# Supplementary material for: Order, please! Uncertainty in the ordinal-level classification of Chlorophyceae
Source: PeerJ. 2019 May 15;7:e6899. doi: 10.7717/peerj.6899 (PMC6525593; doi:10.7717/peerj.6899)
Supplement: Supplemental Information 1 — This compressed folder contains untrimmed, masked alignments for individual chloroplast genes (subfolder nexus), as well as trimmed alignments with appropriate analysis blocks and the consensus trees resulting from these single-gene and concatenated analyses (MrBayes subfolders). Supplementary methods with associated references are included in the SupplementaryMethods.txt file. SVDquartets, BaliPhy, PhyloBayes and RAxML analysis files are in separate subfolders, with their respective resulting tree files. Files associated with MrBayes analysis of the 1st and 2nd positions and the analysis of the 3rd positions are placed in the subfolders 1st_and_2nd_positions_only and 3rd_positions_only, respectively. The 18Splastid_combined subfolder contains the MrBayes analysis materials (alignment and consensus tree) for the analysis including nucleotide plastid data as well as 18S nucleotide data. Documentation, trees and scripts used to create Fig. 3 are included in the “Figure3” subfolder, and documentation for and full results of Treespace analyses are in the “Treespace” subfolder. The results of the AU topology tests are included in a Word document. [file peerj-07-6899-s008.zip]

Archive with 1,082 entries (1,031 files):
- supplementary_alignments_trees/
- supplementary_alignments_trees/Results of AU topology test.docx
- __MACOSX/
- __MACOSX/supplementary_alignments_trees/
- __MACOSX/supplementary_alignments_trees/._Results of AU topology test.docx
- supplementary_alignments_trees/mrbayes_nt_alignments_trees/
- supplementary_alignments_trees/mrbayes_nt_alignments_trees/concatenated.con.tre
- __MACOSX/supplementary_alignments_trees/mrbayes_nt_alignments_trees/
- __MACOSX/supplementary_alignments_trees/mrbayes_nt_alignments_trees/._concatenated.con.tre
- supplementary_alignments_trees/mrbayes_nt_alignments_trees/rps2.con.tre
- __MACOSX/supplementary_alignments_trees/mrbayes_nt_alignments_trees/._rps2.con.tre
- supplementary_alignments_trees/mrbayes_nt_alignments_trees/psbI.con.tre
- __MACOSX/supplementary_alignments_trees/mrbayes_nt_alignments_trees/._psbI.con.tre
- supplementary_alignments_trees/mrbayes_nt_alignments_trees/atpB.con.tre
- __MACOSX/supplementary_alignments_trees/mrbayes_nt_alignments_trees/._atpB.con.tre
- supplementary_alignments_trees/mrbayes_nt_alignments_trees/rps19-stripped.nex
- __MACOSX/supplementary_alignments_trees/mrbayes_nt_alignments_trees/._rps19-stripped.nex
- supplementary_alignments_trees/mrbayes_nt_alignments_trees/rps2-stripped.nex
- __MACOSX/supplementary_alignments_trees/mrbayes_nt_alignments_trees/._rps2-stripped.nex
- supplementary_alignments_trees/mrbayes_nt_alignments_trees/rps19.con.tre
- __MACOSX/supplementary_alignments_trees/mrbayes_nt_alignments_trees/._rps19.con.tre
- supplementary_alignments_trees/mrbayes_nt_alignments_trees/psaA-stripped.nex
- __MACOSX/supplementary_alignments_trees/mrbayes_nt_alignments_trees/._psaA-stripped.nex
- supplementary_alignments_trees/mrbayes_nt_alignments_trees/atpI-stripped.nex
- __MACOSX/supplementary_alignments_trees/mrbayes_nt_alignments_trees/._atpI-stripped.nex
- supplementary_alignments_trees/mrbayes_nt_alignments_trees/rbcL.con.tre
- __MACOSX/supplementary_alignments_trees/mrbayes_nt_alignments_trees/._rbcL.con.tre
- supplementary_alignments_trees/mrbayes_nt_alignments_trees/rps3-stripped.nex
- __MACOSX/supplementary_alignments_trees/mrbayes_nt_alignments_trees/._rps3-stripped.nex
- supplementary_alignments_trees/mrbayes_nt_alignments_trees/rps4-stripped.nex
- __MACOSX/supplementary_alignments_trees/mrbayes_nt_alignments_trees/._rps4-stripped.nex
- supplementary_alignments_trees/mrbayes_nt_alignments_trees/rps18-stripped.nex
- __MACOSX/supplementary_alignments_trees/mrbayes_nt_alignments_trees/._rps18-stripped.nex
- supplementary_alignments_trees/mrbayes_nt_alignments_trees/psbA.con.tre
- __MACOSX/supplementary_alignments_trees/mrbayes_nt_alignments_trees/._psbA.con.tre
- supplementary_alignments_trees/mrbayes_nt_alignments_trees/rpl16-stripped.nex
- __MACOSX/supplementary_alignments_trees/mrbayes_nt_alignments_trees/._rpl16-stripped.nex
- supplementary_alignments_trees/mrbayes_nt_alignments_trees/.DS_Store
- __MACOSX/supplementary_alignments_trees/mrbayes_nt_alignments_trees/._.DS_Store
- supplementary_alignments_trees/mrbayes_nt_alignments_trees/psbT.con.tre
- __MACOSX/supplementary_alignments_trees/mrbayes_nt_alignments_trees/._psbT.con.tre
- supplementary_alignments_trees/mrbayes_nt_alignments_trees/ccsA.con.tre
- __MACOSX/supplementary_alignments_trees/mrbayes_nt_alignments_trees/._ccsA.con.tre
- supplementary_alignments_trees/mrbayes_nt_alignments_trees/psbF-stripped.nex
- __MACOSX/supplementary_alignments_trees/mrbayes_nt_alignments_trees/._psbF-stripped.nex
- supplementary_alignments_trees/mrbayes_nt_alignments_trees/rps11.con.tre
- __MACOSX/supplementary_alignments_trees/mrbayes_nt_alignments_trees/._rps11.con.tre
- supplementary_alignments_trees/mrbayes_nt_alignments_trees/psbA-stripped.nex
- __MACOSX/supplementary_alignments_trees/mrbayes_nt_alignments_trees/._psbA-stripped.nex
- supplementary_alignments_trees/mrbayes_nt_alignments_trees/petB.con.tre
- __MACOSX/supplementary_alignments_trees/mrbayes_nt_alignments_trees/._petB.con.tre
- supplementary_alignments_trees/mrbayes_nt_alignments_trees/chlB-stripped.nex
- __MACOSX/supplementary_alignments_trees/mrbayes_nt_alignments_trees/._chlB-stripped.nex
- supplementary_alignments_trees/mrbayes_nt_alignments_trees/rps3.con.tre
- __MACOSX/supplementary_alignments_trees/mrbayes_nt_alignments_trees/._rps3.con.tre
- supplementary_alignments_trees/mrbayes_nt_alignments_trees/atpH-stripped.nex
- __MACOSX/supplementary_alignments_trees/mrbayes_nt_alignments_trees/._atpH-stripped.nex
- supplementary_alignments_trees/mrbayes_nt_alignments_trees/psbH.con.tre
- __MACOSX/supplementary_alignments_trees/mrbayes_nt_alignments_trees/._psbH.con.tre
- supplementary_alignments_trees/mrbayes_nt_alignments_trees/rpl2.con.tre
- __MACOSX/supplementary_alignments_trees/mrbayes_nt_alignments_trees/._rpl2.con.tre
- supplementary_alignments_trees/mrbayes_nt_alignments_trees/cemA.con.tre
- __MACOSX/supplementary_alignments_trees/mrbayes_nt_alignments_trees/._cemA.con.tre
- supplementary_alignments_trees/mrbayes_nt_alignments_trees/rps18.con.tre
- __MACOSX/supplementary_alignments_trees/mrbayes_nt_alignments_trees/._rps18.con.tre
- supplementary_alignments_trees/mrbayes_nt_alignments_trees/rpl20-stripped.nex
- __MACOSX/supplementary_alignments_trees/mrbayes_nt_alignments_trees/._rpl20-stripped.nex
- supplementary_alignments_trees/mrbayes_nt_alignments_trees/rps8.con.tre
- __MACOSX/supplementary_alignments_trees/mrbayes_nt_alignments_trees/._rps8.con.tre
- supplementary_alignments_trees/mrbayes_nt_alignments_trees/atpH.con.tre
- __MACOSX/supplementary_alignments_trees/mrbayes_nt_alignments_trees/._atpH.con.tre
- supplementary_alignments_trees/mrbayes_nt_alignments_trees/psbT-stripped.nex
- __MACOSX/supplementary_alignments_trees/mrbayes_nt_alignments_trees/._psbT-stripped.nex
- supplementary_alignments_trees/mrbayes_nt_alignments_trees/psbC.con.tre
- __MACOSX/supplementary_alignments_trees/mrbayes_nt_alignments_trees/._psbC.con.tre
- supplementary_alignments_trees/mrbayes_nt_alignments_trees/psaJ-stripped.nex
- __MACOSX/supplementary_alignments_trees/mrbayes_nt_alignments_trees/._psaJ-stripped.nex
- supplementary_alignments_trees/mrbayes_nt_alignments_trees/atpB-stripped.nex
- __MACOSX/supplementary_alignments_trees/mrbayes_nt_alignments_trees/._atpB-stripped.nex
- supplementary_alignments_trees/mrbayes_nt_alignments_trees/tufA.con.tre
- __MACOSX/supplementary_alignments_trees/mrbayes_nt_alignments_trees/._tufA.con.tre
- supplementary_alignments_trees/mrbayes_nt_alignments_trees/atpE-stripped.nex
- __MACOSX/supplementary_alignments_trees/mrbayes_nt_alignments_trees/._atpE-stripped.nex
- supplementary_alignments_trees/mrbayes_nt_alignments_trees/petB-stripped.nex
- __MACOSX/supplementary_alignments_trees/mrbayes_nt_alignments_trees/._petB-stripped.nex
- supplementary_alignments_trees/mrbayes_nt_alignments_trees/clpP-stripped.nex
- __MACOSX/supplementary_alignments_trees/mrbayes_nt_alignments_trees/._clpP-stripped.nex
- supplementary_alignments_trees/mrbayes_nt_alignments_trees/ycf4-stripped.nex
- __MACOSX/supplementary_alignments_trees/mrbayes_nt_alignments_trees/._ycf4-stripped.nex
- supplementary_alignments_trees/mrbayes_nt_alignments_trees/psbK-stripped.nex
- __MACOSX/supplementary_alignments_trees/mrbayes_nt_alignments_trees/._psbK-stripped.nex
- supplementary_alignments_trees/mrbayes_nt_alignments_trees/ycf3-stripped.nex
- __MACOSX/supplementary_alignments_trees/mrbayes_nt_alignments_trees/._ycf3-stripped.nex
- supplementary_alignments_trees/mrbayes_nt_alignments_trees/psbL-stripped.nex
- __MACOSX/supplementary_alignments_trees/mrbayes_nt_alignments_trees/._psbL-stripped.nex
- supplementary_alignments_trees/mrbayes_nt_alignments_trees/atpA.con.tre
- __MACOSX/supplementary_alignments_trees/mrbayes_nt_alignments_trees/._atpA.con.tre
- supplementary_alignments_trees/mrbayes_nt_alignments_trees/psbJ.con.tre
- __MACOSX/supplementary_alignments_trees/mrbayes_nt_alignments_trees/._psbJ.con.tre
- supplementary_alignments_trees/mrbayes_nt_alignments_trees/rps12-stripped.nex
- __MACOSX/supplementary_alignments_trees/mrbayes_nt_alignments_trees/._rps12-stripped.nex
- supplementary_alignments_trees/mrbayes_nt_alignments_trees/psbK.con.tre
- __MACOSX/supplementary_alignments_trees/mrbayes_nt_alignments_trees/._psbK.con.tre
- supplementary_alignments_trees/mrbayes_nt_alignments_trees/petD-stripped.nex
- __MACOSX/supplementary_alignments_trees/mrbayes_nt_alignments_trees/._petD-stripped.nex
- supplementary_alignments_trees/mrbayes_nt_alignments_trees/cemA-stripped.nex
- __MACOSX/supplementary_alignments_trees/mrbayes_nt_alignments_trees/._cemA-stripped.nex
- supplementary_alignments_trees/mrbayes_nt_alignments_trees/rpl2-stripped.nex
- __MACOSX/supplementary_alignments_trees/mrbayes_nt_alignments_trees/._rpl2-stripped.nex
- supplementary_alignments_trees/mrbayes_nt_alignments_trees/rpl5-stripped.nex
- __MACOSX/supplementary_alignments_trees/mrbayes_nt_alignments_trees/._rpl5-stripped.nex
- supplementary_alignments_trees/mrbayes_nt_alignments_trees/ycf4.con.tre
- __MACOSX/supplementary_alignments_trees/mrbayes_nt_alignments_trees/._ycf4.con.tre
- supplementary_alignments_trees/mrbayes_nt_alignments_trees/rps14-stripped.nex
- __MACOSX/supplementary_alignments_trees/mrbayes_nt_alignments_trees/._rps14-stripped.nex
- supplementary_alignments_trees/mrbayes_nt_alignments_trees/rps8-stripped.nex
- __MACOSX/supplementary_alignments_trees/mrbayes_nt_alignments_trees/._rps8-stripped.nex
- supplementary_alignments_trees/mrbayes_nt_alignments_trees/rpl36.con.tre
- __MACOSX/supplementary_alignments_trees/mrbayes_nt_alignments_trees/._rpl36.con.tre
- supplementary_alignments_trees/mrbayes_nt_alignments_trees/atpI.con.tre
- __MACOSX/supplementary_alignments_trees/mrbayes_nt_alignments_trees/._atpI.con.tre
- supplementary_alignments_trees/mrbayes_nt_alignments_trees/psbB.con.tre
- __MACOSX/supplementary_alignments_trees/mrbayes_nt_alignments_trees/._psbB.con.tre
- supplementary_alignments_trees/mrbayes_nt_alignments_trees/psbM-stripped.nex
- __MACOSX/supplementary_alignments_trees/mrbayes_nt_alignments_trees/._psbM-stripped.nex
- supplementary_alignments_trees/mrbayes_nt_alignments_trees/petA.con.tre
- __MACOSX/supplementary_alignments_trees/mrbayes_nt_alignments_trees/._petA.con.tre
- supplementary_alignments_trees/mrbayes_nt_alignments_trees/psbJ-stripped.nex
- __MACOSX/supplementary_alignments_trees/mrbayes_nt_alignments_trees/._psbJ-stripped.nex
- supplementary_alignments_trees/mrbayes_nt_alignments_trees/rps12.con.tre
- __MACOSX/supplementary_alignments_trees/mrbayes_nt_alignments_trees/._rps12.con.tre
- supplementary_alignments_trees/mrbayes_nt_alignments_trees/chlN-stripped.nex
- __MACOSX/supplementary_alignments_trees/mrbayes_nt_alignments_trees/._chlN-stripped.nex
- supplementary_alignments_trees/mrbayes_nt_alignments_trees/chlB.con.tre
- __MACOSX/supplementary_alignments_trees/mrbayes_nt_alignments_trees/._chlB.con.tre
- supplementary_alignments_trees/mrbayes_nt_alignments_trees/petD.con.tre
- __MACOSX/supplementary_alignments_trees/mrbayes_nt_alignments_trees/._petD.con.tre
- supplementary_alignments_trees/mrbayes_nt_alignments_trees/atpA-stripped.nex
- __MACOSX/supplementary_alignments_trees/mrbayes_nt_alignments_trees/._atpA-stripped.nex
- supplementary_alignments_trees/mrbayes_nt_alignments_trees/atpF-stripped.nex
- __MACOSX/supplementary_alignments_trees/mrbayes_nt_alignments_trees/._atpF-stripped.nex
- supplementary_alignments_trees/mrbayes_nt_alignments_trees/petA-stripped.nex
- __MACOSX/supplementary_alignments_trees/mrbayes_nt_alignments_trees/._petA-stripped.nex
- supplementary_alignments_trees/mrbayes_nt_alignments_trees/rpl23.con.tre
- __MACOSX/supplementary_alignments_trees/mrbayes_nt_alignments_trees/._rpl23.con.tre
- supplementary_alignments_trees/mrbayes_nt_alignments_trees/chlN.con.tre
- __MACOSX/supplementary_alignments_trees/mrbayes_nt_alignments_trees/._chlN.con.tre
- supplementary_alignments_trees/mrbayes_nt_alignments_trees/psaA.con.tre
- __MACOSX/supplementary_alignments_trees/mrbayes_nt_alignments_trees/._psaA.con.tre
- supplementary_alignments_trees/mrbayes_nt_alignments_trees/rps11-stripped.nex
- __MACOSX/supplementary_alignments_trees/mrbayes_nt_alignments_trees/._rps11-stripped.nex
- supplementary_alignments_trees/mrbayes_nt_alignments_trees/psbN.con.tre
- __MACOSX/supplementary_alignments_trees/mrbayes_nt_alignments_trees/._psbN.con.tre
- supplementary_alignments_trees/mrbayes_nt_alignments_trees/atpE.con.tre
- __MACOSX/supplementary_alignments_trees/mrbayes_nt_alignments_trees/._atpE.con.tre
- supplementary_alignments_trees/mrbayes_nt_alignments_trees/tufA-stripped.nex
- __MACOSX/supplementary_alignments_trees/mrbayes_nt_alignments_trees/._tufA-stripped.nex
- supplementary_alignments_trees/mrbayes_nt_alignments_trees/chlL-stripped.nex
- __MACOSX/supplementary_alignments_trees/mrbayes_nt_alignments_trees/._chlL-stripped.nex
- supplementary_alignments_trees/mrbayes_nt_alignments_trees/psbH-stripped.nex
- __MACOSX/supplementary_alignments_trees/mrbayes_nt_alignments_trees/._psbH-stripped.nex
- supplementary_alignments_trees/mrbayes_nt_alignments_trees/petL.con.tre
- __MACOSX/supplementary_alignments_trees/mrbayes_nt_alignments_trees/._petL.con.tre
- supplementary_alignments_trees/mrbayes_nt_alignments_trees/rpl5.con.tre
- __MACOSX/supplementary_alignments_trees/mrbayes_nt_alignments_trees/._rpl5.con.tre
- supplementary_alignments_trees/mrbayes_nt_alignments_trees/rpl14.con.tre
- __MACOSX/supplementary_alignments_trees/mrbayes_nt_alignments_trees/._rpl14.con.tre
- supplementary_alignments_trees/mrbayes_nt_alignments_trees/rps4.con.tre
- __MACOSX/supplementary_alignments_trees/mrbayes_nt_alignments_trees/._rps4.con.tre
- supplementary_alignments_trees/mrbayes_nt_alignments_trees/petG-stripped.nex
- __MACOSX/supplementary_alignments_trees/mrbayes_nt_alignments_trees/._petG-stripped.nex
- supplementary_alignments_trees/mrbayes_nt_alignments_trees/psbZ.con.tre
- __MACOSX/supplementary_alignments_trees/mrbayes_nt_alignments_trees/._psbZ.con.tre
- supplementary_alignments_trees/mrbayes_nt_alignments_trees/concatenated-stripped.nex
- __MACOSX/supplementary_alignments_trees/mrbayes_nt_alignments_trees/._concatenated-stripped.nex
- supplementary_alignments_trees/mrbayes_nt_alignments_trees/psbN-stripped.nex
- __MACOSX/supplementary_alignments_trees/mrbayes_nt_alignments_trees/._psbN-stripped.nex
- supplementary_alignments_trees/mrbayes_nt_alignments_trees/psbI-stripped.nex
- __MACOSX/supplementary_alignments_trees/mrbayes_nt_alignments_trees/._psbI-stripped.nex
- supplementary_alignments_trees/mrbayes_nt_alignments_trees/ycf12.con.tre
- __MACOSX/supplementary_alignments_trees/mrbayes_nt_alignments_trees/._ycf12.con.tre
- supplementary_alignments_trees/mrbayes_nt_alignments_trees/psbF.con.tre
- __MACOSX/supplementary_alignments_trees/mrbayes_nt_alignments_trees/._psbF.con.tre
- supplementary_alignments_trees/mrbayes_nt_alignments_trees/rpl14-stripped.nex
- __MACOSX/supplementary_alignments_trees/mrbayes_nt_alignments_trees/._rpl14-stripped.nex
- supplementary_alignments_trees/mrbayes_nt_alignments_trees/ccsA-stripped.nex
- __MACOSX/supplementary_alignments_trees/mrbayes_nt_alignments_trees/._ccsA-stripped.nex
- supplementary_alignments_trees/mrbayes_nt_alignments_trees/rpl16.con.tre
- __MACOSX/supplementary_alignments_trees/mrbayes_nt_alignments_trees/._rpl16.con.tre
- supplementary_alignments_trees/mrbayes_nt_alignments_trees/psaB.con.tre
- __MACOSX/supplementary_alignments_trees/mrbayes_nt_alignments_trees/._psaB.con.tre
- supplementary_alignments_trees/mrbayes_nt_alignments_trees/psbC-stripped.nex
- __MACOSX/supplementary_alignments_trees/mrbayes_nt_alignments_trees/._psbC-stripped.nex
- supplementary_alignments_trees/mrbayes_nt_alignments_trees/atpF.con.tre
- __MACOSX/supplementary_alignments_trees/mrbayes_nt_alignments_trees/._atpF.con.tre
- supplementary_alignments_trees/mrbayes_nt_alignments_trees/psbD-stripped.nex
- __MACOSX/supplementary_alignments_trees/mrbayes_nt_alignments_trees/._psbD-stripped.nex
- supplementary_alignments_trees/mrbayes_nt_alignments_trees/clpP.con.tre
- __MACOSX/supplementary_alignments_trees/mrbayes_nt_alignments_trees/._clpP.con.tre
- supplementary_alignments_trees/mrbayes_nt_alignments_trees/psbM.con.tre
- __MACOSX/supplementary_alignments_trees/mrbayes_nt_alignments_trees/._psbM.con.tre
- supplementary_alignments_trees/mrbayes_nt_alignments_trees/ycf12-stripped.nex
- __MACOSX/supplementary_alignments_trees/mrbayes_nt_alignments_trees/._ycf12-stripped.nex
- supplementary_alignments_trees/mrbayes_nt_alignments_trees/rps14.con.tre
- __MACOSX/supplementary_alignments_trees/mrbayes_nt_alignments_trees/._rps14.con.tre
- supplementary_alignments_trees/mrbayes_nt_alignments_trees/petG.con.tre
- __MACOSX/supplementary_alignments_trees/mrbayes_nt_alignments_trees/._petG.con.tre
- supplementary_alignments_trees/mrbayes_nt_alignments_trees/psaB-stripped.nex
- __MACOSX/supplementary_alignments_trees/mrbayes_nt_alignments_trees/._psaB-stripped.nex
- supplementary_alignments_trees/mrbayes_nt_alignments_trees/psbD.con.tre
- __MACOSX/supplementary_alignments_trees/mrbayes_nt_alignments_trees/._psbD.con.tre
- supplementary_alignments_trees/mrbayes_nt_alignments_trees/rpl20.con.tre
- __MACOSX/supplementary_alignments_trees/mrbayes_nt_alignments_trees/._rpl20.con.tre
- supplementary_alignments_trees/mrbayes_nt_alignments_trees/rbcL-stripped.nex
- __MACOSX/supplementary_alignments_trees/mrbayes_nt_alignments_trees/._rbcL-stripped.nex
- supplementary_alignments_trees/mrbayes_nt_alignments_trees/psaJ.con.tre
- __MACOSX/supplementary_alignments_trees/mrbayes_nt_alignments_trees/._psaJ.con.tre
- supplementary_alignments_trees/mrbayes_nt_alignments_trees/psbE-stripped.nex
- __MACOSX/supplementary_alignments_trees/mrbayes_nt_alignments_trees/._psbE-stripped.nex
- supplementary_alignments_trees/mrbayes_nt_alignments_trees/psbB-stripped.nex
- __MACOSX/supplementary_alignments_trees/mrbayes_nt_alignments_trees/._psbB-stripped.nex
- supplementary_alignments_trees/mrbayes_nt_alignments_trees/psbE.con.tre
- __MACOSX/supplementary_alignments_trees/mrbayes_nt_alignments_trees/._psbE.con.tre
- supplementary_alignments_trees/mrbayes_nt_alignments_trees/rps7-stripped.nex
- __MACOSX/supplementary_alignments_trees/mrbayes_nt_alignments_trees/._rps7-stripped.nex
- supplementary_alignments_trees/mrbayes_nt_alignments_trees/ycf3.con.tre
- __MACOSX/supplementary_alignments_trees/mrbayes_nt_alignments_trees/._ycf3.con.tre
- supplementary_alignments_trees/mrbayes_nt_alignments_trees/psbZ-stripped.nex
- __MACOSX/supplementary_alignments_trees/mrbayes_nt_alignments_trees/._psbZ-stripped.nex
- supplementary_alignments_trees/mrbayes_nt_alignments_trees/rpl23-stripped.nex
- __MACOSX/supplementary_alignments_trees/mrbayes_nt_alignments_trees/._rpl23-stripped.nex
- supplementary_alignments_trees/mrbayes_nt_alignments_trees/chlL.con.tre
- __MACOSX/supplementary_alignments_trees/mrbayes_nt_alignments_trees/._chlL.con.tre
- supplementary_alignments_trees/mrbayes_nt_alignments_trees/psaC.con.tre
- __MACOSX/supplementary_alignments_trees/mrbayes_nt_alignments_trees/._psaC.con.tre
- supplementary_alignments_trees/mrbayes_nt_alignments_trees/rpl36-stripped.nex
- __MACOSX/supplementary_alignments_trees/mrbayes_nt_alignments_trees/._rpl36-stripped.nex
- supplementary_alignments_trees/mrbayes_nt_alignments_trees/rps7.con.tre
- __MACOSX/supplementary_alignments_trees/mrbayes_nt_alignments_trees/._rps7.con.tre
- supplementary_alignments_trees/mrbayes_nt_alignments_trees/psbL.con.tre
- __MACOSX/supplementary_alignments_trees/mrbayes_nt_alignments_trees/._psbL.con.tre
- supplementary_alignments_trees/mrbayes_nt_alignments_trees/petL-stripped.nex
- __MACOSX/supplementary_alignments_trees/mrbayes_nt_alignments_trees/._petL-stripped.nex
- supplementary_alignments_trees/mrbayes_nt_alignments_trees/psaC-stripped.nex
- __MACOSX/supplementary_alignments_trees/mrbayes_nt_alignments_trees/._psaC-stripped.nex
- supplementary_alignments_trees/SupplementaryMethods.txt
- __MACOSX/supplementary_alignments_trees/._SupplementaryMethods.txt
- supplementary_alignments_trees/Phylobayes/
- supplementary_alignments_trees/Phylobayes/CAT-GTR-AA/
- supplementary_alignments_trees/Phylobayes/CAT-GTR-AA/Chloro_aa1_sample.con.tre
- __MACOSX/supplementary_alignments_trees/Phylobayes/
- __MACOSX/supplementary_alignments_trees/Phylobayes/CAT-GTR-AA/
- __MACOSX/supplementary_alignments_trees/Phylobayes/CAT-GTR-AA/._Chloro_aa1_sample.con.tre
- supplementary_alignments_trees/Phylobayes/CAT-GTR-AA/.DS_Store
- __MACOSX/supplementary_alignments_trees/Phylobayes/CAT-GTR-AA/._.DS_Store
- supplementary_alignments_trees/Phylobayes/CAT-GTR-AA/Chloro_aa2_sample.con.tre
- __MACOSX/supplementary_alignments_trees/Phylobayes/CAT-GTR-AA/._Chloro_aa2_sample.con.tre
- supplementary_alignments_trees/Phylobayes/CAT-GTR-AA/qsub-aa.sh
- __MACOSX/supplementary_alignments_trees/Phylobayes/CAT-GTR-AA/._qsub-aa.sh
- supplementary_alignments_trees/Phylobayes/.DS_Store
- __MACOSX/supplementary_alignments_trees/Phylobayes/._.DS_Store
- supplementary_alignments_trees/Phylobayes/CAT-GTR-NT/
- supplementary_alignments_trees/Phylobayes/CAT-GTR-NT/qsub_nt1.sh
- __MACOSX/supplementary_alignments_trees/Phylobayes/CAT-GTR-NT/
- __MACOSX/supplementary_alignments_trees/Phylobayes/CAT-GTR-NT/._qsub_nt1.sh
- supplementary_alignments_trees/Phylobayes/CAT-GTR-NT/.DS_Store
- __MACOSX/supplementary_alignments_trees/Phylobayes/CAT-GTR-NT/._.DS_Store
- supplementary_alignments_trees/Phylobayes/CAT-GTR-NT/Chloro_nt1_sample.con.tre
- __MACOSX/supplementary_alignments_trees/Phylobayes/CAT-GTR-NT/._Chloro_nt1_sample.con.tre
- supplementary_alignments_trees/Phylobayes/CAT-GTR-NT/Chloro_nt2_sample.con.tre
- __MACOSX/supplementary_alignments_trees/Phylobayes/CAT-GTR-NT/._Chloro_nt2_sample.con.tre
- supplementary_alignments_trees/.DS_Store
- __MACOSX/supplementary_alignments_trees/._.DS_Store
- supplementary_alignments_trees/3rd_positions_only/
- supplementary_alignments_trees/3rd_positions_only/3rdpositions.con.tre
- __MACOSX/supplementary_alignments_trees/3rd_positions_only/
- __MACOSX/supplementary_alignments_trees/3rd_positions_only/._3rdpositions.con.tre
- supplementary_alignments_trees/3rd_positions_only/3rdpositions.pdf
- __MACOSX/supplementary_alignments_trees/3rd_positions_only/._3rdpositions.pdf
- supplementary_alignments_trees/3rd_positions_only/3rdpositions.nex
- __MACOSX/supplementary_alignments_trees/3rd_positions_only/._3rdpositions.nex
- supplementary_alignments_trees/Figure3/
- supplementary_alignments_trees/Figure3/.DS_Store
- __MACOSX/supplementary_alignments_trees/Figure3/
- __MACOSX/supplementary_alignments_trees/Figure3/._.DS_Store
- supplementary_alignments_trees/Figure3/treesummary/
- supplementary_alignments_trees/Figure3/treesummary/concatenated.con.tre
- __MACOSX/supplementary_alignments_trees/Figure3/treesummary/
- __MACOSX/supplementary_alignments_trees/Figure3/treesummary/._concatenated.con.tre
- supplementary_alignments_trees/Figure3/treesummary/strom.conf
- __MACOSX/supplementary_alignments_trees/Figure3/treesummary/._strom.conf
- supplementary_alignments_trees/Figure3/treesummary/configure.ac
- __MACOSX/supplementary_alignments_trees/Figure3/treesummary/._configure.ac
- supplementary_alignments_trees/Figure3/treesummary/trees_37genes.trees
- __MACOSX/supplementary_alignments_trees/Figure3/treesummary/._trees_37genes.trees
- supplementary_alignments_trees/Figure3/treesummary/run.sh
- __MACOSX/supplementary_alignments_trees/Figure3/treesummary/._run.sh
- supplementary_alignments_trees/Figure3/treesummary/Makefile.am
- __MACOSX/supplementary_alignments_trees/Figure3/treesummary/._Makefile.am
- supplementary_alignments_trees/Figure3/treesummary/build.sh
[truncated: 782 more entries]
