# Supplementary material for: Order, please! Uncertainty in the ordinal-level classification of Chlorophyceae
Source: PeerJ. 2019 May 15;7:e6899. doi: 10.7717/peerj.6899 (PMC6525593; doi:10.7717/peerj.6899)
Supplement: Supplemental Information 1 — This compressed folder contains untrimmed, masked alignments for individual chloroplast genes (subfolder nexus), as well as trimmed alignments with appropriate analysis blocks and the consensus trees resulting from these single-gene and concatenated analyses (MrBayes subfolders). Supplementary methods with associated references are included in the SupplementaryMethods.txt file. SVDquartets, BaliPhy, PhyloBayes and RAxML analysis files are in separate subfolders, with their respective resulting tree files. Files associated with MrBayes analysis of the 1st and 2nd positions and the analysis of the 3rd positions are placed in the subfolders 1st_and_2nd_positions_only and 3rd_positions_only, respectively. The 18Splastid_combined subfolder contains the MrBayes analysis materials (alignment and consensus tree) for the analysis including nucleotide plastid data as well as 18S nucleotide data. Documentation, trees and scripts used to create Fig. 3 are included in the “Figure3” subfolder, and documentation for and full results of Treespace analyses are in the “Treespace” subfolder. The results of the AU topology tests are included in a Word document. [file peerj-07-6899-s008.zip › supplementary_alignments_trees/mrbayes_nt_alignments_trees/rps19-stripped.nex]

#nexus

begin data;
    dimensions ntax=68 nchar=273;
    format datatype=dna gap=-;
    matrix
                 Ankyra_judayi  ATGCCACGTTCAATTAAAAAAGGTCCATTTGTTGCAGATCATTTATTAAAGAAAATTGAAAAATTGAATGCGCAAGGACAAAAAAAAGTAATCACGACATGGTCGCGTTCTTCAACAATTCTTCCAATTATGATTGGTCATACAATTGCTGTACATAATGGTAGAGAACATTTACCAGTTTTCATTACAGACCAAATGGTTGGACATAAATTAGGTGAATTTTCTCCAACACGCACATATAGAGGTCATGTAAAAACAGATAAAAAGTCAAGA
        Atractomorpha_echinata  ATGCCGCGTTCAATTAAAAAAGGTCCATTCGTTGCAGATCATTTATTAAAAAAAATTGAAAAATTAAATACACAAGGACAAAAAAAAGTAATTATGACATGGTCACGTTCTTCTACAATTCTTCCAATTATGATTGGTCATACGATTGCTGTTCATAATGGTCGAGAACATTTACCAGTTTTTATTACAGATCAAATGGTAGGTCATAAATTAGGTGAATTTTCTCCAACACGAACATATAGAGGCCATGTAAAAACAGATAAAAAATCAAGA
      Borodinellopsis_texensis  ATGCCACGTTCAATAAAAAAAGGACCTTTTGTTGCAGATCATTTATTTAAAAAAATTGAAAAATTAAATTCAGAAGGAAAAAAAGCAGTAATAAAAACATGGTCACGTTCATCAATGATTCTGCCGCCTATGATTGGCCATACAATTGGCGTTTATAACGGTCGTGAACATATTCCAGTTTTTGTAACAGACCAAATGGTTGGTCATAAATTAGGTGAATTTTCTCCTACACGTACTTATAAAGGTCATGTAAAAAATGATAAAAAATCAAAA
          Bracteacoccus_aerius  ATGCCACGTTCTTTAAAAAAAGGGCCCTTTGTAGCCGATCATTTATTAAAAAAAATTGAAAAATTAAATGCTCAAGGACAAAAAAAAGTCATAACTACTTGGTCTCGATCATCGACGATTTTACCTATGATGATCGGTCATACTATTTCTACTTATAATGGTAAAGAGTTTCTTCCTGTTTTTATTACAGATCAAATGGTAGGTCATAAATTAGGAGAATTCGCACCCACGCGTACTTTTAAAGGCCACGTAAAAAGCGATAAAAAATCTAAA
       Bracteacoccus_giganteus  ATGCCACGTTCTCTAAAAAAAGGGCCTTTTGTAGCCGATCATTTATTAAAAAAAATAGAAAAATTAAATGCTCAAGGACAAAAAAAAGTTATTACTACTTGGTCTCGATCATCGACAATTTTACCTATGATGATCGGTCACACGATTTCTACTTATAATGGTAAAGAATTTCTTCCTGTATTTATAACAGATCAAATGGTAGGACACAAATTAGGAGAATTTGCACCTACACGTACTTTTAAAGGCCACGTAAAAAGCGATAAAAAATCTAAA
           Bracteacoccus_minor  ATGCCACGTTCTCTAAAAAAAGGCCCTTTTGTAGCCGATCATTTATTAAAAAAAATCGAAAAATTAAATGCACAAGGACAAAAAAAAGTAATCACTACTTGGTCTCGATCATCGACAATCTTACCGATGATGATCGGTCACACGATTTCTACTTATAATGGTAAAGAATTCCTTCCTGTTTTTATCACAGACCAGATGGTAGGACATAAATTAGGAGAATTTGCACCTACGCGTACTTTTAAAGGACACGTCAAAAGTGATAAAAAATCTAAA
         Carteria_cerasiformis  ATGTCTCGTTCTCTTAAAAAAGGTCCTTTTGTTGCTGATCATTTATTAAAAAAAATAGAAAAATTAAATGCAAAAAAACAAAAAAAGGTTATAATGACTTGGTCGCGTTCATCAACTATTGTTCCAATGATGATTGGGCATACCTTAGCTGTTCATAATGGAAAAGAACATCTTCCTGTGTTTATAACAGATCAAATGGTTGGTCATAAATTAGGAGAGTTTTCACCAACACGTAATTTCCGTGGACATACAAAAAAAGACAAAAAAACAAAA
           Carteria_sp_SAG_8_5  ATGCCACGTTCAATTAAAAAAGGACCTTTTGTAGCAGATCATTTATTAACAAAGATTGAAAAATCTAAAGCACAAGGACAAAAAAAAGTAATTACTACTTGGTCTCGCTCTTCAACTATTATTCCGACTATGATTGGTTTTACGATTGCAGTACATAATGGACGCGAACATATCCCAGTTTTTGTAACAGATCAAATGGTTGGACATAAATTAGGTGAATTTGCTCCTACTCGTACTTATAGAGGTCATGTTAAAAAAGATAAAAAATCTAAA
      Chaetopeltis_orbicularis  ATGACAAGATCTATTAAAAAAGGCCCTTTTTTAGCTGAACATTTGTTTAAGAAAATACAAAAATTGAATGCTAAAGGTCTTAAAAAAGTTGTTGTAACTTGGTCACGATCTTCAACTATTGTACCAATTATGATTGGTCATACAATTGCTGTTCATAATGGACGTGAACATATACCAGTATTTATTACAGATAAAATGGTAGGTCATAAACTTGGTGAATTTTCTCCAACACGTACTTTTCGTGGACATTCAAAAAGTGATAAAAAATCAAAA
     Characiochloris_acuminata  ATGCCACGTTCAGTTCAAAAAGGTCCATTTGTAGCGGATCATCTATTCAAAAAAATTGAAAAATTAAATACAATGGGAAAAAAAATTGTAGTAAAAACTTGGTCTCGTTCGTCTATGATCGTACCTCCAATGATTGGTCATACAATTGGTGTTTATAATGGTCGCGAACATATCCCTGTTTTTATTACTGAACAAATGGTAGGACATAAACTAGGTGAATTTTCACCAACACGTACTTATCGTGGTCATGTTAAAAATGATAAAAAGTCTAAA
       Chlamydomonas_applanata  ATGCCACGTTCAATTAAAAAAGGTCCTTTTGTTGCGGATCATTTACTTAAAAAAGTTGAAAAATTAAACAGTATTGCGAAAAAAATTGTTATTAAAACATGGTCTCGTTCATCTATGATTGTTCCACCAATGATTGGTCATACAATTGCGGTTTACAATGGTCGTGAACATATCCCTGTTTTCGTAACAGATCAAATGGTTGGTCACAAGTTAGGTGAGTTTTCACCAACACGTACTTACCGTGGACACGTTAAAAAAGACAAAAAGTCAAAA
         Chlamydomonas_nivalis  ATGCCACGTTCGATTAAAAAAGGTCCGTTTGTTGCTGATCACTTATTAAAAAAAATTGAAAAATTAAATGCTCAAGGTCAAAAAAAAGTTTTAACAACATGGTCTCGTTCTTCCATGATTTTACCTCCAATGATAGGCCATACAATTGGAGTATATAATGGTCGTGAACATATTCCTGTTTTTATAACTGATCAAATGGTTGGCCATAAATTAGGGGAATTTTCTCCTACTCGCACTTACCGCGGTCATGGTAAAACAGATAAAAAATCAAAA
        Chlamydomonas_peterfii  ATGTCACGTTCAGTTAAAAAAGGACCTTTTGTAGCAGACCATTTATTCCAAAAAATCGAAAAATTGAATGCGAAGGGTAAAAAAGTTGTTATTCAAACTTGGTCACGTTCTTCTATGATTATTCCACCGATGATTGGACACACTATTGGTGTTTACAACGGTCGTGAACATATTCCTGTTTTTGTAACAGATCAAATGGTTGGTCATAAATTAGGGGAATTTTCACCAACTCGTACTTATAGAGGTCATGCTAAAAAAGATAAAAAAGCAAAA
     Chlamydomonas_reinhardtii  ATGTCACGTTCTCTTAAAAAAGGTCCTTTTGTAGCAGATCATTTACTTAAAAAAATTGAGAAATTAAATGCTAAAGGTAAAAAAGTTGTTATTAAAACTTGGTCACGTTCATCAATGATTGTTCCACCTATGATTGGTCATACTATTGGTGTTTATAATGGGCGTGAACATATTCCCGTATTTGTAAGTGATCAAATGGTAGGTCATAGATTAGGTGAATTTTCACCTACACGTACATATCGTGGCCATGCTAAAAAAGATAAAAAAGCAAAA
         Chlorococcum_tatrense  ATGCCACGTTCAATTAAAAAAGGTCCTTTTGTAGCGGATCACTTATTACGTAAAGTTGAAAAATTAAATACTATGGGGAAAAAAATTGTTATTAAAACATGGTCTCGTTCATCCGTAGTAATGCCTCCAATGATTGGCCATACTATTGGAGTTTATAATGGCCGTGAACATATCCCGGTTTTTATTACGGATCAAATGGTTGGACATAAATTAGGGGAATTTTCTCCTACACGTACTTATCGTGGTCATGTTAAAAATGACAAAAAATCTAGA
       Chlorogonium_capillatum  ATGCCACGTTCAATTAAAAAAGGTCCATTTGTTGCTGACCACTTATTACGTAAAGTTGAAAAATTAAATACAATGGGTAAAAAAATTGTTATTAAAACATGGTCACGTTCATCTATGGTAGTTCCACCAATGATTGGTCATACCATTGGTGTATACAATGGCCGTGAACATATTCCAGTATTTATTACTGATCAAATGGTTGGTCATAAATTAGGAGAATTTTCTCCAACACGTACATATCGTGGTCACGTTAAAAATGATAAAAAATCAAAA
         Chloromonas_perforata  ATGCCACGTTCAATTAAAAAAGGTCCTTTTGTAGCGGATCACTTATTACGTAAAGTTGAAAAATTAAATACTATGGGTAAAAAAATTGTTATTAAAACATGGTCTCGTTCATCCGTAGTAATGCCTCCAATGATTGGCCATACTATTGGGGTTTATAATGGCCGTGAACATATTCCTGTTTTTATTACAGATCAAATGGTTGGCCATAAATTAGGGGAATTTTCTTCTACACGCACTTATCGTGGTCATGTTAAAAATGACAAAAAATCTAGA
           Chloromonas_radiata  ATGCCACGTTCGATTAAAAAAGGTCCTTTTGTAGCTGATCATTTATTAAAAAAAGTTGAAAAATTAAACACACTTGGACAAAAAAAAGTTATAATTACATGGGCTCGTTCATCAATGATTTTGCCTCCTATGATTGGCCATACAATAGGCGTTTATAATGGTCGTGAACATATTCCTGTTTTTGTAACCGATCAAATGGTAGGTCATAAATTAGGAGAATTTTCTCCTACACGAACATATCGAGGTCATGGAAAAACAGATAAAAAATCGAAA
             Chloromonas_rosae  ATGCCACGTTCGATTAAAAAAGGTCCGTTTGTTGCTGATCACTTATTAAAAAAAATTGAAAAATTAAATGCTCAAGGTCAAAAAAAAGTTTTAACAACATGGTCGCGTTCTTCAATGATTTTACCTCCAATGATCGGCCATACGATTGGAGTTTATAATGGTCGTGAACATATTCCTGTTTTTATTACAGATCAAATGGTTGGCCATAAATTAGGGGAATTTTCTCCTACTCGAACTTATCGAGGCCATGGTAAAACAGATAAAAAATCTAAA
       Chlorosarcinopsis_eremi  ATGCCACGTTCAATTAAAAAAGGTCCTTTTGTAGCTGATCATTTATTAAAAAAAGTTGAAAAATTAAATGCTATGGGTAAAAAAATCGTTATTAAAACATGGTCTCGTTCATCTATGGTTGTGCCCCCTATGATTGGTCACACTATTGGTGTTTACAATGGTCGTGAACATATCCCTGTTTTTGTTACAGATCAAATGGTAGGTCATAAATTAGGTGAATTTTCTCCAACACGTACTTATCGTGGTCACGTAAAAAATGATAAAAAATCTAGA
        Chlorotetraedron_incus  ATGCCTCGTTCAATTAAAAAAGGACCTTTTGTAGCCGATCATTTGTTAAAAAAAATTGAAAAATTAAATGCACAAGGTCAAAAAAAAGTTTTAACTACTTGGTCTAGATCTTCTACAATTCTACCAATGATGATTGGTCATACTATTTCAACTTATAATGGGAAAGAATTTATTCCTGTTTTTATTACGGATCAAATGGTTGGACATAAATTAGGAGAATTTGCTCCTACACGTACATTTAAAGGTCACGTAAAAGCTGATAAAAAAGCAAAA
    Chromochloris_zofingiensis  ATGCCACGTTCTATAAAAAAAGGTCCTTTTGTTGCGGATCATTTATTGAAAAAAATTGAAAATTTAAATGCACAAGGACAAAAAAAAGTAATAACTACTTGGTCCCGTTCTTCTACGATCCTACCAATCATGATTGGGCATACCATTTCTACTTATAATGGTAAAGAGTTTATTCCTGTATTTGTTACAGACCAAATGGTAGGACATAAATTAGGGGAATTTGCTCCGACTCGTACTTTTAAAGGTCATGTTAAAAGTGACAAAAAAGCAAAA
       Cylindrocapsa_geminella  ATGGCTCGTTCTATAAAAAAAGGTCTTTTTGTAGCAGATAATCTTTTAACAAAAATAGAAAAATTAAATTCACAACGTAAAAAAAAAGTTGTCAAAACCTGGTCTAGATCTTCGACTATTGTTCCTTTAATGATAGGACATACAATTGCCGTCCATAATGGAAGAGAACATATACCTGTGTTTATAACCGATCCAATGGTTGGACATAAATTAGGAGAATTTTCTCCTACACGAACATTTCGCGGTCATATAAAAAATGCAAAAAAATCTAAA
         Desmotetra_stigmatica  ATGACACGTTCTATTAAAAAAGGTCCTTTTGTAGCAGACCATCTATTAAAAAAAATTGAAAAATTAAACGCTCAGGGGAAAAAAGTAGTTATTAAAACATGGTCACGTTCTTCTATGATTGTACCACCGATGATTGGTCATACTGTTGGAGTTTATAATGGTCGTGAACATATTCCTGTTTTTATTAGTGATCAAATGGTTGGTCATAAATTAGGAGAATTTTCTCCTACACGTACTTATCGAGGTCACGCAAAAACGGATAAAAAAGCAAAA
        Dictyochloris_fragrans  ATGCCACGTTCTATAAAAAAAGGTCCCTTTGTTGCAGATCATTTATTAAAAAAAATAGAAAAATCTAGTTCAGATAATAAAAAAAAAGTTATAACAACTTGGTCTCGTTCATCTACAATAGTACCTGTTATGATTGGACTTACTATTGGTGTACATAATGGTAGAAAATTTATTCCTGTTTTTGTTACAGATCAAATGGTTGGTCACAAATTAGGAGAATTTTCTCCGACACGTACTTTTAAAAGTCATGAAAAAAAAGATAAAAAAACAAAA
             Dunaliella_salina  ATGCCACGTTCAATTACAAAAGGTCCATTTGTAGCAGGACATTTATTAAAAAAAGTAGAAAAATTAAATAGTATGGGTAAAAAAATTGTTATGAAAACTTGGTCTCGTTCATCTGTGATTATTCCTCCAATGATAGGTCACACAATCGCTTGTTATAATGGTAAAGAACATATTCCAATTTATATAACAGACCAGATGGTGGGTCACAAGCTAGGGGAATTTGCTTTAACACGTACTTATCGTGGCCACATTAAAAATGATAAAAAATCAAAA
          Elakatothrix_viridis  ATGTCACGTTCTTTAAAAAAAGGTCCTTTTATAGCAAATCATTTATTAAAAAAAGTCAAAAATCTTAACTCTGAAGCAGTTAAAAAAGTTATTATAACTTGGTCACGTTCTTCTACTATAGTTCCAATTATGGTTGGACATACAATATCGATCTATAATGGTCGTGAACATATCCCTGTTTTTATAACAGATCAAATGGTTGGTCATAAATTAGGAGAATTCTCACCTACACGCACTTTTCGTGGTCATATTAAACGTGACAAGAAATCAAAA
         Floydiella_terrestris  ATGACACGATCTCTTAAAAAAGGACCTTTTCTGGCTGCACATTTGTTTGAAAAAATTCAAAAACTGAACTCTAAAAGAAAGAAAAAACTTATAGTTACTTGGTCTCGTTCTTCAACGGTCGTACCTATTATGATTGGACACACAATTGCAGTTCATAATGGGCGAGAACACATTCCTGTTTTTATTACAGATAAAATGGTTGGGCATAAACTTGGTGAATTTTCACCAACACGTACATTCCGCGGTCACGCTAAAAGCGATAAAAAATCAAAA
       Follicularia_botryoides  ATGCCACGTTCAATTAAAAAAGGACCTTTTGTTGCAGATCATTTATTAAAAAAAATTGAAAAATTAAATGCTCAAGGGCAAAAAAAAGTTATTACAACTTGGTCAAGATCGTCAACAATTTTACCAATGATGATTGGACATACAATTTCTGTTTATAATGGCAGAGAATTTATTCCCGTTTTTATTACAGACCAGATGGTAAGCCATAAACTAGGAGAATTTTCACCAACACGAACTTTTAAAGGTCATA-----------------------
       Golenkinia_longispicula  ATGCCACGTTCGATAAAAAAAGGTCCTTTTGTTGCAGATCATCTTTTAAAAAAAATTGAAAATTTAAATAATCAAGGTAAAAAGAAAGTAGTCATGACTTGGTCGCGTTCTTCGACCATTGTTCCTGTCATGGTAAACCATACCATTGGAGTTTATAATGGAAAAGAATTTATTCCTGTATTCATAACAGACCAAATGATCGGTCATAAATTGGGAGAGTTCGCACCAACTCGTATGTACCGAGGTCATGGCAAAACAGATAAAAAATCAAGA
              Gonium_pectorale  ATGTCACGTTCTCTTAAAAAAGGTCCTTTTGTAGCTGATCATTTACTTAAAAAAATTGAAAAATTAAATGCTAAAGGTAAAAAAGTAGTAATTAAAACTTGGTCGCGCTCTTCTATGATTGTACCACCTATGATTGGTCATACAATAGGTGTTTATAATGGACGTGAACATATTCCAGTTTTTATTAGTGATCAAATGGTTGGTCATAAATTAGGTGAATTTTCACCAACACGTACTTATCGTGGTCATGCAAAAAAAGATAAAAAAGCAAAA
       Haematococcus_lacustris  ATGCCACGTTCTATTAAAAAAGGGCCTTTTGTAGCCGATCATTTATTACGCAAAGTTGAAAAATTAAATATTATGGGTAAAAAAATTGTTATTAAAACATGGTCTCGTGCATCAATGGTAGTCCCGCCGATGATTGGCCATACTATTGGTGTATACAATGGACGTGAACATATTCCAGTTTTTATTACAGATCAAATGGTAGGCCATAAATTAGGAGAATTTTCTCCGACACGTACATACCGCGGTCATGTTAAAACAGATAAAAAATCAAAA
            Hafniomonas_laevis  ATGCCACGTTCTATTAAAAAAGGTCCTTTTGTCGCAGATCATTTATTAAAAAAAATTGAAAAATCAAATAAACAAGGTCAAAAGAAAGCAATTATGACTTGGTCTCGTTCATCTACGATCGTACCTATTATGTTAGGTTATACAATTTTAGTACATACTGGAAAAACACATATTCCAGTTTTTATTACTGACCAAATGGTTGGTCATAAATTAGGTGAATTTGCACCAACACGTAACTACCGTGGTCACGGTAAAACGGATAAAAAAGCACGT
          Hariotina_reticulata  ATGCCACGTTCAATAAAAAAAGGACCTTTTGTTGCAGATCATTTATTAAAAAAAATTGAAAAATTTAATGCACAAGGTCAAAAAAAAGTAATTACTACTTGGTCTCGTTCTTCAACTATTTTACCAGTCATGATCGGTCATACAATTTCTACATATAATGGTAGAGAATTTATTCCAGTTTTTATTACTGATCAAATGGTTGGTCATAAATTAGGCGAATTTGCACCAACTCGAACTTTTAAAGGTCATGTAAAAAGCGATAAAAAAGCGAAA
                 Jenufa_minuta  ATGTCCAGATCTTTAAAAAAAGGCCCATATGTGGCAGATAATTTATTAAAAAAAATTGAAGAACTAAATAAAAAAGGAATAAAAAAACTAGTTCCTACCTGGGCTAGAGCGTCGGTAATTGTACCATCTATGATTTCTCATACGATAGGTGTACATAATGGAAAACAACATATTCCTGTATTTATTACTGATCAAATGGTAGGTCATAAACTTGGTGAATTTTCTATAACTCGTATCTATCGCGGGCATGGTAAAACAGATAAAAAATCTAGA
              Jenufa_perforata  ATGTCACGTTCTTTAAAAAAAGGACCCTATGTAGCAGATCATTTGTTAAAAAAAATTGAAAATTTGAATAAACAAGGGACAAAAAAAGTTATAAAAACATGGGATAGATCTTCTGTAATTATTCCTTCTATGATTTCTCATACAATAGCAGTTCATAATGGAAAAAATCATATTCCAGTATTTATTACTGATCAAATGGTAGGTCATAGGCTTGGTGAATTTTCGATAACTAGAACTTATAAAGGTCATGGAAAAACAGATAAAAAATCTAGA
          Kirchneriella_aperta  ATGCCACGTTCTATAAAAAAAGGTCCATTTGTTGCAGACCATTTACTAAAAAAAATTGAAAAATTAAATGCACAAGGACAAAAAAAAGTAATAACGACTTGGTCACGTTCATCTACAATTTTACCAATTATGATTGGTCATACTATTTCAACATATAATGGGAAGGAATTTATTCCAGTTTTTGTAACAGATCAAATGGTGGGTCATAAATTAGGTGAATTTGCACCCACTCGTACTTTTAAAGGTCATGTAAAAGCAGATAAAAAAGCTAAA
      Koshicola_spirodelophila  ATGTCTAGATCCTTTAAAAAAGGTCCTTTTGTTGCCGATCATTTATTAAAAAAAATTGAATTATTAAATAATAAAGGTCAAAAAAAAGTTGTTGTAACCTGGTCTCGTTCTTCAACTATAGTGCCTATTATGATAGGTCATACTATTGCTGTTCACAATGGTCGTGAACATATTCCTGTATTTATAACCGATAAAATGGTTGGTCATAAATTAGGAGAATTTTCATTTACGCGAACATATCGCGGCCATGCAAAATCTGAGAAAAAAGCACGC
           Lobochlamys_culleus  ATGACACGTTCGATTAAAAAAGGTCCTTTTGTAGCTGATCATTTATTAAAAAAAATTGAAAAATTAAATAGTCAGGGAAAAAAAACAGTAGTAAAAACATGGTCTCGTTCTTCAATGATTGTTCCTCCTATGATTGGTCATACTCTTGGTGTTTATAATGGTCGTGAACATCTTCCTGTTTTTATTACTGACCAAATGGTTGGGCATAAATTAGGGGAATTTTCTCCAACACGTACTTATAGAGGTCATGCTAAAACAGATAAAAAAGCAAAA
            Lobochlamys_segnis  ATGACACGTTCTATTAAAAAAGGTCCTTTTGTTGCAGATCATTTATTAAAAAAAGTTGAAAAGTTAAATTCTCAAGGAAAAAAAATAGTAATAAAAACTTGGTCTCGTTCATCTATGATTATCCCTCCTATGATTGGTCATACCCTTGGAGTTTATAATGGTCGAGAACATTTTCCTGTTTTTATAACAGACCAAATGGTTGGTCATAAATTAGGAGAATTTTCCCCAACACGCACTTACCGTGGGCACGCTAAAACAGATAAAAAAGCAAAA
           Microglena_monadina  ATGCCACGTTCTCTTAAAAAAGGTCCTTTTATTGAAAGTCATTTATTCAAAAGAGTTAGAAAATTAAATTTACAACAAAAAAAAGTAGTTCTTAAAACTTGGTCACGCGCATCAATGATTGTTCCTCCAATGGTTGGTCATACTATTGCAGTTTATAATGGGCGTGAACATATTCCTGTATTTATTACAGAACAAATGATAGAACATAAATTAGGAGAGTTTTCTCCAACTCGAACTTTTCGTGGTCACCAAAAAAATGATAAAAAATCAAAA
                 Microspora_sp  ATGCCACGTTCTATAAAAAAAGGTCCGTTTGTATCCGATAATTTATTAAAAAAACTTGAGAAATTAAACGATGTAGAAAATAAAAAAGTTTTTTCTACTTGGTCACGTTCATCCACCATTATTCCCCTAATGATTGGTATGACTATTGCTGTTCACAATGGACGAGAATTTATTCCAGTTTTCATAACTGATCAAATGGTTGGGCATAAATTAGGTGAATTTTCTCCCACACGTACATTTAAAGGACATGAAAAAAAAGATAAAAAAGCACGT
       Mychonastes_homosphaera  ATGCCACGTTCGATTAAAAAAGGTCCGTTTGTTGCGGACCATCTATTAAAAAAAATTGAGAAATTGAATGTTGCTGGTCAGAAAAAAGTGATCAATACATGGTCACGTTCTTCAACGATCCTTCCAATGATGATTGGACATACAATTTCAACTTACAATGGAAAAGAATTTATTCCTGTATTTGTGACAGATCAAATGGTTGGTCACAAATTAGGAGAATTTGCACCAACACGTACTTTTAAAGGGCACGTAAAAGCAGATAAAAAAGCTAAA
           Mychonastes_jurisii  ATGGCACGTTCGATTAAAAAAGGTCCCTTTGTTGCGGATCATTTATTAAAAAAAATTGAGAAATTGAATGTTGCGGGTCAGAAAAAAGTGATCAATACTTGGTCACGTTCTTCAACGATCCTTCCGATGATGATTGGACATACAATTTCAACTTATAATGGAAAAGAATTTATTCCTGTATTTGTGACGGATCAAATGGTTGGTCATAAATTAGGTGAATTCGCACCTACACGTACTTTTAAAGGTCACGTAAAAGCTGATAAAAAAGCTAAA
           Neochloris_aquatica  ATGCCACGTTCAATTAAAAAAGGACCTTATGTTGCTGATCATCTGTTAAAAAAAATTGAAAAATTTAATTCATTAGGACAAAAAAAAGTAATTACTACTTGGTCACGTTCATCAACAATTTTACCAATCATGATTGGTCACACAATTTCTACATATAATGGAAAGGAATTTATTCCTGTTTTTATTACAGATCAAATGGTAGGGCACAAATTAGGAGAATTTGCTCCTACACGTACTTTTAAAGGTCATGTAAAAAATGATAAAAAAGCAAAG
      Oedocladium_carolinianum  ATGGTACGATCTTTAAAAAAAGGACCTTTTGTTGCAAATGATTTATTTAAAAAAATTGAAAAACTTAATAGCAAAGGAAAAAAAAAAGTTCTAGTAACATGGTCTCGATCATCTACAATAGTTCCAGTAATGATTGGACATACTATAGCCGTTCATAATGGTAGAGAACATATTCCTGTTTTTATTACGGATAAAATGGTAGGTCATAAACTAGGTGAATTTTCTCTAACAAGGACATATCGTGGTCATGCTAAAACAGATAAAAAATTCAAA
      Oedogonium_angustistomum  ATGGTACGATCATTAAAAAAAGGACCTTTTGTTGCAAATGATTTATTTAAAAAAATTGAAAAACTTAATAACAAAGGAAAAAAAAAAGTTTTAGTAACATGGTCTCGAGCATCAACAATAGTTCCTGTGATGATTGGACATACAATTGCAGTTCATAATGGTAGAGAACATATCCCTGTTTTTATTACTGATAAAATGGTAGGTCATAAATTAGGTGAATTTTCTCTAACAAGGACTTATCGCGGTCATGCTAAAACAGATAAAAAATCTAAA
          Oedogonium_cardiacum  ATGGTAAGATCATTAAAAAAAGGACCTTTTGTTGCAAATGATTTATTTAAAAAAATTGAAAAACTTAATAACAAAGGAAAAAAAAAAGTTTTAGTAACATGGTCTCGATCATCAACGATAGTTCCGGTAATGATTGGACATACTATAGCAGTTCATAATGGTAGAGAACATATTCCTGTTTTTATTACTGATAAAATGGTAGGTCATAAACTAGGCGAATTTTCTCTAACAAGGACTTATCGTGGTCATGCTAAAACAGATAAAAAATCTAAA
        Oogamochlamys_gigantea  ATGACACGTTCTCTTAAAAAAGGTCCTTTTGTTGTTGATCATTTATTAAAAAAAATTGAAAAACTTAATTTACAAGGAAAAAAAATAGTTATTAAAACATGGTCTCGTTCTTCATTAATTGTACCACCTTTTATAGGTCACACTATAGCAGTCTACAACGGAAAAGAACACATTCCAATTTTCATAACAGATCAAATGGTTGGTCATAAGCTTGGTGAATTTTCTCCTACACGGACATATAGAGGCCATGCCAAAACTGATAAAAAATCTAAA
        Ourococcus_multisporus  ATGCCACGTTCCATTAAAAAAGGTCCATTTGTTGCGGATCATTTACTTAAAAAAATTGAAAAATTAAATGCTCAAGGACAAAAAAAAGTAATTACTACTTGGTCAAGATCTTCAACAATTTTACCTATCATGATTGGTCATACTATTTCCACATATAATGGGAAAGAATTTATTCCTGTTTTTGTTACAGACCAAATGGTAGGTCATAAATTGGGTGAATTTGCACCTACACGTACTTTTAAAGGTCACGTAAAAGCGGATAAAAAAGCAAAA
         Palmellopsis_texensis  ATGGCTCGTTCGCTAAAAAAAGGTCCTTTTGTGGCTGATCATCTATTAAAAAAAATTGAAAAATTAAATATAAAAGGAAAAAAAGAAGTTATTAAAACCTGGTCTCGCTCTTCGATGATTGTCCCTCCTATGATTGGACATACTATTGGTGTTTATAATGGTCGTGAACATCTTCCTGTGTTTGTTACAGACCAAATGGTTGGTCATAAGTTAGGTGAATTTTCTCCAACACGTACTTATCGAGGACATGCAAAAACTGATAAAAAATCTAAA
       Parallela_transversalis  ATGCCACGTTCAATGAAAAAGGGTCCTTTTGTTGCAGATCATCTATTAAAAAAGATAGAAAAAATCAGCGTTGAAGGAAATAAAAAGGTTCTCTCTACTTGGTCGAGATCTTCTACAATCATTCCTTTAATGATCGGACTTACTTTAGCTGTACATAATGGGCGAGAATTTATTCCTGTTTTTATAACAGATCAAATGGTCGGTCATAAATTAGGTGAATTTTCACCTACTCGAACTTTTAAGGGGCATGAAAAAAAGGATAAAAAAGCACGC
             Pediastrum_duplex  ATGCCGCGTTCAATTAAAAAAGGTCCTTTTGTTGCAGACCATTTATTAAAAAAAATCGAAAAATTAAATAAACAAGGTCAAAAAAAAGTTTTAACAACTTGGTCTAGATCGTCTACAATTTTGCCAATGATGATTGGTCATACTATTTCAACTTATAATGGAAGAGAATTTATTCCAGTATTTATAACTGATCAAATGGTTGGACATAAATTAGGCGAATTTGCACCAACACGAACATTTAAAGGTCATGTTAAAAGTGACAAAAAATCAAAA
         Phacotus_lenticularis  ATGACACGTTCTCTAAAAAAAGGCCCATTTGTTGCTAATCATTTATTAAAAAAAATTGAAAAATTAAATGCAGCCTCTAAAAAAATTGTAATTAAAACATGGTCTCGTGCCACAATGATTGTTCCGCCAATGATTGGGCACACTATTGGTGTTTATAATGGCCGTGAACATATTCCTGTTTTTATTACCGATCAAATGGTTGGTCATAAATTAGGCGAATTTTCGCCTACTCGTACTTACAAAGGACATGTTAAAAATGACAAAAAATCAAAA
            Pleodorina_starrii  ATGTCACGTTCCCTTAAAAAAGGTCCTTTTGTTGCAGATCATTTACTTAAAAAAATAGAAAAATTAAATACTAAAGGTAAAAAAGTCGTTATTAAAACATGGTCACGTTCTTCAATGATAGTTCCACCTATGATAGGTCATACTATTGGTGTTTATAATGGTCGTGAACATATACCAGTTTTTATCAGTGATCAAATGGTTGGGCATAAATTAGGTGAATTTTCACCTACGCGTACATATCGTGGTCACGCTAAAAAAGATAAAAAATCAAAA
        Protosiphon_botryoides  ATGCCACGTTCAATTAAAAAAGGTCCTTTCGTAGCGGATCATCTATTACGTAAAGTTGATAAATTAAACCAGATGGGTAAAAAAATTGTAATTAAAACATGGTCTCGTTCATCTGTAGTTATGCCACCTATGATTGGTCATACTATTGGTGTTTATAATGGTCGTGAACATATTCCTGTTTTTATTACAGATCAAATGGTTGGTCACAAATTAGGGGAATTCTCACCTACACGTACTTATAAAGGACATGTTAAAAATGACAAAAAATCAAGA
Pseudomuriella_schumacherensis  ATGCCACGCTCTATTAAAAAAGGACCTTTTGTAGCAGACCATTTATTAAAAAAAATTGAGCAATTAAATGCTTTAGGACAAAAAAAAGTAATAAATACTTGGTCAAGATCTTCTACAATTTTACCTATGATGATTGGTCATACAATTTCTACATATAACGGTAAAGAATTTATTCCGGTGTTTATTACTGATCAAATGGTTGGACATAAATTAGGAGAATTTTCTCCTACACGTACTTTTAAAGGTCATGTTAAAAACGATAAAAAATCAAAA
            Rotundella_rotunda  ATGCCACGTTCGATTAAAAAGGGTCCTTTTGTTGCAGATCATTTATTAAAAAAAATCGAAAAACTAAATGCCCAAGCTCAAAAAAAAGTTGTAACTACTTGGTCTAGATCTTCTACCATTTTACCTCTTATGATTGGTCATACTATTTCGACTTATAATGGGAGAGAATTTATTCCAGTTTTTATTACAGATCAAATGGTTGGTCATAAATTAGGAGAATTTGCTCTTACACGCACTTTTAAGGGTCATGTTAAAAGCGATAAAAAAGCAAAA
          Scenedesmus_obliquus  ATGACACGTTCAATTAAAAAAGGACCTTTTGTTGCAGATCATTTATTAAAAAAAATTGAAAAATTTAATGCACAAGGTCAAAAAAAAGTTTTAACAACTTGGTCTCGTTCTTCTACTATTTTACCTGTTATGATTGGTCATACAATTTCTACATATAATGGGAGAGAGTTTATTCCTGTATTTGTAACTGATCAAATGGTTGGTCACAAATTAGGTGAATTTGCTCCAACTCGAACATTTAAAGGTCACGTAAAAAGTGATAAAAAAGCTAAA
        Schizomeris_leibleinii  ATGTCAAGATCATTAAAAAAAGGGCCTTTTGTTGCCGTTCATTTATTAAAAAAAATTGAAAAACTAAATTCAAAAGGTGTTCAAAAAGTAATTGTAACTTGGTCACGATCTTCTACTATTGTTCCGATTATGATAGGTCATACAATAGCTGTTCATAATGGACGTGAACATATTCCAGTTTTTATTACAGATAAAATGGTAGGTCATAAACTTGGTGAGTTTTCTCCAACTCGTACTTATAAAGGTCATATAAAAAATGATAAAAAATCAAAA
        Spermatozopsis_similis  ATGGCACGTTCGTTAAAAAAAGGACCTTTTGTTGCAGATAGTTTATTAAAGAAAATCGAAAGAATGAATCGCGAACCTCAAAGAAAAGTAATCCCAAGCTGGTCACGTTCTTCGACAATCGTTCCGATTATGATTGGCCATACCATTGGTGTTCATAATGGTCGTGAGCATATTCCAGTTTTTATTACCGATCAAATGGTAGGTCATAAACTTGGAGAATTTTCACCAACACGTACTTACCGTGGACACATTAAAGCCGATAAAAAATCAAAA
     Stephanosphaera_pluvialis  ATGCCACGTTCTATTAAAAAAGGTCCTTTTGTTGCTGACCATTTATTACGTAAAGTTGAAAAATTAAATGCAATGGGTAAAAAAATTGTTATTAAAACATGGTCTCGTTCATCTATGGTCGTGCCGCCAATGATTGGGCACACAATTGGTGTATATAACGGGCGTGAACATATCCCAGTTTTTATTACTGACCAAATGGTAGGTCACAAATTAGGAGAATTTTCTCCTACACGTACTTATCGCGGTCACGTTAAAAATGACAAAAAATCAAAA
      Stigeoclonium_helveticum  ATGTCACGTTCACTTAAAAAAGGACCTTTTGTAGCAGACCATTTATTAAAAAAAATTGAAAAATTAAATATAAAAGGTATTCAGAAAGTAATTGTAACTTGGTCACGTTCTTCTACAATTGTACCTATTATGATAGGGCACACAGTTGCTGTTCACAACGGACGTGAACATATTCCAGTTTTTATTACAGATAAAATGGTTGGACATAAACTGGGCGAATTTGCTTTAACTCGTACGTTTAAAACTCATACTAAAAAAAATAAAAAAACAAAA
    Treubaria_triappendiculata  ATGCCACGTTCTCTAAAAAAAGGACCTTTTGTTGCACATACTCTATTAAAAAAAATAGAAAAACTAAATTTGATAGGCCAAAAAAAAGTTATAACTACATGGTCAAGATCTTCTACTATTGTTCCTATTATGATTGGACATACAATAGGAGTTCATAATGGAAGGGAACATATTCCTGTATTTGTTACTGATCAAATGGTTGGTCATAAATTAGGCGAATTTTCACCTACGCGAACATTTCGCGGACATGCTAAAAGCGATAAAAAATCAAGA
            Trochiscia_hystrix  ATGCCACGTTCTATAAAAAAAGGACCTTTTGTTGCACATACTCTATTAAAAAAAATAGAAAAACTAAATTCTGTAAGTCAAAAAAAAGTAATCACTACATGGTCAAGATCTTCTACTATTGTTCCTATTATGATAGGACATACCATAGCTGTTCATAACGGAAGAGAACATATTCCTGTATTTGTTACCGATCAAATGGTTGGTCATAAATTGGGAGAATTTTCACCTACGCGAACTTTTCGTGGACATGCTAAAAGTGATAAAAAATCAAGA
                    Uronema_sp  ATGTCACGATCTTTAAAAAAAGGTCCTTTTGTAGCTGATCATTTGTTAAAAAAAGTTGAAAAATTAAATATAAAAGGAATTCAAAAAGTTATTGTAACATGGTCGCGTTCATCTACTATTGTTCCAATTATGATTGGACATACAATTGCTGTTCATAACGGACGTGAACATATTCCAGTTTTTATTACTGATAAAATGGTTGGTCATAAATTAGGAGAATTTGCTTTAACACGTACTTTTAAAACTCATACAAAAAAAAATAAAAAAGCAAAA
                Volvox_carteri  ATGTCACGTTCTCTTAAAAAAGGTCCTTTTGTTGCAGATCATTTACTTAAAAAAATAGAAAAATTAAATTCTAAAGGTAAAAAAGTAGTTATTAAAACATGGTCACGTTCTTCAATGATTGTTCCACCAATGATTGGTCATACAATAGGTGTTTATAATGGTCGTGAACATATACCAGTTTTTATTAGTGATCAAATGGTTGGGCATAAATTAGGTGAATTTTCACCAACACGTACATATCGTGGTCATGCAAAAAAAGATAAAAAATCAAAA
            Carteria_crucifera  ATGTCACGTTCTCTTAAAAAAGGTCCTTTTGTAGCAGATCATTTATTGAAAAAAATTGAAAAATTAAATTCTAAAAAACAAAAGAAAGTATTAATGACTTGGTCACGTTCTTCTACTATCGTACCAATTATGATTGGACATACTATCGCAGTTCATAATGGTAAAGAACATCTTCCTGTTTTTATTACGGATCAAATGGTAGGTCATAAATTAGGTGAATTTTCCCCGACTCGTAATTTTCGAAGTCATACAAAAAAGGATAAAAAAACAAAA

    ;
end;


begin mrbayes;
    charset firstsecond = 1-.\3 2-.\3;
    charset third = 3-.\3;
    partition mine = 2: firstsecond, third;
    set partition=mine autoclose=yes;
    lset applyto=(all) nst=6 ngammacat=4 rates=invgamma;
    prset applyto=(all) statefreqpr=dirichlet(1) ratepr=variable pinvarpr=uniform(0,1) brlenspr=Unconstrained:GammaDir(1.0,0.1,1.0,1.0) shapepr=exponential(1.0);
    unlink shape=(all) statefreq=(all) revmat=(all);
    mcmc ngen=6250000 samplefreq=500 printfreq=1000 starttree=random nruns=2 nchains=2 savebrlens=yes filename=rps19;
    sump relburnin=yes burninfrac=0.2;
    sumt relburnin=yes burninfrac=0.2;
end;
