# Supplementary material for: Order, please! Uncertainty in the ordinal-level classification of Chlorophyceae
Source: PeerJ. 2019 May 15;7:e6899. doi: 10.7717/peerj.6899 (PMC6525593; doi:10.7717/peerj.6899)
Supplement: Supplemental Information 1 — This compressed folder contains untrimmed, masked alignments for individual chloroplast genes (subfolder nexus), as well as trimmed alignments with appropriate analysis blocks and the consensus trees resulting from these single-gene and concatenated analyses (MrBayes subfolders). Supplementary methods with associated references are included in the SupplementaryMethods.txt file. SVDquartets, BaliPhy, PhyloBayes and RAxML analysis files are in separate subfolders, with their respective resulting tree files. Files associated with MrBayes analysis of the 1st and 2nd positions and the analysis of the 3rd positions are placed in the subfolders 1st_and_2nd_positions_only and 3rd_positions_only, respectively. The 18Splastid_combined subfolder contains the MrBayes analysis materials (alignment and consensus tree) for the analysis including nucleotide plastid data as well as 18S nucleotide data. Documentation, trees and scripts used to create Fig. 3 are included in the “Figure3” subfolder, and documentation for and full results of Treespace analyses are in the “Treespace” subfolder. The results of the AU topology tests are included in a Word document. [file peerj-07-6899-s008.zip › supplementary_alignments_trees/mrbayes_nt_alignments_trees/rps2-stripped.nex]

#nexus

begin data;
    dimensions ntax=67 nchar=846;
    format datatype=dna gap=-;
    matrix
                 Ankyra_judayi  ATGTTAAAACATGGGATGCATTACGGTGAAAAAGCGGTAAAATGTCATGCACGTATGCGAAAATTTATTCTTTTAAATTTACTAAAAACTCGTCGTTGTTTAATTAAATCGTTACAACAATTAGCAAAGTATGCGATTAAAGGTCGAACATTTTTATTTGTAGGAACTAAAAAATCAGCGTCGGCATTAGTGGCTAGAGCGGCTTTATTAACAAAAACTTCATTTTTTGTAAATACAAGATGGTTAGGCGGTATGTTAACAAATTGGAAAACTATTTTAAAGTCAATTTCAAAAATTAAACCAATTTTAAAAGAAAAACAAAAAATTATTAAAAATATTTTAGAAAAACGTCAACGTATTAAATTACGTTTATTTAAAAAAGTTAGTTTATTAAGAATCAAACTAACAAATATTAATTTTGTTAAAACAAAATTAGTAAGTGAGCGTAAATTAATGCAACAATTAAAGTTAAAATTAAAAAAATTAGCTTCTGAACAACGCTTACTAAGATTTTTACCAAAATTACGCTCTTTAAAAATTGCGCAAACTATTCAGATTGTAATGAAGAAATTTGTTGATCCGAAAATGGTTTACGCTCGTAAGAAAAAATGGCAACGTTTAGAAAAATATTTTGGCGGTATTAGTAAAATGGTTGCTATTATTATCGGTCAACAAGAAGAATTAAACGCAGTTCGTGAGTGTAAAAAGTTAGGTATTAAAATGTTCCATATTGTTGACACAAATTGTAATCCATTATTAGCTGATCATATTATTCCTGCTAATGATGATTCAAGAAATTCTATTAAGTTTATTTTAAATAAAATGTTACAAAATATTCGTTTAGCA
        Atractomorpha_echinata  ATGTTAAAACATGGTATGCATTATGGAGAAAAGGCAGTAAAATGTCATGCACGTATGCGAAAATTTATTCTTTTAAATTTATTAAAAACTCGTCGTTGTTTAATAAAAGCTTTACAACAATTATCTAAATATGCTCTTAAAGGTCGAACATTTTTATTTGTAGGCACTAAAAAATCTGCATCTGCATTAATAGCGCGGGCGGCTTTATTAACTAAAACTTCTTTTTTTGTAAATACACGTTGGCTAGGTGGTATGCTAACAAATTGGAAGACAATTTTAAAATCAATTTCTAAAATCAAACCACTTTTAAAAGAAAAGCAAAAAATAATCAAAAATATTTTAGAAAAACGTGAACGTATTAAATTACGTTTATTTAAAAAAGTAAGTTTATTAAGAATTAAAGTTACAAATATTAACTTTATTAAAACTAAATTATTAGTTGAGCGCAAAGTAATGCACAATTTAAAATTACAATTAAAGAAATTAGCGTCTGAACAAAGATTATTAAGATTTTTACCAAAATTAAGATCTTTAAAAATTGCACAAACTATTCAAATAGTAATGAAAAAATTTGTTGATCCGAAAATGGTTTATGCTCGTAAGAAAAAATGGCAACGTTTAGAAAAATATTTTGGCGGTATTAGTAAAATGGTTGCTATTATTATTGGTCAACAAGAAGAATTAAACGCTGTTCGTGAGTGTAAGAAATTAGGTATAAAAATGTTTCATATTGTGGATACAAATTGTAATCCATTGTTAGCGGACCACATCATTCCTGCAAACGATGATTCTAGAAATTCTATTAAATTTATTTTAAATAAAATGTTAAAAAATATTCGTTTAGCT
      Borodinellopsis_texensis  ATGGTAAAAAATGGTATGCATTTTGGTGAAAAAGCTGTTAAATGTGATGCAAGAATGAAAAAATATATTATAATAAATCTTTTAAAAACACGTCGTTGTTTAAATAAAGCTTTAAATTTGTTAAGCAAATATGCTGTTAAAGGTAGAACTTTTTTATTTATTGGAACAAAAAAACCGGCAGCAGGCCTAATTGCTATTGCTTCTTTATTTAGCAAAACATCTTTTTTTGTGAATACTCGTTGGTTGGGTGGTATGCTTACAAATTGGAAAACTATTTTAAAATCAATTTCCAAAATTAGACCTATTTTAAAGGAAAAGCAAAAAATCTATATTGACATATTAGAAAAAAGACAAAATTTCAAAAATCTTTTAATCCAAAAAGCTTTATTGTTAAGAAAGAAATCTTCTGAATTATTATTTATTAAACAAAAATTAAGTATTGAACGTAACGTTATTGTGGTTCTTAAAACAAAATTACAATTCTTCCTTTCACAAAAAAAATTATTTAAGTTTATACCAAAATTACGTTATTTAAAAATCGCTGAAACAGTCCAAATTTTAATGCGTAAAATTGTGGATCCTAAACTAAAATATATTCGTAAAAAAAAATGGCAACGTTTAGAAAAATATTTTGGTGGTATAGCTAATATGATTGCAATTATTATTGGTCAAAAAGAAGAATTAAATGCTGTTAATGAATGTAAAAAACTAGGTATTAAAATGTTTAACGTTGTAGATACAAATTGTAATCCAAGTCTAGCTGATCATATTATTCCGGCTAATGATGATTCAAGAAATTCAATTAAATATATCTTAAATAAGTTTTTAATTCGTATCAAATTAGCA
          Bracteacoccus_aerius  ATGGTGCAAACAGGTATGCATTTTGGAGAAAAAACCATTCGTTGTCACGCTAATATGCGAAAATTTGTTTTAATTAATTTATTAAAAACACGTCGTTGTTTGACGAAAGCTTTAAAACAGTTATCTAAATATGCTGCTAAAGGTCGAACATTCTTATTTGTCGGTACGAAAAAATCAGCTGCAGCGTTAATTGCTCGAACAGCAATGTTGACAAAAACTTCATTTTTTGTAAACACTCGATGGTTAGGTGGAATGTTGACAAACTGGAAAACAATTTTAAAATCAATTTCTCAAATTCGACCAATTTTAAAAGAAAAACAAAGAATCATCAAGAAAATTTTAGAAAAACGACAAAAAATTAAAAGCCGTTTAATCAAAAAAGTTAATTTCCTAAGAAAACGCACTTCACAACTTCAGATAATCAAAGGAAAACTTTTAACAGAACAAAAAAATCTCCTTAAACTAAAAGTTAAATTGAAAAAATTAGCTTCAGAACAAAGATTATTGAAATTTTTACCGAAACTTCGTTATTTAAAAATGTCGGAAACTATTCAAATTTTAATGAAAAAATTCGTAGATCCTAAAATGAGTTATGCTCGTAAACAAAAATGGCAACGTTTAGAAAAGTATTTTGGTGGACTGACTAAAATGGTCGCAATTATTGTTGGTCAACAAGAAGAAATGAATGCTGTTTGTGAATGCCAGAAACTTGGCATAAAAATGTTCACTTTAGTAGATACTAACTGCAATCCACGATTAGCAGATCACATTATTCCAGCAAACGATGATTCGAGAAATTCAATCAAATATGTTCTTGGTGAAATGTTGATTCGTATTCGCTTAGCT
       Bracteacoccus_giganteus  ATGATTCGAACAGGAATGCATTTCGGAGAAAAAACGATTCGTTGCCATGCCAACATGCGAAAATTCGTCTTGATTAATTTATTAAAAACACGTCGCTGTTTGACAAAAGCTTTAAAGCAGCTAGCTAAATATGCTGCTAAAGGTCGAACATTTTTATTTGTGGGCACGAAAAAATCCGCTGCGGGTTTAATTGCTCGAACAGCAATGTTGACTAAAACATCGTTTTTTGTCAACACTCGATGGTTAGGTGGAATGTTGACAAATTGGAAAACTATTTTAAAATCGATTGCTCAAATTCGACCAATTTTAAAAGAAAAACAGAGAATAATCAAAAAAATTTTAGAAAAACGACAAAAAATCAAAACTCGTTTGATTAAAAAAGTGAATCTTTTGAGAAAACGCGTTTCACAACTTCAATTGATTAAAACAAAACTTTTAGCAGAACAAAAAAATCTTCTTAAATTAAAAATCAAACTGAAAAAATTAGCTTCAGAACAAAGATTATTAAAATTTTTACCGAAACTTCGTTATTTAAAAATGTCTGAAACTATTCAAGTTTTAATGAAAAAATTCGTAGATCCTAAAATGAGCTATGCTCGTAAACAAAAATGGCAACGTTTAGAAAAATATTTTGGCGGTCTGACTAAAATGGTCGCAATCATCATAGGTCAACAAGAAGAAATGAACGCTGTTCGTGAATGTCAAAAACTCGGTATAAAAATGTTCACTGTAGTAGACACTAACTGTAATCCACGATTAGCTGATCATGTTATTCCAGCAAACGATGATTCGAGAAATTCTATTAAATTCGTTCTCGGTGAAATGTTGACTCGTATTCGTTTAGCT
           Bracteacoccus_minor  ATGATTCGAACAGGAATGCATTTTGGAGAAAAAACTATTCGTTGTCATGCTAATATGCGTAAATTCGTTTTGATCAACTTATTAAAAACGCGTCGCTGTCTGACAAAAGCTTTAAAACAACTGGCTAAATATGCTGCTAAAGGCCGAACATTTTTATTCGTCGGTACGAAAAAATCAGCCGCTGCACTGATCGCGAGAACAGCAATGTTGACGAAAACGTCGTTTTTCGTCAACACTCGATGGTTAGGAGGTATGTTGACAAACTGGAAAACTATTTTAAAGTCGATCGCTCAAGTTCGCCCGATTTTACAAGAAAAACAGCGAATCATCAAAAAAATTTTAGAGAAACGACAAAAAATCAAAACTCGTTTAATGAAAAAAGTAAATCTTTTAAGAAAACGTGGAGCACAACTTCGATTAATCAAAACAAAACTTTTAACAGAACAAAAAAATCTCCTTAAATTAAAAATCAAACTGAAAAAATTAGCTTCAGAACAAAGATTACTAAAATTTTTACCGAAACTTCGTTATTTGCTTATGTCAGAAACGGTTCAAATTTTAATGAAAAAATTTGTAGATCCTAAAATGAGTTATGCTCGTAAACAAAAATGGCAACGTTTAGAAAAATACTTTGGAGGTCTGACGAAAATGATTGCGATCATTATCGGTCAACAGGAAGAAATGAATGCTGTTCGCGAATGTCAAAAACTGGGCATAAAAATGTTCACTCTAGTCGATACGAATTGTAACCCGCGTTTAGCTGATCATGTTATTCCAGCAAACGATGACTCTAGAAATTCTGTTAAATTCGTTCTCGGTGAAATGTTAACTCGTATCCGTTTAGCT
         Carteria_cerasiformis  ATGTTAAAAAGTGGGTTACATTTTGGTGAAAAAGCTGTTAAATGTAATGCTAATATGCGTAAGTACTTGATTTTAAATTTATTTAAAACACGTAATTGTTTAATGAAAGTATTACTTCAATTAACTAAATATGCTGCAAAAGGAAATAAATTTTTATTTGTTGGGACGAAAAAATCAGCTGCTGGTTTAATAGCAAGAGCTGCTTTATTTTCAAAAAATGCTTTTTTTGTAAATACGCGCTGGTTAGGCGGCATGTTAACAAACTGGAAAACTATTTTAAAATCAATTTCCCAAATTCGTCCAATTTTACAAGAAAAACAAAAATTAATGACAAACATTTTAACAAAACGACAAAGAATTAAAACTCAACTTGTTTCGAAATTAGATAAAATACGTACAAAATTATCGGAATTATTACTAATTAAAGGAGTTCTTAAAAAAGATATTATTATACAAAAAATTATTTTACAAAAAATTAAACGATTAGGCTTACAACAACGCTTTTTAGTATCAATTCCAAAATTACGTCATTTAAAACTAAATGATGCAATTAAACTTATTTTAGATAAATGCATTGACCCTATTATTAAAGAAAGCTTAAAGAAAAAATGGCAACGTTTAGAAAAATATTTTGGCGGTGTTGCCAAAATGATTGCTATTTTAATTGGACAAAAACAAGAAAAAACAGCGGTACTTGAGTGTCAAAAGGTAGGAATTAAAACTATTCAACTAATTGACAGTAACTGTAATCCTAGCTTAGCTGATTATTTTGTTCCTATGAACGATGATTCCCGAAATTCAATCAAATATATTTTAACTCGCTTTTTAAAGCACATTCGTTTAGGG
           Carteria_sp_SAG_8_5  ATGTTAAAAAGTGGAATGCATTTTGGTGAAAAAGCTGTAAAATGTCAAGCTAAAATGAGAGAATATATTTTCTTAAACTTATTAAAAACGCGCCGATGTTTAAACCAAGCTTTAAATCAATTAACAAAATATGCTGTAAAAGGAAGAACTTTCTTATTTGTAGGAACAAAAAAACCAGCTGCGAGTTTAATTTCTCGTGCTGCCCTTTTCAGTAAAAAATCATTTTTCGTAAATACTCGTTGGTTAGGTGGTATGTTAACTAACTGGAAAACAATTCTGAAATCTATTTCAAAAATTCGTCCAATTTTAAAAGAAAAACAAAGAATTATTCAGATGCTTCTAACAAAACGTCAAGGAATTAAGCTTCGTTTAATGAAAAAA---------------------TTAGTTGAATTAACTAAAATAAAAACAAAATTAGTTTCTGAACAAAAAGTTATCAAACTTTTAAAAAATAAAATCAAAAGATCAGCAGCTGAGAAAAAATTCTTAAAATTCTTACCTAAATTAAGATATTTAGATGCTACAAATTCCATTCAAATTTTAATGCAAAAATTTGTAGATCCAAAAATCAAACAAGCGCGTAAAAAAAAATGGCAAAGATTAGAAAAATATTTTGGTGGTGTTGCAAATATGGTAGCAATTATTATTGGACAACAAGAAGAAATGAACGCAGTACGTGAATGTCAAAAACTTGGAATTCAAATGTTCCATGTTGTAGATACTAATTGTAATCCTACATTAGCAAATCATTTTGTTCCTGCTAATGATGATTCTCGTAATTCTATGAAATTCATTTTAACGAAATTCCTTACTCATATTCGTTTAGCT
      Chaetopeltis_orbicularis  ATGTTAAAAAAATCCTTACATTATGGGGATAAAATCTTAACAGTTAACCCAACAATGAAAAAGTTTACTCTAATAAATTTATTTAAAACGCGTCGTTACCTAGTTCGTGCTCTTTGGTTTTTAACAAAATATGCTTATCAGAAAAAAACAATTTTATTTATTGGAACATCAATCCCATCTTCACGTTCTATTGCAACAGCTGCTTTAAAAACAAAA---TCATTTTTTGTGAATGTACGATGGCTTGGTGGAATGTTAACAAACTGGAAAACTATGAGAAAATTAATTAAAAAA------------------------------------------------------------------------------------------------------------------------------------------------------------------------------------------------------------------------------------------------------------------------------------------------------------GCTGGTAAAAAAGAGAGAGAACGTTTAGAAAAATATTTAAAAGGTATGAAAATGATGGTTGTTATCATGTCTAGTGTTTCTAATGACAAGAGTGCTTTATTAGAATGTCAAAAAATGGGTATTTGTAATTTCAGCATTGTTGATACTGATTGTAATCCAACATTTTCTGATTTTATTGTTCCTGCAAATGATAATTCTTCTTCATCAATAAAATTTCTTTTATATTATTTTGCAAAAGCTATTTTAATTGGA
     Characiochloris_acuminata  ATGGTTAAAAATGGTATGCATTTTGGGGAAAAAGCTGTAAAATGTCATGCTCGTATGAAAAATTATATTGTTATTAATTTGTTCAAAACAAGACGTTGTTTAAATAAAGCTTTAATCCAGTTAAGCAAATATGCTTTAAAAGGGAGAACGTTCTTATTTATTGGAACAAAAAAACCAGCTGCTGGTTTAATCGAAAGAGCTTCGTATTTTAGCCGAAATTCTTTTTTTGTAAATACACGTTGGTTAGGTGGTATGTTAACAAATTGGAAGACAATCAGCAAATCGATTCAAAAAATTCGTCCAATATTAAAAGAAAAACAAAAAGTTGTTCGTGATATTTTAACAAAACGTCAAAATATTAAAACTCGTTTAATCAAAAAAGCATTATTATTAAAAAATAAACTCAAGGAGTTTCAATTTTTAAAAGAAAAATTAGGAACTGAGCGTACTATGATTCGTATTATTAAACGCAAAAAAGACGTGTTAGACGCACAGAAAAAATTAATAGCTTTTCTTCCACGTTTAAGATATTTAAAAATAAGAGAAATTGTTCAAATTCTATTAAAGAAAATAGTAGATCCTAAACTAAAATATGCACGCAAGAAAAAATGGCAGCGTTTAGAGAAATATTTTGGTGGTATTGCTAATATGGTGGCTATTATTGTCGGTCAATCTGAAGAAATGAACGCTGTTCGTGAATGTCAAAAATTAGGCGCGAAGCTATTTACTATTGTAGATACAAATTGCAACCCTTTATTATCAGATCATATCATTCCAGCAAATGATGATTCGCGAAATTCTATTAAATATATTTTAAATCAATTTATTATCCGTATTCGATTAGCT
       Chlamydomonas_applanata  ATGTTAGCTCACAGCATGCACTTTGGTGAAAAAGCGGTAAAATGCCATGCACGTATGAAAAATTCGATTATTATTAACTTATTCAAAACACGTCGTTGTTTAAACAAGGCTTTAAATATGTTAACAAAATATGCTTTAAAAGGTAGAACATTCTTATTTATCGGTACTAAAAAACCGGCTGCAGGTCTTGTAGCAAGAGCTTCATACTTTACGAAAAATTCATTCTACGTAAACACACGCTGGCTTGGTGGTATGTTAACAAACTGGAAAACGATTTGTAAATCTATTTCAAAAATTCGTCCAATTCTAAAAGAAAAACAAAAAGTAGTTCGTGATATTTTAGAAAGAAGACAAACCATTAAAACACGTTTAATTAAAAAAGCGTTATTACTTAAAAAGAAAGCAACGGAATTACAACAATTAAAAGCTAAATTAAGAAGCGAACGTGCTGTGATTCAAATTGTAAAACGTAAGTTAAAAGCCTTAGACGCACAGAAGAAATTATTAAAATTCTTCCCACGTTTACGTTACTTAAAAATTTCAGAAATGGTTCAAATTCTATTAACGAAAATTGTGGATCCAAAATTAAAATACGCTCGTAAGAAAAAATGGCAACGTTTAGAAAAATACTTTGGTGGTATTGCGAATATGGTAGCTATTATTATCGGTCAAAAAGAAGAAATGAATGCTGTTCGTGAATGTCAAAAATTAGGCATTAAAATGTTCACAATTGTAGATACAAACTGTAACCCTGCATTATCAGATCACGTTATTCCAGCAAATGATGACTCACGTAATAGTATTAAATATATCTTAACAAAATTCATCACTCGTATTCGTTTAGCT
         Chlamydomonas_nivalis  ATGCTTATAAATGGAATGCATTATGGAGAAAAAGTTGTAAAATGCCAAGCTAAAATGCGCAGCTTCGCTTTAATTAATTTATTAAAAACTCGTCGTTGTTTAAATATAGGACTTAATCAATTAACAAAATATGCAGCTAAAGGAAGAACTTTTTTATTTGTTGGAACAAAAAAACCAGCAGCAGGCTTAATAGCTCGCGCAGCTTTATTTAGTAAAACATCGTTTTTTGTAAATACAAGATGGTTAGGTGGTATGCTTACGAATTGGAAAACAATTATAAAATCTATTTCCAAAATCCGTCCTATTCTTAAAGAAAAACAAAAAGTCATTTCCAATATTCTTCAAAAACGTTCAAAAATTCAACATCGTTTACTAAAAAAAGTGTTTTCTTTAAGAAAAAAAAATAGCGAATTAGAACTTATTAAAACAAAATATTTATCGGAACAACAAATTATTCGTGTTTTAAGAAGAAAATTAAAACGTCATGAAGCTGAAAAAAAATTGTTACAATTTTTACCAAAATTACGGTATTTACAAATTTCTGTCGCTATTCAATTATTAATGAAACGATTTGTTGATCCTAAAATGAAATATGCTCGAAAAAAAAAATGGCAACGATTAGAAACATATTTTGGTGGTATTGCAAACATGGTTGCTATAATAATAGGCCAACAAGAAGAAATTAATGCTATTCGTGAATGTAAAAAACTGGGTATTAAAATGTTTCATATTGTTGATACTAATTGTAATCCTGGTTTAGCGGATCATTTTATTCCGGCAAATGATGATTCTAGAAATTCAATAAAATATTTATTATCAAAAATGGTAACACGTATTAGATTAGCT
        Chlamydomonas_peterfii  ATGTTAAATAGTGGGATGCATTTTGGTGAAAAAGCGGTTAAGTGTAATGCTAGAATGAAAAACTATATTGTTATTAACTTATTAAAAACCCGTCGTTGTCTAAATAAAGCTCTTACACAATTAACAAAATATGCTGCTAAAGGCAAAACTTTCTTATTTGTTGGTACTAAAAAAGCGGCTGCCGGATTAATTGCACGCGCTTCTTTATTTAGTAAAAAAGCCTTTTTTGTAAATACTCGTTGGTTAGGTGGTATGCTTACGAACTGGAAAACGATTTTAAAATCCATTTCGAAAATTCGTCCGATTTTAAAAGAAAAACAAGTTATTATTAAAGATATTCTGCAAAAACGTCAAAGTATTAAAAGTATTTTAATGGAAAAGGCATTCTTACTTAAAAAGAAAGTTACTCAGTTACTACAAATTCAGCAGCGTTTAACATCTCAACGTAACATTATTCGTATTGTAAAACGTAAATTTAAACAAATTTTAGCTCAAAAACGTTTTATTCAATTCTTACCAAAATTACGTTATTTAAAAATCGCACAAACTGTACAAGTGTTAATGAAAAAAATAGTTGATCCAAAACTAAAATATATGCGTAAGAAAAAATGGCAACGTTTAGAAAAATATTTAGGTGGTATTTCGAATATGGTAGCTATTATTATTGGTCAACAAGAAGAAATTAATGCTGTACGTGAATGTAAAAAATTAGGTATTAAAATGTTCCATATTGTTGATACGAATTGTAACCCTAGCTTAGCTGATCATTTTATTCCTGCTAATGATGATTCTCGTAATTCGATTCAATTCATTTTAACTCAATTCTTAACGCGTATTCGTTTATCT
     Chlamydomonas_reinhardtii  ATGTTAAAAAGCGGCATGCATTATGGTGAAAAAGCTATTAAATGTAATGCTCGTATGAAGAATTACGTACTTATTAACTTATTAAAAACTCGTCGTTGTTTAACTAAAGCTTTAGCACAATTAACTAAATATGCTGCTAAAGGTAAAACTTTCTTATTTGTAGGTACTAAAAAAGCTGCTTCAGGTTTAGTAGCACGTGCTGCTTTATTTAGTAAAAAAGCGTTTTTTGTGAACACTCGCTGGTTAGGTGGTATGTTAACAAACTGGAAAACAATTTTAAAATCAATTTCAAAAATTCGTCCGATTTTAAAAGAAAAACAAATGATTATTAAAGATATTCTAGAAAAACGTCAAACAATTAAAGCACGCTTAATTCAAAAAGCTTTACTTTTAAGAAAGAAAGTTGCTGAATTACGTCAAATTAAACAAACATTACAGACAGAACGTAATATTATTCGTGTTTTACGTCGTAAATTAAAACAAATTGCAGCCCAAAAACGTTTTATTAAATTCTTACCAAAATTACGTTATTTAAAAATTGAGCAAACAGCACGTTTCTTAGTTAAAAAATTTGTGGATCCTAAAATGAAATATTCTCGTAAAAAGAAATGGCAACGTTTAGAAAAATATTTAGGTGGTATTTCAAATATGGTTGCTATTATTATTGGTCAACAAGAAGAAATGAATGCTGTACGTGAATGTCAAAAACTAGGTATTAAAATGTTCCATATTGTTGATACAAATTGTAATCCAGGTCTGGCTGATCATTTTATTCCAGCTAATGATGATGCACGTAACTCAATTAAATTTATTTTAGGTAAATTCTTAACACGTATTCGTTTAGCA
         Chlorococcum_tatrense  ATGATTAGTCATGGTATGCATTTCGGTGAAAAAGCAGTAAAATGTCATGCACGTATGAAAAATTATATTGTTATTAACTTATTAAAAACTCGTCGTTGTTTAAATCAAGCTTTAAAAAAAGTAACAAAATATGCTTTAAAAGGTAGAACGTTTTTATTTATTGGTACTAAAAAACCAGCAGCTGGTTTAGTAGCTAGAGCTTCTTTTTTTACAAAAAATTCATTCTATGTAAATACAAGATGGTTAGGTGGTATGTTAACAAACTGGAAAACAATTTGTAAATCAATTTCAAAAATCCGACCAATTTTAAAAGAAAAACAAAAAGTTGTTCGTCATATTTTAGAAAGAAGACAAGCAATTAAAAAACGTTTAATTAAAAAAGCAGTATTATTAAGAAAAAAAGTAAATGAATTACAACAACTTAAATTAAAATTTATCAAAGAACGTAGTATGATTCGTATGGTAAAACGTAAATTAAAAGCTTTGGAAGCACAGAAAAAATTACTAAAATTCTTACCACGTTTAAGATATTTAAAAATTTCTGAAATTGTTCAAATCTTACTTGCAAGAATTGTAGATCCAAAATTAAAATATGCTCGTAAGAAAAAATGGCAACGTTTAGAAAAATACTTTGGTGGTATTGCTAATATGGTAGCTATTATTATTGGTCAAAAAGAAGAAATGAATGCTGTTCGTGAATGTCAAAAACTTGGTATTAAAATGTTTACAATTGTAGATACTAACTGTAATCCTACATTCTCTGATCACATTATTCCAGCTAATGATGATTCACGTAGTTCAATTAAGTATATTTTAACAAAATTTATTACACGAATTCGTTTAGCT
       Chlorogonium_capillatum  ATGATGTTGCATGGTATGCATTTTGGTGAAAAAGCTGTAAAATGTCATGCACGTATGAAAAATTATCTTGTTATTAATCTACTAAAAACACGTCGTTGTTTAAATAAAGCTTTAAATACATTAACAAAATATGCTTTAAAAGGAAGAACATTCTTATTTATTGGGACTAAAAAACCTGCAGCTGGCTTACTATCACGCGCTTCATTCTTTACAAAAAACTCGTTCTATGTAAATACACGTTGGCTTGGTGGTATGTTAACAAACTGGAAAACCATTTGTAAGTCAATTTCAAAAATCCGCCCTATTTTAAAAGAAAAACAAAAAGTGGTACGTGATATTTTAGAAAGAAGACAAAATATTAAATCACGTTTAATGAAAAAAGCTTTATTATTAAGAAAGAAAGTAAGTGAATTACAACTTTTAAAAACTAAATTAACAAACGAACGTCAAGTTATTCGTATTGTCAAACGCAAATTAAAAGCTTTAGACGCACAAAAAAAATTCATTAAATTCTTACCACGTCTTCGTTATTTAAAAATTTCTCAAATTGTTCAAATTTTATTATCTAAAGTTGTAGATCCGAAATTAAAGTATGCTCGTAAGAAAAAATGGCAACGTTTAGAAAAATATTTTGGTGGTATTGCAAATATGATAGCTATTATTATTGGACAAAAAGAAGAAATGAATGCTGTTCGTGAATGTCAAAAATTAGGGATTAAAACGTTTACAATTGTAGATACAAATTGTAATCCAACTTTATCTGATCATATCATTCCAGCTAACGATGATTCACGTAACGCTATTAAATATATTTTAACGAAATTTATTACACGTATTCGTTTAGCT
         Chloromonas_perforata  ATGATTAGTCATGGTATGCATTTCGGTGAAAAAGCAGTAAAATGTAATGCACGCATGAAAAATTATATTGTTATTAACTTATTAAAAACTCGTCGTTGTTTAAATCAAGCTTTAAAAAAAGTAACAAAATATGCTTTAAAAGGTAGAACTTTTTTATTTATTGGTACTAAAAAACCAGCAGCTGGTTTAGTAGCTAGAGCTTCTTTTTTTACGAAAAATTCATTCTATGTAAATACAAGATGGTTAGGTGGTATGTTAACAAACTGGAAAACAATTTGTAAATCAATTTCAAAAATTCGACCAATTTTAAAAGAAAAACAAAAAGTTGTTCGTGATATTTTAGAAAGAAGACAAGCAATTAAAAAACGTTTAATTAAAAAAGCAGTATTATTAAGAAAGAAAGTACATGAATTACAACAACTTAAATTAAAATTTATCAAAGAACGTAGTATGATTCGTATCGTAAAACGTAAATTAAAAGCTTTGGAAGCACAGAAAAAATTACTAAAATTCTTACCACGTTTAAGATATTTAAAAATCTCTGAAATTGTTCAAATTTTACTTGCAAGAATTGTAGATCCAAAATTAAAATATGCTCGTAAGAAAAAATGGCAACGTTTAGAAAAATACTTTGGTGGTATTGCTAATATGGTAGCTATTATTATTGGTCAAAAAGAAGAAATGAATGCTGTTCGTGAATGTCAAAAACTTGGTATTAAAATGTTTACAATTGTAGATACTAACTGTAATCCTACATTCTCTGATCACATTATTCCAGCTAATGATGATTCACGTAGTTCAATTAAGTATATTTTAACAAAATTTATTACGCGAATTCGTTTAGCT
           Chloromonas_radiata  ATGCTTCTTAATGGAATGCATTTTGGAGAAAAAGTTGTAAAATGCCAAGCTAGAATGAGAAATTTTATCTTGATTAATTTGTTAAAAACACGTCGTTGCTTAAATGTAAGTTTAAATCAATTAACTAAATATGCAGCAAAAGGAAGAACTTTTTTATTTGTTGGAACTAAAAAACCTGCTGCTGGTTTAATTGCTCGAGCAGCATTATTTAGTAAAACATCGTTTTTTGTTAATACAAGATGGTTAGGTGGGATGCTAACAAATTGGAAAACGATAATAAAATCAATTTCGAAAATTCGTCCCATTCTAAAAGAAAAACAAAAAGTAATTGCAAATATTCTTCAAAAACGTGCTAAAATACAAAATCGTTTAATAAAAAAAGTCCTTTCTTTAAGAAAAAAAAATACTGAATTAGAACTTATTAAGAAAAAATATATTTCTGAACAACAAATAATACGTGTTTTAAGAAGAAAGTTAAAACGGCATGAAGCTGAAAAAAAATTATTACAATTTTTACCAAAATTACGTTATTTACAAATTTCATTGGCAATTCAAATATTAATGAAACGCTTTGTGGATCCAAAAATGAAATATCAA---GAAAAAAAATGGCAACGTTTAGAAACGTATTTTGGTGGTATTGCTAATATGGTTGCAATTATTATTGGTCAGCAAGAGGAGATGAATGCTGTTCGTGAATGTAAAAAACTTGGTATCAAAATGTTCCATATTGTTGATACTAACTGTAACCCTGGTTTAGCTGACCATTTTATTCCTTCAAATGATGATTCAAGAAATTCTATTAAATATCTTTTAACAAAAATTGTCACTCGTATTCGATTAGCT
             Chloromonas_rosae  ATGCTTGTAAATGGAATGCATTATGGAGAAAAAGTTGTCAAATGCCAAGCTAAAATGCGTAATTTTATTTTAATTAATCTATTAAAAACCCGTCGTTGTTTAAATATAGGACTTAATCAATTAACAAAATATGCTGCTAAAGGAAGAACTTTTTTATTTGTTGGAACAAAAAAACCAGCAGCAGGCTTAATAGCTCGCGCTGCTTTATTTAGTAAAACCTCGTTTTTCGTCAATACAAGATGGTTAGGTGGTATGCTTACTAATTGGAAAACTATTATTAAATCGATTTCAAAAATCCGTCCTATTCTTAAAGAAAAACAAAAAGTCATTTCAAATATTCTTCAAAAACGTTCAAAAATTCAAAATCGTTTACTAAAAAAAGTGTTTTCTTTAAGAAAAAAAAATAGTGAATTAGAACTTATTAAAACAAAATATTTATCTGAACAACAAATTATTCGTGTCTTAAGAAGAAAATTAAAACGTCATGAAGCTGAAAAAAAATTGTTACAATTTTTACCTAAATTACGTTATTTACAAATATCTGTCGCTATTCAATTATTAATGAAACGATTTGTTGATCCTAAAATGAAATATGCTAGAAAAAAAAAATGGCAACGATTAGAAACTTATTTTGGTGGTATTGCAAACATGGTTGCTATAATCATAGGTCAACAAGAAGAAATAAATGCTATTCGTGAATGTAAAAAACTTGGTATTAAAATGTTTCATATTGTTGATACTAATTGTAATCCTGGTTTAGCCGATCATTTTATTCCAGCAAATGATGATTCTAGAAATTCAATAAAATATTTATTATCAAAAATGGTTACACGTATTAGATTAGCT
       Chlorosarcinopsis_eremi  ATGATTAATCACGGTATGCATTTTGGTGAAAAAGCAGTAAAATGTCATGCTCGTATGAAAAATGCAATTATTATTAATTTATTAAAAACACGTCGTTGTTTAAACCAAGCGTTAAATAAATTAACAAAATATGCATTAAAAGGCAGAACATTCTTATTTATTGGTACGAAAAAACCAGCAGCTGGTTTAGTAGCAAGAGCTTCTTTCTTTACAAAAAACTCATTCTACGTAAATACTAGATGGCTAGGTGGTATGTTAACAAACTGGAAAACAATTTGTAAATCAATTTCAAAAATTCGTCCAATTTTAAAAGAAAAACAAAAAGTAGTTCGTGACATTTTAGAAAGAAGACAAAGTATTAAATCTCGTTTAATTAAAAAAGCTTTATTATTAAGAAAGAAAATTACAGAATTACAACAACTAAAAGTGAAATTAACAAATGAACGTAGTGTTATTCGTATTGTTAAACGTAAATTTCAATCTTTAGATGCTTATAAAAAACTAATTAAATTTTTACCACGTCTAAGATATCTAAAAATTTCGGAAATTGTTCAAATTTTATTATCACGAATCGTTGACCCTAAATTAAAATACGCTCGTAAGAAAAAATGGCAACGTTTAGAAAAATATTTTGGTGGTATTGCAAATATGGTTGCTATTATTATTGGTCAAAAAGAAGAAATTAACGCTGTACGCGAGTGTCATAAACTTGGTATTAAAACTTTTACTATTGTAGATACTAACTGTAACCCTACACTTTCTGATCACGTAATTCCAGCAAATGATGATTCACGTAATTCTATTAAATACATTTTAACAAAATTTATCACACGTATTCGTTTAGCT
        Chlorotetraedron_incus  ATGATCGAATCAGGAATGCATTTTGGAGAACGTGCTATTCGTTGTAATGCAAATATGCGTTCGTATATTGTAATTAACTTATTAAAAACTAGACGTTGTCTAAAAAAAGCGTTAACACTACTTTCAAAATATGCTGCAAATGGTCAAACTTTTTTATTTGTAGGTACAAAAAAACCTGCTGCTTCATTAATTGCTCGTACAGCTGTATTAAGCCAAACTTCTTTCTTTGTTAATACAAGATGGTTAGGAGGAATGTTAACAAATTGGAAAACTATTTTAAAATCGATTTCTCAAATTCGACCAATTTTAAAAGAAAAACAAAAAGTTATTCAAAATCTTTTAGAAAAAAGACAAAAAATTAAAGATCGTTTACTTCGCAAAGTAAATCTTTTAAGAAAGAAACAAAATGAATTAACAGCAATCCGATCTAAATTATTACAACAACAAAAACTTTTCAAAGTTCTTAAAACAAAACTGCGTTTATTATCTTCAGAACAAAGATTATTAAAATTCTTACCAAAATTAAGATATTTAAAAATGTATGAAAGAGTAGAATTATTAATGAAAAAATTTGTTGATCCTAAAATGAGTTATACACGTAAACAAAAATGGCAACGTTTAGAAAAATATTTCGGAGGTGTAACTCAAATGGTTGCTATTATTGTTGGACAACAAGAAGAAATGAATGCTGTTCGTGAATGCCAAAAATTAGGTATCAAAATGTTCACTATTGTAGATACAAATTGTAATCCAAAAATGGCAGATCATATTATTCCTGCAAACGATGATTCTCGCACATCAATTCAATATATTTTAGGGCAAATGTTAACTCATATTCGTTTAGCT
    Chromochloris_zofingiensis  ATGGTTCAAACAGGGATGCATTTTGGAGAAAAAAAAATTCGATGTCACGCTAATATGAGAAAATTTCTTTTAATTAATTTATTAAAAACACGACGTTGTTTAAATAGTGCTTTAAAACAATTAGCAAAATATGCATCAAAAGGTAAAACTTTTTTATTTGTTGGAACTAAAAAACCAGCGGCTGCTTTAATTGCTAGAACAGCTATGCTTAGTCAAACTTCTTTTTTTGTGAATACTCGCTGGTTAGGAGGTATGTTAACCAATTGGAAAACAATTTTAAAATCCATTTCACAAATTCGTCCTATTTTGAAAGAAAAACAAAAAATTCTACAAAATATTGTAGAAAAAAGACAAAAAATTAAAGCACGATTAATTAACAAAATTAATTTTTTAAGAAAAAAAAATTCTGATTTAAATTTAATTAAAACAAAATTAATAAAAATGAATTTTAATTTCAAAAATTTAAAATTACAATTACGAAAATTAGCAGCAGAACAAAAATTATTGAAATTTTTACCTAGACTTCGATATCTGAGAGTTTCTGAAATTGTAGAACTTTTAATGAAAAAATTTGTAGATCCAAAAATGAGTTATGCACGTAAACAAAAATGGCAGCGCTTAGAAAAGTATTTTGGAGGTGTTACTAAGATGGTTGCAATTATTGTTGGACAACAAGAAGAAATGAATGCTGTTCGTGAATGTAAAAAATTAGGAATTAAAATGTTTACAATCGTTGATACAAATTGTAACCCACGCTTATCAGATTATATTATCCCAGCAAATGATGATTCTAGAAATTCAATTAAATTTGTTCTTGGAGAAATGTTAACACACATTCGTTTAGCC
         Desmotetra_stigmatica  ATGTTAAAAAGTGGTATGCATTTTGGTGAAAAAGCAGTAAAATGCCACGCACGAATGAAAAAATATGTAGTTATTAACTTATTCAAAACACGTCGCTGTTTAAAGAAAGCTTTAAACCAATTAGCTAAATATGCTGCTAAAGGAAGAACGTTTTTATTCGTAGGAACAAAAAAATCAGTGTCTGGTTTAATTGCAAGAGCTTCATTATTTAGTAAAACATCATTTTTTGTGAATACTCGATGGTTAGGTGGGATGTTAACAAACTGGAAAACTATGTTAAAAGCGGTTAAAAAAATTCGTCCTATTTTAAAAGAAAAACAAATCATTATGAGAGATATTGTTCAAAAAAGACAGGAAATTAAAAACCGTTTATTACAAAAAGCTGTGATTCTTCGTAAAAAAACTTCGCAATTACTTCATATTAAAACAAACTTGTCAGCTGAACGTCGAATTGTTAAAATCTTAAAAAGAAAACTAAAACAACTTCGTGCAGAAAAACGAATCATTAAATATTTACCAAATTTACGTTTTTTAAAAATTGCGGAGATTGTTCCTATTTTAATGCAAAAAATCGTAGATCCTAAAATGAAATATGCACGTAAGAAAAAATGGCAACGCTTAGAAAAATATTTTGGTGGTATTGCTCATATGGTAGCTATTATTATTGGACAAAGACAAGAAATGAACGCTGTTCGCGAATGCCAAAAACTTGGAATTAAAATGTTCCATGTAGTGGATACAAACTGTAATCCAAGTTTAGCTGATCATTTTATTCCGGCAAACGACGATTCTAGAAATTCAGTTAAATTTATTTTAACTAAATTCTTATCTCGTATTCGCTTAGCA
        Dictyochloris_fragrans  ------------------------------------------------------------------------------------------------------------------------------------------------------------------------------------------------------------------------------------------------------------------------------------------------------------------------------------------------------------------------------------------------------------------GTTTCTGAAATATCTTTATTAAAAACAAAATTACTTTCTGAACAAAAAGGAATTAAACGTTTAACAAATAAATTACAAAAATTAGCAGCTAAACAAAAATTATTAAAATTTTTACCAAAACTTCGTTATTTAAAAATGTTCCAAACTATTCCTATTTTAATGAAAAAATTTGTGGACCCTAAAATGAAATACGCTCGCAAACAAAAATGGCAACGTTTAGAAAAATATTTTGGTGGTGTTACTAAAATGGTAGCTATTATTGTAGGTCAAACTAACGAAATGAATGCTGTACGTGAATGTAAAAAATTAGGAATTAAAATGTTCCATATTGTTGATACAAATTGTAATCCTAGATTAGCTGATCATTTTGTTCCTGCTAACGATGATTCTAGAAACTCTATTAAATTTATTTTAGGCCAAATTTTAACACATATTAAACTTGCT
             Dunaliella_salina  ATGCTAGCACATGGTATGCATTTTGGTGAAAAAACTGTAAAATGTCATGCACGTATGAAACAATATATCGTTATTAATCTTTTAAAAACACGTCGTTGTTTAAATAAAGCTTTAAGTACATTAACAAAATATGCATTAAAAGGTCGAACATTTTTATTTATTGGTACAAAAAAACCAGCAGCAGGCTTAGTTGCTCGAGCTTCTTTCTTTACTAAAAATTCGTTTTATGTAAATACGAGATGGTTAGGAGGTATGTTAACTAACTGGAAAACAATTTGTAAATCAATTTCAAAAATTCGTCCTATCTTAAAAGAAAAACAAAAAGTTGTTCGCGATATTTTAGAAAGAAGACAAACTATTAAAGCTCGTTTTATTAAAAGAGCTTTACTATTAAAAAATAAAGTAAGTGAATTACAACAACTTAAAACTAAAGCTATTGGCGAACGTCAAGTTATTCAAATCGTTAAACGTCAATTTAAAGCTTTAGATGCACAAAAAAAATTAATCAAATTCTTACCACGTCTTCGCTATTTAAAAATTTCTGAAATTGTTCAAATTCTATTATCTAAAATTGTAGATCCTAAACTTAAATTTGCACGTAAGAAAAAATGGCAACGTTTAGAAAAATATTTTGGGGGTATTGCTAATATGGTTGCTATTATTATTGGACAAAAAGAAGAAATGAATGCTGTTCGTGAATGTAATAAACTTGGATTAAAAACTTTCACAATTGTTGACACTAATTGTGATCCTACTTTATCTGATCATATCATTCCAGCTAACGATGATTCACGTAATTCTATCAAATATATTTTAACTAAATTTATTACTCGTATTCGTCTTGCT
          Elakatothrix_viridis  ATGTTAAGAAACGGTTTACATTTTGGTGAACAAATAAAAAAATGTCATTTTAGAATGAAAAAATTTATCACTTTAAATTTATTAAAAACTCGTTTGTGTCTTTTAATAGCATCAAAACAATTATCTAAATTTGCCTTCAAAGGTAAAAGATTTCTTTTTGTAGGAACAAAAAAACAAGCATCAGGAATTATTGCAAGAGCATCACTTTTAACAAAAAATTCATTCTTTATTAATACTAGATGGTTAGGTGGTATGCTAACTAATTGGAAAACTATATTAAAATCTATTTTTCGACTTCAACCAATATTAGTTGAAAAAGAAAAAAGAATTGAAATTCTATTGAAAAAAAGAGAAAGAATACAAAACTATTTATTAAAAAAATTGACCCAATTAATTAAAAAAAATCTCCAAATTTATTTAATTAAAAAAAAATTAATATCTACAAAACTTAAATTCTTTTTTCTAAAAAAAAAATTTAAATTCTTATTTTTAGAAAAAAAATTTTTAAAATTATTAGTTTATTTCAAATATTTTCATACTGGAACTATTCTTCAAAACACTATGAAAAATATTGTCGATCCTAGAATGACTTATATTCGTAAAAAGAAATGGTCCCGTTTAGAAAGATATTTTGGTGGAATCAATAAAATGATAGCAATTATTGTAGGTCAGAAAGAAGAAAAAAATGCTGTTGATGAGTGTAGAAAAGTAGGTATCAAAATGTTTCATATCGTCGATACTAATTGTAATCCGAAATTAGCTGATTATATTATTCCAGCTAATGATGATTCTAGAAATTCTATAAGCTTTATTTTAAATAAAATGCTTAAAGCTATAAGGTTAGGA
         Floydiella_terrestris  ATGCTTAAAAGAAACGTACACTATGGGGACAAAACTGTTACATGTAACCCTGAAATGAAAAAATTCACTTTTATTAGTTTGTTTCAAACACGTCGTTATCTTATTCGCGCTCTTTGGTTATTAACAAAATATGCATACCAGAAACGACCTATGTTATTCGTTGGTACGAGTCGTCCTTCATCTCGTCCAGTTGCCACAGCTGCTTTAAACACAAAA---TCCTTTTTTGTAAATGTACGTTGGCTTGGTGGTATGTTAACAAACTGGAAAACAATGCGAAAATTAATTAAAAAA------------------------------------------------------------------------------------------------------------------------------------------------------------------------------------------------------------------------------------------------------------------------------------------------------------GCGCGTAAAAAAGAAATACAACGTTTGGAAAAATACTTAAAAGGGTTGAAAATGCTTGTTGTTATTATGGCAAGTCAAAAAAAAGAAAAAAGTGCAGCTTTAGAATGTCAAAAAATGGGAATTTTCAATATGACTATTGCTGACACTGATTGTAATCCGAAGTTAGCTGATTTTATTATTCCGGCAAATGACGATTCTTCAACATCTATTAAGTTTCTTCTTTTTTATTTTGCAAAAGCAATTTTAATTGGA
       Follicularia_botryoides  ATGATTCAAACAGGAATGCACTTTGGTGAAAGAGCTATTGGTTGTCATGCTAATATGAGAAAATATGTTTATATTAACCTTTTAAGAACACGACGCTGCTTAAGAAGAGCTTTAAAACAATTGGCAAAATATGCTGCAAAAGGAAAAACATTTTTATTTGTTGGCACTAAAAAATCCGCATCAGCATTAATTGCTCGAACAGCCTTATTTACCAAAACGTCATTTTTCGTAAACACGCGCTGGTTAGGTGGAATGTTAACAAACTGGAAAACAATCTTAAAATCAATTTCTCAAATTAAACCAATTTTAAAAGAAAAACAACGCATTATTCAAAATATTTTAGAAAAAAGACAAAAAATCAAGTACCGTTTTATTAAAAAAGTGAATTTATTAAGAAAACGCTCTACACAACTTGTTAAACTTAAAACAAAGTTATTAGCTCAACAAAAAACACTGAAAACTTTAAGAGCAAAATTAAAAAGATTAGCTTCAGAACAAAGATTATTAAAATTCTTACCTAAATTACGTTATTTAAAGATGGCTGAAACAGTTCAAACTTTAATGAAAAAATTTGTGGATCCAAAAATGACAATTGCTCGCAAACAAAAATGGCAGCGTTTAGAAAAATATTTTGGTGGTATTACAAAAATGGTTGCTATTATCGTGGGTCAGCAAGAAGAAATGAATGCAGTGCGTGAATGTCAGAAACTTGGAATTAAAATGTTTACACTTGTAGATACAAATTGTAATCCTAAATTTTCAGATCACATTATTCCAGTAAATGATGATTCACGTAATTCTGTGAAATTTGTTTTAGAACAAATGTTAACACACATTCGTTTAGCT
       Golenkinia_longispicula  ATGTTAGCTAGTGGTATGCATTTTGGAGAAAAATCCATGAAATGTGATGCTAATATGAGAAAATTTGTTCTTATAAATTTATTAAAAACCCGCCAATGTTTAATAAAAGCATTACAACAATTAGCAAAATATGCAGCAAAAGGCAGAACTTTTTTATTCATTGGTACTAAAAAACCAGCGGCTGGGTTGATTGCTAGAGCAGCTATGCTCACAAAAACATCGTTTTTTGTGAATACAAGATGGTTAGGCGGTATGCTGACGAATTGGAAAACGATATTAAAATCCATATCAAAAATTCGACCTATTTTAAAAGAAAAGCAAAAAATTATAAAAAACATTTTAGAAAAAAGACAACAAATAAAAACGCTTTTAATTAGAAAAGTTAATAAATTAAGAAATAAAGTTTCAGAAATTCTTTTTATAAAAATGAAATTAAATTTTGAGCAACAAATTATTAAAACTCTTAAAACAAAAATTAAAAAATTAGCTTCAGAACAAAGATTACTCAAATTCTTGCCAAAACTTCGTTATTTGCAAATTGCTGAAACAATTCAAATTTTAATGAAAAAATTTGTGGATCCTAAAATGAGATATGCCCGTAAACAAAAATGGCAACGATTAGAAAAATATTTTGGCGGTGTTACAAAAATGGTAGCTATTGTTGTAGGTCAACAAGAAGAAATGAATGCTGTTCGAGAATGTAAAAAACTAGGAATCAAAATGTTTAATATAGTGGATACAAACTGTAATCCTCGATTTGCAGATCATTTTGTTCCTGCCAATGATGATTCTAGAAATTCTATTAAATTTATTCTCGGTCAAATATTGACACATGTCCGTTTAGCC
              Gonium_pectorale  ATGTTAAAAAGTGGTATGCATTATGGTGAAAAAGCAATAAAATGTAATGCTCGTATGAAAAATTATGTAGTTATTAACTTATTAAAAACTAGACGTTGTTTAAATAAAGCTTTAGCACAATTAACTAAATATGCAGTAAAAGGAAAAACGTTTTTATTTGTAGGTACAAAAAAAGCTGCATCAGGTCTTGTATCAAGAGCAGCTTTATTTAGTAAAAAAGCTTTTTTTGTTAATACACGTTGGTTAGGCGGTATGTTAACAAACTGGAAAACTATTTTAAAATCAATTTCCAAAATTCGTCCTATTTTAAAAGAAAAACAAATTATTATTAAAGATATTTTAGAAAAACGCCAAAATATAAAAACACGTCTAATTCAAAAAGCCTTACTTTTAAGAAAAAAAGTTCTTGAATTACAAAAAATAAAACAAACATTACAGACAGAACGTAATATTCTTCGTGTATTACGTCGCAAATTAAAACAAATTTCAGCACAAAAACGCTTAATTAAATTTTTACCAAAATTACGTTATTTAAAAATTGAACAAACAGCTCGCTTCTTAATGAAAAAATTTGTTGATCCTAAAATGAAATATTCTCGTAAAAAGAAATGGCAACGTTTAGAAAAATATTTAGGTGGTATTTCAAATATGGTTGCAATTATTATTGGTCAACAAGAAGAAATGAACGCTGTACGTGAATGTCAAAAACTTGGTATTAAAATGTTCCATATTGTTGATACTAATTGTAATCCAGGATTTGCTGATCATTTTATTCCAGCTAATGATGATGCTCGTAACTCTATTAAATTTATTTTAGGTAAATTCTTAACTCGCATTCGTTTAGCT
       Haematococcus_lacustris  ATGATGAATCATGGGATGCATTTTGGTGAAAAAGCGGTTAAATGTCATGCACGTATGAAAAATTATATTATAATAAATTTATTAAAAACACGACGTTGTTTAAATAAAGCATTAAACACATTAACAAAATATGCATTAAAAGGACGTACTTTTTTATTTATTGGAACAAAAAAACCAGCTACGGGTTTAGTTGCTCTAGCTTCTTTCTTTACAAAAAATTCTTTTTATGTAAATACACGTTGGTTAGGTGGTATGTTAACCAATTGGAAAACTATTTGTAAATCAATTGCAAAAATACGTCCAATTCTAAAAGAAAAACAAAAAGTGGGTTTAAACATTTTAGAACGTAGACAATCTATTAAATTAAAATTAATTCAAAAAGCATTATTGCTAAAACAAAAAGTTAAAGAAATGAAACAATTAAAAACAAAATTAAAAATAGAGAAAACATTAATTAAAATTGTAAAACGTAAATTAAAAGTAATAGATGCACAAAAAAAATTATTACAGTTTTTACCACGTTTACGTTATTTGCAGATTTCACAAATTGTACAAATTTTATTAACAAAAATAGTAGATCCTAAATTAAAATATGCACGTAAGAAAAAGTGGCAACGTCTTGAAAAATATTTTGGAGGTATAGCTAATATGGTTGCTATTATTATTGGTCAAAAAGAAGAAATTAATGCGGTACGTGAATGTCAAAAATTAGGTATAAAAATGTTTACCATTGTTGATACAAATTGTAATCCTACTTTATCTGATCATATTATTCCAGCAAATGATGATTCACGTAATTCGATTAAATATATTTTAACGAAATTTATTACACGTATTCGATTAGCA
            Hafniomonas_laevis  ATGGTTAAAAATGGTTTACATTTCGGTGATAAAACAGTAAAATGCCAAGCAAATATGAAAAAGTATTTATTTGTAAATTTATTAAAAACACGTCAATGTTTAACACAAGCATTAAAAGCAGTGAGTAAATATGCAGCAAAAGGTCGTACATTCTTATTTGTTGGAACAAGTAAAATTTCTTCTAGTTTAATTGCACGTGCTGCTTTATTTAGTAAGAAT---TTCTTTGTAAATACTCGTTGGTTAGGTGGTATGTTGACAAACTGGAAAACTATTGTCAAATCTATTTCTAAAATTCGTCCAATTTTACAGCAAAAGCAAGAAATCATGACACAAATCTTGCAAAAACGCCAACGTATTAAACAGTATTTCTTAAGTAAATTAGATAAATTAAATACAAAATATAAAGAATTAACAAATGTTCGTACACAATTAGCAGTTGAACAAAAAATTGTTTCCATTGTAAAAACAAAATTAATGCGTTTAGATGCACAACGTCGTTTATTAAGTTTTATTCCTCGTGTTAAAGCATTAAATATTCAACAAACTGTTCAATTAGTTATGCGTCGTTTAGTAGATCCTAAAATGAAATACATTCGTAAGAAAAAATGGCAAAGTTTATTAAAATACTTTGGTGGTATTGCAAATATGATTGCGATTATTATTGGTCAACAAGAAAATATGAATGCCGTACGTGAATGTAAAAAAATGGGTATTAAAATGTTAAATATTGTAGATACAAACTGTAACCCAGCTTTAGCAGACCATATTATTCCTGCTAATGATGATTCTCGTAATTCTATCAAATATGTGTTAACTCAATTATTAACATATATTCGTTTAGCA
          Hariotina_reticulata  ATGATTCAATCAAGCATGCATTTTGGAGAAAAAGCAATTCGATGCAATGCAAACATGAGAAAATATATTGTTTTAAATTTATTGAAGACACAATGTTGTTTCAATCAAGCATTCAAACAATTAGCAAAATATGCAGCAAAAGGGAAAACTTTTTTATTCGTAGGAACGAAAAAACCAGCTTCTTCATTGATTGCAAAAACTGCTCTATTAAGTAATACATCGTTTTTTGTAAATACAAGATGGTTAGGTGGTATGTTGACGAATTGGAAAACAATTTTAAAATCTATTTCTCAAATCCGTCCTATTTTAAAACAAAAACAAAAAATTTTACAAAAAATTTTAGAAAAACGTCAAAAAATTTTAAGTCGTTTATTTAATAAAGTGTATGTATTAAGAAAGAAAATGAATCAATTATCTGTTGTTTTTTCAAAATTCATTGTTCAAAGAACAAATTTCCAAAAATTTCAAAAAAATTTCCAACAATTTGCAGCAGAACAACGTCTATTAAAATTTTTACCAAAATTACGCTATTTAAAAATGTACGAAACTGTAGAATTATTTATGAAAAAATTTGTTGATCCAAAACTTATTTATACTCGTAAACAAAAATGGCAACGTTTAGAAAAATATTTTGGTGGAATCACAAAAATGGTAGCTATCATCATAGGACAACAAGAAGAAATGAACGCTGTTCATGAATGTAAAAAATTAGGAATGAAAATTTTTGCTGTGGTAGATACGAATTGTAATCCGAAATACGTAGATCATATTATTCCTGCAAATGATGATTCAAGAAATTCTATTAAATATATTTTAGGTGAAATGTTAACTTACATTCGTTTAGGA
                 Jenufa_minuta  ATGTTAAAAAATGGAATGCATTTTGGTGAC------TTAAAATGTCATGCTTTTATGAAAAAATATGTGATTATAAATTTATTAAGAACTCGACAATGCTTAAAAAAATCATATTATCAACTAGCTAAATATGCTGCATCTGGGCACACTTTTTTATTTGTAGGAACAAAAAAACCTGCAGCTGGGTTAGTAGCTCGCGCAGCAGCATTAAGTCAAAATTCTTTTTATGTAAATACCCGATGGCTTGGGGGGATGTTAACCAATTGAAACACTTTACTAAAGTCAATTTCCAAAATCCAACCCTTACTAAAAGAAAAACAAAAAATTTTAAATAATGTGTTGCAAAAAAGGCACTCTATTAAACTTAGATTAATCCAAAAAATAAATAAACTAAGACAACAAGTAAATTCACTTTTTTTAATTAAAAAACAATTAAGTCAATACAAAAAAAACTTTAACAATCTGCTACATAAATCTAAAAAACTTAAAGCCTCTCGGAAATTATTAAAATTTTTACCTCGAATTCGATATTTAAAAATTTTAGAAAGTGTTCAAATTTGCATGAAAAATTTTGTAGACCCCAAATTAAGATATATTCGTCAACAAAAATGGCAACGTTTAGAAAAATATTTTGGTGGAGTTACAGCAATGGTAGTTATTCTTATTGGTCAACACGAAGAAATGAATGCAGTGCTTGAATGTCGAAAACTAGGGATTAAAATGTTTCATTTGGTTGATACAAATTGTAATCCTCAGTTAGCGGATTATATCATTCCATCTAACGATGATTCTCGAAATTCTATTTCATATATAATTCATCAATTATTAATTTATATCCGTTTGGCT
              Jenufa_perforata  ATGTTAAAAAATGGAATGCATTTTGGGGAT------TTAAAATGCCATGCTTTTATGAGAAAGTTTTTGCTTTTAAATTTATTAAAAACTAGACGTTGTTTAAATAAAGCTTTTAAACAATTAGCTAAATATGCAGCTTCTGGAAGAACATTTCTATTTGTAGGAACAAAGAAACCAGCTGCAGGATTAATAGCAAGAGCAGCTTTATTAAGTCAGAATTCTTTTTATGTAAACACAAGATGGCTTGGTGGAATGTTAACAAATTGGAAAACATTATTAAAATCAATATCTAAAATTCAACCTATTTTTAGAGAAAAACAAAAAATTCTTCAAAATTTGTTAGAAAAAAGATATAGAATAAAAATTCGATTAATAAAAAAAATTAATAAATTAAGAAATCAATATCTGGAAACTGAGGGTTACAAACAACAATTTCTTTTTTGCAAAAAAATATTAAAAAATTTGAAAAAAAGATTTCAAGTTTTTTCTTCTTCACAAAAATTATTAAAATTTTTGCCTAAACTTAAATATTTAAAAATTTTAGAAACTGTACAAATTTTCATGAAAAAGTTTGTAGATCCTAAATTAAGATATACAAGTCAACAAAAATGGCAACGTTTAGAAAAATATTTCGGTGGAGTTGTTGCTATGGTAGTCATTCTTATTGGACAACAAGAAGAAATGAATGCAGTTCTTGAATGTAAAAAATTAGGTATAAAAATGTTTCATTTAGTTGATACAGATTGTAATCCGTTATTGGCAGACTATGTAATTCCTACAAATGATGATTCTAGAAATTCTATTCAATTTTTATTAAGTCAAATATTGACATATATCCGATTAGCT
          Kirchneriella_aperta  ATGATTGCATCTGGAATGCACTATGGAGAAAAGGCTATTCGTTGTCATGCAAATATGCGAAAATTTTTAATCATTAATGTCTTAAAAACACGTACATGTTTAAACAGAGCTTTGCAACAATTAGCAAAATATGCAGCAAAAGGAAAAACATTTTTATTTGTTGGAACAAAGAAACCAGCTGCTTCATTAATTGCAAGAACAGCTATGTTAAGCAAAACGTCTTATTTTGTAAATACACGTTGGTTAGGGGGTATGCTAACGAACTGGAAAACAATTTTAAAATCAATTTCACAAATTCGTCCGATTTTAAAAGAAAAACAAAAAATGATTCAAAAAATTTTAGAAAAAAGACAAAAAATAAAAAAACGTTTATTAAAAAAAGTAAACTTATTACGAAAAAAAGATTCGACTTTAACTCTTATTAAAGAAAAATTATATGTTGAAAAAGAAAATCTAAGACTTTTAAAAAGAAAATTAAAACAATTATCAGCAGAACAAAAACTGCTAAAATTCTTACCAAAACTGCGTTATTTAAAAATGTACGAAACAGTAGAATTTTTAATGAAAAAATTTGTGGATCCAAAAATGAGTTACACTCGTAAACAGAAATGGCAACGTTTAGAAAAGTATTTTGGAGGTATCACAAAAATGGTGGTAATTCTAGTAGGGCAACAAGAAGAAATGAATGCTGTTCGTGAATGTCGTAAACTAGGAATGAGAATGTTTACTGTAGTGGATACAAACTGCAATCCACGTTTATCAGACTATATTATTCCAGCGAACGATGATTCCCGAAATTCTATCAAATTTATCTTAGGTCAAATTTTAACGCATATTCGTTTAGGA
      Koshicola_spirodelophila  ATGTTAAAAAAATCGCTACAATATGGACATAGTATAATTAAATGCCATCCAGGAATGAAAAAATTTGTTTTAATTAATTTAATTAAAACTCGAAGATATTTAATTCGAGTTCTTTGGTTTTTGACAAAATATGCTTATCAAAAAAAAACAGTTTTATTTGTAGGTACAACTATTCCTACTTCGCGTTTTATAGCTACAGCTGCAGTAAAAACAAAA---TCATTTTTTATTAATGTTCGTTGGCTCGGAGGTATGTTAACGAATTGGCGAACTATTGAGAAATTACTTAAAAAA------------------------------------------------------------------------------------------------------------------------------------------------------------------------------------------------------------------------------------------------------------------------------------------------------------ATGCGAAAAAAAGAAAAACAAAGATTAGAAAAATATTTAAAAGGCATTAAAATGCTTGTAGTTATATTAGCGACACAAACTAACGATATCAGTGCAGCCTATGAGTGTAAAAAGTTAGGTATTTGTAATATTACTATTGTTGATACTGATTGTAATCCAAATTTAGCAGATTTTATTATTCCCGCAAATGATGATTCAGCGTCATCTATAAAATATATTTTATATTATTTAGCCAAAGCTATAAAAATTGGT
           Lobochlamys_culleus  ATGTTAAAAAGTGAAATGCATTTTGGTGAAAAAGTTGTTAAAGTAAATGCTAGAATGAAAAAATATATTATTATTAACTTATTAAAAACACGTCGTTGCTTAAATAAAGCCTTAATGCAATTAAGTAAATATGCTGTAAAAGGTCGTACTTTTTTATTTCTTGGAACAAAAAAACCAGCAGCTGAATTAATTAAAAAAGTGTCTTTATTTACAAAAAATTCATTTTTTGTAAATACACGTTGGATTGGTGGTATGTTAACAAACTGGAAATCTATTAAAAAATCGATTCAAAAAATTAGTCCAATTTTAAAAGAAAAACAAGCGATTATTAATGCTATTCTAGAAAAAAGACAAAATATTAGAAAGCGCTTACTTAAAAAAGGTCTAGTTCTTAGAAAAAAAAAGCTAGAAGTAAATAAAATTAAAATTAAATTATCAGTAGAACGTAAAATTATCCGTCGTTTAAGAAGAAAAATTAAGCAATTAGCTGCACAAAAAAAATTAATTGCATATTTACCAAAACTTCGTTATTTAAAAATTACAGAAACTGTGAAGTATTTAATGAAAAACATTGTTGATCCAAAATTAAAATATGCTCGTAAGAAAAAATGGCAACGTTTAGAAAAATATTTTGGCGGAATTTCAAAAATGGTTGCTGTTATTATTGGTCAACAAGAACAAATAAATGCTGTTCGCGAATGCAAAAAATTAGGTATTAAAATGTTTAATATTGTTGATACAAACTGTAACCCAAGTCTAGCTGATCATTTTATTCCAGCTAACGACGATTCTCGTAACTCTATTAAATATATTTTAACAGCATTCTTGACACGTATTAAGTTAGCT
            Lobochlamys_segnis  ATGGTAAAAAATGAAATGCATTTTGGAGAAAAAGTTGTAAAAGTTCATGCACGAATGAAAAAGTATATTATTATTAATTTATTAAAAACGCGTCGTTGTTTAAATAAAGCATTAGGTCAATTAAGCAAATATGCAGTTAAAGGGCGTACTTTTTTATTTCTTGGAACAAAAAAACCAGCAGCTGAATTAATAAAAAAAGTTTCTTTATTTACAAAAAATTCTTTTTTTGTAAATACACGTTGGATTGGTGGTATGTTAACAAATTGGAAATCAATTAAAAAATCAATTCAAAAAATTAGTCCAATTTTGAAAGAAAAACAAACTATTATTAATGCTATTTTAGAAAAAAGACAGACGATTAGAACGCGTTTATTAAAAAAAGGATTAGTTCTTCGAAAAAAAAAGCTTGAATTAAATAAACTTAAATTAAGATTTGCAATAGAACGTAAAATTATTCGTCGTTTAAGAACAAAAATTAAACAAATCTCAGCACAAAAAAGATTACTCCAATATCTTCCAAAACTTCGTTATTTAAAAATAACTGAAACTGTTAAATATTTAATGAAAAATATTGTTGATCCAAAATTAAAATATGCTCGTAAGAAAAAATGGCAACGTTTAGAAAAATATTTTGGGGGGATTTCTAACATGGTTGCCATTATTATTGGACAACAAGAACAAATAAATGCTGTTCGTGAATGTAAAAAATTAGGTATTAAAATGTTTAATATTGTTGATACAAATTGTAATCCAACTTTAGCTGATCATTTTATCCCAGCAAATGATGATTCTCGAAATTCAATTAAATATATCTTAACAGCTTTTTTAACACGTATAAAATTAGCT
           Microglena_monadina  ATGTTAAAAAATGGGGTGCATTTAGGAGAAAATGAAAGCAAATGTCATGCAAAAATGAAAAAGTATATTACTATAAATCTTTTAAAAACACATCGTTGCTTAAATAAAGCCTTAAATAGATTAACAAAATATGCTTTTAAAGGACGTAATTTTTTATTTATTGGAACAAAACAAGCTGCTGCAAGTCTTATAGAACATGCTTCAGTATTTACAAAAACTTCTTTTTTTGTTAATACTCGTTGGTTAGGAGGAATGCTTACTAATTGGGCAACTATATGTGAATCAATTTTTAAA------------------------------------------------------------------------------------------------------------AATTTTTTATCCGAACAACTTGAAAATAGAAAACAAATTTTAAAACTAATTAATAAACTAAAAGAAGATAAAGAATCTTTAAATAAATTAATTGTAGAAAAACAGTTAGAAAATAGATTATTAAATTATAAAAAAGACGATAAACTTAATAACACTGAACAAGAGAATGACAAATTAATTAACTTGGCAATGTCTCAAACAAAAAAATGGAAACGTTTAGAAAAATATCTTGGTGGGATTTCAAATATGGTTGCTATAATAATCGGTCAAAAAGAAGAAATGAACGCTGTTCGTGAATGTAAAAAATTGGGTCTTGAAACCTTTCATATTGTTGATACAAACTGTAATCCGACTTTAGCTGATCATATTATTCCTGCAAATGATGATTCAAAAAATTCAATTAAATATATTTTACATAAATTCTTAGTTCGTATAAGACTTGCT
                 Microspora_sp  ATGTTAAAAAATGGAATGCATTTTGGAGAAAAAGCTGTTAAATGCCATGCTAATATGAAAAAATATGTATTATTAAATTTGTTAAAAACACGTCGTTGTCTTCTTCAATCTTTAAAACAATTATCTAAATATGCTGCTAAAGGTCGTACTTTTTTATTTGTTGGAACAAAAAAACCAGCAACGGGTCTTATGGCTAGAGCAGCTTTATTAACAAAAAATTCGTTTTTTGTTAATACAAGATGGTTAGGCGGAATGCTAACTAATTGGAAAACTATTTTGAAATCCATTTCGAAAATTAAACCGATTTTGAAAGAAAAACAAAAAATGATTAAAACAATCTTGGAAAAAAGACAAGATATAAAAAAACGACTTATTCAAAAAGTTAATCTCTTGCGAAAAAGAGAATTTGAACGATCTTTAGTGAAAGAAAAATTACTATCCGAAAGAAAAATTCTAAAAACTTTGAAAAAGAAATTCCAAAAATTAGCGTTAGAACAGAGATTATTGGATTTTTTACCAAAATTGCGTTATTTAAAAATGGCTGAAACAATTCAACTCTTAATGAAAAAATTTGTAGATCCTAAACTAAGATATACACGTAAGAAAAAATGGCAACGTTTAGAAAAATATTTTGGAGGTGTTACAAAAATGGTAGCCATTATTGTTGGTCAAAAAGAAGAAATGAATGCCATTTATGAATGTAAAAAATTAGGAATTAAAATGTTTCATATTGTTGATACAAACTGTAACCCACGTTTAGCAGACTATTTAGTACCTTCTAACGACGATTCCAAAAATTCAATAAAATTTGTTTTAAGTAAAATTTTACTTCATTTTAAATTAGCT
       Mychonastes_homosphaera  ATGATCCAAACAGGTTTACATTTTGGTAAGAAAACAGTACGTTGCCATGCCAACATGCGTCCTTATTTAACTATTAACGTTTTACGCACACGTCGTTGTTTACATCACTCACTAATGCAATTAGCAAAATATGCTGCTAAAGGGAAAACATTCTTATTTGTTGGGACGAAAAAATCAGCGGCAAGTTTAATTGCGAAAACAAGTTTACTAACACAAACATCTTTCTACGTAAACACTCGTTGGTTAGGTGGTATGTTAACAAACTGGAAAACAATTTTAAAATCAATCGCTCAAATCCGTCCGATTTTAAAAGAAAAACAACGTTTAATCCGTACTTTATTAGAAAAGCGTCAACAAATTAAAGAACGTTTAATCTTTAAAGTAAATTTACTACGTGAACGTACGGCACAACTAACATTAATTAAGAGTAAACTTTTAAGCGAGCAAGAAACATTACGTGTTTTAAAATTAAAATTACGTCGTCTAGCCGCTGAACAACGTTTACTTCAATTCTTACCACGTTTACGTTCACTAAAAATGGTAGAGACAATTCAAGTGTTAATGCGTAAATTTGTGGACCCACGCCTAACATATCTGCGTAAACACAAATGGCAACGTTTAGAAACATACTTCGGTGGAGTAACAAAAATGGTTGCGATCATTATTGGTCAACAAGAAGAACTAAATACAGTTCGTGAGTGTCAGAAATTAGGTATTAAAATGTTTACAATTGTAGACACGAACTCAAACCCACGTTTATCAGACCACGTCATTCCAGCAAACGATGATTCACGTAATACTATGAAATATATTTTAGGTGAAATGCTGACATATATTCGTTTAGCA
           Mychonastes_jurisii  ATGATCCAAACAGGTTTACATTTTGGTAAGAAAACAGTACGTTGTCATGCCAATATGCGTCCTTATTTAACAATTAACGTTTTACGTACACGTCGTTGTTTACACCACTCATTAATGCAACTAGCTAAATACGCAGCAAAAGGTAAAACATTCTTATTTGTTGGAACGAAAAAATCAGCAGCAAGCCTGATTGCAAAAACAAGTTTATTAACACAAACATCTTTCTACGTAAATACACGTTGGTTAGGTGGGATGTTAACAAACTGGAAAACAATTTTAAAATCAATTGCTCAAATCCGTCCGATTTTAAAAGAAAAACAACGTTTAATTCGTACTTTACTAGAAAAACGTCACCAAATTAAAGAACGTTTAATTTTTAAAGTAAATTTATTACGCGAGCGTACGTCACAATTAACTTTAATTAAAAGTAAACTATTAAGTGAACAAGAAACTTTACGTGTTTTAAAACTAAAATTACGTCGTTTAGCAGCTGAGCAACGTTTACTTCAATTCTTACCGCGTTTACGTTCACTAAAAATGGTAGAGACAATTCAAGTATTAATGCGTAAGTTTGTAGACCCACGTTTAACATACTTACGTAAACACAAATGGCAACGTTTAGAGACATATTTTGGTGGTGTAACAAAAATGGTAGCTATTATTATCGGACAACAAGAAGAACTAAATACAGTTCGTGAATGTCAGAAATTAGGTATTAAAATGTTTACAATTGTAGACACAAACTCAAACCCACGTCTATCGGATCACGTGATTCCAGCAAACGATGATTCACGTAATACAATGAAATATATTTTAGGTGAAATGCTAACATACATCCGTTTAGCA
           Neochloris_aquatica  ATGATTCATTCAAGCATGCATTATGGAGAAAGAGCAATTCGATGTAATGCTAACATGCGCTCTTATATTATTATTAATTTGTTTAAAACATATAAAAGTTTAAAAAAATCTTTGTTACAGCTTTCAAAATATGCAGCTAATGGGCAAACTTTCCTGTTTGTAGGTACAAAAAAATCAGCGTCATCTTTAGTTGCTCGAACAGCTGTATTAAGTCAAACGTCTTTTTTTGTAAACAGTAGATGGTTAGGGGGAATGCTTACAAATTGGAAAACAATTCTAAAATCTATTTCTCAAATTAAACCTATTTTAAAAGAAAAACAAAAAGTAATTCAAAACCTTTTATTTTCTAGACAAAGAATTAAAGATCGTTTATTAGGTAAAGTAAATAATTTAAGAAAAAAAAAATCAGCTTTACAAACTATATCTAGTAAATTGTTAGTACACCAAAAAGTTTTAAGAAATCTTAAATTAAAGCTTAAAGCTATGTCTTCAGAGCAAAGATTATTAAAATTTTTACCAAAATTACGTTATGTAAAAATGTATCAAAGAGTTGAATTATTAATGAAAAAATTTGTAGACCCAAAAATGAGTTATGCCAGAAAACAAAAATGGCAACGCTTAGAAAAATATTTTGGAGGAGTTACTCAAATGGTTGCTATTATTATTGGACAACAAGAAGAAATGAATGCTGTTCGTGAATGCCAAAAATTAGGAATTAAAATGTTTACTGTTGTTGATACAAACTGTAATCCTCAATTTTCAGATCATATTATTCCTGCTAATGATGACTCAGGTACATCAATGGAGTATATTTTAGGTCAAATGTTAACTTATATTCGCTTAGCT
      Oedocladium_carolinianum  ATGTTAAAAAGAGGTATGCATTATGGTCATAATATTGTAAAATGTCATCCTGAAATGCGACGTTTTACACTAATTAATTTAATCCAAACAAAATATTATTTAAAAAAATGTTTATGGACTCTTGCTCAATTATCTTATAAACAAAAAAACATTTTATTTGTTGGAACTACAATTCCTTCTTCTCGTTTTATAGGAACAGCTGCTATTAAAACACGA---TCTTTTTTCGTTAATGTTCGTTGGTTAGGTGGAATGTTAACAAATTGGAAAACCATAAAAAAACTTATTATAAAA------------------------------------------------------------------------------------------------------------------------------------------------------------------------------------------------------------------------------------------------------------------------------------------------------------GCTCGTCAAAAAGAACGACTTCGTTTAGAAAAATATTTAAAAGGTATTGCTCTTATTATTATTATTATGACATCACAAAAACGTGATATAAGTGCAGCTCTTGAATGTCAAAAATTAGGAATAACTAATTTTAGTATAGTTGATACAGATTGTGATCCAAGATTAGCTGATTATATAATTCCAGCTAATGATGATTCTGCTTCTTCAATAAAATTTATTTTATATTATTATTCAAAAGCAATTCGAACAGGT
      Oedogonium_angustistomum  ATGTTAAAAAGAGGAATGCATTATGGTCATAATATTGTAAAATGTCATCCTGAAATGAAACGTTTTACACTTATTAATTTAATACAAACAAAATATTATTTAAAAAAATGTTTATGGACTATAGCTCAATTATCTTATAAACAAAAAACTATTTTGTTTGTTGGAACTACAATACCATCGTCTCGTTTTATAGGAACAGCTGCTATTAAAACAAGA---TCATTTTTTGTTAATGTTCGATGGTTAGGTGGAATGTTAACAAACTGGAAAACAATAAAAAAATTAATTATAAAA------------------------------------------------------------------------------------------------------------------------------------------------------------------------------------------------------------------------------------------------------------------------------------------------------------GCGCGGCTAAAAGAAAGACTTCGTTTAGAAAAATATTTAAAAGGTATTGCTCTTATTATAATTCTTATGACATCCCAAAAACGTGATATTAGTGCTGCTCTTGAATGTCACAAATTAGGGATAACTAATTTTAGTATTGTAGATACTGATTGTGATCCAAGATTAGCTGATTATATAATCCCAGCAAATGATGATTCTGCTTCTTCAATAAAATTTATTCTATATTATTATTCAAAGGCAATACGAACTGGT
          Oedogonium_cardiacum  ATGTTGAAACGAGGCATGCATTATGGTCATAATATTGTAAAATGTCATCCTGAAATGAAACGTTTCATACTTATTAATTTAATACAAACAAAATATTACTTAAAAAAATGTTTATGGACATTGGCTCAATTATCGTATAAACAAAAAAACATTTTATTTGTAGGAACAACAATACCATCATCTCGTTTTATAGGAACCGCTGCTATTAAAACAAGA---TCTTTTTTTGTTAATATTCGTTGGTTAGGTGGAATGTTAACAAACTGGAAAACAATAAAAAAATTAATTATCAAA------------------------------------------------------------------------------------------------------------------------------------------------------------------------------------------------------------------------------------------------------------------------------------------------------------GCACGACAAAAGGAAAGACTTCGTTTAGAAAAATATTTAAAAGGTATTGCTCTGATTATAATTATTATGACATCCCAAAAACGTGATATTAGTGCAGCTCTTGAATGCCAAAAATTAGGAATAACAAATTTTAGTATTATCGATACTGATTGTGATCCAAGATTAGCTGATTATATAATTCCAGCAAACGATGATTCTGCTTCTTCAATAAAATTTATTTTATATTATTATTCAAAAGCAATTAGAACTGGT
        Oogamochlamys_gigantea  ATGTTACAAAGTGGAATTCATTTTGGAGAAAAAACCGTAAAATGTCATGCAAGAATGAAAAAATATATATTAATAAATTTATTAAAAACACGTCGTTGTTTAAATAAAGCTTTGACACAATTAAGTAAATACGCTTTAAAAGGACGTACTTTTTTATTCGTAGGAACTAAAAAATCGGCTATACGCTTAATAGCAAGGGTTTCTTTATTCAGTAAAACTTCATTTTTTGTTAATACTCGTTGGCTTGGTGGTTTGTTAACAAATTGGAAATCAATATTAAAATCGATTAAAAAAATTCGTCCTATTTTAAAACAAAAGCAGACTATTCTTAAACGAATTTTAGAAAAAAGACATAATATTAAAAACCGTTTAATGCAAAAAGCTATTATTTTTAGAAAAAAGACAATTGAATTAAATAAAATTAAAACAATTATAACACAAGAACGTCCTTTAGTTCGTCTGGTTAGAAGAAAAGTAAAAAAAATAATCGCTCAAAGAAAACTAATTCGTTTTTTACCTAAACTGCGTCATTTAAAGATTTTAGAAACTGTTAAATTTTTAATGACAACTATTGTTGATCCTAAATTGAAATCTGCACGGAAAAAAAGATGGCAACGTTTAGAAAAATATTTTGGGGGGGTTGCTAAAATGGTAGCCATTATTATAGGTCAAAAAGAAGAAATGAATGCTATTCGTGAATGTCAAAAACTAGGAATTAAAATGTTGCATGTTCTTGATACAAATTGCAATCCAACATTAGCTGATCATTTTATCCCTGCTAATGATGATTCTCGAAATGCTTTAGAATACTTATTAAAATCATTTTTAGTCCATATTAGATTAGCA
        Ourococcus_multisporus  ATGATTGATTCAGGAATGCATTACGGAGAAAAAGCTATTCGTTGTCATGCGAACATGCGAAAATTTTTGGTAATTAACGTTTTAAAAACACGTACATGTTTAAACAAAGCTCTACAACAATTAGGAAAATACGCAGCAAAAGGAAAAACGTTTTTGTTTGTAGGAACTAAAAAACCAGCAGCATCTTTAATTGCAAGAACAGCAATGTTGAGCAAAACGTCTTATTTTGTAAATACTCGTTGGTTAGGAGGTATGTTGACAAACTGGAAAACTATTTTAAAATCAATTTCTCAAATCCGTCCTATTTTAAAAGAAAAACAAAAAATGATTCAAAAAGTTTTAGAAAAACGTCAAAAAATTAAAAAACGTTTACTTAAAAAAGTAAATTTATTAAGAAAAAAAAACTCAAATTTAGCTTTAATCAAAACTAAATTGGAATCAGAACAAACAAACTTACAACTTTTAAAAAGAAAATTAAAACAATTAGCAGCAGAACAAAAACTATTAAAATTTTTACCAAAATTACGTTATTTAAAAATGTTAGAAACGGTTGAATTTTTAATGAAAAAATTTGTAGATCCAAAAATGAGTTATACTCGTAAACAAAAATGGCAACGCTTAGAAAAATATTTTGGAGGCATCACAAAAATGGTGGTTATTTTAGTTGGTCAACAAGAAGAAATGAATGCAGTTCGTGAATGTCGTAAATTAGGTATGAAAATGTTTACTGTTGTTGACACAAATTGTAACCCTCAGTTAGCGGATTATATCATTCCAGCAAACGATGATTCAAGAAATTCTATTAAATTAATTTTAGGACAAATGTTAACACATATTCGTCTAGGA
         Palmellopsis_texensis  ATGTTACAAAATGGTATGCATTTTGGCGAAAAAGCTATTAAATGTCATGCTAGAATGAAAAAATATATTTTAATGAATTTATTAAAAACGCGTCGTTGTCTGAAAAAAGCTTTAACACAATTAAGCAAATACGCTTTAAAAGGTCGTCCGTTTTTATTTGTTGGGACTAAAAAATCAGCTGCTAGCTTAATTGCTAGAGCTTCTTTATTTAGCAAAACAGCGTTTTTTGTAAATACTCGTTGGTTAGGGGGTCTTTTAACAAACTGGAAATCTATTTTAAAGTCTATTTCAAAAATTCGTCCTATTTTAAAACAAAAACAAAAAATTATTAAAAGGATATTAGAAAAAAGAAAAAATATTAAAATTAATTTATTACAAAAAGCTCGAGTTTTTAGAAAAAAAACTGTGGAATTAAGAAAAATTCAAGCAACATTAGTAGCAGAACGTCGGGTAGCTCGTCTATTAAAAAGAAAAATGAGACAAGTGATTGCTCAAAAAAGATTAATTAAATTTTTACCAAAATTACGATATTTACAAATTACAGAAACAGTTAAATACTTAATGAAAAATATTGTAGACCCTAAATTAAAATATGCTCGCAAAAAAAAATGGCAACGTTTAGAAAAATATTTTGGTGGAATAGCTAAAATGGTTGCTATTATTATTGGACAACAAGAAGAACTTAATGCTGTTCGTGAGTGTCAAAAATTTGGAATTAAAATGTTTCATATAGTAGATACCAACTGTAATCCAAGCTTATCGGATCATTTTATTCCAGCTAATGATGATTCTATTAATTCCATAAGATTCTTGTTAACAGCTTTTTTAAAACATATTCGATTAGCT
       Parallela_transversalis  ATGTGTGAAAGTGGTATGCATTTTGGTGAAAAAGCAATAAAAGCTAATGCTAATATGAGAAAATATCTTTTAATTAACCTATTAAAAACACGTCGCTGTTTAATTCAATCTTTGAGAGAATTGTCAAAATATGCTGTAAAAGGAAGAAGTTTCCTTTTTGTTGGCACAAAAAAACCAGCTGCTGGATTAATAGCTCGAGCTGCTTTATTTCCAAAAAACTCATTTTTTGTAAATACTAGATGGTTAGGAGGTATGTTAACAAACTGGAAAACTATTTTGAAATCTATTTCAAAAATTAAGCCTATTTTAAAAGAAAAACAAAAAACTATTCAAACTATTTTAGCTAAACGCCAAAATATAAAAAAAGAATTAGTTAAAAAAGTAAATAAGCTTCGAAAAAGATTTTCGGAATTAGTATTGATTAAAAGAAAACTTCTATCTGAAAAAGAAATAATTAGCTTACTGAAAAATAAATTGAAAAAATTAGCTTCCGAACAAAGATTACTTGAATTTTTACCTAAGCTTCGCTATTTAAAAATGGCAGAAAGTATTCAAATCCTAATGAAAAAGTTCATCGATCCAAAAATGAGATATACGCGTAAGAAAAAATGGCAACGTTTAGAAAAATACTTTGGAGGTGTAACAAAAATGGTCGCTATTATTATTGGACAAAAAGAAGAAATGAATGCTGTTTATGAATGCAAAAAATTAGGAATTAAAATGTTCCATATGGTTGATACAAACTCTAATCCACGTCTAGCCGATTATCTTGTACCAGCCAATGACGATTCTCGAAATTCAATTAAATTTATTTTAGGACAAATCTTAACGCATATTAGATTAGCA
             Pediastrum_duplex  ATGATTGAATCAGGAATTCACTATGGTGAAAGAGCAATTCGTTGCAATGCAAATATGCGTTCTTATATTGTTATCAACCTTTTAAAAACAAGATTATGTTTAAAAAAAGCTTTTATTCAATTGGCAAAATATGCCTATTTAGGTCAAACTTTTTTATTTGTAGGTACTAAAAAACCAGCAGCATCTTTAATTGCTCGAACAGCAGTTTTAAGCCAAACAGCTTTTTTTGTGAATTCAAGATGGTTAGGTGGGATGTTAACAAATTGGAAAACAATTTTAAAATCAATTTCACAAATTCGTCCAATTTTAAAAGAAAAACAAAAAGTTATTCATAACTTATTAGAAAAAAGACAAAAGATTAAAGAGCGCCTTTTTAATAAAGTTAATATGTTAAGAAAAAAACAAAAAGTAACAAATAATATTCAATCTCAATTTTTACAACAAATCTTTTTGTTTAACAAATTAAATCAAAAACTTCGTTTATTATCATCTGAACAAAGACTATTAAAGTTTTTACCAAAATTAAGATTTTTAAAAATGTATGAAAGAGTTGAATTATTAATGAAAAAATTTGTAGATCCAAGAATGAATTATACTCGTAAACAAAAATGGCAACGTCTTGAAAAATATTTTGGTGGGGTTACTCAAATGGTTGCAATTATTGTTGGACAACAAGAAGAAATGAACGCTGTTCGTGAATGCAAAAAATTAGGTATTAAAATGTTTACTATTATTGATACAAATTGTAATCCAAAATTATCTGATCATGTTATTCCAGCAAATGATGATTCTCGTACATCAATTCAATATATTTTAGGACAAATGTTAACTTATATTCGTTTTGCA
         Phacotus_lenticularis  ATGATTAAAAATGGTATGCATTTTGGTGAAAAGGCAGTAAAATGTAATGCTGGTATGAAAAAATATATCCTTATTAACCTATTAAAAACGCGTCGTTGTTTAAATAAAGCATTAACTGTTTTAGGTAAATATGCATTAAAAGGTCGCACTTTCTTATTTATCGGTACAAAGAAAGCTGCAGCAGGACTAATTGCGCGCGCTTCATTGTTTAGTCAAACTTCATTCTTTGTAAACACACGCTGGTTAGGAGGAATGTTAACAAACTGGAAAACAATTCTTAAATCGATTAAGAAAATTCGCCCAATTTTAAAAGAAAAACAAAAAATTATTCGTGATATTTTAGTTAAACGTCAAAACATTAAATCTCGTCTAATTAAAAAAGCATTATTACTTAAAAAGAAAGTTAGTGAATTACAAGAAATTAAAAATAAATTAACAACTGAACGTCAGATTATTCGTGTTGTTAAGAAAAAACTAAATTATTTTGCTGCACAAAAACGTTTAGTTAAATTATTACCACGTTTAAAATATTTAAAAATCTATGAAACAGTTCAAGTTTTAATGAGAAAAATTGTAGATCCAAAATTAAAATACGCACGTAAAAAGAACTGGCAACGTTTAGAAAAATATTTTGGTGGTATTGCAAATATGGTTGCTATTATTGTAGGACAAAAAGAAGAAATGAATGCAGTTCGCGAATGTCAGAAACTAGGTATTAAAATGTTCAATGTAGTAGATACTAATTGTAATCCTACTTTTGCTGATCATATTATTCCTTCAAATGATGATTCACGTAATTCAATTAAATATATTTTACAAAAATTCTTAACACGTATTCGTTTAGCT
            Pleodorina_starrii  ATGTTGAGAAGTGGTATGCATTATGGAGAAAAAGCGATTAAATGTAATGCTCGTATGAAAAATTATGTGATTATTAATTTATTAAAAACGAGACGTTGTTTAAATAAAGCTTTAGCTCAATTAACAAAATTTGCAGTTAAAGGAAAAACTTTTTTATTTGTAGGTACAAAAAAAGCAGCATCAAGTTTAGTTTCAAAAGCAGCTTTATTTAGTAAAAAAGCTTTTTTTGTTAATACACGTTGGTTAGGCGGTATGTTAACAAATTGGAAAACAATTTTAAAATCGATTTCAAAAATTCGTCCAATTTTAAAAGAAAAACAAATTATTATTAAAGATATTTTACAAAAACGACAAAATATCAAAACACGCTTGATTCAAAAAGCTTTACTTTTACGTAAAAAAGTAACTGAATTACAAACAATTAAACAAATATTATTTATTTTCCGTAATAATATTCGTCTATTACGTCGCAAATTAAAACAAATTGCAGCACAAAAACGTTTAATTCACTTTTTACCAAAATTACGTTATTTAAAAATTGAACAAACAACACGTTTTTTAATGAAAAAATTTGTTGATCCTAAAATGAAATATTCTCGTAAAAAGAAATGGCAACGTTTAGAAAAATATTTAGGCGGTATTTCAAACATGGTTGCCATTATTATCGGTCAACAAGAAGAAATGAATGCTGTACGTGAATGTCAAAAACTTGGTATTAAAATGTTCCATATTGTTGATACAAATTGTAATCCAGGATTTGCTGATCATTTTATTCCAGCCAATGATGATGCGCGTAATTCAATCAAATTTATATTAGGTAAATTTTTAACACGTATCCGTTTAGCG
        Protosiphon_botryoides  ATGATTAATCATGGTATGCATTTTGGTGAAAAAGCTGTAAAATGTCATGCACGTATGAAAAATTATATTGTAATTAACTTATTAAAAACACGTCGTTGTTTAAATAAAGCATTAAATAAATTAACAAAATATGCTTTAAAAGGTAGAACTTTCTTATTTATTGGTACTAAAAAACCAGCAGCAGGTTTAGTAGCAAGAGCATCTTTCTTTACAAAAAATTCTTTTTATGTAAATACAAGATGGTTAGGTGGTATGTTAACAAACTGGAAAACAATTTGTAAATCTATTTCAAAAATTAGACCAATTTTAAAAGAAAAACAAAAAGTTGTTGTTGAAATTTTAGAAAGAAGACAAGCAATTAAAACACGTTTAATTAAAAAAGCATTATTATTAAGAAAGAAAGTTGCTGAATTACAACTTCTTAAAGCTAAATTTATCAAAGAACGTGGTATTATTCGTATTGTAAAACGTAAATTAAAAGCATTAGATGCACAGAAAAAATTATTAAAATTCTTACCACGTTTACGTTATTTAAAAATTTCACAAATTGTACAAACTTTACTACTTAAAATCGTTGATCCTAAATTAAAATACGCTCGTAAGAAAAAATGGCAACGTTTAGAAAAATACTTTGGTGGTATTGCTAACATGGTTGCTATTATTATCGGTCAAAAAGAAGAAATGAACGCTGTTCGTGAATGTCAAAAACTTGGTATTAAAATGTTCACTATTGTTGATACTAACTGTAACCCTACTTTATCTGATCATATCATTCCTGCTAATGATGATTCACGTAGTTCAATTAAATACATTTTAACTAAAGCTATTACACGTATTCGTTTAGCA
Pseudomuriella_schumacherensis  ATGGTGCAAACAGGCCTTCATTTTGGAGAAAAAGCGATTAAATGCCATGCTAACATGAGACAATTTGTTTTAATTAATGTGTTAAAAACGCGTCGTTGTTTAGTAAAAGCTTTAAAACAATTGGCAAAATATGCAGCAAAAGGGAAAACGTTTTTATTTGTAGGAACAAAAAAATCAGCTTCTTCATTAATCGCTAGAACAGCTATGTTAAGTAAAACTTCTTTTTTCGTAAATACTCGTTGGTTAGGGGGTATGTTAACGAACTGGAAAACAATTTTAAAATCAATTTCTCAAATTCAACCAATTTTAAAAGAAAAACAAAGAATTATTAAAAGTATTTTAGAAAGAAGAAATTTAATTAAACGACGTTTAATTAATAAAGTAAATCTTTTAAGAAAGAAAAACGCCGAATTAGGATTAATTAAAACAAAATTAATGTCTGAACAAAAAAATTTAAACCGTTCTTTAACAAAACTTAAAAAACTAGCTTCTGAACAAAGATTATTAAAATTTTTACCTATTCTTCGTTATTTAAAAATGTCAGAAACAATTCAAATTTTAATGAAAAAATTTGTTGATCCAAAACTAAGTTACGCACGTAAACAAAAATGGCAACGTTTAGAAAAATATTTTGGAGGTGTTACTAAAATGGTTGCTATTATTGTAGGTCAACAAGAAGAAATGAACGCTGTTCGTGAGTGCAAAAAATTAGGAATTAAAATGTTTACTATTGTAGATACTAACTGTAATCCTCGTTTATCGGACCACGTTATTCCGGCTAACGATGATTCTCGAAACTCTGTTAAGTATATTCTTGGAGAAATGTTAACATATATCCGCTTAGCA
            Rotundella_rotunda  ATGATTGAATCTGGTATGCATTACGGTGAAAAAGCCATCCGTTGTCATGCAAATATGAGAGGCTATATTATTATTAATGTTTTAAAAACGCGTCGTTGTTTTCAAAAAGCTTTAAAGATTTTAGCAAAATATGCAGCAAAAGGTAAAACCTTCTTATTTGTAGGAACAAAAAAACCAGCCGCCGCTTTAATTGCAAGAACAGCTTTATTAAGTAAAACCTCTTTTTTTGTAAATACGCGTTGGTTAGGAGGTATGTTAACAAACTGGAAAACCATTTTAAAATCTATTGCTCAAATTCGTCCGATTCTAAAAGAAAAGCAAAGAATGATTCAAAAGATTTTAGAAAAACGTCAAAAAATAAAAGGTCGTTTACTCCTTAAAGTGAATTTATTAAGAAAGAAAAGTGCGCTTTTTACATTCATGGAAGAAAAATTCAAAAAACAACAAAGTGTCCTAACAATTTTAAAAACAAAACTAAAAGGCTTAGCATCGGAACAACGTTTATTAAAATTCTTACCAAAATTAAGATATTTAAAAATGTATGAAACCGTAGAACTTCTTATGAAAAAATTTGTGGATCCAAAATTAAGCTATACTCGTAAACAAAAATGGCAACGTTTAGAAAAATATTTTGGAGGTGTAACTAAAATGGTAGCTATTATTGTTGGACAAAGAGAAGAAATGAATGCAGTACGTGAATGTAAAAAATTAGGAATTAAAATGTTTACAATTGTAGATACAAATTGTAATCCAAAATTAGCAGATCATATTATTCCTGCGAATGATGATTCAAGAAACTCTGTTAAATATATCTTAGAAAAAATGCTCATCTATATTCGTTTAGCT
          Scenedesmus_obliquus  ATGATTCAATCAAGTATGCATTTTGGTGAAAAAGCTATTCGTTGTAATGCAAATATGAGAAAATATATTGTTTTAAATGTATTAAAAACGCAACGTTGTTTTGCTGAAGCATTAAAACAATTAGCAAAATATGCAGCAAAAGGAAAAACATTTTTATTTGTTGGAACAAAAAAACCAGCTGCTTCATTAGTTGCAAAAACAGCATTATTAAGTAATACTTCGTTTTTTGTAAATACACGATGGTTAGGAGGAATGTTAACAAACTGGAAAACAATTTTAAAATCTATTTCTCAAATTCGTCCAATTTTAAAACAAAAACAAAAAATCCTGCAAAAAATTTTAGAAAAACGTGAAAAAATTCAACGTCGTTTATTTAATAAAGTTTATTTATTAAGAAAGAAAATTTCACAATATGCTGTTGTTTCTTCAAAATTTATTGTGCAACAAAATAATTTTAAAAAATTCCAAAAAAATTTAAAACAATTTGCATCAGAACAACGTTTATTAAAATTCTTACCAAAATTAAGATACTTAAAAATGTATGAAATTGTTGAATTATTTATGAAAAAATTTGTAGATCCTAAATTAAGTTATACACGTAAACAAAAATGGCAACGTTTAGAAAAATATTTTGGTGGTATTACAAAAATGGTTGCTATTATTATTGGTCAACAAGAAGAAATGAATGCAGTTCATGAATGTAGAAAATTAGGAATGAAAATTTTTGCAGTAGTTGATACAAATTGTAATCCAAAATTTGTTGATCACATTATTCCTGCAAATGATGATTCTCGAAATTCAATTAAATATATTTTAGGAGAAATGTTAACTTATATTCGTTTAGGA
        Schizomeris_leibleinii  ATGTTAAGAAAATCTTTACAGTTCGGACATCCACTAATACAATGTGATTCCGGAATGAAAAAATATATATTAATTAATTTGTTTCGCACACGTCGTTATTTAAGAAAAGCTTTATGGTATTTAACAAAATATGCATATAAACGTAAAAATATTTTATTTGTTGGAACCACAATACCATCTGCACGTTATGTTGCCACTACTGCTTTAAAGACAAAA---TCTTTTTTTGTTAATTTCCGTTGGTTAGGAGGTATGTTAAATAACTGGAAAACACTTCGAAAATTATTACAAAAA------------------------------------------------------------------------------------------------------------------------------------------------------------------------------------------------------------------------------------------------------------------------------------------------------------GCTCGTCGTAAAGAAAAGCAACGTTTAGAAAAATATTTAAAAGGAATTCAAATGATTGTTGTTATTTTAACAAGTCAAACAAAAGACATTAGTGCAGCACGTGAATGTAAAAAAATGGGTATTTGGAATTTAAGTATTGTAGATACAAATTGTGATCCACGTTTAGCAGACTTAATTATTCCTGCAAATGATGATTCTGCTTCTTCTATTAAATTTCTTTTATATCACTTTGCAAAAGCAATCAATGCAGGA
        Spermatozopsis_similis  ATGTTAAAAACTGGTTTACATTTTGGTGAAAAAGCCGTTAAATGTCATGCAAAAATGAAGAAATTTATTTTAATTAATGTTCTAAAAACACGTCATTGTTTATTACAAACGTTAAAACAAATTGCGAAATATGCTGCAAAAGGTCGTACATTCTTCTTTGTAGGGACAAAAAAATCGGCTGCTGGTTTAATCGCTCGTGCCGCTTTATTAACTCAAACATCATTCTTTGTTAATACTCGTTGGTTAGGGGGTATGTTAACGAATTGGAAAACAATTTTAAAATCAATTTCAAAAATCCGTCCAATTTTAAAAGAAAAACAAAGAATTATGAAAACTTTACTGGAAAAACGTCAACGTATTCAAAATCGTTTAATGTTAAAAGTACAAGAATTTAAACAAAAAGCAGTAGAATTAAAATTAATTCAATCAAAATTCATCGCCGAACGCAAATCATTAACGTTATTACGTGCAAAACTACAACAAATTGCAGCAGAGCAACGTTTATTACGTTTCTTACCAAAATTACGTTGTCTTCAATTAACAATGACTGTTCAATTATTAATGAAAAAATTTGTTGATCCTAAAATGATTTATACACGTAAGAAAAAATGGCAACGTTTAGAAAAATATTTTGGCGGTGTTACAAAAATGGTTGCAATTATCATTGGTCAACGTGAAGAAATGAATGCAGTACTTGAATGCCAAAAATTAGGTATGAAAATTATCAGTATTGTTGATACAAATTGTAATCCTAGTTTAACAGATCATTTTATTCCAGCAAATGACGATTCAAGAACGTCTGTTCAATACATTTTAACAAAAATGGTTCAACATATTCGTTTAGCA
     Stephanosphaera_pluvialis  ATGGTTAACCATGGTATGCATTTTGGGGAAAAAGCCGTAAAATGTCATGCCCGCATGAAAAACTATATAATTATAAATTTGTTAAAAACGCGTCGTTGCTTAAATCAAGCGTTAAATAAATTAACTAAATATGCTTTAAAAGGTAGAACTTTTTTATTTATCGGCACTAAAAAACCAGCATCTGGTTTAGTGGCTAGAGCGTCTTTCTTTACAAAAAATTCTTTTTTTGTAAATACTAGATGGTTAGGCGGTATGTTAACCAACTGGAAAACAATTCTTAAATCTATTTCAAAAATTAGACCTATTCTAAAAGAAAAACAAAAAATTGTACGTGATATTTTAGAAAGAAGACAAATAATAAAATCCCGTTTAATTAAAAAAGCTTTATTATTAAAAAATAAAGTTTTAGAATTACAACAATTAAAATCTAAAAATACAAAAGAACGTAGTGTTCTTAACATTGTTAAACGACAGTTAAAAGCTTTAGACGCCCAGAAAAAATTTCTAAAATTTTTACCACGTTTAAGATATCTAAAAATAACTGAAATTGTTCAGATTTTATTATCAAGGATTGTAGACCCTAAATTAAAATACGCGCTTCAGAAAAAATGGCAACGTTTGGAAAAATATTTTGGTGGTATTGCTAACATGGTTGCTATTATTATAGGGCAAAAAGAAGAAATGAATGCAGTTTACGAATGTAAAAAATACGGTATAAAAATGTTTAGCATTGTAGATACAAACTGTAATCCTTCATTGTCTGATCATATTATTCCAGCTAACGATGATTCACGTAGCTCAATAAAATACATTTTAACTAAATTTATTACACGTATTAGATTAGCA
      Stigeoclonium_helveticum  ATGTTAAGAAAGTCTTTACATTTCGGACATCCAGTTATTCAATGTGATTCAGGTATGAAAAAATATATCTTTATAAATTTATTTCGTACAAAACGTTATATTCGCAAAGCTTTATGGTATTTAACAAAATATGCTTATAAACGTAAAAATATTCTTTTTGTAGGAACAGCAATTCCATCCGCTCGATATGTAGCAACAACTGCATTAAAAACAAAA---TCTTTCTTTGTGAATTTTCGTTGGTTAGGTGGTATGCTAAATAACTGGAAAACACTTCGTAAATTATTACAAAAA------------------------------------------------------------------------------------------------------------------------------------------------------------------------------------------------------------------------------------------------------------------------------------------------------------GCACGTTTAAAAGAAAAACAACGTTTAGAAAAATATCTAAAAGGAATTCAAATGATTGTTGTTATTATGACAAGTCAAACAAAAGATTTAAGTGCTGCTCGTGAATGTAAAAAAATGGGTATTTGGAATTTAAGTATTCTTGATACTAATTGTGATCCACGTTTAGCTGATTTAATGGTTCCTGCCAATGATGATTCTGCATCATCTGTTAAATTCTTATTATTTAATTTTGCTAAGGCAATTCAAGCTGGA
    Treubaria_triappendiculata  ATGTTAAAAAACGGCCTTCATTTAGGTGAAAAAGCTTTAAAATGTCACGCGAGAATGAGAAATTTTCTTATTATAAATTTGTTAAAAACAAATAAATGTTTACAAACAGCTGTAAAAAAATTATCTAAATTTGTCTTAAAAGGAAAAAGTTTTTTATTTGTAGGGACAAAAAAACCAGCATCTGGATTAATTGCACGAGCTGCTTTGTTAACAAAAACAGCTTTTTTTGTTAATACTCGTTGGTTAGGTGGTATGCTGACAAATTGGAAAACGATATTAAAATCAATCGTACAAATTCAACCTATCTTAGTTCAAAAACAAACTGTTATAAAAAACTTACTTAAAAAAAGACAAAGAATAAAAAAATATTTATATAAAAAACTTTACTTATTAAAAAACCGAAACAAGCAAATTAATTTGATAAAAACAAAATTGAATTCAAAAAAACATTTCATTACTATTTTAAAAAGAGAATTAAAGAAAAAAGAATATGAACAAACATTATTACGTTTTTTACCTAAGTTTAGATCTCTTCAAATGTTAAATATAGTTCAAATTTTAATGAAAAGATTTGTAGATCCTAAAATGCTTTATATTAAGAAAAAAAAATGGCAACGTTTAGAAAAATATTTTGGTGGAATAGCTAATATGGTTGCAATAATAATCGGACAACAAGAAGAAATTAATGCAATTCACGAATGTTCGAAATTAGGAATTAAAATTTTTAATGTTGTAGATACAAACTGTAATCCTCGCTTAGCAGATCACGTTATTCCGGCTAATGATGATTCGAGAAAATCGATTAAATATATTTTAAATAAAATGTTAAAATATATTAGATTAGCT
            Trochiscia_hystrix  ATGTTAAAAAATGGTCTTCATTTCGGTGAAAAAGCTTTAAAATGTCATGCTAGAATGAGAAATTTTCTTATTATCAATTTGTTAAAAACACATAAGTGTTTGCAAACTGCAGTAAAAAAATTATCTAAATTTGTTTTAAAAGGAAAAAGTTTTTTATTTGTAGGAACAAAAAAACCAGCTTCTGGATTAATTGCTCGAGCTGCATTATTAACAAAAACTGCTTTTTTTGTTAATACTCGTTGGTTAGGTGGAATGTTAACAAATTGGAAAACAATATTAAAATCAATATCACAAATTCAACCTATATTAATTCAAAAACAAAATGTTATAAAAAATTTACTTAAAAAAAGACAACGAATAAAAAAATATTTATATAAAAAACTTTATTTATTAAAAAATAGAAATAAACAACTTTATTTGGTTAAAACAAAATTGAATTCAAAAAAATCTTTTATTACAATTTTAAAAAGAGAATTAAAAAAGAAAGAATATGAACAAACATTATTACGTTTTTTACCAAAATTTAGATCTCTTCAAATGTTAGATATAGTTCAAATTTTAATGAAAAGATTTGTAGATCCTAAAATGCTTTATATTAAAAAAAAGAAATGGCAACGTTTAGAAAAATATTTTGGTGGAATTGCTAACATGGTTGCTATAGTAATAGGACAACAAGAAGAAATTAATGCAATTCATGAATGTTCTAAATTAGGAATTAAAATTTTTAATGTTGTAGATACAAATTGTAACCCTCGCTTAGCAGATCATATTATTCCAGCTAATGATGATTCTAGAAAATCTATTAAATATATTTTAAGCAAAATGTTAAAATATATTAGATTATCT
                    Uronema_sp  ATGTTAAGAAAATCATTACATTTTGGGCATCCAGTAATTCAATGTGATTCAGGTATGAAAAAGTATACATTATTGTCTTTATTTCACACACGTCGTTATCTTCGTAAAGCGTTATGGTATTTAACAAAATATTCTTATAAACGTAAAAATATTTTATTTGTTGGAACAGCTATTCCTTCAGCTCGTTATGTAGCTACTACTGCGTTAAAAACAAAG---TCTTTCTTTGTAAATTTTCGTTGGTTAGGTGGTATGTTAAATAACTGGAAAACACTTCGAAAATTATTACAAAAA------------------------------------------------------------------------------------------------------------------------------------------------------------------------------------------------------------------------------------------------------------------------------------------------------------GCTCGTTTAAAAGAAAAACAACGTTTAGAAAAATATTTAAAAGGAATTCAAATGATTGTAGTTATTATGACTAGTCAAAATAAAGATTTAAGTGCTGCACGTGAATGTAAAAAAATGGGCATTTGGAACTTAAGCATTCTTGATACAAACTGTAATCCACGTTTAGCAGATTTAATTGTTCCAGCTAATGATGATTCGGCTTCGTCAATTAAATTTTTATTATTTAATTTTGCAAAAGCAATTCAAGCTGGT
                Volvox_carteri  ATGTTAAGAAGTGGTATGCATTATGGTGAAAAAGCTATTAAATGTAATGCTCGTATGAAAAGTTATGTGATCATTAACTTATTAAAAACTAGACGTTGTTTAAACAAAGCTTTAGCACAACTAACAAAATATGCTGTTAAAGGAAAAACTTTTTTATTTGTAGGCACAAAAAAAGCAGCATCAGGTTTAGTTTCAAGAGCAGCTTTATTTAGTAAAAAAGCTTTTTTTGTTAATACACGTTGGTTAGGTGGTATGTTAACAAATTGGAAAACAATCTTAAAATCTATTTCAAAAATCCGTCCAATTTTAAAAGAAAAACAAATTATTATTAAAGATATATTAGAAAAACGACAAAATATCAAAACACGTTTAATACAAAAAGCGCTCCTTTTACGCAAAAAAGTTAATGAATTACAAAGAATTAAACAAACGTTATTTATTTTCCGTAATATTATTCGTGTATTACGTCGCAAATTAAAACAAATTTCAGCACAAAAACGTTTAATTCAATTCTTACCAAAATTACGTTATTTAAAAATCGAACAAACAACTCGTTTTTTAATGAAAAAATTTGTTGATCCTAAAATGAAATATTCTCGTAAAAAAAAATGGCAACGTATAGAAAAATATTTAGGTGGTATTTCAAATATGGTTGCTATTATTATAGGTCAACAAGAAGAAATGAACGCTGTACGTGAATGTCAAAAACTCGGTATTAAAATGTTCCATATTGTTGATACAAACTGTAATCCTGGGTTTGCTGATCATTTTATTCCAGCCAATGATGATGCCCGTAATTCAATTAAATTTATATTAGGTAAATTTTTAACACGTATCCGCTTAGCA
            Carteria_crucifera  ATGTTAAAAAGTGGAATTCATTTTGGTGAAAAAGCTGTTAAATGTAATGCACGCATGCGCAAATATATTGTTTTAAACTTATTTAAAACTCGTAATTGTTTAAATAATGTTTTAAAACAATTAACAAAATACGCAGCAAAAGGTAATAAATTTTTATTTGTAGGAACTAAAAAGTCAGCTGCTGGATTAATTGCGAGAGCAGCTTTGTTTTCAAAAAACGCTTTTTTTGTTAATACTAGATGGTTAGGTGGTATGTTAACAAATTGGAAAACTATTTTAAAATCTATTTCACAAATTCGTCCTATTTTACAAGAAAAACAAAAATTAATGACCAATATTTTAACAAAAAGACAAAGAATTAAAAATCAATTATTATCTAAATTAGATAAAATTCGCACAAAATTTTCTGAATTAAAATTATTAAAATTAGCATTAAAAAAAGATATTGTTTTACAAAAACTTCTCCTTCAAAAAATGAAACGTTTAGCTTTACAACAAAGCTTTTTAGTGTCCATTCCTAAATTACGTCATTTAAAGCTGAATGATGCTGTGAAATTAATTTTAGATAAATGTATTGATCCTATTATCAAGAAGAGTCTAAAAAAGAAATGGCAAAGATTAGAAAAATATTTTGGTGGAGTAGCAAAAATGGTCGCTATTTTAATAGGTCAAAAGCAAGAAAAAACGGCTGTTCTAGAATGTCAAAAAGTGGGAATTAAAACTATTCAAATTTTAGATACTAATTGTAATCCTAGTTTAGCCGATTATTTTGTGCCAGCAAATGATGACTCTCGAAATTCAATTAAATATATTTTAACGCAGTTTTTAACACATATTCGTTTAGGT

    ;
end;


begin mrbayes;
    charset firstsecond = 1-.\3 2-.\3;
    charset third = 3-.\3;
    partition mine = 2: firstsecond, third;
    set partition=mine autoclose=yes;
    lset applyto=(all) nst=6 ngammacat=4 rates=invgamma;
    prset applyto=(all) statefreqpr=dirichlet(1) ratepr=variable pinvarpr=uniform(0,1) brlenspr=Unconstrained:GammaDir(1.0,0.1,1.0,1.0) shapepr=exponential(1.0);
    unlink shape=(all) statefreq=(all) revmat=(all);
    mcmc ngen=6250000 samplefreq=500 printfreq=1000 starttree=random nruns=2 nchains=2 savebrlens=yes filename=rps2;
    sump relburnin=yes burninfrac=0.2;
    sumt relburnin=yes burninfrac=0.2;
end;
