# Supplementary material for: Order, please! Uncertainty in the ordinal-level classification of Chlorophyceae
Source: PeerJ. 2019 May 15;7:e6899. doi: 10.7717/peerj.6899 (PMC6525593; doi:10.7717/peerj.6899)
Supplement: Supplemental Information 1 — This compressed folder contains untrimmed, masked alignments for individual chloroplast genes (subfolder nexus), as well as trimmed alignments with appropriate analysis blocks and the consensus trees resulting from these single-gene and concatenated analyses (MrBayes subfolders). Supplementary methods with associated references are included in the SupplementaryMethods.txt file. SVDquartets, BaliPhy, PhyloBayes and RAxML analysis files are in separate subfolders, with their respective resulting tree files. Files associated with MrBayes analysis of the 1st and 2nd positions and the analysis of the 3rd positions are placed in the subfolders 1st_and_2nd_positions_only and 3rd_positions_only, respectively. The 18Splastid_combined subfolder contains the MrBayes analysis materials (alignment and consensus tree) for the analysis including nucleotide plastid data as well as 18S nucleotide data. Documentation, trees and scripts used to create Fig. 3 are included in the “Figure3” subfolder, and documentation for and full results of Treespace analyses are in the “Treespace” subfolder. The results of the AU topology tests are included in a Word document. [file peerj-07-6899-s008.zip › supplementary_alignments_trees/mrbayes_nt_alignments_trees/psaA-stripped.nex]

#nexus

begin data;
    dimensions ntax=68 nchar=2256;
    format datatype=dna gap=-;
    matrix
                 Ankyra_judayi  ATGACAATTAGTTCACCAGAACGAGAAGCCAAAAAAGTTAAAATTGCGGTAGATCGTAATCCAGTTGAAACAAATTTTGAAAAATGGGCTAAACCAGGACATTTTTCTCGTACTCTGTCAAAAGGTCCAAATACAACTACGTGGATTTGGAATCTTCATGCTGATGCACACGATTTTGATAGTCACACGAGTGATCTAGAAGAAATCTCTCGCAAAGTGTTTAGTGCACATTTTGGTCAATTAGGTATTATTTTAATTTGGTTAAGTGGTATGTATTTCCATGGAGCTAGATTTTCAAATTACGAAGCTTGGTTAACTGATCCAACACATATTAAACCAAGTGCACAAGTAGTTTGGCCAATTGTTGGTCAAGAGATTTTAAATGGTGATGTAGGTGGTGGTTTCCAAGGTATTCAAATTACTTCAGGATTCTTCCAACTTTGGCGCGCTAGTGGTATTACTAGTGAATTACAATTATACAGTACTGCAATTGGTGGTTTAGTATTAGCTATTGCAATGTTCTTTGCTGGTTGGTTCCACTATCATAAAGCTGCTCCAAAATTAGAATGGTTCCAAAATGTAGAATCAATGTTAAATCACCATTTAGCAGGTTTATTAGGTTTAGGTAGTTTAGGTTGGGCTGGTCACCAAATCCATATTTCGTTACCAGTAAATAAACTTTTAGATGCTGGTGTTGATCCAAAAGAGATTCCATTACCTCATGAATTAATGTTAAACAGACAATTTATGGCAGATCTTTATCCAAGTTTTGCTAAAGGTTTAGCACCATTCTTCACATTACAATGGAATGAATACAGCGATTTTTTAACTTTTAAAGGAGGATTAAATCCTGTAACAGGTGGACTTTGGTTAAGTGATACAGCACACCATCACTTAGCAATTGCAGTATTATTTTTAGTAGCTGGTCATATGTATCGTACTAATTGGGGTATTGGACACAGTATGAAAGAAATTTTAGAAGCTCATCGTGGTCCATTTACTGGTGAAGGTCATGTAGGCTTATATGAAATTTTAACAACATCTTGGCATGCACAATTAGCAATTAATTTAGCAATGTTAGGTTCATTATCAATTATCGTAGCTCATCATATGTATAGTATGCCACCATACCCATATTTAGCTACAGATTATGCAACTCAACTTTCTTTATTTACACACCATGTTTGGATTGGTGGTTTTTGTATTGTAGGTGCTGGTGCTCACGCAGCAATCTTTATGGTAAGAGACTATGATCCTACATCAAATTACAATAATTTATTAGACCGTGTAATCCGTCACCGTGATGCGATTATTTCTCATTTAAATTGGGTTTGTATTTTCTTAGGTTTCCATAGTTTTGGTCTTTATATTCACAACGATACTTTAAGTGCTTTAGGTCGTCCACAAGATATGTTCTCTGATACAGCAATTCAATTACAACCAGTATTTGCACAGTGGGTTCAAAATACTCATTTCTTAGCACCAGATTTAACGGCACCAAATGCGTTAGCAGCAACTAGTGCTACTTGGGGTGGTGATATTGTAGCTGTAGGTGGAAAAGTAGCTATGATGCCAATTTCTTTAGGTACTGCTGATTTCATGGTTCACCATATTCATGCTTTTACTATTCATGTAACAGTATTAATTCTTTTAAAAGGTGTTTTATATGCGCGTAGTTCACGTTTAATTCCTGATAAAGCAAACTTAGGTTTCCGATTCCCTTGTGATGGTCCTGGTCGTGGTGGTACATGTCAAGTTTCAGCATGGGACCACGTATTCTTAGGTCTATTCTGGATGTATAACTCATTATCAATTGTTATTTTCCACTTTAGCTGGAAAATGCAATCTGATGTATGGGGTAGTGTTACTGCTTCTGGT---GTATCACATATCACTGGTGGTAACTTTGCACAAAGTGCGAATACAATTAATGGTTGGCTTCGTGACTTCTTATGGGCACAATCTAGCCAAGTTATTCAATCATATGGTTCAGCGTTATCAGCTTATGGTTTAATGTTCTTAGGAGCACACTTTGTATGGGCATTCTCATTAATGTTCTTATTTAGTGGTCGTGGCTACTGGCAAGAACTTATTGAATCAATTGTTTGGGCACATAATAAATTAAAAGTAGCTCCAGCAATCCAACCTAGAGCATTAAGTATTACTCAAGGTCGTGCTGTTGGTGTTGCTCATTACTTATTAGGTGGTATTGCGACAACTTGGTCATTCTTCTTAGCTCGTATTATTTCTGTAGGA
        Atractomorpha_echinata  ATGACAATTAGTTCACCAGAACGAGAAGCCAAAAAGGTAAAAATTGCGGTAGATCGTAATCCCGTTGAAACAAATTTTGAAAAATGGGCTAAACCAGGACATTTTTCTCGAACTCTTTCAAAAGGCCCAAATACAACTACTTGGATTTGGAACCTTCATGCTGATGCACATGATTTTGATAGTCATACAAGTGATTTAGAAGAAATTTCTAGAAAAGTTTTTAGTGCACATTTTGGTCAATTAGGATTAATTTTAATTTGGTTAAGTGGTATGTATTTCCATGGAGCTCGATTTTCAAATTACGAAGCCTGGTTAACTGATCCTACACATATCAAACCAAGTGCGCAAGTAGTTTGGCCCATTGTTGGTCAAGAAATTTTAAATGGTGACGTAGGTGGTGGTTTCCAAGGTATTCAAATTACTTCTGGTTTTTTCCAACTTTGGCGAGCTAGTGGTATTACTAGTGAACTACAACTATATAGTACTGCAATTGGTGGTTTAGTATTAGCAATTGCAATGTTCTTTGCTGGTTGGTTCCACTACCATAAAGCTGCTCCAAAATTAGAATGGTTCCAAAATGTTGAATCAATGTTAAATCACCATTTAGCTGGTTTATTAGGTTTAGGAAGTTTAGGTTGGGCTGGACACCAAATTCATATTTCATTACCAGTAAATAAACTTTTAGATGCCGGTGTTGATCCAAAAGAAATTCCATTACCTCATGAATTAATGTTAAATCGACAATTTATGGCAGATCTTTATCCAAGTTTTGCAAAAGGTTTAGCACCATTTTTTACATTACAATGGAATGAATACAGTGATTTTCTAACGTTTAAAGGAGGATTAAACCCGGTAACTGGTGGTCTTTGGTTAAGTGATACAGCACACCATCATTTAGCAATTGCTGTATTATTTTTAGTAGCTGGTCATATGTATCGTACTAATTGGGGTATCGGTCACAGCATGAAAGAAATTTTAGAAGCTCACCGTGGACCATTTACTGGTGAAGGACACGTAGGCTTATATGAAATTTTAACAACATCTTGGCATGCGCAATTAGCAATTAATTTAGCTATGTTAGGTTCATTGTCAATTATTGTAGCTCAGCACATGTATAGTATGCCACCATACCCGTATTTAGCTACAGATTATGCCACTCAACTTTCTTTATTCACACACCATGTTTGGATTGGTGGTTTCTGTATTGTGGGTGCTGGTGCTCACGCAGCAATCTTTATGGTACGAGATTATGATCCTACATCAAATTACAATAACTTATTAGACCGTGTAATTCGTCACCGTGACGCAATTATTTCTCATTTAAACTGGGTTTGTATCTTTTTAGGTTTCCATAGTTTTGGGCTATATATTCATAATGATACTTTAAGTGCTTTAGGGCGTCCACAAGATATGTTTTCGGATACAGCAATTCAGTTACAACCAGTATTTGCACAATGGATCCAAAATACTCATTTTTTAGCTCCAGAATTAACTGCTCCTAATGCTTTAGCAGCAACTAGTGCTACTTGGGGCGGTGATATTGTTGCTGTAGGTGGAAAAGTAGCTATGATGCCAATTTCATTAGGTACAGCTGATTTCATGGTTCACCATATTCATGCTTTTACTATTCACGTTACAGTACTAATTCTTTTAAAAGGTGTTTTATATGCGCGTAGCTCACGTTTAATTCCTGATAAAGCGAACTTAGGCTTCCGTTTCCCTTGTGACGGTCCAGGTCGTGGTGGAACATGCCAAGTATCAGCTTGGGACCACGTATTCTTAGGTTTATTCTGGATGTATAATTCATTATCAATTGTTATTTTCCACTTTAGCTGGAAATTACAATCTGATGTATGGGGTAGTGTAACAGCTTCTGGC---GTATCTCATATTACTGGTGGTAACTTTGCTCAAAGTGCTAATACAATTAACGGTTGGCTTCGTGACTTCTTATGGGCACAATCTAGCCAAGTTATTCAATCGTACGGGTCAGCATTATCAGCTTATGGTTTAATGTTCTTAGGTGCACACTTTGTATGGGCGTTTTCATTAATGTTCTTATTTAGTGGTCGTGGCTATTGGCAAGAACTTATTGAATCAATTGTTTGGGCACATAATAAACTAAAAGTAGCTCCTGCAATTCAACCGCGAGCATTAAGTATTACTCAAGGACGTGCTGTTGGTGTAGCTCATTACTTATTAGGTGGTATTGCTACAACTTGGTCATTCTTCTTAGCCCGTATTATTTCGGTAGGC
      Borodinellopsis_texensis  ATGACAATTAGTTCACCTGAACGTGAAGCAAAAAAAGTAAAGATTGCGGTAGATCGTAATCCAGTAGAAACAAGTTTTGAAAAATGGGCGAAACCAGGACATTTTTCTCGTTCTTTATCAAAAGGACCAAATACAACAGCATGGGTTTGGAATTTGCACGCCGATGCTCATGATTTTGATAGCCATACAAGTGATTTAGAAGAAATTTCAAGAAAAGTTTTTAGCGCGCACTTTGGGCAGCTGGGCATAATCTTGATTTGGCTAAGTGGGATGTATTTCCACGGAGCACGCTTTTCAAACTATGAAGCTTGGTTAAGTGATCCTACTCATATTAAACCAAGTGCACAAATTGTATGGCCTATCGTTGGTCAAGAAATTTTAAATGGAGACGTTGGTGGAGGTTTCCAAGGTATTCAAATTACATCTGGTTTCTTCCAATTATGGCGTGCAAGCGGTATCACTAGTGAATTACAACTTTACACTACAGCTATTGGTGGTCTGATTTTAGCAGGTGCAATGTTTTTTGCAGGATGGTTCCATTATCATAAAGCAGCACCTAAACTAGAATGGTTCCAAAATGTAGAATCAATGTTAAATCACCACCTTGCTGGTTTACTTGGTTTAGGAAGCTTAGCTTGGGCTGGTCACCAAATTCACGTTTCTTTACCAATTAATAAATTATTAGATGCTGGTGTAGATCCAAAAGAAATTCCATTACCACATGATTTCCTTTTAAATAGAAACATTATAGCGGATTTATACCCTTCTTTTTCTAAAGGATTAGCACCATTTTTTACTTTAAATTGGAATGAATATAGTGATTTCCTAACTTTTAAAGGTGGATTAAATCCAGTTACAGGTGGTTTATGGTTAAGTGATACAGCACACCACCATTTAGCAATTGCTGTTCTTTTTTTAGTTGCTGGTCATATGTACCGTACTAATTGGGGTATTGGTCATTCGATGAAAGAAATCCTGGAAGCTCATAAAGGCCCATTCACTGGCGAAGGTCACGTTGGTCTTTATGAAATTTTAACAACTTCTTGGCATGCACAATTGGCTATTAATTTAGCTTTATTTGGTTCATTATCAATTATCGTGGCTCATCACATGTACTCGATGCCTCCGTATCCTTATTTAGCTACGGATTATGGGACACAATTATCTATCTTTACACACCACAATTGGATTGGTGGTTTCTGTATTGTAGGTGCAGGGGCTCACGCCGCGATTTTTATGGTTCGTGATTACGATCCTACAAATAACTATAATAATTTATTAGACCGAGTAATTCGTCACCGTGACGCTATAATTTCACATTTAAATTGGGTTTCAATATTTTTAGGGTTCCATAGCTTTGGTCTTTATATTCATAACGATACTATGAGTGCATTAGGTCGACCACAAGATATGTTCTCTGATAATGCAATCCAATTACAACCTATTTTCGCTCAATGGATTCAAAAAACTCACTTCTTTGCTCCACAGTTAACTGCTCCAAATGCGTTAGCACCTACAAGTGCAACTTGGGGTGGTGATATTGTAGCAGTAGGTGGGAAAGTTGCTATGATGCCTATTTCTTTAGGTACGGCAGACTTCCTGGTTCATCACATTCACGCGTTTACAATACACGTAACTGTTTTAATTCTTTTAAAGGGTGTTTTATTTGCGCGTAGTTCTCGTTTAATCCCAGATAAAGCAAACTTAGGTTTCCGTTTCCCTTGTGATGGTCCAGGTCGTGGCGGAACTTGTCAAGTATCTGCTTGGGACCACATTTTCTTAGGGCTATTCTGGATGTATAACTCACTATCAATTGCTATTTTCCACTTCAGCTGGAAAATGCAATCGGATGTTTGGGGAACTGTAAGTGAATCAGGT---GTGTCACACATTACAGGTGGTAACTTTGCACAAAGTGCAAATACTATTAATGGTTGGCTTCGTGATTTCTTATGGGCACAATCATCACAAGTTATACAATCATATGGTTCAGCTCTTTCTGCATATGGACTAATTTTCCTTGGAGCTCACTTTGTTTGGGCTTTCTCTTTAATGTTCTTATTTTCAGGACGTGGCTATTGGCAAGAACTTATTGAATCAATTGTATGGGCACATAATAAATTAAAAGTTGCTCCTGCAATTCAACCACGTGCTTTAAGTATTACTCAAGGGCGTGCTGTTGGTGTTGCACACTACCTTTTAGGTGGTATTGGTACAACTTGGTCTTTCTTCTTAGCCCGTATTATTGCAGTAGGA
          Bracteacoccus_aerius  ATGACAATTAGTTCACCAGAGCGAGAAGCCAAAAAAGTAAAGATTGCGGTTGATCGCAATCCAGTAGAAACAAGTTTTGAAAAATGGGCAAAACCAGGACATTTTTCTCGAACACTTTCGAAAGGTCCAAATACTACGACTTGGATTTGGAATCTTCACGCAGATGCACATGACTTTGATAGTCATACTAGCGATTTAGAAGAAATTTCAAGAAAAGTTTTCAGTGCACATTTTGGACAATTAGGTGTTATTTTTATTTGGTTAAGTGGTATGTATTTCCATGGAGCTCGTTTTTCTAACTATGAAGCTTGGTTAAGTGATCCTATTCATATCAAACCAAGTGCACAAGTTGTTTGGCCAGTAGTAGGTCAAGAAATTTTAAATGGAGACGTAGGTGGTGGTTTCCAAGGTATTCAAATTACTTCTGGATTTTTCCAACTTTGGCGAGCTAGTGGTATTACTAGCGAGCTACAACTATATACAACAGCTATTGGTGGTTTAGTAATGGCTGCTGCAATGTTTTTTGCTGGTTGGTTCCACTATCATAAAGCTGCTCCAAAACTAGAATGGTTCCAAAACGTAGAATCTATGTTAAATCACCATTTAGCTGGGCTTTTAGGTTTAGGAAGTTTAAGCTGGGCTGGTCACCAAATTCACGTGTCATTACCTGTAAATAAGTTATTAGACGCTGGTGTTGACCCTAAAGAAATTCCTTTACCGCACGAATTACTATTAAATCGTGCGATCATGGCAGATCTTTACCCTAGTTTTGCTAAAGGATTAGCACCATTCTTCACATTACAATGGGGAGAATACAGCGATTTCTTAACATTTAAGGGCGGGTTAAATCCCGTGACAGGTGGTTTATGGTTAACAGATACTGCTCACCATCACTTAGCGATTGCTGTTTTATTCTTAGTAGCTGGTCATATGTATCGCACGAATTGGGGAATTGGACATAGCATGAAAGAAATTTTAGAAGCTCACCGTGGGCCATTTACTGGTGAAGGTCACGTAGGTCTTTATGAAATTTTAACGACATCATGGCATGCTCAATTAGCTATCAATTTAGCTCTATTCGGTTCGTTATCGATTATTGTAGCTCACCATATGTATTCAATGCCTCCTTATCCTTATTTAGCGACTGATTATGGAACTCAACTTTCTATTTTCACTCATCACATGTGGATTGGTGGTTTCTGTATCGTAGGGGCAGGTGCTCACGCAGCTATTTTTATGGTTCGTGATTATGATCCAACAAATAATTATAACAACTTATTAGATCGTGTAATTCGTCATAGAGATGCTATCATTTCTCACTTAAACTGGGTTTGTATTTTCTTAGGGTTCCACAGTTTTGGTCTATATATTCATAATGATACAATGAGCGCTTTAGGACGTCCTCAAGATATGTTCTCTGATACAGCTATTCAGCTTCAACCTGTTTTCGCACAGTGGATTCAAAATACGCATTTCTTAGCACCTCAACTTACTGCACCAAACGCTCTATCTGCTACTAGTCTTACATGGGGTGGTGATTTAGTCGCTGTTGGTGGAAAAGTAGCTATGATGCCAATTAACCTGGGAACAGCTGATTTCATGGTTCACCATATTCATGCTTTTACGATTCATGTGACAGTTTTAATTTTATTAAAAGGTGTACTGTTTGCTCGTAGTTCTCGTTTAATTCCAGATAAAGCAAATTTAGGCTTCCGTTTCCCTTGTGATGGTCCAGGTCGCGGTGGTACTTGTCAGGTTTCTGCATGGGACCACGTTTTCTTAGGACTTTTCTGGATGTATAATTCTTTATCGATCGTAATTTTCCACTTTAGCTGGAAAATGCAAAGTGATGTTTGGGGTAGCGTGAACGCCTCTGGT---GTTTCGCACATTACAGGCGGAAACTTTGCTCAAAGTGCTAATACGATCAATGGTTGGTTACGTGATTTCTTATGGGCGCAATCTTCGCAAGTTATTCAATCATATGGTTCAGCACTTAGTGCTTATGGTCTGATGTTCTTAGGTGCACACTTCGTTTGGGCATTTAGTTTAATGTTCTTATTCAGTGGTCGTGGTTATTGGCAAGAGCTTATCGAATCTATCGTATGGGCTCACTCAAAATTAAAGGTAGCTCCTTCAATTCAACCTCGCGCTTTAAGCATCACTCAAGGGCGTGCCGTAGGTGTTGCTCACTATTTACTTGGTGGGATTGCGACAACGTGGTCATTCTTCTTAGCAAGAATTATCGCTGTGGGT
       Bracteacoccus_giganteus  ATGACAATTAGTTCACCAGAGCGAGAAGCCAAAAAAGTAAAGATTGCGGTTGATCGCAATCCAGTAGAAACAAGTTTTGAAAGATGGGCAAAACCAGGACATTTTTCACGAACACTTTCTAAAGGTCCAAATACTACGACTTGGATTTGGAATCTTCACGCTGACGCGCATGACTTTGATAGCCACACTAGCGATTTAGAAGAAATTTCGAGAAAAGTTTTTAGTGCTCATTTTGGACAATTAGGCGTTATTTTTATTTGGTTAAGTGGTATGTATTTCCATGGAGCTCGTTTTTCTAACTATGAAGCTTGGTTAAGCGATCCCATTCATATTAAACCAAGTGCACAAGTAGTTTGGCCAGTAGTAGGTCAAGAAATTTTAAACGGGGATGTAGGCGGCGGTTTTCAGGGTATTCAAATTACTTCTGGATTTTTCCAACTTTGGCGAGCTAGTGGTATTACTAGTGAGCTACAACTTTACACGACAGCTATCGGTGGTTTAGTGATGGCTGCTGCGATGTTTTTTGCTGGTTGGTTCCACTATCACAAAGCTGCTCCAAAACTAGAGTGGTTCCAAAATGTAGAATCTATGTTAAATCACCATTTAGCTGGACTTTTAGGTTTAGGAAGTTTAAGTTGGGCTGGTCACCAAATTCACGTATCGTTACCTATCAATAAACTATTAGATGCTGGTGTGGACCCTAAAGAAATTCCTCTACCACACGAATTACTTCTAAATCGTGCGATCATGGCAGATCTTTATCCTAGTTTTGCTAAAGGATTAGCGCCATTTTTCACGCTTCAATGGGGAGAATACAGTGACTTCCTGACTTTCAAAGGAGGCTTAAATCCCGTGACAGGTGGTTTATGGTTGACAGATACTGCTCACCATCATTTAGCAATTGCGGTGTTATTCTTAGTAGCTGGTCATATGTACCGTACGAATTGGGGAATCGGACATAGCATGAAAGAAATTTTAGAAGCTCACCGTGGTCCATTCACTGGCGAAGGTCACGTAGGTCTTTATGAAATTTTAACTACATCATGGCATGCTCAATTAGCTATTAATTTAGCTTTATTTGGTTCATTATCTATTCTTGTAGCGCATCACATGTATTCGATGCCTCCTTATCCTTATTTAGCGACTGATTATGGAACTCAGCTTTCTATTTTCACTCACCATATGTGGATTGGTGGTTTCTGTATCGTGGGAGCGGGTGCTCACGGAGCTATTTTCATGGTTCGTGATTATGATCCGACGAATAATTATAACAATCTATTAGATCGTGTGATTCGTCATAGAGATGCTATGATTTCTCATTTAAATTGGGTTTGTATTTTCCTAGGATTCCACAGTTTTGGTCTATACATCCATAATGATACTATGAGTGCTTTAGGTCGTCCTCAAGATATGTTCTCTGATACAGCTATTCAACTTCAACCTGTTTTCGCTCAATGGGTACAAAACACTCATTTCTTAGCGCCTCAATTAACTGCACCGAACGCACTATCTGCTACTAGCCTTACATGGGGCGGTGATTTAGTAGCTGTAGGTGGAAAAGTAGCTATGATGCCAATTAATCTGGGAACAGCTGACTTTATGGTTCACCATATTCATGCTTTTACAATTCACGTTACTGTTTTAATTTTATTAAAAGGCGTGCTATTTGCTCGTAGTTCTCGTTTAATTCCAGATAAAGCGAATTTAGGTTTCCGTTTCCCTTGTGATGGTCCAGGCCGTGGTGGGACTTGTCAGGTTTCTGCATGGGACCACGTTTTCTTAGGACTTTTCTGGATGTATAATTCGTTATCGATCGTGATTTTCCACTTTAGTTGGAAAATGCAAAGTGACGTTTGGGGTAGTGTGAATGCTTCTGGT---GTTTCTCATATCACAGGCGGAAACTTCGCTCAAAGTGCTAACACGATTAATGGTTGGTTACGTGATTTCTTATGGGCGCAATCTTCGCAAGTAATCCAATCTTATGGTTCAGCACTTAGCGCATATGGTCTGATGTTCTTAGGCGCACACTTTGTTTGGGCATTTAGTTTAATGTTCTTATTTAGTGGTCGTGGTTATTGGCAAGAACTTATCGAATCTATCGTATGGGCTCACTCAAAATTAAAAGTAGCTCCTTCGATTCAACCTCGTGCTTTAAGCATCACTCAAGGACGTGCAGTAGGTGTTGCTCACTATCTATTAGGTGGTATTGCAACGACATGGTCATTCTTCTTAGCAAGAATTATCGCTGTTGGA
           Bracteacoccus_minor  ATGACAATTAGTTCACCAGAGCGAGAAGCCAAAAAAGTAAAGATTGCGGTTGATCGCAATCCAGTAGAAACAAGTTTTGAAAAATGGGCAAAACCAGGACATTTTTCACGAACACTTTCTAAAGGTCCAAACACTACGACTTGGATTTGGAATCTTCACGCAGATGCACATGATTTCGATAGTCATACTAGCGATTTAGAAGAAATTTCAAGAAAAGTATTTAGTGCTCATTTTGGACAATTAGGTGTTATTTTCATTTGGTTAAGTGGTATGTATTTCCATGGAGCTCGTTTTTCTAACTACGAAGCTTGGTTGAGTGATCCTATTCATATCAAACCGAGTGCTCAAGTTGTTTGGCCAGTTGTGGGCCAAGAAATTTTAAACGGCGATGTAGGTGGGGGATTCCAAGGTATTCAAATTACTTCTGGATTTTTCCAACTTTGGCGAGCTAGCGGTATCACTAGTGAATTACAACTTTATACTACAGCTATCGGTGGTTTAGTAATGGCTGCCGCGATGTTTTTTGCTGGTTGGTTCCACTATCACAAAGCCGCTCCAAAATTAGAATGGTTCCAAAACGTAGAATCTATGCTGAATCACCATTTAGCTGGGCTTCTAGGTTTAGGAAGCTTAAGTTGGGCTGGTCACCAAATTCACGTATCGTTACCTATCAATAAACTATTAGATGCTGGAGTTGACCCTAAAGAAATTCCGTTACCGCATGAATTACTTTTAAATCGCGCGATCATGGCAGACCTTTATCCTAGTTTTGCTAAAGGTTTAGCGCCGTTTTTCACACTTCAGTGGGGAGAATACAGCGATTTCTTAACTTTCAAGGGAGGGTTAAATCCTGTAACTGGTGGTTTATGGTTAACAGATACTGCTCACCATCATTTAGCGATCGCTGTTTTATTTTTAGTAGCTGGTCATATGTATCGTACGAATTGGGGAATTGGACATAGCATGAAAGAAATTTTAGAAGCTCACCGCGGTCCATTCACTGGTGAAGGTCACGTAGGTCTTTATGAAATTTTAACGACGTCATGGCATGCTCAATTAGCTATTAATTTAGCTCTATTTGGTTCGTTATCTATTCTAGTAGCTCATCACATGTATTCTATGCCTCCTTATCCTTATTTAGCGACTGATTATGGGACTCAACTTTCTATTTTCACTCACCATATGTGGATCGGTGGTTTTTGTATCGTGGGTGCGGGTGCTCACGCAGCTATCTTCATGGTTCGTGATTACGATCCGACAAATAACTATAACAACTTATTAGACCGTGTGATCCGTCATAGAGATGCTATGATTTCTCACTTAAACTGGGTTTGTATTTTCTTAGGATTCCATAGTTTTGGTTTATACATTCATAACGATACTATGAGTGCTTTAGGTCGTCCTCAAGACATGTTCTCTGATACAGCTATCCAACTTCAACCTGTTTTTGCGCAGTGGGTTCAAAATACTCATTTCTTAGCCCCTCAACTGACTGCACCAAATGCTCTGTCTGCTACTAGCCTTACATGGGGTGGCGATTTAGTAGCTGTCGGTGGAAAAGTAGCTATGATGCCTATCAATCTAGGAACTGCTGATTTCATGGTGCATCACATTCATGCTTTTACGATTCACGTAACTGTTTTAATTTTATTAAAAGGTGTTCTATTTGCTCGCAGTTCTCGTTTAATCCCAGATAAAGCAAACTTAGGTTTCCGTTTCCCTTGTGATGGTCCAGGTCGCGGTGGTACTTGTCAAGTTTCTGCATGGGACCACGTATTCTTAGGTCTATTCTGGATGTACAATTCATTATCGATCGTGATTTTCCACTTTAGCTGGAAAATGCAAAGTGACGTTTGGGGTAGCGTAAATGCTTCTGGG---GTGTCTCACATCACGGGCGGAAACTTCGCTCAAAGTGCTAATACGATCAATGGTTGGTTACGTGATTTCTTATGGGCACAATCTTCGCAAGTAATCCAATCTTACGGTTCAGCATTAAGTGCTTACGGTTTAATGTTCTTAGGCGCACACTTCGTTTGGGCATTCAGTTTAATGTTCTTATTTAGTGGTCGTGGTTATTGGCAAGAACTTATCGAATCTATCGTATGGGCTCACTCTAAATTAAAAGTGGCTCCTTCGATTCAACCTCGTGCTTTAAGTATCACTCAAGGACGTGCAGTTGGTGTTGCTCATTATTTACTAGGTGGTATCGCGACGACATGGTCATTCTTCCTAGCGAGAATTATCGCAGTAGGT
         Carteria_cerasiformis  ATGACAATTAGTTCTCCA------GAGCTAAAAAAAAGTAAAATTGCGGTTGATCGCAATCCAGTAGAAACGAGTTTTGAGCGTTGGGCTAAACCAGGACATTTTTCACGTACGTTAGCCAAAGGACCAAATACTACGACATGGATTTGGAATCTTCATGCAGATGCACATGATTTTGATACACATACAAGTGACTTAGAAGATATTTCTAGAAAAGTATTTAGTGCTCATTTTGGTCAATTAGGCGTTATCTTTATTTGGCTAAGTGGTATGTATTTTCACGGAGCTCGTTTTTCTAACTACGAAGCGTGGTTAAGTGATCCAATTCATATTAAACCAAGTGCTCAAGTAGTATGGCCTATTGTAGGACAAGAAATTTTAAATGGTGACGTTGGCGGTGGTTTCCAAGGTATTCAAATCACATCAGGATTTTTCCAATTATGGCGTGCTAGTGGTATTACAAGTGAATTACAATTATATACGACAGCTATTGGTGGTCTTGTTATGGCCTTAGCTATGTTTTTTGCTGGTTGGTTCCATTATCATAAAGCAGCGCCTAAATTAGAATGGTTCCAAAATGTAGAATCAATGCTAAACCACCATTTAGCTGGTCTTTTAGGTTTAGGAAGTTTAGGATGGGCAGGACATCAAATCCACATTTCTTTACCTATTAATAAGCTTTTAGACGCTGGTGTAGATCCAAAAGAAATTCCATTACCACATGATTTCTTATTAAATCGAGGCCTTATGGCTGATCTTTACCCAAGTTTTGCTAAAGGTATTGCTCCTTTCTTTACTTTAAATTGGAGTGACTACAGTGATTTCTTAACATTCAAAGGTGGGTTAAACCCTGTTACTGGCGGTCTGTGGCTAAGTGACACAGCTCACCACCACGTAGCTATCGCGGTTCTTTTCTTAGTAGCTGGGCATATGTATAGAACAAACTGGGGTATTGGTCATAGCATGAAAGAAATCCTTGAGGCACACCGTGGCCCATTCACAGGTGAAGGGCACGTTGGACTTTATGAGATTTTAACTACTTCATGGCATGCTCAATTAGCTATTAACTTAGCTTTATTTGGTTCACTTTCTATTATTGTAGCGCATCATATGTATTCTATGCCGCCATATCCTTATATTGCAACAGACTACCCAACACAATTATCGTTATTTACACATCATACTTGGATTGGTGGATTCTGTATTGTAGGTGCTGGGGCTCACGCAGCTATTTATATGGTTCGTGATTACGATCCTACTAATAACTATAATAATTTATTAGACCGTGTTATTCGTCACCGTGATGCTATTATTTCTCATTTAAATTGGGTATGTATTTTCTTAGGCTTCCATAGTTTTGGTTTATATATTCACAATGATACTATGAGTGCATTAGGCCGTCCGCAAGATATGTTCTCTGACACTGCCATTCAGTTACAACCGGTTTTTGCACAATGGATTCAAAATACTCATTTCTTAGCTCCTGGCTTCACTGCTCCTAATGCTTTAGCTGCTACTTCAGCTAGCTGGGGAGGTGATTTAGTTGCAGTTGGTGGTAAAGTAGCTATGATGCCTATTTCTCTAGGAACGTCTGATTTCCTTGTTCATCATATTCATGCTTTTACTATTCATGTTACGGTTTTAATTCTATTAAAAGGTGTCTTATTTGCTCGTAGTTCTAGACTTATTCCAGATAAAGCTAACTTAGGCTTCCGTTTCCCTTGTGATGGTCCAGGTCGTGGAGGTACATGTCAAGTATCAGCGTGGGATCATGTTTTCCTTGGATTGTTTTGGATGTATAATTCTATTTCAGTTGTTATTTTCCATTTCTCATGGAAAATGCAATCTGATGTTTGGGGTACTGTATCTACAGCAGGCGCTGTTTCACATATTACAGGTGGTAACTTTGCACAAAGTGCTAATACTATTAATGGCTGGTTACGTGATTTCTTATGGGCTCAATCAAGCCAAGTTATCTCTAGTTATGGTAGCGCTCTATCTGCTTACGGTTTAATTTTCTTAGGAGCACATTTCGTGTGGGCGTTTTCGCTTATGTTCTTATTCAGTGGCCGTGGTTACTGGCAAGAATTAATCGAATCAATTGTATGGGCACATAACAAATTAAAAGTAGCTCCTGCTATTCAACCGCGTGCTCTTAGTATTACTCAAGGGCGTGCTGTAGGTGTTGCACACTATCTTCTTGGAGGTATTGCGACTACGTGGTCATTCTTCTTAGCACGTATTATTTCTGTAGGT
           Carteria_sp_SAG_8_5  ATGACAATTAGTTCACCTGAACGTGAAGCAAAAAAAGTAAAGATTGCGGTTGATCGTAATCCAGTAGAAACAAGTTTTGAAAAATGGGCTAAACCAGGTCATTTTTCACGTACTCTAGCTAAAGGACCAAATACAACAACTTGGATTTGGAACTTACACGCGGATGTGCACGATTTTGATAGTCATACTAGTGATCTTGAAGAAATTTCACGAAAAGTATTCAGTGCTCATTTTGGTCAACTAGGTGTTATTTTCATTTGGTTAAGTGGTATGTATTTCCATGGTGCTCGTTTTTCAAATTACGAAGCTTGGTTAAGTGATCCAACACATATTAAACCAAGTGCGCAAGTTGTATGGCCTATCGTTGGTCAAGAAATCCTAAACGGAGATGTTGGTGGTGGTTTCCAAGGTATTCAAATTACTTCTGGTTTCTTCCAACTATGGCGTGCTAGTGGTATTACTAGTGAATTACAATTATACACAACAGCTATTGGCGGTTTAGTTATGGCCGTTGCTATGTTCTTTGCTGGTTGGTTCCATTATCACAAAGCAGCACCTAAATTAGAATGGTTCCAAAACGTAGAATCTATGTTAAATCACCATTTAGGTGGTCTTCTTGGTTTAGGTAGTTTAGGATGGGCTGGACACCAAATTCACGTATCATTACCAATAAATAAACTATTAGATGCTGGTGTGGATCCAAAAGAAATTCCGTTACCACATGATTTACTGTTAAATAGAAATCTTATGGCTGATTTATATCCTAGTTTTGCCAAAGGTTTAGCACCTTTCTTTACTTTAAACTGGGGTGAATACAGCGACTTCTTAACTTTTAAAGGTGGTTTAAACCCAGTAACTGGTGGTCTATGGCTAAGCGATACAGCACACCATCACGTTGCTATTGCTGTTCTTTTCTTAGTAGCTGGTCATATGTATCGTACAAATTGGGGTATTGGACATAGCATGAAAGAAATTCTGGAAGCACACCGTGGTCCATTCACAGGTGAAGGGCACGTTGGATTATATGAAATTTTAACAACTTCATGGCATGCTCAATTAGCTATTAACTTAGCTTTATTTGGTTCTTTATCTATCATTGTTAGCCACCACATGTACTCAATGCCACCATACCCATATCTAGCAACTGATTACGGAACACAATTATCACTATTCACACACCATATGTGGATCGGTGGTTTCTGTATTGTTGGTGCTGGTGCTCACGCAGCTATCTTTATGGTTCGTGACTACGATCCAACAAACAATTACAACAACCTTTTAGACCGTGTGATTCGTCACCGTGATGCTATCATTTCTCACTTAAACTGGGTATGTATTTTCTTAGGATTCCACAGTTTTGGTCTATATATTCATAACGATACAATGAGTGCACTTGGTCGTCCACAAGATATGTTCTCAGATACTGCAATTCAGCTTCAACCTGTTTTTGCTCAATGGGTTCAAAAGACTCATTTCTTAGCACCACAATTCACAGCACCAAATGCTTTAGCAGCTACTAGTGCTTCTTGGGGTGGTGATATTGTTGCAGTTGGTGGAAAAGTGGCTATGATGCCTATTTCACTAGGAACTGCTGACTTCCTGGTTCATCATATCCATGCATTCACTATTCACGTGACAGTTTTAATTCTATTAAAAGGTGTTCTATATTCTCGTAGTTCACGTTTAATCCCAGATAAAGCAAATTTAGGTTTCCGTTTCCCTTGTGACGGTCCAGGACGTGGAGGTACTTGTCAAGTTTCTGCTTGGGACCACGTTTTTTTAGGCCTGTTCTGGATGTATAACTCATTATCTATTGTTATTTTCCACTTCTCATGGAAAATGCAATCTGATGTTTGGGGTACTGTAACTTCTTCTGGA---GTTTCACACATTACTGGTGGTAACTTCGGACAAAGTGCTAACACAATTAACGGATGGTTACGTGATTTCTTATGGGCACAAAGTTCTCAAGTAATTCAATCTTATGGTTCTGCTTTATCTGCGTACGGTCTAATCTTCTTAGGAGCTCACTTCGTTTGGGCTTTCTCTTTAATGTTCTTATTCAGCGGACGTGGTTACTGGCAAGAATTAATTGAATCAATTGTATGGGCTCATAATAAACTAAAAGTTGCACCTGCTATCCAACCACGTGCTTTAAGTATTACGCAAGGTCGTGCTGTAGGTGTTGCTCACTATTTACTAGGTGGTATAGCTACTACTTGGTCTTTCTTCTTAGCTCGTATTATCTCTGTAGGA
      Chaetopeltis_orbicularis  ATGACAATCAATTTACCTGACAAAGAAGCAAAAAAGGTTAAAATTGCTGTGGACAGAAACCCTGTTGAAACATCTTTTCAACGTTGGGCAAAACCAGGGCATTTTTCACGTACATTATCTAAAGGCCCAAACACAACAACTTGGATTTGGAACCTTCACGCAGATGCACACGATTTTGACAGCCATACAAGTGATCTTCAAGATATTTCAAGAAAAGTATTTAGTGCTCACTTTGGTCAACTAGGTGTTATTTTCATTTGGTTAAGTGGTATGTATTTCCATGGTGCTCGTTTTTCAAACTATGAAGCGTGGTTAAGCGATCCAACACATATTAAGCCTAGTGCTCAAATCGTTTGGCCAATTGTTGGTCAAGAAATTTTAAATGGTGATGTTGGTGGTGGTTTCCAAGGTGTACAAATTACATCTGGTTTCTTCCAATTATGGCGTGCAGGCGGTATCACTAGCGAATTACAACTTTATAGCACAGCTATGGGTGGTTTAATCATGGCAGCAGCTATGTTCTTTGCTGGTTGGTTCCACTATCACAAAGCAGCTCCACGTCTTGAATGGTTCCAAAACGTAGAAAGTATGCTAAATCACCATTTAGGTGGTTTACTTGGTTTAGGTAGTTTAGGTTGGGCTGGTCACCAAATTCATGTATCTCTTCCTATTAATAAATTATTAGATGCAGGTGTTGACCCAAAAGAAATTCCTTTACCACATGAATTCTTATTAAATAGAGGATTAATGGCAGATCTTTACCCAAGTTTTGAGAAAGGTTTAACACCATTCTTTACACTTGATTGGAGTGCTTATTCAGACTTCCTTACTTTCCGCGGAGGCAAAAACCCTGTAACAGGTGGTTTATGGTTAAGCGATACAGCTCACCACCACGTAGCTATTGCTGTTTTATTCTTAGTTGCAGGTCATATGTACCGCACAAACTGGGGTATTGGGCATAGTATGAAACAAATTCTTGAAGCGCACGCAGGTCCATTCACGGGCGCTGGCCATAAAGGATTATATGAAATCCTTACAACATCATGGCATGCTCAATTAGCTATTAACTTAGCTTTATTTGGTTCACTTTCTATCATCGTGGCTCATCACATGTATTCGATGCCTCCATATCCTTACCTAGCTACTGATTACGGTACACAACTATCTCTATTCACTCACCATAACTGGATCGGTGGTTTTTGTATTGTTGGTGCTGGTGCTCACGCAGCTATCTTTATGGTACGTGATTACGATCCTACTAATAACTATAACAACTTATTAGATCGTGTACTACGTCATCGTGACGCTATGATTTCTCACTTAAACTGGGTTTGTATTTTCTTAGGCTTCCATAGCTTTGGTTTATATATTCATAACGATACTATGCAAGCTTTAGGACGTCCTGCTGATATGTTCTCAGATACAGCTATTCAACTTCAACCTGTATTCGCACAATGGATTCAAAACACTCACTTCCTAGCACCTCAATTTACTGCACCTAATGCTCTAGCTGCGACTAGTGCTTCTTGGGGTGGTGATTTTGTTGCTGTTGGTGGTAAAGTTGCAATGATGCCTATCGCTTTAGGTACATCTGATTTCCTTGTTCACCATATCCACGCATTTACTATTCACGTAACTGTTTTAATTCTATTAAAAGGTGTTCTATATGCACGTAGTTCTCGTTTAATCCCTGATAAAGCAAACCTTGGCTTCCGTTTCCCTTGTGATGGTCCAGGTCGTGGTGGTACTTGTCAAGTTTCAGCTTGGGACCACGTTTTCTTAGGCTTATTCTGGATGTATAACTCGATTTCAATCGTTATTTTCCACTTCTCTTGGAAAATGCAATCTGATGTATGGGGTTCTGCTTCATCAACAGGCGTAATTTCTCATATCACTGGTGGTAACTTTGCTCAAAGTGCAAACACTATCAACGGTTGGTTAAGAGACTTCTTATGGGCTCAATCATCTCAAGTTATTCAAAGTTATGGTTCTGCTCTATCTGCTTATGGTTTAATCTTCTTAGGCGCACACTTTGTTTGGGCTAACACTTTAAAATTT------------------------------------------------------------------------------------------------------------------------------------------------------------------------------------------------------
     Characiochloris_acuminata  ATGACAATTAGTTCACCAGAACGTGAAGCAAAAAAAGTAAAGATTGCGGTTGATCGCAATCCAGTAGAAACAAGTTTTGAAAAATGGGCCAAACCTGGTCATTTCTCTCGTACATTAGCGAAAGGTCCAAATACAACAACTTGGATTTGGAATTTACACGCTGATGCACATGATTTTGATTCACATACAAGTGATCTAGAAGAAATTTCTAGAAAAGTTTTTAGTGCTCATTTTGGTCAATTAGGTATTATTTTAATTTGGTTAAGTGGTATGTATTTCCACGGTGCTCGTTTTTCAAACTATGAAGCTTGGTTAAGTGATCCAACTCACATTAAACCAAGTGCTCAAGTAGTATGGCCTATTGTTGGTCAAGAAATTTTAAATGGTGATGTTGGTGGCGGTTTCCAAGGTATTCAAATTACATCTGGTTTCTTCCAATTATGGCGTGCTAGCGGTATTACAAGCGAACTACAACTATATACTACAGCAATTGGTGGTTTAGTTTTAGCGGCAGCTTGTTTTTTTGCTGGTTGGTTCCACTATCACAAAGCAGCTCCTAAATTAGAATGGTTCCAAAACGTAGAATCAATGTTAAACCACCATTTAGGTGGTCTTTTAGGTTTAGGTAGCTTAGCATGGGCTGGTCACCAAATTCACGTTTCGTTACCAATTAACAAACTATTAGATGCTGGTGTAGATCCAAAAGAAATTCCATTACCTCACGAATTTTTATTAAATACATCAATTATTGCTGATCTATATCCAAGTTTTGCAAAAGGTTTAGCACCTTTCTTTACTTTAAACTGGAGTGAATACAGTGATTTCTTAACTTTCAAAGGAGGTTTAAACCCTGTAACAGGTGGTTTATGGTTAAGTGATACAGCACACCACCACGTTGCTATTGCTGTTTTATTTTTAGTGGCAGGTCACCAATATCGTACAAATTGGGGTATTGGTCACAGTATTAAAGAAATTTTAGAAGCTCATAAAGGACCATTTACAGGTGAAGGACATGTTGGTCTATATGAAATTCTAACAACTTCTTGGCATGCACAATTAGCAATTAACTTAGCATTATTTGGTTCACTATCAATTATCGTAGCTCATCATATGTATTCAATGCCTCCGTATCCGTACTTAGCAACTGATTACGGTACTCAATTATCACTATTCACACACCACATGTGGATTGGTGGTTTCTGTATTGTTGGTGCTGGTGCTCATGCTGCTATTTTTATGGTTCGTGACTATGATCCAACTAATAACTATAATAACTTATTAGACCGAGTTATTCGTCACCGTGATGCTATTATTTCACACTTAAACTGGGTATGTATTTTCTTAGGTTTCCACAGTTTTGGTTTATATATCCATAACGATACAATGAGTGCTTTAGGTCGTCCGCAAGATATGTTCTCAGATACTGCAATTCAATTACAACCAGTATTTGCACAATGGATTCAAAATACTCATTTTAATGCACCTTTATTAACTGCTCCAAACGCATTAGCTGCTACAAGTTTAACTTGGGGTGGTGATGTTGTTGCTGTTGGTGGTAAAGTAGCTATGATGCCTATTTCATTAGGAACTGCTGACTTCTTAGTTCACCATATTCATGCATTTACAATTCACGTAACTGTTTTAATTCTTTTAAAAGGTGTTCTTTACTCACGTAGTTCTCGTTTAATCCCTGATAAAGCGAATTTAGGTTTCCGCTTCCCTTGTGACGGTCCTGGTCGTGGTGGTACTTGTCAAGTTTCTGCTTGGGACCATGTATTCTTAGGATTATTCTGGATGTATAACTCATTATCTATTGTTATTTTCCACTTCAGTTGGAAAATGCAATCTGATGTTTGGGGTACTGTTACTGATGCTGGT---GTTTCACACATTACAGGTGGTAACTTCGGTCAAAGTGCAAACACTATTAACGGTTGGTTACGTGATTTCTTATGGGCACAATCTTCACAAGTTATCCAATCGTATGGTTCTTCATTATCTGCTTATGGTTTAATGTTCTTAGGTGCACACTTCGTATGGGCATTCTCGTTAATGTTCTTATTTAGTGGTCGTGGTTATTGGCAAGAACTTATTGAGTCAATTGTATGGGCTCATAATAAGTTAAAAGTAGCTCCAGCTATTCAGCCACGTGCTTTAAGTATTACTCAAGGTCGTGCTGTTGGTGTAGCACATTATTTATTAGGTGGTATTGCAACAACATGGTCATTCTTCTTAGCACGTATTATTGCGGTTGGC
       Chlamydomonas_applanata  ATGACAATTAGTTCGCCAGAACGTGAAGCTAAAAAAGTAAAGATTGCGGTTGACCGTAATCCTGTAGAAACAAGTTTTGAAAAATGGGCGAAACCTGGTCATTTTTCACGTACATTAGCAAAAGGTCCAAACACAACAACTTGGATTTGGAACTTACACGCTGATGCTCACGACTTTGACAGCCATACAAGTGACTTAGAAGAAATTTCAAGAAAAGTATTCAGTGCACACTTTGGTCAGTTAGGTATTATTTTAATTTGGTTAAGTGGGATGTACTTCCATGGTGCACGCTTCTCTAACTACGAAGCTTGGTTAAGTGATCCAACTCACATTAAACCAAGTGCACAAGTTGTTTGGCCAATCGTAGGTCAAGAAATTTTAAACGGCGACGTAGGTGGTGGTTTCCAAGGTATTCAAATTACTTCTGGTTTCTTCCAATTATGGCGTGCAGGTGGTATTACTAGCGAATTACAGTTATACACAACTGCAATTGGTGGTTTAGTATTATCAGCAGCATGTTTCTTCGCTGGTTGGTTCCACTACCACAAAGCGGCTCCTAAATTAGAATGGTTCCAAAACGTTGAATCAATGTTAAACCACCACTTAGGTGGTTTATTAGGTTTAGGTAGTTTAGCTTGGGCTGGTCACCAGATCCACGTATCATTACCAGTAAACAAATTATTAGATGCTGGTGTTGATCCAAAAGAAATCCCTTTACCTCACGAATTCTTATTAAATAAAGCTATTTTAGCTGATTTATACCCAAGTTTCTCTAAAGGTTTAGCTCCTTTCTTTACATTAAACTGGAGTGAATACAGCGATTTCTTAACATTTAAAGGTGGTTTAAACCCGGTAACAGGTGGTTTATGGTTAAGTGACACTGCTCACCACCACTTAGCAATCGCGGTTTTATTCTTAGTTGCTGGTCACCAATACCGTACAAACTGGGGTATTGGTCATAGCATTAAGGAGATTCTGGAAGCACATAAAGGACCGTTTACAGGTGAAGGTCACGTTGGTTTATACGAAATTTTAACAACTAGCTGGCACGCACAATTAGCTATTAACTTAGCTTTATTCGGTTCATTATCAATCATTGTAGCACATCACATGTATGCAATGCCTCCATACCCATATTTAGCAACTGATTATGGTACGCAATTATCATTATTTACGCACCATATGTGGATTGGTGGTTTCTGTATTGTAGGTGCTGGTGCACACGCTGCGATTTTCATGGTTCGTGATTACGATCCTACTAATAACTACAACAACTTATTAGACCGTGTAATTCGTCACCGTGATGCGATGATTTCTCACTTAAACTGGGTTTGTATTTTCTTAGGCTTCCACAGCTTTGGTTTATACATTCACAACGATACAATGAGTGCTTTAGGTCGTCCACAAGATATGTTCTCTGATACAGCGATTCAACTTCAACCAGTATTTGCACAATGGATCCAAAACACTCACTTTACAGCTCCGCAATTAACTGCACCAAACGCATTAGCTGCAACAAGCTTAACTTGGGGTGGTGACGTTGTTGCTGTTGGTGGTAAAGTAGCGATGATGCCTATCTCATTAGGTACAGCTGACTTCCTGGTTCATCACATTCATGCCTTCACAATCCACGTAACTGTTTTAATTCTATTAAAAGGTGTTTTATACGCGCGTAGTTCTCGTTTAATCCCTGATAAAGCGAATTTAGGTTTCCGTTTCCCTTGTGACGGTCCTGGTCGTGGCGGTACTTGTCAAGTATCTGCTTGGGACCACGTGTTCTTAGGCCTTTTCTGGATGTACAACTCGTTATCTATTGTTATTTTCCACTTCAGTTGGAAAATGCAATCTGATGTATGGGGTACTGTTACAGACGCTGGT---GTATCACACATTACTGGTGGTAACTTTGGTCAAAGCGCTAACACAATCAACGGTTGGTTACGTGACTTCTTATGGGCACAATCAAGCCAAGTTATTCAATCGTACGGTTCATCATTATCAGCGTACGGTTTAATGTTCTTAGGTGCTCACTTCGTGTGGGCTTTCTCGTTAATGTTCTTATTCTCTGGCCGTGGCTACTGGCAAGAACTTATTGAGTCTATTGTTTGGGCACACAACAAACTTAAAGTTGCTCCATCGATTCAACCTCGTGCATTAAGTATTACTCAGGGTCGTGCTGTTGGTGTAGCTCACTACTTATTAGGTGGTATTGCTACAACATGGTCGTTCTTCTTAGCACGTATTATTGCTGTAGGT
         Chlamydomonas_nivalis  ATGACTATTAGTTCACCAGAACGTGAAGCAAAAAAAGTAAAGATTGCAGTTGATCGCAATCCTGTTGAAACAAGTTTTGAAAGATGGGCCAAACCAGGGCATTTTTCGCGTACTCTATCTAAAGGACCAAACACAACTACTTGGATTTGGAATCTTCATGCCGATGCTCATGACTTTGATAGTCATACAAGTGACCTTGAAGAAATTTCACGAAAAGTTTTTAGTGCACATTTTGGTCAACTTGGGATTATCTTTATTTGGTTAAGTGGTATGTATTTTCATGGCGCACGATTCTCTAACTATGAAGCTTGGCTAAGTGATCCAACACATATTAAACCAAGTGCTCAAGTAGTTTGGCCTATTGTTGGTCAAGAAATTTTAAATGGTGATGTTGGTGGAGGTTTCCAAGGGATTCAAATTACTTCTGGTTTCTTCCAACTATGGCGCGGTGCTGGAATAACAAGTGAACTACAATTATATAGTACTGCTATTGGTGGATTAGTTATGGCAGCAGCAATGTTTTTTGCTGGGTGGTTTCATTTCCATAAAGCGGCTCCGAAGCTTGAATGGTTTCAAAACGTTGAGTCAATGTTAAATCACCATTTAGGAGGGTTACTTGGATTAGGAAGCTTAGGTTGGGCTGGGCATCAAATTCATATTTCATTACCAATTAATAAATTATTAGACGCAGGAGTTGATCCAAAAGAAATTCCATTACCTCATGATTTAATGTTTAACCGAACATTTATGGCAGATCTTTATCCGAGTTTTGGAAAAGGATTAGCACCATTCTTTACTTTAAATTGGAGTGAGTATAGTGATTTTTTAACTTTCAAAGGAGGATTAAATCCTGTAACTGGTGGTTTATGGTTAAGTGATACAGCGCATCATCATGTTGCAATTGCAGTTTTATTTTTAGTTGCTGGTCATATGTATCGTACAAACTGGGGAATCGGCCATAGCATGAAAGAAATTTTAGAAGCTCATCGTGGACCGTTTACTGGAGCAGGTCACGTTGGTTTATATGAAATTTTAACAACTTCATGGCATGCTCAATTAGCTATTAACTTAGCTTTATTTGGTTCATTATCAATTATTGTTGCTCATCACATGTATGCAATGCCGCCATATCCATATCTTGCTACTGATTATGCAACACAACTTTCTTTATTTACACATCATATGTGGATTGGTGGATTCTGTGTTGTTGGTGGAGCTGCTCATGGAGCTATTTTTATGGTACGTGATTATGATCCTACAAATAACTATAATAACCTATTAGATCGTGTTATTCGTCACCGTGATGCAATCATTTCACATTTAAACTGGGTTTCAATTTTCTTAGGTTTCCACTCTTTTGGTTTATATATCCATAATGATACTATGAGTGCACTAGGCCGTCCGCAAGACATGTTCTCTGATACTGCTATTCAACTTCAACCAATTTTTGCTCAATGGATTCAAAATACACATTTTTTAGCTCCACAATTTACTGCTCCTAATGCTTTAGCAGCAACAAGTGTATCGTGGGGTGGCGATGTTGTAGCTGTTGGTGGAAAAGTAGCAATGATGCCTATTTCGTTAGGTACTTCTGATTTCTTGGTTCATCATATCCATGCGTTTACTATTCATGTAACTGTATTAATCCTTTTAAAAGGTGTTTTATTTGCACGTAGTTCTCGTTTAATTCCAGATAAAGCAAATTTAGGTTTCCGTTTCCCATGTGATGGCCCGGGGCGTGGAGGTACATGTCAAGTTTCTGCTTGGGACCATGTTTTCCTTGGCTTGTTCTGGATGTATAATTCATTATCTATTGTTATTTTCCACTTCAGTTGGAAAATGCAATCTGATGTTTGGGGAACTGTAAATGCATCAGGT---GTTTCTCATATTACAGGTGGTAATTTTGCACAAAGTGCAAATACAATCAACGGTTGGCTTCGTGACTTCTTATGGGCTCAATCAAGTCAAGTTATTCAATCATATGGTTCATCATTATCAGCTTATGGTCTTATCTTTTTAGGTGCACACTTTGTGTGGGCATTTAGTCTTATGTTCCTATTCTCAGGTCGTGGATACTGGCAAGAATTAATTGAGTCTATTGTTTGGGCTCATAATAAACTGAAAGTTGCACCATCAATTCAACCACGTGCTTTAAGTATTACTCAAGGTAGAGCTGTTGGAGTTGCACATTATCTTTTAGGAGGTATTGCAACTACATGGTCTTTCTTTGAAGCTCGTATTATTGGTGTAGGA
        Chlamydomonas_peterfii  ATGACAATTCGTTCACCTGAACGTGAAGCTAAAAAAGTAAAGATTGCGGTTGATCGCAATCCGGTTGAAACAAGTTTTGAAAAATGGGCTAAACCAGGACATTTTTCACGTAGTCTAGCTAAAGGTCCAAATACAACAACATGGATTTGGAACCTTCACGCAGATGCTCATGACTTTGATAGTCATACAAGTGATCTAGAAGAAATTTCTAGAAAAGTTTTCAGTGCACATTTTGGTCAATTAGGTGTTATTTTCATCTGGTTAAGTGGTATGTACTTCCATGGTGCACGTTTTTCAAACTACGAAGCGTGGTTAAGTGATCCAACTCACATTAAACCAAGTGCACAAGTAGTATGGCCAGTTGTAGGTCAAGAAATTCTAAACGGCGATGTAGGTGGTGGTTTCCAAGGTATTCAAATTACTTCTGGTTTCTTCCAATTATGGCGTGCTAGTGGTATCACTAGTGAATTACAACTTTACACAACAGCTATTGGTGGTCTTGTAATGGCAGCAGCAATGTTCTTTGCAGGTTGGTTCCACTACCACAAAGCAGCTCCTAAGTTAGAATGGTTCCAAAACGTAGAATCAATGTTAAACCACCACTTAGGTGGTTTATTAGGTTTAGGCAGCTTAGGTTGGGCTGGTCACCAAATTCACGTATCATTACCAGTAAATAAATTATTAGATGCTGGTGTAGATCCAAAAGAAATTCCATTACCACACGATTTATTATTAAACCGTAGTATTATGGCTGATCTTTACCCAAGTTTTGCTAAAGGTTTAGCACCTTTCTTCACGTTAAACTGGAGCGAATATAGCGACTTCTTAACGTTTAAAGGTGGTTTAAACCCTGTAACTGGTGGTCTTTGGTTAAGTGATACTGCTCACCACCACGTAGCTATTGCTGTATTATTCTTAGTTGCTGGTCACATGTACCGTACAAACTGGGGTATTGGTCACTCGCTTCGTGAGATCTTAGAAGCTCACAAAGGTCCTTTCACTGGTGAAGGTCACGTTGGCTTATATGAAATTTTAACAACTTCATGGCACGCTCAATTAGCTATTAACTTAGCTTTATTTGGTTCTTTATCTATTATTGTTGCACACCACATGTACTCAATGCCTCCATATCCTTACTTAGCAACTGATTACGGTACACAATTATCGTTATTCACTCACCATACTTGGATTGGTGGTTTCTGTATTGTTGGTGCTGGTGCTCACGCAGCTATTTTCATGGTTCGTGATTACGATCCTACTAATAACTACAACAACTTATTAGACCGTGTAATCCGTCACCGTGATGCAATCATTTCACACTTAAACTGGGTTTGTATTTTCTTAGGTTTCCACAGCTTTGGTTTATACATTCACAACGATACTATGAGTGCTTTAGGTCGTCCTCAAGACATGTTCTCTGATACTGCTATTCAATTACAACCCGTTTTTGCACAGTGGATTCAAAACACGCACTTCTTAGCACCGCAATTAACTGCACCTAATGCTTTAGCAGCTACAAGTTTAACTTGGGGTGGTGATTTAGTTGCTGTTGGTGGTAAAGTTGCTATGATGCCTATTTCTTTAGGTACATCTGACTTCCTAGTACACCACATTCACGCTTTCACTATTCACGTTACTGTTTTAATTCTATTAAAAGGTGTTTTATTTGCGCGTAGTTCTCGTTTAATCCCTGATAAAGCAAATTTAGGTTTCCGTTTCCCTTGTGACGGTCCTGGTCGTGGCGGTACTTGTCAAGTTTCTGCTTGGGACCACGTATTCCTTGGTTTATTCTGGATGTACAACTCGTTATCTATTGTTATTTTCCACTTCAGCTGGAAAATGCAATCTGACGTTTGGGGTACTGTTACTTCTTCTGGT---GTTTCTCACATTACTGGTGGTAACTTTGCTCAAAGTGCTAACACAATTAACGGTTGGTTACGTGACTTCTTATGGGCACAATCATCTCAAGTAATCCAATCATACGGTTCTGCATTATCGGCTTACGGTTTAATGTTCTTAGGTGCACACTTCGTTTGGGCCTTCTCTTTAATGTTCTTATTCTCTGGCCGTGGTTACTGGCAAGAGTTAATTGAATCGATTCTTTGGGCTCACAACAAATTAAAAGTGGCTCCTGCTATTCAACCGCGTGCACTTAGCATTACGCAAGGTCGTGCTGTTGGTGTTGCACACTACCTATTAGGTGGTATTGCAACGACTTGGTCGTTCTTCTTAGCACGTATCATTTCAGTAGGC
     Chlamydomonas_reinhardtii  ATGACAATTAGTACTCCAGAGCGCGAAGCGAAAAAAGTAAAGATTGCGGTTGATCGTAATCCTGTAGAAACAAGTTTTGAAAAATGGGCTAAACCAGGACATTTTTCACGTACTCTGTCAAAAGGTCCAAACACAACAACTTGGATTTGGAACCTTCACGCAGATGCTCATGACTTTGACAGTCATACAAGTGATCTAGAAGAAATTTCTAGAAAAGTATTCAGTGCACACTTTGGTCAATTAGGTATCATTTTCATTTGGTTAAGTGGTATGTACTTCCATGGTGCACGTTTTTCAAACTATGAAGCTTGGTTAAGTGACCCTACTCACATTAAACCAAGTGCTCAAGTAGTATGGCCTATTGTAGGTCAAGAAATTTTAAACGGTGATGTAGGTGGTGGTTTCCAAGGTATTCAAATTACTTCTGGTTTCTTCCAATTATGGCGTGCTAGTGGTATTACTAGTGAATTACAACTTTATACTACAGCAATTGGTGGTTTAGTAATGGCTGCTGCAATGTTCTTTGCTGGTTGGTTCCACTACCACAAAGCTGCTCCAAAACTAGAATGGTTCCAAAACGTTGAATCAATGTTAAACCACCACTTAGGTGGTCTTCTTGGTTTAGGTAGTTTAGCTTGGGCTGGTCACCAAATTCACGTTTCTTTACCAGTAAACAAATTATTAGATGCTGGTGTAGATCCAAAAGAAATTCCACTTCCTCATGATTTATTATTAAATCGTGCTATTATGGCTGACTTATACCCAAGTTTTGCTAAAGGTATTGCTCCTTTCTTTACTTTAAACTGGAGTGAATACAGTGATTTCTTAACATTTAAAGGTGGTTTAAACCCTGTTACTGGTGGTCTTTGGTTAAGTGATACTGCTCACCACCACGTAGCTATTGCTGTATTATTCTTAGTAGCTGGTCACATGTATCGTACTAACTGGGGTATTGGTCACAGTATGAAAGAAATTTTAGAAGCTCACCGTGGTCCATTTACAGGTGAAGGTCACGTTGGTTTATATGAAATTTTAACAACTTCTTGGCATGCACAATTAGCTATTAACTTAGCTTTATTTGGTTCGTTATCAATTATTGTAGCTCACCACATGTACGCAATGCCTCCATACCCTTATTTAGCTACTGATTACGGTACACAATTATCATTATTTACACACCACACATGGATTGGTGGTTTCTGTATTGTTGGTGCTGGTGCTCACGCAGCTATTTTCATGGTTCGTGACTACGATCCTACTAATAACTACAACAACTTATTAGACCGTGTAATTCGTCACCGTGATGCTATTATTTCTCACTTAAACTGGGTTTGTATTTTCTTAGGTTTCCACAGCTTTGGTTTATACATCCACAACGATACAATGAGTGCTTTAGGTCGTCCTCAAGACATGTTCTCAGATACTGCTATCCAACTTCAACCAGTATTTGCTCAATGGATTCAAAATACACACTTCTTAGCTCCACAATTAACAGCACCAAATGCTTTAGCTGCTACAAGTTTAACTTGGGGTGGTGATTTAGTTGCTGTTGGCGGTAAAGTAGCTATGATGCCTATTTCTTTAGGTACTTCTGACTTTATGGTTCACCACATTCACGCTTTCACAATTCACGTAACTGTGTTAATTCTTCTGAAAGGTGTTTTATTTGCTCGTAGCTCTCGTCTTATCCCAGATAAAGCTAACTTAGGTTTCCGTTTCCCTTGTGACGGTCCTGGTCGTGGCGGTACTTGTCAGGTTTCTGCTTGGGACCACGTATTCTTAGGTCTTTTCTGGATGTACAACAGCTTATCAATTGTAATTTTCCACTTCAGCTGGAAGATGCAATCTGATGTTTGGGGTACGGTTACAGCTTCTGGT---GTTTCTCACATTACTGGTGGTAACTTTGCACAAAGCGCTAACACAATCAACGGTTGGTTACGTGACTTCTTATGGGCACAATCATCACAAGTAATCCAATCATACGGTTCAGCTCTATCTGCTTATGGTTTAATTTTCTTAGGTGCTCACTTCGTATGGGCATTCTCGTTAATGTTCTTATTCTCTGGTCGTGGTTACTGGCAAGAACTTATCGAATCAATTGTATGGGCTCACAACAAACTTAAAGTTGCACCTGCAATTCAACCACGTGCTTTAAGTATTACTCAAGGTCGTGCTGTTGGTGTAGCTCACTACCTTTTAGGTGGTATTGCTACTACATGGTCGTTCTTCTTAGCACGTATCATTTCTGTAGGT
         Chlorococcum_tatrense  ATGACAATTAGTTCACCAGAACGTGAAGCAAAAAAAGTAAAGATTGCGGTTGACCGTAATCCTGTTGAAACAAGTTTTGAAAGATGGGCGAAACCTGGTCATTTTTCTCGTACATTAGCTAAAGGTCCAAATACAACTACTTGGATTTGGAATTTACATGCTGATGCACACGATTTTGATAGCCATACAAGTGATCTAGAAGAAATTTCTAGAAAAGTATTCAGTGCTCATTTTGGGCAATTAGGTATTATTTTAATTTGGTTAAGTGGGATGTATTTCCACGGTGCACGTTTCTCAAATTATGAAGCATGGTTAAGTGATCCAACTCACATCAAACCAAGTGCACAAGTTGTTTGGCCAATTGTAGGTCAAGAAATTTTAAACGGTGACGTAGGTGGTGGTTTCCAAGGTATTCAAATTACTTCAGGTTTCTTCCAATTATGGCGCGCTGGTGGTATTACAAGCGAGTTACAACTATACACAACTGCTATTGGTGGTTTAGTATTAGCTGCGGCTTGTTTCTTTGCTGGTTGGTTCCATTACCACAAAGCAGCTCCTAAACTGGAGTGGTTCCAAAACGTTGAATCTATGTTAAACCACCACTTAGGAGGTTTATTAGGTTTAGGTAGCTTAGCTTGGGCAGGTCACCAAATTCACGTTTCATTACCAATTAACAAATTATTAGATGCTGGTGTAGATCCAAAAGAAATTCCTTTACCTCATGAATTATTATTAAATAAATCAATTATGGCAGATTTATACCCTAGTTTTTCTAAAGGTTTAGCACCATTCTTTACATTAAACTGGAGTGAATACAGTGATTTCTTAACATTTAAAGGTGGTTTAAACCCAGTAACTGGTGGTTTATGGTTAAGTGATACAGCTCACCACCACGTAGCTATTGCAGTTCTATTCTTAGTAGCTGGTCACCAATACCGTACTAACTGGGGTCTTGGCCACAGTATCAAAGAAATTCTGGATGCACACAAGGGTCCTTTCACAGGTGAAGGTCACGTAGGTTTATACGAAATTTTAACTACATCATGGCACGCACAATTAGCTATTAACTTAGCTTTATTTGGTTCATTATCAATTATTGTAGCTCATCACATGTATGCTATGCCCCCATACCCGTATTTAGCTACTGATTATGGTACTCAATTATCATTATTTACACACCACATGTGGATTGGTGGTTTCTGTGTAGTAGGTGCTGGTGCGCACGCAGCTATTTTTATGGTTCGTGATTACGATCCAACTAATAACTATAATAACTTATTAGATCGTGTTATCCGTCACCGTGATGCTATGATTTCACATTTAAACTGGGTTTGTATTTTCTTAGGCTTCCACAGTTTTGGTTTATATATTCACAATGATACTATGAGTGCATTAGGTCGTCCACAAGATATGTTCTCTGATACTGCTATTCAACTTCAACCTGTTTTTGCACAATGGATTCAAAATACTCACTTTACAGCTCCTCAATTAACAGCACCAAATGCTTTAGCTGCTACAAGTTTAACTTGGGGTGGTGACGTTGTTGCTGTTGGTGGTAAAGTTGCTATGATGCCAATTTCGTTAGGTACTGCTGACTTCCTGGTGCATCACATTCATGCGTTTACGATTCATGTAACTGTTTTAATTTTATTAAAAGGTGTTTTATATGCTCGTAGTTCTCGTTTAATCCCTGATAAAGCAAACTTAGGTTTCCGTTTCCCTTGTGATGGTCCTGGTCGTGGAGGTACTTGTCAAGTTTCTGCTTGGGACCACGTGTTCCTTGGTCTATTCTGGATGTATAACTCTTTATCAATTGTTATTTTCCACTTCAGTTGGAAAATGCAATCTGACGTTTGGGGTACTGTTACTGATTCAGGT---GTTTCACACATTACTGGTGGTAACTTTGGGCAAAGCGCTAATACAATTAATGGATGGTTACGTGACTTCTTATGGGCACAATCATCTCAAGTTATTCAATCTTACGGTTCATCATTATCTGCTTATGGTTTAATGTTCTTAGGTGCCCATTTCGTTTGGGCATTCTCATTAATGTTCCTTTTCTCAGGTCGTGGTTACTGGCAGGAGTTAATTGAATCAATCGTATGGGCACACAATAAACTACGTGTTGCTCCATCTATTCAACCACGTGCTTTAAGTATTACTCAAGGTCGTGCGGTAGGTGTTGCTCACTACTTATTAGGTGGTATCGCAACAACTTGGTCATTCTTCTTAGCTCGTATTATCGCCGTTGGT
       Chlorogonium_capillatum  ATGACAATTAGTTCACCAGAACGTGAAGCAAAAAAAGTAAAGATTGCGGTTGACCGTAATCCTGTTGAAACAAGTTTTGAAAAATGGGCAAAACCTGGCCATTTTTCTCGTACATTAGCAAAAGGCCCGAATACAACAACATGGATTTGGAACCTTCATGCTGATGCTCATGACTTTGACAGCCATACAAGCGATCTAGAAGAAATTTCTAGAAAAGTGTTTAGTGCTCATTTCGGGCAATTAGGTATTATTTTAATTTGGTTAAGTGGTATGTATTTCCACGGTGCACGCTTCTCAAATTACGAAGCATGGTTAAGTGATCCAACTCATATTAAACCAAGTGCACAAGTTGTTTGGCCAATTGTTGGTCAAGAAATTTTAAACGGTGATGTAGGTGGTGGTTTCCAAGGTATTCAAATTACTTCTGGGTTCTTCCAGTTATGGCGTGCAAGTGGTATTACAAGTGAATTACAGTTATACACAACTGCTATTGGTGGTTTAGTATTAGCTGCAGCTTGTTTCTTTGCAGGTTGGTTCCACTACCACAAGGCAGCTCCTAAATTAGAATGGTTCCAAAACGTAGAATCAATGTTAAACCACCATTTAGGTGGTTTATTAGGTTTAGGTAGTCTATCTTGGGCAGGTCACCAAATTCACGTATCATTACCAATTAATAAATTATTAGATGCAGGTGTAGATCCAAAAGAAATTCCATTACCACATGAATTATTATTAAACAAATCAATTATTGCGGATTTATATCCAAGTTTCTCAAAAGGTTTAACGCCATTCTTTACATTAAACTGGAATGATTACAGTGACTTCTTAACATTCAAAGGAGGTTTAAACCCTGTAACAGGTGGTTTATGGTTAAGTGATACAGCTCACCACCATTTAGCTATCGCTGTATTATTCTTAGTTGCTGGTCACCAATATCGTACAAACTGGGGTATTGGTCACAGTATTAAAGAAATTTTAGAAGCACACAAAGGACCATTCACAGGCGAAGGTCATGTTGGTTTATATGAAATTTTAACAACTTCATGGCATGCTCAATTAGCTATTAACTTAGCTTTATTTGGTTCTCTTTCTATCATCGTTGCTCACCACATGTATTCTATGCCTCCATACCCATACTTAGCTACTGATTATGGTACTCAACTTTCATTATTTACACACCACATGTGGATTGGTGGTTTCTGTATTGTAGGTGCTGGTGCTCATGCTGCTATTTTCATGGTTCGTGATTACGATCCTACTAACAACTACAACAACTTATTAGACCGTGTAATTCGTCACCGTGATGCTATTATTTCACATTTAAACTGGGTTTCTATTTTCTTAGGCTTCCACAGTTTTGGTTTATACATTCACAACGATACAATGAGTGCTTTAGGTCGTCCACAAGACATGTTCTCTGATACAGCGATTCAACTTCAACCTGTATTTGCTCAATGGGTTCAAAACACTCATTTTACAGCACCACAATTAACTGCACCTAACGCTTTAGCTGCAACTAGCTTAACTTGGGGTGGTGATGTTGTTGCTGTTGGTGGTAAAGTTGCTATGATGCCTATTTCTTTAGGTACTGCAGACTTTATGGTTCATCACATTCATGCATTTACAATTCATGTAACTGTATTAATTCTATTAAAAGGTGTTTTATATGCACGTAGCTCTCGTTTAATTCCAGATAAAGCAAACTTAGGTTTCCGTTTCCCTTGTGATGGTCCAGGTCGTGGCGGTACTTGTCAAGTTTCTGCGTGGGACCACGTTTTCTTAGGATTATTCTGGATGTACAACTCTCTTTCTATCGTTATTTTCCACTTCAGTTGGAAAATGCAATCTGATGTTTGGGGTAGTGTTACAGATGCTGGT---GTATCTCACATTACTGGTGGTAACTTTGGTCAAAGCGCTAACACAATTAACGGCTGGTTACGTGATTTCCTTTGGGCACAATCATCACAAGTTATCCAATCATATGGTTCATCATTATCTGCTTATGGTTTAATGTTCTTAGGTGCGCATTTCGTTTGGGCGTTCTCGTTAATGTTCTTATTCAGTGGTCGTGGTTATTGGCAAGAACTTATTGAATCAATTCTTTGGTCGCATAATAAACTTAAAGTTGCTCCAAGTATCCAACCACGTGCGCTTAGCATTACACAAGGCCGTGCTGTTGGTGTAGCACACTACCTTTTAGGTGGTATCGCTACTACTTGGTCATTCTTCTTAGCCCGAATTATTGCTGTAGGC
         Chloromonas_perforata  ATGACAATTAGTTCACCAGAACGTGAAGCAAAAAAAGTAAAGATTGCGGTTGACCGTAATCCTGTTGAAACAAGTTTTGAAAGATGGGCGAAACCTGGTCATTTTTCTCGTACATTAGCTAAAGGTCCAAATACAACTACTTGGATTTGGAATTTACATGCTGATGCACACGATTTTGATAGCCATACAAGTGATCTAGAAGAAATTTCTAGAAAAGTATTCAGTGCTCATTTCGGGCAATTAGGTATTATTTTAATTTGGTTAAGTGGGATGTATTTCCACGGTGCACGTTTCTCTAATTATGAAGCATGGTTAAGTGATCCAACTCACATTAAACCAAGTGCACAAGTTGTTTGGCCAATTGTAGGTCAAGAAATTTTAAACGGTGACGTAGGTGGTGGTTTCCAAGGTATTCAAATTACTTCAGGTTTCTTCCAATTATGGCGCGCTGGTGGTATTACAAGCGAGTTACAACTATACACAACTGCTATCGGTGGTTTAGTATTAGCTGCTGCTTGTTTCTTTGCTGGTTGGTTCCATTACCATAAAGCGGCTCCTAAACTAGAGTGGTTCCAAAACGTTGAATCAATGTTAAACCACCACTTAGCTGGTTTATTAGGTTTAGGTAGCTTAGCTTGGGCAGGTCACCAAATCCACGTTTCATTACCAATTAACAAATTATTAGATGCTGGTGTAGATCCAAAAGAAATTCCTTTACCTCATGAATTATTATTAAATAAATCAATTATGGCGGATTTATACCCTAGTTTCTCTAAAGGTTTAGCACCATTCTTTACATTAAACTGGAGTGAATACAGTGATTTCTTAACATTTAAAGGTGGTTTAAACCCAGTAACTGGTGGTTTATGGTTAAGCGATACAGCTCACCACCACGTAGCTATTGCTGTTCTGTTCTTAGTAGCTGGTCACCAATACCGTACTAATTGGGGTCTAGGCCACAGTATTAAAGAAATTTTAGAAGCTCATAAAGGTCCGTTCACTGGTGAAGGTCACGTAGGTTTATATGAAATTTTAACTACATCATGGCATGCACAATTAGCAATTAACTTAGCTTTATTTGGTTCATTATCAATCATTGTAGCTCATCACATGTATGCTATGCCTCCATACCCTTATTTAGCAACTGATTATGGTACTCAATTATCATTATTTACACATCACATGTGGATTGGTGGTTTCTGTGTAGTAGGTGCTGGTGCGCATGCAGCTATTTTTATGGTTCGTGATTACGATCCAACTAATAACTATAATAACTTATTAGATCGTGTTATCCGTCACCGTGATGCTATGATTTCTCATTTAAACTGGGTTTGTATTTTCTTAGGCTTCCACAGTTTTGGTTTATATATTCACAACGATACTATGAGTGCTTTAGGTCGTCCACAAGATATGTTCTCTGATACTGCTATTCAACTTCAACCTGTTTTTGCACAATGGATTCAAAATACTCACTTTACAGCTCCTCAATTAACAGCGCCAAACGCTTTAGCTGCTACAAGTTTAACTTGGGGTGGTGACGTTGTTGCTGTTGGTGGTAAAGTTGCTATGATGCCAATTTCATTAGGTACTGCTGATTTCTTAGTACACCACATTCATGCGTTTACTATTCACGTAACTGTTTTAATTTTATTAAAAGGTGTTTTATATGCTCGTAGTTCGCGTTTAATCCCTGATAAAGCAAACTTAGGCTTCCGTTTCCCTTGTGATGGTCCTGGTCGTGGAGGTACTTGTCAAGTTTCAGCTTGGGACCACGTATTCCTTGGTCTTTTCTGGATGTACAACTCTTTATCAATTGTTATTTTCCACTTCAGTTGGAAAATGCAGTCTGACGTTTGGGGTACTGTTACTGATTCAGGT---GTTTCACACATTACTGGTGGTAACTTCGGTCAAAGTGCTAATACAATTAATGGATGGCTACGTGACTTCTTATGGGCACAATCATCTCAAGTTATTCAATCTTACGGTTCATCATTATCTGCTTATGGTTTAATGTTCTTAGGTGCCCATTTCGTTTGGGCATTCTCATTAATGTTCCTTTTCTCAGGTCGTGGTTACTGGCAAGAACTTATCGAATCAATCGTATGGGCACACAATAAACTACGTGTTGCTCCATCTATTCAACCACGCGCTTTAAGTATTACTCAAGGTCGTGCTGTAGGTGTTGCTCACTACTTATTAGGTGGTATTGCTACGACTTGGTCATTCTTCTTAGCTCGTATTATCGCTGTTGGT
           Chloromonas_radiata  ATGACAATCAGTTCACCAGAACGTGAAGCAAAAAAGGTAAAGATTGCTGTTGATCGCAATCCAGTTGAAACGAGTTTTGAAAGATGGGCTAAGCCAGGACATTTTTCTCGTACTCTTTCAAAAGGACCAAGCACTACTACATGGATTTGGAATCTTCATGCTGATGCGCATGATTTTGATTCTCATACTAGTGATCTTGAAGAAATTTCAAGAAAAGTATTTAGTGCGCATTTTGGTCAGCTTGGTATTATCTTTATTTGGTTAAGTGGTATGTATTTCCATGGAGCTCGTTTTTCAAATTATGAAGCTTGGTTAAGTGATCCAACACATATTAAACCAAGTGCTCAGGTGGTATGGCCAATAGTTGGGCAAGAAATTCTAAACGGCGATGTTGGTGGTGGTTTCCAAGGTATTCAAATCACTTCTGGATTTTTCCAACTTTGGCGAGGCTCTGGGATCACAAGTGAATTACAACTGTATAGCACAGCAATTGGCGGCCTAGTTATGGCCGCAGCGATGTTCTTTGCAGGGTGGTTCCACTATCATAAAGCAGCTCCAAAGTTAGAATGGTTCCAAAACGTAGAGTCAATGTTAAATCACCATTTAGCTGGATTATTAGGATTAGGTAGTTTAGCTTGGGCCGGGCACCAAATCCACGTTTCGCTTCCAATTAATAAACTATTAGATGCAGGTGTTGATCCAAAAGAAATTCCATTACCTCATGACTTAATGTTAAATAGAACTTTTATGGCAGATCTTTATCCAAGTTTTGGAAAAGGGTTAGCCCCGTTTTTTACTTTAAATTGGAGTGAATATAGCGATTTCTTAACTTTTAAAGGCGGACTAAACCCAGTTACTGGGGGATTATGGTTAAGTGACACAGCGCACCACCATTTAGCGATTGCTGTGTTATTTTTAGTAGCTGGACATATGTATCGTACAAACTGGGGTATTGGACATAGTATGAAAGAAATTTTAGAAGCTCACCGTGGTCCATTCACTGGAGCAGGCCATGTAGGCTTATATGAAATATTAACTACATCATGGCATGCCCAACTAGCTATAAACTTAGCCTTATTTGGTTCACTATCTATTATAGTTGCTCATCATATGTACTCTATGCCTCCTTATCCATATCTTGCTACAGACTACGCAACACAACTGTCTATATTTACACATCACATGTGGATTGGAGGCTTTTGTATCGTAGGTGGGGCAGCGCATGCGGCAATCTTTATGGTACGTGACTATGATCCTACAAACAATTATAATAACTTACTAGATCGTGTTATTCGCCACCGTGATGCTATTATTTCGCATCTAAACTGGGTTTCAATCTTCCTTGGTTTCCACTCTTTTGGTTTATATATTCATAACGATACGATGAGTGCGTTAGGTCGCCCTCAAGATATGTTCTCTGACACCGCTATTCAACTTCAACCAATTTTTGCACAATGGATTCAAAATACGCATTTCTTAGCTCCGCAATTAACAGCACCGAATGCTCTAGCTGCAACAAGTGTTACTTGGGGCGGCGACATTGTTGCTGTTGGTGGAAAAGTAGCTATGATGCCAATTTCTTTAGGGACTTCAGATTTCTTAGTACATCATATTCATGCATTTACAATTCACGTAACTGTATTGATTCTTCTAAAAGGTGTATTATTTGCTCGTAGTTCGAGACTTATCCCAGATAAAGCTAATTTAGGTTTCCGTTTCCCATGTGACGGTCCGGGACGCGGCGGTACATGTCAAGTATCAGCTTGGGACCATGTTTTCCTTGGCCTGTTCTGGATGTATAATGCTTTATCAGTTGCAATTTTCCACTTTAGTTGGAAAATGCAATCTGATGTATGGGGTACAGTAAATGCTTCAGGT---GTTTCACACATTACTGGTGGTAATTTTGCGCAAAGTGCAAATACTATTAATGGCTGGTTGCGTGACTTCCTTTGGGCACAATCCAGCCAAGTTATTCAATCATATGGTTCTGCTTTATCTGCGTATGGATTAATTTTCCTAGGTGCACATTTCGTATGGGCATTCTCATTAATGTTCTTATTTAGTGGGCGTGGATACTGGCAAGAACTTATTGAATCTATTGTTTGGGCGCACAATAAATTAAAAGTAGCACCAGCAATCCAACCACGAGCTTTAAGTATTACTCAAGGTCGTGCAGTAGGTGTTGCACACTACCTTTTAGGTGGTATTGCAACTACATGGTCGTTCTTTGAAGCGCGTATTATTGGTGTAGGC
             Chloromonas_rosae  ATGACGATTAGTTCACCAGAACGTGAAGCAAAAAAAGTAAAGATTGCAGTAGATCGCAATCCTGTTGAAACAAGTTTTGAAAGATGGGCCAAACCAGGGCATTTTTCGCGTACTCTTTCTAAAGGACCTAACACTACTACTTGGATTTGGAATCTTCATGCCGATGCTCATGACTTTGATAGTCATACAAGTGATCTTGAAGAAATTTCAAGAAAAGTATTTAGTGCACATTTTGGTCAACTTGGAATTATCTTTATTTGGTTAAGTGGGATGTATTTTCATGGCGCACGATTCTCTAACTATGAAGCTTGGTTAAGTGATCCAACTCATATTAAACCAAGTGCTCAAGTGGTTTGGCCTATTGTTGGTCAAGAAATTTTAAATGGTGATGTTGGTGGAGGTTTCCAAGGGATTCAAATAACTTCTGGTTTTTTCCAACTTTGGCGCGGCGCTGGAATTACAAGTGAACTACAATTATACAGTACTGCTATTGGTGGATTAGTTATGGCAGCAGCTATGTTCTTTGCAGGCTGGTTTCACTTCCATAAGGCTGCTCCTAAGCTCGAATGGTTTCAAAACGTTGAGTCAATGTTAAATCACCATTTAGGAGGTTTACTTGGATTAGGAAGCTTAGCTTGGGCGGGGCATCAAATTCATATTTCATTGCCTATTAATAAATTACTAGACGCAGGAGTAGATCCAAAAGAAATTCCATTACCTCATGATTTAATGTTTAACAGAACATTTATGGCAGATCTTTATCCAAGTTTTGGAAAAGGATTAGCACCATTCTTTACTTTAAATTGGAGTGAATATAGTGATTTTTTAACTTTCAAAGGAGGATTAAATCCGGTTACTGGTGGTTTATGGCTAAGTGATACAGCGCATCATCACGTTGCAATCGCAGTTTTATTTTTAGTTGCTGGTCATATGTATCGTACAAATTGGGGAATTGGCCATAGCATCAAAGAAATCCTGGATGCTCATCGTGGGCCATTTACTGGAGCTGGTCACGTTGGTTTATATGAAATTTTAACAACTTCATGGCATGCTCAATTAGCTATTAACTTAGCTTTATTTGGCTCATTATCAATTATCGTGGCTCATCACATGTATGCAATGCCGCCATACCCATATCTTGCTACTGACTACGCAACACAACTTTCTTTATTTACGCACCATATGTGGATTGGTGGATTTTGTATTGTTGGAGGCGCAGCTCATGGGGCTATTTTTATGGTACGTGATTATGATCCTACAAATAACTATAATAACTTATTAGACCGTGTTATTCGTCATCGTGATGCTATTATTTCACATTTAAACTGGGTATCCATTTTCTTAGGGTTCCATTCTTTTGGTTTATATATTCATAACGATACTATGAGCGCGTTAGGGCGTCCTCAAGACATGTTCTCTGATACAGCTATTCAACTTCAACCAATTTTTGCTCAATGGATCCAAAATACACATTTTTTAGCTCCACAATTTACAGCACCTAATGCTTTAGCAGCTACAAGTGTATCGTGGGGTGGTGATGTTGTAGCTGTTGGTGGCAAAGTTGCAATGATGCCTATTTCTTTAGGCACTTCTGATTTCTTGGTTCATCATATCCATGCTTTTACAATTCATGTTACTGTATTAATCCTTTTAAAAGGTGTTTTATTTGCGCGTAGTTCACGTTTAATTCCAGATAAAGCAAATTTAGGTTTCCGTTTCCCATGTGATGGCCCAGGGCGTGGAGGGACATGTCAAGTTTCTGCTTGGGACCATGTTTTCCTAGGTCTTTTCTGGATGTATAATTCATTATCAATTGTTCTTTTCCACTTTAGTTGGAAAATGCAATCAGATGTTTGGGGAACTGTAAATGCTTCAGGT---ATTTCCCATATTACAGGTGGAAATTTTGCACAAAGTGCTAATACGATTAATGGTTGGCTTCGTGACTTCTTATGGGCACAATCAAGCCAAGTTATTCAATCATATGGGTCATCACTTTCTGCGTATGGTCTGATTTTTTTAGGCGCACACTTTGTGTGGGCGTTTAGTCTTATGTTCCTATTCTCAGGGCGTGGTTACTGGCAAGAATTAATTGAGTCTATTGTTTGGGCTCATAATAAACTGAAAGTTGCGCCATCTATTCAACCACGTGCTTTAAGTATTACTCAAGGGAGAGCTGTTGGAGTTGCACATTATCTTTTAGGAGGTATTGCAACTACATGGTCTTTCTTTGAAGCACGTATTATTGGTGTAGGA
       Chlorosarcinopsis_eremi  ATGACAATTAGTTCACCAGAACGTGAAGCAAAAAAAGTAAAGATTGCGGTTGACCGTAATCCAGTTGAAACAAGTTTTGAAAAATGGGCGAAACCTGGTCATTTTTCACGTACATTAGCTAAAGGTCCAAACACTACAACTTGGATTTGGAACCTTCACGCTGATGCACACGATTTTGATAGCCATACAAGTGATCTTGAAGAAATCTCAAGAAAAGTATTCAGTGCTCACTTTGGTCAATTAGGTATTATTTTAATTTGGTTAAGTGGGATGTATTTCCACGGTGCTCGCTTCTCAAACTATGAAGCATGGTTAAGTGATCCAACTCACATTAAACCAAGTGCACAAGTTGTATGGCCAATTGTAGGTCAAGAAATTTTAAACGGCGACGTAGGTGGTGGTTTCCAAGGTATTCAAATTACTTCAGGTTTCTTCCAACTATGGCGTGCTAGCGGTATTACAAGCGAATTACAGCTTTATACAACAGCAATTGGTGGGTTAGTGTTATCAGCAGCTCTTTTCTTTGCAGGTTGGTTCCACTACCACAAAGCAGCTCCTAAGCTTGAATGGTTCCAAAACGTTGAATCAATGTTAAACCACCACTTAGGCGGTTTATTAGGTTTAGGTAGTTTATCTTGGGCAGGCCACCAAATTCACGTTTCATTACCAGTAAACAAATTATTAGATGCTGGTGTGGATCCAAAAGAAATTCCGTTACCTCATGAATTTTTATTAAACAAATCAATTATTGCAGATCTATACCCTAGTTTTGCAAAAGGTTTAGCTCCTTTCTTTACATTAAACTGGGGCGAATACAGTGATTTCTTAACTTTCAAAGGAGGTTTAAACCCTGTAACAGGTGGTTTATGGTTAAGTGACACGGCGCACCACCACGTAGCTATCGCTGTTTTATTCTTAGTTGCTGGTCACCAGTACCGTACTAACTGGGGTATTGGTCACAGTATCAAAGAAATCCTTGAGTCTCACAAGGGTCCATTCACAGGTGAAGGTCACGTAGGTTTATATGAAATTTTAACAACTTCATGGCACGCACAATTAGCTATTAACTTAGCTTTATTTGGTTCACTATCAATTCTTGTAGCTCACCACATGTACTCAATGCCTCCATACCCATACTTAGCTACTGATTATGGTACACAATTATCATTATTCACACACCATATGTGGATTGGTGGTTTCCTTGTAGTAGGTGCAGGTGCTCACGCTGCAATTTTCTTAGTTCGTGACTATGATCCAACTAATAACTATAACAACTTATTAGACCGTGTAATCCGTCACCGTGATGCTATCATTTCACACTTAAACTGGGTATGTATTTTCTTAGGTTTCCACAGTTTTGGTTTATACATTCACAACGATACTATGAGTGCATTAGGTCGTCCTCAAGATATGTTCTCAGATACTGCTATTCAATTACAACCTGTTTTTGCACAATGGATTCAAAACACACACTTCGCTGCTCCACAATTAACAGCACCAAATGCTTTAGCTGCAACAAGTTTAACATGGGGTGGTGACGTAGTTGCTGTAGGTGGTAAAGTTGCTTTAATGCCAATCTCATTAGGTACGGCTGACTTCCTTGTACACCATATTCACGCATTTACTATTCACGTAACTGTTTTAATTCTATTAAAAGGTGTGTTATTCTCTCGTAGCTCTCGTCTAATCCCAGATAAAGCTAACTTAGGTTTCCGTTTCCCTTGTGATGGTCCAGGCCGTGGTGGTACTTGTCAAGTTTCTGCTTGGGACCACGTGTTCCTTGGCCTGTTCTGGATGTACAACTCTTTATCAATCGTTATTTTCCACTTCAGCTGGAAGATGCAATCTGATGTTTGGGGTACTGTTACTGATGCAGGT---GTATCTCACATTACAGGTGGTAACTTTGGTCAAAGTGCTAACACAATCAACGGTTGGCTTCGTGACTTCTTATGGGCACAATCTAGCCAAGTAATCCAATCTTATGGTTCATCATTATCGGCTTACGGTTTAATGTTCTTAGGTGCGCACTTCGTGTGGGCTTTTAGCCTTATGTTCTTATTCAGTGGTCGTGGTTACTGGCAAGAGTTAATCGAGTCTATTGTTTGGGCGCACAACAAATTACGTGTTGCTCCAAGTATTCAACCTCGCGCTTTAAGTATTACTCAAGGTCGTGCTGTTGGTGTTGCACACTACTTATTAGGTGGTATTGCAACTACTTGGTCTTTCTTCTTAGCTCGTATTATTGCGGTAGGT
        Chlorotetraedron_incus  ATGACAATTAGTTCACCTGAACGCGAAGCTAAAAAAGTAAAGATTGCGGTAGATCGCAATCCAGTAGAAACAAGTTTCGAAAAATGGGCTAAACCAGGACATTTTTCAAGAACTCTTTCAAAAGGGCCTAATACAACAACTTGGATTTGGAATCTTCACGCTGATGCTCACGATTTTGACAGCCATACTAGTGATTTAGAAGAAATTTCAAGAAAAGTTTTTAGTGCTCATTTTGGACAATTAGGTGTTATTTTTATTTGGTTAAGTGGTATGTATTTCCATGGTGCTCGTTTTTCAAACTATGAAGCTTGGTTAAGCGATCCTATTCATATTAAACCAAGTGCTCAAGTTGTTTGGCCTGTTGTAGGTCAAGAAATCTTAAATGGAGACGTTGGGGGTGGATTCCAAGGTATTCAAATTACTTCTGGTTTCTTCCAATTATGGAGAGCAAGCGGTATTACTAGTGAACTTCAACTATATAGTACAGCTATTGGTGGTTTAGTAATGGCAGCTGCTATGTTCTTTGCAGGTTGGTTCCACTATCACAAAGCGGCTCCTAAATTAGAATGGTTTAGAAACGTTGAATCAATGTTAAACCACCACTTAGCAGGTTTACTTGGTCTAGGTAGTTTATCATGGGCTGGACACCAAATTCACGTTTCTCTTCCAGTAAACAAATTATTAGATGCTGGTGTAGATCCTAAAGAAATTCCATTACCACATGATTTACTTTTAAATAGACAAATCATGGCTGATTTATACCCAAGTTTTGCAAAAGGATTAGCTCCTTTCTTTACATTACAATGGGGTGAATATAGTGATTTCTTAACTTTTAACGGTGGATTAAACCCTGTTACAGGTGGTCTTTGGTTAAGTGATACAGCTCACCACCATTTAGCTATTGCTGTTTTATTCTTAGTAGCTGGACATATGTATCGTACTAACTGGGGTATTGGGCATTCTATTAAGGAAATTCTAGAGGCACACCGAGGTCCGTTCACTGGTGAAGGACACGTTGGTCTTTACGAAATTTTAACTACATCTTGGCATGCTCAACTTGCTATTAACTTAGCATTATTTGGTTCTTTATCAATTATTGTTGCTCACCATATGTACTCTATGCCTCCATATCCTTATTTAGCTACTGATTATGGTACACAACTTTCTTTATTTACTCACCATAATTGGATTGGTGGATTCTGTATTGTTGGTGCCGGAGCACACGCAGCTATTTTCATGGTTCGTGATTATGATCCTACTAACAACTACAATAATTTATTAGACCGTGTAATTCGTCACAGAGATGCAATTATTTCACATTTAAACTGGGTTTGTATTTTCTTAGGATTCCACAGTTTTGGTCTTTATATTCATAATGATACAATGAGTGCTTTAGGTAGACCTCAAGATATGTTCTCAGATACTGCTATTCAACTTCAACCAGTATTTGCACAATGGATTCAAAAAACACATTTCTTAGCTCCTCAATTAACTGCTCCTAATGCATTAGCTGCAACTAGTGCTAGTTGGGGTGGAGATGTTGTGGCTGTTGGTGGTAAAGTTGCAATGATGCCTATTTCATTAGGAACGGCTGATTTTATGGTTCACCACATTCACGCATTTACTATCCACGTAACAGTTTTAATTTTATTAAAAGGTGTGTTATTTGCTCGTAGTTCTCGTTTAATCCCAGATAAAGCTAACTTAGGATTCCGCTTCCCTTGTGATGGTCCTGGACGTGGAGGTACTTGTCAAGTTTCGGCTTGGGACCACGTGTTCCTAGGATTGTTCTGGATGTACAACTCATTATCAATTGCTATCTTCCATTTCTCTTGGAAAATGCAATCTGATGTATGGGGTACAGTAACTGCTAATGGT---GTATCACATATTACTGGTGGTAACTTTGCTCAAAGTGCTAACACTATTAATGGTTGGTTACGTGATTTCTTATGGGCGCAATCATCTCAAGTAATTCAATCTTATGGTTCTGCTTTATCTGCTTATGGGTTAATCTTCTTAGGGGCACACTTTGTTTGGGCGTTCTCTTTAATGTTCCTATTCTCAGGTAGAGGTTATTGGCAAGAACTTATTGAATCAATCGTATGGGCTCACTCTAAATTAAAAGTAGCTCCAGCTATTCAACCACGAGCTTTAAGTATTACTCAAGGTCGTGCAGTTGGTGTAGCTCACTATTTATTAGGTGGTATCGCTACAACTTGGTCATTCTTCTTGGCTCGTATTATTGCTGTAGGT
    Chromochloris_zofingiensis  ATGACAATTAGTTCACCAGAACGTGAAGCTAAAAAAGTAAAAATTGCGGTTGACCGCAATCCAGTAGAAACAAGTTTTGAAAAATGGGCTAAACCGGGACATTTTTCCCGCACATTAGCAAAAGGTCCAAACACAACAACTTGGGTGTGGAATTTACATGCTGATGCTCATGACTTTGATAGTCATACAAGTGATTTAGAAGAAATTTCAAGAAAAGTTTTTAGTGCTCATTTTGGGCAATTAGGAGTTATTTTCATTTGGTTAAGTGGTATGTATTTCCATGGAGCTCGTTTCTCAAATTATGAAGCTTGGTTAAGTGATCCGATTCATATTAAACCAAGTGCACAAGTTGTTTGGCCGATTGTAGGTCAAGAAATTTTAAATGGAGATGTTGGTGGAGGCTTCCAAGGGGTTCAAATCACTTCGGGGTTCTTCCAATTATGGAGAGCATCAGGTATCACTTCTGAACTACAGTTATATACTACTGCCATTGGTGGATTAGTAATGGCAGCAGCAATGTTCTTTGCTGGTTGGTTCCACTATCATAAGGCTGCTCCAAAATTAGAATGGTTCCAAAATGTTGAATCAATGTTAAATCACCATTTAGCAGGATTATTAGGTTTAGGATCTTTAAGTTGGGCTGGGCACCAAATTCACGTTTCTTTACCTATTAATAAATTGCTTGATGCTGGTGTAGATCCAAAAGAAATTCCTTTACCACATGATTTCTTATTGAATAGACAAATTATGGCAGATTTATACCCTAGTTTTGCAAAAGGGTTAGCTCCATTCTTTACTCTTCAGTGGAATGAATACAGCGATTTTCTTACTTTTAAAGGTGGTTTAAACCCAGTAACAGGGGGTTTATGGCTGAGTGATACTGCTCACCACCACTTGGCAATTGCTGTATTATTTTTAATAGCAGGGCATATGTACCGTACAAATTGGGGTATTGGACATAGCATGAAAGAAATTTTAGAAGCTCATCGTGGTCCATTTACTGGAGAAGGTCATGTTGGACTTTATGAAATTTTAACAACTTCTTGGCATGCTCAATTAGCTATTAATTTAGCTTTATTTGGTTCACTATCTATCATCGTGGCTCACCACATGTATTCTATGCCTCCTTACCCATATCTGGCCACAGATTATGCAACTCAACTTTCTATCTTTACACACCACATGTGGATCGGAGGTTTTTGTATTGTAGGGGCGGGTGCTCACGCTGCCATTTTTATGGTTCGTGATTACGATCCTACAAATAATTATAACAACCTATTAGATCGAGTAATTCGACACAGAGATGCTATTATTTCTCATTTAAATTGGGTGTGTATTTTCTTAGGTTTCCATAGTTTTGGTTTATATATTCACAACGATACTATGAGTGCTTTAGGGCGTCCGCAAGATATGTTCTCGGACACTGCTATTCAACTTCAACCTGTATTTGCACAATGGATTCAACATACTCATTTCGCAGCTCCTCAGTTTACAGCTCCAAATGCTTTAGCTGCAACAAGTGCAACATGGGGTGGAGATATTGTAGCAGTAGGTGGTAAAGTAGCTATGATGCCAATTTCTTTAGGAACATCTGATTTTATGGTACACCATATCCATGCATTTACTATTCACGTAACAGTTTTAATTTTATTAAAAGGGGTTCTATTTGCACGTAGTTCTCGTTTAATTCCAGATAAAGCAAACCTTGGATTCCGATTCCCTTGTGATGGTCCAGGTCGTGGAGGAACTTGTCAAGTTTCAGCTTGGGACCACGTATTCTTAGGTTTATTCTGGATGTATAACGCACTTTCTATTGTAATTTTCCATGCATCTTGGAAATTACAATCAGATGTTTGGGGAACTGTTAATGCGAACGGA---GTTTCTCATATTACTGGTGGTAACTTTGCGCAAAGTGCTAATACTATTAATGGATGGCTTCGTGATTTCTTATGGGCACAATCGTCTCAAGTTATTCAATCTTATGGTTCTGCACTTTCTGCATACGGTTTAATCTTTTTAGGTGCGCACTTTGTGTGGGCTTTCTCATTAATGTTTTTATTCAGTGGTCGTGGTTACTGGCAAGAACTTATTGAATCTATCGTTTGGGCTCACTCAAAATTAAAAGTAGCTCCTTCAATTCAACCGCGCGCATTAAGTATTACTCAAGGTCGTGCCGTTGGTGTTGCACATTATCTTTTAGGAGGTATTGCTACAACATGGAGTTTCTTCTTAGCTCGTATTATAGCGGTTGGT
       Cylindrocapsa_geminella  ATGACAATTAGTACACCAGAACGAGAAGCCAAAAAAGTGAAAATTTCCGTGGATCAAAATCCAGTAGAAACAAGTTTTGAAAGATGGGCGAAACCTGGCCATTTCTCACGTACTTTATCTAAAGGACCCAATACTACTACTTGGATCTGGAATCTTCATGCAGATGCTCATGATTTTGATAGTCATACAAGTGATCTTGAAGAGATTTCTAGAAAGATCTTTAGTGCTCATTTTGGACAGTTAGGTGTTATTTTTATTTGGTTAAGTGGGATGTATTTTCATGGTGCACGTTTTTCAAATTATGAGGCTTGGTTAAGTGATCCCATTCATATTAAACCAAGTGCTCAAGTAGTTTGGCCTATTGTCGGTCAAGAAATCTTAAATGGTGACGTTGGTGGAGGCTTCCAAGGAATTCAAATTACTTCTGGATTTTTCCAATTATGGCGAGCTAGTGGGATTACTAGTGAACTTCAACTTTATACCACTGCGATAGGAGGGCTGATTTTGGCTGCTGCAATGTTCTTCGCTGGTTGGTTCCATTATCATAAAGCTGCTCCTAAATTAGAATGGTTTCAAAATGTTGAATCTATGTTGAACCATCATTTAGCTGGTTTGTTAGGGTTAGGAAGCTTATCATGGGCAGGCCACCAAATTCATGTTTCTCTTCCTATCAATAAATTATTAGATGCAGGAGTCGATCCTAAAGAAATTCCGTTACCACATGATCTTTTATTTAATAGACAATTTATGGCAGATCTTTATCCAAGTTTCGCTAAGGGATTGGCTCCTTTTTTTACTCTCCAATGGAATGAGTATAGTGACTTTTTAACTTTTAACGGAGGTTTAAATCCGGTGACAGGAGGTCTTTGGTTAAGTGATACAGCTCATCATCATTTAGCTATAGCCGTTGTTTTTTTAGTTGCGGGTCACATGTATCGTACAAATTGGGGTATCGGTCATAGTATTAAAGAGATTCTAGAGGCACATAAAGGCCCATTTACAGGCGAAGGACATGTAGGACTTTATGAAATTTTGACTACTTCTTGGCATGCTCAATTGGCAATAAATTTAGCACTCTTTGGTTCTTTATCAATCATTGTGGCTCATCATATGTACTCTATGCCTCCATATCCGTACTTAGCAACTGATTATGGAACTACGCTTTCTTTATTCACACATCATGTGTGGATAGGTGGTTTCTGTATTACTGGGGCTGGTGCTCATGCCGCAATATTTATGGTACGTGATTATAACCCCACAAATAATTACAATAATCTTCTAGATCGAGTTATTCGACACCGTGATGCCATCATATCACATTTAAACTGGGTATGTATCTTCTTAGGATTCCATAGTTTTGGTTTATATATTCATAACGATACGATGAGTGCTTTAGGAAGACCTCAAGATATGTTCTCAGACACTGCAATTCAACTTCAACCTATTTTTGCACAATGGATTCAAAATACCCATTTCGGAGCACCGCAATTGACAGCACCAAATGCATTAGCTGCCACAAGCATCACATGGGGTGGTGATGTCGTGACAGTCGGAGGAAAGGTAGCTATGATGCCTATTTCGCTTGGTACATCTGATTTTCTGGTTCACCACATCCATGCATTTACTATTCATGTAACAGTTTTAATTCTTTTAAAAGGTGTATTATTTGCACGTAGTTCTCGTTTAATTCCAGATAAGGCAAATTTAGGGTTCCGTTTCCCATGTGATGGTCCGGGAAGAGGTGGAACGTGTCAAGTTTCTGCTTGGGATCATGTTTTCTTAGGCTTATTCTGGATGTATAATTCTCTTTCTATTGTTATTTTCCACTTTAGTTGGAAAATGCAATCAGATGTATGGGGAACTGTAAATGCTTCCGGA---ATATCGCACATTACAGGTGGAAATTTTGCTCAAAGTGCAAATACAATTAATGGATGGCTTCGTGACTTCTTATGGGCACAATCTTCACAAGTTATTCAATCTTATGGTTCTGCTTTATCAGCTTATGGACTAATTTTCTTAGGTGCACACTTTGTATGGGCCTTTTCATTAATGTTCTTATTTAGTGGACGTGGATACTGGCAAGAGCTTATTGAATCCATTGTATGGGCTCATTCAAAACTTAAAGTTGCCCCTACTATACAGCCACGTGCCCTTAGCATTACCCAAGGTCGTGCTGTAGGTGTTGCACATTATCTTTTAGGTGGAATTGCTACTACTTGGTCGTTCTTCTTAGCTCGTATTATTGCTGTTGGG
         Desmotetra_stigmatica  ATGACAATTAGCTCACCAGAACGCGAAGCTAAAAAGGTGAAGATTGCTGTAGATCGCAATCCAGTAGAAACAAGTTTTGAAAAATGGGCGAAACCAGGCCATTTTTCACGTACACTTTCTAAAGGACCTAACACAACTACGTGGATTTGGAATTTACACGCAGACGCTCATGATTTTGATAGTCATACAAGTGATCTAGAAGAAATTTCAAGAAAAGTATTTAGTGCCCATTTCGGTCAATTAGGTATTATTTTTATTTGGTTAAGTGGGATGTATTTCCACGGAGCGCGCTTTTCAAATTATGAAGCATGGTTGAGTGATCCAACTCACATTAAACCAAGTGCTCAAGTAGTATGGCCAATTGTTGGGCAAGAAATTTTAAACGGTGACGTAGGTGGTGGATTCCAAGGTATTCAAATTACTTCTGGTTTCTTCCAATTATGGCGAGCTAGTGGAATTACAAGTGAACTTCAATTGTATACAACAGCTATTGGTGGTCTTGTAATGGCTGCAGCTATGTTTTTTGCAGGCTGGTTCCATTATCACAAGGCAGCTCCAAAACTTGAGTGGTTCCAAAGCGTTGAATCAATGTTAAATCACCACCTTGCTGGTCTTCTTGGCTTAGGAAGTTTAGCTTGGGCAGGTCATCAAATTCACATTTCGCTTCCAATTAACAAACTGCTAGATGCTGGTGTTGATCCAAAAGAAATTCCTCTACCTCATGATTTACTATTAAATAGAAGTATTATGGCGGATCTTTACCCTAGCTTTGCAAAAGGTTTAGCTCCTTTCTTTACTTTAAATTGGGGTGAATATAGCGATTTCTTAACTTTTAAAGGTGGTTTAAACCCAGTAAATGGTGGATTATGGTTAAGTGATACAGCACACCATCACTTAGCTATTGCTGTTCTTTTCTTAGTAGCAGGTCATATGTATCGTACTAATTGGGGTATTGGACATAGTATGAAAGAAATTCTTGAAGCTCACCGTGGACCTTTCACAGGTGAAGGGCATGTAGGTCTTTATGAAATTTTAACAACTTCTTGGCATGCTCAATTAGCTATTAATTTAGCTCTTTTTGGTTCATTATCTATTATTGTTGCTCATCACATGTATTCAATGCCACCTTATCCGTACTTAGCTACTGATTATGGAACACAACTTTCTCTATTTACACATCACAACTGGATTGGTGGTTTCTGTATCGTAGGTGCTGGTGCGCACGCTGCTATTTTCATGGTGCGTGATTACGATCCTACAAATAACTATAACAACCTATTAGACCGTGTTATTCGTCACCGTGATGCTATTATTTCACATTTAAACTGGGTTTGTATTTTCCTAGGATTCCATAGTTTCGGTTTATACATTCATAACGATACTATGAGTGCTTTAGGTCGTCCTCAAGACATGTTCTCAGATACAGCAATTCAGTTACAACCTGTTTTTGCTCAATTTATTCAGAATACTCACTTCTTAGCTCCTCAATTAACAGCTCCAAATGCATTAGCTGCAACGAGCTTAACTTGGGGTGGTGATCTTGTAGCTGTTGGTGGTAAAGTTGCTATGATGCCTATTTCATTAGGTACAGCTGATTTTATGGTTCACCACATTCACGCTTTCACAATTCACGTTACTGTTTTAATTCTTTTAAAAGGTGTTTTATTTGCTCGTAGTTCTCGTTTAATTCCTGATAAAGCAAACTTAGGATTCCGTTTCCCTTGTGACGGTCCAGGTCGTGGAGGAACATGCCAAGTTTCTGCTTGGGACCACGTATTCTTAGGTTTATTCTGGATGTATAACTCTTTATCTATTACTATTTTCCATTTTAGTTGGAAAATGCAATCAGATGTTTGGGGATCTGTGAACGCTTCAGGT---GTTTCTCACATTACAGGTGGAAACTTCGCACAAAGTGCTAACACAATTAATGGATGGTTACGTGATTTCTTATGGGCACAATCGTCACAGGTTATTCAATCTTACGGTTCGGCGTTATCTGCTTATGGACTTATTTTCCTAGGTGCTCACTTCGTATGGGCTTTTAGTTTAATGTTCCTATTCAGTGGACGTGGCTACTGGCAAGAACTTATTGAATCAATCGTATGGGCTCACAACAAATTAAAAGTAGCGCCAGCTATTCAACCTCGTGCTTTAAGTATTACGCAAGGTCGTGCTGTAGGTGTTGCTCATTACCTATTAGGTGGTATTGCAACAACTTGGTCGTTCTTCTTAGCGCGTATTATTGCTGTAGGT
        Dictyochloris_fragrans  ATGACAATTAGTTCACCAGAACGAGAAGCCAAAAAAGTAAAAATTGCGGTTGATCGTAAT------------------------------AAACCAGGTCATTTTTCTCGAACTCTTTCGAAAGGACCAAATACGACAACTTGGATTTGGAATCTTCACGCAGATGCACATGATTTTGATAGTCATACTAGTGATTTAGAAGAAATCTCTAGAAAAGTGTTTAGTGCTCATTTTGGACAATTAGGTATAATTTTTATTTGGTTAAGTGGGATGTATTTCCATGGTGCACGCTTTTCAAATTATGAAGCATGGTTAAGTGATCCAACTCACATTAAACCAAGTGCACAAGTAGTATGGCCTATCGTAGGTCAAGAAATTTTAAATGGTGATGTAGGGGGTGGTTTCCAAGGTATTCAAATCACTTCAGGATTCTTCCAACTTTGGAGAGCTAGTGGTATTACAAGTGAACTTCAATTGTATACTACAGCTATTGGTGGTTTAGTTATGGCAGCCGCTATGTTTTTTGCTGGATGGTTCCATTATCACAAAGCAGCACCTAAACTAGAATGGTTCCAAAACGTAGAATCTATGTTAAATCACCATTTAGCTGGACTTTTAGGTTTAGGAAGTTTATCTTGGGCTGGTCACCAAATTCATGTTAGTTTACCAATTAATAAATTGTTAGATGCAGGTGTGGATCCTAAAGAAATTCCATTACCACATGATTTAATGTTAAATAGACAATTTATGGCAGATCTTTACCCAAGTTTTGCGAAAGGTTTAACACCTTTCTTCACTCTTCAATGGAATGAATATAGTGACTTTTTAACGTTCAAGGGAGGATTAAACCCTGTTACAGGAGGTTTATGGTTAAGTGATACAGCTCACCACCATTTAGCGATTGCTGTTCTATTTTTAGTAGCTGGTCATATGTATCGTACTAATTGGGGTATTGGGCATAGTATCAAAGAAATTTTAGAATCTCACAAAGGTCCTTTTACAGGCGAAGGTCACGTAGGTCTTTATGAAATTTTAACAACTTCATGGCATGCGCAATTAGCTATTAACTTAGCGTTATTTGGCTCACTTTCAATCATTGTGGCACATCACATGTACTCAATGCCTCCTTATCCTTATTTAGCAACAGATTACGCAACTCAACTATCTATATTTACACACCATACATGGATTGGTGGTTTTTGTATAGTAGGTGCTGGAGCACACGCAGCTATTTTCATGGTTCGTGATTATGATCCTACTAATAATTACAATAACTTATTAGATCGTGTAATTCGTCACCGAGATGCTATAATTTCACATCTGAACTGGGTATGTATTTTCTTAGGTTTCCATAGTTTTGGGTTATACATTCATAATGATACTTTAAGTGCTTTAGGTCGACCTCAAGATATGTTCTCAGATACTGCAATTCAATTACAACCTGTTTTTGCACAATTTATTCAAAATACGCATTTCTTAGCGCCTCAACTAACTGCTCCTAATGCTTTAGCTGCTACAAGTTTAACTTGGGGTGGTGATGTAGTAGCTGTTGGTGGTAAAGTAGCTATGATGCCTATCAATTTAGGAACTGCTGACTTTATGGTGCACCATATCCACGCATTTACTATTCATGTAACAGTTTTAATTTTATTAAAAGGAGTTTTATTTGCTCGTAGTTCACGTTTAATTCCTGATAAAGCTAATTTAGGTTTCCGTTTCCCTTGTGATGGTCCTGGTCGTGGAGGTACTTGTCAAGTATCTGCTTGGGACCACGTATTCTTAGGTTTATTCTGGATGTACAATTCTTTAAGTATCGCTATTTTCCACTTCTTATGGAAAATGGAATCTGATGTTTGGGGTACTGTAAACGCATCTGGA---GTTGCTCATATTACGGGTGGGAACTTTGCACAAAGTGCTAATACTATTAATGGATGGCTTCGTGATTTCCTTTGGGCACAATCTTCGCAAGTTATTCAATCATATGGTTCAGCATTATCTGCTTATGGGCTTATTTTCTTAGGGGCTCACTTTGTTTGGGCTTTTAGTTTAATGTTCCTATTTAGTGGACGTGGTTATTGGCAAGAACTAATTGAGTCTATTATTTGGGCTCATTCTAAATTAAAAGTAGCTCCTTCAATCCAACCTCGAGCCTTAAGTATTACTCAAGGTCGTGCAGTTGGGGTAGCTCACTATTTATTAGGTGGTATTGCTACGACATGGTCATTCTTCTTAGCAAGAATTATTTCTGTTGGT
             Dunaliella_salina  ATGACAATTAGTTCACCAGAACGTGAAGCAAAAAAAGTAAAGATTGCGGTTGATCGCAATCCTGTTGAAACAAATTTTGAAAAATGGGCGAAACCTGGACATTTTTCTCGTGCATTAGCAAAAGGTCCAAATACAACTACTTGGATTTGGAATCTTCATGCTGATGCTCACGACTTTGACAACCATACTTCAGATTTAGAAGAAATCTCAAGAAAAGTATTTAGTGCTCATTTCGGGCAACTAGGTATTATTTTAATTTGGTTAAGTGGGATGTATTTCCATGGTGCTCGTTTTTCAAACTATGAAGGTTGGTTATCTGATCCAACACATATTAAACCTAGTGCACAAGTAGTATGGCCAATTGTTGGTCAAGAAATTTTAAACGGTGACGTAGGTGGTGGATTCCAAGGTATTCAAATTACTTCTGGTTTCTTCCAACTATGGCGAGCTAGTGGTATCACTAGTGAATTACAATTATATTCAACTGCTATTGGTGGTTTAGTGTTAGCAGCCGCTTGTTTCTTTGCTGGTTGGTTCCACTACCATAAAGCAGCACCAAAATTAGAATGGTTCCAAAATGTTGAATCTATGTTAAACCACCACTTAGCTGGTTTATTAGGTTTAGGTAGTTTAGCTTGGGCAGGTCATCAAATTCATGTATCATTACCAGTTAATAAATTATTAGATGCTGGAGTTGATCCTAAGGAAATCCCGTTACCTCATGAATTTTTATTAAATCAATCTATTATTGCTGATTTATACCCAAGTTTCTCAAAAGGATTAGCACCATTCTTTACATTAAATTGGGCTGAATATAGTGATTTCTTAACATTTAAAGGTGGTTTAAACCCTGTAACAGGTGGTTTATGGTTATCTGATACTGCTCATCACCACTTAGCTATTGCTGTATTATTCTTAGTAGCTGGTCACCAATACCGTACAAACTGGGGTATTGGACACAGTATTAAAGATATTTTAGAATCACACAAAGGTCCATTTACTGGTAATGGTCATGCTGGTTTATATGAAATTTTAACTACTTCTTGGCATGCTCAATTAGCTATTAACTTAGCTTTATTTGGTTCGCTTTCTATTATTGTAGCTCACCACATGTATGCAATGCCTCCTTATCCTTACTTAGCAACAGACTACGGTACTCAACTTTCTTTATTTACACACCATATGTGGATTGGTGGTTTCTGTGTTGTTGGTGCAGGTGCACACGCAGCTATTTTCATGGTTCGTGACTACGATCCAACAAACAACTACAACAACTTATTAGACCGTGTAATTCGTCACCGTGATGCTATTATTTCACACTTAAACTGGGTATCTATTTTCTTAGGTTTCCACAGTTTCGGATTATACATTCATAATGATACAATGAGTGCTTTAGGTCGTCCACAAGATATGTTCTCTGATACAGCAATTCAATTACAACCTGTTTTTGCACAATGGATCCAAAACACTCATTTTACAGCACCTCAACTAACAGCTCCTAATGCGTTAGCTGCTACAAGTTTAACTTGGGGTGGTGATGTAGTTGCAGTTGGTGGTAAAGTTGCTATGATGCCTATCGCTTTAGGTACATCTGACTTCCTTGTTCACCACATCCACGCTTTCACAATTCACGTAACTGTTTTAATTTTATTAAAAGGTGTTTTATTTGCTCGTAGTTCTCGTTTAATTCCTGATAAAGCTAACTTAGGTTTCCGTTTCCCTTGTGATGGACCAGGACGTGGGGGTACATGTCAGGTTTCAGCTTGGGACCACGTTTTCTTAGGTCTTTTCTGGATGTATAACTCATTATCAATTGTTATTTTCCACTTTAGCTGGAAAATGCAATCTGATGTTTGGGGTACTGTAACTGATTCTGGT---GTATCTCACATTACTGGTGGTAACTTCGCTCAAAGTGCTAACACAATTAATGGTTGGTTACGTGATTTCCTTTGGGCACAATCATCTCAAGTTATCCAATCATACGGTTCAGCATTATCAGCTTACGGTCTTATGTTCTTAGGTGCTCACTTCGTATGGGCTTTCTCATTAATGTTCTTATTCTCTGGACGTGGTTACTGGCAAGAGTTAATCGAGTCAATTGTATGGGCTCACAACAAATTACGTGTAGCACCATCAATTCAACCACGAGCTCTTAGTATTACTCAAGGTCGTGCTGTTGGTGTAGCTCACTACCTTTTAGGTGGTATCGCTACTACATGGTCGTTCTTCTTAGCAAGAATTATTGCTGTAGGT
          Elakatothrix_viridis  ATGACAATTAGTTCACCTGAACGCGAAGCTAAAAAAGTCAAAATTTCAGTAGATCGAAATCCGGTAGAAACAACTTTCGAAAGATGGGCGAAACCAGGACATTTTTCTCGAGCTTTATCTAAAGGACCAAATACAACTACATGGATTTGGAATCTGCATGCAGATGCTCATGATTTTGATAGTCATACTAGCGATCTAGAAGATATTTCTAGAAAAGTATTTAGTGCTCATTTTGGACAATTAGGCGTTATATTTATTTGGTTAAGTGGGATGTATTTTCATGGTGCACGCTTTTCAAATTATGAAGCTTGGTTAAGTGACCCAACTCATATTAAACCCAGTGCTCAAGTAGTATGGCCAATTGTAGGACAAGAAATTTTGAATGCAGATGTAGGTGGTGGATTTCAAGGTATTCAAATTACTTCTGGTTTTTTTCAATTATGGAGAGCAAGTGGAATCACTAGCGAACTTCAACTTTATACTACAGCCATTGGAGGTTTAGTAGCAGCTGCAGCAATGTTCTTTGGAGGTTGGTTTCATTATCACAAAGCAGCTCCTAAATTAGAATGGTTTCAAAACGTCGAATCTATGTTAAATCATCATTTAGCTGGGCTTTTAGGTTTAGGAAGTTTAGCTTGGGCTGGACATCAGATTCACGTTTCATTACCTATTAATAAATTATTAGATGCAGGAGTGGATCCAAAAGAGATTCCATTACCACATGATCTTATTCTAAATCGAGATTTAATGGCAGATTTATATCCTAGTTTTTCAAAAGGTTTAGCACCTTTTTTCACGCTTCAATGGAGTGAATATGGTGACTTTTTAACGTTTAAAGGTGGATTAAATCCTGTGACAGGTGGTTTATGGTTAAGTGATACTGCTCATCATCATTTAGCTATTGCTGTTTTATTTTTAGTAGCAGGTCATATGTATCGTACAAATTGGGGTATTGGTCATTCTATTAAAGAGATATTAGAAGCTCACCGTGGTCCGTTCACGGGAGAAGGTCACGTTGGTCTTTATGAAATTTTAACAACTTCTTGGCATGCTCAACTAGCTATTAACTTAGCTTTATTTGGTTCATTATCTATCATTGTGGCTCATCACATGTACTCGATGCCTCCATACCCTTACTTAGCAACTGATTATGGTACACAATTATCTTTATTTACACACCATACTTGGATTGGAGGTTTCTGTATTGTAGGAGCAGGTGCTCACGCAGCTATTTTTATGGTTCGTGATTATGATCCAACAAATAATTATAATAATTTATTAGATCGTGTAATTCGTCATCGTGATGCCATTATTTCACATCTAAATTGGGTTTGTATCTTTTTAGGTTTCCATAGTTTTGGTTTATATATTCATAATGATACAATGAGTGCATTAGGTCGACCACAGGATATGTTTTCAGATACAGCTATTCAACTTCAACCAGTATTTGCACAATGGATTCAAAAAACTCATTTCTTAGCACCTCAATTTACAGCTCCAAATGCTTTAGCTGCAACAAGTGCTACTTGGGGTGGAGATGTTGTTGCTGTAGGAGGAAAAGTTGCTTTGATGCCAATTAGTTTAGGAACTTCTGACTTCCTGGTTCATCACATACACGCGTTTACAATTCATGTTACTGTTTTAATTTTACTAAAAGGTGTTCTTTATTCTCGTAGTTCAAGATTAATTCCAGATAAAGCAAACTTAGGATTCCGTTTCCCATGTGATGGTCCAGGTCGTGGGGGTACTTGCCAAGTATCAGCTTGGGATCACGTGTTCTTAGGATTATTTTGGATGTATAATTCATTATCAATCGTTATTTTCCATTTTTCTTGGAAAATGCAATCAGATGTTTGGGGGACTATCAATGCGTCTGGA---GTTTCGCATATTACAGGCGGTAATTTTGCACAAAGTGCTAATACTATTAATGGTTGGTTACGTGATTTCTTATGGGCTCAATCATCTCAAGTTATCCAATCTTATGGATCAGCATTGTCTGCTTATGGATTAATGTTCTTAGGTGCTCATTTCGTTTGGGCATTTAGCTTAATGTTCTTATTCAGTGGTCGTGGATATTGGCAAGAACTTATCGAATCGATTGTTTGGGCACATTCTAAATTAAAAGTTGCTCCTACTATTCAACCACGTGCTTTAAGTATTACACAAGGAAGAGCTGTAGGTGTAGCACACTATCTTTTAGGTGGTATTGCAACTACTTGGTCTTTCTTTTTAGCAAGAATTATTGCAGTTGGC
         Floydiella_terrestris  ATGACAATTAATTTACCAGAAAGAGAAGCAAAAAGAGTCCAAATTGCCGTGGACCGAAATCCTGTTGAAACTTCTTTTCAACGTTGGGCAAAACCTGGGCACTTCTCACGTTCTTTAGCAAAAGGACCAAACACTACTACGTGGATTTGGAATTTGCACGCTGATGCTCATGATTTTGATAGTCATACAAGTGACCTTCAAGACATTTCAAGAAAAGTTTTTAGTGCGCACTTTGGTCAACTTGGTGTGATTTTTATTTGGCTTAGTGGGATGTATTTCCATGGTGCTCGTTTTTCGAACTATGAAGCTTGGCTTAGCGACCCTACTCATATCAAACCGAGTGCTCAAATCGTATGGCCTATTGTTGGTCAAGAAATTCTAAACGGTGATGTAGGTGGCGGATTTCAAGGAATACAAATTACGTCAGGGTTCTTCCAACTATGGCGAGCGAGCGGAATTACAAGTGAATTACAACTTTACAGTACTGCTATGGGTGGTTTAATCATGGCTGCTGCAATGTTTTTTGCTGGTTGGTTTCACTATCACAAAGCAGCTCCTCGTCTTGAATGGTTCCAAAACGTTGAAAGTATGTTAAATCACCATTTAGGTGGCTTACTAGGTCTAGGTAGCTTAGGTTGGGCTGGGCACCAAATTCACGTTTCTCTTCCTATTAACAAACTTCTTGACGCGGGCGTTGACCCGAAAGAAATTCCTCTTCCTCACGAGTTTCTATTAAATAGAGCGTTAATGGCTGATCTTTACCCTAGTTTTGCAAAAGGTTTAACACCTTTCTTTACGTTAGATTGGAGTTCATACGCTGATTTCCTTACTTTTAAAGGGGGTCTGAATCCAGTAACTGGCGGCTTATGGTTAACTGACACAGCACACCACCACTTAGCTATTGCAGTTTTATTCTTAGTTGCAGGTCATATGTACCGTACAAACTGGGGGATTGGCCATAGCATGAAACAAATCCTTGATGCGCACGCTGGACCTTTCACAGGAGCTGGCCATAAAGGTTTATACGAAATTTTAACAACTTCTTGGCATGCTCAATTAGCTATTAACTTAGCTTTATTCGGTTCCCTTTCTATCATCGTTGCTCATCACATGTACGCGATGCCTCCATACCCTTACCTAGCAACTGATTACGGAACACAACTTTCTCTTTTCACACACCATAACTGGATTGGTGGTTTCTGTATTGTTGGTGCTGGTGCTCATGCTGCAATTTTTATGGTTCGTGATTACGACCCGACGAATAACTACAACAACTTATTAGACCGTGTTCTTCGTCACCGTGATGCAATTATTTCACATTTAAACTGGGTTTGTATTTTCTTAGGTTTTCATAGCTTCGGATTATACATTCACAACGACACGATGCAAGCATTAGGTCGTCCAGCAGACATGTTCTCTGACACTGCGATTCAGCTTCAGCCTGTTTTTGCACAATGGATTCAAAATACGCATTTCATGGCCCCTCAGTTTACAGCACCTAACGCTCTTGCAGCAACGAGTCTAACTTGGGGTGGGGATTTTGTAGCAGTAGGTGGAAAAGTAGCTATGATGCCTATCGCTTTAGGAACAGCGGATTTTCTTGTTCACCACATACATGCTTTTACTATTCACGTAACAGCGTTAATTCTATTAAAAGGTGTTTTATTTGCACGTAGCTCTCGTTTAATTCCAGATAAAGCAAACCTAGGGTTCCGTTTCCCTTGTGATGGTCCAGGTCGTGGGGGTACTTGTCAAGTATCAGCATGGGACCACGTGTTTTTAGGGCTTTTCTGGATGTACAACTCTTTATCAATCGTAATTTTCCATTTTTCTTGGAAAATGCAATCTGATGTGTGGGGTCAAGTAGGTAGCAACGGCGTTGTTTCGCATATTACTGGCGGAAACTTTGGCCAAAGTGCTAATACAATTAATGGTTGGTTAAGAGACTTCTTATGGGCACAGTCTTCACAAGTAATTCAAAGTTACGGTTCTGCTCTTTCTGCTTATGGGCTTATTTTCTTAGGTGCTCACTTCGTTTGGGCCTTCTCTCTAATGTTCTTATTCAGTGGTCGTGGTTACTGGCAAGAATTAATTGAGTCGATTCTTTGGTCTCACTCGAAACTGAAAGTAGCTCCTTCGATTCAACCTCGTGCTTTAAGTATTACTCAAGGTCGTGCTGTTGGTGTAGCTCACTACTTATTAGGTGGTATTGCAACAACTTGGTCTTTCTTCTTAGCTCGTATTATTGCTGTTGGT
       Follicularia_botryoides  ATGACAATTAGTTCACCTGAACGAGAAGCCAAAAAAGTAAAAATTGCGGTTGATCGTAATCCAGTAGAAACAACTTTCGAAAAATGGGCGAAACCTGGACATTTTTCTAGAACTCTTTCTAAAGGACCAAATACAACAACTTGGATTTGGAATCTTCACGCAGATGCGCACGATTTCGATAGCCACACAAGCGATTTAGAAGAGATTTCAAGAAAAGTTTTTAGTGCTCACTTTGGACAATTAGGTGTTATCTTTATTTGGTTAAGTGGGATGTATTTCCATGGAGCTCGTTTTTCAAACTACGAAGCTTGGTTAAGTGACCCAATTCATATTAAACCAAGTGCTCAAGTTGTATGGCCTGTTGTAGGTCAAGAAATTTTAAACGGAGACGTTGGAGGTGGATTCCAAGGTATTCAAATTACTTCAGGTTTCTTCCAATTATGGAGAGCTAGTGGAATTACAAGTGAGCTTCAGCTTTATACAACTGCTATTGGTGGTTTAGTAATGGCTGCAGCTATGTTTTTTGCAGGTTGGTTCCACTATCACAAAGCAGCTCCAAAACTTGAGTGGTTCCAAAACGTTGAATCAATGTTAAACCACCACTTAGCGGGTCTTTTAGGTCTAGGAAGTTTATCATGGGCTGGACACCAAATTCACATTTCGTTACCAATTAACAAATTATTAGATGCTGGTGTTGATCCAAAAGAAATTCCTTTACCTCATGATTTCCTGTTAAACCGTCAAATGATGGCAGATCTTTACCCAAGTTTTGCTAAAGGTTTAGCACCTTTCTTCACTTTACAGTGGTCAGAATACAGTGATTTCTTAACATTCAAAGGCGGTTTAAACCCTGTAACGGGAGGTCTTTGGTTAAGTGACACTGCACACCACCACTTAGCAATTGCTGTTTTATTCTTAGTAGCTGGTCACATGTACCGTACAAACTGGGGAATTGGTCACAGCATTAAAGAAATTCTTGAAGCACACCGTGGACCATTCACAGGAGAAGGTCACGTTGGTCTTTACGAAATTTTAACAACTTCTTGGCATGCACAATTAGCTATTAACTTAGCTTTATTTGGTTCTTTATCAATTATTGTTGCTCATCACATGTACGCTATGCCTCCATACCCGTACTTAGCAACAGACTACGGAACTCAATTATCACTGTTTACACACCACATGTGGATTGGTGGTTTCTGTATTGTTGGTGCAGGAGCTCACGCAGCTATTTTCATGGTTCGTGATTATGATCCTACAAATAACTACAATAACCTATTAGACCGTGTGATTCGTCACCGTGATGCTATTATTTCACACTTAAACTGGGTATGTATTTTCTTAGGATTCCACAGTTTTGGTCTTTACATCCATAACGATACAATGAGTGCACTTGGTAGACCGCAGGACATGTTCTCGGATACTGCAATTCAACTTCAACCAGTATTTGCTCAGTGGATCCAAAATACACACTTTACTGCACCTCAACTAACTGCTCCAAACGCTTTAGCTGCTACTAGTTTAACTTGGGGTGGAGATGTTGTTGCTGTTGGTGGAAAAGTGGCTATGATGCCAATTTCATTAGGAACTGCTGACTTCATGGTTCACCACATTCATGCGTTTACTATTCACGTAACAGTTTTAATTCTGTTAAAAGGTGTGTTATTTGCACGTAGTTCTCGTTTAATTCCAGATAAAGCAAACTTAGGTTTCCGCTTCCCTTGTGATGGTCCTGGACGTGGAGGGACATGTCAAGTTTCGGCTTGGGACCACGTGTTCTTGGGTCTATTCTGGATGTACAACTCTCTTTCTATTGTTATTTTCCACTTCTCATGGAAAATGCAAAGTGATGTATGGGGAACTGTAACAGCAAACGGA---GTTTCTCACATTACAGGTGGAAACTTTGCACAAAGTGCAAACACAATTAACGGTTGGTTACGTGACTTCTTATGGGCTCAATCAAGCCAAGTAATTCAATCTTATGGATCTGCTTTATCAGCTTACGGTCTAATGTTCTTAGGTGCGCACTTCGTTTGGGCATTCTCATTAATGTTCTTATTCTCTGGTCGTGGTTACTGGCAAGAACTTATTGAGTCTATTTTATGGAGCCACTCTAAATTAAAAGTTGCTCCTTCAATCCAACCTCGTGCTCTAAGCATTACTCAAGGTCGTGCTGTTGGTGTTGCTCACTACCTTTTAGGTGGTATTGCAACAACTTGGTCTTTCTTCTTAGCACGTATTATTGCTGTAGGA
       Golenkinia_longispicula  ------------------------------------------------------------------------------------------------------------------------------------------------------------------------------------------------------------------------------------------------------------------------------ATGTATTTCCACGGAGCGCGTTTTTCAAACTATGAAGCTTGGTTAAGTGATCCAACACACATCAAACCAAGTGCACAAGTAGTTTGGCCTATCGTTGGTCAAGAAATTTTAAATGGTGATGTTGGTGGTGGGTTCCAAGGTATTCAGATTACTTCTGGCTTTTTCCAATTATGGCGAGCTAGTGGTATAACTAGTGAATTGCAATTATATGCAACTGCTATAGGTGGATTAGTCATGGCAGTAGCTATGTTTTTTGCCGGCTGGTTCCACTATCACAAAGCTGCTCCGAAACTAGAATGGTTCCAAAACGTAGAATCTATGCTAAATCACCACTTAGCAGGACTTCTTGGATTAGGAAGTTTAGGTTGGGCAGGACACCAAATTCATGTATCTCTTCCAATAAATAAATTACTTGATGCTGGAGTTGATCCTAAAGAAATCCCTTTACCTCACGATTTATTGCTAAATCGTGAACTTATGGCAGACCTATACCCAAGCTTTGCCAAAGGACTAGCTCCTTTCTTTACTTTACAATGGAATGAATACAGTGATTTTCTCACTTTTAAAGGTGGGTTAAATCCGGTAACAGGCGGTTTATGGCTGAGTGACACAGCTCACCACCATTTAGCAATTGCTGTTTTATTCTTAGTGGCTGGTCACATGTATAGAACAAATTGGGGCATTGGACATAGCTTAAAAGAAATCTTAGATGCTCACCGAGGTCCGTTCACAGGCGAAGGTCATGTAGGTCTTTATGAAATCTTAACAACTTCTTGGCATGCTCAATTAGCTATCAATTTAGCAATGTTCGGATCATTATCAATTATCGTGGCGCATCACATGTATTCTATGCCGCCATACCCTTATTTAGCAACAGATTATGGAACTCAATTGTCTATTTTCACACACCATATGTGGATTGGTGGTTTTTGTATTGTAGGGGCAGGTGCTCACGGCGCTATTTTTATGGTACGTGATTATGATCCTACTAACAATTACAATAACTTATTAGATCGTGTTATTCGTCACCGAGATGCTATCATTTCTCATTTAAACTGGGTATGTATTTTCTTAGGATTCCATAGTTTTGGATTATATATTCATAACGATACTATGAGTGCCCTTGGAAGACCGGGGGATATGTTCTCAGATACTGCAATCCAGTTACAACCGGTTTTTGCACAATGGATTCAAAATACTCATTTCTTAGCTCCTCAACTAACTGCACCTAATGCGTTAGCAGCAACTAGCTTAACTTGGGGAGGAGACATTGTTGCCGTTGGTGGTAAAGTAGCAATGATGCCTATCACTTTAGGCACAGCGGATTTCATGGTTCATCATATCCATGCATTTACTATTCACGTAACTGTTTTAATTTTATTAAAAGGAGTTCTTTACGCACGTAGTTCTCGTTTAATTCCTGATAAAGCAAACTTAGGTTTCCGTTTCCCTTGTGATGGTCCTGGACGTGGTGGTACTTGTCAAGTATCTGCATGGGACCATGTGTTCTTAGGATTGTTCTGGATGTATAACTCTCTATCTATTGTTATTTTCCACTATTCTTGGAAACTTCAAAGTGATGTTTGGGGAACAGTAAATGCTAATGGT---GTTTCTCATATTACTGGTGGAAATTTCGCACAAAGTGCCAACACTATTAACGGTTGGCTGAGAGACTTTTTATGGGCTCAATCTTCCCAAGTAATTCAATCATATGGTTCTGCCTTATCCGCTTATGGTTTAATCTTCTTGGGCGCACACTTTGTATGGGCATTTAGCTTAATGTTCTTATTTAGTGGACGTGGTTACTGGCAAGAACTGATTGAATCCATCGTTTGGGCACATTCAAAATTAAAAGTAGCTCCTACAATTCAACCTCGTGCTCTAAGTATTACACAAGGGCGCGCTGTTGGTGTCGCACACTACTTATTAGGCGGAATTGCCACAACTTGGTCATTCTTCTTAGCAAGAATTATTGCAGTTGGA
              Gonium_pectorale  ATGACAATTAGTACTCCAGAGCGCGAAGCGAAAAAAGTAAAGATTGCGGTTGATCGCAATCCTGTAGAAACAAGTTTTGAAAAATGGGCGAAACCAGGACATTTTTCACGTACTCTGTCAAAAGGACCAAATACAACAACTTGGATTTGGAACCTTCACGCAGATGCTCATGACTTTGATAGTCATACAAGCGATCTAGAAGAAATTTCTAGAAAAGTATTTAGTGCACACTTTGGTCAACTAGGTATTATTTTTATTTGGTTAAGTGGGATGTATTTCCATGGTGCACGTTTCTCAAACTATGAAGCTTGGTTAAGTGATCCAACACACATTAAACCAAGTGCTCAAGTTGTATGGCCTATTGTTGGTCAAGAAATTTTAAACGGCGACGTAGGTGGTGGTTTCCAAGGTATTCAAATTACTTCTGGTTTCTTCCAATTATGGCGTGCTAGCGGTATTACTAGCGAATTACAACTTTATACAACAGCTATTGGTGGTTTAGTTATGGCAGCAGCAATGTTCTTTGCTGGTTGGTTCCACTATCACAAAGCCGCTCCAAAATTAGAATGGTTCCAAAATGTTGAATCAATGTTAAACCACCATTTAGCAGGTCTTCTTGGTTTAGGTAGTTTAGCTTGGGCTGGTCACCAAATTCACGTATCTTTACCAGTAAACAAACTTCTTGATGCTGGTATCGATCCAAAAGAAATTCCGCTTCCACACGATTTACTTTTAAACCGTGCTATTATGGCTGACTTATATCCAAGTTTTGCTAAAGGTATTGCTCCTTTCTTTACTTTAAACTGGAGCGAATACAGCGACTTCTTAACATTTAAAGGTGGGTTAAACCCTGTAACGGGTGGTCTTTGGTTAAGCGATACTGCTCACCACCACGTAGCAATTGCTGTATTATTCTTAGTAGCAGGTCACATGTATCGTACTAATTGGGGTATTGGCCACAGCATTCGTGAAATTTTAGAAGCTCACCGTGGTCCATTCACAGGTGAAGGTCATGTGGGTTTATATGAAATTTTAACAACTTCATGGCATGCTCAATTAGCTATTAATTTAGCTCTATTTGGTTCATTATCAATTATTGTAGCACATCACATGTATGCTATGCCTCCATATCCTTATCTAGCTACTGATTACGGTACACAATTATCTTTATTTACTCACCACACTTGGATCGGTGGTTTCTGTATTGTTGGTGCAGGTGCTCACGCAGCTATTTTCATGGTTCGTGACTATGATCCTACAAATAATTATAACAATCTATTAGACCGTGTTATTCGTCACCGTGATGCTATTATTTCACATTTAAACTGGGTTTGTATTTTCTTAGGTTTCCACAGCTTTGGTCTATACATTCACAATGATACTATGAGTGCTCTTGGTCGTCCTCAAGATATGTTCTCAGATACAGCAATTCAGCTTCAACCTGTTTTTGCTCAATGGATTCAAAATACACATTTCTTAGCTCCTCAATTAACAGCTCCAAATGCTTTAGCTGCTACAAGTTTAACTTGGGGTGGCGATTTAGTAGCTGTTGGCGGTAAAGTAGCTATGATGCCTATTTCTCTAGGTACATCTGATTTCTTAGTTCACCACATCCATGCTTTTACAATTCATGTAACAGTTTTAATTCTTCTAAAAGGTGTTTTATTCGCTCGTAGCTCACGTCTTATCCCAGATAAAGCTAACTTAGGTTTCCGTTTCCCTTGTGATGGTCCTGGTCGTGGTGGTACTTGTCAAGTATCTGCATGGGACCATGTTTTCTTAGGCTTATTCTGGATGTACAATAGTTTATCTATTGTTATTTTCCACTTCAGTTGGAAAATGCAATCAGACGTTTGGGGTACTGTTACAGCTTCTGGT---GTATCTCACATTACTGGTGGTAACTTTGCACAAAGCGCAAACACAATCAATGGTTGGTTACGTGACTTCCTTTGGGCTCAAAGTTCACAAGTAATTCAATCATATGGTTCAGCTCTTTCTGCATATGGTTTAATCTTCTTAGGTGCACACTTCGTTTGGGCTTTCAGTCTTATGTTCTTATTTAGTGGCCGTGGCTACTGGCAAGAACTTATTGAAAGTATCGTTTGGGCTCATAATAAATTAAAAGTTGCTCCGGCTATTCAACCACGTGCTTTAAGCATTACTCAAGGTCGTGCTGTAGGTGTTGCTCACTATCTTTTAGGTGGTATTGCAACTACTTGGTCTTTCTTCCTAGCTCGTATTATTTCTGTAGGT
       Haematococcus_lacustris  ATGACAATTAGTTCACCTGAACGTGAAGCAAAAAAAGTAAAGATTGCGGTTGATCGTAATCCAGTAGAAACAAGTTTTGAAAAATGGGCAAAACCTGGTCATTTTTCACGTACATTAGCAAAAGGTCCAAATACAACAACATGGATTTGGAATTTACATGCGGATGCTCATGATTTTGACAGCCATACATCAGATTTAGAAGAAATTTCTAGAAAAGTATTTAGTGCTCATTTTGGGCAATTAGGTATTATTTTAATTTGGTTAAGTGGTATGTATTTTCACGGTGCACGCTTCTCAAATTATGAAGCTTGGTTAAGTGATCCAACTCACATTAAACCAAGTGCACAAGTTGTTTGGCCTATTGTAGGTCAAGAAATTTTAAACGGTGACGTAGGGGGCGGTTTTCAAGGTGTCCAAATAACATCAGGTTTCTTCCAATTATGGCGAGCAAGCGGTATTACAAGTGAATTACAGTTGTATGCAACAGCGATAGGTGGTTTAGTGCTAGCTGCCGCGTGTTTCTTTGCAGGGTGGTTCCATTACCATAAAGCGGCACCAAAATTAGAATGGTTCCAAAATGTTGAATCTATGTTAAATCATCATTTAGCCGGGTTATTAGGCTTAGGAAGTTTAGGATGGGCAGGTCACCAAATACACGTTTCATTACCAATTAATAAATTATTAGATGCTGGGGTAGATCCAAAAGAAATCCCATTACCGCATGAATTTTTATTAAATAAAATGATTATGGCCGACTTATTCCCAAGTTTTGCAAAAGGGTTAGCACCGTTTTTCACATTAAATTGGATTGATTATAGTGATTTTTTAACTTTTAAAGGTGGTTTAAATCCAGTAACTGGCGGTTTATGGTTAAGTGATACAGCACACCATCATTTAGCAATTGCTGTATTATTCTTAGTAGCAGGTCATCAATATCGTACAAATTGGGGAATTGGACACAGCATTAAAGAAATTTTAGAAGCACATAAAGGCCCATTTACAGGTGAAGGTCACGTTGGGCTTTATGAAATTTTAACAACATCATGGCATGCACAACTAGCAATTAACTTAGCATTATTTGGTTCTTTATCAATTCTAGTTGCACATCATATGTATTCTATGCCCCCATACCCTTATTTAGCAACAGATTATGGTACACAACTGTCTATTTTTACGCATCATATGTGGATAGGCGGTTTTTGTATTGTAGGGGCTGGTGCCCATGGTGCTATTTTTATGGTTAGAGATTACGATCCAACGAATAATTATAACAACTTATTAGATCGTGTAATTCGTCATCGTGACGCAATTATATCGCACTTAAATTGGGTTTGTATTTTCTTAGGCTTCCATTCTTTTGGTTTATATATACATAATGATACTATGAGTGCTCTAGGCCGTCCCCAAGACATGTTCTCTGACACTGCTATTCAATTACAACCAGTTTTTGCACAATGGATTCAAAATACACATTTCACCGCACCACTTTTAACAGCACCAAATGCTTTAGCTGCTACAAGTTTAACTTGGGGTGGTGATGTGGTTGCAGTTGGTGGTAAAGTAGCCATGATGCCCATTTCTTTAGGCACGGCTGACTTCCTGGTTCATCATATACATGCGTTTACAATTCATGTAACTGTTTTAATTTTATTAAAAGGTGTTTTATATGCACGTAGTTCACGTTTAATACCAGATAAAGCAAACTTAGGTTTCCGTTTCCCTTGTGATGGTCCAGGTCGTGGTGGTACTTGCCAAGTTTCTGCTTGGGATCATGTTTTCTTAGGCCTTTTCTGGATGTATAATTCGCTTTCAATTGTTATCTTCCATTTTAGTTGGAAAATGCAATCAGATGTTTGGGGTACAGTAACTGATTCTGGC---GTATCTCACATCACAGGCGGGAATTTTGGTCAAAGTGCTAATACTATAAATGGTTGGTTACGAGATTTCTTATGGGCTCAATCTTCACAAGTTATTCAATCTTATGGTTCAGCATTATCGGCTTATGGTTTAATGTTCTTAGGCGCCCACTTTGTATGGGCGTTTAGCCTCATGTTTTTATTTTCTGGACGTGGTTACTGGCAAGAATTAATTGAATCAATTGTTTGGGCACATAATAAATTACGTGTCGCTCCAAGCATACAACCACGTGCTTTAAGTATTACGCAGGGACGTGCCGTTGGTGTAGCACACTATCTTTTAGGTGGTATTGCTACAACATGGTCATTTTTCTTAGCACGTATTATTGCTGTTGGT
            Hafniomonas_laevis  ATGACAATTAAAGCTCCTGAAAAAGAAGCTAAAAAAGTAAAGATTGCGGTTTCCCGTGATCCTGTGACTACATCCTTCGAAAAATGGGCTAAACCAGGTCATTTTTCTCGTACACTTTCTAAAGGACCTACAACTACTACGTGGGTTTGGAACTTACATGCTGATGCACACGATTTTGATTCCCATACTTCTGATTTAGAAGATGTATCTCGTAAAGTATTCAGTGCACACTTTGGTCAATTAGGTATTATCTTTATTTGGTTAAGTGGTATGTATTTCCACGGTGCTCGTTTCTCTAACTATGAAGCATGGTTAACAGACCCAACACATATTAAACCAAGTGCTCAAGTAGTATGGCAAATTGTTGGTCAAGAAATTTTAAATGGTGATGTAGGTGGCGGGTTCTCCGGTATCCAAATTACTTCTGGTTTCTTCCAATTATGGCGTGCTAGTGGTATTACAAGTGAATTACAATTATATGCAACAGCTATTGGTGGTCTAGTAATGGCAGCTGCTATGTTCTTTGCAGGTTGGTTCCACTATCACAAGGCCGCGCCTAAGTTAGAGTGGTTCCAAAATGTGGAATCTATGTTAAACCACCACTTAGCTGGTTTATTAGGTTTAGGTAGTTTAGCATGGGCTGGTCACCAAATTCACATTTCTATGCCAATTAACAAATTATTAGATGCTGGTGTTGACCCGAAAGAAATCCCATTACCACACGATTTAATTTTAAATCGTGCGATTATGGCAGATTTATACCCAAGCTTTGCAAAAGGGTTAGCTCCATTCTTTACATTAAATTGGAGTGAATACAGTGACTTCTTAACATTTAAAGGCGGTTTAAACCCTGTAACAGGTGGTTTATGGTTAAGTGATGAAGCTCACCACCACTTAGCAATTGCTGTATTATTCATTATTGCAGGTCACATGTACCGCACAAACTGGGGTATTGGTCATAGTATGAAAACTATCTTAGAAGCTCATAAAGGTCCTTTCACAGGTAATGGTCATACTGGCTTATATGAAATTTTAACAACATCTTGGCATGCTCAATTAGCTATTAACTTAGCATTATTCGGTTCTTTATCCATTATCGTGGCTCACCACATGTACAGTATGCCACCTTACCCGTATTTAGCAACTGACTACGCTACACAATTATCTTTATTCACACACCATATGTGGATTGGTGGTTTCTGTGTAGTAGGTGCTGGTGCGCATGCTGCTATTTTTATGGTTCGTGATTATGATCCAACTAATAACTATAACAACTTATTAGACCGTGTAATCCGTCACCGTGATGCTATTATTTCTCACTTAAACTGGGTATGTATTTTCTTAGGTTTCCACAGCTTCGGTTTATACATTCACAACGATACAATGTCCGCATTAGGTCGTCCACAAGATATGTTTAGCGACACAGCTATTCAATTACAACCAGTTTTTGCACAATGGGTTCAAAATACACACTTCTTAGCTCCAGGCTTAACTGCTCCTAATGCTTTAGCTGCTACAAGTGCTACTTGGGGTGGTGATGTAGTTGCAGTTGCTGGTAAAGTAGCGATGATGCCTATTTCTTTAGGTACAGCTGACTTCATGGTTCACCACATCCACGCGTTTACTATTCACGTAACTGTATTAATTTTATTAAAAGGTGTATTATATGCACGTAGTTCTCGTTTAATTCCTGATAAAGCGAACTTAGGTTTCCGTTTCCCATGTGACGGTCCAGGTCGTGGCGGTACTTGTCAAGTTAGTGCTTGGGACCACGTATTCTTAGGCTTATTCTGGATGTATAACTCCTTATCTATCGTTATTTTCCACTTCTCTTGGAAAATGCAATCTGACGTTTGGGGTACTGTTACAGCTTCTGGT---GTATCTCACATCACTGGTGGTAACTTTGCACAAAGTGCGAATACCATCAATGGCTGGTTACGTGATTTCCTTTGGGCGCAGTCCAGTCAGGTTATCCAATCTTACGGTTCCGCGTTATCCGCATATGGCTTAATCTTCCTTGGCGCCCACTTCATTTGGGCTTTTAGTTTAATGTTCCTGTTTTCTGGCCGTGGATACTGGCAAGAACTTATTGAAAGTATCTTATGGAGCCACAATAAATTAAAAGTAGCTCCAGCTATTCAACCTCGCGCGTTATCTATTACACAAGGTCGTGCTGTAGGTGTAGCGCACTACTTATTAGGTGGTATTGCTACTACTTGGAGCTTCTTCGAAGCTCGTATTATTGCAGTAGGC
          Hariotina_reticulata  ATGACAATTAGTTCACCAGAACGCGAAGCTAAAAAAGTAAAAATTGCAGTAGATCGTAATCCTGTAGAAACAAGTTTTGAAAAATGGGCGAAACCAGGACATTTTTCAAGAACTCTTTCAAAAGGACCAAATACTACAACTTGGATTTGGAATCTTCATGCTGATGCTCATGACTTTGATAGTCATACGAGCGATTTAGAAGAAATTTCAAGAAAAGTTTTTAGTGCTCATTTTGGACAATTAGGTGTTATTTTTATTTGGTTAAGTGGGATGTACTTCCATGGAGCACGTTTTTCAAATTATGAAGCTTGGTTAAGTGATCCAGTTCATATTAAACCAAGTGCACAAGTAGTATGGCCGGTAGTAGGTCAAGAAATTTTAAACGGAGATGTTGGGGGCGGTTTCCAAGGTATCCAAATCACGTCTGGTTTCTTCCAATTATGGAGAGCGAGTGGTATCACAAGCGAATTACAATTATACACAACAGCTATTGGAGGTTTAGTAATGGCTGCTGCAATGTTCTTTGCTGGTTGGTTCCATTATCATAAAGCTGCTCCAAAATTAGAATGGTTCCAAAATGTTGAATCAATGTTAAACCACCATTTAGCAGGTTTATTAGGTTTAGGAAGTTTAAGTTGGGCTGGTCACCAAATTCACGTATCTTTACCAGTAAATAAATTACTAGATGCTGGAGTGGATCCAAAAGAAATTCCATTACCACATGAATTTTTATTAAATCGTCAAATTATGCAAGATTTATATCCAAGTTTTGCAAAAGGTTTAGCTCCATTCTTCACATTACAATGGGGTGAATATAGCGATTTCTTAACATTTAATGGAGGTTTAAACCCTGTAACAGGTGGTTTATGGTTGAGTGATACTGCTCACCACCATTTAGCAATTGCTGTTTTATTCTTAGTAGCTGGACATATGTATCGTACAAATTGGGGTATTGGACATTCTATGAAAGAAATTTTAGAAGCACATAAAGGTCCTTTCACAGGTGAAGGGCATGTAGGATTATATGAAATCTTAACGACTTCTTGGCATGCACAATTAGCAATCAATTTAGCTTTATTTGGTTCGCTTTCTATTATTGTTGCTCACCACATGTATTCTATGCCTCCTTATCCTTATTTAGCTACAGATTATGGAACGCAACTTTCTTTATTTACACACCACACTTGGATTGGTGGTTTCTGTATTGTAGGAGCTGGTGCTCACGCAGCTATTTTCATGGTTCGTGATTACGATCCTACGAATAATTACAACAACTTACTAGATCGTATGATTCGTCATCGTGATGCTATTATTTCTCATTTAAACTGGGTTTGTATTTTCTTAGGTTTCCATAGCTTTGGATTATATATTCACAATGATACTATGAGTGCTTTAGGACGTCCACAAGATATGTTCTCTGATACAGCTATTCAATTACAACCTGTATTTGCACAATGGGTTCAAAAAACACATTTCCTTGCTCCACAATTAACTGCACCAAATGCTTTAAGTGCAACAAGTGCTACTTGGGGTGGAGATGTTGTAGCAGTTGGTGGAAAAGTTGCAATGATGCCTATTTCTTTAGGTACTTCTGATTTCCTAGTTCACCACATCCATGCATTTACTATTCACGTAACTGTTTTAATTTTATTAAAAGGTGTTTTATTTGCTCGTAGTTCACGTTTGATTCCAGATAAAGCAAATTTAGGATTCCGTTTCCCTTGTGACGGTCCAGGTCGTGGAGGAACTTGTCAAGTTTCTGCTTGGGACCACGTATTCTTAGGCCTATTCTGGATGTATAACTCATTAAGTATTGTTATTTTCCACTTTAGTTGGAAAATGCAATCTGATGTTTGGGGAACTGTTACAGCAAATGGT---GTATCTCACATTACGGGTGGAAACTTTGCTCAAAGTGCAAATACTATTAATGGATGGTTAAGAGATTTCCTTTGGGCACAATCTTCTCAAGTTATTCAATCTTATGGTTCAGCATTATCTGCATATGGATTAATGTTCTTAGGAGCGCATTTTGTTTGGGCTTTCTCTTTAATGTTCTTATTTAGTGGTCGTGGTTATTGGCAAGAATTAATCGAGTCTATTATCTGGGCACACAGCAAATTAAAAGTAGCTCCATCAATTCAACCTCGTGCTTTAAGTATTACTCAAGGTCGTGCTGTAGGTGTTGCTCATTACCTTTTAGGTGGTATTGCAACAACTTGGTCGTTCTTTTTAGCACGTATTATCGCCGTAGGA
                 Jenufa_minuta  ATGACAATTAGTTCCCCAGAACGAGAAACAAAAAAAGTAAAAATTGCTGTTGATCGTAATCCTGTAGAAACAAGTTTTGAAAGATGGGCGAAACCTGGTCATTTTTCAAGAACTTTATCTAAAGGGCCAAATACCACAACTTGGATTTGGAATCTTCATGCAGATGCGCATGATTTTGATAGTCAAACAAGTGATTTAGAAGAAATTTCACGAAAAGTTTTTAGTGCTCATTTTGGACAATTAGGCATCATTTTTATCTGGTTAAGTGGGGCATATTTTCATGGGGCACGTTTTTCAAATTATGAAGCATGGTTAAGTGATCCAACTCATATTAAACCAAGTGCGCAAGTAGTTTGGCCTATCGTAGGGCAAGAAATTTTAAATGGTGATGTAGGAGGTGGATTCCAAGGAATTCAAATTACCTCAGGTCTTTTCCAATTATGGAGAGGCGGTGGTATCACTAGTGAATTGCAGCTTTATTGTACAGCTATTGGTGCTTTAGTAATGGCTGGAGCAATGTTTTTTGCTGGTTGGTTTCATTATCATAAAGCAGCTCCAAAACTAGAATGGTTCCAGAATGTAGAATCAATGCTAAATCACCATCTAGGCGGGTTATTAGGGTTAGGAAGTTTAGGCTGGGCTGGTCACCAGATTCATCTTTCATTGCCTATTAATAAACTTTTAGATGCTGGGGTAGATCCAAAAGAGATTCCATTACCTCATGATTTATTATTAAATAGATATTTCATGGCTGATTTATATCCAAGCTTTTCAAAAGGTTTGGCACCATTTTTTACTCTTCAATGGAGTGATTATAGTGACTTCTTAACATTTAAAGGCGGATTAAATCCAATTACAGGTGGTTTGTGGTTAAGTGATACAGCACACCATCACTTAGCTATTGCTGTGTTATTTCTAGTAGCAGGTCATATGTATAGAACAAATTGGGGTATTGGCCATAGTATGAAAGAAATACTGGAAGCTCACCGTGGACCTTTCACGGGGGATGGTCACGTAGGTCTTTATGAAATCTTAACAACATCATGGCATGCTCAACTAGCTATTAACCTAGCTTTATTTGGTTCTTTATCTATTATTGTGGCTCATCATATGTACTCAATGCCTCCGTATCCATATTTAGCTACGGATTACGGAACTCAGTTATCATTATTTACTCACCATATGTGGATCGGTGGTTTTTGTATTGTTGGCGCAGGTGCTCACGGGGCTATATTTATGGTTCGTGATTATGATCCAACTAACAATTACAACAACTTACTAGATCGTGTAATTCGCCATAGAGATGCGATCATATCGCATTTAAACTGGGTTTGTATATTTTTAGGCTTCCATAGTTTTGGTTTATACATTCATAACGATACAATGAGTGCTTTAGGACGTCCACAAGACATGTTTTCAGACACAGCTATTCAATTACAACCTGTATTTGCACAATGGATTCAAAACATCCATTTCCATGCACCGCAATTTACAGCGCCTAACGCTTTAGCAGCAACAAGTGCAAGTTGGGGAGGAGATCTTGTAGCTGTTGGTGGAAAAGTAGCCATGATGCCTATTGCTTTAGGAACTTCTGACTTCTTAGTTCATCACATACACGCATTTACTATTCATGTAACTGCTTTAATTCTTTTAAAAGGAGTATTATATGCTCGTAGTTCACGTTTAATTCCTGACAAAGCAAACCTTGGTTTCCGTTTTCCTTGTGATGGACCTGGACGTGGGGGTACATGCCAAGTTTCTGCGTGGGATCATGTATTTTTAGGTAGCTTCTGGATGTATAATGCCATTTCAGTAGTTATTTTCCATTTTAGTTGGAAAATGCAATCTGACGTGTGGGGTGTTGTAAATGGTTCAGGA---GTGTCACACATTACTGGTGGTAACTTTGCACAAAGTGCTAACACTATCAATGGGTGGCTTCGAGATTTCTTATGGGCTCAATCCAGTCAAGTTATCCAATCATATGGATCTTCTTTATCTGCTTATGGATTAATTTTCTTAGGGGCTCATTTTGTATGGGCTTTTAGTTTAATGTTCTTATTTAGCGGTAGAGGTTATTGGCAAGAATTAATCGAGTCTATTATTTGGGCTCATAATAAAGTTAAAGTAGCACCGACTATCCAACCTAGAGCATTAAGCATTACTCAAGGACGAGCTGTTGGTGTTGCTCATTATCTTCTAGGAGGTATAGCCACTACATGGTCATTCTTCTTAGCTAGAATTATTGCTGTAGGT
              Jenufa_perforata  ATGACAATTAGTTCACCAGAACGAGAAACCAAAAAAGTTAAAATTGCGGTTGATCGTAATCCAGTTGAAACAAATTTTGAAAAATGGGCTAAACCAGGACATTTTTCACGTACTCTTTCAAAAGGTCCAAACACAACAACATGGATTTGGAACCTTCATGCAGATGCTCATGACTTTGATAGTCATACGAGTGATCTTGAAGAGATTTCTAGAAAAATTTTTAGTGCTCATTTTGGACAATTAGGAATAATTTTTATTTGGTTAAGTGGTGCATACTTTCACGGAGCACGTTTTTCAAACTATGAAGCATGGTTGGCAGATCCAACTCACATTAAGCCAAGTGCTCAAGTTGTTTGGCCTATTGTAGGTCAAGAGATTTTAAATGGAGATGTTGGAGGTGGTTTTCAAGGTATTCAAATAACTTCTGGTCTTTTCCAACTGTGGAGAGGAGGTGGAATAACTAGTGAATTACAACTTTATTGTACTGCTATTGGTGCATTAGTAATGGCAGGTGCTATGTTTTTTGCTGGTTGGTTTCACTACCACAAAGCAGCTCCTAAATTAGAATGGTTTCAAAATGTAGAATCGATGATGAATCACCATTTAGGAGGACTTTTAGGTTTAGGAAGCTTAGGATGGGCTGGACACCAAATTCATCTATCTTTACCGATTAATAAACTTCTAGATGCTGGGGTAGATCCAAAAGAAATTCCTCTTCCACATGATTTAATATTAAATCGACAATTCATGGCAGATTTGTATCCAAGTTTTGCTAAAGGATTAGCTCCATTTTTCACTTTGCAATGGAGTGATTATAGTGATTTCTTAACTTTTAAAGGAGGATTAAACCCAATTAATGGTGGTTTATGGTTAAGTGATACAGCGCATCATCATGTAGCTATTGCTGTTTTATTTTTAGTTGCAGGACATATGTACAGAACTAATTGGGGAATCGGTCATAGTATGAAAGAAATATTAGAAGCTCATCGTGGACCTTTTACTGGCGATGGTCACGTAGGCCTTTATGAAATCTTGACTACATCTTGGCATGCTCAATTAGCTATTAATTTAGCATTATTTGGGTCTTTATCTATCATTGTGGCTCACCACATGTACAGCATGCCACCGTACCCTTATTTAGCTACAGATTATGGAACTCAACTTTCTTTATTTACACATCACATGTGGATAGGTGGTTTTTGTATTGTTGGGGCAGGTGCTCACGGAGCTATTTTTATGGTTCGTGACTATGATCCAACAAATAATTACAACAATTTACTTGATCGTGTAATCCGTCATAGAGATGCTATTATTTCTCATTTAAATTGGGTTTGTATATTTTTAGGATTCCACAGCTTTGGTTTGTATATTCATAACGACACAATGAGTGCCTTAGGACGTCCTCAAGACATGTTCTCTGACACTGCAATACAACTACAACCAGTTTTTGCTCAGTGGATTCAAAATATTCATTTCCATGCTCCTCAATTTAGTGCACCTAACGCTTTAGCAGCAACAAGTGTAACTTGGGGTGGAGATCTAGTAGCTGTTGGTGGAAAAGTCGCTATGATGCCTATTTCTTTAGGAACTTCTGACTTCTTGGTTCATCACATTCATGCTTTTACTATTCATGTAACAGCACTTATTCTTCTAAAAGGAGTTTTATATGCTCGCAGTTCTCGTTTAATTCCAGATAAAGCAAATCTTGGTTTCCGTTTCCCTTGCGATGGACCAGGGCGTGGTGGAACATGCCAAGTTTCAGCTTGGGACCATGTATTTTTAGGCATATTCTGGATGTATAATGCTATCTCAGTTGTTATTTTCCATTTTAGTTGGAAAATGCAATCAGATGTTTGGGGTGCTGTTAATGCTTCAGGG---GTTTCTCACATTACTGGTGGAAACTTTGGACAAAGTGCGAATACTATTAATGGTTGGCTTAGAGACTTCTTGTGGGCTCAATCAAGCCAAGTTATTCAATCTTATGGATCATCGTTATCTGCTTATGGTTTAATTTTCTTAGGTGCTCACTTTGTTTGGGCTTTCAGTTTAATGTTCTTATTCAGTGGTCGAGGCTATTGGCAAGAACTTATCGAATCTATTCTTTGGGCTCATAATAAAGTTAAAGTAGCTCCTACTATTCAACCTCGAGCGTTAAGTATTACTCAAGGACGTGCTGTTGGTGTTGCTCACTATATTTTAGGAGGTATTGCCACAACATGGTCATTCTTCTTAGCACGAATTATTGCCGTAGGT
          Kirchneriella_aperta  ATGACAATTAGTTCACCAGAGCGCGAAGCCAAAAAAGTAAAAATTGCTGTTGATCGCAATCCAGTAGAAACAAGTTTTGATAAATGGGCTAAGCCAGGTCATTTCTCAAGAAGTTTAGCAAAAGGTCCAAATACAACAACATGGATTTGGAATCTTCACGCTGATGCACATGATTTCGATAGTCATACAAGTGATTTAGAAGAAATCTCTCGTAAAGTATTTAGTGCACACTTTGGACAATTAGGTGTTATTTTTATTTGGTTAAGTGGTATGTATTTCCATGGAGCGCGCTTCTCAAACTATGAAGCATGGTTAAGTGATCCTATTCATATTAAACCAAGTGCTCAAGTAGTATGGCCTGTAGTTGGTCAAGAAATTTTAAATGGTGACGTAGGTGGTGGTTTCCAAGGTATTCAAATTACTTCAGGTTTCTTCCAACTTTGGAGAGCTAGTGGTATTACTAGTGAGTTACAACTTTATAGTACAGCAATCGGTGGATTAGTTTTTGCTGCCGCTATGTTCTTTGCTGGTTGGTTCCACTATCATAAAGCTGCTCCTAAATTAGAATGGTTCCAAAATGTAGAATCAATGTTAAATCACCATTTAGGCGGACTTTTAGGTTTAGGAAGTTTAGGTTGGGCTGGTCACCAAATTCATATTTCTTTACCAGTAAATAAACTTTTAGATGCTGGTGTTGATCCTAAAGAAATTCCACTTCCACATGATTTAATCTTAAATAGACAAATTATGGCAGATCTTTACCCAAGCTTCGCAAAAGGTTTAACTCCATTCTTTACTTTACAATGGGGTGAATACAGTGATTTCTTAACGTTTAATGGTGGTCTTAACCCTGTTACAGGTGGACTATGGTTAAGTGATACTGCTCATCACCACGTTGCGATCGCAGTATTATTCTTAGTAGCAGGACATATGTACCGTACAAACTGGGGTATCGGACATTCTATTAAAGAGATTTTAGAAGCTCATAAGGGCCCATTCACTGGTGAAGGCCATGTAGGACTTTATGAAATTTTAACAACATCTTGGCATGCTCAATTAGCTATTAACTTAGCTTTATTTGGGTCATTATCAATTATTGTAGCTCATCACATGTACTCTATGCCTCCATATCCGTATTTAGCTACTGATTATGGTACACAATTATCTTTATTTACTCACCACAACTGGATCGGTGGTTTTTGTATTGTTGGTGCTGGTGCGCACGCAGCTATTTTTATGATTCGTGACTATGATCCTGCAAGTTCATACAATAACTTACTAGATCGTGTAATTCGTCATAGAGACGCAATTATTTCACATTTAAACTGGGTTTGTATTTTCTTAGGATTCCACAGTTTTGGTCTTTACATTCATAATGATACAATGAGTGCCTTAGGCCGTCCACAAGATATGTTCTCAGATACAGCAATTCAATTACAACCGGTATTTGCACAATGGATTCAAAATACTCATTTTGCTGCTCCACAATTAACTGCTCCAAATGCTTTAGCAGCTACAAGTGCTACTTGGGGTGGAGACTTAGTGGCAGTTGGTGGTAAAGTTGCGATGATGCCTATTTCATTAGGTACTTCAGATTTCTTGGTTCACCACATCCATGCTTTTACGATTCACGTTACAGTTTTAATTCTGTTAAAAGGTGTATTATTTGCTCGTAGTTCTCGTTTAATTCCAGATAAAGCAAATCTCGGTTTCCGTTTCCCTTGTGACGGTCCAGGTCGTGGTGGTACTTGTCAAGTTTCTGCTTGGGACCATGTTTTCTTAGGTCTCTTCTGGATGTATAACTCGTTATCTATTGTAATTTTCCACTTCTCTTGGAAAATGCAATCTGATGTATGGGGTACAGTAAATGCCAATGGT---GTTTCTCACATTACTGGTGGTAACTTTGCTCAAAGTGCTAATACTATTAATGGATGGTTACGTGATTTCCTATGGGCACAATCATCTCAAGTAATTCAATCTTATGGTTCTGCTTTATCTGCATATGGTTTAATCTTCTTAGGAGCGCACTTCGTTTGGGCATTCAGTTTAATGTTCCTATTCAGTGGTCGTGGTTACTGGCAAGAACTTATTGAATCTATTGTATGGGCACACTCTAAACTTAAAGTTGCTCCTTCAATTCAACCACGTGCGTTAAGCATTACTCAAGGTCGTGCTGTTGGTGTAGCTCACTATCTATTAGGTGGTATTGCTACAACTTGGTCATTCTTCTTAGCTCGTATTATTGCTGTTGGA
      Koshicola_spirodelophila  ATGACGATTAATCTACCTGAACGCGAAGCAAAAAAAGTAAAAATTGCGGTTGATCGTAACCCTGTTGAAACTAGTTTTGCACGATGGGCTAAGCCTGGTCATTTTTCACGAACTTTAGCTAAAGGACCAAATACAACAACTTGGATATGGAATTTACACGCGGATGCACATGATTTTGATAGCCACACAAGTGACTTACAAGACATCTCTCGAAAAATCTTTAGTGCTCATTTTGGTCAATTAGGTGCAATTTTAATTTGGCTTAGTGGTATGTATTTTCATGGAGCTCGTTTTTCAAATTATGAAGCGTGGTTAAGTGACCCAACACATATTAAACCAAGTGCACAAATTGTATGGCCAATTGTTGGTCAAGAAATTTTAAACGGCGACGTTGGAGGTGGATTCCAAGGTGTACAAATTACCTCTGGATTATTCCAATTATGGCGTGCTAGTGGTATAACAACAGAATTGCAATTATATTGCACAGCTGTTGGCGGCTTAATTCTAGCTGGCGCTATGTTTTTCGCCGGCTGGTTCCACTACCATAAAAGCGCACCGAAGTTACAATGGTTCCAAGATGCGGAATCAATGTTAAACCACCATCTTGGAGGTTTACTTGGTTTAGGAAGTTTGGGATGGGCTGGACACCAAATTCACGTATCTCTTCCAATCAATAAATTATTGGATGCTGGTGTGGATCCAAAAGAAATTCCTTTACCGCATGAATTTATTTTCAATCCTTCTTTAATGGCGGACTTATATCCGTCTTTTTCAAAAGGGTTAGCGCCTTTCTTTACATTAAATTGGAGCGAATACAGTGATTTTTTAACTTTTAATGGTGGACTAAACCCAGTAACTGGTGGCTTATGGTTAAGTGACTCTGCTCACCACCACGTTGCTATTGCAGTTTTATTCTTAGTGGCAGGCCACATGTATAGAACTAATTGGTCTCTTGGACATAGCATAAAAGAAATTTTAGAAGCTCACAGAGGACCTTTAACTGGCGAAGGACATAAAGGTCTATATGAAATTCTAACAACATCATGGCATGCTCAATTAGCTATTAACCTTGCATTATTTGGTAGCCTTTCAATTATTGTAGCACATCATATGTATTCAATGCCGCCGTATCCATACCAAGCTATTGACTACGCTACACAACTTTCATTATTCACACACCATACATGGATTGGTGGTTTCTGTATCGTAGGGGCAGCTGCACACGCAGGTATTTTTCTTGTAAGAGATTATGATCCTGCTAGCAACTATAACAATTTATTGGATCGTGTGCTTCGTCATAGAGACGCTATCATTAGCCATTTAAATTATGTATGTATTTTCCTTGGTTTCCACTCTTTTGGACTTTATATCCACAACGATACTATGAGTGCGTTAGGCCGTCCTCAAGATATGTTTGCAGATAACGCTATTCAATTACAGCCTGTTTTTGCTCAATGGATTCAAGGAATTCATGCATCAGCTGCAGGCTTTACTGCGCCTAATGCCTTAGCTTCTACTTCTGTTAGTTGGGGTGGAGATTTTCTTGCGGTAGGTGGCAAAATAGCTTTGGCTCCTATTCCTTTAGGAACTTCTGATTTCTTAGTACACCATATTCACGCATTTACAATCCATGTAACAGCATTAATTTTACTTAAAGGTGTTTTATACTCTCGTAGTTCTCGTTTAATTCCAGATAAAGCAAATTTAGGTTTCCGATTCCCGTGTGATGGTCCTGGTCGTGGAGGTACTTGTCAAGTTTCTGCTTGGGATAGCACGTTCCTTGGTCTATTCTGGATGTATAACGCAATTAGTGTTGTTATTTTCCATTTTAGCTGGAAAATGCAAAGTGATGTATTTGGAACAGTAAGTAATGGCGCG---ATTCAACATATTACAGCTGGTAATTTTGCAGCGTCTGCAAACACGATTAACGGTTGGCTAAGAGATTTCCTTTGGGCACAGTCATCACAAGTTATTACTTCTTATGGGTCTGCGCTATCAGCTTACGGTTTAATTTTCTTAGGCGCACACTTTGTATGGGCATTCTCATTAATGTTCTTATTTAGTGGTCGTGGCTATTGGCAAGAGCTAATCGAAAGTATTGTTTGGGCACATTCTAAATTAAAAGTAGCTCCAGCTATTCAACCTCGCGCGTTAAGTATTATTCAGGGCCGTGCAGTTGGTGTAGCACACTACTTATTAGGAGGTATTGCTACAACTTGGTCATTCTTCCTTGCGCGTATTATCGCAGTTGGA
           Lobochlamys_culleus  ATGACAATTAGTTCACCTGAACGAGAAGCTAAAAAAGTAAAGATTGCTGTAGATCGCAATCCGGTTGAAACAAGTTTTGAAAAATGGGCAAAGCCTGGTCATTTTTCTCGTACTCTGGCAAAAGGTCCAAATACAACAACATGGATTTGGAATCTTCACGCAGACGCACACGACTTCGATTCACACACATCAGATCTAGAAGAAATTTCTAGAAAAGTATTTAGTGCACACTTTGGTCAATTAGGTATTATTTTAATCTGGTTAAGTGGTATGTATTTCCATGGTGCACGATTTTCAAACTATGAAGCTTGGTTAAGTGATCCAACTCATATTAAACCAAGTGCTCAAGTTGTATGGCCTGTTGTTGGACAAGAAATTTTAAACGGTGACGTAGGAGGAGGATTCCAAGGTATTCAAATTACTTCGGGATTCTTCCAACTTTGGCGTGCAAGTGGTATTACAAGTGAATTACAACTTTATACAACAGCTATTGGCGGTTTAGTATTAGCTGTTGCTATGTTCTTTGCTGGTTGGTTCCACTACCACAAGGCTGCGCCTAAGCTAGAGTGGTTCCAAAACGTTGAATCAATGTTAAACCACCACTTAGCCGGTCTTTTAGGATTAGGAAGTTTAGCTTGGGCTGGACACCAAATCCACGTTTCTCTTCCAATCAACAAGCTTTTAGATGCTGGTGTTGATCCAAAAGAAATTCCTTTACCTCATGATTTACTTTTAAACAAAAATTTAATCGCTGATTTATACCCAAGTTTTGCTAAAGGTTTAGCTCCATTCTTTACTTTAAATTGGAGTGAATACAGTGATTTTTTAACATTTAAAGGTGGTTTAAACCCGGTAACAGGAGGTCTGTGGTTAAGTGATACAGCTCACCACCACGTAGCTATTGCAGTATTATTCCTTGTAGCAGGACACCAGTATAGAACAAACTGGGGTATTGGACATAGTATTAAAGAAATTTTAGAAGCTCATCGTGGTCCATTCACAGGTGAAGGACACGTTGGTCTTTATGAAATTTTAACAACATCATGGCATGCGCAATTAGCTATTAACTTAGCATTATTTGGTTCACTTTCTATCATCGTCGCTCATCACATGTATGCTATGCCACCATATCCATACTTAGCTACTGATTATGGAACTCAACTTTCTTTATTCACACACCACGTTTGGATTGGTGGATTTTGTATTGTAGGGGCAGGTGCTCACGCGGCTATTTTTATGGTTCGTGATTATGATCCTACTTCAACATATAATAACCTATTAGATCGTATGATTCGTCACCGTGATGCAATTATTTCACATTTAAACTGGGTTTCTATTTTCTTAGGTTTCCACAGCTTTGGGCTATATATTCACAATGATACAATGAGTGCTTTAGGACGTCCTCAAGATATGTTCTCTGATACAGCTATTCAATTACAACCTGTATTCGCTCAATGGATTCAAAAAACACATTTCTTAGCTCCGCAATTAACAGCACCGAATGCTTTATCAGCAACAAGTCTTACTTGGGGTGGTGATTTAGTTGCAGTAGGTGGAAAAGTTGCTATGATGCCTATTTCACTTGGTACATCAGATTTCCTGGTTCATCACATCCATGCATTTACAATTCACGTAACTGTTCTTATTCTTCTTAAAGGTGTTTTATTTGCACGTAGTTCTCGATTAATTCCAGATAAAGCTAATTTAGGTTTCCGTTTCCCTTGTGACGGTCCTGGTCGTGGAGGTACTTGTCAGGTTTCTGCTTGGGACCACGTTTTCCTTGGCTTATTCTGGATGTACAACTCTTTAAGTATTGTAATTTTCCACTTCTCTTGGAAAATGCAATCAGATGTTTGGGGAACAGTAACAGCTTCTGGA---GTTTCTCACATTACTGGTGGTAACTTTGCACAAAGTGCAAACACTATTAATGGTTGGTTAAGAGATTTCTTATGGGCACAATCATCACAGGTAATTCAATCATATGGTAGTGCTTTATCTGCATATGGTTTAATTTTCTTAGGTGCTCACTTCATCTGGGCTTTTAGTCTTATGTTCTTATTCTCTGGTAGAGGCTATTGGCAAGAATTAATTGAATCAATCGTTTGGGCACATAATAAACTTAAAGTAGCTCCAGCTATTCAACCAAGAGCTTTAAGTATTACACAAGGTCGTGCTGTTGGTGTTGCTCACTACCTTTTAGGTGGTATTGCTACAACATGGTCATTCTTCTTAGCACGTATTATTTCTGTAGGT
            Lobochlamys_segnis  ATGACAATTAGTTCACCAGAAAAAGAAGCAAAAAAAGTAAAGATTGCAGTTGATCGCAATCCGGTTGAAACAAGTTTTGAAAAATGGGCAAAACCTGGACATTTTTCGCGTACACTTGCTAAAGGTCCAAATACAACAACTTGGATTTGGAATTTACATGCGGATGCACATGATTTCGACTCGCATACATCAGATTTAGAAGAAATTTCAAGAAAAGTATTTAGTGCACATTTTGGTCAATTAGGCATTATTTTAATTTGGTTAAGTGGTGGATATTTCCATGGTGCACGCTTTTCAAATTATGAAGCTTGGTTAAGTGATCCAACTCATATTAAACCAAGTGCTCAAGTTGTTTGGCCTGTTGTTGGACAAGAAATTTTAAACGGGGATGTTGGTGGTGGATTCCAAGGGATTCAAATTACTTCTGGATTCTTCCAACTTTGGAGAGCTGGTGGGATTACAAGTGAATTACAACTTTATACTACTGCTATTGGTGGTTTAGTTTTAGCTCTTGCTATGTTTTTCGCTGGTTGGTTCCATTATCATAAAGCAGCTCCAAAATTAGAATGGTTCCAAAATGTTGAATCCATGATGAACCACCATTTAGGAGGTCTTTTAGGCTTAGGAAGTTTAGGTTGGGCAGGTCACCAAATCCACGTGTCATTACCAATTAATAAACTTTTAGATGCAGGCGTGGATCCTAAAGAGATTCCGTTACCTCATGATTTACTTTTAAACAAAAATTTAATTGCAGATTTATATCCAAGTTTTGCAAAAGGTTTAGCACCCTTCTTTACCTTAAACTGGAGCGAATATAGTGACTTTTTAACATTTAAGGGTGGTTTAAACCCTGTTACTGGTGGTCTTTGGTTAAGCGATACAGCTCACCATCACGTAGCAATTGCCGTATTATTCCTTGTTGCTGGTCATCAATACAGAACTAATTGGGGTATTGGTCATAGTATGAAAGAAATTTTAGAAGCTCACCGTGGGCCATTTACAGGTGAAGGACATGTGGGTCTTTATGAAATTTTAACAACATCTTGGCATGCTCAATTAGCTATCAATTTAGCATTATTTGGTTCACTTTCTATTATTGTGGCTCATCACATGTACGCGATGCCGCCATATCCATATTTAGCTACTGATTATGGAACTCAACTTTCTTTATTTACTCACCACGTTTGGATTGGAGGTTTCTGCATTGTTGGTGCTGGAGCTCATGCTGCCATTTTTATGGTTCGTGATTATGATCCTACTTCAACTTACAATAACTTACTGGATCGTGTTATTCGTCATCGTGACGCCATGATTTCTCATTTAAACTGGGTTTGTATTTTCTTAGGTTTCCACAGCTTTGGACTTTACATTCACAACGATACAATGAGTGCTTTAGGTCGTCCTCAAGATATGTTCTCAGATACAGCGATTCAATTACAACCTGTATTCGCTCAATGGATTCAAAAAACACATTTCTTAGCTCCACAATTAACAGCGCCTAATGCTTTATCAGCAACAAGTCTTTCTTGGGGTGGTGATGTAGTAGCCGTTGGTGGAAAGGTGGCAATGATGCCAATCTCATTAGGAACGTCTGACTTCCTGGTTCATCACATCCATGCATTTACAATTCACGTAACTGTTCTAATTTTACTTAAAGGTGTTTTATTTGCACGTAGTTCTCGTCTAATTCCAGATAAAGCAAACTTAGGCTTCCGTTTCCCATGTGATGGTCCTGGTCGCGGTGGAACTTGTCAAGTTTCAGCTTGGGATCACGTTTTCTTAGGCCTTTTCTGGATGTACAACTCTCTAAGTATTGTAATCTTCCATTTCTCTTGGAAAATGCAATCTGATGTTTGGGGAACTGTAACAGCTTCTGGT---GTTTCTCATATCACTGGTGGTAACTTTGCTCAAAGTGCAAATACAATTAACGGTTGGTTAAGAGATTTCTTATGGGCGCAATCATCACAAGTTATTCAATCGTATGGTTCAGCACTTTCAGCATATGGTCTTATTTTCTTAGGTGCACACTTTGTTTGGGCGTTCTCACTTATGTTCCTATTCAGTGGTCGTGGTTACTGGCAAGAATTAATCGAGTCAATTGTATGGGCACATAACAAATTAAAAGTTGCTCCAGCTATTCAACCCCGCGCTCTAAGTATTACTCAAGGTCGTGCTGTTGGTGTTGCTCACTATCTTTTAGGTGGTATTGCTACAACATGGTCATTCTTCTTAGCACGTATTATTTCTGTAGGT
           Microglena_monadina  ATGACAATTACTACGAAAGTACGATTAATAAAAAAAGTTAAAGTTGCGGTAGATCGCAATCCAGTAGAAACAAGTTTTGAAAAATGGGCAAAACCAGGACATTTTTCACGCACTCTTTCTAAAGGACCAAATACAACAACATGGATTTGGAACCTTCATGCTGATGCTCATGACTTCGATACTCAAACAACTGACTTACAAGAAATTTCTAGAAAAATATTTAGTGCTCATTTTGGACAATTAGGTATTATTTTAATTTGGTTAAGTGGTATGTATTTCCATGGGGCACGTTTCTCTAATTATGAAGCATGGTTAAGTGATCCAACTCACATTAAACCAAGTGCACAAGTTGTATGGCCAGTTGTTGGTCAAGAAATTTTAAATGGTGATGTAGGTGGTGGATTCCAAGGTATTCAAATTACTTCAGGCTTTTTCCAATTATGGAGAGCTAGTGGTATAACAAGTGAATTACAACTATATACTACTGCTATTGGAGGTTTAATTTTAGCAGGTACTATGTTTTTTGCTGGTTGGTTCCACTATCATAAAGCAGCTCCTAAACTAGAATGGTTCCAAAATGTTGAATCAATGCTAAATCACCACCTTAGTGGACTTTTAGGATTAGGAAGTTTAGCATGGGCTGGTCACCAAATTCATGTATCTTTACCTATTAATAAATTATTAGATGCAGGTGTAGATCCAAAAGAAATTCCATTACCACATGAATTATTATTAAATAAAAGTATCATTATTGACCTTTATCCAAGTTTTTCAAAAGGTTTAACTCCATTATTGACATTAAATTGGAGCGAATATAGCGATTTCTTAACATTTAAAGGTGGATTAAATCCAGTAACTGGTGGTTTATGGTTAAGTGATACAGCACACCACCATTTAGCTATTGCAATTTTATTCTTAGTAGCAGGTCATATGTACCGTACAAATTGGGGAATTGGTCATAGTATAAAAGAAATATTAGAAGCTCATAAAGGACCATTTACTGGTGAAGGCCACGTTGGTTTATATGATATTTTAATACATTCATGGCATGCTCAACTAGCTATTAATTTAGCTTTATTTGGTTCATTATCAATTATTGTTGCTCATCACATGTATTCTATGCCTCCGTATCCATATTTAGCTACAGATTATGGAACTCAATTATCATTATTTACTCACCACGTATGGATTGGTGGATTCTGTATTGTAGGTGCTGGTGCTCACGCAGCTATTTTTATGGTTCGTGATTATGATCCTACAAATAACTATAATAATTTATTAGATCGAGTAATCCGTCACCGTGATGCGATCATTTCACACTTAAACTGGGTTTGTATTTTCTTAGGTTTCCATAGTTTTGGTCTTTATATCCATAACGATACAATGAGTGCTTTAGGACGTCCTCAAGATATGTTCTCAGATACAGCAATTCAACTTCAACCTGTTTTTGCACAATGGATTCAAAATACACACTTCTTAGCACCACAATTAACAGCTCCAACTGCTTTAGCTGCAACAAGTCTTACTTGGGGTGGTGATATAGTTGCTGTTGGTGGAAAAGTTGCAATGATGCCTATTTCTTTAGGTACTTCAGACTTCCTGGTTCATCACATCCACGCATTTACGATTCATGTTACTGTATTAATTCTTTTAAAAGGTGTGTTATTTGCGCGCAGCTCGCGTTTAATTCCAGATAAAGCTAACTTAGGTTTCCGTTTCCCTTGTGATGGTCCAGGACGTGGTGGAACATGTCAAGTTTCTGCATGGGACCATATTTTCTTAGGTTTATTCTGGATGTATAATTCACTATCAATTGTTATTTTTAATTTCAGTTGGAAAATGCAATCAGATGTTTGGGGGACTGTCAACGATTCAGGT---GTTTCTCATATTACAGGTGGTAACTTTGCACAAAGTGCAAACACAATCAATGGTTGGCTTCGTGATTTCTTATGGGCACAATCATCTCAAGTTATTCAATCATATGGTTCTGCTTTATCTGCTTATGGACTTATGTTCTTAGGCGCTCACTTCGTATGGGCATTTAGCTTAATGTTTTTATTTAGTGGTCGTGGTTACTGGCAAGAACTTATTGAATCAATTGTTTGGGCACATAATAAACTTAAAGTAGCTCCTGCTATTCAACCACGTGCTTTAAGTATTACTCAAGGTCGTGCTGTTGGTGTAGCACATTATCTGTTAGGTGGTATTGCTACGACTTGGTCTTTCTTCTTAGCTCGTATTATTGCCGTGGGT
                 Microspora_sp  ATGACAATTCGTTCACCAGAGCGTGAAGCTAAAAAAGTGAAGATTGCTGTAGATCGCAATCCAGTTGAAACTAGTTTTGAAAAATGGGCGAAACCCGGACACTTTTCTCGTAGCCTTTCAAAAGGTCCAGCTACAACAACATGGATTTGGAATTTACACGCGGATGCTCATGATTTTGATAGTCACACAAGTGATCTAGAAGAAATTTCTAGAAAAGTATTTAGTGCACATTTTGGACAACTAGGAGTTATTTTAATTTGGTTAAGTGGGATGTATTTTCACGGTGCTCGTTTCTCAAATTATGAAGCATGGTTAAGTGACCCTACTCACATTAAACCAAGTGCTCAAGTTGTATGGCCTATTGTAGGTCAAGAAATTTTAAATGGAGATGTTGGTGGAGGATTCCAAGGTATTCAAATTACTTCTGGATTTTTCCAATTATGGCGAGCAAGTGGTATTACAAGTGAACTTCAACTTTACAGTACTGCCATTGGTGGTTTAGTTGTTGCTGGAGCTATGTTTTTTGCCGGATGGTTTCATTATCATAAAGCCTCGCCAAAATTAGAATGGTTTCAAAATGTGGAATCAATGTTAAATCATCATCTTGGTGGATTATTAGGGTTAGGAAGTTTAGGTTGGGCTGGTCACCAGATCCATATTTCTCTTCCGGTTAATAAACTATTAGATGCTGGTGTTGATCCAAAAGAAATTCCTCTTCCTCATGATTTAATGCTAAATCGACAATTTATGGCCGATCTTTATCCTAGTTTTGAAAAAGGTTTAACACCTTTTTTCACACTTCAATGGGGTGAATATAGTGATTTCTTAACGTTTAAAGGTGGATTAAACCCTGTAACGGGTGGTTTATGGCTAAGTGATACGGCTCACCATCATTTAGCTATTGCAGTTCTTTTTTTGGTAGCTGGTCACATGTATCGTACAAACTGGGGTATTGGGCATTCTTTAAAAGAAATTTTAGAAGCACATAAAGGTCCTTTTACTGGCGAAGGTCATGTAGGACTTTATGAAATTCTAACAACATCTTGGCATGCTCAATTAGCTATTAACTTAGCTTTATTTGGTTCGCTTTCTATTATTGTGGCTCATCATATGTATTCTATGCCTCCATATCCTTATCTGGCCACAGACTATGGAACACAGCTTTCTTTATTCACGCACCATATGTGGATTGGAGGTTTTTGTGTTGTAGGTGCCGGTGCTCACGCTGCTATTTTTATGGTACGTGATTATGATCCTACAAATAATTATAACAATTTATTAGATCGTGTAATTCGTCATCGTGATGCGATTATTTCACATTTAAATTGGGTGTGTATTTTCTTAGGTTTTCATAGTTTTGGTTTATACATTCATAATGATACAATGAGCGCTTTAGGGCGACCTCAAGATATGTTCTCAGATACTGCTATTCAATTACAGCCCGTTTTCGCTCAATGGGTTCAAAATACTCACTTTTTAGCCCCTCAACTAACGGCTCCTAATGCTCTTGCTGCAACTAGTGCAACATGGGGAGGAGATTTAGTCGCAGTTGGTGGAAAAGTGGCTATGATGCCTATTTCATTAGGAACGGCAGACTTTTTGGTTCATCATATACATGCTTTTACTATTCATGTTACTGTGCTTATTCTTTTAAAAGGAGTACTTTATGCACGAAGTTCTCGTCTTATTCCAGATAAAGCAAATCTTGGGTTCCGTTTCCCTTGTGATGGACCTGGTCGTGGTGGAACATGTCAAGTTTCAGCATGGGATCACGTGTTCTTAGGTCTTTTTTGGATGTATAACAGCATTTCAATTGTTATTTTCCATTTCTCATGGAAAATGCAATCAGATGTTTGGGGTACAGTAAATGCATCAGGT---GTTTCTCATATTACTGGAGGAAACTTCGGGCAAAGTGCAAATACAATTAATGGTTGGCTACGCGACTTTTTATGGGCGCAATCTTCTCAAGTAATCCAATCTTATGGATCTGCATTATCTGCTTATGGATTAATTTTCTTAGGTGCTCACTTTGTTTGGGCTTTCTCTCTAATGTTCTTATTTAGTGGTCGAGGATATTGGCAAGAATTGATTGAGTCAATTGTTTGGGCTCATTCTAAACTGAAAGTATCTCCTTCAATTCAACCACGTGCTCTTAGTATTACACAAGGTCGTGCCGTAGGTGTTGCACATTATCTTTTAGGAGGTATTGCAACAACTTGGTCGTTCTTCTTAGCTCGTATTATTGCTGTTGGT
       Mychonastes_homosphaera  ATGACTATTAGTTCACCAGAGCGCGAGGCAAAAAAAGTAAAAATTGCCGTTGACCGTAATCCAGTTGAAACGAGTTTTGAAAAATGGGCGAAGCCTGGTCATTTCTCTCGTACATTAGCAAAAGGTCCAAACACAACAACGTGGATTTGGAACCTTCACGCAGATGCGCACGATTTCGATAGCCACACAAGTGACTTAGAAGAAATCTCACGTAAAGTATTTAGTGCGCACTTCGGACAATTAGGTGTTATCTTTATTTGGTTAAGTGGTATGTACTTCCACGGAGCTCGTTTTTCAAACTATGAAGCTTGGTTAAGTGACCCAATTCACATTAAACCAAGTGCTCAAGTTGTTTGGCCAGTTGTTGGTCAAGAAATTTTAAACGGCGACGTAGGGGGCGGATTCCAAGGGATTCAAATCACATCAGGGTTCTTCCAATTATGGCGTGCTAGCGGTATTACAAGTGAACTTCAGCTGTACACAACAGCAATCGGAGGTTTAGTAATGGCTGCAGCAATGTTCTTTGCTGGTTGGTTCCACTACCACAAAGCTGCTCCAAAACTAGAATGGTTCCAAAACGTGGAATCAATGTTAAACCACCACTTAGCTGGTTTACTAGGATTAGGAAGTTTAGCTTGGGCTGGGCACCAAATTCACGTTTCATTACCAGTGAACAAATTACTAGATGCAGGTGTAGACCCGAAAGAAATTCCGTTACCACACGAATTCTTATTAAACCGTCAACTAATGGCAGATTTATACCCAAGCTTTGCGAAAGGACTAGCACCATTCTTCACGTTACAATGGGGAGAATACAGCGATTTCCTAACATTTAAAGGTGGATTAAACCCTGTAACAGGTGGTTTATGGTTAAGTGACACTGCTCACCACCACTTAGCAATTGCGGTATTATTCTTAGTTGCGGGACACATGTACCGTACAAACTGGGGTATCGGACACAGCTTAAAAGAAATCTTAGAAGCACACCGTGGACCATTCACAGGTGAAGGACACGTAGGCTTATACGAAATCTTAACAACATCATGGCACGCACAATTAGCTATTAACTTAGCTTTATTCGGTTCGCTATCAATTATTGTAGCTCACCACATGTACTCAATGCCACCATACCCATACCTAGCAACAGACTATGGGACACAGTTATCTCTATTTACACACCACACATGGATTGGTGGTTTCTGTATTGTAGGGGCTGGGGCACACGCAGCGATTTTCATGGTACGTGATTACGATCCGACTAACAACTACAACAACCTATTAGATCGTGTGATTCGTCACCGTGACGCAATCATTTCACACTTAAACTGGGTATGTATTTTCTTAGGCTTCCACAGTTTCGGATTATACATTCACAACGACACAATGAGTGCATTAGGTCGTCCACAAGATATGTTCTCAGATACAGCAATTCAATTACAACCTGTATTTGCACAGTGGATCCAAAACACACACTACTTAGCACCACAATTAACTGCACCAAATGCTTTAGCAGCAACAAGTGCAACTTGGGGTGGTGATCTAGTGGCTGTAGGTGGAAAAGTAGCAATGATGCCAATTCCTTTAGGAACATCAGACTTCTTAGTTCACCACATTCACGCTTTCACAATTCACGTAACAGTGTTAATTCTATTAAAAGGTGTTTTATTTGCACGTAGTTCACGCCTAATCCCAGATAAAGCAAACTTAGGTTTCCGTTTCCCTTGTGATGGTCCAGGTCGTGGAGGAACTTGTCAAGTTTCTGCATGGGACCACGTATTCTTAGGTCTATTCTGGATGTACAACTCATTATCAATCGCAATCTTCCACTTCAGCTGGAAAATGCAATCTGATGTTTGGGGTTCAGTAAGTGACTCAGGA---GTATCACACATTACAGGTGGTAACTTCGCACAAAGTGCAAACACAATTAACGGATGGTTACGTGATTTCTTATGGGCACAAAGTTCACAAGTTATCCAATCATACGGTTCTGCACTATCTGCATACGGTCTGATGTTCTTAGGAGCACACTTCGTATGGGCATTCAGTTTAATGTTCTTATTCAGTGGTCGTGGCTACTGGCAAGAATTAATTGAGTCGATTGTATGGGCACACTCTAAATTAAAAGTAGCTCCATCAATCCAACCTCGTGCTTTAAGTATTACTCAAGGTCGTGCTGTAGGTGTAGCACACTACCTATTAGGTGGTATTGCCACAACTTGGTCGTTCTTCTTAGCGCGTATTATCGCGGTAGGT
           Mychonastes_jurisii  ATGACTATTAGTTCACCAGAGCGCGAGGCAAAAAAAGTAAAAATTGCCGTTGACCGCAATCCAGTTGAAACGAGTTTTGAAAAATGGGCGAAGCCTGGTCATTTCTCTCGTACATTAGCAAAAGGTCCAAACACAACAACTTGGATTTGGAACCTTCACGCAGATGCGCACGATTTCGACAGTCACACAAGTGATTTAGAAGAAATCTCACGTAAAGTGTTTAGTGCACACTTCGGACAATTAGGTGTTATCTTTATTTGGTTAAGTGGTATGTACTTCCACGGAGCTCGTTTTTCAAACTATGAAGCTTGGCTAAGTGACCCAATTCACATTAAACCAAGTGCTCAAGTTGTTTGGCCAGTTGTTGGACAAGAAATTTTAAACGGCGACGTAGGTGGCGGATTCCAAGGGATTCAAATCACATCAGGCTTCTTCCAATTATGGCGTGCAAGCGGTATTACAAGTGAACTTCAATTATATACAACAGCAATTGGAGGTTTAGTAATGGCGGCAGCAATGTTCTTTGCTGGTTGGTTCCACTACCACAAAGCAGCTCCTAAACTAGAATGGTTCCAAAACGTGGAATCAATGTTAAACCACCACTTAGCTGGTTTACTAGGTTTAGGAAGTCTAGCTTGGGCTGGTCACCAAATTCACGTATCATTACCAGTAAACAAATTATTAGATGCTGGTGTAGATCCTAAAGAAATTCCGTTACCACACGAATTTTTATTAAACCGCCAATTAATGGCAGATTTATACCCAAGCTTTGCTAAAGGATTAGCTCCATTCTTCACATTACAATGGGGAGAATACAGCGATTTCCTAACATTTAAAGGTGGCTTAAACCCTGTTACAGGTGGTTTATGGTTAAGTGACACTGCTCACCACCACTTAGCAATTGCTGTCTTATTCTTAGTTGCGGGACACATGTACCGTACAAACTGGGGTATCGGACACAGCTTAAAAGAGATCTTAGAAGCACACCGTGGACCATTCACAGGTGAAGGACACGTAGGCTTATACGAAATCTTAACAACATCATGGCACGCTCAATTAGCTATTAACTTAGCTCTATTTGGTTCGCTATCGATTATTGTAGCTCACCACATGTACTCAATGCCGCCATACCCATACCTAGCAACAGACTATGGGACACAGCTATCTCTATTTACACACCACACATGGATTGGTGGTTTCTGTATTGTAGGGGCTGGGGCACACGCAGCGATTTTCATGGTACGTGATTACGATCCGACAAATAACTACAACAACCTATTAGATCGTGTAATTCGTCACCGTGACGCAATTATTTCACACTTAAACTGGGTATGTATTTTCTTAGGCTTCCACAGTTTTGGATTATACATTCACAACGATACAATGAGTGCTTTAGGTCGTCCACAAGACATGTTCTCAGATACAGCGATTCAATTACAACCTGTATTTGCACAATGGATTCAAAACACACACTATTTAGCACCAGGTTTAACAGCACCAAACGCTTTAGCAGCAACAAGTGCAACTTGGGGTGGTGATTTAGTGGCTGTAGGTGGTAAAGTAGCAATGATGCCAATTCCTTTAGGAACATCAGACTTCTTAGTTCACCACATTCACGCTTTCACAATTCACGTAACAGTGTTAATTCTACTAAAAGGTGTGCTATTTGCCCGTAGTTCACGTCTAATCCCAGATAAAGCAAACTTAGGTTTCCGTTTCCCTTGTGACGGTCCAGGTCGTGGAGGAACTTGTCAAGTTTCTGCATGGGACCACGTATTCTTAGGTCTATTCTGGATGTACAACTCATTATCAATCGCAATTTTCCACTTTAGCTGGAAAATGCAATCTGATGTTTGGGGTTCAGTAAGTGACTCAGGA---GTATCACACATTACAGGTGGTAACTTCGCTCAAAGTGCAAACACAATTAACGGGTGGTTACGTGACTTCTTATGGGCACAAAGCTCACAAGTTATTCAATCATACGGTTCTGCATTATCAGCATACGGTTTAATGTTCTTAGGAGCACACTTCGTATGGGCATTCAGTTTAATGTTCTTATTCAGTGGTCGTGGCTACTGGCAAGAATTAATTGAATCAATTGTATGGGCACACTCAAAACTAAAAGTTGCTCCTTCAATTCAACCTCGTGCTTTAAGTATTACTCAAGGTCGTGCTGTAGGTGTAGCACACTACCTATTAGGTGGTATTGCCACAACTTGGTCATTCTTCTTAGCGCGTATTATCGCGGTAGGA
           Neochloris_aquatica  ATGACAATTAGTTCACCAGAACGTGAAGCGAAAAAAGTAAAAATCGCTGTAGATCGAAATCCAGTTGAAACTAGTTTTGAAAAATGGGCTAAGCCAGGTCATTTTTCAAGAACTCTTTCAAAAGGGCCTAATACTACTACTTGGATTTGGAATTTACATGCTGATGCACATGACTTTGACAGTCATACAAGTGATTTAGAAGAAATTTCAAGAAAAGTTTTTAGTGCCCATTTTGGACAATTAGGAGTAATTTTTATTTGGTTAAGTGGTATGTATTTCCATGGTGCTCGTTTTTCAAACTATGAAGCTTGGTTAAGTGACCCTACACATATCAAACCAAGTGCTCAAGTTGTTTGGCCTGTAGTAGGTCAAGAAATTTTAAATGGAGATGTTGGAGGTGGATTCCAAGGAATTCAAATTACTTCAGGATTTTTCCAACTTTGGAGAGCTAGTGGAATTACTAGTGAATTACAACTTTATACAACAGCTATTGGAGGTTTAGTAATGGCTGCTGCTATGTTCTTTGCTGGATGGTTCCATTACCACAAAGCTGCTCCAAAATTAGATTGGTTTAGAAATGTTGAATCAATGCTGAACCACCATTTAGCAGGGTTATTAGGTTTAGGTAGTTTAGCTTGGGCTGGTCATCAAATTCACGTTTCTCTTCCTATTAATAAATTACTTGATGCTGGTGTAGATCCAAAAGAAATTCCATTACCCCATGATTTATTATTAAATAGACAAATTATGGCGGACCTTTACCCAAGTTTTGCAAAAGGATTAGCTCCGTTCTTTACATTACAATGGGCGGAATATAGTGACTTTTTAACATTTAACGGGGGGTTAAACCCAGTTACAGGAGGACTTTGGTTAAGTGATACAGCTCACCACCATGTAGCAATCGCAGTTTTATTCTTAGTTGCAGGACATATGTATCGTACTAATTGGGGTATTGGACATAGTATGCGAGAAATTTTAGATGCACATCGTGGCCCATTCACTGGAGAAGGACATGTAGGTCTTTATGACATCTTAACATCTTCTTGGCATGCACAATTAGCTATTAATTTAGCAATGTTTGGTTCGTTATCAATTATTGTTGCTCATCACATGTACTCAATGCCTCCTTACCCATATTTAGCTACTGACTATGGTACTCAATTATCACTGTTTACACATCATAATTGGATTGGAGGATTCTGTATTGTTGGAGCTGGAGCTCACGCAGCTATTTTCATGGTACGTGATTATGATCCTACTAACAACTATAATAACTTATTAGACCGTGTAATCCGTCACAGAGACGCTATTATTTCTCACTTAAACTGGGTTTGTATTTTCTTAGGATTCCATAGTTTTGGACTTTATATTCATAATGATACTATGAGCGCATTAGGTAGACCTCAAGACATGTTCTCTGATACTGCAATTCAACTTCAACCTGTATTTGCACAATGGATTCAAAAAACTCATTTCTTAGCTCCACAATTAACTGCACCAAACGCTTTAACTGCAACAAGTGCAAGTTGGGGAGGAGATGTTGTTGCAGTTGGTGGTAAAGTAGCTATGATGCCTATCTCTTTAGGTACAGCAGATTTTATGATCCATCATATTCATGCTTTCACTATTCACGTAACAGTATTAATTTTATTAAAAGGAGTTTTATTTGCACGTAGTTCACGCTTAATTCCTGATAAAGCAAATTTAGGATTCCGTTTCCCTTGTGATGGACCAGGACGTGGAGGAACATGTCAAGTTTCAGCGTGGGATCACGTGTTTTTAGGTTTATTCTGGATGTACAACTCTTTATCAATTGCTATTTTCCATTTCTCTTGGAAAATGCAGTCTGATGTATGGGGTACTGTAACGGCTAATGGT---GTTTCTCATATTACTGGTGGTAACTTTGCTCAAAGCGCTAACACTATTAATGGTTGGCTAAGAGATTTTTTATGGGCTCAATCTTCTCAAGTAATCCAATCATATGGTTCAGCTTTATCTGCTTATGGTTTAATTTTCTTAGGAGCTCACTTCGTTTGGGCTTTTTCTCTAATGTTCTTATTCAGTGGTCGTGGATACTGGCAAGAATTAATTGAATCAATTGTATGGGCACATTCTAAATTAAAAGTTGCTCCTGCAATTCAACCTCGCGCTTTAAGTATTACGCAAGGGCGTGCCGTTGGTGTTGCACATTACCTTTTAGGAGGTATCGCAACTACTTGGTCATTCTTCTTAGCACGTATTATCGCTGTTGGA
      Oedocladium_carolinianum  ATGACAATTAAAGCTCCAGAAAGTGAAGCAAAAAGAGTTAAAATCACAGTTGATAGAAACCCAGTTGAAACAAGTTTTGAAAAATGGGCGAAACCTGGACATTTTTCTCGCAGTTTAGCAAAAGGTCCTAATACTACAACATGGATTTGGAATTTACACGCAGACGCACACGATTTTGATAGTCATACTAGTGACTTACAAGATATTTCTCGAAAAATTTTTAGTGCACATTTTGGACAATTAGGAGTAATTTTAATTTGGCTTAGTGGAATGTATTTTCATGGTGCACGTTTTTCTAACTACGAAGCTTGGTTAAGTGATCCAACACATATTAAACCAAGTGCTCAAGTTGTTTGGCCAATTGTTGGTCAAGAAATTTTAAACGGTGATGTTGGAGGTGGTTTTCAGGGTGTTCAAATAACATCAGGGTTATTCCAAATGTGGCGATCTAGTGGTATTACTACTGAATTAGAATTATATGCAACAGCAATAGGAGGGCTTGTTTTATCTGCCGCTTTATTTTTTGCTGGTTGGTTCCACTATCATAAAGCAGCTCCTAAATTAGAATGGTTCCAAAATGTTGAATCAATGTTAAATCACCATTTAGGTGGGCTTATAGGCTTAGGTAGCTTAGGATGGGCAGGTCACCAAATTCATGTTTCATTACCAATTAATAAATTATTAGATGCTGGTGTTGATCCTAAAGAAATTCCATTACCACATGATTTTATTTTAAATAAACAATTTATGGTAGATCTTTACCCAAGTTTTGGAAAAGGATTAGAACCATTTTTCACACTAAATTGGTCAGAATATTCTGATTTTCTTACTTTTAAGGGTGGATTAAATCCAGTAACTGGTGGTCTTTGGTTAACAGATACTGCACATCACCATATTGCAATTGCTGTTTTATTTTTAATTGCTGGACATATGTATCGTACTTCATGGGGTATTGGTCATAGTATAAAAGAAATTTTAGAAGCACATAAAGATCCATTAACTGGTGAAGGACATAAAGGTCTTTATGAGATTTTAACAACTTCTTGGCATGCACAATTAGCAATCAATTTAGCATTATTTGGTTCTTTATCTATTATTGTAGCACATCATATGTATAGTATGCCGCCTTACCCTTATCTAGCAACAGATTATGGTACACAATTATCTTTATTTACTCATCATGTTTGGATTGGTGGTTTTTGTATTGTAGGGGCTGGTGCACATGGGGCAATCTTTTTAGTACGTGATTATGATCCTGCTAGTAATTATAATAATCTTTTAGATCGTGTTTTACGTCACAGAGATGCAATAATTTCACATTTAAATTGGGTTTCAATCTTCCTAGGTTTCCACTCTTTTGGTCTTTATATTCATAATGATACAATGAGTGCATTAGGTCGTCCTTCGGATATGTTTTCAGATACAGCTATCCAATTACAACCATTTTTTGCACAATGGATTCAAAAAACACATTTCTTAGCTCCTCAGTTAACTGCACCAAATGCATTAGCTGCAACAAGTCAAACTTGGGGTGGTGATTTTGTTGCAGTTGGTGGAAAAGTTGCTATGATGCCTATTTCATTAGGAACAGCCGATTTCTTAGTTCATCATATTCATGCTTTTACAATTCATGTTACAGTTCTAATCCTTTTAAAAGGTGTTTTATTTTCTCGTAGTTCAAGATTAATACCTGATAAAGCAAATCTAGGATTCCGATTCCCTTGTGATGGACCGGGGCGTGGGGGTACTTGTCAAGTATCTGCTTGGGACCATGTTTTTTTAGGATTGTTCTGGATGTATAATTCTTTATCAATCGTAATCTTCCATTTTTCTTGGAAAATGCAATCTGATGTTTGGGGTACTGTTACTTCTAACGGT---ATTTCTCATATTACTGGTGGAAACTTTGCTCAAAGTGCAAATACTATTAATGGATGGTTACGTGACTTCTTATGGAGTCAAAGTTCACAAGTAATCCAATCTTATGGTACAGCCGCTTCTGCTTATGGACTAATTTTCTTAGGAGCGCATTTTGTTTGGGCTTTCTCTTTAATGTTCTTATTTTCAGGTCGTGGTTATTGGCAAGAATTAATTGAATCAATTTTATGGGCTCATTCTAAATTAAAAGTAGCTCCAACAATTCAACCACGTGCTTTAAGTATTACTCAAGGACGTGCTGTTGGTGTAGCACATTATTTATTAGGAGGAATTGCTACAACATGGTCATTCTTCTTGGCACGTATAACTTCAGTTGGA
      Oedogonium_angustistomum  ATGACAATTAAAGCTCCAGAAAGTGAAGCAAAAAGAGTTAAAATTACAGTTGATCGAAATCCAGTTGCAACTAGTTTTGAAAAATGGGCAAAACCTGGTCATTTTTCTAGAAGTTTAGCAAAAGGTCCTAATACTACAACATGGATCTGGAATTTACATGCGGATGCACACGATTTTGATAGTCATACTACTGATCTACAAGATATTTCTCGTAAAATTTTTAGTGCACATTTTGGACAATTAGGAGTAATTTTAATTTGGCTTAGTGGAATGTATTTTCACGGTGCACGTTTTTCGAACTATGAAGCATGGTTAACAGATCCAACACATATTAAACCAAGTGCTCAAGTAGTTTGGCCAATTGTTGGTCAAGAAATTTTAAACGGTGATGTTGGTGGTGGTTTCCAAGGTGTTCAAATAACATCAGGTTTATTCCAAATGTGGCGAGCTAGCGGTATTACTACTGAATTAGAATTATATTCTACAGCTATTGGAGGACTTGTTTTATCTGCAGCTTTATTTTTTGCTGGTTGGTTCCATTATCATAAAGCAGCTCCTAAATTAGAATGGTTTCAAAACGTTGAATCAATGTTAAACCACCATTTAGGTGGACTTATAGGATTAGGTAGCTTAGGATGGGCTGGTCACCAAATTCATGTGTCATTACCAATTAATAAATTATTAGATGCTGGTGTAGATCCAAAAGAAATCCCATTACCACATGATTTTATTTTAAATAAACAATTTATGGTTGATCTTTATCCAAGTTTTGGAAAAGGATTAGAACCTTTTTTCACTCTAAATTGGTCAGAATATTCAGATTTTCTTACTTTTAAAGGTGGATTAAATCCTGTAACGGGCGGTCTTTGGTTAACGGATACAGTACATCATCATATTGCAATTGCTGTTTTATTTTTAATTGCTGGACATATGTACCGAACTTCATGGGGTATTGGTCATAGTATAAAAGAAATTTTAGAAGCACATAAAGATCCGTTAACTGGTGAAGGGCATAAAGGTCTTTATGAAATTTTAACAACTTCTTGGCATGCACAATTAGCGATAAATTTAGCATTATTTGGTTCATTATCAATTATCGTAGCACATCATATGTATAGTATGCCACCTTATCCTTACCTAGCAACAGATTATGGTACACAATTATCTTTATTTACACATCATGTTTGGATTGGTGGTTTTTGTATTGTTGGAGCCGGTGCACACGGAGCCATTTTTTTAGTGCGCGATTATGATCCTGCAAGTAATTATAATAATCTTTTAGATCGTGTTTTACGTCATAGAGATGCAATTATTTCACACTTAAATTGGGTTTGTATTTTCCTAGGTTTCCATTCTTTTGGTCTTTATATTCATAATGATACAATGAGTGCATTAGGTCGTCCTTCAGACATGTTTTCGGATACAGCTATCCAATTACAACCATTTTTTGCACAATGGATTCAAAAAACACATTTCTTAGCTCCTCAATTAACAGCGCCAAATGCGTTAGCTGCAACAAGTCAAACTTGGGGTGGTGATTTTGTTGCTGTTGGTGGCAAAGTTGCTATGATGCCTATTTCATTAGGAACATCTGATTTCTTGGTTCATCACATACACGCATTTACAATTCATGTAACAGTTCTAATTCTTTTAAAAGGTGTTTTATTTTCTCGTAGTTCTAGATTAATTCCAGATAAAGCAAATTTAGGATTCCGATTCCCTTGTGATGGGCCTGGACGCGGGGGTACTTGTCAAGTATCAGCCTGGGACCATGTTTTTTTAGGACTTTTCTGGATGTATAACTCTTTATCAATTGTCATCTTCCATTTTTCTTGGAAAATGCAGTCTGATGTTTGGGGTACTGTTACTTCGAACGGT---ATTTCTCATATTACTGGTGGTAATTTTGCTCAAAGTGCAAATACTATTAACGGATGGTTACGTGATTTCTTATGGAGTCAAAGTTCACAAGTAATTCAATCTTATGGTACTGCAGCTTCTGCTTATGGATTAATTTTCTTAGGAGCGCATTTCGTTTGGGCTTTCTCTTTAATGTTCTTATTCTCAGGTCGTGGTTATTGGCAAGAACTAATTGAATCAATTTTATGGGCTCATTCTAAATTAAAAGTAGCTCCTACAATTCAACCGCGTGCTTTAAGTATTACTCAAGGACGTGCTGTTGGTGTAGCGCATTATTTGTTAGGAGGAATTGCTACAACTTGGTCATTCTTCTTAGCACGTATAACTACAGTTGGA
          Oedogonium_cardiacum  ATGACAATTAAAGCTCCAGAAAGTGAAGCAAAAAGAGTTAAAATTACAGTTGATCGAAATCCAGTTGAAACAAGTTTTGAAAAATGGGCAAAACCTGGACATTTTTCTCGCAGTTTAGCAAAAGGTCCTAATACTACAACATGGATTTGGAATTTACACGCAGACGCGCATGACTTTGATAGTCACACTACAGATTTACAAGATATTTCTCGTAAAATTTTTAGTGCTCATTTTGGACAATTAGCAGTAATTTTAATTTGGCTTAGTGGTATGTATTTTCACGGTGCACGTTTTTCTAACTATGAGGCATGGTTAGGTGATCCAACACATATTAAACCAAGTGCTCAAGTTGTTTGGCCAATCGTTGGTCAAGAAATTTTAAACGGAGACGTTGGAGGCGGTTTCCAAGGTGTTCAAATAACATCTGGCTTATTCCAAATGTGGCGAGCGAGCGGGATTACAACTGAGTTAGAATTATATTCTACAGCCATCGGAGGACTTGTTTTATCAGCAGCTTTGTTTTTTGCTGGTTGGTTTCATTATCATAAAGCAGCTCCTAAATTAGAATGGTTCCAAAACGTTGAATCAATGTTAAATCACCATTTAGGTGGACTTATAGGATTAGGTAGTTTAGGCTGGGCAGGTCACCAAATTCATGTATCATTACCAATTAATAAATTATTAGATGCTGGCGTAGATCCTAAAGAAATTCCATTACCACATGATTTTATTTTAAATAAGCAATTTATTGTGGACCTTTATCCAAGTTTTGGTAAAGGATTAGAACCATTTTTCACACTAAATTGGTCAGAATATTCTGATTTTCTGACTTTTAAAGGTGGATTAAATCCAGTAACTGGTGGTCTTTGGTTAACTGATACAGCACATCACCATGTTGCAATTGCTGTTCTGTTTTTAATTGCTGGACATATGTACCGAACATCGTGGGGTATTGGTCATAGTATCAAAGAAATTTTAGAAGCACATAAAGATCCATTAACTGGCGAAGGGCATAAAGGTCTTTACGAAATTTTAACAACTTCTTGGCATGCACAATTAGCTATTAATTTAGCATTATTTGGTTCATTATCAATTATTGTAGCACATCATATGTATAGTATGCCACCATATCCTTACCTCGCTACAGATTATGGTACACAATTATCTTTATTTACACACCATGTTTGGATTGGTGGTTTTTGTATTGTTGGAGCAGGTGCACATGGAGCAATTTTTTTAGTACGTGATTATGATCCTGCTAGTAATTATAATAATCTTTTAGATCGTGTTTTACGTCACAGAGATGCTATCATATCCCACTTAAATTGGGTTTGTATTTTCCTAGGTTTCCACTCTTTTGGTCTTTATATTCATAATGATACAATGAGTGCATTAGGTCGTCCGTCAGACATGTTTTCAGATACAGCTATTCAATTACAACCTTTTTTTGCACAATGGATTCAAAAAACACATTTCTTAGCTCCTCAATTAACTGCACCAAACGCTTTAGCTGCGACAAGTCAAACTTGGGGTGGTGATTTTGTTGCCGTTGGTGGAAAAGTTGCTATGATGCCTATTTCATTAGGAACAGCCGATTTCTTAGTTCACCATATTCATGCATTTACAATTCATGTAACAGTTTTAATTCTTTTAAAAGGTGTATTATTCGCTCGTAGTTCTCGATTAATTCCAGATAAAGCAAATCTAGGATTCCGATTCCCTTGTGATGGACCTGGTCGTGGAGGTACTTGTCAAGTATCAGCTTGGGACCATGTTTTCTTAGGACTTTTCTGGATGTATAACTCTTTATCAATTGTTATTTTCCATTTTTCTTGGAAAATGCAGTCTGATGTTTGGGGTACTGTTACTTCTAACGGG---ATTTCTCATATAACTGGTGGTAACTTTGCTCAAAGTGCAAATACTATTAATGGATGGTTACGTGACTTCTTATGGAGTCAAAGTTCACAAGTAATCCAATCTTATGGTACCGCCGCTTCCGCTTATGGATTAATTTTCTTAGGAGCACATTTTGTTTGGGCTTTCTCTTTAATGTTCTTATTTTCAGGCCGTGGTTATTGGCAAGAACTTATTGAATCAATTTTATGGGCTCACTCTAAATTAAAAGTAGCTCCTACAATTCAGCCGCGTGCTTTAAGTATTACTCAAGGGCGTGCTGTTGGTGTAGCGCATTATTTACTAGGAGGTATAGCTACAACGTGGTCGTTCTTTTTAGCACGTATAACAAGTGTTGGA
        Oogamochlamys_gigantea  ATGACAATTAGTTCACCTGAACGTGAAGCAAAAAAAGTAAAGATTGCCGTTGATCGCAATCCTGTTGAAACAAGTTTTGAAAAATGGGCTAAACCAGGACATTTTTCTCGTACGCTTGCTAAAGGTCCAAATACAACAACATGGATTTGGAACCTTCATGCAGACGCCCATGATTTTGATTCACATACTTCAGATTTAGAAGAAATTTCTAGAAAAGTATTTAGTGCGCATTTTGGTCAATTAGGCATCATATTAATTTGGTTAAGTGGTATGTATTTCCATGGTGCACGTTTTTCAAATTATGAAGCTTGGTTAAGTGATCCAACTCACATTAAACCAAGTGCGCAAGTTGTTTGGCCAGTAGTTGGACAAGAAATTCTAAACGGAGATGTTGGGGGTGGATTCCAAGGTATTCAAATTACTTCTGGTTTCTTTCAACTTTGGCGTGCTAGTGGGATTACAAGTGAATTACAACTTTATACTACAGCTATTGGAGGGTTAGTTTTAGCTGTTGCAATGTTCTTTGCTGGTTGGTTCCATTATCATAAAGCCGCTCCAAAATTAGAATGGTTTCAAAACGTTGAATCAATGTTAAATCACCACCTTGGTGGTCTGTTAGGATTAGGAAGTTTAGCATGGGCTGGACACCAGATTCACGTTTCTCTTCCTATTAACAAACTTTTAGATGCTGGTGTTGATCCAAAAGAAATTCCATTACCTCACGATTTACTTTTAAATAAAAATCTAATTGCTGATTTATATCCTAGTTTTGCAAAAGGATTAGCACCTTTCTTTACATTAAACTGGAATGAATATAGTGATTTTTTAACTTTTAAAGGGGGACTAAATCCTGTTACTGGTGGTCTTTGGCTAAGTGACACTGCACACCACCATTTAGCCATTGCTGTTTTATTCCTTGTTGCCGGTCACCAATATAGAACTAACTGGGGTATTGGACACAGTATTCGTGAAATTTTAGAAGCTCACCGTGGTCCTTTTACAGGTGAAGGTCACCAAGGTCTTTATGAAATTTTAACAACATCTTGGCACGCTCAATTAGCTATTAATTTAGCTCTTTTCGGCTCTCTTTCTATTATTGTGGCTCATCACATGTATGCAATGCCCCCATATCCTTACCTAGCTACTGATTATGGTACACAATTATCGCTATTCACTCACCACGTTTGGATTGGTGGATTTTGTATCGTTGGTGCAGGAGCACATGCTGCTATTTTTATGGTTCGTGATTATGATCCTACAGCTACATACAATAATTTATTAGATCGTGTAATTCGTCACCGTGATGCTATTATTTCTCACTTAAATTGGGTTTGTATTTTCTTAGGTTTCCATAGTTTTGGTTTATATATTCACAATGATACAATGAGTGCTTTAGGTCGTCCTCAAGATATGTTCTCTGATACAGCAATTCAATTACAACCTATATTTGCTCAGTGGATTCAAAAAACACATTTCTTAGCTCCTCAATTGACGGCTCCAAATGCTTTATCATCAACAAGTTTAACTTGGGGTGGCGATTTAGTTGCTGTTGGTGGAAAAGTGGCTATGATGCCAATTTCTCTAGGAACTTCTGATTTCCTGGTTCATCACATTCATGCGTTTACTATTCACGTAACAGTTCTTATTTTACTTAAAGGTGTTCTATTTGCGCGTAGTTCACGTTTAATTCCAGATAAAGCTAATTTAGGTTTCCGTTTCCCTTGTGATGGTCCAGGTCGTGGTGGGACTTGTCAAGTTTCTGCTTGGGATCACGTATTCTTAGGTCTTTTCTGGATGTATAATTCTTTAAGTATTGTAATTTTCCACTTCTCTTGGAAAATGCAATCTGATGTTTGGGGAACTGTTACAGCTTCAGGT---GTGTCTCATATTACAGGTGGTAACTTTGCACAAAGTGCAAATACAATTAATGGATGGCTAAGAGATTTCTTATGGGCACAAAGTTCACAGGTTATACAGTCGTACGGTTCTGCTCTGTCTGCTTATGGTCTTATCTTTTTAGGAGCTCACTTTGTGTGGGCTTTCTCTCTAATGTTCTTGTTTAGTGGTCGTGGCTACTGGCAAGAACTTATTGAATCAATTGTATGGGCTCATAATAAACTAAAAGTTGCTCCAGCTATTCAGCCGCGCGCTTTAAGTATTACTCAAGGTCGTGCTGTTGGTGTAGCTCATTATTTATTAGGTGGAATTGCCACTACATGGTCATTCTTCCTTGCACGTATTATTTCTGTTGGT
        Ourococcus_multisporus  ATGACAATTAGTTCACCAGAGCGCGAAGCCAAAAAAGTAAAAATTGCAGTTGATCGCAATCCTGTAGAAACTAGTTTTGACAAATGGGCTAAACCAGGTCATTTTTCAAGAACTTTAGCAAAAGGCCCAAATACAACAACATGGATTTGGAACCTTCACGCAGATGCACACGATTTCGATAGTCATACTAGTGATTTAGAAGAAATTTCTCGTAAAGTGTTTAGTGCACACTTTGGACAATTAGGTGTTATTTTTATTTGGTTAAGTGGTGCATACTTCCACGGAGCACGTTTTTCAAACTATGAAGCTTGGTTAAGTGATCCAACTCACATCAAACCAAGTGCTCAAGTTGTATGGCCAGTAGTAGGTCAGGAAATTTTAAATGGAGATGTTGGTGGTGGTTTCCAAGGTATTCAAATTACTTCTGGTTTATTCCAATTATGGCGAGCTAGTGGTATTACAAGCGAATTACAGCTTTACAGTACAGCTATTGGAGGTTTAGTATTCGCAGCAGCGATGTTCTTCGCTGGTTGGTTCCACTATCACAAAGCAGCTCCTAAATTAGAATGGTTCCAAAATGTTGAATCAATGCTAAACCACCACTTAGCTGGTTTATTAGGTTTAGGAAGTTTAAGTTGGGCAGGTCACCAGATCCATATTTCTTTACCAGTAAATAAACTATTAGACGCTGGTGTTGATCCAAAAGAAATCCCGCTTCCACATGACTTAATCTTAAATAGACAAATTATGGCAGATCTTTACCCAAGCTTCTCCAAAGGTTTAGCTCCATTCTTTACTTTACAATGGGGTGAATACAGCGATTTCTTAACATTTAATGGTGGTTTAAACCCTGTAACAGGTGGCTTATGGTTAAGCGACACAGCTCACCACCACCTTGCTATTGCTGTTTTATTCTTAGTTGCCGGTCACATGTATCGTACAAACTGGGGAATTGGACACTCAATGAAAGAAATTTTAGAAGCTCACAAAGGTCCTTTTACTGGTGAAGGTCACGTTGGTCTTTACGAAATTTTAACAACATCTTGGCATGCTCAATTAGCAATTAACTTAGCATTATTCGGATCACTTTCTATTATTGTGGCTCATCACATGTACTCAATGCCTCCATATCCTTACCTTGCAACAGATTATGGTACTCAATTATCTTTATTCACTCACCATAACTGGATTGGTGGTTTTTGTATTGTTGGTGCTGGTGCTCACGCAGCTATTTTTATGGTTCGTGATTACGATCCTGCTAGCTCATACAACAATTTATTAGACCGTGTAATTCGTCACAGAGATGCAATTATTTCTCACTTAAACTGGGTTTGTATTTTCTTAGGATTCCACAGTTTTGGTCTTTACATCCACAACGATACTATGAGTGCATTAGGACGTCCACAAGATATGTTCTCTGACACTGCTATTCAATTACAACCAGTATTTGCACAGTGGATTCAGAACACTCATTTTGCTGCTCCACAATTTACAGCACCTAACGCTTTAGCAGCAACAAGTGCTTCTTGGGGTGGTGATTTAGTAGCAGTTGGTGGTAAAATTGCTATGATGCCTATTTCTTTAGGAACATCTGATTTCCTGGTTCATCACATCCACGCTTTCACTATTCACGTAACAGTTTTAATCTTGTTAAAAGGTGTTTTATTTGCACGTAGTTCTCGTTTAATCCCAGATAAAGCAAACTTAGGTTTCCGTTTCCCATGTGACGGTCCTGGTCGTGGTGGTACATGTCAAGTTTCTGCTTGGGACCACGTATTTTTAGGGCTTTTCTGGATGTATAACTCGTTATCAATTGCTATTTTCCACTTCTCTTGGAAAATGCAATCTGACGTTTGGGGTACAGTAAACGCTAATGGT---GTATCTCACATCACAGGTGGTAACTTTGCTCAAAGTGCTAACACTATTAACGGTTGGTTACGTGACTTCTTATGGGCTCAATCATCACAAGTTATCCAATCATACGGTTCTGCTTTATCAGCATACGGTTTAATCTTCTTAGGTGCACACTTCGTTTGGGCATTCTCGTTAATGTTCTTATTTAGTGGTCGTGGTTACTGGCAAGAACTGATTGAGTCTATTGTATGGGCTCACAGTAAATTAAAAGTAGCTCCATCGATTCAACCACGTGCATTAAGCATTACTCAAGGGCGTGCTGTTGGTGTAGCTCACTACTTATTAGGTGGTATTGCTACTACTTGGTCGTTCTTCTTAGCTCGTATTATTGCGGTAGGT
         Palmellopsis_texensis  ATGACAATTAGTTCACCAGAACGCGAAGCAAAAAAAGTAAAGATTGCTGTTGATCGCAATCCAGTAGAAACAAGTTTTGAAAAATGGGCGAAACCAGGACATTTTTCACGTACGTTATCAAAAGGTCCAAATACAACAACATGGATTTGGAACCTTCACGCAGACGCGCACGATTTCGATTCACATACTTCTGATTTAGAAGAAATTTCTAGAAAAGTATTTAGTGCACATTTTGGGCAACTAGGTATTATCTTAATCTGGCTTAGTGGGATGTATTTCCACGGTGCGCGCTTTTCAAATTATGAAGCTTGGTTAAGTGATCCAACTCATATTAAACCGAGTGCACAAGTTGTATGGCCAGTGGTAGGTCAAGAAATTTTAAATGGAGATGTTGGGGGTGGATTCCAAGGTATTCAAATTACATCTGGTTTCTTCCAATTATGGCGTGCTAGCGGAATTACTAGTGAATTACAACTTTATACCACAGCTATTGGCGGATTAGTTTTAGCTGTTGCCATGTTCTTTGCTGGATGGTTTCACTATCATAAGGCTGCTCCTAAATTAGAATGGTTCCAAAACGTTGAATCAATGTTAAATCACCATCTTGGTGGTCTTTTAGGATTAGGAAGTTTAGCTTGGGCTGGTCACCAAATTCATGTATCTCTTCCTATCAATAAACTTTTAGATGCAGGTGTTGATCCAAAAGAAATTCCATTACCTCATGATTTTCTTTTAAACAAAAATTTAATTGCAGATTTATATCCAAGTTTTGCAAAAGGCTTAGCTCCATTTTTTACATTAAATTGGGGTGAATACAGTGATTTCTTAACGTTTAAAGGAGGTTTAAACCCTGTAACAGGTGGTCTTTGGTTAAGCGATACTGCTCACCATCACTTAGCTATTGCTGTATTATTTCTTGTGGCAGGTCACCAATATAGAACTAATTGGGGAATTGGACATAGCATTCGTGAAATTTTAGAAGCACACCGTGGTCCATTTACAGGTGAAGGACATGTTGGTCTGTATGAAATTTTAACAACATCATGGCATGCTCAATTAGCGATTAACTTAGCTTTATTTGGTTCACTTTCTATTCTTGTAAGTCATCACATGTATTCAATGCCACCTTACCCATACTTAGCAACTGATTATGGGACACAACTTTCTATCTTTACACACCACATGTGGATCGGGGGATTCTGTATTGTAGGGGCAGCAGCTCACGCAGCTATTTATATGGTTCGTGATTACGATCCTACAACAACATATAATAATTTATTGGATCGTGTTATTCGTCACCGTGATGCTATGATTTCACACTTAAATTGGGTTTGTATTTTTTTAGGTTTCCATAGCTTTGGTTTATACATTCACAATGATACAATGAGTGCTCTAGGACGTCCTCAAGATATGTTCTCTGATACAGCAATTCAATTACAACCTGTATTTGCTCAATGGATTCAAAAAACACACTTCTTAGCTCCTCAACTTACAGCTCCAAATGCTTTATCTGCAACAAGTTTAACTTGGGGTGGTGATCTTGTTGCTGTTGGCGGAAAAGTTGCTATGATGCCTATTTCTTTAGGAACTTCAGATTTCTTAGTACACCATATCCACGCGTTTACTATTCATGTAACTGTTCTTATTTTACTTAAAGGGGTTCTATTTGCTCGCAGTTCACGTTTAATTCCAGATAAAGCAAATTTAGGGTTCCGCTTCCCTTGTGATGGTCCAGGTCGTGGAGGTACTTGTCAAGTTTCAGCATGGGACCATGTGTTTTTAGGGCTATTCTGGATGTATAATTCTTTAAGTATCGTTATTTTCCACTTTTCTTGGAAAATGCAATCTGATGTTTGGGGTACTGTTACAGCTTCTGGG---GTTTCTCATATTACAGGCGGTAATTTTGCACAAAGTGCAAATACAATTAATGGCTGGTTAAGAGATTTCTTATGGGCCCAATCATCACAAGTTATTCAATCATATGGTTCAGCATTATCTGCATATGGTTTAATTTTTTTAGGTGCACACTTTGTATGGGCTTTCAGTCTTATGTTCCTATTCTCAGGGCGTGGCTACTGGCAAGAACTTATTGAGAGTATCGTGTGGGCTCACAACAAATTAAAAGTAGCTCCTGCTATTCAACCTCGCGCTTTAAGCATTACGCAAGGTCGTGCTGTAGGGGTTGCTCATTATCTTTTAGGTGGAATAGCCACAACATGGTCGTTCTTCTTAGCACGTATTATTTCTGTAGGT
       Parallela_transversalis  ATGACAATTCGTTCACCTGAGCGTGAAGCTAAAAAAGTAAAAATTGCGGTAGATCGCAATGTAGTTGAAACTAATTTTGAAAAATGGGCGAAACCTGGACATTTTTCTCGTAGTCTTTCTAAAGGTCCTGCAACTACAAGCTGGATTTGGAACCTACATGCAGATGCTCATGATTTTGATAGCCATACAAGTGACCTAGAAGAAATTTCAAGAAAGGTCTTCAGCGCACACTTTGGTCAATTAGGCGTTATTCTGATTTGGTTAAGTGGGATGTATTTTCACGGAGCCCGTTTTTCAAACTATGAAGCTTGGTTAAGTGATCCAACACATATTAAACCAAGTGCTCAAGTTGTATGGCCTATTGTAGGTCAAGAAATTTTAAACGGAGATGTCGGTGGTGGATTCCAAGGTGTTCAAATTACGTCTGGTTTCTTCCAACTTTGGCGAGCTAGTGGTATTACTAGTGAACTTCAACTTTACAGTACTGCTATAGGAGGTTTAGTTTTAGCAGGTGCTTTATTCTTTGCAGGTTGGTTCCATTACCACAAAGCTGCTCCTAAACTGGAATGGTTCCAGAACGTGGAATCAATGTTAAATCACCACCTAGCTGGTTTACTAGGTTTAGGTAGTTTAGGATGGGCAGGACACCAAATTCACATTTCATTACCTGTTAACAAACTTTTAGATGCGGGCGTAGATCCTAAAGAGATTCCATTACCGCATGACTTAATGTTAAACCGTCAGTTTATGGCAGATCTTTATCCAAGTTTTGCAAAAGGTTTAGCACCTTTCTTTACACTTCAATGGAATGAGTATAGTGATTTCCTAACATTTAAAGGCGGCTTAAACCCTGTAACAGGCGGATTATGGTTAAGCGATACAGCACACCACCACCTAGCAATTGCTGTTCTTTTCCTAGTGGCAGGACACATGTATCGCACGAACTGGGGAATTGGTCATAGCATCAAAGAGATTTTAGAAAGCCATCGTGGACCATTCACTGGTGAAGGTCACTTAGGACTTTATGAAATCTTAACAAGTTCATGGCATGCTCAATTAGCTATCAACCTAGCTCTTTTTGGTTCTTTATCCATTATTGTGAGCCACCACATGTACTCAATGCCACCATATCCTTACCTGGCTACTGACTATGGAACTCAACTTTCTTTATTTACTCACCATATGTGGATTGGTGGTTTCTGTATTGTAGGTGCTGGTGCTCATGCAGCTATCTTCTTAGTTCGTGATTATGATCCTACAAATAACTATAACAACTTATTAGATCGTGTAATTCGTCACCGCGATGCAATAATCTCTCATCTTAATTGGGTATGTATCTTCTTAGGTTTCCACTCATTTGGTCTTTATATCCATAATGATACAATGAGTGCTCTAGGTAGACCCCAAGATATGTTCTCAGATACAGCAATTCAATTGCAACCGGTTTTTGCACAATGGATTCAAAATACTCATTTCTTAGCTCCACAATTAACTGCGCCTAATGCTTTAGCTGCAACAAGTGCAACGTGGGGTGGAGATGTTGTAGCTGTTGGTGGAAAAATTGCTTTAATGCCTATCTCTTTAGGAACATCAGACTTCCTGGTTCATCACATCCATGCTTTTACTATTCACGTTACCGTTCTAATTCTTTTAAAAGGTGTTCTTTATTCTAGAAGCTCAAGACTTATTCCTGATAAAGCTAACCTAGGATTCCGATTCCCTTGTGATGGTCCAGGTCGAGGAGGTACATGTCAAGTCTCTGCTTGGGACCATGTGTTCCTTGGCCTTTTCTGGATGTACAACTCCCTATCTATTGTAATCTTCCATTTCAGCTGGAAGATGCAAAGTGACGTTTGGGGTAGTGTGAACGCTTCAGGT---GTTTCTCATATTACAGGTGGAAACTTTGCTCAAAGTGCTAACACCATTAACGGATGGTTAAGAGACTTCCTATGGGCGCAGGCAAGTCAAGTTATCCAATCTTATGGATCAGCTCTTTCTGCTTATGGGTTAATCTTCTTAGGAGCACACTTTGTGTGGGCTTTCTCGTTAATGTTCTTATTCTCAGGACGTGGTTACTGGCAAGAGCTTATCGAATCAATCATTTGGGCGCATGCAAAACTAAAAGTGGCTCCATCTATTCAACCTCGTGCTTTAAGTATTACTCAAGGTAGAGCAGTAGGTGTTGCACATTACTTATTAGGAGGTATTGCTACTACATGGTCATTCTTCTTAGCTCGAATTATTGCTGTAGGT
             Pediastrum_duplex  ATGACAATTAGTTCACCAGAACGCGAAGCTAAAAAAGTAAAAATTGCGGTAGACCGCAATGCTGTTGAAACAAGTTTCGAAAAATGGGCTAAACCAGGACATTTTTCAAGAACTCTTTCAAAAGGGCCTAATACAACAACTTGGATTTGGAATTTACATGCGGATGCTCATGACTTTGACAGTCATACAAGTGATTTAGAGGAAATTTCAAGAAAAGTTTTTAGTGCTCATTTTGGACAACTAGGGGTTATCTTTATTTGGTTAAGTGGTATGTATTTCCATGGAGCACGTTTTTCAAATTATGAAGCTTGGTTAAGTGACCCAATTCATATTAAACCAAGTGCACAAGTAGTATGGCCAGTAGTTGGACAAGAAATTTTAAATGGTGATGTAGGAGGTGGATTCCAAGGTATTCAAATTACTTCAGGATTCTTCCAATTATGGAGAGCAAGTGGGATTACAAGTGAACTTCAACTATATACTACAGCTATTGGAGGATTAGTAATGGCAGCAGCCATGTTTTTTGCTGGTTGGTTCCACTACCATAAGGCCGCACCTAAGTTAGAATGGTTTAGAAATGTTGAATCAATGCTAAACCACCATTTAGCAGGTTTATTAGGACTAGGTAGTTTAGGTTGGGCAGGTCACCAAATTCACGTTTCTCTTCCAGTTAACAAATTATTAGATGCTGGAGTAGATCCAAAAGAAATTCCATTACCACATGATTTATTATTAAATCGTCAAATTATGGCAGATCTTTACCCAAGTTTTGCAAAAGGTTTAGCACCTTTCTTTACTTTACAATGGGGTGAATACAGTGATTTCTTAACTTTTAATGGCGGACTAAATCCTGTTACTGGAGGTCTTTGGTTAAGTGATACAGCTCACCACCACGTGGCTATTGCTGTTTTATTCTTAGTTGCAGGTCATATGTACCGCACAAACTGGGGAATTGGACATTCTATGAAAGAGATTTTAGAAGCACACAAAGGTCCATTCACTGGAGAAGGGCACGTAGGTCTTTATGAAATCTTAACAACTTCATGGCATGCTCAACTTGCGATTAACTTAGCATTATTTGGTTCTCTATCAATTATTGTTGCTCACCACATGTATTCAATGCCACCATATCCTTATTTAGCAACAGATTATGGTACACAATTATCTTTATTCACTCACCATAATTGGATTGGAGGTTTTTGTATTGTAGGAGCTGGTGCTCACGCTGCAATCTTTATGGTTCGTGATTATGATCCTACAAATAATTATAACAACTTGTTAGATCGTGTAATTCGCCATAGAGATGCTATTATTTCTCACTTAAACTGGGTTTGTATTTTCTTAGGATTCCATAGTTTTGGTCTTTATATCCATAATGACACTATGAGTGCTTTAGGTAGACCTCAAGATATGTTCTCAGACACTGCAATCCAATTACAACCAGTTTTTGCACAATGGATCCAAAAAACACACTTCTTAGCACCACAATTAACAGCACCAAATGCTCTTGCAGCAACAAGTGCAAGCTGGGGAGGGGATGTTGTTTCTGTTGGTGGAAAAGTAGCTATGATGCCAATTTCATTAGGAACTGCAGATTTTATGGTTCACCACATTCATGCATTTACAATTCACGTAACAGTATTAATTTTATTAAAAGGGGTTCTTTTTGCACGCAGTTCTCGTTTAATTCCTGATAAAGCAAATTTAGGGTTCCGTTTCCCTTGTGATGGACCTGGACGAGGAGGAACTTGTCAAGTATCTGCTTGGGACCACGTATTCCTTGGGCTTTTCTGGATGTATAACTCTTTATCAATTGCTATTTTCCATTTCTCTTGGAAAATGCAATCAGATGTTTGGGGAACTGTAACAGCAAATGGG---GTTTCTCACATTACAGGAGGAAACTTTGCTCAAAGTGCAAATACTATTAATGGTTGGTTACGTGATTTCCTTTGGGCACAATCAAGTCAAGTAATTCAATCTTATGGTTCTGCATTATCTGCTTATGGTTTAATTTTCTTAGGAGCACACTTTGTATGGGCGTTCTCTTTAATGTTCTTATTCTCAGGGCGTGGTTATTGGCAAGAACTTATTGAATCAATTATTTGGGCACATTCTAAATTAAAAGTAGCTCCAGCAATCCAACCTCGTGCTTTAAGTATTACTCAAGGGCGTGCAGTTGGTGTAGCACACTATCTTTTAGGAGGAATTGCTACAACATGGTCATTCTTCTTAGCACGTATTATTGCAGTAGGT
         Phacotus_lenticularis  ATGACAATTAGTTCACCAGAACGTGAAGCAAAAAAAGTAAAGATTGCTGTTGATCGCAATCCAGTAGAAACAAGTTTTGAAAAATGGGCTAAACCAGGACATTTTTCACGTACTTTAGCAAAAGGTCCAAACACGACTACGTGGATTTGGAACCTACATGCTGATGCTCATGATTTTGACAGTCACACAAGTGATTTAGAAGAAATTTCAAGAAAAGTATTTAGTGCTCACTTTGGGCAACTAGGTATTATCCTTATTTGGTTAAGCGGTATGTATTTCCATGGAGCACGCTTCTCAAATTATGAAGCATGGTTAAGTGATCCAACTCACATTAAACCAAGTGCTCAAGTAGTATGGCCAGTTGTTGGTCAAGAAATTTTAAACGGTGATGTAGGTGGTGGTTTCCAAGGTATTCAAATTACTTCAGGATTCTTCCAACTTTGGCGTGCAAGTGGTATTACAAGTGAATTACAACTGTATACTACTGCTATTGGTGGTCTAGTTTTAGCTGGTGCTATGTTCTTTGCTGGTTGGTTCCACTACCACAAAGCAGCGCCAAAACTAGAATGGTTCCAAAACGTTGAATCAATGTTAAACCACCACTTAGCTGGTTTACTTGGTTTAGGTAGCTTAGCATGGGCTGGACACCAAATTCACGTATCTTTACCAGTAAATAAATTATTAGATGCTGGTGTTGATCCAAAAGAAATTCCATTACCACACGAATTACTATTAAATAAAAGCATTATTGCAGATCTTTACCCAAGCTTTGCAAAAGGTTTAGCACCATTCTTCACTTTAAATTGGTCGGAATACTCTGATTTCTTAACGTTTAAAGGTGGTTTAAACCCTGTAACTGGTGGTTTATGGTTAAGTGATACTGCTCACCACCACTTAGCAATTGCTGTATTATTCTTAGTTGCTGGTCACCAATACCGCACAAACTGGGGTATTGGACATTCAATTAAAGAAATCCTTGAAGCGCACAAAGGTCCATTTACTGGCGAAGGCCACGTAGGTTTATATGAGATTTTAACAACTTCATGGCATGCACAATTAGCTATTAACTTAGCTCTATTTGGTTCGTTGTCGATTATTGTAGCGCACCACATGTACGCTATGCCTCCATACCCATACCTAGCAACTGACTACGGTACTCAACTATCACTATTCACTCATCACATCTGGATCGGTGGTTTCTGTGTTGTTGGTGCAGGTGCTCACGCAGCTATCTTTATGGTTCGTGATTACGATCCTACTAACAACTACAATAACTTACTGGACCGTGTAATTCGTCACCGTGATGCTATTATTTCTCACTTAAACTGGGTATGTATTTTCTTAGGCTTCCATAGCTTTGGTTTATACATTCACAATGATACAATGAGTGCTTTAGGTCGTCCACAAGATATGTTCTCTGATACAGCAATTCAACTTCAACCAGTATTTGCACAGTGGATTCAAAATACACACTTCTTAGCTCCACAATTAACAGCTCCAAATGCATTAGCTGCAACAAGTATTTCTTGGGGTGGTGATGTAGTCGCTGTAGGTGGTAAAGTAGCTATGATGCCTATTTCGTTAGGTACTTCGGATTTCCTTGTTCACCACATTCACGCCTTTACTATTCACGTAACAGTTCTAATTCTATTAAAAGGTGTTCTATTTGCTCGTAGTTCTCGTTTAATCCCTGATAAAGCAAACTTAGGTTTCCGTTTCCCTTGTGATGGTCCAGGTCGCGGTGGTACTTGTCAAGTTTCAGCTTGGGACCACGTATTCTTAGGATTATTCTGGATGTATAACTCGCTATCGATCGTTATTTTCCACTTCAGTTGGAAAATGCAATCAGATGTTTGGGGTACTGTTACAGAATCAGGT---GTATCACACATTACAGGTGGTAACTTTGGTCAAAGTGCTAACACAATTAATGGTTGGTTACGTGATTTCCTTTGGGCACAAAGTTCGCAGGTTATTCAGTCATACGGTTCAGCTTTATCTGCTTACGGTTTAATGTTCTTAGGTGCTCACTTCGTTTGGGCCTTTAGCCTTATGTTCTTATTCTCAGGCCGTGGTTACTGGCAGGAATTAATTGAATCCATTGTTTGGGCACATAATAAATTAAAGGTTGCACCATCAATCCAGCCTCGAGCACTGAGTATCACTCAGGGCCGTGCTGTTGGTGTAGCCCACTATTTACTAGGTGGTATTGCAACAACGTGGTCTTTCTTCTTAGCCCGTATTATTTCCGTTGGC
            Pleodorina_starrii  ATGACAATTAGTACTCCAGAGCGCGAAGCGAAAAAAGTAAAGATTGCGGTTGATCGCAATCCTGTAGAAACAAGTTTTGAAAAATGGGCGAAACCAGGACATTTTTCACGTACTCTGTCAAAAGGTCCAAATACAACAACTTGGATTTGGAACCTTCACGCAGATGCTCATGACTTTGATAGTCATACAAGCGATTTAGAAGAAATTTCTCGAAAAGTATTTAGTGCACATTTTGGTCAATTAGGAATTATTTTTATATGGTTAAGTGGGATGTATTTTCATGGTGCACGTTTTTCAAACTATGAAGCTTGGTTAAGTGATCCAACACACATTAAACCAAGTGCTCAAGTTGTTTGGCCTGTTGTTGGTCAAGAAATTTTAAACGGTGATGTAGGTGGTGGTTTCCAAGGTATTCAAATTACTTCTGGTTTTTTCCAACTATGGCGTGCTAGTGGTATTACAAGCGAATTACAGCTTTATACAACAGCTATTGGTGGTTTAGTAATGGCAGCAGCTATGTTCTTTGCTGGTTGGTTCCATTATCACAAAGCTGCTCCGAAATTAGAGTGGTTCCAAAACGTTGAATCGATGTTAAATCACCATTTAGCAGGTCTTCTTGGTTTAGGTAGTTTAGCTTGGGCTGGTCACCAGATTCACGTATCTTTACCAGTAAATAAATTATTAGATGCTGGTGTGGATCCGAAAGAAATTCCTCTTCCGCATGATTTACTTTTAAACCGTGCTATTATGGCTGACTTATATCCAAGTTTTGCTAAAGGAATTGCACCGTTTTTCACTTTAAACTGGAGTGAATACAGCGATTTCTTAACATTTAAAGGTGGGTTAAACCCTGTAACAGGTGGTCTTTGGTTAAGCGATACTGCTCACCACCACGTAGCCATTGCTGTCTTATTCTTAGTAGCAGGTCATATGTACCGCACTAACTGGGGTATTGGCCACAGTATTCGTGAAATTTTAGAAGCTCATCGCGGTCCGTTTACTGGTGAAGGTCACGTTGGTTTATATGAAATTTTAACAACTTCATGGCATGCTCAATTAGCTATTAACTTAGCTTTATTTGGTTCGTTATCAATCATCGTGGCTCATCATATGTATGCTATGCCTCCATACCCATACCTAGCAACTGACTATGGTACACAATTATCATTATTTACACACCACACATGGATTGGTGGTTTCTGTATTGTTGGTGCAGGTGCTCACGCAGCTATTTTTATGGTTCGTGACTATGATCCTACGAACAATTATAACAACTTATTAGACCGTGTAATTCGTCACCGTGATGCTATTATTTCTCATTTAAACTGGGTTTGTATTTTCTTAGGTTTCCACAGCTTTGGTTTATACATCCACAATGATACAATGAGTGCTTTAGGTCGTCCTCAAGATATGTTCTCAGATACTGCAATTCAGCTTCAACCTGTTTTTGCGCAATGGATTCAAAATACACACTTCTTAGCGCCGCAATTAACAGCTCCTAATGCTTTAGCTGCTACAAGTTTAACTTGGGGCGGTGATTTAGTAGCTGTGGGTGGTAAAGTAGCTATGATGCCAATTTCTTTAGGTACTTCTGATTTCATGGTTCATCACATACACGCTTTCACGATTCACGTAACTGTGTTAATTCTTCTGAAAGGTGTTTTATTTGCTCGTAGTTCTCGTCTTATCCCAGATAAAGCTAACTTAGGTTTCCGTTTCCCTTGTGACGGTCCAGGTCGTGGTGGTACTTGTCAAGTATCTGCTTGGGACCATGTATTCCTTGGCCTTTTCTGGATGTACAATAGTTTATCAATTGTTATTTTCCACTTTAGCTGGAAGATGCAATCTGATGTTTGGGGTACTGTAACAGCTTCTGGT---GTATCTCACATTACTGGTGGTAACTTTGCACAAAGCGCAAATACTATTAATGGCTGGTTACGTGATTTCCTATGGGCACAATCTTCACAGGTAATCCAATCATACGGTTCAGCCTTATCTGCTTATGGTCTAATCTTCTTAGGCGCGCATTTCGTTTGGGCATTCTCACTTATGTTCCTGTTCAGTGGCCGTGGTTACTGGCAAGAACTTATTGAAAGCATTGTTTGGGCTCATAACAAGCTAAAAGTTGCTCCTGCGATCCAACCAAGAGCACTTAGTATCACACAAGGTCGTGCTGTAGGTGTAGCACACTACTTACTTGGAGGTATTGCTACAACTTGGTCTTTCTTCTTAGCTCGAATTATCTCAGTAGGA
        Protosiphon_botryoides  ATGACAATTAGTTCTCCAGAACGCGAAGTTAAAAAAGTAAAGATTGCGGTTGATCGCAATCCTGTTGAAACAACTTTTGAAAAATGGGCGAAACCAGGTCATTTTTCACGTACATTAGCTAAAGGTCCAAACACTACTACGTGGATTTGGAACCTGCACGCTGATGCACACGATTTTGATAGCCACACAAGCGATCTAGAAGAAATTTCTAGAAAAGTTTTTAGTGCTCACTTTGGGCAATTAGGTATTATTTTAATTTGGTTAAGTGGGATGTATTTCCACGGTGCACGTTTCTCTAACTATGAAGCATGGTTAAGTGATCCAACTCACATTAAACCAAGTGCACAAGTAGTTTGGCCAGTAGTAGGTCAAGAAATTTTAAACGGCGACGTAGGTGGTGGTTTCCAAGGTATTCAAATTACTTCTGGTTTCTTCCAATTATGGCGTGCAAGCGGTATTACAAGTGAATTACAACTATACACAACTGCTATTGGTGGTTTAGTATTAGCTGCAGCTTGTTTCTTCGCAGGTTGGTTCCACTACCACAAAGCTGCTCCTAAGTTAGAATGGTTCCAAAACGTAGAATCTATGTTAAACCACCACTTAGCTGGTTTATTAGGTTTAGGTAGCTTAGCTTGGGCAGGTCACCAAATTCACGTTTCATTACCAGTTAACAAATTATTAGACGCTGGTGTTGACCCTAAAGAAATTCCTTTACCGCACGAGTTATTATTAAACAAATCTATTATGGCTGATTTATACCCAAGCTTTGCTAAAGGTTTAGCACCATTCTTTACATTAAACTGGAGCGAATACGGCGACTTCTTAACATTTAAAGGTGGTTTAAACCCTGTAACAGGTGGTTTATGGTTAAGTGATACAGCTCACCACCACGTAGCTATCGCAGTTCTATTCCTTGTTGCTGGTCACCAATACCGTACTAACTGGGGTATCGGTCACAACATCAAGGAGATCTTAGAAGCACACAAAGGTCCATTTACAGGTGAAGGTCACGTAGGTTTATACGAGATTTTAACTACATCATGGCACGCACAATTAGCTATTAACTTAGCTTTATTTGGTTCATTATCAATCATTGTAGCTCACCACATGTACTCAATGCCTCCATACCCTTACTTAGCAACTGATTACGGTACACAATTATCGTTATTCACTCACCATACGTGGATTGGCGGTTTCTGTGTAGTTGGTGCTGGTGCTCACGCTGCTATTTTCATGGTACGTGATTACGATCCTACTAACAACTACAACAACTTATTAGACCGTGTTATCCGTCACCGTGACGCTATTATCTCTCACTTAAACTGGGTTTGTATTTTCTTAGGTTTCCACAGCTTCGGTTTATACATTCACAACGATACTATGAGTGCTTTAGGTCGTCCACAAGACATGTTCTCTGATACAGCTATCCAACTTCAACCTGTTTTCGCACAATGGGTACAAAACACACACTTTACAGCTCCTCAATTAACTGCACCTAACGCATTAGCTGCTACTAGTTTATCATGGGGTGGTGATGTACTTGCTGTTGGTGGTAAAGTTGCAATGATGCCTATTTCATTAGGTACAGCTGACTTCTTAGTACACCACATTCACGCATTTACAATTCACGTAACTGTTTTAATTCTATTAAAAGGTGTTTTATACGCTCGTAGCTCTCGTTTAATCCCAGACAAGGCTAACTTAGGTTTCCGTTTCCCTTGTGACGGTCCTGGTCGTGGCGGTACATGTCAAGTATCTGCATGGGACCACGTATTCTTAGGCTTATTCTGGATGTACAACTCATTATCAATCGTTATTTTCCACTTCAGCTGGAAAATGCAATCTGATGTTTGGGGTACTGTTACTGACGCTGGT---GTTTCTCACATTACAGGTGGTAACTTCGGTCAAAGTGCAAACACAATCAATGGTTGGTTACGTGACTTCTTATGGGCTCAATCATCACAAGTAATTCAATCTTACGGTTCATCATTATCTGCATACGGTTTAATGTTCTTAGGAGCACACTTCGTATGGGCATTCTCGTTAATGTTCTTATTCTCAGGTCGTGGTTACTGGCAAGAGTTAATTGAATCTATTGTATGGGCTCACAACAAATTACGTGTTGCTCCAAGTATTCAACCACGCGCTTTAAGTATTACTCAAGGTCGTGCTGTTGGTGTAGCTCACTACTTATTAGGTGGTATTGCTACTACTTGGTCATTCTTCTTAGCACGTATTATCGCTGTTGGT
Pseudomuriella_schumacherensis  ATGACAATCAGTTCACCTGAACGAGAAGCCAAAAAAGTGAAAATCGCCGTTGACCGTAATCCGGTGGAAACAAGCTTTGAAAAATGGGCTAAACCTGGCCACTTTTCTCGAACTCTTTCTAAAGGACCAAATACTACTACTTGGATTTGGAACTTACACGCCGATGCACACGATTTTGACAGTCACACTAGTGATCTAGAAGAAATTTCTAGAAAAGTTTTTAGTGCTCACTTTGGGCAATTAGGATTAATTTTCATTTGGTTAAGTGGTATGTATTTCCATGGGGCTCGTTTTTCAAATTATGAAGCTTGGTTAAGTGATCCTATTCATATTAAACCAAGTGCACAAGTTGTTTGGCCAGTAGTAGGTCAAGAAATCTTAAATGGTGACGTTGGTGGAGGATTCCAAGGAATTCAAATTACTTCAGGATTCTTCCAACTTTGGAGAGCTAGTGGTATTACAAGTGAATTACAACTGTATACAACAGCTATTGGTGGTTTAGTAATGGCTGCCGCTATGTTTTTTGCAGGTTGGTTCCACTACCATAAAGCTGCTCCAAAATTAGAATGGTTCCAAAATGTGGAATCTATGCTAAATCACCATTTAGCAGGACTTTTAGGTTTAGGAAGTTTATCTTGGGCAGGGCACCAAATTCACATTTCATTACCTGTTAACAAATTGTTAGATGCAGGTGTTGATCCAAAAGAAATTCCTTTACCACATGATTTACTGTTAAATAGACAAATTATGGCAGATCTTTACCCAAGCTTTGCTAAAGGTTTAGCTCCATTCTTTACGCTTCAATGGAATGAATACAGTGATTTCTTAACATTCAAAGGTGGGTTAAACCCTGTAACTGGAGGTTTATGGTTAAGTGACACTGCTCACCACCATTTAGCTATTGCTGTTCTTTTCTTAGTAGCTGGTCATATGTATCGCACTAATTGGGGTATTGGGCACAGTATGAAAGAAATCTTAGAAGCTCACCGTGGTCCATTTACTGGAGAAGGTCACGTTGGTCTTTATGAAATTTTAACAACTTCTTGGCATGCTCAATTAGCAATTAACTTAGCTTTATTTGGTTCGCTATCAATCATTGTTGCTCACCATATGTACTCTATGCCTCCTTACCCTTATATGGCTACAGATTATGGAACTCAACTTTCTTTATTCACACACCACACATGGATTGGAGGTTTTTGTATTGTAGGTGCTGGTGCTCACGCTGCTATTTTTATGGTTCGTGATTATGATCCTACAAACAACTACAACAATTTATTAGACCGTGTTATTCGTCACAGAGATGCTATCATTTCTCACTTAAACTGGGTTTGTATCTTCTTAGGATTCCACAGTTTTGGTTTATACATTCATAATGATACTATGAGTGCTTTAGGTCGTCCTCAAGACATGTTCTCAGATACAGCTATTCAACTTCAGCCTGTGTTTGCACAATGGATTCAAAAAACTCATTTCTTAGCACCTCAACTAACTGCTCCAAATGCTTTAGCTGCTACTAGCGCAACATGGGGTGGTGATTTAGTTGCTGTTGGTGGAAAAGTTGCTATGATGCCGATTTCTTTAGGAACTGCTGACTTCATGGTACACCATATCCATGCATTCACAATTCACGTAACAGTTCTTATTCTTTTAAAAGGTGTTTTATTTGCCCGTAGCTCACGCTTAATCCCAGATAAAGCAAACCTTGGTTTCCGTTTCCCTTGTGATGGTCCAGGACGTGGTGGTACTTGCCAAGTATCAGCTTGGGACCATGTTTTCTTAGGTCTTTTCTGGATGTATAATTCTTTATCGATCGCTATTTTCCACTTCTCTTGGAAAATGCAATCTGATGTATGGGGTACTGTAACTGCTAATGGG---GTTAGTCACATTACTGGTGGTAACTTTGCACAAAGTGCAAACACTATTAATGGATGGCTTCGTGATTTCTTATGGGCGCAAGCTTCACAAGTAATCAGTTCATACGGTTCTGCACTTTCTGCATATGGTTTAATTTTCCTTGGAGCACACTTTGTGTGGGCTTTCTCGTTAATGTTCCTTTTCAGTGGTCGTGGTTACTGGCAAGAGCTTATTGAATCTATTGTTTGGGCTCACTCTAAACTTAAAGTTGCTCCTTCTATTCAACCTCGTGCACTTAGCATTACACAAGGTCGAGCTGTAGGAGTTGCTCATTACCTTTTAGGTGGTATTGGTACTACTTGGGCATTCTTCTTAGCAAGAATTATCGCAGTAGGA
            Rotundella_rotunda  ATGACAATCAGTTCACCAGAACGTGAAGCTAAAAAAGTAAAGATTGCGGTAGATCGCAATCCTGTTGAAACAAGTTTTGAAAAATGGGCTAAACCCGGACATTTCTCTAGAACTCTTTCTAAAGGTCCAAATACAACAACATGGATTTGGAACTTACACGCTGATGCACATGACTTTGACAGTCACACAAGCGATTTAGAAGAAATTTCAAGAAAAGTTTTCAGTGCACATTTTGGACAATTAGGAGTTATTTTTATTTGGCTAAGTGGTATGTATTTCCACGGAGCTCGTTTCTCTAACTATGAAGCATGGTTAAGCGATCCTATTCATATTAAACCAAGTGCACAAGTTGTTTGGCCAGTTGTTGGTCAAGAAATTTTAAATGGTGACGTGGGAGGTGGTTTCCAAGGTATTCAAATTACTTCTGGATTCTTCCAACTTTGGAGAGCTAGCGGTATTACTAGTGAATTACAACTATATACAACAGCAATTGGTGGATTAGTAATGGCTGCTGCTATGTTTTTTGCAGGTTGGTTCCATTATCATAAAGCTGCTCCTAAATTAGAATGGTTCCAGAATGTGGAATCTATGTTAAATCACCACTTAGCTGGTCTTTTAGGTTTAGGAAGTTTATCATGGGCTGGGCACCAAATTCACGTATCTTTACCAGTTAATAAATTATTAGATGCTGGAGTTGATCCTAAAGAAATTCCATTACCACATGAACTTTTATTAAATAGACAAATCATGGCAGATCTTTATCCTAGTTTTGCGAAAGGATTAGCTCCTTTCTTTACATTACAATGGAATGAGTACAGTGATTTCTTAACATTTAATGGAGGTTTAAACCCGGTAACAGGAGGTCTTTGGTTGAGTGATACAGCTCATCACCATTTAGCAATTGCTGTTTTATTCTTACTTGCTGGTCACATGTATCGTACTAACTGGGGTATTGGTCACAGTATGAAAGAAATCTTAGAAGCACACCGTGGTCCCTTCACAGGTGAAGGTCACGTAGGTCTATATGAAATTTTAACAACATCATGGCATGCTCAATTAGCAATTAACTTAGCTTTATTTGGATCTCTTTCAATTATTGTGGCACACCATATGTATTCAATGCCTCCATACCCGTACTTAGCTACAGATTATGGTACACAACTTTCTATATTTACACACCACAACTGGATTGGTGGTTTCTGTATTGTTGGTGCTGGAGCACACGCATCTATTTTTATGGTTCGTGATTATGATCCAACAAATAACTATAACAACCTTTTAGACCGTGTAATTCGTCATCGTGATGCTATGATTTCTCACTTAAACTGGGTTTGTATTTTCTTAGGCTTCCACAGTTTTGGACTTTATATCCACAATGACACAATGAGTGCTTTAGGGCGACCTCAAGATATGTTCTCGGATACTGCGATTCAACTTCAACCTATATTTGCACAATGGATTCAAAAAACACACTTCTTAGCTCCACAATTAACAGCTCCAAATGCATTAGCTGCGACAAGTGCTACTTGGGGTGGTGATGTTGTTGCTGTAGGTGGTAAAGTTGCTATGATGCCTATTTCTTTAGGAACAGCAGACTTTATGGTTCACCATATTCATGCATTTACGATTCATGTAACTGTTTTAATTTTATTAAAAGGTGTTTTATTTGCTCGTAGTTCTCGTTTAATTCCAGACAAAGCAAATCTTGGATTCCGTTTCCCTTGTGACGGTCCTGGTCGTGGAGGAACTTGTCAAGTTTCTGCTTGGGACCACGTATTCTTAGGATTATTTTGGATGTATAACTCTTTATCTATTGCTATTTTCCACTTCTCTTGGAAAATGCAATCGGATGTTTGGGGTACTGTTACAGCTAATGGT---GTTTCACACATTACTGGAGGTAACTTTGCACAAAGTGCAAATACAATTAACGGATGGTTACGTGATTTCTTATGGGCACAATCTTCTCAAGTTATTCAATCATACGGATCAGCATTATCTGCGTATGGTTTAATCTTCTTAGGTGCACACTTTATCTGGGCATTCTCATTAATGTTCTTATTCAGTGGGCGTGGATATTGGCAAGAACTTATTGAATCGATCGTATGGGCTCACTCTAAATTAAAAGTAGCTCCTTCGATTCAACCTCGTGCTTTAAGTATTACTCAAGGACGTGCTGTAGGTGTTGCTCACTACTTATTAGGTGGTATTGCAACAACTTGGTCATTCTTCTTAGCTCGTATTATTGCAGTAGGA
          Scenedesmus_obliquus  ATGACAATTAGTTCACCAGAACGCGAAGCTAAAAAAGTCAAAATTGCAGTAGATCGCAATCCTGTAGAAACAAGTTTTGAAAAATGGGCTAAACCAGGTCATTTCTCAAGAACTCTTTCAAAAGGACCAAATACTACAACTTGGATTTGGAATCTTCATGCTGACGCTCATGACTTTGACAGTCATACAAGTGATTTAGAAGAAATTTCAAGAAAAGTTTTTAGTGCTCACTTTGGGCAATTAGGTGTTATTTTCATTTGGTTAAGTGGTATGTATTTCCACGGAGCACGTTTTTCAAACTATGAAGCTTGGTTAAGTGATCCTGTTCATATTAAACCAAGTGCACAAGTTGTTTGGCCTGTTGTAGGTCAAGAAATTTTAAATGGTGATGTTGGTGGTGGTTTCCAAGGTATTCAAATTACTTCTGGTTTCTTCCAATTATGGAGAGCTAGTGGTATCACAAGTGAATTACAATTATACACAACTGCTATTGGTGGTTTAGTAATGGCTGCCGCTATGTTTTTTGCTGGTTGGTTCCACTATCACAAAGCAGCTCCAAAATTAGAATGGTTCCAAAACGTTGAATCAATGTTAAACCACCACTTAGCTGGTTTACTTGGTTTAGGAAGCTTATCTTGGGCTGGTCACCAAATTCACGTTTCTTTACCAGTAAATAAATTATTAGATGCTGGTGTTGATCCAAAAGAAATTCCATTACCACACGAATTCTTATTAAATCGTCAAATTATGCAAGACTTATATCCAAGTTTTGCAAAAGGATTAGCTCCATTCTTCACATTACAATGGGGTGAATATAGCGATTTCTTAACGTTTAACGGTGGATTAAACCCGGTAACTGGTGGTTTATGGTTAAGTGATACTGCACACCACCATTTAGCAATTGCTGTTTTATTCTTAGTTGCTGGTCACATGTACCGTACAAACTGGGGTATTGGACATTCTATGCGTGAAATTTTAGATGCGCACAAAGGTCCATTTACAGGAGAAGGACACGTTGGTCTTTATGAAATTTTAACAACTTCATGGCATGCCCAATTAGCTATTAACTTAGCTTTATTTGGTTCATTATCAATTATTGTGGCTCACCACATGTACTCAATGCCTCCATATCCGTATTTAGCAACTGATTATGGAACACAACTTTCTTTATTTACACACCACAACTGGATTGGTGGTTTCTGTATTGTAGGTGCTGGTGCTCACGCTGCTATTTTTATGGTACGTGATTATGATCCTACAAACAATTACAACAACTTATTAGACCGTGTGATTCGTCACCGTGATGCTATTATTTCGCATTTAAACTGGGTTTGTATTTTCTTAGGTTTCCATAGCTTTGGATTATACATTCACAATGATACTATGAGTGCGTTAGGTCGTCCTCAAGATATGTTCTCTGATACTGCTATTCAATTACAACCAGTTTTTGCACAATGGATTCAGAAAACTCATTTCTTAGCTCCACAATTAACAGCTCCTACTGCTTTATCAGCAACAAGTGCTACTTGGGGTGGTGATGTTGTAGCAGTTGGTGGAAAAGTTGCTATGATGCCAATTTCATTAGGAACTTCAGACTTTTTAGTACACCATATTCATGCCTTTACAATTCACGTAACGGTTTTAATCTTATTAAAAGGTGTTTTATTTGCTCGTAGTTCTCGTTTAATTCCTGATAAAGCAAACTTAGGATTCCGTTTCCCTTGTGATGGTCCAGGTCGTGGAGGAACTTGTCAAGTTTCTGCTTGGGACCATGTGTTTTTAGGACTGTTCTGGATGTATAACTCATTATCAATTGCAATCTTCCACTTTAGCTGGAAAATGCAATCTGATGTTTGGGGAACTGTAACTGCAAATGGT---GTTTCACACATTACTGGTGGAAACTTTGCACAAAGTGCAAACACAATTAATGGTTGGTTAAGAGATTTCTTATGGGCACAATCATCTCAAGTAATTCAATCTTATGGTTCAGCACTTTCAGCTTATGGTTTAATGTTCTTAGGTGCACACTTCGTATGGGCATTCTCATTAATGTTCTTATTCAGTGGACGTGGTTATTGGCAAGAATTAATTGAGTCTATTATTTGGGCTCACAGTAAATTAAAAGTTGCTCCTTCAATTCAACCACGTGCTTTAAGTATTACTCAAGGTCGTGCTGTAGGTGTTGCTCACTACTTATTAGGTGGTATTGCAACAACTTGGTCATTCTTCTTAGCACGTATTATTGCTGTTGGA
        Schizomeris_leibleinii  ATGACAATTAATTTGCCTGAAAAAGAAGCAAAAAAAGTAAAAATTGCAGTGGATAGAAACCCTGTAGAAACTAGTTTCCAAAAATGGGCTAAACCAGGCCATTTTTCTCGTACATTAGCAAAAGGTCCAAATACAACAACTTGGATTTGGAACTTACATGCAGATGCACATGATTTTGATAGTCATACTAGTGACTTACAAGATATTTCACGTAAAGTATTTAGTGCGCATTTTGGTCAATTAGGTATCATTTTAATTTGGTTAAGTGGTATGTACTTCCACGGAGCACGTTTTTCAAATTATGAAGCTTGGTTAAGTGATCCGACACATATTAAACCAAGTGCTCAAATTGTATGGCCTATTGTTGGTCAAGAAATTTTAAACGGTGACGTTGGTGGTGGTTTCCAAGGTGTACAAATTACATCTGGTTTCTTCCAATTATGGAGAGCTAGTGGTATTACAAGTGAACTTCAACTTTACAGTACAGCAGTGGTTGGTTTAGTATTAGCTGGTGCTATGTTCTTTGCTGGTTGGTTTCACTACCATAAAGCGTCTCCAAAATTAGAGTGGTTCCAAAGCGTAGAATCAATGCTTAACCACCATTTAGGTGGTCTTTTAGGTTTAGGTTCTTTAGCATGGGCTGGTCACCAAATTCACGTATCATTACCTATTAATAAATTATTAGATGCAGGTGTTGATCCAAAAGAAATTCCTCTACCTCATGAGTTTATCTTAAATAAACAATTAATGGTAGATTTATATCCAAGTTTTGCTAAAGGTTTAACTCCATTCTTTACAGTACAATGGTCTGAATATTCAGATTTCTTAACTTTCAAAGGTGGTTTAAATGAAGTAACAGGTGGTTTATATCTTTCTGATACTGCTCACCACCACTTAGCAATTGCTGTACTATTCTTAATTGCAGGACATATGTATCGTACAAACTGGGGTATTGGACATAGTATTAAAGAAATTCTGGATGCTCACAAAGGTCCTTTAACAGGCGAAGGTCATAAAGGATTATATGAAATCTTAACAACATCTTGGCATGCACAATTAGCTATTAACTTAGCTTTATTTGGTTCTTTATCTATTATTGTTGCTCACCATATGTATTCGATGCCTCCATATCCATATTTAGCGACTGATTATGGTACTCAATTATCATTATTTACTCACCATACATGGATTGGTGGTTTTTGTATTGTAGGTGCAGGTGCTCACGCTGCTATTTTTATGGTACGTGATTACGATCCTACAAACAATTACAATAATTTATTAGATCGTGTGTTACGTCACCGTGATGCTATTATTTCTCATTTAAACTGGGTATCTATTTTCTTAGGTTTCCACTCGTTTGGTTTATATATCCATAACGATACAATGAGCGCATTAGGTCGTCCACAAGATATGTTTAGTGATACAGCTATTCAATTACAACCTGTATTTGCACAATGGGTTCAAAATACTCATTTCTTAGCACCTCAGTTAACAGCTCCAAATGCTTTAGCTGCTACAAGTGCGTCTTGGGGTGGAGATGTAGTTGCTGTGGGTGGAAAAGTAGCTATGATGCCTATTCCATTAGGAACAGCAGATTTTATGGTTCATCACATTCATGCATTTACAATTCATGTAACAGTTCTAATTTTATTAAAAGGTGTTTTATTTGCTCGTAGCTCACGTTTAATTCCAGACAAGGCAAACTTAGGTTTCCGTTTCCCTTGTGATGGTCCGGGTCGTGGAGGTACTTGTCAAGTTTCAGCGTGGGACCATGTTTTCTTGGGCTTATTCTGGATGTACAATTCACTTTCAATTGTAATTTTCCATTTCTCTTGGAAAATGCAAAGTGATGTTTGGGGTTCTGTTGCAAATAATACA---GTTTCTCACATTACGGCTGGTAACTTTGCACAAAGTGCAAATACAATTAATGGTTGGTTACGTGATTTCTTATGGGGTCAGTCTTCTCAAGTAATTCAATCATATGGTTCAGCGTTATCTGCATATGGTTTAATCTTCCTTGGTGCGCATTTTATATGGGCCTTCTCTTTAATGTTTTTATTTAGTGGTCGTGGGTATTGGCAAGAGTTAATTGAATCTATCTTATGGAGTCACGCTAAATTAAAAGTAGCTCCTACAATTCAACCACGCGCTTTATCAATTACTCAAGGTCGTGCAGTAGGTGTAGCACACTACTTACTAGGTGGTATTGCCACAACATGGTCTTTCTTCCTAGCTCGTATTATCTCAGTGGGT
        Spermatozopsis_similis  ATGACAATTAGTTCACCTGAACGAGAAGTCAAAAAAGTAAAGATTGCGGTTGACCGTAATCCAGTAGAAACAAGTTTTGAAAGATGGGCGAAACCTGGCCATTTTTCACGTACATTAGCAAAAGGCCCAAATACAACAACTTGGATTTGGAACTTACACGCAGATGCTCACGATTTCGATAGTCATACAAGTGACCTTGAAGAAATTTCAAGAAAAGTATTTAGTGCGCATTTTGGACAATTAGGTGTTATTTTTATTTGGTTAAGTGGGATGTATTTCCATGGTGCTCGTTTTTCAAACTATGAAGCATGGTTAAGTGATCCAACTCATATTAAACCAAGTGCTCAAGTAGTATGGCCTGTTGTTGGACAAGAAATTTTAAACGGCGACGTTGGTGGTGGATTCCAAGGGATTCAAATTACTTCAGGTTTCTTCCAATTATGGCGTGCTAGTGGTATTACAAGTGAATTACAACTGTATACAACAGCAATTGGTGGTTTAGTGATGGCTGTAGCGATGTTCTTTGCAGGCTGGTTCCACTATCACAAAGCAGCTCCTAAATTAGAATGGTTCCAAAACGTAGAATCAATGTTAAATCACCATTTAGCAGGTTTATTAGGTTTAGGAAGTTTAGGTTGGGCAGGTCATCAAATCCATATTTCTTTACCGATTAACAAATTATTAGACGCTGGTGTAGATCCAAAAGAAATTCCGTTACCTCATGATTTAATGTTAAATCGTGCGTTTATGGCAGATCTTTACCCAAGTTTTTCAAAAGGTTTAGCTCCATTCTTTACATTACAATGGAGTGAATACGGTGATTTCTTAACTTTTAAAGGCGGTTTAAACCCTGTAACAGGTGGTTTATGGTTAAGTGATACAGCTCACCATCACTTAGCTATTGCTGTTTTATTCTTAGTTGCTGGTCATATGTATCGCACAAATTGGGGTATTGGTCATAGCATTAAAGAAATTTTATCAGCACACAAAGGTCCTTTCACTGGTGAAGGCCACGTAGGCTTATATGAAATCTTAACAACATCTTGGCACGCACAATTAGCAATTAACTTAGCAATGTTAGGTTCATTATCAATTATTGTTGCACATCATATGTATGCAATGCCACCATATCCGTATTTAGCTACAGATTACGGAACACAATTATCGTTATTTACACACCACATGTGGATTGGCGGTTTCTGTGTTGTTGGAGCCGGCGCTCACGCAGCTATTTTTATGGTACGTGATTACGATCCTACTTCAAACTACAATAATTTACTAGATCGCGTGATTCGTCACCGTGATGCCATGATTTCCCATTTAAACTGGGTGTGTATTTTCTTAGGCTTCCATAGTTTTGGTTTATATATTCATAACGATACTATGAGTGCTTTAGGTCGTCCACAAGATATGTTCTCAGATACAGCGATTCAACTTCAACCTGTCTTTGCACAATGGATTCAAAATACGCATTTCTTAGCGCCACAATTAACTGCACCAAATGCTTTAGCAGCAACGAGTGCAACTTGGGGTGGTGATATTGTTGCTGTAGGTGGTAAAGTAGCAATGATGCCTATTAGCTTAGGTACTGCAGACTTTATGGTTCACCATATTCATGCTTTTACTATCCACGTAACTGTTTTAATTCTATTAAAAGGTGTTTTATATGCTCGTAGCTCTCGTTTAATTCCAGACAAAGCAAACTTAGGCTTCCGTTTCCCTTGTGACGGTCCAGGCCGTGGAGGAACTTGTCAAGTATCTGCTTGGGACCATGTGTTCCTTGGATTATTCTGGATGTATAACTCTTTATCTATTGTTATTTTCCATTTCTCTTGGAAAATGCAATCAGACGTATGGGGTTCTGTAACAGCTTCTGGT---GTATCTCATATTACTGCTGGTAACTTTGCACAATCTGCGAATACAATTAATGGTTGGTTACGTGACTTCTTATGGTCACAATCTTCTCAAGTAATTCAAAGTTATGGTTCTGCATTAAGTGCTTACGGTCTTATGTTCTTAGGTGCTCACTTCGTTTGGGCATTCTCATTAATGTTCTTATTCTCTGGCCGTGGCTACTGGCAAGAACTTATTGAATCTATATTATGGGCGCATAACAAAGTAAAAGTAGCGCCTTCAATTCAACCTCGTGCTCTGAGTATTACTCAAGGCCGTGCTGTTGGGGTAGCTCATTACTTATTAGGTGGTATCGCGACGACATGGTCGTTCTTCTTAGCACGTATTATTGCGGTAGGC
     Stephanosphaera_pluvialis  ATGACAATTAGTTCCCCAGAACGCGAAGCAAAAAAAGTAAAGATTGCGGTTGACCGTAATCCAGTTGAAACAAGTTTTGAAAAATGGGCAAAACCCGGCCATTTTTCACGTACATTAGCAAAAGGCCCAAATACAACTACTTGGATTTGGAACCTTCATGCCGATGCGCATGATTTTGATAGCCACACAAGCGATCTAGAAGAAATTTCTAGAAAAGTATTTAGTGCTCACTTTGGGCAATTAGGTATTATTTTAATTTGGTTAAGTGGTATGTATTTCCACGGTGCGCGCTTCTCTAATTATGAAGCATGGTTAAGTGATCCAACTCACATTAAACCAAGTGCACAAGTTGTTTGGCCTGTAGTTGGCCAAGAAATTTTAAACGGTGATGTAGGTGGTGGATTCCAAGGTATTCAAATTACTTCAGGCTTCTTTCAATTATGGCGTGCAAGTGGTATTACTAGCGAGTTACAACTATACACAACTGCAATTGGTGGATTAGTACTAGCAGCTGCATGCTTCTTTGCTGGATGGTTCCACTATCACAAGGCGGCTCCTAAGCTGGAATGGTTCCAAAACGTGGAATCAATGTTAAACCACCACTTAGCAGGTTTATTAGGGTTAGGTAGCTTAGCTTGGGCAGGGCACCAAATTCACGTTTCATTACCAGTAAATAAATTACTAGATGCTGGTGTAGATCCAAAGGAAATTCCATTACCGCATGAGTTCTTATTAAACAAGTCTATTATGGCTGATTTATACCCAAGCTTCGCTAAAGGTTTAGCACCTTTCTTTACTCTTAACTGGAGCGAATACAGTGATTTCTTAACGTTTAAAGGAGGTTTAAACCCTGTAACAGGAGGTTTATGGTTAAGTGATACAGCACACCATCACGTAGCTATTGCAGTTTTATTCTTAGTAGCAGGCCACCAATACCGTACTAATTGGGGCATTGGTCACAGTATTAAAGAAATTTTAGAAGCACACAAAGGACCATTTACAGGTGAAGGTCACGTAGGTTTATACGAAATTTTAACAACTTCTTGGCATGCACAATTAGCTATTAACTTAGCTTTATTTGGTTCTTTATCAATCATCGTCGCTCATCACATGTATGCAATGCCTCCATACCCTTACTTAGCTACTGATTATGGTACTCAGTTATCACTATTTACACACCATATGTGGATAGGTGGCTTCTGTGTAGTAGGCGCGGGTGCACACGCAGCTATTTTTATGGTACGTGATTACGACCCTACAAATAACTACAATAACTTATTAGACCGTGTAATTCGTCACCGCGATGCTATTATTTCTCACTTAAACTGGGTATGTATTTTCTTAGGCTTCCACAGTTTTGGTTTATACATTCACAACGATACTATGAGTTCGTTGGGGCGTCCAGCCGATATGTTCTCTGATACTGCAATCCAACTACAACCGGTTTTTGCGCAATGGATTCAAAACACTCACTTTACAGCTCCTCAATTCACTGCACCAAATGCTTTAGCTGCAACAAGCTTAACATGGGGCGGCGATGTTGTTGCTGTTGGTGGTAAAGTCGCTATGATGCCTATCTCTTTAGGTACTGCGGACTTCCTGGTTCATCACATCCATGCGTTTACAATTCACGTAACAGTTTTAATTTTATTAAAAGGCGTATTATATTCACGTAGCTCTCGTTTAATCCCAGATAAAGCAAACTTAGGTTTCCGTTTCCCTTGTGATGGTCCTGGTCGTGGCGGTACTTGTCAAGTTTCTGCTTGGGACCACGTATTTTTAGGCCTTTTCTGGATGTATAACTCATTATCGATTGTAATCTTCCACTTCAGCTGGAAAATGCAATCTGATGTTTGGGGTACTGTTACAGACGCAGGT---GTGTCACACATTACAGGCGGTAACTTCGGACAAAGCGCTAACACAATTAATGGTTGGTTACGTGATTTCTTATGGGCACAATCATCTCAAGTTATCCAATCGTATGGTTCTTCACTTAGCGCTTACGGTTTAATGTTCTTAGGTGCACACTTTGTATGGGCGTTTAGTTTAATGTTCTTATTCTCAGGTCGTGGTTACTGGCAAGAACTTATTGAATCGATCGTTTGGGCGCATAACAAGTTAAAAGTTGCACCAAGCATTCAGCCACGCGCTTTAAGTATTACTCAAGGGCGTGCGGTTGGTGTAGCGCACTACTTATTGGGTGGTATCGCTACAACATGGTCATTCTTTTTAGCGCGTATTATCGCCGTAGGT
      Stigeoclonium_helveticum  ATGACAATTAATTTGCCAGAAAAAGAGGCAAAACGAGTTCAAATTGCCGTTGATAGAAATCCTGTAGAAACAAGTTTCCAAAAATGGGCGAAACCTGGTCACTTTTCTCGTACATTAGCAAAAGGTCCAAATACTACAACTTGGATTTGGAACTTACATGCAGATGCACATGATTTTGATAGTCATACAAGTGATTTACAAGATATTTCTCGTAAAGTATTCAGTGCACATTTTGGTCAATTAGGTATCATCTTAATTTGGTTAAGTGGTATGTATTTCCATGGTGCTCGTTTTTCAAACTATGAAGCTTGGTTAAGTGATCCAACACATATTAAACCAAGTGCTCAGATTGTTTGGCCAATTGTAGGTCAAGAAATTTTAAACGGTGACGTTGGTGGTGGTTTTCAAGGTGTACAGATTACATCTGGTTTTTTCCAATTATGGAGAGCAAGTGGTATCACCAGCGAACTTCAATTATATACTACAGCTGTAGTTGGTTTAGTTCTAGCAGGAGCTATGTTTTTCGCTGGTTGGTTCCACTATCATAAAGCCGCGCCAAAATTAGAATGGTTCCAGAATGTAGAGTCTATGTTAAATCACCATTTAGGTGGCTTATTAGGTCTAGGTTCATTAGGATGGGCGGGACATCAAATTCATGTATCATTACCTGTAAATAAACTTTTAGACGCAGGGGTTGATCCTAAAGAAATTCCGTTACCACATGAATTTTTCTTAAATAAACAACTTATGATAGATTTATACCCAAGCTTTGCTAAAGGTTTAACGCCTTTCTTTACTTTACAATGGTCAGAATATTCTGATTTTTTAACATTTAAAGGCGGGTTAAACGAAGTAACAGGCGGTTTAAACTTATCTGATACAGCTCACCACCATTTAGCGATTGCTGTTTTATTCTTAATTGCAGGACATATGTACCGTACAAATTGGGGTATCGGCCACAGCATTAAAGAAATCTTAGATGCTCACAAAGGACCGTTAACTGGCGAAGGTCACAAAGGTTTATATGAGATTTTAACAACTTCATGGCATGCTCAGTTAGCTATTAACTTAGCATTATTTGGTTCATTAAGTATTGTGGTCGCTCATCATATGTACAGTATGCCTCCATATCCGTACTTAGCAACTGATTATGCAACTCAGTTATCATTATTTACACATCATTGTTGGATTGGTGGTTTCTGTATTGTAGGTGCGGGTGCTCACGCAGCAATTTTTATGGTACGTGATTATGATCCAACAAATAATTATAACAATTTATTAGATCGTGTATTACGTCACCGTGATGCAATTATTTCTCATTTAAACTGGGTTTCTATTTTCTTAGGCTTCCATTCATTTGGTCTATATATTCATAACGATACAATGAGTGCTTTAGGTCGTCCTCAAGATATGTTCTCAGATACAGCAATTCAGTTACAACCAGTATTTGCACAATGGGTACAAAATACTCACTTTATGGCACCTCAATTAACAGCTCCAAATGCGTTAGCTGCAACTAGCGCGACTTGGGGAGGTGATGTAGTTGCTGTTGGTGGAAAAGTTGCTATGATGCCTATTTCTCTAGGTACAGCAGATTTTATGGTTCACCACATCCATGCTTTTACTATTCATGTGACAGTTCTTATTTTGTTAAAAGGTGTTTTATTTGCACGTAGTTCTCGTTTAATACCAGATAAAGCAAATTTAGGGTTTAGATTCCCTTGTGATGGTCCAGGTCGTGGAGGTACATGTCAAGTATCTGCATGGGATCATGTTTTTTTAGGTTTATTCTGGATGTACAATTCTTTATCTATCGTTATTTTCCATTTTTCATGGAAAATGCAAAGTGATGTATTTGGTACAGTAGTAAATAATACT---GTATCTCACATTACTGCAGGTAATTTCGCTCAATCAGCAAATACTATTAATGGTTGGTTACGTGATTTCTTATGGTCACAATCTTCACAGGTTATTCAATCGTATGGTAGTGCTTTATCTGCATATGGTTTAATTTTCTTAGGCGCTCACTTTATCTTGTTAACCGGGATGCTTGATATTTTTAGTGGAAGAGGCTACTGGCAGGAACTTATAGAATCTATTCTATGGAGTCATGCTAAGTTAAAGGTGGCACCAACCATCCAGCCACGCGCATTATCGATTACACAAGGTCGAGCAGTGGGCGTAGCCCACTATTTACTTGGAGGTATTGCTACTACTTGGAGTTTTTTCCTAGCACGTATTATTGCTGTAGGT
    Treubaria_triappendiculata  ATGACAATTAGTTCACCAGAACGAGAAGCCAAAAAAGTAAAAATAGCGGTTGATCGAAATCCAGTAGAAACAAGTTTTGAAAAATGGGCTAAACCAGGACATTTTTCTCGTACATTAGCTAAAGGACCAAATACTACAACTTGGATTTGGAACCTTCATGCGGATGCTCATGATTTTGATAGTCACACAAGTGATCTTGAAGAAATTTCTAGAAAAGTATTTAGTGCACATTTTGGACAATTAGGTGTTATTTTTATTTGGTTAAGTGGTATGTATTTTCATGGAGCGCGTTTTTCAAATTATGAGGCTTGGTTAAGTGACCCTACTCATATCAAACCTAGTGCCCAAGTTGTTTGGCCTATTGTTGGTCAAGAAATCTTAAATGGTGATGTAGGTGGAGGTTTCCAAGGTATTCAAATTACTTCAGGATTTTTCCAACTTTGGCGTGCTAGTGGAATAACTAGCGAACTTCAACTTTATGCTACAGCTATAGGTGGTTTAGTTATGGCAGCAGCTATGTTTTTTGCAGGATGGTTCCACTATCATAAAGCTGCTCCAAAATTAGAATGGTTCCAAAATGTCGAATCAATGTTAAATCACCATTTAGCTGGTTTATTAGGATTAGGAAGTTTAGGTTGGGCAGGACATCAGATCCATGTTTCTTTACCTATTAATAAACTTCTTGATGCTGGGGTTGATCCAAAAGAAATTCCATTACCACATGATTTAATGTTTAATAGACAATTTATGGCTGATTTATATCCAAGTTTTGCAAAAGGTTTATCACCTTTCTTTACGCTTCAATGGAGTGAATATAGTGATTTTTTAACTTTCAAAGGAGGTTTAAATCCAGTAACAGGTGGTCTGTGGTTAAGCGATACGGCACACCATCATGTAGCTATAGCTGTATTATTTATCGTTGCAGGTCATATGTATAGAACAAATTGGGGTATTGGTCATAGTATTAAAGAAATTTTAGAAGCTCATCGTGGTCCATTTACTGGAGAAGGTCACGTTGGACTTTATGAAATTTTAACAACTTCATGGCATGCTCAATTAGCTATTAATCTAGCTTTATTTGGATCTTTATCGATTATCGTTGCACATCACATGTATTCTATGCCTCCTTATCCATATTTAGCAACTGATTATGGAACACAACTTTCTTTATTTACACATCATACATGGATTGGTGGATTCTGTATTGTAGGAGCTGGAGCTCATGCTGCTATTTTTATGGTTCGTGATTATGATCCTACAAATAACTATAACAACCTTTTAGACCGAGTTATTCGTCACCGCGATGCTATTATTTCTCATTTAAATTGGGTATGTATTTTCTTAGGATTCCATAGTTTTGGTCTTTACATTCATAATGATACAATGAGTGCGTTAGGACGACCACAAGATATGTTCTCTGATACTGCAATTCAATTACAACCAGTTTTTGCACAATGGATTCAAAAAACACATTTTTTAGCTCCACAACTTACAGCACCAAATGCTCTTGCAGCAACAAGTGCAACATGGGGTGGGGATTTAGTTGCAGTTGGTGGAAAAGTAGCAATGATGCCAATTTCTTTAGGAACAGCAGATTTCTTGGTTCACCACATTCATGCATTTACAATCCATGTAACAGTTTTAATTTTACTAAAAGGAGTTTTATTTGCACGTAGTTCAAGACTTATTCCAGATAAAGCAAATTTAGGTTTCCGATTCCCTTGTGATGGACCTGGACGTGGTGGTACTTGTCAAGTTTCAGCATGGGATCACGTTTTCTTAGGATTATTCTGGATGTATAATTCTTTATCAATTGTTATTTTCCATTTCAGCTGGAAAATGCAATCTGATGTATGGGGAACAGTAAGTTCTTCTGGA---GTTTCTCATATTACTGGCGGTAATTTTGCACAAAGCGCAAACACAATTAATGGATGGCTTCGTGATTTCCTTTGGGCTCAATCTTCACAAGTTATTCAATCTTACGGTTCTGCTCTATCAGCATATGGATTAATTTTCTTAGGTGCTCATTTTGTTTGGGCATTTAGTTTAATGTTCCTTTTCAGTGGACGTGGTTATTGGCAAGAACTTATTGAATCAATTATCTGGGCACATTCAAAATTAAAAGTGGCGCCTACTATTCAACCTAGAGCTTTAAGTATTACTCAAGGACGTGCTGTTGGTGTTGCTCATTATCTTTTAGGTGGTATTGCAACTACATGGTCATTCTTCTTAGCTCGTATTATCGCAGTAGGT
            Trochiscia_hystrix  ATGACAATTAGTTCACCAGAACGAGAAGCCAAAAAAGTAAAAATTGCGGTTGATCGAAATCCAGTAGAAACAAGTTTTGAAAAATGGGCGAAACCAGGACATTTTTCTCGTACATTAGCTAAAGGACCCAATACTACTACTTGGATTTGGAACCTTCATGCAGATGCTCATGATTTTGATAGTCACACAAGTGATCTTGAAGAAATTTCTAGAAAAGTATTTAGTGCACATTTTGGACAATTAGGTGTTATTTTTATTTGGCTAAGTGGGATGTATTTTCATGGAGCACGTTTTTCAAATTATGAAGCTTGGTTAAGTGATCCTACTCATATCAAACCTAGTGCACAAGTTGTTTGGCCAATTGTTGGTCAAGAAATTTTAAATGGTGATGTAGGTGGAGGTTTCCAAGGTATTCAAATTACTTCAGGATTTTTCCAACTTTGGCGTGCTAGTGGAATAACTAGCGAACTTCAACTTTATGCAACAGCTATTGGTGGTTTAGTAATGGCAGCAGCTATGTTTTTTGCAGGATGGTTTCATTACCATAAAGCTGCTCCAAAATTAGAATGGTTCCAAAACGTGGAATCAATGTTAAACCATCACTTAGCCGGTTTATTAGGATTAGGAAGTTTAGGTTGGGCTGGGCATCAAATACATGTTTCTTTACCTATTAATAAACTTCTAGATGCTGGAGTTGATCCAAAAGAAATTCCATTACCACATGATCTTATGTTTAATAGACAATTTATGGCTGATTTATATCCAAGTTTTGCAAAAGGTTTAACACCTTTCTTTACGCTTCAATGGAGCGAATATGGTGACTTTTTAACTTTCAAAGGAGGTCTAAATCCCGTAACAGGTGGACTTTGGTTAAGCGATACAGCACATCATCATGTAGCGATAGCTGTATTATTTTTAGTTGCTGGTCATATGTATAGAACAAATTGGGGTATAGGGCATAGTATGAAAGAAATTTTAGAAGCTCATCGTGGGCCATTTACTGGAGAAGGACATGTAGGACTTTATGAAATTTTAACAACTTCTTGGCATGCTCAATTGGCTATTAATTTAGCTCTATTTGGTTCTTTATCTATTATTGTCGCTCATCACATGTATTCAATGCCTCCTTATCCATATTTAGCTACTGATTATGGAACTCAACTGTCTTTATTTACACATCACACATGGATTGGTGGATTCTGTATTGTAGGAGCAGGAGCTCATGCTGCTATATTTATGGTTCGTGATTATGATCCTACTAATAATTATAATAACCTTCTAGATCGAGTTATTCGTCATCGAGACGCAATTATTTCTCATTTAAATTGGGTATGTATTTTTTTAGGATTCCATAGTTTTGGTCTTTATATTCATAATGACACAATGAGTGCTTTAGGACGTCCACAAGATATGTTTTCTGATACGGCTATTCAATTACAACCAGTTTTCGCACAATGGATTCAAAAGACCCATTTTTTAGCTCCTCAGCTTACAGCACCTAATGCTCTTGCAGCAACAAGTGTAACATGGGGCGGTGATTTAGTAGCAGTAGGTGGAAAAGTAGCAATGATGCCAATTTCTTTAGGTACCGCAGATTTCTTGGTTCACCACATTCATGCATTTACAATTCATGTAACAGTTTTAATTTTACTAAAAGGGGTTTTATTTGCACGTAGTTCAAGACTTATTCCAGATAAAGCAAATTTAGGTTTCCGATTCCCTTGTGACGGACCTGGACGTGGTGGTACATGTCAAGTTTCAGCGTGGGATCACGTATTTTTAGGTTTATTCTGGATGTATAATTCTCTATCTATCGCTATTTTCCATTTTAGCTGGAAGATGCAATCTGATGTATGGGGAACAGTAAGTTCTTCTGGA---GTATCTCATATTACTGGCGGTAATTTTGCACAAAGTGCAAACACCATTAATGGATGGCTTCGAGATTTCCTTTGGGCACAATCTTCACAAGTTATCCAATCTTATGGTTCTGCTCTTTCTGCATATGGATTAATCTTCTTAGGTGCACATTTTGTTTGGGCATTTAGTTTAATGTTCCTTTTCAGTGGACGTGGTTATTGGCAAGAACTTATTGAATCAATTATTTGGGCACATTCAAAATTAAAAGTTGCTCCTACTATTCAGCCTAGAGCTTTAAGTATTACTCAAGGACGTGCAGTTGGTGTAGCTCATTATCTTTTAGGTGGTATTGCGACAACTTGGTCATTCTTCTTAGCAAGAATTATAGCAGTTGGC
                    Uronema_sp  ATGACAATTAATTTGCCAGAAAAAGAGGCGAAAAAAGTTCAAATTGCTGTGGATAGAAATCCTGTGGAAACTAGTTTCCAAAAATGGGCTAAACCAGGTCATTTTTCTCGTACATTAGCAAAAGGTCCAAATACAACTACTTGGATTTGGAATTTACATGCTGATGCACATGATTTTGATAGCCATACAAGTGATTTACAAGATATTTCTCGTAAAGTATTTAGTGCTCACTTTGGTCAATTAGGAATTATTTTAATTTGGTTAAGTGGTATGTATTTCCATGGTGCTCGTTTTTCAAATTATGAAGCTTGGTTAAGTGATCCAACACATATTAAACCAAGTGCTCAAATTGTTTGGCCAATTGTAGGTCAAGAAATTTTAAACGGTGATGTAGGTGGTGGTTTCCAAGGTGTACAAATTACATCTGGTTTCTTCCAATTATGGAGAGCTAGTGGTATTACTAGTGAATTACAATTATATGCTACAGCTGTAGTAGGTTTAGTATTAGCAGGAGCTATGTTCTTTGCTGGTTGGTTCCATTATCATAAGGCTGCTCCAAAATTATCTTGGTTCCAAAGTGTTGAATCTATGTTAAACCACCATTTAGGCGGTTTATTAGGTTTAGGATCGTTAGCTTGGGCTGGTCACCAAATTCACGTTTCATTACCTGTTAATAAACTTTTAGATGCAGGTGTTGATCCTAAAGAGATTCCATTACCACATGAATTTTTCTTAAATAAACAACTTATGGTAGATTTATATCCTAGTTTTGCAAAAGGTTTAACACCTTTCTTTACGTTACAATGGTCTGATTATGCAGATTTCTTAACGTTCAAAGGAGGTTTAAACCCAGTAACGGGAGGTCTTTATTTATCTGATGCAGCTCACCACCATTTAGCAATTGCAGTTTTATTCCTAATTGCTGGTCATATGTACCGTACTAACTGGGGTATTGGGCATAGTATCAAAGAGATCCTTGAAGCACACAAAGGGCCGTTAACTGGAGAAGGTCATAAAGGTTTATATGAAATTTTAACTACTTCATGGCATGCTCAATTAGCTATTAACTTAGCATTATTTGGTTCACTTTCTATTATCGTGGCTCATCACATGTATTCAATGCCACCTTATCCTTACTTAGCTACAGATTATGCAACTCAGCTTTCATTATTCACTCACCACACTTGGATTGGTGGTTTCTGTATTGTAGGTGCAGGTGCTCATGCTGCTATTTTTATGGTTCGTGATTATGATCCAACAAATAATTATAACAATTTATTAGATCGTGTATTACGACACCGTGATGCAATTATTTCTCATTTAAACTGGGTTTCTATTTTCTTAGGATTCCATTCATTTGGTTTATATATTCATAACGATACAATGAGTGCATTAGGTCGCCCACAAGATATGTTCTCAGATACAGCAATTCAGTTACAACCTGTTTTTGCACAATGGGTACAAAATACTCATTTCTTAGCACCTCAATTAACAGCTCCAAATGCTTTAGCTGCGACTAGTGCATCGTGGGGAGGTGATGTTGTAGCGGTAGGTGGTAAAGTAGCTATGATGCCTATTCCTTTAGGAACAGCAGATTTCATGGTTCATCACATTCACGCCTTTACAATTCACGTAACTGTTTTAATTTTATTAAAAGGTGTATTATTTGCTCGTAGTTCTCGTTTAATTCCTGATAAAGCAAATTTAGGATTTAGATTCCCTTGTGATGGTCCAGGTCGTGGAGGTACTTGTCAAGTATCAGCATGGGACCACGTTTTCTTAGGTCTATTCTGGATGTATAACTCTCTGTCTATTGTTATTTTCCACTTCTCTTGGAAAATGCAAAGTGATGTATTTGGTACTGTAGTAAATAATACT---GTATCACATATTACTGCAGGTAACTTTGCACAATCAGCAAATACTATTAATGGTTGGTTACGTGATTTCTTATGGTCACAATCATCTCAAGTAATTCAATCTTATGGTAGTGCATTATCAGCTTACGGTTTAATTTTCTTAGGTGCGCACTTCGTGTGGGCTTTCTCACTAATGTTCTTATTCTCTGGTCGTGGTTATTGGCAAGAATTAATCGAGTCAATTTTATGGAGTCATGCTAAATTAAAAGTAGCTCCAGTAATCCAACCAAGAGCATTATCAATTTCTCAAGGGAGGGCGGTTGGTGTGGCTCACTACCTGTTAGGTGGTATCGCAACAACTTGGAGTTTCTTCTTAGCTCGTATTATTGCTGTTGGT
                Volvox_carteri  ATGACAATAAGTACTCCAGAGCGCGAAGCGAAAAAAGTAAAGATTGCGGTTGATCGCAATCCTGTAGAAACAAGTTTTGAAAAATGGGCGAAACCAGGACATTTTTCACGTACTCTGTCAAAAGGGCCAAATACAACAACTTGGATTTGGAACCTTCACGCAGATGCTCATGACTTTGATAGTCATACAAGCGATCTAGAAGAAATTTCTCGAAAAGTATTTAGTGCACATTTCGGTCAATTAGGTATTATTTTTATTTGGTTAAGTGGGATGTATTTCCATGGTGCACGTTTTTCAAATTATGAAGCTTGGTTAAGTGATCCAACACACATTAAACCAAGTGCTCAAGTTGTTTGGCCTGTTGTTGGTCAAGAAATTTTAAATGGTGATGTAGGTGGTGGTTTCCAAGGTATTCAAATTACTTCTGGTTTTTTCCAACTATGGCGTGCTAGTGGTATTACTAGTGAATTACAGCTTTATACAACAGCTATTGGTGGTTTAGTAATGGCAGCCGCTATGTTCTTTGCTGGTTGGTTCCATTACCATAAAGCTGCTCCGAAATTAGAGTGGTTCCAAAACGTTGAATCGATGCTAAATCACCATTTAGCAGGTCTTCTTGGTTTAGGGAGTTTAGCTTGGGCTGGTCACCAGATTCACGTATCTTTACCAGTAAATAAGCTATTAGATGCTGGTGTGGATCCGAAAGAAATTCCGCTTCCTCATGATTTACTATTAAATCGTGCTATTATGGCTGACTTATATCCAAGTTTTGCTAAAGGAATTGCACCGTTTTTCACTTTAAACTGGAGTGAATACAGTGACTTCTTAACATTTAAAGGTGGTTTAAACCCTGTAACAGGCGGTCTTTGGTTAAGCGATACTGCTCACCATCACGTAGCAATTGCTGTTTTATTCTTAGTAGCAGGTCATATGTACCGTACGAACTGGGGTATTGGCCACAGTATTCGTGAAATTTTAGAAGCTCATCGTGGGCCATTTACAGGTGAAGGTCACGTTGGTTTATACGAAATTCTAACAACTTCATGGCATGCTCAATTAGCTATTAACTTAGCTTTATTTGGTTCATTATCAATCATCGTGGCTCATCACATGTATGCTATGCCTCCATACCCATACCTAGCAACTGACTATGGCACACAATTATCATTATTTACACACCACACATGGATTGGTGGTTTCTGTATTGTTGGTGCAGGTGCTCACGCAGCTATTTTTATGGTTCGTGACTATGATCCTACAAATAACTATAATAACTTACTAGACCGTGTTATTCGTCACCGTGATGCTATTATTTCTCATTTAAACTGGGTGTGTATTTTCTTAGGTTTCCACAGCTTCGGTTTATACATCCACAATGATACCATGAGTGCTTTAGGTCGTCCTCAAGATATGTTCTCAGATACTGCAATACAGCTTCAACCTGTTTTTGCTCAATGGATTCAAAATACACACTTCTTAGCACCACAATTAACAGCACCAAATGCTTTAGCTGCTACAAGTTTAACTTGGGGTGGTGATTTAATTGCTGTTGGTGGTAAGGTAGCTATGATGCCAATTTCTCTAGGCACATCTGATTTCATGGTTCACCACATCCACGCTTTCACGATTCACGTAACTGTGCTAATTCTTCTGAAAGGTGTTTTATTTGCTCGTAGTTCTCGTCTTATCCCAGATAAAGCTAACTTAGGTTTCCGTTTCCCTTGTGACGGTCCAGGTCGTGGTGGTACTTGTCAAGTTTCTGCTTGGGACCACGTATTCCTTGGCCTTTTCTGGATGTACAACAGCTTATCAATTGTTATTTTCCACTTCAGCTGGAAGATGCAATCTGATGTTTGGGGTACTGTAACAGCTTCTGGT---GTATCTCACATTACTGGTGGTAACTTTGCACAAAGCGCAAATACTATAAACGGCTGGTTACGTGATTTCCTATGGGCGCAATCTTCACAGGTAATACAATCATACGGTTCAGCATTATCTGCTTATGGTCTAATCTTCTTAGGTGCGCATTTCGTATGGGCCTTCTCTTTAATGTTCTTATTCTCTGGTCGTGGTTACTGGCAAGAACTAATCGAATCAATTGTGTGGGCACACAATAAACTTAAAGTAGCACCTGCAATTCAACCACGTGCTTTAAGCATTACACAAGGCCGTGCTGTAGGTGTTGCTCACTATCTTCTTGGTGGTATCGCTACTACTTGGTCGTTCTTCTTAGCACGCATCATTTCAGTAGGT
            Carteria_crucifera  ATGACAATTAGTTCTCCA------GAGCTAAAAAAAGTCAAGATTGCGGTTGATCGTAATCCAGTTGAAACTAGTTTTGAAAGATGGGCTAAACCGGGGCATTTTTCACGCACTCTTGCTAAAGGCCCAAATACTACAACGTGGATTTGGAACCTTCACGCTGATGCGCATGATTTTGATAGTCATACAAGCGATTTAGAAGATATTTCAAGAAAAGTATTTAGTGCTCATTTTGGCCAATTAGGAATTATTTTTATTTGGTTAAGTGGAATGTATTTCCATGGTGCACGTTTTTCAAACTATGAAGCTTGGTTAAGTGATCCAATTCATATTAAACCAAGTGCTCAAGTTGTTTGGCCTGTTGTAGGTCAAGAAATTTTAAATGGTGATGTAGGTGGTGGTTTCCAAGGTATTCAAATTACATCTGGTTTCTTCCAACTATGGCGAGCTAGTGGTATTACAAGTGAATTACAACTTTATACAACAGCTATCGGTGGATTAGTAATGGCATTAGCTATGTTTTTTGCTGGTTGGTTCCATTACCATAAAGCTGCTCCTAAATTAGAATGGTTCCAAAACGTTGAATCAATGTTAAACCACCACTTAGGAGGTCTTTTAGGTTTAGGAAGTTTAGGTTGGGCAGGTCATCAAATTCATGTATCTTTACCAATTAACAAGCTGTTAGATGCTGGTGTAGACCCTAAAGAAATTCCATTACCTCATGATTTATTATTAAATCGTGGAATAATGGCTGACCTTTACCCTAGTTTTGCTAAAGGTATAGCACCGTTCTTTACTTTAAATTGGAGTGAATATAGTGACTTTTTAACTTTTAAAGGTGGCTTAAACCCGGTAACTGGTGGATTATGGTTAAGTGATACAGCACACCATCACGTTGCTATTGCTGTACTATTCTTAGTAGCTGGGCACATGTATAGAACAAATTGGGGTATTGGACATAGCATTAAAGAAATGTTAGAAGCACACAAAGGTCCTTTCACAGGTGAAGGCCACGTAGGTCTTTATGAAATTTTAACAACTTCATGGCATGCACAATTAGCTATAAATTTAGCTTTATTTGGTTCACTTTCTATTATTGTGGCTCATCACATGTACGCAATGCCTCCGTACCCTTATTTAGCAACAGATTACCCTACTCAATTATCATTATTTACCCATCACATGTGGATTGGTGGTTTTTGTGTAGTAGGCGCTGGTGCTCATGCCGCTATTTATATGGTTCGTGACTACGATCCTACGAATAATTACAATAACTTATTAGATCGTGTTATTCGTCACCGTGATGCTATTATTTCTCACCTAAACTGGGTATGTATTTTCTTAGGTTTCCATAGTTTTGGATTATATATTCATAATGATACAATGAGTGCTTTAGGTCGTCCTCAAGATATGTTTTCTGATACAGCGATTCAACTTCAACCAGTTTTTGCACAATGGATTCAAAATACTCACTTCTTAGCTCCGGGCTTTACAGCGCCAAATGCTTTAGCTGCTACTTCAGCAAGTTGGGGAGGTGATTTAGTTGCAGTTGGAGGAAAAGTGGCAATGATGCCTATTGCTTTAGGTACTGCGGACTTCATGGTTCATCATATTCACGCGTTCACAATACATGTTACTGTATTAATTCTGTTAAAAGGTGTTTTATTTGCTCGTAGTTCTAGACTAATTCCAGATAAAGCAAACTTAGGTTTCCGTTTCCCTTGTGATGGTCCAGGACGTGGCGGTACATGTCAAGTGTCTGCTTGGGACCATGTATTCTTAGGCCTGTTCTGGATGTATAATGCACTTTCGATTGTTATATTCCATTTCTCATGGAAAATGCAATCAGATGTATGGGGAACTGTTTCAGCTTCTGGCGCAGTTTCACATATTACTGGAGGTAACTTTGCTCAAAGTGCAAATACTATTAACGGTTGGTTACGTGACTTCTTATGGGCACAAGCTAGCCAAGTAATTTCTAGCTATGGTAGTGCACTTTCTGCTTATGGATTAATCTTCTTAGGAGCACACTTCGTTTGGGCGTTTTCTCTAATGTTCTTATTCAGTGGCCGCGGTTACTGGCAAGAATTAATTGAATCTATTGTTTGGGCACATAACAAACTTAAAGTAGCTCCTGCTATTCAACCGCGTGCTTTAAGTATTACTCAAGGTCGTGCTGTTGGTGTAGCACACTATCTTCTAGGAGGTATAGGCACAACATGGTCATTCTTCTTAGCGCGTATTATTGCTGTAGGT

    ;
end;


begin mrbayes;
    charset firstsecond = 1-.\3 2-.\3;
    charset third = 3-.\3;
    partition mine = 2: firstsecond, third;
    set partition=mine autoclose=yes;
    lset applyto=(all) nst=6 ngammacat=4 rates=invgamma;
    prset applyto=(all) statefreqpr=dirichlet(1) ratepr=variable pinvarpr=uniform(0,1) brlenspr=Unconstrained:GammaDir(1.0,0.1,1.0,1.0) shapepr=exponential(1.0);
    unlink shape=(all) statefreq=(all) revmat=(all);
    mcmc ngen=6250000 samplefreq=500 printfreq=1000 starttree=random nruns=2 nchains=2 savebrlens=yes filename=psaA;
    sump relburnin=yes burninfrac=0.2;
    sumt relburnin=yes burninfrac=0.2;
end;
