# Supplementary material for: Order, please! Uncertainty in the ordinal-level classification of Chlorophyceae
Source: PeerJ. 2019 May 15;7:e6899. doi: 10.7717/peerj.6899 (PMC6525593; doi:10.7717/peerj.6899)
Supplement: Supplemental Information 1 — This compressed folder contains untrimmed, masked alignments for individual chloroplast genes (subfolder nexus), as well as trimmed alignments with appropriate analysis blocks and the consensus trees resulting from these single-gene and concatenated analyses (MrBayes subfolders). Supplementary methods with associated references are included in the SupplementaryMethods.txt file. SVDquartets, BaliPhy, PhyloBayes and RAxML analysis files are in separate subfolders, with their respective resulting tree files. Files associated with MrBayes analysis of the 1st and 2nd positions and the analysis of the 3rd positions are placed in the subfolders 1st_and_2nd_positions_only and 3rd_positions_only, respectively. The 18Splastid_combined subfolder contains the MrBayes analysis materials (alignment and consensus tree) for the analysis including nucleotide plastid data as well as 18S nucleotide data. Documentation, trees and scripts used to create Fig. 3 are included in the “Figure3” subfolder, and documentation for and full results of Treespace analyses are in the “Treespace” subfolder. The results of the AU topology tests are included in a Word document. [file peerj-07-6899-s008.zip › supplementary_alignments_trees/mrbayes_nt_alignments_trees/atpI-stripped.nex]

#nexus

begin data;
    dimensions ntax=68 nchar=705;
    format datatype=dna gap=-;
    matrix
                 Ankyra_judayi  GAAGTGGCTGAAGTTTCAGTAGGACAACATTATTATTGGCAAATTGGTAATTATGAAGTGCATGGTCAAGTTTTAATTACTTCATGGATTGTTTTAGGTATTATTATTACTTTATCTTTCTTAGGAAATAGTAATTTAAAATCAACACCAGATGGATTCCAAAATTTAACAGAATTAGTTACAGAGTTTATTCGAGATTTAGCAAAAACACAAATTGGAGAAGAAGAA------TATTTAAAATGGGTTCCATTTTTAGGAACTATCTTCTTATTTATTTTTGTTTCAAATTGGTCAGGAGCTTTAGTACCTTGGCGTTTAATTGAATTACCAAATGGTGAATTAGCAGCTCCAACAAATGATATTAATACTACTGTAGCTTTAGCATTATTAACATCAATTTCTTATTTCTACGCAGGTATTAGAAAAAAAGGATTAGGTTATTTTAAACGTTATGTTGAACCAGCAGCTTTTTTATTACCAATTAATGTTTTAGAAGATTTTACAAAACCTTTATCATTAAGTTTTCGACTTTTTGGAAATATTCTTGCTGATGAACTTGTAGTTGGTGTATTAGTTGCTTTAGTACCATTAGTTGTACCGATTCCTCTGATGTTATTAGGTTTATTCACAAGTGCTATTCAAGCCCTTGTATTTGCAACTTTAGCTGGGGCATATATTGGTGAAGCTTTAGAAGATCACCAT
        Atractomorpha_echinata  GAAGTAGCTGAAGTTTCAGTAGGACAACATTATTATTGGCAAATTGGCAATTATGAAGTACATGGTCAAGTTTTAATTACTTCATGGATTGTTTTAGCTATTATTGTTACTTTATCTTTACTTGGAAATAGCAATTTAAAATCAACACCCGATGGATTTCAAAATTTAACAGAATTAGTTACTGAATTTATTAGAGATTTAGCAAAAACACAAATTGGCGAAGAAGAG------TACTTAAAATGGGTACCTTTTTTAGGAACTATTTTCTTATTTATTTTTGTTTCAAATTGGTCGGGAGCTTTAGTGCCATGGCGTTTAATTGAATTACCGAACGGTGAATTAGCTGCTCCAACAAATGACATTAACACTACTGTAGCTTTAGCTTTATTAACGTCGATTTCTTATTTTTACGCAGGTATCAGAAAAAAAGGCTTAGGTTATTTTAAACGTTATATTGAACCAGCAGCTTTTTTATTACCAATTAATATTTTAGAAGATTTTACAAAACCTTTATCATTGAGTTTCCGACTTTTTGGAAACATTCTTGCTGATGAACTTGTAGTTGGCGTATTAGTTGCATTAGTACCGTTAGTTGTACCTATTCCTTTAATGTTATTAGGTTTATTTACAAGTGCGATCCAAGCTCTTGTATTCGCGACTTTAGCAGGAGCATACATTGGTGAAGCTCTAGAAGATCACCAT
      Borodinellopsis_texensis  GATATTTCAGAAGTTTCAGTTGGGCAACATTTCTATTGGCAACTAGGGAATTATACTTTACATGGTCAAGTTTTAATAACATCTTGGATTGTGTTAGGAATTATTTTTCTTTTAAGTTTTTTAGGTAATAGTAATTTGAAATCTACTCCAGATGGTTTCCAAAATTTTACTGAACTTGTTACAGAATTTATTCGTGATTTAGCTAAAACACAAATTGGTGAAGAAGAA------TATTTAAAATGGGTTCCTTTTGTTGGAACAATTTTTTTATTTATTTTCGTCTCAAACTGGTCCGGAGCTTTATTTCCATGGAAGGTGTTTGAATTACCAAATGGTGAATTAGCTGCCCCAACAAACGATATTAATACTACGGTGGCTTTAGCTTTATTAACTTCTATTTCATATTTTTATGCTGGTATAAGAAAAAAAGGTTTAGGCTATTTCAAACGTTATATTTCACCAGCGGCTTTCTTATTGCCTATTAATATTTTAGAAGATTTTACAAAACCTTTATCATTAAGTTTCCGTCTTTTTGGTAACATTCTAGCAGATGAACTTGTTGTTGGAGTATTAGTTTCACTTGTACCTCTAATTATTCCAATTCCCATTATGCTTTTAGGGGTTTTCACTAGTGCAATTCAAGCATTAGTTTTTGCAACCCTAGCAGGTGCTTATATTGGTGAATCTGTTGAAGATCATCAT
          Bracteacoccus_aerius  GACATAGCTGAAGTTTCTGTAGGTAAACATTTTTATTGGCAAATTGGTGATTATCAAGCCCATGGACAAGTATTAATAATGTCTTGGTTTGTATTAGGGATTATTTTTGTATTAGCTTTTTTAGGAAATAGTAATTTGAAATCAATTCCGGAAGGTTTACAAAATTTTACAGAACTAGTGACTGAGTTTATTCGCGATCTTGCCAAAACTCAAATTGGTGAAGAAGAA------TACTTAACGTGGGTTCCTTTTTTAGGAACTTTATTTTTATTTATTTTAGTATCTAATTGGTCCGGAGCGCTATTACCATGGGCATTGATCGAATTACCTAGCGGTGAGTTAGCTGCTCCCACAAATGATATTAATACGACAGTTGCTTTAGCTCTTTTAACATCTATCGCTTATTTTTACGCAGGAATTAGGAAAAAAGGTTTAGGGTATTTCAAACGTTATGTACAGCCAGCTGCTTTTTTATTACCTATTAACGTATTAGAAGACTTCACAAAACCTCTTTCTCTAAGTTTCCGACTTTTTGGAAACATTTTAGCTGATGAGCTTGTCGTGGGTGTATTAGTTGCTCTAGTACCTTTATTTATTCCAATTCCTATCATGTTGCTAGGTGTGTTTACTAGCGCTATTCAAGCTTTAGTATTTTCAACATTAGCTGGTGCTTATATTGGTGAAGCTTTAGAAGATCATCAT
       Bracteacoccus_giganteus  GACATCGCTGAAGTTTCTGTAGGTAAACATTTCTATTGGCAAATTGGTGATTATCAAGTCCATGGACAAGTATTGATGACATCTTGGTTCGTATTAGGCACTATTTTCGTGTTAGCTTTTTTAGGAAATAGCAATTTAAAATCGATTCCTGAAGGCGTTCAAAATTTCACAGAATTAGTGACTGAATTCATTCGCGATCTTGCGAAAACTCAAATCGGCGAAGAAGAA------TATTTAACGTGGGTGCCTTTTTTAGGAACTTTATTTTTGTTCATTTTAGTGTCTAACTGGTCCGGAGCTTTATTACCGTGGGCATTGATCGAATTGCCGAGTGGTGAATTAGCCGCACCGACGAATGATATCAATACGACAGTCGCATTAGCTCTTTTAACATCGATCGCTTATTTTTACGCAGGAATCAGAAAAAAAGGTTTAGGTTATTTTAAACGTTACGTACAACCTGCAGCTTTCTTATTACCTATCAATGTACTTGAAGACTTCACTAAGCCACTATCTTTAAGCTTCCGACTTTTCGGAAACATCTTAGCCGATGAACTTGTAGTTGGCGTTTTAGTTGCTTTAGTTCCACTATTCATTCCGATTCCTATCATGTTGCTGGGAGTATTCACGAGCGCGATTCAAGCTCTAGTATTTTCGACGTTAGCTGGTGCTTATATCGGCGAAGCTTTAGAAGATCACCAC
           Bracteacoccus_minor  GATATCGCTGAAGTTTCTGTAGGTAAACATTTCTATTGGCAAATTGGTGATTATCAAGTCCATGGACAAGTATTAATGACATCTTGGTTCGTATTAGGTTTAATTTTTGTATTGGCTTTTTTAGGAAATAGCAATTTAAAAAGTATTCCTGAAGGCGTTCAAAACTTTACAGAATTAGTGACTGAGTTTATCCGCGATCTTGCGAAAACTCAAATTGGTGAAGAAGAA------TATTTATCATGGGTTCCTTTTTTAGGAACTTTATTTTTATTTATTTTAGTTTCTAACTGGTCTGGAGCTTTATTACCATGGGCATTAATCGAATTACCGAGCGGTGAATTAGCTGCTCCGACTAATGATATTAACACGACAGTAGCGTTAGCGCTTTTAACATCAATCGCTTATTTTTATGCAGGAATTCGAAAAAAAGGTTTAGGTTATTTTAAACGTTATGTTCAACCTGCTGCTTTTTTATTACCAATTAACGTACTTGAAGACTTCACTAAACCTCTTTCTTTAAGTTTCCGACTTTTTGGTAACATTTTAGCTGACGAACTTGTTGTAGGTGTTTTAGTAGCTCTGGTTCCTTTATTTATTCCAATTCCTATTATGTTACTGGGCGTATTTACTAGTGCGATTCAAGCTTTAGTTTTTTCTACATTAGCAGGTGCTTATATCGGCGAAGCTTTAGAAGATCATCAC
         Carteria_cerasiformis  TCATTATCCGAAGTTTCAGTAGGACAACATTTTTATTGGCAAATCGGTGATTATCAATTACATGGTCAAGTGTTAATTGTATCATGGGTAGTATTAGGAATTATTATGACATTAAGTTTTTTAGGAAATAGTAATTTAAAATCAACTCCTGATGGATTTCAAAATTTTACAGAACTAGTAACAGAATTTATTCGTGATTTAGCTAAAACACAAATCGGGGAACACGAC------TATTTAAAATGGGTTCCTTTTTTAGGAACTATTTTCTTATTTATTTTTGTGTCAAACTGGTCTGGTGCGCTTATTCCATGGCGAGTTATCGAAATTCCAAATGGTGAATTAGCAGCTCCTACGAATGATATTAATACAACAGTAGCATTAGCTCTTTTAACTTCTATTTCTTATTTTTATGCAGGAATTAGTAAAAAGGGATTAGGATATTTTAAACGTTACGTTCAACCAGCTATCTTTTTACTTCCAATTAATGTTTTAGAAGATTTTTCTAAACCTTTATCATTAAGTTTCCGACTTTTTGGAAACATCTTAGCGGATGAATTAGTAGTTGGTGTTTTAGTAGCTTTAGTTCCACTTATTATTCCAATCCCTGTAATGCTTTTAGGTGTATTTACAAGTGCCATCCAAGCCCTAGTTTTTGCTACTTTAGCCGGAGCTTATATTGGTGAAGCTATTGAAGATCATCAT
           Carteria_sp_SAG_8_5  GAAATTGCTGAAGTTTCAGTAGGTCAACATTATTATTGGCAAATAGGTTCTTATGAAGTTCATGGTCAAGTTTTAATAACATCTTGGGTTGTTTTAGCTATTCTTGCTACGTTAAGCTTTTTAGGAAACCGTGATTTAAAATCAATTCCTGATGGTTTTCAAAATTTTACTGAACTAGTAACAGAATTTATTCGTGATCTTGCTAAAACTCAAATAGGTGAAGAAGAA------TATTTAAAATGGGTCCCTTTCTTAGGAACTATTTTCTTATTTATTTTTGTATCTAACTGGTCGGGAGCTTTATTACCATATCGCTTAATTGAAATCCCAAATGGTGAATTAGCAGCACCAACAAATGATATTAATACTACTGTAGCATTAGCTTTATTAACATCTATTTCTTATTTCTATGCTGGATTTAAGAAAAAAGGTTTAGGCTATTTTAAACGCTATATTTCACCAGCCGCTTTTTTATTACCTATTAACGTACTTGAAGATTTCACTAAGCCGCTATCGCTTAGCTTCCGTTTATTTGGTAATATCTTAGCCGATGAATTAGTTGTTGGTGTTTTAGTTTCTTTAGTACCATTAATTATTCCTATTCCTATTATGCTTTTAGGTGTTTTCACTAGTGCTATTCAAGCTTTAGTATTCGCTACATTAGCTGGTGCTTATATTGGAGAAGCTGTAGAAGATCACCAT
      Chaetopeltis_orbicularis  GATGTGTCAGAAGTGTCAGTAGGTCAACATTTTTATTGGCAAATTGGAGATTACCAAGTTCATGGACAAGTATTATTAACATCTTGGTTTGTTTTAGGAACAGTAATTATTTTTGCACTAATTGCCAATACAAATTTAAAACCAATCCCAGCAGGGCCTCAAAATTTGAGCGAACTTGTAACTGAATTTATTCGTGATTTAGCTAAAACGCAAGTAGGTGAAGAAGAT------TATTTAAAATGGGTACCATTTTTAGGAACAATTTTCTTATTCATTTTTGTATCAAACTGGTCAGGTGCATTATTACCATGGCGACTTATCGAATTACCAAATGGTGAATTAGCAGCACCAACAAATGATATCAATACAACAGTTGCTTTAGCTTTATTAACGTCAATTTCGTATTTTTATGCTGGTATTCGTAAAAAAGGATTGGGTTATTTTAAAAGATATGTTGAACCAGCTGTGTTTTTATTACCAATTAACGTCCTAGAAGATTTTTCAAAACCATTATCTTTAAGTTTCCGTTTATTTGGAAACATCTTAGCTGATGAACTTGTTGTTGGTGTTTTAGTTGCTTTAGTTCCTTTATTCGTACCAATTCCTGTTATGCTTTTAGGTGTATTCACTAGTGCGATTCAAGCACTAGTTTTTGCAACTTTAGCTGGTGCATACATTGGCGAAGCTCTTGCAGATCACCAT
     Characiochloris_acuminata  GACATTGCTGAAGTTTCAGTAGGACAACATTATTATTGGAAGTTAGGAGAATATGAATTACACGGTCAAGTTTTAATAACATCATGGGTGGTTCTTGGTATTATTGCTATTTTAACAGTATTAGGCAATAGTAATTTAAAATCAACTCCAGATGGTCTACAAAACTTTACTGAATTAGTAACAGAATTTATTCGTGATTTAGCTAAGACTCAAATTGGTGAAGAAGAA------TATTTAAATTGGGTACCTTTTTTAGGCACAATTTTCCTTTTTATCTTTGTATCTAACTGGTCAGGTGCTTTATTACCTTGGCATGTTATTGAAATCCCTAATGGTGAATTAGCAGCACCTACTAATGATATTAATACTACTGTAGCATTAGCACTTTTAACATCAATATCATATTTTTATGCTGGTATTCGTAAAAAAGGATTAGGTTATTTTAAACGTTATATTTCACCAGCAGCTTTTTTATTACCAATTAATATGCTAGAAGATGTAACTAAACCATTATCACTAAGTTTCCGACTTTTTGGTAACATTTTAGCAGACGAATTAGTAGTAGGGGTTCTAGTAAGTCTTGTACCTTTAATTATCCCAATTCCAATTATGCTTTTAGGTTGTTTCACGAGTGCTATTCAAGCCTTAGTATTTGCCACTCTAGCAGGTGCTTATATTGGCGAAGCAGTTGAAGATCACCAT
       Chlamydomonas_applanata  GAAATTGCTGAAGTTTCAGTTGGACAACATTATTATTGGAAATTAGGAGAATTTGAAGTTCACGGTCAAGTTTTAATTACTTCTTGGGTAGTATTAGGTATTATCGCTATTTTATCATTTGCAGGTAACAGCAACTTAAAACCAACACCTGATGGCTTCCAAAACTTTACTGAATTAGTAACAGAATTTATTCGTGATTTAGCAAAAACACAGATTGGTGAAGAAGAA------TACTTAAAATGGGTTCCATTCTTAGGTACAATTTTCTTATTCATTTTTGTGTCTAACTGGTCAGGTGCCTTATTACCATGGCACGTTATTGAAATTCCAAACGGTGAATTAGCAGCACCTACGAACGACATTAATACTACAGTAGCTCTAGCTTTACTAACTTCAATCTCATACTTCTATGCAGGTTTAAGCAAAAAAGGTTTAGGTTACTTTAAACGTTATATTTCTCCAGCAGCGTTCTTATTACCAATCAACGTACTTGAGGACTTTACTAAGCCCCTATCACTAAGTTTCCGTCTTTTCGGCAACATCCTAGCGGACGAACTTGTTGTTGGTGTTTTAGTTGCTTTAGTTCCACTAATTGTTCCAATCCCAATTATGCTTTTAGGTTGTTTCACAAGTGCTATTCAGGCATTAGTTTTCGCAACATTAGCAGGTGCGTACATTGGTGAAGCAGTAGAAGATCACCAC
         Chlamydomonas_nivalis  GAGATCGGTGAGGTGTCTGTTGGTCAACATTTCTATTGGAACATCGCAGGTTACAGTGTCCACGGACAGGTTCTTCTAACTTCATGGTTCGTATTAGCAATAATTGGAATTTTAAGTTTTTTAGGGAACTCCAATTTAAAGGCCACGCCTGAAGGGACACAAAATTTCACTGAACTTGTTACCGAATTCATCCGTGATTTATCAAAAACACAAATTGGTGAATCACATGGTGACTATCTGCGCTGGGTTCCTTTTCTAGGGACTATTTTTTTATTCATTTTTGTATCTAATTGGTCTGGAGCTTTAATTCCTTGGAAACTTATTGAATTACCAAATGGTGAATTAGCTGCTCCAACAAATGACATTAATACAACAGTTGCATTAGCGCTTTTAACTTCAATCTCTTATTTTTACGCGGGTATTAATAAAAAAGGCTTAGGCTACTTTAATAGATATGTTCAACCGGCGGCTTTTTTATTACCAATTAACGTTTTGGAGGATTTTACCAAACCGTTATCATTATCTTTCCGTCTTTTTGGGAATATTCTTGCTGATGAACTAGTTGTTGGAGTTCTTGTTGCTCTTGTACCCCTTATAATCCCAATTCCTCTTATGCTTCTTGGTCTTTTTACGAGTGGAATTCAAGCTCTAGTATTTGCAACACTTGCAGGCGCTTATATTGGTGAAGCTCTTGAAGATCATCAT
        Chlamydomonas_peterfii  GAAATCTCTGAAGTTTCTGTTGGACAACATTATTATTGGCAGTTAGGTGGTTATGAAGTACACGGTCAAGTTTTAATCACTTCATGGGTTGTTTTAGGTATTTTAGCTATTTTAAGTTTTTTAGGAAATAGCAGTTTAAAAGCAACACCAGATGGCGTTCAAAATTTCACAGAACTTGTTACAGAATTTATTCGTGATTTAGCAAAAACTCAAATTGGCGAAGAGGAA------TACTTAAAATGGGTTCCATTCTTAGGTACTATTTTCTTATTTATTTTTGTTTCAAACTGGTCAGGTGCTTTAATTCCATACCGTCTTATTGAAATTCCAAATGGTGAATTAGCAGCTCCAACAAACGATATTAATACGACAGTAGCGTTAGCTTTATTAACATCGATTTCATATTTCTACGCTGGTCTTAGAAAAAAAGGATTAGGTTATTTCTCTCGTTACGTAGAGCCGGCTGCTTTCTTATTACCTATTAACGTACTAGAAGACTTCACGAAACCCCTTTCACTAAGCTTCCGTCTATTTGGTAATATCTTAGCGGATGAACTTGTTGTTGGCGTATTAGTTGCTTTAGTACCTCTTATCATTCCTATTCCTATTATGCTTTTAGGTGTATTTACTAGTGCTATTCAAGCTTTAGTTTTTGCTACTTTAGCTGGTGCTTATATTGGTGAAGCTCTAGCTGACCACCAC
     Chlamydomonas_reinhardtii  GAAATTGCTGAAGTATCTGTAGGTCAGCACTATTACTGGGAATTAGGTGGTTATGAATTACACGGTCAAGTACTAATTACTTCTTGGGTTGTTTTAGGTATTCTTGCAGTTTTAAGCTTTTTAGGAAATAGCAATTTAAAATCAACTCCTGATGGTTTCCAAAACTTTACAGAACTTGTAACAGAATTTATTCGTGATTTAGCAAAAACACAAATTGGTGAAGAAGAT------TATTTAAAATGGGTACCATTTTTAGGTACTATTTTCTTATTTATTTTCGTTTCTAACTGGTCAGGTGCCTTATTACCATACCGTTTAATTGAAATTCCAAACGGTGAATTAGCAGCTCCAACAAACGATATTAATACAACTGTAGCACTAGCACTTTTAACATCAATTTCATACTTCTATGCCGGTATTAGCAAAAAAGGTTTAGGTTACTTTAGTCGCTATGTAGAACCAGCGGCGTTCTTATTACCTATTAACGTATTAGAGGACTTCACGAAACCGTTATCATTAAGCTTCCGACTTTTTGGTAACATTCTTGCAGATGAACTTGTTGTTGGCGTTCTTGTTGCGCTTGTTCCATTAATTATTCCTATTCCAATTATGCTTTTAGGTGTATTTACTAGTGCTATCCAAGCGTTAGTTTTTGCAACTTTAGCGGGTGCTTACATTGGTGAAGCTTTAGCAGATCACCAC
         Chlorococcum_tatrense  GAACTTGCTGAAGTTTCAGTTGGACAACATTATTACTGGAAATTAGGTGAATTTGAATTACATGGTCAAGTATTAATTACTTCTTGGGTAGTTTTTGCTATTATTTTTATTTTAGCTTTTGTTGGTAATAGTAATTTAAAACAAACTCCTGATGGTTTACAAAATTTCACTGAATTAGTAACTGAATTTATCCGTGATTTAGCAAAAACACAAATTGGTGAAGAAGAA------TATTTAAAATGGGTTCCTTTCTTAGGTACTATTTTCTTATTTATTTTTGTTTCTAACTGGTCTGGTGCATTATTACCATGGCATGTAATTGAAATTCCAAATGGTGAGTTAGCGGCTCCAACAAATGATATTAACACTACAGTTGCTCTTGCTTTATTGACATCTGTTTCATACTTCTATGCTGGAATTACAAAAAAAGGTTTAGGCTACTTTAAACGTTATATTTCACCAGCTGTTTTTTTATTACCAATTAACGTATTAGAAGATTTCAGTAAACCATTATCGCTAAGTTTCCGTTTATTTGGTAACATTTTAGCTGATGAATTAGTTGTAGGTGTTTTGGTTGCACTAGTTCCATTAATTGTACCTATTCCAGTAATGCTGTTAGGTGTATTCACTAGTGCGATTCAAGCTCTTGTATTTGCTACTCTTGCTGGTGCTTATATTGGTGAAGCTGTTGAAGATCACCAC
       Chlorogonium_capillatum  TTTCTTGCTGAAGTATCAGTTGGACAACACTATTACTGGAAATTAGGTGAATTTGAAGTACACGGTCAAGTTTTAATCACTTCTTGGTTTGTTTTAGCTATTATTGTATCATTAAGTTTACTTGGTAATAGTAATTTAAAATCAACTCCAGATGGTTTACAAAATTTCACTGAACTTGTAACTGAATTTATTCGTGATTTAGCTAAAACACAAATTGGTGAAGAAGAA------TACTTAAAATGGGTACCATTCTTAGGAACAATTTTCTTATTTATCTTTGTTTCTAACTGGTCAGGTGCTTTATTACCATGGCATATTATTGAAATTCCTAATGGTGAATTAGCTGCTCCTACAAATGATATTAATACAACAGTAGCTTTAGCATTACTAACATCTATTTCTTACTTCTACGCAGGTATTAGCAAAAAAGGTTTAGGTTATTTTAAACGTTATGTTTCACCGGCAGCTTTTTTACTACCTATTAACGTACTGGAAGATTTTACCAAGCCCCTAAGCTTATCATTCCGACTTTTTGGAAATATTTTAGCTGATGAATTAGTTGTTGGTGTATTAGTTGCTTTAGTACCACTAATTATTCCAATTCCAATTATGCTTTTAGGTTGTTTCACAAGTGCTATCCAAGCTCTTGTTTTCGCAACTTTAGCTGGTGCTTATATTGGTGAAGCCGTTGAAGATCATCAT
         Chloromonas_perforata  GAACTTGCTGAAGTTTCAGTTGGACAACATTATTACTGGAAATTAGGTGAATTTGAATTACATGGTCAAGTATTAATTACTTCTTGGGTAGTTTTTGCTATTATTTTTATTTTAGCTTTTGCTGGTAATAGTAATTTAAAACAAACTCCTGATGGTTTACAAAATTTCACTGAATTAGTAACTGAATTTATCCGTGATTTAGCGAAAACACAAATTGGTGAAGAAGAA------TATTTAAAATGGGTTCCCTTCTTAGGTACTATTTTCTTATTCATTTTTGTTTCTAACTGGTCTGGTGCATTATTACCGTGGCATGTAATTGAAATTCCAAATGGTGAGTTAGCGGCTCCAACAAATGATATTAACACTACAGTTGCTCTTGCTTTATTGACATCAGTTTCATACTTCTATGCTGGAATTACAAAAAAAGGTTTAGGCTACTTTAAACGTTATATTTCACCAGCTGTTTTTTTATTACCAATTAACGTCTTAGAAGATTTTAGTAAACCATTATCTCTAAGTTTCCGTTTATTTGGTAACATTTTAGCTGATGAATTAGTTGTAGGTGTTTTGGTTGCACTAGTTCCATTAATTGTACCTATTCCAGTAATGCTTTTAGGTGTATTCACTAGTGCAATTCAAGCTCTTGTATTTGCTACTCTTGCTGGTGCTTATATTGGTGAAGCTGTTGAAGATCACCAC
           Chloromonas_radiata  GAAATTTCTGAAGTTTCTGTAGGACAACATTTCTATTGGCAAATTGGCGAATATCAAGTCCATGGACAAGTATTAATTACTTCATGGATTGTTTTAACAATTATTGGAATCCTAAGTTTTTTAGGAAACAGCAATTTAAAATCAACACCAGATGGATTTCAAAATTTTACAGAACTTGTAACTGAATTCATTCGCGATTTAGCAAAAACGCAAATTGGCGAAGAAGAA------TATTTAAAATGGGTTCCTTTTTTAGGGACTATTTTCTTATTTATTTTTGTTTCAAACTGGTCTGGGGCTTTATTACCATGGCGAGTTCTAGAATTGCCAAACGGGGAGTTAGCAGCTCCAACGAACGACATAAATACGACGGTGTCGTTGGCCCTACTAACATCTATCTCCTATTTCTATGCGGGTATTAGAAAGAAGGGATTAGGTTATTTTAACCGATATGTACAGCCCGCAGCATTCTTACTGCCGATCAACATCCTTGAGGATTTTACTAAACCGCTGTCCCTAAGCTTCCGACTGTTTGGTAACATCCTGGCAGATGAGCTTGTTGTAGGTGTACTTGTAGCCCTAGTACCCTTAATTGTACCCATTCCTATTATGTTGTTAGGTGTGTTTACAAGTGCAATTCAAGCTTTAGTTTTTGCTACATTAGCAGGTGCTTATATTGGGGAGGCGCTTGAAGACCACCAT
             Chloromonas_rosae  GAGATTGGTGAAGTTTCAGTGGGACAACATTTTTATTGGAACATAGGAGAATATCAAGTTCATGGGCAGGTTTTGATAACTTCATGGATTGTTTTAACAATAATAGGAACGTTAAGTTTTTTAGGAAATAGCAATTTAAAATCAACACCCGATGGATTTCAAAACTTTACAGAATTGATCACTGAATTTATTCGTGATCTAGCAAAAACGCAGATCGGAGAATCTCATGGCGACTATCTACGTTGGGTTCCTTTTCTTGGGACTATATTTTTATTTATTTTCGTATCAAATTGGTCTGGAGCTTTAATTCCTTGGAAAATTATTGAATTACCAAACGGTGAATTAGCAGCACCGACAAATGACATTAATACTACAGTGGCATTAGCTCTTTTAACTTCAATCTCTTATTTTTACGCTGGGATTAAAAAAAAAGGCTTAGGTTACTTTAATAGATATGTTCAACCAGCTGCCTTCTTATTGCCTATCAACGTACTTGAAGATTTTACGAAACCATTATCACTATCTTTTCGTCTTTTTGGAAATATCCTAGCAGATGAACTAGTTGTTGGAGTTCTTGTAGCTCTTGTCCCTCTTATTGTCCCTATTCCGCTTATGGTTCTTGGTCTCTTTACAAGTGCAATTCAAGCTTTAGTATTTGCAACACTTGCAGGCGCTTATATAGGAGAAGCTCTAGAAGATCATCAT
       Chlorosarcinopsis_eremi  GAAATTGCTGAAGTTTCAGTTGGACAACATTATTACTGGAAATTAGGTGAATTTGAAGTACATGGTCAAGTACTAATTACTTCTTGGGTTGTTTTTGCTATTATTTTTGCTTTATCTTTTTTAGGTAATAGTAATTTAAAGAAAACTCCTGATGGATTCCAAAACTTCACAGAGTTAGTTACTGAATTTATTCGTGATTTAGCTAAAACACAAATTGGGGAAGAAGAA------TATTTAAAATGGGTACCGTTTTTAGGAACTATTTTCTTATTCATTTTTGTATCTAACTGGTCTGGTGCATTATTACCTTGGCACGTTATTGAAATTCCAAATGGTGAATTAGCAGCACCAACAAATGATATTAATACTACTGTAGCGCTAGCCCTGTTAACATCAATCTCTTATTTTTACGCAGGTATTAGTAAAAAAGGTTTAGGCTACTTTAAACGTTACGTTTCACCAGCAGCATTCCTATTACCAATTAACGTACTGGAAGACTTTACCAAGCCCCTATCATTAAGCTTCCGTTTATTTGGTAACATTCTTGCTGATGAACTAGTTGTTGGTGTATTGGTAGCTCTTGTTCCTCTTATTATTCCTATTCCAATTATGTTATTAGGTGTTTTCACTAGTGCTATTCAAGCTTTAGTATTCTCAACATTGGCAGGCGCTTACATCGGTGAAGCTGTAGAAGATCATCAC
        Chlorotetraedron_incus  GAAATTGCAGAAGTTTCAGTAGGACAACACTTTTATTGGCAATTAGGTGAATATGAAGTACATGGTCAAGTTTTAATGACATCATGGGTAGTTTTAGGTATTATTTTTGCATTATCTTTCTTAGGAAATAGCAATTTAAAATCAACACCTGAAGGGTTCCAAAACTTTACTGAATTAGTAACAGAATTTATTCGTGATTTAGCTAAAACACAAGTTGGTGAAGAAGAA------TATTTAAAATGGGTTCCTTTTTTAGGAACATTATTTTTATTCATCTTAGTTTCAAACTGGTCAGGGGCTTTATTACCTTGGCATTTAATTGAAATTCCAAATGGTGAATTAGCAGCTCCTACAAATGACATTAACACAACTGTAGCTTTAGCTCTTTTAACATCAATTTCTTATTTCTATGCTGGAATTCGTAAAAAAGGTTTAGGTTATTTTAAACGTTATGTAGAACCTGCTGCGTTTTTATTACCAATTAACGTACTGGAGGACTTCACTAAACCACTATCATTAAGTTTCCGACTTTTTGGGAACATCTTAGCTGATGAATTAGTTGTTGGAGTTTTAGTGGCTTTAGTACCATTAATTATTCCTATTCCTATTATGTTATTAGGTGTTTTCACTAGTGCTATCCAAGCTTTAGTTTTTGCTACTTTAGCTGGTGCTTATATTGGTGAAGCTTTAGAAGATCACCAT
    Chromochloris_zofingiensis  GAAATTGCTGAAGTTTCTGTAGGTAAACATTACTATTGGCAATTGGGTGATTATCAAGTGCATGGACAAGTTTTAATGACTTCTTGGGTTGTTTTAGGTATTATTTTTACATTAGCGTTTTTAGGAAATAGTTCCTTAAAACAAACACCTGATGGTTTACAAAATTTTACAGAATTAGTAACTGAATTTATTCGTGATTTAGCCAAAACACAAATTGGA---GACGAA------TATTTAAAATGGGTTCCTTTTCTTGGAACATTGTTTTTATTCATTTTAGTATCTAACTGGTCAGGGGCTTTATTACCTTGGGCATTAATTGAATTACCAAGTGGCGAACTTGCGGCTCCAACCAATGATATTAACACAACAGTAGCTTTAGCTCTTTTAACTTCAATTTCATATTTTTATGCTGGAATTCGTAAAAAAGGGTTAGGTTATTTTAAACGTTATGTACAACCAGCTGCGTTTTTACTTCCTATTAATGTTTTAGAAGATTTTACTAAACCTCTTTCGTTAAGTTTCCGACTTTTTGGTAACATTTTAGCAGACGAATTAGTAGTAGGAGTACTGGTAGCTTTAGTTCCTTTATTTGTTCCTATTCCTATTATGTTGCTAGGAGTATTTACAAGTGCAATTCAAGCATTAGTTTTCGCTACTTTAGCGGGTGCTTATATTGGAGAAGCTTTAGAAGATCACCAT
       Cylindrocapsa_geminella  GAGACTGCAGAAGTTTCCGTCGGACAACATTATTATTGGAATATTGCAAATTTTCAAGTTCATGGACAAGTGCTGATTACTTCTTGGATTGTTTTAGGACTTCTTGGCATTTTTACATTTCTAGCCAATACGAATTTAAAAACAACACCTGAGGGATTGCAAAATTTCTCTGAATTAGTGACTGAATTCCTACGAGATCTCGCAAAGACACAGATAGGAGAAAAAGAA------TACCGAACATGGGTTCCTTTTTTAGGAACTATTTTTTTATTTGTATTTGTTTCTAATTGGTCCGGCGCATTGTTACCTTGGCGCGTTATAGAGATTCCTAATGGAGAATTAGCTGCACCTACGAACGATATAAATACTACAGTAGCATTAGCTTTATTAACTTCTTTTTCCTATTTTTATGCAGGTATTAGAAAAAAAGGATTAGGATATTTTAAACGGTATGTAGAACCTGCAGTATTTCTGTTGCCTATAAATTTGCTAGAAGATCTCTCCAAACCATTATCTCTGAGTTTCCGACTTTTTGGAAATATTTTAGCAGATGAGCTGGTTGTTGGTGTTTTAGTTGGTTTAGTTCCGTTAATAATACCTATCCCTGTCATGTTGTTAGGTGTCTTTACAAGTGCTATACAGGCGTTAGTATTCGCAACACTCGCTGGTGCATATATAGGGGAAGCAGTCGAAGATCATCAT
         Desmotetra_stigmatica  GAAATTGCTGAGGTTTCTGTTGGGCAACATTATTATTGGCAAATTGGTAATTATGAAGTACATGGTCAAGTATTACTAATGTCATGGTTTGTGTTAAGTACTATTGCGATTTTAAGTTTTTTAGGGAATTCTAATTTAAAATCTACTCCTGAGGGTTTCCAGAATTTTACTGAACTTGTAACAGAATTTATTCGTGATTTAGCAAAAACACAAATTGGAGAAGAAGAA------TACTTAAAATGGGTTCCTTTTTTAGGTACTATTTTCCTATTTATTTTTGTATCAAACTGGTCTGGAGCTTTATTACCGTGGCATTTAATCGAAATTCCAAATGGAGAATTAGCTGCCCCAACAAACGATATTAATACAACAGTAGCTTTAGCTCTTTTAACTTCTATTTCTTATTTTTACGCGGGTATTCGAAAAAAAGGTTTAGGATACTTTAATCGATATGTTCAACCAGCTGCTTTTTTATTACCGATTAATATTCTAGAGGATTTTACGAAACCTTTATCTCTAAGTTTCCGACTTTTCGGGAACATTTTAGCAGATGAACTTGTTGTTGGTGTTCTTGTAGCTTTAGTACCATTAATTATTCCTATTCCTATTATGCTTTTAGGTGTATTTACTAGTGCTATTCAAGCGTTAGTTTTTGCTACTTTAGCAGGAGCTTATATTGGTGAAGCATTAGAAGATCATCAT
        Dictyochloris_fragrans  GAAATTTCAGAAGTTTCAGTAGGTCAACATTATTATTGGCAAATAGGACAATTTGAACTGCACGGACAAGTATTAATTACATCATGGTTAGTTTTAGGTATAATTTTTACGATAGCTTTTTTAGGTAATAGTAATTTAAAAACAATACCTGAAGGTTTACAAAATTTAACAGAACTTATAACAGAATTTGTTCGCGATTTAGCTAAAACTCAAATCGGCGAGGAGGAA------TATTTAAAATGGGTTCCTTTTTTAGGAACTATTTTCCTTTTTATTTTTGTTTCTAACTGGTCTGGAGCTCTCATTCCATGGAGACTTATTGAAATACCAAACGGTGAACTAGCTGCCCCTACAAACGATATTAATACAACTGTAGCATTAGCTTTATTAACATCTATTTCTTATTTTTATGCAGGAATTAGAAAAAAAGGATTAGGATACTTTAAACGTTATGTTCAACCAGCTGCCTTTTTATTACCTATTAATATGCTAGAAGACTTGACTAAACCTTTATCTTTAAGTTTCCGATTATTCGGTAACATTCTTGCAGACGAGTTAGTTGTAGGAGTATTAGTAGGTTTAGTTCCACTAGTTGTTCCTATTCCTTTAATGCTTTTAGGTTTATTTACTAGTGCTATTCAAGCATTAGTATTTGCTACTTTAGCAGGTGCTTATATTGGAGAGGCTCTAGAAG--------
             Dunaliella_salina  GAAATTGCTGAAGTTTCGGTAGGACAACATTATTATTGGAAATTAGGAAATTTTGAATTACATGGTCAAGTTTTAATTACTACTTGGGTAGTAATTGCTATTCTTTTAGCTTTATCTTTATTAGGTAACAGTAATTTAAAACCAACTCCAGACGGCTTACAAAATTTTACTGAATATATTACTGAATATATTCGTGATTTAGCAAAAACACAAATTGGTGAAGAAGAT------TATGTAAAATGGGTTCCTTTTATTGGTACATTATTCTTATTTATCTTTGTGTCTAACTGGTCTGGTGCATTATTACCTTATCATATTATTGAAATTCCTAATGGTGAACTTGCTGCTCCTACGAATGACATTAATACTACGGTAGCTTTAGCTTTATTAACATCAATTTCATATTTCTATGCAGGTATTTCTAAAAAAGGACTTGGCTATTTCAAACGCTATATTTCACCTGCAGCATTCTTATTACCAATTAACGTACTGGAGGATTTCACTAAGCCAGTATCTCTTAGCTTCCGTTTATTCGGTAACATTCTAGCAGATGAATTAGTTGTTGGAGTTTTAGTATCTTTAGTTCCTTTAATTGTACCTATTCCTATTATGTTACTAGGTGTATTTACAAGTGCTGTACAAGCTCTTGTATTTGCAACGCTTGCTGGGGCTTATATAGGGGAGGCTGTAGAAGATCACCAC
          Elakatothrix_viridis  GATACTGCTGAAGTTTCTGTAGGTCAACATTATTATTGGCAAATAGGTGATTTTGAAGTTCATGGTCAAGTTTTATTAACATCATGGATTGTATTAGGAATTTTAATAATTTTAAGTTTACTTGGAAACAGCAATTTAAAACTTACTCCAGTTGGATTACAAAATTTTACAGAATTAGTCACTGAATTCATTAGAGATTTAGCTAAAACTCAAATAGGAGAAGAAGAA------TATTTACAATGGGTTCCTTTTTTAGGAACTATTTTTTTGTTTGTTTTCGTTTCGAATTGGTCAGGTGCACTTTTACCATGGAGACTTATTGAATTACCTAATGGAGAATTAGCAGCACCTACAAATGATATAAATACTACAGTAGCTTTAGCTTTATTAACTTCTATTTCATATTTTTATGCAGGTATAAAAAAAAAAGGTTTAGGTTATTTTAAACGTTATATTGAACCTGCTTTCTTTTTATTACCTATTAACATTTTAGAAGATTTTACAAAACCTCTTTCTTTAAGTTTTCGACTTTTTGGAAATATATTAGCTGATGAGCTTGTCGTTGGCGTTTTAGTTGCTTTAGTTCCATTGATTATCCCTATTCCTATTATGCTTTTAGGAGTTTTCACTAGTGCCATTCAAGCTTTAGTTTTTGCAACATTAGCAGGAGCTTACATAGGCGAAGCTCTTGAAGATCATCAT
         Floydiella_terrestris  GAGCTATCTGAAGTTTCAGTAGGACAACATTTGTATTGGCAAATTGGGGAGTATCAAGTTCATGGCCAAGTTCTTTTAACTTCTTGGTTTGTTTTAGGTACAGTTCTAATTTTTGGACTTGTTGCAAATACAAATTTGAAACCAATTCCAGCTGGACCCCAAAATTTTAGTGAATTAGTAACTGAATTCATTCGTGATTTAGCTAAAACACAAGTTGGTGAAGAAGAT------TACTTAAAATGGGTGCCTTTTTTAGGAACAATTTTTATTTTCATTTTTGTATCAAACTGGTCAGGTGCTTTATTACCATGGCATCTTATAGAATTACCAAGTGGTGAGTTAGCTGCGCCTACAAACGACATTAACACAACTGTAGCATTAGCTTTATTAACTTCAATCTCTTATTTTTACGCAGGAATTCGTAAAAAGGGTTTAGGCTATTTCAAAAGATACGTAGAACCAGCTGTTTTTTTATTACCAATTAACGTCCTGGAAGATTTTTCAAAACCATTATCTCTTAGTTTCCGTTTATTTGGGAACATTTTAGCTGACGAACTTGTTGTTGGTGTTTTAGTTGCTTTAGTTCCTTTATTCGTCCCTATTCCGGTAATGCTTTTAGGGGTGTTTACAAGTGCTATTCAAGCACTCGTTTTTGCAACTCTTGCTGGAGCCTATATTGGTGAAGCTTTAGCTGACCACCAT
       Follicularia_botryoides  GATCTTGCAGAAGTTTCTGTAGGTCAACATTTTTATTGGCAAATTGGAGGTTATGAAGTACATGGTCAAGTACTAATGACTTCATGGGTTGTTCTTGCAATTATCTTTGCTTTAGCTTTTTTAGGAAATAGTCAATTAAAAGCAATGCCAGAAGGCCTTCAAAACTTGACTGAGCTAGTGACTGAGTTTATTCGCGATCTTGCAAAAACGCAAATTGGAGAAGAAGAA------TACTTAAGCTGGGTTCCTTTTTTAGGAACTTTATTCTTATTTATTCTAGTTTCAAACTGGTCGGGGGCTTTATTACCGTGGGCATTAATTGAGTTGCCAAGTGGAGAATTAGCTGCTCCAACTAACGATATTAACACAACTGTAGCCTTAGCCTTACTAACTTCCATTGCTTATTTCTATGCAGGAATTCGTAAAAAAGGGTTAGGTTATTTCAAACGTTATGTACAGCCAGCTGCCTTCTTACTACCTATCAATGTACTGGAGGACTTTACTAAACCGCTTTCTCTAAGCTTCCGTCTTTTTGGAAACATTCTTGCTGATGAATTAGTTGTAGGGGTATTAGTTGCTCTTGTACCATTATTTATTCCTATCCCAATCATGTTACTAGGTGTGTTCACAAGTGCAATTCAAGCTTTAGTTTTCTCAACATTGGCTGGAGCATATATTGGTGAAGCTTTAGAAGATCACCAC
       Golenkinia_longispicula  GAACTTTCTGAAGTTTCTGTAGGACAACATTATTATTGGCAAATTGGTGATTTTGAAGTTCATGGCCAAGTATTGATTACTTCTTGGATAGTTCTAGGAATTATTGTATTATTAAGTTTTTTAGGAAATAGCAATTTAAAATCAACACCCGATGGTATGCAAAATTTCACGGAACTCGTGACTGAATTTATAAGGGATTTAGCGAAAACTCAAATAGGTGAACAAGAA------TATTTGAAGTGGGTTCCGTTCTTAGGAACTATTTTTTTATTTATTTTTGTTTCAAATTGGTCAGGAGCTCTTTTTCCTTGGAGATTAATTGAATTACCTAATGGTGAATTAGCGGCGCCTACAAATGATATTAATACTACTGTTGCCTTAGCACTCTTAACTTCAATTTCGTATTTTTACGCAGGAATCAGAAAAAAAGGTTTGGGATATTTTAAACGTTACGTAGAACCAGCAATCTTTTTACTTCCTATCAATATTTTAGAAGACATATCAAAACCGTTATCATTGAGTTTTCGACTTTTTGGTAACATTTTAGCAGATGAACTTGTGGTTGGAGTTCTTGTCGGCCTTGTACCTCTTGTTATTCCTATCCCTGTTATGTTGTTAGGAGTTTTCACAAGTGCCATTCAGGCTTTAGTTTTTGCAACTTTAGCAGGAGCTTACATTGGAGAAGCACTCGAAGATCATCAT
              Gonium_pectorale  GAAATTGCTGAAGTGTCTGTAGGTCAGCATTATTACTGGGAATTAGGTGGATATGAAGTACATGGTCAAGTTCTAATTACTTCTTGGGTTGTTTTAGCTATTATTGCTATTTTAAGTTTTTTAGGAAATCGCGATTTAAAATCAACACCTGATGGTTTTCAGAACTTTACAGAACTTGTTACAGAATTTATCCGTGATTTAGCTAAAACACAAATTGGTGAAGAAGAT------TATTTAAGATGGGTTCCTTTTTTAGGCACAATTTTCTTATTTATTTTTGTTTCAAACTGGTCTGGTGCTTTACTACCTTATCGTTTAATTGAAATTCCAAATGGTGAATTAGCCGCTCCAACAAACGACATTAATACTACAGTTGCTTTAGCTTTATTAACATCAATTTCTTATTTTTATGCAGGTATCAGTAAAAAAGGATTAGGTTATTTTAGTCGTTATGTAGAACCAGCAGCATTTTTATTACCTATTAACGTGTTAGAAGATTTTACGAAACCGTTATCTCTAAGTTTCCGACTTTTTGGTAACATTCTTGCTGATGAATTAGTTGTTGGTGTTCTTGTTGCTTTAGTTCCTTTAATTATTCCTATTCCAATTATGCTTTTAGGTGTTTTCACTAGTGCTATCCAAGCTTTAGTTTTTGCTACATTAGCAGGTGCCTATATTGGTGAAGCTTTAGCAGATCATCAT
       Haematococcus_lacustris  GAACTAGCTGAAGTTTCAGTTGGACAACATTATTACTGGAAAGTAGGAGAATATGAATTACATGGTCAAGTTTTAATTACTACTATGGTTGTGTTAGGGATTATTTCTATTTTAAGTTTTTTAGGAAATAGTAATTTAAAACCAACACCGGATGGTTTTCAAAATTTTACAGAACTTGTTACTGAATTTATTCGTGATTTAGCCAAAACTCAAATTGGCGAAGAAGAT------TATTTAAAATGGGTTCCTTTTTTAGGCACTATTTTCTTATTTATCTTTGTATCAAATTGGTCAGGTGCTTTATTACCTTGGCACGTTATTGAAATTCCAAACGGAGAATTAGCAGCACCTACAAACGATATTAATACTACAGTAGCTTTAGCTTTATTAACTTCTGTTTCTTATTTCTATGCAGGTATTAATAAAAAAGGATTAGGTTATTTTAAACGTTATATTTCACCCGCAGCTTTTTTATTACCTATTAACGTATTAGAAGATTTTACAAAACCATTATCACTTAGTTTCCGACTTTTTGGAAATATTTTAGCGGATGAACTTGTTGTAGGTGTTTTAGTAGCTTTAGTTCCACTTATTGTGCCTATTCCTATTATGTTATTAGGTTGTTTTACTAGTGCAATTCAAGCTTTAGTTTTTGCAACTCTAGCAGGTGCTTATATTGGTGAAGCCGTTGAAGAGCATCAT
            Hafniomonas_laevis  GATCTTTCTGAAGTATCTGTAGGTAAACATTGGTTTTGGGAAATTGGTGGTTATGAAGCTCATGGTCAAGTATTAATTATGAGTTGGGTTGTATTTGCAATTATTGCGGGTTTAGCATTTGCTGGTAACCGTGATTTAAAAGAAACACCAGAAGGGGTACAAAACTTTACAGAACTTATTACAGAGTTTATTCGTGATTTAGCAAAAACACAAATTGGTGAACATGAT------TATAAAAGCTGGGTGCCTTTTATCGGTACGATTTTCTTATTTATTTTTGTCTCTGACTGGAGTGGTGCATTATTACCATTAAAATTAATTGAAATCCCAGGTGCTGAATTAGCTGCCCCTACGAACGATATTAACACAACCGTAGCATTAGCGTTATTAACATCTATTTCTTATTTCTACGCGGGCTTAAATAAAAAAGGTTTAGGCTATTTTAAACGTTATGTTTCTCCAGCTGTATTCTTATTACCTATTAACGTTTTAGAAGATTTTAGTAAACCATTATCTTTAAGTTTCCGATTATTTGGTAACATTTTAGCTGATGAACTAGTAGTAGGTGTATTAGTAGCGTTAGTACCATTAATTATTCCTATTCCCGTAATGTTATTAGGTGTATTTACAAGTGCAATTCAAGCATTAGTTTTTGCAACTTTAGCTGGTGCCTATATTGGTGAAGCAGTTGAAGACCACCAC
          Hariotina_reticulata  GATATTGCAGAAGTTTCTGTAGGTCAACATTTTTATTGGCAATTAGGTTCGTATGAAGTTCACGGACAAGTTTTATTAACATCTTGGTTTGTTTTAGGTATTATTTTCATTCTTTCATTTTTAGCAAACAGTAATCTAAAATCAACGCCAGATGGATTACAGAATTTTAGTGAATTTGTAACAGAATTCATTCGTGATTTAGCAAAAACACAAATCGGTGAAGAAGAA------TATTTAAAATGGGTTCCATATTTAGGAACTGTGTTTTTATTCATTTTTGTTTCAAATTGGTCTGGAGCCTTATTACCTTGGCGTCTTATTGAATTACCTCACGGTGAATTAGCAGCTCCTACAAATGACATTAATACTACTGTTGCATTAGCTTTATTAACGTCTATTTCTTATTTTTATGCAGGTATCCGTAAAAAAGGTTTAGGATATTTTAATCGTTATGTACAACCAGCAGCTTTTTTACTTCCAATTAACGTATTAGAGGATTTTACAAAACCGCTTTCTCTAAGTTTCCGATTATTTGGGAATATTCTAGCTGATGAATTAGTTGTTGGCGTACTAGTATCTTTAGTTCCACTGGTTATCCCTATTCCTATCATGTTGTTAGGATGTTTTACAAGTGCCATTCAGGCTCTTGTATTTGCTACATTAGCAGGTGCTTACATTGGTGAAGCTGTTGAAGATCACCAT
                 Jenufa_minuta  GAATTATCAGAAGTGTCAGTTGGTCAGCATTACTATTGGCAAATTGGAGATTTTCAACTTCACGGACAAGTCTTTATAGTCTCTTGGATTGTATTAGGGATTATTTTTATATTAAGTTTTTTAGGAAATAGTAATCTAAAACCTACTCCAGATGGTTTCCAAAATTTTACAGAACTTGTCACAGAATTTATTCGAGATTTAGCAAAAACACAAATAGGAGAAGAAGAA------TATTTAAAATGGGTGCCTTTTTTAGGCACGATTTTCCTTTTTATTTTTGTATCCAATTGGTCTGGAGCTTTAGTTCCATGGAGAGTGATCGAGCTACCTCATGGTGAATTAGCAGCCCCAACTAATGACATTAACACAACAGTAGCTCTAGCATTATTAACATCTATATCTTATTTTTATGCAGGAATTAAAAAAAAAGGATTTGGCTACTTTAAACGTTATATTCAACCAGCCGCGTTTTTATTACCAATTAACGTTTTAGAAGATTTTACAAAACCCTTATCCTTAAGTTTTCGACTTTTCGGAAACATCCTAGCTGATGAACTTGTAGTAGGTGTATTAGTGGCCTTAGTCCCACTATTTATTCCAATTCCAATTATGCTTTTAGGCCTATTTACAAGTGCTATCCAAGCACTTGTATTTGCTACTCTAGCCGGAGCTTATATAGGTGAGGCTTTGGAAGACCATCAT
              Jenufa_perforata  GAGATTTCTGAAGTTTCAGTAGGTAAACATTTTTATTGGGATATAGGAGGTTTTCAAGCTCACGGACAAGTTTTTATAGTTTCTTGGTTAGTATTAGGTCTGATTATAGTTTTAAGCTTTTTGGGGAACAGTAATTTAAAATCTACTCCAGATGGTTTTCAAAACTTTACTGAACTTGTAACTGAGTTTATTCGAGATTTAGCTAAAACTCAAATCGGAGAAGAAGAA------TATTTAAAGTGGGTTCCTTTTTTAGGTACTATTTTTCTCTTTATTTTTGTATCAAATTGGTCCGGTGCCCTTATTCCATGGAAAGTTATTGAACTACCTAGTGGAGAATTAGCTGCACCAACAAACGATATAAATACGACTGTTGCTTTAGCATTATTAACATCAATCTCTTATTTTTATGCAGGTATTAGAAAAAAAGGGTTAGGTTATTTTAAACGGTATATTTCACCTGCAGCTTTTTTATTGCCTATTAATGTTTTAGAAGATTTTACTAAACCATTATCATTAAGTTTCCGACTTTTTGGAAATATTCTTGCTGATGAACTTGTAGTAGGTGTATTAGTTGCTTTAGTACCTCTTTTTATTCCAATCCCAATTATGCTTTTAGGTCTATTTACTAGCGCCATTCAGGCACTTGTTTTTGCTACATTAGCTGGTGCTTATATTGGAGAAGCTGTAGAAGATCATCAT
          Kirchneriella_aperta  GATTTAGCTGAAGTTTCTGTAGGTCAACATTTTTATTGGCAATTAGGTGACTATCAAGTTCATGGACAGGTATTATTAACATCTTGGTTTGTTTTAGGTATCATTTCTGTATTATCTTTTCTAGGTAATAGCAATTTAAAATCAATTCCCGATGGTTTTCAGAATTTTACAGAATTGGTAACTGAATTTATTCGTGATTTAGCTCGTACACAAATCGGTGAAGAAGAA------TACTTAAAATGGGTTCCTTTTTTAGGAACTTTATTTTTATTTATTCTAGTATCAAACTGGTCAGGGGCTTTATTACCATGGCATGTTATTGAATTGCCAAATGGTGAATTAGCAGCACCTACAAATGATATTAATACAACAGTTGCCTTAGCGTTATTAACATCGATTTCATATTTTTATGCTGGAATTCGTAAAAAAGGGTTAGGTTATTTTAAACGCTATGTGGAACCTGCAGCATTCTTATTGCCTATCAATGTATTAGAAGACTTTACAAAACCTCTATCACTAAGCTTCCGACTTTTTGGTAACATTTTAGCTGACGAATTAGTTGTTGGCGTTTTAGTTGCTTTAGTACCTTTAGTTATCCCTATTCCAATTATGTTATTAGGTGTATTCACAAGTGCTATTCAGGCTTTAGTTTTCTCGACTTTAGCAGGTGCTTATATTGGTGAAGCTTTAGAAGATCACCAT
      Koshicola_spirodelophila  GATATCGCCGAAGTTTCTGTTGGACAACATTATTATTGGCGTTTTGGTGAATATGAAGTTCATGGTCAAGTTTTATTAATGTCTTGGTTTGTTTTAGGTAGTATTATTATTTTTGGATTATTTGCTAATCGCGATTTAAAACCTTTACCCGAAGGTGCACAAAATTTTACAGAATTAGTAACCGAATTTATTCGCGATTTAGCGAAAACGCAGATCGGCGAAGAAGAA------TATCTAAAATGGGTACCATTTTTAGGTACAATTTTCATTTTTATTTTTGTTTCAAATTGGTCGGGTGCGTTGCTACCTTGGAAATTAATTGAATTACCTAACGGTGAATTAGCTGCTCCAACTAATGATATTAATACAACGGTTGCGCTAGCATTATTAACTTCTATTTCCTATTTTTATGCGGGCCTAAGAAAAAAAGGTTTAGGATATTTCAAACGATATATTGAACCAGCCGTATTTTTATTACCGATTAACGTTTTAGAAGATATTTCTAAACCCTTATCATTGAGTTTCCGATTATTTGGTAATATTCTAGCGGATGAATTAGTTGTTGGTGTTTTAGTTGCGTTAGTGCCATTATTTGTACCAATCCCTGTTATGTTACTTGGAACCTTCACAAGTGCGATTCAAGCACTTGTATTTGCAACTTTAGCTGGCGCCTATATTGGCGAAGCTTTAGAAGACCACCAT
           Lobochlamys_culleus  GAAATTTCAGAAGTATCTGTAGGACAACATTTTTATTGGCAGTTAGGTGAATACCAAGCTCATGGTCAAGTTTTACTTACATCATGGTTCGTTTTATCTGTTATTGCTTTTTTAGCTTTTTTAGGAAATCGTGATTTAAAACCAACTCCAGATGGATTCCAAAACTTTACAGAACTAGTTACGGAATTTATTCGTGATTTAGCAAAAACACAAATTGGAGAAGAAGAA------TATTTAAAATGGGTTCCTTTCCTTGGAACAATCTTCCTATTTATTTTTGTTTCAAACTGGTCAGGGGCTTTATTACCTTGGCATTTAATTGAAATTCCAAATGGTGAATTAGCTGCGCCAACGAATGACATTAATACAACTGTTGCTTTAGCTTTATTAACTTCAATTTCGTATTTCTATGCTGGAATTCGCAAAAAAGGCTTAGGATATTTTAATCGTTATGTACAACCAGCTATTTTCTTATTACCAATTAACGTACTTGAAGACTTTTCAAAACCATTATCGCTTAGTTTCCGACTTTTTGGTAATATCTTAGCTGATGAACTTGTTGTAGGTGTTTTAGTTGGTCTTGTGCCTCTTATCATTCCAATTCCTGTTATGTTGCTTGGTGTTTTTACTAGTGCAATTCAAGCATTAGTATTTGCTACGTTAGCGGGCGCTTATATCGGAGAAGCTGTTGAAGATCACCAC
            Lobochlamys_segnis  GAAATTTCAGAAGTATCAGTAGGACAACATTATTATTGGCAATTAGGTGAATATGAAGTTCACGGTCAAGTTTTATTAATGTCATGGTTTGTATTATTTGTAATTGCTTTTTTAGCTTTTTTAGGAAATAGAGACTTAAAACCAACACCAGATGGATTTCAAAATTTTACAGAATTAGTAACCGAATTCATTCGTGATTTAGCAAAAACGCAAATTGGTGAAGAAGAA------TATTTAAAATGGGTTCCGTTTCTTGGAACAATCTTCTTGTTTATTTTTGTTTCAAACTGGTCAGGAGCTTTATTACCTTGGCATTTAATTGAAATTCCTAATGGTGAATTAGCTGCTCCGACAAATGATATTAACACAACAGTTGCGTTAGCACTCTTAACGTCAATTTCATACTTTTATGCCGGAATTAGTAAAAAAGGTTTACGTTATTTTAATCGTTATGTACAACCCGCGATCTTTTTATTACCAATTAACGTACTTGAGGATTTTTCAAAACCATTATCCCTTAGTTTCCGACTTTTTGGTAACATTTTAGCAGATGAATTAGTAGTAGGTGTTTTAGTTGGTCTTGTACCACTTATTATTCCAATTCCAGTAATGCTACTTGGTGTATTTACTAGTGCTATTCAAGCTTTAGTTTTTGCTACTTTAGCTGGCGCTTACATCGGAGAAGCAATTGAAGATCACCAC
           Microglena_monadina  GAAATTTCTGAGGTTTCTGTTGGACAACATTTTTATTGGACATTAGGAGAATATCAATTACATGGTCAAGTTTTAATTACATCATGGGTTGTTCTTGCAATTATTTTTGCATTAAGTTTTTTAGGAAATCGTGATTTAAAACAAATTCCAGAAGGTGTTCAAAATTTTACTGAACTTATTACTGAATTTATTCGCGATTTAGCTAAAACACAAATTGGTGAACACGAT------TATCTAAGTTGGGTTCCTTTTTTAGGAACTATTTTCTTATTTATTTTTGTTTCAAACTGGTCAGGAGCTTTAATCCCTTGGAAAATTATTGAAATTCCAAACGGAGAATTAGCAGCACCAACTAATGATATAAATACTACAGTAGCGTTAGCATTATTAACATCAATTTCATATTTTTATGCCGGATTTAATAAAAAAGGTTTAGGTTATTTCAAACGCTATATTTCTCCAGCAGCTTTTTTATTACCAATTAACGTTTTAGAAGACCTTACTAAACCTCTTTCATTAAGTTTCCGACTTTTTGGAAATATTTTAGCTGATGAACTTGTTGTTGGTGTACTTGTTGCTCTTGTACCCCTTGTTGTACCAATTCCTTTAATGCTTTTAGGTTTATTTACTAGTGGTATCCAAGCCCTTGTATTTTCGACATTAGCTGGTGCTTATATTGGTGAAGCTGTTGAAGACCATCAT
                 Microspora_sp  GAAATTTCAGAAGTATCTGTTGGTCAACATTTTATTTGGCAAATAGGTACTTTTGAAGTACATGGTCAAGTATTAATAGTATCTTGGGTTGTTTTAGGGATAATCGCTACATTAGCATTTTTGGGAAATAGTAAATTGGAAACGACTCCAGATGGTGTTCAAAATTTTACAGAATTAGTTACGGAATTTATTCGTGATTTGGCTAAAACGCAAATTGGAGAAGCAGAA------TATTTAAAATGGGTGCCGTTTTTAGGGACAATCTTCTTATTTGTTTTTGTTTCCAATTGGTCAGGTGCTTTAATACCTTGGAGATTAATTGAATTACCAAATGGTGAATTAGCTGCTCCAACAAATGATATAAATACAACTGTAGCTTTAGCTTTGTTAACTAGTATTTCGTATTTTTATGCTGGAATTCGAAAAAAAGGCTTAGGATATTTTAAACGATATATTGAACCAGCTGCGTTCTTACTTCCAATTAATATTCTTGAGGATTTTACAAAACCTTTATCTTTAAGTTTCCGACTTTTTGGAAATATTTTAGCTGATGAATTAGTAGTAGGTGTTTTAGTTGCTTTAGTTCCTTTATTTGTACCTATTCCTATTATGTTATTAGGGGTTTTTACTAGTGCTATTCAAGCATTAGTTTTTGCAACTTTAGCTGGTGCTTATATTGGCGAAGCATTAGAAGATCATCAC
       Mychonastes_homosphaera  GAACTTGCTGAAGTTTCAGTAGGAAAACATTTTTATTGGGAGATCGCTGGTTTTCAACTACACGGCCAAGTTTTACTTGTGTCATGGGTTGTATTAGCGATTATTGCAGTCTTATCGTTTTTAGGGAACAGTAACTTAAAATCGACTCCAGATGGTTTTCAAAACTTCACAGAACTTGTTACAGAGTTCATCCGTGATTTAGCGAAAACACAAATTGGGGAAGAAGAA------TATTTAGCATGGGTACCTTACTTAGGTACTGTGTTCTTATTCATCTTAGTATCAAACTGGTCAGGAGCTTTATTACCATGGCGTTTAATCGAATTACCAAGTGGTGAATTAGCAGCTCCTACAAACGACATTAACACAACAGTAGCTTTAGCTTTACTAACATCAATCTCATACTTCTATGCTGGGATTAAGAAAAAAGGTTTAGGTTACTTCAAACGTTATGTTCAACCAGCAGCGTTCTTATTACCAATTAACGTTTTAGAAGACTTTACAAAACCGCTATCATTAAGTTTCCGTCTTTTCGGTAACATTCTAGCGGACGAACTAGTTGTAGGTGTATTAGTGGCTTTAGTGCCTTTATTCATCCCAATCCCAATTATGTTATTAGGGGTGTTTACAAGCGCCATCCAAGCCCTTGTATTCTCAACATTAGCCGGAGCTTACATTGGTGAAGCGGTTGAAGACCACCAT
           Mychonastes_jurisii  GAACTTGCTGAAGTTTCAGTAGGAAAACATTTTTATTGGGAAGTTGCTGGTTTTCAATTACACGGACAAGTTTTACTTGTTTCGTGGGTTGTATTAGCGATTATTGCAGTTTTATCCTTTTTAGGAAATAGTAACTTAAAATCGACTCCAGACGGTTTTCAAAACTTCACAGAACTTGTAACAGAGTTTATTCGTGATTTAGCGAAAACACAGATTGGGGAAGAAGAA------TATTTAGCATGGGTACCTTACTTAGGAACTGTGTTCTTATTCATCTTAGTATCAAACTGGTCAGGAGCGCTATTACCATGGCGTTTAATCGAATTACCAAGTGGTGAATTAGCTGCCCCTACAAACGACATTAACACAACAGTAGCTTTAGCTTTATTAACATCAATCTCATATTTCTACGCTGGAATTAAGAAAAAAGGCTTAGGTTACTTTAAACGTTATGTTGAACCAGCAGCGTTCTTATTACCTATTAACGTTTTAGAAGACTTTACAAAGCCGTTATCATTAAGTTTCCGTCTTTTCGGGAACATTTTAGCGGATGAACTTGTTGTAGGTGTATTAGTGGCTCTAGTGCCTCTATTCATCCCAATCCCAATTATGTTATTAGGGGTATTTACAAGTGCCATCCAGGCCCTTGTATTCTCAACATTAGCAGGAGCTTACATTGGAGAAGCGGTGGAAGATCACCAC
           Neochloris_aquatica  GAAGTTGCTGAAGTTTCAGTTGGACAGCATTTTTATTGGCAATTAGGTGGTTATGAAGTTCATGGACAAGTTTTACTTACATCTTGGATTGTTTTAGGTATTATTTTTGTTTTATGTTTTTTAGGAAATAGTAACTTAAAATCAACACCAGATGGTTTTCAAAATTTCACAGAACTTGTAACAGAATTTATTCGTGATTTAGCTAAAACGCAAATCGGTGAAGAAGAA------TATTTAAAATGGGTACCGTTTTTAGGAACTTTATTTTTATTTATTTTAGTAGCTAACTGGTCCGGAGCTTTATTACCATGGCGTTTAATTGAATTACCTAACGGAGAATTAGCTGCACCAACAAATGATATTAATACTACAGTAGCTTTAGCGTTATTAACTTCGATTTCTTATTTTTATGCAGGTATTCGTAAAAAAGGCTTAGGGTACTTTAAACGTTATGTAGAACCAGCTGTTTTTTTACTTCCTATTAATGTTTTAGAAGATTTTAGTAAACCATTATCATTAAGTTTCCGACTTTTCGGGAATATTTTAGCTGATGAATTAGTGGTTGGAGTACTTGTTGCTCTTGTTCCATTAATTGTACCAATTCCAGTAATGCTTCTTGGAGTGTTTACAAGTGCTATTCAAGCATTAGTTTTTGCTACTTTAGCTGGAGCATATATTGGGGAAGCTATTGAAGATCACCAT
      Oedocladium_carolinianum  GATATTTCAGAAGTATCTGTTGGTCAACATTTTTATTGGCAAATTGGTGATTATCAACTTCATGGTCAAGTTTTAATTACTTCATGGCTTGTTTTAGGAAGTGTTATAATATTTACGCTTCTAGCAAATAGTAATTTAAAACCTTTACCTGTTGGATTACAAAATTTTACAGAACTTGTTACCGAATTTATTAGAGATTTAGCTAAAACTCAGATAGGAGAAGAAGAA------TATTTAAAATGGGTGCCTTTTTTAGGAACTATTTTTATATTTGTATTTGTCTCAAACTGGGCCGGAGCTTTATTACCTTGGCGATTAATTGAATTACCAAGTGGCGAATTAGCAGCCCCAACAAATGATATTAATACAACAGTTGCATTAGCATTATTAACTTCAATTTCTTATTTTTATGCAGGAATACGAAAAAAAGGTTTAGGGTACTTTAAACGTTATATATCACCTGCTGTTTTTTTATTACCAATTAATGTTTTAGAAGATTTCAGTAAACCTCTTTCTTTAAGTTTCCGATTATTTGGGAATATTCTAGCAGATGAATTAGTTGTTGGTGTTTTAGTTGCTTTAGTTCCATTATTTGTACCAATTCCTGTAATGTTATTAGGCGTTTTTACAAGCGCAATCCAAGCACTTGTATTTGCAACATTAGCAGGTGCGTATATTGGAGAATCGATTGAAGATCATCAT
      Oedogonium_angustistomum  GATATCTCAGAAGTAGCTGTTGGTCAACATTTATATTGGCAAATTGGTGATTATCAACTTCATGGTCAAGTTTTAATTACTTCATGGATTATTTTAGGAAGTGTTATTATATTTACTCTTCTGGCAAATAGTGAGTTAAAACCATTACCTGTTGGATTACAAAACTTTACCGAACTTGTTACTGAATTTATTAGAGATTTAGCTAAAACTCAAATAGGAGAAGAGGAA------TATTTAAGATGGGTACCTTTTTTAGGAACAATTTTTATATTTGTATTTGTCTCAAACTGGGCCGGGGCTTTATTACCTTGGCGATTAATTGAATTACCAAGCGGAGAATTAGCAGCCCCTACTAATGATATTAATACAACAGTTTCATTAGCATTACTAACTTCAATTTCTTATTTTTATGCAGGAATTCGAAAAAAAGGTTTAGGATATTTTAAACGTTATATCCAACCTGTAATTTTTTTATTACCACTTAATGTTTTAGAAGATTTTAGTAAACCTCTTTCTTTAAGTTTCCGATTATTTGGTAATATTCTCGCAGATGAATTAATTGTTGGTGTTTTAGTTGCTTTAGTTCCCCTATTTGTACCTATTCCATTAATGTTATTAGGTGTCTTTACAAGTGCAATACAAGCACTTGTATTTGCAACATTAGCAGGTGCTTATATTGGAGAATCTATAGAAGATCATCAT
          Oedogonium_cardiacum  GATATATCAGAAGTAGCTGTTGGTCAACATTTATATTGGCAAATCGGTGATTATCAACTTCATGGTCAAGTTTTAATTACTTCATGGATCGTTTTGGGGGGTGTTATAATATTTACTCTTCTAGCAAATAGTGATTTAAAACCATTACCTGTTGGATTACAAAATTTTACAGAACTTGTTACTGAATTTATTAGAGATTTAGCTAAAACTCAAATAGGAGAAGAAGAA------TATTTAAAATGGGTACCTTTTTTAGGAACAATTTTTATATTTGTATTTGTCTCAAACTGGGCCGGAGCTCTATTACCGTGGCGATTAATTGAATTACCCAATGGAGAATTAGCGGCCCCTACTAATGATATTAATACAACAGTTTCATTAGCATTATTAACTTCAGTTTCTTATTTTTATGCAGGGATTCGAAAAAAAGGTTTGGGATATTTTAAACGTTATATTCAACCGGTAGTTTTTTTATTACCACTGAATGTTTTAGAAGATTTTAGTAAACCTCTGTCTTTAAGTTTCCGATTATTTGGTAATATTCTTGCAGATGAATTAATTGTTGGTGTTTTAGTTGCTTTAGTTCCTTTATTTGTACCAATTCCATTGATGTTATTAGGTGTATTTACAAGTGCCATCCAAGCACTTGTATTTGCAACATTAGCGGGTGCATATATCGGAGAATCTATTGAAGATCATCAT
        Oogamochlamys_gigantea  GAAATTTCAGAAGTTTCTGTTGGAAAACATTTTTATTGGCAATTAGGCGAATACCAAGTGCATGGTCAAGTTTTAATAACATCATGGGTAGTATTAGGAATTATAGCTCTTTTATCTTTTTTAGGAAATCGCGATCTAAAACCAACCCCTGATGGTTTTCAAAATTTCACTGAATTGGTGACAGAATTTATCCGTGATTTAGCAAAAACACAAATAGGTGAAGAAGAA------TATTTAAGTTGGGTGCCTTTTTTAGGCACAATTTTCTTATTTATTTTCGTCTCAAACTGGTCAGGTGCATTATTACCTTGGCATTTAATTGAAATTCCTAATAGTGAATTAGCAGCGCCAACGAATGATATAAATACAACAGTTGCTTTAGCTTTATTAACATCTATTTCGTATTTCTATGCTGGTATTCACAAAAAAGGATTACGATATTTTAATCGATATGTACAACCTGCAGTTTTTTTATTACCAATTAACGTCCTTGAGGATTTTTCTAAACCATTATCTCTTAGTTTCCGACTTTTTGGTAATATTTTAGCTGATGAATTAGTTGTTGGAGTTTTAGTTGGCCTTGTTCCTCTTATTATTCCTATTCCTGTTATGCTACTAGGTGTTTTTACTAGTGCTATTCAAGCTTTAGTTTTTGCAACTCTAGCAGGAGCCTATATTGGTGAAGCTATTGAAGATCATCAT
        Ourococcus_multisporus  GATTTAGCGGAAGTTTCTGTTGGTCAACATTTTTATTGGCAATTAGGTGATTATCAAGTTCATGGTCAAGTATTGATGACCTCATGGTTTGTTTTAGGTATTATTTTTTTATTATCTTTTTTAGGTAATAGTAATTTAAAATCAACACCTGAAGGCCTTCAAAATTTTACAGAACTAGTAACAGAGTTTATTCGTGATTTAGCTCGTACACAAGTAGGTGAAGAAGAA------TATTTAAAATGGGTTCCTTTCTTAGGAACGTTGTTTTTATTTATTTTAGTTTCTAACTGGTCCGGAGCTTTATTACCTTGGCATGTAATCGAGTTACCAAATGGTGAATTAGCAGCGCCTACAAACGATATCAATACAACTGTTGCTCTAGCTCTTTTAACATCGATTTCATATTTTTACGCGGGTATTCGTAAAAAAGGTCTAGGTTACTTTAAACGTTATGTTGAACCAGCAGCATTTTTACTTCCAATTAACGTTTTAGAAGATTTTACAAAACCATTATCGCTAAGTTTCCGACTTTTTGGTAATATTTTAGCTGATGAACTGGTTGTAGGTGTTTTAGTAGCACTAGTTCCATTAATTATCCCTATTCCAATTATGTTATTAGGTGTATTTACGAGTGCTATTCAAGCGTTAGTATTTTCTACTCTTGCGGGAGCTTATATTGGTGAAGCTCTTGAAGATCACCAT
         Palmellopsis_texensis  GATATTTCAGAGGTTTCTGTTGGACAACATTTTTATTGGGAAATAGGTTCATACCCTGTTCATGGACAGGTTTTAATCACTACATGGGTTGTATTATTTATTATTGCTGTTTTATCATTCTTAGGAAATCGTGATTTAAAACCAACACCAGATGGTTTTCAAAATTTTACAGAATTAGTAACTGAATTTATTCGTGATTTAGCAAAAACACAAATTGGTGAAGAAGAA------TATTTAAGTTGGGTACCTTTTATTGGAACTATTTTCTTATTTATTTTTGTTTCGAACTGGTCAGGTGCTTTACTACCATGGCACATCATTGAAATTCCTAATGGTGAGTTAGCTGCTCCAACAAATGATATCAATACAACCGTAGCTTTAGCTTTATTAACCTCAATTTCATATTTTTATGCAGGAATTCGTAAAAAAGGATTACGTTATTTCAACCGCTATGTACAACCGGCTATTTTTCTATTACCAATTAACGTGCTAGAAGATTTTTCTAAACCGTTATCTTTAAGTTTCCGACTTTTTGGTAATATTTTAGCTGATGAACTTGTTGTTGGGGTTTTAGTAGGTCTTGTACCTCTTATTATCCCTATTCCTGTTATGTTACTTGGAGTTTTTACAAGTGCTATTCAAGCTTTAGTTTTTGCAACCTTAGCAGGTGCATATATAGGTGAAGCCGTTGAAGATCACCAC
       Parallela_transversalis  GAAATTGCAGAAGTATCTGTAGGAAAGCATTATTATTGGAACATAGGTGGTTATGAAGTACATGGACAAGTTTTAATTGTTTCCTGGATGGTACTAGCTATTATCTTTACTCTAGCATTTTTAGGAAATAGCAATCTAAAGACTACCCCTGATGGTTTTCAAAATTTTACGGAATTAGTAACTGAATTTATTAGAGATTTAGCTAAAACACAGATTGGTGAAGAAGAA------TATTTAAGCTGGGTACCGTTTTTAGGTACTATCTTTTTATTTGTTTTTGTTTCAAACTGGTCTGGAGCCCTAATACCTTGGAAATTAATTGAATTACCAAGTGGAGAATTAGCTGCTCCAACTAATGATATTAACACTACAGTAGCTTTAGCCTTATTAACATCAATTTCTTATTTTTATGCTGGAATTAGTAAAAAAGGCTTAGGCTATTTTAAACGTTATGTTCAACCCGCAGCTTTTCTTTTACCGATTAACGTATTAGAGGATTTTACAAAACCACTTTCTCTAAGTTTCCGTCTTTTTGGAAACATTTTAGCTGATGAACTAGTAGTTGGAGTTTTAGTTGCTTTAGTACCTTTATTTATTCCTATTCCAATCATGCTTCTAGGTTTATTTACAAGTGCTATCCAAGCTTTAGTTTTCGCAACTTTAGCTGGAGCTTATATTGGTGAATCTTTAGAAGATCACCAT
             Pediastrum_duplex  GAAATTGCTGAAGTTTCTGTAGGTCAACATTTTTATTGGCAATTAGGTCCTTATCAAGTACATGGTCAAGTTTTAATGATGTCTTGGTTTGTTTTAGCAGTTATTTTTGCATTATCTTTTTTAGGAAACAGCAATTTAAAATCTACTCCAGAAGGGTTTCAAAATTTCACTGAATTAGTAACAGAGTTTATTCGTGATTTAGCTAAAACACAAATTGGAGAAGAAGAA------TATTTAAAATGGGTTCCTTATTTAGGAACTGTATTCTTATTCATCCTTGTATCAAACTGGTCGGGAGCTTTATTACCTTGGCGTTTAATTGAACTTCCTAATGGAGAATTAGCTGCACCAACAAATGATATTAATACTACAGTTGCTTTAGCACTATTAACTTCAATTTCATATTTTTATGCTGGTATTAAAAAGAAAGGTCTTGGGTATTTTAAACGTTATGTTCAACCAGCTGTTTTCTTATTACCTATTAACGTTCTTGAAGATTTTAGTAAACCTCTAAGTTTAAGTTTCCGTTTATTTGGAAACATTTTAGCTGATGAACTTGTTGTAGGAGTTCTTGTTGGTCTTGTTCCTTTAATTATTCCAATCCCAGTAATGTTACTTGGAGTTTTCACTAGTGCTATCCAAGCTTTAGTATTTGCAACATTAGCAGGTGCATATATTGGAGAAGCAATTGAAGATCACCAC
         Phacotus_lenticularis  GAAATTGCAGAAGTTTCCGTTGGACAACACTATTATTGGAAATTAGGAGAATTTGAAGTTCATGGTCAAGTACTTATTACATCATGGGTTGTTTTAGGTATTATCTTCACACTAAGTATGCTTGGAAACCGTGATTTAAAGCCAACACCTGGTGGTTTCCAAAATTTAACAGAATTAGTAACTGAATTTATTCGTGATTTAGCAAAAACACAAGTAGGTGAACATGAT------TATTTAAGCTGGGTTCCTTATTTAGGTACTTTATTCTTATTTATTTTTGTATCTAACTGGTCAGGTGCATTATTACCGTGGCATGTTATTGAAATTCCAAATGGTGAATTAGCTGCTCCAACAAATGATATTAATACAACAGTAGCTTTAGCACTATTAACATCAATTTCATATTTTTATGCTGGACTTCAAAAGAAAGGCCTAGGTTACTTCAAACGCTATGTATCACCAGCGGCGTTTCTTTTACCAATCAACGTACTCGAAGATTTTACAAAACCGCTTTCATTAAGTTTCCGACTTTTTGGTAACATTTTAGCAGATGAACTAGTTGTTGGCGTTTTAGTTAGTTTAGTACCACTTGTTATTCCTATTCCATTAATGTTATTAGGACTATTTACTAGTGCCATCCAAGCTTTAGTTTTTGCTACTTTAGCTGGTGCTTATATTGGTGAAGCTGTTGAAGAACATCAT
            Pleodorina_starrii  GAAATTGCTGAAGTTTCAGTCGGTCAACACTATTACTGGGAATTGGGTGGATATGAGTTACATGGCCAAGTCCTTATTACTTCTTGGGTTGTTTTAGCAATTATAGCAACTTTAAGTTTATTAGGTAATCGTGATTTAAAATCAACACCAGATGGTTTTCAAAATTTCACAGAACTTGTAACGGAATTTATTCGTGATTTAGCTAAAACACAAATTGGTGAAGAAGAT------TATTTAAAATGGGTACCTTTTTTAGGCACAATTTTCTTATTCATTTTTGTTTCAAACTGGTCAGGTGCTTTATTACCGTATCGTTTGATTGAAATTCCTAATGGTGAATTAGCAGCACCTACAAATGATATTAATACGACGGTAGCATTAGCTTTATTAACATCTATTTCTTATTTCTATGCTGGTATTAGCAAAAAAGGTTTAGGCTATTTTAGTCGTTATGTAGAACCTGCTGCTTTCTTATTACCTATTAACGTACTTGAAGATTTTACTAAACCGTTATCACTAAGTTTCCGACTGTTTGGGAATATTCTTGCTGATGAATTAGTTGTTGGCGTTCTTGTAGCACTTGTACCTTTAATCATTCCTATTCCTATTATGCTTCTAGGTGTATTTACAAGTGCAATTCAAGCTTTAGTTTTTGCTACACTAGCTGGTGCTTATATTGGTGAAGCTTTAGCTGATCACCAT
        Protosiphon_botryoides  GAAATTGCTGAAGTTTCAGTTGGACAACATTATTACTGGAAATTAGGTGAGTTTGAATTACACGGTCAAGTGTTAATTGTATCTTGGTTTGTTTTTGCAGTTATTGCAATTTTAGCTATTGCGGGTAACAGCAATTTAAAACAAACTCCAGATGGTTTACAAAACTTTACTGAATTAGTAACTGAATTTATTCGTGATTTAGCTAAAACTCAAATTGGTGAAGAAGAA------TACTTAAAATGGGTTCCATTCTTAGGTACTATTTTCTTATTCATTTTAGTTTCTAACTGGTCAGGTGCATTATTACCTTGGCACGTTATTGAAATTCCAAATGGTGAGTTAGCTGCTCCTACAAATGACATTAACACTACAGTAGCTCTTGCATTATTAACATCAGTTTCATACTTCTACGCGGGTATTAGCAAGAAAGGTTTAGGTTACTTCAAACGCTATATTTCTCCAGCAGCATTCTTATTACCTATTAACGTACTGGAGGACTTCACTAAGCCCCTATCTCTAAGCTTCCGTTTATTCGGTAACATTCTTGCTGACGAACTTGTTGTTGGTGTATTAGTTGCTCTTGTTCCTTTAATTATTCCTATTCCTATTATGTTATTAGGTGTATTCACTAGTGCTATTCAGGCTCTTGTATTCTCTACATTAGCAGGTGCTTACATTGGTGAAGCAGTAGAAGATCACCAC
Pseudomuriella_schumacherensis  GAAATTGCCGAAGTTTCTGTTGGTCAACATTTTTATTGGCAAATTGGTGATTACCAAGTTCATGGGCAAGTATTAATCACATCATGGGTAGTTTTAGGAATTATTTTTGTATTATCTTTTTTAGGAAATAGCAATTTAAAACAAACTCCAGATGGTTTTCAAAATTTTACAGAATTAGTGACAGAATTTATTCGTGATTTAGCTAAAACGCAAATTGGAGAAGAAGAA------TATTTAAAATGGGTTCCTTTTTTAGGAACTTTATTTTTATTCATTTTAGTATCTAACTGGTCTGGTGCTTTATTACCATGGGCAGTTTTAGAATTACCAAGCGGTGAATTAGCGGCTCCAACTAATGACATTAATACAACAGTAGCATTAGCTCTTTTAACATCTATTTCTTATTTTTATGCTGGACTTCGCAAAAAAGGTTTAGCATACTTTAAACGCTACGTTGAACCAGCTGCTTTCTTATTACCTATTAACGTATTAGAAGATTTTACTAAACCATTATCTCTTAGTTTCCGTTTATTTGGAAACATTCTAGCAGACGAATTAGTAGTAGGTGTATTAGTTGCTTTAGTACCGTTATTTATTCCAATTCCAATTATGCTATTAGGGGTATTTACTAGTGCTATTCAGGCTTTAGTTTTCTCTACACTAGCAGGTGCTTATATTGGGGAAGCTTTAGAAGATCACCAT
            Rotundella_rotunda  GAAATTGCCGAAGTTTCGGTAGGTCAGCATTTTTATTGGCAGTTAGGTGACTATCAAGTACATGGACAAGTTTTAATTATGTCTTGGGTTGTTTTTGGAATTATTGCAACTTTAAGTTTTGTTGGAAACAGTAATTTAAAAAAGATTCCAGATGGTTTGCAAAATTTTAATGAACTGATCACAGAATTTATCCGTGATTTAGCAAAAACGCAAATTGGTGAAGAAGAA------TACCTAAACTGGGTACCTTATTTAGGTACTGTTTTCTTATTTATTTTCGTATCAAACTGGTCTGGTGCTTTATTTCCTTGGCGAGTTATCGAATTACCAAGTGGAGAATTAGCTGCTCCAACGAATGATATTAATACAACCGTTGCTTTAGCTTTATTAACTTCAATTTCTTACTTTTACGCAGGTATCAAGAAAAAAGGGTTGTCGTACTTTAAGCGTTATGTTCAACCAGCAGCTTTCTTACTACCAATTAATGTCCTTGAAGATTTCACTAAACCACTATCTCTATCTTTCCGACTTTTTGGAAACATTTTAGCGGATGAATTAGTAGTTGGAGTTTTAGTAGCTTTAGTTCCTTTAATTGTACCTATTCCTATTATGTTGCTTGGGTTATTCACATCTGGTATCCAGGCCCTTGTATTTGCAACTCTAGCTGGAGCTTATATCGGTGAAGCTCTAGAAGATCACCAC
          Scenedesmus_obliquus  GAAATTGCAGAAGTTTCTGTAGGTCAACATTTTTATTGGCAATTAGGTTCATATGAAGTTCATGGACAAGTTTTATTAGTTTCATGGTTTGTTTTAGCTGTTATTTTTGGTTTATCATTTGTAGGGAATAGTAATTTAAAATCAACTCCAGATGGATTACAAAATTTTACAGAATTTGTAACAGAATTCATTCGTGATTTAGCAAAAACACAAATTGGTGAAGAAGAA------TATTTAAAATGGGTTCCGTATTTAGGAACTGTATTTTTATTTATTTTTGTATCAAACTGGTCAGGAGCTTTATTACCATGGGCTCTTATTGAATTACCAAATGGTGAATTAGCAGCTCCAACAAATGATATTAACACAACTGTAGCTTTAGCTTTATTAACATCGATTTCATATTTCTATGCAGGTATTCGTAAAAAAGGATTACGTTATTTCAACAGATATGTTCAACCAGCAGCTTTCTTATTACCAATTAACGTACTGGAAGACTTTACAAAACCATTATCATTATCATTCCGTCTTTTTGGGAATATTCTTGCTGATGAATTAGTAGTTGGTGTACTTGTTTCTTTAGTACCTCTTATTATTCCTATTCCAATTATGTTATTAGGTTGTTTTACAAGTGCTATCCAAGCATTAGTATTTGCAACTTTAGCAGGTGCTTACATTGGTGAAGCTGTTGAAGATCACCAC
        Schizomeris_leibleinii  GATATTTCCGAAGTTTCAGTAGGACAACATTTATATTGGGAAATTGCGGGATATGAAATTCATGGACAAGTTTTATTAACTTCTTGGTTTGTTTTAGGGACTGTTATGATCTTTGGATTAATTGCTAATAAAGATTTAAAACCTCTTCCAGAAGGACTTCAAAATTTTACAGAATTAGTGACTGAATTTATTCGTGATTTAGCTAAAACACAAGTTGGTGAAGAAGAA------TACTTAAAATGGGTTCCTTTTATTGGTACAATTTTCATTTTTGTTTTAGTATCTAACTGGTCTGGTGCTTTATTACCATGGCGTTTAATTGAATTACCAAATGGTGAATTAGCTGCTCCTACAAATGATATTAATACAACTGTTGCTTTAGCTTTATTAACATCTATTTCATATTTCTATGCGGGAATTAGAAAAAAAGGTTTACGCTATTTCCGTCGTTATGTTGAGCCAGCTCCTTTTTTATTACCGATTAATGTTTTAGAAGATTTTAGTAAACCATTATCGTTAAGTTTCCGTCTTTTTGGAAACATTCTTGCCGATGAACTAGTTGTTGGAGTATTAGTAGCATTAGTTCCTTTAATTGTTCCAATTCCTGTTATGTTATTAGGTGTATTTACAAGTGCCATCCAGGCTTTAGTTTTTGCAACATTAGCAGGTGCTTATATTGGTGAGTCTGTTGAAGATCATCAT
        Spermatozopsis_similis  GAAATTGCAGAAGTTTCAGTAGGACAACATTTTTATTGGGAAATCGCTGGATTTCCAATCCATGGTCAAGTTTTAATTACTTCATGGGTTGTATTAGGCATTATTTTTGTTTTATCGTTTTTAGGAAATCGTGATTTAAAATCAACACCTGACGGTGTTCAAAATTTTACAGAATTAGTAACAGAATTCATTCGTGATTTAGCAAAAACACAGGTCGGTGAACATGAC------TATTTAAATTGGGTACCTTTCTTAGGAACTATTTTCTTATTTATTTTTGTTTCAAACTGGTCAGGAGCTTTATTACCATGGCGACTAATTGAGTTACCAAATGGTGAATTAGCTGCTCCAACAAATGATATTAACACAACAGTAGCTTTAGCATTATTAACATCAATCTCTTACTTCTATGCTGGTATTAGCAAAAAAGGTTTAGGTTATTTTAAACGTTATGTTCAACCAGCTGCATTCTTATTACCTATCAATATTTTAGAAGATTTTACAAAACCATTATCACTAAGTTTCCGATTATTCGGGAATATTCTAGCAGACGAATTAGTTGTAGGCGTTTTAGTTGCTCTAGTTCCACTTATTGTTCCAATTCCAATTATGTTATTAGGTGTATTTACAAGTGCCATCCAAGCATTAGTTTTTGCAACTTTAGCAGGTGCTTATATTGGTGAAGCTGTAGAAGAACACCAT
     Stephanosphaera_pluvialis  GAACTTGCTGAAGTTGCTGTTGGACAACATTATTACTGGAAATTAGGAGAATTTGAAGTGCATGGTCAAGTATTAATTACTTCTTGGGTAGTTTTTGGTATTATTATGATTTTATCTTTATTAGGCAATAGTAATCTAAAACAAACGCCTGATGGTTTCCAAAATTTTACTGAATTAGTTACAGAATTTATACGTGATTTAGCTAAAACACAAATTGGCGAAGAAGAA------TATTTAAAATGGGTACCTTTTATAGGTACAATCTTCTTATTTATTTTTGTTTCTAACTGGTCAGGTGCTTTATTACCTTGGCATGTTATTGAAATTCCAAATGGTGAATTAGCGGCGCCAACAAACGATATTAACACTACAGTTGCTTTAGCTTTATTAACGTCAATTTCTTACTTTTATGCAGGTATTAGTAAAAAAGGGTTAGGGTATTTTAAACGTTATATTTCCCCTGCCGTTTTTTTACTACCAATCAACGTACTTGAAGATTTCAGTAAACCCCTATCTCTTAGTTTCCGTCTTTTTGGTAACATCTTAGCTGACGAACTTGTAGTTGCTGTTCTCGTATCTTTAGTTCCGCTAATTATACCTATCCCTGTAATGCTTTTAGGTGTTTTTACAAGCGCTATTCAAGCTTTAGTTTTTGCCACTCTTGCTGGTGCTTATATTGGTGAAGCTGTAGAAGACCACCAT
      Stigeoclonium_helveticum  GAAATTTCTGAAGTTTCAGTAGGTGAGCATTATTATTGGGAAATTGCAGGATATGAAGTTCATGGTCAAGTACTATTAACATCGTGGTTTGTATTAGGAACTGTTATTTTATTTGGATTAATTGCCAATAAAGATTTAAAACCTTTACCAGAAGGTCTTCAAAATTTCTCAGAATTAGTTACTGAATTTATTCGTGATTTGGCTAAAACACAAGTTGGTGAAGAAGAA------TATTTAAAATGGGTTCCTTTTATCGGTACTATTTTTATTTTCGTTTTAGTATCTAACTGGTCTGGTGCATTGTTACCATGGAGATTAATTGAAATTCCTAATGGTGAATTAGCGGCTCCTACAAATGATATTAATACTACTGTTGCTTTAGCTTTATTAACTTCAATCTCTTATTTTTATGCAGGTATCCGAAAAAAAGGATTAGGTTATTTTAAACGCTATGTACAACCTGCTGTGTTTTTATTACCAATTAACGTTTTAGAAGATTTTAGTAAACCATTATCTTTAAGTTTCCGTCTTTTCGGAAATATTCTAGCAGATGAATTAGTGGTAGGTGTATTAGTAGCTCTTGTACCTCTTATTGTACCAATTCCGGTAATGTTATTAGGAGTTTTCACAAGTGCGATTCAAGCTCTAGTTTTTGCAACATTAGCTGGTGCTTATATTGGAGAATCTGTAGAAGATCATCAC
    Treubaria_triappendiculata  GATATTGCGGAAGTTTCTGTTGGACAACATTTTTATTGGCAAATAGGAGCTTATGAAGTTCATGGACAAGTTTTGATAACTTCTTGGATTGTTTTAGGAATTATCTTTACTTTAGCTTTTTTAGGCAATAGTAATTTAAAATCAACACCAGATGGTTTTCAAAATTTTACAGAATTAGTTACTGAATTTATTAGAGATTTAGCAAAAACTCAAATCGGAGAAGAAGAA------TATTTAAAATGGGTACCGTTTTTAGGAACTATTTTTTTATTTGTCTTTGTTTCAAACTGGTCTGGAGCATTATTACCTTGGAGATTAATAGAATTACCAAATGGAGAATTAGCTGCACCAACAAATGATATTAACACAACAGTTGCTTTAGCTTTATTAACTTCTATTTCTTATTTTTATGCAGGTATTAGAAAAAAAGGATTAGGATATTTTAAACGTTATGTAGAACCAGCTGCTTTTTTATTACCTATTAATGTTTTAGAAGACTTTACTAAACCACTTTCATTAAGTTTCCGATTATTTGGAAACATTTTAGCTGATGAATTAGTTGTTGGAGTTTTAGTAGCGTTAGTTCCTTTAGTTATTCCTATTCCTATTATGTTATTAGGTGTTTTCACAAGTGCTATCCAAGCTTTAGTTTTTGCCACATTAGCAGGTGCTTATATTGGTGAAGCTTTAGAAGATCACCAT
            Trochiscia_hystrix  GATATTGCAGAAGTTTCTGTTGGTCAACATTTTTATTGGCAAATTGGAGCTTATGAAGTTCACGGACAAGTTTTGATAACTTCTTGGATTGTTTTAGGAATTCTTTTTACTTTATCATTTTTAGCAAATAGTAATTTAAAATCAACACCAGATGGTTTACAAAATTTTACAGAATTAGTTACTGAATTTATTCGAGATTTAGCAAAAACACAGATTGGAGAAGAAGAA------TATTTAAAATGGGTTCCTTTTTTAGGAACTATTTTTTTATTTGTATTTGTTTCTAACTGGTCTGGAGCATTAATACCTTGGAGATTAATCGAATTACCAAACGGAGAATTAGCTGCTCCAACAAATGATATTAATACAACTGTTGCATTAGCTTTATTAACTTCTATTTCTTATTTTTATGCGGGTATTAGAAAAAAAGGGTTAGCTTATTTTAAACGTTACGTAGAACCAGCTGCTTTTTTATTACCTATTAATATTTTAGAAGATTTTACTAAACCACTTTCATTAAGTTTCCGATTATTTGGAAACATTTTAGCTGATGAATTAGTGGTTGGAGTTTTAGTAGCTTTAGTACCTTTAATAATTCCGATTCCTATTATGTTATTAGGTGTTTTTACAAGTGCTATTCAAGCTTTAGTTTTTGCGACTTTAGCAGGTGCTTATATCGGTGAAGCTTTAGAAGATCACCAT
                    Uronema_sp  GAAATTTCTGAAGTTTCAGTAGGACAACATTTTTATTGGGAAATTGCTGGTTATGAAGTTCATGGCCAAGTATTATTAATGTCATGGTTTGTTTTAGGTACTGTTATTTTATTTGGATTAATTGCCAATAGAGATTTAAAACCTCTACCTGAAGGTTTACAAAATTTTACAGAATTAGTTACAGAATTTATTCGTGATTTAGCTAAAACTCAAGTAGGTGAAGAAGAA------TATTTAAAATGGGTTCCGTTTATTGGAACTATTTTTATTTTTGTATTAGTATCAAACTGGTCAGGTGCTCTGTTACCTTGGCGTTTAATTGAATTACCAAGTGGAGAATTAGCAGCTCCAACAAATGATATTAATACAACAGTTGCATTAGCTTTATTAACTTCAATTTCTTATTTTTATGCAGGAATTCGTAAAAAAGGTTTAGGTTATTTTAAACGTTATGTAACTCCGGCAGCTTTTTTATTACCAATTAATGTTTTAGAAGACTTTAGTAAACCATTATCGTTAAGTTTCCGTCTTTTTGGTAATATTCTTGCTGATGAATTAGTAGTAGGTGTATTAGTAGCTTTAGTTCCACTTATTGTACCAATTCCAGTTATGTTATTAGGTGTTTTTACAAGTGCAATTCAAGCTTTAGTTTTTGCTACGTTAGCAGGTGCGTATATTGGGGAATCTGTAGAAGATCATCAT
                Volvox_carteri  GAAATTGCTGAAGTTTCAGTAGGTCAACACTATTACTGGGAATTGGGTGGTTATGAACTACATGGCCAAGTCCTTATAACTTCTGGGGTTGTTTTAGCAATTATAGCAACATTAAGTTTATTAGGTAATCGTGATCTAAAACCAACACCAGATGGTTTTCAAAACTTTACCGAACTTGTAACAGAATTTATTCGTGATTTAGCTAAAACACAAATTGGTGAAGAAGAT------TATTTAAAATGGGTACCTTTTTTAGGTACAATTTTTCTATTCATTTTTGTTTCAAATTGGTCGGGTGCTTTATTACCATATCGTTTAATAGAAATTCCTAATGGTGAATTGGCGGCACCTACAAATGATATAAATACAACTGTAGCATTAGCTTTATTAACATCTATTTCATATTTCTACGCTGGTATTAGTAAAAAAGGTTTAGGTTATTTTAGTCGTTATGTGGAACCTGCTGCTTTCTTATTACCTATTAACGTACTTGAAGATTTTACTAAACCGTTATCATTAAGTTTCCGACTTTTTGGAAATATTCTTGCTGATGAATTAGTTGTTGGCGTCCTTGTAGCACTTGTACCTTTAATCATTCCTATTCCTATCATGCTTTTAGGTGTATTTACAAGTGCAATTCAAGCTTTAGTTTTTGCTACATTAGCTGGTGCTTATATTGGTGAAGCTTTAGCAGATCACCAT
            Carteria_crucifera  TCATTGTCAGAAGTTTCAGTAGGACAACATTTTTATTGGCAAATAGGAGATTATCAATTACATGGGCAAGTTTTAATTACATCATGGGTTGTTTTAGGTATCATTGCGATTTTATGTTTCTTAGGAAATAGCAATTTAAAATCGACGCCTGATGGTTTTCAAAACTTTACAGAACTTGTAACTGAATTTATTCGAGATTTAGCTAAAACACAAATCGGGGAAGAAGAA------TATTTAAAATGGGTTCCATTTTTAGGCACTATTTTCTTATTTATTTTTGTTTCTAACTGGTCAGGGGCTTTACTTCCTTGGAGATTAATTGAAATTCCTAATGGAGAATTAGCAGCACCAACCAATGATATTAATACTACCGTTGCGTTAGCTCTTATCACATCCATTTCTTATTTTTATGCAGGAATTAGTAAAAAAGGGTTAGGTTATTTTAAACGTTATGTAGAACCAGCTCCTTTTTTATTACCAATTAACGTATTAGAAGATTTTTCAAAACCATTATCTTTAAGTTTCCGACTTTTTGGAAATATTTTAGCAGATGAATTAGTTGTTGGAGTTTTAGTCGCATTAGTTCCACTAATTATTCCAATTCCAGTAATGCTTTTAGGTGTATTCACAAGTGCCATTCAAGCACTTGTTTTTGCTACTTTAGCAGGTGCCTACATTGGTGAAGCTCTTGAAGACCATCAT

    ;
end;


begin mrbayes;
    charset firstsecond = 1-.\3 2-.\3;
    charset third = 3-.\3;
    partition mine = 2: firstsecond, third;
    set partition=mine autoclose=yes;
    lset applyto=(all) nst=6 ngammacat=4 rates=invgamma;
    prset applyto=(all) statefreqpr=dirichlet(1) ratepr=variable pinvarpr=uniform(0,1) brlenspr=Unconstrained:GammaDir(1.0,0.1,1.0,1.0) shapepr=exponential(1.0);
    unlink shape=(all) statefreq=(all) revmat=(all);
    mcmc ngen=6250000 samplefreq=500 printfreq=1000 starttree=random nruns=2 nchains=2 savebrlens=yes filename=atpI;
    sump relburnin=yes burninfrac=0.2;
    sumt relburnin=yes burninfrac=0.2;
end;
