# Supplementary material for: Order, please! Uncertainty in the ordinal-level classification of Chlorophyceae
Source: PeerJ. 2019 May 15;7:e6899. doi: 10.7717/peerj.6899 (PMC6525593; doi:10.7717/peerj.6899)
Supplement: Supplemental Information 1 — This compressed folder contains untrimmed, masked alignments for individual chloroplast genes (subfolder nexus), as well as trimmed alignments with appropriate analysis blocks and the consensus trees resulting from these single-gene and concatenated analyses (MrBayes subfolders). Supplementary methods with associated references are included in the SupplementaryMethods.txt file. SVDquartets, BaliPhy, PhyloBayes and RAxML analysis files are in separate subfolders, with their respective resulting tree files. Files associated with MrBayes analysis of the 1st and 2nd positions and the analysis of the 3rd positions are placed in the subfolders 1st_and_2nd_positions_only and 3rd_positions_only, respectively. The 18Splastid_combined subfolder contains the MrBayes analysis materials (alignment and consensus tree) for the analysis including nucleotide plastid data as well as 18S nucleotide data. Documentation, trees and scripts used to create Fig. 3 are included in the “Figure3” subfolder, and documentation for and full results of Treespace analyses are in the “Treespace” subfolder. The results of the AU topology tests are included in a Word document. [file peerj-07-6899-s008.zip › supplementary_alignments_trees/mrbayes_nt_alignments_trees/rps3-stripped.nex]

#nexus

begin data;
    dimensions ntax=68 nchar=522;
    format datatype=dna gap=-;
    matrix
                 Ankyra_judayi  ATGGGACAAAAAATTCATCCTTTAGGATTTCGTGTTGGTATTACAAAACAGCATCAATCAGAATGGTTTGCTAGATTTCATAAACATCAATACTCTCAAGCAGTTGTAGAAGATCGTTTAATTAGAGATACTTTAAAAACGCTTCAAGATGTTTTTGTAGATCAAATTCAAAAACAAAGAACTATGTATCAAGATAATTTATCATTAACACCAAAAATTTCCATTAAGTTTTATTCAGTAAAGACTTTAGACTCTAAAGCTTCTTTAATTGCAGAATCTATTGTTGATGATCTTGAAAAGAGAAAAGCATTCCGTGGTGTTATTAAAAAAGCTAAGGAACAATTAATGGCTAAAGGCGTTAAGATTCAAGTTGGCGGTCGTTTAAATGGAGCTGAAATTGCGCGTACAGAATGGGTTCGTGCAGGACGAGTTCCGCTACAAACATTAAAAGCTAACATTGATTATTGTTATCGAACTGCAAATACAATTTATGGTATTATTGGTGTAAAAGTTTGGATTTAT
        Atractomorpha_echinata  ---------------------------------------------------------------------------------------------------------------------------------------AAAACTCTTCAAGATGTTTTTGTTGACCAAATTCAAAAACAAAGAACTATGTATCAAGATAACTTATCATTAATACCAAAAATCTCAATTAAGTTTTATTCAGTAAAAACTTTAGAATCTAAAGCTTCTTTAATTGCGGAATCTATTGTTGATGATCTTGAAAAAAGAAAAGCATTCCGTGGTGTTATTAAAAAAGCAAAAGAACAGTTAATGGCTAAAGGTGTTAAAATTCAAGTGGGAGGTCGTTTAAACGGAGCTGAAATTGCACGTACTGAGTGGGTTCGTGCCGGACGAGTTCCTTTACAAACATTAAAAGCTAATATTGATTATTGTTATAGAACTGCAAATACAATTTATGGTATTATTGGTGTAAAAGTTTGGATTTAT
      Borodinellopsis_texensis  ATGGGTCAAAAAGTTCATCCTCTCGGATTTCGTGTTGGTATTACAAAAAAACACCAATCTCAATGGTTTGCTAGATTTAATAAATATAAATATTCCCAAAGTGTTTTAGAAGATCGTATGTTAAGAGAAACTTTAAAAACACTACAAGATGTTTTTTTAGAACAACTAGAAAAACAAAGAAGTATGTGTAAAGAAAATGCTCAATTAATTCCAAAAATTTCATTAAAATTTTATTCAGTAAAGAGTTTAGAAGCTAAAGCGTCGATTATTTCTGAATCTGTTGTAGATGCTTTAGAAAAACGTAAAGCGTTCCGCAAAGTTATAAAAGATGCTAAAGAAAGTTTAATGCGAAAAGGAGTAAAAATTCAAGTGGCTGGTCGTTTAAATGGTGCTGAAATTGCAAGAACTGAATGGGTTCGTGCAGGGCGTGTACCATTACAAACTTTACGTGCTAATCTTGACTATTCATATCGTACAGCAAATACTATTTATGGTATTATTGGTGTTAAAGTTTGGATTTTT
          Bracteacoccus_aerius  ATGGGACAAAAAATTCATCCTTTAGGGTTTCGAGTAGGTATTACTAAAAGTCACCAATCACAATGGTTTGCCAGATTTCATAAACAACAATACGCTTCTTCAGTACTAGAAGATCGTCTATTAAGACAAACTTTAAAAAATTTACAAGCTGTATTTTTAGAACAGCTTCAAAAACAAAGAACAGTTTGTCGCAAAAATATCGAATTAACGCCAAAAATTTCATTGAAATTTTACTCTGTTCAGAATCTAGAAACCAAAGCTACTATCGTAGCAGATTCTATCGTAGATGATTTAGAAAAACGAAAAGCTTTTCGTCGAGTAATCAAACAAGCTAAAGAAACTTTAATGACAAAAGGTGTTAAAATCCAAGTTTCTGGACGTTTAAATGGAGCTGAAATTGCTCGTTCTGAATGGGTTCGAGCAGGTCGAGTTCCATTACAAACTTTACGTGCTAACATTGATTATTGTTATAAAACTGCTAGTACAATTTATGGTATTATTGGTGTAAAAGTTTGGATTTAT
       Bracteacoccus_giganteus  ATGGGACAAAAAATTCATCCTTTAGGATTTCGCGTAGGTATTACTAAAAGTCACCAATCACAATGGTTCGCTAGATTTCATAAACATCAATATGCCTCGTCTGTATTAGAAGATCGTTTATTAAGACAAACTTTAAAAAATTTACAAGCTGTGTTTTTAGAACAACTTCAAAAACAAAGAACAGTTTGTCGTCGAAATATTGAATTAACGCCAAAAATTTCAATGAAATTTTATTCTGTGCAAAATTTAGAAACTAAAGCGACTATCGTAGCAGATTCGATCGTAGACGATTTAGAAAAGCGAAAAGCTTTCCGCCGAGTGATCAAACAAGCTAAAGAAACTTTAATGACTAAAGGGGTTAAAATTCAAGTTTCTGGGCGTTTAAATGGAGCTGAAATTGCTCGTTCTGAATGGGTTCGAGCAGGCCGAGTTCCGTTACAGACTTTACGTGCGAATATTGATTACTGTTATAAAACAGCTAGTACGATTTACGGAATTATTGGCGTAAAAGTTTGGATTTAT
           Bracteacoccus_minor  ATGGGACAAAAAATTCATCCTTTAGGATTTCGAGTTGGTATTACTAAAAGCCATCAATCACAGTGGTTTGCCAGATTTCATAAACATCAGTATGCTTCTTCAGTGTTAGAAGACCGTCTATTAAGACAGACTTTAAAAAATTTACAAGCTGTATTTTTAGACCAGCTTCAGAAACAAAGAACAATTTGTCGTCAAAATATCGAATTAACGCCAAAAATTTCGATGAAATTTTATTCTGTACAAAATTTAGAGACTAAAGCGACGATTGTAGCAGATTCTATCGTAGATGATCTAGAAAAACGAAAAGCTTTCCGTCGAGTAATTAAACAAGCGAAAGAAACTTTAATGACTAAAGGGGTTAAAATTCAAGTTTCTGGTCGTTTAAATGGAGCTGAAATCGCTCGTTCTGAATGGGTTCGTGCAGGTCGAGTTCCGTTACAAACGTTACGCGCTAATATCGATTACTGTTATAAAACAGCAAGTACAATTTATGGGATTATCGGCGTAAAAGTTTGGATTTAT
         Carteria_cerasiformis  ATGGGACAAAAAGTGCATCCAATCGGATTTCGTATCGGGATAACAAAACAACATCAATCTCAATGGTTTGCTAATTTTCAAAAATATCAATATGCTCAATCGGTAGTAGAAGATCAATTTTTAAGAGAAACAATCAAAAAATTAAATGAAGTATTTCTAGATCAAATTGAAAAGCAAAAAAATCGTTTTACGAATAATATCTTATTAACACCAAAAATTTCTATCAGTTTTTATTCATTAAAACAAATCGAATCAAAAGCAAGTTTTGTTGCGGATTCTATTGTTGATCAACTAGAAAAACGAAAAGCTTTTAGAAAAGTAATAAAAGATGCCCAAGAAGATTTAATGAATAAAGGGGTAAAAATTCAAGTAAGTGGACGTTTAAATGGAGCAGAAATTGCTCGAACTGAATGGGTTCGAGCTGGTCGAGTTCCATTACAAACTTTACGTGCTAATATTGATTATTCTTATAAAACAGCAAATACTATTTATGGAATAATTGGAGTTAAAGTCTGGATTTTT
           Carteria_sp_SAG_8_5  ATGGGACAAAAAGTTCATCCAGTAGGCTTCCGTGTAGGTATTACAAAACCTTATCAATCACAATGGTTTGCACGTTTTCATAAATATCAATACTCTCAAACAATTCTTGAAGATCGTCTATTAAGACAAACTTTAGCCGAATTACAAGAGATTTTCTTAAAACAAATTGAAAAACAAAGAAAAATAAGCAAAGAAAATTGTGAATTAACACCCAAAATTTCTTTAAAATTCTATTCCGCTTCTGTTATTGATACAAAAGCTACTATCGTAGCTGATACTATTATTGATGCTTTAGAAAAACGACAAGCTTTTAGAAAAGTTATTAAACAAGCTAAACGTGACCTTTTAAAAAAAGGTGTAAAAATTCAAGTAGCAGGTCGTTTAAACGGTGCTGAAATTGCAAGAACTGAATGGGTTCGTTCAGGTCGAGTTCCATTACAAACATTAACAGCTAATATTGATTATTCATACAAAACAGCTAATACTATTTATGGTATTATAGGTATTAAAGTATGGATTTTT
      Chaetopeltis_orbicularis  ATGGGTCAAAAAATACATCCTTTTGGTTTTCGTGTTGGTATTACACAAAAACATTATGCACGCTGGTTTGCAACT------CCAAGTCAATACCCACAATATGTTATGGAAGATTATTTATTAAGACAATCATTA------TTTAAAAACACTTATCAAACGGATAATCTTACTAATCTTTGTCAAAATATTTCAAAACTTCAAACTTTACCTAAAATAACTCAGATTGAATTTATTCAT---ACACCCACAAGATATGCTGTTTCTTTAGCCTCTTTTATTGTTGAAAAATTAGAAAAACGTTTTTCATTTAGAGGAACAATGAAAAAAGCAAAAGAAGAAGCAATGAAAAAAGGTATTAAAATTCAAGTAGCTGGTCGTTTAAACGGGGCTGAAATTGCTCGTACAGAATGGATGCGTGCTGGTCGTGTTCCTTTACAAACATTAAAAGCAAAGATCGATTATAGTTATAAAACAGCTAGTACCATTTATGGTATTTTAGGTGTTAAAGTATGGATTTTT
     Characiochloris_acuminata  ATGGGTCAAAAAGTACATCCTCTTGGTTTCCGTGTTGGTATTACAAAAAAACACCAATCGCAATGGTTTGCACGTTTTAATAAATTTAAATATTCTCAAAGTGTTTTAGAAGATACTATGCTTCGTAAAACATTAAAAACGTTACAAGATATTTACTTAGAACAAATTGAAAAACAAAGAACAATGTATAAAGAAAATGCACAATTAACTCCTAAAATTACTATTCAATTTTATTCAGTAAAAAGTTTAAAAGCAAAGGCGTCAGTTGTTTCTGATTCTATTGTAGATGCATTAGAAAAACGAAAAGCCTTTAGAAAAGTTATTAAAGATGCTAAAGAAGAACTAATGAGAAAAGGTGTTAAAATCCAAGTGTCTGGTCGTTTAAACGGTGCTGAAATTGCTCGAAGTGAATGGGTACGTGCAGGCCGTGTTCCTCTTCAAACTTTACGTGCAAATTTAGATTATTCGTATAAAACAGCAAGTACTATTTATGGTATTATTGGAGTTAAAGTTTGGATTTTT
       Chlamydomonas_applanata  ATGGGTCAAAAAGTCCATCCTTTAGGTTTTCGTGTAGGTATTACAAAGAAGCATCAATCACAATGGTTTGCCCGCTTCAATAAAAATAAATATGCACAAAGTGTTTTAGAAGATCGCATGCTTCGTGAAACATTAAAAACATTACAAGATGTTTTCTTAGAACAAATCGAAAAACAAAGAACGATTTACACAGATAATATCTCATTAACACCCAAAATTTCAATTAAATTCTATTCTGTAAAAAGCGTTAAAGCTAAAGCCTCTGTGGTGGCTGATTCAGTTGCAGATGCTTTAGAAAAACGTAAAGCGTTCCGTAAAGTTATTAAAGATGCAAAAGAAGAATTAATGCGTAAAGGTGTTAAAATTCAAGTATCAGGTCGTTTAAACGGCGCTGAAATCGCACGTAGTGAATGGGTACGTGCGGGTCGTGTACCGTTACAAACGTTACGTGCAAATCTTGATTATTCATACAAAACAGCTAGTACTATTTATGGTATTATTGGTATTAAGGTATGGATTTTC
         Chlamydomonas_nivalis  ATGGGACAAAAAGTCCATCCAATAGGATTTCGCGTTGGTATTACTAAAAGACATCAATCACAGTGGTTTGCAAGGTTTACAAAATATGCTTATGCTCAAAGTTTATTAGAAGATCGTATGCTACGAAATACATTAAAAGGATTACCAGAAATTTTCTTAGAACAACTGGAAAAGCAACGTAATATGTATAAACAACTTGTTAAACTACGTGCTAAAATTTCAATTAAATTTTATTCAGTAGAGAACGTAAAAATAAAAGCAGCAATAATATCGGATTCTGTTATTGATGCTTTAGAAAAACGAAAAGCTTTCAGAAAAGTTATAAAAGATGCTAAAGAAAATTTAATGCGAAAAGGTGTTAAAATACAAGTATCTGGGCGTTTAAACGGAGCTGAAATTGCTCGAACAGAATGGGTGAGAAGTGGTCGAGTGCCATTACAAACTTTAAGAGCCAATTTAGATTATTCGTATAAAACAGCTAAAACTATTTATGGAATTATTGGTGTTAAAGTATGGATATTT
        Chlamydomonas_peterfii  ATGGGACAAAAAGTACATCCTTTAGGATTCCGTGTAGGGATCACAAAAAAACATCAATCACAATGGTTCGCACGATTTAATAAATATGCTTACGCACAAAGTGTTGTTGAAGATTTCATGCTTCGTAAAACATTAAAGAATCTTCAAGATGCTTTCTTAGACCAAGTTGAAAACCAACGTAAAATGTATAAAGCGAATCTTGCACTAACACCAAAAATTTCAATTCAATTCTTCTCGGTTGATAATCTTTTTGAAAAAGCATCTGTTGTTGCTGATTCTGTTGTTGATGCTTTAGAAAAACGTAAAGCATTTAGAGGTGTTATTAAAAAAGCCAAAGAAGATTTAATGCGTAAAGGTGTGAAAATACAAGTTGCCGGACGTTTAAACGGTGCTGAAATTGCTCGTAGTGAATGGGTACGTGCTGGTCGTGTACCATTACAAACTTTACGTGCTAATATTGATTACTCTTATCGTACTGCTAGCACGATTTATGGTATTATCGGCGTAAAAGTTTGGATTTTC
     Chlamydomonas_reinhardtii  ATGGGTCAAAAAGTACATCCTTTAGGATTTCGCGTAGGTATTACAAAAAAACATCAATCACAGTGGTTTGCTAGATTTCAAAAATATGCTTATTCTCAAAGTGTTTTTGAAGATCATATGCTTCGTACAACATTAACAAAATTACAAACGGCTTTTTTAACTCAAATTGAAAGTCAAAGAAAAATGTATAAAGCCAATTTAGCGCTTACACCAAAAATTTCAATTAAATTCTTCTCTGTTACAAATCTTTTAGAAAAAGCTTCAACAGTAGCAGATTCTATTGTAGATGCTTTAGAAAAACGTAAAGCATTCCGTGGTGTTATTAAAAAAGCAAAAGAAGATTTAATGCTTAAAGGTGTTAAAATCCAAGTAGCTGGTCGTTTAAATGGTGCTGAAATTGCTCGTAGCGAATGGGTTCGTGCTGGTCGTGTACCACTTCAAACATTACGTGCAAACATTGATTATGCATATCGCACAGCTAATACAATTTATGGTATTATTGGTGTTAAAGTATGGATTTTC
         Chlorococcum_tatrense  ATGGGTCAAAAAGTACATCCGTTAGGTTTTCGTGTAGGTATTACAAAAAAGCATCAATCTCAGTGGTTTGCACGTTTTAATAAAAATAAATATGCTCAAAGTGTTTTAGAAGATCGTATGCTTCGACAAACATTA------TTGTCTGAAGTTTTCTTAGAACAAATTGAAAAACAAAGAAATATGTATAAAGATAACGCGCAACTAACACCGAAAATTGCTATTAAATTTTATTCTGTAGATGCTTTAAAAGCAAAAGCATCTGTTGTAGCAGATTCTGTTGTAGACGCTTTAGAAAAACGTAAAGCTTTCCGTAAAGTTATTAAAGATGCTAAAGAAGATTTAATGCGTAAAGGTGTTAAAATTCAAGTAGCTGGTCGTTTAAACGGTGCTGAAATTGCTCGTAGTGAGTGGGTACGTGCTGGTCGTGTTCCATTACAGACATTACGTGCTAATATTGATTATTCTTACAAAACTGCAAATACTATTTATGGTATTATTGGTATTAAAGTTTGGATTTTT
       Chlorogonium_capillatum  ATGGGTCAAAAAGTCCATCCATTAGGTTTCCGTGTAGGTATTACGAAAAAGCATCAATCTCAATGGTTTGCGCGTTTTAATAAACACAAGTATGCACAAAGTGTTTTAGAAGACCGTATGCTACGTCAAACATTAAAAACATTACAAGACATTTTCTTAGAACAAATTGAAAAACAAAGAACTATGTATCAAGATAATGTACAATTAACACCAAAAATTAATATTAAATTCTATGCTGTTCAAAGTCTAAAAGCTAAAGCTTCTGTTGTTGCAGGTTCAGTAGTAGATGCTTTAGAAAAACGTAAAGCATTCCGTAAAGTTATTAAAGATGCTAAAGAAGAATTAATGCGCAAAGGTGTTAAAATTCAGGTTTCTGGTCGTTTAAACGGTGCAGAAATTGCTCGTAGTGAATGGGTACGTGCAGGTCGTGTACCGTTACAAACATTACGTGCAAATCTTGATTATTCATATAAAACAGCAAATACTATTTATGGTATTGTTGGTGTTAAAGTATGGATCTTC
         Chloromonas_perforata  ATGGGTCAAAAAGTACATCCGTTAGGTTTTCGTGTAGGTATTACAAAAAAACATCAATCTCAGTGGTTTGCACGTTTTAATAAACATAAATATGCTCAAAGTGTTTTAGAAGATCGTATGCTTCGACAAACATTACCGTCTGAGGAAGAAGTTTTCTTAGAACAAATTGAAAAACAAAGAAATATGTATAAAGATAACGCGCAATTAACACCTAAAATTGCTATTAAATTTTATTCTGTAGATGCTTTAAAAGCAAAAGCATCTGTTGTAGCAGATTCAGTTGTAGACGCTTTAGAAAAACGTAAAGCTTTCCGTAAAGTTATTAAAGATGCTAAAGAAGATTTAATGCGTAAAGGTGTTAAAATTCAAGTATCTGGTCGTTTAAACGGTGCTGAAATTGCGCGTAGTGAATGGGTACGCGCTGGTCGTGTTCCATTACAAACATTACGTGCTAATATTGATTATTCTTACAAAACTGCTAATACTATTTATGGTATTATTGGTATTAAAGTTTGGATTTTT
           Chloromonas_radiata  ATGGGACAAAAAGTCCATCCAATAGGGTTTCGAGTTGGTATTACTAAAAGACATCAGTCACAATGGTTTGCAAGATTTACAAAATATGCTTATGCACAAAGCATATTAGAAGATCGTATGTTAAGAAAGACGTTAAAAGGATTACCAGAAATTTTTTTAGAACAAATTGAAAAACAACGAACAATGTATAAACAACTTGCTCAACTTGCTGCTAAAATTTCTATAAAATTTTATTCAGTTGAAAATATGAAAGTAAAAGCATCCATTATTACTGATTCTGTCATTGATGCTTTAGAGAAAAGAAAAGCTTTTAGAAAAGTAATCAAAGATGCTAAAGAAAATTTGATGCGAAAAGGAGTTAAAATACAAGTTGCCGGACGGTTAAATGGAGCTGAAATTGCACGAACAGAATGGGTACGAGCAGGCCGTGTTCCTCTACAAACATTACGCGCAAATTTAGATTATTCTTATAAAACAGCTAAAACAATTTATGGTATTATTGGAGTTAAAGTTTGGATATTT
             Chloromonas_rosae  ATGGGACAAAAAGTCCATCCAATAGGATTTCGCGTTGGTATTACGAAAAGACATCAATCACAGTGGTTTGCAAGGTTTACAAAATATGCTTATGCTCAAAGTTTATTAGAAGATCGTATGCTACGAAATACGTTAAAAGGATTACCAGAAATTTTCTTAGAACAACTGGAAAAGCAACGCAATATGTATAAACAACTAGCTAAGTTACGCGCTAAAATTTCAATTAAATTTTATTCAGTAGAAAACGTAAAAATAAAAGCGGCAATAATATCTGATTCTGTTATTGATGCTTTAGAAAAACGGAAAGCTTTCAGAAAAGTTATAAAAGATGCTAAAGAAAATTTAATGCGAAAAGGTGTTAAAATACAAGTATCTGGACGTTTAAATGGAGCTGAAATTGCTCGAACTGAATGGGTAAGAAGTGGTCGAGTGCCATTACAAACTTTAAGAGCAAATTTAGATTATTCATATAAAACAGCTAAAACAATTTATGGGATCATTGGTGTTAAAGTATGGATATTT
       Chlorosarcinopsis_eremi  ATGGGTCAAAAAGTACATCCTTTAGGTTTTCGTGTAGGTATTACAAAAAAACATCAGTCTCAATGGTTTGCGCGCTTCAATAAACATAAATATGCTCAAAGTGTATTAGAAGACCGCATGCTTAGAGAAACTTTAAAAACATTACCTGAGATCTTCTTAGAACAAATTGAAAAACAAAGAAAAATGTATAAAGATAATGTGCAATTAACTCCTAAAATTGCCATTAAGTTCTATTCGGTTAAAGCTTTAAAAGCTAAAGCTTCTGTAGTAGCTGATTCTGTTGTTGATGCTTTAGAAAAACGTAAAGCCTTCCGTAAAGTTATTAAAGATGCAAAAGAAGAATTAATGCGTAAAGGTGTTAAAATTCAATTATCTGGTCGTTTAAACGGTGCGGAAATCGCACGTAGTGAATGGGTACGTGCTGGACGTGTTCCACTACAAACATTACGCGCAAATTTAGATTATTCTTATAAAACAGCGAATACTATTTACGGTATTATCGGTGTTAAAGTTTGGATTTTT
        Chlorotetraedron_incus  ATGGGTCAAAAAATTCATCCTTTAGGTTTTCGTGTAGGTATCACAAAAAAACATCAAAATCAGTGGTTTGCTAGATTTCACAAACATCAATATGCTCAAACATTATTAGAAGATCGTTTATTACGTCAAACATTGAAAACTTTCCACGAAGTTTTCTTTGAACAACTTCAAAAACAAAAAACAATGTGTAAACAAAATATTGAATTAACTCCTAAAATTTCATTTAAATTCTATTCAGTACAAAATCTAGAAACAAAAGCTTCGTTTGTAGCTGATTGTATTGTAGATGATTTAGAAAAACGAAAAGCTTTCCGTAGAGTAATCAAAAAAGCAAAAGAAGATCTTATGAAAAAAGGGGTTAAAATCCAAGTATCAGGACGTTTAAATGGTGCAGAAATTGCTCGTTCAGAATGGGTTCGTTCTGGTCGAGTACCTTTACAAACTTTACGTGCAAATATTGATTACTGTTATAAAACAGCTCAAACCATTTATGGAATTATTGGTGTAAAAATTTGGATTTAT
    Chromochloris_zofingiensis  ATGGGACAGAAAATTCATCCTTTAGGTTTTCGTGTAGGTATTACAAAAAAACATCAATCTCAATGGTTTGCAAGATTTCATAAACATCAATATGCTCAAACGATCTTAGAAGATCATTTATTAAGACAAACGCTTAAAAATTTGCAAGATGTTTTCATAGAACAACTTCAAAAACAAAAAACAATTTCTAAACAAAATATTCAATTAATTCCAAAAATTTCTTTAAAATTTTATTCCGTACAAAACTTAGAAACGAAAGCTTCTTTTGTTGCAGATTCCATTGTGGATGATTTAGAGAAACGAAAAGCTTTCCGTAGAGTCATTAAGAAAGCAAAAGAAGATTTAATGAAAAAAGGAGTTAAAATTCAAGTTTCTGGACGTTTAAATGGAGCAGAAATTGCACGTTCAGAATGGGTTCGAGCAGGACGAGTTCCTTTACAAACATTACGTGCTAATATTGATTATTGCTATAAAACAGCTCAAACTATTTATGGAATTATTGGGGTTAAAGTGTGGATTTAT
       Cylindrocapsa_geminella  ------------------------------------------------------------------------------------------------------------------------------------------------------------------------------------------------------------------------------------------------CAGCTTTTTTTCTTAAAAGCGTCCCTAGCAGCTGATGCAATTGTGGATGATCTTGAGAAACGAAAACGTTTTCGTGGTGTAATAAAAAGGGTAAAAGAAAACTTAATGCAGCAAGGTGTGAAAATTCAAGTAGCAGGACGTTTAAACGGAAATGAGATCGCTCGGACTGAGTGGGTTCGGGAAGGAAGGGTTCCTTTACAAACATTGCAAGCCAATATTGATTATTCTTATAAAACAGCAAAAACGATTTATGGTATAATTGGGGTAAAAGTTTGGATTTAT
         Desmotetra_stigmatica  ATGGGACAAAAAGTTCATCCTGCTGGGTTTCGTGTAGGTATTACTAAAAAACATCAATCGCAATGGTTCGCAAGATTTCATAAAAACAATTATTCACAAAGTGTATTAGAAGATCATATGCTTCGAACAACATTAAAAGGTTTACAAGATGCTTTCTTAGAACAAATCGAAAAAGAAAGAAATATCTGCAAAGAAAATATACAATTAACTCCTAAAATTTCTTTAAAATTCTATTCAGTAAAAAACGTCAATACAAAAGCTTCTACAATCTCTTTAGCTATTATTGATGCATTAGAAAAACGAAAACCTTTTAGAGGCGTTATTAAAAAATCTAAAAAAGATTTAATGAAAAAAGGAGTTAAAATTCAGCTTTCAGGACGTTTAAACGGAGCTGAAATGGCTCGAACTGAATGGGTTCGCGCTGGACGTGTTCCTTTACAAACTTTACGTGCGAATATTGATTATAACTATAGTACTGCCAACACTATTTATGGTATTATCGGTGTTAAAGTTTGGATTTTT
        Dictyochloris_fragrans  ---------------------------------------------------------------------------------------------------------------------------------------AAAGGATTACAAGAAGTTTTTTTACAACAATTACCTCGACAAACAGCTATGTATAAACAAAATATAGCATTAACACCTAAAATCAAAATTAAATTCTATTCTGTACAAAATTTAGAATCAAAAGCTTCTATTGTTGCTGATTCTATTATAGATGATCTTGAAAAACGAAAAGCTTTCCGAGGTGTTATTAAAAAAACTAAAGAAAAACTTATGGAAAAAGGTGTTAAAATAAGAGTTTCAGGACGTTTAAATGGAGCAGAGATTGCTAGAAGTGAATGGGTTAAGTCTGGACGTATTCCATTACAAACTCTTCGAGCTAATATTGATTATTGTTATAAAACTGCTAATACTATTTATGGTATTATTGGTGTAAAAGTTTGGATTTAT
             Dunaliella_salina  ATGGGTCAAAAAGTACATCCTTTGGGTTTACGTGTAGGTATTACTAAAAAACATCAGTCGCAATGGTTTGCACGTTTTCATAAAAACAAGTATGCACAAAGCGTTTTAGAAGATCGTATGTTACGACAAACGCTAAAAACACTACAAGATATCTTTTTAGAACAAATTGAAAAACAAAGAAACATGTATATAGATAATGTACAATTAACACCTAAAATTGCTATAAAATTCTATTCTGTAAAAAGCGTTAAAGCTAAAGCTTCAATTGTGGCTGATTCTGTTGTGGATGCTTTAGAACAACGTTCTTCTTTTAGAAAAATAATTAAAAAAGCAAAAGAAGATTTAATGCGTAAAGGTGTAAAAATTCAAGTTTCTGGACGTTTAAACGGGGCTGAAATTGCTCGTAGTGAATGGGTCCGTGCTGGTCGCGTTCCTTTACAAACTTTACGTGCAAACCTTGATTATTCATATAAAACCGCAAATACTATTTACGGTATTATTGGTGTAAAAGTTTGGATTTTC
          Elakatothrix_viridis  ------------------TTGAAATCATTTTCACCATCTATTCAATTAGCTTTAGTTAAGGATTTTAAAAACTTAAAAAGACGTTTAACAGTTAAAGAAAAAGAATTGAAATCATTATTAATTAATAAAAGATTGAAAAACTATAAAGAACTTTTTATCGAACGAATACAGAGATTAAAAAGAATGTATTTAAATAATATTAAATTAATTCCGAGAATAAATATTGGATTT---------AAAAATTATCAAACAAAGGCCTCGTTAGTTGCGGATTCTATAGTTGATAGTCTTGAAAAACGTCAACCGTTTAGAAGAGTTATCAAAAGTGCTCAAGAAAATCTTAATAAAAGAGGTGTCAAAATTCAAGTAGCTGGTAGATTAAATGGAGCAGAAATAGCTCGTACTGAATGGGTTAGATCAGGCCGAGTTCCTTTGCAAACTTTAAAGGCTAATATTGAGTATTCTTATAAAACAGCTAAAACTATTTATGGTATTATAGGTGTTAAAGTTTGGATTTAC
         Floydiella_terrestris  ATGGGTCAAAAAATTCATCCGTTTGGTTTCCGTGTAGGAATTACTCAAAAACATTATGCTCGTTGGTTTGCTAGT------CCTGATAAATACCCTCAATATGTATTGGAAGATTTTTTAATTCGAAAATCTCTT------TTCAAAAAAGTTTATGATACTGAAAATTTCACAACTCTTTGTGAAAAAATAGCTAAAATTCAAACTTTCCCTAAAATTACTTCGATTGAATTTGTTTCT---ACACCTACTTTATATGCTGTTTGTTTAGCTAATTTTATTGTCGAAAAACTTCAAAAACGTTTTTCATTTAGAGGTTCAATGAAAAAAGCAAAAGAAGATGCTATGAAAAAAGGAATTAAAATTCAAATTGCTGGTCGTTTAAATGGCGCTGAAATTGCACGTACAGAATGGATGCGTGCTGGAAGAGTTCCTTTACAAACTTTAAAAGCAAAAATAGATTATAGCTATAAAACAGCTAGCACTATTTATGGTATTTTAGGTGTGAAAGTTTGGCTTTTT
       Follicularia_botryoides  ATGGGACAAAAAATTCATCCTTTAGGATTCCGTGTAGGAATTACAAAAAGTCATCAATCACAATGGTTTGCTCGCTTTCATAAACGCAAATATGCTCAAACAGTTTTAGAAGATCGTCTATTAAGACAAACTCTTAAAAATGTTCAAGATGTATTTTTAGAACAGATGCACAAACAACGCCTTATGACTTGTCAAAATATTGAATTAACACCCAAAATTTCTATTAAATTCTACAATGTTAAAAATTTACAAACAAAAGCAAGTCTGGTGGCAGATTCTATTGTAGATGATTTAGAAAAACGAAAAGCATTCCGAGGCGTTATTAAAAAAGCAAAAGATAATTTAATGAAAAAAGGTGTGAAAATTCAAGTTTCTGGCCGTTTAAACGGTGCTGAAATCGCACGTTCTGAATGGGTACGCGCAGGACGAGTTCCACTTCAAACTTTACGTGCTAATATTGACTACTGCTACAAAACAGCAAATACCATTTATGGTATTATTGGAGTTAAAGTTTGGATTTAT
       Golenkinia_longispicula  ATGGGACAAAAAGTTCATCCTTTAGGTTTTCGTGTTGGTATTACAAAAAAGCATCAATCCCAATGGTTTGCGAGATTTCATAAACATAAATACGCCCAAACTATATTAGAAGATCGTTTTCTAAGACAAACATTAAAAGGTATACAAGATGTTTTTTTAGAACAATTACAGAAACAAAGAACTATGTGTCAAAAAAACATTGAATTAACCCCTAAAATTTCTATAAAATTTTATTCTGTTAAAATTTTAGAATCAAAAGCATCGTTGGTGGCAGATTCTATCGTCGATGATTTAGAAAAACGTAAAGCTTTCAGACGAGTAATTAAACAAGCAAAAGAAAACTTGATGTCAAAAGGGGTCAAAATCCAAGTTTCAGGTCGTTTAAACGGAGCTGAAATCGCCAGAACCGAATGGGTTCGTTCTGGAAGAGTCCCTTTGCAGACTTTACGGGCAAATATAGATTATTCGTATAAAACGGCATCTACGATTTATGGAATTATTGGCGTTAAAGTATGGATATAT
              Gonium_pectorale  ATGGGACAAAAAGTACATCCTTTAGGTTTTCGTGTAGGTATTACAAAAAAGCATCAATCTCAATGGTTTGCTAGATTTCAAAAATATGGTTATTCACAAAGTGTTTTTGAAGATCATATGCTTCGTAAAACATTAACAAAACTACAAAAAGCTTTTTTAATGCAAATTGAAAATCAAAGAAAAATGTATAAAGCAAATTTAGCTCTTACACCAAAAATTTCAATTAAATTCTTCTCTGTAACTGATGTTTTAGAAAAAGCTTCCATTGTAGCTGATTCTATTGTTGATGCTTTAGAAAAACGTAAAGCATTCCGTGGTGTTATTAAAAAAGCAAAAGAAGATTTAATGCGTAAAGGTGTAAAAATACAAGTATCTGGTCGTTTAAATGGAGCAGAAATTGCTCGTAGTGAGTGGGTACGTGCAGGTCGTGTACCACTTCAAACATTACGTGCAAATATTGATTATTCATATCGTACTGCAAATACTATTTATGGTATTATTGGTGTTAAAGTATGGATATTT
       Haematococcus_lacustris  ATGGGTCAAAAAGTACATCCTTTAGGTTTTCGTGTTGGTATTACAAAAAAACATCAATCTCAATGGTTTGCACGTTTTCATAAACAAAAATATGCACAAAGCGTTTTAGAAGATCGTATGTTACGTCATACTTTAACAACGTTAATTGATATTTTCTTAGAACAAATTGAAAAACAAAGAAAAATGTATATAGATAATGCTACTTTAACACCTAAGCTTTATATTCAATTTTATTCGGTAAATATTGTTAAAGCCAAAGCAGCTATTGTAGCTGATACTATAATAGATGCTTTAGAAAAAAGAAAAGCTTTCCGTAAAGTAGTAAAAACTGCAAAAGAAGAATTAATGCGTAAAGGTGTTAAAATCCAACTTTCTGGCCGTTTAAATGGTGCTGAAATAGCACGTAGTGAATGGGTACGTGCAGGTCGTGTTCCGTTACAAACTTTACGTGCTAATATTGATTATTCGTATAAAACAGCAAACACAATTTATGGGATAATAGGTATTAAAGTTTGGATCTTT
            Hafniomonas_laevis  ATGGGCCAAAAAGTACACCCACTGGGGTTTCGTATCGGAATTACAAAAAAACATCAAGCACAATGGTTTGCACCATTTCGTAAATATAAATATAGTCAAACAATTGTAGAAGATTGTTTTTTACGTGATACATTAACAAGTTTAGATAATACTTATTTCGAAAATATTGAAAAAGAAATGCAAATGCATAAAAGCAATATTACTTTAACACCGCGTATTACAATTAAATTCTTTAATGTTCGACCTGTTGACTCGAAAGCATCCTTTATTGCGGCATCTATTGTAGATCAATTAGAAAAACGTAAAGCTTTCCGTAAAGTTATTAAAGATGCTAAACAAAACGCAATGAAAAAAGGTATTAAAGTACAAGTATCTGGTCGTTTAAATGGAGCGGAAATTGCTCGAACTGAGTGGGTACGTGCTGGTCGTGTACCATTACAAACATTACGTGCAAATATTGACTATTCTTATAAAACGGCAAAAACTATTTATGGTATTATTGGTGTACGTATTTGGATTTTT
          Hariotina_reticulata  ATGGGACAAAAAATCCATCCTTTAGGATTTCGTGTAGGAATTACAAAAAAACATCAATCTGTTTGGTTTGCTAGATTTCATAAACATAAGTATGCACAATCTGTTTTAGAAGATAAATTTTTAAGACAAAATTTAAAAAATTTTGCAGATATTTTTGTTGAACAACTTCAGAAACAAAGAAATATTTGTGAACAAAATATGCAATTGATGCCAAAAATTTCCATTCAATTCTATTCTGTGCAAAATTTCCTAACAAAATCATCTACTGTTGCAGATTCAATTGTCGATGATTTAGAAAAACGAAAAGCTTTCCGACGAGTAATTAAAAAAGCAAAAGAAGATTTAATGAAAAAAGGCGTTAAAATTCAAGTTTCTGGACGTTTAAATGGTGCTGAAATTGCTCGTTCTGAATGGGTTCGTGCAGGACGCGTGCCATTACAAACTCTACGTGCAAATATTGATTATTGTTATAAAACAGCCCAAACAATTTATGGAATTATTGGTGTGAAAGTTTGGATTTAT
                 Jenufa_minuta  ATGGGCCAAAAAATACATCCTATAGGATTTCGTTTAGGTATTACAAAAAAACATGAATCTCGTTGGTTTGCACGGTTTAAAAAAAGAAAATATTCACAAACTGTCTTAGAAGATCGTTTTTTAAGAGATACATTAAAAACTATAAAAGATGTTTTGTTAGATAAATTACAAAAACAAAAAAATCTATATCAAGAAACCATAAGCTATCAACCGAAAATCAGCTTAAAATTTTATTCTGTTGATCAAATTAAATGTAATGCTTCTTTAGTAGCTGATTCTATTGTCGATGATTTAGAAAAACGTAAAGCTTTTCGAAGAGTTATTAAACAAGCCAAAGAAAATCTTCTTCAAAAAGGTGTTAAAATACAGGTATCTGGTCGTTTGAATGGAGCAGAAATAGCGCGAACTGAGTGGGTTCGATCAGGTCGAGTACCTTTACAAACCCTGAGAGCCGATTTAGATTATTCGTATAAACAAGCTCATACTCTTTATGGGATTGTTGGTGTAAAAGTTTGGCTTTAC
              Jenufa_perforata  ATGGGACAAAAAGTACATCCGTTGGGGTTTCGATTAGGTATTACAAAAAAACATGAGTCTAAATGGTTTGCTCGATTTCAAAAAAAAAAATATGCGCAAACTCTTTTAGAAGATAACTTTTTAAGACAAACTTTGAAAAATTTACAAGATGTTTTCTTAGAAAAATTACAAAAACAAAAGCTTATGTATCAAGACAATTTAGAATTTCAACCTAAAATTTTATTAAAATTCTATTCTGTAGAAAAATTAAAATCTAATGCATCTTTAGTTGCTGATTCTATTGTTGATGACCTTGAAAAACGTAAAGCTTTTCGAAGAGTTATTAAACAAGCTAAAGAAAATCTTTTTCAAAAAGGTGTAAAAATACAAGTTTCTGGACGTTTAAATGGTGCTGAAATAGCAAGAACTGAATGGGTTAGATCTGGTCGAGTTCCTTTACAAACATTAAGAGCTGATTTAGATTATTCTTTTAAACAAGCTCAAACATTGTATGGAATTATTGGAGTAAAAGTTTGGATTTAT
          Kirchneriella_aperta  ATGGGACAAAAAATTCATCCATTAGGTTTTCGTGTTGGTATTACAAAAAGACATCAAACAGTTTGGTTTGCAAGATTTGAAAAACGTCAATATGCGCAGTCTGTACTTGAAGATATTTTTTTAAGAAAAACGCTTCGCAGTTTACAAGATGTTTTTGTCCGTCAAATTCAACAGCAAAAAACAATATGTAAACAAAACTGCGCTTTAATTCCTAAAATTTCTTTAAAATTTTACTCCGTTGAAACGATTGAAACAAATGCTTCTATTGTAACAGATTCTATTGTTGATAAATTAGAAAAACGTGAAGCTTTTCGTAAAGTTATTAAAAAAGTTTCTGAGGATTTAATGAAAAAAGGTGTTAAAATTCAAGTCTCTGGTCGTTTAAATGGAGCAGAAATTGCTCGTTCGGAATGGGTACGTGCAGGGCGTGTGCCATTACAAACTCTTCGTGCAAATATTGACTATTGTTATAAAACAGCGCAAACTATCTATGGTATTATTGGTGTTAAAGTTTGGATTTAT
      Koshicola_spirodelophila  ATGGGACAAAAAGTCCATCCATTAGGTTATCGTGTGGGTATAACTCAACAGCATTATGCACGTTGGTTTGCTAAT------CCAGATCAATATGCTCAATATGTATTAGAAGATTTTTTATTAAGACAATCTTTATTACTAAACAAACAAATTTATAAAGCAGAAAACATTTTAAAATTATGTGAAAATCTTGCAAAAATTAAAATGTTACCCAAAGTTAGTAGTATTCAATTTATTTCG---ACACCAAAACAATATGCTATATGTTTAGCTAATTTTATTGTTGAAAAATTAGAAAAACGTTTTTCATTTAGAGGTACAATGAAAAAAGCAATTGAATTATTAAAACCAAAAGGGGTTAAAATACAAATAGCAGGTCGTTTAAATGGAGCAGAAATTGCAAGAACTGAGTGGATTCGTGAAGGTCAAGTACCTTTACAAACTCTAAAAGCCAATATAGACTATAGCTATAAAACAGCTAACACTATTTATGGAATTTTAGGAGTTAAAGTTTGGATTTTT
           Lobochlamys_culleus  ATGGGACAAAAAGTACATCCTCTAGGATTTCGTGTAGGTATTACAAAAAAACATCAATCACAATGGTTTGCTAAATTTCATAAATATAATTATTCACAAAGTGTTTTAGAAGATAGAATACTTCGAAATACACTTAGAAGTTTGCAAGATTCATTTATTGAACAAATTGAAAAACAAAAAATTGTTAGTAAAGAAAATCTAAAATTAACTCCAAAGATTTGTATTAAGTTTTATTCTGTAAAAAACTTAGAAGCAAAAGCTTCGATTGTTGCAGACTCTATTATCGATGCATTAGAAAAACGAAAAGCTTTTAGAAAAGTTATTAAAGATGCAAAAGAAAACTTAATGTCTAAAGGTGTAAAAATTCAAGTTTCTGGTCGATTAAATGGTGCTGAAATTGCAAGAACTGAATGGGTTCGTGCTGGTCGTGTACCATTACAAACATTACGTGCAAATATTGATTATTCGTATAAAACAGCAAATACTATTTACGGTATTATTGGGGTAAAAGTCTGGCTATTT
            Lobochlamys_segnis  ATGGGACAAAAAGTACATCCTCTTGGTTTTCGTGTTGGTATAACAAAAAAGCATCAATCACAGTGGTTTGCTAAATTTACTAAATATAATTATGCTCAAAGTGTTTTAGAAGATAGATTACTTCGAACTACACTTAGAACTTTACAAAATTCATTTATTGAGCAAATTGAAAAACAAAAAATTATTAGTAAAGAAAATCTTAAATTAACTCCAAAAATTTGTATTAAATTTTATTCCGTTCAAAACTTAGAATCTAAAGCTTCTTTTGTTGCAGATTCTATTATTGATGCCTTAGAAAAACGAAAAGCTTTTAGAAAAGTTATTAAGGATGCTAAAGAAAAATTAATGTCTAAAGGAGTAAAAATTCAAGTTTCTGGTCGATTAAATGGTGCCGAAATTGCTAGAACGGAATGGGTTCGTGCTGGTCGAGTTCCATTACAAACATTGCGTGCTAATATTGATTATTCTTATAAAACAGCCAATACTATTTACGGAATCATTGGAGTAAAAGTATGGTTATTT
           Microglena_monadina  ATGGGTCAAAAAATTAACCCTATCGGGTTTAGAATTGGAATTACAAAAAAATATCAATCTCTATGGTTTGCAAGATTTAGTAAATATAAATATTCTCAAAGTATTTTAGAAGATCAAATGCTTAGAAAAACATTAGAAACACATAATTTATTAAGACTTAGATCTATTTTAGAAGAACAAATCAGATTAAGAGAAACTGTTCAATTTCAATCAAAAGTAAAGATTAATTTCTTTAAGGTTAAAAATTTCCTTTCAAAAGCTTCAACTATTTCTCAATCGATTGTAGATGGTTTAGAAACGCGAAAATCTTTCCGAAGAATTATTAAAAAGGCTCAACTAACTCTAATGAAAAAAGGTGTGAAAATTCAAGTAGCTGGTCGTTTAAATGGTGCAGAAATTGCACGTACTGAATGGATACGTGTAGGGCGTGTTCCGTTACAAACCTTAAGTTCAAATATTGATTATTCATATCGTACAGCAAGCACAATTTATGGTATTATTGGAGTAAAAGTTTGGATTTTT
                 Microspora_sp  ATGGGTCAAAAGATTCATCCAATAGGATTCCGTGTAGGAATCACAAAAAAACATCGATCTCAATGGTTTGCTAGATTTCATAAACATCAATATTCTCAAGCAATTTTAGAAGATCATATTATTAGACAGACTTTAAAAGGATTACAGGAAGCATTTTTAGATCAATTACAAAAACAAAAAACTATGTATCAACAAAATATTCAATTAACGCCAAAAATCTTAATGAAATTTTATTCTGTATCTAGTTTCCAATCTAAAGCTTCCTTGGTTGCGGATTCAATTGTAGATGATCTTGAAAAAAGAAAAGTCTTTCGTAGAGTCATTAAACAAGCTAAAGAAAATTTAATGTCAAAAGGTGTGAAAATTCAAGTTGCTGGGCGTTTAAATGGAGCAGAAATTGCTCGAACTGAATGGGTTCGCTCTGGACGAGTTCCTCTTCAAACTCTTCGTGCAAATATTGATTATTCTTACAAGACCGCTAGTACTATATATGGTATTATCGGAGTCAAAGTCTGGATTTAT
       Mychonastes_homosphaera  ATGGGACAAAAGATGAATCCATTAGGGTTTCGTGTAGGTATCACGAAACAACACCAAGCACAATGGTACGCTCGTTTTCATAAGCATCAATACGCACAAAGCGTTTTAGAAGATCAAATGTTACGTTCAACATTAAAACAGTTCCAAGAGATCTTCGTGCAACAATTCCAGAAACAAAAAGCATTAGCACAAAGTAATCTTCAACTGCTTCCAAAAATTTCTTTAAAATTCTACTCAGTGGAAATTTTAGAAACACAAGCGTCAGTGGTAGCAGCATCGATTGTAGATGACTTAGAAAAACGTAAGGCATTCCGTCGTGTTATTAAACAAGCGAAAGAAACATTAATGAAAAAAGGAGTTAAAATTCAAGTATCAGGTCGTCTAAACGGGGCAGAGATTGCTCGTTCAGAATGGGTGCGTGCTGGTCGAGTACCACTACAAACATTACGTGCTAATATTGATTACTCTTACAAAACAGCTCAAACATTATACGGTATTATTGGTGTTAAAGTTTGGATTTAC
           Mychonastes_jurisii  ATGGGACAAAAGATGAATCCATTAGGGTTTCGTGTAGGTATCACGAAACAACACCAAGCGCAATGGTATGCTCGTTTTCATAAACATCAGTATGCACAAAGCGTTTTAGAGGACCAAATGTTACGTTCAACATTAAAACAGTTCCAAGAAATCTTCGTACAGCAATTCCAAAAACAAAAAGCTTTAGCTCAAAGTAACCTTCAACTTCTGCCAAAAATTTCACTAAAATTCTATTCGGTGGACATTTTAGAAACTCAAGCTTCAGTAGTAGCCGCGTCAATTGTGGATGATTTAGAAAAACGTAAAGCATTCCGTCGTGTTATTAAACAAGCAAAAGAAACGTTAATGAAAAAAGGGGTGAAAATTCAAGTATCAGGACGTTTAAACGGAGCAGAAATCGCGCGTTCGGAATGGGTTCGTGCTGGTCGAGTACCATTACAAACACTACGTGCTAATATTGATTATTCATACAAAACAGCACAAACATTATATGGTATTATTGGGGTAAAAGTGTGGATTTAC
           Neochloris_aquatica  ATGGGTCAAAAAATTCACCCTCTAGGTTTTCGTGTAGGTATTACAAAAAAATATAAAAATCAATGGTTTGCTAGATTTCATAAACATCAATATGCGCAAACATTATTAGAAGATCGTTTTTTACGTGAAACTTTAAAAACTTTCCAAGAAATTTTCTTTGAACAACTTCAAAAACAGAAGTTAATGTATAAACAAAACATTGAGTTAACACCTAAAATTTCTTTAAAATTCTATTCCGTACAAATGTTACAGACAACTGCTTCATTTGTTGCTGACGCTATCGTAGATGATTTAGAAAAGCGAAAAGCTTTTCGTAGAGTTATTAAAAAAGCTAAAGAAGATTTAATGCGAAAAGGTGTTAAAATTCAAGTTTCTGGGCGTTTAAATGGAGCTGAAATGGCACGCACTGAATGGGTTCGTTCAGGTAGAGTACCTTTACAGACTCTACGTGCCAACATTGACTACAGCTATAAAACGGCTCAAACCATCTATGGAATTATTGGAGTAAAAGTTTGGATTTAT
      Oedocladium_carolinianum  ATGGGACAAAAAATACATCCTTTAGGTTTTAGGGTCGGAATAACAAAAAAACATAAAGCAAAATGGTTTGCTAAT------TCCGATCAATACCCTCAATATATTTTAGAAGATATTTTATTAAGAAAACTGTTATATAAATTAAACTCTATTTATCAAGTTCAAGGCTTTTCAGATTTAAGTAAAAAATTGACTATGATGAATTCCTTTCCAAAAATAAGTGCAATTGAAATTATAGAA---CAACCTTCTGAATATGCTATTTGTTTAGCTTATTTTATTACACAAAAACTTGAAAAAAGGTTTTCATTCCGAAGTGTTATGAAACAAGCTAAAAGAATTGCTATTCAAAAAGGAATCAAAATTCAATTATCTGGACGTTTGAATGGAGCTGAAATTGCTCGAACTGAATGGATACGAGAAGGTCGCGTTCCACTTCAAACGCTAGACGCTGATGTTGATTATTCTTATAAAACAGCTCAAACTTTATATGGAATTATTGGTGTTAAGGTTTGGGTTTTC
      Oedogonium_angustistomum  ATGGGACAAAAAATACATCCTTTAGGTTTTCGAGTAGGAATTACAAAGAAACATAAAGCAAAATGGTTTGCTAAT------GCAGATCAATACCCTCAATATATATTAGAAGATATTTTATTAAGAAAAAAATTATATAAATTATCTTATATTTATCAAGTAAACGGGTTTTCTGATTTAATTAAAAAGTTCACTTTGATGAATTCATTTCCAAAAATTAGTGCGATTGAAATTATAGAA---CAACCTTCTGAATATGCTGTTTGTTTAGCATATTTTATTACACAAAAACTTGAAAAACGATTTTCATTTCGAAGTGTTATGAAACAAGCAAAAAGAATAGCGATTCAAAAAGGAATTAAAATTCAATTATCTGGACGTTTGAATGGAGCTGAAATTGCTCGAACTGAGTGGATACGTGAGGGTCGAGTTCCACTTCAAACATTAGAAGCAGATGTTGATTATTCTTATAAAACAGCTCAGACTTTGTATGGAATTATTGGTGTCAAGGTTTGGGTTTTT
          Oedogonium_cardiacum  ATGGGACAAAAAATACATCCTTTAGGTTTTCGGGTAGGGATAACAAAAAAACATAAAGCAAAATGGTTTGCTAAT------TCAGATCAATATCCTCAATATATTTTAGAGGATATTTTATTAAGGAAACGATTATATAAATTATCGTCTATTTATCAAGCAAAAGTATTTGAAGATTTAATTAAACAATTAGCTCTGAGAAATTCATTTCCAAAAATTAGTGCTATTGAAATTATCGAA---CAACCTTCTGAATATGCTGTTTGTTTAGCTTATTTTATTACACAAAAACTTGAAAAACGTTTTTCATTCCGAAGTATTATGAAACAAGCAAAAAGAGTAGCTATTCAAAAAGGAATTAAAATTCAATTATCTGGGCGCTTGAATGGAGCTGAAATTGCTCGAACTGAATGGATACGTGAAGGGCGAGTACCGCTTCAAACTTTAGAAGCAGACGTTGATTATTCTTATAAAACAGCTCAAACTTTATATGGAATTATTGGTGTTAAGGTTTGGGTTTTT
        Oogamochlamys_gigantea  ATGGGACAAAAGGTACATCCCCTTGGTTTTCGTGTTGGGATTACAAAAAAACATCAATCACAGTGGTTTGCACGATTTCATAAAAATAGTTATGCGCAAAGTGTTTTGGAGGATAGAATGCTTCGAAATACACTACAAGCACTCCGTGACTCATTAATAAATCAAATTGAAAAAGAAAAACTTATCAGTAAAGAAAATCTAAAATTAAACCCTAAAATTTCAATTAAATTTTATTCTGTTCAAAGCTTAGAAATAAAAGCATCTGTTATAGCAGAATCAATTGTGGACGCTTTAGAAAAACGAAAAGCTTTCAGAAAAGTTATTAAAAGTGCTAAAGAAAATTTAATGGAAAAAGGTGTTAAAATTCAAGTCGCGGGTCGATTAAATGGAGCTGAAATAGCAAGAACTGAATGGGTACGTGCCGGGCGTGTACCTCTTCAAACATTACGTGCTAATATTGATTTTTCATATCAAACAGCAAATACTATTTATGGGATTATTGGTGTTAAAGTTTGGATTTTT
        Ourococcus_multisporus  ATGGGACAAAAAATTCATCCTTTAGGTTTTCGTGTAGGCATTACAAAAAGACATGAAACAGTTTGGTTTGCGCGATTTGAAAAACGTCAATATGCACAAACTGTGTTAGAAGATATTTTTTTAAAAAAAACTCTTAGAAGTTTACAAGATGTTTTTGTACGTCAAATTCAACAACAAAAAACAATTTGTCAACAAAATCTTGCACTAACACCAAAAATTTCTTTAAAATTCTATTCAGTAGAAATCATTGAAACAAATTCTTCTATCGTTACAGACATGATTGTCGACAAATTAGAAAAACGTGAAGCTTTCCGTAGAGTTATTAAAAAAGTTTCTGAAGATTTAATGAAAAAAGGTGTTAAAATTCAAGTTTCTGGGCGTTTAAACGGAGCGGAAATTGCTCGCTCTGAATGGGTACGCGCAGGTCGTGTGCCTTTACAAACACTTCGTGCTAATATCGATTATTGTTACAAAACAGCTCAAACAATTTATGGGATTATCGGTGTTAAAGTTTGGATTTAT
         Palmellopsis_texensis  ATGGGACAAAAAGTACATCCTCTTGGTTTTCGTATTGGAATTACAAAAAAACATCAATCTCAATGGTTTGCTCGTTTTCATAAGCATGGGTATTCACAAAGTGTGTTAGAAGATAAAATGCTTCGAAATACGTTAAATTCTAAAAAAGGAGGATTTATTCAACAAATCGAAAAACAAAAATTTATAAGTAAAGAAAATTTAAAATTAACTCCAAAAATTTCAATTAAATTTTATTCAGTAAAAAGTTTAGAACTAAAAGCGTCGGTAGTTGCAGATTCAATAATAGACGCTTTAGAACAGCGAAAAGCATTTAGAGGGGTTATTAAAAAAACAAAAGAAGAATTAATGAAAAAAGGTATTAAAATTCAAGTGGCGGGTCGATTAAATGGTGCTGAAATTGCAAGAACAGAATGGGTTCGTGCAGGTCGTGTACCACTACAAACCTTACGTGCCAATATTGATTATTGTTATAATACAGCAAATACTATTTATGGGATTATTGGTGTTAAAGTATGGATTTTT
       Parallela_transversalis  ATGGGTCAAAAAATTCATCCAGTAGGATTTCGTATTGGAATCACAAAAAAACAAAAATCGCAATGGTTTGCTCGATTTCAAAAACATCAATATTCTCAAGCTGTTCTAGAAGATCATTTAATTCGTGAAACTTTAAAAGGATTACAAGAAGCTTTTCTAGAGCAATTACAAAAGCAAAAAACTATGTATAGACAAAATATTCAGTTAACTCCGAAAATTTTGATCAAATTTTATAAGGTTTCAAATTATGAATTCAAAGCTTCTTTAGTTGCTGATTCAATTGTAGATGATCTGGAAAAAAGAAAGGCTTTCCGTAAAGTCATAAAAGACGCTAAGGAGAAATTAATGGCAAAAGGGGTAAAAATTCAGGTAGGGGGTCGTTTAAATGGAGCTGAAATTGCCCGCACTGAATGGGTTCGTTCCGGACGTGTACCTCTTCAAACTCTTCGTGCAAATATTGATTATTCCTATAAAACAGCTAGCACTATTTATGGTATTATAGGTGTTAAAGTTTGGATTTAC
             Pediastrum_duplex  ATGGGTCAAAAAATTCATCCTTTAGGATTCCGTGTAGGAATTACAAAAAAACATCAGAATCAATGGTTTGCTAGATTTCATAAGCATCAATATGCTCAGACTGTATTGGAAGATCGTTTTTTACGTCAAACTTTAAAAACTTTCCAAGAAATATTTTTTGAACAATTACAAAAACTTAAAACAACATATCTAATGAATCTTGAATTAACACCAAAAATTTCGTTTAAATTTTATTCTGTACAAAATTTAGAAACAAAAGCCTCTTTTGTAGCTGATTCTATTGTGGATGATTTAGAAAAAAGAAAAGCTTTCCGTAGAGTTATTAAAAAAGCTAAAGAAGATCTTATGAAAAAAGGAGTAAAAATTCAAGTATCAGGACGTTTAAATGGGGCAGAAATTGCACGCTCTGAATGGGTTCGTTCTGGTCGAGTACCATTACAAACTTTACGTGCAAATATTGATTATTGTTATAAAACAGCTTACACAATTTATGGTATTATTGGTGTAAAAGTGTGGATTTAT
         Phacotus_lenticularis  ATGGGTCAAAAAGTACATCCACTAGGTTTTCGTGTAGGAATCACTAAAAAACATCAATCTCAATGGTTTGCACGCTTTAATAAATATAAATACGCACAAAGTGTTTTAGAAGATCGTATGTTACGTCAAACTTTAAAAAATTTACAAGATATTTTCAATGAACAAATTGAAAAACAAAGAACAATGTATACTGAAAATGCTCAATTAACACCTAAAATCACACTGAAGTTTTATTCAGTAAAAACATTACAATCTAAAGCTTCTGTTGTTGCAGATTCAGTAGTAGATGCATTAGAAAAACGTAAAGCATTCCGTAAAGTAATTAAAGATGCTAAAGAAAATTTAATGCGAAAAGGTGTTAAAATCCAAGTTGCAGGTCGTTTAAATGGAGCTGAAATTGCTCGAACAGAGTGGGTACGTGCTGGTCGTGTTCCATTACAAACTCTACGTGCAAACCTTGACTATTCATATAAAACAGCAAATACTATTTATGGTATTATTGGTGTTAAAGTATGGATCTTT
            Pleodorina_starrii  ATGGGACAAAAAGTTCATCCTTTAGGATTTCGCGTAGGGATTACAAAAAAACATCAATCTCAATGGTTTGCTAGATTTCAAAAATATGGTTATTCACAAAGTGTTTTTGAAGATCACATGCTTCGTAAAACACTAACAAAATTACAAAAAGCATTTTTAACTCAAATTGAAAACCAAAGAAAAATGTATAAATCAAATTTAGCTCTTATACCAAAAATTTCTATTAAATTTTTCTCAGTAACTGATATTTTTGAAAAAGCGTCTATTGTAGCAGATTCAATTGTAGATGCTTTAGAAAAACGTAAAGCATTCCGTGGTGTTATAAAAAAAGCAAAAGAAGATTTAATGCGCAAAGGTGTAAAAATCCAAGTTTCTGGGCGTTTAAATGGTGCTGAAATTGCTCGTAGCGAATGGGTTCGTGCTGGTCGTGTACCTCTTCAAACATTACGTGCAAATATTGATTATTCATATCGTACAGCAAATACTATATATGGTATTATTGGTGTTAAAGTATGGATTTTC
        Protosiphon_botryoides  ATGGGTCAAAAAGTACATCCTTTAGGTTTTCGTGTAGGTATTACAAAAAAACATCAATCTCAATGGTTTGCACGTTTTAATAAACATAAATATGCACAAAGTGTTTTAGAAGACCGTATGCTTCGCCAAACATTAAAATCATTATCTGAAGTTTTCTTAGATTTAATTGAAAAACAAAGAAATATGTATAAAGATAATGCACAATTAACTCCTAAAATTGCTATTAAGTTCTATTCTGTTAACGCTTTAAAAGCTAAATCTTCTGTTATTGCTGATTCTGTTGTTGAAGCTTTAGAAAAACGTAAAGCCTTCCGTAAAGTTATTAAAGACGCTAAAGAAAACTTAATGCGTAAAGGTGTTAAAATTCAACTTTCTGGTCGTTTAAATGGTGCTGAAATCGCACGTAGTGAATGGGTACGTGCTGGTCGTGTTCCTTTACAAACTTTACGTGCTAACCTTGATTACTCTTACAAAACAGCTAATACTATTTATGGTATCATTGGTGTTAAAGTTTGGATTTTC
Pseudomuriella_schumacherensis  ATGGGACAAAAAATTCATCCTTTAGGATTTCGTGTAGGTATTACAAAAAAACATCAATCTCAGTGGTTTGCTAGATTTCATAAGCACCAATATGCACAAACAGTTTTAGAAGACCATTTTTTAAGAAAAACAATTAAAACTTTACAAGATGTTTTCTTAGAGCAACTTCAAAAACAAAAAACTGTGTCGAAACAAAACATCGAGTGTACTCCTAAAATTTCTGTTAAATTTTATTCTATCCAAAATTTAGAAACTAAAGCTTCTTTTGTAGCTGATTCTATTGTAGATGATTTAGAAAAACGTAAAGCTTTCCGTAGAGTTATTAAAAAAGCTAAAGAAGATCTTATGAAAAAAGGAGTTAAAATTCAAGTTTCTGGTCGTTTAAATGGTGCAGAAATTGCACGTTCAGAATGGGTTCGCGCCGGACGAGTTCCTCTACAAACTTTACGCGCAAATATTGATTACTGTTATAAAACTGCTCAAACTATTTATGGAATTATTGGTGTTAAAGTTTGGATTTAT
            Rotundella_rotunda  ATGGGACAAAAAATTCATCCTTTAGGATTTAGAGTTGGTATTACAAAGAAACATCAGTCCGTTTGGTTTGCAAGATTTCATAAATACCAATATGCTCAAAGTGTTTTCGAAGATCAACTACTAAGAAAAACAGTTAAAACGTTAAGAGATGTTTTTGTTGAACAACTTCAAAAACAACGCACTATTTGTAGACAAAACATTGAATTAACACCTAAAATTTCTTTAAAATTTTATTCTGTATTAAATTTACAAACAAAAGCTTCAACAGTAGCAGATACTATTGTGGATGATTTAGAAAAACGTAAAGCTTTCCGAAGAGTTATTAAAAAAGCAAAAGAAGATTTAATGAAAAAAGGGGTAAAAATTCAAGTGGCTGGGCGTTTAAATGGGGCCGAAATTGCTCGCTCGGAATGGGTTCGAGCAGGTCGAGTACCTTTACAAACGTTAAGAGCAAATATTGATTATTGTTATAAAACAGCTCATACAATTTATGGTATTATTGGTGTAAAAGTTTGGATTTAT
          Scenedesmus_obliquus  ATGGGACAAAAAATTCATCCATTAGGTTTTCGTGTTGGAATTACAAAAAAACATCAATCTGTTTGGTTTGCTCGATTTCATAAACATCAATATGCGCAATCAGTTTTAGAAGATAGATTTTTAAGAAAAAATTTAAAAAATTTCCAAGATATTTTTGTTGAACAACTTCAAAAACAAAGAACAATTTGTGAAAAAAATATTCAATTAACTCCAAAAATTTCAATTCAATTTTATTCTGTTCAAGATTTTCAAACACGAGCTTCAGCAGTGGCTGATTCAATTGTTGATGATTTAGAAAAACGAAAAGCTTTCCGAGGAGTTATTAAAAAAGCAAAAGAAGATTTAATGAGAAAAGGAGTAAAAATTCAAGTTTCTGGTCGTTTAAATGGAGCTGAAATTGCTCGTTCAGAATGGGTTCGTGCAGGTCGTGTACCTTTACAAACATTAAGAGCCAATATTGATTATTGTTATAAAACTGCTCAAACAATTTATGGTATTATTGGTGTAAAAGTTTGGATCTAC
        Schizomeris_leibleinii  ATGGGACAAAAAATACATCCTTATGGTTATCGTGTAGGTATTACACAGCCTCATTCAGCTCGTTGGTTTGCAAAT------ACATATCAGTATCCGCAGTATGTTTTTGAAGATTTTTTATTGAGACAATCTTTA------TTAAAAACAATATATGAAACTAAATCATTATCAAAACTTTGTGAAACTTTAACAGATATTCAAACACTTCCTAAAGTAAGTGTTATTGAACTTGTTAAA---CAACCTAAACAATATGCTGTTTGTTTAGCTAATTTTATTGTTGAAAATTTAGAGAAACGTTTTTCATTTAGAAGTACTATGAAAAGAGCAGCTGAACAAGCAATGTCAAAAGGTATAAAAATTCAAGTATCTGGTCGTTTAAATGGAGCTGAAATTGCTCGTACTGAATGGTTACGAGATGGTCGAGTACCACTGCAAACATTAAGAGCAAATATTGATTATAGTTATAAAACAGCAAAAACTATTTATGGTATATTAGGGGTAAAAGTTTGGATATTT
        Spermatozopsis_similis  ATGGGCCAAAAAGTTCATCCTTTAGGATTTCGAGTAGGTATTACAAAACCACACCAAAGTACATGGTTTGCACGTTTTGAAAAATATGGTTATGCAAATGCTATCTTAGAAGATCGTTTAATTCGTGAAAAATTAAAAGGATTATCAGATATTTTCTTAGAACAAATTCAAAAACAAAAACAAATGTATTGTGATAATATTACATTAACACCAAAAATTTCTTTAAAATTCTACTCAGTATCTATTTTAGAATCTAAAGCATCAGTTATTGCAGATAATATTGTAGATGATTTAGAAAAACGTAAAGCATTTAGAAGTGTAATTAAACAAGCCAAAGAAAAACTTATGGCTAAAGGGGTAAAAATCCAAGTAGGTGGACGTTTAAACGGAGCAGAAATTGCAAGAAGTGAATGGGTACGTTCAGGTCGTGTTCCATTACAAACATTACGCGCAAACATAGACTATGCTTATAAAACAGCAAATACAATTTATGGTATTATTGGGGTTAAAGTATGGATCTAT
     Stephanosphaera_pluvialis  ATGGGTCAAAAAGTACATCCTTTAGGTTTTCGTGTAGGTATTACAAAAAAGCATCAATCTCAGTGGTTTGCTCGCTTTAATAAGCATAAATATGCACAAACAGTTTTAGAAGATCGTATGCTTCGTCAAACTTTAAAAACATTACCTGAAATTTTTTTAGAACAAATCGAAAAACAAAGAAATATGTTCAAAGATAATGTAAAATTAAATCCAAAAATTGCAATTAAATTTTATTCTGTTAAAACTTTAAAAGCTAAAGCTTCTGTAGTTGCTGATTCTGTTGTGGATGCGCTAGAAAAACGTAAAGCTTTCCGTAAAGTTATTAAAGACGCAAAAGAAGAATTAATGCGCAAAGGCGTAAAAATTCAAGTAGCAGGACGTTTAAATGGCGCCGAAATTGCGCGTAGCGAGTGGGTCCGAGCAGGCCGTGTACCCTTACAAACTTTACGCGCTAATTTAGATTATGCGTATAAAACGGCTAATACTATTTATGGTATTATTGGCGTTAAAGTTTGGATCTTT
      Stigeoclonium_helveticum  ATGGGTCAAAAAATACATCCTTATGGATATCGTGTAGGTATCACTCAACCTCACTCTGCCCGTTGGTTTGCTAAC------ACGTATCAATATCCACAATATGTTTTTGAAGATTTTTTATTGCGACAATCTTTA------TTAAAAAATATTTATGATGTAAAAACATTTGCAAAACTTTGTGAAAATTTAACAAATCTTCAAACAATGCCAAAAGTCAGTGTAATTGAATTAGTTAAA---CAACCTAAACAATATGCTGTTTGTTTAGCTAATTTTGTTGTGGAAAATTTGGAAAAAAGATTTTCATTTAGAAGTACAATGAAAAGAGCATCAGAACAAGCAATGTCAAAAGGTATTAAAATTCAAATTTCGGGTCGATTAAATGGAGCTGAAATTGCTCGTACAGAATGGTTAAGAGATGGTGTAGTTCCTTTACAAACTTTAAGAGCCAATATTGATTATAGTTACAAAACAGCAAAAACTATTTATGGTATACTAGGGGTCAAAGTATGGCTTTTT
    Treubaria_triappendiculata  ATGGGACAAAAAATTCATCCTTTAGGATTTCGTGTTGGTATAACTAAAAAACACCAATCTCAGTGGTTTGCAAGATTTCAACAATATCAATATGCACGTACAATTTTAGAAGATCGATTAATTAGAAAAACAGTAAAAGAATTATCAGATCTTTTTTTCGAACAAATTCAAAAACAAACAAAAATGTGTTATGATAATATTCAATTAATTCCGAAAATTTCTTTAAAATTTTATTCTGTTGAAGATTTTTCTATTAAAGCTACAATAGTTGCTGATTCTATTGTAGATGATCTTGAAAAACGAAAAGCTTTTCGTGGTGTTATTAAAAAAGCGAAAGAAGATTTAATGTTAAAAGGAGTAAAAATACAAGTAGGTGGTCGATTAAATGGTGCAGAAATAGCTCGAACAGAATGGGTACGCGCAGGTCGAGTTCCTTTACAAACTTTAAAAGCTAATATTGATTATTGTTACAAAACGGCTAATACTATTTATGGAATTATTGGTGTTAAAGTATGGATTTAT
            Trochiscia_hystrix  ATGGGACAAAAAATTCATCCTTTAGGATTTCGTGTTGGTATAACTAAAAAACACCAATCTCAGTGGTTCGCAAGATTTCAACAATATCAATATGCACGTACAATTTTAGAAGATCGATTAATTCGAAAAACAGTAAAAGAATTACCAGATCTTTTCTTCGAGCAAATCCAAAAACAAACAAAAATGTGTTATGATAATATTCAATTAATTCCTAAAATATCTTTAAAATTTTATTCTGTTGAAAATTTTGCAGTTAAAGCTTCAATAGTTGCCGATTCTATTGTAGATGATCTTGAAAAAAGAAAAGCATTTCGTGGAGTTATTAAAAAAGCTAAAGAAGAGTTAATGTTAAAAGGAGTGAAAATACAAGTAGGTGGTCGATTAAATGGCGCAGAAATAGCTCGAACAGAATGGGTACGCGCAGGTCGAGTTCCTTTACAAACTTTAAAAGCAAATATTGATTATTGTTACAAAACAGCTAATACAATTTATGGAATTATTGGTGTGAAAGTATGGATTTAT
                    Uronema_sp  ATGGGTCAAAAAATACATCCTTATGGTTATCGTGTTGGGATTACTCAACCTCACTCAGCACGTTGGTTTGCTAAT------TCTTATCAGTATCCTCAATATGTTTTTGAAGATTTTTTATTACGACAATCCTTA------CTAAAAAACATTTATAATGTTGAAAATTTATCGCAAGTTTGTGATAATTTTACAACTTTACAAACTTTACCAAAAGTTAGTGTAATTGAATTAGTAAAA---CAACCTAAACAATACGCAGTTTGTTTAGCTAATTTCATTGTTGAAAATTTGGAAAAAAGATTTTCATTTAGAAGTACAATGAAAAAAGCTGCTGAGCAAGCAATGTCAAAAGGTATCAAAATTCAAATTTCTGGACGTTTAAATGGTGCTGAAATTGCTCGTACAGAGTGGTTAAGAGACGGTGTTGTACCATTACAAACTTTAAGAGCTAATATTGATTATAGTTACAAAACAGCTAAAACAATTTATGGAATTTTAGGTGTAAAAGTATGGTTATTT
                Volvox_carteri  ATGGGACAAAAAGTACATCCTTTAGGATTCCGCGTAGGTATTACAAAAAAACATCAATCTCAATGGTTTGCTAGATTTCAAAAATATGGTTATTCACAGAGTGTTTTTGAAGATCACATGCTACGCAAAACACTAACACGATTACAAAAAGCTTTTTTAACTCAAATTGAAAACCAAAGAAAAATGTATAAAGCAAATTTAGCTCTTATACCAAAAATTTCTATTAAATTCTTCTCAGTAACTGATATTTTAGAAAAAGCTTCTATCGTTGCAGATTCTATTGTAGATGCTTTAGAAAAACGTAAAGCATTCCGTGGTGTTATTAAAAAAGCAAAAGAAGATTTAATGCGTAAAGGTGTAAAAATCCAAGTTTCGGGTCGTTTAAATGGTGCTGAAATTGCTCGTAGTGAATGGGTTCGTGCTGGTCGTGTACCGCTTCAAACATTACGTGCAAATATTGATTATTCATATCGTACAGCAAATACTATATATGGTATTATTGGTGTTAAAGTATGGATTTTC
            Carteria_crucifera  ATGGGACAAAAAGTACATCCAATAGGTTTCCGTGTAGGAATAACAAAACAACATGAATCGCAGTGGTTTGCGAATTTTCAGAAATATCAATATGCACAATCTGTAGTTGAAGATCGTTTTTTACGTGCTACTATTAAAAAATTAAATGAGGTGTTTATTGATCAAATTGAAAAACAAAAAGCCAGATTTAAAAATAATATTTTATTAACACCAAAAATAGCTATTAGTTTTTATTCAATTAAACAAATAGAATCAAAAGCTTCATTTGTAGCCGATTCTATTGTTGATCAATTAGAAAAACGAAAAGCATTTAGAAAAGTAATTAAAGATGCAAAAGAAGATTTAATGAATAAAGGTGTCAAAATTCAAGTAGCAGGTCGTTTAAATGGAGCCGAAATAGCAAGAACTGAATGGGTTCGAGCTGGTCGTGTACCATTACAAACATTACGAGCTAATATTGATTATTCATATAAAACAGCAAATACTATTTACGGTATTATAGGAGTAAAAGTTTGGATTTTA

    ;
end;


begin mrbayes;
    charset firstsecond = 1-.\3 2-.\3;
    charset third = 3-.\3;
    partition mine = 2: firstsecond, third;
    set partition=mine autoclose=yes;
    lset applyto=(all) nst=6 ngammacat=4 rates=invgamma;
    prset applyto=(all) statefreqpr=dirichlet(1) ratepr=variable pinvarpr=uniform(0,1) brlenspr=Unconstrained:GammaDir(1.0,0.1,1.0,1.0) shapepr=exponential(1.0);
    unlink shape=(all) statefreq=(all) revmat=(all);
    mcmc ngen=6250000 samplefreq=500 printfreq=1000 starttree=random nruns=2 nchains=2 savebrlens=yes filename=rps3;
    sump relburnin=yes burninfrac=0.2;
    sumt relburnin=yes burninfrac=0.2;
end;
