# Supplementary material for: Order, please! Uncertainty in the ordinal-level classification of Chlorophyceae
Source: PeerJ. 2019 May 15;7:e6899. doi: 10.7717/peerj.6899 (PMC6525593; doi:10.7717/peerj.6899)
Supplement: Supplemental Information 1 — This compressed folder contains untrimmed, masked alignments for individual chloroplast genes (subfolder nexus), as well as trimmed alignments with appropriate analysis blocks and the consensus trees resulting from these single-gene and concatenated analyses (MrBayes subfolders). Supplementary methods with associated references are included in the SupplementaryMethods.txt file. SVDquartets, BaliPhy, PhyloBayes and RAxML analysis files are in separate subfolders, with their respective resulting tree files. Files associated with MrBayes analysis of the 1st and 2nd positions and the analysis of the 3rd positions are placed in the subfolders 1st_and_2nd_positions_only and 3rd_positions_only, respectively. The 18Splastid_combined subfolder contains the MrBayes analysis materials (alignment and consensus tree) for the analysis including nucleotide plastid data as well as 18S nucleotide data. Documentation, trees and scripts used to create Fig. 3 are included in the “Figure3” subfolder, and documentation for and full results of Treespace analyses are in the “Treespace” subfolder. The results of the AU topology tests are included in a Word document. [file peerj-07-6899-s008.zip › supplementary_alignments_trees/mrbayes_nt_alignments_trees/rps4-stripped.nex]

#nexus

begin data;
    dimensions ntax=68 nchar=531;
    format datatype=dna gap=-;
    matrix
                 Ankyra_judayi  ATGTCAAGATATTTAGGCCCGCGCTTACGAATCATACGTCGTTTAGGAAAGTTACGAGGTTTTACAAGAAAAAAACCGTTTCGTAGAATGTTTAAAGGAAAAGGTCCATTACGTAAAGTTATTCCACCAGGCCAACACGGTGCAAAATTATTAAAATATCTAATTCGATTAAAAGTAAAACAAAGACTACGCTATAATTATGGAATTACAGAAAGACAATTAATCAAATATGTACGTAAAGCTAAACGTACAAAAGAATCAACTGGACAAGTATTACTTCAATTGTTAGAAATGCGATTAGATAACATTGTTTTTCGTTTAAATATGGCACCAACTATTTGTGCTGCACGACAATTAATTAGTCATGGTCATATTCGTGTAAATAATAAAAAAGTGACAATTGCTAGTTATATGTGTAAACCAAAAGATGTGATTTCTGTAGCTATGAAACAAAAGTCATTAAAATTAGTTAATAAAAACAAAATTATGTTTTATAAAAAACGTTTAGAAAAAAGTTTAGCATTTATTTTA
        Atractomorpha_echinata  ATGTCAAGATATTTAGGACCACGCTTAAGAATTATACGCCGTTTAGGTAAATTAAGAGGTTTCACTAGAAAAAAACCATTTCGTCGAATGTTTAAAGGAAAAGGTCCATTACGTAAAGTTATTCCACCAGGACAACATGGTTCAAAGTTACTTAAATATTTAATTCGATTAAAAGTAAAACAAAGATTACGTTATAATTATGGAATTACAGAAAGACAACTAATTAAGTATGTGCGTAAAGCTAAACGTACGAAAGAATCTACAGGTCAAGTTTTACTGCAACTATTAGAAATGCGATTAGATAATATTGTATTTCGTTTAAATATGGCACCAACTATTTGTGCTGCACGCCAATTAATTAGTCATGGTCATATTCGTGTAAATAATAAAAAAGTAACAATTGCTAGCTATATGTGTAAACCCAAAGACGTCATTTCCATAGCAATGAAACAAAAATCTTTAAAGTTAGTTAATAAAAACAAAATTATGTTTTATAAAAAACGTTTAGAAAAAAGTTTAGCATTTATTTTA
      Borodinellopsis_texensis  ATGGCACGTTATATTGGTCCAAAATTAAGAATTATACGTAGAATTGGAAAGCTACGCGGTTTAACTCGTAAAAAACCTTTCCGACGAGTTTTTCGTGGCAAAGGAGCTTTAAAAAAAGTAATTCCTCCAGGTCAACATGGAGTGAAATTGTTTAAATATTTAATTCGTTTAAAAGTTAAACAAAGATTGCGTTTTAATTATGGTATAAGTGAACGTCAATTAGTAACTTATGTTAAAAAAGCGAAAAAATTTAAAGAAGCAACTGGTCAAGTTTTATTACAATTACTTGAAATGCGTTTAGACAATATTGTGTTTCGTTTAAACATGGCTCCAACGATTGTAGCTGCTCGTCAATTAGTAAGTCACGGCCATATAAGAGTTAATAATAAAAAAGTCAATATTCCTAGTTATATGTGTAAACCAAAGGAGGTTATCTCAGTGGCTATGAAACAACAATCACTAAAGCTTGTCAATAAAAATCGTATGCGTTTTGACAAAAAAAGACTAGAAAAAACGATAGCGTTTATACTT
          Bracteacoccus_aerius  ATGTCAAGATATGTAGGTCCGCGCTTGAGAATTATTCGTAGACTGGGAAAATTAAGAGGCTTCACTCGAAAAAAACCTTTTCGTCGATCGTTTCGTGGTAAAGGTCTTTTTCGTAAAGTTCTTCCACCTGGACAGCATGGTACAAAATTATTTAAATATTTAATTCGTCTTAAAGTTAAACAAAGATTGCGTTATAATTATGGGATTGGCGAAAAGCAATTAATTAATTATGTACGCAAAGCGAAAAAAACGAAAGAATCAACAGGTCAAGTCTTATTACAACTATTAGAAATGAGGTTAGATAATGTTGTTTTTCGATTAAATATGGCTCCCACAATCGTAGCAGCTCGTCAATTAATCAGTCACGGTCATATTCGCGTAAATCAGAAAAAAGTTAACATAGCTAGTTACATGTGTAAACCTAAAGACGTTATTTCGGTTGCTATGAAACAGAGTTCTCTGAAACTAGTAAATCGAAATAAAATGCGTTTTTATAAAAAACGCTTGGAAAAAACTTTAGCTTACATTTTA
       Bracteacoccus_giganteus  ATGTCAAGATATGTAGGCCCACGCTTAAGAATCATTCGTAGACTTGGAAAGTTAAGAGGTTTCACACGAAAAAAACCTTTTCGTCGATCATTTCGTGGTAAAGGTATGTTTCGCAAAGTGCTTCCGCCTGGACAACACGGTACAAAATTATTCAAATATTTAATTCGTCTTAAAGTTAAACAAAGATTACGCTATAATTATGGTATTGGCGAAAAACAACTGATTAACTATGTGCGTAAAGCAAAAAAAATGAAAGAATCGACAGGTCAAGTTTTATTACAATTATTAGAAATGAGACTAGATAATATCGTTTTTAGATTAAATATGGCTCCTACAATCATAGCAGCCCGTCAACTGATTAGCCACGGTCATATTCGCGTCAATCAAAAAAAAGTCAACGTAGCGAGTTATATGTGTAAACCTAAAGATGTGATTTCAGTTGCTATGAAACAGAGTTCTTTAAAACTAGTAAATCGAAATAAAATGCGTTTTTATAAAAAACGCTTAGAAAAAACTCTAGCTTATATTTTA
           Bracteacoccus_minor  ATGTCAAGATATGTAGGCCCACGTTTAAGAATTATTCGTAGACTTGGAAAATTAAGAGGTTTCACTCGAAAAAAACCTTTTCGTAGATCATTTCGTGGTAAAGGTATGTTTCGCAAAGTGCTTCCGCCCGGACAACATGGTACAAAATTATTCAAATATTTAATTCGTCTTAAAGTGAAACAAAGATTACGCTATAATTACGGCATTGGCGAAAAACAACTGATTAATTATGTGCGTAAAGCAAAAAAAATGAAAGAATCTACAGGTCAAGTTTTATTACAATTATTAGAAATGAGATTAGATAATATTGTTTTTAGATTAAATATGGCTCCAACAATCATCGCTGCTCGTCAGCTAATTAGTCACGGCCATATTCGTGTTAATCAAAAAAAAGTCAATGTAGCTAGTTACATGTGTAAACCTAAAGACGTTATTTCAGTTGCTATGAAACAAAGTTCTTTAAAACTAGTAAATAGGAATAAGATGCGTTTTTATAAAAAACGCTTAGAAAAAACTTTAGCTTATATTTTA
         Carteria_cerasiformis  ATGTCAAGATACTTAGGTCCCAAATTAAGAATAATCCGTCGACTTGGAAAATTACGAGGATTAACACGTAAAAAACCTTTTCGTAGAGTTTTTCGTGGACGTGGCCCTTTAAAAAAAATTCTTCCGCCAGGTCAACACGGGAAAAAATTATTTAAATATTTAATTCGTTTAAAAGTAAAACAAAGATTACGCTTTAATTATGGATTAACAGAACGTCAATTAATCAAATATATAAGAAAAGCTAAAAAACTAAAAGAAACAACTGGACAAGTGTTACTTCAGTTATTAGAAATGCGTTTAGATAATATTGTTTTTCGTTTACATTATGCTCCTACTATCGGCTCCGCTCGTCAATTAATTACCCATGGGCATATTAAAGTAAATAATGCTAAAGTAACTATTCCAAGTTATCAATGTAAAGCAAAAGATGTTATTTCAATTGCAATGAAAGAAACATCTTTAAAAATAGTAAATAGAAATCGAATAAGTCTTTATAAAAACCGTTTAGAAAAGACGTTGGCTTTTATTTTA
           Carteria_sp_SAG_8_5  ATGTCTCGTTATACTGGTCCTAGATTAAAAATTATACGTCGTCTTGGTAAATTACGTGGTTTTACAAGAAAAAAACCGTTTCGTAGAGTTTTCCGTGGTTTCGGACTTCTTCGTAAAGTTATTCCACCTGGACAACACGGTGCTAAATTATTTAAATATCTTATTCGTTTAAAAGTTAAACAAAGATTACGTTTTAACTATGGTTTAACAGAACGTCAATTAATTCAATACGTTAAAAAAGCTAAACGAGTAAAAGAATCAACAGGTCAAGTTTTATTACAATTATTAGAAATGCGACTTGACAATATTGTTTTTCGTTTAAATATGGCTCCTACTATTGTAGCAGCACGTCAATTCATTAGTCATGGTCACATTCGAGTAAATAACAAAAAAGTAAATATCCCTAGTTATATGTGTAAACCTAAAGATGTTATTTCAGTTGCTATGAAGCAAAAATCTTTAAAATTAGTTAACAAAAATCGTATGCGTTTCTATAAAAAACGTTTAGAAAAAACATTAGCTTTTATTTTA
      Chaetopeltis_orbicularis  ATGTCAAGATATTTAGGACCACGTTTAAGAATAACACGTCGATTAGGTAATTTAATAGGTTTAACAAGAAAAAAACCAACAATGAAACCTCTTTATCCAGATAATCCTTTTGGAAAAATCATTCCACCAGGTCAACATGGCGCAAAATTATTTAAATTTCTTATCCGTTTAAAATTAAAACAACGTCTTCGCTTTTATTATGGTATTACTGAAAAACAATTATTACGATATGTTCAACTAGCTAGAAAAAGTAAAGGCTCAACAGGACGCGTACTTCTTCGCTTATTAGAAATGAGATTAGATAATATCGTTTTCAGATTGCATATGGCTCCAACAATTCAAGCAGCACGTCAGTTAATCAGTCATGGTCATATCTTAGTTAATAAGAAAAAAGTGACAATCCCAAGTTATCAATGTCAACCTAAAGAATTAATTACAGTTGCACCAAAAATTAGATCAATGGAATTAGTTAGTCGTTTCGAATTTGATATGGAAAAAGCTCGTTTTCAACGCCTGGTTAATATTCTCCAA
     Characiochloris_acuminata  ATGGCAAGATATATTGGACCTAGACTACGAATTGTTCGTAGAATTGGTAAACTAAGAGGTTTTACGCGCAAAAAACCTTTTCGTCGTGTTTTCCGCGGTAAAGGACCTTTAAAAAAAGTTATTCCGCCAGGTCAACATGGTGTAAAATTGTTTAAATATCTAATTCGTTTAAAAGTTAAGCAAAGATTACGTTTTAATTATGGTTTAAGCGAACGTCAATTAGTTAACTACGTAAGAAAAGCGAAAAAAATGAAAGAAGCGACTGGTCAAGTTTTATTACAATTCTTAGAAATGCGTTTAGATAATATTGTTTTTCGTTTAAATATGGCACCAACTATAGTAGCAGCTCGTCAATTAATCAGTCATGGACATATACGAGTAAATAATAAAAAAGTTAATATAGCTAGTTATATGTGTAAACCAAAAGATGTAATTTCTGTTGCTATGAAACAAAAATCTTTAAAATTAGTAAACAAAAATCGTCTGCGTTTTTATAAAAAACGTTTAGAAAAAACAATTGCTTTTGTTTTA
       Chlamydomonas_applanata  ATGGCAAGATATATTGGACCAAAATTAAGAATTATTCGTCGAATTGGTAAATTACGTGGTTTAACTCGTAAAAAACCATTCCGCCGTGTGTTCCGTGGG---------------AAAGTAATTCCACCTGGACAACATGGTGTTAAATTATTCAAATTTTTAATTCGTTTAAAAGTTAAACAACGTTTACGTTTTAACTATGGTTTAACAGAACGCCAATTAGTTAACTACGTAAGAAAAGCTAAGAAAAACAAAGAAGCAACAGGTCAAGTTCTTTTACAATTATTAGAAATGCGCTTAGATAACATCGTTTTCCGTTTAAACATGGCACCAACAATTGTAGCTGCGCGTCAATTAATTAGTCATGGCCATATTCGCGTAAATAGCAAAAAAGTGAATATTCCTAGTTACATGTGTAAACCAAAAGATGTTATTTCTGTAGCTATGAAAGAAAAATCTCTTCGTTTAGTAAACAAAAATCGTATGCGTTTCTATAAAAAACGTTTAGAAAAAACAATTGCATTTGTTTTA
         Chlamydomonas_nivalis  ATGTCACGTTATCTTGGTCCACGATTAAGAATTATTCGAAGAATTGGCAAATTAAGAGGATTTACACGAAAAAAACCTTTTCGCAGAGTCTTTAAAGGGCGAGGTGCTTTACGTAAAGTTATTCCACCCGGTCAACATGGAGTCAAATTATTTAAATATCTAATTCGTTTAAAAGTAAAACAGAGATTACGTTTTAATTATGGTTTAACTGAACGTCAATTAGTAAACGTAGTTAGAAAAGCTAAAAAAAATAAAGAATCTACTGGTGGTATTTTATTACAATTATTAGAAATGCGTTTAGATAATATAGTTTTTCGTTTAAATATGGCCCCAACAATTGTTGCAGCTCGACAATTAATTTGCCATGGTCATATTAAAGTAAATAACAAAAAAGTTAATATAGGCAGCTACTTGTGTAAACAAAAAGATGTTATTTCGGTTTCAATGAAAGAAAAATCATTAAAACTTATTACAAACAATCGCGTACGCTTCTATAAAGACCGTTTGAAGAAAACTTTGTCTTTTATTCTT
        Chlamydomonas_peterfii  ATGTCTAGATATATCGGACCTAGATTACGAATTGTTCGTAGATTAGGCAAATTAAGAGGTTTGACTCGTAAAAAACCGTTTCGTCGTGTTTTCCGTGGTAAAGGCGCTTTACGTAAAGTAATTCCACCTGGTCAACATGGTAATAAATTGTTTAAATATCTAATCCGATTAAAAGTTAAACAAAGATTACGTCTGAATTATGGTTTAACAGAACGTCAATTAGTTAATTATGTTCGCAAGGCAAAAAAAATCAAAGAATCTACTGGTCAAGTTTTATTACAATTTTTAGAAATGCGACTTGATAACATTGTTTTCCGTTTAAATATGGCACCAACTATTCCAGCAGCACGTCAATTAATTAGTCATGGACATATTCGTGTGAATGGTAAAAAAGTAAATATACCTAGCTATTCTTGTAAGCCAAAAGATGTTATATCTGTTGCAATGAAACAAAAATCTTTAAAACTTGTTAATCAAAATCGTATGCGTTTTTATAAAAAACGTTTCGAAAAAACGTTAGCTTTTGTTTTA
     Chlamydomonas_reinhardtii  ATGTCACGTTATTTAGGCCCTCGTTTGAGAGTTATTCGTCGTATTGGTAAATTAAGAGGTTTTACGCGTAAAAAACCTTTCCGTCGTGTATTTAAAGGTTTTGGTGGTTTTAAAAAAGTTATTCCTCCAGGTCAACATGGTACAAAACTATTAAAATATCTAATCCGTTTAAAAGTAAAACAACGTTTACGTTTTAACTATGGTATTACTGAACGTCAACTTGTTAACTATGTACGTAAAGCTAAAAAAATTAAAGAATCTACAGGTCAAGTTTTACTACAATTTTTAGAAATGCGTTTAGATAATATTGTATTCCGTTTAAATATGGCACCTACAATTCCAGCAGCACGCCAACTTATTAGTCATGGACATATTCGTGTAAATAATAAAAAAGTAAATATTCCTAGCTATATGTGTAAACCAAAAGATGTTATTTCTGTAGCAATGAAACAACGTTCGTTACAACTTGTAAATAAAAACCGTATGCGTTTCTATAAAAAACGTTTAGAAAAAACATTACCTTTTATTTTA
         Chlorococcum_tatrense  ATGGCTAGATATATTGGTCCAAAGTTAAGAATTATTCGTCGAATTGGTAAGTTACGTGGATTTACACGAAAAAAACCCTTTAGACGCGTTTTCCGTGGTAAAGGTCCTTTAAAAAAAGTTATTCCACCCGGACAACACGGTGTTAAACTGTTTAAATATTTAATCCGTTTAAAAGTTAAACAACGTTTACGTTTTAATTATGGATTAACTGAACGTCAATTAGTTAATTATGTAAGAAAAGCTAAAAAAGTTAAAGAAGCAACAGGTCAAGTTTTATTACAGTTATTAGAAATGCGCTTAGATAATATTGTTTTTCGTTTAAACATGGCACCATCTATTGTAGCAGCTAGACAACTAATTAGTCACGGGCATATTCGTGTTAATAATAAAAAAGTTAATATTGCAAGTTATATGTGTAAACCTAAAGATGTTATTTCTGTTGCAATGAAAGAAAAATCTCTTCGTTTAGTAAATAAAAATCGTATGCGTTTTTATAAAAATCGTTTAGAAAAAACAATTGCATTTATTTTA
       Chlorogonium_capillatum  ATGGCAAGATATATTGGACCAAAATTAAAAATTATTCGTCGAATCGGTAAATTACGTGGTTTAACTCGTAAAAAGCCATTCCGTCGCGTGTTCCGTGGAAAAGGTCTTTTAAAAAAAGTGATTCCTCCTGGACAACACGGTGTAAAACTATTTAAATACTTAATCCGTCTAAAAGTGAAACAACGTTTACGCTTTAACTATGGATTAACAGAGCGCCAATTAGTTAATTATGTAAGAAAAGCGAAAAAAATTAAAGAAGCAACAGGTCAAGTTCTTTTACAACTTTTAGAAATGCGATTAGATAATATTGTATTCCGTTTAAATATGGCACCTACAATTGTAGCGGCACGTCAATTAATTAGTCACGGACATATCCGTGTAAACAATAAAAAAGTCAATATTGCAAGTTATATGTGTAAGCCAAAAGATGTTATTTCAGTAGCTATGAAAGAAAAATCTTTACGTTTAGTAAATAAAAACCGTATGCGTTTTTATAAAAAACGTTTAGAAAAAACAATTGCTTTTATTTTA
         Chloromonas_perforata  ATGGCAAGATATATTGGACCAAAGTTAAGAATTATTCGTCGAATTGGTAAATTACGTGGATTTACACGTAAAAAACCCTTTAGACGTGTTTTCCGTGGTAAAGGTCCTTTAAAAAAAGTTATTCCACCTGGACAACACGGTGTTAAACTGTTTAAATATTTAATCCGTTTAAAAGTTAAACAACGTTTACGTTTTAATTATGGATTAACTGAACGTCAATTAGTTAATTATGTAAGAAAAGCAAAAAAAATTAAAGAAGCAACAGGTCAAGTTTTATTACAATTATTAGAAATGCGCTTAGATAATATTGTTTTCCGTTTAAACATGGCACCTACTATTGTAGCAGCTAGACAACTTATTAGTCACGGACATATTCGTGTTAATAATAAAAAAGTAAATATTGCAAGTTATATGTGTAAACCCAAAGATGTTATTTCTGTTGCAATGAAAGAAAAATCTCTTCGTTTAGTAAATAAAAATCGTATGCGTTTTTATAAAAAACGTTTAGAAAAAACAATCGCTTTTCTTTTA
           Chloromonas_radiata  ATGTCACGCTATTTAGGTCCACGTTTACGAATTATTCGAAGAATTGGTAAATTAAGAGGATTTACACGGAAAAAACCTTTCCGTCGAGTATTCAAAGGCCGGGGCGCTTTACGTAAAGTCATTCCACCAGGTCAGCATGGAGTAAAATTATTTAAATATCTAATTCGTTTAAAAGTAAAACAGAGATTAAGATTCAACTATGGTTTAACAGAACGTCAATTAGTAAATTATGTAAGAAAAGCGAAAAAAAATAAAGAATCTACTGGTGGTATTTTATTACAATTATTGGAAATGCGTTTAGATAATATTGTTTTTCGTTTAAATATGGCTCCCACTATTGTGTCGGCTCGCCAATTAATTAGCCATGGGCATATTCAAGTAAACAATAAAAAAGTAAATATAGGCAGTTATTTGTGTAAACCAAAAGATGTTGTATCTGTAGCAATGAAACAAAAATCATTAAAACTTGTTACGAAAAATCGAATGCGCTTTTATAAAAACCGTTTAGAAAAAACACTTTCGTATATTTTA
             Chloromonas_rosae  ATGTCACGTTATCTTGGTCCACGATTAAGAATTATTCGAAGAATTGGCAAATTAAGAGGATTCACACGAAAAAAACCTTTTCGCAGAGTTTTTAAAGGTCGCGGTGCTTTACGTAAAGTTATTCCACCAGGTCAACATGGAGTAAAATTATTTAAATATCTAATTCGTTTAAAAGTAAAACAGAGATTACGTTTTAATTATGGTTTAACTGAACGTCAATTAGTAAACGTAGTTAGAAAAGCAAAAAAAAATAAAGAATCCACTGGTGGTATTTTATTACAATTATTAGAAATGCGTTTAGATAATATAGTTTTTCGTTTAAATATGGCCCCAACAATTGTTGCAGCTCGACAACTAATTTGCCATGGTCATATAAAAGTAAACAACAAGAAAGTTAATATAGGCAGCTACTTGTGTAAACAAAAAGATGTTATTTCGGTTTCAATGAAAGAAAAATCATTAAAACTTATTACAAACAATCGCGTACGCTTCTATAAAGAACGTTTGAAGAAAACTTTGTCTTTTATTCTT
       Chlorosarcinopsis_eremi  ATGGCAAGATATATCGGTCCAAAATTAAGAATTGTTCGTAGAATTGGGAAATTACGTGGATTTACTCGTAAAAAACCTTTCCGACGTGTTTATCGTGGTAAAGGACCTTTAAATAAAGTAATTCCACCAGGTCAACATGGTGTGAAACTATTTAAATATCTAATTCGCTTAAAAGTTAAACAACGTTTACGCTATAACTACGGTTTAACAGAACGCCAGTTAGTTAACTATGTAAGAAAAGCCAAAAAAATTAAAGAAGCAACAGGCCAAGTATTATTACAACTTTTAGAAATGCGCTTAGATAATATTGTTTTCCGTTTAAATATGGCACCAACTATTGTAGCGGCACGTCAGTTAATTAGTCATGGACATATTCGTGTAAACGGTAAAAAAGTTAATATCGCAAGTTACATGTGTAAACCAAAAGATGTTATTTCAGTTTCTATGAAAGAAAGATCTCTTCGTTTAGTTAATAAAAATCGTATGCGTTTTTATAAAAAACGTTTAGAAAAAACAGTTGCTTTTATTTTA
        Chlorotetraedron_incus  ATGTCAAGATATTTAGGACCCCGTTTAAGAATTATTCGTCGAATTGGTAAATTAAGAGGTTTTACTAGAAAAAAACCTTTTAGAAGAGCTTTTCGTGGAAGAGGAGCTTTAGAAAAAGTAGTACCACCTGGTCAACATGGTACAAAATTATTCAAATATTTAATTCGTTTAAAAGTAAAACAAAGATTACGTTATAATTACGGAATTACTGAGAAACAATTAGTAAAATATGTTCGTCAAGCTAAAAGAATGAAAGAATCAACAGGTCAAGTTTTATTACAATTATTAGAAATGCGATTAGATAATATTGTGTTTCGCTTAAATATGGCCCCTACAATTGTATCAGCTCGCCAATTAATTAGCCATGGACATATTAGAGTTAATAATAAAAAAGTAAATATTTCTAGTTATATGTGTAAGCCTAAAGATGTAATTTCAGTTGCTATGAAAGAAAAATCATTAAAACTAGTTCATCGAAACAGAATGCGTTTTTATAAAAAAGGTTTAGAAAAAACATTAGCTTATGCTTTA
    Chromochloris_zofingiensis  ATGTCAAGATATGTAGGTCCACGTTTAAGAATTATTCGTAGAATTGGGAAATTGAGAGGATTTACTAGAAAAAAACCTTTTCGTAGATCTTTTCGTGGTAGAGGTGCTTTAGAAAAAGTGATTCCACCAGGACAACATGGTGCTAAATTATTTAAATATCTAATTCGTCTTAAAGTTAAACAAAGATTACGTTATAATTATGGTGTAACCGAAAAACAACTAGTAAATTATGTACGTAAAGCCAAAAAAATGAAAGAATCGACAGGTCAAGTTTTATTACAACTTTTAGAAATGCGATTAGATAATATTGTTTTTCGATTAAATATGGCTCCAACAATAGTCGCAGCTAGACAATTAATAAGTCACGGTCATATTCGTGTCAATAATAAAAAAGTCAATATTGCGAGTTACATGTGTAAACCGAAAGATGTTATTTCGGTAGCAATGAAGCAAAGTTCGTTAAAACTGGTCAATCGCAATAGAATGAGCTTTTATAAAAAACGTTTACAAAAAACATTAGCTTATATTTTA
       Cylindrocapsa_geminella  ATGTCACGATATTTAGGTCCTCGCTTGCGAATTATACGCCGCATAGGAAAATTGAGAGGGTTGACAAGAAAGAAGCCTTCAAAATGTGGTTTTTTTGTAAAAGGTATATTCAAAAGAATGGTTCCTCCAGGACAACACGGTGCGAAATTATTCAAATATCTAATTCGATTAAAAGTAAAACAAAGATTAAGGTATCATTATGGAATAAGTGAAAAACAATTGATTAATTACGTTCGAAAAGCTAAAAAGAAAAAGGAATCGACTGGACAACTAGTACTTCAATTATTAGAGATGCGCTTAGATAATGTTGTCTTTCGTTTAAATATGGCTCCTACCATTCCAGCAGCACGACAACTCGTAAATCATTACCATATTCTTGTTAATAACAAAAAGGTTAATATTCCGAGTTATATGTGTCAGATAAAAGATGTTATTTCTGTTGCAATGAAAAAAAAATCTCTTATGTTAGTAAAAAAAAATAAATTAACATCTCATAAAAGATTTTTAAAAAAAACTTTATTTTTTATTTTA
         Desmotetra_stigmatica  ATGTCACGTTATTTAGGTCCTAAATTAAGAATTATTCGTAGAATTGGTAAACTTAGAGGTTTTACACGTAAAAAACCATTTAGACGTGTTTTTCGCGGAAGAGGCCCTTTACGCAAAATTATTCCTCCAGGTCAGCACGGTACTAAATTGTTCAAATATCTAATCCGTTTAAAAGTAAAACAAAGATTACGTTTTAATTATGGGATCACTGAACGCCAATTAGTAAATTACGTACGAAAAGCTAAAAAAAATAAAGAATCAACGGGTCAAGTTCTTTTACAAATGCTAGAGATGCGTTTAGATAACATCGTTTTTCGTTTAAACATGGCACCTACAATTGCAGCAGCACGTCAATTAATTAACCATGGTCATATTCAAGTAAATCAGAAGAAAGTAAATATTCCAAGTTATATTTGTAAACCTAAAGATGTTATTTCCGTTGCTATGAAAAAACGATCTTTAAAGTTAGTTAATAAAAATCGCATGAATTTTTATAAAAAACGTTTAGAAAGAACTCTTGCTTTTCTTTTG
        Dictyochloris_fragrans  ---------TATACTGGACCTCGTTTAAGAATTTTACGTCGACTAGGAAAATTAAGAGGTTTTACTAGAAAAAAACCTTATCGACGAGTGTTTCGAGGTAAAGGTCCTTTAAAAAAAGTAATACCACCTGGACAACATGGTACAAAATTATTTAAATATTTAATTCGATTAAAAGTTAAACAAAGATTACGTTTTAATTATGGAATTAATGAAAAACAATTAGTTAACTATGTACGTAAAGCTAAAAAAGCAAAACAATCTACTGGTCAAGTGTTACTACAATTATTAGAAATGCGATTAGATAACATTGTATTTAGACTTAATATGGCACCTACTATAGCAGCTGCAAGACAATTAATTGTTCATGGTCATATTCAAGTAAATAACAAAAAAGTAAATATTCCTAGTTATATGTGTAAACCAAAAGAAGTAATTTCTGTTGCAATGAAACAAAAATCTTTAAAACTTGTGAATAAAAATAGAATGCGTTTTTATAAAAAACGTTTAGAAAAAACTTTAGCTTTCATTCTT
             Dunaliella_salina  ATGGCTAGATATATTGGACCCAAATTAAAAATTATTCGTCGAATTGGTAAATTACGTGGTTTAACACGAAAAAAACCTTTTCGTCGTGTTTATCGTGGAAGAGGTCCTTTAAGAAAAGTAATTCCTCCAGGACAACATGGTATTAAACTATTTAAATATCTAATTCGTTTAAAAGTAAAACAACGTTTACGTTATAACTATGGTTTAACAGAACGTCAATTAGTAAATTATGTACGTAAAGCCAAAAAAATTAAAGAAGCAACAGGTCAAGTTCTTTTACAATTATTAGAAATGCGTTTAGATAATATTGTTTTTCGTTTAAATATGGCTCCGACTATTGTAGCTGCACGTCAATACATTAGTCATGGACATATTCGTGTAAATAATAAAAAAGTTAATATTCCAAGTTATATGTGTAAACCTAAAGACGTAATATCAGTTGCTATGAAAGAAAAATCTCTTATTCTTATTAATAGAAACCGTATGCAGTTTTATAAAAAACGTTTAGAAAAAACACTTGCGTTTATTTTA
          Elakatothrix_viridis  ATGTCAAGATATCGTGGACCTCGTTTACGAATAGTTCGTAGAATAGGAAAATTAAGGGGATTAACTCGAAAAAAACCTTTTCAACGTATTTTACAAAGATTTGATTTTTCACGAAAGGTAATCCCGCCAGGACAACATGGTAAAAAATTATTTAAATTTTTAATTCGTCTGAAAGTTAAACAAAGATTACGTTATAATTATGGTTTAAGCGAACGTCAATTAATTAAATATATAAAAAATGCAAAAAAAGTTCAAGAATCTACAGGGCAATTTTTACTTAAATTATTAGAAATGCGTTTAGATAACATTGTATTTAGATTAAATATGGCGCCAACGATACCTTCTGCTCGTCAATTAATAAGTCATGGGCATATTAAAGTTAACAATAAAAAATTAACTATTCCAAGTTATATCTGTCAACCAAAAGATGTCATTTCTGTCTCTGACAGAGTTCAATCTTTATTTTTAATTAATACTCGTAAAATTAATTTGTTGAAAAAACGATTAGAAAGAACATTAGCTTACCTTTTA
         Floydiella_terrestris  ATGTCTAGATATTTAGGACCTCGTTTAAGAATTACACGTCGATTAGGGACTCTTATTGGATTCACTCGAAAAAAACCAACGATGAAACCACTTTACCCTGAGAATCCTTTTGGAAAAGTGATTCCACCTGGCCAACACGGTGCGAAATTATTTAAATTTCTAATTCGTTTAAAATTCAAACAAAGACTTCGTTATTATTATGGGATTACTGAAAAACAACTCTTCAACTACGTAGAGTTAGCTCGTAAAAGTAAAGGCTCGACTGGACTTGTGCTTCTTCGTTTATTAGAAATGCGCTTAGATAATATTGTTTTCAGACTTCACATGGCTCCAACTATAGCAGCTGCTCGTCAGTTAATCAGCCACGGTCATATTTTGGTAAATAAGAAAAAAGTAACGATTCCTAGTGCTCAATGTAAACCTAAGGATTTGATTACCGCTGCACCAAAAATTCGTTCGATGGAATTGGTAAGCCGTTTCGAGTTTGATATGGAAAAAGCACGTTTTAATCGTATTGTTAATATTCTTCAA
       Follicularia_botryoides  ATGTCAAGATATGTAGGACCCCGCTTACGAATTATTCGTAGACTTGGAAAATTAAGAGGCTTTACTCGCAAAAAACCATTTGGTAGATCTTTCCGTGGACGTGGTTTTTTAAAAAAAGTAGTTCCGCCTGGGCAGCATGGTACAAAACTGTTTAAGTATCTAATTCGTTTAAAAGTCAAACAAAGATTACGTTATAACTATGGAATTGGCGAAAAGCAATTAATGAATTACGTTCGTAAAGCTAAACGAATGAAAGAATCAACGGGTCAAGCTTTATTACAACTTTTAGAAATGCGTTTAGATAACCTTGTTTTCCGCTTAAATATGGCACCCACTATTGTAGCTGCTCGCCAGATGATTAGTCATGGACATATTTGTGTAAATCAAAAAAAAGTCAATGTTGCAAGTTACATGTGCAAACCAAAAGATGTGATTTCTGTTTGTATGAAAGAATCGTCTTTAAAACTTGTTCATCGAAACCGAATGCGTTTTTATAAAAAACGTTTAGAAAAAACACTTGCTTATATTTTA
       Golenkinia_longispicula  ATGTCTAGATATAGAGGTCCTCGTTTAAGAATTATTCGTAGAATTGGAAAACTCAGGGGATTAACTCGTAAAAAACCCTTTCGAAGAGTATTTAGAGGAAAAGGTCCCCTAAAAAAAGTTATCCCACCAGGACAGCATGGTGTTAGATTATTTAAATATTTAATTCGACTAAAAGTTAAACAAAGATTACGTTTTAATTATGGTATTAATGAAAAACAATTAATAAAATATGTTCGTAAAGCAAAAAAAACAAAAGAATCCACTGGTCAAGTTTTACTTCAATTATTAGAAATGCGTCTAGATAATATTGTATTTCGATTAAATATGGCTCCAACCATAGTTGCCGCCCGCCAAATTATTAGTCATGGACATATTAGAGTTAATAATAAAAAAGTCAATATTCCTAGTTATATGTGCAAACCGAAAGATGTTATTTCTGTTGGAATGAAAAAAACATCTCTTCTTCTTGTTCATAAAAATCGAATGAGTTTTTATAAAAAACGTTTAGAAAAAACACTTGCTTACATTTTA
              Gonium_pectorale  ATGTCACGTTATTTAGGTCCTCGTTTAAGAGTTATTCGTCGTATTGGTAAATTGAGAGGATTTACTCGTAAAAAACCATTTCGCCGTGTTTTTAGAGGTTTTGGTGGTTCAAAAAAAGTAATTCCACCAGGTCAACATGGTACTAAGCTTTTAAAATTTTTAATTCGTTTAAAAGTAAAACAACGTTTACGTTTTAACTATGGTATTACAGAACGTCAACTGGTAAACTATGTACGTAAAGCAAAAAAAATTAAAGAATCAACAGGTCAAGTTTTATTACAATTTTTAGAAATGCGTTTAGATAATATTGTGTTTCGTTTAAATATGGCGCCTACTATTCCAGCTGCACGTCAACTTATTAGTCATGGACACATTCGTGTAAATAATAAAAAAGTAAATATTCCTAGTTATATGTGTAAACCAAAAGATGTTATTTCTGTAGCAATGAAACAACGTTCATTAAAACTTGTAAATAAAAATCGTATGCGTTTTTATAAAAAACGTTTAGAAAAAACATTACCTTTTGTTTTA
       Haematococcus_lacustris  ATGGCACGTTATATTGGACCAAAATTAAAAATTATACGTAGAATAGGTAAATTAAGAGGTTTAACACGTAAAAAACCATTTCGACGTACCTTTAAAGGTAAAGGCCCTTTATCAAAAGTGATTCCTCCAGGACAACATGGTGTTAAACTATTAAAATACCTAATTCGTTTAAAAGTAAAACAACGTTTACGCTTTAACTATGGGTTAACAGAACGTCAATTAGTAAATTATGTACGCAAAGCAAAAAAAATTAAAGAAGCTACCGGGGTAGTACTTTTACAATTTTTAGAAATGCGTTTAGATAATATTGTTTATCGTTTAAATATGGCACCAACTATAGTAGCTGCACGTCAATTAATTAGTCATTGCCATATACGTGTAAATACAAAAAAAGTAAATATTGCTAGTTATATGTGTAAACCAAAAGACGTTATTTCGGTGGCTATGAAAGAAAAATCTTTACGTTTAGTAAACAAAAACCGTATGCGTTTTTATAAGAAACGTTTAGAAAAAACTCTATCTTTTATTTTA
            Hafniomonas_laevis  ATGTCACGTTATTCCGGTCCTAGACTACGTATTGTTCGTCGTATTGGTAAATTAAGAGGTTTTACACGTAAAAAACCGTTCCGTCGCGTATTTAAAGGACGTGGTCCTTTACGTAAAGTTTTACCGCCAGGTCAACATGGTGCAAAATTATTAAAATATTTAATTCGTTTAAAAATTAAACAACGTTTACGTTTTAATTATGGTTTAACAGAAAGTCAATTAATTAAATATGTACGTAAAGCTAAACGTGTACAAGAATCAACAGGTCAAGTTTTATTACAATTATTAGAGATGCGTTTAGATAACGTTGTTTTCCGTTTAAACTTTGCTCCTACTATTCCAGCAGCTCGTCAATTAATTACTCATGGTCATATTCGTGTTAATAATAAAAAAGTGAATATTCCTAGTTACATTTGTAAAGCAAAAGATGTAATTTCTGTTGCAATGAAAGAACGTTCTCTAAAATTAGTAAATCGTAACCAAATGATGACAGCTCGTCGTTATATGGAAAGTACATTAATTTATATTTTA
          Hariotina_reticulata  ATGTCAAGATATATTGGTCCTCGTTTAAGAATTATTCGTCGAATTGGAAAATTAAGAGGTTTCACTAGAAAAAAACCTTTTCGTAGATCTTTCCGTGGAAGAGGGGCTTTACAAAAAGTAATTCCGCCAGGTCAACACGGAACAAAATTATTCAAATATTTAATTCGTTTAAAAGTAAAACAAAGATTACGTTTGAATTATGGAATTACTGAGAAACAATTAGTTCGCTACGTACGTCAAGCAAAGAAAATGAAAGAATCGACAGGTCAAGTATTATTACAGTTATTAGAAATGCGTCTAGATAACATTGTTTTTCGTTTAAACATGGCTCCAACTATTTGCGCAGCAAGACAACTTATTAGTCATGGTCATATTCATGTAAATAATAAGAAAGTAAATATTGCAAGTTTTATGTGTAAACCAAAAGATGTTATTTCAGTATCTATGAAAGAAAGTTCATTAAAATTAGTTAACAAAAATAAGATGAGTTCTTATAAAAAACGTTTAGAAAAAACATTAGCATATGTATTA
                 Jenufa_minuta  ATGTCTAGGTATTTAGGCCCTCGCTTAAGAATTATTCGTAGAATTGGCAAATTAAGAGGGTTTACGAGAAAAAAACCTTTCCGAAGAAGTTTTCGTGGAAAAGGTCCATTCAAAAAAATCCTTCCACCAGGTCAACACGGTACAAAACTTTTTAAATATTTAATCCGATTAAAAATTAAACAAAGATTACGTTTTCATTATGGATTAAGCGAAAAACAACTTCGACAATATGTGAGAAAAGCAAAAAAAACGAAATCAGCAACGGGGCAAATACTACTTCAGTTATTAGAAATGCGCTTAGATAATATTGTATTTCGATTAAATATGGCACCAACCATAGTAGCTGCTCGTCAATATATAAGTCATGGGCACATATACGTAAATAACAAAAAAGTCAATATTCCAAGTTATTCCTGCAAACCTAAAGATATTATATCCGCAGCAATGACAGAAAAATCATTAAAACTAATTCAGCAAAATCAAATGAGTTTTTATAAAAAACGGTTAAAAAAAACATTAGCATTTGTGCTA
              Jenufa_perforata  ATGTCTAGATATTTAGGTCCTCGTCTAAGAATTGTACGTCGCATAGGTAAATTAAGAGGATTTACGAGAAAAAAACCTTTTCGAAGAAGTTTTCGTGGAAAAGGTCCATTGAGTAAGGTTATTCCTCCTGGTCAACATGGTACAAAACTTTTCAAATATTTAATTCGATTAAAGGTCAAACAAAGATTACGTTTTCATTATGGTTTAAGTGAAAAACAATTAAGACGTTATGTACAAAAAGCAAAAAAAATTAAAGAATCTACAGGACAAATACTTCTTCAATTATTAGAAATGCGTTTAGACAATATTGTTTTTAGACTAAATATGGCACCAACTATTGTAGCGGCACGTCAAATTATTAGCCATGGTCATATTCATGTAAATAATAAAAAAGTAAATATTCCAAGTTATTTATGTAAACCTAAAGATATAATTTCTGTAGTAATGAAAGAAAAATCACTAAAGCTTATTCAAAAAAATAAAATGAATTTTTATAAAAAACGTTTAGAAAAAACTTTAGCTTTTGTTTTA
          Kirchneriella_aperta  ATGTCAAGATATGTTGGACCTCGTTTAAGAATTTTACGTAGAATTGGTAAATTACGCGGATTGACAAGAAAAAAACCGTTTAGAAGAGTTGTGCGTGGGCGTGGTCGTTTGGAAAAAGTAATTCCTCCAGGTCAGCATGGTACAAAGTTATTTAAATATTTAATTCGTTTAAAAGTTAAACAAAGATTACGTTATAATTACGGAATCACAGAAAGACAATTAATTAAATATGTTCGCAAAGCGAAACGAACAAAAGAATCTACAGGTCAAATACTCCTTCAATTATTAGAAATGCGTCTGGACAATATTGTTTTTCGTTTAAATATGGCTCCAACTATTGTAGCCGCACGTCAGCTGATCAATCATGGTCATATTCGAGTAAATAATAAAAAAGTGAATATTCCGAGTTATATGTGTAAACCAAAAGATGTAATTTCAGTTTCAATGAAACAAAGTTCACTAAAATTAGTAAATAAAAATAAGATGCGTTTTTATAAAAAACGTTTAGAAAAAACTTTAGCTTATATTCTT
      Koshicola_spirodelophila  ATGTCAAGATATATAGGACCCCGTTTACGGATTACTAGAAGATTAGGCCCTTTAATTGGTTTAACAAGAAAAAAACCTACATTGAAGCCGCTTTATCCAGATAATCCATTTAGTAAAATTATACCGCCAGGTCAGCACGGTGGAAAATTATTTAAGTTTTTAATTCGATTAAAATTAAAACAAAGACTGCGTTATCATTATGGTATTACGGAAAAGCAATTAATAAAATATGTGAAATTAGCTCGCAAAACAAAAGGTTCAACAGGTCGTGTATTACTACGCCTATTAGAAATGCGATTAGATAACATTGTATTTAGACTACATATGGCACCAACTATACAAGCTGCTCGTCAATTGATTAGTCACGGACATATTTTAGTAAATAAGAAGAGAGTGAATATTCCGAGTTATCAATGTCAACCAAAAGATTTAATAACAGTAGCGCCGAAAATTCGTTCAATGCAATTAGTTAGTAATTTTGAGTTTGATAAAGAAAAAAATCGTTTTCAAAGAATTTTACAAATTTTACAA
           Lobochlamys_culleus  ATGTCAAGATATTTAGGTCCAAAATTAAGGATTATTCGTCGAATTGGTAAACTTAGAGGATTTACGCGTAAAAAACCTTTTCGACGCGTTTTTCGTGGAAAAGGCCCTTTCCGTAAAGTAATACCTCCAGGTCAACATGGTGTAAAACTATTTAAATATTTAATCCGTTTAAAAGTAAAACAAAGATTACGTTTTAATTACGGCTTAACTGAACGTCAGTTAGTTAATTATGTAAGAAAAGCTAAAAAACTTAAACAATCAACAGGTCAAGTTTTATTACAATTTCTTGAAATGCGTTTAGATAATATTGTTTTCCGTTTAAACATGGCTCCTACAATTATAGCAGCACGACAACTTATTAATCACGGTCATATTCGTGTAAATAATAAAAAAGTAAATATCCCAAGTTTTATTTGTAAACCAAAAGATATTATTTCGGTTGCTATGAAACAGAAATCATTAAAATTAGTTAAAAGAAATCGTATGCGTTTTTATAAAAAACGTTTAGAAAAAACACTTGCTTTTATTCTA
            Lobochlamys_segnis  ATGTCAAGATATTTAGGGCCAAGATTAAGAATTATTCGTCGAATTGGTAAACTTCGCGGATTGACTCGTAAAAAACCCTTCCGACGTGTTTTTCGAGGAAAAGGTCCATTCCGTAAAGTTATACCACCAGGTCAACATGGAGTAAAATTATTTAAATATCTAATTCGTTTAAAAGTAAAACAAAGATTACGTTTTAACTATGGATTAACTGAACGTCAATTAGTTAATTATGTAAGAAAAGCCAAAAAACTTAAACAATCAACAGGTCAAGTTTTATTACAATTTCTTGAAATGCGTTTAGATAATATTGTTTTTCGTTTAAATATGGGTCCTACTATTGTAGCTGCAAGACAATTAATTACTCATGGACATATTCGTGTTAATAATAAAAAAGTTAATATTCCAAGTTTTATTTGTCAACCAAAAGATATTATTTCAGTTTCTATGAAACAAAAATCATTAAAACTTATTACTAGAAATCGTATGCGTTTTTATAAAAAACGTTTAGAAAAAACATTAGCTTTTATTTTA
           Microglena_monadina  ATGTCAAAATATATAGGTCCTAAATTAAGAATTACTCGACGACTTGGACAATTAAGAGGTCTTACTCGTAAGAAACCTCATCGTCGTGTCATTAAATTTTTCAAAAATAATGAAAGAGTTATTCCACCTGGTCAACATGGTGCTAAATTAGCAAAATATCTAATTCGATTAAAGGTAAAACAAAAATTACGTTTTAATTATGGATTAACTGAACGTCAATTAGTACTATATGTTAAAAAAGCTAAAAAAATTAAAGAATCAACAGGTCAAGTATTATTACAATTACTTGAAATGCGACTAGATAATATTATTTTCCGTCTTAATATGGCACCTACAATAATGGCTGCAAGACAAATTATAAACCATGGTCATATTTATGTAAATAATAAAAAAGTAAATATTCCTAGTTATATGTGTCAACCAAAAGATGTTATTTCAGTGGCGATCAAACAAAAATCTTTAAAATTAGTAAATAAAAATCGTATCCAGTCTTTTAAAAAACGTTTCTCAAACAATATTGCTTTTCTATTA
                 Microspora_sp  ATGTCTAGATATATAGGTCCGCGTTTACGCATTTTACGACGAATTGGTAAATTAAGAGGATTTACTAAGAAAAAACCTTTTCGTCGAATATTTAAAGGAAAAGGACCCTTTCAAAAGGTTATCCCGCCTGGTCAACATGGAGCAAAACTTTTCAAATATTTGTTACGTCTAAAAGTTAAACAAAGATTAAGATATAACTATGGTGTTACTGAAAAACAATTAGTAAATAGTATGAAAAAAGCAAAAAAACTAAAAAAATCTACGGGTCAAGCATTACTTCAAATGTTAGAAATGCGTTTAGATAATATAGTTTTTCGTTTAAATATGGCTCCTACTATTATAGCTGCTCGTCAATTGGTAGCACATGGTCATATACAAGTAAATGGCAAAAAAGTTAATATTCCTAGCTATATGTGTCGACCAAAAGAAGTTATATCAGTTGCTATGAAAAAAGCATCATTAAATTTGGTAAATAGAAATAATATTAATTTTTATCGAAAAAGAATCGAAAATACGTTAGCTTTCGTTTGT
       Mychonastes_homosphaera  ATGTCAAGATATATTGGACCACGTCTACGTATTGTACGACGTTTAGGAAAACTTCGTGGCTTAACACGTAAAAAGCCATTCCGCCGTGCTTTTAAAGGTAAAGGCTTTTTAGAAAAAATTATTCCACCTGGACAACATGGTTCGAAATTATTCAAATACCTAATTCGTTTAAAAGTAAAACAACGTTTACGTTACCATTATGGTTTAACGGAAAAACAATTAATTCGTTATGTACGTACAGCAAAACGTATGAAAGGCTCAACAGGACAAGTGTTATTACAGTTATTAGAAATGCGATTAGATAACATCGTTTTCCGATTAAATATGGCACCAACGATTGTTGCAGCTCGTCAATTAATCAGTCATGGACACATGCGTGTAAATAACAAAAAAGTAACAATCCCAAGTTATTTATGTCAACCAAAAGATGTAATTTCAGTAGCTATGAAAGAACAATCTTTACGTTTAGTAAATCAAAATCGTATGAATTTCTACAAGAAACGTTTAGAACGTACTTTAGCGTATATTTTA
           Mychonastes_jurisii  ATGTCAAGATATATTGGACCACGCTTACGTATTGTACGCCGTTTAGGAAAACTACGCGGCTTAACACGTAAAAAACCTTTTCGCCGTGCTTTTAAAGGTAAAGGCTTTTTAGAAAAAATTATTCCACCTGGACAACACGGATCAAAATTATTCAAATACCTAATTCGTTTAAAAGTGAAACAACGTTTACGTTACCACTACGGATTAACTGAAAAACAGCTAATTCGTTATGTACGTACAGCAAAACGTATGAAAGGGTCAACTGGACAAGTGTTGTTACAATTATTAGAAATGCGATTAGACAACATCGTTTTCCGATTAAATATGGCACCTACAATTGTAGCTGCTCGTCAATTAATCAGTCATGGACACATGCGTGTAAATAATAAAAAAGTAACGATCCCAAGTTACTTATGTCAACCCAAAGATGTTATTTCAGTTGCGATGAAAGAACAATCTTTACGTCTGGTAAATCAAAACCGTATGAATTTCTATAAAAAACGTTTAGAACGTACATTAGCTTACATCTTA
           Neochloris_aquatica  ATGTCTAGATATAGAGGACCACGTCTTAGAATTATTCGTCGAATTGGAAAATTGAGAGGATTTACTAGAAAGAAACCTTTTAGAAGATCTTTTCGTGGTAGAGGAGCCTTAGAAAAGGTAATCCCTCCAGGACAACATGGTACGAAATTGTTTAAATATTTAATTCGTTTAAAAGTAAAACAAAGATTGCGTTATAACTATGGTCTTTCAGAAAAACAATTAGTAAATTATGTAAAACAAGCTAAAAGAATGAAAGAATCAACTGGTCAAGCTTTATTACAACTTTTAGAGATGCGACTTGACAATATTGTTTTTCGCTTAAATATGGCCCCTACTATTATAGCAGCCAGACAATTAATTAATCATGGGCACATTAAAGTTAATAATAAAAAAGTAAATATTCCTAGCTATATGTGTAAATCTCAAGATATTATCTCTGTTACAACAAAAGAAAAATCTTTAAAATTAGTTTATAGAAATAAAATGCGCTTTTATAAGAAAGGCTTAGAAAAAACACTAGCTTACATTTTA
      Oedocladium_carolinianum  ATGTCACGATATTTAGGACCACGTTTAAGAATTGTACGTCGATTAGGTTATTTAATTGGTTTAACTCGTAAAAAACCATCTACAAGACTTTTGAATCCAGATGCTCGCAGAGGTAAAGTTCTACCACCTGGCCAACATGGCTCAAAATCTTTTAAATTTTTAATTCGATTAAAATTAAAACAACGAATTCGTTATCATTATGGGATTACAGAAAAACAACTTGTAAATTATGTTCGTCAAGCGCGTAAAATAAAAGGGTCTACGGGTCGTGTACTTTTAAGACTTTTAGAGATGAGATTAGATAATACAGTTTTTCGTCTTCATATGGCGCCAACTATTCGCGCAGCTCGTCAATTGATTACTCATGGACATATTTATGTTAATAATAAAAAAGTTAGTATTCCTAGTTATTCATGTAAACCTAAAGATATTATAACACCAGCACCCAAAACACGATCAATTCAATTGTTAAATAATTTTGAATTAGATCTGGAAAAATCTCGTTTTAAAAATCTTTTGAAAATTTTAAAA
      Oedogonium_angustistomum  ATGTCACGATATTTAGGACCACGTTTAAGAATTGTACGTCGATTAGGTTATTTAGTCGGTTTAACTCGCAAAAAACCATCTACAAGACTATTGAATCCAGATGCTCGTCGAGGGAAGGTGCTACCTCCTGGTCAACACGGTTCAAAATCTTTTAAATTTTTAATTCGATTAAAATTAAAACAACGAATTCGTTATCATTATGGTATAACAGAAAAACAACTAGTAAATTATGTTCATCAAGCACGTAAAATCAAAGGATCTACAGGTCGTGTTCTTTTAAGACTTTTAGAAATGCGATTAGATAATACTGTTTTTCGTCTTCATATGGCGCCAACTATTCGTGCGGCTCGTCAATTGATTACCCATGGACATATTTATATTAATAATAAAAAAGTGAGTATTCCTAGTTATTCTTGTAAACCTAAAGATATTATAACACCAGCTCCCAAAACCAGATCAATTCAATTGTTAAATAATTTTGAGTTAGATTTGGAAAAATCTCGTTTTAAAAATCTTTTAAAAATTTTAAAA
          Oedogonium_cardiacum  ATGTCACGATATTTAGGACCACGTTTAAGAATTGTACGTCGATTAGGTTATTTAGTAGGTTTAACTCGTAAAAAACCATCTACAAGACTGTTAAATCCAGATGCTCGTCGAGGCAAAGTATTACCTCCTGGTCAACACGGTTCAAAATCTTTTAAATTTTTAATTAGATTAAAATTAAAACAACGTATTCGTTATCATTATGGTATAACAGAAAAACAACTAGTAAATTATGTTCGCCAAGCACGTAAAATAAAAGGTTCTACAGGTCGTGTACTTTTAAGACTTTTAGAAATGCGATTAGATAATACTGTTTTTCGTCTTCATATGGCACCAACAATCCGTGCCGCTCGTCAACTTATCACTCATGGACATATTTATGTTAATAATAAAAAAGTTAGTATTCCTAGTTATTCTTGTAAGCCTAAAGATATTATAACCCCAGCTCCCAAAACCAGATCAATTCAATTATTAAATAACTTTGATTTAGATTTGGAAAAATCTCGTTTTAAAAACCTTTTAAAAATTTTAAAA
        Oogamochlamys_gigantea  ATGTCAAGATATTTAGGTCCAAGATTAAAAATCATTCGTCGAATCGGTAAACTTAGAGGTTTTACAAGAAAAAAACCATTTCGTCGCGTTTTTCGTGGCAGAGGTCCTTTTGGTAAAGTTATCCCACCAGGTCAACATGGTGTTAAACTTTTTAAATATTTAATCCGTTTAAAGGTAAAACAAAGATTACGTTTTAACTATGGTTTAACTGAACGTCAATTAGTTAATTATGTAAGAAAAGCAAAAAAAATTAAAGAATCAACAGGTCAAGTTTTATTACAGTTTTTGGAAATGCGATTAGATAATGTTGTTTTTCGTTTAAATATGGCTCCTACTATTGTTGCAGCTCGGCAACTCATAAATCATGGGCATATTCGTATTAATAATAAAAAAGTGAATATTCCTAGTTATATGTGTAAACCAAAAGATATTATTTCTGTTGCAATGAAACAAAAATCTTTAAAATTGATTAATAAAAATAGAATGCGTTTTTATAAAAAGCGTCTTGAGAAAACTCTTGCTTTTATTTTA
        Ourococcus_multisporus  ATGTCAAGATACGTAGGACCCCGTTTAAGAATTCTACGTCGAATTGGAAAGCTACGAGGATTAACGAGAAAAAAACCTTTTAGAAGAGTGGTTCGAGGACGTGGGAGATTAGAAAAAGTTATTCCTCCTGGTCAACACGGTACTAAATTGTTTAAATACTTAATTCGTCTAAAAGTTAAACAAAGATTACGCTATAATTACGGAATTACTGAAAAACAATTAATTAAATATGTTCGCAAAGCTAAACGAACAAAAGAGTCTACTGGTCAAGTATTATTACAATTATTAGAAATGCGTTTAGATAATATTGTTTTTCGTTTAAACATGGCTCCGACAATTGTAGCAGCACGTCAATTAATTAGTCATGGTCACATTCGAGTGAATAATAAAAAAGTAAATATTCCGAGTTATATGTGTAAACCTAAAGATGTTATTTCTGTTTCAATGAAACAAAGTTCTTTAAAATTAGTTAATAAAAATAAAATGCGTTTTTACAAAAAACGTTTAGAAAAAACTTTAGCTTTTATTCTT
         Palmellopsis_texensis  ATGTCAAGATATTTAGGTCCTCGATTAAGAATTCTTCGTCGCATTGGTAAACTTAGAGGATTTACACGTAAAAAGCCTTTTCGTCGCGTTTTTCGTGGAAAAGGCCCTTTCCGCAAAGTGATCCCACCAGGTCAACATGGTGTTAAATTATTTAAATATTTAATTCGTTTAAAAGTAAAACAAAGATTACGTTTTAACTATGGATTAACCGAACGTCAATTAGTTAATTATGTTAGAAAAGCAAAAAAAATTAAAGAATCAACAGGCCAAGTCTTATTACAATTTCTTGAAATGCGTTTAGATAATATTGTTTTCCGTTTAAATATGGCTACTACTATTCCAGCCGCACGTCAATTAATTAACCATGGGCATATTTGTGTAAATAATAAAAAAGTAAATATTCCAAGTTATATGTGTAAGCCAAAAGATATAATATCCGTGGCTATGAAACAAAAATCATTAAAATTAGTCAATAAAAATCGTATTGGCTTTTATAAAAAACGTCTAGAAAAAACGCTTGCTTATATTTTA
       Parallela_transversalis  ATGTCTCGTTATATAGGACCACGTTTACGCATTTTGCGTCGAATCGGTAAATTAAGAGGTTTTACAAGAAAGAAACCTTTTCGAAGAATATTTAAAGGAAAAGGCCCTTTAAGTAAGGTTATTCCACCGGGTCAACACGGTTCTAAAGTTTTTAAATATTTAATTCGACTAAAAGTAAAACAAAGATTACGCTATAATTATGGTGTTACTGAAAAACAATTGGTTAGATATGTTCGTAAAGCTAAAAAAATGAAAGAATCAACTGGCCAAGTTCTTCTTCAAATGTTAGAAATGAGATTAGATAACATTGTCTTTAGATTAAATATGGCACCGACAATTTTAGCTGCTCGCCAATTGATTGTTCATGGTCATATCCGTGTAAATGAAAAAAAAGTGAACATTCCAAGTTATATGTGTCGACCAAAAGATCTTATTTCGGTAGCTATGAAAAAATCATCTCTTCAGTTAGTTCAAAAAAATAGAATGCAATTCTATAAAAAATCTTTGTCAAAAACTTTAGCTTATCTTTTA
             Pediastrum_duplex  ATGTCAAGATATTTAGGTCCACGCTTACGAATTATTCGTAGAATTGGTAAATTAAGAGGTTTCACAAGAAAAAAACCTTTTCGCAGATCTTTTAAAGGTAGAGGAACCTTAGAAAAAGTATTGCCTCCTGGTCAACATGGAACAAAATTATTCAAATATTTAATTCGTTTAAAAGTAAAACAAAGATTACGCTATAATTATGGAATTAATGAGAAACAATTAGTTAAATATGTACGACAAGCTAAAAAAATGAAAGAGTCAACAGGTCAAGTTTTATTACAGTTATTAGAAATGAGATTGGACAACATTGTTTTTCGTTTAAATATGGCTCCAACAATTGTAGCAGCTAGACAATTAATTAGCCACGGACATATTCGTGTTAATAATCAAAAAGTAAATATTCCAAGTTATATGTGTAAACCAAAAGATGTTATTTCTGTTGCAATGAAAGAAAAATCATTAAAACTAGTTCACCGAAATAAAATGCGTTTTTATAAAAAAGGATTAGAAAAAACATTAGCTTATGTTCTA
         Phacotus_lenticularis  ATGGCACGTTATATTGGCCCAAAATTAAGAATTATTCGTCGTATTGGTAAGCTAAGAGGTTTTACGCGTAAAAAACCTTTCCGTCGTGTTTATCGTGGCAGAGGCCCATTAAAAAAAGTTATTCCACCAGGTCAACACGGTACAAAACTTTTTAAATATTTAATTCGTCTAAAAGTAAAACAAAGATTACGTTTTAATTATGGATTAAGTGAACGTCAATTAGTAAATTATGTAAGAAAAGCAAAAAAAATCAAAGAAGCAACTGGTCAAGTATTATTACAATTACTTGAAATGCGATTAGATAATATTGTTTTCCGTTTAAATATGGCTCCAACAATTATTGCTGCACGTCAGTTAATTGGTCATGGTCATATTTGTGTAAATAAGAAAAAAGTAGACATTCCAAGTTATATGTGTAAACCAAAAGATGTTATTTCTGTAGCACCAAAACAAGTTTCACTAAAATTAGTAAATAAAAATCGCATGCGTTTTTATAAAAAACGTTTAGAAAAAACACTGGCTTATATTTTA
            Pleodorina_starrii  ATGTCACGTTATTTAGGGCCTCGTTTAAGAGTTATTCGTCGTATTGGTAAATTGAGAGGGTTTACACGCAAAAAACCTTTCCGCCGTGTTTTTAGAGGTTTTGGTCGTTCAAAAAAAGTAATACCACCAGGTCAACATGGTACAAAACTTTTAAAGTATCTAATTCGTTTAAAAGTAAAACAACGTTTACGTTTTAACTATGGTATTACGGAACGTCAACTTGTAAATTATGTTCGTAAAGCAAAAAAAATTAAAGAATCAACGGGTCAAGTATTATTACAATTTTTAGAAATGCGTTTAGATAATATTGTATTTCGTTTAAATATGGCACCAACGATTCCAGCAGCTCGTCAACTTATTAGCCATGGACATATTCGTGTAAATAATAAAAAAGTAAATATTCCTAGTTATAAGTGTAAACCAAAAGATGTTATTTCGGTTTCTATGAAACAAAGTTCATTAAAACTAGTAAATAAAAATCGTATGCGTTTTTATAAAAAACGTTTAGAAAAAACGCTACCTTTTGTTTTA
        Protosiphon_botryoides  ATGGCAAGATACATTGGACCAAAATTAAGAATTATTCGTCGTATCGGTAAATTACGCGGTTTTACAAGAAAGAAACCTTTTAGACGCGCATTTAAAGGTAAAGGACCTTTAAAAAAAGTTATTCCACCAGGTCAACACGGTGCTAAGTTATTTAAATACTTAATCCGTTTAAAAGTTAAACAACGTTTACGCTTTAACTATGGATTAACAGAACGTCAATTAGTAAACTATGTACGTAAAGCTAAAAAAATTAAAGAAGCAACAGGTCAAGTTTTATTACAATTATTAGAAATGCGTTTAGACAACATCGTATTCCGTTTAAACATGGCACCAACTATTGCTGCAGCTCGACAATTAATTAGCCATGGACACATTCGTGTTAATAGCAAAAAAGTAAATATTGCGAGTTACATGTGTAAACCTAAAGATGTAATTTCTGTTGCAATGAAAGAAAGATCTCTTCGTTTAGTAAATAAAAATCGTATGAGTTTTTACAAAAAACGTTTAGAAAAAACAATTGCTTTTATTTTA
Pseudomuriella_schumacherensis  ATGTCAAGATACCTAGGCCCACGTTTACGAATTATTCGTAGAATTGGTAAATTAAGAGGATTTACTAGAAAAAAACCTTTCCGCCGCGTTTTCCGTGGTAGAGGTCTTTTAGAAAAAGTTATTCCACCAGGACAACATGGTTCTAAGCTTTTTAAATATTTAATTCGTCTAAAAGTGAAACAGAGATTACGTTATAACTACGGTGTTAATGAAAAACAATTAGTAAAATATGTACGTAAAGCTAAAAAAATGAAAGAATCGACTGGCCAAGTTTTATTACAGCTTTTAGAAATGCGCCTAGATAACGTTGTATTCCGATTAAATATGGCACCTACTATTGTTGCTGCTCGTCAATTAATTAATCATGGTCATATTCGTGTAAATAATAAAAAAGTAAATATTGCTAGTTATATGTGTAAACCGAAAGATGTTATTTCTGTTGCAATGAAGCAAAGTTCATTAAAATTAGTTAATCGCAATCGAATGAGTTTTTATCAAAAACGTTTAGAAAAAACGTTAGCTTACATTTTA
            Rotundella_rotunda  ATGTCAAGATATATTGGTCCTCGTTTAAGAATTATTCGACGAATTGGAAAATTAAGAGGTTTCACTAGAAAAAAACCTTTCCGAAGAACTTTTCGTGGTAAAGGTGCCCTCGAAAAAGTCATTCCTCCAGGACAACACGGTACAAAATTATTTAAATATTTAATTCGTTTAAAAGTAAAACAAAGATTACGTTATAACTATGGAATTACAGAAAAACAATTAGTAAAATATGTACGTCAAGCTAAACGAATGAAAGCCTCAACAGGACAAGCCTTATTACAATTATTAGAAATGCGTTTAGATAATGTAGTTTTCAGATTAAACATGGCACCTACAATTCCAGCAGCTCGTCAATTCATTAGTCATGGTCATATTCGTATTAACAATAAAAAAGTAAACATTGCTAGTTATATGTGTAAACCTAAAGATGTAATAAGTATTAAAATGAAGACAAATTCTTTAAAACTTGTGAATACTAATAGAATGCGTTTTTATAAAAAACGTTTAGAACGTACATTAGCCTATATTTTA
          Scenedesmus_obliquus  ATGTCAAGATATATTGGACCCCGTTTAAGAATTATTCGTCGTATTGGAAAATTAAGAGGTTTTACAAGAAAAAAACCTTTCCGTAGATCTTTCCGTGGGAGAGGTGCTTTACAAAAAGTAATTCCACCAGGGCAACATGGAACAAAATTATTCAAGTATTTAATTCGTTTAAAAGTAAAACAAAGATTACGTTATAATTATGGAATTACAGAAAAACAATTAGTAAAATATGTACGTCAAGCTAAAAAAATGAAAGAATCAACTGGACAAGTATTATTACAACTTTTAGAAATGCGTTTAGACAATATTGTTTTTCGTTTAAATATGGCACCAACTATTTGTGCAGCTCGTCAATTAATCAGTCATGGCCATATTCATGTAAATAGCAAAAAAGTAAATATTGCAAGTTATATGTGTAAACCAAAAGATGTGATTTCTGTTTCAATGAAACAAAGTTCATTAAAATTAGTAAATCGTAATAAAATGAGTGCATATAAAAAACGTTTAGAAAGAACATTAGCATATGTTTTA
        Schizomeris_leibleinii  ATGGCAAGATATATAGGACCTCGTTTAAGAATAACACGTCGTTTAGGACATTTAAGTGGATTAACAAGAAAAAAACCATCGTTTAAACCAGTAAATCCAGCAAATCCTTTTGGTAAAATTATTCCACCTGGCCAACACGGTAATAAGGGTTTTAAATATTTAATTCGTTTAAAATTAAAACAAAGATTACGTTTTCATTATGGCTTAACAGAACGTCAATTAATACGTTATGTGCAACAAGCTAAGAAAACTAAAGGTTCAACAGGTCGAGTATTACTAAGTTTGTTAGAAATGCGATTAGATAATATTGTGTTTAGATTACATATGGCTCCAACTATAAAAGCAGCACGTCAGTTAATTAGTCATGGTCATATTTTGGTAAATAAGAAAAAAGTAAATATTCCGAGTTATCAATGTGAACCAAAAGATGTCATTACTGTTGCTCCTAAAATTCGTTCTATGGAATTAGTAAGTCGTTTTGAATTTGACAAAGAAAAAGCACGTTATCAACGTATTTTGCAAATTTTACAA
        Spermatozopsis_similis  ATGGCTCGATATATTGGTCCACGCTTAAGAATTATTCGTCGTCTTGGTAAATTAAGAGGTTTTACACGTAAAAAACCATTCCGCCGCGCTTTTAAAGGAAAAGGTGCTTTACAAAAAGTAATTCCTCCTGGACAACATGGTGCAAAATTATTTAAGTATCTAGTTCGTTTAAAAGTTAAACAAAGATTACGTTACAACTATGGTTTAACAGAACGTCAACTTGTACAATATGTAAAAAAAGCAAAAAAAACAAAAGAATCAACAGGTCAAGTTTTATTACAATTCTTAGAAATGAGACTTGATAATATTGTTTTTCGTTTAAATATGGCTCCGACTATTGCTGCAGCACGTCAATTAATTAGTCATGGGCATATTCAAGTAAATCAAAAACGAGTAAATATTGCTAGTTATATGTGTAAACCTAAAGATGTTATCTCAGTAAGCATGAAACCAAAATCATTAAAACTGGTATATCGTAACCAAGTGCGCTTCCACAAAAATCGTTTACAAAAAACATTAGCTTTCTTACTA
     Stephanosphaera_pluvialis  ATGGCAAGATATGTCGGTCCAAAATTAAGAATTATTCGTAGAATAGGTAAATTACGAGGTTTTACGCGTAAAAAGCCTTTTCGTCGTGTATATCGCGGAAAGGGGCCTTTAAAGAAAGTAATCCCTCCAGGTCAACATGGTGTAAAATTATTTAAATATTTAATCCGCTTAAAAGTTAAACAACGTTTACGTTTTAACTACGGATTAACGGAACGTCAACTAGTAAATTATGTAAAAAAAGCAAAAAAGGTTAGCGAAGCAACAGGTCAAGTATTATTACAATTGTTAGAGATGCGCTTAGATAACATTGTATTCCGTTTGAATATGGCACCAACAATAGTAGCAGCACGTCAATTAATTAGTCACGGGCACATTCTTGTAAATGGTAAAAAAGTAAAAATCGCAAGTTACATGTGTAAACCAAAAGAGGTTATTTCAGTAGCTATGAAAGAAAGAAGCCTTCGTTTAGTAAACAAAAATCGCATGCGTTTCTACAAAAAACGTTTAGAAAAAACAATTGCCTTTATATTA
      Stigeoclonium_helveticum  ATGTCTAGATATTTAGGACCTCGTTTAAGAATAACACGTCGTTTAGGACATTTGAGTGGTTTGACTAGAAAAAAACCAGCATTTAAACCTTTAAATCCTGTAAATCCTTTTGGTAAAATTATTCCACCTGGTGAACATGGCAATAAAAGTTTTAAATATTTAATTCGTTTAAAATTAAAACAACGATTACGTTTCCATTATGGATTAACGGAACGCCAATTAGTAAGATATGTGCAACAGGCTAAAAAAATAAAAGGTTCAACAGGACGAGTTTTATTACGTTTATTAGAAATGCGTTTAGATAATATTGTGTTTAGATTACATATGGCACCAACTATTAAGGCGGCTCGCCAATTAATTAGTCATGGTCATATCTTAATTAATAAGAAAAAAGTAACGATTCCAAGTTATCAATGTGAGCCTAAAGATATAATAACAGTTGCTCCAAAAATTATCTCAATGGAATTAGTGAGTCGTTTTGAATTTGATAGAGAGAAATCTCGTTATGATCGTATTTTACAAATTTTAGAG
    Treubaria_triappendiculata  ATGTCTAGATATATCGGTCCAAGATTACGAATTATACGACGCCTAGGTAAATTGAGAGGTTTAACAAGAAAAAAACCTTTCAAACGTTCTTTCCGAGGTAGAGGTCCTTTAAAAAAAGTTATCCCACCAGGACAACATGGTGCAAAACTTTTTAAATATTTAATCCGCTTAAAAGTAAAACAGAGACTTCGTTTTCATTATGGATTAAATGAAAAACAATTAATAAACTATATACGAAAAGCTAAAAAAAGCAAAGAATCTACTGGTCAAGTTTTACTTCAATTATTAGAAATGCGTCTTGATAATGTTATTTTTAGATTAAATATGGCTCCTACTATTATTGCAGCAAGACAATTAATTAGCCATGGACATATTTGTATTAATAATAAGAAAGTAAATATTGCTAGTTATATGTGTCAACCAAAGGACGTTATCTCTGTAGCAATGAAGCAAAAATCTTTGCGATTAGTAAAAAAAAATAAAATCAATTTTTATAAAAAGCGTTTAGAGAAAACATTAGCTTTTAATTTA
            Trochiscia_hystrix  ATGTCTAGATATATTGGTCCACGATTACGAATTATACGTCGACTAGGTAAATTGAGAGGTTTAACACGTAAAAAACCTTTCAAACGTTCTTTCCGAGGGCGAGGTCCTTTAAGAAAAGTTATCCCACCAGGACAACATGGTGCAAAACTTTTTAAATATTTAATCCGATTAAAAGTAAAACAAAGACTTCGTTTTCATTATGGATTAAACGAAAAGCAATTAATAAACTATATACGAAAAGCTAAAAAAAGCAAAGAATCTACTGGTCAAGTTTTACTTCAATTATTAGAAATGCGTCTTGATAATATTATATTTAGATTAAATATGGCTCCAACTATTATTGCAGCAAGACAATTAATTAGCCATGGACATATTTGTGTTAATAATAAAAAAGTAAACATTGCTAGTTATATGTGTCAACCAAAAGATGTCATATCAGTAGCAATGAAACAAAAATCTTTGCGATTAGTAAAAAAAAATAAAATAAATTTTTATAAAAAGCGTTTAGAAAAAACATTAGCTTTTAATTTA
                    Uronema_sp  ATGTCTAGATATTTAGGACCACGTTTAAGAATAACTCGTCGATTAGGCCATTTAAGTGGTTTAACACGAAAAAAACCATCGTTTAAACCAGTAAATCCTGTAAACCCATTTGGGAAAATAATTCCACCTGGTCAACATGGTAATAAAAGTTTTAAATATTTAATCCGTTTAAAATTAAAACAAAGATTACGTTTTCATTATGGATTAACGGAAAAACAATTAGTTCGTTATGTTCAACAAGCTAAAAAAATTAAAGGTTCAACAGGTAAAGTTTTATTACGCTTATTAGAAATGCGTTTAGATAATATTGTATTTAGATTACATATGGCTCCTACAATTAAAGCGGCACGCCAATTAATTAGTCATGGCCATATTTTAGTAAATAAGAAAAAAGTAACAATTCCAAGTTATCAATGTCAACCAAAAGATATTATTACAGTTGCTCCGAAAATTATTTCAATGGAATTGGTTAGTCGTTTTGAATTTGATAAAGAAAAGTATATTTATGATCGTATTTTAAAAATTTTAGAA
                Volvox_carteri  ATGTCACGTTATTTAGGCCCTCGTTTGAGAGTTATTCGTCGTATTGGTAAATTACGTGGATTTACACGTAAAAAACCTTTCCGACGTGTTTTTAGAGGTTTTGGTCGTTCAAAAAAAGTAATCCCACCAGGTCAACACGGTACAAAACTTTTAAAGTATCTAATCCGTTTAAAAGTAAAACAACGTTTACGTTTTAACTATGGCATTACAGAACGTCAACTTGTAAACTATGTACGTAAAGCAAAAAAAATTAAAGAATCTACAGGTCAAGTATTATTACAATTTTTAGAAATGCGTTTAGATAATATTGTATTTCGTTTAAATATGGCACCTACGATTCCAGCAGCGCGTCAACTTATTAGTCATGGACATATTCGTGTAAATAATAAAAAAGTAAATATTCCTAGTTACATGTGTAAACCAAAAGATGTTATTTCGGTAGCTATGAAACAAAGTTCATTAAAACTAGTAAATAAAAATCGTATGCGTTTTTATAAAAAACGTTTAGAAAAAACGTTACCTTTTGTTTTA
            Carteria_crucifera  ATGTCAAGATATATAGGTCCAAAATTAAGAATTATACGTCGAATTGGTAAATTACGAGGTTTAACACGTAAAAAACCTTTTCGTAGAGTTTTTAGAGGCAGAGGTCCTTTAAAAAAAGTGTTACCTCCAGGTCAACATGGTAAAAAATTATTTAAATTTTTAATTAGATTAAAAGTAAAACAAAGACTACGTTTTAATTATGGTCTTACTGAAAGACAGTTAATGCAGTATATACGAAAAGCTAAAAAAATTAAAGAAGCTACAGGGCAAGTTTTACTTCAATTATTAGAAATGCGATTAGATAATATTGTTTTCCGTTTACATTTTGCTCCTACTATAGGAGCTGCTAGACAACTGATAAATCATGGCCATATAAAAGTTAACAATGCCAAAGTGACAATACCTAGTTATCAATGTAAACCAAAAGATGTTATTTCTATTGCCATGAAAGAACAATCGTTAAAAGTTGTAAATAGAAATAGAGTTAGTTTTTATAAAAAACGTTTAGAAAAAACATTAGCTTTTATTATT

    ;
end;


begin mrbayes;
    charset firstsecond = 1-.\3 2-.\3;
    charset third = 3-.\3;
    partition mine = 2: firstsecond, third;
    set partition=mine autoclose=yes;
    lset applyto=(all) nst=6 ngammacat=4 rates=invgamma;
    prset applyto=(all) statefreqpr=dirichlet(1) ratepr=variable pinvarpr=uniform(0,1) brlenspr=Unconstrained:GammaDir(1.0,0.1,1.0,1.0) shapepr=exponential(1.0);
    unlink shape=(all) statefreq=(all) revmat=(all);
    mcmc ngen=6250000 samplefreq=500 printfreq=1000 starttree=random nruns=2 nchains=2 savebrlens=yes filename=rps4;
    sump relburnin=yes burninfrac=0.2;
    sumt relburnin=yes burninfrac=0.2;
end;
