# Supplementary material for: Order, please! Uncertainty in the ordinal-level classification of Chlorophyceae
Source: PeerJ. 2019 May 15;7:e6899. doi: 10.7717/peerj.6899 (PMC6525593; doi:10.7717/peerj.6899)
Supplement: Supplemental Information 1 — This compressed folder contains untrimmed, masked alignments for individual chloroplast genes (subfolder nexus), as well as trimmed alignments with appropriate analysis blocks and the consensus trees resulting from these single-gene and concatenated analyses (MrBayes subfolders). Supplementary methods with associated references are included in the SupplementaryMethods.txt file. SVDquartets, BaliPhy, PhyloBayes and RAxML analysis files are in separate subfolders, with their respective resulting tree files. Files associated with MrBayes analysis of the 1st and 2nd positions and the analysis of the 3rd positions are placed in the subfolders 1st_and_2nd_positions_only and 3rd_positions_only, respectively. The 18Splastid_combined subfolder contains the MrBayes analysis materials (alignment and consensus tree) for the analysis including nucleotide plastid data as well as 18S nucleotide data. Documentation, trees and scripts used to create Fig. 3 are included in the “Figure3” subfolder, and documentation for and full results of Treespace analyses are in the “Treespace” subfolder. The results of the AU topology tests are included in a Word document. [file peerj-07-6899-s008.zip › supplementary_alignments_trees/mrbayes_nt_alignments_trees/rps18-stripped.nex]

#nexus

begin data;
    dimensions ntax=67 nchar=219;
    format datatype=dna gap=-;
    matrix
                 Ankyra_judayi  CCAATAATTCCACCAAAATCGTTAATTATTAATCGTCGTATTATTGATTATAAACATTGTGGGTTGTTACAAAAATATATTGGTCTTGGAGGCAAAATTTTATCACGACGCCAAACAAAATTAACTGCTAAACAACAACGTTATGTTGCAAAAACTATTAAAAGCGCAAGAATTATGGGCTTACTACCGTTTGTTAGTAAAGAAAAAGGATTTTTTCGT
        Atractomorpha_echinata  CCAATTATTCCACCAAAATCTTTAATTATTAATCGTCGTATCATTGATTATAAACATTGTGGTTTATTACAAAAATATATTGGTCTTGGAGGAAAAATTTTGCCACGACGTCAAACAAAATTAACAGCTAAACAACAACGTTATGTTGCAAAAACTATTAAAAGTGCTAGGATTATGGGCTTATTACCGTTTGTTAGTAAAGAAAAAGGATTTTTTCGT
      Borodinellopsis_texensis  CCAATAATTCCACCTAAATCATTAGTTATTAATCGTCGTATTATAGATTACAAACATTGTGGATTATTACAAAGATACATTGGTTTAGGTGGTAAAATTTTACCACGAAGACAAACCCGTTTAACAGCAAAACAACAACGTTATATAGCTAAAACTATAAAAAGTGCAAGAATTGTGGGTCTATTACCTTTTGTAAGCAAAGAAAAAGGTTTTTTTAGA
          Bracteacoccus_aerius  CCCATAATTCCTCCAAAATCTTTGATTATTAATCGTCGAATTATCGATTATAAACACTGTGGTTTATTACAAAGATATATTGGTTTGGGAGGTAAAATTTTACCTCGCAGACAAACAAAATTATCTGCAAAACAACAGCGTTACATCGCAAAAACAATCAAAAGCGCAAGAATTATGGGATTATTACCTTTCGTTAGCAAAGAAAGAGGTTTTTTTAGA
       Bracteacoccus_giganteus  CCGATCATTCCTCCAAAATCTTTAATCATTAACCGTCGAATCATCGATTATAAACATTGTGGTTTATTACAAAGATACATTGGTTTGGGAGGTAAAATTTTACCTCGCAGACAAACTAAATTATCTGCAAAACAACAACGTTATGTAGCAAAAACGATTAAAAGCGCTCGAATTATGGGATTATTACCTTTCGTGAGTAAAGAACGAGGTTTTTTTAGA
           Bracteacoccus_minor  CCAATTATTCCTCCAAAATCTTTGATTATTAACCGCCGAATCATCGATTATAAACACTGCGGTTTATTACAGAGATATATTGGTTTAGGAGGGAAAATTTTACCTCGCAGACAAACCAAATTATCTGCGAAACAACAACGTTATATAGCAAAAACGATCAAAAGCGCGCGAATTATGGGATTATTACCTTTCGTAAGTAAAGAAAGAGGTTTTTTTAGA
         Carteria_cerasiformis  CCTTTAATTCCGCCTAAATCTTTATTAGTAAACCGTCGTATTATTGACTATAAAAACGCTGGTTTATTACAAAAATATATAGGTATTGGGGGAAAAATCTTGCCACGCTTACAAACCGGATTAACATCAAAACAACAACGTTATGTAGCGAAAACAATAAAAAGCGCTCGAATAATGGGATTATTGCCTTTTGTTGGAAAAGAGCGTGGGTTTTTTCGA
           Carteria_sp_SAG_8_5  CCTATTATTCCACCTAAATCACTCATTATTAATCGTCGTATTATTGATTATAAACATTGTGGTCTATTACAACGTTATATTGGCTTAGGAGGAAAAATTTTACCTAGAAGACAAACGAATTTAACAGCAAAACAACAAAGATATGTAGCAAAAACTATTAAAACAGCTCGTGTAATGGGTCTTTTACCATTTGTTAGTAAAGAACGAGGTTTTTTTAGA
      Chaetopeltis_orbicularis  CCAATTATTCCACCAAAATATCTTTTTATTGATCGTAAATTTGTTGATTATAAAAACAGAGGTTTATTACAAGAGTATATCCGTTTTGATGGTAAAATCTTACCAAGAAGAAAAACTGGTATTACAACTAAACAACAGCGTTATTTAACCAAAGCAATTAAAACAGCACGAATTCTTGGTTTATTACCTTTTGTAAAAAAAGAAAAAGGATTCTTCCGT
     Characiochloris_acuminata  CCAATAATTCCACCAAAATCATTAGTTATTAACCGTCGAATTATTGATTATAAACATTGTGGTTTATTACAACGTTATATTGGTTTAGGTGGGAAAATCTTACCAAGAAGACAAACTCGTTTAAGCGCAAAACAACAACGTTATGTTGCAAAAACAATTAAAAGCGCTCGAATTATGGGATTATTACCTTTTGTTAGTAAAGAAAAAGGATTCTTTAGA
       Chlamydomonas_applanata  CCTATTATTCCACCAGCACAACTTGTTATTAATCGCCGTATCATTGATTATAAACACTGTGGTTTATTACAACGTTATACTGGTTTAGGTGGTAAAATTTTACCAAGAAAACAAACACGTTTAACACCAAAACAACAACGTTATATTGCGAAAACAATTAAAAGTGCTCGTATTATGGGTCTTTTACCGTTTGTAAGAAAAGAAAAAGGTTTCTTTAGA
         Chlamydomonas_nivalis  CCAATAATTCCACCCAAATCATTAATTATTAATCGTAGAATTATTGATTATAAGCATTGCGGTTTATTACAAAGATATATAGGTTTAGGTGGTAAAATTTTGCCAAGACGACAAACGCGATTAACTGCAAAACAACAACGCTATGTAGCAAAAACAATTAAAAGTGCTAGAATAATGGGATTATTACCTTTTGTAAGTAAAGAACGAGGCTTTTTTCGA
        Chlamydomonas_peterfii  CCAATCATTCCTCCAAAAACCTTAATTATTAATCGTCGTATTATTGATTATAAACATTGTGGTTTATTACAACGTTATATTGGTCTAGGTGGGAAAATTTTACCGCGTCGACAAACGCGTTTAACAGCAAAACAACAACGTTTTGTTTCGAAAACTATTAAAACAGCTAGAGTTATGGGCTTATTACCTTTTGTAAGTAAAGAACGTGGTTTCTATAGA
     Chlamydomonas_reinhardtii  CCTTTAATTCCACCAAAAACATTAGTAATTAATCGTCGTTATATTGATTATAAACACAGTGGTTTATTACAACGTTATATTGGTTTAGGTGGTAAAATTTTACCAAGAAGACAAACACGTTTAACAGCAAAACAACAACGTTTTGTTGCAAAAACTATTAAAACTGCACGTGTAATGGGCTTGTTACCGTTTGTTAGTAAAGAACGCAGTTTTTTTAAA
         Chlorococcum_tatrense  CCAATTATTCCACCAAAATCATTAGTTATTAATCGACGTATTATTGATTATAAACACTGTGGTTTATTACAACGTTATATTGGTTTAGGTGGAAAAATTTTACCAAGAAGACAAACACGTTTAACAGCAAAACAACAACGTTATATTGCTAAAACAATTAAAAGTGCTAGAATTATGGGTTTACTTCCGTTTGTAAGTAAAGAAAAAGGTTTCTTTAGA
       Chlorogonium_capillatum  CCTATTATTCCACCAAAATCTTTAATTATTAACCGACGTATTATCGATTATAAACATTGTGGTTTATTACAACGTTATATTGGTTTAGGTGGTAAAATTTTACCAAGACGTCAAACACGTTTAACAGCGAAACAACAACGTTATATTGCAAAAACAATTAAAAGTGCTCGAATTATGGGTCTTTTACCTTTTGTAAGTAAAGAAAAAAGTTTTTTCAGA
         Chloromonas_perforata  CCAATTATTCCACCAAAATCATTAGTTATTAATCGACGTATTATTGATTATAAACACTGTGGTTTATTACAACGTTATATTGGTTTAGGTGGTAAAATTTTACCGAGAAGACAAACACGTTTAACAGCAAAACAACAGCGTTATATTGCTAAAACAATTAAAAGCGCTAGAATTATGGGGTTACTTCCATTTGTAAGTAAAGAAAAAGGTTTCTTTAGA
           Chloromonas_radiata  CCTATAATTCCACCAAAATCATTAATTATAAATCGTCGAATTATCGATTATAAACATTGTGGTTTATTGCAAAGATATATTGGTTTAGGAGGTAAAATTTTACCACGACGACAAACTCGGTTAACTGCAAAACAACAAAGATATGTAGCAAAAACAATTAAAAGTGCTCGAATAATGGGGTTATTACCATTTGTAAGTAAAGAACGTGGTTTTTTTAGA
             Chloromonas_rosae  CCAATAATTCCACCCAAATCATTAATTATTAATCGTAGAATAATTGATTATAAGCATTGTGGTTTATTACAAAGATATATCGGTTTAGGTGGTAAAATTTTGCCAAGAAGACAAACGCGATTAACTGCAAAACAACAACGATATGTAGCAAAAACAATTAAAAGTGCTAGAATAATGGGATTATTACCTTTTGTAAGTAAAGAACGAGGATTTTTTAGA
       Chlorosarcinopsis_eremi  CCAATTATTCCACCTAAATCGTTAGTAATTAACAGACGTATTATTGATTATAAGCACTGTGCTTTATTACAACGTTATATTGGTCTAGGAGGTAAAATTTTACCGAGAAGACAAACACGCTTAACAGCTAAACAACAACGTTATATTGCTAAGACAATTAAAAGTGCAAGAATCATGGGGCTTTTACCTTTTGTTAGTAAAGAAAAAGGCTTTTTTAGA
        Chlorotetraedron_incus  CCTATTATTCCACCTAAATCGTTTTTAATTAATTCAAGAATTATTGATTATAAACACTGTGGCTTATTACAAAGATATATTGGTTTAGGAGGTAAAATTTTACCACGTAGACAAACTAAATTAACAGCAAAACAACAGCGTTATATTGCAAAAACTATTAAAAGTGCTCGAATCATGGGACTTTTACCATTTGTAACAAAAGAAAAAGGGTTTTTTAGA
    Chromochloris_zofingiensis  CCCATTATTCCTCCAAAATCATTGATTATTAATCGCCGAATCATTGATTACAAACACTGTGGTTTACTTCAAAAATATATTGGTTTAGGTGGGAAAATTTTACCAAGAAGACAAACCAAATTAACAGCTAAACAACAACGTTATCTTGCAAAAACAATTAAAACGGCTAGAATTATGGGATTATTACCTTTCGTAACAAAAGAAAGAGGCTTTTTTAGA
       Cylindrocapsa_geminella  CCTACTCGAAATCAGAAAACTAAAAATAATTATAGCAAAATAATAGATTATAAAAATTTTCTTTTTTTAAGCAATTATATAGGGAGAGGAGGAAAAATTCTCTCACGCGCTCAAAATGGTTTCATTGCAAAGCATCAACGTTACACTGCGAGAGCTATCAAAAATGGAAGAATTATGGGATTAATGAATTTTGTTACAAAAGAAAAAGGATACTTTACT
         Desmotetra_stigmatica  CCTATTATTCCGCCTAAAACATTGATTATTAATCGTAGAATTATCGATTATAAACACTGTGGACTATTACAAAGATATATTGGTTTAGGCGGAAAAATTTTACCAAGAAGACAAACTCGTTTAACAGCTAAACAACAAAGATATATTGCAAAAACAATTAAGAGTGCTCGAATTATGGGACTATTACCTTTTGTAAGTAAAGAAAAAGGTTTTTTTAGA
        Dictyochloris_fragrans  CCTATTATTCCACCAAAATCATTACTTATTAATCGTCGAATTATTGATTATAAACATTGTGGTTTATTACAAAAATATATAGGTTTAGGAGGAAAAATTTTGCCTAGACGACAAACTCGTTTATCAGCTAAACAACAACGATATGTTGCAAAAACTATAAAAAGTGCTCGAATTATGGGATTACTACCTTTTGTTAGTAAAGAAAAAGGGTTTTTCCGT
             Dunaliella_salina  CCATTAATTCCACCAAAGTCTTTAATTATTAATCGACGTATTATTGATTATAAACATTGTGGCTTATTACAACGTTACATCGGTTTAGGTGGTAAAATTTTACCTAGAAGACAAACACGTTTAACAGCTAAACAACAACGCTATATTGCTAAAACAATTAAAAGTGCACGTGTAATGGGTTTATTACCATTTGTAAGTAAAGAAAAAGGTTTTTTTAGA
         Floydiella_terrestris  CCTATTATTCCACCAAAATCTCTTTTTATTGATCGTAAATTTGTAGATTATAAAAATAGAAGCTTATTACAAGAATATATTAGTTTTGATGGAAAAATTTTGCCTAGAAGAAAAACAGGAATTACAACAAAACAACAACGTTATTTAACAAAAGCTATTAAAACAGCTCGTATTCTTTGCTTATTACCGTTTGTCAAAAAAGAGAAAGGATTCCTAAGA
       Follicularia_botryoides  CCTATTATTCCGCCAAAATCATTAATTATTAATCGTCGAATTATTGATTATAAACACTGCGGTTTACTGCAAAAATATATTGGTTTGGGAGGTAAAATTTTACCTCGTAGACAAACAAAATTAACAGCAAAGCAGCAACGTTATGTTGCAAAAACAATTAAGACGGCAAGAGTCATGGGATTACTTCCTTTTGTAAGTAAAGAAAGGGGATTTTTTAGA
       Golenkinia_longispicula  CCTATTATTCCGCCGAAATCATTAATTATTAATCGTCGTATTATAGATTACAAACATTGTGGTTTGTTACAACGTTATATAGGTTTAGGAGGAAAAATTTTACCGAGAAGGCAATCGAGATTAACGGCCAAGCAACAACGTTATGTGGCGAAAACTATTAAAAGTGCTCGTATTATGGGGTTATTACCTTTCGTGAGCAAAGAACGTGGGTTTTTTCGT
              Gonium_pectorale  CCAATTATTCCCTCAAAAACATTAGTCATTAATCGCCGTATTATTGATTATAAACATAGTGGTTTATTACAACGTTATATTGGTTTAGGTGGTAAAATTTTACCTAGAAGACAAACACGTTTAACAGCAAAACAACAAAGATATGTGGCTAAAACAATTAAAACAGCTCGTGTGATGGGTTTATTACCTTTTGTTAGTAAAGAACGCAGCTTTTTTAAA
       Haematococcus_lacustris  CCTATAATACCTCCAAAATCTTTAATTATCAACCGTCGTATTATAGATTATAAACATTGTGGATTATTACAACGTTATATTGGTCTAGGTGGAAAAATTTTACCTAGAAGACAAACACGTTTATCAGCAAAACAACAACGTTATATGGCAAAAACAATAAAAAGCGCACGTATTATGGGCTTTTTACCTTTTGTAAGTAAAGAAAAAGGTTATTTTAGA
            Hafniomonas_laevis  CCTTTAATTCCTGCCAAATCCTTAATTATTAATCGTCGTTTAATTGATTATAAAAATACGGGTTTATTACAATATTATATTGGGTTAGGTGGTAAATTATTACCTCGTCGTCAAACACGTTTAAGCGCTAAACAACAACGTTTTGTTGCAAAAACGGTTAAAAGTGCACGTGTTATGGGGTTATTACCATTTGTAAGCAAAGAACGTAGTTTCTTTAGA
          Hariotina_reticulata  CCAATTATTCCACCAAAATCTTTTATTCTTAATCGTCGCATTATTGATTATAAACATTGTGGATTATTACAACGTTATATTGGTTTAGGAGGGAAAATTTTACCTCGTCGACAAACAAAATTAACAGCAAAACAACAACGTTATGTTGCTAAAACAATTAAAAGTGCTCGTATTATGGGCTTATTACCTTTCGTTACAAAAGAACGAGGTTTTTTTAGA
                 Jenufa_minuta  CCTATTATTCCACCAAAGTCTATGATACTTAATCGTCGTCTTGTAGACTATAAACACTGTAGTTTATTACAACAATATATTGGATTGGGTGGTAAAATATTATCAAGACGGCAAACGCGCTTAACAGCAAAACAACAACGTTACATAGCTAAAACAATTAAAAGTGCAAGAATTATGGGATTTTTACCTTTTGTAAGTAAAGAAAAAGGTTTTTTCAGA
              Jenufa_perforata  CCCATTATTCCACCAAATTCCATGGTTTTGAATCGCCGTCTTATTGACTATAAACATTGTAGTTTATTACAACAGTATATAGGATTAGGTGGGAAAATTTTGCCAAGAAGACAAACTCGTTTAAGTGCAAAACAACAACGTTATATAGCTAAAACAATTAAAAGTGCAAGAGTTATGGGATTTTTACCTTTTGTTAGTAAAGAAAAAGGTTTTTTTAGA
          Kirchneriella_aperta  CCTATTATTCCACCGAAATCACTTATTATTAATCGTAGAATTATTGACTATAAACATTGTGGGTTATTACAACGTTATATTGGGTTAGGTGGGAAAATTCTTCCGAGAAGACAAACGAAATTAACGGCCAAACAACAACGTTATGTAGCAAAAACAATTAAAAGTGCTCGAATCATGGGACTTCTACCATTTGTTACAAAAGAGCGCGGTTTTTTTAGA
      Koshicola_spirodelophila  CCGGTCATTCCGCCAAAATCAATTTTTATTGACCGAAAATTTGTCGATTATAAAAATCGTGGATTATTACTTGAATATATAAGTTTTGATGGTAAAATTTTACCAAAACGAAAAACAGGAATTACTACTAAACAACAAAGATATTTAACAAAAGCTATTAAAACAGCTAGAATTTTAGGTCTTTTACCTTTTGTTCAAAAAGAAAAAAATGTGTTTAGA
           Lobochlamys_culleus  CCTATAATTCCACCAAAATCTTTAATTATTCATCGTCGAATTATTGATTATAAACATTGTGGATTATTACAAAGATATATTGGTTTAGGTGGAAAAATTTTACCAAGAAGACAAACACGCTTGACTGCAAAACAACAAAGATTTGTGGCAAGAGCTATTAAAAGTGCTCGAATTATGGGTTTATTACCATTTGTTAGTAAAGAGCGCGGGTTTTTCAGA
            Lobochlamys_segnis  CCAATAATTCCGCCAAAATCTTTAATTATACATAGACGTATAATTGATTATAAACATTGTGGATTATTACAAAGATATATAGGATTAGGAGGAAAAATTTTACCAAGACGACAAACACGTTTGACAGCAAAACAACAAAGATTTGTAGCAAAAGCTATTAAAAGTGCTAGAATTATGGGGTTATTACCTTTTGTTAGTAAAGAACGTGGCTTTTTTAGA
           Microglena_monadina  CCAATAATTGCACCAAAATCTTTTGTAATTAACGAACGTATTATTGATTATAAAAACTGTGTTTTTCTTCAAAATTATATTGGGTTAGGTGGTAAAATTTTACGTCGTCAAAGAACTAAGTTAAGTTCAAAAAATCAAAGATTTATTGCAAAAACTATTAAAACTTCAAGAATGGTATCATTACTACCTTTTGTTAGTAAAGAAAAAGGATTTTTTAGA
                 Microspora_sp  CCTATTATTCCACCAAAATCTTTAATGATTAATCGAAGATTAATTGATTATAAACATTGTGGTCTTTTACAGAAATATATTGGTTTAGGAGGGAAAATTTTGTCAAGAAAGCAAACTCGTTTATCTGCAAAGCAGCAACGATATATAGCCAAAACAATTAAAAGTGCTCGTATTATGGGGTTACTACCTTTTGTTAGCAAAGAAAAAGGTTTTTTTCGT
       Mychonastes_homosphaera  CCCGTAATTCCACCAAAATCATTAATTATTAACCGTCGTTTAATTGATTACAAACACTGTGGTTTATTACAACGTTATATTGGTTTAGGCGGTAAAATTTTACCACGTCGTCAAACACGTTTAACAGCAAAGCAACAACGTTACATTGCTAAAACAATTAAAAGTGCGCGTATTATGGGCTTATTACCATTCGTAGCAAAAGAACGTGGATATTTCAGA
           Mychonastes_jurisii  CCCGTTATTCCACCAAAATCATTAATTATTAACCGTCGTTTAATTGATTACAAACACTGTGGTTTATTACAACGTTATATTGGTTTAGGCGGCAAAATTTTACCACGTCGCCAAACACGTTTAACAGCAAAACAACAACGTTATATTGCTAAAACGATTAAAAGTGCACGTATTATGGGATTACTACCATTCGTAGCCAAAGAACGTGGATATTTTAGA
           Neochloris_aquatica  CCAATAATCCCACCCAAATCTTTTTTAATTAATTCTAGAATTATTGATTATAAACATTGCGGATTATTACAAAAATATATTGGTTTAGGAGGAAAAATTTTACCTCGTAGACAAACCAAATTGTCAGCTAAACAACAACGCTATATTGCTAAAACAATTAAAAGTGCTAGAATTATGGGACTTTTACCTTTTGTTACAAAAGAAAAAGGCTTTTTTAGA
      Oedocladium_carolinianum  CCCGTTATTGCACCGAAATCTATTTTTATAGATCGTAAATTTATTGATTATAAAAACCGTAGTTTATTACAAGAATATATAAGTTTTGATGGTAAAATTCTTCCAAAAAGAAAAACAGGAATTACGACAAAACAACAACGATTTTTGACAAAAGCTATTAAAACAGCCCGTATTCTTGGTTTGCTCCCATTTGTAAAAAAAGAGAAAGGATTTTTTCGA
      Oedogonium_angustistomum  CCGGTTATTGCACCGAAATCTATTTTTATAGATCGTAAATTTATTGATTATAAAAATCGTAGTTTATTACAAGAATATATAAGTTTTGATGGGAAAATACTTCCAAAAAGAAAAACAGGGATTACTACAAAACAGCAACGATTTTTGACAAAAGCTATTAAAACAGCTCGTATTCTTGGTTTATTACCATTTGTAAAAAAAGAAAAAGGATTCTTTCGC
          Oedogonium_cardiacum  CCGATTATTGCACCGAAATCTATTTTTATAGATCGTAAATTTATTGATTATAAAAATCGTAGTTTATTACAAGAATATATAAGTTTTGATGGAAAAATCCTTCCAAAAAGAAAAACAGGAGTTACTACAAAACAGCAAAGATTTTTAACAAAAGCTATTAAGACAGCTCGTATTCTTGGTTTATTACCATTTGTAAAAAAAGAGAAAGGATTCTTTCGC
        Oogamochlamys_gigantea  CCAATTATTTTGCCAAAATCTTTTGTTATTAATCGTCGAATTATTGATTATAAACACTGTGGTTTACTACAACGATATCTTGGTTTAGGTGGTAAAATTTTACCAAGACGTCAAACTCGTTTAACCGCAAAACAACAACGATTTGTTGCAAAAGCTATAAAGAGTGCACGTGTAATGGGTCTGTTACCTTTTGTGAGTAAAGAACGTGGCTTTTTTAGA
        Ourococcus_multisporus  CCGATTATTCCACCAAAATCTTTAATTATTAATCGTCGTATTATTGATTATAAACATTGTGGTTTATTACAACGCTATATTGGTTTAGGCGGTAAAATTCTTCCTAGAAGACAAACTAAATTAACTGCAAAGCAACAACGTTATATTGCAAAAACAATTAAAAGCGCTAGAATCATGGGATTACTACCATTTGTAACTAAAGAAAGAGGTTTTTTTAGA
         Palmellopsis_texensis  CCTATTATCCCACCTAAATCATTAGTTCTTAATCGTAGAATAATCGACTACAAACATTGTGGCTTATTGCAACGTTATATTGGGCTAGGAGGCAAAATTTTACCTAGACGTCAAACTCGTTTAACAGCAAAACAACAACGATATGTAGCAAAAACAATTAAAAGTGCACGTGTTATGGGATTATTACCATTTGTTAATAAAGAACGTGGTTTTTTTAGA
       Parallela_transversalis  CCAATTATTCCACCAAAATCTTTAATTATTAATCGCCGTCTTATTGATTACAAATATTGTGGTTTATTACAAAAATATATAGGTTTAGGAGGTAAAATTCTGCCTCGAAGACAAACTCGTTTAACTGCTAAGCAGCAACGATATATAGCTAAAACGATTAAAAGTGCTCGTATTATGGGGTTCTTACCTTTCGTTAGTAAGGAAAAAGGCTTTTTTCGA
             Pediastrum_duplex  CCAATTATTCCACCTAAATCTTTTTTAATTAACTCAAGAATCATTGATTATAAACATTGTGGTTTGTTACAAAGATATATTGGATTAGGGGGGAAAATTTTACCTCGCAGACAAACAAAATTAACTGCAAAACAACAACGTTATATTGCAAAAACAATTAAAAGTGCACGAATTATGGGTCTATTACCATTTGTAACAAAAGAAAAAGGTTTTTTTAGA
         Phacotus_lenticularis  CCAATTATTCCACCTAAATCACTGATTATTAACCGTCGTATTATTGATTATAAACACTGTGGTTTATTACAACGTTATATTGGTTTAGGTGGTAAAATCTTACCACGTCGACAAACACGTTTATCAGCAAAACAACAACGTTATGTTGCCAAAACAATTAAAAGTGCACGTGTAATGGGTTTATTACCTTTTGTTAGCAAAGAAAAAGGTTTCTTTAGA
            Pleodorina_starrii  CCTATTATCCCACCAAAAACATTAGTAATTAATCGACGTATTATAGATTATAAACATAGTGGTTTATTACAGCGCTATATTGGTTTAGGCGGAAAAATTTTATCAAGAAGACAAACACGTTTAACAGCAAAACAACAAAGATACGTTGCTAAAACAATTAAAACAGCACGTGTTATGGGTTTATTACCTTTTGTTAGTAAAGAACGCAGTTTTTTTAAA
        Protosiphon_botryoides  CCAATTATTCCACCTAAGTCATTAGTTATTAATCGTCGTATTATTGATTACAAACACTGTGGTTTATTACAACGTTATATTGGTTTAGGTGGTAAAATTTTACCTAGAAGACAAACACGTTTAACGGCTAAACAACAACGTTATATTGCAAAAACAATTAAAAGTGCAAGAATTATGGGTTTACTACCATTTGTAAGTAAAGAAAAAGGTTTCTTTAGA
Pseudomuriella_schumacherensis  CCCATTATTCCTCCTAAATCATTAATTATTAATCGCAGAATTATTGATTATAAACATTGTGGACTACTTCAAAGATATATTGGTTTAGGTGGAAAAATTTTACCTAAAAGACAAACAAAATTAACTGCAAAACAGCAACGTTATGTAGCTAAAACTATTAAAAGTGCTAGGATTATGGGCTTATTACCTTTTGTTACAAAAGAAAGAGGTTTTTTTAGA
            Rotundella_rotunda  CCTATTATTCCACCGAAATCTCTTTTAATTAATCGTCGTATTATTGATTATAAACATTGTGGTTTATTACAAAGATACATTGGTTTAGGAGGAAAAATTTTACCTAGAAGACAAACAAAATTAAGTGCAAAACAACAACGTTTTATTGCAAAAACGATTAAAAGTGCTCGTATTATGGGATTCTTACCTTTTGTTACAAAAGAAAGAGGTTTTTTTAGA
          Scenedesmus_obliquus  CCAATTATTCCACCAAAATCATTTATTCTGAATCGTCGTATTATTGATTATAAACATTGTGGATTATTGCAACGTTATATTGGTTTAGGAGGAAAAATTTTACCTCGTCGACAAACAAAATTAACAGCAAAACAACAACGTTATGTGGCAAAAACAATTAAAAGTGCTCGAATTATGGGCTTATTGCCTTTTGTTACAAAAGAAAGAAGTTTTTTTAGA
        Schizomeris_leibleinii  CCTGTTATCCCTCCAAAATCAGTTTTTATTGATCGTAAACTTATTGATTATAAAAACCGTGGTTTATTACAAGAATACATTAATTTTACAGGGAAAATCATACCAAGACGTAAAACAGGTATTACAACAAAACAACAACGTTATTTAACAAAAGCTATTAAAACTGCTCGTATATTAGGGTTACTTCCTTTTGTAAAAAAAGAAAAAGGTTTTTTTAGA
        Spermatozopsis_similis  CCAATTATTCCGCCAAAATCTTTGGTTGTAAATCGTCGTATTATTGATTATAAACATTGTGGTTTATTACAACGTTATATTGGTTTAGGCGGAAAAATTTTACCTCGTCGTCAAACACGTTTAACGGCAAAACAACAACGTTATGTTGCAAAAACAATTAAAAGTGCTCGTATTATGGGATTATTACCATTTGTAAGCAAAGAAAAAGGATTCTTTAGA
     Stephanosphaera_pluvialis  CCTATTATGCCACCTAAAAAACTAGTAATGAATAGACGCATAATTGACTATAAACATTGTGGATTATTACAACGTTATATAGGTTTAGGTGGTAAAATTTTACCTAGAAGACAAACACGTTTAACTGCAAAGCAACAGCGTTATATAGCAAAAACAATTAAAAGCGCTAGGATTATGGGTTTATTACCATTTGTATCTAAAGAAAAAGGATACTTTAAA
      Stigeoclonium_helveticum  CCTGTAATTCCACCTAAATCTATATTTATTGATCGTAAAATTATTGATTATAAAAACCGTAGTTTATTACAAGAATATATCTATTTTACTGGAAAAATTATTCCAAAAAGAAAAACAGGTATTACAACTAAACAACAACGTTATTTAACTAAAGCAATTAAAACAGCAAGAATTCTAGGTTTATTACCATTTGTTAAAAAAGAAAAAGGCTTTTTTAGA
    Treubaria_triappendiculata  CCTATAATTCCACCAAAATCTTTAATTATAAATCGTCGAATTATTGATTATAAACACTGTGGTTTATTACAAAGATATATTGGTATTGGTGGAAAAATTTTACCAAGACGAAAAACACGTTTAACTGCAAAACAACAACGTTATATAGCTAAAACGATAAAAAGTGCTCGAATTATGGGATTATTACCTTTTGTAAGTAAAGAAAGAGGTTTTTTTAGA
            Trochiscia_hystrix  CCTATAATTCCTCCCAAATCTTTAATTATTAATCGTCGAATTATTGATTATAAACATTGTGGTTTATTACAAAGATATATAGGTATTGGTGGTAAAATTTTACCAAGACGAAAAACACGTTTAACCGCAAAACAACAACGTTATATAGCAAAAACTATAAAAAGCGCTCGAATTATGGGATTACTACCTTTTGTTAGTAAAGAAAGAGGATTTTTTAGA
                    Uronema_sp  CCTGTTATACCTCCTAAATCTGTAATTATTGATCGTAAAATTATTGATTATAAAAACCGAAGTTTATTACAAGAATATATTTATTTTACTGGAAAAATAATTCCAAGAAGAAAAACTGGGATTACTACTAAACAACAACGTTATTTAACAAAAGCAATTAAAACAGCTAGAATTTTAGGCTTATTACCATTTGTTAAAAAAGAAAAAGGATTTTTTAGA
                Volvox_carteri  CCAATTATTCCACCAAAAACATTAGTAATTAATCGACGTATTATTGATTATAAACATAGTGGTTTATTACAGCGTTATATTGGTTTAGGCGGAAAAATTTTACCAAGAAGACAAACACGTTTAACAGCAAAACAACAAAGATACGTTGCTAAAACAATAAAAACAGCACGTGTTATGGGTTTATTACCTTTTGTTAGTAAAGAACGCAGCTTTTTTAAA
            Carteria_crucifera  CCGTTAATTCCACCTAAATCATTATTAGTAAATCGAAGAATTATTGATTATAAAAATGCTGGTTTATTACAAAAATATATAGGTATCGGGGGAAAAATATTACCTCGATTACAAACAGGGTTAACATCAAAACAACAACGTTATGTAGCTAAAACAATTAAAAGTGCTCGTATTATGGGTTTACTACCTTTTGTTGGGAAAGAACGTGGTTTTTTTAGG

    ;
end;


begin mrbayes;
    charset firstsecond = 1-.\3 2-.\3;
    charset third = 3-.\3;
    partition mine = 2: firstsecond, third;
    set partition=mine autoclose=yes;
    lset applyto=(all) nst=6 ngammacat=4 rates=invgamma;
    prset applyto=(all) statefreqpr=dirichlet(1) ratepr=variable pinvarpr=uniform(0,1) brlenspr=Unconstrained:GammaDir(1.0,0.1,1.0,1.0) shapepr=exponential(1.0);
    unlink shape=(all) statefreq=(all) revmat=(all);
    mcmc ngen=6250000 samplefreq=500 printfreq=1000 starttree=random nruns=2 nchains=2 savebrlens=yes filename=rps18;
    sump relburnin=yes burninfrac=0.2;
    sumt relburnin=yes burninfrac=0.2;
end;
