# Supplementary material for: Order, please! Uncertainty in the ordinal-level classification of Chlorophyceae
Source: PeerJ. 2019 May 15;7:e6899. doi: 10.7717/peerj.6899 (PMC6525593; doi:10.7717/peerj.6899)
Supplement: Supplemental Information 1 — This compressed folder contains untrimmed, masked alignments for individual chloroplast genes (subfolder nexus), as well as trimmed alignments with appropriate analysis blocks and the consensus trees resulting from these single-gene and concatenated analyses (MrBayes subfolders). Supplementary methods with associated references are included in the SupplementaryMethods.txt file. SVDquartets, BaliPhy, PhyloBayes and RAxML analysis files are in separate subfolders, with their respective resulting tree files. Files associated with MrBayes analysis of the 1st and 2nd positions and the analysis of the 3rd positions are placed in the subfolders 1st_and_2nd_positions_only and 3rd_positions_only, respectively. The 18Splastid_combined subfolder contains the MrBayes analysis materials (alignment and consensus tree) for the analysis including nucleotide plastid data as well as 18S nucleotide data. Documentation, trees and scripts used to create Fig. 3 are included in the “Figure3” subfolder, and documentation for and full results of Treespace analyses are in the “Treespace” subfolder. The results of the AU topology tests are included in a Word document. [file peerj-07-6899-s008.zip › supplementary_alignments_trees/mrbayes_nt_alignments_trees/rpl16-stripped.nex]

#nexus

begin data;
    dimensions ntax=68 nchar=396;
    format datatype=dna gap=-;
    matrix
                 Ankyra_judayi  ATGCTAAGTCCTAAAAGAACAAAATTTCGTAAACATCATCGCGGACATTTACGTGGTAAAGCTACTCGTGGTAACAAAATTGCATTTGGAGAATTTGCTTTACAAGCATTAGAACCTTGTTGGATTACAGCAAGACAAATTGAAGCTGGCCGACGAGTGTTAACACGTTATGTAAAACGTGGCGGTAAATTATGGATTAGACTGTTTCCTGATAAACCCGTAACTATCAGACCTGCAGGTACACGAATGGGTTCTGGTAAAGGGTATCCTGAATACTGGGTTGCTGTTGTACACCCTGGACGAATTATTTATGAAATTCGAGGCGTATCAGAAATAGTAGCAAAACAAGCTATGAGAATTGCTGCATATAAAATGCCAGTAAAGACAAAATTTTTA
        Atractomorpha_echinata  ATGCTAAGTCCTAAAAGAACAAAATTTCGTAAACATCATCGAGGCCATTTACGCGGTAAAGCAACTCGTGGTAATAAAATTGCATTTGGCGAATTTGCTTTACAAGCATTAGAACCTTGTTGGATCACAGCACGGCAAATTGAAGCTGGCCGTCGTGTATTAACACGTTATGTAAAGCGCGGAGGCAAATTATGGATTCGCCTTTTTCCTGATAAACCTGTAACTATGAGACCTGCTGGTACACGAATGGGTTCAGGAAAAGGGTATCCAGAGTATTGGGTTGCTGTTGTGCATCCTGGACGAATTATTTATGAAATTCGAGGTGTTTCAGAGTTAGTTGCAAAACAAGCCATGAGAATTGCAGCTTATAAAATGCCTGTAAAAACAAAATTTTTA
      Borodinellopsis_texensis  ATGCTTAGTCCGAAAAGAGTAAAATTTCGTAAACAACATCGCGGCAGATTAACTGGAAAAGCAACTCGAGGAAATACTGTTGCTTTTGGAGACTTTGGTTTACAAGCTTTAGAACCTTGTTGGATTACTTCTCGCCAAATTGAATCTGGTCGTCGAGTTCTAACACGTTATGTTCGTAGAGGAGGAAAATTATGGATTCGTATTTTTCCAGATAAACCAGTAACAATGAGACCGGCCGGTACTCGTATGGGTTCAGGAAAGGGTGCTCCAGAATATTGGGTTGCTGTTATACACCCAGGTAAAATCATTTATGAAATTAGAGGTGTTAATGAAACTATTGCTAGACAAGCAATGAGAATAGCATCGTATAAAATGCCTGTTAAAACGAAATTTTTA
          Bracteacoccus_aerius  ATGTTAAGTCCTAAAAGAACAAAATTTCGTAGACAACATCGTGGGCACTTAAGAGGAAAAGCAAATCGTGGAAATAAAATCTCTTTTGGTGAATTTGGCTTACAAGCATTAGAACCTTGTTGGATTACTTCTCGTCAAATTGAAGCAGGTCGACGAGTTTTGACTCGTTATGTGCGACGAACAGGTAAATTATGGATTCGAATTTTTCCTGATAAACCAATTACAATGCGTCCGGCAGGAACTCGAATGGGATCAGGAAAAGGTTATCCAGAATATTGGGTAGCAGTTGTACATCCAGGAAAAATTATTTATGAGATTAAAGGTCTTTCAGAAACACTTTCTAAAAAAGCCCTTCGAATCGCAGCATATAAAATGCCAATTAAAACAAAATTTGTA
       Bracteacoccus_giganteus  ATGTTGAGTCCTAAAAGAACAAAATTTCGTAGACAACACCGCGGACACTTAAGAGGAAAAGCAAGTCGTGGCAATAAAATTGCTTTTGGTGAATTTGGTTTACAAGCATTAGAACCTTGTTGGATTACTTCTCGTCAAATTGAAGCAGGTCGTCGTGTTTTAACTCGTTATGTTCGACGAACAGGTAAATTATGGATTAGAATTTTTCCCGATAAACCGATTACGATTCGTCCAGCAGGAACTAGAATGGGATCAGGTAAAGGTTATCCAGAATACTGGGTAGCTGTCGTACATCCAGGAAAAATTATTTATGAAATTAAAGGTCTCTCAGAAACACTTTCTAAAAAAGCACTTCGTATTGCAGCTTACAAAATGCCAATTAAAACGAAATTTGTC
           Bracteacoccus_minor  ATGTTGAGTCCTAAAAGAACAAAATTTCGTAGACAACACCGTGGGCATTTAAGAGGCAAAGCGAGTCGTGGCAATAAAATCGCTTTTGGTGAATTTGGTTTACAAGCATTAGAACCTTGTTGGATTACTTCTCGTCAAATAGAAGCGGGCCGTCGTGTTTTAACTCGTTATGTTCGACGAACAGGTAAATTATGGATTAGAATTTTTCCCGACAAACCGATCACGATACGCCCAGCAGGAACTAGAATGGGATCGGGTAAAGGTTATCCAGAATACTGGGTAGCTGTAGTACAGCCAGGAAAAATCATTTATGAGATTAAAGGTCTCTCAGAAACACTTTCTAAAAAAGCACTTCGCATCGCAGCTTATAAAATGCCAATTAAAACAAAATTCGTC
         Carteria_cerasiformis  ATGCTGAGCCCAAAAAGAACAAAATATCGAAAACCACATCGTGGTCGTTTAAACGGAAAAGCCTGTCGTGGAAATAAAATAGCTTTTGGTGAATTTGCTCTACAAGCTTTAGAGCCTTGTTGGATTACTGCTCGACAACTTGAAGCAGGACGACGCGTTTTAACTCGTTATGTACGACGAGGAGGTAAGCTATGGATCCGCCTTTTCCCAGATAAAGCAGTAACTATGCGACCAGCAGGAACTCGAATGGGTTCAGGAAAAGGTACCCCGGAATACTGGGTAGCCGTTGTTCATCCTGGGAAAATTATTTATGAAATTAAAGGAATTTCAGAAATTATGGCAAAAGAAGCTATGAGAATTGCGGCCTATAAAATGCCAATCAAAACTAAATTTATC
           Carteria_sp_SAG_8_5  ATGTTAAGTCCTAAAAGAACAAAATATCGTAAACACCATCGTGGCAATTTAAGAGGTAAAGCTAGCCGCGGAAATAAAATAGCGTTTGGAGATTTTGCTTTACAAATTTTAGAACCTTGCTGGATTACTTCTCGTCAAATTGAAGCAGGTCGTCGTGTTTTAACTCGATATGTTAGACGTGGTGGTAAACTTTGGATTCGTCTTTTTCCAGATAAACCAGTTACTATGCGACCAGCTGGAACTCGTATGGGTTCTGGTAAAGGTTTCCCTGAATATTGGGTAGCAGTAGTACACCCAGGAAAAATTATTTACGAAATTAAAGGCGTATCTGAAATTATTGCTAAACAAGCAATGCGAATAGCTGCTTATAAAATGCCAGTAAAAACAAAATTTTTA
      Chaetopeltis_orbicularis  ATGTTAAGTCCAAAAAGAACAACTTTTCGAAAACATCACCGTGGTCATTTGAGAGGTAAAGCACAACGCGGAAACAAAATTGTATATGGTGGTTTTGCTCTTCAAGCTGTTGAACCAACATGGATTACTGCACGTCAAATTGAGGCAGGTCGCCGTGTTTTAACTCGCTTTGTTCGTCGTGGTGGTAATTTATGGATTCGTATTTTTCCAGATAAACCTGTTACAATGAGAGCAGCAGGCTCACGTATGGGTTCAGGTAAAGGTGCACCATCTTATTGGGTTGCCGTAGTTAGACCAGGAAGAATTATATATGAACTGAATGGTATTCCAGATAAAATGGCAATCCGTGCATTAAAAGTAGCTTCTTATAAAATGCCTGTTAAAACAAAAATTTTA
     Characiochloris_acuminata  ATGTTAAGTCCTAAACGTACTAAATTTCGTAAACCACACCGTGGTCGATTTAAAGGAAAAGCAAATCGTGGAAATACAATAGCTTTTGGTGATTTTGGCCTACAAGCATTAGAACCTTGTTGGATTACTTCAAGACAAATTGAATCAGGTAGACGTGTCTTAACAAGATATGTTCGTAGAGGTGGGAAATTATGGATTCGTATTTTCCCTGATAAACCAATTACTATGCGCCCAGCCGGTACTCGTATGGGTTCTGGTAAAGGTGCACCGGAATATTGGGTAGCTGTTGTTCAACCAGGTAAAATTCTATATGAAATGAAAGGTATTTCCGAAACTATAGCAAGACAAGCACTACGCATAGCTGCCTATAAAATGCCTGTTAAAACAAAATTTTTA
       Chlamydomonas_applanata  ATGTTAAGTCCTAAACGTACAAAATATCGTAAACCACACCGTGGTCGCTTCAAAGGTAAAGCAAGTAACGGTAATACAATTGCTTTTGGCGATTATGCTTTACAAGCCTTAGAACCTTGTTGGTTAACTTCTCGTCAAATCGAATCTGGACGTCGTGTTCTAACACGTTATGTTCGTCGTGGTGGTAAATTATGGATTCGTGTATTCCCAGATAAAGCTATCACAACGCGTCCAGCAGGTACTCGTATGGGTTCTGGTAAAGGTGCTCCAGAATACTGGGTTGCTGTTATTCACCCCGGTAAAATTATTTATGAAATGAAAGGTGTATCTGAAGCCATTGCTCGTCAAGCATTACGCATTGCTGCTTACAAAATGCCAATTAAAACAGCATTCCGT
         Chlamydomonas_nivalis  ATGCTTAGCCCGAAAAGAACAAAATTTCGTAAACAACATCGTGGTAGATTAAATGGAAAAGCAACTCGTGGTAATAAAATTTCTTTTGGTGATTTTGCTTTACAAGCTTTAGAACCGTGTTGGATAACTTCGAGACAAATCGAAGCCGGAAGACGCGTTTTAACTCGTTATGTTCGTAGAGGTGGAAAATTGTGGATAAGAATTTTTCCCGACAAACCTATTACACTTCATCCAGCTGGAACTCGTATGGGCTCTGGAAAGGGATATCCTGAATATTGGGTCGCCGTAGTCCATCCTGGAAAAATCATTTATGAAATGAAAGGTGTTTCTGAAATTATTGCAAAACAAGCATTTCGTATTGCTGGGCATAAAATGCCAGTTAAAACTAAATTTTTA
        Chlamydomonas_peterfii  ATGTTAAGTCCTAAAAGAACAAAATTTCGTAAACCACACCGTGGTCATTTAAGAGGTAAAGCATCTCGTGGTAATAAAATTGTTTTTGGCGAATTTGGTTTACAAGCTCTAGAACCTTGTTGGATTACATCACGTCAGATTGAAGCTGGACGTCGTGTTCTAACACGTTATGTTCGTAGAGGTGGTAAACTATGGATTCGTATTTTCCCAGATAAAGCTGTTACAATGCGACCAGCTGGAACACGTATGGGTTCGGGTAAAGGTGCTCCAGATTATTGGGTTGCTGTTGTTCATCCAGGCAAAATTTTATACGAATTAAAAGGTATTTCAGAAACAATGGCAAGACAAGCTTTACGTATTGCAGCTTATAAAATGCCTATTCAAACCAAATTTTTA
     Chlamydomonas_reinhardtii  ATGTTAAGTCCAAAAAGAACAAAATTCCGTAAACCACACCGTGGTCATTTAAGAGGAAAAGCAACACGTGGTAATAAAATTGTATTTGGTGATTTTGCATTACAAGCACAAGAACCTTGTTGGATTACATCACGTCAAATTGAAGCCGGACGTCGTGTTTTAACACGTTATGTTCGTCGTGGTGGTAAATTATGGATTCGTATTTTCCCAGATAAAGCTGTTACTATGCGTCCTGCTGGTACTCGTATGGGTTCTGGTAAAGGTGCACCTGATTATTGGGTAGCTGTTGTACATCCTGGTAAAATTTTATATGAAATGCAAGGTGTATCTGAAACAATTGCTAGACAAGCAATGCGCATTGCAGCTTATAAAATGCCAGTAAAAACAAAATTTTTA
         Chlorococcum_tatrense  ATGTTAAGCCCTAAAAGAACGAAATATCGTAAACATCATCGTGGACATTTAAGAGGTAAAGCAACTCGTGGTAATACAATTGCTTTTGGTGATTTTGGTTTACAAGCTTTAGAACCTTGTTGGATTACTTCACGACAAATTGAATCAGGTCGACGCGTATTAACTCGTTATGTACGTCGTGGTGGTAAATTATGGATTAGAATTTTCCCAGACAAACCAATTACACTTCGTTCAGCCGGTAGCCGTATGGGTTCTGGTAAAGGTGCTGTAGAGTTTTGGGTTGCTGTGGTACAACCAGGTAAAGTTATTTACGAAATGAAAGGTGTATCAGAAACAATTGCACGTCAAGCCTTACGTATTGCATCATATAAAATGCCTGTAAAAACAAAATTTTTA
       Chlorogonium_capillatum  ATGTTAAGCCCAAAAAGAACAAAATATCGTAAACACCATCGTGGTTCATTAAAAGGTAAAGCAAATCGTGGTAATACTATTGCTTTTGGTGATTTTGCGTTACAAGCTTTAGAACCTTGTTGGATTACATCTCGTCAAATTGAATCAGGACGTCGTGTTTTAACACGTTATGTACGTCGTGGGGGTAAATTATGGATTCGAATTTTCCCAGATAAACCAGTAACAATGCGCCCAGCAGGTACTCGTATGGGTTCAGGTAAAGGTGCTCCAGAATACTGGGTTGCTGTTGTTCAACCAGGAAAAATTCTTTATGAATTAAAAGGTGTTTCTGAAGTTATTGCACGTCAAGCTTTACGTATTGCTGCTTATAAAATGCCAGTGAAAACAAAATTTTTA
         Chloromonas_perforata  ATGTTAAGCCCTAAAAGAACAAAATATCGTAAACATCATCGTGGACATTTAAGAGGTAAAGCAACTCGTGGTAATACAATTGCTTTTGGTGATTTTGGTTTACAAGCTTTAGAACCTTGTTGGATTACTTCACGACAAATTGAATCAGGTCGACGCGTATTAACTCGTTATGTACGTCGTAGTGGTAAATTATGGATTAGAATTTTCCCAGATAAACCAATTACACTTCGTTCAGCTGGTAGTCGTATGGGTTCGGGTAAAGGTGCTGTAGAGTTTTGGGTTGCTGTGGTACAACCAGGTAAAGTTATTTACGAAATGAAAGGTGTATCAGAAACAATTGCACGTCAAGCTTTACGTATTGCATCTTATAAAATGCCTGTAAAAACAAAATTTTTA
           Chloromonas_radiata  ATGCTTAGTCCTAAAAGAACAAAATTTCGTAAACAACATCGTGGCAGATTAAATGGCAAGGCAACTCGGGGAAATGTAATAGCGTTTGGTGATTTTGCTTTACAAGCATTAGAACCTTGTTGGCTTACATCTAGACAAATTGAAGCTGGTAGACGTGTGTTGACTCGTTATGTTCGAAGAGGTGGTAAATTATGGATAAGAATTTACCCAGACAAACCAGTTACCATTCACCCGGCTGGGACTCGTATGGGTTCTGGTAAAGGATATCCAGAATATTGGGTGGCTGTGGTACATCCTGGAAAAATAATTTACGAAATGAAAGGCGTTTCGGAAATTATTGCGAAACAAGCTCTGCGAATTGCTGCGTATAAAATGCCTGTTAAAACTAAATTTTTA
             Chloromonas_rosae  ATGCTTAGTCCGAAAAGAACAAAATTTCGTAAACAACATCGTGGTAGATTAAATGGAAAAGCAACTCGTGGTAATAAAATTTCTTTTGGTGATTTTGCTTTACAAGCATTAGAACCGTGTTGGATTACTTCGAGACAAATTGAAGCTGGAAGACGCGTCTTGACTCGTTATGTACGTAGAGGTGGAAAACTATGGATAAGAATTTTTCCTGATAAACCTGTTACACTTCATCCAGCTGGAACTCGGATGGGCTCTGGAAAAGGATATCCTGAATATTGGGTTGCTGTCGTGCGCCCAGGAACTATAATCTATGAAATGAAAGGGGTTTCTGAAATAATTGCAAAACAAGCTTTTCGAATTGCTGGCCATAAAATGCCAGTTAAAACCAAATTTATA
       Chlorosarcinopsis_eremi  ATGTTAAGTCCTAAAAGAACAAAATATAGAAGACACCACCGTGGTAATTTAAAAGGTAAAGCTACTCGCGGTAACAAAATTGCATTTGGTGATTTTGCTTTACAAGCATTAGAACCTTGTTGGATTACTTCTAGACAAATTGAGTCAGGTCGACGTGTATTAACTCGTTATGTGCGTCGTGGAGGTAAATTATGGATTAGAATTTTCCCAGATAAGCCTATCACAATGCGCCCAGCAGGTACACGTATGGGATCTGGTAAAGGTGCTCCTGAATATTGGGTAGCTGTTGTGCACCCTGGTAAAATTATTTATGAAATGAAAGGCGTTTCAGAAGCCGTTGCACGTCAAGCATTACGTATTGCGGCTTATAAAATGCCAGCTAAAACAAAATTCTTA
        Chlorotetraedron_incus  ATGTTAAGTCCTAAAAGAACAAAATTCCGTCGACACCACCGTGGTCATTTAAGAGGAAAAGCTAGCCGTGGAAATAAAATTGCATTTGGAGATTTTGGATTACAAGCTTTAGAACCTTGTTGGATTACTTCACGACAAATTGAATCTGGTCGTCGTGTTTTAACAAGATACGTACGTCGTACAGGTAAATTATGGATTCGTATTTTTCCAGATAAACCAATTACAATTCGTCCTGCTGGAACACGTATGGGTTCTGGAAAAGGATTCCCAGAATATTGGGTAGCTGTTGTACATCCTGGTAAAATCATTTATGAAATTACAGGGGTTTCTGAAGTTTTAGCAAAACAAGCATTAAAAACAGCTGCTTATAAAATGCCTATCAAAACTAAATTTTTA
    Chromochloris_zofingiensis  ATGTTAAGTCCTAAAAGAACAAAATTTCGTAGACACCACCGTGGTAATTTAAAAGGAAAAGCAAATAGAGGCAATAAAATTGCTTTTGGTGATTTTGCACTTCAAGCGGTAGAACCTTGTTGGATTACTTCTAGACAAATTGAAGCAGGCCGACGAGTGTTAACACGTTATGTTCGTCGAACAGGAAAATTATGGATTCGAGTTTTCCCAGATAAGCCTATTACAATGCGACCTGCTGGAACTCGTATGGGTTCTGGTAAAGGATACCCTGAATATTGGGTGGCGGTAGTACATCCTGGAAAAATTATTTATGAAATAACAGGTATTTCAGAAGTTTTGGCTAAACAAGCACTTCGTACAGCAGCTTATAAAATGCCTATTAAAACAAAATTTTTG
       Cylindrocapsa_geminella  ATGTTAAGCCCTAAGAAAACGAAATTTCGCAAACAACATACAGGTAGATTAAAAGGTGTTGCATGTCGAGGAAATAAAATAGCATTTGGAGAGTTTGCATTGCAAGCATTAGAAGGTTCCTTGATTTCTTCTAGACAAATAGAAGCTGGCCGGCGTGTCTTAACAAGATATGTAAGACGAAGTGGAAAATTATGGATAAGGGTTTTTCCGGATAAACCTATTACTATGAAACCTTCTGGAACTCGTATGGGTTCAGGAAAAGGCGCTCCTGATTATTGGGCAGCTGCTCTGCAGCCTGGAAAAATTATTTATGAAATCAGAGGTATTTCAGAAATTTTAGCAAAACAAGCTATGCGAATAGCTTCTTATAAAATGCCTGTAAAAACGAAGTTTTTA
         Desmotetra_stigmatica  ATGTTAAGTCCTAAAAGAACAAAATTTCGTAAGCCTCATCGAGGTCATTTAAGAGGCAAAGCTACACGTGGGAATAAAATCGTATTTGGAGAATTTGCTCTACAAGCATTAGAACCTTGTTGGATTACATCACGTCAAATCGAAGCTGGACGTCGTGTTTTAACTCGTTATGTTAAAAGAGGTGGGAAATTATGGATTCGTATTTTCCCTGACAAAGCTGTAACAATGCGTCCTGCTGGGACTCGTATGGGATCTGGAAAAGGAGCTCCGGATTATTGGGTTGCTGTAGTTCATCCTGGTAAAATTCTTTATGAAATCAAAGGAGTTTCTGAAATTATCGCAAGACAAGCTATGCGTATTGCAGCTTATAAAATGCCTGTTAAAACAAAATTTTTA
        Dictyochloris_fragrans  ATGCTAAGTCCTAAAAGAACTAAATTTCGTAAACACCATCGTGGTCATTTTAGAGGAAAAGCTAGTCGTGGAAATAAAATAGCTTTTGGTGAATTTGCTTTACAAGCACTAGAACCTTGTTGGATAACAGCTCGTCAAATCGAAGCTGGTCGTAGAGTTTTAACTCGTTATGTTCGTAGAGGTGGTAAATTATGGATTCGAATTTTTCCTGATAAACCTATTACAATACGTCCTGCCGGAACTCGAATGGGTTCTGGTAAAGGAGCTCCCGAATATTGGGTTGCTGTTATTAAACCAGGAAAAATAATTTATGAAATAAAAGGAATTTCTGAAATATTAGCCAAACAAGCTTTGAGAATAGCTTCTTATAAAATGCCTATTAAAACAAAATTCTTA
             Dunaliella_salina  ATGTTAAGTCCAAAAAGAACAAAATTTCGTAAACAACATCGTGGTAGATTAAAAGGAAAAGCGTATCGTGGAAACACAATAGCTTTTGGTGATTTTGCTTTACAAGCTTTAGAACCATGTTGGATTACTTCTCGTCAAATTGAATCAGGAAGACGTGTTCTTACACGTTATGTACGTCGTGGTGGTAAATTATGGATTCGTATTTTTCCAGATAAACCTATTACTGCACGTCCAGCTGGTACACGTATGGGATCTGGTAAAGGTGCTCCTGAATATTGGGTAGCTGTTGTTAAACCAGGTAAAATTATTTATGAAATTCGCGGTGTTAATGAAATTGTAGCGCGTCACGCTTTACGAATTGCTTCGTATAAAATGCCAATCAAAACTAAATTTTTA
          Elakatothrix_viridis  ATGTTAAGTCCTAAAAGAACAAAATATCGTAAATATCATAAAGGAAGATTAAAAGGAAAAGCAAGCCGTGGAAATAAAATAGCTTTTGGTGATTTTGCTTTACAAAGTTTACAACCTCATTGGATAACTGCTCGTCAAATAGAAGCAGGTCGGCGTGTATTAACTCGATTTGTAAAACGAGGTGGTAAACTATGGATTCGTTTATTTCCTGATAAACCTATTACTATGAAAGCAGCTGGAACGCGAATGGGTTCTGGAAAAGGTGCCCCTGAATATTGGGTTGCTGTAGTCAAACCTGGTCAAATTATTTATGAAATTAAAGGTATTCCAGAAAATATTGCAAAACAAGCAATGAAAATTGCCTCATATAAAATGCCTGTTAAAACAAAATTTTTG
         Floydiella_terrestris  ATGTTAAGTCCAAAAAGAACAAAATATCGAAAACATCATCGTGGTCATTTAAGAGGTAAAGCACAACGCGGAAATAAAGTCGTTTATGGTGGTTTCGCTCTCAGAGCAGTTGAACCTACTTGGATTACTGCACGTCAAATTGAAGCTGGTCGAAGAGTTTTAACACGTTTTGTTCGTCGTGGTGGGAATTTGTGGATTCGTATTTTTCCTGATAAACCAGTAACATTGAGAGCAGCTGGTTCGCGTATGGGATCTGGTAAAGGTGCTCCTTCATTCTGGGTAGCTGTTGTGAAACCAGGAAGAATTCTCTATGAGATTAAAGGGCTTCCAGAAAAATTAGCTGTTCGTGCATTAAAAGTGGCATCTTATAAAATGCCAGTTCGAACAAAAATTCTA
       Follicularia_botryoides  ATGTTAAGTCCTAAACGAACAAAATTTCGCAGACATCATCGAGGGCATTTAAGAGGAAAAGCTTCTCGAGGCAACAAATTAGCTTTCGGCCAATACGGTTTACAAGCTCTTGAGCCTTGTTGGATTACTTCGCGTCAAATTGAATCTGGGCGACGAGTTTTAACTCGTTATGTAAGACGTACTGGTAAATTATGGATTCGTATTTTCCCAGATAAACCTGTAACAATGCGACCAGAAGGTACTCGTATGGGTTCAGGAAAAGGATATCCTGAATATTGGGTAGCTGTTGTTCACCCTGGTAAAATCATTTATGAAATTAAAGGGGTTCCAGATGCAATTGCAAAACAAGCATTGCGTACAGCATCATATAAGATGCCAATTAAAACAAAATTTATT
       Golenkinia_longispicula  ATGCTAAGTCCTAAAAGAACAAAATTTCGTAAACAACACAGAGGTCGATTAAAAGGAAAAGCTTTACGTGGTAACAAAATAGCTTTTGGCGAATTTGCTTTACAAGCATTAGAACCATGTTGGATAACTTCACGACAAATAGAAGCAGGGCGTCGAGTTTTAACACGCTATGTTCGTAGGGGTGGTAAATTGTGGATTCGTATTTTCCCCGATAAACCGGTTACCATGCGTCCTTCAGGTACTAGAATGGGTTCAGGTAAAGGGTATCCCGAATATTGGGTTGCAGTTGTTCATCCTGGTAAAATTATTTATGAAATTAAAGGTATTTCTGACGTGTTGGCTAAGCAAGCTATGAGAATTGCGGCCTTTAAAATGCCTGTTAAAACAAAATTTTTA
              Gonium_pectorale  ATGTTAAGTCCAAAAAGAACAAAATTTCGTAAACCACACCGTGGTCATTTAAGAGGAAAAGCAACACGTGGAAATACTATAGTATTTGGCGATTTTGCATTACAAGCTCAAGAACCTTGTTGGATTACATCTCGTCAAATTGAAGCCGGTCGTCGAGTATTAACACGTTATGTTCGACGTGGTGGTAAATTATGGATACGTATTTTCCCTGATAAAGCAGTTACTATGCGACCTGCAGGTACACGTATGGGTTCTGGTAAAGGTGCTCCTGATTATTGGGTAGCTGTTGTTCATCCAGGTAAAATTCTTTATGAAATGCAAGGTGTTTCTGAAACAATTGCTAGACAAGCAATGCGTATAGCAGCTTATAAAATGCCTGTTAAAACAAAATTTTTA
       Haematococcus_lacustris  ATGTTAAGCCCAAAAAGAACAAAATATCGTAAACATCATCGTGGTAGTTTAAAAGGTAAAGCCACACGTGGAAACACAATTGCTTTTGGTGATTTTGCTTTACAAGCAATAGAACCTTGTTGGATTACCTCTCGACAAATTGAATCGGGCCGTCGTGTTCTTACACGTTATGTAAAACGTGGTGGTAAATTATGGATTCGCATTTTTCCAGATAAACCTATTACAATACGTCCTGCAGGAACACGTATGGGTTCTGGTAAAGGTGCACCAGAATATTGGGTAGCTGTTATACAACCCGGTAAAATTCTTTATGAAATAAAAGGTGTTTCAGAAATTATAGCACGTCAAGCTTTACGTATTGCAGCATATAAAATGCCGGTTAAAACTAAATTTTTA
            Hafniomonas_laevis  ATGTTAAGTCCAAAACGTACAAAATTCCGTAAATATCATCGTGGCCGTCTTACTGGTAAAGCTACGCGTGGTACTAAAATCGCTTTTGGTGATTATGGTTTACAAGCTTTAGAGCCATGTTGGTTAACAGCTCGTCAAATTGAATCTGGTCGTCGTGTTTTAACTCGTTATGTACGTCGTACTGGTAAATTATGGATTCGTCTATTCCCAGACAAATCTATTACAATGCGTCCAGAAGGTACACGTATGGGTTGTGGTAAGGGTTATCCAGAATTTTGGGTAGCAGTAGTACAGCCTGGTAAAATTATTTATGAAATTCAGGGTGTGAGTGAAGTAGTTGCACGTCAAGCCTTAAAAATTGCATCTTATAAAATGCCGATTAAAACAAAAATTATT
          Hariotina_reticulata  ATGTTAAGTCCTAAAAGAACAAAATTTCGTCGCCCTCACAGAGGAAACTTAAGAGGAAAAGCTTGTCGTGGAAATAAAATTGCTTTTGGAGAATATGGACTTCAAGCACTAGAACCTTGCTGGATCACATCACGACAAATCGAATCAGGTCGACGAGTGCTTACTCGTTATGTTCGTAGAACTGGAAAGTTATGGATTCGTATTTTTCCAGATAAGCCTATTACAATGCGTCCAGCTGGAACTCGTATGGGTTCAGGGAAAGGTTTTCCAGAATATTGGGTAGCAGTGGTACATCCTGGAAAAATTATTTATGAAATTCAAGGAGTAACAGAAATTGTAGCAAAACAAGCTTTAAAAACAGCTGCTTATAAAATGCCTATTCAAACGAAATTTGTA
                 Jenufa_minuta  ATGTTAAGCCCAAAAAAAACAAAATTTCGTAAACAACATCGAGGGAACTTAAAAGGAAAAGCACTCCGAGGAAATAAAATAGCTTTTGGTGATTTTGCACTACAAGCTTTAGAACCTTCTTGAATAACTTCTCGTCAAATCGAGGCAGGACGTCGAGTACTAACTCGATATGTTCGACGCGGTGGTAAACTCTGGATTCGAATTTTTCCTGACAAACCAGTAACTATGAGACCTGCTGGAACACGGATGGGTTCAGGGAAAGGATCGCCCGAATTTTGGGTTGCGGTTGTGCATCCTGGCAAAATTATTTATGAAATTCAAGGTCTTCCTGAAATAATAGCAAAACAAGCCCTTAATATAGCTTCTTTTAAACTTCCTATTAAAACAAAGTTTTTA
              Jenufa_perforata  ATGTTAAGTCCGAAAAGAACAAAATTTCGTAAACAACATAGAGGTCATTTAAGAGGAAAGGCATTACGCGGTAATAAAATTTCTTTTGGGGAATTTGGTTTACAAGCGTTAGAACCTTCTTGGATAACCTCTCGTCAAATAGAAGCAGGACGTAGGGTATTAACTCGTTATGTTCGTCGAGGTGGGAAATTATGGATTCGTATATTTCCAGATAAACCTGTAACAATGCGTCCTGCTGGAACACGAATGGGTTCAGGAAAAGGATCTCCTGAATTTTGGGTAGCCGTTGTGCATCCAGGCAAAATTCTTTATGAGGTTAGAGGAATTTCAGAAATTGTAGCAAAACAAGCACTTCGAATTGCTTCTTTTAAAATGCCTATAAGAACGAAATTTTTA
          Kirchneriella_aperta  ATGTTAAGTCCTAAACGAACAAAATTTCGTAGACACCATCGTGGTCATTTAAGAGGTAAGGCGAATCGTGGAAATAAAATTGCGTACGGAGATTTTGCTCTGCAAGCTTTAGAACCTTGCTGGATTACATCTAGACAAATTGAATCAGGGCGTCGTGTTCTAACTCGATATGTTCGTAGAACAGGTAAGTTATGGATTCGTATTTTTCCAGATAAGCCTGTGACTATTCGACCTGCTGGTACGCGTATGGGTTCGGGTAAAGGCTACCCTGAATATTGGGTTGCAGTTGTTCATCCTGGTAAAATTATTTATGAGATCACGGGTCTTTCAGAAGTTTTAGCAAAACAAGCTTTAAGAACAGCGGCATATAAAATGCCAATTAAGACAAAATTTATT
      Koshicola_spirodelophila  ATGTTAAGCCCTAAAAGGACTAAATTTAGAAAACAACATCGTGGTAGAATGAAAGGTAAAGCTTTACGTGGAAATAAAATAGCATATGGAGGTTTTGCGTTACAAGCAGTTGAACCGTGTTGGATAACGTCTCGCCAAATAGAAGCTGGACGGAGAGTTTTAACACGATACGTGCGTCGAGGTGGAAAACTTTGGATTCGTGTTTTCCCGGATAAACCAGTAACTATGCGAGCCGCAGGAACTAGGATGGGATCCGGAAAAGGGGCTCCCCAATATTGGGTTGCTGTAGTCAAACCAGGTCGAATTCTCTATGAAATGAAAGGCATTTCTGAAAAATTAGCAAAACAAGCTTTAAACATTGCTGGATATAAAATGCCTGTTAAAACAAAAATCATT
           Lobochlamys_culleus  ATGCTTAGTCCAAAAAGAACAAAATTTCGTAAACCTCATCGTGGTAGATTAAGAGGAAAAGCAACACGTGGAAATACTATTGTTTTTGGTGATTTTGGTTTACAGGCTCTAGAACCTTGTTGGATCACTTCTCGTCAAATTGAAGCAGGACGACGTGTATTAACACGCTATGTTCGTAGAGGTGGAAAGTTATGGATTCGAATCTTTCCAGATAAAGCTGTGACAATGCGTCCTGCAGGTACACGTATGGGATCAGGTAAAGGTATACCGGATTATTGGGTAGCTGTTGTACACCCTGGGAAAATTCTTTATGAACTAAACGGAGTTTCAGAAAAAATTGCACGTCAAGCAATGCGTATTGCTGCTTATAAAATGCCAGTTAAAACAAAATTTTTA
            Lobochlamys_segnis  ATGCTTAGTCCAAAAAGAACAAAATTTCGTAAACCACATCGTGGAAGATTAAGAGGAAAAGCAACACGTGGAAATACTATTGTCTTTGGTGATTTTGCTTTACAAGCATTAGAACCTTGTTGGATTACATCGAGACAAATTGAAGCTGGTAGACGTGTCCTAACACGTTATGTTCGTAGAGGGGGAAAATTATGGATTCGTATTTTTCCAGATAAAGCTGTTACAATGCGTCCTGCTGGAACTCGTATGGGTTCTGGTAAAGGAATCCCTGAATATTGGGTAGCTGTTGTTCATCCTGGAAAAATTCTTTATGAACTTAATGGAGTTTCAGAAAAAATGGCAAGACAAGCTATGCGTATTGCTGCTTATAAAATGCCAGTTAAAACTAAATTTTTA
           Microglena_monadina  ATGCTTAGCCCAAAACGAACAAAATTTAGAAAACATCACCGTGGAAGATTAAAAGGAAAAGCTACTAGTGGAAATAAAATTACTTTTGGTGATTTTGCATTACAAGCACTACAACCTTGTTGGATAACTTCTCGTCAAATTGAATCAGGTCGTCGTGTATTAACACGTTATGTAAAAAGAGGAGGTAAATTATGGATTAGAATTTTTCCAGATAAACCAGTAACAATGCGTCCTGCCGGAAGTCGTATGGGTTCTGGAAAAGGTGCACCCAGCTATTGGATTGCTGTTGTACGACCTGGTAAAATTATTTATGAAATAACAGGTGTGCCTGAAATCACTGCTAGACAAGCTATGCGTATTGCTTCTTATAAAATGCCAGTTAAAACTAAGTTTTTA
                 Microspora_sp  ATGTTAAGTCCAAAAAGAACAAAATTCCGTAAACAACATCGTGGGGGATTTCGTGGAAAAGCTCAACGCGGTAATAAAATAGCATTTGGTGAATTTGCTCTCCAAGCCTTGGAGCCTTGTTGGGTAACCGCAAGACAGCTTGAAGCTGGACGTCGAGTATTAACTCGTTATGTCCGTCGAGGAGGAAAATTATGGATTCGCATTTTTCCAGATAAACCAATTACTATGAGACCATCCGGAACTCGTATGGGTTCTGGAAAAGGTGCTCCTGAATATTGGGTAGCGGTTGTTCAACCGGGTAAAATAATTTATGAAATTAAAGGAATCTCAGAAATTTTAGCAAAACAAGCATTACGAATCGCATCTTATAAAATGCCCATAAAAACAAAATTTCTA
       Mychonastes_homosphaera  ATGTTAAGTCCAAAACGCACTACGTTCCGTCGCCACCACCGTGGGCATTTGCGTGGTAAAGCTACCCGTGGTAATACGATGGTTTTTGGGGATTATGGATTACAAGCCTTAGAGCCTTGTTGGATTACAGCCCGTCAAATTGAAGCAGGGCGACGTGTTTTAACACGTTATGTACGTCGTACAGGTAAGCTTTGGATTCGTATTTTCCCGGATAAACCGATTACTTTACGTCCAGCTGGAACACGTATGGGTTCTGGTAAAGGATACCCAGAATATTGGGTAGCAGTTGTACACCCTGGTAAAGTAATTTATGAGTTAACAGGGCTTTCAGAGCCGTTAGCAAAACAAGCTTTAAAAATTGCATCTTATAAAATGCCAATTAAAACAAAATTCTTG
           Mychonastes_jurisii  ATGTTAAGTCCAAAACGCACGACTTTCCGTCGTCATCACCGTGGGCATTTACGTGGTAAAGCTAGCCGTGGTAATACGATGGTTTTTGGGGATTATGGTCTACAAGCTTTAGAACCTTGTTGGATTACAGCCCGTCAAATTGAAGCGGGTCGACGTGTATTAACACGTTATGTACGTCGTACAGGTAAACTGTGGATTCGTATTTTCCCTGATAAACCCATCACTTTACGTCCAGCCGGAACACGTATGGGTTCTGGTAAAGGTTACCCAGAGTATTGGGTAGCGGTAGTACATCCTGGTAAAGTGATTTATGAGTTAACAGGTTTATCAGAGCCGTTAGCTAAACAAGCTTTAAAAATCGCATCTTATAAAATGCCGATTAAAACGAAATTCTTG
           Neochloris_aquatica  ATGTTAAGTCCTAAAAGAACTAAATTTCGTCGTCATCATCGTGGTAATTTAAGAGGAAAAGCTACTCGTGGAAACAAAATTGCGTTTGGAGATTTTGGATTACAAGCTTTAGAGCCTTGTTGGATTACCTCTCGTCAAATTGAATCAGGTCGTCGAGTTTTAACAAGATATGTTCGACGCACTGGAAAATTATGGATTAGAATTTTTCCAGATAAACCAATTACAATGCGTCCAGCAGGTACTCGTATGGGTTCTGGAAAAGGATTTCCAGAATATTGGGTAGCTGTAGTACAACCTGGAAAAATTATTTATGAAATTACTGGAGTTTCTGAAATTATTGCTAAGCAAGCTTTAAAAACGGCTTCTTATAAAATGCCAATTAAGACAAAATTTTTA
      Oedocladium_carolinianum  ATGTTAAGCCCTAAAAAAACAAAATATCGAAAACAGCATCGTGGTAGAATGAAAGGAAAAGCTCAACGCGGAAACAAAATAGCTTATGGTGGTTTTGCTTTACAAGCAATACAACCATGTTGGATTACATCACGACAAATTGAAGCAGGTCGACGTGTTTTAACTCGTTTTGTTCGACGTGGTGGAAAATTATGGATTCGTATTTTTCCGGATAAACCAATAACTATGCGTGCTTCTGGAACTCGAATGGGATCTGGGAAAGGTGCACCACAATATTGGGTGGCTGTCGTTAAACCAGGTCGTATTTTATATGAAATTAAAGGAATTTCTATGAAATTAGCAACACGCGCTTTAAAAATAGCTGGTTATAAAATGCCAATTCAAACAAAAATTATA
      Oedogonium_angustistomum  ATGTTAAGCCCTAAAAAAACAAAATATCGAAAACAGCATCGTGGTAGAATGAAAGGAAAAGCTCAACGTGGAAACAAAATAGCTTATGGTGGATTTGCATTACAAGCTATACAACCGTGTTGGATTACTTCACGACAAATTGAAGCAGGTAGACGAGTTTTAACTCGTTTTGTTCGACGTGGTGGGAAATTATGGATTCGTGTATTCCCTGATAAACCAGTAACTATGCGTGCGTCTGGGACTAGGATGGGGTCTGGGAAAGGTGCACCACAATATTGGGTAGCTGTTGTTAAACCTGGTCGTATTTTATATGAAATTAAAGGAATTTCTATGAAATTAGCAACACGTGCGTTAAAAATAGCTGGTTATAAAATGCCAATTCAAACAAAAATTTTA
          Oedogonium_cardiacum  ATGTTAAGCCCTAAAAAAACAAAATATCGAAAACAGCATCGTGGGAGAATGAAAGGAAAAGCTCAACGCGGTAATAAAATAGCTTATGGTGGATTTGCTTTACAAGCGATCCAACCATGTTGGATTACTTCACGACAAATTGAAGCAGGTCGACGTGTTTTAACTCGTTTTGTTCGACGTGGTGGAAAATTATGGATTCGTATATTCCCTGATAAACCAATAACTATGCGTGCATCTGGTACTCGAATGGGGTCTGGGAAAGGCTCACCACAATATTGGGTGGCTGTGGTTAAACCTGGTCGTATTTTATATGAAATTAAAGGAATTTCTATTAAATTAGCAACACGGGCATTAAAAATAGCTGGTTATAAAATGCCAATTCAAACAAAAATTTTA
        Oogamochlamys_gigantea  ATGCTTAGTCCAAAAAGAACAAAATATCGTAAACCCCACCGTGGTCGGTTAAAAGGAAAAGCAACACGCGGTAATACTATAGTATTTGGAGATTTTGCTTTACAGGCATTAGAACCTTGTTGGATAACATCACGTCAAATTGAAGCAGGACGGCGTGTTTTAACACGTTATGTTCGTCGAGGAGGAAAGTTATGGATTCGTATTTTTCCAGATAAAGCTGTAACAATGCGTCCAGCTGGAACACGTATGGGGTCAGGTAAAGGAGCCCCTGATTATTGGGTTGCTGTTGTACACCCAGGGAAAATTCTTTATGAACTTAAAGGAATTTCTGAAAAAATAGCTAGACAAGCTATGCGAATTGCTGCATACAAAATGCCAGTTAAAACAAAATTTTTA
        Ourococcus_multisporus  ATGTTAAGTCCTAAAAGAACAAAATTTCGTAGACATCATCGTGGTCATTTAAGGGGTAAAGCAAATCGTGGCAACAAAATTGCTTATGGTGATTTTGGTTTGCAGGCTTTAGAACCTTGCTGGATTACGTCTAGACAAATCGAATCTGGAAGACGTGTTTTAACAAGATACGTTCGTCGAACAGGTAAGTTATGGATTCGAATTTTTCCTGACAAACCAGTTACTATTCGACCAGCAGGAACTCGTATGGGATCTGGTAAAGGTTATCCTGAATATTGGGTGGCAGTTGTTCATCCCGGTAAAATTATTTATGAAATTACAGGTCTTTCTGAAGTTTTAGCAAAACAAGCACTTCGTACAGCAGCCTATAAAATGCCGATTAAAACAAAATTTATT
         Palmellopsis_texensis  ATGCTTAGTCCTAAAAGAACAAAATATCGTAAACCACATCGTGGAAATTTAAAAGGAAAGGCAACACGTGGAAATACTTTAGTTTATGGTGATTTTGCTTTACAATCTTTAGAACCTTGTTGGATTACCTCTCGTCAAATCGAAGCTGGTCGACGCGTTTTAACACGTTATGTTCGTCGAGGAGGTAAATTATGGATTCGTATCTTTCCTGATAAAGCTGTAACAAAACGTCCGGATGGTTCACGTATGGGATCTGGTAAAGGAGCTCCTGATTATTGGGTGGCTGTTGTTCATCCAGGCAAGATTTTATATGAACTTCAAGGTGTTTCAGAAATTATAGCTAGACAAGCAATGCGAATTGCGGCATACAAAATGCCCGTAAAAACAAAATTTTTA
       Parallela_transversalis  ATGTTAAGTCCAAAAAGAACAAAGTTTCGTAAACAACATAAAGGCGGTTTTCGAGGTAAGGCCCTACGTGGAAATAAAATAACCTTTGGTGATTATGGGCTACAAGCTTTAGAGCCATGCTGGTTAACTGCTCGCCAGATTGAAGCTGGTCGACGCGTTTTAACTAGATATGTCCGAAGAGGTGGAAAATTATGGATTCGAATTTTTCCAGATAAATCGATAACAGTGAGAGCTGCAGGAACAAGGATGGGTTCCGGTAAAGGAGCTCCTGATTATTGGGTCGCTGTTGTTCTACCAGGAAAAATTATTTATGAAATCAGAGGTATTTCTGAAGTTTTAGCTAAGCAGGCTTTAAAAATTGCATCTTATAAAATGCCAATTAAAACAAAATTTTTG
             Pediastrum_duplex  ATGTTAAGTCCTAAAAGAACAAAATTTCGTCGCCATCATCGTGGTCATTTAAGAGGGAAAGCTAGCCGTGGAAATAAAATTGCATTTGGGGATTTTGGTTTACAAGCATTAGAACCTTGTTGGATTACTTCAAGACAAATTGAATCAGGACGACGTGTTTTAACAAGATATGTACGTCGTACAGGTAAATTATGGATTCGCATTTTTCCAGACAAACCAGTTACAATTCGTCCAGCTGGTACTCGTATGGGTTCTGGAAAAGGTTTTCCAGAATATTGGGTTGCAGTAGTGCACCCAGGAAAAATTATTTATGAAATTACTGGTATTTCTGAAGTATTAGCAAAACAAGCTTTAAAAACAGCAGCTTATAAAATGCCAATTAAAACAAAATTTTTA
         Phacotus_lenticularis  ATGTTAAGTCCAAAAAGAACAAAATTTAGAAAACAACACCGTGGTAGATTAAAAGGTAAAGCTTTACGTGGCAATACAATTGCATTTGGGGAGTTTGGTTTACAAGCTTTAGAACCATGCTGGATTACTGCTAGACAAATTGAATCTGGACGTCGTGTATTAACACGCTATGTTAAACGTGGTGGTAAACTTTGGATTCGTATGTTTCCAGATAAACCAGTAACAATGCGACCTGCAGGAAGCCGTATGGGTTCAGGTAAAGGTGCTCCTGATTATTGGGTTGCAGTTGTGCATCCGGGTAAAATTCTTTATGAAATGAAAGGAATTCCAGAAACTATGGCTAGACAAGCCTTACGTATTGCTGCTTATAAAATGCCAATTAAAACAAAATTTATT
            Pleodorina_starrii  ATGTTAAGTCCAAAAAGAACAAAATTTCGTAAACCACACCGTGGTCATTTAAGAGGAAAAGCAACACGTGGTAACACAATTGTATTTGGTGATTTTGCCCTACAAGCGCAAGAACCTTGTTGGATTACTTCGCGTCAAATTGAAGCAGGCCGTCGAGTTTTAACACGTTATGTTCGAAGAGGTGGTAAGTTATGGATTCGTATTTTCCCAGATAAAGCTGTCACAATGCGTCCAGCAGGTACACGTATGGGTTCAGGTAAAGGTGCTCCTGATTATTGGGTAGCTGTTGTACACCCTGGTAAAATTCTTTATGAAATGCAAGGTGTATCTGAAACAATAGCTAGACAAGCTATGCGTATTGCAGCTTATAAAATGCCCGTTAAAACAAAATTTTTA
        Protosiphon_botryoides  ATGTTAAGTCCTAAAAGAACAAAATATCGTAGACATCACCGTGGTCATTTAAGAGGTAAAGCAACACGAGGTAATACTATTTCATTTGGTGAATTTGGTTTACAAGTATTAGAACCTTGTTGGATTACTTCACGTCAAATTGAATCAGGTCGACGTGTATTAACTCGTTATGTACGTCGTGGAGGTAAATTATGGATTAGAGTTTTCCCAGACAAACCTATTACTGTACGTTCTATTGGTAGTCGTATGGGTTCTGGTAAAGGTGCACCTGAATATTGGGTAGCTGTTGTACAACCAGGTAAAGTAATTTATGAAATTAAAGGTGTATCTGAAACAGTTGCACGTCAAGCTTTACGCATTGCTTCTTACAAAATGCCTGCAAAAACAAAATTCTTA
Pseudomuriella_schumacherensis  ATGTTAAGCCCTAAAAGAACCAAATTTCGTAGACACCATCGTGGTCATTTAAGAGGAAAAGCTAATCGTGGTAACAAAATTGCTTTCGGAGAATTTGCATTACAAGCTATGGAACCTTGCTGGATTACATCTCGTCAAATTGAAGCTGGACGACGTGTATTAACGCGTTATGTTCGTCGAACAGGAAAATTATGGATTCGTATTTTTCCAGACAAACCTATTACGATCCGTCCTGCTGGGACTCGAATGGGGTCAGGAAAAGGTTACCCTGAATATTGGGTAGCTGTTGTTCACCCAGGAAAAATTATTTATGAAATTACAGGCTTGTCAGAAGCATTAGCTAAACAAGCTCTTCGAACAGCTTCTTATAAAATGCCAATTAAAACAAAATTTTTA
            Rotundella_rotunda  ATGTTAAGTCCTAAAAGAACTAAATTTCGTCGTCATCATAGAGGACATTTAAGAGGAAAAGCTTGCCGTGGAAATACGATGGCTTTTGGTGATTTTGCTCTTCAAGCTTTAGAACCTTGTTGGATTACTTCTAGACAAATAGAAGCAGGTCGTCGAGTATTAACGCGTTATGTACGTCGTACTGGTAAATTATGGATTCGTATTTTTCCAGATAAACCAATTACAATTCGTCCTGCTGGTACTCGTATGGGTTCGGGTAAAGGGTTTCCAGAATATTGGGTTGCTGTTGTTCACCCAGGTAAAATTATTTATGAAATTACTGGGGTTTCCGAAACATTAGCAAAACAAGCCTTAAAAACCGCAGCATACAAAATGCCTATTAAAACAAAATTTTTA
          Scenedesmus_obliquus  ATGTTAAGTCCAAAAAGAACAAAATTCCGTCGTCCACATAGAGGAAATTTAAAAGGAAAAGCATGTCGTGGAACAAAAATTGCTTTTGGAGAATACGGGCTTCAAGCTCTTGAACCTTGTTGGATTACTTCTCGCCAAATTGAATCAGGACGACGTGTATTAACACGTTATGTGCGTCGAACTGGGAAATTATGGATTCGAATTTTTCCAGACAAACCAATTACAATGCGTCCTGCAGGCACACGTATGGGTTCTGGAAAAGGTTTTCCTGAATATTGGGTAGCTGTTGTACACCCAGGAAAAATTCTTTATGAAATTCAAGGTGTTTCAGAACCTGTAGCAAAACAAGCATTAAAAACAGCAGCTTATAAAATGCCAATTAAAACAAAATTTGTT
        Schizomeris_leibleinii  ATGTTAAGTCCAAAAAGAACTAAATATCGTAAACATCATCGTGGTAGAATGAAAGGGAAAGCTTTAAGAGGTAGTAAACTTATTTACGGTGGCTTTGCATTACAAGCTACTGAACCTTGTTGGATTACATCTCGACAAATTGAAGCAGGAAGACGTGTATTAACTCGTTTTGTTAGACGTAGTGGTAAATTATGGATTCGTGTTTTTCCAGATAAACCTGTTACTATGCGTGCGGCTGGTTCTCGTATGGGTTCTGGTAAAGGTGCTCTTTCACATTGGGTTGCTGTAGTAAAACCAGGAAGAATTATTTACGAAATGAAAGGAGTTTCAGAAAAAATTGCTACAAGAGCTTTGAAAATTGCTGGTTATAAAATGCCTGTTAAAACAAAAGTATTA
        Spermatozopsis_similis  ATGTTAAGTCCTAAAAGAACAAAATATCGTAAACCCCATGTTGGGAATATGAGAGGTAAAGCCACACGTGGAACACAATTAGTTTTTGGTGAATTTGGTTTACAAGCATTAGAACCTTGTTGGATTACATCACGCCAAATTGAAGCTGGTCGCCGTGTTTTAACACGTTATGTTAAACGTGGTGGTAAATTATGGATTCGCTTGTTTCCAGATAAAGCTGCTACAGTTCGTCCAGCTGGTACTCGAATGGGGTCAGGTAAAGGTGCACCAGAATTTTGGGTAGCTGTTGTAAAACCAGGTAAGTTAATTTATGAAATGACTGGAATTTCGGAAGAAATGGCAAAACAAGCTTTACGTGTTGCTGCTTATAAAATGCCCGTAAAAACAAAATTTGTT
     Stephanosphaera_pluvialis  ATGTTAAGTCCGAAACGAACAAAATATAGAAAACCGCATCGTGGACATTTTAAAGGGAAAGCTTTAAGAGGAAATACAATTTCTTTTGGTGATTTTGGTATACAAGCTTTAGAGCCTTGTTGGATTACTTCACGCCAAATTGAATCGGGACGACGCGTATTAACACGTTATGTACGTCGTGGGGGTAAATTATGGATTAGACTTTTTCCAGATAAAGCTATTACAATGAGGCCCGCAGGCACTCGTATGGGCTCGGGTAAAGGTGCACCCGATTATTGGGTTGCCGTGGTGCACCCCGGGAAAGTGATTTATGAAATAAAAGGCGTTTCTGAAACTATAGCGCGACAAGCCTTACGTATTGCAGCCTATAAAATGCCTGTAAAAACAAAATTTTTG
      Stigeoclonium_helveticum  ATGTTAAGTCCAAAAAGAACAAAATATCGTAAGTATCATCGTGGCCGCATGAAAGGAAAAGCTTTACGCGGTAGCAAAATTGTTTATGGAGGATTTGCCCTTCAAGCTACTGAACCTTGTTGGATTACTTCTAGACAAATTGAAGCAGGAAGACGTGTTTTAACTCGTTTTGTGAAACGTGGGGGTAAATTATGGATTCGTATTTTTCCAGATAAACCTGTTACTATGAGAGCTGCGGGGTCTCGTATGGGTTCTGGTAAAGGTGCTCCAGCTTATTGGGTAGCTGTTGTGAAACCTGGTCGTATTATTTATGAAATGAAAGGGGTTTCAGATAAAATTGCTACACGAGCATTAAAAATTGCTGGTTACAAAATGCCAGTTAAAACAAAAGTGTTA
    Treubaria_triappendiculata  ATGCTAAGTCCAAAAAGAACAAAATATAGAAAACAACATAAAGGAAGATTAAGAGGAATTTCTTATAGAGGAAACAAAATTGCATTTGGTGAATTTGCTTTACAAGCTTTAGAACCTTGTTGGATAACATCTAGACAAATAGAAGCTGGTCGACGTGTATTAACTCGATATGTAAAAAGAGGAGGAAAATTATGGATTCGAATTTTTCCTGATAAACCTATAACAGTGAGACCGGCTGGTACTCGTATGGGATCTGGAAAAGGTGCTCCTGATTATTGGGTAGCGGTAATACATCCAGGTAGAATTATATACGAAATAAAAGGAATATCTGAAATTTTAGCTAAACAAGCTCTAAGAGTTGCTGCATATAAAATGCCAGTTAAGACAAAATTTTTA
            Trochiscia_hystrix  ATGTTAAGTCCAAAAAGAACAAAATACCGAAAACAACATAGAGGAAGATTAAGAGGAATATCTTACCGAGGTAACAAAATAGCCTTTGGTGAATTTGCTTTACAAGCTTTGGAACCTTGTTGGATAACATCTAGACAAATAGAATCTGGTCGACGTGTATTAACTCGATATGTAAAAAGAGGAGGAAAATTATGGATTCGAATTTTTCCTGATAAACCAATAACCGTGAGACCTGCTGGAACACGTATGGGATCTGGAAAAGGTTCTCCTGATTATTGGGTAGCGGTTATACATCCAGGTAGAATTATATATGAAATAAAAGGAATTTCTGAAATTCTAGCTAAACAAGCTTTACGGGTTGCGGCTTATAAAATGCCGGTTAAAACGAAATTTTTG
                    Uronema_sp  ATGTTAAGTCCAAAAAGAACAAAATATCGTAAATACCATCGTGGTCGTATGAAAGGAAAAGCTTTGCGTGGCAGTACAATGATTTATGGAGGTTTTGCTTTACAAGCAACTGAACCATGTTGGATTACTTCTAGACAAATTGAAGCTGGAAGACGTGTTTTAACACGTTTTGTTCGACGTGGGGGTAAATTATGGATTCGTATTTTTCCTGATAAACCAGTAACGATGCGAGCAGCAGGTTCTCGTATGGGTTCTGGTAAAGGAGCTCCTTCATATTGGGTAGCAGTTGTTAAACCAGGACGTATTATTTATGAAATGAAAGGTGTTTCAGATAAAGTAGCTACTAGAGCATTAAAAATTGCTGGATATAAAATGCCAGTTAAAACTAAAGTTTTA
                Volvox_carteri  ATGTTAAGTCCAAAAAGAACAAAATACCGTAAACCACATCGTGGTCATTTAAGAGGAAAAGCAACTCGTGGTAACACTATCGTATTTGGTGATTTTGCGCTACAAGCGCAAGAACCTTGTTGGATAACTTCGCGCCAAATTGAAGCAGGCCGTCGAGTTTTAACACGTTATGTTCGAAGGGGTGGTAAATTATGGATTCGTATTTTCCCAGATAAAGCTGTCACAATGCGTCCAGCAGGTACACGTATGGGTTCGGGTAAAGGTGCTCCTGATTACTGGGTAGCTGTTGTACATCCTGGTAAAATTCTTTATGAAATGCAAGGTGTATCTGAAACAATAGCTAGACAAGCTATGCGTATTGCAGCCTATAAAATGCCTGTTAAAACCAAATTTTTA
            Carteria_crucifera  ATGCTTAGTCCTAAAAGAACAAAATTTCGTAAACAACATCGTGGTAAATTAAACGGAAAAGCAATCCGTGGAAATAAAATAGCTTTTGGTGAATTTGCTTTGCAAGCCTTAGAGCCTTGTTGGATTACTGCTCGACAAATCGAAGCAGGTCGTCGTGTTTTAACACGTTATGTCCGTCGTGGTGGTAAACTATGGATTCGTCTTTTTCCAGATAAACCTGTCACAATGCGTCCTGCCGGTACTCGAATGGGTTCGGGTAAAGGTACACCAGAGTATTGGGTTGCTGTAGTACATCCAGGTAAAATAATTTATGAAGTAAAAGGTATTTCTGAAACAATGGCAAAACAAGCCATGCGAATAGCCGCTTATAAAATGCCTATTAAAACGAAATTTATA

    ;
end;


begin mrbayes;
    charset firstsecond = 1-.\3 2-.\3;
    charset third = 3-.\3;
    partition mine = 2: firstsecond, third;
    set partition=mine autoclose=yes;
    lset applyto=(all) nst=6 ngammacat=4 rates=invgamma;
    prset applyto=(all) statefreqpr=dirichlet(1) ratepr=variable pinvarpr=uniform(0,1) brlenspr=Unconstrained:GammaDir(1.0,0.1,1.0,1.0) shapepr=exponential(1.0);
    unlink shape=(all) statefreq=(all) revmat=(all);
    mcmc ngen=6250000 samplefreq=500 printfreq=1000 starttree=random nruns=2 nchains=2 savebrlens=yes filename=rpl16;
    sump relburnin=yes burninfrac=0.2;
    sumt relburnin=yes burninfrac=0.2;
end;
