# Supplementary material for: Order, please! Uncertainty in the ordinal-level classification of Chlorophyceae
Source: PeerJ. 2019 May 15;7:e6899. doi: 10.7717/peerj.6899 (PMC6525593; doi:10.7717/peerj.6899)
Supplement: Supplemental Information 1 — This compressed folder contains untrimmed, masked alignments for individual chloroplast genes (subfolder nexus), as well as trimmed alignments with appropriate analysis blocks and the consensus trees resulting from these single-gene and concatenated analyses (MrBayes subfolders). Supplementary methods with associated references are included in the SupplementaryMethods.txt file. SVDquartets, BaliPhy, PhyloBayes and RAxML analysis files are in separate subfolders, with their respective resulting tree files. Files associated with MrBayes analysis of the 1st and 2nd positions and the analysis of the 3rd positions are placed in the subfolders 1st_and_2nd_positions_only and 3rd_positions_only, respectively. The 18Splastid_combined subfolder contains the MrBayes analysis materials (alignment and consensus tree) for the analysis including nucleotide plastid data as well as 18S nucleotide data. Documentation, trees and scripts used to create Fig. 3 are included in the “Figure3” subfolder, and documentation for and full results of Treespace analyses are in the “Treespace” subfolder. The results of the AU topology tests are included in a Word document. [file peerj-07-6899-s008.zip › supplementary_alignments_trees/mrbayes_nt_alignments_trees/psbF-stripped.nex]

#nexus

begin data;
    dimensions ntax=68 nchar=108;
    format datatype=dna gap=-;
    matrix
                 Ankyra_judayi  GCAATCGTTTATCCAATTTTTACAGTGCGTTGGTTAGCAATTCACGCAATTGCTGTACCAACAATCTTTTTTTTAGGTTCTATTACAGCAATGCAATTTATCCAACGT
        Atractomorpha_echinata  GCAATCGTTTATCCAATTTTTACAGTACGTTGGTTAGCAATTCATGCAATTGCTGTACCAACAATCTTTTTTTTAGGTTCTATTACAGCAATGCAATTTATTCAACGT
      Borodinellopsis_texensis  ATCCTTACATACCCAATTTTTACAGTTCGTTGGTTATCTATCCATGCATTAGCGGTTCCTACTATTTTCTTTTTAGGTGCAATTACATCAATGCAATTTATCCAACGT
          Bracteacoccus_aerius  GTTATTACTTATCCGATTTTTACTGTACGTTGGTTAGCTATTCATGCTTTAGCTGTTCCGACTATTTTCTTTTTAGGCTCTATTACAGCAATGCAATTTATTCAACGA
       Bracteacoccus_giganteus  GTTATTACTTATCCGATTTTTACTGTACGTTGGTTAGCTATTCATGCTTTAGCTGTTCCGACTATTTTCTTTTTAGGTTCTATCACAGCAATGCAATTTATTCAACGA
           Bracteacoccus_minor  GTTATTACTTATCCGATTTTTACAGTACGTTGGTTAGCTATTCATGCTTTAGCTGTTCCAACTATTTTCTTTTTAGGTTCTATCACAGCAATGCAATTTATTCAACGA
         Carteria_cerasiformis  GCTATTACATACCCAATTTTTACTGTTCGTTGGTTAGCTATTCACGGAATTGCAGTACCTACTATTTTTTTCTTAGGAGCTATTACAGCAATGCAATTTATTCAACGA
           Carteria_sp_SAG_8_5  GCAATCACATACCCAATTTTTACAGTACGTTGGCTTGCGATTCATGGTATTGCGGTTCCTACTATTTTCTTCTTAGGAGCAATTACAGCTATGCAATTTATTCAACGA
      Chaetopeltis_orbicularis  GAAAGAACATATCCAATTTTTACTGTTCGCTGGCTTGCTATTCACGCTTTAGCAGTGCCAACTGTATTCTTTTTAGGCGCAATCACGGCTATGCAATTTATCCAACGA
     Characiochloris_acuminata  GCTATTACTTATCCAATTTTTACAGTTCGTTGGTTAGCTATTCATGCTATTGCAGTACCTACTATCTTTTTCTTAGGTTCTATTACAGCAATGCAATTTATTCAACGT
       Chlamydomonas_applanata  GTTATTACATACCCAATTTTCACAGTTCGTTGGTTAGCAATTCACGCAATTGCTGTTCCAACAATTTTCTTCTTAGGATCAATTACAGCTATGCAATTCATCCAACGT
         Chlamydomonas_nivalis  ACTATTACATATCCTATTTTTACTGTACGTTGGCTGTCTATTCATGCTTTAGCAGTGCCAACAGTTTTCTTTTTAGGTGCTATAACGGCAATGCAATTCATTCAACGT
        Chlamydomonas_peterfii  GCTATTACATACCCTATTTTTACAGTTCGTTGGTTAGCTATCCACGCAATTGCTGTACCAACGGTTTTCTTTTTAGGTGCTATTACTGCAATGCAATTTATCCAACGT
     Chlamydomonas_reinhardtii  GTACTTGTTTATCCTATTTTCACAGTTCGTTGGTTAGCTATCCACGGTATTGCAGTACCAACAATTTTCTTCTTAGGAGCTATTACTGCTATGCAATTCATTCAACGT
         Chlorococcum_tatrense  GTTAATACATACCCTATCTTTACAGTTCGTTGGTTAGCTATTCATGCTTTAGCAGTTCCTACTATTTTCTTCTTAGGATCAATTACAGCAATGCAATTTATTCAACGT
       Chlorogonium_capillatum  GTTATTACATATCCAATTTTCACTGTTCGTTGGTTAGCTATTCACGGTTTAGCTGTTCCTACAATCTTTTTCTTAGGTTCAATTACAGCTATGCAATTTATCCAACGT
         Chloromonas_perforata  GTTAATACATACCCTATCTTTACAGTTCGTTGGTTAGCTATTCATGCTATCGCAGTTCCTACTATTTTCTTCTTAGGATCAATTACAGCAATGCAATTTATTCAACGT
           Chloromonas_radiata  ACTATTACATATCCTATTTTTACTGTACGTTGGTTATCGATCCATGCTTTAGCAGTACCAACTATTTTCTTTTTAGGTGCTATTACTGCAATGCAGTTTATTCAACGT
             Chloromonas_rosae  ACTATTACATATCCTATTTTTACTGTACGTTGGCTGTCTATTCATGCTTTAGCAGTGCCAACAGTTTTCTTTTTAGGTGCTATTACTGCAATGCAATTCATTCAACGT
       Chlorosarcinopsis_eremi  GTTAACACATACCCTATTTTTACTGTTCGTTGGTTAGCTATTCACGGTTTAGCTGTTCCTACAATTTTCTTCCTAGGTTCAATTACAGCTATGCAATTCATCCAACGT
        Chlorotetraedron_incus  GCTATCACTTATCCGATTTTTACTGTACGTTGGTTATCTATTCATGCATTAGCTGTTCCAACTATTTTCTTTTTAGGTTCTATCACAGCTATGCAATTTATTCAACGA
    Chromochloris_zofingiensis  ATTATTACTTACCCTATTTTTACTGTACGTTGGTTATCGATTCATGCTTTAGCTGTTCCAACTATTTTCTTTTTAGGATCTATTACAGCTATGCAATTTATTCAAAGA
       Cylindrocapsa_geminella  ACAATAACATACCCTATTTTTACAGTTCGATGGCTAGCTATACATGCATTAGCTGTTCCTACTATATTTTTTTTAGGTTCTATTACTGCAATGCAATTTATTCAACGT
         Desmotetra_stigmatica  GCTATTACTTATCCAATTTTTACAGTTCGTTGGTTAGCTATTCATGCATTAGCTGTACCTACTGTTTTCTTCCTTGGCGCTATTACAGCTATGCAATTTATTCAACGA
        Dictyochloris_fragrans  CCTATTACTTATCCTATCTTTACTGTTCGATGGCTTTCTATACATGCTTTAGCTGTTCCTACAATCTTTTTTTTAGGATCTATCACAGC-------------------
             Dunaliella_salina  GCTGTTACATATCCAATTTTTACTGTACGTTGGTTAGCTATTCACGCAATTGCAGTTCCTACTATTTTCTTTTTAGGTGCAATTACAGCTATGCAATTTATCCAACGT
          Elakatothrix_viridis  ACAATTACATATCCTATTTTTACAGTTAGATGGCTTGCTATTCATGCTATAGCAGTTCCTACTATCTTTTTTTTAGGTTCTATTACAGCAATGCAATTTATTCAAAGA
         Floydiella_terrestris  GAAAAAACATACCCAATTTTTACAGTTAGATGGCTTGCTATTCACGCTCTAGCGGTGCCAACTGTTTTCTTTTTAGGTGCAATTACTGCTATGCAATTTATTCAACGA
       Follicularia_botryoides  GCTATTACTTATCCTATTTTTACTGTACGTTGGTTAGCTGTTCATGCTTTAGGTGTTCCAACGATTTTCTTCTTAGGTTCAATTACTGCTATGCAGTTTATTCAACGT
       Golenkinia_longispicula  GCTATTACTTATCCTATTTTCACTGTTCGCTGGTTAGCTGTGCACGCTTTAGCAGTTCCTACTATTTTTTTCTTAGGATCAATAACTGCTATGCAATTTATTCAAAGA
              Gonium_pectorale  GTACTTGTTTATCCTATTTTCACAGTTCGTTGGTTAGCTATTCACGCAATTGCTGTTCCAACAATTTTCTTTTTAGGATCTATTACTGCAATGCAATTTATTCAACGT
       Haematococcus_lacustris  GTTATTACATACCCAATTTTTACAGTACGTTGGTTGGCTATTCACGGAATTGCTGTTCCAACTATTTTCTTTTTAGGTGCAATTACAGCTATGCAATTTATTCAACGT
            Hafniomonas_laevis  GTAAACACATATCCTATTTTTACTTTCCGTTGGCTAGCTATTCACGGAATCGCAGTACCAACAGTATTCTTTTTAGGTGCTATTACAGCAATGCAATTTATTCAACGT
          Hariotina_reticulata  GCAATTACATATCCTATTTTCACGGTTCGTTGGTTATCAATTCATGCTTTAGCAGTTCCTACAATTTTCTTTTTAGGTTCAATTACAGCAATGCAATTTATTCAACGT
                 Jenufa_minuta  TCAATTACTTATCCTATATTTACAGTAAGATGGCTAGCTATTCATGCTTTAGCTGTTCCTACTATTTTTTTCCTAGGTTCTATTACAGCTATGCAATTTATTCAACGA
              Jenufa_perforata  TCTATTACGTATCCTATTTTTACTGTAAGATGGCTAGCTATACATGCTTTAGCTGTTCCTACAATTTTCTTTTTAGGATCAATTACAGCAATGCAATTTATTCAGAGA
          Kirchneriella_aperta  ACTATTACTTATCCAATTTTTACTGTGCGTTGGTTATCAATTCACGCATTAGCTATTCCTACAATTTTCTTTTTAGGTTCAATTACTGCTATGCAATTTATTCAACGT
      Koshicola_spirodelophila  GAAAAAACATATCCAATTTTTACTGTTCGCTGGCTTGCTATTCATGCTTTAGCTGTTCCTACAGTCTTTTTTCTTGGTTCAATCACAGCTATGCAATTTATTCAACGT
           Lobochlamys_culleus  GCTATTACTTATCCTATTTTTACTGTTCGTTGGCTTTCTATTCATGCTTTAGCAGTACCAACTGTATTTTTCTTAGGTGCTATTACAGCAATGCAATTTATTCAACGA
            Lobochlamys_segnis  GCAACTACTTATCCTATTTTTACAGTTCGTTGGCTTTCTATTCATGCATTAGCTGTGCCTACTGTATTTTTCTTAGGTGCTATTACAGCAATGCAATTTATCCAACGA
           Microglena_monadina  GTTATTACTTATCCAATTTTTACTTTCCGTTGGTTAGCAATTCATGCTATTGCAGTACCTACAATTTTCTTTTTAGGTTCTATTACAGCAATGCAATTTATTTCTAGA
                 Microspora_sp  ACGATTACTTATCCTATCTTTACTGTTCGATGGCTTTCTATACATGCTTTAGCTGTGCCTACCATTTTCTTTTTAGGATCAATTACTGCAATGCAATTTATTCAAAGA
       Mychonastes_homosphaera  GCGATTACTTATCCTATTTTTACAGTTCGTTGGTTATCGATCCATGCTCTAGCGGTTCCTACTATCTTTTTCTTAGGATCAATTACAGCAATGCAATTTATTCAACGT
           Mychonastes_jurisii  GCGATTACTTATCCTATTTTTACAGTTCGTTGGTTATCGATCCATGCTCTAGCGGTTCCTACTATCTTTTTCTTAGGAGCAATTACAGCAATGCAATTTATTCAACGT
           Neochloris_aquatica  GCTATTACATATCCTATTTTTACAGTACGTTGGTTATCTATTCACGCATTAGCGGTTCCTACTATCTTCTTTTTAGGCTCAATTACTGCAATGCAATTCATTCAACGT
      Oedocladium_carolinianum  AAAAATGTTTATCCTATTTTTACAGTAAGATGGTTGGCTGTTCACGCATTAGCAATCCCAACGGTTTTCTTTTTAGGATCTATTACTGCTATGCAATTTATTCAACGT
      Oedogonium_angustistomum  AAAAATGTTTATCCTATTTTTACAGTAAGATGGTTGGCTGTTCACGCATTAGCAATTCCAACAGTTTTCTTTTTAGGATCTATTACTGCTATGCAATTTATTCAACGT
          Oedogonium_cardiacum  AAAAATGTTTATCCTATTTTTACAGTAAGATGGTTGGCTGTTCACGCATTAGCAATTCCAACAGTTTTCTTTTTAGGATCAATTACTGCTATGCAATTTATTCAACGT
        Oogamochlamys_gigantea  GCTATTACTTATCCTATTTTTACAGTTCGTTGGCTTGCTATTCATGGATTAGCGGTTCCTACTGTTTTTTTCTTAGGGGCTATTACAGCAATGCAATTTATTCAACGA
        Ourococcus_multisporus  ACTATTACTTATCCAATTTTTACTGTACGTTGGTTGTCAGTTCACGCTTTAGCTATTCCTACAATTTTCTTTTTAGGTTCAATCACAGCTATGCAATTTATTCAACGT
         Palmellopsis_texensis  GCTATTACATATCCTATTTTCACTGTTCGTTGGCTTGCTATTCACGGATTAGCTGTTCCAACTGTTTTTTTCTTAGGTGCAATTACAGCTATGCAATTTATTCAACGA
       Parallela_transversalis  ACTATTACCTATCCTATTTTTACTGTTCGATGGCTTGCTGTGCATGCTCTAGCTGTTCCAACAATCTTTTTCCTAGGTTCCATCACAGCCATGCAATTTATTCAACGA
             Pediastrum_duplex  GCTATTACTTATCCAATTTTCACTGTACGTTGGTTATCTATTCATGCATTAGCTGTTCCAACTATTTTCTTTTTAGGTTCAATTACAGCAATGCAATTTATTCAACGA
         Phacotus_lenticularis  GTTGTTACTTATCCAATTTTCACTTTCCGTTGGTTAGCAATTCATGGCTTAGCAGTTCCTACTATTTTCTTCTTAGGTGCTATTACAGCAATGCAATTTATTCAACGT
            Pleodorina_starrii  GTACTTGTTTACCCTATTTTCACTGTTCGTTGGTTAGCGATTCACGCAATTGCTGTTCCAACTATTTTCTTTTTAGGATCTATTACTGCTATGCAATTTATTCAACGT
        Protosiphon_botryoides  GTTAACACTTACCCTATTTTTACAGTTCGTTGGTTAGCTATCCACGCTTTAGCAGTTCCTACTATTTTCTTCTTAGGTTCAATTACTGCAATGCAATTTATTCAACGT
Pseudomuriella_schumacherensis  GCTATTACTTATCCTATTTTTACTGTACGTTGGCTGTCTATTCACGCCTTAGCTGTTCCAACTATTTTCTTTTTAGGTGCTATTACAGCAATGCAATTCATTCAGCGA
            Rotundella_rotunda  CAGATTACTTATCCTATTTTCACTGTACGTTGGCTATCTATTCATGCATTAGCAGTTCCTACTATTTTTTTCTTAGGTTCAATTACTGCAATGCAATTCATTCAACGA
          Scenedesmus_obliquus  GCTATTACATATCCTATTTTCACTGTTCGTTGGTTATCAATTCACGCATTAGCTGTTCCTACTATTTTCTTTTTAGGATCAATTACAGCAATGCAATTCATTCAACGT
        Schizomeris_leibleinii  GAAAAAACTTATCCAATTTTTACAGTTAGATGGCTTGCAGTTCATGCTTTAGCTATTCCAACTATCTTTTTCTTAGGTTCAATTACAGCAATGCAATTTATCCAACGT
        Spermatozopsis_similis  GTAATTACTTATCCAATCTTTACAGTTCGTTGGCTTGCTATCCACGCAATTGCAGTTCCTACGATTTTCTTCTTAGGTGCAATTACAGCTATGCAATTTATTCAACGT
     Stephanosphaera_pluvialis  GTAAATACATACCCTATTTTTACTGTTCGTTGGTTAGCTATCCACGCTTTAGCTGTTCCTACTATTTTCTTTTTAGGATCAATTACCGCTATGCAATTTATTCAACGT
      Stigeoclonium_helveticum  GAAAAAACATACCCAATTTTTACAGTTAGATGGTTATCGGTTCATGCTTTAGGTATTCCAACTATTTTTTTCTTAGGTGCTATTACTGCTATGCAATTTATTCAACGT
    Treubaria_triappendiculata  GTAATAACATATCCTATTTTTACAGTTCGCTGGTTAGCAATTCATGCATTAGGTATCCCTACTATCTTTTTTTTAGGATCTATTACTGCTATGCAATTTATTCAACGT
            Trochiscia_hystrix  GTAATAACATATCCTATTTTTACAGTTCGATGGTTAGCAATTCATGCTCTAGCTATACCTACTATCTTTTTTTTAGGATCTATTACTGCTATGCAATTTATTCAACGT
                    Uronema_sp  GAAAAAACATATCCAATTTTTACAGTTAGATGGCTTTCAGTACATGCTTTAGGTATCCCAACTATCTTTTTCTTAGGTTCAATTACTGCTATGCAGTTTATTCAACGT
                Volvox_carteri  GTACTTGTTTATCCTATTTTCACTGTTCGTTGGTTAGCTATTCACGCAATTGCTGTTCCAACTATTTTCTTTTTAGGATCTATTACTGCAATGCAATTTATTCAACGT
            Carteria_crucifera  GCTCTAACATATCCAATTTTTACTGTTCGTTGGCTAGCTATTCATGCATTAGCTGTACCTACTATTTTTTTCTTAGGTGCTATCACTGCTATGCAGTTTATCCAACGC

    ;
end;


begin mrbayes;
    charset firstsecond = 1-.\3 2-.\3;
    charset third = 3-.\3;
    partition mine = 2: firstsecond, third;
    set partition=mine autoclose=yes;
    lset applyto=(all) nst=6 ngammacat=4 rates=invgamma;
    prset applyto=(all) statefreqpr=dirichlet(1) ratepr=variable pinvarpr=uniform(0,1) brlenspr=Unconstrained:GammaDir(1.0,0.1,1.0,1.0) shapepr=exponential(1.0);
    unlink shape=(all) statefreq=(all) revmat=(all);
    mcmc ngen=6250000 samplefreq=500 printfreq=1000 starttree=random nruns=2 nchains=2 savebrlens=yes filename=psbF;
    sump relburnin=yes burninfrac=0.2;
    sumt relburnin=yes burninfrac=0.2;
end;
