# Supplementary material for: Order, please! Uncertainty in the ordinal-level classification of Chlorophyceae
Source: PeerJ. 2019 May 15;7:e6899. doi: 10.7717/peerj.6899 (PMC6525593; doi:10.7717/peerj.6899)
Supplement: Supplemental Information 1 — This compressed folder contains untrimmed, masked alignments for individual chloroplast genes (subfolder nexus), as well as trimmed alignments with appropriate analysis blocks and the consensus trees resulting from these single-gene and concatenated analyses (MrBayes subfolders). Supplementary methods with associated references are included in the SupplementaryMethods.txt file. SVDquartets, BaliPhy, PhyloBayes and RAxML analysis files are in separate subfolders, with their respective resulting tree files. Files associated with MrBayes analysis of the 1st and 2nd positions and the analysis of the 3rd positions are placed in the subfolders 1st_and_2nd_positions_only and 3rd_positions_only, respectively. The 18Splastid_combined subfolder contains the MrBayes analysis materials (alignment and consensus tree) for the analysis including nucleotide plastid data as well as 18S nucleotide data. Documentation, trees and scripts used to create Fig. 3 are included in the “Figure3” subfolder, and documentation for and full results of Treespace analyses are in the “Treespace” subfolder. The results of the AU topology tests are included in a Word document. [file peerj-07-6899-s008.zip › supplementary_alignments_trees/mrbayes_nt_alignments_trees/psbA-stripped.nex]

#nexus

begin data;
    dimensions ntax=68 nchar=1029;
    format datatype=dna gap=-;
    matrix
                 Ankyra_judayi  ATGACAGCTATTTTAAGCCTTTGGGCTCGTTTTTGTGAGTGGATTACTAGCACTGAAAACCGTTTATACATCGGTTGGTTTGGTGTAATCATGATCCCTTGCTTATTAACAGCAACATCTGTTTTCATCATTGCTTTCATCGCTGCTCCGCCAGTTGATATCGATGGTATCCGTGAGCCAGTTTCTGGTTCATTATTATACGGTAACAACATCATTTCTGGTGCTGTAATCCCTACATCTAACGCTATCGGTTTACACTTCTACCCAATTTGGGAAGCTGCATCTTTAGACGAGTGGTTATACAACGGTGGTCCTTACCAATTAATCGTTTGCCACTTCTTATTAGGTGTATGCTGCTACATGGGTCGTGAGTGGGAATTATCTTTCCGTTTAGGTATGCGTCCTTGGATTGCTGTAGCTTACTCAGCTCCAGTAGCTGCTGCAACTGCAGTTTTCTTAATCTACCCAATCGGTCAAGGTTCTTTCTCTGACGGTATGCCTTTAGGTATTTCTGGTACTTTCAACTTCATGATCGTATTCCAAGCTGAACACAACATTTTAATGCACCCATTCCACATGTTAGGTGTTGCTGGTGTATTTGGTGGTTCATTATTCTCAGCTATGCACGGTTCATTAGTAACTTCATCTTTAATCCGTGAAACTACTGAAAACGAATCTGCTAACGCTGGTTACAAATTTGGTCAAGAAGAAGAAACTTATAACATTGTTGCTGCTCACGGTTACTTTGGTCGTTTAATCTTCCAATATGCTTCATTCAACAACTCTCGTTCATTACACTTCTTCTTAGCTGCTTGGCCAGTAGTAGGTATTTGGTTCACAGCTTTAGGTTTATCAACTATGGCTTTCAACTTAAACGGTTTCAACTTCAACCAATCTGTTATCGACTCTCAAGGTCGTGTATTAAACACTTGGGCTGATATCATCAACCGTGCTAACTTAGGTATGGAAGTAATGCACGAACGTAACGCTCACAACTTCCCTCTAGACTTAGCTGCTGTTGAAGCTCCT
        Atractomorpha_echinata  ATGACAGCTATTTTAAGCCTTTGGGCTCGTTTTTGTGAGTGGATTACTAGCACTGAAAACCGTTTATACATCGGTTGGTTTGGTGTAATCATGATCCCTTGCTTATTAACAGCAACATCTGTTTTCATCATCGCTTTCATCGCTGCTCCGCCAGTTGATATCGATGGTATCCGTGAGCCAGTTTCTGGTTCATTATTATACGGTAACAACATCATTTCTGGTGCTGTAATCCCTACATCTAACGCTATCGGTTTACACTTCTACCCAATTTGGGAAGCTGCATCTTTAGACGAGTGGTTATACAACGGTGGTCCTTACCAATTAATCGTTTGCCACTTCTTATTAGGTGTATTCTGCTACATGGGTCGTGAATGGGAATTATCTTTCCGTTTAGGTATGCGTCCTTGGATTGCTGTAGCTTACTCAGCTCCAGTAGCTGCTGCAACTGCAGTTTTCTTAATCTACCCAATCGGTCAAGGTTCTTTCTCTGACGGTATGCCTTTAGGTATTTCTGGTACTTTCAACTTCATGATCGTATTCCAAGCTGAACATAACATTTTAATGCACCCATTCCACATGTTAGGTGTTGCTGGTGTATTTGGTGGTTCATTATTCTCAGCTATGCACGGTTCATTAGTAACTTCATCTTTAATCCGTGAAACTACTGAAAATGAATCTGCTAACGCTGGTTACAAATTTGGTCAAGAAGAAGAAACTTACAACATCGTTGCTGCTCATGGTTACTTTGGTCGTTTAATCTTCCAATATGCTTCATTCAACAACTCTCGTTCATTACACTTCTTCTTAGCTGCTTGGCCAGTAGTAGGTATTTGGTTCACAGCTTTAGGTTTATCAACTATGGCTTTCAACTTAAACGGTTTCAACTTCAACCAATCTGTTATCGACTCTCAAGGTCGTGTATTAAACACTTGGGCTGATATCATCAACCGTGCTAACTTAGGTATGGAAGTTATGCATGAACGTAACGCTCACAACTTCCCTCTAGACTTAGCTGCTGTTGAAGCTCCA
      Borodinellopsis_texensis  ATGACAGCAATTTTAAGCCTATGGGCTCGTTTTTGTGAGTGGATCACTAGCACTGAAAACCGTTTATACATCGGTTGGTTTGGTGTAATCATGATCCCAACTTTATTAACAGCAACTTCAGTATTCATCATCGCTTTCATCGCTGCACCGCCAGTTGATATCGATGGTATTCGTGAGCCAGTTTCTGGTTCTCTTCTTTACGGTAACAACATCATTACTGGTGCTGTTGTTCCAACTTCAAACGCTATTGGTCTACACTTCTACCCAATTTGGGAAGCTGCTTCACTAGACGAATGGTTATACAATGGCGGACCGTACCAATTAATCGTATGTCACTTCCTTTTAGGTGTGGCTTGTTATATGGGTCGTGAGTGGGAACTTTCATACCGTTTAGGTATGCGTCCATGGATCGCTGTAGCTTATTCTGCACCAGTTGCAGCAGCAACTGCAGTATTCTTAATTTACCCAATCGGACAAGGTTCTTTCTCTGATGGTATGCCTTTAGGTATTTCAGGTACATTTAACTTCATGATCGTTTTCCAAGCTGAGCATAACATTCTAATGCACCCATTCCACATGCTGGGTGTAGCAGGTGTTTTTGGTGGTTCATTATTCTCAGCAATGCACGGTTCATTAGTTACTTCATCATTAATCCGTGAAACAACTGAAAACGAATCAGCTAACGCTGGTTATAAATTTGGTCAAGAAGAAGAAACATACAACATCGTAGCTGCTCACGGTTACTTTGGTCGTTTAATCTTCCAATACGCTTCATTCAACAACTCTCGTAGCTTACACTTCTTCTTAGCTATTTGGCCAGTACTAGGTATTTGGTTCACAGCTTTAGGTCTATCTACAATGGCTTTCAACCTTAACGGTTTCAACTTCAACCAATCAGTAGTAGATTCTCAAGGTCGTGTACTAAACACTTGGGCTGATATCATCAACCGTGCTAATTTAGGTATGGAAGTAATGCACGAACGTAACGCGCACAACTTCCCTCTTGACTTAGCTTCAGTTGAAGCTCCT
          Bracteacoccus_aerius  ATGACTGCAATTCTTAGCCTGTGGGCTCGTTTTTGTGAGTGGGTTACTTCAACTGAAAACCGTCTATACATTGGATGGTTCGGTACTATCATGATCCCAACTCTATTAACTGCTACTTCAGTATTCATCATCGCTTTTGTTGCTGCTCCTCCAGTTGACATCGATGGTATCCGTGAACCAGTTTCAGGTTCTTTATTATACGGAAACAACATTATCTCTGGTGCTGTAATCCCAACTTCAAACGCTATTGGTTTACACTTCTACCCAATCTGGGAAGCTGCTTCTTTAGATGAGTGGTTATACAACGGTGGTCCTTACCAACTTATCGTTTGTCACTTCCTTTTAGGTGTATGCTGTTACATGGGTCGTGAATGGGAACTTTCATACCGTTTAGGTATGCGTCCTTGGATCGCTGTGGCTTACTCAGCTCCAGTTGCTGCTGCTACTGCTGTATTCCTAATCTACCCTATCGGACAAGGTTCTTTCTCTGATGGTATGCCTTTAGGTATTTCAGGTACTTTCAACTTCATGATCGTATTCCAAGCTGAGCACAACATCCTTATGCACCCATTCCACATGCTTGGTGTTGCTGGTGTATTTGGTGGTTCATTATTCTCTGCTATGCACGGTTCATTAGTTACTTCATCTCTAATCCGTGAAACAACAGAAAACGAATCTGCTAACGAAGGTTACAAATTCGGTCAAGAAGAAGAAACTTACAACATTGTAGCTGCTCACGGTTACTTTGGTCGTTTAATCTTCCAATACGCTTCTTTCAACAACTCTCGTTCATTACACTTCTTCTTAGCTGCTTGGCCAGTAGTTGGTATCTGGTTCACTGCTTTAGGTCTTTCAACTATGGCATTCAACCTTAACGGTTTCAACTTCAACCAATCAGTTGTAGACTCACAAGGTCGTGTATTAAACACTTGGGCTGACATCATCAACCGTGCTAACTTAGGTATGGAAGTTATGCACGAAAGAAACGCTCACAACTTCCCTCTAGATTTAGCGTCTGTAGAAGCTCCT
       Bracteacoccus_giganteus  ATGACTGCAATTCTTAGCCTGTGGGCTCGTTTTTGTGAGTGGGTAACTTCTACTGAAAACCGTCTATACATCGGATGGTTCGGTACTATCATGATCCCAACTCTATTAACTGCTACTTCAGTATTCATCATCGCTTTCGTTGCTGCTCCTCCAGTTGACATCGATGGTATCCGTGAACCAGTTTCAGGTTCTTTATTATACGGTAACAACATCATCTCTGGTGCTGTTATCCCAACTTCAAACGCTATCGGTTTACACTTCTACCCTATTTGGGAAGCTGCTTCTTTAGACGAGTGGTTATACAACGGTGGTCCTTACCAACTTATCGTTTGCCACTTCCTTTTAGGTGTTTGCTGCTACATGGGTCGTGAGTGGGAATTATCTTACCGTTTAGGTATGCGTCCTTGGATCGCTGTAGCTTACTCAGCTCCAGTTGCTGCTGCAATGGCTGTATTCCTAATCTACCCTATCGGACAAGGTTCTTTCTCTGACGGTATGCCTTTAGGTATCTCTGGTACTTTCAACTTCATGATCGTATTCCAAGCTGAGCATAACATCCTTATGCACCCATTCCACATGTTAGGTGTTGCTGGTGTATTTGGTGGTTCATTATTCTCTGCTATGCACGGTTCATTAGTAACTTCATCTCTAATCCGTGAAACTACAGAAAACGAATCTGCTAACGAAGGTTACAAATTCGGACAAGAAGAAGAAACTTATAACATTGTAGCTGCTCACGGTTACTTCGGTCGTCTAATCTTCCAATACGCTTCTTTCAACAACTCTCGTTCATTACACTTCTTCTTAGCTGCTTGGCCAGTTGTTGGTATCTGGTTCACTGCTTTAGGTTTATCAACTATGGCATTCAACTTAAACGGATTCAACTTCAACCAATCAGTAGTAGACTCACAAGGTCGTGTACTAAACACTTGGGCTGACATCATCAACCGTGCTAACTTAGGTATGGAAGTAATGCACGAACGTAACGCTCACAACTTCCCTCTTGACTTAGCTTCTGTTGAAGCTCCT
           Bracteacoccus_minor  ATGACTGCTATTTTAAGCCTTTGGGCTCGTTTTTGTGAGTGGGTTACTTCTACTGAAAACCGTTTATACATCGGTTGGTTCGGTACAATCATGATCCCAACTCTATTAACTGCTACTTCAGTATTCATCATCGCTTTCGTTGCTGCTCCTCCAGTTGACATCGATGGTATCCGTGAGCCAGTTTCAGGTTCATTATTATACGGAAACAACATCATCTCTGGTGCTGTTATCCCAACTTCAAACGCGATTGGTTTACACTTCTACCCGATCTGGGAAGCTGCTTCTTTAGACGAGTGGTTATACAACGGTGGTCCTTACCAACTTATCGTTTGCCACTTCCTTTTAGGTGTTTGCTGCTACATGGGTCGTGAGTGGGAATTATCTTACCGTTTAGGTATGCGTCCTTGGATCGCTGTTGCTTACTCAGCTCCAGTTGCTGCTGCTATGGCAGTTTTCCTAATCTACCCTATCGGACAAGGTTCTTTCTCTGACGGTATGCCTTTAGGTATTTCTGGTACTTTCAACTTCATGATCGTATTCCAAGCTGAACACAACATCTTAATGCACCCATTCCACATGCTTGGTGTTGCTGGTGTATTCGGTGGTTCATTATTCTCTGCTATGCACGGTTCATTAGTAACTTCATCTCTAATCCGTGAAACTACAGAAAACGAATCTGCTAACGAAGGTTACAAATTCGGTCAAGAAGAAGAAACTTACAACATCGTAGCTGCTCACGGTTACTTCGGTCGTTTAATCTTCCAATACGCTTCTTTCAACAACTCTCGTTCATTACACTTCTTCTTAGCTGCTTGGCCAGTTGTTGGTATCTGGTTCACTGCTTTAGGTTTATCAACTATGGCATTCAACTTAAATGGTTTCAACTTCAACCAATCAGTAGTTGACTCTCAAGGTCGTGTATTAAACACTTGGGCTGACATCATCAACCGTGCTAACTTAGGTATGGAAGTAATGCACGAGCGTAACGCTCACAACTTCCCTCTTGACTTAGCTTCTGCTGATGCTCCT
         Carteria_cerasiformis  ATGACAGCTATTCTTAGCCTGTGGGCTCGTTTTTGTGAGTGGATTACTTCTACAGAAAACCGTTTATACATCGGTTGGTTTGGTGTTATTATGATTCCTACATTATTAACAGCTGCTTCTGTATTCATTATTGCTTTTATCGCTGCTCCTCCAGTAGACATCGATGGTATTCGTGAACCAGTTAGCGGTTCTTTATTATACGGAAACAACATCATTTCTGGTGCTGTAATTCCTACTTCTAATGCTATCGGTCTTCACTTCTACCCAATTTGGGAAGCTGCTTCTTTAGACGAGTGGTTATACAACGGTGGTCCTTACCAATTAATTGTTTGCCATTTCTTCTTAGGTGTTTGCTGCTATATGGGTCGTGAATGGGAACTTTCATACCGTTTAGGTATGCGTCCTTGGATCGCTGTAGCTTACTCAGCTCCAGTTGCTGCAGCTACTGCTGTATTCATTATCTATCCAATCGGACAAGGTTCATTCTCTGACGGGATGCCATTAGGTATTTCAGGTACATTTAACTTCATGATCGTATTCCAAGCTGAGCATAACATTCTTATGCACCCATTCCACATGTTAGGTGTTGCTGGTGTATTCGGTGGTTCATTATTCTCTGCTATGCACGGTTCATTAGTAACTTCTTCTTTAATTCGTGAAACAACTGAAAATGAATCAGCAAACGCTGGTTACAAATTCGGTCAAGAAGAGGAAACTTATAACATCGTAGCTGCTCATGGTTACTTTGGTCGTCTTATTTTCCAATATGCTTCTTTCAACAACTCTCGTTCATTACACTTCTTCTTAGCTGCTTGGCCAGTTATCGGTATTTGGTTCACTTCTTTAGGTATTTCTACAATGGCTTTCAACTTAAATGGTTTCAACTTCAACCAATCAATTGTTGATTCACAAGGTCGTGTATTAAATACTTGGGCTGATATCATCAACCGTGCTAACTTAGGTATGGAAGTTATGCACGAACGTAACGCTCACAACTTCCCTCTAGATTTAGCTAGCTCTCAAGCTCCA
           Carteria_sp_SAG_8_5  ATGACAGCAATTTTAAGCCTATGGGCTCGTTTCTGTGCATGGATCACTTCAACAGAAAACCGTCTTTACATTGGATGGTTTGGTGTTATTATGATCCCAACTCTATTAACAGCTACTTCTGTATTCATCATCGCTTTCGTTGCAGCTCCGCCTGTTGACATCGATGGTATTCGTGAGCCAGTTTCTGGATCACTTCTTTACGGAAACAACATCATTAGTGGTGCTGTTATTCCAACTTCTAACGCTATCGGTCTGCATTTCTACCCAATTTGGGAAGCCGCTACTTTAGACGAATGGCTTTACAATGGTGGGCCTTACCAGCTAATCGTTTGCCACTTCTTCCTAGGTATTTGCTGTTACATGGGTCGTGAATGGGAACTTTCTTTCCGTTTAGGTATGCGTCCTTGGATTGCTGTTGCTTACTCAGCACCTGTTGCTGCTGCAACTGCAGTTTTCATCATTTACCCAATTGGACAAGGTTCATTCTCAGATGGTATGCCTCTTGGTATTTCTGGTACTTTCAACTTCATGATCGTATTCCAAGCTGAACATAACATTCTTATGCACCCATTCCACATGTTAGGTGTTGCTGGTGTTTTTGGTGGTTCTCTTTTCTCAGCTATGCATGGTTCATTAGTAACTTCATCTCTAATCCGTGAAACAACTGAAAACGAATCTTCAAACAACGGTTACCGTTTCGGTCAAGAAGAAGAAACTTACAACATCGTTGCTGCTCATGGATATTTCGGAAGACTTATTTTCCAATATGCATCATTTAACAACTCACGTTCATTACACTTCTTCTTAGCTGCTTGGCCAGTTATCGGTATTTGGTTCACAGCTTTAGGTATTTCAACTATGGCTTTCAACTTAAATGGTTTCAACTTTAACCAATCAGTTGTTGACTCTCAAGGTCGTGTTCTAAACACTTGGGCTGATATCATCAACCGTGCTAACTTAGGTATGGAAGTAATGCACGAGAGAAACGCGCATAATTTTCCGCTAGATTTAGCTTCTGTAGATGCTCCA
      Chaetopeltis_orbicularis  ATGACAGCGATTTTAGGCCTTTGGGCTCGTTTTTGCGAATGGATCACATCAACTGACAACCGTCTTTATATCGGTTGGTTCGGTGTTATTATGATCCCTACTCTATTAACAGCTACTTCTGTTTTCATTATCGCATTCGTAGCTGCACCTCCAGTTGATATCGATGGTATCCGTGAACCTGTAAGCGGTTCTTTATTATACGGTAACAACATTATCTCTGGTGCTGTTGTTCCTACATCAAACGCGATTGGTCTGCATTTCTACCCAATTTGGGAAGCTGCTACAGTTGACGAATGGCTATACAACGGTGGTCCTTACCAACTTATCGTTTGCCACTTCTTCCTTGGTATCTGCTGCTACATGGGTCGTGAATGGGAACTTTCATTCCGTCTAGGTATGCGTCCTTGGATCGCTGTAGCTTACTCTGCACCTGTTGCAGCTGCTACTGCTGTTTTCATTATCTATCCTATCGGCCAAGGGTCTTTCTCTGATGGTATGCCTCTTGGTATTTCTGGTACTTTCAACTTCATGATCGTATTCCAAGCTGAACATAACATCCTTATGCACCCTTTCCACATGCTAGGTGTAGCTGGTGTTTTTGGTGGTTCATTATTCTCTGCTATGCACGGTTCACTTGTAACTTCATCTCTTATCCGTGAAACAACTGAAAACGTTTCAACAAACGCAGGTTACCGTTTCGGTCAAGAAGAAGAAACTTACAACATCGTTGCTGCTCATGGATACTTTGGTCGTTTAATCTTCCAATATGCGTTATTCAACAATAGCCGTTCTCTACACTTCTTCCTAGCTATTTGGCCAGTTGTAGGTATTTGGTTCACAGCTTTAGGTTTATCAACTATGGCTTTCAACCTTAACGGTTTCAACTTCAACCAATCAATCATCGACTCTCAAGGTCGTGTATTAAACACTTGGGCTGACATCATTAACCGTGCTAACTTAGGTATGGAAGTTATGCACGAGCGTAACGCTCACAACTTTCCTCTAGACTTAGCTGCAGTTGAAGCTCCT
     Characiochloris_acuminata  ATGACAGCTATTTTAAGCTTATGGGCTCGTTTTTGTGAATGGATTACTAGCACTGAAAACCGTTTATACATCGGTTGGTTTGGTGTATTAATGATCCCAACTTTATTAACTGCAACTTCTGTATTTATCATCGCTTTCATTGCTGCACCGCCAGTAGATATCGATGGTATCCGTGAACCAGTTTCAGGTTCATTATTATACGGTAACAACATCATTTCAGGTGCTGTTGTTCCAACATCTAACGCTATCGGTCTTCACTTCTACCCAATTTGGGAAGCAGCTTCTTTAGACGAATGGTTATACAATGGTGGTCCTTACCAATTAATCGTTTGCCACTTCTTCTTAGGTATCTGTTCATATATGGGTCGTGAGTGGGAACTTTCTTTCCGTTTAGGTATGCGTCCATGGATCGCTGTTGCTTACTCAGCTCCAGTAGCTGCAGCAACTGCTGTATTCATCATCTACCCTATCGGTCAAGGTTCATTCTCAGATGGTATGCCTTTAGGTATTTCTGGTACTTTCAACTTCATGATCGTATTCCAAGCTGAACACAACATTCTTATGCACCCATTCCACATGTTAGGTGTTGCTGGTGTATTTGGTGGTTCATTATTCTCAGCTATGCACGGTTCTTTAGTAACTTCATCTTTAATCCGTGAAACAACTGAAAACGAATCAGCTAACGCTGGTTACAAATTCGGTCAAGAGGAAGAAACATACAACATTGTAGCTGCACACGGTTACTTTGGTCGTTTAATCTTCCAATACGCTTCATTCAACAACTCTCGTTCATTACACTTCTTCTTAGCTGCTTGGCCAGTTATCTGTATTTGGTTCACTGCTTTAGGTCTTTCAACTATGGCATTTAACCTAAACGGTTTCAACTTCAACCAATCAGTAGTAGACTCACAAGGTCGTGTATTAAACACTTGGGCTGATATTATCAACCGTGCTAACTTAGGTATGGAAGTTATGCACGAACGCAATGCTCATAATTTCCCTCTAGACTTAGCTTCTGTTGAAGCTCCT
       Chlamydomonas_applanata  ATGACAGCAATTCTTAGCCTTTGGGCTCGTTTCTGTGAGTGGATCACTTCTACTGAAAACCGTTTATACATCGGTTGGTTCGGTGTTATCATGATCCCTACTCTTTTAACAGCTACTTCTGTATTCATCATCGCTTTCATCGCTGCACCGCCAGTTGATATCGATGGTATCCGTGAGCCAGTTTCTGGTTCTTTATTATACGGTAACAACATCATCACTGGTGCAGTTATCCCTACTTCTAACGCTATCGGTCTGCATTTCTACCCAATTTGGGAAGCAGCTTCTTTAGACGAGTGGTTATACAACGGTGGTCCTTACCAATTAATCGTTTGCCACTTCTTCTTAGGTATCTGCTGTTACATGGGTCGTGAATGGGAATTATCTTTCCGTTTAGGTATGCGTCCTTGGATCGCTGTTGCTTACTCAGCTCCAGTAGCTGCTGCAACTGCTGTATTCATCATCTACCCTATCGGTCAAGGTTCTTTCTCTGATGGTATGCCTCTGGGTATTTCTGGTACATTCAACTTCATGATCGTATTCCAAGCTGAGCACAACATTCTTATGCACCCATTCCACATGTTAGGTGTTGCTGGTGTATTCGGTGGTTCATTATTCTCAGCTATGCACGGTTCATTAGTAACTTCTTCTTTAATCCGTGAAACAACTGAAAACGAATCAGCTAACGCTGGTTACAAGTTCGGTCAAGAAGAAGAAACTTACAACATCGTAGCTGCGCATGGTTACTTTGGTCGTTTAATCTTCCAATACGCTTCTTTCAACAACTCTCGTTCATTACACTTCTTCTTAGCTGCTTGGCCAGTTATCTGTATTTGGTTCACTGCTTTAGGTTTATCAACTATGGCATTCAACTTAAACGGCTTCAACTTCAACCAGTCAGTTGTAGATTCTCAAGGTCGTGTATTAAACACTTGGGCTGACATTATTAACCGTGCTAACTTAGGTATGGAAGTAATGCACGAACGTAACGCTCACAACTTCCCTCTAGACTTAGCTTCTGTAGAAGCTCCT
         Chlamydomonas_nivalis  ATGACTGCTGTTATCAGCTTATGGGCTCGCTTCTGCGAATGGGTTACGTCTACAGAAAACCGTATCTACGTAGGATGGTTTGGTACAATTATGTTCCCAACTCTATTAACTGCAACTTCAGTTTATATTATTGCTTTCGTTGCGGCTCCTCCTGTAGATATCGATGGTATCCGTGAACCAGTTTCTGGTTCATTACTTTACGGAAACAACATCATTTCTGGTGCTGTAATCCCTACTAGTAACGCTATCGGTCTTCACTTCTACCCTATCTGGGAAGCAGCTTCTCTTGACGAATGGTTATACAACGGTGGTCCTTACCAAATGATTGTTTGCCACTTCTTCATCGGTATCTGTGCGTACATGGGTAGAGAATGGGAGTTATCTTACCGTTTAGGCATGAGACCATGGATCTGTGTAGCTTATTCAGCACCAGTTGCTGCAGCTACTGCTGTATTCATCATCTATCCTATCGGACAAGGTAGTTTCTCAGACGGTATGCCTTTAGGAATTTCAGGAACGTTCAACTTCATGATCGTTTTCCAAGCAGAGCACAATATCCTTATGCACCCTTTCCACATGTTAGGCGTTGCTGGTGTATTTGGTGGTTCTTTATTCTCAGCTATGCATGGTTCGTTAGTAACTTCATCTTTAATCCGTGAAACTACTGAAAACGAATCAGCTAACGCTGGTTACAAATTCGGTCAAGAAGAAGAAACTTACAACATCGTTGCTGCTCATGGATATTTTGGTCGTTTAATCTTCCAATATGCTTCATTCAACAACTCACGTTCATTACACTTCTTCTTAGCTGCATGGCCAGTTATCGGAATTTGGTTCACTGCTTTAGGTATTTCTACAATGGCGTTTAACCTTAACGGTTTCAACTTCAACCAATCTGTAGTAGACTCTCAAGGTCGTGTATTAAACACTTGGGCTGACATCATCAACCGTGCTAACTTAGGTATGGAAGTTATGCACGAACGCAACGCGCACAATTTCCCTCTTGACTTAGCTTCTGTTGAAGCTCCT
        Chlamydomonas_peterfii  ATGACAGCAGTTTTAAGCCTATGGGCTCGTTTCTGTGAGTGGATTACTTCTACTGAAAACCGTTTATACATCGGTTGGTTTGGTGTAATCATGATTCCTTGCTTATTAACAGCAACATCTGTATTCATCATCGCTTTCGTTGCAGCTCCTCCAGTTGACATCGACGGTATCCGTGAACCAGTTTCTGGTTCTTTATTATACGGTAACAACATCATTTCTGGTGCTGTAATCCCTACTTCTAACGCTATTGGTTTACACTTCTACCCAGTATGGGAAGCTGCATCTTTAGACGAGTGGTTATACAACGGTGGTCCTTACCAATTAATCGTTTGCCACTTCTTATTAGGTGTTTGCTGCTACATGGGTCGTGAATGGGAATTATCTTTCCGTTTAGGTATGCGTCCATGGATCGCTGTAGCTTACTCTGCACCAGTTGCAGCTGCTACTGCAGTATTCTTAATCTACCCTATCGGTCAAGGTTCATTCTCTGACGGTATGCCTTTAGGTATTTCTGGTACTTTCAACTTCATGATCGTATTCCAAGCTGAACACAACATCCTTATGCACCCATTCCACATGTTAGGTGTTGCTGGTGTTTTCGGTGGTTCTTTATTCTCTGCAATGCACGGTTCTTTAGTAACTTCATCTTTAATCCGTGAAACAACTGAAAACGAATCAGCTAACGCTGGTTACCGTTTCGGTCAAGAGGAAGAAACATACAACATCGTAGCCGCTCACGGTTACTTTGGTCGTTTAATTTTCCAATACGCTTCATTCAACAACTCTCGTTCATTACACTTCTTCTTAGCTGCTTGGCCTGTAATCGGTATCTGGTTCACTGCTTTAGGTTTATCAACTATGGCTTTCAACCTTAACGGTTTCAACTTCAACCAATCAGTTGTTGACTCTCAAGGTCGTGTATTAAACACTTGGGCTGACATCATCAACCGTGCTAACTTAGGTATGGAAGTAATGCACGAAAGAAACGCTCACAACTTCCCGTTAGACTTAGCTTCTGTTGAAGCTCCT
     Chlamydomonas_reinhardtii  ATGACAGCAATTTTAAGCCTATGGGCTCGTTTTTGTGAGTGGATCACTTCAACTGAAAACCGTTTATACATCGGTTGGTTCGGTGTAATCATGATCCCATGTCTTCTTACTGCAACATCAGTATTCATCATCGCTTTCATCGCTGCTCCGCCAGTAGACATTGATGGTATCCGTGAACCAGTTTCAGGTTCTCTTCTTTACGGTAACAACATCATTACAGGTGCTGTAATCCCAACTTCTAACGCAATCGGTCTTCACTTCTACCCAATTTGGGAAGCTGCTTCTCTAGACGAGTGGTTATACAACGGTGGTCCTTACCAACTTATCGTTTGTCACTTCCTTCTAGGTGTATACTGCTACATGGGTCGTGAGTGGGAATTATCTTTCCGTTTAGGTATGCGTCCATGGATCGCTGTAGCTTACTCAGCTCCAGTAGCTGCAGCTTCAGCTGTATTCTTAGTTTACCCTATCGGCCAAGGTTCATTCTCTGACGGTATGCCTTTAGGTATCTCTGGTACTTTCAACTTCATGATCGTATTCCAAGCAGAACACAACATCCTTATGCACCCATTCCACATGTTAGGTGTTGCTGGTGTATTCGGTGGTTCATTATTCTCAGCTATGCACGGTTCTTTAGTTACTTCATCTTTAATCCGTGAAACAACTGAAAACGAATCAGCTAACGAAGGTTACCGTTTCGGTCAAGAAGAAGAAACTTACAACATTGTAGCTGCTCATGGTTACTTTGGTCGTCTAATCTTCCAATACGCTTCTTTCAACAACTCTCGTTCATTACACTTCTTCTTAGCTGCTTGGCCGGTAATCGGTATTTGGTTCACTGCTTTAGGTTTATCAACTATGGCATTCAACTTAAACGGTTTCAACTTCAACCAATCAGTAGTAGACTCACAAGGTCGTGTACTAAACACTTGGGCAGACATCATCAACCGTGCTAACTTAGGTATGGAAGTAATGCACGAGCGTAACGCTCACAACTTCCCTCTAGACTTAGCTTCAACTAACTCTAGC
         Chlorococcum_tatrense  ATGACAGCAATTTTAAGCCTTTGGGCTCGTTTTTGTGAATGGGTAACTTCAACAGAAAACCGTATTTACATCGGTTGGTTTGGTGTGGTAATGATTCCTACACTTTTAACTGCTACTAGCGTATTCATCATCGCTTTTATCGCTGCTCCGCCAGTTGATATCGATGGTATCCGTGAACCAGTTTCAGGTTCTTTATTATACGGTAACAACATCATCACTGGTGCTGTAATCCCTCTTTCTAACGCTATCGGTCTGCATTTCTACCCAATTTGGGAAGCTGCGTCTTTAGACGAATGGTTATACAACGGTGGTCCTTACGAAATGATCGTATTACACTTCTTATTAGGTGTATGTTGTTACATGGGTCGTGAATGGGAATTATCTTTCCGTTTAGGTATGCGTCCATGGATTGCTGTTGCTTACTCTGCACCAGTTGCAGCTGCAACTGCAGTATTTTTAATTTACCCAATCGGACAAGGTTCGTTCTCTGACGGTATGCCTTTAGGTATTTCAGGAACTTTCAACTTTATGATCGTATTCCAAGCTGAACATAACATTCTTATGCACCCATTCCACATGTTAGGTGTAGCAGGTGTATTCGGTGGTTCATTATTCTCAGCAATGCATGGTTCATTAGTAACTTCATCTTTAATCCGTGAAACAACTGAAAACGAATCAGCTAACGCTGGGTACCGTTTCGGACAAGAAGAAGAAACTTACAACATCGTTGCAGCTCACGGTTACTTCGGTCGTTTAATCTTCCAATATGCTTCATTCAACAACTCTCGTTCATTACACTTCTTCTTAGCAATTTGGCCAGTTGTAGGTATCTGGTTCACAGCATTAGGTATTTCAACAATGGCGTTCAACCTTAACGGGTTTAACTTCAACCAATCTGTTGTTGATTCACAAGGTCGTGTATTAAACACTTGGGCTGATATCATCAACCGTGCTAACTTAGGTATGGAAGTTATGCACGAAAGAAACGCTCACAACTTCCCATTAGACTTAGCTTCTGTTGAAGCTCCT
       Chlorogonium_capillatum  ATGACAGCAATTTTAAGCCTTTGGGCTCGTTTTTGTGAATGGATCACTTCAACTGAAAACCGTCTATACATCGGTTGGTTTGGTGTAATTATGATTCCTACTTTATTAACTGCTACTTCAGTATTCATCATCGCTTTCATTGCGGCGCCTCCAGTAGATATTGATGGTATCCGTGAACCAGTTTCAGGTTCATTATTATACGGTAATAACATCATTACAGGTGCTATTATCCCAACATCTAACGCGATCGGTATGCATTTTTACCCAATTTGGGAAGCTGCATCATTAGATGAATGGTTATACAACGGTGGTCCATACCAATTAATCGTTTTACACTTCCTGTTAGGTGTTTACTGTTACATGGGTAGAGAATGGGAATTATCATACCGCCTTGGTATGCGTCCTTGGATCGCGGTTGCTTATTCAGCTCCTGCAGCTGCAGCAACAGCGGTATTCCTAGTTTACCCAATCGGTCAAGGTTCATTCTCTGATGGTATGCCTCTTGGTATTTCAGGCACATTCAACTTCATGATTGTATTCCAGGCTGAGCACAACATTTTAATGCACCCATTCCACATGTTAGGTGTTGCTGGTGTATTTGGTGGTTCATTATTCTCAGCAATGCACGGTTCATTAGTTACTTCATCTTTAATCCGTGAAACAACTGAAAACGAATCTGCAAACGCTGGATATAAATTCGGTCAGGAAGAAGAAACATACAACATTGTAGCTGCTCACGGTTACTTTGGTCGTTTAATCTTCCAATACGCTTCGTTTAACAACTCTCGTTCATTACACTTCTTCTTAGCTGCATGGCCGGTTGTTTGTATTTGGTTCACTGCGTTAGGTTTATCAACAATGGCTTTCAACTTAAACGGATTCAACTTCAACCAATCTGTAGTAGATTCTCAAGGTCGTGTATTAAACACTTGGGCAGATATTATCAACCGTGCTAACTTAGGTATGGAAGTAATGCATGAAAGAAACGCGCACAACTTCCCATTAGACTTAGCATCA------GCTCCG
         Chloromonas_perforata  ATGACAGCAATTTTAAGCCTTTGGGCTCGTTTTTGTGAATGGATCACTTCGACTGAAAACCGTATCTACATCGGTTGGTTTGGTGTAATCATGATTCCTACACTTTTAACTGCTACTAGCGTATTCATCATCGCTTTCATCGCTGCTCCGCCAGTTGATATCGATGGTATCCGTGAACCAGTTTCAGGTTCTTTATTATACGGTAACAACATCATTACAGGTGCTGTAATCCCTCTTTCTAACGCTATTGGTCTGCATTTCTACCCAATTTGGGAAGCTGCTTCTCTTGACGAGTGGTTATACAATGGTGGTCCTTACGAAATGATCGTATTACACTTCTTATTAGGTGTATGTTGTTACATGGGTCGTGAATGGGAATTATCTTTCCGTTTAGGTATGCGTCCTTGGATCGCTGTTGCTTACTCTGCACCAGTTGCAGCTGCAACTGCTGTATTCTTAATTTACCCAATTGGACAAGGTTCATTCTCAGATGGTATGCCTTTAGGTATTAGCGGTACTTTCAACTTCATGATCGTATTCCAAGCTGAACATAACATTCTTATGCACCCATTCCACATGTTAGGTGTTGCTGGTGTATTCGGTGGTTCATTATTCTCAGCTATGCATGGTTCATTAGTTACTTCATCTTTAATCCGTGAAACAACTGAAAACGAATCAGCTAACGCTGGTTACCGTTTCGGTCAAGAAGAAGAAACTTACAACATCGTAGCTGCTCATGGTTACTTTGGTCGTTTAATCTTCCAATATGCTTCATTCAACAACTCTCGTTCATTACACTTCTTCTTAGCTATTTGGCCAGTTGTAGGTATCTGGTTCACAGCTTTAGGTATTTCAACAATGGCGTTCAACCTTAACGGGTTTAACTTCAACCAATCTGTTGTTGATTCACAAGGTCGTGTATTAAACACTTGGGCTGATATCATCAACCGTGCTAACTTAGGTATGGAAGTTATGCACGAACGTAACGCTCACAACTTCCCATTAGACTTAGCTTCTGTTGAAGCTCCT
           Chloromonas_radiata  ATGACTGCTATTCTTAGCCTTTGGGCTCGTTTCTGCGAATGGATTACTTCTACTGAAAACCGTATCTACATCGGATGGTTTGGTGTTATTATGATCCCTACTCTTTTAACTGCTACTTCTGTATTCATCATCGCTTTCGTTGCTGCTCCTCCTGTTGACATCGATGGTATCCGTGAGCCTGTTTCTGGTTCTCTACTTTTCGGTAACAACATCATTACTGGTGCTGTTATCCCTACTTCTAACGCTATCGGTCTACACTTCTACCCAATCTGGGAAGCTGCTTCTTTAGACGAATGGTTATACAACGGTGGTCCTTACCAAATGATCGTATGCCACTTCTTCCTAGGAGTTTGCTGTTACATGGGTCGTGAATGGGAATTATCTTACCGTCTAGGTATGCGTCCTTGGATTGCTGTTGCTTACTCAGCTCCTGTAGCTGCTGCAACTGCTGTATTCATCATCTACCCTATCGGTCAAGGTTCTTTCTCTGATGGTATGCCATTAGGTATTTCAGGAACTTTCAACTTCATGATCGTTTTCCAAGCTGAACACAACATCCTTATGCACCCATTCCACATGCTTGGTGTTGCTGGTGTATTCGGTGGTTCTCTATTCTCAGCTATGCACGGTTCATTAGTAACTTCATCTTTAATCCGTGAAACTACTGAAAACGAATCAGCTAACGCTGGTTACAAATTCGGTCAAGAAGAAGAAACTTACAACATTGTTGCTGCTCACGGTTACTTTGGTCGTTTAATCTTCCAATACGCTTCGTTCAACAACTCTCGTTCATTACACTTCTTCTTAGCTGCATGGCCAGTTATCGGTATTTGGTTCACTGCTTTAGGTATTTCAACTATGGCATTTAACTTAAACGGATTCAACTTCAACCAATCAGTTGTTGATTCTCAAGGTCGTGTATTAAACACTTGGGCTGACATCATCAACCGTGCTAACTTAGGTATGGAAGTAATGCACGAAAGAAATGCACACAACTTCCCTCTTGACTTAGCTTCTGTTGAAGCTCCT
             Chloromonas_rosae  ATGACAGCGATTATCAGCTTATGGGCTCGTTTCTGCGAATGGGTGACTTCAACTGAAAACCGCATCTACGTGGGATGGTTTGGTACAATTATGTTCCCAACTTTATTAACTGCAACATCAGTATATATTATTGCTTTCGTTGCGGCTCCTCCAGTAGATATCGATGGTATCCGTGAACCAGTTTCTGGTTCTTTATTATACGGAAACAACATCATTTCTGGTGCTGTAATCCCTACAAGTAACGCTATTGGTCTTCACTTCTACCCGATCTGGGAAGCAGCTTCTCTTGACGAATGGTTATACAATGGTGGTCCTTACCAAATGATCGTATGCCACTTCTTCATCGGTATCTGTGCGTATATGGGTAGAGAATGGGAATTATCTTATCGTTTAGGTATGCGTCCATGGATCTGTGTAGCTTACTCAGCACCAGTTGCTGCAGCTACTGCTGTATTCATCATCTACCCTATCGGACAAGGTAGTTTTTCAGATGGTATGCCATTAGGTATTTCAGGGACTTTCAACTTCATGATCGTATTCCAAGCAGAGCATAATATCCTTATGCATCCGTTCCACATGTTAGGCGTTGCGGGTGTATTTGGTGGTTCTTTATTCTCAGCTATGCATGGTTCATTAGTTACTTCATCTCTAATCCGTGAAACAACTGAAAACGAATCTGCTAATGCTGGTTACAAATTTGGTCAAGAAGAAGAAACGTACAATATTGTTGCTGCTCACGGCTACTTTGGTAGACTGATCTTCCAATATGCTTCGTTCAACAACTCTCGTTCATTACACTTCTTCTTAGCTGCGTGGCCGGTAGTAGGTATTTGGTTCACAGCTCTAGGAATTTCAACTATGGCTTTCAACTTAAACGGGTTTAATTTCAACCAATCTGTAGTAGACTCTCAAGGACGTGTATTAAACACTTGGGCTGATATCATCAACAGAGCGAATTTAGGTATGGAAGTTATGCACGAACGCAATGCTCACAACTTCCCACTAGACTTAGCGTCAGTGGAAGCTCCT
       Chlorosarcinopsis_eremi  ATGACAGCAATTTTAAGCCTTTGGGCTCGTTTTTGTGAGTGGATCACTTCAACAGAAAACCGTATTTACATCGGTTGGTTTGGTGTAATTATGATCCCAACTCTTTTAACTGCTACTAGCGTATTCATTATCGCATTCATTGCAGCTCCTCCAGTTGACATCGATGGTATCCGTGAACCAGTATCTGGTTCATTATTATACGGTAACAACATCATCTCAGGTGCTGTAGTTCCAACTTCAAACGCTATCGGTTTACACTTCTACCCAATTTGGGAAGCAGCTAGCCTTGACGAGTGGTTATACAACGGTGGTCCTTACCAATTAATCGTTTGCCACTTCTTATTAGGTGTTTGCTGTTACATGGGTCGTGAGTGGGAACTATCATTCCGTTTAGGTATGCGTCCATGGATCGCTGTTGCTTACTCAGCTCCAGTAGCTGCTGCTTCAGCTGTATTCTTAGTTTACCCAATCGGTCAAGGTTCATTCTCAGATGGTATGCCTTTAGGTATTTCTGGAACTTTCAACTTCATGATCGTATTCCAAGCTGAACACAACATCCTTATGCACCCATTCCACATGTTAGGTGTTGCAGGTGTATTCGGTGGTTCATTATTCTCAGCTATGCACGGTTCGTTAGTTACTTCATCATTAATCCGTGAAACAACTGAAAACGAATCAGCTAACGCTGGTTACAAGTTTGGACAAGAGGAAGAAACTTACAACATCGTTGCAGCTCATGGTTACTTCGGTCGTTTAATCTTCCAATACGCATCTTTTAACAACTCACGTTCATTACACTTCTTCTTAGCTATTTGGCCAGTTGTAGGTATTTGGTTCACAGCTTTAGGTTTATCAACTATGGCTTTCAACCTAAACGGTTTCAACTTTAACCAATCAGTTGTAGATTCACAAGGTCGTGTATTAAACACTTGGGCAGACATCATCAACCGTGCTAACTTAGGTATGGAAGTAATGCACGAAAGAAACGCGCATAATTTCCCTCTAGACTTAGCTTCTGTTGAAGCTCCT
        Chlorotetraedron_incus  ATGACAGCTATTTTAAGCCTTTGGGCTCGTTTTTGTGAGTGGATCACTTCTACTGAAAACCGTTTATACATTGGATGGTTTGGTGTATTAATGATTCCTACATTATTAACAGCTACTTCTGTATTTATCATCGCTTTCATCGCTGCACCTCCAGTTGATATCGATGGTATTCGTGAGCCAGTTTCTGGTTCATTATTATACGGAAACAACATCATCTCTGGTGCTGTTGTTCCTACTTCTAACGCTATCGGTCTGCATTTCTACCCAATTTGGGAAGCAGCTTCTTTAGACGAGTGGCTTTACAACGGTGGTCCTTACCAATTAATCGTTTGTCACTTCTTCTTAGGTATCTGCTGCTACATGGGTCGTGAGTGGGAACTTTCTTACCGTTTAGGTATGCGTCCTTGGATTGCTGTTGCTTACTCAGCTCCAGTTGCTGCTGCTACTGCAGTATTCATCATTTACCCAATTGGACAAGGTTCTTTCTCAGATGGTATGCCTTTAGGTATTTCAGGAACTTTCAACTTCATGATCGTTTTCCAAGCTGAACATAACATTCTTATGCACCCATTCCACATGTTAGGTGTTGCGGGTGTTTTTGGTGGTTCATTATTCTCTGCTATGCATGGTTCATTAGTTACTTCATCTTTAATCCGTGAAACAACTGAAAACGAATCTGCTAACGAAGGATACAAATTTGGTCAAGAAGAAGAAACTTACAACATTGTAGCTGCTCACGGTTACTTTGGTCGTTTAATCTTCCAATACGCTTCATTCAACAACTCTCGTTCATTACACTTCTTCTTAGCTGCTTGGCCAGTTGTAGGAATCTGGTTTACTGCTTTAGGTGTTTCAACTATGGCATTTAACTTAAACGGATTTAACTTCAACCAATCAGTAGTTGACTCTCAAGGTCGTGTATTAAACACTTGGGCTGACATTATCAACCGTGCTAACTTAGGTATGGAAGTAATGCACGAAAGAAACGCACACAACTTCCCGTTAGACTTAGCATCTGTAGAAGCTCCT
    Chromochloris_zofingiensis  ATGACAGCTATTTTAAGCCTGTGGGCTCGTTTTTGTGAATGGATCACTTCAACTGAAAACCGTTTATACATCGGTTGGTTTGGTGTAATCATGATCCCAACATTATTAACAGCTACTTCAGTATTCATCATTGCATTCATCGCTGCTCCTCCAGTTGATATTGATGGTATCCGTGAGCCAGTATCTGGTTCATTATTATACGGAAACAACATCATTTCAGGTGCTGTTGTACCAACTTCAAACGCTATTGGTTTACACTTCTACCCAATTTGGGAAGCTGCAACTATTGATGAATGGTTATACAACGGTGGTCCTTACCAACTGATTGTTTGCCACTTCTTCTTAGGTATTTGCTGCTACATGGGTCGTGAGTGGGAACTTTCATACCGTTTAGGTATGCGTCCTTGGATTGCTGTAGCTTATTCAGCTCCAGTAGCTGCTGCAACTGCAGTATTCATCATTTACCCAATCGGTCAAGGTTCTTTCTCTGACGGTATGCCTTTAGGTATCTCTGGTACTTTCAACTTCATGATCGTATTCCAAGCTGAACACAACATTTTAATGCACCCATTCCACATGTTAGGTGTTGCTGGTGTATTTGGTGGTTCATTATTCTCAGCTATGCACGGTTCATTAGTAACTTCTTCACTTATCCGTGAAACTACTGAAAATGAATCTGCTAACGCAGGATACAAATTCGGTCAAGAAGAAGAAACATACAACATCGTAGCCGCTCACGGTTACTTTGGTCGTTTAATCTTCCAATATGCTTCATTCAACAACAGCCGTTCTTTACACTTCTTCTTAGCAGCTTGGCCAGTTGTAGGTATTTGGTTTACTGCTTTAGGTATTTCAACTATGGCATTCAACTTAAATGGTTTCAACTTCAACCAATCAGTTATTGATTCTCAAGGTCGTGTTTTAAACACTTGGGCAGACATCATCAACCGTGCTAACTTAGGTATGGAAGTTATGCACGAGCGTAACGCTCACAACTTCCCTCTAGACTTAGCATCTGTAGAAGCTCCT
       Cylindrocapsa_geminella  ATGACAGCAATTTTAAGCCTTTGGGCTCGTTTCTGTGAATGGGTTACTAGCACTGAAAACCGTTTATACATCGGTTGGTTTGGTGTAATTATGATCCCAACTCTTTTAACAGCTACTTCTGTATTCATCATCGCATTCATCGCAGCTCCTCCTGTTGATATCGATGGTATCCGTGAGCCAGTTTCTGGTTCTTTATTATACGGAAACAATATTATCACAGGTGCTGTTATCCCAACATCTAATGCTATTGGTCTACACTTCTACCCAATTTGGGAAGCTGCTTCTCTAGATGAATGGCTTTACAACGGTGGTCCTTACCAAATGATCGTTTGCCATTTCCTTCTAGGTGTATGCTGCTACATGGGTCGTGAATGGGAATTATCTTTCCGTTTAGGTATGCGTCCATGGATCGCTGTAGCTTATTCAGCTCCTGTTGCTGCTGCTACTGCTGTATTCTTAATCTACCCTATCGGACAAGGTTCTTTCTCTGATGGTATGCCTTTAGGTATCTCTGGTACTTTCAACTTCATGATCGTATTCCAAGCTGAGCATAACATCCTTATGCACCCATTCCATATGTTAGGTGTTGCTGGTGTATTCGGTGGTTCTCTATTCTCTGCGATGCATGGTTCATTAGTAACTTCATCTCTAATCCGTGAAACTACTGAAAATGAATCAGCTAATGCTGGGTACAAATTCGGTCAAGAAGAAGAAACTTATAACATCGTAGCTGCTCATGGTTACTTTGGTCGTTTAATCTTCCAATATGCTTCTTTCAACAATTCTCGTTCATTACACTTCTTCTTAGCTGCTTGGCCAGTAATCGGTATTTGGTTCACTGCTTTAGGTCTTTCAACTATGGCTTTCAACTTAAATGGTTTCAACTTTAACCAATCAGTTGTTGATTCACAAGGTCGTGTATTAAACACTTGGGCTGATATTATCAACCGTGCTAACTTAGGTATGGAAGTAATGCATGAAAGAAATGCTCACAACTTCCCTCTAGATTTAGCTTCTGTTGAAACTTTA
         Desmotetra_stigmatica  ATGACAGCAATCCTAAGCCTTTGGGCTCGCTTCTGCGAATGGATCACTAGCACAGAAAACCGTCTATACATCGGATGGTTCGGTGTAATCATGATCCCTACTCTATTAACAGCTACTTCTGTATTCATCATCGCTTTCATCGCTGCACCTCCAGTTGATATCGATGGTATTCGTGAGCCAGTTTCTGGTTCTCTTTTATACGGAAATAACATCATTACTGGTGCTATTATCCCAACTTCTAACGCTATCGGTCTACACTTCTACCCAATTTGGGAAGCTGCTTCTTTAGACGAATGGTTATACAACGGTGGTCCTTACCAACTTATCGTTTGCCACTTCTTCTTAGGTGTATGCTGCTACATGGGCCGTGAGTGGGAACTTTCTTTCCGTCTTGGTATGCGTCCATGGATCGCTGTAGCTTACTCAGCTCCAGTAGCTGCTGCAACAGCTGTATTCATTATCTACCCAATCGGACAAGGTTCTTTCTCTGATGGTATGCCTCTAGGTATTTCTGGTACATTCAACTTCATGATCGTTTTCCAAGCTGAACACAACATTCTAATGCACCCATTCCACATGCTTGGTGTTGCTGGTGTATTCGGTGGTTCTCTATTCTCAGCTATGCACGGTTCACTTGTAACTTCATCTCTAATCCGTGAAACAACTGAAAACGAATCAGCTAACGCTGGTTACCGTTTCGGACAAGAAGAAGAAACTTACAACATCGTAGCTGCTCACGGTTACTTTGGTCGTCTAATCTTCCAATACGCTTCTTTCAACAACTCTCGTTCATTACACTTCTTCCTAGCTGCTTGGCCAGTTGTAGGTATTTGGTTCACAGCTTTAGGTATTTCAACTATGGCTTTCAACCTTAACGGTTTAAACTTCAACCAATCAGTTGTTGACTCTCAAGGTCGTGTACTAAACACTTGGGCTGACATTATCAACCGTGCTAACTTAGGTATGGAAGTAATGCACGAACGTAACGCTCACAACTTCCCTCTAGACTTAGCTGCTGTTGAAGCTCCT
        Dictyochloris_fragrans  ATGACTGCTATTCTTAGCCTGTGGGCTCGTTTTTGTGAGTGGATTACTTCGACTGAAAACCGTTTATACATCGGTTGGTTTGGTGTAATCATGATTCCTACTCTTCTTACTGCTACTTCTGTATTCATCATCGCTTTTATCGCTGCACCGCCAGTTGATATCGACGGTATCCGTGAACCAGTTTCTGGTTCATTATTATACGGAAACAACATCATCACTGGTGCTGTAATCCCTACATCTAACGCGATCGGTTTACACTTTTATCCTATTTGGGAAGCTGCTTCACTTGATGAATGGCTTTACAACGGTGGTCCTTACCAAATGATCGTATGCCACTTCCTTTTAGGTGTTTGTTGTTACATGGGTCGTGAGTGGGAACTTTCATACCGTTTAGGTATGCGTCCTTGGATTGCTGTAGCATACTCTGCTCCAGTTGCTGCTGCTATGGCGGTATTCTTAATTTACCCAATCGGACAAGGTTCTTTCTCAGATGGGATGCCTTTAGGTATTTCTGGAACTTTCAACTTCATGATCGTTTTCCAAGCTGAACACAACATCCTTATGCACCCATTCCACATGTTAGGTGTTGCTGGTGTATTTGGTGGTTCTCTGTTCTCAGCTATGCAT------------------------------------------------------------------------------------------------------------------------------------------------------------------------------------------------------------------------------------------------------------------------------------------------------------------------------------------------------------------------------------------------------------------
             Dunaliella_salina  ATGACAGCAATTTTAAGCCTTTGGGCACGTTTTTGTGAGTGGATCACTTCAACTGAAAACCGTTTATACATCGGTTGGTTCGGTGTTATCATGATCCCAACATTATTAACTGCGATCTCTGTATACATCATCGCATTCATCGCAGCACCTCCAGTTGATATCGATGGTATCCGTGAACCAGTTTCTGGTTCATTATTATACGGTAACAACATCATCACTGGTGCAGTTGTTCCAACTTCAAACGCTATCGGTTTACATTTCTACCCAATCTGGGAAGCTGCTTCTTTAGATGAGTGGTTATACAACGGTGGTCCTTACCAATTAGTTGTATGTCACTTCTTCTTAGGTGTATGTTGTTACATGGGTCGTGAGTGGGAATTATCTTACCGTTTAGGTATGCGTCCATGGATCGCTGTTGCTTACTCAGCTCCAGTAGCTGCTGCAACTGCTGTATTCATCATCTACCCTATCGGTCAAGGTTCATTCTCTGATGGTATGCCTTTAGGTATCTCTGGTACTTTCAACTTCATGATCGTATTCCAAGCTGAGCATAACATCTTAATGCACCCATTCCACATGTTTGGTGTTGCTGGTGTATTTGGTGGTTCATTATTCTCAGCTATGCACGGTTCATTAGTTACTTCATCTTTAATCCGTGAAACAACTGAAAACGAATCAGCTAACGCTGGTTACAAATTCGGTCAAGAAGAAGAAACTTACAACATCGTAGCTGCTCACGGTTACTTCGGTCGTTTAATCTTCCAATACGCTTCATTTAATAACTCTCGTTCATTACACTTCTTCTTAGCTGTATGGCCAGTTGTATGTATCTGGTTAACTGCTTTAGGTATCTCAACTATGGCATTTAACTTAAACGGTTTCAACTTCAACCAATCAGTTGTAGACTCAAACGGTCGTGTATTAAACACTTGGGCTGATATCATCAACCGTGCTAACTTAGGTATGGAAGTTATGCACGAGCGCAATGCCCACAACTTCCCATTAGACTTAGCTTCAACTGAAGCTCCT
          Elakatothrix_viridis  ATGACAGCTATTTTAAGCCTTTGGGCTCGTTTTTGTGAATGGGTTACTAGCACTGAAAACCGTCTATATATCGGATGGTTCGGTGTCCTAATGATTCCTACTTTATTAACAGCTACTTCAGTATTTATTATTGCTTTCATCGCAGCACCTCCTGTTGACATTGATGGTATTCGTGAACCAGTTTCAGGTTCATTATTATATGGAAACAACATCATTTCTGGTGCTGTTGTTCCTACTTCTAACGCTATCGGTCTGCATTTCTACCCAATTTGGGAAGCTGCTTCTCTAGATGAGTGGTTATACAACGGTGGTCCATACCAATTAATCGTTTGCCACTTCTTCTTAGGTATTTGTAGTTATATGGGTCGTGAATGGGAACTTTCATACCGTTTAGGTATGCGTCCTTGGATTGCTGTAGCTTATTCAGCTCCAGTAGCAGCTGCAACAGCTGTATTCATTATCTATCCAATCGGACAAGGTTCTTTCTCTGATGGTATGCCTTTAGGTATTTCTGGAACTTTCAATTTCATGATCGTATTCCAAGCTGAGCATAACATTTTAATGCACCCATTCCACATGTTAGGTGTTGCTGGTGTATTTGGTGGTTCATTATTCTCTGCTATGCATGGTTCATTAGTTACTTCATCTTTAATCCGTGAAACAACTGAAAACGAATCAGCTAACGCTGGTTACAAATTCGGTCAAGAAGAAGAAACTTATAACATTGTTGCTGCACATGGATACTTCGGACGTTTAATTTTCCAATATGCTTCATTCAATAACTCTCGTTCTCTTCACTTCTTCTTAGCTGCTTGGCCTGTAATCTGTATTTGGTTCACAGCTTTAGGAATTTCTACAATGGCTTTCAACTTAAACGGATTCAATTTCAACCAATCTGTTGTAGATTCACAAGGTCGTGTATTAAATACTTGGGCTGATATCATCAACCGCGCTAATTTAGGTATGGAAGTTATGCACGAGCGTAACGCTCACAACTTCCCTCTAGACCTTGCTGCTGTTGAAGCTCCA
         Floydiella_terrestris  ATGACAGCTATTTTAGGCCTATGGGCTCGTTTTTGCGAGTGGATTACTTCAACTGAGAACAGACTGTACATCGGTTGGTTCGGTGTTATCATGATCCCTACTCTATTAACAGCAACTTCAGTTTTCATTATTGCTTTCGTTGCAGCTCCTCCTGTTGACATTGATGGTATCCGTGAGCCTGTTTCAGGTTCTCTTCTTTACGGTAACAACATCATTTCTGGTGCTGTTGTTCCTACATCAAACGCAATTGGTCTGCATTTCTACCCAATTTGGGAAGCTGCTACTGTTGACGAGTGGTTATACAACGGTGGTCCTTACCAACTTATCGTTTGCCACTTCTTCCTAGGTATTTGCTGCTACATGGGCCGTGAATGGGAACTTTCATTCCGTCTAGGTATGCGTCCTTGGATCGCTGTTGCTTACTCAGCTCCTGTAGCTGCTGCAACTGCTGTATTCATCATTTACCCTATTGGTCAAGGTTCATTCTCTGACGGTATGCCTTTAGGTATTTCTGGTACTTTCAACTTCATGATCGTATTCCAGGCTGAACACAATATTTTGATGCACCCTTTCCACATGTTAGGTGTTGCAGGTGTATTCGGTGGTTCTCTATTCTCAGCAATGCATGGATCGCTAGTAACTTCATCTCTTATTCGTGAAACAACTGAGAACGTTTCGACGAACCAAGGGTACAGATTTGGCCAAGAAGAAGAAACTTACAACATCGTAGCTGCTCATGGTTACTTTGGTCGTTTAATCTTCCAATATGCGTCATTCAACAACAGCCGTTCTCTACACTTCTTCTTAGCTATTTGGCCAGTTGTAGGTATTTGGTTCACAGCTTTAGGATTATCAACAATGGCATTTAACCTAAACGGTTTAAACTTTAACCAATCAATCATCGACTCTCAAGGCCGCGTATTAAACACTTGGGCAGATATTATTAACCGCGCTAACTTAGGTATGGAGGTTATGCATGAACGTAATGCACACAACTTCCCTCTAGACTTAGCTTCAGTTGAAGCTCCA
       Follicularia_botryoides  ATGACAGCTATTTTAAGCCTGTGGGCTCGTTTTTGTGAGTGGATCACTTCAACTGAAAACCGTTTATACATTGGATGGTTTGGGGTTATCATGATTCCTTGCTTATTAACTGCAACTTCTGTATTCATCATTGCTTTCATCGCTGCTCCTCCAGTAGACATCGATGGTATTCGTGAGCCAGTTTCAGGTTCATTATTATACGGAAACAACATCATCTCTGGTGCTGTTATCCCTACTTCTAACGCAATCGGTCTGCATTTCTACCCAATCTGGGAAGCTGCATCTTTAGATGAGTGGTTATACAACGGTGGTCCTTACCAATTAATCGTTTGCCACTTCTTATTAGGTGTTTGCTGCTACATGGGTCGTGAATGGGAACTTTCATACCGTTTAGGTATGCGTCCTTGGATTGCAGTTGCTTACTCAGCTCCTGTAGCTGCTGCTTCAGCTGTTTTCTTAGTGTACCCAATCGGACAAGGTTCTTTCTCTGACGGGATGCCTTTAGGTATTTCAGGAACTTTCAACTTCATGATCGTATTCCAAGCTGAGCATAACATTCTTATGCACCCATTCCACATGTTAGGTGTTGCTGGTGTATTTGGTGGTTCATTATTCTCAGCTATGCACGGTTCATTAGTAACTTCATCACTAATCCGTGAAACAACTGAAAACGAATCTGCTAACGAAGGTTACAAGTTCGGTCAGGAAGAGGAAACTTACAACATT---------------------------------------------------------------------------------------------------------------------------------------------------------------------------------------------------------------------------------------------------------------------------------------------------------------
       Golenkinia_longispicula  ATGACTGCAATTCTAAGCCTGTGGGCTCGTTTTTGTAACTGGGTAACTTCAACTGACAACCGTCTTTACATCGGATGGTTCGGTGTTCTTATGATCCCAACTCTATTAACTGCTACTTCTGTATTCATCATCGCTTTCATCGCTGCTCCACCAGTGGACATCGATGGTATCCGTGAGCCAGTTTCTGGTTCATTATTATACGGAAACAACATCATTTCTGGTGCTGTTGTTCCTACTTCAAACGCTATTGGTTTGCACTTCTACCCAATTTGGGAAGCAGCTTCATTAGACGAATGGCTTTATAACGGTGGTCCTTACCAACTTATCGTTTGCCACTTCTTCATCGGTGTTTGCTGTTACATGGGTCGTGAGTGGGAACTTTCATACCGCCTTGGTATGCGTCCTTGGATTGCTGTAGCTTACTCTGCTCCAGTAGCAGCTGCAACTGCAGTATTCATCATCTATCCTATTGGACAAGGTTCTTTCTCTGACGGTATGCCTCTTGGTATTTCTGGTACGTTCAACTTCATGATCGTATTCCAAGCTGAGCATAACATCTTAATGCACCCATTCCACATGCTTGGTGTTGCTGGTGTATTTGGTGGTTCATTATTCTCTGCAATGCACGGTTCACTAGTTACTTCATCTCTTATCCGTGAAACAACAGAAAACGAATCAGCTAACGCTGGTTACCGTTTCGGACAAGAAGAAGAAACTTACAACATCGTTGCTGCGCACGGTTACTTTGGACGTCTAATTTTCCAATATGCTTCATTCAACAACTCTCGTTCACTACACTTCTTCCTAGCAGCATGGCCTGTAATCGGTATTTGGTTCACAGCTCTTGGTATTTCTACTATGGCTTTCAACCTTAACGGATTTAACTTCAACCAATCAGTTGTTGATTCTCAAGGACGTGTTCTTAACACTTGGGCTGATATCATCAACAGAGCTAACTTAGGTATGGAAGTTATGCACGAACGTAACGCTCACAACTTCCCTCTTGACCTAGCTTCTACTGAAGCTCCT
              Gonium_pectorale  ATGACAGCAATTTTAAGCCTATGGGCTCGTTTTTGTGAGTGGATCACTTCAACTGAAAACCGTTTATACATCGGTTGGTTCGGTGTAATCATGATCCCATGTCTTCTTACTGCAACATCAGTATTCATCATCGCTTTCATCGCAGCTCCGCCTGTAGATATCGATGGTATCCGTGAGCCAGTTTCAGGTTCTCTTCTTTACGGTAACAACATCATCACAGGTGCTGTTATCCCAACTTCTAACGCTATCGGTTTACACTTCTACCCGATCTGGGAAGCAGCTTCTCTAGATGAATGGTTATACAACGGTGGTCCTTACCAACTTATCGTTTGCCACTTCCTTTTAGGTGTTTACTGCTACATGGGTCGTGAATGGGAGCTTTCATTCCGTTTAGGTATGCGTCCTTGGATCGCAGTTGCTTACTCAGCTCCAGTAGCTGCTGCATCTGCTGTATTCTTAGTTTACCCTATCGGTCAAGGTTCATTCTCGGATGGTATGCCTTTAGGTATTAGCGGTACTTTCAACTTCATGATCGTATTCCAAGCTGAACATAACATTTTAATGCACCCATTCCACATGTTAGGTGTTGCTGGTGTATTTGGTGGTTCATTATTCTCAGCTATGCACGGTTCATTAGTTACTTCATCTCTAATCCGTGAAACAACTGAAAACGAATCAGCTAACGAAGGTTACCGTTTTGGTCAAGAAGAAGAAACTTACAACATCGTAGCTGCTCACGGTTACTTTGGTCGTTTAATCTTCCAATACGCGTCTTTCAACAACTCACGTTCATTACACTTCTTCTTAGCTGCTTGGCCTGTAATCGGTATTTGGTTCACAGCTTTAGGTCTATCAACAATGGCGTTCAACTTAAACGGTTTCAACTTCAACCAATCAGTTGTAGACTCACAAGGTCGTGTTCTTAACACTTGGGCAGACATCATCAACCGCGCTAACTTAGGTATGGAAGTAATGCACGAGCGTAACGCTCACAACTTCCCTCTTGACTTAGCTTCTTCTTCTTCTTCT
       Haematococcus_lacustris  ATGACAGCAATTTTAAGCCTTTGGGCACGTTTTTGTGAATGGGTAACTTCAGTTGAAAACAGAATTTACATTGGTTGGTTTGGTGTTATTATGATCCCAACTTTATTAACTGCAACTTCTGTATTCATTATCGCTTTCATCGCTGCTCCTCCAGTGGACATTGATGGTATCCGTGAACCAGTTTCAGGATCTTTATTATACGGTAACAACATCATCACAGGCGCCGTTATTCCAACATCTAACGCCATTGGCCTACATTTCTATCCTATCTGGGAAGCCGCTTCTTTAGACGAGTGGTTGTACAACGGTGGTCCTTACCAATTAATCGTATTACACTTTTTATTAGGTGTATGCTGTTATATGGGCCGTGAATGGGAATTATCATACCGTTTAGGTATGCGTCCTTGGATCGCAGTAGCTTACTCTGCTCCAGTAGCAGCAGCAACGGCTGTTTTCTTAATCTACCCAATCGGTCAAGGTTCATTCTCAGATGGTATGCCTTTAGGTATTTCAGGTACATTCAACTTCATGATCGTATTCCAAGCAGAGCATAACATTTTAATGCATCCTTTCCACATGCTAGGTGTTGCAGGTGTATTCGGTGGTTCATTATTCTCAGCAATGCATGGTTCATTAGTAACTTCATCGTTAATCCGTGAAACAGCGGAAAACGAATCAGCTAACGCTGGTTACAAATTTGGCCAAGAAGAAGAAACATACAACATTGTAGCTGCTCACGGTTACTTTGGTCGTTTAATCTTCCAATATGCTTCATTCAATAACTCTCGTTCGCTGCATTTCTTCTTAGCAGCATGGCCAGTAATTGGTATTTGGTTTACTGCTTTAGGTTTATCAACAATGGCCTTCAACTTAAACGGTTTAAACTTTAACCAATCAGTTGTTGATTCACAAGGTCGTGTATTAAACACATGGGCCGATATTATCAACCGTGCTAACTTAGGTATGGAAGTAATGCACGAAAGAAACGCACACAACTTCCCATTAGATTTAGCTTCAGTTGCAGCACCA
            Hafniomonas_laevis  ATGACAGCTATTTTATCTTTATGGTCTCGTTTCTGTGCTTGGATCACTTCCACTGAAAACCGTTTATACATCGGTTGGTTTGGTGTTATTATGATTCCTTGTTTATTAACAGCAACTTCCGTATTTATTATTGCTTTCGTAGCAGCTCCTCCAGTTGATATTGACGGTATTCGTGAGCCAGTATCTGGTTCTTTATTATACGGTAACAACATTATCACAGGTGCTGTAATCCCAACTTCTAACGCAATTGGTTTACACTTCTACCCAATTTGGGAAGCTGCTACTTTAGATGAATGGTTATATAACGGTGGTCCTTACCAATTAATTGTATGCCACTTCTTCTTAGGTGTATGCTGTTACATGGGTCGTGAATGGGAATTATCTTTCCGTTTAGGTATGCGTCCTTGGATTGCAGTTGCTTACTCTGCTCCAGTAGCAGCAGCAACAGCTGTATTCATCATCTACCCAATCGGTCAAGGTTCCTTCTCCGACGGTATGCCATTAGGTATTTCTGGTACTTTCAACTTCATGATCGTATTCCAAGCTGAGCACAACATCTTAATGCACCCATTCCACATGTTAGGTGTTGCTGGTGTATTCGGTGGTTCTTTATTCTCCGCAATGCATGGTTCTTTAGTAACTTCCTCTTTAATCCGTGAAACAACAGAAAACGAATCTTCTAACGAAGGTTACAAATTCGGTCAAGAAGAAGAAACTTACAACATCGTAGCAGCTCATGGTTACTTCGGTCGTTTAATCTTCCAATATGCATCTTTCAACAACTCTCGTTCTTTACACTTCTTCTTAGCTGCATGGCCTGTAATCGGTATTTGGTTCACAGCTTTAGGCTTATCCACTATGGCATTCAATCTGAATGGTTTAAACTTCAACCAATCCGTAGTAGATTCTAACGGTCGTGTATTAAACACATGGGCAGACATTATCAACCGTGCTAACTTAGGTATGGAGGTAATGCACGAGCGTAACGCTCACAACTTCCCATTAGATTTAGCTTCCGTAGATGCTCCA
          Hariotina_reticulata  ATGACAGCTATTTTAAGCCTTTGGGCACGTTTTTGTGAGTGGATTACATCTACTGAGAACCGTATTTACATCGGTTGGTTTGGTGTTATCATGATCCCTACATTATTAACAGCTACTTCTGTATTCATCATCGCTTTCATCGCTGCTCCTCCAGTAGATATCGATGGTATCCGTGAACCAGTTTCAGGTTCATTATTATACGGAAACAACATCATCTCTGGTGCTGTAGTTCCTACTTCAAACGCTATCGGATTACATTTCTACCCAATTTGGGAAGCTGCTTCTTTAGACGAATGGTTATACAACGGTGGTCCTTACCAATTAATCGTTTGCCATTTCTTCTTAGGAATCTGCTGTTACATGGGTCGTGAGTGGGAATTATCTTACCGTTTAGGTATGCGTCCTTGGATCGCTGTAGCTTACTCTGCACCAGTTGCAGCTGCTACTGCTGTATTCATCATTTACCCTATCGGACAAGGTTCTTTCTCTGATGGTATGCCTTTAGGTATTTCAGGAACTTTCAACTTCATGATCGTATTCCAAGCTGAGCATAACATTTTAATGCACCCATTCCACATGTTAGGTGTTGCTGGTGTATTTGGTGGTTCATTATTCTCAGCTATGCACGGTTCTTTAGTAACTTCATCTTTAATCCGTGAAACTACTGAAAACGAATCTGCTAACGAAGGATACAAATTTGGACAGGAAGAAGAAACTTACAACATCGTTGCAGCTCACGGATACTTTGGTCGTTTAATCTTCCAATACGCTTCTTTCAACAACTCTCGTTCATTACACTTCTTCTTAGCTGCTTGGCCAGTTGTAGGTATTTGGTTCACTGCTTTAGGTATTTCAACTATGGCTTTCAACTTAAACGGATTTAACTTCAACCAATCAGTTGTTGATTCACAAGGTCGTGTATTAAACACATGGGCTGACATCATCAACCGTGCTAACTTAGGTATGGAAGTAATGCACGAGCGTAACGCGCACAACTTCCCTCTAGATTTAGCTTCTGTAGAAGCTCCT
                 Jenufa_minuta  ATGACAGCAATTTTAAGCTTATGGGCTCGTTTTTGTGAATGGGTAACTTCAACTGATAACCGTCTATATGTAGGATGGTTTGGTGTAATCATGATCCCAACATTATTAACAGCTACTTCTGTATTCATCATCGCATTTATTGCAGCTCCTCCAGTAGACATCGATGGAATTCGTGAACCAGTATCTGGTTCATTATTATACGGAAATAACATCATTACTGGTGCTATTATCCCTTTATCAAATGCTATTGGATTACATTTCTATCCAATTTGGGAAGCTGCATCACTAGATGAGTGGTTATATAACGGTGGTCCTTACGAACTTATCGTTTGTCACTTTTTCTTAGGTATCTGTTGTTATATGGGTCGTGAGTGGGAATTATCTTATAGATTAGGGATGCGTCCGTGGATTGCAGTAGCTTATTCTGCTCCAGTAGCAGCAGCAGCAGCTGTATTCATTGTATATCCAATTGGTCAAGGTTCTTTCTCAGATGGTATGCCTCTAGGTATTTCAGGTACATTCAACTTCATGATTGTATTCCAAGCAGAGCATAACATTTTAATGCACCCATTCCACATGCTAGGTGTAGCAGGTGTATTTGGTGGAAGTTTATTCTCAGCAATGCATGGTTCATTAGTAACATCTTCTTTAATTCGTGAAACAACTGAAAACGAATCAGCTAACGCTGGATACCGTTTTGGTCAAGAAGAAGAAACTTACAACATCGTAGCAGCTCACGGTTACTTTGGAAGACTTATTTTCCAATATGCATCTTTCAATAACTCAAGATCTCTACACTTCTTCTTAGCTATTTGGCCAGTAGTATGTATTTGGTTCACAGCTTTAGGTATTTCAACAATGGCGTTCAATCTTAACGGATTTAACTTCAACCAATCTGTTGTTGATTCACAAGGTCGTGTATTAAATACATGGGCTGATATTATTAACAGAGCTAACTTAGGTATGGAAGTTATGCACGAACGTAACGCTCACAACTTCCCTCTAGATTTAGCTTCTGTTGAAGCACCT
              Jenufa_perforata  ATGACAGCAATTTTAAGCTTATGGGCTCGTTTTTGTGAATGGATTACTTCACTAGATAACAGATTATACATCGGTTGGTTTGGTGTAATCATGATCCCTACTTTATTAACAGCAACTTCTGTATTCATCATCGCATTTATCGCAGCTCCTCCAGTAGACATCGATGGAATTCGTGAACCTGTATCAGGATCACTTTTATACGGAAATAACATCATCACTGGTGCTATTATCCCTCTATCAAATGCTATTGGATTGCATTTCTATCCAATTTGGGAAGCTGCTTCATTAGACGAATGGCTTTACAACGGTGGTCCTTACGAACTTATCGTTTGCCATTTCTTCTTAGGTATTTGTTGTTATATGGGTAGAGAATGGGAATTATCTTACCGTCTAGGTATGCGTCCATGGATTGCAGTAGCTTACTCTGCTCCAGTAGCAGCAGCAGCAGCTGTATTCTTAGTATATCCGATTGGTCAAGGATCTTTCTCAGATGGTATGCCACTAGGTATTTCAGGTACATTCAACTTCATGATTGTATTCCAAGCAGAGCATAACATTTTAATGCACCCATTCCACATGCTAGGTGTAGCAGGTGTTTTTGGTGGTTCTCTATTCTCAGCAATGCATGGTTCATTAGTAACATCTTCTTTAATTCGTGAAACAACTGAAAACGAATCAGCTAACGCTGGTTACCGTTTTGGACAAGAAGAAGAAACATACAACATTGTAGCAGCTCACGGTTACTTCGGAAGACTTATTTTCCAATATGCTTCTTTCAACAACTCAAGATCTCTACACTTCTTCTTAGCTATTTGGCCAGTAGTTTGTATTTGGTTCACAGCTTTAGGTATTTCTACTATGGCGTTCAACTTAAATGGTTTCAACTTTAACCAATCTGTAGTAGACTCTCAAGGTCGTGTATTAAATACATGGGCTGACATCATCAACAGAGCTAACTTAGGTATGGAAGTTATGCACGAACGTAACGCTCACAACTTCCCTCTTGACTTAGCTTCTGTAGAAGCTCCT
          Kirchneriella_aperta  ATGACTGCTGTTCTTAGCCTTTGGGCTCGTTTTTGTGAGTGGATTACTTCTACTGAGAACCGTCTTTACATCGGTTGGTTCGGTGTATTAATGATCCCTTGCTTATTAACAGCTACATCTGTATTCATCATTGGCTTCATTGCAGCTCCTCCAGTAGACATCGATGGTATCCGTGAGCCAGTTTCTGGTTCTCTTTTATACGGTAACAACATCATCTCTGGTGCGATTATCCCTACATCTAACGCAATCGGTTTACATTTCTACCCAATTTGGGAAGCTGCTTCTTTAGATGAGTGGTTATATAACGGTGGTCCTTACCAACTTATCGTTTGCCACTTCTTATTAGGTGTTGCTGCTTACATGGGTCGTGAGTGGGAATTATCTTACCGTTTAGGTATGCGTCCTTGGATTTGCGTTGCTTACTCAGCTCCAGTAGCTGCTGCAACTGCAGTATTCTTAATCTACCCAATTGGACAAGGTTCTTTCTCAGACGGTATGCCTTTAGGTATCTCTGGTACTTTTAACTTCATGATCGTTTTCCAAGCTGAGCATAACATTTTAATGCACCCATTCCACATGTTAGGTGTTGCTGGTGTATTTGGTGGGTCATTATTCTCTGCTATGCATGGTTCTTTAGTAACTTCATCTTTAATCCGTGAAACTACTGAAAACGAATCAGCTAACGAAGGTTATAAATTTGGTCAAGAAGAAGAAACATACAACATTGTAGCTGCTCATGGTTACTTTGGTCGTTTAATCTTCCAATACGCGTCTTTCAACAACTCTCGTTCATTACACTTCTTCTTAGCTGCTTGGCCAGTTGTTTGTATTTGGTTCACTGCTTTAGGTTTATCAACTATGGCATTCAACTTAAATGGTTTCAACTTCAACCAATCAGTTGTAGATTCACAAGGTCGTGTATTAAACACTTGGGCTGATATCATCAACCGTGCAAACCTTGGTATGGAAGTTATGCATGAGAGAAATGCTCACAACTTCCCGTTAGACCTTGCTAGTACTGACGCTCCT
      Koshicola_spirodelophila  ATGACAGCTATTTTAAGCCTATGGGCTCGTTTTTGCAACTGGATTACTAGCGTAGAAAACCGTCTTTACATCGGCTGGTTCGGTGTTCTTATGGTTCCTACACTATTAACAGCTACTTCAGTTTTCATCATCGCTTTCATTGCTGCGCCACCAGTAGACATCGACGGTATTCGTGAGCCTGTTTCAGGTTCTCTTTTATACGGTAACAACATCATCTCTGGTGCTGTTGTTCCTACATCTAACGCTATTGGTCTACACTTCTACCCAATTTGGGAAGCAGCTTCACTAGACGAGTGGTTATACAACGGTGGTCCATACCAACTAATTGTATGCCATTTCTTCCTAGGTGTTTGTGCTTACATGGGTCGTGAATGGGAACTTTCTTTCCGTTTAGGTATGCGTCCTTGGATTGCAGTTGCATACTCAGCTCCAGTAGCTGCAGCAACGGCTGTATTTATCATCTACCCTATCGGTCAAGGTTCATTCTCTGACGGTATGCCTCTTGGTATCTCAGGAACTTTCAACTTCATGATCGTGTTCCAAGCTGAGCATAATATCCTTATGCACCCTTTCCACATGTTAGGTGTTGCTGGTGTATTCGGTGGTTCACTATTCTCAGCTATGCACGGATCTTTAGTAACTTCTAGCTTAATTCGCGAAACTACTGAAAACGTTTCAACAAACGCTGGTTACAAATTCGGTCAAGAAACTGAAACTTACAACATCGTAGCTGCTCACGGTTACTTTGGTCGTCTAATTTTCCAATACGCTTCTTTCAACAACAGCCGTTCTCTACACTTCTTCTTAGGTCTTTGGCCAGTTGTTTGCATTTGGTTTACTGCGCTAGGTATTTCTACTATGGCGTTCAACCTTAACGGTTTCAACTTCAACCAATCAATCATTGATTCTCAAGGTCGTGTAATCAACTCATGGGCTGACATCATCAACCGTGCTAACCTTGGTATGGAAGTTATGCACGAGCGTAACGCTCACAACTTCCCACTAGATTTAGCTAGTGTTGAAGCTCCA
           Lobochlamys_culleus  ATGACAGCAATTTTAAGCTTATGGGCTCGTTTCTGCGGTTGGGTAACTTCAACTGAAAACCGTATTTACATCGGGTGGTTTGGTGTGTTAATGGTTCCAACTCTTCTTACAGCTACTTCTGTATTCATCATCGCTTTCATCGCTGCACCTCCAGTTGACATCGATGGTATCCGTGAGCCAGTTTCTGGTTCTCTTCTTTACGGAAACAACATCATTTCTGGTGCTGTAATCCCAACTTCTAACGCTATCGGTCTACACTTCTACCCAGTTTGGGAAGCTGCTACTCTTGACGAGTGGTTATACAACGGTGGTCCTTACCAACTAATCGTATGCCATTTCTTCTTAGGTATTTGCTGCTATATGGGTCGTGAGTGGGAACTTTCTTTCCGTCTAGGTATGCGTCCTTGGATCGCTGTTGCTTACTCAGCTCCAGTAGCTGCTGCAACTGCTGTATTCATCATCTACCCAATCGGACAAGGTTCTTTCTCTGATGGTATGCCATTAGGTATTTCTGGTACTTTCAACTTCATGATCGTATTCCAAGCTGAGCATAACATTCTTATGCACCCATTCCACATGTTAGGTGTTGCTGGTGTATTTGGTGGTTCTCTATTCTCTGCTATGCACGGTTCATTAGTTACTTCATCTTTAATCCGTGAAACAACTGAAAACGAATCAGCTAACGCTGGTTACCGTTTCGGACAAGAAGAGGAAACTTACAACATCGTAGCTGCTCATGGTTACTTTGGTCGTCTAATTTTCCAATACGCTTCTTTCAACAACTCACGTTCATTACACTTCTTCCTAGCAGCTTGGCCAGTTATCGGTATTTGGTTCACAGCTTTAGGTCTTTCAACTATGGCTTTCAACTTAAACGGGTTTAACTTCAACCAATCAGTAGTTGATTCACAAGGTCGTGTTTTAAACACATGGGCTGACGTAATCAACAGAGCTAACTTAGGTATGGAAGTTATGCACGAAAGAAACGCTCACAACTTCCCTCTAGACTTAGCT---------------
            Lobochlamys_segnis  ATGACAGCAATTTTAAGCTTATGGGCTCGTTTTTGTGCTTGGGTTACTAGTACAGAAAACCGTATTTATGTAGGTTGGTTTGGTGTTTTAATGATCCCAACACTTCTTACAGCAACTTCTGTATTCATCATCGCATTTATCGCTGCTCCTCCAGTAGACATCGATGGTATCCGTGAACCAGTTTCAGGATCTTTATTATACGGAAACAACATCATCTCTGGTGCTGTTGTTCCAACTTCTAACGCTATCGGTCTTCATTTCTACCCAATTTGGGAAGCTGCTACTCTTGACGAGTGGTTATATAACGGTGGTCCTTACCAATTAATCGTTTGCCACTTCTTCTTAGGTATCTGCTGCTATATGGGTAGAGAATGGGAACTTTCATTCCGTTTAGGTATGCGTCCATGGATCGCTGTAGCTTATTCTGCACCTGTTGCAGCGGCTACTGCTGTATTCATCATTTATCCAATCGGACAAGGTTCTTTCTCTGATGGTATGCCTCTAGGTATTTCTGGTACTTTCAACTTCATGATCGTTTTCCAAGCTGAGCATAACATCTTAATGCACCCATTCCACATGTTAGGTGTAGCTGGTGTATTTGGTGGTTCATTATTCTCTGCTATGCATGGTTCATTAGTTACTTCATCTCTAATCCGTGAAACAACTGAAAACGAATCAGCTAACGCTGGATACCGTTTTGGACAAGAAGAAGAAACATATAACATTGTAGCTGCACACGGTTACTTTGGTCGTCTAATTTTCCAATACGCATCTTTCAACAACTCTCGTTCTCTACACTTCTTCCTAGCAGCTTGGCCGGTAATCGGAATTTGGTTCACTGCTTTAGGTCTTTCTACAATGGCGTTCAACCTTAACGGGTTTAACTTTAACCAATCAGTTGTTGATTCACAAGGTCGTGTTTTAAACACTTGGGCTGACGTGATCAACCGTGCTAACTTAGGTATGGAAGTTATGCATGAAAGAAACGCTCACAACTTCCCTCTAGATTTAGCT---------------
           Microglena_monadina  ATGACAGCAATTCTTAGTCTTTGGGCTCGTTTTTGTGAATGGATTACTAGCACTGAAAACCGTCTATATATCGGTTGGTTTGGTGTTATTATGATCCCTACTCTTTTAACAGCTACTTCTGTGTTTATTATCGCTTTCATCGCTGCTCCACCAGTAGACATCGATGGTATCCGTGAACCAGTTTCAGGTTCATTATTATACGGAAACAACATCATTTCTGGTGCTGTAATCCCAACATCTAACGCAATTGGTCTGCATTTTTACCCAGTTTGGGAGGCTGCATCACTTGATGAATGGTTATACAACGGTGGTCCTTACCAACTTATCGTTTGTCATTTCCTTTTAGGTGTTTCTTGTTACATGGGTCGTGAATGGGAATTATCTTTCCGTTTAGGTATGCGTCCTTGGATCGCTGTTGCTTACTCAGCTCCAGTAGCTGCAGCTATGGCTGTATTCTTAATCTACCCTATCGGTCAAGGTTCATTCTCTGACGGTATGCCTTTAGGTATTTCAGGTACTTTCAACTTCATGATCGTATTCCAAGCTGAGCATAACATTCTTATGCACCCGTTCCACATGTTAGGTGTAGCTGGTGTATTTGGTGGTTCATTATTCTCTGCAATGCATGGTTCATTAGTTACTTCATCTCTAATCCGTGAAACAACTGAAAACGAATCAGCTAACGCTGGTTACCGTTTTGGGCAAGAAGAAGAAACTTATAACATTGTGGCTGCTCATGGTTACTTTGGTCGTTTAATCTTCCAATATGCTTCATTCAACAACTCTCGTTCACTTCATTTCTTCTTAGCTGCTTGGCCAGTTATTGGTATTTGGTTTACTGCTTTAGGTCTTTCAACTATGGCTTTCAACTTAAATGGTCTTAACTTCAACCAAAGTGTTGTAGATTCTCAAGGTCGTGTATTAAACACTTGGGCTGACATCATCAACAGAGCTAACTTAGGTATGGAAGTAATGCATGAAAGAAATGCACACAACTTCCCATTAGATTTAGCTTCTATTGAAGCTCCA
                 Microspora_sp  ATGACTGCTATTCTTTCAATTTGGTCTCAATTTTGTGAATGGATTACTTCAACTGAAAACCGTCTTTACATCGGATGGTTCGGTGTTTTAATGATTCCTACTCTATTAACTGCTACTTCTGTATTCATCATTGCTTTCGTTGCTGCTCCTCCAGTAGACATCGATGGTATCCGTGAACCTGTTTCAGGTTCTCTACTTTACGGAAATAACATTATTTCAGGAGCTATCATCCCTACATCAAATGCTATCGGTCTGCATTTCTACCCAATTTGGGAAGCAGCTTCTTTAGATGAATGGTTATACAACGGTGGTCCTTACCAACTAATTGTTTGCCATTTCTTCATCGGAATCTGCTGCTACATGGGTCGTGAATGGGAACTTTCTTACCGTTTAGGTATGCGTCCATGGATTGCTGTTGCTTACTCAGCTCCTGTAGCTGCTGCAACTGCAGTTTTCATCATCTACCCTATCGGACAAGGTTCATTTTCTGATGGTATGCCATTAGGTATTTCTGGTACTTTCAACTTCATGATCGTTTTCCAAGCTGAGCATAATATTCTTATGCACCCTTTCCATATGTTAGGTGTTGCTGGTGTTTTCGGTGGATCTTTATTCTCTGCTATGCATGGTTCATTAGTAACTTCATCTTTAATTAGAGAAACTACAGAAAACGAATCTGCTAACGCTGGATACAAATTTGGACAAGAAGAAGAAACTTATAACATTGTTGCAGCTCATGGGTATTTTGGACGTTTAATCTTCCAATATGCTTCATTCAACAACTCTCGTTCTCTTCACTTCTTCTTAGCTATTTGGCCTGTAGTAGGTATTTGGTTCACTGCTTTAGGTCTTTCTACAATGGCGTTTAACCTTAACGGGTTCAACTTCAACCAATCAGTAGTAGACAGTCAAGGACGTGTTCTAAATACTTGGGCTGACATCATTAACCGTGCTAACCTTGGTATGGAAGTTATGCACGAACGTAATGCACATAATTTCCCTCTTGACCTTGCTTCAACTGAAGCTCCT
       Mychonastes_homosphaera  ATGACAGCAATTTTAAGCCTATGGGCTCGTTTTTGTGAGTGGGTTACTTCAACTGAAAACCGTTTATACATCGGTTGGTTCGGTGTAATCATGATCCCTACTTTATTAACAGCTACTTCTGTATTCATCATCGCATTCATTGCAGCTCCTCCAGTTGACATCGATGGTATCCGTGAACCAGTTTCTGGATCATTACTATACGGTAACAACATCATTTCTGGTGCTGTAATCCCTACTTCAAACGCGATCGGTCTACACTTCTACCCAATCTGGGAAGCAGCTTCTTTAGACGAATGGTTATACAACGGTGGTCCTTACCAAATGATTGTATTACACTTCCTTTTAGGTGTTGCTTGTTACATGGGTCGTGAGTGGGAACTTTCATACCGTTTAGGTATGCGTCCTTGGATCGCTGTAGCTTACTCTGCACCAGTTGCAGCTGCTACTGCAGTATTCCTAATCTACCCAATCGGACAAGGTTCTTTCTCTGACGGTATGCCTCTAGGTATCTCTGGTACTTTCAACTTCATGATCGTATTCCAAGCTGAACACAACATCCTAATGCACCCATTCCACATGCTTGGTGTTGCTGGTGTATTCGGTGGTTCATTATTCTCAGCTATGCACGGTTCATTAGTAACATCTTCACTAATCCGTGAAACTACTGAAAACGAATCTGCTAACGCTGGTTACAAATTTGGACAAGAAGAAGAAACTTACAACATCGTAGCTGCTCACGGTTACTTTGGTCGTTTAATCTTCCAATACGCTTCATTCAACAACTCTCGTTCATTACACTTCTTCTTAGCTGCATGGCCTGTAGTAGGAATCTGGTTCACAGCTTTAGGTCTTTCAACTATGGCTTTCAACTTAAACGGTTTCAACTTCAACCAATCTGTAGTAGATGCTAACGGACGTGTATTAAACACTTGGGCTGACATCATCAACCGTGCTAACTTAGGTATGGAAGTAATGCACGAGCGTAACGCTCACAACTTCCCTCTAGACTTAGCTTCTGTAGAAGCTCCT
           Mychonastes_jurisii  ATGACAGCAATTTTAAGCCTATGGGCTCGTTTTTGTGAGTGGGTTACTTCAACTGAAAACCGTTTATACATCGGTTGGTTCGGTGTGATCATGATCCCTACTTTATTAACAGCTACTTCTGTATTCATCATCGCATTCATTGCAGCTCCTCCAGTTGACATCGATGGTATCCGTGAACCAGTTTCAGGGTCATTACTATACGGTAACAACATCATCTCTGGTGCTGTAATCCCTACTTCAAACGCGATCGGTCTACACTTCTACCCAATCTGGGAAGCTGCTTCTTTAGACGAATGGTTATACAACGGTGGTCCTTACCAAATGATTGTATTACACTTCCTTTTAGGTGTTTGCTGCTACATGGGTCGTGAGTGGGAACTTTCATACCGTTTAGGTATGCGTCCTTGGATCGCTGTAGCTTACTCTGCACCAGTTGCAGCTGCTACTGCAGTATTCCTAATCTACCCAATCGGACAAGGTTCTTTCTCTGACGGTATGCCTCTAGGTATCTCTGGTACTTTCAACTTCATGATCGTATTCCAAGCTGAACACAACATCTTAATGCACCCATTCCACATGCTTGGTGTTGCTGGTGTATTCGGTGGTTCATTAATCTCAGCTATGCACGGTTCATTAGTAACATCTTCACTAATCCGTGAAACTACTGAAAACGAATCTGCTAACGCTGGTTACAAATTTGGACAAGAAGAAGAAACTTACAACATCGTAGCTGCTCACGGTTACTTTGGTCGTTTAATCTTCCAATACGCTTCATTCAACAACTCTCGTTCATTACACTTCTTCCTAGCTGCATGGCCTGTAGTTGGAATCTGGTTCACAGCTTTAGGTTTATCAACTATGGCTTTCAACTTAAACGGTTTCAACTTCAACCAATCAGTTGTTGACGCTAACGGACGTGTTTTAAACACATGGGCTGACATCATCAACCGTGCTAACTTAGGTATGGAAGTAATGCACGAGCGTAACGCTCACAACTTCCCTCTAGACTTAGCTTCTGTAGAAGCTCCT
           Neochloris_aquatica  ATGACAGCTATTTTAAGCCTATGGGCACGTTTTTGTGAGTGGATTACTTCTACTGAGAACAGACTTTACATCGGATGGTTCGGTGTTATTATGATCCCAACTTTATTAACTGCTACTTCTGTATTTATTATTGCTTTCATTGCTGCTCCACCTGTAGATATTGATGGTATCCGTGAACCAGTTTCTGGATCATTATTATACGGTAACAACATTATCTCTGGTGCTGTAGTTCCTACATCTAACGCGATTGGATTACATTTCTACCCAATCTGGGAAGCTGCTTCTTTAGATGAATGGTTATACAACGGTGGTCCTTACCAATTAATCGTTTGCCACTTCTTCTTAGGAATCTGCTGTTACATGGGTCGTGAATGGGAATTATCTTACCGTTTAGGTATGCGTCCTTGGATCGCTGTAGCTTACTCTGCACCTGTTGCAGCTGCTACTGCTGTATTCATCATCTACCCTATCGGACAAGGATCATTCTCAGACGGAATGCCTTTAGGTATTTCTGGTACTTTTAACTTCATGATCGTATTCCAGGCTGAACATAATATTTTAATGCATCCTTTCCACATGTTAGGTGTAGCTGGTGTATTTGGAGGTTCTTTATTCTCTGCTATGCATGGTTCATTAGTAACTTCATCTTTAATCCGTGAAACTACTGAAAACGAATCTGCTAACGAAGGATACAAATTCGGTCAAGAAGAAGAAACTTACAACATTGTAGCTGCTCATGGTTACTTTGGACGTTTAATCTTCCAATACGCTTCTTTTAACAACTCTCGTTCATTACACTTCTTCTTAGCTGCTTGGCCAGTTGTAGGTATTTGGTTCACTGCTTTAGGTATTTCAACTATGGCATTCAACTTAAATGGGTTTAACTTTAACCAATCAGTTGTAGATTCTCAAGGTCGTGTATTAAACACTTGGGCTGATATCATTAACCGTGCTAACTTAGGTATGGAAGTAATGCACGAACGTAACGCACACAACTTCCCTCTAGATTTAGCTTCAGTTGAAGCTCCT
      Oedocladium_carolinianum  ATGACAGCAATTTTAGGCACTTGGGCTCGTTTTTGTGAGTGGGTTACTAGCACTGACAACCGTCTATACATTGGTTGGTTCGGATGCTTAATGATCCCTACTCTTTTAACTGCAACTTCTGTATTCATCATCGCATTCATCGCAGCTCCTCCAGTAGACATCGATGGTATCCGTGAGCCAGTTTCTGGTTCTCTTTTATACGGTAACAACATCATTTCTGGTGCTATCGTTCCAACATCTAACGCTATTGGACTGCATTTCTACCCTATTTGGGAAGCAGCTACTCTAGACGAATGGCTTTACAACGGTGGTCCTTACCAACTAATCGTTTGCCACTTCTTCCTAGGTATTTGTTCTTACATGGGTCGTGAATGGGAACTATCTTTCCGTCTTGGTATGCGTCCTTGGATCGCAGTAGCTTACTCAGCTCCTGTAGCTGCAGCAACTGCTGTATTCATTATCTACCCAATCGGACAAGGTTCTTTCTCAGATGGTATGCCTCTAGGTATTTCTGGAACTTTCAACTTCATGATTGTTTTCCAAGCTGAGCATAACATTTTAATGCACCCATTCCACATGTTAGGTGTTGCTGGTGTATTTGGCGGTTCATTATTCTCTGCAATGCACGGTTCACTAGTTACTTCATCTTTAATCCGTGAAACAACTGAAAACGTTTCTACAAACGCTGGTTACCGTTTCGGTCAAGAAGAAGAAACTTATAACATCGTAGCTGCTCATGGTTACTTTGGTCGTCTAATTTTCCAATATGCTTCATTCAACAACTCTCGTTCACTTCACTTCTTCCTAGCTATTTGGCCAGTTGTTGGTATTTGGTTCACTGCTTTAGGTATTAGCACAATGGCTTTCAACCTAAACGGTTTCAACTTCAACCAATCAGTTATCGACAGCCAAGGACGTGTTATCAACACTTGGGCTGACGTTATTAACAGAGCAAACTTAGGTATGGAAGTAATGCACGAAAGAAACGCTCACAACTTCCCTCTAGATCTTGCG---------------
      Oedogonium_angustistomum  ATGACAGCAATTTTAGGCACTTGGGCTCGTTTTTGTGAGTGGGTTACTAGCACTGACAACCGTCTATACATTGGTTGGTTCGGATGCTTAATGATCCCTACTCTTTTAACTGCAACTTCTGTATTCATCATCGCATTTATCGCAGCTCCTCCAGTTGACATCGATGGTATTCGTGAGCCAGTTTCTGGTTCTCTTTTATATGGTAACAACATCATTTCTGGTGCTGTTGTTCCAACATCTAACGCTATTGGTCTGCATTTCTACCCTATTTGGGAAGCTGCTACTCTAGACGAATGGCTTTATAACGGTGGTCCTTACCAACTAATCGTTTGCCACTTCTTCTTAGGTATTTGTGCTTATATGGGTCGTGAATGGGAACTATCTTTCCGTCTAGGTATGCGTCCATGGATCGCAGTAGCTTACTCAGCTCCTGTAGCTGCAGCAACTGCTGTATTCATCATCTACCCAATCGGACAAGGTTCTTTCTCTGATGGTATGCCTCTGGGTATTTCTGGTACTTTCAACTTCATGATCGTATTCCAAGCTGAGCATAACATTTTAATGCACCCTTTCCACATGCTAGGTGTTGCTGGTGTTTTCGGTGGATCATTATTCTCTGCAATGCATGGTTCACTAGTTACTTCATCTTTAATTCGCGAAACAACTGAAAACGTTTCTACAAACGCTGGTTACCGTTTCGGTCAAGAAGAAGAAACTTACAACATCGTAGCTGCGCATGGTTACTTTGGTCGTTTAATCTTCCAATATGCTTCATTCAACAACTCTCGTTCACTACACTTCTTCTTAGCTATCTGGCCGGTTGTTGGTATCTGGTTCACAGCTTTAGGTATTTCAACTATGGCTTTCAACCTAAATGGTTTCAACTTCAACCAATCAGTTATCGATAGCCAAGGACGTGTTATCAACACTTGGGCTGATGTTATTAACAGAGCTAACCTAGGTATGGAAGTAATGCACGAAAGAAACGCTCACAACTTCCCTCTAGATCTTGCG---------------
          Oedogonium_cardiacum  ATGACAGCAATTTTAGGCACTTGGGCTCGTTTTTGTGAGTGGGTTACTAGCACTGACAACCGTCTATACATTGGTTGGTTCGGATGCTTAATGATCCCTACTCTTTTAACTGCAACTTCTGTATTCATCATCGCATTCATCGCAGCTCCTCCTGTAGACATCGATGGTATCCGTGAGCCAGTTTCTGGTTCTCTTCTATATGGTAACAACATCATTTCTGGTGCTGTTGTTCCTACATCTAACGCTATTGGTCTGCATTTCTACCCAATTTGGGAAGCTGCTACTCTAGACGAATGGCTTTACAACGGTGGTCCTTACCAACTAATCGTTTGCCACTTCTTCTTAGGTATTTGTTCTTATATGGGTCGTGAGTGGGAATTATCTTTCCGTTTAGGTATGCGTCCTTGGATCGCAGTAGCTTACTCAGCTCCTGTAGCTGCAGCAACTGCTGTATTCATCATCTACCCAATCGGACAAGGTTCTTTCTCAGATGGTATGCCTCTGGGTATTTCTGGAACTTTCAACTTCATGATCGTTTTCCAAGCTGAGCATAACATTTTAATGCACCCATTCCACATGCTAGGTGTTGCTGGTGTATTCGGTGGTTCATTATTCTCTGCAATGCATGGTTCATTAGTTACTTCATCTTTAATCCGTGAAACAACTGAAAACGTTTCTACAAACGCTGGTTACCGTTTCGGTCAAGAAGAAGAAACTTACAACATCGTAGCTGCGCATGGTTACTTTGGTCGTCTAATCTTCCAATATGCTTCATTCAACAACTCTCGTTCACTACACTTCTTCTTAGCTATTTGGCCAGTTGTTGGTATCTGGTTCACTGCTTTAGGTATCTCAACTATGGCTTTCAACTTAAACGGTTTCAACTTCAACCAATCAGTTATCGATAGCCAAGGACGTGTTATCAACACTTGGGCTGATGTAATCAACAGAGCTAACCTAGGTATGGAAGTTATGCACGAAAGAAACGCTCACAACTTCCCTCTAGATCTTGCG---------------
        Oogamochlamys_gigantea  ATGACAGCAATCCTAAGCCTATGGGCTCGTTTTTGTGCATGGATCACTTCAACTGAAAACCGTCTATACATCGGTTGGTTTGGTGTAATTATGATTCCAACTCTATTAACAGCAACTTCTGTATTTATCATCGCTTTCATCGCTGCTCCTCCAGTTGACATCGATGGTATCCGTGAGCCTGTTTCAGGATCACTTCTTTACGGAAACAACATCATCTCTGGTGCAGTTGTTCCAACTTCAAACGCTATCGGTCTACATTTCTACCCAATTTGGGAAGCAGCTTCTCTTGATGAGTGGTTATACAACGGGGGCCCTTACCAGCTAATCGTTTGCCACTTCTTCCTAGGTATCTGCTGCTATATGGGTCGTGAATGGGAACTTTCATTCCGTCTAGGTATGCGTCCTTGGATCGCTGTTGCTTACTCAGCTCCAGTAGCTGCAGCAACTGCTGTATTCATTATCTACCCAATCGGACAAGGTTCTTTTTCTGATGGTATGCCTCTAGGTATTTCTGGTACTTTCAACTTCATGATCGTATTCCAGGCTGAGCACAACATTCTTATGCACCCATTCCATATGTTAGGTGTTGCTGGTGTATTTGGTGGTTCATTATTCTCAGCAATGCACGGATCATTAGTAACTTCATCTTTAATCCGTGAAACAACTGAAAACGAATCAGCTAACGCTGGTTACCGTTTCGGTCAGGAAGAAGAAACTTATAACATCGTAGCTGCTCATGGTTACTTTGGACGTCTAATCTTCCAATATGCTTCTTTCAACAACTCTCGTTCACTACACTTCTTCTTAGCTGCTTGGCCTGTTATCGGTATTTGGTTCACTGCTTTAGGTCTTTCAACTATGGCATTTAACCTAAACGGGTTTAACTTTAACCAGTCAGTTGTTGACTCACAAGGTCGTGTTCTAAACACTTGGGCTGACGTTATCAACAGAGCTAACCTTGGGATGGAAGTTATGCATGAACGCAACGCGCATAATTTCCCTCTTGACTTAGCT---------------
        Ourococcus_multisporus  ATGACTGCTGTTCTTAGCCTTTGGGCTCGTTTTTGTGAGTGGATCACTTCAACTGAAAACCGTTTATACATCGGTTGGTTCGGTGTATTAATGATCCCTTGCTTATTAACAGCTACATCTGTATTCATCATCGGCTTCATCGCAGCTCCTCCAGTAGACATCGATGGTATCCGTGAGCCAGTTTCTGGTTCTTTATTATACGGTAACAACATCATCTCTGGTGCGATTATCCCTACATCTAACGCGATTGGTCTTCATTTCTACCCAATTTGGGAAGCTGCATCTTTAGATGAGTGGCTTTACAACGGTGGTCCTTACCAATTAATCGTATTACACTTCTTATTAGGTGTTGCTGCGTACATGGGTCGTGAGTGGGAACTTTCTTACCGTTTAGGTATGCGTCCTTGGATCTGTGTTGCTTACTCAGCTCCAGTAGCTGCTGCAACTGCAGTATTCTTAATCTACCCTATCGGACAAGGTTCTTTCTCTGACGGTATGCCTTTAGGTATTTCGGGTACTTTCAACTTCATGATCGTATTCCAAGCTGAGCATAACATCTTAATGCACCCATTCCACATGTTAGGTGTTGCTGGTGTATTTGGTGGTTCATTATTCTCAGCTATGCATGGTTCGTTAGTAACTTCATCTTTAATCCGTGAAACTACTGAAAACGAATCTGCTAACGAAGGTTACAAATTCGGTCAAGAAGAAGAAACTTACAACATTGTAGCTGCTCATGGTTACTTTGGTCGTTTAATCTTCCAATACGCGTCATTCAACAACTCTCGTTCATTACACTTCTTCTTAGCTGCATGGCCAGTTGTTTGTATTTGGTTCACTGCTTTAGGTTTATCAACTATGGCATTCAACTTAAACGGTTTCAACTTCAACCAATCAGTTGTTGATTCACAAGGTCGTGTATTAAACACTTGGGCGGACATCATCAACCGTGCTAACTTAGGTATGGAGGTTATGCACGAACGTAACGCTCACAATTTCCCTTTAGACCTTGCATCAGTAGAAGCTCCT
         Palmellopsis_texensis  ATGACAGCAATTTTAAGCCTATGGGCTCGCTTTTGTGCTTGGGTAACATCAACTGAAAACCGTATTTACATCGGTTGGTTTGGTGTTATTATGGTTCCAACTCTATTAACAGCTACTTCTGTATTCATCATCGCTTTCATCGCTGCTCCACCAGTTGATATCGATGGTATCCGTGAACCAGTTTCTGGGTCATTATTATACGGAAACAACATCATCTCTGGTGCTGTTGTTCCAACTTCTAACGCTATTGGTCTACATTTTTACCCAATTTGGGAAGCTGCTTCTCTTGATGAGTGGTTATATAACGGTGGTCCATACCAATTAATCGTTTGCCACTTCTTCCTAGGAATCTGCTGCTATATGGGTCGTGAATGGGAACTTTCATTCCGTCTTGGTATGCGTCCATGGATCGCTGTTGCTTACTCTGCTCCAGTAGCAGCTGCAACTGCTGTTTTCATCATTTATCCAATCGGACAAGGTTCTTTCTCTGATGGTATGCCTCTTGGTATTTCAGGTACGTTCAACTTTATGATCGTTTTCCAGGCTGAACATAACATTCTTATGCACCCATTCCACATGCTAGGTGTAGCTGGTGTATTCGGTGGTTCATTATTCTCAGCTATGCACGGTTCATTAGTTACTTCATCTCTTATCCGTGAAACTACTGAAAACGAATCAGCTAACGCTGGTTACCGTTTCGGACAAGAAGAAGAAACTTATAACATTGTTGCTGCTCACGGATACTTTGGTCGTTTAATCTTCCAATATGCATCTTTCAACAATAGCCGTTCATTACACTTCTTCCTAGCTGCTTGGCCTGTAATCGGTATTTGGTTCACAGCTTTAGGTCTTTCAACAATGGCTTTCAACCTAAACGGTTTCAACTTCAACCAATCAGTTGTTGACTCTCAAGGACGTGTTTTAAACACATGGGCTGACGTTATCAACAGAGCAAACCTAGGTATGGAAGTTATGCACGAAAGAAACGCACACAACTTCCCTCTAGATTTAGCT---------------
       Parallela_transversalis  ATGACAGCTATTCTTACTCTATGGGCTCGTTTTTGCGAATGGATCACTTCTACTGAAAACCGTCTTTACATCGGATGGTTCGGTGTTCTTATGATTCCTACTCTATTAACAGCTACATCTGTGTTCATCATCGCTTTCATCGCGGCTCCTCCAGTTGACATCGATGGTATCCGTGAACCAGTTTCTGGTTCCCTACTGTACGGTAACAACATCATCTCTGGTGCTGTAATCCCTACATCAAACGCTATCGGTCTGCATTTCTACCCAATTTGGGAAGCTGCTACAGTTGACGAATGGCTATACAACGGTGGTCCTTACCAACTAATCGTTTGCCACTTCTTCATCGGTATCTGCTGCTACATGGGTCGTGAATGGGAACTTTCTTACCGTTTAGGTATGCGTCCTTGGATCGCTGTTGCGTACTCTGCTCCAGTAGCAGCTGCAACTGCAGTATTCATCATCTACCCAATCGGGCAAGGATCTTTCTCTGATGGTATGCCACTAGGTATCTCTGGAACGTTCAACTTTATGATTGTTTTCCAAGCAGAGCATAACATTCTAATGCACCCATTCCACATGTTAGGTGTTGCTGGTGTATTCGGTGGTTCTCTATTCTCTGCAATGCATGGTTCATTAGTTACATCTTCACTAATCCGTGAAACTACTGAAAACGAATCAACTAACGCTGGTTACCGTTTTGGTCAGGAAGAAGAGACTTATAACATTGTGGCCGCTCACGGTTACTTTGGTCGTTTAATTTTCCAATATGCATCATTCAATAACTCTCGTTCCCTACACTTCTTCCTAGCTATCTGGCCTGTTGTAGGTATTTGGTTTACAGCTTTAGGTCTTTCTACAATGGCGTTTAACCTTAACGGTTTCAACTTCAACCAATCTGTAGTAGACTCTCAAGGTCGTGTTCTTAACACTTGGGCTGATATCATCAACCGCGCTAACTTAGGTATGGAAGTTATGCACGAGCGTAATGCACACAACTTCCCTCTAGATCTTGCATCTGTAGAAGCTCCT
             Pediastrum_duplex  ATGACAGCTATTTTAAGCCTTTGGGCTCGTTTTTGTGAGTGGATCACTTCAACAGAAAACCGTTTATACATTGGATGGTTTGGTGTATTAATGATCCCTACATTATTAACAGCTACTTCTGTGTTTATCATCGCTTTCATCGCTGCACCTCCAGTAGATATCGATGGTATCCGTGAACCAGTTTCTGGATCTTTATTATATGGAAACAACATCATCTCTGGTGCTGTTGTTCCTACATCTAACGCGATCGGTCTTCACTTCTACCCAATTTGGGAAGCTGCTTCTTTAGATGAATGGTTATACAACGGTGGTCCTTACCAACTTATCGTTTGCCACTTCTTCTTAGGAATCTGCTGCTACATGGGCCGTGAATGGGAACTTTCTTACCGTTTAGGTATGCGTCCTTGGATTGCAGTTGCATACTCTGCACCAGTTGCTGCTGCTACTGCAGTATTCATCATCTACCCTATCGGACAAGGTTCTTTCTCAGACGGTATGCCTTTAGGAATTTCAGGAACTTTCAACTTTATGATCGTATTCCAAGCTGAACACAACATTCTTATGCACCCATTCCACATGCTAGGTGTTGCAGGTGTATTTGGTGGTTCATTATTCTCAGCTATGCACGGTTCACTTGTAACTTCATCTTTAATCCGTGAAACTACAGAAAACGAATCTGCTAACGCTGGATACAAATTTGGACAAGAAGAAGAAACTTACAACATCGTAGCTGCTCACGGTTACTTTGGACGTTTAATCTTCCAATACGCTTCATTCAACAACTCGCGTTCATTACACTTCTTCTTAGCTGCTTGGCCAGTTGTAGGAATTTGGTTCACTGCTTTAGGAATTTCAACTATGGCATTCAACTTAAACGGATTCAACTTCAACCAATCAGTTATCGACTCTCAAGGTCGTGTATTAAACACTTGGGCTGACATCATCAACCGTGCGAACTTAGGTATGGAAGTAATGCACGAAAGAAACGCGCATAATTTTCCTTTAGATTTAGCTTCAGTTGAAGCTCCT
         Phacotus_lenticularis  ATGACAGCAATTTTAAGCCTATGGGCTCGTTTTTGTGAGTGGATTACTTCTACTGAGAACCGTTTATACATCGGTTGGTTTGGTGTAATCATGATCCCTACTCTATTAACTGCAACTTCAGTTTTCATCATCGCATTCGTAGCAGCTCCTCCAGTTGACATCGATGGTATCCGTGAACCAGTTTCAGGTTCGTTATTATACGGTAACAACATCATTTCTGGTGCTGTTGTTCCTACTTCTAACGCTATCGGTCTACACTTCTACCCAATTTGGGAAGCTGCTTCTTTAGACGAGTGGTTATACAACGGTGGTCCTTACCAACTAATCGTTTGTCACTTCTTCTTAGGTGTATGTTCATACATGGGTCGTGAGTGGGAATTATCGTTCCGTTTAGGTATGCGTCCATGGATCGCTGTAGCTTACTCAGCTCCTGTAGCTGCTGCAACTGCGGTATTCATCATTTACCCAATCGGTCAAGGTTCATTCTCTGACGGTATGCCTTTAGGTATTTCTGGTACGTTCAACTTCATGATCGTATTCCAAGCTGAGCATAACATTCTTATGCACCCGTTCCACATGTTAGGTGTTGCTGGTGTATTCGGTGGTTCATTATTCTCTGCAATGCACGGTTCGTTAGTTACTTCATCTTTAATCCGTGAAACAACTGAAAACGAATCTGCTAACAACGGTTACCGTTTCGGTCAAGAAGAAGAAACATACAACATCGTAGCTGCTCACGGTTACTTTGGTCGTTTAATCTTCCAATACGCTTCTTTCAACAACTCTCGTTCATTACACTTCTTCTTAGCTGCATGGCCAGTTATCTGTATTTGGTTCACAGCGCTTGGTATCTCTACTATGGCGTTCAACCTAAACGGTTTTAACTTCAACCAATCAGTTGTAGATTCACAAGGTCGTGTATTAAACACATGGGCTGACATCATCAACCGTGCTAATTTAGGTATGGAAGTTATGCACGAGCGTAACGCTCACAACTTCCCTCTAGACTTAGCTGCTGTTGAAGCTCCT
            Pleodorina_starrii  ATGACAGCAATCTTAAGCCTATGGGCTCGTTTTTGTGAGTGGATCACTTCAACAGAGAACCGCCTTTACATCGGTTGGTTCGGTGTAATCATGATCCCATGTCTTCTTACTGCAACATCAGTATTTATCATCGCTTTCATCGCTGCTCCACCAGTAGACATCGATGGTATTCGTGAACCAGTTTCAGGTTCTCTTCTTTACGGTAACAACATCATCACAGGTGCTGTTGTTCCAACTTCTAACGCGATTGGTCTGCATTTCTACCCAATTTGGGAAGCTGCATCTCTAGACGAGTGGTTATACAACGGCGGTCCTTACCAACTTATCGTTTGCCACTTCCTTCTAGGTGTATACTGCTACATGGGTCGTGAATGGGAACTTTCATTCCGTTTAGGTATGCGTCCTTGGATCGCTGTAGCTTACTCAGCTCCAGTAGCTGCTGCTTCAGCTGTATTCTTAGTATACCCAATTGGTCAAGGTTCATTCTCAGACGGTATGCCGTTAGGTATTTCTGGTACTTTCAACTTCATGATCGTATTCCAAGCTGAACATAACATTCTTATGCACCCATTCCACATGTTAGGTGTTGCTGGTGTATTCGGTGGTTCATTATTCTCAGCTATGCACGGTTCATTAGTTACTTCATCTCTAATCCGTGAAACAACTGAAAACGAATCAGCTAACGAAGGTTACCGTTTCGGTCAAGAAGAAGAGACTTACAACATCGTAGCTGCTCATGGTTACTTTGGTCGTCTAATCTTCCAATACGCTTCATTCAATAACTCACGTTCATTACACTTCTTCTTAGCTGCTTGGCCAGTAATCGGTATTTGGTTCACAGCTTTAGGTCTATCAACAATGGCGTTCAACTTAAACGGTTTCAACTTCAACCAATCAGTTGTAGACTCACAAGGTCGTGTATTAAACACTTGGGCTGATATCATCAACCGTGCTAACTTAGGTATCGAAGTAATGCACGAACGTAACGCTCACAATTTCCCACTTGACTTAGCTTCTTCAAATTCATCT
        Protosiphon_botryoides  ATGACAGCTATTTTAAGCTTATGGGCTCGTTTTTGTGAGTGGATCACTTCAACTGAAAACCGTATCTACATCGGTTGGTTCGGTGTTATCATGATCCCTACTTTATTAACTGCTACTTCTGTATTCATCATCGCATTCATCGCTGCTCCTCCAGTTGACATCGATGGTATCCGTGAACCAGTTTCAGGTTCATTATTATACGGTAACAACATCATCACTGGTGCTGTAATCCCTACATCTAACGCTATTGGTTTACACTTCTACCCAATCTGGGAAGCTGCTTCTTTAGATGAGTGGTTATACAACGGTGGTCCTTACCAATTAATCGTATTACACTTCTTATTAGGTATCTACTGTTACATGGGTCGTGAGTGGGAATTATCATTCCGTTTAGGTATGCGTCCTTGGATCGCTGTTGCTTACTCAGCTCCAGTAGCTGCTGCTTCAGCTGTATTCTTAGTTTACCCTATCGGTCAAGGTTCTTTCTCAGACGGTATGCCTTTAGGTATCTCTGGTACTTTCAACTTCATGATCGTATTCCAAGCTGAGCACAACATTTTAATGCACCCATTCCACATGTTAGGTGTTGCTGGTGTATTTGGTGGTTCATTATTCTCAGCTATGCATGGTTCTTTAGTAACTTCATCTTTAATCCGTGAAACAACTGAAAACGAATCAGCTAACGCTGGTTACCGTTTCGGTCAAGAAGAAGAAACTTACAACATCGTAGCTGCTCACGGTTACTTTGGTCGTTTAATCTTCCAATACGCTTCATTCAACAACTCTCGTTCATTACACTTCTTCTTAGCTATCTGGCCAGTAGTTGGTATCTGGTTCACTGCTTTAGGTTTATCAACTATGGCTTTCAACTTAAATGGTTTCAACTTCAACCAGTCAGTTGTAGACTCACAAGGTCGTGTATTAAACACTTGGGCTGACATCATCAACCGTGCTAACTTAGGTATGGAAGTTATGCACGAAAGAAATGCGCACAATTTCCCTTTAGACTTAGCATCAGTTGAAGCTCCT
Pseudomuriella_schumacherensis  ATGACAGCTATTTTAAGCCTGTGGGCTCGTTTTTGTGAGTGGATTACTTCAACTGAAAACCGTCTTTACATCGGATGGTTCGGTGTATTAATGATCCCTACTCTTTTAACAGCTACTTCAGTATTCATCATCGCATTCATCGCTGCTCCTCCAGTAGATATCGATGGTATTCGTGAGCCAGTTTCTGGATCACTTCTTTACGGAAACAACATCATCACTGGTGCTGTTATCCCTACATCTAACGCTATTGGATTACACTTCTACCCAATTTGGGAAGCTGCTTCTTTAGACGAATGGTTATACAACGGTGGTCCTTACCAACTTATCGTATGTCACTTCTTCCTAGGAATCTGCTGCTACATGGGTCGTGAGTGGGAACTTTCTTACCGTTTAGGTATGAGACCATGGATCGCAGTTGCTTACTCAGCACCAGTTGCTGCAGCTACAGCTGTATTCATCATCTACCCTATCGGACAAGGTTCATTCTCTGACGGTATGCCTTTAGGTATCTCTGGTACTTTCAACTTCATGATCGTATTCCAAGCTGAGCACAACATCCTTATGCACCCATTCCACATGTTAGGTGTTGCTGGTGTATTCGGTGGTTCATTATTCTCAGCTATGCACGGTTCATTAGTAACTTCATCTCTAATCCGTGAAACTACTGAAAACGAATCTGCTAACGAAGGTTACAAATTCGGACAAGAAGAAGAAACTTACAACATTGTTGCAGCTCATGGATATTTCGGTCGTTTAATCTTCCAATATGCGTCTTTCAACAACTCTCGTTCATTACACTTCTTCTTAGCTGCTTGGCCAGTAGTTGGTATCTGGTTCACTGCTTTAGGTATTTCAACTATGGCATTTAACCTTAATGGTTTCAACTTTAACCAATCAGTTGTTGACTCTCAAGGTCGTGTGTTAAACACATGGGCTGACATCATCAACCGTGCTAACTTAGGTATGGAAGTTATGCACGAGCGTAACGCTCACAACTTCCCTCTAGACTTAGCTTCTGTAGAAGCTCCG
            Rotundella_rotunda  ATGACAGCTATCTTAAGCCTGTGGGCTCGTTTTTGTGAATGGATCACTTCAACTGAAAACCGTCTATACATTGGATGGTTCGGTGTAATCATGATCCCTACATTATTAACTGCAACTTCTGTATTTATCATCGCTTTCATCGCTGCACCTCCAGTAGACATCGATGGTATTCGTGAGCCAGTTTCTGGTTCTCTTTTATACGGAAACAACATCATTTCTGGTGCTGTAATTCCTACATCTAACGCTATCGGATTACACTTCTACCCAATTTGGGAAGCAGCTTCTTTAGACGAATGGTTATACAACGGTGGTCCTTACCAAATGATCGTATGTCACTTCTTCTTAGGAATTTGTTGTTACATGGGTCGTGAATGGGAATTATCTTACCGTTTAGGTATGCGTCCTTGGATTGCTGTTGCTTACTCAGCTCCTGTAGCTGCTGCAACTGCTGTATTCATTATCTACCCAATTGGTCAAGGTTCTTTCTCTGATGGTATGCCTTTAGGTATTTCAGGTACTTTCAACTTCATGATCGTATTCCAAGCTGAGCATAACATTTTAATGCACCCATTCCACATGCTTGGTGTTGCTGGTGTTTTTGGAGGATCTTTATTCTCTGCAATGCATGGTTCTCTTGTAACATCTTCATTAATCCGTGAAACAACTGAAAACGAATCTGCTAACGAAGGTTACAAATTCGGTCAGGAAGAAGAAACTTACAACATCGTAGCTGCTCACGGTTACTTTGGACGTTTAATTTTCCAATATGCATCATTTAACAACTCTCGTTCATTACACTTCTTCTTAGCTGCTTGGCCAGTAGTTGGTATTTGGTTCACTGCATTAGGTATTTCTACAATGGCGTTTAACCTTAATGGTTTCAACTTTAACCAGTCTGTAGTTGACTCTCAAGGTCGTGTACTTAACACTTGGGCTGACATCATCAACCGTGCTAACTTAGGGATGGAGGTAATGCATGAAAGAAATGCCCACAACTTCCCGTTAGACTTAGCATCTGTAGAAGCTCCT
          Scenedesmus_obliquus  ATGACAGCTATTTTAAGCCTTTGGGCACGTTTCTGTGAGTGGATCACTTCTACTGAAAACCGTTTATACATCGGTTGGTTTGGTGTGATCATGATCCCTACATTATTAACTGCTACTTCAGTATTCATCATCGCTTTCATCGCTGCTCCTCCAGTAGATATCGATGGTATCCGTGAGCCAGTTTCTGGTTCATTATTATACGGAAACAACATCATCTCTGGTGCTGTAGTTCCTACTTCAAACGCTATCGGTCTGCATTTCTACCCAATTTGGGAAGCTGCTTCTTTAGATGAGTGGTTATACAACGGTGGTCCTTACCAATTAATCGTTTGTCACTTCTTCTTAGGTATCTGCTGTTACATGGGTCGTGAGTGGGAATTATCTTACCGTTTAGGTATGCGTCCTTGGATTGCTGTAGCTTACTCTGCACCAGTTGCAGCTGCTACTGCTGTATTCATCATCTACCCTATCGGACAAGGTTCTTTCTCTGACGGTATGCCTTTAGGTATTTCAGGAACTTTCAACTTCATGATCGTTTTCCAAGCTGAACATAACATTCTTATGCACCCTTTCCACATGTTAGGTGTAGCTGGTGTATTTGGTGGTTCATTATTCTCTGCTATGCACGGTTCATTAGTTACTTCATCTTTAATCCGTGAAACAACTGAAAACGAATCTGCTAACGAAGGATACAAATTCGGTCAAGAAGAAGAAACTTACAACATCGTAGCCGCACACGGTTACTTTGGTCGTTTAATCTTCCAATACGCTTCTTTCAACAACTCTCGTTCATTACACTTCTTCTTAGCTGCTTGGCCAGTTGTAGGTATTTGGTTCACTGCTTTAGGTATTTCAACTATGGCTTTCAACCTTAACGGTTTCAACTTCAACCAATCAGTTGTTGATTCACAAGGTCGTGTTTTAAACACATGGGCTGACATCATCAACCGTGCTAACTTAGGTATGGAAGTTATGCACGAACGTAACGCTCACAACTTCCCATTAGACTTAGCATCTGTAGAAGCTCCT
        Schizomeris_leibleinii  ATGACAGCTATTTTAAGCTTATGGGCTCGTTTTTGTGAATGGGTAGTTTCTACAGAAAACCGTTTATATATTGGTTGGTTTGGTTGCTTAATGATCCCTACATTATTAACTGCAACTTCAGTTTTCATCATTGCGTTTATCGCAGCTCCTCCGGTTGATATCGATGGTATCCGTGAGCCAGTTTCAGGTTCATTATTATACGGTAACAACATTATCTCAGGTGCTGTTGTTCCTACTTCTAACGCTATTGGTCTGCATTTCTACCCAATTTGGGAGGCTGCTACGCTTGATGAGTGGTTATACAATGGTGGCCCTTACCAATTAATTGTATGTCACTTCTTCTTAGGTATCTGCTGCTACATGGGTCGTGAATGGGAATTATCATACCGTTTAGGTATGCGTCCTTGGATTGCTGTTGCATACTCAGCACCAGTAGCTGCTGCTACTGCTGTTTTCATCATCTATCCAATTGGTCAAGGTTCATTCTCAGATGGTATGCCTCTGGGTATTTCTGGTACTTTCAACTTCATGATTGTATTCCAAGCTGAGCATAATATCTTAATGCACCCTTTCCACATGTTAGGTGTAGCTGGTGTTTTTGGTGGTTCTTTATTCTCAGCAATGCATGGTTCATTAGTAACTTCTTCATTAATCCGTGAAACAACTGAAGCTGTGTCTACAAACGCAGGTTACCGTTTCGGTCAAGAAGAAGAAACTTACAACATCGTAGCTGCTCACGGTTACTTTGGACGTTTAATCTTCCAATATGCATCTTTCAACAACTCTCGTTCATTACACTTCTTCTTAGCTGCTTGGCCAGTTGTAGGTATTTGGTTCACAGCTTTAGGTTTATCAACTATGGCTTTCAACTTAAATGGTTTTAACTTCAACCAATCTTTATTAGATTCTCAAGGTCGTGTAATCAACACTTGGGCTGATATTATCAACCGTGCTAACTTAGGTATGGAAGTAATGCACGAGCGTAACGCTCACAACTTCCCTCTAGATTTAGCTGCTGTTGAAGCTCCT
        Spermatozopsis_similis  ATGACAGCTATTTTAAGCCTGTGGGCTCGTTTCTGTGATTTTATTACATCAACTGAAAACCGTCTTTACGTAGGTTGGTTCGGTGTAATCATGATCCCATGTTTATTAACAGCAGCTTCTGTATTCATTATCGCTTTCGTTGCAGCTCCGCCTGTTGACATCGACGGTATCCGTGAACCAGTTTCTGGATCATTACTTTACGGAAACAACATCATTTCAGGTGCTGTAATCCCAACTTCTAACGCGATTGGTTTACACTTCTACCCAATTTGGGAAGCAGCTTCTATTGACGAATGGTTATACAACGGTGGTCCTTACCAATTAATTGTATGCCACTTCTTCTTAGGTATTTGTTGTTATATGGGTCGTGAATGGGAATTATCATACCGTTTAGGTATGCGTCCTTGGATCGCTGTAGCTTACTCAGCTCCAGTTGCTGCTGCAACTGCTGTATTTATCATTTACCCAATCGGACAAGGTTCATTCTCTGACGGTATGCCTTTAGGTATTTCTGGTACTTTCAACTTCATGATCGTATTCCAAGCTGAACACAACATCCTTATGCACCCATTCCACATGTTAGGTGTTGCTGGTGTATTCGGTGGTTCTTTATTCTCTGCTATGCACGGTTCATTAGTTACTTCATCTTTAATCCGTGAAACTACTGAAAACGAATCAGCTAACGCTGGTTACAAATTCGGACAAGAAGAAGAAACTTACAACATTGTTGCTGCACACGGTTACTTTGGTCGTTTAATCTTCCAATACGCTTCATTCAACAACTCTCGCTCTTTACACTTCTTCTTAGCTGCTTGGCCAGTTATCGGTATTTGGTTCACTGCTTTAGGTTTATCAACTATGGCTTTCAACTTAAACGGTTTAAACTTCAACCAATCAGTTGTTGACTCACAAGGTCGCGTATTAAACACTTGGGCTGACATCATCAACCGCGCTAACTTAGGTATGGAAGTTATGCACGAACGTAACGCTCACAACTTCCCATTAGACTTAGCT---------------
     Stephanosphaera_pluvialis  ATGACAGCTATTTTAAGCCTATGGGCTCGTTTCTGTGAATGGATCACTTCAACAGAAAACCGCATTTACATCGGTTGGTTTGGTGTTATTATGATCCCTACTCTTTTAACTGCTACTAGCGTTTTCATCATCGCATTCATCGCTGCACCGCCAGTTGACATCGATGGTATTCGTGAACCAGTTTCAGGTTCTCTATTATACGGTAACAACATCATTACTGGTGCTGTAATCCCTACATCTAACGCTATTGGTCTGCATTTTTACCCAATTTGGGAAGCAGCTTCGTTAGACGAATGGTTATACAATGGCGGTCCTTACCAATTAATCGTTTGCCACTTCTTATTAGGTGTTTGCTGTTACATGGGTCGTGAATGGGAACTTTCTTACCGTTTAGGTATGCGTCCATGGATCGCAGTTGCTTACTCAGCACCAGTTGCTGCAGCGACAGCGGTTTTCTTAATCTACCCTATCGGCCAAGGTTCTTTTTCTGACGGTATGCCTTTAGGTATTTCTGGTACTTTCAACTTCATGATCGTTTTCCAAGCCGAGCATAATATCCTTATGCACCCTTTCCACATGCTAGGTGTAGCAGGTGTTTTCGGCGGATCATTATTCTCAGCAATGCATGGTTCGTTAGTAACTTCATCTTTAATCCGTGAAACTACTGAAAACGAATCAGCTAACGCTGGTTACAAATTCGGGCAAGAAGAAGAAACGTACAACATCGTAGCAGCTCATGGTTACTTTGGTCGTTTAATCTTCCAATACGCTTCATTCAACAACTCTCGTTCATTACACTTCTTCTTAGCTTTATGGCCAGTTGTTTGTATTTGGTTCACAGCTTTAGGTCTTTCAACTATGGCTTTCAACCTTAACGGTCTTAACTTTAACCAATCAGTAGTTGATTCACAAGGCCGTGTTTTAAACACATGGGCTGATATTATCAACCGTGCTAACTTAGGTATGGAAGTAATGCACGAACGTAACGCACACAACTTCCCTCTTGACTTAGCTTCAGTTGAAGCTCCT
      Stigeoclonium_helveticum  ATGACAGCTATTTTAAGCTTATGGGCTCGTTTCGCAGCGTGGATTGTTTCAACTGAAAACCGTTTATACATTGGTTGGTTTGGCGTATTAATGATTCCTTGCTTATTAACAGCAACTTCGGTTTTCATTATCGCTTTTGTAGCAGCTCCTCCAGTTGATATTGATGGTATCCGTGAGCCAGTTTCAGGTTCTTTATTATACGGTAACAACATTATCTCAGGTGCAGTTGTTCCAACTTCTAACGCTATCGGTCTGCATTTCTACCCAATTTGGGAAGCAGCTACAGTTGACGAATGGTTATACAACGGTGGTCCTTACCAATTAGTTGTTTGTCATTTCTTCATCGGTATTTGTTGTTACATGGGTCGTGAATGGGAACTTTCATACCGTTTAGGTATGCGTCCTTGGATTGCTGTAGCTTACTCAGCTCCAGTTGCCGCTGCTACTGCAGTATTCATTATTTACCCAATTGGTCAAGGTTCTTTCTCTGACGGTATGCCTTTAGGTATTTCAGGTACTTTTAACTTTATGATCGTATTCCAAGCTGAGCATAACATTCTTATGCACCCTTTCCACATGTTAGGTGTGGCTGGTGTATTTGGTGGTTCATTATTCTCTGCTATGCATGGTTCATTAGTTACTTCATCTTTAATCCGTGAAACTACTGAAGCAGTTTCTACTAACGCAGGTTACCGTTTTGGACAAGAAGAAGAAACTTACAACATTTTAGCTGCTCATGGTTACTTTGGTCGTTTAATCTTCCAATATGCATCTTTTAACAACTCACGTTCATTACATTTCTTTTTAGCTATTTGGCCCGTTGTTGGTATTTGGTTTACAGCACTTGGACTTTCTACAATGGCTTTCAACTTAAACGGTCTTAACTTCAACCAAAGTATCGTTGATTCTCAAGGTCGTGTAGTTAATACATGGGCTGATATTATCAACCGTGCTAACTTAGGTATGGAAGTTATGCACGAGCGTAACGCTCACAATTTCCCGTTAGATTTAGCTTCTGTTGAAGCTCCT
    Treubaria_triappendiculata  ATGACAGCAATTTTAAGCCTTTGGGCTCGTTTTTGTGAGTGGGTTACTAGCACTGAAAACCGTTTATATATCGGATGGTTCGGTGTAATCATGATCCCAACTCTTTTAACTGCTACTTCAGTATTCATCATCGCTTTCATCGCGGCACCTCCAGTTGATATTGATGGTATTCGTGAGCCAGTTTCTGGTTCATTATTATACGGAAACAACATCATTTCTGGTGCTGTAATCCCAACTTCTAACGCAATTGGTTTACACTTCTACCCAATTTGGGAAGCTGCTTCATTAGATGAGTGGTTATATAACGGCGGTCCATACCAAATGATCGTTTGCCACTTCTTCTTAGGTGTTTGCTGCTACATGGGTCGTGAATGGGAACTTTCATACCGTTTAGGTATGCGTCCTTGGATTGCAGTTGCTTACTCAGCTCCAGTAGCTGCAGCAACAGCTGTATTCATTATCTATCCAATCGGACAAGGTTCTTTCTCAGACGGTATGCCTTTAGGTATTTCTGGTACTTTCAACTTCATGATCGTATTCCAAGCTGAGCACAACATTCTTATGCACCCATTCCACATGTTAGGTGTTGCTGGTGTATTCGGTGGTTCATTATTCTCTGCAATGCATGGTTCATTAGTAACTTCATCTCTTATCCGTGAAACAACTGAAAACGAATCAGCTAACGCTGGTTACAAATTCGGTCAAGAAGAAGAAACTTATAACATTGTAGCTGCACATGGTTACTTTGGACGTCTAATTTTCCAATATGCTTCATTCAACAACTCTCGTTCATTACACTTCTTCCTAGCTGCATGGCCAGTAATCGGTATTTGGTTCACAGCTTTAGGTATTTCTACAATGGCTTTCAACTTAAATGGTTTAAACTTCAACCAATCAGTAGTTGATTCACAAGGTCGTGTATTAAACACTTGGGCAGATATCATCAACAGAGCTAACTTAGGTATGGAAGTTATGCATGAGCGTAACGCACACAACTTCCCTCTAGATTTAGCTTCTGTAGAAGCTCCA
            Trochiscia_hystrix  ATGACAGCAATTTTAAGCCTTTGGGCTCGTTTTTGTGAGTGGGTAACTAGCACTGAAAACCGTTTATATATCGGATGGTTCGGTGTAATCATGATCCCTACTCTTTTAACTGCTACTTCAGTATTTATCATCGCTTTCATCGCGGCACCTCCAGTTGACATTGATGGTATCCGTGAGCCAGTTTCTGGTTCATTATTATACGGAAACAACATCATTTCTGGTGCTGTAATCCCAACTTCTAACGCAATTGGTCTGCATTTCTACCCAATTTGGGAAGCTGCTTCATTAGATGAGTGGTTATACAACGGTGGTCCTTACCAAATGATTGTTTGCCACTTCCTTTTAGGTGTATGCTGCTACATGGGTCGTGAATGGGAACTTTCATTCCGTTTAGGTATGCGTCCTTGGATCGCAGTTGCTTACTCAGCTCCAGTAGCTGCAGCAACGGCTGTATTTTTAATTTATCCAATCGGACAAGGTTCTTTCTCAGATGGTATGCCTTTAGGTATTTCTGGTACGTTCAACTTCATGATCGTTTTCCAAGCTGAGCATAACATTCTTATGCACCCATTCCACATGTTAGGTGTTGCTGGTGTATTCGGTGGTTCATTATTCTCTGCAATGCATGGTTCATTAGTAACTTCTTCTCTTATCCGTGAAACTACAGAAAACGAATCAGCTAACGCTGGTTACAAATTCGGTCAAGAAGAAGAAACTTATAACATTGTAGCTGCACATGGTTACTTTGGACGTTTAATTTTCCAATATGCTTCATTCAACAACTCTCGTTCATTACACTTCTTCCTAGCTGCATGGCCAGTAGTTGGTATTTGGTTTACAGCTTTAGGTTTATCTACTATGGCTTTCAACCTTAACGGTTTCAACTTCAACCAATCAGTGGTAGATTCACAAGGTCGTGTATTAAACACTTGGGCAGATATCATCAACAGAGCTAACTTAGGTATGGAAGTTATGCATGAGCGTAACGCACACAACTTCCCTCTAGATTTAGCTTCAGTTGAAGCTCCT
                    Uronema_sp  ATGACTGCTATTTTAAGCTTATGGGCTCGTTTTTGTGAGTGGGTTGTATCTACTGAAAACCGTTTATACATCGGTTGGTTTGGTGTGTTAATGATCCCAACATTATTAACTGCAACTAGCGTATTCATTATCGCTTTCATCGCAGCTCCTCCAGTAGATATTGATGGTATCCGTGAGCCAGTATCAGGTTCATTATTATATGGTAACAACATCATCTCTGGTGCTGTAGTTCCAACTTCTAATGCTATTGGTCTGCATTTCTACCCTATTTGGGAAGCTGCTACTGTTGACGAGTGGTTATACAATGGTGGTCCTTACCAGTTAATTGTTTGTCACTTCTTCTTAGGTATCTGCTGCTACATGGGTCGCGAATGGGAGCTTAGCTACCGTTTAGGTATGCGTCCTTGGATTGCTGTTGCTTACTCAGCTCCAGTAGCTGCTGCAACTGCGGTATTCATCGTTTACCCAATCGGTCAAGGGTCTTTCTCAGATGGTATGCCATTAGGTATTTCTGGTACTTTCAACTTCATGATCGTATTCCAAGCTGAGCATAACATTTTAATGCACCCATTCCACATGTTAGGTGTTGCTGGTGTATTTGGTGGTTCATTATTCTCTGCTATGCATGGTTCGTTAGTAACTTCATCTTTAATCCGTGAAACTACTGAAGCTGTTTCTACAAACGCTGGTTACCGTTTCGGACAAGAGGAAGAAACTTACAACATTGTAGCTGCTCACGGTTACTTTGGTCGTTTAATCTTCCAATATGCGTCATTCAACAACTCACGTTCATTACACTTCTTCTTAGCTATTTGGCCAGTTGTAGGTATTTGGTTCACAGCTTTAGGTTTATCAACTATGGCTTTCAACTTAAACGGTTTAAACTTCAACCAATCAATTGTTGACTCACAAGGTAGAGTAATCAACACGTGGGCTGATATTATCAACCGTGCTAACTTAGGTATGGAAGTAATGCACGAGCGTAACGCTCATAACTTCCCATTAGACTTAGCATCTGTAGAGGCTCCT
                Volvox_carteri  ATGACAGCAATCTTAAGCCTATGGGCTCGTTTTTGTGAGTGGATCACTTCAACTGAGAACCGCCTTTACATCGGTTGGTTCGGTGTAATCATGATCCCATGTCTTCTTACTGCAACATCAGTATTTATCATCGCTTTCATCGCTGCTCCGCCAGTAGACATCGATGGTATTCGTGAACCAGTTTCAGGTTCTCTTCTTTATGGTAACAACATCATCACAGGTGCTGTTGTTCCAACTTCTAACGCTATCGGTCTGCATTTCTACCCAATTTGGGAAGCTGCTTCTCTAGATGAGTGGTTATACAACGGTGGTCCTTACCAGCTTATCGTTTGCCACTTCCTTCTAGGTGTATACTGCTACATGGGTCGTGAGTGGGAACTTTCATTCCGTTTAGGTATGCGTCCTTGGATCGCTGTAGCTTACTCAGCTCCAGTAGCTGCTGCTTCAGCTGTATTCTTAGTATACCCAATCGGTCAGGGTTCATTCTCAGACGGTATGCCGTTAGGTATTTCAGGTACTTTCAACTTCATGATCGTATTCCAGGCTGAACATAACATTCTTATGCACCCATTCCACATGTTAGGTGTTGCTGGTGTATTCGGTGGTTCATTATTCTCAGCTATGCACGGTTCATTAGTTACTTCATCTCTAATCCGTGAAACAACTGAAAACGAATCAGCTAACGAAGGTTACCGCTTCGGTCAAGAAGAAGAGACTTACAACATCGTAGCTGCTCATGGTTACTTTGGTCGTCTAATCTTCCAATACGCTTCATTCAACAACTCACGTTCATTACACTTCTTCTTAGCTGCTTGGCCAGTAATCGGTATTTGGTTCACAGCTTTAGGTCTATCAACAATGGCGTTCAACTTAAACGGTTTCAACTTCAACCAATCAGTTGTAGACTCACAAGGTCGTGTACTTAACACTTGGGCTGATATCATCAACCGTGCTAACTTAGGTATGGAAGTTATGCACGAACGTAACGCTCACAACTTCCCGCTTGACTTAGCTTCTAACAACAATTCT
            Carteria_crucifera  ATGACAGCAATTCTTAGCCTGTGGGCTCGCTTTTGTGCATGGATCACTTCAACTGAAAACCGCCTTTACATCGGTTGGTTTGGTGTTATCATGATCCCAACTCTTTTAACAGCAACTAGCGTATTCATTATCGCTTTTATCGCTGCTCCTCCAGTTGACATCGATGGTATTCGTGAGCCAGTAAGCGGTTCATTATTATACGGTAACAACATCATCTCTGGTGCTGTTGTTCCTACTTCTAACGCTATCGGTCTTCATTTCTACCCAATCTGGGAAGCAGCTTCATTAGACGAGTGGTTATACAACGGTGGTCCTTACCAATTAATCGTTTGCCATTTCTTCTTAGGTATTTGTTGCTACATGGGTCGTGAGTGGGAACTTTCATACCGTTTAGGTATGCGTCCTTGGATCGCAGTTGCTTACTCAGCTCCAGTAGCTGCAGCAACAGCTGTATTCATCATCTACCCAATCGGACAAGGTTCATTCTCTGATGGTATGCCTTTAGGTATTTCTGGTACATTCAACTTCATGATTGTATTCCAAGCTGAGCATAACATTTTAATGCACCCATTCCACATGTTAGGTGTTGCTGGTGTATTTGGTGGTTCATTATTCTCTGCAATGCACGGTTCATTAGTAACTTCATCTCTAATCCGTGAAACAACTGAGAACGAATCAGCAAACGCTGGTTACAAATTCGGTCAAGAAGAGGAAACATACAACATTGTAGCTGCGCATGGTTACTTTGGTCGTTTAATCTTCCAATACGCTTCTTTCAACAACTCACGTTCATTACACTTCTTCTTAGCAGCATGGCCAGTAGTTGGAATTTGGATGACAGCTCTTGGTATCTCTACTATGGCTTTCAACTTAAACGGTTTCAACTTCAACCAATCAATTGTTGATTCACAAGGTCGTGTATTAAACACTTGGGCTGATATCATCAACCGTGCTAACTTAGGTATGGAAGTAATGCACGAACGTAACGCTCACAACTTCCCACTAGATTTAGCTAGCTCTAACCAAGCT

    ;
end;


begin mrbayes;
    charset firstsecond = 1-.\3 2-.\3;
    charset third = 3-.\3;
    partition mine = 2: firstsecond, third;
    set partition=mine autoclose=yes;
    lset applyto=(all) nst=6 ngammacat=4 rates=invgamma;
    prset applyto=(all) statefreqpr=dirichlet(1) ratepr=variable pinvarpr=uniform(0,1) brlenspr=Unconstrained:GammaDir(1.0,0.1,1.0,1.0) shapepr=exponential(1.0);
    unlink shape=(all) statefreq=(all) revmat=(all);
    mcmc ngen=6250000 samplefreq=500 printfreq=1000 starttree=random nruns=2 nchains=2 savebrlens=yes filename=psbA;
    sump relburnin=yes burninfrac=0.2;
    sumt relburnin=yes burninfrac=0.2;
end;
