# Supplementary material for: Order, please! Uncertainty in the ordinal-level classification of Chlorophyceae
Source: PeerJ. 2019 May 15;7:e6899. doi: 10.7717/peerj.6899 (PMC6525593; doi:10.7717/peerj.6899)
Supplement: Supplemental Information 1 — This compressed folder contains untrimmed, masked alignments for individual chloroplast genes (subfolder nexus), as well as trimmed alignments with appropriate analysis blocks and the consensus trees resulting from these single-gene and concatenated analyses (MrBayes subfolders). Supplementary methods with associated references are included in the SupplementaryMethods.txt file. SVDquartets, BaliPhy, PhyloBayes and RAxML analysis files are in separate subfolders, with their respective resulting tree files. Files associated with MrBayes analysis of the 1st and 2nd positions and the analysis of the 3rd positions are placed in the subfolders 1st_and_2nd_positions_only and 3rd_positions_only, respectively. The 18Splastid_combined subfolder contains the MrBayes analysis materials (alignment and consensus tree) for the analysis including nucleotide plastid data as well as 18S nucleotide data. Documentation, trees and scripts used to create Fig. 3 are included in the “Figure3” subfolder, and documentation for and full results of Treespace analyses are in the “Treespace” subfolder. The results of the AU topology tests are included in a Word document. [file peerj-07-6899-s008.zip › supplementary_alignments_trees/mrbayes_nt_alignments_trees/chlB-stripped.nex]

#nexus

begin data;
    dimensions ntax=65 nchar=1368;
    format datatype=dna gap=-;
    matrix
                 Ankyra_judayi  ATGAAATTAGCATATTGGATGTATGCAGGACCAGCTCATATTGGTACATTGAGAGTTGCAAGTTCTTTTAAAAATGTGCATGCTGTTATGCATGCTCCATTAGGTGATGATTATTTTAATGTTATGCGAAGTATGCTAGAAAGATCGCGTGATTTTACACCCGTTACCGCGAGTATTGTGGATAGACATGTATTAGCAAGAGGTTCAGGTGAAAAAGTTGTTGAAAACATTACACGAAAAGATAAAGAAGATTGCCCAGATTTAATTTTATTAACACCTACTTGTACGTCTAGTATTTTACAAGAAGATTTACAAAATTTTGTAAACCGGGCAGATGTTATTTTAGCTGATGTAAATCACTATAGAGTTAATGAAATACAAGCTGCTGATCGAACTTTAGAACAAATCATTCGTTTTTATCTTGAAAAAACGGAACCATCGGTAAATATATTAGGTATGTTTACTTTAGGATTTCATAATACGCACGATTGCAACGAATTAAAAAAATTATTAAAGGATTTAGGTATAAGTGTAAATTTAATTGTTCCAGAAGGCAGTTCAGTTACAGAATTAAAAAATTTACCACAAGCATGGTTTAATATTGTTCCGTATAGAGAAGTGGGTTTAATGAGTGCTATTTATTTAGAGAATGAATTTAATATGCCTTATATTTCCACAACTCCAATGGGAATACTTAATACTGCGACTTTTATTCGTTATATTGATCAACAAACTCGATTTATTTCTCAAGCTGCATGGTTTTCAAGATCTATTGACTGCCAAAACTTAACAGGAAAAAAAACAGTAGTATTTGGTGATGCTACTCATGCTGCTAGTATAACAAAAATTTTAGTTAGAGAAATGGGACTAAAAGTTTCTTGTGCTGGAACTTATTGTAAACATGATGCTGATTGGTTCCGCGAGCAAGTTACAGGTTATACGGATCAGATATTAATAACTGACGATCATACTCAAGTCGGTGATATGATTGCACGAATTGAACCAGCTGCTATTTTTGGGACGCAGATGGAACGGCACGTTGGAAAACGATTAGATATTCCATGCGGTGTAATTTCTGCACCTGTTCACATTCAAAATTTTCCCTTAGGATATCGTCCTTTTTTAGGTTATGAGGGAACAAATCAAATTGCAGATTTAGTTTATAATTCATTTACTTTAGGTATGGAAGATCATTTATTAGAAATTTTTGGTGGTCATGATACATGGCAAACGGATGCATTACAAGAATTACAAAAAATTCCAGGATTTGTTCGAGGTAAAGTGAAACGAAATACAGAAAAATTTGCTAATAATATAAAGTTAATTACAGTAGAAGTAATGTTTGCTGCTAAAGAAGCAGTAGCAGCT
        Atractomorpha_echinata  ATGAAATTAGCATATTGGATGTATGCAGGACCAGCTCATATTGGTACATTAAGGGTTGCAAGCTCTTTTAAAAATGTGCATGCTATTATGCACGCTCCTTTAGGTGATGACTATTTTAATGTTATGCGAAGCATGTTGGAAAGGTCGCGTGATTTTACACCCGTAACTGCAAGCATTGTTGATCGACATGTCTTAGCAAAGGGTTCAGGTGAAAAAGTTGTTGAAAATATTACACGAAAAGACAAAGAGGATTGTCCGGATTTAATATTATTAACACCAACTTGCACTTCTAGCATTTTGCAAGAAGATTTGCAAAATTTTGTTAATAGAGCAGATGTTATTTTAGCCGATGTTAATCATTATAGAGTTAATGAAATACAAGCTGCTGATCGAACTTTAGAACAAATTATTCGTTTTTATCTTGAAAAAATGAAGCCATCCGCAAATATATTAGGTATGTTTACTTTAGGTTTTCATAATACTCACGATTGCCGTGAATTAAAAAAATTATTAACAGATTTAGGGATAAGTGTGAATTTAATTGTTCCAGAAGGTGGTTCAGTGACAGTATTAAAAAATTTAACACAAGCATGGTTTAATATTGTTCCTTATCGTGAAGTTGGTTTAATGAGTGCTATATATTTAGAGAATGAATTTAATATGCCTTATGTTTCAACAACTCCAATGGGCATCATTAATACTGCTAATTTCATTCGTTATATTGATCAACAAACTCGATTTATTTCACAAGCTGCTTGGTTTTCAAGATCAATTGATTGCCAAAACTTAACTGGTAAAAAAACTGTGGTTTTTGGTGATGCAACACATGCAGCAAGTATGACTAAAATATTAGTGAGAGAAATGGGACTTAAAGTTTCTTGTGCTGGAACCTATTGTAAACATGACGCCGATTGGTTCCGTGAACAGGTTGCAGGTTATACAGATCAAATATTAATTACTGATGATCATACTCAAGTAGGCGATATGATTGCACGAATTGAGCCTGCGGCTATTTTTGGTACCCAAATGGAGCGTCATGTTGGTAAACGACTTGATATTCCATGCGGTGTCATTTCTGCGCCTGTTCATATTCAAAATTTTCCGTTAGGATACCGTCCTTTTTTAGGATACGAAGGAACAAATCAGATTGCGGATTTAGTGTATAATTCATTTACTTTAGGTATGGAAGATCATTTATTAGAAATTTTTGGAGGTCATGATACTTGGAATATAACTGCATTACAGGAATTAAATAAAATTCCCGGGTTTGTTCGAGGTAAGGTGAAAAGAAATACAGAGAAATTTGCTAATAATATAAATGTAATTACCCTTGAAGTAATGTATGCTGCTAAGGAAGCGGTTGCAGCA
      Borodinellopsis_texensis  ATGAAATTAGCGTATTGGATGTATGCCGGCCCAGCACATATAGGAACTTTACGCGTTGCAAGTTCTTTTAAAAATGTTCATGCTATTATGCATGCACCCTTAGGTGATGATTATTTTAATGTTATGCGTTCAATGTTAGAACGCGAAAGAGATTTTACACCAGTTACTGCAAGTATTGTTGACCGACATGTTTTAGCTCGTGGTTCGCAAGAGAAAGTGGTTGAAAATATTACAAGAAAAGATAAAGAAGAACGACCAGATCTAATTCTTTTAACACCAACTTGTACAAGTAGTATTTTGCAAGAAGATTTACAAAATTTCGTAAATCGTGCAGACGTTATTTTGGCAGATGTTAATCATTATAGAGTTAATGAATTGCAAGCCGCTGACCGTACTTTAGAACAAATTGTACGTTTTTATCTTGAAAAAGAAAAGCCTTCTGCCAATATTATAGGTATTTTTACTTTAGGATTCCACAATCAACATGATTGCAGAGAATTAAAACGTTTATTAAATGATTTAGGAATTGATGTTAATGAAGTAATACCTGAAGGTGGTTCTGTGACGAATTTAAAAAATTTACCAAAAGCTTGGTTTAACATTGTTCCTTATCGTGAAGTCGGTTTAATGACTGCCGTTTATTTAGAAAAAGAATATGAAATGCCCTATATATCAATAACACCTATGGGTGTAGTAGATACTGCAGCTTTTATTCGTTATATTGATCAACAAACTAGATTTGTATCACAAGCTGCTTGGTTTTCCCGTTCGATTGATTGCCAGAATTTAACTGGAAAAAAAGCTGTTGTATTTGGTGACGCCACTCATGCTGCGTGTATGACTAAAATTTTATCAAGAGAAATGGGAATTATTGTTGTTTGTGCTGGCACTTATTGTAAACACGATGCAGATTGGTTTAGGGAACAAGTGATGGGCTTTTGTGATCAAATATTAATCACAGATGATCATACTCAAGTAGGTGACATTATAGCAAAAATGGAACCAGCTGCTATTTTTGGAACACAAATGGAACGACATGTTGGAAAACGTTTAGATATACCATGTGGTGTGATTTCAGCACCCGTACATATTCAAAATTTCCCTTTAGGTTATCGTCCTTTTTTAGGTTATGAAGGTACAAATCAAATTGCAGATTTAGTATATAACTCATTTAGTTTAGGTATGGAAGATCATCTGTTACAGATTTTTGGAGGACACGATACGTGGGCTCCAGATGCTTTAGCTGAATTAAACCGTGTGCCCGGATTTGTTCGCGGTAAAGTGAAACGTAATACAGAGAAATTTGCTCAAAATATTAAAATAATTTCTGCTGAAGTAATGTTTGCTGCTAAAGAAGCTGTAGGTGCT
          Bracteacoccus_aerius  ATGAAGTTGGCATATTGGATGTACGCGGGTCCAGCACATATTGGAACTTTAAGAGTGGCCAGTTCTTTTAAAAATGTGCATGCGATTATGCATGCCCCTTTAGGAGATGACTATTTTAATGTTATGCGTTCTATGTTAGAACGCGAAAGGGATTTTACTCCCGTGACTGCTAGTATTGTAGATCGCCATGTCTTAGCTCGCGGTTCTCAAGAAAAGGTTGTAGAAAATATCACACGAAAAGATAAAGAAGAATGTCCAGACCTCATTTTATTGACACCTACATGTACCTCGAGTATTTTACAAGAAGATCTACAAAATTTCGTAGAGCGTGCTGATGTAATTTTAGCAGATGTGAATCATTATAGAGTCAATGAATTACAAGCTGCCGATCGAACTTTAGAACAAATTGTGCGCTTTTATATCGAAAAAAAAAAACCTTCTGCGAATATTTTGGGCATTTTTACATTAGGATTTCACAATCAGCATGATTGTCGAGAAATAAAACGTTTATTAAATGATTTAGGAATCGAAATCAATGAAATTATACCGGAAGGTGGTTCTGTGTCTTCTTTAAAGAATTTACCAAAAGCTTGGTTTAATATTGTACCGTATCGTGAAGTTGGATTAATGACTGCTGTTTATTTAGAAAAAGAATTTGGTATGCCTTATGTGTCTACGACTCCCATGGGAGTCGTAGACACAGCAAATTTTATTCGCTATATTGATCGACAAACACGATTTATTTCCCAAGCAGCCTGGTTTTCTAGATCCATCGATTGTCAAAACTTGACGGGAAAAAGAGCTGTTGTTTTTGGAGATTCCACACATGCAGCTTCAATGACGAAAATTTTAGCGAGAGAAATGGGGATTCGCGTAGCATGCGCTGGAACTTATTGTAAACACGATGCAGATTGGTTTAGAGAACAAGTTTTTGGATTTTGCGACCAAGTTTTAATTACAGAAGATCATACTCAAGTAGGCGACATGATCGCTCAGCTTGAACCAGCTGCGATTTTTGGAACACAGATGGAAAGACATGTTGGAAAACGATTAGATATTCCTTGCGGTGTTATTTCCGCACCTGTTCATATTCAAAATTTCCCTTTAGGCTATCGTCCATTTTTAGGTTATGAAGGCACGAATCAAATCGCTGATTTAGTTTACAATTCTTTTAGCCTTGGTATGGAAGATCATTTACTTGAAATTTTTGGCGGACACGATACATGGGCAGCCGATGGATTGTCAGAATTAAACAAAATTCCAGGATTCGTTCGAGGCAAAGTTAAACGAAATACTGAAAAATTTGCTAATAATATTCAAACCATCACAGTGGAAGTTATGTTTGCTGCGAAAGAAGCGGCTGGGGCT
       Bracteacoccus_giganteus  ATGAAATTAGCATATTGGATGTATGCAGGCCCAGCACATATTGGTACTTTGAGAGTGGCTAGTTCTTTTAAAAATGTTCATGCTATTATGCATGCACCTTTAGGAGATGATTATTTTAATGTCATGCGTTCTATGTTAGAACGTGAAAGAGATTTCACTCCTGTGACCGCTAGTATCGTAGATCGACACGTATTAGCTCGTGGCTCTCAGGAAAAAGTAGTAGAAAATATCACTCGAAAAGATAAAGAAGAGTGTCCTGATCTTATTTTATTGACGCCAACTTGCACGTCAAGTATTTTACAAGAAGATTTACAAAATTTCGTAGAACGCGCGGATGTGATTTTAGCTGATGTGAACCATTATAGAGTAAATGAATTGCAAGCTGCTGATAGAACTTTAGAACAAATCGTGCGTTTTTATCTCGAAAAAGAAAAACCATCTGCTAATATTTTAGGCATTTTCACGTTGGGATTTCACAATCAACATGATTGCCGAGAATTAAAACGTTTATTGAATGATTTAGGCATCGAAATTAACGAAATTGTACCTGAAGGAGGCACTGTTTCTTCTTTGAAAAATTTACCCAAAGCTTGGTTCAACATAGTTGCTTATCGTGAAGTTGGATTGATGACTGCTGTTTATTTAGAAAAAGAATTTGGTATGCCTTACGTATCGACTACTCCAATGGGCATAGTCGATACTGCAAATTTCATTCGTTATATCGATCAACAAACGCGATTTATTTCTCAAGCAGCTTGGTTTTCTAGATCTATCGATTGTCAAAATTTAACAGGAAAAAGAGTGGTTGTTTTTGGAGATGCTACACATGCAGCTTCTATGACCAAAATTTTATCCAGAGAAATGGGAATTCGCGTAGCGTGTGCCGGAACTTACTGCAAACATGATGCAGATTGGTTTAGAGAGCAAGTTTTTGGGTTTTGTGATCAAGTTTTAATTACAGAAGATCATACTCAAGTAGGTGACATGATCGCTCAATTAGAACCAGCCGCGATTTTTGGAACACAGATGGAGAGACATGTCGGAAAACGACTAGATATTCCTTGTGGGGTTATTTCTGCTCCTGTTCATATCCAAAATTTTCCATTAGGTTATCGTCCGTTTTTAGGTTATGAAGGTACAAATCAAATTGCAGATTTAGTTTATAATTCTTTTAGCCTTGGCATGGAAGACCATTTACTCGAAATTTTCGGTGGTCATGATACGTGGGCAACAGATGGTTTGACAGAATTAAACAAAATTCCAGGATTCGTTCGAGGAAAAGTTAAAAGAAATACTGAAAAATTTGCTAATAATATTCAAACAATCACTGTGGAAGTCATGTTCGCCGCAAAAGAAGCAGCTGGGGCA
           Bracteacoccus_minor  ATGAAATTAGCATATTGGATGTATGCAGGTCCAGCACACATTGGGACTTTAAGAGTGGCTAGTTCTTTTAAAAACGTCCATGCTATCATGCATGCACCGTTAGGTGATGACTACTTTAATGTTATGCGCTCTATGTTAGAGCGCGAACGAGATTTCACTCCCGTAACGGCTAGTATCGTAGATCGACATGTATTAGCTCGCGGTTCTCAAGAAAAAGTAGTAGAAAATATCACGCGAAAAGATAAAGAAGAGTGTCCAGATCTTATCTTATTAACACCGACCTGTACATCGAGTATTTTACAAGAAGATTTGCAAAATTTCGTAGAACGTGCAGACGTTATTCTAGCTGATGTCAATCATTATAGAGTCAATGAATTACAAGCTGCTGACAGAACTTTAGAACAGATCGTGCGTTTTTATCTCGAAAAACAAAAACCTTCTGCTAATATTTTAGGGATTTTCACGTTGGGTTTTCATAATCAACATGATTGTCGAGAACTGAAACGTTTATTAAACGATTTAGGGATCGAAATCAACGAAATAATACCAGAAGGAGGTTCTGTATCTTGTTTGAAAAATTTGCCCAAAGCTTGGTTTAATATCGTACCATATCGCGAAGTTGGATTAATGACTGCTGTTTATTTAGAAAAAGAATTTGACATGCCTTACGTATCCACTACTCCTATGGGAGTCGTAGATACTGCGAATTTCATTCGCTATATTGATCAACAAACGCGATTTATTTCTCAAGCAGCTTGGTTTTCTAGATCGATTGACTGTCAAAATTTGACGGGGAAAAGAGCGATCGTTTTCGGGGATTCGACACATGCAGCTTCTATGACTAAAATTTTAGCGAGAGAGATGGGAATTCGCGTAGCTTGTGCGGGAACTTATTGCAAACATGATGCAGATTGGTTTAGAGAACAAGTTTTTGGATTTTGCGATCAAGTTTTAATCACAGAAGATCACACTCAAGTCGGGGATATGATTGCTCAACTAGAACCGGCCGCTATTTTTGGAACGCAAATGGAAAGACACGTTGGAAAACGATTAGATATTCCGTGTGGAGTGATTTCTGCGCCTGTTCACATCCAAAATTTTCCATTGGGTTATCGCCCGTTTTTGGGTTATGAAGGTACGAATCAAATTGCCGATTTAGTTTATAATTCTTTTAGTCTGGGCATGGAAGACCATTTACTCGAAATTTTCGGCGGTCATGATACGTGGGCAGCAGACGGCTTGACCGAGTTAAACAAAATCCCGGGATTCGTTCGAGGTAAAGTCAAAAGAAATACCGAAAAATTTGCTAATAATATACAAACGATTACAGTCGAAGTGATGTTTGCTGCCAAAGAAGCAGCTGGCGCA
         Carteria_cerasiformis  ATGAAATTAGCTTATTGGATGTATGCAGGACCCGCACATATAGGAGCACTTCGAGTAGCTTCTTCTTTTAAAAACGTGCATGCTATTATGCATGCTCCATTGGGAGATGATTATTTTAATGTAATGCGCTCTATGTTAGAGCGCGAACGTGATTTTACTCCCGTTACTACAAGTGTTGTAGATCGTCATGTATTAGCACGTGGTTCTCAAGAAAAAGTAGTTGAAAACTTAGTGCGAAAAAAAAAAGAAGATACTCCAGATTTACTTATTTTAACACCAACTTGTACATCTAGTATTTTACAAGAAGATCTACAAAATTTTGTAGATCGGGCTAATGCATTGTTTGTCGATATTAATCATTATCGTGTTAATGAATTACAAGCAGCAGATCGAACATTAGAGCAAATAGTTAGGTATTATTTAGAAAAAAAAAACCCCTCAGCTAATATTATTGGGATGTTTACATTAGGATTTCATAATCAACATGATTGCCGGGAATTAAAACGTTTATTAAATGACTTAGGCATTGAAGTTAATGAAGTTATTCCTGAGGGTGCTTCAGTTAATAATTTAAAAAATCTAACAAAAGCATGGTTTAATCTCGTTCCTTATCGCGAAATTGGACTCATGACTGCTGTTTATTTAGAAAAAGAATTTCAAATACCTTATGTTTCAATCACCCCGATGGGATTAATAGATACCGCTGAGTGTATTAGATATATAAACGTCCAAACTCGTTTTGTATCTCAAGCTGCTTGGTTTTCAAAATCCATTGATTGTCAAAATTTAACGGGAAAAAAAGCTGTTGTTTTTGGAGATGCTACTCATGCTGCCGCGATGACAAAACTGTTAGCGCGTGAAATGGGTATTAAAGTAGCTTGTGCGGGAACTTATTGTAAACATGATGCTGATTGGTTTCGTGAACAAGTATTAGGCTTTTGTGATCAAATTTTAATAACTGATGATCATACCCAAGTTGGTGATATGATCGCGCGTTTAGAGCCTGCTGCTATTTTTGGAACCCAAATGGAGCGCCATGTTGGTAAACGTTTGGATATTCCTTGTGGGGTTATCTCGGCACCAGTGCACATTCAAAACTTTCCGTTAGGATATCGACCTTTTTTAGGGTATGAGGGAACGAATCAAATAGCGGATTTAGTTTATAATTCATTCACTTTAGGAATGGAAGATCATTTACTGAGCATTTTTGGTGGACATGATACATGGTCACCTGAAGGCTTAGCTGAATTAAATAAAATACCTGGGTTTGTGCGAGGTAAAGTTAAAAGAAATACGGAAAAATATGCTAATTCTATAGCATGTATAAACGTGGAAGTTATGTATGCAGCTAAAGAAGCTTTATCCGCA
           Carteria_sp_SAG_8_5  ATGAAATTAGCTTATTGGATGTACGCCGGGCCAGCACATATAGGTACTTTACGTGTAGCAAGTTCTTTTAAAAATGTTCATGCTATTATGCACGCACCTTTAGGCGATGACTATTTTAATGTTATGCGTTCGATGCTAGAACGAGAACGAGATTTTACTCCTGTAACCGCAAGTATTGTCGATCGTCATGTATTAGCTCGAGGTTCACAAGAAAAAGTAGTAGAAAATATAACTCGAAAAGATAAAGAAGAGCAACCTGATTTAATACTATTAACACCTACTTGTACCTCAAGTATCTTACAAGAAGATTTAAAAAATTTTGTGGATCGTGCTGATGTTATTTTAGCAGATGTGAATCATTATCGTGTCAATGAATTACAAGCTGCTGACCGTACATTAGAACAAATTGTTCGCTTTTATTTGGAAAAAGAACGTCCTTCCGCTAATATTTTAGGTATGTTTACATTAGGATTTCATAATCAACACGATTGCAAAGAAATTAAAAGATTATTAAACGATCTAGGAATCACTGTAAATGAAATCATTCCAGAAGGCTGTTCTGTTTTAAATTTACAAAATTTACCAAAAGCTTGGTTTAATATAGTTCCTTATAGAGAAATTGGACTAATGTCGGCTATTTATTTAGAAAAAGAATATAATATGCCTTATATTGCAACAACGCCTATGGGAATAGTGGACACTGCTGCTTTCATTCGTTATATAGAACGACAAACGAAATATGTATCACAAGCTGCTTGGTTTTCACGATCTATTGATTGTCAAAATTTAACAGGAAAAAAAGCTTTTGTATTTGGTGATGCTACACACGCTGCTTCAATGACTAAAATATTAGCACGTGAAATGGGTATTCGAGTAGTTTGTGCTGGAACCTATTGTAAACATGATGCAGATTGGTTCAGAGAACAAGTCTTAGGTTTCTGTGATGAAGTTTTAATTAGTGAAGATCATACACAAGTTGGTGATATTATAGCTAGATTAGAACCAGCGGCTATTTTTGGAACACAAATGGAACGTCATGTTGGAAAACGATTAGATATTCCTTGTGGTGTTATTTCAGCACCAATACATATTCAAAACTTCCCGTTAGGTTATCGTCCTTTCTTAGGTTATGAAGGAACAAATCAAATCTCAGACTTAGTCTATAATTCTTTCTCATTAGGAATGGAAGATCATTTATTAGAAATTTTTGGTGGACATGACACCTGGGCGCCTGATGGTTTATCGGAATTAAACAAAATTCCAGGTTTTGTAAGAGGTAAAATAAAACGAAATACTGAAAAATATGCTCAAAAAATTCATAAAATAACAGTTGAAGTGATGTACGCTGCAAAAGAAGCAGTAGACGCT
      Chaetopeltis_orbicularis  ATGAAATTAGCTTATTGGATGTATGCTGGACCTGCACATATAGGTACATTACGAGTTGCCAGTTCATTTAAAAACGTGCATGCTATTATGCACGCACCACTAGGTGATGACTATTTTAATGTAATGCGTTCTATGCTTGAACGTGAAAGAGATTTCACTCCAGTAACAGCTAGCATTGTCGATCGTCATGTCTTAGCTCGTGGTTCTCAGGAAAAAGTTGTTTTAAATATTACAAGAAAAGATAAAGAAGAATGTCCAGATCTTATTGTATTAACACCAACCTGTACTTCTAGTATTTTACAAGAAGATTTACAAAACTTTGTTGATAGAGCAGATGTCATTCTAGCTGACGTGAATCATTATAGAGTAAATGAGTTACAGGCAGCTGATCGTACATTAGAACAAATTGTTCGTTTTTATTTAGAAAAAACAAAGCCTTCTGCCAATATTTTAGGAATGTTCACTTTGGGTTTTCATAATGGGCATGACTGTCGTGAATTAAAACGTCTTTTAAATGACTTAGGAATTAGTGTGAACGAAGTGATTCCAGAAGGTGGTGTTGTTACAAATTTGAAAAATCTTCCAAAAGCTTGGTTTAATCTTGTTCCATATAGAGAAGTTGGTTTAATGACCGCTATGTATTTAGAAAAAGAATATGACATGCCTTTTGTGGATATCACACCAATGGGCTTAGTTGAAACAGCTGCTTGTATTCGTTATATTGATCAACAAACACGTTTTGTTTCAGGTGCTGCTTGGTTTTCTCGTTCAATCGACTGCCAAAACTTGACAGGTAAAAGAGTTGTTGTTTTTGCAGATGCAACCCATGCCGCACTAATGACAAAAATTTTAGTGCGAGAAATGGGTATTCGTGTTGCTTGTGCTGGTACTTATTGTAAACATGATGCTGACTGGTTCCGTGAACAAGTATGGGGTTTTTGTGATGAAGTTTTGATTACTGATGACCATACACAAGTAGGTGATATGATTGCACGTGTTGAACCAGCAGCCATTTTTGGTACTCAAATGGAACGTCACGTGGGTAAAAGATTGGATATTCCTTGTGGTGTAATTTCAGCTCCTGTTCATATTCAAAATTTCCCATTAGGTTATCGTCCTTTTTTAGGTTATGAAGGGACAAATCAAATTGCAGATCTTGTATATAATTCATTTACTTTAGGTATGGAAGATCATATGTTAGAAATTTTTTCAGGACATGATACTTGGAGTACAGATGGATTAGCAGAATTAAACCGAATTCCAGGGTTTGTACGTGGTAAAGTAAAACGTAATACTGAAAAATTTGCAAACAACATTAATCAAATTACAATAGAAGTAATGTATGCTGCAAAAGAATCAGCAGGAGCA
     Characiochloris_acuminata  ATGAAATTAGCTTATTGGATGTATGCAGGCCCGGCTCATATAGGTACATTACGTGTGGCAAGTTCTTTTAAAAATGTGCATGCGATTATGCATGCACCTTTAGGTGATGATTATTTTAATGTTATGAGATCTATGCTAGAACGAGAACGAGATTTTACACCAGTAACTGCAAGTATTGTTGATCGTCATGTTTTAGCAAGAGGATCACAAGAAAAAGTAGTTGAAAATATAACAAGAAAAGATAAAGAAGAACAACCGGATTTAATCGTTCTAACACCTACATGTACATCGAGTATATTACAAGAAGATTTGCAAAATTTTGTTAATAGAGCTGATGTTTTATTAGCTGATGTAAATCATTATCGTGTTAATGAATTACAAGCAGCTGATAGAACTTTAGAACAAATTGTTCGTTATTATTTATCAAAAGATAGTCCTTCGGCAAATATTATAGGAATTTTTACATTAGGTTTTCATAATCAACATGATTGTCGAGAATTAAAACGCTTACTTAATGATTTAGGTATAGAAATTAATGAAATAATTCCAGAAGGTGCGTCGGTTCATAATATTCAAAACTTAACAAAAGCTTGGTTTAATATAGTTCCGTATCGTGAAGTTGGCTTAATGACAGCTTCTTTTTTGCAGAAAGAATATGATATGCCTTTTGTTTCAATTACGCCTATGGGTGTTTTAGACACTGCCGCTTTTATTCGTTATATAAATAAGCAAACACTATATGTTTCACAAGCGGCTTGGTTTTCACGTTCAATAGATTGTCAAAATTTAACTGGAAAACGTGTTGTTGTTTTTGGTGATGCAACACATGCATCATGTATGACTAAAATTTTAGCAAGAGAAATGGGGATACGGGTTGTATGTGCCGGAACTTATTGTAAACATGATGCGGATTGGTTTAGGGAACAAGTTTCAGGATTTTGTGATCAAATATTAATAACTGATGATCACGCCCAAGTTGGAGATATTATAGCACTTTTAGAACCATCTGCCATTTTTGGAACGCAAATGGAACGTCATGTTGGAAAGCGCTTAGATATTCCTTGTGGTGTAATTTCAGCTCCTGTACATATTCAAAATTTTACTCTAGGTTATCGTCCTTTTTTAGGATATGAAGGAACAAATCAAATTGCTGACTTAGTTTATAATTCTTTTAGTTTAGGAATGGAAGATCATTTATTAGAAATCTTTGGTGGTCATGATACATGGTTACCGGAAGCTCTTGCTGAATTAAATCGTGTTCCTGGTTTTGTTCGAGGGAAAGTTAAACGTAATACAGAAAAATTCGCTAAAAATAAAATGATAATCACTTTAGATGTAATGTATGCTGCGAAAGAAGCTTTCTCCTCT
       Chlamydomonas_applanata  ATGAAATTAGCTTATTGGATGTATGCGGGCCCAGCCCATATTGGTACACTACGTGTTGCCAGTTCGTTTAGAAATGTGCATGCTATTATGCATGCCCCTTTAGGTGATGACTATTTTAATGTAATGCGTTCAATGTTAGAACGTGAGCGTGATTTTACGCCAGTAACAGCAAGTATTGTTGATCGACATGTTCTAGCTCGTGGGTCTCAAGAGAAAGTTGTGGAAAACATTCAACGAAAAGACAAAGAAGAATCTCCGGATTTAATTTTATTAACCCCAACTTGTACATCGAGTATTTTACAAGAAGATTTACAGAACTTTGTAAACCGTGCGGATGTTTTATTGGCCGATGTTAACCATTATCGTGTGAATGAATTACAGGCTGCGGATCGTACATTAGAACAAATTGTTCGTTTTTATATTGAAAAAAAAAAACCATCTGCGAATATCTTAGGAATGTTCACATTAGGTTTTCATAACCAACATGATTGTCGCGAATTAAAACGTTTATTAGCTGAATTAGATATTGAAGTGAATGAAGTTATTCCGGAAGGTGGTTTAGTTTCAAATTTAAAAAATTTACCAAAAGCTTGGTTTAATATTGTTCCCTACCGTGAAGTTGGACTTATGACAGCTGTGTATTTAGAAAAAGAATTTGGTATGCCATATACATCAACAACACCAATGGGTATTATTCAAACATCGGCTTTTATTCGTTATATTAATAAACAAACTCATTTTGTATCGCAAGCAGCGTGGTTTGCGCGTTCTATTGACTGTCAAAACTTAACAGGTAAAAAAACAGTTGTTTTTGGAGATGCAACTCATGCAGCTAGTATGACTAAAATTTTGGTTCGTGAAATGGGAATTCATGTTGTATGCGCTGGAACATACTGTAAACATGATGCAGATTGGTTTAGAGAACAAGTTTCAGGTTTCTGTGATCAAGTTTTAATTACCGATGATCATAGTCAAATTGGAGATATTATTTCTCAAATTGAACCAGCTGCTATTTTTGGGACACAAATGGAACGTCATGTTGGAAAACGTTTAGACATTCCGTGTGGCGTAATCTCCGCTCCTGTTCATATTCAAAACTTCCCATTAGGTTTTAGACCATTCCTTGGTTATGAAGGCACAAATCAGATTTCGGATCTTGTATATAATTCATTTAGTTTAGGTATGGAAGATCACTTATTAGAGATCTTTAATGGTCATGATAATTGGACAAAAGAAGCCTTAGCGGAACTTTCAAAAGTCCCAGGATTTGTCCGAGCTAAAGTTAAACGTAATACTGAAAAATTTGTGACGAAACATCAAAAAATTACAGTGGAGTTAATGTATGCAGCAAAAGAAGGAGCGAGTGCC
         Chlamydomonas_nivalis  ATGAAATTAGCGTATTGGATGTATGCCGGGCCAGCTCATATTGGAACTTTACGTGTGGCAAGTTCATTTAAAAACGTACATGCTATTATGCATGCTCCATTAGGTGATGATTATTTTAATGTAATGCGTTCGATGTTAGAAAGAGAAAGAGATTTTACGCCGGTTACAGCTAGTATTGTAGATCGTCATGTGTTAGCACGTGGATCACAAGAAAAAGTTGTAGAAAATATTACACGAAAAGACAAAGAAGAACAACCTGATTTAATCGTTCTTACACCGACATGTACAAGTTCAATTTTACAAGAGGATTTACAGAATTTTGTAGATCGAGCTGATGTCCTTTTAGCTGACGTAAATCATTATAGAGTTAATGAACTACAAGCAGCTGACAGAACTCTAGAACAAATTGTTCGGTTTTATATCGAAAAAGAAAAACCTTCTGCCAATATTATAGGTATTTTTACTTTAGGTTTTCACAATCAGCACGATTGTCGCGAATTAAGACGTTTATTAAATGATTTAGGCATTGAAGTTAATGAGGTTTTACCAGAGGGTGGCTCAGTTAATAACTTAAAAAATTTACCTAAAGCGTGGTTTAATTTTATCCCTTATCGCGAAGTGGGTTTAATGTCTGCGATTTATCTAGAAAAAGAATTTAATATGCCTTATGTTGCAATTACCCCTATGGGTGTTGTTGACACAGCAGCATGTATTCGATATATTGATAAACAAACACGTTTTGTATCTCAAGCGGCGTGGTTTTCACGTTCTATTGATTGTCAGAATTTAACTGGCAAAAAAGCTGTAGTTTTTGGAGATGCGACTCATGCTGCTTCTATGACTAAAATTTTAGCACGTGAAATGGGGATTCGTGTTGTTTGTGCTGGAACTTATTGTAAACATGATGCAGATTGGTTTAGGGAGCAAGTCGTTGGTTTTTGTGATCAAGTTTTAATTACTGATGACCACACTTTAGTTGGAGACATTATTGCTCGAATGGAACCAGCAGCGATTTTTGGAACACAAATGGAACGCCACGTTGGCAAACGATTAGATATTCCTTGCGGTGTGATTTCCGCTCCTATACACATTCAAAATTTTCCACTTGGTTATCGACCTTTTTTAGGTTATGAAGGAACCAATCAAATAGCTGATTTAGTTTATAACTCTTTTGTTCTTGGAATGGAAGATCACTTGTTAGAAATTTTCGGTGGACATGATAATTGGTCATCTGATGGTTTAGCTGAATTAAATAAAATACCTGGTTTTGTTCGTGGTAAAGTTAAACGTAATACAGAAAAATTTGCAAAAAATATTGGAGTTATAACAGTTGAAGTTATGTTTGCTGCTAAAGAAGCAGCTGGTGCA
        Chlamydomonas_peterfii  ATGAAATTAGCTTATTGGATGTATGCTGGACCTGCTCACATAGGTACTCTACGTATTGCAAGTTCTTTTAAAAATGTGCATGCTATTATGCATGCGCCGCTCGGAGATGATTATTTTAATGTTATGCGTTCAATGTTAGAACGTGAGCGTGATTTTACCCCTGTAACAGCAAGTATTGTTGATCGCCATGTATTAGCACGGGGTTCTCAAGAAAAAGTTGTTCAAAATATTACACGAAAAGACAAAGAAGAAAAACCTGATTTAATTATATTAACACCAACTTGTACTTCAAGTATTTTGCAAGAAGATTTACATAATTTTGTTGAAATGGCTAATGTTTTATTAGCTGATGTAAACCATTATCGTGTGAATGAATTGCAGGCAGCTGACCGTACTTTAGAACAAATCGTACGCTTTTTTGTAGAAAAAGAAAAGCCCACAGCTAATATTATAGGTATTTTTACCTTAGGTTTTCACCATCAACATGATTGTCGTGAATTAAAAAGATTGTTACACGACTGTGGAATTGAAATCAATGAAATAATACCGGAAGGCTGTTATGTTGAAAACATCAAAAATTTATCCAAAGCTTGGTTTAACATTGTGCCTTATCGTGAACTTGGTTTAATGACAGCTGTTTATTTAGAAAAAGAACTTCAAATGCCTTATATATCTACAACACCAATGGGTTTAGTAGAAACATCCAATTTTTTAGAATATATACAAAAACAAACCTTATATGTTTCTGGAGCAGCTTGGTTTTCGCGTTCAATTGACTGCCAAAATTTAACAGGCAAAAAAGCGGTTGTTTTTGGAGATTCAACACATGCTGCTTCTATGACCAAAATTTTAGCACGAGAAATGGGTATACGCGTAGCTTGTGCGGGTACTTATTGTAAACATGATTCAGATTGGTTTAGAGAACAGGTTCAAGGTTTTTGCGATCAGATTTTAATAACCGATGATCATACACAAGTTGGTGATATTATAGCAGAACTTCAACCATCAGCGATTTTTGGTACACAAATGGAACGTCATGTTGGTAAACGTCTAGATATTCCATGTGGTGTAATTTCTCCACCAATACATATTCAAAATTTCCCATTAGGTTATCGACCATTTTTAGGTTATGAAGGCGCTAATCAAATAGCAGACCTTGTTTATAATTCATTTAATTTAGGTATGGAAGATCATCTTTTAAGTATTTTTGGTGGACATGATACTTGGGCACCAGATGGTTTAAATGAATTAAATAAAATCCCTGGTTTTGTACGTGGTAAAGTGAAACGTAATACAGAAAAATTTGCTAATTCAATAAATATAATAACTGTTGATGTTTTATTTGCAGCGAAAGAAGCAGTTGGTGCA
     Chlamydomonas_reinhardtii  ATGAAATTAGCTTATTGGATGTACGCAGGTCCCGCTCATATCGGTGTGTTGCGTGTTAGCAGCTCTTTTAAAAATGTACATGCCATTATGCATGCTCCTTTAGGAGATGATTATTTTAATGTAATGCGTTCCATGTTAGAACGTGAACGTGATTTTACACCAGTAACAGCCAGTATTGTAGATCGTCATGTTTTAGCAAGAGGATCGCAAGAAAAAGTGGTTGAAAATATTACGCGAAAAAATAAAGAAGAAACTCCTGATTTAATTTTATTAACTCCTACTTGTACGTCAAGCATTTTACAAGAAGATTTACACAATTTTGTTGAATCGGCAGACGTTATTTTAGCTGATGTAAACCATTATCGTGTAAATGAATTACAAGCTGCAGATCGTACTCTTGAACAAATTGTACGTTATTATATTTCTCAAGCCAAACCATCTGTAAATATTATTGGTATTTTTACTTTGGGTTTTCATAATCAACATGATTGTCGTGAATTAAAACGTTTATTTAATGATTTAGGTATTCAAATCAATGAAATCATACCTGAAGGCGGAAATGTACACAACTTAAAAAAATTACCCCAAGCTTGGTTTAATTTTGTGCCCTACCGTGAAATTGGCTTAATGACTGCTATGTATTTAAAATCCGAGTTTAATATGCCTTACGTCGCAATTACTCCTATGGGATTAATTGATACGGCTGCTTGTATTCGTTATATCGATCAACAAACTCGTTTTGTTTCCCAAGCAGCCTGGTTTTCACGTTCTATTGACTGTCAAAATTTAACAGGTAAAAAAGCCGTAGTTTTCGGAGATGCTACACATTCAGCTGCCATGACAAAATTATTAGCACGTGAAATGGGTATTAAGGTTTCATGCGCTGGAACTTATTGCAAACACGATGCGGATTGGTTTAGAGAGCAAGTTAGTGGGTTTTGTGATCAAGTTTTAATTACCGATGATCACACACAAGTAGGGGATATGATTGCACAATTAGAACCTGCAGCCATTTTTGGGACACAAATGGAACGTCACGTTGGTAAACGTTTAGATATTCCATGTGGTGTTATATCTGCTCCTGTGCATATTCAAAACTTTCCGTTAGGTTATCGACCTTTTTTAGGTTATGAAGGTACAAATCAAATAGCTGATTTAGTGTATAATTCATTTAATCTTGGAATGGAAGACCATTTATTACAAATTTTTGGAGGTCATGATTCATGGTCTCCAGAAGGTTTAGCAGAATTAAATAAAGTCCCAGGATTTGTTCGAGGAAAAGTTAAACGTAATACGGAAAAATATGCTAAAAATTGTTCGATGATTACTGTAGAAGTTATGTATGCAGCAAAAGAAGCTTTGTCGGCT
         Chlorococcum_tatrense  ATGAAATTAGCTTATTGGATGTATGCAGGGCCGGCGCATATTGGTACTTTACGTGTTGCAAGTTCTTTTAAAAATGTGCACGCTATTATGCACGCTCCGTTAGGTGATGATTATTTTAATGTAATGCGATCAATGTTAGAGCGTGAACGTGATTTTACACCAGTTACCGCTAGTATTGTTGACCGTCATGTTTTAGCTAGAGGTTCACAAGAAAAAGTTGTCGAAAATATTACTCGAAAAGACAAAGAAGAACGTCCAGATTTAATTTTATTAACACCTACTTGTACATCTAGTATTTTACAAGAAGATTTACAAAATTTTGTAAATCGTGCTGATGTTATTTTAGCTGATGTAAATCATTATCGTGTAAATGAATTACAAGCTGCAGATCGAACTTTAGAACAGATTGTTCGTTTTTATATTGAAAAAGAAAAACCCTCTGCAAATATTTTAGGGATTTTTACTTTAGGTTTTCACAATCAACATGATTGTAAAGAATTAAAAAAATTATTAAATGATTTGCATATTGAAATTAATGAGGTGTTACCTGAAGGTGGTGACGTAAATTCTTTAAAAAATTTACCAAAAGCTTGGTTCAATATTGTACCTTATCGTGAAGTAGGTTTAATGACGGCCATTTATTTAGAAAAAGAGTTTAAAATGCCATATACGTCAATTACACCGATGGGACTTGTTGATACTGCTGCTTTTATTCGTTATATTGATAAACAAACACATTTTGTTTCCCAAGCAGCTTGGTTTTCTAGATCAATTGATTGTCAAAATTTAACAGGTAAAAAAACCGTTGTTTTTGGCGATGCAACACATGCTGCTAGTATGACAAAAATTTTAGTACGTGAAATGGGTATTCATGTGGTTTGCGCGGGAACATATTGTAAACATGACGCAGATTGGTTTAGAGAACAAGTTTCGGGTTATTGTGACCAAGTTTTAATAACTGATGATCATAGTCAAATTGGTGAAATTATTGCAAAATTGGAGCCTGCTGCTATTTTTGGAACACAAATGGAACGTCATGTTGGAAAACGTTTAGATATTCCATGTGGTGTTATTTCTGCACCAGTACATATTCAAAATTTCCCTTTAGGTTTTAGACCTTTTTTAGGTTATGAAGGCACAAATCAAATTTCTGATTTAGTTTATAATTCTTTTAGTTTAGGAATGGAAGATCATTTACTAGAAATTTTTAATGGTCATGATAATTGGACAAAAGAAGCATTAACAGAACTATCAAAAGTGCCAGGTTTTGTAAGATCAAAAGTTAAACGTAATACAGAAAAATATGCCATAAAAGCACGTCAAATTACGGTTGAAATTATGTACGCAGCAAAAGAAGCTGTACAAGTT
       Chlorogonium_capillatum  ATGAAATTAGCTTACTGGATGTATGCTGGTCCTGCCCATATTGGAACTTTACGTGTTGCCAGTTCTTTTAAGAATGTTCATGCTATTATGCATGCACCTTTAGGTGATGATTATTTCAATGTTATGCGTTCAATGTTAGAACGTGAACGTGATTTTACTCCAGTGACAGCAAGCATTGTGGATCGTCATGTGTTGGCACGTGGATCACAAGAAAAAGTTGTTGAAAACTTCCACCGTAAAGAAAAAGAAGAACGCCCAGATTTAATTTTATTAACACCAACATGTACTTCTAGTATTCTGCAAGAAGATTTACAAAATTTTGTAAATCGAGCAGATGTTCTTTTAGCAGATGTTAATCATTATCGTGTGAATGAATTTCAAGCAGCTGATCGCACATTAGAACAAATTGTTCGTTTTTATATTGAAAAGCCAAAACCCTCTGCTAATATTTTAGGGGTTTTTACTTTAGGTTTTCATAATCTTCATGATTGTCGAGAATTAAAAAATTTATTAACTGATTTAGGAATTGAAGTTAATGAAATCATTCCAGAAGGTGGTACAATTAAGAATTTAAAAAATTTACCTAAAGCATGGTTTAATATTGTACCATATCGTGAAAATGGTTTAATGACTGCTGTTTATCTAGAAAAAGAGTTTAGTATGCCTTATACTAATATTACGCCTATGGGAATTGTCGATACGGCAGCTTTTATTCGTTATATTGAAAAACAAACTTATTTTGTTTCACAAGCAGCTTGGTTTTCTCGTTCTATTGATTGTCAAAATTTAACTGGGAAAAAAACTGTTGTTTTTGGTGATGCAACACATGCTGCAAGTATGACTAAAATTCTTGTTCGTGAAATGGGCATTCATGTGGTATGTGCAGGTACATACTGTAAACATGATGCAGATTGGTTTAGAGAACAAGTTTCGGGATTTTGTGATCAAATTTTAATTACAGATGATCATAGTCAAATTGGTGATATTATTGCACAAATAGAACCAGCTGCTATTTTTGGAACTCAAATGGAACGTCATGTTGGAAAACGTTTAGATATTCCTTGTGGTGTAATTTCAGCTCCTGTTCATATTCAAAATTTTCCGTTAGGTTTTAGACCATTTTTAGGATATGAGGGAACAAACCAAATTTCAGATTTAGTTTATAATTCATTTAGTTTAGGTATGGAAGATCATTTATTAGAAATTTTTAATGGTCATGATAATTGGACTAAAGAAGCTTTAGCTGAACTTGAAAAAGTTCCTGGTTTTGTACGTGCTAAAGTCAAACGAAATACTGAAAAGTATGCTCAAAAAATTCAAAATATTACGCTTGAAGCTATGTACGCTGCAAAAGAAGCTGTTTCA---
         Chloromonas_perforata  ATGAAATTAGCTTATTGGATGTATGCAGGACCAGCGCATATTGGTACTTTACGTGTTGCAAGTTCTTTTAAAAATGTACACGCTATTATGCACGCTCCGTTAGGTGATGATTATTTTAATGTAATGCGATCAATGTTAGAACGTGAACGCGATTTTACACCAGTTACTACTAGTATTGTTGATCGTCATGTTTTAGCTAGAGGTTCACAAGAAAAAGTTGTCGAAAATATTACTCGCAAAGACAAAGAAGAACGTCCAGATTTAATTTTATTAACACCTACTTGCACATCTAGTATTTTACAAGAAGATTTACAAAATTTCGTAAATCGTGCTGATGTTATTTTAGCTGATGTAAATCATTATCGTGTAAATGAATTACAAGCGGCAGATCGAACTTTAGAACAAATTGTTCGTTTTTATATTGAAAAAGAAAAACCATCTGCAAATATTTTAGGGATTTTTACTTTAGGTTTTCATAATCAACACGATTGTAAAGAATTAAAAAAATTATTAAAGGATTTAGATATTGAGATTAATGAGGTATTACCTGAAGGTGGCGATGTAAATTCTTTAAAAAATTTACCAAAAGCTTGGTTTAATATTGTACCTTATCGTGAAGTGGGTTTAATGACTGCTATTTATTTAGAAAAAGAGTTTGAAATGCCATATACGTCAATTACACCAATGGGACTTGTAGATACTGCTGCTTTTATTCGTTATATTGATAAACAAACACATTTTGTTTCTCAAGCAGCTTGGTTTTCTCGATCAATTGATTGTCAAAATTTAACAGGTAAAAAAACAGTTGTTTTTGGGGATGCAACACATGCTGCTAGTATGACAAAAATTTTAGTACGTGAAATGGGTATTCATGTGGTTTGTGCAGGAACATATTGTAAACATGATGCAGATTGGTTTAGAGAACAAGTTTCGGGTTATTGTGATCAAGTTTTAATAACTGATGATCATAGTCAAATTGGTGAAATCATTGCAAAATTAGAGCCTGCTGCTATTTTTGGAACACAAATGGAACGTCATGTTGGAAAACGTTTAGATATTCCGTGCGGTGTTATTTCAGCACCAGTGCATATTCAAAATTTCCCTCTAGGTTTTCGACCTTTTTTAGGTTATGAAGGTACAAATCAAATTTCAGATTTAGTTTATAATTCTTTTAGTTTAGGAATGGAAGATCATTTATTAGAAATTTTTAATGGTCATGATAATTGGACAAAAGAAGCATTAACCGAGCTATCAAAAGTACCAGGTTTTGTAAGATCAAAAGTTAAACGTAATACTGAAAAATATGCCATAAAAACACGTCAGATTACCGTTGAAATTATGTACGCAGCAAAAGAAGCTGTACAAGTT
           Chloromonas_radiata  ATGAAATTAGCTTATTGGATGTATGCCGGACCAGCGCATATAGGAACTTTACGTGTTGCGAGTTCATTTAAAAATGTGCATGCTATTATGCATGCTCCCTTAGGCGATGATTATTTTAACGTTATGCGTTCAATGTTAGAAAGAGAAAGAGATTTTACTCCTGTAACAGCAAGCATTGTTGATCGTCATGTTTTAGCCCGGGGGTCACAAGAAAAAGTTGTCGAAAATATTACACGCAAAGATAAAGAGGAACGCCCTGATTTAATTGTTTTAACTCCAACATGTACTTCGAGTATTTTACAAGAAGATTTACAAAATTTCGTCGATCGGGCTGATGTGCTTTTAGCAGATGTAAATCATTATAGAGTTAATGAATTACAAGCAGCTGACAGAACATTAGAACAAATTGTTCGATTTTATATTGAAAAAGAAAAACCATCAGCTAATATTATAGGTATATTTACCTTAGGTTTTCATAATCAGCATGATTGTCGAGAATTAAGACGATTATTGAATGACTTGGGGATTGAAGTTAATGAGGTTTTGCCTGAAGGTGGCTCGGTAAATAATTTAAAAAATCTGCCAAAAGCGTGGTTTAATTTTATTCCTTATCGCGAAGTGGGCTTAATGTCTGCTGTTTATTTAGAAAAAGAATTTGATATGCCTTATGTGGCGACTACTCCAATGGGTGTTGTAGACACTGCGACTTGTATTCGCTATATTGATAAACAAACTCGTTTTGTATCCCAAGCGGCTTGGTTTTCACGTTCAATTGATTGTCAAAATTTAACAGGAAAAAAGGCGGTTGTTTTTGGGGATGCTACTCATGCTGCTTCTATGACCAAAATTTTAGCTCGTGAAATGGGAATTCGTGTAGCTTGTGCTGGAACATATTGTAAACATGATGCGGATTGGTTTAGAGAGCAAGTTGTAGGATTTTGTGATCAGGTTTTAATAACGGATGATCATACTATAGTAGGGGATATTATCGCGCGGCTGGAGCCAGCCGCAATTTTTGGAACTCAGATGGAGCGTCATGTAGGAAAACGATTAGACATTCCTTGTGGTGTTATTTCTGCTCCAGTTCATATTCAAAACTTTCCACTGGGTTATCGTCCGTTTTTAGGTTATGAAGGAACAAATCAAATAGCTGACTTAGTCTATAATTCGTTTACACTGGGTATGGAGGATCATCTATTAGAAATATTTGGGGGGCATGATAATTGGTCATCTGACGGTTTAGCAGAATTAAACAAAATACCTGGTTTTGTACGGGGCAAAGTCAAACGGAATACTGAAAAATATGCTAAAAATATTGGCGTTATTACTGTAGAAGTAATGTTTGCTGCTAAAGAAGCAGCGGGGGCA
             Chloromonas_rosae  ATGAAATTAGCGTATTGGATGTATGCTGGGCCAGCTCATATTGGAACTTTACGTGTGGCAAGTTCATTTAAAAACGTACATGCAATTATGCATGCTCCATTAGGAGATGATTATTTTAACGTTATGCGTTCGATGTTAGAAAGAGAAAGAGATTTTACCCCAGTTACTGCAAGTATTGTCGATCGTCATGTATTAGCTCGTGGCTCTCAAGAAAAAGTTGTTGAAAATATTACTCGTAAAGACAAAGAGGAACAACCCGATTTAATAGTTCTTACCCCCACATGCACTTCTTCAATTTTGCAAGAAGACCTCCAAAACTTTGTTGATCGTGCTGATGTTTTATTAGCAGATGTTAACCACTACCGTGTAAATGAACTGCAAAGTGCTGATAGAACATTAGAGCAAATTGTTCGTTTTTATATTGAAAAAGAAAAACCTTCTGCCAATATTATAGGTATTTTTACTTTAGGTTTTCACAATCAGCATGATTGTCGCGAATTGAGACGTTTATTAAATGATTTAGGCATTGAGGTTAATGAGGTTTTACCAGAAGGTGGTTCAGTTAATAACTTGAAAAATCTACCAAAAGCCTGGTTTAATTTTATTCCTTATCGTGAAGTGGGCTTAATGTCCGCTATTTATCTTGAAAAAGAATTTAATATGCCTTATGTTGCCATTACTCCAATGGGTGTTGTAGACACTGCAGCTTGTATTCGATATATTGATAAACAAACACGTTTTGTATCACAAGCTGCGTGGTTTTCACGTTCTATAGATTGTCAGAATTTAACTGGAAAAAAAGCTGTAGTTTTTGGAGATGCAACTCATGCTGCTTCTATGACTAAAATTTTAGCACGTGAAATGGGAATTCGTGTTGCTTGTGCTGGAACTTATTGCAAACATGATGCGGATTGGTTTAGAGAGCAAGTTGTTGGTTTTTGTGACCAAGTTTTAATTACTGATGACCACACTTTAATAGGAGACGTTATTGCTCGAATGGAACCAGCTGCTATTTTTGGGACACAGATGGAAAGAATGATTGGTAAAAGGCTAGATATCCCTTGCGGTGTTATATCAGCACCTATACACATTCAAAATTTTCCACTTGGTTATCGCCCTTTTCTAGGTTATGAAGGAACTAATCAAATCGCTGATTTAGTGTACAATTCATTTACCTTAGGAATGGAAGACCATTTGTTAGAAATTTTTGGTGGACATGACAATTGGTCATCTGATGGTTTAGCCGAATTAAATAAAATACCTGGTTTTGTTCGTGGTAAAGTGAAACGTAATACAGAAAAATTTGCAAAAAATATTGGAGTTATAACAATTGAAGTGATGTTTGCTGCTAAAGAAGCAGCTGGTGCA
       Chlorosarcinopsis_eremi  ATGAAATTAGCTTATTGGATGTACGCCGGTCCTGCACATATTGGTACTTTACGTGTTGCAAGTTCATTTAAAAATGTGCATGCTATTATGCATGCACCTTTAGGCGACGATTATTTTAATGTTATGCGTTCAATGTTAGAACGCGAACGTGATTTTACTCCTGTAACTGCCAGTATTGTGGACCGTCACGTGTTAGCTCGAGGTTCGCAAGAAAAAGTGGTTGAAAATATCACACGAAAAGATAAAGAAGAAAGACCGGATTTAATTTTATTAACACCAACTTGTACATCAAGTATTTTACAAGAAGATTTACAAAATTTTGTAAATCGTGCTGATGTTATATTAGCAGATGTAAACCATTATCGTGTAAATGAATTGCAAGCAGCAGATAGAACATTAGAACAAATTGTTCGTTTTTATATTGAAAAATTAAAACCTTCCGCAAATATTATTGGAGTTTTTACATTAGGATTTCATAACCAACATGATTGCAAGGAATTAAAAAAATTATTAAATGATTTGGGTATTGAAGTTAATGAAATTATTCCAGAAGGTGGTTCTGTTTCTTCTTTAAAAAATTTATCAAAAGCATGGTTTAATATTGTACCTTATCGTGAAGTAGGTTTAATGACTGCAATTTATTTAGAAAAAGAATTTCAAATGCCTTACACTTCTATTACACCAATGGGACTTGTAGATACAGCAGCCTTTATTAGATATATTGATAAACAAACACATTTCGTTTCTCAAGCTGCTTGGTTCTCTCGTTCAATTGACTGTCAAAACTTAACTGGTAAAAAAACTGTTGTTTTTGGCGATGCTACTCACGCTGCAAGCATGACTAAAATTTTAGTTCGTGAAATGGGTATTCATGTTGTTTGTGCTGGTACTTATTGTAAACATGATGCTGATTGGTTTAGAGAACAAGTTTCTGGTTTTTGTGATCAAATTTTAATTACTGATGACCATAGTCAAATTGGTGATACTATTGCACAACTTGAACCAGCTGCTATTTTTGGAACACAAATGGAGCGACATGTTGGTAAACGTTTAGATATTCCATGTGGTGTTATTTCTGCGCCTGTACATATTCAAAATTTCCCTTTAGGTTATCGACCTTTTTTAGGTTATGAAGGAACGAATCAAATTTCAGATTTAGTTTATAACTCTTTTAGTTTAGGAATGGAAGATCATTTATTAGAAATTTTCAATGGTCATGATAATTGGACAAAAGAAGCATTAGCTGAGCTTTCTAAAGTTCCTGGATTTGTACGTGCTAAGGTAAAACGTAATACTGAAAAATATGCTCAAAAATTTACTCAAATTTCTGTTGATGTTATGTATGCTGCTAAAGAAAATTTAGCTGTT
        Chlorotetraedron_incus  ATGAAGTTAGCATATTGGATGTATGCCGGACCTGCTCATTTAGGTACTCTAAGAGTAGCAAGTTCTTTTAAAAATGTGCATGCTATTATGCATGCTCCATTAGGAGATGACTATTTTAATGTAATGCGTTCAATGCTAGAACGAGAAAGAGATTTTACTCCAGTTACAGCTAGTATTGTAGATCGTCATGTTTTAGCAAGAGGTTCTCAAGAAAAAGTTGTTGAAAATATTACTAGAAAAGATAAAGAAGAACATCCAGATTTAATTTTATTAACGCCTACTTGTACTTCTAGTATTTTACAAGAAGATCTACAAAATTTTGTAAATAGAGCTGATGTGATTTTAGCAGATGTAAATCATTATAGAGTAAATGAATTGCAAGCCGCAGATCGAACATTAGAACAAATTGTAAGGTTTTATATTGAAAAAAAAAAACCTTCCGCTAATATTTTAGGTATTTTTACTTTAGGTTTTCATAATCAACATGATTGTAGAGAAATCAAACGTTTATTAGCAGATTTAAATATTGAAGTAAATCAAGTAATTCCTGAAGGAGGCTCAGTTACTGATTTAAAAGATTTGCCTAAAGCATGGTTTAATATTGTACCTTATCGTGAAGTTGGTTTAATGACTGCTAATTATTTAGAAAAAGAATTTCAAATGCCATTTATTTCAATTACTCCAATGGGAATTCAGCAAACTTCTATGTTTATTTATTATGTTCAAAATCAAACTACTTATATTTCTCAAGCGGCTTGGTTTTCTCGTTCAATTGATTGTCAAAATTTAACTGGAAAGAAAACCGTTGTTTTTGGTGATGCAACTCATGCAGCAGCTATGACTAAAATCTTAACTACAGAAATGGGAATTCATGTTGTTTGTGCTGGAACTTATTGTAAACACGATGCGGATTGGTTTCGTGAACAAGTTTTAGGTTTTTGTGATCAAGTATTAATTACAGATGATCACTCTCAAGTAGGTGATATGATTGCACGTTTAGAACCAGCAGCTATTTTTGGTACTCAAATGGAAAGACATGTTGGAAAACGTCTTGAAATTCCTTGTGGTGTTATATCTGCTCCTGTGCATATTCAAAATTTCCCTTTAGCTTATCGTCCATTTCTTGGATTCGAAGGTACGAATCAACTTGCAGATTTAGTTTATAACTCTTTTACGTTAGGAATGGAAGATCATTTACTTGAAATTTTTAATGGTCATGATACATGGTCTAAAGAAGCTTTACAAGAACTTTCAGCAGTACCTGGCTTTGTTCGTGGAAAAGTAAAACGTAATGTTGAAAAATTTGCTAATAATCATCAGCTAATTACACTTGATATTATGTTTGATGCAAAAGAAGCCGTTAATGCT
    Chromochloris_zofingiensis  ATGAAATTAGCTTATTGGATGTACGCAGGACCAGCTCATTTAGGAACTCTAAGAGTGGCTAGTTCGTTTAAAAATGTGCATGCTATTATGCATGCACCACTAGGTGATGATTATTTTAATGTTATGCGTTCAATGTTAGAACGCGAAAGAGATTTTACTCCCGTAACCGCAAGTATTGTAGATCGCCATGTACTAGCTAGAGGTTCTCAGGAAAAAGTAGTTGAAAATATTACCAGAAAAGATAAAGAAGAACGTCCTGATTTAATAGTATTAACTCCAACTTGTACTTCTAGTATTTTACAAGAAGATCTCCAAAATTTTGTGAACCGAGCTGATGTTCTTCTTGCAGACGTTAATCACTATAGAGTTAACGAACTACAAGCAGCAGATAGAACTTTAGAACAAATTTGTCGTTTTTATATTGAAAAAAAGAAACCTTCTGCCAATATTATTGGCATATTTACTTTAGGATTCCATAATCAACATGATTGTCGAGAATTAAAACGTCTGTTAAATGATTTAGGAATTGAAATCAATGAAATAATCCCAGAAGGTGGATCCGTTTTAAATTTAAAAAATCTTCCAAAAGCTTGGTTTAATTTAGTTCCTTATCGTGAAATTGGTTTAATGACAGCCGTTTATTTAGAAAAAGAATTCCAAATGCCGTACGTAGCTACTACTCCAATGGGTATTGTTGATACTGCTGCTTGTATACGATATATTGACCAACAAACACGTTTTGTTTCGCAAGCTGCTTGGTTTTCAAGATCCATTGATTGTCAAAATTTAACAGGAAAAAGAACAGTAGTTTTTGGTGACGCGACGCATGCTGCATCAATGACAAAAATTTTAGCCCGTGAAATGGGAATACGAGTAGCTTGTGCAGGAACGTATTGTAAACATGACGCAGATTGGTTTAGAGAACAAGTTCTTGGTTTTTGTGATCAAGTACTTATTACAGATGACCATACTCAAGTTGGCGATATGATTGCCCGACTTGAACCGGCAGCGATTTTTGGAACACAAATGGAACGACATGTTGGTAAACGTCTTGATATTCCATGTGGAGTTATATCTGCACCAGTACATATTCAAAACTTTCCTTTAGGTTATCGTCCTTTTTTAGGATATGAAGGAACCAACCAAATAGCTGATTTAGTCTATAATTCTTTTACACTAGGAATGGAAGATCATTTATTAGAAATTTTCGGAGGTCATGACACTTGGGCACCTGAAGGTTTGGCAGAATTAAACAAAATTCCAGGTTTTGTACGTGGTAAAGTCAAACGAAATACTGAAAAATTTGCAAAAAATATTCATAGAATTACTCTTGAAGTTATGTTTGCAGCTAAAGAAGCAGCGGGAGCT
       Cylindrocapsa_geminella  ATGAAACTAGCTTATTGGATGTACGCAGGTCCTGCACATATTGGAAGTCTGCGAGTAGTTAGTTCTTTTAAAAATGTTCATGCTATCATGCATGCGCCTTTAGGTGATGACTATTTTAATGTCATGCGTTCTATGTTAGAACGTGAAAGAGATTTTACTCCAGTTACTGCTAGTATCGTGGATCGTCATGTCTTAGCTCGTGGGTCTCAAGACAAGGTTCTTGACAATATTACCAGAAAAGGAAAAGAAGAGCATCCTGATTTGATCATAGTAACGCCCACATGTACTTCTAGTATCTTACAAGAAGATTTACAAAATTTTGTAGATCGGGCTGATATTATTTTAGCTGATGTCAATCATTATAGAGTCAATGAGTTCCAAGCAGCAGATCGAACATTAGAACAAATTGTACGCTTTTATATTGAAAAACCACAACCTTCTGCTAATATTTTGGGAATTTTCACTTTAGGTTTTCATAATCAACATGATTGTCGTGAATTAAAACGTCTCTTAACAGATTTAGGAATAGAAATTAACGAGATTATCCCAGAAGGAGGTTTTGTGACAAATTTACAAAATCTTCCAAGAGCTTGGTTCAATATTGTCCCATATCGAGAAGTAGGTTTGATGACTGCGGTATACTTAGAAAAAGAATACCAAATGCCTTATGTCTCTCGAACTCCTATGGGCATAATTGAAATCGCTTCTTGGATTCGTTATATTACTGAACAAACACGTTTTGTGTCTCAAGCTGCGTGGTTCTCTCGCTCTATCGATTGCCAAAATTTGACAGGAAAAAGGGTTGTCGTATTTGGTGATGCTACTCATGCAGCTAGTTTCACCAAAATGCTTTCACGTGAATTAGGGATTCACGTGGCTTGCGCAGGAACATATTGTAAATATGATGCTGATTGGTTTAGAGAACAAGTTCTTGGTTTTTGTGAACAAATATTAATAACCGATGATCATACCCAGGTATGTGAGATGATTGCTTCTTTGTCGCCTGTGGCTATTTTTGGAACTCAAATGGAACGTCATGTAGGAAAAAGATTAGAGATTCCATGTGGTGTTATTTCCGCTCCTGTTCACATTCAAAATTTTCCATTAAGTTATCGTCCTTTTTTAGGGTATGAAGGAACTAATCAAATAGCAGATTTAGTGTATAATTCTTTTACATTAGGAATGGAAGATCATTTGTTAACAATTTTTGGAGGTCACGACACATGGTCACCAGAAAGTTTGAAAGAATTAAAGAAAATTCCTGGTTTTGTGAGAGATAAAGTCAAAAAGAATACTGAGAAATTCGCCAACAATGTTTCTCTTGTTACTGTTGAAGTCATGTTTGCTGCAAAAGAAGCATTGGCGAAA
         Desmotetra_stigmatica  ATGAAATTAGCTTATTGGATGTATGCCGGTCCAGCGCATATAGGAACATTACGTGTGGCAAGTTCATTTAAAAATGTGCATGCTATCATGCATGCACCGTTAGGTGATGATTATTTTAATGTAATGCGTTCTATGTTAGAACGTGAAAGAGATTTTACACCGGTAACAGCGAGTATTGTAGATCGACATGTTTTAGCTCGTGGATCACAGGAAAAAGTAGTTGAAAATATTACGCGAAAAGACAAAGAAGATCATCCTGATTTAATTGTAATTACTCCGACATGTACATCAAGTATTTTACAAGAAGATTTACAAAACTTTGTAGACCGAGCAGACATTCTTTTAGCCGATATTAACCACTATAAAAAAAATGAGTTACAAGCAGCAGATCGAACTTTAGAACAAGTTGTTCGCTTTTATCTGGAAAAACAAAAACCATCCGCTAACATCATAGGTATTTTTACATTAGGTTTCCATAACCACCATGATTGCCGAGAATTGAAACGTCTTTTAAATGATTTAGGTATTGAAGTTAACGAAATTATCCCAGAAGGGGGCTCTGTTACTAATTTAAAAAATTTACCACGTGCTTGGTTTAACTTAGTACCTTACCGTGAAGTTGGTTTAATGACAGCTGTTTATTTAGAAAACGAATTTGGCATGCCTTATGTAGCAACTACCCCAATGGGTGTTGTGGATACAGCAGCATGTATTAGATATATTGATCAACAAACTCGCTTTGTATCCCAAGCTGCTTGGTTTTCTCGATCAATTGACTGTCAAAATTTAACAGGAAAAAAAGCAGTTGTTTTTGGAGATGCTACGCATGCAGCATCAATGACTAAAATTTTATCGCGTGAAATGGGTATTAGAGTAGCCTGTGCGGGTACTTATTGTAAACATGATGCTGATTGGTTTAGAGAACAAGTGATGGGATTTTGCGACCAAATATTAATAACAGATGATCATACTCAAGTAGGTGATATGATTGCTCAAATAGAACCCGCTGCTATTTTTGGGACGCAAATGGAACGTCATGTCGGAAAACGTTTAGATATTCCATGTGGAGTAATTTCAGCACCTGTACATATCCAAAATTTCCCGTTAGGATATCGACCTTTCTTAGGTTATGAAGGAACAAATCAAATAGCTGATTTAGTCTATAATTCATTTAGTCTTGGTATGGAAGAACATTTACTTGAAATTTTCGGAGGACATGATGTATGGTCTCCTGATGGATTAGCGGAATTAAATAAAATTCCTGGTTTTGTGCGTGGTAAAGTTAAACGTAACACAGAAAAATTCGCAAATAATATTTCATTAGTTACTGTAGAAGTAATGTTTGCAGCTAAAGAAGCTGCAGGGGCT
        Dictyochloris_fragrans  ATGAAACTAGCTTATTGGATGTATGCAGGTCCTGCACATATAGGAACATTAAGAGTAGCCAGTTCTTTTAAAAATGTACATGCTATAATGCACGCACCTTTAGGAGATGATTATTTTAATGTAATGCGTTCTATGTTAGAACGTGAAAGAGATTTTACCCCTGTAACTGCTAGTATAGTAGATCGTCATGTTTTGGCTCGTGGTTCTCAAGAAAAAGTAGTCTTGAATATCACAAGAAAAGATAAAGAAGAACGTCCAGATTTAATAGTATTAACACCTACTTGCACTTCTAGTATTTTACAAGAAGATTTACAAAATTTTGTAAATCGAGCTGATGTTATTTTAGCTGACGTAAATCATTACAGAGTAAATGAATTACAAGCTGCTGATCGAACTTTAGAACAAATTGTACGTTTTTATATCGAAAAAGAAAAACCTTCTGCTAATATTTTAGGAATCTTTACATTAGGTTTTCATAATCAGCATGATTGTAGAGAATTAAAACGTTTATTAAATGATTTAGGTATAGAAGTTAACGAAGTTATTCCTGAAGGTGGATCTGTTACAAATTTAAAAAATTTATCTAAAGCTTGGTTTAATTTAGTTCCTTATAGAGAAATTGGTTTAATGACTGCAGTTTATTTAGAAAAAGAATTTGGTATGCCTTATGTTTCTACAACACCTATGGGAATTGTAGATACAGCATCTTGTATTCGTTATATTGACCAACAAACTAGATTTGTTTCTCAAGCCGCTTGGTTTTCAAGATCTATTGATTGTCAAAATTTAACCGGTAAAAAAGCTATTGTTTTTGGAGATGCTACACATGCGGCTTCTATGACTAAAATTTTAGCTCGTGAAATGGGACTAAGAGTAGCTTGCGCTGGAACATATTGTAAACATGATGCTGATTGGTTTAGAGAACAAGTAATAGGTTTTTGTGATCAAGTGTTAATAACAGATGATCATACTATAGTGGGAGACATGATTGCTCGAATCGAACCTGCTGCTATTTTCGGAACTCAAATGGAACGTCATGTAGGAAAACGCTTAGATATACCTTGTGGTGTTATTTCAGCTCCTGTTCATATTCAAAATTTTCCTTTAGGATATCGTCCTTTTTTAGGATATGAAGGTACTAATCAAATTGCTGATTTAGTTTATAATTCTTTTACTTTAGGTATGGAAGATCATTTATTAGAAATATTTGGTGGTCATGATACATGGTCTAATGATGGATTAGCTGAATTAAATAAAATTCCAGGTTTTGTACGTGGTAAAGTTAAACGAAATACTGAAAAATTTGCAAATGGTCTCTCAATTATTAATATTGAAGTAATGTTCGCAGCTAAAGAAGCTGTAGAAGCT
             Dunaliella_salina  ATGAAATTAGCTTATTGGATGTATGCTGGTCCAGCACATATAGGTACTTTACGTGTAGCAAGTTCTTTTAAAAATGTGCATGCTATTATGCATGCACCATTAGGAGATGATTATTTCAATGTAATGCGTTCTATGTTAGAACGTGAACGTGATTTTACTCCAGTAACAGCTAGTATTGTAGATCGACATGTTTTAGCACGTGGTTCACAAGAAAAAGTAGTTGAAAATATTCAACGCAAAGATAAAGAAGAAAGTCCTGATTTAATTTTATTGACACCAACATGTACTTCAAGTATTTTACAAGAAGATTTACAAAATTTTGTTAATCGTGCTGATGTCCTTTTAGCTGATGTAAATCATTACCGTGTTAATGAGTTACAAGCAGCTGATCGTACTTTAGAACAAATTGTACGTTTTTATATTGAAAAAGAAAAACCATCTGCTAATATTATAGGTATGTTTACATTAGGCTTTCATAATCAACATGATTGTAAAGAATTAAAACGTTTATTAAGTGATTTAGGTATTACTGTTAATGAAATTATACCTGAGGGCGGTTTCGTTACACAATTAAAAAATTTACCAAAAGCATGGTTTAATATTGTACCTTATCGTGAAGTGGGTTTAATGACTGCTAGTTATTTAGAAAAAGAACATAACATGCCTTACACTTCTATAACACCTATGGGTATTGTAGATACATCTTCTTTTATACGATTTATTGATCAACAAACTACTTTTGTTTCTCAAGCTGCTTGGTTCTCACGTTCAATTGATTGTCAAAATCTAACTGGAAAAAAAACAGTTGTTTTTGGTGATGCTACACATGCAGCCTGTATGACAAAAATTCTAGTACGTGAAATGGGTATCAATGTTGTTTGTGCAGGTACTTATTGTAAACATGATGCCGACTGGTTTAGAGAACAAGTTTCGGGTTTCTGTGATCAAGTCTTAATTACAGATGATCATAGTCAAATTGGTGATATTATTTCACAAATTGAACCTGCTGCTATTTTTGGTACTCAAATGGAACGTCATGTAGGTAAACGTTTAGACATCCCATGTGGTGTGATTTCAGCTCCTGTACATATTCAAAATTTTCCTTTAGGTTTTAGACCTTTTTTAGGCTACGAAGGTACAAATCAAATTTCTGATTTAGTTTATAATTCTTTTGGATTAGGAATGGAAGATCATTTATTAGAAATCTTTAATGGTCATGATAATTGGAACAAAGAAGCTTCAGCTGAACTTTCTCGAGTTCCTGGTTTTGTTCGTGCTAAAGTAAAACGTAATACAGAAAAATATGCACAAAAAACGCCAATTATTACATTAGAAGTTATGTATGCAGCTAAAGAAGCGGTTGCTGCT
          Elakatothrix_viridis  ATGAAATTAGCGTATTGGATGTATGCAGGTCCAGCACACATAGGAACTTTAAGAGTAGCTAGTTCGTTTAAGAATGTGCATGCTATTATGCATGCTCCATTAGGAGATGACTATTTTAATGTTATGCGATCAATGTTAGAACGAGAGAGAGATTTTACTCCAGTTACAGCTAGCATTGTAGATCGTCATGTTTTAGCACGTGGTTCACAAGAAAAAGTTGTAGAAAATATTACAAGAAAAGATAAAGAAGATAAGCCTGATCTTATTTTATTAACACCAACATGCACTTCTAGCATTTTACAAGAAGATTTACAAAATTTTGTACAACGAGCTGATGTCATTTTAGCAGATGTTAATCATTATAGAGTTAATGAATTTCAAGCTGCTGATAGAACACTAGAACAAATTGTTCGATTTTATATAGAAAAAGAAAATCCTTCAGTGAATATTTTGGGAATTTTTACGTTAGGATTTCATAATCAACATGATTGTAAAGAATTAAAACGCTTACTAAATGATCTTGGAATTGAAATAAATTTAATTATTCCAGAAAGAGGAATTGTCACAAATTTAAAAAACTTACCAAAGGCTTGGTTAAATGTAGTTCCTTATCGTGAAGTTGGTTTAATGACTGCTGTTTATTTAAAAAAAGAATTTGATTTACCATTTGTATCTATCACTCCTATGGGAGTGATAGATACTGCTGCTTTTATTCGTTATATAAATTTACAAACTCGTTTTGTATCACAAGCAGCATGGTTTTCAAGATCTATAGATTGTCAAAATCTAACAGGAAAAAAAATAATTGTTTTTGGAGATGCTACTCATGCAGCTAGTATTACTAAAATTTTATCACGTGAAATGGGACTTCATGTCTCGTGTGCGGGGACTTATTGTAAACACGATGCCGATTGGTTTAGAGAACAAGTTATAGGATTTTGTGATCAAATTTTAATAACAGATGATCATACTCAAGTAGGTGATATGATTTCGAGACTGGAACCCTCTGCTATTTTTGGAACTCAAATGGAGCGACATGTTGGTAAACGTTTAGATATACCTTGTGGAGTAATATCTGCACCAGTTCATATTCAAAATTTTCCACTAGGTTATAATCCATTTTTAGGTTATGAAGGTAGTAATCAAATAGCAGATTTAGTTTATAATTCTTTTACTTTAGGAATGGAAGATCATTTACTTAATATTTTTGGTGGTCACGATACATGGTCTTCAGATGGCTTAGCAGAATTAAATAAAATTCCTGGATTTGTTCGTGGTAAAGTGAAAAGAAATACAGAAAAATTTGCAAAAGGTATAAATATTATTACAATAGAGGTTATGTTTGCAGCAAAAGAATCTATTGGAGGT
         Floydiella_terrestris  ATGAAATTAGCTTATTGGATGTACGCTGGACCAGCCCATATTGGCACTCTCAGAGTCTTAAGTTCTTTTAAAAATGTACATGCTATTATGCATGCACCTTTAGGAGACGATTATTTTAATGTGATGCGTTCAATGCTAGAGCGTGAAAGAGATTTTACTCCTGTAACTGCTAGTATTGTAGATCGACATGTATTAGCCCGTGGTTCACAAGAAAAAGTTGTTGAGAATATTACTAGAAAAGATAAAGAAGAATGCCCTGACCTTATCGTACTAACACCCACTTGCACTTCTAGTATTTTACAAGAAGATTTACAAAATTTTGTAAACCGTGCAGATGTTCTTTTAGCTGATGTAAATCATTATCGAGTGAATGAACTCCAAGCTGCTGATCGTACTCTTGAACAAATAGTGCGTTTTTATTTAGAAAAAACAAAACCTTCAGCCAATATTCTTGGAATGTTTACACTAGGATTTCATAACCAACATGACTGTCGTGAATTAAAACGTCTTTTAAATGATTTAGGCATTGAAGTTAACGAAGTGATTCCAGAAGGGGGTTCTGTAAAAAATTTAAAAAATCTTCCCAAAGCTTGGTTTAATCTAGTTCCTTATAGAGAAGTTGGTTTAATGACTGCTCTTTATTTAGAAAAAGAATTTGGAATGCCATATATTGACATTACACCGATGGGTTTGATTGAAACAGCAGCTTGTATTCGCTATATCGATCAGCAAACACGTTTTGTTTCAGGAGCAGCTTGGTTTTCCCGTTCGATTGATTGTCAAAACTTGACTGGAAAAAAAGCTGTTGTTTTTGCTGATGCAACGCATGCTGCATGTATGACTAAAATTTTAGTCCGAGAAATGGGCATTCGTGTTGTTTGTGCCGGAACTTATTGTAAACAAGATGCTGATTGGTTTCGTGAACAAGTTTGGGGCTTTTGTGACGAAGTTTTGATTACCGATGACCACACACAAGTTGGTGACATGATTGCTCGCTTAGAACCAGCAGCCCTTTTCGGAACTCAAATGGAGCGTCATGTAGGTAAAAGATTAGACATTCCTTGTGGTGTGATTTCAGCACCCGTTCATATTCAAAATTTTCCATTGGGCTACCGCCCTTTTTTAGGTTATGAAGGGACGAATCAGATTGCTGATTTAGTTTATAACTCTTTCACGCTCGGAATGGAAGATCACATGCTCGAAATCTTTTCAGGGCATGATACATGGAGTTCAGATGGGTTAGCTGAATTAAACCGTATTCCTGGTTTTGTTCGTGGGAAAGTGAAACGCAATACTGAAAAATTTGCTAATGGGATTTTTGAAATTAATGTGGAAGTAATGTATGCTGCAAAAGAGGCAGCTGGTGCT
       Follicularia_botryoides  ATGAAATTAGCTTATTGGATGTACGCAGGTCCAGCCCATATTGGAACTTTAAGAGTGGCAAGTTCTTTTAAAAAGGTACATGCAATGATGCATGCACCTTTAGGGGATGATTATTTTAATGTAATGAGATCCATGCTTGAAAGAGAAAGAGATTTTACTCCTGTGACTGCAAGTATTGTAGATCGACATGTATTAGCCCGTGGTTCTCAAGAAAAAGTAGTAGAAAATATTACTCGAAAAAATAAAGAAGAAAAACCAGATCTTATTTTATTGACGCCAACTTGTACATCAAGTATTTTACAAGAAGATTTACATCATTTTGTAGAACGAGCTGATGTGATTTTAGCCGACGTCAATCATTATAGAGTCAATGAGTTACAAGCTGCCGATCGAACTCTTGAACAAATTGTTCGTTTTTATATTGAAAAAAAGACTCCGTCTGTAAATATTTTAGGAATTTTTACTTTAGGCTTTCACCATCAACATGATTGTCGAGAATTAAAACATTTATTAACAGATTTAGGAATTCAAGTCAATCAAATTGTACCAGAAGGAGGCTCTGTGCAAGATTTACAAAATTTACCTAAAGCTTGGTTTAATCTTGTTCCATATCGTGAAGCTGGTTTAATGACTGCTATGTATTTAGAAAAAGAATTTCAAATGCCTTATGTGTCAACAACTCCTATGGGCCTTGTACAGACAGCCAGCTGTATTCGTTATATTGAAAAACAAACGCAATATGTTTCGCAAGCAGCCTGGTTTTCACGATCAATTGATTGCCAAAATTTAACTGGTAAAAGAGCGGTGGTTTTTGGAGATGCAACACATGCAGCTTCAATGACAAAAATTTTGTCAAGAGAAATGGGAATTCGAGTATGCTGTGCAGGTACTTATTGTAAACATGATGCAGATTGGTTTAGAGAAGAGGTTTATGGATTTTGTGACCAGATTTTAATTACAGACGATCACACACAAGTTGGAGATATGATCTCGCAGCTTGAACCTGCTGCTATTTTTGGAACACAGATGGAAAGACACGTTGGAAAACGATTAGATATTGCTTGTGGTGTTATCTCTTCTCCTGTACATATTCAGAATTTTCCTTTAGCATATAAACCTTTTTTAGCATATGAAGGGTCAAATCAAATTGCAGATTTAGTTTATAATTCTTTTAGTCTAGGCATGGAAGATCATTTACTGCAAATTTTTGGGGGTCATGATACATGGTCTGCAGAAGCTTTAGCTGAATTAAATAAAATTCCTGGATTTGTTCGTGGCAAAGTAAAAAGAAATACTGAAAAATTTGCAAACCAAATTTGTTGTATTACCGTAGAAGTCATGTTTGCAGCAAAAGAAGCAGTTGGAGCT
              Gonium_pectorale  ATGAAATTAGCTTATTGGATGTATGCAGGTCCTGCACATATTGGTGTTCTTCGTGTAAGTAGTTCTTTTAAAAATGTACATGCTATTATGCATGCACCATTAGGTGATGATTATTTTAATGTAATGAGATCTATGTTAGAACGTGAACGTGATTTTACTCCTGTAACAGCAAGTATAGTTGATCGACATGTTTTAGCTAGAGGTTCACAAGAAAAAGTGGTTGAAAATATTACAAGAAAAAATAAAGAAGAATCGCCTGATTTAATTTTATTAACACCTACCTGTACTTCAAGTATTTTACAAGAAGATTTACATAATTTTGTTGAACGTTCAGATGTTATTTTAGCTGATGTAAATCATTATCGTGTTAATGAATTACAAGCAGCAGATCGTACACTGGAACAAATAGTGCGTTATTATATAGAAAAAGAAAAACCTTCAGTAAATATTATAGGTATTTTTACTTTAGGTTTTCATAATCAACACGACTGTCGAGAATTAAAACGTTTATTTAATGATTTAGGTATTAAAATAAATGAAATAATTCCAGAAGGTGGGAATGTACATAATTTAAAAAATTTGCCACAGGCATGGTTTAATTTTGTACCTTATCGTGAAGTTGGATTAATGACAGCTGTTTATCTTAAATCAGAATTTAATATGCCTTATGTTTCGATAACGCCTATAGGTTTAGTTGATACTGCATTATGTATTCGTTATATAGATCAACAAACACGTTTTGTTTCTCAAGCTGCTTGGTTTTCACGTTCTATTGATTGCCAAAATTTAACAGGCAAAAAAGCTGTTGTATTTGGAGATGCAACGCATGCTGCAGCTATGACAAAGATTTTAGCCCGTGAAATGGGTATACGTGTTTCTTGTGCTGGAACATATTGTAAACACGATGCTGATTGGTTTCGTGAACAAGTTAATGGATTTTGTGATCAAATATTAATAACAGATGACCATACACAAGTTGGAGATACAATTGCAAAATTAGAACCTGCTGCCATTTTTGGGACTCAAATGGAACGTCATGTTGGTAAGCGTTTAGACATACCTTGTGGTGTTATTTCTGCTCCTGTCCATATTCAAAATTTTCCTTTAGGTTATCGTCCATTTTTAGGGTATGAAGGAACAAATCAAATTGCTGATTTAGTTTATAATTCATTTAATCTTGGAATGGAAGATCATTTATTACAAATTTTTGGTGGACATGATTCTTGGTCTCCTGAAGGTTTAGCTGAATTAAATAAAGTTCCTGGGTTTGTTCGTGGAAAAGTTAAAAGAAATACAGAAAAATATGCTAAAAATATTCCTATAATTACTGTTGAAGTCATGTATGCTGCAAAAGAAGCACTATCAAAT
       Haematococcus_lacustris  ATGAAATTAGCTTATTGGATGTATGCTGGTCCCGCACATATTGGCACTTTACGTGTTGCAAGTTCATTTAAAAATGTGCATGCTATAATGCATGCACCTTTAGGAGACGATTATTTTAATGTAATGCGTTCAATGTTAGAACGTGAACGTGATTTTACACCTGTGACAACAAGTATAGTCGATAGGCATGTATTAGCACGTGGTTCACAAGAAAAAGTAGTTCAAAATATACAAAGAAAAGATAAAGAAGAACGTCCAGATTTAATATTATTAACCCCTACATGTACATCAAGTATCTTGCAAGAAGATTTACAAAATTTTGTAAATCGTGCTGATGTGTTATTAGCCGATGTAAATCATTATAGAGTAAATGAATTACAAGCAGCAGATCGTACCTTAGAGCAAATTGTACGTTTTTATTTAGAAAAAGTAAAGCCTTCCGCTAATATTTTGGGTATATTTACTTTAGGGTTTCATAATCAACATGATTGTCGTGAACTAAAACGTTTATTAAATGAATTAGGTATTGTAGTAAATGAAGTTATCCCGGAGGGCGGCAGTGTCACATCTTTAAAAAATTTACCCAAAGCATGGTTTAATATTGTACCTTATCGTGAAACTGGTTTAATGACAGCTATTTATTTAGAAAAAGAATATAATATGCCTTATACGTCAATTACACCCATGGGTGTAGTAGAAACAGCCGCTTTTATTCGTTTCATAAAAAAACAAACACAATTTGTTTCCCAAGCTTCTTGGTTTTCACGTTCTATTGATTGTCAAAATTTAACTGATAAAAAAACAGTGGTTTTTGGTGACGCCACACATGCGGCTAGTATGACAAAAATACTAGTACGTGAAATGGGTATACATGTTGTTTGTGCGGGTACATACTGTAAACATGATGCTGATTGGTTTAGAGAACAAGTTTCAGGGTTTTGTGATCAAATTTTAATTACGGATGACCACAGTCAAATTGCGGATATTATTGCTCAAATAAGCCCCGCTGCTATTTTTGGTACCCAAATGGAAAGGCATGTAGGAAAACGTTTAGATATTCCATGTGGTGTTATATCAGCACCTGTTCATATCCAAAATTTTCCTTTAGGTTATCGTCCTTTTTTAGGTTACGAAGGAACAAATCAAATATCAGATTTAGTATATAATTCTTTTAGTTTAGGTATGGAAGATCATTTATTAGAAATTTTTAATGGCCATGATAATTGGTCAAAAGAAGCTTTAAATGAATTATCAAAAGTTCCAGGTTTTGTACGAGGAAAAGTTAAACGTAATACTGAAAAATATGCACAAAAAATTACGTTAATTAACCTTGAAGCGATGTATGCAGCTAAAGAAGCGGTTTCTGCT
          Hariotina_reticulata  ATGAAATTAGCTTATTGGATGTACGCTGGTCCAGCGCATTTAGGTACTTTAAGGGTAGCAAGTTCATTGAAAAATGTGCATGCGATTATGCATGCACCATTAGGAGATGATTATTTCAATGTAATGCGCTCTATGTTGGAACGTGAAAGAGATTTCACTCCAGTGACAGCAAGTATTGTCGATAGACATGTATTGGCCCGAGGATCACAAGAAAAAGTGGTGGAAAATATTTCAAGAAAAGATAAAGAAGAAAAACCGGATTTAATATTATTAACTCCTACTTGTACTTCAAGTATTTTACAAGAAGATTTACAAAATTTTGTGAATCGAGCAGATGTATTATTAGCAGACGTGAATCATTATCGTGTGAATGAATTTCAAGCAGCAGATCGTACATTTGAACAAATTGTACGTTTTTATATTGAAAAAGAAAAAATTTCTGCAAATATTTTAGGTATTTTTACATTGGGATTCCATAATACACATGATTGTCGTGAGCTTAAACGATTACTTACAGATTTAGGAATTGAAATTCATGAAATTCTTCCTGAAGGAGGGAATGTTGGAAATTTTAAAAATTTACCAAACGCACATTTCAATATCGTGCCTTATCGTGAAATTGGTTTAATGACGGCCAATTATTTAAAAAATGAATTTCAAATGCCTTATATTTCAATTACTCCTATGGGTATTTTGAATACTGCTCAATTCATAAAATATATTGATGAACAAACTCGCTTTGTTTCTCAAGCTGCTTGGTTTTCACGATCAATTGATTGTCAAAATTTAACTGGAAAACGTGCGGTTGTTTTTGGGGATGCAACGCATGCTGCGTGCATTACCAAAATTTTGGCTTGTGAAATGGGAATTCAAGTCGTTTGCTCAGGCACATATTGTAAACATGATGCAGATTGGTTTATTGAACAAGTTACAGGTTTTTGTGATGAAATTTTAATAACAGAAGATCATAGCCAAGTTGGCGATATGATTGCTCGTTTAGAACCAGCTGCTATTTTTGGAACACAAATGGAACGTCATGTTGGAAAACGTCTCGATATTCCTTGTGGCGTAATTTCTGCGCCTGTTCATATTCAAAATTTCCCATTAGGATATCGTCCATTTTTAGGATATGAAGGTACAAACCAAATAGCAGATTTAATTTATAATTCTTTTACATTAGGAATGGAAGATCATTTATTAGAAATTTTTAATGGACATGATACCTGGTCAAAAGATGCATTAGAAGAATTATCGAGAATTCCTGGGTTTGTTCGTGGAAAAGTGAAAAGAAATGTTGAAAAATTTGCTCAAAAAAAAACCAATATTAATTTAGATGTTATGTTTGCAGCAAAAGAAGCAGTGAACGCT
                 Jenufa_minuta  ATGAAATTAGCTTATTGGATGTATGCTGGTCCAGCCCATATAGGAACATTAAGAGTGGCTAGTTCTTTCAAAAATGTTCATGCTATTATGCATGCTCCTTTAGGAGATGACTATTTCAATGTAATGCGTTCCATGTTAGAACGTGAAAGGGATTTCACACCAGTAACCGCGAGTATTGTGGATCGCCATGTATTAGCACGAGGATCCCAAGAAAAAGTCGTAGAAAATATTACTCGAAAAGACAAAGAAGAACAGCCGGATTTAATAGTATTGACTCCTACATGCACTTCTAGTATCTTGCAAGAAGATTTACAAAACTTTGTAGATCGTGCTGATGTAATCTTAGCTGATGTAAACCATTACAGAGTAAATGAATTGCAAGCGGCTGATAGAACATTAGAACAAATTATACGTTTTTATTTGGAAAAAGAAAAACCATCAGCTAATATATTAGGAATGTTTACACTTGGTTTTCACAATCAACATGATTGTCGAGAATTAAAACGTTTATTAAATGATTTAGGAATTACCATTAATGAAATAATCCCAGAAGGTGGAAATGTAACAAATTTAAAAAATCTCCCAGCAGCTTGGTTTAATATAGTTCCATATCGTGAAGTAGGTTTAATGTCCGCGATTTATCTAGAAAAAGAACACCAAATGCCATATGTGGCAACAACCCCTATGGGAGTTGTAGAAACAGCTAAATTTATCAGATATATAGATCAACAAACACGATTTGTGTCACAAGCCGCATGGTTTTCTAGATCGATTGATTGTCAAAACTTAACTGGAAAAAAAGCCGTAGTTTTTGGAGACGCTACACATGCTGCATGTATGACTAAAATTTTAACACGAGAAATAGGGTTACATGTTGCTTGTGCTGGAACATATTGTAAACATGATGCTGATTGGTTTAGAGAACAAGTTTTAGGATTTTGTGATCAAGTATTAATTACTGATGATCATACTCAAGTAGGGGATATGATTTCTCGTCTAGAACCTGCTGCAATTTTTGGGACTCAAATGGAACGTCATGTCGGGAAACGCTTAGATATTCCTTGTGGTGTTATTTCCGCCCCTGTTCACATTCAAAATTTCCCTTTGAGTTATCGTCCGTTTTTAGGATATGAGGGAACAAATCAGATTGCGGATTTAGTTTATAACTCATTTACGTTAGGAATGGAAGATCATTTACTTGAAATTTTTGGTGGTCACGATACATGGTCACCTGACGGATTAGCTGAATTAAAGAAAATTCCGGGTTTTGTACGAGGAAAAGTAAAACGAAATACTGAAAAATATGCTAAAGGAATTCGTACCATAAATGTTGAAGTTATGTATGCTGCTAAAGAAGCAGCTGGGGCT
              Jenufa_perforata  ATGAAATTAGCGTATTGGATGTATGCTGGACCAGCACATATTGGAACATTGCGAGTAGCTAGTTCTTTTAAAAACGTACATGCTATTATGCATGCTCCTTTAGGGGATGATTATTTTAATGTTATGCGTTCGATGTTAGAACGTGAAAGAGATTTTACTCCCGTAACGGCTAGTATAGTAGATCGTCATGTTTTAGCTCGTGGATCACAAGAAAAAGTTGTAGAAAATATTACTAGAAAAGACAAAGAAGAACAACCAGATTTGATTGTATTAACTCCAACATGTACTTCTAGTATATTGCAAGAAGATTTACAAAATTTTGTGGATCGTGCTGACGTCTTATTAGCGGATGTAAATCATTATAGAGTGAACGAATTACAAGCAGCTGACAGAACATTAGAACAAATTGTGCGCTTTTATTTAGAGAAAAAAAAACCATCTGCTAATATTTTAGGTATGTTTACTTTAGGATTTCATAATCAGCATGATTGTCGAGAACTAAAACGTTTATTAAATGATTTAGGTATTGAAGTTAATGAAGTAATTCCTGAAGGTGGTTTGGTAACAAACTTAAAAAATCTTCCAGCAGCTTGGTTTAACTTAGTTCCTTATCGTGAAGTAGGTTTAATGAGTGCTATCTATTTAGAAAAAGAATTTCAAATGCCTTATGTAGCTACAACTCCAATGGGTGTTGTTGAAACAGCTAAATGTATAAGATATATAGATCAACAAACACGATTTGTATCACAAGCGGCATGGTTTTCTAGATCTATTGACTGTCAAAATTTAACAGGTAAAAAAGCAGTTGTTTTTGGTGATGCTACTCATGCAGCAAGTATGACTAAAATTTTGTCTAGAGAAATAGGTCTACGTGTTGCTTGTGCCGGAACTTATTGTAAACATGATGCTGATTGGTTTCGAGAACAAGTTTTAGGTTTTTGTGATCAAGTCTTAATTACTGATGACCATACTCAAGTTGGTGATATGATCTCAAACTTGGAACCTGCTGCAATTTTTGGAACTCAAATGGAACGTCATGTAGGAAAACGTTTAGATATTCCATGTGGCGTTATTTCTGCTCCTGTTCATATACAAAACTTCCCTTTAGGTTATCGCCCTTTTTTAGGGTATGAAGGAACAAATCAAATTGCGGATTTAGTTTATAATTCATTTACTTTAGGAATGGAAGATCATTTACTTGAAATTTTTGGTGGTCACGATACCTGGTCACCTGATGGTTTAGCTGAATTAAAAAAAATTCCAGGGTTTGTTAGAGGTAAAGTTAAACGAAATACTGAAAAATTTGCTAAAGGTATTCGTACCATTAATGTAGAAGTTATGTATGCTGCTAAAGAAGCGGCTGGTGCT
          Kirchneriella_aperta  ATGAAATTAGCTTATTGGATGTATGCAGGTCCAGCTCATTTGGGAACTTTGCGTGTCGCAAGTTCATTTAAAAATGTACATGCAATTATGCATGCCCCTTTAGGGGATGATTATTTTAATGTTTTGCGATCAATGTTAGAACGTGAACGTGATTTTACGCCTGTAACTGCAAGTATTGTTGATCGACATGTTTTAGCTCGAGGATCTCAAGAAAAAGTTGTAGAAAATATTACAAGAAAAGATAAAGAAGAACGCCCCGATCTAATTGTTTTAACACCTACTTGTACGTCAAGCATCTTACAAGAAGATCTTCAAAATTTTGTAAATCGTGCTGATGTCATTTTAGCTGATGTAAATCATTATCGAGTTAATGAAATTCAAGCTGCAGATCGTACACTTGAACAAATTGTTCGTTTTTATTTAGAAAAAACAACTCCGTCAGCGAATATTCTGGGGATTTTTACTTTAGGCTTTCACAATACACATGACTGTCGTGAATTAAAACGTCTTTTAAATGATTTAGGTATTCAAATCAATGAAATTGTACCGGAAGGTTGTTCTGTTAAAAATTTAAAAAATCTTTCAAAAGCTTGGTTCAATATTGTTCCTTATAGAGAAATTGGTCTAATGACAGCTGTTTATCTTGAAAAGGAATTCCAAATGCCTTATATTTCAATTACGCCTATGGGAGTTATTGATACTGCGTGTTTTATTCGATATATTACTCAACAAACACAGTATGTTTCGCAAGCAGCTTGGTTTTCAAGATCAATTGATTGTCAAAATTTAACAGGTAAAAAAGCTGTAGTATTTGGTGATGCTACACATGCAGCAAGCATGACAAAAATTCTTACTCGTGAAATGGGGATTCATGTGGTTTGTGCTGGAACTTATTGTAAACATGACGCGGATTGGTTCCGTGAACAAGTTGTAGGATTTTGTGATGAAGTTTTAATTACAGATGATCACACACAAGTTGGTGAAATGATTTCACGACTAGAACCGTCAGCTATTTTTGGAACTCAAATGGAACGACATGTTGGAAAACGTTTAGATATTCCCTGTGGAGTTATTTCAGCTCCTGTTCATATTCAAAATTTCCCATTAGGTTATCGTCCATTTTTAGGATATGAAGGAACAAATCAAATTGCTGATTTAATTTATAATTCATTTACATTAGGAATGGAAGATCATTTATTAGAAATCTTTAATGGTCATGATACATGGTCGAAAGAAGCTTTAGATGAATTATCTCGTGTACCAGGATTTGTTCGTGGAAAAGTTCAACGTAATGTTGAAAAATTTGCAAATAAATTGTCTTTTATTACTTTAGAAACCATGTATGCAGCAAAAGAAGCTGTAAATGCA
      Koshicola_spirodelophila  ATGAAATTAGCTTATTGGATGTATTGTGGTCCGGCTCATATTGGAACTCTTCGTGTAGCTTCATCCTTTAAAGGAGTTCATTCTTTAATGCATGCTCCTTTAGGTGATGATTATTTTAATGTTATGCGTTCAATGCTTGAACGTGAAAGAGATTTCACACCTGTTACTGCTAGTATAGTAGATCGCCATGTGTTAGCGCGCGGTTCTCAAGAAAAAGTTGTTGAAAATATTACGCGTAAAGATAAAGAAGAGCGGCCTGATTTGATTGTTTTAACACCTACATGTACTTCAAGTATATTAGTTGAAGATTTAGGGAATTTTGTAGAAAGAGCTGATGTTCTTTTAGCTGATGTAAATCATTATCGAGTAAATGAATTGCAAGCAGCTGACCGAACTTTAGAACAAATTGTTCGTTTTTATTTAGAAAAAGAGAAACCTTCTGCTAATATAATAGGTATATTTACATTAGGTTTTCATAATTTTCATGATTGTTCAGAATTAAAACGATTATTAACTAATTTAGGTATAGAAGTTAATGAGATCATTCCTGAAGGCGGTAAAGTTACAAATTTAAAAAATTTACCAAAAGCATGGTTTAACTTAATTCCATATCGTGAAGTAGGGCTAATGACTGCATATTATCTTGAAAAAGAATTTCAAATGCCTTATGTAGATATTACTCCCATGGGTTTAGCTGGTACAGCTGCTTGTATTCGATACATTCAACAACAAACAAAATTCGTTTCACAAGCAGCATGGTTTGCCCGTTCTATAGACTGTCAAAATTTAACTGGTAAAAAGGTTGTCGTGTTTGGCGATGTGACACATGTTGTCTGTATGACAAAAATTTTAGTTTGTGAAATGGGAATTCGAGTTGCTTGTGCTGGTACATATTGCAAACACGATGCCGATTGGTTTAGAGAACAAGTTTGGGGTTTTACGGATGAAGTATTAATTACCGATGATCATACACAAGTAAGTGAAATGATAGCACGGATTGAACCTGATTGTGTTTTTGGCACCCAAATGGAACGACATATATCTAAAAAATGGGAAATTCCGTGTGGGGTAATTTCTGCTCCAATTCATATTCAAAATTTTCCTTTAGGCTATCGACCATTTTTAGGTTATGAAGGAACAAATCAAATTGCTGATCTTGTGTATAATTCCTTTACTTTAGGAATGGAAGATCATTTATTAAAATTATTTGGAGGCCATGATACGTGGACAGTGGAAGCACAACAAGAATTATCTAGAATTCCTGGTTTTGTTCGTAATAAAGTTAAACGTAATGTTCAAAAATATGCAAACCATTTAACTGAAATTACCGTTGAAGTTATGTATGCTGCGAAAGAATCGATTGGC---
           Lobochlamys_culleus  ATGAAATTAGCTTATTGGATGTATGCAGGTCCTGCTCATATTGGTACTTTACGTGTTGCCAGCTCGTTTAAAAACGTTCATGCTATTATGCATGCTCCTTTAGGCGATGATTATTTTAATGTAATGCGATCTATGTTAGAACGTGAAAGAGATTTTACTCCTGTCACAGCAAGTATTGTAGATCGACACGTGTTAGCTCGTGGCTCTCAAGAAAAAGTTGTTGAAAATATTACAAGAAAAGATAAAGAAGAGCGTCCAGATTTAATAATCTTAACTCCAACCTGTACGAGTAGTATTTTACAAGAGGATTTACAAAATTTTGTTGAAAGAGCAGATGTGATTTTAGCCGATGTAAATCATTATCGTGTGAATGAATTACAAGCTGCTGATCGTACCTTAGAACAAATTGTTCGATTTTATCTTGAAAAAGAAAAACCATCTGCTAATATTATTGGGATTTTTACTTTAGGATTTCATAATCAACATGATTGTAGAGAATTAAAACGTTTATTAAGTGATTTAGGAATTGATATAAATGAAGTTATTCCAGAAGGTGGATCCGTTAAAAATTTAAAAAATCTTCCTAAAGCTTGGTTCAACGTTATACCTTATCGTGAAATTGGCTTAATGACAGCCGTTTATTTAGAAAAAGAATATAAAATGCCTTATGTTTCAATAACGCCTATGGGTCTTGTTAATACTGCTGCTTTTATTTTATATATTGATCAACAAACTCGTTTTGTGTCTCAAGCAGCTTGGTTTTCTCGATCAATTGATTGTCAAAATTTAACTGGCAAAAGAGCTGTTGTTTTTGGAGATGCTACTCATGCTGCTAATATGACAAAAATTTTATCACGTGAAATGGGTATTAAAGTGGCCTGCGCAGGAACATATTGTAAACACGATGCTGATTGGTTTAGAGAACAAGTATTAGGATATTGTGATCAAGTATTAATAACAGATGATCATACCCAAGTTGGTGATATGATTGCTCAAATCGAACCTGCCGCTATATTTGGAACACAAATGGAACGTCATGTTGGAAAACGTTTAGATATACCTTGTGGTGTAATTTCGGCACCAGTTCATATTCAAAACTTTCCATTAGGGTATCGTCCTTTTTTAGGTTATGAAGGTACAAATCAAATCGCAGATTTAGTTTATAATTCTTTCAGTCTTGGAATGGAAGATCATCTTTTAAGTATTTTTGGTGGTCATGATACATGGTCTTCTGAAGGTTTAGCGGAATTAAACAAAATTCCAGGTTTTGTTCGAGGAAAAGTTAAAAGAAATACAGAAAAATATGCGAAAAATATTCCTATGATAACTGTTGAAGTTATGTATGCTGCTAAAGAAGCAGTCGCAAAT
            Lobochlamys_segnis  ATGAAATTAGCGTATTGGATGTATGCAGGTCCTGCTCATATTGGGACTTTACGTGTAGCAAGTTCTTTTAAAAATGTACATGCTATTATGCACGCCCCGTTGGGAGATGATTATTTTAATGTAATGAGATCTATGTTAGAACGTGAAAGAGACTTTACACCAGTAACAGCAAGTATTGTTGATCGACATGTTTTAGCTCGAGGATCTCAAGAAAAAGTTGTAGAAAATATTACAAGGAAAGATAAAGAAGAACGTCCAGATTTAATAGTGTTAACACCTACATGTACGAGTAGTATTTTACAAGAAGATTTACAAAATTTTGTTGAAAGAGCTGATGTTCTGTTAGCAGATGTAAATCATTATAGGGTTAATGAATTTCAAGCAGCTGATCGTACTTTAGAACAAATTGTTAGATTTTATCTTGAAAAAGAAAAACCTTCAGCAAATATTATTGGCATTTTTACTTTAGGCTTTCATAATCAACATGATTGTCGGGAATTAAAACGTTTGTTAAACGATTTAGGAATTCAGGTCAATGAAATTATCCCTGAAGGAGGTTCTGTAAAAAATTTAAAAAATTTACCAAAAGCTTGGTTTAATATAATTCCTTATCGTGAAATTGGTTTAATGACAGCTGTTCTTTTAGAAAAAGAATATCAAATGCCTTATGTTTCAATAACACCAATGGGATTAGTAAATACAGCGGCTTTTATTTTATATATTGATAGTCAAACTCGTTTTGTTTCTCAAGCTGCTTGGTTTTCAAGATCAATTGATTGTCAAAACTTAACAGGAAAGAGAGCTGTGGTTTTTGGAGATGCTACACATTCCGCTAATATAACGAAAATTTTAGCACGGGAAATGGGAATTAAAGTCGCTTGCGCTGGAACGTATTGTAAACACGACGCTGATTGGTTTAGAGAACAGGTGTTAGGATATTGTGATCAAGTTTTAATAACAGATGATCATACACAAGTCGGTGATATGATTGCTCAAATTGAACCAGCAGCAATTTTTGGAACACAAATGGAACGTCACGTAGGAAAAAGATTAGATATTCCTTGTGGTGTAATTTCAGCACCTGTTCATATCCAAAATTTTCCCTTAGGCTATAGACCTTTTTTAGGATATGAAGGAACAAATCAAATTGCTGATTTAGTTTATAATTCTTTTAGTCTTGGAATGGAAGATCATCTTTTAAGTATTTTTGGAGGTCATGATACATGGTCAACAGACGGTTTAGCTGAATTAAATAAGATTCCAGGTTTTGTTCGAGGAAAAGTTAAAAGAAATACAGAAAAATATGCTAAAAATATTTCTATTATAACTGTTGAAATTATGTATGCCGCTAAAGAAGCTGTTGGAGCA
           Microglena_monadina  ATGAAATTAGCTTATTGGATGTATGCTGGACCAGCTCATATTGGAACATTACGTGTTGCAAGTTCTTTTAAAAATGTTCATGCAATTATGCATGCTCCTTTAGGAGATGATTACTTTAATGTAATGCGCTCTATGCTAGAACGTGAAAGAGATTTTACACCCGTTACAGCTAGCATTGTAGATAGACATGTTTTAGCCCGCGGATCTCAAGAAAAAGTAGTTGAAAATATCACAAGAAAAGATAAAGAAGAAAAACCGGATTTAATTGTTTTAACTCCAACATGTACTTCAAGTATTTTACAAGAAGATTTGCAAAATTTTGTCAATAGAGCAGATGTAATATTAGCAGATGTAAATCATTATCGTGTGAATGAATTGCAAGCAGCTGATAGAACATTAGAACAAATTATTCGTTTTTATTTAGAAAAAGTAAAACCATCTGCAAATATTTTAGGGATTTTTACTTTAGGATTTCACCACCAACATGATTGTCGTGAGTTAAAACGTTTATTAAATGATCTTGGGGTAGAGGTAAATGAAGTAATTCCTGAAGGTAGTTCAGTAACTAATTTAAAAAATTTGACAAAAGCTTGGTTTAATTTAGTTCCTTATCGTGAAGTAGGTCTAATGAGTGCAATTTTTTTAGAAAAAGAATATTTAATGCCATATGTAGCAATTACACCTATGGGTATTAGAGAAACTGCTGAATGTATACGTTACATTGAACAACAAACACGTTTTATTTCTCAAGCCACTTGGTTTTCTCGATCAATTGACTGTCAAAATTTAACTGGAAAACGAGCAATTGTTTTTGGGGATGCTACACATGCTGCTTCAATGACTAAAATTTTAACTCAAGAAATGGGTATTCGTGTTGTTTGTGCCGGAACATATTGTAAACATGATGGTGATTGGTTTAGAGATCAAGTAAAGGGTTTTTGTGATCAAATTTTAATTACAGATGATCATACTCAAGTAGGAGATATTATTGCAAAACTAGAACCGGCTGCTATTTTTGGTACACAAATGGAACGTCATGTAGGAAAACGTTTAGATATTCCTTGTGGAGTTATTTCTGCACCAGTTCATATTCAAAACTTTCCTTTAGGTTATAGACCTTTTTTAGGCTATGAAGGCACTAACCAAATAGCAGATTTAGTTTATAATTCATTTAGTCTTGGTATGGAAGATCATTTATTGGAAATTTTTGGTGGGCATGATACATGGGCATCTGATGGTTTAGCTGAATTAAATAGAATTCCTGGCTTTGTTCGTGGGAAAGTCAAACGTAATACTGAAAAATTTGCGAATAATCTTAATCTTATAACTGTTGAAGTAATGTTTGCAGCAAAAGAAGCTCTTAGC---
                 Microspora_sp  ATGAAATTAGCTTATTGGATGTATGCTGGACCAGCTCATATTGGCACATTACGTGTCGCTAGTTCATTCAAAAATGTTCATGCAATAATGCACGCACCTTTAGGTGATGATTATTTTAACGTAATGCGATCCATGTTAGAACGTGAACGTGATTTTACACCAGTTACTGCAAGCATTGTGGATCGTCATGTTTTGGCGCGTGGTTCAAGAGATAAAGTTGTAGAAAATATTACTCGAAAAGATAAAGAAGAACGTCCAGATCTTATTGTTCTTACTCCAACTTGTACTTCTTCAATACTTCAAGAAGATCTTGGAAACTTTACACAACGTGCTGATGTTATTTTGGCTGATGTTAATCATTATAGAGTTAACGAATTACAAGCTGCCGATAGAACGCTTGAACAAATCGTTCGTTATTATATTGAAAAAGCTAAACCTTCTACAAATATTTTAGGTGTTTTTACTTTAGGTTTTCATAATCAACACGATTGTAGAGAACTTAAACGTTTACTAAATGATTTGGGTATTCAGATTAATGAAATTATCCCAGAAGGAGGATCGGTTAAAAATTTAAAAAATTTAACAAAAGCTTGGTTTAATATTGTTCCGTATCGAGAAGTGGGTTTAATGAGTGCCATTTATTTGGAACAAGAATATAATATGCCTTATGTGTCTACAACACCTATGGGTGTTGTAGACACTGCAACTTGGATTAGATATATTGACCAACAAACAAGATTTGTTTCGCAAGCAGCCTGGTTTTCTCGTTCTATTGATTGTCAAAATTTAACAGGAAAAAAAGCTGTGGTTTTTGGAGACGCAACACATGCAGCCTCAATGACTAAAATTTTAGCGCGTGAAATGGGTATCCGTGTTGCTTGTGCTGGAACATATTGTAAGCATGATGCGGATTGGTTTAGAGAGCAGGTTTTAGGTTTTTGTGATCAAGTTCTCATTACTGATGATCACACGCAAGTAGGTGATATTATTTCAAAAATTGAGCCGGCTGCTATTTTTGGTACACAAATGGAACGTCATGTTGGTAAACGTTTGGATATTCCTTGTGGAGTTATTTCTGCCCCTGTTCATATTCAAAACTTTCCTTTAGGATATCGCCCTTTTTTAGGTTATGAAGGAACAAATCAAATTGCCGACTTAGTCTATAATTCTTTTTCACTTGGAATGGAGGATCATTTATTAGACATTTTTGGCGGCCACGATACATGGGCACCAGATGGACTAGCCGAACTTAATAAAATCCCAGGATTTGTTCGCAATAAAGTAAAAAGAAACACGGAAAAATATGCTAATAATATTTCAAATATTACTGTAGAAGTGATGTTTGCAGCTAAAGAAGCTGTTGGTGCT
       Mychonastes_homosphaera  ATGAAATTAGCTTATTGGATGTATGCCGGACCGGCGCATATTGGTACATTACGTGTAGCCAGTTCTTTTAAAAATGTGCACGCCATTATGCATGCTCCCCTAGGGGATGATTACTTTAACGTTATGCGTTCGATGTTAGAACGTGAACGTGATTTTACTCCTGTTACTACAAGTGTTGTGGATCGACATGTTTTAAGTCGTGGGTCGCAAGAAAAAGTATCAAACTTAATTACCCGCAAAGATAAAGAAGAACAGCCAGATTTAATTGTATTAACACCTACTTGTACATCAAGTCTATTACAAGAAGATTTAGACAACTTTGTAAAACGAGCAGACGTTTTATTAGCTGATGTAAACCATTATCGAATTAATGAGCTTCAAGCAGCTGATCGAACATTAGAACAAATTGTCCGATTTATTATGGAAAAACTACGTCCTTCTGTTAATATTATTGGCCCATTTACTCTAGGTTTCCATAATCACCACGATTGTCGTGAATTAAAACGATTATTCAATGATTTAAATATTGAGGTAAACCAAATGATTCCAGAAGGAGCATCGGTTTATGACTTAAAAGACCTGCGTCGAGCATGGGTCAATATTGTTCCCTATCGTGAAGTTGGGGTAATGACCGCGCAATATTTATATGAGCAATTCGGGATGCCTTATGTTGATGTGATCCCAATGGGTGTTTCGGAAACTGAAAACTTTATTCGTTACATTGCCCAACAAAAACAATACCTATCACAATCATCTTGGTTTGCTAGATCAATCGACTGTCAAAATTTAACAGGTAAGAAGGTAGTTGTATTTGGAGATGCAACCCACGCGGCTGGAATGACCAAGGTCTTAAGTCGAGAAATGGGTATTGACGTAGTCTGCGCTGGTACTTACTGTAAACATGACGCGGATTGGTTCCGTGACCAAGTAAAAGGGTTTACACCACAAGTTTTAATCACTGACGACCATACACAAGTCGGTGAAGTTATTACAGAATTAGCCCCGTCAGCTATTTTTGGGACTCAAATGGAACGTCACGTGGGAAAACGTCTGGGCATCCCATGTGGAGTAATTTCTGCTCCTGTACATATTCAAAATTACCCACTCGCGTTTAAACCTTTCTTAGGTTATGAAGGCAGTAACCAAATCGCCGATTTAGTTTATAACTCATTTAGTTTAGGCATGGAAGACCATTTACTTGAAATTTTTGGTGGACATGACACATGGGACGAAGAATCAAGCAGTGAATTATCGAAAATCCCTGGGTTTGTGCGTGGTCGTGTAAAAGCGAACACTGAAAAGTTTGCGCGTCAAATTACAGAAATCACGCTGGATGTTTTATTTGCTGCGAAAGAGTCGTTAGGGGCC
           Mychonastes_jurisii  ATGAAATTAGCTTATTGGATGTATGCCGGACCGGCTCATATTGGAACTTTACGTGTAGCCAGTTCTTTTAAAAATGTTCATGCCATTATGCATGCTCCTCTAGGGGATGACTATTTTAATGTAATGCGTTCTATGTTAGAGCGTGAACGTGATTTTACCCCAGTAACCACAAGTGTGGTGGACCGACACGTTTTAAGTCGTGGGTCCCAAGAAAAAGTATCAAACTTAATTACACGCAAAGATAAAGAAGAACAACCCGATTTAATTGTATTAACACCAACGTGTACTTCTAGTCTTTTACAAGAAGATTTAGCCAATTTTGTGAAACGTGCCGATGTTTTATTAGCGGATGTGAATCACTATCGAATTAACGAGCTACAAGCAGCTGACCGAACACTCGAACAGATTGTCCGTTTTATTATGGAAAAATTACGACCTTCTGTAAATATTATTGGACCTTTTACCTTAGGCTTTCACAATCACCATGATTGTCGTGAATTAAAACGATTATTTACGGATTTAAACATTGAAGTCAATCAAATGATTCCAGAAGGAGCTTCCGTTTATGATTTAAAAGACCTACGTAAAGCTTGGGTAAACATTGTGCCTTATCGTGAAGTTGGCGTTATGACAGCCCAGTATTTACATGAGCAGTTTGCTATGCCTTATGTGGATGTGATTCCTATGGGAGTCTCTGAAACTGAAAAATTCATTCGTTATATTGCTCAACAAAAACAATACTTATCTCAATCTTCGTGGTTTGCACGATCAATTGACTGTCAAAACTTAACTGGGAAAAAAGTGGTGGTTTTTGGAGATGCCACACATGCTGCTGGAATGACCAAACTTTTAAGTCGTGAAATGGGAATTGATGTGGTATGTGCTGGTACATATTGTAAGCATGATGCTGACTGGTTCCGTGATCAAGTAAAAGGCTTTACGCAACAAGTTTTAATTACAGATGACCATACTCAAGTTGGAGAAGTTATTGCTGAATTAGCCCCGTCGGCTATTTTTGGAACACAAATGGAACGTCACGTAGGAAAACGTTTAGGCATTCCATGTGGTGTAATTTCAGCGCCTGTTCACATTCAAAACTATCCGCTGGCTTTTAAACCGTTTTTAGGCTATGAGGGCAGTAATCAAATTGCTGATTTAGTTTATAACTCATTTAGTTTAGGTATGGAAGACCATTTACTTGAGATTTTTGGGGGACATGACACTTGGAATGAGGAAGCCAGTGGTGAATTAGCTAAAATCCCAGGATTTGTGCGTGGTCGAGTAAAAACCAATACTGAAAAATTTGCGCGTCAAATTTCAGAAATCACGCTGGAAGTGTTATTTGCGGCTAAAGAATCTTTAGGAGCT
      Oedocladium_carolinianum  ATGAAATTAGCTTATTGGATGTATGCAGGGCCTGCGCATATCGGAACATTACGTGTTGCTAGCTCGTTTAAAAATGTTCATGCTATAATGCACGCCCCTTTAGGTGACGATTATTTTAATGTAATGCGTTCAATGTTAGAGCGCGAAAGAGATTTTACACCTGTGACGGCTAGTATTGTAGATCGTCATGTATTAGCGCGCGGCTCTCAAGAAAAAGTTGTAGAGAATATAACTCGAAAAGATAAAGAAGAACATCCTGATTTAATTATATTAACACCCACTTGTACTTCAAGTATTTTACAAGAAGATTTGCAAAACTTTGTAGATCGTGCTGATGTTCTTTTAGCTGACGTGAATCATTATCGTGTCAATGAATTACAAGCAGCAGATCGAACATTAGAACAGGTTGTTCGATTTTATCTCGAAAAAGAAAAACCCTCTGTAAATATTTTAGGTATTTTTACACTGGGTTTTCATAATAATCATGACTGTCGCGAACTTAAACGTTTATTGAACGATTTAGGAATTGAAGTTAATGAAGTAATTCCCGAAGGAGGATCTATTCAAAATTTAAAAAATTTACCAAAAGCTTGGTTAAATATTGTTCCATATCGTGAAGTCGGTTTAATGACCGCCGTTTATTTAGAAAAAGAATTTCAAATGCCTTATGTGGATTTGACACCAATGGGATTGGTTGAAACAGCAGCTTTTATTCGTTATATCGATAAACAAACTCGTTTTGTTTCTCAAGCTGCTTGGTTTTCTCGTTCAATAGATTGTCAGAATTTAACTGGCAAAAAAACCGTTGTTTTTGGTGATGCAACTCATTCAGTTTTAATGACAAAAATTCTAACAAGAGAGATGGGTCTTAGAGTTGCATGTGCCGGAACATATTGTAAACACGATGCAGATTGGTTCCGTGAACAAGTTTTAGGTTTTTGTGATGAAGTATTAATTACTGATGATCATACACAAGTTGCGGATATGATTGCTCGTTTAGAACCGGCTGCTATTTTTGGAACCCAAATGGAACGTCATGTTGGAAAAAGATTAGATATTCCTTGCGGTGTTATTTCTGCACCGGTACATATTCAAAATTTTCCGTTAGGTTATCGACCATTTCTTGGTTACGAAGGAACAAATCAAATAGCAGATTTAGTTTATAATTCATTTACTTTAGGTATGGAGGATCATTTACTTGAAATTTTTGGTGGTCATGATAATTGGTCTCAAGACGCATTATTAGAGTTAGGTAAAATTCCAGGATTTGTTCGTGGAAAAGTGAAACGAAATACGGAGAAATTTGCCAATGGAATTAATCAAGTTACTATTGATGTTATGTATGCAGCTAAAGAATCGGCAGGAGCA
      Oedogonium_angustistomum  ATGAAATTAGCTTATTGGATGTATGCAGGGCCAGCGCATATTGGAACATTACGTGTTGCTAGCTCATTTAAAAATGTTCATGCTATAATGCACGCCCCGTTAGGTGACGATTATTTTAATGTAATGCGTTCCATGTTAGAACGTGAAAGAGATTTTACACCTGTTACGGCAAGTATTGTTGATCGTCATGTATTAGCTCGTGGTTCTCAAGAAAAAGTCGTAGAGAATATAACTCGAAAAGATAAAGAAGAAAACCCTGATTTAATTGTATTAACACCTACTTGTACCTCGAGTATTTTACAAGAAGATTTACAAAACTTTGTAGATCGCGCAGATGTTTTGTTAGCTGACGTTAATCATTATCGTGTCAATGAGTTGCAAGCAGCAGATCGGACATTAGAGCAGGTTGTTAGATTTTATATTGAAAAAGAAAAACCCTCTGTAAATATATTAGGTATTTTTACACTGGGTTTTCATAATAATCATGACTGTCGTGAGCTTAAACGTTTATTGAATGATTTAGGAATTGAAGTTAATGAAGTCATTCCGGAAGGTGGATCTATTAAAAATTTAAAAAATTTACCAAAAGCTTGGTTAAATATTGTTCCGTATCGTGAGGTTGGTTTAATGACTGCAGTTTATTTAGAAAAAGAATTTCAAATGCCTTATGTTGATTTGACACCAATGGGATTAGTTGAAACCGCTGCTTTTATTCGTTATATAGACAAACAAACTCGTTTTGTTTCTCAAGCTGCTTGGTTTTCTCGTTCAATAGATTGTCAAAATTTAACTGGTAAAAAAACTGTTGTTTTCGGTGATGCAACTCATTCAGTTTTGATGACAAAAATTCTAACAAGAGAAATGGGCCTTCGAGTTTTATGTGCTGGAACATATTGTAAACATGATGCTGATTGGTTTCGTGAACAAGTTTTAGGGTTTTGTGATGAAGTATTAATTACTGATGATCATACTCAGGTTGCAGACATGATTGCTCGTTTAGAACCTGCTGCTATTTTTGGAACTCAAATGGAACGTCATGTTGGAAAAAGATTAGATATTCCTTGTGGTGTAATTTCTGCACCAGTTCATATTCAAAACTTTCCATTAGGTTATCGACCGTTTCTTGGTTATGAAGGAACAAATCAAATAGCAGATTTAGTTTATAATTCATTTACTTTAGGGATGGAAGATCATTTACTTGAAATTTTTGGTGGTCATGATAATTGGTCTCAAGATGCCTTATCAGAATTAGGAAAAATTCCAGGATTTGTTCGTGGAAAAGTCAAACGCAATACGGAAAAATTTGCTAATGGAATCAATCAAATAACTATTGATGTTATGTATGCAGCTAAAGAATCTGCTGGGGCA
          Oedogonium_cardiacum  ATGAAATTAGCTTATTGGATGTACGCCGGGCCAGCACATATTGGAACACTACGTGTTGCTAGCTCATTTAAAAATGTTCATGCTATAATGCACGCCCCTTTAGGTGACGATTATTTTAATGTAATGCGTTCAATGTTAGAACGTGAAAGAGATTTTACACCTGTTACGGCAAGCATTGTAGATCGTCATGTCTTAGCCCGTGGTTCTCAGGAAAAAGTCGTGGAGAATATAACTCGAAAAGATAAAGAAGAACATCCTGATTTAATTTTATTAACACCTACTTGTACATCAAGTATTTTACAAGAAGATTTACAAAACTTTGCAGACCGTGCAGATGTTCTGTTAGCAGATGTTAATCATTATCGTGTCAATGAGTTACAAGCAGCAGATCGAACATTAGAACAGGTTGTTCGCTTTTATCTTGAAAAAGAAAAACCTTCTGTAAATATTTTAGGTATTTTTACACTAGGTTTTCATAATAATCACGACTGTCGTGAGCTTAAACGTTTATTGAATGATTTAGGAATCGAAGTTAATGAAGTTATTCCAGAGGGCGGATCTATTCAAAATTTAAAAAATTTACCAAAAGCTTGGTTAAATATTGTTCCATATCGTGAAGTTGGTTTAATGACGGCAGTTTATTTAGAAAAAGAATTTAAAATGCCTTATGTCGATTTGACACCAATGGGATTAGTTGAAACAGCTGCTTTTATCCGTTATATCGATAAACAAACTCGTTTTGTTTCTCAAGCTGCTTGGTTTTCTCGTTCAATCGATTGTCAAAATTTAACTGGTAAGAAAACCGTTGTTTTTGGGGATGCAACTCATTCAGTTTCCATGACAAAAATTCTAACAAGGGAAATGGGTCTTCGTGTTGTGTGTGCCGGAACATATTGTAAACATGATGCAGACTGGTTTCGTGAACAAGTTTTCGGATTTTGCGATGAAGTATTAATTACCGATGATCATACTCAAGTTGCAGATATGATTGCTCGTTTAGAACCTGCTGCAATTTTCGGAACTCAAATGGAACGTCATGTTGGGAAAAGATTAGATATTCCTTGTGGTGTAATTTCTGCACCAGTGCACATTCAAAATTTTCCATTAGGTTATCGACCTTTTCTTGGTTATGAAGGAACAAATCAAATAGCGGATTTAGTTTATAATTCATTTACTTTAGGTATGGAAGATCATTTACTTGAAATTTTCGGTGGTCATGATAATTGGTCTCAAGATGCATTATTAGAGTTAGGAAAAATTCCAGGCTTTGTTCGTGGAAAAGTCAAACGAAATACAGAAAAATTTGCTAATGGAATCAATCAAATTACTATTGATGTTATGTATGCAGCAAAAGAATCGGCAGGAACA
        Oogamochlamys_gigantea  ATGAAATTAGCTTACTGGATGTACGCTGGACCTGCTCATATAGGAACATTGCGGGTTGCAAGTTCTTTTAAAAACGTGCATGCAATAATGCATGCGCCCTTAGGAGATGACTATTTTAATGTTATGCGTTCAATGTTAGAACGTGAAAGGGATTTTACCCCAGTTACTACAAGTATTGTTGATCGACATGTTTTAGCACGAGGTTCTCAAGAAAAAGTTGTTGAGAATATAACAAGAAAAGATAAAGAAGAACGCCCTGATTTAATTTTATTAACACCAACATGTACTAGTAGTATTTTACAGGAGGATTTGCAAAATTTCGTGGATCGCTCTGACATTATTTTAGCTGATGTTAATCATTATAGGGTAAATGAGCTACAAGCTGCAGATCGAACATTAGAACAGATTGTAAGGTTTTATCTTGAAAAAGAACAACCTTCAGCAAATATTATAGGTATCTTTACATTAGGATTTCATAATCAACATGATTGTCGTGAATTGAAACGTTTATTAAATGATTTAGGTATTAAGATAAACGAAATTATTCCTGAAGGGGGTTCTGTAACAAATTTAAAAAATCTCCCAAAAGCATGGTTTAATATCGTTCCATATCGAGAAATTGGTTTAATGACAGCTATTTATTTGGAAAAACATTATCAAATGCCATATATTACTACTACACCTATGGGAGTAATCGATACTTCTGCTTTTATTTTATATATTGATCAACAAACTCGTTTTGTTTCTCAAGCAGCTTGGTTTTCAAGATCAATTGATTGTCAAAATTTAACAGGTAAAAAAGTCGTTGTTTTTGGAGATGCTACTCATGCTGCTCAAATGACCAAAATTTTATCGAGAGAAATGGGAATACGGGTTGCTTGTGCAGGTACTTATTGTAAACATGACGCAGATTGGTTTAGAGAACAAGTTTTAGGTTATTGTGATAAAGTTTTAATTACTGATGATCATACAATAGTTGGTGATATAATTGCCCAGATTGAACCCGCCGCTATTTTTGGAACTCAAATGGAACGTCATGTTGGAAAACGTTTAGATATACCTTGTGGTGTTATCTCAGCACCTGTTCATATCCAAAATTTTCCATTAGGTTATCGTCCTTTTTTAGGTTATGAAGGCACAAATCAAATAGCAGATTTAGTTTATAATTCTTTTAGTCTCGGAATGGAAGATCATCTTTTAAGTATTTTTGGTGGTCATGATACATGGTCTTCTGAAGGTTTAGCCGAATTAAATAAAATCCCAGGCTTTGTTCGTGGAAAAGTTAAAAGAAATACTGAAAAATATGCAAAAGATATATCAATAATTACTGTTGAAGTAATGTTTGCTGCTAAAGAAGCGGCTAGTGCA
        Ourococcus_multisporus  ATGAAATTAGCTTATTGGATGTATGCCGGTCCAGCTCATTTAGGTACATTACGTGTAGCCAGTTCGTTTAAAAACGTACATGCCATTATGCACGCTCCTTTAGGAGATGATTATTTTAACGTAATGCGTTCTATGTTAGAACGCGAGCGAGATTTCACACCAGTTACAGCCAGCATCGTAGATCGTCATGTATTAGCTCGTGGCTCTCAAGAAAAAGTTGTAGAAAATATTACTAGAAAAGATAAAGAAGAACATCCAGATTTAATTGTATTAACACCTACATGTACATCAAGTATTTTACAAGAAGATTTACAAAATTTTGTAAATCGTGCTGATGTTATTTTAGCTGACGTTAATCATTATAGAGTTAATGAAATTCAAGCTGCAGATCGTACGTTAGAACAAATTGTTCGTTTTTATTTAGAAAAAGAAAAACCTTCAGCCAATATTTTAGGAATTTTTACGTTAGGATTTCATAACACACATGATTGCCGTGAATTAAAACGTCTTTTAAATGATTTAGGTATCAAAGTTAATGAAATTATTCCAGAAGGTTGTTCCGTTCAAAACTTAAAAAATCTTTCAAAAGCCTGGTTTAATATTGTTCCTTACAGAGAAATTGGTCTTATGACGGCTGTTTATTTAGAAAAAGAATTAAAAATGCCTTACGTATCCATTACCCCTATGGGTGTCATTAATACAGCAAGTTTTATTCGATATATTAATCAACAAACTAAATTTGTCTCACAAGCTGCATGGTTTTCGAGATCGATCGATTGTCAAAATTTAACAGGAAAAAAAACGGTCGTATTTGGAGATGCAACTCATGCAGCAAACATGACTAAAATTTTAGCTCGTGAAATGGGAATTCAAGTTGTTTGTGCAGGAACTTACTGTAAACACGATGCAGATTGGTTTCGTGAACAAGTTTTAGGATTTTGTGATGAAGTTTTAATCACAGAGGACCATACTCAAGTAGGTGAAATGATTGCTCGAGTAGAACCTTCAGCTATTTTTGGAACTCAAATGGAACGACATGTAGGTAAACGTTTAGATATTCCGTGTGGAGTTATTTCAGCACCAGTTCATATTCAAAATTTCCCTTTAGGTTATCGTCCGTTTTTAGGTTATGAAGGAACTAATCAAATTGCAGATTTAGTTTATAATTCATTTACTCTTGGAATGGAAGATCACTTGTTAGAAATTTTTAACGGTCATGATACATGGTCAAAAGAAGCTTTAGAAGAACTTTCTCGTGTTCCTGGATTTGTACGAGGTAAAGTGAAACGTAACGTTGAAAAATTTGCAAACAATCTGCATTCTATTACACTAGAAACTATGTATGCTGCTAAAGAGTCAGTGAATGCT
         Palmellopsis_texensis  ATGAAATTAGCGTATTGGATGTATGCCGGACCCGCTCATATTGGAACATTGCGTGTAGCCAGTTCTTTTAAAAATGTACATGCTATAATGCATGCACCCTTAGGTGATGACTATTTTAATGTAATGCGTTCTATGTTAGAAAGAGAAAGAGATTTTACTCCCGTAACAGCCAGCATAGTTGATCGACATGTATTAGCACGCGGTTCTAGAGAAAAAGTGGTTGAAAATATTACTAGAAAAGATAAAGAAGAACGTCCAGATTTAATTTTATTAACACCCACATGCACCAGCAGTATTCTACAAGAAGATTTACAAAATTTTGTAGATCGTGCTGATGTCATTTTAGCAGATGTTAATCATTATAGAGTAAATGAATTGCAAGCAGCAGATCGCACATTAGAACAAGTTGTTAGATTTTATCTTTCTCGTGAAAAGCCATCTGCAAACATTTTAGGGATTTTTACATTAGGTTTTCATAATCAACACGATTGTCGTGAGTTAAAACGTTTGCTAAATGATTTAGGTATTCTTGTTAATGAAATAGTCCCTTCAGGAGCGTCCGTTACTAATTTAAAAAATTTACCAAAAGCTTGGTTTAATATAGTACCTTATCGCGAAATTGGATTAATGACCGCTGTTTACTTAGAAAAACACTTTCAAATGCCCTATATTGCAGTGACTCCTATGGGAATTGTCGATACCAAGACTTTTATAAGCTATATTGATCAGCAAACACGCTTCGTTTCTCAAGCTGCTTGGTTTTCACGTTCAATTGACTGTCAAAATTTAACCGGAAAAAGAGCTGTTGTTTTTGGGGATGCGACGCATGCTGCCCAAATGACCAAAATTTTATCTAGAGAAATGGGAATTCGAGTAGCTTGTGCAGGAACATATTGCAAGCATGATGCCGATTGGTTTAGAGAACAAGTTTTAGGATATTGTGATCAAGTTTTAATTACAGATGATCATACACAAGTTGGTGATATGATTGCTCAAATCGAACCCGCTGCTATTTTTGGAACTCAAATGGAACGTCATGTAGGTAAACGTTTAGATATTCCTTGTGGAGTTATATCAGCGCCTGTTCATATTCAAAATTTTCCATTAGGCTATCGTCCATTTTTAGGCTATGAAGGGACAAATCAAATTGCTGATTTAGTTTATAATTCTTTTAGTCTTGGTATGGAGGATCATCTTTTAAGTATTTTTGGTGGTCACGATACATGGTCAATAGAAGGCTTAGCCGAATTAAATAAAATACCAGGTTTTGTTCGTGGAAAAATTAAACGAAATACAGAAAAATATGCTAAAAATATACAAACCATTACTGTTGAAGTTATGTATGCTGCAAAAGAAGCCGTAAACGCT
       Parallela_transversalis  ATGAAATTAGCTTATTGGATGTACGCTGGACCAGCTCATATTGGAACTTTGCGTGTAGCAAGTTCATTTAAAAAAGTGCATGCTATTATGCATGCACCTTTAGGAGATGATTACTTTAATGTAATGCGTTCAATGTTAGAACGTGAACGTGACTTTACTCCTGTAACTGCCAGTATTGTGGATCGTCACGTTTTAGCTCGAGGTTCTCAGGATAAGGTTGTTGAAAACATTACTCGCAAAGATAAAGAAGAAGAACCTGACTTAATTCTTTTAACGCCGACTTGTACTTCGAGTATTTTACAGGAAGATTTAGAAAACTTTGTTCAACGCGCTGATGTTATTTTAGCAAATGTTAACCATTATCGTGTTAATGAACTGCAAGCTGCGGATAGAACATTAGAACAAATTGTCCGCTATTATTTAGAAAAAGAAAAACCATCAGCTAATATTTTAGGAATTTTTACTTTAAGCTTTCACAGTCAACATGATTGTAGAGAACTGAAACGTTTGTTAAATGATTTAGGAATCGAAGTTAATGAAGTCATTCCAGAAGGATGTTCGGTTCAAAATCTAAAAAATTTAGCAAAAGCTTGGTTCAATATTATACCTTATCGAGAAGTCGGTTTAATGAGTGCAGTTTACTTAGAACAAGAATATAATATGCCTTACGTCTCTATTACTCCAATGGGTATAGTAGATACAGCTTCCTTTATTCGATATATTGATCAACAAACTAAATTTCTTTCTCAAGCCGCTTGGTTTTCAAGATCTATTGATTGTCAAAATTTAACTGGAAAAAAAGCCGTTGTTTTTGGTGATGCTACACATGCTGCTTCTATGACAAAAATCCTTGCTCGCGAAATGGGAATTCGTGTGGCTTGTGCTGGTACATATTGCAAGCATGATGCTGACTGGTTTAGAGAGCAAGTTCTGGGATTTTGCGATCAAGTTCTTATTACGGACGATCATACCCAAGTTGGTGATATTATTTCACAAATTGAACCTGCTGCTATTTTTGGAACTCAAATGGAGCGACATGTTGGCAAAAGATTAGATATTCCTTGCGGAGTTATTTCCGCTCCTGTTCACATTCAAAACTTTCCATTAGGATATAGACCTTTTTTAGGCTATGAAGGAAGCAATCAAATAGCTGATTTAGTCTACAATTCATTTAGTCTAGGAATGGAAGATCATCTTTTAGAAATATTTGGAGGTCACGATACATGGGCACCTGATGGCCTATCTGAATTACAGAAAATTCCAGGTTTTGTACGTGGAAAAGTCAAAAGAAATACAGAAAAATTTGCCAAAGGTATTCAAATGATTACCGTGGAAACGATGTTTGCTGCCAAAGAAGCGGTTGGAGCT
             Pediastrum_duplex  ATGAAATTAGCATATTGGATGTATGCAGGTCCTGCTCATATGGGAACTCTAAGAGTTGCAAGTTCATTTAAAAATGTGCATGCTATTATGCATGCTCCATTAGGTGATGATTATTTTAATGTAATGCGTTCAATGTTAGAAAGAGAAAGAGATTTTACTCCTGTTACAACAAGTATTGTTGATCGTCACGTGTTAGCACAAGGTTCACAAGAAAAAGTAGTTGAAAACATAACACGAAAAGACAAAGAAGAAAATCCTGATTTAATTTTACTTACTCCTACTTGTACTTCTAGTATTTTACAAGAAGATTTACAAAATTTTGTAAATCGAGCTGATGTTATTTTGGCTGATGTTAACCATTATAGAGTAAATGAACTTCAAGCAGCAGATAGAACTTTAGAACAAATTGTTCGTTTTTATATTGAACGAGAAAAACCTTCTGTTAATATTTTAGGTATTTTTACTTTAGGATTTCATAATCAACATGATTGTAGAGAATTAAAACGTTTATTAGCTGATTTAAATATTGAAGTAAATTTAGTAATTCCTGAAGGAAGTTCTGTTCATGAATTAAAAAATTTAACAAAAGCATGGTTTAATATTGTACCTTATAGAGAAGTTGGTCTAATGACAGCAGATTTTTTAGAAAAAGAATATCAAATGCCATTTATTTCAATAACTCCAATGGGAATTCAACAAACTTCTCAATTTATTTATTATGTAAAAAAACAAACTCAATTTATTTCTCAAGCTGCATGGTTTTCTCGCTCAATTGATTGTCAAAATTTAACAGGAAAAAGAACTGTCGTTTTTGGAGATGCAACTCATGCAGCTGCTATGACTAAAATTTTAACAACAGAAATGGGACTTCAAGTTGTTTGTGCAGGGACTTATTGTAAACAGGATGCTGATTGGTTTCGAGAACAAGTTTTAGGATATTGTGATCAAGTTTTGATCACAGATGATCATACTAAAGTTGGAGATATGATTACCCGTTTAGAACCTGCTGCAATTTTTGGCACTCAAATGGAAAGACATATTGGAAAAAAACTTGAAATTCCTTGTGGAGTTATATCTGCTCCTGTACATATTCAAAATTTTCCATTATCTTATCGCCCTTTTATTGGTTATGAAGGTACAAATCAGATTGCTGATTTAGTTTATAATTCATTCACTTTAGGAATGGAAGACCATTTACTTGAAATTTTTAATGGTCATGACACATGGTCTGATGAAGCTTTAAAAGAATTATCTGGTGTTCCAGGTTTTGTGCGTGGAAAAGTGAAAAAAAATGTTGAAAAATTTGCTAATAATCATTCATTTATTACTTTAGAAATAATGTTTGCAGCTAAAGAAGCTGTTAATGCT
         Phacotus_lenticularis  ATGAAATTAGCTTATTGGATGTATGCAGGTCCTGCTCATATTGGAACATTACGTGTTGCAAGCTCTTTTAAAAATGTTCATGCTATTATGCATGCACCTTTGGGTGATGATTATTTTAATGTTATGCGATCTATGCTAGAACGTGAACGTGATTTTACTCCAGTGACTGCTAGTATTGTAGATCGACATGTTTTAGCTCGTGGTTCACAAGAAAAAGTGGTTGAAAATATTACACGCAAAGATAAAGAAGAAAATCCTGATTTAATTCTTCTAACACCAACATGTACTAGCAGTATTTTACAAGAAGATTTACAAAATTTTGTTGATCGTGCTGATGTTATTTTAGCAGATGTAAATCATTATAGAGTTAATGAATTTCAAGCAGCAGATCGTACATTAGAACAAATTGTAAGATTTTATTTAGAAAAACTGAAACCATCAGCAAATATTTTAGGTGTTTTTACTTTAGGCTTTCATAACCAACATGATTGCCGTGAATTAAGACGCTTGTTAAATGATTTAGGAATTGATGTAAATGAGGTTATTCCTGAAGGTGGAGAAGTTTCAAATCTTAAAAATTTACCAAAAGCTTGGTTTAATTTTGTCCCATATCGTGAAGTTGGATTAATGACTGCAATTTATCTTCAAAAAGAATTTAATATGCCTTATGTTGCAACAACTCCAATGGGGTTAGTGGATACAGCAACATGTATTCGTTATATTGAAGATCAAACTCGTTATCTTTCACAAGCGGCTTGGTTCTCACGCTCAATTGACTGTCAAAATTTAACTGGGAAAAAAACAGTTGTTTTTGGTGATGCAACACATGCTGCAGCAATGACAAAAATTTTAGCACGTGAAATGGGTATTCGTGTGGCATGTGCAGGAACATATTGTCGTCATGATGCAGATTGGTTTAGAGAACAAGTTGTTGGTTTTTGTGATCAAGTTTTAATTACTGATGACCATACCCAAGTTGGTGATATGATTGCAAAATTAGAACCTTCAGCTATTTTTGGAACACAAATGGAACGTCACGTTGGAAAACGATTAGACATTCCTTGTGGAGTTATTTCAGCTCCTGTTCATATTCAAAATTTCCCATTAGGTTATCGTCCTTTTTTAGGATATGAAGGTTCTAACCAGATTGCTGATTTAGTTTATAACTCATTCAATTTAGGAATGGAAGAACACTTATTAACTATCTTTGGAGGACATGATAGTTGGTCCAATGAAGCTCAAGTAGAGCTTCAAAAAGTTCCAGGATTTGTGCGTAACAAAGTTAAAATCAAAACTGAAAATTATGCACAAAAAATGAACCTTATTACAGTTGAAGTCATGTATGCTGCTAAAGAAGCTGTTGGTTCT
            Pleodorina_starrii  ATGAAATTAGCTTATTGGATGTACGCAGGTCCTGCACATATTGGGGTCCTTCGCGTTAGTAGTTCTTTTAAAAATGTACATGCAATTATGCATGCACCCCTTGGGGATGATTATTTTAATGTTATGAGGTCAATGTTAGAACGTGAACGTGATTTTACTCCAGTTACAGCGAGTATAGTTGACCGACATGTTTTAGCAAGAGGTTCACAAGAAAAAGTCGTTGAAAATATTACACGAAAAAATAAAGAAGAAACACCAGATTTGATATTATTAACACCTACATGTACCTCTAGCATTCTACAAGAAGATTTACAAAATTTTGTTGAAGGCGTCGATGTTATTTTAGCTGATGTAAATCATTACAGAGTGAATGAATTACAAGCCGCGGATCGATCTCTGGAACAAATTGTACGTTTTTATATTGAAAAAGAAAAACCTTCGGTAAATATTATCGGGATTTTTACATTAGGTTTTCATAATCAACATGACTGCCGAGAATTAAAACGTTTATTTAATGATTTAGGGATTAAGATAAATGAAATTATTCCAGAAGGTGGCAATGTTAATAATTTAAAAAATCTTCCACAAGCATGGTTTAATTTTGTGCCTTATCGTGAAGTTGGATTAATGACGGCTGTTTATCTTAAATCAGAATTTAATATGCCTTATGTTTCTATAACTCCAATGGGTTTAATTGATACAGCATTGTGTATTCGATATATTGATCAACAAACACGTTTTGTTTCTCAAGCCGCTTGGTTTTCACGTTCTATTGATTGTCAAAATTTAACAGGTAAAAAAGCAGTTGTATTTGGTGATGCTACGCATTCGGCCGCTATGACAAAAATTTTAGCACGTGAAATGGGCATCCGTGTTTCTTGTGCAGGAACTTACTGTAAACACGATGCTGACTGGTTTCGTGAACAAGTGAATGGGTTTTGTGATCAAATTTTAATCACAGATGATCATACCCAAGTAGGAGATACTATTGCAAAATTAGAACCTGCTGCTATTTTTGGAACCCAAATGGAACGTCACGTTGGTAAGCGCTTGGATATACCTTGTGGTGTAATATCCGCGCCTGTTCATATTCAAAATTTTCCTTTAGGTTATCGTCCTTTTTTAGGATATGAAGGAACAAATCAAATAGCAGATTTAATTTATAATTCATTTAATCTTGGTATGGAAGATCATTTATTACAAATTTTTGGCGGACATGATTCCTGGTCGCCAGAAGGTTTGGCAGAATTAAATAAAGTTCCTGGGTTTGTTCGAGGAAAAGTTAAACGTAATACAGAAAAATATGCTAATAATATAGCTGTAATTACAGTAGAAGTAATGTATGCTGCAAAAGAAGCATTATCGAAT
        Protosiphon_botryoides  ATGAAATTAGCTTATTGGATGTATGCGGGACCTGCTCATATTGGCACTTTACGTGTAGCGAGTTCTTTTAAAAATGTGCATGCAATTATGCACGCTCCTTTGGGAGATGATTATTTTAATGTAATGCGATCTATGTTAGAACGTGAACGTGATTTTACACCAGTAACAGCTAGTATTGTAGATCGTCATGTTTTAGCAAGAGGTTCACAGGAAAAAGTAGTTGAAAACATTACAAGAAAAGACAAAGAAGAACGTCCAGATTTAATTTTATTAACTCCAACTTGTACATCAAGTATTTTACAAGAAGATTTACAAAATTTTGTAAATCGTGCTGATGTTATTTTAGCTGATGTAAATCATTATCGTGTTAATGAATTACAAGCAGCAGATCGTACTTTAGAACAAATTGTACGTTATTATATTGATAAAAAAAAACCATCAGCTAATATTATTGGTATTTTTACTTTAGGTTTCCATAATCAACATGATTGTAAAGAATTAAAGAAATTATTAAATGATTTAGATATTGAAATTAATGAAATTTTACCTGAAGGTGGAGATGTTAATTCTTTAAAAAATTTACCTAAAGCTTGGTTTAACATTGTTCCTTATAGAGAAGTAGGTTTAATGACTGCTATTTATTTAGAAAAAGAATTTAATATGCCATATACATCTACTACTCCAATGGGACTTGTTGATATGGCAAACTTTATTCGTTATATCGATAAACAAACTCATTTTGTTTCTCAAGCTGCTTGGTTCTCTAGATCTATTGACTGTCAAAATTTAACTGGCAAAAAAACTGTTGTTTTTGGAGATGCTACACATGCTGCTAGCATGACTAAAATTTTAGTACGTGAAATGGGTATTCATGTAGTATGTGCTGGTACTTATTGTAAACACGATGCTGATTGGTTTAGAGAACAAGTTTCTGGTTATTGTGATCAAGTTTTAATCACTGATGATCATAGTCAAATTGCTGAAATCATCTCTAAATTAGAACCTGCTGCTATTTTCGGTACACAAATGGAACGTCATGTTGGTAAACGCTTAGATATTCCTTGTGGTGTAATTTCTGCTCCTGTACATATTCAAAACTTTCCTTTAGGTTTTAGACCTTTTTTAGGTTATGAAGGTACTAATCAAATTTCAGATTTAGTTTATAATTCATTCAGTTTAGGTATGGAAGATCATTTATTAGAAATCTTTAATGGACATGATAACTGGACTAAAGATGCATTAAATGAATTATCTAAAGTTCCTGGTTTTGTTAGATCTAAAGTAAAACGCAATACTGAAAAATATGCTAAAAATATCACTAATATCACTATTGATGTTATGTATGCTGCAAAAGAAGCTGTACAAGCT
Pseudomuriella_schumacherensis  ATGAAATTAGCTTATTGGATGTATGCTGGACCTGCTCATATTGGTACTTTAAGAGTAGCCAGTTCTTTTAAAAACGTACATGCTATTATGCATGCTCCTTTAGGAGATGATTATTTTAATGTTATGCGTTCAATGCTAGAACGTGAGCGTGACTTCACACCTGTAACCGCAAGTATAGTTGATAGACATGTGCTAGCTCGAGGTTCTCAAGAAAAAGTGTATGAAAATATTACAAGAAAAGATAAAGAAGAACGTCCCGATTTAATCGTTTTAACACCAACTTGTACATCTAGTATTTTGCAAGAAGATTTACAAAATTTTGTAAATCGTGCTGATGTTATTTTAGCAGATGTAAATCATTACAGGGTTAATGAGTTACAAGCAGCAGATCGAACTTTAGAACAAATTGTTCGTTTTTATATCGAAAAAAAAAAACCTTCTGTAAACATTTTAGGCATTTTTACTTTAGGGTTTCATAATCAACACGATTACCGTGAATTAAAGCGTCTATTAAATGATTTAGGCATTGAAATTAATGAAGTTATTCCAGAAGGTGGTTCGGTAACCAATTTAAAAAACCTTCCAAAAGCTTGGTTTAATATCGTTCCTTATCGCGAAGTTGGGCTAATGACAGCTGTTTATTTAGAAGAAGAATTTCAAATGCCTTATGTTGCTACAACTCCAATGGGAATTGTGCAAACAGCTACATTTATTCGTTATATTGACGAGCAAACTCGTTTTGTTTCACAAGCAGCTTGGTTTTCTAAATCCATTGATTGCCAAAATTTAACAGGAAAAAAAACAGTTGTTTTTGGTGATGCCACACATGCAGCCTCTATTACTAAAATTTTGGCTTGTGAAATGGGAATACGTGTAGTTTGCGCTGGAACTTATTGTAAACATGATGCTGATTGGTTTAGAGAACAAGTCGTTGGATTTTGTGATCAAGTTTTAATTACAGATGACCATACTCAAGTTGGTGATATGATTGCTAGTTTAGAACCTGCGGCGATTTTTGGAACTCAAATGGAAAGACACGTAGGAAAACGACTAGATATCCCTTGTGGAGTTATTTCGGCTCCGGTTCATATTCAAAACTTTCCTTTAGGTTATCGTCCTTTTTTAGGCTATGAAGGAACAAACCAAATTGCCGATTTAGTTTACAACTCTTTTAGTTTAGGAATGGAAGATCACTTGCTTGAAATTTTTGGAGGTCACGATACTTGGGCTCCTGATGGTTTAGCAGAATTAAATAAAATTCCAGGTTTTGTTCGTGGAAAAGTTAAAAGAAATACCGAAAAATTTGCTAATCATTTTAACATGATTACGGTTGACGTGATGTTCGCTGCTAAAGAAGCGGCCGGTGCG
            Rotundella_rotunda  ATGAAATTAGCTTATTGGATGTATGCGGGTCCGGCCCATATTGGAACATTAAGAGTTGCGAGTTCATTTAAAAACGTACATGCGATTATGCATGCACCATTAGGAGATGATTATTTTAATGTTATGCGTTCAATGTTAGAACGTGAAAGAGATTTTACACCTGTAACTGCAAGTATCGTCGATCGTCATGTATTAGCTCGTGGTTCACAAGAAAAAGTAGTTGAAAATATTACAAGAAAAGATAAAGAAGATAACCCAGATCTAATTTTATTAACACCAACTTGTACCTCTAGTATTTTACAAGAAGATCTTCAAAATTTCGTAAATAGAGCTGATGTACTTTTAGCTGATGTAAATCATTACCGTGTGAATGAATTTCAAGCAGCTGACCGTACTTTAGAACAAATTGTTCGACATTTTTTAGAAAAAGAAAAACCTTCGGCAAATATTTTAGGAATGTTTACTCTTGGTTTTCATAATCAACACGATTGTCGTGAATTAAAACGTTTATTAAATGATTTGGGAGTTACCGTAAATGAAATTATTCCGGAAGGTGGAAAAGTTACATCCTTAAAAAATCTTCCAAAAGCCTGGTTTAATATTGTACCTTATAGAGAAATTGGCTTAATGACAGCTATGTATCTCGAAAAAGAGTATGAAATGCCTTTTATTTCAACTCCACCAATGGGAATTTTAAATACAGCTCAATTTATTCGTTATATTGACCAACAAACACGTTTTGTTTCACAAGCTGCTTGGTTTTCAAGATCGATCGACTGTCAAAATTTAACAGGAAAACGTGCTGTTGTTTTTGGTGATGCAACCCATGCTGCTTGTATGACAAAAATTTTAACATGTGAAATGGGAGTTCGTGTTGCTTGTGCTGGAACCTATTGTAAACACGATGCAGATTGGTTTAGAGAACAAGTTTTAGGTTTTTGTGATGAAATCTTAATTACAGAAGATCATACTCAAGTTGGTGACATGATTGCTCGATTAGAACCAGCTGCCATTTTTGGAACTCAAATGGAACGTCATGTTGGAAAACGTTTAGATACTCCTTGTGGTGTTATTTCAGCACCAGTCCATATTCAAAATTTTCCATTAGGTTATCGTCCTTTTTTAGGTTATGAAGGTACAAACCAAATTGCTGATCTTGTTTATAATTCGTTCACACTTGGTATGGAAGACCATTTACTGGAAATTTTTAACGGTCATGATACATGGTCACCAGATGCTTTACAAGAATTAGCTCGAATTCCAGGTTTTGTACGTGGTAAAGTAAAACGTAATGTCGAAAAATATGCTAATCAAGTAAATCAAATTAACGTCGAAATTATGTTTGCGGCTAAAGAATCCGTAAATGCA
          Scenedesmus_obliquus  ATGAAATTAGCTTATTGGATGTATGCTGGCCCAGCTCATTTAGGAACTTTAAGAGTTGCTAGTTCTTTTAAAAATGTTCATGCGATTATGCATGCTCCTCTTGGAGATGATTATTTTAATGTAATGCGCTCAATGTTAGAACGTGAAAGAGATTTTACTCCAGTGACTGCAAGTATTGTTGATAGACATGTCTTAGCTCGAGGTTCTCAAGAAAAAGTGGTTGATAATATTACTCGAAAAGAAAAAGAAGAACGACCAGATTTAATTGTTTTAACACCAACATGTACTTCAAGTATTTTGCAAGAAGATTTACAAAATTTTGTAAATCGAGCTGATGTTCTTTTAGCTGATGTAAATCATTATCGTGTAAATGAATTTCAAGCAGCTGATCGTACATTAGAACAAATTGTTCGTTTTTATATTGAAAAACAAAAAATTTCTGCAAATATTTTAGGTGTTTTTACTTTAGGATTTCATAATATGCATGATTGTCGTGAATTAAAACGTTTATTAACAGATTTAGGTATTGAAATTAATGAAATTATTCCAGAAGGAGGAAATGTTACCAATCTTCGTAATTTGCCAAAAGCTCATTTTAATATTGTTCCTTATCGTGAAGTTGGTTTAATGACAGCAATGTATTTAAAAAATGAATTTCAAATGCCTTATATTTCAACAACTCCTATGGGTATTTTAAATACTGCTCAATTTATTCGATATATTTCTGAACAAAGTCGTTTTGTTTCTCAAGCTGCTTGGTTTTCTCGTTCTATTGATTGTCAAAATTTAACAGGAAAACGTGCTGTTGTTTTTGGTGATGCTACCCACGCAGCTTCAATGACAAAAATTTTGTCATGTGAAATGGGAATTCGAGTTGTTTGTTCTGGTACATATTGTAAACATGATGCAGATTGGTTTAGAGAACAAGTACGAGGTTTTTGTGATGAAATTTTAATTACAGAAGATCATTCACAAGTCGGTGACATGATTAGTCGTTTAGAACCAGCAGCTATTTTTGGAACACAAATGGAACGTCATGTTGGAAAACGTTTAGATATTCCTTGTGGGGTTATCTCTGCTCCTGTCCATATTCAAAATTTTCCATTGGGTTATCGTCCATTTTTAGGCTATGAAGGTACAAATCAAATTGCAGATTTAGTTTATAATTCTTTTACATTAGGAATGGAAGATCATCTTCTTGAAATTTTTAATGGCCATGATACATGGTCAAAAGATGCACTTGAAGAATTGTCAAGAATTCCAGGCTTTGTTCGTGGCAAAGTAAAACGAAATGTTGAAAAATTTGCGAATAACAAACCATTTATTACACTTGAGCTTATGTTTGCTGCAAAAGAAGCTGTTAATGCT
        Schizomeris_leibleinii  ATGAAATTAGCTTATTGGATGTATGCTGGTCCAGCACACATAGGGACTTTACGTGTAGCAAGTTCTTTTAAAAATGTGCATGCAATAATGCATGCGCCTTTAGGTGACGATTATTTTAATGTAATGCGTTCAATGTTAGAACGTGAGCGCGATTTTACTCCTGTTACAACTAGTATTGTGGATCGACATGTTTTAGCTAGAGGTTCTCAAGAAAAAGTAGTTGAAAATATAACTAGAAAAGATAAAGAAGACCAACCAGATTTAATTTTACTAACTCCAACGTGTACTTCTAGTATATTACAGGAAGATCTACAAAATTTTGTGAATCGGGCTGATGTTTTATTAGCAGATGTAAATCATTATCGTGTAAATGAATTACAAGCTGCGGACCGTACTTTAGAACAAATCGTTCGTTTTTATATTGAAAAAGCTAAGCCATCTGCAAATATTTTAGGAATGTTTACTTTAGGTTTTCATAATCAACATGATTGTAGAGAATTAAAAAATCTTTTAAATGATTTAGGTATTGAAGTAAATGCCGTTATTCCAGAAGGTGGTTCAGTTTTAGATTTAAAAAATTTAACTAGAGCTTGGTTTAATATTGTTCCTTATCGTGAAGTTGGATTAATGTCAGCGGTTTATTTAGAAAAAGAATATCAAATGCCATATGTTGATATTACGCCAATGGGTATTGTTCAAACTGAAGCTTTTATTCGTTATATAGATCAGCAAACTAGATTTGTTTCTCAAGCAGCATGGTTTGCAAGATCTATTGATTGTCAAAATTTAACTGGAAAAAAAGCTGTAGTTTTCGGAGATGCAACACATTCTGTAGCAATGACAAAAATTTTAGTTCGTGAAATGGGTATCCGTGTAGCTTGCGCAGGTACTTATTGTCAACATGATGCTGATTGGTTTAGAGAACAAGTGTGGGGATTTTGTGATGAAGTTTTAATTACAGATGATCATACACAAGTAGGAGACATGATTGCTCGAGTAGAACCATCAGCTATTTTTGGAACACAGATGGAGCGTCATGTAGGAAAACGATTAGATATACCTTGTGGAGTTATTTCAGCTCCAGTACATATTCAAAATTTTCCTTTAGGCTATCGTCCGTTTTTAGGTTATGAAGGCACGAATCAAATTGCAGATTTAGTTTATAATTCATTTACTTTGGGAATGGAAGATCATTTACTTGAAATTTTTGGAGGTCATGATAGTTGGACTTCAGATGCTATTGCTGAATTAAATAAAATTCCAGGATTTGTTCGTGGTAAAATTAAACGTAATACAGAAAAATATGCTAATAATATTAATAATATTTCAGTTGAAGTAATGTATGCAGCAAAAGAATCTGCTGGAGCT
        Spermatozopsis_similis  ATGAAATTAGCTTATTGGATGTATGCTGGACCGGCCCACATAGGAACATTACGCGTGGCTAGTTCATTTCAAAATGTTCATGCTATTATGCATGCACCTTTAGGAGATGACTATTTTAATGTAATGCGTTCAATGCTTGAACGTGAGCGTGATTTTACACCTGTAACAACTAGTATTGTTGATCGCCATGTATTAGCTCGTGGTTCTCAAGAAAAAGTTGTAGATAATATTACACGCAAAGATAAAGAAGAACTACCGGATTTAGTTTTACTAACACCAACTTGTACTTCAAGTATTCTCCAAGAAGATTTACAAAATTTTGTAAATCGTGCAGATGTTCTTTTAGCCGATGTAAATCATTATCGTGTTAATGAATTTCAAGCTGCTGATCGTACCTTAGAACAAATTGTACGCTTTTATTTAGATAAAGAGAAGCCTTCGGCTAATATTATTGGAATGTTTACTCTAGGTTTTCATAATCAACATGATTGTCGAGAACTAAAACGCTTATTAGCTGAATTAGGAATTGAAGTTAATGAAATTATTCCTGAAGGTGGTTCAGTATTAAATTTAAAAAATTTACCAAAGGCGTGGTTTAATATTGTTCCGTATCGCGAAATTGGCTTAATGACAGCTGTTTATTTAGAAACAGAATTTGCAATGCCCTATGTTTCTACAACACCTATGGGAATTTTAGACACAGCTGAATTTATTCGTTATATTGAAAAACAAACTCGTTTTGTTTCTCAAGCAGCTTGGTTTTCGCGCTCTATTGACTGTCAAAACTTAACTGGAAAACGTGCTATTGTTTTTGGTGATGCCACTCATGCTGCGGCGATGACCAAAATTCTTTCGCGTGAAATGGGAATTCGTGTAGCATGTGCAGGAACTTATTGTAAACATGATGCAGATTGGTTTAGAGAGCAAGTTGTAGGATTTTGTGATCAAATTTTAATCACAGATGATCATACACAAGTTGGAGATATGATTGCTCAATTAGAGCCTGCTGCAATTTTTGGTACGCAAATGGAACGACATGTTGGTAAACGTTTAGACATTCCATGTGGGGTAATTTCGGCTCCTGTACATATTCAAAATTTCCCGTTAGGTTATCGTCCTTTTTTAGGTTACGAAGGAACGAATCAAATCGCAGATTTAGTCTATAATTCTTTTAGTTTAGGTATGGAAGATCATTTACTAGAAATTTTTGGTGGTCATGATACATGGTCAACAGATGGATTAGCTGAATTAAATAAAATTCCTGGTTTTGTTCGTGGTAAAGTTAAACGAAATACAGAAAAATACGCTAATAATATTCAAACAATTACTCTGGATATTTTATTTGCCGCAAAAGAAGCTAATGGGGCT
     Stephanosphaera_pluvialis  ATGAAATTAGCTTATTGGATGTATGCCGGACCTGCTCATATAGGTACTTTAAGAGTTGCAAGTTCATTTAAAAATGTGCATGCCATCATGCATGCCCCTTTGGGTGATGATTATTTTAATGTAATGCGTTCTATGTTAGAGCGTGAACGCGACTTTACGCCGGTAACAGCAAGTATTGTAGACCGTCACGTTTTAGCGAGGGGTTCGCAAGAAAAAGTAGTACAAAATATAACGCGAAAAGATCTGGAAGAACGCCCAGATTTAATATTATTAACACCGACATGTACATCTAGTATTTTGCAAGAAGATTTACAAAATTTTGTAAATCGTTCAGATGTTATTTTGGCGGACGTTAATCATTATCGTGTTAACGAATTACAAGCGGCGGACCGTACTTTAGAACAAATAGTACGTTTTTACGTTGAAAAAAAAAAACCTTCCGCGAACATTATAGGAATCTTCACTTTAGGGTTTCATAACCAACATGATTGCAAAGAATTAACAAGGATATTAAATGATTTAGGAATAGACGTTAATCTTATATTACCTGAAGGTAGCACGGTGTCTTCATTAAAGAATTTACCTAAAGCATGGTTTAACATTGTGCCTTATAGAGAAGTTGGTTTAATGACAGCTACTTATTTAGAAAAAACGTTTAACATGCCTTATACTTCCATAACACCTATGGGGCTTGTAGATACAGCAGCCTTTATAAAGTATATTGATAAACAAACCCATTTTATCTCGCAAGCTGCATGGTTTTCCAGGTCTATAGACTGTCAAAATTTAACTGGGAAAAAAGTAGTTGTTTTTGGTGATGCTACCCATGCTGCGAGTATAACCAAGATTTTAGTGCGTGAAATGGGTATACATGTTATTTGTTCAGGTACTTATTGCAAACACGATGCTGATTGGTTTAGGGAACAAGTATGTGGTTATTGTGACCAAATTCTAATAACAGATGATCATAGTCAAATAGGTGAAATTATTGCCAAATTAGAACCTGCCGCTATTTTTGGGACTCAAATGGAACGTCACGTAGGTAAAAGATTAGATATACCTTGTGGCGTAATTTCGGCTCCAGTACATATTCAAAATTTCCCTTTAGGTTTTAAACCTTTTTTAGGTTATGAAGGTACAAATAACATTTCCGATTTAATTTACAATTCGTTTAATCTTGGAATGGAAGATCATTTACTAGAAATTTTTAATGGCCATGATAATTGGACAAAAGAGGCTTTATTAGAACTAAATAAAGTGCCAGGATTTGTAAGATCAAAAGTTAAACGTAATACTGAAAAATATGCAAAACATTTTACAAACATTACTGTAGAGGTTATGTACGCTGCTAAAGAGGCCGCTGCGTCT
      Stigeoclonium_helveticum  ATGAAACTAGCTTATTGGATGTATGCAGGTCCTGCACATATAGGAACTTTACGTGTTGCCACTTCTTTTAAGAATGTGCATGCAATCATGCACGCGCCCTTAGGAGATGATTATTTTAATGTAATGCGTTCTATGCTAGAACGTGAACGTGATTTTACTCCCGTAACAACAAGTATTGTTGATCGTCATGTCTTAGCAAGAGGTTCACAAGAAAAAGTTGTAGAGAATATTACTAGAAAAGATAAAGAAGAATTACCGGATTTAATTTTATTAACACCGACTTGTACGTCTAGTATATTACAGGAAGATTTACAAAATTTTGTAGATCGTGCAGATGTTCTTTTAGCAGATGTAAATCATTATCGTGTTAATGAGTTACAAGCCGCAGATAGAACATTAGAACAAATTGTTCGTTTTTATATTGAAAAAATAAAGCCATCTGTTAATATTTTAGGTATGTTTACTTTAGGTTTTCATAATCAACATGATTGCCGAGAACTAAAAATTCTTTTAAATCAACTAGGTATTACAGTTAATGAAGTGATTCCTGAAGGAGGATCGGTTTTAAATTTAAAAAATTTACCAAAAGCTTGGTTTAACATTGTACCTTATCGTGAAGTGGGATTAATGACAGCGGTTTATTTGGAAAAAGAGTTCCAAATGCCTTATGTGGATATTACTCCAATGGGAATAGTCCAAACAGAAAGTTTTATACGTTATATTGACCAACAAACAATTTATGTTTCACAAGCTGCTTGGTTTGCGCGCTCTATCGATTGTCAAAATTTAACAAATAAAAAAGCTGTTGTTTTTGGAGACGCTACTCATGCTGTGGCCATGACAAAAATTTTAGTTCGTGAAATGGGTATTCGAGTAGCTTGTGCTGGAACGTATTGTCAACATGATGCTGATTGGTTTAGAGAACAAGTGTGGGGTTTTTGTGATGAAGTTTTAATCACAGATGACCACACACAAGTGGGAGATATGATTGCTCGAATCGAACCCTCAGCAATTTTTGGTACTCAAATGGAACGACATGTAGGCAAACGATTAGATATTCCGTGTGGTGTAATTTCAGCACCTGTTCATATTCAAAATTTTCCACTAGGTTATCGTCCATTTTTAGGTTATGAAGGAACAAATCAAATAGCAGATTTAGTTTATAACTCTTTTACTTTAGGAATGGAGGATCACTTGCTAGAGATTTTTGGTGGTCATGATTCTTGGACTATTGAGGCAACATCTGAATTAAATAAAATTCCTGGTTTTGTACGTGGAAAAGTAAAACGTAATACTGAAAAATTTGCGAATAAAATAATTACTATTTCTATTGATGTAATGTATGCTGCCAAAGAATCAGCTGGTGCA
    Treubaria_triappendiculata  ATGAAATTAGCTTATTGGATGTATGCAGGTCCCGCACATATAGGAACATTAAGAGTTGCTAGTTCTTTTAAAAACGTACATGCTATAATGCATGCCCCTTTAGGAGATGATTATTTCAATGTTATGCGTTCAATGTTAGAAAGAGAAAGAGATTTTACTCCTGTTACTGCGAGTATTGTAGATCGACACGTATTAGCTCGAGGATCACAAGAAAAAGTAATAGATAATATTATAAGAAAAGACAAAGAAGAACATCCGGATTTAATAGTATTAACTCCGACATGTACATCTAGTATTTTACAAGAAGATTTACAAAATTTTGTTAACCGTGCTGATGTTATTTTAGCTGATGTAAATCATTATCGTGTTAATGAATTTCAAGCAGCTGATAGAACATTAGAACAAATAGTGAGATTTTATATTGAAAAACAAAAACCTTCTGCAAATATTTTAGGAATTTTTACTCTTGGTTTTCATCATCAACATGATTGTAGAGAATTAAAACGTATGCTTAATGATTTAGGAATTGAAGTTAATGAAGTTATACCAGAAGGAGGCTCCATTTCGAATTTAAAAAAACTTCCAGAAGCATGGTTTAATTTAGTTCCTTATCGTGAAGTAGGGTTAATGACTGCGGTTTATTTAGAAAAAGAATTCAAAATGCCATATATATCAATTACACCTATGGGAATAATAGATATAGCAAGTTGGATTAACTATATTAACCAACAAACTCGTTTTGTTTCTCAAGCCGCTTGGTTTTCAAGATCTATTGATTGTCAAAATTTAACTGGAAAAAAAGTAGTTGTTTTTGGAGATGCTACTCACGCTGCACAAATAACGAAAATTCTTTCAAGAGAATTTGGAATTCATGTATCTTGTGCAGGAACTTATTGTAAACATGATGCTGATTGGTTTCGAGAACAAGTTTTAGGTTTTTGTGATCAAATCTTGATAACAGACGATCATACTCAAGTAGGTGATATGATTGCAAGAATGGAACCTTCAGCTATTTTTGGCACACAAATGGAACGGCATGTTGGAAAACGATTAGATATTCCATGTGGAGTGATTTCTGCACCTGTTCATATTCAAAATTTTCCATTAGGTTATCGTCCGTTTTTAGGCTATGAAGGTACAAATCAAATTGCCGATTTAGTTTATAATTCTTTTACTTTAGGAATGGAAGATCATTTACTAACTATCTTTGGTGGTCACGATACGTGGTCAGACGATGGTTTAAAAGAATTAAATAAAATTCCAGGTTTTGTAAGAGGTAAGGTAAAACGTAATACTGAAAAATTTGCAGAAGGTATTTATAATATTACAGTAGAAGTAATGTTTGCAGCTAAAGAAGCTTTTTCAGCA
            Trochiscia_hystrix  ATGAAATTAGCTTATTGGATGTATGCAGGTCCAGCACATATTGGAACTTTAAGAGTTGCTAGTTCTTTTAAAAATGTGCATGCTATAATGCATGCCCCTTTGGGAGATGACTATTTTAATGTAATGCGTTCAATGCTAGAACGCGAAAGAGATTTTACTCCAGTGACGGCAAGCATTGTAGATCGTCATGTATTAGCTCGAGGATCTCAAGAAAAAGTAATAGATAATATCATAAGAAAAGATAAAGAAGAACATCCGGATTTAATCGTATTAACTCCTACATGTACTTCTAGTATTTTACAAGAAGATTTACAAAATTTTGTAGATCGTGCTGATATTATTTTAGCAGATGTTAATCATTATCGTGTAAATGAATTTCAAGCAGCAGATCGAACATTAGAACAAATAGTAAGGTTTTATATTGAAAAACAAAAACCTTCTGCAAATATTTTAGGAATTTTTACTCTTGGTTTTCATCATCAACATGATTGTAGAGAATTAAAACGTATGTTAAATGATTTGGGAATTGAAGTTAATGAAGTTATACCCGAAGGAGGAGCTATTGTTAATTTAAAAAAACTTCCAGAAGCATGGTTTAATATAGTTCCATACCGTGAAGTAGGATTAATGACAGCTGTTTATTTAGAAAAAGAATTTCAGATGCCATATATTTCAATTACACCTATGGGAATTATTGATATTGCTTGTTGGATTAATTATATAAATCAACAAACTCGTTTTGTTTCTCAAGCTGCTTGGTTTTCAAGATCTATTGATTGTCAAAATTTGACAGGAAAAAAAGTAGTTGTTTTTGGAGATGCAACTCATGCGGCTCAAATGACAAAAATTCTTTCACGAGAATTTGGTATTCACGTATCTTGTGCAGGAACTTATTGTAAACATGATGCAGATTGGTTTAGAGAACAAGTTTTAGGTTTTTGTGATCAAATATTAATAACAGACGATCATACTCAGGTAGGCGATATGATTGCAAGAATTGAACCTTCCGCTATTTTTGGAACACAAATGGAACGTCATGTAGGAAAACGATTGGATATTCCATGCGGAGTTATTTCTGCTCCTGTACATATTCAAAATTTTCCATTAGGTTATCGCCCTTTTTTAGGATATGAAGGTACAAATCAAATAGCCGATTTAGTTTATAATTCTTTTACTTTAGGAATGGAAGATCATTTATTAACAATATTTGGAGGGCACGATACATGGTCTGATGAAGGTTTAAAAGAATTAAGTAAAATTCCTGGTTTTGTAAGAGGGAAAGTAAAACGAAATACTGAAAAATTTGCAGAAGGTATTTATAATATTACGGTAGAAGTTATGTTTGCAGCTAAAGAAGCTGTTTCAGGA
                    Uronema_sp  ATGAAATTAGCTTATTGGATGTATGCTGGTCCAGCTCATATTGGAACCTTACGTGTTGCTAGTTCATTTAAAAATGTGCATGCCATTATGCATGCACCGTTAGGAGATGATTATTTTAATGTTATGCGTTCTATGTTAGAACGTGAACGTGATTTTACTCCAGTTACAACGAGTATCGTTGATCGTCATGTTTTAGCACGTGGTTCACAAGAAAAAGTAGTCGAAAATATAACGCGAAAAGATAAAGAAGAATTACCTGATCTAATTTTATTAACACCTACATGTACTTCTAGCATATTACAAGAAGATTTACAAAATTTTGTTGAGCGTGCAGATGTAATTTTAGCTGATGTAAATCATTATCGTGTAAATGAATTGCAAGCTGCAGATCGAACATTGGAACAGATTGTTCGATTTTATATTGAAAAAGTAAAACCATCTGTTAATATTTTAGGTATTTTTACTTTGGGTTTTCATAATCAACATGACTGTCGTGAGTTAAAAAAACTATTAAATCAACTTGGTATTACTGTCAATGAAGTGATTCCAGAAGGTGGATCGGTTTTAAATTTAAAAAATTTACCAAAAGCATGGTTTAATATTGTACCTTATCGTGAAGTTGGTTTAATGACAGCAGTTTATTTAGAAAAAGAATTTCAAATGCCTTATATTGATGTAACTCCCATGGGAATCATACAAACAGAAAATTTTATTCGTTATATTGAACAACAAATTATTTATGTTTCTCAAGCTGCGTGGTTTGCTAGATCTATTGATTGTCAAAATTTAACGAATAAAAAAGCTGTAGTTTTTGGAGATGCAACTCATGCAGTAGCAATGACAAAAATTTTAGTATCCGAAATGGGGATACGTGTAGCATGTGCAGGTACGTATTGTCAACACGATGCTGATTGGTTCCGCGATCAAGTATGGGGGTTCTGTGATGAAGTCTTAATTACAGATGATCATACGCAAGTAGGAGATATGATTGCTCGAATTGAACCTTCAGCTATATTTGGTACTCAAATGGAACGACATGTAGGAAAAAGATTGGATATTCCTTGTGGTGTAATATCTGCACCGGTTCATATTCAAAATTTTCCATTGGGATATCGTCCATTCTTAGGATTTGAAGGAACAAATCAAATAGCAGATTTAGTTTATAATTCGTTTACTTTAGGAATGGAAGATCATTTACTTGAGATTTTTGGAGGACATGACAGTTGGACAAGTGAAGCTTTAGCGGAATTAACTGGCGTTCCTGGTTTTGTGCGTGGAAAAGTTAAACGTAATACTGAAAAATTTGCTAATAAAATTAGTCATATTTCAATTGATGTTATGTATGCTGCAAAAGAATCTGTTGGTGCA
                Volvox_carteri  ATGAAATTAGCTTATTGGATGTACGCAGGTCCTGCGCATATTGGAGTTCTTCGCGTTAGTAGTTCTTTTAAAAATGTACATGCGATTATGCACGCACCCCTTGGGGATGATTATTTTAATGTAATGAGGTCAATGTTAGAACGTGAACGCGATTTTACTCCAGTTACAGCGAGTATTGTTGACCGACATGTATTAGCAAGAGGTTCACAAGAAAAAGTAGTTGAAAATATTACACGAAAAAATAAAGAAGAAACGCCAGATTTGATTTTATTAACTCCTACTTGTACGTCAAGCATTTTACAAGAAGATTTACAAAATTTTGTTGAAGGCGTTGATGTTATTTTAGCAGATGTAAATCATTATCGAGTAAATGAATTACAAGCCGCTGATCGAACGCTGGAACAAATTGTACGTTTTTATATTGAAAAAGAAAAACCTTCGGTAAATATTATCGGGATTTTTACATTAGGTTTTCATCATCAACATGATTGCAGAGAATTAAAACGTTTATTTAATGATTTAGGGATTAAAATTAATGAAATTATTCCAGAAGGTGGTAATGTTAATCATTTAAAAAATCTTCCACAAGCATGGTTTAATTTTGTGCCTTATCGTGAAGTTGGTTTAATGACAGCTGTTTATCTTAAATCAGAATTTAATATGCCTTATGTTTCTATAACTCCAATGGGTTTAATTGATACAGCATTATGTATTCGATATATTGATCAACAAACGCGTTTTGTTTCTCAAGCAGCTTGGTTTTCACGTTCTATTGATTGTCAAAATTTAACAGGTAAGAAAGCAGTTGTATTCGGTGATGCTACACATTCGGCTGCTATGACAAAAATTTTAGCGCGTGAAATGGGCATACGTGTTTCTTGTGCAGGAACTTACTGTAAACACGATGCTGACTGGTTTCGTGAACAAGTAAGTGGATTTTGTGATCAAATCTTAATAACAGATGATCATACGCAAGTAGGAGATACTATTGCAAAATTAGAACCTGCTGCTATTTTTGGAACACAAATGGAACGCCATGTTGGTAAGCGCTTGGATATACCTTGTGGTGTAATATCTGCTCCCGTTCATATTCAAAATTTTCCTTTAGGTTATCGTCCTTTTTTAGGATATGAAGGGACAAATCAAATCGCGGATTTAGTATATAATTCATTTAATCTTGGTATGGAAGATCATTTATTACAAATTTTTGGCGGACATGATTCTTGGTCCCCAGAAGGTTTAGCAGAATTAAATAAAGTTCCTGGATTTGTTCGAGGAAAAGTTAAGCGTAATACAGAAAAATATGCTAAGAATATATCTGTGATTACTGTAGACGTAATGTATGCTGCAAAAGAAGCATTATCGAAT
            Carteria_crucifera  ATGAAATTAGCTTATTGGATGTACGCAGGTCCCGCACATATCGGTGCACTTCGAGTAGCCGCTTCTTTTAAAAATGTGCATGCTATTATGCATGCACCTTTAGGAGATGACTATTTTAATGTTATGCGATCTATGTTAGAACGTGAACGTGATTTTACTCCAGTGACGACTAGTGTGGTCGATCGTCATGTTTTAGCTCGCGGATCTCAAGAAAAAGTAGTTGAAAATATTATTAGAAAAAATAAAGAAGATAGTCCAGATTTAATAATTTTAACACCAACGTGTACTTCAAGTATTTTACAAGAAGATTTACAAAATTTTGTGGATAGAGCTAACGCCTTATTTGTTGATATAAATCATTATCGTGTTAATGAATTACAAGCAGCTGACCGTACTTTAGAGCAAATAGTTAGGTTTTATTTAGAAAAAGAAAAACCCTCTGCAAATATAATTGGGATTTTTACATTAGGCTTTCATAATCAACATGATTGTCGAGAATTAAAAAAATTATTAAATGATTTAGGAATCGAAGTAAATGAAATCATACCAGAAGGGGCTTCTGTAAAAAATCTTAAAAATTTACCAAAAGCTTGGTTTAATTTAGTGCCTTATCGTGAAGTAGGATTAATGACAGCTGTCTATTTAGAAAAAGAATTTCAAATGCCTTATGTTTCAATTACTCCAATGGGATTAATTGATACAGCGTCTTGTATTCGTTACATAGAATCACAAACACGTTTTGTTTCACAAGCTGCTTGGTTTTCGCGTTCGATTGATTGTCAAAACTTAACAGGAAAAAAAGCAGTTGTTTTTGGTGACGCAACACATGCCGCATCCATGACAAAAATCTTAGCCCGCGAAATGGGTATAAAAGTCGTGTGCGCTGGTACGTATTGCAAACATGATGCGGACTGGTTTAGAGAACAAGTTGTTGGCTTTTGTGATCAAATTTTAATTACCGATGATCATACTCAAGTAGGTGATATGATTGCCCGTTTAGAGCCATCCGCTATTTTTGGTACACAAATGGAACGTCATGTTGGAAAACGACTAGATATACCTTGTGGTGTTATTTCGGCTCCAGTGCATATACAAAATTTTCCTTTAGGGTATCGTCCTTTTTTAGGTTATGAAGGCAGTAATCAAATAGCAGATTTAGTTTATAATTCATTTACTTTAGGTATGGAAGATCATTTACTAAGCATTTTCGGTGGCCATGATACATGGTCATCAGATGGATTAGCTGAATTAAATAAAATTCCCGGATTTGTAAGAGGAAAAGTGAAACGTAATACTGAAAAATATGCTAATAATATTAATCTTATAACAGTTGAAGTAATGTTCGCTGCTAAAGAAGCCGTTGGGGCA

    ;
end;


begin mrbayes;
    charset firstsecond = 1-.\3 2-.\3;
    charset third = 3-.\3;
    partition mine = 2: firstsecond, third;
    set partition=mine autoclose=yes;
    lset applyto=(all) nst=6 ngammacat=4 rates=invgamma;
    prset applyto=(all) statefreqpr=dirichlet(1) ratepr=variable pinvarpr=uniform(0,1) brlenspr=Unconstrained:GammaDir(1.0,0.1,1.0,1.0) shapepr=exponential(1.0);
    unlink shape=(all) statefreq=(all) revmat=(all);
    mcmc ngen=6250000 samplefreq=500 printfreq=1000 starttree=random nruns=2 nchains=2 savebrlens=yes filename=chlB;
    sump relburnin=yes burninfrac=0.2;
    sumt relburnin=yes burninfrac=0.2;
end;
