# Supplementary material for: Order, please! Uncertainty in the ordinal-level classification of Chlorophyceae
Source: PeerJ. 2019 May 15;7:e6899. doi: 10.7717/peerj.6899 (PMC6525593; doi:10.7717/peerj.6899)
Supplement: Supplemental Information 1 — This compressed folder contains untrimmed, masked alignments for individual chloroplast genes (subfolder nexus), as well as trimmed alignments with appropriate analysis blocks and the consensus trees resulting from these single-gene and concatenated analyses (MrBayes subfolders). Supplementary methods with associated references are included in the SupplementaryMethods.txt file. SVDquartets, BaliPhy, PhyloBayes and RAxML analysis files are in separate subfolders, with their respective resulting tree files. Files associated with MrBayes analysis of the 1st and 2nd positions and the analysis of the 3rd positions are placed in the subfolders 1st_and_2nd_positions_only and 3rd_positions_only, respectively. The 18Splastid_combined subfolder contains the MrBayes analysis materials (alignment and consensus tree) for the analysis including nucleotide plastid data as well as 18S nucleotide data. Documentation, trees and scripts used to create Fig. 3 are included in the “Figure3” subfolder, and documentation for and full results of Treespace analyses are in the “Treespace” subfolder. The results of the AU topology tests are included in a Word document. [file peerj-07-6899-s008.zip › supplementary_alignments_trees/mrbayes_nt_alignments_trees/atpH-stripped.nex]

#nexus

begin data;
    dimensions ntax=68 nchar=243;
    format datatype=dna gap=-;
    matrix
                 Ankyra_judayi  ATGAACCCAATTGTTGCTGCTGCATCTGTAATTTCTGCTGGATTAGCTGTTGGCCTTGCTGCTATTGGTCCTGGTATGGGTCAAGGTACTGCTGCTGGTTATGCTGTTGAAGGTATTGCTAGACAACCAGAAGCTGAAGGTAAAATCCGTGGTGCTTTATTATTAAGTTTTGCGTTCATGGAATCTTTAACTATTTATGGTTTAGTTGTTGCTTTAGCATTATTATTTGCTAACCCATTTGCA
        Atractomorpha_echinata  ATGAACCCAATTGTTGCTGCTGCATCTGTAATTTCTGCTGGATTAGCTGTTGGCCTTGCTGCTATTGGTCCTGGTATGGGTCAAGGAACTGCTGCTGGTTATGCTGTTGAAGGTATTGCTAGACAACCAGAAGCTGAAGGTAAAATTCGTGGTGCTTTATTATTAAGTTTTGCATTCATGGAATCTTTAACTATTTATGGTTTAGTAGTTGCTTTAGCATTATTATTCGCTAACCCATTTGCA
      Borodinellopsis_texensis  ATGAACCCTATCGTTGCTGCTGCATCTGTTGTATCTGCTGGATTAGCTGTTGGTCTTGCTGCTATTGGACCAGGCGTTGGACAAGGTACTGCTGCTGGTTATGCTGTTGAAGGTATTGCACGTCAACCTGAAGCTGAAGGCAAAATCCGTGGTGCCCTATTATTAAGCTTTGCTTTTATGGAATCATTAACAATTTATGGTCTAGTAGTTGCACTTGCTCTTCTATTTGCTAACCCATTCGCT
          Bracteacoccus_aerius  ATGAATCCAATTGTTGCTGCTGCATCTGTTGTTTCTGCTGGATTAGCTGTTGGTCTTGCTGCTATTGGTCCTGGTATGGGTCAAGGTACTGCTGCAGGTTACGCTGTAGAAGGTATTGCAAGACAACCTGAAGCTGAAGGTAAAATTCGTGGTGCATTACTTTTAAGTTTCGCTTTCATGGAATCACTTACAATTTATGGTCTTGTTGTTGCTTTAGCTCTTCTATTCGCTAACCCTTTTGCT
       Bracteacoccus_giganteus  ATGAATCCAATTGTTGCTGCTGCATCTGTTATCTCTGCTGGATTAGCTGTTGGTCTTGCTGCTATTGGTCCTGGTATGGGTCAAGGTACTGCTGCTGGTTATGCTGTAGAAGGTATCGCAAGACAACCTGAAGCTGAAGGTAAAATTCGTGGTGCATTACTTTTAAGTTTTGCTTTCATGGAATCGCTAACAATTTACGGTCTAGTTGTTGCTTTAGCTCTTTTATTCGCTAACCCTTTCGCT
           Bracteacoccus_minor  ATGAATCCAATTGTTGCTGCTGCATCTGTTATCTCTGCTGGATTAGCTGTTGGTCTTGCTGCTATTGGTCCTGGTATGGGTCAAGGTACTGCTGCTGGTTACGCTGTAGAAGGTATCGCAAGACAACCTGAAGCTGAAGGTAAAATTCGTGGTGCATTACTTTTAAGTTTCGCTTTCATGGAGTCTTTAACGATTTACGGTCTAGTTGTTGCATTAGCTCTTTTATTCGCTAACCCTTTCGCT
         Carteria_cerasiformis  ATGAACCCTATTATTGCTGCTGCTTCTGTTTTATCTGCTGGTTTAGCTGTTGGTTTAGGTGCTATTGGACCAGGTCTTGGTCAAGGAACAGCTGCTGGATATGCAGTTGAAGGTATTGCACGTCAACCAGAAGCCGAAGGAAAAATCCGTGGTGCTTTATTATTAAGTTTTGCTTTTATGGAATCTTTAACTATTTATGGTTTAGTTGTAGCATTAGCTCTTTTATTCGCTAACCCATTTGCT
           Carteria_sp_SAG_8_5  ATGAACCCTATCGTTGCTGCTGCATCTGTTGTATCTGCTGGTTTAGCTGTAGGTCTTGCTGCTATTGGACCAGGAATGGGACAAGGTACTGCTGCTGGTTACGCTGTTGAAGGTATTGCTCGTCAACCAGAAGCAGAAGGTAAAATCCGTGGTGCTTTATTATTAAGTTTCGCTTTCATGGAATCACTTACAATTTACGGTCTAGTTGTTGCTTTAGCTCTTCTATTCGCTAACCCATTTGCT
      Chaetopeltis_orbicularis  ATGAATCCACTTGTTGCTGCTGCATCTGTTATTGCTGCTGGTTTAGCTGTAGGTCTTGCTGCTATTGGTCCTGGTATGGGTCAAGGTACTGCTGCAGGTTATGCAGTTGAAGGTATTGCACGCCAACCTGAAGCTGAAGGTAAAATCCGTGGTGCTTTATTATTAAGTTTCGCTTTTATGGAATCTCTAACCATTTATGGTCTAGTTGTTGCTCTAGCTCTTCTTTTCGCAAACCCTTTTACT
     Characiochloris_acuminata  ATGAACCCTATCGTTGCTGCTGCATCTGTTGTATCTGCTGGTCTAGCTGTTGGTCTTGCTGCTATTGGTCCTGGTATGGGTCAAGGTACTGCTGCTGGTTATGCAGTAGAAGGTATCGCACGTCAACCAGAAGCTGAAGGTAAAATCCGTGGTGCTCTTTTATTAAGCTTTGCTTTCATGGAATCTTTAACTATTTATGGTCTAGTTGTTGCTCTTGCTTTATTATTCGCAAACCCATTTGCT
       Chlamydomonas_applanata  ATGAACCCTATCGTTGCTGCTGCTTCTGTTGTTGCTGCTGGTCTAGCTGTTGGTTTAGCTGCTATTGGTCCAGGTATGGGTCAAGGTACAGCTGCTGGTTACGCGGTTGAAGGTATTGCACGTCAACCTGAAGCTGAAGGTAAAATCCGTGGTGCTTTATTATTAAGCTTCGCGTTTATGGAATCTTTAACTATTTATGGTCTAGTTGTTGCTTTAGCTCTTCTATTCGCTAACCCATTTGCA
         Chlamydomonas_nivalis  ATTGATAGTTTAATTGGTGCAGCTAGTGTTTTAGCTGCTGGGATCGCTGTTGGTGTTGGAAGTATTGGCCCTGGCACTGGGCAAGGAACTGCTGCAGGATATGCAGTAGAAGGTATCGCTCGTCAACCAGAAGCTGAAGGTAAAATCCGTGGTGCTCTTTTACTTTCTTTTGCCTTTATGGAATCTCTAACGATTTATGGTTTAGTTGTTGCTTTAGCTCTACTATTTGCTAACCCTTTTTTA
        Chlamydomonas_peterfii  ATGAACCCTATCGTTGCTGCTGCATCTGTTGTTTCTGCTGGTCTTGCTGTTGGTTTAGCTGCTATTGGCCCTGGTATGGGTCAAGGTACTGCTGCTGGTTACGCTGTTGAAGGGATTGCTCGTCAACCTGAAGCAGAAGGTAAAATCCGTGGTGCTTTATTATTAAGCTTCGCTTTTATGGAATCGTTAACTATTTACGGCCTAGTTGTTGCTTTAGCTCTTTTATTCGCTAACCCATTTGCT
     Chlamydomonas_reinhardtii  ATGAACCCTATCGTAGCTGCTGCTTCTGTTGTATCTGCTGGTCTTGCTGTTGGTTTAGCTGCTATTGGTCCTGGTATGGGTCAAGGTACTGCTGCTGGTTATGCAGTTGAAGGTATTGCTCGTCAACCTGAAGCTGAAGGTAAAATCCGTGGTGCGCTTTTATTAAGTTTCGCTTTCATGGAATCTTTAACAATTTACGGTCTAGTTGTTGCTTTAGCACTTCTATTCGCTAACCCATTCGCT
         Chlorococcum_tatrense  ATGAACCCTATCGTTGCTGCTGCATCTGTTATTTCTGCTGGTTTAGCTGTTGGTTTAGCTGCTATTGGTCCTGGTATGGGTCAAGGTACAGCTGCTGGTTACGCTGTAGAAGGTATTGCTCGTCAACCAGAAGCTGAAGGTAAAATCCGTGGTGCTTTATTATTAAGTTTCGCATTTATGGAATCATTAACTATTTATGGTCTAGTTGTTGCTTTAGCTCTTTTATTTGCTAACCCATTTGCT
       Chlorogonium_capillatum  ATGAACCCTATCGTTGCTGCTGCTTCTGTTGTATCAGCTGGTCTAGCTGTTGGTTTAGCTGCTATTGGTCCTGGTATGGGTCAAGGTACAGCTGCAGGTTACGCTGTAGAAGGTATTGCACGTCAACCAGAAGCTGAAGGTAAAATCCGTGGTGCTTTATTATTAAGTTTCGCATTTATGGAGTCACTTACAATCTACGGTCTAGTTGTTGCTTTAGCTTTATTATTCGCTAACCCATTCGCT
         Chloromonas_perforata  ATGAACCCTATCGTTGCTGCTGCATCTGTTATTTCTGCTGGTTTAGCTGTTGGTTTAGCTGCTATTGGTCCTGGTATGGGTCAAGGTACAGCTGCTGGTTACGCTGTAGAAGGTATTGCTCGCCAACCAGAAGCTGAAGGTAAAATCCGTGGTGCTTTATTATTAAGTTTCGCATTTATGGAATCTTTAACTATTTATGGTCTAGTTGTTGCTTTAGCTCTTTTATTTGCTAACCCATTTGCT
           Chloromonas_radiata  ATGAACCCTATCGTTGCTGCTGCATCTGTTGTATCTGCTGGTTTAGCTGTTGGTCTTGCTGCTATTGGCCCTGGAATGGGACAAGGAACAGCTGCTGGTTACGCTGTTGAAGGAATCGCGCGTCAGCCAGAAGCTGAAGGTAAAATTCGTGGTGCACTTCTATTAAGCTTCGCCTTCATGGAATCACTAACGATTTACGGTTTAGTAGTAGCTTTAGCTTTACTATTTGCTAACCCTTTTGCA
             Chloromonas_rosae  ATTGATAGTTTAATTGGTGCAGCTAGTGTTTTAGCTGCTGGGATCGCTGTAGGTGTTGGAAGTATTGGCCCTGGTACTGGGCAAGGAACTGCTGCTGGATATGCAGTAGAAGGTATTGCTCGTCAACCAGAAGCTGAAGGTAAAATCCGTGGTGCTCTTTTACTTTCTTTTGCCTTTATGGAATCCCTAACAATTTATGGTTTAGTTGTTGCTTTAGCTTTACTATTTGCTAACCCTTTTTTA
       Chlorosarcinopsis_eremi  ATGAACCCTATCGTTGCTGCTGCTTCTGTTGTATCTGCTGGTTTAGCTGTTGGTTTAGCTGCTATTGGTCCTGGTATGGGTCAAGGTACAGCTGCTGGTTACGCTGTTGAAGGTATTGCTCGTCAACCTGAAGCTGAAGGTAAAATCCGTGGTGCTTTATTATTAAGCTTTGCTTTCATGGAATCTTTAACTATTTATGGTCTAGTTGTAGCTTTAGCTTTATTATTCGCTAACCCATTCGCA
        Chlorotetraedron_incus  ATGAATCCAATCGTTGCTGCTGCATCTGTTATTGCTGCTGGTTTAGCTGTAGGTCTTGCTGCTATTGGTCCTGGTATGGGACAAGGAACTGCTGCAGGTTATGCTGTAGAAGGTATCGCTAGACAACCTGAAGCTGAAGGAAAAATCCGTGGAGCATTATTACTATCATTCGCTTTCATGGAATCTTTAACTATTTACGGTCTTGTTGTAGCATTAGCTCTTCTTTTCGCTAACCCATTTGCA
    Chromochloris_zofingiensis  ATGAATCCAATTGTTGCTGCTGCATCTGTTATATCTGCTGGATTAGCTGTTGGTCTTGCTGCTATTGGTCCTGGTATGGGACAAGGTACTGCAGCTGGTTATGCTGTAGAAGGAATTGCAAGACAGCCAGAAGCTGAAGGTAAAATTCGTGGTGCTTTATTACTTTCATTTGCTTTCATGGAATCACTTACAATTTATGGTTTAGTTGTTGCTTTAGCACTTTTATTTGCTAACCCATTCGTT
       Cylindrocapsa_geminella  ATGAATCCAATTGTTGCTGCTGCATCTGTTGTATCTGCTGGTTTAGCTGTGGGTCTTGCGGCAATAGGACCTGGGATGGGGCAAGGGACAGCAGCAGGATATGCTGTAGAAGGTATTGCTCGTCAGCCTGAAGCAGAAGGAAAAATTCGTGGTGCATTATTATTAAGTTTTGCTTTTATGGAATCATTAACAATTTATGGTCTTGTGGTTGCTTTAGCATTGTTATTTGCCAATCCATTTGCT
         Desmotetra_stigmatica  ATGAACCCTATCGTTGCTGCTGCATCTGTTATATCTGCTGGATTAGCTGTTGGTCTTGCTGCTATTGGCCCTGGTATGGGTCAAGGAACTGCTGCTGGTTATGCTGTTGAAGGTATTGCTCGTCAACCAGAAGCTGAAGGTAAAATCCGTGGTGCACTTCTTCTAAGTTTTGCTTTCATGGAATCACTTACAATTTATGGTCTAGTAGTTGCTTTAGCTTTACTTTTCGCTAACCCATTTGCT
        Dictyochloris_fragrans  ATGAATCCAATTGTTGCTGCTGCATCTGTTGTTTCTGCTGGATTAGCTGTTGGTCTTGCTGCTATTGGTCCTGGTATGGGACAAGGAACTGCTGCTGGTTACGCAGTAGAAGGTATTGCTAGACAGCCAGAAGCTGAAGGAAAAATTCGTGGTGCGTTATTATTAAGTTTCGCGTTCATGGAGTCTCTAACGATTTATGGTCTAGTTGTTGCATTAGCTCTTCTTTTTGCTAACCCATTTGCA
             Dunaliella_salina  ATGAACCCTATTGTTGCTGCTGCTTCTGTTGTGTCTGCTGGTTTAGCTGTTGGTTTAGCTGCTATTGGTCCTGGTATGGGTCAAGGTACAGCTGCAGGTTATGCTGTTGAAGGTATTGCACGTCAACCTGAAGCTGAAGGTAAAATCCGTGGTGCTTTATTATTAAGTTTCGCGTTCATGGAGTCTTTAACTATTTATGGTCTAGTTGTAGCTCTTGCTCTTCTTTTCGCTAACCCTTTTGCT
          Elakatothrix_viridis  ATGAATCCAATTGTTGCCGCTGCATCAGTTATTGCTGCTGGATTAGCAGTAGGTTTAGCTGCTATTGGACCAGGTATGGGTCAAGGTACAGCAGCTGGTTATGCCGTTGAAGGAATTGCAAGACAGCCTGAAGCTGAAGGTAAAATTCGTGGTGCCTTATTATTAAGTTTTGCTTTCATGGAATCTTTAACTATTTATGGACTAGTTGTTGCTTTAGCATTATTGTTTGCTAATCCATTTGCT
         Floydiella_terrestris  ATGAATCCACTTGTTGCTGCTGCATCAGTTATCGCTGCTGGTTTATCTGTAGGTCTTGCTGCTATTGGTCCTGGTATGGGACAAGGAACAGCTGCAGGCTATGCAGTTGAAGGTATTGCTCGTCAGCCAGAAGCTGAAGGTAAAATCCGTGGTGCTCTATTATTAAGTTTTGCGTTTATGGAATCATTAACTATTTACGGACTTGTAGTAGCTCTTGCTCTTCTATTCGCAAACCCTTTCACG
       Follicularia_botryoides  ATGAATCCAATTGTTGCTGCTGCATCTGTTGTATCTGCTGGATTAGCTGTAGGTCTTGCTGCTATTGGTCCTGGTATGGGTCAAGGAACAGCTGCTGGTTACGCTGTAGAAGGTATCGCAAGACAACCTGAAGCTGAAGGTAAAATCCGTGGTGCATTATTATTAAGTTTCGCTTTCATGGAATCTTTAACAATTTATGGTTTAGTTGTTGCTTTAGCACTTTTATTCGCTAACCCATTCGCT
       Golenkinia_longispicula  ATGAACCCAATCGTCGCTGCTGCTTCTGTTGTTGCTGCTGGTTTAGCCGTAGGTCTTGCTGCTATTGGTCCTGGTATGGGTCAAGGAACTGCTGCTGGTTACGCTGTTGAAGGTATTGCAAGACAACCTGAAGCGGAAGGGAAAATTCGTGGAGCCCTTTTACTAAGCTTTGCTTTCATGGAATCTTTAACAATTTATGGTCTTGTAGTTGCATTAGCGTTATTATTCGCTAACCCTTTTGCT
              Gonium_pectorale  ATGAACCCTATCGTAGCTGCTGCTTCTGTTGTATCTGCTGGTCTTGCTGTTGGTTTAGCTGCTATTGGTCCTGGTATGGGTCAAGGTACTGCTGCTGGTTATGCAGTTGAAGGTATTGCACGCCAACCTGAAGCTGAAGGCAAAATCCGTGGTGCTCTTTTATTAAGTTTCGCTTTCATGGAGTCTTTAACAATTTATGGTCTAGTAGTTGCTTTAGCACTTCTATTTGCTAACCCATTTGCT
       Haematococcus_lacustris  ATGAACCCTATCGTTGCTGCTGCTTCTGTTGTGTCTGCTGGTTTAGCTGTTGGTTTAGCTGCTATTGGCCCTGGTATGGGTCAAGGAACTGCAGCTGGTTATGCTGTAGAAGGAATTGCGCGTCAGCCAGAAGCTGAAGGTAAAATTCGTGGTGCTTTATTATTAAGCTTTGCATTTATGGAATCGTTAACTATTTACGGTTTAGTTGTTGCTTTAGCGTTATTATTTGCAAACCCTTTTGCA
            Hafniomonas_laevis  ATGAATCCTATCATTGCAGCGGCGTCTGTTATTTCTGCTGGTTTAGCTGTTGGTTTAGCTGCTATCGGCCCTGGTATGGGTCAAGGTACAGCAGCTGGTTATGCAGTTGAAGGTATTGCTCGTCAACCTGAAGCTGAAGGTAAAATCCGTGGTGCTTTATTATTATCCTTCGCATTTATGGAATCCTTAACTATTTATGGTTTAGTTGTAGCATTAGCTTTATTATTCGCTAACCCATTTGCT
          Hariotina_reticulata  ATGAATCCAATTGTTGCTGCTGCATCTGTTATATCTGCTGGATTAGCTGTTGGTCTTGCTGCTATTGGTCCTGGTATGGGTCAAGGGACTGCTGCTGGTTATGCTGTTGAAGGTATTGCTAGACAACCTGAAGCTGAAGGAAAAATCCGTGGTGCTCTTTTATTAAGTTTCGCTTTCATGGAATCTTTAACAATTTATGGTTTAGTAGTTGCTTTAGCATTATTATTTGCTAACCCATTTGCT
                 Jenufa_minuta  ATGAATCCTATTGTTGCTGCTGCTTCTGTTGTTGCTGCTGGTTTAGCTGTTGGTTTAGCTGCTATAGGTCCTGGTATGGGGCAAGGAACTGCTGCTGGTTATGCAGTAGAAGGTATTGCTCGACAACCTGAAGCTGAAGGTAAAATTCGTGGTGCTTTGCTTTTAAGTTTTGCGTTTATGGAATCACTAACTATTTATGGTTTAGTTGTTGCATTAGCTCTTTTATTTGCTAATCCTTTTGCT
              Jenufa_perforata  ATGAATCCTATTGTTGCTGCTGCTTCTGTTGTTGCTGCTGGTTTAGCTGTTGGGTTAGCTGCTATTGGTCCTGGTATGGGACAAGGAACTGCTGCTGGTTATGCAGTAGAAGGTATTGCGAGACAACCTGAAGCTGAAGGTAAAATTCGTGGTGCTTTATTATTAAGTTTCGCTTTTATGGAGTCTTTGACTATTTATGGTCTAGTTGTAGCGTTAGCTCTTTTATTTGCTAACCCTTTTGCT
          Kirchneriella_aperta  ATGAATCCAATTGTTGCTGCTGCATCTGTTGTGTCTGCTGGTTTAGCTGTTGGTCTTGCTGCTGTAGGACCTGGTATTGGTCAAGGTACTGCTGCTGGTTACGCAGTAGAAGGTATTGCTCGTCAACCTGAAGCTGAAGGTAAAATCCGTGGTGCACTTTTATTAAGTTTTGCTTTCATGGAATCTTTAACAATTTATGGTCTTGTAGTGGCTTTAGCACTTCTTTTTGCTAACCCATTTGCT
      Koshicola_spirodelophila  ATGAATCCACTTATTGCTGCTGCTTCTGTTATTGCTGCTGGTTTATCTGTTGGTCTTGCTGCTATTGGTCCTGGTATGGGACAAGGAACTGCTGCTGGGTATGCCGTTGAAGGTATTGCTAGACAACCTGAAGCTGAAGGTAAAATCCGTGGAGCTTTACTTTTAAGCTTCGCATTTATGGAGTCTTTAACTATTTATGGTCTAGTTGTAGCCCTAGCTTTATTATTTGCTAACCCTTTCACT
           Lobochlamys_culleus  ATGAACCCTATCGTTGCTTCTGCTTCTGTAATCGCTGCTGGTTTATCTGTAGGTTTAGCTGCTATCGGACCAGGTGTTGGACAAGGTACTGCTGCTGGTTATGCTGTTGAAGGTATTGCTCGTCAACCTGAAGCTGAAGGTAAAATCCGTGGTGCTCTTCTTTTAAGTTTTGCTTTTATGGAATCACTTACTATTTATGGATTAGTAGTAGCATTAGCTCTACTATTCGCTAACCCATTTGCT
            Lobochlamys_segnis  ATGAACCCTATCGTTGCTTCTGCTTCAGTTATTGCTGCTGGTTTATCTGTAGGTTTAGCTGCTATTGGACCTGGTGTTGGACAAGGTACAGCTGCAGGTTATGCTGTTGAAGGAATTGCTCGTCAGCCAGAAGCTGAAGGTAAAATCCGTGGTGCTCTTCTTTTAAGCTTTGCGTTTATGGAATCACTTACTATTTATGGACTAGTTGTAGCATTAGCTCTATTATTTGCTAACCCATTTGCT
           Microglena_monadina  ATGAACCCTATCGTAGCTGCTGCTTCTGTTATTTCTGCTGGTTTAGCTGTTGGTCTTGCTGCAATTGGACCTGGTATCGGTCAAGGTACAGCTGCAGGTTATGCTGTTGAAGGTATTGCACGTCAGCCTGAAGCTGAAGGTAAAATTCGTGGTGCATTACTTTTAAGTTTTGCCTTTATGGAATCTTTAACAATTTACGGTCTAGTTGTTGCCCTAGCTCTTCTTTTTGCTAACCCTTTTGCT
                 Microspora_sp  ATGGATCCAATTGTTGCTGCTGCATCTGTTATTTCTGCTGGATTAGCTGTAGGTCTTGCTGCTATCGGTCCTGGTATGGGACAAGGAACAGCTGCTGGTTATGCCGTTGAAGGTATTGCTAGACAGCCGGAAGCTGAAGGAAAAATTCGTGGTGCTCTTTTATTAAGTTTCGCTTTCATGGAATCATTAACAATTTATGGTTTAGTTGTTGCTTTAGCACTTCTTTTTGCAAACCCATTTGCT
       Mychonastes_homosphaera  ATGAATCCAATTGTTGCTGCTGCATCTGTTATTTCTGCTGGTTTAGCTGTAGGTTTAGCTGCTATCGGTCCTGGTCAAGGTCAAGGGACTGCTGCTGGTTACGCTGTTGAAGGTATTGCTCGTCAACCTGAAGCAGAAGGTAAAATCCGTGGTGCTTTATTATTAAGCTTCGCTTTCATGGAATCTTTAACAATTTACGGTCTAGTAGTTGCTTTAGCTCTATTATTCGCTAACCCATTCGCA
           Mychonastes_jurisii  ATGAATCCAATTGTTGCTGCTGCATCTGTTATTTCTGCTGGTTTAGCTGTAGGTTTAGCTGCTATCGGTCCTGGCCAAGGTCAAGGAACTGCTGCTGGTTACGCTGTTGAAGGTATTGCTCGTCAACCTGAAGCAGAAGGTAAAATCCGTGGTGCTTTATTATTAAGCTTCGCTTTCATGGAATCTTTAACTATTTACGGTCTAGTAGTTGCTTTAGCTCTACTATTCGCTAACCCATTCGCA
           Neochloris_aquatica  ATGAATCCAATTGTTGCTGCTGCATCTGTTGTTGCTGCTGGTTTAGCTGTAGGTCTTGCTGCTATTGGTCCTGGTATGGGACAAGGAACTGCTGCTGGTTATGCAGTAGAAGGTATTGCAAGACAACCTGAAGCAGAAGGAAAAATTCGTGGAGCTCTTTTATTAAGTTTTGCTTTCATGGAATCTTTAACTATTTATGGTCTTGTTGTAGCATTAGCACTTCTTTTTGCTAACCCATTTGCT
      Oedocladium_carolinianum  ATGAACCCACTTATTGCTGCTGCATCTGTTGTTGCTGCTGGATTAGCTGTAGGCTTAGCTGCTATTGGTCCTGGTTTAGGACAAGGCACAGCTGCTGGTTATGCTGTTGAAGGTATTGCTCGTCAACCAGAAGCAGAAGGAAAAATCCGCGGTGCACTTTTATTAAGTTTTGCTTTCATGGAATCTTTAACTATTTATGGTCTAGTTGTAGCGCTTGCTCTTTTATTTGCTAATCCATTTGTT
      Oedogonium_angustistomum  ATGAACCCACTTATTGCTGCTTCATCTGTTATTGCTGCTGGATTAGCTATAGGCTTAGCTGCTATTGGTCCTGGTGTAGGACAAGGTACAGTTGCTGGTAATGCTGTTGAAGGTATTGCTCGCCAACCAGAAGCAGAAGGAAAAATCCGCGGTACTCTTTTATTAAGTTTTGCTTTCATGGAATCTTTAACTATTTATGGTCTAGTTGTAGCGCTTGCTCTTCTATTTGCTAATCCATTTGTT
          Oedogonium_cardiacum  ATGAACCCACTTATTGCTGCTTCATCTGTTATTGCTGCTGGATTAGCTATAGGCTTAGCTGCTATTGGTCCTGGTGTAGGACAAGGTACAGTTGCTGGTAATGCTGTTGAAGGTATTGCTCGCCAACCAGAAGCAGAAGGAAAAATTCGCGGTACGCTTTTATTAAGTTTTGCTTTTATGGAATCTTTAACGATTTATGGTCTAGTTGTAGCACTTGCTCTTCTATTTGCTAATCCATTTGTT
        Oogamochlamys_gigantea  ATGAACCCAATCGTTGCTGCTGCTTCTGTTGTTTCAGCTGGTTTAGCTGTTGGTTTAGCTGCTATCGGTCCTGGTGTTGGACAAGGGACTGCTGCTGGTTATGCTGTTGAAGGTATTGCTCGCCAACCTGAAGCTGAAGGTAAAATTCGTGGTGCTCTTCTTCTAAGCTTTGCTTTTATGGAATCATTAACAATTTATGGATTAGTTGTTGCTTTAGCTCTATTATTCGCTAACCCATTTGCT
        Ourococcus_multisporus  ATGAATCCAATTATTGCTGCTGCATCTGTTGTGTCTGCTGGATTAGCTGTTGGTCTTGCTGCAATTGGTCCTGGTATGGGTCAAGGTACTGCTGCTGGTTACGCAGTAGAAGGTATCGCTAGACAACCTGAAGCTGAAGGTAAAATTCGTGGTGCTCTTTTATTAAGTTTTGCTTTCATGGAATCTTTAACTATTTATGGTCTAGTAGTAGCTTTAGCTCTTCTTTTTGCTAACCCATTTGCT
         Palmellopsis_texensis  ATGAACCCTATCGTTGCTGCTGCTTCTGTTATTTCTGCTGGTTTAGCTGTTGGTTTAGCTGCTATTGGTCCTGGTGTTGGACAAGGTACAGCTGCTGGTTACGCAGTTGAAGGTATTGCTCGTCAGCCTGAAGCTGAAGGTAAAATCCGCGGTGCTCTTCTTCTAAGCTTTGCTTTTATGGAATCATTAACAATTTATGGACTAGTAGTTGCTCTAGCTCTACTATTCGCTAACCCATTCGCA
       Parallela_transversalis  ATGAACCCAATTGTTGCTGCTGCATCTGTAATTGCTGCTGGATTAGCTGTAGGTCTTGCTGCTGTAGGTCCTGGTGTTGGACAAGGAACTGCTGCTGGCTACGCGGTAGAAGGTATTGCAAGACAACCTGAAGCTGAAGGAAAAATCCGTGGTGCATTATTATTAAGTTTCGCTTTTATGGAATCTCTTACTATTTATGGACTAGTTGTTGCTTTAGCTCTCCTTTTTGCGAACCCGTTTGCA
             Pediastrum_duplex  ATGAATCCAATTGTTGCTGCTGCATCTGTTGTTGCTGCTGGTTTAGCTGTAGGTCTTGCTGCTATTGGTCCTGGTATGGGACAAGGAACAGCTGCTGGTTACGCTGTTGAAGGGATTGCTAGACAACCGGAAGCTGAAGGGAAAATTCGTGGTGCATTATTACTGTCTTTCGCTTTCATGGAATCTTTAACAATTTACGGACTAGTTGTTGCTTTAGCATTACTTTTCGCTAACCCATTCGCT
         Phacotus_lenticularis  ATGAACCCTATCGTTGCTGCTGCATCTGTTGTATCTGCTGGATTAGCTGTTGGTCTTGCTGCTATTGGTCCTGGTGTTGGTCAAGGTACTGCTGCTGGTTACGCAGTTGAAGGTATTGCACGTCAGCCAGAAGCTGAAGGTAAAATCCGTGGTGCTCTACTTTTAAGTTTTGCTTTCATGGAATCTTTAACGATCTATGGTCTAGTTGTTGCATTAGCACTTCTATTTGCTAACCCATTTGCT
            Pleodorina_starrii  ATGAACCCTATCGTAGCTGCTGCTTCTGTTGTATCTGCTGGTCTTGCTGTTGGTTTAGCTGCTATTGGTCCTGGTATGGGTCAAGGTACTGCTGCTGGTTATGCTGTTGAAGGTATTGCACGCCAACCTGAAGCTGAAGGCAAAATCCGTGGTGCACTTCTATTAAGCTTCGCTTTCATGGAGTCTTTAACAATTTATGGTCTAGTAGTTGCTTTAGCACTTCTATTTGCTAACCCATTTGCT
        Protosiphon_botryoides  ATGAACCCTATCGTTGCTGCTGCTTCTGTTGTATCTGCTGGTTTAGCTGTTGGTTTAGCTGCTATTGGTCCTGGTATGGGTCAAGGTACTGCTGCTGGTTACGCTGTTGAAGGTATTGCTCGTCAACCTGAAGCTGAAGGTAAAATCCGTGGTGCTTTATTATTAAGCTTTGCATTCATGGAATCTTTAACTATTTATGGTTTAGTAGTTGCTTTAGCTTTATTATTTGCTAACCCATTCGCA
Pseudomuriella_schumacherensis  ATGAATCCAATTATCGCTGCTGCATCTGTTATCTCTGCTGGATTAGCCGTAGGTCTTGCTGCTATTGGTCCTGGTATGGGACAAGGAACTGCTGCTGGTTACGCTGTAGAAGGTATCGCAAGACAACCAGAAGCTGAAGGTAAAATCCGTGGAGCGTTACTACTTAGTTTCGCGTTTATGGAGTCATTAACAATCTATGGTCTAGTTGTAGCGTTAGCACTTTTATTTGCTAACCCATTTGTA
            Rotundella_rotunda  ATGAATCCAATTGTTGCTGCTGCATCTGTTATTGCTGCTGGATTAGCTGTAGGTCTTGCTGCTATTGGTCCTGGAATGGGACAAGGTACTGCTGCTGGTTATGCAGTAGAAGGTATTGCTAGACAACCAGAAGCTGAAGGTAAAATCCGTGGTGCTCTTTTATTAAGTTTCGCATTCATGGAATCTTTAACTATTTATGGTCTAGTAGTTGCCCTTGCTTTATTATTCGCTAACCCATTTGCT
          Scenedesmus_obliquus  ATGAATCCAATTGTTGCTGCTGCATCTGTTGTATCTGCTGGATTAGCTGTTGGTCTTGCTGCTATTGGTCCTGGTATGGGTCAAGGTACTGCTGCTGGTTATGCTGTTGAAGGTATTGCTAGACAACCTGAAGCTGAAGGAAAAATCCGTGGTGCTCTGTTATTAAGTTTCGCTTTCATGGAATCTTTAACTATTTATGGTTTAGTAGTTGCTTTAGCACTTTTATTTGCTAACCCATTTGCT
        Schizomeris_leibleinii  ATGAACCCTATTATTGCTGCTGCTTCCGTTATTGCTGCTGGATTAGCTGTTGGTCTTGCTGCTATTGGTCCTGGTATGGGTCAAGGTACTGCTGCTGGTTATGCAGTTGAAGGTATTGCTAGACAACCAGAAGCTGAAGGTAAAATCCGTGGTGCTTTATTACTTTCATTCGCTTTCATGGAATCTTTAACAATTTATGGTCTAGTTGTTGCTTTAGCTTTATTATTCGCTAACCCATTTACT
        Spermatozopsis_similis  ATGAACCCAATCGTTGCTGCTGCATCTGTTATTGCTGCTGGATTAGCTGTTGGTCTTGCTGCTATTGGTCCTGGTATGGGACAAGGTACTGCTGCGGGTTACGCAGTAGAAGGTATTGCTAGACAACCTGAAGCTGAAGGTAAAATCCGTGGTGCTCTTTTATTAAGCTTTGCATTCATGGAATCGCTAACAATTTATGGTCTAGTAGTTGCTTTAGCTCTATTATTCGCTAACCCATTCGCA
     Stephanosphaera_pluvialis  ATGAACCCTATCGTTGCTGCTGCATCTGTTGTTTCTGCTGGTTTAGCTGTTGGTTTAGCTGCTATTGGCCCTGGTATGGGTCAAGGCACTGCTGCTGGTTACGCAGTAGAAGGTATTGCCCGTCAGCCGGAAGCTGAAGGTAAAATTCGTGGTGCTTTATTATTAAGCTTTGCTTTCATGGAATCTTTAACAATTTATGGCCTAGTTGTTGCTTTAGCTTTATTATTTGCTAACCCATTCGCA
      Stigeoclonium_helveticum  ATGAATCCTATTATTGCTGCTGCTTCTGTTATTGCTGCTGGTTTATCTGTTGGTCTTGCTGCTATTGGTCCTGGTATGGGTCAAGGTACAGCTGCTGGTTATGCGGTTGAAGGTATCGCTAGACAACCAGAAGCTGAAGGTAAAATTCGTGGTGCTCTTTTATTAAGCTTTGCTTTCATGGAATCGTTAACTATTTACGGTTTAGTTGTTGCATTAGCTTTATTATTTGCTAACCCTTTTGCT
    Treubaria_triappendiculata  ATGAATCCGATCGTTGCTGCTGCATCTGTTGTTTCTGCTGGTTTAGCTGTAGGTCTTGCTGCTGTTGGTCCTGGAATAGGACAAGGAACAGCAGCTGGTTATGCTGTTGAAGGAATTGCTAGACAACCTGAAGCAGAAGGTAAAATTCGTGGTGCATTATTATTAAGTTTCGCATTTATGGAATCATTAACTATTTATGGTTTAGTTGTTGCATTAGCTTTATTATTTGCAAACCCATTTGCT
            Trochiscia_hystrix  ATGAATCCGATCGTTGCTGCTGCATCTGTTGTTTCTGCTGGTTTAGCTGTAGGTCTTGCTGCCATTGGTCCTGGAATGGGACAAGGTACAGCAGCTGGTTATGCTGTTGAAGGAATTGCTAGACAACCTGAAGCAGAAGGTAAAATTCGTGGTGCATTATTATTAAGTTTTGCATTTATGGAATCATTAACTATTTATGGTCTTGTTGTTGCATTAGCTTTATTATTTGCAAATCCATTTGCT
                    Uronema_sp  ATGAATCCTATTATTGCTGCTGCTTCTGTTATTGCTGCTGGTTTAGCTGTTGGTTTAGCTGCTATTGGTCCTGGTATGGGTCAAGGTACAGCTGCTGGTTACGCGGTTGAAGGTATCGCTAGACAACCAGAAGCTGAAGGTAAAATTCGTGGTGCTTTATTATTAAGTTTCGCATTCATGGAATCATTAACTATTTATGGTTTAGTTGTTGCTTTAGCTTTATTATTTGCTAACCCATTTGCT
                Volvox_carteri  ATGAACCCTATCGTAGCTGCTGCTTCTGTTGTATCTGCTGGTCTTGCTGTTGGTTTAGCTGCTATTGGTCCTGGTATGGGTCAAGGTACTGCTGCTGGTTACGCAGTTGAAGGTATTGCACGCCAACCTGAAGCTGAAGGCAAAATCCGTGGTGCACTTCTATTAAGTTTCGCTTTCATGGAATCTTTAACAATTTATGGTCTAGTAGTTGCTTTAGCACTTCTATTTGCTAACCCATTTGCT
            Carteria_crucifera  ATGAATCCTATTATTGCTGCTGCTTCTGTTTTATCTGCTGGATTAGCTGTAGGTTTAGGTGCTATTGGACCAGGTCTTGGTCAAGGAACAGCTGCTGGTTATGCTGTTGAAGGTATTGCGCGTCAACCAGAAGCGGAAGGTAAAATCCGTGGTGCTTTATTATTAAGTTTTGCTTTCATGGAATCTTTAACTATTTATGGTCTTGTTGTTGCTTTAGCGCTTCTTTTCGCTAACCCTTTTGCT

    ;
end;


begin mrbayes;
    charset firstsecond = 1-.\3 2-.\3;
    charset third = 3-.\3;
    partition mine = 2: firstsecond, third;
    set partition=mine autoclose=yes;
    lset applyto=(all) nst=6 ngammacat=4 rates=invgamma;
    prset applyto=(all) statefreqpr=dirichlet(1) ratepr=variable pinvarpr=uniform(0,1) brlenspr=Unconstrained:GammaDir(1.0,0.1,1.0,1.0) shapepr=exponential(1.0);
    unlink shape=(all) statefreq=(all) revmat=(all);
    mcmc ngen=6250000 samplefreq=500 printfreq=1000 starttree=random nruns=2 nchains=2 savebrlens=yes filename=atpH;
    sump relburnin=yes burninfrac=0.2;
    sumt relburnin=yes burninfrac=0.2;
end;
