# Supplementary material for: Order, please! Uncertainty in the ordinal-level classification of Chlorophyceae
Source: PeerJ. 2019 May 15;7:e6899. doi: 10.7717/peerj.6899 (PMC6525593; doi:10.7717/peerj.6899)
Supplement: Supplemental Information 1 — This compressed folder contains untrimmed, masked alignments for individual chloroplast genes (subfolder nexus), as well as trimmed alignments with appropriate analysis blocks and the consensus trees resulting from these single-gene and concatenated analyses (MrBayes subfolders). Supplementary methods with associated references are included in the SupplementaryMethods.txt file. SVDquartets, BaliPhy, PhyloBayes and RAxML analysis files are in separate subfolders, with their respective resulting tree files. Files associated with MrBayes analysis of the 1st and 2nd positions and the analysis of the 3rd positions are placed in the subfolders 1st_and_2nd_positions_only and 3rd_positions_only, respectively. The 18Splastid_combined subfolder contains the MrBayes analysis materials (alignment and consensus tree) for the analysis including nucleotide plastid data as well as 18S nucleotide data. Documentation, trees and scripts used to create Fig. 3 are included in the “Figure3” subfolder, and documentation for and full results of Treespace analyses are in the “Treespace” subfolder. The results of the AU topology tests are included in a Word document. [file peerj-07-6899-s008.zip › supplementary_alignments_trees/mrbayes_nt_alignments_trees/cemA.con.tre]

#NEXUS
[ID: 3444591800]
begin taxa;
	dimensions ntax=68;
	taxlabels
		Ankyra_judayi
		Atractomorpha_echinata
		Borodinellopsis_texensis
		Bracteacoccus_aerius
		Bracteacoccus_giganteus
		Bracteacoccus_minor
		Carteria_cerasiformis
		Carteria_sp_SAG_8_5
		Chaetopeltis_orbicularis
		Characiochloris_acuminata
		Chlamydomonas_applanata
		Chlamydomonas_nivalis
		Chlamydomonas_peterfii
		Chlamydomonas_reinhardtii
		Chlorococcum_tatrense
		Chlorogonium_capillatum
		Chloromonas_perforata
		Chloromonas_radiata
		Chloromonas_rosae
		Chlorosarcinopsis_eremi
		Chlorotetraedron_incus
		Chromochloris_zofingiensis
		Cylindrocapsa_geminella
		Desmotetra_stigmatica
		Dictyochloris_fragrans
		Dunaliella_salina
		Elakatothrix_viridis
		Floydiella_terrestris
		Follicularia_botryoides
		Golenkinia_longispicula
		Gonium_pectorale
		Haematococcus_lacustris
		Hafniomonas_laevis
		Hariotina_reticulata
		Jenufa_minuta
		Jenufa_perforata
		Kirchneriella_aperta
		Koshicola_spirodelophila
		Lobochlamys_culleus
		Lobochlamys_segnis
		Microglena_monadina
		Microspora_sp
		Mychonastes_homosphaera
		Mychonastes_jurisii
		Neochloris_aquatica
		Oedocladium_carolinianum
		Oedogonium_angustistomum
		Oedogonium_cardiacum
		Oogamochlamys_gigantea
		Ourococcus_multisporus
		Palmellopsis_texensis
		Parallela_transversalis
		Pediastrum_duplex
		Phacotus_lenticularis
		Pleodorina_starrii
		Protosiphon_botryoides
		Pseudomuriella_schumacherensis
		Rotundella_rotunda
		Scenedesmus_obliquus
		Schizomeris_leibleinii
		Spermatozopsis_similis
		Stephanosphaera_pluvialis
		Stigeoclonium_helveticum
		Treubaria_triappendiculata
		Trochiscia_hystrix
		Uronema_sp
		Volvox_carteri
		Carteria_crucifera
		;
end;
begin trees;
	translate
		1	Ankyra_judayi,
		2	Atractomorpha_echinata,
		3	Borodinellopsis_texensis,
		4	Bracteacoccus_aerius,
		5	Bracteacoccus_giganteus,
		6	Bracteacoccus_minor,
		7	Carteria_cerasiformis,
		8	Carteria_sp_SAG_8_5,
		9	Chaetopeltis_orbicularis,
		10	Characiochloris_acuminata,
		11	Chlamydomonas_applanata,
		12	Chlamydomonas_nivalis,
		13	Chlamydomonas_peterfii,
		14	Chlamydomonas_reinhardtii,
		15	Chlorococcum_tatrense,
		16	Chlorogonium_capillatum,
		17	Chloromonas_perforata,
		18	Chloromonas_radiata,
		19	Chloromonas_rosae,
		20	Chlorosarcinopsis_eremi,
		21	Chlorotetraedron_incus,
		22	Chromochloris_zofingiensis,
		23	Cylindrocapsa_geminella,
		24	Desmotetra_stigmatica,
		25	Dictyochloris_fragrans,
		26	Dunaliella_salina,
		27	Elakatothrix_viridis,
		28	Floydiella_terrestris,
		29	Follicularia_botryoides,
		30	Golenkinia_longispicula,
		31	Gonium_pectorale,
		32	Haematococcus_lacustris,
		33	Hafniomonas_laevis,
		34	Hariotina_reticulata,
		35	Jenufa_minuta,
		36	Jenufa_perforata,
		37	Kirchneriella_aperta,
		38	Koshicola_spirodelophila,
		39	Lobochlamys_culleus,
		40	Lobochlamys_segnis,
		41	Microglena_monadina,
		42	Microspora_sp,
		43	Mychonastes_homosphaera,
		44	Mychonastes_jurisii,
		45	Neochloris_aquatica,
		46	Oedocladium_carolinianum,
		47	Oedogonium_angustistomum,
		48	Oedogonium_cardiacum,
		49	Oogamochlamys_gigantea,
		50	Ourococcus_multisporus,
		51	Palmellopsis_texensis,
		52	Parallela_transversalis,
		53	Pediastrum_duplex,
		54	Phacotus_lenticularis,
		55	Pleodorina_starrii,
		56	Protosiphon_botryoides,
		57	Pseudomuriella_schumacherensis,
		58	Rotundella_rotunda,
		59	Scenedesmus_obliquus,
		60	Schizomeris_leibleinii,
		61	Spermatozopsis_similis,
		62	Stephanosphaera_pluvialis,
		63	Stigeoclonium_helveticum,
		64	Treubaria_triappendiculata,
		65	Trochiscia_hystrix,
		66	Uronema_sp,
		67	Volvox_carteri,
		68	Carteria_crucifera
		;
tree con_50_majrule = [&U] (1[&prob=1.00000000e+00,prob_stddev=0.00000000e+00,prob_range={1.00000000e+00,1.00000000e+00},prob(percent)="100",prob+-sd="100+-0"]:2.978836e-01[&length_mean=3.07503646e-01,length_median=2.97883600e-01,length_95%HPD={1.11725500e-01,5.31979400e-01}],2[&prob=1.00000000e+00,prob_stddev=0.00000000e+00,prob_range={1.00000000e+00,1.00000000e+00},prob(percent)="100",prob+-sd=…
end;
