# Supplementary material for: Order, please! Uncertainty in the ordinal-level classification of Chlorophyceae
Source: PeerJ. 2019 May 15;7:e6899. doi: 10.7717/peerj.6899 (PMC6525593; doi:10.7717/peerj.6899)
Supplement: Supplemental Information 1 — This compressed folder contains untrimmed, masked alignments for individual chloroplast genes (subfolder nexus), as well as trimmed alignments with appropriate analysis blocks and the consensus trees resulting from these single-gene and concatenated analyses (MrBayes subfolders). Supplementary methods with associated references are included in the SupplementaryMethods.txt file. SVDquartets, BaliPhy, PhyloBayes and RAxML analysis files are in separate subfolders, with their respective resulting tree files. Files associated with MrBayes analysis of the 1st and 2nd positions and the analysis of the 3rd positions are placed in the subfolders 1st_and_2nd_positions_only and 3rd_positions_only, respectively. The 18Splastid_combined subfolder contains the MrBayes analysis materials (alignment and consensus tree) for the analysis including nucleotide plastid data as well as 18S nucleotide data. Documentation, trees and scripts used to create Fig. 3 are included in the “Figure3” subfolder, and documentation for and full results of Treespace analyses are in the “Treespace” subfolder. The results of the AU topology tests are included in a Word document. [file peerj-07-6899-s008.zip › supplementary_alignments_trees/mrbayes_nt_alignments_trees/rpl20-stripped.nex]

#nexus

begin data;
    dimensions ntax=67 nchar=327;
    format datatype=dna gap=-;
    matrix
                 Ankyra_judayi  ATGACTCGTGTAAAACGTGGAAATGTCTCTCGAAAAAGACATAAAAAAATTTTAAAATTAGTTAAAGGTTTTCGTGGTGCTGCGTCTGGATTATTTCGTACGGCAAATCAACAAAGTATGAAAGCATTGCGTTCATCGTATACTAATCGACGTAAAAAAAAACGTGATTTTCGTCGTTTATGGATTGCGCGAATTAATGCTGCGGTAAGAAAATACGGAATTAATTATAGTGAATTTTTTAATTATTTAAAAACTCAATCTATCAAATTGAATAGAAAAACTATTTCTCAATTAGCAGTATGTGATCCTGAAGCTTTATTACAATTA
        Atractomorpha_echinata  ATGACTCGTGTAAAACGTGGAAATGTTTCTCGAAAAAGACATAAAAAAATTTTAAAATTGGTTAAAGGATTCCGTGGCTCTGCATCCGCATTATTTCGTACCGCCAATCAACAAAATATGAAAGCACTTCGCTCATCATATACTAATCGACGTAAAAAAAAACGTGATTTTCGTCGATTATGGATTGCCCGAATTAATGCTGCTGTAAGAAAATATGGAATTAATTACAGTGAATTTTTTAATTATTTAAAAAATCAGTCAATAAAATTAAACCGAAAATCGATTTCTCAATTAGCAGTATGCGATCCTGAAGCTTTATTACAATTA
      Borodinellopsis_texensis  ATGACTAGAGTTAAACGCGGTAATGTGTCACGTAAACGACACAAAAAAATTTTAAAATTATCAAAGGGGTTTCGCGGATCAGCATCTTTATTATTCCGTATAGCAAATCAACAAAGTATGAAAGCTTTAAGATATTCATACTTAAATCGTCGTAAAAAAAAACGTGACTTTAAAAATATTTGGATCACAAGAGTAAACGCCGCTGTACGTCGTTACGGGTTGAATTATAGTGAATTTATGCACTATTTAAAAACACGTTCTATAAAAATAAATAAAAAAATAATAGCTCAATTATCTGTTTGTGACCCTGAAGCTTTCATGCAACTA
          Bracteacoccus_aerius  ATGACTAGAGTTAAACGTGGTAATGTTTCTCGAAAAAGACATAAAAAAGTCTTAAACATGACAAAAGGTTTTCGCGGAGCTGCTTCTCTTTTGTTTCGTACAGCAAATCAACAAAATATGAAAGCTTTACGTTATTCATATGCGAATCGTCGTAAAAAAAAACGCGATTTTCGTCGTCTTTGGATCACACGTGTAAATGCAGCTATCCATCGCTACGGTATGAATTACAGCGAATTTGCAAATTATTTAAAAATGTGTTCGATTCAATTAAATCGTAAAGTTTTAGCTCAATTATCGATCTGTGATCCAGAAAGTTTTTTACAATTT
       Bracteacoccus_giganteus  ATGACTAGAGTTAAACGTGGTAATGTTTCTCGCAAAAGACACAAAAAAGTTTTAAATATGACAAAAGGTTTTCGCGGAGCTGCTTCTATTTTATTTCGTACTGCAAATCAACAAAATATGAAAGCACTCCGTTATTCATATACTAATCGTCGTAAAAAAAAGCGTGATTTTCGTCGTCTTTGGATTGCACGTGTAAATGCGGCTATTCGTCGTTATGGTATGAATTACAGTGAATTCGTACATTATTTAAAAAATTGTTCGATTAAATTAAATCGTAAAGTATTGGCGCAATTATCAATTTGTGATCCAGAGAGTTTTTTACAGTTT
           Bracteacoccus_minor  ATGACTAGAGTTAAACGTGGTAATGTTTCTCGTAAAAGACACAAAAAAGTGTTAACTATGACAAAAGGTTTTCGTGGAGCTGCTTCTATTTTATTCCGTACAGCAAATCAACAAAATATGAAAGCGCTACGTTATTCATATACTAATCGCCGTAAGAAAAAACGTGATTTTCGTCGTCTTTGGATCGCACGTGTAAATGCAGCTATTCGTCGCTATGGTATGAATTATAGTGAATTTATAAATTGTTTGAAAAATTGTTCGATCAAATTAAATCGTAAAGTATTAGCACAGTTATCTATTTGTGATCCAGAAAGTTTTTTACAATTT
         Carteria_cerasiformis  ATGACTAGAGTAAAACGTGGTAATGTTTCTCGTAAACGCCATAAAAAAATATTAAAGATGACAAAAGGCTTTCGAGGAGCAGGTTCGGTTCTTTTTAGAACAAGTAATCAACAAAATATGAAAGCTTTACGATCTTCTTATAAAAATCGTCGACAAAAAAAACGTGATTTTCGCCGTCTTTGGATAGCACGTATAAACGGGGCTGTTCGTCGTTATGGATCTAATTATAGTGAATTTATGAATTTTTTAAAGAAACGTTGTATAAAGTTAGATAGAAAAATCATTTCTCAACTAGCGATTTGTGATCCAGAAGCTTTTGTTCAATTA
           Carteria_sp_SAG_8_5  ATGACTAGAGTAAAACGTGGGAATGTTTCTCGTAAAAGACATAAAAAAATTTTAAATATGTCTAAGGGCTTTCGTGGAGCAGGTTCTATACTATTTTGTACAGCTAATCAACAAAATATGAAAGCCTTAAGATATTCTTATAGAAACCGTCGTCAAAAAAAACGTGATTTTAGACGTCTGTGGATTGCACGAGTAAATGCTGCGGTACGTCGTTATGGAACAAGCTATAGTGAATTTATTAACTATCTAAAAAAACGTTCAATTAAATTAAATCGTAAAGTATTAGCACAACTATCAATTTGTGATCCGGCTGCTTTTATGGAATTA
      Chaetopeltis_orbicularis  ATGACTCGAGTTCAAAGAGGTAGTGTTGCGCGAAAAAGACGCAAAAAAGTTTTAAGTATTACTAAAGGTTTTCGTGGTGCTGCTTCAGTTTTGTTTAGAACAGCTAACCAACGATACATGAAAGCTTTAAGATCAGCTTACCGAAATCGTCGTCAAAAAAAACGTGATTTTAGAAGTTTATGGATTTCACGCTTAAATGCAGCTGTTCGAAATAATGGTTTAAGTTACAATGAATTTATTCATGCGTTAAAAACATGTGATATTATTTTGAATCGCCAAATCCTTTCTCAATTAAGTTTGTGTGATTCAAATTCTTTTTCAGCTCTT
     Characiochloris_acuminata  ATGACGCGAGTAAAACGTGGAAATGTGTCTCGTAAACGACATAAAAAAATCTTAAAGTTATCAAAAGGATTCCGTGGTTCAGCTTCTGTCCTATTTCGAACTGCTAATCAACAAAGTATGAAAGCTTTACGTTATTCATATAGAAACAGACGTCAAAAAAAACGTGATTTTCGAACAATTTGGATTGCACGTTTAAACGCAGCTGTTCGTAGATACGGTTTAAATTATAGTGAATTAACATTTTATTTAAAAAACAAATCTATTAAATTAAATCGAAAAGTGTTATCACAATTATCTATTTGTGACCCAGAAGCGTTTACACAGTTA
       Chlamydomonas_applanata  ATGACTCGTGTAAAACGTGGTAATGTTTCTCGTAAACGCCATAAAAAAATTTTCAAATTAAATAAAGGTTTCCGTGGTTCTGCATCAGTATTATTCCGTACCGCAAACCAACAAAGTATGAAAGCCTTACGCTATTCATACCGTAACCGTCGTCAGAAAAAACGCGATTTTAGAAGTGTATGGATTGCTCGTTTAAATGCAGCGGTTCGTAGATATGGATTAAATTATTCAGAATTTATTCATTATTTAAAAACACGTAATATTAATTTAAACCGTAAAATTTTAGCACAATTATCTATTTGTGATCCAGAAGCTTTTACACAATTC
         Chlamydomonas_nivalis  ATGACTCGTGTTAAACGTGGTAATGTATCTCGAAAACGTCATAAAAAAGTATTAAATATGTCTAAAGGTTTTCGCGGCGCTGGCTCTGTTTTATTTAGAACAGCAAATCAACAGAATATGAAAGCATTACGATATTCGTATCGAAATCGCCGTCAAAAAAAACGTGATTTTAGACGTCTTTGGATTGCACGTTTAAATGCTGCTGTTCGGTGTTATGGTCTTAATTATAATGAGTTTCTGAATTATTTAAAAATACGTAGTATTAAATTAAATCGAAAAATTCTAGCTCAATTAGCAACAGCTGATACTGAAGCCTTTATGCAATTA
        Chlamydomonas_peterfii  ATGACTCGTGTAAAACGTGGTAATGTTTCGCGTAAAAGACATAAAAAAGTATTAACAATTGCAAAAGGTTTCCGTGGTGCTGCTTCTGTTCTTTTTAGAACATCGAATCAGCAAGTTATGAAAGCTTTACGCTATTCATATCGAAATCGTCGTCAAAAAAAACGTGATTTTAGACGTTTATGGATTGCTCGTGTAAATGCGGCAGTTCGTCGTTATGGATTAAGCTATAGTGAATTTATGAAATATTTAAAAGTACGTTCAATCCAATTAAACCGTAAAGTAGTATCTCAATTAGCAGTTTGTGATCCAGAAGGATTTATGCAATTA
     Chlamydomonas_reinhardtii  ATGACTCGTGTTAAACGTGGTAATGTATCTCGTAAAAGACATAAAAAAATTTTAAATATGTCAAAAGGTTTTAGAGGCGCTGCTTCAACTCTATTCCGTACAGCAAATCAACAAAATATGAAAGCTTTACGCTATTCATATAGAAACCGTCGTCAAAAAAAACGTGATTTCCGTCGTATGTGGATTACACGCGTTAATTCAGCAGTACGTCGTTATGGATTAAATTACAGTGAATTTATGAATTATTTAAAAACACATAAAATTCAATTAAATCGTAAAGTAATTGCACAACTTTCAATTTGTGATCCAGAAGCATTTATGCAATTA
         Chlorococcum_tatrense  ATGACTCGTGTAAAACGTGGTAATGTTTCTCGTAAACGCCATAAAAAGATTTTAAAACTAAATAAAGGATTCCGCGGAGCTGCTTCTGTAGTATTCCGTACAGCTAACCAACAAAGTATGAAAGCATTACGTTATTCATATCGTAATCGTCGTCAAAAAAAACGTGATTTTCGAAGTCTTTGGATTTCACGTTTAAATGCAGCAGTACGTCGCTATGGATTAAATTATTCTGAATTTATCCATTATTTAAAAACTCGTAGTATTAAACTAAACCGAAAAGTTTTAGCACAACTATCAATTTGTGATCCGGAAGCTTTTACACAATTA
       Chlorogonium_capillatum  ATGACTCGTGTAAAACGTGGGAATGTTTCTCGTAAACGTCATAAGAAAATTTTAAAATTAAATAAAGGTTTCCGCGGAGCGGCATCAGTATTATTCCGTACCGCAAATCAACAAAGTATGAAAGCGTTACGTTATTCTTACCGTAACCGTCGACAAAAAAAACGTGATTTTAGAAGTCTTTGGATTGCAAGATTAAATGCAGCTGTTCGTCGTTACGGTTTAAATTATTCTGAGTTTATTCATTACTTAAAAACTCGTCATATTAAGTTAAACCGTAAAATTTTAGCACAATTATCTATTTGTGATCCAGAAGCTTTTACACAATTA
         Chloromonas_perforata  ATGACTCGTGTAAAACGTGGTAATGTTTCTCGTAAACGCCATAAAAAAATTTTAAAACTAAATAAAGGATTCCGCGGTGCTGCTTCTGTAGTATTCCGTACAGCTAATCAACAAAGTATGAAAGCATTACGTTATTCATATCGTAATCGTCGTCAAAAAAAACGTGATTTTCGAAGTCTTTGGATCTCACGTTTAAATGCAGCAGTGCGTCGCTATGGATTAAATTATTCTGAATTTATCCATTATTTAAAAACTCGTAGTATTAAATTAAACCGAAAAGTTTTAGCACAATTATCAATTTGTGATCCGGAAGCTTTTACACAATTA
           Chloromonas_radiata  ATGACTCGTGTAAAACGTGGTAATGTATCTCGAAAACGTCATAAAAAAGTATTAAAAATGTCAAAAGGATTTCGAGGAGCGGGCTCTATTTTGTTTAGAACAGCAAATCAACAAAATATGAAAGCTTTACGCTATTCTTATCGAAATCGACGTCAAAAAAAGCGCGACTTTAGACGTCTTTGGATTGCACGTGTAAATGCTGCTGTTCGTTGTTATGGTTTAAATTATAGTGAATTTATGAATTATTTACAAAAACGAAATATAAAATTAAATAGAAAAATTATCGCTCAGTTAGCTTCATCTGATACTGAAGCCTTTATGCAATTA
             Chloromonas_rosae  ATGACTCGTGTTAAACGTGGTAATGTATCTCGAAAACGTCATAAAAAAGTATTAAATATGTCTAAAGGTTTTCGCGGAGCGGGCTCTGTTTTATTTAGAACAGCAAATCAACAGAATATTAAAGCATTACGATATTCTTATCGTAATCGCCGACAAAAAAAACGTGATTTTAGACGGCTTTGGATTGCACGTTTAAATGCTGCTGTTCGTTGTTATGGTCTTAATTATAATGAGTTTATGAATTATTTAAAAATACGCAGTATTATATTAAATCGAAAAATTATAGCTCAATTAGCAACAGCTGATACTGAAGCATTTATGCAATTA
       Chlorosarcinopsis_eremi  ATGACTCGTGTAAAACGTGGTAATGTTTCTCGTAAACGTCACAAAAAAATTTTAAAGTTAAATAAAGGTTTCCGTGGTTCAGCTTCAGTATTATTCCGTACAGCTAATCAACAAAGTATGAAAGCGTTACGTTATTCGTACCGTAATAGACGCCAGAAAAAACGTGACTTTAGAAGTGTTTGGATTACAAGATTAAATGCAGCAGTTCGTCGTTACGGATTAAATTATTCAGAATTCATTCATTATTTAAAAACGCGTAGCATCAAACTAAACAGAAAAGTTTTAGCACAATTATCTATTTGTGATCCAGAAGCCTTCACACAATTA
        Chlorotetraedron_incus  ATGACTCGAGTAAAACGTGGAAATGTATCTCGTAAAAGACATAAAAAAGTTTTAAATATGACTAAAGGCTTTCGTGGAGCAGCTTCTTTATTATTCCGTACAGCTAATCAACAAAACATGAAAGCTTTAAGATATTCATATGCAAATCGTCGTAAAAAGAAAAGAGATTTTCGTCGACTTTGGATTGCACGTGTAAATGCAGCTATTCGTCGCTATGGTATTAATTACAGCGAATTTATGTATGATCTTAAAAATTCTACAATTCAATTAAATAGAAAAGTTTTAGCACAGTTATCTATTTGTGATCCAGAAGCTTTTTTACAAATT
    Chromochloris_zofingiensis  ATGACTCGAGTTAAACGTGGTAATATTTCTCGTAAAAGACACCAAAAAGTTTTAAACATGACTAAAGGTTTCCGTGGAGCTGCTTCGGTGCTATTTCGCACAGCAAATCAGCAAAACATGAAAGCTTTACGTTATTCTTATAATAATCGTCGCAAAAAAAAACGCGATTTCAGACGTGTTTGGATTGCACGTGTGAATGGAGCTATTAGACGTTATGGAATGAATTATAGTGAATTTATTTATTATTTAAAAAATTCAACCATTCAATTAAATCGTAAAATATTAGCTCAATTATCGATTTGTGATCCCGAAGCTTTTTTACAATTT
       Cylindrocapsa_geminella  ATGACTAGAGTAAAACGTGGAATAGTTGCAAAAAAAAGACGTAAAAAAATTTTGAAAATTTCTAAAGGATTTAGAGGATCGTCATCCTCTCTATTTCGTACCGCGAATCAACGTGTTTTAAAATCTTTAACATATTCATATATCAACAGTCGAAAAAAAAAACGTATTTTTCGCCGTCTTTGGATAACCAGATTAAATTCTTTTTCTCGAAGAAACGGATTGAATTATCATAAAATGGTTTCTTCTTTTCAAAAAATTTCAATAAAACTAAATAGAAAAACTTTGTCGCAATTAGCGATTTTTGACCAGACACATTTCTCTCATTTT
         Desmotetra_stigmatica  ATGACTCGAGTAAAACGTGGAAATGTGTCTCGCAAACGACATAAAAAAATTTTAACAATGTCAAAAGGTTTCCGTGGAGCCGGTTCTGTATTATTCCGTACAGCAAATCAACAAAATATGAAAGCTTTACGTTATTCTTATAGAAACCGACGTCAAAAAAAACGTGATTTTAGACGTATGTGGATTTCTAGAGTAAACGCAGCTGTTCGTCGCTATGGTATTAGTTACTGTGAGTTTATGAATTATTTAAAAACACGCTCTATCAAATTAAATCGTAAAGTAATATCTCAATTATCCGTATGTGATCCAGAAGCTTTTATGCAATTA
        Dictyochloris_fragrans  ATGACAAGAGTAAAACGTGGAAATGTTTCCCGTAAAAGACATAAAAAAGTATTAAAAATGGTAAAAGGGTTCCGTGGAGCAGCTTCAAGTTTATTTCGTACTGCAAATCAACAAAATATGAAAGCTTTACGTTATTCATATAATAATCGTCGTAAAAAAAAGAGAGATTTTCGACGTATTTGGATTGTACGAGTTAATGCAGCACTTCGAGGTTACGGTTTAAATTACAGTGAAT--------------------------------------------------------------------------------------------
             Dunaliella_salina  ATGACTCGTGTAAAACGTGGTAATGTTTCTAGAAAACGCCATAAAAAAATATTAAAGTTAAATAAGGGTTTCCGTGGTTCAGCATCGGCTCTTTACCGTACTGCTAAACAACAAAATATGAAAGCTTTGCGTTATTCTTATGCTAATCGTCGTCAAAAAAAACGTGAATTTAGAAGTATTTGGATTACACGTTTAAATGCTGCGGTTAGACGTTATGGATTGAATTATTCTGAATTTATTTATTATTTAAAAAATCGTTCAATACAATTAAATCGTAAAGTTTTAGCTCAATTATCAATTTGTGATCCTGAAGCGTTTACACAATTG
         Floydiella_terrestris  ATGACTCGAGTTCAAAGAGGTATTGTTGCGCGTAAAAGACGCAAAAAAATTTTAAGTATTACATCAGGTTTTCGTGGTGCAGCATCAGTTTTATTTAGAACAGCTAACCAACGTTATATGAAAGCTTTAAGATCAGCTTATCAAAATCGTCGCCAAAAAAAACGTGATTTTAGAAGGCTATGGATTTCTCGCTTAAACGCTGCTGTTCGAAATAATGGTTTAAGTTATAATGAATTTATTCATGCATTAAAAACATGCAACATTGCTCTAGATCGTCAAATACTTTCCCAATTAAGTTTATGCGACGCTAATTCTTTTGCAGTTCTT
       Follicularia_botryoides  ATGACTCGAGTAAAACGTGGCAATGTATTACGCAAAAAGCATAAAAAAGTTTTAAAAATGACAAAAGGATTCCGTGGAGCGGCATCTTTACTATTCCGTACGGCAAACCAACAAAATATGAAAGCCTTACGTTATTCATACATGAATCGTCGCAAGAAAAAACGTGATTTTAGACGTATTTGGATTGCTCGTGTAAATGCTGCAGTTCGTCGTTATGGAATGAATTACAGTGAATTCATTTATTTTGTAAAAAATTCATCTGTAAAACTTAATAGAAAAATTTTAGCACAATTATCAATTTGCGATCCTGATGCTTTTTTATCACTT
       Golenkinia_longispicula  ATGACTCGAGTAAAACGTGGGAGTGTTTCTCGTAAACGCCACAAAAAAATTTTAAAAATGGTTAAAGGTTTTCGAGGAGCAGCATCTTTATTATTTCGTACTGCAAACCAACGAAATCTAAAAGCTTTATCTTATTCTTATCTAAATCGACGAAAAAAAAAACGTGATTTTAGACGTCTTTGGATCACTAGAGTAAATGCAGCCGTAAGACGTCATGCCATGAGTTATAGTGAATTTATGTATTATTTGAAAAAATCCTCTATTAAATTAAATCGAAAAGTCATTGCCCAACTAGCAGTTTTTGATCCAGAAATGTTTATTAGACAA
              Gonium_pectorale  ATGACACGAGTTAAACGTGGGAATGTATCCCGTAAAAGACATAAAAAAGTTTTAAATATGTCTAAAGGTTTTAGAGGTGCTGCAAAAACTTTATTCCGTACAGCAAATCAACAAAATATGAAAGCACTACGCTATTCATATAGAAATCGACGTCAAAAAAAACGTGATTTTCGTCGTATGTGGATAGCACGTGTAAATTCTGCTGTACGTCGTTATGGCTTAAATTATAGTGAATTTATGAATTATTTAAAAAATCATAAAATTGAATTAAATCGTAAAATCATTTCTCAATTATCGATTTGTGATCCAGAAGCTTTTATGCAATTA
       Haematococcus_lacustris  ATGACTCGTGTAAAACGCGGTAATGTTTCTAGAAAACGTCATAAAAAAATATTAAAATTAAATAAAGGATTTCGTGGGGCCGCATCTATTCAATTTAGAACAGCAAATCAACAAAGTATGAAAGCATTACGTTATTCTTATCGTAACCGCCGTCAAAAAAAACGTGATTTTAGAAATGTTTGGATAGGTAGATTAAATGCAGCTGTTCGTGGTTATGGTTTAAATTACTCAGAATTTATCCATTCTTTAAAAATACGTGGTATTAAATTAAATCGTAAAATATTAGCACAATTATCCATTTGTGATCCAGAAGCTTTTACACAATTT
            Hafniomonas_laevis  ATGACACGCGTTAAAAGAGGAAATGTTTTACGTAAACGCCATAAAAAAATCTTAAAAATGTCAAAAGGTTTCCGTGGTGCAGCTTCTGTTATTTTTTCTGTATCAAATCAATTAACAATGAAAGCATTACGTTATGCTTTCATGAATCGTCGTAAGAAAAAACGCGATTTCCGTCGTATTTGGATTACACGTTTAAATGGTGCAGTTCGTCGCTATGGTCTTACATATAGTGAATTTATTCGTGATTTACGTTTACATTCTATTCAATTAAATCGTAAAATTTTAGCACAAATCGCATGTATTGATCCTGCAAGTTTTATTAAATTA
          Hariotina_reticulata  ATGACAAGAGTTAAACGTGGAAATGTGTCACGTAAACGTCATAAAAAAGTATTAAATTTTACGAAAGGATTTCGTGGTGCTGCTTCAACATTATTTCGAACAGCAAATCAACAAAATATGAAAGCTTTACGTTATTCGTATGAAAACCGTCGAAAAAAAAAACGTAATTTTAGACGCCTTTGGATTGCTCGAATCAATGCAGCTATTCGTACATATGGATTAAATTACAGTGAATTTTTTTATTTATTAAAACAATCAAAAATTGTTTTGAATAGAAAAGTATTAGCACAATTATCTATTTGTGATCCTGATACTTTTTTAAAATTT
                 Jenufa_minuta  ATGACTCGAGTAAAACGT------GTATCGTATAAAAAACATAAAAAAACTTTTAAAATTGTTAAAAGTTTTCGTGGAGCAGGTTCTCGTTTATTTCGTACTGCTATACAACAAAAAATGAAAGCATTACGTTCAGCTTATAATAATCGACGTAAAAAGAAAAGAAACTTCAGATCTCTTTGGATTAGTAGAATTCACGCCATTGTTCGTAATTATGGGATGAATTATAATTCATTTATACAGGGTATGAAAAAGTCGTCTTTCATATTAAATCGAAAAATTTTAGCTCAAGTTTCTATTTGCGATCCAGAATTTTTTTCAAAATTT
              Jenufa_perforata  ATGACTCGAGTAAAACGTGGGAATGTTTCCCGTAAAAGGCATAAAAAAACTTTAAAAATTGTTAAAGGATTTCGCGGAGCTAGTTCTATTTTATTCCGCACAGCTAATCAAAGAAAAATGAGAGCATTAAGTTCTTCATATACAAATAGAAGAAAGAAAAAACGTGATTTTAGATCAATATGGATCACTAGAATACATGCTGCTGTAAGAAATAATGGAATGAGTTATAGTGAATTTGTAAACTCTTTAAAAAAGTCATCTTTAAATTTAAATCGAAAAATATTAGCTCAATTTTCTCTTTGTGATCCAGAATCTTTTTTACAGTTA
          Kirchneriella_aperta  ATGACTCGAGTAAAACGCGGTAATGTTTCTCGTAAAAGACACAAAAAAGTATTAAATATGACAAAAGGTTTTCGTGGTGCTGCTTCTGTTTTATTTAGAACAGCAAATCAACGCAATATGAAAGCGCTCAAATATTCTTATGCAGATCGTCGTAAGAAAAAGCGTGATTTTAGACGTCTTTGGATCGCTCGAGTAAATGCAGCCGTACGCCGTTATGGGTTTAATTATAGTGAATTTATGAATTGCTTAAAAACATCATCTATTTTATTAAATCGTAAAACTTTAGCTCAATTATCGATTAGTGATCCTGATTCTTTTTTACAATTT
      Koshicola_spirodelophila  ATGACCAGAATCAAAAAA---TTTACAACACGCAAAAGACGAAAAAAAATTTTAAATTTTACAAAAGGGTTTCGAGGGGCTGCTTCTTTGTTATTTCGAACAGCTAATCAACGCTACATGAAAGCCTTACGCTCTTCATATGAAAATCGTTTAAAAAAAAAACGAAATTTTCGAAATTTATGGATTTTACGATTAAATGCTGCTGCTCGTCAGACAGGTCTTAGTTACAATGAATTTATGCATTTATTAAAAACTTGTGGAATTGAATTAAATCGCAAAATACTATCACAATTAAGTTTATACGATCCTTTGTCTTTTAAACTTGTT
           Lobochlamys_culleus  ATGACTCGAGTAAAACGTGGTAATGTATCTCGTAAAAGACATAAAAAAATTTTAACTATGTCAAAAACGTTTCGCGGTGCTGGTTCAGTTCTTTTTCGTACGGCAAATCAACAAAATATGAAAGCATTACGTTATTCTTATCAAAACCGTCGTAAAAAAAAACGTGATTTTAGAAGTATTTGGATTACTAGGGTAAATGCTGCAATTAGACGCTATGGGATTAATTATAGTGAATTTATGCATGACCTAAAATTACGTTCAATTAAATTAAATCGTAAAATTCTTGCACAATTATCGGTTTGTGATCCTGATGCTTTTACACAGCTA
            Lobochlamys_segnis  ATGACTCGAGTTAAACGTGGAAATGTATCTCGTAAAAGACATAAAAAAATTTTAAATATGTCCAAAACTTTTCGTGGGGCTGGTTCTGTTTTATTTCGTACTGCAAATCAACAAAATATGAAAGCATTGCGTTATTCTTATCAAAACCGTCGACAAAAAAAACGTTCTTTTAGACGCATCTGGATTAGTAGAGTAAATGCTGCTATTCGCCGCTATGGAATTAATTACAGTGAATTTACCCATGATTTAAAAGTACGTTCAATTAAATTAAATCGAAAAATTCTTGCACAATTATCAATTTGTGATCCTCAAGCTTTTGCACAATTA
           Microglena_monadina  ATGACTCGCGTTAAACGTGGAAATGTATCTCGTAAAAGACATAAAAAAATTTTAAAACTTTCTAAAGGTTTTCGTGGTTCAGCATCTCTTTTATTTCGAACAGCAAATCAACAAGTAATGAAAGCTTTACGTTATTCATACCGAAACCGTTGTCAAAAAAAGCGTGATTTTCGAAATTTGTGGATTTCTAGAATAAATGCCGCTGTTAGACGTAACGGTTTAAATTATAATGAATTTATGAATTATTTAAAAAAGAAATCTATTAAATTAAATAGAAAAGTAACAGCTCAATTATCTATATTTGATCCTGCAATTTTTACACAATTG
                 Microspora_sp  ATGACAAGAGTAAAACGCGGAAATGTTTCCCGTAAACGACATAAAAAAATCCTGAATTTAGTTAAAGGATTTAGAGGATCTGCTTCATTATTATTTCGTACTGCCAATCAACAAAATATGAAAGCTTTAAGATATTCATACGCCAATCGTCGTAAAAAAAAACGAGATTTTCGTCGTCTTTGGATTGCAAGACTAAATGCAGGTATTAGACAATATGGACTAAACTATAGTCAATTTATACATTTTTTAAAAACATCATCGATTCAAGTGAATCGCAAAATTTTAGCACAATTATCTATATGTGATCCCGATATTTTTCTTCAATTT
       Mychonastes_homosphaera  ATGACTCGAGTAAAAAGAGGCAATGTGTCACGTAAGCGACACAAAAAAGTGTTATCGTTAACAAAAGGTTTCCGTGGTTCTGCGTCAACACTATTTCGTACAGCCAATCAACAAAAAATGAAGGCTTTACGTTATGCTTACGTAGGTCGTCGTCAAAAGAAACGTGATTTTCGTCGTCTTTGGATTGCACGTATTAATGCAGGAATTCGTCACTATGGAATGAACTATAGTGAGTTTATTCATCTGATGAAACGCTCATCAATCCTATTAAACCGTAAAGTAGTGGCACAACTTTTAATTTGTGACCCACAAGCTTTTATGGAATTC
           Mychonastes_jurisii  ATGACTCGAGTAAAAAGAGGCAACGTGTCACGTAAACGACACAAAAAAGTGTTAGCATTAACAAAAGGCTTTCGTGGTTCTGCATCAACACTATTCCGTACAGCAAACCAACAAAAAATGAAAGCATTACGTTATGCTTACGTAGGCCGTCGTCAAAAGAAACGCGATTTTCGTCGTCTTTGGATTGCGCGTATTAATGCAGGAATTCGTCATTATGGTATGAACTATAGTGAATTTATTCATTTAATGAAACGTTCATCAATCCTACTAAACCGTAAAGTGGTGGCTCAACTTTTAATTTGTGACCCACAAGCTTTTATGGAGTTT
           Neochloris_aquatica  ATGACTAGAGTAAAACGTGGAAATGTGTCACGTAAAAGACACAAAAAAGTTTTAAAAATGACAAAAGGATTTCGTGGAGCAGCGTCTTTATTATTTAGAACTGCAAATCAACAAAATATGAAAGCTTTAAAATATTCGTATATGAGTCGTCGAAAAAAAAAAAGAGATTTTCGTCGCCTTTGGATTAGTAGAGTAAATGCTGCTATTAGATTTTATGATTTAAATTACAGTGAGTTTATGTGTAACTTAAAAAATTCGAATATTATTTTAAATAGAAAAATTTTAGCACAATTATCAATTTGTGATCCTGAAGCTTTTTTAAAAGTA
      Oedocladium_carolinianum  ATGACTCGTGTAAAAAGAGGTATTGTTGCTCGTAAGAGACGTCAAAAAATTTTAAATATGAATAAAGGATTTCGAGGGGCTGCTTCGGTTTTATTTAGAACAGCCAATCAACGGTATATGAAATCATTAAAATCCGCATATGAAAATAGACATAATAAAAAACGTAATTTTAGAAGACTTTGGATTTCACGTTTAAATTCCGCTGTTCGTTTAAATGGACTAAATTATAGTCAATTTGTTTATATGTTGAAAAAATCCGACATTATTTTAAATCGTAAAATTTTATCACAAATAAGCATATGTGATCCGCAAATTTTCAACGAGCTT
      Oedogonium_angustistomum  ATGACTCGTGTAAAAAGAGGTATTATTGCTCGTAAGAGACGTCAAAAAATTCTAAATATGAATAAAGGATTTCGAGGAGCTGCTTCGGTTTTATTTCGAACAGCCAATCAGCGATATATGAAATCATTAAAATCGGCTTATGAAAATAGACATAATAAAAAAAGAAATTTTAGAAAACTTTGGATTTCTCGTTTAAATTCCGCTGTACGAGTAAATGGATTAAATTATAGTCAATTTATTTTTATGTTAAAAAAATCAGAGATTCTTTTAAATCGTAAAATTTTATCACAATTAAGTATATGCGATCCGATAATTTTTAATGAACTT
          Oedogonium_cardiacum  ATGACTCGTGTAAAAAGAGGTATTATTGCTCGTAAGAGACGTCAGAAAATTTTAAATATGAATAAAGGATTTCGAGGAGCTGCTTCAGTTTTATTTCGAACAGCCAATCAGCGTTATATGAAATCATTAAGATCGGCATATGAAAATAGACATAATAAAAAAAGGAATTTTCGAAAACTTTGGATTTCTCGTTTGAATTCCGCAGTTCGATTAAATGGATTAAATTATAGTCAATTTGTTTATATGTTAAAAAAGTCAGGTATTATTTTAAATCGTAAAATTTTATCACAATTAAGTATATGTGATCCGCAAATTTTTCATGAACTT
        Oogamochlamys_gigantea  ATGACTCGAGTTAAACGTGGGAATGTGTCTCGTAAAAGACATAAAAAAATCTTAAAGTTGACAAAAACATTTCGTGGTTCGGCTTCTAATTTGTTTCGCACAGCGAATCAACAAAACATGAAAGCATTACGATATTCTTATCAAAATCGTCGTCAAAAAAAACGTGATTTTAGATCCATTTGGATAACAAGACTTAATGCTGCTGTTCGATGCTATGGCATTAATTACAGTGAATTTATGCATGATTTAAAACAACGAAAAATAAAGTTAAATCGTAAAATTATTGCACAATTATCCGTGTGTGATCCAAATGCTTTTACACAAGTA
        Ourococcus_multisporus  ATGACTCGAGTAAAACGTGGAAGTGTTTCTCGTAAAAGACACAAAAAAGTATTAAACATGACAAAAGGTTTTCGTGGTGCAGCTTCGGTTTTATTCCGTACAGCAAATCAACGAAATATGAAAGCTTTATGCAATTCTTATGCTGATCGTCGTAAAAAAAAACGTGATTTTAGACGTCTTTGGATTGCACGTGTAAATGCTGCGGTGCGACGTTATGGGTTTAGTTATAGTGAATTTATGCATTGTTTAAAAAAATCTTCTATTTTGTTAAATCGTAAAACATTAGCTCAATTATCAATCAGTGATCCTGATTCTTTTTTACAATTT
         Palmellopsis_texensis  ATGACTAGAGTAAAACGTGGGAATGTTTCTCGTAAAAGACATAAAAAAGTTTTAAAAATTGCAAAAGGGTTTCGCGGATCCGCTTCTACACTATTTCGTACCGCTAATCAACAAATAATGAAAGCATTACAATACTCTTATAAAAACCGTCGTGAAAAAAAACGTGATTTCAGAAGCATTTGGATTACTAGAATAAACGCTACTGTAAGACGTTATGGTATAAATTACAGCGAATTTATGCATGATTTAAAAATGCGTTCGATTAAATTAAATCGTAAAATTATAGCCCAATTATCTGTTTGCGATCCGGATGGCTTTACACAATTA
       Parallela_transversalis  ATGACTAGAGTTAAAGGTGGGAATTTTTCCCGTAAACGCCATAAAAAAATTTTAAAAATGGCTAAAGGATTTAGAGGATCTGCGTCTTTACTATTTCGTACAGCTAATCAGCAAAATATGAAAGCCTTACGATATGCTTATGCAAATCGAAGAAAAAAGAAAAGTAATTTTCGTAGACTTTGGATTGCAAGATTAAACGCAGCTGTAAGACAACACGGTATAAATTATAGCAAATTTTTTTCTTTTTTAAAAAGTTCTTCTATTCAGTTAAACCGCAAAGTTCTTGCACAAATTTCAATTTGTGATCCTGCACTTCTAAACGAAATA
             Pediastrum_duplex  ATGACTCGAGTAAAACGTGGGAATGTGTCTAGAAAAAGACACAAAAAAGTTTTAAAAATGACAAAAGGATTTCGTGGGGCAGCTTCTTTATTATTTCGTACTGCAAATCAACAAAATATGAAAGCTTTACGTTATTCATATGTTGGTAGACGTAAAAAGAAAAGAGATTTTCGTCGCCTTTGGATTGCACGTGTAAATGCAGCAACTCGCCGTTATGGAATGAATTATAGTGAATTTATGAATAATCTTAAAAATTCTACAATTCAATTAAATCGCAAAGTTTTAGCACAATTATCAATTTGTGATCCAGAAGCTTTTCTACAAATT
         Phacotus_lenticularis  ATGACTCGTGTAAAAGGTGGAACTAGTTCTCGCAAAAGACATAAAAAAATTTTAAAATTAGCTAAAGGGTTCCGTGGTGCAGGTTCTGTTTTATTTCGCACTGCAAATCAACAAGTAATGAAAGCTTTACGTTCTTCTTACAGAAACCGACGTCAAAAAAAGCGTGATTTCCGTAGCTTATGGATTGCTCGAGTAAATGCTGCTGTTCGTCGTTATGGTTTAAATTATAGTGAATTTATGAATTATTTAAAAACACGTTCTATTAAATTAAACCGTAAAGTAATTGCTCAATTATCAGTTTGTGATCCTGAAGCATTTACTCAACTA
            Pleodorina_starrii  ATGACTCGAGTTAAACGTGGTAATGTATCTCGTAAAAGACATAAAAAAATTTTGAGTTTGTCAAAAGGTTTTAGAGGTGCTGCGTCAACTTTATTCCGTACTGCAAATCAACAAAATATGAAAGCATTACGTTATTCATACAAAAACCGTCGTCAAAAAAAACGTGATTTTCGTCGTACGTGGATTGCACGTGTAAATTCTGCTGTGCGCCGTTATGGCTTAAATTATAATGAATTTATGCATTATTTAAAAACGCATAAAATTCAATTAAATCGTAAAGTAATTGCCCAACTTTCTATATGTGACCCAGAAGCATTTATGCAACTT
        Protosiphon_botryoides  ATGACTCGTGTAAAACGTGGTAATGTTTCTCGTAAACGTCATAAAAAAATTTTAAAATTAAACAAAGGCTTCCGTGGTGCTGCTTCTGTTTTATTCCGTACTGCGAATCAGCAAAGTATGAAAGCTTTACGTTATTCGTACCGTAATCGTCGTGAAAAAAAACGTGATTTTAGAAGTCTTTGGATTGCACGATTAAATGCTGCAGTTCGTCGTTATGGATTAAATTATTCAGAATTCATCAATTATTTAAAAATTCGTAGCATTAAATTAAATAGAAAAGTTTTAGCACAATTATCAATTTGTGATCCTGAAGCTTTTACACAATTA
Pseudomuriella_schumacherensis  ATGACTCGAGTTAAACGTGGTAATATTTCTCGTAAAAGACACAAAAAAATTTTAAACATGACAAAAGGTTTTCGTGGAGCTGCGTCAGTTCTTTTCCGTACAGCAAACCAACAAAACATGAAAGCTTTGCGTTATTCTTATACAAACCGTTTAAAGAAAAAACGTGATTTTCGACGTCTTTGGGTCGCACGTGTAAATGCAGCGGTTCGTCGATACGGTTTAAATTATAGTGAATTTATGTATTTGCTAAAAGGAGCTGCTGTTAAATTGAATCGTAAAGTATTAGCACAATTATCCATTTGTGATCCAGATGCTTTCCTACAGTTT
            Rotundella_rotunda  ATGACTAGAGTAAAACGTGGTAATGTCTCTCGTAAACGCCATAAAAAAGTATTAAATATGGCAAAAGGTTTTCGTGGAGCAGGTTCAGTATTATTTCGTACAGCAAATCAACAAAATATGAAAGCTTTACGTTATTCCTATTTAAATCGTCGTAAGAAAAAACGTGATTTTCGACGTCTTTGGATTGCACGTGTAAATGCTGCCATTCGACGTTATGGTATGAACTATAGTGAATTTATGTATTATCTAAAAAAAGCTACAATTAAATTAAATCGTAAAGTGCTTTCTCAATTATCTATTTGTGATCCTCAAGCTTTCTTCGATTTA
          Scenedesmus_obliquus  ATGACTCGTGTAAAACGTGGAAATGTATCTCGTAAACGTCATAAAAAAGTATTAAATTTAACAAAAGGTTTCCGTGGAGCTGCTTCATTATTATTCCGTACAGCAAATCAACAAAATATGAAAGCTTTACGCTATTCTTATGCAAACCGTCGTAAAAAAAAACGTAATTTTAGACGTCTTTGGATTACACGTGTAAATGCTGCTATTCGTGCATATGGATTTAATTACAGTGAATTTTTATATGTTTTAAAAAATTCAAATATTTTATTAAATCGTAAAATTTTAGCACAATTAGCTATTTGTGATCCAGATACTTTTTTTAAATTT
        Schizomeris_leibleinii  ATGACTCGAGTTAAAAGAGGTATTGTAGCACGTAAAAGAAGAAAAAAAATTTTAAACATTACAAAAGGTTTTCGTGGAGCAGCATCTAAATTATTTAGAACAGCTAATCAAAGATATATGAAAGCCTTAAAACTGTCGTTTGTCAATCGTCGTAAGAAAAAACGTGATTTTCGTAGATTGTGGATTACTCGCGTAAATGCTGCTGTACGCACAAATGGTCTGAGTTATAATGAATTTATTTTTGCTTTAAAAACTTGTAATATTCAATTAAATCGCAAAGTTTTATCGCAAATAAGTATTTGCGATCCACAAACGTTTAGTATTTTA
        Spermatozopsis_similis  ATGACTCGAGTTAAACGTGGTAATGTTTCGCGTAAGAGACATAAAAAATTATTAAGTATGGTAAAAGGTTTCCGTGGTGCTGCATCCTTATTATTTAGAACAGCGAATCAACAAAATATGAAAGCTTTACGCTATTCATATGCAAACCGTCGTAAAAAGAAACGCGATTTTCGTCGTTTATGGATTACACGTGTAAACGCAGCAGTACGTCGTTACGGTACTAATTATAATGAGTTTATGAGCTATTTAAAAAAGTTTTCAATTCAATTAAACCGTAAAGTTATAGCTCAATTATCAATTTGTGATCCTGAATCATTTTTACAATTA
     Stephanosphaera_pluvialis  ATGACTCGTGTAAAACGCGGTAATGTGTCAATTAAACGTCATAAAAAAATCCTTAAATTAAATAAAGGTTTTCGTGGCGCAGCGTCAGTATTATTCCGTACAGCAAATCAACAAAGTATGAAAGCATTGCGCTATTCATACCGTAACCGCCGACAAAAAAAACGTGATTTTAGAAGTCTATGGATTGTACGATTAAATGCGGCTGTTCGTCGTTATGGCTTAAATTATTCGGAGTTTACTCACTACTTAAAAAACAAAAATATTAAATTAAATAGAAAAGTTTTAGCACAATTATCTATTTGTGACCCTGAAGCTTTTACGCAATTA
      Stigeoclonium_helveticum  ATGACTAGAGTTAAAAGAGGTATTGTTGCTCGTAAAAGACGAAAAAAAATTCTAAATTATACTAAAGGATTTCGTGGAGCAGCTTCTAAGCTTTTTAGAACAGCAAACCAACGTTATATGAAAGCATTAAAACTTTCATTCGTCAATCGTCGTAAAAAGAAACGTGATTTTCGTAGTTTATGGATTTCAAGATTAAATGCCGCTGTTCGCAAAAATGGTTTAAATTATAATGAATTTATATTTGCATTAAAAATTTGTAATATCAATTTAAATCGTAAGACATTATCACAAATTAGTATCTGTGATCCGCAAACTTTTAATTTGTTA
    Treubaria_triappendiculata  ATGACTCGAGTTAAACGTGGAAATGTTGCGAGAAAAAGACATAAAAAAATTTTAAAGATCTCAAAAGGCTTTCGTGGATCTTCGTCTAGTTTATTTCGAACAGCAAATCAAAGAAGTATGAAATCTTTAATATATTCTTATGAAAATAGACGAAAAAAAAAACGTACTTTTCGCCGTCTTTGGATTACAAGATTGAATGCTGCTGTTCGACAATATGGATTAACATATAATGAATTTTTATGTAATCTTCAAAAATCTTTTATTAAGTTAAATCGAAAAAGTCTTGCTCAATTATCTATTTTTGATCCGCAAGGTTTTTTTCAGTTA
            Trochiscia_hystrix  ATGACTCGAGTTAAACGTGGAAATATTGCAAGAAAAAGACATAAAAAAATTTTTAAAATAGCTAAAGGCTTTCGTGGATCCTCTTCTACTTTATTTCGAACAGCCAATCAACGAAGTATGAAATCTTTAATATATTCTTATGAAAATAGACGAAAAAAAAAACGTACTTTTCGTCGTCTTTGGATTACAAGATTAAATGCAGCTGTTCGTCAATATGGATTGACATATAATGAATTTTTATGTAATCTTCAAAAATCTTTTATTAAATTAAATCGAAAAAGTCTTGCTCAATTATCTATTTTTGATCCACAAGGTTTTTTTCAATTA
                    Uronema_sp  ATGACTAGAGTTAAAAGAGGTATTGTTGCCCGTAAAAGAAGAAAAAAAATTTTAAATTATACAAAAGGATTTAGAGGTGCTGCTTCAACTATTTTTAGAACGGCAAATCAAAGATATATGAAAGCTTTAAAACTTTCATTTATTAATCGTCGTAAAAAGAAACGTGATTTTCGTAGTTTATGGATTTCACGTTTAAATGCAGCGGTTCGTAAAATTGGTTTAAATTATAATGAATTTATTTTTGCTTTAAAAATTTGCAATATTCAATTAAATCGTAAAACATTATCACAATTGAGTCTTTGTGATACACAAACATTTTATAAATTA
                Volvox_carteri  ATGACTCGAGTTAAACGTGGTAATGTATCTCGTAAAAGACATAAAAAAATTTTAAGCTTGTCAAAAGGTTTCAGAGGTGCTGCATCGACTTTATTCCGTACAGCAAATCAACAAAATATGAAAGCATTACGTTATTCATACAGAAACCGTCGTCAAAAAAAACGTGATTTTCGCCGTACTTGGATTGCACGTTTAAATTCTGCTGTGCGTCGATATGGCTTAAATTATAGTCAATTTATGAATTATTTAAAAACGCATAAAATTCAATTAAACCGTAAAGTCATTGCTCAACTTTCTATTTGTGACCCAGAAGCATTTATGCAACTT
            Carteria_crucifera  ATGACTCGTGTAAAACGTGGAAATGTTTCTCGTAAAAGACATAAAAAAATTTTAAAAATGACTAAAGGTTTTCGCGGCGCTGGTTCAGTTCTTTTTAGAACAAGTAATCAACAAAATATGAAAGCATTACGATATTCTTATAAAAATAGAAGACAAAAAAAAAGAGATTTTCGTCGTCTTTGGATTGCTCGAATAAATGGAGCTATTCGTCGTTATGGTAGTAACTATAGTGAATTTATGTTTTTTTTAAAAAAACGTTCAATTAAATTAGATCGTAGAATTATTTCTCAATTAGCTATTTGTGATCCGGAAGCTTTTGTTCAACTC

    ;
end;


begin mrbayes;
    charset firstsecond = 1-.\3 2-.\3;
    charset third = 3-.\3;
    partition mine = 2: firstsecond, third;
    set partition=mine autoclose=yes;
    lset applyto=(all) nst=6 ngammacat=4 rates=invgamma;
    prset applyto=(all) statefreqpr=dirichlet(1) ratepr=variable pinvarpr=uniform(0,1) brlenspr=Unconstrained:GammaDir(1.0,0.1,1.0,1.0) shapepr=exponential(1.0);
    unlink shape=(all) statefreq=(all) revmat=(all);
    mcmc ngen=6250000 samplefreq=500 printfreq=1000 starttree=random nruns=2 nchains=2 savebrlens=yes filename=rpl20;
    sump relburnin=yes burninfrac=0.2;
    sumt relburnin=yes burninfrac=0.2;
end;
