# Supplementary material for: Order, please! Uncertainty in the ordinal-level classification of Chlorophyceae
Source: PeerJ. 2019 May 15;7:e6899. doi: 10.7717/peerj.6899 (PMC6525593; doi:10.7717/peerj.6899)
Supplement: Supplemental Information 1 — This compressed folder contains untrimmed, masked alignments for individual chloroplast genes (subfolder nexus), as well as trimmed alignments with appropriate analysis blocks and the consensus trees resulting from these single-gene and concatenated analyses (MrBayes subfolders). Supplementary methods with associated references are included in the SupplementaryMethods.txt file. SVDquartets, BaliPhy, PhyloBayes and RAxML analysis files are in separate subfolders, with their respective resulting tree files. Files associated with MrBayes analysis of the 1st and 2nd positions and the analysis of the 3rd positions are placed in the subfolders 1st_and_2nd_positions_only and 3rd_positions_only, respectively. The 18Splastid_combined subfolder contains the MrBayes analysis materials (alignment and consensus tree) for the analysis including nucleotide plastid data as well as 18S nucleotide data. Documentation, trees and scripts used to create Fig. 3 are included in the “Figure3” subfolder, and documentation for and full results of Treespace analyses are in the “Treespace” subfolder. The results of the AU topology tests are included in a Word document. [file peerj-07-6899-s008.zip › supplementary_alignments_trees/mrbayes_nt_alignments_trees/psbT-stripped.nex]

#nexus

begin data;
    dimensions ntax=67 nchar=93;
    format datatype=dna gap=-;
    matrix
                 Ankyra_judayi  ATGGAAGCTTTAGTTTATACTTTTTTATTAATCGGTACTTTAGGAATTATTTTCTTTGCGATTTTCTTCAGAGAACCTCCACGTATTGTAAAA
        Atractomorpha_echinata  ATGGAAGCTTTAGTTTATACTTTTTTATTAATCGGAACTTTAGGAATTATTTTCTTTGCAATTTTTTTCAGAGAACCTCCACGTATTGTAAAA
      Borodinellopsis_texensis  ATGGAAGCTTTAGTATACACTTTCTTATTAATTGGAACGTTAGGTATTATATTTTTTGCAATTTTTTTCAGAGAACCTCCACGTATTGTTAAA
          Bracteacoccus_aerius  ATGGAAGCTTTAGTTTATACATTTTTATTAGTTGGTACGTTAGGAATTATCTTTTTCGCTATTTTTTTCAGAGAACCTCCACGCATGGTAAAA
       Bracteacoccus_giganteus  ATGGAAGCTTTAGTTTATACATTTTTATTAGTTGGTACGTTAGGAATTATCTTTTTCGCTATTTTCTTTAGAGAACCTCCACGCATGGTAAAA
           Bracteacoccus_minor  ATGGAAGCTTTAGTTTATACATTTTTATTAGTTGGTACGTTAGGAATTATCTTTTTCGCGATTTTCTTTAGAGAACCTCCACGTATGGTAAAA
         Carteria_cerasiformis  ATGGAAGCTTTAGTATATACGTTCCTTCTTGTTGGGACTTTAGGGATTATCTTTTTTTCTATCTTTTTTAGAGAGCCACCACGTATGTTAAAA
           Carteria_sp_SAG_8_5  ATGGAAGCTTTAGTTTATACATTTCTACTAGTTGGAACATTAGGAATTATCTTTTTTGCTATTTTTTTCCGCGAACCTCCACGTATGCTTAAA
      Chaetopeltis_orbicularis  ATGGAAGCACTTGTTTATACTTTTTTATTAATCGGGACGTTAGGAATCATCTTCTTTGCTATCTTTTTTAGAGAACCTCCACGTATTGTGAGA
     Characiochloris_acuminata  ATGGAAGCTTTAGTTTATACTTTCTTATTAATTGGAACGTTAGGTATTATCTTTTTCGCAATCTTTTTCAGAGAGCCTCCACGTATTGCAAAA
       Chlamydomonas_applanata  ATGGAAGCATTAGTTTACACTTTCTTATTAATTGGAACGTTAGGGATTATCTTTTTCGCAATTTTCTTCAGAGATCCTCCACGTATCGCTAAA
         Chlamydomonas_nivalis  ATGGAAGCGTTAGTTTACACCTTTTTATTAGTTGGGACATTAGGAATAATCTTTTTCGCAATTTTCTTTAGAGAACCTCCTCGTATGTTAAAA
        Chlamydomonas_peterfii  ATGGAAGCTTTAGTTTATACTTTTTTATTAGTTGGAACTTTAGGTATTATTTTCTTCTCTATTTTCTTTAGAGAGCCTCCACGTATGGTAGGT
     Chlamydomonas_reinhardtii  ATGGAAGCTTTAGTATATACTTTCTTATTAGTTGGGACTTTAGGTATTATTTTCTTCTCAATTTTCTTCAGAGATCCTCCACGTATGATTAAA
         Chlorococcum_tatrense  ATGGAAGCATTAGTTTACACTTTCTTATTAATTGGTACGTTAGGAATTATTTTCTTCGCTATCTTTTTCAGAGATCCTCCACGTATTGCAAAA
       Chlorogonium_capillatum  ATGGAAGCTTTAGTTTACACTTTCTTATTAATTGGAACGTTAGGTATTATCTTTTTCGCTATTTTCTTCAGAGAGCCTCCACGTATTGCTAAA
         Chloromonas_perforata  ATGGAAGCATTAGTTTACACTTTCTTATTAATTGGTACGTTAGGAATTATTTTCTTTGCTATCTTTTTCAGAGATCCTCCACGTATTGCAAAA
           Chloromonas_radiata  ATGGAAGCTTTAGTTTATACTTTTTTATTAATTGGGACTCTTGGAATTATCTTTTTTGCAATCTTCTTTAGAGAACCTCCTCGTATGTTAAAA
             Chloromonas_rosae  ATGGAAGCTCTCGTTTACACATTTTTATTGGTTGGTACTTTAGGAATAATTTTTTTTGCAATCTTCTTTAGAGAACCTCCTCGTATGTTAAAA
       Chlorosarcinopsis_eremi  ATGGAAGCTTTAGTTTACACTTTCTTATTAATTGGTACGTTAGGGATTATTTTCTTTTCAATCTTTTTCAGAGAACCTCCACGTATCGCAAAA
        Chlorotetraedron_incus  ATGGAAGCTTTAGTTTATACATTTTTATTAATTGGAACATTAGGTATTATCTTTTTCGCGATTTTCTTTAGAGAACCTCCACGTATGGTAAAA
    Chromochloris_zofingiensis  ATGGAAGCTTTAGTTTATACATTTTTATTAATTGGAACTTTAGGGATTATTTTCTTTGCGATCTTCTTTAGAGAACCTCCTCGTATGGTTAAA
       Cylindrocapsa_geminella  ATGGAAGCTTTAGTTTATACTTTTTTATTAATTGGTACGCTAGGTATTATATTTTTTGCAATCTTTTTTAGAGAGCCTCCTCGCATGGTTAAA
         Desmotetra_stigmatica  ATGGAAGCTTTAGTGTACACTTTTTTATTAATTGGAACTTTAGGGATTATCTTTTTCTCTATTTTCTTTAGAGAACCTCCACGCATGATTAAA
             Dunaliella_salina  ATGGAAGCTTTAGTTTACACTTTCTTATTAATTGGAACGTTAGGTATTATCTTTTTCTCTATCTTTTTTAGAGAGCCTCCACGTATTGCAAAA
          Elakatothrix_viridis  ATGGAAGCTTTAGTTTATACATTTTTATTAATAGGTACATTAGGAATTATTTTTTTTGCCATTTTTTTTCGTGAACCGCCACGTTTAATCAAG
         Floydiella_terrestris  ATGGAAGCACTAGTTTATACTTTTTTATTAATTGGAACATTAGGTATCATTTTCTTTGCAATCTTTTTTAGAGAACCACCACGTATTGTAAGA
       Follicularia_botryoides  ATGGAAGCTTTAGTTTACACATTTTTACTAATTGGAACTTTAGGAATTATCTTTTTCGCAATTTTCTTTAGAGAACCACCTCGTATGTTAAAA
       Golenkinia_longispicula  ATGGAAGCTTTAGTTTATACTTTCTTATTAGTAGGTACTTTAGGAATTATCTTTTTTGCCATTTTTTTCAGAGAACCTCCTCGTATGGTTAAA
              Gonium_pectorale  ATGGAAGCTTTAGTATATACTTTCTTATTAGTTGGGACTTTAGGTATTATTTTCTTTGCTATTTTCTTTAGAGATCCTCCACGTATGGTTAAA
       Haematococcus_lacustris  ATGGAAGCTTTAGTTTATACTTTTTTACTAATTGGAACGTTAGGTATTATATTTTTTGCAATTTTCTTTAGAGAACCACCACGTATTGCAAAA
            Hafniomonas_laevis  ATGGAAGCGTTAGTATATACCTTCTTACTTATTGGTACTTTAGGAATTATTTTCTTCTCTATTTTCTTCCGTGATCCTCCACGTATGATTAAA
          Hariotina_reticulata  ATGGAAGCATTAGTTTATACTTTTTTATTAATTGGAACATTAGGAATTATCTTTTTCGCGATTTTCTTTAGAGAACCACCAAGAATGGTAAAA
                 Jenufa_minuta  ATGGAAGCTTTAGTATATACATTTTTGTTAATAGGTACTTTAGGAATTATATTTTTTTCTATATTTTTTAGAGAACCGCCTCGCATGTTAAAA
              Jenufa_perforata  ATGGAAGCTTTAGTTTATACATTTTTATTAATCGGTACTTTAGGAATTATCTTTTTTGCTATATTTTTTAGAGAACCTCCTCGTATGGTTAAA
          Kirchneriella_aperta  ATGGAAGCATTAGTTTACACTTTTTTATTAATTGGTACGTTAGGAATTATTTTCTTTGCGATTTTCTTTAGAGAACCTCCTCGTATGGTTAAA
      Koshicola_spirodelophila  ATGGAAGCTCTGGTTTATACCTTTTTACTCGTGGGAACGTTAGGAATTATCTTCTTTGCGATCTTTTTTAGAGAACCGCCTAGAATTGCGCGT
           Lobochlamys_culleus  ATGGAAGCTTTAGTTTATACTTTCTTATTAATCGGAACACTAGGAATTATCTTTTTCGCAATCTTTTTTAGAGATCCTCCACGTATTGTAAGA
            Lobochlamys_segnis  ATGGAAGCTTTAGTTTATACTTTCTTATTAATTGGAACACTAGGAATTATTTTCTTTGCTATTTTTTTTAGAGATCCTCCACGTATTGTAAGA
           Microglena_monadina  ATGGAAGCTTTAGTATATACTTTCTTATTAATCGGAACGTTAGGTATTATCTTTTTTGCAATTTTTTTCAGAGAACCTCCTCGTGTCGCAAAA
                 Microspora_sp  ATGGAAGCACTGGTATATACTTTTTTACTAATTGGAACTTTAGGAATTATTTTTTTCGCCATCTTCTTTAGAGAACCACCAAGAATAGTGAAA
       Mychonastes_homosphaera  ATGGAAGCTTTAGTTTACACATTTTTATTAATTGGGACTTTAGGAATTATTTTCTTCGCGATTTTCTTCCGAGAACCACCACGTATGCTTAAA
           Mychonastes_jurisii  ATGGAAGCTTTAGTTTACACATTTTTATTAATTGGGACTTTAGGAATTATTTTCTTCGCGATTTTCTTCCGAGAACCACCACGTATGCTTAAA
           Neochloris_aquatica  ATGGAAGCTTTAGTTTATACATTTTTATTAATTGGTACATTAGGTATTATTTTCTTTGCTATTTTCTTTAGAGAACCTCCTCGTATGGTTAAA
      Oedocladium_carolinianum  ATGGAAGCTTTAGTTTACACTTTTTTATTAATTGGAACTTTAGGTATTATTTTTTTTGCTATTTTCTTTAGAGAACCTCCTCGTATTGTTCGC
      Oedogonium_angustistomum  ATGGAAGCTTTAGTTTACACTTTTTTATTAATTGGAACTTTAGGTATTATTTTTTTTGCTATTTTCTTTAGAGAACCTCCTCGCATTGTTCGT
          Oedogonium_cardiacum  ATGGAAGCTTTAGTTTACACTTTTTTATTAATTGGAACTTTAGGTATTATTTTCTTTGCTATTTTCTTTAGAGAACCTCCTCGCATTGTTCGC
        Oogamochlamys_gigantea  ATGGAAGCTTTAGTTTATACTTTCTTATTAATTGGAACATTAGGAATTATCTTTTTCGCAATTTTTTTCAGAGATCCTCCGCGTATTGTAAGA
        Ourococcus_multisporus  ATGGAAGCATTAGTTTACACTTTTTTATTAATTGGTACATTAGGAATTATTTTCTTTGCGATTTTCTTTAGAGAACCTCCTCGTATGGTTAAA
         Palmellopsis_texensis  ATGGAAGCTTTAGTATACACATTTTTATTAGTTGGAACATTAGGAATTATCTTTTTTGCAATCTTTTTCAGAGAACCTCCACGCATCAATACT
       Parallela_transversalis  ATGGAAGCTTTGGTATATACCTTTTTATTAATTGGTACATTGGGGATCATTTTCTTTGCAATCTTTTTTAGAGAGCCACCACGTATTGTTAAA
             Pediastrum_duplex  ATGGAAGCTTTAGTTTATACATTTTTATTAATTGGTACATTAGGAATTATCTTTTTCGCTATTTTCTTTAGAGAACCTCCACGTATGGTAAAA
         Phacotus_lenticularis  ATGGAAGCTTTAGTTTACACTTTCTTATTAGTAGGAACGTTAGGTATTATCTTTTTCTCAATTTTCTTCAGAGAACCTCCACGTATCGTTAAA
            Pleodorina_starrii  ATGGAAGCTTTAGTTTATACTTTCTTATTAGTTGGGACTTTAGGTATTATTTTCTTTGCTATTTTCTTTAGAGATCCTCCACGTATGGTTAAG
        Protosiphon_botryoides  ATGGAAGCATTAGTTTACACTTTCTTATTAATTGGTACGTTAGGTATTATTTTCTTTGCTATCTTTTTCAGAGATCCTCCACGTATTGCAAAA
Pseudomuriella_schumacherensis  ATGGAAGCTTTAGTTTATACATTTTTATTAGTTGGTACTTTAGGAATTATCTTTTTTGCTATTTTCTTCAGAGAACCTCCTCGCATGGTAAAA
            Rotundella_rotunda  ATGGAAGCTTTAGTTTATACATTTTTATTAATTGGAACATTAGGAATCATCTTTTTCGCTATTTTCTTTAGAGAACCTCCTCGTATGGTAAAA
          Scenedesmus_obliquus  ATGGAAGCATTAGTTTATACTTTTTTATTAATCGGAACATTAGGAATTATCTTTTTCGCAATTTTCTTTAGAGAACCACCTCGTATGGTAAAA
        Schizomeris_leibleinii  ATGGAAGCTTTAGTTTATACTTTCTTATTGATTGGTACTCTAGGGATTATCTTTTTTGCTATCTTTTTTAGAGAACCTCCTCGTATTGTAAGA
        Spermatozopsis_similis  ATGGAAGCTGTTGTTTATACATTCTTATTAATGGGTACATTAGGTATTATTTTCTTCGCTATTTTCTTTAGAGACCCACCACGTATGTTAAAA
     Stephanosphaera_pluvialis  ATGGAAGCTTTAGTTTACACATTTTTATTAATCGGCACATTAGGTATTATTTTCTTTGCAATTTTCTTTAGAGAGCCCCCACGTATTGCAAAA
      Stigeoclonium_helveticum  ATGGAAGCTTTAGTTTATACTTTCTTATTGATTGGTACTCTAGGGATTATCTTTTTCGCTATCTTTTTTAGAGAACCTCCGCGTATTGTAAGA
    Treubaria_triappendiculata  ATGGAAGCTTTAGTTTATACATTTTTATTAATTGGAACATTAGGTATTATATTTTTTTGCTTTTTTTTTAGAGAACCACCACGTATGCTTAAA
            Trochiscia_hystrix  ATGGAAGCTTTAGTTTATACATTTTTATTGATTGGAACATTAGGTATTATCTTTTTTGCTATTTTTTTTAGAGAACCACCACGTATGCTTAAA
                    Uronema_sp  ATGGAAGCTTTAGTTTACACTTTCTTATTGATTGGTACTCTAGGAATTATCTTTTTCGCTATTTTCTTTAGAGAACCTCCTCGTATTGTGAGA
                Volvox_carteri  ATGGAAGCTTTAGTATATACTTTCTTATTAGTTGGGACTTTAGGTATTATTTTCTTTGCTATTTTCTTTAGAGATCCTCCACGTATGGTTAAG
            Carteria_crucifera  ATGGAAGCATTAGTATATACTTTTTTATTAATTGGGACTTTAGGAATTATCTTTTTTGCTATTTTCTTTAGAGAGCCTCCTCGTATGTTAAAA

    ;
end;


begin mrbayes;
    charset firstsecond = 1-.\3 2-.\3;
    charset third = 3-.\3;
    partition mine = 2: firstsecond, third;
    set partition=mine autoclose=yes;
    lset applyto=(all) nst=6 ngammacat=4 rates=invgamma;
    prset applyto=(all) statefreqpr=dirichlet(1) ratepr=variable pinvarpr=uniform(0,1) brlenspr=Unconstrained:GammaDir(1.0,0.1,1.0,1.0) shapepr=exponential(1.0);
    unlink shape=(all) statefreq=(all) revmat=(all);
    mcmc ngen=6250000 samplefreq=500 printfreq=1000 starttree=random nruns=2 nchains=2 savebrlens=yes filename=psbT;
    sump relburnin=yes burninfrac=0.2;
    sumt relburnin=yes burninfrac=0.2;
end;
