# Supplementary material for: Order, please! Uncertainty in the ordinal-level classification of Chlorophyceae
Source: PeerJ. 2019 May 15;7:e6899. doi: 10.7717/peerj.6899 (PMC6525593; doi:10.7717/peerj.6899)
Supplement: Supplemental Information 1 — This compressed folder contains untrimmed, masked alignments for individual chloroplast genes (subfolder nexus), as well as trimmed alignments with appropriate analysis blocks and the consensus trees resulting from these single-gene and concatenated analyses (MrBayes subfolders). Supplementary methods with associated references are included in the SupplementaryMethods.txt file. SVDquartets, BaliPhy, PhyloBayes and RAxML analysis files are in separate subfolders, with their respective resulting tree files. Files associated with MrBayes analysis of the 1st and 2nd positions and the analysis of the 3rd positions are placed in the subfolders 1st_and_2nd_positions_only and 3rd_positions_only, respectively. The 18Splastid_combined subfolder contains the MrBayes analysis materials (alignment and consensus tree) for the analysis including nucleotide plastid data as well as 18S nucleotide data. Documentation, trees and scripts used to create Fig. 3 are included in the “Figure3” subfolder, and documentation for and full results of Treespace analyses are in the “Treespace” subfolder. The results of the AU topology tests are included in a Word document. [file peerj-07-6899-s008.zip › supplementary_alignments_trees/mrbayes_nt_alignments_trees/psaJ-stripped.nex]

#nexus

begin data;
    dimensions ntax=68 nchar=123;
    format datatype=dna gap=-;
    matrix
                 Ankyra_judayi  ATGAAAGATTTCACTACTTATTTATCAACTGCTCCCGTTGTTGCTTTAGGTTGGTTTGTTATTACTGCTGGGTTATTAATTGAAATTAATCGCTTCTTCCCAGATCCGTTAGTTTTTTCTTTT
        Atractomorpha_echinata  ATGAAAGATTTTACTACTTATTTATCAACTGCACCCGTTGTTGCTTTAGGTTGGTTTATTATTACTGCTGGTTTATTAATTGAAATTAATCGTTTTTTCCCGGATCCGTTAGTGTTTTCTTTT
      Borodinellopsis_texensis  ATGAAAGATTTTACTACTTATTTATCTACTGCTCCCGTTGTTGCTACTGGTTGGTTTATTTTTACAGCTGGACTATTAATTGAAATTAATAGATTTTTTCCGGATCCTTTAGTTTTTTCTTTT
          Bracteacoccus_aerius  ATGAAAGATTTTACTATTTATTTGTCGACAGCTCCTGTCGTTGCTCTTGTATGGTTTACGATTACAGCAGGTTTATTGATTGAAATTAATCGTTTCTTCCCTGATCCTCTTGTTTTTTCTTTT
       Bracteacoccus_giganteus  ATGAAAGATTTTACTACTTATTTATCTACAGCTCCTGTTGTTGCCCTTGTTTGGTTCACGATCACGGCAGGTTTATTAATTGAAATTAATCGTTTCTTTCCTGACCCTCTTGTTTTTGCATTT
           Bracteacoccus_minor  ATGAAAGATTTTACTATTTATTTATCGACAGCTCCTGTTGTTGCTCTCGTTTGGTTTACAGTTACGGCGGGTTTATTGATCGAAATTAACCGCTTTTTCCCTGATCCCCTTGTTTTTGCTTTT
         Carteria_cerasiformis  ATGAAAGATTTTACAACGTATTTATCAACAGCGCCTGTTGTTGCTTTAGGCTGGTTTGTTTTCACAGCAGGCTTATTAATTGAAATTAATCGTTTTTTCCCAGATCCATTAGTTTTTTCATTC
           Carteria_sp_SAG_8_5  ATGAAATATTTTACTACATATTTATCAACTGCCCCTGTAGTAGCACTTGGTTGGTTTACTATTACTGCTGGTCTTTTAATTGAAATTAATCGTTTCTTCCCAGACCCACTTGTTTTTTCGTTC
      Chaetopeltis_orbicularis  ATGAAAGATTTCACTACTTATTTATCAACTGCTCCGGTAGTTGCATTTGCTTGGATTAGTTTTACAGCTGGCTTACTAATTGAGGCAAATCGTTTTTTCCCAGACCCTCTAGTATTCTCTTTT
     Characiochloris_acuminata  ATGAATAATTTTAAAATTTATTTATCAACTGCTCCTGTTGTTGGTTTAGCTTGGTTTACATTTACAGCTGGATTATTAATTGAAATTAATCGCTTTTTCCCTGATCCATTAGTTTTTTCTTTT
       Chlamydomonas_applanata  ATGAAAAATTTTACTACATATTTATCAACTGCTCCAGTTGTTGGCTTAGCATGGGCTGTTTTTACATCAGGTTTATTAATTGAAATTAACCGTTTCTTCCCTGATCCATTAGTTTTCTCATTT
         Chlamydomonas_nivalis  ATGAAAGATTTTACAACTTATTTATCAACTGCTCCTGTGGTAAGCTTAGCATGGTTAGTATTAACTGCAGTATTATTAATTGGTTTTAACAAAGTATTCCCTGATCCTCTTGTTTTTACTTTT
        Chlamydomonas_peterfii  ATGAAAGATTTTACAACATATTTATCAACAGCTCCTGTTGTTGCTACAGTTTGGTTTGCTTTTACTGCTGGATTATTAATTGAAATTAACCGTTTCTTCCCTGATCCATTAGTATTTGCTTTC
     Chlamydomonas_reinhardtii  ATGAAAGATTTTACTACTTATTTATCAACAGCACCTGTAATTGCTACTATTTGGTTTACTTTTACAGCAGGTTTATTAATTGAAATTAACCGTTATTTCCCTGATCCACTTGTATTTTCATTT
         Chlorococcum_tatrense  ATGAAAGATTTTACAACTTATTTATCAACAGCACCTGTAGTAGGATTAGGATGGGCGATTTTTACATCTGGTTTATTAATTGAAATCAATCGATTCTTCCCAGATCCTTTAGTTTTTTCTTTT
       Chlorogonium_capillatum  ATGAAAAACTTTACAACATATTTATCAACAGCACCTGTAGTTGGACTTGGATGGGCTATTTTCACAGCAGGTTTACTTATTGAAATTAACCGTTTCTTCCCAGATCCATTAGTATTTGCTTTT
         Chloromonas_perforata  ATGAAAGATTTTACAACTTATTTATCAACAGCACCTGTAGTAGGATTAGGATGGGCTATTTTTACATCTGGTTTATTAATTGAAATTAATCGATTCTTCCCAGATCCTTTAGTTTTTTCTTTT
           Chloromonas_radiata  ATGAAAGATTTTACAACTTATTTATCAACAGCTCCCGTTGTTAGCTTAGCTTGGTTAGTATTAACAGCAGTATTATTAATAGGTTTTAATAAGATATTTCCGGATCCTCTTGTTTTTACTTTC
             Chloromonas_rosae  ATGAAAGATTTTACAACTTATTTATCGACTGCTCCTGTAGTAAGTTTAGCATGGTTAGTATTAACTGCGGTATTATTAATTGGTTTTAACAAAGTATTCCCTGATCCTCTTGTTTTTACTTTT
       Chlorosarcinopsis_eremi  ATGAAAGATTTTACAACATATTTATCAACAGCACCTGTAGTAGGATTAGGTTGGGCTATTTTTACAGCTGGTTTATTAATTGAAATTAACCGCTTTTTCCCAGATCCACTTGTTTTTTCTTTT
        Chlorotetraedron_incus  ATGAAAGATTTTACAACTTATTTATCAACCGCTCCTGTAGTAGCTTTAGCATGGTTTACAGTAACAGCCGCTTTATTAATTGAATTAAATCGATTCTTTCCTGATCCATTAGTTTTTAGCTTT
    Chromochloris_zofingiensis  ATGAAAGATTTTACTACTTATTTATCAACTGCTCCTGTAGTTGCTACTGTTTGGTTTACTATTACTGCAGGTTTATTAATTGAAGTTAATCGTTTTTTTCCAGATCCATTAGTTTTTTCTTTT
       Cylindrocapsa_geminella  ATGAAAAATTTTACAACATATCTCTCTACAGCTCCTGTAGTATCTCTGATTTGGTTTAGCTTTACCGCGGGTCTATTAATTGAAATCAATAGATTCTTTCCAGATCCTTTGGTTTTTTCTTTT
         Desmotetra_stigmatica  ATGAAAGACTTTACAACTTATTTATCAACTGCACCCGTAGTTGCAACAGTTTGGTTTATTTTTACAGCTGGTTTATTAATTGAAATTAATAGATTTTTCCCTGATCCACTAGTATTTACTTTT
        Dictyochloris_fragrans  ATGAAAGATTTTACTACTTATTTATCAACAGCTCCTGTTGTTGCTCTTGTATGGTTTACAATTACTGCAGGATTATTAAT-------------------------------------------
             Dunaliella_salina  ATGAAAGATTTTACAACATATTTATCAACAGCTCCTGTTGTTGGTTTAGGCTGGGCTATTTTTACATCTGGTTTATTAATTGAAATTAATAGATTTTTCCCAGATCCATTAGTTTTTTCTTTT
          Elakatothrix_viridis  ATGAAAGACTTTACAACATATCTTTCAACAGCACCTATAGTTGCTCTTATTTGGTTTACTTTTACTGCTGGTCTTTTAATAGAAATTAATAGATTTTTTCCTGATCCTTTAGTATTTACTTAT
         Floydiella_terrestris  ATGAAAGATTTCACTACTTATTTATCAACAGCTCCCGTGGTTGCATTCGCATGGATTAGCTTTACAGCAGGTTTACTTATTGAAATTAATCGTTTTTTCCCAGACCCGCTTGTTTTTTCTTTT
       Follicularia_botryoides  ATGAAAGATTTTAATACTTATTTATCAACAGCTCCTGTTGTTGCTCTTGGGTGGTTTACTGTGACAGCTGCATTACTGATTGAAATTAACCGTTTCTTCCCAGATCCATTAGTTTTCTCTTTT
       Golenkinia_longispicula  ATGAAAGATTTTACAACTTACTTGTCTACTGCACCAGTTGTTGCTTTAGTTTGGTTTATTCTGACGGCTGGAATCTTAATTGAAATTAATCGTTTTTTCCCGGATCCTCTTGTTTTTGCATTT
              Gonium_pectorale  ATGAAAGATTTTACTACTTATCTATCAACAGCACCTGTTATTGCTACTGTTTGGTTTACTTTTACAGCTGGTTTATTAATTGAAATTAACCGTTTCTTCCCAGATCCTTTAGTTTTTTCTTTT
       Haematococcus_lacustris  ATGAAAGATTTTACTACATATTTATCAACAGCACCTGTTGTAGGCCTTGGATGGGCTATTTTTACAGCAGGTTTATTAATTGAAATAAATCGTTTTTTCCCGGATCCTTTAGTTTTTGCTTTT
            Hafniomonas_laevis  ATGAAAGATTTTCAAACATATTTATCTGTAGCACCAGTAATTGCAACAATTTGGTTTGGCTTTACTGCTGGTATTTTAATTGAAGTAAACCGTTTCTTCCCAGATCCATTAGTTTTTTCTTTT
          Hariotina_reticulata  ATGAAAAATTTTACAACTTATTTATCAACAGCTCCTGTGGTAGCTTTAATTTGGTTTACAATTACAGCTGCATTATTAATTGAAATTAATCGTTTTTTCCCTGATCCTTTAGTATTTTCTTTA
                 Jenufa_minuta  ATGAAAAATTTTACTATATATTTATCAACTGCTCCTGTAGTGGCTTTAATTTGGTTTGTAATCACTGCAGGTATATTAATTGAAGTTAATCGTTTTTTCCCGGATCCGTTAGTATTTTCTTTT
              Jenufa_perforata  ATGAAAAATTTTACTACATATTTATCAACTGCTCCTGTAGTTGCTTTATTATGGTTTGTAGTAACTGCAAGTATATTAATCGAAATTAATCGTTTTTTCCCTGATCCGTTAGTATTTGCTTTT
          Kirchneriella_aperta  TTGAAAAGCTTTACAACTTATTTATCTACTGCACCCGTAGTAGCTTTAATTTGGTTTACTATTACTGCTGCTTTATTAATTGAAATTAATCGTTTTTTCCCAGATCCATTAGTTTTTAGTTTT
      Koshicola_spirodelophila  ATGAAAGATTTTTTACGTTACATTTCAACCGCTCCTGTTGTTGCTGCTTTATGGCTAAGCTTTACAGCTGGCTTATTAATTGAAATAAATCGTTTTTTCCCTGATCCGCTTGTTTTTTCTTTT
           Lobochlamys_culleus  ATGAAAAATTTTACAACGTATTTATCAACAGCACCGGTAGTTGCTACTGTTTGGTTTACTTTTACAGCAGGACTTTTAATTGAAATCAACCGTTTCTTTCCAGATCCACTAGTTTTTTCTTTT
            Lobochlamys_segnis  ATGAAAGATTTTACAACTTATTTATCAACAGCACCTGTAGTTGCTACTGTGTGGTTTACATTTACAGCTGGGCTTTTAATTGAAATTAATAGATTCTTCCCAGATCCATTAGTTTTTTCTTTT
           Microglena_monadina  ATGAAAAATTTTACAACTTATTTATCAACAGCTCCTGTAGTAGGTTTAGTTTGGATTTCATTTACGGCAGGATTTATTATTGAAATTAATAGATTTTTTCCAGATCCATTAATTTTTTCTTTT
                 Microspora_sp  ATGAAAAATTTTAAAACTTATTTATCTACAGCTCCTGTAGTTGCTCTTGTATGGTTTACTATTACAGCAGGAATTTTGATTGAAGCTAATCGATTTTTTCCTGATCCGTTAGTTTTTACTTTC
       Mychonastes_homosphaera  ATGAAAGATTTTACAACATATCTCTCAACAGCTCCTGTAGTTGCTCTAGGGTGGTTTACAGTGACAGCTGCTCTTTTAATTGAAATTAACCGTTTCTTCCCAGATCCATTAGTTTTCAGTTTT
           Mychonastes_jurisii  ATGAAAGATTTTACAACATATCTCTCAACAGCTCCTGTAGTTGCTCTAGGGTGGTTTACAGTGACAGCTGCTCTTTTAATTGAAATTAATCGTTTCTTCCCAGATCCATTAGTTTTCAGTTTT
           Neochloris_aquatica  ATGAAAGATTTTACAACATATTTATCAACAGCACCTGTAGTAGCTTCAATTTGGTTTATTGTTACTGCTGCTTTATTAATTGAATTAAATAGATTTTTTCCTGACCCACTTGTTTTTAGCTTT
      Oedocladium_carolinianum  ATGAAAGATTTTACAACTTACTTATCTACTGCTCCTGTTGTGGCATTTGCTTGGATCACTATCACAGCTGGCTTATTAATTGAAATTAATCGTTTCTTTCCAGATCCATTAGTTTTTTCTTTT
      Oedogonium_angustistomum  ATGAAAGATTTTACAACTTACTTATCTACTGCTCCTGTTGTGGCATTTGCTTGGATCACTATCACAGCTGGCTTATTAATTGAAATTAATCGTTTCTTTCCAGATCCATTAGTTTTTTCTTTT
          Oedogonium_cardiacum  ATGAAAGATTTTACAACTTACTTATCTACTGCTCCTGTTGTGGCATTTGCTTGGATCACTATCACAGCTGGCTTGTTAATTGAAATTAATCGTTTCTTTCCAGATCCATTAGTTTTTTCTTTT
        Oogamochlamys_gigantea  ATGAAAGATTTTACAACTTATTTATCGACAGCACCTGTTGTTGCAGCTGTTTGGTTTACATTTACTGCAGGCTTATTAATAGAAATTAATCGTTTTTTTCCTGATCCTTTAGTTTTTTCTTTT
        Ourococcus_multisporus  TTGAAAAGTTTTGCAACTTACTTATCTACTGCACCTGTAGTAGCGTCAATCTGGTTTACTATTACTGCTGCTTTATTAATTGAAATTAACCGTTTTTTCCCAGATCCGTTAGTTTTTAGTTTT
         Palmellopsis_texensis  ATGAAAAATTTTACAACTTATTTATCTACAGCGCCTGTTGTAGCTGCAGCTTGGTTTATCTTTACTGCAGGCTTATTAATTGAAATTAATCGTTTTTTTCCAGATCCTTTAGTTTTTGCTTTT
       Parallela_transversalis  ATGAAAGATTTTACAACTTATTTATCAACGGCTCCTGTGGTAGCTCTTGTTTGGTTTAGTATTACAGCGGGTATTCTTATTGAAATTAATCGTTTCTTCCCAGACCCATTAGTATTCTCATTT
             Pediastrum_duplex  ATGAAAGACTTTACAACTTATTTATCAACAGCTCCCGTTGTTGCATTCGCTTGGTTTACAGTAACAGCTGCTTTATTAATTGAAATTAATCGTTTCTTCCCAGATCCATTAGTTTTTAGTTTT
         Phacotus_lenticularis  ATGAAAAACTTCCAAACTTATTTATCAACAGCTCCTGTAGTAGGTCTTGCTTGGGCTATTTTTACATCTGGTTTATTAATTGAAATTAACCGCTTTTTCCCTGATCCTTTAGTTTTTGCTTTT
            Pleodorina_starrii  ATGAAAGATTTTACTACTTATCTATCAACAGCACCTGTTATCGCTACAGTTTGGTTTACTTTTACAGCTGGTTTATTAATTGAAATTAACCGTTTTTTCCCAGATCCTCTTGTTTTTTCGTTT
        Protosiphon_botryoides  ATGAAAAATTTTACAACATATTTATCAACAGCGCCTGTAGTAGGTTTAGGTTGGGCTATTTTTACAGCTGGTTTATTAATTGAAATTAACCGTTTCTTCCCAGATCCTTTAGTTTTTTCATTC
Pseudomuriella_schumacherensis  ATGAAAGATTTTACTACTTATTTATCAACAGCTCCTGTAGTGGCATCAGCATGGTTTGTTATTACTGCTGGTTTACTTATCGAAATCAATCGTTTTTTCCCAGATCCACTTGTTTTTGCTTTT
            Rotundella_rotunda  ATGAAAAATTTCCAAATTTACTTATCAACTGCTCCTGTAGTTGCACTTGTTTGGTTTACAATTACAGCAGCTTTATTAATTGAAATTAACCGATTTTTCCCTGATCCATTAGTATTTAGTTTT
          Scenedesmus_obliquus  ATGAAAAATTTTACTACTTATTTATCAACAGCTCCTGTAGTTGCTACAGGTTGGTTTATTGTTACAGCAGCTTTATTAATTGAAATTAACCGTTTCTTCCCAGATCCTTTAGTATTTTCATTT
        Schizomeris_leibleinii  ATGAAAGATTTTACAACTTATTTATCAACTGCTCCTGTAGTTGCTTTTGCTTGGCTAACTTTTACTGCAGGTTTCATTATTGAAATTAATAGATTTTTCCCTGATCCTTTAGTATTTTCATTC
        Spermatozopsis_similis  ATGAAAGATTTTACAACTTATTTATCAACAGCGCCGGTAGTTGCGTTAGTTTGGTTTAGTTTTACAGCTGGGTTATTAATTGAAATTAATCGTTTTTTCCCAGATCCATTAGTTTTTGCTTTT
     Stephanosphaera_pluvialis  ATGAAAGATTTTACTACATATTTATCAACAGCTCCTGTTGTTGGGTTAGGATGGGCTATTTTTACTGCAGGGTTATTAATTGAAATTAACAGATTCTTCCCAGACCCTCTTGTTTTTGCTTTT
      Stigeoclonium_helveticum  ATGAAAGATTTTAAAATTTATTTATCAACAGCACCGGTTGTTGCTTTCGCTTGGTTGACTTTTACTGCAGGTTTTATTATTGAAATTAATAGATTTTTCCCCGATCCATTAGTATTTTCTTTT
    Treubaria_triappendiculata  ATGAAAGATTTTACAACTTATCTTTCTACAGCTCCAGTAGTAGCTCTTATTTGGTTTGTTTTTACAGCTGGATTATTAATTGAAATAAATCGATTTTTTCCAGATCCGTTAGTTTTTTCATTT
            Trochiscia_hystrix  ATGAAAGATTTTACAACTTATCTTTCTACTGCTCCCGTAGTAGCTCTTGTTTGGTTTACTTTTACTGCTGGATTATTAATTGAAATAAATCGTTTTTTTCCAGACCCATTAGTATTTTCATTT
                    Uronema_sp  ATGAAAGATTTTAAAACTTATTTATCTACAGCTCCTGTTGTTGCATTTGCATGGTTAAGTTTTACTGCAGGATTACTAATTGAAATTAATAGATTTTTCCCAGATTCATTAGTATTTTCATTT
                Volvox_carteri  ATGAAAGATTTTACTACTTATCTATCAACAGCACCTGTTATTGCTACAGTTTGGTTTACTTTTACAGCTGGTTTACTAATTGAAATTAATCGTTTCTTCCCAGATCCTCTTGTTTTTTCTTTT
            Carteria_crucifera  ATGAAAGATTTTACAACATATTTATCAACAGCACCTGTAGTTGCTGTAGGCTGGTTTATCTTTACAGCTGGTTTATTAATTGAAATTAATCGCTTTTTCCCAGATCCATTAGTTTTTTCTTTT

    ;
end;


begin mrbayes;
    charset firstsecond = 1-.\3 2-.\3;
    charset third = 3-.\3;
    partition mine = 2: firstsecond, third;
    set partition=mine autoclose=yes;
    lset applyto=(all) nst=6 ngammacat=4 rates=invgamma;
    prset applyto=(all) statefreqpr=dirichlet(1) ratepr=variable pinvarpr=uniform(0,1) brlenspr=Unconstrained:GammaDir(1.0,0.1,1.0,1.0) shapepr=exponential(1.0);
    unlink shape=(all) statefreq=(all) revmat=(all);
    mcmc ngen=6250000 samplefreq=500 printfreq=1000 starttree=random nruns=2 nchains=2 savebrlens=yes filename=psaJ;
    sump relburnin=yes burninfrac=0.2;
    sumt relburnin=yes burninfrac=0.2;
end;
