# Supplementary material for: Order, please! Uncertainty in the ordinal-level classification of Chlorophyceae
Source: PeerJ. 2019 May 15;7:e6899. doi: 10.7717/peerj.6899 (PMC6525593; doi:10.7717/peerj.6899)
Supplement: Supplemental Information 1 — This compressed folder contains untrimmed, masked alignments for individual chloroplast genes (subfolder nexus), as well as trimmed alignments with appropriate analysis blocks and the consensus trees resulting from these single-gene and concatenated analyses (MrBayes subfolders). Supplementary methods with associated references are included in the SupplementaryMethods.txt file. SVDquartets, BaliPhy, PhyloBayes and RAxML analysis files are in separate subfolders, with their respective resulting tree files. Files associated with MrBayes analysis of the 1st and 2nd positions and the analysis of the 3rd positions are placed in the subfolders 1st_and_2nd_positions_only and 3rd_positions_only, respectively. The 18Splastid_combined subfolder contains the MrBayes analysis materials (alignment and consensus tree) for the analysis including nucleotide plastid data as well as 18S nucleotide data. Documentation, trees and scripts used to create Fig. 3 are included in the “Figure3” subfolder, and documentation for and full results of Treespace analyses are in the “Treespace” subfolder. The results of the AU topology tests are included in a Word document. [file peerj-07-6899-s008.zip › supplementary_alignments_trees/mrbayes_nt_alignments_trees/atpB-stripped.nex]

#nexus

begin data;
    dimensions ntax=68 nchar=1419;
    format datatype=dna gap=-;
    matrix
                 Ankyra_judayi  AAAAATGTTGGACGTGTTGTTCAAATTATTGGTCCAGTTTTAGATATTGTGTTTTCAAAGGGACAAGTTCCAAATATTTATAACGCATTAGTTGTTAGTGCAAAAAATGCTTCTGGCGAACAAATTAGTGTTACTTGTGAAGTACAACAACTTTTAGGTGACAGTTGTGTTCGTGCTGTATCAATGAACCCAACAGAAGGTTTAATGCGTGGAATGGAAGTATTAGATACTGGCAAAGCATTAACTGTACCAGTTGGTAAAGCGACTTTAGGTCGTATTTTTAATGTATTAGGTGAACCAGTTGATAACATGGGTCCTGTAAACAATGATGAAAGTTTACCAATTCACAGAACAGCACCGGCGTTTGTAGATTTAGATACTCGTTTATCAATTTTTGAAACTGGTATTAAAGTTGTAGATTTATTAGCTCCTTATCGTCGTGGTGGTAAAATTGGTTTATTCGGTGGTGCAGGTGTAGGAAAAACTGTATTAATTATGGAATTAATTAATAATATTGCTAAAGCTCACGGTGGTGTTTCTGTATTTGCTGGTGTAGGTGAAAGAACTCGTGAAGGGAATGACCTTTATGCAGAAATGAGAGAATCTGGTGTAATTGTTGAAAAAAATCTTGCTGATTCAAAAGTAGCGTTAGTATACGGACAAATGAATGAGCCACCTGGAGCACGTATGCGTGTTGCATTAACAGCTTTAACAATGGCAGAATATTTCCGTGATGTTAATAAACAAGACGTTTTATTCTTCATTGATAATATTTTCCGTTTTGTACAAGCAGGTGCTGAAGTATCAGCGTTATTAGGCCGTATGCCGTCTGCTGTAGGTTACCAACCTACACTTGCAACAGAAATGGGTACGTTACAAGAACGTATTACATCAACAAAAGATGGATCAATTACGTCAATTCAAGCTGTATATGTACCAGCAGATGACTTAACTGACCCTGCTCCAGCAACAACATTTGCTCACTTAGATGCTACAACTGTTCTTTCTCGAAACTTAGCAGCAAAAGGAATTTACCCAGCTGTAGACCCGTTAGATTCTACTTCAACAATGTTACAACCTTGGATTGTTGGCGAAAAACACTACAGTTGCGCACAAAGCATCAAAAAAACACTTCAACGTTATAAAGAACTTCAAGATATTATTGCTATTTTAGGTTTAGATGAATTATCTGAAGAAGATAGATTAGTTGTATCACGTGCTCGTAAAATTGAACGTTTATTATCACAACCTTTCTTCGTTGCTGAAGTATTTACAGGTTCTCCAGGTAAATATGTAAGTTTAGCTGAAACAATTGAAGGCTTTACTAAAATTTTAGCTGGTGAATTAGATACTTTACCAGAACAAGCATTCTATTTAGTAGGTAATGTTAATGAAGTTTTAGCTAAAGCGGCTTCATTA
        Atractomorpha_echinata  AAAAATGTTGGGCGTGTTGTTCAAATTATTGGTCCAGTTTTAGATATTGTTTTTTCAAAAGGGCAAGTTCCAAATATTTATAACGCCGTAATTGTTAGTGCAAAAAACGCTTCTGGTGAACAACTTAATGTTACTTGTGAAGTACAACAACTTTTAGGTGATAGCTGTGTTCGTGCGGTTTCAATGAACCCAACAGATGGTTTAATGCGTGGAATGGAAGTTTTAGATACGGGTAAACCATTAAGTGTACCAGTTGGTAAAGCAACTTTAGGACGTATATTTAATGTATTAGGTGAACCTGTTGACAATATGGGTCCTGTAAATAATGAAGAAACTTTACCAATTCACAGAACAGCTCCAGCATTTGTAGATTTAGATACTCGTCTATCAATTTTTGAAACTGGTATTAAAGTAGTAGATTTATTAGCTCCTTATCGTCGTGGTGGTAAAATTGGTTTATTTGGTGGTGCAGGTGTAGGAAAAACCGTGCTTATTATGGAATTAATTAATAATATTGCTAAAGCTCACGGTGGTGTTTCTGTATTCGCTGGTGTAGGGGAAAGAACTCGTGAAGGTAATGATCTTTATACAGAAATGAAAGAATCAGGCGTAATCGTGGAAAAAAATCTTGCTGATTCAAAAGTAGCGTTAGTATACGGACAAATGAATGAACCACCAGGAGCACGTATGCGTGTTGCATTAACTGCTTTAACAATGGCAGAATATTTCCGTGATGTTAATAAACAAGACGTTTTATTTTTCATTGATAATATTTTCCGTTTTGTACAAGCAGGTGCTGAAGTATCAGCGTTATTAGGTCGTATGCCATCTGCGGTAGGTTATCAACCTACACTTGCTACAGAAATGGGTACGCTACAAGAACGTATTACTTCTACAAAAGATGGATCTATTACGTCAATTCAAGCTGTATATGTACCAGCCGATGACTTAACAGACCCTGCCCCAGCAACAACATTTGCTCACTTAGATGCTACTACAGTTCTTTCACGAAACTTAGCAGCAAAAGGAATTTATCCAGCTGTAGATCCATTAGATTCTACTTCAACAATGTTACAACCTTGGATTGTTGGTGAGAAACATTACAGTTGTGCACAAAGTATCAAGAAAACGCTTCAACGTTATAAAGAACTTCAAGATATCATTGCTATTTTAGGTTTAGATGAATTATCAGAAGAAGATAGACTAGTTGTAACACGTGCTCGTAAAATTGAACGTTTCTTATCACAACCATTCTTCGTTGCTGAAGTATTTACAGGTTCTCCTGGTAAATACGTAAGTTTAGCTGAAACAATTGAAGGTTTCAATAAAATTTTATCTGGTGAATTAGATAGTTTACCAGAACAAGCATTTTATTTAGTAGGTAATGTTAATGAAGTTTTAGCAAAAGCAGCTTCATTA
      Borodinellopsis_texensis  AAAAATATTGGACGCGTAATCCAAGTTATTGGACCAGTTTTAGACGTAGTTTTTGCAAAAGGTCAAGTTCCTAACATTTACAATGCATTAACTATTCGTACAAAAAATGCCGCTGGGCTAGAAATGGCTGTTACTTGTGAAGTTCAACAACTTTTAGGTGACAACGCTGTACGTGCTGTATCTATGAACCCTACTGAAGGTTTAATGCGTGGTATGGAAGTTTTAGATACGGGTAGACCATTAAGTGTACCTGTAGGTAAAAGTACATTAGGACGTATTTTTAATGTTCTAGGTGAGCCTGTGGATAATTTAGGTCCTGTAGTAGGAGAAGAAACATTACCTATTCACCGATTAGCCCCTGCTTTCGTTGATTTAGATACTCGATTATCAATTTTTGAAACAGGTATTAAAGTTGTAGATTTATTAGCTCCATATCGTCGTGGTGGTAAAATTGGTCTTTTCGGTGGGGCAGGTGTTGGAAAAACCGTGCTAATTATGGAGTTAATCAACAATATCGCTAAAGCCCATGGTGGGGTTTCTGTTTTTGCTGGAGTAGGGGAAAGAACTCGTGAGGGTAATGACCTTTATACTGAAATGAAAGAATCTGGTGTAATTGTTGAAAAAAATTTAACTGAATCTAAAGTAGCTCTGGTATATGGACAAATGAACGAACCGCCTGGAGCACGTATGCGTGTAGCTTTGACTGCTTTAACTATGGCTGAGTATTTTAGAGACGTGAACAAACAAGACGTTCTTTTCTTTATTGATAATATTTTCCGTTTCGTTCAAGCTGGGGCAGAAGTTTCAGCGTTATTAGGTCGTATGCCGTCAGCTGTAGGTTATCAACCAACGTTAGCAACTGAAATGGGTACACTTCAAGAACGTATTACGTCAACAAAAGATGGTTCAATTACTTCTATCCAAGCTGTTTATGTACCTGCTGATGATTTAACGGATCCAGCACCTTCTGTAACATTTGCGCATTTAGATGCAACAACTGTTCTATCAAGAAATTTAGCTAGTAAAGGGATTTATCCAGCAGTTGATCCATTAGATTCTACATCAACTATGTTACAACCTTGGATTGTTGGTGAAAAACATTATGGAACGGCTCAAAATGTTAAAAAAACACTGCAACGTTATAAAGAACTGCAAGATATTATTGCAATTTTAGGTCTAGACGAGTTATCTGAAGAAGATCGTCAAATTGTAGCTAGAGCTAGAAAATTAGAACGTTTCCTTTCACAACCTTTCTTCGTTGCTGAAGTATTTACAGGATCTCCTGGAAAATACGTATCTTTAGCTGAAACAATTGAAGGTTTTAACAAAATTTTAGTTGGTGATTTAGATGAAATCCCAGAACAAGCTTTTTATCTAATTGGAAATATTAATGAAGCTATTGAAAAAGCTGCCTCTATG
          Bracteacoccus_aerius  AAAAACGTAGGACGTATTTTACAAATTATTGGTCCTGTTTTAGACGTAGTTTTTCCAAAAGGTCAAGTTCCAAACATTTACAACGCATTGACGATTGCGGCAAAAAATGCAGCTGGTCAAGAAATGAGCGTAACTTGTGAAGTTCAGCAGCTTTTAGGTGATAGTTGTGTTCGTGCAGTTGCTATGACTCCTACTGATGGATTAATGCGCGGTATGGAGGTTTTAGATACAGGTAAACCATTAAGCGTACCTGTAGGAAAAGCAACTTTAGGCCGTATTTTTAATGTGCTTGGAGAGCCCGTAGATAACATGGGTCCTGTAAATAATCAAGACACATTACCAATTCACCGCCAAGCTCCTGCCTTTGTGGACTTAGATACACGTCTATCAATTTTTGAAACAGGTATTAAAGTTGTAGACCTATTAGCGCCTTATCGCCGTGGTGGTAAAATTGGTTTATTTGGTGGTGCAGGAGTGGGTAAAACTGTATTAATTATGGAATTAATTAACAATATTGCAAAAGCTCACGGGGGTGTTTCAGTATTTGCAGGTGTTGGTGAGCGTACTCGTGAAGGAAACGATCTTTATACAGAAATGAAAGAGTCTGGCGTAATTGTTGAGAAAAATTTAGGAGATTCTAAAGTAGCTCTAGTTTATGGTCAGATGAATGAGCCACCAGGAGCGCGTATGCGTGTTGCTTTAACTGCTTTAACTATGGCGGAATATTTCAGAGATGCTAACAAACAAGACGTTCTTTTCTTCATTGATAATATTTTCCGATTTGTTCAAGCTGGTGCTGAAGTTTCTGCTCTATTAGGTCGTATGCCTTCAGCTGTAGGTTACCAACCAACATTAGCTACAGAGATGGGTGTTTTACAGGAACGTATTACATCTACAAAAGACGGTTCTATTACATCTATTCAAGCCGTATATGTGCCTGCTGATGACCTTACTGACCCTGCGCCTGCAACTACTTTTGCTCACTTAGATGCAACAACAGTACTTTCACGTGGTCTAGCTTCAAAAGGAATTTACCCTGCGGTAGATCCTCTTGACTCTACTTCTACGATGTTACAACCATGGATTGTTGGTGAAAAACACTATGATTGTGCCCAAAACGTTAAAAAAACTTTACAACGTTACAAAGAATTACAAGATATTATTGCTATTTTAGGTTTAGATGAATTATCAGAAGAAGATAGATTAATCGTAGCTCGAGCTCGTAAAATCGAACGTTTCTTATCTCAACCTTTCTTTGTAGCTGAAGTATTTACTGGATCTCCAGGAAAATATGTTAGTTTAAGTGAAACAATTGAAGGATTTAATAAAATTCTTTCAGGCGAATTAGACGATTTACCTGAACAATCTTTCTATCTTGTAGGAACTATCAATGAAGCTTTATCTAAAGCTTCTTCTCTT
       Bracteacoccus_giganteus  AAAAATGTAGGACGCATTTTACAAATTATTGGTCCTGTTTTAGACGTAGTTTTTCCAAAAGGTCAAGTTCCAAACATTTACAACGCATTAACAATCACTGCGAAAAACGCAGCTGGTCAAGAAATGAGCGTAACTTGTGAAGTTCAACAGCTTTTAGGTGATAGTTGTGTTCGTGCAGTTGCTATGACTCCTACTGATGGATTAATGCGTGGTATGGAAGTATTAGATACAGGTAAACCATTAAGCGTACCTGTAGGAAAAGCTACTTTAGGCCGTATTTTTAATGTACTTGGAGAGCCAGTAGATAATATGGGTCCTGTAAACAATCAAGAAACATTACCAATTCATCGCCAAGCTCCTGCGTTTGTGGATTTAGATACACGTCTTTCAATTTTTGAAACGGGTATTAAAGTTGTAGATTTATTAGCACCTTATCGTCGTGGTGGTAAAATTGGTTTATTTGGTGGTGCTGGGGTAGGTAAAACTGTATTAATTATGGAATTAATCAACAATATTGCTAAAGCTCATGGTGGTGTTTCAGTATTTGCCGGCGTTGGTGAACGTACTCGTGAAGGAAACGACCTTTATACAGAAATGAAAGAGTCTGGTGTAATTGTGGAAAAAAACTTAGGAGATTCTAAAGTAGCTTTAGTATATGGTCAGATGAACGAACCGCCAGGAGCACGTATGCGTGTTGCATTAACTGCTTTAACTATGGCAGAATATTTCAGAGACGCTAATAAACAAGACGTTCTTTTCTTCATCGATAACATTTTCCGATTCGTTCAGGCTGGTGCTGAAGTTTCTGCTTTATTAGGTCGTATGCCTTCAGCTGTAGGTTACCAACCTACTTTAGCGACAGAAATGGGTGTTTTACAAGAACGTATTACATCGACAAAAGACGGTTCTATCACATCTATTCAAGCCGTATATGTACCTGCAGATGACCTTACTGACCCTGCACCAGCAACTACTTTTGCTCACTTAGATGCTACGACAGTACTATCTCGTGGTCTAGCTTCGAAAGGAATTTATCCTGCTGTAGATCCTCTTGATTCTACTTCTACAATGTTACAGCCATGGATTGTTGGTGAAAAACACTATGATTGTGCTCAAAATGTTAAAAAAACTTTACAACGTTATAAAGAACTACAAGATATTATCGCTATTTTAGGTTTAGATGAATTATCAGAAGAAGATAGATTAATCGTAGCGCGAGCTCGTAAAATCGAACGTTTCTTATCTCAACCTTTCTTCGTAGCTGAAGTATTTACTGGGTCTCCAGGAAAATATGTTAGTCTTGGCGAAACAATCGAAGGATTTAATAAAATTCTTTCAGGTGAATTAGATGATTTACCTGAACAAGCTTTCTATCTTGTAGGAGGTTTAAACGAAGCTTTATCTAAGGCTGCTTCTCTT
           Bracteacoccus_minor  AAAAATGTAGGACGTATTTTACAAATTATTGGTCCTGTTTTAGACGTAGTTTTTCCAAAAGGCCAAGTTCCAAACATTTATAACGCATTAACGATTACTGCGAAAAACGCGGCTGGCCAAGAAATGAGCGTAACTTGTGAAGTTCAACAACTTTTAGGTGATAGCTGCGTTCGTGCAGTTGCTATGACTCCTACAGATGGATTAATGCGTGGTATGGAAGTTTTAGACACAGGTAAACCACTGAGCGTACCTGTAGGAAAAGCGACTTTAGGTCGTATTTTCAACGTACTTGGAGAGCCAGTAGATAACATGGGCCCTGTAAACAACCAAGAAACATTACCAATTCACCGTCAAGCTCCTGCATTTGTGGACTTAGATACACGTCTTTCGATTTTCGAAACGGGCATTAAAGTCGTAGACTTATTAGCGCCTTATCGTCGTGGCGGTAAAATTGGTTTATTCGGTGGTGCTGGAGTAGGTAAAACTGTATTAATTATGGAATTAATCAACAATATCGCTAAAGCTCATGGCGGTGTTTCAGTATTTGCTGGGGTTGGTGAACGTACTCGTGAAGGAAATGACCTTTACACAGAAATGAAAGAATCTGGCGTAATCGTTGAAAAAAATTTAGGCGATTCTAAAGTTGCTTTAGTTTATGGTCAGATGAACGAACCACCTGGAGCACGTATGCGTGTAGCATTAACGGCTTTAACGATGGCAGAATATTTCAGAGATGCAAATAAACAAGACGTTCTGTTCTTCATCGATAACATTTTCCGATTCGTTCAAGCTGGTGCTGAAGTTTCTGCTTTATTAGGTCGTATGCCTTCTGCCGTTGGTTATCAACCTACATTAGCGACTGAAATGGGTGTTTTACAAGAACGTATTACGTCTACTAAAGATGGTTCGATCACTTCGATTCAAGCCGTTTACGTGCCTGCCGATGACCTTACTGACCCTGCTCCTGCTACTACTTTCGCTCACTTAGATGCTACGACGGTTCTTTCTCGTGGATTAGCTTCGAAAGGGATTTATCCAGCAGTTGATCCTCTTGATTCGACTTCTACGATGTTACAGCCATGGATCGTAGGCGAAAAACATTATGATTGTGCACAAAATGTTAAAAAAACATTACAACGTTACAAAGAATTACAAGATATTATCGCGATTTTAGGTTTAGACGAATTATCTGAAGAAGACAGATTAATCGTAGCTCGAGCTCGTAAAATCGAACGTTTCTTATCTCAACCTTTCTTCGTAGCTGAAGTATTTACTGGATCTCCAGGAAAATACGTGAGTCTTGGCGAAACGATCGAAGGATTCAATAAAATTCTTACTGGTGAATTAGACGATTTACCTGAACAAGCTTTCTACCTTGTTGGAGGTTTAAACGAAGCTTTATCTAAAGCAAGTTCTCTT
         Carteria_cerasiformis  AAAAACATTGGCCGTATTTCACAAATTATTGGTCCTGTATTAGATATTTCTTTTCCAAAAGGTCAAGTTCCAAATATTTATAACGCTTTAAGAATTAAAGCAAAAAATGCGGCTGGTCTTGAAATGGCTGTGACATGTGAAGTTCAACAATTATTAGGCGATAATTGTGTTCGTGCTGTAGCTATGCAACCAACAGAAGGTTTAATGCGTGGTATGGAAGTGTTAGATACAGGTAACCCATTAACAGTGCCTGTAGGTAAAGTAACATTAGGCCGTATTTTTAATGTATTAGGTGAGCCTGTGGATAATATGGGACCGGTTGAAACACAAGAAACGTTACCAATCCATAGAACAGCTCCTGCTTTTGTTGATTTAGATACTCGTTTATCTATTTTTGAAACAGGGATTAAAGTTGTTGACTTATTAGCTCCATACCGTCGTGGCGGTAAAATTGGTTTATTCGGGGGTGCCGGCGTAGGAAAAACAGTTTTGATCATGGAGCTGATCAACAATATTGCTAAAGCACATGGTGGTGTTTCGGTTTTTGCTGGTGTAGGTGAACGTACGCGCGAAGGAAATGACCTTTATACAGAAATGAAAGAGTCAGGGGTTATTGTAGAAAAAAACCTATCAGAATCGAAAGTAGCTCTTGTTTATGGGCAAATGAATGAGCCACCAGGAGCTCGTATGCGTGTAGCTTTAACTGCTTTAACTATGGCGGAATATTTTAGAGATATTAATAAACAAGACGTTTTATTCTTCATTGATAATATTTTCCGTTTTGTTCAAGCGGGTGCTGAAGTATCTGCTTTATTAGGACGTATGCCATCTGCTGTAGGTTACCAGCCAACGCTGGCTACTGAAATGGGTTCGTTACAAGAACGTATCACTTCTACAAAAGACGGTTCTATTACTTCAATTCAGGCTGTTTATGTTCCTGCCGATGACTTAACAGATCCGGCTCCTGCTACTACTTTCTCACACTTAGATGCTACTACAGTATTATCTCGAGGATTAGCTGCTAAAGGGATTTATCCAGCTGTTGACCCGTTAGATTCTACAAGTACAATGTTACAACCATGGATTGTTGGTGAAAAACATTATGATTCAGCTCAAAAAGTAAAACAAACTTTACAACGTTATAAAGAATTACAAGATATCATTGCAATTCTAGGTTTAGATGAACTTTCAGAAGAAGATCGTCTTTTAGTAGCTCGTGCACGTAAAATTGAGCGTTTCTTATCACAACCTTTCTTTGTAGCTGAAGTTTTCACAGGTTCACCTGGAAAATATGTATCTTTACAAGAAACAATTGATGGATTTACGAAAATTTTAGGAGGCGAATTAGATGAATTCCCAGAGCAAAGTTTCTATTTAGTAGGTAATATTAATGAGGCAGTAGCAAAAGCAGCGACTTTA
           Carteria_sp_SAG_8_5  AAAAATTCAGGGCGCATTGCACAAATTATTGGTCCAGTATTAGATATTGTTTTTCCAAAAGGACAAGTTCCAAATATTTATAATGCTTTAACAATTACAGGCAAAAATGCAGCTGGTACAGAACTTTCAGTAACTTGTGAAGTACAACAACTTTTAGGTGATAACTTTGTACGTGCCGTAGCTATGAACCCTACAGAAGGTTTAATGCGTGGTATGGAAGTTTTAGATACTGGAAAACCATTGACAGTACCAGTAGGGAAAGTAACACTAGGACGTATTTTCAACGTTTTAGGTGAACCTGTTGATAACTTAGGTCCAGTAAATGCTGAAGAAAAACTACCAATTCACCGTTTAGCTCCTGCTTTCGTTGATTTAGATACTCGTTTATCGATTTTTGAAACAGGTATTAAAGTTGTAGACTTATTAGCTCCTTACCGTCGTGGTGGTAAAATTGGTTTATTCGGTGGTGCCGGTGTAGGTAAAACAGTTCTAATTATGGAACTTATTAACAACATTGCGAAAGCTCACGGTGGTGTATCTGTGTTCGCTGGTGTAGGTGAACGAACACGTGAAGGGAATGACCTTTATACTGAAATGAAAGAATCAGGTGTTATTGTAGAAAAAAATTTAACAGATTCTAAAGTAGCTTTAGTATACGGACAAATGAACGAACCGCCAGGAGCTCGTATGCGTGTAGCTTTATCAGCATTAACAATGGCTGAATACTTCCGTGATGTTAACAAACAAGACGTTTTATTCTTTATTGATAATATTTTCCGTTTCGTACAAGCTGGTGCTGAAGTATCTGCTTTATTAGGCCGTATGCCATCTGCTGTAGGTTACCAACCAACTCTAGCAACAGAAATGGGAACATTACAAGAACGTATTACATCAACTAAAGATGGTTCAATTACATCTATTCAAGCTGTTTATGTTCCAGCTGATGATTTAACAGACCCCGCTCCGGCTGTGACATTTGCTCACTTAGATGCTACTACAGTATTATCTCGTAACTTAGCTGCTAAAGGTATTTACCCAGCTGTAGACCCTCTAGAATCAACATCAACTATGTTACAACCATGGATCGTAGGTGAAAAACACTACGGTAGTGCTCAAGCAGTTAAAAAAACATTACAACGTTACAAAGAATTACAAGATATTATTGCTATTTTAGGTCTTGATGAATTATCAGAAGAAGATAGACTAATTGTAGCACGTGCTCGTAAAATCGAAAGATTCCTATCTCAACCATTCTTCGTTGCTGAAGTATTTACAGGATCTCCTGGGAAATATGTTAGCTTAGCTGAAACTATTGAAGGTTTCAATAAAATTTTTGCTGGTGAACTAGACGATTTACCTGAACAAGCATTCTACTTAGTTGGGAACATTAATGAAGTAGTAGCTAAAGGTGCTACTTTA
      Chaetopeltis_orbicularis  AAAAACGTAGGTCGTATTACTCAAATTATCGGTCCTGTTGTTGACATGTCTTTTCCTTCAGGTGCTGTTCCAAACATTTACAATGCACTTATCATTCGTGGTAAAAATACATCAGGCATCGAAATGAACGTTACTTGTGAAGTTCAACAACTATTAGGCGATCGTTCAGTTAGAGCTGTTTCAATGAGCCCTACTGAAGGTTTAATGCGTGGTATGGAAGTAGTTGATACAGGAAATCCAGTATTAGTACCTGTTGGTAAAAAAACTCTTGGACGTATTTTCAACGTTTTAGGTGAACCAGTTGACAACTTAGGCCCTGTTAATGCTGAAGAAAAACTACCTATTCACCGTCCAGCTCCTGCTTTCGTTGATTTAGACACTCGTCTTTCAATTTTTGAAACAGGTATTAAAGTAGTAGACCTTTTAGCACCATACCGTCGTGGTGGTAAAATCGGATTATTCGGTGGTGCTGGTGTAGGAAAAACTGTACTAATTATGGAACTTATCAATAACATTGCTAAAGCTCACGGTGGTGTATCTGTTTTCGCTGGTGTTGGTGAAAGAACACGTGAAGGTAATGACCTTTATATGGAAATGAAAGAATCAAAAGTTATCGTAGAAGATAACCTTAGCGAATCAAAAGTTTCTCTAGTATATGGTCAAATGAACGAACCACCTGGAGCACGTATGCGTGTTGGTTTAACAGCTCTAACAATGGCTGAATATTTCCGTGATATCAACAAACAAGACGTACTATTATTCGTGGATAATATTTTCCGTTTCGTGCAAGCTGGTTCTGAAGTATCAGCTTTATTAGGACGTATGCCTTCTGCTGTAGGTTATCAACCTACGTTAGCGACTGAAATGGGTGGACTACAAGAACGTATCACGTCTACTAAAGACGGTTCTATCACTTCAATCCAGGCGGTTTATGTGCCTGCTGATGACCTTACGGATCCTTCATCTGTAGCTACTTTCGCACACCTTGATGCTACTACTGTACTATCACGTAACTTAGCAGCTAAGGGTATTTATCCTGCAGTTGATCCACTGGATTCTGCGTCAATCATGCTTCAACCGTATATTGTAGGTGACGAACACTATGGCACAGCTCAACGCGTTAAGATCACGCTTCAGCGATATAAAGAGCTGCAAGATATTATCGCTATTTTAGGTCTTGACGAATTATCAGAAGAAGACCGTCTGACTGTAGCTAGAGCTCGTAAAATAGAACGTTTCTTAAGCCAACCTTTCTTCGTAGCTGAAGTGTTCACAGGTTCACCAGGTAAATATGTTTCACTAAGTTCAAGTATTCGTGGTTTCAACATGGTACTTTCAGGTGAATTAGACTCTTTACCAGAACAAGCTTTCTACTTAGTAGGTGATATCGATGAAGCTATTGCTAAAGCGGCAAAACTT
     Characiochloris_acuminata  AAAAACGTAGGACGTGTTATACAAATTATTGGTCCTGTATTAGATATCGTATTCCCTAAAGGTCAAGTACCTAATATTTACAATGCACTTACTATTAGTGCTAAAAACGCAGCTGGTTTAGAACTAGCTGTAACTGTTGAAGTTCAACAGTTATTAGGGGATAATGCTGTTCGTGCAGTTTCTATGCAACCTACAGAAGGTTTAATGCGTGGTATGGAAGTTTTAGATACTGGAAAACCTCTAAGTGTACCAGTTGGTAAAGTAACTTTAGGCCGTATTTTCAACGTTCTAGGTGAGCCGGTTGATAATTTAGGTCCAGTTGAAGCTAATGAAACTTTACCTATTCACCGTCAAGCTCCTGCTTTCGTTGATTTAGATACTCGTTTATCGATTTTCGAAACTGGTATTAAAGTTGTAGATTTATTAGCTCCATACCGTCGTGGTGGTAAAATTGGTTTATTTGGTGGTGCTGGTGTTGGTAAAACAGTACTTATTATGGAATTAATTAACAACATTGCTAAAGCTCACGGTGGTGTTTCTGTATTCGCTGGTGTTGGTGAAAGAACTCGTGAAGGTAATGACCTTTATACTGAAATGAAAGAATCTGGGGTTATTGTTGAAAAAAATTTAGTTGATTCTAAAGTAGCTTTAGTATATGGACAAATGAACGAACCACCAGGGGCTCGTATGCGTGTTGCGCTAACTGCTTTAACTATGGCTGAATATTTCCGTGATATCAACAAACAAGACGTTTTATTCTTTATTGACAATATTTTCCGTTTCGTTCAAGCTGGTGCTGAAGTATCTGCCCTTTTAGGTCGTATGCCTTCTGCTGTAGGTTACCAACCAACTCTAGCTACTGAAATGGGTGCTCTACAAGAACGTATTACTTCAACAAAAGATGGTTCTATTACATCTATTCAGGCTGTTTATGTACCTGCGGATGACTTAACAGACCCTGCTCCTGCAACAACATTCGCTCACTTAGACGCAACTACAGTACTTTCTCGTAACTTAGCTGCTAAAGGTATTTACCCGGCTGTAGATCCATTAGAATCAACTTCTACAATGTTACAACCATGGATTGTTGGTGAAAAACACTATTCATGTGCACAAAGCGTTAAAAAAACTTTACAACGTTACAAAGAATTACAAGATATTATTGCGATTTTAGGTCTTGACGAATTATCAGAAGAAGACCGTTTAGTTGTAGCACGTGCACGTAAAATTGAACGTTTCTTATCACAACCATTTTTCGTAGCTGAAGTATTCACTGGTTCTCCAGGTAAGTACGTTTCACTAGCTGAGACTATTGAAGGTTTTGGTAAAATCCTAGGTGGTGATTTAGATGAATTACCAGAGCAGGCTTTCTACCTTGTTGGTAATATCAATGAAGTATTATCTAAAGCAGCATCAATG
       Chlamydomonas_applanata  AAAAACGTAGGACGTGTTGTACAGATCATTGGTCCAGTTCTTGATATCGTATTTGCTAAAGGTCAAGTACCAAACATTTACAACGCATTAAGTATTAAAAGTAAAAATGCTGCTGGTACTGAATTATCAGTAACAGTTGAAGTACAACAGTTATTAGGTGACAACGCAGTACGTGCTGTATCTATGCAACCTACAGATGGTTTAATGCGTGGTATGGAAGTAGTAGACTCAGGTAAACCGTTAAGTGTACCGGTAGGTCGTGACACTTTAGGTCGTATTTTCAACGTATTAGGTGAACCAGTTGATAACTTAGGTCCAGTTAAAAAAGGTGAAACGTTACCAATTCACCGTCAAGCTCCTTCTTTCGTAGACTTAGATACTCGTTTATCTATTTTCGAAACAGGTATTAAAGTTGTAGACCTTTTAGCTCCATACCGTCGTGGTGGTAAAATTGGTTTATTCGGTGGTGCTGGTGTAGGTAAAACTGTACTAATCATGGAATTAATCAACAACATCGCTAAAGCTCACGGTGGTGTATCAGTATTCGCGGGTGTAGGTGAAAGAACACGTGAAGGTAATGACCTTTACACAGAAATGAAAGAATCAGGCGTTATCGTTGAGAAAAACTTAGTAGATTCTAAAGTAGCTCTTGTATATGGTCAAATGAACGAGCCACCAGGAGCTCGTATGCGTGTTGCTTTAACAGCATTAACAATGGCTGAATACTTCCGTGATGTTAACAAACAAGACGTATTATTCTTTATTGATAACATTTTCCGTTTCGTTCAAGCCGGTGCTGAAGTATCTGCACTATTAGGCCGTATGCCTTCAGCTGTAGGTTACCAACCAACATTAGCAACTGAAATGGGTACATTACAAGAACGTATTACATCAACTAAAGATGGTAGTATTACTTCAATTCAAGCTGTTTACGTACCTGCAGATGACTTAACAGATCCAGCTCCAGCTACAACATTCGCTCACTTAGATGCTACAACAGTATTAAGCCGTAACTTAGCTGCTAAAGGTATTTACCCTGCGGTAGATCCATTAGATTCAACTTCAACTATGTTACAACCGTGGATCGTAGGTGAAAAACACTACGCAACTGCGCAAAACATCAAAAAAACATTACAACGTTACAAAGAATTACAAGACATCATCGCCATTTTAGGTTTAGATGAATTAAGTGAAGAAGACCGTTTAACAGTAGCACGCGCTCGTCGTGTTGAACGTTTCTTATCTCAACCGTTCTTCGTAGCGGAGGTGTTTACTGGTTCTCCAGGTAAATACGTTAGCTTAGCGGAATCTATCGAAGGTTTCAACAAGATCTTATCTGGCGAATTAGACGATTTACCAGAAAGTTCATTCTACTTAGTAGGTAACATTAACGAAGCAATTTCGAAAGCTGCTACATTA
         Chlamydomonas_nivalis  AAAAATATTGGACGTGTTGTACAAATTATCGGTCCAGTTTTAGACATTGTTTTTTCTAAAGGTCAAGTACCAAATATTTACAATGCTTTAGTTATTCGTTCTAAAAACGCAGCAGGATCAGAGGTAAGCGTTACGGTGGAAGTTCAACAACTGCTTGGTGATAATTGTGTACGCGCAGTATCAATGAATCCATCAGATGGTTTAACACGCGGTATTGAAGTTATCGATACAGGCAAACCATTAACTGTTCCTGTAGGAAAAGCAACTTTAGGTCGTATTTTTAACGTTCTTGGTGAACCGGTAGACAATTTAGGTCCTGTAAAAGCTGATACAGCATTACCAATTCACCGTACAGCACCGGCTTTTGTTGACTTAGATACACGTCTTTCAATTTTTGAAACAGGAATAAAAGTAGTTGATCTTTTAGCGCCATATCGTCGTGGCGGAAAAATCGGTTTATTTGGTGGTGCGGGTGTAGGAAAAACTGTATTGATTATGGAATTAATCAATAATATTGCAAAAGCTCATGGAGGGGTTTCAGTTTTTGCTGGAGTAGGTGAAAGAACACGTGAAGGAAATGACCTTTATACAGAAATGAAAGAATCTGGTGTAATTGTAGAAAAAAGTCTTTCTGATTCAAAAGTAGCACTTGTTTATGGTCAAATGAATGAACCACCAGGAGCTCGTATGCGTGTTGCATTAACAGCTTTAACAATGGCCGAATATTTTAGAGATTTCAATAAACAAGACGTTCTTTTCTTTATTGATAATATTTTCCGATTTGTTCAAGCCGGTGCTGAAGTTTCAGCTTTATTAGGTCGTATGCCTTCTGCTGTAGGGTATCAACCAACGTTAGCAACAGAAATGGGTACTTTACAAGAACGTATTACATCTACTAAAGAAGGTTCTATTACATCAATTCAAGCAGTATATGTACCTGCTGATGACCTTACTGACCCGGCACCAGCTGTTACTTTTACGCATTTAGATGCTACTACTGTATTATCAAGAGGTTTAGCAAGTAAAGGTATTTATCCAGCTGTTGATCCTTTAGATTCAACATCAACTATGTTACAACCTTGGATTGTTGGTGAAAAACATTATGGCGTAGCACAAGACGTTAAAAAAACGCTTCAAAGATACAAAGAGCTTACTGATATTATTGCTATTTTAGGTTTAGACGAATTATCTGAAGAAGATAGATTAGTTGTTGCTCGTGCACGCAAAATCGAAAGATTTCTTAGCCAACCGTTTTTCGTTGCTGAAGTTTTCACAGGTTCGCCTGGAAAATATGTTAGTTTAACAGAGTCAATGGAAGGTTTTGGTAAAATTTTTACTGGGGAATTAGACAGTTTACCAGAACAAGCGTTCTATTTAGTAGGAAATATTAATGAAGTAATTGCAAAAGCAGCTACATTA
        Chlamydomonas_peterfii  AAAAACAAAGGACGTATTGTACAAATCATTGGTCCAGTATTAGACATCGTTTTTGCTAAAGGTCAAGTTCCAAACATTTACAACGCTCTTACTATTAATTCGAAAAACACAGCTGGTGTTGATATGGCTGTAACTGTTGAAGTTCAACAGTTATTAGGTGACAACTGTATTCGTGCAGTTGCAATGAACCCTACAGAAGGTTTAATGCGTGGTATGGAAGTATTAGATACTGGGAAACCATTAACTGTACCTGTTGGTAAAGGGACTTTAGGACGTATTTTCAACGTTTTAGGTGAACCTGTAGATAATATGGGCCCTGTTAAAGTTGAAGAAACTCTACCTATTCACCGTACAGCGCCAGCTTTCGCAGACTTAGATACACGTTTATCTATTTTTGAAACAGGTATTAAAGTTGTAGACCTTTTAGCTCCTTATCGTCGTGGTGGTAAAATTGGTTTATTCGGTGGTGCTGGTGTAGGAAAAACTGTACTGATCATGGAGTTAATTAATAACATTGCAAAAGCTCACGGTGGTGTATCTGTTTTCGCAGGTGTTGGTGAACGAACTCGTGAAGGGAATGACTTATACCAAGAAATGCGTGAATCTGGTGTTATCGTTGAAAAAAACCTTTCTGAATCTAAAGTTGCTTTAGTTTACGGTCAAATGAACGAACCGCCAGGAGCTCGTATGCGTGTTGCTTTAACTGCTTTAACAATGGCTGAGTATTTCCGTGATGTGAATAAACAAGACGTATTATTCTTCGTAGACAATATTTTCCGTTTCGTACAAGCAGGTGCTGAAGTTTCTGCTTTATTAGGTCGTATGCCTTCAGCGGTAGGTTACCAACCAACATTAGCTACTGAGATGGGTTCTTTACAGGAACGTATTACTTCAACGAAAGACGGTTCAATCACGTCAATCCAAGCAGTTTATGTACCAGCCGATGACCTTACTGACCCTGCGCCGAGTACTACTTTTGCTCACTTAGACGCTACGACGGTTTTATCAAGAAACTTAGCTGCTAAAGGTATCTATCCTGCTGTAGACCCTCTAGATTCTTCTTCAACGATGTTACAACCATGGATCGTTGGTGAAAAACACTACGGTATCGCACAAAGCATCAAAAAAACGCTTCAACGTTACAAAGAGTTACAAGATATTATTGCAATCTTAGGTTTAGACGAATTATCGGAAGATGACCGTTTAATCGTAGCTCGTGCACGTAAGATCGAACGTTTCTTATCTCAACCATTCTTCGTAGCTGAAGTATTCACAGGTTCTCCAGGCAAATATGTTTCACTAGCTGAGTCTATTGAAGGTTTTAGCAAAATTTTATCAGGTGAATTAGACAGTATCCCTGAACAAGCTTTCTACTTAGTAGGTAACATTTCTGAATCTATTGCTAAAGCAAACACTTTA
     Chlamydomonas_reinhardtii  AAAAACATGGGACGTATTGTACAAATTATTGGTCCTGTTTTAGATATCGTATTTGCTAAAGGCCAAGTACCAAATATTTACAACGCTCTAACTATTCGTGCTAAAAACTCAGCAGGTACAGAAATGGCTGTTACTTGTGAAGTTCAACAACTTTTAGGTGATAACTGTGTACGTGCAGTTTCTATGAACCCAACAGAAGGTTTAATGCGTGGTATGGAAGTTGTAGATACTGGTAAACCGTTAAGTGTTCCTGTAGGTAAAGTAACTTTAGGACGTATTTTCAACGTTCTAGGTGAACCTGTAGATAACATGGGTAATGTTAAAGTTGAAGAAACTTTACCAATTCACCGTACAGCTCCTGCTTTCGTTGATTTAGATACTCGTTTATCAATTTTTGAAACAGGTATTAAAGTTGTAGACCTTTTAGCTCCATACCGTCGTGGTGGTAAAATTGGTCTTTTCGGTGGTGCTGGTGTAGGCAAAACAGTTTTAATTATGGAACTGATCAACAACATTGCTAAAGCACACGGTGGTGTTTCTGTATTTGCTGGTGTTGGTGAACGTACACGTGAAGGTAACGACCTTTACACAGAAATGAAAGAATCTGGTGTTATTGTTGAAAAGAACTTATCTGATTCAAAAGTAGCTCTTGTATACGGTCAAATGAACGAACCACCAGGTGCTCGTATGCGTGTTGCTTTAACAGCTTTAACAATGGCTGAATATTTCCGTGATGTTAACAAACAAGACGTATTATTCTTCATTGATAACATTTTCCGTTTCGTACAAGCTGGTGCTGAAGTATCTGCTTTATTAGGTCGTATGCCATCAGCTGTAGGTTACCAACCTACTTTAGCTACAGAAATGGGTGGTCTTCAAGAACGTATTACTTCAACTAAAGATGGTTCTATCACATCGATTCAGGCTGTATATGTACCTGCAGATGACCTTACTGACCCTGCTCCTGCTACAACATTCGCTCACTTAGATGCTACTACAGTACTTTCTCGTAACTTAGCTGCTAAAGGTATTTACCCTGCGGTTGACCCATTAGAATCAACTTCAACTATGTTACAACCGTGGATTCTTGGTGAAAAACACTATGATTCTGCACAAAGCGTAAAAAAAACTTTACAACGTTACAAAGAATTACAAGATATTATTGCTATTCTAGGTTTAGATGAATTATCTGAAGAAGACAGACTTATTGTAGCTCGTGCTCGTAAAATTGAACGTTTCTTATCACAACCATTCTTCGTAGCTGAAGTATTTACAGGTTCACCTGGTAAATATGTTTCTTTAGCTGAAACTATTGAAGGTTTTGGTAAAATTTTCGCTGGTGAATTAGATGATTTACCAGAACAAGCATTCTACTTAGTAGGTAACATTACAGAAGCTATTAGTAAAGCTGCTTCATTA
         Chlorococcum_tatrense  AAAAACGTAGGTCGTGTTGTACAAATCATTGGTCCAGTTCTTGATATTGTTTTTTCAAAAGGTCAGGTTCCAAATATTTACAACGCATTAACAATTCAAAGTAAAAATGCAGCAGGTGCTGAATTATCAGTTACTGTTGAAGTTCAACAATTATTAGGTGATAATGCTGTACGTGCAGTATCAATGCAACCAACAGAAGGGTTAATGCGTGGTATGAATGTAGTAGATACTGGAAAACCACTAAATGTACCAGTAGGTCGCAATACATTAGGTCGTATTTTTAACGTATTAGGTGAACCTGTAGATAACTTAGGTCCTGTAAAACAAAGTGAAACATTACCTATTCACCGTCAAGCTCCTGCTTTCGTTGATTTAGATACTCGTTTATCAATTTTTGAAACAGGTATTAAAGTTGTAGATTTATTAGCACCTTACCGTCGTGGTGGTAAAATTGGTTTATTTGGTGGTGCAGGTGTAGGTAAAACTGTATTAATTATGGAATTAATTAACAATATTGCAAAAGCTCATGGTGGTGTATCAGTATTTGCTGGTGTAGGTGAAAGAACTCGTGAAGGTAATGACCTTTATACTGAAATGAAAGAATCAGGTGTAATTGTGGAAAAAAATTTACCTGAAAGTAAAGTAGCTCTTGTATATGGTCAAATGAATGAACCACCGGGAGCACGTATGCGTGTTGCTTTAACTGCATTAACAATGGCTGAATATTTCCGTGATGTTAACAAACAAGACGTACTTTTCTTTATTGATAATATTTTCCGTTTCGTTCAAGCTGGTGCTGAAGTAAGTGCTTTATTAGGACGTATGCCATCTGCTGTAGGTTACCAACCAACTCTTGCTACTGAAATGGGTACTTTACAAGAACGTATTACAAGTACAAAAGATGGAAGTATTACTAGTATTCAAGCTGTTTATGTACCTGCGGATGATTTAACTGACCCTGCTCCTGCTACAACTTTTGCTCACTTAGATGCTACTACAGTTTTAAGTCGTAACTTAGCAGCTAAAGGTATTTATCCTGCTGTTGACCCTCTTGAATCAACAAGTACAATGTTACAACCATGGATTGTTGGTGAAAAACATTATAGTACAGCACAAAGCGTTAAAAAAACATTACAACGTTATAAAGAATTACAAGATATTATTGCTATTCTTGGTTTAGATGAATTAAGTGAAGAAGACCGTTTAATTGTAGCTCGTGCACGTAAAATTGAGCGTTTCTTAAGTCAACCCTTTTTTGTAGCCGAAGTTTTTACAGGGGCTGATGGGAAATACGTAAGTTTAGCTGAAGCTATCGACGGTTTTACTAAAATCTTCAGTGGTGAATTAGATGATTTACCTGAACAAGCATTCTACTTAGTAGGAAATGTTAATGAAGTTATTAGCAAAGCAGCTTCTCTT
       Chlorogonium_capillatum  AAAAATGTAGGACGTGTTGTACAAATTATTGGTCCAGTTTTAGATATTGTATTCTCTAAAGGTCAAGTGCCAAACATCTACAACGCTTTAACTATTAAAAGCAAAAACGCTGCAGGTATGGAAGTAGCTGTAACTGTAGAAGTACAACAGTTATTAGGTGATAACGCAGTACGCGCTGTATCAATGCAACAAACAGATGGTTTAATGCGTGGTATGGAAGTAGTAGATACTGGTAAACCATTAAGCGTTCCAGTAGGACGTGATACTTTAGGACGTATTTTCAACGTTTTAGGTGAACCAGTGGATAATTTAGGTCCAGTTCAACAAAACCAAACTTTACCTATTCACCGCCAAGCACCTTTATTCGTGGACTTAGATACTCGTTTATCTATTTTTGAAACAGGTATTAAAGTTGTAGATCTTCTTGCACCTTACCGTCGTGGTGGTAAAATTGGTTTATTTGGTGGTGCTGGTGTAGGTAAAACGGTATTAATTATGGAATTAATTAACAACATTGCGAAAGCTCATGGTGGTGTATCAGTATTTGCTGGTGTAGGTGAAAGAACACGTGAAGGTAATGACCTTTACACTGAAATGAAAGAATCAGGTGTAATTGTAGAAAAAAACTTACCAGAAAGTAAAGTAGCTTTAGTTTACGGTCAAATGAATGAACCACCAGGAGCTCGTATGCGTGTAGCTTTAACAGCTTTAACAATGGCTGAATACTTCCGTGATGTTAACAAACAAGACGTTCTTTTCTTTATTGATAACATTTTCCGTTTCGTACAAGCTGGTGCTGAAGTATCTGCTTTATTAGGTCGTATGCCTTCTGCTGTAGGTTACCAACCAACATTAGCAACTGAAATGGGTACATTACAAGAACGTATTACAAGTACAAAAGACGGTAGTATTACAAGTATTCAAGCAGTATACGTACCTGCCGATGACTTAACGGACCCAGCTCCTGCAACTACATTCGCTCACTTAGATGCTACTACAGTATTAAGCCGTAACTTAGCTGCTAAGGGTATTTACCCTGCAGTAGATCCTTTAGAATCTACATCAACAATGTTACAGCCATGGATTGTAGGTGAAAAACACTACAGTACTGCGCAAAACGTTAAAAAAACGTTACAACGTTACAAAGAATTACAAGATATTATTGCAATTTTAGGTTTAGACGAATTAAGTGAAGAAGATCGTTTAGTAGTAGCGCGTGCTCGTAAAATTGAACGTTTCTTAAGTCAGCCGTTTTTCGTCGCTGAAGTATTCACTGGATCACCCGGTAAATATGTTTCTTTAGCTGAAACGATTGAAGCATTCAACAAAATCTTTGCTGGTGAATTAGATGATTTACCAGAACAAGCTTTCTATCTTGTTGGTAACATTAATGAAGCTTTAAGCAAAGCAAATTCTTTA
         Chloromonas_perforata  AAAAACGTAGGTCGTGTTGTACAAATCATTGGTCCAGTTCTTGATATTGTTTTTTCAAAAGGCCAGGTTCCAAATATTTACAATGCATTAACAATTAAAAGTAAAAATGCAGCAGGTGCTGAATTATCAGTTACTGTTGAAGTTCAACAATTATTAGGTGATAATGCTGTACGTGCAGTATCAATGCAACCAACAGAAGGTTTAATGCGTGGTATGGATGTATTAGATACTGGAAAACCACTAAATGTACCAGTAGGTCGCGATACTTTAGGTCGTATTTTCAACGTATTAGGTGAACCTGTAGATAACTTAGGTCCTGTAAAACAAAGTGAAACATTACCTATTCACCGCCAAGCTCCTGCTTTCGTAGACTTAGATACTCGTTTATCAATTTTTGAAACAGGTATTAAAGTTGTAGACTTATTAGCACCTTACCGTCGTGGTGGTAAAATTGGTTTATTCGGTGGTGCAGGTGTAGGTAAAACTGTATTAATTATGGAATTAATTAACAATATTGCAAAAGCTCATGGTGGTGTATCAGTTTTTGCTGGTGTAGGTGAAAGAACTCGTGAAGGTAATGACCTTTATACTGAAATGAAAGAATCAGGTGTAATTGTAGAAAAAAATTTACCTGAAAGTAAAGTAGCTCTTGTATATGGTCAAATGAATGAACCACCAGGAGCACGTATGCGTGTTGCTTTAACTGCATTAACAATGGCTGAATATTTCCGTGATGTTAACAAACAAGACGTACTTTTCTTTATTGATAATATTTTCCGTTTCGTTCAAGCTGGTGCTGAAGTAAGTGCTTTATTAGGTCGTATGCCATCTGCTGTAGGTTACCAACCAACACTTGCTACTGAAATGGGTACTTTACAAGAACGTATTACAAGTACAAAAGACGGAAGTATTACAAGTATTCAAGCTGTTTATGTACCTGCAGACGATTTAACAGATCCGGCTCCTGCTACGACGTTTGCGCACTTAGACGCTACTACTGTATTAAGTCGTAACTTAGCAGCTAAAGGTATTTACCCTGCTGTTGACCCTCTTGAATCTACAAGTACAATGTTACAGCCATGGATTGTTGGTGAAAAACACTATTCTACTGCACAAAGTGTTAAAAAAACATTACAACGTTATAAAGAATTACAAGATATTATTGCTATTCTTGGTTTAGACGAATTAAGTGAAGAAGACCGTTTAGTTGTAGCACGTGCTCGTAAAATTGAACGTTTCCTTAGCCAACCATTCTTCGTAGCAGAAGTTTTTACAGGTGCTGATGGTAAATATGTTAGTTTAGCAGAGGGGATTGATGGTTTCACTAAAATTTTTAGCGGTGAATTAGACGATTTACCTGAACAAGCATTCTACTTAGTAGGTAATGTAAATGAAGTTATTAGTAAAGCAGCTTCTCTT
           Chloromonas_radiata  AAAAATATTGGACGTGTTGTGCAAATCATCGGTCCAGTTTTAGATATTGTTTTTTCAAAAGGGCAAGTTCCAAACATTTACAATGCTTTAATAATTCGTTCTAAAAACGCTGCGGGTTCAGAAGTTGGCGTAACTGTAGAAGTTCAACAACTGCTTGGTGATAACTGTGTAAGAGCGGTTTCTATGAACCCGTCGGATGGTTTAACACGTGGCATGGAAGTTGTAGACACCGGAAAACCTTTGTCAGTGCCTGTTGGAAAAGCTACGTTAGGCCGTATTTTTAACGTACTTGGCGAGCCTGTTGACAACCTGGGCCCTGTAAAAGCAGAAACTACACTGCCGATTCACCGAACAGCGCCAGCTTTCGTAGATTTAGATACACGCCTTTCTATTTTTGAAACGGGTATTAAAGTTGTTGATCTTTTAGCTCCATATCGTCGTGGGGGCAAAATTGGATTATTTGGAGGTGCCGGTGTAGGTAAAACTGTATTAATTATGGAACTTATTAATAATATTGCAAAAGCTCACGGAGGTGTTTCAGTTTTCGCCGGAGTAGGTGAAAGAACACGTGAAGGGAATGACCTTTACACAGAAATGAAAGAATCAGGCGTTATTGTAGAAAAAAGTCTTTCAGACTCTAAAGTAGCTCTAGTTTATGGTCAAATGAACGAGCCGCCAGGGGCTCGTATGCGAGTAGCATTAACAGCTTTAACAATGGCAGAATATTTTAGAGACTTTAATAAACAAGACGTACTTTTCTTTATTGATAACATTTTTAGATTCGTTCAAGCTGGTGCTGAAGTTTCTGCTTTATTGGGTCGTATGCCGTCGGCTGTAGGATACCAACCAACTTTAGCAACTGAAATGGGTAACTTACAGGAGCGTATTACATCAACGAAAGATGGTTCAATCACATCGATTCAGGCAGTGTATGTTCCAGCGGACGACCTGACTGACCCCGCTCCATCGGTAACGTTTACGCATCTTGACGCAACAACAGTTCTTTCACGTGGTTTAGCTAGTAAGGGTATTTACCCAGCAGTGGATCCATTAGATTCTACTTCAACGATGCTGCAACCTTGGATTGTTGGTGAAAAACACTACAGTGTAGCACAAGATGTTAAAAAAACTTTACAAAGATACAAGGAACTTCAAGACATAATTGCTATTTTAGGTCTAGATGAATTATCTGAAGAGGACAGATTAATAGTTGCACGCGCTAGAAAAATCGAACGATATTTATCTCAACCGTTTTTCGTTGCCGAAGTTTTCACAGGGTCACCTGGCAAATATGTTAGTTTAACTGAATCAATGGAAGGTTTTTTTAAAATTTTCTCAGGAGAATTAGATAGTTTACCTGAACAAGCTTTTTATTTAGTAGGAAATATTAATGAAGTTATTGCAAAAGCAGCAACGTTA
             Chloromonas_rosae  AAAAATATTGGACGTGTTGTACAAATTATCGGTCCAGTTTTAGACATTGTTTTTTCAAAAGGTCAAGTACCTAATATTTACAATGCTTTAGTGATTCGTTCTAAAAACGCTGCTGGATTAGAAGTTAGTGTTACTGTTGAAGTTCAACAACTTCTTGGTGATAATTGTGTACGCGCGGTTTCAATGAATCCAACTGATGGTTTAACTCGTGGTGTTGAAGTTATCGATACCGGTAAACCTTTAACTGTTCCCGTTGGAAAAGCTACTTTAGGTCGTATTTTTAACGTTCTTGGTGAACCAGTAGACAATTTAGGTCCCGTAAAAGCGGACACAGCATTACCAATTCACCGTACTGCACCAGCTTTTGTTGATTTAGATACACGTCTATCTATTTTTGAAACAGGAATTAAAGTAGTTGACCTTTTAGCTCCATATCGTCGTGGTGGAAAAATTGGCTTATTTGGTGGTGCTGGTGTAGGAAAAACTGTATTGATTATGGAGTTAATCAATAATATTGCAAAAGCTCATGGAGGTGTTTCCGTTTTTGCTGGAGTAGGTGAAAGAACACGTGAAGGTAACGATCTTTATACTGAAATGAAAGAATCTGGTGTTATTGTAGAAAAAAGTCTTTCTGATTCAAAAGTAGCACTGGTTTACGGTCAAATGAATGAACCACCAGGAGCTCGTATGCGTGTTGCATTAACAGCATTAACAATGGCTGAATATTTTAGAGATTTCAATAAACAAGATGTTCTTTTCTTTATTGATAATATTTTCCGATTTGTTCAAGCTGGTGCTGAAGTTTCGGCTTTATTAGGTCGTATGCCTTCTGCTGTAGGGTATCAACCAACATTAGCAACAGAAATGGGTAATTTACAAGAACGTATTACATCTACTAAAGAAGGTTCTATTACATCAATTCAAGCAGTATATGTACCTGCTGATGATCTTACTGACCCTGCGCCTGCAGTAACTTTTACGCATTTAGATGCTACAACTGTATTATCAAGAGGTCTAGCAAGTAAAGGTATTTATCCTGCTGTTGATCCTTTAGATTCAACATCAACAATGTTACAACCTTGGATTGTTGGTGAAAAACATTATGGTGTAGCACAAGACGTTAAAAAAACGCTTCAAAGATACAAAGAGCTTACTGATATTATTGCAATTTTAGGCTTAGACGAATTATCTGAAGAAGATAGATTAGTAGTTGCTCGTGCACGCAAAATTGAAAGATTCCTTAGCCAACCGTTTTTCGTTGCTGAAGTTTTTACTGGATCGCCTGGAAAATATGTTAGTTTAACAGAGAGCATGGAGGGATTTGGTAAAATTTTTACTGGGGAATTAGATAGTTTACCAGAACAAGCGTTTTATTTAGTTGGAAATATTAATGAAGTAATTGCAAAAGCAGCTACATTA
       Chlorosarcinopsis_eremi  AAAAATGTAGGACGTGTTGTACAAATTATTGGTCCAGTTCTTGATATTGTTTTTGCTAAAGGTCAAGTTCCTAACATTTATAACGCTTTAACAATCAAAAGTAAGAACGCAGCTGGTTTAGACGTAGCGGTAACTGTTGAAGTTCAACAGTTATTAGGTGATAACGCAGTACGTGCTGTATCTATGCAAGCTACAGATGGTTTAATGCGTGGTATGGAAGTTGTTGATACAGGTAGACCATTAAGTGTACCAGTAGGCCGTGATACATTAGGTCGTATTTTCAACGTTTTAGGTGAACCAGTAGATAACTTAGGACCAGTAAAACAAGGTGAAACATTACCTATTCACCGTCAAGCTCCTCTTTTCGTTGATTTAGATACTCGTTTATCTATTTTCGAAACAGGTATTAAAGTTGTAGACCTTTTAGCTCCTTACCGTCGTGGTGGTAAAATTGGTTTATTCGGTGGTGCAGGTGTTGGTAAAACAGTTTTAATTATGGAACTTATTAACAACATTGCAAAAGCACACGGTGGTGTATCTGTATTTGCTGGTGTTGGTGAAAGAACACGTGAAGGTAACGACTTATACACAGAAATGAAAGAATCTGGTGTAATTGTAGAAAAGAACTTACCTGAAAGTAAAGTAGCTTTAGTTTATGGTCAAATGAATGAACCACCTGGAGCACGTATGCGTGTTGCTTTAACAGCATTAACAATGGCGGAATATTTCCGTGACGTTAATAAACAAGACGTATTATTCTTCATTGATAACATTTTCCGTTTCGTACAAGCTGGTGCTGAAGTATCTGCTTTATTAGGCCGTATGCCATCAGCTGTAGGTTACCAACCTACACTTGCTACTGAAATGGGTACTTTACAAGAACGTATTACTTCAACAAAAGACGGTTCTATTACAAGTATCCAAGCTGTTTATGTACCTGCGGATGACTTAACTGATCCAGCTCCTGCTACTACATTCGCTCACTTAGACGCAACTACTGTATTAAGCCGTAACTTAGCTGCTAAAGGTATTTATCCAGCTGTAGACCCTCTAGATTCAACTTCAACTATGCTACAACCTTGGATCGTGGGTGAGAAACACTACGCAACAGCACAAGGGGTTAAAAAAACACTACAACGTTACAAAGAATTACAAGATATTATTGCAATTCTAGGTTTAGATGAATTAAGTGAAGAAGACCGTTTAGTTGTATCACGTGCACGTAAAATTGAACGTTTCTTAAGTCAACCATTCTTCGTTGCTGAAGTTTTCACTGGATCTCCTGGTAAGTACGTTTCTTTAGCTGAAACAATTGAAGGTTTCCAAAAAATCTTTAACAGTGAATTAGATGATTTACCAGAACAAGCTTTCTATCTAGTTGGTAACATTAATGAAGCTATCGCTAAAGGTGCTTCTCTT
        Chlorotetraedron_incus  AAAAATGTAGGACGTATTGTTCAAATTATTGGTCCAGTATTAGATATTGCTTTTAGTCAAGGTCAAGTTCCTAACATTTATAATGCATTAACAATTACTGCTAAAAACGCTGCTGGTCAAGAAATGAGCGTAACTTGTGAAGTTCAACAGTTATTAGGTGATAGCTGTGTTCGTGCAGTTTCAATGAACCCTACAGATGGTTTAATGCGTGGAATGGAAGTTTTAGATACAGGGAAACCATTAACAGTTCCAGTAGGAAAAGCAACATTAGGACGTATTTTCAACGTTTTAGGAGAACCTGTAGATAACATGGGTCCTGTACAAAACGAACTAACTCTTCCTATTCATAGAACAGCTCCAGCTTTCGTTGATTTAGATACTCGTTTATCTATTTTTGAAACAGGTATTAAAGTTGTAGATTTATTAGCTCCTTATCGTCGTGGTGGTAAAATTGGTCTTTTTGGTGGTGCTGGAGTTGGTAAAACTGTATTAATTATGGAATTAATTAATAACATTGCAAAAGCTCACGGTGGGGTTTCAGTTTTCGCGGGTGTTGGAGAACGTACTCGTGAAGGAAATGACTTATATGCTGAAATGAAAGAATCTGGTGTAATTGTTGAAAAAAACTTAGCAGATTCTAAAGTAGCTTTAGTTTATGGACAAATGAATGAACCACCTGGAGCACGTATGCGTGTTGCATTAACAGCTTTAACAATGGCTGAATATTTCCGTGATATTAATAAACAAGACGTATTATTCTTTATTGATAATATTTTCCGTTTTGTACAAGCAGGTGCTGAAGTATCTGCTTTATTAGGGCGTATGCCATCTGCTGTAGGTTACCAACCAACTTTAGCTACTGAAATGGGTGCTTTACAAGAACGTATTACATCTACAAAAGATGGTTCAATTACTTCAATCCAAGCTGTTTATGTACCTGCAGATGACTTAACTGACCCTGCTCCAGCTACAACATTTGCTCACTTAGATGCAACTACTGTATTATCACGTGGTTTAGCTTCTAAAGGAATTTATCCTGCTGTAGACCCTCTAGATTCTACATCTACAATGTTACAACCTTGGATTTTAGGTGAAAAACACTATGATTGTGCTCAAAGTGTTAAAAGAACGTTACAACGTTATAAAGAGCTTCAAGATATCATTGCTATTTTAGGTTTAGATGAATTATCTGAAGAAGACCGTTTAATCGTATCAAGAGCTCGTAAAGTAGAACGTTTCTTATCTCAGCCATTCTTCGTAGCTGAAGTATTTACTGGATCTCCAGGAAAATACGTTTCTTTAGCTGAAAGTATTGAAGCTTTCAACAAAATTTTATCTGGTGAATTAGATGATTTACCAGAACAAGCTTTCTACTTAGTAGGAAATATTAATGAAGCTTTAGCTAAAGGTGCTTCAATG
    Chromochloris_zofingiensis  AAAAATGTAGGACGAATCGTACAAATTATTGGTCCTGTATTAGATGTTGCTTTTGGGCAAGGTCAAGTTCCAAACATTTATAATGCACTTGTTGTTACAGCAAAAAATGCAGCTGGCCAAGAAATGAACGTAACTTGTGAAGTTCAACAACTTTTAGGGGACAGTTGTGTTCGTGCGGTTGCAATGAATCCAACAGACGGTCTAATGCGTGGAATGGAAGTTTTAGATACAGGAAAACCATTAAGTGTACCTGTAGGTAAAGCAACATTAGGTCGTATTTTTAATGTATTAGGAGAACCGGTTGACAACATGGGCCCAGTAGAAAATGAAGATAGTCTTCCGATTCACCGTTATGCTCCTGCTTTCGTTGATCTGGATACTCGCCTTTCCATTTTTGAAACAGGGATTAAAGTTGTAGATTTACTAGCACCTTATCGTCGTGGTGGTAAGATTGGTTTATTTGGGGGTGCTGGGGTAGGTAAAACAGTTTTAATTATGGAATTAATCAATAATATTGCGAAAGCTCATGGGGGTGTTTCAGTATTTGCAGGTGTAGGGGAACGTACTCGTGAAGGAAATGATCTTTATACAGAAATGAAAGAATCGGGAGTAATTGTAGAAAAAAATCTAGCAGATTCTAAAGTAGCTTTAGTTTATGGGCAGATGAATGAACCGCCAGGAGCACGTATGCGTGTAGCTTTAACAGCTTTAACTATGGCTGAATATTTTAGAGATGTGAACAAACAAGACGTATTATTTTTCATTGATAATATTTTCCGTTTTGTTCAAGCTGGTGCAGAAGTTTCTGCTCTATTAGGCCGTATGCCTTCTGCTGTAGGGTACCAACCAACATTGGCAACTGAAATGGGTGTTTTACAAGAACGTATTACATCAACAAAAGATGGTTCTATTACATCAATTCAAGCTGTTTATGTACCTGCCGATGACTTAACTGACCCTGCTCCTGCTACAACTTTCGCTCACCTTGACGCTACAACAGTTTTATCACGTGGTTTAGCATCTAAAGGTATTTATCCTGCTGTAGATCCTCTAGATTCTACATCAACAATGTTACAACCTTGGATTGTGGGTGAAAAACATTATGATTGTGCTCAAACTGTTAAAAAAACATTACAACGTTACAAAGAATTACAAGATATTATTGCAATTTTAGGTTTAGATGAATTGTCAGAAGAAGACCGATTAATTGTTGCTCGAGCTCGTAAAATCGAACGTTTCTTATCTCAACCTTTCTTTGTTGCTGAAGTTTTCACTGGATCTCCAGGAAAATATGTTAGCTTAGCTGAAACAATTGAAGGCTTTAACAAAGTTTTCTCAGGTGAATTAGATGATTTACCAGAACAAGCTTTTTACTTAGTAGGTAACATTAACGAAGTTTTAAGCAAAGCAGCTTCAATG
       Cylindrocapsa_geminella  CAAAATATTGGTCGTATTGTCCAAGTTATTGGACCTGTTTTAGATGTAGTCTTTCCTAAAGGGAAAGTGCCTAATATTTATAATGCACTTACTATAAAATCAAAAAATGCGGCTGGACAAGAAATGAGTGTTACATGTGAGGTTCAACAATTACTAGGTGATAGTTGTGTGAGAGCAGTAGCTATGAATCCTACTGAAGGATTGATGCGAGGTATGGAAGTTTTAGATACTGGAAAACCTTTAAGTGTTCCAGTAGGAAAAGTAACTTTAGGTCGTATTTTTAATGTGTTAGGAGAGCCCGTAGATAATTTGGGACCAGTAGAGACACAAGAAACATTGCCAATTCACCGTACTGCGCCTCCTTTTGTAGATCTAGATACTCGCTTATCTATTTTTGAGACAGGTATTAAAGTAGTAGATCTTTTAGCTCCCTATCGTCGAGGAGGAAAGATTGGTCTTTTTGGTGGAGCAGGTGTTGGAAAAACTGTATTAATTATGGAACTCATAAACAATATTGCAAAAGCCCATGGAGGTGTTTCAGTATTTGCAGGTGTCGGAGAAAGAACGAGAGAAGGAAATGATTTATACACTGAAATGAAAGAATCTGGAGTTATTGTAGAAAAGAATCTTTCAGATTCTAAAGTTGCCCTTGTTTATGGACAAATGAATGAACCACCTGGTGCTCGTATGCGTGTGGCTCTAACTGCTTTAACAATGGCTGAATATTTTAGAGACATTAATAAACAAGATGTTTTATTTTTTATTGATAATATTTTTAGATTTGTTCAAGCAGGTGCAGAAGTGTCTGCGTTGTTAGGTCGAATGCCTTCTGCAGTTGGATACCAACCAACATTAGCTACAGAGATGGGTACTTTACAAGAAAGAATAACATCCACAAAAGATGGGTCTATTACTTCAATTCAAGCTGTATATGTTCCTGCAGATGATCTTACAGATCCTGCACCCGCCACTACTTTTGCTCATCTAGATGCTACCACAGTATTATCACGTGCTTTAGCCTCAAAAGGGATCTACCCTGCAGTGTCACCTCTTGAATCCACATCTACAATGTTACAACCGTGGATAGTAGGTGAGAAACATTATGATTGTGCACGAAGCGTACAGAGCATCTTACAAAGATACAAAGAGCTTCAAGATATTATTGCTATCTTAGGTTTAGATGAACTTTCTGAAGAAGATAGACTAGTAGTATCTCGCGCGCGTAAGATCGAACGCTTCTTATCACAACCATTCTTCGTAGCGGAAGTTTTCACAGGTTCTCCTGGTAAATATGTAACTCTTGCCGACACTATTGATGGTTTCACTAAAATTGTGCTGGGTGAATTAGATGATTTGCCTGAACAAGCTTTCTATCTAGTTGGAAATATTAATGAAGCTATTGAAAAAGCTGCTTCTTTA
         Desmotetra_stigmatica  AAAAATATTGGACGTGTAATACAAATTATTGGTCCTGTTTTAGACATTGCATTTCCTAAAGGTCAAGTTCCTAATATTTACAACGCTTTAACAATTCGCTCTAAAAACGCAGCGGGAATTGAAATGGCAGTAACTTGTGAAGTTCAACAACTTCTTGGTGATAACGCCATTCGTGCAGTAGCTATGAATGCTACTGATGGTTTAATGCGTGGTATGGAAGTTTTAGATACAGGAAAACCTTTAATTGTACCTGTAGGAAAATCAACATTAGGTCGTATTTTCAACGTTCTAGGTGAACCTGTTGATAATATGGGTCCAGTTGGAAAAGAAGCACTACTTCCTATTCACCGTCAAGCACCTGCATTCGTAGATTTAGATACTCGTTTATCAATTTTTGAAACAGGTATTAAAGTAGTAGACTTATTAGCTCCATATCGTCGTGGTGGAAAAATTGGTCTATTTGGTGGTGCTGGGGTTGGAAAAACAGTTTTAATTATGGAACTAATTAATAACATTGCAAAAGCTCACGGTGGTGTATCTGTTTTTGCCGGTGTTGGTGAAAGAACTCGTGAAGGGAATGACTTATACACAGAAATGAAAGAATCTGGTGTTATCGTTGAAAAAAATCTTTCTGATTCAAAAGTAGCGCTTGTATATGGACAAATGAACGAACCTCCAGGGGCTCGTATGCGTGTTGCTCTTACAGCTTTAACAATGGCAGAATATTTCCGTGATATTAACAAACAAGACGTTCTTCTTTTCATTGATAACATTTTCCGTTTCGTTCAAGCTGGTGCTGAGGTTTCAGCTCTTTTAGGTCGTATGCCATCAGCCGTAGGTTATCAGCCAACACTAGCTACAGAAATGGGGACTTTACAAGAACGTATTACATCTACAAAAGATGGTTCAATTACATCAATTCAAGCCGTATATGTACCAGCAGATGACCTTACTGACCCTGCTCCTGCTACAACATTTGCTCACCTTGATGCAACAACAGTATTATCTCGTAACTTAGCTGCTAAGGGTATTTATCCAGCAGTAGATCCTCTAGAATCTACTTCTACGATGTTACAACCTTGGATTGTTGGTGAAAAACATTATGAATGTGCTCAAAGTGTTAAAAAAACATTACAACGTTACAAAGAATTACAAGATATTATTGCTATTTTAGGTCTTGATGAACTTTCAGAAGATGACCGTCAAATCGTAGCTAGAGCTCGTAAAATTGAACGTTTCCTATCTCAGCCATTCTTCGTAGCTGAAGTTTTCACAGGTTCTCCTGGAAAATATGTTTCTCTTCAAGAAACAATTGATGGTTTCGGGAAAATTTTAGCTGGTGAATTAGATACTCTTCCTGAACAAGCTTTTTATTTAGTAGGTAATTTATCAGAAGTTTTAAGCAAAGGCGCTTCATTA
        Dictyochloris_fragrans  AAAAATGTTGGGCGTGTTGTTCAAATTATTGGTCCTGTATTAGATATTGTTTTTGCAAAAGGACAAGTGCCGAATATTTATAATGCTTTAACAATTAAATCTAAAAACGCAGCAGGAACTGAAATGAGTGTAACTTGTGAAGTTCAACAACTTTTAGGTGATAACTGTATTCGTGCTGTTTCAATGACTCCTACTGACGGATTAATGCGTGGTATGGAAGTATTTGATACAGGAAAACCTTTAAGTGTTCCAGTAGGAAAAGAAACTTTAGGTCGTATCTTTAACGTACTAGGGGAACCTGTAGATAATTTAGGTCCTGTTCAAACTAAAGAATCATTACCTATTCACCGTCAAGCTCCTGCGTTTGTAGATTTAGATACAAGACTTTCTATTTTTGAAACAGGAATTAAAGTAGTAGATCTTTTAGCTCCATATCGACGTGGAGGTAAAATCGGATTATTTGGAGGTGCTGGTGTAGGTAAAACAGTACTTATTATGGAATTAATCAATAATATCGCTAAAGCACACGGTGGTGTTTCTGTTTTTGCTGGTGTAGGTGAAAGAACTCGTGAAGGTAATGATTTATATACAGAAATGAAAGAATCTGGTGTAATTGTAGAAAAAAATCTTGCTGATTCAAAAGTTTCTCTTGTTTATGGACAAATGAATGAACCACCTGGAGCTCGTATGCGTGTTGCTTTAACTGCATTAACTATGGCTGAATATTTCCGAGATGTTAACAAGCAGGACGTTTTATTCTTCATTGACAACATTTTTAGATTTGTACAAGCTGGTGCTGAGGTATCTGCTCTATTAGGTCGTATGCCTTCAGCTGTAGGTTACCAACCTACTTTAGCTACAGAAATGGGAACATTACAAGAAAGAATTACATCAACAAAAGATGGATCAATTACGTCTATTCAGGCTGTATATGTACCTGCGGATGACTTAACTGACCCTGCTCCTGCAACAACATTTGCCCACTTAGATGCCACAACAGTTTTATCTCGAGGGTTAGCTTCTAAAGGAATTTACCCAGCAGTAGACCCATTAGATTCTACTTCTACAATGTTACAACCTTGGATTGTAGGTGAAAAACATTATGAATGTGCTCAAAACGTTAAAAAAACGCTACAACGATACAAAGAATTACAAGATATTATTGCCATTTTAGGTTTAGATGAATTATCTGAAGAAGATAGATTAATTGTAGCGCGTGCTCGTAAAATTGAACGTTTCTTATCTCAACCTTTCTTCGTAGCTGAAGTATTTACAGGTTCTCCTGGAAAATATGTAAGTTTAGCTGAAACTATCGAAGGTTTCACTAAAGTTCTAACTGGTGATTTAGATAGTTTACCAGAACAAGCTTTTTACTTAGTAGGTAATATTAATGAAGCTGTATCAAAAGCTTCTACATTA
             Dunaliella_salina  GCAAATATTGGACGTGTAGTTCAAGTTATCGGGCCAGTACTTGATATCGTTTTTGCAAAAGGTCAAGTACCTAACATTTACAATGCTTTAACTATTAAAAGTAAAAATGCCGCAGGGTTAGAAGTAGCTGTAACTGTTGAAGTTCAACAATTATTAGGTGATAATGCTGTTCGTGCAGTATCAATGTTACCTACAGAAGGTTTAATGCGTGGTATGGAGGTACTTGATACACAAAAACCATTAACTGTTCCAGTTGGTCCTGATACGTTAGGTCGTATCTTTAACGTATTAGGTGAGCCGGTTGACAATTTAGGTCCTGTAAATGCTGGTCAATCAAATCCAATTCACCGTCAAGCTCCTACTTTCGTAGACTTAGATACTCGTTTATCTATTTTTGAAACAGGTATTAAAGTAGTTGACCTTTTAGCACCTTACCGTCGTGGAGGTAAAATTGGTTTATTTGGTGGTGCTGGTGTAGGTAAAACAGTACTAATTATGGAACTTATTAACAACATTGCTAAAGCACACGGTGGTGTATCTGTTTTCGCTGGTGTAGGTGAAAGAACACGTGAAGGTAATGACCTTTATGGTGAAATGAAAGAATCTGGTGTAATTCAAGAAAATAACTTACCAGAATCTAAAGTAGCCTTAGTTTACGGTCAAATGAATGAACCACCTGGAGCACGTATGCGAGTAGGATTAACAGCTTTAACAATGGCAGAATATTTCCGTGACGTAAACAAACAAGACGTTTTATTCTTCATTGATAACATTTTCCGTTTCGTTCAAGCTGGTGCTGAAGTTTCTGCCTTATTAGGTCGTATGCCATCAGCAGTTGGTTACCAACCTACTCTTGCTACAGAAATGGGTACATTACAAGAACGTATTACAAGTACAAAAGATGGTAGTATTACTAGTATCCAAGCTGTTTATGTACCTGCTGATGATTTAACAGATCCTGCTAGTGCTACAACTTTCACTCACTTAGATGCTTGTACTGTACTTTCACGAGGTTTAGCATCAAAAGGTATTTATCCAGCAGTAGATCCTTTAGATTCTACATCAACAATGTTACAACCATGGATTATTGGGGAGAAACATTACTCAGCAGCTTCGAATGTTAAAGAAACATTACAACGTTATAAAGAGCTTCAAGACATTATTGCCATCTTAGGTTTAGATGAATTAAGTGAAGAAGATCGTCAAACAGTAGCAAGAGCTCGCCGTATTGAACGATTTTTATCACAACCATTCTTCGTAGCAGAAGTATTTACAGGTTCACCAGGTAAGTATGTTACGCTTGCTGAATCAATTGATGATTTCAATCGCATTATCAGCGGTGAACTTGACAGTTTACCGGAAGCATCCTTTTACTTAGTAGGTAACTTGAATGATGCTTTAGCTAAAGCCGAAACTCTA
          Elakatothrix_viridis  CAAAATATTGGTCGTATTGTACAAGTTATAGGTCCTGTACTTGATGTTGTTTTTTCTAAAGGAAAAGTTCCTAATATCTATAATGCACTAACAATTCGATCAAAAAATGCAGCCGGTGAAGACATGAGTGTGACTTGTGAAGTTCAACAATTATTAGGTGATAGTTGTGTCAGAGCTGTAGCAATGAATCCAACAGAAGGATTAATGAGAGGAATGGAAGTATTAGATACTGGAAAACCTTTAAGTGTTCCAGTAGGAAAAATTACTTTAGGTCGTATTTTTAATGTTTTAGGAGAACCCGTAGACAATTTAGGTCCTGTTGAAACTAAAGAAAAACTACCCATTCATCGACAAGCACCTCCTTTTGTAGATTTAGATACTAGACTATCTATTTTTGAAACAGGTATTAAAGTTGTAGACTTGCTAGCCCCATATAGACGTGGTGGTAAGATTGGACTTTTTGGTGGAGCTGGTGTAGGAAAGACTGTTTTAATCATGGAATTGATAAATAATATTGCTAAAGCACATGGTGGTGTTTCTGTATTTGCTGGTGTAGGAGAAAGAACTCGTGAGGGAAATGATTTATATACTGAAATGAAAGAATCTGGTGTTATTGTAGAAAAAAATTTATCTGAATCAAAAGTGGCACTTGTTTATGGTCAAATGAATGAACCACCAGGAGCTCGTATGAGGGTTGCTTTAACTGCTTTAACTATGGCAGAATATTTTAGAGATATTAATAAACAAGATGTTCTTTTTTTCATTGATAATATTTTTAGATTTGTTCAAGCCGGTGCTGAAGTTTCTGCCTTATTAGGTCGTATGCCTTCAGCCGTAGGATATCAACCTACGTTAGCTACAGAAATGGGTACTTTACAAGAAAGAATTACATCAACTAAAGATGGTTCTATTACATCAATTCAAGCAGTATACGTTCCAGCAGATGATTTAACGGATCCTGCACCCGCAACAACTTTTGCTCATTTAGATGCTACAACAGTATTATCACGTGTACTCGCTTCAAAAGGGATTTATCCCGCAGTAGATCCTTTAGATTCTACATCAACAATGTTACAACCATGGATTGTTGGTGAAAAGCATTACGATTGTGCACAAAGTGTTAAAAGAACTTTACAACGTTATAAAGAACTTCAAGATATTATCGCTATTTTAGGTCTCGATGAATTATCTGAAGAAGATAGATTAATTGTAGCACGAGCGCGTAAAATTGAACGCTTTTTATCTCAACCTTTCTTTGTAGCTGAAGTTTTTACAGGATCTCCTGGGAAGTATGTAAGTTTAGCAGAAACAATCGAAGGCTTCAATAAAATTTTCACTGGTGAATTAGATAGTCTACCTGAACAAGCTTTTTATTTAGTAGGGAATATTAATGAAGTTATTTCTAAAGCTACTAATTTA
         Floydiella_terrestris  AAAAAAACTGGTAATATTACTCAAATTATTGGTCCAGTTGTAGACATGGTTTTTCCTGCTGGTTCTGTACCAAACATTTATAATGCACTTGTTATTCGTGGAAAAAACACTGCAGGAATCGAAATGCTTGTAACTTGTGAAGTTCAACAACTTCTTGGTGACCGTTTAGTTCGTGCAGTTTCAATGAGCCCTACTGAAGGTTTAATGCGTGGAATGGAGGTTGTTGATACTGGGAACCCTTTACAAGTACCAGTTGGAAAACAAACTTTAGGACGTATTTTTAACGTTTTAGGTGAACCCGTTGACAACTTAGGGCCTGTAAATACTGAAGAAAAACTACCTATTCATAGACCAGCTCCTGCTTTTACAGATTTAGACACTCGCCTTTCGATTTTTGAAACAGGGATTAAAGTTGTTGACCTTTTAGCTCCGTACCGTCGTGGTGGGAAAATCGGGTTGTTTGGGGGTGCCGGTGTTGGAAAAACGGTTTTAATTATGGAATTGATCAATAATATTGCAAAAGCACATGGTGGTGTATCAGTTTTTGCTGGTGTAGGTGAAAGAACTCGTGAAGGGAATGACCTTTATATGGAAATGAAAGAATCACGTGTTATTGTAGAAGAAAACCTAGGTGAATCAAAAGTAGCTCTTGTTTATGGTCAAATGAACGAACCACCTGGAGCACGTATGCGTGTTGGTCTAACAGCTTTAACAATGGCTGAATATTTCCGTGATATGAACAAACAAGACGTTCTTCTTTTTATTGATAATATTTTCCGTTTTGTACAAGCTGGTTCAGAGGTTTCTGCTTTATTAGGTCGTATGCCATCAGCAGTAGGTTACCAACCAACTTTAGCAAGTGAAATGGGTTCTTTACAAGAACGTATTACTTCTACTAAAGATGGTTCGATTACATCGATTCAAGCTGTTTACGTGCCTGCGGATGACTTAACTGACCCTTCAAGTGTAGCAACGTTCGCTCACCTTGATGCAACAACTGTATTGTCAAGAAACCTGGCAGCTAAAGGAATTTACCCAGCCGTTGACCCTTTAGATAGTAATAGTGTTATGCTGCAACCTTACATCGTAGGTGATGAGCACTACAGCTGCGCTCAACGTGTGAAAGGGACTCTTCAAAGATTAAAAGAACTTAATGATATCATTGCTATTCTAGGGTTAGACGAATTATCAGAAGAAGACCGTCTGACGGTAGCTAGAGCAAGAAAAATTGAAAGATTTTTAAGCCAACCATTCTTTGTAGCGGAAGTTTTCACAGGCTCACCAGGTAAATATGTAGCACTTTCAGAAACAATTCGTGGTATGAGCATGATTGTAAATGGTGAATTAGATGCACTTCCTGAACAAGCATTCTATTTAGTAGGGAATATTGAAGAAGCCATTGCAAAAGGTGCTTCTTTA
       Follicularia_botryoides  AAAAATGTTGGACGTATTTCACAAATTATTGGACCAGTTTTAGACATTGTTTTCCCTAAAGGACAAGTTCCAAACATTTATAACGCTCTAACAATTCAAGCAAAAAATGCTGCTGGAATTGAAATGAGTGTAACAGTAGAAGTTCAACAACTTTTAGGGGATAGCTGTGTTCGTGCTGTTTCTATGAACCCAACAGATGGATTAATGCGTGGAATGGAAGTTTTAGATACAGGAAAACCTTTAAGTGTTCCTGTAGGAAAAGCAACTTTAGGTCGTATTTTTAACGTTTTAGGTGAACCGGTAGACCAAATGGGACCTGTAAATAACGAAGAAACTCTTCCTATTCACCGAACAGCTCCAACTTTTGTTGATTTAGATACGCGTCTTTCTATTTTTGAGACAGGAATTAAAGTTGTTGACTTATTAGCTCCTTACCGTCGTGGTGGTAAAATTGGGTTATTTGGAGGTGCAGGTGTAGGAAAAACAGTTCTAATTATGGAACTTATTAACAACATTGCAAAAGCTCACGGAGGTGTATCAGTTTTTGCTGGTGTAGGTGAACGTACGCGAGAAGGGAACGACTTATACGCTGAAATGAAAGAATCTGGCGTAATTGTTGAGAAAAACTTAGCAGACTCTAAAGTTGCTTTAGTATACGGTCAGATGAACGAACCGCCAGGGGCTCGTATGCGTGTTGCTTTAACAGCATTAACAATGGCTGAATACTTCAGAGACATTAACAAACAGGACGTTTTATTCTTCATTGATAACATTTTCCGTTTTGTTCAAGCTGGTGCAGAAGTTTCTGCTTTACTTGGGCGTATGCCTTCAGCTGTAGGTTACCAACCAACTTTAGCAACTGAAATGGGATCTTTACAAGAACGTATTACATCAACTAAAGACGGTTCTATTACTTCAATTCAAGCCGTTTATGTTCCTGCAGATGACTTAACTGACCCTGCTCCTGCAACAACATTCGCTCACTTAGACGCAACTACTGTACTTTCACGTGGTTTAGCAGCTAAAGGAATTTACCCAGCTGTAGACCCTCTAGATTCGACATCAACAATGTTACAACCATGGATTGTAGGAGAAAAACACTACGAGTGTGCTCGAAATGTTCAAAAAACTTTACAAAGATATAAGGAGTTACAGGACATCATCGCTATTTTAGGGTTAGATGAATTATCTGAAGAAGACCGTTTAGTTGTAGCGCGCGCTCGTAAAATTGAACGTTTCTTATCTCAACCATTCTTTGTTGCAGAAGTATTTACAGGGTCTCCTGGAAAATACGTAAGCTTAGCTGAAACAATTGAAGGATTTAACAAAGTTCTTACAGGTGAATTAGATGATTTACCAGAACAGGCTTTCTACCTTGTAGGAAACATTAATGAAGTTTTATCAAAAGCATCATCTCTT
       Golenkinia_longispicula  AAAAATGTTGGGCGTGTTTCACAAATTATCGGTCCTGTACTAGATATTGTTTTCCCAACAGGAAGTGTTCCTAATATTTATAACGCATTAACAATTCGTGCAAAAAACGCAGCTGGTCAAGATCTCCAAGTAACTTGTGAGGTTCAACAACTTTTAGGAGATAATTGTGTTCGAGCAGTTGCGATGAACCCTACTGATGGTTTAATGCGTGGGATGGAAGTTTTAGACACAGGGAAACCTTTAACTGTTCCTGTAGGAAAAGCTACTTTAGGACGTATTTTCAATGTATTGGGAGAGCCCGTTGATAACATGGGTCCAGTAGACGCCAACGAATCACTACCTATCCACAGAACGGCCCCAGCTTTCGTCGATTTAGATACTCGACTTTCTATTTTTGAAACAGGAATTAAAGTAGTAGATCTATTAGCCCCTTATCGCCGTGGTGGTAAAATCGGTTTATTCGGCGGAGCCGGCGTGGGCAAAACGGTTTTGATCATGGAACTCATTAATAACATCGCAAAAGCCCACGGAGGTGTTTCAGTTTTTGCCGGTGTTGGCGAACGTACTCGTGAAGGAAATGATTTATATACTGAAATGAAAGAATCAGGAGTTATCGTAGAAAAAAATCTTTCTGATTCAAAAGTAGCTTTAGTATATGGACAGATGAATGAACCGCCAGGAGCTCGTATGCGTGTTGCATTGACAGCTTTGACTATGGCCGAATTTTTCCGTGACATAAACAAACAAGACGTTCTTTTTTTCATTGATAACATTTTTAGATTTGTGCAAGCAGGGGCAGAAGTATCAGCCTTACTTGGTCGAATGCCATCTGCCGTAGGATACCAACCCACTCTAGCCACAGAAATGGGAACATTGCAAGAACGTATCACATCTACTAAAGATGGATCTATTACATCTATTCAAGCAGTTTATGTTCCAGCAGACGACTTAACTGACCCTGCTCCAGCAACAACATTCGCGCATTTAGATGCAACAACTGTACTATCTCGAGGTCTTGCTGCCAAAGGAATCTATCCTGCCGTTGATCCTTTAGATTCGACTTCTACGATGTTACAACCTTGGATTCTTGGAGAAAAACATTATGATTGCGCTCAAAGCGTAAAAAAAACTTTACAAAGATATAAAGAGTTGCAAGACATTATTGCTATTCTAGGTCTTGATGAGCTATCTGAAGAAGACCGTCTTGTCGTGGCAAGAGCTCGTAAAATTGAGCGTTTTTTATCACAACCTTTCTTCGTAGCAGAAGTATTCACAGGATCTCCTGGAAAATATGTAAGCTTAGCGGAGTGTATCGAAGGGTTTAATAAAATTCTTTCTGGTGAATTAGATGATTTACCAGAACAAGCTTTTTATTTAGTTGGTAACATTAATGAAGCAATTCAGAAAGGCGCTTCTTTA
              Gonium_pectorale  AAAAACCTAGGACGTATTGTACAAATTATTGGTCCTGTATTAGACATCGTATTTGCTAAAGGCCAAGTACCAAATATTTACAATGCACTTACAATTCGTGCCAAAAATGCAGCAGGTGTAGAAATGGCTGTTACTTGTGAAGTTCAACAACTTTTAGGTGATAATTGTGTACGTGCTGTTTCTATGAACCCAACTGAAGGTTTAATGCGTGGTATGGAGGTTGTAGATACTGGTAAACCATTAAGTGTTCCTGTAGGTAAAGTAACTTTAGGACGTATTTTTAACGTTCTTGGTGAACCTGTAGATAACATGGGTAATGTGGTTGTTTCTGAAACTCTACCAATTCACCGTACTGCTCCAGCTTTCGTTGACTTAGATACTCGTTTATCAATTTTTGAAACAGGTATTAAAGTAGTTGACCTTTTAGCTCCATATCGTCGTGGTGGTAAAATTGGTCTTTTTGGTGGTGCTGGTGTTGGAAAGACTGTTCTTATCATGGAGTTAATTAATAACATTGCTAAAGCTCACGGTGGTGTTTCTGTTTTTGCTGGTGTTGGTGAAAGAACTCGTGAAGGTAATGACCTTTACACAGAAATGAAAGAATCTGGAGTTATTGTTGAAAAAAATTTATCTGATTCAAAAGTAGCTCTTGTATATGGTCAGATGAACGAACCACCAGGTGCTCGTATGCGTGTTGCTTTAACAGCTTTAACTATGGCTGAATATTTCCGTGATATCAATAAACAAGACGTTCTTTTCTTTATTGATAATATTTTCCGTTTTGTACAAGCTGGTGCTGAAGTATCTGCTCTTCTAGGCCGTATGCCTTCTGCCGTAGGTTACCAACCTACACTTGCAACAGAAATGGGTGGTTTACAAGAACGTATTACTTCAACTAAAGACGGATCAATCACTTCAATTCAAGCAGTATATGTTCCAGCAGATGACCTTACTGACCCTGCTCCTGCTACAACGTTTGCTCACTTAGATGCTACTACAGTACTTTCTCGTAACTTAGCAGCTAAAGGTATCTATCCTGCTGTAGACCCATTAGAATCAACTTCAACAATGTTACAACCATGGATTGTTGGTGAAAAACACTATGATTCTGCACAAAGCGTTAAAAAAACATTACAACGTTATAAAGAATTACAAGATATTATTGCAATTCTAGGTTTAGACGAATTATCAGAAGAAGATAGACTTATTGTTTCTCGTGCACGTAAAATTGAACGTTTCTTATCACAACCATTCTTCGTTGCTGAAGTATTTACAGGTTCACCTGGTAAATATGTTTCATTAGCTGAAACTATTGAAGGTTTTGGTAAGATTTTAGGTGGTGAATTAGATGATTTACCTGAACAATCTTTCTATTTAGTAGGTAATATTACAGAAGTTTTAAGTAAAGCAGCTTCTTTA
       Haematococcus_lacustris  AAAAACGTAGGGCGTGTAGTACAAATTATTGGTCCAGTTCTAGATATTGTTTTTGCTAAAAGCCAAGTGCCTAATATTTATAACGCTTTAACTATTAAAAGCAAAAATGCTGCTGGTATGGAATTAGCTGTTACAGTTGAAGTTCAGCAGTTATTAGGTGATAATGCGGTACGTGCTGTTTCTATGCAACAAACAGATGGTTTAATGCGTGGTATGGAAGTAATTGATACAGGAAAACCTTTAAGTGTACCAGTAGGTCGTGATACATTAGGACGTATTTTTAATGTATTAGGTGAACCAGTAGATAATTTAGGACCTGTTAATACAGGTGAAACATTACCTATCCACCGTCAAGCACCTTCTTTCGTTGATTTAGATACTCGTTTATCAATTTTTGAAACTGGAATTAAAGTAGTAGATCTTTTAGCACCATATCGGCGCGGTGGAAAGATTGGCCTATTTGGAGGAGCGGGAGTAGGCAAGACTGTACTGATAATGGAGCTTATAAACAATATCGCAAAAGCACACGGTGGCGTATCTGTATTTGCGGGCGTGGGAGAAAGAACACGTGAAGGGAATGATTTATATACTGAAATGAAAGAATCTGGTGTAATTGTTGAAAAAAATTTACCTGAAAGTAAAGTAGCTTTAGTATATGGTCAAATGAATGAACCACCAGGAGCACGTATGCGTGTAGCTTTAACAGCGTTAACTATGGCAGAATATTTTAGAGACGTAAACAAACAAGACGTTTTATTTTTTATTGACAATATTTTCCGTTTTGTTCAAGCCGGTGCTGAAGTTTCAGCTTTATTAGGACGTATGCCATCAGCGGTTGGATACCAACCCACACTTGCTACAGAAATGGGAACATTACAAGAACGTATTACTTCTACAAAAGACGGTAGTATTACAAGTATTCAAGCTGTTTATGTACCAGCCGATGACCTTACAGACCCAGCACCTGCTACGACTTTTGCACATTTAGATGCTACGACTGTATTAAGCCGTAATTTAGCAGCGAAAGGGATTTATCCAGCAGTAGATCCTTTAGAATCAACGTCAACAATGTTACAACCCTGGATTGTAGGTGAAAAACATTATTCAACTGCACAAAATGTGAAAAAAACATTACAACGTTATAAAGAATTACAAGATATTATTGCTATTTTAGGTTTAGATGAATTAAGCGAAGAAGATCGTTTAGTTGTAACACGTGCACGTAAAATTGAACGTTTCTTAAGTCAACCATTCTTTGTAGCAGAAGTTTTTACAGGTTCTCCTGGGAAATATGTAAGTCTTGCTGAAACAATTGAAGGTTTTAATAAAATTTTCAGTGGTGAATTAGATGATTTACCTGAACAAGCTTTTTACCTTGTTGGTAACATTAACGAAGTTTTAAGCAAAGGTGCTACTCTA
            Hafniomonas_laevis  ACTAATATTGGACGTATTCAACAAATTATTGGTCCAGTTGTAGATATTAGTTTCCCTAAAGGTAAAGTACCTAATATTTATAATGCTGTTACAGTTCGTGCAAAAAACACAGCGGGCGTAGTAATGGAAGTAACTTGTGAAGTACAACAATTACTAGGTGATAACGCAGTGCGTGCAGTATCTATGACATCTACAGATGGTTTAATGCGTGGTATGGAAGTTATTGATACAGGTAACCCACTAAGTGTTCCAGTTGGTAAAGCGACTTTAGGTCGTATTTTCAACGTATTAGGTGAGCCAGTAGATAATATGGGTCCAGTTTCTGCTGAAAACTCTTTACCTATCCACCGTACTTCTCCAGCATTCGTTGATTTAGATACTCGTTTATCTATTTTTGAAACAGGTATTAAAGTTGTAGATTTATTAGCTCCATACCGTCGTGGTGGTAAAATCGGTTTATTCGGTGGTGCCGGTGTAGGAAAAACGGTTCTTATCATGGAGTTGATCAACAACATTGCAAAAGCACACGGTGGTGTATCCGTATTTGCAGGTGTAGGTGAACGTACACGTGAAGGTAATGACCTTTACGCTGAAATGAAAGAATCTGGTGTTATTGTTGAGAAAAACTTAGCAGAATCCAAGGTAGCGTTAGTATACGGCCAAATGAACGAACCACCAGGAGCTCGTATGCGTGTTGCTTTAACTGCTTTAACAATGGCAGAATATTTCCGTGACCAAAATAAACAGGACGTTCTATTATTCATTGATAACGTATTCCGTTTAGTACAAGCAGGTGCTGAAGTATCTGCTTTATTAGGTCGTATGCCTTCTGCTGTAGGTTACCAACCAACATTAGCTACTGAAATGGGTGCTGTACAAGAACGTATTACTAGTACAAAAGACGGTTCTATTACTTCTATTCAAGCTGTATATGTACCTGCAGATGACTTAACTGACCCTGCTCCAGCAACTGTATTCGCGCACTTAGATGCTACTACAGTATTATCTCGTAACTTAGCAGCAAAAGGTATTTATCCAGCAGTAGACCCATTAGACTCTACAAGTACTATGTTACAACCATGGATTTTAGGTGATAAACACTATGATTGTGCTCAAAGCGTTAAGAGAACGTTACAACGTTATAAAGAATTACAAGACATTATTGCTATTTTAGGTTTAGATGAATTATCTGAAGCTGACCGTTTAGTAGTAGCTCGTGCTCGTAAAATTGAACGTTTCTTATCTCAACCATTCTTCGTAGCAGAAGTATTTACGGGTTCTCCAGGTAAATATGTTTCTTTAAATGAAGCTATTGATGGTTTCACAAAAATTTTATCTGGTGAGTTAGATTCTTTACCAGAACAAGCATTCTATTTAGTAGGTAACGTAAATGAAGCAATTGCAAAAGCAAGTACTTTA
          Hariotina_reticulata  AAAAACGTAGGAAAAATTTCACAAATTATTGGACCTGTATTAGATATTGCATTTGGTCAAGGTCAAGTTCCAAATATTTATAATGCTTTAACAATTCAGGCGAAAAATGCAGCTGGTTTAGAAATGAGCGTAACTTGTGAAGTTCAACGACTTTTAGGAGATAGTTGTGTACGTGCAGTAGCTATGAATCCTACAGATGGTTTAATGCGTGGTATGGAAGTATTAGATACAGGAAAACCATTAAGTGTACCTGTAGGAAAAGCAACTTTAGGACGTATTTTTAACGTTTTAGGAGAACCAGTTGATAACTTAGGACCTGTAAAAAATGAAGAAAGTCTTCCTATTCACCGTACAGCTCCAGCTTTCGTTGATTTAGACACACGCCTTTCTATTTTTGAAACAGGTATTAAAGTAGTAGACTTATTAGCACCTTATCGTCGTGGTGGTAAAATCGGATTATTCGGAGGAGCTGGTGTTGGTAAAACTGTCCTTATTATGGAACTAATCAACAACATCGCAAAAGCACACGGTGGGGTTTCAGTGTTCGCAGGTGTAGGTGAACGTACTCGTGAAGGGAATGACTTATATACAGAAATGAAAGAATCTGGAGTTATTGTTGAAAAAAATTTAGCAGATTCAAAAGTAGCTTTAGTTTATGGTCAAATGAATGAACCACCAGGAGCACGTATGCGTGTTGCATTAACTGCTCTGACTATGGCAGAATACTTCAGAGATGTAAACAAACAAGACGTATTATTCTTCATCGACAACATTTTCCGTTTCGTACAAGCCGGTGCTGAAGTTTCAGCTTTATTAGGACGTATGCCTTCTGCGGTAGGTTATCAACCAACATTAGCAACTGAAATGGGTGCTTTACAAGAACGTATTACTTCTACAAAAGATGGTTCTATTACTTCTATTCAAGCGGTTTATGTTCCTGCGGATGACCTTACGGATCCAGCACCAGCAACTACATTCGCACACTTAGATGCTACGACTGTATTATCTCGTGGATTAGCTTCAAAAGGTATTTATCCTGCGGTAGATCCGTTAGATTCAACTTCAACTATGTTACAACCTTGGATTTTAGGAGATAAACATTATGGTTGTGCTCAAAATGTTAAAAAAACATTACAACGTTATAAAGAATTACAAGATATTATTGCAATTTTAGGTTTAGATGAACTTTCTGAAGAAGATAGACTTGTTGTTGCTCGTGCTCGTAGAATCGAACGTTTCTTATCACAACCATTCTTCGTAGCTGAAGTATTTACAGGTTCTCCAGGAAAATATGTAAGTTTAGCTGAAACTATTGAAGGATTTAACAAAATTTTATCTGGTGAATTAGATGATTTACCAGAGCAAGCTTTCTACCTTGTAGGAAATATTAATGAAGCTTTATCAAAAGCAACTTCTATG
                 Jenufa_minuta  AAAAATGTAGGACGAGTATTACAAATTATTGGCCCAGTGCTAGATGTTATTTTTGAAAAAGGAAAAGTGCCTAATATTTATAACGCATTAACAATAAGTGCTAAAAACCCGGGTGGCTCTGAAATGAGTGTAACTTGTGAGGTACAACAATTATTAGGTGATAGTTGTGTTCGAGCAGTAGCCATGAATGCAACGGATGGATTAACACGAGGTATGGAAGTGTTGGATACGGGAAAACCATTAACAGTACCTGTCGGAAAAATTACATTAGGTAGAATATTTAATGTATTAGGGGAACCTGTAGATAATTTAGGTCCTGTAAATACAGAAGACACTCTTCCTATTCATAGAGATTCTCCAGCATTTGTAGACTTAGATACTCGACTATCTATTTTTGAAACAGGAATTAAAGTAGTAGATTTATTAGCCCCATATCGTCGTGGAGGTAAAATCGGTTTATTTGGTGGAGCCGGAGTAGGTAAAACTGTATTGATTATGGAATTAATAAATAACATTGCGAAAGCTCATGGAGGCGTATCGGTGTTTGCTGGCGTAGGGGAACGAACTCGTGAGGGTAATGATCTTTATACTGAAATGAAAGAATCTGGGGTAATTGTAGAAAAAAATCTTTCTGATTCGAAAGTGGCATTAGTATACGGTCAAATGAATGAGCCACCAGGAGCTCGTATGCGTGTAGCATTAACAGCTTTAACAATGGCAGAATATTTTAGAGATGTCAATAAACAAGATGTACTGTTTTTTATTGATAATATTTTTAGATTTGTTCAAGCTGGGGCTGAGGTATCTGCTTTACTAGGCCGTATGCCGTCAGCGGTAGGGTATCAACCTACATTAGCTACAGAAATGGGTACTCTACAAGAACGAATTACATCTACTAAAGATGGTTCGATTACATCGATTCAAGCTGTATATGTGCCTGCGGATGACTTAACCGATCCTGCGCCAGCTACGACTTTTGCGCATTTAGATGCTACAACTGTACTGTCTCGTGGTTTAGCAGCTAAGGGAATTTATCCTGCAGTAGATCCACTTGATTCTACATCAACAATGCTTCAACCATGGATTGTAGGAGAAAACCATTATGAATGTGCTCAAAGTGTAAAAAAAACATTACAACGTTATAAAGAACTTCAAGATATCATTGCTATTCTTGGGTTAGACGAGTTATCTGAAGAAGATCGTTTAACAGTTGCTCGAGCTCGTAAGATTGAACGTTTTCTATCACAACCATTTTTTGTGGCAGAGGTGTTTACTGGATCTCCTGGTAAATATGTTGGTTTAGCTGAAACAATTGAAGGTTTTTCTAAAATTTTTTCAGGAGAATTAGATGACTTACCAGAACAAGCTTTTTATCTGGTAGGAAACATTAACGAAGCTGTGTCTAAAGCCTCTTCATTA
              Jenufa_perforata  AAAAATGTAGGGCGTGTTTTACAAATAATTGGTCCAGTATTAGATGTTATTTTTGAGAAAGGAAAAGTTCCAAATATTTATAATGCTTTAACTATTAATGGGAAAAACTCAGCTGGGTTAGATTTAGATGTAACTTGTGAAGTACAACAACTTTTAGGAGATAGTTGTGTGAGAGCTGTAGCTATGACCGCTACTGATGGTTTAATGCGTGGAATGGAAGTGTTAGACACTGGAAAACCTTTAATTGTTCCTGTAGGAAAAATTACACTAGGTCGTATTTTTAATGTTTTAGGACAACCTGTAGATAATTTAGGTGCTGTAAAAACAGATGATATGTTTCCTATTCACCGAGATTCTCCTGCATTTGTGGATTTAGACACTGAACTGTCAATATTTGAAACTGGAATTAAAGTTGTAGATCTTTTAGCTCCATATCGTCGTGGAGGTAAAATCGGATTATTTGGTGGTGCTGGTGTAGGAAAGACAGTTTTAATTATGGAATTGATCAATAATATTGCAAAAGCACATGGAGGAGTTTCAGTATTTGCGGGAGTAGGTGAAAGAACTCGTGAAGGAAATGACCTTTATACAGAAATGAAAGAATCTGGAGTTATTGTAGAGAAAAACCTATCTGATTCAAAAGTTGCTTTAGTTTATGGACAAATGAATGAACCACCAGGAGCACGTATGCGTGTTGGTTTAACAGCTTTAACAATGGCAGAATATTTTAGAGATGTAAACAAACAAGATGTTCTTTTCTTTATCGATAATATTTTCAGATTTGTACAAGCTGGGGCAGAAGTTTCCGCATTATTGGGTCGTATGCCTTCTGCTGTAGGCTATCAACCAACGTTAGCAACAGAAATGGGAACTTTACAAGAACGTATTACTTCTACAAAAGACGGTTCAATTACTTCTATTCAAGCTGTTTATGTACCTGCAGATGATTTAACTGACCCTGCACCGGCTACTACGTTTGCACATTTAGATGCAACTACCGTACTATCTCGTGGTTTAGCTGCAAAAGGAATTTATCCTGCAGTTGATCCATTAGACTCTACATCAACAATGCTTCAACCTTGGATTGTAGGTGAAAATCATTATGAATGTGCTCAAAATGTAAAAAAAACATTACAACGTTATAAAGAACTTCAAGACATTATTGCCATCTTAGGTTTAGATGAATTATCTGAAGAAGATCGCTTAACTGTAGCTAGAGCTCGAAAAATTGAACGTTTTCTATCACAACCTTTCTTTGTAGCAGAAGTATTCACTGGATCTCCTGGAAAATATGTTGGTTTAGCTGAAACTATCGAAGGTTTCCAAAAAATTTATGGTGGAGAATTAGATGAATTACCAGAACAAGCATTCTATTTAGTTGGAGATATCAATGAAGCTGTATCAAAAGCATCTTCTTTA
          Kirchneriella_aperta  AAAAATTTAGGACGTGTTGTACAAATTATTGGGCCAGTTGTAGATATTTCTTTTGGTCAAGGACAAGTTCCAAATATTTACAATGCCTTAAAAATTAGTTCGAAAAATGCAGCTGGTCAAGAAATGAGTGTAACTTGTGAAGTTCAGCAGCTTTTAGGAGATAATTGTGTTCGAGCTGTTGCAATGAACCCAACTGAGGGTCTAATGCGTGGTATGGAAGTTCTGGATACAGGAAAACCATTAAGTGTGCCTGTAGGTCAAGCTACATTAGGTCGAATTTTCAACGTTTTAGGTGAACCTGTTGATGAATTAGGTCCAGTTAAAAATGAAGCGAGTTTACCTATTCATAGAACAGCTCCTGCGTTTGTTGACTTAGATACTCGTCTTTCAATTTTTGAAACAGGTATTAAAGTAGTAGACTTATTAGCGCCTTACCGTCGTGGTGGTAAGATTGGTTTATTTGGTGGTGCTGGTGTAGGAAAAACCGTTTTAATCATGGAACTGATCAACAATATTGCTAAAGCGCACGGAGGTGTATCAGTTTTTGCCGGTGTTGGAGAACGTACACGTGAAGGTAATGACCTTTATACAGAAATGAAAGAATCGGGTGTAATTGTAGAAAAAAACCTTTCAGATTCAAAAGTAGCTCTAGTATATGGTCAAATGAATGAACCTCCAGGGGCTCGTATGCGTGTTGGATTAACAGCATTAACAATGGCTGAATATTTCAGAGATGTTAACAAACAAGACGTTTTATTCTTTATTGATAATATTTTCCGTTTTGTACAAGCAGGTGCTGAAGTATCTGCTTTATTAGGTCGTATGCCTTCAGCGGTAGGTTATCAGCCGACATTAGCTACAGAAATGGGTTCTTTACAAGAACGTATTACTTCTACAAAAGATGGTTCAATTACGTCAATTCAAGCTGTTTATGTTCCTGCCGATGACTTAACAGACCCTGCTCCTGCTACAACATTTGCTCACTTAGATGCGACAACTGTACTTTCACGTGGTTTAGCTTCTAAAGGTATCTACCCTGCAGTAGATCCATTAGACTCTACTTCTACAATGTTACAACCTTGGATTGTAGGTGATAAACACTACGATTGTGCTCAACGTGTTAAGATTACATTACAACGTTACAAAGAGTTACAGGATATTATTGCAATTTTAGGTTTAGATGAACTTTCTGAGGAAGATAGACTTATTGTAGCACGTGCTCGTAAAATTGAACGTTTACTATCTCAACCATTCTTTGTTGCTGAAGTTTTCACTGGTTCTCCAGGTAAATACGTAAGTTTAGCTGAAACTATTGAAGGATTTAACAAAGTTCTTTCTGGTGAATTAGACGAACTTCCAGAACAAGCTTTCTATTTAGTTGGTAATATTAATGAAGCTATTTCTAAAGCTGCGTCTTTA
      Koshicola_spirodelophila  AAAAATTTAGGACGTATTACCCAAATTATTGGACCAGTAGTAGATATTGTGTTTCCTACAGGTGGAGTGCCTAATATTTATAACGCTGTAGTAGTTCGCGGGAAAAATACGGCTGGTTTGGATATGGAAGTTACATGTGAAGTTCAACAATTACTAGGTGACCGTTGTGTTCGTGCCGTTGCTATGAAACCTACTGAAGGTTTAATGCGTGGAATGGAAGTTGTTGATAGTGGAACTCCATTACAAGTACCAGTAGGAAAAGTTACTTTAGGCAGAATTTTTAATGTTTTAGGAGATCCTGTAGACAATATGGGTCCTGTTGATACACAAGAAAAATTACCTATTCACCGTGCAGCACCAGCTTTTACCGATCTAGATACTCGTTTATCTATTTTTGAAACAGGAATTAAGGTTGTTGATTTATTAGCTCCTTATCGACGTGGGGGTAAAATTGGATTATTTGGTGGTGCAGGTGTTGGAAAAACAGTTCTTATCATGGAATTAATCAATAATATTGCAAAAGCTCACGGAGGTGTTTCTGTTTTTGCGGGAGTTGGAGAACGTACACGAGAAGGTAACGATTTATACATGGAAATGAAAGAATCAAGAGTTATCGTAGAAGAAAATTTAGGTGAATCTAAGGTAGCGCTTGTGTATGGGCAGATGAACGAACCTCCTGGGGCACGTATGCGTGTTGGATTAACAGCTTTAACAATGGCTGAGTATTTCCGTGATGTGAACAAACAAGACGTTTTATTATTTATTGATAACATTTTTCGTTTTGTACAAGCCGGGTCTGAAGTATCTGCCTTATTAGGACGTATGCCTTCTGCGGTTGGTTATCAGCCAACTCTAGCTACGGAAATGGGTGCTTTACAAGAACGTATCACTTCTACAAAAGAAGGTTCTATTACTTCGATTCAAGCAGTTTATGTGCCAGCGGATGATTTAACGGATCCGTCTTGTGCAACAACTTTTGCCCATTTGGATGCGACAACAGTATTATCACGAGCGCTAGCTTCTAAAGGTATTTATCCAGCAGTAGATCCTCTAGATTCGACATCTATTATGCTACAACCATGGATTGTTGGGGATGAACATTATAATTGTGCTCAAAAAGTAAAACAAACACTTCAACGTTATAAAGAATTACAAGATATTATTGCGATTTTAGGTCTTGATGAATTATCTGAAGAAGATCGTCTTGTCGTTTCAAGAGCGCGTAAAGTGGAACGTTTACTGTCACAACCTTTCTTTGTAGCAGAAGTATTTACAGGTTCACCTGGTAAATATGTTTCTTTAACTGAAACGATTCGTGGATTTTCAATGGTGTTGGACGGTAATCTAGATGATTTACCAGAACAATCTTTTTATTTAGTAGGTAATATTGACGAAGCTATTTCAAAAGCAGCGTCTCTT
           Lobochlamys_culleus  AAAAATGTTGGTCGTATTGTTCAAATTATTGGTCCAGTTTTAGATATTACTTTTTCAAAAGGTCAAGTTCCAAATATTTATAACGCTTTAACAATTAAATCAGTAAACGCTGCTGGTTTAGAAATCTCTGTTACTGTTGAAGTTCAACAATTATTAGGCGATAATAGTGTTCGTGCAGTTGCTATGAATGCTACAGAAGGTTTACAACGTGGTATGGAGGTAATTGACACAGGAAAAGCATTAAGTGTACCTGTTGGTAAAGTTACATTAGGTCGTATTTTTAACGTTTTAGGAGAACCTGTTGATAACTTAGGTCCTGTATCACAAGTAGAAACACTTCCAATTCACCGTTCTGCGCCTTCTTTTGTTGATTTAGATACTAGATTATCTATTTTTGAAACAGGTATTAAAGTTGTAGATCTTTTAGCACCGTATCGTAGAGGTGGTAAAATTGGTCTTTTTGGTGGTGCTGGTGTTGGAAAAACTGTATTAATTATGGAGCTGATCAACAATATTGCTAAAGCTCACGGAGGTGTATCTGTATTTGCTGGTGTTGGTGAAAGAACACGTGAAGGAAATGACTTATATGCAGAAATGAAAGAATCTGGTGTTATTGTTGAAAAAAATCTTTCAGAGTCAAAAGTAGCACTTGTTTACGGACAAATGAATGAGCCACCAGGAGCTCGTATGCGTGTAGCATTATCTGCTCTTACAATGGCTGAATATTTCAGAGATTTTAATGGGCAAGACGTATTATTTTTCGTTGATAATATTTTCCGTTTTGTACAAGCTGGTGCTGAAGTTTCTGCTTTATTAGGTCGTATGCCTTCGGCTGTAGGTTACCAACCAACATTAGCAACAGAAATGGGTACTTTACAAGAACGAATTACTTCAACTAAAGATGGATCAATTACTTCTATTCAAGCGGTTTATGTACCAGCTGATGACCTTACAGATCCGGCTCCTGCTGTAACTTTTAGTCATTTAGATGCCACAACAGTACTTTCACGTAACCTTGCTGCAAAAGGAATTTATCCTGCTGTTGATCCTCTTGATTCAACAAGTACAATGCTTCAACCTTGGATTCTTGGTGAAAAACATTATAACTGTGCACAAAGTGTTAAAAAAACTTTACAACGTTATAAAGAACTACAAGATATTATTGCAATTTTAGGTCTTGATGAGCTTTCAGAAGAAGACCGTTTAGTTGTAGCTCGTGCTAGAAAAATTGAACGTTTCTTATCTCAACCATTCTTTGTTGCTGAAGTATTTACAGGGTCTCCTGGGAAATATGTTAGTCTTGCTGAAGCTATCGAAGGCTTTACTAAAATTTTAGCAGGTGAACTAGACGATTTACCAGAACAATCATTTTATCTAGTTGGAAACGTTACAGAAGCTATTACTAAAGGAGCTTCATTA
            Lobochlamys_segnis  AAAAACGTTGGTCGTATTGTTCAAATTATTGGTCCAGTTTTAGATATCTCATTTCCAAAAGGTCAAGTTCCAAATATTTATAACGCTTTAAATATTAAAGCTGTAAATGCCGCAGGTTTAGATATCGCTGTTACAGTTGAAGTTCAACAACTTTTAGGTGATAATAGCGTTCGTGCTGTTGCAATGAATGCTACTGAAGGATTACAACGTGGGATGGAAGTTCTTGACACAGGAAAACCATTAAGTGTTCCTGTAGGTAAAGTTACTCTTGGACGAATTTTTAACGTTTTAGGTGAACCTGTTGATAATTTAGGTCCAGTTGTAGAAGTGGAAACATTACCGATTCATAGATCAGCACCAGCATTTGTTGATTTAGATACGCGTTTATCTATTTTTGAAACGGGAATTAAAGTAGTTGATCTTTTAGCACCATATCGTAGAGGTGGTAAAATTGGTCTTTTTGGTGGTGCCGGAGTAGGGAAAACGGTATTAATCATGGAACTGATTAATAATATTGCTAAAGCTCATGGAGGTGTTTCTGTTTTTGCTGGAGTTGGTGAAAGAACTCGTGAAGGTAATGACTTATATGCTGAAATGAAAGAATCAGGTGTTATTGTTGAAAAAAATCTTTCAGCATCAAAAGTAGCTCTTGTATACGGACAAATGAATGAGCCACCAGGAGCTCGTATGCGTGTAGCATTATCAGCTCTTACAATGGCTGAATATTTTAGAGATTTTAATGGACAAGACGTATTATTCTTTGTTGATAATATTTTCCGATTTGTACAAGCAGGTGCTGAAGTTTCGGCTTTATTAGGTCGTATGCCATCTGCGGTAGGTTATCAACCTACATTAGCTACTGAAATGGGAACATTACAAGAAAGAATTACATCTACAAAAGATGGTTCAATCACATCAATTCAAGCTGTTTATGTACCAGCTGATGATTTAACTGACCCAGCTCCTGCTGTAACTTTCTCTCACTTAGATGCGACAACAGTTCTTTCACGAAACTTAGCTGCAAAAGGAATCTACCCTGCTGTAGATCCTCTTGATAGCTCTTCAACAATGCTACAGCCTTGGATTCTTGGAGAGAAACACTATAATTGTGCTCAAGCTGTAAAAAAAACACTTCAACGTTATAAAGAGCTTCAAGATATTATTGCTATTTTAGGTCTTGACGAACTTTCAGAAGAAGACCGTTTAGTTGTTGCTCGTGCAAGAAAAATCGAACGTTTCCTATCTCAACCGTTTTTCGTTGCAGAAGTTTTCACAGGTTCAAGTGGCAAATACGTGAGCTTAGCTGAAAGCATTGAAGGATTTAACAAAATTTTCTCTGGAGACTTAGATGACCTACCTGAACAAGCATTCTACCTTGTAGGAAATATCACTGAAGCAGTAAATAAAGGTGCTTCTTTA
           Microglena_monadina  AAAAATGTTGGTCGTGTTATTCAAATTATTGGTCCAGTATTAGATATCGTTTTTTCAAAAGGAAAAGTTCCAAACATTTATAACGCATTAAGTATTCATGCTAAAAACGCTGCTGGTATTGAAATCGCTGTGACATGTGAAGTTCAACAACTTTTAGGTGATAATGCTGTACGCGCTGTATCTATGAACCCTACAGATGGTTTAATGCGTGGTATGGAAGTAATAGATTCAGGTAATCCATTAACAGTACCAGTTGGAAAAGTAACATTAGGTCGTATTTTTAATGTTTTAGGTGAACCTGTTGATAATATGGGTCCTGTTAAAATTGAAGATACATTACCTATTCACCGTAAAGCACCTGCTTTTGTGGATTTAGATACTCGTTTATCTATTTTTGAAACAGGAATTAAAGTAGTAGACTTATTAGCTCCATACCGTCGTGGTGGTAAAATTGGACTTTTCGGTGGTGCAGGTGTAGGGAAGACAGTTTTAATAATGGAATTGATAAATAACATTGCAAAAGCTCACGGTGGTGTATCGGTTTTTGCTGGTGTTGGTGAAAGAACACGTGAAGGAAATGACCTTTACGCAGAAATGAAAGAATCTGGTGTTATTGTTGAAAAAAATTTAGCTGATTCAAAAGTAGCTTTAGTGTATGGACAGATGAATGAACCGCCAGGAGCACGTATGCGTGTAGCTTTAACAGCATTAACGATGGCTGAATATTTCCGTGATACTAATAAACAAGACGTACTTTTCTTTGTTGACAATATTTTCCGTTTCGTTCAAGCTGGTGCTGAAGTATCTGCTTTATTAGGACGTGTACCTTCAGCTGTAGGTTATCAACCAACTTTAGCAACTGAAATGGGTGGTTTACAAGAACGTATTACATCTACAAAAGATGGTTCAATCACTTCTATTCAAGCTGTTTATGTTCCTGCTGATGACTTAACTGACCCAGCTCCTGCTGTAACATTTGCACACTTAGATGCTACAACAGTACTTTCACGTAACTTAGCTGCTAAAGGTATTTATCCAGCGGTAGATCCACTTGATTCTACTTCTACTATGCTTCAACCGTGGATTGTTGGAGAAAAACACTATGGTGTTGCTCAACAAATTAAAAAAACATTACAACGTTACAAAGAATTACAAGATATCATCGCTATTTTAGGTTTAGATGAATTATCTGAAGAAGATCGTTTAATTGTTGCTCGTGCTCGTAAAATTGAACGTTTCCTTTCTCAACCATTCTTTGTTGCTGAAGTTTTTACAGGAAGTGCTGGTAAATATGTTTCTTTAACAGAAACAATTGAAGGTTTTAATAAAATTTTTGCTGGTGAACTTGATGAATTACCAGAACAAGCATTTTATTTAATTGGTAATATTAATGAAGCTATTGCTAAAGGTGCATCTATA
                 Microspora_sp  AAAAACCTTGGCCGTGTTGTTCAAATTATTGGACCAGTTTTAGATATTGTTTTTCCAAAAAGCGAAGTGCCAAACATTTATAATGCTTTAACAATTCGTTCAAAAAATGCTGCTGGTCTCGAATTATGTGTTACTTGTGAAGTTCAACAGCTTTTAGGTGACAGTTGTGTTCGAGCTGTTTCAATGAACCCAACAGACGGGTTAATGCGTGGTATGGAAGTTTTAGACACGGGTACGCCTTTAACGGTTCCTGTAGGAAAAGCAACTTTAGGACGTATTTTTAACGTTTTAGGTGAACCTGTAGATGAATTAGGTCCGGTTGGAAATCAGGAAACTCTTCCTATTCATAGATCTGCTCCGGCATTTGTAGATCTGGATACTCGACTGTCTATTTTTGAAACAGGTATTAAAGTTGTTGACTTATTAGCTCCTTACCGCCGTGGAGGTAAAATTGGTCTTTTTGGCGGAGCTGGTGTGGGAAAAACAGTTTTAATTATGGAACTTATTAACAATATTGCCAAAGCTCATGGTGGAGTTTCAGTTTTTGCAGGTGTAGGTGAACGAACTCGCGAAGGAAATGATTTGTATACAGAAATGAAAGAATCTGGTGTTATTGTGGAAAAAAATTTAGCAGAGTCAAAAGTAGCTTTAGTATATGGACAAATGAATGAACCACCTGGAGCTAGAATGCGTGTAGCTTTAACAGCTTTAACTATGGCTGAATATTTTAGAGATATTAACAAGCAGGATGTACTTTTCTTTATTGACAACATTTTTAGATTTGTTCAAGCAGGTGCTGAAGTTTCTGCATTATTAGGTCGTATGCCTTCTGCTGTAGGTTACCAGCCTACATTGGCTACGGAAATGGGAGCTCTTCAAGAAAGAATTACATCTACAAAAGACGGTTCGATTACTTCTATTCAAGCCGTTTATGTTCCTGCAGATGATTTAACCGATCCTGCTCCAGCAACCACTTTTGCTCACTTAGATGCAACTACTGTTCTTTCACGAGGTTTAGCTTCAAAAGGGATTTACCCTGCTGTAGATCCTTTAGATTCTACTTCAACTATGCTTCAACCATGGATTGTTGGTGAAAAACATTACGGAACTGCTCAAAACGTGAAAAAAACACTTCAGAGATATAAAGAATTACAAGATATTATTGCCATTCTAGGATTAGATGAACTTTCTGAAGAAGACAGATTGGTTGTTGCTCGTGCTCGTAAAATTGAACGTTTCCTTTCACAACCATTTTTTGTAGCTGAGGTATTTACAGGGTCTCCTGGAAAATATGTAAGTTTAGCTGAAACGATTGAAGGTTTTAATAAAATTTTAACAGGTGAATTAGATTCTTTACCTGAACAAGCTTTCTACCTTGTTGGTAATATTAGTGAAGCTTTATCGAAAGCTGCTACTTTA
       Mychonastes_homosphaera  AAAAACGTAGGCCGTGTTGTGCAAGTTATTGGACCTGTATTAGACGTAGTATTCCCTAAAGGTAATGTTCCAAACATTTACAACGCTTTAACAATCCGTGCTAAAAACACAGCAGGAGTTGAAATGAGCGTAACTTGTGAAGTTCAACAATTATTAGGAGACAGCTGTGTACGTGCGGTTTCAATGAACCCAACAGATGGTTTAATGCGTGGTATGGAAGTTTTAGACACAGGAAACCCGTTAAGCGTACCTGTAGGAAAAGCAACTTTAGGACGTATTTTTAACGTTCTTGGTGAACCAGTAGACAACATGGGTCCAGTTCAAAACCAAGAATCACTACCTATTCACCGTACAGCTCCGGCATTCGTAGATTTAGACACACGTCTTTCAATCTTTGAAACAGGAATTAAAGTAGTAGACTTATTAGCTCCTTACCGTCGTGGTGGTAAAATTGGTCTATTCGGTGGTGCAGGTGTTGGTAAAACAGTTCTAATTATGGAATTAATTAACAACATTGCTAAAGCACACGGTGGTGTATCAGTATTCGCTGGTGTAGGTGAACGTACTCGTGAAGGGAACGACTTATACGCGGAAATGAAAGAATCAGGTGTAATCGTTGAAAAGAACTTAGCAGACTCAAAAGTAGCTCTAGTATACGGACAAATGAACGAGCCACCTGGAGCACGTATGCGTGTAGCGTTATCAGCGTTAACAATGGCGGAATACTTCCGTGATGCTAACAAACAAGACGTATTATTCTTCGTAGATAACATTTTCCGTTTCGTACAAGCAGGTGCGGAAGTATCAGCTCTATTAGGGCGTATGCCTTCTGCAGTAGGTTACCAACCAACTCTAGCAACTGAAATGGGATCATTACAAGAACGTATTACTTCAACAAAAGATGGTTCAATCACATCAATTCAAGCGGTTTATGTTCCTGCGGATGACTTAACTGACCCAGCTCCAGCAACAACTTTCGCTCACTTAGACGCAACTACTGTATTATCACGTAACTTAGCAGCTAAAGGAATCTACCCAGCGGTAGACCCATTAGACTCAACATCAACAATGTTACAACCTTGGATTCTAGGTGACAAACACTATGGTTGTGCTCAAAGCGTTAAGAAAACGTTACAACGTTACAAAGAATTACAAGACATTATTGCTATTTTAGGTCTAGATGAATTATCAGAAGAAGACCGTTTAGTAGTAGCACGTGCTCGTAAAATTGAACGTTTCTTATCTCAACCATTCTTCGTAGCTGAAGTATTCACAGGATCTCCTGGTAAATACGTAAGCTTAGCAGAATCAATCGAAGGATTTGGTAAAATCTTAAGTGGTGAACTAGATGAGTTACCAGAACAAGCTTTCTACTTAGTAGGAAACATTAACGAAGCAGTATCTAAAGGTGCTTCTTTA
           Mychonastes_jurisii  AAAAACGTAGGCCGTGTTGTTCAAGTTATTGGACCTGTATTAGACGTAGTATTCCCTAAAGGTAATGTTCCAAACATTTACAACGCTTTAACGATCCGTGCGAAAAACGCAGCGGGTACTGAAATGAGTGTAACTGTTGAAGTTCAACAATTATTAGGGGATAGCTGTGTACGTGCAGTATCAATGAACCCAACAGATGGTTTAATGCGTGGTATGGAAGTTTTAGACACAGGAAACCCGTTAAGCGTACCTGTAGGAAAAGCGACTTTAGGACGTATTTTTAACGTTCTTGGTGAACCTGTAGATAACATGGGTCCAGTTCAAAACCAAGAATCACTACCTATTCACCGTACAGCTCCTGCATTCGTAGATTTAGACACACGTCTATCAATCTTCGAAACTGGAATTAAAGTAGTAGACTTATTAGCTCCTTACCGTCGTGGTGGTAAAATTGGTCTATTTGGTGGTGCGGGTGTTGGTAAAACAGTTCTAATTATGGAATTAATCAACAACATTGCTAAAGCACACGGTGGTGTATCAGTATTTGCTGGTGTAGGTGAACGTACTCGTGAAGGGAACGACTTATACGCAGAAATGAAAGAATCAGGTGTAATTGTTGAAAAGAACTTAGCAGACTCTAAAGTAGCTCTAGTGTACGGACAAATGAACGAACCACCTGGAGCACGTATGCGTGTAGCTTTATCAGCGTTAACAATGGCGGAATACTTCCGTGATGCTAACAAACAAGACGTACTATTCTTCGTAGATAACATTTTCCGTTTCGTACAAGCCGGTGCTGAAGTATCAGCTCTATTAGGTCGTATGCCTTCTGCCGTAGGTTACCAACCAACATTAGCAACTGAAATGGGATCATTACAAGAACGTATTACATCAACAAAAGATGGATCAATCACATCAATTCAAGCTGTTTATGTTCCTGCGGATGACTTAACTGACCCAGCTCCAGCAACAACGTTCGCTCACTTAGACGCAACAACTGTATTATCACGTAACTTAGCAGCTAAAGGAATCTACCCAGCGGTAGACCCGTTAGATTCAACATCAACAATGTTACAACCTTGGATTCTAGGTGAAAAACACTATGGTTGTGCTCAAAACGTTAAAAAAACGTTACAACGTTACAAAGAATTACAAGACATTATTGCTATTTTAGGTCTAGATGAGTTATCAGAAGACGACCGTTTAGTAGTAGCACGTGCTCGTAAAATTGAACGTTTCTTATCTCAACCATTCTTCGTAGCTGAAGTATTCACAGGATCACCTGGTAAATACGTAAGTTTAGCAGAATCAATCGAAGGATTTACAAAAATCTTAAGTGGTGAACTAGATGACTTACCAGAACAATCTTTCTACTTAGTAGGAAACATTAACGAAGCTGTAGCTAAAGGGGCTTCTTTA
           Neochloris_aquatica  AAAAATGTAGGACGTATTGTTCAAATTATTGGTCCAGTTTTAGATATTTCATTTGGTCAAGGTCAAGTGCCAAACATCTATAACGCATTAACGATTACATCAAAAAATGCTGCTGGTGAACAAATGAGCGTTACATGTGAAGTTCAACAATTATTAGGTGATAGCTGTGTGCGTGCAGTAGCAATGAATCCAACGGATGGTTTAATGCGTGGAATGGAAGTTTTAGATACAGGAAAACCGTTAAGTGTTCCTGTAGGAAAAGCAACATTAGGGCGTATCTTTAACGTTTTAGGTGAAGCTGTAGATAATATGGGTCCTGTACAAAACATGGAAACTCTTCCAATTCACAGAACAGCTCCTGCTTTCGTTGATTTAGATACACGTCTATCTATTTTTGAAACAGGAATTAAAGTTGTAGACTTATTAGCTCCATATCGTCGTGGAGGAAAAATTGGTCTTTTCGGTGGAGCGGGTGTTGGAAAAACAGTTTTAATTATGGAGCTAATTAACAATATTGCTAAAGCTCACGGGGGAGTTTCTGTATTTGCTGGTGTTGGAGAACGTACTCGTGAAGGAAATGACTTATATACAGAGATGAAAGAATCAGGAGTTATTGTAGAAAAAAACTTATCAGATTCTAAAGTAGCCTTAGTTTATGGTCAAATGAATGAACCACCCGGAGCTCGTATGCGTGTTGCATTAACTGCTTTAACAATGGCGGAATACTTCCGTGATATTAACAAACAAGACGTATTATTCTTTATTGATAATATCTTCCGTTTCGTTCAAGCTGGAGCTGAAGTTTCGGCTTTATTAGGACGTATGCCATCAGCTGTAGGATATCAACCTACACTAGCAACTGAAATGGGGGCACTACAAGAACGTATTACTTCTACAAAAGATGGTTCAATTACATCTATTCAGGCTGTTTATGTTCCAGCAGATGACTTAACAGACCCTGCTCCTGCAACTACTTTTGCTCACTTAGATGCTACTACGGTATTATCTCGTGGTTTAGCTTCTAAAGGTATTTATCCTGCAGTGGATCCTTTAGATTCAACTTCTACAATGTTACAACCTTGGATTTTAGGTGAAAAGCATTATGAATGCGCTCAAAGCGTTAAAAGAACGTTACAACGCTATAAGGAATTACAAGATATTATTGCTATTTTAGGATTAGATGAACTTTCAGAAGAAGACCGTCTAATTGTAGCTCGTGCTCGTAAAGTAGAAAGATTTTTATCACAACCTTTCTTTGTAGCTGAAGTTTTCACTGGGGCACCTGGAAAATACGTTTCTTTAAATGAAACTATTGAAGCATTTAACAAAATTCTTTCAGGAGAATTAGATGATTTACCTGAACAAGCTTTTTATCTTGTAGGAAATATTAATGAAGCATTAGCAAAAGCTTCATCCATG
      Oedocladium_carolinianum  AAAAATATTGGATTAATAGTACAAATTATAGGTCCTGTTGTGGATATTGTTTTTCCAACGGGAATTGTTCCTAATATTTATAATGCTCTTGTTATTAAAGGAAAAAATACAGCAGGACAAGATATGTCTGTAACTTGTGAAGTTCAACAATTATTAGGCGATCGTTGTATTCGAGCTGTTGCTATGAATCCAACAGAGGGTTTAATGAGAGGAATGGAGGTTGTAGATACAGGAAATCCATTACTGGTTCCAGTAGGAAAAGATACTTTAGGTAGAATTTTTAATGTTTTAGGAGAACCTGTTGATAATATGGGACCTGTTAATACAGAAGAAAAACTTCCAATTCACAGACCAGCTCCGGCTTTTGTAGATTTAGATACTCGTTTAGCTATTTTTGAATCAGGTATTAAAGTTGTTGATCTTTTAGCACCATATCGACGTGGTGGTAAAATTGGTTTATTTGGTGGTGCTGGTGTTGGGAAAACTGTTTTAATCATGGAATTAATCAACAATATTGCGAAAGCACATGGTGGTGTTTCTGTATTTGCGGGTGTTGGTGAACGTACTCGAGAAGGAAATGATCTTTATATGGAAATGAAAGAATCTAAAGTTATTGTAGAAGATAATTTAGGTGAATCTAAAGTAGCTTTAGTTTATGGTCAAATGAATGAACCGCCGGGGGCTCGTATGCGTGTAGGTTTAACTGCATTAACAATGGCAGAATATTTCCGTGATATTAATAAACAAGATGTATTATTATTTATTGATAATATTTTCCGATTTGTTCAAGCAGGTTCAGAAGTATCTGCATTATTAGGACGTATGCCATCAGCTGTAGGTTATCAACCTACTCTTGCAACAGAAATGGGTTCATTACAAGAACGTATTACTTCTACAAAAGATGGATCAATTACTTCGATTCAAGCAGTTTATGTACCTGCAGATGATCTAACAGACCCTGCTCCAGCTACAACATTTAGTCATTTAGATGCAACAACAGTATTATCTCGCGGATTAGCTGCAAAAGGTATTTATCCTGCTGTTGATCCATTGGCTTCAACAAGTACAATGTTACAACCTTGGATTGTTGGTGATGTTCATTATAATTGTGCACAAAAAGTAAAAGAAACTTTACAGCGTTATAAAGAACTTCAAGATATTATTGCTATCTTAGGTCTTGATGAATTATCAGAAGAAGACCGTTTAATTGTAGCTCGTGCTAGAAAAATTGAACGTTTTTTATCACAACCTTTTTTTGTAGCAGAAGTTTTTACAGGATCACCTGGTAAATATTGTTCTCTTGCGGAAACAATAGATGGATTTAATAAAATATTAAGTGGTGAACTTGATAGTCTTCCTGAACAAGCTTTTTATTTAGTAGGGACTATTGATGAAGCTATTACTAAAGGTGCTAAATTA
      Oedogonium_angustistomum  AAAAACATTGGATTAATAGTACAAATTATCGGACCTGTTGTTGATATTGTTTTTCCAACAGGAAATGTTCCTAATATTTATAATGCTCTTGTTATTAAAGGGAAAAATACAGCAGGGCAAGATATGTCTGTAACTTGTGAAGTTCAACAATTATTAGGAGATCGTTGTATTCGAGCTGTTGCTATGAATCCAACAGAAGGTCTAATGAGAGGAATGGAAGTAGTAGATACAGGAAATCCATTACTGGTTCCAGTAGGAAAAGATACTTTAGGTCGCATTTTTAATGTTTTAGGAGAACCGGTTGATAATATGGGACCTGTTAATACAGAAGAAAAACTTCCAATTCACAGACCAGCTCCGGCTTTTACAGATTTAGATACTCGTTTATCAATATTTGAGTCTGGTATTAAAGTTGTTGATCTTTTAGCACCATACCGTCGTGGTGGAAAAATTGGTTTATTCGGTGGTGCTGGTGTTGGAAAAACAGTTTTAATCATGGAATTAATCAACAATATTGCGAAAGCTCATGGTGGTGTTTCTGTTTTTGCTGGTGTTGGTGAACGTACTCGAGAAGGGAATGATCTTTACATGGAAATGAAAGAATCTAAAGTTATTGTAGAAGACAATTTAGGTGAATCAAAAGTAGCATTAGTTTACGGGCAAATGAATGAACCACCAGGGGCTCGTATGCGTGTAGGTTTAACAGCATTAACAATGGCTGAATATTTCCGTGATATTAATAAACAAGATGTATTATTATTTATTGATAATATTTTCCGATTTGTTCAAGCAGGTTCAGAAGTATCTGCTTTATTAGGACGTATGCCATCTGCAGTAGGTTATCAACCGACTCTTGCGACAGAAATGGGTTCTTTACAAGAACGTATTACTTCAACAAAAGATGGATCAATTACTTCGATTCAAGCAGTTTATGTACCAGCAGATGATTTAACAGACCCTGCCCCAGCTACAACATTTAGTCATTTAGATGCAACTACTGTATTATCTCGAGGCTTATCTGCAAAAGGTATTTATCCTGCAGTGGATCCATTAGCATCAACAAGTACAATGTTACAACCTTGGATTGTTGGTGATGTTCATTATAATTGTGCACAAAAAGTAAAAGAAACTTTACAACGTTATAAAGAACTTCAAGATATTATCGCTATTTTAGGTCTTGATGAATTATCAGAAGAAGACCGTTTAATTGTAGCGCGTGCTCGAAAAATTGAACGTTTTTTATCACAACCTTTCTTTGTAGCAGAAGTTTTTACAGGCTCACCTGGTAAATATTGTTCTCTTGCTGAAACAATAGATGGATTCAATAAAATCTTAAGTGGTGAACTTGATAGTCTTCCTGAGCAAGCTTTTTATTTAGTAGGTAATATTGACGAAGCTATCACTAAAGGTGCTAAATTA
          Oedogonium_cardiacum  AAAAATATTGGATCAATAGTACAAATTATCGGCCCTGTTGTTGATATTATTTTTCCAACAGGAAATGTTCCTAATATTTATAATGCTCTTGTAATTAAAGGGAAAAATACAGCTGGGCAAGATATGTCTGTAACTTGTGAAGTTCAACAATTATTAGGCGATCGTTGTATTCGAGCTGTTGCTATGAATCCAACAGAAGGTTTAATGCGAGGAATGGAAGTAGTAGATACAGGAAATCCATTACTAGTTCCGGTAGGAAAGGACACCTTAGGTCGAATTTTTAATGTTTTAGGAGAACCGGTTGATAATATGGGACCAGTTCAAACAGAAGAAAAACTTCCAATTCACAGACCAGCGCCAGCTTTTACAGATTTAGATACTCGTTTATCAATTTTTGAATCAGGTATTAAAGTTGTTGATCTTTTAGCACCATATCGACGTGGTGGTAAAATTGGTTTATTCGGTGGTGCGGGCGTTGGTAAAACAGTTTTAATTATGGAATTAATCAACAATATTGCAAAAGCTCATGGTGGTGTTTCTGTTTTTGCTGGTGTTGGCGAACGTACTCGTGAAGGAAATGATCTTTACATGGAAATGAAAGAATCTAAAGTTATCGTAGAAGATAATTTAGGTGAATCTAAAGTAGCTTTAGTTTATGGACAAATGAATGAACCACCTGGGGCTCGTATGCGTGTAGGTTTAACAGCATTAACAATGGCTGAATATTTCCGTGATATTAATAAACAAGACGTATTATTATTTATTGATAATATATTCCGATTTGTTCAAGCGGGTTCAGAAGTATCTGCGTTATTAGGACGTATGCCATCTGCCGTAGGTTATCAACCTACTCTTGCGACAGAAATGGGTTCTTTACAAGAACGTATTACTTCAACAAAAGATGGATCAATTACTTCTATTCAAGCAGTTTATGTACCGGCAGATGATTTAACAGACCCTGCCCCTGCTACAACATTTAGTCATTTAGATGCAACAACTGTATTATCTCGAGGGCTTGCTGCAAAAGGTATTTACCCAGCGGTAGATCCATTAGCTTCAACAAGTACAATGTTACAACCTTGGATTGTTGGTGATGCTCATTATAATTGTGCACAAAAAGTAAAAGAAACGTTACAACGTTATAAAGAACTTCAAGATATTATTGCTATTTTAGGTCTTGATGAATTATCAGAAGAAGACCGTTTAATTGTAGCTCGTGCTAGAAAAATTGAACGTTTCTTATCACAACCTTTCTTTGTAGCCGAAGTTTTTACAGGTTCACCTGGTAAATATTGTTCTCTTGCTGAAACAATAGATGGATTTAATAAAATCTTAAGCGGTGAACTTGATAGTCTTCCTGAACAAGCTTTTTATTTAGTGGGTACGATTGATGAAGCTATTACGAAAGGGGCTAAATTA
        Oogamochlamys_gigantea  AAAAATATTGGTCGTGTTGTTCAAATTATTGGACCTGTTTTAGATATCACTTTCCCAAAAGGTCAAGTTCCTAACATTTATAATGCATTAATTATTAAAGCTTTAAATGCTACTGGCCAAGAAATTAATGTTACTGTTGAAGTTCAGCAACTTTTAGGTGATAACGCCGTTCGTGCTGTTGCTATGAATGCTACTGAAGGTTTACAACGTGGTATGGAAGTAGTGGATACTGGAAAACCTTTAAGTGTCCCAGTAGGAAAAGTTACACTTGGTCGTATTTTTAACGTTTTAGGTGAACCTGTTGACAACTTAGGACCTGTAAAAACAATTCAAACTCTTCCTATTCACCGTCCAGCTCCAGCATTTGTTGATTTAGATACACGATTATCAATTTTTGAAACAGGAATTAAAGTTGTGGATCTTCTAGCTCCATACCGTCGTGGAGGTAAAATCGGTTTATTTGGGGGTGCGGGGGTTGGAAAAACAGTTCTTATTATGGAACTAATAAATAATATTGCTAAAGCCCATGGTGGGGTTTCTGTATTTGCTGGTGTTGGTGAAAGAACTAGAGAAGGGAATGATTTATATACAGAAATGAAAGAATCTGGCGTAATTGTTGAGAAAAACCTTTCTGATTCTAAAGTAGCTCTAGTTTATGGACAAATGAATGAACCACCAGGAGCTCGTATGCGTGTAGCATTATCAGCCTTAACTATGGCAGAATATTTTAGAGATTATAATGGACAAGATGTTTTATTCTTTATTGATAATATTTTCCGTTTTGTTCAAGCAGGTGCTGAAGTTTCTGCTTTATTAGGACGTATGCCATCTGCAGTTGGTTACCAACCTACATTAGCAACTGAAATGGGGACTTTACAAGAACGTATTACTTCAACAAAAGATGGGTCAATTACCTCTATTCAAGCTGTATATGTTCCTGCTGATGATTTAACAGATCCTGCTCCGGCTGTAACTTTTTCTCACCTTGATGCTACAACAGTTCTTTCAAGAAATTTAGCTGCTAAAGGAATTTACCCTGCGGTTGATCCATTAGATTCAACAAGCACAATGTTGCAACCTTGGATTCTTGGCGAAAAACATTATAACTGTACTCAAAACGTTAAAAAAACTTTACAACGTTATAAAGAACTACAAGATATTATTGCAATTTTAGGTCTTGATGAACTTTCAGAAGAAGACCGTCTTGTTGTAGCACGTGCTCGTAAAATCGAACGTTTCTTATCTCAACCCTTTTTCGTAGCTTCGGTGTTCACTGGAAGTCCAGGGAAATACGTAACCTTAGCAGAATCAATTGATGGCTTTAATAAAATTCTCTCTGGGGAACTTGATTATTTACCGGAACAAGCTTTCTATCTTGTAGGAAATATTACTGAAGCCATTAATAAAAGCGCTACATTA
        Ourococcus_multisporus  AAAAACTTAGGACGTGTTGTACAAATTATTGGACCGGTTGTAGATATTGCTTTTGGTCAAGGGCAAGTACCAAATATTTACAATGCTTTAAAAATTAGTTCAAAAAACGCAGCAGGTCAAGAAATGAGTGTAACTTGTGAAGTTCAACAACTTTTAGGTGATAATTGTGTACGTGCTGTTGCAATGAACCCAACAGATGGTTTAATGCGTGGTATGGAAGTTTTAGACACAGGTAAACCTTTAAGTGTTCCAGTAGGTCAAGCAACGTTAGGACGTATTTTCAATGTTTTAGGGGAACCTGTTGACGAATTAGGTCCAGTTAAAAACGAATCCAGTCTTCCTATTCACAGAACAGCGCCAGCTTTCGTAGATTTAGACACTCGTTTATCTATTTTCGAAACAGGTATTAAGGTTGTAGACTTATTAGCTCCGTACCGTCGTGGAGGTAAAATTGGTTTATTTGGTGGTGCCGGAGTTGGAAAAACTGTGTTGATTATGGAATTAATCAACAACATTGCAAAAGCTCACGGTGGTGTATCTGTTTTCGCAGGTGTTGGGGAACGTACACGTGAAGGTAATGACCTTTACACTGAAATGAAAGAATCTGGGGTTATTGTAGAAAAAAATCTTTCAGACTCTAAAGTAGCATTAGTATATGGACAAATGAACGAACCACCAGGGGCACGTATGCGTGTTGCATTAACAGCTTTAACAATGGCTGAATACTTCCGAGATGTTAATAAACAAGACGTTTTATTCTTCATCGACAACATTTTCCGTTTCGTACAAGCTGGTGCAGAGGTATCAGCTTTATTAGGCCGTATGCCTTCAGCTGTAGGTTACCAACCAACTTTAGCGACTGAAATGGGTTCTTTACAAGAACGTATTACTTCTACTAAAGACGGTTCAATTACTTCGATTCAAGCTGTTTACGTACCTGCAGATGACTTAACAGACCCTGCGCCTGCAACAACGTTTGCTCACTTAGATGCTACTACAGTACTTTCACGTGGTTTAGCTTCTAAAGGTATTTACCCAGCAGTAGATCCATTAGATTCTACTTCAACAATGTTACAACCTTGGATTGTTGGTGATAAACACTACGATTGTGCTCAACGTGTTAAGAGTACTCTTCAACGTTATAAAGAGCTACAAGATATCATTGCGATTTTAGGTTTAGATGAACTTTCTGAAGAAGATAGACTTATTGTAGCACGTGCTCGTAAAATCGAACGTTTATTATCACAACCATTCTTTGTTGCTGAAGTTTTCACGGGTTCTCCTGGTAAATATGTAAGTTTAGCTGAAACAATTGAAGGCTTTAACAAAGTTCTTTCTGGTGAATTAGACGAACTTCCAGAACAAGCTTTCTATTTAGTAGGTAACATTAACGAAGCAATCTCAAAAGCTGCTTCTCTT
         Palmellopsis_texensis  AAAAATGTAGGTCGTGTTGTTCAAATTATTGGTCCTGTTTTAGATATTACTTTTCCAAAAGGGCAAGTTCCAAATATTTATAATGCTTTAATTATTAAAGCTTTAAATGCAACTGGTCTAGAAGTAGATGTAACAGTTGAAGTTCAACAACTTTTAGGAGATAATAGTATTCGTGCTGTTGCTATGAATGCTACTGAAGGATTACAACGTGGAATGGAAGTTCTAGACACAGGAAAACCTTTAAGCGTACCTGTAGGTAAAGTAACACTGGGGCGTATTTTTAACGTTTTAGGTGAACCTGTTGATAATTTAGGACCTGTGAAGCAACCTAAAACTCTTCCTATCCACCGTTCAGCACCTGCTTTTGTTGACCTAGATACTCGATTATCAATTTTTGAAACAGGAATTAAAGTTGTAGATCTTTTAGCTCCTTATCGTCGAGGTGGTAAAATCGGTCTATTTGGTGGTGCTGGTGTTGGAAAAACAGTCTTAATCATGGAGTTGATTAATAATATTGCTAAAGCACATGGTGGTGTGTCTGTTTTTGCTGGTGTAGGTGAACGAACTCGTGAAGGAAATGACTTATATACAGAAATGAAAGAATCAGGTGTTATTGTTGAAAAAAATCTTCAAGATTCAAAAGTTGCTTTAGTTTATGGCCAGATGAATGAACCACCTGGGGCTCGTATGCGTGTTGCTCTCTCAGCTTTAACAATGGCTGAGTATTTCAGAGATTTTAATGGCCAAGACGTTTTATTTTTTATTGATAATATTTTCCGTTTTGTACAAGCCGGGGCTGAAGTTTCTGCTTTATTAGGTCGTATGCCTTCTGCAGTAGGCTACCAACCAACATTAGCAACTGAAATGGGTACATTACAAGAACGTATTACATCAACAAAAGACGGTTCAATTACGTCTATTCAAGCGGTTTACGTGCCGGCAGATGACCTAACTGACCCGGCACCAGCATGTACTTTTTCTCACTTAGATGCCACAACAGTACTATCGCGTAATTTAGCCGCAAAAGGTATTTATCCTGCAGTAGACCCTTTAGATTCTACAAGTACAATGCTTCAACCTTGGATTCTTGGTGATAAACATTATAATTGTACACAATCAGTAAAAAAAACACTACAACGTTATAAAGAGTTACAAGATATTATTGCAATTTTAGGTTTAGATGAACTTTCTGAAGACGATCGTTTAGTGGTTGCACGCGCTCGTAAAATTGAACGATTTTTATCTCAGCCATTCTTTGTTGCTGAAGTATTTACAGGTTCTCCTGGAAAATATGTAAGTCTTTCTGAAACTATCGAAGGCTTTACAAAAATTCTTTCTGGAGAATTAGATGATTTACCTGAACAAGCGTTTTATCTTGTAGGAAATATTACAGAAGCTATTAACAAGGGGGCTTCGCTG
       Parallela_transversalis  AAAAATCTTGGACGTGTTGTTCAAATTATTGGTCCTGTTTTAGACATTGTTTTTCCTCCAGGAAAAGTTCCTAATATCTATAATGCATTAACAATTTCTTCAAAAAATGCAGCAGGCCAAAGTTTAAGCGTAACTTGTGAGGTTCAACAGCTTTTAGGAGATAGTTGTGTTCGTGCAGTTTCAATGAATCCAACAGATGGATTAATGCGTGGTATGGAAGTAATTGATACAGGAACTCCTTTAACTGTTCCAGTAGGAAAGGCTACTCTTGGCCGTATTTTTAACGTTCTTGGTGAACCTGTAGATAATTTAGGTCCAGTAGGAAACCAAGAAAGTTTACCAATTCACAGACCAGCTCCTGCCTTTGTTGATTTAGATACACGTCTTTCAATCTTTGAAACAGGTATTAAAGTAGTAGACTTACTTGCACCTTATCGTCGTGGTGGAAAAATTGGTCTTTTTGGTGGAGCAGGTGTAGGAAAAACGGTTCTAATCATGGAACTTATCAATAACATTGCCAAAGCCCATGGTGGAGTTTCGGTATTTGCAGGGGTAGGTGAGCGAACTCGTGAAGGAAACGACCTTTATACTGAGATGAAAGAATCAGGAGTTATTGTTGAAAAAAATTTAGCAGACTCTAAAGTAGCTCTAGTGTATGGACAAATGAACGAACCACCGGGAGCTCGCATGCGTGTAGCCCTAACAGCTTTAACAATGGCGGAATATTTCCGAGACATTAATAAACAAGACGTACTTTTCTTTATCGACAATATTTTCCGTTTCGTTCAAGCAGGAGCTGAAGTTTCAGCCTTATTAGGTCGTATGCCTTCTGCTGTAGGTTATCAGCCAACTCTAGCTACGGAAATGGGTGCTCTGCAAGAAAGAATTACATCTACAAAAGATGGTTCAATTACTTCAATTCAAGCAGTTTATGTTCCAGCTGACGATTTAACTGACCCTGCTCCAGCTACAACATTTGCTCACTTAGATGCTACAACGGTTCTTTCACGAGGTTTAGCTTCTAAAGGTATTTATCCTGCGGTAGATCCATTAGATTCAACATCAACAATGCTTCAACCTTGGATTGTAGGTGAGAAACATTATGACTGTGCTCAAAACGTTAAAAAGACCCTTCAAAGATACAAAGAGTTACAGGACATCATCGCCATCCTAGGATTAGATGAATTATCTGAAGAAGATCGCTTAGTAGTTGCTCGTGCACGCAAAATTGAACGATTCTTATCTCAACCTTTCTTTGTAGCTGAAGTATTCACAGGATCACCTGGAAAATATGTAAGTTTAGCTGAAACGATTGAAGGATTCACTAAAATTTTAACTGGTGAACTAGATGCATTACCTGAACAGGCCTTTTATTTAGTTGGAAATATTGCTGAAGCTCTAACTAAAGCTGCATCACTA
             Pediastrum_duplex  AAAAACATCGGACGTATTGTTCAAATTATTGGACCTGTTTTAGACATTGCTTTTGGTCAAGGCCAAGTACCTAACATTTATAATGCATTAACAATTTCATCTAAAAATGCTGCTGGGCAAGAAATGAGCGTAACTTGTGAAGTACAACAACTTTTAGGAGATAGTTGTGTTCGTGCAGTTGCTATGAACCCAACAGATGGTTTAATGCGTGGAATGGAGGTTTTAGATACAGGAAAACCATTAAGTGTACCTGTAGGGAAAGAAACATTAGGTCGTATTTTTAACGTTTTAGGAGAACCTGTAGATAATATGGGGCCTGTTAAAAATGAAGAAACTCTTCCAATTCACAGAACACCTCCTGCTTTTGTGGACTTAGATACACGCTTATCAATTTTTGAAACAGGTATTAAAGTTGTAGATTTATTAGCACCTTACCGTCGTGGTGGTAAAATTGGTCTTTTTGGTGGAGCCGGTGTTGGGAAGACTGTACTTATCATGGAACTTATCAACAATATTGCAAAAGCTCATGGTGGGGTTTCAGTATTTGCTGGAGTAGGAGAACGTACACGTGAAGGAAATGATTTATATGCTGAAATGAAAGAATCTGGTGTAATTGTTGAAAAAAATTTAGCTGATTCTAAAGTAGCTTTAGTTTATGGACAAATGAATGAACCACCAGGAGCACGTATGCGTGTTGCTTTAACAGCGTTAACAATGGCAGAATATTTCCGTGATGTTAACAAACAAGACGTTTTATTCTTTATTGACAATATTTTCCGTTTTGTTCAAGCTGGTGCAGAAGTTTCTGCTTTATTAGGGCGTATGCCATCTGCTGTAGGTTATCAACCAACTTTAGCAACAGAAATGGGTACTTTACAAGAACGTATTACATCAACTAAAGATGGTTCAATTACTTCAATTCAAGCTGTTTATGTACCTGCAGATGACTTAACAGACCCAGCTCCAGCAACAACATTTGCTCACTTAGATGCAACAACAGTATTATCACGTGAATTAGCTGCAAAAGGGATTTATCCAGCGGTTTCACCGTTAGAATCAACTTCAACAATGTTACAACCTTGGATTTTAGGAGAAAAACATTATGATTGTGCACAAAGTGTTAAAAGAACACTACAACGTTATAAGGAACTTCAAGATATTATCGCAATTTTAGGTCTAGATGAATTATCTGAAGAAGACCGTTTAATTGTTGCTCGTGCTCGTAAAGTAGAACGTTTATTATCACAACCTTTCTTTGTTGCTTCTGTATTCACTGGAGCAGAAGGAAAATATGTTTCTTTAGCTGAGTCTATTGAAGCATTTAATAAAATTTTATCAGGAGAATTAGACGATTTACCAGAACAAGCTTTCTATCTTGTTGGTAATGTTAATGAAGTACTAGCAAAAGCAGCTTCTATG
         Phacotus_lenticularis  AAAAACATTGGCCGCGTTACTCAAATTATTGGTCCAGTTTTAGATATTGTTTTTACTAAAGGTAAAGTTCCTAACATTTACAATGCATTAACTATTAAAACAAAAAATGCAGCTGGTCAAGTTCTAGAAGTTACTTGTGAAGTTCAACAACTTTTAGGTGACAACGCTGTTCGTGCTGTATCTATGCAGCCAACAGAAGGTTTAATGCGTGGTATGGAAGTTATTGATACAGGCCGTCCTTTAAGTGTACCAGTAGGTAAAGTGACTTTAGGCCGTATTTTCAACGTTTTAGGTGAACCAGTAGATGACATGGGTCCTGTTAAAGTTGATGAAACATTACCAATTCACCGTCAAGCTCCATCTTTCGTTGATTTAGACACACGTCTATCTATTTTTGAAACTGGTATTAAAGTTGTAGACTTATTAGCACCATACCGTCGTGGTGGTAAAATTGGTCTATTTGGTGGTGCTGGTGTAGGAAAAACGGTTCTTATTATGGAACTGATTAATAATATTGCTAAAGCACATGGTGGTGTATCAGTTTTTGCAGGTGTAGGTGAAAGAACTCGTGAAGGTAATGACTTATACACTGAAATGAAAGAATCTGGTGTTATTGTTGAAAAAAACTTAGTGGATTCAAAAGTAGCCCTAGTTTATGGTCAAATGAATGAACCACCAGGAGCTCGTATGCGTGTAGCATTAACAGCTTTAACAATGGCAGAATATTTCCGTGATGTAAACAAACAAGACGTATTATTCTTCATTGACAATATTTTCCGTTTCGTTCAAGCTGGTGCTGAAGTATCTGCTCTTTTAGGTCGTATGCCATCAGCTGTAGGTTACCAACCAACTTTAGCAACAGAAATGGGTGTTTTACAAGAACGTATTACATCTACTAAAGATGGTTCTATTACATCAATTCAAGCTGTATACGTACCTGCCGATGACTTAACTGACCCAGCTCCTGCAACAACATTTGCTCACCTTGATGCTACTACAGTACTTTCTCGTAACTTAGCAGCAAAAGGTATTTACCCAGCTGTAGATCCACTAGAATCAACTTCAACAATGCTACAACCATGGATTGTAGGTGAAAAACACTACGGTGCTGCTCAAACAGTTAAGAAAACATTACAACGCTATAAAGAACTTCAAGATATTATCGCGATCCTTGGTTTAGATGAATTAAGTGAAGAAGATCGTTTAGTAGTAGCACGTGCTCGTAAAATCGAGCGTTTCTTATCACAACCTTTCTTCGTAGCCGAGGTATTTACGGGTTCGCCGGGTAAGTACGTTTCGCTTGCTGAAACTATTGAAGGTTTCAATAAAATTCTTTCAGGTGAATTAGATGATTTACCTGAACAAGCTTTCTACTTAGTTGGTAATATTAATGAAGCTCTTTCTAAAGGTGCTTCTCTT
            Pleodorina_starrii  AAAAACATGGGACGTATTGTACAAATTATTGGTCCTGTATTAGATATTGTATTTGCTAAAGGCCAAGTACCAAATATTTATAATGCTCTTACAATTCGTGCTAAAAATGCAGCAGGTCAAGAAATGGCTGTAACTTGTGAAGTGCAGCAGCTTTTAGGTGACAACTCTGTCCGTGCAGTTTCAATGAACCCTACTGAAGGTTTAATGCGTGGTATGGAAGTTGTAGATACGGGTAAACCATTAAGTGTTCCTGTAGGTAAAGTAACATTAGGACGTATTTTTAACGTTCTTGGTGAACCAGTGGATAATATGGGTAATGTTAAAGTTGAAGAAACTTTACCAATTCACCGTACTGCTCCTGCTTTCGTTGATTTAGATACACGTTTATCAATTTTTGAAACTGGTATTAAAGTTGTAGACCTTTTAGCTCCATATCGTCGTGGTGGTAAAATTGGCCTTTTTGGTGGTGCTGGTGTAGGTAAAACAGTATTAATTATGGAACTAATTAACAACATTGCTAAAGCTCATGGTGGTGTTTCTGTTTTCGCTGGTGTTGGTGAAAGAACACGTGAAGGTAATGACCTTTACACAGAAATGAAAGAATCTGGTGTTATTGTTGAAAAAAATTTATCGGATTCAAAAGTAGCTCTAGTGTATGGCCAAATGAATGAACCTCCAGGTGCTCGTATGCGTGTTGCTCTAACAGCATTAACTATGGCCGAATATTTCCGTGATGTAAATAAACAAGACGTATTATTCTTTATTGATAATATTTTCCGTTTTGTACAGGCTGGTGCTGAAGTTTCTGCTCTTTTAGGTCGTATGCCTTCGGCTGTAGGTTACCAACCAACTCTTGCTACGGAAATGGGTGGTCTTCAAGAACGTATTACTTCAACTAAAGATGGTTCAATTACTTCAATTCAAGCGGTATATGTTCCAGCGGATGACCTTACTGACCCTGCTCCTGCTACAACATTTGCTCACTTAGACGCTACTACGGTACTTTCACGTAACTTAGCAGCTAAAGGTATTTATCCAGCAGTGGATCCATTAGAATCAACTTCTACAATGTTACAACCTTGGATTGTTGGTGAAAAACATTATGATAGTGCACAAAGCGTTAAAAAAACATTACAACGTTACAAAGAATTACAAGATATTATTGCAATTCTTGGTTTAGATGAATTATCAGAAGAAGATAGACTTATTGTTTCACGTGCGCGTAAAATTGAACGTTTCTTATCACAGCCTTTCTTTGTAGCTGAAGTTTTTACAGGTTCGCCTGGTAAGTATGTTTCACTTGCTGAAACTATTGAAGGTTTTGGTAAAATTTTAGGGGGTGATTTAGATGATTTACCTGAACAATCTTTCTACTTAGTAGGTAATATTACAGAAGCTTTAAGCAAAGCAGTATCTTTA
        Protosiphon_botryoides  AAAAATGCTGGTCGTGTTGTACAGATTATTGGTCCTGTTCTTGACATTGTTTTTGCAAAAGGTCAAGTACCAAACATTTACAACGCATTAACTATTAATAGTAAAAACGCTGCAGGAACAGAAGTATCTGTAACTGTGGAAGTTCAACAATTATTAGGTGACAACGCTGTACGTGCAGTATCTATGCAACCTACAGATGGTTTAATGCGTGGTATGGAAGTAATTGATACAGGTAAACCATTAAGTGTACCAGTAGGTCGTGATACTTTAGGTCGTATTTTCAACGTATTAGGTGAACCAGTAGACAACTTAGGTCCAGTTAAACCAGGTGAAACTTTACCTATTCACCGTCAAGCTCCTTTATTCGTAGATTTAGATACTCGTTTATCAATCTTTGAAACAGGTATTAAAGTTGTTGACCTTTTAGCTCCTTACCGTCGTGGTGGTAAAATTGGTTTATTCGGTGGTGCTGGTGTAGGTAAAACTGTATTAATTATGGAATTAATCAACAACATTGCTAAAGCTCATGGTGGTGTATCAGTATTTGCTGGTGTAGGTGAAAGAACTCGTGAAGGTAACGACCTTTACACTGAAATGAAAGAATCAGGTGTAATTGTTGAGAAAAACTTACCAGAAAGTAAAGTAGCTCTTGTATACGGTCAAATGAACGAACCACCTGGAGCTAGAATGCGTGTTGCTTTAACTGCATTAACTATGGCTGAGTACTTCCGTGACGTTAACAAACAAGACGTACTTTTCTTCATCGATAACATCTTCCGTTTCGTTCAAGCTGGTGCTGAAGTATCTGCTTTATTAGGTCGTATGCCATCTGCTGTAGGTTACCAACCAACTTTAGCTACTGAAATGGGTACTTTACAAGAACGTATTACAAGTACTAAAGATGGTAGTATTACAAGTATTCAAGCTGTATACGTACCTGCGGATGACTTAACTGACCCTGCTCCTGCTACTACTTTCGCACACTTAGATGCTACTACTGTATTAAGCCGTAACTTAGCAGCTAAAGGTATTTATCCAGCAGTTGACCCACTTGAATCAACTTCAACTATGTTACAACCATGGATTGTTGGTGACAAACACTATTCAGCAGCACAAAACGTTAAAAAAACTTTACAACGTTACAAAGAATTACAAGACATCATTGCTATTTTAGGTTTAGATGAATTAAGTGAAGAAGACCGTTTAGTTGTAGCACGTGCTCGTAAAATTGAACGTTTCTTAAGTCAGCCTTTCTTCGTAGCTGAAGTATTCACAGGTTCACCTGGTAAGTATGTAAGTTTAGCTGAAACTATTGAAGGTTTCAACAAAATTTTAAGTGGTGAATTAGATGATTTACCTGAACAATCTTTCTATTTAGTAGGTAACTTAAACGAAGCAATTGCTAAGGCAGCTACTCTT
Pseudomuriella_schumacherensis  AAAAACGTAGGTCGTGTTTTACAAATTATTGGTCCAGTTGTAGATATTGTGTTCCCTCAAGGCCAAGTTCCAAACATTTATAATGCAGTACAAATTTCTGCAAAAAATGCAGTTGGTGAAGAAATGTCCGTTACTTGTGAAGTTCAACAACTTTTAGGTGACAGCTGTGTTCGTGCAGTTTCTATGACTCCAACAGATGGTTTAATGCGAGGTATGGAAGTTAAAGATACTGGAAAACCTTTAAGCGTTCCAGTAGGAAAAGATACTCTTGGTCGTATTTTCAACGTATTAGGGGAGCCTGTTGATAACATGGGTCCAGTTCAAAACAAAGAAACACTTCCTATTCACCGTTCTTCTCCAGCATTCGTAGATTTAGATACAACACTTTCAATTTTTGAAACAGGAATTAAAGTTGTAGATTTATTAGCACCTTACCGTCGTGGTGGTAAAATTGGTTTATTCGGTGGGGCTGGAGTTGGTAAAACAGTTTTAATTATGGAACTGATCAACAACATCGCAAAAGCGCACGGTGGTGTTTCTGTGTTTGCTGGTGTTGGTGAACGTACTCGTGAAGGTAATGACTTATATTGTGAAATGAAAGAGTCAGGTGTTATCGTAGAAAAAAATTTATCAGATTCAAAAGTAGCTCTAGTTTACGGACAAATGAATGAACCACCTGGTGCACGTATGCGTGTTGCTTTAACTGCTTTAACTATGGCGGAATATTTCAGAGATGTAAACAAACAAGACGTTCTTTTCTTTATTGACAATATTTTCCGTTTCGTTCAAGCAGGTGCTGAAGTTTCTGCGTTATTAGGTCGTATGCCTTCTGCTGTAGGATACCAACCTACTTTAGCTACTGAAATGGGTACGTTACAAGAACGTATTACATCAACAAAAGAAGGTTCAATCACTTCTATTCAGGCTGTTTACGTTCCTGCGGATGACTTAACTGACCCTGCTCCAGCTACAACATTCGCTCACTTAGACGCTACTACTGTACTTTCTCGTGGTTTAGCTGCAAAAGGAATTTACCCTGCTGTAGATCCTCTTGATTCAACTTCTACAATGTTACAGCCATGGATTTTAGGTGAAAAACACTATGAATGTGCTCAAAACGTTAAAAAAACGCTACAACGTTACAAAGAATTACAAGATATTATTGCTATTTTAGGTCTAGATGAATTATCAGAAGAAGATAGATTAATTGTAGCTCGAGCTCGTAAAATTGAGCGTTTATTATCTCAACCTTTCTTCGTTGCTGAAGTTTTCACAGGATCTCCTGGAAAATACGTAAGTCTAGCTGAAACTATCGAAGGATTTAATAAAGTTCTTTCTGGAGAATTAGATGATTTACCAGAAGGTGCTTTCTATCTTGTAGGAAACATTAATGAAGCTTTAGCTAAAGCTTCAACTATG
            Rotundella_rotunda  AAAAATGTAGGTCGTATTGTACAAATTATTGGTCCTGTTTTAGACGTAGCATTTGCTCAAGGTCAAGTACCTAACATTTACAATGCTTTAACAATTAAATCTAAAAATGCAGCTGGTGAAGAAATGAGTGTTACTGTTGAAGTTCAACAGCTTCTAGGAGATAGTCGTGTTCGTGCTGTTTCTATGAACCCTACAGATGGATTAATGCGTGGTATGGAAGTATTAGATACAGGAAATGCATTAACTGTTCCTGTAGGAAAAGCTACATTAGGACGTATTTTTAACGTTTTAGGTGAACCAGTAGATAACATGGGGCCTGTTAAAAATGAAGAAACGCTTCCTATTCACCGTACAGCTCCTGCTTTCGTTGATTTAGACACACGTCTTTCAATTTTTGAAACAGGGATTAAAGTTGTAGACTTATTAGCACCATACCGACGTGGTGGTAAAATTGGTTTATTTGGTGGTGCCGGTGTTGGAAAAACCGTGCTAATCATGGAATTAATTAATAATATTGCCAAAGCACATGGTGGTGTATCTGTTTTTGCTGGTGTAGGTGAACGTACTCGTGAAGGAAATGACTTATACGCAGAAATGAAAGAGTCTGGTGTAATCGTTGAAAAAAATCTAGTAGATTCTAAGGTAGCTTTAGTTTATGGACAGATGAATGAACCACCTGGAGCTCGTATGCGTGTAGCTTTAACAGCATTAACAATGGCAGAATATTTCCGTGATGTGAACAAGCAAGACGTTTTATTTTTCGTAGATAATATTTTCCGTTTTGTACAAGCTGGTGCGGAAGTTTCTGCTTTATTAGGACGTATGCCTTCAGCCGTAGGTTACCAACCAACATTAGCTACTGAAATGGGTTGTTTACAAGAACGTATTACATCAACAAAAGATGGTTCAATTACATCGATCCAAGCTGTTTATGTACCTGCAGATGACCTTACAGATCCGGCACCTGCTACAACATTCGCTCACTTAGATGCTACAACAGTATTATCGCGTAACTTAGCAGCTAAAGGAATCTACCCAGCAGTAGACCCGTTAGATTCAACTTCAACAATGCTACAACCATGGATTTTAGGTGAAAAACATTATGAAGCAGCTCAAAACGTTAAAAAAACATTACAAAGATACAAAGAACTACAAGATATTATTGCCATTTTAGGATTAGATGAACTTTCTGAAGACGATAGATTAATCGTAGCACGTGCTCGTAAAATCGAACGTTTCTTATCTCAACCATTCTTTGTAGCCGAAGTATTTACTGGTTCACCTGGTAAATATGTAAGTTTAGCTGAAACAATTGAAGGATTTAATAAAATCTTTACTGGTGAACTAGATTCTTTACCGGAACAAGCTTTCTACCTAGTAGGAAACATTAACGAAGTTGTAACAAAAGCTTCTACGCTT
          Scenedesmus_obliquus  AAAAACGTAGGAAAAATTTCACAAATTATTGGGCCTGTATTAGATATTGCTTTTGGTCAAGGTCAAGTTCCAAATATTTACAATGCTTTAACAATTAAAGCAAAAAATGCTGCAGGTTTAGAAATGAGTGTAACTTGTGAAGTTCAACAACTTTTAGGAGATAGTTGTGTACGTGCAGTAGCAATGAATCCAACAGATGGTTTAATGCGTGGTATGGAAGTATTAGACACAGGAAAACCATTAAATGTACCTGTTGGTAAATCAACTTTAGGACGTATTTTTAACGTTTTAGGAGAACCTGTAGATAACCTAGGTCCAGTAAAAAATGAAGAAAGTCTTCCAATTCACCGTACAGCTCCTGCTTTCGTTGATTTAGACACTCGTCTTTCTATTTTTGAAACTGGTATTAAAGTTGTAGATTTATTAGCTCCTTACCGTCGTGGTGGAAAAATTGGTTTATTTGGTGGTGCTGGTGTAGGAAAAACGGTTCTGATCATGGAACTAATTAATAATATTGCAAAAGCACACGGTGGGGTTTCTGTATTTGCTGGTGTTGGAGAACGTACTCGTGAAGGGAACGATTTATACACTGAAATGAAAGAATCTGGTGTTATTGTTGAAAAAAATTTAATTGATTCAAAAGTAGCATTAGTATATGGACAAATGAATGAACCACCAGGTGCACGTATGCGTGTTGCTTTAACTGCTTTAACAATGGCTGAATATTTCAGAGATGTTAACAAACAAGACGTATTATTCTTTATTGATAACATTTTCCGATTTGTACAAGCTGGTGCTGAAGTTTCTGCTTTATTAGGACGTATGCCTTCAGCTGTAGGTTACCAACCTACATTAGCAACAGAAATGGGTGCTTTACAAGAACGTATTACTTCAACAAAAGATGGTTCAATTACATCAATTCAAGCTGTTTATGTTCCTGCAGATGACCTTACTGACCCTGCTCCTGCTACAACATTCGCACACTTAGATGCTACAACAGTATTATCACGTGGATTAGCTTCAAAAGGTATTTACCCAGCTGTAGATCCATTAGATTCAACTTCTACAATGTTACAACCTTGGATTTTAGGAGAAAAACACTACGGTTGTGCTCAAAGTGTGAAAAGAACATTACAACGTTACAAAGAATTACAAGATATTATTGCAATTTTAGGTTTAGATGAACTTTCTGAAGAAGATAGACTTGTTGTTGCTCGTGCTCGTAAAATTGAACGTTTCTTATCACAACCATTCTTCGTAGCTGAAGTATTCACAGGATCTCCTGGTAAATATGTAAGTTTAGCTGAAACAATCGAAGGATTTAATAAAATTTTAGCTGGTGAATTAGATGATTTACCAGAGCAAGCTTTCTATTTAGTAGGAAACATTAACGAAGCTTTAACAAAAGCTGCTTCTATG
        Schizomeris_leibleinii  AAAAATATTGGTAGTATTATTCAAATTATTGGACCTGTTGTAGACATTGCTTTCTCTGCTGGTAGTGTACCAAACATCTATAATGCTGTTGTTATTAGTGGTAAAAACACTGCTGGTGAAGATATGCGTGTTGTTTGTGAAGTACAACAACTTTTAGGTGATCGTTGTGTTCGTGCAGTTGCTATGAACCCTACAGAGGGTTTAATGCGTGGTATGGAAGTATTAGACACTGGTAAACCTTTAATGGTACCAGTAGGTAAATCAACTTTAGGTCGTATTTTTAACGTATTAGGTGAACCAGTTGATAATTTAGGCCCAGTTGAAAGTGAGCAAAAATTACCAATTCACCGTTCTGCTCCTGCTTTTACAGAATTAGATACTCGTCTTGCTATTTTTGAAACAGGTATTAAAGTTGTTGACTTATTAGCTCCATACCGTCGTGGTGGTAAAATTGGTTTATTCGGTGGTGCTGGTGTAGGTAAAACAGTATTAATTATGGAATTAATTAATAATATTGCAAAAGCACATGGTGGTGTTTCAGTATTTGCTGGTGTAGGTGAACGTACTCGTGAAGGTAATGACTTATACATGGAAATGAAAGAATCAGGTGTAATCGTTGAAAATAACTTAGGTGAATCTAAAGTAGCTTTAGTTTATGGTCAAATGAACGAACCACCAGGAGCTCGTATGCGTGTTGGTTTAACAGCATTAACAATGGCTGAGTTTTTCCGTGATATTAATAAACAAGACGTATTATTATTTATTGATAATATTTTCCGTTTTGTACAAGCTGGTTCAGAAGTTTCTGCTCTTTTAGGTCGTATGCCTTCTGCTGTAGGTTATCAACCTACTTTAGCTACAGAAATGGGTGGTCTTCAAGAAAGAATTACTTCAACAAAAGACGGTTCTATTACATCTATCCAAGCTGTTTATGTACCTGCCGATGACCTTACTGACCCTGCTCCTGCAACAACTTTCGCTCACTTAGATGCAACTACTGTATTATCTCGTGGTTTAGCTGCTAAAGGTATTTATCCTGCTGTAGATCCATTAGATTCAACTTCTACTATGTTACAACCTTGGATTGTAGGTGATGAACATTACAGTTGTGCTCAAAATGTTAAACAAACTTTACAACGTTATAAAGAATTACAAGATATTATTGCTATTTTAGGTTTAGATGAATTATCTGAAGAAGATAGATTAGTAGTAGCTCGTGCTCGTAAGATTGAACGTTTCTTATCACAACCATTCTTTGTTGCTGAAGTATTTACTGGATCGCCAGGTAAATACTGTAGTTTAGCAGAAACAATTAGAGGTTTTACTCTAATTTTAAAAGGAGAATTTGATGCTCTTCCAGAACAAGCATTCTATTTAGTAGGTAACATTGATGAAGCTATTTCAAAAGCAGCTTCTCTT
        Spermatozopsis_similis  AAAAATCTTGGCCGTGTTGTACAAATTATTGGTCCTGTTTTAGATATTGTTTTCCCGAAAGGAAAAGTACCAAACATTTATAACGCGTTAACAATTCGTGCTAAAAACGCTTCAGGTCTAGAACTTTCTGTAACTTGTGAAGTTCAACAACTTTTAGGTGACAGTTGTATTCGCGCAGTTTCTATGAACCCTACAGAGGGTTTAATGCGTGGTATGGATGTTGTTGATACTGGAAAATCTTTAAGTGTTCCTGTAGGTAAAGTAACATTAGGTCGTATTTTTAACGTATTAGGTGAACCTGTAGATAATATGGGTCCAGTTGAGGTGAAAGAAACATTACCAATTCACCGTAAATCTCCAGCATTCGTTGATTTAGATACACGTTTATCTATTTTTGAAACTGGAATTAAAGTAGTTGACTTATTAGCTCCTTACCGTCGCGGTGGTAAAATCGGATTATTCGGTGGAGCTGGTGTAGGTAAAACTGTTCTAATTATGGAACTTATTAATAATATTGCGAAAGCACACGGTGGTGTATCAGTATTTGCTGGTGTAGGGGAACGTACACGTGAAGGAAATGACCTTTATACAGAAATGAAAGAATCTGGTGTAATTGTAGAAAAAAGTTTAGCAGATTCAAAAGTAGCATTAGTATATGGTCAAATGAACGAACCGCCTGGGGCTCGTATGCGTGTTGCTTTAACAGCCTTAACAATGGCTGAATATTTCCGTGATATTAACAAACAAGACGTATTATTCTTTATTGATAATATTTTCCGTTTCGTACAAGCTGGTGCAGAAGTATCTGCATTATTAGGTCGTATGCCTTCAGCTGTAGGTTACCAACCAACATTAGCTACAGAAATGGGAACTTTACAAGAACGTATTACATCAACAAAAGATGGATCAATTACGTCAATCCAAGCAGTTTATGTACCTGCGGATGATTTAACTGACCCTGCTCCTGCAACAACATTTGCTCACTTAGATGCAACAACAGTACTTTCACGTAACTTAGCTGCTAAAGGTATTTACCCAGCGGTAGATCCATTAGATTCAACATCTACAATGCTTCAACCATGGATTGTTGGAGACAAACATTATCAAGGTGCCCAAAGCGTTAAAAGAACACTTCAACGTTACAAAGAACTGCAAGATATTATTGCAATTTTAGGTTTAGACGAATTATCTGAAGAAGATAGATTAGTTGTTGCTCGTGCTCGTAAAATTGAACGTTTCTTATCTCAACCATTCTTCGTTGCTGAAGTATTCACTGGTTCTCCAGGTAAATATGTAAGTTTAGCTGAAACAATTGAAGGATTTAACAAAATTCTTGCGGGTGATTTAGATGATTTACCAGAACAAGCATTCTATTTAGTAGGAAATATTAATGAAGTACTTTCAAAAGCAGCTTCTCTT
     Stephanosphaera_pluvialis  AAAAATGTAGGACGTATTGTACAAATTATTGGTCCAGTTCTTGATATTGCTTTTGCAAAAGGTCAAGTACCAAACATTTACAACGCTTTGACTATTAAAAGTAAAAACTCAGCTGGTACAGAATTAGCAGTTACGGTTGAAGTACAACAATTATTAGGCGATAATGCCGTACGTGCTGTAGCTATGCAACCAACGGATGGTTTAATGCGTGGCATGGAAGTTGTAGATACTGGTAAACCTCTAAGCGTTCCTGTAGGTCGTGATACTTTAGGTCGTATTTTTAATGTGCTAGGTGAACCGGTAGATAATTTAGGTCCAGTAAAAGAAGGTGACACATTACCAATTCACCGTACAGCCCCTTTATTTGTTGATTTAGATACTCGTTTATCTATTTTTGAAACAGGCATTAAAGTTGTTGACCTTTTAGCACCTTACCGTCGCGGCGGTAAAATTGGGTTATTTGGTGGTGCAGGGGTAGGCAAGACGGTGCTCATAATGGAGCTCATTAACAATATTGCAAAAGCACATGGTGGTGTATCCGTTTTCGCTGGTGTTGGTGAAAGAACTCGTGAAGGTAACGACCTTTACACAGAAATGAAAGAATCTGGCGTAATTGTTGAAAAAAATTTACCTGAAAGTAAAGTTGCTCTGGTTTACGGTCAAATGAATGAACCGCCTGGAGCACGTATGCGTGTTGCTTTAACAGCTTTAACGTTAGCTGAGCACTTTCGCGACGCAAACAAACAAGACGTATTATTCTTCATTGATAATATTTTCCGTTTTGTACAAGCAGGTGCGGAAGTTTCTGCTTTATTAGGTCGTATGCCATCAGCGGTTGGTTACCAACCTACTTTAGCCACTGAAATGGGTACGTTACAAGAACGTATTACATCTACAAAAGACGGTAGTATTACCAGTATCCAAGCCGTTTATGTACCAGCTGACGATTTAACAGACCCAGCGCCGGCAACAACATTCGCACACTTAGACGCAACTACGGTATTATCTCGTAACTTAGCCGCTAAAGGGATCTACCCGGCGGTTGACCCCCTAGAAAGTACTAGTACTATGCTACAACCATGGATTGTAGGCGAAAAACATTATGCAACTGCACAAAATATTAAAAAAACGCTTCAAAGGTACCGAGAATTGCAAGATATTATTGCGATTCTCGGCCTAGATGAGTTAAGCGAAGAAGACCGTTTAGTTGTAGCGCGTGCACGTAAAGTAGAACGTTTCTTAAGCCAACCGTTCTTCGTAGCTGAAGTTTTTACAGGCTCTCCTGGTAAATATGTAAGCTTAGCTGAAACAATTGAAGCTTTCAACAAAATTTTTAGCGGCGAATTAGATGATTTACCTGAACAAGCGTTCTATTTAGTTGGAAATATTAATGAAGTTTTAAGTAAAGCCGCGTCTTTA
      Stigeoclonium_helveticum  AAAAATACTGGTCGTCTTATTCAAATTATTGGTCCTGTTGTAGATATTGCTTTTCCAGCTGGGAATGTTCCTAATATTTATAATGCGGTTGTAATCAGTGGAAAAAATACAGCAGGTGAAGACATGTGTGTTACATGCGAAGTTCAACAGCTTTTAGGAGATCGTTGTGTTCGAGCAGTAGCTATGAATCCAACAGAAGGTTTAATGCGTGGTATGGATGCTACGGATACTGGTACACCATTAATGGTACCTGTAGGAAAAACTACTTTAGGTCGTATTTTTAATGTATTAGGCGAACCAGTAGATAATCTAGGTCCAGTAGAAACAGAACAAAAATTACCGATTCACCGTTCTGCTCCAGCATTTACAGATTTAGATACACGTCTTGCAATTTTTGAAACAGGTATTAAAGTTGTTGATTTATTAGCACCTTACCGACGTGGTGGTAAAATTGGTTTATTTGGTGGTGCTGGTGTAGGAAAAACTGTTTTAATTATGGAATTAATTAATAATATTGCAAAAGCACACGGTGGTGTATCAGTTTTTGCTGGTGTTGGTGAACGTACTCGTGAAGGTAATGATTTATATATGGAAATGAAAGAATCAGGTGTAATCAATGAATCAAATTTATCTGAATCAAAAGTAGCTTTAGTTTATGGTCAAATGAATGAACCACCTGGAGCGCGTATGCGTGTAGGTTTAACAGCACTTACTATGGCTGAATATTTCCGTGATATAAATAAACAAGATGTATTATTATTTATTGATAATATTTTCCGTTTTGTTCAAGCAGGTTCTGAAGTGTCAGCTTTATTAGGTCGTATGCCAAGTGCTGTAGGTTATCAGCCGACTCTTGCAACAGAAATGGGTGGTTTACAAGAACGTATTACTTCAACAAAAGATGGTTCTATTACTTCTATTCAAGCCGTTTATGTTCCAGCTGATGATTTAACAGATCCAGCTCCAGCAACAACATTTGCTCACTTAGATGCAACAACTGTATTATCACGTGGTCTAGCAGCAAAAGGTATCTACCCAGCTGTTGATCCTTTAGATTCAACATCTACTATGTTACAACCTTGGATTGTAGGCGATGAGCATTATGCTTGTGCTCAAAAAGTTAAAGAAACTTTACAAAGATATAAAGAATTACAAGATATTATTGCTATTTTAGGGTTAGACGAGCTTTCAGAAGAAGATAGATTATTAGTTGCTCGTGCTCGTAAAATTGAACGTTTTTTATCTCAACCTTTCTTTGTAGCGGAAGTGTTCACGGGCAGTCCAGGAAAATATGTAGCGTTGGCTGAAACTATCCGTGGTTTTAAAATGGTTTTTGCAGGTGAATTAGATTCACTTCCAGAACAAGCATTTTATTTAGTAGGTTCTATTGATGAAGTTATTGCTAAAGCAGCAGCTTTA
    Treubaria_triappendiculata  CAAAATATTGGACGTATCGTACAAGTAATTGGACCTGTTTTAGATATTGTTTTCCCTAAAGGAAATGTTCCTAACATTTATAATGCTTTAACAATTAAAGCAAAAAATGCAGCAGGACAAGAAATGAGTGTAACTTGTGAAGTTCAACAATTATTAGGTGATAGTTGTGTCCGAGCAGTTGCAATGAATCCTACTGAAGGATTAATGCGAGGTATGGAAGTTTTCGATACTGGAAAACCTCTAAGCGTTCCAGTAGGTAAAATAACTTTAGGACGTATTTTTAACGTTTTAGGAGAACCTATCGATAATATGGGTCCAGTAGAAACAAAAGAAACTTTACCTATCCATCGTCAAGCACCTGCTTTTGTAGATTTAGATACAAGATTATCTATTTTTGAAACAGGAATTAAAGTTGTAGATCTTTTAGCGCCATATCGTCGAGGTGGAAAAATCGGTCTATTTGGTGGTGCTGGTGTAGGAAAAACTGTTCTAATTATGGAACTTATTAATAATATTGCAAAAGCTCACGGAGGTGTTTCGGTGTTTGCAGGTGTTGGAGAAAGAACTCGAGAAGGAAATGATCTATATACTGAAATGAAAGAGTCAGGTGTTATTGTAGAAAAAAATTTATCTGATTCAAAAGTAGCTCTTGTTTATGGACAAATGAATGAACCGCCAGGAGCTCGTATGCGTGTTGCTTTAACTGCCTTAACAATGGCAGAATATTTTAGAGATATTAATAAACAAGATGTTTTATTTTTTATTGATAATATTTTTAGATTTGTTCAAGCAGGTGCGGAAGTTTCAGCGTTATTAGGTCGTATGCCTTCAGCTGTTGGATACCAACCAACACTTGCAACAGAGATGGGAACTTTACAAGAAAGAATTACTTCTACAAAAGATGGTTCTATCACTTCTATTCAAGCAGTATATGTACCAGCAGATGATTTAACAGATCCAGCTCCAGCAACTACTTTTGCTCATTTAGATGCAACAACAGTATTATCTCGTGGCTTAGCAGCTAAAGGTATTTATCCAGCAGTTGATCCTTTAGATTCAACTTCAACAATGTTACAACCATGGATTGTCGGAGAAAAACATTATGACGGTGCACAAAACGTGAAAAAAACTCTTCAAAGATACAAAGAACTGCAAGATATTATTGCGATTTTAGGATTAGATGAATTATCAGAAGAAGATAGACTAGTAGTTGCAAGAGCTCGTAGAATTGAACGTTTCTTATCACAACCTTTCTTTGTTGCAGAAGTATTCACTGGATCACCTGGTAAATATGTTAGTTTAGCTGAAACAATTGAAGGATTTAACAAAATTTTAGCAGGAGAATTAGATAATTTACCAGAACAAGCTTTCTATTTAGTAGGAAATGTTAATGAAGTTATTTCTAAAGCAGCTTCTCTT
            Trochiscia_hystrix  CAAAATATTGGGCGTATTGTACAAGTAATTGGACCTGTTCTAGATGTTGTTTTCCCTAAAGGAAAAGTTCCAAATATTTATAATGCTTTAACAATTAAAGCAAAAAATTCAGCAGGACAAGAAATGAGTGTGACTTGTGAAGTTCAACAATTATTAGGTGATAGTTGTGTAAGAGCTGTTGCAATGAATCCTACTGAAGGATTAATGCGAGGTATGGAAGTTTTAGATACTGGAAAACCACTAAGTGTTCCAGTAGGTAAAGTAACTTTAGGACGTATTTTTAATGTTCTAGGTGAACCTGTAGATAATATGGGTCCAGTAGAAACACAAGAAACTTTACCTATACATCGACAAGCACCTGCTTTTGTAGATTTAGATACAAGATTATCTATTTTTGAAACAGGGATTAAAGTTGTAGATCTTTTAGCACCCTATCGTCGAGGTGGAAAAATAGGTCTATTTGGTGGTGCTGGTGTAGGAAAAACTGTTCTTATTATGGAACTTATTAACAATATTGCAAAAGCTCACGGCGGTGTTTCTGTTTTTGCTGGAGTTGGAGAACGTACTCGAGAAGGGAATGATTTATATACAGAAATGAAAGAATCAGGCGTTATTGTAGAAAAAAATTTAGCTGATTCTAAAGTAGCTCTTGTTTATGGGCAAATGAACGAACCACCTGGGGCTCGTATGCGTGTTGCTTTAACTGCTTTAACTATGGCTGAATATTTTCGAGATATTAATAAACAAGATGTTTTATTTTTTATTGATAATATTTTTAGATTTGTTCAAGCTGGTGCTGAAGTTTCTGCCTTATTAGGTCGTATGCCTTCAGCTGTTGGATATCAACCAACATTAGCAACAGAAATGGGAACTTTACAAGAAAGAATTACTTCTACTAAAGATGGTTCTATTACTTCTATTCAAGCAGTATATGTACCGGCAGATGATTTAACAGATCCAGCTCCGGCAACTACTTTTGCTCATTTAGACGCAACAACGGTATTATCTCGTGGATTAGCAGCTAAAGGTATTTATCCTGCAGTAGATCCTTTAGATTCAACTTCAACAATGTTACAACCATGGATTGTAGGAGAAAAACATTATGACGGTGCTCAAAACGTGAAAAAAACACTTCAAAGATACAAAGAGTTGCAAGATATTATTGCTATTTTAGGATTAGACGAATTATCAGAAGAAGATAGATTAATCGTTGCACGAGCTCGTAGAATTGAACGTTTCTTATCACAACCTTTCTTTGTAGCAGAAGTATTCACTGGATCACCTGGTAAATATGTTAGTTTAGCTGAAACAATAGAAGGATTTAACAAAATTTTATCAGGTGAATTAGATGATTTACCAGAACAAGCTTTCTATTTAGTAGGAAATATTAATGAAGTTCTTTCTAAAGCAGCATCTCTT
                    Uronema_sp  AAAAATACTGGTCGTATTATTCAAATTATTGGTCCTGTAGTAGATATTGCATTCCCAGCTGGAAGTGTTCCAAATATTTATAATGCTGTTGTTATTAGTGGTAAAAATACAGCAGGTGCAGATATGTGTGTTACATGTGAAGTACAACAATTATTAGGTGATCGTTGTGTTCGAGCAGTAGCTATGAACCCAACTGAAGGTTTAATGCGTGGTATGGATGCGGTGGATACTGGTAAACCTTTAATGGTTCCAGTAGGAAAACCAACTTTAGGACGTATTTTTAATGTTTTAGGTGAACCAGTAGACAATTTAGGTCCGGTAGAAACAGAACAAAAATTACCAATTCACCGTTCTGCTCCTGCTTTTACAGACTTAGATACACGTTTAGCAATTTTTGAAACAGGTATTAAAGTTGTTGATTTATTAGCTCCATACCGTCGTGGTGGTAAAATTGGTTTATTCGGTGGTGCTGGTGTAGGTAAAACAGTTTTAATTATGGAATTAATTAATAATATTGCTAAAGCACACGGTGGTGTATCTGTATTCGCAGGTGTTGGTGAACGTACTCGTGAAGGTAACGATTTATATATGGAAATGAAAGAATCAGGTGTTATTGTAGAATCTAACTTATCTGAATCAAAAGTAGCTTTAGTATATGGTCAAATGAACGAACCACCTGGAGCTCGTATGCGTGTAGGTTTAACAGCTTTAACAATGGCTGAATATTTCCGTGATGTAAATAAACAAGATGTATTATTATTTATTGATAATATCTTCCGTTTTGTTCAAGCTGGTTCTGAAGTATCAGCTTTATTAGGTCGTATGCCTAGTGCTGTAGGTTACCAACCAACTTTAGCTACAGAAATGGGTGGTTTACAAGAACGTATTACTTCAACAAAAGATGGATCTATTACGTCTATTCAAGCAGTATATGTTCCAGCAGATGATTTAACAGATCCTGCGCCAGCAACTACATTTGCTCACTTAGATGCAACAACTGTACTATCTCGTGGTTTAGCTGCTAAAGGTATTTACCCAGCTGTAGATCCACTAGATTCAACATCTACAATGTTACAACCTTGGATTGTAGGTGATGAACACTATGGCATTGCACAAAAAGTTAAACAAACATTACAACGTTATAAAGAGTTACAAGATATTATCGCTATTTTAGGTCTAGATGAATTATCTGAAGAAGATAGATTATTAGTAGCTCGTGCTCGTAAAATTGAACGCTTCCTGTCACAGCCTTTTTTCGTTGCTGAAGTGTTCACCGGCTCGAGTGGAAAATACGTTAGTTTATCAGATACCATTAAAGGGTTTAATCAAATTTTAAGTGGAGAATATGATGCTCTTCCAGAGCAATCTTTTTATCTTGTAGGTGGTATTGAAGAAGCTATTGCTAAGGCTGCTTCTTTA
                Volvox_carteri  AAAAACATGGGACGTATTGTACAAATTATTGGTCCTGTATTAGATATTGTATTTGCTAAAGGCCAAGTACCAAATATTTATAATGCTCTTACGATTCGTGCTAAAAATGCAGCAGGTCAAGAAATGGCTGTAACTTGTGAAGTTCAGCAGCTTCTAGGTGATAACTCTGTACGTGCGGTTTCAATGAACCCTACTGAAGGTTTAATGCGTGGTATGGAAGTTGTAGATACTGGTAAACCATTAAGTGTTCCTGTAGGTAAAGTAACATTAGGACGCATTTTTAACGTTCTTGGTGAACCTGTAGATAACATGGGCAATGTTAAAGTGGAAGAAACTTTACCAATTCACCGCACGGCTCCTGCTTTCGTTGACTTAGATACACGTTTATCAATTTTTGAAACTGGCATTAAAGTTGTAGACCTTTTAGCTCCATATCGTCGTGGTGGTAAAATTGGTCTTTTTGGTGGTGCTGGTGTAGGTAAAACCGTGTTAATTATGGAACTAATTAACAACATTGCTAAAGCTCATGGTGGTGTTTCTGTTTTCGCAGGTGTTGGTGAAAGAACACGTGAAGGTAATGACCTTTACACAGAAATGAAAGAATCTGGTGTTATTGTTGAAAAAAATTTATCTGATTCAAAAGTAGCTCTAGTATATGGACAAATGAATGAACCTCCGGGTGCTCGTATGCGTGTTGCTCTAACAGCATTAACTATGGCAGAATATTTCCGTGATGTTAATAAACAAGACGTTTTATTCTTTATTGATAACATTTTCCGTTTTGTACAAGCCGGTGCTGAAGTGTCTGCTCTTTTAGGTCGTATGCCTTCTGCTGTAGGTTACCAACCAACTCTTGCAACAGAAATGGGGGGTCTTCAAGAACGTATTACTTCGACTAAAGATGGTTCAATTACTTCAATTCAAGCTGTATATGTTCCAGCAGATGACCTTACTGACCCTGCTCCTGCTACAACATTTGCTCACTTAGATGCTACTACAGTACTTTCTCGTAACTTAGCTGCTAAAGGAATTTATCCAGCTGTAGACCCTTTAGAATCAACTTCAACAATGTTACAACCATGGATTGTTGGTGAAAAACACTATGATTGTGCACAAAGCGTTAAAAAAACATTACAACGTTACAAAGAATTACAGGATATCATTGCAATTCTTGGTCTAGATGAATTATCAGAAGAAGATAGACTTATTGTTTCTCGTGCACGCAAAATTGAACGTTTCTTATCACAACCATTTTTTGTTGCTTCTGTTTTTACAGGGGCTGATGGCAAGTACGTATCGCTTGCAGAAACTATTGAAGGTTTTGGCAAAATTTTAGGTGGTGAGTTAGATGATTTACCTGAACAATCTTTCTACTTAGTAGGTAACATTACAGAAGCTTTAAGCAAAGCTGCATCTTTA
            Carteria_crucifera  AAAAATATTGGTCGTATTGCCCAAATTATTGGTCCAGTTTTAGATATTTCTTTTCCAAAAGGACAAGTTCCAAATATCTATAATGCTTTAAGAATTAAAGCAAAAAATGCAGCAGGTCAAGAAATGGCTGTTACTTGTGAAGTTCAACAGTTATTAGGTGATAATTGTGTTCGTGCTGTTGCTATGCAACCAACTGAAGGCTTAATGCGCGGTATGGAAGTTTTAGACACAGGAAAACCTTTAAGTGTACCTGTAGGTAAAGTAACATTAGGTCGAATTTTTAACGTTTTAGGTGAACCTGTTGATAATATGGGACCAGTTGAAACGCAAGAAACACTTCCTATTCATAGGACAGCTCCAGCTTTTGTTGATTTAGACACTCGTCTTTCGATTTTTGAAACTGGAATTAAAGTAGTAGACTTATTAGCACCTTATCGTCGTGGTGGTAAAATTGGTTTATTTGGCGGTGCGGGTGTAGGCAAAACCGTTTTAATTATGGAATTAATTAATAATATTGCCAAAGCACATGGGGGTGTATCTGTTTTTGCTGGTGTAGGTGAACGTACTCGTGAAGGAAATGACCTTTATACTGAAATGAAAGAATCTGGTGTTATTGTAGAAAAAAATTTATCAGATTCAAAAGTAGCTTTAGTTTATGGTCAAATGAATGAACCGCCAGGAGCACGTATGCGTGTTGCTTTAACGGCTTTAACAATGGCTGAATATTTCAGAGATATTAATAAACAAGATGTATTATTTTTTATTGATAATATTTTCCGTTTTGTTCAAGCTGGTGCTGAAGTTTCTGCGTTATTAGGTCGTATGCCTTCAGCAGTAGGATATCAACCAACATTAGCTACTGAAATGGGTGCGTTACAAGAGCGTATTACTTCAACAAAAGATGGATCAATTACCTCAATCCAAGCGGTATATGTTCCTGCGGATGACTTAACAGATCCTGCTCCTGCTACTACTTTTGCTCACCTTGACGCTACAACAGTTCTTTCACGTGGTTTAGCAGCTAAAGGTATTTATCCAGCTGTAGATCCTTTAGATTCAACAAGTACTATGTTACAGCCTTGGATTGTAGGTGAAAAACACTATGATAGTGCGCAAAGTGTTAAAAAAACCTTACAACGATATAAAGAATTACAGGATATTATTGCTATTTTAGGTTTAGATGAACTATCAGAAGAAGATCGTCTTTTAGTAGCACGCGCGCGTAAAATTGAACGTTTCCTTTCTCAGCCTTTCTTCGTGGCCGAAGTATTCACAGGATCGTCTGGTAAGTACGTATCTTTAGCTGAAACGATTGATGGATTTACTAAAATCTTAAAAGGTGAATTAGACGAATTACCTGAACAAAGTTTTTATTTAGTAGGTAATATTAACGAAGCTTTAGCTAAAGGAGCAACGCTT

    ;
end;


begin mrbayes;
    charset firstsecond = 1-.\3 2-.\3;
    charset third = 3-.\3;
    partition mine = 2: firstsecond, third;
    set partition=mine autoclose=yes;
    lset applyto=(all) nst=6 ngammacat=4 rates=invgamma;
    prset applyto=(all) statefreqpr=dirichlet(1) ratepr=variable pinvarpr=uniform(0,1) brlenspr=Unconstrained:GammaDir(1.0,0.1,1.0,1.0) shapepr=exponential(1.0);
    unlink shape=(all) statefreq=(all) revmat=(all);
    mcmc ngen=6250000 samplefreq=500 printfreq=1000 starttree=random nruns=2 nchains=2 savebrlens=yes filename=atpB;
    sump relburnin=yes burninfrac=0.2;
    sumt relburnin=yes burninfrac=0.2;
end;
