# Supplementary material for: Order, please! Uncertainty in the ordinal-level classification of Chlorophyceae
Source: PeerJ. 2019 May 15;7:e6899. doi: 10.7717/peerj.6899 (PMC6525593; doi:10.7717/peerj.6899)
Supplement: Supplemental Information 1 — This compressed folder contains untrimmed, masked alignments for individual chloroplast genes (subfolder nexus), as well as trimmed alignments with appropriate analysis blocks and the consensus trees resulting from these single-gene and concatenated analyses (MrBayes subfolders). Supplementary methods with associated references are included in the SupplementaryMethods.txt file. SVDquartets, BaliPhy, PhyloBayes and RAxML analysis files are in separate subfolders, with their respective resulting tree files. Files associated with MrBayes analysis of the 1st and 2nd positions and the analysis of the 3rd positions are placed in the subfolders 1st_and_2nd_positions_only and 3rd_positions_only, respectively. The 18Splastid_combined subfolder contains the MrBayes analysis materials (alignment and consensus tree) for the analysis including nucleotide plastid data as well as 18S nucleotide data. Documentation, trees and scripts used to create Fig. 3 are included in the “Figure3” subfolder, and documentation for and full results of Treespace analyses are in the “Treespace” subfolder. The results of the AU topology tests are included in a Word document. [file peerj-07-6899-s008.zip › supplementary_alignments_trees/mrbayes_nt_alignments_trees/atpE-stripped.nex]

#nexus

begin data;
    dimensions ntax=67 nchar=411;
    format datatype=dna gap=-;
    matrix
                 Ankyra_judayi  ATGAGTTTACAAGTTACTATTCTTACACCTGAACGTCCTTTTTGGAATGGTCAAGCTGAAGAGATCATTCTTCCTACTGAAACAGGAGAAATGGGTGTATTAAAAAATCACGCTCCAATTATTACAGGTTTAGATGTAGGTGCAATGTTAATTCGT------------------ACAAAAGAACAATGGAAGTCAGTTGCTGTAATGGGTGGCTTTGCAGTTGTAAAACGAAATCAAGTGACAATTCTTGCTAATGAAGCTGAAGCTTCAGAAACAATTAATCCTGAAGAAGCAAAAAATGAGTTTGAATTAGCTAAAGCTAATTTAGAAAAAGCTGAAGGCGTGAAACAAAAAGTTGAAGCGAATTTTACTTTTAAACGTGCAAAAGCGCGTTTCCAAGTTGTAAAATCA
        Atractomorpha_echinata  ATGAGTTTACAAGTTACAATTCTAACACCTGAACGTCCTTTTTGGAATGGGCCAGCCGAAGAAATTATTTTACCTACAGAAACAGGTGAAATGGGTGTATTAAAAAATCACGCTCCAATTATTACTGGTTTAGATGTAGGTGCAATGTTAATTCGT------------------ACAAAAGAACAATGGAAGTCAGTTGCTGTAATGGGTGGTTTTGCTGTTGTAAAACGCAATCAAGTAACAATTCTTGCTAATGAAGCTGAATCGTCTGAAACTATTAATGCTGAAGAAGCAAAAAATGAATTTGAATTAGCTAAAACTAACTTAGAAAAAGCTGAAGGTGTTAAACAAAAAGTTGAAGCAAATTTCACTTTTAAACGTGCAAAAGCACGTTTTCAAGTGGTTAAATCA
      Borodinellopsis_texensis  ATGAGTTTACAAGTTTCTATTTTAACTCCTGAGCGTCCATTCTGGAATGGCTCGGCAGAAGAATTAATTTTACCGACTGAAACAGGTGAAATGGGAGTGTTAAAAAATCACGCGCCTATTATAACGGGTTTAGATGTTGGTGCTATGTTGATTCGC------------------ACAAAAGAAGAATGGAGTTCTTACGCTATTATGGGTGGTTTTGCTTTAGTGAAACAAAATCAAGTAACAATTTTAGCAAATGAGGCGCAATCCTCTAATACGATTAATCCTGAGGAAGCAAAAAATGCGTTTGAAGCTGCAAAAGAAAATTTAGAAAAAGCAGAAGGTATAAAACAAAAAGTAGAAGCGAATTTTGCTTACAAACGCGCTAAAGCACGTTTTCAGGTAATTAAAGTT
          Bracteacoccus_aerius  ATGAGTTTACAAATTTCTATTTTAACTCCTGAACGTCCTTTTTGGAATGGTCAAGCTGAAGAAATTATTTTACCTACAGAAACCGGTGAAATGGGGGTTTTAAAAAACCACGCACCAATTATCACAGGGTTAGACGTTGGGGCTATGTTAATTCGT------------------ACAAAAGAATCTTGGAGTTCTTTCGCTGTTATGGGTGGTTTTGCTGTCGTAAAAAAAAATCAAGTTACAATTTTAGCAAATGAAGCTGAATCTGCAGAGTCAATTGATGCAGACGAAGCAAAAAATTTATTTGAAACTGCAAAAACTAATTTAGAAAAAGCGGAAGGCGTTAAACAAAAAGTCGAAGCAAATTTTGCTTTTAAAAGAGCAAAAGCTCGTTATCAGGTTATCAAAGTA
       Bracteacoccus_giganteus  ATGAGCTTACAAATTTCTATTTTAACTCCAGAGCGTCCTTTTTGGAATGGCCAAGCTGAAGAAATTATTTTACCTACAGAAACTGGCGAAATGGGTGTTTTAAAAAATCACGCACCAATCATCACTGGTTTAGATGTTGGAGCTATGCTTATTCGT------------------ACGAAAGAATCTTGGAATTCTTTCGCTGTAATGGGAGGTTTTGCTGTGGTAAAAAAAAATCAAGTTACGATTTTAGCAAATGAAGCAGAGTCTGCAGAAACTATCAACGCGGACGAAGCAAAAAATTCATTTGAAACTGCGAAAGCGTCTTTAGAAAAAGCAGAAGGAGTTAAACAAAAAGTCGAAGCGAACTTCGCTTTTAAAAGAGCTAAAGCTCGTTTCCAAGTGATCAAAGTA
           Bracteacoccus_minor  ATGAGTTTACAAATTTCTATTTTAACTCCAGAACGTCCTTTTTGGAATGGTCAAGCTGAAGAAATCATTTTACCGACAGAAACTGGAGAAATGGGCGTTTTAAAAAATCACGCGCCTATCATCACAGGTTTAGACGTGGGAGCTATGCTCGTTCGT------------------ACGAAAGAATCATGGAATTCTTTCGCTGTTATGGGTGGTTTTGCTGTCATTAAAAAAAATCAAGTGACAATTTTAGCCAATGAAGCAGAATCTGCAGAAACTATTAATGCAGATGAAGCGAAAAATTTATTCGAAACTGCGAAAGCATCTTTAGAAAAAGCAGAAGGAGTTAAACAAAAAGTCGAAGCAAACTTTGCTTTTAAAAGAGCAAAAGCTCGTTTTCAAGTTATTAAAGTA
         Carteria_cerasiformis  ATGAGTTTACAAGTTTCTATTTTAACACCAGAACGCCCTTTTTGGAATGGTCAAGCTGAAGAAATCATATTACCAACTGAAACAGGTGAAATGGGAATTTTAAAAAACCACGCTCCTATTATAACAGGATTAGATGTTGGAGCTATGTTAATTCGC------------------ACTAAAGAACAATGGAGTTCATTTGCTATAATGGGCGGATTTGCATTAGTTAAAAAAAATGTGGTTACGATATTAGCTAACGAAGCTGAATCAGCAGAAACAATTAACCCTGAACAAGCCAAATTAGATTTTGAAAATTTAAAGTCTAATCTTGAAAAAGCTGAAGGAACAAAACAAAAAGTAGAAGCTAATTTTGCTTATAAACGCGCTAAAGCTAGATTTCAAGTTGTTAAAAAA
           Carteria_sp_SAG_8_5  ATGAGTTTACAAATTTCAATTTTAACGCCTGAAAAACCTTTTTGGAATGGTCAAGCTGAAGAAATCATTTTACCAACTGAAACAGGTGAAATGGGTGTTTTAAAAAATCACGCACCAATTATTACTGGATTAGATGTTGGTGCTATGTTAATTAGA------------------ACAAAAGAAGAATGGACTTCAGTTGCTATCATGGGCGGTTTTGCCTTAGTAAAAAAAAATCAAGTGACAATTTTAGCAAATGAAGCACAAGCTGCTGAAAGTATCGATCCAGAAGAAGCGAAAGCAGCTTTTGAAACAGCTAAAATGAATCTTGAAAAAGCGGAAGGTATGAAAGAAAAAGTAGAAGCTAACTTTACATATAAACGCGCAAAAGCACGTTTTCAAGTTGTTAAAGTT
      Chaetopeltis_orbicularis  ATGAGTTTAAAAATTTGTGTTATGACACCGGAACGTATCTTTTGGAATGGTGAATCAGATGAAATCATTTTACCGACTAATACAGGTGAAATGGGGGTATTAAAAAACCACGCTCCAATTATAACAGGATTGGATGTAGGAGCTATGTTAGTTCGT------------------ACAAAAGATGGTTGGCAATCTTTTGCTATTATGGGAGGTTTTGGTATTGTAGGTGAAAATCGTGTTATTTTACTTGTAAATGAAGCTGAATCTTCTGATACAATTGATGTAATTAGTGCTGAAAATGATTTTAATACTGCTAAAACAAAATTAGAAGAAGCTCAAGGAACAAAACAACGTGTTGAAGCTAATTGTGCTTTTAAGAGAGCAAAAGCTCGCTTCCAAGTAGTAAGCAAA
     Characiochloris_acuminata  ATGAGTTTACAAATTTCGATTTTAACACCAGAACGTCCTTTTTGGACAGGTCAAGCTGATGAAATTATTTTACCAACAGAAACTGGTGAAATGGGTGTTCTAAAAAATCACGCTCCTATTATTACTGGTTTAGATGTAGGTGCTATGCTTATTCGT------------------ACAAAAGAAGAATGGAACTCTTATGCTATTATGGGTGGTTTTGCTTTAGTTAAACAAAACCAAGTTACAATTTTAGCAAATGAAGCTCAATCTTCTGTTAGTATCGACCCAGAAGAAGCAAAAAATGCCTTTGAATCAGCAAAATTGTCGTTAGAAAAAGCAGAAGGTATTAAAGAAAAAGTTGAAGCTAATTTCTTATATAAACGTGCTAAAGCACGTTATCAAGTTGTAAAAGCT
       Chlamydomonas_applanata  ATGAGTTTACAAATTTCAATTTTAACACCAGAACGTCCATTCTGGACTGGTCAAGCAGAAGAAATTATTTTACCAACAGAAACGGGTGAAATGGGTGTGTTAAAAAACCACGCACCGATTATTACAGGTTTAGATGTAGGTGCAATGCTTATTCGT------------------TCTAATCAAGAATGGAATTCATATGCTATTATGGGTGGCTTCGCATTAGTAAAACAAAACGTTGTAACTATTTTAGCAAACGAAGCACAATCGTCTGCAAACATTGACCCAGAAGAAGCAAAAACTGCTTTTGAAACTGCAAAAGCAAATTTAGAAAAAGCGGAAGGTGTTAAAGAAAAAGTAGAAGCAAACTTCGCATATAAACGTGCTAAAGCTCGTTTCCAAGTTGTTAAAGCG
         Chlamydomonas_nivalis  ATGAGTTTACAAATTTCAATTTTAACACCAGAACGCCCTTTTTGGAATGGTCAAGCAGAAGAAATAATTCTTCCTACTGAAACAGGAGAAATGGGTGTTTTAAAAAACCACGCTCCACTTATTACCGGTTTAGATGTTGGAGCAATGTTGATTCGT------------------TCTAAAGATGAGTGGAATTCATATGCAATTATGGGAGGATTTGCTTTAGTTAAACAAAATCAAGTAACAATTTTAGCAAACGAAGCTGAATCAGCTGAAAATATTGATCCAGAAGAAGCAAAAACTAGTTTTGAAACTGCTAAAGCTAATTTAGAAAAAGCTGAAGGTGTAAAAGAAAAAGTAGAGGCAAATTTTGCCTACAAACGTTCAAAAGCTCGTTTTCAAACAGTAAAATTA
        Chlamydomonas_peterfii  ATGAGTCTACAAATTTCAATCTTAACTCCACAACGTCCTTTTTGGAGTGGTCAAGCTGATGAAATCATTTTACCAACGGAAACAGGTGAAATGGGTGTTTTAAAAAACCACGCTCCTATTATTACTGGTTTAGACGTTGGCGCTATGTTAGTTCGC------------------ACAAACCAAGAATGGAATTCATATGCGATTATGGGTGGATTTGCTCTTGTAAAGCAAAATCAAGTAACTATTTTAGCTAACGAAGCTGAATCTTCAGATAAAATAAACACTGAAGAAGCTCAAACTGCTTTCGAAACTGCTAAGTTAAATTTAGAAAAAGCAGAAGGCGTTAAAGAAAAAGTAGAAGCAAACTTTGCTTACAAACGTGCTAAAGCACGTTATCAAGTTGTTAAAGTA
     Chlamydomonas_reinhardtii  ATGAGTTTACAAATTTCTATTTTAACACCAGAGCGTCCTTTCTGGAATGGTCAAGCTGATGAAATCATTTTACCTACAGAAACAGGTGAAATGGGTGTTTTAAAAAATCACGCACCAATTATTACAGGTTTAGACGTTGGTGCTATGCTTATCCGTGGTGGTCAAGCATCAGGTTCAAAAGATGAATGGAATTCTTATGCTATTATGGGTGGTTTTGCTTTAGTAAAACAAAACCAAGTAACAATTTTAGCTAACGAAGCCGTTTCTGCTGAAAATATCAATCCTGAAGAAGCTAAAGATGCTTTTGAAACAGCAAAAGCAAATTTAGAAAAAGCTGAAGGCGTAAAAGAAAAAGTTGAAGCTAATTTTGCTTATAAACGTGCTAAAGCTCGTTACCAAGTTGTAAAAGTA
         Chlorococcum_tatrense  ATGAGTTTACAAATTTCTATTTTAACACCGGAGCGTCCTTTCTGGAATGGTCAAGCTGAGGAAATCATCCTTCCAACAGAAACAGGTGAAATGGGTGTTTTAAAAAATCACGCACCAATTATTACAGGATTAGATGTTGGTGCAATGTTAATTCGT------------------TCAAATCAAGAATGGAATTCTTATGCAATTATGGGTGGTTTTGCTTTAGTAAAACAAAATGTAGTTACTATTTTGGCAAATGAAGCACAATCTTCTGAAAATATTGATCCAGAAGAAGCTAAAAATGCTTTTGAAACAGCAAAAATTAATTTAGAAAAAGCAGAAGGTGTTAAAGAAAAAGTTGAAGCAAATTTTGCATATAAACGTGCAAAAGCACGTTTCCAAGTAGTAAAAGCT
         Chloromonas_perforata  ATGAGTTTACAAATTTCTATTTTAACACCGGAGCGTCCTTTCTGGAATGGTCAAGCTGAGGAAATCATCCTTCCAACAGAAACAGGTGAAATGGGTGTTTTAAAAAATCACGCACCAATTATTACTGGATTAGATGTTGGTGCAATGTTAATTCGT------------------TCAAATCAAGAATGGAATTCTTATGCAATTATGGGTGGTTTTGCTTTAGTAAAACAAAATGTAGTTACTATTTTGGCAAATGAAGCACAATCTTCTGAAAATATTGATCCAGAAGAAGCTAAAAATGCTTTTGAAACAGCAAAAATTAATTTAGAAAAAGCAGAAGGTGTTAAAGAAAAAGTTGAAGCAAATTTTGCATATAAACGTGCAAAAGCTCGTTTCCAAGTAGTTAAAGCT
           Chloromonas_radiata  ATGAGTTTACAAATTTCAATTTTAACACCAGAACGTCCTTTTTGGAATGGTCAAGCAGAAGAAATAATTCTTCCTACTGAAACTGGAGAAATGGGCGTTTTAAAAAATCACGCTCCAATTATCACAGGTTTAGATGTTGGCGCAATGTTGATTCGT------------------ACAAAAGATGAGTGGAATTCATATGCTATTATGGGCGGATTTGCTTTAGTTAAACAAAATAAAGTTACAATTTTAGCAAATGAAGCTGAATCAGCAGATAACATTGATCCAGAAGAAGCTAAAACTAGCTTTGATACAGCCAAAACTAATTTAGAAAAAGCTGAAGGTGTAAAAGAAAAAGTTGAAGCGAATTTCGCTTACAAACGTTCAAAAGCCCGTTTTCAAGTAGTAAAAGTT
             Chloromonas_rosae  ATGAGTTTACAAATTTCTATTTTAACACCAGAACGCCCTTTTTGGAATGGTCAAGCAGAAGAAATCATCCTTCCTACTGAAACAGGAGAAATGGGTGTTTTAAAAAACCACGCTCCACTTATTACAGGTTTAGATGTTGGAGCAATGTTAATACGT------------------TCTAAAGATGAGTGGAATTCATATGCGATTATGGGAGGATTTGCTTTAGTTAAACAAAATCAAGTAACTATTTTAGCAAACGAAGCTGAATCAGCTGAAAATATTGATCCAGAAGAAGCCAAAACAAGTTTTGAAACTGCTAAAGCTAATTTAGAAAAAGCTGAAGGTGTAAAAGAAAAAGTAGAAGCCAATTTTGCTTATAAACGTTCAAAAGCTCGATTTCAAACTTCAAGAAAA
       Chlorosarcinopsis_eremi  ATGAATTTACAGATTTCTATTTTAACTCCTGAGCGTCCTTTTTGGAATGGTCAAGCTGAAGAAATTATTTTACCTACAGAAACTGGTGAAATGGGTGTTTTAAAAAACCACGCACCTATTATTACAGGTTTAGATGTTGGAGCAATGTTAATTCGC------------------TCAAACCAAGAATGGAATTCTTATGCTATCATGGGTGGTTTTGCACTAGTAAAACAAAATGTAGTAACAATTTTAGCAAATGAAGCACAATCTTCTGAAAATATTGATCCAGAAGAAGCTAAAAATGCTTTCGAAAATGCAAAAAATAATCTTGAAAAAGCAGAAGGTGTTAAAGAAAAAGTAGAAGCGAATTTTGCTTATAAACGCGCTAAAGCACGTTTCCAAGTTGTAAAAGCT
        Chlorotetraedron_incus  ATGAGTTTACAAATTTCTATTTTAACTCCTGAACGTCCTTTTTGGAATGGAGAAGCTGAAGAAATTATTTTACCAACAGAAACAGGTGAAATGGGTGTTTTAAAAAATCACGCTCCTATTATTACTGGTTTAGATGTAGGTGCAATGTTAATTCGT------------------ACAAAAGAACAATGGAATTCTTTTGCTGTAATGGGTGGTTTTGCTGTAGTAAAAAGAAATCAAATTACTATTTTAGCAAATGAAGCAGAATTTGCAGAAAAAATTGATGCAGATGAAGCAAAAAATGCTTTTGAAATTGCTAAAAAAAATTTAGAAACAGCAGAAGGCGTTAAACAAAAAGTAGAAGCAAACTTTGCATTTAAACGTGCCAAAGCTCGTTTTCAAGTAGTTAAAGTT
    Chromochloris_zofingiensis  ATGAGTTTACAAATTTCTATTTTAACTCCAGAACGACCTTTCTGGAATGGGCAAGCAGAAGAAATTATTTTACCAACAGAAACAGGAGAAATGGGAGTTCTTAAAAATCATGCTCCTATTATTACCGGTTTAGACGTTGGCGCGATGCTTATTCGT------------------ACTAAAGATGAGTGGAATTCTTTTGCAGTAATGGGAGGTTTCGCTGTGGTTAAAAAAAACCAAGTGACTATTTTAGCAAACGAGGCGGAATCTGCCGAAAGTATTAATGCTGAAGAAGCAAGCAATGCTTTTGAAATGGCAAAAAATAATTTAGAAAAAGCCGAAGGTGTTAAACAAAAAGTTGAAGCAAATTTTGCGTTCAAACGAGCAAAAGCTCGCTTCCAAGTTGTAAAAGTT
       Cylindrocapsa_geminella  ATGAGTTTACAAGTTTCTATTACTACACCAGAGCGCCCTTTTTGGAATGGAGAAGCAGAAGAGCTTATTTTACCTACAGAAACAGGAGAAATGGGTATTTTAAAGAACCATATCCCTATCGTAACTGGTTTAGATGTAGGAGCTCTTATGATACGT------------------ACAAAAGATGAATGGAATGCATGTGCTATCATGGGAGGTTTTGCTGCAGTGAGACGTAATCAAGTTGCTATTTTAGCTAATGAGGCAGAATTTGTCTCTGTCATAGATGCAGAAAAAATTCAAAAAGATTTTGAAACTGCAAAACTCAATTTAGAAAAAGCAGAAGGAATGAAACAAAAAGTAGAAGCTAATTTTGCCTTTAAGAGATCGAAGGCACGTCTCCAAGTTGTGAAAGTT
         Desmotetra_stigmatica  ATGAGTTTACAAATTTCAATTTTAACACCAGGACGTCCTTTTTGGAATGGTCAAGCAGAAGAAATTATTTTACCTACAGAAACGGGTGAAATGGGGGTTTTAAAAAATCACGCTCCAATTATTACAGGTTTAGATGTTGGAGCAATGTTAATCCGT------------------ACAAAAGAAGAGTGGAATTCTTATGCTATTATGGGGGGATTTGCTTTAATCAAACAAAATCAAGTAACAATTTTAGCTAATGAAGCTGAATCAGCTGCTAACATTGATTCAGAAGAAGCAAAAAATGTTTTTGAAACTTCAAAAGCAAACCTAGAAAAAGCAGAAGGTATTAAAGAAAAAGTGGAAGCTAATTTTGCTTATAAACGAGCTAAAGCACGTTTCCAAGTGGTTAAAGTT
        Dictyochloris_fragrans  ATGAGTTTACAAGTATCTATTTTAACACCAGAACGCCCGTTTTGGAATGGTACAGCAGAAGAAATTGTTTTACCTACTGAAACAGGAGAAATGGGTGTATTAAAAAATCACGCTCCAATTATTACAGGTTTAGATGTAGGAGCTATGCTTATTCGT------------------ACAAAAGAAGAATGGAATTCATTTGCTCTAATGGGAGGATTTGCTGTTGTAAAACGTAATCAAGTTACAATATTAGCTAATGAAGCTGAATCTGCTGAATCAATTGACGCAGAAGAAGCAAAAACTGCTTTTGAAAACGCAAAAAATAATTTAGAAAACGCTGAAGGTGTTAAACAAAAAGTAGAAGCAAACTTTGCTTTTAAACGAGCAAAAGC----------------------
             Dunaliella_salina  ATGAATTTACAAATTTCAATCTTAACACCAGAACGTCCTTTTTGGAATGGTCAAGCTGACGAAATTGTTTTACCAACTGAAACAGGTGAGATGGGTGTTTTAAAAAATCATGCTCCTATTATTACTGGTTTAGATGTAGGTGCAATGCTTATTCGT------------------ACAAATCAAGAATGGACTTCTTTAGCGATTATGGGTGGTTTTGCATTAGTTAAACAAAATGTTGTAACTATCTTAGCAAATGAAGCACAATCTTCTGAAAACATTGATCCTGAAGAAGCAAAAAATGATTTTGAAACAGCAAAAAATAATCTAGAAAAAGCTGAAGGGGTTAAAGATAAAGTAGAAGCTAATTTCGCTTTTAAACGTTCTAAAGCACGTTTTCAAGTAGCAGTAAAA
          Elakatothrix_viridis  TTGAGCTTACAAATTTCAATTACAACTCCAGAAAAGCCATTTTGGAATGGCCAAGCAGAGGAACTAATTTTATCGACAGAAACAGGTGAAATGGGTATATTAAAAAATCATGCTCCTATCATGACAGGTTTAGATGTTGGAGCTGTTCTTATACGT------------------ACATCAGAAGGATGGAAGTCTATTGCTGTGATGGGTGGTTTTGCTACAGTAGAAAAAAATGAAGTATCAATATTGGCGAATGAAGCAGAAGCTTCAGAAAATATTGATCCAGAACAAGCTAAAAAAAACTATGAAAAAGCAAAGATTGATTTAGAAAATGCAGACGGAGTCAAACAAAAAGTAGAAGCTAATTTTAGATTTAAACGAGCAAAAGCTCTTTATAAAGTAACTAATCAA
         Floydiella_terrestris  ATGAGTTTACAAATTTGTATTATGACACCTGAGCGTATTTTTTGGAATGGTCAATCAGAAGAAATTGTTTTACCAACAAATACTGGTGAAATGGGAGTTTTGAAAAATCACGCCCCAATTATAACAGGCTTGGATGTAGGTGCCATGTTAGTTCGT------------------ACAAAAGAAGGTTGGAATTCTTTTGCTATTATGGGGGGGTTTGGGATTGTTGGTCAAAACCGTGTGATTTTATTGGTTAATGCTGCTGAATCATCAGAAACAATTAATGCAGAAAGTGCTGAAAATGATTTAAATACAGCTAAAACAGCATTACAGGATGCTAAGGATCCGAAACAACAAGTAGAAGCAAACTGTGCTTTCAAGAGAGCAAAAGCACGTTTCCAAGTTGTGAAAAAT
       Follicularia_botryoides  ATGAGTTTACAAATTTCTATTTTAACTCCTGAACGTCCTTTTTGGAATGGTGAAGCTGAAGAAATGATTTTACCAACTGAAACAGGTGAAATGGGTGTTTTAAAAAATCACGCTCCAATTATTACTGGTTTAGATGTGGGAGCTATGTTAATTCGT------------------ACAAAACAATCATGGAGCTCATTTGCTATTATGGGAGGATTCGCTGTAGTTAAAAAAAACCAAGTAACAATTTTAGCCAACCAAGCAGAATCTTCAAAAACAATTGATCCAGATGAAGCAAAAAATGCTTTTGAAACAGCTAAAGCAAATTTAGAAAAAGCTGAAGGTGTAAAACAAAAAGTTGAAGCAAATTTTGCTTTTAAACGTGCAAAAGCACGTTTCCAAGTAGTCAAAGCC
       Golenkinia_longispicula  ATGAGCTTGCAAGTATCAATATTAACGCCAGAACGTCCTTTTTGGTCAGGAAATGCCGAAGAAATCATATTACCTACTGAAACTGGAGAAATGGGAGTCTTAAAAAACCATGCGCCAATTATTACTGGCTTAGATGTCGGAGCCATGCTAATTCGT------------------ACAAAAGAAGAATGGAATTCTTTCGCTGTTATGGGAGGTTTTGCGGTAGTAAAAAAAAATCAAGTTACTATTTTAGCAAATGAAGCAGAATCTGCTGAAAGTATTGATGCAGAAAATGCAAAAACAAATTTTGAAATAGCTAAAAACGATTTAGAAAAAGCGGAAGGAATAAAACAAAAAGTAGAAGCGAACTTTGCGTTCAAAAGAGCGAAAGCGCGTTATCAAGTTGTAAAAGTT
              Gonium_pectorale  ATGAGTTTACAAATCTCTATTTTAACACCAGAACGCCCTTTTTGGAATGGTCAAGCTGATGAAATTATTTTACCTACTGAAACAGGTGAAATGGGTGTTTTAAAAAATCACGCACCTATTATTACAGGTTTAGATGTTGGTGCTATGCTTATTCGTGGTGGCCAAGCATCAGGTTCAAAAGATGAATGGAATTCTTATGCTATTATGGGTGGTTTTGCTTTAGTAAAACAAAATCAAGTAACAATTTTAGCTAATGAAGCAGTATCTGCTGAAAATATTAATCCTGAAGAAGCTAAAGAAGCTTTTGAATCAGCAAAAGCAAATTTAGAAAAAGCTGAAGGTGTAAAGGAAAAAGTAGAAGCAAATTTTGCTTATAAACGTGCTAAAGCACGTTATCAAGTTGTAAAAGTG
       Haematococcus_lacustris  ATGAGTTTACAAATTTCAATTTTAACACCTGAGCGCCCTTTTTGGAATGGTAATGCTGAAGAAATTATTTTACCAACAGAAACAGGTGAAATGGGTGTTCTAAAAAACCATGCACCTATTATTACAGGTTTAGATGTAGGTGCTATGCTAGTACGT------------------ACTAACCAAGAATGGAATTCTTTTGCGATCATGGGTGGTTTTGCGTTAGTTAAACAAAATGTAGTTACTATTTTAGCCAATGAAGCACAATCATCAGAAAATATTGATCCAGACATTGCAAAAAATACATTTGAAACAGCAAAAATTCAATTAGAAAACGCTGTAGGTGTTAAAGAAAAAGTAGAAGCAAATTTTGCTTATAAACGTGCGAAAGCACGTTATACTGTAGTAAAATCA
            Hafniomonas_laevis  ATGAATTTACAAATTTCTATTTTAACACCTGAAAAACCTTTTTATACTGGTTCTGCTGATGAAGTTATTTTAGCAACTGAAACAGGTGAAATGGGTGTTTTACGTGGTCACGCTCCAGTTGTTACAGGTTTAGATGTTGGTTCTTTATTAATTCGT------------------TCTAAAGAACAATGGAAAGCATTTGCAATTATGGGTGGGTTCGCTTTAGTAAAAAATAACCAAATTACTGTTTTAGCGAATGAAGCTGAAACTGCTGAATCTATTAATGTTGATGAAGCAAAAAATGCTTTTGAAACAGCAAAAACAACATTAGAAAATGCAACAGATTTAAAAACAAAAGTTGAAGCAAATTTTGCTTATAAACGCGCTAAAGCTCGTTATCAAGTTGTTACTCGT
          Hariotina_reticulata  ATGAATTTACAAATATCAATTTTAACACCAGAAAAACCTTTTTGGAATGGACAAGCTGAAGAAATTATTCTTCCAACAGAAACTGGAGAAATGGGTGTATTAAAAAACCATGCACCGATTATTACTGGATTAGATGTTGGAGCTATGCTAGTTCGT------------------ACAAAAGAAGAATGGACTTCTTACGCGTTAATGGGTGGTTTTGCTGTTGTTAAACAAAATAAAGTGACTATTTTAGCAAATGAAGCAGAATCTGCTGAAACAATTGATGCAGAAGAAGCAAAAAATGCTTTTGAAAATGCAAAAGGAAATTTAGAAAAAGCAGAAGGTGTTAAACAAAAAGTTGAAGCAAATTTTGCTTATAAAAGAGCAAAAGCTCGTTTTCAAGTTGTGAAAGTA
                 Jenufa_minuta  ATGAATTTACAAATATCTATTTTAACACCTGAACGTCCTTTTTGGAATGGAGAAGCAGATGAAATTATATTGCCCACAGAAACCGGAGAAATGGGTGTATTAAAAAACCATGCTCCCATTATTACCGGTTTAGATGTGGGAGCTATGCTTTTACGG------------------ATTCAAGGAGAATGGAGTTCATTTGCAATTATGGGAGGATTTGCTGTTGTTAAACAAAACCAAGTTACTTTATTAGCAAATGAAGCTGAATCGTCCAAAACAATTGATGCAGATGAAGCGTCAAATGCTTTTGAAAAAGCTAAGAAAAATTTAGAACAAGCTCAAGGAATTAAACAGAAAGTAGAAGCTAATTTTGCTTTTAAAAGAGCAAAAGCACGATATCAAGTGGTGCAAGTT
              Jenufa_perforata  ATGAATTTACAAATATCTATTCTTACACCAGAACGTCCTTTTTGGAATGGAGAAGCAGAAGAAATTATATTACCTACAGAGACTGGTGAAATGGGTGTTTTAAAAAACCATGCTCCAATCATTACTGGCTTAGATGTTGGCGCTATGCTTATTCGT------------------ACTCAAGGTGAATGGAATTCATTTGCTATAATGGGAGGATTTGCTGTAGTTAAAAAAAATCAGGTAACTTTACTAGCCAATGAAGCAGAGTCATCAAAAACTATAGATCCTGAAGAAGCATCAAATGCTTTTGATAAAGCAAAAGAAAATTTAGAGAAAGCAGAAGGAATTAAAAAAAAAGTTGAAGCTAATTTTGCTTTTAAAAGAGCTAAAGCTAGATATCAAGTTGTAAAAGTT
          Kirchneriella_aperta  ATGAGTTTACAAATTTCAATTTTAACTCCAGAACGTCCATTCTGGAATGGTCAAGCTGAAGAAATTATTCTTCCAACAGAAACGGGTGAAATGGGTGTTTTAAAAAACCACGCCCCGATCATTACTGGTTTAGATGTGGGTGCAATGCTTATCCGT------------------ACAAAGGAACAGTGGAGTTCATTTGCAATTATGGGAGGGTTTGCTGTTGTTAAACGTAATCAAGTTACTATTTTAGCAAATGAAGCAGAAGCATCAGAAACTATTGATTCGGATGAAGCAAAAAATGCTTTTGAAACAGCAAAAGCAAATTTAGAAAAAGCAGAAGGTGTTAAACAAAAAGTTGAAGCAAATTTTGCATTTAAACGTGCAAAAGCTCGTTTTCAAGTTGTAAAAGTT
      Koshicola_spirodelophila  ATGAGTTTATCAGTTTGTGTTATGACACCAGAACGTATATTTTGGAATGGTCAAGCAGAAGAGATAATTTTGCCTACTAATACAGGGGAAATGGGAGTATTAAAAAATCATGCTCCTATAATTACCGGGTTAGATGTAGGAGCAATGTTAGTTCGT------------------AATAAAGAAGGTTGGAGTTCATTCGCTATAATGGGAGGTTTCGGGATAATTGGACAGAACCGTGTCATATTATTAGTGAACGAAGCAGAATCCGCTGATTCTATAAACACTGAGCAGGCGGAAGCGGACTTTACTCTTGCGAAAACCAATTTAGAACAAGCACAAGGAACAAAACAACGTGTAGAAGCAAATTGTGCTTTTAAAAGAGCAAAAGCAAGATTTCAAGTAATCACACGC
           Lobochlamys_culleus  ATGAGTTTACAAATTTCAATTTTAACACCAGAGCGTCCTTTTTGGAATGGTCAAGCAGAAGAAATTATTCTTCCAACAGAAACAGGTGAAATGGGTGTTTTAAAAAACCACGCACCGATTATTACAGGTCTAGATGTTGGAGCCATGCTAATTCGT------------------ACAAAAGAAGAATGGAATTCTTATGCTATTATGGGTGGATTCGCATTAGTAAAACAAAATCAAGTAACAATTTTAGCAAACGAAGCTGAATCAGCTGAAAGTATTAATCCAGAAGAAGCAAAATCAGCTTTTGATACAGCTAAAATAAATTTAGAAAAAGCAGAAGGTGTAAAAGAAAAAGTTGAAGCTAATTTTACATATAAACGTGCAAAAGCACGTTTTCAAGTTGTAAAAGTT
            Lobochlamys_segnis  ATGAGTTTACAAATTTCAATTTTAACACCAGAGCGTCCATTTTGGAATGGTCAAGCAGAAGAAATTATTCTTCCAACAGAAACAGGTGAAATGGGTGTTTTAAAAAATCACGCACCAATTATTACAGGTTTAGATGTTGGAGCTATGCTAATTCGT------------------ACAAAAGAAGAATGGAATTCGTATGCTATTATGGGTGGATTTGCATTAGTAAAACAAAATCAAGTTACAATCTTAGCTAACGAAGCTGAGTCTGCTGAAAGTATTAATCCAGAAGAAGCAAAAAATGCTTTTGATACAGCTAAAACAAATTTAGAAAAAGCAGAGGGTGTAAAAGAAAAAGTTGAAGCAAATTTTACTTATAAACGTGCCAAAGCACGCTTTCAAGTTGTAAAAGTT
           Microglena_monadina  ATGAGTCTACAAGTTTCAATCTTAACTCCAGAACGTCCTTTTTGGAACGGTCAAGCTGAAGAAATTATTTTACCTACAGAAACAGGTGAAATGGGTGTTTTAAAAAACCATGCTCCAATTATCACAGGTTTAGATGTAGGAGCTATGTTAATTCGT------------------ACAAAAGAAGAATGGAGTTCATATGCTATAATGGGTGGGTTTGCTTTAGTTAAACAAAATCAAGTTACTATTTTAGCAAATGAAGCTCAATATTCAGTTAATATTGATGCTGAAGAAGCAAAAAATGCTTTTGAAAAAGCTAAAGAAAATCTAGAAAAAGCAGAAGGTGTTAAAGAGAAAGTTGAAGCAAATTTTTCTTATAAACGAGCTAAAGCACGTTATCAAGTTGTAAAAGTT
                 Microspora_sp  ATGAGTTTAGAAATATCTATTTTAACACCTGAGCGCCCCTTTTGGACTGGTAATGCAGAAGAAATTGTCTTACCTACAGAAACTGGGGAAATGGGCGTGTTAAAAAATCATGCTCCTATTATTACTGGTTTAGATGTTGGTGCTATGTTAATTCGA------------------ACAAAAGATAAATGGAGTTCTTTTGCAATTATGGGTGGTTTCGCCGTAGTAAAAAAAAATAAAGTAACTATATTAGCAAACGAAGCAGAATCTGCAGACACAATTAATGCAGAAGAAGCTAAACTTTCTTTTGAAATAGCTAAAAATGCTCTTGAGCAAGCTGAAGGTATAAAACAAAAAGTAGAAGCTAATTTTATTTTTAAACGTGCTAAAGCTCGTTTTCAAGTCGTTAAAATT
       Mychonastes_homosphaera  ATGAGTTTACAAATTTCAATCTTAACGCCAGAACGTCCATTCTTTGACGGTCAAGCAGAAGAAATTATTTTGCCTACAGAAACTGGGGAAATGGGTGTTTTAAACAACCACGCACCAATTATTACTGGGTTAGACGTAGGAGCAATGTTAATCCGT------------------ACGAAAGATCAGTGGAATTCAGTAGCTCTAATGGGTGGGTTTGCGGTTATTAAAAAGAACCAAGTAACTATTCTAGCGAACGAAGCTCAAGCAGCAGAATCAATTAATGCGGATGAAGCAAAAGCAGCTTTTGAAGAAGCAAAAGCAAACTTAGAAAAAGCAGAGGGTGCAAAACAAAAAGTAGAAGCCAACTTTGCTTTCAAACGTGCAAAAGCACGTTTCCAAGTAGTAAAAGTT
           Mychonastes_jurisii  ATGAGTTTACAAATTTCAATTTTAACGCCAGAACGCCCATTCTTTAGTGGTGAAGCGGAAGAAATTATTTTACCTACAGAAACTGGCGAAATGGGTGTGTTAAACAACCACGCACCAATTATTACTGGATTAGATGTAGGAGCTATGTTAATCCGT------------------ACAAAAGATCAGTGGAATTCAGTAGCATTAATGGGTGGTTTTGCTGTGGTTAAAAAAAACCAAGTGACTATTCTAGCAAACGAAGCTGAAGCTGCAGAATCAATTAATGCGGATGAAGCACAAGCAGCTTTTGAAGAAGCGAAAGCAAACTTAGAAAAAGCAGAGGGTGCAAAACAAAAAGTGGAAGCTAACTTCGCTTTCAAACGTGCAAAAGCACGTTTCCAAGTGGTAAAAGTA
           Neochloris_aquatica  ATGAGTTTACAAATTTCTATTTTAACACCTGAACGTCCTTTTTGGAATGGTCAAGCTGAAGAAATTATTTTACCCACAGAAACTGGTGAAATGGGAGTATTAAAAAATCATGCTCCCATTATTACAGGATTAGATGTAGGTGCAATGCTAATTCGT------------------ACAAAAGAACAATGGAATTCATTTGCTATTATGGGTGGATTTGCCGTAGTAAAAAAAAATCAAATTACTATTTTAGCAAATGAAGCAGAATCTGCTGAATCTATCAACCCAGAAGAAGCTCAAAATGCTTATGAATCTGCAAAAAAAAATTTAGAAACAGCAGAAGGTGTAAAACAAAAAGTTGAAGCAAATTTTTCATTTAAACGTGCAAAAGCTCGCTTCCAAGTTGTAAAAGTT
      Oedocladium_carolinianum  ATGAGTTTACAAATTTGTGTAATGACACCTGAACGTATATTTTGGAATGGCCAATCTGAAGAAATTATTTTACCTACAAATACCGGCGAAATGGGAGTTTTAAAAAATCATGCTCCAATTATTACTGGATTAGATGTAGGTGCGATGTTAATACGT------------------ACCGCACAAGGATGGAATTCGTTTGCTATTATGGGTGGATTCGGAATTATAGGACAAAACCGTGTAATTTTATTAGTTAATGAAGCTGAATCAGCAGATACTATAAATCCACAAGAAGCAGAGAATGAACTAACAAATGCTAAAACAAATTTAGAACAAGCTCAAGGTACAAAACAAAGAGTTGAAGCAAATTGTTCCTTTAAACGTGCTAAAGCTCGTTATCAAGTTGTTAAAAAT
      Oedogonium_angustistomum  ATGAGTTTACAAATTTGTATAATGACACCTGAACGTCTATTTTGGAATGGCCAATCTGATGAAATTATTTTACCTACTAATACAGGTGAAATGGGAGTTTTAAAAAATCACGCTCCAATTATTACTGGATTAGATGTAGGTGCAATGTTACTCCGT------------------ACAGCACAAGGGTGGAATTCTTTTGCAATTATGGGTGGATTTGGAATTATAGGACAAAATCGTGTAATTTTATTAGTGAATGAGGCTGAATTCCCAGAAACGATTGACCCGCAGGAAGCAGAGAATGTACTATTAAATGCTAAAACAAATTTAGAACAAGCTCAAGGTATAAAACAAAGAGTTGAAGCAAATTTTGCATTTAAACGTGCTAAAGCTCGCTATCAAGTTGTTAAAAAT
          Oedogonium_cardiacum  ATGAGTTTACAAATTTGTATAATGACACCTGAACGTTTATTTTGGAATGGCGAATCTGATGAAATCATTTTACCTACTAATACTGGTGAAATGGGGGTTTTAAAAAACCATGCTCCAATTATTACTGGATTAGATGTAGGTGCAATGTTAATACGT------------------ACAGCGCAAGGATGGAATTCTTTTGCAATTATGGGTGGTTTTGGCATTATAGGACAAAATCGTGTAATTTTATTAGTTAATGAAGCTGAATTCCCAGAAACGATCGATCCACAAGAAGCAGAAAATGTACTACTAACTGCTAAAACGAATTTAGAACAAGCTCAAGGTACAAAACAAAGAGTTGAAGCAAATTTTGCCTTTAAACGTGCTAAAGCTCGCTATCAAGTTGTTAAAAAT
        Oogamochlamys_gigantea  ATGAGTTTACAGATTTCAATTTTAACTCCTGAACGTCCTTTTTGGAATGGTCAAGCAGAAGAAATTATTTTACCAACAGAAAGTGGAGAGATGGGTGTTTTAAAAAATCACGCTCCCATAATAACGGGTTTAGACGTTGGTGCTATGTTAATCCGC------------------ACTAAAGAAGAATGGAATTCCTATGCTATTATGGGGGGGTTTGCACTTGTTAAACAGAATCAAGTTACTATTTTAGCTAATGAAGCTGAATCAGCTGAAAATATAAATTCGGAAGAAGCAAAAAATGCTTTTGAAATAGCAAAAACTAATTTAGAAAAAGCTGAAGCTGTCAAAGAAAAAGTTGAAGCAAATTTTACATATAAAAGAGCAAAAGCTCGTTTTCAAGTTGTTAAAGTT
        Ourococcus_multisporus  ATGAGTCTACAAATTTCTATTTTAACTCCAGAACGTCCATTTTGGAACGGTCAAGCTGAAGAAATTATTCTTCCAACAGAAACAGGTGAAATGGGTGTTTTGAAAAATCACGCGCCAATTATCACAGGGTTAGACGTGGGTGCAATGCTTATTCGT------------------ACAAAAGAACAATGGAGTTCGTTTGCTATTATGGGTGGTTTTGCAGTTGTTAAACGCAATCAAGTAACTATTTTAGCAAATGAAGCCGAAGCTTCAGAAACAATTGATTCTGAAGAAGCAAAAAATGCATTTGAAACTGCAAAAGCAAACCTAGAAAAAGCGGAAGGTGTAAAACAAAAAGTCGAAGCAAATTTTGCATTCAAACGAGCAAAAGCTCGATTCCAAGTGGTTAAAGTT
         Palmellopsis_texensis  ATGAGTTTACAAATTTCAATTTTAACTCCAGAACGTCCTTTTTGGAATGGTCAAGCAGAAGAAATTATTTTACCAACAGAAACGGGCGAAATGGGTGTTTTAAAAAATCACGCACCTATTATTACTGGTTTAGATGTTGGTGCTATGTTAATTCGT------------------ACTAAAGAAGAATGGAATTCATATGCAATTATGGGTGGTTTTGCTTTAGTAAAACAAAACCAAGTAACAATTTTAGCTAACGAAGCAGAATCAGCCGAAAGTATTGATCCAGAAGCAGCAAAAACTGCTTTTGATGTTGCTAAAACAAACTTAGAAAAAGTACAAGGTGTTAAAGAAAAAGTCGAAGCTAATTTTAGCTATAAACGTGCTAAAGCACGCTATCAAGTTGTTAAAGTC
       Parallela_transversalis  ATGAGTTTACAAATATCTATTCTTACTCCAGAACGTCCATTTTGGACAGGTGAAGCTGAAGAAATTGTCTTACCTACAGAAACGGGAGAAATGGGCGTGTTAAAAAACCATGCTCCAATTATTACAGGCCTTGATGTAGGAGCTATGTTAGTTCGC------------------ACAAAAGAACAGTGGAATTCTTTTGCAATTATGGGTGGATTTGCTGTAGTAAAAAAAAATAAAGTAACAATATTAGCTAACGAGGCAGAATCAGCTGATACAATAGATGCTGAAGAAGCGAAATCTGCTTTTGATACAGCAAAAGGAGCACTTGAAAGTGCAGAAGGTGTGAAAGCAAAAGTTGAAGCTAACTTTGCTTTTAAACGAGCAAAAGCTCGTTTTCAAGTAATTAAGGTA
             Pediastrum_duplex  ATGAGTTTACAAATTTCAATTTTAACTCCAGAACGTCCTTTTTGGAATGGTCAAGCAGAAGAAATTATTTTACCTACAGAAACTGGAGAAATGGGTGTTTTAAAAAACCATGCTCCAATTATTACTGGATTAGATGTTGGTGCTATGTTAATTCGC------------------ACTAAAGAACAATGGAATTCTGTAGCAGTAATGGGAGGCTTTGCAGTTGTAAAAAGAAATCAAATTACAATTTTAGCAAACGAAGCAGAAGCTGCTGAAACAATTGATGCTGATGAAGCTAAAAATGCTTTTGAAATTGCAAAACAAAATTTAGAAACAGCAGAAGGTGTAAAACAAAAAGTTGAAGCAAATTTTGCTTTTAAACGTGCAAAAGCTCGTTACCAAGTTGTAAAAGTT
         Phacotus_lenticularis  ATGAGTTTACAAATTTCAATTTTAACACCAGAACGTCCTTTTTGGAATGGTCAAGCTGAAGAAATTATTTTACCTACTGAAACTGGTGAAATGGGTGTTTTAAAAAACCACGCACCAATTATTACTGGTTTAGATGTTGGTGCCATGCTTATTCGT------------------ACAAAAGAAGAATGGAGCTCATATGCAATTATGGGTGGTTTTGCTTTAGTAAAACAAAACCAAGTAACAATTTTAGCAAATGAAGCTCAATCGTCTGAAAGTATTGATGCTGAAGAAGCAAAAACTGCTTTTGAAACAGCAAAAACTAATTTAGAAAAAGCAGAAGGTGTTAAAGAAAAAGTAGAAGCAAATTTTGCTTATAAGCGTGCAAAAGCACGTTTCCAAGTTGTTAAAGTT
            Pleodorina_starrii  ATGAGTTTACAAATTTCTATTTTAACACCGGAAAGACCTTTTTGGAATGGTCAAGCTGATGAAATTATTTTACCAACAGAAACAGGTGAAATGGGTGTTTTAAAAAATCATGCCCCGATTATTACAGGTTTAGATGTAGGTGCTATGCTTATTCGTGGTGGTCAAGCTTCAGGTTCGAAAGATGAATGGAACTCGTATGCTATTATGGGTGGTTTTGCTTTAGTAAAACAAAATCAAGTAACAATTTTAGCAAATGAAGCTGTTTCAGCTGAAAATATTAACCCGGAAGAAGCTAAAGAAGCTTTTGAATCAGCAAAAGCAAATTTAGAAAAAGCAGAAGGTGTTAAAGAAAAAGTAGAAGCAAATTTCGCGTATAAACGTGCTAAAGCACGTTACCAAGTTGTAAAAGTA
        Protosiphon_botryoides  ATGAGTTTACAAATTTCAATTTTAACACCTGAACGTCCTTTCTGGAATGGTCAAGCTGAAGAAATTATTCTTCCAACTGAAACAGGTGAAATGGGTGTTTTAAAAAATCACGCACCTATTATTACAGGTTTAGATGTTGGTGCTATGTTAATTCGT------------------TCTAACCAAGAATGGAATTCTTATGCTATCATGGGTGGTTTTGCTTTAGTAAAACAAAACGTTGTAACAATTTTAGCGAACGAAGCACAATCTTCTGAAAACATTGATCCAGAAGAAGCTAAAAATGCTTTTGAAACTGCAAAAAATAATTTAGAAAAAGCAGAAGGTGTTAAAGAAAAAGTAGAAGCTAACTTTGCATACAAACGTGCTAAAGCACGTTTCCAAGTTGTAAAAGCT
Pseudomuriella_schumacherensis  ATGAGTTTACAAATTTCTATTTTAACTCCTGAACGCCCTTTTTGGACTGGTCAAGCAGAAGAAATTATTTTACCAACTGAAACAGGAGAAATGGGTGTTTTAAAAAATCACGCGCCTATTATTACTGGTTTAGACGTAGGGGCTATGCTTGTACGT------------------ACAAAAGATGAATGGAATTCGTTTGCAATTATGGGCGGATTTGCTGTTGTTAAAAAAAATAAAGTAACAATTTTAGCAAATGAAGCGGAATCTGCAGAAAAAATTGACACTGATGAAGCAAAAAATGCTTTTGAAAGTGCAAAAATGAATTTAGAATCAGCTGAAGGAGTTAAACAAAAAGTTGAAGCAAATTTTGCTTTCAAACGAGCAAAAGCGCGTTATCAAGTTGTTAAAGTT
            Rotundella_rotunda  ATGAGTTTACAAATCTCTATTTTAACTCCAGAAAAACCTTTTTGGAATGGGCAAGCGGAAGAAATTATTTTACCAACGGAAACTGGAGAAATGGGTGTTTTAAAAAATCACGCTCCTATTATTACAGGTTTAGATGTTGGTGCTATGTTAGTAAGA------------------ACAAAAGACCAATGGAGTTCTTTTGCTCTTATGGGTGGGTTTGCTGTCGTTAAACGTAATGTAGTAACAATTTTAGCAAATGAAGCTGAATCCGCAGAAAGTATTGATGCTGAAGAAGCAAAAACTGCTTTTGAACGTTCAAAAGAAAATTTAGAAAAAGCAGAAGGCGTTAAACAAAAAGTAGAAGCAAACTTTGCTTTTAAACGTGCAAAAGCTCGTTACCAAGTAGTTAAAGTA
          Scenedesmus_obliquus  ATGAGTTTACAAATTTCAATTTTAACACCAGAAAAACCATTTTGGAATGGACAAGCAGAAGAAATTATTCTACCAACAGAAACAGGAGAAATGGGTGTTTTAAAAAATCACGCACCTATTATTACTGGTCTTGATGTAGGAGCAATGTTAGTTCGT------------------ACAAAAGAAGAATGGAATTCTTATGCTTTAATGGGTGGTTTCGCTGTTGTAAAAAAAAATAAAGTAACAATTTTAGCAAATGAAGCAGAATCAGCAGAAACTATTGATGCTGAAGAAGCTAAAAATGCTTTTGAAATTGCAAAAGGAAATTTAGAAAAAGCAGAAGGCGTTAAACAAAAAGTTGAAGCAAATTTTGCATATAAAAGAGCAAAAGCTCGTTTTCAAGTTGTAAAAGTT
        Schizomeris_leibleinii  ATGAGTTTACAAGTTTGTGTTATGACTCCAGAACGTATTTTTTGGAATGGTCAATCAGAAGAAATTATTCTTCCTACAAATACAGGTGAAATGGGTGTTTTAAAAAACCATGCTCCTATTATTACAGGTTTAGACGTAGGTGCAATGTTAATTCGT------------------ACTGAGAAAGGTTGGACTTCTGTTGCTATTATGGGTGGTTTTGGTATTGTTGGTCAAAATCGAGTTATATTATTAGTGAATGAAGCTGAATCTGCAGATACAATTAATGCAGAACAAGCTGAAAATGATTTTACTCAAGCAAAAGAAAAATTAGAACAAGCTCAAACTACAAAACAACGTGTGGAAGCAAACACTATTTTTAAAAGAGCAAAAGCTAGATATCAAGTAGTAAAAAAT
        Spermatozopsis_similis  ATGAGTTTACAAATTTCTATTTTAACACCTGAACGTCCTTTTTGGAATGGTGAAGCTGAAGAACTTATTCTTCCTACAGAAACAGGTGAAATGGGTGTGTTAAAAAACCACGCGCCAATTATTACAGGTTTAGATGTAGGAGCTATGCTAATTCGT------------------ACAAAAGAAAAATGGAGTTCATTTGCGGTTATGGGTGGCTTTGCTGTAGTAAAAAATAATGTTGTAACAATTTTAGCAAATGAGGCAGAAGCTTCAGCAACAATTAACGCAGATGCAGCAAAAGCAGCATTTGACACAGCAAAAGATAATTTAGAAAAAGCAGAAGGTGTTAAACAAAAAGTTGAAGCAAATTTTGCTTTTAAACGTGCTAAAGCTCGTTTCCAAGTAGTAAAAGTT
     Stephanosphaera_pluvialis  ATGAGTTTACAAATTAATATTTTAACACCTGAACGCCCATTTTGGAGTGGTCAAGCTGAAGAAATTATTCTACCGACAGAAACAGGTGAAATGGGTGTTTTAAAAAATCACGCCCCAATTATTACAGGTTTAGACGTAGGTGCAATGTTAATACGT------------------ACAAATCAAGAATGGAATTCATACGCCATTATGGGTGGTTTTGCTTTAGTAAAGCAAAACCTTGTAACAATTTTAGCAAACGAAGCACAATCTTCTGAAAATATTGATCCAGAAGAAGCTAAAAATATGTTTGAAACTGCAAAAACAAATTTAGAAAAGGCAGAAGGTGTTAAAGAAAAAGTTGAAGCTAACTTCGCATACAAACGCGCTAAAGCACGTTTTCAAGTTTGTGCGAGT
      Stigeoclonium_helveticum  ATGAGTTTACAAGTTTGTGTTATGACTCCAGAAAGAATTTTTTGGAATGGACAGTCAGAAGAAATTATTTTACCTACTAATACTGGGGAAATGGGAGTATTAAAAAATCATGCTCCTATTATAACTGGTTTAGATGTTGGTGCAATGTTAATTCGT------------------ACTGAAAAAGGTTGGACGTCAGTAGCTATTATGGGTGGATTTGGTATAGTAGGTCAGAATCGTGTTATATTACTTGTTAACGAAGCTGAATCTGCAGACACAATTAATGCTGAACAAGCAGAATCTGATTTTAATAGTGCTAAAGAAAAATTAGAACAAGCTCAAAGTACAAAACAACGTGTTGAAGCTAATACACAATTCAAACGTGCAAAAGCTAGATATCAAGTGGTTAAAAAT
    Treubaria_triappendiculata  ATGAGTTTACAAATTTCAATCTTAACACCTGAACGTCCTTTTTGGAATGGACAAGCAGAAGAAATTATTTTACCTACTGAAACTGGGGAAATGGGTGTTCTTAAAAACCATGCTCCTATTATAACAGGTTTAGATGTTGGAGCTATGTTAGTTAGA------------------ACTAAAGATCAATGGAATTCTTTTGCTATTATGGGAGGTTTCGCAGTAGTAAAAAATAATTTAGTTACTATTTTAGCTAATGAAGCTGAATCAGCTTCTACAATTGATCCAGAAGATGCTAAAAATGCATTTGAAAACGCAAAAAATAATTTAGAAAATGCTGAAGGAATTAAACAAAAAGTAGAAGCTAATTTCATTTTTAAACGAGCTAAAGCTCGTTTTCAAGTTATAAAAGTA
            Trochiscia_hystrix  ATGAGTTTGCAAATTTCAATTTTAACACCGGAGCGTCCTTTTTGGAATGGCCAAGCAGAAGAAATTATTTTACCAACTGAAACAGGCGAAATGGGTGTTCTTAAAAACCATGCTCCAATTATAACAGGCTTAGATGTTGGAGCTATGTTAGTTAGA------------------ACTAAAGAAGAATGGAATTCTTTTGCTGTTATGGGAGGTTTTGCTGTAGTAAAAAATAATTTAGTGACTATTTTAGCTAATGAAGCTGAATCAGCATCTACAATAGATCCAGAAGAAGCTAAAACTGCTTTTGAAGATGCAAAAAATAATTTAGAAAAAGCTGAAGGAATTAAACAAAAAGTAGAAGCTAATTTTATTTTTAAACGAGCTAAAGCTCGTTATCAAGTTATAAAAGTA
                    Uronema_sp  ATGAGTTTACAAGTTTGTGTTATGACTCCAGAACGTATTTTTTGGAATGGTCAATCGGATGAAATTATTTTACCAACTAATACAGGTGAAATGGGTGTTTTAAAGAACCATGCTCCTATTATTACAGGTTTAGATGTAGGTGCAATGTTAATTCGT------------------ACTGATAAAGGTTGGACATCTGTAGCTATTATGGGTGGCTTTGGTATTGTTGGTCAAAATCGCGTAATTTTACTTGTTAATGAAGCTGAATCTGCAGAAACAATTAATGCTGATCAAGCAGAAGCAGATTTTGCTAATGCTAAAGAAAAATTAGAACAAGCTCAAAGTACAAAACAACGTGTAGAAGCTAATACACAATTTAAACGTGCAAAAGCAAGATATCAAGTAGTAAAAAAT
                Volvox_carteri  ATGAGTTTACAAATTTCTATTTTAACACCAGAAAGACCTTTTTGGAATGGTCAAGCTGATGAAATTATTTTACCAACAGAAACAGGTGAAATGGGTGTTTTAAAAAATCATGCGCCTATTATTACAGGGTTAGATGTTGGTGCTATGCTTATCCGTGGTGGTCAAGCTACAGGTTCAAAAGATGATTGGAACTCTTATGCTATCATGGGTGGTTTTGCGTTAGTGAAACAAAATCAAGTAACAATTTTAGCAAATGAAGCTGTTTCAGCTGAAAACATTAACCCGGAAGAAGCTAAAGAAGCTTTTGAATCAGCAAAAGTAAATTTAGAAAAAGCAGAAGGTGTTAAAGAAAAAGTAGAAGCAAATTTTGCTTATAAACGTGCTAAAGCACGTTACCAAGTCGTAAAAGTA
            Carteria_crucifera  ATGAGTTTACAAGTTTCTATTTTAACACCAGAACGCCCTTTTTGGAATGGTCAAGCTGAAGAAATTATATTACCAACAGAAACAGGTGAAATGGGTGTATTAAAAAATCACGCCCCTATTATTACAGGTTTAGATGTCGGTGCTATGTTAATTCGT------------------ACAAAAGACCAATGGAGTTCATTTGCTATTATGGGTGGTTTTGCACTAGTAAAAAAAAATGTAGTAACTATCTTAGCAAATGAAGCAGAGTCAGCTGAAACAATAAATCCAGAAGAAGCAAAAGCGGCGTTTGAAACATTAAAAAATAATCTTGAAAAAGCCGAAGGTACTAAACAAAAGGTAGAAGCTAATTTTGCTTATAAACGTGCTAAAGCAAGATTCCAAGTTGTTAAAAAA

    ;
end;


begin mrbayes;
    charset firstsecond = 1-.\3 2-.\3;
    charset third = 3-.\3;
    partition mine = 2: firstsecond, third;
    set partition=mine autoclose=yes;
    lset applyto=(all) nst=6 ngammacat=4 rates=invgamma;
    prset applyto=(all) statefreqpr=dirichlet(1) ratepr=variable pinvarpr=uniform(0,1) brlenspr=Unconstrained:GammaDir(1.0,0.1,1.0,1.0) shapepr=exponential(1.0);
    unlink shape=(all) statefreq=(all) revmat=(all);
    mcmc ngen=6250000 samplefreq=500 printfreq=1000 starttree=random nruns=2 nchains=2 savebrlens=yes filename=atpE;
    sump relburnin=yes burninfrac=0.2;
    sumt relburnin=yes burninfrac=0.2;
end;
