# Supplementary material for: Order, please! Uncertainty in the ordinal-level classification of Chlorophyceae
Source: PeerJ. 2019 May 15;7:e6899. doi: 10.7717/peerj.6899 (PMC6525593; doi:10.7717/peerj.6899)
Supplement: Supplemental Information 1 — This compressed folder contains untrimmed, masked alignments for individual chloroplast genes (subfolder nexus), as well as trimmed alignments with appropriate analysis blocks and the consensus trees resulting from these single-gene and concatenated analyses (MrBayes subfolders). Supplementary methods with associated references are included in the SupplementaryMethods.txt file. SVDquartets, BaliPhy, PhyloBayes and RAxML analysis files are in separate subfolders, with their respective resulting tree files. Files associated with MrBayes analysis of the 1st and 2nd positions and the analysis of the 3rd positions are placed in the subfolders 1st_and_2nd_positions_only and 3rd_positions_only, respectively. The 18Splastid_combined subfolder contains the MrBayes analysis materials (alignment and consensus tree) for the analysis including nucleotide plastid data as well as 18S nucleotide data. Documentation, trees and scripts used to create Fig. 3 are included in the “Figure3” subfolder, and documentation for and full results of Treespace analyses are in the “Treespace” subfolder. The results of the AU topology tests are included in a Word document. [file peerj-07-6899-s008.zip › supplementary_alignments_trees/mrbayes_nt_alignments_trees/petB-stripped.nex]

#nexus

begin data;
    dimensions ntax=68 nchar=645;
    format datatype=dna gap=-;
    matrix
                 Ankyra_judayi  ATGAGTAAAGTTTATGACTGGTTTGAAGAACGTTTAGAAATTCAAGCAATTGCAGATGATATTTCAAGTAAGTATGTACCACCACATGTAAATATTTTTTATTGTTTAGGTGGTATTACATTTACTTGTTTTCTTGTGCAAGTTGCTACAGGTTTTGCAATGACATTCTATTACCGACCAACTGTAGCAGAAGCGTTTGCTTCAGTTGAATATATTATGACAGAAGTTAATTTTGGATGGTTAATCAGATCAATTCACCGTTGGTCTGCTTCAATGATGGTACTTATGATGGTTTTACATGTTTGTCGTGTTTATTTAACTGGTGGATTCAAAAGACCACGTGAATTAACTTGGGTTACAGGTGTTATTATGGCAGTTTGTACTGTATCATTTGGTGTAACAGGTTACTCTTTACCTTGGGACCAAATTGGTTACTGGGCGGTTAAAATTGTTACAGGTGTACCTGAAGCAATTCCAGGAGTTGGTAGTGCGCTTGTAGAACTATTACGAGGTGGTGTGGGTGTAGGACAATCTACTTTAACTCGTTTTTATAGTTTACATACTTTTGTTCTTCCATTATTAACTGCTGTTTTCATGCTTATGCACTTCTTAATGATTAGAAAACAAGGTATTTCTGGACCTCTA
        Atractomorpha_echinata  ATGAGTAAAGTTTATGACTGGTTTGAAGAACGTTTAGAAATTCAATCAATTGCTGATGATATTTCAAGTAAATATGTACCACCTCATGTAAATATTTTTTATTGTTTAGGTGGTATTACATTTACTTGTTTCTTAGTACAGGTTGCTACAGGGTTTGCAATGACATTTTATTATCGACCAACAGTAGCAGAAGCTTTTGCTTCTGTTGAATATATTATGACAGAAGTTAATTTTGGATGGTTAATTCGATCAATTCATCGTTGGTCTGCATCAATGATGGTACTTATGATGATTTTACACGTTTGTCGAGTTTATTTAACTGGTGGTTTTAAAAAACCACGTGAATTAACTTGGGTTACAGGTGTTATTATGGCAGTATGTACTGTATCTTTTGGTGTAACGGGCTATTCATTACCTTGGGACCAAATTGGGTACTGGGCTGTTAAAATTGTTACTGGTGTACCAGAAGCTATTCCAGTAGTAGGTAGTGCACTTGTAGAGTTATTACGAGGTGGTGTAGGTGTAGGCCAAGCAACTTTAACTCGTTTCTACAGTTTACATACTTTCGTTCTTCCTCTATTAACAGCTGTTTTCATGCTTATGCACTTTTTAATGATCAGAAAACAAGGTATTTCTGGTCCACTA
      Borodinellopsis_texensis  ATGAGTAAAGTTTATGATTGGTTTGAAGAACGTCTTGAAATTCAAGCAATTGCTGATGACATTTCAAGTAAATATGTCCCGCCGCATGTAAATATCTTTTACTGTCTAGGAGGTATTACTTTTACTTGTTTCCTTGTTCAAGTTGCTACAGGGTTTGCAATGACTTTTTATTATCGACCTACAGTAGCTGAAGCTTTTGCTTCAGTTCAATACATTATGACAGATGTAAATTTTGGTTGGTTAATTCGTTCAATACACCGTTGGTCTGCAAGTATGATGGTTCTAATGATGGTTCTACATGTTTTCCGTGTTTATTTAACAGGTGGTTTTAAAAGACCTAGAGAATTAACATGGGTGACAGGTGTAATTATGGCCGTATGTACCGTTTCTTTTGGTGTAACTGGATACTCTTTACCGTGGGACCAAATTGGATATTGGGCCGTTAAAATTGTAACAGGTGTACCTGAAGCAATTCCTGTAGTAGGGGCACCTCTTGTTGAATTATTACGTGGAGGTGTTGGGGTAGGACAATCTACTTTAACACGTTTCTATAGTTTACATACTTTTGTTTTACCTTTACTAACTGCTGTATTTATGTTAATGCACTTCTTAATGATTAGAAAACAAGGGATTTCAGGTCCTCTA
          Bracteacoccus_aerius  ATGAGTAAAATTTATGACTGGTTCGAAGAGCGTTTAGAAATTCAATCTATTGCAGACGATATTACTAGTAAGTATGTTCCGCCACATGTTAATATTTTTTATTGTCTAGGTGGTATTACTTTTACTTGTTTTCTTGTTCAAGTCGCAACTGGCTTTGCTATGACTTTCTATTATCGCCCAACTGTTGCGGAAGCTTTTGCTTCAGTTCAATATATTATGACAGAAGTAAATTTTGGATGGTTAATTCGTTCAATCCATCGCTGGTCAGCTAGTATGATGGTATTGATGATGATTTTACACGTTTTCCGCGTATATTTAACGGGTGGTTTCAAAAAACCAAGAGAAAGTACTTGGGTTACAGGTGTTATTATGGCAGTTTGTACAGTTTCTTTTGGTGTAACAGGTTATTCATTACCTTGGGACCAAATTGGTTATTGGGCTGTTAAAATCGTAACAGGTGTGCCTGAAGCTATTCCAGTAGTTGGTTCACCTCTAGTAGAACTATTACGTGGTGGTGTAGGTGTAGGACAAGCTACTTTAACGCGTTTCTATAGTTTACACACTTTTGTATTACCTTTATTAACTGCAGTATTTATGCTAATGCACTTCTTAATGATCAGAAAACAGGGTATTTCTGGACCGCTA
       Bracteacoccus_giganteus  ATGAGTAAAATTTATGACTGGTTTGAAGAACGTTTAGAAATTCAATCTATTGCAGATGATATTACTAGTAAATACGTACCACCGCATGTAAACATCTTTTACTGTCTGGGTGGTATTACTTTTACTTGTTTTTTAGTACAAGTAGCGACTGGTTTTGCTATGACTTTCTATTATCGCCCGACTGTCGCTGAAGCTTTTGCTTCTGTTCAATATATCATGACAGAAGTGAATTTTGGATGGTTAATTCGTTCTATTCACCGTTGGTCAGCTAGTATGATGGTATTGATGATGATTTTACACGTTTTCCGTGTATATTTAACGGGAGGTTTTAAAAAACCACGAGAAAGCACTTGGGTTACTGGTGTTATTATGGCCGTTTGTACTGTTTCTTTCGGTGTTACAGGGTATTCATTACCTTGGGACCAGATCGGTTACTGGGCCGTTAAAATCGTAACAGGTGTACCTGAAGCTATTCCAGTGGTTGGTTCGCCTTTAGTAGAATTATTACGTGGTGGTGTAGGTGTAGGACAATCTACTTTGACGCGTTTCTATAGTTTACACACTTTCGTATTACCTTTATTAACTGCAGTATTTATGTTGATGCATTTCTTAATGATCAGAAAACAAGGGATTTCTGGACCTCTA
           Bracteacoccus_minor  ATGAGTAAAATTTATGATTGGTTTGAAGAGCGTTTAGAAATTCAATCTATTGCAGACGACATTACTAGTAAATACGTACCACCCCACGTTAATATTTTTTATTGTCTAGGTGGTATTACTTTTACTTGCTTTTTAGTACAAGTAGCGACTGGTTTTGCTATGACTTTTTATTACCGTCCGACTGTCGCTGAAGCTTTTGCTTCAGTTCAATATATCATGACAGAAGTGAATTTTGGATGGTTAATTCGTTCGATTCACCGTTGGTCAGCTAGTATGATGGTATTAATGATGATTTTACACGTTTTCCGCGTGTATTTAACAGGTGGTTTTAAAAAACCACGAGAAAGTACTTGGGTTACTGGTGTTATTATGGCAGTTTGTACTGTTTCATTCGGTGTAACGGGATATTCATTACCTTGGGACCAAATTGGTTATTGGGCCGTTAAAATCGTAACAGGTGTACCTGAAGCTATTCCAGTAGTTGGATCACCTTTAGTAGAATTATTACGTGGTGGCGTAGGCGTAGGACAAGCCACTTTAACACGTTTCTATAGTTTACACACTTTCGTATTACCTTTATTAACTGCAGTATTTATGTTAATGCATTTCTTAATGATTAGAAAACAAGGGATTTCTGGACCTCTA
         Carteria_cerasiformis  ATGAGTAAAGTTTATGATTGGTTTGAAGAACGTTTAGAAATTCAATCAATAGCAGATGATATTACAAGTAAATATGTACCACCCCATGTTAATATTTTTTATTGTTTAGGAGGGATTACTTTTACTTGTTTTTTAGTTCAAGTAGCTACTGGTTTTGCTATGACATTCTATTATCGCCCTACAGTTGCTGAAGCTTTTGCTTCTGTTCAATATTTAATGACAGACGTAAATTTTGGGTGGCTTATTCGTTCGATTCATAGATGGTCAGCTAGTATGATGGTTTTAATGATGATTTTACATGTTTTCCGTGTTTATTTAACGGGTGGCTTTAAAAGACCTCGTGAATTAACATGGGTGAGTGGTGTTATTATGGCTGTTTGTACTGTTTCTTTTGGTGTAACTGGGTATTCTTTACCATGGGATCAGATTGGTTATTGGGCCGTAAAAATCGTAACAGGTGTTCCTGAAGCTATCCCAGTAGTAGGAGGACCATTAGTAGAATTATTACGTGGTGGTGTTGGCGTTGGACAAGCAACATTAACTCGTTTTTATTCTTTACATACTTTTGTATTACCTTTATTAACAGCTGTTTTTATGTTAGCTCATTTTTTAATGATTAGAAAACAAGGAATTTCTGGTCCTTTA
           Carteria_sp_SAG_8_5  ATGAGTAAAATTTATGATTGGTTTGAAGAGCGTCTTGAAATTCAAGCAATTGCCGACGATATTTCTAGTAAATACGTTCCGCCACACGTTAACATCTTTTACTGTATCGGTGGTATTACATTCACTTGTTTCTTAGTACAAGTAGCAACAGGTTTTGCAATGACTTTCTACTATCGCCCAACTGTAGCTGAAGCTTTTGCATCTGTACAATATCTTATGACAGACGTGAATTTTGGATGGTTAATTCGTTCAATTCACCGTTGGTCTGCTAGTATGATGGTTCTTATGATGATTTTACACGTTTTCCGTGTTTATTTAACAGGTGGATTCAAAAAACCTAGAGAATTAACTTGGGTAACTGGTGTAATCATGGCTGTTTGTACTGTTTCTTTTGGTGTTACAGGGTATTCATTACCATGGGACCAAGTAGGTTACTGGGCTGTTAAAATTGTAACAGGTGTACCTGAAGCAATTCCAGTTGTAGGTGGACCACTAGTTGAATTACTTCGTGGTGGTGTTGGTGTTGGTCAAGCAACATTAACACGTTTCTATAGTTTACACACTTTTGTATTACCATTATTAACAGCTGTATTTATGTTAATGCACTTCTTAATGATTCGTAAACAAGGGATTTCAGGTCCTCTA
      Chaetopeltis_orbicularis  ATGAGCAAAGTTTATGATTGGTTTGATGAACGTTTAGAACTTCAAGCTATTGCTGATGATATTTCAAGTAAATATGTTCCACCACATGTGAATATTTTTTACTGTCTTGGTGGTATTACATTTACTTGTTTCCTTGTTCAAGTAGCAACAGGATTTGCTATGACTTTCTACTACCGTCCAACAGTAGCAGAAGCATTTGTTTCAGTACAATACATTATGACTGATGTAAATTTTGGTTGGTTAATCCGTTCAATTCACCGTTGGTCAGCTAGTATGATGGTTCTTTCAATGATTTTACACGTTTTCCGTGTTTACTTAACAGGTGGTTTTAAAAGACCTCGTGAGTTAACATGGTCAACAGGTGTTATTATGGCGGTTTGCACAGTATCATTTGGCGTAACTGGTTACTCGCTTCCTTGGGATCAGGTTGGTTATTGGGCTGTGAAAATCGTAACTGGTGTACCTGATGCTATTCCTGTTGTTGGGCCAACTATTGTAGAACTTCTTCGTGGTAGTGTAGGCGTAGGTCAAGCAACATTAACACGTTTCTATAGTCTTCACACATTTGTACTTCCACTTTTAACAGCAGTATTTATGTTGATGCACTTCTTAATGATCCGTAAACAAGGTATTTCAGGTCCACTT
     Characiochloris_acuminata  ATGAGTAAAATTTATGATTGGTTTGAAGAACGTTTAGAAATTCAAGCAATTGCTGATGATATTACAAGTAAATATGTTCCACCTCACGTGAATATTTTCTATTGTATTGGTGGTATTACGTTTACATGTTTCCTTGTTCAAGTAGCAACTGGTTTTGCTATGACTTTTTATTATCGTCCTACTGTAGCAGAAGCTTTTGCTTCTGTACAATATATTATGACTGATGTAAACTTTGGTTGGTTAATTCGTTCAATTCACCGTTGGTCAGCTAGTATGATGGTACTAATGATGATTTTACACGTATTCCGAGTATATTTAACAGGTGGTTTTAAACGTCCACGTGAATTAACATGGGTTACTGGTGTTATTATGGCCGTTTGTACTGTATCGTTCGGTGTAACAGGATATTCTTTACCATGGGATCAGATTGGATACTGGGCTGTTAAAATTGTAACTGGGGTTCCTGAAGCTATTCCAGTTGTTGGTGGTCCTCTAGTAGAACTATTACGTGGTGGTGTTGGTGTTGGTCAAGCAACTTTAACACGTTTTTATAGTTTACATACTTTCGTTTTACCTTTATTAACAGCTGTGTTTATGTTAATGCACTTCTTAATGATTCGTAAACAAGGTATTTCAGGTCCTCTT
       Chlamydomonas_applanata  ATGAGTAAAATTTACGATTGGTTCGAAGAACGTTTAGAAATCCAAGCAATTGCGGATGATATTACAAGTAAATATGTTCCACCACATGTAAACATTTTCTACTGTATCGGTGGTATTACATTTACATGTTTCTTAGTTCAAGTAGCAACAGGTTTCGCTATGACTTTCTACTACCGTCCAACTGTAGCAGAAGCTTTTGCATCTGTTCAGTACTTAATGACAGACGTTAACTTTGGTTGGTTAATCCGTTCAATTCACCGTTGGTCAGCTAGTATGATGGTATTAATGATGGTTTTACACGTATTCCGTGTATACTTAACAGGTGGTTTCAAACGTCCTCGTGAGTTAACATGGGTAACAGGTGTTATTATGGCGGTATGTACTGTATCATTCGGTGTTACAGGTTACTCATTACCATGGGACCAAGTAGGTTACTGGGCTGTTAAAATTGTAACAGGTGTACCAGAAGCTATCCCAGGTATTGGTGGTCCATTAGTTGAATTATTACGTGGTGGTGTAGGTGTAGGCCAAGCAACATTAACACGTTTCTACAGTTTACATACATTTGTTTTACCTTTATTAACAGCTGTATTTATGTTAATGCACTTCTTAATGATTCGTAAACAAGGTATTTCAGGTCCTCTA
         Chlamydomonas_nivalis  ATGAGTAAAGTTTACGACTGGTTTGAAGAACGTTTAGAAATTCAATCAATTGCTGATGATATTAGTAGTAAATATGTTCCACCGCATGTTAATATTTTTTATTGTTTAGGTGGCATTACTTTTACGTGTTTTTTAGTTCAAGTTGCAACAGGCTTTGCTATGACTTTTTATTATAGACCAACCGTAGCAGAAGCTTTTGCATCTGTTCAATATATAATGACTGATGTTAATTTTGGTTGGTTAATTCGATCTATTCATCGTTGGTCAGCAAGCATGATGGTTTTAATGATGATTTTACATGTTTTCCGTGTTTACTTAACTGGTGGTTTTAAAAAACCACGTGAGTTAACATGGGTAAGTGGGGTTATTATGGCTGTATGTACGGTTTCTTTTGGGGTAACAGGTTATTCATTACCTTGGGACCAAATTGGATATTGGGCTGTTAAAATTGTTACAGGTGTTCCTGAAGCTATTCCTGTTATTGGTGGGCCTTTAGTAGAACTATTAAGAGGTGGTGTTGGCGTTGGCCAAAGTACATTAACGCGTTTTTATAGTCTTCATACTTTTGTATTACCATTAGCAACTGCTGCTTTTATGTTAATGCATTTCTTAATGATCAGAAAACAAGGTATTTCAGGACCACTA
        Chlamydomonas_peterfii  ATGAGTAAAGTTTATGATTGGTTTGAAGAACGTTTAGAAATTCAATCGATTGCAGATGATATCACTAGTAAATACGTTCCTCCACATGTTAATATTTTCTATTGTATTGGTGGTATTACATTCACTTGTTTCTTAGTTCAAGTAGCAACTGGTTTTGCTATGACATTCTACTACCGTCCAACAGTAGCAGAAGCTTTTGCATCTGTTGAATACATTATGACAGATGTTAACTTCGGTTGGTTAATTCGTTCAATCCACCGTTGGTCAGCTAGTATGATGGTATTAATGATGGTATTACACGTATTCCGTGTATACTTAACAGGTGGTTTCAAACGTCCTCGTGAGCTTACATGGGTAACAGGTGTTATTATGGCGGTATGTACAGTTTCTTTTGGTGTTACAGGTTATTCTTTACCGTGGGACCAAATTGGTTATTGGGCTGTTAAAATTGTAACTGGTGTACCTGATGCTATTCCTGTAATCGGTGCTCCTTTAGTAGAGTTATTACGTGGTGGTGTTGGTGTTGGTCAAGCCACTTTAACTCGTTTTTACAGTTTACATACATTTGTTTTACCATTATTAACAGCTGTATTTATGTTAATGCACTTCTTAATGATTCGTAAACAAGGTATTTCAGGTCCTCTA
     Chlamydomonas_reinhardtii  ATGAGTAAAGTATACGATTGGTTTGAAGAACGTTTAGAAATTCAAGCAATTGCTGATGATATTACAAGTAAATATGTTCCACCACACGTAAATATTTTCTACTGTATTGGTGGTATTACTTTTACATGTTTCCTTGTGCAAGTAGCTACTGGTTTTGCTATGACTTTCTACTACCGTCCAACAGTAGCAGAAGCTTTCGCATCAGTACAATACATTATGACTGATGTTAACTTTGGTTGGTTAATTCGTTCAATTCACCGTTGGTCAGCTAGTATGATGGTTCTTATGATGGTTTTACACGTTTTCCGTGTATATTTAACAGGTGGTTTCAAACGTCCACGTGAATTAACATGGGTTACAGGTGTAATCATGGCTGTATGTACAGTTTCTTTTGGTGTAACAGGTTATTCATTACCATGGGACCAAGTTGGTTACTGGGCGGTTAAAATTGTAACAGGTGTTCCTGATGCAATCCCAGGTGTTGGTGGTTTCATTGTTGAGTTATTACGTGGTGGTGTTGGTGTTGGTCAAGCAACTTTAACACGTTTCTACAGTTTACACACTTTCGTATTACCACTTTTAACAGCTGTTTTCATGTTAATGCACTTCTTAATGATTCGTAAACAAGGTATTTCAGGTCCTCTA
         Chlorococcum_tatrense  ATGAGTAAAATTTATGATTGGTTTGAAGAACGTTTAGAAATTCAATCTATTGCTGATGATATTACAAGTAAATATGTACCTCCACACGTAAATATTTTTTACTGTCTTGGTGGTATTACATTTACTTGTTTCTTAGTACAAGTTGCTACAGGTTTTGCAATGACTTTCTATTACAGACCTACTGTAGCTGAAGCTTTTGCATCTGTACAGTACTTAATGACTGATGTTAATTTTGGTTGGTTAATTCGCTCAATTCACCGTTGGTCAGCTAGTATGATGGTATTAATGATGATTTTACACGTATTCCGTGTTTATTTAACTGGTGGTTTTAAACGACCTAGAGAATTAACGTGGGTTAGTGGAGTTATCATGGCAGTATGTACAGTATCTTTTGGTGTAACAGGATATTCACTTCCATGGGACCAAGTAGGGTATTGGGCTGTAAAAATTGTTACTGGTGTACCAGAAGCTATTCCTGTAGTTGGTGGTCCTTTAGTTGAATTATTACGTGGTGGTGTTGGTGTTGGTCAATCAACACTTACTCGTTTCTATAGTTTACACACTTTTGTTCTACCTCTTTTAACTGCTGTTTTCATGTTAGCACACTTCTTAATGATTAGAAAACAGGGTATTTCAGGTCCACTA
       Chlorogonium_capillatum  ATGAGTAAAATTTACGATTGGTTCGAAGAACGTTTAGAAATTCAAGCTATTGCAGATGATATTTCAAGTAAATACGTTCCACCTCATGTAAACATTTTCTACTGTATTGGTGGTATTACATTTACATGTTTTTTAGTTCAAGTTGCAACTGGTTTTGCCATGACTTTCTACTATCGTCCAACAGTAGCAGAAGCATTTGCATCAGTTCAGTATTTAATGACTGATGTAAATTTTGGTTGGTTAATTCGTTCAATCCACCGTTGGTCAGCAAGTATGATGGTTCTTATGATGATTCTACACGTATTCCGTGTATACTTAACAGGAGGTTTCAAACGTCCTCGTGAATTAACATGGGTAACTGGAGTAATTATGGCTGTTTGTACAGTATCTTTTGGTGTTACTGGTTATTCATTACCTTGGGACCAAATCGGTTACTGGGCTGTTAAAATTGTAACAGGTGTACCTGAAGCTATTCCTGTTATTGGTGGTCCATTAGTAGAACTTTTACGTGGCGGTGTAGGTGTTGGTCAAGCAACATTAACACGCTTCTACAGTTTACACACATTTGTATTACCTTTATTAACAGCTGTATTCATGTTAATGCACTTCTTAATGATTCGTAAACAAGGTATTAGTGGTCCTCTA
         Chloromonas_perforata  ATGAGTAAAATTTATGATTGGTTTGAAGAACGTTTAGAAATTCAATCTATTGCTGATGATATTACAAGTAAATATGTACCTCCACATGTAAATATTTTTTACTGTCTTGGTGGTATTACATTTACTTGTTTCTTAGTACAAGTTGCTACAGGTTTTGCAATGACTTTCTATTACAGACCTACTGTAGCTGAAGCTTTTGCATCTGTACAGTACTTAATGACTGATGTAAATTTTGGTTGGTTAATTCGCTCAATTCACCGCTGGTCAGCTAGTATGATGGTATTAATGATGATTTTACACGTATTCCGTGTTTATTTAACTGGTGGTTTTAAACGACCTAGAGAATTAACATGGGTTAGTGGAGTTATCATGGCAGTATGTACAGTATCTTTTGGTGTAACAGGGTATTCACTTCCATGGGACCAAATTGGATATTGGGCTGTAAAAATTGTTACTGGTGTACCAGAAGCTATTCCTGTAGTTGGGGGTCCTTTAGTTGAATTATTACGTGGTGGTGTTGGTGTTGGTCAATCAACACTTACACGTTTCTATAGTTTACATACATTTGTTCTACCTCTTTTAACTGCTGTTTTCATGTTAGCACACTTCTTAATGATTAGAAAACAGGGTATTTCAGGTCCACTA
           Chloromonas_radiata  ATGAGTAAAGTTTACGACTGGTTTGAAGAACGTCTAGAGATTCAATCGATTGCTGATGATATAAGCAGTAAATATGTTCCACCTCACGTTAACATTTTTTATTGTCTAGGTGGAATTACATTTACTTGTTTTTTAGTACAAGTTGCAACAGGATTTGCAATGACTTTTTATTATAGACCAACAGTAGCCGAAGCTTTTGCTTCAGTTCAATACATTATGACTGACGTAAACTTTGGCTGGCTAATTAGATCGATTCACCGTTGGTCGGCTAGTATGATGGTTCTAATGATGGTCCTGCATGTTTTCCGTGTTTATTTAACAGGTGGGTTTAAAAAACCACGTGAATTAACATGGGTAAGTGGAGTTATTATGGCTGTTTGTACAGTTTCATTCGGTGTAACTGGCTACTCATTACCTTGGGATCAGGTAGGTTATTGGGCAGTTAAAATTGTTACAGGGGTACCTGAGGCGTTACCGGTAATTGGTAGTCCTTTAGTAGAACTTCTACGAGGGGGTGTTGGTGTTGGTCAGTCTACATTAACACGTTTTTACAGTTTACATACTTTTGTATTACCCTTAGCTACGGCTGCTTTTATGCTTATGCATTTCTTAATGATTAGAAAACAAGGTATTTCAGGACCTCTA
             Chloromonas_rosae  ATGAGTAAAGTTTACGACTGGTTTGAAGAACGTTTAGAAATTCAATCAATTGCTGATGATATTAGCAGTAAATATGTTCCACCGCATGTTAATATTTTTTATTGTTTAGGTGGCATTACCTTTACATGTTTTTTAGTTCAAGTGGCAACAGGCTTTGCAATGACTTTTTATTATAGACCAACAGTAGCAGAAGCTTTTGCTTCTGTTCAATATATAATGACAGATGTGAATTTTGGTTGGTTAATTCGCTCTATTCATCGTTGGTCGGCAAGCATGATGGTTTTAATGATGATTTTACATGTTTTCCGTGTTTACTTAACTGGTGGTTTTAAAAAACCACGTGAGTTAACATGGGTTAGTGGGGTTATTATGGCTGTCTGTACTGTTTCTTTCGGTGTAACAGGCTATTCATTACCTTGGGACCAAATCGGATATTGGGCTGTTAAAATTGTTACAGGTGTTCCTGAAGCTATTCCTGTTATTGGTGGCCCTTTAGTAGAATTATTAAGAGGTGGTGTTGGCGTTGGCCAAAGTACATTAACGCGTTTTTATAGTCTTCATACTTTTGTCTTACCATTAGCTACAGCTGCTTTTATGTTAATGCATTTCTTAATGATCAGAAAACAAGGTATTTCAGGACCACTA
       Chlorosarcinopsis_eremi  ATGAGTAAAATTTATGATTGGTTCGAAGAACGTTTAGAAATTCAATCAATTGCTGACGATATTACAAGTAAATACGTTCCACCACATGTAAACATTTTCTACTGTATTGGTGGTATTACATTCACTTGTTTCTTAGTACAAGTTGCTACTGGTTTCGCAATGACATTCTACTACCGTCCTACTGTAGCTGAAGCTTTTGCTTCTGTACAATACTTAATGACAGACGTTAACTTTGGTTGGTTAATCCGTTCAATCCACCGTTGGTCAGCTAGTATGATGGTACTTATGATGATTCTACACGTTTTCCGTGTATACCTTACAGGTGGTTTCAAACGTCCACGTGAGTTAACATGGGTTACTGGTGTTATTATGGCTGTTTGTACAGTTTCATTTGGTGTAACTGGTTACTCATTACCTTGGGACCAAGTAGGTTACTGGGCTGTTAAAATCGTAACTGGTGTACCAGAAGCAATCCCTGGTATCGGTGGTCCTTTAGTTGAATTACTACGTGGTGGTGTTGGTGTAGGTCAAGCAACTTTAACACGTTTCTACAGCTTACACACATTCGTTTTACCTTTATTAACTGCTGTATTTATGCTTATGCACTTCTTAATGATCCGTAAGCAAGGTATTTCAGGTCCTCTA
        Chlorotetraedron_incus  ATGAGTAAAGTTTATGATTGGTTTGAAGAACGTTTAGAAATTCAATCGATTGCTGACGATATCACAAGTAAATATGTACCACCACATGTAAATATTTTTTACTGTTTAGGTGGAATCACTTTTACTTGTTTCTTAGTACAAGTAGCTACAGGTTTTGCTATGACTTTTTATTACCGCCCTACTGTTGCTGAAGCTTTTGCTTCTGTTCAATATTTAATGACAGAAGTAAACTTTGGTTGGTTAATTCGTTCAATTCACCGTTGGTCTGCTAGTATGATGGTATTAATGATGATTTTACACGTTTGCCGTGTATATTTAACTGGTGGATTTAAAAAACCAAGAGAATCTACTTGGGTAAGTGGTGTAATTATGGCAGTTTGTACAGTATCATTTGGTGTAACAGGTTACTCTTTACCTTGGGACCAAGTAGGTTATTGGGCTGTAAAAATTGTAACAGGTGTTCCTGAAGTTATTCCTTATGTAGGTGGTCCTTTAGTTGAACTTTTAAGAGGTGGAGTTGGTGTTGGACAATCAACACTTACACGTTTCTATAGTTTACATACTTTCTTATTACCATTAATTACTGCTGTGTTCATGTTAGCACACTTCTTAATGATTCGTAAACAAGGTATTTCTGGACCTCTA
    Chromochloris_zofingiensis  ATGAGTAAAATTTATGACTGGTTTGAAGAACGTCTAGAAATCCAATCTATTGCAGACGATATTACTAGTAAATATGTACCGCCACATGTAAATATTTTTTATTGTTTGGGTGGTATTACTTTTACTTGTTTTCTTGTTCAAGTTGCCACTGGATTTGCAATGACTTTTTACTACCGACCAACTGTAGCTGAAGCTTTTGCTTCTGTACAATATATTATGACAGAGGTAAATTTTGGTTGGCTTATTCGTTCTATTCACCGTTGGTCTGCTAGTATGATGGTATTAATGATGATTTTACACGTATTCCGTGTTTACTTAACAGGAGGTTTTAAAAAACCGAGAGAATCTACTTGGGTAACAGGTGTAATCATGGCTGTATGTACAGTATCATTTGGTGTAACAGGATATTCATTACCATATGACCAAATTGGTTACTGGGCTGTAAAAATTGTTACAGGTGTTCCTGAAGCCATCCCAGTAATTGGTGATTCTTTAGTACAATTATTACGTGGAGGTGTTGGTGTAGGACAAGCTACATTAACACGTTTTTATAGTTTACATACTTTTGTTTTACCATTATTAACAGCAGTATTTATGTTAATGCATTTTTTAATGATTAGAAAACAAGGGATTTCAGGTCCTCTA
       Cylindrocapsa_geminella  ATGAGTAAAGTTTATGATTGGTTTGAAGAACGTTTAGAGATTCAATCAATAGCAGATGATATTACAAGTAAATATGTTCCTCCACATGTAAACATCTTTTATTGCTTAGGAGGTATTACATTTACGTGTTTCTTAGTACAAGTGGCAACAGGATTTGCAATGACATTTTATTATAGGCCAACAGTTGCTGAAGCATTTGTTTCTGTACAGTATATAATGACTGAAGTCAACTTTGGTTGGTTAATCCGTTCTATTCATAGATGGTCTGCTAGTATGATGGTATTAATGATGATTTTACACGTTTTCCGTGTCTATCTTACTGGTGGATTCAAAAATCCTAGAGAATTGACTTGGGTTACTGGTGTTATTATGGCTGTATGTACTGTTTCTTTTGGGGTAACAGGTTACTCGTTGCCTTGGGATCAAATCGGATATTGGGCTGTTAAAATTGTAACAGGAGTTCCAGAAGCTATTCCTGGCGTAGGATCTGTTTTAGTGGAATTATTACGAGGTGGGGTTGGTGTAGGTCAATCAACATTAACACGTTTTTATAGTTTACATACATTTGTATTACCCCTTTTAACTGCTGTATTTATGCTGATGCACTTTTTAATGATTCGTAAACAAGGAATCTCTGGTCCGCTC
         Desmotetra_stigmatica  ATGAGCAAAGTATACGACTGGTTTGAAGAACGTTTAGAAATTCAATCTATTGCAGATGATATTAGTAGTAAGTATGTTCCTCCACATGTAAATATTTTTTACTGTTTAGGTGGGATTACATTTACTCTTTTCCTTGTTCAAGTAGCTACTGGATTTGCTATGACTTTTTATTATCGTCCTACTGTAGCAGAAGCTTTCGCGTCTGTTCAATATATTATGACAGATGTTAATTTTGGTTGGTTAATTAGATCAATCCACCGTTGGTCAGCTAGTATGATGGTTCTTATGATGGTTTTACACGTTTTCCGTGTATATTTAACTGGTGGTTTTAAACGACCAAGAGAGTTAACATGGACAACAGGTGTTATTATGGCTGTTTGTACAGTATCGTTTGGTGTAACAGGCTACTCATTACCATGGGATCAAATCGGTTATTGGGCGGTTAAAATTGTAACAGGAGTTCCTGAAGCAATTCCTGTAGTTGGAGGTCCTTTAGTTGAATTATTACGTGGTGGTGTAGGTGTAGGTCAATCGACGTTAACACGTTTTTATAGTTTACACACTTTCGTTTTACCTTTAGCAACAGCTGTTTTCATGCTAATGCATTTCTTAATGATTAGAAAACAAGGTATTTCAGGTCCTCTA
        Dictyochloris_fragrans  ATGAGTAAAGTTTATGATTGGTTTGAAGAACGTTTAGAAATTCAATCTATTGCTGATGATATTACTAGTAAATATGTACCACCTCATGTAAATATTTTTTATTGCTTAGGTGGTATTACATTTACTTGTTTTCTAGTACAAGTAGCTACTGGATTTGCTATGACATTTTATTATAGACCTACTGTAGCAGAAGCTTTTGCGTCTGTACAATATATTATGACTGAAGTAAATTTTGGTTGGTTAATTCGTTCTATCCATCGTTGGTCAGCAAGTATGATGGTTTTAATGATGATTTTACACGTTTTCCGTGTTTACTTAACAGGTGGGTTTAAAAGACCTCGTGAGTTAACATGGGTAACTGGTGTTATTATGGCTGTATGCACAGTTAGTTTCGGTGTTACAGGCTACTCTCTGCCATGGGATCAAATTGGCTATTGGGCAGTTAAGATTGTTACAGGTGTACCTGAAGCTATTCCAGTAGTAGGGTCTACTGTTGTAGAATTATTACGTGGAGGTGTTGGTGTAGGTCAAGCAACTTTAACAAGATTTTACAGTCTTCATACATTTGTATTACCTTTATTAACAGCAGTTTTTATGCTTATGCATTTTTTAATGATTAGAAAACAAGGTATTTCAGGACCACTT
             Dunaliella_salina  ATGAGTAAAATTTACGATTGGTTCGAAGAACGTTTAGAAATTCAAGCAATTGCTGATGATATTACAAGTAAATATGTTCCACCTCATGTAAACATTTTCTACTGTCTTGGTGGTATTACATTTACTTGTTTCTTAGTTCAAGTAGCTACTGGTTTTGCAATGACTTTCTACTACCGACCAACTGTAGCAGAAGCTTTCGCTTCAGTACAGTATTTAATGACTGATGTTAACTTTGGATGGTTAATTCGTTCAATTCACCGTTGGTCAGCTAGTATGATGGTTTTAATGATGATTTTACACGTTTTCCGTGTTTACTTAACAGGTGGTTTCAAACGACCAAGAGAGCTGACATGGTTAAGTGGTGTTATTATGGCCGTTTGTACTGTTTCATTCGGTGTAACAGGTTACTCTTTACCTTGGGACCAAATAGGTTACTGGGCTGTTAAAATTGTAACAGGTGTTCCTGAAGCTATCCCTGTTATTGGTGGTCCTTTAGTAGAATTATTACGTGGTGGTGTTGGTGTTGGTCAATCAACATTAACACGTTTCTACAGTTTACACACATTTGTTTTACCATTATTAACAGCTGTTTTCATGTTAATGCACTTCTTAATGATTAGAAAACAAGGTATTTCAGGTCCTCTA
          Elakatothrix_viridis  ATGAGTAAAGTTTATGATTGGTTTGAAGAACGTTTAGAAATTCAATCAATTGCTGATGATATTACTAGCAAATATGTTCCACCACATGTTAACATTTTCTACTGTATAGGTGGAATTACATTTACTTGTTTTTTAGTTCAAGTAGCTACAGGTTTTGCTATGACTTTTTATTATAGACCTACAGTTGCAGAAGCTTTTGCTTCTGTACAATATATTATGACAGAAGTCAATTTTGGTTGGTTAATACGATCTATACATCGTTGGTCTGCAAGTATGATGGTATTAATGATGGTTTTACATGTTTGTAGGGTTTATTTAACAGGTGGTTTTAAAAGACCTCGTGAATTAACTTGGGTAACAGGAGTTATTATGGCTGTTTGTACTGTTTCTTTTGGTGTTACAGGTTATTCATTACCTTGGGATCAAATAGGTTATTGGGCTGTCAAAATTGTAACAGGTGTTCCAGAAGCTATTCCAGTTGTAGGATCTACTCTAGTTGAATTATTACGTGGAGGTGTTGGTGTTGGACAATCAACATTAACTAGATTTTATAGTTTACATACATTTGTTCTTCCGTTATTAACTGCTGTTTTTATGTTAATGCATTTTCTTATGATTCGAAAACAAGGGATTTCTGGACCTCTA
         Floydiella_terrestris  ATGAGTAAAGTTTATGATTGGTTCGAAGAACGTTTAGAAATTCAAGCAATTGCGGATGATATTTCGAGTAAATATGTACCACCACACGTAAACATTTTTTACTGTTTAGGTGGAATTACTTTTACTTGTTTTTTAGTTCAAGTAGCTACTGGTTTTGCAATGACTTTCTACTATCGTCCTACAGTTGCTGAAGCTTTCGCTTCTGTACAATACATCATGACGGACGTAAACTTCGGTTGGATTATTCGTTCAATTCACCGTTGGTCTGCTAGTATGATGGTTCTTTCTATGATTCTTCACGTTTTCCGTGTTTACCTTACAGGTGGTTTCAAACGTCCTCGTGAATTAACATGGTCAACAGGTGTAATTATGGCAGTTTGTACTGTATCATTTGGTGTAACAGGTTATTCTCTTCCTTGGGACCAAGTTGGTTACTGGGCTGTTAAAATTGTAACAGGTGTACCTGATGCAATTCCAGTAGTTGGACCAACAATTGTTGAACTTTTAAGAGGTGGTGTAGGCGTAGGTCAAGCTACACTGACACGTTTTTACAGTCTTCATACTTTTGTATTACCTTTATTAACAGCCGTTTTTATGCTTATGCATTTCTTAATGATTCGTAAACAAGGTATTTCTGGTCCTCTT
       Follicularia_botryoides  ATGAGTAAAATTTACGACTGGTTTGAAGAACGTTTAGAAATTCAATCAATTGCAGATGATATTACAAGTAAGTACGTTCCACCTCATGTAAATATTTTCTACTGTTTAGGAGGAATTACATTCACATGTTTCTTAGTACAGGTAGCTACAGGATTTGCAATGACATTCTACTACCGTCCAACGGTAGCTGAAGCTTTTGCTTCCGTACAGTATTTAATGACTGAAGTAAACTTCGGTTGGTTAATTCGTTCTATTCACCGTTGGTCAGCAAGTATGATGGTTTTATCAATGATCCTACACGTATGTCGTGTTTACTTAACAGGAGGTTTCAAAAAACCTCGTGAAAGCACTTGGGTAACAGGTGTTATTATGGCTGTTTGTACAGTTTCATTTGGGGTTACTGGATATTCATTACCATGGGACCAAATTGGTTACTGGGCTGTGAAAATTGTAACTGGGGTTCCTGAAGCTATTCCAGTTGTTGGGCCGCCTCTAGTTGAATTATTACGAGGAGGGGTTGGTGTTGGACAAGCTACCTTAACTCGTTTCTACAGTTTACACACTTTTGTATTACCATTATTAACTGCAGTTTTTATGCTTATGCACTTCTTAATGATTCGTAAACAAGGTATTTCAGGACCTCTA
       Golenkinia_longispicula  ATGAGTAAAGTTTATGATTGGTTTGAAGAACGTTTGGAAATTCAAGCAATTGCAGATGATATTTCTAGCAAATACGTACCACCACACGTTAATATCTTCTATTGTATCGGTGGAATTACGTTTACTTGTTTCCTCGTACAAGTAGCTACTGGATTTGCCATGACATTCTATTATAGACCTACTGTTGCAGAAGCTTTTGCTTCTGTTCAATATATTATGACAGATGTTAATTTTGGTTGGTTGATTCGTTCTATTCACCGTTGGTCTGCCAGTATGATGGTTTTAATGATGATTTTGCATGTATGCCGTGTTTATTTAACTGGTGGTTTTAAAAGACCTCGTGAATTAACATGGATTACAGGTGTTATCATGGCCGTTTGCACAGTATCTTTCGGGGTAACAGGATATTCTCTACCTTGGGACCAAGTTGGATATTGGGCCGTGAAAATCGTAACTGGAGTTCCTGAGGCTATTCCGGTAGTAGGCTCTACATTAGTAGAGCTTCTTCGTGGAGGCGTTGGTGTTGGTCAAGCAACATTAACTCGTTTTTATAGTCTACATACTTTTGTATTACCTTTGTTAACAGCTGTATTTATGCTTATGCACTTTTTAATGATTCGTAAACAAGGAATTTCTGGACCTCTA
              Gonium_pectorale  ATGAGTAAAGTATACGATTGGTTCGAAGAACGCTTAGAAATTCAAGCAATTGCTGATGATATTTCAAGTAAATATGTACCACCACATGTTAATATTTTCTATTGTTTAGGTGGTATTACTTTTACATGTTTCCTTGTTCAAGTAGCAACTGGCTTTGCTATGACTTTCTATTATCGTCCTACTGTAGCAGAAGCTTTCGCTTCTGTACAATATATTATGACAGATGTTAATTTCGGTTGGTTAATTCGTTCTATTCACCGTTGGTCTGCTAGTATGATGGTTCTTATGATGATTTTACACGTTTTCCGTGTTTATTTAACAGGTGGTTTTAAAAAACCACGTGAAGCTACTTGGATTAGTGGTGTAATTATGGCTGTTTGTACTGTATCATTTGGTGTTACTGGTTATTCACTTCCATGGGACCAAGTAGGTTATTGGGCTGTTAAAATTGTAACAGGTGTTCCTGAAGCAATCCCAGGTGTAGGTAGTTTTGTTGTTGAATTATTACGTGGTGGTGTTGGTGTAGGTCAAAGCACACTAACTCGTTTTTACAGCTTACATACTTTTGTATTACCTCTTTTAACTGCTGTTTTCATGCTAATGCATTTCTTAATGATTAGAAAACAGGGTATTTCTGGTCCTCTA
       Haematococcus_lacustris  ATGAGTAAAATATACGATTGGTTTGAAGAACGTTTAGAAATACAATCTATAGCAGATGATATCTCAAGTAAATATGTACCACCTCATGTAAATATTTTTTACTGTTTAGGTGGTATTACTTTTACTTGTTTTTTAGTACAAGTAGCTACAGGTTTTGCTATGACTTTTTATTATCGTCCAACAGTAGCAGAAGCTTTTGCTTCTGTACAATACCTTATGACAGATGTTAATTTCGGGTGGTTAATACGTTCTATACATCGTTGGTCTGCAAGTATGATGGTACTTATGATGATCTTACATGTTTTCCGTGTTTACTTAACAGGTGGTTTTAAACGTCCACGTGAATTAACTTGGGTAACAGGTGTAATTATGGCAGTTTGTACTGTTTCTTTTGGTGTAACTGGTTATTCACTACCTTGGGACCAAATTGGTTATTGGGCGGTAAAAATTGTAACAGGTGTTCCAGAAGCAATTCCAGTAGTAGGAGGCCCTTTAGTAGAATTATTACGTGGTGGTGTTGGTGTAGGACAAGCAACATTAACACGTTTCTATAGTTTACATACATTTGTATTGCCATTAGCAACAGCTGTTTTCATGTTAATGCACTTTTTAATGATACGTAAACAAGGTATTTCTGGACCTCTA
            Hafniomonas_laevis  ATGAGTAAAGTATATGATTGGTTTGATGAGCGTTTAGAGCTTCAAGCAATTGCAGATGATATTTCTTCTAAATATGTTCCACCTCACGTTAACATTTTCTACTGTATTGGTGGTATTACATTTACTTGTTTCTTAGTGCAAGTAGCAACAGGTTTTGCTATGACATTCTATTATCGTCCAACTGTAGCTGAAGCTTTTGCATCCGTACAATACATCATGACTGATGTAAACTTTGGTTGGTTAATTCGTTCTATCCACCGTTGGTCTGCTAGTATGATGGTTTTAATGATGGTTTTACACGTTTGTCGTGTATACTTAACTGGTGGTTTCAAAAAACCACGTGAACTTACTTGGGTAAGTGGTGTTATTATGGCTGTTTGTACAGTATCTTTTGGTGTAACTGGTTACTCTTTACCATGGGACCAAATCGGTTACTGGGCGGTTAAAATTGTAACTGGTGTACCAGAAGCTATTCCAGTTGTAGGTGGTCCATTAGTTGAATTATTACGTGGTGGTGTAGGTGTAGGTCAATCAACATTAACTCGTTTCTATAGTTTACACACTTTCGTATTACCTTTATTAACTGCAGTATTTATGTTAATGCATTTCTTAATGATCCGTAAACAAGGTATTTCTGGTCCTTTA
          Hariotina_reticulata  ATGAGTAAAGTATATGATTGGTTTGAAGAACGTTTAGAAATTCAATCTATTGCGGATGATATTACAAGTAAATACGTGCCGCCACATGTTAATATCTTTTATTGCTTAGGTGGTATTACATTCACTTGTTTTTTAGTTCAAGTAGCAACTGGGTTTGCTATGACGTTCTATTACAGACCTACTGTTGCTGAAGCTTTTGCTTCTGTTCAATACATTATGACAGAAGTAAATTTCGGTTGGTTAATTCGTTCAATTCACCGTTGGTCAGCAAGTATGATGGTTCTGATGATGATTTTACACGTATTCCGTGTATATTTAACTGGAGGTTTTAAAAAGCCAAGAGAATCTACATGGATTAGTGGTGTAATTATGGCTGTTTGTACTGTTTCTTTTGGTGTTACAGGGTATTCTTTACCTTGGGACCAAATCGGCTATTGGGCTGTAAAAATTGTAACTGGTGTTCCTGAAGCTATTCCAGTTGTAGGTGGTCCTTTAGTAGAATTATTACGAGGTGGGGTTGGTGTTGGTCAAGCAACATTAACTCGTTTTTACAGTTTACACACTTTTGTTTTACCTTTATTAACAGCTGTGTTCATGTTAGCTCACTTCTTAATGATTCGTAAACAGGGGATTTCAGGACCTCTT
                 Jenufa_minuta  ATGAGTAAAGTTTATGATTGGTTTGAAGAACGTTTAGAAATACAAGCTATTGCCGATGATATTACAAGTAAATATGTTCCTCCTCATGTAAATATATTTTATTGTTTTGGAGGCATTGTTTTAACGTGTTTCCTTGTTCAAGTAGCTACTGGATTTGCTATGACTTTTTATTATCGACCTACCGTAGCAGAAGCTTTTTCTTCGGTTCAATCTATTATGACTGAAGTAAACTTTGGTTGGCTAATTCGTTCAATTCATCGATGGTCGGCGTCTATGATGGTATTAACAATGATATTACATATCTTCCGAGTATATTTAACTGGAGGATTTAAAAGACCTCGCGAATTAACTTGGGTGACAGGAGTAATATTAGCAGTATGTACAGTATCTTTTGGTGTTACAGGTTATTCTCTTCCTTGGGACCAAGTAGGCTATTGGGCGGTAAAAATTGTAACAGGGGTTCCAGAAGCAATTCCGGTAGTAGGTTCTGCATTGGTAGAATTATTGCGTGGAGGTGTCGGTGTAGGACAAGCTACACTGACTAGATTTTATAGCCTTCATACATTTGTTTTACCTGTAGTAACACTTGTTTTCATGTTAGCGCATTTTTTAATGATTAGAAAACAGGGGATATCAGGACCTCTA
              Jenufa_perforata  ATGAGTAAAGTTTATGATTGGTTTGAAGAACGTCTAGAAATTCAATCAATTGCAGATGACATAACAAGTAAATATGTACCGCCGCATGTGAACATATTTTACTGTTTCGGTGGAATTGTTTTAACCTGTTTTCTTGTTCAAGTAGCTACAGGATTTGCGATGACTTTTTATTATCGTCCAACTGTAGCTGAAGCTTTTGCTTCAGTACAATCGCTTATGACTGAAGTGAATTTTGGTTGGTTAATTCGTTCAATTCATAGATGGTCTGCTTCTATGATGGTTTTAACAATGATTTTACATACGTTTAGAGTTTATTTAACAGGAGGTTTTAAAAGACCTCGTGAACTTACTTGGGTAACTGGAGTTATTTTGGCGGTTTGTACAGTATCTTTTGGTGTAACTGGATATTCTCTTGCTTGGGACCAAATAGGTTATTGGGCTGTTAAAATTGTTACAGGTGTTCCTGAAGCTATACCTGTTGTAGGTCCTACAATAGTAGAACTTCTACGAGGAGGAGTAGGTGTAGGACAAGCTACATTAACTAGATTTTATAGTCTTCATACATTTGTACTACCTGCATTGACACTTGTTTTTATGTTAATGCATTTTTTAATGATTAGAAAACAAGGAATTTCTGGTCCTCTT
          Kirchneriella_aperta  ATGAGTAAAGTTTATGACTGGTTCGAAGAACGTTTAGAAATTCAATCAATTGCAGATGACATTTCAAGTAAGTATGTACCACCACATGTAAACATTTTCTACTGTATTGGTGGTATTACATTTACTTGTTTCTTAATTCAAGTAGCTACTGGATTCGCGATGACTTTTTACTACAGACCAACTGTAGCAGAAGCTTTTGCTTCTGTTCAGTACATTATGACTGAAGTAAACTTTGGTTGGTTAATTCGTTCAATTCACCGTTGGTCTGCGAGTATGATGGTTTTAATGATGATTTTACATGTATGTCGTGTTTATTTAACGGGTGGTTTCAAAAAACCTAGAGAATCAACATGGGTAACAGGTGTGATTATGGCGGTTTGTACTGTTTCTTTTGGAGTTACAGGTTATTCTCTTCCATGGGACCAAATTGGTTACTGGGCGGTAAAAATTGTAACAGGTGTTCCAGAAGCTATCCCTGTTGTAGGTGAACCACTTGTAGAACTTTTACGTGGGGGCGTTGGTGTTGGTCAAGCCACATTAACACGTTTCTATAGTTTACATACTTTTGTACTACCTTTATTAACAGCTGTATTCATGTTAATGCACTTTTTAATGATTCGTAAACAAGGTATTTCAGGTCCTCTA
      Koshicola_spirodelophila  ATGAGTAAGATTTACGATTGGTTCGAAGAACGTCTGGAAATTCAAGCGATTGCTGATGATATTACAAGCAAATATGTACCACCACATGTAAACATTTTCTATTGTTTGGGTGGTATCACGTTTACTTGTTTTTTAGTACAAGTAGCTACAGGGTTTGCTATGACTTTTTATTATCGCCCCACAGTGGCTGAAGCTTTTGCATCTGTTCAATATTTAATGACAGATGTAAATTTTGGTTGGTTGATTCGCTCAATCCATAGATGGTCAGCGAGTATGATGGTTTTGACTATGATTTTACACGTTTTCCGTGTATATTTGACAGGTGGATTTAAAAAGCCACGTGAATTAACTTGGGTTAGTGGAGTTATTATGGCAGTTTGTACTGTTTCGTTTGGGGTAACTGGATATTCCTTGCCGTTTGACCAAGTTGGGTATTGGGCTGTAAAAATTGTAACAGGTGTTCCTGATGCAATTCCAGTAATCGGTCCAACATTAGTAGAATTATTACGTGGAGGTGTAGGTGTAGGTCAAGGTACTTTAACACGTTTTTATAGTCTTCATACTTTTGTATTACCGCTTTTAACGACAGTATTTATGTTAGCTCATTTCTTAATGATTCGTAAACAAGGGATCTCAGGACCACTT
           Lobochlamys_culleus  ATGAGTAAAGTTTATGATTGGTTTGAAGAGCGTTTAGAAATTCAAGCTATTGCTGATGATATTTCAAGTAAGTATGTTCCTCCTCATGTAAATATTTTTTACTGTATTGGTGGAATTACTTTTACGTGTTTTTTAGTTCAAGTTGCAACTGGTTTTGCTATGACGTTTTATTACCGTCCAACAGTAGCAGAAGCTTTTGCTTCTGTTCAATATATTATGACAGATGTTAATTTTGGTTGGTTAATTCGTTCAATTCATCGTTGGTCAGCTAGTATGATGGTTCTAATGATGATTTTACACGTTTGCCGTGTTTACTTAACTGGTGGTTTTAAACGTCCTAGAGAATTAACATGGGCTACAGGAGTTATCATGGCAGTATGCACTGTATCATTCGGAGTAACGGGATATTCTTTACCATGGGATCAAATTGGTTATTGGGCTGTTAAAATTGTAACAGGTGTACCTGAAGCTATTCCAGTTGTAGGTGAGCCTTTAGTAGAACTTCTAAGAGGTGGGGTAGGTGTTGGACAAGGTACTTTAACACGTTTCTATAGTTTACATACTTTTGTTTTACCACTTGCTACAAGTGTGTTTATGCTTGGCCATTTTTTAATGATTCGTAAACAAGGTATTTCAGGTCCTCTA
            Lobochlamys_segnis  ATGAGTAAAGTTTATGATTGGTTTGAAGAACGTTTAGAAATTCAAGCTATAGCTGATGATATTTCTAGTAAATACGTACCTCCGCATGTGAACATTTTTTATTGTATCGGTGGTATTACATTTACTTGTTTCCTTGTTCAAGTTGCTACTGGATTTGCGATGACTTTTTATTATCGTCCAACAGTAGCTGAAGCTTTTGCCTCAGTTCAATACATTATGACAGATGTGAATTTCGGATGGTTAATTCGTTCAATTCATCGTTGGTCAGCAAGTATGATGGTTTTAATGATGATTTTACACGTTTGTCGTGTTTATTTAACAGGTGGTTTTAAACGTCCTAGAGAATTAACATGGGTAACAGGAGTACTTATGGCTGTTTGTACTGTTTCATTTGGTGTAACAGGATATTCACTTCCGTGGGATCAAATTGGTTATTGGGCTGTTAAAATCGTAACAGGAGTACCTGAAGCTATTCCAGTTGTTGGTGAACCATTAGTAGAACTTTTACGTGGAGGTGTAGGTGTAGGACAAGGGACTTTAACACGTTTTTATAGTTTACACACTTTTGTATTACCTTTATTAACGAGTGTATTTATGCTTGGACACTTCTTAATGATCCGTAAACAAGGTATTTCAGGTCCTCTA
           Microglena_monadina  ATGGCTAAAGTATATGATTGGTTTGAAGAACGTTTAGAAATTCAGTCTATTGCTGATGATATTGGAAGTAAATATGTACCACCACACGTTAACATATTCTATTGCATTGGCGGAATTACATTTACATTATTTCTTGTACAAGTAGCTACAGGATTTGCAATGACTTTTTATTATCGTCCAACTGTAGCTGAAGCTTTTGCATCAGTTCAATATATTATGACTGATGTAAATTTTGGTTGGCTAATTCGTTCAATTCACCGCTGGTCTGCCAGTATGATGGTTTTAATGATGTGTTTACACGTATTCCGAGTTTATTTAACAGGTGGTTTCAAACGTCCTAGAGAATTAACATGGGTTACAGGAGTTATTATGGCAGTTTGTACAGTATCATTTGGTGTTACAGGATATTCTCTTCCTTGGGACCAAATTGGTTATTGGGCTGTTAAAATTGTAACTGGTGTACCTGAGGCGATTCCAGGTATTGGAAGTGCGGTAGTAGAATTATTAAGAGGTGGTGTAGGTGTCGGTCAATCTACTTTAACACGTTTCTATAGTTTACATACATTTGTTTTACCTTTAGCTACAGCTGTATTTATGCTTATGCATTTTTTAATGATTCGAAAACAAGGTATTTCTGGACCACTT
                 Microspora_sp  ATGAGTAAAGTTTATGATTGGTTTGAAGAACGATTAGAAATTCAGTCTATTGCAGATGATATTACAAGTAAATATGTGCCTCCACATGTTAATATTTTTTATTGCCTTGGTGGTATTACTTTTACATGCTTTTTAGTACAAGTTGCAACTGGTTTTGCTATGACATTTTATTACAGACCTACTGTAGCAGAAGCTTTTGCTTCTGTTCAATATATTATGACGGATGTTAATTTTGGTTGGCTTATTCGTTCAATTCACCGTTGGTCTGCTAGTATGATGGTTTTAATGATGATTTTACATGTTTTTCGTGTTTATTTAACAGGTGGGTTTAAACGTCCTCGTGAATTAACATGGGTAACGGGTGTTATCATGGCAGTTTGTACAGTTTCGTTTGGAGTAACTGGTTACTCTCTTCCTTGGGACCAAGTGGGATATTGGGCTGTTAAAATTGTAACAGGTGTTCCTGAAGCTATTCCAGGTATAGGTTCTACAGTAGTAGAGCTTTTACGTGGGGGCGTAGGTGTAGGTCAATCTACATTAACTCGTTTTTATAGTCTTCATACTTTTGTATTACCTTTAGCTACAGCTGTTTTTATGTTAGGACATTTTCTAATGATTAGAAAACAAGGTATTTCAGGACCTCTT
       Mychonastes_homosphaera  ATGAGTAAAGTTTATGACTGGTTTGAAGAGCGTTTAGAAATTCAATCTATCGCTGATGATATTACAAGTAAATACGTTCCACCACACGTAAATATTTTCTACTGTTTAGGTGGTATCACATTTACTTGTTTCCTTGTACAAGTAGCAACAGGATTTGCTATGACATTCTACTACCGTCCAACAGTAGCAGAAGCATTTGCATCAGTTCAATATTTAATGACAGAGGTGAACTTTGGATGGTTAATCCGTTCAATCCACCGTTGGTCAGCAAGTATGATGGTTCTAATGATGGTATTACACGTATGTCGTGTATACTTAACAGGTGGATTTAAAAAACCACGTGAATCAACTTGGGTAACAGGGGTTGTTATGGCAGTATGTACAGTATCTTTCGGGGTAACTGGATACTCACTACCATGGGACCAAGTTGGTTACTGGGCTGTAAAAATTGTAACAGGGGTTCCTGAAGCAATTCCAGTAGTAGGTTCACCATTAGTAGAATTATTACGTGGTGGTGTAGGTGTAGGTCAAGCAACGTTAACTCGTTTCTACAGTTTACACACATTTGTTCTACCATTAGCAACTGCAGTATTTATGTTAATGCACTTCCTAATGATCCGTAAACAAGGAATTTCAGGACCTCTA
           Mychonastes_jurisii  ATGAGTAAAGTTTATGACTGGTTTGAAGAGCGTTTAGAAATTCAATCTATCGCTGATGATATTACAAGTAAATACGTTCCACCACACGTAAATATTTTTTACTGTTTAGGGGGAATCACATTTACTTGTTTCCTTGTACAAGTAGCAACAGGATTTGCTATGACATTCTACTACCGTCCAACAGTAGCAGAAGCTTTTGCATCGGTTCAATATTTAATGACAGATGTGAACTTTGGATGGTTAATCCGTTCAATTCACCGTTGGTCAGCAAGTATGATGGTTCTAATGATGGTATTACACGTATGTCGTGTATACTTAACAGGTGGATTTAAAAAACCACGTGAAGCAACTTGGGTAACAGGTGTTGTTATGGCAGTTTGTACAGTATCTTTCGGGGTAACTGGTTACTCACTACCATGGGACCAAATTGGTTACTGGGCTGTAAAAATTGTAACAGGAGTTCCAGAAGCTATTCCAGTAGTAGGTTCACCGTTAGTAGAATTACTACGTGGTGGTGTAGGTGTAGGTCAAGCAACATTAACACGTTTCTACAGTTTACACACATTTGTTTTACCATTAGCAACTGCAGTATTTATGTTAATGCACTTCTTAATGATCCGTAAACAAGGAATTTCAGGACCTCTA
           Neochloris_aquatica  ATGAGTAAAGTTTATGACTGGTTTGAAGAACGCCTAGAAATTCAATCAATTGCTGATGATATTACAAGCAAATATGTACCGCCTCATGTAAACATTTTTTATTGCTTAGGCGGAATTACATTTACTTGTTTTTTAGTTCAAGTTGCAACCGGGTTTGCAATGACTTTTTATTATAGACCTACAGTTGCTGAAGCTTTTGCTTCAGTTCAATATCTTATGACTGAAGTTAACTTTGGATGGTTAATTCGTTCAATTCATCGTTGGTCTGCTAGTATGATGGTACTTATGATGATTTTACATGTTTGTCGTGTATATCTTACTGGAGGATTTAAAAAACCAAGAGAATCTACTTGGGTAAGTGGTGTTATTATGGCTGTTTGTACAGTTTCTTTTGGAGTTACTGGATATTCATTACCTTGGGATCAAGTAGGTTATTGGGCTGTAAAAATTGTAACAGGAGTTCCTGAAGCTATTCCATATGTTGGAGGAGCTTTAGTTGAACTTTTAAGAGGTGGGGTAGGAGTTGGACAAGCAACTCTAACACGTTTCTATAGTTTACACACTTTTTTATTACCTTTAATTACTGCTGTATTCATGTTAGCACACTTTTTAATGATTCGTAAACAAGGTATTTCAGGTCCTCTA
      Oedocladium_carolinianum  ATGAGTAAAATATACGATTGGTTTGAAGAACGTTTAGAAATTCAAGCAATTGCCGATGATATTTCAAGTAAATATGTTCCTCCTCATGTAAATATTTTTTACTGTATTGGTGGAATTACATTTACATGCTTTTTAGTTCAAGTAGCTACTGGATTTGCGATGACATTTTATTATCGTCCAACGGTAGCTGAAGCTTTTGCTTCAGTTCAATATATTATGACAGATGTTAACTTTGGCTGGTTAATTCGTTCAATTCATCGTTGGTCTGCAAGTATGATGGTACTTATGATGATCCTTCACGTTTTTCGTGTTTATTTAACTGGAGGTTTTAAAAAACCTAGAGAATTAACATGGGTAACTGGTGTTTTAATGGCTGTTTGTACAGTTTCTTTTGGTGTAACAGGCTATTCATTACCATATGACCAAATTGGATATTGGGCGGTGAAAATTGTAACTGGTGTACCTGATTGTATTCCAGTTATTGGACCAACTGTTGTAGAATTATTACGTGGAGGTTCTGCTGTTGGTCAAGGAACATTAACACGTTTTTATAGTTTACATACATTTGTTCTTCCTTTATTAACAGCTGTATTTATGTTAATGCATTTTTTAATGATTAGAAAACAAGGAATTTCAGGTCCATTA
      Oedogonium_angustistomum  ATGAGTAAAATATACGATTGGTTTGAAGAACGTTTAGAAATTCAAGCAATTGCCGATGATATTTCAAGTAAATATGTTCCGCCTCATGTAAATATTTTTTATTGTATTGGTGGAATTACATTTACATGCTTTTTAGTTCAAGTAGCAACAGGATTTGCTATGACATTTTACTATCGTCCAACAGTAGCTGAAGCTTTTGCTTCCGTTCAATATATTATGACAGATGTTAACTTTGGTTGGTTAATTCGTTCGATTCATCGTTGGTCTGCTAGCATGATGGTACTTATGATGATCCTTCATGTTTTTCGTGTTTATTTAACAGGAGGCTTTAAAAAACCTAGAGAATTAACATGGGTAACTGGGGTTTTAATGGCTGTGTGTACAGTTTCTTTTGGTGTAACAGGGTATTCATTACCATATGACCAAATTGGATATTGGGCAGTTAAAATTGTAACTGGTGTACCAGATTGTATTCCAGTTATTGGACCGACAGTTGTTGAATTATTACGTGGAGGGTCTGCGGTTGGTCAAGGGACTTTAACACGTTTTTATAGTTTACATACATTTGTTCTTCCTTTATTAACAGCTGTATTTATGTTAATGCATTTCTTAATGATTAGAAAACAAGGCATTTCAGGTCCACTA
          Oedogonium_cardiacum  ATGAGTAAAATATACGATTGGTTTGAAGAACGTTTAGAAATTCAAGCAATTGCAGATGATATTTCAAGTAAATATGTTCCTCCTCATGTAAATATTTTTTATTGTCTTGGTGGAATTACATTTACATGCTTTTTAGTTCAAGTAGCAACTGGATTTGCTATGACATTTTACTATCGTCCTACAGTAGCTGAAGCTTTTGCCTCAGTTCAATATATTATGACAGATGTTAATTTCGGTTGGTTAATTCGTTCTATTCACCGTTGGTCTGCTAGTATGATGGTACTTATGATGATCCTTCATGTTTGTCGTGTTTACTTAACAGGAGGATTTAAAAAACCTAGAGAATTAACATGGGTAACTGGTGTATTAATGGCTGTATGTACTGTTTCTTTTGGTGTAACAGGATATTCATTACCATATGACCAAATTGGTTATTGGGCGGTGAAAATTGTAACTGGTGTACCAGATTGTATTCCAGTTATTGGACCAACAGTTGTTGAATTATTACGTGGAGGTTCTGCGGTAGGTCAGGGGACTTTAACGCGTTTTTATAGTTTACATACATTTGTTCTTCCTTTATTAACAGCTGTTTTTATGTTAATGCATTTTTTAATGATTAGAAAACAAGGAATTTCAGGTCCACTA
        Oogamochlamys_gigantea  ATGAGTAAAGTTTATGACTGGTTCGAAGAACGTTTAGAAATTCAAGCCATTGCTGATGATATAACAAGTAAATATGTTCCTCCACATGTAAATATTTTTTATTGTATTGGAGGAATTACATTTACTTGTTTTCTTATTCAAGTAGCTACTGGATTTGCAATGACTTTTTATTACCGTCCAACTGTTGCAGAAGCTTTTTCATCTGTGCAATATATTATGACAGACGTTAATTTTGGATGGTTAATTCGTTCAATCCATCGTTGGTCCGCTAGTATGATGGTTCTTATGATGATTTTACATGTTTTTCGCGTTTATTTAACGGGTGGTTTTAAACGTCCGCGAGAATTAACATGGGTTTCAGGAGTTATTATGGCTGTTTGTACAGTTTCATTTGGTGTAACGGGTTATTCTTTACCTTGGGATCAGGTAGGATACTGGGCTGTTAAAATCGTAACGGGTGTACCAGAAGCTATCCCCGTTATTGGCGAACCTCTTGTAGAGTTGTTACGAGGGGGTGTTGGTGTTGGACAAGCGACACTAACAAGATTTTACAGTTTACACACTTTCGTTCTTCCACTTTTAACTGCTGTTTTCATGCTGATGCATTTTTTAATGATCAGAAAGCAAGGGATTTCTGGTCCTCTA
        Ourococcus_multisporus  ATGAGTAAAGTTTATGACTGGTTCGAAGAACGTTTAGAAATTCAATCAATTGCTGATGATATTACAAGTAAATATGTACCACCTCACGTTAATATTTTTTACTGTATCGGTGGTATTACTTTTACATGTTTTTTAATTCAAGTAGCTACTGGTTTTGCGATGACTTTTTATTACAGACCAACAGTAGCAGAAGCTTTCGCTTCTGTTCAATATATTATGACGGAGGTTAATTTTGGTTGGTTAATCCGTTCTATTCACCGTTGGTCAGCTAGTATGATGGTTTTAATGATGATTTTACACGTATGCCGTGTTTATTTAACAGGTGGATTTAAAAAACCTAGAGAATCTACATGGGTTACAGGAGTTATTATGGCAGTTTGTACTGTTTCTTTTGGTGTAACGGGATACTCTCTTCCATGGGACCAAATTGGTTATTGGGCGGTAAAAATTGTAACAGGTGTACCTGAAGCAATTCCTGTAGTAGGTGACCCTCTTGTAGAGCTTTTACGAGGTGGTGTAGGTGTTGGACAAGCAACGTTAACACGTTTCTACAGTTTACACACTTTTGTATTACCTTTATTAACTGCAGTTTTCATGTTAATGCACTTTTTAATGATTCGTAAACAAGGTATTTCAGGACCTCTA
         Palmellopsis_texensis  ATGAGTAAAGTTTATGATTGGTTTGAAGAGCGTTTAGAAATTCAAGCAATTGCTGATGATATTTCAAGTAAATATGTACCGCCTCACGTTAATATCTTTTACTGTATTGGTGGAATTACCTTTACTTGTTTTCTTATTCAAGTTGCAACAGGCTTTGCTATGACGTTTTATTACCGTCCGACGGTAGCAGAAGCTTTTGCTTCTGTAGAATATATTATGACTGATGTAAATTTTGGATGGTTAATACGTTCAATTCACCGTTGGTCTGCTAGTATGATGGTTCTTATGATGATTTTACATGTTTTCCGTGTTTATTTAACAGGCGGTTTTAAACGTCCACGTGAATTAACATGGGTTTCTGGTGTAATTATGGCCGTATGTACTGTATCATTTGGTGTTACAGGTTATTCTTTACCATGGGACCAAATTGGATATTGGGCTGTAAAAATTGTAACAGGTGTACCAGAAGCAATTCCAGTAATTGGTGAGCCTCTTGTTGAACTATTAAGAGGTGGCGTTGGAGTTGGTCAATCAACATTAACACGTTTCTACAGTCTGCATACTTTTGTATTACCTTTATTAACAGCTGTTTTTATGCTAATGCACTTTTTAATGATCCGTAAACAAGGGATTTCTGGCCCTCTA
       Parallela_transversalis  ATGAGTAAAGTATATGATTGGTTTGAAGAACGTTTAGAAATTCAATCTATCGCCGATGATATTACAAGTAAATATGTACCACCACACGTAAATATTTTTTATTGTATTGGGGGTATTACTTTTACTAGTTTTCTTGTTCAAGTAGCAACTGGTTTTGCAATGACATTTTATTATAGACCTACAGTAGCAGAAGCTTTTGCTTCTGTACAATATATTATGACAGATGTAAATTTTGGTTGGTTAATTCGATCAATTCACCGTTGGGGCGCCAGTATGATGGTTTTAATGCTTATTTTACACGTTTGCCGTGTTTATTTAACTGGTGGATTTAAACGTCCTCGTGAATTAACTTGGGTAACTGGTGTAATTATGGCGGTTTGTACAGTTTCTTTTGGTGTAACAGGATATTCTTTACCTTGGGATCAGGTTGGGTACTGGGCTGTAAAAATCGTTACAGGTGTACCAGAAGCGATTCCAGGTGTAGGTTCTACTCTAGTAGAATTATTACGAGGTGGAGTTGGTGTAGGCCAATCCACATTAACTCGATTTTATAGTTTACACACCTTTGTTTTACCTTTACTAACAGCAGTATTTATGTTAATGCATTTCCTGATGATTCGTAAACAAGGTATCTCTGGTCCACTC
             Pediastrum_duplex  ATGAGTAAAGTCTATGACTGGTTTGAAGAACGATTAGAAATTCAATCGATTGCGGATGATATTACAAGCAAATATGTACCACCTCATGTAAATATCTTCTATTGTTTAGGTGGAATTACATTTACTTGTTTCCTTGTGCAAGTAGCAACAGGTTTTGCAATGACTTTTTATTATCGTCCAACAGTTGCAGAAGCATTTGCTTCTGTTCAATATCTTATGACAGAAGTAAATTTTGGGTGGTTAATTCGTTCAATCCACCGTTGGTCAGCTAGTATGATGGTATTAATGATGATTTTACATGTTTGTCGTGTTTATTTAACTGGTGGATTTAAAAAACCAAGAGAATCTACTTGGGTAAGTGGGGTTATCATGGCTGTTTGTACTGTATCTTTTGGAGTAACTGGATATTCTCTTCCTTGGGACCAAGTTGCTTACTGGGCTGTTAAAATTGTAACAGGGGTTCCTGAAGCAATTCCTTATGTTGGAGGTCCTTTAGTTGAACTTTTAAGAGGTGGAGTAGGAGTAGGACAAGCAACTTTAACACGTTTTTATAGTTTACATACTTTCTTATTACCTTTAATTACAGCAGTATTTATGTTAGCACACTTCTTAATGATTCGTAAACAAGGTATTTCAGGTCCTCTA
         Phacotus_lenticularis  ATGAGTAAAGTATATGATTGGTTTGAAGAACGTTTAGAAATTCAAGCAATTGCTGATGATATTTCAAGTAAGTACGTTCCTCCACATGTAAATATTTTCTACTGTATTGGTGGTATTACATTTACTTGTTTTTTAATTCAAGTAGCAACTGGTTTTGCAATGACTTTCTACTACCGCCCTACTGTAGCTGAAGCATTTGCATCAGTTCAATATTTAATGACTGATGTAAATTTTGGTTGGTTAATTCGTTCAATTCACCGTTGGTCAGCAAGTATGATGGTTTTAATGATGGTACTGCACGTATTCCGCGTATACTTAACTGGTGGTTTTAAACGTCCTCGTGAATTAACGTGGGTAACGGGTGTTATCATGGCTGTTTGTACAGTTTCATTTGGTGTAACAGGTTACTCGCTTCCGTGGGACCAGGTTGGCTACTGGGCCGTGAAAATTGTAACTGGTGTTCCAGAAGCAATTCCTGTAATTGGTGAACCATTAGTTGAATTATTACGTGGTGGTGTTGGTGTTGGTCAAGCAACTTTAACACGTTTCTACAGTTTACATACTTTTGTTTTACCTTTATTAACTGCTGTTTTCATGTTAATGCACTTCTTAATGATTCGTAAACAAGGTATTTCAGGTCCTCTA
            Pleodorina_starrii  ATGAGTAAAGTATATGATTGGTTTGAAGAACGTTTAGAAATTCAAGCAATTGCTGATGATATTACAAGTAAATATGTTCCACCCCATGTTAATATTTTTTATTGTTTAGGTGGTATTACTTTTACTTGTTTCTTAGTTCAAGTAGCAACTGGATTTGCAATGACTTTTTATTATCGTCCTACCGTAGCAGAAGCTTTTGCTTCTGTTCAATATATTATGACAGATGTTAATTTTGGTTGGTTAATTCGTTCAATTCACCGTTGGTCTGCTAGTATGATGGTTTTAATGATGATTTTACACGTTTTCCGTGTTTATTTAACAGGAGGCTTTAAAAGACCACGTGAATTAACATGGGTTACGGGCGTAATCATGGCTGTTTGTACAGTATCTTTTGGTGTAACTGGTTATTCTTTACCATGGGACCAAGTTGGTTACTGGGCAGTTAAAATTGTAACTGGTGTTCCTGAAGCAATTCCTGGTATTGGTAGTTTCCTTGTTGAATTATTACGTGGTGGTGTTGGTGTCGGACAAGCAACTCTAACACGTTTCTACAGTTTACATACTTTTGTATTACCACTTTTAACTGCTGTTTTCATGCTTGCTCATTTCTTAATGATTAGAAAACAAGGTATTTCTGGCCCTCTA
        Protosiphon_botryoides  ATGAGTAAAATTTATGATTGGTTTGAAGAACGTTTAGAAATTCAATCTATTGCTGACGATATTACTAGTAAATATGTTCCACCACACGTAAATATTTTCTACTGTTTAGGTGGTATTACATTTACTTGTTTCTTAGTTCAAGTAGCTACAGGTTTCGCAATGACTTTCTACTACAGACCTACTGTAGCTGAAGCTTTTGCATCAGTACAATACTTAATGACTGAAGTAAACTTTGGTTGGTTAATCCGTTCAATCCACCGTTGGTCAGCAAGTATGATGGTATTAATGATGGTTTTACACGTATTCCGTGTATACTTAACTGGTGGTTTTAAACGTCCACGTGAATTAACATGGGTAACAGGTGTTATTATGGCTGTTTGTACAGTATCATTTGGTGTAACTGGTTATTCATTACCATGGGACCAAGTTGGTTACTGGGCTGTTAAAATTGTAACAGGTGTACCTGAAGCTATTCCAGTTGTAGGTGGTCCATTAGTAGAATTATTACGTGGTGGTGTTGGTGTTGGTCAAGCAACTTTAACACGTTTCTACAGTTTACATACTTTTGTATTACCTTTATTAACTGCAGTTTTCATGTTAATGCACTTCTTAATGATCAGAAAACAAGGTATTTCAGGTCCTCTT
Pseudomuriella_schumacherensis  ATGAGTAAAGTTTATGATTGGTTTGAAGAACGTTTAGAAATTCAATCAATTGCAGATGATATTTCAAGCAAATACGTACCACCTCATGTTAACATTTTTTATTGTTTAGGTGGAATTACATTTACTTGTTTCCTTGTTCAAGTAGCAACAGGTTTTGCAATGACATTTTATTATCGTCCTACTGTTGCAGAAGCTTTCGCTTCTGTTCAATATCTTATGACAGAAGTTAACTTTGGTTGGCTAATTCGTTCTATTCACCGTTGGTCAGCAAGTATGATGGTATTAATGATGATTTTACACGTTTTTCGTGTTTATTTAACAGGTGGTTTTAAAAAGCCACGTGAAGCTACTTGGGTAACAGGTGTTATCATGGCAGTTTGTACTGTTTCTTTTGGTGTAACAGGATACTCTTTACCGTGGGATCAAATTGGCTACTGGGCAGTTAAAATTGTAACTGGTGTACCAGAAGCAATTCCTGTAATTGGTTCACCTTTAGTGGAACTTTTACGTGGTGGTGTTGGTGTTGGACAATCAACGCTGACTCGTTTCTACAGTTTACACACTTTCGTGTTACCTCTAGCGACAGCTGTGTTTATGTTAATGCATTTCCTAATGATTAGAAAACAAGGAATTTCTGGACCTCTA
            Rotundella_rotunda  ATGAGTAAAGTTTATGACTGGTTTGAAGAACGTTTAGAAATTCAATCGATTGCAGATGATATTTCAAGTAAATATGTTCCGCCACATGTTAACATTTTCTACTGTATTGGTGGTATTACATTCACATGTTTTCTTGTTCAAGTAGCAACTGGATTCGCTATGACATTTTATTATCGCCCAACAGTAGCTGAAGCTTTTGCTTCTGTAGAATATATTATGACAGATGTAAACTTTGGTTGGTTAATTCGTTCCATTCACCGTTGGTCAGCAAGTATGATGGTTTTAATGATGGTGTTACATGTATGTCGTGTATACTTAACAGGTGGTTTTAAAAAACCACGTGAATCTACTTGGATTAGTGGTGTAATTATGGCTGTATGTACAGTTTCGTTTGGTGTAACTGGATATTCATTACCTTGGGACCAAATTGGTTACTGGGCTGTTAAAATTGTAACGGGAGTACCAGAAGCTATTCCAGTGGTTGGATCACCTTTAGTTGAATTATTACGAGGTGGTGTTGGTGTTGGTCAAGCAACTTTAACGCGTTTCTATAGTTTACATACTTTTGTATTACCGTTAGCAACTGCAGTATTTATGCTTGCACACTTTTTAATGATTCGTAAACAAGGTATTTCTGGACCTCTA
          Scenedesmus_obliquus  ATGAGTAAAGTTTATGATTGGTTTGAAGAACGTTTAGAAATTCAATCTATTGCTGATGATATTACAAGTAAATATGTTCCTCCACATGTAAATATTTTTTATTGTTTAGGTGGAATTACTTTTACATGTTTCTTAGTTCAAGTAGCGACTGGATTTGCCATGACATTTTATTATCGTCCTACAGTAGCTGAAGCATTTGCTTCGGTTCAATACATTATGACAGAAGTAAATTTTGGGTGGTTAATTCGTTCAATTCACCGTTGGTCAGCTAGTATGATGGTTCTTATGATGATTTTACACGTTTTCCGTGTATATTTAACTGGTGGGTTTAAAAAACCAAGAGAATCAACATGGATTAGTGGTGTAATTATGGCTGTATGTACTGTATCATTTGGAGTAACAGGGTATTCATTACCTTGGGACCAAATTGGGTACTGGGCTGTTAAAATTGTAACAGGTGTTCCTGAAGCTATTCCTGTAGTAGGTGGACCATTAGTTGAACTATTACGTGGTGGTGTAGGTGTTGGTCAAGCAACATTAACTCGTTTCTATAGTTTACATACTTTTGTGTTACCTTTATTAACTGCTGTATTCATGCTTGCTCACTTCTTAATGATTCGTAAACAAGGTATTTCTGGACCACTT
        Schizomeris_leibleinii  ATGAGTAAAGTATATGATTGGTTTGATGAACGATTAGAAATTCAGGCTATTGCGGATGATATTTCAAGTAAATATGTTCCTCCTCATGTAAATATTTTCTATTGTCTTGGTGGTATTACTTTTACTTGTTTTTTAGTACAAGTAGCTACAGGTTTTGCAATGACTTTTTATTACCGTCCAACTGTAGCTGAAGCTTTTGCTTCAGTTCAATACATTATGACAGATGTAAACTTTGGTTGGTTAATTCGTTCTATCCACCGTTGGTCTGCTAGTATGATGGTTTTAATGATGATTTTACATGTATTTAGAGTTTGGTTAACTGGTGGTTTTAAAAAACCAAGAGAACTAACTTGGGTAACAGGTGTTATTATGGCTGTTTGTACAGTTTCATTTGGTGTAACTGGTTATTCATTACCATGGGACCAAGTAGGTTATTGGGCTGTAAAAATTGTAACAGGTGTACCTGATGCAATTCCAGTAGTTGGTCCAGCAATTGTAGAGTTTTTACGTGGAGGTGTTGGTGTTGGTCAAGCTACATTAACACGTTTCTATAGTTTACATACATTTGTTTTACCTTTATTAACAGCTGTATTTATGTTAATGCATTTCTTAATGATCCGTAAACAAGGAATTTCTGGTCCTCTT
        Spermatozopsis_similis  ATGAGTAAAATTTATGACTGGTTCGAAGAACGTTTAGAAATTCAATCGATTGCCGATGATATTTCAAGTAAATATGTTCCGCCTCACGTTAACATTTTTTATTGTATTGGTGGTATTACATTTACATGTTTCTTAGTTCAAGTTGCAACAGGATTTGCAATGACATTTTATTATCGTCCTACAGTAGCTGAAGCGTTTGCTTCAGTTCAATATATTATGACAGACGTTAACTTTGGATGGTTAATTCGTTCAATTCACCGTTGGTCAGCAAGTATGATGGTTCTAATGATGGTATTACACGTATTCCGTGTATACTTAACAGGTGGTTTCAAAAAACCACGTGAATTAACTTGGGTAAGCGGTGTTATTATGGCTGTTTGTACTGTATCTTTCGGTGTAACAGGATATTCACTTCCTTATGACCAAATTGGTTACTGGGCTGTTAAAATCGTAACAGGTGTACCAGAAGCTATTCCAGTTGTTGGATCAAGTTTAGTTGAATTATTACGAGGCGGTGTAGGTGTTGGTCAACCAACATTAACACGTTTTTATAGTCTTCACACTTTTGTTTTACCTTTATTAACGGCTGTATTTATGTTAATGCATTTCTTAATGATTCGTAAACAAGGTATTTCAGGACCACTT
     Stephanosphaera_pluvialis  ATGAGTAAAATTTACGATTGGTTCGAAGAACGCTTAGAAATTCAAGCAATTGCGGATGATATTTCAACTAAATACGTACCACCACATGTTAATATTTTCTACTGCATCGGTGGTATTACATTTACTTGTTTCTTAGTACAAGTTGCTACGGGATTTGCAATGACGTTTTATTACAGACCTACCGTAGCGGAAGCATTTGCATCAGTACAATACTTAATGACGGATGTTAATTTTGGCTGGTTAATACGTTCAATTCACCGTTGGTCAGCTAGTATGATGGTATTAATGATGGTGTTACACGTATTCCGCGTATATTTAACTGGTGGTTTTAAACGTCCACGTGAAGCTACGTGGATCACAGGTGTAATTATGGCAGTTTGTACAGTATCTTTTGGTGTTACTGGTTATTCGTTACCGTGGGATCAAATCGGATATTGGGCCGTTAAAATTGTAACAGGTGTACCAGAAGCAATTCCCGTTGTAGGCGGGCCTCTTGTAGAGCTTTTACGTGGCGGTGTTGGTGTAGGACAAGCGACTTTAACACGTTTCTACAGCTTACACACGTTCGTATTACCTTTATTAACAGCTGTATTTATGTTAATGCACTTCTTAATGATCAGAAAACAAGGTATTTCAGGGCCTCTT
      Stigeoclonium_helveticum  ATGAGTAAAGTGTATGATTGGTTTGATGAGCGTTTAGAAATTCAAGCAATTGCTGATGATATTTCAAGTAAATATGTTCCACCTCATGTTAATATTTTTTATTGTTTAGGTGGTATTACATTTACTTGTTTTTTAGTTCAAGTAGCTACTGGTTTTGCAATGACATTTTATTACCGACCAACAGTTGTAGAAGCTTTTGCTTCGGTTCAATATATTATGACAGAAGTAAATTTTGGTTGGTTAATTCGTTCAATTCATCGTTGGTCAGCAAGTATGATGGTATTAATGATGATTTTACATGTTTTCCGAGTTTGGTTAACAGGAGGGTTTAAAAAACCAAGAGAATTAACTTGGACTACTGGTGTAATTATGGCTGTTTGTACAGTTTCATTTGGTGTAACTGGTTATTCATTACCTTGGGATCAGGTGGGTTATTGGGCTGTAAAAATTGTAACAGGTGTTCCAGATGCTATTCCAGTAGTAGGACCAACTATTGTTGAATTGTTACGTGGTGGCGTAGGTGTAGGCCAAGCAACACTTACTCGTTTCTATAGTCTTCATACTTTTGTATTACCTTTATTAACAGCTGTTTTCATGTTAATGCATTTTTTAATGATCCGTAAACAAGGAATTTCTGGACCTCTA
    Treubaria_triappendiculata  ATGAGTAAAGTTTACGATTGGTTTGAAGAACGTTTAGAAATTCAATCTATAGCTGATGATATCACAAGTAAATATGTACCACCACATGTTAATATTTTTTACTGTTTAGGTGGAATAACTTTTACTTGTTTTCTAGTACAAGTTGCAACAGGATTTGCTATGACTTTTTATTATAGACCTACAGTAGCAGAAGCTTTTGCTTCTGTTCAATATATTATGACAGAAGTTAATTTTGGATGGTTAATTCGATCTATTCACCGTTGGTCTGCTAGTATGATGGTTCTTATGATGGTTTTACATGTTTGTCGTGTTTATTTAACTGGCGGATTTAAAAAACCTAGAGAATTAACTTGGGTAACTGGAGTTATTATGGCAGTTTGTACTGTTTCTTTCGGGGTAACTGGATATTCATTACCTTGGGATCAAATCGGTTATTGGGCTGTAAAAATCGTAACAGGTGTTCCAGAAGCTATTCCTGGAATAGGTTCTGCTGTAGTAGAATTATTAAGAGGAGGAGTAGGAGTAGGTCAAACAACATTAACACGTTTCTATAGTTTACATACGTTTGTTTTACCTTTATTAACAGCCGTATTTATGCTTATGCATTTTTTAATGATTAGAAAACAAGGTATTTCTGGACCTTTA
            Trochiscia_hystrix  ATGAGTAAAGTTTACGATTGGTTTGAAGAACGTTTGGAAATTCAATCTATAGCTGATGATATAACAAGTAAATATGTACCACCACATGTTAATATTTTTTACTGTTTAGGTGGAATAACATTTACTTGTTTTTTAGTACAAGTTGCAACAGGATTTGCAATGACGTTTTATTATAGACCTACAGTAGCAGAAGCTTTTGCTTCTGTTCAATATATTATGACAGACGTTAATTTTGGTTGGTTAATTCGATCAATTCATCGTTGGTCTGCTAGTATGATGGTTCTTATGATGATTTTACATGTTTGTCGTGTTTATTTAACAGGAGGATTTAAAAAACCTAGAGAATTAACTTGGGTAACTGGAGTTATCATGGCTGTTTGTACAGTTTCTTTCGGAGTAACAGGATATTCTTTACCTTGGGACCAAATAGGTTATTGGGCAGTAAAAATCGTAACAGGAGTTCCAGAAGCTATTCCGGGAGTAGGAGCTACTTTAGTTGAATTGTTACGTGGAGGAGTAGGGGTTGGTCAATCTACATTAACACGTTTCTATAGCTTACATACGTTTGTTTTACCTTTATTAACAGCCGTGTTTATGCTTATGCATTTTTTAATGATTAGAAAACAAGGGATTTCTGGACCTCTA
                    Uronema_sp  ATGAGTAAAGTTTATGATTGGTTTGATGAGCGTTTAGAAATTCAAGCAATTGCTGATGATATTAGTAGTAAATATGTTCCTCCTCATGTGAATATTTTCTATTGTTTAGGTGGAATTACATTTACTTGTTTTTTAGTACAAGTTGCTACAGGTTTTGCAATGACATTTTATTATCGCCCAACTGTTGTTGAAGCTTTTGCTTCAGTTCAATATATTATGACAGAAGTAAATTTTGGATGGTTAATTCGTTCAATTCACCGTTGGTCAGCTAGTATGATGGTATTAATGATGATTTTACACGTATTCCGTGTTTGGTTAACAGGTGGTTTTAAAAAACCACGTGAGTTAACTTGGACTACTGGTGTAATTATGGCGGTTTGTACAGTTTCATTTGGTGTTACAGGTTATTCATTACCATGGGACCAGGTGGGTTACTGGGCTGTTAAGATTGTTACTGGTGTACCTGATGCTATTCCTGTAGTAGGACCTACTATTGTAGAGTTTTTACGTGGAGGTGTAGGCGTTGGTCAAGCAACTCTGACTCGTTTCTATAGTCTTCATACATTTGTTTTACCATTATTAACAGCTGTATTTATGTTAATGCATTTCTTAATGATTCGTAAACAAGGAATTTCAGGTCCTCTA
                Volvox_carteri  ATGAGTAAAGTATATGATTGGTTTGAAGAACGTTTAGAAATACAAGCAATTGCTGATGATATTACAAGTAAATATGTTCCACCACATGTTAATATTTTCTATTGTTTAGGTGGTATTACTTTCACATGTTTCCTAGTTCAAGTAGCAACTGGATTTGCTATGACTTTTTATTATCGTCCTACTGTAGCAGAAGCTTTTGCTTCTGTTCAATATATTATGACAGATGTTAATTTTGGTTGGTTAATTCGTTCAATTCACCGTTGGTCTGCTAGTATGATGGTTTTAATGATGATTTTACACGTTTTCCGTGTTTATTTAACTGGCGGTTTTAAAAGACCTCGTGAGTTAACGTGGGTTACGGGTGTAATTATGGCTGTTTGTACAGTATCTTTTGGTGTAACAGGTTATTCTTTACCATGGGACCAAGTTGGTTACTGGGCAGTTAAAATTGTAACTGGTGTTCCTGAAGCAATTCCTGGTGTTGGTAGTTTCCTTGTTGAATTATTACGTGGTGGTGTTGGTGTTGGGCAAGCAACTTTAACTCGTTTCTACAGCTTACATACTTTTGTATTGCCGCTTTTAACTGCTGTTTTCATGCTTGCTCATTTCTTAATGATCAGAAAACAAGGTATTTCTGGCCCTCTA
            Carteria_crucifera  ATGAGTAAAGTGTATGATTGGTTTGAAGAACGTTTAGAAATACAATCTATAGCTGATGATATTACAAGCAAATATGTCCCACCACACGTTAATATTTTTTACTGTTTAGGTGGTATTACTTTTACTTGTTTTCTAGTACAGGTAGCTACTGGGTTTGCAATGACTTTTTACTATAGACCAACAGTAGCAGAAGCGTTTGCTTCTGTTCAATATTTAATGACAGATGTTAACTTTGGTTGGTTAATTCGTTCGATTCATCGTTGGTCTGCCAGTATGATGGTATTAATGATGATTTTACACGTTTTCCGCGTTTATTTAACAGGTGGATTTAAAAGACCGCGTGAGCTTACTTGGGTAAGTGGCGTTATTATGGCGGTTTGTACAGTATCATTTGGTGTTACAGGTTATTCATTACCTTGGGACCAAGTCGGATATTGGGCTGTTAAAATTGTAACAGGAGTTCCTGAAGCAATTCCTGTAGTAGGTGGCCCTTTAGTGGAACTTTTAAGAGGTGGTGTAGGAGTTGGTCAAGCAACATTAACTAGATTCTATTCTTTACATACTTTTGTTCTTCCATTACTTACTGCTGTGTTTATGCTAGCTCATTTCTTAATGATTAGAAAACAAGGTATTTCAGGTCCTCTA

    ;
end;


begin mrbayes;
    charset firstsecond = 1-.\3 2-.\3;
    charset third = 3-.\3;
    partition mine = 2: firstsecond, third;
    set partition=mine autoclose=yes;
    lset applyto=(all) nst=6 ngammacat=4 rates=invgamma;
    prset applyto=(all) statefreqpr=dirichlet(1) ratepr=variable pinvarpr=uniform(0,1) brlenspr=Unconstrained:GammaDir(1.0,0.1,1.0,1.0) shapepr=exponential(1.0);
    unlink shape=(all) statefreq=(all) revmat=(all);
    mcmc ngen=6250000 samplefreq=500 printfreq=1000 starttree=random nruns=2 nchains=2 savebrlens=yes filename=petB;
    sump relburnin=yes burninfrac=0.2;
    sumt relburnin=yes burninfrac=0.2;
end;
