# Supplementary material for: Order, please! Uncertainty in the ordinal-level classification of Chlorophyceae
Source: PeerJ. 2019 May 15;7:e6899. doi: 10.7717/peerj.6899 (PMC6525593; doi:10.7717/peerj.6899)
Supplement: Supplemental Information 1 — This compressed folder contains untrimmed, masked alignments for individual chloroplast genes (subfolder nexus), as well as trimmed alignments with appropriate analysis blocks and the consensus trees resulting from these single-gene and concatenated analyses (MrBayes subfolders). Supplementary methods with associated references are included in the SupplementaryMethods.txt file. SVDquartets, BaliPhy, PhyloBayes and RAxML analysis files are in separate subfolders, with their respective resulting tree files. Files associated with MrBayes analysis of the 1st and 2nd positions and the analysis of the 3rd positions are placed in the subfolders 1st_and_2nd_positions_only and 3rd_positions_only, respectively. The 18Splastid_combined subfolder contains the MrBayes analysis materials (alignment and consensus tree) for the analysis including nucleotide plastid data as well as 18S nucleotide data. Documentation, trees and scripts used to create Fig. 3 are included in the “Figure3” subfolder, and documentation for and full results of Treespace analyses are in the “Treespace” subfolder. The results of the AU topology tests are included in a Word document. [file peerj-07-6899-s008.zip › supplementary_alignments_trees/mrbayes_nt_alignments_trees/clpP-stripped.nex]

#nexus

begin data;
    dimensions ntax=68 nchar=744;
    format datatype=dna gap=-;
    matrix
                 Ankyra_judayi  ATGCCAATTGGTGTACCTAGAATTATTTATTGTTGGGGCGAAGAATTGCCAGCTCAATGGACTGATATTTATAATTTTATTTTTCGTCGACGAATGGTCTTTTTAATGCAATATTTAGATGATGAATTATGTAACCAAATCTGTGGGTTATTAATCAATATTCATATGGAAGATCGTTCAAAAGAGATGGAAAAAAAAGAAATGGAAAGTCGAAAACAAACAGAACGAACATTCCAAGAAGAAGAATCGAAAAAAGTTTTTATGATTATTAATTCTTTTGGTGGTTCAGTTGGAAATGGAATTACCGTTCATGATGCTTTACAATTTATTAAAGCAGGTTCATTAACTTTAGGGTTAGGGGTGGCTGCCTCAGCGGCATCTTTAGCACTAGCAGGTGGAACAATTGGTGAACGTTATGTAACAGAAGGCTGTCATGTTATGATTCACCAACCTGAAGGTGGTATTAGTGGTCAAGCATCTGATATTTGGATTGATAGCCAAGAAATTATGAAAATTCGTTTAGATGTTGCTGAAATTTATTCACTATCAACATATAGACCTCGTCATAAAATTTTAAAAGATTTAGATCGTGATTTTTATTTATCTGCAACTGAGACAATTTTCTATGGATTAGCGGATGAAATTGCTACTAACGAAGTAATGCATGAGATAATTGAAATGACTAGTAAAGTTTGGGACTACCATGATAGTAAACAACAAAAATTACTTGAAAGTCGTGCAAAT
        Atractomorpha_echinata  ATGCCAATTGGTGTACCTAGAATTATTTATTGTTGGGGCGAAGAATTGCCAGCTCAATGGACTGATATTTATAATTTTATTTTTCGAAGACGAATGGTTTTTTTAATGCAATACTTAGATGATGAACTATGTAATCAAATTTGCGGGTTGTTAATTAATATTCATATGGAAGATCGCTCAAAAGAGATGGAAAAAAAAGAAATGGAACGTCGGAAACAAACAGAACGAACATTTCAAGAAGAAGAATCCAAAAAAGTTTTTATGATTATTAATTCTTTTGGTGGATCCGTTGGTAATGGAATTACTGTTCATGATGCTCTTCAATTTATTAAAGCAGGTTCATTGACTTTAGGATTAGGTGTTGCAGCATCAGCAGCATCATTAGCCTTAGCGGGTGGGACGATTGGCGAACGTTATGTAACAGAAGGATGTCATGTTATGATTCACCAACCTGAAGGTGGAATTAGTGGTCAAGCATCTGACATTTGGATTGATAGCCAAGAAATTATGAAAATTCGTTTAGATGTTGCAGAAATTTATTCACTGTCAACTTATAGACCGCGCCATAAAATCTTAAAAGATTTAGATCGCGATTTTTATTTATCAGCGACAGAAACTATTTTTTATGGTTTAGCTGATGAAATTGCAACTAATGAAGTTATGCATGAAATTATTGAAATGACAAGTAAAGTTTGGGATTATCATGATAGTAAACAACAAAAATTACTTGAAAGTCGCGCAAAC
      Borodinellopsis_texensis  ATGCCAATTGGAGTACCTAGAATAATCTATAGTTGGGGGGAAGAACTTCCAGCTCAATGGACTGATATTTATAATTTTATATTTCGTCGTCGCATGGTTTTTTTAATGCAATATTTAGATGACGAGCTTTGTAACCAAATTTGTGGTTTATTAATTAATATTCATATGGAAGATCGTTCTAAAGAATTAGAAAAAAAAGAAACTGAAAGACGCAAACAAACAGAACGTGCTTTCCAAGAAGAAGAGTCTAAAAAAGTTTTTGTTATTATAAATTCTTTTGGCGGTTCTGTTGGGAACGGTATTACGGTGCATGATGCTTTACAATTTATTAAAGCTGGATCACTAACTTTAGCTTTAGGTGTGGCAGCATCTGCAGCTTCATTAGCTTTAGCAGGGGGGACTATTGGAGAACGTTATGTTACTGAAGGGTGTCATGTTATGATTCACCAACCTGAAGGTGGGTTACAAGGACAAGCTTCTGACATTTGGATTGATAGTCAAGAAATTATGAAAATTCGATTAGATGTTGCTGAAATTTATTCATTATCTACTTATAGACCAAGACACAAGGTTTTGAGAGATTTAGACAGAGATTTTTATTTAACAGCCACTGAAACAATTTATTATGGATTAGCGGACGAAATAGCTACAAATGAAGTCATGCACGAGATTATTGAAATGACTAGTAAAGTTTGGGACTATCATGATAGTAAACAGCAACGTTTATTAGAAAGTAGAGAAAGT
          Bracteacoccus_aerius  ATGCCAATCGGTGTACCAAGAATTATTTATTGTTGGGGCGAAGAACTTCCTGCTCAATGGACAGATATTTATAATTTTATTTTTCGAAGAAGAATGGTATTTTTGATGCAATATTTGGACGATGAATTATGCAATCAAATTTGCGGTTTATTAATTAATATTCACATGGAAGATAGATCGAAAGAATTAGAAAAAAAAGAAATGGAGAATAGAAAACAAACAGAACGTGTGCTTCAAGAAGAAGAATCCAAAAAAGTTTTTATGATTATTAACTCATTTGGAGGTTCGGTAGGAAATGGTATTACCGTTCACGATGCTTTACAATTTATTAAAGCCGGATCCATGACGCTCGCGTTAGGAGTGGCTGCGTCAGCAGCTTCTTTAGCATTAGCTGGGGGAACTATTGGGGAACGTTATGTGACGGAAGGTTGTCATGTAATGATTCACCAGCCTGAGGGGGGCTTAACTGGACAAGCTTCAGATATTTGGATCGACAGTCAAGAAATCATGAAAATTCGTTTAGATGTTGCAGAAATCTATTCTTTATCCACTTATAGACCGCGTCATAAAATTTTACGCGATTTAGATAGAGATTTTTATTTAACAGCAACGGAAACAGTCTATTATGGGTTAGCTGATGAAATCGCAACCAATGAAGTAATGCATGAAATTATTGAAATGACTAGTAAAGTGTGGGATTATCACGATAGTCAACAACAAAGATTATTAGAAAGCCGAGAAAGT
       Bracteacoccus_giganteus  ATGCCGATCGGTGTACCAAGAATCATTTATTGTTGGGGAGAAGAACTTCCTGCTCAATGGACAGATATTTATAACTTTATTTTTCGAAGAAGAATGGTATTTCTAATGCAATATTTAGACGATGAACTATGTAATCAAATTTGTGGTTTATTGATTAATATTCATATGGAAGATAGATCGAAAGAATTAGAAAAAAAAGAAATGGAAAACAGAAAACAGACAGAACGTGTGCTTCAAGAAGAAGAATCTAAAAAAGTTTTTATGATTATTAATTCGTTTGGAGGTTCAGTAGGAAATGGCATCACGGTTCACGATGCTTTACAATTCATTAAAGCTGGATCAATGACGCTCGCTTTAGGTGTAGCTGCTTCTGCAGCTTCTTTAGCATTAGCTGGAGGAACTATTGGAGAACGTTATGTGACGGAAGGTTGTCATGTGATGATTCACCAACCTGAAGGAGGATTGACTGGGCAAGCTTCAGATATTTGGATCGACAGTCAAGAAATCATGAAAATTCGTTTAGATGTGGCAGAAATTTATTCTTTATCGACTTATAGACCACGCCATAAAATTTTACGCGATTTAGATAGAGATTTTTATTTAACAGCAACAGAAACAATTTATTATGGACTAGCTGATGAAATTGCGACTAATGAAGTTATGCATGAAATTATTGAAATGACTAGTAAAGTGTGGGATTATCACGATAGTCAACAACAAAAATTATTAGAAAGTCGAGAAAGT
           Bracteacoccus_minor  ATGCCAATCGGTGTACCAAGAATTATTTATTGTTGGGGTGAAGAACTCCCTGCTCAATGGACAGATATTTATAATTTTATTTTTCGAAGAAGGATGGTTTTTCTAATGCAATATCTAGACGATGAACTGTGTAATCAAATTTGTGGTTTATTAATTAATATTCATATGGAAGATAGATCGCAAGAATTAGAAAAAAAAGAACTGGAAAATAGAAAGCAAACAGAAAGCCTACTACAAGAAGAAGAATCTAAAAAAGTTTTTATGATCATTAATTCATTTGGAGGATCTGTAGGAAATGGTATCACCGTTCACGACGCTTTACAATTCATCAAAGCTGGATCCATGACGCTCGCTTTAGGTGTAGCTGCATCTGCAGCTTCTTTAGCATTAGCTGGGGGAACTATCGGAGAACGTTATGTGACCGAGGGTTGCCACGTCATGATTCACCAGCCTGAGGGAGGATTGACTGGACAAGCTTCAGATATTTGGATCGACAGCCAAGAAATCATGAAAATTCGGTTAGATGTAGCAGAAATTTATTCTTTATCGACTTATAGACCACGCCATAAAATTTTACGCGATTTGGATAGAGATTTTTATTTAACAGCGACAGAAACGATTCATTACGGACTAGCCGATGAAATCGCAACTAATGAAGTCATGCACGAAATTATCGAAATGACTAGTAAAGTTTGGGATTACCACGATAGTCAACAACAAAAATTATTAGAAAGTCGAGAAAGG
         Carteria_cerasiformis  ATGCCGATTGGAGTGCCCCGAATTATTTATTGTTGGAGTGAAGAACTCCCTGCTCAATGGACTGATATTTATAATTTTATTTTTAGAAAACGAATGATTTTTTTAATGCAACATTTAGATAATGAAATTTGTAATCAAATCTGTGGATTATTAATCAATATTCATATGGAAGATCGAACGAAAGATTTAGATGAAAAAAAAATGTTAAAAGATGAACGAATCATGCGATTAATTGAAGAAGAAAGTGAAAATAAATTATTTGTACTTATCAATTCTTTTGGTGGTTCGGTAGGAAATGGAATCACTATTCATGATGCTATGCAATTTATTCGTGGCACAATTCTAACGGTCGGTCTTGGTGTTGTCGCTTCAGCTGCTTCATTAGCATTAGCTGGCGGAACTATAGGAGACCGCTATATAACTGAAGCTTGCCATGCTATGATTCACCAACCAGAAGGAGGAGTATCGGGCCAAGCGTCAGATCTTTGGATTGAAAGTCAAGAAATTTTAAAAATTCGTTTAAATGTTGCTGAAATTTATTCCTTAACGACATATCGACCGCGCCATAAAGTTTTACGAGATTTAGATCGTGACTTTTATTTAACTGCTTCAGAAGCTTGTGCTTATGGGTTAGCTGATTATGTTGCAACTAGTGCTGTTATGCATGAAATTATTCAAGCTACAAATTCTGCTTGGGATTATCAAGACAGTAAGCAACAACGTTTATTAGAAAAAAGATTAAGT
           Carteria_sp_SAG_8_5  ATGCCAATTGGAGTACCTCGAATTATTTATTGTTGGGGTGAAGAGTTGCCCGCACAATGGACAGATATTTACAATTTTATTTTTAGACGACGAATGATTTTTTTAATGCAATATTTAGATGATGAACTTTGTAACCAAATTTGTGGTTTACTAATTAATATTCATATGGAAGATCGTGCAAAAGATTTAGAAAAAAAAGAAATGGAAAATCGCAAACAAACAGAAAGAGCTTTTCAAGATGAAGAATCAAAAAAAGTTTTTATGATTATTAACTCTTTTGGTGGTTCTGTTGGAAATGGTATAACAGTGCATGATGCTTTACAATTTATTAAAGCGGGTTCTCTTACATTAGCGTTAGGTGTAGCCGCCTCTGCTGCTTCTTTAGCATTAGCTGGGGGGACAATAGGTGAGCGTTATGTCACTGAAGGTTGTCATGTTATGATTCACCAACCTGAAGGTGGTTTATCTGGCCAAGCTTCAGACATTTGGATTGATTCACAAGAAATTATGAAAATTCGTCAAGAAGTTGCAAATATTTATTCTTTATCAACATATAGACCGCGCCATAAAATTTTAAGAGACTTAGATCGTGATTTTTATTTAACTGCAACAGAAACTGTTTATTACGGGTTAGCAGATGAAATTGCAAGTAATGAAGTCATGCATGAAATTATAGAAATGACAAGCAAAGTATGGGATTATCATGATACTAAACAACAACGTTTATTAGAATCACGTGATAGT
      Chaetopeltis_orbicularis  ATGCCAGTAGGTGTACCAAAAGTGCTTTATTATTGGGATGATGAACTTCCATTACAATGGATTGATTTATACAATTTAATTTTCCGAAGAAGACTTGTTTTTGTTATGTCTGAATTAGATCAAGATTTATGCAACCAAATTGCTGGTATGATGGTTTATATTCACTTTGAAGACAAACGAAAAGAACTTGAAAAAAAAGGTGTTCAAGTCTTC------TCTGAAACACAAGAACGAATGAGCGAACAAAGACGTGTTTTCGTATTTATTAACTCTACTGGTGGTTCAGTTACCAGTGGTATTACAATTTATGATGCTTTACAATTTGTTAAAGCGGGAGCCGTGACAGTTTGTCTTGGTATGGCTTTTTCAGCTAGTAGTATGGTTCTTGCTGGGGGCAACATAGGCCACCGTTATGTTTCAGAGGGCGCGCATGTAATGATTCATCAACCCGAGGGTGGAATTAGCGGCCAAGCCTCAGATGTTTTGTTAGATGCTCATGAAATTATGAGAGTACGCCGTCAAGCAGCTACTATTTATACACTTTCATCGAAACGTGCTTTTAGTGAAGTTTTAAAAGATTTGGACCGTGATTATTTTATGACTCCCCAAGAAGCTATCGATTATGGTTTAGCTGATGAAATCGTGACACGTTACAATTCAGAATGCATATTGAACGAATTTGAAAAAGATTGGTTAGCTGAAGATGCAAAACAGATTGAAGGTATTACAAAAAAACTCCAA
     Characiochloris_acuminata  ATGCCTATTGGTGTTCCACGTATTATTTATTGTTGGGGTGAAGAATTACCTGCACAATGGACAGATATTTACAATTTTATATTTAGACGTCGAATGGTGTTCTTAATGCAATATTTAGACGACGAATTATGTAACCAAATTTGTGGATTATTAATTAATATTCACATGGAAGATCGTTCAAAAGAACTAGAAAAAAAAGAAATAGAACGACGTAAACAAACAGAACGTACTTTTCAAGAAGAAGAATCTAAAAAAGTGTTTGTTATCATTAATTCATTTGGTGGTTCTGTTGGGAACGGTATTACAGTACATGATGCTTTACAATTCATTAAAGCTGGTTCATTAACGTTAGCATTAGGTGTTGCGGCTTCAGCTGCTTCATTAGCATTAGCCGGTGGTACTATTGGAGAACGTTACGTTACAGAAGGATGTCATGTTATGATTCACCAACCAGAATCAGGTCTACAAGGGCAAGCTTCAGATATTTGGATTGATTCTTTAGAAATTATGCGTATACGTCAGGATGTTGCTTCTATTTATTCTCTAAGCACATATCGCCCCCGTCATAAAATTCTTCGTGATCTAGATAGAGATTTTTATTTAAATGCAACCGAAACAATTTACTACGGTTTAGCTGACGAAATCGCAACAAATGAAGTTATGCACGAAATTCTTGAAATGACAAATAAAGCTTGGAGTTATGATGATAGTAAACAACAACGTCTTTTAGAAAGTCGTGAAAGC
       Chlamydomonas_applanata  ATGCCAATTGGTGTACCACGAATTATTTATTGTTGGGGTGAAGAATTACCAGCCCAATGGACTGATATTTATAACTTTATTTTCCGTCGTAGAATGGTTTTTTTAATGCAGTATTTAGATGACGAACTTTGTAACCAAATCTGTGGTTTATTAATTAATATTCACATGGAAGATCGTTCTAAAGAACTAGAAAAAAAAGAAACAGAAAAACGTAAACAAACTGAAAAAGCCTTAATTGAAGAAGAATCAAAAAAAGTGTTTGTGATTATTAACTCTTTTGGTGGCTCAGTTGGGAATGGTATTACAGTTCATGATGCTTTACAGTTTATTAAAGCTGGTTCATTAACGTTAGGTTTAGGTGTTGCTGCTTCGGCCGCTTCTTTAGTGTTAGCCGGTGGTACAATTGGTGAACGCTATGTAACAGAAGGTTGTCATACAATGATTCACCAACCAGAGGGTGGTTTACAAGGTCAGGCCTCAGATATTTGGATTGATAGTCAAGAAATTATGAAAATCCGTCTAGATGTAGCCGAAATTTATTCATTATCAACATACCGTCCACGTCATAAAATTTTACGTGACTTAGACCGTGATTTCTATTTAACAGCGATGGAAACAATTTATTATGGCTTAGCCGACGAAATTGCAACAAACGAAGTTATGAACGAAATCATTGAAATGACTAGTAAAGTTTGGGACTACCATGATAGTAAACAACAACGTTTATTAGAAAGCCGTGAAAGT
         Chlamydomonas_nivalis  ATGCCAATTGGAGTACCAAGAATTATTTATTGTTGGGGTGAAGAACTTCCTCCACAATGGACTGATATCTATAATTTTATTTTTCGTCGACGAATGGTTTTTTTAATGCAATATTTAGATGATGAACTTTGTAATCAAATTTGTGGATTATTAATTAATATTCATATGGAAGATCGATCAAAAGAACTTGAAAAAAAAGAAATCGAAAAACGAAAACAAACAAAAAGAGCTCTTCAAGAAGAAGAATCTAAAAAAGTCTTTGTTATCATTAATTCTTTTGGTGGCTCAGTTGGGAATGGTATTACTGTTCATGATGCTTTACAGTTTATAAAAGCTGGCTCTCTTACTTTAGGTCTTGGAGTTGCGGCCAGTGCAGCATCTTTAGTATTAGCTGGCGGAACTATTTCTGAGCGTTATGTAACTGAAGGGTGTCACACTATGATACATCAGCCCGAAGGAGGCCTTAATGGTCAAGCTTCTGATATCTGGATTGATAGTCAAGAAATTATGAAAATTCGATTAGATGTAGCAGAAATTTATTCATTATCTGCACATCGACCTCGTCATAAAATCTTACGTGATTTAGATCGAGATTTCTATTTAACTGCAACAGAAACTATCCATTATGGTTTAGCAGATGAAATCGCTACTAACGATGTAATGCACCAGATAATCGAAATGACTAGCAAAGTTTGGGATTATCATGATAGCAAACAACAACGTTTACTTGAAACACGAAATAGC
        Chlamydomonas_peterfii  ATGCCAATTGGTGTACCTAGAATTATTTATTGTTGGGGTGAAGAATTGCCTGCACAATGGACAGATATTTACAATTTTATTTTCCGTCGTCGAATGGTTTTCTTAATGCAGTATCTAGATGATGAATTATGTAACCAAATTTGTGGTTTATTAATAAATATTCATATGGAAGATCGTTCGAAAGAACTCGAGAAAAAAGAAATGGAAAAAGGAGGCCTAGATCCAGCTTCGCTGGAAGAAGAATATGGTAAAAAAGTTTTTGTTATAATAAATTCATTTGGTGGTTCCGTAGGAAATGGTATAACAGTTCATGATGCTCTTCAATTTATCAAAGCAGGTTCATTAACATTAGGTTTAGGGGTAGCAGCATCAGCAGCTTCACTTGTTTTAGCAGGTGGGACTATAGGTGAACGTTATGTAACAGAAGGATGTCATGTTATGATTCACCAACCAGAAGGTGGCTTAAATGGTCAAGCCTCAGATATTTGGATTGATGCAAACGAAATTATGAAAATTCGACTTGACGTAGCTGAAATATATTCATTAAGCACATATAGACCTCGTCATAAAATTTTACGTGATTTAGATCGGGATTTCTATTTAACGGCAACTGAAACCATTCAATATGGTTTAGCTGATGAGATCGCTACGAACGATGTTATGCATTCGATTATCGAAATGACAAGTAAAGTATGGGACTTCCATGATGCGCAACAGCAACGTCTTTTAGAAACTCGTGAAAGT
     Chlamydomonas_reinhardtii  ATGCCGATTGGAGTACCTCGTATTATTTATTGTTGGGGTGAAGAATTACCTGCACAGTGGACTGATATTTATAACTTTATTTTCCGTCGTCGTATGGTATTTTTAATGCAATATTTAGATGATGAATTATGTAACCAAATTTGTGGTTTATTAATTAATATCCATATGGAAGATCGTTCTAAAGAGTTGGAAAAAAAAGAAATGGAAAAACGTAAACAAACAGAACGCGTTATTCAAGAAGAAGAATCTAAGAAAGTGTTCATGATTATTAACTCATTTGGCGGTTCTGTAGGTAATGGTATTACTGTACATGATGCTTTACAATTTATTAAAGCAGGTTCTTTAACGTTAGCATTAGGTGTAGCTGCATCTGCTGCTTCTTTAGCTTTAGCTGGTGGTACAATTGGTGAACGTTATGTTACTGAAGGTTGTCATACTATGATTCACCAACCTGAAGGTGGTTTAAATGGACAAGCTTCAGATATTTGGATTGATAGTCAAGAAATTATGAAAATTCGTTTAGATGTAGCAGAAATTTATTCTTTATCAACGTACCGACCAAGACATAAAATTTTACGTGATTTAGATCGTGATTTTTATTTAACTGCAATGGAAACAATTTATTATGGTTTAGCTGATGAAATTGCAACAAATGAAGTAATGCATAGTATTGTAGAAATGACAAATCAAGTTTGGAGTTATCATGATAGTAAACAAGAACGTTTATTAGAAAGTCGTGCTAGT
         Chlorococcum_tatrense  ATGCCAATTGGTGTACCACGTATTATTTATTGTTGGGGGGAAGAATTACCTGCTCAATGGACGGATATTTACAATTTTATTTTCCGTCGTAGAATGGTTTTTTTAATGCAATATTTAGATGATGAATTATGTAATCAAATTTGTGGTTTATTAATCAATATTCATATGGAAGATCGTTCAAAAGAATTAGAAAAAAAAGAAATGGAACGTCGCAAACAAACAGAACGAGCGTTAATTGAAGAAGAATCAAAAAAGGTTTTTGTAATTATTAATTCTTTTGGTGGTTCAGTTGGAAATGGCGTTACTGTACACGATGCATTACAATTTATTAAAGCTGGTTCTTTAACATTAGCTTTAGGTGTAGCTGCATCCGCTGCATCGTTAGCTTTAGCTGGGGGTACAATTGGTGAACGTTATGTAACTGAAGGTTGCCATGTTATGATCCACCAGCCGGAATCAGGACTACAAGGTCAAGCATCTGATATTTGGATTGATAGTCAAGAAATCATGAAAATTCGTTTAGATGTTGCTGAAATTTATTCATTGAGTACTTACAGACCGCGCCATAAAATTCTTCGTGATTTAGATCGTGATTTTTATTTAACAGCTACAGAAACAATTCAATACGGTTTAGCTGATGAAATTGCTACAAACGATGTTATGCATTCTATTATCGAAATGACCAACACTGTTTGGGATTATCATGATAGTAAACAACAACGTTTATTAGAAAGTCGTGAAAGT
       Chlorogonium_capillatum  ATGCCTATTGGTGTACCACGAATTATTTATTGTTGGGGTGAAGAACTCCCAGCTCAATGGACAGATATTTATAACTTTATTTTCCGTCGTCGAATGGTTTTTTTAATGCAATATTTAGATGACGAACTTTGCAACCAAATTTGCGGTTTATTAATCAATATTCATATGGAAGACCGATCTAAAGAACTTGAAAAAAAAGAAATGGCGCCTCGTAAACAAACAGAACGTGCCCTTATTGAAGAAGAGTCAAAAAAAGTGTTTGTAATTATTAATTCTTTTGGTGGTTCTGTTGGAAATGGTGTAACTGTACATGATGCATTACAATTTATTAAAGCTGGCTCGTTAACGTTAGGTTTAGGTGTAGCAGCTTCTGCAGCGTCTTTAGCATTAGCTGGAGGTACTATTGGAGAGCGTTATGTAACTGAAGGCTGTCATGTAATGATACATCAACCGGAGGGCGGTTTGCAGGGTCAAGCTTCAGATATTTGGATTGATAGTCAAGAAATTATGAAAATTCGTTTAGATGTCGCTGAAATTTATTCTTTGTCAACATATCGTCCACGTCATAAAATTTTACGTGATTTAGATCGTGATTTCTATTTAACAGCTTCAGAAACAATTCATTATGGATTAGCTGATGAAATTGCAACTAACGAAGTAATGCATTCTATCATCGAAATGACTAGCAAAGTATGGGATTATCATGATACTAAACAACAACGTTTATTAGAAACTAGAGAAAGT
         Chloromonas_perforata  ATGCCAATTGGTGTACCACGTATTATTTATTGTTGGGGGGAAGAATTACCTGCTCAATGGACTGATATTTACAATTTTATTTTCCGTCGTAGAATGGTTTTTTTAATGCAATATTTAGATGATGAATTATGTAATCAAATCTGTGGTTTATTAATCAATATTCATATGGAAGATCGTTCAAAAGAATTAGAAAAAAAAGAAATGGAACGTCGCAAACAAACAGAACGAGCTTTAATTGAAGAAGAATCAAAAAAGGTTTTTGTAATTATTAATTCTTTTGGTGGTTCAGTTGGAAATGGTGTTACTGTACACGATGCATTACAATTTATTAAGGCTGGTTCTTTAACATTAGCTTTAGGTGTAGCTGCATCAGCTGCATCATTAGCTTTAGCTGGAGGTACAATTGGTGAACGTTATGTAACTGAAGGTTGCCATGTTATGATACACCAGCCGGAATCAGGACTGCAAGGTCAAGCGTCTGATATTTGGATTGATAGTCAAGAAATCATGAAAATTCGTTTAGATGTTGCTGAAATTTACTCATTATCTACTTACCGACCTCGTCATAAAATTCTTCGTGATTTAGATCGCGATTTCTATTTAACAGCTACAGAAACAATTCAATATGGTTTAGCTGATGAAATTGCTACTAACGAGGTTATGAACGATATAATTGAAATGACTAGTAAAGTTTGGGACTATCATGATAGTAAACAACAACGTTTATTAGAAAGTCGTGAAAGT
           Chloromonas_radiata  ATGCCAATAGGTGTACCTAGAATTATTTATTGTTGGGGAGAAGAACTTCCTCCTCAATGGACTGATATTTATAATTTTATTTTTCGTCGCCGTATGGTTTTTTTAATGCAATACTTAGATGATGAACTTTGCAATCAAATTTGTGGATTATTAATTAATATTCATATGGAAGATAGATCAAAAGAACTTGAAAAAAAAGAAATTGAAAAAAGAAAACAAACAAAAAGAGCACTTCAAGAAGAAGAATCAAAAAAAGTTTTTGTTATCATCAATTCATTTGGGGGATCAGTAGGAAATGGAATTACAGTTCATGATGCTCTTCAATTTATTAAGGCAGGGTCTTTAACTTTAGGTTTAGGTGTAGCAGCATCAGCCGCCTCATTAGTCCTAGCAGGTGGCACAATTTCGGAACGTTATGTAACTGAAGGGTGTCATGTTATGATTCATCAACCCGAAGGTGGATTAAATGGTCAAGCCTCTGATATATGGATCGACAGTCAAGAAATTATGAAAATTCGCCTAGATGTCGCTGAAATTTATTCTTTATCAGCACATCGCCCACGCCATAAAATCTTAAGGGATTTAGACAGAGATTTTTATTTAACTGCAACTGAAACAATTCATTATGGCTTAGCAGACGAAATCGCTACTAATGAAGTAATGCATGAAATTATTGAAATGACAAGCAAAGTTTGGGATTATCATGATAGCAAACAACAACGTTTACTCGAAACCCGTGATAGC
             Chloromonas_rosae  ATGCCAATTGGAGTACCAAGAATTATTTATTGTTGGGGTGAAGAACTTCCTCCACAATGGACTGATATTTATAATTTTATTTTTCGTCGACGAATGGTTTTTTTAATGCAATATTTAGATGATGAACTTTGTAATCAAATTTGTGGATTATTAATTAATATTCATATGGAAGATCGGTCAAAAGAACTAGAAAAAAAAGAAATAGAAAAAAGAAAACAAACAAAAAGAGCTCTTCAAGAAGAAGAATCTAAAAAAGTTTTTGTGATTATTAATTCTTTTGGTGGATCTGTTGGGAATGGTATTACTGTTCATGATGCTCTACAGTTTATAAAAGCTGGATCTTTAACTTTAGGTCTTGGAGTTGCTGCTAGCGCAGCCTCTTTAGTATTAGCTGGAGGAACTATTTCTGAGCGTTATGTTACTGAAGGTTGTCACTGTATGATCCATCAGCCCGAAGGTGGCCTTAACGGTCAAGCATCAGATATCTGGATTGATAGTCAAGAAATTATGAAAATTCGCTTAGATGTAGCAGAGATTTATTCATTATCTGCTCATCGACCTCGTCATAAAATTTTACGTGATTTAGACCGAGATTTTTATTTAACTGCAACAGAAACTATTCATTATGGTTTAGCTGACGAAATAGCTACTAACGAAGTTATGTCGCAAATCATTGAAATGACAAGCAAAGTATGGGATTATCACGACAGTAAACAACAACGTTTACTTGAGACACGAAATAGC
       Chlorosarcinopsis_eremi  ATGCCAATCGGTGTACCACGTATTATTTATTGTTGGGGGGAGGAGTTGCCTGCTCAATGGACGGATATTTATAACTTTATTTTCCGTCGTAGAATGGTTTTTTTAATGCAATATTTAGATGATGAATTATGTAACCAAATTTGTGGTTTATTAATCAATATTCATATGGAAGACAGATCAAAAGAATTAGAAAAAAAAGAAATGGAGCGTCGTAAACAAACAGAACGTACTCTTATTGAAGAAGAATCAAAGAAAGTTTTTGTTATTATTAACTCTTTTGGGGGTTCTGTTGGTAATGGTATTACTGTTCACGATGCTTTACAATTTATTAAAGCTGGATCTCTTACTTTAGCCTTAGGTGTTGCTGCTTCTGCAGCTTCTTTAGCATTAGCTGGTGGTACTATTGGTGAACGCTATGTTACTGAGGGCTGTCACGTAATGATTCACCAACCTGAAGGTGGTTTACAAGGTCAAGCATCAGATATCTGGATTGACAGTCAAGAAATTATGAAAATTAGGCTAGATGTTGCTGAAATTTATTCATTATCTACTTATAGACCACGTCATAAAATTTTACGTGATTTAGATCGTGATTTCTATTTAACTGCAACAGAAACAATTCATTATGGTTTAGCTGATGAAATTGCAACAAACGAGGTAATGCACGAAATTATTGAAATGACAAGCAAAGTTTGGGACTATCACGATAGTAAACAACAACGTTTATTAGAAAGTCGCGAAAGC
        Chlorotetraedron_incus  ATGCCGATTGGTGTACCTCGAATTATTTACTGTTGGGGTGAAGAACTCCCAGCTCAATGGACAGATATTTATAATTTTATTTTTCGTCGAAGAATGGTTTTTTTAATGCAATATTTAGATGATGAACTTTGTAATCAAATTTGTGGTTTATTAATTAATATCCATATGGAAGATCGTTCTAAAGAATTAGAAAAAAAAGAAATGGAAAATAGAAAACAAACTGAACGTTCTTTACAAGAAGAAGAATCTAAAAAAGTTTTTATGGTTATTAATTCTTTTGGGGGTTCTGTTGGAAACGGTATTACAGTACATGATGCTCTGCAGTTTATTAAAGCAGGTTCAATGACTTTAGCATTAGGAGTAGCTGCATCCGCAGCATCACTAGCTTTAGCAGGTGGAACAATTGGAGAACGTTATGTTACTGAAGGCTGCCATGTTATGATTCACCAACCTGAAGGTGGTTTAACAGGTCAAGCATCCGATATTTGGATTGATTCTCTTGAAATTATGAAAATTCGATTAGATGTTGCTGAAATTTATTCTTTAAGTACTTATCGTCCTAGACATAAAATTTTACGTGATTTAGACCGCGATTTTTATTTAACAGCAACAGAAGCTGTATATTATGGTTTAGCTGATGAAATTGCAACAAATGAAGTTATGCATGAAATTATTGAAATGACAAGCAAAGTTTGGGATTATCATGATACTCAACAACAAAAATTATTAGAAAGTCGTGAAAGT
    Chromochloris_zofingiensis  ATGCCTATTGGTGTACCAAGAATTATTTATTGTTGGGGAGAAGAACTTCCAACACAATGGACCGACATTTACAATTTTATTTTTCGTCGACGTATGGTTTTCTTAATGCAATATTTAGATGACGAACTGTGCAATCAAATTTGTGGATTACTCATTAATATTCACATGGAAGATAGATCTAAAGAATTAGAAAAAAAAGAAATGGAAAATAGAAAACAAACAGAGCGTACACTTCAAGAAGAAGAGTCCAAAAAAGTTTTTATGATCATTAATTCTTTTGGTGGATCCGTTGGAAATGGAATAACAGTTCATGATGCTTTACAATTCATTAAAGCAGGCTCAATGACTTTAGCTCTTGGGGTTGCAGCGTCTGCTGCTTCTTTAGCTTTAGCTGGGGGAACGATTGGAGAAAGATATGTTACAGAAGGTTGCCATGTCATGATTCACCAACCAGAAGGCGGTTTAACCGGACAAGCTTCTGATATTTGGATCGATAGTCAAGAAATCATGAAAATTCGTTTAGATGTAGCAGAAATTTATTCTTTATCTACTTATCGACCTCGTCACAAAATTTTACGCGATTTAGATAGAGATTTTTATTTAACAGCAACGGAAACTATTTATTACGGGTTAGCAGATGAAATTGCCACAAATGAAGTAATGCATGAAATTATTGAAATGACAAGTAAAGTGTGGGATTATCATGATAGTCAACAACAAAGACTTTTAGAAAGTCGTGATCGT
       Cylindrocapsa_geminella  ATGCCTGTAGGTGTTCCAAGAATAGTCTATTGTTGGGGTGAAGAATTGCCTGCTCAATGGACTGATATCTACAATTTTATCTTTAGAAAACGTATGATTTTTTTAATGCAATATTTAGATGATGAATTATGTAATCAAATATGTGGTTTACTTATTAATATTCATATGGAAGATAGAGCTAAAGAATTACAAAAAAAAAAAAAAGACGATGAAAGTTCCAAAAAACAAAAAGATCCAGAAGATGAGTCGAAAAAAGTCTTTGTTATAATTAATTCATTTGGAGGCTCTGTAGGAAATGGAATAACCATTCATGATGCTCTTCAATTTATAAAAGCTGGGTCGTTAACTTTAGCTTTAGGTGTGGCTGCCTCTGCTGCATCTTTAGCTTTAGCTGGTGGTACTCTTGGTCAAAGATATGTTACTGAAGGATGTCATGTAATGATTCATCAGCCCGAAAGTAGCTTAACAGGCCAAGCTTCTGACATATGGATAGATAGCCAAGAAATAATGAAAATCCGTTTAGATGTTGCTGAAATTTATTCATTATCGACCTATCGACCTCGTCATAAGATTTTAAAAGATTTAGATCGAGATTTTTATTTAAATGCAATAGAAACCATATTCTATGGATTAGCTGATGAAATAGCAACAAATGATGTGATACGTGAAATAATTGAAACTACAACGAAAAGTTGGGATACTAGTGAGAGAAAGCAACAACGTTTGCTCGAAACGAAAGTTGGT
         Desmotetra_stigmatica  ATGCCAATCGGTGTACCAAGAATTATTTATTGTTGGGGTGAAGAACTTCCAGCACAGTGGACAGATATTTATAATTTTATCTTTCGTCGTAGAATGGTTTTCTTAATGCAATATTTAGATGATGAACTTTGCAACCAAATATGTGGTTTATTAATCAATATTCATATGGAAGATCGATCTAAAGAAATGGAGCAAAAATCAATGGAAAAACGTAAACAAACCGAACGAACTCTCCAAGAAGAAGAATCTAAAAAAGTTTTTGTTATTATTAACTCTTTCGGTGGTTCAGTAGGAAATGGGATTACTGTTCATGATGCTTTACAATTTATTAAAGCAGGTTCTCTAACTTTAGGCTTAGGCGTAGCTGCTTCAGCTGCTTCACTTGCTTTAGCTGGTGGAACGATTGGAGAAAGATATGTAACAGAAGGTTGTCATGTAATGATTCACCAGCCAGAAGGTGGTCTTAATGGGCAGGCTTCTGATATTTGGATTGATAGTCAAGAAATTTTAAAAATTCGTTTAGATGTTGCTGAAATTTACTCTTTATCTACTTATCGTCCACGTCATAAAATTTTACGTGATTTAGACCGAGATTTTTATTTAACAGCTACAGAAACCATTTCTTATGGCTTAGCAGACGAAATTGCTACAAACGAAGTTATGCATGAAATTATCGAAATGACTAGCAAAGTTTGGGATTATCATGATAGTAAACAACAACGTTTACTTGAGAGCCGCGAAAGT
        Dictyochloris_fragrans  ATGCCAATAGGTGTACCAAGAATTATTTATTGTTGGGGAGAAGAACTTCCTGCTCAATGGACAGATATTTACAATTTTATTTTTAGAAGACGAATGGTTTTTTTAATGCAATATTTAGATGATGAACTTTGTAATCAAATATGTGGTTTATTAATTAATATTCATATGGAAGATCGATCAAAAGAATTAGAAAAAAAAGAAATGGAAAATAGAAAACAAACTGAACGTGCACTTCAAGACGAAGAATCTAAAAAAGTTTTTGTTATTATTAATTCATTTGGAGGTTCAGTAGGTAACGGAATTACTGTTCATGATGCACTTCAATTTATTAAAGCAGGATCTTTAACTTTAGCTTTAGGAGTCGCCGCTTCCGCTGCTTCTTTGGCGTTAGCTGGTGGTACTATAGGAGAACGTTATGTAACAGAAGGCTGTCATGTAATGATTCACCAACCAGAAGGTGGATTGACAGGTCAAGCTTCTGATATTTGGATTGATAGTCAAGAAATTATGAAAATACGATTAGATGTAGCTGAAATTTATTCATTATCTACGTATAGACCACGTCATAAAATTTTACGTGATTTAGATCGTGATTTTTATTTAACAGCAACGGAAACTATTTTTTATGGTTTAGCCGATGAAATAGCTACTAATGACGTTATGCACGAAATTATTGAGATGACAAGTAAGGTGTGGGACTACCACGATAGTCAACAACAACGCTTGTTAGAAAGTCGAACTAAT
             Dunaliella_salina  ATGCCAATTGGTGTTCCACGTATTATTTATAGTTGGGGTGAAGAACTTCCAGCTCAATGGACTGATATTTATAATTTTATTTTCCGTCGAAGAATGGTTTTTTTAATGCAATATCTAGATGACGAACTTTGTAACCAAATTTGTGGTTTATTAATTAATATCCACATGGAAGATCGATCTAAAGAACTTGAAAAAAACGAAGTCGAAGGACGTAAACAAACAGAACGTTCGTTTATTGAAGAAGAATCAAAGAAAGTTTTTGTTATTATTAATTCATTTGGGGGTTCAGTTGGTAATGGTATTACGGTTCATGATGCTTTACAATTTATCAAAGCAGGTTCATTAACGTTAGGTTTAGGTGTAGCTGCTTCGGCTTCATCGTTAGTTTTAGCAGGTGGTACAATTGGTGAACGTTATGTAACAGAAGGTTGTCATACGATGATTCACCAGCCAGAATCTTCATTACAAGGGCAAGCATCTGACATTTGGATTGATAGCCAAGAAATCATGAAAATTCGTTTAGACGTAGCTGATATTTATTCATTATCAACATACCGTCCACGTCATAAAATTTTACGTGATTTAGATCGTGATTTCTATTTAAACGCACCTGAAACAATCTCTTACGGTTTAGCTGATGAAATTGCAACAAATGAAGTAATGCATGAAATTGTTGAAATGACTTCAAAAATCTGGGATGTTTACGATGGTAAACAACAAAGATTACTAGAAAGTCGTGAAAGT
          Elakatothrix_viridis  ATGCCTATAGGTGTTCCAAGAATTATTTGCTGTTGGGGAGAAGAGCTTCCTACTCAATGGACAGATATTTACAATTTTATATTTCGAAGACGTATGATATTTTTAATGCAATATTTAGACGATGAGCTTTGCAATCAAATCTGTGGGTTATTAATAAATATTCACATGGAAGATCGAGCAAAAGAATTAGAAAAAAAAGAAATGGAAAATAGAAAAAAAACAGAAAAAACTATTCAAGAAGAAGAATCCAAAAAAGTCTTTATGATCATTAACTCTTTTGGAGGTTCAGTAGGAAATGGTATAACAATACACGATGCTCTTCAATTTATAAAAGCAGGATCTCTTACGCTTGCTTTAGGAGTAGCGGCCTCTGCTGCTTCTTTAGCATTAGCGGGAGGAACTATCGGAGAACGTTATGTCACAGAAGCTTGTCATGTTATGATTCATCAACCAGAAGGTGGATTAAATGGACAAGCTTCAGATATTTGGATCGATAGTCAAGAAATAATGAAAATACGTTTAGATGTAGCAGAAATTTATTCATTATCTACTTATCGACCACGTCATAAAATTTTACGAGATTTAGATAGAGATTTTTATTTAACAGCCATGGAAACAATTTTTTATGGTTTAGCTGATGAAATTGCAACAAATGATGTTATGCATGAAATCATTGAAATGACTAATAAAGTATGGGATTATCACGATGCAAAACAACAGAAATTATTAGAAAATAGATCAAGT
         Floydiella_terrestris  ATGCCAGTAGGTGTTCCTAAAGTCCTTTATTATTGGGATGATGAGTTACCATTACAATGGATTGATTTATATAATTTAATTTTTCGAAGAAGATTAGTTTTTGTTATGGCGGAATTAGACCAGGATTTATGTAATCAAATCGCTGGAATGATGGTTTATATTCATTTTGAAGACAAACGAAAAGAACTTGAAAAGAAAGGGGTCAATGTTTTGCTTTTTTCTGAAACAAGAGAAAGAATGAGCGACCAAAGAAGAGTTTTTGTTTTTATTAACTCAACAGGTGGTTCAATCACAAGTGGAATTACGATTTACGATGCTTTACAATTTGTAAAAGCAGGGGCTGTGACAGTTTGTTTAGGTATGGCTTTTTCAGCGAGCAGCATGGTTTTAGCCGGTGGAAACATCGGTCACCGTTACGTTTCTGAAGGTTCTCATGTAATGATGCATCAGCCGGAAGGTGGAATCAAGGGACAAGCGTCAGATGTGTTGCTTGATGCTCACGAAATTCTTCGTGTTCGTCGTCAGGCTGCTACAATTTATACGCTTTCGTCAAAAAGAGCTTTTCATGAAGTGTTAAAAGACTTAGATCGTGATTACTTTATGACTCCGCAAGAAGCTATTGATTACGGTCTAGCCGATGAAATTGTAACACGCTATAATTCTGAATGTATTCTAGATGAATTCGAACAAGATTGGCTAGCTGACGATGCTAAACAAATCGAAGGGATTTCTAAGAAAATTCGT
       Follicularia_botryoides  ATGCCAATTGGGGTACCTCGAATTATTTACTGTTGGGGGGAAGAACTTCCTGCTCAATGGACTGATATTTATAATTTTATTTTTCGTCGACGAATGGTTTTTTTAATGCAGTATCTTGATGATGAACTTTGTAATCAAATTTGTGGGTTACTTATTAATATTCATATGGAAGATCGTTCAAAAGAATTAGAACGCAAAGAAATGGAAAACAGAAAACAAACAGAACGCACTTTCCAAGATGAAGAATCTAAAAAAGTTTTTATGATCATTAATTCTTTTGGTGGTTCTGTAGGTAATGGTATTACAGTTCATGATGCACTTCAATTTATTAAAGCTGGCTCAATGACTTTAGCTTTAGGAGTAGCTGCTTCAGCAGCTTCTTTAGCTTTAGCAGGAGGAACCATTGGAGAACGTTATGTTACAGAGGGGTGCCATGTTATGATTCACCAACCTGAAGGTGGGCTAACAGGTCAGGCTTCTGATATTTGGATTGATAGTCAAGAAATTATGAAAATTCGTTTAGATGTGGCTGAAATTTATTCTTTGTCGACGTATAGACCTCGCCATAAAATTTTACGTGATTTAGATCGTGACTTTTATTTAACAGCTACAGAAACTGTTTACTATGGTTTAGCAGATGAAATTGCAACAAATGAAGTTATGCATGAGATTATTGAAATGACTACCAAAGTATGGGATTATCATGAAAGTAATCAACAACGTTTATTAGAAAGTCGACAAAGC
       Golenkinia_longispicula  ATGCCAATTGGAGTTCCTAGAATTATTTATTGTTGGGGCGAAGAACTGCCTGCACAATGGACTGACATTTATAATTTTATTTTCCGCAGACGAATGGTTTTTTTAATGCAATATTTAGATGATGAACTTTGTAACCAAATATGTGGTTTACTGATAAATATACATATGGAAGATCGTTCAAAAGAACTTGAAAAAAAAGAAATTGAAAAAAGAAAACAAACAGAACGCGCGCTGCAAGAAGAAGAAGCGAAAAAAGTGTTTGTTATTATCAATTCATTTGGAGGTTCAGTAGGAAATGGTATAACAGTACATGACGCACTCCAATTTATCAAAGCAGGTTCTTTGACTTTAGCACTTGGAGTTGCTGCGTCGGCAGCGTCTTTGGCACTTGCGGGAGGTACCATAGGGGAACGTTACGTCACGGAAGGGTGCCACGTTATGTTGCATCAACCCGAAGGTGGATTGTCCGGACAAGCTTCTGACATTTGGATTGATAGTAAAGAAATAATGAAGATACGTTTAGACGTGGCAGAAATTTATTCGTTATCTACCTATCGTCCAAGACATAAAATCTTACGCGATTTAGATCGTGATTTTTATTTAAATGCCACTGAAACTATTTTTTATGGTTTAGCAGATGAAATAGCAACAAATGAAGTTATGCATGAAATTATTGAAATGACTAGTAAAGTTTGGGATTACCATGATAGTACACAACAACGTTTACTCGAAAGTCGTGATACT
              Gonium_pectorale  ATGCCTATTGGAGTTCCTCGTATTATTTATTGTTGGGGTGAAGAATTACCCGCACAATGGACAGATATTTATAACTTTATTTTTCGTCGTCGTATGGTGTTTTTAATGCAATATTTAGATGATGAACTTTGTAACCAAATTTGTGGCTTACTTATTAATATTCATATGGAAGACAGATCTAAAGAATTAGAAAAAAAAGAAATGGAAAAACGTAAACAAACAGAACGTGTTATTCAAGAAGAAGAATCTAAAAAAGTTTTTATGATTATTAATTCTTTTGGTGGTTCTGTTGGTAATGGTATTACTGTACACGATGCTCTACAATTTATCAAAGCCGGTTCTTTAACTTTAGCTTTAGGAGTAGCTGCTTCGGCTGCATCGTTAGCATTAGCAGGAGGTACTATTGGTGAACGTTATGTAACAGAAGGTTGTCATACTATGATCCACCAACCCGAGGGCGGATTGAATGGTCAAGCTTCTGATATTTGGATTGATAGTCAAGAAATTATGAAAATTAGACTTGATGTTGCTGAAATTTATTCACTTTCTACATATAGACCTCGTCATAAAATTTTACGTGATTTAGATCGTGATTTTTATTTAACAGCTATGGAAACTATTTATTACGGTTTAGCCGATGAAATTGCAACAAACGAAATTCTTTCTTCAATTATCGAATTAACAAATAAAACATGGGATGTTGATAATATTAAGCAAGAAAGATTATTAGAATCGCGAGATGGT
       Haematococcus_lacustris  ATGCCAATAGGTGTACCACGTATTATTTATTGTTGGGGTGAAGAACTACCGGCACAATGGACAGATATATATAATTTTATTTTTCGTCGTCGCATGGTTTTTTTAATGCAATATTTAGATGATGAATTATGTAATCAAATATGCGGGCTTTTAATTAATATACATATGGAAGATCGTACTAAAGAACTTGAAAAAAAAGAAATTGAACGTCGTAAGCAAACGGAACGTACTTTTATGGAAGAAGAATCGAAAAAAGTTTTTGTAATAATTAATTCATTTGGTGGTTCTGTAGGAAATGGCGTAACTGTACATGACGCTTTGCAATTTATTAAAGCAGGCTCTTTAACGTTAGGTTTAGGGGTCGCCGCTTCTGCTGCATCTCTAGTTTTAGCTGGAGGTACAATAGGAGAACGTTATGTCACGGAAGGGTGTCACACCATGACCCATCAGCCGGAATCTTCAATACAAGGGCAAGCCTCCGATATTTGGATTGACAGTCAAGAAATTATGAAAATTCGTTTAGATGTTGCGGAAATCTATTCATTATCAACATATAGACCAAGACATAAAATATTACGAGATTTAGATCGTGACTTTTATTTAACAGCTACCGAAACTATTCATTATGGTTTAGCGGATGAAATAGCAACGAACGAAGTTATGCATGAAATAATTGAAATGACAAGTAAAGTTTGGGATTATCATGATAGTAAACAGCAACGTTTACTTGAAAGTAGAGAAAGT
            Hafniomonas_laevis  ATGCCAATTGGTGTTCCTCGTATTTTATATATGTGGGGGGAAGATCTTCCTGCTCAATGGACAGATATTTATAATTTTATTTTTAGACGTCGTATGGTCTTTTTAATGCAATATTTAGATGATGAATTATGTAACCAAGTCTGTGGTTTATTAATTAATATTCATATGGAAGATCGTTCAAAAGAACTAGAATCTAAAGAAATGGTTGCGCGTAAACAAACAGAACAATTATTACGTGAAGAAGAAGCAAAAAAAGTATTTGTTATGATTAATTCCGTTGGCGGATCTGTTGGTAATGGTATTACTGTTCATGATGCCTTACAATTTATTAAAGCAGGCTCTTTAACTCTAGCTCTAGGCATGGCAGCTTCTGCAGCTTCTTTAGCTTTAGCTGGAGGTACTATTGGTGAACGTTATGTTACTGAAGGTTGTCATGTAATGTTACACCAACCAGAAGGCGGTGTTTCTGGTCAAGCGTCTGATATTTGGATTGATGCCGGTGAAATTCAAAAAATCCGTTTAGATGTTGCTGAAATTTATAGTTTAACAACATATCGTCCACGTCATAAAATTTTAAAAGATTTAGACCGTGATTTATATTTAACAGCAACTGAAACTGTACAATATGGTTTAGCCGATGAAATTGCCACAAATGAAGTTATGCACGATATTATTGAAATGACTAATAAAGTTTGGGATGTTGATGATGCTAAACAACAACGTTTATTAGAAACACGTGGTGGT
          Hariotina_reticulata  ATGCCAATTGGTGTACCAAGAATTATTTATTGTTGGGGTGAAGAACTTCCAGCACAATGGACGGATATTTATAATTTTATTTTCCGTAGACGTATGGTTTTTTTAATGCAATATTTAGATGATGAATTATGCAACCAAATTTGTGGTTTGTTGATTAACATTCATATGGAAGATCGTTCGAAAGAATTAGAAAAGAAAGAAATGGAAAACCGAAAACAAACTGAAAAAGCTTTACAAGAAGAAGAATCGAAAAAAGTTTTTATGGTTATTAATTCTTTCGGTGGTTCTGTTGGAAATGGTATTACTATTCATGATGCTTTACAATTTATTAAAGCAGGTTCCATGACTTTAGGTTTAGGTGTTGCTGCATCTGCTGCTTCTTTAGTTTTGGCTGGTGGAACTATTGGGGAACGTTATGTTACTGAAGGATGTCATGTTATGATGCACCAACCCGAAGGTGGATTAACAGGGCAAGCTTCTGATATTTGGATCGATAGTCAAGAAATTTTAAAAATTCGATTAGATGTAGCTGAAATTTATTCTTTATCAACGTATAGACCTCGTCATAAAATTTTACGTGATTTAGATCGAGATTTTTATCTAACTGCCATGGAAACAATTTATTATGGATTAGCCGATGAAATTGCTACAAATGAAGTTATGCACTCTATTATTGAAATGACGAGCAAAGTTTGGGATTATCATGATACTCAACAACAAAAATTATTAGAAAGTCGTGATAGT
                 Jenufa_minuta  ATGCCTATTGGTGTCCCAAGAATAATCTATTGCTGAGGGGAAGAATTACCTGCTCAATGGACGGATATATATAATTTTATATTTCGAAGAAGGATGGTATTTTTAATGCAATATCTTGATGACGAATTATGCAATCAAATTTGTGGTTTACTGATCAATATTCATATGGAAGATAGATCCAAAGAATTGGAAAAAAAAGAAATGGAAAATAGAAAACAAACAGAGCGTGCTCTTCAAGATGAAGAAACTAAAAAAGTTTTTGTCATTATTAATTCTTTTGGCGGTTCTGTTGGAAATGGTATTACTCTTCATGATGCACTTCAATTTATTAAAGCTGGTTCTTTAACTTTAGGCTTAGGTGTTGCGGCTTCTGCAGCTTCTTTGGCTTTAGCTGGCGGAACTATAGGAGAACGTTATATTACTGAAGGATGTCATGTTATGATCCATCAACCAGAAGGAGGTTTAACAGGTCAAGCTTCGGATATTTGGATTGATAGTCAAGAAGTCATGAAAATTCGTTTGGATGTAGCTGAAATTTATTCTTTATCCACTTATCGCCCTCGTCATCAAATTTTAAAAGATTTAGATCGAGATTTTTACTTAAATGCAACAGAAACAATTTTTTATGGATTAGCCGATGAAATAGCTACAAATGAAGTTATGCATGAAATTATTGAAATGACTAGTAAAGTATGGGATGTTGATGAAAGTAAGCAACAACGTTTATTAGAAAGTCGAGAAGGC
              Jenufa_perforata  ATGCCTATAGGTGTTCCAAGAATTATTTATTGTTGGGGGGAAGAATTACCAGCGCAATGGACAGATATTTATAATTTCATATTTAGAAGAAGAATGGTTTTTTTTATGCAATATTTAGATGATGAATTATGTAATCAAATTTGTGGTTTATTGATTAATATTCACATGGAAGATCGTTCTAAAGAATTAGAAAAAAAAGAAATGGAAAATCGAAAACAAACAGAACGTGCTCTCCAAGAAGAAGAAGCTAAAAAAGTTTTTGTTATTATCAATTCCTTTGGAGGTTCTGTAGGAAATGGTATTACCGTTCACGATGCACTTCAATTTATTAAAGCAGGATCATTAACCTTAGCTTTAGGTGTAGCTGCTTCTGCCGCGTCATTAGCATTAGCTGGTGGAACTATAGGAGAACGTTATGTTACTGAAGGATGTCATGTGATGATTCATCAACCTGAAGGAGGTTTAACTGGTCAAGCATCCGATATTTGGATTGATAGTCAAGAAGTTATGAAAATTAGATTAGATGTGGCGGAAATTTACTCTTTATCTACATATAGACCTCGTCATAAAATTCTTAAAGATTTAGATCGAGATTTTTATTTAACAGCAACTGAAACCATTTTTTATGGATTAGCCGATGAAATAGCTACAAATGAAGTTATGCATGAAATTATTGAAATGACTAGTAAAGTTTGGGATTTTCATGAAAGCACACAACAACGTTTATTAGAAAGTCGAGAAAGT
          Kirchneriella_aperta  ATGCCAATCGGAGTTCCTCGTATTATTTATTGTTGGGGAGAAGAACTTCCAGCTCAATGGACTGATATCTACAATTTTATTTTTCGACGTCGTATGGTATTCTTAATGCAATATTTAGATGATGAACTATGTAACCAAATTTGTGGTTTATTAATTAATATTCATATGGAAGATAGATCGAAAGAATTAGAAAAAAAAGAAATGGAAAAGAGAAAACAAACGGAACGTACTCTTCAAGATGAAGAGTCAAAAAAAGTATTTATGATTATTAATTCTTTTGGGGGTTCTGTTGGTAATGGAATTACAGTTCATGATGCTTTACAATTTATTAAAGCAGGTTCAATGACTTTAGCACTCGGAGTCGCTGCTTCTGCTGCTTCGCTAGCTTTAGCGGGTGGAACTATTGGTGAACGTTATGTCACTGAAGGTTGCCACGTAATGATCCACCAACCTGAAAGTGGTTTATCCGGTCAAGCTTCAGATATTTGGATTGATAGTCAAGAAATTATGAAAATTCGATTAGATGTAGCAGAAATATATTCTCTTTCAACATATAGACCTCGTCATAAAATTTTACGTGATTTAGATCGTGATTTTTATTTGACAGCTACAGAAACAATTTATTATGGATTAGCTGATGAAATTGCAACTAATGAAACACTTCACGAAATTATTGAAATGACAAGCAAAGTCTGGGACTACCATGATGCACAACAGCAAAAACTTTTAGAAACTCGAGAAAGT
      Koshicola_spirodelophila  ATGCCCGTTGGAGTACCAAAAGTTTTATATTATTGGGATGATGAATTACCATTACAATGGATTGATTTGTATAATTTAATTTTTCGCAGACGGTTAGTGTTTGTAATGTCAGAATTGGATCAAGATCTTTGTAATCAAATTGCCGGAATGATGGTTTATATCCACTTTGAAGATAAACGTAAAGAATTAGAAAAAAAAGGCGTTCAAGTATTTTTATATTCAGAAACACAAGAAAGAATGCAAGAACAAAGAAGAGTATTTGTTTTTATTAATTCCACTGGTGGTTCTGTAACAAGTGGTATTACAATTTATGACGCACTTCAATTTGTTAAAGCTGGAGCAGTTACTGTTTGTTTAGGAATGGCATTTTCTGCTAGTAGTATGGTTTTAGCTGGAGGTAATATTGGACATAGATATGTCGCTGAGGGAGGACATGTAATGATTCACCAACCAGAAGGAGGAATCACCGGTCAAGCCTCTGATGTTTTATTAGATGCCCATGAAATTATGCGTGTGCGACGACAAGCCGCAACAATTTATACCCTTTCGTCTAAACGATCTTTTCATGAAGTATTAAAAGATTTAGACCGTGATTATTTTATGACTCCGCAAGAAGCTATCGATTATGGATTAGCAGATGAAGTAGTGACCCGTTATAACGCTGAATGTATTTTAGATGAATTTGAAAAAGATTGGTTAGCGGATGACGCCAAACAACTAGAAGGAATTTCTAAAAAAATTCAA
           Lobochlamys_culleus  ATGCCAATTGGTGTACCAAGAATTATTTATTGTTGGGGAGAAGAGCTCCCTGCTCAATGGACAGATATTTATAATTTTATTTTTCGTCGTCGAATGATTTTTTTAATGCAATATTTAGATGATGAATTATGTAATCAAATTTGTGGGTTATTAATTAATATTCATATGGAAGATCGTTCAAAAGAACTAGAAAAAAAAGAAATGGAAAAACGTAAACAAACAGAAAGACTTCTTCAAGAAGAAGAATCAAAAAAAGTCTTTGTTATTATCAACTCATTTGGTGGATCTGTTGGGAATGGTATTACAGTTCATGATGCTTTACAATTTATTAAAGCTGGCTCATTAACGTTAGCTTTAGGTGTAGCTGCATCAGCAGCTTCGCTTGCTTTAGCTGGTGGAACTATTGGTGAACGATATGTTACAGAAGGTTGTCATGTAATGTTACATCAACCGGAGTCGAGTCTTCAAGGACAAGCTTCGGATATTTGGATTGATAGTGCTGAAATTATGAAAATTCGTTTAGATGTTGCAGAAATTTATTCACTTTCTACGTATCGACCTCGTCATAAAATTTTACGCGATTTAGATAGGGATTTTTATTTAACAGCAACAGAAGCTGTTTACTATGGTTTAGCCGATGAAATTGCTACAAACGAAGTTATGCATGAAATTATTGATATGACTAATAAAGTTTGGGATTATCATGAAGGTAAACAACAACGCCTTCTGGAAGCAAGAGAGAGT
            Lobochlamys_segnis  ATGCCAATCGGTGTACCAAGAATTATTTATTGTTGGGGTGAAGAACTTCCAGCTCAGTGGACAGATATTTACAATTTTATTTTTCGCCGTAGAATGATTTTTTTAATGCAATATTTAGACGATGAATTATGTAATCAAATTTGTGGATTATTAATTAACATTCACATGGAGGATCGCTCTAAAGAATTAGAAAAAAAAGAAATGGAAAAACGTAAACAAACAGAGAGACTCCTTCAAGAAGAAGAATCAAAAAAAGTTTTTGTTATTATTAATTCGTTTGGTGGATCTGTTGGAAATGGTATTACCGTTCATGACGCACTTCAATTTATTAAAGCCGGCTCGTTAACATTGGCATTAGGTGTTGCTGCGTCAGCTGCTTCTTTAGTGTTAGCAGGAGGAACTATTGGAGAACGTTATGTGACTGAAGGTTGTCATAGTATGATACATCAGCCGGAATCATCTCTTCAAGGCCAAGCGTCTGATATTTGGATCGACAGCGCTGAAGTTATGAAAATTCGTAAAGATGTTGCAGAAATTTATTCACTTTCAACTTATCGCCCACGTCATAAAATTTTGCGAGACTTGGATAGAGACTTTTATTTAACAGCAACAGAAGCGGTTTATTATGGTTTAGCTGATGAAATCGCAACAAATGAAGTTATGCATGAAATAATAGATATGACAAACAAAGTTTGGGATTATCATGATAGTAAGCAACAACGTTTATTAGAAAGCCGTGAAAGT
           Microglena_monadina  ATGCCTATTGGTGTACCACGTATTATTTATTGTTGGGGTGAAGAACTTCCAGCTCAATGGACTGATATTTATAACTTTATTTTTCGTCGAAGAATGGTATTTTTAATGCAATATTTAGATGATGAACTTTGTAATCAAATATGTGGGTTATTAATAAATATTCATATGGAAGATCGTTCTAAAGAATTAGAAAAAAAAGAAATGGAACGACGAAAACAAACAGAAAAAGCACTAAGCGAAGAAGAAGCTAAAAAAGTTTTTGTTATAATAAATTCTTTTGGAGGTTCAGTAGGAAATGGAATAACAATTCATGATGCTTTACAATTTATTAAAGCAGGATCATTAACACTGGCTTTAGGTGTAGCTGCTTCAGCAGCTTCATTAGCTTTAGCGGGTGGAACTATTGGAGAACGATATGTAACTGAAGGGTGTCATGTAATGATCCACCAACCTGAAGGTGGATTACAAGGTCAAGCTTCAGATATTTGGATTGATAGTCAAGAAATAATGAAAATTCGTTTAGATGTAGCTGAAATCTATTCGTTATCGACTTATAGACCAAGACATAAAATATTACGTGATTTAGATAGAGATTTTTATTTAACAGCAACAGAAACTATTTATTACGGATTAGCTGACGAAATTGCTACTAATGAAGTAATGCATGAAATAATAGAAATGACTAATAAAGTTTGGAATTACCATGATAGTAAACAACAACGTTTATTAGAAACACGTGAAAGT
                 Microspora_sp  ATGCCAATTGGAGTGCCTCGTATTATTTATTGTTGGGGAGAAGAAGTTCCAGCTCAATGGACAGATATTTATAACTTTATTTTTCGAAGAAGAATGGTCTTTCTAATGCAATATTTAGATGATGAATTATGTAATCAAATTTGTGGTTTATTAATTAATATTCATATGGAAGATCGATCAAAAGAATTAGAAAAAAAAGAAATGGAAAAAAGAAAACAAACTGAAAGTGCTCTTCAAGAAGAAGAAGCAAAAAAAGTTTTTATGATTATTAATTCCTTTGGAGGTTCGGTTGGTAATGGTATTACTGTTCACGATGCTCTTCAATTTATTAAAGCAGGTTCTTTAACACTAGCTTTAGGGGTTGCAGCATCTGCTGCTTCTCTAGCTTTAGCTGGTGGAACCATTGGGGAACGTTATGTAACTGAAGGATGTCATACAATGATTCACCAACCAGAAGGTGGTTTACAAGGCCAAGCTTCAGATATATGGATTGATTCTCAAGAAATTATGAAAATTCGTCTGGATGTTGCTGAAATTTATTCTTTATCTACTTATAGACCAAGACATAAAATTTTACGTGATTTAGATCGTGATTTTTATTTAACCGCTACCGAAACCATATTCTATGGACTTGCTGATGAAATTGCAACAAATGAAGTGATGCATGAAATTATTTCAATGACATCTGCTGTTTGGGATTATCATGATAGCCAACAACAAAGATTATTGGAAAGTCGAGAAAGT
       Mychonastes_homosphaera  ATGCCAATTGGTGTACCACGTATTATTTATTGTTGGGGAGAAGAACTTCCTGCACAATGGACCGATATTTATAATTTTATTTTCCGTCGTCGTATGGTATTCCTAATGCAATATTTAGATGATGAACTTTGCAACCAAATTTGTGGGTTACTAATCAATATTCACATGGAAGACCGTACCGAAGAAATGGAAAAGAAAGAAATGGAAAGCCGTAAACAAACAGAACGTACGTTATTAGAAGAAGAAACGAAGAAAGTTTTTATGCTAATTAACTCGTTCGGGGGCTCAGTAGGGAATGGAATTACCGTTCATGACGCTCTTCAATTCATTAAAGCTGGGTCAATGACTTTAGGATTAGGGGTTGCTGCGTCTGCTGCTTCGTTAGCATTAGCAGGTGGAACTATTGGAGACCGTTATATCACAGAGGGTTGTCACGTTATGATTCACCAACCAGAAGGTGGTTTAAGTGGCCAAGCATCCGATATTTGGATTGATAGCCAAGAAATCATGAAGATTCGTCTAGATGTTGCGGAGATTTATTCTTTATCAACATATCGTCCACGTCACCGTATTTTACGTGATTTAGACCGTGATTTCTATCTAACAGCTATTGAATCTATTTATTACGGATTAGCCGATGAAATTGCGACAAACGTAGTGATGCATGAAATCATTGAGATGACTAACCAAGTATGGGATTATCATGATACAGAGCAACAACGTTTATTAGAAAGTCGTGATAAT
           Mychonastes_jurisii  ATGCCAATTGGTGTCCCACGTATTATTTATTGTTGGGGAGAAGAACTTCCTGCACAATGGACCGATATTTATAATTTTATTTTTCGTCGTCGAATGGTGTTCCTAATGCAATATTTAGATGATGAACTTTGCAACCAGATTTGCGGGTTATTAATCAATATTCACATGGAAGACCGGACTGAAGAAATGGAAAAGAAAGAAAATGAAAACCGTAAGCAGACAGAACGTACGCTATTAGAAGAAGAAACGAAAAAAGTATTTATGATGATTAACTCGTTTGGGGGTTCTGTAGGAAACGGAATTACAGTGCATGACGCGCTGCAATTCATTAAAGCAGGATCAATGACTTTAGGGTTAGGAGTAGCAGCTTCGGCGGCTTCTTTAGCTTTAGCTGGTGGAACCATTGGAGATCGTTATATTACAGAAGGCTGTCACGTAATGATTCACCAACCAGAAGGTGGATTAAGTGGTCAAGCGTCAGATATTTGGATTGATAGTCAAGAAATTATGAAGATTCGTCTGGATGTAGCTGAAATCTATTCATTATCAACATACCGTCCACGTCACAAAATTTTACAAGATTTAGATCGTGACTTCTACCTAACAGCCATTGAGTCGATTTATTACGGTTTAGCCGATGAAATCGCGACAAATGTGGTAATGCATGAAATCATTGAAATGACAAACCAAGTATGGGATTATCACGATACTGAACAGCAACGTTTACTAGAAACTCGTGATAGT
           Neochloris_aquatica  ATGCCAATTGGGGTACCAAGAATTATTTATTGTTGGGGAGAAGAGCTTCCTGCACAATGGACTGATATTTATAATTTTATTTTTCGTAGACGAATGGTTTTTTTAATGCAATATTTAGATGATGAACTTTGTAACCAAATTTGTGGTTTATTAATTAATATTCATATGGAAGATCGTTCAAAGGAATTAGAAAGGAAAGAAATGTCAAACAAAAAACAAACGGAGCGTTCTGTTCAAGAAGATGAATCCAAAAAAGTTTTCATGGTTATTAATTCTTTTGGGGGTTCAGTAGGAAATGGTATTACTGTTCATGATGCTCTACAATTTATTAAAGCGGGATCAATGACATTAGCCTTAGGAGTAGCGGCTTCAGCAGCTTCGTTAGCTTTAGCTGGTGGAACTATTGGAGAGCGATATGTTACTGAAGGTTGTCACGTAATGATTCATCAACCTGAAGGGGGTCTTTCAGGTCAAGCTTCAGATATTTGGATTGATTCTTTAGAAATTATGAAAATCCGTTTAGATGTTGCTGAAATTTATTCATTAAGTACATATCGTCCAAAGCATAAAATTTTACGAGATTTAGATCGTGATTTTTATTTAACAGCAACTGAAGCTATTTACTACGGGCTAGCTGATGAAATTGCTACTAATGATGTAATGCACTCTATTATTGAAATGACAAGTAAAGTTTGGGATTATCATGATACTCAACAGCAAAAATTATTAGAAAGTCGTGAAAGT
      Oedocladium_carolinianum  ATGCCAGTAGGTGTTCCAAAAGTTCTTTATTATTGGGATGATGAATTACCCCTTCAATGGATTGATTTATATCATTTAATCTTCCGACGTCGTCTTATTTTCGTAATGTCCGAATTAGATCAAGAATTATGTAATCAAATAGCTGGAATGATGATTTATATTCATTTTGAAGATAAACGAAAAGAATTAGAAAAAAAAGGAGTACAAGTCTTAATTTTTTCAGAATCACAAGAACGAATGCAAGAACAAAAAAGAGTTTTTGTATTTATTAATTCCACTGGTGGTTCTGTTCATAGTGGTATTACAGTCTATGATGCTTTACAATTTGTTAAAGCAGGTACTGTTACCGTTTGCCTAGGAACAGCTTTTTCGGCCAGTAGTTTAGTTTTAGCTGGTGGAAATATTGGACATAGGTATGTTTCTGAAGGTGGTCATGTTATGATTCATCAACCCGAGGGAGGTATTCAAGGACAAGCTTCAGATGTTGTAGTAGATACACATGAACTAATGCGTGTTCGTCGACAAGCAGCTACAATTTACGCACTTTGTTCAAAACGCTCTTTTCATGAAATTTTAAAGGATTTAGATCGTGATTATTTTATGACACCCCAAGAAGCCATTGATTATGGTTTAGCGGACGAAATAGTAACACGATATAATTCTGAATGTATTTTAGATGAATTTGAAAAAGATTGGTTAGCAGATGATGCAGCACAAATTGAAGGGATTTCTAAAAAAATTCAA
      Oedogonium_angustistomum  ATGCCGGTAGGTGTTCCAAAGGTTCTTTATTATTGGGATGATGAATTACCACTTCAATGGATTGATTTGTATCATTTAATCTTCCGACGTCGTTTAATTTTTGTAATGTCGGAATTAGATCAAGAATTATGTAATCAAATAGCTGGAATGATGATTTACATTCATTTTGAAGATAAACGAAAAGAATTAGAAAAAAAAGGAATCCAAGTATTAATTTTTTCAGAATCACAAGAAAGAATGCAAGAACAAAAACGAGTTTTCGTATTTATTAATTCCACAGGCGGTTCAGTTCATAGCGGTATTACAGTATATGATGCTTTACAATTTGTTAAAGCGGGGACTGTTACTGTTTGTTTAGGAACCGCTTTTTCTGCTAGTAGTTTAGTATTAGCTGGAGGAAATATTGGACATAGATATGTTTCCGAGGGTGGTCATGTTATGATTCATCAACCTGAAGGAGGTATTCAAGGCCAAGCATCGGATGTTGTAGTTGATACACATGAATTAATGCGTGTTCGTCGACAAGCAGCCACAATCTATGCACTTTGTTCAAAACGTTCTTTTCATGAAATTTTAAAAGATTTAGATCGTGATTATTTTATGACACCACAAGAAGCTATTGATTATGGTTTAGCAGATGAAATAGTAACACGTTATAATTCGGAATGTATTTTAGATGAATTTGAAAAAGATTGGTTAGCCGATGATGCTGCACAAATAGAAGGAATTTCAAAAAAAATTCAA
          Oedogonium_cardiacum  ATGCCAGTAGGTGTTCCAAAAGTTCTTTATTATTGGGATGATGAATTACCACTACAATGGATTGATTTATATCATTTAATCTTCCGACGTCGCCTTATTTTTGTAATGTCAGAATTAGATCAAGAATTATGTAATCAAATAGCTGGAATGATGATTTATATTCATTTTGAGGATAAACGAAAAGAATTAGAAAAAAAAGGAATACAAGTCTTAATTTTTGCAGAATCACAAGAAAGAATGCAAGAACAAAAACGAGTTTTTGTATTTATTAATTCAACAGGCGGGTCAGTTCATAGTGGTATTACAGTATATGACGCTTTACAATTTGTTAAAGCAGGAACTGTTACAGTTTGTTTAGGAACTGCATTTTCTGCTAGTAGTTTAGTATTAGCTGGAGGAAATATTGGACATAGGTATGTTTCTGAAGGTGGTCATGTTATGATTCATCAACCTGAGGGAGGAATTCAAGGACAAGCTTCAGATGTCGTAGTAGATACACATGAATTAATGCGTGTTCGTCGACAAGCAGCAACGATCTATGCACTTTGTTCAAAACGTTCTTTTCATGAAATTTTAAAGGATTTAGATCGTGATTATTTTATGACACCACAAGAAGCCATTGATTATGGTTTAGCGGATGAAATAGTAACACGTTATAATTCTGAGTGTATTTTAGATGAATTTGAAAAAGATTGGTTAGCTGATGACGCAGCACAAATTGAAGGAATTTCAAAAAAAATTCAA
        Oogamochlamys_gigantea  ATGCCAATAGGTGTTCCACGAATTATTTATTGTTGGGGTGAAGAACTCCCCGCCCAATGGACAGATATTTACAACTTTATTTTTCGTCGCCGGATGATTTTTTTAATGCAATATCTTGATGATGAGTTATGTAATCAAATTTGTGGATTATTAATAAATATTCATATGGAAGATCGTTCTAAAGAATTAGAAAAAAAAGAAATAGAGAAACGTAAACAAGCAGAACGGACACTTCAAGAAGAAGAATTTAAAAAAGTTTTTGTGATTATTAACTCTTTTGGTGGATCTGTTGGAAATGGTATAACTGTTCATGATGCATTACAGTTTATTAAGGCTGGATCTTTAACATTAGCATTAGGAGTAGCAGCATCTGCGGCTTCTTTGGCACTTGCTGGAGGAACAATTGGTGAACGATATATCACAGAAGGATGTCATACTATGATTCATCAACCCGAAGGAAGCATTAATGGACAAGCTTCGGATATTTTAATAGATTCTAATGAAATAATGAAAATTCGTTTAGATGTAGCTGAAATTTATTCATTATCTACTTACCGTCCTCGTCATAAAATTTTAAGGGATTTAGATAGAGACTTTTATTTAACAGCTAACGAAACTGTTTATTATGGTTTAGCTGATGAAATTGCTACAAATGAAGTAATGAGTGATGTGATCGAAATGACTAATAAAGTATGGGATTATCACGAAAATCAACAACAACGTTTACTTGAAATTCGTGAACAG
        Ourococcus_multisporus  ATGCCAATTGGAGTTCCTCGTATTATTTATTGTTGGGGTGAAGAATTACCAGCCCAATGGACCGATATCTACAATTTCATTTTTAGACGTCGTATGGTTTTTTTAATGCAATATTTAGATGATGAATTATGTAACCAAATTTGTGGTTTACTTATTAATATTCATATGGAAGATAGATCAAAAGAATTAGAAAAAAAAGAAATGGAAAACAGAAAACAAACTGAACGTACACTTCAAGATGAAGAGTCAAAAAAAGTTTTTATGATTATTAATTCATTTGGAGGTTCGGTTGGAAACGGAATTACTGTTCATGATGCTTTACAATTTATCAAAGCGGGTTCTATGACATTGGCCTTAGGTGTCGCAGCTTCTGCTGCATCATTAGCATTAGCCGGAGGCACAATTGGAGAAAGATATGTTACAGAGGGATGTCATGTAATGATCCACCAACCTGAAAGCGGCTTGTCTGGACAAGCTTCTGATATTTGGATTGATAGTCAAGAAATTATGAAAATCAGATTAGACGTTGCTGAAATTTATTCTCTTTCAACATATCGCCCTCGTCATAAAATTTTACGTGATTTAGATCGTGATTTTTATTTAACTGCAACCGAAACTATTTATTATGGTTTAGCAGATGAAATTGCAACGAACGAAACACTTCATGAAATCATTGAAATGACAAGTAAAGTTTGGGATTATCATGATGCTCAACAACAAAAACTTTTAGAAACTCGAGAAAGT
         Palmellopsis_texensis  ATGCCAATTGGTGTTCCAAGAATTATTTATTGTTGGGGTGAAGAATTACCAGCGCAATGGACAGATATTTATAATTTTATTTTTCGTCGTCGGATGATTTTTTTAATGCAATATTTAGACGATGAATTATGTAATCAAATTTGTGGATTATTAATTAATATTCACATGGAAGATCGGTCTAAAGAACTTGAACAAAAAGAAATGCAAAGAAGAAAGCAAGCAGAGCGTACAATGCAAGAAGAAGAGTCTAAAAAAGTATTTGTAATAATTAATTCATTTGGTGGATCCGTTGGAAATGGTATTACAGTTCATGATGCATTGCAATTTATAAAAGCAGGATCTTTAACATTAGCATTAGGAGTAGCGGCCTCAGCATCATCTTTAGTATTAGCTGGAGGAACTATAGGTGAACGTTATGTAACAGAAGGTTGTCACACAATGATCCATCAACCAGAAGGAGGAATTTCAGGACAAGCGTCTGATATTTGGATCGATAGTGCTGAAATTATGAAAATTCGTTTAGATGTTGCTGAAATTTATTCACTTTCAACATACCGTCCTCGCCATAAAATTTTACGTGATTTAGATAGAGATTTTTATTTAACAGCCACAGAAACCGTTTATTATGGATTAGCTGATGAAATTGCAACAAATGATGTTATGCACTCAATTATCGAAGAAACTAATAAAGTATGGGATTATCATGAAAGTCAACAACAGCGGCTTCTAGAAACTCGTGAAAGC
       Parallela_transversalis  ATGCCTATCGGGGTACCTAGAATTATTTATTGTTGGGGGGAAGAAGTTCCCGCTCAATGGACGGATATTTATAACTTTATTTTTCGACGAAGAATGGTTTTTTTAATGCAATATCTCGATGATGAATTATGTAATCAAATCTGTGGATTATTAATTAATATTCATATGGAAGATCGTTCTAAAGAATTGGAAAAAAAAGAAACAGAAAAACGTAAACAAACAGAAAGTGCTCTCCAAGAAGAGGAAGCAAAAAAAGTCTTTATGATTATCAATTCTTTTGGTGGTTCTGTTGGTAATGGTATTACTATTCACGACGCTTTACAGTTTATTAAAGCCGGTTCACTTACCCTAGCATTGGGCGTAGCAGCTTCCGCGGCCTCCCTCGCCCTTGCTGGTGGTAGTATTGGTGAACGCTATGTGACAGAAGGTTGTCACACTATGTTACATCAACCCGAAGGTGGTCTGAACGGGCAAGCAAGTGATATTTGGATCGATTCAAAAGAGATTATGAAAATCCGTCTAGATGTTGCGGAAATATATGCTCTTTCTACTTATCGTCCTCGTCACAAAATTCTACGTGATCTTGATCGAGATTTTTATTTAAACGCGACTGAAACAATTCAGTACGGACTTGCCGACGAAATTGCGACTAATGAAATTATGCACGAAATTATTTCAATGACTAGTCAAGTATGGGATTATCATGATACACAACAACAACGATTATTAGAAAGTCGAGAAAGT
             Pediastrum_duplex  ATGCCAATTGGAGTACCTAGAATTATTTATTGTTGGGGAGAAGAACTTCCAGCACAATGGACTGATATTTATAATTTCATTTTTCGTAGAAGAATGGTTTTTTTAATGCAATATTTAGATGATGAACTTTGTAATCAAATTTGTGGGCTGTTAATTAACATCCATATGGAAGATCGATCAAAAGAATTGGAAAAAAAAGAAATGGAAAATAGAAAACAAACCGAACGTTCTTTACAAGATGAAGAATCTAAAAAAGTTTTTATGGTAATTAATTCATTTGGAGGTTCCGTTGGGAATGGAATTACAGTACATGATGCTCTTCAATTTATCAAAGCTGGTTCTATGACATTAGCGTTAGGAGTTGCAGCCTCAGCAGCTTCTCTTGCTCTGGCAGGTGGAACAATTGGGGAACGTTATGTGACAGAAGGTTGCCATGTAATGATTCACCAACCAGAAAGTGCTATTTCTGGTCAAGCTTCTGATATTTGGATTGATTCTCTTGAAATTATGAAAATTAGATTAGATGTTGCTGAAATTTATTCATTAAGTACTTATCGCCCAAGACATAAAATTTTACGTGATTTAGATCGTGATTTTTATTTAACAGCTACTGAAGCTGTTTATTATGGATTAGCTGATGAAATTGCAACAAATGAAGTTCTTCAAGATATCATGGAGATGACAAGTAAAGTATGGGATTACCATGATAGCCAACAACAAAAATTATTAGAAAGTCGTGAAAGT
         Phacotus_lenticularis  ATGCCTATTGGTGTACCTCGAATTATTTATTGTTGGGGTGAAGAATTACCTGCACAATGGACAGATATTTATAACTTTATTTTCCGTCGTCGAATGGTCTTCTTAATGCAATATTTAGATGATGAATTATGTAATCAAATTTGTGGATTATTGATCAATATTCACATGGAAGATCGCAGTAAAGAACTTGAAAAAAAAGAAATGGAACGACGAAAACAAACTGAAAAAGCTCTAATTGAAGAAGAATCTAAAAAAGTCTTTGTTATTATTAATTCCTTTGGTGGTTCAGTTGGTAATGGTATTACTGTTCATGATGCTTTACAATTTATTAAAGCAGGATCTTTAACTTTAGGTCTTGGTGTGGCTGCTTCGGCAGCTTCACTTGCATTAGCTGGTGGTACTATTGGTGAACGTTATGTAACAGAAGGTTGTCACGTTATGATTCACCAGCCTGAAAGTGGTTTACAAGGTCAAGCTTCTGACATTTGGATTGATAGTCAAGAAATTATGAAAATTCGTCTAGATGTTGCTGAAATTTATTCTTTATCAACATATCGACCAAAACACAAAATTTTACGTGATTTAGATCGTGATTTCTATTTAACAGCAACTGAAACAATTTACTACGGCTTAGCTGATGAAATTGCAACAAATGAAGTCCTTCATGAAATCATTGAAATGACAAGCAAAGTATGGGATTATCATGATAGCAAACAACAACGTTTATTAGAAACTCGTGAAAGT
            Pleodorina_starrii  ATGCCTATTGGAGTTCCTCGCATTATTTATTGTTGGGGTGAAGAATTACCTGCACAATGGACGGATATTTATAATTTTATTTTTCGTCGTCGTATGGTGTTTTTAATGCAATATTTAGATGATGAGCTTTGTAATCAAATCTGTGGTTTACTCATTAATATTCACATGGAAGATAGATCTAAAGAATTAGAAAAAAAAGAAATGGAAAAACGTAAACAAACCGAACGTGTTATTCAAGAAGAAGAATCTAAAAAAGTATTTATGATCATTAATTCTTTTGGTGGATCTGTTGGTAATGGCATAACTGTTCACGATGCTTTACAATTTATTAAAGCTGGTTCGTTAACGTTAGCGTTAGGAGTAGCTGCTTCAGCAGCTTCATTAGCATTAGCAGGTGGTACAATTGGTGAACGTTATGTTACCGAAGGTTGTCATACAATGATCCATCAGCCTGAAGGTGGATTAAACGGGCAGGCTTCTGATATTTGGATTGATAGTCAAGAAATTATGAAAATTCGTTTAGATGTTGCTGAAATTTATTCTTTATCAACATATCGACCACGTCATAAAATATTGCGTGATTTAGATCGTGATTTTTATTTAACAGCAATGGAAACTATTTATTATGGTTTAGCAGATGAAATTGCTACTAATGAAGTAATGCAGTCAATTATCGAGTTAACCCATCAAACATGGGATTTTGCCGATTCTAAGCAACAGCGTTTATTAGAAACGCGCGATCGT
        Protosiphon_botryoides  ATGCCAATTGGTGTACCACGTATTATTTATTGTTGGGGTGAAGAATTACCAGCTCAATGGACAGATATTTATAATTTTATTTTCCGTCGTAGAATGGTTTTTTTAATGCAGTATTTAGATGATGAATTATGTAACCAGATTTGTGGTTTATTAATTAATATTCATATGGAAGATCGTTCTAAAGAATTGGAAAAGAAAGAGATGGAACGTCGCAAACAAACTGAACGTGTTTTTATGGAAGAAGAATCTAAAAAAGTTTTTGTTATTATTAACTCTTTTGGAGGTTCTGTTGGTAATGGTATTACTGTACATGATGCTTTACAATTTATTAAAGCTGGTTCTTTAACTTTAGCCTTAGGTGTAGCTGCTTCTGCTGCTTCTTTAGCTTTAGCGGGTGGTACTATTGGTGAACGTTATGTTACAGAAGGTTGTCACGTAATGATTCACCAACCAGAAAGTTCTTTAAAAGGTCAAGCTTCAGATATTTGGATTGATAGCCAAGAAATCATGAAAATTAGATTAGATGTTGCAGAAATTTATTCATTATCTACTTACAGACCTCGTCATAAAATCCTTCGCGATTTAGACCGTGATTTCTACTTAACTGCTACTGAAACTATTCAATATGGTTTAGCTGATGAAATCGCTACAAATGAAATTATGCAGGAAATCATTGAAATGACTAGCAAAGTATGGGATTATCATGATAGTAAACAACAACGTTTATTAGAAAGTCGTGAAAGC
Pseudomuriella_schumacherensis  ATGCCAATTGGTGTACCAAGAATCATTTATTGTTGGGGAGAAGAGCTTCCAGCTCAATGGACAGATATTTATAATTTTATTTTTCGAAGAAGAATGGTTTTTTTAATGCAATATTTAGATGATGAACTTTGCAATCAAATTTGTGGTTTATTAATTAATATTCACATGGAAGACCGTTCTAAAGAAATGGAAAAAAAAGAAATGGAAAACAGAAAACAAACAGAACGCGCACTTCAAGAAGAAGAATCTAAAAAAGTTTTTATGATTATTAATTCTTTTGGAGGATCCGTAGGAAACGGAATTACTGTGCATGATGCTTTACAATTTATTAAAGCCGGATCTATGACCTTAGCCTTAGGAGTAGCTGCTTCAGCCGCTTCTTTAGCTTTAGCAGGAGGAACTATTGGAGAACGTTATGTAACAGAAGGCTGTCATGTTATGATTCACCAACCAGAAGGGGGCTTAACCGGTCAAGCTTCAGATATTTGGATTGATAGTCAAGAAATTATGAAAATTCGTTTAGATGTTGCAGAAATTTATTCTTTATCCACTTATAGACCTCGCCATAAAATCTTACGCGATTTAGACAGAGATTTTTACTTAACAGCAATGGAAACTATTTATTATGGGTTAGCAGATGAAATTGCTACTAATGAAGTGATGCATGAAATTATTGAAATGACTAGTAAAGTCTGGGATTATCATGATACTCAACAGCAAAGATTATTAGAAACTCGTGATAGC
            Rotundella_rotunda  ATGCCAATTGGTGTACCTCGAATTATTTATTGTTGGGGAGAAGAGTTACCAGCACAATGGACAGATATTTATAATTTTATTTTTCGTCGTCGTATGGTTTTTTTAATGCAATACTTAGATGATGAATTATGTAACCAAATTTGTGGGTTATTGATTAATATTCATATGGAAGATAGATCCAAAGAATTAGAAAAAAAAGAAATGGAAAATAGAAAGCAAACAGAACGTTCTTTACAAGATGAAGAATCCAAAAAAGTATTTATGGTTATTAATTCATTTGGAGGTTCTGTTGGTAATGGTATTACTGTTCATGATGCATTACAGTTTATTAAAGCAGGTTCAATGACTCTTGGTTTAGGAGTCGCTGCTTCAGCCGCATCACTCGCTTTAGCTGGTGGAACGATTGGAGAACGTTATGTTACAGAAGGGTGTCACACAATGATACACCAACCTGAATCGAGTATAAGTGGTCAAACTTCGGATATTTGGATTGATAGCCAAGAAATTATGAAAATTAGATTAGATGTTGCTGAAATTTATTCGTTATCAACGTATAGACCTAGACATAAAATTTTAAAAGATTTAGATCGAGATTTTTATTTAACAGCTATGGAAACGATTCATTATGGATTAGCTGATGAAATTGCAACAAATGAAGTTATGCATGAAATTATTGAAATGACTTCGAAAGTTTGGGATTATCATGATACACAACAGCAAAAATTATTAGAAACTCGTGATAGT
          Scenedesmus_obliquus  ATGCCAATTGGTGTACCAAGAATTATTTATTGTTGGGGGGAAGAACTTCCTGCTCAATGGACAGATATTTATAATTTTATTTTTCGTCGACGTATGGTTTTTTTAATGCAATATTTAGATGATGAACTGTGTAATCAAATTTGTGGTTTGTTAATCAATATTCATATGGAAGATCGTTCAAAAGAATTAGAAAAAAAAGAAATGGAAAATAGAAAACAAACAGAACGAACTTTACAAGAAGAAGAATCAAAAAAAGTTTTTATGGTTATTAATTCTTTTGGTGGTTCTGTTGGAAATGGAATTACAATTCATGATGCTTTACAATTTATTAAAGCAGGATCTATGACTTTAGGTTTAGGAGTAGCTGCTTCTGCAGCTTCTTTAGCATTAGCAGGTGGAACAATCGGAGAACGTTATGTTACAGAAGGTTGTCATGTTATGATGCACCAACCCGAAGGTGGTTTATCAGGTCAAGCTTCTGATATTTGGATTGATAGTCAAGAAATTCTTAAAATTCGTTTAGATGTTGCTGAAATTTATTCTTTATCAACATATCGACCTCGCCATAAAATTTTACGAGATTTAGATCGTGACTTCTATTTAACTGCAATGGAAACAATTTATTATGGACTTGCAGATGAAATTGCAACAAATGAGGTTATGTCATCAATTATTGAAATGACAAATAAAGTTTGGGACTATCATGATAGTCAACAACAAAAACTTTTAGAAAGTCGTGATAGT
        Schizomeris_leibleinii  ATGCCAATTGGTGTACCAAAAGTTCTTTATTATTGGGATGATGAACTACCATTACAATGGGTAGATTTATATCATTTAATTTTTCGTAGAAGATTAGTTTTTGTAATGTCAGAGTTAGATCAAGATTTATGTAATCAAATTGCTGGTATGATGGTTTATATTCATTTTGAAGATAAACGAGATGAATTAGAAAATCAAGGGGGTCAAGCGTTATTATTTATGGAAACGCAAGAACGATTAAAGGAACAAAGCCGTGTTTTTGTGTTTATTAATTCAACAGGTGGTTCCGTAAGTAGTGGTATTACTATTTATGATGCTTTACAATTCGTTAAAACTGGAGCTGTCACTGTTTGTTTAGGTATGGCTTTTTCAGCTAGTAGCATGGTTTTAGCCGGTGGAAATATAGGTCATCGTTATGTTGCAGAAGGAGCCCATGTAATGATTCACCAACCAGAAGGAGGAATTACTGGACAAGCTTCAGATGTACTATTAGATGCCTATGAAATTTTACGAATTCGTCGTCAAGTCGCTACTATTTATTCTTTATGTTCTAAACGTGCGTTAAGTGAAGTTTTGAAAGATTTAGATCGCGATAATTTTATGACACCACAAGAAGCAGTTGATTATGGTTTAGCTGATGAAATTGTTACTCGTTATAATTCAGAATGTATATTAGATGAATTTGAAAAAGATTGGTTTGCTCATGATGCAAAACAAATTGAAGGTATTTCTAAAAAAATCCAA
        Spermatozopsis_similis  ATGCCAATTGGTGTACCAAGAATTATTTATTGTTGGGGAGAAGAATTACCAGCGCAATGGACAGATATTTATAACTTTATTTTCCGCCGACGTATGGTTTTTTTAATGCAATATTTAGATGATGAATTATGTAATCAAATTTGTGGGTTATTAATTAATATCCATATGGAAGATCGTTCAAAGGAAATGGAAAAAAAAGAAATGGAAAAGCGTAAACAAACAGAACGTGCTCTTCAAGATGAAGAATCAAAAAAAGTGTTTATGATTATTAACTCTTTTGGTGGTTCAGTTGGAAATGGGATTACGGTTCATGATGCTTTACAATTTATTAAAGCTGGTTCTTTAACCCTTGCTTTAGGCGTTGCAGCTTCAGCAGCTTCACTGGCACTTGCTGGAGGAACAATTGGTGAACGTTATGTAACAGAAGGTTGTCATGTTATGATCCACCAACCGGAAGGTGGATTAAGTGGACAGGCATCCGATATTTGGATTGATAGTCAAGAAATCATGAAAATTCGTTTAGATGTGGCAGAAATTTATTCATTATCAACTTATCGACCACGCCATAAAATTTTACGCGATTTAGACCGTGATTTTTATTTAACGGCTACTGAGACAATTCATTATGGATTAGCGGATGAAATTGCTACAAATGAAGTTATGCATGATATTATTGAAATGACAAGTAAAGTTTGGGATTATCATGATACACAACAACAACGTTTACTTGAAAGTCGTGAACGT
     Stephanosphaera_pluvialis  ATGCCTATAGGTGTACCACGTATTATCTATTGTTGGGGCGAAGAATTGCCTGCACAATGGACAGATATTTATAATTTTATTTTTCGTCGTAGAATGGTTTTCTTAATGCAATATTTAGATGATGAATTATGTAACCAAATATGTGGATTATTAATAAATATCCACATGGAAGACCGTTCAAAAGAATTAGAAAAAAAAGAAATGGAGACCCGTAAACAAACTGAAAGGGCTTTAATTGAAGAAGAATCTAAAAAAGTTTTTGTAATTATTAATTCGTTTGGGGGTTCCGTAGGAAATGGCATTACCGTCCACGACGCCTTACAATTTATTAAAGCGGGATCTTTAACTCTAGGTCTAGGGGTAGCCGCTTCGGCGGCTTCTTTAGTTTTAGCTGGGGGTACCATAGGTGAGCGCTATGTTACGGAAGGGTGTCATGTTATGTTGCATCAACCGGAGTCGGCGTCTCAGGGGCAAGCGTCAGATATTTGGATTGATAGCCAAGAAATAATGAAAATTCGTTTGGATGTAGCAGAAATATATTCTCTTGCTACGTACAGACCACGACATAAAATACTTCGTGACTTAGACCGTGATTTCTATTTAACGGCTACTGAAACCATTCAATATGGATTAGCGGATGAAATCGCGACGAACGAAGTAATGGAGTCTATCCTAGAAGAAACAAACAAAGCTTGGGATTATGACAATGTAAAACAACAACGTTTATTAGAAAGCCGTGAAAGT
      Stigeoclonium_helveticum  ATGCCAATTGGTGTTCCGAAAGTTCTTTATTATTGGGATGATGAGCTACCTTTACAATGGGTTGATTTATATCATTTAATTTTTAGAAGAAGATTAGTTTTTGTTATGTCTGAATTAGACCAAGATTTATGTAACCAGATTGCTGGTATGATGGTTTATATTCATTTTGAAGATAAAAGAGATGAATTAGAAAATCAAGGAAGTACAGCTTTATTGTTTATGGAAACACAGGAGCGATTACAAGAACAAAGTCGTGTTTTTGTTTTTATTAATTCAACCGGCGGATCTGTTAGTAGTGGTATAACTATTTATGATGCTTTACAATTCGTGAAAACAGGTGCAGTGACAGTTTGTTTAGGGATGGCTTTTTCCGCAAGTAGTATGGTATTGGCGGGAGGTAACATAGGACATCGTTATGTTGCAGAAGGTGCACACGTTATGATTCACCAACCGGAAGGTGGAATAACAGGGCAAGCGTCAGATGTTTTATTAGACGCGTATGAAATCTTAAGAATTCGTCGTCAAGTAGCGACAATTTATTCTTTATGTTCAAAACGTGCTTTAAGTGAAGTTTTAAAAGATTTAGATCGTGATAATTTTATGACGCCACAAGAAGCAGTAGATTATGGTTTAGCCGACGAAATTGTAACTCGTTATAATTCAGAATGTATTTTAGATGAATTTGAAAAAGATTGGTTTGCTCACGATGCGAAGCAAATTGAAGGAATTTCTAAAAAAATAAAA
    Treubaria_triappendiculata  ATGCCAATAGGTGTTCCTCGAATTATTTATTGTTGGGGTGAAGAATTGCCAGCCCAATGGACAGATATTTATAATTTTATTTTCCGAAGACGTATGGTATTTTTAATGCAATATTTAGATGATGAACTTTGTAATCAAATATGTGGATTACTTATAAATATTCATATGGAAGATAGAGCAAAAGAATTAGAAAAAAAAGAAATGGAAAATAGAAAACAAACAGAACGAAATATTCAAGAAGAAGAATCTAAAAAAGTTTTTGTAATAATAAATTCGTTTGGAGGATCCGTAGGAAACGGTATAACAATTCATGATGCGTTACAATTTATTAAAGCAGGATCATTAACTTTAGGTCTAGGGGTGGCAGCTTCAGCTGCTTCATTAGCTTTAGCTGGCGGAACTATTGGAGAGCGATATGTTACTGAAGGTTGCCACGTTATGATACATCAACCAGAAGGTGGGTTATCGGGACAAGCATCTGATATATGGATTGATAGTCAAGAAATAATGAAAATACGTCTTGATGTAGCAGAAATCTATTCATTATCAACTTACAGACCGCGACATAAAATATTGAGAGATTTAGATAGAGATTTTTATTTAACTGCAATAGAAACAATTTTCTATGGTTTAGCTGATGAAATAGCAACAAATCAAGTTATGCATGATATTATCGAAATGACTAGTAAAGTATGGGATTATCACGAAAGTAAACAACAACGATTACTTGAAAATAGAGAAAGT
            Trochiscia_hystrix  ATGCCAATAGGTGTTCCTCGAATTATTTATTGTTGGGGTGAAGAGTTACCAGCCCAATGGACTGATATTTATAATTTTATTTTTCGAAGACGTATGGTATTTTTAATGCAATATTTAGATGATGAACTTTGTAATCAAATTTGTGGATTACTTATAAATATTCATATGGAAGATCGGGCAAAAGAATTAGAAAAAAAAGAAATGGAAAATAGAAAACAAACCGAACGAAATATTCAAGAAGAAGAATCTAAAAAAGTTTTTGTAATAATAAATTCATTTGGAGGATCTGTGGGAAATGGTATAACAATTCACGATGCTTTACAGTTTATTAAAGCTGGTTCATTAACTCTAGCTCTAGGAGTTGCTGCTTCCGCAGCATCATTAGCTTTAGCTGGAGGAACAATCGGGGAGCGCTATGTTACAGAAGGTTGTCATGTTATGATACATCAACCAGAAGGCGGATTAACTGGACAAGCATCTGATATATGGATTGATAGTCAAGAAATTATGAAAATTCGTCTTGATGTTGCAGAAATTTACTCATTATCAACTTACAGACCTCGACATAAAATATTGAGAGATTTAGATCGAGATTTTTATTTAACTGCAATAGAAACAATTTTTTATGGTTTAGCTGATGAAATCGCAACAAATCAAGTCATGCATGATATTATAGAAATGACTAGTAAAGTATGGGATTATCATGAAAGTAAACAACAACGATTACTTGAAAATAGAGAAAGC
                    Uronema_sp  ATGCCAATTGGTGTACCAAAAGTGCTTTATTATTGGGATGATGAGCTACCACTACAATGGGTAGATCTTTATCATTTAATCTTCCGAAGAAGATTAGTATTTGTAATGTCAGAATTAGATCAAGACTTATGTAATCAAATTGCTGGTATGATGGTATATATTCATTTTGAAGATAAAAGAGATGAATTAGAAAATCAAGGAAGTACAGCTTTATTATTTATGGAAACACAGGAACGTTTACAAGAACAAAGTCGTGTTTTTGTTTTCATTAATTCAACAGGTGGATCGGTTAGTAGCGGTATTACAATTTACGATGCTTTACAATTCGTAAAAACCGGTGCAGTAACCGTGTGTTTAGGTATGGCTTTTTCAGCTAGTAGTATGGTGTTGGCAGGAGGTAATATAGGTCATCGTTATGTTGCAGAAGGCGCTCATGTAATGATTCACCAACCAGAAGGTGGTATTACTGGACAAGCATCAGATGTTTTATTAGATGCATATGAAATTTTAAGAATTCGTCGTCAAGTTGCAACAATTTATTCTTTATGTTCAAAACGTGCTTTAAGTGAAGTTTTAAAAGATTTAGATCGTGATAATTTTATGACACCACAAGAAGCTGTAGATTATGGATTAGCAGATGAAATTGTAACTCGTTATAATTCAGAATGTATTTTAGATGAATTTGAAAAAGATTGGTTTGCACATGATGCGAAACAAATTGAAGGAATTTCAAAAAAAATAAAA
                Volvox_carteri  ATGCCTATTGGAGTTCCTCGCATTATTTATTGTTGGGGTGAAGAATTACCTGCACAATGGACTGATATTTATAATTTTATTTTCCGTCGTCGTATGGTGTTTTTAATGCAATATTTAGATGATGAGCTTTGTAATCAAATATGTGGTTTACTAATAAATATTCATATGGAAGATCGCTCTAAAGAATTAGAAAAAAAAGAAATGGAAAAACGTAGACAGACCGAACGTGTTATCCAAGAAGAAGAATCTAAAAAAGTATTTATGATCATTAATTCTTTTGGTGGATCTGTTGGTAATGGCATTACGGTTCACGATGCTTTACAATTTATTAAAGCTGGTTCATTAACTTTAGCTTTAGGAGTAGCTGCTTCAGCCGCTTCACTAGCATTAGCAGGTGGTACAATTGGTGAACGTTATGTAACAGAAGGTTGTCATACAATGATTCACCAACCTGAAGGCGGATTAAACGGGCAGGCTTCTGATATTTGGATTGATAGTCAAGAAATTATGAAAATTCGTTTAGATGTTGCTGAAATTTATTCTTTATCAACATATCGACCACGTCATAAAATATTGCGTGATTTAGACCGTGATTTTTATTTAACAGCAATGGAAACGATTTATTATGGTTTAGCAGATGAAATCGCTACTAATGAAGTAATGCAAAATATCGTGGAAATGACTAGTAAAGTTTGGGATTATCATGATAGTAAACAACAACGTTTATTAGAAACACGTGATAGT
            Carteria_crucifera  ATGCCAATTGGAGTTCCTAGAATTATTTATTGTTGGAGTGAAGAACTTCCAGCACAATGGACTGATATTTATAATTTCATATTTCGTAAACGTATGATTTTTTTAATGCAACATTTAGATAATGAAATTTGTAATCAAATTTGTGGATTATTAATAAATATCCATATGGAAGATAGAACAAAAGATTTAGATGAAAAAAAAATGTTAAAAGATGAACGTATAATGCGAATGATTGAAGAAGAAAGTGAAAACAAATTATTTGTTCTTATTAATTCATTTGGTGGGTCAGTCGGAAATGGAATTACCATTCATGATGCGATGCAATTTATTCGTGGTACTATATTAACTGTTGGTCTTGGTGTCGTAGCGTCAGCCGCTTCACTTGCATTAGCAGGCGGAACTATAGGAGATCGTTATATTACAGAAGCTTGTCATGCAATGATTCATCAACCAGAGGGTGGTGTTTCTGGGCAAGCTTCCGATCTTTGGATTGAAAGTCAAGAAATTTTAAAAATTCGTTTAAATGTTGCTGAAATTTATTCTTTAACAACGTATAGACCACGTCACAAAGTTTTACGTGATTTAGATCGTGATTTCTATTTAACTGCATCAGAAGCTTGCGCTTATGGATTAGCTGATTATGTTGCAACAAGTGCTGTCATGCATGAAATTATTCAAGCTACAAATTCAGCTTGGGATTATCAAGATAGTAAACAACAGCGTTTATTAGAAAAAAGATTAAGT

    ;
end;


begin mrbayes;
    charset firstsecond = 1-.\3 2-.\3;
    charset third = 3-.\3;
    partition mine = 2: firstsecond, third;
    set partition=mine autoclose=yes;
    lset applyto=(all) nst=6 ngammacat=4 rates=invgamma;
    prset applyto=(all) statefreqpr=dirichlet(1) ratepr=variable pinvarpr=uniform(0,1) brlenspr=Unconstrained:GammaDir(1.0,0.1,1.0,1.0) shapepr=exponential(1.0);
    unlink shape=(all) statefreq=(all) revmat=(all);
    mcmc ngen=6250000 samplefreq=500 printfreq=1000 starttree=random nruns=2 nchains=2 savebrlens=yes filename=clpP;
    sump relburnin=yes burninfrac=0.2;
    sumt relburnin=yes burninfrac=0.2;
end;
