# Supplementary material for: Order, please! Uncertainty in the ordinal-level classification of Chlorophyceae
Source: PeerJ. 2019 May 15;7:e6899. doi: 10.7717/peerj.6899 (PMC6525593; doi:10.7717/peerj.6899)
Supplement: Supplemental Information 1 — This compressed folder contains untrimmed, masked alignments for individual chloroplast genes (subfolder nexus), as well as trimmed alignments with appropriate analysis blocks and the consensus trees resulting from these single-gene and concatenated analyses (MrBayes subfolders). Supplementary methods with associated references are included in the SupplementaryMethods.txt file. SVDquartets, BaliPhy, PhyloBayes and RAxML analysis files are in separate subfolders, with their respective resulting tree files. Files associated with MrBayes analysis of the 1st and 2nd positions and the analysis of the 3rd positions are placed in the subfolders 1st_and_2nd_positions_only and 3rd_positions_only, respectively. The 18Splastid_combined subfolder contains the MrBayes analysis materials (alignment and consensus tree) for the analysis including nucleotide plastid data as well as 18S nucleotide data. Documentation, trees and scripts used to create Fig. 3 are included in the “Figure3” subfolder, and documentation for and full results of Treespace analyses are in the “Treespace” subfolder. The results of the AU topology tests are included in a Word document. [file peerj-07-6899-s008.zip › supplementary_alignments_trees/mrbayes_nt_alignments_trees/ycf4-stripped.nex]

#nexus

begin data;
    dimensions ntax=67 nchar=468;
    format datatype=dna gap=-;
    matrix
                 Ankyra_judayi  ATACGTCGTTATATTATTGTGGGTGAAAGACGATTCAGCAATTATTGGTGGTCCAGTACTATTTTACTAGGTTCAATAGGCTTTTTACTAACAGGTATATCTAGTTACATTAATTTTTTTCCACAAGGTTTATTAATGTCATTCTATGGAAGTTTAGGTTTTCTTGTAAGTTTATATTGGTGGTTATTAATTTTTTGGAATGTTGGAGGTGGTTTTAATGAATTTAATAAAAAAGAAGGAAGTATTCGAATTTTTCGATGGGGTTATCCTGGAAAAAATCGTAGAATTGATTTATTCTATACGTTAAAAGACGTTGAAGCAATTCGAGTAGAGTTACAACAACGAACAATTTATTTACGTTTAAAAAACGAAATTCCAATTACAGGAATTGGCGAGCCATTAACATTAAAAGAAATTGAAAAACAAGCTTCTGAGTTAGCAAATTTTTTACAAATTTCTTTAGAAGGA
        Atractomorpha_echinata  ATACGTCGTTATATTATTGTGGGTGAAAGACGATTTAGCAATTATTGGTGGTCTAGCAGTATTTTATTAGGTTCGATAGGTTTTTTATTGACAGGTATATCAAGTTATATTAATTTTTTTCCACAAGGTTTATTAATGTCATTTTATGGCAGTTTAGGTTTCCTTGTAAGTCTATACTGGTGGTTATTAATTTTTTGGAATGTTGGTGGTGGTTTTAATGAATTTAATAAAAAAGATGGAATTATTCGTATTTTTCGATGGGGTTACCCTGGCAAAAATCGTCGAATTGATTTATGTTATACATTAAAAGATGTTGAAGCGATTCGAGTAGAATTACAACAACGAACAATTTATTTACGTTTAAAAAACGAAATTCCAATTACAGGAATTGGACAACCGTTAACATTAAAAGAAATCGAAAAACAAGCTTCTGAGTTAGCTAATTTTTTACAAATTTCTTTAGAAGGT
      Borodinellopsis_texensis  ATTCGACGTTATTTAATTATAGGTGAAAGACGTCTAAGTAATTATTGGTGGGCTTTTGTTGTTTTTTTAGGTTCTGTTGGGTTTTTATTGACAGGAATTTCTTCATACGTAAGTTTTTTTCCTCAAGGATTATTAATGTCATTTTATGGAAGTTTAGGTTTTTTATTAAGTTTATATTGGTGGTTTTTAATTTTTTGGAACGTTGGGGGTGGTTTTAATGAATTTGATAAAAAAAATGGATATATCAGAATTTTTCGTTGGGGATACCCTGGAAAAAATAGAAGAATTGATTTTTCTTATTCTTTAAAAGATGTGGAAGCTATTAAAGTAGAATTCAAACAACGAACTATATATTTGCGTTTAAAAGGTGAAATTCCTTTAACAGGTATTGGACAACCATTAACTTTAAAAGATATTGAAAAACAAGCATCTGAATTAGCAAATTTTTTACAAGTATCATTAGAAGGT
          Bracteacoccus_aerius  ATTCGTCGTTATATTATAATAGGCGAGAGACGATTCAGTAATTATTGGTGGGCTTTTGTAATTTTAGCTGGGGCGATTGGGTTTTTAGTGACAGGAATCTCCAGTTATATTGCTTTTTTTCCTCAAGGTTTATTAATGTGTTTTTATGGAAGTTTAGGTTTATTACTTAGTATTTATTGGTGGTTATTAATTTTTTGGAATGTAGGAGGCGGTTTTAATGAGTTTAATAAAAAAGAAGGTTTTATTAGAATTTTTAGATGGGGCTATCCGGGTAAAAATCGTAAAATTGATTTATATTATACTTTGAAAGATGTAGAAGCGATTCGTGTGGAATTTAAGCAACGAACTATTTATATAAAATTAAAAGGAGAAATTCCTTTAACGGGAATCGGGCAACCTCTAACCATCAAAGAAATTGAAAAACAGGCTTCTGAATTAGCGAATTTTTTACAGGTTTCTTTGGAAGGA
       Bracteacoccus_giganteus  ATTCGTCGCTATATTATTATAGGTGAAAGACGATTTAGTAATTATTGGTGGGCTTCTGTAATTTTAGGCGGTGCTATTGGATTTTTAGCTACAGGTATTTCTAGTTACATTGCTTTTTTTCCTCAAGGTTTATTAATGTGTTTTTATGGAAGTTTAGGGTTGTTACTGAGTATTTATTGGTGGTTATTGATTTTTTGGAATGTAGGGGGTGGATTTAACGAATTTAATAAAAAAGAAGGTTTCATCAGAATTTTTAGATGGGGTTATCCCGGTAAAAATCGTAAAATCGATTTATACTATACTTTAAAAGATGTAGAAGCCATTCGTGTAGAATTTAAACAACGAACTATTTATATAAAACTTAAAGGCGAAATTCCTTTGACAGGAATTGGTCAACCACTGACGATCAAAGAAATTGAAAAACAAGCTTCTGAATTAGCTAATTTTTTACAGGTTTCTCTAGAAGGG
           Bracteacoccus_minor  ATTCGTCGTTATATTATTATAGGTGAAAGACGATTTAGCAATTATTGGTGGGCTTCTGTCATTTTAGGCGGCGCGATTGGATTTTTAGCTACAGGCATTTCTAGTTATATTACTTTTTTCCCTCAAGGTTTATTAATGTGTTTTTATGGAAGTTTAGGTTTATTGCTGAGTATTTATTGGTGGTTATTGATTTTTTGGAATGTAGGCGGTGGTTTCAATGAATTTAATAAAAAAGAAGGTTTCATTCGAATTTTTAGATGGGGTTATCCAGGTAAAAATCGTAAAATTGATTTATACTATACTTTAAAAGATGTAGAAGCTATTCGCGTAGAATTTAAGCAACGAACTATTTATATAAAACTAAAAGGAGAAATTCCGTTGACAGGGATCGGCCAACCATTAACCATAAAAGAAATCGAAAAACAAGCTTCTGAATTAGCTAATTTCTTACAGGTGTCCTTAGAAGGA
         Carteria_cerasiformis  ATTCGTCGTTATATTGTGATCGGGGAAAGAAGGTTTAGTAATTATTGGTGGGCAATTATCTCTTTTTTAGGATCAATAGGTTTTTTATTAACAGGAATTTCTTCATATATTAATTTTTTTCCACAAGGACTGTTAATGTGTTTTTATGGTAGTTTGGCTTTTTTAATGAGTTTATATTGGTGTCTATTAATTATATGGAACGTAGGTGGCGGATTTTCAGAAATTGATTTTCAAAACGGTTATATTCGAATTTTTAGATGGGGATATCCTGGTAAAAATCGTCGTATCGATTTAAAATATCCAATAAAAGAGGTGGAAGCTATTAAAATTGAACAAAAATTTCGCACTATTTTAATTCGTTTAAAAGGAGAAATTCCCTTTATTGGAACAACGGAGCCTTTAACGTTAAAATTATTAGAAAAACAAGCCTCTGAATTAGCTCGGTTTTTAGATGCGCCATTAGAAGGG
           Carteria_sp_SAG_8_5  ATAAGACGTTATATTATAGTAGGTGAAAGACGTTTTAGTAATTATTTTTGGGCTACTGTTGTTTTAATAGGTGCTTTAGGATTTTTACTAAAAGGAACATCCTCATCTATTCCTTTTATTCCGCAAGGATTACTTATGTCCTTTTATGGAAGTCTTGGTATTTTATTAAGCATATATTGGTGGTTTTTAATATTTTGGAACGTGGGTGGGGGATTTAATGAATTTAATAAAAAAGATGGTTTTATTCGTATTTTTAGATGGAGTTATCCTGGCAAAAATAGACGAATAGATCTTTCATATCCTTTAAAAGACGTAGAAGCAATCAAAGTTGAATTAAAACAACGTACTATTTATTTAAGATTAAAAGGAGAAATTCCTTTAACAGGAATTGGACAACCTTTAACATTAAAAGAAATTGAAAAACAAGCATCGGAATTAGCTAATTATTTACAAGTTTCTTTAGAAGGT
      Chaetopeltis_orbicularis  ATTAGACGTTATGTTATTTTAGGTTCTAGGCGGCTAAGTAATTATTGGTGGGCAACCGTTCTGTTTGTAGGTGCTTCTGGTTTTTTATTAACAGGAGTATCAAGCTATATATCTTTTTTACCTCAAGGATTAGTCATGTCTTTTTATGGTCTTTTGGGTGTTTTATTAAGTTTTTATTTATGGTTAACAATTTTGTGGGATGTTGGTGGTGGTTTTAATGAATTTAATAAAAAAAATGGAATGATTCGAGTTTTCCGTTGGGGATTCCCAGGAAAAAGTCGTTGTATAGATGTATCTTATTCAATTAAGGATGTTGAAGCAATTCGAGTTGAATTGAAAGAACGTACAATTTTTTTGCGAGTGAAAGGAGAAATACCTTTAAACCAAATAGGTCAACCACTGACTCTAGAAGAAATTGAAAAACAAGCTGCTGAATTAGCTAAATTTTTGAAAGTTTCTGTTGAAGGT
     Characiochloris_acuminata  ATTCGACGTTATATGATTGTAGGTGAACGCCGTCCTAGTAATTATTGGTGGGCCTTTTTAATCTTAGTAGGTTCTAGTGGTTTTTTATTAACAGGTATTTCAGCGTATCTTTCTTTCTTCCCACAAGGATTATTAATGTCTTTTTATGGAAGCCTAGGTTGTTTATTAAGTTTTTATTGGTGGTTTCTTATTTTTTGGAATGTAGGAGCTGGTTTTAATGAATTTAATAAAAAAGACGGTTTTATACGTATTTTTAGATGGGGATACCCTGGTAAAAATCGTAGAATAGATTTGTCATATTCTTTAAAAGATGTTGAAGCTATAAAAGTGGATATAAAACAACGAACAATTTCTTTAAAATTAAAAGGCGAAATTCCTTTAACTGGGATAGGAGAACCCTTAACATTAAAAGAAATTGAAAAACAAGCTTCTGAATTAGCTAATTTTTTACAAGTTTCGTTAGAAGGT
       Chlamydomonas_applanata  ATTCGACGTTATATCATTTTAGGTGAACGTCGTGCAAGTAATTATTGGTGGGCCTGTATTGTTTTATTAGGTTCATTTGGTTTTCTATTCAGTGGAATTTCTGCTTATGTTGCATTTTTCCCACAAGGATTACTAATGTCATTTTATGGCAGTTTAGGTTTTCTTTTAAGTTTTTATTGGTGGTTTTTAATTTTTTGGAATGTTGGTGGTGGTTTTAACGAATTTAACAAAAAAGATGGATTTATCCGTGTTTTTAGATGGGGTTATCCTGGAAAAAATCGTCGTATTGATTTATCATACTCGTTAAAAGATGTTGAAGCGATTAAAGTTGAATTAAAACAACGTACCATTTATTTAAAATTAAAAGGTGAAATTCCATTAACTGGGATTGGTGAACCATTAACTTTAAAAGAAATTGAAAAACAAGCATCAGAATTAGCGAATTTCCTTCAAGTATCTCTTGAAGGT
         Chlamydomonas_nivalis  AATCGTCGTTATTTTATTGTCGGAGAACGTAGACTGAGCAATTATTGGTGGGCTTCTGTAATTTTTTTAGGCGGATTTGGTTTTTTATTAACGGGAATTTCGTCTTATATTGCTTTTTTTCCTCAAGGTTTACTAATGTGTTTTTACGGCAGCTTAGGTGTTCTATTAAGTATATATTGGTGGCTTCTAATTTTTTGGGATGTTGGTGGCGGTTTTAATGAATTTAATAAAAAAGAAGGCTTTATGAGAATTTTTCGCTGGGGATATCCAGGAAAAAATCGTCGAATTGATATCTCTTACCCATTACAAGATATCGAAGCTATTCGAGTTGAATTTAAAGAACAAACAATTTTTGTTCGTTTGCTTTCAGAAATTCCTTTAGGTGGGATTGGCCAACTATTAACTTTAAAAGAAATAGAAAAACAAGCATCTGAATTAGCAAATTTTTTACAAGTAGAACTGGAAGGT
        Chlamydomonas_peterfii  ATTCGTCGCTATATTATTGTAGGTGAAAGACGACTAAGTAATTATTGGTGGGCATCTGTTATTTTTTTAGGCGCATGTGGCTTTTTATATAAAGGGATTGCAGCTTATATACCATTTTTTCCGCAAGGACTTTTAATGTGTTTTTATGGAAGCTTAGGTTTATTGTTAAGTTTTTATTGGATCTTTTTAATTTTTTGGAATGTTGGTGGCGGTTTTAATGAATTTAACAAAAAAGATGGATTTGTTCGAATTTTCAGATGGGGATACCCAGGTAAAAACCGTAAAATGGATTTCGTGTATTCATTAAAAGATGTTGAAGCGATTCGTGTCGATATCAAACAGCGTACCATTTATTTACAACTTAAGTCCGAAATTCCATTAACTGGAATTAGTCAACCTTTAACACTTAAAGAAATCGAAAAACAAGCTTCAGAATTAGCAAACTTTTTACAAGTTTCTTTAGAAGGT
         Chlorococcum_tatrense  ATTCGACGTTATATCATTTTAGGTGAAAGACGTACTAGTAATTATTTATGGGCTTTCATTGTTTTTTTAGGGTCATTTGGATTTTTATTGACAGGTCTTTCTTCTTATTTATCTTTTTTCCCACAAGGATTATTAATGTCTATTTATGGAAGTTTAGGTTTTCTTTTAAGTTTTTACTGGGGATTTAATATTTTTTGGAATGTAGGTGGAGGCTTTAACGAATTTAATAAAAAAGAAGGTAAAATTCGAGTTTTTAGATGGGGTTACCCAGGTAAAAATCGTAGAATTGATTTATCGTATTCTTTAAAAGATGTTGAAGCTATTAAAGTTGAATTAAAACAAAGAACTATTTATTTAAAATTAAAAGGTGAAATTCCTTTAACTGGAATTGGTGAACCACTTACTTTAAAAGAAATTGAAAAACAAGCTTCTGAATTAGCGAATTTTCTTCAAGTATCTCTTGAAGGA
       Chlorogonium_capillatum  ATTAGACGTTATATGATTCTAGGAGAAAGACGTGTAAGTAATTATTGGTGGGCTTGCATTATTTTATTAGGCTCATCTGGTTTTTTATTAAGTGGAATTTCGTCTTACGTTTCTTTCTTTCCACAAGGCTTATTAATGTCTTTTTATGGAATTTTAGGTTTTCTTTTAAGTTTTTATTGGTGGTTTAATATTTTTTGGAATGTAGGTGGTGGTTTTAATGAATTTAATAAAAAAGAAGGACGTATTCGCATTTTTAGATGGGGTTACCCAGGAAAAAATCGTCGTATTGATTTATCATATTCATTAAAAGATGTAGAAGCTATTAAAGTGGAATTAAAACAAAGAACCATTTTTTTAAAATTAAAAGGAGAAATTCCATTAACAGGAATTGGTGAACCTTTAACGCTGAAGGAAATTGAAAAACAAGCATCTGAATTAGCAAACTTTCTTCAAGTGTCTCTTGAAGGA
         Chloromonas_perforata  ATTAGACGTTATATCATTTTAGGTGAAAGACGTACTAGTAATTATTTATGGGCTTTCATTGTTTTTTTAGGTTCATTTGGATTTTTATTCACTGGTCTTTCTTCTTATTTATCTTTTTTCCCACAAGGATTATTAATGTCTATTTATGGAAGTTTAGGTTTTCTTTTAAGTTTTTACTGGGGATTTAATATTTTTTGGAATGTAGGTGGAGGTTTTAATGAATTTAATAAAAAAGAAGGTAAAATTCGAATTTTTAGATGGGGTTACCCAGGTAAAAATCGTCGAATTGATTTATCATATTCTTTAAAAGATGTTGAAGCTATTAAAGTTGAATTAAAACAAAGAACAATTTATTTAAAATTAAAAGGTGAAATTCCTTTAACTGGAATTGGTGAACCACTTACTTTAAAAGAAATTGAAAAACAAGCTTCTGAATTAGCTAATTTTCTTCAAGTATCTCTTGAAGGC
           Chloromonas_radiata  AATCGACGCTATTTTATCGTCGGAGAACGAAGAATAAGCAATTATTGGTGGGCATCTGTCATTTTTTTAGGTGGGTCTGGTTTTTTATTAACAGGAATTTCGTCATATATCGTTTTTTTTCCGCAAGGATTACTTTTATGTTTTTATGGGAGTTTAGGTGTTTTATTAAGTTTATATTGGTGGCTTTTAATTTATTGGAATGTTGGAGGAGGTTTTAACGAATTTAACAAAAAAGAAGGCTTTATGCGTATTTTTAGATGGGGCTACCCGGGAAAAAATCGGCGTCTTGATTTAGTTTATTCATTAAAAGATATTGAAGCTATCCGTGTAGAATTTAAAGAACAAACAATTTATGTTCGTTTACTTTCAGAAATTCCTTTAGGTGGAATTGGACAACCATTAACATTAAAAGAAATTGAAAAACAAGCTTCAGAATTGGCAAATTTTTTGCAAGTAGCATTAGAAGGT
             Chloromonas_rosae  AATCGGCGTTATTTTATTGTCGGAGAACGTAGACTGAGCAATTATTGGTGGGCTTCTGTAATTTTTTTAGGTGGCTTTGGTTTTTTATTAACAGGAATTTCGTCGTATATTGCTTTTTTTCCCCAAGGATTACTAATGTGTTTTTACGGCAGCTTAGGTGTTCTATTAAGTGTATATTGGTGGCTTCTAATTTATTGGGATGTTGGTGGTGGTTTTAATGAATTTAATAAAAAAGAAGGCTTTATGAGAATTTTTCGCTGGGGATACCCAGGAAAAAATCGTCGAATTGATCTAAAAGTAAGTTTAGCTGATCTTGAAGCTATTCGAGTTGAAACA---GAACAAACTATTTATGTTCGTTGGCGTTCCGAAATTCCTTTAGGTGGGATTGGCCAACCATTAACTTTGAAAGAAATCGAAAAACAAGCTTCTGAATTAGCTAATTTTTTACAAGTAGAACTTGAAGGT
       Chlorosarcinopsis_eremi  ATTAGACGTTACATGATTTTAGGTGAAAGACGTACTAGCAATTATGTATGGGCTTTCATCATTTTTTTAGGTTCGTGTGGTTTTTTATTAACCGGTATTTCTTCTTACGTTTCTTTTTTCCCTCAAGGATTATTAATGTCTTTTTATGGAAGCTTAGGCTTTCTTTTAAGTTTTTATTGGTGGTTTAATATTTTTTGGAATGTAGGTGGGGGATTTAATGAATTCAATAAAAAAGAAGGTCTAATTCGCATTTTTAGATGGGGTTATCCAGGAAAAAACCGTCGAATTGATTTATCTTATTCTTTAAAAGAAGTTGAAGCTATCAAAGTTGAATTAAAACAAAGAACCATTTATTTAAAATTAAAAGGAGAAATTCCTTTAACTGGAATTGGAGAGCCTCTTACATTAAAAGAAATTGAAAAACAAGCATCTGAATTAGCTAATTTCCTTCAAGTTTCTCTTGAAGGT
        Chlorotetraedron_incus  ATTCGTCGTTATGTTATTGTTGGAGAAAGAAGATTTAGTAACTTTTGGTGGGCAACTGTTATTTTAATTGGTGCTATTGGTTTTTTAATTACCGGTATTTTAAGTTATGTTTCTTTTTTTCCTCAAGGCTTATTAATGTGTTTTTATGGAAGTTTAGGTTTTTTATTAAGTCTTTATTGGTGGTTCTTAATTTTTTGGAATGTAGGTGGTGGATTTAATGAATTTAATAAAAAAGAAGGATTTGTCCGTATTTTCCGATGGGGCTATCCTGGAAAAAACCGTAAAATTGATCTTTCTTATACCTTAAAGGATATTGAATCAATTCGTGTTGAGTTGAAACAAAGAACAATTTTTATGAAATTAAAAGGAGAAATTCCTTTAACTGGTATTGGACAACCTTTAACTATTCAAGAACTTGAAAAACAAGCTTCCGAATTAGCTAATTTTTTACAAGTTTCGTTAGAAGGT
    Chromochloris_zofingiensis  ATTCGTCGTTATATTATTATTGGAGAAAGAAGATTCAGCAATTATTGGTGGGCTTCTATTATTTTTTTTGGAGCAGCAGGTTTTTTAATTACAGGAATTTCGAGTTATATCTCTTTTTTTCCTCAAGGATTATTAATGTCTTTTTATGGAAGTTTAGGTTTTTTGTTAAGTATTTATTGGTGGTTTTTAATTTTTTGGAATGTTGGGGGCGGGTTCAACGAATTCAATAAAAAAGATGGTGTTATTCGAATTTTTCGTTGGGGTTATCCAGGTAAAAACCGTAAAATTGATTTGTATTATACTTTAAAAGACGTGGAATCAATTCGTGTTGAATTCAAACAAAGAACTATTTATATGAAATTAAAAGGTGAAATTCCTTTGACAGGAATTGGTCAACCATTAACTATTAAAGAAATAGAAAAACAAGCTTCAGAACTAGCAAATTTTTTACAAGTTGCTTTAGAAGGA
       Cylindrocapsa_geminella  ATACGAAGATATATTATTTTAGGAGAACGAAAATTTATAAACTATTTTTGGGCTTGTTTCGTATTTTTTGGATCATTTGGTTTTTTACTAACTGGCCTATCAAGTTCTATTGAATTTTTTCCACAAGGATTACTTCTCACATTTTATGGCAGTTTAGGTTTGTTATTAAGTATTTATTGGTGGTTTCTAATCTATTGGAACATTGGAGGAGGTTTCAATGAATTTAATAAGTTAGACGGCTTAGTGCGTATTTTTCGATGGGGATTCCCTGGAAGAAATCGTCGAATTAATTTATGTTATTCTATTACCGATATAGAAGCAATAAGAGTAGATTTAGCCCAAAAAACTATTTATTTAAGATTGAAAGGAGAAATACCTATTACAGCTATTGGGGAACCTAGTACTTTGAAAGAAATTGAAAAAC--------------------------------------------
         Desmotetra_stigmatica  ATTAGACGTTATATTATTGTGGGTGAAAGGAGATTTAGTAATTATTGGTGGGCTTTTACTGTATTATTAGGAGCTCTTGGTTTTCTATCTACAGGTATTTCATCATACATTAGTTTTTTCCCACAGGGGTTACTCATGTCATTTTATGGCACTTTAGGTTTTTTATTAAGTCTATATTGGTGGGTTCTTATTTACTGGAATGTTGGGGGAGGCTTTAATGAATTTAATAAAAAAGATGGGTTTATAAGAATTTTCCGTTGGGGATATCCTGGAAAAAACCGTCGAATTGATTTGTCTTATCCTTTAAAAGATCTTGAAGCTATTCGTGTTGAATTCAAACAACGTACTATTTATGTAAGACTTAAAGGAGAAATTCCCCTAACGGGAGTTGGTCAACCTTTAACATTAAAAGAAATTGAAAAACAAGCTTCTGAACTTGCCAATTTTTTACAAGTTTCTTTAGAAGGA
        Dictyochloris_fragrans  ATTCGTCGTTATCTTATTATAGGTGAACGAAGATTAAGTAACTATTTATGGGCTTTTGTTATTTTTTTAGGATCGGTTGGATTTTTATTAACCGGTATTTCTAGTTATATTTCTTTTTTTCCACAAGGATTATTAATGTCATTTTATGGAAGTTTAGGATTTTTATTAAGTATTTATTGGTGGCTTTTAATTTTTTGGAATGTTGGTGGAGGTTTTAATGAATTTAATAAAAAAGATGGGTTTATTCGAGTTTTTAGATGGGGGTATCCTGGAAAAAATCGTCGAATTGATTTGTATTATACCTTAAAAGATGTTGAAGCAATTCGTGTAGAATTTAAACAAAGAACAATCTATATGCGATTAAAAGGAGAAATTCCATTAACAGGAATAGGACAACCTTTGACTTTAAAAGAAATTGAAAAACAAGCATCAGATTTAGCTAATTTTTTACAAGTTTCATTAGAAGGA
             Dunaliella_salina  ATAAGACGTTATATTATTATAGGAGAAAGACGTATAAGTAATTATTGGTGGGCTTTCATTGTATTATTAGGCTCTTCTGGATTTTTATTAAGTGGGATTTGTTCTTATATTGCTTTTTTCCCACAGGGACTTTTAATGTCTTTTTATGGAGGTTTAGGATTTCTTTTAAGTTTCTATTGGTGGTTTCTTATTTTTTGGAATGTAGGAGGTGGTTTTAACGAATTTAATAAAAAAGAAGGCTTTATTAGAATTTTCAGATGGGGTTATCCTGGAAAAAATCGTCGTATCGATTTTACATATCCTTTAAAAGATTTAGAAGCCATCAAAGTTGAATTAAAACAACGAACTATTTTTTTAAAACTAAAAGGAGAAATTCCTATTACTGGAATAGGTGAGCCTTTAACTTTAAAAGAAATTGAAAAACAAGCCTCTGAATTAGCTAATTTTCTGGATGTAAGTATTCTTACA
          Elakatothrix_viridis  ATTCGACGTTATATTATAATAGGTGAAAGAAGGTTAGAAAATTCTATTTGGTCTTCAATTCTTTTTTTTGGATCTTTAGGATTTTTGATAACAGGAATTTCTAGTTATATTAATTTTTTTCCACAAGGTTTATTGATGTCTTTTTATGGGAGTCTAGGATTTTTATTAAGTATTTATTGGTTGTGTTTAATATTTTGGAATGTGGGAGGAGGATTTAATGAATTTAATAAAAAAGAAGGTTTAATACGTATTTTTAGATGGGGTTATCCAGGTCAAAATCGTAGAATTGATTTGTATTATAATCTGGCAGATATTGAATCTATAAAAGTCGAATTAAAACAAAGAACAATCTATTTGAGATTAAAAAATGAAATTCCAATAACAGGTATCGGAGAACCATTAAGTTTAAAAGAGATTGAAAATCAAGCATCAGAATTAGCGAATTTTTTACAAATTTCGTTAGAAGGT
         Floydiella_terrestris  GTTCGCCGTTATGTGATTTTAGGTTCTAGGCGATTAAGCAATTATTGGTGGGCTACTGTGCTTTTTTTAGGTGCTTCAGGTTTTTTATTAACAGGTGTTTCCAGCTATATTTCTTTTTTACCACAAGGATTAGTAATGTCATTTTATGGCATTTTAGGTGTGTTACTTAGTTTCTATTTATGGTTAACTATTTTATGGGATGTAGGTGGTGGTTTTAATGAATTTAATAAAAAAGATGGGAAAATTCGTGTTTTTCGTTGGGGCTTTCCTGGAAAAAGTCGCTGTATTGATGTTTCATATTCAATAAGTGATGTTGAAGCAATTCGTGTAGAATTGAAAGAACGAACAATTTTTTTACGAGTGAAAGGAGAAATTCCATTAACTCAAATTGGACAACCTTTAACTTTAGAAGAAATTGAAAAAAGAGCTGCTGAATTAGCTAAATTTTTAAAAGTTTCAGTTGAAGGC
       Follicularia_botryoides  ATTCGTCGATATTTAATTATTGGAGAAAGAAGATTCAGCAATTATTGGTGGGCTTCTGTGATTTTATTAGGAGCTTTAGGCTTTTTAACAACAGGATTCTCAAGTTACGTCACTTTTTTTCCACAAGGGTTACTGATGTGCTTTTATGGAAGTTTAGGAATTTTGTTAAGTCTTTATTGGTGGCTTTTAATTTTTTGGAATGTTGGAGGAGGATTTAATGAATTTAATAAAAAAGACGGTTTTATTCGAATTTTTAGATGGGGGTATCCAGGTAAAAACCGCAAAATTGATTTATACTATACTCTAAAAGATGTAGAAGCTATTGGTGTTGAATTGAAGGAACGTACTATTTATTTAAAACTCAAAGGTCAAATTCCTTTAACAGGAATCGGCCAACCTTTAACTATTCAAGAAATTGAAAAACAAGCTTCCGAACTTGCAAACTTTTTACAAGTTTCTTTAGAAGGT
       Golenkinia_longispicula  ATTCGTCGTTATATTATTGTTGGTGAACGAAGAACTAGTAATTTTTGGTGGGCTTCGGTGATTTTTTTAGGTTCACTTGGTTTTCTTTTTACAGGAATTTCTAGTTATATTTCTTTTTTTCCACAAGGATTACTAATGTCATTTTATGGAAGTTTAGGTTTTTTATTAAGTTTATACTGGTGGCTATTAATTTTTTGGAATGTTGGTGGTGGTTTCAATGAATTTAATCGAAAAGAAGGAGTTGTTCGTATTTTTAGATGGGGTTATCCAGGTAAAAATCGACGTATTGATTTAGTATATATTTTAAAAGATGTTGAAGCTATTCGTGTGGAGCTAAAACAAAGAACCATTTATATGCGATTAAAAGGAGAGATACCTTTAACTGGAATTGGCCAGCCTTTGACTTTAAAAGAAATAGAAAAACAAGCATCAGAGTTAGCTAATTTCTTGCAAGTATCTTTAGAAGGA
              Gonium_pectorale  ATACGACGTTATATTATTGTAGGTGAACGAAGACTAAGTAATTATTGGTGGGCTATTATTATTTTTTTAGGTTCTTGTGGTTTTTTAGCTACAGGACTTTGTTCTTATCTTCCCTTTTTTCCACAAGGTTTATTAATGTCCTTTTATGGAAGTTTAGGTTTTTTATTAAGCATTTATTGGTCACTTTTAATTTTTTGGAATGTGGGTGGGGGTTTTAATGAATTTAATAAAAAAGACGGTTTTGTGCGTATTTTTAGATGGGGTTATCCAGGTAAAAACCGTAAAATTGATTTATCTTATTCATTAAAAGATATTGAAGCAATTCGTGTTGAATTAAAACAACGTACAATTTATTTACGTTTAAAAGGTGAAATCCCATTAACAGGGATTGGACAACCATTAACATTAAAAGAAATAGAAAAACAAGCTTCTGAATTAGCAAATTTCTTACAAGTTTCGTTAGAAGCT
       Haematococcus_lacustris  ATTCGACGTTATATTATTATAGGTGAAAGACGAATAAGTAATTATTGGTGGGCTTGTCTTATTTTATTAGGTTCCTGTGGGTTTTTATTAAGCGGAATATCTGCTTATCTTTCTTTTTTTCCACAAGGTTTACTAATGTCTTTTTATGGTAGCATCGGTTTACTTTTAAGTTTATATTGGTGGTTTAACATTTTTTGGAACGTAGGTGGTGGTTTTAATGAATTTAATAAACTAGATAATTCTATACGTATTTTTAGGTGGGGTTATCCCGGAAAAACTCGCAGAATTGATTTATCTTACTCCATTAAAGAAGTTATGGCCATTAAAGTGCTTTTAAAACAACGTACTATTTTTTTAAAATTAAAAGGAGAAATCCCTTTGACAGGCATTGGGGAACCTTTAACTCTAAAAGAAATTGAAAAACAAGCTTCAGAATTAGCTAATTTTTTACAAGTACCACTTGAGGGT
            Hafniomonas_laevis  ATTCGTCGTTATATGATTGAAGGTGAGCGTCGTTTTAGTAATTATTGGTGGGCTACAATTACATTTATTGGTTCAACAGGTTTTGTTTTAACAGGATTATCCTCTTTTATTGTCTTTTTTCCACAAGGTTTACTTATGTTATTATATGGAACATTAGGTTTAATGCTAACTATTTATTGGACTTTATTAATTTTTTGGAATGTTGGAGGTGGATTTAATGAATTTAATAAAAAAGAAGGATTCATTCGCATTTTCCGTTGGGGTTATCCAGGTAAACAGCGTAAACTCGATTTTTCGTATTCATTAAAAGATGTTGAAGCTATTCGTGTAGAATTTTTACGACGTACTATTTATTTATGTTTAAAAGGTGAAATCCCACTAACGGGAGTAGGTGAGCCTTTAAGTCTAAAAGAAATTGAAAAGCAAGCGTCTGAATTAGCGAATTTTCTACAAGTATCTTTAGAAGGT
          Hariotina_reticulata  ATTCGTCGTTATTTTATAGTTGGAGAAAGACGATTCAGTAATTATTGGTGGGCGACCCTTATTTTTATAGGATCAGTTGGGTTTTTATTCACAGGCGTTTCAAGTTATATTAATTTTTTTCCACAAGGTTTATTAATGTGTTTTTATGGAAGCTTAGGCTTTTTATTAAGTCTTTATTGGTGGTTTTTAATATTTTGGAATGTTGGTGGTGGATTTAATGAATTTAACAAAAAAGAAAATTTTATTCGTATTTTTCGTTGGGGATATCCCGGAAAAAATCGAAAGATTGATTTATATTACACATTAAAAGAAGTAGAATCTATTCGTGTTGAGATTCAACAAAGAACTATTTTTTTGAAATTCAAAGGGGAAATTCCAATAACTGGAATCGGTCAACCTTTAACTCTTCAAGAAATTGAAAAACAAGCATCTGAACTTGCAAATTTTTTACAAGTTTCTTTAGAAGGA
                 Jenufa_minuta  ATTCGACGTTATATTATTGTAGGTGAACGACGATTAAGTAATTATATATGGACTTCCATAGTTTTTTTAGGTTCTCTAGGTTTTTTCTTGACAGGTTTATCAAGTGCCATTCCATTTTTTCCTCAAGGATTGTTGATGTGGTTTTATGGGAGTTTAGGTATTTTATTAACCATTTATTGGTGACTTCTTATATTTTGAAACATCGGTGGAGGATTTAATGAATTTAACAAAAAAGAAGGATTTATACGTATTTTTCGATATGGTTACCCTGGAAAAAACCGTCGAATTGATTTATGTTATACTCTCAACGATGTAGAAGCTATCCGTGTTGAGTCAAAACAGACTACTATTTCCATTAAATTAAAAGGAGAAATTCCACTAACTGGTTTAGGTGAACCTTTAACTTTAAAAGAAATAGAAAAACAAGCTTCAGAATTAGCTAATTTTTTACAAGTTTGTTTAGAAGGT
              Jenufa_perforata  ATTCGACGTTATATTATTGTAGGCGAACGAAGACTAAGTAATTATTGGTGGACTTCGGTTGTTTTTTTAGGTTCGCTTGGTTTCTTTTTAACGGGTCTTTCTAGTTCGATCCCTTTTTTTCCACAAGGATTACTTATGTGGTTTTATGGAAGTTTAGGTCTTTTGTTAACTCTTTATTGGTGGCTTTTAATTTTTTGGAATATTGGTGGAGGTTTTAATGAATTTAATAAAAAAGATGGATTTATACGTATTTTTAGATGGGGTTATCCAGGAAAAAATCGCCGAATTGACTTGTGTTATACATTAAAAGATGTAGAGGCTATTCGTGTTGAATTTAAACAAACAACTCTTTCTATAAAGTTAAAAGGAGAAATTCCATTAACTGGATTAGGCGAACCTTTGACTTTAAAAGAAATTGAAAGACAAGCTTCAGAGTTAGCTAATTTTTTACAAGTATGTTTAGAAGGT
          Kirchneriella_aperta  ATTCGTCGATATTTAATTATAGGAGAAAGAAGATTGAGTAATTATTGGTGGGCCACTGTTGTTTTATTGGGGGCTCTGGGGTTTTTATTTACAGGATTTTTAAGTTATATTTCTTTCTTTCCACAAGGTTTATTAATGTGTTTTTATGGAAGTTTAGGTTTTTTACTAAGTTTGTATTGGTGGTTCCTTATTTTCTGGAATGTTGGAGGGGGGTTTAATGAATTTAATAAAAAAGAAGGATTTATTCGTATTTTCCGTTGGGGTTATCCAGGACAAAATCGAAAAATTGATCTTTATTATACATTAAAAGATGTAGAGTCCATTCGTGTTGAATTAAAACAAAGAACTATTTTTTTAAAATTCAAAGGAGAAATTCCGTTAACTGGAATTGGTGAACCATTAACTCTACAAGAAATTGAAAAACAAGCCTCTGAACTTGCAAACTTTTTACAAGTTTCTTTAGAAGGA
      Koshicola_spirodelophila  ATTCGACGCTATTATATAATAGGCTCACGACGATTTAGTAACTATTGGTGGGCTTCTGTGATTTTTTTAGGTGGTTCAGGATTTTTAATAACTGGTATTTCTAGTTACATTTCTTTTTTTCCTCAAGGATTAGTTATGTGTTTTTATGGATTATTAGGTATTTTATTAAGTCTTTATTTATGGTTAACTATTGTGTGGAATATAGGCGGAGGTTTTAATGAATTTAATAAAAAAGATGGATTAATACGTATTTTTCGCTGGGGTTTTCCAGGTAAAGTTAGATGTATAGATTTATGTTATTCAGTTAAAGATGTCGAAGCTATTCGTGTAGAATTAAAAGAACGAACTATTTATTTAAGGGTAAAGGGAGAAATTCCTTTAAATCAAATTGGACAATTACTTACAATGGATGAAATAGAAAAACAAGCTGCAGAACTTGCTAAATTTTTACAAGTGTCTGTAGAAGGA
           Lobochlamys_culleus  ATACGACGCTATATCATAATCGGCGAGCGCAGGATTAGTAATTATTGGTGGGCGTCTGTTGTGTTTTTAGGAGCTTTAGGATTTCTTTTAACAGGAATCTGTTCGTATATTGCGTTTTTTCCTCAAGGCTTATTAATGTCTTTTTATGGCAGTTTAGGTTTTTTATTAAGCATTTATTGGTGGTTACTTATTTTTTGGAATGTAGGTGGAGGTTTTAATGAATTTAACAAAAAAGAAGGTTTTATTAGAATTTTTAGATGGGGTTATCCTGGAAAAAATCGTCGAATTGATTTATCGTATTCATTAAAAGATGTAGAAGCTATTCGTGTTGAATTAAAACAACGTACAATTTACATGCGTCTTAAAGGTGAAATTCCACTCACTGGTATTGGTCAACCCTTAACATTAAAAGAAATAGAAAAACAAGCTTCAGAACTAGCCAATTTTTTACAAGTTACACTCGAAGGT
            Lobochlamys_segnis  ATTAGACGTTATATTATAATAGGTGAACGAAGAATTAGTAATTATTGGTGGGCATCTGTTGTATTGTTAGGAGCTTTAGGATTTCTTTTAACAGGTATTTGTTCTTTTATTGCTTTTTTTCCGCAAGGATTGTTAATGTCTTTTTATGGAAGTTTAGGCTTTTTATTAAGTATTTATTGGTGGCTATTAGTTTTTTGGAATGTAGGTGGAGGTTTTAATGAATTTAATAAACAAGATGGATTGATTAGAATTTTTAGATGGGGTTATCCTGGCAAAAACAGACGAATTGATTTATCATATTCATTAAAAGATGTTGAAGCTATTCGTGTTGAATTGAAACAACGTACAATTTACATGCGACTTAAAGGAGAAATTCCTTTAACGGGAATTGGTCAACCTTTAACATTAAAAGAAATAGAAAAACAAGCATCTGAATTAGCTAATTTTTTACAAGTTCCATTAGAAGGT
           Microglena_monadina  ATTAGACGATATATGATTGTTGGAGAAAGACGTATAAGTAATTATTGGTGGGCTTTTTTAATTTCTTTAGGTGCTAGTGGTTTTTTATTAACTGGTATTTCATCTTACGTTAGCTTCTTTCCTCAAGGTTTACTAATGTCTTTTTATGGAGGGTTAGGTTTATTATTAAGTATTTATTGGTGGTTTTTAATTTTCTGGAACGTTGGAAGTGGTTTTAATGAATTTAATAAAAAAGATGGTTTTATTAGAATTTTTCGTTGGGGATATCCAGGAAAAAATCGTAGAATTGATTTATCTTATTCTTTAAAAGATCTAGAAGCTATTAAAGTTGAATTAAAACAACGTATAATTTATATGAGATTAAAGGGAGAAATTCCTTTAACAGGAATTGGGCAACCATTAACACTTAAAGATATTGAAAAACAAGCTTCTGAATTAGCTAGTTTTTTACAAGTTTCGTTAGAAGGA
                 Microspora_sp  ATTCGCCGATATTTTATCGTAGGTGAACGACGAAAAAGTAATTATTGGTGGTCTACAATCATTTCTTTAGGTTCGTTTGGTTTTTTATTTACAGGTTTTTCCAGTTATATTTCTTTTTTTCCTCAAGGATTGTTAATGTCTTTTTATGGAACTCTTGGTTTTCTTTTAAGTGTTTATTGGTGGTTATTAATTTTTTGGAATGTTGGTTCAGGTTTTAACGAATTTAATAAGAAAGAAGGATTTATTCGAATTTTCAGGTGGGGTTATCCAGGTAAACATCGTCGAATTGATTTATATTATAAATTAGAAGATGTTGAAGCGATTCGTGTTGAATCAAAACAACGAACTCTTTATATTCGAATTAAAGGAGAAATTCCCATTACTGGAATAGGTCAACCTATTACTTTAAAAGAACTTGAATCTCAAGCGTCCGAATTGTCTTCTTTCTTAAATGCCTCACTTGAAGGC
       Mychonastes_homosphaera  GTTCGTCGTTATTTTATTATTGGGGAACGCCGTTTTAGTAATTATTGGTGGGCCTGTGTAATTCTATTAGGCGCTTTTGGGTTTTTAATGACGGGATTTGCCAGTTATATTAACTTTTTCCCACAAGGACTTCTAATGTCGTTTTATGGAAGTTTAGGACTTCTATTAAGTCTATATTGGTGGCTATTAATTTTTTGGAATGTAGGTGGTGGTTTTAATGAGTTTAATAAACGTGAAGGCTTTATTCGCCTATTCCGTTGGGGTTATCCTGGAAAAAACCGTAAAATCGACTTATACTATTCTTTAAAAGATGTTGAAGCCATTCGTGTCGAATTTAAACAACGTACCATCTATTTAAAACTTAAAGGGGAAATCCCATTAACGGGAATTGGTCAACCTATGACGATCCGTGAAATTGAAAAGCAAGCTTCTGAATTAGCCAACTTTTTACAAGTATCTTTAGAAGGC
           Mychonastes_jurisii  GTACGTCGTTACTTTATTATTGGAGAACGTCGTTTCAGTAATTATTGGTGGGCCTGTGTTATTTTATTAGGAGCCTTTGGGTTTTTAATGACAGGGTTTGCAAGTTATATTAACTTTTTCCCCCAAGGACTTTTAATGTCATTTTATGGCAGTTTAGGTCTACTGTTAAGTTTATACTGGTGGTTATTAATTTTTTGGAATGTAGGTGGTGGGTTTAACGAGTTTAATAAACGCGAAGGTTTTATTCGTTTATTTCGTTGGGGCTATCCTGGAAAAAACCGTAAAATTGACCTATACTATTCTTTAAAAGATGTAGAAGCGATTCGTGTTGAATTTAAACAGCGTACCATTTATTTAAAACTAAAGGGTGAAATCCCTTTAACAGGGATTGGTCAACCTATGACGATTCGTGAAATCGAAAAACAAGCTTCTGAATTAGCCAATTTCTTACAGGTATCTTTAGAGGGG
           Neochloris_aquatica  ATTCGTAGATACATTATCATAGGAGAAAGAAGAACAAGTAATTATTTCTGGGCTACTTTTATTTTAATTGGAGCTATTGGTTTCTTTTTTACTGGAATTTCTAGTTATATTTCATTTTTTCCACAAGGATTGTTAATGTGTTTTTATGGAAGTTTAGGATTTTTGTTAAGTTTTTATTGGTGGTTTTTAATTTTTTGGAATGTTGGTGGAGGATTTAATGAATTTGACAAAAAAACTGGTAATATAAGGATTTTTAGATGGGGTTATCCTGGAAAAAACCGTAAAATTGACCTTTTATACAGTTTTAAAGATGTAGAATCTTTGAGAGTTGAATTAAGACAAAGAACTCTTTTTATTAAATTTAAAGGAGAAATTCCATTAACAGGCATTGGCCAACCATTAACTATTGGTGAAATTGAAAAACAAGCTTCAGAGCTAGCAAACTTTTTACAAGTTTCATTAGAAGGA
      Oedocladium_carolinianum  ATTCGTCGTTATGTTATATTAGGTTCACGCAGATTTAGTAATTATTGGTGGGCATCCGTTATATTCTTAGGTGCCTTAGGTTTTACTTTAACGGGAATTTCAAGTTATATTGTTTTTTTTCCTCAAGGTTTAGTTATGTCTTTTTATGGTATTTTAGGTTTATTATTAAGCATATATTTATGGTTAACTATTTTATGGAATGTAGGAGGTGGGTTTAATGAATTTAATAAAAAAGAAGGGTTTCTTCGCATTTTTAGGTGGGGTTTTCCTGGAAAAAAACGTTTTATTGATATAAAATATCCTTTAAAAGAAATAGAAGCAATTCGAATTGAATTGAAAAAACAAACAATTTATGTAAGAGTTAAAGGGGATATCCCACTCAATCAAATAGGTCAACCTTTAACTATAGAAGAAATTGAGAAACAAGCGGCTGAATTAGCTCAATTTTTACAAGTTTCTGTAGATGGA
      Oedogonium_angustistomum  ATTCGCCGGTATGTAATATTAGGTTCACGCCGATTTAGTAATTATTGGTGGGCATCCGTTATTTTCTTAGGTGCTTTAGGTTTTACTTTAACAGGGATTTCAAGTTATATTGTATTTTTTCCTCAAGGTTTGGTTATGTCTTTTTATGGTATTTTAGGTTTATTATTAAGCATATATTTATGGTTAACTATTTTATGGAATGTTGGAGGTGGGTTTAATGAATTTAACAAAAAAGAAGGTTTTCTTAGAATTTTCAGATGGGGTTTTCCAGGAAAAAAACGATTTATTGATATAAAATATCCTTTAAAAGAAATAGAAGCAATTCGAATTGAATTGAAAAAACAGACAATTTATATTAGAATTAAAGGTGATATCCCACTTAATCAAATAGGTCAACCGTTAACTATTGAAGAAATTGAAAAACAAGCTGCTGAATTAGCTCAATTTTTACAAGTTTCTGTAGATGGG
          Oedogonium_cardiacum  ATTCGCCGGTATGTGATATTAGGTTCACGCAGATTTAGTAATTATTGGTGGGCATCCGTTATTTTCTTAGGTGCTTTAGGTTTTACTTTAACAGGAATTTCAAGTTATATAGTTTTTTTTCCTCAAGGTTTAGTGATGTCTTTTTATGGCATTTTAGGTTTATTATTAAGCATATATTTATGGTTAACTATTTTATGGAATGTTGGAGGTGGGTTTAACGAATTTAATAAAAAAGAAGGTTTTCTTAGAATTTTTAGATGGGGTTTTCCGGGGAAAAAAAGGTTTATTGATATAAAATATCCTTTAAATGAAATAGAAGCAATTAGAATTGAATTGAAAAAACAAACAATTTATGTTCGAATTAAAGGTGATATTCCACTTAATCAAATAGGTCAACCTTTAACAATTGAAGAAATTGAGAAACAAGCTGCTGAATTAGCTCAATTTTTACAAGTTTCTGTTGACGGA
        Oogamochlamys_gigantea  ATAAGACGCTATTTTATAGTAGGCGAAAGACGAATTAGTAACTATTGGTGGGCATCTGTTATTTTTTTAGGTGCTCTTGGTTTTCTTTTCGTGGGTATTTCTTCTTATATTTCTTTCTTTCCTCAAGGATTATTAATGTCTTTTTACGGAAGTTTAGGATTATTATTAAGTATTTATTGGTGGTTACTTATTTTTTGGAACGTTGGGGGGGGGTTTAATGAATTTAATAAAAAAGAAGGATATATTCGTGTTTTTAGGTGGGGGTATCCCGGAAAAACTCGTCGAATTGATTTATCATATCCATTAAAAGATGTAGAGGCAATCCGCGTTGAATTAAAACAGCGTACAATATATATTAGATTTAAAAGTGAAATACCTTTAACAGGCATAGGTCAGCCTTTAACCTTAAAAGAAATAGAAAAACAAGCGTCTGAATTAGCAAATTTTTTACAAGTAACGTTAGAAGGT
        Ourococcus_multisporus  ATTCGTCGATATTTAATTATTGGAGAAAGAAGATTGAGCAATTATTGGTGGGCGACTATTGTGTTATTAGGAGCCATTGGTTTTTTATTAACAGGAATTACAAGTTATATTTCATTTTTTCCACAAGGTTTATTAATGTGTTTTTATGGTAGTTTAGGGTTTTTATTAAGTTTATATTGGTGGTTTTTAATCTTTTGGAACGTTGGTGGAGGATTTAATGAATTTAATAAAAAAGAAGGGGTTATCCGCATTTTTCGTTGGGGTTATCCCGGCCAAAATAGAAAAATTGATCTTTATTATACTTTAAAAGATGTAGAATCAATTCGTGTTGAATTAAAACAAAGAACTATTTATTTAAAGTTAAAAGGAGAACTTCCTTTAACAGGAATCGGGGAACCATTAACAATTCAAGAAATTGAAAAACAAGCTTCAGAACTTGCCAACTTTCTACAAGTGTCTTTAGAAGGA
         Palmellopsis_texensis  ATAAGGCGTTATATTATTGTAGGAGAACGTCGAATTAGTAATTATTGGTGGGCTTCTTTGGTTTTTTTAGGTGCTTTAGGCTTTCTTTTTACTGGAATTTCGTCTTATATTTCTTTTTTTCCTCAGGGATTATTAATGTCTTTTTATGGCAGTTTAGGTTTTTTCCTAAGCCTTTATTGGTGGTTATTAATTTTTTGGAATGTAGGTGGGGGGTTTAATGAATTTAATAAAAAAGATGGTTTTATTCGAATTTTTAGATGGGGATATCCTGGCAAAACTCGTCGAATAGATTTATCATATACTTTAAAGGATGTTGAAGCTATAAGAGTCGAATTGAAACAAAGGACTATCTATATGCGACTTAAAGGAGAAATCCCATTAACAGGAATCGATCAACCTTTAACTTTGAAAGAAATAGAAAAACAAGCATCAGAATTAGCAAATTTTTTACAAGTAACTTTAGAAGGT
       Parallela_transversalis  ATTCGCAGATATTTCATTTTGGGTGAACGCAGATTAACAAACTATTGGTGGTCAGGTATTATTTTAATAGGATCACTTGGATTTTTATTGACAGGCTTATCCAGCTATATTTCTTTCTTTCCTCAAGGATTATTAATGTGGTTTTATGGCAGTCTTGGTTTTCTTTTGAGTATATATTGGTGGTTTCTTATTTTTTGGAATGTTGGAAGTGGATTTAATGAATTTAATCGAAAAGAAGGTTTTATTCGTATTTTTCGATGGGGATATCCTGGCAAAAATCGACGTATAGATCTTTATTACAATCTAGCTGATGTAGAAGCTATACGTGTAGAATTTAAGCAAAGAACTATTTACATTCGATTAAAAGGAGAAATTCCTATTAGCGGAATCGATCAGCCATTAACTTTAAAAGAGATTGAAAGGCAAGCTTCAGAATTAGCTAATTTTTTAAAAGTGTCATTAGAGGGT
             Pediastrum_duplex  ATTCGACGTTATGTTATTATTGGAGAAAGAAGATTAAGTAATTATTGGTGGGCTACAATTATTTTAATTGGTGCTATTGGGTTTTTACTAACTGGTATATCAAGTTATATTTCATTTTTTCCACAAGGATTATTAATGTGCTTTTATGGTAGTTTAGGTTTGTTACTTAGTCTTTATTGGTGGTTTTTAATTTTTTGGAATGTTGGGGGTGGTTTTAATGAATTTAATAAAAAAGAAGGTATCATTCGTATTTTTAGATGGGGATATCCTGGTAAAAATCGTAAAATTGATTTGTCTTATACTTTGAAAGATGTTGAATCTATTCGAGTAGAATTGAAACAAAGAACAATTTTTATGACATTAAAAGGTGAAATTCCTTTAACTGGAATTGGACAACCTTTAACAATACAAGAAATTGAAAAACAAGCTTCTGAATTAGCAAACTTTTTACAAGTTTCTTTAGAAGGT
         Phacotus_lenticularis  ATTCGACGTTACATGATTATTGGTGAAAGACGTTTTAGCAATTATTGGTGGACTTTTGTTGTATTTTTAGGTTCATGTGGGTTTTTATTCACAGGTCTTTCTTCATATATTTCCTTTTTCCCACAAGGCTTATTAATGTCTTTTTATGGAAGTCTTGGTTTTTTATTAAGTATTTATTGGTTATTTCTTATTTTTTGGAATGTTGGTGGTGGTTTTAATGAATTTAATAAAAAAGAAGGGTTTATTCGTATTTTTAGATGGGGTTATCCTGGAAAAAACCGTCGAATTGATTTACAATATTCACTAAAAGATGTTGAAGCAATTAAAGTTGAATTAAAACAACGTACTATTTATATGCGATTAAAAGGAGAAATTCCCTTAACAGGTATTGGTCAGCCGTTAACTTTAAAAGATTTAGAAAAACAAGCTTCAGAATTAGCTAACTTTTTACAAGTTTCTTTAGAAGGT
            Pleodorina_starrii  ATAAGACGATATATTATTGTAGGTGAACGAAGACTAAGTAATTATTGGTGGGCTATTGTGATTTTTTTAGGTTCATGCGGTTTTTTAGCTACAGGATTTTGCTCTTATCTTCCTTTTTTCCCACAAGGTTTATTAATGTCATTTTATGGAAGTTTAGGTTTTTTATTAAGCATTTATTGGTCACTTTTAATTTTTTGGAATGTTGGTGGGGGTTTTAATGAATTTAATAAAAAAGAAGGTTTTGTACGCATTTTTAGATGGGGTTATCCAGGTAAAAATCGTAAAATAGACTTATCTTACTCATTAAAAGATATTGAAGCGATTCGAATTGAATTAAAACAACGTACTATATTTTTACGTTTAAAAGGTGAAATTCCATTAACAGGGATAGGTCAACCTTTAACACTAAAAGAAATAGAAAAACAAGCTTCTGAATTAGCAAACTTTTTACAAGTATCTCTAGAAGCT
        Protosiphon_botryoides  ATTCGACGTTATATTATTTTAGGTGAACGTCGTATTAGTAATTATTTATGGGCATTAATTGTTTTTGTGGGTTCATGTGGGTTTTTATTAACAGGTATTTCATCTTATGTTTCATTTTTTCCACAAGGATTATTAATGTCTTTTTATGGAAGTTTAGGTTTTCTTTTAAGTTTTTATTGGGCTTTCAACATTTTTTGGAATGTTGGTGGAGGTTTCAATGAATTTAACAAAAAAGAAGGAAAAATTCGTATTTTTAGATGGGGTTACCCTGGTAAAAATAGAAGAATTGATTTATCTTATTCTTTAAAAGATGTTGAAGCCATTAAAGTTGAATTAAAGCAAAGAACCATTTTTTTAAAGTTAAAAGGTGAAATTCCTATTACTGGAATTGGTGAACCACTTACTTTAAAAGAAATTGAAAAACAAGCTTCTGAATTAGCAAACTTCCTTCAAGTTTCTCTTGAAGGT
Pseudomuriella_schumacherensis  ATTCGTCGATATATAATTGTTGGAGAAAGAAGATTAAGTAATTATTGGTGGGCGTCTGTTATTTTATTAGGAGCAACTGGATTTTTAATTACTGGAATTTCTAGTTATCTTGCTTTTTTTCCACAAGGATTATTAATGTCGTTTTATGGAAGTTTAGGTTTTTTATTAAGTCTTTATTGGTGGTTACTTGTTTTTTGGAATGTCGGTGGAGGATTTAATGAATTTAATAAAAAAGACGGTTTTATAAGAATTTTTCGTTGGGGATATCCTGGTAAAAATCGTAAAATTGATCTTTATTATACTTTAAAAGATGTGGAAGCTATTCGAGTTGAGTTAAAACAAAGAACTATTTATATGAAGCTAAAAGGCGAAATTCCTTTAACAGGCATTGGACAGCCTTTGACTATTAAAGAGATTGAAAAACAAGCGTCAGAATTAGCTAATTTTTTACAAGTTTCTTTAGAAGGT
            Rotundella_rotunda  ATTCGTCGTTATGTAATTGTAGGTGAAAGAAGATTTAGTAACTATTGGTGGGCAACTGTGATTTTAATGGGTGCTTTCGGTTTCTTAATGACTGGTATTTTAAGTTATCTTTCATTTTTTCCGCAAGGTTTATTAATGTCTTTTTATGGAAGTTTAGGTATTCTTTTAAGCTTTTATTGGTGGTTCCTTATTTTTTGGAATGTAGGGGGTGGTTTTAATGAATTTAATAAAAAGGATGGTTTTATTCGAATTTTTCGATGGGGTTACCCCGGAAAAAATCGTAAAATTGATCTTTATTACACTATGAAAGATGTTGAGTCTATTCGTGTAGAATTAAACCAAAGAACCATTTATATGAAACTAAAAGGAGAAATTCCTTTAACTGGGATTGGTCAACCTTTAACAATTCAAGAAATTGAAAAACAAGCTTCTGAACTTGCAAACTTTTTGCAAGTTTCATTAGAAGGA
          Scenedesmus_obliquus  ATTCGTCGTTATTTTATTATTGGTGAAAGAAGATTTAGTAATTATTGGTGGGCAACTGTTATTCTTATTGGATCTTTTGGTTTTTTATTAACTGGAATTTCAAGTTATATTAACTTTTTTCCGCAAGGTTTATTAATGTGTTTTTATGGAAGCTTAGGTTTTTTATTAAGTATTTATTGGTGGTGTTTAATTTTTTGGAATGTTGGAGGTGGGTTTAATGAATTTAACAAAAAAGAAAATTTTATTCGAATTTTTCGTTGGGGTTATCCAGGAAAAAATAGAAAAATTGATCTTTATTATACACTTAAAGATGTTGAATCAATTCGTGTTGAAATTCTGCAACGAACAATTTTTTTAAAATTAAAAGGAGAAATTCCAATTACTGGAATTGGACAACCTTTAACACTTCAAGAAATTGAAAAGCAAGCTTCAGAATTAGCAAACTTTTTACAAGTTTCACTTGAAGGA
        Schizomeris_leibleinii  ATACGTCGTTATGTAATTACAGGTTCACGTCGATTTAGCAATTATTGGTGGGCTTCTGTAGTTTTTTTAGGTGCAACTGGTTTTTTGCTGACTGGTTTGTCTAGTTATATTCCCTTTTTTCCACAAGGTTTAGTTATGTCTTTTTATGGAATTTTAGGTCTTTTATTAAGTATTTACTTATGGTTAACTATTTTGTGGAATGTAGGAGGAGGATTTAATGAATTTAATAAAAAAGAAGGTATTATTCGTATTTTTCGTTGGGGATTCCCGGGAAAAAGTCGCTGTATTGATGTTGCTTATTCTTTAAAAGATGTCGAAGCTATTCGAGTAGATTTTAAACAACGTACTTTATACCTTCGTGTAAAAGGGGAAATTCCATTAAATCAAATTGGTCAACCGTTAACAATCGAAGAAGTTGAAAAACAAGCTGCTGAATTAGCAAAATTTTTGCAAGTTGCTGTAGAAGGT
        Spermatozopsis_similis  ATTCGACGTTATATTATTGTGGGTGAACGTAGATCAAGCAATTATTGGTGGGCGTTCACTGTACTCTTTGGTTCACTAGGATTTTTAGTTACAGGAATTTCT------ATTGCCTTTTTTCCGCAAGGATTATTAATGTCCTTTTATGGCAGTTTAGGTTTTTTATTAAGTTTTTATTGGTGGTTTTTAATTTTTTGGAATGTAGGTGGCGGCTTTAATGAATTTAATAAAAAAGATAGTTTAATTCGTATTTTTCGTTGGGGATACCCTGGCAAAAATCGTCGAATTGATTTATCATATCCATTACAAGATATTCAAGCTATTCGTGTTGAGTTAAACCAACGAACAATTTATCTAAAATTAAAAGGAGAAATTCCTATTACTGGTATTGGGCAACCTTTAACATTAAAAGAAATCGAAAAACAAGCATCTGAGCTTGCAAATTTTTTACAAGTTTCGCTTGAAGGT
     Stephanosphaera_pluvialis  ATTCGTCGTTATATTATTCTGGGTGAAAGACGTACTAGTAATTACCTATGGGCATCTATTGTTTTGTTAGGGTCGTGTGGGTTTTTAATAACAGGCCTTTCCTCGTATGTTTCTTTTTTCCCACAAGGATTACTAATGTCTTTTTACGGTACTTTAGGATTTCTTTTAAGTTTTTATTGGTGGTTTAATATTTTTTGGAATGTAGGTGGAGGATTTAACGAATTTAATAAAAAGGAAGGTAAAATTCGTATTTTTAGATGGGGGTATCCTGGTAAAAATCGTCGTATTGACTTATCTTATTTATTAAAAGACGTTGAAGCCATTAAAGTGGAATTAAAACAAAGAACAATTTATTTAAAGTTAAAGGGGGAAATACCATTAACAGGTATTGGTGAACCTTTAACTTTAAAAGAAATTGAAAAACAAGCTTCAGAACTGGCAAATTTTCTACAAGTTTCTTTAGAAGGT
      Stigeoclonium_helveticum  ATACGTAGATACGTTATTACGGGTTCTCGTAGATTAAGTAACTATTGGTGGGCTTCTGTTGTTTTTTTAGGTGCAATAGGTTTTTTGTTTACGGGATTATCCAGTTATATTACTTTTTTCCCACAAGGTTTAGTAATGTCGTTTTATGGGATTTTAGGTCTTTTATTAAGTATTTATTTATGGCTAACTATAATTTGGAATGTTGGAGGGGGTTTTAATGAATTTAATAAAAAAGCTGGAGCTATTCGTATTTTTCGCTGGGGATTCCCTGGTAAAACTCGTTGTATTGATATATCTTATTCTTTAAAAGAAGTAGAAGCAATCAAAGTAGATTTTAAACAACGTACACTTTATTTGCGTGTAAAAGGAGAGATTCCTTTGAGCCAAATTGGTCAGCCGTTAACAGTAGAAGAAGTGGAAAAACAAGCTGCTGAACTTGCAAAATTTTTACAAGTTTCTGTAGAAGGT
    Treubaria_triappendiculata  ATACGTCGTTATATTATTATAGGTGAACGTAGATTTTTTAATTATTGGTGGTCTTTTGTTGTTTTTTTTGGTTCTTTAGGTTTTTTAATAACAGGTATTTCTAGTTACATTTCTTTTTTTCCACAAGGATTACTTATGTCTTTTTATGGAAGCTTAGGTTTATTACTAAGTATTTATTGGTGGTTTCTTATTTTTTGGAATGTCGGAGGAGGTTTTAATGAATTCAATAAAAAAGATGGTTTAGTGCGTATATTTCGATGGGGATATCCTGGAAAAAACCGACGTATTAATTTGTGTTATAATATGAAAGATATAGAAGCTATAAAAGTTGAATTAACTCAAAGAACCATTTATTTAAGATTAAAAGGAGAAATTCCTATTACAGGTATAGATAAACCATTAACGTTGAAAGAAATAGAAAACCAAGCTTCTGAATTAGCTAATTTCTTACAAGTTTCTTTAGAAGGA
            Trochiscia_hystrix  ATACGTCGTTATATTATTATAGGTGAACGCCGTTTTTTCAATTATTGGTGGTCTTTTGTAGTTTTTTTTGGTTCTTTAGGTTTTTTAATCACAGGAATTTCTAGTTATATTTCTTTTTTTCCACAAGGATTACTTATGTCTTTTTATGGAAGTTTAGGTTTATTACTAAGTATTTATTGGTGGTTTTTAATTTTTTGGAATGTAGGAGGTGGTTTTAACGAATTTAATAAAAAAGATGGTTTGGTACGTATATTTCGATGGGGATACCCAGGAAAAAATCGTCGTATTAATCTGTGTTATAATATGAAAGAAATAGAAGCTATAAAAGTGGAATTAACACAAAGAACCATTTATTTAAGGTTAAAAGGGGAAATACCTATAACAGGAATAGATAAACCTTTAACATTGAAAGAAATAGAAAATCAAGCTTCTGAATTAGCTAATTTTTTGCAAGTTTCTTTAGAAGGA
                    Uronema_sp  ATACGTCGTTATGTTATCACGGGTTCTCGTCGATTAAGTAATTTTTGGTGGGCTTCTGTAGTGTTTTTAGGTGCTGTTGGTTTTTTATGCACTGGTTTATCTAGTTATATTAGTTTTTTTCCACAAGGTTTAGTTATGTCTTTTTATGGCATTTTAGGCCTTTTATTAAGTATTTATTTATGGTTAACTATTATTTGGAATGTTGGTGGTGGTTTTAATGAATTTAATAAAAAATCTGGAACAATTCGTATTTTCCGTTGGGGATTTCCAGGTAAAGGACGTTGTATTGATATATCTTATTCTTTAAAAGAAGTTGAAGCAATTAAAGTTGATTTAAAACAACGTACATTATATTTACGTGTAAAAGGAGAAATTCCTTTAAGCCAAATTGGACAACCATTAACGGTTGAAGAAGTTGAAAAACAAGCTGCTGAGCTAGCAAAATTTTTACAAGTTTCAGTTGAAGGT
                Volvox_carteri  ATAAGACGTTATATTATTGTAGGTGAACGAAGACTAAGTAATTATTGGTGGGCTATTGTTATTTTTTTAGGTTCATGTGGTTTTTTAGCTACAGGACTTTGCTCTTATCTTCCTTTTTTTCCACAAGGTTTATTAATGTCATTTTATGGAAGTTTAGGTTTTTTATTAAGCATCTATTGGTCACTTTTAATTTTTTGGAATGTCGGTGGGGGTTTTAATGAGTTTAACAAAAAAGAAGGTTTTGTACGCATTTTTAGATGGGGTTATCCAGGTAAAAATCGTAAAATAGACTTATCTTACTCGATAAAAGACATTGAAGCGATTCGAATTGAATTAAAACAACGTACCATATTTTTACGTTTAAAAGGTGAAATTCCATTAACAGGAATAGGACAACCCTTAACATTAAAAGAAATAGAAAAACAAGCTTCTGAATTAGCTAACTTTTTACAAGTATCTTTAGAGGCT
            Carteria_crucifera  ATACGTCGTTATATTGTAATAGGCGAACGTCGCTTTAGTAATTATTGGTGGGCTATCGTTTTTTTAATAGGCTCAATGGGATTTCTATTAACCGGAATTTCTTCTTATATTAATTTTTTCCCACAAGGATTATTAATGTGTTTTTATGGTAGTTTAGCTTTTTTACTTAGTTTATATTGGTGGCTTTTAATTTTATGGAATGTTGGCGGCGGTTTTTCGGAAATAGATTTTCAAAAAGGTTATATACGAATTTTTAGATGGGGCTATCCTGGTAAAAATAGACGTATTGATTTACAATATCCAATTAAAGATGTTGAAGCGATTAAAATTGAGCAAAAATTTCGGACTATTTTAATTCGCTTAAAAGGGGAAATTCCATTTATAGGAACTACTGAACCATTAACTTTAAAACTTTTAGAAACACAAGCCTCGGAATTAGCTAGCTTTTTAGATGCTCCTTTAGAAGGA

    ;
end;


begin mrbayes;
    charset firstsecond = 1-.\3 2-.\3;
    charset third = 3-.\3;
    partition mine = 2: firstsecond, third;
    set partition=mine autoclose=yes;
    lset applyto=(all) nst=6 ngammacat=4 rates=invgamma;
    prset applyto=(all) statefreqpr=dirichlet(1) ratepr=variable pinvarpr=uniform(0,1) brlenspr=Unconstrained:GammaDir(1.0,0.1,1.0,1.0) shapepr=exponential(1.0);
    unlink shape=(all) statefreq=(all) revmat=(all);
    mcmc ngen=6250000 samplefreq=500 printfreq=1000 starttree=random nruns=2 nchains=2 savebrlens=yes filename=ycf4;
    sump relburnin=yes burninfrac=0.2;
    sumt relburnin=yes burninfrac=0.2;
end;
