# Supplementary material for: Order, please! Uncertainty in the ordinal-level classification of Chlorophyceae
Source: PeerJ. 2019 May 15;7:e6899. doi: 10.7717/peerj.6899 (PMC6525593; doi:10.7717/peerj.6899)
Supplement: Supplemental Information 1 — This compressed folder contains untrimmed, masked alignments for individual chloroplast genes (subfolder nexus), as well as trimmed alignments with appropriate analysis blocks and the consensus trees resulting from these single-gene and concatenated analyses (MrBayes subfolders). Supplementary methods with associated references are included in the SupplementaryMethods.txt file. SVDquartets, BaliPhy, PhyloBayes and RAxML analysis files are in separate subfolders, with their respective resulting tree files. Files associated with MrBayes analysis of the 1st and 2nd positions and the analysis of the 3rd positions are placed in the subfolders 1st_and_2nd_positions_only and 3rd_positions_only, respectively. The 18Splastid_combined subfolder contains the MrBayes analysis materials (alignment and consensus tree) for the analysis including nucleotide plastid data as well as 18S nucleotide data. Documentation, trees and scripts used to create Fig. 3 are included in the “Figure3” subfolder, and documentation for and full results of Treespace analyses are in the “Treespace” subfolder. The results of the AU topology tests are included in a Word document. [file peerj-07-6899-s008.zip › supplementary_alignments_trees/mrbayes_nt_alignments_trees/psbK-stripped.nex]

#nexus

begin data;
    dimensions ntax=68 nchar=126;
    format datatype=dna gap=-;
    matrix
                 Ankyra_judayi  GCTTTATTTATTGCAAAATTACCAGAAGCATATGCACCGTTTGACCCAATTGTAGATATTTTACCAATTATTCCTGTATTCTTTTTATTATTAGCATTTGTTTGGCAAGCATCAGTAAGTTTTAGA
        Atractomorpha_echinata  GCTTTATTTATTGCAAAATTACCAGAAGCGTATGCACCGTTTGACCCAATTGTAGATATCTTACCAATTATTCCTGTATTCTTTTTATTACTAGCATTTGTTTGGCAAGCATCAGTAAGTTTTAGA
      Borodinellopsis_texensis  TTTATTGTACTTGCAAAACTTCCAGAAGCTTATGCACCATTTTCACCAATTGTAGATATTTTACCTATTATTCCAGTTTTATTTATTCTTTTAGCATTTGTTTGGCAAGCTTCTGTTAGTTTCAGA
          Bracteacoccus_aerius  GCTTTAATTCTTGCAAAATTACCTGAAGCTTATGCTCCTTTTGACCCTATCGTAGACGTTTTACCTGTTATTCCTGTATTATTTTTATTATTAGCTTTTGTATGGCAAGCTTCTGTTAGTTTCAGA
       Bracteacoccus_giganteus  GCTTTAATTCTTGCAAAATTACCTGAAGCTTATGCTCCTTTTGACCCAATCGTAGACGTTTTACCTGTTATTCCTGTATTATTTTTATTATTAGCTTTTGTTTGGCAAGCTTCTGTTAGTTTTAGA
           Bracteacoccus_minor  GCTTTAATTCTTGCAAAATTACCTGAAGCTTATGCTCCGTTTGACCCGATCGTAGACGTTTTACCCGTTATTCCTGTATTATTTTTATTATTAGCTTTTGTTTGGCAAGCTTCTGTTAGTTTCAGA
         Carteria_cerasiformis  GAAATGCTATTAGCAAAACTACCTGAAGCGTATGCACCGTTTGATCCTATCGTAGACGTTTTACCTGTAATTCCTGTTTTATTTTTATTATTAGCTTTTGTATGGCAAGCATCTGTAAGTTTTCGT
           Carteria_sp_SAG_8_5  GCGATGTTACTAGCAAAACTTCCAGAAGCATACGCACCATTTTCACCCATCGTTGACGTACTGCCAATTATTCCAGTTTTATTTATTCTTTTAGCTTTTGTTTGGCAAGCAGCTGTGAGTTTTAGA
      Chaetopeltis_orbicularis  TTGATGATCGTCTTAAAATTACCAGAAGCATATGCACCATTTGAACCAATTGTAAATGTTTTACCTGTTATTCCTATTCTTTTCCTATTATTAGCTTTTGTTTGGCAATCAGCAGTTAGTTTTCGC
     Characiochloris_acuminata  GTAATGGTACTTGCAAAACTTCCTGAAGCATATGCTCCATTCGCACCACTTGTTGATGTTTTACCAATCATTCCAGTATTATTTATTTTATTAGCGTTTGTTTGGCAAGCATCTGTTAGTTTTAGA
       Chlamydomonas_applanata  GTAATGGTTATTGCAAAACTTCCTGAAGCTTATGCTCCTTTTTCACCAATTGTTGACATTTTACCTGTTATCCCAGTTCTATTCATTTTATTAGCTTTTGTTTGGCAAGCTTCTGTAAGTTTCCGC
         Chlamydomonas_nivalis  TCTATTTTACTTGCAAAACTTCCAGAAGCTTATGCACCTTTTGCTCCAATCGTTGATGTTATGCCAATTATTCCTGTTTTATTTATTTTATTAGCCTTTGTTTGGCAAGCTTCAGTAAGTTTTAGA
        Chlamydomonas_peterfii  GCTATGGTTATTGCAAAACTTCCTGAAGCTTATGCACCATTTGCGCCTATCGTAGACGTATTACCTGTTATTCCAGTATTTTTCATTTTATTAGCTTTTGTTTGGCAAGCTTCTGTAAGTTTTAGA
     Chlamydomonas_reinhardtii  GCACTGGTACTTGCAAAACTTCCTGAAGCATACGCACCATTTGCACCTATCGTAGACGTTTTACCGGTAATCCCTGTATTCTTTATTTTATTAGCTTTTGTTTGGCAAGCAGCTGTTAGTTTCCGT
         Chlorococcum_tatrense  GTAATGGTTCTTGCAAAACTTCCGGAAGCTTACGCTCCTTTTTCACCAATTGTTGACGTTTTACCAGTTATTCCAGTTTTATTTATTTTATTAGCTTTTGTTTGGCAAGCTTCTGTTAGCTTCAGA
       Chlorogonium_capillatum  GTAATGGTTTTAGCAAAACTTCCTGAAGCTTACGCACCTTTCTCACCAATTGTTGATGTTTTACCTATTATTCCAGTTTTCTTTATTTTATTAGCTTTCGTTTGGCAAGCCTCAGTAAGCTTTAGA
         Chloromonas_perforata  GTAATGGTTCTTGCAAAACTTCCGGAAGCTTACGCTCCTTTTTCACCAATTGTTGACGTTTTACCAATTATTCCAGTTTTATTTATTTTATTAGCTTTTGTTTGGCAAGCTTCTGTTAGCTTCAGA
           Chloromonas_radiata  TCTATTCTACTTGCGAAACTTCCAGAAGCGTATGCACCTTTTGCTCCCATTGTTGATGTACTGCCAATTATTCCAGTTTTATTTATTTTATTAGCGTTTGTTTGGCAAGCTTCAGTAAGTTTTAGA
             Chloromonas_rosae  TCTATTTTACTTGCAAAACTTCCAGAAGCTTATGCACCTTTTGCTCCAATCGTTGATGTTATGCCAGTTATTCCTGTTTTATTTATTTTATTAGCCTTTGTTTGGCAAGCTTCAGTAAGTTTTAGA
       Chlorosarcinopsis_eremi  GTAATGGTTCTAGCAAAACTTCCAGAAGCTTATGCTCCTTTTTCACCAATTGTTGACGTTTTACCTATTATTCCAGTTTTATTTATTTTATTAGCGTTCGTTTGGCAAGCTTCAGTAAGTTTTAGA
        Chlorotetraedron_incus  TGTTTAATTCTTGCAAAATTACCAGAAGCTTATGCACCTTTTGAAGCAATTGTAAATGTATTACCAATTATTCCTGTTTTCTTTTTATTATTAGCTTTTGTTTGGCAAGCATCTGTTAGTTTTAGA
    Chromochloris_zofingiensis  TTTTTAATTCTTGCAAAATTACCCGAAGCTTACGCACCATTTGAATCTATTGTAAACGTTTTACCAATTATTCCTGTGTTTTTCTTACTATTAGCTTTTGTTTGGCAAGCCTCAGTAAGTTTTAGA
       Cylindrocapsa_geminella  GTATTCTGTTTAGCAAAATTGCCTGAAGCATATGCACCTTTTGACCCTATTGTAGACATATTACCAATTATTCCAGTATTATTTATATTATTAGCTTTTGTATGGCAAGCTGCTGTAAGTTTTCGA
         Desmotetra_stigmatica  CATGTGGTACTTGCAAAACTTCCTGAAGCATACGCACCATTTGAACCAATTATTAATGTTTTACCGATCATTCCTGTATTATTCATTCTTTTAGCTTTTGTTTGGCAAGCTTCTGTAAGTTTTAGA
        Dictyochloris_fragrans  GCTCTTTTTTTTGCTAAATTACCTGAAGCTTATGCTCCTTTTGACCCTATTGTAGATGTTTTACCTATTATTCCGGTATTATTTTTATTATTAGCTTTTGTATGGCAAGCATCTGTAAGTTTTAGA
             Dunaliella_salina  GTAATGGTTATTGCAAAACTTCCTGAAGCTTATGCTCCTTTTTCACCAATTGTTGATGTTTTACCTATTATTCCAGTTTTATTTATTTTATTAGCTTTTGTTTGGCAAGCTTCAGTTAGTTTTAGA
          Elakatothrix_viridis  ATTCTTATTCTTGCAAAATTACCAGAAGCTTATGCTCCTTTTGAACCTATTGTTAATGTTCTTCCAGTTATTCCAGTATTATTTATACTTTTAGCTTTTGTATGGCAAGCTTCTGTGAGTTTTAGA
         Floydiella_terrestris  TTTATGATCGTTGCTAAATTACCAGAAGCATACGCACCTTTTGAACCAATTGTAAATGTTTTACCAGTAGTTCCTATTCTTTTCCTATTATTAGCTTTTGTTTGGCAATCAGCTGTTAGTTTTAGA
       Follicularia_botryoides  GCTTTCATTTTAGCAAAATTACCTGAAGCTTATGCTCCTTTTGACCCTATTGTTGATATTTTACCAGTTATTCCTGTATTATTCTTACTATTAGCTTTCGTTTGGCAAGCTTCTGTAAGTTTTAGA
       Golenkinia_longispicula  GCTCTAATTATTGCAAAACTACCAGAAGCTTACGCTCCTTTTGACCCTATCGTAGACGTTTTACCAGTTATTCCGGTTTTATTTTTACTTTTAGCTTTTGTATGGCAAGCATCGGTAAGTTTCAGA
              Gonium_pectorale  GCACTGGTACTTGCAAAACTTCCTGAAGCATATGCACCATTTGCACCTATCGTAGACGTTTTACCTATTATTCCTGTATTCTTTATCTTATTAGCTTTTGTTTGGCAAGCTGCTGTTAGTTTTAGA
       Haematococcus_lacustris  GTAATGGTTTTAGCAAAACTACCTGAAGCTTACGCACCTTTTTCGCCCATTGTTGACGTTTTACCTATTATTCCTGTTCTATTTATATTATTAGCTTTTGTATGGCAAGCGTCTGTAAGTTTTAGA
            Hafniomonas_laevis  GAACTTTTACTTGCAAAATTACCGGAAGCTTACCTTCCATTTGAGGCTATCGTTAACGTATTGCCAATTATTCCGGTATTATTTATCCTTTTAGCGTTTGTGTGGCAAGCTGCTGTTAGTTTCCGT
          Hariotina_reticulata  TTTTTAATTTTAGCAAAATTACCAGAAGCTTACGCACCATTTGACCCTATTGTTAATGTTTTACCGATCATTCCTATATTCTTTTTATTATTAGCTTTTGTATGGCAAGCATCTGTTAGTTTTAGA
                 Jenufa_minuta  GTTTTTGTATTGGCAAAATTACCAGAAGCGTATGCTGTTTTTTACCCTTTAGTTAATGTTTTACCTATTATCCCAATATTTTTTTTATTATTAGCTTTTGTATGGCAAGCTTCTGTTAGTTTCAGA
              Jenufa_perforata  GCTCTTATTTTTGCAAAATTACCAGAAGCTTATGCTGTTTTTTACCCTATCGTTAATGTATTACCTGTAATTCCAGTTTTCTTTTTATTATTGGCTTTTGTTTGGCAAGCCTCTGTAAGTTTTAGA
          Kirchneriella_aperta  GTTTTAGTTCTTGCAAAATTACCAGAAGCTTACGCACCTTTTGACCCTATTGTAGATATTTTACCTGTTATTCCTGTACTTTTCTTATTACTTGCTTTTGTTTGGCAAGCTTCTGTAAGTTTTAGA
      Koshicola_spirodelophila  TGGATACTATTTGCTAAATTACCAGAAGCTTATGCACCTTTTGATCCTATTGTGGATGTATTACCTATTGTTCCTGTACTGTTTTTACTACTAGCGTTTGTATGGCAAGCTGCAGTTAGTTTTAGA
           Lobochlamys_culleus  GCTATGGTACTTGCAAAACTTCCTGAAGCATATGCACCTTTTGCTCCAATCGTTGACGTTTTACCTATTATTCCAGTTTTATTTATTCTTTTAGCTTTTGTTTGGCAAGCTTCTGTAAGTTTTAGA
            Lobochlamys_segnis  ACTATGGTACTTGCAAAACTTCCTGAAGCTTACGCACCGTTTTCTCCAATCGTGGACGTTTTACCTATTATTCCTGTTTTATTTATTCTTTTAGCTTTCGTATGGCAAGCTTCGGTTAGTTTTAGA
           Microglena_monadina  GTAATAGTATTTGCAAAACTTCCTGAAGCATATGCTCCATTTTCAGCTATTGTGGATGTTCTACCTGTAATTCCAGTTTTATTTATTCTTTTAGCTTTTGTTTGGCAAGCATCAGTAAGTTTTAGA
                 Microspora_sp  GCTTTCATTCTTGCAAAATTACCTGAAGCTTATGCTCCGTTTGACCCTATTGTAGACATTTTACCTGTTATTCCGGTTTTATTTTTATTATTAGCTTTTGTATGGCAAGCATCTGTTAGTTTTAGA
       Mychonastes_homosphaera  GCCCTAACTCTAGCAAAATTACCAGAAGCGTACGCTCCTTTTGACCCACTTGTAGATATTTTACCGGTAATTCCGGTTTTATTCTTACTATTAGCTTTCGTTTGGCAAGCATCAGTAAGTTTCCGT
           Mychonastes_jurisii  GCCCTAGTTCTAGCAAAATTACCAGAAGCGTATGCTCCTTTTGACCCACTTGTAGATATTTTACCGGTAATTCCGGTTTTATTCTTACTATTAGCTTTCGTTTGGCAAGCTTCAGTAAGTTTCCGT
           Neochloris_aquatica  TACTTAATTATTGCTAAATTACCAGAAGCTTATGCTCCTTTTGAATCAATTGTAAATGTTTTACCAATTATTCCTGTTTTCTTTTTACTGTTAGCCTTTGTTTGGCAAGCATCAGTAAGTTTTAGA
      Oedocladium_carolinianum  ATTTTAGTTTTAGCAAAATTACCAGAAGCTTATGCTATTTTTGATCCAATTGTTAATGTTTTACCTGTAATTCCTGTATTTTTTATTTTATTAGCTTTTGTTTGGCAAGCTGCAGTAAGTTTTAGA
      Oedogonium_angustistomum  ATTTTAGTTTTAGCGAAATTACCGGAAGCTTATGCTATTTTTGATCCAATTGTTAATGTTTTACCAGTTATTCCTGTATTTTTTATTTTATTAGCTTTTGTTTGGCAAGCTGCGGTAAGTTTTAGA
          Oedogonium_cardiacum  ATTTTAGTTCTAGCAAAATTACCAGAAGCTTATGCTATTTTTGATCCAATTGTTAATGTTTTACCAGTTATTCCTGTATTTTTCATTTTATTAGCTTTTGTTTGGCAAGCTGCGGTAAGTTTTAGA
        Oogamochlamys_gigantea  GCAATGGTCCTTGCAAAACTTCCGGAGGTGTATGCACCTTTTTCTCCTCTAGTTGACGTTTTACCAATTATTCCTGTATTATTTATTCTTTTAGCTTTCGTTTGGCAGGCATCAGTTAGTTTTAGA
        Ourococcus_multisporus  GTTTTAGTTCTTGCAAAATTACCAGAAGCTTATGCACCGTTTGACCCTATTGTAGATATTTTACCTGTTATTCCTGTACTTTTCTTATTATTAGCTTTCGTTTGGCAAGCCTCAGTAAGTTTCCGA
         Palmellopsis_texensis  GCTATGGTACTTGCAAAACTTCCAGAAGCATATGCTCCTTTTGCCCCAATCGTAGACGTTTTACCAATTATTCCTGTGTTATTTATTCTTTTAGCTTTTGTATGGCAAGCTTCAGTAAGTTTCAGA
       Parallela_transversalis  GCTTTCATTCTTGCCAAATTACCTGAAGCTTATGCTCCCTTTGACCCTATTGTAGATGTTTTACCTGTTATTCCTGTTTTATTTCTGCTTTTAGCTTTTGTTTGGCAAGCTTCTGTTAGTTTTAGA
             Pediastrum_duplex  TTTTTAATTCTTGCAAAATTACCAGAAGCTTATGCACCTTTTGAAGCAATTGTGAACGTATTACCAATTATTCCTGTTTTCTTCTTATTATTAGCTTTTGTTTGGCAAGCATCTGTAAGTTTTAGA
         Phacotus_lenticularis  GCAATGGTACTTGCAAAACTTCCTGAAGCATATGCCCCATTTGCACCACTAGTAGATGTTCTACCAGTAATTCCTGTTTTATTTATTCTTTTAGCTTTTGTATGGCAAGCATCAGTTAGTTTTAGA
            Pleodorina_starrii  GTACTGGTACTTGCAAAACTTCCTGAAGCATATGCACCATTTGCACCAATTGTAGACGTTTTACCAGTTATTCCTGTATTCTTTATTTTATTAGCTTTTGTTTGGCAAGCTGCTGTAAGCTTTAGA
        Protosiphon_botryoides  TTAATGGTTTTTGCAAAACTTCCAGAAGCTTACGCTCCTTTTTCACCGATCGTTGACGTTTTACCAATTATTCCAGTTTTATTCATTTTATTAGCTTTTGTTTGGCAAGCTTCAGTTAGCTTTAGA
Pseudomuriella_schumacherensis  GCTTTAATTCTTGCAAAATTACCTGAAGCTTACGCACCTTTTGACCCTATCGTAAATGTTTTACCTGTTATCCCTGTGTTTTTTTTATTATTAGCTTTTGTATGGCAGGCATCTGTTAGTTTTAGA
            Rotundella_rotunda  TATTTAATTCTCTTAAAATTACCAGAAGCTTATGCACCGTTTGATCCGATTGTAAATGTTTTACCTATTATCCCTGTTTTCTTTTTATTATTAGCTTTCGTATGGCAAGCATCTGTTAGTTTTAGA
          Scenedesmus_obliquus  TATTTAATTTTAGCAAAATTACCAGAAGCTTATGCACCTTTTGATCCTATTGTAGATGTTTTACCAATTATTCCTATTTTCTTCTTATTATTAGCCTTTGTATGGCAAGCATCTGTAAGTTTTAGA
        Schizomeris_leibleinii  TTAATGACTTTTGCTAAATTACCTGAGGCTTATGCGCCTTTTGATCCTATTGTTGACGTTTTACCAGTAATCCCTGTACTTTTCCTACTTTTAGCTTTTGTATGGCAAGCAGCTGTAAGTTTTAGA
        Spermatozopsis_similis  GCTCTTATTCTTGCAAAATTACCAGAGGCGTATGCACCTTTTGATCCAATCGTAGATGTACTACCTGTTATCCCTGTATTATTTATTTTATTAGCTTTCGTATGGCAAGCTTCTGTAAGTTTCCGT
     Stephanosphaera_pluvialis  GTTATGGTTCTTGCAAAACTTCCAGAAGCTTACGCGCCTTTTGCACCTATTGTTGACGTTTTACCAATTATTCCAGTTTTATTTATTTTATTAGCTTTTGTTTGGCAAGCTTCTGTTAGCTTTAGA
      Stigeoclonium_helveticum  TTAATGATTTTTGCTAAATTACCGGAGGCTTATGCTCCTTTTGATCCTATTGTTGATGTGTTACCTGTAATCCCTGTTCTTTTTTTACTTTTAGCTTTTGTATGGCAAGCAGCTGTTAGTTTTAGA
    Treubaria_triappendiculata  GTTACTATTTTAGCAAAATTACCGGAAGCTTATGCTCCTTTTGATCCAATTGTAAACATACTTCCGATCATTCCAGTATTATTTATACTGTTAGCTTTTGTTTGGCAAGCATCTGTAAGTTTTCGA
            Trochiscia_hystrix  GTTACTCTTTTAGCAAAATTACCGGAAGCTTATGCGCCTTTTGACCCAATTGTAGATATACTTCCGATTATTCCAGTATTATTTTTGCTTTTAGCTTTTGTTTGGCAAGCATCTGTAAGTTTTCGA
                    Uronema_sp  TTAATGATTTTTGCTAAATTACCGGAAGCTTATGCTCCTTTTGACCCTATTGTTGATGTTTTACCTGTAATCCCAGTTCTTTTCTTACTTTTAGCTTTTGTATGGCAAGCAGCTGTTAGTTTTAGA
                Volvox_carteri  GCACTGGTACTTGCAAAACTTCCTGAAGCATATGCACCATTTGCACCGATTGTAGACGTTTTACCAGTTATTCCTGTATTCTTTATTTTATTAGCTTTTGTTTGGCAAGCTGCTGTTAGCTTTAGA
            Carteria_crucifera  GAAATGCTATTAGCTAAATTACCTGAAGCATATGCACCGTTTGATCCAATTGTTGACGTTTTACCCGTTATTCCTGTATTATTTTTACTTTTAGCTTTTGTATGGCAAGCATCAGTAAGTTTTAGA

    ;
end;


begin mrbayes;
    charset firstsecond = 1-.\3 2-.\3;
    charset third = 3-.\3;
    partition mine = 2: firstsecond, third;
    set partition=mine autoclose=yes;
    lset applyto=(all) nst=6 ngammacat=4 rates=invgamma;
    prset applyto=(all) statefreqpr=dirichlet(1) ratepr=variable pinvarpr=uniform(0,1) brlenspr=Unconstrained:GammaDir(1.0,0.1,1.0,1.0) shapepr=exponential(1.0);
    unlink shape=(all) statefreq=(all) revmat=(all);
    mcmc ngen=6250000 samplefreq=500 printfreq=1000 starttree=random nruns=2 nchains=2 savebrlens=yes filename=psbK;
    sump relburnin=yes burninfrac=0.2;
    sumt relburnin=yes burninfrac=0.2;
end;
