# Supplementary material for: Order, please! Uncertainty in the ordinal-level classification of Chlorophyceae
Source: PeerJ. 2019 May 15;7:e6899. doi: 10.7717/peerj.6899 (PMC6525593; doi:10.7717/peerj.6899)
Supplement: Supplemental Information 1 — This compressed folder contains untrimmed, masked alignments for individual chloroplast genes (subfolder nexus), as well as trimmed alignments with appropriate analysis blocks and the consensus trees resulting from these single-gene and concatenated analyses (MrBayes subfolders). Supplementary methods with associated references are included in the SupplementaryMethods.txt file. SVDquartets, BaliPhy, PhyloBayes and RAxML analysis files are in separate subfolders, with their respective resulting tree files. Files associated with MrBayes analysis of the 1st and 2nd positions and the analysis of the 3rd positions are placed in the subfolders 1st_and_2nd_positions_only and 3rd_positions_only, respectively. The 18Splastid_combined subfolder contains the MrBayes analysis materials (alignment and consensus tree) for the analysis including nucleotide plastid data as well as 18S nucleotide data. Documentation, trees and scripts used to create Fig. 3 are included in the “Figure3” subfolder, and documentation for and full results of Treespace analyses are in the “Treespace” subfolder. The results of the AU topology tests are included in a Word document. [file peerj-07-6899-s008.zip › supplementary_alignments_trees/mrbayes_nt_alignments_trees/ycf3-stripped.nex]

#nexus

begin data;
    dimensions ntax=66 nchar=498;
    format datatype=dna gap=-;
    matrix
                 Ankyra_judayi  ATGCCAAGATCTCAGAGAAATGATAATTTTATTGATAAAACTTTTACTGTTATTGCAGATATATTATTAAAAATATTACCGACGTCTCAGAGAGAAAAACAAGCATTTACTTATTATCGAGACGGAATGTCAGCACAAGCTGAAGGTGAATATGCTGAAGCTTTACAAAATTATTATGAAGCAATGCGATTAGAGATAGATGCTTACGATAGAAGTTATATACTATATAACATCGGTTTAATCCATACAAGTAATGGTGAACATGGACGAGCTTTAGAATATTATTACCAAGCTTTAGAACGAAATCCATCTTTACCTAGTGCGTTAAATAATATTGCTGTTATTTATCATTATAGAGGAGAGCAAGCTATAGAAAACGGACAATCTGAAATTTCTCAAATTTTATTTGAAAAAGCAGCGGATTATTGGAAAGAAGCTATTCGATTAGCACCTACTAATTACATTGAGGCCCAAAATTGGTTAAAAATGACGAATAGA
        Atractomorpha_echinata  ATGCCACGATCTCAAAGAAATGATAATTTTATTGATAAAACCTTTACTGTTATTGCAGACATATTATTAAAAATATTGCCGACGTCTCAAAGAGAAAAACAAGCATTTACTTATTACAGAGATGGAATGTCAGCTCAAGCCGAAGGTGAATACGCTGAAGCTTTACAAAATTATTATGAAGCCATGCGATTAGAAATTGATGCTTATGATAGAAGTTATATATTATATAATATTGGTTTAATCCATACAAGTAATGGTGAACATGGTCGAGCTTTAGAATATTATTATCAAGCTTTAGAGAGAAATCCTTCGTTACCTAGTGCATTAAATAATATTGCTGTTATTTACCACTATAGAGGAGAACAAGCTATCGAAAATGGACAATCAGAAATTTCTCAGATTTTATTTGAAAAATCAGCCGATTATTGGAAAGAAGCTATTCGGTTAGCACCGACTAACTATATTGAGGCTCAAAACTGGTTAAAAATGACTAATCGA
      Borodinellopsis_texensis  ATGCCTAGAACCCAAAGGAACGATAATTTTATCGATAAAACCTTTACTGTAATTGCAGATATTTTATTGAAAGTTTTGCCAACATCTCAACGAGAAAAACAGGCTTTTTCTTATTATCGAAACGGAATGTCTGCGCAGGCAGAAGGTGAATATGCAGAAGCTTTACAAAATTATTATGAAGCTATGCGTTTAGAAATTGATGCCTATGACAGAAGTTACATATTGTATAACATTGGCCTGATCCATACAAGTAATGGAGAACACGGTAGAGCTTTAGAATATTATTATCAAGCTTTAGAAAGAAACCCTTCCTTGCCAAGTGCTTTAAATAACATAGCTGTAATTTATCATTATCGGGGTGAACAGGCTATTGAAAATGGCCAGTCAGAAATTTCAATAATCCTTTTTGAAAAAGCAGCTGATTATTGGAAAGAGGCTATTCGATTAGCCCCTACAAATTATATTGAAGCACAAAATTGGTTAAAAATGACTGGTAGG
          Bracteacoccus_aerius  ATGCCCCGTTCTCAAAGAAATGACAATTTTATCGATAAAACGTTTACAGTAATAGCAGATATTTTGTTAAAAGTTTTGCCTACTTCACAACGTGAAAAACAAGCATTCACTTATTATCGTGATGGAATGTCTGCACAAGCAGAAGGAGAATACGCAGAAGCATTACAAAATTATTATGAAGCAATGCGTTTAGAAGTGGATGCTTACGACAGAAGTTATATTTTGTATAATATTGGACTAATCCACACAAGCAACGGCGAACATGGTCGAGCACTCGAATATTATTATCAAGCATTAGAAAGAAATCCATCATTACCCAGCGCTTTGAATAACATTGCTGTAATCTACCATTATCGAGGCGAACAAGCAATTGAAAATGGTCAATCAGAAATTTCTCAAATTTTATTCGAGAAAGCTGCGGATTATTGGAAAGAAGCTATTCGTTTAGCGCCGACAAATTATATCGAAGCCCAAAATTGGTTAAAAATGACAAAAAGA
       Bracteacoccus_giganteus  ATGCCTCGTTCTCAAAGAAATGACAATTTTATCGATAAAACTTTTACAGTTATTGCAGATATTTTATTAAAAGTTTTGCCTACCTCACAACGTGAAAAACAAGCATTTACTTATTATCGTGATGGAATGTCTGCGCAAGCGGAAGGAGAATACGCAGAAGCATTACAGAATTATTATGAAGCCATGCGTCTAGAAGTAGACGCTTATGATCGCAGTTATATCCTTTATAATATTGGGCTGATACACACAAGTAATGGGGAACATGGACGAGCACTAGAATATTATTATCAAGCATTAGAAAGAAATCCATCATTACCTAGTGCTCTGAATAATATTGCTGTAATTTATCATTACCGAGGTGAACAAGCAATTGAGAATGGTCAGTCAGAAATCTCTCAAATTTTATTTGAAAAAGCTGCTGATTATTGGAAAGAAGCAATTCGTTTAGCTCCAACAAATTATATTGAAGCACAAAATTGGTTGAAAATGACAAAAAGA
           Bracteacoccus_minor  ATGCCTCGTTCTCAAAGAAATGACAATTTTATCGATAAAACTTTTACAGTTATCGCAGATATTTTGTTAAAAGTTTTACCTACTTCGCAACGTGAAAAACAAGCTTTTACTTATTATCGTGACGGAATGTCCGCACAAGCGGAAGGAGAATATGCAGAAGCACTACAAAATTATTATGAAGCCATGCGTTTAGAAGTAGACGCTTATGACAGAAGTTACATTCTTTATAATATTGGACTCATACACACCAGTAATGGAGAACATGGTCGAGCACTCGAATATTATTATCAAGCGTTAGAAAGAAATCCATCATTACCTAGCGCTTTGAACAATATTGCTGTGATTTACCATTATCGAGGTGAACAAGCCATTGAAAATGGTCAGTCAGAAATCTCTCAAATTTTATTCGAAAAAGCTGCTGATTATTGGAAAGAGGCTATTCGGTTAGCTCCAACTAATTACATCGAAGCACAAAATTGGTTAAAAATGACAAAAAGA
         Carteria_cerasiformis  ATGCCTAGATCCCAAAGAAATGATAATTTTATAGATAAAACTTTTACGGTAGTAGCTGATATTTTATTAAAATTATTACCTACTTCTCAACGTGAAAAACAAGCCTTTATGTATTATCGAGATGGAATGTCGGCTCAAGCTGAAGGTGAATATGCTGAAGCATTACAAAACTATTATGAAGCTATGCGCTTAGAAATTGATGCATATGATCGAAGTTATATTTTATATAATATTGGCTTAATTCACACAAGTAATGGAGAACATGGTCGTGCATTAGAATATTATTATCAAGCGTTAGAAAGAAATCCTTCTTTACCAAGTGCATTAAATAATATAGCGGTTATTTATCATTATCGTGGAGAACAGGCTATTGAAAAAGGGCAAGCTGAAATTTCTCAAATTTTATTTGAAAAAGCTGCTGATTATTGGAAAGAAGCTATTCGTTTAGCCCCTACGAATTATATAGAAGCACAAAATTGGTTAAAAATGACAGGTCGC
           Carteria_sp_SAG_8_5  ATGCCTAGAACCCAAAGAAATGATAATTTCATTGATAAAACGTTTACAGTTGTTGCAGATATCTTATTAAAAGTTCTACCGACATCTCAAAGAGAAAAACAAGCTTTTTCTTATTATAGAAATGGTATGTCGGCACAAGCTGAAGGTGAATATGCAGAAGCTTTACAAAATTATTATGAAGCTATGCGTTTAGAAATTGATGCTTACGACCGTAGTTATATTCTTTATAATATAGGTTTAATTCATACGAGTAATGGAGAACATGGACGCGCCTTAGAATATTATTACCAAGCTTTAGAAAGAAACCCATCTCTTTCAAGTGCTTTAAATAACATAGCTGTTATATATCATTATCGAGGAGAACAAGCTATAGAAAATGGACAATCTGAAATTTCACAAATATTGTTTGAAAAAGCAGCAGATTATTGGAAAGAAGCTATTAGATTAGCTCCGACTAATTATATTGAAGCTCAAAACTGGTTAAAAATGACGGGTCGT
      Chaetopeltis_orbicularis  ATGCCAAGATCCCAAAGAAATGATAATTTTATTGATAAAACGTTTACTGTTGTTGCTGACATTTTATTAAAAGTTCTTCCTACTTCTCAAAGAGAAAAACAAGCTTTTTCGTATTATCGTGATGGTATGTCAGCTCAATCTGAAGGTGAATATGCAGAAGCTTTACAAAACTATTATGAAGCAATGAGATTGGAAGTAGATGCTTATGATCGTAGTTATATTCTTTATAATATTGGATTAATTCATACAAGTAATGGTGAACATGCAAGAGCGTTAGAATATTATTATCAAGCTTTAGAAAGAAATCCATCATTACCAAGTGCACTTAATAATATTGCTGTTATTTATCATTACCGTGGTGAACAAGCGATTGAAAAAGGTCAAGCGGAAATCTCTCAAATATTGTTTGATAAAGCTGCTGATTATTGGAAAGAAGCTATACGTTTAGCTCCTACTAACTATATTGAAGCACAAAACTGGTTAAAAATGACAGGTCGT
     Characiochloris_acuminata  ATGCCAAGAACCCAGCGAAATGATAATTTTATTGATAAGACATTTACAGTAGTTGCTGACATTTTATTAAAAGTTTTACCAACATCTCAAAGAGAAAAACAAGCATTTTCTTATTATAGAAATGGAATGTCCGCCCAAGCAGAAGGTGAGTATGCAGAAGCTCTTCAAAATTATTATGAAGCTATGCGTTTAGAAATAGATGCTTACGATCGAAGTTATATACTATATAATATAGGTTTAATTCATACTAGTAATGGAGAACATGGTCGAGCTTTAGAATATTATTATCAAGCTTTAGAAAGAAATCCATCTTTACCAAGTGCTTTAAATAATATAGCGGTTATCTATCATTACCGTGGAGAACAAGCTATTGAAAATGGTCAATCTGAAATTTCTCAAATTTTATTTGAAAAAGCAGCAGATTATTGGAAAGAAGCTATTCGTTTGGCACCGACTAACTATATTGAAGCACAAAACTGGTTAAAAATGACTGGTCGT
       Chlamydomonas_applanata  ATGCCACGTACTCAAAGAAATGATAACTTCATTGATAAAACGTTTACAGTAGTTGCCGATATTTTACTAAAAGTATTACCAACATCACAACGTGAAAAACAAGCTTTTTCATATTATCGAAATGGTATGTCTGCACAAGCTGAAGGTGAATATGCTGAAGCACTTCAAAACTATTATGAAGCAATGCGTTTAGAAATTGATGCTTATGATAGAAGTTATATTCTATATAATATTGGATTAATTCACACAAGTAATGGCGAACATGGGCGAGCTCTAGAATATTATTATCAAGCTTTAGAACGTAATCCCTCTTTACCAAGTGCTTTAAACAATATTGCGGTAATCTATCATTACCGCGGTGAACAAGCGGTTGAAAATGGTCAATCTGAAATTTCTCAAATTTTATTTGAGAAAGCTGCAGACTATTGGAAAGAAGCTATTCGCTTAGCACCAACAAACTATATCGAAGCTCAAAACTGGTTAAAAATGACTGGACGT
         Chlamydomonas_nivalis  ATGCCAAGAACTCAAAAAAATGATAATTTTATTGACAAAACATTTACAGTAATCGCAGACATTTTACTGAAAGTTTTACCAACCTCACAACGAGAAAAACAAGCTTTTTCATATTATCGAAATGGGATGTCTGCCCAAGCTGAAGGTGAATATGCAGAAGCTCTTCAAAATTATTATGAAGCCATGCGTTTAGAAATTGATGCTTATGATCGCAGTTATATTCTATATAATATTGGTTTAATTCATACAAGTAATGGAGAACATGGTAGAGCATTAGAATACTATTATCAAGCTTTAGAAAGAAATCCTTCTTTACCTAGTGCATTAAATAATATTGCTGTGATTTATCATTATAGAGGCGAACAAGCTATTCAAGATAATCAGCCAGAAATCTGTCAACTTTTATTTGAAAAAGCAGCGGATTATTGGAAAGAAGCTATTCGTTTAGCGCCTACAAACTATATTGAAGCTCAAAATTGGTTAAAAATGACTGGTCGA
        Chlamydomonas_peterfii  ATGCCTAGAACTCAAAGAAACGATAATTTTATCGACAAAACATTTACTGTTGTTGCCGATATTTTACTTAAAGTCTTGCCTACATCTCAACGTGAAAAACAAGCTTTTTCATATTATAGAAATGGCATGTCAGCTCAAGCAGAAGGTGAATATGCTGAAGCATTACAAAATTATTATGAAGCAATGCGTTTAGAAATTGATGCATATGACAGAAGTTATATTTTATATAATATAGGTTTAATTCATACAAGTAATGGTGAACATGGTCGAGCTTTAGAATATTATTATCAAGCATTAGAAAGAAACCCATCACTTCCAAGCGCTTTAAATAACATCGCTGTTATTTACCATTATCGTGGCGAACAGGCTATTGAAAATGGCCAATCTGAAATTTCCCAAATTCTTTTTGAGAAAGCTGCTGACTATTGGAAAGAAGCTATTCGATTAGCTCCCACAAATTATATTGAAGCACTTAACTGGTTAAAAATGACTAGTAGA
     Chlamydomonas_reinhardtii  ATGCCAAGAACGCAAAGAAATGATAATTTTATCGATAAAACTTTTACTGTTGTTGCTGACATCTTATTAAAAGTTTTACCTACATCACAGCGTGAAAAACAAGCTTTTTCATATTATCGAAATGGCATGTCAGCACAAGCTGAAGGTGAATATGCAGAAGCTTTACAAAATTATTATGAAGCTATGCGGTTAGAAGTGGATGCTTACGATCGCAGTTATATTCTTTATAATATTGGTCTAATTCATACAAGTAATGGTGAACATGGTAGAGCTTTAGAATATTATTATCAAGCTTTAGAACGAAATCCATCTTTATCTAGTGCTTTAAATAATATTGCTGTTATTTATCATTATCGTGGTGAACAAGCCATTGAAAATGGACAATCTGAAATTTCTCAAATTTTATTTGAAAAAGCGGCAGATTACTGGAAAGAAGCTATTCGTTTAGCACCAACAAATTATATTGAAGCTTTAAACTGGTTAAAAATGACAGGACGT
         Chlorococcum_tatrense  ATGCCACGTACACAAAGAAATGACAATTTTATTGATAAAACTTTTACAGTTGTTGCTGATATTTTATTAAAAGTTCTACCTACCTCACAACGTGAAAAGCAAGCTTTTTCTTATTATCGTAATGGTATGTCAGCACAAGCTGAAGGTGAATATGCTGAAGCACTTCAAAACTATTATGAAGCCATGCGATTAGAAATTGATGCTTATGATCGAAGTTATATTTTATATAACATTGGGTTAATTCATACTAGTAATGGCGAACATGGTAGAGCTTTAGAGTATTATTATCAAGCATTAGAACGTAATCCATCGTTACCAAGCGCTTTAAATAATATTGCTGTTATTTATCATTATCGTGGTGAACAAGCAATTGAAAATGGACAATCGGAAATTTCTCAAATTTTATTTGAAAAAGCTGCAGATTATTGGAAAGAAGCGATTCGACTTGCACCTACTAATTATATTGAAGCTCAAAACTGGTTAAAAATGACTGGACGT
       Chlorogonium_capillatum  ATGCCACGTACACAACGAAATGATAACTTTATTGATAAAACGTTTACAGTTGTTGCAGATATTTTATTAAAAGTACTGCCAACTTCACAACGAGAAAAACAAGCTTTTTCGTATTATAGAAATGGAATGTCTGCACAAGCAGAAGGTGAATATGCAGAAGCGCTTCAAAACTATTATGAAGCCATGCGTTTAGAAATCGATGCTTATGACAGAAGTTATATTCTTTATAATATTGGTTTAATTCATACAAGTAATGGTGAACATGGACGCGCATTAGAATATTATTATCAAGCTCTTGAAAGAAACCCATCTTTACCGAGTGCTTTAAATAATATTGCGGTTATTTATCATTACCGAGGTGAACAAGCTATTGAAAATGGGCAATCTGAAATTTCACAAATTTTATTTGAAAAAGCTGCAGATTATTGGAAAGAAGCTATTAGACTAGCTCCAACAAATTATATTGAAGCTCAAAACTGGTTAAAAATGACTGGACGT
         Chloromonas_perforata  ATGCCTCGTACACAAAGAAATGACAATTTTATTGATAAAACTTTTACAGTTGTTGCTGATATTTTATTAAAAGTTCTACCCACTTCACAACGCGAAAAACAAGCTTTTTCTTATTATCGAAACGGTATGTCAGCACAAGCTGAAGGTGAATATGCTGAAGCACTTCAAAACTATTATGAAGCAATGCGATTAGAAATTGATGCTTATGATCGAAGTTATATTCTATATAACATTGGATTAATTCATACGAGTAATGGAGAACATGGTAGAGCTTTAGAATATTATTATCAAGCATTAGAGCGTAATCCATCGTTACCAAGTGCTTTAAATAATATTGCTGTTATTTATCATTATCGTGGTGAACAAGCAATTGAAAATGGACAATCTGAAATTTCTCAAATTTTATTTGAAAAAGCTGCCGATTATTGGAAAGAAGCTATTCGACTTGCACCTACAAATTATATTGAAGCTCAAAACTGGTTAAAAATGACTGGACGT
           Chloromonas_radiata  ATGCCAAGAACTCAAAAAAATGATAATTTTATTGATAAAACCTTTACAGTTATAGCAGATATATTACTTAAAGTTTTGCCAACTTCCCAACGCGAGAAGCAAGCATTTTCATATTATAGAAACGGTATGTCTGCACAAGCTGAAGGCGAATACGCAGAAGCTCTACAAAATTATTACGAAGCAATGCGTTTAGAAATTGATGCCTATGATAGAAGTTATATTTTATATAATATTGGTTTAATTCATACAAGTAATGGAGAACATGGTAGAGCGTTAGAATATTATTATCAAGCTCTAGAAAGAAATCCATCTTTACCAAGCGCTTTAAATAATATTGCTGTTATTTATCATTATCGAGGTGAACAAGCAATTCAGGATAATCAGCCAGAAATTTGTCAACTTTTATTTGAAAAAGCTGCTGATTATTGGAAAGAAGCTATACGCTTAGCTCCTACTAATTATATTGAAGCACAAAATTGGTTAAAAATGACAGGCCGA
             Chloromonas_rosae  ATGCCAAGAACTCAAAAAAATGATAATTTTATTGACAAAACTTTTACGGTAATCGCAGACATTTTACTCAAAGTTTTACCAACCTCACAACGAGAAAAACAAGCTTTTTCATATTATCGAAATGGTATGTCTGCCCAAGCAGAAGGTGAATATGCTGAAGCTCTTCAAAATTATTATGAAGCAATGCGTTTAGAAATTGATGCCTATGATCGCAGTTATATTCTATATAATATAGGTTTAATTCATACAAGTAATGGCGAACATGGTAGAGCATTAGAATACTATTATCAAGCTTTAGAAAGAAATCCTTCTTTACCTAGTGCATTAAATAATATTGCTGTGATTTATCATTATCGAGGTGAACAAGCGATTCAAGATAATCAGCCAGAAATTTGTCAACTTTTATTTGAAAAAGCAGCTGATTATTGGAAAGAAGCTATTCGTTTAGCTCCTACAAACTATATTGAAGCTCAAAATTGGTTAAAAATGACTGGTCGA
       Chlorosarcinopsis_eremi  ATGCCACGTACTCAAAGAAACGATAATTTTATTGATAAAACGTTTACAGTTGTTGCTGACATTTTATTAAAAGTTTTACCAACATCACAAAGAGAAAAACAAGCTTTTTCTTATTATAGAAATGGAATGTCAGCCCAAGCTGAAGGTGAATATGCTGAAGCACTTCAAAACTATTATGAAGCTATGCGCTTAGAAATTGATGCTTATGATAGAAGTTATATTCTATATAACATTGGTTTAATTCATACAAGTAATGGTGAACATGGACGAGCATTAGAATATTATTATCAAGCTCTGGAAAGAAACCCATCTTTACCAAGTGCTTTAAATAATATTGCTGTTATTTATCATTATCGCGGTGAACAAGCTATTGAAAACGGTCAATCCGAAATTTCTCAAATTCTATTTGAAAAAGCAGCGGATTACTGGAAAGAAGCTATTCGACTTGCACCTACAAATTATATTGAGGCGCAAAACTGGTTAAAAATGACTGGACGT
        Chlorotetraedron_incus  ATGCCTCGTTCACAAAGAAACGATAACTTTATTGATAAAACTTTTACTGTAATTGCAGATATTTTATTAAAAGTTTTACCAACATCACAGCGTGAAAAACAAGCTTTCATCTATTATAGAGATGGAATGTCGGCACAAGCTGAAGGAGAATATGCCGAAGCACTTCAAAATTATTTTGAAGCAATGCGATTAGAAGTAGATGCATATGACCGCAGTTATATTTTATATAACATTGGATTAATTCATACGAGTAACGGAGAACATGGAAGAGCATTAGAATATTATTATCAAGCATTAGAAAGAAATCCTTCATTACCTAGTGCTTTAAATAATATTGCAGTTATTTATCATTATCGAGGAGAACAAGCTATTGAAAATGGTCAATCAGAAATTTCTCAAATTTTATTTGAAAAAGCTGCAGATTATTGGAAAGAAGCAATCCGATTAGCCCCTACTAATTATATCGAAGCTCAAAACTGGCTAAAAATGACAGGACGT
    Chromochloris_zofingiensis  ATGCCAAGAAGTCAGCGCAATGATAATTTTATTGATAAAACTTTTACCGTTATTGCTGATATTTTATTAAAAGTCTTACCGACATCACAGCGTGAAAAACAAGCTTTTACTTATTATCGAAATGGTATGTCTGCTCAAGCAGAAGGTGAGTATGCAGAGGCACTTCAAAATTATTATGAAGCTATGCGTTTAGAAGTAGATGCTTATGACAGAAGTTATATTTTATATAATATCGGTTTAATTCATACGAGTAACGGGGAACATGGTAGAGCTTTAGAATATTATTATCAAGCATTAGAAAGAAACCCTTCATTACCAAGTGCTCTTAATAATATTGCTGTTATTTACCATTATCGTGGCGAACAAGCCATCGAAAATGGCCAATCCGAAATCTCGCAGATTCTTTTTGAAAAAGCCGCAGATTATTGGAAAGAAGCAATTCGATTAGCTCCTACAAACTATATTGAAGCTCAAAATTGGTTAAAAATGACAGGACGT
       Cylindrocapsa_geminella  ATGCCTAGATCCCAAAAAAATGATAATTTTATTGATAAAACGTTTACGGTCGTTGCAGATATTTTATTAAAAATATTACCTACATCACAGAGAGAAAAACAAGCGTTCACTTATTACAGAGACGGAATGTCTGCACAATCTGAAGGTGAATATGCGGAAGCTCTTCATAATTATTATGAAGCTATGAGACTAGAAATTGATGCTTACGATAGAAGTTATATTTTATATAATATAGGGCTTATTCACACAAGCAATGGAGAACATGGAAGAGCTTTAGAATATTATTATCAAGCTCTAGAAAGAAACCCTTTCTTACCTAGTGCCTTAAATAATATTGCAGTCATTTATCATTATAGAGGTGAACAAGCAATAGAAGTAGGTCAATCTGAGATATCTCAATTACTTTTTGAAAAGGCGGCTGATTATTGGAAAGAAGCAATCCGTTTAGCCCCTACTAATTATATTGAAGCTCATAACTGGTTACAGATGACAGGTCGA
         Desmotetra_stigmatica  ATGCCAAGAACCCAAAGAAATGATAATTTTATTGATAAAACATTTACTGTTGTAGCGGATATTTTATTAAAAGTATTACCAACGTCACAACGTGAAAAGCAAGCTTTTTCTTACTATCGAAACGGCATGTCAGCACAAGCAGAAGGTGAATATGCAGAAGCTCTTCAAAATTATTATGAAGCTATGCGTTTAGAAATTGATGCGTATGATAGAAGTTATATTCTTTATAACATAGGCTTAATTCATACAAGTAATGGTGAACATGGTCGAGCGCTTGAATACTATTATCAAGCTTTAGAAAGAAATCCCTCACTTCCTAGCGCATTAAATAATATTGCTGTTATTTACCATTATCGTGGAGAACAAGCGGTAGAGGGAGGTCAGGTTGAAATCGCTGATCTTCTTTTTAGCAAAGCCGCTGATTATTGGAAAGAGGCTATTAGATTAGCCCCTACAAATTATATTGAAGCTCAGAATTGGCTGAAAATGACAGGTCGT
        Dictyochloris_fragrans  ATGCCTAGATCTCAACGTAATGACAATTTTATTGATAAAACTTTTACAGTAATAGCTGACATTTTATTAAAAGTTTTACCTACCTCTCAAAGAGAAAAACAAGCATTCACTTATTATCGAGATGGAATGTCTGCACAAGCAGAAGGTGAATATGCAGAAGCACTTCAAAATTATTATGAAGCTATGCGTTTAGAAATAGATGCTTACGATAGAAGTTATATTTTATATAATATAGGATTAATTCATACTAGTAATGGTGAACATGGGAGAGCACTAGAATATTATTATCAAGCTTTAGAAAGAAATCCCTCTTTACCTAGTGCATTAAATAATATTGCAGTTATTTATCATTATCGTGGTGAACAAGCTATTGAAAATGGTCAATCAGAAATTTCTCAAATTTTATTTGAAAAAGCGGCTGATTATTGGAAAGAAGCTATTAGATTAGCACCTACTAATTATATTGAAGCACAAAATTGGTTAAAAATGACAGGACGA
             Dunaliella_salina  ATGCCACGTACACAACGAAATGATAATTTTATTGATAAAACATTTACAGTAATTGCTGATATTATTTTAAAAGTTTTACCTACTTCACAACGTGAAAAACAAGCTTTTTCTTATTATAGAAATGGTATGTCAGCTCAAGCCGAGGGTGAGTATGCTGAAGCACTTCAAAATTATTATGAAGCTATGCGTTTAGAAACAGATGCATATGACAGAAGTTATATTCTATATAACATAGGACTAATTCATACTAGTAATGGTGAACATGGAAGAGCACTTGAATATTATTATCAGTCTTTAGAAAGAAATCCTTCTTTACCTAGTGCTCTAAATAATATTGCGGTAATTTATCATTACCGAGGAGAACAAGCTGCTTTCGGTGGTCAATCAGAAATTTCACAAATTTTATTTGAAAAAGCTGCAGATTATTGGAAAGAAGCTATTCGTCTAGCTCCAACAAATTATATTGAAGCACAAAACTGGTTACAAATGACAGGTCGT
          Elakatothrix_viridis  ATGCCAAGATCTCAAAAAAACGATAATTTTATTGATAAAACTTTTACTGTCATAGCAGATATTTTATTAAAAATATTACCAACTTCTCAAAGAGAGAAACAAGCTTTCACATATTATCGAGATGGAATGTCAGCTCAAGCTGAAGGAGAATATGCTGAGGCACTTCAGAACTATTATGAGGCAATGCGTCTAGAAATAGATGCCTATGATAGAAGTTATATTCTTTATAATATTGGACTAATTCATACAAGTAATGGAGAACATGGTAGAGCTTTAGAATATTATTATCAAGCTTTAGAAAGAAATCCTTCCTTGCCTAGTGCATTAAATAATATTGCTGTTATTTATCATTATCGTGGAGAACAGGCCATAGAAAATGGTCAAACGGAAATATCACAAATTTTATTTGATAAAGCTGCTGATTATTGGAAAGAAGCTATAAGACTTGCGCCAACAAATTATATTGAAGCCCAAAATTGGTTAAAAATGACTGGTCGA
         Floydiella_terrestris  ATGCCAAGATCACAAAGAAATGATAATTTTATTGATAAAACGTTTACTGTAGTTGCTGATATTCTTTTAAAAGTTTTACCTACTTCTAGACGCGAAAAAAGAGCTTTTTCTTATTACCGTGACGGAATGTCAGCACAGTCTGAAGGTGAATACGCAGAAGCTTTACAAAATTACTATGAAGCAATGATTTTAGAAGTAGATGCTTATGACCGAAGCTATATTCTTTATAATATTGGGTTAATTCATACAAGTAATGGTGAGCATGCACGTGCTTTAGAATATTATTACCAAGCTTTAGAAAGAAATCCTTCTTTACAAAGTGCTTTGAACAATATTGCAGTTATTTATCATTACCGCGGAGAACAAGCTATTGAGAAAGGCCAGGCTGAAATTTCTCGAATTTTATTTGACAAAGCTGCTGACTATTGGAAAGAAGCTATTCGTTTAGCTCCTACTAATTATATTGAGGCTCAAAACTGGTTAAAAATGACTGGTCGA
       Follicularia_botryoides  ATGCCTCGTTCACAACGAAACGATAACTTTATTGACAAAACATTTACTGTTATTGCAGATATTTTATTAAAAGTTTTACCTACTTCACAGCGTGAAAAACAAGCATTTAGTTATTATAGAGATGGAATGTCGGCTCAAGCAGAAGGAGAGTATGCCGAAGCTTTGCAAAATTATTACGAAGCTATGCGCTTAGAAGTGGATGCTTATGATCGAAGTTATATCTTGTACAATATTGGTTTAATTCATACAAGTAATGGGGAACATGGAAGAGCTCTTGAATATTATTACCAAGCTTTAGAAAGAAATCCTTCTTTACCTAGCGCTTTGAATAATATTGCAGTTATTTATCATTATAGAGGCGAACAAGCCATTGAAAATGGTCAATCTGAAATTTCTCAAATTTTATTTGAGAAAGCAGCTGATTACTGGAAAGAAGCCATTCGACTTGCACCAACAAACTACATTGAAGCTCAAAACTGGCTAAAAATGACGGGTCGT
       Golenkinia_longispicula  ATGCCAAGATCCCAAAGAAATGATAATTTTATCGATAAAACCTTTACTGTTATTGCAGATATCTTACTCAAAGTATTACCTACCTCGCAACGGGAAAAACAAGCTTTTACTTATTATAGAGATGGCATGTCAGCACAAGCGGAAGGTGAATACGCAGAAGCTCTTCAAAATTATTATGAAGCAATGCGTTTAGAAATAGATGCTTATGATAGAAGTTATATTTTATACAATATTGGACTAATTCATACAAGCAATGGAGAACATGGAAGAGCATTAGAATATTATTATCAAGCATTAGAAAGAAATCCTTCTTTATCTAGTGCTTTAAATAATATTGCGGTTATTTATCATTATCGTGGTGAACAAGCTATTGAAAATGGACAGTCAGAAATTTCTCAAATTTTATTCGAAAAAGCTGCCGATTATTGGAAAGAAGCCATAAGATTAGCTCCCACTAATTACATAGAAGCACAAAATTGGTTAAAAATGACAGGAAGG
              Gonium_pectorale  ATGCCAAGAACGCAACGAAATGATAATTTTATTGATAAAACCTTTACCGTTGTAGCAGATATTTTATTAAAGGTATTACCTACTTCACAACGTGAAAAACAAGCTTTTTCTTATTATCGAAATGGTATGTCAGCACAAGCTGAAGGTGAATATGCTGAAGCTTTACAAAATTATTATGAAGCTATGAGATTAGAAGTAGATGCTTATGATAGAAGTTATATTCTTTATAATATTGGTTTAATTCATACTAGTAATGGTGAGCATGGTCGAGCTTTAGAATATTATTATCAAGCCTTAGAACGTAATCCATCTCTTTCAAGTGCCTTAAATAATATAGCAGTAATTTACCATTATCGTGGTGAACAAGCAATTGAAAATGGTCAATCTGAAATTTCACAGATACTTTTTGAAAAAGCGGCTGATTATTGGAAAGAAGCAATTCGTTTAGCGCCAACAAATTATATTGAAGCTTTAAATTGGTTAAAAATGACTGGACGT
       Haematococcus_lacustris  ATGCCACGTACCCAAAGAAATGATAATTTTATTGATAAAACTTTTACTGTAGTAGCTGATATTTTATTAAAAGTGTTACCTACATCACAGCGGGAAAAACAAGCGTTTTCTTATTATAGAAATGGTATGTCCGCACAAGCTGAAGGTGAATATGCAGAAGCACTTCAAAATTATTATGAAGCTATGCGTTTAGAAATTGATGCTTATGACCGTAGTTACATTTTATATAATATAGGTTTAATCCATACAAGTAATGGTGAACACGGCAGAGCACTTGAATACTATTATCAAGCATTGGAACGCAATCCGTCTTTACCAAGTGCTTTAAATAATATTGCTGTAATCTATCATTATCGTGGTGAACAAGCGATTGAAAATGGTCAATCTGAAATTTCTCAAATTTTATTTGAAAAAGCTGCTGATTATTGGAAAGAAGCTATTAGATTAGCACCAACTAATTATATTGAAGCACAAAATTGGTTAAAAATGACAGGTCGT
            Hafniomonas_laevis  ATGCCAAGATCACAACGAAATGACAACTTTATCGATAAAACGTTTACCGTAGTTGCTGATATTTTATTAAAAGTATTACCGACATCACAACGTGAAAAACAAGCATTTTCCTATTACCGTGATGGTATGTCAGCACAAGCAGAAGGCGAATACGCAGAAGCTTTACAGAACTATTATGAAGCTATGCGTTTAGAAACTGATGCGTATGACCGTTCTTTTATTTTATATAATATTGGCCTAATTCACACTAGTAATGGTGAACATGGTCGTGCACTAGAATATTATTACCAAGCATTAGAAAGAAACCCATCTTTATCTAGTGCATTAAATAATATTGCTGTTATTTATCATTATCGTGGTGAACAAGCTATTGAAAATGGTCAATCCGAAATTTCACAAATTTTATTTGAAAAAGCAGCTGATTATTGGAAAGAAGCGATCCGTTTAGCTCCAACAAATTATATTGAAGCACAAAACTGGTTACGTACGACAGGACGT
          Hariotina_reticulata  ATGCCACGTTCTCAAAGAAACGATAATTTTATCGATAAAACTTTTACAGTTATTGCTGATATTTTGCTTAAGGTTTTACCGACATCACAACGCGAAAAACAAGCATTCACATATTATAGAGACGGTATGTCCGCTCAAGCAGAAGGTGAATATGCAGAAGCTCTTCAAAATTATTACGAAGCAATGCGTTTAGAAATTGATGCTTATGATAGAAGTTATATACTTTATAATATTGGATTAATTCATACGAGTAATGGTGAACATGGAAGAGCACTTGAATATTATTATCAAGCTCTAGAAAGAAATCCATCATTACCGAGTGCTTTAAACAATATAGCTGTTATTTATCATTATAGAGGTGAACAAGCAATCGAAAACGGCCAATCAGAAATTTCACAAATTCTTTTTGAAAAAGCTGCAGATTATTGGAAAGAAGCAATTCGATTAGCTCCTACAAATTATATTGAAGCTCAAAACTGGTTAAAAATGACTGGTCGT
                 Jenufa_minuta  ATGCCTAGATCACAACGAAATGATAATTTTATTGATAAAACTTTTACTGTCATAGCAGATATATTATTAAAAATTCTTCCGACATCACAACGAGAAAAACAGGCATTTACCTATTATCGAGACGGAATGTCTGCTCAAGCTGAAGGGGAATATGCAGAAGCACTTCAAAATTACTACGAGGCTATGCGATTAGAAACAGATGCTTATGATAGAAGTTATATTTTGTATAATATTGGTTTAATCCATACAAGTAATGGAGAACATGGGCGAGCCTTAGAATATTATTACCAAGCTTTGGAACGAAATCCTTCTTTACCAAGTGCTCTTAACAATATAGCTGTGATCTATCATTATAGAGGTGAACAAGCTATTGAAAATGGTCAATCAGAAATTTCTCATATTTTGTTTGAAAAAGCTGCTGATTATTGAAAAGAAGCCATACGATTATCCCCAACTAATTATATCGAAGCTCAAAATTGGTTAAAAATGACTGGTAGA
              Jenufa_perforata  ATGCCTAGATCACAAAGAAATGATAACTTTATAGATAAAACTTTTACTGTTATAGCAGATATTCTATTAAAAATACTTCCTACGTCACAACGAGAAAAAGAAGCATTTACTTATTATAGAGATGGTATGTCAGCTCAAGCTGAAGGGGAATATGCAGAAGCACTTCAAAACTATTATGAAGCTATGCGTTTAGAAAAGGATGCTTATGATAGAAGTTATATTTTATATAATGTTGGATTAATTCACACAAGTAATGGGGAACATGGACGTGCATTAGAGTATTATTACCAAGCTTTGGAGAGAAATCCTTCTTTACCTAGTGCTTTAAATAATATAGCAGTTATTTATCACTATCGAGGGGAACAAGCTATTGAAAATGGTCAGTCAGAAATTTCTCAAATTCTTTTTGAAAAAGCTGCAGATTACTGGAAAGAAGCTATTCGATTAGCACCTACTAATTATATAGAAGCACAAAACTGGCTAAAAATGACTGGTCGT
          Kirchneriella_aperta  ATGCCACGTTCACAAAGAAACGACAATTTCATTGATAAAACTTTTACAGTAATTGCCGATATTTTATTAAAAGTTTTACCGACATCTCAACGTGAAAAACAAGCTTTTACCTATTATAGAGATGGTATGTCAGCACAAGCTGAAGGCGAATATGCAGAGGCTCTCCAAAATTATTTTGAAGCTATGAGGTTAGAAGTAGATGCTTATGATAGAAGTTATATTTTGTACAATATTGGTCTAATTCATACGAGCAACGGTGAACATGGACGAGCTCTTGAATATTATTACCAAGCATTAGAACGAAATCCTTCTCTATCAAGCGCTTTAAATAACATTGCAGTTATTTATCACTATCGTGGTGAACAGGCGATCGAAAATGGTCAATCAGAAATTTCTCAAATTTTATTTGAAAAAGCAGCAGATTATTGGAAAGAAGCTATTCGCTTAGCCCCTACGAATTATATTGAAGCACAAAACTGGTTAAAAACGACAGGTCGA
      Koshicola_spirodelophila  ATGCCAAGATCACAAAAAAATGATAATTTTATTGATAAAACTTTTACAGTTGTGGCTGATATTTTATTAAAAGTCTTACCGACTTCTTATCGTGAAAAACAAGCTTTTGCCTATTATCGGGATGGCATGTCGGCACAATCAGAAGGAGAGTATAATGCATCATTGCAAAACTACTATGAAGCATTGCGTTTAGAAGTTGATGCTTATGATAGAAGTTATATTTTGTATAATATTGGTTTAATTCATACTAGTAATGGTGAATTTGCTAGAGCGTTAGAATATTATTATCAAGCGCTTGAACGAAATCCTAGTCTACCAAGTGCTTTAAATAATATAGCTGTAATTTATCACTTTCGTGGTGAACAAGCTTTAGAATATGGACAACAAGAAATTTCCCAATTATTATTTGATAAAGCTGCCGAATATTGGAAAGAAGCTATTAGAATATCACCTACAAATTATATTGAAGCACAAAATTGGCTTTTAACTACAGGACGA
           Lobochlamys_culleus  ATGCCAAGAACTCAACGAAATGATAATTTTATTGATAAAACATTTACTGTAGTTGCGGATATATTATTAAAGGTTTTACCAACTTCACAACGTGAAAAACAAGCATTTTCTTATTATAGAAATGGTATGTCAGCTCAAGCTGAAGGAGAATATGCTGAAGCATTGCAAAATTATTATGAAGCTATGCGATTAGAAGTTGATGCATATGATAGAAGTTATATTCTTTATAATATTGGGTTGATTCATACAAGTAATGGTGAACATGGGCGAGCTTTAGAATATTATTATCAAGCTTTAGAAAGAAATCCTTCTTTACCTAGTGCCTTAAATAATATCGCTGTTATTTATCATTATAGAGGTGAACAAGCAATTGAAAACGGTCAATCCGAAATTTCTCAAATTCTTTTTGAAAAGGCAGCAGATTATTGGAAAGAAGCTATTCGACTAGCACCAACAAACTATATTGAAGCTCAAAATTGGTTAAAAATGACTGGGCGC
            Lobochlamys_segnis  ATGCCAAGAACCCAACGAAATGATAATTTTATTGATAAAACATTTACAGTTGTTGCCGATATTCTATTAAAAGTTTTACCCACTTCCCAACGTGAAAAACAAGCTTTTTCTTATTATAGGAATGGCATGTCCGCTCAAGCTGAAGGTGAATATGCTGAAGCTTTACAAAATTATTATGAAGCCATGAGATTAGAAGTTGATGCTTATGATAGAAGTTATATTCTTTATAATATTGGACTTATTCATACAAGTAATGGTGAGCACGGTAGAGCTTTAGAATATTATTATCAAGCTTTAGAAAGAAATCCTTCTTTGCCTAGTGCATTAAATAATATCGCTGTAATTTATCATTATAGAGGTGAACAAGCTATTGAAAATGGTCAATCAGAAATATCTCAAATTCTTTTTGAAAAAGCCGCAGATTATTGGAAAGAAGCTATTCGATTAGCACCAACAAATTATATTGAAGCACAAAATTGGTTAAAAATGACAGGTCGC
           Microglena_monadina  ATGCCTAGAACTCAAAAAAATGACAATTTTATTGATAAAACATTTACCGTTGTTGCAGATATTTTATTAAAAGTCTTGCCAACATCACAACGCGAAAAACAAGCTTTTTCTTATTATCGTAATGGAATGTCGGCTCAAGCTGAAGGAGAATACGCAGAAGCACTGCAAAATTATTATGAAGCAATGCGTCTAGAAATAGATGCTTATGACCGAAGTTATATTTTATATAATATTGGATTAATCCATACAAGTAATGGAGAACATGGAAGAGCGTTAGAATACTATTATCAAGCATTAGAAAGAAACCCATCTTTACCTAGTGCATTAAATAATATTGCAGTTATTTATCATTATCGCGGAGAACAAGCTATTGAAAATGGACAATCCGAAATTTCTCAAATTTTATTTGAAAAAGCTTCTGACTATTGGAAAGAAGCAATTAGACTTGCTCCAACTAATTATATCGAAGCCCAAAACTGGTTAAAAATGACTGGCCGT
                 Microspora_sp  ATGCCTAGATCTCAAAGAAATGATAACTTTATCGATAAAACCTTTACAGTTATCGCTGATATTTTGCTTAAAGTTTTGCCGACGTCTCAACGAGAGAAACAAGCTTTTAGTTATTACCGCGATGGTATGTCTGCTCAGGCTGAAGGAGAATATGCGGAAGCATTACAAAATTATTACGAAGCTATGCGACTTGAAATGGATGCTTATGATAGAAGCTACATATTGTATAATATTGGTTTAATTCATACAAGTAATGGAGAGCATGGCCGAGCTTTAGAATATTATTATCAAGCTCTTGAAAGAAATCCTTCATTACCCAGCGCATTAAATAATATCGCTGTGATTTATCATTATCGTGGTGAACAAGCTATTGAAAATGGTCAATCCGAAATTTCACAAATTTTGTTCGAAAAAGCGGCTGACTATTGGAAAGAAGCGATTCGCTTAGCGCCTACTAATTATATTGAAGCACAAAATTGGTTAAAAATGACTGGAAGA
       Mychonastes_homosphaera  ATGCCACGTTCGCAAAGAAACGACAACTTTATCGACAAAACGTTTACAGTTATTGCAGATATTTTATTAAAAGTTCTGCCAACTTCACAACGTGAAAAACAAGCATTTACTTATTACCGTGATGGTATGTCAGCACAAGCAGAAGGAGAATATGCAGAAGCTTTACAGAACTATTACGAAGCTATGCGGTTAGAAGTCGATGCATACGACCGAAGCTACATCCTTTATAATATTGGTTTAATTCATACAAGTAATGGGGAACATGGGCGTGCGTTAGAGTATTATTATCAAGCTTTAGAACGTAACCCATCGTTACCAAGTGCATTAAATAACATTGCGGTAATTTATCACTATCGAGGGGAACAAGCCATTGAAAATGGACAGTCGGAAATCTCGCAACTTTTATTTGAAAAAGCAGCCGACTATTGGAAAGAAGCAATTCGATTAGCACCAACAAACTATATTGAAGCGCAAAACTGGTTAAAGATGACAGGACGT
           Mychonastes_jurisii  ATGCCACGTTCACAAAGAAACGACAACTTTATTGACAAAACATTTACAGTTATTGCTGATATTTTATTAAAAGTTCTACCCACTTCACAACGTGAAAAACAAGCGTTTACGTATTACCGAGATGGCATGTCAGCCCAAGCCGAAGGAGAATATGCTGAAGCTTTACAGAACTATTACGAAGCTATGCGTTTAGAAGTAGATGCTTATGACCGAAGTTATATTTTGTATAATATTGGTTTAATTCATACCAGTAATGGTGAACACGGCCGTGCCTTAGAATATTATTATCAAGCTCTGGAACGTAATCCTTCTTTACCAAGTGCTTTAAATAATATTGCAGTAATTTATCACTATCGAGGTGAACAAGCGATTGAAAATGGTCAGTCAGAAATCTCACAACTTTTATTTGAGAAAGCAGCCGACTATTGGAAAGAAGCTATTCGTTTAGCTCCTACAAATTACATTGAAGCGCAAAACTGGTTAAAAATGACTGGTCGT
           Neochloris_aquatica  ATGCCTCGTTCACAACGAAATGATAATTTTATTGATAAAACTTTTACAGTTATTGCGGATATTTTGTTAAAAGTTCTCCCAACATCTCAAAGAGAAAAACAAGCTTTTATTTACTATAGGGATGGAATGTCCGCTCAAGCTGAAGGGGAGTATGCTGAAGCTCTTCAAAATTATTTTGAAGCAATGAGATTGGAAGTCGATGCATATGACCGAAGCTATATCTTATATAATATTGGTTTAATTCACACCAGTAATGGTGAGCATGGTCGAGCTTTAGAATATTATTATCAAGCTTTAGAAAGAAATCCTTCTTTACCAAGCGCATTAAATAACATTGCTGTTATTTACCATTATCGTGGTGAGCAAGCAATTGAAAATGGTCAATCTGAAATTTCTCAAATTTTATTTGAAAAAGCGGCTGATTATTGGAAAGAAGCTATTCGATTAGCACCAACTAACTATATTGAAGCTCAAAATTGGTTAAAAATGACTGGAAGA
      Oedocladium_carolinianum  ATGCCACGATCTCAAAGGAATGACAATTTTATTGATAAAACCTTTACAGTAGTTGCTGATATTTTATTAAAAATATTACCTACATCCCAACGTGAAAAAAGAGCTTTTGCTTATTATCGAGATGGTATGTCAGCGCAATCAGAAGGTGAGTATGCAGAAGCATTACAAAATTATTATGAAGCAATGCGTTTAGAGGTTGATGCTTATGACAGAAGTTATATTCTTTACAATATTGGACTTATTCATACAAGTAATGGGGAACATGCTAGAGCATTAGAATATTATTATCAAGCTTTAGAAAGAAATCCTTCATTACCGAGTGCTTTAAATAATATAGCAGTAATTTATCATTATCGTGGTGAACAAGCGATTGAAAAAGGTCAAGCCGAGATTTCTCAAATTCTTTTTGATAAAGCAGCGGATTATTGGAAAGAAGCAATTCGTTTAGCACCAACCAATTATATTGAAGCACAAAATTGGTTAAAAATGACAGGTCGT
      Oedogonium_angustistomum  ATGCCACGATCTCAAAGGAATGACAATTTTATTGATAAAACCTTTACAGTAGTTGCTGATATTTTATTAAAAATATTACCTACATCTCAACGTGAAAAAAGAGCTTTTGCTTATTATCGAGACGGTATGTCAGCTCAATCTGAGGGTGAATATGCAGAGGCATTACAAAATTATTATGAAGCTATGCGTTTAGAGATAGATGCTTATGATAGAAGTTATATTCTTTATAATATTGGATTAATTCATACCAGTAATGGAGAACATGCTAGGGCATTAGAATATTATTATCAAGCTTTAGAAAGAAACCCTTCCTTACCGAGTGCTTTAAATAATATAGCTGTAATTTATCATTATCGTGGTGAACAGGCTATTGAAAAAGGTCAAACAGAAATTTCTCAAATTTTGTTTGATAAAGCTGCAGATTATTGGAAAGAAGCTATTCGTTTAGCACCAACAAATTATATTGAAGCACAGAATTGGTTAAAAATGACAGGTCGT
          Oedogonium_cardiacum  ATGCCACGATCTCAAAGGAATGACAATTTTATTGATAAAACCTTTACAGTAGTTGCTGATATTTTATTAAAAATATTACCTACATCTCAGCGTGAAAAAAGAGCATTTGCTTATTATCGAGATGGTATGTCAGCTCAATCTGAAGGTGAATATGCAGAAGCATTACAAAATTATTATGAAGCTATGCGTTTAGAGGTAGATGCTTATGATAGAAGTTATATTCTTTATAATATTGGATTAATTCATACAAGTAACGGAGAACATGCTAGAGCATTAGAATATTATTATCAAGCATTAGAAAGAAATCCTTCCTTACCAAGTGCTTTAAATAATATTGCTGTAATTTACCATTATCGTGGTGAACAAGCGATAGAAAAAGGTCAAGCAGAGATTTCTCAAATTCTTTTTGATAAAGCAGCAGATTACTGGAAAGAAGCTATTCGTTTAGCACCAACAAATTATATTGAAGCACAAAACTGGTTAAAAATGACTGGCCGT
        Oogamochlamys_gigantea  ATGCCTAGAACCCAACGAAATGATAATTTTATCGATAAAACATTTACAGTAGTTGCTGATATTTTATTAAAAGTTTTACCAACGTCTCAACGAGAAAAACAGGCTTTTTCTTATTATCGAAATGGAATGTCAGCACAAGCAGAAGGAGAATATGCTGAAGCATTACAAAATTATTATGAAGCTATGCGATTAGAAATAGATGCTTATGATAGAAGTTATATTCTTTATAATATTGGTCTTATTCATACAAGTAACGGAGAACATGGTCGAGCTTTAGAGTATTATTATCAAGCTTTAGAAAGAAATCCTTCTTTACCTAGTGCTTTAAATAATATAGCAGTTATTTATCATTATCGTGGTGAACAGGCCATCGAAAATGGTCAGTCTGAAATTTCTCAGATATTATTTGAAAAAGCAGCAGATTATTGGAAAGAAGCAATTCGATTAGCTCCTACTAATTATATAGAAGCACAAAACTGGTTGAAAATGACAGGTCGT
        Ourococcus_multisporus  ATGCCACGTTCACAAAGGAACGATAACTTTATTGATAAAACTTTTACAGTTATTGCAGATATTTTATTAAAAGTTTTACCTACATCTCAACGTGAAAAAGAAGCTTTTACGTATTACAGAGACGGAATGTCTGCGCAGGCTGAAGGTGAATACGCAGAAGCGCTTCAAAATTATTTTGAAGCTATGAGATTAGAAGTAGATGCTTATGACCGTAGTTATATTTTATATAACATCGGTTTAATTCATACAAGTAATGGTGAGCATGGACGAGCTTTAGAATATTATTACCAAGCTTTAGAAAGAAACCCTTCATTATCGAGTGCTTTGAATAATATTGCTGTTATTTATCATTATCGTGGAGAACAAGCTATTGAAAATGGTCAATCTGAAATTTCTCAAATTTTATTTGAGAAAGCTGCTGATTATTGGAAAGAAGCTATTCGATTAGCACCCACAAATTACATTGAAGCACAAAATTGGTTAAAAATGACAGGTCGT
         Palmellopsis_texensis  ATGCCAAGAACCCAACGAAATGATAATTTTATTGATAAAACCTTTACGGTGGTTGCTGATATTTTATTAAAAGTTTTACCAACTTCTCAGCGTGAGAAACAAGCCTTTTCTTATTATAGAAATGGTATGTCGGCTCAAGCAGAAGGAGAATATGCTGAAGCCTTGCAAAATTATTATGAAGCTATGCGTTTAGAAATCGATGCTTATGATCGAAGTTATATTCTTTACAATATTGGTCTTATTCATACAAGTAATGGTGAACATGGAAGAGCTTTAGAATACTATTACCAAGCTTTAGAAAGAAATCCTTCTTTACCTAGTGCTTTAAACAATATTGCTGTTATTTACCATTATCGCGGTGAGCAAGCTATTGAAAATAGTCAATCAGAAATTTCTCAAATTCTTTTTGAAAAAGCAGCTGATTATTGGAAAGAAGCTATTAGATTAGCCCCTACAAATTATATTGAAGCGCAAAACTGGTTAAAAATGACGGGTCGC
       Parallela_transversalis  ATGCCTAGATCACAAAGGAATGATAATTTTATAGATAAAACTTTTACTGTTATAGCTGATATTTTACTAAAAGTGTTGCCAACATCCCAGCGAGAAAAGCAAGCTTTTACTTATTATCGAGATGGAATGTCAGCTCAAGCTGAAGGAGAGTATGCAGAAGCTCTTCAAAATTATTACGAAGCTATGAGATTAGAAATCGATGCTTATGACCGAAGTTACATTTTGTACAATATTGGCCTAATTCATACTAGTAATGGTGAGCACGGTAGAGCTTTGGAATACTATTATCAAGCTCTTGAAAGAAATCCATCTTTACCTAGTGCTTTAAATAATATAGCCGTTATCTACCATTACCGTGGAGAACAAGCTATTGAAAATGGACAATCTGAGATTTCTCAAATTTTGTTTGAAAAGGCTGCAGATTATTGGAAAGAAGCAATTCGTCTCGCTCCTACCAATTATATTGAAGCACAAAACTGGTTAAAAATGACTGGAAGA
             Pediastrum_duplex  ATGCCTCGTTCACAAAGGAATGATAACTTTATTGATAAAACTTTTACTGTAATTGCAGATATTTTATTAAAAGTTTTGCCAACTTCTCAACGTGAAAAACAAGCTTTCATTTATTATCGTGATGGAATGTCAGCACAAGCTGAAGGAGAATATGCTGAAGCTTTACAAAATTATTTTGAAGCAATGCGGTTAGAAGTAGATGCATATGATAGAAGTTATATTTTATATAATATTGGATTAATCCATACTAGTAATGGAGAACATGGAAGAGCATTAGAATATTATTACCAAGCTCTTGAAAGAAATCCTTCTCTGCCAAGTGCTTTAAATAATATTGCAGTAATCTACCATTATCGTGGAGAACAAGCAATTGAAAATGGACAATCAGAAATTTCTCAAATTTTATTTGAAAAAGCTGCAGATTATTGGAAAGAAGCCATTAGATTAGCACCAACAAATTATATTGAAGCTCAAAACTGGTTAAAAATGACAGGCCGT
         Phacotus_lenticularis  ATGCCAAGAACTCAAAGAAACGATAATTTTATTGATAAAACATTTACAGTAGTTGCTGATATTTTATTAAAAGTATTACCAACATCTCAACGAGAAAAACAAGCTTTTTCTTATTATCGAAATGGAATGTCAGCTCAAGCTGAAGGTGAATATGCTGAAGCTCTTCAAAATTATTATGAAGCAATGCGTCTTGAAATTGATGCATATGATAGAAGTTATATTCTATACAATATTGGATTAATCCATACAAGTAATGGTGAACATGGCCGAGCTTTAGAGTATTATTATCAAGCGCTTGAACGAAATCCTTCGCTATCAAGTGCTTTAAATAATATTGCAGTTATTTATCATTACCGTGGTGAACAAGCAATTGAAAATGGTCAATCAGAAATTTCTCAAATTCTTTTTGAAAAAGCAGCTGATTACTGGAAAGAAGCTATCCGTTTAGCTCCAACAAATTATATTGAAGCTCAAAACTGGTTAAAAATGACTGGTAGA
            Pleodorina_starrii  ATGCCAAGAACTCAACGAAATGATAATTTTATCGATAAAACTTTTACCGTTGTGGCGGATATTTTATTAAAAGTATTACCTACTTCTCAGCGTGAAAAACAAGCTTTTTCTTATTACCGAAATGGCATGTCAGCCCAAGCAGAAGGTGAATATGCAGAAGCTTTACAAAATTACTATGAAGCTATGCGATTAGAAGTAGATGCTTACGATAGAAGTTATATTCTTTATAATATAGGTTTAATACATACTAGTAATGGTGAGCATGGTCGAGCATTAGAATATTATTATCAAGCATTAGAACGAAATCCTTCTCTTTCAAGCGCTTTAAATAATATTGCTGTGATTTACCACTATCGTGGTGAACAAGCAATTGAAAATGGTCAATCTGAAATTTCACAAATACTTTTTGAAAAAGCAGCAGATTATTGGAAAGAAGCTATTCGTTTAGCGCCAACTAATTATATCGAAGCTTTAAATTGGTTAAAAATGACAGGACGT
        Protosiphon_botryoides  ATGCCACGTACACAAAGAAACGATAACTTTATTGATAAAACGTTTACTGTTGTAGCTGATATTTTATTAAAAGTTTTACCTACTTCTCAACGAGAAAAACAAGCTTTTTCTTACTATAGAAATGGTATGTCAGCACAAGCTGAAGGTGAGTATGCTGAAGCATTACAAAACTATTATGAAGCTATGCGTTTAGAAATTGATGCATATGACCGTAGTTATGTGTTGTATAATATTGGTTTAATTCATACTAGTAATGGTGAACATGGTAGAGCTTTAGAATATTACTATCAAGCATTAGAACGTAATCCTTCTTTACCAAGTGCTTTAAATAATATTGCAGTTATTTATCATTATCGCGGAGAACAAGCTATTGAAAATGGACAATCCGAGATTTCTCAAATTTTATTTGAAAAAGCTGCAGATTATTGGAAAGAAGCTATTCGTTTAGCACCTACTAACTATATTGAAGCTCAAAACTGGTTAAAAATGACAGGACGT
Pseudomuriella_schumacherensis  ATGCCTCGATCGCAAAGAAATGACAATTTTATTGATAAAACTTTTACAGTAATTGCAGACATTTTATTAAAAGTTTTACCCACTTCGCAGCGTGAAAAACAAGCTTTTACATATTATCGTGACGGCATGTCAGCGCAAGCTGAAGGAGAATATGCTGAAGCACTTCAAAATTATTACGAAGCAATGCGCTTAGAAGTAGATGCTTATGATCGAAGTTATATTCTTTATAATATTGGCTTAATTCACACAAGTAATGGAGAACACGGCCGCGCATTAGAATATTATTATCAAGCATTAGAAAGAAATCCTTCTTTACCTAGTGCATTAAATAATATAGCTGTTATTTATCATTATCGTGGAGAGCAAGCCATCGAAAATGGTCAATCAGAAATTTCTAGAATTCTTTTTGAAAAAGCTGCTGATTATTGGAAAGAAGCAATTAGATTAGCTCCTACTAATTATATTGAAGCTCAAAACTGGTTAAAAATGACCGGGCGT
            Rotundella_rotunda  ATGCCTCGCTCACAAAGAAATGATAATTTCATTGATAAAACTTTTACCGTAATTGCTGATATTTTGCTAAAAGTTCTACCAACTTCACAACGTGAAAAACAAGCCTTTACTTATTATAGAGATGGCATGTCCGCACAGGCTGAAGGTGAATATGCAGAAGCCCTTCAAAATTATTTTGAAGCAATGCGACTTGAAGTTGATGCTTATGATAGAAGTTATATTCTATATAATATTGGATTAATCCATACAAGTAATGGTGAACACGGTCGCGCTTTAGAATACTATTATCAAGCTTTAGAAAGAAATCCTTCTTTATCAAGTGCTTTAAATAATATTGCAGTAATCTATCATTACCGTGGCGAACAAGCTATTGAAAATAGTCAACCAGAAATTTCTCAAATTTTATTTGAAAAAGCAGCGGATTATTGGAAAGAAGCCATTCGCTTAGCCCCAACAAATTATATTGAGGCACAAAACTGGTTAAAAATGACAGGACGT
          Scenedesmus_obliquus  ATGCCTCGTTCTCAACGAAATGATAACTTTATTGATAAAACATTTACAGTAATTGCTGATATTTTATTAAAAGTCTTGCCGACTTCTCAACGTGAAAAACAAGCTTTTACCTATTATCGTGATGGTATGTCTGCACAAGCAGAAGGAGAATATGCAGAAGCACTTCAAAATTATTATGAAGCTATGCGTTTAGAAGTTGATGCTTATGATCGTAGTTATATTTTATATAATATTGGATTAATTCATACAAGTAATGGTGAACATGGTCGAGCATTAGAATATTATTATCAAGCTTTGGAAAGAAATCCTTCTTTACCAAGTGCTTTAAACAATATTGCTGTGATTTATCACTACAGAGGTGAGCAAGCAATTGAAAATGGACAGTCTGAAATTTCTCAAATTTTGTTTGAAAAAGCAGCAGATTATTGGAAAGAAGCTATTCGTTTAGCTCCAACAAATTATATTGAAGCTCAAAACTGGTTAAAAATGACTGGTCGT
        Schizomeris_leibleinii  ATGCCAAGATCTCAACGTAATGATAATTTTATTGATAAAACATTTACTGTTGTTGCTGATATTTTGTTAAAAGTTTTACCAACTTCACAAAGAGAAAAACAAGCTTTTGCTTATTATCGAGATGGTATGTCAGCTCAATCTGAAGGAGAATATGCAGAAGCGCTTCAAAATTATTATGAAGCAATGCGATTAGAAGTGGATGCTTATGATAGAAGTTATATATTATATAATATTGGTTTGATACATACAAGTAATGGTGAACATGCTCGAGCCTTGGAATATTATTATCAAGCTTTAGAAAGAAATCCTTCTTTACCTAGTGCGTTAAATAACATTGCTGTTATTTATCACTATCGTGGAGAACAAGCTATTGAAAAAGGTCAAGCTGAAATATCAAGTTTACTTTTTGATAAAGCTGCCGATTATTGGAAAGAAGCTATTCGTTTAGCTCCTACAAATTATATTGAAGCACAAAATTGGTTAAAAATGACAGGTCGT
        Spermatozopsis_similis  ATGCCAAGATCGCAACGTAACGATAATTTTATTGATAAAACTTTTACAGTTATTGCTGATATTTTATTAACTGTATTACCAACATCACAACGTGAAAAACAAGCGTTTAGTTATTATCGTGATGGAATGTCTGCTCAAGCTGAAGGCGAATATGCTGAAGCTTTACAAAATTATTATGAAGCAATGCGTTTAGAAACAGATGCATATGACCGTAGTTATATTTTATATAATATTGGTTTAATTCATACTAGTAATGGTGAACATGGCCGTGCACTAGAATATTATTACCAAGCTTTAGAACGTAATCCTTCATTACCGAGTGCTTTAAATAATATTGCTGTAATTTATCATTATCGTGGTGAACAAGCGATTGAAAATGGTCAATCAGAAATTTCTCAAATTTTATTTGAAAAAGCAGCTGATTATTGGAAAGAAGCAATCCGTCTAGCTCCAACAAACTATATTGAAGCGCAAAATTGGTTAAAAATGACAGGTCGC
      Stigeoclonium_helveticum  ATGCCAAGATCTCAACGTAACGATAATTTTATTGATAAGACCTTTACCGTAGTCGCAGATATTTTATTAAAAGTTTTACCTACTTCACAAAGAGAAAAAAGAGCTTTTGCTTACTATAGAGATGGAATGTCAGCACAGTCAGAAGGCGAATATGCAGAAGCGCTTCAAAATTATTATGAAGCAATGCGCTTAGAAGTGGATGCTTATGACCGTAGTTATATATTATATAATATTGGTTTGATTCATACAAGTAATGGTGAACATGCTCGCGCATTAGAATATTATTATCAAGCTTTAGAAAGAAATCCGTCTCTTCCTAGTGCATTAAATAATATTGCAGTTATTTATCATTATCGTGGCGAACAAGCTATTGAAAAAGGTCAAGCTGAAATTTCAAGTCTACTTTTTGATAAAGCAGCTGATTATTGGAAAGAAGCGATTCGTTTAGCTCCTACAAATTATATTGAAGCTCAAAACTGGTTAAAAATGACAGGTCGT
    Treubaria_triappendiculata  ATGCCTAGATCACAAAGGAACGACAATTTTATTGATAAAACATTTACAGTTGTAGCTGATATTTTATTAAAAATATTACCTACATCACAAAGAGAAAAACAAGCTTTTACATATTATAGAGATGGTATGTCTGCACAAGCTGAAGGAGAATATGCTGAAGCTTTACAAAATTATTATGAAGCTATGCGTTTAGAAATAGATGCATATGATAGGAGTTATATTTTATATAATATCGGCTTAATTCATACTAGTAATGGGGAACATGGACGAGCTTTAGAATATTATTATCAAGCATTAGAAAGAAATCCTTCTTTGCCTAGTGCTTTAAATAATATTGCAGTTATTTATCATTATCGTGGTGAACAAGCTATCGAAAGTGGTCAATCCGAAATTTCTCAGTTATTATTTGAAAAAGCCGCGGATTATTGGAAAGAAGCTATACGTTTAGCACCTACTAATTATATTGAAGCTCAAAATTGGTTAAAAATGACGGGACGA
            Trochiscia_hystrix  ATGCCTAGATCACAAAGAAACGATAATTTTATTGATAAAACATTTACAGTTGTAGCGGACATTTTATTAAAAATATTACCCACTTCACAAAGAGAAAAACAAGCTTTTACATATTATAGGGATGGCATGTCTGCTCAAGCTGAAGGAGAATATGCTGAAGCTTTACAAAATTATTATGAAGCTATGCGTTTAGAAATAGATGCATATGATAGAAGTTATATTTTATATAATATTGGTCTAATTCATACTAGTAACGGTGAACATGGAAGAGCTTTAGAATATTATTACCAAGCGTTAGAAAGAAATCCTTCTTTACCTAGTGCATTAAATAATATTGCAGTTATTTATCACTATCGTGGCGAACAAGCAATAGAAAGTGGTCAATCTGAAATTTCTCAGTTATTATTTGAAAAAGCAGCAGATTATTGGAAAGAAGCTATTCGTTTAGCACCCACTAATTATATTGAAGCTCAAAATTGGTTAAAAATGACAGGTCGA
                    Uronema_sp  ATGCCAAGATCTCAACGTAATGATAATTTTATTGATAAAACTTTTACTGTTGTAGCTGATATTTTATTAAAGGTTTTACCTACTTCCCAACGAGAAAAAAGAGCTTTTGCTTATTATCGTGATGGTATGTCTGCTCAATCAGAAGGTGAATATGCTGAAGCACTTCAGAATTATTATGAAGCAATGCGTTTAGAAGTAGATGCTTATGATCGTAGCTATATTTTATATAATATTGGATTAATCCATACGAGTAATGGTGAACATGCGCGTGCATTAGAATATTATTATCAAGCCTTAGAAAGAAATCCTTCTCTTCCAAGTGCTCTAAATAATATAGCAGTTATTTATCATTATCGTGGTGAACAGGCCATTGAAAAAGGTCAAGCTGAAATTTCAAGTTTACTTTTTGATAAAGCTGCAGATTATTGGAAAGAAGCTATTCGTTTAGCTCCAACAAATTATATTGAAGCACAAAATTGGTTAAAAATGACTGGTCGT
                Volvox_carteri  ATGCCAAGAACTCAACGAAATGATAATTTTATTGATAAAACTTTTACCGTTGTCGCGGATATTTTATTAAAAGTATTACCTACATCTCAGCGTGAAAAACAAGCTTTTTCTTATTACCGAAATGGCATGTCAGCTCAAGCAGAAGGCGAATATGCAGAAGCTTTACAAAATTACTATGAAGCTATGCGATTAGAAGTAGATGCTTACGATAGAAGTTATATACTTTATAATATAGGTTTAATACATACTAGTAATGGTGAGCATGGTCGAGCATTAGAGTATTATTATCAAGCATTAGAACGAAATCCTTCTCTTTCTAGCGCTTTAAATAATATTGCTGTGATTTACCACTATCGTGGTGAACAAGCAATTGAAAATGGTCAATCTGAAATTTCACAAATACTCTTTGAAAAAGCAGCAGATTATTGGAAAGAAGCAATTCGTTTAGCGCCAACAAATTATATCGAAGCTTTAAATTGGTTAAAAATGACGGGACGT

    ;
end;


begin mrbayes;
    charset firstsecond = 1-.\3 2-.\3;
    charset third = 3-.\3;
    partition mine = 2: firstsecond, third;
    set partition=mine autoclose=yes;
    lset applyto=(all) nst=6 ngammacat=4 rates=invgamma;
    prset applyto=(all) statefreqpr=dirichlet(1) ratepr=variable pinvarpr=uniform(0,1) brlenspr=Unconstrained:GammaDir(1.0,0.1,1.0,1.0) shapepr=exponential(1.0);
    unlink shape=(all) statefreq=(all) revmat=(all);
    mcmc ngen=6250000 samplefreq=500 printfreq=1000 starttree=random nruns=2 nchains=2 savebrlens=yes filename=ycf3;
    sump relburnin=yes burninfrac=0.2;
    sumt relburnin=yes burninfrac=0.2;
end;
