# Supplementary material for: Order, please! Uncertainty in the ordinal-level classification of Chlorophyceae
Source: PeerJ. 2019 May 15;7:e6899. doi: 10.7717/peerj.6899 (PMC6525593; doi:10.7717/peerj.6899)
Supplement: Supplemental Information 1 — This compressed folder contains untrimmed, masked alignments for individual chloroplast genes (subfolder nexus), as well as trimmed alignments with appropriate analysis blocks and the consensus trees resulting from these single-gene and concatenated analyses (MrBayes subfolders). Supplementary methods with associated references are included in the SupplementaryMethods.txt file. SVDquartets, BaliPhy, PhyloBayes and RAxML analysis files are in separate subfolders, with their respective resulting tree files. Files associated with MrBayes analysis of the 1st and 2nd positions and the analysis of the 3rd positions are placed in the subfolders 1st_and_2nd_positions_only and 3rd_positions_only, respectively. The 18Splastid_combined subfolder contains the MrBayes analysis materials (alignment and consensus tree) for the analysis including nucleotide plastid data as well as 18S nucleotide data. Documentation, trees and scripts used to create Fig. 3 are included in the “Figure3” subfolder, and documentation for and full results of Treespace analyses are in the “Treespace” subfolder. The results of the AU topology tests are included in a Word document. [file peerj-07-6899-s008.zip › supplementary_alignments_trees/mrbayes_nt_alignments_trees/psbL-stripped.nex]

#nexus

begin data;
    dimensions ntax=68 nchar=111;
    format datatype=dna gap=-;
    matrix
                 Ankyra_judayi  GCTAGACCTAATCCCAACAAACAAGTTGTTGAATTAAATCGTACTAGTCTTTATTGGGGACTATTATTAATTTTTGTTTTAGCAGTGTTATTCTCTAGTTATGTATTTAAC
        Atractomorpha_echinata  GCTAGACCTAATCCCAACAAACAAGTTGTTGAATTAAATCGTACTAGTCTTTATTGGGGACTATTATTAATTTTTGTGTTAGCAGTTTTATTTTCAAGTTATGTATTTAAT
      Borodinellopsis_texensis  GCTAGACCAAACCCAAATAAACAAGTTGTTGAATTAAACCGTACTAGTCTTTATTTTGGACTTTTATTAATTTTTGTTTTAGCAGTTTTATTTTCAAGCTATATTTTTAAC
          Bracteacoccus_aerius  GCTAGACCTAATCCCAATAAACAAGTTGTTGAATTAAATCGTACTAGTCTTTATTGGGGACTATTATTAATTTTTGTATTAGCTGTATTATTTTCAAGCTATATTTTTAAC
       Bracteacoccus_giganteus  GCTAGACCTAATCCCAATAAACAAGTTGTTGAATTAAATCGTACTAGTCTTTATTGGGGACTATTATTAATTTTTGTGTTAGCTGTATTATTTTCAAGCTATATTTTTAAC
           Bracteacoccus_minor  GCTAGACCTAATCCCAATAAACAAGTTGTTGAATTAAACCGTACTAGTCTTTATTGGGGACTATTATTAATTTTCGTATTAGCTGTATTATTTTCGAGCTATATTTTTAAC
         Carteria_cerasiformis  GTTAGACCTAATCCCAATAAACAAGCAGTTGAATTAAATCGTACGAGTCTTTATTGGGGACTCCTTTTAATTTTTGTTTTAGCCGTTTTATTCTCAAGCTATATTTTCAAC
           Carteria_sp_SAG_8_5  GCTAGACCAAATCCTAATAAACAAGTAGTAGAATTAAACCGTACTAGTCTATATTGGGGACTTTTATTAATTTTCGTTTTAGCTGTACTGTTTTCTAGTTATATTTTTAAC
      Chaetopeltis_orbicularis  GCTCGTCCAAACCCTAACAAACAAGTTGTTGAATTAAACCGTACAAGTCTTTATTGGGGATTATTGTTAATTTTTGTTTTAGCTGTATTATTTTCTAGCTATATCTTTAAC
     Characiochloris_acuminata  GCTAGACCAAATCCTAATAAACAAGTAGTAGAATTAAACCGTACAAGTCTTTACTGGGGATTACTTTTAATTTTCGTATTAGCTGTATTATTTTCTAGTTATATTTTCAAC
       Chlamydomonas_applanata  GCTAGACCGAATCCAAATAAACAAGTAGTTGAACTAAACCGTACAAGTCTATATTGGGGTTTATTATTAATTTTCGTATTAGCAGTTTTATTCTCTAGTTACATTTTCAAC
         Chlamydomonas_nivalis  GCTAGACCAAATCCAAATAAACAAAGCGTTGAACTTAATCGTACAAGTCTATATTGGGGATTATTATTAATTTTTGTATTAGCTGTATTATTTAGCAGCTACATTTTTAAC
        Chlamydomonas_peterfii  GTTAGACCAAATCCAAATAAACAAGCTGTTGAATTAAACCGTACTAGCTTATACTGGGGTTTATTACTAATTTTCGTATTAGCTGTTTTATTCTCAAGTTACATCTTTAAC
     Chlamydomonas_reinhardtii  GCTAGACCAAATCCAAATAAACAAGTTGTAGAATTAAACCGTACTAGTTTATACTGGGGTTTACTTTTAATTTTCGTATTAGCTGTTCTTTTCTCTAGTTATATCTTTAAC
         Chlorococcum_tatrense  GCTAGACCTAATCCAAATAAACAAGTAGTTGAATTAAACCGTACAAGTCTATATTGGGGACTTTTATTAATTTTCGTATTAGCAGTTTTATTCTCTAGTTATATTTTTAAC
       Chlorogonium_capillatum  GCTAGACCAAATCCTAACAAACAAGTAGTTGAATTAAACCGTACAAGTCTATACTTTGGACTTTTATTAATTTTTGTATTAGCAGTTTTATTCTCTAGTTACATTTTCAAT
         Chloromonas_perforata  GCTAGACCTAATCCAAATAAACAAGTAGTTGAATTAAACCGTACAAGTCTATATTGGGGACTTTTATTAATTTTCGTATTAGCAGTTTTATTCTCTAGTTATATTTTTAAC
           Chloromonas_radiata  GCTAGACCAAATCCAAATAAACAAGTTGTCGAACTTAACCGTACTAGTCTGTATTGGGGACTATTATTAATTTTTGTATTGGCTGTATTATTCTCTAGTTATATTTTTAAT
             Chloromonas_rosae  GCTAGACCAAATCCTAATAAACAAAGTGTTGAATTAAATCGTAGTAGTCTATATTGGGGATTATTATTAATTTTTGTATTAGCTGTATTATTTAGCAGCTACATATTTAAC
       Chlorosarcinopsis_eremi  GCAAGACCTAATCCAAACAAACAAACAGTTGAATTAAACCGTACAAGTTTATACTGGGGATTATTATTAATCTTTGTTTTAGCAGTTTTATTCTCTAGTTATATTTTCAAC
        Chlorotetraedron_incus  GCTAGACCTAATCCCAATAAACAAGTTGTTGAACTTAACCGTACTAGTCTTTATTGGGGACTATTATTAATTTTTGTATTAGCAGTTTTATTCTCTAGTTATATTTTCAAC
    Chromochloris_zofingiensis  GCTAGACCTAATCCCAATAAACAAGTTGTTGAACTAAATCGTACTAGTCTTTATTGGGGACTATTATTAATTTTTGTATTAGCTGTATTATTTTCAAGCTATATTTTCAAT
       Cylindrocapsa_geminella  GCTAAACCTAATCCTAACAAACAAGTTGTAGAATTGAACCGTACGAGTTTATATTGGGGGCTTTTATTGATTTTTGTTTTAGCAGTTTTATTCTCTAGTTATATTTTTAAT
         Desmotetra_stigmatica  GCTAGACCAAATCCTAACAAACAAGTTGTAGAATTAAACCGTACAAGTTTATTTTGGGGATTATTATTAATTTTTGTTTTAGCAGTTCTGTTCTCAAGCTATATTTTTAAC
        Dictyochloris_fragrans  GCTAGACCTAATCCCAATAAACAAGTTGTTGAATTAAACCGTACTAGTCTTTATTGGGGACTATTACTGATTTTTGTTTTAGCTGTATTATTTTCAAGTTATATCTTTAAC
             Dunaliella_salina  GCTAGACCAAATCCAAATAAACAAGTAGTTGAATTAAACCGTTCAAGTCTATATTGGGGACTTTTATTAATTTTCGTTTTAGCTGTTTTATTCTCTAGTTACATTTTTAAC
          Elakatothrix_viridis  GCTAGACCTAATCCTAATAAACAAGTTGTGGAATTAAATCGTACAAGTCTTTATTGGGGACTTTTATTAATTTTTGTTTTAGCAGTATTATTTTCTAGTTATATTTTTAAC
         Floydiella_terrestris  GCTCGACCAAACCCTAATAAACAAGTTGTTGAATTAAATCGTACAAGTCTTTACTGGGGATTATTATTAATTTTCGTTTTAGCTGTTTTATTCTCTAGCTACGTATTTAAC
       Follicularia_botryoides  GCTAGACCAAATCCCAATAAACAAGTTGTTGAATTAAACCGTACTAGTCTTTATTGGGGACTACTATTAATTTTCGTATTAGCTGTACTATTCTCAAGCTACGTATTTAAC
       Golenkinia_longispicula  GCTAGACCTAATCCCAATAAACAAGTTGTTGAATTAAATCGTACTAGTCTTTATTGGGGACTATTGTTAATTTTTGTTTTAGCGGTTCTTTTCTCATCATATATTTTTAAT
              Gonium_pectorale  GCTAGACCAAATCCAAATAAACAAGTTGTTGAATTAAACCGTACAAGTTTATACTGGGGTTTACTTTTAATTTTCGTATTAGCTGTTCTTTTCTCTAGTTATATCTTTAAC
       Haematococcus_lacustris  GCTAGACCAAATCCAAATAAACAAGTAGTAGAATTAAACCGTACAAGTCTATATTTTGGACTTTTATTAATTTTCGTTTTAGCAGTGTTATTTTCTAGTTACATTTTTAAT
            Hafniomonas_laevis  GCTAGACCAAACCCAAACAAACAAGTTGTAGAATTAAACCGTACTAGTCTTTACTGGGGTTTATTATTAATTTTCGTATTAGCTGTTTTATTCAGTAGCTACATTTTCAAC
          Hariotina_reticulata  GCTAGACCTAATCCCAATAAACAAGTTGTAGAATTAAACCGTACTAGTCTTTATTGGGGACTATTATTAATTTTTGTATTGGCTGTTCTATTTTCATCTTATGTGTTCAAT
                 Jenufa_minuta  GCTAGACCTAATCCCAATAAACAAGTTGTTGAATTAAATCGTACTAGTCTTTATTGGGGACTATTGTTAATTTTCGTATTAGCAGTCCTTTTTTCAAGTTATATTTTTAAT
              Jenufa_perforata  GCTAGACCTAATCCTAATAAACAAGTTGTTGAGTTAAATCGTACTAGTCTTTATTGGGGACTTTTGCTAATTTTCGTTTTAGCTGTTCTTTTCTCAAGTTATATTTTTAAC
          Kirchneriella_aperta  GCAAGACCTAATCCAAATAAGCAAGTTGTTGAATTAAACCGTACAAGTCTTTACTGGGGACTTTTATTAATTTTTGTTTTAGCTGTATTATTCTCAAGTTATATTTTTAAC
      Koshicola_spirodelophila  TCGCGCCCAAATCCAAATAAACAAGTTGTTGAATTAAATCGAACAAGTTTATATTGGGGCTTACTTCTAATTTTCGTTTTAGCGGTACTTTTTTCTTCATATATTTTCAAT
           Lobochlamys_culleus  GCTAGACCTAATCCTAATAAACAAGTTGTAGAATTAAACCGTACTAGTTTATATTGGGGACTATTATTAATTTTTGTATTAGCAGTTCTTTTTTCAAGTTATATTTTTAAC
            Lobochlamys_segnis  GCTAGACCTAATCCTAATAAACAAGTTGTAGAATTAAACCGTACTAGTCTATATTGGGGACTATTATTAATTTTTGTATTAGCAGTTCTTTTTTCAAGTTATATTTTTAAC
           Microglena_monadina  GCTAGACCAAACCCAAATAAACAAAGTGTAGAATTAAACCGTACAAGTCTATATTTCGGACTATTATTAATTTTTGTTTTAGCTGTTTTATTTTCAAGTTATATTTTTAAC
                 Microspora_sp  GCTAGACCAAATCCCAATAAACAAGTTGTTGAATTAAATCGTACTAGTCTTTATTGGGGACTATTACTGATTTTTGTACTAGCTGTTTTATTTTCAAGTTATGTTTTTAAT
       Mychonastes_homosphaera  GCTAGACCAAATCCAAACAAACAAGTCGTAGAACTAAACCGTACAAGTCTTTACTGGGGATTATTATTAATCTTCGTTTTAGCAGTTCTATTCTCAAGCTACATTTTCAAC
           Mychonastes_jurisii  GCTAGACCAAATCCAAATAAACAAGTCGTAGAACTAAACCGTACAAGTCTTTACTGGGGATTATTATTAATTTTCGTCCTAGCAGTTCTATTCTCAAGCTACATTTTCAAC
           Neochloris_aquatica  GCTAGACCAAATCCCAATAAACAAGTTGTTGAATTAAACCGTACTAGTCTTTATTGGGGACTATTACTAATTTTCGTATTGGCGGTTTTATTCTCTAGTTATATTTTCAAT
      Oedocladium_carolinianum  TCTCGTCCAAATCCTAATAAACAAGTTGTAGAATTAAACCGTACTAGTCTTTATTGGGGCTTATTGCTAATTTTTGTATTAGCTGTTTTATTTTCAAGCTATATTTTCAAT
      Oedogonium_angustistomum  TCTCGTCCAAATCCTAATAAACAAGTTGTAGAATTAAATCGTACTAGTCTTTATTGGGGCTTATTGCTAATTTTTGTATTAGCTGTTTTATTTTCAAGCTATATTTTCAAT
          Oedogonium_cardiacum  TCTCGTCCAAATCCTAATAAACAAGTAGTAGAATTAAATCGTACTAGTCTTTATTGGGGCTTATTGCTAATTTTCGTATTAGCTGTTTTATTTTCAAGCTATATCTTCAAT
        Oogamochlamys_gigantea  GCTAGACCAAATCCTAACAAACAAGTTGTTGAATTAAATCGTACAAGTCTGTATTGGGGACTATTATTAATTTTTGTATTAGCTGTTCTTTTCTCAAGCTATATTTTTAAC
        Ourococcus_multisporus  GCAAGACCTAACCCAAATAAACAAGTTGTTGAATTAAACCGTACTAGTCTTTACTGGGGACTATTATTAATTTTCGTATTAGCTGTATTATTCTCTAGTTATATTTTCAAC
         Palmellopsis_texensis  GCAAGACCAAACCCGAATAAACAAGTTGTTGAGTTAAATCGTACTAGTCTATATTGGGGACTTTTATTAATTTTTGTATTAGCCGTTCTTTTTTCTAGCTATATTTTTAAC
       Parallela_transversalis  GCTAGACCTAATCCCAATAAACAAGTTGTTGAATTAAACCGTACTAGTCTTTATTGGGGACTATTACTGATTTTCGTGCTAGCGGTTTTATTCTCAAGTTACGTGTTTAAC
             Pediastrum_duplex  GCTAGACCTAATCCCAATAAACAAGTTGTTGAACTTAACCGTACTAGTCTTTATTGGGGACTATTACTAATCTTTGTATTAGCTGTTTTATTTTCAAGTTATATTTTCAAC
         Phacotus_lenticularis  GCTAGACCAAATCCAAATAAACAAGTTGTTGAATTAAACCGTACAAGTCTTTACTGGGGACTTTTATTAATTTTCGTATTAGCAGTTTTATTCTCTAGTTATATCTTTAAC
            Pleodorina_starrii  GCTAGACCAAATCCAAATAAACAAGTTGTTGAATTAAACCGTACGAGTTTATACTGGGGTTTACTTTTAATTTTCGTATTAGCTGTTCTTTTCTCTAGCTATATCTTTAAT
        Protosiphon_botryoides  GCTAGACCTAATCCAAACAAACAAGTAGTAGAATTAAACCGTACAAGTTTATATTGGGGACTTTTATTAATCTTCGTTTTAGCAGTTTTATTCTCAAGCTACATCTTTAAC
Pseudomuriella_schumacherensis  GCTAGACCTAATCCCAACAAACAAGTTGTTGAACTAAACCGTACTAGTCTTTACTGGGGACTATTATTAATTTTCGTATTAGCTGTATTATTTTCAAGCTATATTTTTAAC
            Rotundella_rotunda  GCTAGATCTAATCCCAACAAACAAAGCGTTGAATTAAACCGTACTAGTCTTTATTGGGGACTATTATTAATTTTTGTATTAGCTGTACTATTCTCTAGTTACATTTTTAAC
          Scenedesmus_obliquus  GCTAGACCTAATCCCAATAAACAAGTTGTAGAATTAAACCGTACTAGTCTTTATTGGGGACTATTATTAATTTTTGTTTTGGCTGTTCTTTTCTCTTCTTATATTTTCAAC
        Schizomeris_leibleinii  TCAAGACCAAATCCTAATAAACAAGTTGTAGAATTAAACCGTACAAGTCTTTATTGGGGATTATTATTAATTTTTGTTTTAGCAGTATTATTTTCAAGTTATGTATTTAAC
        Spermatozopsis_similis  GCTAGACCGAATCCTAACAAACAAGTTGTTGAATTAAACCGTACTAGTCTGTACTGGGGACTATTATTAATCTTTGTTTTAGCAGTATTATTTTCTAGTTACATTTTCAAC
     Stephanosphaera_pluvialis  ACTAGACCAAATCCAAATAAACAAGTTGTTGAATTAAACCGTACAAGTCTATATTGGGGATTATTATTAATTTTCGTTTTAGCTGTTCTATTCTCTAGTTATATTTTTAAC
      Stigeoclonium_helveticum  TCAAGACCAAACCCAAATAAACAAGTAGTAGAATTAAACAGAACTAGTCTTTTCTGGGGATTATTACTAATTTTTGTATTAGCTGTATTATTTTCAAGCTATATATTCAAC
    Treubaria_triappendiculata  GCTAGACCAAATCCAAATAAACAAGTTGTAGAATTAAATCGTACAAGCTTATATTGGGGACTTTTACTTATTTTCGTATTAGCTGTTTTATTCTCTAGTTATATTTTCAAT
            Trochiscia_hystrix  GCTAGACCAAATCCGAATAAACAAGTTGTAGAATTAAATCGTACAAGCTTATATTGGGGACTTTTACTTATTTTCGTATTAGCAGTTTTATTTTCTAGTTATATTTTCAAT
                    Uronema_sp  GAAAGACCAAACCCAAATAAACAAGTAGTAGAATTAAATAGAACAAGTCTTTATTGGGGTTTATTATTAATTTTTGTTTTAGCTGTTCTTTTTTCAAGTTATGTATTTAAT
                Volvox_carteri  GCTAGACCAAATCCAAATAAACAAGTTGTTGAATTAAACCGTACAAGTTTATACTGGGGTTTACTTTTAATTTTCGTATTAGCTGTTCTTTTCTCAAGCTATATCTTTAAC
            Carteria_crucifera  GTAAGACCAAATCCCAATAAACAAAATGTTGAATTAAACCGTACGAGTCTTTATTGGGGACTCCTATTAATTTTTGTTTTAGCTGTTTTATTTTCAAGTTATATTTTTAAC

    ;
end;


begin mrbayes;
    charset firstsecond = 1-.\3 2-.\3;
    charset third = 3-.\3;
    partition mine = 2: firstsecond, third;
    set partition=mine autoclose=yes;
    lset applyto=(all) nst=6 ngammacat=4 rates=invgamma;
    prset applyto=(all) statefreqpr=dirichlet(1) ratepr=variable pinvarpr=uniform(0,1) brlenspr=Unconstrained:GammaDir(1.0,0.1,1.0,1.0) shapepr=exponential(1.0);
    unlink shape=(all) statefreq=(all) revmat=(all);
    mcmc ngen=6250000 samplefreq=500 printfreq=1000 starttree=random nruns=2 nchains=2 savebrlens=yes filename=psbL;
    sump relburnin=yes burninfrac=0.2;
    sumt relburnin=yes burninfrac=0.2;
end;
