# Supplementary material for: Order, please! Uncertainty in the ordinal-level classification of Chlorophyceae
Source: PeerJ. 2019 May 15;7:e6899. doi: 10.7717/peerj.6899 (PMC6525593; doi:10.7717/peerj.6899)
Supplement: Supplemental Information 1 — This compressed folder contains untrimmed, masked alignments for individual chloroplast genes (subfolder nexus), as well as trimmed alignments with appropriate analysis blocks and the consensus trees resulting from these single-gene and concatenated analyses (MrBayes subfolders). Supplementary methods with associated references are included in the SupplementaryMethods.txt file. SVDquartets, BaliPhy, PhyloBayes and RAxML analysis files are in separate subfolders, with their respective resulting tree files. Files associated with MrBayes analysis of the 1st and 2nd positions and the analysis of the 3rd positions are placed in the subfolders 1st_and_2nd_positions_only and 3rd_positions_only, respectively. The 18Splastid_combined subfolder contains the MrBayes analysis materials (alignment and consensus tree) for the analysis including nucleotide plastid data as well as 18S nucleotide data. Documentation, trees and scripts used to create Fig. 3 are included in the “Figure3” subfolder, and documentation for and full results of Treespace analyses are in the “Treespace” subfolder. The results of the AU topology tests are included in a Word document. [file peerj-07-6899-s008.zip › supplementary_alignments_trees/mrbayes_nt_alignments_trees/rps12-stripped.nex]

#nexus

begin data;
    dimensions ntax=68 nchar=360;
    format datatype=dna gap=-;
    matrix
                 Ankyra_judayi  ATGCCTACTATTCAGCAGTTAATTCGCTCTGCGAGAAAAGAAGTTTTTAATAAAAAAAAAGCACCTGCTTTAAAATCATGTCCTCAAAGAAGAGGTATTTGTTTACGAGTTTATACAATTACACCAAAAAAACCAAATTCAGCTTTACGAAAAGTAGCTCGAGTTCGTTTAACTTCAGGTTTTGAGGTGACAGCTTATATTCCAGGTATTGGACATAATTTACAGGAACACGCAGTAGTTTTAGTTCGTGGTGGACGTGTAAAAGATTTACCTGGTGTTCGTTATCATATTGTTCGTGGTGCTTTAGATACAGCGGGTGTAAAAAATAGAGTTCAAGGTCGTTCAAAATATGGAGTTAAA
        Atractomorpha_echinata  ATGCCTACTATCCAACAACTAATTCGTTCTGCGCGAAAAGAAGTTTTTAATAAAAAAAAAGCCCCTGCTTTAAAATCATGTCCTCAAAGAAGAGGTATTTGCCTACGAGTGTATACCATTACACCTAAAAAACCAAATTCTGCTTTACGAAAAGTAGCTCGAGTTCGTTTAACTTCCGGTTTTGAGGTAACCGCTTATATTCCAGGTATTGGGCATAATTTACAAGAACATGCAGTTGTCTTAGTTCGTGGTGGACGAGTAAAAGATTTGCCGGGTGTTCGTTATCATATTGTTCGTGGTGCTCTTGATACAGCAGGTGTAAAAAATCGTGTACAAGGTCGTTCAAAATATGGTGTTAAA
      Borodinellopsis_texensis  ATGCCTACTATCCAACAATTAATACGCTCAGCACGAAAAAAACAAACAGATAAATCTAAAGCTCCTGCTTTAAAATCATGCCCTCAAAGAAGAGGTATTTGTTTACGTGTTTATACTGTGACACCTAAAAAGCCTAACTCGGCACTTCGAAAAGTAGCACGTGTACGTTTAACTACTGGTTTTGAGGTTACAGCTTATATTCCCGGAATTGGTCATAACCTTCAAGAACATGCCGTGGTGTTAGTTAGGGGTGGTCGAGTTAAAGACTTACCAGGTGTTCGTTACCATATAGTTCGAGGAACACTTGATACTGCTGGGGTTAAAAACCGTGCTCAAAGTAGATCAAAATATGGTGTCAAA
          Bracteacoccus_aerius  ATGCCTACAATTCAACAATTAATTAAATCTGCTAGAAAAAAAATAACAAATAAACCAAAAGCTCCTGCTTTAAAATCTTGCCCTCAAAGACGCGGAATTTGTTTGCGAGTTTATACGGTAACTCCAAAAAAACCAAACTCTGCATTAAGAAAGGTAGCTCGTGTGCGTTTAACTTCTGGATTCGAAGTGACAGCTTATATTCCAGGAATTGGACATAATTTGCAAGAGCATGCTGTGGTTTTAGTAAGAGGTGGAAGGGTAAAAGATTTACCAGGTGTTCGATATCACATCGTTCGCGGTACTCTAGACACTGCAGGAGTTAAGGGACGTGTTCAAGGACGATCAAAATATGGCGTTAAA
       Bracteacoccus_giganteus  ATGCCTACAATTCAACAATTAATTCGATCTGCTAGAAAGAAAATCACTAATAAGCCAAAAGCTCCGGCTTTAAAATCTTGTCCTCAAAGACGTGGAATTTGTTTACGAGTTTATACAGTGACTCCAAAAAAACCAAACTCGGCATTAAGAAAAGTTGCTCGTGTACGTTTAACTTCTGGATTTGAAGTGACAGCTTACATTCCAGGAATTGGACATAATTTGCAAGAACATGCTGTTGTTTTAGTTAGAGGTGGAAGAGTTAAAGATTTACCAGGTGTTAGATATCATATCGTTCGTGGTACTTTAGATACTGCTGGAGTAAAAGGTCGTGTTCAAGGACGATCAAAATATGGTGTTAAA
           Bracteacoccus_minor  ATGCCTACAATTCAACAATTAATTCGATCTGCTAGAAAAAAAATAACTAATAAGCCAAAAGCTCCTGCGTTAAAATCTTGTCCTCAAAGACGTGGAATTTGTTTACGAGTTTATACAGTAACTCCAAAAAAACCAAATTCTGCATTAAGAAAAGTTGCTCGTGTACGCTTAACTTCTGGATTCGAAGTGACAGCTTATATTCCGGGAATTGGACATAATTTGCAAGAGCATGCTGTAGTTTTAGTTAGAGGTGGAAGAGTAAAAGATTTACCGGGGGTTAGATATCATATCGTTCGTGGTACTTTAGATACGGCTGGAGTAAAAGGACGTGTTCAAGGACGATCAAAATATGGTGTGAAA
         Carteria_cerasiformis  ATGCCAACTATTCAACAATTAATAAGATCAGCGCGAAAAGAATTAATTTACAAACAAAAAGCCCCTGCTTTAAAAGCGTGCCCTCAAAGACGAGGAATTTGTTTGCGAGTTTATACAGTAACTCCAAAAAAACCGAACTCAGCGTTACGAAAAGTAGCAAGGGTTAGATTAACGACTGGTTTTGAAGTTACTGCTTATATTCCAGGAATTGGACATAATTTACAAGAACATGCTGTTGTTTTAGTACGTGGAGGAAGAGTTAAAGATTTACCGGGGGTTCGTTATCATATTGTACGTGGTACATTAGATACGGCCGGAGTTAAAAATCGTGCTCAAAGTCGCTCAAAATATGGAGTAAAA
           Carteria_sp_SAG_8_5  ATGCCAACAATTCAACAATTAATTCGCTCCGCTAGAAAAAAATTAACAAAAAAACCCAAAGCTCCAGCTTTAAAATCTTGTCCTCAAAGACGTGGAATTTGTTTACGTGTTTATACAGTGACTCCAAAAAAACCGAATTCAGCTTTACGTAAAGTAGCTCGTGTTCGTTTAACTTCTGGGTTCGAAGTCACTGCATATATCCCAGGGATTGGTCATAATCTTCAAGAACATGCTGTTGTTTTAGTACGTGGTGGAAGGGTAAAAGATTTACCTGGTGTTCGTTATCATATAGTACGTGGTACATTAGATACTGCAGGTGTAAAAAATCGTGTACAAGGACGCTCAAAATATGGTGTTAAA
      Chaetopeltis_orbicularis  ATGCCAACTATTCAACAATTAATCCGTTCAGCGAGAAAACAGGTAACTAATAAAACAAAAGCTCCTGCATTAAAAGCATGTCCACAAAGAAGAGGAATTTGTCTTCGTGTGTATACAGTGACACCTAAAAAACCAAACTCTGCACTTCGTAAAGTAGCTCGTGTTAGATTAAGTTCAGGTTTTGAAGTTACAGCTTATATTCCTGGTATTGGACATAACTTACAAGAACATGCTGTTGTTCTTGTACGTGGGGGCAGGGTAAAAGATTTACCTGGTGTACGCTATCATATTGTGCGCGGAACGTTAGATACAGCAGGTGTGAAAAATCGCGTTCAAAGCCGTTCAAAATATGGTGTGAAG
     Characiochloris_acuminata  ATGCCTACTATTCAACAATTAATTCGTACAGCGCGAAAAAAACAAACTGATAAATCAAAAGCACCAGCTTTAAAATCTTGTCCTCAAAGACGTGGTATTTGTTTACGTGTTTATACAGTTACTCCTAAAAAACCAAACTCAGCACTTCGAAAAGTTGCACGTGTTCGTTTAACTTCAGGATATGAAGTAACTGCGTATATTCCAGGAGTTGGCCATAACCTTCAAGAACACGCTGTTGTTCTAGTAAGGGGAGGAAGGGTAAAAGATTTACCCGGTGTGCGTTATCACATCGTTCGTGGTACACTAGATACTGCAGGTGTTAAAAATAGAGTTCAAAGTCGTTCAAAATATGGTGTTAAG
       Chlamydomonas_applanata  ATGCCTACAATTCAACAATTAATTGACTCAGCTCGTCAAAAATTAACTACAAAAAGTAAAGCTCCTGCTTTAAAATCTTGTCCACAGCGTCGTGGTATTTGTTTACGTGTATACACGGTAACACCTAAAAAACCAAACTCAGCTCTTCGTAAAGTTGCCCGTGTACGTTTAACATCAGGTTATGAAGTTACAGCTTATATCCCAGGTGTAGGTCACAACCTTCAAGAGCACGCAGTTGTTTTAGTACGCGGTGGCAGGGTAAAAGACTTACCTGGTGTTCGTTACCACATTGTTCGTGGTACATTAGATACAGCAGGTGTTAAGAACCGTGCACAAAGCCGTAGTAAATACGGTGTGAAA
         Chlamydomonas_nivalis  ATGCCAACTATTCAACAATTAATTCGTTCAGCACGAAAAAAACTAACAAATAAACTGAAAGCTCCTGCTCTAAAATCTTGTCCTCAACGAAGAGGTATTTGTCTTAGAGTTTATACTATTACTCCAAAAAAGCCCAACTCCGCTCTTCGAAAAGTAGCTAGAGTTCGTTTAACCTCAGGTTACGAAGTCACGGCGTATATTCCTGGAATTGGTCACAATTTACAAGAACATGCTGTTGTTTTAGTTAGAGGTGGCCGAGTAAAAGATCTACCTGGAGTTCGTTATCATATCGTTCGTGGCACATTGGATACCGCTGGAGTGAAAAACCGTGTACAAAGTCGCTCAAAATATGGCGTGAAA
        Chlamydomonas_peterfii  ATGCCTACAATTCAACAATTAATACGTTCTGCACGTACAAAAATAACTAAAAAAACAAAATCACCAGCTTTAGATTCATGTCCACAAAGACGTGGTATTTGTTTACGTGTTTATACAGTAACACCTAAAAAACCAAACTCGGCTTTACGAAAAGTAGCTCGTGTTCGTTTAACTACTGGTTTTGAAGTTACTGCTTATATTCCAGGTGTTGGACACAACTTACAAGAACACGCTGTTGTACTTGTACGTGGTGGACGTGTAAAAGACTTACCCGGTGTACGTTACCACATTGTTCGTGGTACGTTAGATACAGCTGGTGTAAAAAACCGTCAACAAAGTCGTTCGAAATATGGTGTAAAA
     Chlamydomonas_reinhardtii  ATGCCTACAATTCAACAATTAATTCGTTCTGCTCGAAAAAAAATCACAAAGAAAACAAAATCACCTGCTCTTAAATCTTGTCCACAACGTCGTGGTATTTGTCTTCGTGTTTATACAGTTACACCAAAAAAACCAAACTCTGCACTTCGTAAAGTTGCTAGGGTTCGTTTAACTACAGGATTTGAAGTAACAGCTTATATTCCAGGTGTTGGCCACAATTTACAAGAACACGCAGTAGTATTAGTACGTGGTGGTCGAGTTAAAGATTTACCTGGTGTACGTTATCACATTGTACGTGGTAGTTTAGATACAGCTGGTGTTAAAAACCGTGTTCAAAGTCGTTCAAAATATGGTGTTAAA
         Chlorococcum_tatrense  ATGCCTACAATTCAACAATTAATTCGTTCAGCACGAAAAAAACAAACAGATAAATCTAAAGCACCTGCACTAAAATCGTGTCCTCAACGAAGAGGAATTTGTTTACGTGTATATACAGTAACACCTAAAAAACCAAACTCAGCTTTACGTAAAGTAGCACGTGTTCGTTTAACATCAGGTTATGAAGTAACTGCTTATATCCCAGGTGTTGGGCATAATTTACAAGAACACGCTGTTGTATTAGTACGTGGTGGTAGAGTAAAGGATTTACCTGGTGTTCGTTACCACATTGTACGTGGTAGTCTGGATACTGCTGGTGTTAAAAATCGTGTTCAAAGTCGTAGTAAATATGGTGTAAAA
       Chlorogonium_capillatum  ATGCCTACAATTCAACAATTAATTCGTTCAGCACGAAAAAAACAAACAGATCAATCAAAAGCTCCAGCTTTAAAGTCATGTCCACAACGTCGCGGAATTTGTTTACGTGTTTACACTGTAACACCTAAAAAACCAAACTCAGCTCTTCGTAAAGTAGCTCGTGTTCGTTTAACATCTGGTTATGAAGTAACTGCTTATATTCCAGGTGTTGGTCATAACTTACAAGAACATGCTGTAGTATTAGTACGTGGTGGTCGAGTTAAAGATTTACCAGGTGTACGTTACCACATTGTTCGTGGTACACTAGATACTGCAGGTGTTAAAAATCGTATGCAAAGCCGTAGTAAATACGGTGTAAAA
         Chloromonas_perforata  ATGCCTACAATTCAACAATTAATTCGTTCAGCACGAAAAAAACAAACAGATAAATCTAAAGCACCTGCACTAAAATCTTGTCCTCAACGAAGAGGAATTTGTTTACGTGTATATACAGTAACACCTAAAAAACCAAACTCAGCTTTACGTAAAGTAGCACGTGTTCGTTTAACATCAGGTTATGAAGTAACTGCTTATATCCCAGGTGTTGGGCATAATTTACAAGAACACGCTGTTGTATTAGTACGTGGTGGTCGAGTAAAGGATTTACCTGGTGTTCGTTACCACATTGTACGTGGTAGTCTGGATACTGCTGGTGTTAAAAACCGTGTTCAAAGTCGTAGTAAATATGGTGTAAAA
           Chloromonas_radiata  ATGCCAACTATTCAACAATTAATTCGGTCAGCACGAAAAAAACTAACAAATAAACTAAAAGCTCCTGCTCTAAAATCTTGTCCTCAACGACGAGGTATTTGTCTTAGAGTATATACAATAACGCCAAAAAAACCGAATTCTGCTCTTCGAAAAGTAGCTAGAGTTCGGCTAACGTCGGGTTACGAAGTTACAGCATATATTCCAGGAATTGGGCATAATTTGCAAGAACATGCAGTGGTTTTAGTGCGTGGCGGACGAGTAAAAGATTTACCAGGAGTACGTTATCATATTGTGCGCGGTACATTAGATACTGCTGGTGTTAAAAATCGTGTCCAAAGTCGATCAAAATATGGAGTAAAA
             Chloromonas_rosae  ATGCCAACTATTCAACAATTAATTCGTTCAGCACGAAAAAAACTAACAAATAAACTTAAAGCTCCGGCTCTAAAATCTTGTCCTCAACGAAGAGGTATTTGTCTTAGAGTTTATACAATTACCCCAAAAAAGCCCAACTCAGCTCTTCGAAAAGTTGCTCGAGTTCGTTTAACCACAGGTTACGAAGTAACAGCATATATTCCTGGAATTGGTCACAATTTACAAGAACACGCTGTTGTTTTAGTTCGAGGTGGCCGAGTAAAAGATCTACCTGGAGTTCGTTATCATATTGTTCGTGGCACCTTAGATACCGCTGGAGTAAAAAACCGTGTACAAAGTCGCTCAAAATATGGAGTAAAA
       Chlorosarcinopsis_eremi  ATGCCTACAATTCAACAATTAATTCGTTCAGCACGTAAAAAACAAACAGATAAATCAAAAGCACCTGCTTTAAAATCATGCCCACAAAGAAGAGGTATTTGTTTACGTGTATATACAGTAACACCTAAGAAACCTAACTCTGCTCTTCGTAAAGTTGCGCGTGTTCGTTTAACTTCTGGTTATGAAGTAACTGCTTATATTCCAGGGGTAGGTCATAACTTACAAGAACATGCTGTAGTTTTAGTACGTGGTGGTAGAGTTAAAGACTTACCAGGTGTTCGTTATCACATTGTACGTGGTACACTAGATACAGCCGGTGTTAAAAACCGTGTACAAAGTCGTAGTAAATATGGTGTAAAA
        Chlorotetraedron_incus  ATGCCTACAATTCAACAATTAATTAAGTCAGCTCGAAAAAAAATTACAAAAAAAACAAAAGCACCTGCTTTAAAATCTTGTCCTCAAAGACGAGGAATTTGTTTACGTGTTTATACTGTTACACCTAAAAAACCGAACTCTGCTTTACGAAAAGTTGCTCGTGTAAGATTAACATCTGGATTTGAAGTAACTGCATATATTCCAGGAATCGGACATAATTTACAAGAACACGCTGTTGTTTTAGTTAGAGGTGGAAGGGTAAAAGACTTACCTGGTGTAAGATATCATATTGTACGCGGAACATTAGATACTGCTGGTGTTAAAAATAGAGTTCAAAGTCGATCAAAATATGGTGTTAAA
    Chromochloris_zofingiensis  ATGCCTACTATTCAACAACTTATTAAATCTGCTAGAAAAAAACTAACAAATAAACCAAAAGCACCGGCTTTAAAATCATGTCCTCAAAGACGAGGAATTTGTTTAAGAGTTTATACGGTTACTCCTAAAAAACCAAATTCAGCTTTACGAAAAGTTGCTCGTGTACGCCTAACTTCGGGATTTGAGGTAACTGCCTATATTCCAGGAATTGGACATAATTTACAAGAACATGCTGTTGTTCTTGTTCGAGGTGGTCGAGTTAAAGATTTACCTGGAGTTCGATACCATATTGTTCGAGGAACTTTAGATACAGCCGGCGTTAAAAACCGAGTTCAAAGTCGATCAAAATATGGTGTAAAA
       Cylindrocapsa_geminella  ATGCCTACAATACAGCAATTACTTAGATCAGCTCGAAAGAAAGTAGGAAAGAAGTCTAAAGCTCCTGCTTTGAAGTCCTGTCCTCAAAGGAGAGGCATTTGTTTGAGAGTTTATACAGTAACGCCTAAAAAACCTAATTCAGCCTTAAGAAAAGTGGCACGTGTTCGTCTTAGTTCTGGTGTGGAAGCTACTTCTTATATTCCAGGTATAGGACATAATCTTAAAGAACATTCTGTTGTTTTAGTGAGAGGTGGTCGTGTCAAAGATCTACCAGGTGTGAAATATCATATAATTCGTCATGCTTTAGATACTTCTCATGTTATAGGTCGTGTCAATTCACGTTCTAAGTATGGTGTCAAA
         Desmotetra_stigmatica  ATGCCAACAATCCAACAATTAATCCGTTCTGCGCGAAAAAAAATATCAAAAACACCAAAAGCACCTGCTTTAAAATCATGTCCACAACGAAGAGGTATTTGTTTACGTGTGTATACCGTAACACCTAAAAAACCTAACTCTGCACTTCGAAAAGTTGCTAGGGTACGTCTAACATCTGGATTTGAGGTTACTGCATATATTCCAGGAATTGGGCATAACCTTCAAGAACATGCTGTTGTATTAGTTCGTGGTGGAAGGGTTAAAGATTTACCTGGTGTGCGTTATCACATTGTTCGTGGTGCTTTAGATACAGCTGGTGTTAAAAATCGTACTCAAAGTAGATCTAAATACGGGGTAAAA
        Dictyochloris_fragrans  ATGCCAACTATTCAACAATTAATTCGCTCACAAAGAAAAAGAATTTTTAATAAACTAAAAGCTCCTGCGTTAAAAGCTTGTCCTCAACGACGAGGAATTTGTTTAAGAGTTTATACAGTTACACCTAAAAAACCTAATTCAGCTTTAAGAAAAGTAGCACGTGTTCGTTTAACTTCAGGATTTGAAGTTACAGCATATATTCCAGGAATAGGTCATAATCTTCAAGAACATGCTGTTGTATTAGTTCGTGGTGGAAGAGTAAAAGATTTACCAGGTGTTAGATATCATATTGTTCGTGGAACATTAGATACAGCAGGTGTAAAAGGTCGTATTCAAGGTCGATCTAAATATGGAGTTAAA
             Dunaliella_salina  ATGCCTACTATTCAACAATTAATACGTTCAGCACGAAAAAAACAAACCACAAAAAGTAAAGCACCGGCTTTAAAATCATGTCCACAACGACGAGGTATTTGCTTACGTGTTTATACTGTAACGCCTAAAAAACCAAACTCAGCGTTACGTAAAGTAGCTCGTATTCGATTAACTTCAGGTTTCGAAGTTACAGCATATATTCCAGGTATTGGGCATAATCTTCAAGAGCATGCGGTAGTTCTTGTTCGTGGTGGAAGGGTAAAAGATTTACCAGGTGTACGTTATCATATTGTACGTGGTACTTTAGATACTGCTGGTGTAAAAAACCGTACTCAAAGTCGTAGTAAATATGGTGCTAAA
          Elakatothrix_viridis  ATGCCTACTATACAACAATTAATGAAATTTGCAAGAAAAAAAATTTTAAATAAACCAAAAGCTCCTGCTCTAAAATCATGTCCTCAACGAAGAGGTATTTGTTTAAAAGTTTATACAGTAACTCCAAAAAAACCAAATTCCGCTCTTAGAAAAGTTGCTCGTGTTCGATTAACTTCAGGATTTGAAGTTACTGCTTATATTCCAGGTATTGGTCATAATCTTCAAGAACATGCTGTCGTTTTAGTAAGGGGAGGTCGAGTTAAAGATCTTCCTGGTGTTCGATATCATATAGTTCGTGGAACATTAGATAGTGCTGGTGTAAAAGGTCGTGTCCAAAGTCGTTCGAAATATGGTGTTAAA
         Floydiella_terrestris  ATGCCTACTATTCAACAACTTATTCGCTCAGCAAGAACGAAACAAACTAAAAACACAAAAGCACCTGCATTGAAATCTTGTCCACAACGAAGAGGAATTTGTTTACGCGTTTATACACAAACTCCTAAAAAACCAAACTCAGCACTACGAAAAGTAGCACGTGTACGATTAAGCTCTGGGTTTGAAGTTACTGCTTACATCCCTGGTATTGGACATAACTTACAAGAACATGCTGTAGTTCTTGTGCGTGGAGGTAGAGTGAAAGATTTACCTGGTGTTCGCTATCATATAGTGCGCGGAACACTCGATACAGCTGGTGTTAAAAACCGTGTTCAGAGTCGTTCAAAATATGGTGTTAAA
       Follicularia_botryoides  ATGCCTACTATTCAACAACTTATTCGTTCTGCTCGAAAAAAAATTTCAAATAAACCAAAAGCACCAGCTTTAAAATCGTGCCCTCAACGTCGAGGAATTTGTTTACGTGTTTACACAGTTACACCAAAAAAACCAAACTCAGCCTTAAGAAAAGTTGCTCGTGTTCGTTTAACATCTGGTTTTGAAGTCACTGCATACATTCCAGGAATTGGGCATAACCTACAAGAACACGCAGTTGTTCTTGTACGAGGTGGAAGGGTGAAAGATTTACCTGGAGTTCGATACCATATTGTACGTGGAACACTAGATACAGCCGGAGTTAAAGGTCGAGTACAAGGACGTTCAAAATACGGTGTCAAG
       Golenkinia_longispicula  ATGCCTACTATTCAACAATTAATTAGATCTGCTAGGAAAAAAATAACAAATAAACCAAAAGCTCCAGCCTTAAAATCTTGTCCTCAAAGACGAGGTATATGTTTAAGAGTATACACTGTCACCCCTAAAAAACCTAATTCTGCATTAAGAAAAGTAGCACGTGTGCGCTTAACCTCTGGATTCGAAGTAACCGCATATATTCCTGGGATTGGGCATAATCTACAAGAACATGCAGTTGTTTTAGTACGTGGTGGACGAGTAAAAGATTTACCAGGGGTAAGATATCATATTGTGCGAGGGACTTTAGATACGGCCGGTGTGAAAGGTCGTGCTCAAAGTCGATCAAAATATGGTGTGAAA
              Gonium_pectorale  ATGCCTACAATTCAACAATTAATTCGTTCAGCTCGAAAAAAAATTACAAAAAAAACAAAATCACCTGCTTTAAAATCGTGTCCACAACGTCGTGGGATTTGTCTTCGTGTTTATACTGTAACACCAAAAAAACCTAACTCAGCACTTCGCAAAGTAGCTAGGGTGCGTTTAACTACTGGATTTGAAGTAACTGCTTATATTCCAGGTGTAGGGCACAACTTACAAGAACACGCTGTTGTTTTAGTACGTGGTGGAAGGGTAAAAGATTTACCTGGGGTACGTTACCATATTGTACGTGGTAGTTTAGATACTGCTGGGGTTAAAAACCGTGTTCAAAGTCGTTCAAAATATGGTGTTAAA
       Haematococcus_lacustris  ATGCCTACAATTCAGCAATTAATTCGTTCAGCACGTAAAAAATTAACAGAAAAATCAAAAGCACCTGCTTTAAAATCATGTCCACAACGTCGTGGGATTTGTTTACGTGTATATACAGTAACACCGAAAAAACCCAATTCTGCTTTACGTAAAGTAGCACGTGTACGTTTAACAACAGGTTTTGAAGTAACAGCGTATATTCCAGGTATAGGCCATAATTTACAAGAACATGCTGTAGTTTTAGTTCGTGGGGGTCGTGTAAAAGATTTACCTGGTGTACGTTACCATATTGTACGTGGGACATTAGATACAGCAGGTGTTAAAAATCGTATGCAAAGTCGTAGTAAATATGGTGTTAAA
            Hafniomonas_laevis  ATGCCTACTATTCAACAATTAATTCGTGCTGCACGTAAAAAATTATCAACAAAAACAAAAGCACCGGCTTTAAAAAGCTGTCCACAACGTCGTGGTATTTGTTTACGTGTTTATACTGTTACACCAAAAAAACCAAACTCTGCATTACGTAAAGTAGCGCGTGTACGCTTAACAACAGGCTTTGAAGTAACAGCATATATTCCAGGTATCGGCCATAACTTACAAGAACATGCTGTAGTATTAGTACGTGGTGGTCGAGTTAAAGATTTACCTGGTGTACGTTATCACATTGTTCGTGGTGCATTAGATACTGCTGGTGTTAAAAACCGTTCTCAAAGTCGTTCTAAATATGGTGCTAAA
          Hariotina_reticulata  ATGCCAACTATTCAACAACTTATTCGCTCTGCTCGAAAAAAAGTATCAAAAAAAACGAAAGCTCCTGCTTTGAAATCTTGTGCACAACGTCGTGGAATTTGTTTACGTGTTTACACGGTAACACCAAAAAAACCGAATTCAGCTTTAAGAAAAGTTGCACGTGTTCGTTTAACTTCTGGATTTGAAGTAACTGCTTATATTCCTGGAATTGGTCACAATTTACAAGAACATGCTGTAGTATTAGTACGTGGAGGAAGGGTAAAAGACTTACCAGGGGTTCGTTATCATATTGTTCGCGGGACTTTAGATACAGCAGGTGTAAAAAATAGAGTTCAAAGTCGTTCAAAATATGGTGTAAAA
                 Jenufa_minuta  ATGCCTACTATTCCACAACTGATCCGATCTGCTCGGAAAAAAATATTTAAAAAAGAAAAATCTCCCGCTTTAAAGTGTTGTCCACAAAGACGAGGGATTTGTTTGAGAGTTTACACAATTACTCCTAAAAAACCTAACTCAGCATTACGAAAAGTTGCTCGTATTCGTTTAACTTCCGGCTTTGAAGTAACTGCATATATTCCTGGAATTGGACATAACCTTCAAGAACATGCAGTTGTACTGATTCGGGGAGGAAGGGTAAAAGATTTACCTGGTGTACGATATCATATTGTTCGAGGAACTTTAGATACAGCTGGTGTTAAAGGACGTATGAAAAGTAGATCTAAATATGGTGTCAAA
              Jenufa_perforata  ATGCCTACCATTCAACAACTTATTCGATCTGCTAGGAAAAAAATTATAAAGAAACAAAAAGCTCCTGCATTAAAGTCTTGTCCTCAACGAAGAGGAATTTGCTTGAGAGTTTACACAGTTACACCTAAAAAACCAAATTCAGCATTAAGAAAAGTGGCTCGTGTTCGTTTAACTTCTGGTTTTGAAGTCACAGCTTATATTCCTGGAATAGGACATAATCTTCAAGAACATGCTGTAGTTCTTATTCGTGGAGGAAGAGTTAAAGATTTACCAGGTGTCAGATATCATATAGTTAGGGGAACACTAGACACCGCTGGCGTGAAAGGTCGTGTACAAGGTAGATCTAAATATGGTGTAAAG
          Kirchneriella_aperta  ATGCCTACAATTCAACAACTCATTAAGTCTGCTCGACAAAAATTAACAAAGAAGCAAAAAGCGCCTGCATTAAAATCATGCCCACAAAGACGTGGAATTTGCTTACGTGTTTATACAGTTACGCCTAAAAAACCGAACTCTGCTTTACGTAAAGTAGCGCGTGTTCGATTAACTTCTGGTTTTGAGGTGACTGCATACATTCCAGGTATTGGTCACAATTTACAAGAACATGCTGTGGTTTTAGTTCGTGGTGGAAGAGTAAAAGATTTACCTGGAGTAAGATATCATATTGTGCGTGGAACATTAGATACAGCAGGTGTTAAGAATAGATCTCAAAGTCGATCAAAATATGGTGTAAAA
      Koshicola_spirodelophila  ATGCCAACAATACAACAATTAATTAGATCTGCAAGAAAAAAAATATTGAATAAGCCTAAAGCTCCTGCTTTAGAATCTTGTCCTCAACGCCGAGGCATTTGTTTACGAGTATACACTGTTACCCCCAAAAAACCTAATTCTGCACTTCGAAAAGTAGCAAGGGTAAGAGTTAGTTCTGGAGCAGAAGTGACTGCTTATATTCCAGGTATTGGGCATAATTTACAAGAACATGCTGTTGTGTTAATTCGTGGAGGAAGGGTTAAAGATTTACCCGGCGTCCGCTACCATATCGTTCGAGGCACTCTAGATACAACAGGTGTAAAAAATCGTGTTCAAAGTAGATCGAAATATGGTGTAAAA
           Lobochlamys_culleus  ATGCCTACTATTCAACAATTAATTCGTTCTGCTCGAAAAAAAATTTCTAAAAAAACAAAAGCTCCTGCGTTAAAATCGTGTCCTCAAAGAAGAGGGATTTGTTTACGCGTTTATACTATTACGCCTAAAAAACCAAACTCAGCACTTCGTAAAGTCGCAAGGGTTCGTTTAACAACAGGTTTTGAAGTTACAGCTTATATTCCAGGAATTGGACATAATCTTCAAGAACATGCGGTTGTTTTAGTTCGTGGTGGACGAGTTAAAGATTTACCAGGAGTTCGTTATCACATTGTTCGTGGTACACTTGATACAGCAGGTGTTAAAAATCGTGTTCAAAGCCGTTCGAAATATGGGGTTAAA
            Lobochlamys_segnis  ATGCCTACAATTCAACAATTAATTCGTTCAGCTAGAAAAAAAATGTCGAAAAAAACAAAAGCTCCAGCTTTAAAATCATGTCCGCAAAGAAGAGGAATTTGTTTACGTGTCTATACGATAACACCGAAAAAACCAAACTCAGCACTTCGTAAAGTTGCTAGGGTTAGATTAACAACAGGTTTTGAAGTAACAGCTTATATCCCAGGAATTGGACATAATCTTCAAGAACATGCTGTTGTTTTAGTTCGTGGTGGACGAGTTAAAGATTTACCAGGTGTTCGTTATCATATTGTTCGTGGTACTCTTGATACAGCGGGTGTTAAAAATCGTGTGCAAAGTCGTTCAAAATATGGAGTTAAA
           Microglena_monadina  ATGCCAACTATTCAACAATTAATTCGCTCTGCAAGAAAAACGTTAGTAGAAAAACGTAAAACTCCGGCTTTAAAATCATGTCCTCAAAGAAGAGGAATTTGTTTACGTGTATATACTGTTACGCCAAAAAAACCAAATTCAGCAATTCGAAAGGTAGCACGTGTACGATTAAAATCAAAATTTGTTGTAACAGCTTATATTCCTGGTATCGGTCATAACTTACAAGAACACGCTGTAGTTCTTGTTCGTGGTGGTCGAGTTAAAGATTTACCAGGTGTTCGTTATCATATTGTTCGTGGTACTTTAGATACTGCTGGTGTTAAAAAACGTTCACAAAGTAGATCAAAATATGGTGTTAAA
                 Microspora_sp  ATGCCTACTATTCAACAGTTAATAAGATCTGCAAGAAAAAAAATTTCTTATAAACCTAAAGCTCCAGCTTTAAAATCTTGTCCCCAAAGACGAGGTATATGTCTACGAGTTTATACAGTAACACCAAAAAAACCAAATTCTGCCTTACGAAAAGTTGCGCGTGTTCGATTAACTTCTGGATTTGAAGTAACAGCTTATATTCCTGGAATTGGACATAATCTTCAAGAACATGCTGTTGTATTAGTGCGTGGTGGGAGGGTAAAAGATTTACCAGGTGTTCGATATCATATTGTTCGTGGAACACTCGATACAGCTGGAGTAAAAGGTCGTTTACAAAGTCGTTCAAAATACGGAGTAAAA
       Mychonastes_homosphaera  ATGCCTACTATTCAACAATTAATTAAATCAGCACGTGAAAAAGTTGGGAAAAAACCCAAAGCACCTGCTTTAAAATCATGTCCTCAACGTCGTGGGATTTGTTTACGTGTGTATACTGTAACACCGAAAAAACCAAACTCAGCTTTACGTAAAGTAGCGCGTGTGCGATTAACTTCTGGATTTGAGGTGACAGCGTACATTCCGGGGATTGGTCACAACCTTCAAGAGCACGCAGTTGTATTAGTACGTGGTGGACGTGTGAAAGACCTTCCAGGGGTACGTTATCATATCGTTCGTGGAGCTTTAGATACAGCCGGCGTAAAAGTACGTGCTCAAGGTCGTTCAAAATACGGGGTAAAA
           Mychonastes_jurisii  ATGCCTACTATTCAACAATTAATTAAATCCGCTCGTGAAAAAGTTGGGAAAAAACCCAAAGCACCTGCTTTAAAATCATGTCCACAACGTCGTGGAATTTGTTTACGTGTTTACACTGTAACACCGAAAAAACCAAACTCGGCTTTACGTAAAGTAGCGCGTGTACGATTAACATCGGGCTTTGAGGTAACTGCTTATATTCCAGGAATTGGGCACAACCTTCAAGAACACGCAGTTGTATTAGTGCGTGGAGGCCGTGTGAAAGATCTTCCAGGGGTACGTTATCACATTGTGCGTGGGGCTTTAGATACAGCCGGCGTAAAAGTGCGTGCTCAAGGGCGTTCAAAATATGGTGTAAAA
           Neochloris_aquatica  ATGCCAACTATTCAACAACTAATTAAGTCAGCTCGAAAAAAAATTTCAAAAAAAACAAAATCTCCTGCTTTAAAATCGTGCCCTCAAAGAAGAGGTATTTGTTTACGTGTTTATACAGTTACACCTAAAAAACCTAATTCAGCTTTGCGTAAAGTTGCTCGTGTTCGATTAACTTCAGGCTTTGAAGTAACGGCTTATATTCCAGGTATTGGGCATAACTTACAAGAACACGCGGTTGTTCTTGTTCGTGGTGGTCGAGTAAAAGATTTACCAGGGGTTCGCTATCACATTGTTAGAGGAACATTAGATACAGCTGGAGTAAAAAACAGAGTTCAAAGTCGTTCTAAATATGGAGTAAAA
      Oedocladium_carolinianum  ATGCCTACTATTCAACAATTAATTCGATTTGCTAGAAAAAAAATCGTTAATAAAACAAAAGCGCCTGCTTTAAAAATCTGTCCACAAAGACGTGGTATTTGTTTAAGAGTTTATACAGTTACACCCAAAAAACCTAACTCAGCATTAAGAAAAGTAGCACGCGTTCGCTTAAGTACTGGTTTTGAAGTAACTGCTTATATTCCAGGAATAGGACATAACCTGCAAGAGCATGCTGTTGTTTTAGTTCGCGGTGGACGTGTAAAAGATTTACCGGGGGTAAGGTATCATATTATTCGCGGTGCTTTAGATACAGCAGGGGTAAAAGGTCGTGTACAAAGTAGATCTAAGTATGGAGTAAAA
      Oedogonium_angustistomum  ATGCCTACTATTCAACAATTAATTAGATTTGCTAGAAAAAAAATCGTTAATAAAACAAAAGCGCCTGCTTTAAAAACTTGTCCACAAAGACGTGGTATTTGCTTAAGAGTTTATACTGTTACACCAAAAAAACCTAACTCAGCTTTAAGAAAAGTAGCACGGGTTCGGTTAAGTACTGGTTTTGAAGTAACCGCTTATATTCCAGGAATAGGACATAATCTTCAAGAACATGCGGTTGTCTTAGTTCGTGGTGGACGTGTAAAAGATTTACCGGGAGTTAGGTATCATATTATTCGCGGTGCTTTAGATACCGCAGGGGTAAAAGGTCGTATACAAAGTAGATCAAAATATGGTGTAAAA
          Oedogonium_cardiacum  ATGCCTACTATTCAACAATTAATTAGATTTGCTAGAAAAAAAATTGTTAATAAAACAAAAGCACCTGCTTTAAAAATTTGCCCGCAAAGACGTGGTATTTGTTTAAGAGTTTATACAGTTACACCAAAAAAACCGAACTCAGCTTTAAGAAAAGTTGCACGAGTTCGGTTAAGTACTGGTTTTGAAGTAACTGCTTATATTCCAGGGATAGGACATAATCTTCAAGAACATGCTGTTGTATTAGTTCGTGGTGGTCGTGTAAAAGATTTACCAGGAGTAAGATATCATATTATTCGTGGTGCTTTAGATACAGCAGGGGTAAAAGGTCGTATACAAAGTCGATCAAAGTATGGGGTAAAA
        Oogamochlamys_gigantea  ATGCCAACAATTCAACAATTAATTCGCTCTGCAAGAACAAAAATTACTAAAAAAACAAAAGCACCTGCATTAAAATCATGTCCTCAACGAAGAGGCATTTGCTTGCGGGTTTATACAGTAACACCGAAAAAACCCAATTCAGCCCTTCGTAAAGTAGCTAGAGTACGTTTAACAACAGGGTTTGAAGTGACTGCTTACATTCCAGGAATCGGTCACAATCTTCAGGAACATGCTGTAGTTTTAGTTCGTGGTGGGAGGGTAAAAGATTTACCAGGTGTTCGTTATCATATTGTTCGTGGTACATTAGATACGGCAGGTGTTAAAAATCGTGTTCAAAGTCGTTCAAAATATGGTGTTAAA
        Ourococcus_multisporus  ATGCCTACTATTCAACAACTTATCAAATCTGCTAGACAAAAGTTAACAAAAAAACAAAAAGCCCCAGCTTTAAAATCGTGTCCGCAAAGACGTGGTATTTGTTTACGTGTATACACAGTAACTCCTAAAAAACCAAATTCTGCTTTACGTAAAGTTGCCCGTGTTAGATTAACATCGGGATTTGAAGTTACTGCTTATATTCCAGGTATTGGTCATAACTTACAAGAACACGCAGTTGTTTTAGTGCGAGGTGGAAGGGTAAAAGACTTACCTGGAGTAAGATATCACATTGTGCGAGGAACATTAGATACCGCTGGAGTAAAAAACCGAGCACAAAGTCGTTCAAAATATGGTGTTAAA
         Palmellopsis_texensis  ATGCCAACTATTCAACAATTAATTCGTTCTGCGCGAAAAAAAATGTCTAAAAAAACAAAAGCTCCCGCGCTAAAATGTTGTCCTCAAAGAAGAGGTATTTGTTTAAGAGTTTATACTGTTACGCCCAAAAAGCCTAACTCAGCTCTTCGTAAAGTTGCCAGAGTACGTTTAACAACAGGTTTTGAAGTAACTGCTTATATTCCAGGTATTGGGCATAATCTTCAAGAGCACGCTGTTGTATTAGTTCGTGGCGGAAGGGTTAAAGATTTACCAGGCGTACGTTATCATATTGTTCGTGGTACACTTGATACTGCTGGAGTAAAAAATCGCGTTCAAAGTCGTTCTAAATACGGTGTTAAA
       Parallela_transversalis  ATGCCTACTATTCAACAATTAATAAGATCTGCAAGGAAAAAATTGTCTTATAAAGCAAAAGCTCCTGCTTTAAAATCTTGTCCTCAAAGACGCGGCATTTGTCTTCGAGTTTATACTGTTACACCTAAAAAACCAAACTCAGCTCTGCGAAAAGTAGCCCGTGTTCGTTTAACTTCAGCGTTTGAAGTCACCGCTTATATTCCTGGAATTGGCCACAACCTTCAAGAACATGCTGTAGTTCTAGTTCGTGGTGGACGAGTTAAAGATTTACCTGGAGTTCGTTATCATATTGTTCGTGGAACATTAGATACAGCTGGAGTAAAAAATCGTTTACAAAGTCGATCTAAATATGGAGTAAAA
             Pediastrum_duplex  ATGCCTACTATTCAACAATTAATTAAAACAGCTCGAAAAAAAATGACAAAAAAAACAAAAGCTCCAGCTTTAAAATCTTGTCCTCAAAGAAGAGGTATTTGTTTACGTGTTTATACAGTAACACCTAAAAAACCAAATTCTGCTTTACGAAAAGTTGCTCGTGTAAGATTAACATCTGGTTTTGAAGTTACAGCTTATATTCCAGGAATTGGTCATAATTTACAAGAACATGCTGTAGTTCTTGTGCGTGGGGGAAGGGTTAAAGATTTACCTGGAGTAAGATACCATATTGTACGTGGAACTTTAGATACTGCTGGAGTAAAAAATCGTGTGCAAAGTCGCTCAAAATATGGTGTAAAA
         Phacotus_lenticularis  ATGCCAACAATTCAACAATTAATTCGTTCAGTAAGAAAAAAACAAACTGATAAATCTAAAGCCCCAGCTTTAGACTCATGTCCTCAAAGACGAGGAATTTGTTTACGTGTTTATACTGTAACTCCCAAAAAACCTAACTCTGCTTTACGTAAAGTAGCACGTGTACGATTAACATCAGGTTTTGAAGTAACTGCTTATATTCCAGGTATTGGTCATAACTTACAAGAACATGCAGTTGTTTTAGTACGCGGTGGTCGAGTGAAAGATTTACCAGGCGTACGTTACCATATTGTTCGTGGTACTTTAGACACAGCAGGTGTTAAAAACCGTGCCCAAAGTAGATCAAAATATGGTGCTAAA
            Pleodorina_starrii  ATGCCAACAATTCAACAATTAATCCGTTCAGCTCGAAAAAAAATCACAAAAAAAACAAAATCACCTGCTCTTAAATCTTGTCCCCAACGACGTGGGATTTGTCTTCGTGTTTATACGGTAACACCAAAAAAACCAAACTCAGCTCTTCGTAAGGTAGCTAGGGTTCGTTTAACAACTGGATTTGAAGTTACAGCATATATTCCTGGTATTGGTCATAATTTACAAGAACATGCTGTTGTTTTAGTTCGTGGTGGAAGGGTAAAAGATTTACCTGGTGTACGTTATCATATTGTACGTGGTAGCTTAGATACAGCGGGTGTAAAAAATCGTGTTCAAAGTCGTTCAAAATATGGTGTTAAA
        Protosiphon_botryoides  ATGCCTACAATTCAACAATTAATTCGTTCAGCACGAAAAAAACAAACTGATAAATCAAAAGCACCTGCTTTAAAATCTTGTCCTCAAAGAAGAGGTATTTGTTTACGTGTGTACACTGTTACACCTAAGAAACCTAACTCAGCTCTTCGTAAAGTAGCACGTGTTCGTTTAACAACTGGTTATGAAGTAACAGCATACATTCCTGGTGTTGGTCATAACTTACAAGAACATGCTGTTGTTTTAGTAAGAGGTGGTAGGGTTAAAGACTTACCTGGTGTTCGTTACCATATTGTACGTGGTGCTCTGGATACAGCAGGTGTTAAAAACCGTGTTCAAAGCCGTAGTAAATATGGTGTAAAA
Pseudomuriella_schumacherensis  ATGCCTACAATTCAACAACTTATTCGCTCTGCTAGACAAAAATGTTCTGATCAATCTAAAGCTCCTGCACTAAAATCATGTCCTCAAAGACGAGGAATTTGTTTAAGAGTTTATACGGTAACGCCTAAAAAACCCAATTCTGCTTTAAGAAAAGTGGCTCGTGTGCGTTTAACTTCTGGTTTTGAAGTTACTGCTTATATTCCAGGAATTGGACATAATTTACAAGAACACGCTGTTGTACTAGTTCGTGGTGGAAGGGTTAAAGATTTACCAGGAGTTCGTTATCATATCGTACGTGGATCTTTAGATACTGCCGGTGTTAAAAATCGTGTTCAAAGTCGCTCTAAATATGGTGTTAAA
            Rotundella_rotunda  ATGCCAACCATTCAACAATTAATTAAATCTGCGCGTAAAAAAATGACAAAAAAAACAAAAGCTCCTGCTTTAAAATCTTGTCCACAAAGACGTGGAATTTGTTTACGTGTGTATACAGTTACTCCTAAAAAACCAAACTCAGCTTTACGAAAAGTAGCGCGAGTTCGTCTTACTTCTGGTTTTGAAGTTACTGCATATATTCCAGGTATTGGTCATAACTTACAAGAGCATGCTGTAGTTCTTGTTCGTGGTGGACGAGTTAAAGATTTACCAGGTGTTCGTTATCATATTGTTCGTGGTACATTAGACACAGCAGGTGTAAAAAATCGTACACAAAGTCGTTCGAAATATGGAGTAAAA
          Scenedesmus_obliquus  ATGCCTACTATTCAACAATTAATTCGTTCTGCTCGAAAAAAAGTTTCTAAAAAAACAAAAGCTCCTGCTTTAAAATCATGTGCTCAACGTCGTGGAATTTGTTTACGTGTTTATACAGTTACACCAAAAAAACCAAACTCAGCATTAAGAAAAGTTGCTCGTGTTCGATTAACTTCTGGATTTGAAGTAACTGCTTATATTCCAGGAATTGGACATAACTTACAAGAACATGCTGTTGTTCTAGTTCGTGGGGGTAGGGTAAAAGACTTACCAGGTGTACGTTATCATATTGTACGTGGAACATTAGATACTGCTGGGGTTAAAAACCGAGTACAAAGTCGTTCAAAATATGGTGTTAAA
        Schizomeris_leibleinii  ATGCCTACTATTCAACAATTAGTAAAGTCTGCTAGACAACAATTAATAAATAAAACAAAAGCTCCTGCTCTGAAAGCATGTCCACAACGACGTGGAATTTGTTTACGAGTTTATACTGTAACACCAAAAAAACCTAACTCTGCTTTACGTAAAGTTGCTCGTGTTCGTTTAAGTACAGGGTTTGAAGTAACAGCTTATATTCCAGGTATAGGGCATAACCTTCAAGAACACGCTGTTGTATTAGTGCGTGGAGGAAGGGTAAAAGATTTACCTGGTGTTCGCTATCACATTGTTCGTGGTACTTTAGATACTGCAGGAGTTAAAAATCGTGTTCAAGGACGATCTAAATATGGTGTAAAA
        Spermatozopsis_similis  ATGCCAACAATTCAACAACTTATTCGATCTGCTCGTCAAAAACTAACAAAAAAATCGAAAGCTCCAGCATTAAAATCATGTCCACAACGTCGTGGGATTTGCCTTCGTGTTTATACCGTAACTCCAAAAAAACCAAACTCAGCATTACGTAAAGTAGCGCGTGTACGCTTAACATCAGGGTTTGAAGTAACTGCCTATATTCCAGGTGTTGGTCATAACTTACAAGAACATGCTGTTGTTCTTGTTCGTGGAGGACGAGTAAAAGACTTACCGGGGGTACGTTACCATATCGTCCGTGGAACATTAGATACAGCTGGGGTAAAACAACGAAATCAAAGTCGTTCTAAATATGGGGTTAAA
     Stephanosphaera_pluvialis  ATGCCTACAATACAACAATTAATCCGTTCAGCAAGAAAAAAACAAACAGATAAATCAAAAGCACCAGCTTTAAAATCGTGCCCACAACGAAGAGGTATTTGTTTACGTGTTTATACAGTAACACCTAAAAAACCAAACTCCGCTCTTAGAAAAGTAGCACGTGTACGTTTAACATCTGGTTATGAAGTAACTGCATATATTCCAGGCGTAGGACACAACTTACAGGAACACGCTGTTGTTTTAGTGCGCGGTGGTAGGGTAAAAGATTTACCTGGTGTTCGCTATCACATAGTGCGTGGTACTTTAGATACAGCGGGTGTAAAAAACCGTGTACAAAGCCGTAGTAAATACGGCGTAAAA
      Stigeoclonium_helveticum  ATGCCAACTATTCAACAATTAGTAAAATCTGCTAGACAAAAATTAGTTAATAAAACAAAAGCTCCTGCATTAAAATCTTGTCCACAACGACGTGGTATTTGTTTACGTGTTTACACTGTAACTCCAAAAAAACCAAACTCAGCTTTACGTAAAGTTGCTCGTGTTCGTCTAAGCTCTGGATTTGAAGTAACAGCCTATATTCCTGGAATTGGGCATAATCTACAAGAACATGCTGTTGTATTGGTTCGTGGGGGTAGAGTTAAAGATTTACCTGGTGTTCGTTATCATATTGTACGTGGAACTTTAGATACAGCTGGTGTTAAAGGTCGTGTTCAAGGAAGATCAAAATATGGTGTCAAA
    Treubaria_triappendiculata  ATGCCTACGATTCAACAATTAATAAGATCAGCTCGAAAAAAATTAACTAATAAACCTAAGGCACCTGCTTTAAAATCATGCCCACAAAGACGAGGTATTTGTTTAAGAGTTTATACAGTTACTCCTAAAAAACCAAATTCAGCTTTAAGAAAAGTTGCACGTGTACGTTTAACTTCGGGTTTTGAAGTAACTGCTTATATTCCAGGTATTGGTCATAATTTACAAGAACATGCAGTTGTTCTCGTTAGAGGAGGAAGGGTTAAGGATTTACCTGGTGTAAGATACCATATTGTTCGAGGTACTTTAGATACTGCAGGTGTAAAAGGAAGAGTTCAAAGTCGTTCAAAATATGGTGTAAAA
            Trochiscia_hystrix  ATGCCTACAATTCAACAATTAATAAGATCAGCTCGAAAAAAATTATCTAATAAACCTAAAGCACCTGCTTTAAAATCATGTCCACAAAGACGTGGTATTTGTCTGAGAGTTTATACAGTTACTCCTAAAAAACCAAATTCAGCATTAAGAAAAGTTGCACGTGTACGTTTAACTTCTGGTTTTGAAGTTACAGCTTATATTCCTGGTATCGGTCATAACTTACAAGAACATGCAGTTGTCCTAGTTAGGGGTGGAAGAGTTAAAGATTTACCTGGAGTTAGATATCATATTGTTCGAGGTACTTTAGATACTGCAGGTGTAAAAGGACGAGTTCAAAGTCGTTCTAAATACGGTGTGAAA
                    Uronema_sp  ATGCCAACTATTCAACAATTAGTAAAATCTGCTAGACAAAAATTAGTAAATAAAACAAAAGCACCTGCTTTAAAATCATGCCCGCAACGTCGTGGTATTTGCTTACGAGTATACACAGTAACTCCAAAAAAACCGAACTCAGCATTACGTAAAGTAGCTCGTGTTCGTCTAAGTTCTGGATTTGAAGTAACGGCTTATATTCCTGGAATTGGTCATAATTTACAAGAACATGCTGTTGTATTAGTAAGAGGTGGTCGTGTAAAAGATTTACCAGGTGTACGTTATCATATTGTACGTGGAACGTTAGACACAGCTGGTGTTAAAGGTCGTGTTCAAGGAAGATCAAAATATGGGGTAAAA
                Volvox_carteri  ATGCCTACAATTCAACAATTAATCCGTTCAGCTCGAAAAAAAATCACAAAAAAAACAAAATCACCTGCTCTTAAATCTTGCCCACAACGACGTGGAATTTGTCTTCGTGTTTATACTGTAACACCTAAAAAACCAAATTCAGCTCTTCGTAAGGTAGCTAGGGTTCGTTTAACAACTGGATTTGAAGTAACAGCATATATTCCAGGTATTGGTCATAACTTACAAGAACATGCTGTTGTTTTAGTTCGAGGTGGAAGGGTAAAAGATTTACCAGGTGTACGTTATCATATTGTACGTGGTAGCTTAGATACAGCGGGTGTAAAAAACCGTGTTCAAAGTCGTTCAAAATACGGTGTTAAA
            Carteria_crucifera  ATGCCTACTATTCAACAATTAATCCGAAGTGCTCGAAAAAAAATTACTTATAAAGCAAAAGCCCCTGCTTTAAAATCATGCCCTCAACGCCGAGGTATTTGTCTAAGAGTTTATACAGTAACTCCAAAAAAACCAAATTCAGCTCTTCGCAAAGTAGCGCGTGTACGTTTAACAACTGGATTTGAAGTAACAGCTTATATTCCTGGAATAGGACATAATTTACAAGAACATGCTGTTGTTTTAGTTCGTGGTGGTCGAGTAAAAGATTTACCAGGAGTTCGTTATCATATCGTACGAGGTACTTTAGATACAGCGGGTGTCAAAAATCGTGTACAAAGCAGATCTAAATATGGAGTTAAA

    ;
end;


begin mrbayes;
    charset firstsecond = 1-.\3 2-.\3;
    charset third = 3-.\3;
    partition mine = 2: firstsecond, third;
    set partition=mine autoclose=yes;
    lset applyto=(all) nst=6 ngammacat=4 rates=invgamma;
    prset applyto=(all) statefreqpr=dirichlet(1) ratepr=variable pinvarpr=uniform(0,1) brlenspr=Unconstrained:GammaDir(1.0,0.1,1.0,1.0) shapepr=exponential(1.0);
    unlink shape=(all) statefreq=(all) revmat=(all);
    mcmc ngen=6250000 samplefreq=500 printfreq=1000 starttree=random nruns=2 nchains=2 savebrlens=yes filename=rps12;
    sump relburnin=yes burninfrac=0.2;
    sumt relburnin=yes burninfrac=0.2;
end;
