# Supplementary material for: Order, please! Uncertainty in the ordinal-level classification of Chlorophyceae
Source: PeerJ. 2019 May 15;7:e6899. doi: 10.7717/peerj.6899 (PMC6525593; doi:10.7717/peerj.6899)
Supplement: Supplemental Information 1 — This compressed folder contains untrimmed, masked alignments for individual chloroplast genes (subfolder nexus), as well as trimmed alignments with appropriate analysis blocks and the consensus trees resulting from these single-gene and concatenated analyses (MrBayes subfolders). Supplementary methods with associated references are included in the SupplementaryMethods.txt file. SVDquartets, BaliPhy, PhyloBayes and RAxML analysis files are in separate subfolders, with their respective resulting tree files. Files associated with MrBayes analysis of the 1st and 2nd positions and the analysis of the 3rd positions are placed in the subfolders 1st_and_2nd_positions_only and 3rd_positions_only, respectively. The 18Splastid_combined subfolder contains the MrBayes analysis materials (alignment and consensus tree) for the analysis including nucleotide plastid data as well as 18S nucleotide data. Documentation, trees and scripts used to create Fig. 3 are included in the “Figure3” subfolder, and documentation for and full results of Treespace analyses are in the “Treespace” subfolder. The results of the AU topology tests are included in a Word document. [file peerj-07-6899-s008.zip › supplementary_alignments_trees/mrbayes_nt_alignments_trees/petD-stripped.nex]

#nexus

begin data;
    dimensions ntax=67 nchar=480;
    format datatype=dna gap=-;
    matrix
                 Ankyra_judayi  ATGTCAGTTACAAAAAAACCTGATTTAACAGATCCTGTTTTAAAAGCAAAATTAGCAAAAGGTATGGGTCATAATAGTTATGGTGAACCAGCATGGCCAAATGATTTATTATATATGTTCCCAGTAGTAATTTTAGGTACATTTGCATGTGTTATTGGTTTATCAGTATTAGATCCTGCTGCAATGGGTGAGCCGGCAAATCCATTCGCAACACCATTAGAAATTTTACCAGAATGGTATTTCTATCCAGTTTTCCAACTTCTGCGTACAGTTCCAAATAAATTACTTGGTGTTCTATTAATGGCTGCAGTTCCAGTG GGATTGATTACTGTACCGTTTATCGAGAACATTAACAAGTTCCAAAACCCATACAGAAGACCAATTGCTACTGTATTATTTTTAGTAGGTACTGTTGCTGCTATTTACTTAGGTATTGGTGCAACATTACCAATTGACATCTCATTAACATTTGGATTATTT
        Atractomorpha_echinata  ATGTCAGTTACAAAAAAACCTGATTTAACAGATCCTGTTTTAAAAGCAAAATTAGCAAAAGGTATGGGTCATAACAGTTACGGAGAACCAGCATGGCCAAATGATTTATTATACATTTTCCCAGTAGTAATTTTAGGTACATTCGCGTGTGTTATTGGCTTATCAGTGTTAGATCCTGCTGCAATGGGTGAGCCTGCAAATCCATTTGCAACACCATTAGAAATTTTACCAGAATGGTATTTCTATCCAGTATTCCAACTTCTTCGTACAGTTCCAAATAAATTATTAGGTGTACTTTTAATGGCTGCTGTTCCTGCAGGCCTTATTACAGTTCCATTTATTGAAAATATTAACAAATTCCAAAACCCTTACCGTCGCCCAATTGCAACAGTTTTATTTTTATTAGGTACAGCTGTTGCAATTTGGTTAGGAATTGGTGCAACTCTTCCTATCGAAATTTCATTAACATTTGGATTATTT
      Borodinellopsis_texensis  ATGTCTGTTACAAAAAAACCAGATTTAACGGATCCAGTTTTAAAAGCTAAATTAGCTAAAGGAATGGGGCACAATAGTTATGGTGAACCTGCTTGGCCTAATGATCTTTTATACATTTTCCCAGTTGTTATTTTAGGTACATTTGCTTGTTGTATTGGTTTAGCTGTTTTAGATCCCGCTGCTATGGGTGAGCCGGCAAACCCTTTTGCTACACCGTTAGAAATTCTTCCAGAATGGTATTTCTATCCCGTGTTCCAAATTCTACGTACTGTACCTAATAAATTATTAGGTGTTTTATTAATGGCTGCTGTACCAGCAGGACTTTTAACAGTTCCTTTCATTGAAAATATTAACAAATTCCAAAACCCATACCGTCGTCCTATTGCTACAATTTCATTTTTATTAGGAACTTTTGCAGCTGTGTGGTTAGGTATTGGTGCTACATTCCCTATTGATATTTCTTTAACGTTAGGTTTATTC
          Bracteacoccus_aerius  ATGTCAGTTACAAAAAAACCAGATTTAACAGATCCAGTATTAAAAGAGAAATTAGCCAAGGGTATGGGGCATAACTATTATGGAGAACCAGCTTGGCCAAATGACTTATTATATATTTTCCCTGTGGTAATTTTCGGAACTTTTGCTTGTGTTATCGGACTAGCTGTATTAGAACCAGCAGCTATTGGCGAACCAGCAAATCCTTTTGCCACTCCTTTAGAAATTTTACCTGAATGGTATTTTTATCCAGTATTCCAACTTTTACGCACGGTACCTAATAAATTATTAGGTGTTCTTTTAATGGCAGCTGTTCCTGCTGGATTAATCACTGTTCCATTTATTGAAAACATCAATAAATTCCAAAATCCATTCCGTCGTCCAATCGCAACAACACTGTTTTTAGTTGGTACTTTAGTAGCTCTTTGGTTAGGTATTGGTGCGACTTTACCGATCGATATTTCTCTTACTTTTGGACTATTT
       Bracteacoccus_giganteus  ATGTCAGTTACAAAAAAACCAGATTTAACAGATCCAGTATTAAAAGAGAAGTTAGCCAAAGGTATGGGACATAACTATTATGGAGAACCAGCTTGGCCAAATGATTTATTATATATTTTCCCTGTAGTAATTTTCGGAACTTTCGCTTGTGTAATTGGATTAGCTGTATTAGAACCAGCAGCTATCGGGGAGCCAGCTAACCCGTTCGCTACTCCTTTAGAAATTTTACCGGAATGGTACTTCTACCCTGTGTTTCAACTTTTACGCACAGTACCTAACAAATTATTAGGTGTTCTTTTAATGGCAGCTGTTCCTGCCGGTTTAATTACAGTTCCGTTTATTGAAAATATCAATAAATTCCAAAATCCATTCCGTCGTCCAATTGCAACTACAATTTTCTTAGTTGGTACTTTAGTAGCTCTTTGGTTAGGTATTGGCGCAACTTTACCTATTGATATTTCTCTTACTTTCGGACTATTT
           Bracteacoccus_minor  ATGTCAGTTACAAAAAAACCAGATTTAACAGACCCAGTATTAAAAGAAAAATTAGCTAAAGGTATGGGACATAACTATTATGGAGAACCAGCTTGGCCAAATGATTTATTATATATTTTCCCTGTAGTAATTTTCGGAACTTTCGCTTGTGTAATCGGATTAGCTGTATTAGAACCAGCAGCTATCGGAGAACCAGCTAACCCTTTTGCGACACCATTAGAAATTTTACCAGAGTGGTATTTCTATCCTGTGTTCCAATTATTACGTACAGTACCTAACAAATTATTAGGTGTTCTTTTAATGGCAGCTGTTCCTGCTGGTTTAATCACTGTGCCGTTTATCGAGAATATTAATAAATTCCAAAATCCATTCCGTCGTCCAATCGCGACTACGATTTTTTTAGTTGGTACTTTAGTAGCTCTTTGGTTAGGTATTGGTGCAGCTTTACCAATCGATATTTCTCTTACTTTCGGACTATTT
         Carteria_cerasiformis  ATGACTGTTACAAAAAAACCAGATTTAACAGACCCGGTTTTAAAAGCGAAATTAGCTAAAGGCATGGGCCATAATAGTTATGGTGAACCGGCTTGGCCTAATGATTTATTATATATGTTCCCTGTTTGTATTTTAGGAACATTTGCTATTGTTACTGGTTTAGCTGTTTTAGACCCTGCTGCCATCGGCGAGCCAGCTAACCCTTTTGCTACTCCATTAGAAATTCTTCCAGAATGGTATTTTTACCCTGTATTCCAAGTTTTACGTGTAGTACCTAACAAATTATTAGGTATTTTAGTTATGGCGGGGATCCCTGTAGGCTTAATTGGAGTTCCGTTCATCGAAAGTATCAATAAATTTCAAAACCCATATAGACGTCCAATTGCTACTACTTTATTTTTATTAGGGACATTAGTAGCTGTTTGGTTAGGTATTGGGGCTACATTCCCAATTGATATTTCTTTAACTTTTGGTTTATTT
           Carteria_sp_SAG_8_5  ATGTCAGTTACAAAAAAACCAGATTTAACAGATCCTGTTCTAAAAGCAAAATTAGCAAAAGGTATGGGCCATAACTCTTATGGTGAACCTGCTTGGCCTAATGATTTATTATACATGTTCCCTGTTGTTATTTTAGGGACATTTGCTTGTGTTATCGGTTTATCTGTATTAGATCCAGCTGCTATCGGTGAACCAGCAAACCCATTTGCTACACCACTTGAAATTTTACCTGAATGGTATTTCTACCCAGTATTCCAAGTCTTACGTGTTGTTCCTAACAAATTATTAGGAGTTTTATTTATGGCTGCTGTACCCGCTGGTCTAATTACTGTTCCTTTTATTGAAAGTATTAATAAATTCCAAAACCCTTACCGTCGACCTATCGCTTCTATTTTATTTTTATTAGGAACTTTAGTAGCAGTTTGGTTAGGTATTGGTGCAACTTTCCCTATTGATATTTCATTAACATTAGGTTTATTC
      Chaetopeltis_orbicularis  NNNNCAGTTACAAAAAAACCAGATTTAAGTGATCCTGTTTTAAAAATGAAATTAGCTAAAGGTATGGGTCACAATTACTATGGTGAACCAGCTTGGCCAAATGATTTACTTTATATTTTCCCTGTTGTTATTTTAGGTACTTTTGCAGGTGTTATCGGCTTAGCTGTGTTAGACCCAGCTGCTATGGGTGAGCCTGCAAATCCGTTTGCTACACCATTAGAAATTTTACCTGAATGGTATTTCTATCCTGTTTTCCAAATTTTACGCGTTGTACCTAATAAATTATTAGGTGTAGGATTAATGGGTGCAGTGCCAATTGCACTTCTTTTAATTCCTTTCATTGAGAACATTAACAAGTTCCAGAATCCTTATAGACGTCCTATCTCAACTGTTGTGTTTTTACTAGGAACTCTTATCGCTTTATGGTTAGGTATTGGTGCTACTTTACCAATTGACATCTCTTTAACATTTGGTTTATTT
     Characiochloris_acuminata  ATGTCAGTTACAAAAAAACCTGATTTAAGCGATCCAGTATTAAAAGCAAAATTAGCAAAAGGTATGGGGCATAATACATACGGTGAACCAGCTTGGCCTAATGATTTACTTTATATTTTCCCAGTTTGTATTTTAGGCACATTTGCTTGTGTTATTGGTTTAGCAGTTTTAGATCCAGCTGCAATGGGTGAACCAGCTAACCCATTTGCAACACCATTAGAAATTCTTCCAGAATGGTATTTTTACCCTGTGTTCCAAATTCTTCGTACAGTACCTAATAAATTATTAGGTGTTTTATTAATGGCTGCTGTTCCTGCAGGTTTAATTACAGTTCCTTTTATTGAAAGTATCAATAAATTCCAAAACCCGTTCCGTCGTCCTATTGCAACAATTTTATTTTTATTAGGTACTTTAGTTGCTGTTTGGTTAGGTATTGGAGCTACATTCCCTATTGATATTTCATTAACGTTTGGTTTATTC
       Chlamydomonas_applanata  ATGTCTGTTACAAAAAAACCAGATTTAAGTGATCCAGTTTTAAAAGCAAAATTAGCAAAAGGTATGGGCCACAACACTTATGGTGAACCTGCTTGGCCAAATGACTTACTTTACATTTTCCCTGTTGTAATTTTAGGTACATTTGCATGTGTAATTGGTTTATCTGTTTTAGACCCAGCTGCTATGGGTGAACCAGCTAACCCATTTGCAACTCCATTAGAAATTCTTCCCGAGTGGTACTTCTACCCTGTATTCCAAATTTTACGTGTTGTTCCTAACAAATTATTAGGTGTATTATTAATGGCTGCTGTTCCAGCTGGTTTAATTACAGTTCCTTTTATTGAAAGTATCAACAAATTCCAAAACCCTTACCGTCGTCCTATCGCAACTATTTTATTTTTATTAGGTACATTAGTAGCTGTATGGTTAGGTATTGGTGCTACATTCCCAATTGACATTTCATTAACTTTTGGTTTATTC
         Chlamydomonas_nivalis  ATGTCAGTAACAAAAAAACCTGATCTAACTGATCCAGTTTTAAAAGCTAAATTAGCAAAAGGTATGGGTCACAATAGTTATGGTGAACCAGCATGGCCTAATGATTTACTTTATATTTTTCCAGTTGTTATTTTTGGGACGTTTGCTTGTGTTGTTGGTTTAGCTGTATTAGATCCTGCTGCTATAGGTGAACCTGCTAATCCATTTGCAACACCGTTAGAAATTTTACCAGAATGGTATTTTTATCCAGTATTCCAACTTTTACGAACAGTTCCCAATAAACTATTAGGTGTTTTGTTAATGGCCGCAGTTCCTTTCGGTCTAGGTTTAGTACCGTTTATCGAAAATATCAATAAATTTCAAAACCCATATCGTAGACCAATTGCAACAATTTTATTTCTTTTAGGGACTGTTGCTGCTATTTGGTTAGGTATTGGTGCAACATTTCCAATTGATATCTCATTAACGTTTGGTTTATTT
        Chlamydomonas_peterfii  ATGTCAGTTACAAAAAAACCTGATTTAAGCGATCCAGTTTTAAAAGCAAAATTAGCTAAAGGTATGGGTCACAATAGCTATGGTGAACCAGCATGGCCGAATGACTTATTATACATCTTCCCTGTTGTAATCTTAGGTACTTTCGCATGTGTTATTGGTCTATCTGTTTTAGACCCAGCTGCTGTTGGCGAACCAGCTAACCCATTTGCAACTCCACTAGAAATCCTTCCAGAGTGGTACTTTTATCCTGTATTCCAAATTTTACGTACTGTACCTAACAAATTATTAGGTGTATTAGCTATGGCTGCAGTTCCTGTAGGATTAATCACGATTCCGTTTATTGAAAGCATTAACAAATTCCAAAACCCTTACCGTCGTCCTATTGCTACAATTTTATTCTTATTAGGTACATTAGTAGCTGTGTGGTTAGGTATTGGCGCATGCTTCCCTATCGACATTTCTTTAACATTTGGTTTATTT
     Chlamydomonas_reinhardtii  ATGTCAGTTACTAAAAAACCTGATTTAAGCGATCCAGTTTTAAAAGCAAAATTAGCTAAAGGTATGGGTCACAACACTTACGGTGAACCTGCTTGGCCTAACGATTTATTATACATGTTCCCTGTTGTTATTTTAGGTACATTTGCATGTGTTATTGGTTTATCTGTTTTAGACCCAGCTGCTATGGGTGAGCCAGCAAACCCATTTGCTACTCCACTTGAAATTTTACCAGAATGGTATTTCTACCCTGTATTCCAAATTTTACGTGTAGTTCCAAACAAACTTCTAGGTGTATTATTAATGGCAGCAGTACCTGCAGGCCTTATCACGGTACCGTTCATTGAAAGTATTAACAAATTCCAAAACCCATACCGTCGTCCAATCGCTACTATCTTATTCCTTTTAGGAACTTTAGTTGCTGTTTGGTTAGGTATTGGTTCAACATTCCCTATTGATATTTCTTTAACTTTAGGTTTATTC
         Chlorococcum_tatrense  ATGTCAGTAACAAAAAAACCAGATTTAAGTGATCCAGTATTAAAAGCAAAATTAGCAAAAGGTATGGGGCATAACTCATACGGTGAACCTGCTTGGCCAAATGACTTATTATATATTTTCCCTGTAGTAATTTTTGGTACTTTTGCAACTGTAATTGGTCTATCTGTATTAGACCCAGCTGCTATTGGTGAACCAGCTAACCCATTTGCAACTCCATTAGAAATTTTACCTGAATGGTACTTTTATCCTGTTTTCCAAATTTTACGTGTTGTTCCTAATAAATTATTAGGTGTTTTATTAATGGCAGCAGTACCTCTTTTACTAAGTTTTGTTCCATTTATCGAAAGCATTAATAAGTTTCAAAATCCTTACCGTCGTCCAATTGCTACTATTTTATTCTTATTAGGAACTGTAGTTGCTGTATGGTTAGGTATTGGTGCTACTTTCCCTATTGATATTTCATTAACTTTTGGTTTATTT
       Chlorogonium_capillatum  ATGTCTGTAACAAAAAAACCAGATTTAAGTGATCCAGTATTAAAAGCAAAATTAGCTAAAGGTATGGGACATAACTCATACGGTGAACCAGCTTGGCCAAATGACTTACTTTACATTTTCCCTGTTGTAATCTTTGGTACATTTGCTTGTGTAATTGGTTTATCTGTTTTAGACCCAGCTGCTATTGGTGAACCAGCAAACCCATTTGCAACTCCATTAGAAATTTTACCTGAGTGGTATTTCTACCCTGTATTCCAAATTCTTCGTGTTGTTCCTAACAAATTATTAGGTGTTTTATTAATGGCTGCTGTTCCTGCAGGATTAATTTTTATTCCATTTATTGAAAGTATCAATAAATTCCAAAACCCTTACCGTCGTCCAATTGCAACAATTCTATTCTTATTAGGTACATTAGTAGCTGTTTGGTTAGGTATTGGTGCTACTTTCCCAATCGATATTTCATTAACTTTCGGTTTATTC
         Chloromonas_perforata  ATGTCAGTAACAAAAAAACCAGATTTAAGTGATCCAGTATTAAAAGCAAAATTAGCAAAAGGTATGGGGCATAACTCATACGGTGAACCTGCTTGGCCAAATGACTTATTATATATTTTCCCTGTAGTAATTTTTGGTACTTTTGCAATTGTAGTTGGTTTATCTGTTTTAGACCCAGCTGCTATTGGTGAACCAGCTAACCCATTTGCAACTCCATTAGAAATTTTACCCGAGTGGTACTTCTACCCAGTTTTCCAAATTTTACGTGTTGTTCCTAACAAATTATTAGGGGTAGTTGCAATGGCTGCAGTGCCTGTTGGCCTGATTACTGTTCCTTTTATTGAAAGTATTAACAAATTTCAAAACCCTTACCGTCGTCCAATTGCTACTGTTTTATTCTTATTAGGAACTGTAGTTGCTGTGTGGTTAGGTATCGGTGCTACTTTCCCTATTGATATTTCATTAACTTTTGGTTTATTT
           Chloromonas_radiata  ATGTCGGTAACAAAAAAACCAGATTTAACAGATCCAGTTTTAAAAGCAAAATTAGCTAAAGGTATGGGTCACAACAGCTATGGTGAACCTGCATGGCCTAATGATTTACTTTATATTTTCCCTGTTGTAATTCTTGGAACATTTGCATGTGTAATTGGTTTGGCTGTGTTAGATCCCGCTGCAATCGGGGAGCCAGCTAACCCATTTGCTACACCGTTGGAGATTCTTCCTGAATGGTATTTCTACCCTGTGTTCCAACTTCTACGAACAGTTCCAAATAAACTTTTAGGAGTTCTATTGATGGCCGCTGTTCCAGCAGGTTTAATTACAGTTCCTTTTATTGAAAATATTAATAAATTCCAAAACCCATATCGTAGACCAATCGCAACTATTTTATTTCTTTTAGGAACTGTTGCAGCTATTTGGTTAGGTATTGGTGCTACATTCCCAATTGATATTTCTCTTACATTTGGGTTATTT
             Chloromonas_rosae  ATGTCAGTAACAAAAAAACCTGATCTAACTGATCCAGTTTTAAAAGCTAAATTAGCAAAAGGTATGGGTCACAATAGTTATGGTGAACCAGCATGGCCTAATGATTTACTTTATATTTTCCCAGTTGTTATTTTTGGTACGTTTGCTTGTGTTGTTGGTTTAGCTGTGTTAGATCCTGCTGCTATAGGTGAACCCGCTAATCCATTTGCAACACCGTTAGAAATTTTACCAGAATGGTATTTTTATCCTGTATTCCAACTTCTACGAACAGTTCCAAATAAACTGTTAGGTGTTTTGTTGATGGCCGCAGTGCCTTTGCTGATTGGGATCGTACCTTTTGTTGAAAATATTAATAAATTCCAAAACCCTTTCCGTCGACCAATTGCTACCATTGTCTTCCTTGTAGGTACTATAGTAGCTATTTGGTTAGGAATTGGTGCTACTTTTCCTATTGATATTTCATTAACTTTTGGTTTATTT
       Chlorosarcinopsis_eremi  ATGTCTGTAACTAAAAAACCAGATTTAAGTGATCCAGTATTAAAAGCAAAATTAGCAAAAGGTATGGGTCACAACACTTACGGTGAACCAGCTTGGCCAAATGACTTACTTTACATTTTCCCTGTTGTAATTTTAGGTACATTTGCTGGCGTAATCGGCTTATCTGTTTTAGATCCAGCTGCTATCGGTGAACCAGCAAACCCATTTGCAACACCGCTAGAGATTCTTCCAGAGTGGTACTTCTACCCAGTATTCCAAATTTTACGTGTTGTTCCAAACAAATTACTAGGAGTTTTAGCCATGGCGGCTGTGCCTGCGGGCTTAATCGCCGTGCCGTTCATTGAAAGCATCAACAAATTCCAAAACCCTTACCGTCGTCCGATCGCTACTATTCTATTTTTATTAGGTACTTTAGTGGCTGTATGGTTAGGTATCGGCGCTACATTCCCAATTGATATTTCATTAACATTTGGTTTATTC
        Chlorotetraedron_incus  ATGTCAGTTACAAAAAAACCAGATTTATCTGATCCTGTATTAAAAGAAAAATTAGCAAAAGGAATGGGTCACAACTATTATGGTGAACCAGCATGGCCAAATGATCTTTTATATATTTTCCCAGTTGTTATTTTAGGAACTTTTGCTTGTGTAATTGGATTAGCTGTATTAGATCCTGCAGCTATCGGAGAACCTGCAAACCCTTTTGCAACTCCTTTAGAAATTTTACCTGAATGGTATTTCTACCCAGTATTCCAATTACTACGTACTGTACCAAACAAATTATTAGGTGTTTTATTAATGGCTGCTGTTCCTGCTGGATTAATTTTAGTACCATTTATTGAAAATATTAATAAATTCCAAAACCCTTATCGTCGTCCTATTGCTACTACAATGTTTTTAGTTGGTACTTTAGTAGCTATTTGGTTAGGTATTGGTGCAACTTTACCAATTGAAATTAGTTTAACTTTTGGTTTATTT
    Chromochloris_zofingiensis  ATGTCTGTTACAAAAAAACCAGATTTAACAGATCCTGTATTAAAAGAAAAATTAGCCAAAGGAATGGGGCATAATTATTATGGAGAACCAGCTTGGCCTAATGATTTGTTATATATTTTCCCAGTTGTAATTTTAGGGACTTTTGCTTGTGTAATTGGTTTATCTGTTTTAGATCCAGCTGTGATTGGAGAGCCCGCCAATCCATTTGCTACTCCGCTAGAAATTTTACCAGAATGGTATTTTTATCCAGTATTCCAACTTCTTCGAACAGTTCCTAATAAATTATTAGGTGTTCTTTTAATGGCTGCTGTTCCAGCAGGATTAATTACTGTTCCATTTATTGAAAATATTAATAAATTTCAAAACCCTTATCGACGTCCTATTGCAACAACTTTATTTTTAGTAGGAACGTTAGTAGCTATTTGGTTAGGTATTGGTGCAACGCTTCCAATTGATATTAGTTTAACTTTTGGTTTATTT
       Cylindrocapsa_geminella  ATGACAGTAACTAAAAAACCAGATTTAACAGATCCTATTTTAAAAGCAAAATTAGCTAAAGGTATGGGTCATAATACATATGGAGAACCTGCATGGCCTAATGATCTTTTATATATGTTCCCAGTAGTTATTTTAGGAACTTTTGCTTGTGTTATAGGTCTTTCTGTGTTAGACCCCGCTGCTATAGGCGAACCTGCTAACCCATTTGCTACTCCTTTAGAAATTTTACCAGAATGGTATTTTTATCCTGTTTTCCAAATTTTGCGAACAGTTCCAAACAAATTATTAGGTGTACTACTTATGGCAGGAGTTCCTGCTGGCCTTATTTTCGTTCCATTTATTGAAAGCATTAATAAATTTCAAAATCCATACCGTAGACCGATTGCAACTATTTTATTTTTATTAGGTACTCTAGTAGCTATATGGCTTGGAATAGGAGCTGCTTTACCTATCGATATTTCTTTAACTTTTGGATTGTTT
         Desmotetra_stigmatica  ATGTCAGTTACAAAAAAACCTGATTTAACAGATCCTGTTTTAAAAGCTAAATTAGCTAAAGGAATGGGTCATAACACATATGGTGAGCCTGCTTGGCCAAACGATTTACTATACATGTTCCCTGTAGTAATTTTAGGGACTTTTGCTCTTGTTATTGGGTTATCTGTATTAGACCCAGCTGCTATCGGTGAACCTGCAAACCCATTTGCAACACCTTTAGAAATTTTACCAGAATGGTATTTTTATCCAGTATTCCAAATTCTTCGCGTTGTACCAAACAAACTTCTTGGAGTTCTATTAATGGCTGGAGTGCCTGCTGGTTTAATCACAGTGCCGTTTATTGAAAATATTAACAAATTCCAAAACCCTTACCGTCGTCCGATTGCTACTACTCTATTCCTTTTAGGAACTGTAACAGCTATTTGGTTAGGTATTGGTGCTACTTTCCCAATCGATATTTCTTTAACTTTTGGTTTATTC
        Dictyochloris_fragrans  ATGTCAGTTACAAAAAAACCAGATTTAACTGATCCTGTTTTAAAAGCAAAATTAGCTAAAGGTATGGGACACAACTCTTATGGTGAACCTGCTTGGCCTAATGATTTACTTTATATTTTCCCAGTAGTTATTACAGGAACTTTTGCAGCTGTAATTGGATTGTCTGTTTTAGACCCTGCAGCGATTGGTGAACCAGCTAACCCTTTTGCAACACCTTTAGAAATTCTTCCAGAATGGTATTTTTACCCAGTTTTCCAAGTTCTTCGCACAGTACCTAATAAATTATTAGGAGTTTTATTCATGGCAGCAGTGCCTGTTGGATTAATTACAGTTCCTTTTATTGAAAATATCAATAAGTTCCAAAACCCTTACCGTCGTCCTATTGCTACAATTGCGTTCTTATTAGGTACTGTAGTAGCTATTTGGTTAGGAATAGGTGCTACATTCCCTATCGATATTTCTTTAACTCTAGGATTATTT
             Dunaliella_salina  ATGTCTGTAACAAAAAAACCAGATTTAAGTGATCCAGTATTAAAAGCTAAATTAGCGAAAGGAATGGGACATAACACATATGGTGAGCCAGCTTGGCCAAATGACTTACTTTACATGTTCCCTGTTGTAATTTTTGGTACATTTGCATGTGTTATTGGTTTAGCTGTATTAGAACCAGGTTCTATTGGAGAACCAGCAAACCCTTTTGCTACACCTCTTGAAATTTTACCAGAATGGTATTTCTACCCAGTTTTCCAAATTTTACGTGTTGTACCTAACAAATTATTAGGTGTTTTATTAATGGCAGCTGTACCGGCTGGCTTAATGACAGTACCTTTTATTGAAAATATTAATAAATTCCAAAACCCTTACCGTCGTCCTATCGCTACTATTTTATTCTTAGTAGGTACTGTAGCAGCTGTTTGGTTAGGTATTGGTGCAACTTTCCCTATCGATATTTCTTTAACTTTTGGATTATTC
          Elakatothrix_viridis  ATGACAGTAACTAAAAAACCAGATTTAACAGATCCAATATTAAAAGCAAAATTAGCTAAAGGTATGGGTCATAATACATATGGAGAACCTGCTTGGCCTAATGATCTTTTATATATGTTTCCAGTTGTTATATTTGGAACATTTGCTTGTGTCATTGGTTTAGCTGTTTTAGATCCTGCTGCTATAGGTGAGCCTGCTAATCCATTTGCAACACCTCTTGAAATTTTACCAGAATGGTATTTTTATCCGGTGTTTCAAATTTTACGCACAGTACCAAACAAATTATTAGGTGTTCTTCTTATGGCTGGAGTTCCTTTAGGTTTGATAACGGTTCCTTTTATAGAAAATATTAATAAATTTCAAAACCCTTATCGTAGACCTATAGCAACTATATTCTTTTTATTAGGAACTTTAGTAGCTATTTGGTTAGGGATTGGAGCAACATTACCTATTGATATTTCTTTAACTTTTGGTTTATTT
         Floydiella_terrestris  ATGGCAGTTACAAAAAAACCAGATTTAAGCGACCCAGTATTAAAAATGAAATTAGCTAAAGGAATGGGTCACAACTATTACGGTGAACCAGCTTGGCCGAATGATTTACTTTATATTTTCCCTGTTGTTATTCTAGGTACTTTTGCAGGCGTTATCGGTTTAGCTGTACTAGACCCTGCTGGTATGGGGGAACCAGCAAACCCATTTGCAACACCGTTAGAAATCCTCCCTGAGTGGTATTTTTACCCTGTATTCCAAATTCTTCGTGTTGTACCTAACAAATTATTAGGGGTGTTATTAATGGGTGGTGTACCTGTTGGATTACTAACGATTCCATTCATCGAAAACGTTAACAAATTTCAAAACCCTTACCGTCGTCCTATTGCAACAACGTTTTTCTTATTAGGCACACTAGTTGCTGTTTGGTTAGGTATTGGTGCTACTTTCCCGATTGATATTTCTTTAACTTTTGGCTTATTC
       Follicularia_botryoides  ATGTCAGTAACAAAAAAACCAGATTTAACAGATCCAGTTTTAAAAGAAAAATTAGCAAAAGGAATGGGTCATAACTATTATGGTGAGCCTGCATGGCCAAACGATTTATTATACATCTTCCCTGTTTGTATTTTTGGAACTTTCGCTTGTTTAATTGGATTAGCAGTTCTTGAACCAACACCAATTGGAGAACCTGCAAACCCATTTGCTACACCTCTAGAAATTTTACCTGAATGGTACTTCTTCCCAACATTCCAATTATTACGTACAGTACCAAACAAATTATTAGGTGTTTTATTAATGGCAGCAGTACCAGCAGGGTTAATTACTGTTCCATTTATTGAAAACATTAATAAATTCCAAAACCCTTTCCGTCGTCCAATTGCAACAACAATGTTCTTATTAGGAACTTTAGTAGCTATTTGGTTAGGTATTGGAGCTGCTTTACCAATTGATATCTCATTAACTTTTGGATTATTC
       Golenkinia_longispicula  ATGTCAGTAACAAAAAAACCAGATTTAACTGATCCAGTTTTAAAAGCAAAATTAGCTAAAGGTATGGGTCATAATAGTTATGGTGAACCCGCTTGGCCAAATGATTTACTTTACATTTTCCCTGTTGTTATTTTAGGAACTTTCGCATGCGTCATTGGTTTATCAGTTTTAGACCCCGCTGCTATCGGTGAACCGGCAAATCCATTTGCAACTCCATTAGAAATCCTACCTGAATGGTATTTTTACCCTGTTTTCCAAATTTTGCGAGTTGTTCCAAATAAATTATTAGGGGTTTTATTAATGGCTGCTGTCCCTTTAGGTCTTATTTTAGTGCCATTTATTGAAAATATTAATAAATTCCAAAATCCTTATCGTCGTCCAATTGCTACAATTTCATTCTTATTAGGAACTTTAGTAGCAATTTGGTTAGGTATGGGAGCAACTTTCCCAATCGATATTTCATTAACTTTCGGATTATTC
              Gonium_pectorale  ATGTCAGTTACTAAAAAACCTGATTTAAGCGATCCAGTTTTAAAAGCAAAATTAGCTAAAGGTATGGGTCACAATACATATGGTGAACCTGCTTGGCCAAATGATTTATTATATATGTTCCCTGTTGTTATTTTAGGCACGTTTGCTTGTATTATTGGTTTATCAGTTTTAGATCCAGCAGTTATCGGTGAACCTGCTAATCCATTCGCTACACCACTTGAAATTTTACCAGAATGGTATTTTTATCCAGTTTTCCAAATTTTACGTGTAGTTCCTAACAAACTTTTAGGTGTTTTATTAATGGCAGCAGTGCCATTAGGCCTTATTTTTGTTCCATTTATTGAAAGTATCAATAAATTCCAAAACCCATATCGCCGTCCAATCGCTACTATTCTTTTCCTTTTTGGTACTTTAGCTGCTGTTTGGTTAGGTATTGGTTCAACATACCCTATTGATATTTCTTTAACTTTAGGTTTATTC
       Haematococcus_lacustris  ATGTCTGTAACTAAAAAACCAGATTTAAGTGATCCAGTTTTAAAAGCAAAATTAGCAAAAGGTATGGGCCATAATTCATATGGTGAACCAGCCTGGCCAAATGATTTACTTTACATGTTCCCTGTTGTTATTTTTGGAACGTTTGCATGTGTTATTGGTTTAGCAGTGTTAGATCCTGCAGCTATTGGTGAGCCTGCAAACCCGTTTGCTACTCCTTTGGAGATTTTACCTGAATGGTACTTCTACCCGGTTTTCCAAATTTTACGTGTTGTACCTAATAAATTATTAGGTGTTTTATTAATGGCTGCTGTACCAGCAGGTTTAATCACTGTACCTTTTATTGAAAGTATTAACAAGTTTCAAAATCCTTACCGTCGTCCTATAGCTACTATTTTATTTTTATTAGGTACATTAGTAGCAGTATGGTTAGGTATTGGTGCTACTTTTCCAATTGATATTTCATTAACTTTTGGCTTATTT
            Hafniomonas_laevis  ATGTCCGTTACTAAAAAACCAGATCTAAGCGATCCAATTTTAAAAGCAAAATTAGTTAAAGGTATGGGTCACAACACTTACGGTGAACCAGCTTGGCCAAATGACTTATTATACATGTTCCCTGTAGTAATTTTAGGTACATTTGCATGTATTATTGGTTTATCTGTATTAGACCCAGCAGCTATGGGCGAACCTGCGAACCCGTTTGCTACTCCGCTGGAAATTTTACCAGAATGGTACTTCTATCCAGTATTCCAATTACTACGCACAGTTCCGAATAAACTACTGGGTGTGTTGTTAATGGCAGCAGTGCCTGTTGGCCTGCTATTTATCCCATTTGTGGAAAGTATTAACAAATTCCAAAACCCATTCCGTCGTCCTATCTCTACAATTACATTCTTATTAGGCACAATCGCTGCTGTTTACTTAGGTATTGGTGCTTGTTTACCAATTGATATTTCTTTAACATTAGGTTTATTC
          Hariotina_reticulata  ATGTCAGTTACAAAAAAACCAGATTTAACAGATCCAGTATTAAAAGAAAAATTAGCGAAAGGAATGGGACACAACTATTATGGTGAACCTGCTTGGCCAAATGATTTATTATACATCTTCCCAGTTGTAATTTTAGGGACTTTTGCTTGCGTTATCGGATTATCAGTATTAGACCCAGCTGCTATTGGAGAACCTGCAAACCCTTTTGCAACTCCATTAGAAATTTTACCGGAATGGTATTTCTATCCGGTATTCCAGTTATTACGTACAGTGCCAAACAAGCTATTAGGTGTACTATTAATGGCCGCTGTTCCTTTTTTCATTGCCCTAATTCCTTTCGTAGAAAACGTGAACAAGTTTCAAAACCCGTACCGCAGACCTATTTCGAGCACTCTGTTTTTGCTGGGTACTTTAGTAGCAGTATGGTTAGGTATCGGAGCGACTTTACCAATTGAAATCAGTTTAACATTCGGTTTATTT
                 Jenufa_minuta  ATGTCTGTTACAAAAAAACCAGATTTAACAGATCCTGTGTTAAAAGCCAAATTAGCAAAAGGTATGGGGCATAACACTTATGGTGAGCCCGCGTGGCCTAACGACTTACTTTATATTTTCCCTGTAGTAATTTTAGGGACTTTTGCGTGCGTAATTGGATTAGCTGTATTAGATCCGGCTGTAGTTGGTGAACCTGCAGATCCTTTTGCGACTCCTTTAGAAATTTTACCAGAATGGTACTTCTATAGTGTTTTTCAATTATTAAGAACAGTCCCTAACAAATTATTAGGTGTTTTACTTATGGCTGGTGTTCCTGCTGGACTTATCGTTGTGCCATTTATTGAAAACATTAATAAATTTCAAAACCCTTATCGTCGACCAATCTCCACAATTTTCTTTTTACTTGGAACATTAGTAGCCGTTTGGTTAGGTGTAGGAGCTACTTTCCCAATTGATATATCATTAACTTTTGGTTTATTT
              Jenufa_perforata  ATGTCTGTTACAAAAAAACCGGATTTAACAGATCCTGTATTAAAAGCTAAACTCGCTAAAGGTATGGGTCATAATACCTATGGTGAACCCGCATGGCCTAATGATTTACTTTATATTTTCCCTGTTGTTATTTTAGGTACGTTTGCTTGTCTAATTGGATTAGCTGTTTTAGACCCCTCTTCTATAGGTGAACCAGCTAATCCATTTGCAACTCCTTTGGAAATTTTACCAGAATGGTATTTTTATAGTGTTTTTCAACTTTTAAGAACAGTACCAAATAAACTGTTAGGAGTTTTACTAATGGCAGGAGTTCCTGCTGGATTAATTGTTGTTCCATTTATTGAAAATATTAATAAGTTTCAAAATCCTTATCGTCGTCCTATATCTACAATTTTATTTCTATTAGGAACAGTTGTAGCAATTTGGTTAGGTATTGGCGCAACTTTTCCTATCGATATTTCATTAACATTTGGTTTATTT
          Kirchneriella_aperta  ATGTCAGTAACAAAAAAACCAGATTTAACAGATCCAGTATTAAAAGAAAAATTAGCTAAAGGAATGGGGCACAATTACTATGGTGAACCTGCTTGGCCAAATGATCTTCTTTATATTTTCCCAGTTGTAATTTTTGGAACATTTGCTTGTGTAATTGGTTTATCAGTGTTAGATCCATCAGCTATCGGTGAACCTGCGGATCCATTTGCAACACCGCTTGAAATTTTACCAGAGTGGTATTTCTATCCTGTTTTCCAACTTTTACGTACAGTTCCTAATAAATTGCTTGGTGTTCTTCTAATGGCGGCAGTTCCTGCCGGACTGATTTTAGTTCCCTTCTTAGAGAATATCAACAAGTTTCAGAATCCATTTCGTCGCCCTATTGCAACAACGTTCTTCTTAATCGGTACTTTAGTTGCAATTTGGTTAGGTATTGGTGCCACTCTTCCGATTGATATTAGCTTAACTTTTGGTTTATTT
      Koshicola_spirodelophila  ATGGCAGTTACAAAAAAACCTGATTTAAGCGATCCAGTTTTAAAAATGAAATTAGCTAAAGGTATGGGTCACAATTATTATGGTGAACCAGCATGGCCAAATGATTTATTATATATTTTTCCTGTGGTTATTTTAGGTACTTTTGCTTGTGTTGTAGGCTTAGCGGTTTTAGATCCAGCAGTAGTTGGAGAAGCGGCAAATCCATTTGCAACTCCATTAGAAATTTTACCAGAATGGTATTTATTTCCTACTTTCCAATTATTACGTGTAATTCCTAATAAATTACTAGGAATTTCTGTTATGGCGTCTATTCCATTAGCTTTAATGACTGTACCTTTTATTGAAAATGTTAATAAATTTCAAAATCCACTTCGTCGTCCTATTGCAAGTACGCTTTTTTTAATTGGGACTCTTGTTGCAATTTATTTGGGTATTGGAGCTACGTTGCCTCTTGATATTTCATTAACTTTTGGTTTATTT
           Lobochlamys_culleus  ATGTCAGTAACTAAAAAACCTGATTTAACAGATCCAGTATTAAAAGCAAAATTAGCTAAAGGAATGGGTCACAACACATACGGAGAACCAGCATGGCCTAATGATTTACTTTATATTTTCCCTGTAGTAATTTTAGGAACATTTGCGTCAGTAATCGGTTTATCAGTTTTAGACCCTGCAGCTATTGGTGAACCTGCAAACCCATTTGCAACTCCATTAGAGATTCTTCCTGAATGGTACTTCTACCCTGTGTTCCAAATTCTACGTGTAGTACCTAATAAATTATTAGGTGTACTTCTAATGGCCGCAGTTCCCGCGGGATTAATTTTTATTCCATTTATTGAAAACATTAACAAATTCCAAAACCCATTCCGTCGTCCAATTGCTACAATTTTATTTTTCTTAGGTACTATCGTAGCGTTATGGTTAGGTATTGGTGCAACATTCCCTATTGATATTTCATTAACGTTCGGTTTATTT
            Lobochlamys_segnis  ATGTCAGTAACTAAAAAACCTGATTTAACTGATCCAGTATTAAAAGCAAAATTAGCTAAAGGAATGGGCCACAATACATACGGAGAACCAGCATGGCCAAATGATTTACTTTATATTTTCCCTGTTGTAATTTTAGGAACATTTGCTGCAGTTATTGGTTTATCTGTTTTAGACCCAGCTGCTATTGGGGAGCCTGCAAATCCATTTGCAACTCCATTAGAAATTCTTCCAGAATGGTACTTCTATCCTGTGTTTCAAATTTTACGTGTAGTTCCTAATAAATTATTAGGTGTACTTCTTATGGCCGCGGTTCCTCTTGGACTTATCTTCATTCCCTTCGTTGAAAACATTAATAAATTTCAGAATCCGTTTCGTCGTCCAATTGCAACTATTTTATTTTTTGTAGGGACTCTTGTAGCTTTATGGTTAGGAATTGGTGCTTGTTTCCCAATTGATATTAGCTTAACTTTTGGCTTATTT
           Microglena_monadina  ATGTCTGTTACAAAAAAACCCGATTTAACGGATCCAATTTTAAAAGCAAAATTAGCTAAAGGTATGGGACACAACAGTTATGGTGAACCAGCTTGGCCAAATGATCTTCTATATATGTTCCCTGTTGTTATTTTAGGTACATTTGCTTGTTGTATTGGATTAGCAGTATTAGATCCTGCTGCTATTGGTGAGCCAGCAAACCCATTTGCTACACCTCTTGAAATTTTACCAGAATGGTATTTCTACCCTGTATTCCAACTTTTACGTACAGTACCTAATAAATTATTAGGAGTATTATTAATGGCCGCTGTTCCTGCAGGGCTTATTACTATACCTTTTATTGAAAGTATTAATAAATTCCAAAACCCTTATCGTCGACCAATTGCTTCTAGTTTATTTTTATTAGGTACTGTTGTTGCTATTTGGCTAGGTATAGGAGCTTGTTGGCCAATCGATATTTCTTTAACTTTTGGTCTATTT
                 Microspora_sp  ATGTCAGTTACAAAAAAACCAGATTTAACAGATCCTGTTTTAAAAGCTAAATTAGCAAAAGGAATGGGTCATAATAGCTATGGAGAACCTGCTTGGCCAAACGACCTTCTTTATATGTTTCCAGTAGTTATTTTAGGAACTTTTGCTTCCGTAATTGGTCTTTCAGTGCTAGATCCAGCAAGTATTGGAGAACCTGCTAATCCTTTTGCTACTCCTTTAGAAATTCTTCCTGAATGGTATTTTTACCCAGTATTCCAATTACTAAGAACTGTACCAAATAAATTGCTTGGTGTATTACTAATGGGGGGTGTTCCAGTTGGTCTAATTACGGTACCTTTTATTGAAAATATTAATAAATTCCAAAATCCTTATCGTCGTCCATTTTCAACAGTTTTATTTGTTCTTGGAACAATTATAGCTATTTATTTAGGAATTGGTGCTACACTACCAATTGATACTTCTTTAACTCTTGGGTTATTC
       Mychonastes_homosphaera  ATGTCAGTTACTAAAAAGCCTGATTTAACAGATCCAGTTTTAAAAGCGAAACTGGCTAAAGGAATGGGACACAACTACTACGGTGAACCAGCTTGGCCAAACGATCTTTTATACATGTTCCCAGTTGTAATTCTAGGGACATTTGCATGTGTAATTGGTTTATCTGTAATGCAACCTGCAGCACTTGGTGAACCAGCAAACCCATTTGCAACACCGTTAGAAATTCTTCCTGAGTGGTACTTTTACCCAGTATTCCAGTTATTACGTACAGTTCCAAACAAACTATTAGGAGTTCTTCTAATGGCAGCTGTACCAGCTGGTCTAATCACAGTACCATTCATCGAAAACATTAACAAATTCCAAAACCCTTACCGTCGTCCAATCGCATCAACAGTTTTCCTAGTAGGAACTGTAGCAGCGATTTGGTTAGGAATTGGAGCTTGTCTACCAATTGAGACATCGCTAACATTAGGTTTATTC
           Mychonastes_jurisii  ATGTCAGTTACTAAAAAACCTGATTTAACAGATCCAGTTTTAAAAGCGAAACTAGCTAAAGGAATGGGACACAACTACTATGGTGAACCAGCTTGGCCAAACGATCTTTTATACATCTTCCCAGTTGTAATTCTAGGAACATTTGCGTGTGTAATTGGCTTATCTGTACTGCAACCTGCAGCTATGGGTGAACCAGCAAACCCATTTGCAACACCTTTAGAAATTCTTCCTGAATGGTATTTCTACCCAGTATTCCAGTTATTACGTACAGTCCCAAACAAACTATTAGGAGTTCTTCTAATGGCAGCTGTACCTGCTGGTTTAATCACAGTACCGTTCATCGAGAACATTAACAAATTCCAAAACCCTTTCCGTCGTCCAATCGCGTCAACAGTTTTCCTAGTAGGAACTGTAGCAGCTATTTGGTTAGGAATCGGAGCTTGTTTACCAATTGACACATCGCTAACATTAGGGTTATTC
           Neochloris_aquatica  ATGTCAGTAACTAAAAAACCAGATTTATCAGATCCTGTATTAAAAGAAAAATTAGCTAAAGGAATGGGACACAATTACTATGGAGAGCCCGCTTGGCCAAATGACCTTTTATATATTTTTCCTGTTGTAATTTTAGGAACATTTGCATGTGTAATTGGTTTAGCTGTGTTAGATCCTTCAGCAATTGGTGAACCAGCTAACCCATTTGCTACACCATTAGAAATTCTTCCTGAATGGTATTTCTTCCCAGTTTTCCAATTATTACGTACAGTACCTAACAAATTACTAGGGGTCTTACTTATGGCCGCAGTGCCCGCGGGTCTCTTATTAGTACCTTTCATCGAAAACATTAATAAATTCCAAAACCCGTTTAGACGACCTATCTCTTCTGCACTATTCATTTTAGGAACAGCAGTTGCAGTTTGGCTTGGAATTGGAGCTACTTTACCTATTGAAATCAGTCTAACATTTGGATTATTC
      Oedocladium_carolinianum  NNNNCAGTAACAAAAAAACCAGACTTAAGTGATCCTGTTCTAAAAATGAAATTAGCTAAAGGCATGGGACATAACTATTATGGTGAACCAGCTTGGCCTAACGATTTACTTTATATTTTCCCTGTTTGTATTTTAGGTACATTTGCATGTGTAATTGGATTAGCTGTATTAGATCCAGCTGCTATTGGTGAACCAGCAAACCCATTTGCAACTCCTCTAGAAATTTTACCTGAATGGTATTTTTACCCTGTTTTCCAAATTTTACGTACTGTACCAAATAAATTACTTGGTGTTTTATTAATGACAGCTGTTCCATTAGGTCTTTTAACAGTACCTTTTATTGAAAATATTAATAAATTTCAAAATCCATATAGACGTCCAATTGCTACAACATTCTTTTTATTAGGTACACTAGTAGCTATTTGGTTAGGAATTGGAGCAACTTTTCCAATTGATATTTCATTAACTTTTGGATTATTT
      Oedogonium_angustistomum  NNNNCAGTAACAAAAAAACCAGATTTAAGTGATCCTGTTCTAAAAATGAAATTAGCTAAAGGCATGGGACATAACTATTATGGTGAACCAGCTTGGCCTAACGATTTACTTTATATTTTCCCTGTTTGTATTTTAGGTACGTTTGCGTGTGTTATTGGATTAGCAGTATTAGACCCTGCTGCTATTGGTGAACCCGCAAATCCATTTGCAACTCCTTTAGAAATTTTACCTGAATGGTATTTTTATCCTGTTTTTCAAATTTTACGTACTGTACCTAATAAATTACTTGGAGTATTATTAATGACAGCAGTTCCATTAGGTCTTTTAACAGTACCTTTTATTGAAAATATTAATAAATTTCAAAATCCTTATCGACGTCCAATTGCTACAACATTCTTTTTATTAGGAACATTAGTAGCCATTTGGTTAGGAATTGGAGCAACATTCCCGATTGATATTTCATTAACTTTTGGGTTATTT
          Oedogonium_cardiacum  ATGGCAGTAACAAAAAAACCAGACTTAAGTGATCCTGTTCTAAAAATGAAATTAGCTAAAGGCATGGGACATAACTATTATGGTGAACCAGCTTGGCCTAATGATTTACTTTATATTTTCCCTGTTTGTATTTTAGGTACATTCGCATGTGTTATTGGATTAGCTGTATTAGATCCAGCAGCTATTGGTGAGCCAGCTAATCCTTTTGCAACTCCATTAGAAATTTTACCTGAATGGTATTTTTACCCTGTTTTTCAAATTTTACGTACTGTACCTAATAAATTACTTGGTGTATTACTTATGACAGCAGTTCCATTAGGTCTTTTAACAGTACCTTTTATTGAAAATATCAATAAATTTCAAAATCCATACCGACGTCCAATTGCTACAACATTCTTTTTATTAGGAACATTAGTAGCAACTTGGTTAGGAATTGGGGCGACTTTTCCAATTGATATTTCATTAACTTTTGGATTATTT
        Oogamochlamys_gigantea  ATGTCAGTTACAAAAAAACCAGATTTAACAGATCCAATATTAAAAGCAAAATTAGCTAAAGGAATGGGTCACAATACATATGGAGAACCAGCATGGCCAAACGATTTATTATATATTTTCCCTGTTGTAATCTTAGGAACTTTTGCTTCTGTCATTGGTTTATCTGTTTTAGATCCTGCAGCTATCGGTGAACCCGCTAATCCGTTTGCAACACCATTAGAAATTCTTCCTGAGTGGTATTTTTATCCTGTTTTCCAAATTTTACGTGTAGTTCCTAATAAATTACTTGGAGTCCTTCTGATGGCGGCGGTTCCTGGTGCTCTCTTATTTCTGCCGTTCATTGAAAGCATTAACAAGTTCCAAAACCCGTATCGTCGCCCAATAGCAACAATTTTATTCTTTCTTGGAACTTTAGCAGCAATTTGGTTAGGCATTGGGGCTACTTTTCCAATTGATATCTCCCTTACTTTTGGTTTGTTT
        Ourococcus_multisporus  ATGTCAGTAACAAAAAAACCAGATTTAACAGATCCAGTATTAAAAGAAAAATTAGCTAAAGGTATGGGTCACAACTACTACGGTGAACCAGCTTGGCCAAACGATCTTCTTTATATTTTCCCAGTAGTAATTTTTGGGACATTCGCATGTGTAATTGGCTTATCTGTTTTAGATCCTGCCGCTATTGGAGAACCTGCGGATCCGTTTGCAACTCCTTTAGAAATTTTACCAGAATGGTATTTCTACCCAGTATTCCAACTTTTACGTACTGTTCCAAACAAATTATTAGGTGTTCTTTTAATGGCAGCTGTTCCAGCTGGATTAATCACTGTTCCATTCATTGAAAACATTAATAAATTCCAAAACCCTTACCGCCGTCCAATTGCAACTACATTATTTTTAGTTGGTACTTTAGTAGCTATTTGGTTAGGTATTGGTGCAACTTTACCAATTGATATTAGTTTAACTTTTGGTTTATTC
         Palmellopsis_texensis  ATGTCAGTAACAAAAAAACCTGATTTAACGGATCCTGTATTAAAAGCAAAATTAGCAAAAGGGATGGGTCACAATACTTATGGAGAACCTGCATGGCCAAATGATTTACTTTATATTTTCCCTGTTGTTATTTTAGGGACTTTTGCTTCAGTTATTGGATTATCTGTATTAGATCCAGCTGCTATGGGTGAACCAGCAAACCCGTTTGCTACACCGTTAGAAATTCTTCCAGAATGGTATTTCTTTCCGGTATTCCAAATTTTACGTGTTGTTCCTAATAAATTATTAGGTGTACTTTTAATGGCAGCAGTACCTGCGGGTCTTTTAACAGTACCTTTCATCGAAAATATTAACAAATTTCAAAACCCTTATCGTCGTCCAATTGCTACTATTTTATTTTTTTTAGGAACATTAGTTGCTCTTTGGTTAGGTATTGGAGCTACATTCCCTATTGATATTAGCTTAACTTTTGGATTATTC
       Parallela_transversalis  ATGTCAGTTACAAAAAAACCTGATTTAACAGATCCAGTTTTAATTGCTAAATTAGCAAAAGGTATGGGTCACAATACTTATGGTGAACCAGCGTGGCCAAATGATCTTCTTTACATGTTCCCAGTGGTAATTCTAGGAACTTTTGCCGGTATAATTGGTCTTGCCGTTTTAGACCCTGCACCTATTGGCGAACCTGCTAATCCATTTGCGACTCCTCTAGAAATTCTACCAGAATGGTACTTCTACCCTGTTTTCCAAATTCTTCGTACAGTACCAAACAAACTTCTAGGAGTATTATTAATGGCTGGTGTTCCTGCTGGCTTATTAACTGTACCTTTTATCGAAAATATTAATAAGTTCCAAAATCCATATAGACGCCCAATTGCAACAATTGCTTTTTTATTAGGAACTGTTGTTGCTATTTGGTTAGGAATAGGTGCCACTCTACCTATTGATACTTCTCTAACTCTTGGACTTTTT
             Pediastrum_duplex  ATGTCAGTTACAAAAAAACCAGATTTATCAGATCCAGTTTTAAAAGAAAAATTAGCAAAAGGTATGGGTCATAACTATTATGGAGAACCTGCTTGGCCAAATGATCTTTTATATATTTTCCCTGTTTGTATTTTAGGAACATTTGCATGTTTAATTGGGTTATCTGTTTTAGACCCAGCAGCTATTGGAGAACCAGCAAATCCATTTGCAACACCATTAGAAATTTTACCAGAATGGTATTTCTACCCAGTTTTCCAACTTTTACGCACAGTACCTAACAAATTATTAGGTGTGCTGTTAATGGCCGCTGTACCCGCTGGTTTAATTCTTATTCCGTTCATTGAAAATATTAACAAATTCCAAAATCCATTCCGCCGCCCTATTGCAACTACACTTTTCTTAGTTGGAACTTTAGTAGCAATTTGGTTAGGTATCGGGGCAACATTACCAATTGAAATTAGTTTAACTTTTGGTTTATTT
         Phacotus_lenticularis  ATGTCTGTTACAAAAAAACCAGATTTAACTGATCCAGTTTTAAAAGCTAAATTAGCAAAAGGTATGGGCCATAATACATATGGTGAACCAGCGTGGCCAAATGACCTTTTATACATTTTCCCTGTTGTTATTTTAGGTACATTTGCGTGTTGTATTGGTTTAGCTGTATTAGACCCAGCTGCTATGGGTGAACCAGCAAACCCATTTGCTACTCCTCTAGAAATTCTTCCAGAGTGGTACTTCTACCCAGTATTCCAAATTTTACGTGTTGTTCCTAACAAACTATTAGGTGTTTTATTAATGGCAGCGGTGCCGGCCGGGTTAATTACGGTTCCTTTCATTGAAAGTATCAATAAATTCCAAAACCCATACCGTCGTCCAATTGCAACTATCCTATTCCTATTAGGTACAGTAGTTGCTGTTTGGTTAGGTATTGGTGCTTGTTGGCCAATTGATATTTCTTTAACTTTTGGTTTATTC
            Pleodorina_starrii  ATGTCAGTTACTAAAAAGCCAGATTTAAGTGATCCAGTTTTAAAAGCAAAATTAGCTAAAGGTATGGGTCATAATACTTATGGTGAACCAGCATGGCCAAATGACTTATTATACATGTTCCCTGTTGTTATTTTAGGTACTTTTGCTTGTATCATTGGTTTATCTGTTTTAGATCCTGCTGTTATTGGTGAACCTGCTAACCCATTTGCAACACCACTTGAAATTTTACCAGAATGGTATTTTTATCCAGTTTTCCAAATTTTACGTGTAGTTCCAAATAAACTTTTAGGTGTTTTATTAATGGCCGCAGTGCCGTTAGGTCTTGTGTTTGTTCCGTTTGTAGAAAGTATCAATAAATTCCAAAACCCGTACCGCCGCCCGATCGCTACGGTGCTTTTTCTTGTTGGTACATTAACGGCGATTTGGTTAGGTATTGGCTCAACTTACCCAATTGACATTTCTTTAACTTTAGGTTTATTC
        Protosiphon_botryoides  ATGTCAGTAACTAAAAAACCAGACTTAAGTGACCCAGTATTAAAAGCTAAATTAGCAAAAGGTATGGGACACAACTCATACGGTGAACCAGCTTGGCCAAATGATTTACTTTACATCTTCCCTGTTGTAATTTTTGGTACTTTTGCTTGTGTAATTGGTTTATCTGTATTAGACCCTGCTGCTATTGGTGAGCCAGCTAACCCGTTTGCTACTCCTTTAGAAATTCTTCCAGAGTGGTACTTCTACCCTGTATTCCAAATTTTACGTGTTGTACCTAACAAATTATTAGGTGTTTTATTAATGGCTGCTGTACCAGCTGGTTTAATTACTGTACCTTTTATTGAAAGTATTAACAAATTCCAAAACCCTTACCGTCGTCCTATCGCTACTATTTTATTCTTATTAGGTACTGTTGTAGCTGTATGGTTAGGTATTGGTGCTACTTTCCCAATCGATATTTCATTAACTTTTGGTTTATTC
Pseudomuriella_schumacherensis  ATGTCAGTTACAAAAAAACCCGATTTAACAGATCCTGTATTAAAAGAAAAATTGGCCAAAGGTATGGGGCATAACTACTATGGTGAACCAGCTTGGCCAAATGATTTATTATACATGTTCCCAGTTGTTATTTTTGGAACATTCGCATGTGTTATTGGGCTAGCTGTTTTAGATCCAGCGGCTATTGGTGAACCCGCTAACCCTTTTGCTACTCCATTAGAGATCTTACCAGAATGGTATTTCTACCCTGTGTTCCAGTTACTTCGTACAGTACCTAACAAATTATTAGGTGTTCTTTTCATGGCAGCTGTTCCAGCTGGATTAATTACTGTACCATTTATTGAAAACATTAATAAATTCCAAAACCCTTACCGTCGTCCAATTGCTACAACTTTATTCTTAGTAGGAACTTTAGTGGCTATTTGGTTAGGTATTGGAGCAACTTTACCTATTGATATCTCTTTAACTTTTGGATTATTC
            Rotundella_rotunda  ATGTCAGTTACAAAAAAACCAGATTTAACCGATCCAGTATTAAAAGCAAAATTAGCAAAAGGAATGGGACACAACTATTATGGTGAACCAGCTTGGCCAAATGATCTTTTATATATTTTCCCAGTAGTTATTTTAGGAACATTTGCTTGTGTAATTGGATTAGCTGTATTAGACCCAGCAGCTAATGGTGAACCAGCAAACCCATTTGCAACTCCTTTAGAAATTTTACCAGAATGGTATTTCTATCCTGTTTTCCAATTACTTCGCACAGTTCCAAACAAGTTACTTGGTGTTTTATTAATGGCTGCTGTACCTGCAGGTTTAATTACTGTTCCATTCATTGAAAACATCAATAAATTCCAAAACCCATACCGTCGTCCGATTGCAACTACTATGTTTTTAGTAGGAACTTTAGTAGCTATTTGGTTAGGAATTGGAGCAACACTTCCAATTGAAATTAGTTTAACTTTTGGTTTATTC
          Scenedesmus_obliquus  ATGTCAGTTACAAAAAAACCAGATTTAACAGATCCAGTATTAAAAGAAAAATTAGCAAAAGGTATGGGTCACAATTATTATGGTGAACCTGCTTGGCCAAATGATTTATTATACATTTTCCCTGTTGTAATTTTAGGAACTTTTGCTTGTGTTATTGGTTTATCTGTTTTAGACCCAGCTGCTATTGGAGAACCGGCAAACCCATTTGCAACACCATTAGAAATCTTACCTGAATGGTACTTTTACCCGGTTTTCCAATTATTACGTACAGTACCTAATAAACTTCTAGGTGTATTACTAATGGCTGCTGTGCCTGCTGGGTTAATTACTGTTCCATTCATTGAAAACATTAATAAATTCCAAAACCCTTACCGTCGTCCTATCGCAACTACTTTATTCTTAGTTGGAACTTTAGTTGCTGTTTGGTTAGGTATTGGTGCTACATTACCAATTGAAATTAGTTTAACGTTTGGTTTATTT
        Schizomeris_leibleinii  ATGGCAGTAATTAAAAAACCAGATTTAAGTGATCCTGTTTTAAAAATGAAATTAGCTAAAGGTATGGGCCACAATTATTATGGTGAGCCTGCTTGGCCTAATGATTTATTATACATTTTCCCAGTTTGTATTTTTGGTACATTTGCAATTGTAATTGGTTTATCTGTTATGGAACCAGCTGCTATTGGTGAACCTGCAAATCCTTTTGCAACGCCACTTGAAATTTTACCTGAGTGGTATTTCTATCCAGTTTTCCAATTATTAAGAGTTATTCCTAATAAGTTATTAGGTGTTCTTTTAATGGCTGCGGTACCTGTAGGCCTTCTTACAGTTCCGTTTATTGAAAATATCAATAAATTCCAAAATCCATTCCGTCGTCCTATTGCAACAACAGTTTTCTTATTAGGAACTGTAGTAGCTGTTTATTTAGGTATTGGTTCAACATTCCCTATTGACCAATCTTTAACTTTAGGTTTATTT
        Spermatozopsis_similis  ATGTCAGTTACAAAAAAACCAGATTTAAGTGATCCAGTATTAAAAGCTAAATTAGCAAAAGGTATGGGTCATAATAGTTATGGCGAGCCAGCTTGGCCAAACGATTTACTTTACATTTTCCCAGTAGTTATTTTTGGGACATTCGCTTGCGTTATTGGACTTTCAGTTCTAGACCCAGCAGCTACTGGCGAACCTGCAAACCCATTTGCAACACCATTAGAAATTTTACCAGAATGGTATTTCTACCCAGTATTCCAAGTTTTACGCGTTGTTCCTAATAAATTATTAGGTGTTCTTTTCATGGCTGCAGTTCCAGCTGGGTTAATTACAGTACCATTTATTGAAAATATTAATAAATTTCAAAACCCGTACCGTCGTCCAATTGCAAGTATCCTATTCTTATTAGGAACTGCTGTTGCGATTTGGTTAGGTATTGGTGCCACTTTCCCAATTGACATTTCATTAACTTTTGGATTATTC
      Stigeoclonium_helveticum  ATGGCAGTTATTAAAAAACCAGATTTAAGTGATCCTGTTTTAAAAATGAAATTGGCTAAAGGTATGGGGCACAATTATTATGGTGAACCAGCATGGCCAAATGATTTATTGTACATTTTCCCAGTATGTATTTTCGGTACTTTTGCTATTGTAATTGGACTTTCAGTAATGGAACCTGCTGCAATGGGTGAACCAGCAAATCCTTTTGCAACTCCGTTAGAAATATTACCAGAATGGTATTTCTACCCTGTTTTCCAATTATTAAGAGTTATTCCAAATAAACTGTTAGGCGTGTTACTAATGGCAGCGGTGCCAGCGGGACTTCTAACGGTTCCTTTTATTGAAAATATTAATAAGTTTCAAAATCCTTTTCGTCGACCAATTGCGACAACAGTTTTTTTATTAGGAACTGTAGTAGCTGTGTATTTAGGTATTGGTTCAACTTTTCCTATTGACCAATCATTAACTTTAGGTTTATTC
    Treubaria_triappendiculata  ATGTCAGTTACTAAAAAACCAGATTTAACAGATCCAATTTTAAAAGCAAAATTAGCTAAAGGTATGGGACATAACAGTTATGGAGAGCCCGCTTGGCCAAACGATCTTCTTTATATGTTCCCAGTAGTTATTTTAGGAACTTTTGCTTGTGTAATAGGTTTATCAGTATTAGATCCTGCAGCAATTGGAGAACCTGCTAACCCATTCGCAACTCCATTAGAAATTTTACCAGAATGGTATTTTTATCCAGTATTCCAACTTTTACGTACTGTTCCTAACAAATTATTAGGAGTTGTTTTAATGGCAGCAGTTCCAGCTGGACTTATTACTGTGCCATTTATCGAAAATATTAATAAATTCCAAAATCCTTACCGACGCCCAATTGCTACAATAACATTTTTATTAGGTACTTTAGTTGCTATTTGGTTAGGTATCGGGGCTTGCTTACCAATTGATATTTCATTAACATTTGGTTTATTC
            Trochiscia_hystrix  ATGTCAGTTACTAAAAAACCAGATTTAACAGATCCAATTTTAAAAGCAAAATTAGCTAAAGGTATGGGACATAACTCTTATGGAGAGCCAGCATGGCCTAACGATCTTCTTTACATGTTCCCTGTAGTTATCTTAGGAACTTTTGCTTGTGTAATAGGTTTATCAGTATTAGATCCTGCAGCAATTGGAGAACCGGCTAACCCTTTTGCAACTCCATTAGAAATTTTACCAGAATGGTATTTTTACCCAGTATTCCAAATTTTACGAACTGTTCCGAACAAATTATTAGGAGTTCTTTTAATGGCTGGAGTTCCTGCTGGACTTATTACTGTTCCGTTCATCGAAAACATTAATAAATTTCAAAATCCTTACCGACGACCAATTGCAACAATTTCATTTTTACTAGGTACTCTAGTTGCTATTTGGTTAGGTATTGGAGCAGCTCTACCTATTGATATTTCATTAACATTTGGTTTATTC
                    Uronema_sp  ATGGCAGTAATTAAAAAACCAGATTTAAGTGATCCAGTTTTAAAAATGAAATTAGCTAAAGGTATGGGTCATAATTATTATGGTGAACCAGCTTGGCCAAATGACTTATTATATATTTTCCCAGTATGTATTTTTGGTACTTTTGCAATTGTAATTGGTCTTTCAGTAATGCAACCAGCAGCTATTGGAGAACCAGCAAATCCTTTTGCAACTCCGTTAGAAATTTTACCAGAATGGTACTTCTATCCTGTTTTCCAATTATTAAGAGTTATTCCTAACAAATTACTAGGGGTATTATTAATGGCAGCAGTACCAGTTGGTCTACTTACTGTACCGTTTATTGAAAATATTAATAAGTTTCAAAACCCATTCCGTCGTCCAATTGCAACTACTGTTTTCTTACTAGGTACTGTAGTAGCTGTTTATTTAGGTATTGGATCAACATTCCCAATTGATCAGTCATTAACATTAGGTTTATTT
                Volvox_carteri  ATGTCAGTTACTAAAAAACCTGATTTAAGCGATCCAGTTTTAAAAGCAAAATTAGCTAAAGGGATGGGTCACAATACTTACGGTGAACCAGCTTGGCCAAACGATCTATTATACATGTTCCCTGTTGTTATTTTAGGTACTTTTGCATGTATTATTGGTTTATCAGTATTAGATCCTGCGGTTATTGGTGAACCTGCTAACCCATTTGCAACTCCACTTGAAATTTTACCAGAGTGGTACTTTTATCCAGTTTTCCAAATTTTACGCGTAGTACCAAACAAACTTTTAGGTGTTTTATTAATGGCAGCGGTACCTGCTGGTTTAATTTTTATCCCATTTATTGAAAGTATTAATAAATTCCAAAACCCTTATCGTCGTCCAATTGCTACGATTCTTTTCCTTTTAGGGACTTTAGTTGCAGTTTGGTTAGGTATTGGTTCTACTTATCCTATTGATATTTCTTTAACTTTAGGTTTATTC
            Carteria_crucifera  ATGTCAGTTACAAAAAAACCTGATTTAACAGATCCAGTATTAAAAGCAAAATTAGCAAAAGGAATGGGTCATAACACATACGGTGAACCCGCTTGGCCTAATGATTTATTATATATGTTCCCTGTTTGTATTCTTGGAACTTTTGCTTGTTGTATTGGTTTAGCTGTATTAGATCCAGCGGCTATTGGAGAACCAGCGAACCCCTTTGCTACACCATTAGAAATTTTACCAGAATGGTATTTTTACCCAGTTTTCCAAGTTTTACGTGTTGTACCTAATAAACTATTAGGTATTTTAGTTATGGGAGGTATTCCTGTTGGTTTAATTGGCGTTCCTTTTATTGAAAGCATTAATAAATTCCAAAACCCATATCGTCGTCCAATTGCTACTACATTATTTTTATTAGGAACCCTAGTAGCTGTATGGTTAGGTATTGGTGCTACTTTTCCGATTGATATTTCTTTAACATTAGGTTTATTT

    ;
end;


begin mrbayes;
    charset firstsecond = 1-.\3 2-.\3;
    charset third = 3-.\3;
    partition mine = 2: firstsecond, third;
    set partition=mine autoclose=yes;
    lset applyto=(all) nst=6 ngammacat=4 rates=invgamma;
    prset applyto=(all) statefreqpr=dirichlet(1) ratepr=variable pinvarpr=uniform(0,1) brlenspr=Unconstrained:GammaDir(1.0,0.1,1.0,1.0) shapepr=exponential(1.0);
    unlink shape=(all) statefreq=(all) revmat=(all);
    mcmc ngen=6250000 samplefreq=500 printfreq=1000 starttree=random nruns=2 nchains=2 savebrlens=yes filename=petD;
    sump relburnin=yes burninfrac=0.2;
    sumt relburnin=yes burninfrac=0.2;
end;
