# Supplementary material for: Order, please! Uncertainty in the ordinal-level classification of Chlorophyceae
Source: PeerJ. 2019 May 15;7:e6899. doi: 10.7717/peerj.6899 (PMC6525593; doi:10.7717/peerj.6899)
Supplement: Supplemental Information 1 — This compressed folder contains untrimmed, masked alignments for individual chloroplast genes (subfolder nexus), as well as trimmed alignments with appropriate analysis blocks and the consensus trees resulting from these single-gene and concatenated analyses (MrBayes subfolders). Supplementary methods with associated references are included in the SupplementaryMethods.txt file. SVDquartets, BaliPhy, PhyloBayes and RAxML analysis files are in separate subfolders, with their respective resulting tree files. Files associated with MrBayes analysis of the 1st and 2nd positions and the analysis of the 3rd positions are placed in the subfolders 1st_and_2nd_positions_only and 3rd_positions_only, respectively. The 18Splastid_combined subfolder contains the MrBayes analysis materials (alignment and consensus tree) for the analysis including nucleotide plastid data as well as 18S nucleotide data. Documentation, trees and scripts used to create Fig. 3 are included in the “Figure3” subfolder, and documentation for and full results of Treespace analyses are in the “Treespace” subfolder. The results of the AU topology tests are included in a Word document. [file peerj-07-6899-s008.zip › supplementary_alignments_trees/mrbayes_nt_alignments_trees/cemA-stripped.nex]

#nexus

begin data;
    dimensions ntax=68 nchar=732;
    format datatype=dna gap=-;
    matrix
                 Ankyra_judayi  ACTTACGAAGAAATTGGCTTATTTCCACGTTCTTTTAATAGAGTTTTCGACAGATTTTTTAAACAGTTGTTTTCTGATGTTGAAAATTTAGTTATTCAAGAATATAGGTTTTATCGATATTTATTTTTAACTACTATTAAATGTTTAGCACTTTTAATTATTGTTCCTTTTATTGTAAATTTAATATCTAAAACTTATTTTGTTAGACCCATTACAGAATTTTATTGGAATTCAAAACAACCAGAAATTTTTTTAAATTCTTATCAACAAGAACATGCCTTTGCCGAATTACACGAATTTGAAGAAAAAATTTATTTTGAATCATTATTAGCTATCAGATATAATAATCAAAGTATTGAATGTATCACCAATTTTTTTGCGGATTTAATTAGTTTCTTTACACTTTGTTTTTTATTTTTAAATTTAGAAATTCAAATTAATATTACTAAATCTTTTTTATTAGAAGTTTTTTTTGGTTTGGATGATAGTAAAAAAGCTCTTTTAATCTTGTTTGTTACTGATTTACTTGTTGGGTATCATTCTCCAAATATTTGGGAATTATTTTTTCAATTTATTTTTTATCATTATGGTTTACCAGAAAATGAGACTGGTATTTTCCTTTTAGTTGCTACTCTGCCAGTTTTATTAGATGTGTTATTTAAATATTTAATATTTAGACATTTAAATCGTGCTTCTCCTGCAACGGTTGCTACTTATCATGCTATGATAGAA
        Atractomorpha_echinata  ACTTATGAAGAAATTGGTTTATTTCCCCGCTCTTTTAATAGAGTTTTTGATAGATTTTTTAAACAACTTTTTTCTGATGTTGAGAATTTAGTTATTCAAGAATATAGATTTTATAGATATCTTTTCTTGACTACTATTAAGTGTTTGTCACTTTTAATAATTGTTCCGCTTGTCGTTAATTTAATCTCTAAAACTTATTTTGTTCGACCAATAACTGAATTTTATTGGAATTCAAAACAACCAGAAATTTTTTTGAATTCCTATCAACAACAACGAGCTTTTGCAGAATTACATGAATTTGAAGAAAAGATTTATTTTGAATCATTATTAGCAATAAGATATAATAATCAAAGTATTGAATGTATTACTAATTTTTTTGCAGATTTAATTAGTTTTTTTACACTTTGTTTTTTATTCTTAAATTTAGAAATTCAAATTAATATTACTAAATCTTTTTTATTAGAGGTTTTTTTTGGATTAGATGATAGCAAAAAATCACTTTTAATTCTTTTTGTCACTGATTTACTTGTAGGTTATCATTCTCCTAACATTTGGGAATTATTTTTTCAATTTATTTTTTATCATTATGGTTTACCAGAAAATGAAACGGGTATTTTCCTTTTAGTTGCCACTCTTCCTGTTTTATTAGATGTATTATTTAAATATTTAATATTTAGACATCTAAATCGTGCTTCTCCTGCTACAGTTGCCACTTATCATGCTATGATAGAA
      Borodinellopsis_texensis  ACCTATGAAGAAATAGGTTTATTTCCAAGATCTTTTAGTCGAGTTTTAGATCGTTTTTTGAAACAAGTATTTTTAGATGTCGAAAATTTAGTTATACAAGAATATCGGTTTTATAGGTATTTATTTTTAACCACTTTAAAATGTATTTTAATATTATTTATTGTGCCATTTTTTGTCAATTTTTTAGCAAAAAATTATTTAGTTAGACCTTTAACAGAATATTTTTGGAATACAAAACAAACAGAAATTTTCTTAAATTCCTACCAACAAAAAAGAGCTTTTGCTGAATTAAAAGATTTTGAAGAGAAACTGTATTTTGAGTCTTTGTTAGCTGTGCGATATAATAATCAAAGTATTGAAGCAATGACAAATTTTTTTGCGGATTTGATAAGTTTTATGACTTTATTCTATTTGTTGTTTGTTCTGGAAATACAAATAAATATTACTAAATCTTTTTTACTTGAAGTTTTTTTTGGTTTAGATGATAGTAAAAAATCATTACTCATCCTTTTAGTTACAGATTTATTAGTAGGTTATCATTCTTCAAACATATGGGAATTATTTTTTGAATTTTTATTAAATCATTATGGATTACCTGAAAGTCAAACAGGGATTTTTTTATTAGTAGCAACATTGCCAGTATTGTTGGATGTATTATTTAAATATCTTATATTTCGACACTTAAATAGATCTTCACCTGCAACTGTAGCAACTTATCATGCTATGATTGAA
          Bracteacoccus_aerius  ACATATGAAGAAATTGGTTTATTCCCGAGATCATTTAATCGAGTTTTTGATCGTTTTTTTAAACAATTATTTTTTGATGTGGAAAATTTAGTGATTCAAGAGTATCGTTTTTATCGATACCTTTTTTTAACTACAGTAAAGTGTGTTTTTATTCTCATATTTGTACCATTTTTAGTAAATTTTATTTGTAAAAATTACTTGGTAAAGCCTATTACCGAATATTATTGGAATTCAGCACAACCTGAAATTTTTTTAAACTCTTATCAGCAAAAACGCGCATTTACTGAGTTGAAGGATTTTGAGGAAAAAATTTATTTTGAATCTTTATTAGCTATCCATTATAACGAAGAAAGTATTGAATCAATCACTAATTTTTTCGCAGATTTAATTAGTTTTAGTACTTTATGTTTTTTACTTTTTAATTTAGAAATTCAAATTAATATCACAAAATCTTTTTTACTTGAAGTTTTTTTTGGATTAGATGATAGTAAAAAATCATTGTTAATCCTATTCGTGACAGATTTATTAGTTGGTTATCATTCTCCAAATATATGGGAATTATTTTTTCAATCTTTATTTGATCATTATGGTCTACCTGAAAGTCAAACAACTATTTTTTTATTAGTTGCAACTCTTCCTGTATTATTAGACGTTTTATTTAAATATTTAATTTTCCGTCATCTCAATCGAGCATCACCGGCTACAGTAGCTACTTATCACGCAATGATCGAA
       Bracteacoccus_giganteus  ACCTATGAAGAAATTGGTTTATTTCCAAGATCATTCAATCGAGTTTTTGATCGTTTTTTCAAACAATTATTTTTTGATGTCGAAAATTTAGTGATTCAAGAATATCGATTTTATCGATATCTTTTTTTAACTACTGTGAAGTGTGTTTTTATTTTGATATTTGTACCATTTTTAGTGAATTTCGTATGTAAAAATTATTTAGTAAAACCTATTACAGAATATTATTGGAATTCCGCACAACCGGAAATTTTTTTAAATTCTTATCAACAAAAACGAGCATTTCGAGAATTAAAAGATTTCGAAGAAAAAATTTATTTTGAGTCATTGTTAGCAATTCATTATAACGAAGAAAGTATCGAATCAATTACTAATTTTTTTGCAGATTTAATTAGTTTTGGTACATTATGTTTTTTACTTTTTAATTTAGAAATTCAAATTAATATCACAAAATCTTTTTTACTTGAAGTTTTTTTTGGATTAGATGATAGTAAAAAATCTTTATTGATTTTGTTTGTAACAGATTTATTAGTTGGTTATCACTCTCCTAATATCTGGGAATTATTTTTTCAATCTTTATTCGATCACTATGGGTTACCTGAAAGCCAAACTACTATTTTTTTATTAGTTGCGACTCTTCCTGTATTATTAGATGTTTTATTCAAATATTTAATTTTTCGCCATCTTAACAGAGCATCACCAGCTACTGTGGCTACTTATCATGCGATGATCGAA
           Bracteacoccus_minor  ACTTATGAAGAAATTGGTTTATTTCCTAGATCCTTTAATCGCGTTTTTGACCGTTTTTTTAAGCAATTATTTTTTGATGTGGAAAACCTAGTCATTCAAGAATATCGATTTTATAGATATCTTTTTTTGACTACCGTAAAATGTGTTTTTATTTTGATATTTGTACCGTTTTTAGTGAATTTCATCTGTAAAAATTATTTAGTTAAACCTATTACTGAATATTACTGGAATTCGGCTCAATCTGAAATTTTTTTAAATTCTTATCAACAAAAACGTGCATTTATGGAGTTAAAAGATTTTGAGGAAAAAATTTATTTTGAATCGTTATTGGCAATTCATTATAACGAAGAAAGTATCGAATCGATTACTAATTTTTTTGCGGATTTAATTAGTTTTAGCACTTTATGTTTTTTACTCAAGGCGTTAGAAATTCAAATAAATATTACAAAATCGTTTTTACTCGAAGTTTTTTTTGGATTAGATGATAGTAAAAAATCTTTATTGATTTTGTTCGTAACAGATTTATTAGTTGGTTATCATTCTCCTAATATTTGGGAACTATTTTTTCAATCTTTATTTGATCATTATGGGTTACCTGAAAGTCAAACTACTATCTTTTTATTAGTCGCGACTCTTCCTGTATTACTAGATGTTCTATTTAAATATTTAATTTTCCGTCATCTCAACAGGGCATCACCTGCTACTGTAGCAACTTACCATGCGATGATTGAA
         Carteria_cerasiformis  ACGTATGAAGAAATTGGGCTTTTTCCAAGATCTTTTAGCAGAGTTTTTGATCGTTTTCTAAAACAGGTTTTTTCTGATGTTGATAATTTAGTAATTAAAGAATATCGCCTATATCGTTATTTATTTTTAACAACAATTCGAACTTGTGTTATTATTTTTTTTGTTCCATTTTTAGTTAATTTTTTTGCTAAAAATTATTTAGTTCAGCCGATAACTGAATATTTATGGAATTTAAAACAACAAGAAATTTTTTTAAATTCGTTTCAATTAAAAAAAGCTTTTACAGAATTTCAAGAATTTGAAGAAATTTTATATTTTGATTCCATCTTAGCTATTCGCTATAATAAACAAAGTGTTCAAGCGATTATTAATATAGTTTCTGATTTTTTTAGTTTTGTTACTTTATGGTATTTATTTTTAACAATGGAAATTCAAATAAACATAACAAAATCGTTTTTACTTGAATTTTTTTTTGGTCTTGATGATACTAAAAAATCCTTAATTATCTTACTTATAACAGATTTATTAGTGGGGTATCACTCCCCTAATATTTGGGAATTTTTTTTACAATTTATCTTTAATCATTATGGTTTACCAGAAAGTCAATTAAATATCTTTTTATTAGTAGCTACGCTTCCTGTGTTATTAGATGTCTTATTTAAATATTTAATTTTTCGTCATTTAAATAGGACCTCTCCTGCTACGGTGGCTACTTACTTAGCAATTTTAGAA
           Carteria_sp_SAG_8_5  ACTTATGAAGAAATAGGTTTATTTCCTCGTTCTTTTAGTCGTGTTTTTGATCGTTTTATAAAACAAGTTTTTTCTGATGTAGAAAATTTGGTAATACAAGAATATCGTTTTTATAGATATTTATTTTTAACAACTTTAAAATGTTTATTTCTTCTTATCTTTTTGCCCTTTTTAGTGAATTTATTAGCTAAGCAAATTTTAGTACAACCATTCACTGAATATTTTTGGAATACTAAGCAATCTGAGATCTTTTTAAATTCATATCAACAAAAACGCGCATTTGAAGAATTACAAGATTTTGAAGAAAAACTCTACTTTGAATCTTTATTAGCTATTCGGTATAATAATGAAAGTATTGAAGCAATTACAAACTTTTTTGCCGATTTATTTAGTTTAATGACATTAGGTTTTCTTTTTTTTGCTTTAGAAATTCAAATAAATATAACTAAATCTTTTTTATTAGAAGTTTTTTTTGGGTTAGATGATAGTAAAAAATCTTTAATGATTTTATTAGTAACAGATTTATTAGTAGGATACCACTCATCGAATTTATGGGAGTTGTTTTTTCAATTTTTATTTAATCACTATGGTTTGCCGGAAAATCAAACAGGAATTTTCTTATTAGTTGCAACTTTTCCTGTATTATTAGATGTTTTATTCAAATATTTAATATTCCGTCATTTAAATCGAGCATCCCCCGCTACTGTTGCTACATATCATGCTATGATTGAA
      Chaetopeltis_orbicularis  ---TTAGAAAGAATTGGCTTTATCCCTCGCTCTATTTTGAGAATGTTGGATCGGTTTTATAATCAATTATCTATAGGCACAGCTGAGCCTTTAGTCAAACAATTTCGTTTTTCAAAATATTTGTTATTAACAAGTGTTAAATCTTTGCTTATTTTATTGTTTATTCCACTTTTAACTAATTTTTTAACCAAAACATATGTTTTTAGACCTTTAATTGAATATTTTTGGGATAGAAAACAAACAGAAATATTCCTTAACTTTAATCTTCAAGAGCGAGCTTTTTATGAAATGGCTGATTTTGAAGAAAAAATTTATTTTGAATCACTTTTAGCAGAGCATTATAATCATGAAAGTAGAGAAGCTATTACAAATCTTTTAGCTGATTTCATGGGATTTGCTACTTTATGGTTTTTACTGATGAATATGAAAATGTCAATAACAAATACAACAGCTTTTCTGTTTGAGTCATTTTTCAGCTTGAAAGATAGCCGAAAATCTTTTATAATGTTATTGTTTACAGATTTACTTGTTGGTTTTCACTCACCTAGAGGTTGGGAGGTTCTTTTTTCAGGATTATTTGAACATTTTGGTTTACCTGAAAATGAAAATATAATATTATTATTAGTTGGTACTTTCCCAGTACTATTAGATGCACTATTTAAATATTGGATTTTTAGACATTTAAACCGTCATTCACCTGCTACTGTCGCAACATATCAATCAATGGTGGAA
     Characiochloris_acuminata  ACTTACGAGGAAATCGGATTATTCCCACGATCTTTTAGTCGTGTATTTGACCGTTTTTTAAAACAAATATTTTCAGATGTTGAAAATTTAGTAATACAAGAATATAGATTCTATCGTTATTTGTTTTTAACAACTTTAAAATGTCTTTTAATTTTATTTATTGTACCTTTTTTAGTTAATTTATTTGCTAAAAATTATTTAGTCCGTCCTTTAACAGAATATTTTTGGAATACTAAACAAACAGAAATTTTTTTAAATTCTTATCAACAAAAACGAGCTTTTGCGGAATTAAAAGATTTTGAAGAAAAACTTTATTTTTCTTCTTTGATAGGTGAAAAATATAATAACCAGAGTATTGAAAATATTACTTCTTTTTTCGCAGATCTTTTAAGTTTATTAACACTTTTCTATCTTTTATATGCTTTAGAAATTCAAATAAATATAACAAAATCTTTTTTATTAGAAGTTTTTTTTGGTTTAGACGATAGTAAAAAATCCTTATTAATTCTGTTAGTTACAGATTTATTAGTAGGATACCATTCTTCAAATCTTTGGGAACTTTTTTTTGAATTGATTTTTAATCATTATGGTTTACCAGAAAGTCAGACAGGGATTTTTTTATTAGTAGCTACACTTCCTGTATTATTAGATGTCTTATTTAAATATTTAATATTTAGACATTTAAATCGTTCATCACCAGCAACCGTAGCAACATATCATGCTATGATAGAA
       Chlamydomonas_applanata  ACATATGAAGAAATTGGATTATTCCCTCGTTCATTTAGTCGTGTTTTAGATCGATTTCTAAAACAAGTATTTTCAGATGTTGAAACTTTAGTGATTCAAGAATATCGATTCTATCGCTATTTATTTTTAACAACATTTAAATCTCTTTTAATTTTATTCTTTGTTCCATTTTTGGTTAATTTCTGTGCGAAAAATTATGTAGTTCGTCCATTAACCGAATATTTTTGGAATACAAAACAAACCGAAATTTTTTTAAATTCCTATCAACAAAAACGTGCTTTTGCTGAATTAAAAGATTTTGAAGAGAAACTTTATTTTGAATCTTTACTCGCTCAACGCTATAATGATCAAAGTATTGAGGCGATTACAAACTTTTTTGCCGATTTAATTAGTTTATTGACATTATTGTATTTACTATATGCCCTTGAAATTCAAATTAATATTACAAAGTCGTTCTTGTTAGAAGTGTTTTTTGGTTTAGATGATACTAAAAAATCCTTACTAATTCTTTTAGTTACGGATTTATTGGTTGGTTATCACTCGTCAAATCTATGGGAATTATTTTTTGAATTTTTATTTAACCATTATGGTTTGCCAGAAAGTCAAACGGGTATTTTCTTATTAGTTGCGACATTACCAGTATTATTAGATGTTTTATTCAAATATTTAATTTTCCGTCATTTAAATCGTGCATCACCAGCTACAGTAGCTACATACCGTGCAATGATTGAA
         Chlamydomonas_nivalis  ACATATGAAGAAATAGGTTTATTTCCAAGATCATTTAGCCGTGTATTTGATCGATTTATTAAACAATTGTTTTCTGATGTCGAAAATTTAGTTATTCAAGAATATCGTTTTTATCGGTATTTATTTTTAACAACAGTTAAATGTTTTTTTATTCTTCTTTTTGTTCCTTTTTTAATAAACGTAGCTAGTAAAAATTATTTAATCAGACCGCTCACAGAATATTGCTGGAATCAAAAACAGGGTGAAATTTTTTTAAATCAAGATAAACAAAAACATGCTTTTGCTGAATTACAAGAGTTTGAAGAAAAAGTTTATTTTGAATCGCTATTGGCTATTGATTATAATAATGCTAGCATTGAAGCTATTAGTTGTATGTTTGCTGACTTAATTAGCCTCAGCGTGTTTGGATGGTTACTTATTTTTATGGAGGTGCAAATAAGCGTAAGCCGTTTATTTATACTTGAAGTCTTTTTTGGGCTTGATGACACTAAAAAATCTCTTATTATTTTATTAGTCACCGATCTTTTAGTAGGATATCATTCCGTTGGCCCATGGTCAATTTTATTTGAATCTTTATTTAATCGCTATGGCTTGCCAAATAGCCAAGCTGCGATTTATTTACTCACAGGAAGCTTACCAGTCATAATGGATGTTTTTTTTAAATACTTGATTTTCAGACATTTAAACCGAGCTTCTCCAGCTTCAGTTGCGACTTATCATGCAATGATTGAA
        Chlamydomonas_peterfii  ACATATGAAGAAATTGGATTATTTCCAAGATCTTTTAGTCGTGTTATAGATAGATTTTTAAAACAAATTTTTTCAGATGTTGAAAATTTAGTAATTCAAGAATATCGTTTTTATCGCTATTTATTTTTGACGACTATTCAAACCATTTTTGTTTTTGTTTTTGTACCTTTATTTGTTAATTTGATAGCAAAAACTTATCTAATTCGCCCTGTTACAGAATTTTTTTGGAATACAAAACAAACAGAGATTTTTTTAAATTCTTATGAACAAAAACGCGCATTTATTGAACTGCAAGATTTTGAAGAAAAGTTATATTTTGAATCTTTATTAGCTGTTCGCTATAATAATCATAGTATTGAATCTATTACTAATTTTTTTGCTGATTTTCTAAGTTTATTGACATTATTATATTTATTGGTGTCATTCGAAATTCAAATAAATATTACAAAATCTTTTTTATTAGAAGTTTTCTTTGGTTTAGATGATAGTAAAAAATCTCTATTAATACTTATAATGACTGACTTATTAGTTGGTTATCATTCATCGAATCTTTGGGAATTATTTTTCCAGTTTTTATTCAATCATTATGGGATTCCAGAGAGTCAAACTGGGATTTTTTTACTAGTTGCTACGCTACCTGTTTTATTGGATGTTCTTTTTAAATATTTAATTTTCCGTCATTTAAATCGTGCTTCTCCTGCTACTGTTGCAACTTATCATGCTATTATTGAA
     Chlamydomonas_reinhardtii  ACTTATGAAGAAATCGGATTATTTCCACGTTCATTTAGCCGTGTCTTAGATCGTTTTTTAAAACAACTTTTTTCAGATGTAGATAATCTTGTTATTCAAGAATATCGTTTTTATCGTTATTTATTTTTAACAACAATTAAAACAATTTTTATATTATTTTTTGTTCCTTTTTTAGTTAATTTTGCTGCAAAAAATTATATTGTTAAACCAATTACAGAATATTTTTGGAATACAAGCCATCCTGAAATTTTTTTAAATTCATATGAACAAAAACGTGCTTTTGTTGAATTAGCAAAATTTGAAGAAAAAATTTATTTTGAAACTTTATTAGCAACATACTATAATAATCATAGTATTGAAGCTATTACCAATTTTTTTGCTGATTTATTAAGTTTATTTACTCTTTTATATTTATTAATTACACTTGAAATTCAAATTAATATTACCAAATCGTTTTTATTAGAAGTATTTTTTGGTTTAGACGATAGCAAAAAATCATTATTAATTTTATTAATAACAGATTTATTAGTAGGTTATCACTCATCAAATTTGTGGGAATTATTTTTTGAGTTTATTTTTAATCATTATGGAATTCCAGAAAGTCAAACAGGTATTTTCTTATTAGTTGCCACATTACCTGTTTTATTAGACGTTTTATTTAAATATTTAATTTTCCGCCATTTAAATCGTTCATCGCCAGCTACAGTTGCAACTTATCAAGCTATTATTGAA
         Chlorococcum_tatrense  ACTTATGAAGAAATTGGATTATTTCCTCGTTCTTTTAGTCGTGTTTTAGATAGATTTTTAAAACAAGTGTTTTCAGATGTTGAAAATTTAGTTATTCAAGAATATCGTTTTTATCGATATTTATTTTTAACTACCTTAAAATGTCTTTTAATTTTGTTTTTTATACCTTTTTTTGTAAATTTTTTAGCAAAAACGTATGTGGTTAGACCTTTAACAGAATATTTTTGGAATACAAAACAAACAGAGATTTTTTTAAATTCATATCAACAAAAACGTGCTTTTGCTGAATTAAAAGAATTTGAAGAAAAAACTTATTTTGAATCTTTATTAGCACAAAGGTATAATGATCAAAGTATTGAAGCTATTACAAATTTGTTTGCAGATTTAATTAGTTTATTGACATTGTTTTATTTATTATATGCACTTGAAATTCAAATCAATATTACAAAATCTTTTTTATTAGAAGTTTTTTTTGGGTTAGATGATAGCAAAAAATCTTTACTAATTTTATTAATTACTGATTTACTTGTTGGTTATCATTCTTCAAATTTATGGGAATTATTTTTCGAATTCTTATTTCATCATTATGGTTTACCTGAAAGTCAAACAGGTATTTTCTTATTAGTAGCTACACTACCTGTTTTATTAGATGTTTTATTTAAATATCTAATTTTCCGCCATTTAAACAGATCATCACCAGCTACCGTAGCTACATATCATGCTATGATTGAA
       Chlorogonium_capillatum  ACATATGAGGAAATTGGTTTATTCCCACGTTCATTTAGTCGCGTTTTAGATAGGTTTCTAAAACAGGTTTTTTCAGATGTTGAAAATTTAGTTATTCAAGAATATCGATTTTATCGTTATTTATTTTTAACCACTTTAAAATGTCTTTTCATTTTATTTTTTGTTCCGTTCTTTGTGAATTTTTTAGCAAAAACTTATGTTGTTAGACCTTTAACAGAATATTTTTGGAATACAAAACAACCAGAAATTTTCTTAAATTCATATCAACAAAAACATGCTTTTGCTGAATTAAAAGATTTTGAAGAAAAACTTTATTTTGAATCGCTCTTAGCACAACGTTATAACGATCAAAGTATTGAAGAGATTACAAATTTTTTTGCAGATTTAATTAGTTTATTCACTTTATTTTATCTCTTATATGCTCTTGAAATTCAAATTAATATTACTAAGTCTTTTTTACTTGAAGTTTTTTTTGGTTTAGATGATAGTAAAAAATCTTTACTTATTCTTTTGGTAACAGATTTATTAGTTGGATATCATTCATCAAATTTATGGGAATTATTCTTTGAATTTATTTTCCATCATTATGGGTTACCAGAAAGCCAAACAGGTATTTTCTTGTTAGTTGCCACATTACCAGTTTTATTAGATGTTTTATTTAAATATCTAATTTTCCGTCATTTAAATCGTTCTTCACCAGCAACAGTTGCAACATATCATGCTATGATTGAA
         Chloromonas_perforata  ACTTATGAAGAAATTGGATTATTTCCTCGTTCTTTTAGTCGTGTTTTAGATAGATTTTTAAAACAAGTCTTTTCAGATGTTGAAAATTTAGTTATTCAAGAATATCGTTTTTATAGATATTTATTTTTAACTACCTTAAAATGTCTTTTAATTTTGTTTTTTATACCTTTTTTTGTAAATTTTTTAGCAAAAACGTATGTAGTTAGACCTTTAACGGAATATTTCTGGAATACAAAACAAACAGAGATCTTTTTAAATTCATATCAACAAAAACGTGCTTTTGCTGAATTAAAAGAATTTGAAGAAAAAACTTATTTTGAATCTTTATTAGCACAAAGGTATAATGATCAAAGTATTGAAGCTATTACAAATTTGTTTGCGGATTTAATTAGTTTATTGACATTGTTTTATTTATTATATGCACTTGAAATTCAAATTAATATTACAAAATCGTTTTTATTAGAAGTTTTTTTTGGATTAGATGATAGCAAAAAATCTTTACTAATTTTATTAATTACTGATTTACTTGTTGGATATCATTCTTCAAATTTATGGGAATTATTTTTTGAATTCTTATTTCATCATTATGGTTTACCTGAAAGTCAAACAGGTATTTTCTTATTAGTAGCTACATTACCTGTTTTATTAGATGTTTTATTTAAATATCTAATTTTCCGTCATTTAAACAGATCATCACCAGCTACAGTAGCTACATATCATGCTATGATTGAA
           Chloromonas_radiata  ACATACGAAGAAATAGGTTTGTTTCCCAGATCTTTTAGCCGAGTATTGGATAGATTTCTAAAACAGTTGTTTTCAGATGTTGAAAATTTGGTTCTTCAAGAATATCGTTTTTATAGATATTTATTTTTAACCACAGTTAAATGTGTTTTTATTCTTTTTTTTGTTCCCTTTTTGGTGAATTTATTAGCTAAAAATTATTTAGTTCGACCGTTAACAGAATATTTTTGGAATACTAAACAAACTGAAATCTTTTTAAATTCCTATCAGCAAAAGCATGCTTTTGCTGAATTACAAGATTTTGAAGAAAAACTTTATTTTGAATCTTTATTGGCTATTAGTTATAATAATCAAAGCATTGAAGCTATTACAAATTTTTTTGCAGATTTAATGAGTTTTATTACATTATGGTATTTATTAGTTGTTATGGAAATACAAATAAATATAACCAAATCTTTTTTGTTAGAAGTTTTTTTTGGATTAGATGATAGTAAAAAATCGCTTTTAATTTTATTGGTTACTGATTTATTAGTAGGTTATCATTCGCCTAATATTTGGGAACTTTTTTTTCAATTTTTATTTAATCATTATGGTTTACCTGAAAGTCAAACTGGCATTTTCTTATTAGTAGCCACTCTGCCAGTTTTACTCGATGTTTTATTTAAATATTTAATTTTTCGACATTTAAATCGAGCCTCTCCAGCAACAGTTGCAACTTATCATGCAATGATTGAA
             Chloromonas_rosae  ACATATGAAGAAATAGGGTTATTTCCAAGATCATTTAGCCGTGTATTTGATAGATTTATTAAACAATTGTTTTTTGATGTCGAAAATTTAGTTATTCAAGAATATCGTTTTTATAGATATTTATTTTTAACAACAGTTAAATGTTTTTTTATTCTTCTTTTTGTTCCTTTTTTAGTAAACGTAGCTAGTAAAAATTATTTAATCAGACCTCTAACAGAATATTGTTGGAATCAAAAACAAAGTGAGATTTTTTTAAATGCTTATCAACAAAAACATGCTTTTGCTGAATTACAAGATTTTGAAGAAAAAGTTTATTTTGAATCTCTATTAGCTATTGATTATAATAATGCCAGCATTGAGGCTATTAGTTGTATGTTTGCTGACTTAATAAGTCTCAGTGTGTTTGGATGGTTACTTATTCTTATGGAGGTACAAATTAGCGTAAGTCGTTTATTTATACTTGAAGTTTTTTTTGGGCTTGATGATACAAAAAAATCTCTTATTATTTTATTAGTCACCGATCTCTTAGTAGGCTATCATTCAGTTGGCCCATGGTCAATTTTATTTGAATCTTTATTTAATCGCTATGGTTTGCCAAATAGCCAAGCTGCAATTTATTTACTCACAGGAAGCCTACCAGTAATTATGGATGTGTTTTTTAAATACTTGATTTTTAGACATTTAAACCGAGCTTCACCAGCTTCAGTTGCGACCTATCATGCAATGATTGAA
       Chlorosarcinopsis_eremi  ACTTATGAAGAAATTGGTTTATTTCCACGTTCTTTTAGTCGTGTTTTAGATAGATTTTTAAAACAAGTTTTTTCAGATGTTGAAAATTTGGTTATTCAGGAATATAGATTTTATCGTTATTTATTTTTAACAACGTTAAAATGTCTATTAATTTTAGTTTTTGTACCTTTGTTTGTTAATTTTGTAGCAAAAACTTACATTGTAAGACCTTTAACAGAATATTTTTGGAATACAAAACAAACAGAAATTTTTTTAAATTCTTATCAACAAAAACATGCTTTTGCTGAATTAAAAGATTTTGAAGAAAAAATTTATTTTGAATCCTTATTAGCGCAAAGATACAATGATCAAAGCATTGAAGCAATTACAAACTTTTTTGCTGATTTAATAAGTTTAATTAGTTTATTTTACTTATTATATGCGCTTGAAATTCAAATAAATATTACAAAATCTTTTTTATTAGAGGTTTTCTTCGGATTAGATGATAGTAAAAAATCGTTATTAATTCTTTTAATAACAGATTTATTAGTTGGTTATCATTCTTCTAATCTTTGGGAATTATTCTTTGAATTTTTATTCCATCATTATGGTTTACCTGAAAGTCAAACAGGTATTTTCCTATTAGTTGCTACTTTACCTGTTTTATTAGACGTTTTATTTAAATATTTAATTTTCCGCCATTTAAACAGATCTTCTCCGGCTACAGTTGCTACTTATCATGCCATGATTGAA
        Chlorotetraedron_incus  ACTTATGAAGAAATTGGACTTTTTCCAAGATCTTTCAATCGTGTATTTGATAGATTTTTTAAACAATTATTTTTCGACGTAGAAAATTTAGTTATCCAAGAATATCGATTTTATAGATATTTGTTTTTAACAACTGTTAAATGTGTTTTTATTCTTGTTTTTGTACCTTTAAGTGTTAATTTTATTGCTAAAAATTATTTTGTAAGACCTATTACAGAATATTATTGGAACACACATCAAACCGAAATTTTTTTAAATTCTTATCAGCAAAAACGTGCTTTTACAGAACTTAAAAATTTTGAAGAAAAAATTTATTTTGAATCTTTGTTAGCAAAACATTACAATGAAGAAAGTATTGAAGCAATTACGAATTTTTTTGCAGATTTTATTAGTTTAAGCACTTTATTTGTGTTATTATTTCATTTAGAAATTCAAATTAATATTACAAAATCTTTTTTACTAGAAGTATTTTTTGGATTAGATGATAGCAAAAAATCTTTGTTAATTTTATTTGTTACGGATTTATTAGTAGGATATCACTCACCTAATATTTGGGAACTCTTTTTTTCAACTATTTTTGACCATTATGGTTTACCTGAAAGTCAAACAACCATTTTTTTATTAGTTGCTACATTACCTGTTTTATTAGATGTTTTATTTAAATATTTAATTTTCCGTCATTTAAATAGAGCATCTCCAGCAACAGTTGCTACATATCATGCGATGATTGAA
    Chromochloris_zofingiensis  ACGTATGAAGAAATTGGGCTTTTTCCAAGATCATTTAACCGTGTATTTGATCGATTTTTTAAACAATTATTTTTTGATGTTGAAAACTTAGTAATTCAAGAATATCGTTTTTACCGCTATTTATTTTTAACGACGGTTCAGTGTCTTTTTATTTTGATTTTCGTTCCTTTTGGCATTAATTTTATTGCCAAAAATTATTTAGTTAAACCTATAACAGAATATTATTGGAATACTAGACAACCTGATATTTTTTTAAATTCTTATCAACAAAAGCGAGCTTTTATTGAATTGCAAGATTTTGAGCAAAAAATTTATTTTGAATCTTTATTAGCAATGCATTATAACGAAGAAAGTATTAAAGCTATTACAAATTTTTTTGCGGATTTAATTAGTTTTAGCACTCTTTGTTTTTTATTGTTTAATTTTGAAATTCAAATAAATATAACTAAATCTTTTTTACTTGAAGTATTTTTTGGACTTGATGATAGTAAAAAATCTTTATTAATTCTTTTTGTTACTGATTTATTAGTAGGTTATCATTCTCCAAATATTTGGGAACTTTTTTTTCAATCTATTTTTGATCATTATGGTTTACCTGAAAGTCAAACTACTATTTTTTTATTAGTTGCTACTCTTCCAGTATTATTGGACGTTTTATTCAAATACTTAATTTTCAGACATCTTAATCGTGCTTCTCCAGCAACGGTTGCCACATATCATGCTATGATTGAA
       Cylindrocapsa_geminella  ACATATGAAGAAATGGGGTTATTTCCTCGCTCTTTTAATAGAGTATTTGATCGTTTGATGAAACAAATATTTTCAGATGTGGAGAATTTAGTGATTCAAGAGTATAGATTTTATCGTTATTTATTTCTGACTACAATAAGATGTTTATGTATTTTAGTATTTGTACCTTTTTTTGTAAATTACTTTGCAAAAATATATATAGTTAGGCCTATGACAGAATATTATTGGAACACTCAACAACTGGAAATATTTCTAAATTCATATCAACAAAAAAGGGCATTCTCGGAGTTGCTCGAATTTGAAGAAATTTTATATTTTGAATCACTGTTGGCAATACGTTACAATGAGCAGAGCATTGAAGCTATTACAAATTTTATTGCGGACTTACTAAGTTTTAGTACTTTATGTTTTTTAATTTTTAGTTTAGAAGTTCAAATAAATATTACAAAATCTTTTTTATTGGAAGTCTTTTTTGGATTAGATGATATGAGAAAGTCACTTTTAATGTTATTTGTAACGGATTTATTAGTAGGATATCATTCTCCCAATATTTGGGAACTATTTTTTTCTTCTATATTTTCTCATTATGGATTACCTGAGAGTGAAATAAGTATTTTTTTACTTGTAGCAACTTTACCTGTTTTATTAGATGTATTATTTAAATATTTAATCTTTCGACATTTAAATAGAGCTTCTCCGGCAACTGTAGCAACATATCACGCTTTAATTGAA
         Desmotetra_stigmatica  ACTTACGAAGAAATTGGTTTATTTCCGAGATCATTTGTTAGAGTTTTTGACCGATTTTTAAAACAACTTTTTTCTGATGTAGAAGGTTTAGTTATCGAAGAATATCGTTTTTATCGTTATATTATTTTAACTGCCTTTAAAACAATGTTTATTTTATTGGTTGTTCCTTTATTAGTTAACTTGTGTTCAAAAAATTATATTATTCGACCATTAACAGAATATTTTTGGAATACACAAAACACAGAAATTTTTTTAAATGCTTCTCAACAGAAACGAGCTTTTGCTGAATTACAGGAGTTTGAAGAACAGCTTTATTTTGATTCCTTATTAGCGATGCACTATAATCATCAAAGTATTGAAGCTATTACTAACTTTTTGGGAGATTTTCTAGGATTTTTAACATTATGTTATTTAATAATTACAATGAAAATTCAAATAAATATTACCAAAGCTTTTCTAACTGAATTTTTCTTTGGTTTAGAAGATAGCAAAAAATCTCTAATTATTCTTTTAGTTACGGATTTATTAGTAGGTTATCATTCACCTCACCTTTGGGAATTATTTTTTGAGTTTTTATTAGATTATTATGGTTTTCCGCAAACAGAAACTGGTATCGAACTTTTAGTAGCTACTATTCCTCCTGTATTAGACGTATTGTTTAAATATTTAATTTTTAGACATTTAAATCGATCATCTCCTGCAACCGTGGCAACTTATCATGCTATGATTGAA
        Dictyochloris_fragrans  ACATATGAAGAAATAGGATTATTTCCTAGATCTTTTAATCGAGTATTTGATAGATTTTTTAAACAAGTTTTTTCTGATGTTGAAAATTTAGTTGTTCAAGAATATCGATTTTATCGCTATCTTTTTTTAACAACAGTCAAATGTTTATTTATTTTATTTTTTGTGCCTTTTTTAGTAAATTTTGTAGCAAAAAGTTATTTAGTTAAACCTATTACTGAATATTTTTGGAATACTCAACAAACTGAAATTTTTTTAAATTCATATCAACAAAAACGCGCTTTTTCAGAATTACATGAGTTTGAACAAAAATTGTATTTTGAGTCACTTTTGGCTAATCGTTATAATGAAGAAAGTATTGAAGCAATTACTAATTTTTTTGCCGATTTAATTAGTTTTGGCACATTGTGCTTTTTATTTTTTAGTTTAGAAATTCAAATTAATATTACAAAATCTTTTTTATTAGAAGTTTTTTTTGGTTTAGATGATAGTAAAAAGTCTCTTTTAATATTATTATTTACAGATTTATTAGTGGGATATCATTCTCCTAATATTTGGGAATTATTTTTTCAATTTTTATTTTATCATTATGGTATTCCAGAAAATGAAACTACTATTTTCTTATTAGTAGCAACGCTTCCAGTATTATTAGATGTTTTATTTAAATATTTAATTTTCCGTCATTTAAATCGAGCTTCTCCTGCAACAGTAGCTACTTATCATGCTATGATTGAA
             Dunaliella_salina  ACTTATGAAGAAATAGGATTATTTCCTCGTTCATTTAGTCGTGTTTTAGATCGATTTCTAAAACAAATTTTTTCAGATGTAGAAAATTTAGTAATACAAGAATATAGATTCTATCGTTATTTATTTTTAACAACTTTAAAATGTCTTTTAATTTTATTTTTTGTTCCTTTTCTCGTGAATTTTTTAGCAAAATCTTATGTTGTACGACCATTAACTGAATATTTTTGGAATACAAAACAAACTGAAATTTTTTTAAATTCATATCAACAAAAACATGCATTTGCCGAATTAAAAGATTTCGAAGAAAAATTATATTTTGAGTCATTATTAGCACAACGTTATAACGATCAAAGTGTTGAAGCAATTACAAATTTTTTTGGTGATGTGGTTTCATTAGTAACCTTATTTTATTTATTGTATGTTCTTGAAATTCAAATTAATATAACTCAATCTTTTTTATTAGAAGTCTTTTTTGGTTTAGATGATAGTAAAAAATCTTTGTTGATTCTTTTAGTTACAGATTTATTAGTAGGGTATCACTCTTCAAACTTATGGGAACTATTTTTTGAGTTGGTCTTTAACCATTATGGTTTACCAGAAAGTCAAACTGGTATTTTTTTATTGGTAGCAACCTTACCTGTTTTATTAGACGTTTTATTCAAATATTTAATTTTCCGTCATTTAAATCGTTCATCACCAGCTACAGTTGCTACTTATCATGCTATTATTGAA
          Elakatothrix_viridis  ACTTATGAAGAAATAGGACTTTTTCCAAGATCATTTAATCGTGTTTTTGATCGATTTTTAAAACAATTATTTTCAGATGTCGAAAATTTAGTTGTTCAAGAATATCGATTTTATAGATATCTTTTTTTAACTACCATTAGATGTTTATTAACTCTTATTTTTGTTCCAATTTTTGTTAATTTTTTAGCAAAAAATTATTTAGTAGAGCCTTTAACAAAATATTATTGGAATACAAAACAGTCAGAACTTTTTTTAAATTCTTATCAACAAGAACAAGCTTTTTCAAAGCTACAAGAATTTGAAGAAAGAATCTATTTTGAATCTTTATTAGCTATACGTTATAATAATGAAAGTATTGAAGGAATTACTAATTTTTTTTCAGATTTAATTAGTTTTTCTACTTTATGTTTCTTACTTTTTACTTTGGAAATTCAAATTAACATTACTAAATCTTTTTTGTTTGAACTTTTTTTTGGTTTAGAAGATAGTAAAAAATCACTTTTAATACTATTCATTACCGATTTATTAGTAGGATATCATTCACCAAATCTTTGGGAAACATTTTTTTCATCAATATTTTCACATTATGGACTTCCCGAAAGTGAAACAAGTATTTTTTTATTAGTAGCTACCCTTCCTGTTTTATTAGATGTTCTATTTAAATATCTTATATTTAGACATTTAAATAGAACATCACCTGCTACTGTCGCAACTTACCACGCTCTTATTGAG
         Floydiella_terrestris  GAATTAGAAAGAATTGGTTTTATTCCTCGCTCAATTTTAAGAATGCTAGATAGATTTTATAATCAACTCTCAGTTGGCACAGCTGAGCCTTTAGTTAAAGAGTTTCGTTTTTCAAAATATTTATTATTAACTAGTGTCAAATCGTTGCTTATTTTGTTTTTTCTTCCACTTTTAGCCAATTTTGCGACAAAAACTTATATTTTTCGTCCTTTAATCGAAGATTTTTGGGACCGAAAACAATCTGAAATTTTCTTAAATTTTAATCTTCAAGAAAGAGCCTTTTATGAAATGTCTAGATTTGAAGAAAAAATTTACTTCGAATCTCTTTTAGCTGAACACTATAATCATGAAAGTAGAGAAGCTATTACGAATCTTTTAGCTGATTTCATGGGATTAGGAACTTTGTGTTTTTTACTTCTAAATATGAAAATGTCAATTACGAATACAACTGCCTTTTTATTTGAATCGTTTTTTAGTTTAAAAGATAGTCGTAAATCTTTCTTAATGTTATTATTCACTGATTTACTCGTTGGTTTCCACTCACCACGTGGTTGGGAAGTTTTGTTTTCAGGCTTGTTTGAACATTTTGGTTTACCTGAAAATGAAAATATTATCTTATTATTAGTCGGAACTTTCCCTGTTTTATTGGACGCACTTTTCAAATATTGGATTTTCAGACACCTAAACCGTCATTCTCCTGCAACTGTTGCTACTTATCAGTCTATGGTTGAA
       Follicularia_botryoides  ACTTATGAAGAAATCGGCTTATTTCCCAGATCTTTTAATCGTGTATTTGATCGTTTTTTTAAGCAGCTTTTCTTTGATGTTGAAAATTTAGTCATTCAAGAATATCGATTTTATCGATATCTTTTTTTAACAACTGTCAAATGTCTGTTCATTCTAATTTCTGTGCCTCTTTTGGTCAATTTTTGTAGCAAAAATTACTTGATTCGACCGATTACAGAATATTATTGGAATTCTCAACAACATGAAATCTTTTTAAATTCATATATGCAAAAACGAGCTTTTAATGAGCTTAAAGACTTTGAGGAAAAAATTTATTTTGAATCTTTATTAGCAACACATTATAACGAAGAAAGTGTTGAAGCAATTACAAATTTCTTTGCTGATCTTTTGAGTTTTGCAACTTTATGTGTGTTAATTTCTTATCTTGAAATTCAAATTAATATTACAAAATCTTTTTTACTAGAGGTTTTCTTTGGACTGGATGACAGTAAAAAGTCTTTGCTTATTTTATTTGTGACTGACTTTTTAGTTGGATACCACTCAGCAAACATTTGGGAATTGTTTTTTTCGTCGTTTTTTGATCACTATGGATTACCTGAAAATGAAACAACAATTTTCCTTTTAGTAGGAACCCTTCCCGTTTTATTAGATGTTTTATTCAAATACTTGATTTTCCGTCATCTAAACCGAGCATCACCAGCAACTGTTGCAACTTATCATGCAATGATTGAG
       Golenkinia_longispicula  ACATATGAAGAAATTGGATTATTTCCAAGATCCTTTAATAGAGTTTTTGATCGATTTTTCAAACAAGTTTTTTCTGATGTTGAAAATTTAGTTGTTCAAGAGTATCGTTTTTATCGATATCTTTTTTTAACTACAGTAAAATGTTTATTTATTTTAATTTTTGTTCCATTTATTGTAAATTTTGTGGCAAAAACATACTTAATAAAACCTTTAACAGAGTATTATTGGAATGCTAGACAACCAGAAATTTTTTTAAATGCGTATCAACAAAAACGAGCATTTTCTGAACTCAAAGATTTTGAAGAAAAAATTTATTTTGAATCTCTATTAGCTGTTCGTTACAATGATCAAAGTATTGAAGCAATTACAAATTTTTTTGCTGATTCGATTAGTTTTATTACGCTTTGTTTTCTTTTCTTTAGTTTAGAAATTCAAATAAATATTACTAAATCCTTTTTGTTGGAAGTTTTCTTCGGTCTTGATGATAGCAAAAAATCTCTCCTTATTCTTTTATCAACTGATTTGTTAGTAGGTTATCACTCTTCAAATCTTTGGGAATTATTTTTCCAGTTCATTTTTTATCATTATGGATTACCCGAAAGTGAAACTTCAATATTTTTGTTAGTTGCGACTCTTCCGGTTTTATTAGATGTTTTATTTAAATATTTAATTTTCCGTCATTTAAATAGAGCGTCACCTGCTACAGTGGCAACTTACCAAGCAATGATTGAA
              Gonium_pectorale  ACATATGAAGAAATAGGGTTATTTCCTCGCTCATTTAGCCGTGTTTTAGATCGTTTTTTAAAACAACTGTTTTCTGATGTTGATAATCTTGTTATTCAAGAATACCGTTTTTATCGTTATTTATTTTTGACCACAATTAAAACAATCTTTATTTTATTTTTTGTTCCTTTTTTAGTTAATTTTGCAGCAAAAAATTATGTTGTAAAACCTATAACTGAATATTTTTGGAATACAAGTCATCCAGAAATTTTTTTAAATTCATACGAGCAAAAACGTGCTTTTGCAGAATTAGAAAAATTTGAAGAAAAAATTTATTTTGAAACTTTATTAGCTACTTATTATAATAATCATAGTATTGAAGCAATAACCAATTTTTTTGCTGATCTTTTAAGTTTATGTACACTTTTATATTTACTAATTACACTTGAAATTCAAATAAATATTACAAAATCGTTTTTATTAGAAGTTTTTTTTGGTTTAGATGATAGCAAGAAATCTTTATTAATTTTATTAATTACTGACTTATTAGTAGGTTACCATTCTTCAAATTTATGGGAATTATTTTTTGAATTTATATTTAATCATTATGGAATTCCAGAAAGTCAAACTGGTATTTTTTTATTGGTTGCTACTCTTCCAGTTTTATTAGATGTTTTATTTAAATATTTAATTTTCCGTCATTTAAATCGTTCATCTCCTGCTACTGTAGCTACTTATCAAGCCATTATAGAA
       Haematococcus_lacustris  ACTTATGAAGAAATTGGGTTATTTCCACGATCGTTTAGTCGTGTTTTAGATAGGTTTTTAAAACAAGTGTTTGCTGATGTTGAAAATTTAGTGATACAAGAATATAGATTTTATAGATATCTTTTTTTAACTACATTAAAATGTATACTCATTTTATTAATAGTACCCTTTTTTGTTAATTTTTTAGCAAAAACTTATGTAGTTAGACCTTTAACTGACTATTTTTGGAATTCTAAACAAACAGAAATTTTTTTAAATTCATATCAACAAAAACGTGCTTTTTCAGAATTAAAAGATTTTGAAGAAAAGTTATATTTTGAAATTTTATTAGCACAACGTTATAATGATCAAAGCATTGAAGCTATTACAAACTTCTTTGCAGATTTAATAAGCTTACTTACGTTATTTTATTTATTATATGCTTTTGAAATTCAACTAAATATAACAAAATCTTTTTTATTAGAAGTTTTTTTTGGTTTAGATGATAGTAAAAAATCTTTACTAATTTTATTAGTAACGGATTTATTAGTAGGTTATCACTCTTCCAATTTATGGGAACTTTTTTTTTCTTTTTTATTTAATCATTATGGATTACCTGAAAGTCAAACAGGTATTTTTTTATTAGTAGCTACATTACCTGTTTTATTAGATGTTTTATTTAAATATTTAATTTTCCGTCATTTAAATCGTTCATCACCTGCTACGGTTGCTACATATCACGCAATGATTGAA
            Hafniomonas_laevis  ACGTATGAAGAAATTGGTTTATTCCCACGTTCTTTTAATCGTGTTTTTGATCGTTTATTAAAACAAATTTTATCAGATATTGCAGAGTTGGCTTTACAAGAATATCGTTTATATCGTTATTTATTTTTAACAACAATTAAATGTTTAGTATCTATTATTGTTATTCCATTAGTTATTAATTTTGCTGCTAAAAATTGGGTCGTTGGCCCATTAACAGAATACTTCTGGAATGGTACTCATCAGGAAATTTTTTTAAATATGGATCAACAAAAACGTGCTTTTTCAGATTTACAAAATCTAGAAGATGAAATTTATTTTGAAACATTAATTTATATTGAATATAATGAAGAAAGTGTTCATATGGTAACAAATTTAATTTCCGATTTATTAAGTTTATTAACATTACTATATTTATTATTAGTTTTAGATTTGGAATTAACCGTTACTAAATCCTTTTTATTTGAAATGTTTTTTGGTTTAGATGATAGTCGCAAATCTTTAATTATTTTATTAGTAACGGATTTATTAGTTGGTTATCACTCCTCTAATTTATGGGAAGTATTCTTTGCTTTCTTATTCGAACATTATGGCTTTAATGAAAACCATACTGCTGTGTATTTATTAGTTGCTACATTACCAGTATTACTAGATGTATTATTTAAATATTTGATTTTCCGTCATTTAAATCGTACTTCTCCTGCAACAGTTGCAACGTATCAAGCACTTATTGAA
          Hariotina_reticulata  ACATATGAAGAAATTGGTCTTTTTCCAAGATCTTTGAATCGTGTTTTTGACAGATTTTTTAAACAATTATTTTTTGATGTTGAAAATTTAGTAATTCAAGAATATCGATTTTATCGATATCTTTTTTTAACAACGGTGAAATGTTTATTTATTTTAATTTTTGTTCCATTTGGTATTAATTTTCTTGCAAAAAATTATTTGATTCGACCTGTTACTCAATATTATTGGAATACTCACAATCATGAAATTTTTTTAAATTCTTATCAACAAAAACGAGCATTTAGTGAATTTCAAAATTTCGAAGAAAAAATTTATTTTGAATCTTTATTAGCAAAGCATTACAATGAAGAAAGTATTGAAGCAGTGAGCAATTTTTTTGCAGATGTTTTAAGTTTTGGAAGTTTATGTTTTTTACTTTTCCGATTAGAAATTCAAATTAATATTACAAAATCTTTTTTACTTGAAGTATTTTTTGGTCTTGATGATAGTAAAAAATCTTTACTTATTTTATTTGTAACAGATCTTTTAGTTGGTTATCATTCTCCAAATATTTGGGAACTTTTTTTTCAAACTATATTTGATCATTATGGTTTACCTGAGAGTCAAACCACAATTTTTCTTTTAGTAGCTACACTTCCAGTTTTACTAGATGTATTGTTTAAATATTTAATTTTCCGCCATTTAAACAGAGCTTCTCCAGCAACTGTTGCGACTTATCACGCTATGATTGAA
                 Jenufa_minuta  ACTTATGAGGATATAGGTTTATTTCCACGGTCTTTTAATAGAGTATTTGATAGATTTTTTAAACAAATTTTTGCTGATGTTGAAAATCTAGTTATTCAAGAATATAGATTCTATAGATATCTTTTTTTAACAACCATAAAATGCTTGTTTTTATTAGTATGTATTCCTTTTTTAGTTAATTTTTTAGCAAAAACTTATTTAGTTAAACCCATAACAGAATATTTTTGAAATAAAAAACAACCAGAACTTTTTTTAAATGCATATCAACAAAAACTTGCTTTTTCTGAGTTAGAAAATTATGAAGAAAAAATTTATTTTGAATCATTATTAGCTTTGCGTTATAATAATCACAGTATAGAAGCTATTACAAACTGTTTTGCTGATTTTCTTAGTATTATTACATTATGTTTTTTAGTAATGCGATTAGAAATTCAACTAAATATTACAAAATCTTTTTTGTTAGAAGTTTTTTTTGGATTGGATGATAGTAAAAAATCTCTTTTCATTCTTTTTATTACTGACTTATTAGTAGGTTATCATTCTCCAAATATATGAGAGTTTTTTTTCCAATTTATTTTTTACCATTATGGATTAGCAGAAAGTCAAACAAGTATTTTTTTATTAGTTGCAACGTTACCTGTATTATTAGATGTATTATTTAAATACATTATTTTTCGACATTTAAATAGAGCATCTCCTGCAACAGTAGCTACGTATCATGCTATGATTGAA
              Jenufa_perforata  ACTTATGAAGAAATAGGATTATTTCCTAGATCTTTTAACAGAGTATTTGATAGATTTTTTAAACAAGTTTTTTCGGATGTAGAAAATTTAGTTATTCAAGAGTATAGATTTTACAAATTTCTTTTTTTAACAACTTTAAAATGTTTGTTTCTTTTAATTTTTATTCCATTTTTAGTAAACTTTATAGCAAAAACATATTTAGTTAAACCGTTAGCAGAATACTTTTGGAATACAAAACAAACAGAGATTTTTTTAAATTCTTATCAACAAAAATTAGCTTTTTCTGAATTACAAGATTTTGAAGAAAAAATTTATTTTGAATCTTTGTTAGCATTACGGTCTAATGATCATAGTATAGAAGCTATTACTAATTTTTTTGCAGATTCAATGAGTTTAATAACACTTTGTTTTTTATTTTTTAAATTAGAAATTCAATTAAATATTACAAAATCTTTTTTGTTAGAAGTGTTTTTTGGATTGGATGATAGTAAAAAATCTCTTTTTATTCTTTTTGTTACCGATTTATTAGTTGGATATCATTCTCCGAATATATGGGAATTCTTTTTTCAATTTCTTTTTTATCATTATGGATTGCCTGAAAGTCAAACAAGTATTTTTTTATTAGTAGCTACTTTACCCGTGTTATTAGATGTTTTGTTCAAATATATTATTTTTCGTCATTTAAATAGAGCATCTCCAGCTACAGTTGCTACTTATCATGCAATGATTGAA
          Kirchneriella_aperta  ACTTATGAAGAAATTGGTTTATTTCCACGTTCATTTAATCGTGTATTTGATCGTTTTTTTAAACAATTATTTTTTGATGTTGAAAATTTAGTTATTCAAGAATATCGTTTTTATCGATATTTATTTTTAACAACCATCAAATGTGTATTTATTTTGATATTTGTTCCATTAACCATTAATTTTATTGCAAAGAATTATTTCGTTCGCCCTATTACAGAATATTATTGGAATACTCATCAACCTGAAATATTTCTTAATTCGTATCAGCAAAAACGTGCTTTTACAGAACTTCAAGATTTTGAAGAAAAAATTTACTTTGAATCATTATTAGCTCTACATTATAATGAGGAAAGTATTGAAGCAATTACTAATTTTTTTGCGGACCTTATGAGTTTTTCGAGTTTGTGTTATCTATTTTTTGCTTTAGAAATTCAAATAAATATTACTAAATCTTTTTTACTTGAAGTATTTTTTGGATTAGACGATAGTAAAAAATCTTTATTTATTTTGTTTTTAACGGATTTATTAGTAGGTTATCATTCTCCAAACATTTGGGAATTATTTTTTTCTTCGTTGTTTGATCATTATGGATTACCTGAAAGTCAAACCACAATTTTCTTATTAGTAGCTACTTTACCTGTTTTGTTAGATGTTTTGTTTAAATATTTAATTTTCCGTCATCTAAATCGTGCATCACCTGCTACTGTTGCTACTTATCATGCAATGATTGAG
      Koshicola_spirodelophila  GAATTAGAAAGAATAGGATTTATTCCTCGATCAATTCTTCGCATGTTAGATAGATTTTATCATCAGTTATCTGTAGGAACTGCTGAGCCATTAGTAAAACAATTTAGATTTTCAAAATATTTATTATTAACTAGTGTTAAATCTTTACTTATTTTAATTTTTGTTCCACTTTTTACAAATTTTTTGACAAAAACCTATATTTTTCGCCCTTTAATTGAATATTATTGGGATGGTAAACAATCCGAAATATTTTTAAATGTAGAACTTCAAGAGAGAGCTTTTTATGAAATTCATAATTTTGAAGAAAAAATGTATTTTGAATCTTTATTAGCAGAACATTATAATCATGAAAGCCAAGAAGCGATTACAAACTTATTAGCAGATTTTATGGGTTTAATAACTTTATGTTTTTTACTTATAAATATGAAAATGTCTATAATGAATACAACCGCTTTTTTATTTGAATCATTTTTTAGTTTAAAAGATAGTAAAAAATCGTTTATAATGCTTTTATTTACTGATTTATTAGTTGGTTTTCACTCTCCAAGAGGGTGGGAAGTGATATTCCACTCTTTATTCGAGCATTTTGGATTACCAGAGAATCATAATATTATTTTATTATTAGTTGGGACTTTTCCGGTTTTATTAGATGCACTATTTAAATATTGGATTTTTAGACACTTAAATCGTCACTCTCCAGCAACTGTTGCAACATATCAATCAATGGTTGAA
           Lobochlamys_culleus  ACATATGAAGAGATTGGATTATTTCCAAGATCTTTTAATCGCGTTTTTGATCGTTTTTTAAAACAAATTTTTGCCGATGTAGAAAATTTAGTCCTTCAAGAATATCGTTTCTATCGATATTTATTTTTAACAACAATTAAAACAATCTTTATCTTATTTTTTGTCCCCTTATTTGTCAATTTCTTTGCAAAAACTTATATTGTTCGTCCTGTAACCGAATATTTTTGGAATACAAAACAACCAGAGATTTTTTTAAATTCTTATCAGCAAAAAAGAGCTTTTTCAGAATTACAAGAATTTGAAGAACAACTTTTTTTTGAATCTTTATTAGCTATTCGTTATAATAACTATAGTATTGAAGCAATTACAAATTTTTTTGCTGATTTGTTAAGTTTTATGACTTTATTATATTTATTAATTTCATTAGAGATTCAAATAAATATTACAAAATCTTTCTTATTGGAAGTGTTTTTTGGTTTAGACGATAGTAAAAAATCATTATTAATTTTATTAGTAACTGATTTATTAGTTGGATATCATTCTCCTAACATTTGGGAATTATTTTTTGAATTTATTTTCAATCATTATGGGATTCCAGAAAGTCAAACAGTTATTTTTTTATTAGTAGCTACATTACCGGTTTTATTAGATGTTTTATTTAAATATTTAATTTTTCGTCATTTAAATCGTTCATCACCTACTACAGTTGCAACATATCATGCAATGATCGAA
            Lobochlamys_segnis  ACTTACGAAGAAATTGGATTATTTCCACGATCGTTTAATAGAGTTTTTGATCGTTTTTTTAAACAAATTTTTTCTGATGTTGAAAACTTGGTTCTTCAAGAATACCGTTTTTATCGATATTTATTTTTAACTACAATTAAAACTATTTTTATTTTATTTTTTGTTCCTTTAATTATAAATTTATTTACCAAAAATTATATAGTTAGACCTTTGACAGAATATTTTTGGAATACAAAACAACCTGAAATATTTTTAAATTCCTATCAACAAAAAAGAGCATTTTCTGAATTTCAAGAATTTGAAGAGCAACTTTTTTTTGAGTCATTATTGGCTCTTCGTTATAATAATTATAGCATTGAAGCTATTACAAATTTTTTTGCAGATTTGTTTAGTTTTTTCACTTTATTATATTTATTTGTTTCTCTTGAAATTCAAATAAATATAACAAAATCTTTTTTATTAGAAGTTTTTTTTGGTTTAGATGATAGTAAAAAATCTTTATTAATTTTATTAGTAACAGATTTATTAGTAGGTTATCATTCTCCAAATATTTGGGAACTGTTTTTTGAATTCATTTTTAATCATTATGGAATTCCTGAAAGTCAAACAGTTATTTTTTTATTGGTTGCTACTTTACCTGTTTTATTGGATGTTTTATTCAAATATTTGATTTTTCGACATTTAAATCGTTCATCACCAACAACAGTAGCTACCTATCATGCAATGATTGAA
           Microglena_monadina  ATATATGAAGAAATTGGGTTATTTCCTAGATCCTTTAGTAGGGTAACCGATAGATTTTTACAACAAATATTTTCAGACGTTGAAAATTTAATTATTCATGAATATCGATTCTATAGATATTTATTTTTTACAACATTTAAAACACTTCTAATACTATTTTTTGTACCAATTTTAGTGAATTCTTTTGCAAAAGATTATTTAGTTCGTCCTTTAACTGAATATCTTTGGAATTCAAAACAAACAGAAATTTTTTTAAATAAATATCAACAAAAAAAAGCTTTTTTGGAATTAAACGATTTTGAAAAAAAACTTTATTTTGAATCTTTATTGGCTATTAGATACAATAAATTAAGTATTGAAGCACTTACTAATATTTTTTCAGATTTAATTAGTTTTCTAACACTTTGTTATTTACTTTTTTCTTTAGAGATTCAAGTTAATATTACAAAATCTTTTTTATTAGAACTTTTTTTTGGTTTTGAAGATAGTAAAAAATCTTTATTAATTCTTTTAGTAACTGATTTATTAGTAGGTTATCACTCTTCTAATATATGGGAATCGTTTTTTGAATTTGTATTTGATCATTATGGACTTGCAGAAAGTCAAACTGGCGTTTATCTATTAGTAGCAACTTTACCAGTATTACTTGATGTATTATTTAAATATTTAATTTTCCGACATTTAAATCGTTCATCTCCAGCTACAGTAGCTACTTATCGTGCTATGATTGAA
                 Microspora_sp  ATCTACGAAGAACTGGGTCTTTTTCCTCGATCTTTTAATAGAGTTTTAGATCGATTTTTTAAACAAGTTTTTTCAGATGTAGAAACTCTTGTATTAATGGAATATCGATTTTATCGTTATTTGTTTTTAAATACACTCCAATGTTTTTTCCTTTTAATATTTGTACCGTTTTTAGTTCATTTTTTTTCAAAAACCTATTTTGTAAAACCAATCATCGAATATTTTTGGAATTCTCAACAAACAGAAATTTTTTTAAATTCTCATCAACAAAAATTAGCTTTTTTAGAGCTTCATGATTTTGAAGAAAAATTGTATTTCGAATCCTTATTAGCTTTACGCTATAATGCAGAAAGTATTGAAGCTATTACTAATTTTTTTGCTGATTTAATTAGTTTTGGAACACTTTGCTTTTTATTCTTTCGTTTGTCTATTCAAATAAATATAACCAAATCATTTTTATTAGAAGTTTTTTTTGGTTTAGATGATAGTAAAAAATCATTATTAATTCTTTTTATAACAGATTTATCGGTCGGTTATCATTCACCTAATATTTGGGAATTATTTTTTCAATTCTTCTTTTTTCATTATGGAATTGCCGAAAGTGAAACAACAATTTTCCTATTGGTAGCTACTCTTCCAGTTTTACTTGATGTTTTATTTAAATATTTAATTTTTCGCCATTTAAATCGAGCATCACCTGCTACTGTTGCTACTTATCACGCAATGATTGAG
       Mychonastes_homosphaera  ACCTATGAAGAAATTGGGCTTTTCCCACGCTCTTTTAACCGGGTGTTTGACCGTTTCTTTAAACAAATCTTCTTTGATGTTGATAATTTAGTCATCCAAGAATATCGTTTCTATCGTTATTTATTCTTAACGACAGTTCGTTGTTTAATGATTTTGTTTTTAGTACCCTTCACAGTCAATTTTATTTCGAAGAATTATTTTATTCGACCCGTGGTTGAGTATTACTGGAATACCAATCAATCTGAGATTTTTATTAACTCTTATCAACAGAAACAAGCCTTCAGTGAGTTACATAGTTTTGAAGAAAAATTATATTTTGAGTCTTTTTTAGCGCATCATTATAATGATGAAAGTATTGAGTCTGTTACAAACTTTTTTGCTGATGCTTTAAGTTTCAGTACACTCTTTGTATTGATTATGCGCTTGGAAGTGCAAATTAATATCACAAAGTCGTTTTTATTAGAAGTTTTCTTTGGGTTGGATGATAGTAAAAAATCATTATTTATTTTATTTACGACCGATTTATTAGTTGGGTACCACTCACCTAATATTTGGGAATTATTCTTCCAATCTATTTTGGATCACTATGGGTTACCAGAAAATCAAACGACTATTTTCTTATTAGTTGCCACATTGCCCGTATTATTAGATGTCTTATTTAAATATTTAATTTTTAGACATTTAAACCGAGCTTCGCCTGCAACGGTAGCAACATATCATGCGATGATTGAA
           Mychonastes_jurisii  ACTTACGAAGAAATTGGACTCTTTCCGCGTTCTTTTAACCGGGTGTTTGACCGTTTCTTTAAACAACTCTTCTTTGATGTCGATAATTTAGTCATTCAAGAATACCGTTTCTATCGTTATTTATTTTTGACAACGGTGCGTTGTTTAATGATTTTGTTTTTAGTACCATTCGCAGTCAATTTTATTGCGAAAAACTACTTTATTCAGCCTGTGGTTGAGTATTATTGGAACACAAATCAATCTGAAATCTTTATTAATTCTTATCAGCAAAAACAAGCTTTTAGTGAATTACACAATTTTGAAGAGAAATTGTACTTTGAGTCCTTTTTAGCTCACCATTATAATGAGGAAAGTATTGAATCAGTCACAAACTTTTTTGCTGATACATTAAGTTTTAGTACTTTATTCGTGTTAATTCTGCGTTTAGAAGTTCAAATTAATATCACAAAATCTTTCTTATTAGAAGTTTTCTTTGGGTTGGATGATAGTAAAAAATCGTTGTTTATTTTATTTACGACAGACTTATTAGTAGGGTATCACTCACCGAATATTTGGGAGTTGTTCTTTCAATCCATCTTGGATCATTATGGGTTACCAGAAAACCAAACAACTATTTTCTTATTAGTTGCCACCCTACCTGTATTACTAGATGTCTTATTTAAATACTTAATTTTTAGACACTTAAACCGTGCTTCACCAGCAACGGTAGCAACATATCACGCGATGATTGAA
           Neochloris_aquatica  ACATATGAGGAAATAGGTCTTTTTCCAAGATCTTTTAACAGGGTTTTTGATAGATTTTTTAAACAACTATTCTTTGATGTTGAAAATTTAGTTATTCAAGAATATCGTTTTTATAGATATTTGTTTTTGACTACTGTAAAATGTGTCTTTATTTTATTATTTGTACCTCTTACTGTCAATTTTATTGCTAAAAATTATTTTGTTAGACCCATTACTGAATATTATTGGAATACACACCAAACTGAAATTTTTTTAAATTCTTATCAACAAAAACGAGCTTTTAATGAGCTTAAAAATTTTGAAGAAAAAATCTATTTTGAATCTTTATTGGCAAAACATTATAATGAAGAAAGTATTGAGGCAATTACAAATTTTTTTGCTGATTTAATTAGCTTGAGTACTTTGTTTATTTTGTTATTGCGTTTAGAAATTCAATTAAATATTACTAAATCTTTTTTGTTAGAAGTTTTTTTTGGATTAGATGATAGTAAAAAATCTCTATGTCTTTTGTTTGTTACTGATTTATTAGTTGGCTATCATTCGCCTAATATTTGGGAGTTATTTTTTTCTTCCATATTTGATAGATATGGTTTACCTGAAAGTCAAACCACAATTTTTTTATTAGTAGCTACATTGCCAGTTTTATTGGATGTTTTATTTAAATATTTAATTTTTAGGCATCTTAATAGAGCATCACCTGCTACTGTTGCCACATATCATGCTATGATTGAA
      Oedocladium_carolinianum  GAATTGGAAAGAATTGGGTTGATTCCTCGATCGATGATTCGGATTATGGATAGGTTTTATCAACAATTATCAGGTAGCACCGGTGATCCATTGGTGAAACAATTTCGTTTTTCAAAATATTTATTATTAACTACTCTTAAATCTTTATGGATTTTAATATTAGTTCCACTTTTTATCAATTTTCTAAGTAAAAATTACTTATTTCGACCTTTGACAGAATATTTTTGGAATCAAAAACAAGCAGAAATTTTTCTAAATTTCGAATTACAAGAGCGAGCTTTTGAAGAAATTCGAGATTTTGAAGAAAAAATGTATTTTGAATCTTTATTAGCCAAACACTATAATCAACAAAGTATTGAAGCTATTACAAATTTGTTAGCAGATTTAATGGGCTTAGCAACACTCGGTTTTTTATTTGTTAATATGAAAATGTCGATTGTTAATACGACAGCTTTCCTATTTGAATCCTTCTTTAGTTTAAATGATAGTAAAAAATCGTTTTTAATGCTTTTGTTCACAGATTTACTTGTAGGTTTCCATTCTCCACGTGGATGGGAAGTAATTTTTCAATTCATATTTGCTCATTTTGGCTTACCTGAAAATGAAAATGTTATTTTTTTATTGGTAGGTACTTTTCCAGTATTATTGGATGTATTGTTTAAATATTGGATTTTCCGCCATTTAAATCGACATTCTCCGGCGACTGTTGCTACTTATCAATCTATGGTAGAA
      Oedogonium_angustistomum  GAATTGGAAAGAATTGGGTTGATTCCTCGATCGATGATTCGAATTATGGATCGGTTTTATCAACAATTATCAGGTAGCACCGGTGATCCATTGGTGAAACAATTTCGTTTTTCAAAATATTTATTATTAACTACTCTCAAATCTTTATGGATTTTAATATTAGTTCCACTTTTTATCAATTTTCTAAGTAAAAATTACTTATTTCGACCTTTGACAGAATATTTTTGGAATCAAAAACAAGCAGAAATTTTTCTAAATTTCGAATTACAAGAGCGAGCTTTTGAAGAAATTCGAGATTTTGAAGAAAAAATGTATTTTGAATCTTTATTAGCCAAACACTATAATCAACAAAGTATTGAAGCTATTACAAATTTGTTAGCAGATTTAATGGGCTTAGCAACTCTTGGTTTTTTATTTGTTAATATGAAAATGTCGATTGTTAATACGACAGCTTTCCTATTTGAATCCTTCTTTAGTTTAAATGATAGTAAAAAATCGTTTTTAATGCTTTTGTTCACAGATTTACTTGTAGGTTTCCACTCTCCACGTGGATGGGAAGTAATTTTTCAATTCATATTTGCTCATTTTGGCTTACCTGAAAATGAAAATGTTATTTTTTTATTGGTAGGTACTTTTCCAGTATTATTGGATGTATTGTTTAAATATTGGATTTTCCGCCATTTAAATCGACATTCTCCAGCGACAGTTGCTACTTATCAATCTATGGTAGAG
          Oedogonium_cardiacum  GAATTGGAAAGAATTGGGTTGATTCCTCGATCGATGATTCGTATTATGGATCGGTTTTATCAACAATTATCAGGTAGCACCGGTGATCCATTGGTGAAACAATTTCGTTTTTCAAAATATTTATTATTAACTACTCTCAAATCTTTATGGATTTTAATATTAGTTCCACTTTTTATCAATTTTCTAAGTAAAAATTACTTATTTCGACCGTTGACAGAATATTTTTGGAATCAAAAACAAGCAGAAATTTTTCTAAATTTCGAATTACAAGAGCGAGCTTTTGAAGAAATTCGAGATTTTGAAGAAAAAATGTATTTTGAATCTTTATTAGCCAAACACTATAATCAACAAAGTATTGAAGCTATTACAAATTTGTTAGCAGATTTAATGGGCTTAGCAACTCTTGGTTTTTTATTTGTTAATATGAAAATGTCGATTGTTAATACGACAGCTTTCCTATTTGAATCCTTCTTTAGTTTAAATGATAGTAAAAAATCGTTTTTAATGCTTTTGTTCACAGATTTACTTGTAGGTTTCCATTCTCCACGTGGATGGGAAGTAATTTTTCAATTCATATTTGCTCATTTTGGCTTACCTGAAAATGAAAATGTTATTTTTTTATTGGTAGGTACTTTTCCAGTATTATTGGATGTATTGTTTAAATATTGGATTTTCCGCCATTTAAATCGACATTCTCCGGCGACTGTTGCTACTTATCAATCTATGGTAGAA
        Oogamochlamys_gigantea  ACATATGAAGAAATGGGTTTATTTCCTAGATCTTTTAACAGAGTATTTGATCGATTTTTAAAACAGCTTTTTTCTGATGTTGAAAATTTAGTTCTTCAAGAATATCGTTTTTATCGCCATTTGGCATTAACGACTTTTAAGACTCTTTTTATTTTATTTTTTGCACCGTTTTTAGTAAATGTTTTAGCAAAAAACTATATTGTTCGACCCTTAACAGAATATTTTTGGAATACAAAACAAACCGAAATTTTTTTAAATTCTTATCAACAAAAAAGAGCTTTTACTGAATTACAAGATTTTGAAGAAACGCTTTTTTTTGACTGTTTATTAGCTGTATATTATAATAAATCTAGTATAGAATCTATCACAAATTTTTTTGCAGATTTATTTAGTTTTATTACAATACTTTATTTATTATTCTCCTTAGAAATTCAAATTAATATAACTAAATCATTTCTTTTAGAAGCTTTTTTTGGTTTAGATGATAGTAAAAAATCTTTATTAATTTTATTAATTACAGATTTATTAGTTGGTTATCATTCCCCAAACATCTGGGAATTTTTTTTTGAATTTATTTTTAATCATTATGGAATTCCTGAAAGTCAAACAGCTATTTTTTTATTAGTCGCAACATTACCTGTTTTATTAGATGTTTTATTTAAATATTTAATTTTTCGACATTTGAATCGATCTTCACCTACTACGGTAGCTGTCTATCATTGCTTAACAGAA
        Ourococcus_multisporus  ACTTATGAAGAAATTGGTTTATTTCCACGTTCTTTTAATAGAGTTTTTGACCGTTTTTTCAAGCAATTGTTTTTTGATGTTGAGAATTTAGTTATTCAAGAATATCGTTTTTATAGATATTTATTTTTAACAACAGTTAAATGTATGTTTATTTTATTATTCGTTCCTCTGGCTATTAATTTTATAGCAAAAAATTATTTGGTTCGACCAATCACTGAATATTATTGGAATACGCATCAACCTGAAATATTTTTAAATTCTTATCAACAAAAACGTGCGTTTACGGAACTTCAAGATTTTGAAGAAAAAATTTATTTTGAATCTTTATTAGCAATTTATTATAATGAAGAAAGTATTGAAGCTATTACAAATTTTTTTGCTGATTTAATTAGTTTTTCTTGTTTATGTTACTTATTCTTTGTTTTAGAAATTCAAATTAATATTACAAAATCTTTTTTATTAGAAGTTTTTTTTGGATTAGACGATAGTAAAAAGTCTTTATTTATTTTATTTTTGACCGATTTACTAGTTGGTTATCATTCACCAAACATTTGGGAATTATTTTTTTCATCATTATTTGACCATTACGGTTTACCGGAAAGTCAAACAACTATTTTTTTATTAGTAGCTACTTTACCTGTATTATTAGATGTTTTATTTAAATATTTAATTTTCCGTCATTTAAATCGTGCTTCTCCAGCTACAGTTGCTACGTATCATGCTATGATTGAA
         Palmellopsis_texensis  ACCTATGAAGAAATAGGATTATTTCCAAGGTCGTTTAATAGAGTTTTTGATCGATTCTTAAAACAACTTTTTTCAGATGTAGAAAATTTAGTTCTCCAAGAATATAGATTTTATAGATATTTATTTTTAACAACGCTTAAAACAATTTTTCTATTATTTTTCGTTCCGTTTTTAGTAAACTTATTTACAAAAAATTACTTGATTAGGCCATTAACAGAATATTTTTGGAATTCAAAGCAATCTGAAATTTTTTTAAACTCTTATCAACAAAAAAGAGCTTTTGCGGAATTAAAAGAATTTGAAGAAACATTATTTTTTGAATCTTTATTAGCCATATGGTATAATAAAAACAGTGTTGAAGCTATTACAAATATCGTATCTGATTTTTTAAGTTTTTTAACTTTGATTTATTTATTAATTTCTTTAGAAATTCAAATCAATGTAACAAAATCATTTCTTTTAGAAGTTTTTTTTGGCTTAGAAGATAGTAAAAAATCTTTATTAATTTTATTAATTACAGATTTATTAGTTGGTTATCATTCTCCCAATATTTGGGAATTTTTTTTTGAATTTAGTTTTAATCATTATGGAATTCCGGAAAGTCAAACAGTGATTTTTTTATTAGTTGCAACTTTACCTGTTTTATTAGATGTTTTATTTAAATATTTAATTTTTCGTCATTTAAATCGTTCTTCGCCTGCTACCGTTGCGACGTATCATGCAATGATTGAA
       Parallela_transversalis  ACTTATGAAGAAATTGGGCTTTTTCCACGTTCTTTTAATCGAGTATTTGATCGTTTTTTTAAACAAGTTTTCTCAGACGTTGAAAATTTGGTAATTCAAGAATATCGTTTTTATAGATATTTATTTTTAACAACGGTGAAATGTCTTTTCATACTCTTTTTTTTTCCTTTTTTAATTCATTTTTTTTCAAAAAACTACTTAGTTAGGCCTATTACTGAATATTATTGGAACTCTAAACAAAGTGAAATTTTTCTAAATTCTCATCAACAAAAACTTGCTTTTCATGAACTTCAAGAATTTGAGGAAAAATTTTTTTTTGAGTCCTTATTAGCCTTACGTTATAATAATCAAAGCATTGAAGCTATTACAAACTTTTTTGCCGATCTCATTAGCTTAGGAACGCTTGTTTATTTATTTTTTCGGCTATCCATTCAAATCAACATTACAAAATCCTTCTTATTGGAAGTTTTTTTTGGATTAGATGATAGCAAAAAATCTTTGCTTATTCTCTTTGTCACTGACTTATCAGTAGGATATCATTCACCAAACATATGGGAGCTCTTTTTTCAATTTTTCTTTTTTCACTATGGAATTCCAGAAAGTGAAAGAACTATTTTTTTGCTTGTAGCTACACTTCCCGTACTTTTAGACGTTCTCTTTAAATATCTAATTTTCAGACATTTAAACCGTGCATCACCAGCAACAGTAGCAACCTATCATGCTATGATTGAA
             Pediastrum_duplex  ACTTATGAAGAAATTGGTTTATTTCCAAGATCATTTAACCGTGTTTTTGATCGTTTTTTTAAACAATTATTTTTTGATGTTGAAAATTTAGTTATCCAAGAATATCGTTTTTATAGATATTTATTTTTAACTACTGTAAAATGTGTTTTTATTCTTTTATTTGTTCCATTAACAATTAATTTTATAGCTAAAAATTATTTTGTAAGACCAATAACTGAATATTATTGGAATTCACATCAAATGGAAATTTTTTTAAATTCTTATCAACAAAAAAAAGCTTTTACAGAATTAAAAAATTTTGAAGAAAAAATTTATTTTGAATCATTATTAGCAAAACATTATAATGAAGAAAGTATTGAAGCTATAACAAATTTTTTTGCAGATTTAATTAGTTTAAGTACTTTATTTGTATTACTTAAACTTTTAGAAATCCAAATCAATATTACGAAATCTTTTTTATTAGAAGTTTTTTTTGGGCTTGATGATAGTAAAAAATCATTATTAATTTTATTTATAACAGATTTATTGGTAGGTTATCATTCTCCAAATATTTGGGAACTGTTTTTCTCAACAATTTTTGACCATTATGGATTGCCTGAAAGTCAAACAACTATATTTTTGCTTGTAGCTACTTTACCTGTTTTATTAGATGTGTTGTTCAAATATTTAATATTCCGTCATTTAAATCGAGCTTCGCCAGCTACAGTTGCAACTTATCATGCTATGATTGAA
         Phacotus_lenticularis  ACTTATGAAGAAATTGGTTTATGGCCTCGATCGTTTAGTCGAGTGTTGGATCGTTTTTTAAAACAAGTTTTTTCTGATGTTGAAAATTTAGTAATTCAAGAATATCGTTTTTATCGTTATTTATTTTTAACAACCGTACGTTGTCTTTCTATTCTATTTATTGTTCCTTTTCTAGTAAATTTTTTTGCAAAAAATTATTTAATTCATCCATTAACTGAATATTTTTGGAATAGCAAACAAACTGAAATTTTTTTAAATTCCTATCAACAAAAACATGCTTTTGCTGAATTAAAAGAATTTGAAGAAAAGTTATATTTTGAATCATTTATTGCAACACGATATAATGAAGAAAGTATTGAAGCAATTACTAATTTCTTTGCTGATTTATTAAGTTTGTTAACATTATTTTATTTACTTTTCTATTTAGAAATTCAATTAAATATTACAAAATCTTTTTTATTAGAGGTTTTTTTTGGTCTAGATGATAGTAAAAAATCTTTATTTATTTTATTAGTAACAGATCTACTAGTTGGTTATCATTCATCAAATATTTGGGAGTTATTTTTTGAATTTATTTTCCATCATTATGGTTTACCTGAAAGTCAAACTGGTATTTTTTTATTAGTAGCAACACTGCCTGTTTTATTAGATGTTCTATTTAAATATTTAATTTTTAGACATTTAAATCGTTCTTCACCTGCAACTGTAGCAACGTATCATGCTATGATTGAA
            Pleodorina_starrii  ACATATGAAGAAATAGGTTTATTTCCTCGTTCATTTAGCCGTGTTTTAGATCGTTTTTTAAAACAACTTTTTTCAGATGTGGATAATTTGGTAATTCAAGAGTATCGTTTTTATCGTTACTTATTTTTAACAACAATTAAAACGATTTTTATCCTATTTTTTGTACCATTCTTAGTAAACTTTGTAGCAAAAAATTATGTTGTAAAACCTATAACGGAATTTTTTTGGAATAAAAGTCATCCGGAAATTTTTTTAAACTCATACCAGCAAAAACGTGCTTTTGCAGAATTAGAAAAATTTGAAGAAAAAATTTATTTTGAAACATTATTAGCAACTTATTATAATAATCATAGTATTGAGGCAATTACTAATTTTTTTGCCGATCTTTTAAGTTTATGTACACTTTTATATTTATTAATTACCCTTGAAATTCAAATAAATATTACAAAATCTTTTTTATTAGAAGTCTTTTTTGGTTTAGATGATAGCAAAAAATCTTTATTAATTTTATTAATAACTGATTTATTAGTGGGTTACCATTCTTCAAATTTATGGGAATTATTTTTTGAATTTCTATTTAATCACTACGGTATACCAGAAAGTCAAACAGGAATTTTTTTATTGGTTGCTACTCTTCCAGTTTTATTAGATGTTCTATTTAAATATTTAATTTTTCGTCATTTAAATCGATCATCACCCGCTACCGTAGCTACTTATCAAGCTATAATCGAA
        Protosiphon_botryoides  ACATATGAAGAAATTGGTTTATTTCCTCGTTCTTTTAGTCGTGTATTAGATAGATTTTTAAAACAAATATTTATAGATGTTGAAAATTTAGTGATTCAAGAATATCGTTTTTATCGTTATTTATTTTTAACTACATTAAAATGTCTTTTAATTTTATTTTTTGTTCCTTTTTTTGTAAACTTTTTAGCAAAAACTTATGTAGTAAGACCATTAACAGAATATTTCTGGAATACAAAACAAACCGAAATATTTTTAAATTCTTATCAACAGAAACGTGCTTTTAGGGAATTAAAGGAATTTGAAGAAAAAACATATTTTGAATCTTTATTAGCGCAAAGATATAATGATCAAAGCATTGAAGCTATAACAAATTTTTTTGCAGATTTAATAAGTTTATTTACTTTATTTTATTTATTATACGTTCTTGAAATTCAAATAAATATTACAAAATCTTTTTTACTTGAAGTTTTTTTTGGATTAGATGATAGCAAAAAATCTTTATTAATTTTATTAATTACAGATTTACTAGTAGGTTACCATTCTTCTAATTTATGGGAATTATTCTTTGAGTTTTTATTCCATCATTATGGTTTACCTGAAAGTCAAACTGGTATTTTCTTACTAGTAGCTACATTACCTGTTCTTTTAGATGTATTATTTAAATATCTTATTTTTAGACATTTAAATAGATCATCACCTGCTACAGTTGCTACATATCATGCTATGATTGAA
Pseudomuriella_schumacherensis  ACATACGAAGAAATTGGTTTATTTCCAAGATCTTTTAATCGAGTTTTTGATCGTTTTTTTAAACAACTGTTTTTTGATGTTGAAAACCTTGTTATTCAAGAATATCGTTTTTATAGATATTTGTTTTTAACAACAGTAAAATGTCTTTTTATTTTAATATTTGTTCCTTTTGTTGTTAATTTTATGGCTAAAAATTATTTAGTAAGACCCATTACAGAATATTACTGGAACATTCGACAGCCGGAAATTTTTTTAAATTCTTATCAACAGAAACGTGCATTTACCGAATTACAAGATTTTGAAGAAAAACTTTATTTTGAATCTTTACTAGCTATGCATTACAATGAAGAAAGTATTGAAGCAATCACTAATTTTTTTGCAGATTTAATGAGTTTTAGCACTTTATTTTTTTTATTATTTAATCTTGAAATTCAAATTAATATTACAAAATCTTTTTTACTTGAAGTTTTTTTTGGTCTAGATGATAGTAAAAAATCATTATTTATTCTTTTTTTCACAGATTTATTAGTTGGCTACCATTCACCTAATATTTGGGAATTATTTTTTCAATCTTTATTTGATCACTATGGTTTACCTGAAAGCCAAACAACTATTTTTTTATTAGTCGCTACTCTTCCTGTTTTATTAGATGTTTTATTTAAATATTTGATTTTCCGTCATTTAAACAGAGCTTCGCCTGCTACAGTAGCAACTTATCACGCAATGATTGAA
            Rotundella_rotunda  ACATATGAAGAAATTGGATTATTTCCTCGATCGTTTAATAGAGTATTTGATCGCTTTTTTAAACAATTATTTTTTGATGTTGAAAATTTAGTTATTCAAGAATATCGTTTCTATAGATATCTTTTTTTAACAACTGTAAAATGCCTTTTTATTCTTGTTTTTGTACCATTGACTGTAAATTTTATTTCGAAAAATTATTTAGTTAGACCAATAGCTGAGTATTATTGGAATACTTATCAAACTGAAATTTTCTTAAATTCATATCAACAAAAAAAAGCATTTTCTGAGTTTAAAAATTTCGAAGAAAAAATTTATTTTGAATCTTTATTAGCAACACATTACAATGAAGAAAGTGTTGAAGCAATTACTAATTTTTTTGCAGATTTAATTAGTTTTACTACTTTATGGTTTTTACTTTATAATTTAGAAATTCAAATTAATATTACAAAGTCTTTTTTACTTGAAGTTTTTTTTGGTCTCGATGATAGTAAAAAATCATTACTTATTTTATTTGTAACCGACTTATTAGTAGGTTACCACTCTCCGAATATTTGGGAACTTTTTTTCCAAACGATTTTCGATCGTTATGGTTTACCCGAAAGTCAAACAACCATTTTTTTAATGGTTGCTACACTTCCAGTGTTATTAGATGTTTTATTTAAATATTTAATTTTCCGTCATTTAAATCGTGCTTCTCCAGCAACAGTTGCGACATATCACGCAATGATTGAA
          Scenedesmus_obliquus  ACTTATGAAGAAATTGGTCTTTTTCCAAGATCCTTTAATCGTGTTTTTGATCGATTTTTTAAACAATTATTTTTTGATGTTGAAAATTTAGTAATTCAAGAATATAGATTCTATCGTTATCTTTTTTTAACAACAGTTAAATGTTTATTTATTCTTCTTTTTGTTCCACTTGGCATTAATTTTTTATCAAAAAACTATTTAATTCGACCAGTTACAGAATATTATTGGAATACACATAACCATGAAATTTTTTTGAATTCTTATCAACAAAAACGGGCATTTACTGAATTGAAAAATTTTGAAGAAAAAATTTATTTTGAATCTTTATTAGCAAAACATTATAATGAAGAAAGTATAGAAGCTATTACAAATTTTTTTGCAGATGTTTTAAGTTTTATTACTTTATGTTATCTTCTTGTTCGTTTAGAAATTCAAATTAATATTACAAAATCATTTTTATTAGAAGTGTTTTTTGGTCTTGATGATAGTAAAAAATCACTCTTAATTTTATTTATTACAGATCTTTTAGTTGGTTATCATTCACCAAATATTTGGGAATTATTTTTCCAAACTTTGTTTGATCATTATGGATTGCCAGAAAGTCAAACAACAATTTTTTTATTAGTTGCAACACTTCCAGTATTATTGGATGTTTTATTTAAATATTTAATTTTTAGACATCTAAACAGAGCTTCACCAGCAACTGTAGCAACTTATCATGCAATGATTGAA
        Schizomeris_leibleinii  GAGTTAGAAAAAATAGGTTTAATTCCGCGTTCAATTGTTCGAATGTTAGATAGGTTTTATTATCAACTCTATCTTGGAACAGCTGAACCCTTAGTGAAACAATTTCGATTTTCGAAATATTTATTATTAACAAGTGTTAAGTCTTTATTTGTAGTTTTATTTATTCCTTTTTTTATAAATGTTTTTACAAAAATCTATGTTTTTCGTCCTTTAGTTGAATATTTTTGGGATACAAAACAAACCGAAATTTTTCTAAACTATGAGTTACAAGAAAAAGCTTTTTCTGAAATTAAAAATTTTGAAGAAAAAATTTATTTTGAATATTTATTAGCAGAACATTATAATAAAGAAAGTATTGAAGCAATTACAAATTTATTTGCAGATTTTATGGGTTTAATTATTTTAATATATTTATTGATCAATATGAAAATGTCATTAATGAATACAACAGCTTTTTTATCTGAATCTTTTTTTAGTTTAAAAGATAGTAAAAAAGCTTTTTTAATGTTATTATTTACTGATTTACTAGTAGGGTTTCACTCTCCTAGGGGTTGGGAAGTCATTTTTCATTTTTTATTTGAACACTTTGGTCTTCCTGAAAACCACAATATAATTTTTTTATTAGTAGGTACCTTTCCTGTATTGTTAGATGCATTGTTTAAATACTGGATCTTTCGACATTTAAATCGTCATTCTCCAGCTACAGTAGCTACATTTCAAGCTATGGTAGAA
        Spermatozopsis_similis  AGTTATGAAGAAATTGGTCTTTTTCCACGTTCATTTAATCGAGTTTTTGATCGTTTCTTAAAACAACTTTTTTTTGATGTTGAGAAATTAGTGTTGCAAGAATATCGTTTTTATCGTTATTTATTTTTAACTACTATTAAATGTGTTTTTCTTTTAATTTGTGTACCAACACTCATTAACATTATATCGCGTACTTATTTTGTACAACCCGTTGTTGAATATTATTGGAATACACAACAACCTGAAATTTTTTTAAATTCTTATCAACAAAAAGAAGCTTTTATTGAAATTCAACAATTTGAAGAGAAAATTTATTTTGAATCTTTATTAGCTATCCATTATAATGAACATAGTATTGAAGCTATTACTAATTTTTTTGCTGATTTGATTAGTCTTTTAAGTTTATTATTTTTATTTTCCAAACTGGAAATTCAAATTAATATTACAAAATCATTCTTATCGGAAGTTTTTTTTGGTTTAGATGATAGTAAAAAATCGTTATTAATATTATTTTTAACAGATTTATTAGTAGGTTATCACTCACCCAATATTTGGGAATTTTTCTTCCAATTTGTTTTTCATCATTATGGATTACCCGAAAGTCAAACATCAATTTTCTTAATGGTTGCTACTTTACCAGTTTTATTAGATGTATTATTTAAATATTTAATTTTCCGTCATTTAAACCGTGCTTCTCCAGCCACAGTTGCTACTTATCATGCTATGATTGAA
     Stephanosphaera_pluvialis  ACTTATGAAGAAATAGGATTATTTCCTCGTTCTTTTAGTCGTGTTTTAGATAGATTTTTAAAACAAATATTTTCTGACGTTGAAAATTTAGTAATACAAGAATATCGATTCTATCGTTATTTATTTTTAACTACTTTAAAATGTTTATTAATTTTAATTTTTATACCTGTTTTTGTAAATTTTTTAGCAAAAACATATATAGTTAGACCTTTAACAGAGTATGTATGGAATACAAAACAAACTGAAATTTTTTTAAACTTATATCAGCAAAAACGCGCATTTACCGAATTAAAAGACTTTGAAGAAAAAATCTATTTTGAGTCTTTATTAGCGCAAAGATATAATGATCAAAGTATTGAAGCTATAACAAATTTATTTGCTGACTTAATCAGCTTATGCAGTTTCTTTTATTTATTATATGCCCTTGAAATACAAATAAATATAACAAAATCTTTTTTGCTAGAAGTTTTTTTCGGGTTAGACGATAGTAAAAAATCTTTACTAATTTTATTAGTAACTGATTTACTTGTGGGGTATCATTCAAGTAATTTATGGGAACTTTTTTTTGAATTTGTATTTCATCATTATGGGTTACCTGAAAGTCAAACAGGTATTTTTCTTTTGGTAGCTACTTTACCTGTGTTACTGGACGTCCTATTTAAATACTTAATCTTTAGACACTTAAATAGGTCATCCCCAGCTACGGTAGCAACATATCATGCCATGATTGAG
      Stigeoclonium_helveticum  GAGTTAGAAAAAATAGGTTTAATTCCGCGTTCTATAGTTCGAATGTTAGATCGTTTTTATTATCAAATTTATTTAGGAACAGCTGAACCTTTAGTTAAACAATTTCGATTTTCAAAATATTTATTATTAACTAGTGTTAAGTCTTTATTTGTTGTTTTATTCATTCCCTTTTTTATTAATATTTTTACAAAAATTTATGTTTTTCGACCTTTAGTCGAATATTTTTGGGATAGAAAACAAACAGAAATTTTTTTAAATTATGAATTGCAAGAAAAAGCTTTCTCTGAAATTCGGAATTTTGAAGAAAAAATGTATTTTGATTATTTATTAGCGAACCATTATAATAATGAAAGTATTTCTGCAATAACAAATTTATTAGCAGATTTTATGGGGTTATTTATTCTATTATTTTTACTTGTTAATATGAAAATGTCTTTAATGAATACAACAGCCTTTTTATCTGAATCTTTTTTTAGTTTAAAAGATAGTAAAAAAGCATTTTTAATGTTATTGTTTACAGATTTATTAGTTGGTTTTCACTCACCTAGGGGTTGGGAAGTTATTTTTCATTTTTTATTTGAACATTTTGGTCTACCTGAAAACCATAATATAATCTTTTTACTAGTAGGCACATTTCCAGTACTTTTAGATGCATTGTTCAAATATTGGATATTCCGTCATTTAAATCGTCATTCACCAGCCACGGTTGCAACCTTTCAAGCCATGGTTGAA
    Treubaria_triappendiculata  GCTTATGAAGAACTTGGATTATTTCCTAGATCATTTATCCGTGTTTTTGATCGTTTTGTAAAACAGTTGTTTTCTGATGTTGATAATTTAGTTATTGAAGAATACCGTTTTTACAGATTTCTTTTTTTAACGACAATTAAATGTCTATTTCTTTTAATTTTTGTTCCTTTTTTTGTCAATTTTATGGCAAAAACATATATTGTTAGACCGCTCACGGAATATTATTGGAATACAAAACAACCAGAAATTTTTTTAAATTCTTACCAACAGAAAACGGCATTTTCCGAATTACAAAAATTCGAAGAAAAATTGTATTTTGAATCATTATTAGCGGTACGTTACAATACTCAAAGTATTGAAGCAATTACGAACATTGTTTCAGATTTCATAAGTTTTTTAACTTTATGTTTTTTAATTTTTAGTTTACAAGTTCAAATTAATATTACAAAATCTTTTTTGTTCGAAGTTTTTTTTGCATTAGATGATACTCAAAAATCAGTTTGTATTTTATTTATTACTGATTTACTTGTAGGGTATCATTCGCCTAACCTTTGGGAATTCTTTTTTTCATCTATATTTTCGCACTATGGATTGCCAGAAAGTGAAACGAGTGTATTTCTTTTAGTAGCTACTCTTCCTGTATTATTAGATGTATTATTTAAATATTTGATATTCCGTCATCTTAATCGTGCATCTCCTGGAACCGTTGCTACTTATCATGCACTGATCGAA
            Trochiscia_hystrix  GCTTATGAAGAACTTGGATTATTTCCTAGATCTTTTATTCGTGTTTTTGATCGTTTTGTAAAACAATTATTTTCTGATGTAGAAAATTTAGTTATTGAAGAATACCGTTTTTACAGATTTCTTTTTTTAACTACCATTAAATGTCTGTTTCTTTTGATTTTTGTTCCTTTTTTTGTCAATTTTATGGCTAAAACATATCTTGTTAGACCGCTGACGGAATATTATTGGAATACTAAACAACCAGAAATTTTTTTAAATTCTTACCAACAGAAAACGGCATTTTCCGAATTACAAAAATTCGAAGAAATATTGTATTTTGAATCTTTATTAGCGGTACGTTATAATACTCAAAGTATTGAGGCTATCACGAACATCGTCTCAGATTTCATAAGTTTTTTAACTTTATGTTTTTTAATTTTTAGTTTACAAGTTCAAATTAATATTACAAAATCTTTTTTGTTCGAAGTTTTTTTTGCATTAGATGATACTCAAAAATCAGTTAGTATTTTATTTATTACTGATTTACTGGTAGGGTATCATTCGCCTAATCTTTGGGAATTCTTTTTTTCATCCATATTTTCGCACTATGGATTGCCAGAAAGTGAAACGAGTGTATTTCTTTTAGTAGCTACTCTTCCTGTGTTATTAGATGTCTTATTTAAATATTTAATATTCCGTCATCTTAATCGTGCATCTCCTGGAACGGTTGCTACTTATCATGCACTGATCGAA
                    Uronema_sp  GAATTAGAAAAAATAGGATTAATTCCGCGTTCCATAGTTCGAATGTTAGATCGTTTTTATTATCAAATTTATTTAGGAACTGCGGAACCTTTAGTAAAACAATTTCGATTTTCCAAATATTTATTATTAACTAGTGTTAAGTCTTTACTTCTTGTTTTATTTATTCCATTTTTTATTAATATTTTTACAAAAATTTATATTTTTCGACCAATTGTTGAGTATTTTTGGGATAGAAAGCAAACAGAAATTTTTCTAAATTATGAATTGCAAGAAAAAGCATTTTTAGAAATTCATAAATTTGAAGAAAAACTTTATTTTGATTATTTATTAGCAAATCATTATAATAATGAAAGTATTTCTGCATTAACAAATTTATTAGCTGATTTTATGGGTTTACTTATTCTATTATTTTTATTAATTAATATGAAAATGTCTTTAATGAATACAACAGCATTTTTATCTGAATCCTTTTTTAGTTTAAAAGATAGTAAAAAAGCATTTTTAATGTTATTATTTACAGATTTATTAGTAGGTTTCCACTCTCCACGTGGTTGGGAAGTTATTTTTCACTTTTTATTTGAGCATTTTGGTCTGCCTGAAAACCATAATATAATCTTTTTATTAGTTGGGACCTTCCCGGTACTGTTAGATGCATTATTTAAATATTGGATATTCCGACATTTGAATCGTCATTCACCTGCTACAGTGGCAACATTTCAAGCAATGGTTGAA
                Volvox_carteri  ACCTATGAAGAAATAGGTTTATTTCCTCGTTCATTTAGCCGTGTTTTAGATCGTTTTTTAAAACAACTTTTTTCAGATGTGGATAATTTGGTAATTCAAGAGTATCGTTTTTATCGTTACTTATTTTTAAGAGCGACTCGT------------------------------------------------------------------------------------------------------------------------------------------------------------------------------------------TTAGCAACTTATTATAATAATCATAGCATTGAAGCAATTACTAATTTTTTTGCCGATCTATTAAGTTTATGTACACTTTTATATTTATTTATTACCCTTGAAATTCAAATAAATATTACAAAATCTTTTTTATTAGAAGTTTTTTTTGGTTTAGATGATAGCAAAAAATCTTTATTAATTCTATTAATAACTGATTTATTAGTAGGTTACCATTCTTCAAATTTATGGGAATTATTTTTTGAATTTATATTTAATCACTACGGTATACCAGAAAGTCAAACTGGGATTTTTTTATTGGTTGCTACTCTTCCGGTTTTATTAGATGTTCTATTCAAATATTTAATCTTTCGTCATTTAAATCGATCATCACCTGCTACTGTAGCTACTTATCAAGCAATAATAGAA
            Carteria_crucifera  ACATACGAAGAAATTGGATTATTTCCAAGATCTTTTAATCGTGTATTAGATCGGTTTATTAAACAAGTTTTTTCTGATGTTGATAATTTAGTAATTAAAGAATATAGACTTTATCGTTATTTATTTTTAACAACGATACGGACGTGTCTTATCATCTTTTTTGTTCCGTTTTTAATTAATTTTATAGCTAAGAATTATTTAGTAAAACCTATTACTGAATATTTTTGGAATAGTCAACAACAAGAAATTTTTTTAAATTCCTATCAATTAAAACGTGCTTTTTCAGAATTACAAGAATTTAACGAAATTCTTTATTTTGATACTATTTTAGCTATTCGTTTTAATAATCAAAGTCTGGAATCAATAATTAATATTGTTTCAGATTTTTTTAGTTTTTTAACGTTGTGGTATTTATTTTTAACTATGGAAATTCAAATAAATATTACAAAATCTTTTCTTTTAGAATTTTTCTTTGGACTTGATGATACAAAAAAATCTTTAATTATTTTATTAATCACTGACTTGTTAGTCGGCTATCATTCGCCCAATATTTGGGAATTTTTTCTTCAATTTATTTTTAATCATTATGGTTTACCGGAAAGTCAATTAAATATCTTTTTATTAGTTGCTACTCTTCCTGTTCTATTAGATGTTTTATTTAAGTACTTAATTTTCCGTCATTTAAATAGAACTTCACCCGCTACTGTTGCTACTTATTTAGCTATTTTAGAA

    ;
end;


begin mrbayes;
    charset firstsecond = 1-.\3 2-.\3;
    charset third = 3-.\3;
    partition mine = 2: firstsecond, third;
    set partition=mine autoclose=yes;
    lset applyto=(all) nst=6 ngammacat=4 rates=invgamma;
    prset applyto=(all) statefreqpr=dirichlet(1) ratepr=variable pinvarpr=uniform(0,1) brlenspr=Unconstrained:GammaDir(1.0,0.1,1.0,1.0) shapepr=exponential(1.0);
    unlink shape=(all) statefreq=(all) revmat=(all);
    mcmc ngen=6250000 samplefreq=500 printfreq=1000 starttree=random nruns=2 nchains=2 savebrlens=yes filename=cemA;
    sump relburnin=yes burninfrac=0.2;
    sumt relburnin=yes burninfrac=0.2;
end;
