# Supplementary material for: Order, please! Uncertainty in the ordinal-level classification of Chlorophyceae
Source: PeerJ. 2019 May 15;7:e6899. doi: 10.7717/peerj.6899 (PMC6525593; doi:10.7717/peerj.6899)
Supplement: Supplemental Information 1 — This compressed folder contains untrimmed, masked alignments for individual chloroplast genes (subfolder nexus), as well as trimmed alignments with appropriate analysis blocks and the consensus trees resulting from these single-gene and concatenated analyses (MrBayes subfolders). Supplementary methods with associated references are included in the SupplementaryMethods.txt file. SVDquartets, BaliPhy, PhyloBayes and RAxML analysis files are in separate subfolders, with their respective resulting tree files. Files associated with MrBayes analysis of the 1st and 2nd positions and the analysis of the 3rd positions are placed in the subfolders 1st_and_2nd_positions_only and 3rd_positions_only, respectively. The 18Splastid_combined subfolder contains the MrBayes analysis materials (alignment and consensus tree) for the analysis including nucleotide plastid data as well as 18S nucleotide data. Documentation, trees and scripts used to create Fig. 3 are included in the “Figure3” subfolder, and documentation for and full results of Treespace analyses are in the “Treespace” subfolder. The results of the AU topology tests are included in a Word document. [file peerj-07-6899-s008.zip › supplementary_alignments_trees/mrbayes_nt_alignments_trees/rpl2-stripped.nex]

#nexus

begin data;
    dimensions ntax=68 nchar=813;
    format datatype=dna gap=-;
    matrix
                 Ankyra_judayi  ATGGGAATTCGTTTTCTTCAAGCTTTCACTCCCGGGACAAGAAATCGTTCGGTATCAGATTTTAGTGAAATACCAGAAAAATCATTATCATACAGATTACACCGTTCAAGCGGTCGAAATAATCGAGGTATTATTACAGTACGTCATAGAGGTGGTGGGCATAAACGTCTTTATCGTGAAATCGATTTTCGTCGTGATAAAATAGGTATTCCTGCACGAGTTTTAACTATTGAATATGACCCAAACCGTAACGCACGCATTGCTTTACTTCGTTATGAAGATGGTGAAAAACGCTATATTCTTCAACCACGAGGTTTAACTGTAGGCGAAGTTATTATCTCTGATATTAATGCACCTATTTTAAATGGAAATTGTCTTCCACTTCGAAATATTCCTTTAGGTGCTGAAGTTCATAATGTTGAATTTCAACCTGGTTCAGGTGGTCAATTGGCTCGTGCGGCTGGAACATTAGTTGAAGTTTTAGCTAAAGAAGGAAATTTTGTTACTGTTCGTTTACCGTCTAAAGAAATTCGTTTAGTTTCAAAAAATTGCTGGGCTACGATTGGTCAAGTTGGTAATATTGAAGCATATAATTTAACAATTGGCAAAGCTGGCCGAACGCGTTGGTTAGGAAAACGTCCGACAGTTCGTGGTTCCGCAATGAACCCTGTAGATCACCCACATGGTGGTGGTGAAGGGCGTTGTCCAATTGGTCGTAGCCGTCCTGTTACACCATGGGGTAAACCTGCATTAGGGTTAATTACAAGAAAGCCAAAAAAATATAGTACTGAATTAATTCTTCGTAAACGAAAA
        Atractomorpha_echinata  ATGGGAATTCGTTTTCTTCAAGCTTTCACTCCTGGAACAAGAAATCGTTCTGTTTCAGATTTTAGTGAAATACCAGAAAAATCATTATCATACAGATTACATCGTTCCAGTGGTCGAAATAATAGAGGCATTATTACAGTTCGTCATCGCGGTGGCGGCCATAAACGTCTTTATCGTGAAATTGATTTTCGTCGCGATAAAATAGGTATTCCTGCAAGAGTTATAACTATTGAATATGACCCAAATCGGAACTCAAGAATTGCCTTACTTCGTTATGAAGATGGTGAAAAACGTTACATTCTTCAACCCCGTGGGTTAACTGTAGGAGAAGTAATTATTTCTGATATTAATGCACCTATTTTAAATGGCAATTGTCTTCCATTAAGAAACATTCCATTAGGTGCAGAAGTTCACAATGTTGAGTTCCAACCGGGTTCAGGAGGTCAATTAGCTCGAGCAGCGGGAACATTAGTTGAAGTTTTAGCTAAAGAAGGAAATTTTGTTACGGTTCGTTTACCATCTAAAGAAATTCGTTTAGTTTCAAAAAACTGTTGGGCTACAATTGGACAAGTAGGCAATATTGAAGCGTATAATTTAACAATAGGAAAAGCAGGGCGAACTCGTTGGTTAGGAAAACGACCAACTGTACGTGGTTCAGCCATGAACCCGGTTGATCACCCACATGGAGGTGGTGAAGGTCGTTGTCCAATTGGTCGCAGTCGACCTGTTACGCCATGGGGTAAACCTGCTTTAGGATTAATGACACGAAAACCAAAAAAATATAGTTCTGAATTAATTCTTCGTAAACGTAAA
      Borodinellopsis_texensis  ATGGGAATTAATTTTTTAAACCCTTGTACACCCGGAACTCGTCAAAGATCCGTTTCTGATTTCAGTGAAATCCCAGAAAAATCTTTATCATTTTTTGTTCATCGTGCAAAAGGCAGAAATAATAGAGGTATTATTACCTGTCGTCATCGCGGTGGTGGTCATAAACGCTTATACCGTGAAATTGATTTTCGACGTGATAAAATTGGTGTTTCTGCAAAAGTCGTAAGTATTGAATATGATCCAAATAGAAATGCTCGAATTGCTCTTCTGCGTTATGAAGACGGAGATAAAAGATACATATTACACCCACGTGGTTTAAGTTTAGGAGAAATATTGATTGCAGATTTAAATGCACCTATTTTAGTTGGAAATTCTTTACCTTTAAGAAATATTCCATTAGGGGCAGAAGTTCATAATGTTGAATTTCAGCCAGGTTCTGGGGGTCAATTAGCAAGATCTGCTGGAACATTAATAGAAATTCTAGCAAAAGAAGGAAATTTTGTTACTGTTCGCCTACCATCAAAAGAAATTCGTCTAATTTCAAAAAATTGTTGGGCAACTATTGGTCAAGTTGGTAATGTGGAAGCATATAATTTAAGAATTGGAAAAGCTGGACGTACACGTTGGCTTGGAATTCGTCCTACAGTTAGAGGATCCGTAATGAACCCCGTAGATCACCCACATGGTGGTGGTGAAGGGCGCGCCCCTATAGGACGATGTCACCCTGTTACGCCTTGGGGAAAACCAGCTTTAGGTAAAATTACAAGAAAACCAAAAAAATATAGTAATCAATTTATTATGCGTAAACGCAAA
          Bracteacoccus_aerius  ATGGGTATTCGTTTTCTTCAAGCTTTTACACCTGGTACAAGAAATCGCTCTGTCTCAGATTTTAGTGAAATTCCAGAAAAATCTCTTTCTTATAAACTTCATAATTCGAAAGGTCGTAATAATCGTGGTGTCATCACGTGTCGTCATAAAGGCGGGGGCCACCCTAAATTATATCGTCAGATTGATTTTCGCCGCGATAAAATAGGTATTCCTGCTCGCGTTCTTACGATCGAATATGATCCAAATCGTAATGCACGCATAGCTTTATTACGTTATACCGATGGCGAAAAAAGATATATTTTACATCCTCGCGGGTTAAATATCGGAGATATGATTATTTCAGATCTTCAGGCACCCATTTTAGTAGGAAATGCTTTACCTTTACGTAATATTCCTTTAGGTTCAGAAGTTCATAACGTTGAATTCCAACCGGGTTCTGGTGGTCAACTGGCGCGCTCAGCCGGGTCAGTTGTCGAAGTGTTAGCTAAAGAAGGCAATTTCGTTACAGTACGTTTGCCGTCTAAAGAAATTCGTTTAGTTTCTAAAAATTGTTGGGCAACAATCGGCCAAGTTGGGAATTTAGAAGCTTATAATTTAACTATCGGAAAAGCTGGGCGTAATCGTTGGTTAGGAAAACGTCCTACAGTTCGTGGATCAGTTATGAATCCAGTAGATCACCCACACGGTGGGGGAGAAGGTCGTGCTCCTATTGGTCGTAGCCGTCCAGTAACACCTTGGGGACGACCAGCTTTAGGCCAATTAACGCGTAAACCAAAAAAATATAGTTCTTCTCTCATTTTGCGTAAAAGAAAA
       Bracteacoccus_giganteus  ATGGGAATTCGTTTTCTTCAAGCTTTTACACCTGGTACGAGAAATCGATCTGTATCCGATTTCAGTGAAATTCCAGAAAAATCTCTTTCTTATAAACTTCATAATTCGAAAGGCCGTAACAATCGTGGTGTGATCACGTGTCGTCATAAAGGTGGAGGTCACTCTAAATTATACCGTCAAATCGATTTCCGTCGCGATAAAATAGGAATTCCTGCTCGCGTACTAACGATTGAATATGATCCAAATCGTAATGCGCGTATCGCTTTATTACGTTATACTGACGGAGAAAAAAGATATATCTTACATCCTCGCGGATTAAATGTTGGAGATGTGATTATTTCAGATCTTCAAGCACCTATTTTAGTTGGAAACGCTTTACCTCTGCGTAATATTCCTTTAGGTTCAGAAGTGCACAATGTGGAATTTCAACCAGGTTCTGGGGGTCAATTAGCACGTTCAGCTGGATCGATCGTGGAAGTATTAGCTAAAGAAGGTGATTTCGTAACAGTACGTTTGCCATCAAAAGAAATTCGTTTAGTTTCTAAAAATTGTTGGGCAACCATTGGTCAAGTCGGAAATTTAGAAGCTTATAATTTAACTATCGGAAAAGCTGGCCGTAATCGTTGGTTAGGAAAACGTCCTACAGTTCGTGGATCGGTTATGAATCCAGTAGATCACCCACATGGTGGGGGAGAAGGTCGTGCTCCTATCGGTCGTAGTCGACCAGTAACACCGTGGGGTCGACCAGCTTTAGGACAATTGACTCGTAAACCGAAAAAATACAGTTCTTCTCTTATTCTTCGTAAAAGAAAA
           Bracteacoccus_minor  ATGGGAATTCGTTTTCTTCAAGCTTTCACACCTGGTACAAGAAACCGTTCTGTGTCGGATTTCAGTGAAATCCCAGAAAAATCTCTTTCTTATAAACTTCATAATTCAAAAGGCCGCAATAATCGCGGTGTAATCACTTGTCGTCACAAAGGTGGCGGTCACTCTAAATTATATCGTCAAATCGATTTTCGTCGCGATAAAATAGGAATTCCTGCGCGCGTGCTGACGATCGAATATGATCCAAATCGTAATGCGCGCATCGCTTTATTACGTTACACGGATGGAGAAAAAAGATATATTTTGCACCCTCGCGGATTGAATGTCGGAGATGTTATTATTTCAGATCTTCAAGCGCCTATTTTAGTTGGAAATGCTTTACCTCTGCGTAATATTCCTTTAGGTTCAGAAGTCCACAACGTGGAATTTCAACCAGGTTCTGGAGGCCAACTAGCACGTTCAGCCGGGTCAATCGTGGAAGTCTTAGCTAAAGAAGGCAATTTCGTAACAGTACGTTTGCCATCTAAAGAAATTCGCCTAGTTTCTAAAAATTGTTGGGCAACGATCGGTCAGGTTGGAAATTTAGAAGCTTATAATTTAACTATTGGAAAAGCTGGACGTAATCGTTGGTTAGGAAAACGTCCTACAGTTCGTGGGTCGGTTATGAACCCAGTAGATCACCCACATGGTGGGGGAGAAGGTCGTGCTCCTATTGGTCGTAGTCGACCAGTAACGCCGTGGGGACGACCAACTTTAGGACAATTAACTCGTAAACCAAAAAAATACAGCTCTTCTCTTATTCTTCGCAAAAGAAAA
         Carteria_cerasiformis  ATGGGAATTCGTTTTTTTCAAGCAAATACTCCAGGAACAAGAAATCGCTCGATTTGCGATTTTAATGAACTTCCCGACAAATCCTTAATTTTATCTAATCATAGAGCCAAGGGCCGTAATAATAGAGGGGTTATTACATGTCGTCATAGAGGAGGTGGTCATAAACGCCTTTATCGTGAAATTGATTTCCGTCGAGATAAAATAGGAATTCCAGCACGAGTTCTTACTGTTGAATATGATCCTAACCGTAACAGCAGAATCGCTTTAATTCGTTATGCTGATGGTCAAAAGCGTTATATTTTACAACCTAAAGGTTTACGAGTAAATGATATTTTAATGTCTGATTTAAATGCTCCGATTTTAATAGGGAATTCTTTACCTCTTCGCAATATTCCTTTAGGCGCAGAAGTTCATAATGTTGAATTTCAAGCTGGTGCTGGTGGCAAATTAGCTAGATCAGCCGGGACTTTAGTTGAAATTTTAGCTAAAGAAGGGAATTTTGTTACTTTACGTTTACCATCAAAAGAAATCCGCATGGTTTCAAAAAATTGCTGGGCCACTATTGGACAGGTGGGAAATATTGAAGCTTATAATATTATTAAAGGTAAAGCAGGAAAAACACGCTGGTTAGGGATTCGCCCTACTGTTCGAGGGTCTGTTATGAATCCAGTTGATCACCCGCATGGTGGTGGGGAAGGCCGCGCGCCTATCGGTCGTAGTAGACCAGTAACTCCGTGGGGACGTCCTGCGTTAGGACAATTAACACGAAAACCTAAAAAATATAGCTCACAATTTATAATTCGTAAACGCGTT
           Carteria_sp_SAG_8_5  ATGGGAATTCGTTTCCTTCAACCTTTTACACCTGCAACTCGAAATCGATCAGTTTCTGATTTTACTGAGATACCAGAAAAAACATTATCTTTTGGGTATCATCGATCAAAAGGCCGTAATAACCGTGGTGTTATTACAACACGTCATCGTGGTGGTGGTCATAAACGTCTATATCGACAAATCGATTTTAGAAGAGACAAAATTGGTATTCCAGCAAAAGTAGTATCAATCGAATATGATCCAAACCGTAATGCAAGAATAGCCTTATTACGTTATACTGACGGTGAAAAACGTTACATATTACAACCACATGGTTTAAATATCGGTGAAATTCTTATTTCTGATTTAAATGCTCCGATCTCTATTGGAAACGCTTTACCTTTACGTAATATTCCTTTAGGATCTGAAGTGCATAATGTAGAATTTCAACCAGGTTCAGGTGGACAGTTAGCTCGTGCTGCTGGAACTTTAGTTGAAATTTTAGCAAAAGAAGGTAATTTTGTAACAATTCGTTTACCATCTAAAGAAGTTCGTTTGGTTTCAAAAAACTGTTGGGCAACATTAGGTCAAGTTGGTAATATTGAAGCATACAACTTATCTATTGGAAAAGCTGGTCGAACACGTTGGTTAGGAAAACGACCTACTGTACGTGGATCTGCTATGAACCCAGTGGATCACCCACATGGTGGTGGTGAAGGGAAAGCACCAATTGGTCGTAGTGGCCCTGTAACTCCATGGGGTAAACCTGCATTAGGAAAATTAACTAGAAAACCTAAAAAATATAGTAACCAATTTATTATTCGCCTACGCAAA
      Chaetopeltis_orbicularis  ATGGGAATTCGTTTTCTTCGATCAATGACACCAGGAACTAGAAACCGTTCTGTTTCTGATTTTAGTGAGATTCCTGAAAAATCATTAACCTATTCTTTGCACAGAGCAAAAGGACGTAATAATCGTGGTGTTATTACTTGCCGTCACCGTGGTGGTGGTCACAAACGCTTATACCGTGAAATAGACTTTCAACGCGATAAAACTGGAATTCAAGGTAAAGTATTAACCATTGAGTATGACCCTAACCGTAATGCTCGTATTGCATTAGTACGCTATTTAGATGGGGAAAAACGTTATATTTTACATTCACGAGGGTTATCTGTTGGTGATGTTATTCTTTCTGATATTGATGCACCAATACAAGCTGGTAATGCGTTACCACTTCGTAATATTCCATTAGGAACAAGCGTTCATAATGTTGAATTCCAACCTGGTTCTGGTGGTCAATTAGCTCGTTCTGCAGGCGCTATGGTAGAAGTTTTAGCTAAAGAAGGAGATTTTGTAACCATTCGCCTTCCATCAAAAGAAATCCGTCTTATTTCTAGAAATTGTTGGGCAACAATTGGTCAAGTAGGTCATATGGAAGCTTATAACGTTGTTATAGGTAAAGCTGGAAGAACTCGTTGGTTAGGACGACGTCCTACAGTGCGTGGTTCTGTTATGAACCCTGTTGATCACCCACATGGTGGTGGTGAAGGACGTGCTCCGATTGGTCGTAGTCGTCCTGTGACTCCTTGGGGTAAACCAGCATTAGGTCTAATTACTCGAAAACCAAAAAAATATAGTAATAATCTAATTGTTCGTAAAAGAAAA
     Characiochloris_acuminata  ATGGGAATTCATTTTTTAAACCCGTGTACACCAGGAACTCGTAGACGTTCAGTTTCTGATTTTAGTGAAATTCCAGAAAAATCGTTAACTTTCTTTTTACAACGAAAAAAAGGACGTAATAATAGAGGTATTATTACATGCCGTCATCGTGGCGGAGGTCATAAACGTTTATATCGTGAAATTGATTTTAGAAGAGATAAAATAGGGGTTCCAGCTCAAGTTGTTACAATAGAATATGACCCAAATAGAAACGCTAGAATTGCTTTATTACGTTATGAAGATGGAGAAAAACGTTATATTATACACCCACGTGGATTAAATGTAGGAGAAACAATAGTATCTGATTTAAATGCTCCTATTCTAGTAGGGAATGCTTTACCTTTAAGAAATATTCCATTAGGAGCAGAAGTTCATAATGTTGAATTCCAGCCTGGATCGGGTGGTCAATTAGCTCGTGCTGCTGGAACATTAGTAGAAATTTTAGCAAAAGAGGGTAATTTTGTAACAGTACGTTTACCATCAAAAGAAATTCGCTTAATTTCTCGAAATAGTTGGGCTACTATAGGTCAAGTAGGCAATGTTGAAGCTTACAATTCCATTATAGGAAAAGCTGGTCGAACTCGTTGGCTTGGTATTCGACCTACTGTTCGTGGTTCAGCAATGAACCCAGTAGACCACCCACATGGTGGTGGTGAGGGTCGTGCTCCAATTGGTCATAATAGACCTTTAACACCATGGGGTCGTCCTGCCTTAGGTAAATTTACACGTAAACCTAAAAAATATAGCAATCAATTTATTATTCGTAAAAGAAAA
       Chlamydomonas_applanata  ATGGGAATTAAATTTCTAAATCCTTGTACACCTGGAACACGACAAAGATCGGTTTCAGACTTCAGTGAAATGCCAGAAAAATCTTTAACATCTTATCGTCAACGCGCTAAAGGTCGCAACAGCCGTGGTATTATTACATGTCGTCACCGTGGTGGCGGACATAAACGTTTATATCGTGAAATCGATTTCCGTCGTGATAAAATCGGTATTCCAGCTAAAGTAGTTTCTGTTGAATATGATCCAAACAGAAATGCACGTATTGCTCTTTTACGCTACGAAGATGGTGAAAAACGTTATATTTTACAACCGCGTGGTTTAAATGTTGGAGAAATTCTTATTTCTGATTTAAACGCTCCGATTTTAGTAGGTAACTCACTTCCATTACGTAATATTCCACTAGGCGCAGAAATTCACAACGTAGAATTCCAACCGGGTTCAGGTGGCCAATTAGCACGTGCCGCTGGTTCATTAGTTGAAATTTTAGCAAAAGAAGGTAACTTTGTTACTGTGCGTCTTCCATCTAAAGAAATCCGTTTAATTTCAAAAAACAGCTGGGCTACGATTGGTCAAGTAGGCAACGTGGAAGCTTATAACTTAAAAATTGGTAAAGCTGGTCGTACACGTTGGTTAGGTATTCGTCCGACAGTTCGTGGTTCAGCTATGAACCCTGTAGATCACCCACATGGTGGTGGTGAGGGTCGTGCACCAATTGGTCATAGCCGTCCGTTAACACCGTGGGGTCGTCCGGCTTTAGGTAAACTAACACGTAAACCTAAAAAATATAGTAACGTATTCATTATTCGTACTCGTAAA
         Chlamydomonas_nivalis  ATGGGAATTCGTTTTCTTCAAGCATTTACACCAGGAACAAGAAATCGTTCAGTTTCTGATTTTAGTGAATTACCTGAGAGTTCGTTAACATACAATTTACAAAGAGCAAAAGGCCGAAATCACCGAGGTGTTATTACTTCACGTCATCGTGGAGGGGGACATAAACGTCTTTATAGACTAATAGATTTTCGTCGTGACAAAATTGGAATGGAAGCAAAAGTTATTACAATTGAATATGATCCTAATCGAAATGCACGAATCGCTCTCCTTCGTTATGAAGATGGAGAAAAAAGATATATATTACATCCACGTGGACTAAATATTGGTTCAACGGTAGTTGGAGAAATAAATGCTCCAATTATTATTGGAAATTCACTTCCCTTACGTAATATTCCGTTAGGTGCTGAAATTCATAACGTTGAATTTCAACCAGGTTCTGGTGGCCAAATTGCCCGGGCAGCTGGAGCTGTAGTAGAAATTTTAGCGAAAGAAGGCAATTTTGTAACTTTACGTTTACCCTCTAAAGAAATCCGGTTAGTTTCAAAAAATTGTTGGGCAACTATAGGTCAAGTAGGAAATATTGAAGCTTATAATTTAACGTTAGGCAAAGCTGGTCGAACACGTTGGTTAGGAATTAGACCAACTGTAAGAGGTTCGGTTATGAACCCTGTTGATCACCCACATGGTGGGGGAGAAGGCCGTACTCCAATTGGGCATAGTCGTCCCTTAACGCCTTGGGGCAAACCTGCTTTAGGTGTTTTAACTCGAACACCTAAAAAATATAGTAATCAATTTATTATTCGTAAAAGAAAA
        Chlamydomonas_peterfii  ATGGGCATTCGTTTCCTTCAAGCATATACACCATCAACACGAAATCGATCAGTGTCAGATTTTAGCGAACTGGTAGAAAAAAGTTTAACAGCTACGTTACAAAACTCTTCTGGTCGTAATAACAGAGGTGTCATTACTTGCCGTCACCGTGGTGGTGGTCATAAGCGATTATACCGTCAAATCGATTTTAGAAGAGACAAAATTGGTGTAACAGCAAAAGTAATCGCTATTCAATACGACCCAAATCGTAATGCTAGAATTGCATTAGTACGTTATGAAGATGGTGAAAAACGTTATATTTTGCACCCACGTGGGCTAAAAGTAGGCGAAATCATTATGTCAGATTTAAATGCTCCTATTTTCGTTGGGAATTCACTCCCATTAAGAAATATCCCATTAGGCGCCGAAGTACATAATGTTGAATTCCAACCAGGTTCAGGCGGTCAATTCGCTCGTTCAGCGGGTGCTTTAGTTGAAATTTTAGCTAAAGAGGGTAATTTTGTAACAATTCGCTTACCGTCTAAAGAAATTCGTTTCGTTTCAAAACATTGTTGGGCCACAATAGGTCAAGTAGGTAATATTGAAGCTTACAACTTAACTTTAGGTAAAGCGGGTCGTACACGTTGGTTAGGCAAACGTCCAACTGTACGTGGTTCTGTTATGAACCCAGTAGATCACCCGCATGGTGGTGGTGAAGGCCGTGCTCCAATCGGTAGAAGTCGTCCTGTAACGCCATGGGGTCGTCCAGCTTTAGGTCAGTTAACTCGTAAACCTAAAAAATACAGTAATAAATTTATCGTTCGTCAAAGAAAA
     Chlamydomonas_reinhardtii  ATGGGGATTAGATTCCTTCAGGCTTATACACCAGGTACTCGTAACCGTTCGGTATCGGATTTTAGTGAATTACCAGAAAAAGCATTAACAGTAAGTTTACACCGTGCAAAAGGTCGTAATAATCGTGGTATTATTACATGTCGTCATCGTGGTGGTGGGCATAAACGTTTATATCGTCAAATTGATTTTCGACGTGATAAAATTGGTGTTACAGCAAAAGTTGTAAGAATTGAATATGATCCTAACCGTAATGCTCGCATTGCTTTACTTCGTTATGAAGATGGTGAAAAACGTTATATTATTCATCCACGTGGTTTAAATATTGGTGATATTATTCAATCTGATTTAAACGCACCTATTTTAATTGGTAACTCATTACCGTTACGTAATATTCCTTTAGGAGCTGAAGTACATAACGTTGAATTCCAACCAGGCTCAGGTGGTCAATTAGCACGTTCAGCTGGTGCCATGGTTGAAATTTTAGCAAAAGAAGGCAATTTTGTAACAATCCGTTTACCTTCTAAAGAAATTCGTTTAGTTTCAAAAAATTGTTGGGCAACTGTGGGTCAAGTTGGTAACATTGAAGCATACAACTTAACTATTGGTAAAGCAGGTCGTACACGTTGGTTAGGTAAACGTCCTACAGTACGTGGTTCGGTGATGAACCCTGTGGATCACCCACATGGTGGTGGTGAGGGTCGTGCACCGATTGGTCGTAGCCGTCCAGTTACACCATGGGGTCGCCCAGCTTTAGGTCAATTAACTAGAAAACCTAAAAAATATAGTAATACTTTAATTGTTAAAAAAAGAAAA
         Chlorococcum_tatrense  ATGGGAATTAATTTTTTAAATCCATGTACACCAGGAACACGTCAAAGATCGGTTTCTGATTTTAGTGAAATTCCTGAAAAATCCTTAACTTCTTATCATCAACGATCAAAGGGTCGCAATAATCGTGGTATTATTACATGCCGTCATCGTGGTGGTGGTCACAAACGTTTATATCGTGAAATTGATTTTAGACGTGATAAAATTGGAGTTCCAGCTAAAGTTGTATCAATTGAATATGATCCAAATAGAAACGCACGTATTGCTTTATTACGTTATTTAGACGGTGAAAAACGTTACATTTTACACCCACGTGGGTTAAAAGCTGGTGAAATGATTATTTCAGATTTAAATGCTCCTATTTTAGTAGGAAATTCATTACCATTACGTAATATTCCATTAGGTGCTGAAATTCATAATGTTGAGTTTCAACCAGGTTCAGGTGGCCAATTAGCACGTGCAGCTGGTTCTTTAGTAGAAATTTTAGCTAAAGAAGGTAATTTTGTAACAGTTCGTTTACCTTCAAAAGAAATTCGATTAATTTCAAAAAATAGCTGGGCTACGATTGGCCAAGTCGGAAATGTTGAAGCTTATAGCTTAAAAATTGGTAAGGCAGGTCGCTCACGTTGGTTAGGAATTCGTCCAACTGTGCGCGGTTCAGCTATGAACCCCGTAGATCACCCACATGGTGGTGGTGAAGGTTGTTCACCTATTGGTCTTAGTCGCCCTCTTACACCTTGGGGACGTCCTGCTCTTGGAAAATTAACACGTCAACCTAAAAAATATAGTAACGTTTTCATTATTCGTAAACGTAAA
       Chlorogonium_capillatum  ATGGGAATTAATTTTTTAAATCCATGTACTCCTGGAACACGTCAAAGATCGGTTTCTGATTTTAGTGAAATTCCTGAAAAGTCATTAACACGTAGTAATCATAGATCAAAAGGACGTAATAATCGTGGAATTATTACATGTCGTCATCGTGGTGGTGGACATAAGCGCTTATACCGTGAAATTGATTTTAGACGTGATAAAATTGGCGTTCCAGCAAAAGTAGTAAAAATTGAATATGATCCAAATAGAAACGCTCGTATTGCATTATTACGTTATCTTGATGGTGAAAAACGTTACATTTTACACCCACGCGGATTAAAAGCAGGTGAAATGATTATTACGGATCTTAACGCAGCAATTTTAGTAGGTAACTCATTACCGTTACGTAATATCCCTTTAGGGACAGAAGTTCATAACGTTGAATTTCAACCAGGTTCTGGTGGACAATTAGCACGTACTGCTGGTTCATTAGTCGAAATTTTAGCTAAAGAAGGAAATTTCGTTACAGTTCGTTTACCGTCAAAAGAAATTCGATTTATTTCAAAAAATTGTTGGGCAACAATTGGCCAAGTTGGGAACGTAGAAGCTTACAACTTAAAAATTGGTAAAGCTGGTCGTTCGCGTTGGTTAGGTATCCGACCAACAGTTCGTGGTTCAGCAATGAACCCAGTAGATCACCCACATGGTGGTGGTGAAGGTCGTGCTCCAATCGGGCATAGTCGTCCATTAACACCATGGGGGCGTCCAGCATTAGGTAAATTAACACGTAAACCGAAAAAATACAGTAATGTATTCATTATTCGTAAACGTAAA
         Chloromonas_perforata  ATGGGAATTAATTTTTTAAATCCATGTACACCAGGAACACGCCAAAGATCGGTTTCTGATTTTAGTGAAATTCCTGAAAAATCCTTAACTTCTTATCACCAAAGATCAAAAGGTCGTAATAATCGTGGTATTATTACATGTCGCCATCGTGGTGGTGGTCACAAACGTTTATATCGTGAAATTGATTTTAGACGTGATAAAATTGGAGTTCCAGCTAAAGTTGTATCAATTGAATATGATCCAAATAGAAACGCACGTATTGCTTTATTACGTTATTTAGACGGTGAAAAACGTTATATTTTACACCCACGTGGGTTAAAAGCTGGTGAAATGATTATTTCAGATTTAAATGCTCCTATTTTAGTAGGAAACTCATTACCATTACGTAATATTCCATTAGGTGCTGAAATTCATAATGTTGAGTTTCAACCAGGTTCAGGTGGCCAATTAGCACGTGCAGCTGGTTCTTTAGTAGAAATTTTAGCTAAAGAAGGTAATTTTGTAACAGTTCGTTTACCTTCTAAAGAAATTCGATTAATTTCAAAAAATAGCTGGGCTACAATTGGGCAAGTCGGAAATGTTGAAGCTTATAGCTTAAAAATTGGTAAGGCAGGTCGCTCACGTTGGCTAGGGATTCGTCCAACTGTACGTGGTTCAGCCATGAACCCAGTAGATCACCCACATGGTGGTGGTGAAGGTTGTTCGCCTATTGGTCTTAGTCGCCCTGTTACACCTTGGGGACGTCCTGCTTTAGGAAAATTAACGCGTCAACCTAAAAAATATAGTAACGTTTTCATTATTCGTAAACGTAAA
           Chloromonas_radiata  ATGGGAATTCGTTTTCTTCAAGCTTATACACCAGGAACTCGAAATCGTTCAGTTTCTGATTTTAGTGAATTACCAAACAGCTCTTTAACATACGGTTTAAAAAGAGCAAAAGGACGTAATAATAGAGGCGTAATTACTTGTCGTCATCGGGGAGGTGGTCATAAACGATTATATCGCCTAATCGATTTTCGGCGTGATAAAATTGGTATGGGTGCAAAAGTTGTCACGATTGAATATGATCCAAATCGAAATGCGCGAATTGCTCTTCTTCGTTACGAAGATGGTGAAAAAAGATATATATTACATCCGCGTGGCCTAAATATTGGTGAAAATATTATTTCAGATATTAATGCTGCTATAATTGTAGGAAATTCACTTCCATTACGCAATATTCCATTAGGAGCAGAAATTCATAACGTAGAGTTTCAACCCGGTTCTGGAGGACAAATAGCCCGATCAGCAGGATCTGTAGTAGAAATTTTAGCAAAAGAAGGCAATTTTGTAACATTACGTTTACCTTCCAAAGAAATACGTTTAGTTTCTAAAAATTGTTGGGCAACAATCGGTCAAGTAGGAAATATTGAAGCTTATAATTTAACAATAGGAAAAGCAGGTCGGACACGTTGGTTAGGAATTAGACCTACGGTAAGAGGTTCTGTTATGAACCCTGTTGATCACCCTCATGGGGGGGGTGAAGGACGTGCCCCAATTGGGCATAGTCGACCGCTTACCCCTTGGGGTAAACCTGCTTTAGGTGTTTTAACTCGAACACCGAAAAAATATAGTAATATCTTTATTATTCGTAAAAGAAAA
             Chloromonas_rosae  ATGGGAATTCGTTTTCTTCAAGCATTTACACCAGGAACTAGAAATCGTTCAGTTTCTGATTTTAGTGAATTACCAGAGAGTTCGTTAACCTATAATTTACAAAGAGCAAAAGGACGAAATCACCGAGGCGTGATTACATCGCGTCATCGTGGGGGTGGTCATAAGCGTCTTTATAGACTTATCGATTTTCGTCGTGACAAAATTGGAATGGAAGCAAAAGTTATTACAATTGAATATGATCCTAATCGTAATGCACGAATAGCTCTCCTTCGTTATGATGATGGTGAAAAAAGATATATATTACATCCACGTGGATTAAATATTGGTGAAAAAATCATTTCAGAAATAAATGCTCCAATTATTATTGGAAATTCACTTCCATTACGTAATATTCCGTTAGGTGCTGAAATTCATAACGTAGAATTTCAACCTGGTTCTGGGGGCCAAATTGCCCGTTCTGCTGGAGCTGTTGTTGAAATTTTAGCAAAAGAAGGCAATTTTGTTACTTTACGTTTACCCTCTAAAGAAATCCGTTTAGTTTCAAAAAATTGTTGGGCAACTATAGGTCAAGTAGGAAATATTGAAGCGTATAATTTAACTTTAGGAAAAGCTGGTCGAACACGTTGGTTAGGAATTAGACCAACTGTAAGAGGTTCAGTTATGAACCCTGTTGATCACCCGCATGGGGGTGGAGAAGGCCGTACTCCAATTGGGCATAGTCGTCCATTAACTCCTTGGGGCAAACCTGCTTTAGGTGTTTTAACTCGCACGCCAAAAAAATATAGTAATCAATTTATTATTCGTAAAAGAAAA
       Chlorosarcinopsis_eremi  ATGGGAATTAATTTTTTAAATCCATGTACTCCAGGAACACGTCAAAGATCTGTTTCTGATTTTAGTGAAATTCCTGAAAAATCTTTAACATCATACAACCAAAGATCAAAAGGGCGTAATAACCGTGGTATTATTACTTGTCGTCATCGTGGTGGTGGGCATAAACGTTTATATCGCGAAATTGATTTTAGACGTGATAAAATTGGAGTTCCAGCTAAAGTAGTATCAATTGAATATGATCCAAACAGAAATTCACGTATTGCTCTTTTACGTTACCTTGACGGAGACAAACGTTATATTTTACATCCACGTGGATTAAAAACAGGCGAAATGGTAATTTCAGATTTAACAGCTCCTATTTTAGTAGGAAATTCATTACCATTACGTAATATTCCATTAGGTGCTGAAGTGCATAACGTAGAATTTCAACCAGGTTCTGGTGGACAATTAGCAAGAGCTGCAGGTTCGTTAGTTGAAATTTTAGCTAAAGAAGGTAATTTTGTAACTGTTCGTTTACCGTCTAAAGAGGTTCGCTTAATTTCAAAAAACAGTTGGGCTACTATTGGACAGGTTGGAAACGTTGAAGCTTATAGTCTAAAAATTGGTAAAGCTGGTAGATCACGTTGGTTAGGTATCCGCCCAACTGTACGTGGTTCAGCAATGAACCCTGTGGATCACCCGCATGGTGGTGGTGAAGGGCGTTCACCTATTGGTCACAGTCGTCCACTTACACCATGGGGACGTCCTGCTTTAGGTAAATTAACACGTCAGCCTAAAAAATATAGTAATGTGTTCATTATTCGTAAACGTAAA
        Chlorotetraedron_incus  ATGGGAATTCGTTTTCTTCAACCATTTACAGCTGGTACTCGAAATAGATCAGTATCAGATTTTAGTGAAATTCCTGAAAAATCACTTTCTTACCGCCTTCACCGAGCTCAAGGTCGTAATAATAGAGGAGTAATTACATGTCGCCATAAAGGTGGCGGACATAAACGTTTATATCGTCAAATTGATTTTAGACGTGATAAAATTGGTATTCCAGCAAAAGTAATGTCTATTGAATATGATCCAAACCGTAATGCAAGAATTGCTCTTTTAAGATATGAAGATGGAGAAAAACGCTATATTCTTCATCCACGTAGTTTAAACGTTGGTGATGTTATTTTATCAGATATTCAAGCGCCTCTTTTAGTTGGAAATTCTTTACCTTTAAGAAATATCCCATTAGGAGCACAAGTTCATAATGTAGAATTTCAACCTGGATCAGGAGGTCAATTAGGAAGGTCTGCAGGAGCTATGATTGAAGTTTTAGCCAAAGAAGGAAATTTTGTAACTTTACGACTACCTTCAAAAGAAATTCGTTTTGTTTCCAAAAATTGTTGGGCAACTATTGGTCAAGTAGGAAATTTAGAAGCATATACATTACGTATTGGAAAAGCTGGTCGCAATCGTTGGCTAGGAAAAAGACCTACAGTTCGAGGTTCAGTTATGAACCCTGTAGATCACCCACATGGGGGTGGTGAAGGTCGTGCTCCAATTGGACGTTGTAGACCGGTTACACCTTGGGGACAACCTGCTTTAGGAAAATTAACTAGAAAACCTAAAAAATATAGTACAAAACTAATTTTAAGAAAAAGAAAA
    Chromochloris_zofingiensis  ATGGCAATTCGCTTTTTACAAGCTTTAACACCTGGTACAAGAAATAGATCTGTATCAGATTTTAGTGAGATTCCTGAAAAATCACTTTCTTCAAAATTACATAGTTCCAAAGGACGTAATAATCGTGGTGTTATTACTTGTCGTCATAAAGGAGGTGGGCATAAACGTTTATATCGTCAAATCGATTTTCGACGAGATAAAGTGGGGATTCCTGCTAAAGTAGTAACAATTGAGTACGATCCAAACCGTAATGCAAGAATTGCTCTACTTCGTTATGAAGACGGGGATAAAAGATATATTCTTCAACCTCGTGGTATGAATGTTGGGGATACTATTATTTCAGATATTCAGGCACCTATTTTAGTGGGGAATGCGTTACCGCTTCGTAACATTCCTTTGGGAGCTCAAATTCATAATGTTGAGTTTCAACCAGGCTCTGGAGGTCAACTAGCAAGAGCAGCAGGAGCTCTTGTTGAAGTCTTAGCTAAAGAAGGTAATTTTGTAACAATACGTTTACCTTCTAAAGAAATTCGTTTAATTTCAAAAAATTGTTGGGCAACAATTGGACAAGTTGGAAATTTTGAAGCCTATAATTTAACTATAGGAAAAGCGGGTCGTAATCGTTGGTTAGGAAAAAGACCAACAGTTAGAGGTTCAGCGATGAATCCAGTAGACCACCCACATGGGGGTGGAGAAGGACGTGCACCAATCGGGCGTAGTAGACCTGTTACTCCTTGGGGTCGTCCTACATTAGGACAATTAACTCGTAAACCTAAAAAATATAGTTCTTCACTTATTCTTCGTCGAAAAAAA
       Cylindrocapsa_geminella  ------------------------------------------------------------------------CCAGAAAGAGTTTTGACATATGGATATCATAGATCTAAAGGCAGAAATAACAAAGGTACTATTACCTGTCGCCATAAAGGTGGTGGTCATAAAAGATTATACCGAAAGGTAGATTTTTTTCGAAATAAAATAGGTATACCTGCACGAGTTTTGGGTATAGAATATGATCCAAATAGAAACTCTAAAATAGCTTTACTAAGATATATAGATGGCGAAAAAAGATATATATTAGAACCAAAAGGACTAAAGAAAGGAGAAACACTTATTTCCGACATCCAAGCCTCCATCTCTGTAGGAAACTCTCTTCCTCTTAGAAATATCCCTTTAGGTTCTAAAGTTCATAATGTTGAATTTCAGCCAGGATCTGGGGGGAAATTGGCAAGAGCTGCAGGTACTCTTGTCGAGATACTTGCTAAAGACGGAAATTTTGTTACTGTTCGGCTTCCATCTAAAGAAATCCGGATTTTATCTAAACATTGTTGGGCTACTTTAGGACAAGTTGGAAATATAGAAGCAGCTAATACTATTTTAGGGAAGGCCGGAAGAAGCCGTTGGTTAGGCATACGACCTACCGTTAGAGGTTCTGTAATGAACCCTGTGGACCATCCTCATGGAGGGGGAGAGGGTCGCGCGCCGATTGGACGAAGTAGACCAGTAACTCCATGGGGAAAACCTGCTTTAGGTCAGCAAACTCGAAAACCTAAAAAATACAATTCGGCTTTTATATTAAGTAAAAGAAAG
         Desmotetra_stigmatica  ATGGGAATTCGTGTTCTTCAAGCTTACACACCAGGTACAAGAAATCGGTCTGTTTCAGATTTTAATGAAATACCAGAAAAATCATTATCTAGTTTTTTACCGAAGTCTGGTGGTAGAAATAACCGAGGTATCATTACATGTCGTCATCGTGGGGGTGGTCATAGACGTTTATACCGTCAAATTGACTTTAGAAGAGATAAAATTTCGGTTGCTGCCAAAGTAGTAACTATTGAGTATGATCCAAATCGTAATGCAAGAATTGCTCTTCTTCGTTATGAGGATGGGGAAAAAAGATATATACTACATCCACGTGGTTTAAAAATAGGCGATGTAATTATTTCAAATTTAAACGCTCCAATTTTAGTAGGAAACAGTTTACCGCTTCGTAATATTCCTTTAGGTGCAGAAGTGCATAACGTAGAATTTCAACCGGGTTCTGGTGGTCAGTTAGCTCGAGCAGCTGGAGCTTTAGTAGAAATTGTAGCAAAAGAAGGTAATTTTGTGACTATTCGTTTACCTTCAAAAGAAATTCGTTTAGTTTCTAAATATTGCTGGGCTACTATTGGCCAAGTAGGAAATATTGAAGCTTACAATTTAACAGCAGGCAAGGCTGGCCGAACTCGTTGGTTAGGGAAACGTCCAACTGTACGAGGATCTGCTATGAACCCAGTGGACCACCCACATGGTGGTGGTGAAGGTCGTGCACCTATCGGGCGTAGTCGTCCAGTTACTCCATGGGGGCGTGTTGCTTTAGGGCAATTTACAAGAAAACCTAAAAAATATAGTAATCAGTTCATTGTACGTAAAAGAAAA
        Dictyochloris_fragrans  ATGGGAATTCGTTTTATTCAAGCTTATACACCAGGTACAAGAAATAGATCTGTATCTGATTTTAGTGAAATTCCAGAAAAATCTTTAGTTTACGGACTTCAAAGATCAAAAGGACGTAATAATAAAGGTTTTATTACATGTCGTCATCGTGGAGGTGGTCACAAACGTCTATATCGTGAAATTGATTTTCGACGTGATAAAATAGGGGTTCCCGCTAAAGTAATTCGAGTTGAATATGATCCAAACCGTAATGCTAGAATCATTCTTTTGCATTATCAAGATGGAGAAAAAAGATATATATTACAACCTCGTGGATTAAATATTGGTGAAACTATTATTTCAGATATTCAAGCTCCTATTTTAGTTGGAAATTCTCTTCCCCTTCGTAATATTCCACTAGGTGCAGAAGTGCATAATGTTGAATTTCAACCAGGTTCTGGAGGACAATTAGCTCGATCTGCTGGAGCTGTTGTGGAAATTTTAGCTAAAGAAGGGAATTTCGTTACAATACGTTTACCTTCAAAAGAAATTCGTCTTGTTTCAAAAAATTGTTGGGCCACAATAGGTCAAGTGGGAAATTTAGATGCATATAATTTAACTTTAGGAAAAGCTGGAAGAACTCGTTGGTTAGGTATCCGACCAACGGTTAGAGGATCTGTTATGAACCCTGTAGATCACCCACACGGAGGTGGTGAAGGACGTGCTCCCATTGGGCGTAGTCGTCCTCTAACTCCTTGGGGTAAACCAGCTTTAGGACAATTAACTAGAAAACCTAAAAAATATAGTTCTGAACTAATTCTTCGTAAAAGAAAA
             Dunaliella_salina  ATGGGAATTCATTTATTAAATCCGTGTACACCAGGTACACGTAATCGATCCGTATCAGATTTTAGTGAATTGCCAGAAAAGTCATTAACATCTTATAGACAAAGATCAAACGGACGTAATAACCGTGGTATTATTACATGTCGTCATCGTGGAGGGGGTCACAAACGTTTATATCGTCAAATTGATTTTAGACGTGATAAAATTGGAGTACCTGCCAAAGTTATATCGATTGAATATGATCCAAATAGAAATGCAAGAATTGCTCTTTTACATTATGAAGATGGAGTAAAACGTTATATTTTACATCCACGTGGTTTAAATCCAGGTGAAACGATTATTTCTGATTTAAATGCACCTATTTTAGTAGGTAATTCTCTACCTTTACGTAATATTCCTTTAGGTGCCGAAATTCATAACGTTGAATTTCAACCCGGTTCTGGAGGTCAATTAGCACGAGCTGCTGGTTCTTTAGTTGAAATTTTAGCTAAAGAAGGTGATTTTGTAACAGTTCGTTTACCATCAAAAGAAATTCGTTTTATTTCAAAAAATAGTTGGGCTACTCTTGGTCAAGTTGGGAATGTAGAAGCTTATAACTTAACTATCGGTAAAGCTGGTCGTTCTCGCTGGTTAGGTATTCGACCAACTGTGCGTGGTTCAGCCATGAACCCAGTAGATCACCCGCATGGTGGTGGTGAAGGACGTGCACCTATTGGGCATAGTCGCCCATTAACACCTTGGGGACGCCCTGCTTTAGGTAAACTAACGCGTAAACCAAAAAAATTTAGTAATGTTTTTATTATCCGTAAACGTAAA
          Elakatothrix_viridis  ATGGGAATTCGTTTCCTTAAACCTTTTACACCTAGTACAAGAAATCGATCTGTTTCTGATTTTTCTAATATTCCTGAAAAATCATTATTATATTCTCATCAAAGATCAAAAGGAAGAAATAATTTAGGAAAAATAACAAGCCGACACCGTGGTGGTGGTCATAAAAGATTATATCGTCAAATAGATTTTCAACGAGATAAAATAGGTACTCCAGCTAAAGTAATAAGTATTGAATATGATCCAAACCGAAATTCCAGAATAGCATTATTATTTTATACAGACGGTGAAAAGAGATATATTCTACATCCACAAAATATGAGTGTTAATGATACAATAATAGCAGATATTCAAGCACCTATTTTAATAGGTAATCATTTACCACTTCGTAATATACCTTTAGGTGCGATAGTACATAATGTAGAATTTCAACCAGGTTCGGGTGGTCAATTAGCTAGAGCTGCTGGCTCTATGGTAGAAATTTTAGCAAAAGAAGGAAATTTAGTTATTATTCGTCTACCTTCTAAAGAAATTAGATTTGTATCTCAAAATTGTTGGGCAACCATTGGTCAAGTTGGAAATATAGAAGCAATTAACTTAAAAATAGGAAAAGCTGGTCGTAACCGTTGGTTAGGAAAAAAACCCAAAGTAAGAGGGTCTGTTATGAACCCTGTAGATCATCCACACGGTGGTGGTGAAGGACGTGCTCCTATAGGTCGTTGTAGACCTGTCACTCCTTGGGGTAAACCTGCTTTAGGTGTATTAACAAGACGATCAAAAAAATATAGCAATTCTTTTATTATTCGTCAAAGAAAA
         Floydiella_terrestris  ATGGCAATCCGTTTTCTTAGAGCAATGACACCAGGAACTAGAAATCGTTCTGTTTCTGACCAAAAGGACATTCCTGAAAAAAATCTAACTTATTCTCTCCATAGAGCAAAAGGGCGTAATAACCGTGGTGTTATTACTTGCCGTCATCGTGGGGGGGGTCACAAACGTTTATACCGTGAAATTGATTTTCAAAGAGATAAAACGGGTGTGAAAGGAAAAGTCTTAACAATTGAGTATGACCCTAACCGTAATTCTCGTATTGCATTAGTACGTTATCAAGATGGTGAAAAACGCTACATTTTACATTCACGTGGTTTATCTATTGGTGACACAATTTTATCTGATATTGATGTCCCAATTCAGGCAGGGAATGCCTTACCTCTTCGAAACGTCCCTTTAGGCACCAGCGTTCACAACGTTGAATTTCACCCAGGAGCTGGGGGCCAATTAGCTCGTTCAGCTGGTGCTATGGTTGAAGTTTTAGCTAAAGAAGGTGATTTTGTCACGATTCGTTTACCATCAAAAGAAATTCGTTTAGTATCTCGAAATTGTTGGGCCACAATTGGTCAAGTTGGTCATATTGAAGCTTATAACGTGATTCTTGGAAAAGCTGGACGTACTCGATGGTTAGGGCGACGCCCTACCGTGAGAGGTTCTGTTATGAACCCTGTTGATCACCCGCATGGTGGGGGGGAAGGGCGTTGTCCTATTGGTCGCAGTCGCCCTTTGACTCCTTGGGGTAAACCGGCATTGGGTCAACTAACACGTAAAGCTAAAAAATACAGTGATAAACTAATTCTTCGTAAAAGAAAA
       Follicularia_botryoides  ATGGGAATTCGTTTTCTTCAAGCCTTTACAGCTGGAACCAGAAACCGTTCTGTTTCAGATTTCAGTGAAATTCCCGAAAAATCATTATGTTCCGGCAGACAAAAATCTTCAGGCCGAAATAACAGAGGGGTTATTACATGCCGCCACAAAGGTGGGGGGCACAAGCGATTATACCGTCAAATTGATTTTAGACGTGATAAAATTGGAATCCCTGCAAAAGTTATGACAATTGAGTATGACCCAAACCGTAATGCTCGTATTGCTTTATTAAGATATACTGATGGAGAAAAACGTTACATTCTTCAACCTCGAGGTTTAAGTGTTGGAGATGTGATTATTTCAGATCTTCAAGCTCCAATTTTAGTCGGCAATGCACTACCTTTACGAAATATTCCTCTTGGAGCTGAAATTCATAACGTTGAATTCCAACCTGGATCTGGGGGTCAATTAGCACGATCAGCAGGATCTGTTGTAGAAATTTTAGCAAAAGAAGGTAATTTTGTGACAATTCGTTTACCTTCTAAAGAAATTCGTTTAGTTTCAAAAAATTGTTGGGCAACCGTTGGGCGTGTTGGAAATTTAGAAGCCTACAATTTAACAATTGGAAAAGCAGGACGAAACCGCTGGTTAGGAAAACGCCCAACTGTTCGAGGTTCAGTCATGAACCCAGTGGATCACCCACATGGGGGAGGAGAAGGTCGAGCACCTATTGGACGTAGCCGCCCAGTGACTCCTTGGGGAAGACCAGCTTTAGGTCAGCTGACTCGAAAACCTAAAAAATACAGTTCATCTTTAATTTTACGTAAGAGAAAA
       Golenkinia_longispicula  ATGGGTATTCGTTTTTTTCAAGCAATTACACCAGGGACAAGAAATAGATCTGTATCAGATTTTAGTGAAATTCCTGAAAAAGCATTATCTTTTAAACTTCATAGGGCAAAAGGACGTAATAATAGAGGAATTATAACATGCCGACATCGCGGTGGGGGACACAAACGATTATATCGTTTTATTGATTTTCGACGAGATAAAATAGGTATTCCTGCAAAAGTCGTAACCATTGAATATGATCCAAATCGAAATGCTAGAATAGCGCTTCTTCTATATGAAGATGGTGAAAAAAGGTATATATTACATCCACGTGGTTTAAATTTAGGTGAAACAGTAATTTCGGATATATATGCACCAATTTTTGTTGGAAACGCATTGCCACTTCGAAATATCCCACTTGGGGCTGAAATTCATAATGTAGAATTTCAGCCAGGCTCCGGCGGACAATTAGCTCGCGCCGCTGGTACATTAGTAGAAGTTTTAGCAAAAGAAGGAAATTTTGTAACAATTCGTCTTCCATCCAAAGAAATACGTCTTGTTTCTAAAAATTGTTGGGCTACAATAGGACAAGTTGGAAACTTTGAAGCTTACAATCTTACCATAGGAAAAGCTGGACGCATTCGATGGTTGGGGATTCGTCCTACAGTCCGTGGTTCTGTAATGAACCCAGTAGATCACCCGCATGGTGGGGGAGAAGGTCGTGCTCCGATCGGCCGCAGTCATCCGGTTACACCTTGGGGGAAACCGACTCTGGGTTTAATCACTCGAAAACCTAAAAAGTATAGTACTAAACTTATTCTACGAAAAAGAAAA
              Gonium_pectorale  ATGGGAATTAGATTTTTTCAAGCATATACTCCAGGTACACGAAATCGTTCTGTGTCAGATTTTACTGAATTGCCAGAAAAAACATTAACAATAAGTTTACAACGATCTAAAGGTCGTAATAATCGTGGTATTATTACTTGTCGCCATCGTGGTGGTGGTCATAAACGTTTATATCGTCAAATTGACTTTAGACGTGATAAAATTGGTGTTTGGGCAAAAGTTATAAAAATTGAATATGATCCAAATCGTAATGCACGCATTGCTTTACTTCGTTATGAAGATGGTGAAAAACGTTATATTATTCATCCGCGTGGTTTAAATCTTGGTGACATTATTCAATCTGATTTAAACGCACCTATTTTAATTGGTAATTCTTTACCTTTACGTAATATTCCTTTAGGCGCTGAAGTCCATAACGTTGAATTTCAACCAGGTTCTGGTGGACAACTAGCACGTTCTGCAGGTGCGATGGTTGAAATCTTAGCAAAAGAAGGCAATTTTGTAACTATACGTTTACCTTCTAAAGAAATTCGTTTAGTATCTAAAAATTGTTGGGCTACTGTTGGCCAAGTAGGTAATATTGAAGCCTATAACTTAACAATTGGTAAAGCAGGTCGTACTCGTTGGTTAGGTAAACGTCCAACAGTTCGTGGTTCAGTTATGAACCCTGTTGATCACCCACATGGTGGTGGTGAAGGTCGTGCACCTATCGGTCGTAGCCGTCCTGTAACACCTTGGGGTAAACCAGCACTTGGACAACTAACAAGAAAACCTAAAAAATATAGTAATAATTTAATTGTTAAAAAACGTAAA
       Haematococcus_lacustris  ATGGGTATTCATTTTTTAAAACCCTGTACACCTGGAACACGTCAAAGAACAGTGTCCGACTTTAGTGATATTCCTGAAAAAACATTAACACATTTTAAACATCGTGCAAAAGGACGTAATAATCGCGGGATTATTACCTGTCGTCATCGTGGGGGTGGGCATAAACGTTTATATAGAGAAATTGATTTTAGACGTGATAAAATTGGAGTTCCAGCCAAAGTAGTTACAATTGAATATGACCCAAACCGTAATGCACGTATTGCTTTATTACGTTATATGGATGGTGAAAAACGTTATATTTTACATCCACGTGGTTTAAAAATAGGTGAAACTCTTCTTACAGATTTAAATGCTACAATATTAGTAGGTAATAGTTTACCGTTACGTAATATTCCCTTAGGTACAGAAGTACATAATGTAGAATTTATGCCAAATGCTGGTGGAAAATTAGCGCGTGCGGCTGGATCTTTGGTTCAAATTTTAGCTAAAGAAGGCTCTTTTGTTACTGTACGTTTACCATCAAAAGAAATACGTTTAATTTCAAAAAATTGTTGGGCAACTATTGGACAAGTTGGAAATGTAGAAGCTTATAATATTAAAATCGGAAAAGCTGGAATTTCACGTTGGTTAGGAATTCGTCCAACAGTTAGGGGTGCTGCTATGAACCCAGTTGATCACCCACATGGAGGTGGGGAAGGTTGTTCACCAATTGGACATAGTCGTCCTTTAACACCTTGGGGACGTCCCGCTTTAGGTTATTTAACGCGTAAACCTAAAAAATACAGTAATGTATTTATTATACGTAAACGTAAA
            Hafniomonas_laevis  ATGGGTATTCGTTTTCTTAATCCTATTACTCCAGGTTCTCGAAACAGAACTGTAACAGATTTTAGTGAAATTCCAGAAAAATCTTTATGTGTTTTTAAACATAGAGCTAAAGGTCGTAATAACCGTGGTGTTATTACATGTAGACATCGTGGTGGGGGTCATAAACGTTTATACCGCCAAATCGATTTTCGCCGTGATAAAATTGGTATGTTAGCAACTGTTTTAACGATTGAATATGATCCAAACCGTAATGCAAGAATTGCATTAGTACGTTATGAAGATGGTGAAAAACGTTATATTTTACAACCACGTGGATTAAAAGTAGGTGATACTGTAGTTTCCGATATTAATGCTCCAATTGCCATTGGTAATGCATTACCATTACGTAATATTCCGTTGGGTGCGGAAATCCATAATGTGGAATTCCAACCCGCAGCTGGTGGTCAAATTGCGCGTGCAGCAGGTGCTTTAGTATATGTACTAGCAAAAGATGGTAATTATGTTACTGTACGTTTACCATCTAAAGAAGTTCGAATGATTTCCAAAAACTGTTGGGCTAGTATTGGTCAAGTAGGTAATATCGAAGCATATAGTTTAAATTCAGGAAAAGCAGGACGTACACGTTGGTTAGGTATTCGCCCTACAGTACGTGGTTCTGTAATGAACCCAAACGACCACCCACATGGTGGTGGTGAAGGTCGTGCTCCAATTGGCCGTAGTCGCCCAGTAACACCTTGGGGTAAACCAGCATTAGGTCAATTTACACGTAAACCGAAAAAGTATAGTACACAATTTATTCTTCGCAAACGTAAA
          Hariotina_reticulata  ATGGGAATTCGCTTTTTCAAAGCTTTTACACCAGGTACTCGAAACAGATCAGTATCTGATTTTAGTGAAATTCCAGAAAAATCATTATCAAAAATGAAACATCGTTCAAAAGGACGTAATAATCGAGGTATTATTACTTGTCGTCATAAAGGTGGTGGTCATAAACGCTTATATCGTGAAATTGACTTCAGACGAGATAAAATTGGTATTCCAGGAATGGTTTTGACAATTGAATATGATCCGAATCGTAATGCTCGTATTGCTTTAGTTATGTATGAAGATGGTGAAAAACGTTACATTCTTCAACCACGTGGATTAAGGGTAGGTGATTCAATTATTTCAGACATTCAAGCACCTATTTTGGTAGGAAATGCTTTACCTTTAAGAAATATTCCTTTAGGTGCTCAAGTACATAATGTTGAATTTCAACCGGGTTCTGGAGGACAATTAGCTCGTTCTGCTGGTGCTCTTCTTGATATTTTAGCAAAAGAAGGAAATTTTGTAACAGTTCGTTTACCATCAAAAGAAATTCGTTTAATTTCAAAAAATTGTTGGGCAACTATTGGACAAGTAGGAAATTTAGAAGCTTACAGTGTAAGAATTGGAAAAGCTGGACGAAATCGTTGGTTAGGAAAACGACCAACTGTTCGAGGTTCGGTAATGAACCCTAATGATCACCCACATGGTGGTGGTGAAGGCCGTGCACCGATCGGTCGTTGTCGTCCTGTAACTCCTTGGGGACGTCCAGCGTTAGGTCAATTGACACGTCAGCCTAAAAAATATAGTTCAAAATTTATTTTAAGAAAACGCAAA
                 Jenufa_minuta  ATGGGAATTCGGTTTTTTCAAGCAATGACACCGGGAACACGGAACCGATCGGTATCGGATTTTTCGGAAATACCTGAAAAAAAATTATGTATAAAGCATCAAACTGCAAATGGGCGTAACAATAAAGGAATCATAACATCTCGTCATCGTGGAGGAGGACATAAACGATTTTATCGTCTTATAGACTTTCGCCGAGAAAAAATTGGTATTTCGGGTTCAGTTTTAGCTATTGAATATGATCCATATAGAAATGCTAGAATTGCTCTTATCCATTACGAAGACGGTGAAAAAAAGTACATTTTACACCCACGCGGATTACAAAAAGATGATAAAATCATTGCTGATTTATCTGCACCTATATTAGTGGGAAATACTTTACCCTTAAGAAGTATTCCGTTGGGTACCGAAATTCATAATGTAGAATTTCAACCAGGGGCTGGGGGGAAATTAGCCCGAGCTGCTGGAACATTTGTGGAAATTATCGCCAAAGAAGGTAATTATGTGACACTTAGATTACCGTCTAAAGAAATTCGTTTAGTGTCCAAAAATTGTTGGGCCACAATAGGTCAAGTAGGAAACATGTCACATTACAACGTAGTATATGGAAAAGCAGGCCGAACTCGCTGATTAGGAAAACGACCAACTGTTAGAGGAACTGCCATGAATCCAGTGGACCACCCACATGGTGGGGGTGAGGGACGTGCACCCATTGGTCGTAGTCATCCAGTAACGCCTTGGGGTAAACCAACACTTGGTAAAATTACCAGAAAACCTAAAAAATATAGTAATAAATTTATTGTGCGCCGTCGATCC
              Jenufa_perforata  ATGGGTATTCGTTTTATTCAAGCTATTACACCTGGTACTCGAAATCGATCAGTATCAGATTTTAATGATATTCCAGAAAAATCCCTTTGTATAAAAAATCAGAGAGCAAAAGGACGTAATAATAAAGGTATAATTACATGTCGTCATCATGGAGGTGGTCATAAAAAATTATATCGTCTTATAGATTTTCGTCGAGAAAAAATAGGTATTTATGGATTAGTTGTAGCTATAGAATATGATCCTAATAGAAATTCTAGAATAGCTCTTGTTCGTTATGAAGATGGTGAGAAACAATATATTCTTCAACCACGTGGATTAAAAAAAGGTGATCGAATTTTATCAGATATTTCAGCACCTATATTAATAGGAAATACATTACCACTTCGAAATATACCATTAGGGACAGAAATTCATAATATTGAATTTCAACCGGGTTCTGGTGGTCAACTAGCAAGAGCTGCTGGTACATTTGCTGAAGTATTAGCAAAAGAAGGTGATTATGTTACACTTCGTTTACCTTCTAAAGAAATTCGTTTAGTCTCAAAAAATTGCTGGGCTACTATAGGTCAAGTAGGTAATATGGAAGCTTATAATTTAATCTTAGGAAAAGCAGGACGTAATCGTTGGTTAGGAAAACGACCTAATGTTAGAGGAAGTGTTATGAATCCTGTAGATCATCCGCATGGAGGCGGAGAAGGTCGTGCTCCAATAGGGAGAAGTCAACCAATGACCCCCTGGGGTCAACCAGCGTTAGGTAAAATTACAAGAAAACCTAAAAAATATAGTAATAAGCTTATTATTCGTCGAAGAAAA
          Kirchneriella_aperta  ATGGGAATTCGTTTTCTTAAAGCTTTTACTCCGAGTACACGAAATCGTTCAGTATCAGATTTTAGTGAAATTCCAGAAAAATCTTTAACTTCTAATAAACATCGTTCAAAAGGACGTAATAATCGTGGTGTAATCACTTGCCGTCATAAAGGAGGGGGTCATAAACGTCTTTATCGCGAAATTGATTTTCGTCGTGATAAAATCGGTATGGCTGCAAAAGTAACAAGTATTGAATATGACCCAAACCGAAATTCACGTATTGCGTTAGTACGTTATGAAGATGGTGAAAAAAGATATATTGTACAACCACGTGGCTTACAAGTAGGTGATACTATTTTGTCAGATCTTCAAGCTCCCATTTTAGTTGGGAATGCATTACCTCTTCGTAATATTCCTTTAGGTGCTCAAGTACATAATGTGGAATTTCAGCCCGGATCAGGTGGACAATTAGCTCGATCAGCTGGTTCAAGTGTTGAAATCCTAGCTAAAGAAGGTAACTTTGTTACACTTCGTTTACCTTCTAAAGAAATTCGTCTCGTTTCAAAAAACTGTTGGGCGACTATTGGTCAAGTTGGAAATCATGAAGCCTATATTTTAACTATTGGTAAAGCAGGTCGAAATCGCTGGTTGGGTAAACGACCAACTGTTCGTGGTTCTGTTATGAACCCAGTAGACCACCCACATGGTGGTGGTGAAGGTCGTTGTCCTATAGGTCGTGCTCGACCGCTGACTCCATGGGGACGCCCTGCCTTAGGCCAATTAACACGCAAACCTAAAAAATATAGTACGAATTTGATTTTAGGTAAGAAAAAA
      Koshicola_spirodelophila  ATGGCTATTCGTTTAAAAAAATCCACT---------------------------------------------CCAGAAAAAGAATTAACAATTTGGATACATCAAGCTAAAGGTCGTAATAATAGAGGCATAATAACCAGTCGACACCGAGGTGGGGGTCATAAACAACTTTATCGCCTAGTAGATTTTCATCGTAATAAACTGAAAATGCCTGCTAAAGTTTTAAGTGTAGAATATGATCCAAATCGAAATGCACATATTGCTCTTATTCGCTATATTGATGGGGAAAAAAGATATATTCTTCAACCGCGCGGTTTAACAGTAGGTTCAACAATTATTTCGGATATAGAAGCTCCTATTCAATCAGGAAATGCTTTACCGCTACGTAATATTCCTTTGGGTACTGAAGTTCATAATGTCGAATTTCAACCTGGGGCTGGTGGTAAATTAGCTCGAGCTGCAGGAGCTTTTGTAGAAATATTAGCAAAAGAGGGTGATAAAGTAACAGTAAGATTACCATCCAAAGAAATTCGAATGATTTCACGAAATTGTTGGGCAACGATTGGTCAAGTTGGCCGTTCTGAGTATTACAATCTCATTTTAGGTAAAGCTGGGCGACGTCGTTGGTTAGGAAAACGCCCCTCTGTTCGAGGTTCAGTTATGAATCCGGTGGATCACCCGCATGGTGGGGGAGAAGGACGGGCGCCTATTGGTCGTGTTCGTCCTGTTACACCATGGGGACGTCCAGCATTAGGGCATCCGACTAGAAAATCAAAAAAATATAGTTCGGAATTAATTATTCGAAAACGAAAA
           Lobochlamys_culleus  ATGGGAATTCGTTTTCTTCAAGCATATACACCTGCAACAAGAAATAGATCAGTTTCAGATTTTAGTGAAATTCCAGAAAAATCCTTATCTTTTTTTCTTCCAAAATCGAGTGGCAGAAATAATAGAGGGATTATTACATGTCGTCATCGTGGTGGTGGACATAAACGTTTATATCGTCAAATTGATTTTAGGAGAGAAAAAATCGGTATTCCAGCTAAAGTTGTAACTATTGAGTATGATCCTAATAGAAATGCTAGAATAGCCCTTCTTAGATATGAAGATGGTGAAAAAAGATATATCTTACACCCGCGTGGACTAAATTTAGGAGATGTTATTTTATCACATTTAAACGCACCTATTTTAGTTGGTAATTCTCTTCCATTACGTAATATTCCATTAGGAGCAGAAGTTCATAACGTAGAATTTCAACCGGGTTCCGGCGGACAACTAGCACGTGCCGCTGGTGCTTTAGTTGAAATTTTAGCAAAAGAAGGAAATTTTGTAACAATTCGTTTGCCATCAAAAGAAATTCGTTTAGTTTCAAAAAATTGTTGGGCTACTATCGGTCAAGTTGGTAATATTGAAGCTTATAATTTACGAAGTGGTAAAGCTGGCCGTTCGCGTTGGCTAGGAAAACGTCCAACAGTAAGAGGATCAGTTATGAACCCGGTTGATCACCCGCATGGTGGTGGTGAAGGTCGTGCTCCTATTGGTAGAAGTCGTCCTGTAACGCCGTGGGGTCGTCCAGCATTAGGTCAATTAACAAGAAAACCTAAAAAATATAGTAATCAATTTATTGTTCGTAAAAGAAAA
            Lobochlamys_segnis  ATGGGAATTCGTTTTTTTCAATCATATACACCTGCTACAAGAAATAGATCAGTCTCTGATTTTAGTGAAATTCCAGAAAAATCATTAGCTGTTTTTTTACCCAAATCAAGTGGGAGAAATAATAAAGGAATTATAACATGTCGCCATCGTGGTGGCGGACATAAACGCTTATATCGTCAAATTGATTTTAGAAGAGAAAAAATTGGTATTCCAGCTAAAGTTCTAACAATTGAATATGATCCTAATAGAAATGCTAGAATCGCTCTTCTTCGCTATGAAGATGGAGAAAAAAGATATATTTTACACCCGCGTGGTTTAAATTTAGGAGATGTTATTTTATCACATTTAAATGCTCCTATTTTAATTGGAAATGCACTTCCTTTAAGAAATATTCCATTAGGTTCTGAAGTTCATAACGTAGAATTTCAACCTGGTTCGGGTGGGCAATTAGCACGAGCTGCTGGAACTTTAGTTGAAATTTTAGCAAAAGAAGGAAATTTTGTAACTATTCGTTTACCTTCTAAAGAAATTCGTTTAATTTCAAAAAATTGTTGGGCTACTATTGGTCAAGTTGGAAACTTTGAAGCGTACAATTTAAGAAGTGGAAAAGCTGGTCGTTCTCGTTGGTTAGGAAAAAGACCAACAGTACGCGGATCTGTTATGAACCCTGTTGACCACCCACATGGTGGAGGTGAAGGTCGTGCACCAATTGGTAGAAGTCGACCAGTGACTCCATGGGGTCGTCCAGCATTAGGTCAATTAACAAGAAAACCAAAAAAATACAGTAATCAATTTATTGTTCGTACAAGAAAA
           Microglena_monadina  ATGGGAATTAATTTTCTTAAACCGTGTACACCTGGTAGAAGACAACAATCAGTATCAGATTTTAGTGAAATTCCAGAAAAATCTTTATCATTTTTTATTCAAAGAGCAAAAGGTAGAAATAATCATGGTATTATAACATGTAGACACCGAGGAGGTGGACATAAACGTTTATATCGTCAAATTGATTTTAGACGTGATAAAATTGGAATTCCGGCAAAAGTAATGAGTATAGAATATGATCCTAATAGAAATGCACGTATAGCACTTCTAAAATATGAAGATGGTGAAAAACGCTATATTTTACATCCATGTGGTTTAAATTTAGGTGAAATTTTAATTTCTGACTTAAATGCTCCTATTTTTGTAGGAAATTCTATTCCATTACGCAATATTCCTTTAGGAACGGAAATTCATAACGTGGAATTTCAACCTGGTTCAGGTGGGCAACTTGCACGTTCTGCAGGGACTTTAGTTCAAATTTTAGGTAAAGAAGGTAATTTAGTAAGTGTTCGTTTACCATCAAAAGAAATTCGTTTAATTTCAAGAAATTGCTGGGCAACAATTGGCCAAGTTGGAAATATTGAAGCTTACAATTTAAAAATTGGAAAAGCTGGGCGTACTCGTTGGTTAGGTATTCGACCAACTGTTCGAGGTTCTGTTATGAATCCAGTTGATCACCCTCATGGTGGTGGTGAAGGTCGTGCTCCAATTGGACGAAGTCGTCCTGTAACTCCTTGGGGTAAACCGGCTTTAGGTAAATTAACAAGAAAATCTAAAAAATATAGTAGTCAATTCATTATCCGTAAACGTAAA
                 Microspora_sp  ATGGGAATTCGTTTTCTTCAGGCTTTTACGCCAGGTACTCGTAATAGATCGGTTTCGGATTTTAGTGAAATTCGACAAAAAAAATTATCTTGCGGTTTGCAAAGATCTAAAGGACGTAATAATAGAGGTGTAATAACTTGTCGTCATCGTGGCGGTGGACATGCGCGACTTTACCGTATTATTGATTTTCGACGTGATAAAATAGGTATATTAGCTAAAGTTCTAAGTATTGAATATGATCCAAATCGTAATGCTCGAATAGCTTTGCTTCGTTATCAAGATGGGGAAAAAAGATATATGCTTCAACCTCGTGGTTTAACAGTTGGAGAAGATTTAATTTCGGATATTTATGCACCGATTTCCATTGGAAATAGCTTACCGCTCCGTAATATTCCATTAGGTTCAGAAATTCATAATGTAGAGTTTATACCAGGAGCTGGGGGAAAATTGGCAAGATCAGCTGGAGCTGTTGTAGAAATAATGGCAAAAGAAGGCAATTTTGTTACAATTCGTTTACCTTCAAAAGAGATTCGTTTGGTCTCTAAAAATTGTTGGGCGACTTTAGGCCAAGTTGGAAATATTGAAGCTTATAGTTTAACAATAGGAAAAGCTGGGCGATCTAGATGGCTAGGAAAACGACCTACTGTGCGAGGATCCGTTATGAACCCAGTTGATCACCCTCATGGAGGAGGGGAAGGCCGAGCCCCTATTGGTCGTAGTCGTCCTTTAACACCTTGGGGAAAACCAGCACTTGGTTTTTTAACTCGAAAACCAAAAAAATATAGTTCTCAATTTATTTTACGTAAAAGAAAA
       Mychonastes_homosphaera  ATGGGAATTCGTTTTCTTCAAGCGTTCACTCCTGGAACACGTAACCGTTCTGTTTCAGACTTTAGTGAACTTCCCGAAAAATCTTTAACACGTCGTGTTCACCGTCCAAAAGGACGTAACAACCGAGGTGTCATTACATGTCGTCATAAAGGTGGCGGACATAAACGTTTATATCGTGATATCGATTTCCGTCGTGACAAGATTGGTATGCCAGCTCGCGTGTTAACAATTGAATACGATCCAAACCGTAATGCTCGTATTGCTTTAGTTCGTTATGATGATGGAGATAAGCGTTATATTTTACAACCACGTGGTTTAAACGTGGGAGATACTGTTTTATCTGATTTATACGCGCCTATTTTAATTGGAAACGCACTACCTTTACGTCAAATCCCTTTAGGGGCGCAAATTCACAACGTAGAATTCCAACCTGGTTCTGGAGGTCAATTAGCACGCTCAGCTGGGTCTAGTGTAGAAATCTTAGCTAAGGAAGGGAATTTTGTAACCATCCGTCTTCCATCTAAAGAAATCCGTCTGATCTCAAAAAATTGTTGGGCAACAATTGGGCAAGTCGGAAATGTGGAAGCTTATAACATTACAATTGGGAAAGCTGGTCGAAACCGTTGGTTAGGCAAACGCCCAACTGTTCGTGGTTCAGTAATGAACCCGAATGACCACCCACATGGTGGTGGTGAAGGACGTTGTCCAATTGGTCGTGCGCGTCCTGTAACGCCTTGGGGCCGTCCGGCTTTAGGTCAACTAACACGCCAAGCTAAAAAATATAGCTCAAACTTAATTTTACGTAAACGTAAA
           Mychonastes_jurisii  ATGGGCATTCGTTTTCTTCAAGCGTTCACTCCTGGAACACGTAACCGTTCGGTTTCAGACTTTAGTGAACTTCCCGAAAAATCTTTAACACGTCGTGTTCACCGTCCAAAAGGGCGTAACAACCGAGGTGTCATTACATGTCGTCACAAAGGTGGCGGACATAAACGTCTATATCGTGATATTGATTTCCGTCGTGATAAGATTGGAATGCCAGCACGTGTGCTAACGATTGAGTACGATCCAAACCGTAACGCACGGATCGCTTTAGTGCGCTATGATGACGGGGACAAGCGTTATATTCTACAACCACGCGGTTTAAACGTTGGAGATACTGTATTATCCGATCTACAAGCGCCTATTTTAATTGGAAATGCGTTACCATTACGTCAAATCCCTTTAGGGGCTCAAATCCACAACGTAGAATTCCAACCTGGTTCTGGTGGTCAATTAGCTCGTTCAGCTGGTTCAAGTGTAGAAATTTTAGCCAAAGAAGGTAATTTTGTAACGATCCGTCTTCCATCTAAAGAAATTCGTCTGGTTTCAAAAAACTGTTGGGCAACAATTGGTCAAGTCGGAAACGTGGAAGCTTATAACATTACAATTGGGAAAGCAGGTCGAAATCGCTGGTTAGGCAAACGTCCAACTGTACGTGGTTCCGTAATGAACCCGAACGATCACCCACATGGGGGTGGTGAAGGACGTTGTCCAATTGGTCGTGCACGTCCAGTAACACCTTGGGGCCGTCCTGCTTTAGGACAATTAACGCGTCAAGCTAAAAAATACAGCTCAAACTTAATTTTACGTAAACGTAAA
           Neochloris_aquatica  ATGGGAATTCGTTTTTTTAAACCATTCATTGCTAGTGCTAGAAACAGATCTGTTTCTGATTTTACTGAAATTCCAGAAAAAACTTTAACAAACAGCTTTCATCGAGCTCAAGGTCGTAATAATAGAGGAGTAATTACTTGTAGACATAAAGGAGGAGGTCATAAACGTTTATATCGCCAAATTGATTTTCGACGAGATAAAATCGGAGTTCCTGCTAAAGTTGTTTCTATTGAATACGATCCAAATCGTAATGCTAGAATTGCTCTTCTAAGATATGAAGATGGAGAAAAGCGTTATATTCTTCATCCAAAAGGCTTAAATATTGGAGATGGTATTCTATCAGATATTCAAGCTCCTCTTTTAATTGGAAATAGTTTACCTTTACGTAATATTCCCTTAGGAGCTCAAATTCATAATGTAGAGTTTCAGCCAGGTTCTGGTGGTCAATTAGGAAGGGCTGCTGGCGCTATTATTGAAATTTTAGCTAAAGAAGGAAACTTTGTTACTCTTCGACTACCGTCTAAAGAAATTCGTTTTGTATCAAAAAATTGTTGGGCTACTATTGGACAAGTAGGAAATATTGAAGCTTATACTTTACGTATTGGAAAGGCTGGTCGTAATCGTTGGCTTGGAAAACGACCTACCGTTAGAGGTTCCGTTATGAACCCTGTAGATCACCCACATGGTGGAGGAGAAGGAAAAGCTCCAATTGGTCGTGCAAGACCTGTTACACCTTGGGGACGACCAGCGTTAGGACAACTTACTCGCAAGCCAAAAAAATACAGCTCAAAATATATCTTAAAAAAAAGAAAA
      Oedocladium_carolinianum  ATGGGAATTCGTTTTTTACGTCCTTATACTCCAGGTACAAGAAATCGTTCTGTTTCAGATTTTAAAGAAATTCCTGAAAAATCTTTAACTTTTTGGCTGCATCGTTCAAAAGGTCGGAATAATCGTGGAATTATTACCTGCCGTCATCGTGGTGGTGGGCATAAGCGTCTATATCGACAAATAGATTTTCAACGAGATAAAACAGGAATTTTGGGAAAAGTTTTAAGTATTGAATATGATCCAAATCGCAATGCTCGAATTGCTTTAATTCATTATCAAGACGGTGAAAAAAAATATATAATAAGTCCACGTGGACTAAATGTAGGAGAAACTATTATTTCTGATGTTAATGCACCTATTCAACCGGGAAATTGTCTTCCTTTAAGAAATATCCCATTAGGCACTGAATTACATAACGTTGAATTTCAACCTGGATCCGGAGGGAAATTAGCCCGAGCTGCTGGAACTTTAGTTGAATTATTAGCGAAAGAAGGGGATTTTGTAACTATTCGTTTACCTTCTAAAGAAATTCGTTTTATTTCGAGAAATTGTTGGGCAACCGTTGGTGCTGTTGGTCATATGGAAGCATATAACGTTGTAATAGGAAAAGCTGGACGTAATCGATGGTTAGGTAAACGACCAACAGTTCGTGGATCTGTTATGAATCCAGTTGATCACCCTCATGGAGGTGGTGAAGGACGCGCCCCTATTGGTCGAAGTCGTCCAGTAACTCCATGGGGTCGACCAGCATTAGGACAACCAACAAGAAAAAAAACAAAATATAGTACAAAATTAATTATTCGAAAAAGAAAA
      Oedogonium_angustistomum  ATGGGAATTCGTTTTTTACGTCCGTATACTCCAGGTACAAGAAATCGTTCTGTTTCTGATTTTAAAGAAATTCCTGAAAAATCGTTAACTTTTTGGCTTCATCGTTCAAAAGGTAGAAATAATCGTGGAATTATTACCTGCCGTCATCGCGGCGGTGGTCATAAACGTCTATATAGACAAATTGATTTTCAACGAGATAAAACAGGAATTTTAGGGAAAGTTTTAAGTATTGAATACGATCCAAATCGCAATGCTAGAATTGCTTTAATTCACTATCAAGACGGTGATAAAAAATATATAATAAGCCCCCGTGGACTTCATGTAGGAGAAACCATTATTTCTGATGTGAATGCACCTATTCAACCCGGTAATTGCCTTCCTTTAAGAAATATTCCGTTAGGTACTGAATTGCATAATGTTGAATTCCAACCAGGATCAGGAGGCAAATTAGCGCGAGCAGCAGGGACTTTAGTAGAATTATTAGCCAAAGAAGGAGATTTTGTAACTATTCGTTTACCTTCTAAAGAAATTCGTTTTATTTCTCGAAATTGTTGGGCAACAATCGGTGCTGTTGGTCATATGGAAGCATATAACGTTGTAATAGGAAAAGCTGGGCGTAATCGATGGTTAGGTAAGCGACCAACGGTTCGTGGATCGGTTATGAATCCAGTAGATCACCCTCACGGGGGTGGTGAAGGACGTGCCCCGATAGGTCGAAGTCGTCCAGTAACTCCATGGGGTAGACCTGCATTAGGACAACCAACAAGAAAAAAAACTAAATATAGTACAAAATTAATTCTTCGAAAAAGAAAA
          Oedogonium_cardiacum  ATGGGAATTCGTTTTTTACGTCCGTATACTCCAGGTACAAGAAATCGTTCTGTCTCGGATTTTAAAGAAATTCCTGAAAAATCGTTAACTTTTTGGCTTCATCGTTCAAAAGGTCGCAATAATCGTGGAATTATTACCTGCCGTCATCGCGGTGGCGGTCATAAACGTCTATATAGGCAAATTGATTTTCAACGAGATAAAACAGGAATTGTAGGAAAAGTTTTAAGTATTGAATATGATCCAAATCGCAATGCCCGAATTGCCTTAATTCAATATCAAGACGGTGAAAAAAAATATATAATAAGTCCACGTGGACTTAATGTAGGAGAAACAATTATTTCTGATGTTAATGCACCTATTCAACCTGGTAATTGTCTTCCTTTAAGAAATATTCCATTAGGTACTGAATTGCATAATGTTGAATTTCAACCAGGATCTGGTGGGAAATTAGCACGCGCCGCTGGAACTCTAGTAGAATTATTAGCCAAAGAAGGGGATTTTGTAACTATCCGTTTACCTTCTAAAGAAATTCGTTTTATTTCTCGAAATTGTTGGGCAACGATCGGCGCTGTTGGTCATATGGAAGCATATAACGTTGTAATAGGAAAAGCTGGACGTAATCGATGGTTAGGTAAACGACCAACAGTCCGTGGATCAGTAATGAATCCAGTTGATCACCCTCATGGAGGTGGTGAAGGACGTGCACCTATTGGTCGAAGTCGTCCAGTAACTCCATGGGGTCGACCTGCATTAGGACAACCGACAAGAAAAAAAACTAAATATAGTACAAAATTAATTCTTCGAAAACGAAAA
        Oogamochlamys_gigantea  ATGGGAATTCATTTTCTTCAGTCTTATACGCCGGGAACAAGAAATAGATCTGTTTCCGATTTTAGTGAAATTCCAGAAAAATCACTTTCTTTTTTTTTACCAAAAGCAAGTGGTAGAAACAATAGAGGTGTAATAACGTGTCGTCATCGTGGAGGTGGACATAAGCGTTTATATCGTCAAATTGATTTTAGAAGAGACAAAATAGGCATTCCAGCAAAAGTTGTTACTATTGAATATGATCCTAATAGAAATGCTAGAATAGCACTTCTACGTTATGAAGATGGTGAAAAAAGATATATTATTCATCCACGTGGTTTGAATCGAGGTGATATTATTTTATCTCATTTGAATGCACCAATATTAATAGGAAATTCACTTCCACTCCGTAATATTCCGTTAGGAGCTCAAATTCATAATGTTGAATTTCAACCTGGCTCTGGGGGTCAGCTTGCAAGAGCTGCTGGTGCAGTTGTTGAAATTGTAGCGAAAGAAGGAAATTTTGTTACAATACGGTTGCCCTCTAAAGAAGTCCGTTTAATATCTCAAAATTGTTGGGCAACTATTGGCCAAGTTGGAAATATTGAAGCTTATAATTTAAAAATTGGAAAAGCAGGACGTTCTCGTTGGTTAGGTATTCGTCCCACTGTTCGAGGATCTGTTATGAATCCTGTTGATCATCCACATGGGGGTGGTGAAGGTCGTGCTCCGATTGGTCGAAGTCATCCTGTGACACCTTGGGGTAAACCAGCGTTAGGTCAATTTACTAGAAAACCTAAAAAGTATAGTAATAAATTTATAATTCGTAAAAGAAAG
        Ourococcus_multisporus  ATGGGAATCCGTTTTTTGAAAGCTTTTACTCCAAGTACAAGAAATCGATCAGTTTCAGATTTTAGCGAAATCCCTGAGAAATCACTAACTTCCAATAATCACCGTTCTAAAGGACGCAACAACCGTGGAGTTATTACATGTCGTCATAAAGGTGGAGGACATAAACGTCTTTACCGCGAAATCGATTTTCGCCGTGATAAAATTGGAATGTCCGCAAAAGTAACTAGTATTGAATACGATCCAAACCGTAATGCACGAATTGCTTTAGTACGTTACGAAGACGGAGAAAAAAGATATATTTTGCAACCACGAGGTTTACAAGTAGGTGATACTATTTTATCTGATATGCAAGCTCCTATTTTAGTGGGGAACGCTTTACCTCTTCGTAATATCCCATTAGGCGCTCAAGTGCACAATGTTGAGTTTCAACCAGGATCTGGAGGACAATTAGCTCGTTCAGCAGGTTCAAGTGTTGAAATTTTAGCGAAAGAAGGTAATTTTGTTACACTACGATTACCTTCTAAAGAAATTCGATTAGTCTCAAAAAATTGCTGGGCAACTATTGGTCAGGTAGGAAACCATGAAGCTTATATTTTAACAATTGGAAAAGCAGGTCGTAATCGTTGGTTAGGTAAACGTCCAACAGTTCGAGGGTCTGTAATGAATCCAGTCGACCACCCACATGGTGGTGGTGAAGGTAAGTGTCCGATCGGTCGATCAAGACCGGTAACACCTTGGGGTCGCCCAGCTCTGGGTCAATTAACACGTAAACCTAAAAAATATAGTTCGACTTTCATTTTAGGTAAGAGAAAG
         Palmellopsis_texensis  ATGGGTATTCATTTTCTTCAATCATATACACCTGGGACAAGAAATCGATCAGTTTCAGATTTTAATGAAATACCAGAAAAGTCCCTATCGGTTTTTTTACCAAAAAGTGGTGGTAGAAATAACCGAGGCGTTATTACATGTCGCCATCGGGGCGGTGGACATAAGCGCTTATATCGTCAAATCGATTTTAAAAGAGATAAAATTGGAATTCCTGCAAAAGTGATTACAATTGAATATGATCCTAATCGAAATGCAAGAATTGCTCTTCTTCGTTATGAAGATGGTGAAAAAAGATATATTTTACATCCACGTGGGCTAAATGTCGGTGATGTAATTTTATCAAATTTAAATGCACCTATTTTTATTGGCAATTCTCTTCCATTACGCAGTATTCCATTAGGAGCACAAATTCATAACGTAGAGTTTCAGCCGGGATCAGGGGGTCAATTAGCACGAGCAGCTGGCGCTGTTGTAGAAATTTTAGCAAAAGAAGGCAACTTTGTAACTATTCGTTTACCTTCAAAAGAAATTCGTTTAGTTTCTAACAACTGCTGGGCTACTATAGGTCAAGTAGGAAATCTTGAAGCTTATAATTTAAGACTAGGAAAAGCTGGACGTACGCGTTGGTTAGGGATTCGTCCAACTGTTCGAGGATCTGTAATGAACCCTGTAGATCATCCACATGGTGGTGGTGAAGGCCGGGCTCCTATTGGGCGAAGCCGTCCAGTAACACCTTGGGGGCGCCCAGCATTAGGTCAATTAACAAGAAAACCTAAAAAATATAGTAATCAATTTATTATTCGCAAAAGAAAA
       Parallela_transversalis  ATGGGAATTCGTTTTCTTCAAGCTTTTACACCAGGTACTCGTAATCGATCAGTATCTGACTTCAGTGATTTACGACAAAAAAAATTATCTTATCGAATTCAACGAGCAAAAGGGCGTAACAATAGAGGAATCATTACTTGTCGTCATCGTGGAGGTGGTCATGCACGTCTTTACCGTTCCATTGATTTTAGACGTGACAAGATAGCTATGCCAGCTAAAGTAATTGCTATTGAATATGATCCAAACCGTAATGCTCGAATTGCTTTGGTTCGTTACGAAGATGGAGAAAAAAGATATATAATTCAACCTAAAGGTTTAAAGGTTGGCGAGGAGATTATTTCAGATATTTATGCACCTATTTTAGTGGGAAACTCTTTACCATTACGTAATATTCCATTAGGAGCAGAAATACATAATGTAGATTTCACTCCTGGATCTGGAGGGCAGCTAGCTCGAGCTGCAGGAGCAGTGGTTGAAATCTTAGCTAAAGAAGGAAATTTTGTAACACTTCGCTTACCATCTAAAGAAATTCGTATGCTTTCTAAAAATTGTTGGGCAACAATAGGACAAGTTGGAAATTTGGAAGCTTATAGTTTAATTCTTGGAAAAGCTGGCCGATCAAGATGGTTAGGAAAACGTCCTACAGTGCGAGGTTCGGTAATGAATCCTGTTGACCACCCACATGGAGGAGGAGAAGGTCGAGCACCTATAGGACGTAGTAAACCTCTTACTCCATGGGGTAAACCAGCTTTAGGATCTTTAACTCGCAAACCTAAAAAATATAGTTCTCAGCTTATTTTACGTAAAAGAAAA
             Pediastrum_duplex  ATGGGAATTCGTTTTCTTAAACCATTTACTGCAGGAACTAGAAACCGATCAGTATCAGATTTCAGTGAAATCCCAGAAAAATCACTTTCATTTGGTATTCAACGAGCTAAAGGACGCAATAACAGAGGAGTAATAACATGTCGCCATAAAGGGGGTGGCCACAAACGTCTATATCGTGAAATTGATTTTAGACGTGATAAAATTGGTGTTCCAGCAAAAGTTGTTTCAATTGAATATGATCCAAATCGTAATGCAAGAATTGCTCTTTTAAGATATGAAGATGGAGAAAAACGCTATATTTTACAACCTCGTGGTTTATTTGTTGGAGATGTTATTGTATCTGATATTCAAGCACCTCTTTTAGTAGGAAACTGTTTACCTTTACGTAATATTCCTTTAGGTGCACAAGTTCACAACGTTGAATTTCAACCAGGTTCTGGAGGACAGCTGGGTAGATCAGCAGGTGCTGTTGTAGAAGTATTAGCTAAAGAAGGAAATTTTGTTACTTTAAGATTACCTTCAAAAGAAATTCGTTTTGTTTCAAAAAATTGTTGGGCAACAATTGGTCAAGTAGGTAACATTGAAGCTTATACTTTGCGCATTGGAAAAGCAGGGCGTAACCGTTGGTTAGGTAAGAGACCTACTGTTAGAGGTTCGGTTATGAACCCCGTAGATCACCCACATGGAGGGGGTGAAGGGCGCGCTCCAATTGGTCGTTCTAGACCTGTAACACCTTGGGGTAAACCAGCGCTTGGGCAACTAACTCGTAAACCTAAAAAATATAGTTCAAAACTCATTTTAAGAAAAAGAAAA
         Phacotus_lenticularis  ATGGGAATTCGTTTTCTAAATCCTTGTACACCTGGGACTCGTCAAAGATCAGTCTCAGATTTTTTTGAAATTCCTGAAAAATCATTGGCTTTTTATGTTCAAAGATCTAAGGGTCGTAATAATCGTGGTGTAATTACTTGTAGACACCGTGGTGGTGGTCATAAGCGTCTATATCGCCTAATTGATTTTAGACGTGATAAGATTGGTATTCCAGCTAAAGTTGTAAGTATTCAATATGATCCAAACCGTAATGCACGTATTGCACTCCTTCGCTATGAAGATGGTGAAAAACGCTATATTCTTCATCCACGTGGATTAAATGTGGGTGAAATGTTAATTTCAGATATTAATGCACCTATTTTAGTAGGTAATTCTTTACCTTTACGTAATATTCCACTAGGAGCTGAAATTCACAATGTTGAATTTCAACCAGGTTCAGGTGGTCAATTAGCACGCTCAGCAGGAACTCTTGTTGAAATTTTAGCAAAAGAAGGTGAATTTGTTACAATTCGTTTACCTTCAAAAGAGATTCGTTTCCTTTCTAAAAATTGTTGGGCAACTATTGGTCAAGTAGGTAATGTTGAAGCGTACAATTCAAAAATTGGAAAAGCAGGACGTACGCGTTGGCTTGGTATTCGCCCAACTGTGCGTGGTTCTGTTATGAACCCTGTTGATCACCCTCATGGTGGTGGTGAAGGACGTTCTCCAATTGGTCGTAGCCGTCCAGTTACTCCATGGGGTAAACCTGCGTTAGGTCGATTAACTAGAAAACCAAAAAAATACAGTAATCAGTTTATTATTCGTAAGAGAAAA
            Pleodorina_starrii  ATGGGAATTAGATTTCTTCAAGCATATACAGCAGGTACACGAAATCGTTCAGTTTCGGATTTTAGTGAATTACCAGAGAAAACATTAACAGTAAATTTACAACGATCTAAAGGTCGTAACAATCGTGGTGTTATTACCTGTCGTCACCGCGGGGGAGGTCATAAGCGTTTATATCGTCAAATTGACTTTAGACGTGATAAACTTGGCGTTACAGCCAAAGTTGTAAGAATTGAATATGACCCAAACCGTAATTCACGTATTGCTTTACTTCGTTATGAAGATGGTGAAAAACGTTATATAATTCATCCACGTGGTTTAAATATTGGTGACATTATTCAATCCGATTTAAATGCACCTATTTTAATTGGGAATTCATTACCATTACGTAATATTCCTTTAGGTGCTGAAGTACATAATGTTGAATTTCAACCAGGTTCAGGTGGACAATTAGCCCGTTCAGCAGGTGCCATGGTTGAAATTTTAGCAAAAGAAGGAAATTTTGTAACAATTCGTTTACCATCTAAAGAAATTCGTTTAGTATCTAAAAATTGTTGGGCTACGATTGGCCAAGTAGGGAATATAGAAGCCTATAATTTAACAGCAGGTAAAGCGGGTCGTACTCGTTGGTTAGGTAAACGTCCAACTGTACGTGGTTCAGTAATGAACCCAGTAGATCACCCACATGGTGGTGGTGAAGGCCGCGCTCCTATTGGTCGCAGTCGCCCTGTTACTCCTTGGGGTAGACCAGCACTAGGGCAACTTACAAGAAAGCCTAAAAAATATAGCAATAATTTAATTGTTAAAAAAAGAAAA
        Protosiphon_botryoides  ATGGGCATTAATTTTTTAAATCCATGTACACCAGGAACACGTAATCGATCTGTTTCCCTTTTTAATGAAATTCCAGAGAAATCTTTAACATCTTCTAATCAAAGATCAAAAGGACGTAATAACCGTGGTATTATTACTTGTCGTCACCGTGGTGGTGGTCACAAACGTTTATACCGTCAAATTGATTTTAGACGTGATAAAGTAGGAGTACCAGCTAAAGTAGTAGCAATTGAATATGATCCAAATAGAAATGCACGTATTGCATTATTACGTTATTTAGATGGTGAAAAACGTTATATTTTACATCCACGTGGTTTAAACGTTGGTGAAATGTTAATTTCTGATTTAAATGCACCTATTTTAGTAGGAAATTCATTACCATTACGCAATATTCCTTTAGGTGCTGAAATTCATAACGTTGAATTCCAACCTGGTTCTGGCGGACAATTAGCACGTGCAGCAGGTTCTTTAGTAGAAATCTTAGCTAAAGAAGGTAATTTTGTAACTGTTCGTTTACCTTCTAAAGAAATTCGATTAGTTTCTAAACATTGTTGGGCTACTATTGGTCAAGTTGGAAACGTTGAAGCTTACAGTTTAAAAATTGGTAAAGCAGGTCGTTCACGTTGGTTAGGTATCCGACCTACTGTTCGTGGTTCTGCTATGAACCCTGTTGATCACCCACATGGTGGTGGTGAAGGTAGATCACCTATTGGTCTTAGTCGTCCTTTAACTCCTTGGGGTCGTCCAGCTTTAGGTAAATTAACACGTAAACCTAAAAAATATAGCAACGTTTTTATTATTCGTAAACGTAAA
Pseudomuriella_schumacherensis  ATGGGAATTCGTTTTCTTCAAGCTTTTACACCCGGAACTCGAAATCGATCAGTTTCGGATTTTAGTGAAATTCCTGAAAAATCTCTTTCTTATACCGTTCATCGCTCAAAAGGACGTAATAATCGCGGTGTTATTACTTGTCGTCACAAAGGTGGCGGTCATAAACGCTTGTATCGAGAAATCGATTTTCGACGTGACAAAATTGGTGTTTCAGCTAAAGTTGTCACTGTTGAATATGACCCAAACCGTAATGCCAGAATTGCACTTCTTCGTTATGAAGACGGAGAAAAAAGATACATTTTGCATCCTCGTGGATTAAATGTTGGTGATATTATTATTTCAGATATTCAAGCACCTATTTTAGTTGGAAATGCCTTACCTCTTCGAAATATTCCATTAGGTGCAGAAATTCATAATGTGGAATTTTGTCCTGGTTCAGGAGGTCAATTAGCACGATCAGCGGGCTCACTTGTTGAGATTTTAGCTAAAGAAGGTAACTTTGTTACAGTTCGTTTACCATCTAAAGAAATTCGTTTATTATCTAAAAACTGTTGGGCTACTATTGGACAAGTAGGCAATTTAGAAGCATACAATTTAACCATCGGAAAAGCCGGTCGTAATCGTTGGTTAGGAAAACGACCAACTGTTCGAGGGTCGGTTATGAACCCTGTGGATCACCCGCATGGTGGTGGTGAAGGGCGTGCTCCTATTGGACGAAGTCGTCCTGTGACTCCTTGGGGTCGTGCTGCTTTAGGTCAATTAACTCGTAAACCGAAAAAGTATAGCTCAGCGTTAATTCTTCGTAAACGTAAA
            Rotundella_rotunda  ATGGGAATTCGTTTTCTTAAAGCTTTTACACCTGGAACTCGAAACAGATCCGTTTCGGATTTCAGTGAAATTCCAGAAAAGTCTCTTTTTTCAAAACTTCATAGTGCTCAAGGTCGTAATAATAGAGGTGTAATTACATGTCGTCACAAAGGTGGTGGTCATAAACGTTTATATCGTCAAATTGATTTCCGACGTGATAAAATTGGTATTCCTGCGAAAGTTATGACCATTGAATATGATCCAAATCGTAATGCTCGAATTGCATTATTACGTTATGAAGATGGAGAAAAAAGATATATTCTTCAACCACGTGGTTTAAATGTTGGAGATACGGTTATTTCAGATATTCAAGCACCTATTTTAGTAGGAAATACTTTACCATTACGTAATATTCCTTTAGGTGCACAAGTACATAATGTTGAATTTCAACCTGGATCTGGAGGTCAATTAGGTCGTTCAGCTGGTTCTTTAGTTGAAGTATTAGCGAAAGAAGGTAATTTTGTAACCTTAAGGTTACCTTCAAAAGAAATCCGTTTTGTTTCAAAAAATTGCTGGGCTACTATTGGTCAAGTTGGTAACCTAGAAGCATATTCAATTCGAATTGGTAAAGCGGGTCGTAATCGTTGGCTAGGTAAACGTCCAACAGTTCGAGGATCTGTTATGAACCCTGTGGATCACCCACATGGAGGTGGTGAAGGTCGTACACCTATTGGACGTTCACGTCCAGTAACTCCTTGGGGTCGTCCGGCTTTAGGGCAATTAACGCGTAAACCTAAAAAATATAGTTCAAAACTTATTTTAAGAAAACGTAAG
          Scenedesmus_obliquus  ATGGGAATTCGCTTTTTAAAAGCTTTTACACCGGGGACTCGTAATAGATCGGTGTCTGATTTTAGTGAAATTCGAGAAAAATCATTATCAAAAATGAATCATCGTTCAAAAGGACGTAATAATAGAGGAGTTATTACTTGCCGTCATAAAGGTGGGGGGCACAAACGTTTATATCGTGAAATTGATTTTAGACGTGATAAAATTGGTATTCCAGGAAAAGTAATGACTATTGAATATGATCCAAACCGTAATGCTCGAATTGCACTAGTAATGTACGAAGATGGTGAAAAACGTTATATTCTTCAACCTAATGGTTTACGAGTTGGTGATTCTATTATTTCTGATCTTCAAGCGCCTATTTTAGTAGGAAATGCTTTACCATTACGAAATATTCCTTTAGGAGCTCAAGTTCATAATGTTGAATTTCAACCTGGTTCAGGAGGACAATTAGCGCGTTCTGCAGGTGCTTTACTTGATATTTTAGCAAAAGAAGGAAATTTTGTGACTGTTCGTTTACCATCAAAAGAAATTCGTTTAATTTCAAAAAATTCTTGGGCAACTATTGGTCAAGTAGGAAATTTAGAAGCTTATAGCATTCGAATTGGAAAAGCTGGTCGTAATCGTTGGTTAGGAAAACGACCTACTGTTCGTGGATCTGTTATGAACCCAAATGATCACCCGCATGGTGGTGGTGAAGGTCGTGCACCAATTGGTCGTTGCCGTCCTGTAACTCCATGGGGTCGTCCTGCTCTTGGGCAATTTACACGTCAACCAAAAAAATATAGTTCAAAATTTATTTTAAGAAAACGTAAG
        Schizomeris_leibleinii  ATGGGAATTCGTTTTTTACGTTCTTATACGCCAGGTACTCGAAACCGTTCGGTTTCTGATTTTAATGAAATTCCTGAAAAAGGTTTAACTTTTTCTTACCATCAATCAAAAGGTCGAAATAATCGTGGTATTATTACTTGTAGACATCGTGGCGGTGGCCATAAACGTTTATATAGAAATATTGATTTTCAAAGAGATAAGACAGGAATTCAAGCACAAGTTATTTCTATAGAATATGATCCAAACCGTAATGCTCGTATTGCACTTGTTCGTTATCAAGATGGCGAAAAGAGATATATTTTACAACCACGTGGACTAAAAATCGGAGATACTATTATTTCAGATGTTGATGCAATTATTCAAAATGGAAATACGTTACCGTTACGAAACATTCCTTTAGGTACTGGGGTGCATAATGTAGAATTTCAACCTGGTTCAGGTGGACAATTAGCACGTTCAGCTGGTACACTTGTTGAATTATTAGCAAAAGAAGGGGATTTTGTTACTGTACGTTTACCATCAAAAGAAATTCGTTTAATATCTCGTCACTGTTGGGCAACTATTGGTCAAGTAGGAAATATCGAAGCTTATAGTATTGTTGTTGGAAAAGCTGGGCGTATGCGTTGGCTTGGAAAACGTCCAACTGTTCGAGGATCTGTAATGAACCCTGTTGATCACCCACATGGTGGTGGTGAAGGTCGTGCTCCAATTGGGCGTAGTCGACCAGTTACACCTTGGGGTAAACCAGCTTTAGGGCAACCAACAAGAAAACCTAAAAAACAAAGTAATAAATTAATCCTTCGTAGAAGAAAA
        Spermatozopsis_similis  ATGGGTATTCGTTTTTTACGAGGATTTACACCAAGTACACGTCATCGTTCTGTTTCAGACTTTAATGAAATTCCTGAAAAATCGTTATCGTTTTGGATCATGCGTGCAAAAGGACGTAATAACCGTGGTGTTATTACATGTCGTCATCGTGGGGGTGGGCATAAACGTTTATACCGCCAAATCGATTTTCGACGCGATAAAATTGGAATTCCAGGCCAAGTAATTAGTATCGAGTATGACCCAAATCGTAATGCACGTATTGCGTTAATTCGATATAACGATGGTGAAAAACGTTATATTCTTCAACCAAAAGGATTAGGGGTTGGCGATACAATTATTTCTGATTTAAATGCTCCAATTTTAATTGGGAATTCATTACCACTTCGTAATATTCCTTTAGGTTCTCAGGTACACAACGTAGAATTTCAACCTGGTTCTGGGGGTCAATTAGGCCGTTCAGCAGGAGCAATTTTAGAAATTTTAGCCAAAGAAGGAACATTTGTAACATTACGTTTACCATCAAAAGAAATCCGTCTTGTTTCAAATAATTGTTGGGCGACAATTGGTCAAGTTGGTAATTTAGAAATTGCTAATTTAACAATTGGAAAAGCTGGGCGTCAACGTTGGTTAGGACGACGTCCAACAGTACGTGGATCTGTTATGAACCCCGTAGATCACCCACATGGTGGTGGTGAAGGGCGTTCGCCAATTGGCCGTAGTCGTCCAGTGACACCTTGGGGGCGTCCGGCATTAGGTCAAAAAACACGCAAGTCTAAAAAATATAGCACACAATTAATTATTCGTCGTCGCAAA
     Stephanosphaera_pluvialis  ATGGGAATTAAATTTTTAAATCCATGTACACCAGGAACGCGTCAAAGGTCTGTTTCGGATTTTAGTGAAATTAGAGAAAAATCATTAACTTCTTATTATCAAAGAGCAAAAGGGCGTAATAATCGTGGTATTATTACATGTCGTCATCGCGGTGGCGGCCACAAACGTTTATATCGTGAAATAGATTTTAGACGCGACAAAATAGGTGTTCCAGCAAAAGTCGTATCTATTCAATACGATCCGAACAGGAACGCGCGTATTTGCCTTTTACGCTACTTAGATGGCGAAAAACGTTACATTTTGCATCCGCGCGGATTAAATGTAGGTGAAATCATTATGTCAGATTTAAATGCACCGGTTTTAGTAGGTAATTCATTACCTTTACGCCAAATTCCATTGGGCGCGGAAATCCATAACGTCGAGTTTCAACCAGGCTCAGGCGGCCAACTAGCACGAGCTGCTGGCTCTTTAGTACAAATTTTAGCTAAAGAAGGTAATTTTGTTACTGTTCGTTTACCTTCAAAAGAAATTAGGTTAATTTCTAAAAATTGTTGGGCAACTATTGGTCAAGTAGGTAATGTAGAAGCTTACAGCTTAAAAATAGGTAAAGCAGGTCGTTCTCGTTGGTTAGGCATTCGTCCTACTGTACGTGGGTCTGCCATGAACCCTGTTGATCACCCACACGGTGGTGGTGAGGGTCGCTCGCCTATTGGCCACAAACGCCCCTTAACCCCTTGGGGACGCCCAGCTTTAGGCAAGTTAACACGTAAACCTAAAAAATTTAGTAATGTTTTCATTATTCGTAAACGTAAA
      Stigeoclonium_helveticum  ATGGGTATTCGTTTTTTACGTTCTTATACACCTGGAACGCGAAATCGTTCCGTGTCTGACTTTAATGAAATTCCAGAAAAATCATTAACTTTTTCTCATCATCGTTGCAAAGGTCGAAATCACCGTGGGATTATCACTTGTAGACATCGCGGTGGAGGTCATAAACGTTTGTACAGACAAATTGATTTCCAACGTGATAAAACTAAAGTTCCAGCTCAAGTATTATCTATTGAATACGATCCAAACCGAAATGCTCGTATTGCTTTACTTCGCTATCCTGATGGCGAAAAACGTTACATTTTACATCCGCGTGGGCTAAAAATTGGTGAAACAGTTATCTCTGATGTTAATGCATCTATCCAAACTGGAAATACTTTGCCTTTAAGAAATATCCCTTTAGGCACAGAAGTTCATAACGTTGAATTTCAGCCTGGTTCAGGTGGTCAACTAGCACGTTCAGCTGGAACATTAGTTGAGTTATTAGCAAAAGAAGGTGATTTTGTAACTTTACGTTTACCTTCAAAAGAAATTCGTTTAATTTCTAGACATTGTTGGGCTACTATTGGTCAAGTTGGTCATGTGGAGGCTTACAGTATTGTCGTAGGAAAAGCAGGTCGTACGCGATGGTTAGGAATCCGTCCAACTGTAAGAGGGTCAGTAATGAACCCAGTTGATCACCCACATGGTGGTGGTGAAGGACGTGCACCTATTGGTCGTAGCCGACCTGTAACTCCTTGGGGTAAACCAGCATTAGGTCAAAAAACAAGAAAACCGAAAAAGCAAAGTAATAAATTAATACTTCGTAAACGTAAA
    Treubaria_triappendiculata  ATGGGAATTCGTTTTCTTCAAGCATTTACACCTGGAACTAGAAATCGGTCTGTAGCTGATTTTAGCGAAATTCCTGAAAAATCATTATCGTATTGGTGGCATAAATCCAAAGGACGTAATAATAGAGGTATTATCACTTGTAGACACCGTGGTGGAGGACATAAAAAATTATATCGAGAATTAGATTTTTATAGAAATAAAATAGGAATTACAGCAAAAGTTATATCTATCGAATACGATCCAAATAGAAATGCTAGGATCGCTCTTCTTTGTTATAGTGATGGTGAAAAAAAATATATATTACATCCACGTGGATTAAATATTAAAGATACGATAATTTCTAATATTCAAGCACCTATCTTAATTGGAAATTCTCTTCCTTTAAGAAATATTCCTTTAGGTTCAGAAATTCACAATGTAGAATTTCAACCAGGATCAGGTGGACAAATAGCTAGAGCTGCAGGAACTTTGGTTGAAATTTTAGCTAAAGAAGGAAATTTCGTAACTGTGAGGCTTCCATCAAAAGAAATTCGCCTTTTATCTAGAAATTGTTGGGCTACAATTGGTCAAGTAGGGAATGTTGAAGCATCAAATTTAACAATAGGAAAAGCAGGAAGAACTCGCTGGTTAGGAAAAAGACCGACGGTAAGAGGTTCAGTAATGAATCCAGTGGATCATCCACATGGTGGAGGAGAAGGTCGCGCACCTATTGGTAGAAATCGTCCAGTTACGCCGTGGGGTAAACCAGCATTAGGACAAATAACACGAAAACCAAAAAAATATAGTTCAGATTTTATTTTACGTCAACGAAAA
            Trochiscia_hystrix  ATGGGAATTCGTTTTCTTCAAGCATTTACACCTGGAACCAGAAATCGGTCTGTAGCAGATTTTAGCGAAATTCCAGAAAAATCTTTATCTTATTGGTGTCATAAATCTAAAGGACGGAATAATCGAGGCATTATAACTTGTCGCCATCGTGGTGGAGGGCATAAAAAATTATATCGAATATTAGATTTTTATAGAAATAAAATAGGAATTTCAGCAAAAGTTCTATCAATAGAATATGATCCGAATAGAAATGCCAGAATTGTTCTTCTTTGTTATAGTGATGGTGAAAAAAAATATATATTACATCCACGTGGATTAAATATTAAAGATACAATTATTTCAAATATCCAAGCACCTATATTAATTGGAAATTCTCTTCCTTTAAGAAATATTCCTTTAGGTTCAGAAATACATAATGTAGAATTTCAACCAGGATCTGGTGGAAAAATAGCTAGAGCAGCTGGAACTTTAGTTGAAATTTTAGCCAAAGAAGGAAATTTTGTAACAGTAAGACTTCCATCAAAAGAAATTCGACTATTATCTAGAAATTGTTGGGCTACCATTGGTCAAGTGGGCAATGTGGAAGCATCAAACTTAACGATAGGAAAAGCCGGAAGAACTCGTTGGTTAGGAAAAAGACCAACAGTTAGAGGTTCTGTAATGAATCCTGTTGACCATCCACATGGTGGAGGAGAAGGTCGAGCTCCTATAGGTAGAAATCGTCCTGTTACTCCATGGGGAAAACCTGCTTTAGGACAATTAACACGAAAACCAAAAAAATATAGTTCAAGTTTTATTTTACGTCAACGAAAA
                    Uronema_sp  ATGGGTATTCGTTTTTTACGTTCTTATACACCAGGAACAAGAAATCGTTCAGTTTCGGATTTTAATGAAATTCCAGAAAAATCATTAACTTTTTCTCACCACCGTTCTAAAGGTAGAAATAATCGTGGTATTATTACATGTAGACACCGTGGTGGTGGACATAAGCGTTTGTATAGACAAATTGATTTTCAACGTGATAAAACAAAACTACCAGGAACAGTATTATCAATTGAATATGATCCAAATCGTAATGCAAGAATTGCTTTAGTACGTTATCCTGATGGTGAAAAGCGTTATATTTTACAGCCACGTGGTTTAAAAATTGGGGACATTATTGTTTCTGATATTAATGCATCAATTCAAACAGGAAATACTTTGCCACTAAGAAATATTCCATTAGGAACTGAAGTGCATAATGTTGAATTTCAACCAGGTTCAGGTGGCCAATTAGCACGTTCAGCAGGAACATTAGTAGAATTATTAGCAAAAGAAGGAGATTTTGTAACGTTACGTTTACCTTCAAAGGAAATTCGTTTAATTTCTAGACATTGCTGGGCTACTATTGGACAAGTAGGACATGTTGAAGCTTATAGTATTGTTGTAGGTAAAGCTGGTCGTATGCGTTGGTTAGGTAAACGCCCGACTGTTCGTGGTTCAGTAATGAACCCAGTTGATCACCCACATGGAGGTGGTGAAGGTCGTGCTCCAATCGGTCGTAGTAGACCAGTAACGCCTTGGGGAAGACCTGCATTAGGTCAACCAACAAGAAAACCAAAAAAACAAAGTAATAAATTAATTCTACGTAAACGTAAA
                Volvox_carteri  ATGGGAATTAGATTTCTTCAAGCATATACTGCAGGTACACGTAATCGTTCAGTTTCAGATTTTAGTGAATTACCAGAAAAAACATTAACAGTAAGTTTACAACGATCTAAAGGTCGTAACAATCGTGGTATTATTACATGTCGTCACCGCGGGGGAGGTCATAAGCGTTTATACCGTCAAATTGACTTTAGACGTGATAAAATCGGCATTACAGCCAAAGTTGTAAGAATTGAATATGATCCAAATCGTAATTCACGTATTGCTTTACTTCGTTATGAAGATGGTGAAAAACGTTATATTATTCATCCACGTGGTTTAAATATTGGTGACATTATTCAATCTGATTTAAATGCACCTATTTTAATTGGTAATTCATTACCGTTACGTAATATTCCTTTAGGTGCTGAAGTACATAATGTTGAATTTCAACCAGGTTCAGGTGGACAATTAGCCCGTTCAGCAGGTGCCATGGTTGAAATTTTAGCAAAAGAAGGAAATTTTGTAACAATTCGTTTACCATCTAAAGAAATTCGTTTAGTATCTAGAAATTGTTGGGCTACCATTGGCCAAGTAGGGAATATTGAAGCCTATAACTTAACAGCAGGTAAAGCGGGACGTACTCGTTGGTTAGGTAAACGCCCAACTGTACGTGGTTCAGTAATGAACCCAGTAGATCACCCACATGGTGGTGGTGAAGGCCGCGCTCCTATTGGTCGCAGTCGCCCTGTTACTCCTTGGGGAAGACCAGCACTAGGGCAGCTTACAAGAAAGCCTAAAAAATACAGCAATAACTTAATTGTTAAAAAAAGAAAA
            Carteria_crucifera  ATGGGAATTCGTTTTTTTAAAGCTTATACTCCAGGAACTAGAACTAAATCAATTTCTGATTTTAGTGAATTACCAGAAAAATCTTTATTAAGTAATAATCATCGTTCAAAAGGTCGAAATAATCGTGGAGTTATTACTTGTCGTCATCGAGGAGGTGGTCATAAACGTCTTTATCGTCAAATTGATTTTCGTCGAGATAAAATTGGCATCCCTGCTACTGTTCTGACCATCGAATATGATCCGAATCGTAATAGTAGAATAGCTTTAATTCGTTATGCAGACGGCGATAAACGTTATATTTTGCAGCCTAAAGGATTAAATGTTAATGATATTATTCTTTCGGATTTAAACGCTCCTATTTTAGTCGGAAATTCTCTTCCTCTAAGAAATATACCTTTAGGCGCAGAAGTTCATAACATTGAATTTCAACCGGGTTCTGGGGGTCAATTAGCTAGATCAGCAGGAACCCTTGTTGAAATTTTAGCAAAAGAAGGACATTTTGTAACACTTCGTTTACCATCTAAAGAAATCCGAATGGTGTCAAAAAATTGTTGGGCGACTATTGGTCAAGTTGGAAATATAGAAGCATATAATGTTGTTAAAGGAAAAGCTGGACGGACTCGTTGGCTGGGAATTCGACCAACAGTTAGAGGTTCTGTTATGAACCCTGTTGATCACCCACACGGTGGTGGTGAAGGCCGTGCTCCTATTGGTCGCAGTCGTCCAGTGACTCCTTGGGGTCGTCCGGCTTTAGGGCAATTTACAAGAAAACCAAAGAAATATAGTTCACAATTTATTATTCGTAAAAGAGGA

    ;
end;


begin mrbayes;
    charset firstsecond = 1-.\3 2-.\3;
    charset third = 3-.\3;
    partition mine = 2: firstsecond, third;
    set partition=mine autoclose=yes;
    lset applyto=(all) nst=6 ngammacat=4 rates=invgamma;
    prset applyto=(all) statefreqpr=dirichlet(1) ratepr=variable pinvarpr=uniform(0,1) brlenspr=Unconstrained:GammaDir(1.0,0.1,1.0,1.0) shapepr=exponential(1.0);
    unlink shape=(all) statefreq=(all) revmat=(all);
    mcmc ngen=6250000 samplefreq=500 printfreq=1000 starttree=random nruns=2 nchains=2 savebrlens=yes filename=rpl2;
    sump relburnin=yes burninfrac=0.2;
    sumt relburnin=yes burninfrac=0.2;
end;
