# Supplementary material for: Order, please! Uncertainty in the ordinal-level classification of Chlorophyceae
Source: PeerJ. 2019 May 15;7:e6899. doi: 10.7717/peerj.6899 (PMC6525593; doi:10.7717/peerj.6899)
Supplement: Supplemental Information 1 — This compressed folder contains untrimmed, masked alignments for individual chloroplast genes (subfolder nexus), as well as trimmed alignments with appropriate analysis blocks and the consensus trees resulting from these single-gene and concatenated analyses (MrBayes subfolders). Supplementary methods with associated references are included in the SupplementaryMethods.txt file. SVDquartets, BaliPhy, PhyloBayes and RAxML analysis files are in separate subfolders, with their respective resulting tree files. Files associated with MrBayes analysis of the 1st and 2nd positions and the analysis of the 3rd positions are placed in the subfolders 1st_and_2nd_positions_only and 3rd_positions_only, respectively. The 18Splastid_combined subfolder contains the MrBayes analysis materials (alignment and consensus tree) for the analysis including nucleotide plastid data as well as 18S nucleotide data. Documentation, trees and scripts used to create Fig. 3 are included in the “Figure3” subfolder, and documentation for and full results of Treespace analyses are in the “Treespace” subfolder. The results of the AU topology tests are included in a Word document. [file peerj-07-6899-s008.zip › supplementary_alignments_trees/mrbayes_nt_alignments_trees/rpl5-stripped.nex]

#nexus

begin data;
    dimensions ntax=68 nchar=531;
    format datatype=dna gap=-;
    matrix
                 Ankyra_judayi  CAAAGATTAAAAACATACTACGTTCAAAAAATTATGCCTAAGTTATTTGAACAATTTAAATATAATAATAAACACGAAGTTCCAAAAATTGAAAAAATTGTAATTAATCGTGGTGTTGGTGACGCGTCGCAAAATAGTAAACTTATTGATGCATCATTAAAAGAAATTGCTGTAATTGCAGGCCAAAAAGGGATTATTACACGTTCAAAAAAATCAATTGCTGGTTTTAAAATTCGTGAACAAATGCCAGTGGGGGTATCAGTTACATTAAGAGGTGATAAAATGTATGGTTTTTTAGATCGACTAATTCATTTAGCATTACCTCGAGTACGTGATTTCCAAGGTATTAATCCAAAAAGTTTTGATAAAAATGGAAATTATAGTATAGGTTTAGAAGAACAATTAATGTTCCCTGAAATTGAATATGATAAAATTGATCAAATTCGAGGAATGGATATTTCAATAGTAACTACTGCGCAAAATCAAGAAGAAGGGTTAGCTCTTTTAAAAGAATTTGGTTTACCATTTAAA
        Atractomorpha_echinata  CAAAGATTAAAAACATATTATGTTCAAAAAATTATGCCTAAACTATTTGAACAATTTAAATATAATAATAAACACGAGGTACCAAAAATCGAGAAAATTGTTATCAATCGCGGTGTTGGTGATGCTTCACAAAATAGTAAATTAATTGATGCGTCTTTAAAAGAAATTGCAGTAATTGCAGGTCAAAAAGGTATTATTACGCGTTCAAAAAAATCAATTGCTGGTTTTAAAATTCGTGAACAAATGCCAGTAGGTGTATCTGTGACATTACGCGGTGAACGCATGTATGGCTTTTTAGATAGACTAATTCATTTAGCATTACCCCGTGTACGTGATTTTCAAGGTATTAATCCCAAAAGTTTTGATAAAAATGGAAATTACAGTTTAGGATTAGAAGAACAATTAATGTTCCCTGAAATTGAATATGATAAAATTGACCAAATTCGAGGGATGGATATTTCAATTGTAACTACTGCGCGGAATCAAGAAGAAGGTTTAGCGCTTTTAAAAGAATTTGGTTTACCATTTAAA
      Borodinellopsis_texensis  CAAAGATTAAAAACTCAATATAATGAAACAATTATTCAAAAATTAAAACAACAATTTGAATACAATAATATTCATGAAGTACCCAAAATTGAAAAAATTGTTATAAACAGAGGTATCGGAAGTGCCTCACAAAATCAGAAAGTTGTTGAATCCGCTTTAAAAGAGTTAGGCATGATTGCAGGCCAAAAAGGTGTAATCACTCGTTCAAAAAAAGCGATTGCTGGATTTAAATTAAGAGAAAAAATGCCTGTCGGTGTAGCTGTTACACTTAGAGGGGATCGTATGTATGGTTTTTTAGACAGATTAATACATTTAGCCTTACCACGTGTTCGTGATTTCCAAGGAATTAATCCAAAAAGTTTTGATAAAAATGGTAATTATAGTTTAGGATTAGAAGAACAATTAATGTTCCCTGAAATAGAATATGATAAAATTGATCAAATTCGAGGTATGGACATTTCAATAGTTACTACAGCAAAAAAACAAGAAGAAGGATTAGCCCTTTTAAAAGAATTTGGCTTACCATTTAAA
          Bracteacoccus_aerius  CAACGTTTAAAAACACAGTATATTCAAACAATCGTTCCTAACTTATTGAAACAATTTAAATATACAAATATCCATGAAGTTCCTCAAATTAAAAAAATCGTAATCAATCGAGGAATCGGAGATGCTTCTCAAAATAATAAGATTTTAGAATCTTCTTTAAAAGAATTAGGAATGATCGCCGGTCAAAAAGGAGTAGTAACTCGTTCAAAAAAATCAATTGCTGGTTTTAAAATCAGAGAACAAATGCCAGTGGGTGTTTCTGTCACATTAAGAGGAGATCGTATGTATGGTTTTTTAGACCGTCTGATTCATTTAGCACTACCTCGCGTTCGTGATTTTCAAGGAATTAGTCCAAAAAGTTTTGATAAACATGGCAATTATAGTTTAGGTTTAGAAGAACAATTGATGTTTCCTGAAATCGAATATGATAAAATTGATCAAATCCGCGGTATGGATATTTGTATTGTTACGACAGCTAAGAATCAAGAAGAAGCATTAACTTTATTAAAGCAATTTGGTCTACCTTTTAAA
       Bracteacoccus_giganteus  CAACGTTTAAAAACACAATATAGTCAAACAATCGTTCCAAAATTATTGGAGCAATTTAAATATAAAAATATTCATGAAGTTCCACAAATTCAAAAAATCGTAATCAACCGAGGAATTGGGGATGCTTCTCAAAATAATAAAATTTTAGAATCTTCTTTAAAAGAATTAGGAATGATTGCTGGCCAAAAAGGAATCGTAACTCATTCAAAAAAATCAATTGCTGGTTTTAAAATTAGAGAACAAATGCCAGTAGGTGTTTCTGTGACATTAAGAGGTGATCGTATGTATGGTTTTTTAGATCGTTTAATTCATTTAGCATTACCTCGTGTTCGTGATTTTCAAGGGATCAGTCCAAAAAGTTTTGATAAAAATGGCAATTATAGTTTAGGTTTAGAAGAACAATTAATGTTCCCTGAAATTGAATATGATAAAATCGATCAAATTCGTGGTATGGATATCTGTATCGTTACGACAGCTAATAATCAAGAAGAAGGATTAGCTTTATTAAAACAATTTGGTTTACCTTTCAAA
           Bracteacoccus_minor  CAACGTTTAAAAACACAATATGTTCAAACAATCATTCCAAAATTATTGGAGCAATTTAAATACGGAAATATTCACGAGGTTCCTCAAATCAAAAAAATCGTAATCAACCGAGGAATCGGAGACGCTTCTCAAAATAATAAAATTTTAGAGTCTTCTTTAAAAGAATTAGGAATTATTGCTGGCCAAAAAGGAATCACTACTCATTCAAAAAAATCAATCGCTGGTTTTAAAATTAGAGAACAAATGCCAGTAGGTGTTTCTGTGACATTAAGAGGTGACCGTATGTATGGTTTTTTAGATCGTCTTATTCATCTAGCCTTGCCTCGCGTTCGTGATTTTCAAGGAATCAGCCCAAAAAGTTTTGATAAAAATGGCAATTATAGTTTAGGTTTAGAAGAACAATTAATGTTCCCTGAAATCGAATATGATAAAATTGATCAAATTCGTGGTATGGATATTTGTATCGTTACGACGGCCAACAATCAAGAAGAAGCATTAGCGTTATTAAAACAATTTGGATTACCTTTCAAA
         Carteria_cerasiformis  CAGCGATTAAAACAATATTATATAGAAACTATTATTCCAAAATTAAAAGAGCAATTTAAATATAAAAATTTACATCAAGTACCCTCGATTGAAAAAATAGTAATTAATCGAGGACTAGGGGATGCCTCGCAAAATCAAAAAATTGTGGATTCATCTTTAAAAGAATTAGCTATGATTTCAGGACAAAAAGGGGTTATTACTCGATCTCGTAAATCTATTGCTAGTTTTAAAATACGTGAAAAAATGCCAGTTGGAATAGCTGTAACCTTACGTGGGGACCGTCTTTATGGCTTTTTAGATCGTTTAATTAATTTAGCTCTTCCTCGTGTTCGAGATTTTCAAGGAATTAACCCCAAAAGCTTTGATAAACATGGGAATTATAGTCTAGGTTTAGAAGAACAATTAATGTTTCCAGAAATTGAATATGATAAAATTGAAAAAATTCGCGGAATGGATATTACTATAGTTACGACAGCAAACAAACAAGAAGAGGGCTTGGCTTTATTAAAAGAATTTGGATTGCCATTTAAA
           Carteria_sp_SAG_8_5  CAAAGATTAAAAAAACAATATAATGAAACCATAGTCCCTAAATTAATTGAACTTTTTAAATATAAAAATTTTCATGAAGTTCCAAAAATCGAAAAAATAGTAATTAACAGAGGTATCGGTGATGCTTCTCAAAACCAAAAAATGGTTGAATCTTCTTTAAAAGAAATAGCTCAAATTGCTGGGCAAAAAGGCATTATTACACGTTCAAAAAAAGCGATTGCTGGTTTTAAATTACGTGAAAAAATGCCTGTTGGTATTTCAGTAACTTTAAGAGGTGAACGTATGTATGGTTTTTTAGATAGATTAATAAATTTAGCTTTACCTCGCGTACGTGATTTTCAAGGCATTAATCCAAAAAGTTTTGATAAACGAGGAAATTATAGTTTAGGTTTAGAAGAACAATTAATGTTCCCAGAAATTGAATATGAAAAAATTGATCAAATTCGTGGTATGGATATTTCTATAGTGACTACAGCACAAAAACCAGAAGAAGGACTTGCTTTATTAAAAGAATTTGGCTTACCTTTTAAA
      Chaetopeltis_orbicularis  CAACGATTCAAAAAATTATATACTGAGCATATTGTACCGAAATTAATTAAAGATTTTAACTATAGCAATGTTCATCAAGTGCCTTCCCTTACTAAGATAGTCATAAATCGTGGTATTGGAGATGCATCTCAGAGTAACAAGATTTTAGAAGCTTCGCTTAAAGAATTAAATTTAATATCAGGTCAAAGAGGAATTGTTACTCGTTCTAAAAAAGCAATTGCAGGATTCAAATTACGACAAAAAATGCCTGTTGGTGTTGTAGTAACTTTACGAGGGGATCGTATGTATGGCTTTTTAGACCGTTTAATTAATTTAGCTTTACCACGTATCCGTGATTTTCAAGGAATTAATACTAAAAGTTTTGATAAGAAGGGTAATTATAATATTGGTTTAGAAGAACAACTAATGTTCCCAGAAATTGAATATGATAAAATTGATCAAATTCGTGGTATGGATATTTCAATTGTTACAACAGCTCAAAAAGCTGAAGAAGGCTTGGCTTTACTAAAAGAATTTGGAATGCCATTTAAA
     Characiochloris_acuminata  CAAAGATTAAAAAAACAATATACTGAAACAATTGTTCCAAAATTAGTCGAAAAATTTCAATATACTAATATTCATGAAGTACCTAAAATTGAAAAAATTGTTATAAACAGAGGTATTGGCAATGCGTCTCAAAATCAAAAAATGGTTGAATCGGCTTTAAAAGAATTAGGTATGATCGCTGGTCAAAAAGGTATTATAACACGTTCAAAAAAAGCTATCGCGGGTTTTAAATTACGAGAAAAAATGCCTGTTGGCGTTGTTGTAACATTACGTGGCGATCGCATGTATGGATTCTTAGATCGTCTAATTCATTTAGCATTACCTCGTGTTCGTGATTTTCAAGGCATTAGTCCAAAAAGTTTTGATAAAAATGGGAATTATAGTTTAGGTTTAGAAGAACAATTAATGTTCCCGGAAATAGAATATGACAAAATTGATCAAATTCGAGGTATGGATATCTCTATCGTAATAAAAGCCAATAAACAAGAAGAAGGTTTAGCTTTATTAAAAGAATTTGGTTTACCATTTCGT
       Chlamydomonas_applanata  CAAAGATTAAAAAAACAATATGTAGAAACAATTGTTCCAAAATTAATGGAAAAATTTAAATATCAAAACGTACACCAAGTACCTAAAATTGATAAAATTGTAATTAACCGTGGTATTGGTAGTGCATCTCAAAACCAAAAAATGGTTGATTCAGCTTTAAAAGAATTAGGTGTTATTGCTGGACAAAAAGGTGTTATTACACGTTCAAAAAAAGCCATTGCTGGTTTTAAACTACGTGAAAAAATGCCAGTTGGTGTTACAGTTACATTACGTGGCGATCGCATGTTTGGTTTCTTAGATCGTTTAATCCACTTAGCTCTTCCTCGTGTTCGTGATTTCCAAGGTATTAATCCAAAAAGTTTTGATAAAAACGGCAATTACAGCTTAGGTTTAGAAGAACAATTAATGTTCCCGGAAATTGAATATGATAAAATTGATCAAATTCGTGGTATGGATATTTCAATTGTAACAACAGCTACAAAACAAGAAGAAGGTTTAGCTCTTTTAACAGAATTAGGTCTACCATTTAAA
         Chlamydomonas_nivalis  CAAAGACTCAAAACATATTATACAGAAACCATAATTCCAAAATTACAAAAACAATTTCAATACGAGAATATTCACCAAGTGCCTAAAATAGAAAAAATTGTTATTAATAGAGGTATTGGAGCGGCTTCTCAAAATCAAAAAATTGTAGATTCTTCTTTAAAAGAATTAGCTATAATTGCTGGACAAAAAGGAATCATAACACGCTCAAAAAAAGCGATTGCAGGCTTTAAAGTAAGAGAAAAAATGCCAGTTGGTATTGTAGTTAGCTTAAGAGGCGATCGGATGTACAGTTTTCTAGATCGACTAATAAACTTAGCTTTGCCTCGTGTTCGGGATTTTCAAGGAATTAATCCAAAAAGTTTTGATAAAAATGGCAATTATAGTTTAGGTTTAGAAGAACAATTAATGTTTCCTGAAATTGAATATGACAAGATTGATCAAGTTCGAGGTATGGACATTTCAATTGTTACGACGGCAACAAAACAAGCCGAAGGTTTAGCTCTTTTAAAAGAATTTGGTTTACCATTTAAA
        Chlamydomonas_peterfii  CAAAGATTCAAAAATTTTTATAATCAAACGATTGTTCCAAAATTAATGGAACAGTTGAAATATCAAAACATACATGAAGTTCCACAAATTGAAAAAATCGTAATTAACCGTGGTATTGGAGATGCTTCTCAGAATCAAAAAATCGTGGATGCTTCATTAAAAGAATTAGCTATGATTGCAGGTCAAAAAGGTGTTGTTACACGCTCTAAAAAAGCAATTGCTGGTTTTAAATTAAGACAACAAACACCTGTAGGTGTTACTGTTACTTTACGCGGTGAACGTATGTACGGTTTTTTAGATCGATTAATTAACTTAGCTCTACCACGTGTGCGTGACTTCCAAGGTATTAGTTCAAAAAGCTTTGACAAAAAAGGCAATTATAGTTTAGGTTTAGAAGAACAATTAATGTTCCCAGAAATTGAATATGATAAAATTGACCAAATTAGAGGTATGGATATCTCTATTGTAACTACAGCTAAAAACCAAGAAGAAGGACTTGCTTTATTAAAAGCATTTGGCCTACCTTTTAAA
     Chlamydomonas_reinhardtii  CAACGTTTAAAAAATTTATATACTAAAACTATTGTTCCTAAATTAACTACAAATTTTAATTACAGTAATATGCATGAAGTGCCAAAAATTGAAAAAATTGTAATTAACCGTGGTATTGGTGATGCATCACAAAACCAAAAAATTGTGGAATCTAGTTTAAAAGAATTAGCTATGATTGCAGGTCAAAAAGGTGTTGTTACACGTTCAAAAAAAGCTATTGCTGGCTTTAAATTAAGACAACAAATGCCCGTAGGTGTAACTGTTACATTACGTGGTGATCGTATGTATGGTTTTCTAGATCGTTTAATTCATTTAGCATTACCGCGTGTACGCGATTTCCAAGGTATTAGCTCAAAAAGTTTTGATAAAAAAGGTAATTATAGTTTAGGTTTAGAAGAACAATTAATGTTCCCAGAAATTGAATATGATAAAATTGATCAAGTACGTGGTATGGATATTTCAATTGTAACAACAGCAAAAACACAAGAAGAAGGTCTTGCATTATTAAAAGAATTCGGTTTACCTTTTAAA
         Chlorococcum_tatrense  CAAAGACTAAAAAAACAATATATTGAAACTATTGTTCCTAAATTAATGGAACATTTTAAATATGAAAATATGCATCAAGTGCCTAAAATTGAAAAGATAGTTATTAATAGAGGTATTGGTAGTGCATCACAAAACCAAAAAATGGTTGATTCAGCACTTAAGGAATTAGGAATGATTGCAGGTCAAAAAGGAGTAATTACTCGTTCAAAAAAAGCAATTGCTGGTTTTAAATTAAGAGAAAAAATGCCAGTTGGCGTTACTGTTACACTACGAGGTGATCGCATGTATGGTTTTTTAGACCGATTAATTCATTTAGCTTTACCACGTGTACGTGATTTCCAAGGTATTAATCCTAAAAGTTTTGACAAAAATGGAAACTATAGCTTAGGTTTAGAAGAACAATTGATGTTCCCTGAAATTGAATACGATAAAATTGATCAAGTTCGAGGAATGGATATTTCAATTGTAACAACAGCCACTAAGCAAGAAGAAGGATTAGCTCTTTTAAAAGAATTTGGTTTACCATTTAAA
       Chlorogonium_capillatum  CAAAGATTGAAAAAACAATATGTTGAAACAATTGTTCCAAAACTAATTCAAAATTTTAAATATAAAAATATTCATCAAGTCCCTAAAATTGAAAAAATTGTAATTAATAGAGGTATTGGGAGTGCGTCACAAAACCAAAAAATGGTAGATTCAGCACTAAAAGAATTAGGTATGATTGCTGGTCAAAAAGGTGTTATTACACGTTCAAAAAAAGCTATTGCAGGTTTTAAATTACGTGAAAAAATGCCCGTAGGTGTAACAGTAACATTACGTGGTGACCGTATGTACGGTTTTTTAGATCGTTTAATTCATTTAGCTCTTCCGCGTGTACGCGACTTCCAAGGTATTAGTGCAAAAAGTTTCGATAAAAATGGTAATTATAGTTTAGGTTTAGAAGAACAATTAATGTTCCCTGAAATCGAATATGACAAAATTGATACAGTTCGTGGTATGGATATTTCAATTGTAACAACAGCTTTAAAACAAGACGAAGGTTTAGCCCTTTTAAAAGAATTTGGCTTACCTTTTAAA
         Chloromonas_perforata  CAAAGATTAAAAAAACAATATAGTGAAACTATTGTTCCTAAATTAATGGAACATTTTAAATATCAAAATATGCATCAAGTTCCTAAAATTGAAAAGATTGTTATTAATAGAGGTATTGGTAGTGCATCGCAAAACCAAAAAATGGTTGATTCAGCACTTAAGGAATTAGGAATGATTGCAGGTCAAAAAGGAGTAATTACTCGTTCAAAAAAAGCAATTGCTGGTTTTAAATTGAGAGAAAAAATGCCAGTTGGCGTTACTGTTACATTACGAGGTGATCGCATGTATGGCTTTTTAGATCGATTAATTCATTTAGCTTTACCACGTGTACGCGACTTCCAAGGTATTAATCCTAAAAGTTTTGACAAAAACGGAAACTATAGTTTAGGTTTAGAAGAACAATTGATGTTCCCTGAAATTGAATATGATAAAATTGATCAAGTTCGAGGAATGGATATTTCAATTGTAACAACAGCCACTAAGCAAGAAGAAGGATTAGCTCTTTTAAAAGAATTTGGTTTACCATTTAAA
           Chloromonas_radiata  CAAAGATTAAAAACATATTATATAGAGACTATTATTCCAAAATTAAAAAATCAATTTAAATACGAAAATATTCAACAAGTTCCCAAAATTGAAAAAATCGTAATAAATAGAGGAATTGGTGCAGCTTCGCAAAATCAAAAAATTGTTGATTCTTCTTTAAAAGAACTTGCAATGATTGCTGGCCAAAAGGGAATTATAACACGATCAAAAAAGGCTATTGCTGGGTTTAAATTACGAGAACAAATGCCTGTAGGCGTTGTTGTGAACTTAAGAGGAAATCGTATGTACGGTTTTCTTGATCGATTAATAAACTTAGCACTTCCTCGTGTTCGCGATTTTCAAGGAATTAATCCCAAAAGTTTTGATAAACATGGCAATTATAGTTTAGGTTTAGAAGAACAATTAATGTTTCCTGAAATAGAATATGACAAAATTGATCAAGTCCGAGGAATGGACATTTCAATAGTAACAACTGCAACTAAACAGGCAGAAGGGTTAGCTCTTTTAAAAGAGTTTGGTTTACCTTTTAAA
             Chloromonas_rosae  CAAAGACTCAAAACATATTATACAGAAACTATTATTCCAAAATTACAAAAACAATTTCAATATGAAAATATTCACCAAGTGCCTAAAATAGAAAAAATTGTAATCAATAGAGGTATTGGAGCAGCTTCTCAAAATCAAAAAATTGTAGATTCGTCTTTAAAAGAACTGGCTATCATTGCAGGTCAAAAAGGTATCATAACACGCTCAAAAAAAGCTATCGCAGGGTTTAAAGTAAGAGAAAAAATGCCAGTTGGAATTGTAGTGAGCTTAAGAGGTGATCGTATGTACAGTTTTTTAGATCGATTAATAAACTTAGCTTTGCCTCGGGTACGGGATTTTCAAGGAATTAATCCCAAAAGTTTTGATAAAAATGGCAATTATAGTTTAGGTTTAGAAGAACAATTAATGTTTCCTGAAATTGAATATGATAAAATTGATCAAGTTCGAGGTATGGACATTTCAATCGTTACTACTGCAACAAAACAAGCTGAAGGTTTAGCTCTTTTAAAAGAATTTGGTTTACCGTTTAAA
       Chlorosarcinopsis_eremi  CAAAGATTAAAAAAACAATATATTGAAAATATTGTTCCAAAACTAATGAACAATTTTAAATATGAAAATATTCACCAAGTACCTAAAATTGAGAAAATTGTAATTAACAGAGGTATTGGGAGTGCTTCACAAAACCAAAAAATGGTTGATTCAGCTCTTAAAGAATTAGGTATGATTGCTGGTCAAAAAGGTGTTATCACACGTTCTAAAAAAGCAATTGCTGGTTTTAAATTAAGAGAAAAAATGCCCGTGGGTGTTACTGTAACGTTAAGAGGTGAACGAATGTATGGCTTTTTAGACCGATTAATTCACTTAGCTTTACCACGTGTACGTGACTTCCAAGGTATTAATGCAAAAAGTTTTGATAAAAATGGTAACTATAGTTTAGGTTTAGAAGAACAACTAATGTTCCCTGAAATTGAATATGATAAAATTGATCAAATTCGCGGTATGGACATTTCAATTGTTACAACTGCACAAAAACAAGAAGAAGGACTAGCTCTTTTAAAAGAATTTGGATTACCTTTTAAA
        Chlorotetraedron_incus  CAACGCTTAAAAAAATATTATGTAGAGAAAATTGTTCCTAAATTATATAATCAATTTGGTTATAAAAATATTCATCAGGTACCTCAAATTGAAAAAATTGTATTAAATAGAGGTATTGGAGATGCTTCTCAAAATAATAAAATTTTAGAATCTTTTTTAAAAGAATTAGGTATGATTGCAGGTCAGAAAGGAGTTATTACTCGTTCAAAAAAATCAATTGCAGGATTTAAAATTCGTGATAAAATGCCTGTAGGTGTTGCTGTAACTTTAAGAGGAGAACGTATGTATGGCTTTTTAGATCGCCTTATTCATTTAGCTTTACCTCGAGTACGTGATTTCCAAGGAATTGATCCTAAAAGTTTTGATAAACATGGAAATTATAGTTTAGGTTTAGAAGAACAATTAATGTTCCCAGAAATTGAATATGATAAAATCGATCAAATTCGAGGAATGGATATTTGTATTGTAACTACAGCAAAAAATCAAGAAGAAGGTCTTTCATTATTAAAAGAATTTGGTTTACCTTTTAAA
    Chromochloris_zofingiensis  CAAAGATTAAAAAAACAATATGTGGACAAAATTGCTCCAACATTATTAAAAAAATTAAACTACAAAAATATCCATCAAGTTCCTCGTATTGAAAAAATTGTCATTAATCGAGGTATTGGAGATGCATCTCAAAATAATAAAGTTTTAGAATCTTTTCTAAAAGAATTAGGACTAATTGCTGGACAAAAAGGTGTAGTTACTCGTTCTAAAAAATCAATTGCTGGGTTTAAAATTCGAGAACAAATGCCAGTAGGAGTGTCTGTAACATTAAGAGGAGAGCGTATGTATGGTTTTTTAGATCGATTAATTCATTTAGCATTGCCTCGTGTAAGAGATTTTCAAGGAATTAACCCAAAAAGTTTTGATAAAAATGGAAATTATAGTTTAGGATTAGAAGAACAGTTAATGTTTCCGGAGATTGAATACGATAAAATCGATCAAATTCGTGGGATGGATATTTGTATTGTAACAACAGCTAATAATCAAGAAGAAGGTTTAGCTTTATTAAAAGAATTTGGACTACCTTTTAAA
       Cylindrocapsa_geminella  CAACGATTAAAAAAAGAATATATTGAAAAAATAGTTCCAAAACTCACACAATTTTTTCAATATAAGAATAGTCATCAAGTCCCTAAGATAAAAAAGATAGTAATTAATAGAGGTATAGGTGATGCTTCGCAAAATGCCAAAATGTTAGAAAAATATTTAGAAGAATTAGCTTTAATAGGAGGTCAAAAAGGAATTGTCACTAGATCCAAAAAATCAATAGCAGGTTTTAAAATACGTCAAAATATGCCTGTCGGTGTTTCTCTTACCCTTCGAGGTAAAAGAATGTATGACTTTTTAGATCGATTGATTAATTTGGCGCTTCCACGTGTTCGAGATTTTCAAGGAATAAATCCACAGAGTTTTACTAAAAATGGAAATTATAGTTTAGGTTTAGAGGAACAATTAATGTTTCCTGAAATTGAATATGATAAAATTGAGAAGATTTGTGGAATGGATATTACTATTATAACGACAGCAAAAAATAGTGAAGAAGGATTAGCTTTATTAAAAGAATTTGGACTGCCTTTCAAA
         Desmotetra_stigmatica  CAAAGATTAAAAACGCAATATGTACAAACCATTATTCCTAAATTAATGGAACAATTTAAATATAAAAATATTCATCAGGTTCCTCAAGTTGAAAAAATTGTAATTAACCGAGGTATTGGGGATGCGTCTCAGAATCAAAAAATTGTGGAATCTTCATTAAAAGAATTAGCAATGATCGCAGGACAAAAAGGTATTGTAACTCGTTCTAAAAAAGCTATTGCAGGTTTTAAACTAAGACAAAAAATGCCTGTTGGCGTAACTGTGACACTTAGAGGAGAACGTATGTATGGATTTTTAGATCGTTTAATTCATTTAGCACTTCCTCGTGTGCGAGATTTTCAGGGAATTAACCCTAAAAGTTTTGACAAAAACGGAAATTATAGTTTAGGTTTAGAAGAACAGTTAATGTTCCCAGAAATCGAGTACGATAAAATTCAACAAGTTCGAGGTATGGATATTTCAATTGTTACAACAGCTAATAAATCAGAAGAAGGTTTAGCTCTTTTAAAAGAATTTGGCTTACCTTTTAAA
        Dictyochloris_fragrans  CAAAGATTAAAACAACATTATATTCAAAATATTGTTCCAAAATTAAAAGAACAGTTTAGTTATAAAAATATTCATCAAGTTCCTCAAATTCAAAAAATAGTTATAAACAGAGGAATTGGAGATGCTTCTCAAAACACAAAAATGGTAGAATCTTCTCTGAAAGAATTAGCAACAATTGCTGGACAAAAAGGAATTATAACTCGTTCAAAAAAATCGATTGCTGGTTTTAAAATTAGACAAGAAATGCCTGTTGGAGTTACTGTTACATTAAGAGGTGAACGTATGTATGGTTTTTTAGATCGTTTAATTCATTTAGCTCTTCCTCGTGTGCGAGATTTTCAAGGGATTCATCCAAAAAGTTTTGATAAACACGGTAATTATAGTTTAGGTTTAGAAGAACAATTAATGTTCCCAGAAATTGAATACGATAAAATCGATCAAGTACGAGGAATGGATATTTCTATTGTAACAACAGCAAATAATCAAAAAGAATCATTAGCTCTTTTAAAAGAATTTGGTTTACCTTTTAAA
             Dunaliella_salina  CAAAGATTGAAAAAACAATACGTAGAAACAATTGTTCCTACACTTATGAAAAAATTCCAATACAAAAATATTCACCAAGTACCTAAAATTGAAAAAATTGTAATTAATCGTGGTATTGGTAGTGCATCACAGAACCAAAAAATGGTGGATTCCGCTTTAAAAGAATTAGGTATGATTGCTGGACAAAAAGGTGTTATTACACGTTCTAAAAAAGCAATTGCTAGTTTTAAATTAAGAGAACAAATGCCAGTAGGTGTTGCTGTGACTTTACGCGGTAATCGTATGTATGGATTTTTAGACCGATTAATCCATTTAGCATTACCACGTGTTCGCGATTTTCAAGGTATTAATCCAAGAAGTTTTGACAAAAAAGGTAATTATAGTTTAGGTCTAGAAGAACAATTAATGTTCCCTGAAATTGAATATGATAAAATTGATCAAATTCGTGGTATGGATATTTCTATTGTAACAACAGCAACAAAACAAGAAGAAGGATTAAGCCTTTTACAAGAATTTGGATTACCTTTTAAA
          Elakatothrix_viridis  GAAAGATTAAAAAATTTATATCTTAATAAAATAGTACCTAATTTGATGAAAAAATTTGACTATAAAAATATTCATCAAGTTCCTAAAATTCAAAAAATTGTTTTAAATAGAGGGTTAGGAGATGCTTCTCAAAGTGCTAAAATTATTGAAGCTTCATTAAAAGAAATGGCAATAATTACAGGACAAAAAGGTGTCATGACTCGATCAAAGAAATCAATAGCAGGGTTTAAAATACGACAAGAAATGCCTATTGGAGTTTCAGTTACATTGAGAGGGAAAAAAATGTATGGATTTTTAGATAGGTTAATTCATTTAGCTCTTCCTCGTGTAAGAGATTTTCAAGGAATCAAAAATCAAAGTTTTGATGATTATGGAAATTATAGTTTAGGTTTAGAAGATCAATTAATGTTTCCAGAAGTCGAATATGATAAAATAGATAAAATACGTGGAATGGACATTTCTATTGTCACTACAGCAAGAAACTCATCTGAAGCATTAACACTACTAAAAGAATTTGGTTTACCTTTTAAA
         Floydiella_terrestris  CAACGATTTAAAACTCTTTATAATGAAAATATTGTTCCTAAGTTAATTCATTCTTTTGGTTATAAAAACATTCATGAAGTACCTAAGATTGAAAAAATTGTTATTAATAGAGGGATTGGAGAAGCTTCGCAAAGTAATAAAGTCCTAGAAGCTTCGCTTAAAGAATTAAATCTTATTTCTGGACAAAGAGGGATTGTGACTCGTTCTAAAAAAGCCATTGCTGGGTTTAAACTTCGTCAAAAAATGCCTGTAGGTGTTGTTGTGACTCTCAGAGGAGAACGTATGTATGCTTTTTTAGACCGCTTAATTAATTTAGCCTTACCGCGTATTCGTGACTTTCAAGGGATTAACACGAAAAGTTTTGATAAATTAGGAAACTACAGCATAGGGTTGGAAGAACAGCTAATGTTCCCTGAAATTGAATATGATAAAATTGATAAAACTCGAGGTATGGACATTTCTATTGTTACAACAGCTAAAAAAGCTCCTGAAGCATTAGCTTTGCTTAAAGAATTTGGTTTGCCATTTAAA
       Follicularia_botryoides  CAAAGATTAAAAAAATTATATGCAGAAACTATTGTTCCAAATTTAATGGAAAAATTTAAATATGAAAATATTCATCAAGTCCCTCAAATCCAAAAAATTGTGATTAACCGTGGAATTGGGGATGCTTCACAAAATAATAAAATTTTAGAATCTTCACTTAAAGAATTAGGAATGATCGCAGGACAAAAAGGTGTTATTACACGTACAAAAAAATCTATTGCAGGATTTAAAATTCGTGAAAAAATGGCGGTAGGAGTGTGTGTTACTTTAAGAGGCGACCGTATGTATGGGTTTTTAGATCGTTTAGTTCATTTAGCTTTACCACGAGTACGTGATTTCCAAGGAATTCAACCAAAAAGCTTTGATAAACATGGAAATTACAGTTTAGGTTTAGAAGAACAGTTAATGTTCCCAGAAATTGAATATGATAAAATTGACCAAATTCGAGGGATGGACGTTTGTATTGTAACCACAGCTAAAAATCAAGAAGAAAGCTTTGCTTTATTAAAAGAGTTTGGAATGCCTTTTAAA
       Golenkinia_longispicula  CAAAGATTAAAAACACAATATATTCAAAATATTATTCCAAAATTAATAGAAAAATTTAAATATAAAAATACTCATCAAGTTCCTGTTATAGACAAAATTGTAATAAATAGAGGGGTAGGTGATGCTTCTCAAAATACAAAAATATTAGAATTCTCTCTCAAAGAACTTTCAGAAATTGCCGGACAAAAAGGAATTATTACTCGCTCGAAAAAAGCAATCGCCGGATTTAAAATACGACAAAAAATGCCGGTAGGTGTTTCTGTGACCTTGAGAGGAGATCGTATGTATGGGTTTTTGGATCGTTTAATTCATTTAGCTTTACCGCGTGTACGAGATTTTCAAGGAATAAACCCAAAAAGTTTCGATAAACACGGAAATTATAGTTTAGGTCTCGAAGAACAATTGATGTTTCCAGAAATTGAATATGATAAGATCGATCAAATTCGAGGAATGGACATCTGTATTGTAACCACTGCTAAAAACCAAGAAGAAGGTCTCGCTCTTTTAAAAGAATTTGGTTTTCCTTTCAAG
              Gonium_pectorale  CAAAGACTTCTTCATTTATATACAAAAACTATCGTACCAAAATTAATTACTAATTTTAATTATCAAAATATTCATGAAGTACCAAAAATTGAAAAAATTGTTATTAATCGTGGTATTGGTGATGCCTCACAAAACCAAAAAATAGTTGATTCAAGCTTAAAAGAATTAGCTATGATTGCAGGTCAAAAAGGTGTAGTAACACGTTCAAAAAAAGCTATTGCTGGTTTTAAATTAAGACAAAAAATGCCTGTTGGTGTTACTGTTACATTACGTGGGGATCGTATGTATGGTTTTTTAGACCGTTTAATACATTTAGCATTACCACGTGTACGTGATTTCCAAGGTATTAGTTCTAAAAGTTTTGATAAAAAAGGAAACTATAGTTTAGGATTAGAAGAACAGTTAATGTTCCCTGAAATTGAATATGATAAAATTGATCAAGTTCGTGGTATGGACATTTCTATTGTTACAACAGCAAAAACACAAGAAGAAGGACTTTCTTTATTAAAAGAATTTGGATTACCATTTAAC
       Haematococcus_lacustris  CAAAGATTAAAAAAGGAATATGTCCAAAATATAGTGCCTAAATTAATGCAACAATTTAAATATAGTAATATACATCAAGTACCTAAAATTGAAAAAATTGTTATTAATCGAGGCATAGGTACAGCAGCACAAAACCAAAAAATGGTAGATTCTGCATTAAAAGAATTAGGCTTAATTTCTGGGCAAAAAGGTGTTATTACACGTTCAAAAAAAGCAATAGCTGGTTTTAAATTACGTGAAAAAATGCCAGTTGGTGTTACTGTTACCTTACGTGGTGATCGTATGTATGGCTTTTTAGATAGACTAATTCATTTAGCTTTCCCGAGGGTTCGTGATTTTCAAGGTATAAGTCCGAAAAGTTTTGACAAAAATGGAAATTATAGTTTAGGTTTAGAAGAACAATTAATGTTTCCTGAAATTGAATATGATAAAATCGATCAAGTTCGTGGTATGGATATTTCGATTGTAACAACAGCAGGG---CAAGTAGAAGGGCTAGCACTTTTAAAAGAATTAGGGTTACCTTTTAAA
            Hafniomonas_laevis  CAAAGATTAAAAAAGTATTATACAGAAACAATTGTTCCAAAATTAATTGAACAGTTTAAATATCAAAATGTACACCAAGTACCTGCAATTGAAAAAATGGTAATTAACCGTGGTATCGGCGATGCTTCTCAAAACCAAAAAATTGTAGAATCCTCTTTAAAAGAAATCGCATTAATTGCAGGTCAAAAAGGTGTAGTAACTCGCTCTAAAAAAGCAATTGCTGGCTTTAAATTACGTCAACAATCGGCTGTTGGCGTGGTTGTTACATTACGTGATGAACGTATGTATAGTTTTTTAGATCGTTTAATTCATTTAGCTTTACCACGTGTACGCGATTTCCAAGGTATTAGTCCAAAAAGTTTTGATAAACACGGCAATTATAGTTTAGGTTTAGAAGAACAATTAATGTTCCCAGAAATTGAATATGATAAAATTGAACAAGTTCGTGGTATGGATATTTCTATTGTAACAACAGCTAAAAAACAAGAAGAAGGTTTAGCCTTATTAAAAGCATTTGGCTTGCCTTTTAAA
          Hariotina_reticulata  CAAAGATTAAAAACGCTTTATACTGAAAAAATTCGTCCGAATTTTTATAAAGATTTTCAATATAAAAATATTCAAGAAGTTCCTTCTTTAAAAAAAATTGTTATTAATAGAGGAATTGGTGATGCTTCACAAAATCCAAAAATTTTAGAAACATTTTTAAAAGAATTGAGCATTATTGCTGGGCAAAAAGGAGTGATCACTCGTTCAAAAAAATCAATTGCAGGATTTAAAATTCGTGATAAAATGCCAGTTGGTGTTTCTGTGACTTTACGTGGCGAACGTATGTATGGGTTTTTAGACCGTTTAATTCATTTAGCGCTACCACGTGTAAGAGATTTCCAAGGTATTAGCCCAAAAAGTTTTGATAAAAATGGAAATTATAGTCTTGGACTAGAAGAACAATTAATGTTTCCAGAAATTGAATATGATAAAATCGATCAAATTCGAGGTATGGATATCTCCATTGTTACTACTGCAAAAAATCAAGAAGAAGGTTTAGCTCTTTTAAAACAATTTGGTTTACCTTTTCAA
                 Jenufa_minuta  CAAAGATTAAAAAAGAAATACCTTGATTCAATTGTTCCTAAATTCCAAGAACAATTTTTATATAAAAACATTCATCAAGTCCCTCGAATAAATAAAATAGTATTGAATAGAGGAATTGGA------TCTCAAAATACAAAAATGATAGAATCTTCTCTTAAAGAGCTATCATTGATAGCTGGTCAAAAAGGTGTTGTCACGCGCTCAAAAAAAGCTATTGCAGGGTTTAAAATTCGCAACAACATGCCTGTTGGTGTATGTGTAACGTTACGAGGAGATCGAATGTATGGGTTTTTAGATCGTCTAATCCATTTAGCATTTCCTCGTATTAGGGATTTTCAAGGAATCCAAATTAAAAGTTTTGATCAACGAGGAAATTACAGTTTAGGTTTGGAAGAACAGCTTATGTTTCCTGAAATTGAATATGATAAAATTGATCAAATCCAAGGAATGGATATATCCATTGTCACTACAGCTAAGAACCAAGAAGAAGGTCTAACTCTTTTAAAAGAATTTGGTTTACCTTTTAAA
              Jenufa_perforata  CAAAGATTAAAAAAACAATATATTGAAAAAATTGTTCCTACATTTCAACAAAAATTTCAATACAAAAATATTCATCAAGTTCCCCAAATTAAAAAAATAGTTCTCAATCGTGGAGTTGGAGATGCTTCTCAAAATACAAAAATATTGGAATCGTCTCTTAAAGAACTTTCTTTGATCGCTGGACAAAAAGGAATCATCACACGCTCTAAAAAAGCTATAGCGGGGTTCAAAATTCGTCAAGAAATGCCTGTTGGTGTTTGCGTAACTCTTAGAGGTGATCGCATGTATGGTTTTTTAGATCGTTTAGTTCATTTAGCTTTTCCTCGTGTAAGAGATTTTCAAGGAATTCAATCTAAAAGTTTTGATAAACATGGTAATTATAGTTTAGGTTTAGAAGAACAATTAATGTTTCCAGAGATTGAATATGATAAAATAGATCAAATTCAAGGAATGGATATTTCCATTGTAACAACGGCAAAAAATCAAGAAGAAGGTTTAACTCTTTTAAAAGAATTTGGCTTACCTTTTAAA
          Kirchneriella_aperta  CAACGTTTAAAAAAAAACTATTTAGAAACAATTGTTCCACAATTATCTAAACAATTTAATTATAAAAATATTCACGAAGTTCCTCAATTAAGAAAAATTGTTATCAATCGAGGAATTGGTGATGCTTCTCAAAATACTAAAGTTCTAGAATCTTTTATTAAAGAACTTGGAATTATTGCAGGTCAAAAAGGTGTAATCACTAAATCTAAAAAATCGATCGCCGGTTTTAAAATTCGAGAACAAATGCCTGTGGGGGTTACTGTAACACTTCGTGGAGATCGTATGTTTGGATTCTTAGATAGACTTATTCATTTAGCCTTACCTCGTGTAAGAGATTTTCAAGGAATTAGTCCAAAAAGTTTTGATAAACATGGTAATTATAGTTTAGGTTTAGAAGAACAATTAATGTTTCCAGAAATCGAATATGATAAAATTGATCAAATTCGTGGTATGGATATTAGTCTAGTTACCACAGCAAAAAATCAAGAAGAAAGCTTAGCATTGTTAAAAAAATTGGGTTTACCTTTTAAG
      Koshicola_spirodelophila  CAACGTTTTAAAAAACATTATTTAGAAAATATAGTACCTAAATTAATTAATAAATTTAGTTATAAAAATATTCATGAAGTTCCAAGAATTGAAAAAATAGTAATAAATAGAGGGATTGGTCAAGCTTCACAAAGCAATAAAGTATTAGAATCTTCTTTAAAAGAATTAAATGTTATCGCCGGACAAAAAGGAATTATTACTCGTTCAAAAAAGGCCATTGCAGGATTTAAAGTTAGAAAAACGATGCCTGTAGGCATTTCTGTTACATTGAGAGGCGAACGAATGTATGGTTTTTTAGATCGGTTAATTAATTTAGCTCTACCACGAATTCGAGATTTTCAGGGAATAAACTCAAAAAGTTTTGATAAATTTGGAAACTATAGTCTTGGTTTAGAAGAGCAACTAATGTTTCCAGAAATTGAATATGATAAAATTGATCAAGTTCGAGGAATGGATATTTCAATAGTCACTACTGCTAATAAACCAGAAGTTGCTTTAACCTTATTGAAAGAATTTGGTATGCCTTTTAAG
           Lobochlamys_culleus  CAAAGATTAAAAAAACATTATGCTAAAAATATTGTTCCGAAATTAATGGAACAATTTAAATATAAAAATATTCACGAAGTTCCAAATATTGAAAAAATTGTTATTAATAGAGGGATTGGGGATGCTTCTCAAAATCAAAAAATTGTAGATTCTTCTTTAAAAGAATTAGCTATGATTGCTGGACAAAAAGGAGTTGTTACACGTTCAAAAAAAGCTATTGCTGGTTTTAAATTAAGACAAAAAATGCCTGTAGGTGTTACTGTTACTTTAAGAGGGGATCGTATGTATGGTTTTTTAGATCGTCTAATTCATTTAGCTCTTCCTCGTGTTCGTGACTTTCAAGGATTAGACCCTAAAAGTTTTGATAAAAATGGCAACTATAGTTTAGGTTTAGAAGAACAGTTAATCTTTCCAGAAATCGAATATGATAAAATTGACCAAATTCGTGGTATGGATATTGCTATTGTAACAACAGCAAAAAAACAAGAAGAAGGATTAACTTTACTAAAAGAATTTGGTTTGCCTTTTAAA
            Lobochlamys_segnis  CAAAGATTAAAAAAACATTATGTAAAAAATGTTGTTCCTAAATTAATAGAACAATTTAAATATAATAATATTCACGAAGTTCCTAATATTGAAAAAATTGTAATTAATCGAGGTATTGGTGATGCGTCACAAAATCAAAAAGTTGTTGATTTTTCTTTAAAAGAATTAGCTATGATAGCAGGGCAAAAAGGGGTTGTAACACGTTCAAAAAAAGCAATTGCTGGTTTTAAATTAAGACAAAAAATGGCTGTGGGGGTTACTGTTACTTTAAGAGGTGATCGTATGTATGGTTTTTTAGATCGTTTAATTCATTTAGCTCTTCCTCGTGTACGTGATTTCCAAGGATTAGATCCTAAAAGTTTTGATAAAAATGGAAATTATAGTTTAGGATTAGAAGAACAATTAATTTTTCCTGAAATAGAATATGATAAAATTGATCAAATCCGTGGAATGGATATCTCAATTGTGACAACTGCAAAAAAGCAAGAAGAAGGATTAATTTTATTAAAAGAATTTGGTTTACCTTTTAAA
           Microglena_monadina  CAAAGATTAAAAAAACAATATGTTGAAACTATTATTCCAAAATTAATAAATGAATTTAAATATAAAAATATTCATCAAGTTCCTAAAATTAAAAAAATTGTTATTAATAGAGGGATAGGAATTGCCTCACAAAACCAAAAAATGGTTGAATCTGCACTAAAGGAACTTGGAATAATTTCAGGTCAAAAAGGAATTATTACTCGTTCAAAAAAAGCTATTGCAGGTTTTAAAATCCGTGAAAAAATGCCAGTAGGAGTTGTCGTAACTTTAAGAGGTGAACGTATGTATAGTTTTTTAGATCGATTACTAAATTTGGCTCTTCCTCGTGTTAGAGACTTTCAAGGAATAAGTCCAACAAGTTTTGATAAAAATGGAAATTATAGTTTAGGTTTAGAAGAGCAATTAATGTTCCCAGAAATTGAATATGATAAAATTGATCGAGTTCGTGGTATGGACATTTCTATTGTAACAACATCAAAGAGTCAACCTGAATCTTTATTTCTTCTTAAAAAATTTGGTTTACCTTTTAAA
                 Microspora_sp  CAACGATTAAAACAACATTATTTGACAACAGTAGTTCCTAAATTAGAACAACAATTTAAATATAAAAATATTCACCAAGTGCCACGTATTTTAAAACTTGTTATAAATAGAGGAGTCGGAGATGCTTCACAAAATACAAAAATTTTAGAATCTTCTCTAAAAGAACTTGCCATGATTGCAGGACAAAAAGGCATAATTACTCGTTCAAAAAAATCAATTGCTGGTTTTAAAATACGAGAAGAAATGCCTATAGGTGTATCGGTTACACTTCGAGGTGATCGTATGTTTGGTTTTTTAGACCGTCTTATACATCTAGCATTACCGCGTGTTCGAGATTTTCAAGGAATAAATCCAAAAAGTTTTGACAAAAATGGAAATTATAGTTTAGGTCTCGAAGAACAGCTAATGTTTCCGGAAATTGAATACGACAAAATTGATCAAATTCGAGGAATGGACATTTCTATTGTAACAACTGCCAAAAATCAAGAAGAAGCTATCATTCTTCTAAAAGAACTTGGTTTACCATTTAAA
       Mychonastes_homosphaera  CAACGTTTAAAAACACAATATTTAAATACCATTGTTCCAAACTTGGTAACAAAATTCCAATATAAAAATAAACACCAAGTCCCTAAAATTGAAAAAATTGTGATCAACCGTGGTATTGGTGATGCGTCACAAAACAACAAAGTCCTAGAATCTTTTTTAAATGAATTAGGTTTAATTGCTGGTCAAAAAGGGATTGTAACACGTTCAAAAAAATCAATCGCTGGATTTAAGATTCGTGAAGAAATGCCAGTAGGTATTTGTGTAACATTACGTAGTGACCGTATGTATGGTTTTCTAGACCGTCTAATTCATTTAGCGTTACCACGTGTACGTGACTTCCAAGGAATCAGTCCAAAAAGTTTTGATAAAAACGGTAACTATAGTTTAGGTTTAGAAGAACAATTAATGTTCCCAGAAATTGATTATGACAAAATTGATCAATTACGAGGGATGGATGTTTCAATTGTAACAACAGCCAAAAACCAAGAAGAAGGCTTAGCTTTATTAACAGAATTTGGATTACCATTTAAA
           Mychonastes_jurisii  CAACGTTTAAAAACACATTATTTAAATGCCATTGTTCCAAACTTGGCAACAAAATTCCAATATAAAAATAAACACCAAGTACCTAAAATTGAAAAAATTGTGATCAACCGTGGTATTGGTGATGCGTCTCAAAATAACAAAGTGTTAGAATCTTTTTTAAACGAATTAGGTTTAATTGCTGGACAAAAAGGGATCGTAACACGTTCAAAAAAATCTATTGCTGGTTTTAAAATCCGTGAAGAAATGCCAGTGGGCATTTGTGTAACGTTACGTGGTGACCGTATGTATGGCTTTCTAGACCGTTTAATTCATTTAGCACTACCCCGTGTACGTGATTTCCAAGGGATTAGTCCAAAAAGCTTTGATAAAAACGGTAACTACAGTTTAGGTTTAGAAGAACAATTAATGTTCCCAGAAATTGATTACGATAAAATTGATCAATTACGAGGGATGGATGTATCTATTGTAACAACAGCCAAAAACCAAGAAGAAGGTTTAGCTTTATTAACGGAATTTGGATTACCATTCAAA
           Neochloris_aquatica  CAACGATTAAAAAAATACTATGTAGAAAAAATTATTCCTAAATTATATGACCAATTTGGTTATAAAAACATTCACGAAGTTCCTGAAATTAAAAAAATTGTTTTAAATAGAGGAATTGGTGATGCTTCTCAAAATAACAAAATTTTAGAATCTTTTTTAAAAGAATTAGGTGTTATTGCAGGTCAAAAAGGTGTTGTTACACGCTCAAAAAAATCAATTGCTGGTTTTAAAATTCGTGATAAAATGCCTGTGGGAGTTACAGTAACATTAAGAGGAGAACGTATGTATGGTTTTTTAGATAGACTGATTCACTTAGCTTTGCCAAGAGTGCGTGATTTTCAAGGAATTGATTCGAAAAGTTTTGATAAGCATGGAAATTATAGTTTAGGTTTAGAAGAACAATTAATGTTTCCAGAAATTGAATATGATAAAATTGATCAAATTCGTGGGATGGATATTTGTATTGTGACTAGCGCTAAAAACCAAGAAGAAGGACTTTCCTTATTAAAAGAATTTGGATTACCTTTTAAA
      Oedocladium_carolinianum  CAACGTTTGAAACAATTATACATTGAAAAAATTGTCCCAAAATTAATGGAACAATTTCAATATAAAAATATTCATCAAGTTCCTCGTATAAAAAAAATTGTAATAAATCGTGGAATTGGAGAAGCATCTCAAAGTAATAAAATACTTGAATCTTCTTTTAAAGAACTTAATTTAATAGCTGGACAAAAAGGAGTTATCACTCGTTCAAAAAAAGCTATAGCAACCTTTAAACTACGCAAAAATGTTCCAGTCGGTGTCACTGTGACTCTCCGTGGGGAACGTATGTATGGTTTTTTAGATAGAATGATAAATTTAGCTCTTCCACGAATTAGAGATTTTCAAGGAATTAATCCTAAAAGTTTTGATAAATTTGGAAGTTATAGTCTTGGTTTAGAAGAACAATTAATGTTTCCTGAAATTGAGTATGATAAAATAGATCAAATTTTTGGAATGGATATCTCGATTGTGACAACTTCTACTAAAATTGAAGAAGGTTTAATTTTGTTAAAAGAATTTGGATTACCATTTAAA
      Oedogonium_angustistomum  CAACGTTTAAAACAATTATACATTGAAACAATTGTTCCAAAATTAATGGAACAATTTAAATATAAAAATATTCATCAAGTTCCTCGTATAAAAAAAATTGTAATAAATCGAGGGATTGGAGAAGCATCTCAAAGTAATAAAATACTTGAAGCTTCGTTTAAAGAACTTAATTTAATTGCTGGACAAAAAGGTGTAATAACTCGTTCAAAAAAAGCTATAGCAACTTTTAAACTACGCAAAAATGTTCCAGTAGGTGTAACAGTGACTCTTCGTGGTGAACGTATGTACGGTTTTTTAGATAGAATGATAAACTTAGCTCTTCCACGAATTAGAGATTTTCAGGGGATTAATCCTAAAAGTTTTGATAAATTTGGAAGTTATAGTCTTGGTTTAGAAGAACAATTAATGTTCCCTGAAATTGAATATGATAAAATAGACCAAATTTGTGGAATGGATATATCTATTGTAACAACATCTACAAAAATTGAAGAAGGATTAATTTTATTAAAAGAATTCGGATTACCATTTAAA
          Oedogonium_cardiacum  CAGCGTTTAAAACAATTATATATGGAAACAATTGTTCCAAAATTAATGGAAAAATTTAAATATAAAAATATTCACCAAGTTCCTCGTATAAAAAAAATTGTAATAAATCGAGGCATTGGAGAAGCATCGCAAAGCAATAAAATACTTGAATCTTCTTTTAAAGAACTTAATTTAATTGCTGGGCAAAAAGGTGTAATAACTCGTTCAAAAAAAGCAATAGCAACTTTTAAATTACGTAAAAATGTTCCAGTTGGTGTGACCGTTACTCTTCGCGGTGAACGTATGTACGGTTTTCTAGATAGAATGATAAATTTAGCTCTTCCGCGAATTAGAGATTTTCAAGGAATTAATCCTAAAAGTTTTGATAAATTTGGAAGTTATAGTCTTGGTTTAGAAGAACAATTAATGTTTCCGGAAATGGAATATGATAAAATAGATCAAATTTGTGGAATGGATATCTCCATTGTCACAACTTCAACAAAAATTGAAGAAGGATTAATTTTGCTAAAAGAATTTGGATTACCATTCAAG
        Oogamochlamys_gigantea  CAAAGATTAAAAAAACATTATGTGAAAACAATTATTCCTAATTTAATAAAAATTTTTAAATATAAAAATATACACGAGGTTCCTAATATTGAAAAAATCGTTATAAACAGGGGTATTGGTGATGCTTCTCAAAATCAAAAAATTATTGATTCTTCATTAAAAGAACTTGCTCTTATAGCAGGACAAAAAGGTGTAGTAACACGTTCAAGAAAAGCTATTGCTAGTTTTAAATTAAGACAAAAAATGCCTGTAGGTGTTACCGTAACTTTAAGAGGCGATAAGATGTATGGTTTTTTAGATCGTTTAATTCATTTAGCACTTCCAAGAGTTCGTGATTTCCAGGGAATAAACTCAAAAAGTTTTGATAAAAATGGAAATTATAGTTTAGGTTTAGAAGAACAATTAATGTTTCCTGAAATCGAATATGACAAAATTGATCAAATTCGAGGTATGGATATTTCAATTGTCACAACAGCTAAAAATCAAGAAGAAGGTTTGGCTTTATTAAAAGAATTTGGACTCCCTTTTAAA
        Ourococcus_multisporus  CAACGTTTAAAAAAACAATATTTAGAAACTATTGTTCCACAATTATTTAAACAGTTTAATTATAAAAATATTCATGAAGTTCCACAATTACAAAAAATTGTTATTAACCGAGGAATTGGGGATGCTTCTCAAAACACTAAAGTTTTAGACTCATTTATCAAAGAACTAGGGAGTATCGCAGGACAAAAAGGTGTAATCACGAAATCAAAAAAATCTATTGCAGGTTTTAAAATTCGAGAGCAAATGCCTGTAGGTGTTACTGTAACCCTTCGTGGAGATCGTATGTTTGGGTTTTTGGACAGATTAATTCATTTAGCATTGCCACGAGTACGTGATTTCCAAGGAATCAGTTCAAAAAGTTTTGATAAACATGGAAATTATAGTTTAGGATTAGAAGAACAATTAATGTTTCCAGAAATTGAATATGATAAAATCGATCAAATTCGTGGTATGGACATTACTCTAGTAACAACAGCAAAAAACCAAGAAGAAAGTTTAGCTTTATTAAAACTGTTTGGTTTACCGTTTAAA
         Palmellopsis_texensis  CAAAGATTAAAAACACATTATGTAACAACAATTGTTCCTAAATTAATGGAACTTTTCAAATATAAAAATATCCATGAAGTTCCTAATATTGAAAAAATTGTTATTAACCGAGGAATTGGTGATGCTTCTCAAAATCAAAAAATAGTTGATTCCTCTCTTAAAGAGCTTGCTCTTATTGCAGGGCAGAAAGGTATAGTTACCCGTTCAAAAAAAGCAATTGCTGGGTTCAAATTAAGACAAAAAATGCCAGTTGGTGTTACAGTAACATTACGCGGTGCTCGTATGTATGGCTTTTTAGACCGTTTGATCCATTTAGCTCTTCCGCGTGTTCGCGATTTTCAAGGAATCAATCCTAAAAGTTTTGATAAAAATGGAAATTATAGTCTAGGTTTAGAAGAACAATTAATGTTTCCTGAAATTGAATATGATAAAATTGATCAAATTCGTGGTATGGATCTTTCAATTGTTACCAAAGCTAAAACTCAAGAAGAAGGTTTAGCATTATTAAAAGAATTTGGTTTACCTTTTAAA
       Parallela_transversalis  CAACGACTAAAACAAGATTACCTGGCTGTAGTTATTCCTAAATTAAAAGAACAATTTAAATATAAAAATATTCAAGAAGTTCCAAAAATTTTAAAGGTTGTTATTAATAGAGGAGTAGGAGAAGCTTCTCAAAATTCAAAAATTTTAGAATCATCTCTAAAAGAAATTGCTATGATAACAGGGCAAAAAGGCGTGGTAACTCGCTCAAAAAAATCGATCGCTGGATTTAAAATTCGCCAAGAAATGCCAGTTGGAGTAGTCGTTACACTTCGAGGAGATCGCATTTATGGCTTTCTCGATCGTTTAATTCATTTAGCTCTTCCGCGTGTTCGAGACTTTCAAGGAATTAATCCGAAAAGCTTCGACAAAGATGGTAATTATAGCTTAGGATTAGAAGAACAATTGATGTTCCCAGAAATTGAATATGACAAAATTGATCAGATTCGAGGAATGGACATTTCAATAGTAACGACAGCAAAAAACCAAGAAGAAGGTATTGCTCTTTTAAAAGCATTTGGATTACCCTTTAAA
             Pediastrum_duplex  CAACGTTTAAAGCAATATTATATGGAGAAAATTGTGCCTACATTATATAACCAATTTGGATATAAGAATATCCACCAAGTGCCTCGTATTGAAAAAATTGTTTTAAATCGAGGAATTGGAGATGCTTCTCAAAATAACAAGATTCTAGAATCTTTTTTAAAAGAATTAGGTCTTATTTCTGGTCAAAAAGGAGTTGTAACTCGTTCAAAAAAATCAATTGCTGGATTTAAAATTAGAGATAAAATGCCTGTTGGTGTTTCTGTTACTCTTAGAGGAGAACGTATGTATGGTTTTTTAGATCGATTAATTCATTTAGCTCTTCCTCGCGTGCGTGATTTTCAAGGAATTGATCCAAAAAGTTTTGACAAAAATGGAAACTATAGTTTAGGACTTGAAGAACAATTAATGTTTCCAGAAATTGAATATGATAAAATTGATCAAATTCGAGGAATGGACATTTGCATTGTTACAACAGCAAAAAATCAAGAAGAAGGTCTTTCTTTATTAAAAGAATTTGGTTTTCCTTTTAAA
         Phacotus_lenticularis  CAACGATTAAAAAATCAATATGTTCAAACAATTGTTCCAAAATTAATGGAACAATTTAAATATAAAAATATTCATGAAGTTCCTAAAATTGAAAAAATTGTAATCAACAGAGGTCTTGGTAGTGCATCTCAAAACCAAAAAATGGTTGAATCTGCTTTAAAAGAACTAGGAATGATTGCTGGTCAAAAAGGTATTATTACACGATCAAAAAAAGCCATTGCTGGTTTTAAAATTCGTGAGAAAATGCCTGTAGGAGTTTTTGTTACATTACGTGGGGAACGTATGTATGGTTTCTTAGATCGCTTAATTAATTTAGCCTTACCGCGTGTACGTGATTTCCAAGGGATTAGTCCAAAAAGTTTTGATAAAAATGGAAATTATAGTTTAGGTTTAGAAGAACAACTAATGTTCCCTGAAATCGAATATGATAAAATTGATCAAATTCGAGGAATGGATATTTCAATTGTTACAACGGCTCAAAAACAAGAAGAAGGTTTAGCTCTTCTTAAAGAATTTGGATTACCTTTTAAA
            Pleodorina_starrii  CAAAGACTAAAAAATTTATACATAACAACTATTGTGCCAAAATTAATTACGACTTTTAACTATAAAAATATTCATGAAGTCCCAAAAATCGAAAAAATTGTAATTAACCGTGGTATTGGTGATGCATCACAAAACCAAAAAATTGTAGAATCAAGCTTAAAAGAATTAGCTATGATAGCTGGTCAAAAAGGCGTGGTAACACGTTCAAAAAAAGCAATAGCTAGTTTTAAATTAAGACAAAAAATGCCTGTAGGTGTTACTGTTACTTTACGTGGTGATCGTATGTACGGTTTTTTAGATCGTCTTATCCATTTAGCATTACCACGTGTACGTGATTTCCAAGGAATTAGTTCTAAAAGTTTTGATAAAAAAGGAAATTATAGTTTAGGTTTAGAAGAACAATTAATGTTTCCGGAAATTGAATATGATAAAATAGATCAAGTTCGTGGTATGGATATTTCTATTGTTACAACAGCAAAAACGCAAGAAGAAGGCCTTTCTTTATTAAAAGAATTTGGATTACCTTTTAAA
        Protosiphon_botryoides  CAAAGATTAAAAAAACTATATGTTGAAACAATTGTTCCTAAATTAATGGAAAATTTTAAATATGAAAATATTCACCAAGTCCCAAAAATTGAAAAAATTGTTATTAATAGAGGTATTGGTAGTGCATCACAAAACCAAAAGATGGTGGATTCTGCTTTAAAAGAATTAGGTATGATTGCTGGTCAAAAAGGTGTTATTACACGTTCTAAAAAAGCTATTGCGGGTTTTAAATTAAGAGAAAAAATGCCTGTAGGTGTTACTGTTACATTACGAGGTGATCGTATGTATGGTTTTTTAGATAGATTAATTCATTTAGCATTACCACGTGTACGTGATTTCCAAGGTATTAATCCAAAAAGTTTTGATAAAAACGGAAATTATAGTTTAGGTTTAGAAGAGCAATTAATGTTCCCAGAGATTGAATACGATAAAATTGACCAAGTTCGTGGTATGGATATTTCAATTGTAACTACAGCTGGTAAACAAGAGGAAGGTTTAGCTCTTTTAAAAGAATTTGGCTTACCTTTTAAA
Pseudomuriella_schumacherensis  CAACGATTAAAAAAACATTATAACGAAACTATTGTTCCAAAACTTTATAAACAATTTCAATATAAAAACATTCATCAAGTTCCACAAGTCAACAAAATTGTAATTAATCGAGGTATCGGGGATGCTTCACAAAATAACAAGATTTTAGAATCTTTTTTAAAAGAACTAGGTTTAATTGCTGGACAAAAAGGAGTTGTGACTCGTTCAAAAAAATCAATTGCTGGTTTTAAACTAAGACAAGAAATGCCAGTAGGTGTTTCAGTTACTTTAAGAGGGGATCGCATGTATGGTTTTTTAGATCGATTAATTCATTTAGCTTTACCGCGTGTACGTGATTTTCAAGGTATTAATCCTAAAAGTTTTGATAAAAGTGGAAATTACAGTTTAGGTTTAGAAGAACAGTTAATGTTTCCCGAAATTGAATATGATAAAATCGATCAAATTCGTGGTATGGATATTTGTATTGTTACGACAGCTAACAATCAAGAAGAAAGTTTAGCTTTATTAAAAGAATTTGGTTTGCCATTTGCT
            Rotundella_rotunda  CAAAGATTAAAAACGCATTATTTTGATAATATTATTCCAAAACTTTTTAAAGAATATAATTATCAAAATATTCATCAAGTTCCTAAAATTCAAAAAATTGTAATTAACCGAGGAATTGGTGATGCTTCTCAAAATAATAAAGTTCTCGAAAATTTCTTAAAGGAATTAGGTATGATTGCTGGACAAAAAGGTGTAATCACACGCTCTAAAAAATCCATTGCTGGTTTTAAAATCAGAGATAAAATGCCAGTTGGTGTATGTGTAACTTTAAGAGGTGAGCGTATGTATGGTTTTTTAGATAGATTAATCCATTTAGCTTTGCCACGAGTACGTGATTTCCAAGGAATTAGTCCTAAAAGTTTTGACAAAGATGGAAACTATAGTTTAGGATTAGAAGAACAATTAATGTTCCCAGAAATTGAGTATGATAAAATTGACCAAATTCGTGGTATGGATATTTGTATTGTAACTACTGCACATAATCAAGAAGAAGGGCTTTCATTATTAAAAGCTTTTGGTTTACCTTTTAAA
          Scenedesmus_obliquus  CAAAGATTAAAAAAACTTTATACAGAAAAAATTGTTCCAAAATTTTATAAAGACTTTCAATATAAAAATATTCATGAAGTTCCATCTTTAAAAAAAATTGTAATTAATCGAGGAATTGGTGATGCTTCTCAAAATGCAAAAATTTTAGAAACTTTTTTAAAAGAATTAAGTATTATTGCAGGTCAAAAAGGTGTAATTACTCGTTCAAAAAAATCAATTGCTGGGTTTAAAATTCGTGATAAAATGCCAGTGGGTGTTTCTGTAACATTGCGAGGTGATCGTATGTATGGATTTTTAGATCGTTTAATTCATTTAGCTTTACCTCGTGTACGTGATTTCCAAGGTATTAATCCAAAAAGTTTTGATAAAAATGGAAACTACAGTCTTGGATTAGAAGAACAATTAATGTTCCCAGAAATTGAATATGATAAAATTGATCAAATTCGAGGAATGGATATTTCTATTGTTACAACTGCAAAAAATCAAGAAGAAGGTTTAGCTCTTTTAAAAGAATTTGGTTTACCATTTCAA
        Schizomeris_leibleinii  CAAAGATTAAGTAAATTATATATTGAAAATATTATTCCGAAATTAAAAAATCAATTTGCCTATAAAAATATACATGAAGTACCTCGTATTGAAAAAATTGTGATAAATCGTGGTGTTGGAGAAGCGGCACAAAGTAATAAAGTATTAGAATCTTCATTAAAAGAATTAAATTTAATTTCTGGTCAAAAAGGAATTATAACACGTTCGAAAAAAGCGATTGCAGGTTTTAAAATTCGAGAAAAAGTGCCTGTAGGTGTTTCTGTTACTTTACGTGGGGAACGCATGTATAGCTTTTTAGATAGATTAATTAATTTAGCATTGCCTCGTATACGTGATTTCCAAGGTATTAGTACCAAGAGTTTTGATAAATATGGAAATTATAGTTTAGGGTTAGAAGAACAATTAATGTTTCCTGAAATTGAATATGATAAAATTGATCAATTACGAGGTATGGATATTGCCATTGTTACAACTTCAAAAAATGCTGAAGAAAGCTTAGCTTTATTAAAAGAATTTGGATTCCCGTTTAAA
        Spermatozopsis_similis  CAACGTTTAAAAAAATATTACGCCGAAACAATTTTACCTAAATTCTTAAAAGAATGGAATTACAAAAATTTGCATGAAGTTCCTAAAGTTGAAAAAATTGTCATTAACCGTGGTATCGGCGATGCTTCACAAAACGCAAAAATTGTGGATGCTTCATTAAAAGAATTAGCAATGATCGCAGGGCAAAAAGGAATTGTAACAAAATCAAAAAAAGCTATTGCTGGTTTTAAATTACGCGAAGCTATGCCAGTTGGCGTTACAGTAACCTTACGTGGTGAACGTATGTATGGTTTTTTAGATCGTTTAATTCACTTAGCTTTACCTCGTGTGCGTGATTTCCAAGGAATTAGTCCAAAAAGTTTTGATAAATGTGGAAATTATAGTTTAGGTTTAGAAGAACAATTAATGTTCCCAGAAATTGAATATGATAAAATTGATCAAGTTCGAGGTATGGATATTTGTATTGTAACAACTGCTAAAAACCAAGAAGAAGGTTTACGTTTATTAAAAGAATTTGGACTACCATTTAAA
     Stephanosphaera_pluvialis  CAAAGATTAAAAAAAATGTATGTAGACACTATTGTTCCAAAATTAATGCAACATTTTAAGTTTGAAAACGTTCATCAAGTACCAAAAATCGAAAAAATCGTTATTAATAGAGGTATTGGTAGTGCCTCTCAAAACCAAAAAATGGTAGATGCTGCATTAAAAGAATTGGGTATTATTGCCGGCCAAAAGGGCGTTATTACGCGTTCAAAAAAATCTATTGCCGGTTTTAAATTACGTGAAAAAATGCCTGTTGGTGTTACGGTTACTTTACGTGGTGATCGTATGTATGGCTTTTTAGACCGCTTAATACATTTAGCTTTACCACGTGTTAGGGACTTTCAGGGTATCAATCCAAAAAGTTTTGACAAAAACGGAAATTACAGTTTAGGGTTGGAAGAACAATTAATGTTCCCTGAAATTGAATACGATAAAATCGACCAAGTTCGTGGTATGGATATTTCAATTGTTACAACAGCAAACAAACAAGAAGAAGGTTTAGCTCTTTTAAAAGAATTCGGATTACCCTTTAAA
      Stigeoclonium_helveticum  CAAAGGCTTTCAAAACTTTATTTTGAACAAATCAGCCCCAAATTAATCGAAAAGTTTTCTTATAAGAATATGCATCAGGTTCCTCGGGTTGAAAAAATTGTTATTAATCGTGGTGTTGGAGAGGCTGCCCAAAGCAATAAAGTTTTAGAATCTTCTTTAAAAGAATTAAATCTGATTTCGGGGCAAAAAGGAATTATTACACGTTCTAAAAAAGCTATTGCTGGCTTTAAAATTCGTGAAAAAGTTCCTGTAGGTGTATTTGTAACTTTACGTGGAGATCGTATGTATAGTTTTTTAGACCGTTTAATTAATTTAGCATTACCTCGTATTCGAGATTTTCAGGGAATTAGTGCCCAAAGTTTTGACAAATATGGGAATTATAGTCTAGGTTTAGAAGAACAATTAATGTTTCCGGAAATCGAATATGATAAAATTGATCAGTTACGTGGAATGGACATTTCAATTGTTACTAATGCTAGAAATTCTGAAGAAGGTTTAGCGTTATTAAAAGAGTTTGGATTACCTTTTAAA
    Treubaria_triappendiculata  CAAAGATTAAAAAAGCATTACGTAGAAAGAATAGTACCGAAATTAACTGAATATTTTCATTATAAAAATATTCATGAAGTTCCAAAACTAGAAAAAATAGTAATAAATCGTGGTATTGGTGATGCTTCTCAAAATTCAAAAATTTTAGAAACTTCTTTAAAAGAACTTGCTTTTATAGCAGGTCAGAAAGGAGTTATAACACGTTCAAAAAAATCAATTGCAGGTTTTAAAATTCGTCAAGAAATGCCAGTAGGAGTATCAGTTACATTACGTGGAGAACGTATGTATGGTTTTTTAGATCGATTAATTCATTTAGCTCTTCCTCGTGTTCGAGATTTTCAAGGAATTAATCCAAAAAGTTTTGATAAAAATGGAAATTATAGTTTAGGGTTAGAAGAACAATTAATGTTTCCTGAAATTGAATATGATAAAATTGATCAAATTCGAGGAATGGATATTTGTATTGTAACAACAGCAAAGAATGCAGAAGAAGGATTATCTTTATTAAAAGAATTTGGATTACCTTTTAAA
            Trochiscia_hystrix  CAAAGATTAAAAAAACATTATGTAGAAAGAATAGTACCAAAATTAAGTGAGTTTTTTAATTATAAAAATATTCATGAAGTTCCAAAAATAGAAAAAATAGTAATTAATCGTGGAATTGGTGATGCTTCTCAAAATTCGAAAATTTTAGAAACTTCGTTAAAAGAACTTGCTTTAATTGCAGGTCAAAAAGGAGTTATTACACGTTCAAAAAAATCAATAGCAGGTTTTAAAATTCGTCAAAAAATGCCAGTAGGAGTATCAGTTACATTACGTGGGGAACGTATGTATGGTTTTTTAGATCGATTAATTCATTTAGCTCTCCCTCGTGTTCGAGATTTTCAAGGAATAAATCCAAAAAGTTTTGATAAAAATGGAAATTATAGTTTAGGTTTAGAAGAACAATTGATGTTTCCTGAAATTGAATATGATAAAATTGATCAAATTCGAGGAATGGATATTTGTATCGTAACAACAGCAAATAATGCAGAAGAAGGTTTATCTTTATTAAAAGAATTTGGATTACCTTTTAAA
                    Uronema_sp  CAAAGGCTTTCAAAACTTTATTTTGAACAAATTAGTCCAAAATTAATGAAAAAATTTTCTTATAAAAATATTCATGAAGTACCTCGTATTCAAAAAATTGTTATTAATAGAGGTGTTGGAGAAGCAGCACAAAGTAATAAAGTTTTAGAATCTTCTTTAAAAGAATTAAATTTAATTTCTGGTCAAAAAGGTATTATTACTCGTTCAAAAAAAGCTATTGCTGGGTTTAAAATTCGTCAAAAAGTTCCTGTAGGTGTATTTGTTACTTTACGTGGTGATCGTATGTATAGTTTTTTAGATCGTCTAATTAATTTAGCATTACCTCGTATTCGTGACTTTCAAGGTATTAGTACAAAAAGTTTTGACAAATATGGTAACTATAGTTTAGGTTTAGAAGAACAATTAATGTTCCCAGAAATTGAATATGATAAGATTGATCAATTGCGAGGAATGGATATTTCAATTGTAACAACTGCTAAAAATTCTGAAGAAGGATTAGCACTATTACAAGAATTTGGATTACCGTTTAAA
                Volvox_carteri  CAAAGACTAAAAAATTTATACACAACAACTATTGTACCAAAATTAATTGCAACTTTTAACTATAAAAATATTCATGAAGTACCAAAAATTGAAAAAATAGTAATTAACCGTGGTATTGGTGATGCATCACAAAATCAAAAAATCGTAGAATCAAGCTTAAAAGAATTAGCTATGATTGCTGGTCAAAAAGGCGTAGTAACGCGTTCAAAAAAAGCAATTGCTAGTTTTAAATTAAGACAAAAAATGCCTGTCGGTGTTACTGTTACTTTACGTGGCGATCGTATGTACAGTTTTTTAGATCGTCTAATACATTTAGCATTGCCACGTGTACGTGATTTCCAAGGAATTAGTTCTAAAAGTTTTGATAAAAAAGGAAACTATAGTTTAGGCTTAGAAGAACAATTAATGTTCCCTGAAATTGAATATGATAAAATTGATCAAGTTCGTGGTATGGATATTTCTATTGTTACAACAGCAAAAACGCAAGAAGAAGGTCTTTCTTTATTAAAAGAATTTGGATTACCTTTTAAA
            Carteria_crucifera  CAACGATTAAAAAAATATTATATTGAAACTATTGTTCCTAAATTAAAAGAAAAATTTAAATATAAAAATATGCATCAAGTTCCTTCTATTGAAAAAATAGTTATAAATAGAGGATTAGGTGATGCTTCTCAAAATCAAAAAATTGTCGATTCTTCTTTAAAAGAACTTGCAATGATCTCTGGACAAAAAGGAGTGATAACTCGTTCTCGAAAATCGATTGCAGGTTTTAAAATCCGAGAAAAAATGCCAGTTGGAATAGCAGTTACTTTAAGAGGAGAAAGAATGTATGGTTTTTTAGATCGCTTAATCAATTTAGCACTTCCTCGTGTTCGAGATTTTCAAGGAATTAATCCAAAAAGTTTTGATAAACATGGTAATTATAGTTTAGGTTTAGAAGAACAATTAATGTTTCCAGAAATTGAATATGACAAAATTGAAAAAATACGAGGAATGGATATTTCAATAGTAACAACAGCACAAAAACAAGAAGAAGGCTTAGCTCTTTTAAAAGAATTTGGACTACCTTTTAAA

    ;
end;


begin mrbayes;
    charset firstsecond = 1-.\3 2-.\3;
    charset third = 3-.\3;
    partition mine = 2: firstsecond, third;
    set partition=mine autoclose=yes;
    lset applyto=(all) nst=6 ngammacat=4 rates=invgamma;
    prset applyto=(all) statefreqpr=dirichlet(1) ratepr=variable pinvarpr=uniform(0,1) brlenspr=Unconstrained:GammaDir(1.0,0.1,1.0,1.0) shapepr=exponential(1.0);
    unlink shape=(all) statefreq=(all) revmat=(all);
    mcmc ngen=6250000 samplefreq=500 printfreq=1000 starttree=random nruns=2 nchains=2 savebrlens=yes filename=rpl5;
    sump relburnin=yes burninfrac=0.2;
    sumt relburnin=yes burninfrac=0.2;
end;
