# Supplementary material for: Order, please! Uncertainty in the ordinal-level classification of Chlorophyceae
Source: PeerJ. 2019 May 15;7:e6899. doi: 10.7717/peerj.6899 (PMC6525593; doi:10.7717/peerj.6899)
Supplement: Supplemental Information 1 — This compressed folder contains untrimmed, masked alignments for individual chloroplast genes (subfolder nexus), as well as trimmed alignments with appropriate analysis blocks and the consensus trees resulting from these single-gene and concatenated analyses (MrBayes subfolders). Supplementary methods with associated references are included in the SupplementaryMethods.txt file. SVDquartets, BaliPhy, PhyloBayes and RAxML analysis files are in separate subfolders, with their respective resulting tree files. Files associated with MrBayes analysis of the 1st and 2nd positions and the analysis of the 3rd positions are placed in the subfolders 1st_and_2nd_positions_only and 3rd_positions_only, respectively. The 18Splastid_combined subfolder contains the MrBayes analysis materials (alignment and consensus tree) for the analysis including nucleotide plastid data as well as 18S nucleotide data. Documentation, trees and scripts used to create Fig. 3 are included in the “Figure3” subfolder, and documentation for and full results of Treespace analyses are in the “Treespace” subfolder. The results of the AU topology tests are included in a Word document. [file peerj-07-6899-s008.zip › supplementary_alignments_trees/mrbayes_nt_alignments_trees/rps14-stripped.nex]

#nexus

begin data;
    dimensions ntax=68 nchar=294;
    format datatype=dna gap=-;
    matrix
                 Ankyra_judayi  ATGGCAAAAAAAAGTATGATTCAACGAGAATTAAAACGTCAGCGTTTAGTTATGAAATATGCTGAAAAACGTGCGGATTTAAAAAAACAAATTAAAGAATTTTTAAAAGAAAAATTAGCGTTACATAGAAAATTACAACAATTACCAAAAAATAGTTCAGCAGTACGATTACATAATCGCTGTTTAATTACTGGTCGTCCAAAAGGCTATTTTAGAGACTTTGGTTTATCACGTCATGTTTTACGTGAAATGGCTCATGAAGGTTTATTACCAGGTGTTACTAAATCAAGTTGG
        Atractomorpha_echinata  ATGGCAAAAAAAAGTATGATTCAGAGAGAATTAAAACGTCAGCGTTTAGTTATGAAATATGCTGAAAAGCGTGCGGATTTAAAAAAACAAATAAAAGAATTTTTAAAAGACAAATTAGCACTACATAGAAAACTCCAGCAATTACCAAAAAATAGCTCACCAGTAAGATTACACAATCGCTGTTTGATCACTGGTCGTCCAAAAGGATATTTTAGAGATTTTGGTTTATCACGTCATGTGTTACGCGAAATGGCACATGAAGGTTTATTACCAGGTGTTACAAAATCCAGTTGG
      Borodinellopsis_texensis  ATGGCAACAAAAAATATGATTCAACGTGAATTAAAACGTCAACGTTTAGTAATGAAATATGCAAAAAAACGAGAAACATTAAAAAAAAAAATTAAGGATATTCTTAAAGAAAAATTAATGTTTCATAGAAAATTACAACAATTACCACGTAATAGTTCAACTGTGAGGTTACATAATCGATGCATGATTACTGGAAGACCCAAAGGTTACTATAGAGATTTTGGTCTATCACGACATGTTCTGAGAGAAATGGCACATCAAGGTCTTTTACCTGGGGTTAAAAAATCTAGTTGG
          Bracteacoccus_aerius  ATGGCAAACAAAGCAATGATTCAACGCGAGATAAAACGTCAGCGTTTAGTAATGAAATACGCAAAAAAGCGTGCTTCTTTAAAAGAACAAATTAAACAGTCTCTAAAAGAAAAGTTAGCTTTACATCGAAAATTACAACAGTTACCTAGAAATAGCTCTGCAGTTCGATTACATAATCGTTGTACAGTAACTGGTCGACCTAAAGGTTATTATAGAGATTTTGGTTTATCGAGACATGTTTTACGCGAAATGGCTCATGAAGGTCTTTTACCTGGAGTGCAAAAATCTAGTTGG
       Bracteacoccus_giganteus  ATGGCAAACAAAGCAATGATTCAGCGTGAAATAAAGCGTCAACGTTTAGTAATGAAATATGCAAAAAAACGTGCTTCTTTAAAAGAGCAAATTAAACAATCTTTAAAAGAAAAATTAGCTTTACATAGAAAGTTGCAACAGTTACCTAGAAATAGTTCCGCAGTTCGATTACATAATCGTTGTACAGTAACTGGACGACCTAAAGGTTATTATAGAGATTTTGGTTTATCAAGACACGTTTTACGTGAAATGGCTCACGAAGGCCTTTTACCTGGAGTACAAAAATCTAGTTGG
           Bracteacoccus_minor  ATGGCAAATAAAGCAATGATTCAGCGTGAAACAAAACGTCAACGTTTAGTAATGAAATATGCTACGAAACGCGCTTCTTTAAAAGAACAAATTAGACAATCTTTAAGAGAAAAACTAGCTTTACATAGAAAATTACAGCAGTTACCTAAAAATAGTTCTGCAGTTCGATTACATAATCGTTGTACTGTGACTGGACGTCCTAAAGGTTATTATAGAGATTTTGGTTTATCAAGACACGTTTTACGTGAAATGGCTCATGAAGGTCTTTTACCTGGTGTGCAAAAATCTAGTTGG
         Carteria_cerasiformis  ATGGCAAAAAAAAGTATGATTCAACGTGAATTAAATCGTCAAGTTTTAGTTATGAAATACGCAAAAAAACGCGCTGTATTAAAAAAGCAAATAAAAGAATTTTTAAAAGAAAAATTAACATTACATAGAAAATTACAAAATCTTCCGAGAAATAGTTCAATGGTACGTCTTCATAATCGTTGTATGATTACAGGTCGACCTAAAGGATTTTATCGAGATTTTGGTTTATCTCGTCATGTTTTACGAGAAATGGCGCATGACGGTCTTTTACCTGGAGTTAAAAAAGCGAGTTGG
           Carteria_sp_SAG_8_5  ATGGCAAAAAAAAGTATGATTCAACGTGAATTAAAACGTCAACGTTTAATTATGAAATATTCACAAAAACGTGAAACATTAAAAAAACAAATTAAAGAATTTTTAAAAGACAAATTAATGTTACATAGAAAATTACAACAACTACCTAGAAATAGTTCTGCTGTTAGATTACATAATCGTTGTATGGTTACAGGAAGACCAAAAGGTTATTTCAGAGATTTTGGTTTATCACGTCATGTATTAAGAGAAATGGCTCATGAAGGATTACTTCCAGGTGTAAAAAAAGCTAGTTGG
      Chaetopeltis_orbicularis  ATGGCAAAGAAAAGTATGATTCAAAGAGAATTAAAACGTCAAAACTTAATTATTAAATATGAAAAAAGACGTTCATTATTAAAAAAACAAATTAAAGAAGTTTTAAAGCAAAAATTATTTTTACACCGAAAACTTCAAACTCTTCCAAGAAATAGTTCAATTGTGCGTCTTCGTAATCGTTGTTTAATTACAGGAAGACCTACCGGTTATTACAGAGATTTTGGACTTTCTCGCCATGTTTTACGTGAAATGGCCCACCAAGGTTTATTACCAGGTGTTGTTAAATCAAGTTGG
     Characiochloris_acuminata  ATGGCAAAAAAAAGTATGATTCAACGTGAACAAAAACGTCAACGATTAGTTATGAAATACGCTGTAAAGCGTCAATTATTGAAAAAACGAATCAAAGAAATTTTAAAAGAAAAATTAGCACTTCATAGAAAATTACAACAATTACCACGTAATAGTTCGAGTGTACGATTACACAATCGTTGCATGATTACAGGTAGACCTAAAGGTTACTTTAGAGATTTTGGTCTTTCAAGACATGTATTACGTGAAATGGCCCACCAAGGTTATCTTCCTGGTGTTAAAAAATCAAGTTGG
       Chlamydomonas_applanata  ATGGCTAATAAAAGCATGATTCAGCGTGAATTAAAACGTCAACGTCTTGTAATGAAATATGCAAAAAAACGTGAAGAATTAAAAAAACGTTTAAAAGAATTTTTAAAAGAAAAATTAGCTTTACATAGAAAATTACAACAATTACCTCGCAATAGCTCATTTGTTCGTTTACATAACCGTTGTATGGTAACGGGAAGACCTAAAGGTTATTATAGAGATTTTGGTTTATCTCGTCATGTTTTACGAGAAATGGCACACCAAGGCTTATTACCAGGTGTTAAAAAATCAAGTTGG
         Chlamydomonas_nivalis  ATGGCAAAAAAAAGTATGATTCAACGCGAGTTAAAACGACAAAATTTAGTAATGAAATATGCTGAAAAACGAGCTTCTTTAAAAGAACAGATTAAACAATTTTTAAAAGAAAAATTAACGTTACATCGTAAGTTACAACAACTTCCGCGTAATAGCGCTGCTGTTAGACTGCATAATCGTTGTATGATTACTGGTCGTCCTAAAGGATATTATAGAGATTTTGGATTATCACGACATGTTTTACGTGAAATGGCTCATGAAGGTCTTTTACCAGGGGTACAAAAATCAAGTTGG
        Chlamydomonas_peterfii  ATGGCAAAAAAAAGCATGATTCAGCGCGAAATCAAGCGTCAACGTTTAGTTATGAAATACGCAAAAAAGCGTGAAATGTTAAAACAACAAATTAAAGAATCTTTAAAAGAAAAATTTCAGTTCAATAGAAAATTACAACAACTTCCATTAAATAGTTCACCCGTAAGATTACATAATCGTTGTATGATTACAGGAAGACCTAAAGGATTTTACCGAGATTTTGGTCTTTCGCGTCATGTTTTACGCGAATTAGCACATCAAGGATTTTTACCAGGTGTTCGAAAATCAAGTTGG
     Chlamydomonas_reinhardtii  ATGGCTAAAAAAAGCATGATTCAGCGTGAATTAAAACGCCAAAAATTAGTAATGAAATATGCAACAAAACGCGCAGCTCTTAAAGAACAAATTAAACAATTCTTAAAAGAAAAATTAAGTTTACATAGAAAATTACAACAATTACCTCGTAATAGTTCAGCAGTGCGTTTACACAACCGTTGTATGATTACAGGCCGTCCTAAAGGCTATTTTAGAGATTTTGGTTTATCTCGTCATGTTTTACGTGAAATGGCACATCAAGGTCTTTTACCTGGTGTTTGTAAATCTAGTTGG
         Chlorococcum_tatrense  ATGGCTAAAAAAAGCATGATTCAGCGTGAATTAAAACGCCAACGTCTCGTAATGAAATATTCAAAAAAACGTGCTGTATTAAAAAAATTGTTAAAAGAAGTTTTAAAAGAAAAATTAGCTTTACATAGAAAATTACAACAATTACCTCGAAATAGCTCTTTTGTAAGATTACACAATCGTTGTTTGGTAACTGGTAGACCTAAAGGTTACTTTAGAGATTTTGGCTTATCACGTCATGTTTTACGCGAAATGGCTCACCAAGGATTATTACCTGGTGTTACAAAATCGAGTTGG
       Chlorogonium_capillatum  ATGGCAAAAAAAAGTATGATTCAGCGTGAATTAAAACGCCAACGTTTAGTTATGAAATATGCAAAAAAACGCGAAGATTTAAAAAAGGCTTTAAAAGAATTTTTAAAAGATAAATTAGCTTTACAACGCAAATTACAACAATTACCAAGAAACAGTTCTTTTGTACGCTTACATAATCGTTGTCTAGTAACTGGTCGTCCAAAGGGTTATTTTAGAGATTTCGGTTTATCACGTCACGTTTTACGTGAAATGGCACATCAAGGTTTATTGCCTGGTGTTCAAAAATCTAGTTGG
         Chloromonas_perforata  ATGGCTAAAAAAAGCATGATCCAGCGTGAATTAAAACGCCAACGTCTTGTAATGAAATATTCAAAAAAACGTGCTGTATTAAAAAAATTGTTAAAAGAAGTTTTAAAAGAAAAATTAGCTTTACATAGAAAATTACAACAATTACCTCGAAATAGTTCTTTTGTAAGATTACACAATCGTTGTTTGGTAACTGGTAGACCTAAAGGTTACTTTAGAGATTTTGGCTTATCACGTCATGTTTTACGTGAAATGGCTCACCAAGGATTATTACCTGGTGTTACAAAATCGAGTTGG
           Chloromonas_radiata  ATGGCAAAAAAAAGTATGATTCAACGCGAATTAAAGCGTCAAAATTTAGTTATGAAATATGCTGAAAAACGTGCATATTTAAAAGAACAGATTAAACAATTTTTAAAAGAAAAATTAGCTTTACATAGAAAGCTACAACAACTTCCACGAAATAGTGCGGCGGTTAGACTGCACAATCGGTGTATGATTACTGGTCGCCCTAAAGGGTATTATCGAGATTTTGGATTATCACGCCATGTTCTACGTGAAATGGCCCATGAAGGTCTTTTACCAGGAGTTCAAAAATCTAGTTGG
             Chloromonas_rosae  ATGGCAAAAAAAAGTATGATTCAACGTGAGTTAAAACGACAAAATTTAGTAATGAAATATGCTGAAAAACGAGCTTCTTTAAAAGAACAGATTAAACAATTTTTAAAAGAAAAATTAGCGTTACATCGTAAGTTACAACAACTTCCACGTAATAGTGCTGCTGTTAGATTACATAACCGTTGTATGATTACTGGTCGTCCTAAAGGATATTATAGAGATTTTGGATTATCGCGACATGTTTTACGGGAAATGGCTCATGAAGGTCTTTTACCAGGAGTACAAAAATCAAGTTGG
       Chlorosarcinopsis_eremi  ATGGCAAAAAAAAGTATGATTCAGCGTGAGTTAAAACGACAACGCCTTGTAATGAAATATGCTAAGAAAAGAGAAGAATTAAAAAAAGCTTTAAAAGCTATCTTAAAAGAAAAACTAGCTTTACATAGAAAATTACAACAATTACCTAAAAATAGTGCATTTGTAAGATTACACAATCGTTGTATGATTACAGGTAGACCTAAAGGTTACTTTAGAGATTTTGGTTTATCACGACACGTACTACGTGAAATGGCTCACCAAGGTTTATTACCAGGTGTACAAAAATCAAGTTGG
        Chlorotetraedron_incus  ATGGCAAATAAAGCAATGATTCAACGTGAATTAAAACGTCAACGTTTAGTTATGAAATATGCTAAAAAACGTGCTATTTTAAAACAACAAATTAAAGAATCTTTAAAAGAAAAACTTTCTTTACATAGAAAATTACAACAACTTCCTAGAAATAGCTCTCCAGTTCGTTTACATAATCGTTGTACTATTACAGGTAGACCAAAAGGTTATTTTAGAGATTTTGGGCTGTCTAGACACGTTTTACGTGAAATGGCACATGAAGGACTATTACCTGGTGTAAGAAAAGCTAGTTGG
    Chromochloris_zofingiensis  ATGGCAAATAAAGCAATGATTCAGCGTGAATTAAAACGCCAACGTTTAGTTATGAAATACGCAACAAAACGCGCTATTTTAAAAAAACAAATCAAGCAATCATTAAAACAAAAACTAGATTTACACCGAAAATTACAACAGCTTCCAACAAATAGTTCAGCTGTACGATTACATAATCGTTGTTTAATTACAGGTAGACCTAAAGGTTATTTTAGAGATTTTGGTTTATCTCGACATGTTTTACGTGAAATGGCTCACGAAGGCTTGTTACCAGGAGTACGTAAAGCTAGTTGG
       Cylindrocapsa_geminella  ATGGCAAAGAAAAGTATGATGGAGAGGGAATTAAAACGCCAACATTGTGTTATAAAATTTTCAAAAAAACGTGAAATGCTAAAAAACATAATAAAAAAATTTTTTAAAGAAAAATTAGCTCTTCATAGAAAGCTTCAAAGTTTTCCAAGAAATAGTTCTGTGACTCGTCTTCATAATCGATGTATGATTACAGGACGTCCTCAAGGATATTTTAGAGATTTTGGTCTTTCTCGACATATGTTGCGTCAACTTGCACATGAAGGTTTCTTACCTGGTATAAAAAAAGCAAGTTGG
         Desmotetra_stigmatica  ATGGCAAAAAAAAGCATGATTCAAAGAGAATTAAAACGTCAACGTTTAGTAATGAAATACGCAAAAAAACGTGAGATGTTAAAAGAACAAATTAAAGAATTTTTAAAAGAAAAATTAATGTTACATAGAAAATTACAACAACTTCCAAGAAACAGTGCTGTTGTTAGATTACATAATCGCTGTTTAGTTACAGGAAGACCTAAAGGTTATTTCAGAGATTTTGGATTATCGCGACATGTTTTACGACAAATGGCTCATGAAGGTTTTTTACCAGGTGTACAAAAATCAAGTTGG
        Dictyochloris_fragrans  ATGGCAAAAAAAAGTATGATTCAACGTGAATTAAAACGTCAACGTTTAGTAATGAAATATGCAAAAAAACGTGAAGTTCTAAAACAAGAAATTAAACAATCTTTAAAAGAAAAATTAGTTTTACATAGAAAACTTCAACAACTTCCTCGAAATAGTGCACCTGTAAGACTTCATAATCGTTGTATGATTACGGGTAGACCCAAAGGGTATTTTAGAAATTTTGGTTTATCTCGACACGTTTTACGCGAAATGGCTC--------------------------------------
             Dunaliella_salina  ATGGCGAAAAAAAGTATGGTTCAACGTGAATTAAAGCGTCAACGTCTTGTAATGAAATACGCAAAGAAGCGTGAAATTTTAAAGAAACTTATGAAAGAAATTTTAAAAGAAAAATTAGCTTTACATAGAAAATTACAAAATTTACCAAAAAATAGTTCTTATGTACGTTTACATAATCGTTGTATGATTACTGGTCGTCCGAGAGGTTTTTATAGAGACTTTGGCTTATCACGCCATGTTTTACGTGAAATGGCTCACCAGGGTTTATTACCAGGTGTACAAAAATCAAGTTGG
          Elakatothrix_viridis  ATGGCAAAAAAAAGCATGATCCAACGTGAATTAAAACGTCAACGTTTAGTAATTAAATATTCAAAAAAAAGAGAAGAACTGAAAAATGAAATAAAAAAAACTTTAAAACAAATTTTATTTTTACGAATTAAATTTCAAAAATTACCAAGAAATAGTTCTCCAGTAAGGCTTCACAATCGTTGTCTAATTACAGGAAGACCTAGAGGTTATTTTAGACATTTTGGGGTTTCAAGACATGTTTTAAGACAAATGGCACATGAAGGATTATTACCAGGTGTTACTAAATCGAGTTGG
         Floydiella_terrestris  ATGGCAAAAAAAAGTATGATTCAACGTGACTTAAAACGTCAAAAATGTATTATTAAATACGAAAAACGAAGAATGGCATTAAAAAAACAAATTAAAGAAGTGATGAAAAACAGGCTTTTTTTGAGTCGAAAATTACAAACTTTTCCACGAAATAGTTCAAAAGTTCGTCTTCGCAATCGCTGTTTAATTACTGGACGCCCCACTGGTTATTATAGAGATTTTGGGCTGTCACGCCATGTTTTGCGCGAGATGGCTCATGAAGGGTTATTACCTGGTGTAGTGAAATCTAGTTGG
       Follicularia_botryoides  ATGGCAAATAAAGCAATGATTCAGAGAGAATTTAAACGTCAACGTTTAGTTATGAAATATGCAAAAAAACGCTTTTTATTAAAAGAGCAAATCAAATCTTCATTAAAAGATAAACTAACTTTACACAGACAATTACAACAACTTCCAAAAAATAGTTCACCAGTTAGATTACATAATCGTTGTACAGTAACAGGCCGTCCAAAAGGGTACTTTAGAGATTTTGGTTTATGTCGCCACGTTTTAAGAGAAATGGCTCACCAAGGATTATTACCAGGAGTTCAAAAATCAAGTTGG
       Golenkinia_longispicula  ATGGCTAAAAAAAGTATGATTCAACGGGAATTAAAACGTCAACGTTTGGTGATGAAATTCGCAAAAAAACGTGAAAATCTTAAACAATTAATAAAACAATCTCTCAGAGAAAAACTGGCACTTCATCGTCAATTACAAAAATTACCACGTAATAGTGCAGCAGTAAGACTACATAATAGATGTGCCATCACAGGAAGACCAAAAGGTTATTATAGAGACTTTGGTTTATCTCGTCATGTATTAAGAGAAATGGCCCATGAAGGGTTTTTACCAGGAGTTAGAAAAGCAAGTTGG
              Gonium_pectorale  ATGGCTAAAAAAAGCATGATTCAGCGTGAATTAAAAAGACAAAAATTAGTAATGAAATATGCAACAAAACGCGCAATTTTAAAAGAACAAATTAAACAATTTTTAAAAGAAAAATTAACTTTACATAGAAAACTACAACAATTACCTCGCAATAGTTCAGCGGTACGTCTTCATAATCGTTGTATGATTACTGGTAGACCTAAAGGCTATTTTAGAGACTTTGGTTTATCACGTCATGTATTACGTGAAATGGCTCATCAAGGTCTTTTACCGGGTGTATGCAAATCTAGCTGG
       Haematococcus_lacustris  ATGGCTAAAAAAAGTTTAATACAACGTGAATTAAAAAGACAACGTTTAGTTATGAAATATGCAATAAAACGTGACATTTTAAAAAAAGCAATAAAAGAACTTTTAAAAGATAAATTAGCATTACATAGAAAGTTACAACAGTTACCCCGTAATAGTGCTTCTGTAAGATTACATAATCGTTGTTTAGTAACTGGACGTCCCAAAGGTTATTATAGAGATTTTGGTTTATCACGTCATGTTTTACGTGAAATGGCACATCAAGGTTTATTACCAGGTGTTCAAAAATCAAGTTGG
            Hafniomonas_laevis  ATGGCAAAAAAAAGTTTAATTCAACGTGAGTTGAAACGTCAACGTTTAGTTATGAAATTTGCACAAAAACGTGCTTTATTAAAAGAACAAATTTCTCAATCTTTACGTGAAAAATTAACGTTACACCGTAAATTACAACAATTACCTCGTAACAGCTCTGCTGTTCGTTTACATAACCGTTGTCAAATTACAGGTAGAAGTCGTGGTTATTTCCGTGATTTTGGCTTATCCCGTCACGTTATTCGTGAATTAGCACACCAAGGTCTTTTACCAGGTGTAACAAAATCTAGTTGG
          Hariotina_reticulata  ATGGCAAATAAAGCAATGATTCAACGTGAATTGAAACGTCAAAGTTTAGTGATGAAATATGCAAAAAAACGTAAATTCTTAAAAGAACAAATTGAAAAATCTTTTAAAGAAAAATTCGGTTTCCATCGAAAACTACAACAATTACCTAGAAATAGTTCTCCTGTTCGTTTGCATAACCGTTGTTTAATCACTGGACGACCTAAAGGTTATTTTAGAGATTTTGGTCTTTCTAGACATGTTTTGCGAGAAATGGCTCATGAAGGTCTTTTACCTGGCGTAAGAAAAGCAAGTTGG
                 Jenufa_minuta  ATGGCAAAAAAAAGTCTTATTCAACGTGAATTAAAACGGCAAAGTTTAGTTATTAAATTTGCTAAAAAACGAGAAAGTTTAAAGCAACAAATTAAACAATCTTTAAAACAAAAATTTCGTTTACATCGTAAGTTACAACAACTTCCTAAGAACAGTTCTAAAGTAAGACTTCATAACCGATGTCTTATAACAGGTAGACCAAAGGGTTATTTTAGAGATTTTGGTTTATCTCGTCATGTTTTAAGAGAAATGGCATCACAAGCATTGTTACCTGGTGTAACTAAATCAAGTTGG
              Jenufa_perforata  ATGGCAAAAAAAAGTTTGATTCAACGTGAGTTAAAACGTCAAAATTTAGTAACTAAATTTGAAAAAAAACGTCAATTACTAAAACAACAAATTCAACAATCTTTAAAAGAAAAATTCAGTTTGCATCGAAAATTACAACAATTACCTAAAAATAGTTCTAAAGTAAGACTTCATAATCGTTGTCTAATTACTGGTAGACCCAAGGGTTATTTTAGGGATTTTGGGTTATCTCGACATGTTTTACGTGAAATGGTTCATCAAGGGCTCTTACCTGGTGTGACAAAATCTAGTTGG
          Kirchneriella_aperta  ATGGCAAATCAAGCAATGATTCAACGTGAATTAAAACGTCAGCGCTTAGTAATGAAATATGCTAAAAAACGTGTAGATTTAAAAAAACAAATTAAAGAATCTTTAAAAGAAAAATTAGATTTACATCGTAAATTACAACAATTACCAAGAAATAGTTCTCCAGTACGATTACATAATCGTTGTCTTGTTACAGGGAGACCTCAAGGTTATTATAGAGACTTTGGTCTATCTCGACACGTTTTACGTGAAATGGCACACGAGGGTCTTTTACCCGGTGTACGAAAAGCGAGTTGG
      Koshicola_spirodelophila  ATGGCTAAAAAAAGTATGGTTCAACGTGAATTAAAACGTCAAAAATGTGTTTTAAAGTACGAACAAAAACGTGAATCCTTAAAAATTCAGATAAAAAAAACTTTAAGACAAAAGCTTCTATTACATAGAATGCTACAAAAATTACCAAGAAATAGCTCTAGAGTTCGACTTCGTAATCGTTGTATGATTACAGGACGCCCTAGAGGTTTTTTTAGAGATTTTGGTTTATCTCGGAATTTATTACGTGAAATGGCCCACCAAGGTTTATTACCAGGCGTTAAAAAGTCTAGTTGG
           Lobochlamys_culleus  ATGGCAAAAAAAAGTATGATTCAACGTGAATTAAAACGTCAACGTTTAGTAATGCGATATGCAAAAAAACGTGAAGCTTTAAAAGAACAAATTAAACAATTTTTAAAACAAAAATTATCATTACATAGAAAATTACAGCAACTTCCTCGAAATAGTTCTGCGGTAAGACTTCATAATCGTTGTATGGTTACTGGACGACCTAAAGGTTTTTTTAGAGATTTTGGTTTATCACGTCATGTGTTACGTGAAATGGCTCTTGAAGGATTTTTACCCGGTGTGAAAAAATCTAGTTGG
            Lobochlamys_segnis  ATGGCAAAAAAAAGTATGATTCAACGAGAATTAAAACGTCAACGACTAGTTATGCGTTATGCAAAAAAACGTGAAATGTTAAAAGAACAAATTAAACAATTTTTAAAACAAAAATTAGCTTTACATAGAACACTACAACAACTTCCACGCAATAGTGCTCCAGTTAGACTTCATAATCGTTGTATGGTTACTGGAAGACCTAAAGGTTTTTTTAGAGACTTTGGGTTATCTCGCCATGTTTTACGCGAAATGGCTCTTGAGGGGTTTTTACCAGGTGTTAAAAAATCTAGTTGG
           Microglena_monadina  ATGGCAAAAAAAAGTATGATACAACGTGAACTCAAACGTCAAGGTTTATTAATGAAATATGCTTCGGTAAGAAAAAAATGGAAAAAAAAAATGTTAAAGACTTTAAAGCAAAAATTGATATTCCATGGAAGATTACAAGAGCTTCCAAAAAATAGTTCAAGTGTTAGATTACATAATCGTTGTTTGTTTACTGGAAGACCAAAAGGATATTATAGAGATTTTGGTGTATCAAGACATGTTTTAAGAGAAATGTCATATCAAGGGGTATTCCCAGGAGTAAAAAAGTCATCATGG
                 Microspora_sp  ATGGCAAAAAAATGCATGATTCAACGCGAATTAAAACGTCAACGTTTGGTTATGAAATACGCAAAAAAACGCGAGTATCTAAAATTAGAAATAAAAAAATCGTTAAAAGAGAAATTATCGTTACATAGACAACTGCAACAACTTCCTAGAAATAGTGCACCTGTAAGATTACATAATCGATGTTTAATTACTGGAAGATCAAAAGGTTATTATCGACATTTTGGTCTTTCTCGACATTTATTACGTGAAATGGCTCATGAAGGATTATTACCTGGGGTAACTAAAGCGAGTTGG
       Mychonastes_homosphaera  ATGGCAAATAAAGCAATGATTCAACGTGAATTAAAACGTCAACGTTTAGTGATGAAATATGCTCAAAAGCGTGCCTTATTAAAAGCCGCATTAAAAGCATCATTAAAAGATAAATTAACAATTCAACGTCAATTACAACAATTACCTCGAAACAGTGCACCAGTTCGTCTACACAATCGTTGTACAATTACGGGTCGTCCACGTGGATATTACCGCGACTTTGGTCTATCACGTCACGTATTACGTGAAATGGCTCACGATGGTTTATTACCAGGGGTACGTAAAGCTAGTTGG
           Mychonastes_jurisii  ATGGCAAATAAAGCAATGATTCAACGTGAATTAAAACGTCAACGTTTAGTGATGAAGTATGCGCAAAAGCGTGCATTATTAAAAGCAGCATTAAAAACTTCACTAAAAGACAAATTAACAATTCAACGTCAACTACAACAATTACCACGTAACAGCGCACCCGTGCGTTTACACAATCGTTGTACAATTACAGGCCGTCCACGTGGCTATTACCGTGATTTTGGTCTATCACGTCACGTTTTACGCGAAATGGCTCACGATGGTTTACTACCAGGGGTACGTAAAGCCAGCTGG
           Neochloris_aquatica  ATGGCTAATAAAGCAATGATTCAAAGAGAATTAAAGCGCCAACGTTTAGTTATGAAATATACTAAAAAGCGCGCTACTTTAAAGTTAATGATTAAATCTTCGTTAAAAGAAAAACTAGCTTTACATAGAAAATTACAACAGCTTCCAAGAAACAGTTCATCTGTACGTTTACATAATCGTTGTAATGTTACAGGTAGACCCAGAGGTTATTTTAGAGATTTTGGTTTATCTCGTCATGTTTTACGTGAGATGGCTCATGAAGGTTTATTACCTGGAGTAAGAAAAGCTAGTTGG
      Oedocladium_carolinianum  ATGGCTAAAATCAGTTTAATTCAAAGAGAATTCAAACGTCAACGTTTAGTTTTGAAATATGAAAAAAAACGTACTTTCTTAAAAAGAGAAATTCAACGATTTTTAAAACAGAAATTACAATTTCACAGAGTTTTACAACAACTTCCTCGAAATAGTGCATCTGTGAGACTCCATAATCGATGTCTTGTAACAGGACGTTCTCGGGGTTATTATCGAGATTTTGGTTTATCAAGACATGTGTTACGCGAAATGGCACATCAAGGATTATTACCAGGTGTCATCAAATCGAGTTGG
      Oedogonium_angustistomum  ATGGCTAAAATCAGTTTAATTCAAAGAGAATTCAAACGTCAACGTTTAGTTTTGAAATATGAAAAAAAACGTACTTTCTTAAAAAGAGAAATTCAACGATTTTTAAAACAGAAACTACAATTTCACAGAGTTTTACAACAACTTCCTCGAAATAGTGCATCTGTCAGACTCCATAATCGATGTCTTGTAACGGGACGTTCTCGAGGTTATTATCGAGATTTTGGTTTATCAAGACACGTGTTACGTGAAATGGCACATCAAGGATTATTACCAGGTGTCATCAAATCAAGTTGG
          Oedogonium_cardiacum  ATGGCTAAAATCAGTTTAATTCAAAGAGAATTCAAACGTCAACGTTTAGTTTTGAAATATGAAAAAAAACGTACTTTCTTAAAAAGAGAAATTCAACGATTTTTAAAACAGAAATTACAATTTCACAGAATTTTACAACAACTTCCTCGAAATAGTGCATCTGTGAGACTCCATAATCGATGTCTTGTAACCGGACGTTCTCGAGGTTATTATCGAGATTTTGGTTTATCAAGACATGTGTTACGCGAAATGGCACATCAAGGATTCTTACCAGGGGTCATCAAATCGAGTTGG
        Oogamochlamys_gigantea  ATGGCAAAAAAAAGTTTAATTCAACGCGAATTAAAACGTCAACGTTTAGTAATGCGTTATGCAAAAAAACGTGAAACTTTAAAGCAACAAATAATGGCTTACTTAAAAGAAAAATTAGTTTTACATAGAAAATTACAACAACTTCCACGAAATAGCGCACCTATTCGACTTCATAATCGTTGTATGATAACAGGTAGACCTAAAGGTTTTTTTAGAGATTTTGGGTTATCTCGACATGTTTTACGTGAAATGGCTTTAGAAGGCTTTTTACCTGGTGTTAAAAAGGCGAGCTGG
        Ourococcus_multisporus  ATGGCAAATCAAGCAATGATTCAACGTGAATTAAAACGTCAACGTTTAGTTATGAAATATGCAAAAAAACGTGCAGTTTTAAAAGAACAAATTAAACAATCGTTAAAAGAAAAATTAGATTTACATCGTAAATTACAACAATTGCCAAAAAACAGTTCTCCAGTTCGATTACATAACCGTTGTTTAGTAACTGGAAGACCTCAAGGTTATTTCAGAGATTTTGGTTTATCTAGACATGTTTTACGTGAAATGGCACACGAAGGTCTTTTACCTGGAGTAAGAAAAGCTAGTTGG
         Palmellopsis_texensis  ATGGCAAAAAAAAGTTTGATTCAACGCGAATTAAAACGTCAACGTTTAGTTATGCGTTATGCAAAAAAACGTTCACAATTAAAAGAAGAAATAAAAAAATCTTTAAAAGAAAAATTAACTTTACACCGAAAATTACAGCAACTTCCACGTAATAGTTCACCTGTTAGATTACACAATCGTTGTTTGGTAACAGGAAGACCGAAAGGTTATTATCGTGATTTTGGACTTTCTCGACATGTTTTACGTGAAATGGCACTAGAAGGATTTTTACCTGGTATTAAAAAAGCAAGTTGG
       Parallela_transversalis  ATGGCAAAAAAAAGTATGATTCAGCGCGAACTAAAACGTCAAAGATTAGTTATGAAATTTGCTAAAAAACGTCAAATCTTAAAAGATCAAATAAAACAGTCTTTTAAAGATAAACTAGCTCTTCACCGAGAGCTTCAAAAACTTCCTAAAAATAGTTCTCCTTCTAGATTACATAATCGTTGTCTTATTACAGGAAGATCTAGAGGATACTATCGAAATTTTGGTCTTTCAAGACATGTTTTACGCGAGATGGCACATCAAGGTTTATTACCAGGTGTGCAAAAAGCAAGTTGG
             Pediastrum_duplex  ATGGCAAATAAAGCAATGATTCAACGTGAACTTAAACGTCAACGTTTAGTTATGAAATATGCAAAAAAGCGTTCAATTTTAAAGCAAGAAATTAAAAAATCTTTAAAAGAAAAACTAACTTTACATAGAAAATTACAACAACTTCCAAGAAATAGCGCAGCAGTAAGATTACATAACCGTTGTTTAGTGACTGGAAGACCAAAAGGTTATTTTAGAGATTTTGGTTTATCAAGACATGTTTTACGTGGAGCGACTCGTTTGTCC------------------------------
         Phacotus_lenticularis  ATGGCAATTAAAAGTATGGTTCAACGTGAATTAAAACGTCAACGTTTAGTTATGAAGTATGCTCAAAAACGTGCTACTTTAAAAGAACTTATTAAAAAATCTTTAAAAGAAAAGTTAGCTTTACATAGAAAGTTACAACAATTACCTCGTAACAGCTCAAGTGTTAGATTACATAATCGTTGTTTAGTAACAGGACGATCAAAAGGTTATTTCCGTGATTTTGGTTTATCTAGACATGTTTTACGTGAAATGGCTCATCAAGGTTTACTTCCAGGAGTTCAAAAATCTAGTTGG
            Pleodorina_starrii  ATGGCTAAAAAAAGCATGATTCAACGTGAATTAAAACGTCAAAAATTAGTTATGAAATACGCTACAAAACGAGCAGCTTTAAAAGAACAAATTAAATATTTTTTAAAAGAAAAACTTCGTTTACACAGAAAATTGCAACAATTACCTCGTAATAGTTCTGCAGTACGTCTTCATAATCGTTGTATGATTACTGGTAGACCTAAAGGGTATTTCAGAGATTTTGGTTTATCTCGTCATGTATTACGTGAAATGGCACATCAAGGTCTTTTACCAGGTGTTTGTAAATCTAGCTGG
        Protosiphon_botryoides  ATGGCCAAAAAAAGTATGATTCAACGTGAATTAAAACGTCAACGTTTAGTTATGAAATATGCTAAAAAACGTGAAGATCTAAAAAAAGCTTTAAAAGAAGTTTTAAAAGAAAAATTAGCTTTACATAGAAAATTACAACAATTACCAAGAAATAGTTCTTTTGTAAGATTACATAATCGTTGTTTAATTACAGGAAGACCTAAAGGTTACTTTAGAGATTTTGGTTTATCACGTCATGTATTACGTGAAATGGCACACCAAGGTTTATTACCAGGTGTTACAAAATCAAGTTGG
Pseudomuriella_schumacherensis  ATGGCAAATAAAGCAATGATTGAACGTGAATTAAAACGCCAGCGTTTAGTTATGAAATATGCTAAAAAACGTAGTGTTTTAAAAGAACAAATGAAACAATCATTAAAAGAGAAATTAACGTTACATAGAAAATTACAGCAACTTCCAAAAAATAGTTCTCCTGTTCGATTACATAATCGCTGTACGATCACAGGTAGACCAAAAGGTTATTATAGAGATTTTGGACTATCTCGCCATGTATTACGTGAAATGGCTCATGAAGGATTATTACCAGGTGTACGTAAAGCTAGTTGG
            Rotundella_rotunda  ATGGCAAATAAAGCAATGGTACAACGTGAATTAAAACGTCAACGTTTAGTTATGAAATATGCAAAAAAACGTGACATTTTAAAACAACAAATTAAAGAATCTTTACAAGAAAAAATTCGTTTACATAGAAAATTACAAAATCTTCCAAAAAATAGCTCACCGGTTCGATTACATAATCGCTGTTTAATTACTGGACGACCAAAAGGTTATTATAGAGATTTTGGTTTATCAAGACATGTTTTACGTGAAATGGCACATGAAGGTCTTTTACCTGGTGTAAGAAAAGCAAGTTGG
          Scenedesmus_obliquus  ATGGCAAATAAAGCAATGATTCAACGTGAATTAAAACGTCAAAATTTAGTTATGAAATTTGCAAAAAAACGTGCAATTTTAAAACAACAAATTCAACAATCATTAAAAGAAAAATTAGCTTTACATAGAAAACTTCAACAATTACCAAGAAATAGTTCTCCTGTTCGTTTACATAATCGTTGTTTAGTTACAGGAAGACCAAAAGGTTACTTTAGAGATTTTGGTCTTTCTAGACATGTTTTACGTGAAATGGCTCATGAAGGACTGTTACCAGGTGTAAGAAAAGCAAGTTGG
        Schizomeris_leibleinii  ATGGCAAAAAAAAATCTGATTCAAAGAGAGTTAAAACGTCAAAAATTAGTTATAAAATATGAAGCAAGACGTCAGTTATTAAAAAAACAAATAAAATTAACTTTACGTGAAAAATTATCTTTACATAGAGAATTACAAAAGTTTCCTCGTAATAGCTCTGCAGTTCGATTAAATAATCGTTGTATGATTACAGGTCGTTCAAGAGGTTATTATCGTGATTTTGGTTTATCTCGTAATGTTTTAAGAGAAATGGCACACCAAGGTTTATTACCTGGTGTAGTTAAATCTAGTTGG
        Spermatozopsis_similis  ATGGCAAAAAAAAGTATGATTGAACGCGAATTAAAGCGTCAACGTTTAGTAATGAAATACGCAGAAAAACGCGCAGTATTAAAAGAGCAGATTACTTCTTCTTTACGCGAAAAACTAGCGTTACATCGTAAACTTCAACAATTACCACGTAATAGTTCAGCAGTACGCTTACATAACCGTTGTACAGTTACAGGACGTCCAAAGGGTTATTTCCGTGATTTTGGTTTATCACGTCACGTATTACGAGAAATGGCTCATGAAGGTTTATTACCAGGGGTAATGAAATCAAGTTGG
     Stephanosphaera_pluvialis  ATGGCTAAAAAAAGCATGATTCAGCGTGAATTTAAACGTCAACGTCTTGTTATGAAATATGCAAAAAAACGTGAATCCTTAAAAAAATCTTTAAAAGAATTTTTAAAAGATAAATTAGCTTTACATAGAAAATTACAGCAATTACCTCGAAATAGTTCATTTGTACGTTTACACAACCGCTGTTTAGTAACTGGTAGGCCTAAAGGTTATTATAGAGACTTTGGGTTATCACGTCACGTTTTACGTGAGATGGCCCATCAAGGCTTATTACCGGGTGTAAAAAAATCTAGTTGG
      Stigeoclonium_helveticum  ATGGCAAAAAAAAATATGATTCAAAGAGAATTAAAACGTCAAAAGTGTGTTTTAAAATATGAAACACGACGTCAATTATTAAAAAAACAAATAACATTAACTTTACGAGAAAAATTAATGTTACATCGTCAATTACAAAAACTTCCGCGTAATAGTTCAGCTGTTCGTTTACGTAATCGTTGTATGATTACAGGTCGTTCTCGAGGTTATCACCGTGATTTTGGTTTGTCACGTAATGTGCTGCGTGAAATGGCACATCAAGGTTTATTGCCCGGTGTTGTAAAATCAAGTTGG
    Treubaria_triappendiculata  ATGGCAAAAAAAAGTATGATTGAACGTGAATTAAAACGACAAAGACTTGTCATGAAATATTCTAAAAAACGTCAAGATTTAAAAAAATTAATTAAAAAATCTCTAAAAGAAAAATTAGCTCTTCATAGACAATTACAACAACTTCCTAGAAGTAGCTCTCGTTGTAGACTTCATAATCGTTGTACAATAACAGGTCGTCCAAAAGGATATTTTAGAGATTTTTGTTTATCACGTCATGTTTTACGAGAAATGGCACATGAAGGATTGTTACCTGGTGTAAAAAAATCAAGCTGG
            Trochiscia_hystrix  ATGGCAAAAAAAAGTATGATTGAACGTGAATTAAAACGACAAAAACTTGTTATGAAATATTCTAAAAAACGTCAAGATTTAAAAAAATTAATTAAAAAATCTTTAAAAGAAAAATTAGCTCTTCATAGAAAATTACAACAACTTCCTAGAAGTAGCTCTCGTTGTAGACTTCATAATCGCTGTACAATAACTGGACGTCCAAAAGGGTATTATAGAGATTTTTGTTTGTCACGTCATGTTTTACGAGAAATGGCGCATGAAGGATTATTACCAGGTGTAAAAAAATCAAGCTGG
                    Uronema_sp  ATGGCAAAAAAAAATATGATTCAACGAGAATTAAAACGTCAAAAATGTGTTTTAAAATATGAAATTCGTCGTGCATTATTAAAAAAACAAATAAAATTAACTTTAAAAGAAAAATTAGTTTTACATCGCCAATTACAAAAATTTCCTATAAATAGTTCACCGGTTAGATTACGTAATCGTTGTATGATTACTGGTCGTTCAAGAGGTTATCATCGTGATTTTGGTTTATCACGTAATGTTTTACGTGAAATGGCACATCAAGGTTTATTGCCAGGTGTTGTAAAAGCCAGTTGG
                Volvox_carteri  ATGGCTAAAAAAAGCATGATTCAGCGTGAATTAAAACGTCAAAAATTAGTAATGAAATATGCTACAAAACGAGCGGCTTTAAAAGAACAAATTAAACATTTTTTAAAAGAAAAACTTAGTTTACACAGAAAATTACAACAATTACCTCGTAATAGTTCTGCAGTACGTCTTCATAATCGTTGTATGATTACTGGTAGACCTAAAGGTTATTTTAGGGATTTTGGTTTATCACGTCATGTATTACGTGAAATGGCTCATCAAGGTCTTTTACCAGGTGTTTGTAAATCTAGTTGG
            Carteria_crucifera  ATGGCAAAAAAAAGCATGATTCAACGTGAATTAAAACGTCAATTTTTAGTTATGAAATACGCAAAAAAACGTGCAAAATTAAAAAAACAAATAAAAGAATTTTTAAAAGAAAAATTAATGTTACATAGAAAATTACAAGCATTGCCTAGAAATAGTTCAGTGGTCCGTCTTCACAATCGTTGTATGATTACAGGTCGACCAAAAGGATTTTATAGAGATTTTGGTTTATCTCGTCATGTGCTTCGCGAAATGGCGCATGAAGGATTATTACCTGGGGTTAAAAAATCCAGTTGG

    ;
end;


begin mrbayes;
    charset firstsecond = 1-.\3 2-.\3;
    charset third = 3-.\3;
    partition mine = 2: firstsecond, third;
    set partition=mine autoclose=yes;
    lset applyto=(all) nst=6 ngammacat=4 rates=invgamma;
    prset applyto=(all) statefreqpr=dirichlet(1) ratepr=variable pinvarpr=uniform(0,1) brlenspr=Unconstrained:GammaDir(1.0,0.1,1.0,1.0) shapepr=exponential(1.0);
    unlink shape=(all) statefreq=(all) revmat=(all);
    mcmc ngen=6250000 samplefreq=500 printfreq=1000 starttree=random nruns=2 nchains=2 savebrlens=yes filename=rps14;
    sump relburnin=yes burninfrac=0.2;
    sumt relburnin=yes burninfrac=0.2;
end;
