# Supplementary material for: Order, please! Uncertainty in the ordinal-level classification of Chlorophyceae
Source: PeerJ. 2019 May 15;7:e6899. doi: 10.7717/peerj.6899 (PMC6525593; doi:10.7717/peerj.6899)
Supplement: Supplemental Information 1 — This compressed folder contains untrimmed, masked alignments for individual chloroplast genes (subfolder nexus), as well as trimmed alignments with appropriate analysis blocks and the consensus trees resulting from these single-gene and concatenated analyses (MrBayes subfolders). Supplementary methods with associated references are included in the SupplementaryMethods.txt file. SVDquartets, BaliPhy, PhyloBayes and RAxML analysis files are in separate subfolders, with their respective resulting tree files. Files associated with MrBayes analysis of the 1st and 2nd positions and the analysis of the 3rd positions are placed in the subfolders 1st_and_2nd_positions_only and 3rd_positions_only, respectively. The 18Splastid_combined subfolder contains the MrBayes analysis materials (alignment and consensus tree) for the analysis including nucleotide plastid data as well as 18S nucleotide data. Documentation, trees and scripts used to create Fig. 3 are included in the “Figure3” subfolder, and documentation for and full results of Treespace analyses are in the “Treespace” subfolder. The results of the AU topology tests are included in a Word document. [file peerj-07-6899-s008.zip › supplementary_alignments_trees/mrbayes_nt_alignments_trees/rps8-stripped.nex]

#nexus

begin data;
    dimensions ntax=67 nchar=333;
    format datatype=dna gap=-;
    matrix
                 Ankyra_judayi  GATAGTATTAGCGATATGTTAACGCGTATTCGAAATTCAAGTATGGCAAAAAAAGCAATTGTTTCAATTCCTTGTACGCGAATTAATAAACAAATTGCACAAATTCTAGAAAAAGAAGGTTTTATTCAAAGCTTTCGTCTTAAATATGAATCTTGTATCACTAATTTAAAAAGAATTAGTAAACCGGGTTTACGAATTTATGCGAATCATAAAGAAATTCCACGTGTATTAGGTGGTGCTGGTATAGTTATTATTTCAACACCAACTGGAATTATGACAGACCGAGAAGCTCGTACACGAGGAATTGGAGGTGAAATTCTTTGTTCAATTTGG
        Atractomorpha_echinata  GATAGTATTAGTGATATGTTAACACGTATTCGAAATTCAAGTATGGCAAAAAAAGCAATTGTCTCCATTCCTTCTACACGTATTAATCAACAAATTGCCCAAATTTTAGAAAAAGAAGGTTTTATTCAAAGCTTTCGTCTTAAATACGAGGCTTGTATTACAAATTTAAAAAGAATTAGTAAACCAGGTTTACGAATTTATGCTAATCATAAAGAGATTCCCCGCGTATTAGGAGGAGCTGGCATTGTTATTATTTCAACACCAGATGGAATTATGACAGATCGTGAAGCCCGTACACGTGGAATTGGTGGTGAAATATTATGTTCAATTTGG
      Borodinellopsis_texensis  GATAGCATTAGTGATATGCTAACACGTATAAGAAACGCTAATTTAGCTAAAAAATCGAATGTAAATATTCCATCAACTAAATTAAACTTAGAAATAGCAAAAGTTTTAGAAAAAGAAGGTTTCATACAAGGTTTTAGATTAAAATATGAATCATGTATTACAAATTTAAAACGTATTAGTAAACCTGGACTTAGAATTTACACTAATTCGAGAGAAATACCTAGAATTTTAGGTGGAACTGGAATTGTTATTTTATCAACACCTAACGGCATAATGACTGACCGAGAAGCACGTTCTATAGGAATTGGAGGTGAACTTCTATGTTCTATATGG
          Bracteacoccus_aerius  GATAGTATTAGTGATATGTTAACACGTATTCGTAATTCTTCTATGATAAAAAAATCAACAGTAGCCGTACCTTTTACTCGCATAAATCAAAAAATCTCTCAAATTTTAGAAAAAGAGGGTTTTATTCAAACTTTTAGATTAAAATACGAATCGTGCATTACTAATTTAAAAAGAATTAGTAAACCCGGTCTTAGAATTTACGCAAACCATAAAGACATTCCTCGTATTTTAGGTGGAGCTGGAATTGTCATTATGTCTACACCGAATGGAATTATGACAGATCGAGAGGCACGTTCTTTGGGAATAGGCGGTGAAATTTTATGTTCAATTTGG
       Bracteacoccus_giganteus  GATAGTATTAGTGATATGTTAACACGCATTCGTAATGCTTGTATGATAAAAAAATCGACAGTAGCTGTTCCCTTTACTCGCATGAACCAAAAAATCTCTCAAATTTTAGAAAAAGAAGGTTTTATTCAAACTTTTAGACTAAAATACGAATCATGCATTACTAATTTAAAAAGAATTAGTAAACCAGGTCTTAGAATCTATGCTAATCATAAAGAAATTCCTCGTATTTTAGGTGGAGCTGGAATCGTGATTATGTCTACACCTAGTGGAATTATGACAGATCGAGAATCACGTTCTTTAGGAATAGGCGGTGAAATTTTATGTTCAATTTGG
           Bracteacoccus_minor  GATAGTATTAGTGATATGTTAACGCGCATTCGTAATGCTTGTATGATAAAAAAATCGACAGTAGCTGTTCCTTTTACTCGAATGAATCAAAAAATTGCTCAAATTTTAGAAAAAGAAGGTTTCATTCAAACTTTTAGATTAAAATACGAATCATGCATTACTAATTTAAAAAGAATTAGTAAACCTGGGCTTAGAATTTATGCCAATCATAAAGAAATTCCTCGTATTCTAGGTGGAGCAGGAATTGTGATTATGTCGACGCCTAGCGGAATTTTAACAGATCGAGAATCACGTTCTTTAGGAATAGGTGGAGAAATCTTATGCTCAATTTGG
         Carteria_cerasiformis  GATACAATTAGTGATATGCTTACGCGTATTAGAAACGCGACTTTAGCGAAAAAAGCGACCGTTTATGTGCCCTATACGCGATTAACGGAACAAATCGCTCAAATTTTAGAAAAAGAAGGTTTTATTCAAGCTTTTCGTTTAAAATATGAATCTTGTATTACAAATTTAAGAAGAATCAGTAAACCAGGGTTACGAATTTACACTAATCATAAAGGTATTCCACGAATCTTAGGGGGAGCTGGTATTGTTATAATTTCAACACCCCAAGGGATTTTAACAGATCGTGAAGCTCGTTCTCGCGGAATTGGTGGTGAAATTTTATGTTCAGTGTGG
           Carteria_sp_SAG_8_5  GATAGCATTAGTGATATGTTAACACGTATCCGCAACGGTTGTTTAGCAAAAAAATCAATTGTTTCAATACCGTATACACGTTTAAATCAACAAATAGCACAAATTTTGGAAAAAGAAGGCTTTATTCAAAGTTTTCATTTAAAATACGAATCTTGTATTACAAATTTAAAACGAATTAGTAAACCAGGACTTCGAATTTATACAAATCATAGAGAGATTCCACGCATATTAGGAGGTGCAGGAATAGTAATCATTTCAACACCATCAGGTATTCTAACTGATCGAGAAGCTCGGTTACGTGGGATTGGTGGGGAAATTTTATGTTCTGTTTGG
      Chaetopeltis_orbicularis  GATACTATTAGTGATATGCTAACTCGTATTCGAAATAAAACTCGAGTAAAAAAAAGAACGGTAGTTGTTCCATTAACACGATTAAGTGTTAAAATTGCAGAAATATTAGAAAAAGAAGGATTTATTAATTCTTTTCATTTAAAATATGTTTCTTGTATTACAAACTTGCGTCGTATTAGTAAACCTGGGTTACGTATTTATGCAAATCATAAAGAACTTCCACGTATCTTAGGTGGTGCTGGTATTGTCATTTTATCGACTTCAAATGGAATTATGTCTGATCGTGAAGCACGTTTTCGTGGTATTGGTGGTGAAGTATTATGCTCTGTTTGG
     Characiochloris_acuminata  GATAGTATTAGTGATATGTTAACACGTATTCGAAATGCTTCATTAGCTAAAAAATCAAATGTTCAAATTCCACATACAAAATTAAATCAGGAAATTGCACAAATTTTAGAAAAAGAAGGTTTTATTCAAAATTTCAAATTAAAATATGAATCTTGTATTACCAATTTAAGAAGAATAAGTAAACCAGGTCTTCGTATTTATGCTAATCATCGTGATATTCCAAGAGTTTTAGGAGGTACTGGTATTGTAATAGTATCAACACCTAGTGGAATTATGACAGATCGTGAGGCACGTTTACGTGGAATAGGTGGTGAATTATTATGTTCTGTTTGG
       Chlamydomonas_applanata  GATAGTATTAGTGATATGTTAACACGTATTAGAAATGCTTGTTTAACGAAAAAATCAAATGTTGTGATTCCTCACACAAAATTAAATGTAGAAATTGCACAAATTTTAGAAAAAGAAGGTTTTATTCTAGGTTTCCGTTTAAAATATGAATCTTGTATTACAAATTTACAAAGAATTAGTAAACCGGGTCTTCGCATTTATGCAAATTCACGTGAAATCCCACGTATTTTAGGTGGTACAGGTATTGTTATTCTTTCAACACCAACAGGTATCATGACAGATCGTGAAGCTCGTTTAAAAGGAATCGGCGGTGAGCTTTTATGTTCTGTTTGG
         Chlamydomonas_nivalis  GATACTATTAGCGATATGTTAACTCGTATTCGAAATGCAAGTTTAGCAAAAAAATCAACAGTTTGTATTCCTTATACACAGTTAAATCAGCAAATTGCTCAAATTTTAGAAAAAGAAGGATATATATTAACGGTCCGTCTTAAGTATGAGTCATGTTTAACAAATTTAAGACGAATTAGTCGTCCTTCTCTGAGAATTTATACAAATTCTAAAGAAATTCCAAGAGTTTTAGGGGGAACAGGAATTATAATTCTTTCAACACCAAGTGGACTTTTAACTGATCGTGAAGCTCGTTCTCGTGGTATTGGTGGTGAAATTTTATGCTCTATATGG
        Chlamydomonas_peterfii  GATAGTATTGGCGACATGTTAACACGAATTCGTAATGCTTGTTTAGCTAAGAAATCAACAATAAGTTTACCCTTTACAAGAATTAACCAACAAATCGTGCAAATTTTAGAAAAAGAAGGTTTGATTCAAAGTTATCGATTCAAATATGAATCTTGTATTACGAATTTAAAACGTATTAGTAAACCAGGTCTTCGTATTTATTCAAATGCTCGTGAAATTCCACGTATTTTAGGTGGTACTGGAATAGTAATTCTCTCAACTCCTGAAGGTCTATTAACAGATCGTGAAGCTCGTTTACGTGGCATCGGTGGTGAACTTTTATGTTCTGTTTGG
     Chlamydomonas_reinhardtii  GACAGTATTGGTGATATGTTAACACGTATTCGTAATGCCTGTTTAGCAAAAAAATCAAGTGTTTCAATTCCATTTACACGCTTAAATCAAAACATTGCACAAATTCTAGAACAAGAAGGTTTTATTCAAACTTATCGCCTTAAATATGAATCTTGTATTACTAACTTAAAACGCATTAGTAAACCAGGTTTACGCATTTATTCAAACCATAAAGATATTTTACGTATTTTAGGTGGTACAGGTATTGTTATTGTTTCAACGCCTGAAGGTCTAATGACTGATCGTGAAGCTCGTCTACGTGGTATTGGTGGTGAATTACTTTGTTCTGTGTGG
         Chlorococcum_tatrense  GATAGTGTTAGTGATATGTTAACACGTATTAGAAATGCTTGTTTAGCTAAAAAATCAAGTGTTATTGTCCCTCACACAAAATTAAATCACGAAATTGCACAGATTTTAGAAAAAGAAGGTTTTATTCAAAGTTATCGTTTAAAATATGAATCTTGTATTACTAATTTAAAAAGAATCAGTAAACCAGGTTTACGTATTTATGCAAACCATCGAGAAATTCCACGTGTTTTAGGTGGAACTGGTATTATTGTTCTTTCAACACCCAGTGGTGTTTTAACAGACCGAGAAGCACGTTTTAAGGGTATTGGTGGAGAATTAATTTGTTCAATTTGG
       Chlorogonium_capillatum  GATAGTATTAGTGATATGTTAACACGCATTAGAAATGCGTGTTTAGCTAAAAAAACAAATGTATTAATTCCTCACACTAAGTTAAATAACGAAATCGCACAAATTTTAGAAAAAGAAGGATTTATCCAAGGCTTTCGTTTAAAATACGAATCTTGTATTACAAATTTAAAACGTATTAGTAAACCAGGTCTTCGTATTTATGCAAACCACAGAGAAATTCCACGTATTTTAGGCGGTACAGGAATTGTAATTGTTTCAACCCCAAATGGAATTATGACAGATCGCGAAGCGCGCTTAAAAGGTATTGGTGGCGAATTAATTTGTTCAGTTTGG
         Chloromonas_perforata  GATAGTGTTAGTGATATGTTAACACGTATTAGAAATGCTTGTTTAGCTAAAAAATCAAGTGTTATTGTCCCTCATACAAAATTAAACCACGAAATTGCACAGATTTTAGAAAAAGAAGGTTTTATTCAAAGTTACCGTTTAAAATATGAATCTTGTATTACTAATTTAAAAAGAATTAGTAAACCAGGTTTACGTATTTATGCAAACCATCGAGAAATTCCACGTGTTTTAGGTGGAACTGGTATTATTGTTCTTTCAACACCAAGCGGTGTTTTAACAGACCGAGAAGCACGTTTTAAGGGTATTGGTGGAGAATTAATTTGTTCAATTTGG
           Chloromonas_radiata  GATAGTATAAGTGATATGTTAACTCGCATCCGAAATGCTTGTTTAGCAAAAAAATCCACAGTTTCAATTCCGTATACACAATTAAATCACCAAATTGCTCAAATTTTAGAAAAAGAAGGATACATTTTAACTGTCCGTCTTAAATATGAATCGTGTTTAACAAATTTACGAAGAATTAGTCGTCCGTCTCTAAGAATTTATACTAATTCTAGGGAAATTCCACGAGTTTTAGGAGGAACAGGCATTATTATCCTTTCAACGCCAAGTGGGGTTTTAACCGATCGTGAAGCACGCTCGCGTGGTATTGGTGGTGAAATCTTATGCTCAGTTTGG
             Chloromonas_rosae  GATACTATTAGTGATATGTTAACTCGTATTCGAAATGCAAGTTTAGCAAAAAAATCAACAGTTTGTATTCCATATACGCACTTAAATCAGCAAATTGCTCAAATTTTAGAAAAAGAAGGATATATATTAACTGTTCGTCTTAAGTATGAGTCATGTTTAACAAATTTAAGACGAATAAGTCGTCCTTCTCTTCGAATTTATACTAATTCTAAAGAAATTCCAAGAGTTTTAGGAGGAACAGGAATTATAATTCTTTCAACACCAAGTGGACTTTTAACTGATCGTGAAGCTCGTTCTCGTGGTATTGGGGGTGAAATATTATGCTCTATATGG
       Chlorosarcinopsis_eremi  GATAGTATTAGTGATATGTTAACGCGTATTAGAAACGCGTGTTTAGCTAAAAAATCCAATGTTATTGTCCCGCACACAAAATTAAACCATGAAATTGCCAAAATTTTAGAAAAAGAAGGGTTTATTCAAGGTTATCGTTTAAAATATGAATCTTGCATTACAAATTTAAAACGAATTAGTAAACCGGGCCTTCGCATTTATGCAAACCATAGAGAAATTCCAAGAATTTTAGGTGGTACAGGAATTGTTATTATTTCAACTCCAAGTGGTATTTTAACTGATAGAGAAGCTCGACTAAAAGGTATTGGTGGGGAATTAATTTGTTCTGTTTGG
        Chlorotetraedron_incus  GATACAATTAGTGATATGTTAACACGTATTCGTAACGCGTGTATGATTAAAAAATCAACAGTTTTAGTTCCTTTTACAAAAATGAATCAACAAATTTCTCAAATTTTAGAAAAAGAAGGTTTTATCCAAAATTTTCGTTTAAAATATGAATCATGTATTACAAATTTAAAACGAATCAGTAAACCTGGGTTAAGAATTTATGCAAACCATAAAGAAATCCCTCGTGTTTTAGGTGGAGCTGGAATTGTTATTTTATCAACTCCTTCAGGAATTTTAACAGATCGAGAAGCTCGATCTTTAGGAATTGGTGGTGAAGTTTTATGCTCTATTTGG
    Chromochloris_zofingiensis  GACACTATTAGCGATATGCTTACGCGTATTCGTAATGCATGTATGACAAAAAAATCGGCAGTTTTAATCCCTTTGACTCGAATTAATGAAAAAATTGCTCAAATTCTAGAAAAAGAAGGTTTTATTCAAACTTTTCGATTAAAATATGAATCTTGTATTACCAATCTTAAAAGAATAAGTAAGCCAGGTTTGAGAATCTATGCAAATCATCAAGAAATTCCTCGTGTTTTAGGTGGAGCTGGGATTCTTATTTTATCGACACCAAAGGGAGTGATTACTGATAGAGAAGCTCGTTCTTTAGGAATTGGCGGTGAAATTTTATGTTCAATTTGG
         Desmotetra_stigmatica  GATAGTATTAGTGATATGCTAACACGTATTCGAAACTCATGTTTAGCTAAAAAATCTCTAGTCTCTATTCCTTTTACTAGATTAAATCAACAAATTGCACAAATATTAGAAAAAGAAGGTTTTATACAAAATTTTCGTTTAAAATACGAATCTTGTATTACAAATTTAAGAAGAATTAGTAAACCAGGTCTTCGAATTTACGCCAATCACAAAGAAATTCCACGCATTTTAGGGGGAACTGGTATTGTGATTTTATCAACACCGGAAGGAATTATGACGGATCGTGAAGCACGTTTCCGTGGAATAGGTGGCGAACTTTTATGTTCAGTTTGG
        Dictyochloris_fragrans  ------ATTAGTGATATGTTAACGCGTGTTCGAAATGCGTGTATGGTAAAAAAATCAACAGTTTTAATATCTTATACTCGTATAAATCAACAAATAGCTCAAATTTTAGAAAAAGAAGGTTTTATTCAATCTTTTCGTTTAAAATATGAATCTTGTATTACAAATTTAAAACGAATTAGTAAACCAGGACTTCGAATTTACGCTAATCATAAAGAAATTCCTCGTATTTTAGGAGGTGCGGGTATAGTTATTCTATCTACTCCTGAAGGTATTCTAACTGATCGTGATGCACGTTCTCGTGGAATAGGAGGCGAAATTTTATGTTCTATTTGG
             Dunaliella_salina  GACAGTATTAGTGACATGCTTACACGAATTAGAAATGCTTGTTTAGCAAAAAAATCTAATGTTATTGTACCACACACTAAGCTGAATCTAGAAATAGCACATATTTTAGAAAAAGAGGGTTTTATCCAAGGTTTTCGTTTAAAATATGAATCTTGTATTACTAATCTTAAACGAATTAGTAAACCTGGCCTTCGTATTTATGCAAATACTAAAGAAATTCCACGTATTTTAGGTGGTACAGGTATTGTAATTGTATCAACTCCTACTGGTATTATGACTGATCGAGAAGCTCGTTTAAAAAAAATGGGTGGAGAATTAATTTGCTCAGTTTGG
          Elakatothrix_viridis  GATAGTATAGGAGATATGTTAACTCGCATAAGAAATGCTTGTATGGCTAAAAAAGCTACTGTTTTGATTCCTTATAGTCATCTAAATGTTAAAATAGCTGAAATTTTACAAAAAGAAGCTTTTATAGAGTTTATTCATCTTAAATATCAATCTTGTATTACAAATTTAGAAAGAATTAGTAAACCAGGTTTAAGAATTTATACAAATAATAAAGAAATTCCGAAATTTTTAGGAGGAACTGGAATTTTGATTTTATCAACTCCTAAAGGAGTTTTAAAAGATCGTGATGCTCGTTCCAGAGGTGTAGGGGGAGAAATTTTATGCTCTATTTGG
         Floydiella_terrestris  GACACAATTAGTGATATGCTTACCCGCATTCGAAATAAGAGCTTAGTAAAAAAAAGAACAGTTGTTGTTCCTTTTACTAGATTAAATCTTAAAATTTCTGAGATTTTAGAAAAAGAAGGATTTATTCATTCTTTCTCTTTAAAGTATGTTTCTTGTATCACGAATCTTAGACGTATTAGCAAACCAGGGTTACGTATTTATGTGAACCATAAAGAACTCCCTCGTATTTTAGGAGGTGCTGGGATTGTTATTTTATCAACATCTAAAGGTGTAATGACTGATAGAGAAGCTCGCTTTAGAGGAATTGGTGGTGAAGTTTTATGTTCAGTTTGG
       Follicularia_botryoides  GATACTATTGGTGATATGCTAACAAGAATTCGTAACGCGTGTATGGCAAAAAAAGCAAGAGTGGCAGTGCCTTTAACACGAATGAATCAACAGATTTGTCAAATCTTAGAAAAAGAAGGTTTTATTCAAAATTTTAGATTAAAATATGAATCTTGCATTACAAATTTAAAACGAATCAGTAAGCCTGGTTTAAGAATTTATACAAATTCAAAAGAAATTCCACGCATTTTAGGGGGAGCTGGAATTGTGATTTTATCTACTCCAAACGGAATTATGACAGACCGAGAAGCTCGTTCATTAGGCGTTGGAGGTGAAATTTTATGTTCAATTTGG
       Golenkinia_longispicula  GATAGTATTAGTGATATGTTAACACGTATTAGAAACGCATCAATAGCAAAAAAAGCAACTGTATTTATTCCCTATACTCGTATGAATCAACAAATTGCACAGATATTAGAAAAAGAAGGATTTATTCAAGCATTTCGTTTAAAATATGAATCATGTATTACAAATTTAAAAAGAATTAGCAAACCTGGTCTTCGAATATATGCTAATCATAAAGAAATTCCTCGTATTTTAGGAGGGGCTGGTATTGTAATAATGTCGACTCCTAGTGGTATTTTAACTGATAGAGAAGCTCGTTCGAGAGGAACTGGTGGAGAAATTTTATGTTCTGTATGG
              Gonium_pectorale  GATAGTATTGGTGACATGTTAACACGTATACGTAACTCTTGTTTAGCAAAAAAATCAATGGTTTCTATACCATTTACACGATTAAATCAACAAATTGCTCAAATTTTAGAACAAGAAGGTTTTATTCAAACGTATCGTCTTAAATATGAATCATGTATTACTAATTTAAAAAGAATTAGTAAACCAGGTTTACGCATTTATTCAAATCATAAAGACATTTTACGTATTTTAGGTGGTACTGGTATTGTTATTATTTCGACTCCTGAAGGTCTTATGACAGATCGTGAAGCACGTCTTCGTGGTATTGGTGGTGAATTACTTTGTTCTGTTTGG
       Haematococcus_lacustris  GATAGTATTAGTGACTTACTAACGCGTATTAGAAATGCTTGTCTAGCTAAAAAAGCAAATGTTTTAGTACCCTATACAAATGTTAATTTTGAAATTGTACAACTTTTAGAAAAAGAAGGTTTTATTCAAGGTTTTCGTTTAAAATATATTTCTTGTATTACAAATCTACAACGTATTAGTAAACCTGGGCTACGTATTTATGCTAACTATAAAGAAATTCCACGTATTTTAGGTGGTACTGGTATTGTTGTTGTTTCAACACCAAACGGTATTCTGACAGATATAGAAGCCAGATTAAAAGGTATAGGTGGTGAACTTTTATGTTCCATTTGG
            Hafniomonas_laevis  GATTCAATTAGTGATCTTTTAACTCGAATTCGTAATGCTTCTATGGTTCAACATTCTTCAGTTAATGTCCCATTTTCTCGTATTAATTTACAAATTTGTGAAATTTTAGAAAAAGAAGGTTATATCCATTCTTTTCGTTTAAAATACCAAAGTTGTATTACAAACTTACGACGTATTAGTAAACCAGGATTACGTATTTATACAAATTATAAAGAAATTCCTCGTATTTTAGGTGGAACAGGTATTGTAATTTTATCTACACCAGAAGGTTTAATGACTGATCGTGAAGCACGTCTTGCTAAAGTAGGTGGTGAAATTTTATGTTCTGTATGG
          Hariotina_reticulata  GATACAATTAGCGATATGTTAACTCGTATTCGAAATGCTTGTATGGTGAAAAAATCAACTGTTTCTATTCCCTTTACGAAAATGAATCAAAAAATTGCTCAGATTTTAGAAAAAGAAGGTTTTATTCAAAGTTTTAAATTTAAGTATGAATCTTGCATCACAAATTTAAAGAGAATTAGTAAACCCGGTCTTCGAATTTATGCAAATAGTCAAGATATTCCAAAAGTTTTAGGTGGAGCTGGAATTATTATTCTTTCAACTTCAATTGGTGTTTTAACTGATCGTGAAGCGCGTTCTTTAGGAGTTGGAGGGGAACTTTTATGTTCTATTTGG
                 Jenufa_minuta  GATAGTGTTAGTGATATGTTAACCCGAATTAGAAATGCTTGTTTACTCAAAAAATCAGTAGTTTTAATTCCATATACTCGTTTAAATCAAAAAGTTGCACAAATTTTAGAAAAAGAAGGTTTTATACATACCTATCGGTTAAAATATAAGTCATGCATTACAAATTTAAAAAAAATTAGTAAACCTGGACTTCGAATTTATGCAAATCACAAAAAAATCCCTCGTATACTAGGAGGATCTGGCATGATTATTTTATCAACACCAGGAGGATTGATGACAGATAGAGAAGCACGAGTAAGGAAAACAGGCGGTGAGTTATTGTGTTCTGTTTGG
              Jenufa_perforata  GATAGTCTTAGTGATATGTTAACAAGAATACGAAACGCTTGTATGATTAAAAAATCCATTATTTTAATACCATATACTCGTTTAAATGAAAAAGTTGCTCAAATTTTAGAAAAAGAAGGATTTATTCAAGCGTTTCGTTTAAAATATAAATCATGTATTACAAATTTAAAAAAAATAAGTAAACCAGGGCTTCGAATATATGCTAATCATAAAGAAATTCCTCGGATTTTAGAAGGTGCAGGTATTATTATTTTATCTACACCTAGCGGAATTGTGACAGATAAAGAAGCACGGTTGAAAGGGATAGGTGGAGAACTTTTATGTTCGATATGG
          Kirchneriella_aperta  GACACTATTAGTGATATGTTAACACGTATTCGTAATGCTTGTTTAATGAAAAAATCGACTGTAGTAATTCCATTAACTCGAATGAATCAGCAGATTGCTCAAATTTTAGAAAAAGAAGGTTTTATTGATGGTTTCAAATTAAAATACGAATCTTGTATTACGAATCTAAAAAGAGTGAGCAAGCCAGGTCTTCGTATTTATTCGAATTATAAAGAAATTCCACGCATTTTAGGAGGGGCTGGGATCGTAATCTTATCGACTCCTCAAGGAATTATGACTGATCGTGAAGCACGATCGTTAGGTATTGGAGGAGAAATTTTATGTTCTATTTGG
      Koshicola_spirodelophila  GATACTATTAGTGATATGTTAACACGTATTCGCAATGCATGTTTAGTTAAAAAAAGAATAGTTTATATACCTTATACACGCCTAAATTCTAAAATTGTAGAAATTTTAGAAAAAGAAGGATTTATTTTAAAATATTATTTAAAATATGTATCATGTATCACTCATTTACAAAGAGTTAGTAAACCAGGGCTACGTGTTTATGCAAATCATACAGATCTTCCTCGTGTTTTAGGAGGTGCGGGAATAGTAATTCTTTCAACCTCAAAAGGTTTAATGACTGATCGTGAAGCCCGTTTTAGAGGAATCGGAGGTGAAATTCTTTTAGAGTGTTTT
           Lobochlamys_culleus  GATAGTATTAGTGATATGTTAACACGAATTAGAAACGCTTGTTTAGCCAAAAAATCAACTGTTTCTATTCCTTTTACTCGTTTAAATCAACAAATTGCGCAGATTTTAGAAAAAGAAGGTTTTATTCAAAGCTTTCAATTAAAATATGAATCATGTATTACGAATCTAAAAAGACTTAGTAAGCCAGGTTTAAGAATTTATACAAATCACAGAGAGATTCCACGTATTTTAGGTGGAACTGGGATTGTTCTTCTATCAACTCCTGAAGGAATACTTACTGATCGAGAAGCACGTTTTAGAGGGATTGGAGGGGAATTATTATGTGCTATTTGG
            Lobochlamys_segnis  GATAGTATTAGTGATATGTTAACACGTATAAGAAATGCTTGTTTAGCTAAAAAATCGACAGTTTCGATTCCTTTTACTAGAGTTAATCAACAAATTGCCCACATTTTAGAAAAAGAAGGTTTTATCCAAAACTTTCAATTAAAATATGAATCTTGCATTACAAATTTAAAAAGAATTAGTAAACCAGGATTAAGAATTTATGGAACTCATAGAGAAATCCCCCGTATTTTAGGTGGAACTGGAATTGTTATTCTTTCAACGCCTGAAGGAATTGTAACAGATCGAGAAGCACGTTTCCGAGAAATTGGTGGTGAATTATTATGTGCGGTATGG
           Microglena_monadina  GATCGTATCAGTGATATGTTAACACGTATTAGAAATGCAAGTTTAGCTAAAAAATCTTATGTAATTATTCCACGTACTAATTTAACCTTAGAAATTGCTCAAATATTAGAAAAAGAAGGTTTTATTGAAAATTTGAGTTTAAAATATAAATCTTGTATTACAAATTTAAAAAGAATTAGTAAACCAGGACTTCGAATTTATGCAAATTATAAAGAAATTCCAAGAATTTTAGGAGGAACAGGAATTGTTATTCTTTCAACACCAATTGGAATTATGACAGATCGTGAAGCTCGTTCTCGAGGAATTGGGGGAGAATTATTATGTTCAATATGG
                 Microspora_sp  GATACAATTAGTGATATGTTAACACGAATTAGAAATGCATGTATGGTTAAAAAATCGACAGTTTTAATACCAAATACAAATTTAACTAGAGAAATTGCTCAAATCTTAGAACAAGAAGGTTTTATTCAATCTTTTCGTTTAAAATATCAATCTTGTATTACAAACTTAAAAAGAATGAGTAAACCAGGACTTCGTATTTATACGAATCATAAAGAAATACCACGTATTTTAGGCGGCGCCGGGATTGTTATTGTGTCTACTCCAGCCGGGATAATGACCGATCGTCAAGCGCGTGCTCTTGGGGTCGGAGGGGAAATATTGTGTTCAATTTGG
       Mychonastes_homosphaera  GATACTATTAGTGATATGTTAACTCGTATTCGTAACGCGAGTTTAAGTCAAAATGCTGCGGTGTTAGTTCCACTAACACGTATGACACAACAGATTGCTCAGATTTTAGAAAAAGAAGGTTTTATCCAAACTTTCCGTTTAAAATACGAATCATGTATTACGAACTTAAAACGTATCAGTAAGCCTGGTTTACGTATTTACGCAAACCATAAAGAATTACCTCGTATTTTAGGAGGGGCAGGGATTACGATTATTTCAACACCAGAAGGATTAATGACAGACCGTGAGGCACGTTCATTAAGTTTAGGTGGCGAAGTCTTATGTTCAGTATGG
           Mychonastes_jurisii  GATACTATTAGTGATATGTTAACGCGTATTCGTAACGCAAGCTTAAGTCAAAATGCAACGGTGTTAGTTCCTTTAACACGAATGACACAACAAATTGCCCAAATTTTAGAAAAAGAAGGCTTTATTCAAACTTTCCGTTTAAAATATGAATCTTGTATCACAAATTTAAAACGTATTAGTAAACCAGGTTTACGCATTTATGCAAACCACAGAGAATTACCGCGCATTTTAGGCGGTGCAGGAATTACAATTATCTCGACACCCGAAGGTTTAATGACTGATCGTGAAGCACGCTCATTAAGTTTAGGAGGTGAAGTCTTATGTTCGGTATGG
           Neochloris_aquatica  GATACTATCAGTGATATGTTAACACGTATTCGTAATGCTTCTCGAGTAAATAAGTCATTTGTTTCAGTTCCATTAACAAAAATGAATCAGCAAATTTCTCAAATTTTAGAAAAAGAAGGTTTCATTTCAAGCTTTCGTTTAAAATATGAGTCTTGTATTACTAATTTAAAAAGAATTAGCAAATCTGGATTAAGAATTTATACTAATTATAAAGAAATCCCCAAAATTTTAGGAGGAGCCGGTATTCTTATTCTGTCAACACCAGTTGGAGTTATTACAGATAGGGAGGCACGCTCTTTAAAAGTTGGAGGTGAAATTTTATGTTCAATCTGG
      Oedocladium_carolinianum  GATACAATCAGTGACATGCTTACTCGTATACGAAATGCATGTTTAGTAAAAAAACGTACTGTATTAATTCCATATACACGAATGACAATTCAAATTGTTGACATTTTAGAAAAAGAAGGATTAATCAATTCGTATTTTTTGAAATATACTTCTTGTATAACAAATCTTCGTCGAATAAGTAAACCAGGTTTACGTATTTATGCTAATAAAAAAGAACTTCCACGTATTTTAGGAGGTGCTGGTATTGTTATACTTTCAACTTCAAAAGGTATAATGACTGATCGTGAAGCACGATTTCGTAAAATAGGTGGTGAAATCTTATGTTCTGTGTGG
      Oedogonium_angustistomum  GATACAATTAGTGACATGCTTACTCGTATACGAAATGCATGTTTAGTAAAAAAACGTACTGTTTTAATCCCATATACACGAATGACAATTCAAATTGTTGAGATTTTGGAAAAAGAAGGTTTAATAAATTCGTATTTTTTGAAATATACTTCTTGTATAACAAACCTTCGTCGAATAAGTAAGCCGGGTTTACGTATTTATGCTAATAATAAAGAACTTCCACGTATTTTAGGAGGTGCTGGGGTTGTTATACTCTCAACTTCAAAGGGTATAATGACTGATCGTGAAGCACGTTTTCGTAAAATAGGTGGTGAATTATTATGTTCTGTTTGG
          Oedogonium_cardiacum  GATACAATTAGTGACATGCTTACTCGTATACGAAATGCTTGTTTAGTAAAAAAACGTACTGTTTTAATTACATACACACGAATGACGATTCAAATTGTTGAAATTTTAGAAAAAGAAGGGTTAATTAATTCTTATTTTTTGAAATATACATCTTGTATAACAAATCTTCGTAGAATAAGTAAGCCTGGTTTACGTATTTATGCTAATAATAAAGAACTACCGCGTATTTTAGGAGGTGCTGGAATTGTTATACTATCAACTTCAAAAGGTATTATGACAGATCGCGAAGCACGTTTTCGCAGAATAGGCGGTGAATTATTATGTTCTGTTTGG
        Oogamochlamys_gigantea  GATAGTATCAGTGACATGTTAACACGTATCAGAAATGCTTGTTTAGCTAAAAAAACAACAGTATCTGTCCCTTTTACTCGAATAAATCAACAAATTGCACAAATTTTAGAAAAAGAAGGGTTTATTCAAACTTTCCGCTTAAAATATGAATCTTGTATCACTAATTTAAAAAGAATAAGTAAACCTGGTTTAAGAATTTATGCAAATAATCGAGAAATCCCAAGAATTTTAGGCGGAACTGGGGTTGTTATTATATCAACCCCAGAAGGAATAATGACAGATCGTGAAGCTCGTTTAAAAGGGATTGGTGGAGAACTTTTATGTTCAGTTTGG
        Ourococcus_multisporus  GATACAATTAGCGATATGTTAACACGTATTCGTAATGCTTGTTTAATGAAGAAATCAACAGTAATAATTCCCTTAACTAAAATGAATCAACAAATTGCACAAATTTTAGAAAAAGAAGGGTTTATTTATGGTTTCAAATTAAAATATGAATCATGTATTACTAATTTGAAAAGAATTAGTAAACCAGGTCTTCGTATTTATTCAAATCATAAAGAAATTCCTCGTATTTTAGGAGGGGCTGGAATCGTTATTTTATCGACTCCTGAAGGAATTATGACAGATCGTGAAGCTCGTTCATTAGGTATTGGTGGAGAAATTTTATGTTCGGTGTGG
         Palmellopsis_texensis  GATAGTATTAGCGATATGTTAACACGTATTAAAAATGCTTGTTTAGCTCAAAAAGCCACAGTTTCAATTCCTTTTACACGAATAAATCAACAAATAGCTCAGATTTTAGAAAAAGAAGGTTTTATTCAAACATATAGATTAAAATATGAATCTTGTATTATTAATTTAAAAAGAATTAGCAAACCAGGTTTAAGAATTTATGCAAATCATAAAGAAATTCCTCGTATTTTAGGTGGGACTGGAATTGTTATTGTTTCTACCCCCGAAGGACTTTTAACTGATCGTGAAGCACGTTTAAAAGGTCTAGGAGGTGAATTATTTTGTTCAGTATGG
       Parallela_transversalis  GATACTATTAGTGATATGCTAACACGAATTCGTAATGCCTGTATGGTTAAAAACTCAGAGGTGTTAGTACCAAATACAAAATTAACTCGAGAAATTGCTCATATTCTTGAAAAAGAAGGTTTTATCCAAACCTTCCGTTTAAAATATGAGTCTTGTATTACAAATTTGAAACGAATGAGTAAACCTGGTCTTCGAATTTATACAAACTCAAAAGATATTCCTCGTATTTTAGGTGGAGCTGGTATTTTAATTCTTTCTACTCCTGCTGGACTTTTATCCGATCGCACTGCTCGTTCTCTAGGTATTGGTGGAGAAATTCTTTGTTCAATTTGG
             Pediastrum_duplex  GATACTATTAGTGATATGTTAACTCGTATTCGTAATGCTTGCATGGTTCAAAAAGGGACAGTTTTAGTACCTTTTACAAAAATGAATCAAAAAATTGCTCATATTTTAGAAAAAGAAGGGTTTATTCAAAATTTCCGTTTAAAATATGAATCTTGTATTACTAATTTAAAAAGAATTAGTAAACCTGGATTAAGAATTTATGCAAATCACAAAGAAATTCCTCGTGTATTAGGAGGTGCAGGTATTATTATCTTATCAACACCTGAAGGACTTCTTACTGACAGAGAAGCAAGATCTTTAGGTATTGGAGGTGAAGTTTTATGTTCAATTTGG
         Phacotus_lenticularis  GATCATATTAGTGATATGTTAACACGTATTCGAAATGCTTCATTAGCAAAAAAATCAAGTGTACGTGTACCTTTTACTACTTTAAATCAAGAAATTGCACATGTTTTAGAAAAAGAAGGCTTTATTCAAAGTTTTCGTCTTAAATATGAAGCATGTATTACTAACTTACGTCGTATTAGTAAACCAGGTCTTCGTATTTATGCAAACCATCGTGAAATTCCTCGTATTTTAGGTGGTACTGGCATTGTTATTCTTTCAACTCCAAATGGAATTATCACAGATCGTGAAGCTCGTGCTCTTTCTATTGGTGGAGAATTACTGTGTTCAGTTTGG
            Pleodorina_starrii  GACAGTATTGGTGACATGTTAACACGTATTCGTAACTCTTGTTTAGCAAAAAAATCAACTGTTTTAATACCATTTACACGATTAAATCAAGAAATTGCCCAAATTTTAGAACAAGAAGGTTTTATTCAAACGTATCGCCTTAAATATGAATCATGTATTACAAATTTAAAAAGAATCAGTAAACCTGGTTTACGTATTTATTCTAACCATAAAGAAATTTTACGTATTTTAGGTGGAACTGGCATTGTTATTGTATCTACACCTGAAGGTCTTATGACCGATCGTGAAGCTCGTCTTCGTGGTATTGGTGGTGAATTACTTTGTTCTGTTTGG
        Protosiphon_botryoides  GACAGCATTAGTGATATGCTAACACGCATTAGAAATGCTTGTCTTGTAAAAAAATCTAGTGTAATTGTACCTCACACTAAATTAAATCAAGAAATTGCTAAAATTTTAGAAAAAGAAGGATTTATTCAAAGTTACCGTTTAAAATACGAATCTTGTATTACAAATTTACAACGAATCAGTAAACCAGGTTTACGTATTTATGCAAACCATAAAGAAATCCCACGTGTTTTAGGTGGTGCTGGTATCGTTATTTTATCAACACCTAGTGGAATTTTAACTGATAGAGACGCTCGATTAAAGGGCGTTGGTGGCGAATTAATTTGCTCTATTTGG
Pseudomuriella_schumacherensis  GATACTATTAGTGATATGCTTACACGTATTCGCAATGCGTGTATGATTAAAAAATCAACAGTTTTAATTCCTTTGACTCGTATGAATCAACAAATTTCTCAAATTTTAGAAAAAGAAGGTTTTATTCATAATTTTCGATTAAAATATGAATCATGTATTACAAATTTAAAAAGAATTAGTAAACCTGGGTTAAGAATTTACGCTAATCATAAAGAAATTCCTCGTATTTTAGGTGGAGCTGGGATTGTTATTGTTTCAACACCTAATGGCGTTCTAACTGATAGAGAAGCTCGTTCCATCGGAATTGGTGGAGAGCTTTTATGTTCAATCTGG
            Rotundella_rotunda  GACACAATTAGCGATATGTTAACACGTATTCGAAATGCATGTATGGTGAAAAAATCAACAGTAATGATACCTTACACAAAAATGAATCAACAAATTTCCAAAATTTTAGAAAAAGAAGGATTTATTCAAAATTTTAGACTAAAATACGAATCTTGTATTACAAATCTAAAAAGAATTAGTAAACCAGGTCTTCGAATTTATACAAATCATAAAGAAATTCCTCGTATTCTAGGTGGCGCTGGTATTGTTATTTTATCAACACCTGTAGGTATTTTAACAGATCGTGAAGCTCGTTCATTAGTAATTGGGGGCGAAATTTTATGTTCAATTTGG
          Scenedesmus_obliquus  GATACTATTAGTGATATGTTAACTCGTATTCGAAATGCTTCGATGGTAAAAAAATCAACAGTATTGATTCCATTTACAAAAATGAATCAAAAAATTGCTCAAATTTTAGAAAAAGAAGGTTTTATTCAAAGCTTTAAATTTAAATATGAATCTTGTATTACAAATTTAAAACGAATCAGTAAACCTGGTCTTCGTATTTATACAAATAGTCAAGATATTCCAAGAGTTTTAGGTGGAGCTGGTATTTTAATTCTTTCTACATCTGTTGGAATTTTAACAGATCGTGAAGCACGAGCATTAGGAGTTGGAGGAGAAATTTTATGTTCAATTTGG
        Schizomeris_leibleinii  GATACTATAAGTGATATGTTAACTCGTGTACGAAATGCTTCTATAGTTCGTAAAAAAACTGTAGTAATACCTTATACACGTATGAATTTAAAAATTACCGAAATTTTAGAAAAAGAAGGTTATATTCAATCTTTTTATTTAAAATATACACCGTGTATTACAAATTTAAAAAGAATTAGCAAACCAGGTTTACGTATTTATGTAAATCAAAAAGAACTTCCTCGTGTTCTTGCTGGAGCTGGGATTTATATCCTTTCGACTTCAAAAGGTATTTTAACAGATCGTGAAGCTCGTTTTCGTGGTGTAGGAGGTGAAGTTTTGTGTACAGTTTGG
        Spermatozopsis_similis  GATACAATTAGTGATATGTTAACGCGTATTCGTAACGCTACATTAATTAAAAAAACCTTTGTGGAAATTCCACAAACACGTTTAACAAGTGAAATTGCACGTATTTTAGAACGTGAAGGCTTCATTCAATCTTTTCGTTTAAAATATGAATCATGTATTACGAATTTAAAACGTATTAGCAAACCAGGTTTACGCATTTATGCAAATCACAAAGAAATTCCTCGTTTATTAAATGGAGCTGGAATGATCGTACTTTCAACACCAATGGGAATTATGACTGATCGTGAAGCTCGTACTCGCGGCATTGGTGGCGAATTATTATGTTCAATTTGG
     Stephanosphaera_pluvialis  GATAGTATTAGTGACATGTTAACACGTATTCGAAACGCTTGTCTGGCAAAAAAATATAGTGTAATTATACCGTTTACTAAATTAAATTATGAAATTGCAAAAATTTTAGAAAAAGAAGGCTTTATACAAGGCTATCGTTTAAAATACGAATCTTGTATTACAAATTTAAAACGCATAAGCAAACCAGGTCTTCGAATTTATACAAACCATAGAGAAATCCCGCGTATTTTAGGCGGTACTGGTATTGTTATTTTATCTACACCTAATGGCATTTTAACTGACCGTGAAGCACGATTAAAGGGTATTGGCGGGGAATTAATTTGTTCTGTTTGG
      Stigeoclonium_helveticum  GATACTATAAGTGACATGTTGACTCGTATTCGAAATGCATCGATTGTTCGAAAAAAATCTGTTTTAATACCTTATACAAAAATGAATTTAAAAATTGCGGAAATTTTAGAAAAAGAGGGTTATATTTTATCTTTTTATCTAAAATACACACCTTGTATTACTAATTTAAAAAGAATAAGTAAACCAGGTCTTCGTATTTATGTTAATCATAAAGAACTTCCAAGAGTTTTAGCAGGAACTGGAATTTATATTCTTTCTACATCTAAAGGTATTTTAACGGATCGTGAAGCTCGCTTTCGTGGTATAGGAGGAGAAGTTTTATGTAGTGTTTGG
    Treubaria_triappendiculata  GATAATATAAGTGACATGTTAACACGTATTCGAAATGCTTGTATGATTAAAAAATCTTCTGTCCTAATCCCTTACACTCAATTAAATAACCAAATAGCAATTCTTTTAGAAAAAGAAGGTTTTATTCAATCTTTTCGGTTAAAATATGAAAGTTGCATTACTAATTTAAAAAGAATAAGCAAACCTGGTTTAAGAATTTATGCAAATCATAAAGAAATTCCGCGTTTATTAGGAGGTGCTGGAGTAATCATTCTATCTACACCTAAAGGAATTTTATCTGATCGTGAAGCTCGGTCTTTAGGAATTGGTGGAGAAATCCTATGTTCAGTTTGG
            Trochiscia_hystrix  GATAATATAAGTGACATGTTAACGCGTATTCGAAATGCTTGTATGATAAAAAAATCCTCTGTCCTAATACCTTATACTCAATTAAATAAACAAATAGCAATTCTTTTAGAAAAAGAAGGTTTTATTCAATCTTTTCGTCTGAAATATGAATGTTGCATTACTAATTTAAAAAGAATTAGCAAACCTGGTTTAAGAATTTATGCAAATCATAAAGAAATTCCTCGTTTATTAGGTGGTGCTGGATTAATAATTTTATCTACACCTCAAGGAATTTTATCTGACCGTGAAGCTCGATCTTTGGGAATTGGTGGAGAAATATTGTGCTCGGTTTGG
                    Uronema_sp  GATACAATAAGCGATATGTTAACTCGTATCCGAAATGCTTCAATTGTTCGTAAAAAATCAGTTTTAATTCCTTACACAAAAATGAATTTAAAAATTGCTGAAATTTTAGAAAAAGAAGGTTATATTTTATCATTTTTTTTAAAATATACACCTTGTATTACAAATTTAAAAAGAATTAGTAAACCAGGACTTCGTATTTATGTGAATCAAAAAGAACTGCCTCGTGTATTAGCAGGTACAGGAATTTATATTCTTTCAACTTCAAAAGGTATTTTGACAGACCGTGAAGCACGTGTTCGTGGTATAGGTGGTGAAGTATTATGTAGTATTTGG
                Volvox_carteri  GATAGTATTGGTGACATGTTAACACGTATTCGTAACTCTTGTTTAGCAAAAAAATCAACTGTTTCAATTCCATTTACACGATTAAACCAACAAATTGCCCAAATTTTAGAACAAGAAGGTTTTATTCAAACGTATCGCCTTAAATATGAATCATGTATTACAAATTTAAAAAGAATCAGTAAACCTGGTTTACGTATTTATTCTAACCATAAAGAAATTTTACGCATTTTAGGTGGTACAGGCATTGTTATTGTGTCTACTCCTGAAGGTCTTATGACAGATCGTGAAGCTCGTCTTCGTGGTATTGGTGGCGAATTACTTTGTTCTGTTTGG
            Carteria_crucifera  GATAGTATTAGCGATATGTTAACTCGCATTCGAAACGCGTGTTTAGCGAAAAAATCATCGGTTTATATTCCGTATACAAAATTAAATGAACAAATAGCTCAAATTTTAGAGAAAGAAGGATTTATTCAAGCTTTTCGTTTAAAATATGAATCTTGCATTACCAACTTAAGAAGAATAAGTAAAACAGGCTTGCGCATTTATACTAATCATAAAGAAATTCCAAGAATTTTAGGCGGAGCTGGAATAGTCATTATTTCCACCCCAGAAGGTATTATGACAGATCGTGAAGCTCGTTCTAGAGGAATTGGGGGTGAGATTTTGTGTTCTGTTTGG

    ;
end;


begin mrbayes;
    charset firstsecond = 1-.\3 2-.\3;
    charset third = 3-.\3;
    partition mine = 2: firstsecond, third;
    set partition=mine autoclose=yes;
    lset applyto=(all) nst=6 ngammacat=4 rates=invgamma;
    prset applyto=(all) statefreqpr=dirichlet(1) ratepr=variable pinvarpr=uniform(0,1) brlenspr=Unconstrained:GammaDir(1.0,0.1,1.0,1.0) shapepr=exponential(1.0);
    unlink shape=(all) statefreq=(all) revmat=(all);
    mcmc ngen=6250000 samplefreq=500 printfreq=1000 starttree=random nruns=2 nchains=2 savebrlens=yes filename=rps8;
    sump relburnin=yes burninfrac=0.2;
    sumt relburnin=yes burninfrac=0.2;
end;
