# Supplementary material for: Order, please! Uncertainty in the ordinal-level classification of Chlorophyceae
Source: PeerJ. 2019 May 15;7:e6899. doi: 10.7717/peerj.6899 (PMC6525593; doi:10.7717/peerj.6899)
Supplement: Supplemental Information 1 — This compressed folder contains untrimmed, masked alignments for individual chloroplast genes (subfolder nexus), as well as trimmed alignments with appropriate analysis blocks and the consensus trees resulting from these single-gene and concatenated analyses (MrBayes subfolders). Supplementary methods with associated references are included in the SupplementaryMethods.txt file. SVDquartets, BaliPhy, PhyloBayes and RAxML analysis files are in separate subfolders, with their respective resulting tree files. Files associated with MrBayes analysis of the 1st and 2nd positions and the analysis of the 3rd positions are placed in the subfolders 1st_and_2nd_positions_only and 3rd_positions_only, respectively. The 18Splastid_combined subfolder contains the MrBayes analysis materials (alignment and consensus tree) for the analysis including nucleotide plastid data as well as 18S nucleotide data. Documentation, trees and scripts used to create Fig. 3 are included in the “Figure3” subfolder, and documentation for and full results of Treespace analyses are in the “Treespace” subfolder. The results of the AU topology tests are included in a Word document. [file peerj-07-6899-s008.zip › supplementary_alignments_trees/mrbayes_nt_alignments_trees/psbM-stripped.nex]

#nexus

begin data;
    dimensions ntax=67 nchar=96;
    format datatype=dna gap=-;
    matrix
                 Ankyra_judayi  ATGGAAGTAAATATTTTTGGTTTAACAGCAACAGCATTATTTATTATTATTCCAACTTCATTTTTATTAATTTTATATGTTAAAACTGCTTCAAAT
        Atractomorpha_echinata  ATGGAAGTAAATATTTTTGGTTTAACAGCAACAGCATTATTTATTATTATTCCGACTTCATTTTTATTAATCTTATATGTTAAAACTGCTGCAAAT
      Borodinellopsis_texensis  ATGGAAGTAAATATTTTTGGATTAACAGCAACTGCTTTATTTATTATTATTCCTACTTCATTTTTACTAATCTTATATGTAAAAACAGCTTCGACA
          Bracteacoccus_aerius  ATGGAAGTAAATATCTTTGGATTAACAGCTACTGCTTTATTTATTATTATTCCTACTTCTTTTCTACTAATCTTATACGTTAAAACTGCGTCAAAT
       Bracteacoccus_giganteus  ATGGAAGTAAATATCTTTGGATTAACAGCTACTGCTTTATTTATTATTATTCCTACTTCTTTTTTATTAATTTTATATGTTAAAACTGCATCAGAT
           Bracteacoccus_minor  ATGGAAGTAAATATCTTTGGATTAACAGCTACTGCTTTATTTATTATTATTCCTACTTCTTTTTTATTAATCTTATACGTTAAAACTGCATCGGAT
         Carteria_cerasiformis  ATGGAAGTAAACATTTTTGGATTAACAGCAACTGCTTTATTTATTTTAATTCCAACATCATTTTTACTTATTCTTTACGTAAAAACAGCATCAAAT
           Carteria_sp_SAG_8_5  ATGGAAGTTAATATTCTAGGTCTAACAGCTACAGCTTTATTTATTATTATTCCTACTTCTTTTTTATTAATTTTATATGTTAAAACAGCAGCAACA
      Chaetopeltis_orbicularis  ATGGAAGTTAATATTTTAGGCTTAACAGCTACTGCTTTATTTATAATTATTCCAACTTCTTTTTTACTTATTTTATATGTTAAAACTGCTTCAGCA
     Characiochloris_acuminata  ATGGAAGTAAATATTTTTGGATTAACAGCTACTGCTTTATTTATTTTAATTCCTACTTCTTTTTTATTAATTTTATATGTTAAAACAGCTTCAACT
       Chlamydomonas_applanata  ATGGAAGTAAATATTCTTGGATTAATTGCGACTGCTTTATTTATTATTATTCCTACTTCTTTTTTATTAATTTTATACGTTAAAACAGCTTCAACT
         Chlamydomonas_nivalis  ATGGAAGTAAACATTTTTGGATTAACAGCAACTGCTTTATTTATTTTAATTCCAACTTCTTTTCTATTAATTTTATATGTAAAAACAGCTTCAACT
        Chlamydomonas_peterfii  ATGGAAGTAAACATTTTTGGTTTAACAGCAACAGCTTTATTTATTATTATTCCAACTTCTTTCTTACTTATTCTTTACGTAAAAACTGCAGCGACT
     Chlamydomonas_reinhardtii  ATGGAAGTAAATATTTACGGATTAACAGCTACTGCTTTATTTATCATTATTCCAACATCTTTCTTACTAATTTTATACGTTAAAACAGCTTCTACT
         Chlorococcum_tatrense  ATGGAAGTAAATATTCTTGGATTAATCGCAACTGCTTTATTTATTATTATTCCAACTTCATTCTTATTAATTCTGTATGTTAAAACAGCATCTGCA
       Chlorogonium_capillatum  ATGGAAGTAAATATTCTTGGATTAATTGCAACAGCGTTATTTATTATCATTCCTACTTCTTTCTTATTAATTCTTTATGTTAAAACAGCAGCAACA
         Chloromonas_perforata  ATGGAAGTAAATATTCTTGGATTAATCGCAACTGCTTTATTTATTATTATTCCAACTTCATTCTTATTAATTCTGTATGTTAAAACAGCATCTGCA
           Chloromonas_radiata  ATGGAAGTAAACATTTTTGGCTTAACAGCAACGGCTTTATTTATCTTAATTCCAACTTCTTTTTTATTAATTCTATACGTTAAAACAGCTTCAACT
             Chloromonas_rosae  ATGGAAGTAAACATTTTTGGATTAACAGCAACTGCTTTATTTATCTTAATTCCAACTTCTTTTCTATTAATTTTATATGGAGCGACTCGTTTACCC
       Chlorosarcinopsis_eremi  ATGGAAGTAAACATTCTTGGATTAATTGCTACAGCTTTATTTATTATTATCCCAACTTCATTCCTTTTAATTCTTTATGTAAAAACAGCAGCTACT
        Chlorotetraedron_incus  ATGGAAGTTAACATTTTTGGATTAACTGCAACAGCTTTATTTATTATTATTCCTACTTCATTTCTTCTTATTTTATATGTAAAAACAGCTGCAAAT
    Chromochloris_zofingiensis  ATGGAAGTTAACATCTTTGGACTAACAGCAACTGCACTTTTCATTATTATCCCAACTTCTTTCCTTTTAATTTTGTACGTTAAAACAGCATCTAAT
       Cylindrocapsa_geminella  ATGGAAGTAAATATTTTTGGATTAACTGCAACTGCATTATTTATTTTAATACCTACTTCATTTTTACTTATTTTATACGTAAAAACACAAGCAGAT
         Desmotetra_stigmatica  ATGGAAGTAAACATTTTAGGATTAGTTGCAACTGCTTTATTTATTATCATCCCAACATCTTTTTTATTAATTCTTTACGTTAAAACAGCTGCTACT
        Dictyochloris_fragrans  ATGGAAGTAAACATTTACGGTTTAACAGCAACTGCGCTTTTCATTATTATCCCAACGTCATTTTTATTAATTTTATACGTAAAAACAGCAGCTACT
             Dunaliella_salina  ATGGAAGTAAATATTCTAGGATTAATTGCTACTGCTTTATTTATTATTATTCCAACTTCTTTTTTATTAATTCTTTACGTTAAAACAGCCGCATCT
          Elakatothrix_viridis  ATGGAAGTTAATATTTTTGGATTAACTGCAACAGCTTTATTTATTTTAATTCCAACTTCTTTTTTAATTATTTTATATGTAAAAACAGAAGCTGAC
         Floydiella_terrestris  ATGGAAGTTAATATTTTAGGCTTGACAGCTACTGCTTTATTTATCATTATTCCGACTTCTTTTTTACTAATTCTATATGTTAAAACAGCTTCTGCT
       Follicularia_botryoides  ATGGAAGTAAACATTTTTGGATTAACAGCAACAGCATTATTTATTATTATTCCAACTTCTTTCTTACTTATTTTATATGTTAAAACAGCATCAAAT
       Golenkinia_longispicula  ATGGAAGTTAACATTTTTGGTCTAACAGCAACAGCGCTATTTATTATTATTCCTACATCTTTTTTATTAATTCTTTATGTTAAAACAGCCGCTAAT
              Gonium_pectorale  ATGGAAGTAAATATTTACGGATTAACAGCTACAGCTTTATTTATTATTATTCCAACTTCTTTTTTACTTATTTTATACGTTAAAACAGCTTCAACA
       Haematococcus_lacustris  ATGGAAGTAAATATTCTAGGATTAATTGCAACTGCGTTATTTATCATTATTCCAACTTCATTCTTATTAATTTTATATGTTAAAACAGCATCAACG
            Hafniomonas_laevis  ATGGAAGTTAACATCTTAGCGTTAGTTGCAACTGCTTTATTTATCATTATTCCAACATCTTTTTTATTAATTCTTTATGTTAAAACAGCAAGTGCA
          Hariotina_reticulata  ATGGAAGTTAATATTTTTGGATTAACAGCAACAGCATTATTTATTATTATTCCTACGTCGTTTCTTCTTATTTTATATGTAAAAACAGCTTCGAAT
                 Jenufa_minuta  ATGGAAGTTAATATTTTTGGATTAACTGCTACCGCTTTATTTATTATTATTCCTACATCTTTTTTACTTATTCTTTATGTAAAAACACAAGCAACT
              Jenufa_perforata  ATGGAAATTAATATTTTAGGGTTAATAGCTACGGCTTTATTTATTATTATTCCTACATCTTTCTTACTTATTCTTTATGTAAAAACAGAAGCAGTA
          Kirchneriella_aperta  ATGGAAGTTAACATTTTTGGTTTAACAGCAACTGCTTTATTCATTATTATTCCTACTTCGTTCCTTTTAATTTTATACGTAAAAACTGCATCAAAT
      Koshicola_spirodelophila  ATGGAAGTAAATATCTTAGGTCTAACTGCTACTGCTTTATTTATTATTATTCCGACTTCGTTTTTATTAATTTTATACGTAAAAACAGCTGCTACT
           Lobochlamys_culleus  ATGGAAGTAAATATTCTTGGATTAATTGCTACTGCTCTTTTTATTTTAATCCCTACATCTTTTTTATTAATTCTTTATGTTAAAACTGCTGCAACA
            Lobochlamys_segnis  ATGGAAGTAAACATTCTTGGATTAATTGCAACTGCTCTTTTTATTTTAATTCCTACATCTTTTTTATTAATTCTTTATGTTAAAACTGCTGCAACT
           Microglena_monadina  ATGGAAGTAAATATTCTTGGACTAATTGCAACAGCATTATTTATTATTATTCCTACTTCTTTTTTACTAATTTTATATGTTAAAACTGCTTCAGCA
                 Microspora_sp  ATGGAAGTAAACATTTTTGGATTAACAGCAACTGCTTTATTTATTCTTATCCCAACATCATTTTTATTGATTTTATATGTAAAAACAGCTTCAGCA
       Mychonastes_homosphaera  ATGGAAGTTAACATCTTTGGATTAACAGCTACTGCATTATTTATTCTAATCCCAACATCATTCCTTTTAATTCTGTACGTTAAAACAGCTGCAACT
           Mychonastes_jurisii  ATGGAAGTAAACATCTTTGGATTAACAGCTACTGCATTATTTATTCTAATCCCAACATCATTCCTTTTAATTCTGTACGTTAAAACAGCTGCAACT
           Neochloris_aquatica  ATGGAAGTAAATATTTTTGGTTTAACAGCAACTGCTTTATTTATTATTATCCCTACTTCGTTTCTTCTTATTTTATATGTAAAAACAGCTGCTAAT
      Oedocladium_carolinianum  ATGGAAGTGAACATTTTAGGACTAACAGCAACTGCATTATTTATTATTATTCCAACTTCTTTTTTATTAATTCTATATGTGAAAACAGCATCAAGC
      Oedogonium_angustistomum  ATGGAAGTTAACATTTTAGGACTAACAGCAACTGCATTATTTATTATTATTCCAACTTCTTTTTTATTAATTCTATATGTGAAAACAGCAGCAAGC
          Oedogonium_cardiacum  ATGGAAGTTAACATTTTAGGACTAACAGCAACTGCATTATTTATTATTATTCCAACTTCTTTTTTATTAATTCTATATGTGAAAACAGCAGCAAGC
        Oogamochlamys_gigantea  ATGGAAGTAAATATTTTTGGTTTAATTGCAACTGCTCTTTTTATTCTAATTCCAACATCTTTTTTATTAATTTTGTATGTTAAAACAGCATCTACT
        Ourococcus_multisporus  ATGGAAGTTAACATTCTTGGTTTAACAGCTACTGCTTTATTCATTATTATCCCTACTTCGTTTCTTTTAATTTTATACGTTAAAACTGCATCAAAT
       Parallela_transversalis  ATGGAAGTTAACATTTTTGGCTTAACAGCAACTGCTCTTTTCATTCTAATTCCGACAGCATTCTTACTAATCCTGTACGTAAAAACAGCTGCTGCA
             Pediastrum_duplex  ATGGAAGTAAACATTTTTGGACTAACTGCAACTGCATTATTCATCATTATCCCTACTTCATTTCTTCTTATTTTATATGTAAAAACAGCAGCAAAT
         Phacotus_lenticularis  ATGGAAGTAAATATTCTAGGTTTAATTGCAACTGCTTTATTTATTATTATTCCTACTTCGTTTTTATTAATTCTTTATGTTAAAACAGCAGCAACT
            Pleodorina_starrii  ATGGAAGTAAACATTTACGGATTAACAGCAACTGCTTTATTTATTATTATTCCAACTTCTTTTTTACTTATTTTATACGTAAAAACAGCTTCTTCT
        Protosiphon_botryoides  ATGGAAGTAAATATTCTTGGATTAATTGCAACAGCTTTATTTATTATTATCCCAACTTCATTCTTATTAATTCTTTACGTTAAAACAGCTTCAAGC
Pseudomuriella_schumacherensis  ATGGAAGTTAACATTTTTGGTTTAACAGCTACAGCACTATTCATCATTATCCCGACGTCTTTTTTACTTATTTTATATGTAAAAACAGCTTCAAAC
            Rotundella_rotunda  ATGGAAGTTAATATTTTTGGATTAACAGCGACAGCTTTATTTATTATCATCCCTACTTCATTTCTTCTTATTTTATATGTAAAAACAGCTTCAAAC
          Scenedesmus_obliquus  ATGGAAGTTAATATTTTTGGATTAACAGCAACAGCATTATTTATTATTATTCCTACTTCGTTTCTTCTTATTTTATATGTAAAAACAGCTTCAAAT
        Schizomeris_leibleinii  ATGGAAGTTAATATCTTAGGTTTAACAGCTACAGCATTATTTATTATTATTCCTACTTCTTTTCTTTTAATACTTTATGTAAAAACTGCTTCTTCT
        Spermatozopsis_similis  ATGGAAGTAAACATTTTCGGATTAACAGCTACTGCATTATTTATTATTATTCCTACTTCATTTTTACTAATTCTTTATGTTAAAACAGCTTCAGCT
     Stephanosphaera_pluvialis  ATGGAAGTTAATATTCTTGGATTAATTGCAACTGCTTTATTTATTATTATCCCAACATCATTTTTATTAATTCTTTACGTTAAAACGGCATCAACA
      Stigeoclonium_helveticum  ATGGAAGTTAATATTTTAGGTTTAACAGCTACAGCATTATTTATTATTATTCCAACGTCATTTTTATTAATTTTATATGTAAAAACAGCTTCTAAT
    Treubaria_triappendiculata  ATGGAAGTTAATATCTTTGGATTAACAGCTACTGCTTTGTTTATTTTAATTCCTACTTCTTTTTTATTGATTCTATTTGTAAAAACAGAAGCTCAG
            Trochiscia_hystrix  ATGGAAGTTAATATCTTTGGATTAACAGCTACTGCTTTGTTTATTTTAATTCCTACTTCTTTTTTATTAATTCTATATGTAAAAACTGAAGCTCAG
                    Uronema_sp  ATGGAAGTTAATATTTTAGGTTTAACAGCTACAGCATTATTTATTATTATTCCAACTTCGTTTTTACTTATTTTATATGTAAAAACAGCTTCTAAT
                Volvox_carteri  ATGGAAGTAAATATTTACGGATTAACAGCAACTGCTTTATTTATTATTATTCCAACTTCTTTTTTACTGATTTTATACGTAAAAACAGCTTCTTCT
            Carteria_crucifera  ATGGAAGTAAACATTTTTGGATTAACAGCAACAGCTTTATTTATTATTATTCCTACTTCATTTTTATTAATTCTTTATGTAAAAACAGCATCTAAC

    ;
end;


begin mrbayes;
    charset firstsecond = 1-.\3 2-.\3;
    charset third = 3-.\3;
    partition mine = 2: firstsecond, third;
    set partition=mine autoclose=yes;
    lset applyto=(all) nst=6 ngammacat=4 rates=invgamma;
    prset applyto=(all) statefreqpr=dirichlet(1) ratepr=variable pinvarpr=uniform(0,1) brlenspr=Unconstrained:GammaDir(1.0,0.1,1.0,1.0) shapepr=exponential(1.0);
    unlink shape=(all) statefreq=(all) revmat=(all);
    mcmc ngen=6250000 samplefreq=500 printfreq=1000 starttree=random nruns=2 nchains=2 savebrlens=yes filename=psbM;
    sump relburnin=yes burninfrac=0.2;
    sumt relburnin=yes burninfrac=0.2;
end;
