# Supplementary material for: Order, please! Uncertainty in the ordinal-level classification of Chlorophyceae
Source: PeerJ. 2019 May 15;7:e6899. doi: 10.7717/peerj.6899 (PMC6525593; doi:10.7717/peerj.6899)
Supplement: Supplemental Information 1 — This compressed folder contains untrimmed, masked alignments for individual chloroplast genes (subfolder nexus), as well as trimmed alignments with appropriate analysis blocks and the consensus trees resulting from these single-gene and concatenated analyses (MrBayes subfolders). Supplementary methods with associated references are included in the SupplementaryMethods.txt file. SVDquartets, BaliPhy, PhyloBayes and RAxML analysis files are in separate subfolders, with their respective resulting tree files. Files associated with MrBayes analysis of the 1st and 2nd positions and the analysis of the 3rd positions are placed in the subfolders 1st_and_2nd_positions_only and 3rd_positions_only, respectively. The 18Splastid_combined subfolder contains the MrBayes analysis materials (alignment and consensus tree) for the analysis including nucleotide plastid data as well as 18S nucleotide data. Documentation, trees and scripts used to create Fig. 3 are included in the “Figure3” subfolder, and documentation for and full results of Treespace analyses are in the “Treespace” subfolder. The results of the AU topology tests are included in a Word document. [file peerj-07-6899-s008.zip › supplementary_alignments_trees/mrbayes_nt_alignments_trees/psbJ-stripped.nex]

#nexus

begin data;
    dimensions ntax=68 nchar=126;
    format datatype=dna gap=-;
    matrix
                 Ankyra_judayi  ATGTCTAACACAGGAACTACTGGACGTGTACCGTTATGGCTTGTGGGAACAGTTGTAGGAATGGCTGCTCTTGGTTTACTTGCTATTTTCTTTTATGGATCTTATGTAGGTTTAGGTTCATCACTT
        Atractomorpha_echinata  ATGTCTAACACAGGAACTACTGGACGTGTACCGTTATGGCTTGTGGGCACAGTTGTAGGAATTGCAGCTATTGGTCTATTAGCTATTTTCTTTTATGGATCTTATGTAGGGTTAGGTTCATCTCTT
      Borodinellopsis_texensis  ATGTCTAATACTGGAACTACAGGACGTATTCCTCTTTGGCTTGTTGGTACTTTAATTGGAACAGCTGCTATAGGTTTATTAGCTATATTTTTTTATGGATCATATGTTGGTTTAGGGTCTTCAGTT
          Bracteacoccus_aerius  ATGTCTAATACAGGAACTACTGGGCGTATTCCATTATGGCTTATTGGTACTGTTGTAGGTACTGCAGCAATTGGTTTATTAGCTATTTTTTTCTACGGTGCATATGTTGGTTTAGGATCTTCTTTA
       Bracteacoccus_giganteus  ATGTCTAATACAGGAACTACTGGGCGTATTCCATTATGGCTTATAGGTACTGCTGTAGGTACAGCAGCACTTGGTTTATTATCTATCTTTTTCTATGGTGCGTACGTTGGTTTAGGGTCTTCTTTA
           Bracteacoccus_minor  ATGTCTAATACAGGAACTACTGGGCGTATTCCATTATGGCTTATCGGTACTGCTGTAGGTACAGCAGCACTTGGTTTATTATCTATTTTTTTCTATGGTGCGTACGTTGGTTTAGGGTCTTCTTTA
         Carteria_cerasiformis  ATGTCTAATACTGGAACAACGGGGCGTATCCCATTATGGCTAATAGGAACTTTTGTAGGTACTGCTGCTATTGGTTTACTTAGTATTTTCTTCTATGGATCTTACGTTGGTTTAGGATCTTCTCTA
           Carteria_sp_SAG_8_5  ATGTCTAATACAGGTACTACTGGACGTATTCCTCTATGGCTTATTGGAGTTGTAGTTGGTTCAGCTGCAATCGGTCTTCTAGCTATTTTCTTCTATGGATCTTATGTTGGTTTAGGTTCATCTCTA
      Chaetopeltis_orbicularis  ATGGCTAATACTGGAGTTACTGGACGTGTTCCGTTATGGTTAATCGGTACTTTCGCGGGTACAGCTGCTTTAACAATTGTTGGTATTTTCTTTTATGGTTCTTATGTTGGTCTAGGTTCTTCACTT
     Characiochloris_acuminata  ATGTCTAATATTGGAACAACTGGACGTATCCCTTTATGGCTTGTTGGTACTGTTGTAGGTACATTAGCTATTGGTTTATTAGCTATCTTTTTCTATGGTTCATACGTTGGTTTAGGTTCTTCTTTA
       Chlamydomonas_applanata  ATGTCAAACATTGGAACTACTGGACGTATCCCTTTATGGCTTGTTGGTACTGTTGTAGGTACATTAGCTATTGGTTTATTAGCTGTTTTCTTCTATGGATCTTACGTTGGTTTAGGATCTTCTCTA
         Chlamydomonas_nivalis  ATGTCTAATATTGTAACAACTGGTCGTATCCCTTTATGGCTTGTAGGAACTTTAGTTGGTACTGCAGCTCTTGGGATTCTTTCAATCTTTTTTTATGGATCATATGTTGGTTTAGGTTCTTCTCTA
        Chlamydomonas_peterfii  ATGTCTAATACTGGAACTACTGGGCGTATCCCTCTATGGCTTGTTGGTGTTGTTGGAGGTACAGCAGTTATTACTTTAGTTTCTATTTTCTTCTACGGATCATATGTTGGTTTAGGCTCTTCTCTA
     Chlamydomonas_reinhardtii  ATGTCTAATACTGGAACTACTGGACGTATCCCTCTATGGCTTGTTGGTACTGTTGTTGGTACTTTAGCTATTGGTTTATTAGCTGTTTTCTTCTATGGATCTTATGTTGGTTTAGGTTCTTCTCTA
         Chlorococcum_tatrense  ATGTCAAACATTGGAACTACTGGACGTATCCCTTTATGGCTTGTTGGTACTGTTGTAGGAACACTAGCTATTGGTTTATTATCAATTTTCTTCTATGGATCTTATGTTGGTTTAGGATCTTCTTTA
       Chlorogonium_capillatum  ATGTCAAACATTGGAACTACTGGACGTATCCCTTTATGGCTTATTGGTACTGTTGTAGGTACATTAGCTATTGGTTTATTAGCTATCTTTTTCTATGGATCTTATGTGGGTCTAGGATCTTCTTTA
         Chloromonas_perforata  ATGTCAAACATTGGAACTACTGGACGTATCCCTTTATGGCTTGTTGGTACTGTTGTAGGAACACTAGCTATTGGTTTATTATCAATTTTCTTCTATGGATCTTATGTTGGTTTAGGATCTTCTTTA
           Chloromonas_radiata  ATGTCTAATACTGGAACAACTGGGCGTATCCCTCTATGGCTTGTAGGAACTTTAATTGGTACTGCAGCTCTTGGTCTACTTTCAATATTTTTTTATGGGTCGTACGTTGGCCTTGGGTCTTCTCTT
             Chloromonas_rosae  ATGTCTAATATTGTAACAACTGGTCGTATCCCTCTATGGCTTGTAGGAACTTTAGTTGGTACTGCAGCTATAGGGATTCTTTCAATCTTTTTTTATGGATCATATGTTGGTCTAGGTTCTTCTCTT
       Chlorosarcinopsis_eremi  ATGTCAAACATTGGAACTACTGGACGTATCCCTTTATGGCTTGTTGGTACTGTTGTAGGAACACTAGCTATCGGTTTATTAGCTACTTTCTTCTATGGATCTTATGTTGGTTTAGGATCTTCTCTT
        Chlorotetraedron_incus  ATGTCTAATACAGGAACTACTGGACGTATCCCATTATGGTTAATTGGTACTTTAGTTGGAACAGCAGCTATTGGTTTACTTGCTATTTTCTTCTACGGTTCATACGTTGGTTTAGGATCTTCATTA
    Chromochloris_zofingiensis  ATGTCTAATACTGGAACTACTGGACGTATCCCATTATGGCTAGTTGGTACTTTTGTAGGTACAGCAGCAATTGGTTTACTAGCTATTTTCTTCTATGGCTCATATGTTGGTTTAGGGTCTTCTTTA
       Cylindrocapsa_geminella  ATGTCAAATACAGGAACTACAGGACGTATTCCGTTGTGGCTTGTTGGTACAGTAATAGGAACTGCTGCTATTGCTTTATTATCCATCTTCTTTTATGGAGCATATGTTGGCTTAGGATCATCCTTG
         Desmotetra_stigmatica  ATGTCTAATACTGGAACTACTGGGCGTATTCCTCTATGGCTTGTAGGAACTGTTGTAGGTACTGCTGCTATTAGTTTACTTGCAATCTTTTTCTACGGATCTTATGTGGGATTAGGATCTTCACTT
        Dictyochloris_fragrans  ATGTCTAATACAGGAACTACTGGGCGCATTCCGTTATGGTTAGTTGGTACTGTTGTAGGT------------------------------------------------------------------
             Dunaliella_salina  ATGTCAAACATTGGAACTACTGGACGTATTCCTTTATGGCTTGTTGGTACAGTTGTTGGTCTTTTAGCTATTGGTTTATTAGGAATCTTTTTCTATGGTTCTTACGTAGGGTTAGGTTCTTCTCAA
          Elakatothrix_viridis  ATGTCTAATACAGGAACTACTGGACGTATTCCATTATGGCTTATTGGTACAGTAATTGGAATTGCAGCAATTAGTTTATTAGGTATATTTTTTTATGGATCATATGTAGGTTTAGGATCTTCTCTT
         Floydiella_terrestris  ATGGCTAATACTGGTGTAACTGGGCGTGTTCCTTTATGGCTTATTGGTACTTTTGCAGGTACTGCTGCTTTAACACTTGTTGGTATTTTCTTTTACGGTGCTTATGTAGGACTTGGTTCATCGCTT
       Follicularia_botryoides  ATGTCTAATACAGGAACTACTGGTCGTATCCCATTATGGCTTGTTGGTACAGTTGTTGGTACAGCAGCTATCGGTTTATTAGCTATTTTCTTCTATGGTGCATATGTTGGTTTAGGATCTTCTCTT
       Golenkinia_longispicula  ATGTCTAATACAGGAACTACTGGGCGTATTCCATTATGGCTTGTTGGAACGTTAATCGGAACGGCTGCAATTGGCTTATTAGCTATTTTCTTCTATGGTTCTTATGTTGGTCTTGGTTCTTCGCTT
              Gonium_pectorale  ATGTCTAATACTGGAACTACTGGACGTATCCCTTTATGGCTTGTTGGTACTGTTGTTGGTACTTTAGCTATTGGTTTATTAGCTATTTTCTTTTATGGATCTTATGTTGGTTTAGGTTCTTCTCTT
       Haematococcus_lacustris  ATGTCAAATATTGGCACTACTGGACGTATCCCTTTATGGCTTGTTGGTACTGTTGTAGGTACAGCAGCTATTAGTTTATTAGCTATCTTTTTTTATGGATCTTATGTTGGTTTAGGTTCTTCTTTA
            Hafniomonas_laevis  ATGTCTAATACTGGTAACCAAGGTCGTATTCCATTATGGTTTGTTGGTGTTGTAGTTGGTTCTTTAGCTTTAACATTATTAGCTGTTTTATTCTATGGTGCTTATCACGGATTAGGTTCTAGTTTA
          Hariotina_reticulata  ATGTCTAATACAGGAACTACTGGACGTATTCCATTATGGTTAATTGGAACTGTTGTAGGTACAGCAGCTCTTGGTATTTTAGCAATCTTCTTTTATGGTTCTTATGTAGGTTTAGGTTCTTCTTTA
                 Jenufa_minuta  ATGTCTAATACAGGAACTACTGGACGTATTCCTTTGTGGTTTGTTGGAACTGTTATAGGAACATTAGCTTTAGGTTTAGTTAGTATCTTTTTTTATGGATCTTATGTTGGCTTAGGCTCTTCTCTA
              Jenufa_perforata  ATGTCTAATACAGGAACTACTGGACGTATTCCTTTGTGGTTTGTTGGTACTGTTATAGGTACTTTAGCTCTAGGTTTAGTTAGTATATTTTTTTATGGATCTTATATAGGTCTAGGTTCTTCTCTT
          Kirchneriella_aperta  ATGTCTAATACAGGTACTACTGGACGTATTCCATTATGGTTAATTGGTACTGTTGTTGGTACAGCTGCCATTGGTTTACTTTCTATTTTCTTCTATGGTTCATATGTTGGTCTAGGGTCATCACTG
      Koshicola_spirodelophila  ATGGCTAACACAGGAGTTACAGGACGTATTCCTTTATGGCTTATTGGTACCGTAGCTGGTAGTGCTGTTTTAACTTTAGTTGCTATTTTCTTTTATGGATCTTATGTAGGTTTAGGTTCATCGCTA
           Lobochlamys_culleus  ATGTCTAATACTGGAGTTACTGGACGTGTTCCTCTTTGGCTTGTAGGTGTTGTTGCTGGTGTTGCAGCTCTTGGCTTACTTTCAATCTTTTTCTATGGAGCTTATGTTGGTTTAGGATCATCTGTG
            Lobochlamys_segnis  ATGTCTAATACTGGAGTTACAGGACGTGTGCCTCTTTGGCTTGTAGGTGTTGTTGTAGGAGTTGCGGCTCTTGGAATCCTTTCTATTTTCTTTTATGGAGCTTATGTTGGTTTAGGATCATCTTTA
           Microglena_monadina  ATGTCTAATACTGGAACTACTGGACGTATTCCTCTTTGGCTTGTTGGAGTTGTTGCAGGAACTGCTGCTTTTACTTTACTTGGTATATTTTTCTATGGATCTTATACTGGCTTAGGATCATCACTA
                 Microspora_sp  ATGTCTAATACAGGAACTACTGGACGTGTCCCTCTTTGGCTTGTAGGAACAGTTGTGGGTATTGCAGCAATTGGTTTATTAAGTATTTTTTTCTATGGTTCATATGTTGGTTTAGGTTCATCTCTC
       Mychonastes_homosphaera  ATGTCAAATACTGGAACAACTGGGCGTATCCCACTATGGCTTATTGGAACATTAGTAGGAACTGCTGCGATTGGTTTATTATCGATTTTCTTCTACGGGGCATACGTTGGTTTAGGTTCTTCTCTA
           Mychonastes_jurisii  ATGTCAAATACTGGAACAACTGGGCGTATCCCACTATGGCTTATTGGAACACTAGTAGGAACTGCTGCGATTGGTTTATTATCGATTTTCTTCTACGGGGCATACGTTGGTTTAGGTTCTTCTCTA
           Neochloris_aquatica  ATGTCTAATTCAGGAACTACTGGTCGTATCCCATTATGGTTAGTTGGAACTTTAGTAGGAACAGCAGCTATTGGTTTATTAGCTATCTTTTTTTATGGTTCATATGTAGGATTAGGATCTTCATTA
      Oedocladium_carolinianum  ATGGCTAATACTGGAGTAACTGGTCGTATCCCACTATGGCTTGTTGGGGTAGTAGTTGGTATTGCAGCAATCGGTTTAGTTGGAGTTTTCTTCTATGGTTCTTACGTAGGTTTAGGTTCTTCACTT
      Oedogonium_angustistomum  ATGGCTAATACTGGAGTAACTGGTCGTATCCCACTATGGCTTGTTGGTGTAGTCGTTGGTATTGCAGCAATCGGTTTAGTTGGAATTTTCTTCTATGGTTCTTACGTAGGTTTAGGTTCTTCACTA
          Oedogonium_cardiacum  ATGGCTAATACTGGAGTAACTGGTCGTATCCCACTATGGCTTGTTGGGGTAGTAGTTGGTATTGCAGCAATAGGTTTAGTTGGAGTTTTCTTCTATGGTTCTTACGTAGGTTTAGGTTCTTCGCTT
        Oogamochlamys_gigantea  ATGTCTAACACTGGAACTACTGGACGTATTCCTCTTTGGCTTGTTGGTGTTGTTGCTGGGATTGCGGCTATTGGTCTACTTGCAATCTTTTTCTATGGCTCTTACGTTGGATTAGGATCATCTCTA
        Ourococcus_multisporus  ATGTCTAATACAGGTACTACTGGACGTATTCCTTTATGGTTAATTGGTACTCTTGTGGGTACAGCAGCTATTGGTTTACTTGCTATTTTCTTCTATGGTTCATACGTTGGTCTAGGATCATCTCTG
         Palmellopsis_texensis  ATGTCTAATACAGGAACTACTGGACGTATTCCTCTTTGGCTTGTAGGTGTTGTTGCAGGTGTTGCAGCTCTTGGTATCCTTGCGATTTTTTTCTATGGCTCTTACGTTGGTTTAGGATCATCTCTA
       Parallela_transversalis  ATGTCTAATACAGGAACTACTGGGCGTATCCCTCTATGGTTAGTTGGAACACTTATTGGAACAGCAGCCATTGGTTTGTTAGCTATTTTCTTTTATGGATCATACGTAGGTTTAGGGTCATCTCTT
             Pediastrum_duplex  ATGTCTAATACAGGAACTACTGGACGTATTCCATTATGGTTAATTGGTACATTAGTTGGAACAGCTGCTATTGGGTTACTAGCTATTTTCTTTTATGGTTCATATGTTGGTTTAGGTTCTTCTTTA
         Phacotus_lenticularis  ATGTCTAATACTGGAACTACTGGACGTATCCCTCTTTGGCTTGTTGGTACTGTTGTAGGTACTTTAGCTATTACTCTTCTTGCTGTTTTATTCTACGGATCTTATGTTGGTCTAGGATCATCTTTA
            Pleodorina_starrii  ATGTCTAATACTGGAACTACTGGACGTATCCCTTTATGGCTTGTTGGTACTGTGGTAGGTACTTTAGCTATTGGTTTATTAGCCGTTTTCTTCTATGGCTCTTATGTTGGTTTAGGTTCTTCTCTT
        Protosiphon_botryoides  ATGTCAAACATTGGAACTACTGGACGTATCCCTTTATGGCTTGTTGGTACTGTTGTAGGGACACTAGCTATTGGTTTATTAGCTATTTTCTTCTATGGAGCTTATGTTGGTTTAGGTTCTTCATTA
Pseudomuriella_schumacherensis  ATGTCAAATACTGGAACTACTGGACGTATCCCATTATGGCTTGTAGGTACTGTTGTAGGTACAGCAGCTATCGGTTTACTTGCTATTTTCTTCTACGGTGCTTACGTAGGATTAGGTTCTTCTCAA
            Rotundella_rotunda  ATGTCTAATACAGTTACTACTGGACGTATTCCTTTATGGTTAATTGGTACTGTTGTAGGTACTGCAGCTATTGGTTTACTTGCAATTTTTTTCTATGGTTCTTATGTTGGTTTAGGATCTTCTTTA
          Scenedesmus_obliquus  ATGTCTAATACAGGAACAACTGGACGTATCCCATTATGGTTAATTGGAACTTTTGTAGGTACAGCAGCTCTTGGTATTCTTGCAATCTTTTTCTATGGTTCTTATGTAGGTTTAGGTTCTTCTCTA
        Schizomeris_leibleinii  ATGGCAAACACTGGCGTAACTGGACGTATCCCATTATGGCTTGTTGGTACTGTAGTAGGTACTTTAGCTATTGGTTTACTTGCAATCTTTTTTTATGGTTCTTATGTAGGATTAGGTTCTTCACTA
        Spermatozopsis_similis  ATGTCTAATACAGGAACTACTGGTCGTATTCCATTATGGCTTATTGGTACTTTAGTGGGTACTGCTGCTATTGGTTTACTTTCTATCTTTTTCTATGGATCGTATGTTGGATTAGGTTCATCTCTG
     Stephanosphaera_pluvialis  ATGTCAAACATTGGAACTACTGGACGTATCCCTTTATGGCTTGTTGGTACTGTTGTAGGAACGCTAGCCATTGGCCTATTAGCTATTTTCTTTTACGGGTCTTATGTTGGTTTAGGTTCTTCTTTA
      Stigeoclonium_helveticum  ATGGCAAATACTGGAGTAACTGGACGTATTCCGTTATGGCTAATTGGTACAGTAGTAGGTTCTTTAGCTATTGGTTTACTTGCAATCTTTTTTTATGGTTCATATGTAGGTTTAGGTTCGTCACTT
    Treubaria_triappendiculata  ATGTCAAACACAGGAACTACAGGACGTATTCCATTATGGCTTATTGGTACACTTGTTGGAACAGCTGCTCTAAGTCTTTTAGCGATTTTCTTTTATGGTTCATATGTAGGTTTAGGATCGTCGTTA
            Trochiscia_hystrix  ATGTCAAACACAGGAACTACTGGACGTATTCCATTATGGCTTATTGGTACGCTTGTTGGAACAGCAGCAATAAGTCTTTTAGCAATTTTCTTTTATGGTTCATATGTGGGTTTAGGATCATCGTTA
                    Uronema_sp  ATGGCAAATACTGGAGTAACTGGACGTATTCCGTTATGGCTTATTGGTACAGTAGTAGGATCGTTAGCTATTGGTTTACTTGCAATCTTTTTTTATGGTTCATATGTGGGTTTAGGATCTTCACTT
                Volvox_carteri  ATGTCTAATACTGGAACTACTGGACGTATCCCTCTATGGCTTGTTGGTACTGTGGTAGGTACTTTAGCTATTGGTTTATTAGCCATTTTCTTCTATGGATCTTACGTTGGTTTAGGTTCTTCTCTT
            Carteria_crucifera  ATGTCTAACACTGGAACTACTGGACGTATCCCATTATGGCTTGTTGGAACATTAGTGGGTACAGCTGCTATTGGTTTACTTGGAATTTTCTTTTATGGATCTTATGTTGGTTTAGGATCTTCTCTT

    ;
end;


begin mrbayes;
    charset firstsecond = 1-.\3 2-.\3;
    charset third = 3-.\3;
    partition mine = 2: firstsecond, third;
    set partition=mine autoclose=yes;
    lset applyto=(all) nst=6 ngammacat=4 rates=invgamma;
    prset applyto=(all) statefreqpr=dirichlet(1) ratepr=variable pinvarpr=uniform(0,1) brlenspr=Unconstrained:GammaDir(1.0,0.1,1.0,1.0) shapepr=exponential(1.0);
    unlink shape=(all) statefreq=(all) revmat=(all);
    mcmc ngen=6250000 samplefreq=500 printfreq=1000 starttree=random nruns=2 nchains=2 savebrlens=yes filename=psbJ;
    sump relburnin=yes burninfrac=0.2;
    sumt relburnin=yes burninfrac=0.2;
end;
