# Supplementary material for: Order, please! Uncertainty in the ordinal-level classification of Chlorophyceae
Source: PeerJ. 2019 May 15;7:e6899. doi: 10.7717/peerj.6899 (PMC6525593; doi:10.7717/peerj.6899)
Supplement: Supplemental Information 1 — This compressed folder contains untrimmed, masked alignments for individual chloroplast genes (subfolder nexus), as well as trimmed alignments with appropriate analysis blocks and the consensus trees resulting from these single-gene and concatenated analyses (MrBayes subfolders). Supplementary methods with associated references are included in the SupplementaryMethods.txt file. SVDquartets, BaliPhy, PhyloBayes and RAxML analysis files are in separate subfolders, with their respective resulting tree files. Files associated with MrBayes analysis of the 1st and 2nd positions and the analysis of the 3rd positions are placed in the subfolders 1st_and_2nd_positions_only and 3rd_positions_only, respectively. The 18Splastid_combined subfolder contains the MrBayes analysis materials (alignment and consensus tree) for the analysis including nucleotide plastid data as well as 18S nucleotide data. Documentation, trees and scripts used to create Fig. 3 are included in the “Figure3” subfolder, and documentation for and full results of Treespace analyses are in the “Treespace” subfolder. The results of the AU topology tests are included in a Word document. [file peerj-07-6899-s008.zip › supplementary_alignments_trees/mrbayes_nt_alignments_trees/chlN-stripped.nex]

#nexus

begin data;
    dimensions ntax=65 nchar=1185;
    format datatype=dna gap=-;
    matrix
                 Ankyra_judayi  TTTGAATGTGAAACAGGAAATTATCATACATTTTGCCCTATTAGTTGTGTTTCATGGTTATATCAAAAAATAGAAGACAGTTTTTTTCTTGTAATAGGTACAAAAACATGTGGTTATTTTTTACAAAATGCTTTGGGTGTAATGATCTTTGCAGAACCTCGTTATGCAATGGCAGAATTAGAAGAAAGTGATATTTCTGCACAATTAAATGACTATAAAGAATTAAAACGTTTATGTTTACAAATTAAACAAGATCGCAATCCAAGTGTAATTGTTTGGATTGGAACGTGCACAACGGAAATAATTAAAATGGATTTAGAAGGAATGGCTCCGAAATTAGAGCTGGATATTGGTATTCCTATTGTTGTAGCACGCGCAAATGGTTTAGATTATGCTTTTACACAAGGTGAAGATACAGTATTAGCAGCTATGGCACAACGTTGTGTTTTGTTTGGTTCTTTACCAAGCACAATAGTTACACAATTAAATTTAGAGTTAAAACAGCAAGGTATTGATGTTGCGGGTTGGTTACCAGCACAAAGCTATAATGAGTTACCCGTTTTAAATGAAAATGTTTATGTTTGTGGCATTAATCCATTTCTAAGTCGAACTGCAACGACATTGATGCGACGACGAAAATGTAAACTTATTGCAGCTCCATTTCCTATTGGACCCGATGGAACTAGAGCTTGGATTGAAAAAATTTGTTCAGTTTTAGATATTTTATTAGAGGAACGAGAAATGAAAATTTGGGAAACTTTAGAAGAT---------TATCTTAAATTAATTAGAGGAAAATCAGTCTTTTTTATGGGTGATAATCTTCTTGAAATTTCATTAGCTCGTTTTTTAATTCGTTGTGGTATGATTGTTTATGAAATAGGAATTCCATATATGGATAAAAGGTTTCAATCCGCTGAATTAGAACTACTTCAAAAAACTTGTGTACAAATGAACGTACCTATACCACGAATTGTAGAAAAACCGGATAATTATTATCAAATTCAACGTATTAAAGAATTACAACCTGATATTACTATTACGGGTATGGCTCATGCAAATCCTTTAGAAGCGAGAGGTATTACTACTAAATGGTCAGTCGAATTTACATTTGCACAAATTCATGGTTTTTCTAATAGTCGAGAAATTTTGGAATTAATTACTCGTCCTCTTCGTCGTAAT
        Atractomorpha_echinata  TTTGAATGTGAGACTGGTAATTATCATACATTTTGTCCAATTAGTTGTGTATCATGGTTATATCAAAAAATAGAAGATAGTTTTTTTCTTGTAATTGGAACAAAAACTTGTGGTTATTTTTTACAAAATGCATTAGGCGTTATGATTTTTGCTGAACCCCGATATGCAATGGCAGAGTTAGAAGAAAGTGATATTTCTGCTCAATTAAACGATTACAAAGAATTGAAACGATTATGTTTACAAATTAAACAAGATCGAAATCCAAGTGTAATTGTTTGGATTGGAACGTGTACAACAGAAATTATTAAAATGGATTTAGAGGGTATGGCTCCCAGATTAGAAGCAGAGATTGGAATTCCAATTATTGTGGCAAGAGCAAATGGTTTAGATTATGCTTTTACACAAGGTGAAGATACAGTATTAGCCGCAATGGCTCAACGTTGTGTATTATTTGGTTCTTTACCAGGCACAATTGTTACGCAATTAAACTTAGAATTACAGTCCCAAGGTATTAGTGTTTCAGGTTGGTTACCATCGCAAAGTTATAATGATTTACCGATATTAGGTGAAAATGTTTATGTATGTGGAATTAATCCGTTTTTAAGCCGTACAGCTACAACCTTAATGCGTCGCCGAAAATGTAAATTAATTTCAGCCCCTTTTCCTATTGGTCCAGATGGAACTCGAGCTTGGGTTGAAAAAATTTGTTCAGTTTTTGGTGTGGTATTAGAACAACGCGAAATGAAAATTTGGGAAACTCTAGAAGAT---------TATCTTTCACTCATCCGCGGAAAATCTATTTTTTTTATGGGAGATAATTTGCTTGAAATCTCCTTAGCTCGTTTTTTAATTCGTTGTGGTATGATTGTGTATGAAATTGGAATTCCCTACATGGATAAAAGATTTCAATCAGCTGAATTAGAACTCCTTAAAAAAACTTGTCAGCAAATGAATGTTCCTCTACCTCGAATTGTAGAGAAGCCTGATAATTATTATCAAATTCAACGAATTAAAGAGTTACAACCTGATATAACTATTACTGGGATGGCTCATGCTAATCCGTTAGAAGCTCGAGGTATTACAACAAAATGGTCTGTTGAATTTACATTTGCACAAATTCATGGATTTTCTAATAGTCGAGAAATTTTAGAGTTAATTACACGTCCTTTGCGTCGAAAT
      Borodinellopsis_texensis  TTTGAATGTGAAACGGGAAATTACCATACTTTTTGTCCAATAAGTTGTGTATCATGGTTATATCAAAAAATCGAAGATAGCTTTTTTTTAGTTATTGGTACAAAAACTTGTGGCTATTTTTTACAAAATGCTTTGGGTGTTATGATTTTTGCTGAACCTCGTTATGCTATGGCTGAATTAGAAGAAAGTGACATTTCTGCACAACTTAATGATTACAAAGAACTTAAACGACTTTGTTTACAGATAAAGCAAGATAGAAATCCAAGTGTAATTGTCTGGATTGGGACTTGTACAACTGAAATTATCAAAATGGATTTAGAAGGTATGGCCCCTATACTTGAAACTGAAATTGGGATTCCTATTGTGGTAGCCCGTGCAAACGGACTAGACTATGCTTTTACTCAAGGAGAAGATACAGTTTTAGCTTCAATGGCCCAAAGATGTGTTTTATTTGGATCATTACCTAGCACAGTTGCTTCACAATTAACCTTAGAATTAAAGCGTCAAGGTATTGAAGTTTCCGGATGGTTACCTTCTCAACGTTATATTGATTTACCTTCTCTAGGTGAAGATGTTTATGTATGTGGTATTAATCCTTTTTTAAGTAGAACTGCTACAACATTAATGCGTCGACGTAAATGTAAATTAATTGGTGCTCCTTTCCCTATTGGTCCTGACGGAACACGTGCATGGGTTGAAAAAATTTGTTCAGTTTTTGATATTGTACTAGAAGAACGTGAAACAAAAATTTGGGAAAGTTTAGAAGAT---------TATTTAAAATTAATTCGTGGAAAATCGGTTTTTTTTATGGGGGATAATCTTCTTGAAATCTCGCTTGCAAGATTTTTAATTAATTGTGGCATGATCGTTTATGAAGTAGGAATCCCTTATATGGATAAAAGATTTCAAGCAGCGGAATTAGCTTTATTAGAAAAAACATGCCTATTAAAAAATACACCTATGCCAAGAATTGTAGAGAAACCAGATAATTATTATCAAATCCAACGTATTCGTGAATTACAACCAGATTTAGCCATTACGGGTATGGCCCACGCAAATCCATTAGAGGCTAGAGGTATTACAACAAAATGGTCCGTTGAATTTACTTTTGCACAAATTCATGGATTTGCAAATGCCCGTGAAATTTTAGAGCTTGTCACAAGACCTTTACGAAGAAAT
          Bracteacoccus_aerius  TTTGAATGTGAAACAGGTAATTATCATACTTTTTGTCCTATCAGTTGTGTTTCTTGGTTATACCAAAAAATCGAAGATAGTTTTTTCTTAGTAATTGGAACAAAGACTTGTGGTTATTTTTTGCAAAATGCTCTTGGAGTTATGATTTTTGCTGAACCTCGTTATGCTATGGCTGAATTAGAAGAAGGAGATATTTCTGCTCAATTAAACGATTATAAAGAACTAAAACGTCTTTGTTTACAAATTAAACAAGATAGAAATCCGAGCGTGATTGTTTGGATTGGAACTTGCACGACTGAAATTATTAAAATGGATTTGGAAGGTATGGCACCTCGATTAGAGATAGAAATTGGTTTACCTATTGTCGTTGCTCGAGCAAATGGGTTAGATTATGCTTTTACTCAAGGAGAAGATACTGTATTAGCTGCTATGGCTCAACGTTGTGTTTTATTCGGGTCTTTACCTAGCACAGTTGCTACTGGACTTACGCTCGAATTAAAAATGCAAGGTATTGAAGTTTCGGGTTGGCTTCCTTCACAACGTTATACAGATTTGCCTGTTTTATCAGAAGGGACTTATGTTTGTGGCGTAAATCCTTTTTTAAGTCGAACGGCAACAACTTTAATGCGTCGTAGAAAATGCAAACTAATTGGTGCTCCTTTTCCGATCGGACCAGACGGAACTCGCGCGTGGGTAGAAAAAATCTGTTCTGTTTTTGGAATTGTTTTAGAAGAACGCGAATTACGAATTTGGAATACGTTAGAAGAT---------TATTTACAATTAATTCGTGGTAAATCTGTTTTTTTTATGGGTGACAATTTATTAGAAATTTCTTTAGCTCGATTTTTAATTCGTTGTGGCATGATTGTTTATGAGGTAGGAATTCCTTACATGGATAAGCGATTTCAAGCTGCAGAATTAGAATTATTGCAGAGCACTTGTCACGATATGAAGGTTCCTATGCCTCGTATTGTGGAAAAACCTGATAACTATTACCAAATTCAACGTATTCGAGAACTTCAACCAGATTTAGCTATTACTGGAATGGCTCATGCTAATCCTTTAGAAGCACGAGGTATCACTACCAAATGGTCTGTAGAATTTACGTTTGCACAAATTCATGGATTTGCTAATAGTCGTGAAATTTTAGAATTAGTTACAAGACCTTTACGAAGAAAT
       Bracteacoccus_giganteus  TTTGAGTGTGAAACTGGTAATTATCATACTTTTTGTCCTATTAGTTGTGTTTCCTGGTTATACCAAAAAATCGAAGACAGTTTTTTTTTAGTGATTGGAACTAAAACTTGTGGTTATTTTTTACAAAATGCTCTTGGAGTTATGATTTTTGCTGAGCCTCGATATGCTATGGCTGAATTAGAAGAAGGAGATATTTCGGCTCAATTAAATGATTATAAAGAATTAAAACGTCTTTGTTTACAAATTAAACAAGATAGAAATCCGAGCGTAATTGTTTGGATTGGAACTTGCACGACGGAAATCATTAAAATGGATTTGGAAGGTATGGCTCCTCGATTAGAAATAGAAATTGGTTTACCTATCGTCGTTGCGCGCGCAAATGGGTTAGATTACGCCTTTACTCAAGGAGAAGATACTGTATTAGCTGCTATGGCTCAACGTTGTGTTTTATTTGGGTCATTACCTAGCACAGTTGCTACTCAACTCACACTCGAACTAAAAATGCAAGGTATTGAAGTTTCAGGTTGGCTTCCTTCACAACGTTATGCGGATTTGCCCGTGTTATCGGAAGGAACATATGTTTGTGGCGTGAATCCATTTTTAAGTCGAACAGCGACGACTTTAATGCGCCGTAGAAAATGTAAATTAATTGGTGCTCCTTTTCCTATTGGACCTGATGGAACTCGCGCTTGGGTAGAAAAAATTTGTTCTGTGTTTGGAATCCTTTTAGAAGAACGCGAATCGAAAATTTGGAACACATTAGAAGAT---------TATTTACAATTAATTCGCGGTAAATCCGTTTTTTTCATGGGGGACAACTTATTAGAAATTTCTTTAGCTCGATTTTTAACTCGCTGTGGTATGGTTATTTATGAAATCGGAATTCCTTATATGGATAAACGATTTCAAGCAGCAGAACTAGAATTATTACAAAAAACTTGTTCTGAAATGAAAGTTCCTATGCCGCGTATCGTCGAAAAACCCGACAATTATTATCAAATTCAACGTATTCGAGAACTTCAACCAGATTTAGCTATCACTGGAATGGCACACGCAAATCCTTTGGAAGCACGAGGCATCACTACTAAATGGTCTGTAGAATTTACATTTGCACAAATTCACGGATTTGCTAATAGTCGTGAAATTTTAGAACTTGTTACGAGACCTTTACGAAGAAAT
           Bracteacoccus_minor  TTTGAGTGTGAAACGGGCAATTATCATACTTTTTGTCCTATCAGTTGTGTTTCTTGGTTATATCAAAAAATCGAAGATAGTTTTTTTCTAGTAATTGGAACGAAAACTTGTGGTTATTTTTTACAAAATGCTCTTGGAGTCATGATTTTTGCTGAACCTCGCTATGCTATGGCTGAATTAGAAGAAGGAGATATTTCAGCTCAATTAAACGATTATAAAGAATTAAAACGTCTTTGTTTACAAATTAAACAAGATCGAAATCCAAGCGTAATAGTTTGGATTGGAACTTGTACGACGGAAATTATTAAAATGGATTTAGAAGGTATGGCACCTCGATTAGAAATAGAAATTGGTTTACCTATCGTGGTTGCACGTGCGAATGGCTTAGATTATGCTTTTACTCAAGGAGAAGACACTGTATTAGCTGCTATGGCTCAACGTTGTGTTTTATTTGGATCTTTACCAAGTACAGTTGCTACCCAACTTACGCTCGAATTAAAGACACAAGGTATTGAAGTTTCGGGCTGGCTTCCTTCACAACGTTATGCAGATTTACCTCTTTTATCCGAAGGAACTTATGTTTGTGGTGTCAATCCTTTTTTAAGTCGAACAGCGACAACTTTAATGCGACGTAGAAAATGCAAGTTGATCGGTGCTCCTTTTCCGATTGGACCAGACGGAACTCGTGCTTGGGTAGAAAAAATTTGTTCTGTTTTTGGAATCGTCCTAGAACAGCGTGAATTAAAAATTTGGAATACATTAGAAGAT---------TATTTACAATTGATTCGAGGTAAATCTGTTTTTTTCATGGGCGATAATTTATTAGAAATTTCTTTAGCTCGATTTTTGACTCGCTGCGGGATGATTATTTATGAAATTGGAATTCCTTACATGGATAAACGATTTCAAGCAGCAGAATTAGAATTATTACAAAAAACTTGTCGTGAAATGAAAGTTCCTATGCCTCGCATCGTCGAAAAACCCGACAATTATTATCAAATTCAGCGTATTCGAGAACTTCAACCAGATTTAGCTATCACTGGAATGGCTCACGCTAATCCTTTGGAAGCACGAGGGATTACGACTAAATGGTCTGTTGAATTTACGTTTGCACAAATTCACGGATTTGCGAACAGTCGTGAAATTTTAGAACTCGTTACGAGACCTTTACGAAGAAAT
         Carteria_cerasiformis  TTTGAATGTGAAACCGGAAATTATCATACATTTTGTCCTATTAGCTGTGTCGCTTGGCTTTATCAAAAAATTGAAGATAGCTTCTTTTTAGTTATTGGAACTAAAACTTGTGGGTATTTCTTACAAAATGCCTTAGGTGTCATGATTTTTGCTGAGCCTCGTTATGCTATGGCAGAATTAGAAGAAAGTGATATTTCTGCTCAATTAAATGATTATAAAGAACTAAAACGACTTTGCTTACAAATAAAACAAGATCGTAATCCAAGTGTTATTGTTTGGATTGGGACTTGTACAACGGAAATTATTAAAATGGATTTAGAGGGGATGGCCCCTAAATTAGAAAGTGAAATAGGAATTCCGATTGTAGTAGCGCGTGCTAATGGATTAGATTATGCTTTTACACAAGGTGAAGATACTGTATTAGCTGCTATGGCTCAAAGATGCGTTTTATTTGGCTCTTTACCTAGTACAGTAGCCACGCAATTAACTTTAGAATTAAATCGTCAAGGTATCGAAGTTGCCGGATGGTTGCCCGCACAACGATATAGTGAATTACCGGCTTTAAGTGAAGGGATGTATGTGTGTGGGGTGAATCCTTTTTTAAGTCGTACTGCTACCACTTTAATGCGTCGTCGTAAATGTAAGTTAATATCGGCTCCTTTTCCAATAGGCCCTGATGGGACAAGAGCTTGGTTGGAAAAAATTTGTCACGTTTTTAATTTAAAATTAGAACAACGAGAAATTAAAATTTGGGAAAGTCTTGAGGAG---------TATATTCAATTAATAAGAGGTAAATCTGTGTTTTTTATGGGAGATAATCTATTAGAAATATCTTTAGCTAGATTTTTAATTAGATGCGGAATGGTTGTTTATGAGATAGGAATTCCTTACCTTGATAAACGCTTTCAAGGCGCCGAGTTATTATTATTGCAACAAACTTGTCAAGAAATGAATGTTCCAGTACCGAGAATAGTAGAAAAACCTGATAATTATTATCAAATTCAAAGAATTCGTGAATTAAACCCAGATTTAGTTATTACAGGAATGGCTCATTGTAATCCATTAGAAGCTCGAGGAATTAGTACAAAATGGTCAGTAGAATTTACTTTTGCTCAAATTCATGGCTTTACAAATGCACGAGATATTTTAGAATTGGTAACGAGACCCTTACGACGAAAT
           Carteria_sp_SAG_8_5  TTCGAATGTGAAACGGGAAATTATCATACTTTTTGTCCTATTAGTTGTGTTTCTTGGTTATATCAAAAAATAGAAGATAGTTTTTTTCTTGTTATTGGAACGAAAACCTGTGGCTATTTTTTACAAAATGCTTTAGGAGTTATGATTTTTGCGGAACCTCGATATGCTATGGCTGAATTAGAAGAAAGTGATATTTCTGCTAAATTAAATGATTATAAAGAACTAAAAAGACTTTGTTTACAAATAAAACAAGATAGAAATCCGAGTGTTATTGTATGGATAGGAACTTGTACAACAGAAATTATAAAAATGGATTTAGAAGGAATGGCTCCTCGTTTAGAATCTGAAATAGGTATTCCAATAGTAGTAGCTAGAGCTAATGGTTTAGATTATGCTTTCACACAAGGAGAAGATACAGTACTAGCTGCAATGGCTCAAAAATGCGTTTTATTTGGTTCTTTACCTAGTACAGTAGCTACGAGTTTATCACTAGAGTTAAAACGTCAAGGCATTGAAATTAGTGGTTGGCTTCCATCTCAACGCTATGGTGATTTGCCAATGTTAGGAGAAGGTGTTTATGTATGTGCTGTAAATCCTTTTTTAAGTCGTACCGCAACTACTTTAATGCGTCGCCGAAAATGTAAACTAATTAGTGCACCTTTTCCTATAGGTCCTGATGGTACACGTGCTTGGGTTGAAAAAATTTGTAATACTTTTAACATAATATTAATAGAACGCGAAGAACAAATTTTTAAATCAATGCAAGAT---------TATTTAGATTTAATTCGTGGAAAATCTGTTTTCTTTACAGGAGACAATTTATTAGAAATATCATTAGCACGCTTCTTAATAAAATGCGGTATGATTGTATATGAAATAGGTATTCCATACATGGATAAACGTTTCCAAGGAGCGGAATTAACTTTACTTGAAAAAACTTGTAAAGAAAAGAACATTCCAATGCCGAGAATTGTAGAAAAACCTGATAATTATTATCAAATGCAACGAATTCGAGAATTACAGCCTGATTTGGTTATAACGGGAATGGCACATGCTAATCCATTAGAAGCAAGAGGTATTACAACTAAATGGTCAGTAGAATTTACGTTTGCACAAATACACGGTTTTGCAAATGCAAGAGATATACTTGAATTAGTTACACGACCTTTAAGACGCAAC
      Chaetopeltis_orbicularis  TTTGAGTGTGAAACAGGAAATTATCATACTTTTTGCCCTATTAGCTGTGTTGCATGGCTTTATCAAAAAATTGAAGATAGTTTCTTTTTAGTTATTGGAACAAAGACTTGTGGTTACTTTTTACAAAATGCTTTAGGTGTTATGATTTTTGCTGAACCTAGATACGCTATGGCTGAGTTAGAAGAGGCTGACATTTCAGCTCAATTAAATGATTATAAAGAACTAAAAAGACTTTGTATACAAATTAAACAAGATCGAAATCCAAGTGTTATTGTTTGGATTGGTACTTGTACAACAGAAATTATTAAAATGGATTTAGAAGGCATGGCTCCTCGTTTAGAAGCTGAAATCGGTTTACCTATTGTTGTTGCAAGAGCAAATGGTCTTGATTATGCTTTTACACAAGGTGAAGATACTGTATTAGCTGCTATGGCTTCTTGTTGTGTTTTATTTGGATCATTACCTAGTACTGTTGTCAATCAATTAACTTTGGAATTAAAACAACAAGGTATTAAAGTTTCTGGCTGGTTACCAGCACAACGTTATACTGATTTACCTGCTGTTGGTGAAGGAGTATATGTTTGTGGTGTGAATCCTTTTTTAAGTCGAACTGCTATGACTTTAATGCGACGACGTAAATGTCACTTAATTGGGGCACCTTTTCCTATTGGTCCTGATGGTACTCGTGCTTGGATTGAAAAAATATGTTCAGTATTTGGAGTGGTTCTAGAAGAACGTGAGGCTAAAATTTGGAAAGGTGTGACTGAA---------TACACTAATTTAATACGTGGAAAATCGGTTTTCTTTATGGGAGATAACATTTTAGAAGTTTCTTTAGCACGCTTTTTAATACGTAGTGGAATGGTTGTTAATGAAATTGGGATTCCATATATGGATCGCCGCTTTCAAGCAGCAGAGCTAGCTTTATTAGAAAAAACGTGTGTGGATATGAATGTTCCAATGCCTCGAATTGTTGAAAAACCTGATAATTATTATCAAGTGCAAAGAATTAGAGAATTTTTACCTGACTTAGTTATTACAGGTATGGCACATTGTAATCCTTTAGAAGCACGTGGTATTAATACAAAATGGTCAGTTGAATTTACATTTGCTCAAATTCATGGTTTTGTAAATGCTAGAGAAATTTTAGAACTAGTGACACGACCATTAAGAAGAAAT
     Characiochloris_acuminata  CATTCTTGTGAAACCGGAAATTATCATACGTTTTGTCCAATTAGTTGTGTTTCATGGCTTTATCAGAAAATAGAAGATAGTTTTTTTTTAGTAATAGGAACAAAAACTTGTGGTTATTTTTTACAAAATGCAATGGGGGTTATGATTTTTGCAGAACCTCGATATGCAATGGCTGAATTAGAAGAGAGTGATATTTCAGCTCAATTAAATGACTATAAAGAATTAAAAAGACTTTGTTTACAAATTAAACAAGATCGTAATCCTAGTGTTATTGTTTGGATAGGAACATGCACAACTGAAATTATTAAAATGGATCTAGAAGGAATGGCTCCTCGTTTAGAACAGGAGCTAAAGGTGCCTATTGTCGTAGCTCGAGCTAATGGTTTAGATTATGCTTTTACACAAGGAGAAGACACTGTTTTAGCTGCTATGGCTCAAAAATGTGTTTTATTTGGCTCTTTACCTACAACAGTGGCTAATCAATTAACTTATGAATTGAAAAAGCAAGGAATTGAAATATCCGGTTGGTTACCTTCACAACGTTATAAAGATTTACCAGTTTTAGATGAAAATACATATGTTTGTGGTGTAAATCCTTTTTTAAGCCGAACAGCTACAACATTAATGCGTCGTCGAAAATGTAAATTAATTAATGCACCTTTTCCTATCGGACCCGATGGCACAAGAGCTTGGATCGAAAAAATTTGTCAAACATTTTCAATACAAGTAGCTGAACGAGAATCACTTATTTGGAAAAATTGCGAAGAA---------TATATTTCTCTTTTAAAAGGCAAATCTGTTTTTTTTATGGGAGATAATCTTCTTGAAATCTCTTTAGCACGCTTTTTAATTCGATGCGGGATGATTGTTTATGAAATTGGAATTCCTTATATGGATAAACGATATCAAGGAGCAGAATTAGAATTATTAAGAAAAACATGTTACGATATGAAAGTACCATTTCCACGTATTGTTGAAAAACCGGATAACTATTCACAAATCCAACGAATTAAGGAATTAAAACCTGATTTAACTATAACTGGGATGGCTCATGCTAATCCTTTAGAAGCAAGAGGGATTACAACGAAATGGTCTGTTGAGTTTACTTTTGCACAAATTCATGGATTTTCTAATGCTCGAGAAATTTGTGAATTAGTTAGCAGACCTTTACGCCGAACA
       Chlamydomonas_applanata  TTTGATTGTGAAACAGGGAATTACCACACGTTTTGTCCTATTAGTTGTGTCTCATGGCTTTATCAAAAAATTGAAGATAGTTTTTTCTTAGTTATTGGTACAAAAACATGTGGATACTTTTTGCAAAATGCGTTAGGTGTTATGATTTTTGCTGAACCACGTTACGCAATGGCAGAATTAGAAGAAAGTGATATTTCTGCACAATTAAATGATTATAAAGAACTAAAACGATTATGTTTACAAATTAAGCAAGACCGAAATCCAAGTGTGATTGTTTGGATTGGCACATGTACAACCGAAATTATTAAAATGGATTTAGAAGGCATGGCACCTAAATTAGAAGCCGAACTTGGTATCCCAATTGTTGTAGCGAGAGCAAATGGTCTTGACTATGCTTTTACTCAAGGTGAAGATACAGTTTTAGCTGCTATGGTTCAAAAATGTGTATTATTTGGTTCACTACCAAGCACAATTGCAACACAACTCGAATTAGAATTAAAAAAACAAGGAATTCAGGTAAGTGGTTGGCTACCAGCCTCACGCTATTCGGATTTACCAACGCTTGGAGAGGATGTATATGTATGTGGTATTAATCCATTTTTAAGCCGTACCGCAACTTCGCTAATGCGTCGTCGAAAATGCAAATTAATTTCAGCACCTTTTCCCATTGGACCGGATGGAACACGTGCTTGGGTTGAGAAAATCTGTACTGTTTTAGGTATTACTTTAGAAGAACGTGAAGAGACAGTATGGCAAGGTTTAAAAGAC---------TATTTATCCTTTGTAAAAGGGAAATCAGTCTTCTTTATGGGGGATAACTTATTAGAAATTTCATTAGCTCGCTTTTTAATTCGCTGTGGAATGGTTGTTTACGAGATTGGCATTCCTTATATGGATCAACGTTTCCAGGCAGGTGAATTAGAATTGTTAAAAAAAACATGTCTTCAGATGAATGTGCCATTCCCACGTATTATTGAAAAACCTGATAATTATTATCAAATTCAACGTATTAAAGAATTGCAACCAGACTTAGTAATTACAGGCATGGCTCACGCTAATCCACTTGAAGCGCGCGGTATTACAACAAAATGGTCGGTGGAGTTTACATTTGCACAAATTCATGGTTTTACGAACGCTCGTGATGTATTGGAATTGGTAACAAGACCGTTACGTCGTAAC
         Chlamydomonas_nivalis  TTTGAATGTGAAACAGGTAATTACCATACTTTTTGTCCTATTAGTTGTGTCGCATGGCTTTATCAAAAAATTGAAGATAGCTTTTTTTTGGTAATTGGAACTAAGACATGTGGTTACTTTTTACAAAACGCTTTAGGAGTTATGATTTTTGCTGAGCCGCGCTATGCTATGGCAGAGTTAGAGGAAAGTGATATTTCAGCGCAATTAAATGATTATAAAGAATTAAAAAGACTGTGTTTACAAATAAAACAAGATAGAAATCCAAGTGTGGTAGTTTGGATAGGGACTTGTACTACAGAAATTATCAAAATGGATTTAGAGGGTATGGCTCCTCGTTTAGAAACAGAAATTGGAATACCAATTGTCGTTGCTCGAGCTAATGGACTAGATTATGCGTTTACACAAGGCGAAGACACTGTTCTAGCTGCAATGGCTCAAAGATGTGTTTTATTTGGTTCTTTACCTAGCACAGTAACTTCTCAATTATCAATGGAATTAAAAAACCAAGGCATTTTAGTTTCAGGTTGGTTACCTTCGCAACGTTATAATGATTTACCCGTTTTAGGTGAAGATGTTTATGTTTGTGGTGTTAATCCTTTCCTAAGTCGAACTGCAACGACTTTGATGCGCCGTCGAAAATGTAAACTGATAGGAGCTCCATTTCCAATCGGGCCTGATGGAACTCGTGCTTGGGTAGAAAAAATTTGTAGTATTTTTGATATTGTTTTAGAAGAACGTGAATCAAAAATATGGCAAAGTTTAGAAGAT---------TATTTACAATTAGTTCGTGGTAAATCTGTATTTTTTATGGGAGATTCGCTACTAGAAGTTCCCTTAGCGAGATTTTTAACACGTTGTGGAATGACTGTTTTTGAGATTGGGATTCCCTATATGGATAAACGATTCCAAGCAGCGGAACTTGCTTTATTAGAAAAAACTTGTAAAGATATGAAAGTTCCAATGCCGCGAATTGTCGAAAAACCAGATAATTATTATCAACTTCAACGAATTCGTGAACTTTTACCTGATCTTGTAATTACTGGAATGGCCCATGCAAATCCTTTAGAAGCTCGAGGCATTAGTACTAAGTGGTCAGTAGAATTTACATTTGCTCAAATTCATGGTTTTGCCAATGCTCGAGATATTTTAGAACTAGTAACGAGACCATTAAGAAGAAAT
        Chlamydomonas_peterfii  TTTGATTGTGAAACAGGTAATTATCACACTTTTTGTCCAATAAGCTGCGTTTCATGGTTATATCAAAAAATTGAAGATAGTTTTTTTTTAGTTATTGGAACCAAAACTTGTGGTTATTTTTTACAAAATGCATTAGGTGTTATGATTTTTGCCGAACCTCGTTATGCTATGGCAGAATTAGAAGAAGCTGATATTTCAGCCCAATTAAATGATTACAAAGAACTTAAACGTCTTTGTTTACAAATCAAACAAGATAGAAATCCTAGTGTAATTGTTTGGATTGGAACATGTACAACTGAAATTATTAAAATGGATTTAGAAGGTATGGCACCGAATTTAGAAGCTGAATTAGGTATACCTATTGTAGTAGCTCGTGCAAACGGATTAGATTATGCTTTTACACAAGGCGAAGATACTGTTTTAGCAGCTATGGCGTTAAAATGCGTTTTATTTGGCTCGGTACCTAGTACCGTAGCAACACACTTAAGCTTAGAACTTAAGCGTCATGGTATTGAAGTAGCTGGCTGGTTGCCTGCACAACGTTATACCGATTTACCAAGTTTAGGTGAAAATGTTTACGTTTGTGGTGTAAATCCTTTTTTAAGTCGAACAGCTACAACATTAATGCGTCGACGTAAATGTAACTTAATCGTAGCACCTTTTCCGATTGGGCCAGATGGCACAAGAGCATGGATAGAAAAAATCTGCTTTGCACTAGGTAAAACATTAGAAGAACGTGAAAAGAAAATCTGGGAAGGATTAGAAGAT---------TATCTTTCATTAATTCGTGGGAAATCTGTTTTTTTTATGGGGGACAATTTGCTTGAAATTTCTTTAGCACGTTTTTTAATTCGTTGTGGCATGATTGTTTATGAAATAGGCATTCCGTACATGGATAAACGTTTTCAAGCGGCTGAATTAGAATTATTAGAACAAACTTGTATTCAAATGAATGTACCTATGCCACGAATTGTTGAAAAGCCTGATAATTATTACCAAGTTCAACGAATAAAAGAATTACAACCTGACTTAGCTATTACTGGAATGGCTCACGCAAACCCTTTAGAAGCGCGTGGCATTACTACAAAATGGTCTGTTGAATTTACATTTGCTCAAATTCATGGTTTTGCAAATGTTCGTGAAATTTTAGAACTCGTAACACGTCCTTTACGTCGTAAC
     Chlamydomonas_reinhardtii  TTTGAATGTGAAACTGGCAATTATCATACTTTTTGCCCGATTAGCTGTGTAGCTTGGTTATATCAAAAAATCGAAGATAGCTTTTTTTTAGTAATTGGGACAAAAACATGTGGTTATTTTTTACAAAATGCCCTTGGAGTTATGATTTTTGCCGAACCTAGGTATGCTATGGCAGAATTAGAAGAAAGTGATATTTCAGCACAATTAAACGATTATAAAGAATTAAAACGTTTATGTTTACAAATTAAACAAGATAGAAATCCCAGCGTTATTGTTTGGATTGGAACTTGTACAACTGAAATTATCAAAATGGATTTAGAAGGGATGGCTCCACGTTTAGAAACTGAAATCGGCATACCCATTGTTGTAGCACGTGCTAATGGTTTAGATTATGCTTTTACACAAGGTGAAGACACAGTTTTATCAGCAATGGCCTTAGCATCCGTATTATTTGGTTCCGTACCAAGTACAGTTACTACACAATTAACTTTAGAATTAAAAAAAGAAGGTATTAATGTATCTGGATGGCTTCCATCTGCTAATTATAAAGATTTACCTACTTTTAATAAAGATACACTTGTATGTGGTATAAATCCTTTTTTAAGTCGAACAGCTACCACGTTAATGCGTCGTAGTAAGTGCACATTAATTTGTGCACCCTTTCCAATAGGCCCCGATGGCACAAGAGTTTGGATTGAAAAAATTTGTGGTGCTTTTGGCATTAATTTATATGATCGTGAACAAAAAATTTTCAACGGGCTAGAAGAT---------TATTTAAAATTATTACGTGGAAAATCTGTATTTTTTATGGGTGATAATTTATTAGAAATTTCTTTAGCACGTTTTTTAACACGTTGTGGTATGATTGTTTATGAAATCGGAATTCCATATTTAGATAAACGATTTCAAGCAGCAGAATTAGCTTTATTAGAACAAACTTGTAAAGAAATGAATGTACCAATGCCGCGCATTGTAGAAAAACCAGATAATTATTATCAAATTCAACGTATACGTGAATTAAAACCTGATTTAACGATTACTGGAATGGCACATGCAAATCCATTAGAAGCTCGAGGTATTACAACAAAATGGTCAGTTGAATTTACTTTTGCTCAAATTCATGGATTTACTAATACACGTGAAATTTTAGAATTAGTAACACGACCTCTTAGACGCAAT
         Chlorococcum_tatrense  TTTGAATGTGAAACTGGTAATTATCATACCTTTTGTCCTATTAGTTGTGTGTCATGGTTATATCAAAAAATAGAAGATAGTTTTTTTTTAGTTATTGGAACTAAAACATGTGGTTATTTTTTACAAAATGCATTAGGTGTAATGATTTTTGCAGAACCTCGTTATGCAATGGCAGAACTAGAGGAAAGTGATATTTCTGCTCAATTAAACGATTATAAAGAATTAAAAAGATTATGTATACAAATTAAACAAGATCGAAATCCTAGTGTAATTGTTTGGATTGGAACATGTACAACCGAAATTATTAAAATGGATTTAGAAGGCATGGCACCAATTTTAGAAGCTGAAATTGGAATTCCTATTGTAGTAGCGCGTGCAAACGGGTTGGATTACGCTTTTACTCAGGGTGAAGATACTGTTTTAGCTGCCATGGTTGCTCATTGTGTTTTATTTGGTTCTTTACCAAGTACAATTGCGAATCAATTAGAATTAGAATTAAAACGACAAGGTATTGAAGTTTCTGGTTGGTTACCTTCTACACGCTATGCTGATTTACCAGCACTGGGTGAAGACGTTTATGTTTGTGGAATTAATCCATTTTTAAGTCGTACCGCAACAACTTTAATGCGTCGTCGTAAATGTAAGTTAATTTCAGCTCCTTTTCCTATTGGTCCAGATGGTACTCGTGCTTGGATTGAAAAAATTTGTAGTGTTTTTGGTATTACATTAGATGAACGTGAACAACAAGTTTGGAAAACATTGAAAGAATCAACTGAATATTTAAACATTTTAAAAGGAAAATCAGTATTTTTTATGGGGGATAATTTATTAGAAATTTCATTAGCACGTTTTTTAATTCGATGTGGAATGATTGTTTATGAAATTGGAATCCCTTATATGGACAAACGATTCCAAGCAGCAGAATTAGCTTTATTAGAAAAAACTTGTTATGAAATGAATGTAAATTGCCCACGTATTGTTGAAAAACCAGATAATTATTATCAAATTCAACGTATTAAAGAATTACAACCAGATTTAGTAATTACAGGAATGGCTCATGCTAATCCACTAGAGGCTCGTGGTATTACAACTAAATGGTCTGTTGAATTTACTTTTGCTCAAATTCATGGGTTTACAAATGCAAAAGATATTTTAGAATTAGTTACACGACCCTTACGTCGTAAT
       Chlorogonium_capillatum  TTTGAGTGTGAAACGGGTAATTATCATACATTTTGTCCAATTAGCTGCGTTTCGTGGTTATATCAAAAGATTGAAGATAGCTTTTTTTTAGTTATCGGCACTAAAACATGTGGGTATTTTTTACAAAATGCTTTGGGTGTTATGATTTTTGCGGAGCCTCGTTATGCTATGGCGGAATTAGAAGAAAGTGATATTTCTGCACAATTAAATGATTACAAAGAATTAAAAAGACTTTGTTTACAAATCAAACAAGATCGAAATCCTAGTGTTATTGTGTGGATTGGAACATGTACAACGGAAATTATTAAAATGGATTTAGAAGGTATGGCTCCCCTTCTAGAAAAGGAATTAAATATTCCTATTGTAGTTGCACGTGCAAACGGGTTAGATTATGCTTTTACTCAAGGAGAAGATACAGTATTAGCTGCTATGGTTGGACATTTAGTTTTATTTGGTTCATTACCTAGTACTATTGCAAATCAATTAGAGTTAGAGTTAAAACGTCAGGGAGTTAAAGTTTCAGGTTGGTTACCATCATCACGCTATTCTGATTTACCTTTGTTAGGTGAAAATGTCTATGTTTGTGGAATTAACCCTTATTTAAGTAGAACAGCAACAGCATTAATGCGTCGAAAAAAATGTAAATTAATTTCTGCTCCCTTTCCAATTGGACCTGATGGGACAAGAGCATGGGTTGAAAAAATTTGTAATGTTTTTGGAATCATTTTAGAAGAGCGTGAAAAAAATATTTTTGAAAATTTAAAACCG---------TATATTGACTTTATTAAGGGCAAAACAGTGTTTTTTATGGGTGATAATCTTCTAGAAATTTCTCTTGCACGTTTTTTAATTCGTTGTGGTATGACTGTTTACGAAATTGGTATTCCTTATATGGATAAAAGATTTCAATCTGGCGAACTAGAATTATTGTTAAAAACTTGTTATGATATGAAAGTTCCAGTTCCACGTATTGTTGAAAAACCAGATAATTATTATCAAATTCAACGAATTAAAGAATTACAACCAGATTTAGTTATTACCGGAATGGCACATGCAAATCCTTTAGAAGCACGAGGAATTACAACGAAATGGTCGGTTGAATTTACTTTTGCTCAAATTCATGGTTTTACAAATGCTAAAGATATCTTAGAATTAGTTACAAGACCTTTACGTCGAAAT
         Chloromonas_perforata  TTTGAATGTGAAACTGGTAATTATCATACCTTTTGTCCAATTAGTTGTGTGTCATGGTTATATCAAAAAATAGAAGATAGTTTTTTTTTAGTTATTGGAACTAAAACATGTGGTTATTTTTTACAAAATGCATTAGGTGTAATGATTTTTGCAGAACCTCGTTATGCAATGGCAGAACTAGAAGAAAGTGATATTTCTGCACAATTAAATGATTATAAAGAATTAAAAAGATTATGTATACAAATTAAACAAGACCGAAATCCTAGTGTAATTGTTTGGATTGGTACATGTACAACAGAAATTATTAAAATGGATTTAGAAGGCATGGCACCAATTTTAGAAGCTGAAATTGGAATTCCTATTGTAGTAGCGCGTGCAAACGGGTTGGATTATGCTTTTACCCAGGGTGAAGATACTGTTTTAGCTGCAATGGTTGCTCATTGTGTTTTATTTGGTTCTTTACCAAGTACAATTGCAAATCAATTAGAATTAGAATTAAAACGACAAGGTATTGAAGTTTCTGGTTGGTTACCTTCTACACGTTATGCTGATTTACCAGCACTAGGTGAAGACGTCTATGTTTGTGGAATTAATCCATTTTTAAGCCGTACAGCAACAACTTTAATGCGTCGTCGTAAATGTAAGTTAATTTCAGCTCCCTTTCCTATTGGTCCAGATGGTACTCGTGCTTGGATTGAAAAAATTTGTAGCGTTTTTGGTATTACATTAGATGAACGTGAACAACAAGTTTGGAAAACATTGAAAGAATCAACGGAATATTTAAATATTTTAAAAGGAAAATCAGTGTTTTTTATGGGAGATAATTTATTAGAAATTTCATTAGCACGTTTTTTAATTCGATGTGGTATGATTGTTTATGAAATTGGAATTCCTTATATGGACAAAAGATTCCAAGCAGCAGAATTAGCTTTATTAGAAAAAACTTGTTATGAAATGAATGTAAATTGTCCACGTATTGTTGAAAAACCAGATAATTATTATCAAATTCAACGTATTAAAGAATTACAACCAGATTTAGTAATTACAGGAATGGCTCATGCTAATCCACTAGAAGCTCGTGGTATTACAACTAAATGGTCTGTTGAATTTACTTTTGCTCAAATTCATGGATTTACAAATGCAAAAGATATTTTAGAATTAGTTACACGACCCTTACGTCGTAAT
           Chloromonas_radiata  TTTGAATGTGAAACTGGCAATTATCATACTTTTTGTCCAATAAGCTGCGTTGCCTGGCTTTACCAAAAAATTGAAGATAGTTTTTTTCTTGTTATTGGGACAAAAACTTGTGGATATTTTTTACAAAACGCTTTAGGGGTTATGATTTTTGCTGAACCTCGATATGCTATGGCAGAATTAGAAGAAAGTGATATTTCAGCTCAACTAAATGATTATAAAGAATTAAAAAGACTTTGTTTACAAATAAAACAAGATCGAAACCCAAGCGTTATTGTCTGGATAGGAACTTGTACAACAGAAATTATAAAAATGGATTTAGAGGGAATGGCCCCTCGTTTAGAAACAGAAATTGGAATACCAATAGTTGTTGCTAGAGCTAATGGACTTGATTATGCTTTTACACAAGGGGAAGATACTGTTCTTGCAGCGATGGCTCAAAGATGTGTTTTATTTGGGTCTTTACCAAGCACTGTGACTTCGCAATTAACAATGGAATTAAAAAACCAAGGCATTATAGTTTCAGGTTGGTTGCCATCGCAACGTTATAACGATTTGCCCTTTTTAGGTGAAAACGTTTATGTATGTGGCGTTAATCCGTTTTTAAGTAGAACTGCAACAACTTTAATGCGCCGTAGAAAATGTAAACTTATAGGAGCCCCGTTTCCGATAGGTCCTGATGGAACACGTGCTTGGGTAGAAAAAATTTGTTCTATTTTTGGGATTGTTTTAGAAGAGCGTGAAGCAAAAATATGGCAAGGTTTAGAAGAT---------TATTTACAATTAATTCGGGGAAAATCTGTTTTCTTTATGGGCGATAATCTTTTAGAAATTTCATTAGCCAGATTTCTTACACGCTGTGGAATGATTGTCTATGAAATTGGAATTCCCTATATGGATAAAAGATTCCAAGCAGCCGAATTGGCACTCTTAGAAAAAACGTGTAAAGATATGAAAGTTCCTATGCCACGAATTGTTGAAAAGCCTGATAATTATTATCAAATTCAACGAATTAAAGAACTTAAACCCGATCTTGCTATTACTGGAATGGCACATGCTAACCCTTTAGAAGCCCGTGGAATTAGCACAAAATGGTCTGTAGAATTTACATTTGCCCAAATTCATGGCTTTGCCAATGCACGTGATATTTTAGAGCTAGTTACTCGACCTTTAAGAAGAAAC
             Chloromonas_rosae  TTTGAATGTGAAACAGGTAATTACCATACTTTTTGCCCTATTAGTTGTGTCGCATGGCTTTATCAAAAAATTGAAGATAGCTTTTTCTTGGTAATAGGTACTAAAACATGTGGTTACTTCTTGCAAAACGCTTTAGGAGTTATGATTTTTGCTGAACCGCGCTATGCTATGGCGGAGTTAGAAGAAAGCGATATTTCAGCGCAATTAAATGACTATAAAGAATTAAAAAGATTGTGTTTACAAATAAAACAAGATAGAAATCCAAGTGTGGTCGTTTGGATAGGGACTTGTACTACAGAAATTATAAAAATGGATTTAGAGGGTATGGCTCCTCGTTTAGAAACTGAAATTGGAATACCAATTGTCGTTGCTAGAGCTAATGGTCTAGATTATGCGTTTACACAAGGCGAAGACACCGTTTTAGCTGCAATGGCTCAAAGATGTGTTTTATTTGGTTCTTTACCTAGCACAGTAACTTCTCAATTATCAATGGAATTAAAAAACCAAGGCATTCTAGTTTCAGGTTGGTTACCTTCGCAACGGTATAATGATTTACCTGCTTTAGGTGAAGATGTTTATGTTTGTGGTGTTAATCCATTTCTGAGTAGAACTGCTACAACTGTAATGCGCCGTCGAAAATGTAAACTGATAGGAGCTCCATTTCCAATAGGCCCTGATGGAACTCGTGCGTGGGTAGAAAAAATTTGTAGTATTTTTGATATTGTTTTAGAAGAACGTGAAGCAAAAATATGGCAAAGTTTAGAAGAT---------TATTTACAATTAGTTCGGGGGCGGTCAGTTTTCTTTATGGGTGATTCGCTCCTGGAAGTTCCTTTGGCAAGATTTTTAACACGTTGTGGAATGACTGTATTTGAGATAGGGATTCCCTATATGGATAAACGCTTCCAAGCAGCTGAACTTGCTTTATTAGAAAAAACTTGTAAAGATATGAAAGTTCCAATGCCACGAATTGTTGAAAAGCCAGATAATTATTATCAACTTCAACGAATTCGTGAATTGTTACCAGATCTTGTAATTACTGGAATGGCCCATGCTAATCCTTTAGAAGCTCGAGGCATTAGTACTAAGTGGTCAGTAGAATTTACATTTGCTCAAATTCATGGATTTGCTAATGCTCGAGATATCTTAGAACTTGTAACTCGACCATTAAGAAGAAAT
       Chlorosarcinopsis_eremi  TTTGAATGTGAAACTGGAAATTACCATACTTTTTGTCCAATTAGTTGTGTATCTTGGCTTTATCAAAAAATTGAAGATAGTTTTTTTTTAGTAATTGGTACTAAAACTTGTGGTTATTTTTTACAAAACGCTTTAGGTGTTATGATTTTTGCTGAACCACGTTATGCAATGGCTGAATTAGAAGAAAGTGATATTTCAGCCCAATTAAATGATTATAAAGAGTTAAAAAGACTTTGTCTACAAATTAAACAAGACCGCAACCCTAGTGTTATCGTTTGGATTGGTACATGTACTACAGAAATTATCAAAATGGATTTAGAAGGAATGGCCCCTATTTTGGAATCTGAAATTGGTATTCCAATTGTGGTAGCACGCGCAAATGGATTAGATTATGCCTTTACACAAGGTGAGGATACTGTTTTAGCTGCAATGGTAGGTCATTGTGTTTTATTTGGATCGTTACCTAGTACAATTGCAAATCAATTGGAATTCGAATTAAAGCGTCAAGGTATTAAAGTTGCTGGATGGTTACCATCAGCTCGTTATGCGGATTTACCAGCATTAGGCGAAGATGTTTATGTTTGTGGAATTAATCCTTTTTTAAGTCGAACAGCTACTACTTTAATGCGTCGTAGAAAATGTAAATTAATTTCAGCACCTTTCCCAATTGGTCCTGATGGTACACGTGCTTGGATTGAAAAAATCTGTAGTGCATTTGGTGTAGTACTTGATGAAAGAGAAAAAATGATTTGGGAAAATTTAAAAGAA---------TCGATTGAATTCATTAAAGGCAAATCTGTTTTCTTTATGGGAGATAATTTGTTAGAAATTTCTTTAGCTCGTTTTTTAATTCGTTGTGGAATGATTGTTTATGAAATTGGTATTCCTTACATGGATAAGCGATTCCAGGCTGGTGAATTAGCTTTATTAGAAAAAACGTGTTTAGAAATGAAAGTACCTTGCCCACGTATTGTAGAAAAACCAGATAATTACTATCAAATTCAACGTATTAAAGAATTACAACCAGATTTAGTTATCACAGGAATGGCTCATGCAAACCCATTAGAAGCACGTGGTATTACAACTAAATGGTCCGTAGAATTTACTTTTGCTCAAATTCATGGTTTTACTAATGCAAAAGATATTTTAGAGTTAGTAACTCGACCTTTACGTCGTAAT
        Chlorotetraedron_incus  TTTGAATGTGAAACAGGTAATTATCATACTTTTTGTCCTATTAGCTGTGTATCTTGGTTATATCAAAAAATTGAAGATAGTTTTTTTTTAGTAATTGGAACAAAAACTTGTGGATATTTTTTACAAAATGCATTAGGAGTAATGATTTTTGCCGAACCTCGTTATGCAATGGCTGAATTAGAAGAAAGTGATATTTCAGCTCAATTAAATGATTATAAAGAACTTAAACGTTTATGTTTACAAATTCAACAAGATCGTAACCCAAGCGTAATTGTTTGGATTGGAACTTGTACAACTGAAATTATTAAAATGGATTTAGAAGGAATGGCCCCTAGATTGGAACGTGAAATTGGAATTCCGATTGTTGTAGCACGCGCTAATGGTTTAGATTATGCATTTACACAGGGTGAAGATACTGTTTTATCAGCAATGGCTCAACGATGCGTTTTATTTGGTTCCATTCCAAATACAGTGGCAACCCAATTAAAATTGGAATTAAATCGTCAAGGAATTGAAGTTGCTGGATGGTTACCATCTCAACATTATGCAGATCTTCCTTCCTTAGGTCCAGATGTATATGTTTGTGGATTAAATCCATTCTTAAGTAGAACTGCAACTACTTTAATGAGACGTAAAAAATGCCAATTAATTGGGGCTCCTTTTCCAATTGGACCAGATGGTACACGTGCATGGATTGAAAAAATTTGTTCCGTATTTAATATAATTCTTGATGAACGTGAAGAAAAAATTTGGCAAAGTCTAGAAAAT---------GATTTGAAATTTATTCGTGGAAAATCTGTTTTTTTTATGGGAGATAATTTATTAGAAATTTCATTAGCTAGATTTTTAATTCGTTGTGGAATGATTGTGTATGAAATTGGTATTCCTTATATGGACAGAAGATTTCAAGCATCAGAACTTCAACTACTTGAAAAAACTTGTTTAGAAATGAATGTACCTATGCCTCGAATTGTTGAAAAACCTGATAATTATTATCAAATTCAAAGAATTCGTGAATTACAACCTGATTTAGTAATTACAGGAATGGCTCATGCTAATCCATTAGAAGCTCGTGGAATTACTACAAAATGGTCTGTAGAATTTACTTTCTCTCAAATTCACGGTTTTTCAAATGTACGACAAATTTTAGATTTAGTAACTCGACCTTTAAAAAGACAA
    Chromochloris_zofingiensis  TTTGAATGTGAAACTGGTAATTATCATACTTTTTGCCCTATTAGTTGTGTTTCTTGGTTATATCAAAAAATTGAAGATAGTTTTTTTCTAGTAATTGGGACAAAAACATGTGGTTATTTTTTACAAAATGCATTAGGAGTTATGATTTTCGCAGAACCTCGTTATGCAATGGCAGAATTAGAAGAAAGTGATATTTCTGCTCAATTAAATGATTACAAAGAATTAAAACGTCTTTGTTTACAAATTAAACAGGATAGGAATCCTAGTGTAATTGTTTGGATTGGTACTTGTACAACAGAAATTATTAAAATGGATTTGGAAGGCATGGCACCACGCTTGGAAACGGAAATTGGAATTCCAATTGTAGTAGCTCGAGCTAATGGTTTGGATTATGCATTTACTCAAGGGGAAGATACTGTTTTAGCTGCTATGGCACAACGTTGTGTTTTATTTGGTTCTATCCCAAGTACTGTAGCGACTCAATTAACACTAGAATTAAAACGCCAAGGTATTGAAGTGGCGGGATGGTTACCATCCCAGCGTTATACAGATTTACCGGTTTTAGGAGAAGGAGTTTATGTTTGTGGAATCAATCCTTTTTTAAGCCGAACTGCAACTACTTTAATGCGCCGTAGAAAATGTCAACTCATTGGCGCACCTTTTCCAATTGGTCCAGATGGTACACGTGCTTGGGTTGAAAAAATTTGTTCAGTTTTTGGGATTCAATTGGAAGAACGTGAAACCAAAATTTGGGAAGGACTCGAGGAA---------TATTTAAAGTTAATTCGTGGAAAATCCGTTTTTTTTATGGGAGATAATTTATTAGAAATTTCTTTAGCTCGATTTTTAACTCGTTGTGGAATGATTGTTTATGAAGTTGGAATTCCATATATGGATAAACGATTCCAAGCAGCTGAATTAGCTTTACTAGAAAAAACTTGTCAAGACATGAATGTTCCAATGCCACGTATTGTTGAAAAACCTGATAATTATTATCAAATTCAACGTATTCGAGAACTTCAACCTGATTTAGCAATCACTGGAATGGCACATGCTAATCCATTGGAAGCTCGAGGTATTACAACGAAATGGTCTGTTGAATTTACTTTTGCTCAAATTCATGGATTTTCGAATAGTCGTGATATTTTAGAACTTGTAACTAGACCTTTAAGAAGAAAC
       Cylindrocapsa_geminella  TTTGAATGTGAAACTGGCAATTATCACAGTTTTTGCCCTATTAGTTGTGTAGCATGGTTATATCAAAAAATAGAAGATAGTTTCTTTCTTGTCATTGGAACGAAAACTTGTGGGTACTTCCTTCAGAATGCTCTAGGTGTCATGATTTTTGCTGAACCTCGATATGCTATGGCTGAGTTAGAAGAAGGAGATATCTCAGCTCAACTAAATGATTACAAGGAATTAAAAAGATTATGTCTTCAAATTAAAGAAGATAGGCATCCTAGTGTTATTATATGGATTGGCACTTGTACAACAGAAATCATAAAAATGGATTTAGAAGGAATGGCTCCTCAAATTGAAGCAGAGTTAGATATCCCTATTGTAGTAGCAAGAGCAAATGGACTTGATTACGCATTTACTCAAGGAGAAGACACGGTTTTGGCCGCTTTAGAACAACGATGTGTTTTATTTGGCTCTTTACCACATACTGTAAATACTCAATTAACTCTAGAGTTAAAAAAACAAAACATTGAAGTTTCAGGTTGGCTTCCCTCTGAGAGATACCATGATTTGCCTCCATTAAACGAAACTGTTTCTATTTGTGGAGTTAATCCTTTTCTTAGTCGAACAGCTACGACTTTAATGCGAAGAAGAAATTGTAAACTAATTAGTGCACCTTTTCCTATAGGTCCTGATGGTACTCGTGCCTGGATTGAAAAAATTTGTTCTGTTTTTTGTGTCTCCCTAGACCAACGCGAGAATCAAATATGGAAAAGCTTAGATACA---------TATTTACAGTTTCTTCGTCACAAATCCATCTTTTTTATGGGGGATACTCTTCTTGAAATATCCCTAGCTCGTTTCTTGATACGTTGTGGAATGATTGTCTATGAAATAGGAATTCCTTATTTAGATAAAAGATATCAATCAGCAGAATTAGCTCTTTTAAAACAAACATGTCTCACTATGAATGTTCCTATGCCTAGAATTGTAGAGAAACCTGATAATTATTATCAAATTCAAAGAATTCAAGCCTTAAAGCCTGATTTAGTTATTAGTGGTATGGCAATGGCCAATCCATTAGAAGCCCGTGGGATCACTACAAAATGGTCTGTAGAATTTACGTTTTCTCAAATTCATGGTTTTTCTAATGCACAAGATATTTTAGAATTAATTACCAAACCATTGAAAAGGAAT
         Desmotetra_stigmatica  TTTGAATGTGAAACTGGAAATTATCATACATTTTGCCCGATTAGTTGTGTATCTTGGCTTTACCAAAAAATTGAAGATAGTTTTTTTCTTGTAATCGGTACAAAAACATGTGGTTATTTTTTACAAAATGCTTTAGGTGTTATGATTTTTGCAGAACCTCGTTACGCTATGGCAGAATTGGAAGAAGGGGACATTTCGGCTCAATTAAATGATTATAAAGAACTTAAAAGACTTTGTATACAAATTAAACAAGATCGAAATCCAAGTGTTATTGTTTGGATTGGGACTTGTACAACAGAAATCATTAAGATGGATTTAGAAGGTATGGCTCCTCGTTTAGAAGCAGAAGTAGGTATTCCTATTGTAGTAGCTCGGGCTAATGGATTAGATTACGCTTTTACTCAAGGTGAAGACACTGTTTTAGCAGCTATGGCTCACCGATGTGTTTTGTTTGGTTCTTTAACAAGTACTGTTGCAACTCAATTAACTGTTGAGTTAAAACGCCAAGGAATTCAAGTCTCAGGCTGGTTACCGTCACAACGTTATACAGATCTTCCTTCTTTAGGAGAAGGTGTTTATGTTTGTGGTGTAAATCCTTTTTTAAGTAGAACAGCTACCACTTTAATGCGACGTCGCAAATGTAAACTTATAGGGGCTCCGTTTCCTATTGGACCAGATGGAACTCGTGCATGGGTTGAAAAAATTTGCTCCGTATTTGGGATTGTGTTAGAAGAACGTGAAGCAAAAATTTGGGGAAGTTTAGAAGAT---------TATCTGAAACTTATTCGTGGCAAATCTGTTTTTTTTATGGGGGATAATCTTTTAGAGATTTCTTTAGCACGTTTTTTAATCCGTTGTGGAATGATCGTTTATGAAATAGGGATTCCTTATATGGATAAAAGATTTCAAGCAGCAGAATTAGCCCTTTTAGAGAAAACATGTAAAGATATGAATGCCCCAATGCCACGTATTGTTGAAAAACCAGATAATTATTATCAGATTCAGCGTATTCGAGAACTTCAACCCGATTTAGCTATTACTGGTATGGCATGTTGCAATCCTTTAGAAGCTCGTGGTATTACAACAAAATGGTCAGTCGAATTTACATTTGCTCAAATTCATGGTTTTGCTAATGCGCGTGAAATTTTAGAACTTATATGTAAACCATTACGTAGAAAT
        Dictyochloris_fragrans  TTTGAATGTGAAACAGGAAATTATCATACTTTTTGCCCAATAAGTTGTGTATCTTGGCTATATCAAAAAATCGAAGATAGTTTCTTTTTGGTTATAGGTACAAAAACATGTGGTTATTTTTTACAAAATGCATTAGGTGTTATGATTTTTGCAGAACCTCGTTATGCTATGGCTGAATTAGAAGAAAGTGATATTTCGGCTCAGTTAAATGATTATAAAGAGTTAAAAAGACTTTGTTTACAAATTAAACAAGATCGAAATCCTAGTGTTATTGTATGGATAGGTACTTGTACTACAGAAATTATTAAAATGGATTTAGAAGGTATGGCACCTCGTTTAGAAACAGAAATAGGAATTCCTATTGTTGTAGCTAGAGCTAATGGTTTAGATTATGCTTTTACTCAAGGTGAAGACACTGTTTTAGCAGCTATGGCTCAAAAATGTGTATTATTTGGGTCATTACCTAGTACCGTAGCGACTCAACTTACAGTAGAATTAAAACGTCAAAATATTCATGTTTCTGGGTGGCTGCCTTCTCAACGTTATGGAGATTTACCTAGTTTAGGAGAAGGTGTTTATGTTTGTGGAATTAATCCTTTTTTAAGTAGAACTGCTACAACTTTAATGCGACGTCGTAAATGTAAATTAATAGGTGCTCCTTTTCCTATTGGGCCTGATGGAACTCGTGCATGGGTAGAAAAAATCTGTTCTGTTTTTGGTAAAACATTGGAAGAACGTGAAACAAAAATTTGGGATAGTTTAGAAGAT---------TATTTAAAATTAATTCGTGGAAAATCTGTATTTTTTATGGGTGATAACTTACTTGAAATTTCTTTAGCCCGTTTTTTAATCCGTTGTGGTATGATTGTTTATGAAATAGGAATTCCTTATATGGACAAAAGATTCCAAGCAGCTGAATTAATTCTTTTAGAAAAAACTTGTCAAGAAATGAATGTACCTATGCCTCGAATTGTTGAAAAACCTGATAATTATTATCAAATTCAACGTATTCGAGAATTACAACCTGATTTAACTATTACTGGTATGGCACATGCTAATCCATTAGAAGCTAGAGGAATTACAACAAAATGGTCTGTAGAATTTACTTTTGCTCAAATTCATGGATTTACAAATGCACGTGAAATTTTAGAACTTGTTACTCGACCTCTGCGAAGAAAT
             Dunaliella_salina  TTTGAATGTGAAACAGGAAATTATCATACTTTTTGTCCAATTAGTTGTGTTTCTTGGCTTTATCAAAAAATTGAAGATAGTTTTTTCCTAGTTATTGGAACAAAAACTTGTGGTTATTTCTTACAAAATGCTCTAGGTGTTATGATTTTTGCAGAACCACGTTATGCTATGGCTGAATTAGAAGAAAGTGATATTTCTGCACAATTAAATGATTATAAAGAATTAAAAAGACTTTGTTTACAAATTAAACAAGATCGTAATCCTAGTGTAATTGTTTGGATTGGTACATGTACAACAGAAATTATTAAAATGGACTTAGAAGGGATGGCACCAACCTTAGAAGCAGAAATTGGTATCCCTATTGTAGTAGCTCGAGCTAACGGTCTTGATTATGCTTTCACACAAGGTGAAGATACTGTTTTAGCTGCAATGGCACAAAAATGTGTTCTATTTGGATCATTACCAACTACAATTGCCAATCAATTACAATTAGAATTAAAACGTCAGGGTATTAATGTATCTGGTTGGTTACCATCTGCACGTTATTCTGACTTACCAGCTTTAGGTGAAAATGTTTATGTTTGCGGTATTAATCCTTTTTTAAGTCGTACAGCTACTTCTTTAATGCGTCGTCGTAAATGTAAATTAATTTCTGCTCCTTTTCCTATTGGTCCTGATGGTACTCGCGCGTGGGTTGAAAAAATCTGTAATGTTTTTGGTATTGTTTTAGAAGAACGTGAAAAAACGATTTGGACTAATTTAACAGAA---------TCAATTAATTTTATTAAAGGTAAATCTGTTTTTTTCATGGGGGATAATCTTTTAGAGATTTCATTAGCACGTTTTTTAATCCGTTGTGGAATGGTTGTATATGAAATTGGTATCCCGTATATGGATAAACGTTTTCAAGCTGGTGAATTGGCTCTACTAGAAAAAACATGTATTAAAATGAAAGTACCTTTTCCACGTATTGTTGAAAAACCTGATAATTATTACCAAATCCAACGTATTAAAGAATTAAAACCAGATTTAGTAATAACTGGAATGGCACATGCTAACCCATTAGAAGCACGTGGTATTACAACTAAGTGGAGTGTAGAGTTCACGTTTGCCCAAATACATGGTTTTACTAACACTAAGGACCTTTTAGAATTAGTTTCTAGACCATTACGTCGTAAC
          Elakatothrix_viridis  TTTGAATGTGAAACAGGTAATTATCATACCTTTTGTCCTATTAGTTGTGTTGCTTGGTTATATCAAAAAATTGAAGATAGTTTTTTTCTAGTAATAGGGACAAAAACTTGTGGATATTTTTTACAAAATGCTTTAGGTGTCATGATTTTTGCTGAACCACGTTATGCTATGGCTGAATTAGAGGAGAGTGATATTTCTGCACAACTGAATGATTATAAAGAATTAAAACGATTGTGTTTACAAATTAAGAAAGATCGAAATCCCAGTGTTATTGTTTGGATTGGAACATGCACTACTGAAATAATGAAAATGGATTTAGAAGGAATGGCTCCTCGTTTGGAAAGCGAATTAGGTATTCCAATAGTAGTAGCGCGTGCTAATGGCCTTGATTATGCCTTTACTCAAGGAGAAGATACTGTATTAGCCGCATTAGCTCAAAGATGCGTTTTATTTGGCTCTTTACCAAATACAGTAATAACTCAATTAACTTTAGAATTAAAACGTCAAAATATCTCAGTTTCAGGGTGGTTACCTGCACAACGTTATACCGATTTGCCTGAGGTTGGGGAGAATGTTTACGTTTGTGGCGTTCAACCATTTTTAAGTAAAACTGCCACAACCTTAATGAGACGTAGAAAATGTCAATTAATTGGAGCTCCTTTTCCTATAGGACCTGATGGAACACGTTTTTGGATAGAGAAAATTTGTTCCGTTTTAAATCGAAAATTGCAAGAACGAGAAGAAAGTATATGGAAAGGATTAGAAGAT---------TATTTAAAATTAATTCGTGGAAAATCAGTTTTTTTTATGGGAGATAATTTGTTAGAAATTTCTTTGGCACGTTTTTTAGCACGATGTGGTATGATTATTTATGAGATAGGAATTCCTTACATGGATAAACGATTTCAATTAGCGGAATTAAATCTTTTAGAACAAACTTGTTACGAAATGAAAATTCCTATGCCTAGAATTGTTGAAAAGCCTGATAATTATTATCAAATACAAAGAATTAAAGAATTACAACCAGATTTAGTCATTACAGGAATGGCTCAAGCAAATCCGTTAGAAGCCCGAGGTATAAACACAAAATGGTCTGTTGAATTTACTTTTGCCCAAATTCATGGCTTTACGAATGCGCGTGAAATTTTAGAACTTGTTACAAGACCATTGCGACGAAAT
         Floydiella_terrestris  TTTGAATGTGAGACTGGAAATTACCATACGTTTTGCCCGATTAGCTGTGTTGCATGGCTTTATCAAAAAATCGAAGACTCTTTTTTTTTAGTAATAGGAACAAAAACTTGTGGTTATTTCTTACAAAATGCTTTGGGTGTGATGATTTTTGCTGAACCACGTTATGCCATGGCTGAGTTAGAAGAAGCTGACATCTCAGCTCAGTTAAACGATTATAAAGAATTAAAAAGACTTTGTTTGCAAATCAAGCAAGACCGTAACCCTAGTGTTCTTGTTTGGATTGGTACTTGTACAACTGAAATCATTAAAATGGATTTAGAGGGAATGGCTCCTCGTTTAGAAGCTGAAATATCTTTACCGATCGTTGTAGCAAGAGCAAATGGACTCGATTATGCTTTTACACAAGGTGAAGACACTGTTTTAGCTGCAATGGCTGCGCGTTGCGTCCTTTTTGGTTCTTTACCAAGCACGGTTTGTCAACAATTAACACTCGAGTTGAAACGTCAAGGTATCAAAGTTTCAGGTTGGCTACCAGCACAGCGTTATTCTGAATTACCAGTTTTAGGTGAAGGTGTTTATGTTTGTGGTGTGAATCCCTTTTTAAGTCGAACAGCTATGACTTTAATGCGTCGTCGAAAATGCCATTTAATTGGTGCGCCTTTTCCTATTGGGCATGATGGAACTCGTGCATGGATTGAAAAAATTTGTTCTGTATTTAATGTGATTTTAGAAGAAAGAGAATCTAAAATTTCAAATGGATTAACAGAA---------TATCTGAATTTAATTAGAGGAAAGTCTGTTTTTTTTATGGGAGACAATATTTTAGAAGTTTCGCTTGCTAGATTTTTAATTCGTTGTGGAATGATTGTTACTGAAATAGGAATTCCTTATATGGACCGTCGTTTTCAAGCTGCAGAATTGGCTTTATTAGAAAAAACTTGTTTAGATATGAATGTTCCTATGCCTCGCATTGTTGAAAAACCAGACAATGCTTTGCAAATTTTAAGGATTCGAGAGCTTTTACCAGATTTGGTAATCACAGGCATGGCACACTGCAACCCTTTAGAGGCCCGTGGAATCAACACGAAGTGGTCAGTTGAATTCACTTTTGCTCAAATTCATGGTTTTGTAAATGCTCGAGAAGTTTTAGAGCTGGTAACTCGACCATTAAGAAGAAAC
       Follicularia_botryoides  TTTGAGTGTGAAACTGGAAATTATCATACTTTTTGTCCTATTAGTTGCGTTTCTTGGCTTTATCAAAAAATTGAAGATAGCTTTTTTTTAGTTATTGGAACCAAAACATGTGGTTACTTTTTACAAAACGCTCTTGGAGTTATGATTTTTGCTGAACCACGTTATGCAATGGCAGAGTTGGAAGAAGCAGATATTTCTGCTCAGCTTAATGACTATAAAGAATTAAAACGTTTATGTATTCAAATTAAACAAGATCGAAATCCAAGTGTCATTGTTTGGATTGGAACATGCACAACAGAAATTATTAAAATGGATTTAGAAGGAATGGCGCCACGATTAGAGGCAGAATTAGGCATTCCCATTGTGGTTGCTCGCGCAAATGGTCTTGATTATGCTTTTACTCAAGGAGAAGACACAGTTTTAGCTGCTTTAGCCCAACGCTGTGTTTTATTTGGGTCTTTGCCAAGTACAGTTGCTACTCAGCTGAGTTTAGAACTTCAAAATCAAGGAATTGAAGTAAGCGGATGGTTACCTGCACAACGTTATACAGACTTACCAGTTCTGTCTGAAGGAGTTTTGGTTTGTGGCGTTCACCCTTTTTTAAGTCGTACAGCTACAACTTTGATGCGTCGTAAAAAATGTTCTTTAATTAGTGCTGCTTTTCCAATTGGGCCGGATGGAACTCGTGCTTGGATTGAAAAAATTTGTAGCGCTTATGGAATTGTGTTAGATCAACGTGAAGCTCAAATTTGGCAAGGACTAGAAGAG---------TATGTTCAATTAATTCGTGGAAAATCAGTGTTTTTTATGGGAGATAACCTTTTAGAAATTTCTTTAGCTCGTTTTTTAATTCGATGTGGCATGATTGTTTATGAAATTGGCATTCCTTATATGGATAAAAGATTTCAAGCAGCTGAATTAGCTTTGCTTCAAAAAACATGTGCACAAATGAAAGTTCCAATGCCTAGAATTGTAGAAAAGCCTGATAACTATTATCAAATTCAAAGAATTCGTGAGCTTTTACCAGATTTAGTGATTACTGGCATGGCACATGCTAATCCTTTAGAAGCTAGAGGCATTACAACAAAATGGTCTGTAGAATTTACTTTTGCACAAATTCATGGTTTTACAAATAGTCGTGATATTCTAGAACTTGTGACTCGTCCTTTACGAAGAAAC
              Gonium_pectorale  TTTGAGTGTGAAACAGGTAATTATCATACATTTTGTCCTATTAGTTGTGTTGCTTGGTTATATCAAAAAATTGAAGATAGCTTTTTTTTAGTTATTGGTACTAAAACCTGTGGTTATTTTTTACAAAATGCATTAGGAGTTATGATTTTTGCTGAACCTCGTTACGCTATGGCTGAATTAGAAGAAAGTGATATATCTGCCCAATTAAATGATTATAAAGAATTAAAACGTTTATGTTTACAAATTAAACAAGATAGAAATCCAAGTGTTATTGTCTGGATTGGAACATGCACAACTGAAATAATAAAAATGGATTTAGAAGGCATGGCTCCTCGTTTAGAAATAGAACTTGGTTTACCTATTGTTGTAGCTCGTGCAAATGGTTTAGATTATGCTTTTACACAAGGTGAAGATACTGTTTTATCAGCAATGGTTTTGGCTTCTGTTTTATTTGGTTCAGTTCCAAGTACAGTAGCAACCCAATTAACTTTAGAACTAAAAAAAGAAGGTATTAATGTATCTGGTTGGTTACCATCACAACATTATAGTGACTTACCTAATTTTAATAAAGATACTCTTGTTTGTGGTATTAATCCTTTTTTAAGTCGTACTGCGACTACATTAATGCGTCGTAGTAAATGTACTTTAATTTGCGCGCCGTTTCCTATAGGCCCTGACGGTACTAGGGTATGGATTGAAAAAATATGTTCAGCTTTTGCTATTAGTTTATATGAGCGTGAAAAATATCTTTTTGAAGGATTAGAAGAA---------TATTGTTCATTAATACGTGGTAAATCAGTCTTTTTTATGGGTGACAATTTATTAGAAATTTCTCTTGCTCGTTTTTTAATACGCTGTGGTATGATTGTATATGAAATAGGCATACCATACCTAGATAAAAGATTTCAAGCTGCTGAATTAGCTTTATTAGAACAAACATGCAAAGAAATGAATGTGCTTATGCCTAGAATAGTTGAAAAACCTGATAATTATTATCAAATCCAACGTATTCGTGAATTACAACCAGATTTAACTATTACAGGCATGGCACATGCAAATCCATTAGAAGCTCGTGGTATAACAACTAAATGGTCCGTTGAATTTACATTTGCTCAAATCCATGGATTTACAAACGCACGTGAAATTTTAGAACTAGTTACTCGTCCTCTAAGACGTAAT
       Haematococcus_lacustris  TTTCTTTGTGAGACAGGGAATTATCATACTTTTTGTCCGATAAGTTGTGTTTCTTGGTTATATCAAAAAATTGAAGATAGTTTTTTTTTAGTAATTGGTACCAAAACATGTGGTTATTTTTTACAAAATGCACTTGGTGTTATGATTTTTGCTGAACCACGTTATGCTATGGCAGAACTCGAAGAAAGTGATATTTCCGCACAACTAAACGACTATAAAGAGTTAAAAAGACTTTGTATTCAAATAAAACAAGATCGAAATCCTAGCGTTATTGTATGGATCGGTACATGTACAACAGAAATTATTAAAATGGATTTAGAAGGTATGGCCCCAATGTTAGAAGCTGAATTGGGTATTCCTATTGTAGTTGCCCGTGCAAATGGGTTAGATTATGCATTTACACAAGGTGAAGATACGGTTTTAGCTGCCATGGTAGGTCATTGTGTATTATTTGGATCATTACCAAGTATTATTGCTAATCAATTAGAATTTGAATTAAAAAAACAAGGTATTAATGTATCTGGTTGGTTACCATCAACACGTTATTCCGATTTACCTGCATTAAATGAAAATGTATACGTTTGTGGTATTAATCCTTTTTTAAGTCGTACTGCTACCGCTTTAATGCGACGTCGGAAATGTCAATTAATATCAGCACCTTTTCCAATAGGTCCAGATGGTACACGTGCTTGGATTGAAAAAATATGTAGTGCTTTTGGTAAAGAGTTAGTAGATCGTGAAAATAAAATCTGGGAAACATTACAAAGT---------CAATTAGATGTTATTAAAGGTAAAACGGTTTTTTTTATGGGTGATAATCTTTTAGAAATATCTTTAGCACGTTTTCTAATACGTTGTGGTATGACTGTTTATGAAATAGGTATACCTTATATGGATAAACGTTTTCAAGCAGGTGAATTAGCCTTATTGGAAAAAACATGTATAGAGATGAAAGTACCTTTTCCACGTATTGTTGAAAAACCCGATAATTATTATCAAATACAACGTATTAAAGAATTAATGCCAGATTTAGTTATTACTGGAATGGCACATGCTAATCCTTTAGAAGCTCGTGGTATTACAACAAAATGGTCTGTAGAATTTACTTTTGCACAAATACATGGGTTTTCAAATGCTAAAGAAATTTTAGAATTAGTTACACGTCCTTTACGCCGTAAT
          Hariotina_reticulata  TTTGAGTGTGAAACTGGAAATTATCATACATTTTGTCCAATTAGTTGTGTTTCATGGTTATATCAAAAAATTGAAGATAGTTTTTTTTTAGTAATTGGAACAAAAACGTGTGGTTATTTTCTTCAAAATGCATTAGGAGTTATGATTTTTGCGGAACCTCGTTATGCTATGGCTGAATTAGAAGAAAGTGATATTTCTGCAAAATTAAATGACTATAAAGAATTAAAACGTCTTTGTCTTCAAATTAAAGAAGACAGAAACCCTAGTGTTATTGTATGGATTGGAACTTGTACTACAGAAATTCTCAAAATGGATTTAGAAGGTATGGCTCCACAATTAGAAAAAGAAATTGGAATCCCTATTGTGGTTGCGAGAGCCAACGGTTTAGATTATGCCTTTACGCAAGGTGAGGATACAGTTCTTGCTGCTATGGCACAACGTTGTGTTTTATTTGGATCAATTCCAAATACTGTAGCTACTCAATTGAAAATGGAATTAAATAAGCAAGGTATTGACATTTCTGGGTGGTTACCATCGACTCGTTATTCAGATTTACCTGTTCTAAATAAAAATACATTTGTTTGTGCCATCAATCCATTTTTGAGTCGTACTGCAACCACTTTAATGAGACGTCGTCAATGTAAATTCATCAGTGCTCCTTTTCCCATTGGACCAGATGGTACAAGAGCTTGGATTGAAAAAATTTGTTCAGCATATGGAAAAAAATTAGAAGAACGAGAAGCAAAAATTTGGGAAAGTTTAGAAGAT---------TCGATAAAATTGATTCGTGGAAAATCAGTTTTTTTTATGGGCGATAATTTATTAGAAATTTCTTTAGCACGATTTTTGATTCGTTGTGGCATGATAGTTTATGAAATCGGTATTCCATACATGGATCGTCGATTTCAAGCAGCTGAAATTGCATTATTAGAAAAAACTTGTTTGGACATGAACGTTCCTTTTCCTCGTATTGTAGAAAAACCAGATAATTATTATCAAATTAGTCGTATTCGTGAACTTCAACCCGATTTGGTTATTACAGGGATGGCTCACGCCAATCCTTTAGAAGCAAGAAACATTACTACGAAATGGTCTGTTGAATTCACTTTTTCTCAAATTCATGGTTTTACAAACGCACGAGATATTCTTGATTTAGTGACTCGACCATTACGAAGAAAT
                 Jenufa_minuta  TTTGAATGTGAAACAGGCAACTATCATACATTTTGTCCTATTAGTTGTGTTTCATGGTTATACCAAAAAATAGAAGATAGCTTTTTTTTGGTAATTGGAACAAAAACGTGTGGTTATTTTTTGCAAAACGCTTTAGGGGTAATGATTTTCGCAGAACCGAGATATGCCATGGCAGAGCTTGAAGAAAGCGATATATCTGCTCAACTTAATGATTATAAAGAACTTAAAAGACTTTGTTTGCAAATAAAACAGGATAGAAACCCAAGCGTTATTGTATGGATAGGTACATGTACTACAGAGATTATAAAAATGGACTTAGAAGGAATGGCTCCCCGCTTAGAAGAAGAAATAAACATTCCTATTGTAGTTGCTCGAGCAAATGGGTTAGATTATGCGTTTACACAGGGTGAAGATACGGTTTTAGCTGCTATGGCTCAAAGATGTGTATTATTTGGTTCGTTACCTAGTACAGTAGTAACTCAATTAACTTTAGAATTAAAAAATCAAGGCATACAAGTGTCAGGATGGTTACCATCACAACGTTATACAGAATTACCTACTTTAGGAGAGGGTGTATATGTATGCGGGGTTCATCCATTTTTAAGTAGAACGGCTACGACTTTAATGCGACGAAGAAAATGTAAGTTAATTGGAGCTCCTTTTCCAATTGGGCCTGATGGAACACGAGCTTGGATTGAAAAAATTTGTTCAGTATTTGGTAAAACATTAGAAGAACGCGAATCAAAAATCTGGGCAGGATTAGAAGAT---------TATCTCAAACTTGTGCGTGGAAAGTCAGTCTTTTTTATGGGAGATAATCTTTTAGAAATTTCATTAGCTCGCTTTCTAATTCGTTGTGGAATGGTTGTATATGAAGTAGGTATTCCTTACATGGATAAAAGATTTCAAGCTGCTGAGCTTCTTCTTTTACAAAAAACTTGTAAACAAATGAATGTTCCAATGCCTCGAATTGTAGAAAAACCAGACAATTACTATCAAATTCAACGAATCCGAGAATTTCAACCAAGTTTAGTTATTACAGGAATGGCTCATTGTAATCCATTAGAAGCTAGGGGAATTGATACCAAATGGTCTGTAGAATTTACATTTGCTCAAATTCATGGTTTTACAAATGCACGAGAAATTTTAGATTTAGTCACTCGTCCGCTTCGAAGAAAT
              Jenufa_perforata  TTTGAATGTGAAACAGGAAATTATCACACTTTTTGTCCGATTAGTTGTGTTTCTTGGTTATATCAAAAAATTGAAGATAGTTTCTTTTTAGTTATTGGAACAAAAACATGTGGTTATTTTTTGCAAAATGCTTTAGGTGTCATGATTTTTGCAGAACCTCGTTATGCTATGGCAGAATTAGAAGAAGGTGATATTTCTGCTCAATTAAATGACTATAAAGAATTAAAAAGACTTTGTTTGCAAATAAAACAAGATAGAAATCCAAGTGTGATTGTTTGGATAGGTACATGTACTACAGAAATTATCAAAATGGATTTAGAAGGTATGGCTCCTCGTTTAGAATCTGAAATAAATATTCCAATTGTAGTTGCTCGTGCAAATGGATTGGATTATGCATTTACTCAAGGAGAAGACACTGTTTTAGCTGCAATGGCTCAAAGATGTGTTTTATTTGGTTCACTACCTAGTACGGTAGTTACTCAATTAACTTTGGAATTAAAACGCCAAGGAATAGAAGTAAGTGGATGGTTGCCTTCACAGCGTTATACTGAACTTCCAACTTTAGGGGATGGTGTTTATGTTTGTGGGGTTCATCCATTTCTAAGTCGAACTGCAACAACTTTGATGCGTCGAAGAAAATGCAAACTAATAGGAGCTCCTTTTCCTATTGGACCAGATGGTACACGTGCTTGGATAGAAAAAATTTGTTCTGTATTTGGAAAAGTTTTAGAACAACGTGAAGCAAAAATTTGGGATGGATTAGAAGAT---------TCTCTTAAACTTATACGTGGAAAATCAGTTTTTTTCATGGGTGACAATCTTTTAGAAATTTCGTTAGCTCGTTTTCTTATACGTTGTGGTATGGTGGTTTATGAAATTGGTATTCCTTATATGGATAAGAGATTTCAAGCAGCTGAATTAGCTCTTCTAGAAAAAACTTGTCAACAAATGAATGTTCCTATGCCTAGAATTGTAGAAAAACCAGACAATTATTATCAAGTTCAACGAATTAGAGAATTTCAACCCAGTTTAGTTATTACAGGAATGGCTCATTGTAATCCATTAGAAGCTAGAGGTATAGACACAAAATGGTCTGTAGAATTTACTTTTGCTCAAATTCATGGATTTACTAACGCACGTGAAATTTTAGATTTAGTAACTCGTCCTCTTAGACGAAAT
          Kirchneriella_aperta  TTTGAATGTGAAACTGGTAATTACCACACGTTTTGTCCAATCAGTTGCGTTTCGTGGCTTTATCAAAAAATCGAAGATAGTTTCTTTTTGGTTATCGGAACAAAAACATGTGGTTATTTTTTACAAAATGCTTTAGGAGTTATGATTTTTGCAGAACCTCGCTATGCAATGGCAGAACTTGAAGAAAGTGATATTTCAGCTCAGCTTAATGATTATAAAGAACTGAAGCGTCTCTGCTTACAGATTCAACAGGATCGAAATCCAAGTGTAATTGTATGGATTGGGACTTGTACCACAGAAATTATTAAAATGGACTTAGAAGGAATGGCCCCACTCTTAGAAGCTGAAATAGGTATACCTATTGTTGTGGCAAGAGCCAATGGTCTAGATTATGCTTTTACACAAGGTGAAGATACAGTTCTTTCAGCTATGGCACAAAAATGTGTTTTATTTGGTTCATTACCAAATACAGTAGCGACTCAATTATCTTTAGAATTGAAACGTCAAGGAATTGATATTGCAGGGTGGCTTCCTGGACAAAAATATGTGGACTTGCCTTCTTTAGGTGAAAATACTTATGTATGCGGCATTCATCCATTTTTAAGCCGTACAGCCACTACATTAATGAGACGTAAAAAGTGTCAACTTATTGTGGCACCTTTTCCGATTGGACCAGACGGAACACGTGCATGGATTGAGAAAATTTGTGAAACTTTTGGTGTAATATTAGAAGCACGCGAAGCAAAAATTTGGGAAGGTTTAGAAGAT---------TATTTAAAATATGTTCGTGGGAAATCAGTCTTCTTTATGGGAGATAATCTATTGGAAATTTCTTTAGCACGTTTCTTAATTAAATGTGGCATGATCGTTTATGAAATTGGAATTCCATATATGGACCGACGTTTCCAAGCAGCGGAATTAGAACTTTTAGAAAAAACTTGCAAACAATTAAATGTGCCTCTTCCACGTATTGTTGAAAAACCGGATAATTATTATCAAATTCAACGTATTCGTGAACTACAACCGGATTTAGTAATTACAGGGATGGCCCATGCGAATCCTTTAGAAGCTCGTGGTATAACAACAAAATGGTCTGTTGAGTTTACTTTTGCACAGATTCACGGATTTACAAACAGTCGAGAAATTCTCGAACTTGTAACTCGACCTCTACGTCGAAAT
      Koshicola_spirodelophila  TTTGAGTGTGAAACTGGAAATTATCATACTTTTTGTCCAATTAGTTGTGTGGCTTGGCTTTATCAAAAAATTGAAGATAGTTTTTTTCTAGTTATAGGAACAAAAACTTGTGGATATTTTTTACAAAATTCTTTAGGAGTTATGCTTTTTGCTGAACCTAGATATGCAATGGCAGAATTAGAAGAGGCTGACATATCAGCGCAGTTTAATGACTATAAAGAGCTAAAAAGACTTTGTTTACAAATTCAACAAGATCGTAATCCTAGTGTTATTGTGTGGATCGGAACGTGCACAACTGAATTACTAAAATTAGATCTTGAAGGAATGGCTCCATCTTTAGAAGCAGAGATTGGTATACCAATTGTTGTTGCGAGAGCTAATGGGTTAGACTATGCTTTTACACAAGGTGAAGACACGGTTTTAGCTTCGATGGCTAATCGATGTGTTTTATTTGGTTCGTTACCTAGTATTGTCGCTAATCAATTAACAATGGAATTGAGACACCAAAATATTACAGTTTCCGGTTGGTTACCGTCAAATCGTTACGGAGATTTACCAGAATTAGGAGAAGGTGTTTTTGTTTGTGGTGTAAATCCTTTTTTAAGTCGGACTGCTATGACCTTGATGCGTCGTAGAAAATGTAAATTAATAGGTGCACCTTTTCCAATAGGGCCTGATGGTACAAGAGCATGGATCGAAAAGATTTGTAATGCTTTAAATGTTGTTTTAGACGAAAGAGAAGCAAAAAATTGGCAAGGATTGGAGGAC---------TATTTAAAAATTATTCGTGGTAAATCCGTTTTTTTTATGGGTGACAACATTTTAGAAATTTCATTAGCTCGTTTTTTAATGCGTTGTGGAATGACAGTATTAGAAATAGGAATTCCATATATGGATAAAAGATTTCAAGCAGCTGAATTAGCGTTATTAGAAGAAACTTGTCAACAAATGAGTCATTCAAACCCTCGAATTGTAGAACGACCTGATAATCATTCACAAATAAACAGAATACGTGCACTTTTGCCAGATTTAGTGATAACAGGTATGGCACATGCAAATCCTTTACAGGCAAGAGGCATTAAAACAAAATGGAGCACAGAGTTTACTTTTGCTCCAATTCATGGCTTTGTCAACGCTCGTGCTATTTTAGAATTAGTGACTCGACCGCTGAGAGGAACA
           Lobochlamys_culleus  TTTGAATGTGAAACAGGAAATTATCATACCTTTTGTCCAATAAGTTGTGTTTCATGGTTATATCAAAAAATTGAAGATAGCTTTTTTCTGGTTATTGGAACAAAAACTTGTGGGTTTTTTCTACAAAACGCTTTAGGTGTTATGATTTTTGCAGAGCCTCGATATGCAATGGCTGAATTAGAAGAAAGCGATATTTCTGCTCAATTAAATGATTATAAAGAATTAAAAAGACTTTGTTTACAAATAAAACAAGATAGAAATCCAAGCGTGATTGTTTGGATTGGAACTTGTACAACAGAAATTATTAAAATGGATTTAGAATCCATGGCTCCAAAACTAGAAGCCGAATTAGGAATCCCTATTGTAGTTGCAAGAGCAAATGGTCTTGATTATGCCTTTACGCAAGGAGAAGATACAGTTTTAGCTGCAATGGCGCAAAAATGTGTTTTATTTGGTTCATTGCCTAGTACTGTAACAACACAGTTAACTTTAGAATTAAAGAAACAAGGAGTGGAAGTTTCCGGTTGGTTACCTGCTCAACGATACACAGATTTACCAGCTTTAGGAGAAAATGTATATGTTTGTGGAGTTAATCCCTTTTTAAGTCGAACAGCTACAACTTTAATGCGTCGTCGTAAATGTAAATTAATAGGAGCTCCATTTCCAATTGGTCCAGACGGAACACGCGCTTGGGTGGAAAAAATTTGTTCCGTTTTAGATATTGTTTTAGAAGAACGTGAAAAAAAAGTCTGGGAAGGTTTAGAGGAT---------TATTTAGCACTTGTAAAAGGAAAATCTGTCTTTTTTATGGGTGATAATTTATTAGAAATATCTTTAGCAAGGTTTTTAACTCGCTGTGGCATGATTGTCTATGAAATAGGAATACCTTATATGGATAAAAGATATCAAGCAGCTGAATTAGCTTTATTAGAAAAAACTTGTAAGGAAATGAATGTTCCTATGCCTCGTATTGTTGAAAAACCAGATAATTATTATCAAATTCAAAGAATAAAAGAATTAAAACCAGATTTAACAATTACTGGAATGGCACATAGTAATCCTTTAGAAGCTCGTGGTATAACAACAAAATGGTCTGTAGAGTTTACTTTTGCACAAATTCATGGATTTACTAACTGTAAAGATATCTTAGAATTAGTGACAAGACCATTAAGAAGAAAC
            Lobochlamys_segnis  TTTGAATGTGAAACAGGAAATTATCATACATTTTGTCCAATAAGTTGCGTTTCATGGCTATATCAAAAAATTGAAGATAGTTTTTTTCTTGTTATTGGAACAAAAACTTGTGGTTTTTTTTTACAGAATGCCTTAGGAGTTATGATTTTTGCAGAACCTCGTTATGCTATGGCAGAATTGGAAGAAAGCGATATTTCAGCACAATTAAATGATTATAAAGAATTAAAAAGACTTTGTTTACAAATCAAACAAGATAGAAACCCCAGTGTTATTGTTTGGATTGGAACCTGTACAACAGAAATTATTAAAATGGATTTAGAATCAATGGCACCTAAATTAGAAGCAGAACTAGGAATTCCTATTGTAGTTGCCAGAGCAAATGGACTTGATTATGCCTTTACTCAAGGAGAAGATACAGTATTAGCAGCGATGGCGCAAAGATGTGTTTTATTTGGATCATTACCTAGTACTGTTGCTACACAATTAACTTTAGAATTAAATCGACAAGGTATACAAGTTTCTGGTTGGTTACCTTCACAACGATACACAGAATTACCTCTTTTAGGAGAACAAGTTTATGTTTGTGGTATTAATCCTTTTTTAAGTCGAACAGCAACAACATTAATGCGTCGTCGTAAATGTAAATTAATTGGTGCACCTTTTCCTATTGGTCCAGATGGAACCCGAGCTTGGATTGAAAAAATTTGTTCTGTTTTAAATATTATTTTAGAAGACCGTGAACGACAAGTTTGGGAAAGTTTAGAGGAT---------TATTTACAACTTGTTAGAGGAAAATCTGTTTTTTTCATGGGGGATAATTTATTGGAAATTTCTTTAGCCCGATTTTTAACTCGATGTGGCATGATTGTTTATGAAATAGGAATTCCTTATATGGATAAACGATATCAAGCTGCTGAATTAGCTTTACTTGAAAAAACATGTAAAGAAATGAATGTCCCTATGCCACGAATAGTTGAAAAACCTGATAATTATTATCAAATTCAACGAATTAAAGAATTAAAACCTGATTTAACGATAACTGGAATGGCACACAGTAATCCACTTGAAGCCAGAGGTATTACAACAAAATGGTCTGTAGAGTTTACGTTTGCACAGATTCATGGTTTTACAAATTGTCGAGATATTTTAGAACTTGTTACAAGACCTTTACGAAGAAAT
           Microglena_monadina  TTTGAGTGTGAAACTGGTAATTATCATACTTTTTGTCCAATTAGTTGTGTTTCTTGGTTATATCAAAAAATTGAGGATAGTTTTTTTTTAGTCATTGGAACAAAAACATGTGGTTATTTTTTACAAAATGCTCTTGGTGTTATGATTTTTGCTGAACCTCGTTATGCTATGGCCGAATTAGAAGAAAGTGATATTTCGGCACAATTAAATGATTATAAAGAACTTAAAAGACTTTGTTTACAAATAAAGCAGGATCGAAATCCAAGTGTTATTGTTTGGATTGGAACTTGTACAACTGAAATAATTAAAATGGATTTAGAAGGGATGGCCCCACGTTTAGAAATTGAAATTGGAATTCCAATTGTTGTAGCCAGAGCAAATGGTCTTGATTATGCTTTTACTCAAGGTGAAGATACTGTTTTAGCTGCTATGGCACAAAGATGTGTTTTATTTGGTTCATTACCAACAACTGTAGCTAGTCAATTAACACTTGAATTAAAACGTCAAAATATTGAAGTCTCAGGTTGGTTACCTTCACAACGTTATATAGATCTTCCTTTATTGGGTGATGGTGTTTATGTTTGTGGAATTAATCCTTTTTTAAGTCGAACAGCCACAACATTAATGCGTCGTCGTAAATGTAAATTAATAGGGGCACCTTTTCCAATTGGCCCAGATGGAACACGTGCTTGGGTTGAAAAAATTTGTTCAGTTTTTGGAATAACTTTAGAAGAACGTGAAAAAAAAATATGGGAAACATTAGAAGAT---------TATCTTAAATTAATTCGTGGGAAATCTGTTTTTTTTATGGGTGATAATCTCTTAGAAATTTCATTAGCTAGATTTTTAGTTCGTTGTGGAATGGTTGTTTATGAAGTTGGAATTCCTTATATGGATAAACGTTTTCAAGCAGCTGAATTAACATTATTAGAAAAAACTTGTCGAGAAATGAATATACCAATGCCCCGAATTGTTGAAAAACCTGATAATTACTATCAAATTCAAAGAATTCGAGAATTACAGCCCGATTTAGCAATAACGGGAATGGCACATGCTAATCCTTTAGAAGCAAGAGGAATTACTACAAAATGGTCGGTTGAATTTACATTTGCTCAAATCCATGGATTTGCTAATGCACGTGAGATTTTAGAACTTGTTACTCGACCCTTACGTCGAAAT
                 Microspora_sp  TTTGAATGTGAAACGGGAAATTATCATACTTTTTGTCCGATTAGTTGTGTTGCATGGCTTTATCAAAAAATTGAGGATAGTTTTTTCCTAGTAATTGGCACAAAAACTTGTGGTTATTTTTTACAAAATGCTCTAGGAGTAATGATTTTTGCAGAACCACGTTATGCAATGGCTGAATTAGAAGAAAGCGATATCTCTGCTCAACTTAATGATTATAAAGAATTAAAAAGACTTTGTTTACAAATTAAACAAGATCGTAATCCAAGTGTTATTGTGTGGATAGGGACATGTACTACAGAAATTATTAAAATGGATCTAGAAGGTATGGCACCTAGATTAGAACTTGAAATAGGAATTCCTATTGTTGTTGCTCGTGCTAACGGATTAGATTATGCTTTTACTCAAGGTGAAGACACTGTTTTAGCCGCTATGGCTCAACGATGCGTGTTATTTGGGTCATTGCCAAGTACGGTAACAACTCAACTTAATGTTGAACTTAAACGTCAAGGTATCACTGTTTCTGGATGGCTCCCTTCCCAACGTTATACAGATTTACCAATTCTTGGTGATGATGTTTATGTATGTGGAGTAAATCCATTTTTGAGTCGAACAGCTACTACGTTAATGAGACGTCGCAAATGTAAATTAATAGGGGCACCTTTCCCAATCGGACCAGATGGAACAAGAGCTTGGATTGAAAAAATTTGTTCAGTTTTTGGAATAATATTAGATGAGCGTGAAAAATTAATCTGGCAAGGACTTGAAGAG---------TATTTAACTCTTATTCGTGGAAAATCTGTTTTTTTCATGGGTGACAATTTACTTGAGATTTCATTAGCAAGATTTTTAATTCGTTGTGGTATGATCGTTTATGAAATTGGAATTCCTTATATGGATAAACGATTCCAAGCGGCGGAAATTGCTCTTTTAGAAAAAACTTGCCAAAAAATGAATGTACCTATGCCTCGAATCGTTGAAAAACCAGATAATTATTATCAAATCCAACGTATTCGTGAATTAAAACCTGATTTAACAATTACAGGCATGGCACATGCTAATCCTTTAGAAGCACGTGGAATAACAACGAAATGGAGTGTTGAATTGGTGTTTAGTTTAATACATGGATTTACGAATTCGCGTGATCTTTTAGATATTATTACTAGACCTTTAAGAAGAAAT
       Mychonastes_homosphaera  ATGGAATGTGAAACAGGTAATTATCATACATTTTGTCCCATTAGTTGCGTTTCTTGGCTTTATCAAAAGATTGAAGACAGTTTCTTTTTAGTTATTGGGACGAAAACATGCGGCTATTTCCTACAAAATGCTTTAGGGGTTATGATTTTTGCTGAGCCACGTTATGCCATGGCGGAATTAGAAGAAAGCGACATTTCCGCTCAATTAAATGACTACAAAGAACTTAAACGATTATGTTTACAAATTAAAGAAGACCGTCAACCAAGTGTTCTAGTTTGGATCGGGACGTGCACTACAGAAATTATCAAAATGGATTTAGAAGGGATGGCCCCCAAGATTGAACAAGAGTTAGGCATTCCAATTGTAGTAGCACGTGCCAATGGGTTAGACTATGCCTTTACTCAAGGTGAAGACACAGTTTTAGCCGCAATGGCTTTACGCTGCGTCCTATTTGGTTCTTTACCGAACTCGGTTGTTAAGGAGTTAACTATGGAGTTAGCAAAATATGATATTGAAGTATCTGGCTGGTTACCTGGTCCCCGTTATGGTGATTTACCAACACTTGGTGAAAATGTGTATGTGTGCGCCGTGAATCCTTTTTTAAGCCGAACTGCCACAACCTTAATTCGACGTCAAAAATGTCAGTTTATTAATGCCCCATTCCCAATCGGCCCAGACGGTACTCGTGCCTGGATTGAAAAAATCTGTGACGCGATTCGTCCATTACTGATGCAAAGAGAAGCTCAAAGTTGGGAAGCCTTAAAACCA---------TTAACGAGTCAAGTAGAAGGGAAATCTGTATTTCTAATGGGCGATAACCTTTTAGAAGTATCCTTAGGTCGCTTTTTAACACGTTGTGGAATGCAGGTTTATGAGGTTGGTATTCCTTACCTAGACCGCCGTTTCCAAGAATCTGAGTTAAGACTTTTCCAACAAACGTGTGAAGAATTAAATATGCCTTTACCTCCTATTGTAGAAAAGCCAGATAATTATTATCAAGTACAACGTATTCGTGAACTCGAACCTGATTTAGTTATTACAGGGATGGCTCATGCCAACCCGTTAGAAGCGCGTGGAATTGCAACCAAATGGTCTGTGGAATTCACGTTTGCCCAAATTCATGGGTTTTCAAATAGCCGAACTATTTTAGAATTAATTACGAAGGCTTTAACACGTCAT
           Mychonastes_jurisii  ATGGAATGCGAAACTGGGAACTATCATACTTTCTGTCCGATTAGTTGTGTGTCATGGTTGTATCAAAAAATCGAAGACAGTTTCTTTTTAGTAATTGGAACCAAAACATGTGGGTATTTTTTACAAAATGCTTTAGGGGTTATGATTTTTGCAGAACCTCGTTATGCTATGGCTGAACTAGAAGAAAGTGATATTTCAGCTCAATTAAATGACTATAAAGAGTTAAAACGTTTATGTTTACAAATTAAAGAAGATCGTCAACCGAGTGTTCTTGTTTGGATTGGCACATGTACAACAGAAATTATCAAAATGGACTTAGAAGGAATGGCCCCGAAAATTGAACAAGAATTAGGCATTCCAATTGTAGTCGCTCGTGCTAATGGACTAGACTACGCTTTTACTCAAGGAGAAGACACTGTTTTAGCTGCTATGGCTTTACGTTGTGTTTTATTTGGTTCGTTACCGAATTCAGTGGTTAAAGAGCTTACAATGGAATTAGCCAAATATGACATTGAAGTTTCTGGGTGGTTACCAGGACCACGTTATGGCGATCTTCCAACTCTAGGAGAAAATGTGTACGTGTGTTCAGTCAACCCTTTTTTAAGTCGAACGGCAACAACATTAATTCGACGTCAAAAATGTCAGTTTATCAATGCTCCATTTCCAATTGGTCCCGACGGCACACGTGCGTGGATTGAAAAAATTTGTGAAGCTATTTCCCCTTTACTGGTAAATCGTGAAGCGCAAAGTTGGGAAGCTCTGAAACCG---------TTAACAGACCAAGTTCAAGGTAAATCTGTTTTCTTAATGGGAGATAACCTTTTAGAAGTGTCATTAGGTCGTTTCTTAACACGTTGTGGTATGCAAGTTTATGAGGTAGGTATTCCTTATTTAGACCGTCGTTTCCAAGAGTCAGAGTTAAGACTTTTCCAACAAACTTGTGAGCAAATGAACATGCCATTACCGCCAATTGTAGAGAAACCTGATAACTACTACCAAATTCAACGTATTCGTGAACTAGCACCTGACTTAGTGATTACTGGCATGGCCCATGCTAACCCATTAGAGGCTCGCGGTATTGCCACAAAATGGTCGGTGGAATTTACGTTTGCCCAAATTCATGGTTTTTCCAATAGTCGTACTATTTTAGAATTAATTACAAAAGCATTAACGCGTCAC
      Oedocladium_carolinianum  TTTGAATGTGAAACAGGAAATTATCACACATTTTGTCCTATTAGTTGTGTTGCTTGGCTATATCAAAAAATTGAAGATAGTTTTTTTCTAGTAATTGGTACAAAAACTTGTGGCTATTTTTTACAGAATGCGTTAGGAGTAATGATTTTTGCCGAGCCTCGTTATGCAATGGCTGAACTAGAAGAAGCAGACATTTCTGCCCAACTAAATGATTATAAAGAATTAAAAAGATTATGTTTACAAATTCAACAGGATCGTAATCCTAGTGTTATTGTTTGGATTGGAACATGTACAACAGAGATTATCAAAATGGATTTGGAAGGCATGGCTCCAAGATTAGAGGCAGAGATAGGTATTCCTATTGTTGTAGCAAGGGCGAATGGTTTAGATTATGCTTTTACTCAAGGTGAAGATACTGTATTAGCTGCAATGGCTAATCGATGTGTTTTATTTGGTTCACTGCCAAGCACAGTAGCTAATCAATTGGATTTAGAATTAAAACGTCAAGGAATTAACGTATCAGGATGGTTACCTTCTCAACGTTATGTTGAATTGCCTAATTTAGGACAAGATGTATATGTATGTGGAGTCAATCCTTTTTTAAGTAGAACAGCAATGACCTTAATGCGCCGACGTCGATGTAAATTAATAGGTGCACCTTTTCCTATAGGACCTGACGGGACTCGTGCTTGGATTGAAAAAATTTGTTCAGTATTTAATATTATTTTAAAAGAACGTGAGATTAAAATTTGGCAAGGTTTAGAAGAT---------TATCTTCAAATTGTTCGAGGAAAATCTGTATTTTTTATGGGGGATAATATTTTAGAAATTTCGTTAGCTAGGTTTCTAATTCGTTGTGGGATGGTTGTTTATGAAATAGGAATTCCATATATGGATAAACGTTTTCAAGCTGCTGAATTATCACTTTTAGAACAAACCTGTTTCGAAATGAATGTACCTATTCCAAAAATCGTTGAAAAACCTGATAATTATTATCAAATTCAACGAATTCGTGAACTTCAACCAGATCTTGTGATTACAGGCATGGCGCATTGTAATCCATTAGAAGCTAGGGGGATTAATACTAAATGGTCTGTCGAATTTACATTCGCTCAAATTCATGGATTTATTAATGCTCGAGAAATATTAGAACTTGTAACTAGACCACTTCGAAGAAAT
      Oedogonium_angustistomum  TTTCAATGTGAAACAGGAAATTATCACACATTTTGTCCTATTAGTTGTGTTGCTTGGCTATATCAAAAAATTGAGGACAGTTTTTTTCTGGTAATTGGAACAAAAACTTGTGGTTATTTTTTACAGAATGCTTTAGGAGTAATGATTTTTGCTGAACCTCGTTATGCAATGGCGGAACTGGAAGAAGCAGACATTTCAGCACAACTAAATGATTATAAAGAATTAAAAAGATTATGTTTACAAATTCAACAAGATCGTAATCCGAGTGTTATTGTTTGGATTGGCACTTGTACCACAGAAATTATAAAAATGGATTTGGAAGGGATGGCTCCACGATTAGAGGCAGAAATAGGTATTCCTATTGTTGTAGCAAGAGCTAATGGTTTAGATTATGCTTTTACTCAAGGTGAAGATACTGTATTAGCTGCCATGGCTAATCGCTGTGTATTATTCGGTTCAATGCCAAGTACAGTAGCTAATCAATTGGACTTAGAATTAAAACGTCAAGGGATTAATGTATCAGGATGGCTACCCTCTCAACGTTATGTTGAATTGCCTAATTTAGGACAAGATGTATATGTATGTGGAGTCAATCCATTTTTAAGTAGAACAGCAATGACCTTGATGAGACGACGCCGATGTAAACTAATAGGAGCGCCTTTTCCTATTGGACCTGACGGAACTCGCGCTTGGATTGAAAAAATTTGCTCAGTATTTAATATTATTTTAAAAGAACGTGAAATGAAAATTTGGAAAGGTTTAGAAGAT---------TATCTTAAAATTGTTCGAGGTAAATCTGTTTTTTTTATGGGAGATAATATTTTAGAAATTTCTTTAGCTAGGTTTCTTATTCGTTGTGGAATGATTGTTTATGAAATCGGTATTCCATATATGGATAAACGTTTTCAATCCGCTGAATTATCCCTTTTAGAACAAACCTGTTTCGAAAAGAACGTGCCTATTCCAAAAATTGTTGAAAAACCTGATAATTATTATCAAATTCAACGAATTCGTGAACTTGAACCAGATCTTGTTATCACAGGAATGGCTCATTGTAATCCATTAGAAGCAAGGGGTGTTAATACTAAATGGTCTGTCGAATTTACATTTGCTCAAATTCACGGATTTATTAATGCTCGAGAAAGTGCGGGTAGAATAGAT------------------
          Oedogonium_cardiacum  TTTGAATGTGAAACAGGAAATTATCACACATTTTGTCCTATTAGTTGTGTTGCTTGGTTATATCAAAAAATTGAAGATAGTTTTTTTCTTGTAATTGGAACAAAAACTTGTGGATATTTTTTACAGAATGCTTTAGGAGTAATGATTTTTGCTGAACCTCGTTACGCAATGGCGGAACTCGAAGAAGCTGATATTTCAGCACAACTAAATGATTATAAAGAATTAAAAAGATTATGTTTGCAAATTCAACAAGATCGTAATCCTAGTGTTATTGTTTGGATTGGAACCTGTACAACGGAAATTATAAAAATGGATTTGGAGGGCATGGCTCCACGATTAGAAGCAGAAATAGGAATTCCTATTGTTGTTGCAAGGGCTAATGGTTTAGATTATGCTTTTACTCAAGGTGAAGATACTGTATTAGCTGCAATGGCAAATCGCTGTGTATTATTTGGTTCACTGCCAAGTACAGTCGCTAATCAATTGGACTTAGAATTAAAACGGCAAGGAATTCATGTATCAGGATGGCTACCCTCGCAACGTTATGTGGAATTGCCTAATTTAGGAGAAGATGTATATGTATGTGGAGTGAATCCTTTTTTAAGTAGAACAGCAATGACCCTAATGCGACGACGTCGATGTAAACTAATAGGAGCACCTTTTCCTATAGGACCTGACGGGACTCGTGCTTGGATTGAAAAAATTTGCTCAGTATTTAATATTATTTTAAAAGAACGTGAAATGAAGATTTGGCAAGGTTTAGAAGAT---------TATCTTAAAATTATTCGAGGTAAATCGGTATTTTTTATGGGAGATAATATTTTAGAAATTTCGTTAGCTAGGTTTCTCATTCGTTGTGGAATGATTGTTTATGAAATTGGAATTCCATATATGGATAAAAGGTTTCAATCCGCTGAATTAGCACTTTTAGAACAAACCTGTTTCGAAATGAATATGCCTATTCCAAAAATTGTTGAAAAACCTGATAATTATTATCAAATTCAAAGAATTCGTGAACTGCAACCAGATCTAGTTATTACAGGGATGGCTCATTGCAATCCATTAGAAGCAAGAGGTGTTAATACGAAATGGTCTGTCGAATTTACATTTGCTCAAATCCACGGATTTATTAATGCCCGAGAAATATTAGAACTAGTAACTAGACCACTTCGAAGAAAT
        Oogamochlamys_gigantea  TTTGAATGTGAAACTGGAAATTATCACACTTTTTGTCCTATCAGTTGTGTTTCTTGGCTTTATCAAAAAATCGAAGATAGTTTTTTTTTGGTTATTGGAACAAAAACATGTGGGTATTTTCTTCAAAACGCATTAGGGGTAATGATTTTTGCTGAACCCCGTTATGCTATGGCAGAATTAGAAGAAAGTGATATTTCTGCTCAATTAAATGATTATAAAGAATTAAAAAGACTTTGTTTACAAATAAAACAAGATAGAAATCCAAGCGTAATTGTTTGGATTGGAACATGCACAACAGAAATTATTAAAATGGATCTTGAATCAATGGCACCAAAGTTGGAGGCTGAAATAGGAATACCTATTATAGTAGCAAGAGCAAATGGGCTAGATTATTCTTTTACACAAGGAGAAGATACTGTTTTAGCTGCAATGGCACAAAGATGTGTGTTATTTGGTTCATTACCAAGTACTGTTGCTATGCAATTAACTTTCGAATTAAAACGGCAAGGTATTAATGTTGCTGGCTGGTTACCTTCTCCTCGTTATATAGATTTACCTGTCTTAAAAGAAGATGTTTATGTTTGTGGAGTTCATCCTTTTTTAAGTAGAACGGCCACAACTTTAATGAGACGCCGTAAATGTAAACTAATAGGTGCGCCATTCCCTATTGGCCCAGATGGAACTCGAGCTTGGATTGAAAAAATTTGTTCAGTTTTTAATGTAGTCTTAGATGAACGTGAAAATGAAATTTGGAGAAACTTAGATGAT---------TATATTTCTATTGTACGCGGAAAATCTGTTTTCTTTATGGGCGATAATTTATTAGAAATTTCTTTAGCAAGATTTTTAATTCGATGTGGAATGATTGTTCATGAAATAGGAATTCCTTATTTGGATAAAAGATTTCAAGCTGCTGAGTTAGGATTATTAGAAAAAACATGTGAAAAAATGAATGTCCCCTGCCCCACTATTATAGAAAAACCTGATAATTATTTTCAAATTCAAAGAATCAAAGAATTAAAACCTGATTTAGTTATAACAGGAATGGCGCATAGCAATCCTTTAGAAGCCCGTGGAATAACAACAAAATGGTCAGTAGAGTTTACTTTTGCACAAATACATGGTTTCACAAATGCACGTTCACTTTTAGAAATGATTACAAAGCCATTACAAAAAAAC
        Ourococcus_multisporus  TTTGAATGTGAAACAGGCAATTATCATACTTTTTGTCCTATTAGTTGTGTTTCATGGCTTTACCAAAAAATTGAAGATAGTTTTTTTTTAGTTATTGGTACAAAAACTTGTGGTTATTTTTTACAAAATGCATTAGGTGTTATGATTTTTGCGGAACCTCGTTATGCTATGGCTGAATTAGAAGAAAGCGATATTTCTGCCCAATTGAATGATTATAAAGAATTAAAACGTTTGTGTTTACAAATTAAACAAGATAGAAATCCTAGTGTTATTGTCTGGATTGGTACATGTACAACAGAAATTATTAAAATGGATCTAGAAGGAATGGCACCACTTTTAGAAGCAGAATTAGGTATTCCAATTGTGGTTGCTCGAGCAAATGGACTCGATTATGCTTTTACCCAAGGTGAAGATACAGTATTATCAGCTATGGCCCAAAAATGTGTTTTGTTTGGGTCATTACCAAATAATGTTGCTACTCAATTGTCATTAGAATTAAAACGACAAGGAATCAATATTACAGGTTGGTTGCCAGGACAAAAATACGTAGACCTACCCTCATTAGGTAAAAATACTTATGTCTGTGGAATTAATCCTTTTTTAAGTCGCACAGCTACAACGTTGATACGCCGTAAAAATTGTCAACTAATCGTTGCACCTTTTCCAATTGGTCCAGATGGGACACGTGCCTGGGTTGAAAAAATTTGTGAAACATTTGGATTAGTTTTAGAAGAACGTGAATCAAAAATTTGGGAAGGACTTGAAGAT---------TATTTAAAATATGTACGTGGTAAATCGGTATTTTTTATGGGTGACAATTTATTGGAAATTTCTTTAGCTCGTTTTTTAATTCGTTGTGGAATGATTGTTTACGAAATTGGGATTCCGTATATGGATCGCAGATTCCAAGCCGCAGAATTAAAGCTTTTAGAAAAAACTTGTCAAAAAATGAATGTTCCTTTTCCTCGCATTGTAGAAAAACCTGACAATTACTATCAAATTCAACGTATTCGTGAACTTCAACCAGATCTTGTGATCACTGGAATGGCTCATGCTAACCCTTTAGAAGCTCGTGGAATTACAACAAAATGGTCAGTTGAATTTACTTTTGCGCAAATTCATGGTTTTACTAACAGTCGAGAAATTTTAGAACTTGTAACTCGACCTTTACGTCGAAAT
         Palmellopsis_texensis  TTTGAATGTGAAACAGGAAATTATCATACCTTTTGTCCAATTAGTTGTGTTTCTTGGCTTTATCAAAAAATTGAAGATAGTTTTTTCCTAGTTATTGGAACAAAAACATGTGGCTATTTTCTTCAAAATGCTTTAGGTGTTATGATTTTTGCAGAACCACGTTATGCTATGGCAGAATTAGAAGAGAGCGATATTTCAGCTCAGTTAAATGACTATAAGGAATTAAAAAGACTGTGCATACAAATTAAACAAGATCGAAATCCAAGTGTTATTGTTTGGATTGGAACTTGTACCACAGAAATAATTAAAATGGATTTAGAATCTATGGCACCTAAATTAGAAACTGAACTTGGAATTCCAATTGTCGTTGCAAGAGCTAATGGTCTTGATTATTCTTTCACACAAGGAGAAGATACTGTTTTAGCCGCTATGGCACAAAAATGTGTCTTATTTGGATCGTTACCTAGTACAGTTACGACACAATTAACATTAGAATTAAAAAAACAAGGAATTCAAGTTGAAGGTTGGCTACCTTCACAACGCTATACAGACTTACCTGCCTTAGGAGAAAATGTTCTAGTTTGTGGTGTAAATCCTTTTTTAAGTAGAACGGCTACTACTTTAATGCGACGTCGTAAATGTAAACTTATTGGAGCGCCGTTTCCTATTGGGCCTGACGGTACGCGTGCGTGGATAGAAAAAATTTGTGAAGTTTTTGATGTAATATTAGAAGAACGAGAAAAAGAAATTTGGAAAAGTATTGAAGAT---------TATGTATCCATTATTCGTGGAAAATCTGTTTTCTTTATGGGCGACAATTTATTAGAAATTTCTTTAGCTCGATTTTTAATACGATGTGGTATGATCGTTTATGAAATAGGGATTCCTTATTTAGATAAAAGATTTCAAGCGGCTGAATTAGCTTTATTAGAAAAAACATGTAAAGAAATGAATGTATCTGTTCCACGTTTAGTCGAAAAACCAGATAATTATTACCAAATTCAAAGAATAAGAGAATTAAAACCAGATTTAGCTATTACTGGAATGGCCCATAGCAATCCACTTGAAGCTCGTGGTATTACAACGAAATGGTCGGTAGAATTTACTTTTGCACAAATACACGGCTTTACAAACGCAAGAGATATATTAGAACTTGTAACAAGACCTTTAAGAAGAAAT
       Parallela_transversalis  TTTGAATGTGAAACAGGCAATTACCATACTTTTTGTCCAATCAGCTGTGTAGCATGGCTCTATCAAAAAATAGAGGATAGTTTTTTTTTAGTTATTGGAACAAAAACTTGTGGTTATTTTTTACAAAATGCTTTAGGGGTAATGATTTTTGCAGAACCTCGATATGCCATGGCAGAATTAGAAGAAAGTGACATTTCTGCTCAGCTAAATGACTACAAAGAATTAAAAAGACTTTGTCTTCAAATAAGTCAAGATCGAAATCCTAGTGTAATTGTTTGGATTGGAACATGTACCACAGAAATAATTAAGATGGATTTGGAAGGCATGGCACCCAGACTTGAAGCTGAAATAGGAATTCCTATTGTGGTAGCGCGTGCTAATGGTTTAGATTACGCCTTTACACAAGGTGAAGACACTGTTTTAGCTGCTATGGCTCAAAGATGCGTTTTGTTTGGTTCTTTACCTAGCACAGTAGCTACCCAATTAGAACTTGAATTAAAAAAACAAGGTATCTCTCTCTCTGGTTGGCTGCCTTCGCAGCGCTATAGTGATCTGCCTGGTTTAGGTGAGGGTGTTTATATTTCTGGAATTAATCCTTTTCTAAGTAGAACTGCAACAACACTAATGAGAAGACGCAAATGTAAGTTAATTGGAGCTCCATTTCCCATTGGACCAGATGGTACACGTGCTTGGATAGAAAAAATTTCTTCTGTATTTGGAATTATTTTAGAAGAACGTGAAAAAGCTGTTTGGGAATCCTTAGAAGAT---------TATCTAAAACTTATTCGTGGAAAAAGTGTATTTTTTATGGGTGATAATTTGTTAGAAATTTCATTGGCTAGATTTTTAATTCGATGTGGAATGATTGTTTATGAGATAGGTATTCCTTATATGGACAAAAGATTTCAAGCTGCTGAACTATCTCTTTTAGAAAAAACCTGCCGTGAAATGAATGTACCAATGCCAAGAATTGTAGAAAAAGCAGATAATTATTACCAAGTTCAACGCATTCGAGAACTTAAACCAGATTTAGCTATTACAGGAATGGCACATGCCAATCCTCTGGAAGCGAGGGGAATTAGCACTAAATGGTCTGTGGAATTTACTTTTGCCCAAATTCATGGATTTGCTAATGCACGTGATATTTTAGAATTAGTAACGAGACCACTTAGACGAAAT
             Pediastrum_duplex  TTTGAATGTGAAACAGGAAATTATCATACTTTTTGTCCAATTAGTTGTGTTTCTTGGTTATATCAAAAAATTGAAGATAGCTTTTTTTTAGTTATTGGAACAAAAACTTGTGGTTATTTTTTACAAAATGCTTTAGGGGTAATGATTTTTGCAGAACCACGTTATGCAATGGCAGAATTAGAAGAAAGTGATATTTCTGCTCAATTAAATGATTATAAAGAATTAAAACGTTTATGTTTACAAATTAAACAAGACCGAAATCCAAGTGTTATTGTATGGATTGGTACATGTACAACAGAAATTATAAAAATGGACTTAGAAGGAATGGCTCCACGATTAGAACGCGAAATTGGGATTCCAATTGTAGTAGCACGTGCAAATGGTTTAGATTATGCCTTTACTCAAGGAGAAGATACTGTTTTATCTGCAATGGCTCAACGTTGTGTTTTATTTGGTTCTGTACCCAATACAGTAGCTACAGAATTAAATTTAGAATTAAATAGACAAGGAATTGAAATTTCTGGTTGGCTTCCTTCTCAACATTATGTAAATCTTCCTGCTTTAGGAAAGAATGTATATGTTTGTGGAATTAATCCTTTTTTAAGTCGAACAGCAACAACTTTAATGAGACGTCGAAAATGTCAATTAATTGGAGCACCTTTTCCAATTGGTCCAGATGGAACACGCGCATGGATTGAAAAAATTTGTTCTGTTTTTAATATAGAATTAGAAGAACGTGAACAAAAAATTTGGCAAAGTTTAGAAAAT---------GATTTGCAATTAATTCGTGGAAAATCTGTTTTTTTTATGGGTGATAATTTATTAGAAGTTTCATTAGCAAGATTTTTAATACGTTGTGGTATGATTGTTTATGAAATTGGAATTCCTTATATGGATAGACGCTTTCAAGCATCTGAACTTGAATTTCTTGAAAAAACATGTTTAGAAATGAATGTGCCAATTCCTCGTATTATTGAAAAACCAGATAATTATTATCAAATTCAAAGAATTCGTGAATTACAACCAGATTTAGTTATTACTGGAATGGCCCATGCAAATCCATTAGAAGCTAGAGGAATTACAACAAAATGGTCTGTTGAATTTACTTTTTCTCAAATTCATGGGTTTTCAAATGCACGCCAAATTTTAGATTTGGTGACTCGTCCTTTAAAACGTCAA
         Phacotus_lenticularis  TTTGAATGTGAAACTGGAAATTACCATACTTTTTGTCCAATTAGTTGTGTTTCATGGTTATATCAAAAAATTGAAGATAGTTTTTTTCTTGTTATTGGAACAAAAACATGTGGTTACTTCTTACAAAATGCTTTAGGTGTTATGATTTTTGCTGAACCTCGTTATGCTATGGCTGAATTAGAAGAAAGTGATATTTCAGCCCAACTGAATGATTATAAAGAACTAAAACGTCTTTGTATTCAAATTAAACAGGATAGAAATCCTAGTGTAATTGTTTGGATTGGTACATGTACAACTGAAATTATTAAAATGGATTTAGAAGGGATGGCTCCCCGTTTAGAAGCTGAACTTGGCATTCCTATTGTTGTAGCTCGAGCAAATGGTTTAGATTATGCTTTTACTCAAGGTGAAGATACGGTTTTAGCCGCAATGGCACAACGCTGTGTTTTATTTGGTTCTTTACCAAGTACGGTAGCAAATCAATTAACTCTGGAACTTAAAAAACAGGGAATTCTAGTTTCTGGTTGGTTACCTGCACAACGTTATACTGATCTACCTGAAGTTGGTGACGGTGTTTATGTGTGTGGAATTAATCCTTTTCTAAGTAGAACAGCTACTACTTTAATGCGTAGACGTAAATGTAAACTGATTAATGCCCCATTCCCCATTGGTCCTGATGGAACCCGTGCTTGGATTGAAAAAATTTGTTCTACATTAAATAAAACACTTGCTGAAAGAGAAAAGCAAAATTGGGATAGTCTTTCAGAT---------TATTTAAAATTAATTAAAGGAAAATCTGTGTTTTTTATGGGTGATAATCTTCTAGAAATTTCACTTGCTCGTTTTTTAATTAAATGTGGAATGATTGTGTATGAAATTGGTATTCCATATATGGACAAACGTTTTCAAGAAGCAGAATTAGCATTATTAGAAAAAACTTGTTTAGAGATGAATGTTCCAATGCCGCGTATTGTTGAAAAACCAGATAATTATTACCAAATTCAACGTATTCGTGAACTGCAACCTGACTTAGCTATTACTGGCATGGCCCATGCAAATCCACTCGAAGCCCGTGGTATTACAACTAAATGGTCGGTTGAATTTACTTTTGCGCAAATTCATGGTTTTGCTAATTCACGTGACATTCTTGAATTAGTTACTCGTCCATTACGAAGAAAT
            Pleodorina_starrii  TTTGAGTGTGAAACAGGTAATTATCATACATTTTGTCCGATTAGTTGTGTTGCTTGGTTATATCAAAAAATAGAAGATAGTTTTTTTTTAGTTATTGGCACGAAAACCTGTGGTTATTTTTTACAAAATGCTTTAGGAGTTATGATTTTTGCTGAACCTCGTTATGCTATGGCTGAATTAGAAGAAAGTGACATTTCAGCGCAATTAAATGACTACAAAGAATTAAAACGTTTATGTTTACATATTAAACAAGATCGCAATCCAAGTGTTATTGTTTGGATTGGAACATGTACAACTGAAATTATAAAAATGGATTTAGAAGGTATGGCACCTCGTTTAGAAGCAGATATTGGTTTACCCATTGTGGTAGCTCGTGCGAATGGTTTAGACTATGCTTTTACACAAGGTGAAGATACTGTTTTATCAGCAATGGCTTTAGCTTCTGTTTTATTTGGTTCTGTTCCAAGCACAGTAGCAACACAATTAACATTAGAATTAAAAAAAGAAGGAATTACTGTCTCAGGATGGTTACCATCACAACGTTATCATGACTTACCTAATTTTAATAAAAATACGTTTGTTTGTGGGATTAACCCTTTTTTAAGTCGTACTGCTACAACATTAATGCGTCGTAGTAAATGTACGTTAATTTGTGCTCCCTTTCCTATCGGGCCTGATGGTACGCGAGTTTGGATTGAAAAAATTTGTGGAGCTTTTGGCATTTGTTTACAAGAACGTGAAAAATTTATTTTTGAAGGATTAGAAGAT---------TATTTAAAATTCATACGTGGTAAATCTGTTTTTTTTATGGGTGATAATTTATTAGAAATTTCGCTTGCACGTTTTTTAACACGTTGTGGGATGATTGTATATGAAATCGGTATTCCATATTTAGATAAAAGGTTTCAAGCTGCTGAGTTAGCTTTGTTAGAACAAACATGTAAAGAAATGAATGTACCAATGCCTAGAATTGTAGAAAAACCTGACAATTATTATCAAATTCAGCGTATTCGTGAATTACAACCAGATTTGACGATTACTGGTATGGCTCATGCAAATCCCTTAGAAGCGCGTGGTATTACAACTAAATGGTCTGTTGAATTTACATTTGCTCAAATACATGGATTTACAAATACGCGTGAAATTTTAGAACTTGTTACGCGTCCTCTTAGACGGAAT
        Protosiphon_botryoides  TTTGAATGTGAAACAGGTAATTATCATACTTTTTGTCCTATTAGTTGTGTTTCTTGGTTATACCAAAAAATAGAAGATAGTTTTTTCTTAGTAATTGGTACTAAAACATGTGGTTATTTTTTACAAAATGCTTTAGGTGTTATGATTTTTGCTGAACCTCGTTATGCTATGGCAGAACTTGAAGAAAGCGATATTTCTGCTCAATTAAATGATTATAAAGAATTAAAAAGATTATGTATACAAATTAAACAAGATAGAAATCCTAGTGTTATTGTTTGGATTGGAACATGTACTACTGAAATTATTAAAATGGATTTAGAAGGTATGGCACCTATTTTAGAGGCTGAAATTGGTATACCTATTGTTGTTGCACGTGCTAATGGTTTAGATTACGCTTTTACACAAGGTGAAGATACTGTTTTAGCTGCTATGGTTCCTCATTGTGTATTATTTGGTTCATTACCAAGTACAATTGCTAATCAATTAGAATTTGAATTAAAACGTCATGGTATTCAAGTTTCAGGTTGGTTACCTTCTACACGTTATGCAGATTTACCTGTATTAGATGAAAATACTTTTGTTTGTGGCATTAACCCATTCTTAAGTCGTACTGCTACTACTTTAATGCGTCGCCGTAAATGTAAATTAATATCTGCTCCTTTCCCTATTGGTCCAGATGGTACACGTGCTTGGATAGAAAAAATTTGTAGTGTTTTTAATATTGTTTTAAATGAACGTGAAATTAGAGTATGGGAAGGTTTAGAAGAA---------TATTTAAAAATTATAAAAGGTAAATCTGTTTTCTTTATGGGAGATAATTTACTTGAAATTTCTTTAGCTCGTTTTCTTATTCGATGTGGGATGATTGTTTATGAAATCGGTATTCCTTATATGGATAAACGATTCCAAGCAGCTGAATTAGCATTATTAGAAAAAACTTGTCATGAAATGAAAGTAAATTGTCCACGTATTGTTGAAAAACCTGATAATTATTATCAAATTCAACGTATTAAAGAATTACAACCTGATTTAGTTATTACTGGTATGGCACATGCTAATCCATTAGAAGCTCGTGGTATTACTACTAAATGGTCAGTTGAATTTACTTTTGCTCAAATTCATGGTTTTTCAAATGCAAAAGATATTTTAGAATTAGTTACAAGACCATTACGTCGTAAT
Pseudomuriella_schumacherensis  TTTGAATGTGAAACAGGTAATTACCATACTTTTTGCCCTATTAGTTGTGTTTCATGGTTATATCAAAAAATTGAAGATAGCTTTTTTTTAGTTATTGGAACAAAAACTTGTGGTTATTTTTTACAAAATGCATTAGGAGTTATGATTTTTGCAGAACCTCGTTATGCTATGGCAGAATTAGAAGAAGGAGATATTTCTGCTCAATTAAGCGATTATAAAGAATTAAAACGTCTTTGCTTACAAATTAAACAAGATCGAAATCCCAGTGTTATTGTTTGGATTGGAACTTGTACCACAGAAATTATTAAAATGGATTTAGAAGGAATGGCACCACGCCTTGAAGCTGATATTGGTATTCCAATTGTAGTTGCCAGAGCAAATGGATTAGATTATGCTTTTACTCAAGGTGAAGACACTGTTTTAGCTGCCATGGCTCAACGTTGTGTTTTGTTTGGTTCTTTACCAAGTACTGTGACAACTCAGTTAACTTTAGAACTAAAACGCCAAGGGATTGAAGTAGCTGGTTGGTTACCTTCAGGTCGATACACAGATTTACCGGCATTAGGAGAAGGCGTTCATGTTTGTGGTGTTCATCCGTTTTTAAGTAGAACTGCAACAACACTCATGCGCCGAAGAAAATGCCGATTAATTGGAGCTCCTTTTCCTATTGGACCTGACGGTACACGTGCTTGGATTGAAAAAATTTGCGCAGCTTTTGACGTAGAATTGGATGAACGAGAAACTAAAATTTGGGAAGGATTAGAAGAT---------TACTTAAAACTGGTTCGTGGCAAATCCGTTTTTTTTATGGGAGACAATTTATTAGAAATTTCTTTAGCTCGATTTTTAACACGTTGTGGTATGATTGTTTACGAAGTAGGAATTCCTTACATGGATAAAAGATTTCAAGCAGCTGAATTATTGTTATTAGAACAAACTTGTCAACAAATGAATGTGCCTATGCCCCGCATCGTAGAAAAACCTGATAATTATTATCAAATTCAGCGTATTCGAGAACTTCAGCCCGATTTAGCTATTACAGGAATGGCACATGCTAACCCGTTAGAAGCCCGAGGAATTACGACAAAATGGTCTGTAGAATTTACTTTTGCTCAAATTCACGGTTTTTCAAATAGTCGTGAAATTTTAGAATTAGTTACAAGACCTTTAAGAAGAAAT
            Rotundella_rotunda  TTTGAGTGTGAAACAGGAAATTATCATACTTTTTGTCCAATTAGTTGTGTTTCTTGGTTATATCAAAAAATCGAAGATAGCTTTTTTTTAGTAATTGGAACGAAAACTTGTGGTTATTTTTTACAAAATGCACTAGGGGTTATGATTTTTGCTGAGCCTCGTTATGCAATGGCAGAATTAGAAGAAAGTGATATTTCTGCGCAGTTAAATGATTATAAAGAATTAAAACGTCTTTGTTTACAAATTAAACAAGATAGAAACCCTAGTGTTATTGTTTGGATTGGAACATGTACAACGGAAATTATTAAAATGGATTTAGAAGGAATGGCTCCTCGTTTAGAAACAGAAATTGGTATTCCAATTGTAGTTGCTCGTGCGAATGGTTTAGATTATGCTTTTACTCAAGGTGAAGATACTGTGCTTGCAGCAATGGCACAACGTTGTGTATTATTTGGTTCCTTACCAAATACAGTTGCAACACAATTAAAATTAGAATTAAATCGCCAAGGAATTGAAATTCAAGGATGGTTACCATCGACACGTTATGCTGACCTTCCCATTTTAGGAGAAAATACTTATGTATGTGGTGTTAACCCTTTTTTAAGTCGAACAGCTACAACATTAATGCGACGTCGAAAATGTCGTTTAATTTCGGCGCCTTTTCCTATTGGCCCAGATGGAACACGCGCTTGGATCGAAAAAATTTCTGCAGTGTTTGGAATTAGTTTAGAAGAACGTGAATCTAAAATTTGGAGTGGGTTAGAAGAT---------TATTTATCTTTAGTTCGTGGAAAATCTGTTTTTTTTATGGGAGATAATTTATTAGAAATTTCTTTAGCGCGATTTTTAATTCGTTGTGGAATGATTGTTTATGAAATTGGTATTCCATATATGGATAGACGTTACCAAGCAGCAGAATTAGCCTTATTAGAAAAAACGTGCCAGGAAAAAAAAGTACCATTTCCACGTATTGTTGAAAAACCAGATAATTATTATCAAATTCAAAGAATTAGAGAATTACAACCAGATTTAACCATTACTGGTATGGCACATGCAAACCCATTAGAAGCAAGAAATATTACAACAAAATGGTCTGTTGAATTTACTTTTGCCCAAATTCATGGTTTTACAAATGCTCGTGAAATTTTAGAATTAGTAACTAGACCTTTACGTCGTAAC
          Scenedesmus_obliquus  TTTGAATGTGAAACTGGAAATTACCATACATTTTGTCCAATTAGTTGTGTTTCTTGGTTATATCAAAAAATTGAAGATAGTTTTTTTCTTGTAATTGGAACAAAAACGTGTGGTTATTTTCTTCAAAATGCATTAGGGGTTATGATTTTTGCAGAACCTCGTTATGCTATGGCTGAGTTAGAAGAAAGTGATATTTCTGCAAAATTAAATGATTATAAAGAACTTAAGCGTCTTTGTTTTCAAATTAAAGAAGATCGAAATCCAAGTGTAATTGTTTGGATTGGTACATGTACAACAGAAATTATTAAAATGGATCTTGAAGGAATGGCTCCAGAATTAGAACGAGAATTAGGAATTCCAATTGTTGTTGCTCGTGCAAATGGTTTGGATTATGCTTTTACACAAGGTGAAGATACTGTTTTAGCTGCTATGGCCCAACGTTGCGTTTTATTTGGTTCACTTCCAAATACTGTTGCAACTCAATTAAAACTTGAATTAAACCGACAAGGTATTGAAATTTCAGGGTGGTTGCCTTCAACACGTTATTCTGATTTACCAATTTTAGATACAAATACATATGTTTGTGGTGTAAATCCTTTTTTAAGTCGTACTGCAACAACGTTAATGCGACGTCGTAAATGTAAACTGATTAGTGCACCTTTTCCAATTGGTCCAGATGGGACAAAAGCTTGGATTGAAAAAATTTGTTCAATTTATGGAAAAAAATTAGAAGAACGTGAAACAAAAATTTGGGAAGGCCTTGAAGAT---------TCTTTAAAACTTGTTCGTGGCAAATCAGTATTTTTTATGGGTGATAATTTATTAGAAATTTCATTAGCTCGATTTTTAATTCGTTGTGGAATGATTGTTTATGAAATTGGAATTCCATATTTAGATCAACGTTTTCAAGCAGCAGAATTAGCTCTTTTAGAAAAAACATGTTTTGAAATGAATGTACCTGTTCCACGTATTGTTGAAAAACCAGATAATTATTATCAAATTAGTCGTATTCGTGAATTACAACCAGATTTAGTAATTACTGGAATGGCTCATGCCAACCCATTAGAAGCACGTAATATTACAACAAAATGGTCTGTTGAATTTACTTTTGCTCAAATTCATGGTTTTACAAATGCACGTGAAATTTTAGATTTAGTTACACGACCATTACGAAGAAAT
        Schizomeris_leibleinii  TTTGAATGTGAAACTGGTAATTATCATACGTTTTGTCCGATTAGTTGTGTTTCGTGGCTTTATCAAAAAATTGAAGATAGTTTTTTCTTAGTAATAGGAACAAAAACTTGTGGGTATTTTTTACAAAATGCTCTTGGGGTAATGATTTTTGCAGAACCTCGTTATGCTATGGCAGAATTAGAAGAAGCAGATATTTCTGCTCAATTAAATGATTATAAAGAATTAAAAAGGTTATGTTTACAAATTAAACAAGACCGTAATCCAAGTGTAATTGTATGGATTGGGACTTGTACTACTGAAATTATCAAAATGGATTTAGAAGGAATGGCCCCTCGCATTGAAGCAGAAATAGGAATTCCTATTGTTGTTGCTAGAGCAAATGGTTTAGATTATGCTTTCACACAAGGTGAAGATACTGTTTTAGCAGCAATGGCAAATCGTTGTGTTTTATTTGGTTCTTTACCTAGTACAGTTGTAAGTGTTTTAACTTTAGAATTAAATAAACAAGGAATTCAAGTCGATGGATGGTTGCCTTCACAGCGTTATACAGATTTACCTGCATTAGGAGAAGATGTTTATGTTTGTGGTGTGAATCCGTTTTTAAGTCGAACAGCAATGACTTTAATGCGTCGTAAAAAATGCAAACTAATTACAGCTCCTTTTCCTATAGGTCCGGATGGTACACGTGCTTGGGTTGAAAAAATTTGTAAGGTTTTTGATATTGTTTTAGAAGAACGTGAAGCAAAAATTTGGCAAAGTTTAGAAGAA---------TATTTACCTTTAGTTCGTGGAAAATCGGTTTTTTTTATGGGGGACAATTTATTAGAAATTTCTTTAGCTCGTTTTTTAACACGTTGTGGTATGATTGTTTATGAATGTGGAGTGCCTTATTTGGATAAACGTTATCAAGCAGCTGAAATTCAATTATTAGAAAAAACATGTCTGGAAATGAATGTACCTATGCCTCGTATTGTGGAAAAACCTGATAATTATTATCAAGTTCAACGTATTCGTGAACTTCAACCTGATTTAGTAATTACAGGAATGGCTTTAAGTAATCCTTTAGAAGCTAGAGGGATAAGTACAAAATGGTCAGTAGAGTTTACTTTTGCACAAATTCATGGATTTTCTAATTCAAAAGATGTGTTAGAATTAGTAACAAGACCTTTGCGACGTAAT
        Spermatozopsis_similis  TTCGAATGTGAAACAGGAAATTATCATACATTTTGTCCAATTAGTTGCGTTTCATGGCTTTACCAAAAAATTGAAGATAGCTTTTTTCTTGTAATTGGAACAAAAACATGCGGTTATTTTTTACAAAATGCAATGGGGGTTATGATTTTTGCTGAACCTCGTTATGCAATGGCTGAATTAGAAGAAAGTGATATTTCTGCACAATTAAATGACTATAAAGAATTAAAACGTTTATGTCTTCAAATTAAGCAAGATCGAAATCCAAGTGTTATTGTTTGGATTGGAACATGTACAACAGAAATTATTAAAATGGATTTAGAAGGAATTGCTCCTAAATTGGAGGCTGATATTGGTATTCCAATTATTGTAGCTAGAGCCAATGGTTTAGATTATGCTTTTACACAAGGTGAAGATACAGTATTAGCCGCTATGGCACAACGTTGTGTTTTATTTGGCTCTTTAACAAGTAATGTTGCTAGCCATTTAGCATTAGAATTAAAAAAACAAGGAATTCAAGTACAAGGTTGGTTACCTTCACCACGTTATGGGGATTTACCAGCTCTTGGCGAAGATGTTTATGTTGCGGGTGTAAATCCTTTTTTAAGTCGTACTGCAACAACTTTAATGCGTCGTCGTAAATGTAAATTAATTAGCGCTCCTTTTCCAATTGGACCAGATGGAACACGCGCATGGATTGAAGAAATTTCTTCTGTTTTTGGAATTGTTTTAGAAGAACGTGAACAACAACTTTGGGAAAATCTTGAAGAT---------CTTGTTTCATTAGTTCGTGGAAAATCAGTTTTTTTTATGGGAGATAATTTATTAGAAGTATCATTAGCTCGTTTTCTTATTCGTTGTGGAATGATTGTATATGAAATTGGTATTCCATACATGGATAAACGATTCCAAGCTGCTGAACTAGCACTTTTAGAAAAAACATGTTTAAAAATGAACGCTCCAATGCCACGTATTGTTGAAAAACCTGATAATTATTATCAAATTCAACGTATTCGTGAACTTCAACCTGATTTAACAATTACTGGAATGGCTCATGCAAATCCATTAGAAGCTCGTGGAATTACTACAAAATGGTCAGTAGAGTTTACTTTTGCCCAAATTCATGGTTTCACAAATGCGCGTGAGATTTTAGAATTAGTTACACGTCCATTACGTCGTCAA
     Stephanosphaera_pluvialis  TTTGAATGTGAAACCGGCAATTATCACACTTTTTGCCCCATTAGTTGTGTTTCTTGGTTATACCAAAAGATAGAAGATAGTTTTTTTCTTGTTATAGGTACAAAAACTTGCGGGTATTTTTTACAAAACGCTTTAGGAGTTATGATTTTTGCAGAGCCTCGTTATGCAATGGCAGAGCTCGAAGAAAGCGACATTTCCGCGCAACTAAATGATTACAAAGAACTAAAACGTTTATGTTTGCAAATTAAACAAGATCGTAATCCGAGTGTTATTGTTTGGATTGGTACATGTACTACTGAAATTATAAAAATGGATTTAGAAGGAATGGCACCCATTTTAGAAGCAGAGTTAGGTATTCCAATTGTTGTTGCGCGCGCTAATGGATTAGATTATGCATTTACACAAGGGGAAGACACTGTTTTAGCTGCTATGGTAGCACATTGTGTGTTGTTTGGATCACTTCCAAATACAATAGCAAATCAGTTAGAGCTTGAATTAAAGCGTCAAGGCATTAAAGTGTCGGGATGGCTACCATCCGCACGTTATGGCGATTTACCTGTATTAAATGAAAATGTTTTTGTATGTGGCATAAATCCGTATTTAAGCCGTACAGCAACTACTTTAACAAGACGTCGTAAATGTAATTTTATTTCAGCGCCTTTTCCCATAGGACCTGATGGTACACGAGTTTGGATTGAAAAAATATGTGAAGCGTTAAACGTTATATTAAATAACCGTGAAAATATTATTTGGGAAAATTTAAAAGAA---------TATATTTCATTTATAAAAGGTAAATCCGTTTTTTTTATGGGAGACAATTTATTGGAAATTTCATTAGCTCGTTTTTTAATTCGTTGCGGTATGATTGTGTATGAAATCGGCATTCCATACATGGACAAACGTTACCAAGCGGGTGAATTAGCTTTATTAGAAAAAACATGTATTGAAATGAACGTGCCTTGCCCTATTATCGTTGAAAAGCCAGATAATTATTATCAAATACAAAGAATTAAGGAATTACAGCCCGATCTCGTAATTACAGGCATGGCACACGCAAATCCTTTGGAAGCGCGAGGTATAACAACAAAATGGTCAGTTGAATTTACATTTGCACAAATCCATGGTTTTACAAACGCTAAAGATATTTTAGAATTAGTAACAAGGCCTTTACGCCGCAAC
      Stigeoclonium_helveticum  TTTGAATGTGAAACCGGAAATTATCATACTTTTTGTCCGATAAGCTGTGTATCCTGGCTTTATCAAAAAATTGAAGATAGTTTTTTTTTAGTAATTGGCACAAAAACATGTGGCTATTTTTTACAAAATGCTTTGGGAGTTATGATTTTTGCTGAACCACGTTATGCCATGGCAGAATTAGAAGAAGCAGATATATCTGCACAATTAAATGATTATAAAGAATTGAAAAGATTGTGTTTACAAATTAAGCGAGATCGTAACCCTAGTGTTATTGTATGGATTGGTACTTGTACGACTGAAATAATTAAAATGGATTTAGAAGGTATGGCACCTCGTTTAGAAACTGAAATTGGTATTCCAATTGTTGTAGCAAGGGCGAATGGTTTAGATTATGCATTTACTCAGGGTGAAGACACTGTTTTAGCTGCTATGGCATGTCGTTGTGTTTTATTTGGGTCTTTACCAAGTGCTGTCGTAAATGTTCTTACTTTGGAATTAAATAAACAAGGAATTACAGTAGATGGTTGGCTTCCTTCTTCACGATACACGGACTTACCTGCTTTAGGTGAGGATGTTTATGTCTGTGGAGTAAATCCGTTTTTAAGTCGAACAGCAATGACATTGATGCGTCGAAAAAAATGTAAATTAATAAATGCCCCTTTTCCTATTGGCCCAGACGGTACACGAGCATGGATTGAAAAAATTTGTAATGTTTTGGGGGTTATATTAGAAGAACGAGAAAAAAAAATTTGGCAAAGTTTAGAAAAT---------TATTTACCTTTAGTCAGAGGTAAATCAGTTTTTTTCATGGGTGATAATTTATTAGAAATTTCACTTGCTCGTTTTCTTACTCGTTGTGGCATGATTGTTTACGAATGTGGAGTTCCTTATTTGGATAAACGTTACCAAGCGTCTGAACTACTTTTATTAGAACAAACTTGTTTAGAAAAGAATGTTCCTATGCCACGTATTGTAGAAAAACCAGATAATTATTATCAAATACAACGTATTCGTGAACTTCAACCAGATTTAGTTATAACAGGTATGGCGTTAAGCAATCCTTTAGAAGCTCGAGGTATTAATACAAAATGGTCTGTAGAGTTTACTTTTGCACAAATTCATGGTTTTGCAAATTCAAAAGATGTATTGGAACTTGTGACACGACCTTTACGTCGAAAT
    Treubaria_triappendiculata  TTTGAATGTGAAACAGGAAATTACCATACTTTTTGTCCTATTAGTTGTGTTGCATGGTTATATCAAAAAATTGAAGATAGCTTTTTTCTTGTAATAGGAACTAAAACCTGCGGTTATTTTTTACAAAATGCGTTAGGAGTTATGATATTTGCAGAACCTCGCTATGCTATGGCTGAATTAGAAGAAGGAGATATATCAGCACAATTAAATGATTATAAAGAATTAAAAAGACTATGTATTCAAATAAAACAAGATCGAAATCCTAGTGTGATCATTTGGATAGGTACATGTACAACTGAAATTATAAAAATGGATTTAGAAGGTATGGCACCTCGATTAGAAAATGAATTAGGAATACCTATTGTTGTTGCTAGAGCTAATGGATTAGATTATGCTTTTACTCAAGGAGAAGATACTGTATTAGCAGCTTTAGCACATAGATGCGTTTTATTTGGATCTTTACCTAGTACAGTAACAACACAATTAAATTTAGAATTAAAAAAACAAGGTATTACCGTTTCAGGCTGGCTTCCTGCACAACGTTATGATGATTTACCTCCATTAGGAGAAAATGTTTATGTTTGCGGTGTCCATCCTTTTTTAAGTAGAACAGCAACAACTCTTATGCGTAGAAAAAGATGTAAATTAATTGGAGCACCTTTTCCTATTGGCCCTGACGGAACGAGAGCATGGATTGAAAAAATATGTTCAGCTTTTAATATTGAATTAGAAGATCGTGAAAAAAATATTTGGAAATCATTAGAACGA---------TATATGCCATTAATTCGTGGAAAATCGGTTTTTTTTATGGGTGATAATCTTCTAGAAATTTCTTTAGCACGATTCTTAATACGCTGTGGAATGATTGTTTATGAAATAGGAATTCCTTATTTAGATAAAAGATATCAAGCAGCAGAATTAGCTTTTCTTGAAAAAACATGTTTAGAAATGGGAGTCCCTATGCCGCGAGTTGTTGAAAAACCAGATAATTATTATCAAATACAAAGAATTCATGAATTACAACCAGATTTAGTTATTAGTGGAATGGCTCAAGCAAACCCTTTAGAAGCTAGAGGTATTAGTACTAAGTGGTCTGTGGAATTTACTTTTGCTCAAATTCATGGATTTACAAATGCTCAAGAAATTTTGGAATTAATAACAAAACCTTTAAGAAGAAAC
            Trochiscia_hystrix  TTTGAATGTGAAACAGGAAATTATCATACTTTTTGTCCTATTAGTTGTGTAGCATGGCTCTATCAAAAAATCGAAGATAGCTTTTTTCTTGTAATAGGAACTAAAACATGTGGTTATTTTTTACAAAATGCTTTAGGAGTGATGATATTTGCAGAACCTCGCTATGCCATGGCAGAATTAGAAGAGGGAGATATTTCAGCTCAATTAAATGATTATAAAGAATTAAAAAGGCTATGTCTTCAAATAAAACAAGATAGAAATCCCAGTGTTATAATTTGGATAGGTACTTGTACTACTGAAATTATAAAAATGGACTTAGAAGGTATGGCTCCTCGATTAGAAAGTGAATTAGGAATTCCAATTGTCGTTGCAAGAGCAAATGGACTAGATTATGCTTTTACTCAAGGGGAAGATACTGTATTAGCAGCTCTAGCTCATAGATGTGTTTTATTTGGATCATTACCTAGCACAGTAACAACTCAATTAAATTTAGAATTAAAAAGACAGGGTATTAACGTATCAGGCTGGCTTCCCTCTCAACGTTATGATGACTTACCTCCATTAGGAGAAAATGTCTATGTATGTGGTGTCCATCCTTTTTTAAGTAGAACGGCAACAACTCTCATGCGTAGAAAAAGATGTAAGTTAATAGGGGCACCTTTTCCTATAGGTCCTGATGGAACTAAAGCTTGGATTGAAAAAATATGTTCGGCTTTTAATATACAATTAGAAGATCGTGAAAAAAATATTTGGAAATCATTAGAACGA---------TATATGCCATTAATTCGTGGAAAATCTGTTTTTTTTATGGGTGATAATCTTCTAGAAATTTCATTAGCACGCTTCTTAATACGTTGTGGAATGATAGTTTACGAAATAGGTATTCCTTATTTAGATAAGAGATATCAAGCAGCAGAATTAGCTTTTCTTGAAAAAACATGTTTAGAAATGGGAGTTCCTGTGCCAAGAGTTGTTGAAAAACCAGATAATTATTATCAAATCCAAAGAATTCATGAATTACAACCAGATTTAGTTATTAGTGGAATGGCTCAAGCAAACCCTTTAGAAGCTAGAGGCATTAGTACAAAATGGTCTGTAGAATTTACTTTTGCTCAAATTCACGGATTTACAAATGCTCAAGAAATTTTGGAATTAATAACAAAGCCTTTAAGAAGAAAT
                    Uronema_sp  TTTGAATGCGAAACTGGTAATTATCATACTTTTTGTCCTATCAGTTGTGTTTCTTGGCTTTATCAGAAAATTGAAGATAGTTTTTTTTTAGTCATTGGTACAAAAACATGTGGTTACTTTTTACAAAATGCATTAGGGGTTATGATTTTTGCTGAACCGCGCTATGCTATGGCAGAACTAGAAGAAGCAGATATATCTGCTCAATTAAATGATTTTAAAGAATTAAAAAGATTATGTTTACAAATCAAAAAAGATCGTAATCCAAGTGTTATTGTTTGGATTGGAACTTGTACAACAGAAATTATTAAAATGGATTTAGAAGGAATGGCTCCTCGTTTAGAAGCTGAACTTGGTATTCAAATTGTTGTAGCTCGAGCAAATGGATTAGATTATGCATTTACTCAGGGTGAAGATACGGTTTTAGCTGCAATGGCTGCGCGTTGCGTTTTGTTTGGTTCTTTACCTAATACAGTTGTAAATATGTTGACTTTGGAATTAAATAAACAAGGCATTACTGTTGATGGATGGCTTCCATCTCAACGTTATACTGATTTACCCGCTTTAGGTGAAGATGTTTATGTTTGTGGTGTTAACCCTTTTTTAAGTCGAACAGCAATGACATTAATGCGTCGAAAAAAATGTAAATTAATTAATGCTCCTTTTCCAATTGGCCCAGATGGAACACGTGCATGGATTGAAAAAATTTGTGATGTATTAGGCATTACTTTAGAAGAACGAGAGAAAAAAGTATGGCAAGGTTTAGAAACT---------TATTTACCTTTAATTCAAGGTAAATCGGTTTTTTTTATGGGTGATAATTTACTAGAAATTTCACTTGCTCGTTTTTTAATTCGCTGCGGAATGATTGTTTATGAATGTGGTGTGCCTTATTTAGATAAACGTTATCAAGCTGCTGAAATTTTATTATTAGAAAAAACTTGTAAAGAGAAAAATGTTCTTATGCCTCGTATTGTTGAAAAACCGGATAATTATTATCAGGTTCAACGAATTCGTGAACTACAACCAGATTTAGTGATTACAGGAATGGCTTTAAGTAATCCTTTAGAAGCTCGTGGAATTACGACAAAATGGTCCGTAGAATTTACTTTTGCACAGATTCATGGATTTGCAAATTCAAAAGATGTTTTAGAATTAGTAACAAGACCTTTACGTCGTAAC
                Volvox_carteri  TTTGAGTGTGAAACAGGTAATTATCATACATTTTGTCCTATTAGTTGTGTTGCTTGGTTATATCAAAAAATAGAAGATAGTTTTTTTTTAGTTATTGGCACGAAAACGTGTGGTTATTTTTTACAAAATGCTTTAGGGGTTATGATTTTTGCTGAACCTCGTTATGCTATGGCTGAATTAGAAGAAAGTGACATTTCAGCTCAATTAAATGACTATAAAGAATTAAAACGTTTATGTTTACAAATTAAACAAGATCGAAATCCAAGTGTTATAGTCTGGATTGGAACATGTACAACTGAAATTATAAAAATGGATTTAGAAGGTATGGCACCTCGTTTAGAAGCAGATATTGGTTTACCCATTGTGGTAGCTCGTGCAAATGGTTTAGACTATGCTTTTACACAAGGTGAAGATACTGTTTTATCAGCAATGGCTTTAGCTTCTGTTTTATTTGGTTCTGTTCCAAGCACAGTAGCAACACAATTAACATTAGAATTAAAAAAAGAAGGGATTACTGTCTCAGGGTGGTTACCATCACAACGTTATCACGACTTACCTATCTTTAATAAAGATACGTTTGTTTGTGGAATTAATCCTTTTTTGAGTCGTACAGCTACAACATTAATGCGTCGTAGTAAATGTACTTTAATCTGCGCACCCTTTCCTATAGGGCCTGACGGCACTAGAGTTTGGATTGAAAAAATATGTGTAGCTTTTGGCATTTGTTTACAAGAACGTGAAAAAGTTATTTTTGAAGGATTAGAAGAT---------TATTTAAAATTAATACGTGGTAAATCTGTTTTTTTTATGGGTGATAATTTATTAGAAATTTCCCTTGCACGTTTTTTAACACGTTGTGGTATGATTGTATATGAAGTTGGTATTCCATATTTAGATAAAAGGTACCAAGCTGCTGAGTTAGCTTTGTTAGAACAAACATGTAAAGAAATGAATGTGCCAATGCCTAGAATTGTAGAAAAACCTGATAATTATTATCAAATTCAGCGTATCCGTGAATTACAACCAGATTTAACTATCACTGGTATGGCTCATGCGAATCCATTAGAAGCACGTGGTATCACAACTAAATGGTCTGTTGAATTTACATTTGCTCAAATACATGGATTTACAAATACGCGTGAAATTTTAGAACTAGTGACACGTCCTCTCAGACGTAAT
            Carteria_crucifera  TTTGAATGTGAAACAGGTAATTATCATACTTTTTGTCCAATTAGTTGTGTAGCCTGGTTATATCAAAAAATTGAGGATAGTTTTTTTTTGGTTATTGGAACTAAAACATGTGGGTATTTTTTACAAAATGCTTTAGGTGTAATGATTTTTGCTGAACCGCGTTATGCAATGGCAGAATTAGAAGAAAGTGATATTTCAGCTCAACTAAATGATTTCAAAGAATTAAAACGACTTTGTTTACAGATCAAACAAGATCGTAATCCAAGTGTTATTGTTTGGATCGGTACTTGTACAACTGAAATTATTAAAATGGATTTAGAAGGTATGGCTCCAAAATTAGAAATCGAAATAGGTATTCCTATAGTAGTAGCTCGAGCAAATGGATTAGATTATGCTTTTACACAAGGTGAAGATACGGTTTTGGCTGCAATGGCTCAAAAATGTGTTTTATTTGGATCTTTACCTAGTACGGTAGCTACTCAATTAACTTTAGAATTAAAAAAACAAGGTGTTGAGGTTGCTGGTTGGTTGCCAGCGCAAAGGTATACAGAATTACCGGCTTTAGGTTCTGATGTTTATGTTTGTGGTGTAAATCCTTTTTTAAGTAGAACAGCAACAACTTTAATGCGTCGACGTAAGTGTAAACTGATCTCTGCGCCTTTTCCTATAGGTCCTGATGGAACGAGGGCGTGGATAGAAAAAATCTGCAGTGTTTTCGGTATTCAATTAGATAAACGAGAATCAACTATTTGGGATGGACTTGAAGAG---------TATTTAAAATTAATTCGTGGAAAATCTATTTTTTTTATGGGCGACAATCTCTTAGAAATTTCTTTAGCAAGATTTTTAATTCGATGTGGAATGATTGTTTATGAAATAGGTATTCCTTATATGGATAAAAGATTTCAAGCTGCTGAATTATTATTATTAGAACAAACTTGTCAACGAATGAATGTTCCTATGCCTCGAATTGTTGAAAAACCTGATAATTATTATCAAATTCAAAGGATTCGTGAATTAAAACCGGATCTTGTTATTACAGGAATGGCTCATTGCAATCCGTTAGAAGCTCGAGGTATTAGTACTAAATGGTCCGTTGAATTTACATTTGCGCAAATTCATGGTTTTGCTAATGCTCGAGATATTCTTGAATTAGTAACACGACCTTTACGTCGTAAT

    ;
end;


begin mrbayes;
    charset firstsecond = 1-.\3 2-.\3;
    charset third = 3-.\3;
    partition mine = 2: firstsecond, third;
    set partition=mine autoclose=yes;
    lset applyto=(all) nst=6 ngammacat=4 rates=invgamma;
    prset applyto=(all) statefreqpr=dirichlet(1) ratepr=variable pinvarpr=uniform(0,1) brlenspr=Unconstrained:GammaDir(1.0,0.1,1.0,1.0) shapepr=exponential(1.0);
    unlink shape=(all) statefreq=(all) revmat=(all);
    mcmc ngen=6250000 samplefreq=500 printfreq=1000 starttree=random nruns=2 nchains=2 savebrlens=yes filename=chlN;
    sump relburnin=yes burninfrac=0.2;
    sumt relburnin=yes burninfrac=0.2;
end;
