# Supplementary material for: Order, please! Uncertainty in the ordinal-level classification of Chlorophyceae
Source: PeerJ. 2019 May 15;7:e6899. doi: 10.7717/peerj.6899 (PMC6525593; doi:10.7717/peerj.6899)
Supplement: Supplemental Information 1 — This compressed folder contains untrimmed, masked alignments for individual chloroplast genes (subfolder nexus), as well as trimmed alignments with appropriate analysis blocks and the consensus trees resulting from these single-gene and concatenated analyses (MrBayes subfolders). Supplementary methods with associated references are included in the SupplementaryMethods.txt file. SVDquartets, BaliPhy, PhyloBayes and RAxML analysis files are in separate subfolders, with their respective resulting tree files. Files associated with MrBayes analysis of the 1st and 2nd positions and the analysis of the 3rd positions are placed in the subfolders 1st_and_2nd_positions_only and 3rd_positions_only, respectively. The 18Splastid_combined subfolder contains the MrBayes analysis materials (alignment and consensus tree) for the analysis including nucleotide plastid data as well as 18S nucleotide data. Documentation, trees and scripts used to create Fig. 3 are included in the “Figure3” subfolder, and documentation for and full results of Treespace analyses are in the “Treespace” subfolder. The results of the AU topology tests are included in a Word document. [file peerj-07-6899-s008.zip › supplementary_alignments_trees/mrbayes_nt_alignments_trees/atpA-stripped.nex]

#nexus

begin data;
    dimensions ntax=68 nchar=1500;
    format datatype=dna gap=-;
    matrix
                 Ankyra_judayi  ACAATGAGAACGCCAGAAGAACTTAGTAATTTAATTAAGGATTTAATTGAAACATACACACCAGAAGTAAAAATGGTTGATTTTGGTATTGTTTTCCAAGTAGGTGATGGTATTGCGCGTATTTATGGATTAGAACGTGCGATGGCAGGTGAATTAGTAGAATTTGAAGACGGTACTTTAGGTATTGCACTAAACTTAGAAGCAAATAACGTAGGTGCTGTATTATTAGGTGATGGCTTAAAAATTACTGAAGGTAGCCGTGTACGTTGTACAGGTAAAATTGCTGAAATTCCAGTAGGTGAAGGTTATTTAGGTCGTGTAGTTGATGCTTTATCTCGACCAATTGATGGTAAAGGTCCAGTTGCTACTACAAGTACACGTGCTATTGAATCTCAAGCACCTGGTATTATTGCTCGTCGTTCAGTTTATGAACCATTACAAACTGGTTTAGTTTCTGTAGATGCTATGATTCCAATTGGTCGCGGACAA---CGTGAATTAATTATTGGTGACCGTCAAACTGGTAAAACTGCTATTGCTGTAGACACAATCTTAAACCAAAAAGGTAAAGGTGTAATTTGTGTTTATGTTGCAATTGGTCAAAAAGCATCTTCTGTTGCACAAGTTTTAAACACTTTAAAAGAACGTGGAGCTTTAGATTATACTATTATCGTAATGGCGAACGCTAATGAACCTTCTACATTACAATACTTAGCTCCATATACTGGTGCTACATTAGCAGAATACTTTATGTATACTGGTCGTCCAACATTAGTAATTTATGACGATTTATCTAAACAAGCTCAAGCTTACCGTGAAATGTCATTATTATTACGTCGCCCACCAGGACGTGAAGCTTACCCAGGTGACGTTTTCTATCTACACTCTCGTCTTTTAGAAAGAGCTGCAAAATTAAGTGATGCTTTAGGTGAAGGTAGTATGACAGCACTTCCAATTATTGAAACACAAGAGGGTGACGTATCAGCGTATATTCCTACAAATGTTATTTCAATTACTGACGGTCAGATCTTCTTATCTGCTGATTTATTTAACGCTGGTATTCGTCCAGCTATTAACGTTGGTATTTCAGTTTCTCGTGTAGGTTCTGCTGCTCAACCAAAAGCTATGAAACAAACAGCTGGTAAATTAAAATTAGAATTAGCTCAATTTGCTGAACTAGAAGCTTTCTCTCAGTTTGCTTCAGATTTAGACCAAGCTACACAAAACCAATTAGCAAGAGGTTCACGTTTACGTGAAATTTTAAAACAGCCTCAATCTTCTCCACTATCTTTAGAAGATCAAGTTGCAAGCATTTATGCAGGAACAAATGGATTCCTTGATAAATTAGAAGTTTCTCAAGTTAGAGCATTCTTAGTTGGTTTAAGAACTTATGTAGCAAATAATTATGCAAAATATAATGAAATTATCCAAACTACTTTAACGTTTAATGCAGAAGCAGAAAGTTTACTGAAAAAAGCAATTGAAGAATATTTAGAAGAG
        Atractomorpha_echinata  ACAATGAGAACGCCAGAAGAACTTAGTAATTTAATTAAGGATTTAATTGAAAAATACACACCTGAAGTAAAAATGGTTGACTTTGGTATTGTTTTCCAAGTAGGTGACGGTATTGCGCGTATTTATGGATTAGAGCGTGTAATGGCGGGTGAACTAGTAGAATTTGAAGATGGTACTTTAGGGATTGCATTAAATTTAGAAGCAAATAATGTTGGTGCTGTATTATTAGGTGATGGTTTAAAAATTACTGAAGGTAGCCGTGTACGCTGTACAGGTAAAATTGCAGAAATTCCTGTAGGCGAAGCTTATTTAGGTCGTGTAGTTGATGCTTTAGCTCGACCAATTGATGGTAAAGGACCGATTGCTACAACTAACACACGTGCTATTGAATCTCAAGCTCCAGGTATCATTTCTCGTCGTTCTGTTTATGAACCGTTACAAACAGGTCTAGTATCTGTAGATGCAATGATTCCTATTGGTCGTGGACAA---CGTGAGTTAATTATTGGTGACCGTCAAACTGGTAAAACTGCCATTGCAGTAGACACAATTTTAAATCAAAAAGGTAAAGGAGTAATTTGTGTTTATGTTGCAATTGGTCAAAAAGCATCTTCTGTTGCACAAGTTTTAAATACTTTAAAAGAACGAGGAGCGTTAGATTATACTATTATCGTTATGGCCAATGCTAATGAACCGTCTACATTACAATATTTAGCACCATATACTGGCGCTACTTTAGCAGAATACTTTATGTATACTGGACGCCCAACATTAGCTATCTATGATGATTTATCTAAACAAGCACAAGCTTATCGTGAAATGTCATTATTATTACGTCGTCCACCAGGACGTGAAGCTTATCCAGGTGACGTTTTTTATCTACACTCTCGTCTTTTAGAAAGAGCTGCAAAATTAAGTGATGCTTTAGGTGAAGGTAGTATGACTGCACTTCCAATTATTGAAACACAAGAAGGTGACGTATCAGCTTATATTCCTACAAATGTTATTTCAATTACTGATGGTCAGATTTTCTTATCTGCCGACTTATTTAACTCTGGTATTCGTCCAGCTATTAATGTAGGTATTTCAGTTTCTCGTGTAGGTTCTGCTGCTCAACCAAAAGCAATGAAACAAACAGCAGGTAAATTAAAATTAGAATTAGCGCAATTTGCTGAACTTGAAGCTTTCTCTCAATTTGCATCTGATTTAGACCAAGCCACTCAAAATCAATTAGCTCGAGGACAACGTTTACGTGAAATTTTAAAACAACCTCAATCTTCTCCATTATCTTTAGAAGATCAAGTTGCAAGCATTTATGCAGGAACAAATGGATTCCTTGATAAATTAGAAGTTTCTCAAGTTAGATCGTTCTTAGTTGGTTTAAGAACTTATGTAGCAAATAATTATTCAAAATATAATGAAATTATTCAAACAACTTTAACATTTAATTCAGAAGCAGAAAGTTTACTGAAAAAAGCAATTGAAGAATATTTAGAAGAA
      Borodinellopsis_texensis  GCAATGCGTACACCAGAGGAGCTAAGCAATCTAATTAAAGATTTAATTGAACAGTATACACCTGAAGTAAAAATGGTTGATTTTGGAATAACTTTTCAAGTTGGAGACGGGATTGCTCGTATTTACGGGCTAGAGCGCGCAATGTCAGGAGAATTATTAGAATTCGAAGATGGTACTTTAGGTATTGCTCTAAATTTAGAGGCAAACAACGTTGGTGCGGTTTTATTAGGTGACGGTCTAAAAATTAGAGAAGGTAGCCGCGTACGCTGCACAGGCAAGATTGCTGAAATTCCAGTTGGTGAAAATTATTTAGGTCGAGTAGTGAATTCATTATCGCAACCAGTTGATGGAAAAGGTCCAATTCAAACTAAAGACACTAGAGGTATTGAATCAGCAGCCCCTAATATCATTGCAAGACGTTCGGTTTACGAACCTATGCAAACTGGACTAATTGCTGTAGATTCAATGATTCCTGTTGGACGTGGGCAA---CGTGAGCTAATTATTGGTGACCGACAAACTGGAAAAACAGCGATTGCTGTCGATACAATTTTAAACCAAAAGGGTAAAGGCGTAATTTGTGTATATGTAGCAATTGGCCAAAAAGCTTCGTCTGTTGCACAAGTATTAAGTACACTAAAAGAACGAGGTGCATTAGATTATACAATTATTGTAATGGCAAATGCTAATGAACCAGCAACTTTACAGTATCTGGCACCATACACTGGCGCTACGCTAGCGGAGTACTTCATGTACACAGGCCGCCCAACATTAACAATTTATGACGATTTATCAAAACAAGCACAAGCTTATCGTGAAATGTCATTATTACTACGTCGTCCTCCTGGACGCGAGGCCTACCCAGGCGACGTTTTCTATTTGCACTCACGTCTTCTTGAAAGAGCCGCTAAATTAAATACTGCTTTAGGTGAAGGTAGTATGACGGCTCTTCCTATTATTGAGACGCAAGAAGGTGACGTATCTGCTTATATTCCAACAAATGTAATTTCTATTACGGATGGTCAAATTTTCTTATCTTCTTCTTTATTTAACTCTGGTCTGCGTCCAGCTATTAACGTTGGTATTTCAGTATCAAGAGTAGGTTCAGCCGCTCAACCAAAAGCAATGAAACAAGTAGCAGGTAAATTAAAACTAGAACTTGCCCAATTTACTGAATTAGAGGCTTTCTCTCAATTTGCTTCAGATTTAGACCAAGCGACACAAAATCAGTTAGCCCGTGGTCAACGTTTACGTGAAATTCTAAAACAGGCACAATCATCTCCTTTATCTTTAGAAGAACAAATTTCTAGTATTTATGCAGGGACTAATGGGTATTTAGATAAAATTGAAGTTGAGCAAGTGCGTCCTTTCTTAACAGGCTTCCGTTCTTATCTTGCAAGTAGTCATCCAAAATTCGGCGAAATTATTCGTAACGGTCAAGTATTTACACCAGATGCTGAAGCCTTATTAAAACAAGCGATTATGGAATATTTAGAAGAA
          Bracteacoccus_aerius  ACAATGAGAACACCAGAAGAACTTAGCAATCTGATTAAAGGATTAATCGAAGATTATACACCTGAAGTGAAAATGGTTGATTTTGGAATTGTATTCCAAGTTGGAGATGGTATTGCTCGTATTTATGGGTTAGACCGCGCAATGGCTGGCGAATTACTAGAATTTGAAGATGGAACTTTAGGGATTGCTTTAAACCTAGAAGCAAATAATGTTGGTGCCGTTTTATTAGGAGATGGTTTAAAAATCAGTGAAGGAAGTCGAGTTCGCTGTACAGGGAAAATTGCTGAAATTCCTGTAGGAGAAGCTTATTTAGGTCGAGTTGTAGACGCCTTAGCGCGCCCAATTGATGGTAAAGGCCCTATCGCAACTTCGGAAAATCGCGCAATCGAATCACCAGCACCCGGTATTATCTCTCGTCGTTCTGTTTATGAGCCACTTGCTACAGGATTAGTTGCTGTTGATGCAATGATTCCCATTGGACGAGGTCAG---CGAGAACTTATTATTGGTGACCGTCAAACAGGAAAAACTTCAATTGCCGTAGATACTATTTTAAACCAGAAAGGAAAAGATGTTATTTGTGTTTATGTAGCGATTGGTCAAAAAGCATCTTCAGTTGCTCAAGTTCTTAATACATTAAAAGAGCGTGGCGCGTTAGAATATACTATTATTGTAATGGCTAATGCTAATGAGCCTTCTACGTTACAATATTTAGCTCCTTATACTGGTGCTACATTAGCAGAGTATTTCATGTATACAGGTCGTGCTACCCTAACAATTTATGACGATTTATCTAAACAAGCGCAAGCATATCGTGAAATGTCTCTTTTATTACGCCGTCCGCCTGGGCGTGAAGCTTACCCTGGGGATGTATTCTATTTACACTCTCGTCTTTTAGAAAGAGCGGCTAAATTAAGTGATGCTTTAGGAGAAGGAAGTATGACTGCTTTACCTATTGTAGAAACTCAAGAAGGCGACGTTTCTGCATATATTCCGACAAATGTAATTTCTATTACAGATGGTCAAATTTTCTTATCTGGCGATCTTTTTAATGCGGGTATTCGTCCAGCAATTAACGTAGGTATTTCTGTTTCTCGTGTAGGATCTGCAGCGCAACCTAAAGCTATGAAGCAAGTTGCAGGTAAATTAAAACTTGAGCTAGCTCAGTTTGCTGAACTTGAAGCTTTCTCTCAATTTGCTTCAGATTTAGACCAAGCAACTCAAAATCAATTAGCACGAGGTTCTCGTTTACGTGAAGTTTTAAAACAAGCTCAATCATCTCCACTTTCTTTAGAGGATCAGGTTGTGAGCATTTATGCAGGTACTAATGGATTCTTAGATTCTTTAGATGTTGTTCAAGTACGTTCTTTCCTTACAGGTCTGAGAGCTTATTTAGCTAACAGTTGTCCACAGTATGGTGAGATTCTTCGCGCAACAAAAACATTTACTCCAGAAGCAGAAGCATTACTTAAAAAATCAATTGCAGAATATCTAGAAGAA
       Bracteacoccus_giganteus  ACAATGAGAACGCCAGAAGAACTTAGTAATCTAATTAAAGGATTAATTGAAGATTACACACCTGAAGTGAAAATGGTTGATTTTGGAATTGTATTCCAAGTCGGAGATGGTATTGCTCGTGTTTATGGATTAGACCGTGCAATGGCTGGTGAACTATTAGAGTTCGAAGATGGAACTTTAGGTATTGCTTTAAACTTAGAAGCAAACAACGTTGGTGCTGTTTTATTAGGAGATGGTTTAAAAATCACTGAAGGAAGTCGAGTTCGCTGTACAGGTAAAATTGCTGAAATTCCTGTAGGAGAGGCTTATTTAGGTCGAGTTGTAGATGCGTTAGCACGTCCAATCGATGGAAAAGGCCCTATCGCGAGCACAGAAAATCGTGCGATTGAATCGCCTGCACCTGGTATTATTGCTCGTCGTTCTGTTTATGAACCACTTTCTACTGGATTAGTTGCAGTTGATGCGATGATTCCTATTGGACGAGGTCAA---CGAGAACTTATCATTGGTGACCGTCAAACAGGAAAAACTTCAATTGCTGTAGACACAATTTTAAACCAAAAAGGAAAAGACGTTATTTGTGTTTATGTCGCTATTGGCCAAAAAGCATCTTCTGTTGCTCAAGTTCTTAACACATTAAAAGAGCGTGGTGCTTTAGATTACACTATTATTGTTATGGCTAACGCTAATGAACCTTCTACATTACAATATTTAGCTCCTTATACTGGTGCTACACTAGCAGAATATTTCATGTATACAGGTCGCCCTACACTGACAATTTATGACGATTTATCTAAACAAGCACAAGCATATCGTGAAATGTCTCTTTTATTACGTCGTCCACCTGGACGTGAAGCTTATCCCGGCGACGTATTCTACTTACACTCTCGTCTTTTAGAAAGAGCGGCTAAATTAAGCGATGCTTTAGGGGAAGGAAGTATGACTGCTTTACCTATCGTAGAAACTCAAGAAGGTGACGTTTCTGCTTATATTCCAACAAACGTTATTTCTATTACAGATGGGCAAATTTTTTTATCTGGTGATCTTTTCAACTCAGGTATTCGTCCAGCGATTAACGTTGGTATCTCTGTTTCTCGTGTAGGTTCTGCAGCACAACCGAAAGCGATGAAACAGGTTGCGGGTAAATTAAAACTTGAGCTAGCTCAATTTGCTGAACTTGAAGCTTTCTCTCAATTTGCTTCAGATTTAGATCAAGCGACTCAAAACCAATTAGCACGAGGATCTCGTTTACGTGAAGTATTAAAACAAGCTCAATCATCTCCACTTTCTTTAGAAGATCAGGTTGCTAGTATTTATTCAGGTACTAACGGGTTCTTAGATTCTTTAGAAGTTGGTCAAGTACGTTCTTTCCTTACAGGTCTGAGAACTTATTTAGCTAATAGTTGTTCAGAATATGGTGAGATTCTTCGTAATACAAAAACATTTACTCCAGAAGCAGAAGCATTACTTAAAAAATCAATTACAGAATATTTAGAAGAA
           Bracteacoccus_minor  ACAATGAGAACGCCAGAAGAACTTAGTAATCTGATTAAAGGGTTAATCGAAGATTACACACCTGAAGTGAAAATGGTTGATTTTGGAATTGTATTCCAAGTCGGAGATGGTATTGCGCGTGTTTATGGATTAGACCGTGCAATGGCCGGTGAATTATTAGAATTTGAAGATGGAACTTTAGGAATCGCTTTAAATTTAGAAGCCAATAACGTCGGTGCTGTTTTATTAGGAGACGGTTTAAAAATCACGGAAGGAAGCCGAGTTCGTTGTACAGGTAAAATCGCTGAAATTCCTGTAGGAGAAGCTTATTTAGGTCGAGTTGTAGATGCATTAGCACGTCCGATCGACGGTAAAGGCCCTATCACAAGCACAGAAAATCGTGCGATCGAATCACCTGCACCTGGTATTATTTCTCGTCGTTCTGTTTATGAACCACTTTCTACAGGACTAGTTGCTGTGGATGCTATGATTCCTATCGGACGAGGTCAA---CGAGAACTTATCATTGGTGACCGTCAAACAGGAAAAACTGCGATTGCTCTAGACACGATTTTAAACCAAAAAGGTAAAGATGTTGTGTGCGTTTATGTTGCTATTGGTCAAAAAGCATCTTCTGTTGCTCAAGTTCTTAACACATTAAAAGAACGTGGCGCTTTAGATTATACTATTATCGTTATGGCGAATGCTAACGAACCTTCTACATTACAATATTTAGCTCCTTACACAGGTGCTACACTAGCAGAATATTTCATGTATACAGGACGTGCAACACTGACAATCTACGACGATTTATCTAAACAAGCACAAGCATATCGTGAAATGTCTCTTTTATTACGTCGTCCGCCTGGACGTGAAGCTTACCCTGGTGACGTATTCTATTTACACTCTCGCCTTTTAGAAAGAGCGGCTAAATTAAGCGATGCTTTAGGAGAAGGAAGTATGACTGCTTTACCTATCGTAGAAACTCAAGAAGGTGACGTTTCTGCTTATATCCCAACGAATGTTATTTCTATTACAGACGGACAAATTTTCTTATCTGGGGATCTTTTTAACTCAGGTATTCGTCCGGCAATTAACGTAGGTATTTCTGTTTCTCGTGTAGGTTCTGCAGCACAACCTAAAGCTATGAAACAGGTTGCTGGTAAATTAAAACTTGAACTAGCTCAATTTGCTGAACTTGAAGCTTTCTCTCAATTCGCTTCAGACTTAGATCAAGCAACTCAAAACCAATTAGCACGAGGATCTCGTTTACGTGAAGTTTTAAAACAATCTCAATCATCTCCACTTTCTTTAGAGGATCAGGTTGCTAGTATTTATTCAGGTACTAATGGATTCTTAGATTCTTTAGAAGTTAGTCAAGTACGTTCTTTCCTTACTGGGCTGAGAACTTATTTAGTTAATAGTTGTTCACAATATGGTGAAATCCTTCGTAGTACAAAAACATTTACTCCTGAAGCAGAATCTTTACTTAAAAAATCGATTACAGAATATTTAGAAGAA
         Carteria_cerasiformis  ACAATGCGTACTCCTGAAGAACTAAGTAATTTAATTAAAGATTTAATTGAACAATACACTCCCGAAGTTAAGATGGTTGATTTTGGTATTGTGTTTCAAGTAGGTGATGGAATTGCTCGTATTTATGGATTAGAGCGCGCGATGGCTGGTGAATTAGTAGAATTCGAAGATGGAACTCTTGGTATTGCATTAAATTTAGAAGCAAACAACGTAGGGGCTGTTTTATTAGGAGATGGCTTAAAAATTTCTGAAGGAAGTCGTGTACGTTGTACAGGTAAAATTGCAGAAATTCCAGTAGGAGAAGCGTATTTAGGTCGTGTTGTAGATTCTTTAGCTCGTCCAATCGATGGTAAAGGTGCTATTCAAACAAATCAAAGTCGCGCGATTGAATCTCAAGCACCTGGTATTATTTCACGTCGTTCAGTTTATGAACCATTACAAACAGGCTTAATTTCAGTAGATGCTATGATTCCTGTAGGTAGAGGACAA---CGTGAGTTAATTATTGGTGACCGTCAAACAGGTAAAACAGCTATTGCCGTTGATACTATTTTAAACCAAAAAGGTAAAGGTGTTATTTGTGTTTATGTTGCGATTGGGCAAAAAGCATCATCTGTAGCTCAAGTATTAAATACATTAAAAGAACGTGGAGCCCTTGATTACACTATTATTGTAATGGCTAATGCTAACGAACCAGCTCCGTTACAATATTTAGCTCCATACACAGGAGCTACTCTAGCTGAATTCTTTATGTATACAGGTCGTGCTACTTTAGCTATTTATGATGATTTATCAAAACAAGCGCAAGCATATCGTGAAATGTCATTATTATTACGCCGTCCACCAGGACGTGAAGCATACCCTGGTGACGTTTTCTATTTACATTCACGCTTACTAGAAAGAGCTGCTAAATTAAGCAATGCTTTAGGTGAAGGTAGTATGACTGCTTTACCTATTGTAGAAACGCAAGAAGGTGACGTTTCGGCTTATATTCCAACTAATGTTATTTCAATTACAGATGGACAAATTTTCTTATCTGCTGATTTATTTAACTCTGGTATTCGACCTGCGATTAATGTAGGGATTTCAGTATCACGTGTAGGTTCAGCGGCACAACCGAAAGCCACTAAACAAACAGCTGGTAAACTAAAATTAGAATTAGCACAATTTGCTGAATTAGAAGCGTTCTCTCAATTTGCTTCAGATTTAGATCAAGCTACTCAAAACCAATTAGCTCGTGGAGCACGTTTACGTGAAATTTTAAAACAACCTCAATCATCTCCATTATCTTTAGATGAACAAGTAGCTAGTGTTTATGCAGGAACTAATGGATATTTAGATAGCTTAGAAGTAAACCAAGTACGTCCTTTCTTAAGTTCTTTTAGATCTTATTTAGCTAATACTTATCCAAAATTTGCTGAAATCTTAAAAACTACTTTAACTCTAACGCCTGAGGCTGAAACTATTTTAAAATCTGCTATTGTAGAATATTTAAATGAA
           Carteria_sp_SAG_8_5  GCAATGAGAACACCTGAAGAATTAAGCAATTTAATTAAAGATTTAATTGATCAATATACACCAGAAGTGAAAATGGTAGACTTTGGTGTAGTTTTCCAAGTTGGGGACGGTATTGCACGTATTTATGGTCTAGAAAAAGCAATGGCTGGTGAATTACTAGAATTTGAAGAAGGAACTTTAGGTATTGCTTTAAACTTAGAAACTAGTAACGTAGGTGCTGTATTATTAGGAGATGGTTTAAAAATCTCTGAAGGAAGCCGTGTTCGTTGTACTGGTAAAATTGCTGAAATTCCAGTAGGTGAAGCTTATTTAGGACGTGTTGTAGATGCTTTAGCTAGACCTATCGATGGGAAAGGACCTATTGCATCAACACAAGGCCGTGCTATTGAATCACCTGCACCTGGTATTGTATCACGTCGTTCAGTATACGAACCATTACAAACAGGACTTATTTCTGTAGACGCAATGATTCCAATTGGGCGTGGTCAA---CGTGAATTAATTATTGGTGACCGTCAAACAGGAAAAACAGCTATTGCTGTAGATACAATTATTAACCAAAAAGGTAAAAACGTTGTTTGTGTTTATGTAGCTATAGGACAAAAAGCGTCATCTGTTGCTCAAGTATTAAATAATTTAAAAGAAAGAGGAGCATTAGATTACACTATTATTGTAATGGCTAACGCTAACGAGCCTGCTACATTACAATATTTAGCTCCATATACAGGTGCTACATTAGCAGAATACTTCATGTATACTGGTCGTGCTACACTAACTATTTATGATGACTTATCAAAACAAGCACAAGCATACCGTGAAATGTCATTATTATTACGTCGACCACCAGGACGTGAAGCATATCCAGGTGACGTTTTCTATCTACACTCACGTCTTCTTGAAAGAGCCGCTAAATTAAGCAATGCTTTAGGTGAAGGAAGTATGACATCATTACCTATTGTAGAAACACAAGAAGGTGACGTTTCTGCTTATATTCCAACAAACGTTATTAGTATTACAGATGGACAAATCTTCTTATCAGCAGATTTATTTAACTCAGGTTTACGTCCAGCTATTAACGTAGGTATTTCAGTATCTCGTGTAGGTTCAGCAGCTCAAACAAAAGCGATGAAACAAGTAGCAGGTACTTTAAAGCTATCTCTTGCTCAATTTGCTGAGCTGGAGGCTTTTTCTCAATTTGCCTCTGACCTTGATACTGCTACTCAAAACCAATTAGCACGTGGTAGCCGTTTAAGAGAAATCCTAAAACAAGCTCAATCATCACCTCTTTCAGTTGCTGACCAAGCAGCTTCTATTTATATTGGTACTAACGGATATTTAGATAAACTAGCTGTGGACGAAGTACGTTCTTTCTTAGTAGGATTCCGTTCTTATCTAAATACAGTTCATGCTAAATATGCTGAAATCGTTGGTTCTACATTAACGTTCAACAATGAAGCTGAGTCAATGGTAAAACAAGCAATTAACGAATATTTAAACGAG
      Chaetopeltis_orbicularis  AAAATGCGT---CCTGAAGAAATCAGTAGTATCATCATGCAACAAATTGAACAATATAACCAAGAAGTACAAGTTGTCAATTTCGGTACTGTTTTCCAAGTTGGTGATGGTATTGCTCGTATTTATGGATTAGAAAAAGTTATGGCTGGTGAACTTTTAGAATTCGAAGATGGTACTGTAGGTATCGCTTTAAACCTTGAATCAAAAAACGTTGGAGCTGTTCTTATGGGTGATGGCTTAGAGATTAAAGAAGGAAGCAAAGTTCGTGCAACAGGTAGAGTTGCTCAAATTCCAGTTGGCGAAGGTTATTTAGGCCGTGTTGTTGACTCATTAGCACGTCCAATTGATGGTAAAGGTGATATCGATGCAAAAGAAATGCGTCTAATCGAATCTATTGCTCCTGGTATTATTTCAAGAAGATCTGTACATGAACCACTTCAAACAGGTTTAGTTGCTATTGATGCTATGATTCCAGTAGGTCGTGGTCAA---CGCGAATTAATCATTGGTGACCGTCAAACAGGTAAAACAGCTATCGCAATCGACACTATTTTAAACCAAAAAGGGAAAAATGTTATTTGCGTTTATGTTGCTATTGGTCAAAAAGCTTCTTCAGTTGCACAAGTTGTAACTACTTTAAGAGATCGTGGTGCTTTAGATTATACTATTATTGTTGCATCAAACGCCGATTCAGCTGCAACACTACAATATTTAGCTCCTTATACTGGTGCAACTTTAGCTGAATTTTTCATGTACACTGGTCGTCACACATTAGTTGTTTATGATGATTTATCAAAACAAGCACAAGCTTATCGTGAAATGTCTCTGTTATTACGTCGCCCTCCAGGACGTGAAGCTTACCCAGGTGACGTATTCTATTTACACTCTCGTTTACTTGAAAGAGCTGCTAAATTAAGTGATGCATTAGGTTCTGGTAGTATGACGGCTCTTCCAATTGTTGAAACATTAGAAGGTGACGTATCAGCTTATATTCCAACAAACGTAATTTCTATTACAGATGGACAGATTTTCCTTTCATCATCTTTATTCAACTCAGGTCTTCGCCCTGCTATTAACGTTGGTATTTCAGTATCACGTGTAGGTTCAGCGGCTCAACCTAAGGCTATGAAGCAGACTGCTGGCTCGCTTAAACTAGCACTAGCGCAATATACAGAATTACAAGCATTCTCACAATTCGCATCTGATCTTGACCAAGCAACACAAAACCAATTAGCACGTGGTGCAAGACTTTATGAAACTTTAAAACAAACTCAATATTCACCGCTTTCATTAGCTGAACAGGTTTCATGTATTTATATTGGTACAAACGGCTATTTAGACTCTATTCCTGTTGATAAAATTAAATCTTTTGTAACTACTTTCAGACAATTCTTATCAACTGACTATAAGAAATTTAACGAAATTTTACAAGCAACAAATACTTTAACACCAGAAGCTGAGCAAATTTTAAAAGAAGCTGTAGTGAACTTTAAATCTATT
     Characiochloris_acuminata  GCAATGCGCACACCAGAAGAATTAAGTAATTTAATTAAAGAATTAATCGAGCAATATACACCAGAAGTTAAAATGGTTGATTTTGGTATTGTATTCCAAGTAGGAGACGGTATCGCTCGTATTTACGGTCTAGAACGTGTAATGTCAGGTGAATTATTAGAATTTGAAGATGGTACATTAGGTATTGCTTTAAACTTAGAAGCAAATAACGTTGGTGCCGTTTTATTAGGTGATGGTTTAAAAATTACAGAAGGTAGCCGTGTTCGTTGTACAGGAAAAATTGCTGAAATTCCAGTAGGTGAAGCTTTCTTAGGTCGTGTTGTTAACTCATTAGCACAAGCTATTGATGGTAAAGGTGCTATTTCAACAAACGAAACACGTGCTATTGAATCTCCAGCACCTGGTATCGTATCACGTCGTTCAGTATACGAACCATTACAAACTGGTCTTGTTGCTGTTGATGCTATGATTCCAATTGGTCGTGGCCAA---AGGGAACTTATTATTGGTGACCGTCAAACAGGAAAAACAGCAATTGCCGTAGATACTATCCTTAACCAAAAAGGGAAAGGTGTTATTTGTGTTTATGTAGCTATTGGTCAAAAAGCATCATCAGTTGCTCAAGTATTAAATACGTTAAAAGAACGTGGTGCTTTAGATTACACAATTATTGTTATGGCTAACGCTAACGAACCAGCTACTTTACAATATCTAGCTCCTTATACAGGTGCTACGTTAGCTGAGTACTTTATGTACACTGGTCGTCCTACATTAACAATTTACGATGATTTATCAAAACAAGCACAAGCTTACCGTGAAATGTCATTATTATTACGTCGTCCTCCAGGGCGTGAAGCTTATCCAGGTGACGTTTTCTATCTACACTCACGTCTTTTAGAGCGTGCTGCTAAATTAAGCAACGCGCTAGGAGAAGGTAGTATGACAGCTTTACCAATTGTTGAAACACAAGAAGGTGACGTTTCAGCTTATATTCCAACAAATGTAATTTCGATTACAGATGGACAAATTTTCTTATCAGCAGGTTTATTTAACTCTGGTTTACGTCCTGCTATTAACGTTGGTATTTCAGTATCACGTGTAGGTTCAGCAGCACAACCAAAAGCTATGAAACAAGTAGCTGGTACTCTAAAATTATCACTTGCTCAGTTTGCTGAATTAGAAGCTTTCTCTCAATTTGCTTCTGACCTAGATGCAGCTACTCAAAGCCAATTAGCACGTGGGTCTCGTTTACGTGAAATTCTAAAACAGCCTCAATCTTCGCCTCTATCACTAGAGGAACAGGTAGCTACAATTTATGCAGGTACTAACGGCTACCTAGATAAACTTGAGGTTGCTCAGGTTCGTTCTTTCGTAGCTGGTTTACGTAGCTACTTAGCTTCTAGCCACCCAACTTATGGTGAAATTTTACGTTCTAAACAAACATTAACACCAGAAGCTGAGGGAATCTTAAAACAAGGTATTTCTGAATATTTAGAAGAA
       Chlamydomonas_applanata  GCAATGCGCACACCAGAAGAATTAAGTAATTTAATTAAAGAATTAATTGAACAATATACACCAGAAGTTAAAATGGTTGACTTTGGTATTGTATTCCAAGTTGGTGACGGTATTGCTCGTATCTACGGTTTAGAGCGAGTAATGTCTGGTGAATTATTAGAGTTTGAAGATGGTACATTAGGTATCGCTTTAAACCTTGAAGCAAACAACGTTGGTGCGGTATTATTAGGTGATGGTTTAAAAATCACAGAAGGTAGTCGTGTACGTTGTACAGGCCGTATTGCTGAAATTCCAGTAGGTGAAGCATACTTAGGTCGTGTTGTAAACTCATTAGCACAACCAATCGACGGTAAAGGTGCAATCAGCACAAACCAATCACGTGCTATTGAATCAATGGCACCTGGTATCGTTTCACGTCGTTCAGTTTACGAACCATTACAAACAGGTTTAGTAGCAGTAGATGCTATGATTCCAGTAGGTCGTGGTCAG---CGTGAGCTTATTATTGGTGACCGTCAAACAGGTAAAACTGCAATTGCCGTTGATACTATCTTAAACCAAAAAGGTAAAGGTGTAATCTGTGTATACGTAGCTATCGGTCAAAAAGCTTCTTCAGTTGCTCAAGTATTAAACACGTTAAAAGAACGTGGTGCTTTAGACTACACAATTATTGTTATGGCTAACGCAAATGAACCAGCAACTTTACAATACTTAGCTCCTTACACAGGTGCTACTTTAGCTGAATTCTTCATGTACACTGGTCGTCCAACATTAACAATTTACGATGACTTATCAAAACAAGCACAAGCTTACCGTGAAATGTCATTATTATTACGTCGTCCACCAGGACGTGAAGCATACCCAGGTGACGTATTCTACCTTCACTCACGTTTATTAGAACGTGCAGCGAAATTAAGCAATGCGTTAGGTGAGGGTAGTATGACAGCTCTTCCAATCGTTGAAACTCAAGAAGGTGACGTATCAGCGTACATTCCAACAAACGTAATTTCAATTACAGATGGTCAAATCTTCTTAGCTGCTTCTTTATTCAACTCAGGTTTACGTCCAGCTATTAACGTAGGTATTTCTGTATCTCGTGTAGGTTCTGCGGCACAACCAAAAGCTATGAAACAGGTAGCAGGTAAACTTAAGTTAGAACTAGCACAGTTCGCTGAGCTTGAAGCTTTCTCTCAGTTCGCTTCTGACTTAGATGCTGCTACTCAAGCGCAATTAGCACGTGGTGCTCGTTTAAGAGAGATCTTAAAACAATCACAATCTTCTCCTCTATCTTTAGAAGAGCAAGTTGCTAGTATCTATGTTGGTACAAACGGTTACTTAGACAAATTAGAAGTTTCTCAAGTTCGTGCATTCTTAACTGGCTTCCGTGCATACATCGCATCTAGCCACGCTAAGTTCAATACAATTCTTCGTGAAACTCAAACATTCACTCCAGAAGCAGAAAACATTCTAAAAGCAGCTATTGCTGAATACTTAGAAGAG
         Chlamydomonas_nivalis  GCAATGCGTACTCCAGAAGAATTAAGTAATTTAATTAAAGACCTAATTGAGCAATATACTCCGGAAGTAAAAATGGTTGATTTTGGTATTGTGTTTCAAGTAGGGGATGGTATTGCTCGTGTGTATGGCTTAGAAAAAGCAATGTCTGGAGAACTTTTAGAATTTGAAGATGGGACTCTTGGTATCGCTTTAAACTTAGAAACTAATAACGTTGGAGCTGTTTTACTTGGTGACGGCATTAAAATAACAGAAGGAAGTCGAGTTCGTTGTACAGGAAAAATCGCTGAAATCCCAGTTGGTGATGGCTATTTAGGTCGTGTTGTAGATGCTTTAGCGCGTCCAGTTGATGGAAAAGGCGCAATTTCAACAAAAGAAACAAGAGCTATTGAGTCTGTTGCACCTGGTATTATTACACGTCGTTCTGTATATGAACCTTTAGCTACTGGACTAGTTTCTATTGATGCTATGATTCCAGTTGGTCGTGGTCAA---CGTGAATTAATTATTGGTGACCGTCAAACAGGAAAAACATCAATTGCAATTGATACAATTTTAAACCAAAAAGGAAAAGGTGTTGTTTGTGTTTATGTTGCAATTGGACAAAAAGCATCATCTGTTGCGCAAGTTTTAAATACTTTAAAAGAACGTGGTGCATTAGATTATACTATTATTGTTATGGCAAACGCTAATGAACCATCAACTTTACAATATTTAGCTCCTTATACAGGTGCAACATTAGCTGAATACTTTATGTATACAGGACGTGCTACATTAGTTATTTATGATGATTTATCTAAACAAGCTCAAGCTTACCGTGAAATGTCATTATTACTTCGCCGTCCACCAGGACGTGAAGCATACCCAGGTGACGTTTTTTATCTTCACTCACGTCTTTTAGAAAGAGCAGCTAAATTAAGTACAGCTTTAGGAGAAGGAAGTATGACAGCACTTCCAATTATTGAAACACAAGAAGGTGATGTATCAGCTTATATTCCAACAAATGTTATTTCAATTACGGATGGGCAAATATTTTTAGCCGGCGACTTGTTTAATGCTGGTATTCGTCCTGCTATTAATGTTGGTATTTCTGTTTCTCGTGTAGGTTCAGCTGCGCAACCTAAAGCAATGAAACAAGTTGCTGGATCTCTTAAATTATCTTTAGCACAATTTGCCGAATTAGAAGCTTTTTCTCAATTTGCTTCAGACTTAGACCAAGCAACGCAAAATCAATTAGCACGTGGTGTACGTTTACGTGAAATTCTTAAACAAGCTCAATCTGCTCCTTTATCTTTAGAAGATCAAGTTTTAACAATTTATTCAGGTACTCAAGGTTTTCTTGATAAACTTGAAGTAAACCAAGTACGAGCTTTTGTTATTGGTTTACGAAGTTTTATAGCTTCAAAATATCCTAAATACAGCGAAATTATAAAAGCTACTTTAGCATTTACTCCTGAAGCTGAAGGAATCGTAAAACAAGGAATTAAAGAATATTTAAGTGAG
        Chlamydomonas_peterfii  GCAATGCGCACACCAGAAGAATTAAGTAATTTAATCAAGGATCTTATTGAACAATACACACCAGAAGTTAAAATGGTTGACTTTGGTATTGTATTCCAAGTAGGTGACGGTATCGCTCGTATTTATGGTTTAGAAAAAGCAATGTCTGGTGAACTTCTTGAATTTGAAGATGGTACTTTAGGTATTGCTTTAAACTTAGAAGCTAACAACGTTGGTGCTGTATTATTAGGTGATGGTTTAAAAATCACAGAAGGTAGCCGTGTTCGTTGTACTGGCAAAATTTCTGAAATCCCAGTAGGTGATGAATATTTAGGCCGTGTTGTTGATGCTTTAGCGCGTCCAGTTGATGGTAAAGGTGCTATCACTACAAAACAAAGCCGTGCAATCGAATCTGTTGCACCTGGTATTATTTCACGTCGTTCAGTTTATGAGCCTTTATCAACAGGTTTAGTTGCTGTAGATGCTATGATTCCAGTAGGTCGTGGTCAA---CGTGAGCTTATTATTGGTGACCGACAAACAGGTAAAACTGCAATTGCTGTAGATACAATTCTTAACCAAAAAGGTAAAGGCGTTGTTTGTGTTTATGTAGCTATTGGTCAAAAAGCTTCTTCTGTAGCACAAGTATTAAACACGTTAAAAGAGCGTGGTGCTTTAGAATACACTATTATTGTAATGGCTAACGCAAACGAACCAGCTCCTTTACAATACTTAGCTCCATATGTTGGTGCTACTTTAGCTGAATTCTTCATGTACACAGGTCGTGCAACATTATGTATTTATGATGACTTATCAAAACAAGCACAAGCTTACCGTGAAATGTCATTATTATTACGTCGTCCTCCAGGACGTGAAGCTTACCCAGGTGACGTTTTCTACTTACACTCTCGTTTATTAGAACGTGCTGCGAAATTAAGTAACGCTTTAGGCGAAGGCAGTATGACTGCTTTACCTATTGTTGAAACTCAAGAGGGTGACGTATCAGCTTACATTCCAACAAACGTTATTTCAATTACAGACGGTCAGATCTTCTTATCAGCTGGTTTATTTAACTCAGGTTTACGTCCAGCTATTAACGTAGGTATTTCTGTATCTCGTGTAGGTTCTGCAGCTCAACCAAAAGCTATGAAACAGGTAGCAGGTAAACTTAAACTTGAATTAGCACAATTCGCTGAATTAGAAGCATTCAGTCAATTCGCTTCTGACCTTGACCAAGCAACACAAAACCAATTAGCTCGTGGTGCTCGTTTACGTGAAATCTTAAAACAAGCACAATCTTCTCCTTTATCTTTAGAAGACCAAGTAGCTACAATTTACACTGGTATTAACGGTTTCTTAGATAAAATTGAAGTAACTTCTGTTCGTTCATTCGTTGCAGGCTTACGTTCGTACTTAGCTTCTAACTACCCTAAATACGGTGAAATTTTAAGATCTACATTAACATTCACTCCTGAAGCTGAAGGTTTATTAAAACAAGCTATTGCAGAATATTCTGCTGAA
     Chlamydomonas_reinhardtii  GCAATGCGTACTCCAGAAGAACTTAGTAATCTTATTAAAGATTTAATTGAACAATACACTCCAGAAGTGAAAATGGTAGATTTCGGTATCGTTTTCCAAGTAGGTGACGGTATTGCTCGTATTTATGGTTTAGAAAAAGCAATGTCAGGTGAATTACTTGAATTCGAAGATGGTACTTTAGGTATTGCACTTAACTTAGAAGCAAACAACGTAGGTGCGGTATTATTAGGTGATGGTTTAAAAATTACTGAAGGTAGCCGTGTTCGTTGTACTGGTAAAATCGCTGAAATTCCTGTAGGTGAAGCATACTTAGGTCGTGTAGTTGACGGTTTAGCTCGTCCAGTTGATGGTAAAGGTGCTGTTCAAACAAAAGATAGCCGTGCTATTGAATCACCAGCTCCTGGTATCGTTGCACGTCGTTCTGTTTATGAACCATTAGCTACTGGTTTAGTTGCTGTAGATGCTATGATTCCAGTTGGTCGTGGTCAA---CGTGAGCTAATTATTGGTGACCGTCAAACAGGTAAAACAGCAATCGCTGTAGATACTATCCTTAACCAAAAAGGTAAAGGTGTTATTTGTGTTTACGTTGCTATTGGTCAAAAAGCTTCATCTGTAGCTCAAGTATTAAATACATTAAAAGAACGTGGTGCTTTAGATTATACAATTATCGTAATGGCTAACGCTAACGAACCAGCTACATTACAATATTTAGCACCATATACAGGTGCTACGTTAGCTGAGTACTTCATGTACACAGGTCGTCCAACTTTAACAATTTACGATGACTTATCTAAACAAGCACAAGCTTACCGTGAAATGTCTCTATTACTTCGTCGTCCACCAGGTCGTGAAGCTTACCCAGGTGACGTATTCTATCTACACTCTCGTTTATTAGAACGTGCTGCTAAATTAAATAATGCATTAGGTGAAGGTAGTATGACAGCTCTTCCAATTGTTGAAACACAAGAAGGTGACGTATCTGCTTATATCCCAACAAACGTAATTTCTATTACAGATGGTCAGATTTTCTTAGCTGCTGGTTTATTTAACTCAGGTTTACGCCCAGCGATTAACGTAGGTATTTCAGTATCACGTGTAGGTTCTGCAGCTCAACCAAAAGCAATGAAACAAGTTGCGGGTAAACTTAAGTTAGAACTAGCACAATTCGCTGAACTAGAAGCTTTCTCACAATTCGCTTCAGACCTTGACCAAGCTACACAAAACCAATTAGCTCGTGGTGCTCGTTTACGTGAAATTTTAAAACAACCACAATCTTCTCCACTTTCAGTTGAAGAACAAGTAGCTTCTATTTATGCTGGTACTAATGGTTATTTAGACAAACTTGAAGTATCACAAGTACGTGCATACTTATCTGGTTTACGTAGCTACTTAGCTAATAGCTACCCGAAATATGGTGAAATTTTACGTTCAACTTTAACATTCACTCCTGAAGCTGAAGGTTTAGTTAAACAAGCTATTAATGAATACTTAGAAGAA
         Chlorococcum_tatrense  GCAACGCGTACGCCGGAAGAACTTTCGAATCTTATTAAAGAATTAATTGAACAATACACACCAGAAGTTAAAATGGTTGATTTTGGTATTGTTTTCCAGGTAGGGGATGGTATTGCTCGTATTTATGGTTTAGAGCGAGTAATGTCTGGTGAATTACTAGAATTTGAAGATGGTACTTTAGGTATTGCTTTAAATTTAGAAGCTAATAACGTAGGTGCTGTTTTATTAGGTGATGGTTTAAAAATTACAGAAGGTAGCCGTGTACGTTGTACAGGTCGTATTGCTGAAATTCCAGTAGGTGACGGTTATTTAGGTCGTGTTGTAAACTCATTAGCACAACCAATTGATGGTAAAGGTTCTATTAACACAACTGATACACGTGCTATTGAATCACAAGCTCCTGGTATTGTATCACGTCGTTCAGTATATGAACCATTACAAACAGGTTTAGTTGCTGTGGATGCTATGATTCCAGTAGGTCGTGGACAA---CGTGAGCTTATTATCGGTGACCGTCAAACTGGTAAAACAGCTATTGCTGTTGACACAATTTTAAACCAAAAGGGTAAAGGTGTTATTTGTGTTTATGTAGCTATTGGTCAAAAAGCATCATCAGTTGCTCAAGTATTAAATAATTTAAAAGAACGTGGAGCTTTAGATTACACTATTATTGTAATGGCAAATGCTAATGAACCAGCAACGTTACAATATTTAGCTCCTTATACTGGTGCTACTTTAGCTGAGTATTTTATGTACAAAGGTCGTCCAACATTAACAATTTATGATGACTTATCTAAACAAGCACAAGCTTATCGTGAAATGTCATTATTATTACGTCGTCCACCTGGACGTGAAGCGTACCCAGGCGACGTTTTCTATCTTCACTCTCGTCTTTTAGAACGTGCAGCAAAATTAAGCACAGCTTTAGGTGAAGGTAGCATGACAGCACTTCCAATTGTAGAAACTCAAGAAGGTGATGTATCTGCTTATATTCCAACAAACGTAATTTCAATTACTGATGGTCAGATTTTCTTATCAGCTAGTTTATTCAACTCTGGTTTACGTCCTGCTATTAACGTTGGTATTTCAGTATCTCGTGTAGGTTCTGCTGCACAACCAAAAGCAATGAAGCAGGTAGCTGGTACATTAAAACTGTCTTTAGCACAGTTCAGCGAACTTGAAGCTTTCTCACAATTTGCATCTGACTTAGACCAAGCTACACAAAACCAACTTGCTAGAGGTTCTCGTTTAAGAGAAATTTTAAAACAAGCACAGGGTTCTCCATTATCTCTTGCTGAACAAGTTTCAAGCATTTATTCAGGTACAAATGGTTACTTAGATAGTTTAGCAGTAGAAGCTGTTCGCCCTTTCTTAGTAGGTCTACGTTCTTACATTGCTACAAGTCATTCTAAATTTAATGACATTTTAGCTACAGCTCAAACATTAACACCAGAAGCTGAAACTATTTTAAAACAAGCTATTTCTGAATATCTTGAAGAA
       Chlorogonium_capillatum  GCAATGCGTACACCAGAAGAATTAAGTAATCTTATTAAAGAATTAATTGAACAATATACACCAGAAGTAAAAATGGTTGACTTTGGTATTGTTTTCCAGGTAGGGGATGGTATTGCTCGTATCTATGGTTTAGAGCGAGTAATGTCTGGTGAGTTATTAGAATTTGAAGATGGTACTTTAGGTATCGCTTTAAACTTAGAAGCAAATAACGTAGGAGCAGTATTATTAGGTGATGGTTTAAAAATTACTGAAGGTAGCCGTGTACGTTGTACAGGTCGTATTGCTGAAATTCCTGTAGGTGATGCTTATTTAGGTCGTGTAGTAAACGCATTAGCACAACCTATTGATGGGAAAGGTCCAGTAAATACAACTAATACTCGTGCTATTGAATCAATGGCACCGGGTATTGTTTCACGTCGTTCTGTTTATGAACCATTACAAACAGGTTTAGTAGCTGTTGATTCTATGATTCCAGTAGGTCGTGGTCAA---CGTGAACTTATTATTGGTGACCGTCAAACAGGTAAAACAGCTATTGCTGTAGACACTATCTTAAACCAAAAAGGTAAGGGTGTAATTTGTGTTTATGTTGCAATTGGACAAAAAGCTTCATCTGTAGCTCAAGTTTTAAATACTTTAAAAGAACGTGGTGCTTTAGACTACACAATTATTGTTATGGCTAACGCTAACGAACCAGCTACATTACAATATTTAGCTCCATACACTGGTGCAACATTAGCTGAATACTTTATGTATACTGGCCGTGCTACTTTAACAATTTATGATGACTTATCAAAACAAGCACAAGCTTACCGTGAAATGTCATTATTATTACGTCGTCCTCCAGGACGTGAAGCTTACCCAGGTGACGTTTTCTACTTACACTCACGTCTTTTAGAACGTGCAGCAAAATTAAACAATGCACTTGGTGAAGGTAGTATGACAGCTCTTCCTATTGTTGAAACTCAAGAAGGTGACGTTTCTGCATATATTCCTACAAACGTTATTTCAATTACGGATGGTCAGATTTTCCTTTCAGCTGGCCTATTTAACTCTGGATTACGTCCAGCAATTAACGTAGGTATTTCAGTATCTCGTGTAGGTTCAGCAGCGCAACCTAAAGCTATGAAACAGGTAGCTGGAAAATTAAAACTGGAATTAGCACAGTTTGCTGAACTTGAAGCTTTCTCACAATTCGCTTCTGATTTAGACCAAGCAACACAAAACCAATTAGCAAGAGGTGCACGTTTACGTGAAGTATTAAAACAAGCACAATCATCTCCTTTATCTTTAGAAGAACAGATTGCAAGTATTTATGCAGGTACTAGCGGATATTTAGATAAATTAGAAGTACTTCAAGTACGTCCATTCTTAACTGGTCTACGCTCTTTCATTGCAAGCAGTCACCCTAAATTTAATGAAATTCTTCGTTCAACACAAACATTCACTCCAGAAGCTGAAACTATTTTAAAAACAGCAATCTCTGAATATTTAGAAGAA
         Chloromonas_perforata  GCAATGCGTACGCCGGAAGAACTTTCGAATCTAATTAAAGAATTAATTGAACAATACACACCAGAAGTTAAAATGGTTGATTTTGGTATTGTTTTCCAGGTAGGGGATGGTATTGCTCGTATTTATGGTTTAGAACGAGTAATGTCTGGTGAATTACTAGAATTTGAAGATGGTACTTTAGGTATTGCTTTAAATTTAGAAGCTAATAACGTAGGTGCTGTTTTATTAGGTGATGGTTTAAAAATTACTGAAGGTAGCCGTGTACGTTGTACAGGACGTATTGCTGAAATTCCAGTAGGTGATGGTTACTTAGGTCGTGTTGTAAACTCATTAGCACAACCAGTTGATGGTAAAGGTTCTATTAACACAACTGATACACGTGCTATTGAATCACAAGCTCCTGGTATTGTATCACGTCGTTCAGTATATGAACCATTACAAACAGGTTTAGTTGCTGTAGATGCTATGATTCCAGTAGGTCGTGGTCAA---CGAGAACTTATTATTGGTGACCGTCAAACAGGTAAAACAGCTATTGCTGTTGACACAATTTTAAACCAAAAAGGTAAAGGTGTTATTTGTGTTTATGTAGCTATTGGTCAAAAAGCATCATCAGTTGCTCAAGTATTAAATAATCTAAAAGAACGTGGAGCTTTAGATTATACTATTATTGTAATGGCAAATGCTAATGAACCAGCTACTTTACAATATTTAGCTCCTTATACTGGTGCTACTTTAGCTGAGTATTTTATGTACAAAGGTCGTCCAACATTAACAATTTATGATGACTTATCTAAACAAGCACAAGCTTATCGTGAAATGTCATTATTATTACGTCGTCCACCAGGACGTGAAGCTTATCCCGGCGACGTTTTCTACCTTCACTCTCGTCTTTTAGAACGTGCAGCGAAATTAAGCACAGCTTTAGGTGAAGGTAGTATGACAGCACTTCCAATTGTAGAAACTCAAGAAGGTGACGTATCTGCTTATATTCCAACAAACGTTATTTCAATTACTGATGGCCAGATTTTCTTATCAGCTAGTTTATTTAACTCTGGTTTACGTCCAGCTATTAACGTTGGTATTTCAGTATCTCGTGTAGGTTCTGCAGCACAACCAAAAGCAATGAAGCAAGTAGCCGGGACACTAAAACTGTCTTTAGCACAGTTCAGTGAACTTGAAGCTTTCTCACAATTCGCATCTGACTTAGACCAAGCTACACAAAACCAACTTGCTAGAGGTTCTCGTTTAAGAGAAATTTTAAAACAAGCACAAGGTTCTCCATTATCTCTTGCTGAACAAGTTTCAAGTATTTATTCAGGTACAAATGGTTACTTAGATAGTTTACCAGTAGAAACAGTTCGCCCTTTCTTAGTAGGTCTACGTTCTTACATTGCTACAAGTCACTCTAAATTTAATGACATTTTAGCTACAGCTCAAACATTAACACCAGAAGCTGAAACTATTTTAAAACAAGCTATTTCTGAATATCTTGAAGAA
           Chloromonas_radiata  GCAATGCGCACTCCAGAAGAATTAAGCAATTTAATTAAAGACCTAATTGAGCAATATACTCCAGAAGTTAAGATGGTTGATTTTGGTATTGTATTCCAAGTAGGAGATGGTATTGCTCGTATTTATGGTCTAGAAAAAGCAATGTCTGGAGAACTTTTAGAATTTGAAGATGGAACTCTTGGTATTGCTCTTAACTTAGAAGCAAATAATGTAGGAGCAGTTTTATTAGGTGATGGTGTAAAAATAACAGAAGGAAGTAGAGTTCGTTGTACAGGTAAAATCGCAGAAATTCCAGTAGGTGAAGGTTATTTAGGACGCGTTGTGGATGCATTAGCGCGTCCAGTTGACGGAAAAGGTGCTGTGGCTACAAGTGATACTAGAGCAATAGAATCTATGGCTCCCGGTATCATTTCTAGACGTTCGGTTTATGAGCCTCTAGCGACTGGGCTAGTATCTATTGATGCTATGATTCCCGTTGGCCGTGGTCAA---CGTGAGTTAATTATTGGTGACCGCCAAACAGGAAAAACAGCAATTGCTATTGATACAATTTTAAATCAAAAAGGTAAAGGTGTAGTTTGCGTTTACGTAGCAATTGGACAAAAAGCTTCATCAGTAGCGCAAGTTTTAAATACTTTAAAAGAACGTGGCGCATTAGATTATACTATTATTGTAATGGCAAACGCTAATGAACCAGCTACTTTACAATATTTAGCACCTTACACTGGAGCTACATTAGCGGAGTACTTTATGTATACAGGTCGTGCAACGTTAATTATTTATGATGATTTATCAAAACAAGCACAAGCTTACCGTGAAATGTCATTATTACTTCGCCGTCCACCAGGACGTGAAGCGTACCCAGGTGACGTTTTTTACCTTCACTCACGCCTTTTAGAAAGAGCTGCTAAATTAAGTAATGCCTTAGGCGAAGGCAGTATGACGGCACTTCCGATTGTTGAAACGCAAGAAGGTGACGTATCTGCTTATATTCCAACAAACGTTATTTCAATTACAGATGGACAAATTTTCTTATCTAATGATTTATTTAACGCTGGGATTCGCCCTGCTATTAACGTTGGTATTTCTGTATCGCGTGTAGGATCGGCAGCGCAACCTAAGGCAATGAAACAGGTTGCTGGTCAATTGAAGCTTGCATTAGCACAATTTGCTGAATTAGAAGCTTTCAGCCAATTTGCTTCTGATCTAGACCAAGCAACTCAAAATCAATTAGCGCGTGGATCACGTTTACGTGAAATTCTAAAACAAGCACAATCAGCTCCTTTATCTTTAGAAGATCAAGTGGCAACTATTTATGCTGGAAACAATGGTTATTTAGACAAACTAGAAGTTAACCAAGTTCGTGCCTTTGTAACAGGTTTACGTAGTTTTGTAGCATCAAAATATCCTAAATACAGTGAAATTATTAAAACTACTTTAACTTTTAATTCAGAAGCTGAAGGTTTGTTAAAACAAGGTATTACTGAATATTTAAGTGAA
             Chloromonas_rosae  GCAATGCGTACTCCAGAAGAATTAAGTAATTTAATTAAAGACCTAATTGAGCAATATACTCCAGAAGTGAAAATGGTTGATTTTGGTATTGTGTTTCAAGTAGGGGATGGTATTGCTCGTGTTTATGGATTAGAAAAAGCAATGTCTGGAGAACTTTTAGAATTTGAAGATGGGACTCTTGGTATTGCTTTAAATTTAGAAGCAAATAACGTTGGAGCTGTTTTACTTGGTGATGGTGTTAAAATAACAGAAGGAAGTCGAGTTCGTTGTACAGGAAAAATCGCAGAAATCCCTGTTGGTGACGGTTATTTAGGTCGTGTTGTGGACGCATTAGCTCGTCCCGTTGATGGTAAAGGAGCTATTTCAACAAAAGACACAAGAGCCATTGAGTCAATTGCTCCAGGTATTATTACACGTCGTTCTGTATATGAGCCTTTAGCTACTGGATTAGTTTCTATTGATGCAATGATTCCAGTAGGTCGGGGTCAG---CGCGAATTGATTATTGGTGACCGTCAAACTGGGAAAACGTCAATTGCGATTGATACAATTTTAAACCAAAAAGGAAAAGGTGTTGTTTGTGTTTATGTTGCAATTGGCCAAAAAGCATCATCTGTTGCACAAGTTTTAAATACTTTAAAAGAACGTGGCGCATTAGATTATACTATTATTGTTATGGCAAACGCTAATGAACCATCAACGTTACAATATTTAGCTCCTTATACAGGTGCAACATTAGCAGAATTCTTTATGTATACAGGACGTGCTACATTAGTAATTTATGATGATTTATCAAAACAAGCCCAAGCTTACCGTGAAATGTCATTATTATTACGCCGTCCACCAGGACGTGAAGCATATCCAGGTGACGTTTTTTATCTTCATTCACGTCTTTTAGAAAGAGCTGCTAAATTAAGTACAGCTTTAGGAGAAGGAAGTATGACTGCACTTCCAATTATTGAAACACAAGAAGGTGATGTTTCAGCGTATATCCCAACTAATGTTATTTCAATTACGGATGGTCAGATATTTTTGGCCGGGGACCTTTTCAACGCCGGTATTCGTCCAGCAATTAACGTTGGGATTTCTGTATCCCGTGTAGGATCAGCTGCGCAACCTAAAGCTATGAAACAAGTTGCAGGATCTCTTAAATTGTCCCTAGCACAATTTGCTGAATTAGAAGCATTTTCTCAATTTGCGTCAGATCTTGACCAAGCAACTCAAAATCAATTAGCACGCGGTGTACGCTTACGTGAAATTCTTAAACAAGCTCAATCAGCGCCTTTATCTTTAGAAGATCAAGTTTTAACAATTTATGCAGGGACTCAAGGCTTTCTTGATAAACTTGAAGTAAACCAAGTACGAGCTTTTGTTATTGGTTTACGTAGTTTTGTAGCTTCTAAATATCCTAAATTTGGTGAAATCATACAAAAAACTTTAGCTTTAAGTTCAGAAGCTGAAGGTTTATTAAAACAAGGAATTAATGAATATTTAAAAGAA
       Chlorosarcinopsis_eremi  GCAATGCGCACACCGGAAGAATTAAGTAATCTTATTAAAGAGTTAATCGAACAATACACACCAGAAGTTAAAATGGTGGATTTTGGTATTGTGTTCCAAGTAGGGGACGGTATTGCTCGTATTTATGGTTTAGAGCGAGTAATGTCAGGTGAATTATTAGAATTTGAAGATGGTACTTTAGGTATTGCTTTAAACTTAGAAGCTAATAACGTAGGTGCAGTATTATTAGGTGATGGTTTAAAAATTACAGAAGGTAGTCGTGTACGTTGTACAGGACGTATTGCTGAAATTCCAGTAGGTGAAGCATATTTAGGTCGTGTAGTAAACGCATTAGCTCAACCAATTGATGGTAAAGGTCCAGTTAATACAACAGAAACACGTGCAATTGAATCACCAGCACCAGGTATTGTATCACGTCGTTCAGTATACGAACCATTACAAACAGGTTTAGTATCAGTAGATGCTATGATTCCAATTGGTCGTGGTCAA---CGTGAGCTTATTATTGGTGACCGTCAAACAGGTAAAACAGCTATTGCAGTTGACACTATTCTAAACCAAAAAGGCAAAGGTGTTATTTGTGTGTACGTAGCTATTGGTCAAAAAGCCTCTTCAGTTGCTCAAGTACTTAACACATTAAAAGAACGTGGTGCTTTAGAATACACTATTATCGTAATGGCTAACGCTAACGAACCTGCAACTTTACAGTACTTAGCTCCTTACACAGGTGCTACTTTAGCAGAATACTTCATGTACACAGGACGCCCTACTTTAACTATTTACGATGACTTATCTAAACAAGCACAAGCTTACCGTGAAATGTCATTATTATTACGTCGTCCACCAGGACGTGAAGCTTACCCAGGTGACGTTTTCTACTTACACTCTCGTCTTTTAGAACGTGCTGCTAAATTAAGCAACGCTTTAGGTGAAGGTAGTATGACAGCTCTTCCTATCGTAGAAACACAAGAAGGTGACGTATCAGCGTATATTCCAACTAACGTAATTTCTATTACTGACGGTCAAATTTTCTTAGCTGCTGGTTTATTCAACTCAGGTCTACGTCCTGCTATTAACGTTGGTATTTCTGTATCACGTGTAGGTTCAGCTGCGCAACCGAAAGCTATGAAACAGGTAGCCGGTAAGCTTAAGCTTGAGCTTGCTCAATTCAGTGAGCTTGAAGCTTTCAGCCAATTCTCATCTGATTTAGACCAAGCAACACAAAACCAATTAGCAAGAGGTGCTCGTTTAAGAGAAATTCTAAAACAACCACAATCTTCACCTCTTTCTTTAGAAGAGCAAATTGCAAGCATTTATGCTGGTACTAGTGGTTCATTAGATAAACTAGATGTTCTTCAAGTACGTTCGTTCTTAGCAGGTCTACGTTCTTACATTGCTTCAAGCCACCCTAAATTTAATGAAATTCTTCGTTCAACACAAACATTTACGCCAGAAGCTGAAAGCATTTTAAAACAAGCTATTTCTGAATACTACGAAGAG
        Chlorotetraedron_incus  ACAATGCGTACACCAGAAGAATTAAGCAATTTAATTAAAGGTCTTATCGAAGAATATACTCCAGAAGTAAAAATGGTTGATTTCGGGATCGTTTTCCAAGTAGGGGATGGTATTGCTCGTATTTACGGATTAGATAGAGCAATGTCAGGTGAACTTTTAGAATTTGAAGATGGAACTTTAGGAATTGCTTTAAACTTAGAAGCAAATAACGTAGGGGCTGTATTACTTGGGGATGGATTAAAAATTACAGAAGGAAGCCGAGTACGTTGTACTGGTAAAATTGCTGAAATTCCAGTAGGTGAAGGTTATTTAGGTCGTGTTGTTGATGCTTTAGCTCGTCCAGTTGATGGAAAAGGACCTATTGCTACTTCAGAAAATCGTGCTATTGAATCTCCTGCTCCTGGTATTATTGCACGTCGTTCAGTTTATGAACCTTTAGCTACTGGACTGGTAGCTATTGATGCGATGATTCCTATTGGACGTGGTCAA---CGTGAACTTATTATTGGTGACCGTCAAACAGGTAAAACTGCTATTGCTATTGATACAATTCTTAACCAAAAAGGAAAAGGTGTTATTTGTGTTTATGTAGCAATTGGTCAAAAAGCATCTTCTGTTGCTCAAGTTTTAAATGTTTTAAAAGAACGTGGAGCTTTAGATTATACTATTATTGTTATGGCTAACGCAAACGAACCATCAACATTACAATATTTAGCTCCTTACACAGGAGCTACTTTAGCTGAATTCTTTATGTATACAGGACGTCCTACTTTAGCTATTTATGATGACCTTTCTAAACAAGCACAAGCTTATCGTGAAATGTCTTTATTATTACGTCGTCCTCCAGGACGTGAAGCTTTCCCAGGAGACGTTTTCTATTTACACTCTCGTCTTTTAGAAAGAGCAGCTAAATTAAGCAATGCTTTAGGTGAAGGTAGTATGACAGCTCTTCCTGTAGTAGAAACTCAAGAAGGTGACGTTTCTGCATATATTCCTACGAACGTTATTTCAATTACTGATGGACAAGTTTTCCTTTCAGCTGATTTATTTAACTCTGGAATTCGACCTGCTATTAACGTTGGTATTTCAGTATCTCGTGTAGGTTCTGCAGCACAACCTAAAGCTATGAAAAAAGTAGCTGGAAGTTTAAAACTTTCTCTTGCACAATTTGCTGAATTAGAAGCATTCTCACAATTCTCATCTGATTTAGATCAAGCTACACAAAACCAATTAGCAAGAGGTTCTAGATTACGTGAAATCTTAAAACAAGCTCAAAACTCTCCTCTTTCTGTAGAAGACCAAGTTGCTAGTATTTATGCAGGTACTAATGGTTTCTTAGATTCATTAGCTGTTGATCAAGTTCGTCCATTCTTATCTGGTTTTAGAAACTATTTAGTTCAAAATTGTCCACAATATGGTGAAATCGTTAAAAAAACTTTAGATTTTAATCCAGAAGCTGAAGGTTTATTAAAAACAGCAATTCAAGAATACTTAGAAGAT
    Chromochloris_zofingiensis  ACAATGCGTACACCAGAAGAATTAAGTAATTTAATTAAAGGATTAATTGAAGAATATACACCAGAAGTTAAAATGGTAGATTTTGGTATTGTATTCCAGGTAGGTGATGGAATTGCTCGCGTTTATGGATTAGATCGAGTAATGTCTGGTGAATTGCTAGAATTTGAAGATGGGACACTAGGAATTGCACTGAATTTAGAAGCGAATAATGTAGGTGCTGTATTATTAGGAGACGGATTAAAAATTACGGAAGGTAGCCGAGTTCGTTGTACTGGGAAAATTGCAGAAATTCCAGTTGGTGATAATTATTTAGGTCGTGTAGTAGATGCTTTGGCTCGTCCAGTAGATGGGAAAGGCCCAATTACAACAAAAGAAGAACGTGCTATTGAATCTCCAGCTCCTGGTATTATCTCACGTCGTTCTGTATATGAACCTTTACAAACTGGATTAGTAGCTGTGGATGCTATGATTCCTATTGGTCGTGGTCAG---CGAGAACTAATTATTGGAGACCGTCAAACAGGAAAAACAGCCATTGCGGTAGATACAATCTTAAATCAAAAAGGGAAAGGGGTTATTTGTGTTTATGTAGCTATTGGTCAAAAAGCATCTTCTGTGGCTCAAGTTCTTAATAGTTTAAAAGAACGTGGTGCTTTAGAATATACTATTATTGTTATGGCAAACGCAAATGAACCATCAACTTTACAGTATTTAGCACCTTACACAGGAGCAACTTTAGCTGAACATTTTATGTATACTGGTCGTCCAACATTAACTATTTATGACGATTTATCTAAACAAGCACAAGCATACCGTGAAATGTCATTATTATTACGTCGTCCTCCTGGACGTGAAGCATACCCAGGAGATGTATTCTATTTACACTCTCGTCTTTTAGAAAGAGCTGCTAAATTAAGTAATGCGTTAGGCGAAGGAAGTATGACTGCACTTCCTATTGTAGAAACACAAGAAGGTGACGTTTCTGCTTATATTCCAACTAATGTTATTTCTATTACAGACGGACAAATTTTCTTATCTGGTGATTTATTTAACTCTGGTATTCGACCTGCTATTAACGTAGGTATTTCTGTTTCTCGTGTAGGGTCTGCTGCACAGCCTAAAGCAATGAAACAAGTTGCAGGTAAATTAAAACTTGAATTAGCTCAATTTGCTGAATTAGAAGCATTTTCTCAGTTCGCTTCAGATTTAGATGCAGCCACTCAAAACCAATTAGCTAGAGGTTCACGTTTACGTGAAATTTTAAAACAACCACAATCTTCTCCATTATCATTAGAGGACCAAGTAGCAAGCATTTATTCAGGCACTAGTGGTTCTTTAGATTCATTAGAAGTTGGACAAGTACGTTCATTCCTTTCTGGATTAAGAACATATTTATCTAATAATTATCCACAATATGGTGAAATTCTTCGCACTACTTTAACATTTAATCAAGAAGCTGAAACATTATTAAAAAAAGCTATTGGAGAATACCTTGACGAA
       Cylindrocapsa_geminella  GCAATGCGTAAACCAGAAGAGTTAAGTAATCTTATCAAAGATTTGATTGAGCAATATACTCCAGAAGTTAAAATGGTTGATTTTGGAATTGTTTTCCAAGTTGGTGATGGAATTGCACGTATTTATGGATTAGAAAAAGTTATGGCAGGTGAATTATTAGAATTTGAAGATGGTACATTAGGAATAGCTCTAAATTTAGAAGCTAATAATGTGGGAGCGGTGCTACTTGGAGATGGTCTTCAAATTACAGAAGGAAGTCGCGTTCGCTGCACGAGTAAAATTGCAGAAATTCCAGTAGGTGATGGATACCTTGGACGTGTAGTAGATGCTCTTGCACGTCCAGTTGACGGAAAAGGTTCTATTGATACTATAGAGTCTCGATCAATTGAATCTCCTGCACCTGGGATAATTTCAAGACGCTCTGTCTATGAACCGTTACAGACTGGATTAGTTGCTGTTGATGCTATGATTCCGATAGGTCGCGGTCAA---CGAGAATTGATCATCGGAGACAGACAAACAGGAAAAACAGCAATTGCTGTAGATACTATTTTAAATCAAAAAGGAAAAGGAGTGATATGTGTTTATGTTGCAATAGGTCAAAAAGCTTCGTCTGTAGCACAAGTTTTAAACACACTCAAAGAACGTGGCGCCTTAGAATACACTATTATTGTTATGGCAAACGCTAATGAACCATCAACTCTTCAATACTTAGCACCTTATACAGGAGCAACTCTTGCTGAATATTTCATGTATCGAGGACAACCAACTCTAACAATCTATGATGATTTATCAAAGCAAGCACAAGCTTATCGTGAAATGTCACTATTATTACGTCGACCTCCTGGGCGAGAAGCGTACCCTGGAGATGTATTTTATTTACATTCGCGTTTGCTAGAACGTGCTGCCAAATTGAACGATGCTTTAGGTGAAGGAAGCATGACTGCATTACCTATTGTAGAAACACAAGAAGGCGACGTATCTGCTTACATCCCTACAAATGTTATTTCAATTACTGATGGTCAGATTTTTTTATCAGCAGATTTATTTAATTCAGGAATTAGACCAGCTATTAATGTTGGAATATCCGTTTCTCGCGTCGGATCTGCCGCGCAACCAAAAGCTATGAAGCAAATAGCAGGAAAATTAAAATTGAGCTTGGCGCAATTTGCAGAGCTAGAAGCATTCTCACAATTCGCTTCCGATTTAGATGTAGCAACACAAAACCAATTAGCTCGTGGACAACGATTGCGTGAAATTTTAAAACAATCACAATCATCACCTCTTTCTGTAGAAGATCAAGTTTCAAGCATTTATGCTGGAACAAATGGGTATTTAGATAAATTAGAAATTAGTGAAGTTCGTTCTTTTGTATATGGTCTTCGTTTGTATTTAGCTTCTAGTTTCCCACAATATGGCGAAATTTTACGTTCTACATTAACTTTTACACCAGAAGCAGAAACTTTATTAAAAAAAGCATTAGAAGAATATTTAGATGAA
         Desmotetra_stigmatica  ACAATGCGAACTCCTGAAGAACTTAGTAATTTAATTAAAGACTTAATTGAACAATATACACCAGAAGTAAAAATGGTTGATTTTGGAATCGTATTCCAAGTTGGTGACGGTATTGCTCGAATCTATGGATTAGAAAAAGCAATGGCTGGTGAGTTAATCGAATTTGAAGATGGAACTCTAGGAATTGCACTAAATCTTGAAGCTAACAACGTAGGTGCGGTTTTATTAGGTGATGGTTTAAAAATCACAGAAGGTAGCCGTGTTCGTTGTACTGGTAAAATCGCGGAAATTCCAGTAGGTGAAGCATATTTAGGACGTGTTGTAGATGCATTAGCACGACCAGTAGATGGAAAAGGGTCTGTTAATACAACGACAACTCGTGCAATCGAGTCTATGGCTCCTGGTATTGTTTCTCGTCGTTCTGTATATGAACCTTTAGCGACAGGATTAGTTGCTATTGATGCTATGATTCCAGTTGGTCGTGGACAA---CGTGAACTAATTATTGGTGACCGTCAAACAGGAAAAACTGCTATTGCTATTGATACAATTCTAAATCAAAAAGGTAAAGGCGTTATTTGCGTTTATGTAGCTATTGGTCAGAAAGCTTCTTCAGTTGCTCAAGTTTTAAACACATTAAAAGAACGCGGGGCGCTTGAATACACAATTATTGTTATGGCTAACGCAAACGAACCTGCTCCATTACAATATTTAGCTCCTTACACAGGTGCTACTTTAGCAGAATATTTCATGTATACTGGTCGTCCAACACTTGTTATTTATGATGACTTAACTAAACAAGCGCAAGCTTATCGTGAAATGTCTCTATTATTACGTCGTCCTCCAGGTCGTGAAGCATACCCAGGTGACGTTTTCTATCTTCACTCTCGTCTTCTAGAAAGAGCTGCTAAATTAAGTAATGCTTTAGGAGAAGGTAGTATGACTGCACTTCCTGTAGTTGAGACACAAGAAGGAGACGTTTCTGCTTATATTCCAACAAATGTTATTTCTATTACAGATGGTCAAATTTTCTTAGCTGCAGGTCTATTTAACTCTGGTCTTCGTCCAGCTATTAACGTAGGTATTTCTGTATCTCGTGTAGGTTCAGCTGCTCAACCTAAAGCAATGAAACAAGTTGCTGGTAAACTTAAACTAGAACTAGCACAATTCGCTGAATTAGAAGCATTCTCTCAATTTGCTTCTGATTTAGACCAAGCTACTCAAAATCAATTAGCTCGAGGTACACGTTTACGTGAAATTTTAAAACAATCACAATCTTCTCCGTTATCAGTAGAAGAGCAAGTAGCTAGTATTTTTGCTGGTGTAAGTGGTTCTTTAGATAAACTTGCTGTTGATCAAGTGCGTCCATTCTTAACAGGACTTCGTTCATATTTAGCTAATAATCACCCTAAATTTGGTGAAATTGTTAGTTCAACATTAACGTTTACTCCAGAAGCTGAAGGTTTATTAAAACAAGCAATTTCTGAATATTATGATATT
        Dictyochloris_fragrans  ACAATGCGTACGCCAGAAGAACTTTCAAATTTAATTAAAGAACTTATTGAACAATATAATCCTGAAACGAAAATGGTAGATTTTGGTATCGTTTTCCAAGTAGGAGACGGTATTGCTCGAATTTACGGATTAGATAGAGTAATGGCTGGGGAATTATTAGAATTTGAAGATGGAACTGCCGGTATTGCTTTAAATTTAGAGCAAAACAACGTAGGTGCCGTTTTATTAGGTGATGGTCTAAAGATCACAGAAGGAAGTAGAGTTCGTTGTACAGGTAAAATTGCTGAAATTCCTGTAGGTGAAGCTTATTTAGGTCGTGTAGTAGATGCTTTAGCTCGTCCAGTAGACGGTAAAGGTGCTATTACATCTGATGGTACTCGAGCTATTGAATCTCAAGCTCCTGGTATTATTTCTCGTCGTTCTGTATATGAACCATTACAAACAGGTCTAGTATCTGTAGATGCTATGATTCCTATTGGTCGTGGGCAA---CGAGAATTAATTATTGGTGACCGTCAAACAGGAAAAACTGCTATTGCTGTAGATACAATCTTAAACCAAAAAGGTAAAGGTGTTCTTTGTGTTTATGTAGCTATTGGTCAAAAAGCATCTTCAGTTGCTCAAGTACTAAGCACTTTAAGAGAAAGAGGAGCATTAGATTACACTATTATTGTTATGGCAAACGCTAATGAACCTTCTACTTTACAATATTTAGCACCATACACAGGTGCTACGTTAGCTGAGTATTTTATGTACACAGGACGTCCTACGTTAGCAATTTATGATGACTTATCTAAACAAGCTCAAGCTTACCGTGAAATGTCTTTATTATTACGCCGTCCTCCAGGACGTGAAGCATACCCTGGTGATGTATTCTATTTACACTCTCGTCTTTTAGAACGAGCTGCTAAATTAAATGATGCTTTAGGAGAAGGAAGTATGACAGCACTTCCTATTGTAGAAACACAAGAAGGTGACGTTTCTGCATATATTCCAACTAACGTAATTTCTATTACTGATGGACAAATTTTCTTATCTGCTGACTTATTCAACTCAGGTATTCGTCCTGCTATTAACGTAGGTATTTCTGTTTCTCGTGTAGGATCTGCTGCACAACCTAAAGCTATGAAACAAGTAGCGGGTACTTTAAAACTTTCTTTAGCTCAATTCACAGAATTAGAAGCGTTTTCACAATTCGCATCAGATTTAGATCAAGCTACACAAAAACAATTAGCTCGAGGGTCTCGTTTACGTGAAATTTTAAAACAATCACAAAACTCTCCTTTATCTTTAGCAGAACAAGTAGGTAGTATTTATGCTGGAACTAATGGGTTTTTAGATAATCTTGAAGTAAATCAAGTTCGTTCTTTCTTAACTGGATTACGTAATTATTTAGAAACTAACCAGCCTCAATTTGGTGAAATTATTCGTTCAACATTAACTTTTAATTCAGAAGCTGAAACTATTCTAAAAAAAGGAATTACAGAGTACTTAGAAGAA
             Dunaliella_salina  GCAATGCGCACACCAGAAGAATTAAGTAATCTAATTAAAGATTTAATTGAAGAATATACACCAGAAGTAAAAATGGTGGATTTTGGTATTGTTTTCCAAGTTGGAGATGGTATTGCTCGTATCTATGGATTAGAACGAGTAATGTCTGGTGAATTATTAGAATTTGAAGATGGTACATTAGGTATTGCTCTAAACCTAGAAGCAAATAATGTTGGTGGTGTATTATTAGGTGATGGTTTAAAAATTACAGAAGGTAGTCGTGTACGTTGTACAGGTCGTATTGCTGAAATTCCAGTTGGTGAAGCTTATTTAGGACGTGTAGTTAACTCATTAGCACAACCAGTAGATGGTAAAGGACCTATTAACACAACTGATTCACGAGCAATTGAAGCAGCTGCTCCAGGTATTGTTTCACGTCGTTCAGTATATGAACCATTACAAACAGGATTAGTTTCTGTAGATTCAATGATTCCAGTAGGTCGTGGTCAA---CGTGAGCTTATTATTGGTGACCGTCAAACAGGTAAAACAGCAATTGGTGTTGATACTATTCTAAACCAAAAAGGTAAAGGTGTTATTTGTGTTTATGTAGCAATTGGACAAAAAGCTTCATCAGTTGCACAAGTATTAACTACATTAAAAGAGCGTGGTGCTTTAGACTATACAATTATTGTTATGTCAACTGCTAACGAACCAGCTACTTTACAATATTTAGCTCCTTACACTGGTGCTACTTTAGCAGAATATTTCATGTACACGGGTCGTCCAACTTTATGTGTTTACGATGATTTATCAAAACAAGCAGCAGCCTACCGTGAAATGTCTTTATTATTACGTCGTCCACCAGGTCGTGAAGCTTACCCAGGTGACGTTTTCTATCTTCACTCTCGTCTTTTAGAACGTGCTGCTAAATTAAATACAGCATTAGGTGAAGGTAGTATGACAGCATTACCTATTGTTGAAACACAAGAAGGAGACGTATCAGCTTATATTCCAACAAACGTTATTTCTATTACTGATGGTCAAATCTTCTTATCTTCTGGTTTATTTAACTCTGGATTACGTCCAGCTATTAACGTAGGTATTTCTGTATCACGTGTAGGTTCATCAGCTCAATTTAAAGCAATGAAACAAGTAGCAGGTTCTTTAAAATTAGCGTTAGCACAATTCGGTGAATTAGAAGCTTTCTCACAATTTGCTTCTGATTTAGATCAAGCTACACAAAACCAATTAGCTCGTGGTTACCGTCTTCGTGAAATTTTAAAACAACCACAAAGTTCACCTTATTCATTATCTGAAATGGTTATTAGTATCTATACTGGTACAAAAGGTTACTTAGATACTTTACCAGTTGAAAAAGTAACATCATTCTTAACAGGTCTTCGTAACTATATTGCTTCAAATCATAAACAATTCGAAACAATTATTAATGATACAAAAGTATTTACTCCTGAAGCTGAAGGTATTTTACAAAAAGCTATTCCAGAATATCTTACAGAA
          Elakatothrix_viridis  ACTATGCGAACTCCAGAAGAATTAAGTAATTTGATTAAAGATCTTATAGAAAAATATACTCCTGAAGTGAAAATGGTTGATTTTGGAATCGTCTTTCAGGTAGGTGATGGTATTGCACGTATTTATGGTTTAGAAAGAGTAATGGCTGGTGAATTATTAGAGTTTGAAGATGGAACATTAGGAATTGCACTAAATTTAGAATCTAATAATGTTGGAGCTGTGTTATTAGGAGATGGCTTAAAAATAACAGAAGGAAGTCGTGTTCGTTGTACAGGAAAAATTGCGGAAATTCCAATAGGAGAAGCTTATTTAGGCCGTGTTGTAGATTCTTTAGCTCGACCTGTTGATGGAAAAGGATCAATTCAAACAACTGATTCTCGTTCTATAGAATCTCCTGCACCAGGTATTATTTCTAGACGGTCTGTATATGAACCTTTACAAACAGGATTAGTATCTGTAGACGCAATGATTCCAATTGGGCGTGGTCAA---CGCGAATTAATTATTGGAGATCGTCAAACAGGTAAAACAGCTATTGCTGTAGATACTATTTTAAATCAAAAAGGAAAAGGAGTAATTTGTGTTTATGTAGCTATAGGACAAAAAGCTTCTTCTGTTGCTCAAGTATTAAATACGTTAAAAGAAAGAGGTGCTCTAGATTATACAATTATTGTCATGGCTAATGCTAACGAACCATCTACACTTCAATATTTAGCTCCATACACAGGAGCGACTTTGGCGGAATATTTTATGTATAGAGGGCGTCCTACTTTAGTAATTTATGATGACTTATCAAAACAAGCTCAAGCTTATCGAGAAATGTCTTTATTATTAAGACGTCCTCCAGGACGTGAAGCTTATCCAGGAGATGTATTCTATTTACATTCTAGACTTTTAGAAAGAGCTGCAAAATTAAGCGACGCGTTAGGTGAAGGAAGTATGACTGCTTTACCTATTGTAGAAACACAAGAAGGCGATGTTTCTGCTTATATTCCAACAAATGTTATTTCTATTACAGATGGTCAAATTTTCTTAGCTGCAAATTTATTTAATGCTGGTATAAGACCTGCTATTAATGTTGGTATTTCTGTTTCGCGCGTAGGATCCGCAGCACAACCTAAAGCAATGAAACAAGTTGCAGGTAAATTAAAATTAGAGTTAGCTCAATTTGCAGAATTAGAAGCATTCTCTCAATTTGCTTCAGATCTAGATCAAGCTACTCAAAATCAATTAGCAAGAGGTCAAAGATTACGTGAAATTTTAAAACAACCTCAATCTTCTCCATTATCTTTAGAAGATCAAATTACTAGTATTTATTCAGGTACTAGTGGGTCATTAGATAAACTTGAGGTCAACCAAGTTCGTTCTTTCTTATCAGGATTAAGAACATATTTGTCAAATACTTATCCTAAATATTCTGAAATTATTCGTTCTACGTTAACTTTTACTCCAGAAGCAGAATCTTTATTAAAAAAAGCAATAGAAGAATATTATGAAGAA
         Floydiella_terrestris  AAAATGCGT---CCTGAAGAAATAAGTAGCCTGATTATGAAGCAAATCGAAGAATACGGACAAGAAGTAAGACTTCTTGATTTTGGTACCGTATTCCAAGTTGGTGATGGAATTGCTCGTATTTATGGGTTAGATAAAGTAATGGCTGGTGAACTTTTAGAATTTGATGATGGGACGGTAGGGATTGCTTTAAACCTTGAGTCTAAAAACGTTGGTGCCGTTCTTATGGGCGATGGTTTAGATATTAAAGAAGGGATGAGAGTTCGTGCAACAGGAAGAGTTGCGCAAATCCCTGTTGGTGAAGGCTACTTAGGTCGTGTTGTTGACTCTTTAGCTCGTCCGATTGATGGAAAAGGTGAGATTCAAACAAGTGAAACTCGTTTAATTGATTCTGTAGCTCCTGGGATTATTTCAAGAAGATCAGTTCACGAACCTCTTCAAACAGGGCTTGTTGCTATTGATGCTATGATTCCAGTAGGTCGTGGACAA---CGTGAGCTTATTATCGGTGACCGTCAAACAGGTAAAACAGCTATTGCAATTGATACAATTTTAAACCAAAAAGGAAAAAATGTTGTTTGTGTTTATGTTGCAATTGGTCAAAAAGCTTCTTCAGTAGCTCAAGTTGTTACTGCTTTAAAAGAACGTGGTGCTTTAGATTATACGATTATTGTTGCATCAAACGCTGATTCAGCAGCTACTTTACAATATTTAGCACCTTACACAGGAGCTACTTTAGCTGAATTCTTTATGTACACTGGGCGTCACACGCTAGTGGTTTATGATGATTTATCTAAACAAGCACAAGCTTACCGTGAAATGTCTTTATTATTACGTCGTCCGCCAGGACGTGAAGCTTACCCTGGTGATGTATTCTATTTACACTCACGTTTACTTGAAAGAGCTGCTAAATTAAGCGATGCACTAGGTTCAGGAAGTATGACTGCCCTTCCAATCGTTGAAACTCTAGAAGGTGACGTTTCAGCTTATATTCCAACAAACGTAATTTCAATTACAGATGGTCAAATTTTCCTATCAGCTTCTCTATTTAACGGGGGTCTTCGTCCAGCTATTAACGTAGGTATTTCGGTTTCACGCGTAGGTTCAGCCGCGCAACCGAAAGCTATGAAACAGACTGCTGGTTCGTTGAAATTATCCCTAGCCCAATACAATGAGCTACAGGCTTTTTCTCAGTTTGCTTCTGATTTAGACCAAGCTACTCAAAACCAATTAGCTCGTGGTGCTCGATTAACTGAACTTTTAAAACAATCTCAATACTCGCCTCTTTCTTTAGCAAACCAAGTTGCTACTATTTACATTGGTATTAACGGTTACTTAGACTCAGTAGCTCCAGCAAAAGTGCGCTCTTTTGTTGAAAATTTCAGAAACTTCTTATCAACGGAATACTCTTCATACGCACAAATTCTTGCAGAAACAAACACTTTAACAGCAGAAGCTGAGCGTATTTTAAAAGAAGCAATAGCTGAGTATAAATCACGC
       Follicularia_botryoides  ACAATGAGAACGCCAGAAGAATTAAGTAATCTGATTAAAGGTTTTATTGAAGATTACACGCCAGAAGTGAAAATGGTAGACTTTGGAGTTGTTTTCCAAGTTGGTGATGGTATTGCCCGTATTTATGGTTTAGACCGTGCTATGGCTGGTGAATTATTAGAGTTCGAAGATGGGACTTTAGGAATCGCTTTAAACTTAGAAGCAAACAACGTAGGTGCCGTACTTTTAGGAGATGGTTTAAAAATTTCAGAAGGAAGTCGTGTACGTTGTACAGGTAAAATTGCTGAAATTCCAGTGGGTGAAGGCTATTTAGGTCGTGTTGTAGATGCTCTTGCGCGTCCAGTTGACGGAAAAGGGCCAATTGCAACAACAGACAGTCGTGCAATTGAATCTCCTGCTCCAGGAATTATTGCCCGTCGTTCAGTTTATGAACCATTAGCTACTGGGTTAGTAGCTGTAGACGCAATGATTCCAATTGGTCGTGGCCAA---AGGGAATTAATTATTGGTGACCGTCAAACAGGAAAAACGGCTATTGCAGTAGACACTATTTTAAACCAAAAAGGAAAAGGTGTAATTTGTGTATACGTAGCTATTGGACAAAAAGCTTCTTCTGTAGCACAAGTATTAAACACATTAAAAGAACGTGGTGCTTTAGAATACACAATCATTGTTATGGCAAACGCAAATGAGCCATCTACTTTACAATATTTAGCTCCGTACACAGGAGCTACTTTAGCTGAGTTTTTCATGTACACAGGTCGTCCTACATTAACTATTTACGACGATTTATCAAAACAAGCGCAAGCTTACCGTGAGATGTCTTTACTATTACGTCGTCCACCTGGACGTGAAGCTTACCCTGGAGACGTTTTCTACTTACACTCACGTCTTTTAGAGCGTGCTGCTAAATTAAGTGATGCTCTTGGTGAAGGAAGTATGACTGCTCTTCCAATTGTTGAAACGCAAGAGGGTGACGTATCGGCTTATATTCCTACAAACGTTATTTCAATTACAGATGGTCAAATTTTCTTATCAGGTGACTTATTCAACTCAGGAATTCGTCCAGCTATTAACGTAGGTATTTCAGTATCTCGTGTAGGATCTGCTGCACAACCAAAAGCAATGAAAACAGTTGCAGGTACATTAAAACTATCTTTAGCTCAGTTCGCTGAATTAGAAGCTTTCTCTCAATTCGCTTCAGATTTAGATCAAGCAACTCAAAACCAGTTAGCGCGTGGATCACGTTTACGTGAAATTTTAAAACAGCCACAATCTTCTCCATTATCTTTAGAAGACCAAGTTGCAAGCATTTACGCAGGAACAAATGGATACTTAGATAAATTAGAAGTTGGTCAAGTTCGTGATTTCTTATCTGGATTACGTAGCTTCTTAGCAAGTAATTATGCAAAATATGGAGAAGTTGTACGTTCAACTTTAGCTTTCACTCCAGAAGCTGAATCTATTTTAAAAGAAGCAATTACTGAATATTTGAATGAA
       Golenkinia_longispicula  ACAATGAGAACACCGGAAGAATTAAGTAATCTTATTAAAGAACTTATTGAACAGTATACTCCAGAGGTGAAAATGGTAGATTTTGGTATCGTTTTCCAGGTAGGTGACGGAATCGCCAGAATTTATGGCTTAGAAAGAGCAATGTCAGGAGAATTATTAGAATTTGAAGATGGAACTTTAGGCATTGCGTTAAATTTAGAAGCAAATAATGTTGGAGCTGTTCTATTAGGGGACGGATTAAAAATCACAGAAGGAAGTAGAGTTCGTTGTACTGGAAAAATTGCTGAAATTCCAGTAGGAGATGGTTATTTAGGTAGGGTAGTAGACGCTTTGGCTCGTCCTGTTGATGGAAAAGGAGCAATTAATGCAGAAGGGAGCAGAGCAATTGAATCTCCAGCACCAGGGATCATCGCTCGTCGTTCTGTTTACGAGCCGTTAGCTACAGGATTAGTCGCAGTAGACGCGATGATTCCTATCGGTCGTGGTCAG---CGAGAATTAATCATTGGGGACCGCCAAACAGGAAAAACAGCTATTGCCGTAGATACAATTTTAAACCAAAAAGGCAAAGGAGTTATTTGTGTTTACGTAGCTATTGGCCAAAAAGCATCTTCAGTTGCCCAAGTTTTAAATACGTTAAAAGAACGTGGAGCCCTAGACTATACTATTATTGTAATGGCTAATGCGAATGAACCATCGACATTACAATATTTAGCTCCTTATACTGGTGCTACTTTGGCGGAACACTTCATGTACACGGGACGTCCTACCCTGACTATTTATGATGATTTATCAAAACAAGCACAAGCTTATCGTGAAATGTCTCTTCTGTTACGCCGTCCTCCAGGACGTGAAGCTTACCCAGGTGATGTTTTCTACTTGCACTCACGTCTTTTAGAAAGAGCTGCTAAATTAAGTAATGCATTAGGCGAAGGTAGCATGACTGCTCTTCCTATTGTAGAAACTCAAGAAGGAGACGTTTCTGCTTATATCCCTACTAATGTAATTTCTATTACTGATGGTCAAATTTTCTTATCTGCAGGCTTGTTTAACTCAGGGATTCGTCCAGCGATTAATGTTGGTATTTCAGTTTCTCGAGTGGGTTCTGCTGCTCAACCGAAAGCAATGAAACAAGTAGCCGGGACATTGAAATTATCTTTGGCTCAATTTGCTGAATTAGAAGCATTTTCACAATTTGCATCTGATTTAGACCAAGCGACTCAAAACCAACTAGCGCGAGGTCAACGTCTTCGTGAAATTTTAAAACAACCACAAGCATCTCCTCTTTCTTTAGAAGATCAAGTATCTAGTATTTATGCAGGAACTTCGGGAGCTTTAGATTCACTAGAGGTTATGCAGGTTAGACCATTTCTTACTGGATTACGTAGTTTTTTAATGAACAAGTATCCTAAATATGGAGAAATTCTTCGTACAACATTAACATTTACACCAGAAGCTGAGACTTTATTAAAACAAGCAATTAATGAATATTTAGCAGAA
              Gonium_pectorale  GCAATGCGTACACCAGAAGAGCTTAGCAATTTAATTAAAGATTTAATTGAACAATATACACCAGAAGTAAAAATGGTAGATTTTGGTATCGTTTTCCAGGTTGGTGATGGTATTGCTCGTATTTATGGTTTAGAAAAAGCAATGTCTGGTGAATTACTACTTTTTGAAGATGGTACACTAGGTATTGCACTAAATTTAGAAGCAAATAATGTTGGTGCTGTATTATTAGGTGATGGTTTAAAAATTACAGAAGGTAGCCGTGTTCGTTGTACAGGTAAAATTGCTGAAATCCCAGTTGGTGAGGCTTATTTAGGTCGCGTTGTTGATGCTTTAGCACGTCCTGTGGATGGTAAAGGTGCTATTGTAACAAAAGATAGCCGTGCTATTGAATCACCAGCTCCTGGTATTGTTTCTCGTCGTTCTGTTTATGAACCATTAGCTACAGGTTTAGTTGCTGTAGATGCTATGATTCCAGTTGGACGCGGTCAG---CGTGAGTTAATCATTGGTGACCGTCAAACAGGTAAAACAGCTATCGCTGTTGATACTATTTTAAACCAAAAAGGTAAAGGTGTAATTTGTGTATATGTAGCTATTGGTCAAAAAGCTTCATCTGTTGCTCAAGTTTTAAACACTTTAAAAGAACGTGGTGCTTTAGATTATACAATTATCGTAATGGCTAACGCTAACGAACCAGCTACATTACAATATTTAGCTCCATATACAGGTGCAACTTTAGCGGAATACTTTATGTATACAGGTCGTCCTACATTAACAATCTATGATGACTTATCTAAACAAGCACAAGCTTATCGTGAAATGTCATTATTACTTCGTCGTCCTCCAGGTCGTGAAGCTTATCCTGGTGACGTTTTCTATCTTCACTCACGTTTATTAGAACGTGCTGCAAAATTAAATAATGCACTAGGTGAAGGTAGTATGACAGCTCTTCCTATTGTTGAAACACAAGAAGGTGACGTATCTGCTTATATTCCAACTAACGTTATTTCTATTACAGATGGTCAAATCTTCTTATCAGCAAGTTTATTTAACTCTGGTTTACGTCCAGCTATTAACGTAGGTATTTCTGTATCACGTGTAGGTTCTGCTGCTCAACCAAAAGCTATGAAACAAGTTGCTGGCAAACTAAAACTTGAATTAGCGCAATTCGCTGAATTAGAAGCTTTCTCTCAGTTTGCTTCTGATCTTGACCAAGCAACACAAAACCAATTAGCTCGTGGTGCACGTTTACGTGAAATTTTAAAACAACCACAATCTTCTCCACTTTCTGTAGAAGAACAAGTTGCTTCTATTTATGCTGGTACTAATGGTTACTTAGATAAAATTGAAGTATCACAAGTACGTTCTTTCTTATCTGGTTTACGTAGCTATGTAGCTAACAGTTATCCTAAATATGGTGAAATTTTACGTTCTACTTTAGCTTTTACACCAGAAGCAGAAGGTTTATTAAAACAAGCTATTGTTGAATATTTAGAAGAA
       Haematococcus_lacustris  GCAATGCGCACACCAGAAGAATTAAGTAATTTAATTAAAGAATTAATTGAACAATATACACCTGAAGTAAAAATGGTTGATTTTGGTATTGTATTCCAAGTAGGTGACGGTATTGCACGTATTTACGGATTAGAACGTGTAATGTCTGGTGAATTATTAGAATTTGAAGATGGTACTTTAGGTATTGCTTTAAATTTAGAAGCAAATAACGTTGGCGCCGTATTGTTAGGTGATGGTTTAAAAATCACAGAAGGTAGTCGTGTTCGTTGTACAGGTCGTATTGCTGAAATTCCAGTTGGTGATGCTTATTTAGGTCGTGTTGTTAACGCTTTAGCGAAACCAGTTGACGGTAAAGGTACAATTAACACAACGAATACACGTGCCATTGAATCAATGGCACCTGGTATTGTTTCACGTCGCTCGGTTTATGAACCATTACAAACAGGTTTAGTGGCAGTAGACGCTATGATTCCAGTAGGCCGTGGTCAA---CGCGAACTAATTATTGGCGACCGTCAAACAGGAAAAACAGCCATTGCAGTTGATACAATTTTAAATCAAAAAGGTAAAGGTGTAATTTGTGTTTATGTAGCTATTGGACAAAAAGCATCATCAGTAGCTCAAGTTTTAAATACTTTAAAAGAACGAGGTGCTTTAGATTACACAATTATCGTAATGGCAAATGCCAATGAACCTGCTACTTTACAATATTTAGCACCTTATACAGGAGCTACTTTAGCTGAATATTTTATGTATACTGGTCGTGCTACTTTAACAATTTATGATGACTTATCAAAACAAGCACAAGCATATCGGGAAATGTCATTATTATTACGTCGTCCACCAGGACGTGAAGCTTATCCAGGCGATGTATTTTATTTACACTCTCGTTTATTAGAACGTGCTGCTAAATTAAGTACAGCATTAGGTGAAGGTAGTATGACAGCATTACCAATTGTTGAAACACAAGAAGGTGACGTTTCTGCTTATATTCCAACAAACGTTATTTCAATTACAGATGGTCAAATTTTCTTAGCAGCTGGTTTATTTAACTCTGGTTTACGTCCAGCTATTAATGTAGGTATTTCAGTATCACGTGTAGGTTCAGCAGCACAACCCAAAGCTATGAAACAAGTAGCTGGTAAATTAAAATTAGAATTAGCACAGTTTGCTGAATTAGAAGCTTTTTCACAATTTGCTTCAGATCTTGATCAAGCAACTCAAAACCAATTAGCACGTGGTGCACGTTTACGTGAAGTTTTAAAACAAGCACAATCATCACCTTTATCGTTAGAAGAACAAATTGCTAGTATTTATGCTGGTACTAGTGGCTCACTTGATAAACTTGATGTAACGCAAGTACGTCCTTTTTTAGTCGGATTACGTTCATATATTGCAACATCACAGCCTAAATTTAATGAAATTTTACAAAATACACAAACTTTCACTTTAGAAGCTGAATCTCTTTTAAAAACAGCAATTAGTGAATTTTTAGAAGAA
            Hafniomonas_laevis  ---ATGCGTACACCAGATGAACTAAGCTCATTACTAAAAAAAGTAATTGATCAATATACTCCAGAAACACAAATGGTAGACTTCGGTACTGTTTTCATGGTAGGTGACGGTATCGCGCGTGTTTACGGTTTAGATAAAGCAATGGCAGGTGAATTATTAGAATTTGAAGACGGTACACTAGGTATCGCTTTAAACTTAGAACAAAATAACGTAGGTGCCGTATTATTAGGTGATGGCTTAAAAATTACAGAAGGTAGCCGTGTACGTTGTACTGGTAAAATCGCTGAAATTCCAGTAGGCGAAGCATTCTTAGGTCGTGTAGTTGACGCATTAGCACGTCCAGTAGATGGTAAAGGCCCAATTACAGCTAACGGTACTCGTGCTATTGAATCTCCAGCTCCAGGTATTGTATCTCGTCGTTCCGTTTATGAACCATTACAAACAGGTATTTTATCTGTAGACTCTATGATTCCAGTAGGTCGTGGTCAA---CGTGAATTAATCATTGGTGACCGTCAAACTGGTAAAACTGCAATTGCAGTTGACACAATTATTAACCAAAAAGGTAAAGGTGTAATTTGCGTTTATGTAGCAATTGGCCAAAAAGCCGCTTCTGTAGCGCAAGTATTAAATACTTTAAAAGAGCGCGGAGCATTGGACTATACAATTATTGTTATGGCCAACGCAAACGAACCAGCTACATTACAATATTTAGCTCCATATACAGGTGCTTCTTTAGCAGAGTATTTCATGTACACCAATCGTGCGACTTTAGTAATTTATGATGACCTTACTAAACAAGCACAAGCATACCGTGAAATGAGTTTATTATTACGTCGTCCTCCAGGACGTGAAGCATACCCAGGTGACGTATTCTACTTACACAGTCGTTTATTAGAGCGTGCTGCTAAATTAAACAACGAATTAGGTGAAGGTAGTATGACAGCTTTACCAGTAGTTGAAACACAAGAAGGTGACGTATCTGCTTATATTCCTACAAACGTTATTAGTATTACAGATGGTCAAATTTTCTTAGCTGCTGACTTATTCAACAGTGGTTTACGTCCTGCTATTAACGTAGGTATTTCTGTATCTCGTGTAGGTTCTGCTGCACAAGTAAAAGCTATGAAACAAGTTGCTGGTAAATTAAAATTAGAATTAGCACAATTTGCTGAATTAGCAGCGTTCTCTCAATTTGCTTCCGATTTAGACCAAGCAACTCAAAACCAGTTAGCACGTGGTCAACGTTTAACTGAAATCTTAAAACAAGCACAAAATGCTCCATTATCTGTTGAAGACCAAGTTGCTTGTATTTTTGCAGGTACTCGTGGTTTCTTAGACTCTTTAGCAGTAGCAGACGTTCGTCCGTTCTTAGTAGGTTTCCGTGCTTATTTAGCAAACAGCTGTGCTAAATACGGCGACATCGTTCGTGAAACGAAAGCTTTAACACCAGAAGCTGAAACTCTTTTAACAGATGCTATTAAAGTGTATTTAGAAGAA
          Hariotina_reticulata  TCAATGCGTACACCTGAAGAATTAAGTAATTTAATTAAAGGATTAATTGAAGAATACACACCAGAAGTAAAAATGGTTGATTTTGGTATTGTATTTCAGGTAGGTGATGGAATTGCTCGTATTTACGGGTTAGACCGAGTAATGTCAGGTGAACTTTTAGAATTTGAAGATGGAACTTTAGGAATTGCTTTAAACTTAGAAGCTAATAACGTAGGTGCTGTTTTATTAGGTGATGGTTTAAAAATTACAGAAGGAAGTCGTGTTCGTTGCACAGGAAAAATTGCTGAAATTCCAGTAGGAGAAGGTTATTTAGGCCGTGTTGTTGACGCTCTTGCTCGTCCAGTTGATGGAAAAGGAGCAATTTCTACAACAGATAATCGTGCTATCGAATCACCAGCTCCTGGTATTGTTGCTCGACGTTCAGTATACGAACCATTACAAACAGGATTAGTAGCAGTAGATGCTATGATTCCAATCGGACGTGGTCAA---CGTGAATTAATTATTGGAGATAGACAAACAGGAAAAACAGCAATTGCTGTTGATACTATTTTAAACCAAAAAGGAAAAGGTGTAATTTGTGTTTATGTAGCTATTGGTCAAAAAGCTTCTTCTGTTGCACAAGTTTTAAATACCTTAAAAGAACGTGGTGCTTTAGATTACACAATCATTGTTATGGCGAATGCTAACGAGCCTTCGACTTTACAATATTTAGCTCCATATACAGGAGCTACTCTTGCTGAATATTTTATGTACACAGGTCGTCCTACATTAACTATTTATGATGATCTTTCAAAACAAGCACAGGCTTACCGTGAAATGTCTTTATTATTACGTCGCCCACCTGGACGTGAAGCTTACCCTGGAGACGTTTTCTACTTACACTCACGTCTTTTAGAACGTGCTGCAAAATTAAGTGATGCTTTAGGAGAAGGAAGTATGACATCACTTCCTGTTGTAGAAACTCAAGAAGGTGACGTTTCAGCTTATATTCCAACAAACGTAATTTCGATTACAGATGGTCAAATCTTTTTATCAGGAGATTTATTTAATGCTGGTATTCGTCCTGCTATTAACGTTGGTATTTCAGTATCTCGTGTAGGTTCTGCTGCTCAACTTAAAGCTATGAAACAAGTAGCTGGTACATTAAAATTATCTTTAGCACAATTTGCTGAATTAGAAGCTTTCTCTCAATTCGCTTCAGATTTAGATGCTGCAACTCAAAAACAATTAGCTCGTGGTTCACGTTTAAGAGAAATTCTAAAACAACCTCAAAACTCACCTTTATCTATTGAAGAACAAGTTGCTAGTATTTATACTGGTACAAATGGATATTTAGATTCTTTAGAAGTTGCTGATGTAAGACCTTTTTTAAGTGGTCTTCGTACGTATTTAGCAAATAATGTGCCACAATATGGTGAAATCATCCAAAAAACAAATACATTTACACCAGAAGCTGAAGCATTACTTAAAAAAGCAATTACTGATTTCTTAGCTGAA
                 Jenufa_minuta  ACAATGCGAACTCCAGAAGAATTAAGCAATCTTATAAAAGAATTAATTGAACAATATACACCAGAAGTCAAAATGGTTGATTTTGGAATTGTATTCCAAGTAGGGGATGGAATTGCTCGTGTGTATGGCTTAGAAAAAGCAATGTCAGGAGAATTACTTGAATTTGAAGATGGCACTTTAGGAATTGCCTTAAATTTAGAAGCAAATAATGTTGGTGCAGTTTTATTGGGTGATGGTTTAAAGATTACAGAAGGAAGTCGTGTTCGATGCACAGGTAAAATTGCAGAAGTTCCCGTAAGCGAAGCTTATTTAGGTCGTGTAGTTGATGCTTTAGCTCGCCCAGTTGATGGTAAAGGAGTAATTTCAACAAATGAAAGCAGACCTATTGAATCTGGAGCTCCTGGTATTGTTTCGCGTCGTTCTGTATATGAACCTTTACAAACAGGAGTAGTTGCTGTCGATGCTATGATTCCAATAGGACGAGGTCAA---AGAGAATTAATTATTGGGGACCGTCAAACAGGAAAAACAGCTATTGCGGTAGATACTATCTTAAATCAAAAAGGAAAAGATGTTATTTGTGTGTATGTCGCAATAGGTCAAAAAGCTTCCTCTGTAGCTCAAGTAGTAACTACTTTAAAAGAACGAGGAGCTTTAGATTATACAATTATTGTTATGGCTAATGCAAATGAACCATCAACATTGCAATATTTAGCACCTTACACTGGAGCTACTTTAGCCGAATATTTCATGTATACAGGTAAAGCAACTTTAACAATCTATGATGATTTATCTAAACAAGCCCAAGCCTATCGCGAAATGTCTTTATTACTTCGTCGTCCTCCAGGACGTGAAGCTTACCCAGGAGATGTATTTTATTTACACTCACGTTTGTTAGAAAGAGCAGCTAAATTAAGTGATGCATTAGGCGAAGGTAGTATGACAGCGCTCCCAATAGTAGAAACGCAAGAAGGAGACGTATCTGCTTATATCCCGACAAATGTTATTTCAATTACTGATGGACAAATCTTTTTATCAGGAGATTTATTCAACGGAGGGCTTCGTCCAGCTATTAATGTAGGGATTTCAGTATCTCGTGTTGGGTCGGCAGCTCAACCAAAAGCTATTAAAAAAGTAGCAGGTAAACTAAAATTAGAATTAGCGCAGTTTGCTGAATTAGAAGCATTTTCTCAATTTGCTTCCGATTTAGACCAATCCACGCAAAATCAACTTGCTCGTGGAGCTCGTTTGCGCGAAATTTTAAAACAACCTCAATCATCTCCTTTATCTCTAGAAGATCAAGTGGCAAGTATATATGCTGGAACTACAGGTTATTTAGATAAATTAGAAGTAAGTCAAATTAGATCTTTTCTAGTAGGTTTACGAGAATTTTTACCAAAAAATGCATCTAAATATGTAGAAATTATTCAAACTACGGAAACATTTAGTTCTGAAGCCGAAGATTTGTTGAAAAAGGCTATTCAAGAGTATTTAGATGAA
              Jenufa_perforata  GCGATGAAAACTCCTGAAGAATTAAGTAATTTAATTAAGGAATTAATAGAACAATATACACCTGAAGTAAAAATGGTAGATTTTGGTATTGTTTTCCAAGTAGGTGATGGAATTGCTCGTGTTTATGGTTTAGAAAAAGCAATGGCTGGTGAATTATTAGAATTTGAAGACGGGACTTTAGGAATTGCTTTGAATTTAGAAGCAAATAATGTAGGTGCAGTTTTATTAGGAGATGGATTACAAATTACAGAAGGAAGTCGAGTTCGTTGTACTGGGAAAATTGCAGAGATTCCTGTAGGTGAAGGCTATTTGGGTCGTGTAGTAGATGCATTAGCTCGTCCAGTTGATGGGAAAGGAGCTATTTCAACGGATGAAAGTAGACCTATTGAATCAGGAGCACCTGGTATTATTTCTCGTCGTTCTGTTTATGAACCATTACAAACAGGTGTAGTTGCTATAGATGCTATGATCCCGATAGGACGTGGTCAA---AGAGAATTAATTATCGGTGACCGTCAAACAGGAAAAACATCAATTGCAGTGGACACAATTTTAAATCAAAAAGGAAAAGATGTAATTTGCGTTTATGTTGCAATCGGTCAAAAAGCATCATCTGTTGCTCAAGTTTTAAACACTTTAAAAGAAAGAGGTGCTTTAGACTATACAATTATTGTTATGGCAAATGCAAATGAACCATCAACTTTACAATATTTAGCACCTTATACAGGGGCAACTTTGGCAGAATATTTCATGTATAATGGACGTCCAACATTAACAATTTATGATGACTTATCTAAACAAGCACAAGCTTATAGAGAAATGTCTTTATTACTTCGTCGTCCACCAGGACGTGAAGCTTACCCAGGAGATGTATTCTATTTACATTCACGTCTTTTAGAAAGAGCTGCAAAACTTAGTGACTCTTTAGGAGAAGGAAGTATGACTTCACTTCCTATTGTAGAAACTCAAGAAGGTGATGTTTCTGCTTATATTCCAACAAATGTTATTTCTATTACAGATGGACAAATTTTCCTTTCAGGTGATTTATTTAACAGCGGACTTCGTCCAGCTATTAATGTAGGGATTTCAGTTTCTCGAGTAGGATCTGCAGCCCAACCAAAAGCTATCAAACAAGTAGCAGGAAAATTAAAATTAGAATTAGCTCAATTTGCCGAACTTGAAGCATTTTCTCAATTTGCTTCTGATTTAGATCAAGCAACTCAAAATCAACTTGCTCGAGGATTACGTTTACGTGAAATTTTAAAACAACCTCAATCATCTCCTCTTTCTTTAGAAGATCAAGTTTCTACTATTTATGCAGGAACTACAGGTTATCTAGATAAATTAGATATTCCTCAAATTAAACCTTTTTTAACTGGACTAAGAGATTATATTGGAAAAAGTTCTCAAAAATATGTAGAAATTATACAATCAACAAAAACATTTAATTCAGAAGCTGAATCTTTATTAAAAAAAGCAATCGAAGAATATACAGAAGAA
          Kirchneriella_aperta  ACAATGCGTACACCTGAAGAATTAAGTAATTTAATTAAAGGTTTGATTGAAGAATATACACCAGAGGTTAAAATGGTCGATTTTGGTATCGTTTTCCAAGTCGGTGATGGTATTGCGCGTATTTATGGATTAGATCGAGTAATGTCGGGTGAACTTTTAGAATTTGAAGATGGTACTTTAGGTATTGCTTTAAATTTAGAAGCAAACAATGTAGGTGCAGTACTATTAGGTGATGGTTTAAAAATTACAGAGGGTAGCCGAGTTCGTTGTACTGGTAAAATTGCCGAAATTCCTGTGGGTGATGCCTACTTAGGCCGTGTAGTTGATGCTTTAGCTCGACCAGTTGATGGTAAAGGGACTATTGCTTCAACAGGTTCACGTGCAATTGAATCAACTGCTCCTGGTATTATCTCACGTCGTTCAGTTTATGAACCATTACAAACAGGTTTAGTTTCTGTTGATGCGATGATTCCGATTGGACGTGGTCAG---CGCGAACTTATTATCGGTGACCGACAAACTGGTAAAACAGCCATCGCTGTTGATACTATTTTAAATCAAAAAGGTAAAGGAGTAATTTGTGTTTACGTTGCTATTGGTCAAAAAGCTTCTTCTGTTGCACAAGTTCTTAATACATTAAAAGAACGCGGTGCTCTAGATTACACTATCATTGTAATGGCAAATGCTAACGAACCATCAACTTTACAATATTTAGCTCCATATACAGGTGCAACTTTAGCAGAGCACTTTATGTACACTGGCCGTCCTACATTAACAATTTATGATGATCTTTCTAAACAAGCTCAAGCTTATCGTGAAATGTCTCTATTATTACGTCGTCCACCAGGGCGTGAAGCTTATCCAGGTGACGTTTTCTATTTACACTCACGTCTTCTTGAAAGAGCTGCTAAATTAAGTAATGCTTTAGGTGAAGGAAGTATGACAGCTTTACCTATTGTAGAAACACAAGAAGGTGACGTTTCTGCATATATTCCTACAAACGTAATTTCTATTACAGATGGACAAATTTTCCTTTCTGCAGATTTATTTAACTCTGGTATCCGTCCAGCAATTAATGTAGGTATTTCAGTATCACGTGTAGGTTCTGCTGCTCAACCTAAAGCTATGAAACAAGTTGCTGGTAAATTAAAACTTGAATTAGCACAATTTGCTGAACTAGAAGCTTTTTCACAATTTGCTTCAGATTTAGATCAAGCCACTCAGAACCAATTAGCAAGAGGTTCTCGTTTACGTGAAATTTTAAAACAAGCTCAATCGTCTCCATTATCTTTAGAAGATCAAGTATCAAGCATTTATGCGGGTACAAACGGTCTTTTAGATTCTTTAGAAGTAGCTCAAGTACGTTCTTTCTTAACTGGTTTAAGAACTTATTTAACAAATAACTATCCGCAATATGGTGAAATTCTTCGTACGACTTTAACTTTTACTCCAGAAGCCGAAAACTTACTGAAAAAAGCTATTGAAGAGTACCGTGAAGAA
      Koshicola_spirodelophila  AAAATGCGA---CCAGAAGAAATTAGTTCAATTATCATGCAACAGATAGAACAGTACACACAAGAAGTACAGGTTGTTAATTTTGGCACTGTGTTTCAAGTTGGAGATGGAATTGCACGTATTTATGGACTTGAAAAAGTTATGGCTGGTGAGTTATTAGAATTTGAAGATGGGACAATTGGAATTGCTTTAAATTTAGAAGCTAAAAACGTGGGAGCTGTATTAATGGGTGACGGATTAGAAATAAAAGAAGGTAGTAAAGTACGCGCAACAGGAAAAGTTGCCCAAATTCCTGTAGGAGAAGGTTATTTAGGGCGAGTTGTTGATTCTTTAGCACGTCCAATTGATGGTAAAGGAGATATTAGTTATCCTGAAACTCGTTTAATTGAATCACCAGCACCTGGTATTATTGATCGACGTTCTGTACATGAACCTCTTCAAACAGGATTAGTTTCAGTAGATGCAATGATTCCAATTGGTCGTGGTCAG---CGCGAATTAATTATCGGAGACCGTCAAACTGGGAAAACAGCAATTGCTGTTGATACTATCTTAAACCAAAAAGGAAAAGATGTTATCTGTGTTTATGTAGCGATTGGTCAAAAAGCTTCATCGGTTGCACAAGTAGTTAACAGCTTAAAAGAGCGCGGTGCTTTAGATTATACTATCATCGTAACAGCTAACGCTGACTCAGCAGCTACTTTACAATATTTAGCTCCTTATACTGGTGCAACTTTAGCAGAATATTTCATGTATACGAATCGACATACACTTGTTATTTATGATGACTTATCAAAACAAGCCCAAGCATATCGCGAAATGTCTTTATTATTAAGACGACCACCAGGAAGAGAAGCTTATCCTGGCGACGTTTTTTATCTACACTCTCGTTTATTAGAACGTGCTGCTAAATTGAGTGATGCTAATGGTTCTGGTAGTATGACTGCTCTTCCAATTGTTGAAACTCAAGAAGGAGACGTTTCTGCTTATATTCCAACAAATGTTATTTCTATTACAGATGGACAAATTTTCTTATCTGCTTCTATTTTCAATGCTGGTATTCGTCCAGCTATTAACGTAGGTATTTCTGTTTCACGTGTAGGTTCAGCTGCTCAACCTAAAGCAATGAAACAAGTTGCAGGTAAACTAAAATTAGAATTAGCACAATTTGCAGAACTTGAAGCGTTTTCACAATTTGCTTCTGATTTAGATCAAGCGACTCAAAATCAATTAGCACGAGGACAACGTTTACGTGAAATTTTAAAACAACCTCAAGCTTCTCCTCTTTCAGTAGAAGATCAAGTAGCTTCGATTTACGCAGGAACAAACGGGTATTTAGACAGATTTGAAGTTTCTCAAGTACGTAGCTTTTTAGTTGGTCTACGAAAATATTTATCTACCAATTATCCAAAATATGGCGAAATATTACAATCTACAAAAACATTAACACCTGAAGCTGAAACATTCTTAAAAGAAGCGATTTTAGCGTATTCCGAAGAA
           Lobochlamys_culleus  GCAATGAGAACTCCAGAAGAGCTAAGTAATCTAATTAAAGGACTTATTGAACAATATACTCCAGAAGTTAAAATGGTTGATTTCGGTGTAGTATTCCAAGTAGGGGATGGTGTAGCTCGTATTTATGGTCTAGAAAAAGCAATGTCTGGTGAATTATTAGAATTTGAAGATGGTACACTAGGAATTGCTTTAAATCTTGAAGCAAATAACGTAGGTGCTGTTTTATTAGGTACTGGCTTAAAAATTACAGAAGGAAGCCGTGTACGTTGTACAGGAAAAATTGCTGAAATCCCGGTAGGAGAAGCTTATTTAGGTCGTGTTGTAGACGCATTAGCACGTCCAGTTGACGGCAAAGGCTCTGTAGCAACAACAAAAACACGTGCGATTGAATCACCTGCTCCCGGAATTATTGATCGTCGTTCTGTATATGAACCACTAGCAACTGGTATTGTAGCAATTGATGCTATGATTCCTGTAGGTCGTGGTCAA---CGCGAATTAATTATTGGTGATCGTCAAACAGGAAAAACAGCTATTGCTGTAGATACAATTCTTAACCAAAAAGGTAAAGGTGTTATTTGTGTTTATGTTGCTATTGGTCAAAAAGCTTCTTCTGTTGCCCAAGTTTTAAATACGTTAAAAGAACGTGGTGCTTTAGACTACACAATTATTGTAATGGCAAACGCAAACGAACCTTCTCCATTACAATATTTAGCACCTTATACAGGTGCTACATTAGCGGAGTATTTTATGTATACAGGTCGTCCAACTCTTACAATTTATGACGATTTAACAAAACAAGCTCAAGCTTATCGTGAAATGTCTTTATTATTACGTCGTCCACCAGGACGTGAAGCATACCCTGGTGACGTTTTCTATCTTCACTCTCGTCTTCTTGAAAGAGCTGCTAAATTAAGCAACGCTTTAGGGGAAGGTAGTATGACATCTCTTCCGGTTGTAGAAACACAAGAAGGTGACGTATCTGCTTATATTCCTACAAACGTTATTTCAATTACAGATGGTCAGATTTTCCTTGCTGCAAGTTTATTCAACTCAGGTCTTCGTCCAGCTATTAACGTAGGTATTTCTGTATCACGTGTAGGATCAGCTGCTCAACCAAAAGCTATGAAACAAGTAGCCGGAACTTTAAAACTATCACTTGCACAATTTGCTGAACTTGAAGCATTCTCACAATTTGCTTCTGATTTAGATCAAGCTACTCAAAACCAATTAGCTCGTGGTTCGCGCTTACGTGAAATTTTAAAACAGCCTCAATCATCGCCTTTATCTTTAGAAGATCAAGTTGCAAGTATTTATGCTGGAACTAGCGGTTCTTTAGATAAACTTGAGGTTGATCAAGTACGTCCATACTTAGTAACTCTTCGTAGCTATTTAGCATCAAAACAACCTAAGTTTGGAGAAATTCTTCGCAGTACTTTAACATTTACTCCAGAAGCAGAATCATTATTAAAACAAGCTATTGCTGAATCTATTGAAGAG
            Lobochlamys_segnis  GCAATGAGAACTCCTGAAGAGTTAAGTAATCTAATCAAAGGACTTATCGAACAATATACTCCAGAAGTTAAAATGGTTGATTTTGGTGTTGTATTCCAAGTAGGTGATGGTGTTGCTCGTATTTATGGTTTAGAAAAAGCAATGGCTGGGGAATTATTAGAATTTGAAGATGGGACCTTAGGCATTGCTTTGAATTTAGAAGCAAATAATGTTGGTGCTGTTTTATTAGGAACTGGTTTAAAAATTACAGAAGGAAGTCGTGTACGTTGTACAGGAAAAATTGCTGAAATTCCAGTTGGTGATGGTTTTTTAGGTCGTGTTGTAGATGCTTTAGCACGTCCATTAGATGGTAAAGGTGCTATTGCTACGACAAAATCTCGTGCTATCGAATCACCAGCACCTGGTATTATTGATCGTCGTTCTGTATATGAACCATTAGCTACAGGAATTGTTGCTATTGATGCTATGATTCCAGTTGGACGTGGCCAA---CGTGAATTAATCATTGGAGATCGTCAAACGGGTAAAACGGCAATTGCTGTTGATACAATTCTAAACCAAAAAGGGAAAGGAGTTGTTTGTGTTTATGTTGCTATTGGTCAAAAAGCTTCATCTGTTGCGCAGGTGTTAAACACATTAAAAGAACGTGGGGCTTTAGATTATACAATAATTGTAATGGCAAATGCAAATGAACCTTCACCGTTACAATATTTATCACCTTATACAGGTGCAACTTTAGCAGAATATTTTATGTATACAGGTCGTCCTACTCTTGTAATTTATGATGATTTAACAAAACAAGCTCAGGCCTATAGAGAGATGTCCCTTTTACTTCGTCGTCCACCAGGACGTGAAGCGTATCCAGGTGACGTTTTCTATCTTCACTCACGTCTTCTTGAAAGAGCTGCTAAATTAAGTAATGCTTTAGGAGAAGGAAGTATGACAGCTCTTCCTGTAGTTGAAACACAAGAAGGTGACGTTTCTGCTTATATTCCAACAAATGTAATTTCTATTACTGATGGGCAAATTTTCCTTGCTGCTAGTTTATTTAACTCTGGTCTTCGTCCTGCTATTAATGTAGGGATTTCAGTATCTCGTGTAGGTTCTGCTGCTCAACCAAAAGCAATGAAACAAGTTGCAGGAACACTTAAACTTTCATTAGCACAATTTGCTGAACTTGAAGCTTTCTCTCAATTCGCATCAGATTTAGATCAAGCTACACAAAATCAATTAGCGCGTGGGTCACGTTTACGTGAAATTCTAAAACAACCACAAGCTGCTCCTTTATCTTTAGAAGATCAAGTAGCAAGTATTTATGCTGGAACGAGTGGTTCACTAGATAAACTTGAAGTTGATCAAGTGCGTCCATTCCTAGTTGCTCTTCGTAGTTATTTACCAAGTAAGCACCCTAAATTTGGAGAAATTCTTCGTAATACATTAACATTTACTCCAGAAGCAGAATCTATTTTAAAACAAGCTATTGCAGAAAGTCTTGAAGAA
           Microglena_monadina  GCACAACGTTCACCAGAAGAATTAAGTAATCTTATTAAAGATTTAATCGAACAATATACACCAGAAGTTAAAATGGTAGATTTCGGTATTGTTTTCCAAGTTGGTGATGGTATTGCAAGAATCTATGGACTAGAACGAGCAATGTCAGGCGAATTATTAGAATTTGAAGATGGAAGTTTAGGTATTGCATTAAACCTAGAAGCTAGTAACGTTGGTGCTGTTTTATTAGGTGATGGTTTAAAAATTTCAGAAGGTAGTAGAGTTCGTTGTACAGGGAAAATTGCTGAAATTCCAGTAGGTGAAGCATTTTTAGGACGTGTCGTAAATGCTTTAGCTCAACCAATTGATGGTAAAGGTAACGCTGCTACAACAGAAACACGTGCTATTGAATCTCCAGCACCTGGTATTGTATCTCGTCGTTCAGTTTATGAACCATTATCAACAGGTTTAGTAGCTGTAGATGCCATGATTCCAGTTGGTCGTGGTCAA---CGTGAACTTATTATTGGTGATAGACAAACAGGAAAAACAGCCATTGCGGTTGATACGATTTTAAACCAAAAAGGTAAAGGCGTTATTTGTGTTTATGTTGCTATTGGACAAAAAGCTTCTTCAGTTGCTCAAGTATTAAATACTTTAAAAGAACGTGGAGCTTTAGATTATACAATTATTGTAGTAGCTAACGCAAATGAACCAGCAACATTACAATATTTAGCACCTTATACTGGTGCAACTCTTGCAGAATATTTTATGTACACAGGTCGTCCTACATTAACAATTTATGACGATTTATCTAAACAAGCTCAAGCATACCGTGAAATGTCATTATTATTGCGTCGTCCGCCTGGGCGCGAAGCCTACCCGGGCGACGTATTTTATCTACACTCGCGTCTTCTTGAAAGAGCTGCTAAATTAAGTACAGCTTTAGGAGAAGGTAGTATGACATCTCTTCCAATTGTTGAAACACAAGAAGGTGACGTATCTGCTTATATTCCTACTAACGTTATTTCAATTACTGATGGACAAATTTTCTTATCTGCTAGTTTATTTAACTCAGGTCTTCGTCCAGCTATTAACGTAGGTATTTCTGTATCTCGTGTAGGTTCAGCTGCACAACCAAAAGCAATGAAACAAGTTGCAGGTAAATTAAAACTAGAATTAGCTCAATTTGCTGAACTGGAAGCTTTTTCACAATTTGCTTCTGATTTAGACCAAGCTACTCAAAACCAATTAGCAAGAGGTGCTCGTTTACGTGAAATTTTAAAACAATCTCAATCATCTCCATTAGGTCTTGATGAACAAGTTGTTAGTATTTATGCAGGTACGAATGGTTTATTAGATAAACTTGAGGTATCTCAAGTTCGTTCATTCTTAACAGGTCTTCGTAGTTATATTGCCAATACTCATCCTAAATTTGGTGAAATTCTTAATTCAACATTAACATTAACACCAGAAGCAGAAGCTTTATTAAAACAAGGTATTAATGAATATTTAGAAGAA
                 Microspora_sp  TCAACGCGTACACCTGAAGAACTAAGCAACCTAATTAAAGACCTTATTGAACAATACACTCCAGAAGTAAAAATGGTAGATTTTGGAGTTGTATTTCAAGTTGGTGATGGTATTGCTCGAATTTATGGATTAGAAAAAGCAATGTCGGGTGAACTTCTTGAATTTGAAGATGGTACTCTTGGAATTGCTTTAAATTTAGAAGCGAATAATGTGGGTGTTGTTTTACTTGGTGATGGATTAAAAATTACAGAAGGTAGTCGTGTACGTTGCACTGGAAAAATCGCAGCTATTCCTGTAGGAGAAAATTATTTAGGTAGAGTTGTTGACGCTTTAGCACGTCCAGTTGATGGTAAAGGAATTATTGCTACAACAGAAACTCGAGCTATTGAGTCAATTGCTCCAGGAATTATTAGCAGACGTTCTGTTTATGAACCCTTACAAACAGGATTAGTTGCGGTAGATGCAATGATCCCTATTGGTCGTGGTCAACAACGAGAACTTATAATTGGAGATCGCCAAACAGGAAAAACTGCTATTGCAGTTGATACTATTTTGAATCAAAAAGGAAAAGGTGTAATTTGTGTATATGTAGCTATTGGTCAAAAAGCATCTTCTGTTGCTCAAGTTTTAAATACTTTACGTGAACGTGGTGCTTTAGAGTATACTATTATTGTAATGGCTAATGCTAATGAACCTTCTACACTTCAATATTTAGCACCTTACACAGGTGCTACACTAGCAGAATACTTTATGTATACAGGTCGTGCTACTTTAGCGATTTATGATGATTTATCAAAACAAGCTCAAGCTTATCGTGAAATGTCATTATTATTACGTCGACCACCAGGACGTGAAGCTTATCCAGGAGATGTTTTCTATCTGCATTCTCGTCTTTTAGAACGAGCAGCAAAATTAAGTGATGCTTTAGGTGAAGGAAGTATGACAGCACTTCCAATTGTTGAAACACAAGAAGGAGATGTTTCTGCTTATATTCCTACGAATGTTATTTCAATCACAGATGGTCAAATTTTCTTATCTGCAGATTTATTTAACTCTGGTATCCGACCAGCAATTAATGTTGGTATTTCAGTGTCTCGTGTAGGATCGGCTGCTCAACCTAAAGGTATGAAACAAGTAGCTGGAAAATTAAAATTAGAGTTAGCTCAATTCGCAGAACTTGAAGCTTTTAGTCAATTTGCTTCAGATCTTGATCAAGCTACTCAAAATCAATTAGCACGTGGTCAACGTTTAAGAGAAATTTTAAAACAACCTCAATCTTCTCCACTTTCTCTTGAAGAACAAGTTACTAGCATTTTTTCTGGTGTTAGCGGTTCGTTAGATAAATTAGATGTAGCTCAAGTACGACCTTTTTTAGCTGGTTTACGTGGATATTTAACGAATAGCTATCCAAAATTTGGAGAAATTCTTCGAACAACACTAACATTTACTCCAGAAGCAGAAACTTTGTTGAAAACAGCTATTTCGGAATATATGGACGAA
       Mychonastes_homosphaera  ACTACTCGTACTCCTGAAGAATTAAGCAACTTAATTAAAGGTTTAATTGAAGAATACACACCAACTGTAAAATTAACAGACTTCGGTATTGTTTTTAACGTTGGGGATGGAATTGCCCGTATTTACGGTTTAGAAAAAGTAATGTCTGGTGAGCTACTAGAATTTGAAGACGGTACATTAGGGATCGCTTTAAACTTAGAAGCTAACAACGTTGGAGCGGTATTATTAGGAGATGGTTTAAAAATCTCTGAAGGAAGCCGTGTACGTTGTACAGGTAAAATTGCTGAAATTCCAGTAGGTGAAGCTTACTTAGGTCGTGTTGTAGACGCTTTAGCTCGTCCAGTAGACGGTAAAGGTCCAATCGCAACTTCAGAATCTCGTGCAATTGAATCAATTGCACCTGGTATTATTGCTCGTCGTTCAGTTTACGAACCACTACAAACAGGATTAGTTTCAGTTGACGCTATGATTCCGATTGGACGTGGTCAA---CGTGAATTAATTATTGGTGACCGTCAAACTGGTAAAACAGCAATTGCAATTGACACAATCTTAAACCAAAAAGGAAAAGGAGTTATTTGTGTTTACGTAGCAATTGGACAAAAAGCTTCATCAGTAGCACAAGTATTAAACACATTCAAAGAACGTGGTGCTTTAGACTACACAATTGTAGTTATGGCTAACGCAAATGAACCTTCTACACTACAATACTTAGCACCATACACAGGAGCAACATTAGCTGAGTACTTCATGTACACAGGTCGTGCAACTCTAACAATTTATGATGACTTATCAAAACAAGCTCAAGCTTACCGTGAAATGTCATTATTATTACGTCGTCCTCCAGGACGTGAAGCATATCCAGGTGACGTTTTCTACTTACACTCACGTCTATTAGAACGTGCAGCTAAATTAAGTGACGCTCTAGGAGAAGGAAGTATGACTTCATTACCGATTGTTGAAACACAAGAAGGTGACGTTTCGGCATACATTCCAACTAACGTAATTTCAATTACAGATGGTCAGATTTTCTTATCTGGTGATTTATTCAACTCAGGTATTCGTCCAGCGATTAACGTAGGTATTTCAGTATCACGTGTAGGATCTGCAGCACAAGTAAAAGCAATGAAACAAGTTGCTGGTAAACTAAAATTAGAGTTAGCTCAATTCGCAGAATTAGAAGCATTCTCTCAATTTGCTTCAGACTTAGACCAAGCTACTCAAAACCAATTAGCTCGTGGTGCACGTTTACGTGAACTACTAAAACAACCTCAGTCTTCTCCATTATCAGTAGCAGACCAAGTAGCATCAATCTACGTAGGAACTAACGGTTTATTAGACACTATTGCAGTTGCTGACGTTCGTGCGTTCGTAGCTGGATTCCGTGACTACTTAGCATCAAGCGTACCGCAATATTCTGAAATTGTAAGCAGCACTAACGCATTCACTGCAGAAGCAGAAGCTTTAGTGAAAAAAGCAGTAGCTGATTACACAGAAGAA
           Mychonastes_jurisii  ACTACTCGTACTCCTGAAGAATTAAGCAACTTAATTAAAGGTTTAATTGAAGAATACACACCAACTGTAAAATTAACAGACTTCGGTATTGTTTTTAACGTTGGGGATGGAATTGCCCGTATTTACGGTTTAGAAAAAGCAATGTCTGGTGAGTTACTAGAATTTGAAGACGGTTCATTAGGGATCGCTTTAAACTTAGAAGCTAACAACGTTGGAGCAGTATTATTAAGCGATGGTCTAAAAATCGCTGAAGGAAGCCGTGTACGTTGTACAGGTAAAATTGCTGAAATTCCAGTAGGTGAAGGTTACTTAGGTCGTGTTGTAGATGCTTTAGCTCGTCCAGTAGATGGTAAAGGTGCAGTAGCAACTTCAGAAAGCCGTGCAATCGAATCAGTAGCACCTGGTATTATTGCTCGTCGTTCAGTTTACGAACCACTACAAACAGGATTAATTTCGGTTGATGCTATGATTCCAATTGGACGTGGTCAA---CGTGAATTAATTATTGGTGACCGTCAAACAGGTAAAACAGCTATTGCTATTGACACAATCTTAAACCAAAAAGGTAAAGGAGTTATTTGTGTTTATGTAGCAATTGGACAAAAAGCTTCATCAGTAGCACAAGTATTAAACGTATTAAAAGAACGTGGTGCTTTAGATTACACAATTGTGGTTATGGCGAACGCGAACGAACCTTCTACACTACAATACTTAGCACCATATACAGGAGCTACATTAGCTGAGTACTTCATGTACACAGGTCGTGCAACTCTAACAATTTATGATGACTTATCAAAACAAGCACAAGCTTACCGTGAAATGTCATTATTATTACGTCGTCCTCCAGGACGTGAAGCTTACCCAGGTGACGTTTTCTATTTACACTCACGTTTACTAGAACGTGCAGCGAAATTAAGTGACGCTCTAGGAGAAGGAAGTATGACATCATTACCGATTGTTGAAACACAAGAAGGTGACGTTTCTGCATACATTCCAACTAACGTAATTTCAATTACAGATGGTCAGATTTTCTTATCTGCTGACTTATTCAACTCAGGAATTCGTCCAGCTATTAACGTAGGTATTTCAGTATCACGTGTAGGATCTGCAGCGCAAGTAAAAGCAATGAAACAAGTTGCTGGTAAATTAAAACTAGAATTAGCTCAGTTTGCAGAATTAGAAGCATTCTCTCAGTTTGCTTCAGACTTAGACCAAGCAACTCAAAACCAATTAGCTCGTGGTGCACGTTTACGTGAATTACTAAAACAAGCTCAAAACTCTCCATTATCAGTAGGTGACCAAGTAGCTTCAATCTACGCGGGAACTAACGGTTTATTAGATGGTGTAGCTGTTGCAGATGTTCGTGCATTTGTAGCTGGTTTACGTTCATACTTAGCATCAAACGTACCACAGTACGGTGAAATCTTAAGCAGCACTAACACGTTTACTGCAGAAGCAGAAGCGTTAGTGAAAAAAGCTGTTGCTGATTACGCAGAAGAA
           Neochloris_aquatica  ACAATGCGTACACCTGAAGAATTAAGTAATTTAATTAAAGGTTTAATTGAAGAATATACACCAGAAGTAAAAATGGTTGATTTTGGTATTGTTTTTCAAGTTGGAGATGGTATTGCTCGTATTTATGGTTTAGATCGAGTAATGTCAGGGGAACTTTTAGAATTTGAAGATGGAACTTTAGGGATTGCTTTAAATTTAGAAGCTAACAACGTTGGAGCTGTATTATTAGGTGATGGCTTAAAAATTACAGAAGGAAGTAGAGTTAGATGTACAGGTAAAATTGCTGAAATTCCAGTTGGTGAAGGTTATTTAGGCCGTGTAGTTGACTCATTAGCGCGCCCTGTTGATGGGAAAGGTGCAATTGCTCCTAATGAAACTCGTGCTATTGAATCTCCAGCCCCTGGTATTATTGCTCGTCGTTCAGTTTATGAACCATTAGCTACTGGTCTAGTAGCCGTTGATGCTATGATTCCTATTGGACGTGGTCAA---CGTGAATTAATTATTGGTGATCGTCAAACGGGTAAAACTGCTATTGCAGTTGATACAATTTTAAACCAAAAAGGAAAAGGAGTTGTTTGTGTTTATGTTGCAATTGGTCAAAAAGCTTCCTCTGTTGCTCAAGTATTAAATACTTTAAAAGAACGTGGTGCTTTAGATTATACAATTATTGTTATGGCTAACGCAAATGAACCATCAACATTACAATATTTAGCTCCATATACTGGAGCTACTTTAGCTGAATATTTCATGTACACTGGTAGAGCTACTTTAACAATTTACGATGATCTTTCAAAACAAGCTCAAGCTTACCGTGAAATGTCTTTACTATTACGTCGTCCACCTGGTCGTGAAGCTTTCCCTGGGGATGTTTTCTATTTACACTCACGTCTTTTAGAAAGAGCCGCTAAATTAAGTAATGCTTTAGGTGAAGGAAGCATGACAGCACTTCCTGTTGTTGAAACACAAGAAGGTGACGTTTCTGCATATATTCCTACAAATGTTATTTCAATTACAGATGGACAAATTTTCCTTTCAGCTGACTTATTTAACTCAGGAATTCGTCCAGCTATTAACGTTGGTATTTCTGTTTCTCGAGTAGGATCTGCAGCACAACCTAAAGCTATGAAAAAAGTTGCTGGAAGCTTAAAACTTTCTTTAGCTCAATTTGCTGAATTAGAAGCATTCTCTCAATTCTCATCTGATTTAGATCAAGCTACACAAAACCAATTAGCACGAGGGTCTAGATTACGTGAAATTTTAAAACAAGCTCAAAACTCTCCACTTTCTGTTGAAGATCAAGTTGCTAGTATTTATGCAGGAACAAATGGATTTCTTGATTCACTAAAAGTTGATCAAGTACGTCCATTCTTATCAGGTTTAAGAAACTATTTAGCTCAAAATACTGCACAGTACGGAGAAATCGTTAGAAAAACTTTAGATTTCACTCCAGAAGCTGAAGGTTTATTAAAAACAGCTATTCAAGAATATTTAGAAGAT
      Oedocladium_carolinianum  AAATTACGA---CCTGAAGAAATTAGTAGTATTATTCTACAACAAATTGAACAATACAATCAAGAAGTTCAAGTTGTAAATTTTGGTAACGTTTTTCAAGTAGGTGACGGGATTGCTCGTATTTACGGATTGGAAAAAGTTATGGCAGGTGAGCTATTAGAATTTGAGGATGGTACTATTGGAATTGCTTTAAACCTTGAATCAAAAAACGTTGGTGCTGTTTTAATGGGTGACGGATTAAATATCAAAGAAGGGAGTAAAGTTAGAGCTACAGGAAAAGTTGCTCAAATTCCTGTAGGTGATGAATATCTTGGACGTGTTGTTGATGCATTAGCTCGTCCTATTGATGGAAAAGGTGATATTGTAACAAAAGAAACTCGATTAATTGAATCTCCTGCACCAGGAATTATTTCCCGTCGATCTGTATATGAACCATTACAAACAGGTCTAGTTTCAGTTGATGCAATGATTCCGATTGGTCGTGGTCAA---CGAGAACTAATTATCGGTGATCGTCAAACTGGAAAAACAGCAATCGCTTTAGATACTATTTTAAATCAAAAAGGAAAAGATGTAATTTGTGTTTATGTAGCTATTGGTCAAAAAGCATCCTCTGTTGCACAAGTTGTTAATAGTTTACGTGAACGTGGTGCTTTAGATTATTCTATTATTGTTGCTGCTAATGCAGATTCTGCTGCTACTCTTCAATATTTATCACCATATACAGGGGCTGCTTTAGCTGAGTATTTTATGTATACAGGTCGCCATACACTTGTAATTTACGATGATTTATCGAAACAGGCTCAATCATATCGTGAAATGTCATTATTATTACGTCGACCTCCAGGACGTGAAGCATATCCTGGTGATGTATTCTATTTACATTCACGTTTACTGGAAAGAGCTGCAAAGTTGAATGATTCTTTAGGCGCTGGTAGTATGACAGCCCTTCCAATTGTAGAGACTCAGGAAGGGGATGTTTCTGCTTATATCCCAACAAATGTAATTTCAATTACAGACGGACAAATCTTCTTATCTGCGGATATATTTAATGCAGGGATTCGACCTGCGATAAATGTTGGTATTTCCGTTTCTCGTGTTGGTTCAGCGGCTCAACCGAAAGCTATGAAACAAGTAGCAGGTAAATTAAAATTAGAACTTGCTCAATTTGCTGAATTAGAAGCATTTTCTCAATTTGCTTCGGATCTTGATCAAGCTACACAAAATCAGTTAGCGCGTGGACAACGTCTTCGTGAAATTTTAAAACAACCTCAATCATCACCACTTTCTCTAGAAGATCAAGTTGCTAGTATTTATGCTGGTACAAACGGTTATTTAGATAAATTAGAAGTTTCTCAAGTTCGAAGTTTTTTAGCAGGATTCCGTCAATATGTAGCAGATAAACATTCAAAATATGGTGAAATTTTACGTTCAACGAAAACTTTTACTCCAGAAGCAGAAACTATTTTAAAACAAGCTCTTCAAGAATATCTTAGTGAA
      Oedogonium_angustistomum  AAATTACGA---CCTGAAGAAATTAGTAGTATTATTCTACAACAAATTGAACAATACAATCAAGAAGTTCAAGTTGTAAATTTTGGTACAGTTTTCCAAGTAGGTGACGGAATTGCTCGTATTTACGGACTGGAAAAAGTGATGGCGGGTGAACTATTAGAATTTGATGATGGTACTATTGGAATTGCTTTAAACCTTGAATCGAAAAACGTAGGTGCTGTTTTAATGGGTGACGGATTAAATATCAAAGAAGGGAGTAAAGTGCGAGCTACAGGAAAGGTTGCTCAAATTCCTGTAGGTGACGCATATCTTGGACGTGTTGTTGATCCTTTAGCTCGTCCTATTGATGGAAAAGGTGATATTATAACAAAAGAAACTCGATTAATTGAATCTCCTGCACCAGGAATTATATCTCGCCGCTCTGTATATGAACCATTACAAACAGGTCTAGTTTCAGTTGATGCTATGATTCCGATCGGGCGTGGTCAACAACGAGAATTAATTATCGGTGACCGTCAAACTGGAAAAACAGCAATCGCTTTAGATACTATTTTAAATCAAAAAGGAAAAGATGTAATTTGTGTTTATGTAGCTATTGGTCAAAAAGCATCATCTGTTGCACAGGTTGTGAATAGTTTACGTGAGCGTGGTGCTTTAGAATATACTATTATTGTTGCTGCCAATGCGGATTCTGCCGCGACTCTTCAATATTTATCACCATATACAGGTGCGGCTTTAGCTGAATATTTTATGTATACTGGCCGCCATACACTTGTAATTTATGATGATTTATCGAAACAAGCTCAATCATATCGTGAAATGTCATTATTATTACGACGTCCTCCAGGACGTGAAGCATATCCGGGTGATGTATTCTATTTACATTCACGTTTATTGGAAAGAGCAGCAAAATTAAATGATTCTTTAGGTGCTGGTAGTATGACAGCTCTTCCTATTGTAGAAACTCAAGAAGGAGATGTATCTGCTTATATTCCAACAAATGTAATTTCAATTACAGATGGACAAATATTCTTATCAGCAGATATTTTTAATGCAGGGATTCGACCTGCTATTAATGTTGGTATTTCAGTTTCTCGCGTTGGTTCAGCCGCACAACCTAAAGCTATGAAACAAGTAGCAGGTAAATTAAAATTAGAACTTGCTCAATTTGCTGAATTAGAAGCATTTTCTCAATTTGCTTCGGATCTTGACCAAGCTACACAAAATCAGTTAGCCCGTGGACAACGTCTTCGTGAAATTTTAAAACAACCTCAATCATCACCGCTTTCCCTAGAAGACCAAGTTGCTAGTATTTATGCTGGTACAAACGGATATTTAGATAAATTAGAAGTTTCACAGGTTCGAAGTTTTTTAGCAGGATTCCGTCAATATTTAGCAGATAAGCATGCAAAATATGGTGAAATTTTACGTTCAACAAAAACGTTTACTTCAGAAGCAGAAACAATTTTAAAACAAGCACTTCAGGAATATATTAGTGAA
          Oedogonium_cardiacum  AAATTACGA---CCTGAAGAAATTAGTAGTATTATTCTACAACAAATTGAACAATACAATCAAGACGTTCAAGTTGTCAATTTTGGTAACGTTTTCCAAGTAGGTGACGGGATTGCTCGTATTTACGGACTGGAAAAAGTTATGGCTGGTGAACTATTAGAATTTGACGACGGTACTATTGGAATTGCATTAAACCTTGAGTCTAAAAATGTTGGTGCTGTTTTAATGGGTGACGGATTAAATATCAAAGAAGGGAGTAAAGTTAGAGCTACCGGAAAGGTTGCTCAAATTCCAGTAGGTGACGCTTATCTTGGACGTGTTGTTGATCCTTTAGCTCGTCCTATTGACGGGAAAGGTGATATTGTAACAAAAGAAACTCGATTAATTGAATCTCCTGCGCCAGGAATTATCTCTCGTCGATCTGTATATGAACCATTACAAACAGGTCTAGTTTCAGTTGATGCTATGATTCCGATTGGTCGTGGTCAA---CGCGAACTAATTATCGGTGATCGTCAAACTGGAAAAACAGCTATCGCTTTAGATACTATTTTAAATCAAAAAGGAAAAGATGTAATTTGTGTTTATGTAGCTATTGGTCAAAAAGCATCATCTGTTGCACAAGTTGTGAATAGTTTACGTGAGCGTGGTGCTTTAGAATATACGATTATTGTTGCAGCCAATGCGGATTCTGCTGCGACTCTTCAATATTTATCACCATATACAGGTGCAACCTTAGCTGAATATTTTATGTATACAGGTCGTCATACGCTTGTAATTTATGATGATTTGTCGAAACAAGCTCAATCATATCGTGAAATGTCATTATTATTACGCCGTCCTCCAGGACGTGAAGCTTATCCTGGTGATGTATTCTATTTACATTCACGTTTACTGGAAAGAGCTGCTAAATTAAATGATTCATTAGGTGCCGGTAGTATGACAGCTCTTCCAATTGTAGAAACTCAAGAAGGAGATGTATCTGCATATATTCCAACAAATGTAATTTCAATTACAGACGGACAAATCTTCTTATCTGCTGATATTTTTAATGCGGGGATTCGACCTGCTATTAATGTTGGTATTTCAGTTTCTCGTGTTGGTTCAGCTGCACAACCTAAAGCTATGAAACAAGTAGCAGGTAAGTTAAAATTAGAACTCGCTCAATTTGCTGAATTAGAAGCATTTTCTCAATTTGCTTCGGATCTTGATCAAGCTACACAAAATCAACTAGCCCGTGGACAACGTCTTCGTGAACTTTTAAAACAACCTCAATCATCACCGCTTTCTCTAGAAGATCAAGTTGCTAGTATTTATGCTGGTACGAACGGTTATTTAGATAAATTAGAAGTTTCACAAGTTCGAAGTTTTTTAGCCGGATTCCGTCAATATTTAGCAGAGAAGCATGTAAAATATGGTGAAATTTTACGTTCAACGAAAACGTTCACTCCAGAAGCAGAAACAATTTTAAAACAAGCTCTTCAAGAATATATTAGTGAA
        Oogamochlamys_gigantea  GCAATGAGAACTCCAGAAGAGTTAAGTAATTTAATTAAAGAACTTATTGAACAATATACTCCTGAAGTAAAAATGGTTGACTTTGGTGTTGTTTTCCAGGTCGGCGATGGTGTTGCTCGCATTTATGGTTTAGAAAAAGCTATGGCAGGCGAATTATTAGAATTCGAAGATGGAACTTTAGGAATTGCTTTAAACCTTGAAGCTAATAACGTTGGGGCTGTTTTATTAGGAGACGGTTTAAAAATAACAGAAGGTAGTAGAGTACGTTGCACAGGAAGAATTGCTGAAATTCCTGTTGGAGAAGGTTATTTAGGTCGTGTTGTTGATTCATTAGCACGTCCTGTTGATGGAAAAGGTTCAATTGCTACAACAGCAACACGCGCAATAGAATCACCTGCTCCTGGTATTATTTCACGACGTTCTGTTTATGAACCATTAGCAACAGGATTAGTTGCTGTTGATGCCATGATTCCTATTGGGCGCGGTCAA---CGTGAATTAATTATTGGAGACCGTCAAACAGGTAAAACAGCGATTGCTGTTGATACTATTTTAAACCAAAAAGGCAAAGGTGTAATTTGTGTTTATGTTGCTATTGGACAAAAAGCTTCATCCGTTGCTCAGGTTTTAAATTCATTAAAAGAACGCGGAGCTTTAGAATACACTATTATTGTTATGGCAAATGCAAATGAACCAGCTCCATTACAATATTTAGCTCCATACACTGGCGCAACATTAGCAGAGTACTTCATGTACACAGGTCGTCCTACGCTTGTTATTTATGATGATTTAACAAAACAAGCGCAAGCTTATCGTGAAATGTCTTTATTATTACGTCGTCCTCCAGGACGTGAAGCATATCCTGGAGATGTATTCTATTTACATTCTCGATTATTAGAAAGAGCTGCTAAATTGAGTAATGCTTTAGGTGAAGGAAGCATGACAGCTCTTCCCGTTGTTGAAACACAGGAAGGAGACGTTTCTGCATATATTCCAACAAATGTTATTTCTATTACAGATGGTCAAATTTTCCTTTCTGCTAGCTTATTTAATGCTGGTCTACGACCAGCTATTAATGTTGGAATTTCTGTATCTCGTGTTGGATCAGCAGCGCAACCAAAAGCAATGAAGCAAGTAGCTGGAACCTTGAAGTTATCTTTAGCCCAATTCGAAGAATTGCAGGCTTTTTCACAGTTTGCTTCTGACTTAGATCAAGCAACTCAAAACCAACTTGCAAGAGGTCAACGTTTACGTGAGATTTTAAAACAATCTCAATCATCTCCTCTTTCTTTAGAGGATCAAATTGCTAGCATTTATGCAGGGACAAATGGTTATTTAGATTCATTAGAAGTTGCTCAAGTTCGTGATTTCTTATCTGGACTTCGTCAATATCTTCCTACTAAATATGCTAAATTTGGTGAAATTATTCGTGCAACTTTAACATTTACTCCTGAAGCAGAAGGAATTTTAAAAGAAGCTATCTCTGAATATTTAACTGAA
        Ourococcus_multisporus  ACAATGCGTACACCTGAAGAATTAAGTAATTTAATTAAAGGTTTAATCGAAGAATATACACCAGAAGTTAAAATGGTAGACTTTGGTATCGTTTTCCAGGTGGGTGACGGTATTGCTCGTATTTATGGATTAGATAGAGTAATGTCTGGTGAGCTTTTAGAATTTGAAGATGGTACGTTGGGTATTGCTTTAAACCTGGAAGCGAACAATGTAGGTGCTGTATTACTTGGTGATGGGTTAAAAATTACAGAAGGTAGTCGAGTTCGTTGTACGGGTAAAATTGCTGAAATTCCTGTTGGAGATGCATACTTAGGTCGTGTAGTGGATGCTTTAGCTCGTCCGGTTGATGGTAAAGGAACTATTGCTGCAACAGGTTCTCGTGCAATCGAATCAACAGCTCCAGGTATTATTTCACGTCGTTCAGTATATGAACCTTTACAAACAGGATTAGTTTCAGTAGATGCTATGATTCCTATCGGTCGTGGTCAA---CGTGAACTTATTATCGGTGACCGTCAAACAGGTAAAACAGCAATTGCTGTTGATACTATTCTAAACCAAAAAGGTAAGGGTGTTATTTGTGTTTATGTTGCAATTGGTCAAAAAGCGTCTTCTGTTGCACAAGTTTTAAACACTTTAAAAGAACGCGGTGCACTAGATTACACTATTATTGTAATGGCAAACGCTAACGAACCTTCAACATTACAGTATTTAGCACCGTATACAGGTGCTACTTTAGCAGAACACTTTATGTATACTGGCCGTCCAACTTTAACGATTTATGATGACCTTTCAAAACAAGCCCAAGCTTACCGTGAAATGTCTTTATTATTACGTCGTCCACCAGGACGTGAAGCTTATCCTGGTGACGTTTTCTACTTACACTCACGTCTTCTTGAACGAGCTGCTAAATTAAGTAACGCTTTAGGTGAAGGAAGTATGACAGCTTTACCAATTGTAGAAACACAAGAAGGTGACGTTTCGGCATATATTCCAACAAACGTAATTTCTATTACAGATGGTCAAATTTTCCTTTCTGCGGATTTATTCAACTCTGGTATTCGTCCAGCTATTAACGTAGGTATTTCTGTATCACGTGTAGGTTCGGCGGCTCAACCTAAAGCTATGAAACAAGTTGCTGGTAAATTAAAATTAGAATTAGCACAATTTGCTGAATTAGAAGCCTTTTCACAATTTGCTTCAGATTTAGACCAAGCAACTCAAAACCAATTAGCACGTGGTTCTCGTTTACGTGAAATTTTAAAACAAGCTCAGTCATCTCCATTATCTTTAGAAGATCAGGTTTCAAGCATTTACTCCGGAACAAATGGTTTCTTAGATTCTTTAGAAGTAGCTCAAGTACGTTCATTCTTAACTGGTTTAAGAACTTATTTAGCTAACAACTACCCTCAATATGGTGAAATTCTTCGTACTACTTTAACTTTTACTCCTGAAGCTGAAAACTTACTTAAAAAAGCTATCGAAGAGTACCGTGAAGAA
         Palmellopsis_texensis  GCAATGAGAACTCCTGAAGAACTAAGTAACTTAATTAAAGATTTAATTGAACAGTATACACCGGAAGTTAAAATGGTTGATTTTGGTATTGTATTTCAAGTAGGTGATGGTGTTGCGCGTATTTACGGGTTAGAAAAAGCAATGGCTGGTGAATTATTAGAATTTGAAGATGGTACATTAGGAATTGCTTTAAACCTAGAAGCAAACAATGTTGGTGCTGTTTTACTAGGGAGTGGTTTAAAAATTACAGAAGGAAGCCGTGTACGTTGTACAGGGAAAATTGCGGAAATTCCAGTAGGAGAAGGCTATTTAGGTCGTGTTGTTGACGCATTAGCTCGCCCTGTTGATGGCAAAGGTTCTGTTGGAAATACAAAATCACGCGCAATTGAATCACCAGCTCCTGGTATTATTTCACGTCGTTCTGTTTATGAACCTTTAGCTACGGGTCTTGTAGCTATTGATGCTATGATTCCGGTTGGTCGTGGTCAA---CGTGAATTAATTATTGGTGACCGTCAAACAGGTAAAACAGCTATTGCCGTTGATACTATTTTAAACCAAAAAGGTAAAAATGTTATTTGTGTTTATGTTGCTATTGGTCAAAAAGCCTCATCTGTAGCGCAAGTTTTAAATATTCTTAAAGAACGCGGTGCTTTAGATTATACAATCATTGTCATGGCTAACGCAAATGAGCCAGCTCCATTACAATATTTAGCTCCTTATACAGGAGCGACTCTCGCAGAATTTTTTATGTACACAGGTCGTCCAACACTAGTTATTTATGACGATTTAACAAAACAAGCGCAAGCCTATCGTGAAATGTCATTATTATTACGTCGTCCTCCAGGGCGTGAAGCATATCCAGGAGACGTTTTTTATTTACACTCTCGTCTTCTTGAAAGAGCTGCAAAATTAAGTAATGCATTAGGTGAAGGAAGTATGACTGCTCTTCCTGTCGTAGAAACACAGGAAGGTGACGTATCTGCTTATATTCCTACTAACGTTATTTCTATTACAGATGGTCAAATTTTCTTATCAGCAGGTTTATTTAACTCAGGTCTTCGTCCTGCTATTAACGTAGGTATTTCAGTTTCACGTGTAGGTTCTGCTGCTCAACCAAAAGCTATGAAACAAGTTGCAGGTACACTAAAACTTTCATTAGCTCAGTTCGAAGAACTTCAAGCATTTTCGCAATTTGCTTCGGATTTAGATCAAGCAACACAAAACCAATTAGCTCGTGGTTCACGTTTACGTGAAATTTTAAAACAATCTCAATCGTCTCCGCTTTCTTTAGAAGATCAAGTAGCTTCTATTTATGCAGGAACTAATGGTTATTTAGACTCTTTAGAGGTTTCACAAGTTCGTGATTTTATGACTAGTCTTCGTCAATATTTATCTACGAAACAACCTCGTTTTGGCGAAATTATTCGTGCTACGTTAACTTTCACGCCAGAAGCTGAAGGTGTATTAAAACAAGGTATTGCTGACTACTTAGCTGAA
       Parallela_transversalis  TCAATGCGTACGCCTGAAGAACTTAGTAATTTAATTAAAGATCTTATCGAGCAATATACACCAGAAGTAAAAATGGTTGATTTTGGGGTAGTATTCCAAGTTGGTGATGGTATCGCTCGAATTTACGGATTAGAAAGAGCTATGTCTGGTGAACTTCTTGAGTTTGAAGACGGTACATTAGGTATTGCTTTAAATTTAGAAGCAAACAACGTAGGTGTAGTTTTGCTAGGTGATGGACTTAAAATTTCAGAAGGAAGCCGCGTTCGTTGTACTGGAAAAATTGCTGAAATTCCAGTAGGTGAGGGCTACCTAGGTCGAGTAGTAGATGCTTTAGCACGTCCAGTTGATGGAAAAGGTGCTATTTCTACTGACCAAAATCGAGCTATTGAATCTCTAGCACCTGGTATTATTAGTCGTCGCTCTGTATACGAGCCTTTACAAACAGGTCTTGTTGCAGTAGATGCTCTTATTCCAATTGGACGTGGTCAACAACGTGAGCTTATCATCGGAGACCGTCAAACTGGAAAAACAGCGATTGCTGTAGATACAATTCTAAACCAAAAAAATAAAGGAGTTATCTGTGTTTACGTAGCCATTGGTCAAAAAGCATCTTCTGTTGCTCAAGTTTTAAATACCTTAAGAGAACGAGGAGCTCTAGATTATACTATCATTGTTATGGCTAATGCGAACGAACCTTCTACTCTTCAATATCTAGCTCCGTACACAGGAGCCACATTGGCTGAATACTTTATGTATACAGGAAAAGCAACTTTAGCTATCTATGATGATTTATCAAAACAAGCACAAGCTTATCGTGAAATGTCTCTATTATTAAAACGTCCACCAGGACGTGAGGCTTATCCAGGTGACGTTTTCTATCTGCACTCTCGTCTTCTTGAAAGAGCGGCTAAGTTGAATAACGCACTAGGAGAAGGAAGTATGACTGCACTGCCTATTGTAGAAACACAGGAGGGAGACGTTTCTGCCTATATTCCAACAAACGTAATTTCCATTACTGATGGACAAATTTTCCTATCATCTGACTTATTTAATTCGGGTATTCGACCAGCCATTAACGTAGGTATTTCTGTTTCTCGTGTAGGATCAGCTGCTCAACCAAAAGCTATGAAACAAGTTTCTGGAAATTTAAAACTAGCTTTGGCCCAGTTCGCGGAACTTGAAGCTTTCTCACAATTTGCGTCCGATCTAGATCAAGCTACTCAAAACCAATTAGCTCGAGGTTCAAGACTACGTGAAATTTTAAAACAAGCACAAGCTTCTCCTTTATCTTTAGAAGATCAAGTAAGTAGCATTTATGCTGGAAACAATGGTTATCTGGATAAGTTAGCCGTTGACGAAGTAAAACCTTTCTTAACTGGTCTAAGAACTTATTTAACTAACAATTATGCTAAATACGGTGAAATTATTAAAACAAATCTAGTTTTCACTCCAGAAGCAGAAAGCATTTTGAAAAAAGCTATTCCTGAATATATTGAAGAA
             Pediastrum_duplex  ACAATGCGTACACCAGAAGAATTAAGTAATTTAATCAAAGGACTTATTGAAGAATATACTCCTGAAGTAAAAATGGTTGATTTTGGAATTGTTTTCCAAGTAGGAGATGGTATTGCTCGTGTTTATGGATTAGATCGAGTAATGTCTGGAGAACTTTTAGAATTTGAAGATGGTACTTTAGGAATTGCTTTAAATTTAGAAGCAAATAATGTTGGAGCTGTATTACTTGGGGATGGCTTAAAAATTACAGAAGGAAGCCGAGTACGTTGTACTGGAAAAATTGCTGAAATTCCTGTTGGAGAAAATTACTTAGGTCGAGTTGTAGATTCTTTAGCTCGTCCAGTAGATGGTAAAGGACCTATTGCAACTTCTGAAACTCGTGCTATTGAATCACCTGCACCAGGTATTATTGCAAGACGTTCTGTTTATGAACCGCTTCAAACAGGTCTAGTTTCTGTAGATGCTATGATTCCTATTGGGCGTGGTCAA---CGTGAATTAATTATTGGAGACCGTCAGACAGGGAAAACAGCAATTGCAGTTGACACAATTCTTAACCAAAAAGGAAAAGGTGTAATTTGTGTTTATGTTGCAATTGGTCAAAAAGCATCTTCAGTAGCTCAAGTATTAAACAGTCTTAAAGAACGTGGAGCATTAGATTACACAATTATTGTAATGGCTAACGCAAATGAACCATCAACTTTACAATATCTTGCTCCTTATACAGGTGCAACTTTAGCAGAATTCTTCATGTATACAGGAAGAGCAACTTTAACAATTTATGATGATCTTTCTAAACAAGCTCAAGCATATCGTGAAATGTCATTATTATTACGTCGTCCACCAGGTCGTGAAGCTTTCCCAGGAGATGTTTTCTATTTACACTCTCGTCTTTTAGAAAGAGCAGCAAAATTAAGTAATGCTTTAGGAGAAGGTAGTATGACAGCACTTCCAGTAGTAGAAACTCAAGAAGGAGACGTTTCAGCATATATTCCTACAAATGTAATTTCAATTACTGATGGACAAATCTTCTTATCAGCAGATTTATTTAACTCTGGGATTCGTCCAGCAATTAACGTAGGTATTTCAGTATCTCGTGTAGGATCAGCTGCTCAATTAAAAGCAATGAAAAAAGTTGCAGGAAGCTTAAAACTTTCTCTAGCTCAATTTGCTGAATTAGAAGCTTTCTCTCAATTCTCTTCAGATTTAGATCAAGCAACACAAAATCAATTAGCAAGAGGTTCTAGATTACGTGAAATTTTAAAACAACCTCAAAACTCTCCACTTTCTGTAGCAGACCAAGTTGCAAGTATCTATGCAGGTACAAATGGTTTCTTAGATTCTTTAAATGTTGAACAAGTTCGTCCATTCTTATCTGGATTCAGAAATTATTTAGCACAAAATTGCCCTCAATATGGAGAAATTGTAGCAAAAACATCAGATTTCACTCCTGAAGCTGAAGGTTTATTAAAAACTGCAATTCAAGAATATCTTGAAGAT
         Phacotus_lenticularis  GCAATGCGCACACCTGAAGAACTAAGTAATTTAATTAAAGATTTAATTGAACAATATACACCAGAAGTTAAAATGGTTGATTTTGGTATTGTGTTCCAAGTAGGTGATGGTATTGCTCGTATCTATGGCTTAGAACGAGTAATGTCAGGTGAACTACTAGAATTTGAAGATGGAACCCTAGGTATCGCTTTAAACCTTGAAGCAAACAATGTAGGTGCTGTACTTTTAGGTGATGGTTTAAAAATCAGTGAAGGAAGCCGTGTACGTTGTACTGGTAAAATTGCTGAAATTCCTGTAGGTGATGCTTTTTTAGGCCGTGTTGTAAACTCATTAGCACAACCAATCGATGGTAAAGGTGCTATTGTAACTTCAAATTCTCGTGCAATTGAATCTCCAGCTCCTGGTATTATTGCTCGTCGTTCAGTTTATGAACCTCTAGCAACAGGTCTAGTAGCTGTTGATGCAATGATTCCTGTAGGACGTGGTCAA---CGTGAGTTAATTATTGGTGACCGTCAAACAGGTAAAACAGCTATTGCTGTTGACACTATTTTAAACCAAAAAGGTAAAGGTGTTATTTGTGTTTATGTAGCGATTGGTCAAAAAGCTTCATCAGTTGCACAAGTATTAAATACATTAAAAGAACGTGGTGCTCTAGATTATACTATTATTGTAATGGCTAACGCTAATGAGCCAGCTACATTACAGTACTTAGCTCCATATACAGGTGCTACATTAGCTGAATACTTTATGTACACAGGTCGTCCAACTTTATGTATTTATGATGACTTATCTAAACAAGCTCAAGCTTACCGTGAAATGTCATTATTATTACGTCGTCCACCAGGACGTGAAGCGTACCCTGGTGACGTTTTCTACTTACACTCACGTTTATTAGAACGTGCAGCAAAATTAAGTAATACGTTAGGTGAAGGTAGTATGACAGCATTACCAATTGTAGAAACACAAGAAGGTGACGTATCTGCTTACATTCCAACAAACGTAATTTCAATTACTGATGGTCAAATTTTCTTAGCAGCAAGTTTATTTAACTCAGGTTTACGTCCAGCTATTAACGTAGGTATTTCAGTATCTCGTGTAGGATCTGCAGCTCAACCAAAAGCGATGAAGCAAGTAGCGGGCTCTCTGAAGCTTTCTCTTGCTCAATTCGCCGAGTTAGAGGCCTTCTCACAATTTGCCTCTGACTTAGATCAAGCAACACAAAACCAATTAGCTCGTGGTGCTCGTTTAAGAGAAATTCTTAAACAACCACAATCTTCACCTTTATCGCTTGCTGAAATGGTAGCATCAATCTATGCTGGGAATGGTGGTTATTTAGATGGTTTACCTGTTGAAAAAGTTCAATCGTTCTTAATTGGTCTTCGTTCATACATTGCAACAAATCATAGTAATTATAATAAAATTGTAGCAGAAACTTTAACTTTTACACCAGAAGCTGAAGCAATTCTTAAAAAAGCAATTCCTGAATATTTAACAGAG
            Pleodorina_starrii  GCAATGCGTACACCTGAAGAACTAAGTAATCTAATTAAAGATTTAATTGAACAATACACACCAGAAGTTAAAATGGTAGATTTTGGTATCGTTTTCCAAGTTGGTGATGGTATTGCACGTATTTATGGTTTAGAAAAAGCGATGTCAGGTGAATTACTTGAATTTGAAGACGGTACTCTTGGTATTGCACTTAACTTAGAAGCAAATAATGTAGGTGCGGTATTATTAGGCGATGGTTTAAAAATTACAGAAGGTAGCCGCGTTCGTTGCACAGGTAAAATTGCCGAAATTCCAGTAGGTGAAGCATATTTAGGTCGTGTTGTTGATGCTTTAGCGCGTCCGGTAGATGGTAAAGGTGCTATTGTAACAAAAGACAGTCGTGCTATTGAATCACCAGCTCCTGGTATTGTTTCTCGTCGTTCTGTTTATGAACCATTAGCAACAGGTTTAGTTGCAGTAGATGCTATGATTCCGGTTGGTCGTGGTCAACAACGTGAATTAATCATTGGTGACCGTCAAACAGGTAAAACAGCTATTGCAGTTGATACTATACTAAACCAAAAAGGTAAAGGTGTTATTTGTGTATATGTAGCTATAGGTCAAAAGGCATCTTCTGTTGCTCAAGTATTAAATACTTTAAAAGAACGTGGTGCTCTTGATTATACAATTATTGTAATGGCTAATGCTAACGAACCTGCTACGTTACAGTATTTAGCTCCATATACAGGTGCTACTTTAGCAGAATACTTTATGTATACAGGTCGTCCTACGTTAACAATTTATGATGACTTATCAAAACAAGCACAAGCTTACCGTGAAATGTCATTATTACTTCGTCGTCCTCCAGGACGTGAAGCTTACCCAGGTGACGTATTCTATTTACACTCACGTTTATTAGAACGTGCTGCTAAATTAAATAACGCGCTTGGTGAAGGTAGTATGACAGCTCTTCCTATTGTTGAAACACAAGAAGGTGACGTTTCAGCATATATTCCAACAAATGTTATTTCTATTACAGATGGTCAAATTTTCTTATCAGCAAGTTTATTTAACTCTGGTTTACGTCCAGCGATTAACGTAGGTATTTCCGTATCTCGTGTAGGTTCAGCGGCACAACCTAAAGCAATGAAACAAATTGCCGGTTCTTTAAAATTATCGTTAGCACAATTCGCTGAATTAGAGGCTTTTTCTCAATTTGCTTCGGATTTAGATAATGCAACACAAGCACAACTAGCTAGAGGCGCTCGTTTACGTGAAATTTTAAAACAACCACAATCTACTCCTCTTTCAGTAGAAGATCAAGTAGCTTCGATTTATGCAGGTACTAATGGTTACTTAGATAAACTTGAAGTAGCACAAGTACGTTCTTTCTTATCTGGTTTCCGTAGTTATTTAGCTAATAGCTACCCTAAATATGGTGAAATTTTACGTTCAACGTTAACTTTTACTCCTGAAGCAGAAGGTTTAGTAAAACAAGCGATCTCTGAATATTTAGAAGAA
        Protosiphon_botryoides  GCAATGCGCACACCAGAAGAATTAAGTAATCTTATTAAAGAATTAATTGAACAATACACACCAGAAGTTAAAATGGTTGATTTTGGTATTGTTTTCCAAGTAGGGGATGGTATTGCTCGTATTTATGGTTTAGAGCGAGTAATGTCAGGTGAATTATTAGAGTTTGAAGATGGTACATTAGGTATTGCTTTAAACTTAGAAGCTAACAACGTAGGTGCTGTATTATTAGGTGATGGTTTAAAAATTACTGAAGGTAGCCGTGTACGTTGTACTGGTCGTATTGCAGAAATTCCAGTTGGTGAAGCATACTTAGGTCGTGTTGTAAACTCATTAGCACAACCAATTGACGGTAAAGGTGCAATTAACACAAACGATACACGTGCTATTGAATCTCAAGCTCCTGGTATTGTATCACGTCGTTCAGTATATGAACCTTTACAAACAGGTTTAGTAGCAGTTGATGCTATGATTCCAATTGGTCGTGGTCAA---CGTGAGCTTATTATTGGTGACCGTCAAACAGGTAAAACAGCTATTGCAGTAGATACAATTTTAAACCAAAAAGGTAAAGGTGTAATTTGTGTTTATGTTGCAATTGGTCAAAAAGCATCTTCAGTTGCTCAAGTATTAAACACTTTAAAAGAACGTGGTGCTTTAGATTACACTATTATCGTAATGGCTAACGCAAACGAACCAGCTACTTTACAATACTTAGCTCCTTACACAGGTGCTACTTTAGCTGAGTACTTTATGTACACAGGTCGTCCAACATTAACAATTTACGATGACTTATCTAAACAAGCACAAGCTTACCGTGAAATGTCATTATTATTACGTCGTCCACCAGGACGTGAAGCTTACCCTGGTGACGTTTTCTACTTACACTCACGTCTTTTAGAGCGTGCTGCTAAATTAAGCACAGCTTTAGGTGAAGGTAGTATGACAGCACTTCCAATTGTAGAAACTCAGGAAGGTGACGTATCAGCTTATATTCCAACTAACGTAATTTCTATTACTGATGGTCAGATTTTCTTATCTGCTGGTTTATTTAACTCTGGTTTACGTCCAGCTATTAACGTAGGTATTTCGGTATCTCGTGTAGGTTCAGCTGCTCAACCTAAAGCAATGAAACAGGTAGCTGGTAGTCTGAAGTTATCTTTAGCTCAGTATAATGAACTGGCTAGTTTTTCACAGTTTGCCTCAGATCTAGATCAAGCAACACAAAAGCAGCTTGCTCGTGGTGCTAGATTAACAGAAGTCTTAAAGCAAGCGCAAAACTCTCCTCTTTCTCTTTCAGAACAGGTAGCTAGTATCTATGTTGGTACGCAAGGTTACTTAGATAGCCTAGCAGTTGATCAAGTAAAAGCTTTTTTAGTAGGGTTTAGAGCATTTGTTGCTTCTGATTACAAACGTTTTGTTGATATTTTATCAGAAACACAAACATTTACGCCAGAAGCTGAAAATTTATTAAAAGAAGCTATTACTTCTTACAAAAACAGC
Pseudomuriella_schumacherensis  ACAATGCGAACACCTGAAGAACTTAGTAATTTAATTAAAGGGTTAATCGAAGAATACACACCAGAAGTGAAAATGGTAGACTTTGGTATTGTTTTTCAGGTTGGTGACGGAATTGCCCGTATTTACGGATTAGACCGTGCCATGGCTGGAGAACTTTTAGAATTTGAAGATGGAACATTAGGAATTGCTTTAAATTTAGAAGCAAATAACGTAGGTGCTGTATTATTAGGAAATGGTTTAAAAATTACTGAAGGGAGTCGAGTTCGTTGTACTGGAAAAATTGCTGAAATTCCAGTAGGAGAAAACTATTGTGGTCGAGTTGTTGATGCTTTAGCTCGTCCAGTTGATGGTAAAGGGCCTATTGCAACAACAGAAACTCGTGCTATTGAATCTGGAGCCCCAGGTATTATTTCTCGTCGTTCTGTTTACGAACCATTACAAACTGGATTAGTAGCTGTTGATGCTATTATTCCTATTGGGCGTGGTCAA---CGAGAATTAATTATTGGTGACCGTCAAACTGGAAAAACATCTATTGCTGTAGATACAATTTTAAACCAAAAAGGAAAAGGCGTTATTTGTGTTTATGTTGCAATTGGTCAAAAAGCTTCTTCAGTTGCTCAAGTTTTAAACAGTCTTAAAGAACGTGGTGCTTTAGATTATACAATTATTGTTATGGCTAACGCTAACGAACCTTCTACTTTACAATATTTAGCACCTTATACAGGAGCTACTTTAGCAGAATTTTTCATGTACACTGGCCGTGCTACATTAACTATTTATGATGACTTATCTAAACAAGCACAAGCTTACCGTGAAATGTCTTTATTATTACGACGTCCACCAGGACGTGAAGCATACCCTGGAGATGTATTCTATCTTCACTCTCGTCTTCTAGAAAGAGCTGCTAAATTAAGCGATGCTTTAGGAGAAGGAAGTATGACTGCTTTACCTATTGTTGAAACACAAGAAGGTGACGTTTCTGCTTATATTCCTACAAACGTTATTTCAATCACAGATGGACAAATTTTCTTATCTGGTGCTTTATTTAACTCTGGAATTCGTCCAGCTATTAACGTTGGTATTTCTGTATCACGTGTAGGATCTGCTGCTCAACCTAAAGCCATGAAACAAGTAGCTGGTAAACTTAAGCTAGAATTAGCACAGTTTGCGGAATTAGAAGCATTCTCTCAATTTGCTTCAGATTTAGATCAAGCAACACAAAACCAATTAGCAAGAGGTTCACGCTTACGTGAAATTTTAAAACAATCACAATCTTCTCCACTTTCTTTAGCTGACCAAGTTGCTAGTATTTACGCTGGTACTAGTGGTCTTCTAGATGGTTTAGAAGTTGTTGAAGTACGTTCTTTCCTTGTAGGTTTAAGAACATATTTAACTAACAATGTAAGCCAATATGGCGATATTGTTCAATCAACTAAAACATTTACACCGGAAGCAGAAGCTTTACTTAAAAAAGCAATTGCAGAATACACAGAAGAA
            Rotundella_rotunda  TCAATGCGTACACCAGAAGAGTTATCTAATTTAATTAAAGGGTTAATTGAGGAATATACACCAGAAGTAAAAATGGTGGATTTTGGTATTGTATTCCAAGTTGGAGATGGTATTGCCCGTATCTATGGTTTAGATCGTGTAATGTCAGGGGAACTTTTAGAATTTGAAGATGGTACTTTAGGAATTGCTTTAAACCTTGAAGCAAACAATGTTGGTGCCGTTCTACTTGGAACTGGTTTAAAAATTACAGAAGGAAGCCGTGTTCGTTGTACTGGTAAAATTGCAGAAATTCCTGTTGGAGATAACTACCTTGGTCGTGTTGTTGACGCTTTAGCTCGTCCTATTGATGGTAAAGGCCCTATTACAACAGATGCTAGTCGTGCGATTGAATCTGTAGCACCTGGTATTATTTCTCGTCGTTCTGTATACGAACCTTTAGCAACAGGTTTAGTATCTGTAGATGCTATGATTCCTATTGGGCGTGGTCAA---CGTGAGTTAATTATTGGTGACCGTCAAACAGGAAAAACGGCCATTGCTGTTGACACAATTTTAAACCAAAAAGGTAAAGGGGTAATCTGTGTTTACGTTGCGATTGGTCAAAAAGCTTCTTCAGTTGCACAAGTATTAAATGACTTAAAAGAACGTGGTGCTTTAGATTATACTATTATTGTAATGGCTAACGCAAACGAACCTTCGACTTTACAATATTTAGCTCCTTATACTGGAGCTACATTAGCTGAACATTTCATGTACACTGGTCGTCCTACGTTAACGATTTATGATGACCTTTCGAAACAAGCACAAGCATATAGAGAAATGTCTTTATTATTACGCCGCCCTCCAGGGCGCGAGGCGTATCCTGGTGACGTCTTCTACTTACACTCTCGTTTATTAGAAAGAGCTGCTAAATTAAATGATGCATTAGGTGAAGGAAGTATGACAGCTCTTCCAGTTGTTGAAACTCAAGAAGGTGACGTATCTGCTTATATTCCTACAAACGTAATTTCAATTACGGATGGGCAAATTTTCTTATCTGGTGACTTATTTAACTCAGGGATTCGTCCTGCCATTAACGTTGGTATTTCAGTATCACGAGTTGGTTCTGCAGCACAACCAAAAGCTATGAAACAAGTTGGTGGTAAACTGAAATTAGAATTAGCTCAATTTGCTGAATTAGAAGCTTTCTCACAATTCGCTTCGGATTTAGATCAAGCTACTCAAAACCAATTAGCACGTGGTTCTCGTTTACGTGAAATTCTTAAACAGCCACAAAATGCTCCTCTTTCTCTTGAAGAACAAGTTGCTAGTATCTATGTTGGTACAAGTGGTGGTTTAGACTCATTAGAAGTTAGTGATGTTCGTGCTTTTTTAGTTGGTTTAAGAGCTTATTTAGCAAACAGCTGTCCACAATATGGTGAAATTATTCGTAAAACATTAACTTTCACTCCTGAAGCGGAAACAATCCTTAAAAAAGCGATTGTTGATTACCGTGAAGAG
          Scenedesmus_obliquus  TCAATGCGTACACCTGAAGAATTAAGTAACTTAATTAAAGGATTAATTGAAGAGTACACACCAGAAGTTAAAATGGTTGACTTTGGTATTGTATTCCAAGTTGGTGATGGAATTGCTCGTATTTATGGATTAGATCGAGTAATGTCTGGTGAACTTTTAGAATTTGAAGATGGTACTTTAGGTATTGCTCTTAACTTAGAAGCAAATAACGTAGGTGCGGTTTTATTAGGTGATGGTTTAAAAATTACTGAAGGAAGTCGTGTTCGTTGTACTGGAAAAATTGCTGAAATTCCAGTAGGTGAAAACTATTTAGGTCGTGTAGTAGATGCTTTAGCTCGTCCAGTAGATGGAAAAGGAGCAATTTCAACAAATGACACTCGTGCTATTGAATCTCCAGCACCTGGTATCGTTTCTCGTCGTTCAGTTTATGAACCATTACAAACAGGATTAGTAGCTGTTGATGCTATGATTCCTATTGGACGTGGTCAA---CGTGAATTAATTATTGGTGATAGACAAACAGGAAAAACAGCTATTGCTGTAGATACTATTTTAAACCAAAAAGGAAAAGGTGTTATTTGTGTTTATGTAGCTATTGGTCAAAAAGCTTCTTCAGTTGCACAAGTATTAAACTCTTTAAAAGAACGTGGAGCTTTAGATTATACAATCATTGTTATGGCTAACGCAAACGAACCTTCTACTTTACAATATTTAGCTCCATATACAGGAGCTACATTAGCTGAGTACTTTATGTATACAGGTCGTCCTACATTAACAATTTATGATGACCTTTCAAAACAAGCACAAGCTTATCGTGAAATGTCATTATTATTACGTCGTCCACCAGGACGTGAAGCTTACCCAGGAGACGTTTTCTACTTACACTCACGTCTTTTAGAACGTGCTGCAAAATTAAGTGATGCTTTAGGTGAAGGAAGTATGACTGCTCTTCCTGTTGTTGAAACTCAAGAAGGTGACGTATCTGCTTATATTCCTACAAACGTAATTTCTATTACAGATGGTCAAATTTTCTTATCAGGTGACTTATTTAACGCTGGTATCCGTCCTGCAATTAACGTAGGTATTTCGGTTTCACGTGTAGGTTCAGCTGCACAAATCAAAGCTATGAAACAAGTTGCTGGTACATTAAAATTATCATTAGCTCAATTTGCTGAATTAGAAGCATTCTCTCAATTTGCTTCAGATTTAGATGCTGCTACACAAAAACAACTTGCTCGTGGTTCACGTTTAAGAGAAATTTTAAAACAACCTCAAAACTCACCATTATCTGTTGAAGAACAAGTTGCTAGTATCTACACTGGTACAAATGGTTACTTAGATTCTTTAGAAGTTTTAGATGTAAGACCTTTCTTAAGTGGTCTTCGTACTTATTTAACAAATAATGTACCACAATATGGTGAAATCGTTCGTAAAACAAATACTTTCACTCCAGAAGCTGAATCTTTACTTAAAAAAGCAATTACTGATTTCTTAGCTGAA
        Schizomeris_leibleinii  AAAATGCGT---CCTGAAGAAATTAGTAGTATTATTATGAAACAAATCGAACAATACAACCAAGAAGTACAGGTTGTAAATTTTGGAAACGTATTCCAAGTTGGTGATGGTATTGCTCGTATTTATGGTTTAGAAAAAGTAATGGCTGGTGAGTTATTAGAATTTGAAGATGGTACTATTGGTATTGCTTTAAATTTAGAAGCTAAAAACGTTGGTGCTGTATTAATGGGTGATGGTTTAAATATTAAAGAAGGTAGCAAAGTTAGAGCTACAGGAAAAGTAGCACAAATCGGTGTAGGTGACGGTTATTTAGGTCGTGTTGTAGACTCTTTAGCTCGTCCAATTGATGGTAAAGGAGAAATTGAAACAAAAGAAACTCGTTTAATTGAATCTCCAGCTCCTGGTATCATTTCTCGCCGTTCAGTACATGAACCATTACAAACAGGTTTAGTAGCTGTTGATGCTATGATTCCTATTGGCCGTGGTCAA---CGTGAATTAATTATTGGTGACCGTCAAACAGGAAAAACAGCAATTGCTGTAGATACTATTTTAAACCAAAAAGGAAAAAATGTAGTTTGTGTTTATGTAGCTATTGGACAAAAAGCATCTTCAGTTGCTCAAGTTGTAAATGTATTAAGAGAACGTGGTGCTCTTGATTATACTGTTATTGTAGCAGCTAACGCAGATTCAGCAGCAACTTTACAGTATTTAGCTCCTTATACAGGAGCTTCTATTGCAGAATATTTCATGTACACAGGTCGTCATACATTAGTTATTTATGATGATTTATCTAAACAAGCTCAAGCTTATCGTGAAATGTCTTTATTATTACGTCGTCCTCCAGGACGTGAAGCTTATCCAGGTGACGTTTTCTATTTACACTCTCGTTTACTTGAAAGAGCTGCTAAGTTAAATGATGCTTTAGGTTCAGGTAGTATGACTGCTTTACCTATTGTAGAAACTCAAGAGGGTGATGTTTCAGCTTATATTCCAACAAATGTAATTTCTATTACAGATGGTCAGATTTTCTTATCTGCGGATATTTTTAATGCTGGTGTTCGTCCTGCTATTAATGTGGGTATTTCAGTATCTCGTGTAGGTTCAGCGGCTCAACCTAAGGCTATGAAAAAGGTGGCGGGCAAACTGAAGTTAGAGCTTGCACAATATGAAGACTTACGTGCATTCTCACAATTCGCTTCAGATCTTGACCAAGCAACACAAAACCAATTAGCTCGAGGCGCTCGTTTAGTTGAAATTTTAAAACAAGCACAATCTTCACCATTAGCTTTAGAAGACCAAGTTTCTAGCATTTATGCTGGTACAGTTGGTTACTTAGATCGCTTAGAAGTTGCTCAAGTACGTAGCTTCTTAATTGGATTTAGACAATTTGTTAAAACTAAATACGCTAAATACGGTGAAATCATTCAATCAACAAATACATTTACTCCTGAAGCAGAAACAGTATTAAAACAAGCTTTAGAAGAATATTTAGATGAA
        Spermatozopsis_similis  GCAATGCGCACACCAGAAGAATTAAGTAATTTAATTAAAGACTTAATTGAACAATATACTCCAGAAGTAAAAATGGTTGACTTTGGTATTGTTTTCCAAGTTGGAGACGGTATCGCTCGTATTTATGGTTTAGAACGAGCAATGTCTGGTGAACTATTAGAATTTGAAGACGGCTCATTAGGAATTGCTTTAAACTTAGAAGCAAATAACGTTGGTGCTGTACTTTTAAGTGATGGATTAAAAATTTCAGAAGGTAGCCGTGTACGTTGTACTGGTAAAATTGCTGAAATTCCTGTTGGAGATGCTTATTTAGGTCGTGTTGTGGATGCTTTAGCGCGTCCTGTTGATGGTAAAGGCCCAATCGCATCAAAAGCTGGTCGTGCAATTGAATCACCAGCTCCTGGTATTATTGAACGTCGTTCAGTATATGAACCTCTTGCTACAGGTTTAGTTTCAATCGATGCAATGATTCCAATTGGACGTGGACAA---CGTGAGTTAATCATTGGTGACCGTCAAACTGGTAAAACTTCTATTGCTGTAGATACAATCTTAAACCAAAAAGGTAAAGGTGTAATCTGTGTGTATGTTGCTATTGGTCAAAAAGCTTCTTCAGTAGCCCAAGTATTAAATACACTAAAAGAACGTGGTGCATTAGACTATACAATTATTGTTATGGCCAATGCGAATGAACCATCAACATTACAATATTTAGCTCCTTACACAGGTGCTACATTAGCAGAACATTTCATGTATACAGCTCGTCCAACATTAACAATTTATGACGATTTATCAAAACAAGCGCAAGCATACCGTGAAATGTCTTTATTATTACGCCGTCCACCAGGACGTGAAGCTTACCCAGGTGACGTATTCTACTTACACTCTCGTCTTTTAGAGCGTGCAGCAAAATTAAGTGATGCATTAGGTCAAGGTAGTATGACTGCATTACCTGTTATTGAAACTCAAGAGGGTGACGTATCTGCTTATATTCCAACAAATGTAATTTCAATTACAGATGGACAAATTTTCTTATCTGGTGATTTATTTAACTCAGGTGTTCGTCCAGCTATTAACGTTGGTATTTCAGTTTCTCGTGTAGGATCTGCTGCTCAACCAAAAGCTATGAAACAAGTTGCTGGTAAATTAAAATTAGAATTAGCTCAATTTGCTGAATTAGAAGCATTCTCTCAATTCTCTTCTGACTTAGACCAAGCTACACAAAACCAATTAGCTCGTGGTGCACGTTTACGTGAAATTTTAAAACAACCACAATCTTCTCCATTATCTTTAGAAGATCAAATTTCTAGTATTTATACTGGAACAAATGGTTTCTTAGATAAACTAGCAGTAGCTGAAGTTCGTCCATTCTTAGCAGGTTTACGTAACTATTTAAGTACAAAACACGCTAAATTTGGTGAAATTCTTCGTGCAACTCAAACATTTACTCCAGAAGCAGAAGGCTTATTAAAACAAGCTATTCAAGAATACTTACAAGAA
     Stephanosphaera_pluvialis  GCAATGCGTACACCAGAAGAATTAAGCAATCTTATTAAAGAACTAATCGAACAATACACGCCAGAAGTTAAAATGGTTGATTTTGGTATTGTTTTCCAAGTTGGTGACGGTATTGCTCGTATCTATGGTTTAGAACGAGTAATGTCTGGTGAATTATTAGAGTTTGAAGATGGTACTTTAGGTATTGCTTTAAACTTAGAAAAAAATAACGTTGGCGCGGTTTTATTAGGTGACGGTTTAAAAATTACAGAAGGTAGCCGTGTACGTTGTACTGGCCGTATTGCTGAAATTCCAGTAGGTGATGCTTACTTAGGCCGTGTTGTAAATTCTTTAGCACAGCCGATTGACGGTAGAGGTGCAATTAACACGACAAGTACACGTGCTATTGAATCACCCGCACCTGGTATTGTTTCACGTCGTTCAGTTTACGAACCTTTACAAACAGGTTTAGTAGCCGTAGACGCAATGATTCCTGTAGGCCGTGGCCAA---CGTGAATTAATTATTGGGGACCGTCAAACAGGTAAAACAGCTATTGCAGTTGATACTATTTTAAACCAAAAAGGTAAAGGTGTTATTTGTGTTTATGTTGCTATTGGACAAAAAGCTTCGTCAGTTGCTCAAGTATTAAATACACTAAAAGAACGTGGTGCATTAGATTACACTATTATTGTAATGGCAAACGCTAACGAACCCGCTACTTTACAATATTTAGCGCCTTACACAGGCGCTACTTTAGCGGAGCACTTTATGTACTCCGGCCGTCCTACTTTAACTATCTATGATGACTTATCAAAACAGGCACAAGCTTACCGTGAAATGTCTTTATTATTACGCCGCCCTCCAGGACGTGAAGCCTACCCTGGAGATGTGTTTTACCTGCATTCGCGCCTACTAGAACGTGCAGCGAAATTAAACAGCGCTTTAGGAGAAGGTAGTATGACAGCACTACCTATTGTTGAAACACAAGAAGGTGACGTGTCTGCGTACATTCCTACTAACGTTATTTCAATTACGGACGGTCAAATTTTCTTATCTGCTAGTTTATTTAATGCTGGACTACGCCCTGCTATTAACGTTGGTATTTCGGTTTCACGTGTAGGCTCTGCTGCCCAACCTAAAGCCATGAAACAAGTTGCAGGTACGCTGAAGCTTTCATTAGCGCAGTTTGCCGAACTAGAAGCTTTTAGCCAATTTGCATCAGATCTAGACCAAACAACACAAAAACAACTAGCCCGTGGCTCACGTCTTCGTGAATTATTAAAACAACCACAAAACTCACCTCTTTCCCTTGCAGAAATGGTTATTTCTATTCACATTGCTAGCCAAGGGAAATTAGATCCTTTAGAAGTTACAGAAGTTATTTCTTATTTAGCCGGTCTACGTTCTTATGTAGCGTCAACAAACGCAGCATTAGTACAAAAAATAAATGATGGTGGTGCAATTACTCCAGATATGTTTAAAACAATTGAAGGTTTAGCTGACAGCTATAGTGAGCTT
      Stigeoclonium_helveticum  AAAATGCGT---CCAGAAGAAATTAGCAGTATTATTATGAAACAAATTGAGCAGTACAACCAAGAGGTACAAGTAGTAAATTTTGGTACTGTTTTCCAGGTTGGTGATGGTATTGCACGTATTTATGGATTAGAAAAAGTAATGGCGGGTGAATTACTAGAATTTGAAGATGGAACAATTGGTATTGCTTTAAATTTAGAAGCAAAAAATGTTGGAGCAGTATTGATGGGTGATGGTTTAAAAATTAAAGAAGGTAGCAAAGTTCGTGCAACTGGTAAAGTTGCGCAAATTGCTGTGGGTGAAGGTTATTTAGGTCGTGTTGTTGATTCTTTAGCGCGTCCAATTGATGGTAAAGGAGATATTGCTTCGGATGACACACGTTTAATTGAATCACCTGCTCCAGGGATTATTTCACGTCGATCAGTACATGAACCACTACAAACAGGATTAATTGCTGTAGATGCAATGATTCCAATTGGTCGTGGCCAA---CGTGAATTAATTATTGGTGACCGTCAAACTGGTAAAACAGCAATTGCTATTGATACTATTTTAAACCAAAAAGGTAAAAATGTTATTTGTGTATACGTAGCTATTGGCCAAAAAGCATCTTCAGTTGCTCAAGTTGTAAACACATTAAGAGAACGTGGCGCACTTGATTATACAGTTATTGTTACAGCAAATGCAGATTCAGCAGCAACATTACAATATTTAGCACCGTATACAGGTGCAACTATTGCAGAATATTTTATGTATACAAATCGTCATACATTAGTTATCTATGATGATTTATCAAAACAAGCTCAAGCATATCGAGAAATGTCTTTATTATTACGTAGACCTCCAGGACGTGAAGCTTACCCAGGAGACGTTTTCTATTTACATTCTCGTTTATTAGAGCGAGCAGCAAAATTGAATGATGCATTAGGTTCAGGAAGTATGACTGCTTTACCAATCGTAGAAACTCAAGAAGGTGATGTATCAGCGTACATCCCTACAAACGTGATCTCTATCACAGATGGTCAAATTTTCTTATCAGCAGATATTTTTAATTCGGGTGTTCGCCCCGCTATTAATGTTGGGATTTCAGTGTCTCGTGTAGGTTCAGCGGCGCAGCCTAAAGCTATGAAACAAGTAGCGGGCTCATTGAAGCTTCAACTTGCTCAATTTGAAGAGCTTCGAGCTTTCTCGCAGTTCGCATCAGACCTTGATCAAGCTACGCAAAATCAATTAGCTCGTGGAGCTCGTTTAGTTGAAATTTTAAAACAAGCACAAAACTCTCCGTTAGGATTAGCTGAACAAGTAGCATCGATTTATGCTGGAAACAATGGTTACTTCGACAACTTACAAGTTTTACAAGTTCGACCTTTCTTAATTGGTTTACGTCAATTATTAGCCACTAAATATTCAAAATATGGTGAAATTGTTGCTTCTGCTCAAACTTTAACGCCAGAAGCTGAAACAATTTTAAAACAAGCTATTACAGAATATTTAGATGAA
    Treubaria_triappendiculata  ACAATGCGTAAACCTGAAGAACTTAGTAATTTAATAAAAGGACTTATCGAACAATATACTCCAGAAGTAAAAATGGTTGATTTTGGAATTGTTTTCCAAGTAGGTGATGGAATTGCTCGTATTTATGGTTTAGAAAAAGTAATGGCAGGAGAATTAGTAGAGTTTGAAGATGGTACTTTAGGTATTGCCTTAAATTTAGAAGCTAATAACGTTGGTGCCGTTTTATTAGGTGATGGATTAAAAATTACAGAAGGAAGCCGCGTTCGTTGTACTGGAAAAATTGCTGAAATTCCTGTAGGAGAAGGATATTTAGGTCGTGTTGTAGATGCTTTAGCACGTCCTATTGATGGTAAAGGTGCTATCGCAACTACAAATACACGAGCAATTGAATCTATTGCTCCAGGTATCATTTCACGTCGTTCTGTTTACGAGCCATTACAAACAGGATTAGTTTCAGTAGATGCTATGATTCCGATTGGGCGTGGTCAA---CGTGAACTTATCATTGGAGATAGACAAACAGGAAAAACAGCTATTGCTGTTGATACAATTTTAAATCAAAAAGGAAAAGGAGTTATTTGTGTTTATGTAGCAATAGGTCAAAAAGCTTCTTCTGTAGCACAAGTTTTAAATATTTTAAAAGAAAGAGGAGCATTAGACTATACTATTATTGTAATGGCAAATGCTAACGAACCTTCAACATTACAATATTTAGCTCCTTATACTGGCGCGACTTTAGCTGAGTTTTTTATGTATACAGGCCGTCCAACGCTAACTATTTATGATGATTTATCTAAACAAGCACAAGCTTATCGTGAAATGTCATTATTACTTCGTCGACCTCCAGGACGTGAAGCTTATCCAGGAGATGTTTTTTATTTACATTCTCGTTTATTAGAAAGAGCTGCAAAATTAAGTGATGCTTTAGGTGAAGGAAGTATGACAGCATTACCGATTGTAGAAACACAAGAAGGTGACGTTTCAGCTTATATTCCAACTAATGTTATTTCAATTACAGATGGACAAATTTTCTTATCTGCAGATTTATTTAATTCAGGTATTCGACCAGCAATTAATGTAGGTATTTCTGTATCTCGTGTAGGTTCTGCAGCACAACCAAAAGCAATGAAACAAGTTGCAGGAAAATTAAAATTAGAATTAGCTCAATTTGCAGAATTAGAAGCTTTTTCACAATTTGCTTCAGATTTAGATCAAGCAACTCAAAATCAATTAGCAAGAGGGCAACGTTTAAGAGAAATTTTAAAACAAGCTCAATCTTCTCCGCTTTCTTTAGAAGATCAAGTTACAAGTATTTTCTCTGGAACTACTGGAGCTTTAGATAAACTAGAAGTTTCTCAAGTTCGATCATTTTTATCTGGTTTAAGAACTTATTTAGCAAATTCTTATCCTAAATATTCAGAAATTCTTCAATCAACACTAACATTTACACCTGAAGCTGAAACTTTACTTAAAAAAGCGACAGAAGAATATATGGAAGAA
            Trochiscia_hystrix  ACAATGCGTAAACCTGAAGAACTTAGTAATTTAATAAAAGAACTTATAGAACAATATACTCCAGAAGTAAAAATGGTTGATTTTGGTATTGTTTTCCAGGTAGGTGATGGAATTGCTCGTATTTACGGTTTAGAAAAAGTAATGGCAGGAGAATTATTAGAATTTGAAGATGGTACTTTAGGTATTGCCTTAAATTTAGAATCTAATAATGTCGGTGCCGTTTTATTAGGTGATGGGTTAAAAATTACTGAAGGAAGTCGTGTTCGTTGTACTGGAAAAATTGCAGAAATTCCTGTAGGAGATGGATATTTAGGTCGTGTTGTGGATGCTTTAGCTCGTCCGGTTGATGGTAAAGGTGCTATTTCAACAACAAATTCAAGATCAATAGAATCTCCTGCTCCTGGTATTATTTCACGACGTTCTGTTTATGAACCATTACAAACTGGATTAGTATCAGTAGATGCTATGATTCCTATTGGGCGTGGTCAACAACGTGAACTTATTATTGGAGATAGACAAACAGGAAAAACAGCTATTGCTGTTGATACAATTTTAAATCAAAAAGGAAAAGGGGTAGTTTGTGTTTATGTTGCAATAGGTCAAAAAGCTTCTTCTGTAGCACAAGTTTTAAATACTTTAAAAGAAAGAGGAGCGTTAGATTACACTATTATTGTAATGGCTAATGCCAATGAACCTTCAACATTACAATATCTAGCGCCTTATACAGGTGCTACTTTGGCTGAATATTTTATGTATACAGGTCGTCCAACACTTACTATTTACGATGATTTATCTAAACAAGCACAAGCTTATCGTGAAATGTCATTATTACTTCGTCGACCACCAGGACGTGAAGCTTATCCTGGAGATGTTTTTTATCTTCATTCTCGTTTATTAGAAAGAGCTGCAAAGTTAAGTGACGCTTTAGGTGAAGGAAGTATGACGGCATTACCAATAGTAGAAACACAAGAAGGCGATGTTTCGGCTTATATTCCTACTAATGTTATTTCGATTACAGATGGACAAATCTTTTTATCAGCAGATTTATTTAACTCTGGTATTCGACCAGCAATTAATGTAGGTATTTCAGTATCTCGTGTAGGTTCAGCTGCTCAGCCAAAAGCTATGAAACAAGTTGCTGGAAAATTAAAATTAGAATTAGCTCAATTTGCAGAATTAGAAGCTTTTTCACAGTTTGCTTCAGATTTAGATCAAGCAACTCAAAATCAATTAGCAAGAGGTCAACGTTTAAGAGAAATTTTAAAACAACCACAATCTTCTCCGCTTTCTTTGGAAGATCAAGTTACAAGTATTTTTTCTGGAACTAATGGATTTTTAGATAAATTAGAAGTTAATCAAGTTCGACCTTTCTTATCAGGTTTAAGAACTTATTTAACAAATTCTTATCCTAAATATTCAGAAATTCTTAAATCAACTTTAACATTTACACCGGAAGCTGAAACTTTACTTAAAAAAGCTATTGAAGAATATTTTGAAGAA
                    Uronema_sp  AAAATGCGT---CCTGAAGAAATTAGTAGTATTATTATGAAACAAATCGAGCAGTATAACCAAGAGGTACAAGTAGTAAATTTTGGTACAGTATTCCAAGTAGGTGATGGTATTGCTCGTATCTATGGATTAGAAAAAGTAATGGCAGGTGAATTATTAGAATTTGAAGATGGAACTATTGGTATTGCATTAAACTTAGAAGCAAAAAACGTAGGAGCTGTATTAATGGGGGATGGTTTAAAAATTAAAGAAGGTAGTAAAGTTCGTGCTACTGGTAAAGTTGCTCAAATTCCTGTAGGTGAAGGTTACTTAGGTCGTGTTGTAGATGCTTTAGCACGTCCTATTGATGGAAAAGGGGAAATTGCAACTGAAGATACACGTTTAATTGAATCTCAAGCTCCTGGTATCATTTCTCGTCGTTCAGTTCACGAACCATTACAAACAGGTTTAGTAGCTGTTGATGCTATGATTCCTATCGGGCGTGGTCAA---CGTGAATTAATTATCGGTGACCGTCAAACAGGTAAAACAGCTATTGCAGTTGATACTATTTTAAATCAAAAAGGAAAAAATGTTATTTGTGTATATGTAGCTATTGGACAAAAAGCATCTTCAGTTGCTCAAGTAGTAAATACTTTAAGAGAACGTGGTGCTCTAGATTATACTGTTATCGTAGCAGCAAACGCTGATTCAGCAGCAACGTTACAATATTTATCTCCATATACAGGTGCAGCGATTGCAGAATTTTTCATGTATACAAATCGTCACACGTTAGTAATTTATGATGATTTATCAAAACAAGCTCAAGCTTACCGTGAAATGTCATTATTATTACGTCGTCCTCCAGGACGTGAAGCTTACCCAGGTGACGTTTTCTATTTACACTCTCGTTTATTAGAAAGAGCTGCAAAATTAAATGATGCCTTAGGTTCAGGTAGTATGACTGCATTACCAATTGTAGAAACTCAAGAAGGTGATGTATCAGCATATATTCCAACAAATGTAATTTCTATTACAGATGGACAAATTTTCTTATCAGCTGATATTTTCAACGCTGGTGTGCGCCCTGCTATTAATGTTGGTATTTCTGTATCGCGTGTAGGTTCTGCAGCACAGCCAAAAGCAATGAAACAAGTTGCAGGCAAGCTGAAGCTAGAATTAGCACAATATGAAGATTTACGTGCATTCTCTCAGTTCGCGAGTGATTTAGATCAAGCTACTCAAAACCAATTAGCTCGTGGTGCTCGTTTAGTAGAAATTTTAAAACAAGCACAATCTTCTCCATTATCATTAGAAGATCAAGTTTCTAGCATTTATGCAGGTACTACTGGTTATCTTGACCGTTTAGAAGTAGCTCAAGTTCGTAGTTTCTTAGTAGGTTTCAGACAGTTCATCGCTACTAAATATTCAAAATATGGAGAAATTATTCGTTCAACTAATGCATTCACTGCTGATGCCGAAGCTGTATTAAAAGAAGCTCTTACTGAATACTTAGATGAA
                Volvox_carteri  GCAATGCGTACACCTGAAGAACTAAGTAATCTTATTAAAGATTTAATTGAACAATACACACCAGAAGTTAAAATGGTAGATTTTGGTATCGTTTTCCAAGTTGGTGACGGTATTGCACGTATTTATGGTTTAGAAAAAGCAATGTCAGGTGAATTACTTGAATTTGAAGACGGTACCCTGGGTATTGCTCTTAACTTAGAAGCAAACAACGTAGGTGCTGTATTATTAGGTGATGGTTTAAAAATTACAGAAGGTAGCCGCGTTCGTTGTACAGGTAAAATTGCTGAAATTCCAGTAGGTGAAGCATATTTAGGTCGTGTTGTTGATGCTTTAGCACGTCCAGTAGATGGTAAAGGTGCTATTGTAACAAAAGACAGTCGTGCTATTGAATCCCCAGCCCCTGGTATTGTTTCTCGTCGTTCTGTTTATGAACCATTAGCAACAGGTCTAGTTGCTGTAGATGCCATGATTCCTGTTGGTCGTGGTCAACAACGCGAATTAATCATTGGTGACCGTCAAACAGGTAAAACAGCTATTGCAGTTGATACTATCCTAAACCAAAAAGGTAAAGGTGTTATTTGTGTATATGTAGCTATTGGTCAAAAAGCGTCTTCTGTTGCTCAAGTTTTAAATACTTTAAAAGAACGTGGTGCTCTTGATTATACAATTATTGTAATGGCTAACGCTAACGAACCAGCTACGTTACAGTATTTAGCTCCATACACAGGTGCTACTTTAGCGGAATACTTTATGTACACAGGTCGTCCTACATTAACAATTTATGACGACTTATCAAAACAAGCACAAGCTTATCGTGAAATGTCATTATTACTTCGCCGTCCTCCAGGACGTGAAGCTTACCCAGGTGACGTATTCTATTTACACTCACGTTTATTAGAACGTGCTGCTAAACTAAATAATGCACTTGGTGAAGGTAGTATGACAGCTCTTCCTATTGTTGAAACACAAGAAGGTGACGTATCAGCATATATTCCAACAAATGTTATTTCTATTACAGATGGTCAAATTTTCTTATCAGCAAGTTTATTTAACTCTGGTTTACGTCCAGCTATTAACGTTGGTATTTCAGTATCTCGTGTAGGTTCAGCGGCACAACCAAAAGCAATGAAACAAATTGCCGGTTCTTTAAAATTATCGTTAGCACAATTCGCAGAATTAGAGGCTTTTTCTCAATTTGCTTCAGATTTAGATAGTGCAACACAAGCACAACTAGCTAGAGGTACACGTTTACGTGAAATTCTTAAACAACCTCAAGCTTCTCCGTTATCATTAGAAGATCAAGTAGCTACAATTTATGCCGGAACAAACGGTTATTTTGATTCTTTAGAAGTAAACCAAGTGCGTGCTTTTGCTTCTGGTCTTCGCAATTTCTTAGCAACAGCTTATCCAAAATATGGTGAAATCGTGAAATCAACATTAACGTTTACTCCTGAAGCTGAAAGTTTACTAAAAAAAGCAATTGGTGAATATTTAACAGAA
            Carteria_crucifera  ACAATGCGCACTCCCGAAGAACTAAGTAATTTAATTAAAGACTTAATTGAGCAATACACACCAGAAGTAAAAATGGTTGATTTTGGTATTGTTTTCCAAGTAGGTGATGGTATCGCTCGCATTTATGGTTTAGAGCGCGTTATGGCCGGAGAATTATTAGAATTTGAAGATGGTAGTTTAGGAATTGCTTTAAATTTAGAAGCTAATAATGTAGGAGCTGTTTTATTAAGTGATGGCTTAAAAATTTCAGAAGGTAGTAGAGTTCGTTGTAGCGGAAAAATTGCTGAAATTCCAGTTGGAGATGCTTATTTAGGTCGTGTTGTAGATTCTTTAGCTCGACCTATTGATGGTAAAGGTGCTATTCAAACGAATCAAACACGTGCTATTGAATCTCCTGCTCCTGGTATCATTTCGCGTCGTTCAGTTTATGAACCATTACAAACAGGATTAATTTCAGTTGATGCCATGATTCCAGTAGGGCGAGGTCAA---CGTGAGTTAATTATTGGTGATCGTCAAACAGGTAAAACCGCTATTGCAGTTGATACTATCCTAAATCAAAAAGGTAAAGGTGTTATTTGTGTATATGTTGCTATTGGTCAAAAAGCATCATCCGTTGCTCAAGTTTTAAATACTTTAAAAGAGAGAGGTGCTTTAGAATACACTATAATTGTAATGGCTAACGCTAATGAACCTGCTACTTTACAATATTTAGCTCCATATACAGGTGCTACATTAGCGGAATATTTTATGTATACAGGTCGTCCTACTCTAGCTATTTATGATGATTTATCAAAACAAGCACAAGCGTATCGTGAGATGTCATTATTATTACGTCGTCCACCTGGACGTGAAGCTTATCCTGGGGACGTTTTCTATTTACACTCACGTCTTCTTGAACGCGCTGCTAAATTAAGCACAGCCTTAGGTGAAGGTAGTATGACAGCTTTACCTATCGTTGAAACACAAGAAGGTGATGTATCAGCATATATTCCAACAAACGTTATTTCTATTACTGATGGACAAATTTTCCTTTCAGCTGATTTATTTAACTCTGGTATTCGTCCAGCTATTAATGTAGGTATTTCTGTATCACGTGTTGGGTCTGCTGCACAACCAAAAGCCACAAAACAAACAGCTGGTAAACTAAAACTGGAATTAGCTCAATTTGCTGAATTAGAAGCTTTCTCACAATTTGCGTCAGATTTAGACCAAGCAACACAAAATCAATTAGCACGTGGATCACGTTTACGTGAAATTTTAAAACAACCACAATCGTCACCTTTATCTCTAGAGGAACAAGTTGCTAGTATTTATGCTGGAACAAATGGTTATTTAGATAGTTTAGAAGTAGCGCAGGTTCGTCCTTTCTTAAGCTCTTTTAGATCTTATTTAGCAAACACTTATCCAAAATTTGGTGAAATTCTGAAAACAACACTAACTTTAACTCCAGAAGCTGAAGGTATTTTAAAATCAGCTTTAGTTGAATACTTAACAGAA

    ;
end;


begin mrbayes;
    charset firstsecond = 1-.\3 2-.\3;
    charset third = 3-.\3;
    partition mine = 2: firstsecond, third;
    set partition=mine autoclose=yes;
    lset applyto=(all) nst=6 ngammacat=4 rates=invgamma;
    prset applyto=(all) statefreqpr=dirichlet(1) ratepr=variable pinvarpr=uniform(0,1) brlenspr=Unconstrained:GammaDir(1.0,0.1,1.0,1.0) shapepr=exponential(1.0);
    unlink shape=(all) statefreq=(all) revmat=(all);
    mcmc ngen=6250000 samplefreq=500 printfreq=1000 starttree=random nruns=2 nchains=2 savebrlens=yes filename=atpA;
    sump relburnin=yes burninfrac=0.2;
    sumt relburnin=yes burninfrac=0.2;
end;
