# Supplementary material for: Order, please! Uncertainty in the ordinal-level classification of Chlorophyceae
Source: PeerJ. 2019 May 15;7:e6899. doi: 10.7717/peerj.6899 (PMC6525593; doi:10.7717/peerj.6899)
Supplement: Supplemental Information 1 — This compressed folder contains untrimmed, masked alignments for individual chloroplast genes (subfolder nexus), as well as trimmed alignments with appropriate analysis blocks and the consensus trees resulting from these single-gene and concatenated analyses (MrBayes subfolders). Supplementary methods with associated references are included in the SupplementaryMethods.txt file. SVDquartets, BaliPhy, PhyloBayes and RAxML analysis files are in separate subfolders, with their respective resulting tree files. Files associated with MrBayes analysis of the 1st and 2nd positions and the analysis of the 3rd positions are placed in the subfolders 1st_and_2nd_positions_only and 3rd_positions_only, respectively. The 18Splastid_combined subfolder contains the MrBayes analysis materials (alignment and consensus tree) for the analysis including nucleotide plastid data as well as 18S nucleotide data. Documentation, trees and scripts used to create Fig. 3 are included in the “Figure3” subfolder, and documentation for and full results of Treespace analyses are in the “Treespace” subfolder. The results of the AU topology tests are included in a Word document. [file peerj-07-6899-s008.zip › supplementary_alignments_trees/mrbayes_nt_alignments_trees/atpF-stripped.nex]

#nexus

begin data;
    dimensions ntax=68 nchar=480;
    format datatype=dna gap=-;
    matrix
                 Ankyra_judayi  TTTGGTTTTAACACTAATATTTTTGAAACGAATGTTATTAACTTAGCAGCTGTCATCGCTATTGTGATTTCTTTTGTTGGACCAAATTTAACAGGATTATTAGAAGATCGTAAAAAAACGATTCTAAGTAATTTAGAAGAAGCAAACCAACGTGCATTAGAAGCACAACAACGCTTAACAGAAGCACGAGCACAGTTAGAGTTAGCTAAAAGTAAAGCTCAACAAATTCGAGAAGAAGGTGCATTAAGAGCTGACCAAGAGGAAAAAAACTGTATTTTCCAACATGAAGAAAGATTGTCACGCTTAGAAGAATTTAAACAAGAAACAATTCAATTTTATCAGCAAAAAGCATTAAAACAAGCTTATATGTATATTATTTCTAGAATTATGACTCGTGTTCGTGAAAGATTAAATTCTGGTTTAGATTCTACTTATCATGTAGTTGTAAATAATTTTTATGTATCACGTTTTACAGAGTAT
        Atractomorpha_echinata  TTTGGTTTTAACACTAATATTTTTGAAACTAACGTTATTAACTTAGCAGCTGTAATTGCTATTGTAATTTCGTTTGTTGGTCCTAATTTAACTGGTTTATTAGAAGATCGTAAAAAAACAATTCTTAATAATTTAGAAGAAGCCAATCAACGCGCTTTAGAAGCTCAGAAACGTTTAACTGAAGCACGAGCTCAGTTAGAAATGGCTAAAACTAAAGCTCAACAAATTAGAGAAGAAGGTGCCGTACGAGCTGAACAAGAAGAAAAAAATTGTATTTTTCAACATGAGGAAAGATTGTCACGTTTAGAAGAATTTAAACAAGAAACAATACAATTTTATCAACAAAAAGCATTAAAACAAGCTTATATGTATATTATTTCAAAAATAATGACTCGTGTTCGTGAAAGATTAAATTCTGGTCTTGATTCTACTTATCATGTAGTTGTAAATAATTTTTATGTATCACGTTTTACAGAATAT
      Borodinellopsis_texensis  TTTGGGATTAATACTAATATTTTTGAAACAAATATTATTAACTTAGCTGCAGTTATTGGAATTGTAGTATCTTTTGTTGGTAATAATCTAAAAGCATTACTTATGGATCGCCAAAAAACGATATTAAATAATTTACAAGAAGCTAATCAACGCGCTGCTGAAGCGCAAGAAAAATTAACAGCAGCACGTAATCAATTAGAATTATCAAATAAAAAAGCACAAGAAATTCGTGAAGAAGGGATTTCTAAATATAATACTGAAATTAATACTGTTGTAAGTGAGCATGAAATTCGATTAGCTAAATTACAAGAATTTAAAAATGAAACTTTAGAATTTTATCAGCAAAAAGCTTTTAAAGAGGCTTATTTATATATAATTTCTCGTATTATGAATATTGTTACTGAACGTCTTAATAAAGGTTTAAATTCATCAAATCATGTAGTTGTTAATAATTTTTATGTTTCACGTTTTTCTGATTTC
          Bracteacoccus_aerius  TTTGGTATTAATACAAATATTTTTGAAACAAATGTTATCAACTTAGCTGCCGTAGTTGCTATTGTGATTTCTTTTGTAGGAAAGAGTTTAACTTCTTTATTAGAAGAGCGTAAAAAGACAATTGTTAACAATTTACAAGAAGCGAATCAACGAGCTGCTGAAGCTCAGGAAAAATTAGCACAAGCTAGAAATCAGTTGCAACTTGCCCAGAAAAAAGCTCTTCAAATTCGTGAAGAAGGTGTTTTAAAAGCAACACAAGAAATTTCTAATTGTGTTTCACAACATGAACAAAGACTTTCATTATTAGATGATTTTAAACAAGAAACAATTCAATTTTATCAACAAAAAGCTTTCAAACAAGCTTATATGTATGTTATTTCTCGCATCATGAGCAATGTTAAAGAAAGATTAACGAAAAATTTAGATTCTACATATCACGTTGTTGTAAATAACTTCTATGTTTCTAGATTTACAGAATAT
       Bracteacoccus_giganteus  TTTGGTATTAATACCAATATTTTTGAAACAAATGTTATTAATTTAGCTGCAGTAGTTGCTATTGTAATTTCTTTCGTAGGTAAAAGTTTAACATCTTTATTAGAAGACCGTAAAAAAACTATCGTTAGTAATTTACAAGAAGCAAGTCAAAGAGCTGCTGAAGCTCAAGAAAAACTGGCACAAGCAAGAAATCAATTACAACTTGCTCAGAAAAAAGCTCTTCAAATTCGTGAAGAAGGTGTTTTAAAATCGACACAAGAAATCTCTAATTGTGTTTCTCAACACGAACAAAGACTTTCTTTATTAGATGACTTTAAACAAGAAACTATTCAATTTTATCAACAAAAAGCTTTCAAACAAGCTTATATGTACGTTATTTCTCGTATTATGAGTAATGTAAAAGAAAGATTAACAAAAAATTTAGATTCTACTTACCATATCGTTGTTAACAATTTTTATGTTTCTAGATTTACAGAATAT
           Bracteacoccus_minor  TTTGGTATTAATACCAACATTTTTGAAACAAATGTTATTAATTTAGCTGCAGTAGTTACTATCGTAATTTCTTTTGTAGGTAAAAGTTTAACTTCTTTATTAGACGATCGTAAAAAAACAATCGTTAACAATTTACAAGAAGCAAGTCAAAGAGCTGCCGAAGCTCAAGAAAAATTAGCACAAGCAAGAAATCAATTACAACTTGCTCAGAAAAAAGCTATTCAAATTCGTGAAGAAGGTGCTTTAAAATCGAGTCAAGAAATCTCTAATTGTGTTTCTCAGCATGAACAAAGACTTTCTTTATTAGATGATTTTAAACAAGAAACAATTCAATTTTATCAACAAAAAGCTTTTAAACAAGCTTACATGTACGTTATTTCTCGTATTATGAGCAATGTAAAAGAAAGATTGACAAAAAATTTAGATTCTACTTATCACGTTGTTGTTAATAACTTTTATGTTTCTAGATTTACTGAATAT
         Carteria_cerasiformis  TTTGGGATTAATACGGATATTTTTGAAACAAATATTATTAACTTAGCTGTTGTAGTAGGTGTTGTTGTTACTTTTGTAGGTCAAAATTTAACTGCATTATTAGAAGATCGTAAAAAAACAATTTTGAATAATTTACAAGAAGCTAATTTAAAAGCAGCTGAGGCCCAACAAAAATTAGCGGAAGCTCGTACTCAATTAGAACTAGCTAAGAAAAAAGCGAAAGAAATTCGTGAAGAAGGTGTCGTAAGAGCAACACAAGAAATTCAAAATTGTGTTCGTGAACATGAGTTAAGAATCGCGAGATTAGACGAATTTAAACAAGAAACGATTCAATTTTATCAACAAAAAGCGTATAAACAAGCATACGCATATTTTATTTCACGTATAATGTCACGTGTACGCGAAAAATTAAACAAAGGTATCGATTCTACATATCAAATTATCGTTAATAATTTTTATGTAACACGTTTTACAGAT---
           Carteria_sp_SAG_8_5  TTTGGTTTTAATACTAACGTTTTTGAAACTAATATCATTAACTTAGCTGCAGTTGTTGGGATTGTTATTACTTTTGTTGGGAAAAATTTAACATCTTTATTAGATGATCGTAAAAAAACGATTGTAAATAATTTACAAGAAGCTAACCAAAGAGCTATTGAGGCACAAGAAAAACTAACAGCAGCTCGTACACAATTAGAAACAGCTAAGAAAAAAGCACAAGAAATTAGAGAAGAAGGTATTTTAAGAGCCACTCAAGAAATTAATAATTGCGTTGCACAACATGAATTACGTATTGCTCGTCTTGAAGAATTTAAACAAGAAACAGTACAATTTTATCAACAAAAAGCATTCAAACAAGCTTCAGCTTATGTTATTTCTCGTATTATGAATCGAGTACGTGAAAGACTAAATAAAGGTCTTGATAATACATATCACGTTGTTGTGAATAATTTCTATGTTTCTCGTTTTACAGAATTT
      Chaetopeltis_orbicularis  TTTGGTTTTAATACAAATATTTTTGAAACAAATGTAATCAATTTAGCAGCTGTTTTAGGTATTGTTGTATTTTTTGTTGGAAAAAATTTAACTGCTTTACTTGAAACACGTCAACAAACAATTTTAAATAACCTTCGTGAAGCTGATTTACGAGCAACTGAAGCACAAGAAAAATTAAATAAAGCTCGTTTACAACTTGAAACTGCTGCAAAAAAAGCAACTGAAATTCGCAGCGAAGGTAGTGCAAAAGCACAACTTGAAAAAACAAATTGTATGAATCAATATCAAGCAGATTTAGTTCGTTTAGAAGAATATAAACAAGATACTTTAGGTTTTTATCAACAAAAAGCTTTCCGTCAAGTTTATGTATCTTTAGTTTCACGTGCTTTAAATAATGTGAAAGAAAAATTTAAAAAACCACTTGATGACCAATTCCATATTACAGTTAATAATTATTTTATTGCTCGTTTTGCAGAATAT
     Characiochloris_acuminata  TTTGGAATTAATACAAATATTTTCGAAACAAACATTATAAACTTAGCAGCTGTTGTAGGTATTGTTGTTTCATTTGTTGGAAACAATTTAAAAGCTTTATTAGAAGATCGTAGAAAAACAATTTTAAATAATTTACAAGAAGCAAATCAACGTGCTATTGAAGCACAAGAGAAATTAAATCAAGCAAAAGCACAATTAGAATTAGCTAAAAAGAAAGCACAAGAAATTCGTGAAGAAGGAGCGCAGCGAGCTACACAAGAAATTAATAGTGTTGTTAGCCAACATGAAATTCGATTAGCAAATTTAGAAGAATTTAAACAAGAAACTATTCAATTTTATCAACAAAAAGCTTTTAAAGAAGCTTATTTATATATCGTTTCACGTATTATGAATCGTGTTCGTGAACGATTAAATAAAGGTTTAAATTCAACATATCATGTTGTTGTTAATGATTTTTATGTTTCACGTTTTACTGAATTC
       Chlamydomonas_applanata  TTTGGTATTAATACAAATATCTTTGAAACGAACATTATTAACTTAGCTGCAGTAGTTGGTATTGTTGTATCATTTGTTGGAAACAATTTAACGGCTTTATTAGAAGATCGTAAAAAAACAATTCTTTCAAACTTAGAAGAAGCAAACCAACGTGCTATTGAAGCTCAAGAAAAATTAAACAAAGCTAAAGCTGGTTTAGACTTAGCTAAGAAAAAAGCACAAGAAATTCGTGAAGAAGGTATTGCGCGTGCAACAAGTGAAATTAACACAGTTGTAAGTGAACACGAACTTCGTTTAGCTAAATTAAATGATTTTAAAACTGAAACAGTAAGCTTCTACCAACAAAAAGCGTTTAAAGAAGCTTATTTATACGTAGTATCACGTATTATGACTCGTGTTCGTGAACGTTTAACTCGTGGTTTAGATTCTACATACCATGTTGTAGTAAATAATTTCTACGTTTCAAGATTTACAGAATAC
         Chlamydomonas_nivalis  TTTGGTTTTAATAGCAATATTTTTGAAACAAATATTATTAACTTAGCTGCAGTGGTGGGCATTGTTGTAACATTTGTTGGAAGCAATCTTACTGCATTATTAGAAGACCGTAAAAAAACGATTTTAAATAATTTACAAGAAGCAAATCAAAGAGCTATTGAAGCGCAAGAAAAATTAAGCCAAGCACGTGCACAATTAGAATCAGCAAAAAAAAAAGCTCAAGAAATTCGTGAAGAAGGAATATTAAGAGCAACTCAAGAAATTAATAATTTAAAATTTAACCATGATATTAGATTAGCAAGATTACAAGAGTTTAAACAAGAAACTCTTCAACAAGCTGAACAAAAAGCTTTTAAACAAGCTTATATGTATTTAATTGCAAAAATCTCAAAAAGAGTTCGTGAAAGATTAAATACTGGATTAGATTCAACTTATCACGTTGTAGTTAATAACTTTTATGTATCGCGTTTTACTGATTTT
        Chlamydomonas_peterfii  TTTGGAATTAATACTAATATTTTTGAAACAAATATTATTAACTTAGCAGCAGTTGTAGGTATTGTAGTTACTTTTGTAGGTAGCAATTTAACAGCTTTACTAGAAGATCGTAAAACAACAATTCTTAAGAATCTACAAGAAGCTAATCAACGTGCTGTAGAAGCACAGGAAAAATTCAATCAAGCACGTAGCCAATTTGAAATGGCTAAAAAAAAAGCAGAAGAAATTCGTGCTGAAGGTGTACAAAGAGCTACACAAGAAATTAACAATGTAGTAGTTCAGCATGAACTACGTTTAGCTAGATTAGAAGAATTTAAACAAGATACTCTTTCATTTTATCAACAAAAAGCTTTTAAACAAGCTTATGTGTACGTACTTTCTAAAATTATGACACGTGTACGTGAAAGACTAAACAAAGGTTTAGACTCTACTAACCATGTTGTTGTTAACAACTATTACGTTTCTTTATTTACAACAAGT
     Chlamydomonas_reinhardtii  TTTGGTTTTAACACAAACGTTTTTGAAACAAACATTATTAACTTAGCTGCTGTTGTTGGTATTGTTGTTTCTTTTGTTGGTAAAAACTTATCTTCATTATTAGAAGATCGTAAAAATACTATTGTAAAAAATTTAGAAGAAGCTAATCAACGTGCAATTGAAGCAGAACAAAAATTAACTGCCGCACGTACGCAATTAGAAACTGCTAAGAAAAAAGCACAAGAAATCCGTGAAGAAGGTGTTTTACGTGCAACTCAAGAAATTAATAACGTAGTTTCTCAACATGAATTACGTTTAGCTCGTTTACAAGAATTTAAACAAGAAACTCTTGCATTCTATCAACAAAAAGCTTTTAAACAAGCATATTTATACGTTATTAATAAAATTATGACACGTGTTCGTGAACGTTTAAATAAAGGTTTAGATTCTACTTATCATGTAGTAGTTAACAACTTCTATGTATCACGTTTTACACAATTT
         Chlorococcum_tatrense  TTTGGTATTAATACAAATATTTTTGAAACAAACATTATTAACTTAGCAGTTGTTGTTGGTGTTGTAGTTTCGTTTGTAGGTAATAATTTAACTGCATTATTAGAAGATCGTAAAAAAACAATTTTATCAAATTTAGAAGAAGCTAATAAACGTGCAATTGAAGCTCAAGAAAAATTAGCTAATGCTAAAGCTCAATTAGAATTAGCAAAGAAAAAAGCTCAAGAAATTCGTCAAGAAGGTATTGCACGTGCTACAACTGAAATTAATACAGTTGTAAGTCAACATGAAATTCGTTTATCAAAATTAGAAGAATTTAAAAATGAAACTGTACAATTTTATCAACAAAAAGCTTTTAAAGATGCTTATTTATATGTGGTTTCTCGTATTATGACTCGAGTTCGTGAACGTTTAAATGGTGGATTAAACTCAACATACCATGTAGATGTTAATAATTTTTATGTTAGTCGATTTACTGAATAT
       Chlorogonium_capillatum  TTTGGAATTAATACAAATATTTTTGAAACTAATATTATTAACTTAGCTGCTGTTGTTGGAATTGTAGTTTCATTTGTAGGCAATAATTTAAGATCTTTATTAGATGATCGTAAAAAAACAATTTTATATAATCTAGAAGAAGCAAATCAACGTGCACTTGAAGCTCAAGAAAAATTAAATAATGCCAAAGCTGGATTAGAATATGCTAAGAAAAAAGCACAACTTATTCGAGAAGAAGGTATTTCTCGAGCAACAAGTGAAATTAATACTGTGGTAAATATCCATGAAATTCGTTTAGCCAAATTAGAAGAATTTAAAAATGAAACTGTTCAATTCTACCAACAAAAAGCTTTTAAAGAAGCTTATCTTTATGTAGTATCAAAAATTTTAACACGTGTTCGTGAACGTTTAAACCGTGGTTTAGATTCTACATACCATGTTGTTGTAAATAATTTCTATGTTTCAAGATTTACAGCTTTT
         Chloromonas_perforata  TTTGGTATTAATACAAATATTTTTGAAACAAACATTATTAACTTAGCAGTTGTTGTTGGTGTTGTAGTTTCATTTGTAGGTAATAATTTAACTGCATTATTAGAAGATCGTAAAAAAACAATTTTATCAAATTTAGAAGAAGCTAATAAACGCGCAATTGAAGCTCAAGAAAAATTAGCTAATGCTAAAGCTCAATTAGAATTAGCTAAGAAAAAAGCTCAAGAAATTCGTCAAGAAGGTATTGCACGTGCTACAACTGAAATTAATACAGTTGTAAGTCAACATGAAATTCGTTTATCAAAATTAGAAGAATTTAAAAATGAAACAGTACAATTTTATCAACAAAAAGCTTTTAAAGATGCTTATTTATATGTGGTTTCTCGTATTATGACTCGAGTTCGTGAACGTTTAAATGGTGGATTAAACTCAACATATCATGTAGATGTTAATAATTTTTATGTTAGTCGATTTACTGAATAT
           Chloromonas_radiata  TTTGGATTTAATGGCAATATTTTTGAAACAAATATAATAAACTTAGCTGCTGTTGTAGGCATAGTGGTGACATTTGTTGGAGGAAATCTTACTGCCTTACTAGAAGACCGTAAAAAAACGATTTTAAATAATTTGCAAGAAGCAAATCAAAGAGCTATTGAAGCTCAAGAAAAATTAAGCCAAGCACGAGCACAATTAGAATCAGCTAAAAAAAAAGCGCAAGAAATTCGTGAAGAAGGAATTTCAAGAGCAACTATAGAAATTAATAACTGTGTAACACAACATGAAATTAGATTAGCAAGATTACAAGAGTTTAAACAAGAAACTCTTCAACAAGCTGAACAAAAAGCATTTAAACAAGCTTATATGTATGTAATTTCTCGTATTTTAACAAGAGTTCGTGAAAGATTAAATAATGGATTAGATTCTACTTATCATGTAGTTGTCAATAATTTTTACGTATCACGTTTTACTGAATAT
             Chloromonas_rosae  TTTGGATTTAATGGCAATATTTTTGAAACAAATATTATTAACTTAGCTGCTGTGATTGGTATTGTTGTAACTTTTGTTGGAGGAAATCTTAAAGCATTATTAGAAGACCGTAAAAAAACAATTTTAAATAATTTACAAGAAGCAAATCAAAGAGCTATTGAAGCTCAAGAAAAATTAAGCCAAGCACGTACACAATTAGAATCAGCAAAAAAAAAAGCTCAAGAAATTCGTGAAGAAGGAATTTTAAGAGCGACTCAAGAAATAAATAATTTAAAATTTAACCATGATATTAGATTAGCAAGATTACAAGAGTTTAAACAAGAAACTCTTCAACAAGCGGAACAAAAAGCTTTTAAACAAGCTTATATGTATTTAATAGCAAAAATTTCTAAAAGAGTTCGTGAAAGATTAAATACTGGATTAGATTCTACTTATCACGTTGTAGTTAATAATTTTTATGTATCTCGTTTTACAGATTTT
       Chlorosarcinopsis_eremi  TTCGGTATTAATACAAATATTTTCGAAACAAATATTATTAACTTAGCAGCTGTTGTTGGTATTGTAGTTACTTTTGTTGGAAACAATTTAAGCGCTTTACTAGATGAGCGTAAAAAAACAATTTTATCAAATTTAGAAGAAGCTAACCAACGTGCTCTTGACGCTCAAGAAAAACTGAATAAAGCTAAGGAGCAATTAGAAGCAGCTAAGAAAAAAGCACAAGAAATTCGTGAAGAGGGTATTACACGTGCTACAAGTGAAATGAATACAGTTGTTAGTCAACATGAAATTCGTCTTGCTAAATTAGATGAGTTTAAAAATGAAACTGTACAATTCTATCAACAAAAAGCTTTTAAAGAAGCTTACTTATATGTTGTATCGCGTATTATGAACCGTGTTCGCGAAAGATTAAGTCGTGGCTTAGACTCGTCTTACCATGTTGTTGTTAATAATTTCTATGTTTCAAGATTTACAGAATTT
        Chlorotetraedron_incus  TTTGGAATTAATACAAATATTTTCGAAACAAATATTATTAACTTATCTGCTGTTGTAGCAGTAGTTGTTTCTTTTGTAGGTAAAAATTTAACTTCTTTATTAGAAGACCGTAAAAAAACTATTTTAGGTAATTTACAAGAAGCTAGTCAAAGAGCTGCAGAAGCACAAGAAAAATTAAATCAAGCAAAAACTCAATTTGAAAATGCTAAAACAAAAGCTAAACAAATTCGAGAAGAAGGTGTTTTAAGAGCAACACAAGAAGTAAACAATTGTATTGCACAACATGAAGAAAGACTTTCAAAACTTGAAGAATTTAAACAAGAAACAGTTCAATTCTATCAACAAAAAGCATTTAAACAAGCTTATATTTATGTAATTTCACGTATTATGAGTCGTGTTAAAGAACGCTTAAATAAAGGATTAGATGCAACTTATCATGTAGTTGTAAATAATTTCTATGTATCTAGATTTACTGAATAC
    Chromochloris_zofingiensis  TTTGGCATTAACACTAATATTTTTGAAACAAATGTTATTAACTTAGCAGCTGTAGTTGCAATTGTTATTTCTTTTGTTGGTAAAAATTTGTCTGCATTATTAGAAGATCGTAGAAAAACAATTGTAAACAATTTACAAGAGGCTAGTCAAAGAGCTGCAGAAGCACAGGAAAAATTAACTCAAGCGAAAAATCAATTAGAACTTGCAAAGAAAAAAGCTAAAGAAATTCGTGAAGAAGGAATTTTAAGAGCTACACAAGAAGTTAATAATTGTGTTACTCAACATGAACAAAGACTTTCAAAATTGGAAGAATTCAAACAAGAAACCATTCAGTTTTATCAACAAAAAGCTTTTAAACAAGCTTATATGTATGTTATCTCACGTATTATGAGCCGAGTAAAAGAACGATTAAATAATGGTTTAGACGCGACTTATCATGTTGTTGTAAATAATTTTTATGTTTCTAGATTTACAGAGTAT
       Cylindrocapsa_geminella  TTTGGTATAAATACCAATATATTTGAAACAAATATAATCAATTTAACTGCCGTTTTAGGCATTGTTATATCGTTTGTTGGAAATAATCTAACATCGATTTTAGAAGAGCGTAAAAAAATAATTCTAAATAACTTACAAGAAGCAACACAAAGAGTTTTAGATGCTCAAGAAAAGCTGTCACAAGCTTTTTTAAAATTAGAAAACGCTAAAGAGAAAGCAAAAAAAATACGAGAAGAGGGAATTCTAAGAGCAGATTTAGAAATAAAACAATGCGTGTCTCAACATGAGCTAAGATTATCCAGACTAGTAGAATTTAAAGAAGAAACTATAAAATTCTCTCAAAAAAAAGCTTCTAAACAAGCTTCTCTATACGTCATTTCACGCCTTCTCGTTCGTGTGAAAGAAAGATTAAATTTAGGATTAGATTCTACCTACCACGTAGCTGTTAATAACTTCTATGTCTCTCGTTTTACTCAGTAT
         Desmotetra_stigmatica  TTTGGAATTAATACAAATATTTTAGAGACAAATATTATTAACTTAGCTGCTGTTGTTGGTATCGTAGTTTCTTTTGTAGGAAGCAATTTAAATTCTTTACTAGAAGACCGTAAAACAACAATTTTAAAGAATTTACAAGAAGCTAATCAAAGAGCTATTGAAGCCCAAGAAAAATTAAATCAAGCGCGTGCTCAATTAGAACAAGCAAAGAAAAAAGCACAAGAAATTCGTGAAGAAGGCATTTTACGAGCTACTCAAGAAATTAACAATTGCGTAACTCAGCATGAACTTCGATTAGCAAGATTAGAAGAATTTAAACAAGAAACTGTTCAATTCTATCAACAAAAAGCGTTAAAACAAGCTTATATGTATGTTATTTCAAAAATTATGACTCGTGTACGTGAAAGATTAAATACAGGATTGGACTCAACATATCATGTTTTTGTAAATAATTTTTACGTATCTCGTTTTACAGAATAT
        Dictyochloris_fragrans  TTTGGAATAAATACTAATGTTTTTGAAACAAATATTATTAACTTATCTGCTGTTATTGCTATTGTTATTTCTTTTGTAGGTAAAAATTTAACTTCATTATTAGAAGATCGTAAAAAAACTATTGTAAATAATTTACAAGAAGCAAATCAACGTGCTTTAGATGCTCAAGAAAAATTAACTATAGCGCGCAATCAACTCGAATTAGCTAAAAACAAAGCTAAACAAATTCGTGAAGAAGGAATTTTTAAAGCAGAACAAGAAATTAAAAATTGTGTAGCACAACATGAATCTAGACTTTCTCGCTTACAAGAATTTAAACAAGAAACAGTAGATTTTTATCAACAAAAAGCTTTCAAACAAGCTTATATGTATGTTATTTCACGTATTATGACTCGAGTAAGAGAAAGATTAAATAAAGGTTTAGATACTACTTATCATGTAGCTGTTAATAGTTTTTATGTTTCTCGTTTTACAGAATAT
             Dunaliella_salina  TTTGGAATTAATACAAATATTTTTGAAACTAATCTTATAAATTTAGCTGCTGTTATTGGAATTGTTGTTTCATTTGTAGGTAATAATTTAAATGCTTTATTAGAAGATCGTAGAAAAACAATTCTTTCTAATTTAGAAGAAGCTAATCAAAGAGCAATTGAAGCACAAGAAAAACTACAAAATGCCAAAACTCAGTTAGAATTATCTAAGAAAAAAGCACAAGAAATCCGTGACGAAGGTGTCTCTCGTGCAAGTAATGAAATTCAAACAGTAGTAAGTCAACATGAAATTCGATTAGCTAGTTTAGAAGATTTTAAAAATGAAACAGTTCAATTTTATCAACAAAAAGCATTCAAAGAAGCTTATGTTTATGTAGTATCTCGTATTATGAGTCGTGTACGTGAGCGTCTAAACAATGGTTTAGATTCTACATATCATGTTATTGTTAACAATTTCTATGTTTCAAAATTTACAGAATTT
          Elakatothrix_viridis  TTTGGAATAAATACAAATATTTTTGAAACTAATATAATTAATTTAGCAGCAGTTCTCGGAATTGTTATTTCATTTGTAGGTCAAAACCTTAATTTACTTTTAGAAGATCGCCAAAAAATTATTTTAAATAATTTAAAAGAATCTAAAAATAGAGCATTTTTAGCGCAAGTTGAATTATCAATAGCAAAGTTAAAACTTATAGAAGCAGAAATTAAAGCAAAAAAAATTCGACAAGAAGGGATAATAAAAGCTGCACAAGAAATCAATAATTGTATAACACTTCAGAAAGAAAGATTAACTAGATTAGAAGAATTTAAACAAGAAAGTTTACAGTTTTATCAACAAAAAGCTTTTAAAGAAGCATCTGCTTATTTGATAAAAAAAATAATTGATCGTGTAAAAAAAAGACTAAATAGCGGTTTAGATTCGACTTATCATTTAGTTGTTAATAACTTTTATGTATCTAGATTAACTAAATAT
         Floydiella_terrestris  TTTGGTTTCAATACGAACATTTTTGAAACAAACATTGTGAACTTAGCAGCAGTGCTTGGTATTGTTGTGTTTTTTGTTGGAAAAAACTTAACAGCTTTACTCGAAACACGTCAGCAAACCATTTTAAATAACCTTCGTGAAGCGGACCTTCGTGCGAGTGAGGCGCAAGAAAAGTTAAATAAAGCACGTTTAGAAGCAAGTATTGCTGAGAAAAAAGCAAAAGAAATTCGTAGTGAAGCAAATGCAAAAGCACAAGTTGAAAAAAATCTTCTTTTGAATAGCTATCAAATGGATTTAGCTCGTTTAGAACAATACAAACAAGAAACTCTAGGCTTTTTTAAAGAAAAAGCTTTAAGAGAAGTTTATGTTTCTCTTGTTTCGTTAGCTTTAAATCGTGTGAAGGAAAAGTTTAGCAAACCACTTGATGACCAATTCCATATGACAGTTAATAATTCTTTTATTGCACGCTTTGCTGCTTAT
       Follicularia_botryoides  TTTGGTATTAACACAAATATTTTTGAAACAAACATTATTAACTTAGCTGCTGTAGTGGCTATTGTTATTTCATTTGTTGGAAAAAACTTAGGCACATTATTAGAAGAACGTAAAAAAACAATTTTAAGTAATTTACAAGAAGCAAGCCTAAGAGCAAAAGAAGCTGAAGAAAAATTAACTCAAGCAAAAGCTCAACTACAAATTGCTCAGAAAAAAGCAAAAGAAATTCGTGAGGAAGGTGCTTTAAAAGTTACACAAGAAGTGAACAATGTTGTATCACAACATGAACAAAGACTTTCTTTATTAGAAGAGTTCAAAGAAGAAACAATTCAATTCTATCAACAAAAAGCTTTCAAACAAGCGTACATGTACGTTATTTCTCGTATCATGACTCGAGTAAAAGAAAGATTAAATTCTGGTTTAGATGCAACTTATCATGTTGTTGTAAACAATTTCTACGTTTCTCGCTTTACTGAATAT
       Golenkinia_longispicula  TTTGGTATTAATACAAATATTTTTGAAACAAACATAATTAATTTAGCAGTTGTTGTTGCTGTTGTTGTTTCTTTTGTAGGCCAAAATTTGACTTCATTATTAGAAGATCGTAAAAAAACAATTGTTAATAACTTACAAGAAGCAAATCAACGAGCTAAAGAAGCTCAAGAAAAATTAAACCAAGCAAAAAATCAATTAGAAATTGCTAAAAATAAAGCTCAAGAAATTCGTGAAGAAGGTGTTGTTAAAGCAGCACAAGAAATTCAAAATTGTGTGACAGAACATGAACAAAGATTAGCAAGATTGGAAGAATTTAAACAAGAAACAGTTCAATTTTATCAACAAAAAGCTTTTAAACAAGCATATTTATACGTAATTTCACGCATTATGAATCGTGTGAGAGAAAGATTAAATTCTGGATTAGACGCAACTTATCATGTAGTTGTAAATAATTTTTATGTGTCTCGCTTCACAGAATAT
              Gonium_pectorale  TTTGGTTTTAATACAAACGTTTTTGAAACAAATATTATCAACTTAGCAGCTGTAGTAGGTATAGTTGTTTCTTTTGTAGGTAAAAATCTTTCTTCTTTATTAGAAGATCGTAAAAATACTATTGTAAAAAATTTACAAGAAGCAAATCAACGTGCTATTGAAGCAGAAGAAAAATTAAATGCAGCACGTGCTCAATTAGAAATGGCAAAGAAAAAAGCACAAGAAATCCGTGAAGAAGGTGTTTTACGTGCAACTCAAGAAATTAATAATGTTGTATCTCAACATGAATTACGTTTAGCTCGTTTAGAAGAATTTAAACAAGAAACTTTACAGTTTTATCAACAAAAAGCTTTTAAACAAGCATACATGTATGTTATTCAAAAAATTATGACACGTGTACGTGAACGTTTAACTAAAGGTTTAGATTCTACTTATCATGTTGTAGTTAACAATTTTTATGTATCACGTTTTACACAATTT
       Haematococcus_lacustris  TTCGGGATTAATACTAATATTTTTGAAACAAATATAATTAACTTAGCAGCAGTGTTATTTATTGTTGTAACGTTTGTAGGTCAAAATTTAACAACATTATTAGAAAATCGTAAACAAACCATTTTAACAAATTTAGAAATAGCAAATACACGTGCATTAGAAGCACAAGAAAAATTAAATAATGCAAAAACACAATTTGATATTGCAAAGAAAAAAGCGCAAGAAATACGAGAAGAAGGTATTTTACGTGCGAATAGTGAACTAAAAACAGTCGTGAGTATGCACAGCTTACGTCTTGCAAAATTAGAAGAATTTAAAAACGAAACTGTTTTATTTTACCAACAAAAAGCTTTTAAAGAAGCTTACTTATATGTAGTTGATCGTATTATGGTACGCGTACGTGAACGTTTAAATAGAGGTTTAGATGCTGCATATCATGTAGTTATAAATAATTTTTATGTTTCAAATTTAACTACTTTT
            Hafniomonas_laevis  TTTGGTATTAATACCAACATTTTAGAAACAAACGTTATTAACTTAGCTGCAGTGCTTTTTGTTGTAGTAAATTTTGCAGGTCAAAATTTAACAGCATTACTTGCTGAACGTAAACGTACGATTGTTAATAATTTATCAGAAGCAACATTACGTGCAGAACAGGCAGCTCAAAATTTAAATGAAAAACGTGCACAATTTGAATTAGCTAAACAAAAAGCTACTCAAATTCGTGAAGAAGGTTTAACACGTGTTCAAGCGGAATTAAATAATTGTAATGCTGAACATGAAGCACGTTTAGCGCGTTTAAACGACTTTAAACAAGAAACAGTTAACTTCTATCAACAGAAAGCTTATAAACAAGCTTATACTTATGCATTAAATAAAATTATGTTAAGTGTAAAAGAGCGTTTAACTAAAGGTTTAACAGAAAAAACACATATGGACTTAAACTCTTATTATGTTGCCCGTTTTAGTGAAGTA
          Hariotina_reticulata  TTTGGTTTGAATACAAATATTTTTGAAACAAATATTATTAACTTAGCAGCAGTTGTTGCTATTGTTATTTCTTTTGTAGGAAAAAACTTATCTGCATTGTTAGAAGATCGTAAAAAAACAATTCTGAATAATTTACAAGAAGCAAGTCTTCGAGCATCTGAAGCACAAGAACGTTTAAATGTGGCAAAAAATCAATTAGAATTAGCTAAGAAAAAAGCTACTGAAATTCGTGAAGAAGGGATTTTACGTGCTACACAAGAAATTAACAATTGTGTTTCGCAACATGAAGAAAGACTTTCAAAATTAGAAGAATTTAAGCAAGAAACTGTTCAATTTTATCAACAAAAAGCTTTTAAACAAGCATATATGTATGTTATTTCACGTATTATGAGTCGTGTGAAAGAAAGATTAAATAAAGGTTTAGATGCAACTTATCATGTTGTTGTTAACAATTTTTACGTTTCTAGATTTACAGAATAT
                 Jenufa_minuta  TTTGGGATTCAAACAAATATATTTGAAACCAATGTTATTAATTTATCCATAGTTATTGCGGTAGTTATTTCTTTTGTAGGGAAAAATTTAAGTTCGTTATTAGAGGATCGTAGAAATACAATATTAAAAAATTTACAAGAAGCTAAAAATAGAGCATTAGAAGCTCAAGAAAAACTTAATAAAGCCATAAATCAGTTAGAAGAAGCAAAAAAAAAATCATCAAAAATTCGTGAAGAAGGTATGTTACGAGTAGAACAAGAAATTCAAAGTTGTACAAATCAACATGAAGAAAGATTAGCTCGATTAGATGAATTTAAAGAAGAAACAGTTCAATTTTATCAACAAAAAGCGTTAAAACAAGCTTATCTTTATGTAATTTCTAGAATTATGGCTCGAGTTAAAGAAAGATTAAATACTGGTTTAGATGAAACTTATCATGTAGTTGTAAATAACTTTTATGTTTCTCGTTTTACTGAATAT
              Jenufa_perforata  TTTGGCATTCAAACTAATATTTTTGAAACAAATGTTATTAATTTAGCGGTAGTTATTGCTGTAGTAGTTTTTTTTGTAGGTAAAAATTTGAGTTCATTATTAGAAGATCGTCAAAACACTATATTGAAAAACTTACAGGAAGCCAAAAATAAAGCTTTAGAGGCTCAAGAGAGATTAAATAAAGCTATTAGTCAATTAGAATCAGCTAAAAAAAAAGCAGAAGATATTCGCCAAGAAGGTATTTCGCGCGTAGACCAAGCAATACAAAGTTGTACAAATCAACATGAAGAAAGATTAAGTAAATTAGATGACTTTAAAGAAGAAACTCTTCAGTTTTATCAACAAAAAGCTTTAAAACAAGCTTATATGTATGTAATTTCGCGTATCATGACACGAGTTCGAGAAAGATTAAATAGTGGGTTAGATGATGTATATCATGTAACTGTTAATAATTTTTATGTATCTCGTTTTACCGAATAT
          Kirchneriella_aperta  TTTGGAATTAATACAAATATTTTTGATACAAATATTATTAACTTAGCTGCGGTTGTTGCAGTTGTTGTTTCTTTTGTTGGGAACAATTTAAAATCCCTATTAGAAGAACGTAAACAAACAATTGTAAATAATTTACAAGAAGCTCGTCTAAGAGCTGCAGAAGCACAAGAAAAATTAGATCAAGCTAAAAATCAATTAGAATTAGCTAAAAAAAAGGCTCAAGAAATTCGTGAAGAAGGTTTATTAAGAGCCACTCAAGAAGTTAATAATTGTGTTCGCCAACACGAAGAAAGACTTTCTAAATTAGAAGAATTTAAACAAGAAACAATTCAATTCTATCAACAAAAAGCTTTTAAACAGGCTTATATGTATGTTATTTCACGTATTATGAGTCGCGTAAAAGAAAGATTAAATAAAGGTTTAGATTCTACTTACCATGTTGTTGTAAACAATTTCTATGTTTCTCGTTTTACAGAATAT
      Koshicola_spirodelophila  TTTGGCTTTAATGATGATATTTTGGAAACTAATATTATTAATTTAGCAGTTGTTGTTAGCGTAGTAGTTTATTTTGTTGGAAAAAACTTAACTTCTTTATTAGAAAATAGACAACAAATTATTTTAAACAATCTTCGTGAAGCAGATCAACGCGCTTTAGAAGCAACTGAAAAATTAAATAAAGCTAAAGAACAATTAGCTTTTGCTGAAAAAAAAGCAGCAGAAATTAAACAGGAAGGCATACTAAAAGCAAGCAGAGAAAAAACAAATTGTATGAATCAATATCAATCAGATTTAGCACAATTACAAGAATACAAGCAAGAAACTCTTCAATTTTATCAACAAAAAGCATTTCAACAAGTTTATATTTCTTTAGTTTCACGTGCTTTAAACCAAATTAAAGAAAAATTTAAAAAACCTTTAGATGATCAATTTCATATTACTATAAATAATTTTTTCATTGCTCGTTTTACGGAATAT
           Lobochlamys_culleus  TTTGGTTTTAATGGTAACATTTTTGAAACAAATATCATTAACTTAGCTGCTGTTCTTGCTATTGTTGTTTCTTTTGTAGGAAACAATTTAACTGCTTTATTAGAAGATCGTAAAGCTACCATTTTAAAAAATTTACAAGAAGCAAATCAACGAGCTATTGACGTTCAAGAAAAGTTAAACCAAGCTCGTGCTCAATTAGAAATTGCTAAGAAAAAAGCACAAGAAATTCGTGAAGAAGGTGTTTTAAGAGCAAGTCAAGAAATCAACAATGCTGTAACTCAGCATGAACTTAGATTAGCTAAATTAGAAGAATTTAAACAAGAAACTTTACAATTCTATCAACAAAAAGCCTTTAAACAAGCTTATGTATACGTGATTTCAAAACTTATTACATGTGTACGTGAAAGATTAAACAAAGGTTTAGATTCAACTTATCATGTTGTTGTAAATAATTTCTATGTTTCTCGTTTTACTGAATAT
            Lobochlamys_segnis  TTCGGTTTTAATGGAAATATTTTTGAAACAAATATCATTAACTTAGCTGCAGTTCTTGCAATTGTTGTTTCTTTTGTAGGAAATAATTTAACTGCGTTACTAGAAGATCGTAAAGCAACTATTTTAAAAAATTTACAAGAAGCAAATCAAAGAGCTATTGAAGTTCAAGAAAAATTAAATCAAGCACGTGCTCAACTTGAACTTGCTAAGAAAAAAGCACAAGAAATTCGTGAAGAAGGAGTTTTAAGAGCAAGTCAAGAACTTAACAACGTTATAACTCAACATGAACTTCGATTAGCTAAATTAGAAGAATTTAAACAAGAAACTTTACAATTTTATCAACAAAAAGCCTTTAAGCAAGCTTACGTTTATGTTATTTCAAAACTTATTACATGTGTCCGTGAACGTTTAAATAAAGGTTTAGATTCAACTTATCATGTTGTTGTAAATAATTTCTATGTTTCTAGATTTACTGAATAT
           Microglena_monadina  TTTGGCATTAATACAAATATTTTTGAAACAAATATTATCAACTTAGCTGCTGTTATTGGAATTGTTATATCTTTTGTTGGTAGTAATTTTACTGCCTTATTAGACGATCGTAAAAAAACAATTATAAATAATTTACAAGAAGCTAATCAAAGAGCTATTGAAGCTGAAGAAAAACTAAATCAAGCTCGTGCTTTATTAGAATCAGCTAAAAAAAAAGCACAAGAAATTCGTGAAGAAGGAATGTTAAGAGCAACTCAAGAAATTAATACAGTTGTAAGTCAACATCAAATTAGATTATCTAAATTAGATGAATTTAAGGAAGAAACTCTTGTTTTTTATCAAGAAAAAGCTTTTAAAGAAGCTTACCTTTATGTTATTTCACGCATTATGACAAGAGTTCGTGAAAAATTAAATAGCGGTTTAAACTCTACATATCATGTTGTTGTTAATAATTTTTATGTGTCACGTTTTACTGAATAT
                 Microspora_sp  TTTGGATTTAATACAAATATTTTTGAAACAAATATAATTAATCTTCTTGCTGTACTTTTTGTTGTTTACACTTTTGTTGGAGATAATTTAACTTCACTTTTAAATGATCGAAAAAAAACAATTGTTAATAATTTAGAAGAAGCAAATCAACGAGCGTTAGAAGCAAAAGATAAACTGGCTCAAGCTCGAAATCAATTAGAATTAGCAAAGAAAAAAGCTATTGAAATACGCGAAGATGGTATTAATCGTTCAGCGCAAGAGTTAAATAGTGTTGCTGATCAGCATAAATCAAGATTAGATCGCTTAGCGGAATTTAAGCAAGAAACAATTAAATTCTATGAACAAAAATCTTCAAAAAAAAGTTATTCGTTTGTGGTTTCTCGAGTTATGACTCGAGTTAAAGAAAGATTGAATTCAGGACTTGACAAAATTAGCCATATAACGGTAAATAATTTTTATGTTTCTCGATTTACTAAGTTT
       Mychonastes_homosphaera  TTTGGGTTAAACACAAATATTTTTGATACAAACGTAATTAACTTAGCTGCAGTAGTAACTATTGTTATTTCATTTGTAGGCAACAATTTAACTGCATTACTAGATGAACGTCGCAAGACGATCCTAGGTAACATGGAAGAAGCTACAATTCGTGCAAACGAAGCTAAAGCAAAATTAGCTGAAGCTAAAGCACAGTTAGAAATGGCTAAGTCAAAAGCACAAGCTATTCGTGACGAAGGTGCATCTAAAGTAACACAAGAAGTAAACTCATGTATTAAACAACATGAAGAACGTTTAGCGTTATTAGATGAATTCAAGTCAGAAACACTAAATTTCTATCAACAAAAAGCATTTAAACAAGCTTACACATACGTAATTTCACGTATTATGGATCGTGTAAAAGAACGTTTAAACAAAGGACTAGACCCAACATACCATGTTGTAGTTAACAACTTCTATGTTTCACGTTTTACAGAATAC
           Mychonastes_jurisii  TTTGGGTTAAACACAAATATTTTTGACACAAACGTAATCAACTTATCTGCGGTAGTAGCTATTGTGGTTTCATTTGTAGGCAACAACTTAACTGCATTACTAGATGAACGTCGTAAGACAATCTTAGGTAACATGGAAGAAGCTACAGTTCGTGCAAATGAAGCGAAAGCTAAATTAGCTGAAGCAAAAGCACAATTAGAAATGGCGAAGTCAAAAGCTCAAGCTATTCGTGATGAAGGTGCATCAAAAGTAACACAAGAAGTGAACTCATGTATTAAACAACATGAAGAACGTTTATCGTTATTAGATGAATTTAAGTCAGATACATTAAACTTCTACCAACAAAAAGCATTTAAACAAGCTTACACTTATGTAATTTCACGTATTATGGATCGTGTAAAAGAACGTTTAGACAAAGGATTAGACCCAACATATCACGTTGTGGTAAACAACTTCTATGTTTCACGTTTCACAGAATAT
           Neochloris_aquatica  TTTGGAATTAATACAAATATTTTTGAAACAAATATTATTAACTTATCAGCTGTAGTAGCTGTTGTAGTTTCTTTTGTAGGAAAAAATTTAACAGCTTTATTAGAAGATCGTAAGAAAACAATTTTAAATAATTTACAAGAAGCAAATCAAAGAGCTAAAGAAGCTCAAGAAAAATTAAATACAGCTAAAGCTCAATTAGAATTAGCTAAGAAAAAAGCTACAAGTATTCGAGAAGAAGGAAAAAAATTAGCTGAATTATCTGTAACTAGTTGTATGCAACAACATCAAGAAAGATTACAACTATTAGAAGAATTCAAACAAGATACTCTTCAATTTTATCAACAAAAAGCATTTAAACAAGCTTATATCTACGTAATTTCTCGTATTATGAGTCGTGTAAAAGAACGCTTAAACACTGGCTTAGACGCAACTTATCATGTTGTTGTAAATAATTTCTATGTATCACGTTTTACATCTTAT
      Oedocladium_carolinianum  TTTGGATTTAATGATAATATTTTAGAAACAAATATTATTAATTTAGCAGCGGTTGTTGGAATCGTTGTTTTTTTTGTAGGAAAGAATTTCAGTATTTTGTTAGAAAATCGTCAACAAACTATTTTAAATAATCTTCGTGAGGCAGATCAACGAGCTTCAGAAGCTTTAGAAAAATATAATCAAGCAAAAAAACAATTAGAATTAGCTGAAAAAAAGGCAAATGAAATTCGACAAGAAGGTACATTAAAAGCTAGTCAAGAAAAAGATAATTGTTATAATCAATACAAAATTGATTTAGCACGTTTAGAAGAATACAAACAAGAAACTCTTCAATTTTATCAACAAAAAGCTTTTCAACAAATTTATGTATCAATTGTTTCCCGGGCTTTAGGAGAAGTGAAACAAAAATTTAATAAACCATTAAGTGACCAATTTCACGCTACAGTAAATAATTTTGTTATTGCAAGACTGACAGAATAT
      Oedogonium_angustistomum  TTTGGATTTAATGCTAATATTTTGGAAACAAATATTATTAACTTAGCAGCTGTTGTCGGAATAGTTGTTTTTTTTGTAGGTAAAAATTTCAGTATTTTGTTAGAAAATCGACAACAAACTATTTTAAATAATCTTCGTGAGGCAGATCAAAGAGCTTCTGAAGCTTTAGAAAAATATAATCAAGCAAAAAAGCAATTAGAATACGCTGAAAAAAAAGCAAATGAAATTCGACAAGAAGGTACATTAAAAGCTAGTCAAGAAAAAGAGAATTGTTTTAATCAATATAAACTTGATTTAGTACGTTTAGAAGAATATAAACAAGAAACGCTTCAATTTTATCAACAAAAAGCTTTTCAACAAATATATGTATCGATTGTTTCTCGAGCTTTAGGAGAAGTTAAACAAAAATTTAATAAGCCTTTAAGTGAACAATTTCATGCTACAATAAATAATTTTGTTATTGCTCGATTGACAGAATAT
          Oedogonium_cardiacum  TTTGGATTTAATGATAATATTTTAGAAACAAATATTATTAATTTAGCAGCTGTTGTTGGAATAGTTGTTTTTTTTGTAGGTAAAAATTTCAGTATTTTATTAGAAAATCGCCAACAAACTATTTTAAATAATCTTCGTGAGGCAAATCAAAGAGCTTCTGAAGCTTTAGAAAGATATAATCAAGCAAAAAAACAATTAGAATTAGCTGAAAAAAAAGCAAAGGATATTCGACAAGAAGGTACATTAAAAGCTCGTCAAGAAAAAGAGAACTGTTTTAATCAATATAAACTTGATTTAGTACGTTTAGAAGAATATAAACAAGAAACTCTTCAATTTTATCAACAAAAAGCTTTTCAACAAATTTATGTTTCGATTGTTTCTCGAGCTTTAGGAGAAGTTAAACAAAAATTTAATAAGCCTTTGAGTGAACAATTTCATGCTACAATAAATAATTTTGTTATTGCAAGATTGACAGAATAT
        Oogamochlamys_gigantea  TTTGGTTTTAATGGCGATATTTTAGAAACAAATATCATAAATTTAGCTGTTGTTCTTGGTATAGTTATTTCTTTTGTTGGCAAAAACTTAACCGTATTATTAGAGGATCGAAAAGCAGCTATTTTAAAAAATTTACAAGAAGCCAATCAATTAGCACTTCGGGCAAAAGAAAAATTAAATCAAGCCCAAACTCAATTTGATTTTGCTAAAAAAAAAGCACAAGAAATTCGTGAAGAAGGTGTTTTAAGAGCAAGTCAAGAAATTAATGTAGCAATGACTCAACATGAATTTCGATTAGCTAAATTAGAAGAATTTAAACAAGAAACTCTGCAATTTTACCAACAAAAAGCATTTAAACAAGCTTATGTATATGTTATTTCAAAAATTATAACGCGTGTCCGTGAAAGACTCAATAAAGGTTTAGACTCTACTTATCACGTTATTGTTAATAATTTTTATGTTTCTCGTTTTGCAGAATAT
        Ourococcus_multisporus  TTTGGAATTAACACAAACATTTTTGAAACAAACATCATCAACTTAGCTGCTGTTGTTGCTGTAGTTGTTTCTTTTGTTGGTAATAATTTAAATTCGTTATTAGAAGATCGTAAAAAAACAATTTTAAACAATTTAGAGGAAGCTAGTCAAAGAGCTGCAGAAGCAGAAGAAAAATTAAATCAAGCTAAAAATCAATTAGAGCAAGCTAAAAAAAAAGCGAAAGAGATTCGTGAAGAAGGTTTACTGAGAGCAACTCAAGAAGTGAACAATTGTATCAGTCAACACGAAGAACGTCTATCTAAATTAGAAGAGTTCAAACAGGAAACTATTCAATTCTACCAACAAAAAGCTTTCAAACAAGCCTACGTTTACGTGATTTCACGTATCATGAGTCGCGTAAAAGAAAGATTAAACAAAGGTTTAGACGCTACTTATCACGTAGTCGTTAATAATTTCTACGTGTCTCGTTTTACAGAGTAC
         Palmellopsis_texensis  TTTGGTTTTAATGGAGATATTTTAGAAACAAATATTATAAACTTAGCGGTTGTTTTAGGTGTTGTTATTTCATTTGTAGGAAATAACTTAACAGAACTTTTAGCTGATCGTAAAGCCACAATTTTAAAAAATTTACAAGAAGCAAATCAACGAGCTATTGAAGCTCAAGAGAAATTTAATCAAGCTCGTGCTCAATTAGAAATTGCGAAAAAAAAAGCACAAGAAATTCGCTCAGAGGGTGTTGTAAGAGCTAGTCAAGAAATTAATAACGCAGTTACTCAACATGAATTTCGATTAAGCAAATTAGAAGAATTTAAACAAGAAACTCTTCAATTTTATCAACAAAAAGCCTTAAAAGAAGCTCTAGTGTATGTTATTTCAAAAATTGTTACACGTGTACGTGAAAGATTAAATAAAGGCTTAGACTCAACTTACCACGTTGTTGTCAATAACTTCTATGTTTCGCGCTTTGCCGAATAT
       Parallela_transversalis  TTTGGACTGAACACAAATGTATTTGAAACTAATATTATTAATCTTTCTGCTGTTATTGCCATTGTTCTTTCTTTTGTTGGTCCAAATTTTACCGCTCTTTTAGATGATCGTCGGAAAACAATTATTAAAAACCTAGAAGAGGCAAATCAACGTGCATTTGAGGCAAAAGAGAAGCTAGATCAAGCGAAAAAACAGCTAGAGTTAGCTAAAGTTCGTGCAAAAGAAATAAGTGAAGAAGGAGTTTTAAGAGCATCTCAAGAAGTAAATGCTGTTTTAACTGAGCATCAATCAAGACTTGATCGTCTAGCTGAATTCAAAGAAGAAAGAGTTGATTTTTATCAACAAAAAACTTTAAAAAAAGCTTATCTTTATGTTGTATCGCGCATTATAACTCGTGTTAAAGAAAGACTTAATGTAGGATTAGACAATACTTATCATGTAGTAGTAAATAATTTTTACTTATCACGCTTTAAAGATTTT
             Pediastrum_duplex  TTTGGTATTAATACAAATATTTTTGAAACAAATATTATTAACCTTGCTGCAGTTCTTGCTGTTGTAATTTCTTTTGTTGGAAAAAATTTAACAGCTTTATTAGAAGATCGTAAAAAAACAATTTTAGGTAATTTACAAGAAGCAAGTCAACGAGCTGCGGAAGCACAAGAACGCTTAAATCAAGCAAAATCTCAATTAGAATTAGCAAAGAAAAAAGCTCAACAAATTCGAGAAGAAGGTGTTTTAAGAGCAACACAAGAAGTTAATAACTGTGTTTCACAACATGAAGAAAGATTATCAAAACTTGAAGAATTCAAACAAGAAACAGTACAATTTTATCAACAAAAAGCATTTAAACAAGCTTATATTTATGTGATTTCACGTATTATGAGTCGAGTAAAAGAACGTTTAAATAAAGGTTTAGATTCAACTTATCATGTAGTTGTAAACAATTTCTATGTTTCAAGATTTACAGAATAT
         Phacotus_lenticularis  TTTGGTATTAATACTAATCTTTTTGAAACAAATATTATCAATTTAGCAGTAGTTGTTGGAGTTGTTATTTCATTTGTTGGTAACAATTTAACTGCTTTATTAGAAGATCGTAGAAAAACAATCTTAAATAATTTACAAGAAGCAAATCAACGAGCAACTGATGCTCAGGAAAAACTAAATGCTGCACGTGCACAGTTAGAAGTTGCTAAGAAAAAAGCTCAAGAAATTCGTGAAGAAGGTGTTAAGCGTGCTGCATCTGAAATTAATACTGTAGTTAGTCAACATGAAATTCGTTTAGCAAAATTGCAAGAATTTAAACAAGAAACGTTACAGTTCTATCAACAAAAAGCTTTTAAAGAAGCTTATTTATATGTTATTTCTAAAATTATGACTCGAGTTCGTGAAAGATTAACAAAAGGTTTAAATCCAACATACCATGTTGTAGTTAATAATTTCTATGTATCTCGTTTTACTGACTAT
            Pleodorina_starrii  TTTGGTTTTAACACAAACATTTTTGAAACTAATATTATTAACTTAGCAGCTGTTGTAGGTATTGTAGTTTCTTTTGTAGGTAAGAATTTATCTTCTTTATTAGAAGACCGTAAAAATACTATTGTAAAAAATTTACAAGAAGCAAATCAACGTGCGATTGAAGCAGAAGAAAAATTAAACGCAGCGCGTGCTCAATTAGAAATTGCTAAGAAAAAAGCACAAGAAATACGCGAAGAAGGTGTTTTACGTGCAACTCAAGAAATTAATAACGTGGTATCTCAACATGAACTACGATTAGCTCGTTTAGAAGAATTTAAACAAGAAACTTTAGATTTTTATCAACAAAAAGCGTTTAAACAAGCTTATATGTATGTTATTAATAAAATTATGACACGTGTTCGTGAACGCTTAAATAAAGGTTTAGATTCTACTTATCATGTTGTTGTTAACAATTTTTATGTATCGCGTTTTACACAGTTT
        Protosiphon_botryoides  TTTGGAATTAATACAAATATTTTTGAAACAAACATTATTAACTTAGCAGCTGTAGTTGGTATTGTTGTTTCATTTGTTGGTAATAACTTAAGTGCATTATTAGAAGATCGTAAAAAAACAATCTTATCTAATTTAGAAGAAGCTAATAAGCGTGCTATTGAAGCTCAAGAAAAATTAGCTAATGCAAAAGCTCAATTAGAATTAGCTAAGAAAAAAGCTCAAGAAATTCGTCAAGAAGGTATTGCTCGTGCTACATCTGAAATTAATACAGTAGTTAGCCAACATGAACTTCGTTTATCAAAATTAGAAGAATTTAAAAATGAAACTGTACAATTCTACCAACAAAAAGCTTTTAAAGATGCTTATTTATACGTTGTAACTCGTATTATGACTCGAGTTCGTGAACGTTTAAATATTGGATTAGATTCAACTTACCATGTTGATATTAATAATTTCTACGTTTCTCGTTTTACTGAATAT
Pseudomuriella_schumacherensis  TTTGGTATTAATACAAATATTTTTGAAACAAACGTTATTAACTTAGCTGCAGTAGTTGCAGTGGTTATTTCATTTGTTGGTCAAAATTTAACTTCGTTATTAGAAGATCGTAAGAAAACAATTCTTAGTAATTTACAAGAAGCTAGTCAAAGAGCAGCAGATGCTCAAGAAAAACTAAAACAAGCAAAAGCTCAATTAGAACTTGCTAAAAGTAAAGCCAAAGAAATTCGTGAAGAAGGAATGTTAAGAGCTACACAAGAAGTAAACAATTGTGTAAATCAACATGAAGAAAGACTTTCAAAACTAGAAGAATTTAAACAAGAAACAATTCAATTTTACCAACAAAAAGCATTTAAGCAAGCTTATATGTACGTAATTTCACGTATTATGAGTCGAGTAAAAGAAAGATTAAATAGTGGTTTAGACACTACGTATCATCTTGTTGTTAACAATTTTTATGTTTCTCGATTTACAGAATAC
            Rotundella_rotunda  TTTGGTATTAATACAAATATTTTTGATACAAATATTATTAACTTAGCTGCTGTTGTGGCTGTTGTTATTTCATTTGTAGGACAAAATTTAACTGCATTATTAGAAGATCGTAAAAAAACGATTTTGGGTAATTTAGAAGAAGCTAGTCTTAGAGCAGCGGAAGCTCAAGAACGTTTAAAAGGAGCAAAAGCTCAATTAGAATTAGCTAAGAAAAAAGCTAAAGAAATTCGTGAAGATGGTGTTTTAAGAGCACAAGGAGAAGTTAACAATTGTGTTACACAACATGAAGCTCGACTTTCACAATTAGACGAATTTAAAAATGAAACTGTACAATTTTATCAACAAAAAGCTTTTAAACAAGCATATATGTATGTAATTGGACGTATCATGAGTCGTGTTAAAGAACGATTAAATAGTGGTTTAGATTCAACATATCATGTTGTTGTAAACAATTTTTATGTATCTCGTTTTACAGAATAT
          Scenedesmus_obliquus  TTTGGTATTAATACAAATATTTTTGAAACAAATATTATTAACTTAGCAGCAGTTGTTGCTATTGTTATTTCATTTGTTGGAAAAAATTTATCAGCGTTATTAGAGGATCGTCGTAAAACAATTGTTAACAATTTACAAGAAGCTAGCCAAAGAGCTGCTGAAGCACAAGAACGTTTAAATATTGCAAAAAACCAATTAGAAGTAGCTAAGAAAAAAGCAACTGAAATTCGTGAAGAAGGTGTATTCCGAGCAACACAAGAAATTAATAATTGTGTGGCTCAACATGAAGAAAGACTTTCAAAATTAGAAGAATTTAAACAAGAAACTGTTCAATTTTATCAACAAAAAGCATTTAAACAAGCTTATGTTTATATTATTTCACGCATTATGAGTCGTGTTAAAGAACGATTAAATAAAGGTCTTGATGCTACATATCATGTTGTAGTTAACAATTTCTATGTTTCTCGTTTTACTGAATAT
        Schizomeris_leibleinii  TTTGGATTTAATGCAAATATTTTAGAAACAAATGTAATTAACTTAGCTGTTGTTGTAGGTGTTGTTGTTTTTTTTGTAGGGAATAATTTAACAGCGATTTTAGAAAATCGTCAACAAACTATTTTAAATAATCTTCGTGAAGCAGATCAAAGAGCTGCTGAAGCTCAAGAAAAATTTAATACAGCAAAATCACAATTAGAACTTGCTGAACAAAAAGCAAAACAAATTCGTGAAGAAGGCTTATTAAAAGCAACTATGGAGAAAAATAATTGTTTAAATCAATATGAACAAGATTTAGCTCGTTTAGAAGAATACAAACAAGAAACGTTACAATTTTACCAACAAAAAGTTTTTAGCCAACTATATATCTCATTAGTGGCTAAAGCTTTACAAAAAGTTAAACAAAAATTTGAAAAACGTTTAGATGATCAATTCCATATTACTGTAAATAATTTCTTTATTGCTCGTTTTACAGAATAT
        Spermatozopsis_similis  TTTGGCTTTAATGGCAATATTCTTGAAACAAATATTATTAACTTAGCCGCTGTTGTTGGTATTGTTATTTCTTTTGTTGGAGGTAATCTAACACAATTATTAGAAGATCGTAAAAAAACAATCTTAAACAATTTAGAAGAAGCAAATCAACGTGCTCTTGAAGCTCAAGAACGTTTAAGTCAAGCGCGTGCTCAATTAGAGATTGCTCGTAAAAAAGCAAAAGAAATTCGTGAAGAAGGAATTCAAAAAGCAGCTCAAGAAATTAAATTTTGTGTTTCTCAACATGAAGAACGTATTGCTCTGTTAGATGAATTTAAACAAGAAACAATTTCGTTTTATCAACAAAAAGCTTTTAAACAAGCTTATGTTTATTTAATTTCTCGTATTATGACTCGTGTACGCGAACGTCTAAATACTGGTTTAGATGCTTCTGCACATGTAGTTGTGAATAATTATTATGTGTCACGTTTTACGGACTAC
     Stephanosphaera_pluvialis  TTTGGCATTAATACAAATATTTTTGAAACAAACATTATTAACTTAGCCGCTGTTGTTGGCATTGTAGTATCCTTTGTTGGAAATAATTTAAAAATTTTATTAGAAGATCGTAAAAAAACAATTTTATCTAATTTAGAAGAAGCTAATCAGCGTGCCATTGAAGCTCAAGAAAAATTAGCCAATGCTAAAGCCCAACTAGAATTAGCTAAGAAAAAAGCACAAGATATTCGCGAAGAAGGTATTCTACGTGCTACAAGTGAAATTAACACGGTAGTTAGTCAACATGAAATTCGTTTAAAAAAATTAGAAGAATTTAAAAATGAAACTGTTGGTTTCTATCAACAAAAAGCATTTAAAGATGCTTATTTATATGTTGTATCTCGTATTATGACACGTGTACGTGAACGTTTAAACGGTGGTTTAGATTCAACGTATCATGTAGTTGTAAACAATTTTTATGTATCACGTTTTACGGAATAT
      Stigeoclonium_helveticum  TTTGGATTGAATGATAATATTTTAGAAACAAATGTTATCAATTTAGCTGTTGTTGTAGGTGTTGTTGTTTTTTTTGTTGGTAAAAATTTAACGTCGATTCTTGAAAATCGTCAAGAAACTATTTTAAATAATCTGCGAGAAGCAGATCAACGAGCTAGTGAAGCAAGAGAAAAATTTAATAAAGCAAAAGAACAATTAGAACTTGCTGAACAAAAAGCAAAACAAATTCGTTCAGAAGGTTTATTAAAAGCCACAACGGAAAAAAATAATTGTTTAACTCAATATGAGCAAGATTTAGCTCGTTTAGATGAATATAAACAAGAAACATTACAGTTCTATCAACAAAAAGTTTTTAGTCAACTGTATGTGTCTTTAGTTTCAAAAGCATTACAAAAAGTAAAACAAAAATTTGATAAACGTTTAGATAATCAATTCCATATTACCGTTAATAATTTCTTTATTGCTCGTTTTACAGAATAT
    Treubaria_triappendiculata  TTTGGTATTAATACTAATATTTTTGAAACAAATATTATTAATTTAGCAGCAGTTCTTGGAATTGTTATTACTTTTGTAGGAAAAAATTTGACATCTATTCTTGAAGATAGAAAGAAAACTATTGTTAATAACTTACAAGAAGCAACACAAAGAGCTTTAGAAGCAAAAGAAAAACTTGAACAAGCCCGTACTCAATTAGAATTAGCAAAGAAAAAAGCAAAAGATATTCGAGAAGAAGGTACTGTTCGAGCTGCACAAGAAATTAGTGATTGTGTGTCTCAACATGAACAACGATTAGCAAGATTACAAGAATTTAAAGAAGAAACACTTTTATTTTATCAACAAAAAGCTTATAAACAAGCTTCTATTTATGTTATTTCTCGTATAATGTCTCGCGTTAAAGAAAGATTATTATCAGGATTAGATTCAAGTTCTCATGTACTTGTTAATAATTTTTATGTTTCTCGTTTTAAAAAATAT
            Trochiscia_hystrix  TTTGGTATAAATACAAATATTTTTGAAACAAATATTATTAATTTAGCAGCTGTTCTTGGTATAGTTATTACTTTTGTAGGAAAAAATTTAACATCTATTCTTGAGGATAGAAAAAAAACAATTATTAATAATTTGCAAGAAGCAACACAAAGAGCTTTAGAAGCAAAAGAAAAACTTCAACAAGCTCGTACTCAATTAGAATTAGCAAAGAAAAAAGCAAAAGATATTCGTGAAGAAGGTATTATTAGAGCTGCACAAGAAATTAGTGATTGTGTATCTCAACATGAACAAAGATTAGCAAGATTGCAAGAATTCAAAGAAGAAACACTTTTATTTTATCAACAAAAAGCTTATAAACAAGCTTCTCTTTATGTTATTTCTCGTATTATGTCTCGAGTTAAAGAAAGATTATTATCGGGATTAGATTCAAGTTCTCATGTACTTGTTAATAATTTTTATGTCTCTCGTTTTAAAAAGTAT
                    Uronema_sp  TTTGGCTTTAACGGAGATATTTTAGAAACAAATGTTATTAATTTAGCAGTTGTAGTAGGTGTTGTAGTATTTTTTGTTGGTAAAAATTTAACAGCAATTTTAGAAAATCGTCAACAAACTATTTTAAGTAACCTTCGTGAAGCAGATCAACGAGCTATTGAAGCTCGTGAAAAATTTACTAAAGCAAAACAACAATTAGAATTAGCTGAACAAAAAGCAAAACAAATTCGCGAAGAAGGAGTTTTAAAAGCTAATATGGAAAAAAACAATTGTTTAACTCAATATGAACAAGATTTAGCTCGTTTAGATGAATATAAACAAGAAACATTACAGTTTTATCAACAAAAAGTATTCAGTCAACTTTATGTATCATTAGTTTCAAAAGCATTACAAAAAGTTAAACAAAAATTTGATAAACGTTTAGATAATCAATTCCATATTACTGTTAATAATTTTTTTATTGCTCGTTTTACAGAATAT
                Volvox_carteri  TTTGGTTTTAACACAAACATTTTTGAAACCAATATTATTAACTTAGCAGCTGTAGTAGGTATTGTAGTTTCTTTTGTCGGTAAGAATTTATCTTCTTTATTAGAAGACCGTAAAAATACTATTGTAAAAAATTTACAAGAAGCAAATCAACGTGCTATTGAAGCAGAAGAAAAATTAAACGCAGCCCGTGCTCAATTAGAAATTGCTAAGAAAAAAGCACAAGAAATCCGCGAAGAAGGTGTTTTACGTGCAACTCAAGAAATTAATAACGTGGTATCACAACATGAGCTACGTTTAGCTCGTTTAGAAGAATTTAAACAAGAAACTTTAGATTTTTATCAACAAAAAGCGTTTAAACAAGCATATATGTATGTTATTAATAAAATTATGACACGTGTTCGTGAACGCTTAACTAAAGGTTTAGATTCTACTTATCATGTTGTTGTTAACAATTTTTATGTATCTCGTTTTACACAGTTT
            Carteria_crucifera  TTTGGTTTTAATGATGATATTTTTGAAACAAATATAATAAATTTAGCTGTTGTTGTTGGTGTTGTTGTTACTTTTGTAGGAAAAAATTTAACTTCTTTATTAGAAGATAGAAAAAAAACAATTTTAAATAATTTACAAGAAGCTAATTTAAAAGCAACTGAAGCGCAACAAAAATTAACAGAAGCGCGTAATCAATTAGAATTAGCTAAGAAAAAAGCTAAAGACATTCGTGAAGAAGGTGTTTTACGTGCAACACAAGAAATTCAAAATTGTGTCCGTGAACATGAATTAAGAATAGCTCGTTTAGATGAATTTAAACAAGAAACAATTCAATTTTATCAGCAAAAAGCTTATAAACAAGCATATGGTTATTTTATTTCTCGCATTATGACTCGTGTTCGTGAAAAATTAAATAAAGGTATTGATTCGACTTATCAAATTATTGTAAATAATTTTTACGTTACACGTTTTACTGAC---

    ;
end;


begin mrbayes;
    charset firstsecond = 1-.\3 2-.\3;
    charset third = 3-.\3;
    partition mine = 2: firstsecond, third;
    set partition=mine autoclose=yes;
    lset applyto=(all) nst=6 ngammacat=4 rates=invgamma;
    prset applyto=(all) statefreqpr=dirichlet(1) ratepr=variable pinvarpr=uniform(0,1) brlenspr=Unconstrained:GammaDir(1.0,0.1,1.0,1.0) shapepr=exponential(1.0);
    unlink shape=(all) statefreq=(all) revmat=(all);
    mcmc ngen=6250000 samplefreq=500 printfreq=1000 starttree=random nruns=2 nchains=2 savebrlens=yes filename=atpF;
    sump relburnin=yes burninfrac=0.2;
    sumt relburnin=yes burninfrac=0.2;
end;
