# Supplementary material for: Order, please! Uncertainty in the ordinal-level classification of Chlorophyceae
Source: PeerJ. 2019 May 15;7:e6899. doi: 10.7717/peerj.6899 (PMC6525593; doi:10.7717/peerj.6899)
Supplement: Supplemental Information 1 — This compressed folder contains untrimmed, masked alignments for individual chloroplast genes (subfolder nexus), as well as trimmed alignments with appropriate analysis blocks and the consensus trees resulting from these single-gene and concatenated analyses (MrBayes subfolders). Supplementary methods with associated references are included in the SupplementaryMethods.txt file. SVDquartets, BaliPhy, PhyloBayes and RAxML analysis files are in separate subfolders, with their respective resulting tree files. Files associated with MrBayes analysis of the 1st and 2nd positions and the analysis of the 3rd positions are placed in the subfolders 1st_and_2nd_positions_only and 3rd_positions_only, respectively. The 18Splastid_combined subfolder contains the MrBayes analysis materials (alignment and consensus tree) for the analysis including nucleotide plastid data as well as 18S nucleotide data. Documentation, trees and scripts used to create Fig. 3 are included in the “Figure3” subfolder, and documentation for and full results of Treespace analyses are in the “Treespace” subfolder. The results of the AU topology tests are included in a Word document. [file peerj-07-6899-s008.zip › supplementary_alignments_trees/mrbayes_nt_alignments_trees/petA-stripped.nex]

#nexus

begin data;
    dimensions ntax=59 nchar=840;
    format datatype=dna gap=-;
    matrix
                 Ankyra_judayi  GAAGCATATCCAATTTTTGCTCAACAAAATTACGAAAATCCGCGCGAAGCAAACGGACGTATTGTTTGTGCAAACTGTCACTTAGCTCAAAAACCTGTTGAATTAGAAGTTCCACAAGCAGTTTTACCAGATACTGTTTTTGAAGCTGTTGTTAAAATTCCATATGATCAACAAATTCAACAAGTTTTAGCTAATGGTAAAAAAGGCGAATTAAATGTTGGAATGGTTTTACTTCTTCCAGAAGGTTTTGAGTTAGCACCATCAGATCGAGTACCTGAAGAAATGAAGAAAAAAGTAGGTAATTTATATTATCAACCATACAGTCCAGAAAAGAAAAATATTTTAGTAGTAGGACCAGTTCCTGGAAAAACATATAATGAAATGGTAATTCCAATTCTTTCTCCAGATCCTGCAACAAATAAAAATGTTTCATATCTTAAATATCCCCTTTATTTAGGTGGTAACCGAGGTCGTGGACAAGTATATCCTGACGGTTCAAAATCAAATAATACTATCTACAATGCATCTGCAGCTGGTAAAATTGTTTCAATTGCTTATCAAGTAACAATTGAAACTGCTAGTGGCGACCAAGTTGTTGATAAAATTCCAGCAGGACCAGAATTAATTGTTAAAGAAGGCCAAACACTACTACCAGATCAACCATTAACAAATAATCCAAATGTTGGTGGTTTTGGTCAAAAAGATGTAGAAATTGTGTTACAAAATCCAGCTCGTATTCAAGGATTATTAGTATTCTTTACTTTTGTTTTATTAGCTCAAGTTTTATTAGTTCTGAAGAAAAAACAATTTGAAAAAGTTCAGTTAGCAGAAATGAACTTC
        Atractomorpha_echinata  GAAGCATACCCAATTTTTGCTCAACAAAATTACGAAAATCCTCGCGAAGCAAATGGTCGTATTGTTTGTGCAAATTGTCATTTAGCGCAAAAACCGGTTGAATTAGAAGTTCCTCAAGCTGTTTTACCAGACACTGTTTTTGAAGCAGTAGTTAAAATTCCATATGATCAACAAATTCAACAAGTTTTAGCAAATGGAAAAAAAGGTGAACTAAACGTTGGAATGGTTTTAATTCTTCCAGAAGGCTTTGAATTAGCACCATCTGATCGAGTTCCTGAAGAAATGAAGAAAAAAGTAGGAAATTTATATTATCAACCATATAGTCCAGAGAAAAAAAATATTTTAGTTGTAGGTCCGGTTCCTGGTAAAACATATAATGAAATGGTAGTTCCAATTCTTTCTCCAGATCCAGCAAAAAATAAAAATGTTTCATATCTTAAATATCCAATCTATTTAGGTGGTAACAGAGGTCGTGGACAAGTGTACCCAGATGGTTCAAAATCTAATAATACTATCTATAATGCTTCTGCTGCTGGTAAAATTGTTTCAATTGCTTACCAAGTAACTATTGAAACTGCTAATGGAGATCAAATTGTGGATAAAGTTCCAGCAGGACCAGAATTAATTGTTAAAGAAGGCCAAACTTTACAAGCAGATCAACCATTAACAAATAATCCAAATGTTGGTGGTTTTGGTCAAAAAGATGTAGAAATTGTATTACAAAATCCAGCTCGCATCCAAGGTTTATTAGCGTTCTTTACTTTTGTGTTATTAGCACAAGTGTTATTAGTTCTGAAGAAAAAACAATTTGAAAAAGTTCAGCTAGCTGAAATGAATTTC
      Borodinellopsis_texensis  AATGCTTATCCTATTTTCGCCCAACAAAATTATGAAAACCCTCGCGAAGCTAACGGTCGTATTGTTTGTGCAAACTGCCATTTAGCACAAAAACCAGTTGAATTAGAAGTCCCTCAATCTGTATTACCTGATACTGTTTTTGAAGCTGTTGTTGAAATTCCATATGACCAACAAGTTAAACAAGTTTTAGCTAATGGTAAAAAAGGGGGTTTAAACGTTGGAATGGTTTTAATTCTGCCAGAAGGATTTGAATTAGCCCCATCAGATAGAATTCCTGAAGAAATGAAAAAGAAAGTTGGTAATCTTTATTACCAACCTTATAGTCCAGAAAAAAAAAATATCCTTGTTGTAGGTCCTGTTCCTGGAAAAAAATACAGTGAAATGGTTGTACCTATTCTTTCTCCAGATCCTACTAAAAATAAAAATATTTCTTATCTAAAATATCCAATTTACTTAGGTGCAAATAGAGGACGTGGTCAAGTATATCCTGACGGTTCAAAATCAAATAATACAATTTACAGTGCTTCAGCAGCTGGTAAAATTGTTTCAATCGCAGTTGAAATTACTATTCAAAAATCCGACGGAGAATCTGTGGTAGAAAAAATTCCAGGGGGTCCTGAAATTGTTGTAAGTGAAGGACAAATGGTTTCAGTTGAACAGCCATTAACAAATAATCCAAATGTAGGTGGATACGGTCAAAAAGATGCTGAAATTGTATTACAAAACCCTGGGCGTGTTCAAGGACTTTTAGTTTTCTTTATTTGTGTTCTTCTTGCACAGGTTTTATTAGTTCTTAAAAAGAAACAATTTGAAAAAGTACAATTAGCAGAAATGAATTTT
          Bracteacoccus_aerius  CAAGCTTATCCTATTTTTGCTCAACAAAATTACGAAAATCCTCGTGAAGCGACAGGTCGAATTGTTTGCGCAAACTGCCACTTAGCCCAAAAACCCGTAGAGTTAGAGGTTCCGCAAGCAGTATTACCAGATACAGTTTTTGAAGCAGTCGTTAAAATTCCTTATGATCAACAAGTTAAACAAGTTTTAGCAAATGGCAAAAAAGGTGATTTGAACGTGGGTATGGTTTTAATTTTACCTGAAGGATTTGAATTAGCTCCGACAGACCGAATTTCAGAAGAAATGAAGAAAAAAGTTGGCGACTTATATTATCAACCTTATAGCCCAGAGAAAAAAAATATTTTAGTTGTAGGTCCAGTACCGGGCAAAAAATATAGCGAAATGGTGATTCCAATTTTATCTCCAGATCCAGCTAAAAATAAAAACGTGTCATATTTAAAATATCCAATTTATTTAGGTGGAAATAGAGGTCGAGGGCAAGTTTATCCAGATGGATCAAAATCAAATAATACAATTTACAATTCACCAGCGGCTGGAAAAATCACAAATATTGAATTCAATATTACTATTGAAACAACAAAAGGAGATCAAATCGTTGAAAAAATTCCTGCTGGTCCAGAATTAGCAGTTAGCGTAGGTCAATCTGTTCAAGCTGACCAACCATTAACAAACAATCCTAACGTTGGTGGTTTTGGACAAAAAGATGTAGAAATCGTATTACAAAATCCTGCACGTATTCAAGGATTACTAGCTTTCTTTGCAACTATTTTATTAGCTCAAACATTATTAGTTCTTAAGAAAAAACAATTCGAAAAAGTTCAACTAGCAGAAATGAATTTT
       Bracteacoccus_giganteus  CAAGCTTATCCTATTTTCGCTCAACAAAATTATGAAAATCCTCGTGAAGCCACAGGTCGAATTGTTTGTGCGAATTGTCACTTAGCTCAAAAGCCTGTGGAATTAGAAGTCCCACAATCAATTTTACCAGACACAGTTTTTGAAGCAGTTGTTAAAATTCCTTATGACCAACAGGTGAAACAAGTTTTAGGAAATGGTAAGAAAGGCGATTTAAATGTGGGGATGGTTTTAATTTTACCAGAAGGTTTTGAATTAGCTCCAACAGATCGAGTTCCAGAAGAAATGAAGAAAAAAGTTGGTAACTTATATTATCAACCTTATAGTCCAGAGAAAAAAAATATTTTAGTCGTAGGCCCAGTACCAGGCAAAAAATATAGCGAAATGGTGGTTCCTATTTTATCTCCAGATCCAGCCGTGAATAAAAACGTATCATATTTAAAATACCCAATTTATTTAGGCGGAAATAGAGGTCGAGGACAAGTTTATCCAGATGGATCTAAATCAAATAATACAATCTACAATTCACCAGTAGCTGGAAAAGTGACGAATATCGAATTCAAAGTTACTATTGAAACAGCAAATGGAGATCAAATCACTGAAAAAATTCCTTCTGGGCCAGAGTTAGCAGTTACTGTAGGACAAACAATTCAAGCTGATCAACCATTAACAAATAATCCTAACGTAGGTGGATTCGGACAAAAAGATGTTGAAGTTGTATTACAAAACCCTGCGCGTATTCAAGGATTACTAGCTTTCTTCGCAACTATTTTGTTAGCTCAAACATTATTAGTTCTGAAGAAAAAACAATTCGAAAAAGTTCAATTAGCAGAAATGAATTTT
           Bracteacoccus_minor  CAAGCTTATCCTATTTTCGCTCAACAAAATTACGAAAATCCTCGTGAAGCGACAGGACGAATCGTTTGTGCAAACTGTCACTTAGCTCAAAAACCAGTAGAATTAGAAGTTCCACAATCAGTATTACCAGATACGGTTTTTGAAGCAGTTGTTAAAATTCCTTATGACCAACAGGTTAAACAAGTTTTAGGGAACGGTAAAAAAGGCGATTTAAACGTGGGTATGGTTTTAATCTTACCAGAAGGATTTGAATTAGCTCCGACAGACCGAGTTCCAGAAGAAATTAAAAAGAAGGTTGGTAATTTATACTATCAATCTTACAGCCCGGAGAAAAAAAATATTTTAGTAGTAGGTCCAGTACCAGGCAAAAAATATAGCGAAATGGTGATTCCTATTTTATCTCCTGATCCAGCAGTTAATAAAAACGTATCGTATTTAAAATACCCAATTTACTTAGGTGGAAATAGAGGTCGAGGACAAGTCTATCCAGATGGATCTAAATCGAATAATACAATCTATAATTCACCAGCAGCTGGAAAAATAACGAACATCGAATTTAAAATTACGATCGAAACAGCTAACGGAGATCAAATCGTTGAAAAAATTCCTCCTGGACCAGAGTTAGCAGTTAATGTAGGACAAACAGTTCAAGCTGACCAACCGTTAACGAACAATCCTAATGTGGGTGGATTCGGACAAAAAGACGTAGAAGTCGTTTTACAGAATCCTGCGCGTATTCAAGGATTATTAGCTTTCTTCGCAACTATTTTATTAGCTCAAACATTATTAGTTCTGAAGAAAAAACAATTCGAAAAAGTTCAACTAGCAGAAATGAATTTT
         Carteria_cerasiformis  CAAGCTTATCCTATTTTTGCACAACAAAATTATGAAAATCCTCGTGAAGCTAATGGAAGACTTGTTTGTGCTAATTGCCATTTAGCTCAAAAACCTATTGAACTTGAAGTTCCTCAAGCTGTTTTACCTGACAGCGTTTTTGAAGCTGTTTTAAGTATTCCATATGATAAACAGATTCAACAAGTTTTAGCTAATGGAAAAAAAGGGGAGTTAAATGTAGGTATGGTATTAATTCTTCCAGAAGGATTCGAACTAGCTCCAGCTGATCGTATCCCAGAAGAAATTAAAGAAAAAGTAGGCAATCTTTATTATCAACCGTATAGCGCTGAGAGAAAAAATATTTTAGTTGTAGGACCAGTACCTGGTAAAAAATATAGCGAAATGGTTATTCCAATTCTTTCTCCGGATCCGGCTACGAATAAAACAGTTTCTTACTTAAAATATCCTATTTTTGCTGGCGGTAACCGTGGTCGTGGTCAAGTATATCCTGATGGTTCAAAATCAAATAATACAGTATATAATTCTCCAGCTACTGGTAAAATTGTAAGCATTGAAGCAGAAATTAGTATTGAAAAAACAAATGGTGAGGTTGTTGTTGAAAAAATTCCACCAGGACCAGAAGTTTTAGTGACAGTTGGTCAAGCAATTAAAGCTGATCAGCCATTAACAACAAATCCAAATGTTGGTGGTTTTGGTCAAAAAGATACAGAAGTTGTTTTACAAAACCCAGCTCGTATCCAAGGGTTACTTGTTTTCTTTACATTCATTTTATTAACTCAAGTTTTCTTAGTTCTTAAGAAAAAACAATTTGAAAAAGTTCAATTAGCTGAAATGAATTTT
           Carteria_sp_SAG_8_5  AACGCTTTCCCTATTTTTGCTCAACAAAACTATGCTAATCCTCGTGAAGCAAACGGTCGTCTTGTTTGTGCTAACTGCCACTTAGCACAAAAACCAGTCGAAATCGAAGTTCCACAAGCAGTTTTACCTGATACTGTTTTTGAAGCTGTTATTGAAATTCCTTATGATAAAAGCCTTCAACAAGTATCAGCAAATGGTAAAAAAGGCGACCTAAATGTTGGGATGGTTTTAATTCTTCCTGAAGGTTTTGAATTAGCTCCTGCTGATAGAATTCCTGAAGAAATGAAGAAAAAAGTTGGTAATTTATACTACCAACCATACAGCCCTGAGAACAAAAATATTTTAGTTGTAGGGCCTGTACCTGGAAAACAATACAGTGAAATGGTAGTACCTATTTTATCTCCAGATCCAGCTACTAACAAAAACGTTTCATACCTGAAATACCCTATTTATTTAGGTGGTAACAGAGGTCGTGGACAAGTTTATCCAGATGGTTCAAAATCAAATAACACAGTTTATAACTCACCAGTTAGTGGTAAAGTTACTGATATTGCATTTTTAATTACTATTGAAAAAGCTAACGGAGAAACTATTGTTGAAAAAATTCCAACTGGCCCTGAAATTTTAGTAGCAGTAGGAGATACAGTACTAGCTGATCAACCATTAACAAACAACCCGAACGTTGGTGGTTTTGGTCAAAAAGACGTTGAAATCGTATTACAAAACCCAGCACGTGTACAAGGTTTATTATTATTCTTTGCAGGTGTTATGTTAGCTCAAATTCTTTTAGTTCTTAAGAAAAAACAATTTGAAAAAGTTCAATTATTTGAACTTAATTTC
     Characiochloris_acuminata  GAAGCTTATCCTATTTTTGCGCAACAAAACTATGAAAATCCACGTGAACCAAACGGTCGTATTGTTTGTGCTAACTGTCACTTAGCACAAAAGCCAGCTGAAATTGAAGTACCTCAAGCAGTATTACCAAATACAGTTTTTGAGGCAGTTATTGAAATTCCGTACGATAAACAAGTTCAACAAGTTCAAGCAAATGGTAAAAAAGGGGATCTTAATGTTGGTTTTGTTTTAATTCTTCCAGAAGGTTTCACATTAGCTCCAGCTGATCGTATTCCAGAAGAAATGAAGAAAAAAATTGGTAACGTTTATTATCAACCATATAGTCCAGAAAAACAAAATATTTTAGTAGCTGGCCCTATTCCTGGTAAAAAATATAGTGAACTAGTTGTACCTATTCTTTCTCCTGATCCAGCTGTTAATAAAAATGTTTCTTATTTAAAATACCCTATCTATCTAGGTGCTAATAGAGGTCGTGGTCAGGTTTATCCAGACGGTTCAAAATCAAATAATACTGTTTTTAACGCATCAGCTAGTGGTAAAATCACATCAATTGAATATTTAGTTACAATTGAAAAAGCTGATGGTGAAACTGTAACTGATAAAATTCCAGCAGGACCTGATTTAATTGTTCGTGAAGGTCAGGCCGTAAGTGCAGATCAACCATTAACAAATAATCCAAATGTAGGTGGTTTCGGCCAAAAAGATGTTGAAATTGTTTTACAAAACCCTGCTCGTATTCAAGGTTTATTAGTATTCTTCTTATTTGTTTTATTAGCACAGGTTCTACTTGTTCTGAAGAAAAAACAATTCGAAAAAGTTCAATTAGCTGAAATGAACTTC
       Chlamydomonas_applanata  CAAGCATACCCTATTTTTGCTCAACAAAACTACGAAAACCCTCGTGAAGCGACAGGTCGTATCGTATGTGCAAACTGTCACTTAGCTCAAAAACCAGCTGAAATCGAAGTACCTCAAGCCGTTTTACCAGATACAGTTTTTGAAGCAGTTGTAGAAATTCCATATGATAAATCATCTAAACAAGTTTTAGCGAATGGTAAAAAAGGTGATTTAAACGTAGGTTTCGTTTTAATCCTTCCTGAAGGTTTTGAATTAGCTCCTGCTGATCGTATTCCGGAAGAAATCAAGAAAAAAGTTGGGAATGTTTACTACCAACCGTACAGCCCTGAAAAGAAAAACATTCTTGTAGTTGGTCCATTACCTGGTAAAAAATACAGTGAATTAGTTGTACCAATTCTTTCTCCTGATCCAGCTAAAAACAAAAACGTATCGTACTTAAAATACCCAATTTACTTAGGTGCTAACCGTGGTCGTGGTCAAGTATACCCAGATGGTTCTAAATCAAACAACACAGTATACAACGCATCAGCAGCAGGTAAAATTACAAACATTGCTTACTTAGTAACGATTGAAAAAGCAAATGGTGAAACAGTAACGGACAAAATTCCAGCGGGTCCTGATTTACTTGTGAAAGAAGGTCAAGTTGTAACTGCAGATCAACCGTTAACTTCAAACCCTAACGTTGGTGGTTTTGGTCAAAAAGACGTTGAAATCGTTCTTCAAAACCCAGCACGTATTCAAGGTTTATTAGTTTTCTTTGTATTCGTTCTTTTAGCTCAAGTTTTATTAGTTCTTAAGAAGAAACAATTCGAAAAAGTTCAATTAGCTGAAATGAACTTC
         Chlamydomonas_nivalis  ATCGCTTATCCAGTTTTTGCGCAACAAAACTATGAAAATCCGCGTGAAGCGAATGGACGTATTGTTTGTGCAAATTGTCACTTAGCTCAAAAACCAGCTGAAATTGAAATTCCTCAAGCTGTATTACCAGATACTGTTTTTGAAGCTGTAGTTCAAATTCCTTATGATAAACAAGTACAACAAGTACAAGCTAATGGTAAAAAAGGCGATTTAAATGTAGGTATGGTTTTAATTCTGCCTGAAGGATTTGAACTTGCGCCGCCAGATCGCATTCCAGAAGAATTAAAAAAAAAAGTTGGAAATATTTATTATCAACCGTATAGTCCTGAAAAAAAAAATATTTTAGTAGCAGGTCCGCTTCCAGGTAAAAAATATAGTGACATGATAATTCCAATTCTTTCTCCAGATCCTGCTAAAAATTCAAAAGTTGCGTATTTAAAATATCCTATTTATTTAGGTGCTAATAGAGGTCGTGGTCAAGTTTATCCAGATGGTTCTAAATCAAATAATACTGTTTATAACGCATCTGTTAGTGGTAAAATTGTATCAATTAATATTAACATTACCATTGAAAAAGCAAATGGAGAAAATGTTATTGAAAAAATTCCTGCAGGACCTGAAGTTTTAGTACAGGAAGGACAATTAATCCAAGCTGATCAACCGTTAACAAATAATCCAAATATTGGTGGTTTTGGACAAAAAGATGTCGAAATCGTTCTTCAAAATTCATCGAGAATAACGGGATTATTAATTTTCTTTGTATTTATTCTTATAGCACAAGTTCTTTTAGTTCTTAAAAAGAAACAATTTGAAAAAGTTCAATTAGCTGAAATGAATTTT
        Chlamydomonas_peterfii  AATGCATATCCTATTTTCGCACAACAAAACTACGAAAACCCACGTGAACCAAACGGTCGTATTGTTTGTGCAAACTGTCACTTAGCACAAAAATCTGTTGAAATCGAAATACCTCAAGCTGTATTACCAAATACGGTTTTTGAAGCTGTTATTGAGCTTCCTTATGATAAACAAGTTCAACAAGTATTAGCTAATGGTAAAAAAGGTGAATTAAACGTAGGTATGGTTCTAATTTTACCAGAAGGTTTTGAATTAGCTCCACAAGACCGTATTCCAGAAGAAATCAAGAAAAAAGTTGGTAACTTATATTACCAACCATATAGTCCTGAAAAAAAAAATATTCTTGTTGTAGGTCCTGTTCCTGGTAAAAAATATAGCGAAATGGTAGTACCTATTTTAGCTCCTGATCCAGCTACAAACAAAAACGTATCATACTTAAAATATCCTATTTATTTAGGTGGTAACAGAGGTCGAGGCCAAGTATACCCTGATGGTTCAAAATCAAATAACACAGTATACAACTCTTCTGTTACAGGTAAAATCACTTCAATCGCACTAGAAATTACTATTGAAAAAGCTAACGGCGAATCTATTGTTGAAAAAATCCCAGCTGGTCCTGAATTAATTGTTCGCGAAGGTCAACTGATTTCAGCTGATCAACCTTTAACAAACAATCCAAACGTTGGTGGTTTTGGTCAAAGAGATGTAGAAATTGTTTTACAAAATCCAGCTCGTATCCAAGGTTTATTAGTATTCTTTGTATTTGTTTTAACAGCTCAAGTTCTATTAGTTCTTAAGAAGAAACAATTCGAAAAAGTTCAACTTGCTGAAATGAACTTC
     Chlamydomonas_reinhardtii  CAAGCTTACCCTGTATTTGCACAACAAAACTACGCTAACCCACGTGAGGCTAATGGTCGTATTGTATGTGCAAACTGTCACTTAGCGCAAAAAGCAGTTGAAATCGAAGTACCACAAGCTGTTTTACCTGATACTGTTTTTGAAGCTGTTATTGAACTTCCATACGATAAACAAGTTAAACAAGTTTTAGCTAATGGTAAAAAAGGTGACTTAAACGTTGGTATGGTTTTAATTTTACCAGAAGGTTTTGAATTAGCACCACCAGATCGCGTTCCGGCAGAAATTAAAGAAAAAGTTGGTAACCTTTACTACCAACCATACAGTCCAGAACAAAAAAATATTTTAGTTGTTGGTCCAGTTCCAGGTAAAAAATACAGTGAAATGGTAGTACCTATTTTATCTCCAGATCCTGCTAAAAATAAAAACGTTTCTTACTTAAAATATCCTATTTATTTTGGTGGTAATCGTGGTCGTGGTCAAGTATATCCAGATGGTAAAAAATCAAACAACACTATTTACAACGCATCAGCAGCTGGTAAAATTGTAGCAATCACATTTGAAGTTTCAATTGAAAAAGCAAACGGTGAAGTTGTTGTAGACAAAATCCCAGCAGGTCCTGATTTAATTGTTAAAGAAGGTCAAACTGTACAAGCAGATCAACCATTAACAAACAACCCTAACGTTGGTGGTTTCGGTCAGGCTGAAACTGAAATTGTATTACAAAACCCTGCTCGTATTCAAGGTTTATTAGTATTCTTCAGTTTTGTTTTACTTACTCAAGTTTTATTAGTTCTTAAGAAAAAACAATTCGAAAAAGTTCAATTAGCAGAAATGAACTTC
         Chlorococcum_tatrense  GAAGCATATCCAATTTTTGCACAACAAAACTATGAAAATCCTCGTGAAGCAACGGGACGTCTAGTTTGTGCAAACTGTCACTTAGCACAAAAACCTGCAGAAATTGAAGTACCTCAAGCTGTATTACCTGATACAGTTTTTGAAGCTATTGTAGAAATTCCTTATGATAAATCAGCTAAACAAGTTTTAGCTAATGGTAAAAAAGGTGAATTAAATGTTGGTTTTGTTTTAATTCTTCCAGAAGGTTTTGAGTTAGCTCCAGCTGACCGTATTCCGGAAGAAATGAAGAAAAAAGTTGGAAATGTTTATTATCAACCATATAGCCCTGAAAAGAAAAATATTCTTGTTGTAGGTCCTTTACCTGGTAAAAAATACAGTGAACTTGTTGTACCTATTCTTTCTCCAGATCCAGCTAAAAATAAAAACGTATCTTACTTAAAATATCCAATTTATTTAGGTGCTAATCGTGGTCGTGGTCAGGTATATCCAGATGGTTCAAAATCAAATAACACTGTATATAACGCTTCTGCTCCTGGTAAAATTACTTCTATTGCATATTTAGTAACTATTGAAAAATCAAATGGTGAAACTGTAACTGATAAAATTCCAGCTGGTCCTGAGTTAATTGTTCGTGAAGGACAAGTACTTACAGCAGATCAACCTTTAACTTCAAACCCTAACGTAGGTGGTTTTGGTCAAAAAGACGTTGAAGTCGTTTTACAAAACCCAGCACGTATCCAAGGTTTATTAGTTTTCTTCGTATTTGTTCTTTTAGCACAAGTACTACTTGTTCTTAAGAAAAAACAATTTGAAAAAGTTCAATTAGCTGAAATGAATTTC
       Chlorogonium_capillatum  CAAGCATATCCTATTTTTGCGCAACAAAACTACGAAAATCCTCGTGAAGCTACAGGTCGTATTGTGTGTGCAAACTGTCACTTAGCTCAAAAACCAGCTGAAATTGAAGTTCCACAAGCTGTATTACCAGATACTGTTTTTGAAGCTGTTGTTGAAATTCCGTACGATTTATCATCAAAACAAGTTTTAGCAAATGGTAAAAAAGGTGACTTAAACGTTGGTTTTGTTTTAATTCTTCCAGAAGGTTTTACTTTAGCTCCGATTGACCGTATTCCTGAAGAAATGAAGAAAAAAGTAGGTGATGTTTACTATCAACCATACAGCCCTACTAAGAACAATATTCTTGTTGTAGGTCCATTACCTGGTAAAAAATACAGTGAATTAGTTGTACCTATTTTATCTCCGGACCCAGCAAAAAATAAAAACGTTTCTTACTTAAAATACCCAATTTACTTAGGTGCTAACCGTGGACGTGGTCAAGTATACCCAGATGGTTCTAAATCAAACAATACTGTATTTAACGCTTCAGCAGCTGGTCAAATTACTGCTATTGCATACTTAGTAACAATTGAAAAAGCAAATGGTGAAACTGTAACAGAAAAAATTCCAGCTGGTCCAGAATTAATTGTTCGTGAAGGACAAGTTGTGGTTGCAGACCAACCTTTAACTTCAAACCCTAATGTAGGTGGTTTTGGTCAAAAAGACGTTGAAATCGTTCTTCAAAACCCAGCACGTGTTCAAGGTTTATTAGTATTCTTCGTATTCATCCTTTTAGCACAAGTTTTATTAGTTCTGAAGAAGAAACAATTCGAAAAAGTTCAATTAGCAGAAATGAATTTC
         Chloromonas_perforata  GAAGCATACCCAATTTTTGCACAACAAAACTATGAAAACCCTCGTGAAGCAACGGGACGTCTTGTTTGTGCAAACTGTCACTTAGCACAAAAGCCTGCAGAAATTGAAGTACCTCAAGCTGTATTACCTGATACAGTTTTTGAAGCTATTGTAGAAATTCCTTATGATAAATCATCTAAACAAGTTTTAGCTAATGGTAAAAAAGGTGAATTAAATGTTGGTTTTGTTTTAATTCTTCCAGAAGGTTTTGAGTTAGCTCCAGCTGACCGTATTCCGGAAGAAATGAAGAAAAAAGTTGGAAATGTTTATTATCAACCATATAGCCCTGAAAAGAAAAATATTCTTGTTGTAGGTCCTTTACCTGGTAAAAAATACAGTGAACTTGTTGTACCTATTCTTTCTCCAGATCCAGCTAAAAACAAAAACGTATCTTACTTAAAATACCCAATTTATTTAGGTGCGAATCGTGGCCGTGGTCAGGTATATCCTGATGGTTCTAAATCAAATAATACTGTATATAATGCTTCTGCTGCTGGTAAAATTACTTCTATTGCATATTTAGTAACTATTGAAAAATCAAATGGTGAAACTGTAACTGATAAAATTCCAGCTGGTCCTGAGTTACTTGTTCGTGAAGGACAAGTGCTTACTGCAGATCAACCTTTAACTTCAAACCCTAATGTAGGTGGTTTTGGCCAAAAAGACGTTGAAGTTGTTTTACAAAACCCAGCACGTATTCAAGGTTTATTAGTTTTCTTCGTATTTGTTCTTTTAGGACAAGTATTACTTGTTCTTAAGAAAAAACAATTTGAAAAAGTTCAATTAGCTGAAATGAATTTC
           Chloromonas_radiata  AAAGCTTATCCAGTTTTTGCGCAACAAAATTATGAAAATCCTCGTGAAGCAAATGGGCGAATTGTTTGTGCAAATTGTCACTTAGCTCAAAAACCTGCAGAAATTGAAGTACCTCAAGCAGTTTTGCCGGATACTGTTTTTGAAGCAGTTATTCAAATTCCGTATGATCAACAATTAAAGCAAGTACAAGCTAATGGAAAAAAAGGCGATTTAAATGTTGGGATGGTTTTAATTCTTCCAGAAGGATTTGAACTTGCTCCTCCAGATCGAATTCCAGAAGAACTAAAAAAAAAAGTTGGAAATGTTTATTATCAACCTTATAGCCCTGAAAAAAAAAATATTTTAGTTGCTGGTCCGCTTCCAGGTAAAAAATATAGTGAAATGATAGTTCCACTTCTTTCTCCTGATCCTGCTAAAAATAAAAATATTTCTTTTTTAAAATACCCAATTTATCTAGGTGCTAATAGAGGCCGTGGACAAGTATATCCAGATGGTTCAAAATCAAATAATACTGTTTATAACTCATCTGTAAGTGGGAAAATTATTTCAATCAAACTTGACATAACAATCGAGAAATCGAATGGAGAAAATTTGGTTGAAAAAATTCCTTCAGGACCTGAAGTTATAGTTCGTGAAGGACAATTCATAGAAGCTGATCAACCATTAACAACTAATCCAAATGTTGGCGGTTTTGGACAAAAAGATGTAGAAATCGTTTTACAAAACCCTGCACGTGTTCAAGGATTATTAGTTTTCTTTACTTTTGTACTTTTAGCACAAGTTCTTTTAGTTCTTAAAAAGAAACAGTTTGAAAAAGTACAATTAGCTGAAATGAATTTT
             Chloromonas_rosae  ATTGCTTACCCAGTCTTCGCACAACAAAATTATGAAAATCCGCGTGAAGCTAATGGGCGTATTGTTTGTGCAAATTGTCACTTAGCACAAAAACCTGCTGAAATTGAAGTTCCTCAAGCTGTATTACCTGATACTGTTTTTGAAGCAGTAGTTCAAATTCCTTATGATAAACAATTACAACAAGTACAAGCTAATGGTAAAAAAGGGGATTTAAATGTAGGTATGGTTTTAATTTTGCCTGAAGGATTTGAACTTGCACCACCAGATCGCATTCCAGAAGAATTAAAAAAAAAAGTTGGAAATATTTATTATCAACCGTATAGTCCTGAAAAAAAAAATATTTTAGTAGCAGGTCCACTTCCAGGTAAAAAATATAGTGACATGATTATTCCAATTCTTTCTCCTGATCCTGCTAAAAATTCAAAAGTTGCTTATTTAAAATATCCTATTTTTTTAGGTGCTAACCGTGGGAGAGGGCAAGTATACCCTGACGGTTCTAAATCAAACAACACCGTATATAACGCCTCTGTAAGTGGTAAAATTGTATCAATTAATATTAACATTACAATTGAAAAAGCAAATGGAGAAAATTTTATTGAAAAAATTCCTGCAGGACCTGAAGTTTTAGTACGAGAAGGACAATTAATTCAAGCGGATCAACCTTTAACAAATAATCCAAATATTGGTGGTTTTGGACAAAAAGATGTAGAGTTGGTGTTGCAAAACCCGGCACGTGTTCAGGGGTTATTAGTTTTCTTTGCATTTATTCTTATAGCACAAGTTTTATTAGTTCTTAAAAAGAAACAATTTGAAAAAGTTCAATTAGCTGAAATGAATTTT
       Chlorosarcinopsis_eremi  CAAGCTTATCCAATTTTTGCTCAACAAAACTATGAAAACCCACGTGAAGCAACAGGTCGTATTGTTTGTGCTAACTGTCACTTAGCTCAAAAACCAGCTGAAATTGAAGTACCTCAAGCAGTTTTACCAGATACAGTATTTGAAGCTGTTGTAGAAATTCCTTATGATAAATCTTCAAAACAAGTTTTAGCAAATGGTAAAAAAGGAGATTTAAACGTTGGTTTTGTTTTAATTCTTCCAGAAGGTTTTGAATTAGCTCCAGCTGATCGTATTCCTGAAGAAATGAAGAAAAAAGTAGGTAACGTTTACTATCAACCATACAGCCCTGAAAAGAAAAACATTCTAGTTGTAGGTCCGTTACCAGGTAAAAAATACAGTGAATTAGTTGTACCTATTCTTTCTCCAGATCCAGCTAAAAATAAAACTGTATCATACTTAAAATACCCTATTTATTTAGGTGCTAACCGTGGCCGTGGTCAATTATATCCAGATGGTTCAAAATCAAATAACACTGTATTCAATGCATCAGCAGCTGGTAAAATTACATCTATTGCATATTTATTAACTATTGAAAAAGCAAATGGCGAAACAGTAACTGATAAAATCCCAGGTGGTCCTGATCTAATTGTTAATGAAGGTCAAGTTGTAGTTGCAGACCAACCATTAGTTGCAAACCCTAACGTTGGTGGATTTGGTCAAGCTGAAACAGAAATCGTTTTACAAAACCCAGCACGTATTCAAGGTTTATTAGTGTTCTTTGTTGGTGTTCTTTTAGCGCAAGTTTTATTAGTTCTTAAGAAAAAACAATTCGAAAAAGTTCAGTTAGCTGAAATGAACTTC
        Chlorotetraedron_incus  CAAGCTTACCCTGTATTTGCTCAACAAAACTATGAAAATCCTCGTGAAGCGAACGGTAGAATTGTTTGTGCTAACTGTCACTTAGCACAAAAACCGGTAGAATTAGAAGTACCACAAGCAGTACTTCCAGATACAGTATTCGAAGCTGTTGTAAAAATTCCTTATGACCAACAAGTTCAACAAGTTCAAGGAAACGGTAAAAAAGGAGATCTAAATGTTGGTATGGTTTTAATTTTACCAGAAGGTTTTGAATTAGCTCCAGCTGATCGTGTTCCTGAAGAAATGAAAAAGAAAGTTGGAAAATTATTTTATCAAACATACAGTCCTGAGAAAAAAAATATTTTAGTAGTAGGTCCAGTTCCTGGTAAAAAATATAGTGAAATGGTTATTCCTATTGTATCTCCTGATCCTGCAACAAATAAGAATATTTCTTATCTAAAATACCCTATTTATTTAGGTGGTAATAGAGGACGTGGTCAAGTATATCCAGATGGTTCAAAATCAAATAATAATGTTTTTAATTCTCCTGCAACTGGAAAAATTTCAAATATTGTTTATGAAATCACAATTGAAACAGCAAATGGACAATCAATTGTAGAAAAAATTCCTGCCGGTCCAGAACTTTTAGTAAAACAAGGAGATTCTGTTCAGCAAGATCAACCTTTAACAAACAATCCAAATGTAGGTGGTTTTGGTCAAAAAGATGAAGAAATTGTTTTACAAAACCCTGCACGTGTTTTAGGTTTATTAGCTTTCTTCTCTACAGTTTTACTTGCTCAAGTTTTACTAGTTCTTAAGAAAAAACAATTTGAAAAAGTTCAATTAGCAGAAATGAATTTC
    Chromochloris_zofingiensis  GAAGCGTACCCAGTTTTTGCTCAACAAAACTATGAAAATCCACGTGAAGCAAACGGCAGAATTGTTTGTGCTAATTGTCATTTAGCTCAAAAACCGGTAGAGCTGGAAATTCCACAAGCAGTATTACCTGATACTGTTTTTGAAGCAGTTATCAAAATCCCTTATGATCAACAAGTTAAGCAAGTTTTAGGAAATGGTAAACAAGGTGATTTAAATGTAGGGATGGTTCTAATTTTACCGGATGGTTTTGAGCTAGCACCCGCTGAAAGAGTTCCAGAAGAAATTAAGAAAAAAGTAGGTAAATTATATTATCAACCTTACAGCCCTGAAAAGAAAAATATTTTAGTAGTAGGACCAATCCCTGGGAAAAAATATAGTGAAATGGTAGTTCCTATTTTATCGCCAGATCCTGGTAAAAATAAAAATATATCTTACCTAAAATATCCAATTTTTTTAGGTGGAAATAGAGGACGTGGACAAGTTTATCCAGATGGTTCTAAATCAAATAATACGGTTTATAGTGCTCCGGTAGCAGGTCAAATTACAAGTATTACTTTCCAAATTACAATAGAAACAAGTAATGGAAATACTGTTGTAGAAAAAATTCCTGCAGGACCAGAACTTATCGTAAACCAAGGTCAAACTGTTCAAGCTGATCAACCATTAACAAATAATCCAAACGTAGGTGGTTTTGGTCAAAAAGACGAGGAAATTGTTTTACAAAATCCAGCTCGTATTCAAGGACTTTTAGCTTTCTTTGCTGCTGTATTAATAGCTCAAGTTTTATTAGTTCTGAAGAAAAAACAATTTGAAAAAGTTCAATTAGCAGAAATGAACTTC
       Cylindrocapsa_geminella  TCAGCTTACCCGATTTTTGCTCAACAAAATTATGAAAATCCTCGTGAACCAAACGGTCGTATTGTATGTGCAAATTGTCATTTGGCACAAAAACCAGTAGAGCTCGAGGTTCCTCAATCCGTTTTTCCTGATTCTGTTTTTGAAGCTGTGATTAAAATTCCATATGATCAACAAATTCAACAAATTTTAGGCAATGGGAAAAAAGGAGAATTAAACGTAGGTATGGTTCTTCTATTACCAGAAGGTTTTGAACTAGCTCCACCTGACAGAATTCCAGAAGAAATGAAAAGTAAAGTAGGAAAACTCTATTACCAACCATATAGTCCTACTAAAAAAAATATACTTGTAGTTGGCCCCGTACCTGGTAAGAAATATAGTGAGATGGTAGTCCCTATATTATCACCAGATCCAACTAAAAATAAAAATATAGCATATTTGAAATATCCTATTTATTTAGGTGGAAATAGAGGTCGAGGACAAGTATATCCAGATGGTTCGAAGTCTAATAATACAGTTTATAACGCTTCTGTAACAGGTAAAATTGTAGCAATAACATATGAAATTAGTATCGAAGGATCTAATAATGATATAAAAGTAGAAAAAGTTCCTGCAGGACCAGAAGTAATTGTAAAAGAAGGACAAACAGTTACGCTCGATCAACCTTTAACATCTAATCCAAATGTTGGTGGATTTGGTCAAAAAGATGCTGAAATTGTATTACAAAACCCTGCACGTATCCAAGGTTTGTTACTATTTTTTGTGGGTGTTTTATTGGCACAAATCTTCCTTGTATTGAAGAAAAAACAGTTTGAAAAAGTTCAGTTAGCTGAAATGAACTTT
         Desmotetra_stigmatica  CAAGCATATCCTATTTTTGCACAACAAAATTACGCTAATCCACGTGAAGCTAATGGCCGTATTGTATGTGCAAACTGTCACTTAGCTCAAAAACCTGTAGAAATTGAAGTTCCTCAAGCAGTTTTACCTGACACTGTTTTTGAAGCTGTTATTGAACTTCCTTATGATAAAGAAGTTAAACAAGTTTTAGGGAATGGTAAAAAAGGTGATTTAAACGTAGGTATGGTTTTAATTCTTCCAGAAGGTTTTGAATTAGCTCCTCCTGATCGTATTCCTGAAGAAATGAAGAAAAAAGTAGGAAACCTTTATTATCAACCTTATAGCCCAGAACAAAAAAATATTTTAGTAGTTGGACCTGTTCCAGGTAAAAACTATAGTGAAATGGTTGTACCTATTTTATCTCCAGATCCAGCAAAAAATAAAAATATCTCTTACTTAAAATACCCTATTTTCTTAGGTGGAAATAGAGGACGTGGTCAAGTATATCCAGATGGTTCAAAATCTAACAATACTGTTTATAATACACCAGCACCTGGGAAAATTATCTCAATTGCATTCTTGATTACTATTGAAAAAGCTAATGGAGAAAGTGTTGTAGAAAAAATTCCTGCGGGACCTGAAATTATTGTAAGTGAAGGGCAAACTGTACAAGCAGATCAACCGTTAACTACTAATCCAAACGTAGGTGGTTTTGGTCAAAGAGATGCAGAAATTGTATTACAGAACCCTGCACGTGTTCAAGGACTTCTAGTTTTCTTTGTTTTTATTCTTTTAGCACAAGTTCTTTTAGTTCTGAAAAAGAAACAATTCGAAAAAGTTCAATTAGCAGAAATGAATTTT
        Dictyochloris_fragrans  CAAGCTTATCCCATTTTTGCTCAACAAAATTATGAAAATCCTCGTGAACCAAACGGACGAATTGTTTGTGCCAACTGTCATTTAGCACAAAAACCAGTAGAAATCGAAATTCCACAATCTGTATTACCTGACACTGTTTTTGAAGCTGTAATTGAAATTCCTTATGATCAACAACTTCAACAAGTAGCAGGTAATGGTAAAAAAGCAGATTTAAATGTAGGTATGGTTTTAATTCTTCCTGAAGGATTTGAATTAGCTCCAGCAGATCGAATCCCTGAAGAAATAAAGAAAAAAGTAGGTAATTTATTTTACCAACCATATAGTTCTGAGAAAAAAAATATTTTAGTTGTTGGTCCAGTACCAGGAAAAAAATATAGTGAAATGGTTGTACCTATTCTTTCTCCAGATCCTGCTAAAAATAAAAATGTTTCTTATTTAAAATATCCGATTTATTTAGGTGGTAACAGAGGACGTGGACAAGTTTACCCTGATGGTTCTAAATCAAACAATACAGTGTATAATTCTTCAGTTAATGGTAAAATTGCAAATATCGGATATGAAGTTACTATAGAAACTTCTTCAGGTGATACTTTAGTTGAAAAAATTCCAGCAGGACCTGAACTTATTGTGAGTGTTGGACAAACTATTCAAGCTGATCAGCCTTTAACGACTAATCCAAATGTTGGAGGTTTCGGACAAAAAGACGTAGAAATTGTTTTACAAAATCCTGCTCGTATTCAAGGATTACTAGTTTTCTTTGTATTTATTCTTTTAACTCAAGTTTTCCTTGTACTTAAGAAAAAACAATTTGAAAAAGTTCAATTAGCTGAAATGAATTTT
             Dunaliella_salina  ---GCTTATCCAATTTTTGCACAACAAGGTTATGAAAACCCACGTGAAGCTACAGGTCGTATTGTTTGTGCTAACTGTCACTTAGCACAAAAACCTGCAGAAATTGAAGTACCTCAAGCAGTTTTACCTGATACAGTATTTGAAGCTGCTGTTCAAATTCCATATGACAAATCAGTTAAACAAGTAAATGCTAAAGGTAAAAAAGCTGATTTAAATGTAGGTTTTGTTTTAATTCTTCCAGAAGGATTTGAATTAGCACCAGCTGATCGTATCCCAGAAGAAATGAAGAAAAAAGTAGGAAACGTTTATTACCAACCTTATAGTCCTGACAAAAAAAATATTCTTGTAGTTGGTCCTTTACCAGGAAAAACATATAGTGATTTAACTGTACCTATTCTTTCTCCTGATCCAGCAAAAAATAAAAATGTTTCATATTTAAAATACCCTATCTATTTAGGTGCTAACCGTGGACGTGGTCAACTTTATCCAGATGGTTCTAAATCAAACAACACTGTTTATAACACTCCAGCTCCTGGTAAAATTGTTTCTATTACATATTTAGTAAATATTGAAAAAGCTAATGGTGAAACAGTAACTGAAAAAATTCCTCCAGGACCTGAATTAATTGTTCAAGAAGGACAAGTATTAACAGCTGATCAGCCTTTAACTACAAACCCTAATGTAGGTGGTTTTGGTCAAAAAGATGTAGAAATTGTTCTTCAAAACCCTGCACGTATTCAAGGATTATTAGTTTTCTTTGCTTTTGTATTATTAGCACAAGTATTATTAGTTCTTAAGAAAAAACAATTCGAGAAAGTTCAACTTGCTGAGATGAACTTC
          Elakatothrix_viridis  CAAGCGTATCCGATTTTTGCTCAACAAAATTATGAAAATCCAAGAGAACCAAATGGTCGAATAGTTTGTGCTAACTGTCATTTAGCTCAAAAGCCTGCTGAATTAGAAATTCCTCAAGCAGTTTTACCAGATACTGTATTCGAAGCAGTTATAAAAATTCCTTATGATCAACAAATGAAACAAGTTTTAGGAAATGGAAAAAAAGGTGATCTTAATGTTGGAATGGTTTTAATCCTTCCAGAAGGATTTGAATTAGCACCAACTGATAGAATTCCTGAAGAAATGAAAAAAAAAGTAGGTAAATTATATTTTCAACCATATAGCCCTGAAAAAAAAAATATTTTAGTTGTTGGACCAGTTCCTGGTAAAAAATATAGTGAAATGGTTGTTCCTCTTCTTTCTCCAGATCCTGCAAAAAATAAAAATGTTTCTTATTTAAAATATCCTATTTATTTAGGTGCTAATAGAGGACGTGGTCAAGTCTATCCTGATGGTTCAAAAACAAATAACACAGTCTATAATTCACCTGTTAGTGGAATAATTCAATCTATTTCTTATGAAATTGTTATACAAAGTGCAACAGGAGAAGAAAAAATTGAAAAAATTCCAGCAGGTCCTGAACTTCTAGTTAGTGAAGGACAATCGATTCAAGCGGATCAACCTTTAACTACAAATCCAAATGTAGGTGGTTTTGGGCAAAAAGATGGAGAGATTGTATTACAAAATTCTGCAAGAATCCAAGGTCTTTTAGTTTTCTTTACATTTATTCTCTTAGCACAAATTTTCTTAGTTCTTAAGAAAAAACAATTTGAAAAAGTTCAATTAGCTGAAATGAACTTT
       Follicularia_botryoides  CAAGCTTATCCAGTTTTTGCCCAACAAAACTATGAAAACCCCCGTGAAGCAAACGGTCGAATTGTTTGTGCAAACTGTCACTTAGCGCAAAAACCAGTAGAACTAGAGGTTCCACAATCTGTTTTACCTGATACTGTCTTTGAAGCAGTCATTAAAATTCCTTATGATCAGCAAGTTAAGCAAGTTTTAGGAAACGGTAAAAAAGGAGATTTAAATGTTGGAATGGTTTTAATTCTTCCAGAAGGATTTGAACTTGCTCCAGCTGATCGAATTCCTGAAGAAATCAAAGAAAAAGTTGGAAAACTTTACTACCAACCGTATAGCGCTGACAAAAAAAATATTTTAGTTGTTGGTCCAGTTCCAGGTAAAAAATACAGTCAAATGGTTGTACCTATTCTAGCTCCAGATCCAGCTAAAAATAAAAACGTGTCATATTTAAATTACCCTATCTATGTTGGAGGAAACCGTGGGCGTGGGCAAGTTTACCCTGATGGTTCAAAATCAAACAACACAGTGTATAATAGTCCAGCAAGTGGAAAAATTGTAAGCATTACTTTTGAGATTACAATTGAAAAAGCAAACGCAGAACAAATCACTGAAAAAATTCCAGCAGGACCTGAAATTTTAGTGAGCGTTGGACAATCTGTAACACAAGACCAACCTTTAACAAATAATCCAAACGTAGGTGGTTTCGGACAAAAAGAAGAAGAAATTGTTTTACAAAACCCAGCACGTATTCAGGGGTTATTAGTCTTCTTTGCTTGTGTTTTAACTGCTCAAACTTTATTAGTTCTTAAGAAGAAACAATTTGAAAAAGTTCAATTAGCGGAAATGAACTTC
       Golenkinia_longispicula  CTAGCATATCCTATTTTTGCTCAACAAAATTATGAAAATCCCCGTGAGCCTAACGGACGTATTGTTTGCGCAAATTGCCATTTAGCCCAAAAAACCGTAGAATTAGAAATGCCACAAGCGGTATTACCAGATACGGTTTTTGAAGCTGTCGTTAAAATTCCTTATGATAAACAAATTAAACAAGTTTTAGGTAATGGAAAAAAAGGCGACTTAAATGTAGGTATGGTTTTAATTCTACCAGAAGGATTTGAATTAGCACCATCAGACAGGATTTCAGAGGAAATGAAGAAAAAAGTTGGAAATTTATATTATCAACCTTATAGTCCTGAGAAAAAAAATATTCTTGTTGTAGGTCCAGTTCCAGGCAAAAAATATAGTGAAATGGTCATTCCTATTGTATCCCCAGACCCAGCTAAAAATAAAAATGTATCTTACTTAAAATATCCTATTTATCTTGGTGGTAATAGAGGTCGTGGACAAGTTTACCCAGACGGTTCAAAAAGCAATAACACTGTATATAACGCACCAGCAGCAGGTAAAATTTTAAGTATATCATTTGAAATTACGATTGAAACATCGAATGGA---CAAATCGTCGAAAAAATTCCTGCTGGTCCGGAACTTATGGTCAGTGAAGGACAAACTGTTGTTCAAGATCAACCTTTGACAAATAATCCTAATGTTGGTGGATTTGGACAACAAGATGGTGAAATTGTTTTACAAAATCCTGCTCGTATTCAAGGATTATTAGTTTTCTTCTTATTTGTTGTTTTAACTCAAGTAATGTTAGTTCTTAAGAAAAAACAATTTGAAAAAGTACAATTAGCAGAAATGAATTTC
              Gonium_pectorale  CAAGCTTATCCTATTTTTGCACAACAAAACTATGCAAACCCGCGTGAAGCAAACGGTCGTATTGTTTGTGCCAACTGTCACTTAGCGCAAAAACCAGTTGAAATTGAAGTTCCTCAAGCAGTATTACCAAATACAGTATTTGAAGCTGTTATTGACCTTCCATACGATAAACAAGTTAAACAAGTATTAGCTAATGGTAAAAAAGGTGATTTAAATGTTGGTATGGTTTTAATTCTTCCAGAAGGTTTTGAATTAGCACCGCCAGATCGTATTCCTGAAGAAATGAAGCAAAAAGTGGGTAATCTTTATTACCAACCTTACAGCCCAGAACAAAAAAATATTTTAGTTGTGGGTCCTGTTCCAGGTAAAAAATACAGTGAAATGGTAGTTCCTATTCTATCACCAGATCCTGCTAAAAATAAAAATGTATCTTATTTAAAATATCCTATTTATTTTGGTGGTAACCGTGGTCGTGGTCAAGTATATCCAGATGGTAAAAAATCAAACAATACTATTTATAATGCATCAGCTGCTGGTAAAATTGTTTCAATTACTTTTGAAATCACAATTGAAAAAGCAAATGGTGAAACTGTAGTTGATAAAATTCCAGCAGGACCTGACTTAATTGTTAAAGAAAATCAAAGTGTACAAGCAGATCAACCTTTAACTAACAACCCGAATGTTGGTGGTTTTGGTCAAGCTGAAACTGAAATTGTACTACAAAACCCAGCACGTATTCAAGGTTTATTAGTATTCTTTAGTTTTATTCTGATAGCTCAAATTTTATTAGTTCTGAAGAAAAAACAATTCGAAAAAGTACAATTAGCAGAAATGAACTTC
       Haematococcus_lacustris  CAAGCTTACCCCATTTTTGCACAACAAAACTATGAAAATCCACGTGAAGCTACAGGACGTATTGTTTGTGCGAATTGTCATTTAGCACAAAAACCTGCAGAAATTAGTGTACCACAATCAGTATTACCAGATACAGTATTTGAAGCGGTAGTAGAAATACCTTATGATTTATCATCAAAACAGGTATTAGCTAATGGTAAAAAAGGGGATTTAAATGTAGGTTTTGTTTTAATTTTACCAGAAGGTTTTGAATTAGCACCAGCTGATCGTATTCCTGAAGAAATGAAAAAAAAAGTAGGTAATGTATATTATCAACCTTATAGCCCAACTAATAAAAATATTTTAGTTGTAGGTCCATTACCAGGTAAAAAATATAGTGAATTAGTAGTACCTATTTTATCACCAGATCCTGCAAAAAATAAAAATGTATCTTATTTAAAATATCCAATTTATTTAGGTGCAAATCGTGGACGTGGTCAAGTATATCCTGATGGTTCAAAATCAAATAATACAGTATATAATGTTTCAGCACCTGGAAAAATTACTTCTATTGCATATTTAGTTACTATTGAAAAAGCAAATGGCGAAACGGTTACAGATAAAATTCCAGCTGGTCCTACTTTAATTGTTACTGAAGGTATGGAAGTTGTGGCAGATCAACCTTTAACAACAAATCCTAATGTTGGTGGCTTTGGACAAAAAGATGTTGAAATTGTTCTTCAAAATCCAGCACGTGTACAAGGCTTATTAATTTTCTTTGTATGTATTCTTATAGCACAAGTGTTATTAGTACTTAAGAAAAAACAATTCGAAAAAGTACAATTAGCGGAAATGAATTTT
            Hafniomonas_laevis  CAAGCATATCCTATTTTTGCACAACAAAACTATGAAAACCCACGTGAAGCAAATGGTCGTATTGTTTGTGCAAACTGCCACTTAGCACAAAAACCAGTTGAATTAGAAGTACCTCAAGCAGTATTACCTGATACTGTTTTTGAAGCAGTTGTTAAAATTCCATATGATTTACAAACAAAACAAGTATTAGCTAATGGTAAAAAAGGTGATTTAAACGTTGGTATGGTATTAATGTTACCTGAAGGTTTTGAATTAGCTCCTGCTGATCGTATTCCTGAAGAAATGAAACAAAAAGTTGGTAACTTATACTATCAACCATATAGTCCAGATAAAAAAAATATTTTAGTAGTAGGCCCAGTACCTGGTAAAAACTACCAAGAGATGGTAATTCCAGTTCTTTCTCCGGATCCAGCTACAAATAAAAACGTTAATTATTTAAAATACCCATTATATTTAGGTGGTAACCGTGGCCGTGGCCAAGTATACCCAGATGGTTCTAAATCCAACAATACAGTATATAACTCTCCAGCTACTGGTAAAATCACAGCTATTACATATGAAATTACAATTGAAAAAGCAAACGGTGATGCAGTTGTAGAAAAAGTACCAGCTGGTCCAGATTTAATTGTAAAAGAAGGTCAAGCAATTCAAGCTGATCAACCATTAACAAATAACCCGAACGTAGGTGGTTTCGGTCAAGCTGAAGGTGAAATCGTATTACAAAACCCTGCTCGTATCTATGGTTTATTAGCATTCTTAAGCTTTGTTTTATTAACACAATTATTATTAGTTCTGAAGAAGAAACAATTCGAAAAAGTTCAATTAGCAGAAATGAACTTC
          Hariotina_reticulata  AATGCGTATCCTATTTTTGCTCAACAGAACTATGAAAACCCTCGTGAAGCAAACGGTCGTATTGTTTGTGCAAACTGTCACTTAGCTCAAAAACCTGTTGAATTGGAAGTTCCCCAAGCAGTATTACCTGATACAGTTTTTGAAGCAGTTGTTCAAATTCCATATGATCAGCAAGTTCAACAAGTATTAGGAAATGGTAAAAAAGGTGATTTAAATGTTGGTATGGTATTAATTTTACCAGAAGGTTTTGAATTAGCACCTGCAGATCGAGTTCCTGAAGAAATTCAAAAAAAAGTTGGCAAATTATTTTATCAACCTTATAGTCCAGACAAGAAAAATATTTTAGTTGTTGGGCCGGTACCAGGGAAAAAATACAGTGAAATGGTTATTCCTATTTTATCTCCAGATCCAGCGAAAAATAAAAACGTTTCTTTCTTAAAATATCCACTTTATTTCGGTGGAAATCGTGGACGTGGACAAGTGTATCCTGACGGTTCGAAATCAAACAATACTGTATATAATTCTTCTGTGACTGGAAAAATTACAAAAATTGCAGTTGACGTTACTATTGAACTAGCAAATGGAGAATCAATGGTTGAAAAAATTCCTGCAGGACCACAATTAATCGTTACAGAAGGTCAATCGGTGGTGCCAGACCAACCTTTAACAAATAATCCAAACGTTGGTGGATTTGGACAAAAAGACGTGGAAATCGTTCTTCAAAACCCAGCACGTATTCAAGGACTATTAGCATTCTTTGCAACAGTTTTATTAGCTCAAGTATTATTAGTTCTTAAGAAAAAACAATTTGAAAAAGTTCAATTAGCTGAAATGAATTTC
                 Jenufa_minuta  AACGCATATCCTATATTTGCTCAACAAAATTACGAAAATCCTCGTGAACCAACAGGTAGAATTGTTTGTGCAAATTGTCATTTAGCGCAAAAACCCGTAGAAATAGAAGCCCCTCAATCTGTATTTCCCGATACTGTGTTCGAAGCAGTAGTTAAAATTCCATATGATGAACAAGTTAAACAAAATTTAGCTAATGGGAAAAAAGGAAATATAAATGTGGGTATGGTTCTCATTCTTCCGGAGGGATTTGAAGTAGCTCCTGCAGAGAGAACTCCCGAAGAAATTAAAAAAAAAGTAGGAAACTTATACTATCAACCATACGCCCCGGACAAAAAAAATATATTAGTTGTTGGGCCTATTCCGGCTAAAAAATATAGCGAAATGGTAGTTCCTATTTTAGCTCCAGACCCTAGCAAAAATAAAAATGTAAATTACTTAAAATACCCTATTTATTTGGGTGCTAATAGAGGACGCGGTCAAGTCTATCCAGACGGTTCGAAAACAAATAATACTGTGTATAACTCTCCAGTAAATGGTAAAATTGTTAGCATAATATTTGAAATAACTATTGAGACTAGTTCAGGGAATCGAGTAGTAGAAAAAATCCCACCAGGACCAGAATTACTTGTTAAAGAATCTCAAAATGTTTCTGCAGATCAACCGCTAACAAATAATCCAAACGTAGGTGGATTTGGACAAAAAGACATTGAAATTGTTTTGCAAAATCCAGCACGTATTCAAGCTTTATTAGGATTTTTTGTATTTGTTCTTGTGAACCAGGTGTTTTTAGTAATGAAGAAAAAACAATTTGAAAAAGTTCAATTAGCAGAAATGAACTTT
              Jenufa_perforata  AAAGCATATCCTATTTATGCTCAACAAAACTATGAAAATCCTCGCGAAGCTACTGGTAGAATAGTTTGTGCTAATTGTCACTTAGCACAAAAACCTGTAGAGATAGAAGCTCCTCAATCCGTTTTTCCGGATAGTGTTTTTGAAGCAGTGATTAAAATACCTTATGATGAGCAAATCAAACAAAATTTAGGAAATGGGAAAAAAGGAAATATAAATGTAGGAATGGTTCTTATCTTACCGGAAGGATTTGAATTAGCACCAAAAGATAGAATTCCTGAGGAAATAAAGAAAAAAGTAGGAAAAGCGTATTATCAACCATATAGTTCAGAGAAAAAAAACATTTTAGTTATTGGACCGGTTCCGGGAAAAAAATATAGTGAAATGGTTGTTCCTATTTTATCTCCAGATCCTAGTAAAAATAAAAATGTTAATTATTTTAAATATCCGATTTATGTTGGCGGAAATAGAGGTCGTGGACAAGTTAATCCAGATGGATCTAAAACAAATAATACCGTTTACAATTCTCCAATTACTGGTAAAATTACTAGCATTGTTTTTGAAGTTACTATAGAAGGTTCTTCAGGCAATCAAGTTGTAGAAAATATTCCAGCTGGACCAGAAATTATAGTTAAAGAATCACAAAATGTTCAAGCAGATCAACCATTGACTAATAATCCAAATGTGGGTGGTTTTGGTCAACAAGAAATTGAAATTGTATTACAAAACCCAGTACGTCTTTTATACTTATTAGGTTTCTTTCTTTTTGTTCTTATCAATCAAATTTTCTTAGTTATGAAGAAAAAACAATTTGAAAAAGTTCAATTAGCGGAAATGAATTTT
          Kirchneriella_aperta  GAAGCTTTCCCTATATTTGCTCAACAAAACTATGCAAATCCTCGTGAGGCTACAGGACGAATTGTATGTGCTAACTGTCACTTAGCTCAAAAACCAGTTGAATTAGAAGTACCTCAAGCAGTTTTACCAGATACAGTTTTCGAAGCAGTTATTAAAATTCCTTACGACCAACAAGTTAAACAAGTTTTAGGTAATGGTAAACAAGGAGATTTAAATGTAGGTATGGTTTTAATTTTACCTGAAGGTTTTGAATTAGCACCAGCTGATCGTATTCCAGAAGAAATCAAGAAAAAAGTCGGAGATCTTTTTTATGAACCATACAGTCCAGAACAAAAAAATATGTTAGTTGTAGGACCTGTTCCTGGTAAAAAATATAGTGAAATGGTAGTGCCTATTCTTTCACCTGATCCTGCCACAAATAAAAATGTTTCTTATTTAAAATATCCTATCTATTTAGGAGGAAACAGAGGTCGTGGACAAGTTTACCCAGATGGTTCTAAATCAAACAACACAGTTTATAATTCAGCGGTAACTGGTAAAATTCTAGAAATTACATATAATATTACTATTGAAACAGCTGATGGA---CCTACTGTTGAAAAGATTCCACCAGGACCTCAACTTTTAGTAAGTGTAGGCCAAACAGTTGTGCCAGATCAACCTTTAACGAGTAATCCAAACGTAGGTGGATTTGGACAAAAAGATGGTGAAATTGTTTTACAAAACCCAGCTCGTATTCAAGGTTTATTAGTTTTCTTTGCCACTGTTTTAGTAGCTCAAGTATTATTAGTTCTTAAGAAGAAACAGTTTGAAAAAGTTCAATTAGCAGAAATGAACTTC
           Lobochlamys_culleus  GAAGCTTATCCAATTTTTGCACAACAAAACTATGAAAATCCTCGTGAAGCCACAGGTCGAATCGTTTGTGCTAACTGTCACTTAGCTCAAAAACCTGTAGATATCGAAGTTCCTCAAGCTGTATTACCTGATACAGTATTTGAAGCGATTATTAATATTCCATATGATAAACAAATTCAACAAGTTCAAGCAAATGGAAAAAAAGGTGACTTAAATGTTGGTTTTGTTTTAATTCTTCCAGAAGGATTTGAATTAGCTCCAGCTGATCGCGTTCCAGAAGAAATCAAGAAAAAAGTTGGAAACTTATATTATCAACCTTATAGCCCTGACAAAAAAAATATTTTAGTTGTTGGGCCAATTGCTGGGAAAAAATATAGTGAAATGGTAGTACCTCTTCTTTCTCCAGATCCTGCTAAAAATAAAAACGCATTCTATCTTAAATATCCTATTTATTTAGGTGGAAACAGAGGTCGTGGTCAAGTATATCCAGATGGTTCAAAATCAAATAATACTGTTTATAACAGTCCAGCATCAGGAAAAATTGTTTCAATTATTTACCAAATTACAATTGAAAAAACGAATGGAGATACAATTGTAGAAAAAATTCCAGCTGGTCCTGAACTTTTAGTAAAAGAAGGACAACTTGTTCAAGCAGATCAACCATTAACAAATAATCCAAATGTTGGTGGTTTTGGTCAAAAAGATGTTGAAATTGTATTACAAAACCCTGCTCGTATTCAAGGATTATTAGCTTTCTTCGCTTTTGTTTTATTAGCACAGGTTTTATTAGTTCTTAAGAAAAAACAATTTGAAAAAGTACAATTAGCTGAAATGAATTTT
            Lobochlamys_segnis  GAAGCTTATCCAATTTTTGCACAACAAAACTATCAAAATCCTCGTGAAGCAACTGGTCGAATTGTTTGTGCTAACTGTCACTTAGCTCAAAAACCAGTTGAACTAGAAGTTCCTCAAGCAGTACTACCTGATACAGTATTTGAAGCTGTTATTAATATTCCATATGATAAAGAAATTCAACAAGTTCAAGCAAATGGAAAAAAGGGTGATCTTAATGTAGGTTTTGTTTTAATTCTTCCAGAAGGTTTTGAATTAGCTCCTGCTGATCGTGTTCCTGAAGAAATCAAGAAAAAAGTAGGGAATTTATATTATCAACCTTATAGTCCTGATAAAAAGAATATTCTTGTGGTTGGTCCAGTTCCAGGAAAAAAATATAGTGAAATGGTAGTCCCTATTCTTGCTCCTGATCCTGCAAAAAATAAAAATGTATTTTATTTAAAATATCCTATCTATTTAGGCGGAAACAGAGGTCGTGGTCAAGTTTATCCTGATGGTTCAAAGTCAAACAATACTGTTTATAACAGTCCAACTGCAGGGAAAATTGTTTCAATTCTTTCTCAAATTACTATTGAAAAAGCGAATGGCGAAACTATTGTAGAAAAAATTCCAGCTGGACCTGAGCTTTTAGTAAAAGAAGGTCAAATTGTTCAAGCAGATCAACCTTTAACAAATAATCCAAATGTAGGTGGTTTTGGACAAAGAGATGTTGAAATCGTATTACAAAACCCAGCTCGTATTCAAGGATTATTAGCATTCTTTGTTTTTGTATTATTAGCGCAAGTATTGTTAGTTCTTAAGAAAAAACAATTTGAAAAAGTACAATTAGCTGAAATGAATTTC
           Microglena_monadina  CAAGCCTACCCTATTTTTGCTCAACAAAACTATGAAAATCCACGTGAAGCTAATGGACGCCTTGTTTGTGCAAACTGTCACTTAGCACAAAAATCTACGGAAATTGAAGTTCCTCAAGCAATATTACCAAATACTGTTTTTGAAGCTGTTATTGAAATTCCTTATGATCAACAAGTTAAACAAGTATTAGCTAATGGAAAAAAAGGTGAATTAAATGTTGGAATGGTTTTAATTCTTCCAGAAGGTTTTGAATTAGCCCCAGCAGATAGAATTCCTGAAGAGCTTAAGAAAAAAGTAGGAAATCTTTACTATACTCCTTATAGTCCAGAGAAAAAAAATATTTTAGTTGTTGGTCCTGTTCCTGGTAAAAAATATAGTAAAATGATTGTTCCAATTATTTCTCCAGATCCAACAACAAATAAAAATGTTTCATACTTAAAATATCCTATCTATGTAGGTGGAAATAGAGGTCGTGGACAAGTTTATCCAGATGGTTCTAAATCAAATAATACAATTTTTAACTCTTCAACAGCTGGAACAATTACACAAATTGCTTATGAAATTACAATTACTAAAACAGATGGAACTTCTGTTGTTGACAAAATTCCTGGTGGACCTGATTTAGTAGTAAAAGAAGGTCAAATTGTAACAATAGATCAACCTTTAACAAATAATCCAAATGTTGGTGGCTTTGGCCAAAAAGACGTAGAAATTGTTCTTCAAAACCCAGCTCGTATTCAAGGATTATTAGTATTTTTTGTGTTTATTCTTTTAGCACAAATTTTATTAGTTGTTAAGAAAAAACAATTTGAAAAAGTACAATTAGCGGAAATGAATTTT
                 Microspora_sp  GAAGCATATCCTATTTTTGCTCAACAAAACTATGAAAATCCTCGTGAAGCAAATGGCCGAATTGTATGTGCCAATTGTCATTTAGCTCAAAAACCTGTTGAATTAGAAGTGCCACAAGCTGTTTTACCTGATACCGTTTTTGAAGCAGTTGTTCAATTGCCTTACGATAAACAAGTTCAACAGGTTTCAGGGAGTGGAAAAAAAGGTGAACTTAATGTTGGAATGGTTCTTATACTTCCTGAAGGTTTTGAGCTTGCTCCTGCAGATCGAGTTCCTGAAGAAATTAAGAAAAAAGTAGGAAAACTATATTACCAACCTTACAGTCCTGAAAAGAAAAATATTTTGGTTGTAGGACCTGTACCAGGTAAAAAATATAGTGAAATGGTTATTCCTATCCTTTCCCCTGATCCAGCTAAAGATAAAAGAATTTCATTTTTAAAATATCCTATTTATTTAGGTGGTAATAGAGGGCGTGGACAAGTTTATCCAGATGGTTCCAAATCAAACAATACTGTTTACAATTCATCAGCTACGGGCAAAATTACTAGTATTGTCTTTGAAATTAGTATTTTAACGGAAAGTGGTACAACTGTTGTTGAAAAAATACCAGCAGGGCCAGAAGTGATTGTAAGTGAAGGTCAATTTGTTCAAGCAGATCAACCTTTAACAAATAATCCTAATGTCGGAGGTTTTGGTCAAAAAGATGTTGAAGTAGTTTTACAAAATCCTGCAAGAATTCAAGGTTTATTAGTTTTCTTTGGATTTATTATTTTAACTCAAATTTTCTTAGTATTGAAGAAAAAACAATTCGAAAAAGTACAATTAGCAGAAATGAATTTC
       Mychonastes_homosphaera  CAAGCATACCCTATTTTTGCTCAACAAAACTACGCAAGCCCGCGTGAAGCAACTGGTCGTATTGTTTGTGCAAACTGTCACTTAGCTCAAAAACCTGTAGAATTAGAAGTACCTCAAGCGGTATTACCAGATACAGTGTTTGAAGCAGTAATTAACATTCCTTACGATAAGGAAGTTCAACAAGTAGGCGGAAACGGTAAAAAAGCTGATTTAAACGTTGGGATGGTTTTAATTCTTCCAGAAGGATTTGAACTAGCTCCTGCAGACCGTGTTCCAGAAGAGATCAAGAAAAAAGTAGGTAACTTATTCTACTCTCCGTACAGTCCAGAGCAAAAAAACATTTTAGTAGTAGGCCCGGTTCCAGGTAAACAGTACAGCGAAATGGTTGTACCAATTTTAGCTCCAGACCCAGCAACAAACAAAAATGTGTCTTACTTAAACTACCCAATCTACTTAGGTGGTAACCGTGGGCGCGGACAAGTTTATCCAGACGGTACAAAATCAAACAACACAGTATACAACGCGTCAGCTGCAGGCAAAGTTGTAAGCATTGCTACAGCTGTGAAAATTGAAAAAGCCGATGGTGAAACAGTAATTGATCTAATCCCAGATGGACCACAACTTCTAGTAAAAGAAGGTCAAACAGTAACAGCAGATCAACCATTAACAAACAACCCGAACGTAGGTGGTTTTGGTCAAAAAGATGTAGAGATCGTGTTACAAAACCCAGCACGTATTCAAGGTCTATTAGCATTCTTCGCAACTGTTTTAGGAGCACAAGTTCTTTTAGTTCTTAAGAAGAAACAATTCGAGAAAGTTCAGCTTGCAGAAATGAACTTC
           Mychonastes_jurisii  CACGCTTACCCAATTTTTGCTCAGCAAAACTACGAAAGCCCTCGTGAAGCTACAGGACGTATCGTTTGTGCAAACTGCCACTTAGCTCAAAAACCAGTAGAACTAGAAGTACCTCAAGCGGTATTACCGGATACTGTATTTGAAGCGGTAATCAACATTCCTTACGACAAAGAAGTAAAACAAGTAGGTGGTAATGGGAAAAAAGGTGACTTAAACGTAGGGATGGTTTTAATTCTTCCAGAAGGATTTGAATTAGCTCCAGCTGATCGTGTTCCAGAAGAAATCAAGAAAAAAGTAGGTAACTTATACTACTCTCCATACAGCCCAGAGAAGAAAAACATTTTAGTAGTAGGCCCGGTTCCAGGTAAACAATACAGCGAAATGGTTGTACCAATTTTAGCTCCAGACCCAGCAACAAACAAAAATGTTTCTTACTTAAACTACCCAATTTACTTAGGTGGAAACCGTGGACGTGGACAAGTGTACCCAGATGGTTCAAAATCAAACAACACAGTTTACAACACTGCAGCAGCTGGTAAAGTTGTAAGCATTGCTACTGTGGTAACAGTTCAAAAAGCTGATGGTGAATCAGTAGAGAACCTAATCCCAGCTGGACCAGAAATTCTAGTAAAAGAAGGTCAAATGGTAGTAGCGGATGAACCGTTAACAAACAACCCGAACGTAGGTGGTTTTGGTCAAAAAGATGTAGAAATCATTTTACAAAACCCAGCACGTATTCAAGGTCTATTAGCATTCTTCGTAACAGTTTTAGGAGCACAAGTTCTATTAGTTCTTAAGAAAAAACAATTCGAAAAAGTTCAACTTGCAGAGATGAACTTC
           Neochloris_aquatica  GAAGCTTACCCAATTTTTGCACAGCAAAATTATGAAAACCCTCGTGAAGCTAATGGACGAATTGTTTGTGCAAACTGCCATTTAGCTCAAAAATCAGTTGAACTAGAAGTTCCTCAAGCAGTACTTCCAGATACCGTGTTTGAAGCTGTTGTAAAAATTCCTTATGATCAACAAGTTCAACAAGTTCAAGCTAATGGAAAAAAAGGAGATCTTAATGTTGGTATGGTTTTAATTTTACCTGAAGGCTTTGAATTAGCACCTACTGATCGAGTACCAGAAGAAATGCAAAAAAAAATTGGTAAACTTGTTTATCAAACATATAGCCCTGATAAGAAAAATATTTTAGTAGTAGGTCCAGTACCAGGAAAAAAATATAATGAAATGGTTATTCCTATTTTATCACCAGATCCTGCTACAAACAAAAAAGTTTCTTATTTAAAATATCCTATTTATCTAGGAGCAAACAGAGGACGTGGTCAAGTTTATCCTGATGGTTCTAAATCAAACAATAATGTATTTAACTCATCAACAACAGGAAAAATTACAAGTATTGCTCATGAAATTACAATTGAAGCTACAAATGGACAAACGGTTATAGAAAAAATTCCGGCTGGACCTGAAATTTTAGTTAAAGAAGGAGACAATGTTTTCCAAGATCAACCTTTAACTAATAACCCAAATGTTGGTGGCTTTGGACAAAAAGATGAAGAAATCGTTTTACAAAATCCTGCACGCATCTTTGGACTTTTAGCCTTCTTCTCAACTGTTTTATTAGCTCAAGTTTTATTAGTTCTTAAGAAAAAACAATTTGAAAAAGTTCAATTAGCTGAAATGAATTTT
        Oogamochlamys_gigantea  CAAGCTTATCCTATTTTTGCACAACAAAACTATGAAAACCCTCGCGAAGCAACAGGACGAATTGTCTGTGCAAATTGTCACTTAGCTCAAAAACCAGTAGATATTGAAGTTCCACAAGCTGTTTTACCTGATACTGTTTTTGAAGCCGTTATTGAACTTCCTTATGATAAACAAGTTCAACAAGTTTTAGCAAATGGGAAAAAAGGAGATTTAAACGTAGGAATCGTTTTAATTCTTCCAGAAGGTTTTGAATTAGCGCCACCTGACCGTATTCCAGAAGAAATTAAGAAAAAAGTTGGTAATTTATATTATCAGCCATACAGCCCAGAAAAAAAAAATATTTTAGTTGTTGGTCCAGTTCCAGGAAAAAAATACAGTGAAATGGTTGTTCCTATTCTTTCTCCTGATCCAGCTAAAAATAAAAACGTTTCATATCTTAAATATCCTATTTATTTAGGTGGAAATAGAGGTCGCGGTCAAGTTTATCCTGATGGATCGAAATCAAATAATACAGTTTATAATGCTCCAGTAGCTGGTACAATTACATCTATTACATATCAAATTACTATTGAAAAAGTAAATGGAGAAACAATTACTGAAAAAATTCCTGCTGGGCCAGAACTTTTAGTGAAAGAAGGACAAATTGTTCAAGCAGATCAACCTTTAACAAACAATCCAAACGTTGGTGGATTTGGACAAAAAGATGTTGAAATCGTATTACAAAACCCAGCTCGTATCCAAGGGCTTCTTATTTTCTTTGGATTTGTTCTTTTAGCTCAAGTTCTATTAGTTCTTAAGAAAAAACAATTTGAAAAAGTACAATTAGCTGAAATGAATTTT
        Ourococcus_multisporus  AATGCTTATCCCGTATTTGCTCAACAAAACTATGCAAATCCTCGTGAGGCCACAGGTAGAATTGTGTGTGCTAACTGTCATTTAGCTCAAAAACCTGTTGAATTAGAAGTACCACAAGCGGTTTTACCTGATACAGTTTTTGAAGCGGTAGTTAAAATTCCTTACGATCAACAAGTTCAACAAGTTTTAAGTAACGGTAAACTAGGAGACTTAAATGTAGGTATGGTTTTAATTTTACCTGAAGGTTTTGAATTAGCTCCAGCTGACCGAATTCCTGAAGAAATTAAAAAAAAAGTTGGAAATTTATATTACCAACCATATAGTCCAGAACAAAAAAATATTTTAGTTGTTGGTCCTGTTCCTGGTAAAAAATACAGCGAAATGGTAGTTCCTATTGTTTCACCAGATCCAACTACAAATAGAAACGTTTCTTACTTAAAATATCCTATTTATTTAGGTGGTAACAGAGGTCGTGGGCAAGTTTATCCAGATGGTTCAAAATCAAATAATACCGTGTTTAATGCTTCTGTTTCTGGTAAAATTACAGATATTACATATAATATTACTATTGAAACAGCAAATGGA---ACAACAGTTGATAAAATTCCTCCTGGACCTCAATTATTAGTAAGTGTTGGTCAAACAGTAGTAGCGGATCAACCTTTAACAAATAATCCTAACGTAGGTGGTTTTGGACAAAAAGATGCTGAAATTGTTTTACAAAACCCAGCTCGTATTCAAGGTTTATTAGTATTTTTCGCAACTGTTTTAGTAGCTCAAGTTTTACTAGTTCTTAAGAAAAAACAATTTGAAAAAGTTCAATTAGCAGAAATGAACTTC
         Palmellopsis_texensis  CAAGCGTATCCTATTTTTGCACAACAAAACTATGAAAACCCCCGTGAAGCAACTGGCCGAATTGTATGTGCAAACTGCCATTTAGCTGCAAAACCTGCTGATCTTGAAGTTCCACAAGCTATTTTACCTGATACCGTTTTTGAAGCTGTTATTGAAATTCCTTATGACAAACAAGTTCAACAAGTTTTAGCTAACGGAAAAAAAGGAGATTTAAATGTTGGTATTGTTTTAATTCTTCCAGAAGGGTTTGAATTAGCGCCGGCTGATCGTATTCCAGAAGAAATCAAAAAAAAAGTTGGAAATTTATATTATCAACCCTATAGTCCTGATAAAAAAAATATTTTAGTTGTTGGACCTGTTCCTGGTAAAAAATACAGTGAAATGGTTGTGCCTATTCTTTCTCCAGATCCGGCTAAAAATAAAAATGTGTCATACTTAAAATATCCACTTTATCTTGGTGCAAACAGAGGCCGTGGTCAAGTTTATCCGGATGGTTCTAAATCAAATAACACGGTTTATAATTCTCCTGCTACTGGTAAAATTCTTTCTATTATTTACCAAATTACAATTGAAAAAACAAATGGAGAATCAATTGTTGAAAAAATTCCAGCTGGTCCTGAACTTTTAGTTAAAGAAGGACAAACAATTCAAGCCGATCAACCTTTAACAAATAACCCAAATGTAGGCGGCTTTGGACAAAAAGATGCTGAAATTGTATTACAAAACCCAGCACGTATTCAAGGGCTCCTTGTGTTCTTTGTATTTGTTCTTTTAGCTCAAGTCCTATTAGTTCTTAAAAAGAAACAATTTGAAAAAGTACAATTAGCTGAAATGAATTTT
       Parallela_transversalis  GATGCTTATCCTATTTTTGCTCAACAAAATTATGAAAATCCTCGTGAAGCTAATGGAAGAATAGTGTGTGCAAACTGTCACCTAGCAGAAAAATCGGTAGATTTAGAAGTTCCACAAGCTGTTTTACCTGATACTGTTTTTGAAGCAGTAATTAAATTACCTTATGATCAACAAGTAAAACAAGTTTTAGGAAATGGTAAAAAAGGTGATCTTAATGTAGGAATGGTTCTTATTTTACCTGATGGTTTTGAATTAGCACCTGCAGACAGAATCCCCGAAGAAATGAAGAAAAAAGTGGGTAATCTTTATTACCAACCTTACAGTCCAGAAAAGAAAAATATTTTAGTTGTTGGACCTGTTACTGGCAAAAAATACAGCGAAATGGTTGTACCTATTCTTTCTCCAGATCCTGCCAAAGACAAGAAGGTATCATTCTTAAAATATCCTATTTATCTAGGGGGAAATAGAGGTAGAGGTCAACTTTATCCGGATGGTTCAAAATCGAACAATACTGTTTATAACGCTTCTGTAGGTGGTAAAATTCTAGCTATCACTTACCAGATTACTATTGAAACAACAGCAGGTGGACAACAAGTAGAAAAAATTCCTTCAGGACCTGAAATTATTGTAACTGAAGGTCAAGTTGTTAAAGCAGATCAACCATTAACAAATAATCCAAATGTAGGAGGTTTTGGTCAAAAAGATGTTGAAGTTGTTTTACAAAACCCTGCACGAATTCAAGGTTTATTAGTCTTCTTTGTTTTTATTATTTTAACTCAGATTTTCTTAGTTCTTAAGAAAAAACAATTTGAAAAAGTTCAACTTGCAGAAATGAACTTT
             Pediastrum_duplex  GAAGCATATCCTGTTTTTGCTCAACAAAACTATGAAAACCCACGTGAAGCAAATGGAAGAATTGTTTGTGCAAACTGCCATTTAGCTCAAAAATCAGTTGAATTAGAAGTACCTCAAGCAGTACTTCCTGATACAGTTTTTGAAGCTGTTGTAAAAATTCCTTATGATAAACAAGTACAACAAGTATTAGGAAATGGTAAAAAAGGGGATATCAATGTTGGAATGGTTTTAATTTTACCAGAAGGGTTTGAATTAGCACCAGCAGACCGTGTTCCAGAAGAAATGCAAAAGAAAGTTGGGAAGTTATATTATCAACCATATAGTCCAGAGAAAAAAAATATTTTAATTGTTGGTCCAGTACCAGGGAAAAATTATAGTGAAATGGTAATCCCAATTTTATCTCCAGACCCTGCAAAAAATAAAAATGTTTCTTACTTAAAATATCCAATTTATTTAGGAGGAAATAGAGGTCGTGGTCAAGTTTACCCAGATGGTTCAAAATCAAATAATAATGTGTTTAATTCTCCAGCAACAGGTAAAGTGACAAGTTTAGCTTATGAAATTACTATTGAAACATCAAATGGGCAATCTATTGTAGAAAAAATTCCTGCTGGTCCAGAATTATTAGTTAAAGAAGGAGATACTGTGCAACAAGATCAACCTTTAACAAATAATCCAAATGTAGGTGGATTTGGACAAAAAGATGAAGAAATTGTTTTACAAAACCCAGCTCGTATTCAAGGATTATTAGCTTTCTTCTTTACTGTTTTATTAGCACAAGTATTACTTGTTCTTAAGAAAAAACAATTTGAAAAAGTACAATTAGCTGAAATGAATTTC
         Phacotus_lenticularis  ACTGCGTATCCAATCTTTGCTCAACAAAACTATGCAAACCCACGTGAACCAAATGGTCGTATTGTATGTGCAAACTGTCACCTTGCACAAAAACCTGTAGAAATTGAAGTTCCACAAGCTGTTTTACCAGATACTGTTTTTGAAGCAGTTATTGAACTTCCTTATGATAAACAGGCAAAACAAGTTTTAGCAAATGGTAAAAAAGGTGATTTAAATGTAGGTATGGTTCTTATTCTTCCAGAAGGTTTTGAATTAGCTCCGGCAGATCGAATTCCTGAAGAAATGAAGAAAAAAGTAGGTAACTTATACTACACTCCATACAGTCCAGATCAAAAAAATATTCTAGTAGTTGGTCCAGTTCCAGGTAAAAAATACAGTGAAATGGTAGTACCTATTTTAAGCCCAGATCCAGCAAAAAATAAAGCTGTTTCTTACTTAAAATACCCTATCTATTTAGGTGGTAACCGTGGTCGTGGACAAGTTTACCCAGATGGTTCAAAATCAAATAACACAGTATATAATGCTTCTGCAGCTGGTACTATTACTGCAATTACATACCAAGTAACAATCCAAAAAGCAAATGGTGACTCAGTTGTTGATACTATTCCAGCAGGTCCAGAAGTAATTGTTAAAGTAGGCCAAAGTGTACAAGCAGATCAAGTATTAACGAATAATCCAAATGTTGGTGGTTTTGGTCAAAAAGATGTTGAAATCGTTCTTCAAAACCCAGCACGTTTACAAGGTCTATTAGTTTTCTTTGCATTTGTATTAACAGCACAAGTTCTTTTAGTTCTGAAAAAGAAACAGTTCGAAAAAGTTCAGCTGGCCGAAATGAACTTC
            Pleodorina_starrii  GAAGCTTATCCTATTTTTGCACAACAAAACTATGCAAATCCACGTGAAGCAAATGGTCGTATTGTTTGTGCTAACTGTCACTTAGCTCAAAAACCTGTTGAAATTGAAGTTCCTCAAGCTGTTTTACCGAATACAGTATTTGAAGCGGTTATTGAAATACCATATGATAAACAAGTAAAACAAGTATTAGCTAATGGTAAAAAAGGTGATTTAAATGTTGGTATGGTTCTAATTCTTCCAGAAGGTTTTGAATTAGCGCCAGCTGATCGTATTCCTGAAGAAATGAAAAAAAAAGTAGGTGATCTTTACTATCAACCATACAGTGCAGAGCAAAAAAATATTTTAGTAGTAGGTCCAGTGCCAGGCAAAAAATACAGCGAAATGGTAGTTCCGATTCTATCTCCAGATCCTGCTAAAAATAAAAACGTTTCTTTTTTAAAATATCCTATTTACTTTGGTGGTAACCGTGGCCGTGGTCAAGTTTATCCGGATGGTAAAAAATCAAATAATACGATCTATAATGCATCAGCTGCTGGTAAAATTGTAGCAATTACTTATGAAATCACAATTGAAAAAGCAAATGGTGAAACGATTTTAGATAAAATTCCAGCCGGTCCGGATTTAATTGTTAAAGAAGGTCAAAACGTACAAGCAGATCAACCGTTAACAAATAACCCGAATGTAGGTGGTTTTGGTCAAGCTGAAACTGAAATTGTACTTCAAAACCCAGCTCGCATCCAAGGTTTATTAGTATTCTTTAGTTTTATTTTAATAACACAAATTTTATTAGTTCTTAAGAAAAAACAATTTGAAAAAGTTCAATTAGCAGAAATGAACTTT
        Protosiphon_botryoides  GAAGCATACCCTATTTTTGCTCAACAAAACTATGAAAACCCTCGTGAAGCAACAGGTCGTATTGTTTGTGCAAACTGTCACTTAGCACAAAAACCTGCTGAAATTGAAGTACCTCAAGCTGTATTACCAGATACTGTTTTTGAAGCAGTAATTCAAATTCCTTATGATAAATCATCTAAACAAGTTTTAGCAAACGGTAAAAAAGGTGATTTAAACGTTGGTTTTGTTTTAATTCTTCCAGAAGGTTTTGAGTTAGCTCCAGCTGACCGTGTTCCTGAAGAAATTAAGAAAAAAGTAGGTAACGTTTACTACCAACCATACAGTCCTGATAAGAAAAACATTTTAGTTGCAGGTCCATTACCTGGTAAAACATACAGTGAATTAGTTGTACCTATTCTTTCTCCAGATCCAGCTAAAAACAAAAACGTTTCTTACTTAAAATACCCTATTTATTTAGGTGCAAACCGTGGTCGTGGTCAAGTTTACCCAGATGGTTCAAAATCTAACAACACTGTATACAATGCTTCTGCAGCAGGTAAAATTGTTTCAATTGAATATTTAGTTACTATTGAAAAAGCTAATGGTGAAACTGTAACTGACAAAATCCCTGCTGGTCCTGAATTAATCGTACGTGAAGGTCAAGTACTTGTTGCTGATCAACCTTTAACTTCAAACCCTAACGTTGGTGGTTTCGGTCAAAGAGACGTTGAAATCGTATTACAAAACCCAGCACGTATTCAAGGTCTTTTAGTATTCTTCTTATTCGTTCTTTTAGCACAAGTATTCTTAGTTCTTAAGAAGAAACAGTTCGAAAAAGTTCAGTTAGCTGAAATGAACTTC
Pseudomuriella_schumacherensis  GAAGCATACCCAATTTTTGCTCAACAAAACTATGAAAACCCTCGTGAAGCAAATGGTCGTATTGTTTGTGCAAACTGCCACTTAGCTCAAAAACCAGTTGAACTTGAAATTCCTCAATCTGTTTTTCCAAATACTGTTTTTGAAGCTGTTGTTAAAATTCCTTATGATCAACAAGTTAAACAAGTTCAAGGAAATGGTAAAAAAGGTGATTTAAATGTTGGTATGGTCCTAATTCTTCCAGAAGGTTTTGAACTAGCGCCAGCAGACAAAATCCCAGAAGAAATGAAGAAAAAAGTAGGAAACCTTTATTATGGGCCATACAGCCCAGAAAAGAAAAATGTTTTAGTGGTAGGTCCAGTACCAGGTAACAAATATAGTGAGATGACAGTGCCGTTATTATCACCAGATCCAGCAACAAATAAAACCGTTTCTTTCTTAAAATATCCAATTTATTTAGGTGGAAATAGAGGACGTGGACAAGTTTATCCTGATGGTTCGAAATCAAACAATACAGTTTATAATGCTTCTACAAACGGAAAAATTGTGAGCATTACATTTAACGTAACAATTGAAACTGCTAATGGGGACGCCGTTGTTGAAAAAATTCCTGCAGGACCAGAATTAGTAGTTGCAGAAGGACAAGTTGTTCAAGCTGACCAGCCTCTTACAACTAACCCTAACGTTGGTGGTTTTGGGCAAAAAGACGAAGAAATTGTTTTACAAAATCCAGCACGTATTTACGGATTATTAGCTTTCTTTGCTCTGGTTTTATTAGCTCAAGTTCTATTAGTTCTGAAGAAAAAACAATTTGAAAAAGTTCAATTAGCTGAAATGAATTTT
            Rotundella_rotunda  AATGCATATCCTATTTTTGCTCAACAAAACTACGAAAACCCTAGAGAAGCAAATGGTCGTATTGTTTGTGCAAACTGTCACTTAGCACAAAAACCTGTAGAATTAGAAGTTCCACAAGCTGTATTACCAGATACAGTATTTGAAGCTGTTGTAAGCATTCCATATGATAAACAAGTTCAGCAAGTTCAAGCAAACGGTAAAAAAGGTGATTTAAACGTAGGTATGGTATTAATTTTACCAGAAGGTTTTGAATTAGCTCCAGCGGATCGTGTTCCAGAAGAAATGAAGAAAAAAGTTGGAAATCTTTTCTATTCACCTTATAGTCCTGAAAAGAAAAATATTTTAGTTGTAGGACCGGTTCCTGGTAAAAAATACAGTGAAATGGTAATTCCTCTTTTATCACCAAATCCTGAAACAAATAAAACAGTTGGATATTTAAAATATCCAATTTATTTTGGTGGTAACCGTGGACGTGGTCAAGTTTATCCGGATGGTTCTAAGTCAAACAACACTGTTTATAACTCTCCAGCAACAGGTAAAATTACAAGCATTGTAATTGAAATTACAATTGAAGGAGCAAATGGAAACACTGTTGTAGAGAAAGTTCCAGCAGGTCCCGAACTTTTAGTAAAAGAGGGACAATTCGTACAACAAGATCAACCTTTAACAAATAATCCAAATGTAGGTGGTTTTGGACAAAAAGATGTTGAAGTAGTTCTTCAAAACCCTGCTCGTATTCAAGGTTTACTTCTTTTCTTTGTAGGTGTATTAACAGCACAAGTTCTTTTAGTTCTTAAGAAAAAACAATTTGAAAAAGTTCAATTAGCAGAAATGAATTTC
          Scenedesmus_obliquus  GAAGCTTATCCTATTTTTGCTCAACAAAACTATGAAAATCCTCGTGAAGCAAATGGTCGTATTGTTTGTGCAAACTGCCATTTAGCACAAAAACCTGTTGAATTAGAAGTTCCTCAAGCAGTTTTACCTGATACAGTATTTGAAGCTGTTGTTAAAATTCCTTATGATCAACAAGTTCAACAAGTTTTAGGAAATGGTAAAAAAGGTGATTTAAATGTTGGTATGGTTTTAATTTTACCTGATGGTTTTGAATTAGCTCCAGCAGATCGTGTTCCAGAAGAAATGAAAAAGAAAGTTGGTAAATTATTTTATCAACCATACAGTCCAGACAAAAAAAATATTTTAGTTGTTGGTCCTGTACCTGGTAAAAAATACAGTGAAATGGTTATTCCTATTCTTTCTCCAGATCCAGCAACAAATAAAAATGTATCGTTCTTAAAATATCCTATTTATTTTGGTGGAAACCGTGGTCGTGGACAAGTTTATCCAGATGGTTCAAAATCAAATAATACAGTTTATAATTCATCTGTTACTGGGAAAATTTCAAATATTGCTGTTGAAATTACAATTGAAACAGCAAATGGTGATTCTATTGTTGAAAAAATCCCAGCAGGACCTCAAGTTATTGTTACTCAAGGACAAACTGTTCAACCAGATCAACCATTAACAAATAATCCAAACGTTGGTGGATTTGGACAAAAAGATGTAGAAATCGTTTTACAAAACCCAGCTCGTATTCAAGGTTTATTAGTTTTCTTTGCAACTGTTTTATTCGCTCAAGTATTATTAGTTCTTAAGAAAAAACAATTTGAAAAAGTTCAATTAGCTGAAATGAATTTC
        Spermatozopsis_similis  AATGCATACCCTATTTTTGCTCAACAAAACTATGAAAACCCTCGTGAAGCAACAGGACGTATTGTTTGTGCAAACTGTCACTTAGCTCAAAAACCTGTAGATATTGAAGTTCCACAAGCGGTCCTTCCTGATACAGTTTTTGAAGCGGTTATTAATATTCCTTATGATAAACAAATCCAACAAGTTGCTGGAAATGGTAAAAAAGGGGATTTAAACGTTGGGATGGTTTTAATTCTTCCAGAAGGATTCGAATTAGCTCCAGCAGACCGTATTCCAGAAGAAATGAAAGAAAAAGTTGGAAAACTTTACTATCAACCATATAGTCCTGAGAAAAAAAATATCCTAGTGATTGGCCCAATCCCAGGTAAAAAATATAGTGAAATGGTAGTTCCTCTTCTTTCTCCAGACCCAGCAAAAAATAAAGATGTTTCATTCTTAAAATACCCTATTTATTTAGGTGGAAACCGTGGTCGCGGCCAAATTTATCCAGATGGTTCAAAATCAAACAATACAGTGTATAATTCACCAGCAACAGGTACAATCACAAGTATCGCTTACTCTGTAACGATCCAAACAGCTACTGGGGATTCAGTTATTGAAAAAATTCCAGCAGGTCCTGAATTAATCGTTTCAGAAGGTCAAGCAATTAAAGCAGACCAACCATTAACAAACAATCCAAACGTTGGTGGTTTCGGCCAAAAAGACGTTGAAATTGTTTTACAAAACCCTGCACGTATCCAAGGTTTATTATTATTCTTTGTTTCTGTAATTTTAGCTCAAGTATTCTTAGTTCTTAAGAAAAAACAATTTGAAAAAGTACAATTAGCTGAAATGAATTTC
     Stephanosphaera_pluvialis  CAAGCATATCCTATTTTCGCACAACAAAACTATGAAAATCCTCGTGAAGCTACGGGTCGTATCGTTTGTGCTAACTGTCACTTAGCACAAAAACCTGCTGAAATTGAAGTACCACAGGCCGTTTTACCGGATACGGTTTTTGAAGCAGTAGTAGAGATTCCATATGATAAAGCTTCAAAACAAGTTTTAGCAAACGGAAAAAAGGGTGAATTAAATGTTGGTTTTGTTTTAATCCTACCTGAAGGTTTTGAATTGGCTCCGGCTGATCGTATACCAGAAGAAATGAAGAAAAAAGTAGGTAATGTTTATTATCAGCCATATAGTCCTGAAAAGAAAAATATTCTTGTAGTAGGCCCATTACCTGGTAATAAATACAGTGAATTAGTTGTACCGATTCTTTCACCAGACCCGGCAAAAAATAAAAACGTTTCATATTTAAAATACCCAATCTATTTAGGTGCTAATCGTGGCCGTGGTCAAGTATACCCTGACGGTTCAAAGTCAAATAACACTGTTTTTAACGCCTCTGCTGCTGGTAAAATCGCGTCAATTGAATATATCGTAACTATTGAAAAAGCAAATGGTGAAACAATAACAGAAAAAATCCCAGCAGGGCCTGATTTACTTGTACGTGAAGGACAACTAGTTGTGGCTGATCAACCTTTAACTTCAAACCCTAACGTGGGCGGTTTTGGTCAAAAAGACGTAGAAATCGTATTGCAAAACCCTGCCCGTATTCAAGGGTTGTTAATATTCTTCTTATTCGTTCTTTTAGCTCAAGTATTATTAGTTCTTAAGAAAAAACAGTTTGAAAAAGTACAATTAGCAGAAATGAACTTT
    Treubaria_triappendiculata  CAAGCGTATCCAGTTTTTGCTCAACAAAATTACGAAAATCCTCGTGAAGCAAATGGTCGAATTGTTTGTGCAAATTGTCATTTAGCTCAAAAACCTGTTGAACTAGAAGTTCCTCAAGCAGTTCTTCCAGATTCTGTATTTGAAGCTGTTATTCAAATTCCATATGATCAACAAATTAAACAAGTTTTAGGTAATGGGAAAAAAGGAGATTTAAATGTAGGTATGGTTTTAATTCTTCCTGAAGGTTTTGAATTAGCACCTTCAGATCGAATTCCAGAAGAAATGAAAAAAAAAGTTGGTAAATTATATTATCAACCTTACAGTGCAGATAAAAAAAATATTCTAGTAGTTGGTCCTATACCTGGAAAAAAATATAGTGAAATGGTAGTACCTATTCTTTCTCCGGATCCAGCAACAAATAAAAATGTAGGATATTTAAAATATCCTATTTATCTAGGTGGTAATAGAGGACGTGGCCAAGTTTATCCAGATGGTTCAAAATCAAACAATACTGTTTATAATTCGCCAGTAGCTGGAAAAATTGTTAATATTTCTTATGAATTAACTATAGAAACTTCTAGTGGTGAACAAAAAGTAGAAAAAATTCCGGCAGGTCCAGAACTATTAGTGTCAGTAGGACAAACAATTCAAGCAGATCAACCTTTAACAAATAATCCAAACGTAGGAGGTTTTGGACAAAAAGATAGTGAAGTAGTTTTACAAAATCCTGCGCGAATCCAAGGATTATTAGTATTCTTTGTTTTTGTACTTCTTGCACAAGTTTTCTTAGTTATTAAGAAAAAACAATTTGAAAAAGTTCAATTAGCTGAAATGAATTTC
            Trochiscia_hystrix  CAAGCTTATCCTGTTTTTGCTCAACAAAATTACGAAAATCCTCGTGAAGCAAATGGTCGTATTGTTTGTGCCAATTGTCATTTAGCTCAAAAACCTGTCGAACTAGAAGTTCCTCAGGCAGTTCTTCCAGATTCTGTATTTGAAGCTGTTATTAAAATTCCATATGATCAACAAATTAAACAAGTTCTAGGTAATGGGAAAAAAGGAGATTTAAATGTTGGTATGGTTCTTATTCTTCCTGATGGTTTTGAATTAGCACCTTCAGATCGAGTTCCAGAAGAAATGAAAAAAAAAGTTGGTAAATTATATTATCAACCTTACAGCGCCGAAAAAAATAATATTTTAGTTGTAGGTCCTATACCTGGAAAAAAATATAGTGAAATGGTAGTACCTATTCTTTCTCCGGATCCAACAAAAAATAAAAATGTAGGATATTTAAAATATCCAATTTATTTAGGAGGTAATAGAGGACGAGGACAAGTTTATCCAGACGGTTCAAAATCAAATAATACTGTTTATAATTCTCCTGTTGCTGGAAAAATTGTTAGTGTCTCTTATGAAATAACTATAGAAACTTCTAATGGTGAACAAAAAACAGAAAAAATTCCTGCAGGTCCAGAACTATTAGTTTCTGCTGGACAAACTATTCAAGCGGATCAACCATTAACGAATAATCCCAATGTAGGTGGTTTTGGACAAAAAGATAGTGAAATAGTTTTACAAAATCCTGCACGAATTCAAGGATTATTAGTATTTTTTGTGTTTGTACTTCTTGCTCAAGTTTTCTTAGTTCTGAAGAAAAAACAATTTGAAAAAGTTCAATTAGCTGAAATGAATTTT
                Volvox_carteri  GAAGCGTATCCCGTTTTTGCACAACAAAACTACGCAAACCCACGTGAAGCAAACGGTCGTATTGTTTGTGCTAACTGTCACTTAGCTCAAAAACCTGTTGAAATTGAAGTTCCTCAAGCTGTTTTACCGAATACAGTATTTGAAGCGGTTATTGAAATTCCATATGATAAACAAGTCAAACAAGTATTAGCTAATGGTAAAAAAGGTGATTTAAATGTTGGTATGGTTTTAATTCTTCCAGAAGGTTTTGAATTGGCGCCACCAGATCGTATTCCTGAAGAAATCAAGAAAAAAGTAGGTAATCTTTACTACCAACCATACAGTCCAGAACAAAAAAATATTTTAGTTGTAGGTCCAGTACCAGGCAAAAAATACAGCGAAATGGTAGTTCCTATTTTATCCCCAGATCCTGCTAAAAATAAAAACGTTTCTTTTTTAAAATATCCTATTTACTTTGGCGGTAACCGTGGCCGTGGTCAAGTTTATCCGGATGGTAAAAAATCAAACAACACTATCTATAATGCATCAGCGGCTGGTAAAATTGTAGCAATTGCTTATGAAATCACAATTGAAAAAGCAAATGGTGAAACTATTATCGATAAAATTCCAGCAGGTCCAGATTTAATTGTTAAAGAAGGCCAAAACGTCCAAGCAGATCAACCTTTAACAAATAACCCGAATGTAGGTGGTTTTGGTCAAGCTGAAACTGAAATTGTACTACAAAACCCAGCTCGTATTCAAGGTTTATTAGTATTCTTTAGTTTTATTTTAATTACACAAATTTTATTAGTTCTTAAGAAAAAACAATTTGAAAAAGTTCAATTAGCAGAAATGAACTTC
            Carteria_crucifera  AATGCTTATCCTATTTTTGCACAGCAAAATTATGAAAATCCACGCGAAGCTAATGGACGAATTGTGTGTGCTAATTGTCATTTAGCTCAAAAGCCTATCGAACTAGAAGTTCCACAATCGATTTTCCCAGATACAGTGTTTGAAGCTGTTCTAAGTATTCCATATGATAAACAAATTCAACAAGTTTTAGCAAATGGAAAAAAAGGTGATCTTAATGTTGGTATGGTATTAATTTTACCTGACGGTTTTGAATTAGCTCCAGCTGATCGTATTCCTGAAGAAATCAAAGAAAAAGTAGGAAATCTGTACTATCAACCGTATAGTCCAGAGAAAAAAAATATTTTAGTAGTAGGGCCTGTACCTGGTAAAAAATATAGTGAAATGGTTATCCCTCTTCTTTCTCCGGACCCTAGCAAAAATAAAGCAGTTTCTTATTTAAAATATCCTATTTATGCAGGTGGTAACCGCGGGCGTGGCCAAGTATATCCAGACGGTTCAAAATCGAATAATACTGTATATAATTCACCTGTTACTGGTACTATTGTTAGTATCGCGGCTGAAATTAGTATTGAAAAAGCCAATGGTGAAACTGTTTTAGAAAAAATCCCAGCAGGGCCAGAAGTTATTGTGAGTGTAGGTCAAACAATAAAAGCAGATCAACCATTAACAAATAATCCAAATGTAGGTGGTTTTGGTCAAAAAGATACAGAAGTAGTACTTCAAAACCCAGCACGTGTGCAAGGTTTATTAGTTTTCTTTGCTTTTATTTTATTAACACAAGTTTTATTAGTTCTTAAGAAAAAACAATTTGAAAAAGTTCAATTAGCTGAAATGAACTTT

    ;
end;


begin mrbayes;
    charset firstsecond = 1-.\3 2-.\3;
    charset third = 3-.\3;
    partition mine = 2: firstsecond, third;
    set partition=mine autoclose=yes;
    lset applyto=(all) nst=6 ngammacat=4 rates=invgamma;
    prset applyto=(all) statefreqpr=dirichlet(1) ratepr=variable pinvarpr=uniform(0,1) brlenspr=Unconstrained:GammaDir(1.0,0.1,1.0,1.0) shapepr=exponential(1.0);
    unlink shape=(all) statefreq=(all) revmat=(all);
    mcmc ngen=6250000 samplefreq=500 printfreq=1000 starttree=random nruns=2 nchains=2 savebrlens=yes filename=petA;
    sump relburnin=yes burninfrac=0.2;
    sumt relburnin=yes burninfrac=0.2;
end;
