# Supplementary material for: Order, please! Uncertainty in the ordinal-level classification of Chlorophyceae
Source: PeerJ. 2019 May 15;7:e6899. doi: 10.7717/peerj.6899 (PMC6525593; doi:10.7717/peerj.6899)
Supplement: Supplemental Information 1 — This compressed folder contains untrimmed, masked alignments for individual chloroplast genes (subfolder nexus), as well as trimmed alignments with appropriate analysis blocks and the consensus trees resulting from these single-gene and concatenated analyses (MrBayes subfolders). Supplementary methods with associated references are included in the SupplementaryMethods.txt file. SVDquartets, BaliPhy, PhyloBayes and RAxML analysis files are in separate subfolders, with their respective resulting tree files. Files associated with MrBayes analysis of the 1st and 2nd positions and the analysis of the 3rd positions are placed in the subfolders 1st_and_2nd_positions_only and 3rd_positions_only, respectively. The 18Splastid_combined subfolder contains the MrBayes analysis materials (alignment and consensus tree) for the analysis including nucleotide plastid data as well as 18S nucleotide data. Documentation, trees and scripts used to create Fig. 3 are included in the “Figure3” subfolder, and documentation for and full results of Treespace analyses are in the “Treespace” subfolder. The results of the AU topology tests are included in a Word document. [file peerj-07-6899-s008.zip › supplementary_alignments_trees/mrbayes_nt_alignments_trees/rps11-stripped.nex]

#nexus

begin data;
    dimensions ntax=68 nchar=378;
    format datatype=dna gap=-;
    matrix
                 Ankyra_judayi  ATGTCAAGACAAACAAGAAAACCTAAGACTAGACTTTTTAGAGGGGTTGTTCATATTCAAGCTGGTCATCATAACACAATTGTTACTATTACTAATATTAGAGGAGATGTAGTATGTTGGAGTTCGGCGGGTTCATGCGGTTTTAGAGGAAAACGTAAAAGTACAAGTTTTGCTGCTAAAAAAGCTGCAGAAACGGCTGCTCGTATTTCTAGA---GATTTAGCTATGCGTGAAGCAAAAGTATTAGTTACTGGCCCGGGTCAAGGACGAGAAACAGCAATTCGTGAAATTTTTAAGGCTGGCATTAAAGTGAATGTCATTCGTGAAAAAACTGGAATTCCTCATAATGGATGTCGTCCACCTAAAAAACGTCGTGTA
        Atractomorpha_echinata  ATGTCAAGACAAACAAGAAAGCCCAAAACTAGACTTTTTAGAGGTGTTGTGCACATTCAAGCTGGTCATCATAATACTATTGTAACTATAACTAATATTAGAGGCGATGTAGTATGTTGGAGTTCAGCAGGTTCATGCGGTTTTAGAGGAAAACGTAAAAGTACAAGTTTTGCAGCAAAAAAAGCTGCTGAAACTGCTGCTCGTATCTCTAGA---GATTTAGCAATGCGTGAAGCTAAAGTATTAGTAACTGGACCTGGTCAAGGACGTGAAACAGCAATCCGTGAGATTTTCAAGGCTGGTATTAAAGTTAATGTTATTCGTGAAAAAACAGGAATTCCGCATAAT------------------------------
      Borodinellopsis_texensis  ATGGCAAAACAAATAAGAAAAACAAAAAAAAGAGTCTATCGTGGTATTGTTTTTATTCAAGCTGGGCATCATAACACTATTGTTACAATTACAAATATTAGAGGGGAAGTTTTATGTTGGAGCTCTTCTGGGGCTTGTGGGTTCAAAGGAAAAAGAAAAGCAACAGGCTTTGCTGCTAAGAAAGCTGCAGAAACTGCTGCAAAAAAATCTCGC---GATTTCGCAATGAGAGAAGCTAAAGTTCTAGTAGCTGGACCTGGACAAGGACGTGAAAGCGCAATTCGTGAAATTTTTAAAGCTGGTATTAAAGTAAATGTCATTCGTGAAAAAACAGGAATACCTCATAACGGGTGTCGCCCACCAAAGAAAAGAAGTATT
          Bracteacoccus_aerius  ATGGCAAGACAAACTCGAAAACTGAAAAGACGTATTTATAGAGGTGTTGTTCATATTCAAGCAGGACATCACAATACAATTATCACAATTACCAATATTCGAGGCGATGTAGTTTGTTGGAGCTCTGCAGGAGCTTGTGGGTTTAAAGGTAAACGTAAATCTACAACTTTTGCCGCAAAAAAAGCAGCAGAAACTGCAGCAAGAAAATCGCGT---GAATTTTTAATGAAAGAAGCTAAAGTATTGGTTACAGGTCCTGGACAAGGACGAGAAACAGCTATTCGTGAAATTTTCAAAGCTGGTATTAAAGTTAATGTTATTCGTGAAAAAACAGGCGTTCCTCATAATGGATGTCGTCCTCCAAAAAAACGTCGTGTT
       Bracteacoccus_giganteus  ATGGCAAGACAAACTCGAAAATTAAAAAGACGAATTTATAGAGGCGTCGTTCATATTCAAGCAGGGCATCACAATACGATCATTACTATTACAAATATTCGAGGAGATGTAGTTTGCTGGAGTTCTGCGGGAGCTTGTGGATTCAAAGGTAAACGTAAATCTACGACTTTTGCTGCAAAAAAAGCAGCAGAAACTGCAGCAAGAAAATCACGT---GAATTTTTAATGAAAGAGGCTAAAGTTTTAGTGACAGGTCCTGGACAAGGTCGAGAAACAGCTATTCGTGAAATTTTCAAAGCTGGAATTAAAGTCAATGTGATTCGTGAAAAAACAGGCGTTCCACATAACGGGTGTCGTCCTCCAAAAAAACGTCGTGTA
           Bracteacoccus_minor  ATGGCAAGACAAACTCGAAAATTAAAAAGACGTATTTATAGAGGCGTCGTTCATATTCAAGCAGGACATCACAACACGATTATCACGATTACTAACATTCGAGGAGATGTGGTTTGTTGGAGTTCTGCAGGAGCTTGTGGATTCAAAGGCAAACGTAAATCTACGACTTTTGCCGCAAAAAAAGCTGCAGAAACAGCAGCAAGAAAATCACGT---GAATTTTTAATGAAAGAAGCTAAAGTATTAGTGACAGGTCCTGGGCAAGGCCGAGAAACGGCTATCCGCGAAATTTTTAAAGCAGGCATTAAAGTCAATGTGATTCGTGAAAAAACAGGCGTTCCACACAATGGTTGTCGTCCTCCGAAAAAACGTCGTGTC
         Carteria_cerasiformis  ATGGCTAAATTAGTAAAAAAACCAAAAAGAAGAGTTTTTAGAGGAGTAGTGCATATTCAGGCAGGACATCATAATACAATCGTAACAATATCAAATATTCGTGGAGATGTATTATGTTGGAGTTCGGCTGGATCTTGTGGATTTAAAGGTAAACGCAAATCTACTACATTCGCTGCTAAAAAAGCAGCAGAAACTGCTGCCAGAAAATCCCGA---GATTTTGCTATGCAAGAAGCAAAAGTATTAGTAAGCGGACCAGGTCAAGGGCGTGAAACTGCTATTCGAGAAATTTTTCAGGCTGGTATTAAAGTCAATTTAATACGAGAAAAAGGGGGGATTCCACATAATGGATGTCGACCACCAAAAAAGCGTAGTGTT
           Carteria_sp_SAG_8_5  ATGTCAAAACAAAATCGTAAACCTAAAAGACGTGTATACCGTGGAATAGTACATATACAAGCTGGACACCATAATACAATAATTACTGTTACAAATATTCGTGGCGAAGTTTTATGTTGGAGTTCTGCTGGTGCTTGTGGTTTTAGAGGAAAACGTAAAGCAACATCTTTTGCTGCTAAAAAAGCAGCTGAAACAGTTGCTCGAAAATCTAAA---GACTTATCAATGCAAGAAGCTAGAATTTTAGTAACAGGACCTGGTCAAGGACGTGAAACAGCTATTCGTGAAATTTTTAAAGCAGGTATTAAAGTTAATATTATTCGTGAAAAAACAGGAATTCCTCATAACGGTTGTCGTCCACCTAAAAAACGTCGTGTT
      Chaetopeltis_orbicularis  ATGTCAAAACAAACAAAAAAAGCTAAAAATAAAGTTTATCGTGGTGTTGTTCATATTCAAACAGGATATAATAATACAATTGTTACTATTACAAATATTAAAGGAGATGCTATTTGTTGGAGTTCTGCTGGTGCGTCAGGTTTAAAAGGAAAAAGAAGATCAACGGCATATGCTGCTAAGTTAGCTGCTGCTAACGCAGCCCGTAAAGGCCTTAGAGATTTTTCAGTAAAAGAAGCAAAAGTTTTAATTACTGGTCCTGGTGCTGCTCGTGAATCAGCAATTCATGAGATTTATAAAGCTGGCATAAAACTAACTGTTATTCGTGAAAAAAGTGGAATTCCACATAATGGATGTCGTCCTCCTAAAAGAAGACGTGTT
     Characiochloris_acuminata  ATGGCAAGACAAACCAGAAAAACAAAAAAACGTATTTATCGAGGAATAGTTCATATTCAAGCAGGCCATCACAATACAATCGTCACTATTACAAATATTCGTGGGGAAGTTTTATGTTGGAGTTCAGCAGGTGCTTGCGGTTTTAAAGGAAAACGTAAATCAACAGGATTCGCCGCTAAGAAGGCAGCAGAAACAGCTGCTAAAAAAGCTCGC---GATTTTTCAATGCGAGAAACTAAAGTATTAGTTACAGGTCCAGGTCAAGGACGTGAAAGCGCAATTCGTGAAATTTTTAAAGCCGGAATTAAAGTCAATCTTATTCGTGAAAAAACTGGAATTCCACATAATGGATGTCGTCCACCGAAAAGACGTAGTGTT
       Chlamydomonas_applanata  ATGGCTAGACAAACTAGAAAAGCTAAGAAACGCGTATACCGTGGTATTGTTCATATTCAAGCTGGTCATCACAATACAATTGTAACGATTACAAATATTCGTGGTGAAGTTTTATGTTGGAGTTCTGCTGGGGCGTGCGGTTTTAAAGGTAAACGTAAATCAACAGGCTTTGCTGCGAAAAAAGCAGCTGAAACAGCTGCGAAAAATTCGCGT---GATTTTGCAATGCGTGAAGCTAAAGTATTAGTAACGGGTCCTGGTCAGGGTCGTGAAAGTGCTATTCGTGAAATTTTTAAAGCAGGTATTAAAGTAAATGTTATTCGTGAAAAAACAGGTATTCCACACAACGGTTGTCGTCCACCAAAACGTCGTAGCGTT
         Chlamydomonas_nivalis  ATGGCAAGACAAACACGAAAGGCAAAAAAAAAAATTTATCGGGGAGTTGTTCATATCCAAGCAGGTTACCATAATACAATTATTACAATAACTAACGTAAGAGGAGACGTTCTTTGTTGGAGTTCAGCAGGGGCTTGTGGATTTAAAGGAAAACGAAAATCAACAAGTTTTGCAGCAAAAAAAGCAGCAGAAACAGCTGCGCGCAAATCAAAA---GATGCTGCTATGAGAGAAGCTAAAGTTTTAGTAACTGGTCCTGGTCAAGGTCGCGAAAGTGCGATTAGAGAAATTTTCAAAGCAGGTATAAAAGTTAATGTTATTCGCGAAAAAACAGGTATTCCCCATAATGGATGTCGTCCACCAAAAAAACGAAGTGTT
        Chlamydomonas_peterfii  ATGGCAAGACAAACAAGAAAAACAAAAAAACGTATTTTTAGAGGTGTGGTACACATTCAAGCGGGAAACCATAATACTATTATAACAATTACAAACATTAGAGGCGAAGTATTATGTTGGAGTTCGGCCGGTGCTTGTGGCTTTAGAGGAAAACGTAAAGCTACAAGTTTCGCAGCAAAAAAAGCAGCAGAAACTGTTGCTAAAAAATCGCGC---GATTTTGCTATGCGTGAAGCCAAAATTCTTGTGACAGGTCCAGGTCAAGGTCGTGAAAGTGCTATTCGTGAAATTTTTAAAGCAGGTATAAAAGTTAATGTTATTCGTGAAAAAACAGGTATTCCACATAATGGATGCCGTCCTCCAAAAAAACGTAGCGTT
     Chlamydomonas_reinhardtii  ATGGCAAAACAAACACGTAAAACAAAAAAGAAAATTTTTAGAGGTGTAGTTCATATTCAAGCAGGCCACCATAATACAATTGTAACCATTACAAATATTCGTGGTGAAGTTTTATGCTGGAGCTCTGCTGGAGCTTGTGGCTTTAGAGGTAAACGTAAATCAACAAGTTTTGCTGCTAAAAAAGCAGCTGAAACAGTAGCTCGTAAATCACGT---GATTTCACAATGAAAGCAGCTAAAATTTTAGTAACAGGCCCGGGTCAAGGTCGTGAAAGTGCTATTCGTGAGATTTTTAAAGCTGGTATTAAAGTAAGTGTTATTCGTGAAAAAACAGGTATCCCACACAATGGTTGTCGTCCACCGAAAAAACGTAGTGTT
         Chlorococcum_tatrense  ATGGCAAGACAAACGAGAAAAACAAAAAAACGTTCTTATAGAGGAATTGTTCATATTCAAGCAGGACATCACAATACAATTGTAACAATTACAAATATTCGTGGTGAAGTTTTATGCTGGAGTTCAGCAGGTGCTTGTGGGTTTAAAGGTAAAAGAAAATCAACTGGATTTGCTGCAAAAAAAGCAGCAGAAACTGCAGCTAAAAAATCACGT---GATTTTTTAGTGCGTGAAGCAAAAGTATTAGTAACAGGTCCTGGTCAGGGCCGTGAAAGTGCTATTCGTGAAATTTTCAAAGCTGGAATTAAAGTAAATGTTATTCGTGAAAAAACGGGAATCCCACACAATGGATGTCGACCACCAAAACGTCGTAGCGTA
       Chlorogonium_capillatum  ATGGCAAGACAAACAAGAAAAGCAAAAACACGTATCTATAGAGGTGTTGTTCATATTCAAGCCGGTCATCACAATACTATTGTAACAATTACAAATATTCGAGGAGAAGTATTATGTTGGAGTTCATCAGGTTCTTGTGGATTTAAAGGAAAACGTAAATCTACAGGATTTGCTGCGAAAAAAGCAGCAGAAACAGCTGCTAAAAAATCACGT---GACTTTGCAATGCGTGAAGCAAAAGTTCTTGTAACAGGTCCAGGTCAAGGTCGTGAAAGTGCAATTCGTGAAATTTTCAAAGCAGGAATTAAAGTAAACGTAATTCGTGAAAAAACTGGTATTCCTCATAACGGCTGTCGTCCTCCAAAACGTCGTAGCGTT
         Chloromonas_perforata  ATGGCAAGACAAACGAGAAAAACAAAAAAACGTTCTTATAGAGGAATTGTTCATATTCAAGCAGGACATCACAATACAATTGTAACAATTACAAATATTCGTGGTGAAGTTTTATGCTGGAGTTCAGCAGGTGCTTGTGGGTTTAAGGGTAAAAGAAAATCAACTGGATTTGCTGCAAAAAAAGCAGCAGAAACTGCAGCTAAAAAATCTCGT---GATTTTTTAGTTCGTGAAGCAAAAGTATTAGTAACAGGTCCAGGTCAGGGCCGTGAAAGTGCTATTCGTGAAATTTTCAAAGCTGGAATTAAAGTAAATGTTATTCGTGAAAAAACGGGAATCCCACACAATGGATGTCGACCACCAAAACGTCGTAGCGTA
           Chloromonas_radiata  ATGGCAAGACAAACGCGAAAGGCAAAAAAAAGAATTTATCGTGGGGTTGTACATATTCAAGCAGGTTATCATAATACTATCATCACAATAACAAACGTGAGAGGAGACGTACTTTGTTGGAGCTCAGCAGGAGCTTGTGGTTTTAAAGGAAAACGAAAATCAACTAGTTTTGCCGCAAAAAAAGCAGCTGAAACAGCTGCTCGCAAATCTAAA---GATTTTGCTATGAGAGAAGCCAAAGTATTAGTGACTGGTCCTGGTCAAGGCCGAGAAAGTGCGATAAGAGAAATTTTTAAAGCAGGGATTAAAGTTAATGTTATTCGTGAAAAAACAGGTATCCCTCACAATGGCTGTCGTCCTCCTAAAAAACGAAGTGTT
             Chloromonas_rosae  ATGGCAAGACAAACACGAAAAGCAAAAAAAAAAATTTATCGGGGAGTTGTACATATCCAAGCAGGTTACCATAATACTATCATTACAATAACTAATGTAAGAGGAGACGTTCTTTGTTGGAGTTCCGCAGGTGCTTGTGGATTTAAAGGCAAACGAAAATCTACAAGTTTTGCAGCAAAAAAAGCAGCGGAAACAGCTGCGCGCAAGTCAAAA---GATGCTGCTATGAGAGAAGCTAAAGTTTTAGTAACAGGTCCTGGTCAAGGTCGGGAAAGTGCTATTAGAGAAATTTTCAAAGCAGGTATAAAAGTTAATGTTATTCGTGAAAAAACTGGTATCCCTCATAATGGATGTCGTCCGCCAAAAAAACGAAGTGTT
       Chlorosarcinopsis_eremi  ATGAAAAGACAGACTAGAAAACAAAAAAAACGTACTTACAGAGGAATTGTACACATTCAAGCTGGACATCACAATACAATTGTGACAATTACAAATATTCGTGGGGAAGTTTTATGTTGGAGTTCTGCAGGTGCTTGTGGATTTAAAGGAAAAAGAAAATCAACAGGATTTGCAGCAAAAAAAGCTGCAGAAGTTGCAGCTAAAAAATCGCGT---GATTTTTTAATGAGAGAGGCAAAAGTACTAGTAACAGGTCCAGGCCAAGGTCGTGAAAGTGCTATTCGTGAAATTTTTAAAGCAGGCATTAAAGTAAATGTAATTCGTGAAAAAACAGGTATTCCACACAACGGTTGTCGTCCACCAAAACGCCGTCGTGTA
        Chlorotetraedron_incus  ATGGCAAAACAAACACGTAAATTAAGAAAACGTGCTTATAGAGGAGTAGTTCATATTCAAACTGGTCATCATAATACAATTATTACAATTACAAACGTACGCGGAGATGTACTTTGTTGGAGTTCTGCAGGTTCTTGCGGATTTAGAGGTAAAAGAAAAGCAACAACTTTTGCAGCAAAAAAAGCAGCCGAAGTTGTTGCTAAAAAATCAAGA---GATTTTTTAATGAAAGAAGCAAAAATCTTAGTAACAGGTCCTGGTCAAGGTCGTGAAACAGCAATTCGCGAAATTTTTAAAGCAGGAATTAAAGTACATGTTATTCGTGAAAAAACAGGAATTCCGCATAATGGATGCCGTCCACCTAAAAAACGTCGTGTT
    Chromochloris_zofingiensis  ATGGCAAGACAAACAAGAAAATTAAAAAAAAGAATTTATAGAGGTGTAGTACACATTCAAGCAGGACACCACAATACTATTATTACTATTACAAATATTCGCGGGGACGTTCTTTGCTGGAGTTCAGCAGGTGCGTGTGGATTTAGAGGTAAACGTAAATCTACAACTTTCGCAGCGAAAAAAGCAGCAGAAATTGCTGCTAAAAAATCTCGT---GATTTTTCTATGAAAGAAGCTAAAATTTTAGTAACAGGTCCAGGCCAAGGACGAGAAACAGCAATTCGAGAAATTTTTAAAGCGGGTATTCAAGTAAATGTAATTCGTGAAAAAACAGGTATCCCCCATAATGGTTGTCGCCCTCCGAAAAAACGACGCGTT
       Cylindrocapsa_geminella  ATGGGAAGACGAGCTCGACAAAAAAAAAAAAAAGTTTTCCGAGGAAAAGTTCATATACGTGTAGGTTACCAGAATACTCTCATAACCATAACAAATGTTCGAGGTGATACTGTTTGTTGGAGTTCTTCAGGTTCGTGTGGTTTCAAAGGAAAACGGAAAGCAACAACCTTTGCAGCAAAAACAGCTGCAGAAACCGCTGCTCGAAAAGCTCGA---GATCTCTTCCTCAAAGATGCAAAAATTCTTGTCAAAGGCCCTGGTCTAGGCCGAGAAAGTGCTATAAGAGCTTTCTTAAAATCCAAGATAAGAATCAATATAATTCGTGATAAAACAGGAATTCCACACAATGGATGTCGTCCTCCTAAGAAACGACGAGTT
         Desmotetra_stigmatica  ATGGCAAGACAAACAAGAAAAACAAAAAAACGTATTTTTAGAGGTGTTGTGCATATTCAAGCAGGCCATCATAATACAATTATTACTATAACAAACATTAGAGGAGAAGTTGTTTGTTGGAGTTCAGCAGGAGCTTGCGGGTTTAAAGGAAAAAGAAAATCAACAAGCTTCGCTGCTAAAAAAGCAGCTGAAACAGCCGCTCGAAAATCAAAA---GATTTTGCAATGAATGAAGCAAAAGTATTAGTAACGGGTCCGGGTCAAGGTCGCGAAAGTGCCATTCGTGAGATTTTTAAAGCAGGTATTAAAGTAAATGTTATCCGTGAAAAAACTGGGGTTCCTCACAATGGATGCCGTCCTCCTAAAAAACGAAGTGTT
        Dictyochloris_fragrans  ATGTCAAGACAAACACGCAAACCAAAACGAAGAATTTATAGAGGTGTAGTTCATATTCAAGCAGGACACCATAATACTATCATTACTTTAACTAATATTCGAGGAGATGTTGTTTGTTGGAGTTCAGCTGGAGCATGTAATTTTAGAGGAAAACGTAAGTCTACTGTATTTGCTGCAAAAAAAGCCGCTGAAGTTGTAGCTCGCAAATCTCGT---GATTTTTTTATGAAAGAAGCAAAAGTATTAGTAACAGGTCCTGGTCAAGGAAGAGAAACAGCAATACGTGAAATTTTTAAAGCAGGTATAAAAGTTAATGTAATTCGAGAAAAAACAGGAATACCACACAACGGGTGTCGTCCTCCTAAAAAAAGACGTGTT
             Dunaliella_salina  ATGGCTAGACAAACAAGAAAAACAAAGAAACGTGTTTATAGAGGAATTGTTCACATACAAGCTGGGCATCATAATACTATTGTAACTATTACTAACATTAGAGGAGAAGTTTTATGTTGGAGCTCATCTGGTGCTTGTGGCTTTAAAGGAAAACGTAAATCAACTGGATTTGCAGCAAAAAAAGCTGCAGAAACAGCTGCTAAAAGATCACGT---GATTTTTTAATGCGAGAAGCTAAAGTCTTAGTAAATGGTCCGGGACAAGGACGTGAAAGTGCCATTCGTGAAATTTTTAAAGCAGACATAAAAGTAAATGTAATTCGTGAAAAATCAGGAATTCCTCATAACGGATGCCGCCCACCAAAAGCTCGTAGTGTA
          Elakatothrix_viridis  ATGGTAAAAAAAAAAAAAACAAAAAGAAGAAAAATTTTTAGAGGCGTAATTCATATTCAATCAGGTCATCATAATACAATAATAACTATTACAAATGTTAGGGGTGACGTTGTTTGTTGGAGCTCATCAGGATCTTGTGGATTTAAGGGAAAAAGAAAAGCTACACCTTTTGCAGCTAAAAAAGCTGCGGAAACAGCTCTAAAAAAATCGAAA---GATTTTTTTATGAAAGAATGTAAAATTTTAATTTCGGGTACAGGCCAAGGAAGAGAAACAGCAATAAAACAGATAGTAAGAACACCTGTTAAAGTTAATGTTATTCGTGAGAAAACAGCTATACCTCATAATGGTTGTAGACCACCTAAAAGACGCAGTGTT
         Floydiella_terrestris  ATGTCAAAACAGTTAAGAAAAGCAAAAAATAAGGTTTACCGTGGTGTTGTGCACATTCAAACAGGATTTAACAATACCCTTATTAGTATTACAAATGTGAAAGGGGATGTGATTTGCTGGAGCTCAGCAGGAGCCTCTGGTTTGAAAGGAAAAAGACGTTCAACTGCTTACGCTGCAAAATTAGCTTCAGCAAATGCAGCTCGTAAAGCTTTTCGTGATTTTTCTGTGAAAGATGTGAAAGTCATGATTAAAGGTCCTGGTGCAGCTCGTGAAACAGCAATTCATGAAATTTATAAAGCAGGGATGAAACTTATAGTTATTCGTGAAAAAACTGGAATTCCACATAATGGGTGTCGTCCTCCAAAAAGAAGACGTGTT
       Follicularia_botryoides  ATGGCAAGACAAACTCGTAAATTAAAACGTAGAATTTATAGAGGGGTTGTTCACATCCAGGCAGGTCATCATAATACCATTATTACTATTACAAATATTCGTGGAGATGTACTTTGTTGGAGTTCAGCAGGAGCATGTGGATTCCGAGGAAAGCGTAAGTCAACAACCTTTGCTGCAAAAAAAGCAGCAGAAACTGCAGCTAAAAAATCACGT---GATTTTGCAATGAAAGAAGCAAAAGTTTTAGTCACAGGGCCAGGCCAAGGCCGTGAAACAGCTATTCGTGAAATTTTTAAAGCTGGTATTAAAGTAAACGTAATCCGAGAAAAAACAGGAGTTCCTCACAACGGATGCCGTCCTCCTAAAAAACGTCGTGTT
       Golenkinia_longispicula  ATGTCAAAACAAATTAGAAAACCTAAAAAAAGAATATATAGGGGCATCGTGCATATTCAAGCAGGACATCATAATACTATAATCACAATAACTAATATTAGAGGAGATGTTCTTTGTTGGAGTTCGGCAGGAGCTTGTGGTTTTAGAGGAAAACGCAAATCAACAACATTTGCCGCTAAAAAAGCGGCGGAAACAGCAGCTAGAAAATCGAGA---GATTTTTCTATGAAAGAAGCAAAAATTCTCGTGACTGGGCCGGGACAAGGGCGTGAAACCGCAATACGTGAAATATTCAAAGCGGGGATTAAAGTTAGTGTTATTAGAGAAAAAACAGGGATTCCCCATAATGGATGCCGTCCCCCTAAAAAACGACGTGTT
              Gonium_pectorale  ATGGCAAAACAAACACGCAAAACAAAAAAAAAAGTTTTTAGAGGTGTAGTTCATATTCAAGCAGGTCATCATAATACAATTGTTACTATTACAAATATTCGTGGTGAAGTTTTATGTTGGAGCTCTGCAGGTGCTTGTGGTTTTAGAGGAAAACGTAAATCAACAAGCTTTGCTGCCAAAAAAGCAGCTGAAACAGTAGCACGTAAATCACGT---GATTTTGCAATGAAAGCTGCTAAAATATTAGTAACAGGTCCAGGTCAAGGTCGTGAAAGTGCTATTCGTGAAATTTTTAAAGCAGGTATTAAAGTAAGTGTAATCCGTGAAAAAACAGGTATTCCACACAATGGTTGTCGTCCTCCAAAAAAACGTAGTGTT
       Haematococcus_lacustris  ATGGTTAAACCAACTAAAAAAACAAAAACGCGTGCCTATCGAGGTATCGTACATATACAAGCCGGACATCATAATACGATAGTAACCATTACAAACATTCGTGGGGAAGTTTTATGTTGGAGTTCAGCGGGTGCTTGCGGCTTTAAAGGAAAACGTAAATCTACAGGTTTTGCAGCTAAAAAAGCAGCAGAAACTGCCGCTAAAAAATCACGT---GATTTTGCAATACGTGAAGCTAAAGTGCTTGTAACTGGTCCAGGTCAAGGTCGTGAAAGTGCTATTCGTGAAATTTTTAAAGCAGGATTAAAAGTAAACGTAATACGTGAAAAAACAGGGATTCCACATAATGGATGTCGTCCACCAAAAAGACGTAGTATT
            Hafniomonas_laevis  GCAGCAAAAAGAGTAAAAAAACAAAAACGTAGTAGTTATCGTGGTGTTGTGCATATTCAAGCAAGTTATCATAACACAATTGTGACAATTACCAATATTCGTGGAGAAGTTTTATGTTGGAGTTCTGCTGGTGCTTGTGGTTTTAAAGGTAAACGAAAATCCACTACGTTTGCTGCAAAAAAAGCTGCTGAAACAGCTGCTCGTAAAACACGT---GACTTTAAAATGACAGAAGCAAAAATTTTAGTAACAGGTCCGGGTCAAGGTCGTGAATCTGCTATTCGTGAAATCTTTAAAGCAGGGATTAAAGTGAATATTATTCGTGAAAAAACGGGTATTCCACATAACGGTTGTCGTCCACCAAAACGCCGTCGTGTA
          Hariotina_reticulata  ATGGCTAGACAAACTCGTAAAATGAAAAAACGCGCATATCGCGGGATTGTATATATTCAAGCAGGACATCATAATACTATTATTACTTTGGCAAATCTTCGAGGTGAAGTTCTTTGTTGGAGTTCTGCTGGAGCTTGTGGATTTCGTGGAAAAAGAAAAGCAACAACTTTTGCTGCAAAAAAAGCAGCAGAAATTATTGCGAAAAAATCACGT---GAATTTTTAATGAATGAAGCAAAAATTTTAGTAACTGGTCCTGGACAAGGGCGAGAAACAGCTATTCGTGAAATTTTTAAAGCAGGAATTAAAGTGAATGTTATTCGCGAAAAAACTGGTATTCCACATAATGGTTGTCGCCCTCCTAAAAAAAGACGTGTT
                 Jenufa_minuta  ATGTCACCACAAACTAGAAAACCTAAACGAAAAGTGTTTCGAGGAATTTTTCATATTCAAGCAGGCCATCATAATACTATAATTACTATCACTAATATTAGAGGCGATGTGCTTTGTTGGAGTTCTTCAGGATCGTGTGGTTTTAGAGGTAAACGCAAATCAACAACATTTGCAGCTAAAAAAGCAGCAGAAATCGCCACGAAAAAATCTCTA---GACTTTGGTATAAGAGAAGCTAAGGTTTTAGTCACAGGTGCTGGTCAAGGACGAGAAACTGCTATTCGAGAAATTTTTAAGGCTGGAATCAAAGTTAATGTTATCCGCGAAAAAACAGGAATTCCACACAATGGTTGCCGCCCTCCTAAAAAAAGACGAGTG
              Jenufa_perforata  ATGTCAAAACAAATTCGAAAACCAAAACGAAAAATTTTTAGAGGACTTTTTCATATTCAAGCAGGACATCATAATACCATCATAACTATGACAAATATAAGAGGAGATGTTCTTTGTTGGAGTTCGGCCGGTTCTTGCGGATTTCGAGGAAAACGGAAATCAACAACATTTGCAGCAAAAAAAGCAGCAGAAAAAACTGCCACAAAATCATTA---GATTTTGGAGTCCGAGAAGCCAAAGTTTTAGTTACTGGTCCTGGGCAAGGTCGTGAAACTGCTATTCGAGAAATTTTTAAAGCAGGAATAAAAGTTAATGTTATAAGAGAAAAAACTGGAATTCCTCATAATGGATGTCGTCCACCTAAAAAACGACGCATT
          Kirchneriella_aperta  ATGGCTCGACAAATTCGAAAATTAAGAAGACGTACTTACCGTGGGGTCGTACACATTCAAGCGGGTCATCACAATACAATTATTACAATGACCAATGTGCGTGGTGATGTTCTTTGCTGGAGTTCAGCAGGAGCATGCGGTTTTAGAGGAAAAAGAAAAGCTACAACTTTTGCAGCAAAAAAAGCTGCTGAAATTGTAGCAAAAAAATCGCGA---GATTTCTTAATGAAAGAAGCAAAAATTCTAGTAACTGGTCCTGGGCAAGGACGTGAAACAGCAATTCGTGAAATTTTTAAAGCAGGGATTAAAGTAAGTGTTATCCGTGAAAAAACAGGTATCCCTCACAATGGTTGCCGCCCACCTAAGAAACGTCGTGTT
      Koshicola_spirodelophila  ATGTCAAAACAAAATAGAAAAACTCGCGTAAAACTTTATCGCGGAATAGTTTATATTCAAACAGGTCACAATAATACGATAGTGACAGTGACTAATATTAAAGGTGATGTTGTTTGCTGGAGTTCTGCGGGCTCGTCTGGTTTAAAAGGAAAACGTAAATCAAGCGCTTACGCGGCTAAATTAGCCGCAGCAAACGCTGCTCGTAAAGCAGCTCGTGAATTTTCATTAAGAGAAGTCAAAGTTGTTATTGCCGGCCCTGGTGCTGCAAGAGAAACAGCTATTCATGAAATTTATAAAGCAGGAATTAAATTAACAGTTATTCGAGAAAAAACTGGTATTCCTCATAATGGGTGCCGTCCTCCTAAACGACGCCGTGTT
           Lobochlamys_culleus  ATGGCTAGACAAACACGAAAAACAAAAAAACGAATTTTTAGAGGTGTTGTACATATTCAAGCAGGACATCATAATACTATTATTACTATTGCCAATATAAGAGGAGAAGTTCTTTGTTGGAGTTCAGCAGGTGCTTGTGGTTTTAAAGGGAAACGAAAAGCTACAGGTTTTGCTGCAAAAAAAGCAGCTGAAACTGTTGCTCGTAAATCAAAA---GATTTTGCAATGAGAGAAGCAAAAATATTAGTAACAGGTCCAGGTCAAGGTCGTGAAAGTGCGATTCGTGAAATTTTTAAAGCAGGTATTAAAGTAAATGTAATTCGTGAAAAAACTGGAGTTCCTCATAATGGTTGTCGTCCTCCTAAAAAAAGAAGTGTT
            Lobochlamys_segnis  ATGGCTAGACAAACACGAAAAACAAAAAAAAGAATTTTTAGAGGTGTTGTTCATATTCAAGCAGGACATCATAATACAATTATTACAATTGCAAATATCCGTGGTGAAGTTCTTTGTTGGAGTTCTGCAGGTGCTTGCGGTTTTAAAGGTAAACGCAAAGCAACAGGTTTTGCTGCAAAAAAAGCCGCTGAAACTGTTGCTCGTAAATCAAAA---GAGTTTGCTATGAGAGAGGCAAAGATTTTAGTAACAGGCCCAGGTCAAGGCCGCGAAAGCGCTATTCGTGAAATTTTTAAAGCAGGAATTAAAGTTAATGTTATTCGTGAAAAAACAGGTGTTCCTCATAATGGTTGTCGTCCTCCTAAAAAAAGATCTGTT
           Microglena_monadina  ATGGGTAGACAAACTAGAAAGGCAAAAAAAAGAATTTATAGAGGTGTTGTTTATATTCAGGCTGGTCATCATAATACAATTGTTACAATTACAAATATACGTGGTGAAGTATTATGTTGGAGTTCTGCTGGAGTTTGTGGTTTTAAAGGAAAACGAAAATCTACAGGTTTTGCAGCAAAAAAAGCTGCTGAAACAGCTGCAACCAAATGTCGT---AATTTTGGTATGAAAGAAGCTAAAGTTTTAGTTACTGGTCCAGGTCAAGGACGTGAAAATGCTATTCGTGAAATGTTTAAAGCTGGACTTAAAGTTAATGTTATACGAGAAAAAAGTGGAATTCCTCATAACGGATGTCGACCACCAAAAAAACGTCGTGTT
                 Microspora_sp  ATGGCTCGACAAACAAGAAAACCTAAACCTAGAATTTATAGAGGAGTTGTGCATATTCAAGCAGGTCATCATAATACTATTATAACAATTACAAATATAAGAGGAGATGTTGTTTGTTGGTGCTCTTCGGGAGCTTGCGGATTTAGAGGAAAACGTAAATCAACCTCTTTTGCAGCTAAAAAAGCTGCAGAAATTGCTGCTCGTAAATCACTT---GATTTTTTAGTCAAAGAAGCTAAAGTTTTAGTTACTGGGCCTGGTCAAGGACGAGAAAGTGCTATCAGAGAAATCTTTAAAGCAGGAATAAAAGTCAGTGTTATTCGTGAGAAAACTGGTATTCCACATAATGGTTGTAGACCTCCAAAGAAAAGACGTGTT
       Mychonastes_homosphaera  ATGGCACGAGTAATGCGTAAAGTAAAACGTAATATGTATCGCGGAATTATTTATATTCAATCAGGTTATCACAACACGATTTTAACTGTAACAAATATTCGTGGAGATGTGAGCTGTTGGAGTTCAGCTGGGGCTTGTGGATTCCGTGGAAAACGTAAATCAACAAGTTTTGCGGCAAAAAAAGCAGCTGAAGTAGTAGCGAAAAAAGCTATT---GACTTCGGAATGGAAGAGGCAAAAATCTTAGTATCGGGCCCTGGTCAAGGGCGTGAGAGCGCTATCCGTGAGTTTTTTAAATCAGGGATTAAAGTGAGTGTGATTCGTGAGAAAACAGGTATCCCACACAATGGTTGTCGTCCACCGAAAAAACGTCGAGTT
           Mychonastes_jurisii  ATGGCACGAGTAATGCGTAAAGTAAAACGTAATATGTATCGCGGTATTATTTATATTCAATCAGGCTACCACAACACTATCTTAACAGTAACAAATATTCGAGGAGATGTTAGTTGTTGGAGTTCAGCAGGAGCTTGTGGATTTCGTGGAAAACGTAAATCCACAAGTTTTGCAGCGAAAAAAGCAGCCGAAGTGGTAGCAAAAAAAGCTATT---GATTTTGGGATGGAAGAAGCTAAAATTTTAGTATCAGGTCCTGGTCAAGGACGTGAAAGCGCTATTCGTGAGTTTTTCAAATCTGGTATTAAAGTGAGTGTTATTCGTGAAAAAACAGGAATTCCACATAATGGTTGTCGTCCACCGAAAAAACGTCGTGTT
           Neochloris_aquatica  ATGGCAAAACAAAACAGAAAGTTAAAAAAACGTGCTTTTAGAGGTCTTGTTCATATTCAAACAGGTCATCATAACACTATTATTACTATAACTAATGTTCGTGGGGAAGTTTTATGTTGGAGTTCAGCTGGATCATGTGGATTTAGAGGGAAAAGAAAAGCAACCACTTTTGCAGCAAAAAAGGCAGCCGAAGTTGTAGTAAAAAAATCACGT---GATTTTCAGATGAAAGAAGCCAAAATTTTAGTAACAGGCCCAGGTCAAGGAAGAGAAACAGCAATTAGAGAAATTTTTAAAGCAGGAATAAAAATTAGCGTAATTCGAGAAAAAACAGGAATTCCTCACAATGGCTGTAGACCTCCAAAAAAACGACGCGTT
      Oedocladium_carolinianum  ATGTCAAAACAATTGCGTCAAACAAAAAGAAGACTTTATAGAGGTGTCATTCATATTCAAACAAGCTATAATAATACAATAATTACAGTTACTAATATTAAAGGAGATGTTATGTGTTGGAGTTCTGCAGGATCTTCCGGCTTAAAAGGAAAAAGAAAATCAACAGCATATGCAGCAAAATTGGCAGCAGCTAATGCTGCAAGAAAAGCAATAAGAGATTTTTCATTACGCGAAGCAAAAGTTTTAATTACAGGACCAGGTCCTGCACGTGAAACAGCAATTCATGAAATTTATAAAGCCGGTATCAAACTGACAGTAATTCGAGAAAAAAGTACAGTTCCTCATAATGGATGTAGACCACCAAAACGACGACGTATT
      Oedogonium_angustistomum  ATGTCAAAACAATTACGTCAAACAAAAAGAAGACTTTATAGAGGTGTCATTCATATTCAAACAAGTTATAATAATACAATAATTACTGTTACTAATATTAAAGGAGATGTTATGTGTTGGAGTTCGGCTGGATCCTCTGGACTGAAAGGGAAAAGAAAATCAACAGCATATGCTGCAAAACTTGCAGCAGCTAACGCCGCTAGAAAAGCAATAAGAGATTTTTCATTACGTGAAGCAAAAGTTTTAATAACGGGACCAGGCCCTGCACGTGAAACAGCAATTCATGAAATTTACAAAGCTGGTATAAAACTTACAGTAATTAGAGAAAAAAGTACAGTACCACATAATGGCTGTAGACCACCAAAACGAAGACGTATT
          Oedogonium_cardiacum  ATGTCAAAACAATTACGTCAAACAAAAAGAAGACTATATAGAGGTGTAATTCATATTCAAACAAGCTATAATAATACTATAATTACTGTTACTAATATTAAAGGAGATGTTATGTGCTGGAGTTCTGCTGGATCTTCTGGATTAAAAGGAAAAAGAAAATCAACAGCATACGCAGCTAAATTAGCAGCAGCTAATGCAGCTAGAAAAGCAATAAGAGATTTTTCATTACGTGAAGCAAAAGTTTTAATAACGGGCCCTGGTCCTGCACGTGAAACCGCAATTCATGAAATTTACAAAGCTGGTATAAAACTGACGGTAATTCGAGAAAAAAGCACAGTTCCGCATAATGGATGTAGACCACCAAAAAGAAGACGTATT
        Oogamochlamys_gigantea  ATGGCTCGACAAACACGAAAAACAAAAAAAAGGATTTTTAGGGGTGTCGTACACATTCAAGCGGGAAAAAATAATACTATTATTACGTTAGCAAATATACGAGGAGAAGTTCTTTGTTGGAGTTCATCGGGGGCTTGTGGTTTTAAAGGAAAAAGAAAAGGCACTGGTTTTGCTGCAAAAAAAGCAGCAGAAAACGTTGCTCGTAAATCAAAA---GATTTTGGTATGAAAGAAGCAAGAATTTTAGTAACTGGCCCTGGCCAAGGTCGGGAAAGTGCTATTCGTGAAATTTTTAAAGCAGGTATTAAAGTAAATGTTATTCGTGAAAAAACAGGAATTCCCCATAACGGCTGCCGTCCTCCTAAAAAACGACGAGTT
        Ourococcus_multisporus  ATGGCTAGACAAATTAGAAAATTAAGACGACGTACTTATCGTGGTGTGGTTCACATTCAAGCTGGGCACCACAATACAATTATTACAATGACAAACGTTCGTGGAGATGTTCTTTGTTGGAGTTCAGCAGGAGCTTGTGGTTTTAGAGGGAAAAGAAAAGCAACAACATTTGCTGCAAAAAAAGCAGCTGAAATTGTAGCAAAAAAATCACGA---GATTTTCTAATGAAAGAAGCAAAAATTCTTGTGACAGGTCCAGGACAAGGACGTGAAACAGCTATTCGTGAAATTTTTAAAGCAGGTATTAAAGTAAGTGTGATTCGTGAAAAAACAGGAATTCCTCATAATGGATGCCGTCCACCTAAAAAACGTCGTGTT
         Palmellopsis_texensis  ATGCCAAAACAAACACGCAAAACCAAAAAACGAATCTTTAGAGGTGTTGTACATATTCAATCAGGAAAAAATAATACAATTATTACAATTGCAAATATTCGAGGAGAAGTTCTTTGTTGGAGTTCATCAGGTGCTTGCGGTTTTAAAGGAAAACGCAAAGGAACAGGGTTTGCTGCTAAAAAAGCAGCAGAAACTGTCGCACGTAAATCAAAA---GATTTCGGGATGAGAGAAGCCCGCATTTTAGTAACCGGCCCAGGTCAAGGCCGTGAAAGTGCTATTCGTGAAATTTTTAAAGCGGGGATTAAAGTTCATGTGATCCGTGAAAAAACAGGAATTCCTCATAATGGATGTCGTCCGCCTAAAAAAAGAAGTGTT
       Parallela_transversalis  ATGGCAAAACAAAGAAGAAAAGTAAGAAGAAGAGTTTATCGAGGTGTAGTACATATCCAAGCAGGTCATCATAATACTATTATCACAATAACTAACATTAGAGGAGATGTTGTATGTTGGTGCTCAGCCGGAGCTTGCGGGTTTAGAGGAAAACGCAAAGCGACATCATTTGCTGCAAAAAAGGCCGCTGAAATTGCAGCCCGAAAAGCACTCGTAGATTTTTATATCAAAGAAGCAAAAGTTTTAGTCACAGGTCCAGGCCAAGGCCGCGAAAGTGCTATTAGAGAAATCTTTAAAGCAGGAATAAAGGTCAACGTTATTCGTGAAAAAACTGGAATTCCTCATAACGGATGTCGTCCACCAAAAAAACGACGTGTT
             Pediastrum_duplex  ATGGCAAAACAAATTCGTAAATTAAGAAGACGTGCTTATCGTGGCCTGGTTCATATTCAAACAGGTCATCATAACACAATAATTACTCTGACAAATGTACGCGGGGAAGTATTATGTTGGAGTTCAGCAGGATCATGTGGATTTAGAGGAAAAAGAAAAGCAACTACATTTGCAGCAAAAAAAGCTGCAGAAGTTGTTGCTAAAAAATCTCGT---GATTTTCTTATGAAAGAAGTTAAAATATTAGTAACTGGTCCAGGACAAGGGCGTGAAACAGCTATCCGTGAAATTTTTAAATCTGGTGTAAAAGTTAGTGTAATACGAGAAAAAACAGGTATTCCACATAATGGTTGTCGCCCTCCTAAAAAACGTCGTGTT
         Phacotus_lenticularis  ATGGCTAGACAAACACGTAAAACAAAAAAGAGAATTTATAGAGGAATTGTACATATCCAAGCAGGTTATCACAATACTATTGTAACAATTACAAATATTCGCGGTGAAGTGCTTTGCTGGAGCTCTTCTGGTGCTTGTGGTTTTAAAGGAAAACGTAAATCAACTGGTTTTGCTGCAAAAAAAGCAGCCGAAACAGCTGCTAAAAAATCACGT---GATTTTGCTATGCGTGAAGCTAAAATTTTAGTTACAGGTCCTGGTCAAGGGCGTGAAAGTGCTATTCGTGAAATTTTTAAAGCAGGAATCAAAGTTAATGTAATTCGTGAAAAAACAGGTATTCCCCACAACGGTTGTCGCCCACCAAGAAAACGTAGTGTA
            Pleodorina_starrii  ATGGCAAAACAAATACGAAAAACAAAAAAGAAAGTTTTTAGAGGTGTTGTTCATATTCAAGCAGGTCATCATAACACTATTGTAACTATTACAAACATTCGTGGTGAAGTTTTATGTTGGAGCTCCGCGGGGGCTTGTGGATTTAGAGGTAAGCGTAAATCAACTAGCTTTGCTGCTAAAAAAGCAGCCGAAACAGTAGCACGTAAATCACGT---GATTTTGCAATGAAAGCTGCAAAAATCTTAGTAACAGGTCCAGGTCAAGGTCGTGAAAGCTCTATTCGTGAAATTTTTAAAGCAGGTATTAAAGTAAGCGTTATTCGTGAAAAAACAGGGATTCCACACAATGGTTGTCGTCCTCCAAAAAAACGTAGCGTT
        Protosiphon_botryoides  ATGGCAAGACAAACAAGAAAAGTTAAAAAACGTGCTTACAGAGGTATTGTACATATTCAAGCAGGTCACCACAATACAATTGTAACAGTTACAAACATTCGTGGTGAAGTTTTATGTTGGAGTTCAGCAGGTGCTTGTGGTTTTAAAGGTAAACGAAAATCAACAGGATTTGCAGCTAAAAAAGCTGCCGAAACTGTAGCTAAAAAATCACGC---GATTTTTTAATCAAAGAAGCTAAAGTATTAGTAACAGGTCCTGGTCAAGGACGTGAAAGTGCTATTCGTGAAATTTTTAAAGCAGGAATCAAAGTTAATGTTATTCGTGAAAAAACAGGTATTCCACACAACGGTTGTCGTCCACCAAAACGTCGTAGAGTA
Pseudomuriella_schumacherensis  ATGGCAAGACAAACTAGAAAATTAAAAAGAAGAATTTATAGAGGTGTTGTCCACATTCAAGCAGGGCATCATAACACAATTATTACTATTACAAATATTCGAGGAGATGTGCTTTGTTGGAGTTCAGCAGGAGCTTGTGGGTTTAAAGGAAAACGAAAATCGACAACGTTTGCTGCAAAAAAAGCAGCTGAAACAGCTGCTAAAAAATCACGC---GACTTTTTAATGAAAGAAGCTAAAGTTTTAGTAACAGGCCCTGGACAAGGTCGAGAAACAGCTATTCGTGAGATTTTTAAAGCAGGTATTAAAGTTAACGTTATTCGAGAAAAAACAGGTATTCCACATAACGGATGTCGTCCTCCAAAAAAACGTCGTGTT
            Rotundella_rotunda  ATGGCAAGACAAACAAGAAAATTAAAAAAACGCACGTATCGAGGTGTTGTTCATATTCAGGCTGGTCATCATAATACGATTATTACAATTACAAATGTCCGTGGTGATGTGCTTTGCTGGAGTTCGGCGGGAGCTTGTGGATTCCGTGGAAAAAGAAAAGCAACAACTTTTGCAGCAAAAAAAGCTGCAGAAGTTGTTGCAAAAAAATCACGT---GACTTTTATATGAAAGAAGCAAAAATTTTAGTAACAGGTCCAGGTCAAGGTCGAGAAACCGCAATTCGAGAAATTTTTAAAGCAGGAATTAAAGTAAACGTAATTCGTGAAAAAACTGGAATTCCACATAACGGTTGTCGTCCTCCTAAAAAACGTCGTGTT
          Scenedesmus_obliquus  ATGGCTAGACAAACTAGAAAAATTAAAAAACGTACATATCGAGGAATTGTTTATATTCAAGCTGGACATCATAATACTATTATTACATTAGCAAATCTTCGTGGTGAAGTCCTTTGTTGGAGTTCTGCTGGAGCTTGTGGTTTCCGTGGAAAAAGAAAAGCAACAACATTTGCAGCAAAAAAAGCTGCTGAAGTTGTGGCAAAAAAATCACGT---GAATTTGCATTAAATGAAGCAAAAATTTTAGTAACTGGTCCAGGACAAGGGCGCGAAACAGCTATTCGTGAAATTTTTAAAGCTGGAATTAAAGTAAATGTTATTCGAGAAAAAACAGGAATTCCACATAATGGATGTCGTCCTCCAAAAAAAAGACGTGTT
        Schizomeris_leibleinii  ATGTCAAAACAAATTCGAAAACCTAGAAAAAAAATCTATCGTGGTGTAGTTTATATTCAAACTACACAAAATAATACAATTGTTACAATTACAAATATTAAAGGAGATGCTGTTTGTTGGAGTTCAGCTGGTTCTTGTGATTTAAAAGGACGACGTAAGGCAACAGCGTATGCTGCTAAATTAGCAGCAGCTAGTGCAGCTAGAAAAGCTCGTCGTGATTTTTTATTAAAAGAGGCAAAAGTCCTAATTACAGGGCCAGGTGCTGCTAGAGATACGGCTATTCATGAAATCTATAAAGCAGGTATTAAATTAACAATATTACGTGAGAAAACAGGAGTACCGCACAATGGTTGTCGTCCTCCAAAACGTCGTCGTGTT
        Spermatozopsis_similis  ATGTCAAGACAAACAAGAAAACCAAAAAAACGCGTTTATAGAGGTGTTGTTCATATTCAAGCAGGCCATCATAACACAATTATTACAATGACAAATATTCGTGGTGAAGTTCTATGTTGGAGTTCTTCAGGTTCTTGTGGTTTTAGAGGTAAACGTAAAGCAACAAGCTTTGCAGCAAAAAAAGCCGCAGAAATTGTTGCTCGTAAATCAAAA---GATCTTGCAATGCGTGAAGCAAAAATTCTAGTTACAGGACCTGGTCAAGGACGTGAAACAGCAATCCGTGAAATTTTTAAAGCAGGAATTAAAGTTAATGTAATTCGTGAAAAAACAGGGATTCCACATAATGGATGTCGCCCACCGAAAAAACGTCGTGTA
     Stephanosphaera_pluvialis  ATGGCAAGACAAACTAGAAAACAAAAAAAACGTATTTATCGAGGAATTGTTCATATTCAAGCCGGACATCATAATACTATTGTTACTATTACAAGTATACGCGGAGAAGTTTTATGCTGGAGTTCAGCCGGCGCTTGTGGCTTCAAAGGCAAAAGAAAATCTACAGGTTTTGCGGCGAAAAAAGCCGCTGAAACTGCGGCTAAAAAGTCGAGG---GATTTTGCTGTAAGAGAAGCTAAAGTTTTAGTAACAGGTCCAGGACAAGGCCGTGAAAGCGCAATCCGTGAAATATTCAAAGCAGGCATTAAAGTTAATGTTATTCGCGAGAAAACAGGAATTCCGCACAACGGATGTCGACCGCCAAAACGCCGTCGTGTA
      Stigeoclonium_helveticum  TTGTCAAAACAAATTAGAAAACCTAGAAAAAAAATTTATCGTGGGGTAGTTTATATTCAAACGACTCAAAATAATACTATTGTAACAATCACAAATATTAAAGGGGATGCTGTATGTTGGAGTTCAGCTGGGTCATGTGATTTGAAAGGACGCCGTAAGGCAACAGCTTATGCTGCAAAATTAGCAGCAGCAAATGCTGCAAAAAAAGCACGCCGTGAGTTTGTATTAAAAGAGGCTAAAGTATTAATTACTGGTCCAGGAGCAGCTCGCGATACTGCTATACATGAAATCCACAAAGCTGGGATTAAATTAACGATTTTAAGAGAAAAATCAGGTGTTCCTCATAATGGTTGTCGACCGCCAAAACGTCGTCGTGTT
    Treubaria_triappendiculata  ATGTCTAGACAAAGTCGAAAACCAAAAAGAAGAATTTATAGAGGAGTTGTTCATATTCAAGCGGGTCATCATAATACAATAGTTACTATCACAAATATTCGTGGAGATGTTGTTTGTTGGAGTTCTTCAGGTGCTTGCGGCTTTAAAGGTAAACGTAAAGCAACTACTTTTGCTGCAAAAAAAGCTGCTGAAACAGCAGCAAGAAAATCAAGA---GATTTTGCAATGAAAGAAGCTAAAATTTTAGTTACTGGACCTGGACAAGGACGAGAAACGGCTATTCGAGAAATTTTTAAAGCAGGTATTAAAGTTAATGTTATCCGTGAAAAAGCGGGTATTCCTCATAATGGTTGTAGACCTCCTAAAAAACGTCGTGTT
            Trochiscia_hystrix  ATGTCTAGACAAACTCGCAAACCAAAAAGAAGAATTTACAGAGGAGTTGTTCATATTCAAGCAGGTCATCATAATACAATAGTTACAATTACAAATATTCGTGGAGATGTCGTTTGCTGGAGTTCTTCTGGTGCTTGTGGATTTAAAGGAAAACGTAAAGCAACTACATTTGCAGCAAAAAAAGCAGCTGAAACAGCTGCACGTAAATCTAGA---GATTTTGCAATGAAAGAAGCTAAAATTTTGGTGACAGGCCCTGGCCAAGGTCGAGAAACTGCTATTCGAGAAATTTTTAAAGCAGGTATTAAAGTTAACGTTATTCGAGAAAAAGCGGGTATTCCTCATAATGGTTGCAGACCTCCTAAAAAACGGCGTGTT
                    Uronema_sp  ATGTCAAAACAAATTCGAAAACCTAGAAAAAAAATTTATCGTGGAGTAGTTTATATTCAAACAACACAAAATAATACAATTGTTACTATTACGAATATTAAAGGAGATGCTGTTTGTTGGAGTTCAGCAGGTTCTTGTGATTTAAAAGGTCGAAGAAAAGCAACTGCTTATGCTGCAAAACTAGCAGCTGCAAATGCAGCTAAAAAAGCACGTCGTGAATTTGTATTAAAAGAAGCTAAAGTATTAATTACTGGTCCTGGTGCCGCTCGTGACACTGCTATTCATGAAATTCATAAAGCTGGTATTAAATTAACTATTTTAAGAGAAAAATCTGGTATTCCTCATAACGGCTGTCGTCCACCGAAACGTCGTCGTGTA
                Volvox_carteri  ATGGCAAAACAAATACGAAAAACAAAAAAGAAAGTTTTTAGAGGTGTCGTTCATATTCAGGCAGGTCATCATAACACCATTGTAACTATTACAAATATTCGTGGTGAAGTTTTATGTTGGAGCTCTGCTGGTGCCTGTGGGTTTAGAGGTAAGCGTAAATCAACTAGCTTCGCTGCTAAAAAAGCAGCCGAAACAGTAGCACGTAAATCACGT---GATTTTGCAATAAAAGCGGCAAAAATCTTAGTAACAGGTCCAGGTCAAGGTCGTGAAAGTTCTATTCGTGAAATTTTTAAAGCAGGTATTAAAGTAAGTGTTATCCGTGAAAAAACAGGTATTCCACACAATGGTTGTCGTCCTCCTAAAAAACGTAGCGTT
            Carteria_crucifera  ATGGCTAAACAAATGAGAAAACCAAAACGTCGCATTTTTAGAGGAGTTGTTCATATTCAAGCAGGTCACCACAATACTATTGTAACCATTTCAAATATTCGTGGAGATGTTTTATGTTGGAGTTCTGCCGGGGCTTGTGGTTTTCGAGGGAAACGTAAATCTACAACGTTTGCTGCTAAAAAAGCAGCAGAAACAGCTGCGCGTAAATCTAGA---GATTTTTCTATGCAAGAAGCTAAAGTATTAGTAATAGGCCCAGGTCAAGGACGTGAAACAGCTATTCGAGAAATATTTCAAGCAGGCATTAAAGTAAATCTTATTAGAGAAAAAGGTGGAATTCCTCATAATGGTTGTCGTCCTCCTAAAAAACGTAGAGTT

    ;
end;


begin mrbayes;
    charset firstsecond = 1-.\3 2-.\3;
    charset third = 3-.\3;
    partition mine = 2: firstsecond, third;
    set partition=mine autoclose=yes;
    lset applyto=(all) nst=6 ngammacat=4 rates=invgamma;
    prset applyto=(all) statefreqpr=dirichlet(1) ratepr=variable pinvarpr=uniform(0,1) brlenspr=Unconstrained:GammaDir(1.0,0.1,1.0,1.0) shapepr=exponential(1.0);
    unlink shape=(all) statefreq=(all) revmat=(all);
    mcmc ngen=6250000 samplefreq=500 printfreq=1000 starttree=random nruns=2 nchains=2 savebrlens=yes filename=rps11;
    sump relburnin=yes burninfrac=0.2;
    sumt relburnin=yes burninfrac=0.2;
end;
