# Supplementary material for: Order, please! Uncertainty in the ordinal-level classification of Chlorophyceae
Source: PeerJ. 2019 May 15;7:e6899. doi: 10.7717/peerj.6899 (PMC6525593; doi:10.7717/peerj.6899)
Supplement: Supplemental Information 1 — This compressed folder contains untrimmed, masked alignments for individual chloroplast genes (subfolder nexus), as well as trimmed alignments with appropriate analysis blocks and the consensus trees resulting from these single-gene and concatenated analyses (MrBayes subfolders). Supplementary methods with associated references are included in the SupplementaryMethods.txt file. SVDquartets, BaliPhy, PhyloBayes and RAxML analysis files are in separate subfolders, with their respective resulting tree files. Files associated with MrBayes analysis of the 1st and 2nd positions and the analysis of the 3rd positions are placed in the subfolders 1st_and_2nd_positions_only and 3rd_positions_only, respectively. The 18Splastid_combined subfolder contains the MrBayes analysis materials (alignment and consensus tree) for the analysis including nucleotide plastid data as well as 18S nucleotide data. Documentation, trees and scripts used to create Fig. 3 are included in the “Figure3” subfolder, and documentation for and full results of Treespace analyses are in the “Treespace” subfolder. The results of the AU topology tests are included in a Word document. [file peerj-07-6899-s008.zip › supplementary_alignments_trees/mrbayes_nt_alignments_trees/tufA-stripped.nex]

#nexus

begin data;
    dimensions ntax=68 nchar=1245;
    format datatype=dna gap=-;
    matrix
                 Ankyra_judayi  ATGGCACGTGCTAAATTTGAACGTAAAAAACCACACGTTAATATTGGTACAATTGGTCACGTAGACCACGGTAAAACAACTTTAACAGCAGCAATTACAATGGCATTAGCTGCACGCGGTGGTGCGCAAGGTAAAAAATATGATGAAATTGATTCTTCACCAGAAGAAAAAGCTCGTGGTATTACTATTAATACAGCACACGTAGAATATGAAACTGAAAATCGTCACTATGCACACGTAGATTGCCCAGGTCACGCAGATTATGTAAAAAATATGATTACTGGTGCTGCACAAATGGATGGTGCTATTTTAGTAGTTTCAGGTGCAGATGGTCCTATGCCACAAACAAAAGAACACCTTTTATTAGCAAAACAAGTAGGTGTTCCACACATTGTTGTTTTCTTAAATAAGGAAGACCAAGTAGATGATACTGAACTTTTAGAATTAGTTGAACTTGAAGTGCGCGAAACACTAGATAAATATGAATTTCCTGGTGATGAAATTCCTATTGTTACAGGATCAGCTTTATTAGCATTAGAAGCTTTAGTTGAAAATCCAAAGATTCAACCTGGTGACAATAAATGGGTAGATAAAATTTATGCACTAATGGATAAAGTAGATAGTTATATTCCTACACCAGAACGTGAAACAGATAAACCATTCTTATTAGCAGTAGAAGATGTTTTATCAATTACAGGTCGTGGTACAGTTGCGACAGGTCGTGTTGAACGAGGTACATTACGTGTTGGTGATAACCTTGAAATTGTAGGTCTTAAAGACACAAAAAACTGTGTTGTAACAGGATTAGAAATGTTTAAGAAAACTTTAGACGAAACTATGGCGGGTGACAACGTTGGTGTATTATTACGTGGTGTTCAAAAGAAAGATATCGAACGCGGTATGGTTTTAGCAAAACCTGGCTCAATCTTACCACATACTAAATTTGAAGCTCAAGTTTATATTCTTACTAAAGAAGAAGGTGGCCGACACTCAGCATTTTTAGTAGGGTATCAACCACAATTTTATGTTCGTACAACAGATGTAACTGGTAAAGTAGAAGGGTTTAGTCATATTCAAATGCGTAACCCATCATCAGTAGCAGAAGAGCATTCAAATAAAATGGCTATGCCTGGTGATCGTGTAAGTATGATTGTAAAATTAATTAATCCAATTGCAATTGAAAAAGGAATGCGTTTTGCAATTCGTGAAGGTGGTCGTACAGTTGGTGCCGGTGTTGTTACAAAT
        Atractomorpha_echinata  ATGGCACGTGCTAAATTTGAACGTAAAAAACCACACGTGAATATTGGTACAATTGGTCACGTAGACCACGGGAAAACTACTTTAACAGCAGCGATCACAATGGCATTAGCTGCACGTGGTGGTGCACAAGGTAAAAAATATGATGAAATTGATTCTTCACCAGAAGAAAAAGCTCGTGGTATTACAATTAATACTGCGCATGTAGAATATGAGACTGAAAATCGTCACTACGCACACGTAGACTGTCCAGGTCACGCAGATTATGTAAAAAATATGATTACTGGTGCTGCTCAAATGGATGGTGCTATTTTAGTAGTTTCAGGTGCAGATGGTCCTATGCCACAAACAAAAGAACACCTTCTATTAGCAAAACAAGTAGGTGTTCCACACATTGTTGTTTTTTTAAATAAAGAAGATCAAGTAGATGATACAGAACTTTTAGAATTAGTTGAGCTTGAAGTACGTGAAACTTTAGATAAATATGAATTTCCTGGTGATGAAATTCCGATTGTTACAGGATCAGCTTTATTAGCATTAGAAGCTTTAGTTGAAAATCCACAAATTCAACCTGGGGAAAATAAATGGGTAGACAAAATTTATGCCTTAATGGATAAAGTAGATAGTTATATTCCTACACCAGAACGTGAAACAGACAAGCCATTCTTATTAGCAGTAGAAGACGTATTATCAATTACAGGTCGTGGTACTGTTGCAACAGGTCGTGTAGAAAGAGGTACTTTACGTGTTGGGGATAACCTTGAAATCGTAGGTCTTAAAGAAACAAAAAACTGTGTTGTAACAGGATTAGAAATGTTTAAGAAAACTTTAGATGAAACTATGGCTGGGGACAACGTTGGTGTATTATTACGTGGTATTCAAAAGAAAGATATTGAACGTGGTATGGTTTTAGCAAAACCAGGTTCAATTTTACCACACACTAAATTTGAAGCTCAAGTTTATATTCTTACTAAAGAAGAAGGTGGCCGACATTCAGCATTTTTAGTAGGTTATCAACCACAATTTTATGTTCGCACAACAGATGTAACTGGTAAAGTAGAAGGTTTCAGCCATATTCAAATGCGTAATCCTTCATCAGTAGCAGAAGAACATTCAAATAAAATGGCAATGCCTGGAGACCGTGTTAGTATGATTGTAAAATTAATTAACCCAATTGCAATTGAAAAAGGAATGCGTTTTGCAATTCGAGAAGGTGGCCGTACTGTTGGTGCAGGCGTAGTTACAAAT
      Borodinellopsis_texensis  ATGGCACGCGCAAAATTTGAACGCAAAAAACCACATGTAAATATTGGTACAATTGGACACGTTGACCACGGAAAAACAACTTTAACAGCAGCTATTACAATGACTTTAGCTGCTCGTGGTACTGGTTTAGGAAAAAAATATGATGAGATTGATTCAGCTCCAGAAGAAAAAGCACGTGGTATTACAATTAACACAGCACACGTTGAGTATGAAACAGAAAATCGTCATTATGCACACGTTGATTGCCCCGGCCATGCTGACTATGTAAAAAATATGATTACTGGTGCAGCTCAAATGGATGGCGCAATTTTAGTAGTTTCAGGCGCAGATGGACCAATGCCTCAAACAAAAGAACATATTCTTTTAGCTAAACAGGTAGGAGTTCCAAATATTGTTGTTTTTTTAAATAAAGAAGATCAAGTAGATGACAAAGAACTTTTAGAATTAGTTGAATTAGAAGTACGTGAAACTTTAGATAAATATGAATTTCCAGGTGATGAAATCCCTGTGATTTCAGGTTCTGCTTTATTAGCTTTAGAAGCACTTGTTGAAAATCCAAAAATCGCACGTGGCGAAAACCCATGGGTTGACAAAATTTATGAATTAATGGATAAAGTAGATAGTTATATTCCTACGCCACAAAGAGAAACAGACAAACCGTTTTTGTTAGCGGTTGAAGATGTTCTATCAATTACAGGACGTGGTACAGTAGCTACAGGTAGAGTCGAAAGAGGCGTTTTAAAAACAGGTGATAACGTTGAAATTGTTGGTCTTAGAGATACACAAACGGCTGTAGTAACAGGGCTTGAAATGTTTAAAAAAACTTTAGACGAAACAATGGCTGGTGATAATGTAGGCGTTCTTTTACGTGGTGTTCAAAAAAAAGATATCCAACGTGGAATGGTTATTTCAAAACCTGGCAGTATCAAGCCTCATATGAAATTTGAAGCTCAAGTTTATATTTTAACAAAAGAGGAAGGCGGACGTCACTCGGCTTTTTTAGTTGGTTATCAACCACAATTTTATGTTCGTACAACGGATGTTACTGGTAAAGTAACAGGCTTTTCACACATTCAAATGCGTAATCCATCTTCTGTAGCTGAAGAACATTCAAACAAAATGGCTATGCCTGGAGACCGTGTAAGTATGGTTGTAGAACTTATTTGCCCAATTGCTATTGAAAAAGGTATGCGTTTCGCTATCCGTGAGGGTGGGCGTACTGTTGGTGCTGGGGTTGTAACTACA
          Bracteacoccus_aerius  ATGGCTCGCGCTAAATTTGAACGTACAAAACCTCATGTTAATATTGGTACAATTGGACACGTTGACCATGGAAAAACAACTTTAACAGCAGCTATCACAATGGCGCTTGCAGCTCAAGGGGGAGCTACAGGAAAAAAATACGATGAAATTGATTCAGCACCAGAAGAAAAAGCTCGTGGTATTACAATCAACACAGCTCACGTAGAATACGAAACAGAAAATCGTCACTATGCTCACGTAGACTGTCCAGGTCACGCCGACTATGTAAAAAACATGATTACTGGAGCTGCTCAAATGGATGGCGCTATTTTAGTTGTTTCTGGAGCTGATGGGCCTATGCCTCAAACAAAAGAACACATTCTGCTTGCAAAACAAGTAGGTGTGCCTAATATCGTAGTTTTCTTAAATAAAGAAGATCAGGTAGACGACGCAGAACTTTTAGAATTAGTAGAACTTGAAGTTCGCGAAACTTTAGATAAATATGAATTCCCAGGGGATGAAATTCCGATCATCAGCGGTTCTGCTTTATTAGCTCTAGAAGCATTAGTAGAAAATCCTCAAATCAAACGCGGAGAAAATAAATGGGTAGATAAAATTTATAACCTAATGGATCAAGTAGACCAATATATTCCAACTCCAGAGAGACAAACGGATAAACCTTTCTTATTAGCAGTAGAAGACGTATTATCAATCACCGGGCGTGGTACTGTTGCTACAGGTCGTGTAGAAAGAGGAACACTTAAAGTAGGCGAAAACGTTGAACTTGTTGGTTTAAAAGATACGAAATCAACAGTTGTAACTGGGCTTGAAATGTTTAAAAAAACATTAGACGAAACGATGGCGGGTGATAATGTTGGTGTTTTACTTCGCGGTATTCAAAAAAAAGAAATTGAGCGCGGTATGGTTTTAGCTAAACCTGGTACGATTACTCCACACACTAAATTTGAAGCTCAAGTTTATGTGTTAACAAAAGAAGAGGGTGGTCGTCACTCTCCTTTCTTAGTTGGTTACCAACCTCAATTTTTCATGCGTACTACAGACGCAACTGGTCGCGTGACTGATTTTTCTCACATTCAAATGCGTAATCCTTCTTCCGTAGCTGAGGAACATTCAAATAAAATGGCAATGCCTGGTGATCGTATCAGCATGGTGGTGCAATTAATCAACCCAATTGCAATTGAAAAAGGAATGCGTTTTGCTATTCGCGAAGGTGGGCGTACAGTTGGTGCTGGTGTAGTGACAGCG
       Bracteacoccus_giganteus  ATGGCTCGCGCTAAATTTGAACGTACAAAACCTCACGTGAATATCGGTACAATTGGACACGTTGACCACGGAAAAACAACGTTAACAGCAGCTATCACAATGGCATTAGCAGCTCAAGGTGGAGCTACAGGAAAAAAATACGATGAGATTGATTCAGCACCCGAAGAAAAAGCTCGCGGTATTACGATCAATACAGCACACGTAGAATACGAAACTGAAAATCGTCACTATGCTCACGTTGATTGTCCCGGCCACGCTGACTACGTAAAAAATATGATTACTGGGGCTGCTCAAATGGACGGTGCTATTTTAGTAGTTTCTGGCGCTGATGGTCCTATGCCTCAAACAAAAGAACATATTCTACTTGCAAAACAAGTAGGCGTACCGAATATCGTAGTTTTCTTAAATAAAGAAGACCAAGTCGATGACGCAGAACTTTTAGAATTAGTTGAACTTGAAGTTCGTGAAACTTTAGATAAATATGAGTTTCCTGGAGATGAGATTCCTATTATCAGTGGCTCTGCTTTATTAGCTTTAGAAGCACTAGTAGAAAACCCTCAAATTAAACGCGGGGAAAATAAATGGGTCGATAAAATTTTCAATCTAATGGATCAAGTAGATCAATATATTCCAACTCCAGAAAGACAGACAGATAAACCTTTCTTATTAGCAGTAGAAGATGTTTTATCTATTACAGGTCGTGGTACAGTTGCTACTGGTCGTGTAGAAAGAGGAACGCTTAAAGTAGGTGAAAACGTAGAACTTGTTGGTCTAAAAGATACTAAATCGACAGTTGTAACTGGACTTGAGATGTTTAAAAAAACTTTAGACGAAACAATGGCCGGTGATAATGTCGGTGTTTTACTTCGTGGTGTCCAAAAAAAAGATATTGAGCGTGGTATGGTTTTAGCTAAACCTGGTACTATCACACCACACACTAAATTTGAAGCTCAAGTTTATGTTTTAACTAAAGAAGAAGGTGGTCGTCACTCTCCTTTCTTAATTGGATATCAACCTCAATTTTTCATGCGTACGACAGATTCTACTGGTCGTGTAACTGATTTCTCTCATATTCAAATGCGTAATCCTTCTTCGGTAGCTGAAGAACATTCTAATAAAATGGCAATGCCTGGTGACCGTATCAGTATGGTCGTACAGTTAATTAATCCTATTGCGATTGAAAAAGGAATGCGTTTTGCTATTCGTGAAGGTGGTCGTACAGTTGGTGCTGGTGTAGTGACAGCG
           Bracteacoccus_minor  ATGGCTCGCGCTAAATTTGAACGTACAAAACCTCATGTGAATATTGGTACAATTGGACACGTTGACCACGGAAAAACGACTTTAACAGCAGCTATCACGATGGCATTAGCAGCTCAAGGTGGTGCTACAGGAAAAAAATACGACGAAATTGATTCAGCACCAGAAGAAAAAGCTCGTGGTATTACGATTAATACAGCACACGTAGAATACGAAACAGAAAATCGTCACTATGCTCACGTTGACTGTCCGGGCCACGCCGATTACGTGAAAAATATGATTACTGGGGCTGCTCAAATGGATGGTGCTATTTTAGTCGTTTCTGGAGCTGACGGTCCTATGCCTCAAACAAAAGAACACATTTTACTAGCGAAACAAGTAGGAGTGCCCAACATCGTAGTTTTCTTAAATAAAGAAGATCAAGTAGATGACGCAGAACTTTTAGAACTAGTTGAACTTGAAGTTCGTGAAACTTTAGATAAATATGAATTTCCTGGAGACGAAATTCCTATCATCAGTGGCTCTGCTTTATTAGCTTTAGAGGCACTAGTAGAAAATCCTCAAATGAAACGCGGGGATAACAAATGGGTAGACAAAATTTTTAACCTAATGGATCAAGTAGATGAATATATTCCAACTCCGGAAAGACAAACTGATAAACCTTTCTTATTAGCAGTCGAAGACGTATTATCTATTACTGGACGTGGTACTGTTGCTACAGGTCGTGTAGAAAGAGGAACGCTTAAAGTAGGAGAAAACGTCGAACTTGTTGGTTTAAAAGATACAAAATCGACAGTTGTGACTGGACTTGAAATGTTTAAAAAAACTTTAGATGAAACAATGGCCGGTGATAATGTTGGTGTTTTACTTCGTGGTGTTCAAAAAAAAGATATTGAACGCGGTATGGTTTTAGCTAAACCTGGTACGATCACACCACATACTAAATTCGAAGCTCAAGTTTATGTACTGACAAAAGAAGAGGGTGGTCGTCACTCTCCTTTTTTAATTGGCTATCAACCTCAATTTTTCATGCGTACGACAGACTCGACTGGTCGTGTGACTGATTTTTCTCACATTCAAATGCGCAACCCTTCTTCTGTAGCCGAAGAACATTCGAATAAAATGGCAATGCCCGGTGACCGTATCAGTATGGTCGTGCAATTGATCAATCCTATTGCGATTGAGAAAGGAATGCGTTTTGCTATTCGCGAAGGCGGTCGTACAGTTGGTGCAGGTGTAGTAACTGCG
         Carteria_cerasiformis  ATGGCACGTAGTAAATTTGAACGTAAAAAGCCCCACGTTAATATCGGAACAATTGGTCATGTTGATCATGGTAAAACAACATTAACAGCCGCAATTACAATGGCTTTAGCGGCAAAAGGAGGCGGATTAGGTAAACGCTATGATGAAATTGATTCAGCTCCTGAAGAAAAAGCACGCGGTATTACAATTAATACAGCTCATGTAGAATATGAGACTGATAATCGTCATTATGCACATGTAGATTGTCCAGGCCATGCTGACTATGTTAAAAACATGATTACTGGAGCTGCTCAGATGGATGGTGCGATTTTAGTTGTTTCTGGAGCTGATGGTCCAATGCCTCAAACAAAAGAACATTTACTTTTAGCTAAACAAGTAGGTGTACCAAATATTGTCGTTTTTTTAAATAAAGAAGACCAAGTTGATGATGCTGAATTATTAGAATTAGTTGAATTAGAGGTTCGCGAAACATTAGATAAATATGAATTTCCAGGTGATGAAATTCCTGTCGTTACTGGATCCGCTTTATTAGCTTTAGAGGCCTTAGTTGAAAATCCGAAAATTCAACGTGGTGAAAGTAAATGGGTTGATAAAATTTATTCTTTAATGGATCAAGTAGATAATTATATCCCAACACCTGCTCGTGAAACAGAGAAACCATTCCTTTTAGCTGTTGAAGATGTATTATCTATCACAGGTCGAGGCACAGTAGCAACGGGTCGTGTAGAAAGAGGAACTTTAAAAATTGGTGAAAACGTTGATATTGTAGGTTTAAAAGATACTAAGAGTGCGGTAGTGACGGGATTAGAAATGTTTAAAAAAACATTAGATGAAACAATGGCTGGTGATAACGTTGGAGTACTATTACGTGGTGTGCAAAAAAAAGACATTGAACGTGGTATGGTTTTAGCTAAACCTCAATCAATCAAAGCTTACAGTAAGTTTGAAGCTCAAGTGTATGTATTAACAAAAGAGGAAGGTGGTCGCCACTCAGCATTCCTTATTGGCTATCAACCGCAGTTTTATATCCGAACTACTGATGTTACAGGAAGAGTATTATCATTTACACATATTCAAATGCGCACGCCTTCGTCTGTAGCTGATGAGCATTCTAATAAAATGGCAATGCCCGGAGACCGAGTAAGTATGACAGTACAATTAATATCACCAGTAGCCGTAGAAAAAGGAATGCGCTTTGCTATTCGTGAAGGCGGTAGAACTGTAGGTGCAGGAGTTGTTACAGCT
           Carteria_sp_SAG_8_5  ATGGCTCGCTCTAAATTTGAACGTAAAAAACCACACGTAAATATTGGTACAATTGGTCACGTTGACCATGGTAAAACAACATTAACAGCTGCTATTACAATGGCATTAGCTGCCCGTGGCGGTGGTGCTGGAAAACGTTATGATGAAATTGACTCTGCTCCAGAAGAAAAAGCAAGAGGTATTACTATCAATACAGCACACGTTGAATACGAAACAGAGAATCGTCACTATGCACACGTTGATTGTCCAGGCCACGCTGACTATGTAAAAAATATGATTACAGGTGCAGCACAAATGGATGGTGCTATTCTAGTTGTATCTGGTGCTGATGGTCCTATGCCACAAACAAAAGAACACATCTTATTAGCTAAACAAGTAGGTGTTCCAAACATTGTTGTTTTTTTAAATAAAGAAGATCAAGTAGATGATAAAGAACTTTTAGAATTAGTTGAGTTAGAAGTTCGTGAAACATTAGATAAATATGAATTCCCTGGGGATGAAATTCCTGTTGTTTCAGGTTCAGCTTTATTAGCTTTAGAAGCTTTAATTGAAAATCCAAAAATTCAAAAAGGTGACAGCAAATGGGTTGATAAAATTTATGATTTAATGGATAAAGTAGATAGCTATATTCCTACTCCACAACGTGAAACTGATAAACCTTTCCTGTTAGCTGTTGAAGACGTATTATCTATTACAGGTCGTGGTACAGTTGCAACCGGACGTGTTGAAAGAGGTACTGTTAAAATTGGTGAAACAGTTGAAATCGTAGGTTTAAAAGATACAAAAACAGTAACAGTAACTGGTCTTGAAATGTTCAAAAAAACATTAGATGAATCTATTGCCGGTGACAACGTAGGTATCTTATTACGTGGTGTACAAAAAAAAGATATTGAAAGAGGTATGGTATTAGCTAAACCTAATAGTATTAAAGCTCATTCGAAATTTGAAGCTCAAGTATATATTCTAACAAAAGAAGAAGGTGGACGTCATTCAGCTTTCTTAGTAGGTTATCAACCACAATTCTATGTACGTACAACTGACGTAACTGGAAAAGTAACAAGTTTTTCTCATATTCAAATGCGTAACCCTTCTTCTGTTGCTGATGAACATTCTAATAAAATGGCTATGCCAGGCGACCGTATCAGTATGGTTGTAGAATTAATTAACCCTATTGCTATTGAAAAAGGTATGCGTTTTGCTATTCGTGAAGGTGGACGTACAGTAGGTGCTGGGGTTGTAACTAAT
      Chaetopeltis_orbicularis  ATGGCTAGAGCAAAATTTGAACGAAAAAAACCTCACGTTAATATTGGAACAATTGGGCATGTTGACCATGGAAAAACAACATTAACAGCTGCAATTACAATGGCATTAGCTGCACGTGGTGGAGCTAAAGGTCGCAAATATGATGAAATTGACTCATCACCTGAAGAAAAAGCACGTGGTATTACTATTAATGCTGCACACGTTGAATATGAAACAGAGAGTCGTCACTATGCACACGTAGACTGTCCAGGTCATGCTGACTATGTTAAAAATATGATTACTGGTGCTGCACAAATGGATGGTGCGATTCTAGTAGTTTCTGGGGCTGATGGACCTATGCCACAAACAACAGAACATGTTCTGTTAGCAAAACAAGTTGGTGTTCCAGCAATTGTAGTGTTTTTAAATAAAGCTGATCAAGTTGACGATAAAGAATTATTAGAACTTGTTGAATTAGAAGTTCGTGACATTTTGGATAAATATGGTTTTCCAAGTAATGATATTCCTATTGTAACAGGCTCAGCTTTATTAGCTTTAGAAGGTTTAGTTTCAAACCCAAAAATTCAACCTGGTCAAAACGAATGGGTTGACAAAATTTATGAACTTATGGATACTGTTGATAAACATATCCCATTACCTGCTCGTGAAATGGATAAACCTTTTTTATTAGCTGTTGAAGATGTATTCAGTATTACAGGTCGTGGTACTGTAGCAACAGGTCGTGTTGAAAGAGGTACATTAAAAGTTGGTGAATCAGTTGAAGTAGTTGGTCTATCAGAAACAAAAACAAGTATTGTTACAGGTATGGAGATGTTCCAAAAAACTTTAGATGAAACCATTGCTGGTGATAACGTTGGTATTCTTCTTCGTGGTATTCAAAAAAAAGATATTGAACGTGGTATGGTTATTGCTAAACCTGGAACCATTACTCCACATACAAAATTTGAAGGTCAAGTTTATGTATTAACACCTGAAGAAGGTGGTCGTAAAACAGGATTTTTTAAAGGTTATCAACCTCAATTTTATGTACGTACAACTGATGTTACTGGAAAAATTAACTCATTTAGCTACATTAAACAACGTAACCCATCTGATCTTTCAACAATGCATTCAAACCCAATGGTTTGTCCTGGTGACTACGTAAACATGGTAGTTGAACTAATTACACCTATTGCAATCGAAAAAGGTATGAGATTTGCTATTCGTGAAGGTGGACGTACAGTAGGTGCTGGTATGGTAAATCGT
     Characiochloris_acuminata  ATGGCACGCGCAAAATTTGAACGTAAAAAACCTCACGTAAATATTGGTACTATTGGACACGTAGACCATGGTAAAACTACATTAACAGCTGCTATTACAATGACTTTAGCTGCTCGTGGTGGTGCTCAAGGTAAAAAATATGATGAAATTGATTCAGCTCCAGAAGAAAAAGCACGTGGTATTACAATTAATACAGCACACGTTGAATATGAAACAGAAAACCGTCACTATGCACACGTAGACTGTCCAGGTCACGCTGACTATGTTAAAAACATGATTACTGGTGCTGCTCAAATGGATGGTGCTATTCTAGTAGTTTCTGGTGCTGATGGACCAATGCCTCAAACAAAAGAGCACATTCTATTAGCTAAACAAGTAGGTGTTCCTAATATTGTTGTTTTCTTAAATAAAGAAGATCAAGTTGATGATAAAGAATTACTAGAATTAGTTGAATTAGAAGTTCGTGAAACATTAGATAAATATGAATTCCCTGGTGATGAAATTCCAGTAGTTCCAGGATCTGCTTTATTAGCTTTAGAAGCTTTAGTAGAAAATCCAAAAACTCAACGTGGTGAGAACAAGTGGGTAGATAAAATTTATGAATTAATGGATAAAGTAGACAGCTATATTCCAACTCCACAACGTGAAACAGATAAACCATTCTTATTAGCAGTTGAAGACGTTTTATCGATTACAGGCCGTGGTACTGTAGCAACAGGTCGTGTAGAACGAGGAACATTAAAATTAGGTGATAACGTAGAAATCGTTGGTTTAAAAGATACTAAAAACGCTGTAGTAACAGGGTTAGAAATGTTCAAAAAAACATTAGATGAAACGTTAGCAGGTGATAACGTAGGTGTGTTATTACGTGGTGTTCAGAAAAAAGATATCGAACGTGGTATGGTATTAGCTAAACCAGGAACAATCACTCCACACACAAAATTTGAATCACAAGTGTATATTTTAACAAAAGAAGAGGGTGGTCGTCACTCAGCTTTCCTAGTGGGATATCAGCCACAATTCTATGTACGAACTACAGATGTTACAGGAAAAGTAACTAGTTTTTCACATATTCAAATGAAAAATCCTTCTTCTGTTGCTGAAGAACATTCTAACAAAATGGCTATGCCTGGGGATCGTATCAGTATGGTAGTTGAACTAATCAACCCAATCGCCATTGAAAAAGGTATGCGCTTCGCCATCCGTGAAGGTGGTCGTACTGTTGGTGCTGGTGTTGTTACTTCT
       Chlamydomonas_applanata  ATGGCACGCGCTAAATTTGAACGTAAAAAACCACACGTAAACATTGGTACAATTGGTCACGTTGACCACGGTAAAACAACACTAACAGCTGCGATTACAATGACTTTAGCAGCTCGTGGTGGTGGACAAGGTAAAAAATATGACGAAATCGACTCAGCTCCTGAAGAGAAAGCACGTGGTATTACAATTAACACTGCACACGTTGAATACGAAACAGATAACCGTCACTACGCACACGTAGACTGTCCGGGCCACGCTGACTATGTTAAAAACATGATTACTGGTGCTGCACAAATGGATGGTGCGATTTTAGTAGTATCAGGTGCTGACGGACCTATGCCACAAACAAAAGAACACATTCTATTAGCGAAACAAGTAGGTGTACCTAACATTGTAGTTTTCTTAAACAAAGAAGACCAAGTAGATGATAAAGAATTATTAGAATTAGTAGAATTAGAAGTTCGTGAAACATTAGACAAATACGAATTCCCTGGTGATGAAATTCCCGTAGTTCCAGGTTCTGCTCTATTAGCTTTAGAAGCATTAGTTGCTAATCCAAAAATCCAACGTGGTGAAAACGAATGGGTTGACAAAATTTACCAATTAATGGATAAAGTAGATAGTTACATTCCAACTCCACAACGTGAAACGGACAAACCATTCTTATTAGCTGTAGAAGACGTTTTATCTATTACAGGTCGTGGTACAGTTGCGACTGGTCGTGTTGAACGTGGTACATTAAAAATTGGTGAAAACGTTGAAGTTGTAGGTTTAAAAGATACAAAAACAACAGTTGTAACAGGTTTAGAAATGTTCAAAAAAACATTAGATGAAACACTAGCTGGTGATAACGTAGGTGTTTTATTACGTGGTATTCAGAAAAAAGATATCGAACGTGGTATGGTTTTAGCTAAACCAGGTTCAATCACTCCACACACTAAATTTGACGCGCAAGTTTACATCTTAACGAAAGAAGAAGGTGGCCGTCACTCAGCATTCTTAGTAGGTTACCAACCGCAATTCTATGTACGTACTACAGATGTTACAGGTAAAGTAACTGGTTTCTCACACATTCAAATGCGTTCAGCAGCAGCAGCAGCTGAAGAGCAATCAAACAAAATGGCTATGCCAGGTGACCGTATCAGTATGACAGTTGAGTTAATTAACCCAATTGCGATTGAAAAAGGTATGCGCTTTGCGATTCGTGAAGGTGGCCGTACTGTAGGTGCTGGTGTTGTTACAACA
         Chlamydomonas_nivalis  ATGGCACGTGCTAAATTTGAACGTAAAAAACCTCATGTAAATATTGGAACAATCGGTCATGTTGATCATGGAAAAACAACATTAACAGCTGCGATTACAATGACTTTAGCTGCTCGCGGAGGCGGTGCAGGAAAACGCTACGACGAAATTGACTCTGCTCCAGAAGAACGAGCACGTGGTATTACTATTAATACTGCACATGTTGAATATGAAACAGAAAACCGTCATTATGCCCATGTTGATTGCCCAGGTCATGCTGACTATGTTAAAAATATGATTACAGGAGCAGCTCAAATGGATGGCGCTATTTTAGTAGTTTCAGGCGCAGATGGGCCAATGCCCCAAACAAAAGAACATATCTTATTAGCAAAACAAGTTGGTGTTCCAAATATTGTTGTTTTTTTAAATAAAGAAGATCAAGTAGATGATGCAGAACTTTTAGAATTAGTAGAATTAGAAGTTCGTGAAACTTTAGATAAATATGAATATCCCGGCGATGAAATTCCAATTGTTCGTGGTTCCGCTTTATTAGCTCTTGAAGCATTAGTAGAAAATCCAAAAATTCAACGAGGTGAACATAAATGGGTTGATAAAATTTATGAATTAATGGCAGCAGTAGATAGTTATATTCCAACACCTGAACGTCAAATCGATAAGCCTTTTTTATTAGCAGTTGAATCAACTGTGTCAATTACGGGTCGCGGAACTGTAGCTACAGGCCGTGTTGAAAGAGGTACTGTTAAAATAGGCGATACTGTGGAAATTGTTGGTTTAAAAGAAACTAAAAATACTATCGTAACAGGGCTTGAGATGTTTAAAAAAACGTTAGAAGAAAGTATTGCTGGTGATAACGTAGGAGTTTTACTGCGTGGTATTCAAAAAAAAGATATCGAACGTGGTATGGTAATTGCTAAGCCGAAATCGATCCTTCCTCATCACAAATTTGAAGCACAAGTTTATATCCTTACAAAAGAAGAAGGTGGGCGACATTCTGCTTTTTTAGCAGGTTATCAACCTCAATTTTTCGTTCGAACAACGGACGTTACTGGAAAAGTTGTTAGTTTTAGTCATATTCAAATGCGTAATCCTTCTTCTGTTGCAGAAGAACATTCTAATAAAATGGCAATGCCTGGTGATCGAATCAGTATGTTAGTTGAACTAATGTCACCGATTGCAATCGAAAAAGGAGTTAGATTCGCGATTCGTGAAGGTGGCCGTACCGTAGGGGCTGGTGTGGTAACTGCA
        Chlamydomonas_peterfii  ATGGCACGTAGCAAATTTGAACGTAAAAAACCACACGTAAATATTGGTACAATTGGTCACGTTGACCACGGTAAAACAACACTAACTGCAGCTATTACAATGACATTAGCTGCAAGTGGTGGAGCACAAGGTAAAAAATACGACGAAATTGACTCATCTCCAGAAGAAAAAGCTCGTGGTATTACAATCAACACAGCACACGTTGAATATGAAACAAGTGCACGTCACTATGCACACGTAGACTGTCCAGGTCACGCTGACTATGTTAAAAACATGATTACAGGTGCAGCGCAAATGGACGGTGCTATTTTAGTAGTATCTGGTGCTGATGGCCCTATGCCACAAACAAAAGAACACATTCTATTAGCAAAACAAGTAGGTGTTCCAAACGTCGTAGTTTTCTTAAATAAAGAAGACCAAGTTGATGATACAGAACTATTAGAATTAGTAGAATTAGAAGTTCGTGAAACTTTAGACAAATATGAATTCCCAGGTGACGAAATTCCAGTGGTTCCAGGTTCTGCTTTATTAGCGTTAGAAGCATTAATCGAAAATCCGAAAACACAACGTGGCGAAAATAAATGGGTTGACAAAATCTATGAATTAATGGATAAAGTAGATAGTTACATTCCAACTCCACAACGTGAAACGGATAAACCATTCTTATTAGCTGTAGAAGACGTTTTATCTATCACAGGTCGTGGTACTGTAGCTACTGGCCGTGTTGAACGTGGTGTTTTAAAATTAACTGATAACGTTGAAATTGTTGGTTTAAGACCAACACAAACTGCTGTTGTTACAGGTCTAGAAATGTTCAAAAAAACATTAGATGAAACGGTTGCTGGTGACAACGTTGGTGTTTTACTTCGTGGTGTACAGAAAAAAGATATTGAACGTGGTATGGTTATTGCTAAACCAGGTACAATTACTCCACACACTAAATTTGAAGCTCAAGTTTATATTTTAACTAAAGAAGAAGGCGGTCGTCACTCTGCTTTCATGATTGGTTATCAACCACAATTCTACGTACGTACTACAGACGTTACTGGGAAAGTAGTAGGTTTCTCTCACATTCAAATGCGTAACCCTTCTTCTGTTGCAGAAGAACATTCAAACAAAATGGCTATGCCTGGTGACCGTATTAGTATGACTGTTGAATTAATCAACCCTATTGCTATTGAAAAAGGTATGCGTTTTGCTATCCGTGAAGGTGGTCGTACAGTAGGTGCAGGTGTTGTTACTACA
     Chlamydomonas_reinhardtii  ATGTCACGTGCTAAGTTTGAACGTAAAAAACCACACGTAAATATTGGTACTATTGGTCACGTTGACCACGGTAAAACAACACTAACAGCAGCTATTACAATGACATTAGCTGCAGCTGGTGGTTCAGTTGGTAAAAAATATGATGAAATTGACTCAGCTCCAGAAGAAAAAGCACGTGGTATTACTATTAACACAGCACACGTAGAATACGAAACTGAAAAACGTCACTATGCTCACGTAGACTGTCCAGGTCACGCTGACTACGTTAAAAACATGATCACAGGTGCTGCACAAATGGATGGTGCTATTTTAGTAGTATCAGGTGCTGACGGTCCTATGCCACAAACAAAAGAACACATTCTATTAGCTAAACAAGTAGGTGTACCAAACGTTGTAGTATTCTTAAACAAAGAAGACCAAGTAGATGATAAAGAACTTCTTGAATTAGTTGAATTAGAAGTACGTGAAACTTTAGATAAATATGAATTCCCAGGTGATGAAATTCCAGTAGTTCCTGGTTCTGCATTATTAGCTTTAGAAGCTTTAATTGAAAATCCAAAAACACAACGTGGTGAAAACAAATGGGTTGACAAAATTTACCAATTAATGGATAACGTTGACAGCTACATCCCAACTCCACAACGTGAAACTGATAAACCATTCTTATTAGCTGTTGAAGACGTTTTATCAATTACAGGTCGTGGTACTGTTGCTACAGGTCGTGTAGAACGTGGTGCATTAAGAATTAGTGATAACGTTGAAATCGTAGGTTTAAGACCAACACAAACAGCTGTTGTTACTGGTTTAGAAATGTTCAAAAAAACATTAGATGAAACTTTAGCTGGTGATAACGTAGGTGTTCTTCTTCGTGGTGTACAGAAAAAAGACATTGAACGTGGTATGGTTATTGCTAAACCAGGTACAATTACTCCGCACACTAAATTTGAAGCACAAGTATACGTTTTAACAAAAGAAGAAGGTGGTCGTCACTCTGCTTTCATGATTGGTTACCAACCACAATTCTATGTTCGTACAACAGATGTAACAGGTAAAGTAGTAGGTTTTAACCACATTCAAATGCGTAACCCTTCATCAGTAGCTGAAGAACATTCAAACAAAATGGCTATGCCTGGTGACCGTATTAGTATGACTGTAGAACTGATCAACCCAATTGCTATTGAAAAAGGTATGCGTTTCGCTATTCGTGAAGGTGGCCGTACTGTAGGTGCTGGTGTTGTAACTAAT
         Chlorococcum_tatrense  ATGGCACGCGCAAAATTTGAACGTAAAAAACCACACGTAAATATTGGTACAATTGGTCACGTAGACCATGGTAAAACAACATTAACAGCTGCTATTACAATGACGTTAGCAGCTCGTGGTGGTGCACAAGGTAAAAAATATGATGAAATTGATTCAGCTCCGGAAGAAAAAGCACGCGGTATTACTATTAATACAGCACACGTTGAGTATGAAACAGAAAATCGTCACTATGCACACGTAGACTGTCCAGGTCACGCTGACTATGTTAAAAACATGATTACAGGTGCTGCTCAAATGGATGGCGCTATTTTAGTAGTATCAGGTGCTGATGGACCGATGCCTCAAACAAAAGAACATATTCTATTAGCAAAACAAGTAGGTGTACCTAATATTGTAGTTTTCTTAAACAAAGAAGATCAAGTAGATGATAAAGAGTTATTAGAATTAGTAGAATTAGAAGTTCGTGAAACTTTAGATAAATACGAATTTCCTGGTGATGAAATTCCTATTGTTCCAGGTTCTGCTCTTTTAGCATTAGAAGCTTTAATTGAAAATCCAAAAACTCAACGTGGTGAAAACAAATGGGTAGATAAAATCCTTCAATTAATGGATCAAGTAGATAGTTATATTCCAACACCTCAACGTGAAACTGATAAACCATTCTTATTAGCTATTGAAGACGTATTATCAATTACTGGTCGTGGTACTGTTGCAACAGGTCGTGTTGAACGTGGTACGTTAAAAGTAGGTGAAAACGTTGAAGTTGTAGGTTTAAAAGATACAAAAACTTCAGTTGTAACTGGTTTAGAAATGTTTAAAAAAACATTAGATGAAACGCTGGCTGGTGATAATGTGGGTGTTTTATTACGTGGTGTACAGAAAAAAGAAATTGAACGTGGTATGGTTTTAGCTAAACCAGGTTCAATTAAACCACATACTAAATTTGAAGCTCAAGTTTATATTTTAACTAAAGAAGAGGGTGGACGTCACTCTGCTTTCTTAGTAGGATACCAACCACAATTCTATGTACGTACTACGGATGTAACAGGTAAAGTAACTTCTTTTTCACATATCCAAATGCGCAACCCTTCTTCAGTAGCAGAAGAACATTCTAATAAAATGGCGATGCCTGGTGACCGTATTAGTATGGTAGTTGAATTAATTAACCCTATTGCCATCGAAAAAGGTATGCGTTTTGCTATTCGTGAAGGTGGTCGTACTGTAGGTGCCGGTGTTGTAACATCA
       Chlorogonium_capillatum  ATGGCACGCGCAAAATTTGAACGCAAAAAACCTCACGTAAATATTGGTACAATTGGTCACGTAGACCACGGTAAAACTACTTTAACAGCTGCTATTACAATGACTTTAGCCGCTCGTGGTGGTGGTCAAGGTAAAAAATACGATGAAATTGACTCTGCTCCTGAAGAAAAAGCACGTGGTATTACAATTAACACAGCACACGTTGAATATGAAACAGAAAATCGTCACTATGCACACGTAGACTGTCCAGGCCACGCAGACTACGTAAAAAATATGATTACAGGTGCAGCACAAATGGACGGTGCTATTCTAGTAGTATCTGGTGCTGATGGACCAATGCCACAAACAAAAGAACACATTCTACTTGCTAAACAAGTAGGTGTTCCAAACATTGTTGTTTTCTTAAACAAAGAAGACCAAGTAGACGATAAAGAATTATTAGAATTAGTAGAATTAGAAGTTCGTGAAACTTTAGATAAATACGAATTCCCTGGTGATGAAATTCCTGTTGTTCCAGGTTCTGCTCTTTTAGCTTTAGAAGCTCTTATTGAAAACCCTAAAATTCAACGTGGTGAAAACAAATGGGTAGATAAAATCTATGAATTAATGGATAAAGTAGATAGTTACATTCCAACACCTGCACGTGAAACAGATAAACCATTCTTATTAGCTGTTGAAGACGTATTATCAATTACTGGTCGTGGTACTGTAGCAACAGGTCGTGTTGAACGTGGTACATTAAAAGTAGGTGAAAACGTTGAAGTTGTAGGTTTAAAAGAAACTAAAACAGCAGTTGTTACTGGTTTAGAAATGTTCAAGAAAACATTAGATGAAACAATGGCTGGTGACAACGTAGGTGTATTACTACGTGGTGTTCAGAAAAAAGAAATCGAACGTGGTATGGTTTTAGCTAAACCAAATTCAATCAAGCCTCATACAAAATTTGAAGCACAAGTTTATATCTTAACAAAAGAAGAAGGTGGTCGTCACTCTGCTTTCTTAGTTGGTTACCAACCACAATTCTACGTACGTACAACAGATGTTACAGGTAAAGTAACATCTTTCACACATATTCAAATGCGTAACCCTTCTTCAGTTGCTGAAGAACATTCAAACAAAATGGCTATGCCAGGTGACCGTATTAGTATGGTTGTTGAATTAATTAACCCAATTGCAATCGAAAAAGGTATGCGTTTTGCGATTCGTGAAGGTGGTCGTACAGTAGGAGCTGGTGTTGTAACAAAC
         Chloromonas_perforata  ATGGCACGCGCAAAATTTGAACGTAAAAAACCACACGTAAATATTGGTACAATTGGTCACGTAGACCATGGTAAAACAACATTAACAGCTGCTATTACAATGACGTTAGCAGCTCGCGGTGGTGCACAAGGTAAAAAATATGATGAAATTGATTCAGCTCCAGAAGAAAAAGCACGTGGTATTACTATTAATACAGCACACGTTGAGTATGAAACAGAAAATCGTCACTATGCACACGTAGATTGTCCAGGTCACGCTGACTATGTAAAAAACATGATTACAGGTGCTGCTCAAATGGATGGCGCTATTTTAGTAGTATCAGGTGCTGATGGACCAATGCCTCAAACAAAAGAACACATTTTATTAGCAAAACAAGTAGGTGTACCTAATATTGTAGTTTTCTTAAACAAAGAAGATCAAGTAGATGATAAAGAGTTATTAGAATTAGTAGAATTAGAAGTTCGTGAAACTTTAGATAAATACGAATTTCCTGGTGATGAAATTCCTATTGTTCCAGGTTCTGCTCTTTTAGCATTAGAAGCTTTAATTGAAAATCCAAAAACTCAACGTGGTGAAAACAAATGGGTAGATAAAATCCTTCAATTAATGGATCAAGTAGATAGCTATATTCCAACACCTCAACGCGAAACTGATAAACCATTCTTATTAGCTATTGAAGACGTATTATCAATTACAGGACGTGGTACTGTTGCAACAGGTCGTGTTGAACGTGGTACATTAAAAGTAGGTGAAAACGTTGAAGTTGTAGGTTTAAAAGATACAAAAACTTCAGTTGTAACTGGTTTAGAAATGTTTAAAAAAACATTAGATGAAACACTGGCTGGTGATAACGTTGGTGTTTTATTACGTGGTGTACAAAAAAAAGAAATTGAACGTGGTATGGTTTTAGCTAAACCAGGTTCAATTAAACCACATACTAAATTTGAAGCTCAAGTTTATATTTTAACAAAAGAAGAGGGTGGACGTCACTCTGCTTTCTTAGTAGGTTACCAACCACAATTCTATGTACGTACTACAGATGTAACAGGTAAAGTAACTTCTTTTTCACATATCCAAATGCGCAACCCTTCTTCAGTAGCAGAAGAACATTCTAATAAAATGGCAATGCCTGGTGACCGTATTAGTATGGTAGTTGAATTAATTAACCCTATTGCCATCGAAAAAGGTATGCGTTTTGCTATCCGTGAAGGTGGCCGTACTGTAGGTGCTGGTGTTGTAACATCA
           Chloromonas_radiata  ATGGCACGTGCTAAATTTGAACGTAAAAAACCCCATGTTAATATTGGTACAATTGGTCACGTTGACCACGGCAAAACAACATTAACAGCAGCTATTACTATGACTTTAGCTGCTCGCGGTGGTGGAGCTGGTAAACGATATGATGAAATTGACTCTGCGCCTGAAGAAAGAGCACGCGGTATTACTATTAATACAGCACATGTGGAATATGAGACAGATAATCGTCACTATGCCCACGTTGACTGCCCAGGTCATGCTGACTATGTAAAAAATATGATTACAGGTGCTGCTCAAATGGACGGCGCTATTTTAGTTGTGTCAGGAGCTGACGGCCCAATGCCGCAGACAAAAGAGCATATTTTACTTGCAAAACAAGTAGGTGTTCCGAATATTGTTGTCTTTTTAAATAAAGAAGATCAGGTTGATGACGCAGAACTTCTGGAATTAGTTGAATTAGAAGTTCGTGAAACTTTAGATAAATATGAATACCCAGGGGATGAAATTCCAATTGTACGAGGATCAGCTTTATTAGCTTTAGAAGCTCTAGTTGAAAACCCAAAAATTCAGCGCGGGGAACATAAATGGGTAGATAAAATTTATGAATTAATGGATAAAGTTGATAGTTATATCCCAACACCAGAACGTCAAATTGATAAGCCATTTTTATTAGCAGTGGAAGACGTTTTATCAATTACTGGTAGAGGAACAGTAGCAACTGGGCGTGTTGAAAGAGGAACTGTTAAATTAGGTGATTCCGTAGAAATCGTAGGTTTAAAAGATACAAAAAATACTACTGTAACAGGTCTTGAAATGTTTAAAAAAACATTAGAAGAAAGTATTGCTGGTGACAACGTAGGTGTATTATTACGTGGAATTCAAAAAAAAGATATCGAACGCGGTATGGTTATAGCTAAGACTGGGAGCATCCAACCTCATAAAAAATTCGAAGCACAAGTTTATGTCTTAACTAAAGAAGAAGGGGGAAGACACTCTGCCTTTTTAGCAGGTTATCAACCACAATTTTTTGTTCGTACTACAGATGTTACTGGTAAAGTAGTGAGTTTTAGTCATATTCAAATGCGTAATCCATCTTCAGTTGCTGAAGAACACTCCAATAAAATGGCTATGCCTGGCGACAGAATTAGCATGTTAGTTGAACTTATGTCACCAATTGCCATTGAAAAAGGTGTAAGATTTGCTATTCGTGAAGGTGGTCGTACAGTGGGTGCTGGTGTTGTAACGGCA
             Chloromonas_rosae  ATGGCACGTGCTAAATTTGAACGTAAAAAACCTCATGTTAATATTGGGACTATTGGTCATGTTGACCATGGGAAAACAACATTAACAGCTGCAATTACAATGACTCTAGCTGCTCGGGGAGGTGGTGCTGGTAAACGTTATGATGAAATTGACTCTTCTCCAGAAGAACGTGCACGCGGTATTACTATTAATACAGCGCATGTTGAATATGAAACAGAAAATCGTCATTACGCGCATGTTGATTGCCCTGGCCACGCTGATTATGTAAAAAATATGATTACAGGAGCAGCTCAAATGGATGGAGCAATTTTAGTAGTATCTGGCGCAGATGGTCCAATGCCACAAACAAAAGAACATATCTTATTAGCAAAACAAGTAGGTGTTCCAAATATTGTTGTATTTTTAAATAAAGAAGATCAAGTAGATGATGCAGAACTTCTGGAATTAGTAGAATTAGAAGTTCGTGAAACTTTAGATAAATATGAATTTCCAGGTGACGAAATTCCAATTGTTCGTGGATCAGCACTATTAGCTCTTGAAGCACTTGTAGAAAATCCGAAAATTCAACGAGGTGAGCATAAATGGGTTGATAAAATCTACGAATTGATGGCAGCAGTAGATAGTTATATTCCAACACCTATCCGCCAAACTGATAAGCCGTTTTTATTGGCAGTTGAATCAACTGTATCTATTACAGGCCGTGGAACTGTAGCAACTGGCCGTGTTGAAAGAGGGACAGTTAAATTAGGTGAAGTTGTTGAAATTGTAGGCTTAAGAGAAACAAAAAATACTATTGTTACTGGTTTAGAAATGTTCAAAAAATCCCTAGACGAGAGCGTTGCGGGAGATAATGTCGGAGTTTTGTTAAGAGGAATTCAAAAAAAAGATATCGAACGTGGTATGGTTCTTTGTAAACCAAAAAGTATTCTTCCTTACAAGAAATTTGAAGCACAAGTTTATATTCTTACAAAAGAAGAAGGTGGTCGACATTCTGCTTTTTTAGCAGGTTATCAACCTCAATTTTTTGTTCGAACAACAGACGTTACTGGAAAAGTTGTTAGTTTTAGTCATATTCAAATGCGTAATCCTTCTTCTGTTGCAGAAGAACATTCTAATAAAATGGCAATGCCAGGTGACCGAATTAGTATGTTAGTTGAACTTATGTCACCAATTGCTATTGAAAAAGGTGTTAGATTTGCAATTCGTGAAGGTGGACGTACTGTAGGGGCTGGTGTTATTACTGCA
       Chlorosarcinopsis_eremi  ATGGCACGCGCAAAATTTGAACGTAAAAAACCACACGTAAACATTGGTACAATTGGTCACGTTGACCACGGTAAAACTACATTAACAGCTGCAATTACAATGACATTAGCTGCTAGTGGTGGTGCACAAGGTAAAAAATATGATGAAATTGACTCAGCACCAGAAGAGAAAGCACGTGGTATTACTATTAACACAGCACACGTTGAGTATGAAACAGCAAACCGTCACTATGCTCACGTAGACTGTCCAGGTCACGCTGACTACGTAAAAAACATGATTACAGGTGCAGCACAAATGGACGGTGCAATTTTAGTAGTATCAGGTGCTGATGGACCAATGCCTCAAACAAAAGAGCACATTCTATTAGCTAAGCAAGTAGGTGTACCAAACATTGTTGTATTTTTAAACAAAGAAGACCAAGTAGACGACAAAGAATTATTAGAATTAGTAGAATTAGAAGTTCGTGAAACTTTAGATAAATATGAATTCCCGGGAGATGAAATTCCAATCGTTCCTGGTTCAGCATTATTAGCTTTAGAAGCTTTAGTTGAAAACCCTAAAACTCAACGTGGTGAAAACCCATGGGTAGACAAAATCCATGAATTAATGGATAAAGTAGATAGTTACATTCCAACTCCTCAACGTGAAACAGACAAACCATTCTTATTAGCTGTTGAAGACGTATTATCTATTACTGGTCGTGGTACAGTAGCAACAGGACGTGTTGAACGTGGTACTTTAAAAGTAGGTGAAAACGTTGAAGTTGTAGGTTTAAAAGATACTAAAACTTCAGTTGTTACTGGTTTAGAAATGTTCAAGAAAACATTAGATGAAACTATGGCTGGTGACAACGTTGGTGTTTTATTACGTGGTGTTCAAAAGAAAGAAATTGAACGTGGTATGGTATTAGCTAAACCAGGATCAATTGCACCTCACAATAAATTTGAAGCACAAGTTTATATTTTAACTAAAGAAGAAGGTGGCCGTCACTCTGCTTTCTTAGTTGGTTACCAACCTCAATTCTATGTACGTACAACAGACGTAACTGGAAAAGTAACTTCATTCACTCACATTCAAATGCGTAACCCTTCTTCAGTTGCTGAAGAAAACTCAAACAAAATGGCTATGCCAGGTGACCGTATCAGTATGGTAGTTGAATTAATCAACCCAATTGCCATTGAAAAAGGTATGCGTTTCGCTATTCGTGAAGGTGGCCGTACTGTAGGTGCTGGTGTTGTTACATCT
        Chlorotetraedron_incus  ATGGCACGCGCAAAATTTGAACGTAAAAAACCTCACGTAAATATTGGAACAATTGGTCACGTTGACCATGGAAAAACAACTTTAACAGCGGCTATTACGATGGCTTTAGCTGCTCAAACAGGTGGAGCTGGTAAAAAATATGATGAAATTGACTCTGCACCAGAAGAAAAAGCTCGTGGAATTACGATTAACACAGCTCACGTAGAATATGAAACAGAAAATCGTCACTATGCTCACGTAGACTGTCCAGGTCACGCTGACTATGTAAAAAATATGATTACAGGTGCTGCACAAATGGATGGTGCTATTTTAGTTGTTTCAGGAGCAGATGGACCAATGCCTCAAACAAAAGAACACATTCTTTTAGCAAAACAAGTAGGTGTACCTAATATGGTTGTATTCTTAAATAAAGAAGACCAAGTAGATGATGCAGAATTATTAGAATTAGTTGAATTAGAAGTTCGTGAAACTTTAGATAAATACGAATTCCCAGGAGATGAAATTCCTGTAGTAACTGGTTCTGCTTTATTAGCTTTAGAAGCTTTAGTTGAAAATCCAACAACAAAACGTGGAGAAAACAAATGGGTAGATAAAATTTTAGATTTAATGGATCAAGTTGATCAATATATTCCTACTCCTGAACGTCAAACAGATAAACCTTTCCTTTTAGCAGTTGAAGACGTTTTATCTATTACAGGTCGTGGTACAGTAGCTACTGGACGTGTAGAACGTGGAACTTTAAAAGTAGGTGAAAACGTTGAATTAGTTGGTTTAAAAGATACTAAAGCAAGTGTTGTTACTGGATTAGAAATGTTCAAAAAAACTTTAGACGAAACTATGGCTGGTGATAACGTAGGTGTTTTATTACGTGGAATTCAAAAAAAAGAAATTGAACGTGGAATGGTTTTAGCAAAACCAGGAACAATTACACCACATACTAAATTTGAAGCACAAGTTTACGTTTTAACAAAAGAAGAAGGTGGAAGACACAGTCCTTTCCTAGTAGGATATCAACCTCAATTCTTTGTAAGAACTTGTGATATTACAGGTAAAGTAACAGGATTTAACCACGTTGAAATGCGTACTCCTTCTTCTGTTGCCGAAGAACATTCAAACAAAATGGCAATGCCTGGAGATACTATTTTAATGGTTGTTCAATTAATTTGTCCTATTGCTATTGAAAAAGGAATGCGATTTGCAATCCGTGAAGGTGGGCGTACAGTAGGTGCAGGTGTTGTAACTAAC
    Chromochloris_zofingiensis  ATGGCACGCGCTAAATTTGAACGTAAAAAACCACACGTTAATATTGGGACAATTGGTCACGTTGACCACGGTAAAACAACTCTAACAGCAGCTATTACTATGGCGTTAGCAGCTCAAGGTGGTGCTACTGGTAAAAAATATGATGAAATTGATTCAGCACCAGAAGAAAAAGCTCGTGGGATTACAATTAATACTGCACATGTAGAATATGAAACAGAAAATCGTCACTATGCTCACGTAGATTGCCCAGGTCACGCTGACTACGTTAAAAACATGATTACTGGGGCAGCTCAGATGGATGGTGCTATATTAGTTGTTTCAGGTGCGGATGGTCCTATGCCTCAAACAAAAGAACATATCTTACTAGCAAAACAAGTAGGTGTGCCTAATATTGTAGTCTTTTTAAACAAAGAAGACCAAGTGGATGATGCAGAATTATTAGAACTGGTAGAATTAGAAGTTCGTGAAACTTTAGATAAATATGAATTCCCAGGAGATGATATTCCAATTGTAACTGGTTCAGCATTATTAGCTTTAGAAGCTTTAGTTGAAAATCCTCAAATTAAACGTGGGGATAATCCATGGGTTGATAAAATTTATAAACTAATGGATGAAGTCGATTCATATATTCCAACTCCAGAACGACAAACAGACAAACCGTTCTTATTAGCAGTTGAGGATGTATTATCTATTACAGGTCGTGGTACTGTTGCTACTGGTCGTGTAGAAAGAGGAACATTAAAAGTTGGAGATACTATTGAAATCATTGGATTTAAAGATACAAAATCGACTGTAGTAACAGGTCTTGAAATGTTTAAAAAAACATTAGATGAAACTGTAGCAGGAGATAACGTAGGTATTTTACTTCGTAGTGTTCAAAAAAAAGACATTGAACGTGGTATGGTATTAGCTAAACCTGGAAGTTTAAAACCTTGGTCTAAATTTGAAGCGCAAGTCTATGTATTAACGAAAGAAGAAGGAGGACGTCACTCTCCGTTTTTAATCGGGTATCAACCACAATTTTATGCGCGTACTACAGATATTACAGGTAAAGTAATAGGTTTCAACCATATCCAAATGCGTAACCCTTCGTCAGTTGCTGACGAACACTCTAATAAAATGGCTATGCCTGGTGACCGTATTAGTATGACAGTAGAATTAATTAATCCGATTGCTATTGAAAAAGGCATGCGTTTTGCAATTCGTGAAGGTGGACGTACTGTAGGGGCTGGTGTAGTAACAACT
       Cylindrocapsa_geminella  ATGGCACGTGCAAAATTTGAACGTAAGAAACCACATGTAAATATTGGGACTATTGGCCATGTAGATCATGGAAAAACAACCTTAACAGCAGCTATTACAATGGCATTAGCTGCTAAAGGTGGTGCAAAAGGTAAAAAATATGATGAGATTGACTCTGCACCTGAAGAGAAAGCAAGAGGTATTACAATAAATACAGCACACGTAGAGTATGAAACCGAAAATCGACATTATGCTCATGTTGATTGCCCCGGACACGCTGACTATGTTAAAAATATGATTACAGGTGCTGCGCAAATGGATGGTGCTATTCTAGTTGTTTCGGGGGCAGACGGCCCTATGCCACAAACCAAAGAGCATATTCTTTTAGCAAAGCAAGTAGGTGTTCCTAATATAGTAGTTTTTTTAAATAAAGAAGATCAATTAGATGATGCTGAATTGCTTGAATTGGTAGAATTAGAAGTTCGTGAAACTTTGGAAAAATATGAATTTCCAGGTGATGATATACCTGTGGTACGAGGTTCAGCATTATTAGCATTAGAAGCATTAGCTGAAAATCCACAAATTCAACCAGGTGAAAACAAATGGGTAGATAAAATTTATGAACTTATGGATCAAGTAGATAGTTATATTCCTACACCTGAGAGAGAAACTGAGAAACCTTTTTTGTTAGCAATTGAAGATGTTTTATCCATAACAGGTCGAGGAACTGTTGCAACAGGGAGAGTGGAACGAGGAACCTTAAAGATCGGCGAATCTGTAGAACTTGTTGGTTTTAAAGATACAAAGGCACTTGTTGTAACTGGATTAGAAATGTTTAAAAAAACTTTAGATGAAACACTGGCAGGAGATAACGTAGGAGTTCTTTTACGAGGTGTCCAAAAAAAAGATATTCAACGTGGAATGGTATTAGCAAAACCAGGAACTATAAAACCACATACTAAATTTGAGGCACAAGTTTATGTATTAACTAAGGAAGAAGGTGGACGACACTCTGCTTTTTTAACAGGATATCAACCACAGTTTTTTTTGCGCACAACAGATGTTACTGGAAAAGTTATTTCATTTACTCATATTCAAATGCGCACACCTTCATCTGTTGCAGATGAACATTCTAACAAAATGGCTATGCCAGGAGATCGCATAAGTATGACAGTTCTGTTAATATCTCCTGTTGCTGTCGAAAAAGGTATGCGTTTCGCAATCCGAGAGGGGGGTAGAACTGTGGGTGCAGGGGTTGTAACTTCC
         Desmotetra_stigmatica  ATGGCACGCGCTAAATTTGAACGTAAAAAACCTCACATTAATATTGGAACTATCGGACACGTAGACCATGGTAAAACAACTCTTACAGCTGCTATTACTATGACATTAGCAGCTGTAGGTGATTCGAAAGGTAAAAAATATGATGAAATTGACTCATCTCCTGAAGAAAAAGCTCGAGGTATTACAATTAACACAGCACACGTAGAATATGAAACAGAAAATCGCCACTATGCACACGTAGATTGTCCAGGCCATGCGGATTATGTTAAAAACATGATTACAGGGGCTGCACAAATGGATGGTGCTATTCTAGTAGTATCTGGAGCAGATGGACCAATGCCTCAAACAAAAGAGCATATTCTTCTTGCTAAACAGGTAGGTGTTCCACATATCGTTGTTTTCTTAAATAAAGAAGACCAAGTAGATGATAAAGAACTTCTTGAACTTGTTGAATTAGAAGTTCGAGAAACTCTTGATAAATATGAATTCCCAGGGGATGAAATTCCTATTGTTATGGGTTCTGCTTTATTAGCTTTAGAAGCTTTAATTCAAAATCCAAAAACAGCACGTGGCGAAAATAAATGGGTTGATAAAATTCATCAACTAATGGAGAAAGTAGATAGTTATATTCCTACTCCACAACGTGAAACGGATAAACCATTCCTATTAGCTGTAGAAGATGTTTTATCTATTACTGGACGCGGAACTGTTGCAACAGGTCGTGTTGAAAGAGGTAGATTAAAAATTCAAGAAAACGTGGAAGTTGTAGGTATTCGACCAACTCAAACAGCTGTTTGTACAGGTCTTGAAATGTTTAAGAAAACTCTGGATGAAACAACGGCTGGTGATAACGTAGGGGTTCTACTACGTGGTATTCAAAAGAAAGATATCGATCGCGGTATGGTTATTGCTAAACCAGGCACGGTTTTACCGCATACTAAATTTGAAGCACAAGTTTATGTTTTAACAAAAGAAGAAGGCGGGCGTCATTCTGCTTTTACGCCTGGTTACCAACCTCAATTTTATGTAAGAACAACTGATGTAACAGGAAAAGTAACGGCATTTAATCATATTCAAATGCGTAATGCATCA------ACTGAAGACACTGCTGGTAAAATGGCAATGCCTGGTGACCGTATTAGTATGGTTGTAGAATTACTTTGCCCTATTGCTATTGAAAAAGGTACGCGTTTTGCTATTCGTGAAGGTGGTCGTACAGTAGGTGCTGGTGTAGTAACTGCG
        Dictyochloris_fragrans  ATGGCTCGTAGTAAATTTGAACGTAAAAAACCCCATGTAAATATTGGTACTATTGGTCACGTAGACCATGGTAAAACAACATTAACTGCAGCAATCACTATGGCATTAGCAGCTCGTGGTGGTGGAGCTGGTAAAAAATATGATGAAATTGATTCAGCACCAGAAGAAAAAGCAAGAGGTATTACAATCAATACAGCGCATGTAGAATATGAAACTGATCAACGTCACTATGCACACGTAGATTGTCCAGGTCACGCTGACTATGTAAAAAATATGATTACAGGTGCTGCGCAAATGGATGGTGCTATTTTAGTAGTTTCTGGAGCTGACGGACCTATGCCTCAAACAAAAGAACATATTCTATTAGCTAAGCAAGTAGGTGTACCTAACGTTGTTGTTTTCTTAAATAAAGAAGACCAAGTTGATGATAAAGAACTTTTAGAACTAGTAGAATTAGAAGTTCGTGAAACTTTAGATAAATATGAATATCCTGGAGATGATATTCCTGTTGTTTCAGGATCTGCTTTATTAGCTTTAGAAGCTTTATTAGAAAATCCTAAAATTCAACGTGGTGAAAACAAATGGGTTGATAAAATTTATGATTTAATGGATAAAGTAGATAGTTATATTCCTACTCCAGAAAGAGAAACTGACAAACCGTTCTTATTAGCTGTTGAAGACGTTCTTTCTATCACTGGACGTGGTACTGTAGCTACTGGTCGAGTTGAAAGAGGTACATTAAAAATTGGTGAAAACATTGAAATTGTTGGTCTTAAAGACACAAAAACAACAGTTGTTACTGGATTAGAAATGTTTAAAAAAACTTTAGAAGAAACATTAGCAGGAGATAACGTAGGTGTTTTACTTCGTGGTGTTCAAAAAAAAGATATTGAACGTGGTATGGTATTAGCTAAACCAGGAACTATTAAGCCACACACTAAATTTGAAGCTCAAGTTTATGTTTTAACTAAAGAAGAAGGTGGACGACACTCTGCTTTCTTAATTGGTTATCAACCACAATTTTTTATGCGTACTACAGATTGTACTGGAAAAGTAACTTCATTTTCTCACATTCAAATGAAAAATCCTTCTTCTGTTGCTGAGGAACATTCTAATAGAATGGCTATGCCAGGAGATCGTATTAGTATGGTAGTTCAATTAATTAGTCCAATTGCTATTGAAAAAGGAATGCGTTTTGCAATTCGTGAAGGTGGTAGAACAGTTGGTGCTGGTGTAGTTACTTCA
             Dunaliella_salina  ATGGCACGTGCTAAATTTGAACGTAAAAAACCACATGTAAATATTGGTACTATTGGACATGTAGACCATGGTAAAACTACATTAACAGCTGCTATTACAATGACATTAGCAGCTAAAGGTAGTGGATTAGCTAAAAAATATGATGAAATTGATTCTGCACCTGAAGAAAAAGCTCGTGGTATTACAATTAATACAGCACACGTAGAATATGAAACAGATAACCGCCATTATGCACACGTAGACTGTCCAGGTCATGCTGATTATGTTAAAAACATGATTACAGGTGCTGCACAAATGGATGGTGCTATTTTAGTTGTATCTGGTGCAGATGGTCCAATGCCACAAACAAAAGAACATATTTTACTTGCTAAACAAGTTGGTGTTCCTAATATTGTTGTATTCTTAAACAAAGAAGATCAAGTAGATGATAAAGAATTATTAGAATTAGTAGAATTAGAGGTTCGTGAAACTTTAGATAAATACGAATTCCCTGGTGATGAAATTCCTATCGTTTCAGGTTCTGCTTTATTAGCTTTAGAAGCACTTGTTGAAAACCCTAAAATTAAACGTGGTGAAAACCAATGGATTGATAAAATTTATGACTTAATGGATAAAGTAGATTCTTATATTCCAACACCAGAACGTCAAACAGAAAAACCTTTCTTATTAGCTGTTGAAGATGTTTTATCTATTACAGGTCGTGGTACAGTTGCTACAGGTCGTGTTGAACGTGGTACTTTAAAACTTGGTGAAAACGTAGAAGTAGTAGGTTTAAAAGAAACAAAAAGTACAGTTGTTACTGGTTTAGAAATGTTTAAAAAAACATTAGACGAAACAATGGCTGGTGATAACGTAGGTGTATTATTACGTGGTATCCAAAAAAAAGATATCGAACGTGGTATGGTTTTAGCTAAACCTGGTAGTATTACACCACATACAAAATTTGAATCTCAAGTTTATATTTTAACAAAAGAAGAGGGTGGTCGTCACTCAGCTTTCTTAACTGGGTACACACCACAATTTTATGTACGAACAACAGACGTAACTGGTAAAGTAGCTGGTTTTTCACATATTCAAATGCGTAATCCTTCATCTGTTGCTGAAGAACATTCTAATAAAATGGCAATGCCTGGTGACCGTATTAGTATGGTTGTTGAATTAATTAACGCAATTGCTATTGAAAAAGGTATGCGTTTTGCTATTCGTGAAGGTGGACGTACTGTAGGTGCAGGTGTTGTTACATCT
          Elakatothrix_viridis  ATGGCAAGAGCTAAATTTGAACGTAAAAAACCACATGTGAATATTGGAACAATAGGACATGTAGATCATGGAAAAACAACTCTAACAGCCGCTATTACTATGGCATTAGCTGCGCGTGGTGGTGCTCAAGGAAAAAAATATGACGAAATCGATTCTGCACCTGAAGAAAAAGCAAGAGGAATTACAATCAATACAGCACATGTAGAATATGAAACAGAAAACAGACATTACGCTCATGTAGATTGTCCTGGTCATGCAGATTATGTAAAAAATATGATTACAGGTGCTGCTCAAATGGACGGAGCCATTCTTGTTGTTTCTGGGGCGGATGGTCCAATGCCTCAAACTAAGGAACATATTTTATTAGCTAAACAAGTAGGTGTTCCTAATATTGTAGTATTTTTAAACAAAGAAGATCAAGTAGATGATAAAGAAATTTTGGAATTAGTAGAATTAGAAGTTCGTGAGACTCTAGACAAGTATGAATTTCCTGGTGATGAAATCCCAATTATAACTGGATCTGCTTTATTAGCATTAGAAGCTCTGTTAGAAAATCCAAAGATTCAACCTGGTGAAAATAAATGGGTAGACAAAATTTACGAATTAATGGATCAAGTAGATCAATATATTCCAACTCCAGAACGAGAAACTGACAAACCGTTTTTATTGGCTATAGAAGATGTTCTGTCTATTACTGGTCGTGGTACTGTTGCTACTGNNNNNGTTGAAAGAGGAAAGTTAAAAATAGGAGATTCTGTTGAACTTGTTGGGCTTAAAGATACAAAAGCAACAGTTGTGACTGGTTTGGAAATGTTTAAAAAAACTTTAGATGAAACTTTAGCAGGAGATAATGTAGGAGTTTTACTTCGTGGTGTTCAAAAAAAAGATATTGAAAGGGGGATGGTTTTAGCTAAACCAGGAAGTATAGCACCTCATGAAAAATTTGAAGCACAAGTTTATGTATTAACAAAAGACGAAGGTGGTAGACATTCTGCATTTTTAGCAGGTTATCAACCACAATTTTTTTTACGCACAACAGATGTAACTGGAAAAGTAATATCATTTAGTCATATTCAAATGCGTACACCATCGTCTGTAGCAGATGAGCATTCAAAAAAAATGGCTATGCCTGGAGATCGTGTAAGTATGACTGTTCAGTTAATGTCACCGATTGCAGTTGAAAAAGGAATGCGATTTGCCATTCGAGAAGGAGGACGCACAGTTGGTGCTGGTGTTGTCACTAAT
         Floydiella_terrestris  ATGGCAAGAGCAAAATTTGAACGTAAAAAACCTCACGTGAATATTGGGACTATTGGTCACGTTGACCACGGAAAAACAACCCTAACTGCAGCTATTACAATGGCTTTAGCTTTAACAGGAAAAGGAAAAGGGCGTAAATATGATGAAATTGACTCTGCACCTGAAGAAAAAGCTCGTGGGATTACAATTAATGCAGCACACGTTGAATATGAAACAGAAACCAGACACTATGCTCACGTTGACTGCCCAGGGCACGCTGATTATGTGAAAAATATGATTACAGGGGCAGCACAAATGGATGGCGCAATTTTAGTTGTTTCAGGTGCTGACGGACCTATGCCTCAAACAACAGAGCACGTGCTTTTAGCAAAACAAGTAGGTGTTCCTGCTATCGTTGTTTTTCTAAATAAAGCAGACCTTGTTGATGATAAAGAGTTATTAGAACTAGTAGAATTAGAAGTTCGTGACATTTTAGAAAAATATGGTTTCCCTAGTGCAGAAATTCCAGTTGTTAATGGTTCGGCTGTTTTAGCTTTACAAGAGCTAACTTCAAACCCTAAAGTGAAACAAGGTGAGAATCCTTGGGTTGATAAAATTTATGAACTAATGGAAACAGTTGATAAACACATTCCTCTACCAGCTCGTGAAATGGACAAACCTTTCTTATTAGCTGTAGAAGACGTTTTTAGTATTACAGGGCGTGGTACAGTAGCAACTGGCCGTGTTGAAAGAGGGACTGTAAAAGTTGGTGATTCAGTAGAAGTGGTAGGTTTAGCTGATACAAAAACAAGTACTGTAACAGGGATGGAAATGTTTCAAAAAACTTTAGATGAAACAATCGCTGGTGATAACGTTGGTATTCTTCTTCGTGGGATTAACAAAAAAGACATCGAACGTGGGATGGTTATTGCTAAACCAGGAACAATCACACCTCATACAAAATTCGAAGGTCAAGTTTATGTATTAACACCAGAAGAAGGTGGTCGTAAAACTGGTTTCTTTAAAGGCTATCAACCGCAATTTTACGTGCGAACAACTGATGTAACTGGAAAAATCGCTTCTTTTAGTTACATTAAACAACGTAACCCTTCTGATCTTTCAACAATGCATTCAAACCCAATGGTTTGCCCTGGTGATTATGTAAATATGGTGGTAGAGCTAATCACACCAATTGCTATCGAAAAAGGGATGCGATTTGCAATTCGTGAAGGTGGCCGTACAGTAGGTGCTGGTATGGTAAACCGT
       Follicularia_botryoides  ATGGCTCGTGCTAAATTTGAACGTACAAAACCACATGTAAACATTGGAACAATTGGTCACGTTGACCACGGAAAAACAACTTTAACTGCAGCAATTACAATGGCTTTAGCAGCTCAAGGTGGTGGAACAGGTAGAAAATATGATGAAATTGATTCAGCACCAGAAGAAAAAGCTCGTGGAATTACAATTAATACTGCACACGTTGAATACGAAACAGAAAATCGTCACTATGCTCACGTAGATTGTCCAGGCCACGCAGACTACGTTAAGAACATGATTACAGGTGCTGCTCAAATGGACGGTGCAATTTTAGTTGTATCTGGTGCAGATGGACCTATGCCTCAAACAAAAGAACACATTCTTTTAGCAAAACAAGTAGGTGTTCCAAACATTGTTGTTTTCTTAAATAAAGAAGACCAAGTTGATGACCCAGAATTATTAGAATTAGTTGAATTAGAAGTTCGTGAAACTTTAGACAAATATGAATTCCCTGGTGATGAGATTCCAATTGTCACTGGTTCAGCTTTATTAGCTTTAGAAGCACTGATCGCAAACCCGACTACAAAACGAGGTGACAACCCATGGGTTGACAAAATTCATGCATTAATGGATCAAGTAGACCAATACATTCCAACTCCAGAAAGACAAACAGATAAACCTTTCTTATTAGCTGTAGAGGACGTTTTATCAATTACAGGTCGTGGAACAGTAGCAACTGGACGTGTTGAGCGTGGAACTTTAAAAGTTGGAGATAACGTTGAAATTGTAGGTTTAAAAGATACAAAATCAACAGTTGTAACAGGACTTGAAATGTTCAAGAGAACTTTAGATGAAACAATGGCTGGAGATAACGTTGGAGTTTTACTACGTGGTGTTCAGAAAAAAGACATTGAACGCGGAATGGTTTTAGCTAAACCAGGTTCTATTACTCCTCACACTAAATTCGAAGCTCAACTTTATGTTTTAACAAAAGAAGAAGGTGGACGACACTCTCCTTTCTTAGCAGGATATCAACCACAGTTCTATTTAAGAACAACTGACTGTACAGGAAAAATTGAATCTTTCAATCACTTGTCGTTAGCAAACCCGTCTTCAGTAGCTGACGAACATTCAAACAAAATGGCTATGCCTGGTGACCAAATTAACGCTAAAATTGCGCTAATTAACCCTATTGCTATTGAAAATGGTATGCGTTTTGCTATCCGTGAAGGTGGACGTACGGTAGGTGCAGGTGTAGTAACTAGC
       Golenkinia_longispicula  ATGGCACGTGCAAAATTTGAACGTAAAAAACCACATGTGAATATAGGTACAATTGGTCATGTAGACCACGGAAAAACAACATTGACAGCTGCAATCACTATGGCATTAGCAGCTCGTGGGGGAGCATTAGCAAAAAGATATGATGAAATAGATTCAGCCCCTGAAGAAAAAGCGAGAGGAATTACTATTAATACTGCTCACGTTGAATATGAAACAGAACAACGCCATTATGCCCATGTAGATTGTCCTGGTCACGCAGATTATGTTAAAAATATGATCACAGGAGCGGCGCAAATGGATGGCGCCATTTTAGTAGTATCGGGAGCTGATGGGCCAATGCCTCAGACGAAAGAACATATTCTATTAGCTAAACAAGTAGGTGTTCCAAATATTGTTGTATTTTTAAATAAAGAAGACCAAGTAGATGATAAAGAACTGTTAGAGTTAGTAGAACTAGAAGTACGAGAAACTTTAGATAAATATGAATTCCCTGGTGACGAAATTCCAGTTATTACAGGATCTGCTTTATTAGCTTTAGAAGCATTAATCGAAAATCCGAAAATTCAACGAGGAGAAAACAAATGGGTTGATAAAATTTATGACTTAATGGATCAAGTAGATAATTATATTCCAACACCTGAAAGAGAAACAGATAAACCGTTTTTATTGGCGGTGGAAGATGTTCTTTCGATCACAGGGCGTGGCACCGTAGCAACAGGGAGGGTTGAGCGTGGTACATTAAAAGTAGGTGAAACTATCGAAATTGTCGGTTTAAAAGACACGAAAGCAACCGTTGTTACGGGATTAGAAATGTTTAAAAAAACTTTAGATGAAACTATGGCAGGAGATAATGTGGGTGTTCTTCTGCGTGGTGTCCAAAAAAAAGACATTGACCGCGGGATGGTCTTAGCTAAACCAGGAACTATTTCTCCGCATTCTAAATTTGAAGCTCAAGTTTATGTTCTAACAAAAGAAGAAGGCGGCCGTCATTCGGCATTCTTGATTGGATATCAACCACAATTTTATGTTCGAACAACTGACGTGACAGGTAAAGTTATTGATTTTAGTCATATTCAAATGAGAAATCCTTCTACAGTGGCGGAAGAACATTCGAATAAAATGGCGATGCCTGGAGACCGCATTAGTATGGTAGTTCAATTGATTAATCCTATTGCTGTAGAAAAAGGAATGCGTTTTGCTATTCGTGAAGGAGGTAGAACTGTGGGCGCTGGTGTTGTGACGGCT
              Gonium_pectorale  ATGGCACGTAGTAAATTTGAACGTAAAAAACCACACGTAAATATTGGTACTATTGGTCACGTTGACCATGGTAAAACTACACTAACAGCAGCTATCACAATGACATTAGCAGCTCGCGGTGGTTCTGTTGGTAAACGATATGATGAAATTGACTCAGCTCCAGAAGAAAAAGCTCGTGGTATTACTATTAACACAGCTCACGTTGAATATGAAACTGAAAATCGTCACTATGCTCACGTAGACTGTCCAGGTCACGCTGACTATGTTAAAAATATGATTACAGGTGCTGCACAAATGGATGGAGCTATTTTAGTTGTATCAGGTGCTGATGGTCCGATGCCACAGACAAAAGAACACATCCTATTAGCTAAACAAGTAGGTGTTCCTAATATTGTAGTATTTTTAAACAAAGAAGATCAAGTTGATGATAAAGAACTTCTTGAATTAGTTGAATTAGAAGTACGTGAAACTTTAGATAAATATGAATTCCCAGGTGATGAAATCCCAGTAATACCTGGTTCAGCTTTATTAGCTTTAGAAGCTTTAATTGAGAATCCAAAAACTCAACGTGGTGAAAATCCTTGGGTTGATAAAATTTATCAATTAATGGATAAAGTTGATAGTTACATTCCAACTCCACAACGTGAAACTGATAAACCATTCTTACTTGCTGTAGAAGATGTTTTATCTATTACTGGTCGTGGTACAGTTGCAACTGGTCGTGTAGAACGTGGTACATTAAAAATCAGTGATACAGTTGAAATTGTTGGTTTAAAACCAACACAATCTGCTGTTGTAACTGGTTTAGAAATGTTCAAAAAAACGTTAGATGAAACACTTGCTGGTGATAACGTTGGTGTACTTCTTCGTGGTGTACAAAAAAAAGATATTGAACGTGGTATGGTTATTGCTAAACCTGGTACAATTACACCTCATACAAAATTTGAAGCTCAAGTTTATGTTTTAACTAAAGAAGAAGGTGGACGTCACTCTGCTTTTATGATTGGTTATCAACCACAATTTTATGTACGTACAACAGACGTTACAGGTAAAGTAGTAGGATTTAACCATATTCAAATGCGTAACCCTTCTTCTGTAGCTGAAGAACATTCAAATAAAATGGCTATGCCTGGTGACCGTATTAGTATGACAGTAGAACTAATTAACCCTATTGCTATTGAAAAAGGTATGCGTTTTGCAATCCGTGAAGGTGGTCGTACAGTAGGTGCTGGTGTAGTAACTAAT
       Haematococcus_lacustris  ATGGCACGATCAAAATTCGAACGTAAAAAACCACATGTAAACATTGGTACTATAGGACATGTTGACCATGGTAAAACAACATTAACTGCTGCAATTACAATGACATTAGCAGCAAGTGGAGGTGCAACAGGTAAAAAATACGATGAAATTGACTCATCACCTGAAGAAAAAGCACGTGGTATTACAATTAACACTGCCCATGTAGAATATGAAACAGTAAATCGTCATTATGCACATGTAGATTGTCCAGGTCACGCCGATTATGTAAAAAACATGATTACTGGTGCTGCTCAAATGGATGGTGCTATTTTAGTAGTATCAGGGGCAGACGGTCCAATGCCACAAACAAAAGAACATATTTTACTTGCAAAACAAGTAGGCGTTCCAAATATTGTAGTATTTTTAAACAAAGAAGATCAAGTAGATGACGCCGAATTGCTAGAATTAGTAGAATTAGAAGTACGTGAAACATTGGACAAATATGAATTTCCAGGTGATGAAATACCTGTAGTTCCAGGATCTGCATTATTAGCGTTAGAAGCATTAATTTCAAATCCAAAATTACAACGTGGTGAAGATAAATGGGTTGATAAAATTTATGAATTAATGGATAAAGTAGATAGTTATATCCCTACACCACAACGTGAAACAGAAAAACCTTTCTTATTAGCAGTTGAAGATGTACTTTCTATTACAGGTCGTGGTACAGTAGCAACGGGACGTGTAGAACGTGGTACGTTAAAAGTAGGTGAAAGCGTTGAAGTAGTAGGTTTAAAAGACACTAAAACAGCAATTGTTACAGGTTTAGAAATGTTCAAAAAAACATTAGATGAAACTATGGCGGGTGATAACGTTGGTGTTTTATTGCGTGGTGTACAAAAAAAAGAAATTGAACGTGGTATGGTTTTAGCAAAACCAAATACTATTAAACCACATACTAAATTTGAAGCACAAGTTTATGTTTTAACAAAAGAAGAAGGGGGCCGTCATTCTGCTTTCTTAGTGGGTTATCAACCACAATTTTATGTACGTACAACAGATGTAACAGGAAAAGTTACAGCTTTCACACATATTCAAATGCGTAATACAGCAACTACTGCAGAAGAAAATGCAAATAAAATGGCAATGCCCGGTGACCGTATTAGTATGGTTGTTGAATTAATTAACCCGATTGCTATTGAAAAAGGTATGCGTTTTGCTATTCGTGAAGGTGGACGTACTGTTGGCGCTGGAGTAGTAACAACT
            Hafniomonas_laevis  ATGGCACGCGCTAAATTTGAACGTAAAAAACCTCACGTTAACATTGGTACAATTGGCCACGTTGACCACGGTAAAACAACATTAACAGCTGCAATTACAATGACATTAGCAGCAGCAGGTGGTGCTCAAGGTAAAAAATATGATGAAATTGACTCTGCACCTGAAGAAAAAGCTCGTGGTATTACTATTAATACAGCACACGTAGAATATGAAACAGAAAACCGTCACTACGCTCACGTAGACTGTCCTGGTCACGCGGATTATGTAAAAAATATGATTACAGGTGCTGCACAAATGGATGGCGCTATTTTAGTAGTATCCGGTGCAGATGGTCCTATGCCACAAACAAAAGAACATATTCTATTAGCAAAACAAGTAGGTGTTCCAAATATTGTTGTATTCTTAAATAAAGAAGATCAAGTAGATGACAAAGACTTATTGGAATTAGTTGAATTAGAAATTCGTGAAACATTAGATAAATATGAATTCCCTGGTGACAGTATTCCAGTTGTAACAGGTTCTGCTTTATTAGCATTAGAAGCTTTAATTGAAAACCCTAAAATTCAACGTGGTGACAACCCTTGGGTTGACAAAATTTATACATTAATGGATCAAGTTGATAGTTATATTCCAACTCCACAACGTGAAACAGATAAACCATTCTTATTAGCTGTTGAAGACGTATTATCTATTACAGGTCGTGGTACAGTAGCTACAGGTCGTGTAGAACGTGGTATCTTAAAAACTGGTGAACAAATTGAAATCGTAGGTTTACGTGAAACACAAACAGCAACAGTAACTGGTTTAGAAATGTTCCGTAAAAGTTTAGATGAAACTGTTGCAGGTGATAACGTTGGTGTATTATTACGTGGTGTTCAGAAAAAAGATATTGAACGTGGTATGGTTATTTGTAAACCTGGTAGTATTAAACCGCATACGAAATTTACTGGTCAAGTATATGTATTAACAAAAGAAGAAGGTGGCCGTCACTCTCCATTCTTATCTGGTTATTCTCCACAATTCTATGTACGTACAACAGACGTTACTGGTAAAGTAATTTCTTTTAGCCACATTGAAATGAAAACTCCGTCTTCTGTTGCTGATGAACATTCTAATAAAATGGCTATGCCTGGTGACCGTGTAAGTATGGTAGTTGAATTAATTAACCCAATTGCTATCGAAATGGGTATGCGCTTTGCTATTCGTGAAGGTGGTCGTACAGTAGGTGCAGGTATTGTAACAGCT
          Hariotina_reticulata  ATGGCACGCGCAAAATTTGAACGTAAAAAACCACATGTAAACATTGGTACTATTGGTCACGTAGACCATGGAAAAACAACATTAACAGCTGCTATTACAATGGCTTTAGCAGCGCAAGGAGGTGCGACTGGAAAAAAATATGATGAAATCGATTCTGCTCCAGAAGAAAAGGCTCGTGGTATCACAATTAATACAGCACACGTAGAATACGAAACAGAAAATCGCCACTATGCTCACGTAGACTGTCCAGGTCACGCCGATTATGTAAAAAATATGATTACAGGAGCTGCACAAATGGACGGTGCTATTTTAGTAGTATCGGGTGCAGATGGTCCAATGCCACAAACAAAAGAACATATTCTTTTAGCAAAACAAGTAGGTGTACCAAATATGGTTGTATTTTTAAATAAAGAAGATCAAGTAGATGATGCTGAATTATTAGAATTAGTTGAATTAGAAGTTCGTGAAACATTAGACAAATACGAATTCCCAGGAGATGAAATTCCTGTAGTAAGCGGATCTGCTTTATTAGCATTAGAAGCTCTTGTAGAAAATCCTACTATGAAACGTGGGGAAAACGAATGGGTGGATAAAATTCACACTTTAATGGATCAAGTTGACAAATATATTCCAACTCCAGATCGTGAAACAGATAAACCTTTCTTATTAGCAGTAGAAGACGTTTTATCTATTACAGGTCGTGGTACTGTTGCAACAGGACGTGTAGAAAGAGGAACGTTAAAAGTAGGTGAAAACGTTGAATTAGTTGGATTAAAAGATACAAAATCAACAGTTGTTACTGGTCTAGAAATGTTCAAAAAAACATTAGATGAAACAATGGCTGGTGATAATGTTGGTGTACTTTTACGTGGAATTCAAAAAAAAGACGTAGAACGTGGAATGGTTTTAGCAAAACCTGGTTCTATCACACCACATACAAAATTTGAAGCACAAGTTTATGTTTTAACAAAAGAAGAAGGTGGACGTCATTCACCTTTTTTAGTTGGTTATCAACCACAATTTTTTATTCGTACTACAGATGTAACTGGAAAAATCGTAAGTTTCTCTCATCTTCAAATGAAAAATCCTTCTTCAGTTGCTGAAGAACATTCAAATAAAATGGCAATGCCAGGAGATCGTATCGAGGTAACTGTTCAATTAATTTATCCAGTTGCTGTGGAAAAAGGAATGCGATTCGCAATTCGTGAAGGTGGCCGTACAGTTGGTGCGGGTGTTGTAACAGAG
                 Jenufa_minuta  ATGGCACGTACAAAATTTGAACGTAAAAAACCGCATGTAAATATTGGAACTATTGGTCATGTAGACCATGGAAAAACAACATTGACTGCTGCTATTACCATGGCTTTAGCGGCTCGCGGAGGCGGAAAAGCCAAAAAATATGATGAAATTGATTGTGCTCCTGAAGAAAAAGCTCGAGGAATTACCATTAATACAGCACATGTGGAATATGAAACAGAAAAACGTCATTACGCACATGTAGATTGTCCAGGTCATGCCGATTATGTGAAAAACATGATTACAGGAGCTGCACAAATGGACGGTGCTATTTTAGTAGTATCTGGAGCAGATGGTCCTATGCCTCAAACTAAAGAACATATTCTACTGGCTAAACAAGTAGGTGTTCCTAACATAGTTGTTTTTTTGAATAAAGAAGATCAAGTGGATGATAAAGAACTTTTAGAATTGGTTGATTTAGAAGTCCGCGAAACATTAGATAAATATGAATTTCCTGGAGATGAAGTTCCTGTTGTTACAGGTTCTGCTTTGCTTGCATTAGAAAAACTAGTAGAAAAACCTAATATTCAACGTGGTGAAGACAAGTGGGTCGATAAAATTTATGAGTTAATGGATCAAGTAGATAACTATATACCTACCCCACAACGAGAAACAGATAAACCATTTCTTTTAGCTGTAGAAGATGTATTATCAATTACAGGTCGTGGTACCGTAGCTACAGGTAGGGTTGAAAGAGGAACTTTAAAATTAGGAGATTCAATTGAAATCGTTGGCTTAAAAGATACAAAAACAGCGGTTGTCACTGGGCTAGAAATGTTTAAAAAAACATTAGATGAAACTATGGCAGGTGATAATGTGGGAGTTTTACTTCGTGGTGTTCAAAAAAAAGATATAGATCGTGGTATGGTGTTAGCGAAACCAGGCACAATAACACCACATACAAAATTTGAAGCACAAGTTTATGTACTTACAAAAGAAGAAGGAGGTCGTCATTCTGCTTTTTTAACGGGATATAGTCCCCAACTTTATTTAAGGACTACAGATGTAACGGGAAAAGTCTTATCTTTTCAACATATTCAAATGCGTAATCCATCTACTGTAGCAGATGAACATTCTAATAAAATGGCAATGCCTGGCGATCGAATTACAATGAAAGTCCAACTTATTAGTCCTATTGCTGTCGAAAAAGGAATGCGTTTTGCTATTCGTGAAGGAGGTAGAACAGTAGGAGCTGGCGTGGTTATCAAT
              Jenufa_perforata  ATGGCACGAACAAAGTTTGAACGTAAAAAACCACATGTAAATATTGGAACAATTGGTCATGTAGATCATGGAAAAACAACTCTTACTGCAGCAATAACAATGGCTTTAGCTGCTCGTGGTGGTGGTACTGCAAAGAAATATGATGAAATTGATTGTGCGCCTGAAGAAAAAGCGAGAGGAATTACAATTAATACAGCTCATGTAGAATATGAAACAGACAAACGTCATTATGCACATGTAGATTGTCCAGGTCACGCAGATTATGTAAAAAATATGATTACTGGAGCAGCACAAATGGATGGAGCAATACTTGTAGTTTCAGGAGCTGATGGACCTATGCCTCAAACTAAGGAACATATTTTATTGGCAAAACAAGTAGGTGTTCCGAATATAGTGGTATTTTTAAATAAAGAAGATCAGGTGGATGATAAAGAACTATTGGAGTTAGTAGAACTAGAAGTTCGTGAAACATTAGATAAATATGAATTTCCTGGGGATGAAATTCCAGTTGTTACAGGATCAGCTTTACTTGCATTGGATACATTAATAGAAAACCCAAGTATTAAACGTGGTGAAAATAAATGGGTAGATAAAATTTATGATTTAATGGATCAAGTAGATAACTATATACCAACACCACAACGAGAAACTGATAAACCTTTTCTTTTAGCTGTTGAAGATGTTCTTTCAATTACAGGACGTGGAACTGTAGCAACAGGTAGAGTAGAAAGAGGAAGTTTAAAAACTGGAGATTCGATAGAAATAGTTGGTTTAAAAAATACAAAAACAGCAGTTGTAACTGGACTTGAAATGTTTAAAAAAACATTAGATGAAACTATAGCTGGTGATAATGTAGGAGTTTTACTTCGTGGTATTCAAAAAAAAGACATTGATCGTGGTATGGTTTTAGCTAAACCTGGAACTATTACTCCTCATACAAAATTTGAAGCACAAGTGTATGTACTTACTAAAGAAGAAGGAGGTCGTCACTCTGCATTTTTAACTGGATATAGTCCTCAACTTTATTTAAGAACTACTGATGTAACAGGTAAAGTGTTATCTTTTCAACATATTCAAATGCGAAATCCGTCTACAGTAGCTGATGAACATTCTAATAAAATGGCAATGCCGGGTGATCGAATTAGTATGAAAGTTCAACTAATAAGTCCTATTGCAGTAGAAAAAGGGATGCGTTTTGCTATTCGTGAAGGTGGGCGTACTGTTGGAGCTGGTGTTGTTACAGGT
          Kirchneriella_aperta  ATGGCACGCGCTAAATTCGAACGTACAAAACCACATGTAAACATTGGTACTATTGGTCATGTTGACCATGGTAAAACGACATTAACAGCTGCGATCACAATGGCTTTAGCAGCTCAAGGTGGTTCAGTAGGAAAAAAATATGATGAAATCGATTCAGCTCCTGAAGAAAAAGCTCGTGGAATTACAATTAACACAGCACACGTAGAATATGAGACAGATAATCGTCACTATGCTCACGTAGATTGCCCAGGTCACGCAGACTATGTTAAAAATATGATTACAGGCGCTGCTCAAATGGACGGTGCGATTTTAGTTGTTTCAGGTGCAGATGGACCTATGCCACAAACAAAAGAACACATTCTTCTAGCAAAACAAGTAGGTGTACCAAATATTGTTGTATTCTTAAATAAAGAAGACCAAGTGGATGATGCTGAATTATTAGAATTAGTAGAACTTGAAGTTCGTGAAACATTAGATAAATATGAATTTCCAGGTGATGAAATTCCAATCGTAGCAGGATCTGCTTTATTAGCATTAAATGAATTAATTGCAAACCCTACTATTAAACGTGGTGACAATGACTGGGTTGACAAAATTTATAAATTAATGGACCAGGTTGACGCTTATATTCCAACTCCTCAACGTCAAACAGACAAACCTTTCTTATTAGCTGTTGAAGATGTTTTATCTATTACAGGCCGTGGTACTGTTGCTACAGGACGTGTTGAACGTGGAACTTTAAAAGTTGGTGACAACGTAGAAGTTGTTGGATTAAAAGATACAAAAACTACAGTTGTAACAGGTCTTGAGATGTTTAAAAAAACTCTTGACGAAACAATGGCCGGTGACAACGTAGGTGTTCTTTTACGTGGTATTCAAAAAAAAGATATTGAACGTGGTATGGTTTTAGCAAAACCAGGAACAATTACTCCACACACAAAATTTGAAGCTCAAGTTTATATTCTAACAAAAGAAGAAGGTGGCCGCCACTCTGCTTTTTTAGTTGGATATCAACCTCAATTCTTTGCTCGTACAACTGATGTTACAGGTAAAATTACCTCTTTTAATCACATTACAATGAAAAACCCTTCTTCAGTAGCTGAAGAGCACTCAAATAAAATGGCAATGCCTGGTGATCAAATTAATATGACAGTTCAGTTAATTAATCCAATTGCCATTGAAAAAGGTATGCGTTTTGCTATTCGTGAAGGTGGTCGTACTGTAGGTGCTGGTGTAGTGACAAAC
      Koshicola_spirodelophila  ATGGCACGAGCAAAATTTGAACGAAAAAAACCCCATGTAAATATTGGGACTATTGGACATGTAGATCATGGAAAAACAACATTAACTGCAGCAATAACTATGGCATTGGCAGTGCAAGGCAATGCAAAAGCTAGAAAATATGATGAAATTGATTCAGCTCCAGAAGAAAAACAAAGGGGGATTACAATTAATGCTGCACATGTAGAATATGAAACACTAAATCGTCATTACGCTCATGTTGATTGTCCTGGCCATGCTGATTATGTTAAAAATATGATTACAGGAGCGGCTCAAATGGATGGAGCCATTTTAGTAGTTTCTGGAGCCGATGGACCTATGCCACAAACAACAGAACATGTACTATTAGCCAAACAGGTAGGTGTTCCTGCGATGGTAGTATTTTTAAATAAAGCCGATCAGGTGGACGACAAAGAACTTTTAGAACTCGTTGAGTTAGAAGTTCGAGATATTCTAGATAAATATGGTTTCCCAAGTAATGAAATCCCTGTGGTGACTGGTTCTGCGTTGTTAGCACTAGAAGCTTTGGTAGAAAATCCAAAAATTGAAAAAGGTCAAAATCCTTGGGTAGACAAAATTTATGAATTAATGGACACTATCGACGGTTATATTCCAACACCAGAAAGAGAGATGGATAAACCATTCTTATTAGCGGTAGAAGATGTTTTTAGTATTACTGGACGAGGTACTGTTGCTACAGGTCGAGTAGAGAGAGGTTGTTTAAAAGTTGGAGAATCCGTTGAAGTTGTAGGTTTACGTGAAACACGAACAACTACGGTAACAGGTATCGAAATGTTTCAAAAAACACTAGATGAAACAATTGCAGGTGATAATGTTGGTATTCTTCTTCGTGGTATTCAAAAAAAAGATATTGAGCGCGGAATGGTAATTGCAAAACCAGGAACAATTACGCCTCACACAAAATTTGAAGGGCAAGTCTATGTACTAACAGAAGCAGAAGGAGGTCGTAAAAGTGGATTTTTTAAAGGCTATCAACCACAATTTTACGTAAGAACAACAGATGTAACTGGAAAAATTTCATCATTTAGTTATATTAAACAAAAAAATCCATCAGACTTATCGACAATGCATTCTAACCCTATGGTTTGTCCTGGTGACTATGTAAACATGGTTGTTGAACTTATCACACCAATTGCAATTGAAAAAGGTATGCGTTTTGCAATTCGAGAAGGTGGACGTACAGTAGGTGCAGGCATGGTGGATAAA
           Lobochlamys_culleus  ATGGCACGCTCAAAATTTGAACGTAAAAAACCGCATGTAAACATTGGAACTATTGGACACGTAGATCATGGAAAAACAACTTTAACAGCAGCTATTACAATGACATTAGCTGCTAAAGGTGGAGGTCAAGGTAAAAAATATGATGAAATTGATTCAGCTCCAGAAGAAAAAGCTCGTGGTATTACAATTAATACAGCACACGTAGAATATGAAACTGATAATCGTCACTATGCTCACGTTGATTGTCCGGGCCACGCTGACTATGTTAAAAATATGATTACAGGTGCTGCACAAATGGATGGAGCTATTTTAGTAGTTTCAGGAGCAGATGGACCAATGCCTCAAACAAAAGAACATATTCTTTTAGCGAAACAAGTAGGGGTTCCTAATATTGTAGTATTCTTAAATAAAGAAGATCAAGTAGATGATAAAGAGCTTCTTGAATTAGTTGAGTTAGAAGTTCGTGAAACTCTTGATAAATACGAATTCCCTGGTGACGAAATTCCAGTTGTAGCTGGTTCTGCTTTATTAGCTTTAGAAGCTTTAGTTGAAAATCCAAAAATTCAACGCGGTGAAAACAAATGGGTGGATAAAATTTATGACTTAATGGATAAAGTTGATAGCTATATTCCTACGCCAGAACGTGAAACAGATAAGCCTTTCCTTTTAGCTGTTGAAGATGTTTTATCAATCACAGGTCGTGGAACAGTAGCAACAGGGCGTGTAGAAAGAGGAAAATTAAAAATTGGTGAAACTGTAGAAATCGTAGGTCTAAAAAATACAACAACGTCTGTTTGTACAGGTCTTGAAATGTTTAAGAAAACTTTAGATGAAACAATGGCTGGTGATAACGTAGGTGTTTTATTACGTGGTGCTCAAAAAAAAGATATTGAACGTGGTATGGTTATTGCAAAACCTGGAACAATTACACCTCATACAAAATTTGAAGCTCAAGTTTATGTTTTAACAAAAGAAGAAGGTGGACGTCACTCAGCATTCCTTGTAGGATATCAACCACAATTTTTTGTTCGTACTACAGATGTAACAGGAAAAGTAGTTGCTTTCTCACATATCCAAATGCGTAACCCTTCTTCAGTTGCAGATCAACACTCACAACCAATGGCTATGCCTGGAGATCGTATTAGTATGACAGTAGAATTAATTAACCCAATTGCTATTGAAAAAGGAATGCGTTTTGCTATTCGTGAAGGTGGTCGTACTGTAGGTGCTGGTGTTGTAACAAGT
            Lobochlamys_segnis  ATGGCACGCTCAAAATTTGAACGTAAAAAACCACACGTAAATATTGGTACAATTGGACACGTCGATCATGGAAAAACAACTTTAACAGCTGCTATTACAATGACATTAGCAGCTAAAGGAGGAGGTCAAGGAAAAAAATATGATGAAATTGACTCTGCTCCAGAAGAAAAAGCTCGTGGTATTACAATTAATACCGCACACGTAGAATATGAAACTGACAATCGTCATTATGCTCACGTAGATTGTCCCGGCCACGCTGATTATGTTAAAAACATGATTACAGGTGCTGCACAAATGGACGGAGCTATTTTAGTTGTTTCAGGAGCTGATGGTCCAATGCCTCAAACAAAAGAACACATTCTTTTAGCTAAACAAGTAGGAGTTCCTAATGTTGTTGTATTTTTAAATAAAGAAGATCAAGTTGATGATAAAGAACTTCTTGAATTAGTTGAATTAGAAGTTCGCGAAACTCTAGATAAATACGAATTCCCTGGTGATGAAATTCCAGTGGTTTCAGGTTCTGCTTTACTAGCTTTAGAAGCTTTAGTAGAAAACCCAAAAATTCAACGCGGTGAAAATAAATGGGTTGATAAAATTTATGATTTAATGGATAAAGTTGATAGTTATATTCCTACACCAGAACGTGAAACAGATAAGCCTTTCCTTTTAGCTGTGGAAGATGTTCTATCGATTACAGGTCGTGGAACTGTTGCAACTGGTCGTGTAGAAAGAGGTAAATTAAAAATTGGAGAAACGGTTGAAATCGTAGGTCTTAAAAACACAACTACATCAGTTTGTACAGGTCTTGAAATGTTTAAAAAAACTTTAGATGAAACTATGGCAGGTGATAATGTAGGTGTTTTATTACGTGGAACACAAAAAAAGGATATTGAACGTGGGATGGTTATTGCAAAACCTGGAACGATTACACCTCATACTAAATTTGAAGCTCAAGTTTATGTTTTAACTAAAGAAGAAGGTGGACGTCATTCAGCATTTTTAGTAGGATATCAACCACAATTCTTTGTTCGTACTACAGATGTAACTGGAAAAGTTGTTGCTTTTTCACACATCCAAATGCGTAATCCTTCTTCAGTAGCAGATCAACATTCTCAACCAATGGCAATGCCAGGTGATCGTATTAGTATGGCTGTCGAACTAATTAACCCAATTGCAATTGAAAAAGGAATGCGTTTTGCTATTCGTGAAGGTGGTCGTACTGTAGGTGCCGGCGTTGTAACAAGT
           Microglena_monadina  ATGGCAAGAGCTAAATTTGAACGTAAAAAACCACACGTTAATATTGGAACAATTGGTCATGTTGACCACGGTAAAACAACTCTAACAGCAGCAATTACAATGACTTTAGCAGCTAAAAGTGGTGCTAAAGGTAAAAAATATGATGAAATCGATTCTGCTCCAGAAGAAAAAGCACGTGGTATTACTATTAATACAGCACATGTTGAATATGAAACTGACAATCGTCATTATGCACATGTTGATTGTCCAGGTCATGCTGACTATGTTAAAAATATGATTACAGGTGCTGCTCAAATGGATGGTGCTATTCTAGTTGTTTCAGGAGCTGATGGTCCAATGCCACAAACAAAAGAACATATTTTATTAGCAAAACAAGTAGGAGTACCTAATATGGTTGTTTTTTTAAATAAAGAAGATCAAGTAGATGACCCAGAATTATTAGAATTAGTTGAATTAGAAGTTCGTGAAACTTTAGACAAATATGAATTTCCAGGTGATGAAATTCCAATTGTAACAGGTTCAGCATTATTAGCATTAGAAGCTTTAATTGAAAATCCAAAAACTTTACGCGGAAAAAATAAATGGGTTGATAAAATTCATGATTTAATGGACAAAGTAGATAGTTATATCCCAACTCCACAACGTGAAACAGATAAACCTTTTTTACTTGCTGTTGAAGACGTTTTATCTATTACAGGACGTGGAACTGTTGCAACAGGACGAGTTGAACGAGGGACTTTAAAAATTGGAGAAAACGTTGAAATTATTGGACTTAAAGACACAAAAGTTTCAGTTTGTACTGGACTTGAAATGTTTAAAAAAAGTTTAGAAGAAACACTAGCTGGAGATAATGTTGGTGTTTTACTTCGTGGTATTCAAAAAAAAGATATTGAACGTGGAATGGTTATTGCAAAACCAGGAACAATTACACCTCATACTAAATTTGAAGGACAAGTTTATATTTTAAAAAAAGAGGAAGGTGGTCGTCATTCAGCTTTTTTAATAGGTTATACTCCACAATTTTTTGTTCGTACAACAGATGTTACTGGTAAAGTAACAGATTTCTCACATATTGAAATGCGTACTCCATCTTCAGTAGCTGAAGAACATTCAAATAAAATGGCTATGCCTGGTGATCGAATTACTATGACTGTAGAATTAATTAACCCAATTGCTATTGAAAAAGGAATGCGTTTTGCTATTCGTGAAGGTGGTCGTACTGTTGGAGCTGGTGTTGTTAGTAGT
                 Microspora_sp  ATGGCTCGTGCAAAATTTGAACGCAAAAAACCACATATTAATATTGGTACTATAGGTCATGTTGACCATGGAAAAACAACTTTAACAGCAGCTATTACAATGACTTTAGCGGCGAACAGTGGTGGTATAGGTAAAAAGTATGATGAAATTGATTCGGCTCCTGAAGAGCGTAGTAGAGGAATCACAATTAACACGTGTCATGTTGAATATGAAACAGATGCTCGTCATTATGCGCATGTTGATTGTCCTGGTCATGCCGATTATGTGAAAAATATGATTACAGGAGCAGCACAAATGGACGGAGCTATTTTAGTAGTATCAGGGGCTGACGGCCCAATGCCTCAAACTAAGGAACATATCCTTTTAGCAAAACAAGTTGGTGTACCAAACATTGTTGTTTTTTTAAATAAAGAAGATCAAGTGGATGATCCGGAACTTTTAGAACTTGTAGAATTAGAAGTTCGTGAAACTTTAGACAAATATGAATTCCCAGGTGACGATATTCCAGTGATTAGTGGATCGGCACTTTTAGCTCTAGACGCGTTGGTGAAAAATCCAAAAATCCAACGTGGAGAAGACAAATGGGTAGATAGAATCTATAAATTAATGGATAATGTAGATTCTTATATCCCAACTCCTGAACGCAAAACAGATCAGGCTTTTTTACTAGCTATTGAAGATACTTTATCAATAACTGGGCGTGGAACTGTTGCAACAGGTCGTGTTGAAAGAGGCACATTAAAGGTTGGTGAAACTGTAGAAATCATAGGCTTAAAAAATACGAAAAATACCGTTGTAACGGGATTAGAAATGTTTAAAAAAACATTAGACGAAACTATTGCTGGTGATAATGTAGGTGTTTTACTTCGCGGAGTTCAAAAAAAGGATATTGAGCGTGGTATGGTTTTAGCAAAACCTGGAAGTATTACTCCTCATACAAAATTTGAAGCTCAAGTTTATGTTCTTTCAAAAGACGAAGGTGGGCGTCACTCTGCCTTTTTAATTGGATATCAACCTCAGTTTTATGTTCGAACAACGGACGTGACTGGAAAAGTAATAGACTTTAGCCATATACAAATGAAAACGCCTTCATCTGTAGCGGAAGAACATTCGAATAAAATGGCTATGCCTGGTGATAGAATTAGTATGGTCGTTCAATTAATTAATGCAATTGCAATCGAAAAAGGAATGCGTTTTGCTATTCGTGAAGGTGGAAGAACAGTCGGTGCTGGAGTTATTACTTCA
       Mychonastes_homosphaera  ATGGCACGCGCTAAATTTGAACGTACTAAACCGCACGTAAACATTGGTACAATTGGTCACGTTGACCACGGTAAAACAACTTTAACAGCAGCAATCACAATGGCTCTAGCAGCTCAAGGTGGTGGTCAAGCTCGTAAATACGACGAAATTGACTCTGCTCCAGAAGAAAAAGCACGTGGAATTACAATTAACACTGCACACGTAGAATACGAAACAGAAAACCGTCACTACGCACACGTGGACTGTCCAGGCCACGCCGATTATGTTAAAAACATGATTACAGGAGCTGCGCAAATGGATGGTGCTATTTTAGTAGTATCAGGTGCAGATGGTCCAATGCCACAAACAAAAGAACACATTCTATTAGCAAAACAAGTTGGGGTTCCAAACATGGTTGTATTCTTAAACAAAGAAGACCAAGTAGATGACGCTGAATTATTAGAACTAGTAGAATTAGAAGTTCGTGAAACATTAGACAAATACGAATTCCCAGGAGATGATATCCCAATCGTAAAAGGTTCAGCACTATTAGCTGTAGAAGCTTTAGCAGCCAACCCTGCTACTAAAAAAGGTGAAAACGAATGGGTAGACAAAATCCACGAATTAATGGCACAAGTAGACTCTTACATTCCAACACCAGAACGTGAAACAAGTAAACCGTTCCTACTAGCTGTAGAAGACGTTTTATCAATCACAGGACGTGGAACAGTAGCTACTGGACGTGTAGAACGTGGTGAAGTAAAAGTTGGTGAAACACTAGAAATCGTAGGTTTAAAAGATACAAAACAAACAACTGTAACAGGTTTAGAAATGTTTAAAAAATCTTTAGAATCATCTGTAGCTGGTGACAACGTAGGTGTTCTACTACGTGGTGTACAAAAAAATGAAATTGAACGTGGGATGGTTTTAGCTAAACCAGGTTCAATCACACCACACACTTCATTCAAAGGACAAGTTTATGTTCTAACAAAAGAAGAAGGTGGGCGTCACTCTCCATTCCTAACTGGATACCAACCGCAATTCTTCGTACGTACAACAGACGTAACTGGTAAAATTGTAGACTTTACACACCTAGAAATGAAAACTCCATCTGCAGTAGCAGACGAGCACACAAACAAAATGGCAATGCCTGGTGACCGTATTGAAGCAACAATTGAACTAATTAACCCAATTGCTATTGAGAAAAACATGCGTTTTGCCATCCGTGAAGGTGGACGTACAGTTGGAGCTGGTGTTGTAACAGAA
           Mychonastes_jurisii  ATGGCACGCGCTAAATTTGAACGTAATAAACCACACGTAAATATTGGTACAATTGGTCACGTTGACCACGGTAAAACAACTTTAACAGCAGCAATCACAATGGCTTTAGCAGCTCAAGGTGGTGGTCAAGCTCGTAAATATGACGAAATTGACTCTGCTCCAGAAGAAAAAGCACGTGGAATTACAATTAACACTGCACACGTAGAATACGAAACAGAAAACCGTCACTATGCACACGTTGACTGTCCAGGCCACGCCGATTATGTTAAAAACATGATTACAGGAGCAGCTCAAATGGATGGTGCAATTCTAGTAGTATCAGGAGCAGATGGTCCAATGCCACAAACAAAAGAACACATTCTATTAGCAAAACAAGTTGGGGTTCCAAACATGGTTGTATTCTTAAACAAAGAAGACCAGGTAGACGACGCTGAATTATTAGAGTTAGTAGAATTAGAGGTTCGTGAAACACTAGATAAATACGAATTCCCGGGTGATGATATCCCAATCGTAAAAGGGTCAGCATTATTAGCAGTAGAGGCTTTAGCAGCAAACCCAGCTACGAAAAAAGGAGAAAACCCTTGGGTAGACAAAATCCACGAATTAATGGCTCAAGTAGATGCTTACATCCCAACGCCAGAACGTCAAACAGATAAACCATTCTTATTAGCTGTTGAAGACGTATTATCAATCACAGGACGTGGAACAGTAGCTACTGGCCGTGTAGAACGTGGTGAAGTAAAAGTTGGAGAAACACTAGAGATTGTAGGACTAAAAGACACAAAACAAACAACTGTAACAGGTTTAGAAATGTTTAAAAAATCTTTAGACGTAAGTCAAGCTGGTGATAACGTAGGTGTTCTATTACGTGGTGTACAAAAATCGGAAATCGAACGTGGGATGGTTTTAGCCAAACCAGGTTCAATTACACCGCACACTAAATTTAAAGGACAAGTTTACGTTCTAACAAAAGAAGAAGGTGGACGTCACTCTCCATTCTTAACTGGTTACCAACCGCAATTCTTCGTACGTACAACAGACGTTACTGGTAAAATTCACGACTTCACACACTTAGAGATGAAAACTCCTTCAGCTGTGGCAGACGAGCACACAAACAAAATGGCAATGCCTGGTGATCGTATTGAAGCAACAATTCACTTAATCAACCCAATTGCTATTGAGAAAAACATGCGTTTTGCCATCCGTGAGGGTGGACGTACAGTTGGAGCTGGTGTTGTAACAGAA
           Neochloris_aquatica  ATGGCACGTGCAAAATTTGAACGTAAAAAACCTCATGTTAATATTGGAACAATTGGTCATGTAGATCATGGAAAAACTACTTTAACTGCAGCTATTACAATGGCTTTAGCTGCCCAAAGTGGAGGTGCTGGGAAAAAATATGATGAAATTGATTCAGCTCCTGAAGAAAAAGCTCGTGGTATTACAATTAATACTGCACATGTAGAATATGAAACTGAAAATCGTCATTATGCTCACGTAGATTGTCCAGGTCACGCAGATTATGTAAAAAACATGATTACTGGAGCTGCACAAATGGATGGAGCTATTTTAGTTGTTTCTGGGGCTGATGGTCCTATGCCTCAAACAAAAGAACATATTCTTTTAGCTAAACAAGTAGGTGTACCAAATATGGTAGTGTTTTTAAATAAAGAAGATCAAGTAGATGATGCTGAATTATTAGAATTAGTAGAATTAGAAGTTCGTGAAACTTTAGACAAATATGAATTCCCTGGAGATGAAATTCCTGTTGTAACTGGTTCAGCTTTATTAGCATTAGAAGCTTTAGTAGAAAACCCTTCAATTAAGCGCGGAGAAAATGAATGGGTAGACAAAATTTTAAAATTAATGGATCAAGTAGATCAATATATTCCTACTCCTGAAAGACAAACTGATAAGCCTTTCCTTCTTGCAGTTGAAGATGTTTTATCAATTACAGGGCGTGGTACTGTTGCTACTGGACGTGTAGAAAGAGGAACTTTAAAAGTTGGTGAAAACGTTGAATTAGTTGGTTTAAAAGATACGAAATCAAGTGTTGTTACTGGATTAGAAATGTTTAAAAAAACATTAGATGAAACCATGGCTGGAGATAATGTTGGAGTATTATTACGCGGAATTCAAAAAAAAGAAATTGAACGTGGTATGGTTTTAGCAAAACCAGGTACTATTACACCTCATACAAAGTTTGAAGCACAAGTTTATGTTTTAACAAAAGAAGAAGGAGGAAGACATAGTCCATTTTTAGTAGGTTATCAACCTCAATTCTTTGTAAGAACTTGTGATATTACAGGAAAAGTTACGAATTTTAATCATGTAGAAATGCGTACTCCTTCTTCAGTTGCTGAAGAACACTCTAATAAAATGGCAATGCCTGGAGATACTATTTTAATGGCTGTTCAATTAATTTGTCCTATTGCTATTGAAAAAGGTATGCGATTTGCTATTCGTGAAGGTGGTCGTACTGTTGGAGCTGGTGTTGTTACAAAT
      Oedocladium_carolinianum  ATGGCTAGAGCTAAATTTGAACGTACAAAACCACACGTAAACATTGGAACTATTGGACATGTTGACCACGGAAAAACAACTTTAACAGCAGCAATTACAATGGCATTAGCTGTTCGTGGTGGAGCAAAAGCAAAAAAATATGATGAAATTGATTCAGCGCCTGAAGAAAAAGCACGAGGGATTACTATTAACGCAGCGCATGTAGAATATGAAACTGAAAATCGTCATTATGCTCATGTAGATTGCCCTGGTCACGCAGATTATGTTAAAAATATGATTACAGGTGCTGCACAAATGGATGGTGCTATTCTAGTTGTATCTGCTGCTGATGGACCTATGCCACAAACAAAAGAACATGTTTTACTTGCTAAACAAGTAGGTGTTCCAGCTATTGTTGTTTTCTTAAATAAAGAAGATCAAGTAGATGATGCGGACTTAATTGAGTTAGTTGAATTAGAAGTTCGCGAGATTTTAGATAAATATGGTTTTGCCAGTGCTGATATTCCTGTAGTTAAAGGATCTGCTTTATTAGCTCTAGAAGCTCTTGTTGAAAATCCTTCTATTAAACAGGGTGAAAATGATTGGGTTGACAAAATCTATACACTTATGGATACTGTTGACAATTCGATCCCAACACCAGAACGAGAAACGGATAAACCTTTCTTATTAGCTGTTGAAGATGTTTTTAGTATTACAGGACGTGGAACGGTAGCAACAGGACGTGTAGAAAGAGGAAAATTAAAAATTGGGGATAACGTTGAACTTGTTGGTCTTGGAGAAACACGTAATACAACCGTAACTGGAATTGAAATGTTTCAAAAAATTTTAGATGAAGCTCTTGCAGGAGATAATGTTGGAGTTTTACTACGTGGAGTTCAAAAAAAAGATATTGCACGCGGAATGGTTTTAGCACAACCCGGAACAATTACACCACATACAAAGTTTGAAGGTCAAGTTTATATTTTAACACCAGAAGAAGGTGGTCGAAAAACAGGCTTTTTTAAAGGTTATCAACCACAGTTTTATGTACGAACAACTGATGTTACTGGTACTATTGTTTCTTTTAGTTACATAAAACAATTAAATTCATCTGAATTATCGATGATGCATTCAAATCCAATGATTTGTCCTGGAGATTATGTTAACATGTTAGTTGAATTAAAAACACCAATTGCTATTGAAAAAGCTATGCGATTTGCAATTCGTGAAGGTGGTAGAACAGTTGGCGCAGGGACAGTTAATACT
      Oedogonium_angustistomum  ATGGCTAGAGCAAAATTTGAACGTACAAAACCACATGTAAATATTGGAACAATTGGACATGTTGACCACGGAAAAACAACTTTAACAGCAGCAATTACTATGGCATTAGCTGTTCGTGGTGGAGCAAAAGCAAAAAAATATGATGAAATTGATTCAGCACCTGAAGAAAAAGCACGAGGTATTACTATTAATGCAGCGCATGTAGAATACGAAACTGAACATCGTCATTATGCTCATGTAGACTGTCCAGGTCACGCAGATTATGTTAAAAATATGATTACAGGTGCTGCACAAATGGATGGTGCTATTCTAGTTGTATCAGCTGCTGACGGACCTATGCCACAAACAAAAGAACATGTTTTACTTGCAAAACAAGTAGGTGTTCCGGCTATTGTTGTTTTCTTAAATAAAGAAGATCAAGTAGATGATGCTGATTTAATTGAGTTAGTTGAATTAGAAGTTCGTGAGATTTTAGATAAATATGGTTTTCCAAGTGATGATATTCCTGTAGTGAAAGGATCTGCATTATTAGCACTAGAAGCTCTTGTTGAAAATCCTTCTATTAAGAAAGGTGAAAATCCTTGGGTTGACAAAATCTATGCACTTATGGATACTGTTGACGAAGCTATTCCAACACCAGAAAGAGAAACAGATAAACCTTTTTTATTAGCTATTGAAGATGTTTTTAGTATTACAGGACGTGGTACTGTAGCAACAGGACGTGTAGAAAGAGGGAAATTAAAAATTGGGGATTCCGTTGAACTTGTCGGTCTTGGAGAAACACGTAATACAACAGTAACTGGAATTGAAATGTTTCAAAAAATTTTAGATGAAGCTCTTGCGGGGGACAATGTTGGAGTTTTACTTCGTGGAGTACAGAAAAAAGATATTGCGCGAGGAATGGTTTTAGCACAACCAGGAACAATTACACCACACACAAAGTTTGAGGGGCAGGTTTATATCCTAACACCGGAAGAAGGTGGGAGAAAAACAGGATTTTTTAAAGGTTATCAACCACAATTTTATGTAAGAACTACTGATGTTACTGGTACTATTGTTTCTTTTAGTTACATAAAACAATTAAATTCATCTGAATTATCTATGATGCATTCAAATCCAATGATTTGTCCTGGGGATTATGTTAACATGTTAGTTGAATTAAAAACACCAATTGCTATTGAAAAATCTATGCGATTTGCAATTCGTGAAGGTGGTCGAACAGTAGGTGCTGGGACAGTTAATAAT
          Oedogonium_cardiacum  ATGGCTAGAGCTAAATTTGAACGTACAAAACCACACGTAAATATTGGAACAATTGGACATGTTGACCACGGAAAAACAACTTTAACAGCAGCAATTACAATGGCATTAGCTGTTCGTGGTGGAGCAAAAGCAAAAAAATATGATGAAATCGATTCAGCACCTGAAGAAAAAGCACGAGGTATTACTATTAATGCAGCACATGTAGAATATGAAACTGAAAATCGTCATTATGCGCATGTAGATTGTCCTGGTCACGCAGATTATGTTAAAAATATGATTACAGGTGCTGCACAAATGGACGGTGCTATTCTAGTTGTATCTGCTGCTGATGGACCGATGCCGCAAACAAAAGAACATGTTCTACTTGCAAAACAAGTAGGTGTTCCGGCTATTGTTGTTTTCTTAAATAAAGAAGATCAAGTAGATGATGCAGATTTAATAGAGTTAGTTGAATTAGAGGTTCGAGAAATTTTAGATAAATATGGCTTTGCAAGTGCAGAGATTCCGGTAATTAAAGGATCTGCTTTATTAGCTCTAGAAGCTCTTGTTGAAAATCCTTCTATTAAACAAGGTGAAAATCCATGGGTTGACAAAATATACCACCTTATGGATACTGTTGACGAGGCTATTCCAACACCAGAAAGAGAAACAGATAAACCGTTCTTATTAGCAATTGAAGATGTTTTTAGTATTACAGGACGTGGAACTGTAGCAACAGGACGTGTAGAAAGAGGGAAATTAAAAATTGGGGATTCTGTGGAACTTGTTGGTCTTGGAGAAACACGTAATACAACAGTAACTGGAATTGAAATGTTTCAAAAAATTTTAGATGAAGCTCTTGCAGGGGATAATGTTGGAGTTTTACTTCGTGGAGTTCAAAAAAAAGATATTGCGCGAGGGATGGTTTTAGCACAACCAGGGACTATTACACCACACACAAAATTTGAGGGTCAAGTTTATATTTTAACACCCGAGGAAGGTGGTAGAAAAACAGGGTTTTTTAAAGGTTATCAACCACAATTTTATGTAAGAACAACTGATGTTACTGGTACTATTGTCTCTTTTAATTACATAAAACAATTAAATTCATCTGAATTATCTATGATGCATTCAAATCCAATGATTTGTCCTGGGGATTATGTTAATATGTTAGTTGAATTAAAAACACCAATTGCTATTGAAAAATCTATGCGATTTGCAATTCGTGAGGGTGGTCGAACAGTAGGTGCTGGAACAGTGAACACT
        Oogamochlamys_gigantea  ATGGCACGCGCAAAATTTGAACGTAAAAAACCACATGTAAATATCGGGACTATTGGACACGTAGATCATGGAAAAACAACATTAACAGCGGCTATTACGATGACATTAGCAGCTAGCGGGGGAGCCCAAGGAAAGAAATATGATGAAATTGACTCTGCTCCTGAAGAAAAAGCTCGTGGTATTACAATTAATACAGCTCATGTGGAATATGAAACAAATAACCGTCACTATGCTCACGTTGATTGTCCAGGCCATGCTGATTATGTTAAAAATATGATTACAGGTGCTGCACAGATGGATGGTGCTATTTTAGTTGTTTCTGGCGCAGATGGTCCAATGCCTCAAACAAAAGAACATATTCTTTTAGCAAAACAAGTAGGAGTTCCTAACATTGTTGTTTTTTTAAATAAAGAAGATCAGGTTGACGATGAAGAACTTCTTGAATTAGTTGAATTAGAAGTTCGTGAAACTTTAGATAAATATGAATTTCCTGGTGATGAAATTCCTGTTGTTAGAGGTTCAGCTTTACTAGCGTTAGAAGCTTTAGTTGAAAATCCAAAAACTCAACGTGGGGAAAATAAATGGGTGGATAAAATTCATGAATTAATGGATAAAGTAGATAGTTATATTCCAACTCCACAACGTGAAACAGATAAACCTTTCTTATTAGCAGTTGAGGATGTTTTATCAATTACGGGTCGTGGTACAGTAGCTACAGGGCGTGTAGAAAGAGGAACACTAAAATTAAGTGAAACTGTTGAAATCGTTGGAATTAAACCAACAACATCAGCTGTTGTTACTGGTTTAGAAATGTTTAAAAAAACTTTAGAAGAAACAATGGCGGGTGATAATGTAGGTGTTTTATTACGTGGAGTACAAAAAAAAGATATTGAACGTGGAATGGTTATTGCAAAACCAGGAACGATTACACCTCATACAAAATTTGAAGCTCAGGTTTATGTTTTAACAAAAGAAGAAGGAGGTCGTCACTCTCCATTTTTAATTGGATATCAACCACAGTTTTATGTTCGTACGACAGATGTTACAGGAAAAGTTGTTGGATTCCAACATATTCAAATGCGTAATCCTTCTTCAGTTGCTGAAGAACACTCTAATAAAATGGCTATGCCCGGTGACCGTATTAGTATGACTGTTGAACTTATGAATCCAATTGCTATTGAAAAAGGAATGCGCTTTGCTATTCGTGAAGGGGGTCGTACCGTAGGAGCGGGTGTAGTTACAACT
        Ourococcus_multisporus  ATGGCACGCGCTAAATTTGAACGTAAAAAACCACACGTAAATATTGGAACTATTGGACACGTAGACCATGGTAAAACTACATTAACAGCGGCTATCACAATGGCTTTAGCTGCTCAAGGTGGTTCGGTTGGTAAAAAATATGATGAAATTGACTCAGCTCCTGAAGAAAAAGCTCGTGGTATTACAATTAACACTGCACACGTAGAATATGAAACAGAAAACCGTCACTATGCTCACGTTGATTGTCCAGGCCACGCAGATTACGTTAAGAATATGATTACAGGGGCTGCGCAAATGGATGGAGCTATTTTAGTTGTGTCTGGTGCTGATGGTCCAATGCCTCAAACTAAAGAACACATTCTACTAGCAAAACAGGTAGGTGTACCGAACATTGTTGTTTTCTTAAATAAAGAAGACCAAGTAGATGACGCTGAACTATTAGAATTAGTAGAATTAGAAGTTCGTGAAACATTAGACAAGTATGAATTTCCTGGTGACGAGATTCCTATCGTAACAGGTTCTGCTTTATTAGCATTAGAGGCTTTAATCGAAAATCCTAGCCTAAAACGTGGTGACAACGAATGGGTTGATAAAATTTATAAATTAATGGATCAAGTGGATGCTTACATTCCAACTCCTGAACGTCAAACAGATAAACCATTCTTATTAGCTGTTGAAGACGTTTTATCGATCACAGGTCGTGGAACAGTAGCAACAGGTCGTGTAGAACGTGGTACTCTAAAAGTAGGTGAAAACGTTGAAATTGTTGGTTTAAAAGAAACAAAAAGTACAGTTGTAACTGGTCTTGAAATGTTCAAAAAAACTTTAGATGAAACAATGGCAGGTGATAACGTAGGTGTTCTTTTACGTGGTATTCAAAAAAAAGATATTGAACGTGGTATGGTTTTAGCAAAACCAGGAACAATCACTCCACATACTAAATTCGAAGCTCAGGTATACATTTTAACTAAAGAAGAAGGTGGACGTCACTCTGCGTTTTTAGTAGGTTACCAACCTCAATTCTTTGCGCGTACAACTGACGTTACTGGAAGAATTACATCTTTTAACCACATTACTATGAAAAACCCTTCTTCTGTAGCAGAAGAGCATTCTAATAAAATGGCAATGCCTGGGGACCAGATTAATATGACAGTTCAACTAATTAACCCTATTGCAATTGAAAAAGGTATGCGTTTTGCGATCCGTGAAGGTGGGCGTACAGTAGGTGCAGGTGTTGTAACAAAT
         Palmellopsis_texensis  ATGGCACGCGCTAAATTTGAACGTAAAAAACCACATGTAAATATTGGTACAATTGGACACGTTGACCATGGAAAAACAACTTTAACAGCTGCAATTACAATGACATTAGCTGCTCGTGGTGGAGGTCAAGGAAAAAAATATGATGAAATTGATTCTGCTCCAGAAGAAAAAGCTCGTGGAATTACAATTAATACGGCACACGTAGAATATGAAACTGATATTCGTCACTATGCTCACGTAGATTGTCCGGGTCACGCCGATTATGTTAAAAACATGATTACCGGTGCTGCACAAATGGATGGTGCTATTTTAGTAGTATCTGGGGCTGACGGTCCTATGCCGCAAACAAAAGAACATATTCTTTTAGCAAAACAAGTAGGAGTTCCAAATATTGTTGTGTTTTTAAATAAAGAAGATCAAGTCGATGATAAAGAACTTCTTGAATTAGTTGAATTAGAAGTACGTGAAACTTTAGACAAATATGAATTTCCTGGTGATGAAATTCCTGTTGTTCCTGGATCAGCTTTATTAGCTTTAGAAGCTTTAGTAGAAAATCCAAAAATTCAACGTGGAGAAAATAAATGGGTAGATAAAATTTATGACTTAATGGATAAAGTTGATAGCTATATTCCAACGCCACAACGTGAAACTGATAAACCTTTCTTATTAGCTGTTGAAGATGTTTTATCTATAACAGGTCGTGGTACGGTAGCAACAGGTCGTGTAGAAAGAGGAACATTAAAATTATCTGAAACTGTTGAAATTATTGGTTTAAAACCGACATCTACTGCTGTTGTTACAGGTTTAGAAATGTTTAAAAAAACTTTAGACGAAACAATGGCAGGTGATAATGTTGGTGTTTTATTACGTGGTATTCAAAAAAAAGATATTGAACGTGGGATGGTTATTGCAAAACCTGGAAGTATTAAACCTCACACGAAATTTGAAGCTCAAGTTTATATTTTAACAAAAGAAGAAGGTGGTCGTCACTCTGCTTTTTTAATAGGTTATCAACCACAATTTTATGTGCGTACTACAGATGTTACAGGAAAAGTAGTTGGATTTGAACATATTCAAATGCGTACTCCTTCAACAGCAGCTGATCAACATTCTAACAAAATGGCGATGCCTGGTGACCGTATTAGTATGACAGTTGAATTAATGAGCCCGATTGCTATTGAAAAAGGAATGCGCTTTGCAATTCGTGAAGGTGGCCGTACGGTTGGTGCTGGTGTAGTAACAACT
       Parallela_transversalis  ATGGCTCGTGCAAAATTTGAACGAAAAAAACCACACGTAAATATTGGAACTATTGGTCACGTTGACCATGGAAAAACAACTTTGACAGCTGCAATTACAATGGCTCTAGCTGCCAAAGGTGGTACAGGTGGTAAAAAGTATGATGAAATTGACTCAGCTCCAGAAGAAAAAGCAAGAGGTATTACAATTAATACTGCTCATGTTGAATATGAAACAGAGAATCGTCACTATGCTCACGTTGACTGTCCTGGCCACGCTGACTATGTTAAAAACATGATTACCGGGGCAGCGCAAATGGATGGAGCTATTCTTGTTGTATCTGGAGCTGATGGTCCAATGCCTCAAACAAAAGAACATATCTTACTTGCAAAACAAGTCGGTGTTCCTAATATTGTCGTATTTCTAAATAAAGAGGATCAAGTTGATGATGATGAACTTTTAGAACTAGTAGAACTAGAAGTTCGTGAAACTTTAGATAAGTATGAGTTTCCTGGGGATGAAATTCCTATTGTTAAAGGATCTGCTCTTCTCGCTTTAGAAGCATTGATTGATAATCCTAAAATTCAACCTAAAGAAAATAAATGGGTGGATAAAATTTATGAACTAATGGATCAAGTTGATAACTATATTCCTACTCCAGAACGACAAACAGATAAACCTTTCTTACTTGCGGTTGAAGATACACTATCAATTACAGGACGTGGTACGGTAGCAACAGGCCGTGTAGAAAGAGGAAGTTTAAAAGTTGGTGAAAACGTTGAAATTGTAGGTTTAAAAGATACAAAAACTACAGTTGTTACAGGATTAGAAATGTTCAAAAAAACTTTAGATGAAACAATCGCAGGAGATAACGTTGGTGTTCTACTACGTGGTATTCAGAAAAAAGATATTGAACGTGGAATGGTTCTAGCTAAGCCAGGTAGTATCACTCCGCATACACAATTTGAAGCTCAAGTTTATGTTTTAACAAAAGAAGAAGGTGGACGCCATTCTGCCTTTTTAGCAGGTTATCAACCTCAGTTTTATGTTCGAACAACTGATGTAACAGGAAAGGTTGTTTCTTTTACACATATTCAAATGCGAAATCCTTCTTCTGTAGCTGAAGAACATTCAAATAAGATGGCAATGCCTGGAGATCGTATTAGTATGGTAGTTCAATTAATTAACCCTATTGCGATTGAAAAGGGAATGCGTTTTGCTATTCGTGAAGGTGGAAGAACAGTAGGGGCTGGTGTAGTAACAGCA
             Pediastrum_duplex  ATGGCACGCGCAAAATTTGAACGCAAAAAACCACACGTAAACATTGGAACAATTGGTCACGTTGACCATGGAAAAACAACTTTAACAGCTGCAATCACAATGGCTTTAGCAGCTCAAGGTGGTGGTGCAGGTAAAAAATATGATGAAATTGATTCAGCTCCAGAAGAAAAAGCTCGTGGGATTACAATTAATACAGCACATGTTGAATATGAAACAGAAAATCGCCATTACGCACACGTAGATTGTCCAGGTCACGCAGACTATGTAAAAAATATGATTACAGGAGCTGCACAAATGGATGGGGCAATTTTAGTTGTTTCAGGAGCAGATGGACCTATGCCTCAAACAAAAGAACATATTCTTTTAGCAAAACAAGTAGGTGTACCAAATATGGTTGTTTTCTTAAATAAAGAAGATCAAGTTGATGATGCAGAATTATTAGAGTTAGTTGAATTAGAAGTTCGTGAAACTTTAGATAAATATGAATTTCCAGGAGATGAAATTCCTATTGTTACAGGTTCAGCATTATTAGCATTAGAAGCTTTAGTTGAAAATCCATTAACAAAAAGAGGAGAAAACAAATGGGTTGATAAAATTTTAGATTTAATGGATCAAGTTGATAAATATATTCCAACTCCAGAACGTGAAACAGACAAACCTTTCCTTTTAGCTGTTGAAGATGTTTTATCTATTACAGGTCGTGGGACAGTAGCTACAGGACGTGTTGAACGTGGAACTTTAAAAGTTGGAGACAACGTTGAACTTGTTGGTTTAAAAGATACAAAATCAAGTGTAGTAACTGGATTAGAAATGTTCAAGAAAACATTAGATGAAACAATGGCTGGAGATAACGTAGGAGTTTTATTACGTGGAGTTCAAAAAAAAGATATCCAACGTGGTATGGTATTAGCAAAACCTGGAACAATTACTCCACATACAAAATTTGAAGCTCAAGTTTATGTATTAACAAAAGAAGAAGGTGGAAGACATAGTCCTTTTTTAGTAGGTTACCAACCTCAATTCTTTGTTCGTACTTGTGATATTACAGGAAAAGTAACAGCATTTAACCATGTAGAAATGCACACACCTTCTTCTGTAGCAGAAGAGCATTCAAACAAAATGGCTATGCCTGGAGATACAATCTTAATGACTGTTCAATTAATTAGTCCAATTGCAATTGAAAAAGGTATGCGATTTGCAATCCGTGAAGGAGGGCGTACAGTAGGTGCAGGAGTTGTTACTAGT
         Phacotus_lenticularis  ATGGCTCGCGCAAAATTTGAACGTAAAAAACCACACGTAAATATTGGTACAATTGGTCACGTTGACCATGGTAAAACAACATTAACAGCTGCAATTACTATGACTTTAGCTGCTTGTGGTGGTGGTCAGGGTAAAAAATATGATGAAATTGATTCAGCTCCTGAAGAAAAAGCACGTGGTATTACAATTAATACTGCACACGTAGAATATGAAACAGCAAACCGTCACTATGCACACGTTGACTGTCCAGGCCACGCTGACTATGTTAAGAATATGATTACAGGTGCTGCCCAAATGGATGGCGCTATTTTAGTAGTATCAGGTGCTGATGGTCCAATGCCACAAACAAAAGAACATATTCTATTAGCAAAACAAGTAGGTGTACCTAATATTGTTGTTTTCCTAAACAAAGAAGACCAAGTTGATGACAAAGAGCTATTAGAATTAGTAGAATTAGAAGTACGTGAAACATTAGATAAATATGAATTCCCAGGAGATGAAATTCCTATTGTTTCTGGAAGTGCTTTATTAGCTTTAGAAGCAGTTATTGCAAATCCAAAAATCCAACGTGGTGAAGACAAATGGGTTGACAAAATTTATGAATTAATGGATAAAGTTGACAGTTACATTCCAACACCACAACGTGAAACTGATAAACCTTTCTTATTAGCTGTTGAAGATGTATTATCAATCACTGGTCGTGGTACTGTAGCAACTGGTCGTGTAGAACGTGGTACATTAAAAATTGGTGAAAACGTTGAAATTATTGGTCTTAAAGATACAAAAAGTGCTGTTGTAACAGGTCTAGAAATGTTCAAAAAAACTCTAGATGAAACAATGGCAGGTGATAACGTAGGTGTTTTACTACGTGGTGTTCAAAAGAAAGATATTGAACGTGGTATGGTTTTAGCAAAACCTGGATCAATTACTCCACATACAAAATTTGAAGCACAAGTTTATATCTTAACAAAAGAAGAAGGTGGTCGTCACTCAGCTTTCCTTGTTGGCTACCAACCTCAATTCTACATTCGTACAACTGATTGTACAGGTAAAGTAACAGACTTTACACATATTGAAATGAAACAAGCTTCATCAGTAGCTGATCAACACCAAAATAAAATGGCAATGCCAGGTGACCGTATTAAAATGGTTGTACAATTAATTTCACCTGTTGCTATTGAAAAAGGTATGCGTTTTGCAATTCGTGAAGGTGGTCGTACTGTAGGTGCAGGTGTTGTTACTCAA
            Pleodorina_starrii  ATGTCACGCTCAAAATTTGAACGTAAAAAACCACATGTAAACATTGGTACAATAGGTCACGTTGACCATGGTAAAACAACATTAACAGCTGCTATTACTATGACATTAGCTGCACGTGGTGGTTCTGTAGGTAAAAGATATGATGAAATTGACTCTGCTCCTGAAGAAAAAGCTCGTGGTATTACGATCAACACAGCTCACGTAGAATATGAAACAGAAATGCGTCACTATGCTCACGTTGACTGTCCAGGCCATGCTGACTATGTAAAAAACATGATTACAGGTGCTGCACAAATGGATGGTGCGATTCTTGTTGTATCAGGTGCTGATGGTCCTATGCCACAAACAAAAGAACACATCCTGTTAGCTAAACAAGTAGGTGTTCCTAATATTGTAGTATTTTTAAACAAAGAAGACCAAGTTGATGATAAAGAACTTCTAGAATTAGTTGAATTAGAAGTACGTGAAACTTTAGATAAATATGAATTCCCAGGTGATGAAATTCCAGTAGTTCCTGGTTCAGCTTTATTAGCTTTAGAAGCATTAATTGCAAATCCAAAAATTCAACGTGGTGAAAATAAATGGGTTGATAAAATTTATACACTAATGGATAATGTTGACAGCTACATTCCAACACCACAACGTGAAACAGATAAACCATTCTTATTAGCAGTAGAAGATGTTTTATCTATTACAGGGCGTGGTACGGTAGCAACAGGTCGTGTAGAACGCGGTACACTAAAAATAAGTGACGTTGTTGAAATTGTTGGTTTAAAACCAACACAATCAGCTGTTGTAACTGGTTTAGAAATGTTCAAAAAAACTTTAGATGAAACAATTGCTGGTGATAACGTTGGTGTACTTCTTCGTGGTGTTCAGAAAAAAGATATTGAACGTGGTATGGTTATTGCCAAACCTGGCACAATTACACCACATACTAAATTTGAAGCACAAGTATATGTTTTAACTAAAGAAGAAGGTGGGCGTCACTCTGCATTTATGATTGGTTATCAACCACAATTCTATGTTCGTACAACTGATGTTACAGGCAAAGTTGTAGGTTTCAACCACATTCAAATGCGTAATCCTTCGTCAGTAGCTGAAGAACATTCAAACAAAATGGCAATGCCTGGTGACCGTATTAGTATGACAGTAGAACTTATCAACCCAATTGCCATTGAAAAAGGAATGCGTTTTGCAATCCGTGAAGGTGGTCGTACTGTTGGTGCTGGTGTTGTTACAAAT
        Protosiphon_botryoides  ATGGCACGCGCTAAATTTGAACGTAAAAAACCACACGTAAATATTGGTACAATTGGTCACGTAGACCACGGTAAAACAACTCTAACAGCTGCTATTACAATGACTTTAGCAGCAAGTGGAGGTGCACAAGGTAAAAAATATGATGAGATTGACTCAGCTCCAGAAGAGAAAGCACGTGGTATTACAATTAATACAGCACACGTAGAATATGAAACAGAAAACCGTCACTATGCACACGTAGACTGTCCAGGTCACGCAGACTATGTTAAAAACATGATTACAGGTGCTGCTCAAATGGATGGTGCTATTTTAGTAGTATCAGGTGCAGATGGTCCAATGCCTCAAACTAAAGAACACATTCTTTTAGCTAAACAAGTAGGTGTACCAAACATTGTAGTATTCTTAAACAAAGAAGACCAAGTAGATGATAAAGAATTATTAGAATTAGTAGAATTAGAAGTTCGTGAAACTTTAGACAAATACGAATTCCCAGGTGATGAAATCCCAGTTGTACCAGGTTCAGCTCTTTTAGCTTTAGAAGCTTTAATTGAAAACCCTACAATCAAACGTGGTGACAACAAATGGGTTGATAAAATTCACGAATTAATGGATAAAGTTGACAGCTACATTCCAACACCTCAACGTGAAACAGATAAACCATTCTTATTAGCTGTTGAAGACGTTTTATCTATTACTGGTCGTGGTACTGTTGCTACAGGTCGTGTTGAACGTGGTACATTAAAAGTAGGTGATAACGTAGAAGTAGTAGGTTTAAAAGATACAAAAACTTCAGTTGTTACTGGTTTAGAAATGTTCAAAAAAACTTTAGATGAAACTATGGCTGGTGACAACGTTGGTGTTTTATTACGTGGTGTACAGAAAAAAGAAATCGAACGTGGTATGGTTTTAGCTAAACCAGGTTCAATTACACCTCACACTAAATTTGAATCTCAAGTTTATATTTTAACTAAAGAAGAAGGTGGCCGTCACTCTCCTTTCTTAGTAGGTTACCAACCACAATTCTATGTTCGTACTACTGACGTAACTGGTAAAGTTACAGCTTTCTCACACATTCAAATGCGTAACCCTTCTGCTGTTGCTGAAGAAAATTCAAACAAAATGGCTATGCCTGGTGACCGTATCAGTATGGTTGTTGAATTAATCAACCCTATTGCTATCGAAAAAGGTATGCGTTTTGCTATCCGTGAAGGTGGTCGTACTGTAGGTGCTGGTGTTGTAACATCA
Pseudomuriella_schumacherensis  ATGGCACGCGCTAAATTTGAAAGAAAAAAACCACACGTTAACATTGGAACAATCGGTCACGTTGACCATGGTAAAACAACTTTAACAGCTGCAATCACAATGGCATTAGCAGCTCAAGGTAATGCTACTGGTAAAAAATACGATGAAATTGATTCATCTCCTGAAGAAAAAGCTCGTGGAATTACTATTAACACTGCCCATGTAGAATATGAAACAGAAAATCGTCACTATGCTCACGTTGACTGTCCAGGTCACGCTGACTATGTTAAAAACATGATTACTGGTGCAGCCCAAATGGATGGTGCTATTTTAGTTGTTTCAGGAGCAGATGGACCTATGCCTCAAACTAAAGAGCACATTCTATTAGCTAAACAGGTTGGTGTTCCTAATGTGGTTGTTTTCTTAAATAAAGAAGACCAAGTAGACGACGCAGAACTATTAGAATTAGTTGAACTAGAAGTTCGTGAAACTTTAGATAAATATGAATTCCCTGGAGATGAAATTCCTGTTGTTACAGGTTCTGCACTTTTAGCTTTAGAAGCTTTAGTAGAAAACCCTACTGTAAAACGTGGAGAAAACAAATGGGTTGACAAAATTTATGATTTAATGGAGCAAGTTGACAAATATATTCCAACTCCAGCACGAGAAACAGATAAGCCTTTCTTATTAGCTGTTGAAGACGTATTATCGATCACAGGTCGTGGTACCGTTGCTACGGGCCGTGTAGAAAGAGGAACTTTAAAAGTTGGAGAAAACGTTGAAATCGTAGGGTTAAAAAATACTAAATCAGCAGTTGTTACAGGACTTGAAATGTTTAAAAAAACATTAGAAGAAACAATGGCTGGAGACAACGTAGGTGTTCTTTTACGTGGAGTTCAAAAAAAAGATATTGAACGTGGTATGGTTTTAGCTAAACCAGGAACAATTACACCACACACTAAATTTGAAGCTCAAGTTTATGTTCTTACAAAAGAAGAAGGTGGTCGCCATTCCGCTTTCTTAGTAGGTTATCAACCACAATTTTATTTAAGAACAACAGACGTAACTGGGAAAATCGCAGGATTTAACCACGTAAAATTACGCAACCCTTCAACGGTTGCCGAAGAGCATTCAAATAAAATGGCTATGCCAGGCGACACTATCAATGTGACTGTAAACCTGATCAGTCCTGTAGCTATCGAAAAAAACACACGCTTTGCGATTCGTGAAGGTGGTCGTACTGTAGGTGCTGGGGTTGTTACTGGT
            Rotundella_rotunda  ATGGCACGCGCTAAATTTGAACGTAAAAAACCACACGTAAACATTGGAACAATTGGTCACGTTGACCATGGGAAAACAACTTTAACAGCAGCTATTTCGATGGCTCTTGCTTCTCAAGGTGGTGGACAAGCAAAAAGATATGATGAAATTGACTCTGCGCCAGAAGAAAAAGCTCGTGGAATTACTATTAATACTGCACACGTTGAATATGAAACAGCAAATAGACACTATGCTCACGTAGACTGTCCAGGACACGCCGATTATGTTAAAAACATGATTACTGGTGCTGCGCAAATGGATGGTGCCATTTTAGTTGTTTCTGGTGCTGACGGACCAATGCCTCAAACAAAAGAACATATTCTATTAGCAAAACAAGTTGGAGTTCCAAATGTTGTTGTTTTCTTAAACAAAGAAGATCAAGTAGATGACCCAGAATTATTAGAATTAGTAGAATTAGAAGTTCGTGAAACTTTGGATAAATATGAATTCCCTGGAGATGAAATTCCAATTGTTAGTGGATCTGCTTTATTAGCTTTAGAAGCATTAATGGAAAATCCAACAATTAAACGTGGGGATAACGAATGGGTTGACAAGATTTTAAAATTAATGGATCAAGTGGATAGTTATATTCCAACTCCAGATCGTGAAACAGATAAACCATTCTTATTAGCTATTGAAGACGTTTTATCGATTACAGGACGTGGTACAGTAGCAACCGGTCGTGTAGAACGTGGAACCTTAAAAGTTGGTGAAAACGTTGAATTGGTAGGATTAAAAGATACAAAAACGACTGTTGTAACTGGTTTAGAAATGTTTAAGAAAACATTAGATGAAACAATGGCTGGTGATAACGTTGGTGTATTATTACGTGGTGTTCAAAAAAAAGATATTGAACGTGGAATGGTTTTAGCTAAACCAGGTACAATTCTTCCTCATACAAAATTTGAAGCTCAAGTTTATATCTTAACAAAAGAAGAAGGTGGACGTCATTCACCATTCTTAATTGGTTATCAACCACAGTTTTATGTACGAACTACAGACGTTACAGGAAAAATTGTTTCTTTTACTCACTTACAAATGAAAAATCCTTCTTCAGTTGCAGAAGAGCATTCAAATAAAATGGCTATGCCAGGTGACCAAATTTCAATGACGGTTCAATTAATTTATCCAGTTGCCATTGAAAAAGGTATGCGTTTCGCTATTCGTGAAGGCGGAAGAACCGTAGGTGCTGGTGTTGTAACAAAC
          Scenedesmus_obliquus  ATGGCACGCGCAAAATTTGAACGTTCAAAACCGCATGTAAATATTGGTACTATTGGTCACGTAGACCATGGAAAAACAACTTTAACAGCAGCAATCACAATGGCTTTAGCAGCATTAGGTGGTGCTACTGGTAAAAAATATGATGAAATTGATTCAGCTCCAGAAGAAAAAGCTCGTGGTATTACAATTAATACTGCACACGTAGAATACGAAACTCCAAATCGTCACTATGCTCACGTGGACTGTCCAGGTCACGCAGACTATGTTAAAAACATGATTACAGGTGCTGCCCAAATGGATGGTGCTATTTTAGTAGTATCAGGTGCTGATGGTCCAATGCCACAAACAAAAGAACACATCTTATTAGCAAAACAAGTTGGTGTACCAAACATGGTTGTTTTCTTAAACAAAGAAGATCAAGTTGATGATGCTGAATTATTAGAATTAGTAGAATTAGAAGTTCGTGAAACATTAGACAAATATGAATTCCCAGGAGATGAAATTCCAATTGTAAGTGGGTCAGCTTTATTAGCTTTAGAAGCTTTAGTTGAAAATCCTAAAATTCAACGTGGTGATAACAAATGGGTAGATAAAATTTTTGATTTAATGGATAAAGTTGATGAATATATTCCAACACCAGACCGTGAAACTGATAAACCTTTCTTATTAGCTGTTGAAGATGTTTTATCAATTACAGGTCGTGGAACAGTTGCAACAGGACGTGTTGAAAGAGGAACTTTAAAAGTAGGTGAAAACGTTGAATTAATTGGATTAAAAGACACAAAAGCAACAGTTGTTACAGGTCTAGAAATGTTCAAAAAAACATTAGATGAAACAATGGCTGGTGATAATGTTGGTGTACTTTTACGTGGTATTCAAAAAAAAGATGTGGAACGTGGAATGGTTTTAGCAAAACCAGGTTCAATTACTCCTCACACAAAATTTGAAGCACAAGTTTATGTTTTAACAAAAGAAGAAGGTGGACGTCATTCACCATTCTTAGTAGGCTACCAACCACAATTCTTTATTCGTACAACAGATGTTACTGGAAAAATTGTAAGCTTTACTCATATTCAAATGAAAAACCCTTCATCAGTAGCTGAAGAACATTCAAATAAAATGGCGATGCCTGGTGACCGTATCGAAGTTACTGTTCAATTAATTTATCCAGTAGCTGTTGAAAAAGGTATGCGTTTTGCTATTCGTGAAGGTGGTCGTACAGTAGGTGCTGGTGTTGTTACAAAT
        Schizomeris_leibleinii  ATGGCTAGAGCCAAATTTGAACGTAAAAAGCCTCACGTAAATATTGGAACAATTGGTCACGTTGACCACGGTAAAACAACTTTAACAGCAGCTATCACAATGGCATTAGCAGCTCTTGGTGGTGGTAAAGCTAAAAAATATGATGAAATCGACTCAGCACCTGAAGAAAAAGCTCGTGGTATTACTATTAATGCTGCACACGTAGAATATGAAACAGAAACACGTCACTATGCACACGTAGATTGTCCAGGTCACGCAGACTATGTAAAAAACATGATTACAGGTGCAGCGCAAATGGATGGTGCTATTTTAGTTGTATCTGGTGCTGATGGTCCAATGCCTCAAACAACAGAACACGTACTATTAGCTAAGCAAGTAGGTGTACCTGCAATTGTAGTTTTCTTAAATAAAGCAGATCAAGTTGATGATCCAGAACTTTTAGAATTAGTTGAGTTAGAAGTTCGTGATATTTTAGATAAATATGGTTTCCCAAGTGCTGACATTCCTGTTGTTTCAGGTTCAGCATTAAAAGCTTTAAATGCTTTAGTTGCAAATCCTGCGATTGAGCCTGGTAAAGACGAATGGGTTGATAAAATTTTCGAACTAATGAAGGTAGTTGATGAATTTATTCCAACTCCAGAACGTGAAGTTGATAAACCTTTCTTATTAGCAGTTGAAGATGTATATAGTATTACTGGACGTGGTACAGTAGCTACAGGTCGTGTAGAAAGAGGATCTCTTCGAGTTGGTGAAACTGTTGAGGTAGTAGGATTAAAAGAAACAAAATCAACAACAGTAACAGGTCTTGAAATGTTCCAAAAAACATTAGATGAAACAATTGCTGGTGATAACGTAGGTATTTTATTACGTGGTATTCAAAAAAAAGACATTGAACGTGGTATGGTTCTTGCAAAACCAAATACAATTAAACCTGAAACAACATTCTTAGGTCAAGTTTATATTTTAACTCCTGAAGAAGGTGGACGTAAGAGTGGTTTCTTTGTTGGATACCAACCACAATTCTATGTTCGTACTACAGATGTAACAGGAAAAATTATGGGATTTGAATACATTAAACAACGTACTGAATCAAATTTATCAAATCAACACTCAAATCCAATGATTTGCCCAGGTGACTCTGTGAAAATTAAAATTCGATTAATTAATCCAATTGCTATTGAACAAGGGATGCGTTTTGCTATTCGTGAAGGTGGACGTACTGTAGGTGCAGGTATGGTTTTAGAA
        Spermatozopsis_similis  ATGGCACGCGCAAAATTTGAACGTAAAAAACCGCACGTTAATATTGGAACAATTGGTCACGTTGACCATGGTAAAACAACATTAACAGCTGCAATTACAATGACATTAGCCGCTGGAAGCGGTGGTTCAGGAAAAAAATATGATGAAATTGACTCTGCTCCTGAAGAAAAAGCTCGTGGTATTACAATTAATACAGCACACGTTGAATATGAAACAGAAAATCGCCACTACGCGCACGTAGATTGTCCAGGCCACGCTGACTATGTAAAAAACATGATTACAGGCGCAGCTCAAATGGATGGAGCAATTTTAGTTGTTTCTGGAGCAGATGGGCCTATGCCACAAACAAAAGAACATATTTTATTAGCAAAACAAGTTGGTGTACCTAACGTAGTAGTGTTTTTAAATAAAGAAGACCAAGTAGATGATCCAGAATTATTAGAATTAGTTGAATTAGAAGTACGTGAAACATTAGATAAATACGAATTCCCAGGTGACGAAATTCCAATTGTTAAAGGCTCAGCTCTTCTTGCGCTAGAAGCTTTAGTAGAAAATCCAAAATTACTACGTGGTCAAAACCCATGGGTTGATAAAATTTATCAATTAATGGATGAAGTAGATCGCTATATTCCAACACCACAACGTGAAACAGACAAACCATTCTTATTAGCTGTGGAAGATGTTTTATCAATTACAGGTCGTGGTACTGTTGCTACAGGACGTGTAGAACGCGGAACATTAAAAGTAGGTGATTCTGTTGAAATCATTGGTTTAAAAGATACACGCACAGGAACAGTTACAGGTTTAGAAATGTTTAAAAAAAGTTTAGACGAAACACTTGCAGGTGATAACGTTGGTGTTCTTTTACGCGGTGTTCAAAAGAAAGATATTGAACGCGGAATGGTATTAGCAAAACCTGGGACAATTAAACCACATACAAAATTTGAAGGTCAAGTATATGTTTTAACAAAAGAAGAGGGCGGTCGTCACTCAGCTTTCTTAACAGGATATAGCCCACAATTCTATTGTCGAACAACAGATGTAACTGGAAAAATTATTGATTTTACACATATTCAAATGAAAAACCCTTCATCTGTTGCTGAAGGCCATTCGAAAAAAATGTGTATGCCAGGTGACCGTATTTCAATGACGGTTGGATTAGTAGCTCCAATTGCAATTGAAAAAGGGATGCGTTTTGCCATTCGTGAAGGTGGACGCACAGTAGGTGCAGGTGTAGTAACAACT
     Stephanosphaera_pluvialis  ATGGCACGCGCAAAATTCGAACGTAAAAAACCCCATGTAAACATCGGTACAATTGGTCACGTAGACCACGGTAAAACAACATTAACGGCTGCTATTACGATGACTTTAGCGGCTGTTGGGGGTGCTCAAGGTAAAAGATATGATGAGATTGATTCAGCACCAGAAGAAAAAGCACGTGGTATTACTATTAATACAGCACATGTGGAATATGAGACGGAAAACCGTCACTATGCTCACGTAGATTGTCCTGGTCACGCAGACTACGTAAAAAATATGATTACAGGCGCCGCTCAAATGGATGGCGCCATCTTAGTAGTATCAGGTGCTGATGGCCCAATGCCACAAACAAAAGAACATATTCTATTAGCAAAACAAGTAGGTGTACCTAACATTGTAGTTTTCTTAAACAAAGAAGACCAAGTAGACGATAAAGAATTATTAGAATTAGTTGAATTAGAAGTACGTGAAACTTTAGATAAATATGAATTCCCAGGCGACGAAATTCCAGTTGTTCCGGGCTCAGCACTGTTAGCGTTAGAAGCTTTAGTAGAAAATCCAAAAATTCAACGCGGTGAAAACAAATGGGTAGATAAAATTCTTGATTTAATGGATAAAGTAGACAGTTACATTCCAACACCTCAACGTGAAACTGATAAACCCTTCTTATTAGCAGTTGAAGACGTTTTATCTATTACTGGTCGTGGTACTGTAGCAACAGGTCGTGTAGAACGTGGTACTTTAAAAGTAGGGGAAAACGTAGAAATTGTTGGTTTAAGAGACACAAAAACTGCAGTAGTTACGGGATTAGAAATGTTTAAAAAAACTTTAGATGAAACAATGGCCGGTGATAACGTTGGTGTTTTATTACGCGGCGTGCAAAAGAAAGACATTGAACGTGGTGTGGTATTAGCTAAACCAGGCTCGATTACACCTCACACAAAATTTGAAGCACAAGTATATATTTTAACAAAAGAAGAGGGTGGTCGCCATTCTGCTTTTTTAGTAGGTTACCAGCCACAATTCTATGTACGTACTACTGACGTTACTGGTAAAGTTACGTCATTTACACACATTCAAATGCGTAATCCTTCTACGGTTGCGGAAGAACATTCAAATAAAATGGCGATGCCTGGTGACCGCATCAGTATGGTGGTTGAATTAATTAACCCAATTGCAATTGAAAAAGGTATGCGTTTCGCAATTCGTGAAGGCGGACGTACTGTAGGAGCTGGTGTAGTAACTACA
      Stigeoclonium_helveticum  ATGGCAAGAGCTAAATTTGAACGTAAAAAACCGCACGTAAACATTGGAACAATTGGTCACGTTGACCATGGTAAAACAACTCTAACAGCTGCTATTACAATGGCATTAGCTGCTCGTGGAGGTGCAACAGGAAGAAAATATGATGAAATTGATTCTGCTCCTGAAGAAAAAGCTAGAGGTATTACAATTAATGCTGCTCATGTTGAGTACGAAACAGAAAATCGTCATTATGCCCATGTAGATTGTCCAGGTCATGCAGATTATGTTAAAAATATGATTACAGGTGCCGCTCAAATGGACGGTGCTATTTTAGTTGTTTCTGGTGCGGATGGTCCTATGCCTCAAACAACAGAACATGTATTATTAGCTAAACAAGTAGGTGTTCCAGCTATCGTTGTCTTTTTAAATAAAGCAGACCAGGTTGATGATCCAGAGTTATTAGAATTAGTAGAGTTAGAAGTTCGTGATATTTTAGACAAATACGGTTTTGCTAGTGATGAAGTTCAAATTTTATCTGGTTCTGCTCTTTTAGCTTTAGAAGCTTTAGTTGAAAATCCAAATATCAAGCCAGGTGATAGTGAATGGGTTGATAAAATTTACAATTTAATGGCGACGGTTGATGAGCACATCCCTACTCCAAAACGTGAAATGGATAAACCATTTTTATTAGCTGTAGAAGATGTTTTCAGTATTACAGGTCGTGGTACAGTAGCTACAGGTCGTGTTGAACGTGGAACACTAAAAGTGAATGAAACAGTAGAAATTATTGGATTAAGAGATACAAAAACAACGACAGTTACTGCGATTGAAATGTTCCAAAAAACATTAGATGAAACAATTGCTGGTGATAATGTTGGTATTTTATTACGTGGTGTTCAAAAAAAAGATATTGAACGTGGTATGGTTATTGCAAAACCAGGTACAATTCTGCCACATACTTTATTTGAAGGTCAAGTTTATGTTTTAACGGCAGAAGAAGGTGGTCGTAAAAGTGGTTTTTTTAAAGGTTATCAACCACAGTTTTATGTTCGTACAACAGATGTAACTGGAAAAATTTTAGATTTCAGTTATATTAAACAACGTAATCCATCTGAACTTTCTACAATGCATTCTAATCCTATGGTATGCCCAGGTGATTATGTAAATATGAAAATTCAATTAATTACTCCAATTGCTATCGAAAAAGGTATGCGTTTTGCTATCCGTGAAGGTGGGCGTACAGTTGGAGCAGGCATGGTACTAGAA
    Treubaria_triappendiculata  ATGGCACGTGCAAAATTTGAACGTAAAAAACCACATGTAAATATAGGAACAATAGGTCATGTTGATCATGGAAAAACAACATTAACAGCAGCAATTACTATGGCTTTAGCAGCTAAAGGTGGAGGTCTAGGAAAAAAATATGATGAAATTGATTCTGCTCCAGAAGAAAAAGCAAGAGGTATTACTATCAATACTGCACATGTTGAATATGAAACAGATAAGAGACATTATGCTCATGTTGATTGTCCTGGTCATGCTGATTATGTAAAAAACATGATTACGGGAGCAGCCCAAATGGATGGTGCTATTTTAGTTGTTTCTGGTGCAGACGGTCCAATGCCTCAAACAAAAGAACATATTCTTTTAGCAAAACAGGTAGGTGTGCCAAATGTTGTAGTATTCTTAAATAAAGAAGATCAAGTAGATGATAAAGAATTATTAGAATTAGTGGAATTAGAAGTTCGAGAAACTTTAGATAAATATGAGTTTCCAGGTGATGAAATTCCTGTTGTAACAGGATCTGCGTTATTAGCTTTAGAAGCTTTAGTAGAAAATCCAAAAATTCAACGTGGAGAAAGCAAATGGGTTGATAAAATTTACGATTTAATGGATCAAGTAGATAGTTATATTCCTACGCCGGAAAGAGAAACTGAAAAACCATTTTTATTAGCTATTGAAGATGTTTTATCAATTACTGGTCGAGGAACTGTAGCAACTGGTCGTGTAGAAAGAGGAAGTATAAAAGTAGGTGAAAATGTTGAACTTATTGGTTTAAAAGATACAAAAACAACAGTAGTAACTGGATTAGAAATGTTCAAAAAAACTTTAGATGAAACTATGGCAGGTGATAATGTAGGTGTTCTTCTTCGCGGTGTTCAAAAAAAAGATATTGAACGTGGTATGGTTTTAGCAAAACCAGGTTCTATTACTCCACATACTAAATTTGAAGCTCAAGTTTATGTACTAACAAAAGAAGAAGGTGGAAGACATTCAGCTTTTTTAGTAGGATATCAGCCACAATTTTTTTTAAGAACTACTGATGTTACAGGAAAAGTTACATCTTTTTCTCATATTCAAATGCGAACTCCTTCTTCAGTTGCTGATGAACATTCTAAAAAAATGGCCATGCCTGGAGATCGAGTAAGTATGACGGTTCAATTAATTTCTCCTGTTGCTGTTGAAAAAGGAATGCGTTTTGCAATTCGAGAAGGTGGTCGTACTGTTGGTGCTGGAGTAGTTACAGCT
            Trochiscia_hystrix  ATGGCACGTGCAAAATTTGAACGTAAAAAACCACATGTAAATATAGGAACGATAGGTCATGTTGATCATGGAAAAACAACATTAACAGCAGCTATTACAATGGCTTTAGCCGCAAAAGGTGGAGCTCAAGGAAAAAAATATGATGAAATTGATTCTGCTCCAGAAGAAAAAGCAAGAGGTATCACTATAAATACAGCACATGTTGAATATGAAACAGATAAAAGACATTATGCTCATGTTGATTGTCCTGGTCATGCAGATTATGTAAAAAACATGATTACTGGAGCAGCACAAATGGATGGTGCTATTTTAGTTGTTTCTGGTGCAGATGGTCCAATGCCTCAAACAAAAGAACATATTCTTTTAGCAAAACAGGTAGGAGTGCCAAATATTGTAGTATTTTTAAATAAAGAAGATCAAGTAGATGATAAAGAATTATTAGAGCTAGTTGAATTAGAAGTTCGAGAAACTTTAGATAAATACGAATTTCCTGGTGATGAAATTCCTGTTGTAACAGGATCTGCTCTGTTAGCTTTAGAAGCTTTAGTAGAAAATCCGAAAATTCAACGTGGAGAAAGCAAATGGGTTGATAAAATTTATGATTTAATGGATCAAGTAGATAGTTATATTCCAACTCCAGAAAGAGAAACGGAAAAACCATTTCTATTAGCTATCGAAGATGTTCTATCAATTACTGGTCGAGGAACAGTAGCAACAGGACGTGTAGAAAGAGGAAGTTTGAAAATAGGTGATAATGTTGAGCTTGTTGGTCTAAAAGACACAAAAGCTACGGTAGTTACTGGATTAGAAATGTTTAAAAAAACTTTAGATGAGACTATGGCAGGTGATAATGTAGGAGTTCTTCTTCGAGGTGTACAAAAAAAAGATATTGAACGTGGTATGGTTTTAGCAAAACCAGGTACTATTACTCCTCATACTAAATTTGAAGCTCAAGTTTATGTATTAACAAAAGAAGAAGGTGGAAGACATTCAGCTTTTTTAGTAGGATATCAACCACAATTTTTTTTAAGAACTACGGATGTTACAGGAAAAGTTATTTCTTTTTCTCATATCCAAATGCGAACTCCTTCTTCTGTTGCTGATGAACATTCTAAAAAAATGGCAATGCCTGGAGATAGAGTAAGTATGACTGTTCAATTAATTTCTCCTATCGCAGTTGAAAAAGGAATGCGTTTTGCGATTCGTGAAGGTGGTCGTACTGTTGGTGCTGGAGTAGTTACAGCT
                    Uronema_sp  ATGGCAAGAGCTAAATTTGAACGTAAAAAACCACACGTAAATATTGGAACAATTGGTCATGTAGATCATGGTAAAACAACATTAACAGCAGCAATTACAATGGCATTAGCTGCAAGTGGAAGTGCTACAGGTAAAAAATATGATGAAATTGATTCTGCACCAGAAGAAAAAGCTCGAGGAATTACAATTAACGCTGCTCATGTAGAATATGAAACAGAAAATCGTCATTATGCTCATGTAGACTGTCCGGGTCATGCAGATTATGTAAAAAATATGATTACTGGAGCAGCTCAAATGGATGGTGCTATTCTTGTAGTATCTGGTGCTGATGGTCCTATGCCACAAACAACAGAACATGTTTTATTAGCAAAACAAGTAGGTGTTCCTGCAATTGTTGTATTTTTAAATAAAGCAGATCAAGTTGATGATCCTGAATTATTAGAATTAGTTGAGTTAGAAGTTCGTGATATTTTAGATAAATATGGCTTTGCTTCAGATGATATTCCAATTTTATCTGGATCAGCTCTTTTAGCTTTAGAAGCTTTAGTTGAAACACCAAACATTAAAAAAGGTGAAAATGAATGGGTAGATAAAATCTATAACTTAATGGAAACAGTAGACAACTGTATTCCTACTCCAGAACGTGAAATGGACAAACCATTTTTATTAGCAGTAGAAGATGTTTTCAGTATTACTGGTCGTGGTACTGTAGCAACTGGACGTGTAGAACGTGGTACTTTAAAAGTGAGTGAAACAATTGAAATTGTAGGACTTAAAGAAACAAAAAGTACAATTGTTACTGGAATTGAAATGTTCCAAAAAACATTAGATGAAACAATTGCTGGTGATAATGTTGGGATTTTATTACGTGGTGTTCAAAAAAAAGATATTGAACGTGGTATGGTACTTGCAAAACCAGGTTCAATTACTCCACAAACTGTTTTTGAAGGTCAAGTTTATGTATTAACAGCTGAAGAAGGTGGTCGTAAAAGTGGCTTCTTTAAAGGGTATCAACCTCAATTTTATGTTCGTACAACAGATGTGACTGGAAAAATTTTAGATTTTAGTTACATCAAACAACGTAATCCATCTGACCTTTCAACAATGCATTCAAATCCAATGGTATGCCCAGGAGATTATGTAAATATGAAAATCAAATTAATTACTCCAATTGCTATTGAAAAAGGTATGCGTTTTGCTATTCGTGAAGGTGGGCGTACAGTAGGTGCAGGTATGGTTCTTGAA
                Volvox_carteri  ATGTCACGCTCAAAATTTGAACGTAAAAAACCACACGTAAACATTGGTACTATTGGTCATGTTGACCATGGCAAAACAACATTAACAGCTGCTATTACTATGACATTAGCTGCACGTGGTGGTTCAGTAGGTAAAAGATATGATGAAATTGATTCTGCTCCTGAAGAAAAAGCTCGCGGTATTACTATTAACACAGCTCACGTAGAATATGAAACAGATGCTCGTCACTATGCTCACGTTGACTGTCCCAGCCATGCTGACTATGTAAAAAACATGATTACAGGTGCTGCGCAAATGGATGGTGCAATTCTCGTTGTATCAGGTGCTGATGGTCCTATGCCACAAACAAAAGAACATATCCTGTTAGCTAAACAAGTAGGTGTTCCTAATATTGTAGTATTTTTAAACAAAGAAGACCAAGTTGATGATAAAGAACTTCTTGAATTAGTTGAATTAGAAGTACGTGAAACTTTAGATAAATATGAATTTCCGGGTGATGAAATTCCAGTAGTTCCTGGTTCAGCTTTATTAGCTTTAGAAGCATTAATAGCAAATCCAAAAATTCAACGTGGTGAAGATAAATGGGTTGATAAAATTTATACACTAATGGATAATGTTGACAGCTACATTCCAACACCACAACGTGAAACAGATAAACCATTCTTACTAGCAGTAGAAGATGTTTTATCTATTACAGGACGTGGTACTGTAGCAACAGGTCGTGTAGAGCGTGGTACACTAAAAATTAGTGACACTGTTGAAATTGTAGGTTTAAAACCAACACAATCAGCTGTTGTAACTGGTTTAGAAATGTTCAAAAAAACTTTAGATGAAACAATTGCTGGTGATAACGTTGGTGTACTTCTTCGTGGTGTTCAGAAAAAAGATATTGAACGTGGTATGGTTATTGCTAAACCAGGTACAATTACACCGCACACTAAATTTGAAGCACAAGTATATGTTTTAACTAAAGAAGAAGGTGGACGTCACTCTGCGTTTATGGTTGGTTATCAACCACAATTCTATGTTCGTACAACTGATGTTACAGGTAAAGTGGTAGGTTTCAACCACATTCAAATGCGTAACCCTTCATCAGTAGCTGAAGAACATTCAAACAAAATGGCAATGCCCGGTGATCGTATTAGTATGACAGTAGAACTTATTAACCCAATTGCGATTGAAAAAGGGATGCGTTTTGCAATTCGTGAAGGTGGTCGTACTGTAGGTGCTGGTGTTGTTACTAAT
            Carteria_crucifera  ATGGCACGTGCTAAATTTGAACGTAAAAAACCACATGTAAATATCGGTACGATTGGACATGTTGATCACGGTAAAACGACTTTAACAGCAGCTATTACAATGGCTTTAGCTGCCCGTGGAGGAGGTTTAGGAAAAAGATATGATGAAATTGATTCCGCACCTGAAGAAAAAGCTCGTGGTATTACTATTAATACAGCGCATGTTGAATATGAAACAGATAATCGTCATTACGCTCATGTGGATTGTCCAGGTCATGCTGACTATGTAAAAAACATGATTACAGGTGCTGCCCAAATGGATGGCGCTATTTTAGTGGTATCAGGCGCAGATGGCCCAATGCCTCAAACAAAAGAGCACTTACTATTAGCAAAACAAGTTGGTGTACCTAATATTGTAGTTTTTTTAAATAAAGAAGATCAAGTAGATGATACTGAACTTTTAGAATTAGTTGAATTAGAAGTTCGTGAAACTCTTGATAAATATGAATTTCCTGGCGATGAAGTTCCTGTTGTAACAGGTTCTGCTTTATTAGCTTTAGAAGCGCTTGTTGAAAATCCGAAAATTCAACGAGGTGAAAATAAGTGGGTTGATAAAATTTATTCACTTATGGATCAAGTAGATAACTACATTCCTACACCGGCACGTGAAACAGATAAACCTTTCCTTCTTGCTGTTGAAGATGTGTTATCTATTACAGGACGTGGAACAGTTGCTACTGGGCGTGTTGAACGAGGGACCCTAAAAATAGGGGAAAACGTGGAAATCGTTGGACTTAAAGATACAAAAAACGCTGTTGTTACTGGACTTGAAATGTTTAAAAAAACATTAGAAGAAACAATGGCTGGTGATAACGTGGGTGTATTATTACGAGGTGTTCAAAAAAAAGATATTGAACGTGGAATGGTTTTAGCTAAACCACAATCAATAAAAGCTTATAGTAAATTTGAAGCGCAAGTTTATGTTTTAACAAAAGAAGAAGGTGGACGTCACTCCGCTTTCCTGATAGGCTATCAACCTCAATTTTATATTCGAACAACAGATGTAACTGGAAAAGTGCTTTCTTTTACTCATATTCAAATGCGTACACCTTCTTCAGTAGCCGATGAACATTCAAATAAAATGGCAATGCCTGGTGATAGAGTAAGTATGACAGTTCAATTAATTTCGCCTGTTGCTGTTGAAAAAGGTATGCGATTTGCTATTCGTGAAGGTGGACGTACGGTAGGAGCAGGCGTTGTTACTTCT

    ;
end;


begin mrbayes;
    charset firstsecond = 1-.\3 2-.\3;
    charset third = 3-.\3;
    partition mine = 2: firstsecond, third;
    set partition=mine autoclose=yes;
    lset applyto=(all) nst=6 ngammacat=4 rates=invgamma;
    prset applyto=(all) statefreqpr=dirichlet(1) ratepr=variable pinvarpr=uniform(0,1) brlenspr=Unconstrained:GammaDir(1.0,0.1,1.0,1.0) shapepr=exponential(1.0);
    unlink shape=(all) statefreq=(all) revmat=(all);
    mcmc ngen=6250000 samplefreq=500 printfreq=1000 starttree=random nruns=2 nchains=2 savebrlens=yes filename=tufA;
    sump relburnin=yes burninfrac=0.2;
    sumt relburnin=yes burninfrac=0.2;
end;
