# Supplementary material for: Order, please! Uncertainty in the ordinal-level classification of Chlorophyceae
Source: PeerJ. 2019 May 15;7:e6899. doi: 10.7717/peerj.6899 (PMC6525593; doi:10.7717/peerj.6899)
Supplement: Supplemental Information 1 — This compressed folder contains untrimmed, masked alignments for individual chloroplast genes (subfolder nexus), as well as trimmed alignments with appropriate analysis blocks and the consensus trees resulting from these single-gene and concatenated analyses (MrBayes subfolders). Supplementary methods with associated references are included in the SupplementaryMethods.txt file. SVDquartets, BaliPhy, PhyloBayes and RAxML analysis files are in separate subfolders, with their respective resulting tree files. Files associated with MrBayes analysis of the 1st and 2nd positions and the analysis of the 3rd positions are placed in the subfolders 1st_and_2nd_positions_only and 3rd_positions_only, respectively. The 18Splastid_combined subfolder contains the MrBayes analysis materials (alignment and consensus tree) for the analysis including nucleotide plastid data as well as 18S nucleotide data. Documentation, trees and scripts used to create Fig. 3 are included in the “Figure3” subfolder, and documentation for and full results of Treespace analyses are in the “Treespace” subfolder. The results of the AU topology tests are included in a Word document. [file peerj-07-6899-s008.zip › supplementary_alignments_trees/mrbayes_nt_alignments_trees/chlL-stripped.nex]

#nexus

begin data;
    dimensions ntax=65 nchar=783;
    format datatype=dna gap=-;
    matrix
                 Ankyra_judayi  AAATTAGCAGTATATGGAAAAGGTGGCATCGGAAAATCTACAACCAGTTGTAATATTTCAATAGCCCTAGCACGTCGTGGAAAAAAAGTTCTACAAATTGGTTGTGATCCAAAACATGATAGTACGTTTACACTAACAGGATTTTTAATCCCAACAATTATAGACACTTTACAATCCAAAGATTATCATTATGAAGATGTTTGGCCAGAAGATGTTATTTACCAAGGATATGGAAACGTTGATTGTGTAGAAGCTGGAGGACCTCCAGCTGGAGCTGGTTGCGGGGGTTATGTTGTTGGTGAAACGGTAAAATTATTAAAAGAATTAAATGCTTTTTATGAATATGATATTATTTTATTTGATGTTTTAGGTGATGTTGTTTGTGGTGGATTTGCAGCACCTTTAAACTATGCGGATTATTGTATTATAGTAACTGATAATGGATTTGACGCATTATTTGCAGCAAATCGGATAGCTGCTTCCGTAAGAGAAAAATCTAGAACACATCCGCTTCGACTAGCAGGTCTAATTGGAAATCGAACTGCAAAACGAGATTTAATTGATAAATATGTGGAAGCATGCCCGATGCCAGTCTTAGAAGTTTTACCACTTATAGAAGAAGTACGAGTTTCAAGAGTAAAAGGAAAAACTTTATTTGAAATGGCATATATTTGTGATTTTTACTTAAATATTGCAGATCAACTATTAACTCAACCGGAAGGAGTTATTCCAAGAGAACTATCCGATCGTGAACTTTTTAATTTACTTTCAGATTTTTATTTA
        Atractomorpha_echinata  AAATTAGCAGTATATGGAAAAGGGGGCATAGGAAAATCTACAACAAGTTGTAATATTTCAATAGCATTAGCAAGACGTGGAAAAAAAGTGCTTCAAATTGGTTGTGATCCAAAACATGATAGTACTTTTACATTAACTGGATTTTTAATTCCTACTATAATTGATACACTACAATCTAAAGATTATCATTATGAAGATGTTTGGCCAGAAGATGTTATTTACCAAGGATATGGCCATGTTGATTGCGTTGAAGCTGGAGGGCCACCAGCTGGAGCCGGTTGTGGGGGATATGTAGTTGGTGAAACTGTTAAATTGTTAAAAGAATTAAATGCTTTTTATGAATACGATATTATTTTATTTGATGTTCTAGGTGACGTTGTTTGCGGTGGTTTTGCGGCTCCTTTAAATTATGCAGATTATTGTATTATAGTTACTGATAATGGTTTTGATGCGTTATTTGCAGCAAATCGTATAGCAGCTTCTGTTAAAGAAAAATCACGAACACATCCACTTCGTTTAGCAGGTTTAATTGGAAATCGAACTTCAAAAAGAGATTTAATTGATAAATATGTAGAAGCATGCCCAATGCCTGTTTTAGAAGTTTTACCACTTATAGAAGAAGTTCGGATTTCAAGAATAAAAGGTCAAACTTTATTTGAAATGGCATATATTTGCGATTTTTATTTAAATATTGCAGATCAATTATTAACGCAACCTGAGGGAGTAATTCCAAGAGAACTTTCTGATCGAGAATTGTTTAATTTACTTTCCGACTTTTATTTA
      Borodinellopsis_texensis  AAATTAGCTGTATATGGAAAAGGTGGTATAGGAAAATCAACAACAAGTTGTAATATTTCTATAGCTTTAGCTAAACGTGGTAAAAAAGTTTTACAAATAGGCTGTGATCCTAAACATGATAGTACTTTTACACTAACAGGATTTTTAATCCCTACTATTATAGATACATTGCAAGCGAAAGACTATCATTATGAAGATGTTTGGGCTGAAGATGTAATTTATCAAGGTTATGGCGGAGTTGATTGTGTTGAAGCCGGCGGACCCCCAGCGGGTGCAGGTTGTGGGGGTTATGTTGTGGGTGAAACAGTGAAATTATTAAAAGAATTAAATGCTTTTTATGAATATGATGTAATTCTTTTCGATGTTTTAGGAGATGTAGTTTGTGGAGGTTTTGCGGCTCCATTAAATTATGCCGATTATTGTATAATTGTAACTGATAATGGATTCGATGCTTTATTTGCCGCAAATCGTATAGCAGCTTCTGTTCGTGAAAAAGCTCGTACGCATCCACTCCGATTAGCTGGTTTAATAGGGAATAGAACAACAAAACGTGATTTAATCGATAAATATGTTGAAGCGTGTCCAATGCCTGTTCTTGAAGTTTTACCTTTAATAGAAGATATTAGAATTTCTAGAGTAAAGGGTAAAACATTGTTTGAAATGGCATTTATTTGTGATTATTACTTAAATATAGCTGATCAACTATTAACAGAACCTGAGGGTGTTATACCACGTGAATTAGGCGATCGCGAACTTTTTACTTTATTATCAGATTTCTATTTA
          Bracteacoccus_aerius  AAATTATCAGTTTATGGAAAAGGAGGAATTGGAAAATCTACGACAAGTTGTAATATTTCAATTGCTCTAGCAACACGCGGTAAAAAAGTATTACAAATTGGTTGTGACCCGAAACATGATAGCACATTTACTTTAACTGGGTTTTTAATTCCAACTATTATTGATACATTACAGTCAAAAGATTACCATTATGAAGATGTGTGGCCTGAAGATGTTATATATCAAGGCTATGGAGGGGTGGATTGTGTCGAAGCAGGAGGTCCGCCTGCAGGTGCTGGTTGTGGAGGTTATGTGGTAGGCGAAACAGTGAAATTGTTAAAAGAACTTAATGCTTTTTATGAGTATGATATAATTTTATTCGATGTTTTAGGAGATGTTGTATGTGGTGGATTTGCTGCTCCTTTAAATTATTCTGATTATTGCATTATTGTGACTGATAATGGATTCGATGCTTTATTTGCTGCTAATCGTATTGCTGCGTCTGTGCGCGAAAAAGCACGAACTCATCCTTTGCGTTTAGCCGGTTTAATTGCAAACAGGACCGCTAAACGTGATCTCATCGATAAATATGTGGAAGCTTGTCCAATGCCTGTACTGGAAGTATTACCATTGATCGAAGATATTCGTATCTCTCGAGTAAAAGGTAAAACACTTTTCGAAATGGCTTATATTTGTGATTTTTATTTAAATATTGCCGATCAATTATTAACAGAACCAGAAGGCGTTATTCCTCGAGAATTAGCTGATAAAGAATTATTCACACTACTTTCTGACTTCTATTTA
       Bracteacoccus_giganteus  AAATTATCAGTTTATGGAAAAGGAGGAATCGGTAAATCAACGACGAGTTGCAATATTTCAATTGCTTTAGCGACACGTGGTAAAAAAGTATTACAAATTGGCTGTGATCCGAAACATGATAGCACATTCACATTAACTGGGTTTCTAATTCCAACTATTATCGATACATTACAAGCAAAAGATTATCACTACGAAGATGTTTGGCCTGAAGACGTCATTTATCAAGGTTATGGGGGAGTTGATTGTGTCGAAGCAGGGGGCCCTCCCGCAGGTGCTGGGTGTGGAGGTTATGTAGTTGGAGAAACGGTGAAATTATTAAAAGAACTCAATGCTTTTTACGAGTATGATATTATTTTATTCGATGTTTTAGGAGATGTCGTGTGCGGTGGATTCGCTGCTCCTTTAAATTATTCTGATTATTGTATTATTGTGACTGATAACGGATTTGACGCTTTATTCGCTGCGAATCGTATCGCTGCGTCTGTACGCGAAAAAGCCAGAACTCACCCTCTGCGTTTAGCCGGTTTAATTGCAAATAGAACGGCTAAACGCGATCTCATTGATAAATACGTGGAAGCTTGCCCAATGCCTGTTTTAGAAGTATTACCTTTAATCGAAGATATTCGTGTATCTCGAGTAAAAGGCAAAACACTGTTTGAAATGGCTTATATTTGTGATTTTTATTTAAATATTGCAGATCAATTATTAACAGAGCCAGAAGGAGTAATACCTCGAGAATTAGCAGATAAAGAATTATTTACATTGCTTTCTGATTTCTATTTA
           Bracteacoccus_minor  AAATTATCAGTTTATGGAAAAGGAGGCATCGGTAAATCTACTACGAGTTGTAATATTTCAATTGCTTTAGCGACTCGCGGTAAAAAAGTATTACAAATTGGATGTGATCCAAAACATGATAGCACATTCACTTTAACTGGGTTTTTAATTCCAACTATTATCGATACATTACAAGCAAAAGATTATCACTACGAAGATGTGTGGCCTGAAGATGTCATTTATCAAGGTTATGGAGGCGTCGATTGCGTCGAAGCGGGCGGACCGCCCGCAGGTGCTGGATGTGGAGGTTATGTAGTTGGTGAAACAGTTAAATTATTAAAAGAACTCAATGCTTTTTATGAGTATGATATCATTTTATTCGACGTTTTAGGAGATGTTGTGTGTGGCGGTTTCGCTGCTCCTCTAAATTATTCTGATTATTGTATTATAGTCACTGATAATGGATTCGATGCTTTATTTGCTGCCAACCGTATTGCCGCGTCTGTGCGCGAAAAAGCCCGAACTCATCCTCTGCGTTTAGCCGGTTTAATCGCAAATAGAACAGCGAAACGTGATCTTATCGATAAATATGTCGAAGCTTGTCCAATGCCTGTTTTAGAAGTATTGCCTTTAATCGAAGATATTCGCATATCGCGAGTGAAAGGAAAAACCCTATTCGAAATGGCTTATATTTGTGATTTTTATTTAAATATTGCAGATCAATTATTGACAGAGCCAGAAGGGGTCATACCTCGAGAATTAGCAGATAAAGAATTGTTCACATTACTTTCTGATTTCTATTTA
         Carteria_cerasiformis  AAATTATCGGTTTATGGAAAAGGTGGTATAGGAAAATCAACAACAAGCTGTAATATTTCAATAGCTTTAGCAAAACGAGGGAAAAAAGTGTTACAAATTGGCTGTGATCCCAAACATGATAGTACATTTACATTAACGGGGTTTTTAATTCCAACTATTATTGATACTTTACAAGCCAAAGATTATCATTATGAAGATGTTTGGCCTGAAGATGTTATTTATCAAGGATATAACGGCGTTGATTGTGTTGAAGCTGGAGGACCGCCCGCTGGGGCAGGATGCGGTGGCTACGTAGTAGGGGAGACTGTTAAACTATTAAAAGAATTAAATGCTTTTTATGAATATGATATTATTCTTTTCGATGTTTTAGGTGATGTTGTATGCGGAGGATTTGCAGCCCCTTTAAATTATTCAGATTATTGTATAATAGTGACAGACAATGGGTTTGACGGGCTTTTTGCTGCAAATCGAATAGCTGCTTCGGTTCGTGAAAAAGCTCGAACACATCCATTGAGACTTGCTGGATTAATCGGAAATCGAACAGCTAAACGAGATTTAATTGATAAATATGTCGAAGCTTGTCCTATGCCTGTTTTAGAAGTTTTACCTTTAATAGAAGAGATTAGAGTATCTCGAGTAAAAGGAAAAACATTATTCGAGATGGCCTATATTTGTGAATACTATTTAAATATAGCTGATCAATTATTAACAGAACCTGAAGGGGTTATCCCTAGAGAACTTTCAGATAGAGAATTATTTAATTTACTTTCGGACCAGCTTTTT
           Carteria_sp_SAG_8_5  AAAATATCTGTTTATGGAAAAGGTGGTATTGGCAAATCTACTACAAGTTGTAATATTTCCATAGCATTTGCAAAAAGAGGTAAAAAAGTTTTACAAATTGGTTGTGATCCTAAACACGATAGTACTTTTACTCTTACTGGCTTTTTAATTCCTACAATTATTGATACATTACAAGCTAAAGATTATCATTATGAAGATGTTTGGCCCGAAGATGTTATATATCAAGGTTTTGGAGGTGTAGATTGTGTTGAAGCTGGGGGTCCACCAGCTGGTGCAGGGTGTGGTGGATATGTAGTTGGAGAAACCGTAAAATTATTAAAAGAATTAAATGCTTTTTATGAGTACGATCTTATTTTATTTGATGTTTTAGGTGATGTTGTATGCGGAGGTTTTGCAGCTCCTTTAAATTATTCGGATTATTGTATTATAGTAACTGATAATGGTTTTGATAGTGTTTTTGCAGCGAATAGAATAGCTGCTTCAGTTCGTGAAAAAGCGCGTACACATCCATTACGTTTAGCAGGTTTAATTGGTAATCGAACCGCAAAGAGAGATTTAATAGATAAATTTGTGGAAGCTTGTCCAATGCCTGTTTTGGAGGTTTTACCTTTAATCGAAGATATACGCGTTTCTCGGGTTAAAGGGAAAACACTTTTTGAAATGGCTTTTATTTGTGATTATTATCTTAATATAGTAGATCAATTATTAACAGAACCTGAAGGTGTAGTACCTCGTGAACTATCGGATCGCGAACTTTTTAGTTTATTATCAAATTTCTATTTA
      Chaetopeltis_orbicularis  ---------------------------------------------------------------------------------------------------------------------------------------------------------------------------------------------------------------GAAGATGTTATTTATCAAGGTTACGGTGGAGTAGACTGTGTTGAAGCTGGTGGCCCGCCTGCTGGCGCTGGTTGTGGTGGTTATGTTGTTGGTGAAACCGTTAAATTATTAAAAGAATTAAATGCTTTTTATGAATATGACGTTATTTTATTTGATGTACTTGGTGATGTTGTTTGTGGTGGTTTTGCGGCACCTTTAAATTATGCAGATTATTGTATTATTGTTACTGATAATGGATTTGATGCATTATTTGCTGCAAATAGAATTGCAGCATCTGTACGTGAAAAAGCACGCTCACACCCTTTAAGATTAGCTGGTCTTATTGGAAATCGAACTGTAAAACGTGACTTAATTGATAAATACGTTCAAGCTTGTCCAATACCAGTTCTTGAAGTATTACCATTATTAGAAGATATTCGTGTATCACGAGTGAAAGGAAAAACGTTGTTTGAAATGGCATACGTATGTGATTATTATTTAAATATTGCTGATCAGCTTTTAACTGAACCAGAAGGCGTAGTTCCTCGTGAGTTATCAGATCGTGAATTATTTAGCATGTTATCTGATTTCTATTTG
     Characiochloris_acuminata  AAATTAGCAGTTTATGGGAAAGGTGGTATTGGTAAATCAACAACGAGTTGCAATATTTCTATTGCTTTAGCAAAACGAGGAAAAAAGGTGTTACAAATTGGTTGTGATCCCAAACATGATAGCACTTTTACATTAACCGGATTTTTAATACCAACAATTATTGATACGTTACAGGCTAAAGATTATCATTATGAAGATGTTTGGCCAGAAGATGTAATCTACGAAGGTTATAGTAATGTTGATTGTGTCGAAGCTGGTGGGCCTCCAGCTGGTGCAGGTTGTGGAGGTTATGTTGTAGGTGAAACTGTAAAATTATTAAAAGAATTAAATGCTTTTTACTCGTATGATATTATATTATTTGATGTTTTAGGGGATGTAGTTTGCGGAGGATTTGCTGCTCCTCTAAACTATTCAGATTATTGTATTATTGTAACTGATAATGGTTTTGATGCTTTATTTGCAGCAAATAGAATCGCTGCTTCGGTTCGAGAAAAAGCTCGAACACATCCTCTTCGTTTAGCCGGTCTAATAGGAAATAGAACAAGTAAACGGGATTTAATAGACAAGTACGTTGAAGCATGTCCTATGCCCGTATTAGAAGTTCTACCGTTAATCGAAGATATACGTATTTCTCGAGTGAAAGGTAAAACTTTATTTGAATTGTCTTTTATATGTGAATTCTATTTAAATATAGCAGATCAGCTTTTAACTGAACCTGAGGGTGTAATTCCAAGAGAATTAGCGGATCGTGAATTATTTACCTTATTATCTGATTTTTATTTA
       Chlamydomonas_applanata  AAATTAGCAGTTTACGGAAAAGGCGGAATTGGGAAGTCGACAACAAGTTGTAATATTTCAATTGCTTTAGCGAAACGCGGTAAAAAAGTATTACAAATTGGATGTGATCCAAAACACGATAGTACTTTTACATTAACGGGTTTTTTAATTCCAACGATTATTGATACGTTACAAAGTAAGGATTATCATTATGAAGATGTATGGCCTGAAGATGTTATTTATCAAGGTTATGGGAATGTTGATTGTGTTGAAGCTGGGGGTCCACCAGCAGGTGCTGGTTGTGGTGGTTATGTTGTAGGTGAAACCGTTAAATTATTAAAAGAATTAAATGCTTTTTATGAGTACGATATTATTTTATTTGACGTTTTAGGTGATGTTGTGTGTGGTGGCTTCGCTGCACCTTTAAACTATGCAGATTATTGTATTATTGTAACGGATAATGGATTTGATGCTTTATTTGCCGCGAATCGTATTGCTGCATCTGTACGAGAGAAAGCTCGAATTCACCCACTACGTTTAGCTGGTTTAATTGGCAATCGTACGTCAAAACGTGATTTAATCGATAAATATGTAGAAGCCTGTCCAATGCCAGTTTTAGAAGTTCTACCGTTAATTGAAGATATTCGAATTTCTCGTGTAAAGGGTAAAACATTATTTGAAATGGCATATATTTGTGATTATTATTTAAATATTGCAGATCAACTGTTAACTGAGCCAGAAGGTGTTGTACCAAGAGAATTATCAGATCGTGATTTATTTACATTATTATCTGATTTCTATTTA
         Chlamydomonas_nivalis  AAATTAGCAGTTTATGGGAAAGGTGGTATTGGTAAATCAACAACAAGTTGTAACATTTCAATTGCTTTAGCTAGACGTGGAAAAAAAGTTTTACAAATCGGTTGTGATCCAAAACATGATAGCACTTTTACCCTTACAGGTTTTTTAATTCCCACAATTATAGATACTCTTCAACAAAAAGATTACCATTATGAAGATGTTTGGCCAGAAGATGTTATTTATCAAGGTTATGGAGGTGTTGACAGTGTCGAAGCTGGAGGTCCACCAGCTGGTGCTGGCTGTGGTGGATATGTTGTTGGTGAAACAGTAAAGTTATTAAAAGAATTAAATGCTTTTTATGAATATGATATTATTTTATTTGATGTTTTAGGAGATGTTGTATGTGGTGGATTTGCAGCACCTTTAAACTATGCAGATTATTGTATTATTGTAACGGATAATGGTTTTGATGCATTATTTGCAGCAAATCGTATTGCTGCTTCAGTTCGCGAAAAAGCTCGTACACATCCATTAAGATTAGCGGGCTTAATCGGAAATCGAACAGCTAAAAGAGATTTAATTGATAAATATGTTGAAGCTTGTCCAATGCCAGTTCTTGAAGTTTTACCTCTGATTGAAGAAATCAGAGTTTCCCGTGTCAAAGGTAAAACATTATTTGAAATGGTTTATATTTGTGATTTTTATTTAAACATTGCAGATCAACTATTAACAGAACCAGAAGGGGTTGTTCCAAGAGAATTGTCTGACCGAGAATTATTTAGTTTACTATCAGATTTCTATTTA
        Chlamydomonas_peterfii  AAATTATCTGTTTACGGGAAAGGTGGTATTGGAAAATCCACAACAAGTTGTAATATTTCAATAGCGTTAGCTACTCGTGGTAAGAAAGTTTTACAAATTGGATGTGATCCAAAACACGATAGTACATTCACATTAACAGGCTTTTTAATCCCAACAATTATTGATACTTTACAAGCAAAAGATTATCATTATGAAGATGTATGGCCTGAAGACGTAATTTACCAAGGTTACGGTGGTGTAGATTGTGTTGAAGCTGGCGGCCCACCAGCTGGTGCTGGTTGTGGTGGTTATGTTGTTGGAGAAACTGTAAAACTATTAAAAGAGTTAAATGCTTTTTATGAATATGATATTATTCTTTTTGATGTATTAGGCGATGTTGTTTGTGGAGGATTTGCAGCTCCGCTGAATTATTCAGATTATTGTATAATTGTTACGGATAATGGTTTTGATGCCTTATTTGCGGCGAATCGTATAGCAGCATCTGTACGTGAAAAAGCTCGAACACACCCACTTCGATTAGCTGGCTTAATTGGGAATCGAACAGCTAAACGTGATTTAATAGATAAATATGTAGAAGCTTGTCCTATGCCAGTTTTAGAAGTTTTACCTTTAATTGAAGAAATTCGTGTATCGCGTGTTAAGGGCAAAACTTTATTTGAAATGGCTTTTATTTGTGAGTATTATTTAAATATAGCAGATCAGCTTTTAACTGAACCAGAAGGTGTGATTCCTCGCGAATTAGCTGATCGTGAACTATTTACATTATTATCTGATTTTTATTTA
     Chlamydomonas_reinhardtii  AAATTAGCTGTTTACGGAAAAGGTGGTATTGGAAAATCAACGACAAGTTGTAATATTTCGATTGCTTTAGCAAAACGTGGTAAAAAAGTGTTACAAATTGGTTGTGATCCTAAACATGATAGTACTTTTACATTGACAGGGTTTTTAATTCCAACCATTATTGATACATTAAGTTCTAAAGATTATCATTATGAAGATATTTGGCCCGAAGATGTTATTTACGGAGGTTATGGGGGTGTAGATTGTGTTGAAGCTGGAGGACCACCTGCCGGTGCGGGGTGTGGTGGTTATGTTGTAGGTGAAACGGTAAAACTTTTAAAAGAGTTAAATGCTTTTTTCGAATACGATGTTATTTTATTTGATGTTTTAGGTGATGTTGTTTGTGGTGGCTTTGCTGCTCCATTAAACTACGCTGATTATTGTATTATTGTAACTGATAATGGTTTTGATGCTTTATTTGCTGCAAATCGTATTGCAGCTTCAGTTCGTGAAAAAGCACGTACACATCCATTGCGTTTAGCGGGTTTAATCGGAAATCGTACATCAAAACGTGATTTAATTGATAAATATGTAGAAGCTTGTCCTATGCCAGTATTAGAAGTTTTACCATTAATTGAAGAAATTCGTATTTCACGTGTTAAAGGCAAAACTTTATTTGAAATGTCATATATTTGTAATTTTTATTTAAATATTGCTGATCAATTATTAACAGAACCAGAAGGAGTTATTCCACGTGAATTAGCAGATAAAGAACTTTTTACTCTTTTATCAGATTTCTATCTT
         Chlorococcum_tatrense  AAATTAGCAGTATACGGTAAAGGTGGTATTGGTAAATCAACAACTAGTTGTAATATATCAATTGCATTAGCTAAACGTGGTAAAAAGGTTTTACAAATTGGTTGTGATCCTAAACATGATAGCACATTTACATTAACGGGATTTTTAATCCCAACAATTATCGATACTTTACAAAGTAAAGATTATCATTATGAAGATGTATGGCCTGAAGATGTTATTTATCAAGGGTATGGAAATGTAGATTGTGTTGAAGCAGGAGGGCCCCCAGCTGGAGCGGGTTGCGGTGGTTATGTAGTAGGGGAAACTGTAAAATTATTAAAAGAATTAAATGCTTTTTATGAATATGATGTTATTTTATTTGATGTTTTAGGAGATGTTGTTTGTGGTGGCTTTGCTGCTCCATTAAATTATGCAGATTACTGTATTATTGTAACTGATAATGGTTTTGATGCTTTATTTGCAGCTAACCGTATTGCAGCATCTGTACGCGAAAAATCTCGTGTGCATCCTTTACGATTAGCTGGTCTTATTGGAAATCGTACTGCAAAACGTGATTTAATTGATAAATATGTTGAAGCGTGCCCAATGCCAGTTTTAGAAGTATTACCTTTAATTGAAGATATTCGAATTTCAAGAGTAAAAGGTAAAACACTTTTTGAAATGGCGTATATTTGTGATTTTTATTTAAATATAGCTGACCAATTATTAACTGAACCAGAAGGTGTTGTTCCAAGAGAACTTTCAGATCGTGAATTATTTACGTTATTATCAGATTTTTATTTA
       Chlorogonium_capillatum  AAATTAGCAGTTTATGGAAAAGGCGGGATTGGCAAATCCACTACAAGTTGTAATATCTCAATTGCATTAGCAAAACGTGGGAAAAAAGTTTTACAAATTGGATGTGATCCAAAGCATGATAGCACATTTACATTAACAGGTTTTTTAATTCCAACAATTATTGATACTTTACAAAGTAAAGACTATCATTATGAAGATGTTTGGCCTGAAGATGTTATTTATCAAGGTTATGGAAACGTGGATTGTGTAGAAGCTGGAGGCCCACCGGCTGGAGCAGGTTGTGGTGGTTATGTAGTTGGAGAAACGGTAAAATTATTAAAAGAATTAAATGCTTTTTATGAATACGACGTAATTTTATTTGATGTTTTAGGTGACGTAGTTTGTGGTGGATTTGCTGCTCCTTTAAACTATGCAGATTATTGTATTATTGTAACAGATAATGGCTTCGATGCTTTATTTGCTGCGAATCGTATTGCTGCATCTGTTCGCGAAAAAGCCCGTATTCACCCTCTTCGTTTAGCAGGTCTTATTGGTAACCGTACAGTAAAACGTGACTTAATCGATAAATATGTCGAAGCATGTCCTATGCCAGTCTTAGAGATTCTCCCTCTAATTGATGATATTCGAATTTCTCGAGTAAAAGGACAAACTCTTTTCTCATTATCATATATTTGTGATTTTTATTTAAATATTGCAGATCAATTATTAACAGAGCCTGAAGGAGTAGTTCCAAGAGAACTTTCTGATAAAGATTTATTTACGTTATTATCTGATTTCTATTAT
         Chloromonas_perforata  AAATTAGCAGTATACGGTAAAGGTGGTATTGGTAAATCAACAACAAGTTGTAATATATCAATTGCGTTAGCTAAACGTGGTAAAAAGGTTTTACAAATTGGTTGTGATCCTAAACATGATAGCACATTTACATTAACAGGGTTTTTAATTCCAACAATTATCGATACTTTACAAAGTAAAGATTATCATTATGAAGATGTATGGCCTGAAGATGTTATTTATCAAGGGTATGGAAATGTAGATTGTGTTGAAGCAGGAGGACCCCCAGCTGGAGCGGGTTGTGGTGGTTATGTAGTAGGGGAAACTGTAAAATTATTAAAAGAATTAAATGCTTTTTATGAATATGATGTAATTTTATTTGATGTTTTAGGAGATGTTGTTTGTGGTGGCTTTGCTGCTCCATTAAATTATGCAGATTACTGTATTATTGTAACTGATAATGGTTTTGATGCTTTATTTGCAGCTAACCGTATTGCAGCATCTGTACGTGAAAAATCTCGTGTACATCCTTTACGATTAGCTGGTCTTATTGGAAATCGTACTGCAAAACGTGATTTAATTGATAAATATGTTGAAGCATGCCCAATGCCAGTTTTAGAAGTATTACCTTTAATTGAAGATATTCGAATTTCAAGAGTAAAAGGTAAAACACTTTTTGAAATGGCGTATATTTGTGATTTTTATTTAAATATAGCTGATCAATTATTAACTGAACCAGAAGGTGTTGTTCCAAGAGAACTTTCAGATCGTGAATTATTTACGTTATTATCAGATTTTTATTTA
           Chloromonas_radiata  AAATTAGCAGTTTATGGTAAAGGTGGTATTGGAAAGTCCACAACAAGTTGTAACATTTCAATTGCTTTAGCTAGACGTGGAAAAAAAGTTTTGCAAATCGGGTGCGACCCTAAGCACGACAGCACCTTTACCCTTACAGGTTTTTTAATTCCCACTATAATTGATACGTTACAGCAGCGCGATTATCATTACGAGGATGTTTGGCCAGAAGATGTTATTTACCAAGGTTATGGAGGCGTAGATAGTGTTGAGGCGGGCGGTCCTCCGGCGGGAGCAGGTTGTGGCGGTTATGTAGTAGGTGAAACAGTAAAATTATTAAAAGAATTAAATGCTTTTTATGAATATGATATTATTTTATTTGATGTTCTGGGAGATGTCGTTTGTGGTGGCTTTGCAGCGCCTTTAAATTATGCGGATTATTGTATTATTGTTACTGATAATGGTTTTGATGCCTTGTTTGCAGCAAATCGTATTGCTGCTTCAGTTCGTGAAAAAGCTCGTACACACCCTTTACGATTAGCGGGCTTAATTGGAAACCGAACAGCTAAAAGAGATTTAATTGACAAATATGTAGAAGCATGTCCTATGCCTGTTCTTGAAGTTTTACCCCTTATTGAAGAGATTCGAATATCACGTGTTAAAGGTAAAACACTTTTTGAAATGGTGTATATTTGCGATTTTTATTTAAATATTGCGGATCAATTATTAACGGAACCAGAAGGAGTTGTTCCACGAGAACTTTCTGACCGTGAATTATTTAGTTTACTATCTGATTTCTATTTA
             Chloromonas_rosae  AAATTAGCAGTTTATGGTAAAGGTGGTATTGGTAAATCAACTACAAGTTGTAACATTTCAATAGCTTTAGCTAGACGTGGCAAAAAAGTTTTACAGATTGGTTGTGATCCAAAACATGATAGTACTTTTACCCTTACAGGTTTTTTAATTCCTACAATAATTGATACTCTTCAACAAAAGGATTACCATTATGAAGATGTTTGGCCAGAAGATGTAATTTATCAAGGTTATGGAGGTGTTGACAGTGTCGAAGCTGGAGGTCCACCTGCTGGTGCAGGCTGTGGTGGATATGTTGTAGGTGAAACGGTAAAGTTATTAAAAGAATTAAATGCTTTTTATGAATATGATATTATTTTATTTGACGTTTTAGGAGATGTTGTATGTGGTGGATTTGCAGCACCGTTAAACTATGCAGATTATTGTATTATTGTAACAGATAATGGTTTTGATGCATTATTTGCAGCCAACCGTATTGCTGCTTCAGTGCGCGAAAAAGCTCGTACACATCCATTAAGATTAGCGGGCTTAATCGGAAATCGAACAGCTAAAAGAGATTTAATTGATAAATATGTTGAAGCTTGTCCAATGCCTGTTCTGGAAGTTTTACCTCTGATTGAAGAAATCAGAGTTTCCCGTGTTAAAGGTAAAACATTATTTGAAATGGTTTATATTTGTGATTTTTATTTAAATATTGCAGATCAACTATTAACCGAACCAGAAGGGGTTGTTCCAAGAGAATTGTCTGACCGAGAATTATTTAGTTTACTATCAGATTTCTATTTA
       Chlorosarcinopsis_eremi  AAATTAGCTGTATATGGAAAGGGTGGTATTGGTAAATCAACAACAAGTTGTAACATATCAATCGCATTAGCAAAACGTGGTAAAAAAGTTTTACAAATTGGTTGTGATCCTAAACACGACAGTACTTTTACTTTAACTGGATTTTTAATCCCAACAATTATTGATACTTTACAAAGTAAAGATTATCACTATGAAGATGTATGGCCTGAAGATGTTATTTATCAAGGTTATGGGAATGTTGATTGTGTTGAAGCTGGTGGCCCGCCAGCAGGTGCAGGTTGTGGTGGTTATGTTGTAGGAGAAACTGTAAAATTATTGAAAGAATTAAATGCTTTTTACGAATATGATGTAATTTTATTTGATGTACTGGGTGATGTTGTATGTGGTGGTTTTGCTGCTCCTTTAAACTATGCAGATTATTGCATTATTGTAACAGATAATGGTTTTGATGCACTTTTCGCAGCAAACCGTATTGCAGCTTCTGTACGTGAAAAATCTCGTGTTCATCCATTACGTTTAGCAGGCCTTATTGGAAATCGTACAGCTAAACGTGATTTAATTGATAAATATGTTGAAGCTTGTCCTATGCCAGTTTTAGAAGTTTTACCTTTAATTGAAGATATTAGAATCTCTCGAGTAAAAGGCAAAACTCTTTTTGAAATGGCATATATTTGTGATTTTTATCTAAATATTGCTGATCAGTTATTAACTGAACCAGAAGGTGTTGTTCCAAGAGAACTTTCAGATCGTGAATTATTCACATTATTATCCGATTTCTATCTT
        Chlorotetraedron_incus  AAATTAGCAGTTTATGGAAAAGGTGGTATTGGTAAATCTACAACAAGTTGTAATATTTCATTAGCATTAGCGAAAAGAGGTAAAAAAGTTTTACAAATTGGTTGTGATCCAAAACACGATTCAACATTTACCTTAACAGGTTTTTTAATTCCTACTATTATTGATACTCTACAATCTAAAGATTATCATTATGAAGATGTATGGCCTGAAGATGTAATTTATCAAGGATATGGTGGTGTTGATTGTGTAGAAGCAGGAGGACCCCCAGCAGGTGCTGGTTGTGGTGGTTATGTTGTAGGTGAAACTGTAAAATTATTAAAAGAATTGAATGCTTTTTATGAATATGATGTTATTTTGTTTGATGTTTTAGGTGATGTTGTATGTGGAGGTTTTGCGGCTCCTTTAAATTATGCAGATTATTGCATTATTGTTACTGATAACGGTTTTGATGCGTTATTTGCTGCCAATCGTATTGCAGCTTCTGTAAGAGAAAAAGCTCGTACACATCCTTTACGTTTAGCAGGTTTAATTGGCAATCGTACTAATAAAAGAGACTTGATTGAAAAATATGTGGAAGCTTGTCCAATGCCTATTTTAGAAGTTTTACCTTTAATTGAAGATATTCGAATTTCTCGCGTTAAAGGAAAAACATTATTTGAAATGGCTTTCATTTGTGATTTTTATTTAAATATTGCAGATCAACTTCTTACTGAACCTGAAGGTGTTATTCCTAGAGAATTAGGAGATTCAGATTTATTTTCATTATTATCAGATTTTTATTTA
    Chromochloris_zofingiensis  AAACTAGCAGTATACGGCAAAGGTGGGATAGGAAAATCAACAACAAGTTGTAACATTTCGATTGCTTTAGCAAAACGTGGAAAAAAAGTTTTACAAATTGGTTGTGATCCTAAACATGATAGTACATTTACCTTAACAGGATTTTTAATCCCTACTATTATTGATACGCTTCAAGCCAAAGATTACCATTACGAAGATGTTTGGCCTGAAGACGTTATTTATCAAGGTTATGGAGGTGTTGACTGTGTCGAAGCAGGAGGACCTCCAGCAGGAGCTGGCTGTGGTGGCTATGTAGTTGGAGAAACAGTGAAATTACTAAAAGAATTAAATGCATTTTATGAATACGACGTTATTTTATTCGATGTTTTAGGTGATGTTGTATGTGGAGGTTTTGCAGCACCGTTAAATTATGCCGATTATTGCATTATTGTCACAGATAATGGTTTTGATGCATTATTTGCAGCTAATCGTATAGCCGCTTCTGTTCGTGAAAAAGCACGAACTCATCCTTTACGCTTAGCCGGGTTGATTGGCAATAGAACGGCGAAAAGAGATTTAATCGATAAATACGTAGAAGCTTGCCCTATGCCCGTTTTAGAAGTTTTACCTCTTATTGAAGATATTCGTATTTCTCGTGTAAAAGGGAAAACCCTTTTTGAAATGGTTTATATTTGCGATTTTTATTTAAATATTGCTGACCAGTTGTTGACAGAACCAGAAGGTGTAATACCTCGAGAACTGGCAGATCGAGAATTATTTAGTTTACTTTCAGATTTTTATTTA
       Cylindrocapsa_geminella  AAATTAGCTGTATATGGTAAAGGTGGAATTGGAAAATCAACAATAAGTTGTAATATTTCTTTGGCCTTATCTAGAAGAGGAAAAAAAGTCTTACAAATAGGATGTGACCCAAAGCATGATAGTACGTTTACTTTAACAGGATTTTTAATTCCTACTATAATAGATACTTTGCAACTTAAAGATTATCATTATGAAGATATTTGGCCTGAAGATGTTATTTATAAAGGATATGGAGGAGTAGATTGTGTAGAAGCTGGTGGACCACCTGCAGGAGCAGGTTGTGGAGGATATGTTGTTGGAGAGACAGTAAAACTATTAAAAGAATTAAATGCCTTTTATGAATATGAAATTATTTTGTTTGATGTTCTGGGAGATGTTGTTTGTGGCGGCTTTGCAGCTCCACTAAATTATGCAGATTATTGTATTATTGTGACAGATAATGGTTTTGATGCATTATTTGCTGCTAATCGAATAGCAGCTTCTGTCAGAGAGAAAGCAAGAACTCATCCACTTCGCTTAGCAGGCCTCATAGGAAATAGAACTACAAAGCGAGATCTTATAGATCTTTATGTTGGAGCATGTCCTATGCCTGTTTTAGAAGTTTTGCCTTTATTAGAAGACATTCGTATTTCTAGAATAAAAGGAAAAACATTATTTGAAATGTCATGTATTTGTGATTTTTATTTGAATATAGCTGATTTTTTATTAACAGAACCTGAAGGTGTTTTTCCTAAAGAACTTTCTGATAAAGAACTGTTTCTTCTTTTATCTGATTTTTATTTA
         Desmotetra_stigmatica  AAATTAGCTGTTTACGGTAAAGGCGGTATTGGAAAATCTACTACTAGTTGTAACATCTCGTTAGCTTTAGCTAAACGCGGAAAAAAAGTATTACAAATTGGGTGTGATCCAAAACATGACAGTACATTTACTTTAACAGGATTTTTAATTCCAACTATTATTGATACACTTCAAGCAAAAGATTATCATTATGAAGATGTTTGGCCTGAAGATGTTATTTATCAAGGTTATGGGGGTGTTGATTGTGTTGAAGCAGGAGGTCCGCCAGCAGGAGCTGGTTGTGGAGGTTATGTTGTAGGTGAAACTGTTAAATTATTAAAAGAATTAAATGCTTTTTATGAATATGATATTATTCTCTTTGACGTTTTAGGAGATGTTGTATGTGGAGGGTTTGCAGCACCTTTAAATTATTCTGATTACTGTATTATTGTAACAGATAACGGTTTTGATGCCTTATTTGCAGCAAATCGTATTGCAGCGTCTGTGCGAGAAAAAGCTCGTACTCATCCACTTCGTTTAGCTGGTCTTATTGGTAATCGAACAGCAAAACGTGATTTAATTGATAAATATGTTGAAGCATGCCCAATGCCTGTTTTAGAAGTATTACCGCTTATCGAAGATATTCGAATTTCTCGTGTAAAAGGAAAAACATTATTTGAAATGGCATATATTTGTGATTTTTATCTAAATATTGCGGATCAACTTTTAACAGAACCGGAAGGAGTTATCCCAAGAGAATTAAATGATCGTGAACTTTTTAGTTTACTTTCTAATTTCTATTTA
        Dictyochloris_fragrans  AAATTAGCAGTTTATGGAAAAGGTGGAATAGGAAAATCGACTACGAGTTGCAACATTTCGATAGCTTTAGCAAAACGTGGTAAAAAAGTATTACAAATAGGCTGTGACCCAAAACATGATAGTACATTTACATTAACAGGATTTTTAATTCCAACAATTATTGATACACTTCAAGCCAAAGACTATCACTATGAAGACGTTTGGCCTGAAGATGTTATTTATCAAGGTTACGGGGGTGTTGATTGTGTTGAAGCTGGAGGCCCGCCAGCAGGAGCTGGTTGCGGTGGATATGTTGTAGGTGAGACTGTTAAGTTATTAAAAGAATTAAATGCTTTTTATGAGTATGATATTATTCTTTTTGATGTATTAGGAGATGTTGTTTGTGGAGGCTTCGCGGCTCCTTTAAATTATGCTGACTATTGTATTATAGTTACTGATAATGGATTTGATGCATTATTTGCAGCTAATCGAATAGCTGCATCTGTTCGTGAAAAAGCTAGAACACATCCTCTTCGTTTAGCTGGTTTAATTGGAAATCGCACAGCGAAAAGAGATTTAATTGACAAATATGTAGAAGCTTGTCCTATGCCTGTTCTTGAAGTATTACCTCTTATTGAAGATATTAGAATATCTAGAGTTAAAGGAAAAACACTTTTTGAAATGGTTTATGTTTGTGACTTTTATCTAAATATAGCAGATCAACTTCTTACAGAACCTGAAGGTGTTGTTCCTAGAGAACTTGCTGATAGAGAATTATTTAGTTTACTTTCAGATTTTTATTTA
             Dunaliella_salina  AAATTAGCTGTTTATGGTAAAGGTGGTATAGGAAAATCAACAGCAAGTTGTAATATTTCAATTGCATTGGCAAAACGTGGAAAAAAAGTATTACAAATTGGTTGTGATCCTAAACATGATTCAACATTTACATTAACAGGATTTTTAATTCCTACAATTATTGATACTTTACAAAGTAAAGATTATCATTATGAAGATGTTTGGCCAGAAGATGTAATTTACCAAGGTTATGGTAACGTAGACTGTGTAGAAGCTGGTGGACCACCTGCAGGTGCTGGTTGTGGTGGTTATGTAGTAGGAGAAACAGTAAAATTATTAAAAGAATTAAATGCTTTCTTTGAATATGATATTATTCTTTTTGATGTTTTAGGGGATGTTGTATGTGGTGGTTTTGCAGCACCGTTAAATTATTCGGATTATTGTATTATTGTTACTGATAATGGGTTTGATGCACTGTTTGCTTCAAATCGAATCGCAACATCTGTAAGAGAAAAATCACGAGTACATCCTCTTAGATTAGCAGGCTTAATTGGCAATCGTACATCTAAACGAGACCTTATAGATAAGTACATAGAAGCATGTCCTATGCCGGTACTTGAAGTTATCCCTTTAATTGAAGATATTCGTATATCACGTGTTAAAGGTAAAACTTTATTTGAAATGGCTTATATATGTGATGCCTATTTATCTATTGCTGATGCATTACTTTCAGAACCTGAAGGTGTAGTTCCACGCGAATTAGGTGATCGTGAATTATTTAGTCTTTTATCAGATTTCTATTTA
          Elakatothrix_viridis  AAATTAGCTATTTATGGTAAAGGTGGGATAGGAAAATCTACAACTAGTTGTAATATATCAATAGCATTAGCTAGAAGAGGTAAAAAAGTTTTACAAATAGGATGTGACCCAAAACATGATAGTACTTTTACTTTAACTGGATTTCTTATTCCTACAATAATAGATACACTAGAAAGTAAAAAGTATCATTATGAAGATGTTTGGTCTGAAGATGTAATTTATCAAGGATATGGAGGAGTAGATTGTGTTGAAGCAGGTGGTCCTCCAGCGGGTGCCGGTTGTGGTGGTTATGTTGTGGGAGAAACAGTAAAATTCCTTAAAGAATTGAATGCATTTTATGAATATGATGTTATTTTATTTGATGTTCTGGGCGACGTTGTTTGTGGTGGTTTTGCTGCTCCTTTAAATTATGCTGATTATTGTTTAATAGTGACAGATAATGGATTTGATGCTTTATTTGCAGCTAACAGAATAGTTGCTTCTGTTCGAGAAAAATCTCGAACACATCCACTTCGTTTAGCTGGATTAATAGGAAATAGAACATGGAATCGAGATTTAATAGATAAATATGTAGAAGCTTGTCCTATGCCAGTTTTAGAAGTTTTACCTTTAATAGAAGATATAAGAGTTTCGAGAGTCAAAGGAAAAACATTATTTGAAATGGCGTTTATATGTGATTTTTATTTAAATCTAGCAGATCAATTGTTAACTCAACCAGAAGGAGTTTTACCTCATGAACTGGCTGATAAAGAACTTTTTAATTTATTATCTGATTTTTATTTA
         Floydiella_terrestris  AAATTAGCAGTTTACGGGAAAGGCGGAATTGGAAAGTCTACAACTAGTTGCAATATTTCGATTGCTTTAGCTCGTCGCGGTAAAAGAGTCTTACAAATTGGTTGTGACCCTAAACATGATAGTACATTTACTTTAACTGGTTTTTTAATTCCAACCATTATTGATACTTTACAAGCTAAAGATTACCATTATGAAGACGTATGGCCTGAAGATGTGATTTATCAAGGCTATGGCGGGGTTGATTGTGTAGAGGCTGGTGGGCCACCAGCAGGGGCTGGTTGTGGCGGTTATGTTGTAGGTGAAACAGTTAAACTTTTAAAAGAACTTAATGCATTTTATGAATACGACATTATTTTATTTGACGTACTAGGTGATGTAGTTTGTGGTGGGTTTGCAGCACCTTTAAATTATGCGGATTACTGCATTATTGTGACTGATAATGGGTTTGATGCTTTATTCGCAGCAAATCGAATCGCTGCTTCGGTTCGTGAAAAAGCACGTACACACCCTTTAAGACTTGCGGGTCTAATAGGAAACCGAACAGCGAAACGTGATTTAATTGATAAATACGTACAAGCTTGCCCAATTCCAGTTCTTGAAGTTTTACCTTTATTAGAAGATATTCGTGTTTCTCGTGTGAAAGGAAAAACTTTATTTGAAATGGCATTTGTACTGGATTATTACCTAAACATTGCTGATCAACTTTTGACTGAACCTGAAGGTGTTGTTCCGCGTGAGTTGTCTGATCGTGAATTATTTAGCATGTTATCAGATTTCTATTTA
       Follicularia_botryoides  AAATTAGCTATTTATGGAAAAGGGGGAATTGGTAAATCAACAACAAGTTGCAATATTTCTATTGCATTAGCCAAAAGAGGAAAAAAAGTGTTGCAAATTGGGTGTGATCCTAAGCATGATTCTACTTTTACTTTAACAGGCTTTTTAATTCCAACCATTATTGATACTTTACAAGCAAAAGATTATCATTATGAAGATGTTTGGCCTGAAGATGTGATTTATAGTGGTTATGGAAAGGTTGACTGTGTGGAAGCCGGAGGACCTCCAGCCGGGGCAGGATGCGGAGGTTACGTAGTGGGAGAAACAGTCAAACTTTTAAAAGAATTAAATGCATTTTATGAATATGATGTGATTCTTTTTGATGTTTTGGGCGATGTAGTTTGTGGAGGCTTTGCAGCACCTTTAAACTATGCAGATTATTGTATTATTGTGACAGATAATGGTTTTGACGCTTTGTTTGCCGCCAATCGTATTGCTGCCTCTGTCAGAGAAAAAGCAAAAACGCATCCTTTAAGATTAGCTGGTTTAATCGCAAATAGAACTTCAAAGCGCGATTTAATTGATAAATATGTAGAAGCTTGCCCAATGCCAGTTTTAGAAGTTTTACCTCTAATTGAAGAAGTCCGCGTGTCTCGAGTAAAAGGAAAGACTTTGTTTGAAATGGCGTATGTTTGTGATTATTATTTAAACATTGCAGATCAGTTATTGACTGAGCCTGAAGGGGTAGTTCCTCGTGAGCTAGCTGATTCAGAATTATTTCAATTATTATCTGATTTTTATTTA
              Gonium_pectorale  AAATTAGCTGTTTATGGAAAAGGTGGTATTGGAAAATCAACAACAAGCTGTAATATATCTATAGCATTAGCAACAAGAGGAAAAAAAGTATTACAAATTGGTTGTGATCCAAAACATGATAGCACGTTTACACTAACTGGGTTTTTAATACCTACAATCATAGACACTTTAAGTGCTAAAGATTATCATTATGAAGATATTTGGCCTGAAGACGTTATTTATGGTGGATATGGGGGTGTAGATTGTGTTGAAGCAGGTGGACCACCTGCTGGTGCTGGTTGTGGTGGTTATGTTGTAGGTGAAACAGTAAAACTTTTAAAAGAACTAAATGCTTTTTTTGAATATGATATCATTTTATTTGATGTTTTAGGAGATGTTGTTTGTGGTGGATTTGCTGCACCTTTAAATTATGCTGATTATTGTATTATTGTTACAGATAATGGTTTTGATGCGTTATTTGCAGCAAACAGAATAGCGGCTTCAGTACGTGAAAAAGCTCGTACACACCCATTAAGATTAGCAGGTTTAATAGGTAATCGCACTTCTAAACGTGATTTAATTGATAAATATGTAGAAGCATGTCCAATGCCTGTATTAGAAGTTTTACCTTTAATTGAAGAAATACGTATTTCACGTGTTAAAGGAAAAACATTATTTGAAATGAACTATATTTGTAGTTTCTATTTAAATATAGCAGATCAATTATTAACACACCCAGAAGGAGTAATTCCTCGAGAATTATCAGATAAAGAATTATTTACTCTTTTATCTGATTTTTATTTA
       Haematococcus_lacustris  AAATTAGCTGTGTATGGTAAAGGTGGTATTGGAAAATCAACAACAAGTTGTAACATATCTATTGCTTTAGCAAAACGTGGTAAAAAAGTTTTGCAAATAGGATGTGATCCCAAACATGATAGTACATTTACACTTACGGGTTTTCTAATCCCAACAATTATAGATACTTTACAAAGTAAAGATTATCATTATGAAGATGTCTGGCCAGAAGATGTAATCTATCAAGGGTATGGAAATGTGGATTGTGTTGAAGCAGGCGGTCCACCAGCGGGTGCCGGTTGTGGCGGTTATGTAGTAGGTGAAACTGTAAAATTATTAAAAGAATTAAATGCATTTTATGAATACGATGTTATTTTATTTGATGTTTTAGGAGATGTTGTTTGTGGTGGGTTTGCTGCCCCTTTAAATTATGCAGATTATTGCATTATTGTTACTGACAATGGGTTTGATGCTTTATTTGCTGCAAATCGTATTGCTGCTTCTGTGCGTGAAAAATCACGTATTCATCCTTTACGTTTAGCAGGTTTAATTGGAAATCGTACAATAAAAAGGGACTTAATTGATAAATACGTGGAAGCTTGCCCAATGCCAGTTTTAGAAGTATTACCTTTAATTGATGACATTCGAATTTCACGTGTAAAAGGGAAAACTCTTTTTGAAATGGCATATATTTGTGATTTTTATTTAAATATAGCAGATCAATTATTAACTGAACCTGAAGGTGTTGTTCCAAAAATTTTATCAGATCGTGATTTATTTACTTTATTATCAGATTTTTATCTT
          Hariotina_reticulata  AAATTAGCTGTTTATGGAAAAGGTGGAATTGGTAAATCTACAACAAGTTGCAATATATCAATAGCTTTTGCAAAACGTGGAAAAAAAGTTTTACAAATCGGATGTGATCCAAAAAGTGATAGTACATTTACTTTAACAGGTTTTTTAATTCCAACCATTATTGATACGTTACAAGCAAAAGATTATCATTATGAAGATGTATGGCCAGAAGATGTTATTTATCAAGGATATGCCGGTGTGGATTGCGTAGAAGCAGGTGGACCACCAGCCGGAGCAGGTTGTGGAGGTTATGTGGTAGGAGAAACCGTAAAATTATTGAAAGAATTTAATGCTTTTTTTGAATATGATGTGATTCTTTTCGATGTTTTAGGTGATGTGGTTTGTGGAGGATTTGCAGCTCCTTTAAATTATGCAGATTATTGCATCATTGTCACAGATAATGGTTTTGATGCTTTATTTGCTGCGAATCGTATCACCGCGTCGGTTCGTGAAAAAGCTCGCACTCATCCTTTACGATTAGCAGGATTGATTGGAAATAGAACAAATAAAAGAGATTTGATTGAAAAATACGTAGAAACGTGTCCAATGCCTATTTTAGAAGTATTGCCTTTAATAGAAGATATTCGTGTTTCACGTGTGAAAGGGAAAACTTTATTTGAAATGACATATGTCTGCGATTTTTACTTAAATATTGCAGATCAACTTTTAACACAACCAGAGGGGGTTATACCTCGCGAATTGGGTGATCGTGAATTATTGAATTTACTATCTGATTTTTATTTA
                 Jenufa_minuta  AAATTAGCTGTATATGGAAAAGGAGGTATAGGCAAATCAACTACGAGTTGTAATTTATCCATTGCGTTAGCTAAACGTGGTAAAAAAGTATTACAAATAGGTTGTGATCCAAAACATGATAGCACGTTTACATTAACAGGATTCTTAATTCCAACTATTATTGATACATTGCAAGCAAAAGATTATCATTATGAAGATGTTTGGCCTGAAGATGTAATTTATCAAGGTTATGGAGGAGTAGATTGTGTAGAAGCTGGAGGTCCTCCAGCAGGTGCAGGTTGTGGTGGATATGTTGTAGGTGAAACAGTAAAATTACTAAAAGAATTAAATGCCTTTTATGAATATGATATTATTTTGTTTGATGTATTAGGCGATGTTGTGTGTGGTGGATTTGCGGCCCCTTTGAATTATGCAGATTATTGCATTATTGTTACTGACAATGGATTTGATGCACTGTTTGCCGCTAATAGAATTGCTGCTTCGGTACGTGAAAAAGGCCGCACTCATCCTCTGCGTTTAGCTGGATTAATAGGAAATCGAACAGCAAAAAGAGATTTAATTGAAAAATATGTTGAAGCTTGCCCAATGCCTGTATTAGAAGTTCTTCCGTTAATCGAAGATATTCGAATATCGAGGGTTAAAGGAAAAACTCTTTTTGAAATGGCATCTGTATGTGATTATTATTTAAATATAGCAGATCAATTATTAACTGAACCAGAAGGCATTGTTCCTCGAGAATTGTCGGATCGTGAATTATTTAGTTTATTATCTGATTTTTATTTA
              Jenufa_perforata  AAATTAGCTGTTTATGGAAAAGGAGGTATAGGAAAATCTACTACAAGTTGTAATCTTTCTATAGCTTTAGCAAAACGGGGAAAAAAAGTACTACAAATAGGTTGTGATCCTAAACATGATAGTACTTTTACATTAACTGGATTTCTTATTCCTACTATTATAGATACATTGCAAGCAAAAGATTATCATTATGAAGATGTATGGCCTGAGGATGTTATTTATCAAGGTTATGGAGGAGTAGACTGTGTTGAAGCAGGAGGTCCACCAGCAGGAGCCGGTTGTGGTGGATATGTTGTAGGCGAAACTGTAAAATTATTAAAAGAATTAAATGCTTTTTATGAATATGACGTTATTCTTTTTGATGTTTTAGGAGATGTAGTTTGTGGGGGATTTGCTGCTCCTTTAAATTATGCAGATTATTGTATTATCGTCACTGATAATGGATTTGATGCACTTTTTGCTGCAAATCGCATTGCTGCATCTGTACGTGAAAAAGGTCGTACTCATCCTCTTCGTTTAGCAGGATTGATTGGAAATAGAACAGCAAATCGAGATTTAATCGAAAAATATGTAGAAGCATGTCCAATGCCTGTTTTAGAAGTTCTTCCTTTAATCGAAGATATTAGAATTTCTCGAGTTAAAGGAAAAACTCTTTTTGAAATGGCATCTATTTGCGATTATTATTTAAATATAGCAGATCAATTACTTACAGAACCAGAAGGCATAGTTCCGCGAGAATTGTCAGATAGAGAATTATTTAGTTTACTTTCTGATTTCTATTTA
          Kirchneriella_aperta  AAATTAGCTATTTACGGAAAAGGTGGAATTGGTAAATCAACGACAAGTTGTAATATTTCAATTGCTCTTGCAAAACGTGGAAAAAAAGTTTTGCAAATTGGTTGTGATCCAAAACATGATTCTACATTTACTTTAACAGGGTTTTTAATTCCGACCATTATTGATACATTGCAAGCTAAAGATTACCATTATGAAGATGTTTGGCCAGAAGATGTTATTTATCAAGGTTATGGAGGTGTTGACTGTGTAGAAGCCGGTGGTCCTCCAGCTGGAGCTGGTTGCGGTGGCTATGTTGTAGGGGAAACTGTAAAATTATTAAAAGAACTTAATGCATTTTTTGAATATGACATAATCTTATTTGATGTTTTAGGCGATGTAGTGTGCGGTGGCTTTGCAGCACCTTTAAATTATGCAGATTACTGTATTATTGTTACAGATAATGGGTTTGATGCTCTTTTTGCCGCAAACCGAATTGCTGCTTCAGTACGAGAAAAATCGCGTACGCACCCTTTAAGATTAGCTGGATTAATTGGAAATAGAACTGCAAAACGTGATTTAATCGATAAATATGTAGAAGCATGTCCAATGCCTGTTTTAGAAGTTTTACCTTTAATTGAAGAAATTCGTGTTTCTCGTGTAAAAGGAAAAACACTTTTTGAAATAGCAACAATATGTGATTATTATTTAAATATAGCGGACCAATTGTTAACAGAGCCAGAGGGTGTTATTCCTCGCGAATTAGGAGATCGCGAATTATTTTCACTTTTATCTGATTTTTATTTA
      Koshicola_spirodelophila  ACTTTTGCTGTTTATGGAAAAGGTGGGATAGGAAAATCAACCGTAACATGTAATGTTTCTATTGCGTTAGCCCGACGTGGTAAAAAAGTATTACAAATCGGGTGTGATCCAAAACACGATAGTACTTTTACGTTAACTGGTTTTTTAATTCCGACTATCATGGATACGTTACAAGCGAAAGATTATCATTATGAAGATGTTTGGCCTGAAGATGTTATTTATCAAGGCTATGGTGGAGTCGATTGTGTTGAAACAGGCGGTCCTGCTGCCGGTACAGGGTGCGGAGGATATGTCGTAGGCGAAACTATAAAATTATTAAAAGAATTAAATGCTTTTTATTCTTATGATGTTGTAGTTTTTGATTTATTAGGTGATATTACATGTGGCGGTTTTGCGGCGCCTTTAAATTATTCAGATTATTGTATCATTATTACTGATAATGGTTTTGATGCTTTATTTGCAGCTAACAGAATTGCAGCGTCTGTTCGTGAAAAAGCACGCAGTCATCCTTTAAGATTGCTCGGGCTTATAGCTAATAGAACTGTGAAACGAGATTTAATCGATAAATATGTACAAGCCTGTCCTATGCCAGTATTAGAATTATTACCGTTACTGGAAGAAATTCGGGTTTCGCGTGTTCAAGGGAAAACATTATTTGAAATGGCATACGTATGCGAATATTATTTAAATATCGCCGATCAGTTGTTAACAGAACCTGAAGGAGTAATTCCTAGGGAATTGGCTGATAAAGATTTATTTAATTTGTTATCTGATTTTTATTTA
           Lobochlamys_culleus  AAATTAGCAGTTTATGGTAAAGGTGGGATTGGAAAATCAACAACCAGTTGTAATATTTCGATTGCTTTAGCAAAACGTGGTAAAAAAGTTTTACAGATTGGATGTGATCCTAAACATGATAGTACTTTCACATTAACAGGTTTTTTAATTCCAACTATTATTGATACTTTGCAAGCAAAAGATTATCATTATGAAGATGTTTGGCCTGAAGACGTAATTTATCAAGGCTATAGCGGGGTTGATTGTGTAGAAGCTGGAGGTCCTCCAGCTGGTGCTGGTTGTGGAGGTTATGTTGTAGGTGAAACAGTTAAACTTTTAAAAGAATTAAATGCGTTTTATGAATATGATGTTATTTTATTTGATGTTTTAGGAGATGTTGTTTGTGGTGGTTTTGCAGCTCCATTAAATTATGCAGATTATTGCATTATTGTTACAGATAATGGATTTGATGCCTTATTTGCAGCAAATAGAATCGCTGCGTCAGTTCGTGAAAAAGCACGTACGCATCCTCTTAGATTAGCAGGATTAATTGGAAATAGAACAGTAAAACGTGATCTTATTGACAAATACGTTGAAGCTTGTCCAATGCCGGTTTTAGAAGTTTTACCATTAATTGAGGATATACGTATTTCGCGTGTTAAAGGAAAAACATTATTTGAAATGTCTTATATTTTATATTTTTATTTAAATATAGCAGATCAATTATTAACAGAACCAGAAGGTGTTATTCCAAGAGAACTCGCTGATAGAGAACTTTTTAGTTTATTATCTGATTTTTATTTA
            Lobochlamys_segnis  AAATTAGCTGTTTATGGAAAAGGGGGTATTGGTAAATCAACAATAAGTTGTAATATTTCAATTGCATTAGCGAAACGTGGTAAAAAAGTTTTACAAATTGGTTGTGATCCTAAACATGATAGTACTTTTACTTTGACTGGGTTTTTGATTCCTACTATTATAGATACTTTACAAGCAAAAGATTATCATTATGAAGATGTGTGGCCTGAAGACGTTATTTATCAAGGTTATGGAGGCGTGGATTGTGTGGAAGCCGGTGGGCCTCCAGCAGGTGCAGGATGTGGTGGTTATGTTGTTGGTGAAACTGTTAAATTATTAAAAGAATTAAATGCTTTTTATGAATATGATGTTATATTGTTTGATGTTTTAGGAGATGTTGTTTGTGGTGGTTTTGCTGCTCCCCTGAATTATGCTGATTATTGTATTATTGTAACTGATAATGGTTTTGATGCTTTATTTGCAGCTAATAGGATAGCCGCTTCAGTTCGTGAAAAAGCAAGAACTCATCCTCTACGATTAGCTGGTTTAATTGGGAATCGAACAGCAAAACGTGATTTAATTGATAAATATGTTGAAGCTTGTCCAATGCCTGTCTTAGAGCTTTTACCCTTAATTGAAGATATTCGTATTTCGCGCGTTAAAGGAAAAACATTATTTGAAATGGCTTATATTTTATGTTTTTATTTAAATATCGCAGATCAATTATTAACAGAACCTGAAGGTGTAATTCCTAGAGAATTAGCTGATCGTGAACTTTTTAGCTTATTATCTGATTTTTATTTA
           Microglena_monadina  AAATTAGCTATTTATGGAAAAGGTGGAATTGGTAAATCAACGACAAGTTGTAATATTTCAATTGCCTTAGCAAAACGTGGGAAAAAAGTTTTACAAATTGGTTGTGATCCTAAACACGATAGTACATTTACTTTAACTGGCTTTTTAATTCCTACTATAATTGACACATTACAAGCAAAAGATTATCATTATGAAGATGTTTGGCCTGAAGATGTTATTTACCAAGGTTATGGAGGAGTTGACTGTGTTGAAGCTGGTGGACCCCCTGCTGGGGCTGGATGTGGAGGTTATGTTGTCGGTGAAACAGTTAAATTATTAAAGGAATTAAATGCTTTTTTCGAATACCAAGTAATTCTTTTTGACGTATTAGGAGATGTTGTTTGTGGGGGATTTGCAGCTCCACTAAATTATGCAGATTATTGCGTTATTGTAACCGATAATGGTTTTGACGGACTATTTGCAGCTAATCGTATTGCTGCGTCGGTTCGAGAAAAAGCTAGAACCCATCCATTAAGATTGGCGGGTTTAATTGGTAATAGAACTGCTAAACGTGACTTAATTGATAAATATGTTGAAGCCTGTCCAATGCCTGTTTTAGAAGTATTACCATTAATTGAAGATATAAGAATTTCTCGAGTAAAAGGAAAAACATTATTTGAAATGGCTTATATTTGTGATTTTTATTTAAATATAGCTGATCAATTTTTAACAGAACCAGAAGGAGTTATACCTCGTGAACTCTCAGATCGTGAACTCTTTACTTTATTATCTGATTTTTATTTA
                 Microspora_sp  AAAATAGCAGTTTATGGAAAAGGTGGAATTGGTAAATCGACAGCAAGTTGTAATATTTCAATTGCTTTAGCAAGAAGAGGCAAAAAAGTACTACAAATTGGTTGTGATCCTAAACATGACAGTACTTTTACATTAACAGGGTTTTTAATTCCGACTATTATCGACACACTTCAAGCAAAAGATTATCATTATGAGGACGTTTGGCCAGAAGATGTTATCTATAGAGGTTATGGTGGAGTTGATTGTGTTGAAGCAGGAGGTCCCCCAGCGGGAGCAGGTTGCGGAGGTTATGTCGTTGGCGAAACAGTAAAATTATTAAAAGAATTAAATGCTTTTTACGAATATGATGTTATTTTATTTGACGTTTTAGGAGATGTTGTTTGTGGTGGATTTGCTGCACCTCTAAATTACGCCGATTATTGTATAATTGTAACGGATAATGGATTCGATGCTTTATTTGCTGCTAATCGAATTGCAGCTTCAGTTCGAGAAAAATCAAGAACGCATCCTTTACGATTAGCAGGACTGATTGGAAATAGAACAGCTAAAAGAGATTTAATTGAAGCTTTCGTTCAAGCTTGTCCAATGCCAGTTTTAGAAGTTTTACCTTTAATTGAAGAAATACGAATTTCTCGAGTGAAGGGAAAAACGCTATTTGAAATGGCTTATATTTGTGACTTTTATTTAAATATTGCAGATCAACTTTTAACAGAACCAGAAGGAGTAGTACCTCATGAATTAGCGGATCGTGAACTTTTTAGCTTGTTATCCGATTTTTACCTT
       Mychonastes_homosphaera  AAATTATCAGTTTATGGTAAAGGTGGGATTGGTAAATCCACAACAAGTTGTAATATTTCAATTGCTTTAGCAAAGCGCGGCCAAAAAGTTTTACAGATTGGCTGTGACCCGAAACACGACAGTACGTTTACTTTAACCGGGTTCTTAATTCCAACAATTATTGACACATTACAAGCCAAAGATTATCACTATGAAGATGTTTGGGCAGAGGATGTTATCTATGAAGGCTTTGACGGTGTTCACTGTGTAGAAGCTGGAGGTCCACCGGCTGGTGCTGGCTGTGGGGGTTATGTAGTTGGTGAAACAGTTAAACTATTAAAAGAATTAAATGCTTTCTTTGAATATGACGTCATTTTATTTGACGTCTTAGGCGATGTTGTATGTGGAGGCTTTGCTGCGCCTTTAAATTATTCCGATTACTGTTTAATTGTCACAGATAATGGATTTGATGCACTGTTTGCCGCCAACCGTATTGTGGCTTCTGTTCGTGAAAAAGCTAGAACTCACCCATTACGATTAGTTGGGTTAGTGGGGAATCGTACATTAAAACGTGATTTAATTGATAAATATGTAGAAGCCTGCCCAATGCCGGTTTTAGAAATGCTTCCATTAATTGAGGATATTCGATTATCGCGTGTTCAAGGCCAAACTGTATTTGAAATGGCGCTAATTTGTCAACATTTTATGAATATTGCAGACCAGTTGTTAACGGAGCCAGAAGGTGTTATTCCGCGTGAATTACCAGATAGTACATTATTCTCTTTATTATCAGAGTTTTATTTC
           Mychonastes_jurisii  AAATTATCGGTATATGGTAAAGGTGGTATTGGAAAATCCACAACAAGTTGTAATATTTCAATTGCGTTAGCGAAACGTGGCCAAAAAGTTTTACAGATTGGTTGTGACCCTAAACATGACAGTACTTTTACACTAACTGGGTTCTTAATCCCAACAATCATTGATACATTACAAGCCAAAGATTATCACTATGAAGATGTCTGGGCGGAAGATGTTATTTATGAAGGCTTTGATGGCGTTCACTGTGTGGAAGCTGGAGGACCTCCTGCCGGAGCAGGGTGTGGTGGTTATGTAGTTGGTGAAACTGTGAAATTACTTAAAGAATTAAATGCCTTTTTTGAATATGATGTGATTTTATTCGATGTTTTAGGCGACGTAGTTTGTGGAGGTTTTGCCGCTCCTTTAAATTATTCTGACTATTGTTTAATTGTGACAGATAACGGCTTTGATGCTCTATTTGCCGCTAACCGTATTGTAGCGTCTGTACGTGAAAAAGCCAGAACGCACCCTCTACGTTTAGTTGGGCTAGTAGGAAACCGAACGTTAAAACGTGATTTAATTGATAAATATGTAGAAGCATGCCCAATGCCTGTTCTTGAAATGTTGCCTTTAATTGAAGATATTCGATTATCGCGTGTTCAGGGACAAACGGTTTTTGAAATGGCACTGATTTGCCAACATTATCTGAACATTGCAGATCAACTGTTAACGGAACCAGAAGGCGTGATCCCACGTGAATTACCAGATAGTACTCTGTTTTCTTTACTTTCTGAGTTTTACTTC
      Oedocladium_carolinianum  AAATTAGCTGTTTATGGGAAAGGTGGAATTGGAAAATCTACAACAAGCTGTAATATTTCTATAGCATTAGCGAGACGTGGAAAAAAGGTTTTACAAATTGGTTGCGATCCAAAACATGATAGTACTTTCACTTTAACAGGATTTCTTATTCCAACAATTATTGATACATTACAAATGAAAGATTATCATTATGAAGATGTGTGGCCCGAAGATGTAATATATCAGGGTTATGGTGGTGTTGATTGTGTCGAAGCTGGAGGTCCTCCTGCGGGGGCAGGTTGTGGTGGTTATGTTGTTGGCGAAACTGTTAAATTATTAAAAGAATTAAATGCTTTTTATGAATATGATGTAATTCTTTTTGACGTTTTAGGTGATGTTGTTTGTGGGGGTTTTGCTGCGCCACTTAATTACGCAGATTACTGTATTATTGTAACTGATAATGGTTTTGATGCTTTATTTGCAGCTAATCGAATAGCAGCCTCTATCCGTGAAAAATCGAGAACACACCCACTGCGTTGTGCTGGTTTAATAGGAAATCGTACCACTCAACGAGATTTAATTGATAAATATGTTCAAGCTTGTCCAATACCTGTTTTAGAGGTTATACCTTTATTAGAAGACATAAGAATTTCACGTGTAAAGGGGAAAACTCTTTTTGAAATTGTTTATGTTTGTGATTTTTATTTAAATATTGCTGACCAATTATTAACAGAACCTGAAGGTGTAATTCCAAGAGAATTGTCAGATCGCGAATTATTTAGTTTATTATCAGATTTTTATTTA
      Oedogonium_angustistomum  AAATTAGCTGTTTATGGGAAAGGCGGTATTGGAAAATCTACAACAAGCTGTAATATTTCGATAGCATTAGCAAGACGTGGGAAAAAGGTTTTACAAATTGGTTGCGATCCAAAACATGATAGTACTTTCACTTTAACAGGTTTTCTTATTCCAACAATTATTGATACATTACAAATGAAAGATTATCATTATGAAGATGTATGGCCAGAGGACGTCATTTATCAAGGTTATGGAGGTGTTGATTGTGTTGAAGCTGGCGGGCCACCTGCTGGAGCTGGTTGTGGGGGTTATGTAGTTGGTGAAACTGTTAAATTATTAAAAGAATTAAATGCTTTTTATGAATATGATGTAATTCTTTTTGATGTATTAGGTGATGTAGTTTGTGGTGGTTTTGCTGCCCCACTCAATTATGCAGATTACTGTATTATTGTGACTGATAATGGTTTTGATGCATTATTTGCAGCTAATAGAATAGCTGCCTCTATACGTGAAAAATCGAGAACACATCCACTTCGTTGTGCTGGTTTAATCGGAAATCGTACAACTCAACGAGATTTAATTGATAAATATGTTCAAGCTTGTCCAATACCAGTTTTAGAGGTTTTACCTCTGTTAGAAGATATAAGAATTTCACGTGTAAAAGGAAAAACGCTTTTTGAAATGGTCTATGTTTGTGATTTTTATTTAAATATTGCAGATCAATTATTAACAGAACCTGAAGGTGTTATTCCTAGAGAACTATCAGATCGCGAATTATTTACTTTATTATCAGATTTTTATTTA
          Oedogonium_cardiacum  AAATTAGCTATTTATGGAAAAGGTGGTATTGGAAAATCTACAACAAGCTGTAATATCTCTATAGCGTTAGCAAGACGTGGAAAAAGGGTTTTACAAATTGGTTGCGATCCAAAACACGATAGTACTTTCACTTTAACCGGTTTTCTTATTCCAACAATAATTGATACATTACAAATGAAAGATTATCATTATGAAGATGTATGGCCGGAAGATGTTATTTACCAAGGTTATGGAGGTGTTGATTGTGTAGAAGCAGGTGGCCCACCCGCTGGGGCTGGTTGTGGAGGTTATGTTGTTGGTGAAACTGTTAAATTGTTAAAAGAATTAAATGCTTTTTATGAATATGATGTGATTCTTTTTGACGTATTAGGTGATGTGGTTTGTGGTGGTTTTGCTGCACCACTAAACTACGCCGATTACTGTATTATTGTGACTGATAATGGTTTTGATGCTTTATTTGCAGCTAATAGAATCGCCGCTTCTATCCGTGAAAAATCGAGAACACACCCACTTCGTTGTGCTGGTTTAATAGGAAATCGTACAACTCAAAGAGATTTAATTGATAAATATGTTCAAGCTTGTCCAATACCTGTTTTAGAAGTTTTACCTCTGTTAGAAGATATAAGAGTTTCACGTGTAAAAGGGAAAACTCTTTTTGAAATGGTCTATGTTTGTGATTTTTATTTAAATATTGCGGATCAATTATTAACAGAACCGGAAGGTGTCATTCCAAGAGAACTATCAGATCGCGAATTATTTAGTTTATTGTCTGATTTTTATTTA
        Oogamochlamys_gigantea  AAATTAGCTGTTTATGGTAAAGGAGGTATTGGTAAGTCCACAACGAGCTGTAATATTTCTATTGCTTTAGCAAAAAGAGGAAAAAAGGTTTTGCAGATTGGCTGCGACCCTAAACATGATAGTACATTTACTTTAACAGGTTTTTTAATTCCAACCATAATAGATACCTTACAAGCAAAAGATTATCATTATGAAGATGTTTGGCCTGAAGATGTTATTTATGAAGGATATAATGGAGTTGATTGTGTTGAAGCAGGTGGACCTCCAGCAGGAGCAGGTTGTGGAGGATATGTGGTTGGTGAAACCGTTAAGTTATTAAAAGAATTAAACGCTTTTTATGAATATGATGTAATTTTATTTGATGTTTTAGGAGATGTTGTTTGTGGAGGTTTTGCAGCTCCTTTAAATTACGCAGATTATTGTATAATAATAACAGATAATGGTTTCGATGCTTTATTTGCAGCAAATCGAATAGCGGCTTCAGTCCGCGAAAAAGCGCGTACACATCCTCTAAGACTGGCTGGACTAATAGGAAATAGAACAGCAAAAAGAGATCTTATTGATAAATATGTCGAAGCTTGTCCAATGCCTGTTTTAGAAGTTCTACCTTTGATTGAAGATATTCGGATTTCCAGAGTCCAAGGTAAAACTTTATTTGAAATGGCTTATATATTACATTTTTATTTAAACATAGCAGATCAGCTGTTGACAGAACCTGAAGGGGTTATTCCTAGAGAACTGGCTGATAAAGACCTTTTTAGTTTATTGTCTGCTTTTTACTTA
        Ourococcus_multisporus  AAATTAGCCGTTTATGGAAAAGGTGGTATTGGTAAATCAACTACAAGTTGTAATATTTCGATTGCTTTAGCCAAGCGTGGAAAAAAAGTTCTTCAAATTGGCTGTGATCCAAAACATGATTCGACATTTACTTTAACGGGTTTTTTAATTCCAACTATTATTGATACATTACAAGCTAAAGATTATCATTATGAAGATGTTTGGCCCGAAGATGTTATTTATCAGGGCTATGAGGGAGTCGATTGTGTTGAAGCGGGTGGTCCACCTGCAGGTGCGGGTTGCGGAGGGTATGTTGTTGGAGAAACTGTAAAATTATTAAAAGAACTAAATGCTTTTTTCGAATATGATGTTATTTTGTTTGACGTATTAGGAGATGTCGTTTGTGGTGGATTTGCTGCACCATTAAACTATGCCGATTATTGTATTATTGTAACAGATAATGGATTCGATGCTCTTTTTGCAGCAAATCGAATTGCTGCTTCAGTACGAGAAAAATCACGGACTCATCCTTTAAGATTAGCTGGTTTAATTGGCAATAGAACAGCAAAACGTGATTTAATCGATAAATATGTCGAAGCTTGTCCTATGCCTGTTCTAGAAGTCTTACCTTTAATTGAAGAGGTTCGTGTTTCAAGAGTAAAAGGTAAAACACTTTTTGAAATTGCTACAATTTGTGAATATTATTTAAACATTGCAGATCAATTATTAACAGAGCCTGAGGGTGTTATTCCTAGAGAATTAGGCGATCGTGAATTATTTTCATTATTGTCCGATTTTTATTTA
         Palmellopsis_texensis  AAATTAGCTGTCTATGGAAAAGGTGGTATTGGCAAATCAACAACAAGTTGTAATATTTCAATTGCTTTAGCAAAGCGTGGTAAAAAAGTGTTGCAAATAGGGTGTGATCCGAAACATGACAGCACTTTTACATTAACAGGTTTTTTAATTCCAACTATTATTGATACTTTACAAACAAAAGATTATCATTATGAAGATGTTTGGCCTGAAGACGTTATTTATCAAGGCTATGGTGGAGTGGATTGTGTTGAAGCTGGGGGACCGCCAGCCGGCGCTGGATGTGGCGGTTATGTTGTTGGTGAAACTGTCAAACTATTAAAAGAATTAAATGCTTTTTATGAATATGATGTAATTTTATTCGATGTTTTAGGAGATGTTGTTTGTGGGGGATTTGCCGCTCCGTTAAACTATGCCGATTATTGTATTATTATTACAGATAACGGCTTTGATGCTCTATTTGCAGCAAATCGAATTGCTGCTTCTGTGCGCGAAAAAGCGCGTACTCACCCACTTCGATTAGCAGGTTTAATAGGAAATAGAACAACAAAACGGGATCTAATTGATAAATATGTTGAAGCATGCCCTATGCCGGTTTTAGAAGTTTTACCATTAATTGAAGATATACGTATTTCACGTGTAAAAGGTAAAACATTATTTGAAATGGCGTATATTTTAAGTTTCTATTTAAATATAGCCGATCAATTATTAACTGAACCTGAAGGTGTTATTCCTAGGGAATTAGCTGATAGAGAACTTTTTAGTTTATTGTCAGATTTTTATTTA
       Parallela_transversalis  AAATTAGCAGTCTATGGTAAAGGAGGTATAGGTAAATCAACAACAGCATGCAATATTAGCATTGCTCTCGCTAGACGAGGAAAAAAAGTTTTACAGATTGGGTGTGACCCGAAACACGATAGTACATTCACTTTAACCGGCTTTCTTATTCCAACAATTATCGATACTTTACAAGCAAAAGACTACCATTATGAAGATGTGTGGCCAGAAGATGTAATCTATCGAGGCTACGGCGGCGTAGATTGTGTGGAAGCAGGGGGTCCTCCTGCTGGAGCAGGCTGTGGAGGCTATGTGGTAGGTGAAACTGTGAAATTATTAAAAGAGTTAAATGCTTTTTATGAATACGACGCACTTCTTTTTGACGTTTTAGGTGATGTCGTTTGTGGTGGCTTTGCAGCTCCATTAAATTATGCGGATTACAGTATTATCGTTACTGATAATGGCTTTGATGCTTTATTTGCTGCAAATCGAATAGCTGCATCTGTTCGAGAAAAGTCTCGTACACATCCTTTACGATTAGCTGGTCTTATTGGTAACAGAACAGCTAAAAGAGACCTTATTGACAAATATGTAGAAGCTTGCCCTATGCCAGTTTTAGAGGTTTTACCATTAATTGAAGAAATTCGTATTTCCCGAGTTAAAGGAAAAACCTTATTTGAAATGGCATACATTTGCGAGTATTATCTAAATATTGCTGACCAACTTTTAACTGAGCCTGAAGGTGTGGTACCTCATGAACTTGGTGATAGAGAGCTTTTCACACTATTATCAGACTACTACTTA
             Pediastrum_duplex  AAATTAGCTGTATATGGTAAAGGAGGAATAGGAAAGTCAACAACAAGTTGTAATATTTCTTTAGCATTATCAAGAAGAGGTAAAAAAGTTTTACAAATTGGTTGTGATCCAAAACATGATTCTACATTTACATTAACTGGATTTATGATTCCTACAATTATTGATACCTTAAAATCAAAAGATTATCATTATGAAGATGTATGGCCTGAAGATGTTATTTATCAAGGTTATGGAGGAGTTGATTGTGTAGAAGCTGGAGGACCTCCAGCAGGCGCAGGTTGTGGAGGTTATGTTGTTGGAGAAACAGTAAAATTATTAAAAGAATTAAATGCTTTTTATGAGTATGATATTATTTTATTTGATGTATTAGGAGATGTTGTATGTGGTGGTTTTGCTGCTCCATTAAATTATTCAGATTATTGTATTATTGTTACAGATAATGGTTTTGATGCACTTTTTGCAGCAAACAGAATTTGTGCTTCAGTAAGAGAAAAAGCTCGCACACATCCTTTACGTTTAGCAGGTTTAATTGGAAATCGAACAAATAAAAGAGATTTAATTGAAAAATATGTAGAAGCTTGTCCAATTCCAGTTTTAGAAGTACTACCTTTAATTGAAGATATTCGTATTTCTCGAGTTAAAGGTAAAACTTTATTTGAAATGGCTTTTATTTGTGATTATTATTTAAATATTGCAGATCAATTACTTACAGAACCAGAAGGAGTTATTCCACGCGAATTATCAGATTCAAATTTATTTTCATTATTGTCAAATTTTTATTTA
         Phacotus_lenticularis  AAATTATCTGTATATGGAAAAGGTGGTATTGGTAAATCAACAGCAAGTTGTAATATTTCGATTGCACTTGCTAAACGTGGCAAAAAAGTTTTACAAATTGGATGTGATCCAAAACATGATAGTACTTTTACATTAACTGGGTTTTTAATTCCAACTATTATTGACACATTGCAAGCAAAAGATTATCATTATGAAGATGTATGGCCTGAAGATGTGATTTATCAAGGTTATGGTGGAGTTGATTGTGTTGAAGCTGGTGGTCCACCAGCAGGGGCAGGATGTGGCGGTTATGTTGTTGGTGAAACAGTTAAACTTTTAAAAGAATTAAATGCTTTTTTTGAATATGATATTATTCTTTTTGATGTATTAGGTGATGTTGTATGTGGTGGTTTTGCTGCACCTTTAAATTACTCGGATTATTGTATTATTGTAACAGATAATGGTTTTGATGCACTTTTTGCTGCAAATCGAATTGCAGCTTCTGTTCGTGAAAAAGCACGAACACACCCTTTACGTCTTGCAGGTTTAATTGGAAATCGAACAAATAAACGTGATTTAATTGATAAATATGTTGAAGCTTGTCCAATGCCAGTTCTCGAAGTATTACCTTTAATTGAAGAAGTACGTGTATCTCGTGTAAAGGGTAAAACCTTATTTGAGATGACTTACATTTGTGATTTTTATTTAAATATTGCTGATCAGTTATTAACTGAACCAGAAGGTGTCATTCCACGTGAACTTTCTGATCGTGAACTATTTACTTTATTGTCAGATTTCTATTTA
            Pleodorina_starrii  AAATTAGCTGTTTACGGAAAGGGTGGGATTGGAAAATCAACAACAAGTTGCAATATTTCTATTGCATTAGCAAAACGTGGAAAAAAAGTGTTACAAATAGGATGTGATCCAAAACATGACAGCACTTTTACTTTAACAGGATTTTTAATACCGACAATTATAGATACATTAAGTGCTAAAGATTATCACTATGAAGATATTTGGCCCGAAGATGTTATTTATGGTGGATACGGGGGGGTAGATTGTGTAGAAGCAGGCGGCCCACCAGCAGGAGCTGGTTGTGGTGGTTATGTCGTTGGTGAAACGGTAAAACTGTTAAAAGAACTAAATGCTTTTTTTGAATATGATATAATATTATTTGATGTTTTAGGTGACGTTGTTTGTGGTGGTTTTGCTGCGCCTTTAAATTATGCCGACTATTGTATTATTGTGACAGACAATGGTTTTGATGCTTTGTTTGCTGCTAACAGAATAGCAGCTTCAGTTCGTGAAAAAGCTCGTACGCACCCATTAAGATTAGCTGGTTTAATTGGTAATCGAACTTCTAAACGTGATTTAATTGATAAATATGTAGAAGCATGCCCAATGCCAGTATTAGAAGTTTTACCTTTAATAGAAGAAATACGCATTTCACGTGTTAAAGGTAAAACTTTATTTGAAATGTCATACATTTGTAATTTCTATCTAAATATCGCAGATCAATTATTAACTGAACCTGAAGGGGTAATTCCTCGAGAATTATCGGATAAAGAATTATTTACACTTTTATCTGATTTTTATCTA
        Protosiphon_botryoides  AAATTAGCTGTTTATGGTAAAGGCGGTATTGGTAAATCAACAACAAGTTGTAATATATCAATTGCATTAGCAAAACGTGGTAAAAAAGTATTACAAATTGGTTGTGATCCAAAACATGATAGTACTTTTACATTAACTGGATTTTTAATTCCAACTATTATAGATACTTTACAAAGTAAAGATTATCACTATGAAGATGTATGGCCTGAAGATGTAATTTACAAAGGTTATGGAGATGTAGACTGTGTAGAAGCAGGAGGACCTCCAGCAGGTGCAGGTTGTGGTGGTTATGTAGTTGGAGAAACAGTAAAATTATTAAAAGAATTAAATGCATTTTATGAATATGATGTTATTTTATTTGATGTTCTAGGTGACGTTGTTTGTGGTGGATTTGCTGCTCCTTTAAATTATGCAGATTATTGTATTATTGTAACAGATAATGGGTTTGATGCTTTATTTGCAGCAAATCGTATTGCAGCTTCTGTTCGTGAAAAATCTCGTGTTCATCCATTACGTTTAGCAGGTTTAATCGGAAATCGTACTGCTAAACGTGATTTAATTGATAAATATGTTGAAGCATGTCCAATGCCAGTATTAGAAGTGTTACCTTTAATTGAAGATATTAGAGTATCTAGAGTTAAAGGTAAAACTCTTTTTGAAATGGCATATATTTGTGATTTTTATTTAAACATTGCTGATCAATTATTAACTGAACCTGAAGGTGTAGTTCCAAGAGAACTTTCAGATCGTGAATTATTCACATTATTAACAGATTTCTATTTA
Pseudomuriella_schumacherensis  AAATTAGCAGTTTACGGAAAAGGAGGAATTGGAAAATCAACAACAAGTTGCAATATTTCCCTTGCTTTATCAAAACGTGGTCAAAAAGTTTTACAAATTGGATGTGATCCAAAACACGATAGTACTTTCACTTTAACAGGATTTTTAATTCCAACTATTATTGATACATTACAAGCCAAGGATTATCATTACGAAGATGTTTGGCCTGAAGATGTTATTTATCAGGGCTATGGAGGAGTCGATTGTGTAGAAGCTGGGGGCCCACCGGCAGGTGCAGGTTGCGGGGGTTATGTTGTAGGAGAAACGGTAAAATTATTAAAAGAGCTGAATGCATTTTATGAATATGACGTGATTTTATTTGATGTTTTAGGGGATGTTGTTTGTGGTGGATTTGCAGCACCTTTAAATTACGCAGATTATTGTATTATTGTTACAGATAATGGTTTTGATGCTTTATTTGCAGCAAATCGAATCGCTGCTTCTGTGCGTGAAAAAGCCCGTACTCATCCTTTACGTTTAGCAGGCTTAATTGGAAATAGAACAGCTAAAAGAGATTTGATTGATAAATATGTTGAAGCATGTCCTATGCCAGTATTAGAAGTTCTTCCTTTAATTGAAGACATCCGTATTTCTCGTGTTAAAGGTAAAACACTTTTTGAAATGGCATTAATTTGTGACTTTTATTTAAATATTGCAGATCAACTTTTAACAGAACCTGAAGGTGTTGTTCCTAGAGAACTATCTGACAGAGAATTATTTACGTTACTTTCTGATTTTTATTTA
            Rotundella_rotunda  AAATTAGCAGTTTATGGAAAAGGTGGTATTGGAAAATCTACAACAAGTTGTAATATTTCAATTGCTTTAGCAAAACGTGGGAAAAAAGTTTTACAAATTGGTTGTGATCCAAAACATGATTCAACTTTTACGCTAACTGGATTTTTAATCCCAACCATTATTGATACTTTACAAGCAAAAGATTACCATTATGAAGATGTTTGGCCTGAAGATGTTATTTATCAAGGATATGGTGGTGTAGATTGTGTAGAAGCAGGTGGACCTCCAGCAGGTGCTGGGTGTGGTGGATATGTTGTAGGAGAAACAGTTAAACTTTTAAAAGAATTAAATGCATTTTATGAATATGACATTATTTTATTTGATGTTCTCGGAGATGTAGTTTGTGGTGGATTTGCAGCCCCACTCAATTATTCAGATTATTGTTTAATTGTAACAGATAACGGTTTTGATGCTTTATTTGCTGCCAATCGTATTGCAGCTTCAGTAAGAGAAAAAGCACGTACACATCCATTACGTCTTGCTGGTTTAATTGGAAATAGAACACAAAAAAGAGATTTAATTGAAAAATATGTTGAAGCATGTCCAATGCCTGTTTTAGAAGTACTTCCTTTAATTGAAGATATTCGTATTTCAAGAGTTAAAGGAAAAACATTATTTGAAATGGTCTATGTGTGTGATTATTATTTAAATATCGCTGATCAACTACTGACAGAACCTGAAGGTGTTGTTCCGAGAGAATTAGCAGATAGAGAATTATTTGCATTATTATCCGATTTCTATTTA
          Scenedesmus_obliquus  AAATTAGCAGTTTATGGAAAAGGTGGAATTGGAAAATCAACAACGAGTTGTAATATTTCAATTGCATTAGCAAAACGTGGGAAAAAAGTTCTCCAAATTGGATGTGATCCAAAAAGTGATAGTACTTTTACTTTAACAGGATTTTTAATTCCAACAATTATTGATACTCTTCAAGCAAAAGATTATCACTATGAAGATGTTTGGCCTGAAGATGTAATTTATCAAGGTTATGCTGGTGTTGATTGTGTTGAAGCTGGAGGACCCCCAGCAGGTGCTGGATGTGGAGGTTATGTTGTTGGCGAAACCGTAAAACTTTTAAAAGAATTCAACGCATTTTATGAATACGATGTTATTTTATTTGATGTTTTAGGTGATGTTGTTTGTGGAGGTTTTGCAGCACCCTTAAATTATGCTGACTATTGTATTATCGTCACTGATAATGGTTTTGATGCTTTGTTTGCTGCAAATCGAATTACAGCATCAGTTCGTGAAAAAGCACGTACACACCCTTTACGTTTAGCAGGATTAATTGGAAATAGAACAAAAAAAAGAGATTTAATTGAAAAATATGTTGAAACTTGTCCAATGCCAATTTTAGAGGTTTTACCTTTAATTGAAGATATTCGTGTTTCACGTGTAAAAGGAAAAACATTATTTGAAATGACATTTGTTTGTGATTTTTACTTAAATATTGCTGATCAACTTTTAACTCAACCTGAAGGAGTAATTCCTCGAGAATTAGGTGATCGTGAACTTTTTAATTTACTTTCAAATTTTTATCTA
        Schizomeris_leibleinii  AAATTAGCCGTTTATGGAAAGGGTGGAATAGGAAAATCTACAACTAGTTGCAATATATCTATTGCTTTGGCTCGTCGTGGGAAAAAAGTATTACAAATTGGCTGTGATCCAAAACACGATAGTACATTTACATTGACTGGTTTTTTAATTCCAACTATTATTGATACATTACAGGCAAAAGATTATCATTATGAGAATGTATGGCCAGAAGATGTTATTTATCAAGGTTATGGTGGAGTAGATTGTGTGGAAGCTGGGGGACCCCCAGCTGGAGCAGGTTGTGGTGGTTATGTTGTAGGTGAAACAGTTAAATTATTAAAAGAATTAAATGCTTTTTATGAATATGATGTTATTTTATTTGATGTTTTAGGTGATGTGGTATGTGGTGGTTTTGCTGCTCCTTTAAATTATGCTGATTATTGTTTAATTGTAACAGATAATGGCTTTGATGCTCTTTTTGCAGCAAATCGAATCGCTGCTTCAGTTCGTGAAAAAGCACGCACACATCCTTTACGATTAGCAGGTTTAATTGCAAATCGTACAACTAAAAGAGATTTAATTGATAAGTATGTACAAGCGTGTCCTATTCCTGTTTTAGAAGTTTTACCTTTATTGGAAGATATTCGAGTTTCACGTGTTAAAGGAAAAACTCTTTTTGAAATGGCATATGTTTGTGATTTTTATTTAAATATTGCAGATCAATTATTGACTGAACCTGAGGGTGTTGTTCCTCGAGAATTAGGTGATCGCGAACTTTTTACTTTATTATCTGATTTTTATCTT
        Spermatozopsis_similis  AAATTAGCTGTTTATGGTAAAGGTGGGATTGGAAAATCAACAACAAGTTGTAATATTTCCATTGCATTAGCTCGTCGTGGGAAAAAAGTTTTACAAATTGGTTGTGATCCAAAACATGATAGTACGTTTACGTTAACGGGTTTTTTAATTCCTACTATTATTGATACACTACAAAGTAAAGACTATCATTATGAAGATGTATGGCCAGAAGATGTTATTTATCAAGGTTACGGTGGGGTCGATTCAGTTGAAGCCGGCGGTCCTCCAGCGGGGGCTGGCTGTGGTGGTTATGTTGTAGGTGAAACGGTAAAACTTTTAAAAGAATTAAATGCTTTTTATGAATATGACATCATTTTATTTGATGTTCTAGGGGATGTCGTTTGTGGTGGGTTTGCAGCTCCCTTAAACTATGCTGATTATTGTATCATTGTAACGGATAATGGATTTGATGCATTATTCGCAGCAAATCGAATTGCCGCGTCAGTACGCGAAAAAGCTCGCACCCACCCATTACGTTTAGCAGGTCTAATCGGAAACCGTACTGCTAAACGCGATTTAATTGAAAAATATGTAGAAGCATGTCCAATGCCAATTCTAGAAGTTTTACCATTAATTGAAGATATTCGTGTATCTCGTGTTAAAGGTAAAACCCTTTTTGAAATGGCATACGTTTGTGATTTTTATCTAAATATTGCTGATCAATTATTAACTGAACCAGAAGGAATTGTTCCTCGTGAATTAGGTGATAGAGAATTATTTAGTTTATTATCAGATTTCTATCTT
     Stephanosphaera_pluvialis  AAATTAGCAGTATATGGAAAAGGTGGTATTGGTAAGTCAACAACAAGTTGTAACATATCAATTGCTTTAGCCAAACGTGGAAAAAAGGTATTACAAATTGGATGCGATCCTAAACATGATAGTACTTTTACGTTAACAGGTTTTTTAATTCCTACAATTATCGACACTTTACAAAGTAAAGACTATCATTATGAAGATGTTTGGCCAGAAGATGTTATTTATCAAGGCTATGGTGGTGTCGATTGTGTAGAAGCCGGGGGCCCACCAGCAGGGGCTGGTTGTGGTGGTTATGTTGTTGGTGAAACAGTTAAACTTCTAAAAGAATTAAATGCTTTTTTTGAATATGATATTATTCTTTTTGATGTTCTAGGTGATGTGGTATGTGGAGGGTTTGCTGCCCCTTTAAATTATGCAGATTATTGCATAATTGTAACTGATAACGGGTTTGACGCATTGTTTGCAGCAAACCGAATAGCCGCTTCAGTAAGAGAAAAAGCACGAGTTCACCCACTACGTTTAGCGGGCCTTATTGGAAATAGAACAGCTAAGCGTGATTTAATAGATAAATACGTAGAAGCGTGCCCAATGCCTGTTTTAGAAGTATTACCTTTAATTGAAGATATTCGAGTATCCAGAGTAAAAGGCAAAACTTTATTTGAAATGTCGTATATTCTAGATTTTTATTTAAATATAGCCGATATTTTATTAACAGAGCCGGAGGGTGTTGTACCAAGAGAACTTTCAGACCGTGACCTATTTACATTATTATCAGATTTTTATTTA
      Stigeoclonium_helveticum  AAATTAGCTGTTTATGGAAAAGGAGGAATTGGTAAATCTACTACAAGTTGCAATATATCAATAGCTTTAGCACGTCGTGGAAAAAAAGTATTACAAATAGGATGTGATCCAAAACATGATAGTACATTCACATTAACTGGATTTTTGATCCCAACAATTATCGATACATTACAGGCAAAAGATTATCATTATGAAAATGTTTGGCCTGAAGACGTTATTTATCAAGGTTATGGTGGGGTCGATTGTGTAGAAGCAGGGGGGCCTCCTGCAGGCGCTGGGTGTGGAGGTTATGTAGTTGGTGAAACTGTTAAACTTTTAAAAGAGTTAAATGCTTTCTATGAGTATGATATTATTTTGTTTGATGTTTTAGGAGATGTTGTTTGTGGTGGTTTTGCTGCTCCACTAAATTATGCTGATTATTGTTTAATTGTTACAGATAATGGTTTTGATGCACTTTTTGCTGCGAATAGAATTGCAGCTTCTGTAAGAGAAAAAGCGCGTACACACCCTTTAAGATTAGCTGGTTTAGTAGCAAATCGTACAACTAAACGAGACTTAATAGACAAATATGTACAAGTTTGTCCCATTCCAGTATTAGAGGTTTTACCTTTATTAGAGGATATTCGAGTTTCTCGAGTTAAAGGTAAAACTCTTTTTGAAATGGCATTTGTTCTGGATTATTATTTAAATATTGCAGATCAGTTATTAACTGAACCAGAAGGGGTTGTTCCACGTGAACTTGGTGATCGTGAATTATTTAGTTTATTATCAGATTTTTATTTA
    Treubaria_triappendiculata  AAATTAGCTGTATATGGAAAAGGTGGAATAGGGAAATCTACTACAAGCTGTAATTTATCGTTAGCATTAGCTAGACGAGGAAAAAAAGTTTTACAAATAGGATGTGATCCTAAACACGATAGTACTTTTACTTTAACAGGATTTTTAATACCTACTATTATAGATACTTTACAAATAAAAGATTATCATTATGAAGATATTTGGCCTGAAGATGTTATCTATAAAGGGTATGGTAGTGTAGATTGTGTAGAAGCGGGAGGACCACCAGCAGGAGCAGGTTGCGGAGGATATGTAGTAGGAGAAACAGTAAAACTTCTTAAAGAATTAAATGCTTTTTACGAATACGATATCATTTTATTTGATGTTTTAGGAGACGTTGTTTGTGGTGGATTTGCAGCACCTCTTAATTATGCTGATTATTGTATTATTGTAACAGATAATGGTTTTGATGCACTATTTGCTGCTAATCGTATTGCTGCTTCTGTACGTGAAAAAGCTCGAACACATCCATTACGTCTAGCTGGTTTAATTGGAAATAGAACTTCGCAACGAGATTTAATCGATCTTTATGTTGAAGCTTGCCCTATGCCTGTTCTAGATGTATTACCTTTAATTGAAGACATTCGTATTTCAAGAGTCAAAGGAAAAACATTATTTGAAATGGCTTATGTTTGTGATTTTTATTTAAATATTGCTGATCAATTATTAACAGAACCAGAAGGTGTTGTTCCAAAAGAACTAGCTGATAAAGAACTTTTTCTTCTTCTTTCTGATTTTTATTTA
            Trochiscia_hystrix  AAATTAGCTGTGTATGGAAAAGGTGGAATAGGAAAATCGACTACAAGTTGTAATTTATCTTTGGCATTAGCTCGACGAGGAAAAAAAGTTTTACAAATCGGATGTGATCCTAAACACGATAGTACTTTTACTTTGACAGGATTTTTAATACCTACAATTATAGATACTTTACAAATGAAAGATTATCATTATGAAGACATTTGGCCTGAAGATGTTATATATAAAGGTTATGGGAGTGTAGATTGTGTGGAAGCAGGAGGGCCACCTGCGGGCGCCGGTTGTGGAGGATATGTAGTTGGAGAAACAGTAAAACTTCTTAAAGAATTAAATGCATTTTATGAATATGATATCATTTTATTTGATGTTTTAGGAGATGTTGTTTGTGGAGGATTTGCAGCACCCCTTAATTATGCTGATTATTGTATCATTGTAACTGATAATGGTTTTGATTCGTTATTTGCTGCTAATCGTATAGGTGCTTCTGTTCGTGAAAAAGCTCGAACACATCCATTACGGTTAGCTGGTTTAATAGGAAATAGAACTTCACAACGAGATTTAATTGATCTTTATGTAGAAGCTTGTCCTATGCCTGTTCTAGATGTATTGCCTTTAATAGAAGATATTCGTATTTCAAGAGTTAAAGGAAAAACATTATTTGAAATGGCATATGTTTGTGATTTTTACTTAAATATTGCTGATCAATTATTAACTGAACCTGAAGGAGTGGTTCCGAAAGAACTATCCGATAAAGAACTTTTTCTTCTCCTTTCTGATTTTTATTTA
                    Uronema_sp  AAATTAGCTGTTTATGGAAAAGGAGGTATTGGTAAATCGACGACTAGTTGTAATATTTCTATAGCTTTAGCTCGTCGTGGTAAAAAAGTATTACAAATTGGATGTGATCCAAAACATGATAGTACTTTTACATTAACAGGTTTTTTAATTCCAACTATTATTGATACATTACAAACAAAAGATTATCATTATGAAAATGTATGGGCTGAAGATGTAATATATCAAGGTTATGGGGGAGTTGATTGTGTTGAAGCTGGTGGTCCACCGGCTGGTGCTGGTTGTGGTGGTTATGTAGTTGGTGAAACTGTAAAGTTATTAAAAGAATTAAATGCTTTTTATGAGTATGACGTAGTATTATTTGATGTTTTAGGTGATGTAGTTTGTGGAGGTTTTGCTGCTCCATTAAATTATGCAGATTATTGTTTAATTGTTACAGATAATGGTTTTGATGCTCTTTTTGCTGCAAATAGAATTGCTGCATCTGTAAGAGAAAAAGCTCGTACCCATCCTTTAAGATTAGCTGGATTAATTGCTAATCGTACAATTAAACGTGATTTAATTGATAAATATGTTCAAGCTTGTCCGATTCCTGTATTAGAAGTTTTACCTCTTTTAGAGGATATTAGAATTTCACGTGTAAAAGGTAAAACACTTTTTGAAATGGCTTTTGTTTTAGATTATTATCTAAATATAGCTGATCAGTTACTGACTGAACCTGAAGGAGTTGTGCCACGTGAGCTTGGTGATATACAATTATTTAGTTTATTATCCGATTTTTATTTA
                Volvox_carteri  AAATTAGCTGTTTACGGAAAAGGTGGTATTGGAAAATCAACAACAAGTTGCAATATTTCTATTGCATTAGCAAAACGTGGAAAAAAGGTGTTACAAATTGGATGTGATCCAAAACATGACAGCACTTTTACTTTAACCGGATTTTTAATACCTACAATTATAGATACATTAAGTGCTAAAGATTATCACTATGAAGATATATGGCCCGAAGATGTTATTTATGGTGGATACGGGGGTGTAGATTGTGTAGAAGCAGGTGGGCCACCAGCAGGAGCTGGTTGTGGTGGTTATGTAGTTGGTGAAACAGTAAAACTGTTAAAAGAACTAAATGCTTTTTTTGAATATGATATTATCTTATTTGATGTTTTGGGTGATGTTGTTTGTGGTGGTTTTGCTGCACCTTTAAATTATGCCGACTATTGTATTATTGTCACAGACAATGGTTTTGATGCCTTGTTTGCTGCTAATAGAATAGCAGCTTCAGTACGTGAAAAAGCTCGTACGCACCCATTAAGATTAGCCGGTTTAATTGGTAATAGAACTTCTAAACGTGATTTAATTGATAAATATGTAGAAGCATGCCCAATGCCAGTATTAGAAGTTTTACCATTAATAGAAGAAATACGTATTTCACGAGTTAAAGGTAAAACTTTATTTGAAATGTCATACATTTGTAATTTCTATCTAAATATAGCAGATCAATTATTAACTGAACCAGAAGGAGTGATTCCTCGTGAATTATCTGATAAAGAATTGTTTACACTTTTATCTGGTTTTTATTTA
            Carteria_crucifera  AAATTAGCTGTTTATGGAAAAGGTGGTATCGGAAAATCTACAACAAGTTGTAATATTTCTATTGCTTTAGCAAAACGTGGAAAAAAAGTATTACAAATAGGGTGCGATCCAAAACATGATAGTACATTTACTTTAACTGGATTTTTAATTCCTACAATTATTGATACTTTACAAGCAAAAGATTATCATTATGAAGATGTGTGGCCTGAAGATGTTATTTACCAAGGTTACAGTGGAGTTGATTGTGTCGAAGCAGGAGGTCCTCCAGCTGGAGCAGGTTGCGGCGGCTATGTGGTCGGAGAAACAGTAAAACTGCTAAAAGAATTAAATGCTTTTTACGAATATGATATTATTCTTTTTGATGTTTTAGGTGATGTAGTTTGTGGAGGATTTGCTGCGCCATTAAATTATTCTGATTATTGTATCATTGTTACAGATAATGGTTTTGATGGTCTATTTGCAGCTAATCGCATAGCAGCATCTGTGCGCGAAAAGGCCCGAACTCATCCATTACGTTTAGCCGGATTAATAGGAAATCGTACAGCTAAGCGTGATTTAATTGATAAATACGTCGAGGCTTGTCCAATGCCTGTATTAGAGGTTTTACCATTAATTGAAGAAATCAGACTTTCTCGCGTAAAAGGTAAAACATTATTTGAAATGGCTTATATTTGTGATTTTTATTTAAATATAGCTGATCAGTTACTGACTGAACCCGAGGGAGTTATTCCAAGGGAGTTGTCTGATCGTGAATTATTTAGTTTATTATCAGATCAACTTTTT

    ;
end;


begin mrbayes;
    charset firstsecond = 1-.\3 2-.\3;
    charset third = 3-.\3;
    partition mine = 2: firstsecond, third;
    set partition=mine autoclose=yes;
    lset applyto=(all) nst=6 ngammacat=4 rates=invgamma;
    prset applyto=(all) statefreqpr=dirichlet(1) ratepr=variable pinvarpr=uniform(0,1) brlenspr=Unconstrained:GammaDir(1.0,0.1,1.0,1.0) shapepr=exponential(1.0);
    unlink shape=(all) statefreq=(all) revmat=(all);
    mcmc ngen=6250000 samplefreq=500 printfreq=1000 starttree=random nruns=2 nchains=2 savebrlens=yes filename=chlL;
    sump relburnin=yes burninfrac=0.2;
    sumt relburnin=yes burninfrac=0.2;
end;
