# Supplementary material for: Order, please! Uncertainty in the ordinal-level classification of Chlorophyceae
Source: PeerJ. 2019 May 15;7:e6899. doi: 10.7717/peerj.6899 (PMC6525593; doi:10.7717/peerj.6899)
Supplement: Supplemental Information 1 — This compressed folder contains untrimmed, masked alignments for individual chloroplast genes (subfolder nexus), as well as trimmed alignments with appropriate analysis blocks and the consensus trees resulting from these single-gene and concatenated analyses (MrBayes subfolders). Supplementary methods with associated references are included in the SupplementaryMethods.txt file. SVDquartets, BaliPhy, PhyloBayes and RAxML analysis files are in separate subfolders, with their respective resulting tree files. Files associated with MrBayes analysis of the 1st and 2nd positions and the analysis of the 3rd positions are placed in the subfolders 1st_and_2nd_positions_only and 3rd_positions_only, respectively. The 18Splastid_combined subfolder contains the MrBayes analysis materials (alignment and consensus tree) for the analysis including nucleotide plastid data as well as 18S nucleotide data. Documentation, trees and scripts used to create Fig. 3 are included in the “Figure3” subfolder, and documentation for and full results of Treespace analyses are in the “Treespace” subfolder. The results of the AU topology tests are included in a Word document. [file peerj-07-6899-s008.zip › supplementary_alignments_trees/mrbayes_nt_alignments_trees/psbH-stripped.nex]

#nexus

begin data;
    dimensions ntax=67 nchar=207;
    format datatype=dna gap=-;
    matrix
                 Ankyra_judayi  ATGGCAACACCTGGAATTTCTACTCCATTAGGCACTTTATTACGTCCATTAAACTCAGAAGCTGGTAAAGTTTTACCGGGTTGGGGTACAACAGTATTAATGGGTGTTTTCATTTTATTATTTGCTGTGTTCTTACTAATTATTCTTGAAATTTATAATAGTTCTCTTGTATTAGATGATGTAACTATGAGCTGGGAAACTTTAGCT
        Atractomorpha_echinata  ATGGCAACACCGGGAATTTCTACTCCACTAGGAACTCTATTACGCCCATTAAATTCAGAAGCTGGAAAAGTTTTACCTGGTTGGGGCACAACAGTATTAATGGGTGTTTTCATTTTATTATTTGCTGTTTTCTTATTAATTATTCTTGAAATTTATAATAGTTCTCTTCTATTAGATGATGTAACTATGAGCTGGGAAACTCTAGCT
      Borodinellopsis_texensis  ATGGCAACACCTGGAATTCAAACTCCTTTAGGGAGCCTTTTACGACCCCTAAACTCTGAAGCAGGAAAAGTTCTTCCTGGATGGGGAACTACTGTTCTGATGGCAGTTTTTATTCTTCTTTTTGCAGTATTTTTACTTATTATTCTAGAAATTTATAATAATTCTATTCTTTTAGATGGTGTACCAAATAGTTGGGAAAGTTTAGCA
          Bracteacoccus_aerius  ATGGCAACACCTGGAATTGTAACTCCATTAGGAACTTTATTAAGACCCTTAAACTCAGAAGCAGGTAAAGTGTTACCTGGCTGGGGTACTACAGTTTTAATGGGCGTATTTATCGTTCTTTTTGCTGTATTTTTATTAATTATCTTAGAAATTTACAACAGTTCTTTACTTTTAGATAATGTAACTATGAGTTGGGAAAGTTTAGCG
       Bracteacoccus_giganteus  ATGGCAACACCTGGAATTGTGACTCCATTAGGAACTCTATTAAGACCGTTAAACTCAGAAGCAGGTAAAGTTTTACCTGGATGGGGCACAACAGTTTTAATGGGAGTATTTATTGTCCTTTTTGCTGTATTCTTATTAATTATCTTAGAAATTTATAACAGTTCTTTACTTTTAGACAATGTAACTATGAGTTGGGAAAGTTTAGCA
           Bracteacoccus_minor  ATGGCAACACCTGGAATTGTGACTCCATTAGGAACTTTATTAAGACCATTAAACTCAGAAGCAGGTAAAGTTTTACCTGGTTGGGGAACGACAGTTTTAATGGGAGTATTTATTGTCCTTTTTGCTGTATTCTTACTAATTATCTTAGAAATTTATAACAGTTCTTTACTTTTAGATAATGTAACTATGAGTTGGGAAAGTTTAGCG
         Carteria_cerasiformis  ATGGCAAAAGCCGGTATTGTTACTCCATTAGGAACATTATTACGCCCATTAAACTCTGAAGCAGGAAAAGTATTACCAGGCTGGGGAACTACAGTATTAATGGGCGTTTTTATTGGTTTATTTGCTGTTTTCTTACTTATTATTTTAGAAATTTATAATAGTTCAATCATTTTAGATGATGTTACAATGAGCTGGAAAAGTTTAGCT
           Carteria_sp_SAG_8_5  ATGGCAACACCAGGTATTTCAACTGCACTAGGTACATTACTACGTCCTTTAAATTCAGAAGCTGGAAAAGTATTACCTGGATGGGGAACAACAGTTCTAATGGGAGTTTTTATTGGTTTATTCGCTGTTTTCTTACTAATCATTTTAGAAATTTATAACCGTTCACTAATTCTTGACGGTGTTACTGTAGCGTGG------------
      Chaetopeltis_orbicularis  ATGGCAACACCAGGTATTAGCACAAAATTAGGTCGTTTATTAAAACCATTAAACTCAGAGGCTGGTAAAGTTTTACCAGGTTGGGGTACAACAGTATTAATGGGTATTTTTATGGCTCTATTTGCAGTATTTTTACTAATTCTTCTTGAAATTTATAACAGTTCTGTTATTTTAGATGACGTAACTATGGGTTGGGAAACTCTTTCA
     Characiochloris_acuminata  ATGGCAACTCCTGGTATTCAAACTCCGTTAGGTACTTTACTACGTCCATTAAATTCAGAAGCTGGTAAAGTTTTACCAGGTTGGGGTACTACTGTTCTAATGGGTGTTTTTATTTTACTTTTCGCAGTATTTTTACTAATTATTTTAGAAATTTATAACAACTCGTTAATTTTAGACGGTGTTACTAACAGCTGGCAATCTTTAGCG
       Chlamydomonas_applanata  ATGGCTACACCAGGTATCGTAACTCCTTTAGGTACGTTATTACGTCCTTTAAACTCTGAAGCTGGTAAAGTTTTACCAGGTTGGGGTACTACAGTTCTTATGGCTGTTTTTATTCTTCTTTTTGCTGTTTTCTTATTAATTATTCTAGAAATTTTCAACAACTCATTAATTTTAGACGAAGTTACAAACAGCTGGCAAGCTTTAGCT
         Chlamydomonas_nivalis  ATGGCAACACCAGGGATTTCTACTCCTTTAGGTACTTTATTACGCCCATTAAATTCAGAAGCTGGTAAAGTTTTACCAGGATGGGGTACGACTGTCTTAATGGCTGTTTTTATGCTACTTTTTGCAGTTTTTTTACTAATTATTTTAGAAATTTATAATAGTTCACTTATCTTAGACGGGGTTGTTAATAATTGGGATTATTCTGCT
        Chlamydomonas_peterfii  ATGGCAACACCTGGCATTCAAACTCCATTAGGTACTTTATTACGTCCATTAAACTCTGAAGCTGGTAAAGTATTACCGGGTTGGGGTACAACTGTATTAATGGGTGTTTTTATTTTACTTTTTGCTGTATTCAATTTAATTATTTTAGAAATTTATAACAGTTCTCTAATTTTAGATGACGTTACTATGAGCTGGAAAACTTTAGCT
     Chlamydomonas_reinhardtii  ATGGCAACACCTGGTTTAGTTACACCATTAGGTACTTTATTACGTCCACTTAACTCAGAAGCAGGTAAAGTATTACCAGGCTGGGGTACAACTGTTTTAATGGCTGTATTTATCCTTTTATTTGCAGCATTCTTATTAATCATTTTAGAAATTTACAACAGTTCTTTAATTTTAGATGACGTTTCTATGAGTTGGGAAACTTTAGCT
         Chlorococcum_tatrense  ATGGCTACACCTGGTATTGTAACTCCGTTAGGTACATTATTACGTCCTCTAAACTCAGAAGCAGGTAAAGTATTACCTGGTTGGGGTACTACAGTTCTTATGGCTGTTTTTATTCTTCTTTTTGCCGCATTTTTACTTATTATCTTAGAAATTTATAATAATTCATTAATTTTAGATGGAGTAACAAATAGTTGGGCATCATTAGCG
       Chlorogonium_capillatum  ATGGCTACACCAGGTATTGTAACTCCTTTAGGTACTTTATTACGTCCTTTAAACTCTGAAGCTGGTAAAGTTTTACCAGGTTGGGGTACTACAGTTTTAATGGGTGTATTTATCCTTCTTTTTGCTGTTTTCTTACTAATTATTTTAGAAATCTATAACAACTCATTAATTTTAGATGAAGTTACAAATAGCTGGGAATCTTTAGCT
         Chloromonas_perforata  ATGGCTACACCTGGTATTGTAACTCCGTTAGGTACATTATTACGTCCTCTAAACTCAGAAGCAGGTAAAGTATTACCTGGTTGGGGTACTACAGTTCTTATGGCTGTTTTTATTCTTCTTTTTGCAGCATTTTTACTTATTATCTTAGAAATTTATAACAATTCATTAATTTTAGATGGAGTAACAAATAGTTGGGCATCGTTAGCT
           Chloromonas_radiata  ATGGCAACACCTGGTATTTCTACTCCTTTAGGTACTTTATTACGCCCATTAAATTCAGAAGCAGGTAAAGTATTACCAGGATGGGGCACAACTGTTTTAATGGCAGTTTTTATGCTTCTTTTTGCAGTATTTTTATTAATTATTCTTGAAATTTATAATAGTTCTCTAATTTTAGACGATGTAACTATGAGCTGGGAAACTTTAAGC
             Chloromonas_rosae  ATGGCAACACCAGGGATTTCTACTCCTTTAGGTACTTTATTACGCCCATTAAATTCAGAAGCTGGGAAAGTTTTACCTGGATGGGGTACTACTGTCTTAATGGCCGTTTTTATGCTACTTTTTGCAGTATTTTTACTAATTATTTTAGAAATCTATAACAGTTCTCTTATCCTAGACGATGTAGTGAATAATTGGGATTATTCAGCT
       Chlorosarcinopsis_eremi  ATGGCTACTCCAGGTATTGTAACTCCTTTAGGTACTTTATTACGTCCTCTAAACTCAGAAGCTGGTAAAGTTTTACCTGGTTGGGGTACAACAGTTCTTATGGGCGTTTTCATTCTTCTTTTTGCTGCGTTTTTATTAATCATTCTAGAAATCTATAATGGCTCATTATTATTAGATGGCGTAACAAACAGCTGGCAATCATTAGCA
        Chlorotetraedron_incus  ATGGCAACACCAGGAATTGTAACACCTTTAGGAACTTTATTAAGACCTCTTAACTCAGAAGCTGGAAAAGTATTACCAGGCTGGGGAACTACTGTATTAATGGGTGTTTTTATCGCACTTTTCGCAGTTTTCTTATTAATCATTCTAGAAATTTATAACAGTTCACTTTTATTAGATGATGTAACAATGAGTTGGCAAACTCTAGCT
    Chromochloris_zofingiensis  ATGGCAACACCAGGTATTGTAACTCCATTAGGTACATTACTACGACCTTTAAACTCTGAAGCAGGTAAAGTTTTACCTGGATGGGGAACAACAGTTTTAATGGGTGTATTCATTTTACTATTTGCAGTATTTTTACTAATTATTTTAGAAATTTACAACAGTTCTCTTCTTTTAGATGATGTAACAATGAGTTGGGAAAGTTTAGCA
       Cylindrocapsa_geminella  ATGGCAACACCAGGAATATCAACTGCATTAGGAAAGCTCCTAAGACCGTTAAATTCTGAAGCAGGAAAAGTATTACCGGGATGGGGAACAACTATCTTAATGGGTGTTTTTATTGTATTGTTTGCTGTTTTTCTAGTCATTATTTTAGAAATTTATAACAGTTCATTACTTTTAGATGAAGTAACAATGAGTTGGGAAAGTTTAGCT
         Desmotetra_stigmatica  ATGGCTACTCCGGGCATTGTAACTCCTTTAGGGACTTTATTACGTCCATTAAATTCTGAAGCAGGAAAAGTACTACCAGGCTGGGGAACAACTGTTTTAATGGCAGTTTTTATGGTGCTTTTTGCAGCATTTTTATTAATTATTTTAGAAATTTATAACAGTTCACTTTTATTAGATGACGTAACAATGAGCTGGGAAACTTTAGCT
             Dunaliella_salina  ATGGCTACACCAGGAATTGTTACGCCATTAGGAACTTTATTACGTCCTCTAAACTCTGAAGCAGGTAAAGTTTTACCTGGATGGGGTACTACAGTTCTTATGGCTGTAGCAATTCTTTTATTTGCTGTTTTTTTACTTATTATTCTAGAAATTTATAACAGTTCATTAATTTTAGATGGTGTTACTAATAGCTGGGAAAGTTTATCC
          Elakatothrix_viridis  ATGGCAACAACAGCAATTCCTACAGCATTAGGTACATTATTAAGACCTTTAAATTCTGAAGCTGGAAAAGTTTTACCAGGTTGGGGAACTACTGTGTTAATGGGTATTTTTATTGCATTATTTGCTGTTTTTCTATTAATTATTTTAGAAATTTATAATAGTTCAATTCTTTTAAATGAAGTGACAATGAGCTGGGAAACTACTTTA
         Floydiella_terrestris  ATGGCAACACCAGGGATTAGCACAAAATTAGGTAGACTATTAAAACCATTAAATTCAGAAGCTGGTAAAGTTTTACCAGGTTGGGGTACAACAGTATTAATGGGAATTTTTATGGCTTTATTTGCAGTTTTTTTACTAATTATTCTTGAAATTTATAACAGCTCAGTGTTGTTAGAAGACGTTACTATGGGTTGGGAAAGTCTTTCA
       Follicularia_botryoides  ATGGCAACACCTGGAATTGTAACTCCATTAGGAACACTTTTAAGACCTTTAAACTCAGAAGCTGGTAAAGTTTTACCAGGTTGGGGAACTACAGTTTTAATGGGTGTTTTTATCCTTCTTTTTGCTGCATTCTTATTAATTATTTTAGAAATTTATAACAGTTCTTTAATTTTAGATGATGTTACAATGAGTTGGGAAAGTCTTGCA
       Golenkinia_longispicula  ATGGCAACACCTGGTATTGTTACTCCACTAGGTACATTATTACGACCATTAAATTCTGAAGCTGGTAAAGTATTACCAGGGTGGGGAACAACCGTTCTTATGGGTGTGTTTATTCTGCTTTTTGCAGTTTTTCTACTGATTATTTTAGAAATTTACAATAGTTCGCTACTTTTAGATGACGTAACAATGAGTTGGGAAACTTTAGCA
              Gonium_pectorale  ATGGCAACACCTGGTCTTCAAACACCTTTAGGAACTTTATTACGTCCACTTAACTCTGAAGCTGGTAAAGTTTTACCAGGGTGGGGTACTACTGTTTTAATGGGTGTATTTATTGTTTTATTTGCAGCATTTTTATTAATTATTTTAGAAATTTATAACAGTTCTCTAATTTTAGATGACGTTACTATGAGTTGGGAAACTTTAGCT
       Haematococcus_lacustris  ATGTCAACACCAGGTATTGTTACACCTTTAGGCACTTTATTACGTCCGTTAAATTCAGAAGCAGGTAAAGTTTTACCAGGATGGGGTACAACCGTTTTAATGGCAATTTTTATTCTACTATTTGCTGTTTTTTTACTTATTATTTTAGAAATTTATAACAACTCATTACTTCTTGATGAAGTTTCAAATAGTTGGGAAGCTTTAGCT
            Hafniomonas_laevis  ATGGCAACAACTGGTTTAGTTACTCCATTAGGTACTTTATTACGTCCATTAAATTCTGAAGCTGGTAAAGTTTTACCAGGCTGGGGTACAACAGTTTTAATGGGTACATTTATGGCATTATTTGCAGTATTTTTAGTTATTATTTTAGAAATCTACAACAGTTCTGTAATTTTAGATAACGTAACAATGAGCTGGGAATCTTTAAAT
          Hariotina_reticulata  ATGGCAACTCCAGGTATTGTTACTCCTTTAGGAACTTTATTAAGACCGTTAAACTCTGAATCAGGAAAAGTATTACCTGGATGGGGAACTACTGTTTTAATGGGTGTTTTCATTGTACTTTTTGCAGTTTTCTTATTAATTATTTTAGAAATCTATAATAGTTCATTATTATTAGAAGATGTTACTATGAGTTGGGAAACTTTAGCA
                 Jenufa_minuta  ATGGCAACTCCTGGTATTGTAACTCCATTAGGTACATTATTACGACCATTAAATTCAGAAGCAGGAAAAGTACTTCCTGGTTGGGGGACTACTGTGCTTATGGGTGTATTTATTGCTCTTTTTGCTGTTTTTTTATTAATTATTTTAGAAATCTATAACAGTTCTCTTCTTCTTGATGAGGTAACTATGAGTTGGGAAACTCTAGCT
              Jenufa_perforata  ATGGCAACTCCTGGAATTGTGACTCCATTAGGTACATTATTACGACCATTAAATTCAGAAGCAGGAAAAGTACTCCCTGGCTGGGGAACTACTGTACTTATGGGTGTTTTTATTCTTCTTTTTGCTGTCTTTTTACTAATTATTTTAGAAATTTATAATAGTTCTATTCTTTTAGATGAAGTAACTATGAGTTGGGAAAGTTTAGCT
          Kirchneriella_aperta  ATGGCAACACCAGGGATTGTTACTCCATTAGGAACATTATTAAGACCTTTAAATTCTGAAGCTGGTAAAGTATTACCAGGTTGGGGCACAACAGTTCTAATGGGTGTTTTTATTGTTCTATTTGCTGCTTTTCTATTAATCATTTTAGAAATTTATAACAGCTCATTAATTTTAGATGATGTAACTATGAGTTGGGAATCATTAGCT
      Koshicola_spirodelophila  ATGGCAACACCAGGAATTAGTACTCAACTTGGTCGTTTGTTAAAACCATTAAATTCAGAAGCAGGAAAAGTACTTCCTGGTTGGGGAACAACTGTTTTAATGGGTGTATTTATGGGTCTTTTTGCTGTGTTTTTACTAATTATTCTACAAATTTATAACTCATCTATTTTACTAGATGATGTTGCTCTAACTTGGTAA---------
           Lobochlamys_culleus  ATGGCAACTCCTGGTCTTGAAACACCACTTGGAACTCTATTACGTCCTCTAAATTCAGAAGCAGGTAAAGTTTTACCAGGGTGGGGAACTACTGTTTTAATGGGAGTATTTATTGGTTTATTTGCTGTTTTTAATCTAATTATCCTAGAAATTTATAACAATTCTCTTCTTTTAGACGAAGTTACAAACAGTTGGGAAAGTTTAGGT
            Lobochlamys_segnis  ATGGCAACACCTGGTCTTGAAACACCACTTGGAACATTATTACGTCCATTAAATTCAGAAGCAGGTAAAGTTTTACCAGGTTGGGGAACAACTGTTTTAATGGGTGTATTCATTTCTCTTTTTGCTGTTTTTAATTTAATTATTCTAGAAATTTATAATAACTCACTTATTTTAGATGACGTAGCAAATAGCTGGCAAAGTTTAGCA
           Microglena_monadina  ATGGCAACACCAGGTATTGTTACTCCTTTAGGAACTCTTTTAAGACCACTTAATTCTGAAGCAGGTAAAGTTTTACCTGGATGGGGAACTACTATCTTAATGGCAGTTTTCATTCTTCTTTTTGCAGTATTTTTACTTATTATTCTTGAAATTTATAATAGTTCAATTATTTTAGATGATGTATCTAATAGCTGGACAAGTTTAGCT
                 Microspora_sp  ATGGCTACACCTGGTATTGTGACTCCGCTAGGAACTTTATTACGACCTTTAAATTCTGAAGCTGGAAAAGTTTTGCCTGGTTGGGGTACTACCGTATTAATGGGTGTATTCATTTTACTATTTGCTGCTTTTCTTCTAATTATTTTAGAAATCTATAACAGCTCTTTAATTTTAGACGATGTGACAATGAGTTGGGAAACACTTGCG
       Mychonastes_homosphaera  ATGGCTACACCTGGGATTGTAACTCCACTAGGAACTTTATTACGACCACTAAACTCTGAAGCTGGTAAAGTATTACCAGGTTGGGGAACAACAGTGTTAATGGGAACATTTATCCTACTTTTCGCTGTATTTTTAGTAATCATTTTAGAAATTTACAACAGTTCACTTCTATTAGAAGACGTGACAATGAGTTGGGATACTTTAGCA
           Mychonastes_jurisii  ATGGCTACACCCGGAATTGTAACTCCGCTAGGTACTTTATTACGACCACTAAACTCTGAAGCTGGTAAAGTATTACCAGGTTGGGGAACAACAGTGTTAATGGGTGTTTTCATCCTTCTTTTCGCTGTCTTTTTAGTAATCATTTTAGAAATTTACAACAGCTCACTTCTATTAGAAGATGTGACAATGAGTTGGGATACTTTAGCA
           Neochloris_aquatica  ATGGCTACTCCAGGAATTGTAACACCTTTAGGAACTTTATTAAGACCATTAAATTCAGAAGCTGGTAAAGTTTTACCAGGTTGGGGAACAACAGTTTTAATGGGGGTATTTATTGTACTTTTTGCTGTTTTCTTATTAATTATCTTAGAAATTTACAACAGTTCATTATTATTAGATGATGTTACTATGAGTTGGGAAACTCTTGCA
      Oedocladium_carolinianum  ATGGCAACTCCAGGAATTCAAACAAATTTAGGTCGATTATTAAAACCATTAAATTCAGAATCCGGGAAAGTATTACCTGGTTGGGGAACAACAGTATTAATGGGTGTTTTTATTGGACTTTTTGCAGTTTTTTTATTAATTATTTTAGAAATTTATAATAGTTCGATTATTTTAGATGATGTAACAATGAGTTGGGAAACATTAGCT
      Oedogonium_angustistomum  ATGGCAACACCAGGTATTCAAACTAATTTAGGCCGATTATTAAAACCATTAAATTCTGAATCAGGCAAAGTATTACCTGGTTGGGGAACAACAGTACTAATGGGAGTATTTATTGCTCTTTTTGCAGTTTTTTTATTAATCATTTTAGAAATTTATAATAGTTCTATTCTTTTAGATGATGTTACAATGAGTTGGGAAACATTAGCT
          Oedogonium_cardiacum  ATGGCAACACCAGGAATTCAAACGAATTTAGGTCGATTATTAAAACCATTAAATTCTGAATCTGGTAAAGTATTACCTGGTTGGGGAACAACAGTATTAATGGGAGTTTTTATTGGACTTTTTGCAGTTTTTTTATTAATCATTTTAGAAATTTATAATAGTTCTATTCTTTTAGATGATGTAACAATGAGTTGGGAAACATTAGCT
        Oogamochlamys_gigantea  ATGGCTACTCCTGGTTTTGTAACCCCACTTGGTACTTTATTACGTCCACTAAACTCGGAAGCAGGTAAAGTTTTACCTGGATGGGGAACAACAGTTTTAATGGGTGTTTTTATTGGTTTATTTGCTGTTTTCTTATTAATTATTTTAGAAATTTATAATAGTTCAATTATTTTAGACGAAGTTACAAACAGCTGGGAAGCTCTAGCT
        Ourococcus_multisporus  ATGGCAACACCTGGAATTGTAACTCCATTAGGAACACTATTAAGACCTTTAAATTCTGAAGCTGGTAAAGTTTTACCAGGTTGGGGAACAACTGTTTTAATGGGTGTTTTTATTGTTTTATTCGCTGCTTTTCTATTAATTATTTTAGAAATTTACAACAGCTCATTAATTTTAGATGATGTAACAATGAGTTGGGAATCGTTAGCG
         Palmellopsis_texensis  ATGGCAACTCCAGGTTTAGTTACTCCGTTGGGAACTTTATTACGTCCATTAAACTCGGAAGCAGGGAAAGTATTACCTGGTTGGGGAACAACTGTATTAATGGGCGTTTTTATTCTTTTATTTGCTGCTTTTTTATTAATTATTCTAGAAATTTATAACAGTTCAATTATTTTAGATGACGTTACAAATAGCTGGGAAGCTTTAGGT
       Parallela_transversalis  ATGGCTACACCTGGTATTGTAACTCCTCTAGGAAGTTTACTGAGACCTCTAAATTCTGAAGCTGGAAAAGTTCTACCTGGTTGGGGAACTACTGTGCTTATGGGCGTTTTTATTCTCTTATTTGCAGCTTTTTTATTGATCATCCTAGAGATCTATAATAGTTCAATCATTTTAGATGATGTTTCAGTTAGCTGGGAAAGTCTAGCA
             Pediastrum_duplex  ATGGCAACACCAGGAATCGTAACACCTTTAGGAACTTTATTAAGACCTCTTAACTCAGAAGCAGGTAAAGTATTACCTGGATGGGGAACTACTGTACTAATGGGTGTTTTTATTGCACTTTTTGCAGTATTTTTATTAATCATCTTAGAAATCTATAACAGTTCTCTTCTATTAGATGATGTAACTATGAGTTGGGAAACTTTAGCA
         Phacotus_lenticularis  ATGGCAACACCAGGGATCCAAACTCCATTAGGTACTCTTTTACGCCCATTAAATTCAGAAGCTGGTAAAGTTTTACCAGGTTGGGGTACTACAGTATTAATGGCAGTTTTCATTTTATTATTTGCAGCATTCCTATTAATTATTCTTGAAATTTACAATGGTTCTATTGTTCTTGATGACGTACCTAGCAGCTGGGAATCACTTGCA
            Pleodorina_starrii  ATGGCAACACCTGGTCTTCAAACACCTTTAGGAACATTATTACGTCCTTTAAACTCTGAAGCTGGTAAAGTTTTACCAGGATGGGGTACTACTGTTTTAATGGGTGTGTTTATTGTATTATTTGCAGCTTTTTTATTAATTATTTTAGAAATTTATAACAGTTCTCTAATTTTAGATGATGTTACAATGAGTTGGGAAACTTTAGCT
        Protosiphon_botryoides  ATGGCAACACCAGGAATTGTAACTCCTTTAGGTACTTTATTACGTCCTTTAAACTCTGAAGCAGGTAAGGTATTACCTGGTTGGGGTACTACAGTTTTAATGGCTGTTTTCATTCTTCTTTTTGCAGTATTCTTACTAATTATCTTAGAAATTTACAACAGCTCATTAATTTTAGATGAAGTTACAAACAGCTGGGAAGCTTTAGCT
Pseudomuriella_schumacherensis  ATGGCAACACCTGGAATTGTTACTCCATTAGGCACATTATTACGACCATTAAACTCAGAAGCAGGAAAAGTTTTACCTGGATGGGGAACAACTGTTCTAATGGGCGTTTTTATTGTCCTTTTTGCTGCGTTTTTACTTATTATTTTAGAAATTTACAACAGCTCTCTACTTCTAGATGATGTTACAATGAGTTGGGAAACTTTAGCA
            Rotundella_rotunda  ATGGCAACACCAGGTATTGTAACTCCACTAGGAACTTTATTAAGACCTTTAAACTCTGAAGCAGGTAAGGTACTTCCTGGGTGGGGTACTACAGTTTTAATGGGTGTGTTTATTGGACTTTTTGCTGTATTCTTATTAATTATTTTAGAAATTTACAACAGCTCATTATTATTAGACGATGTAACAATGGGTTGGGAAACTTTAGCA
          Scenedesmus_obliquus  ATGGCTACTCCAGGTATCGTAACTCCTTTAGGAACTTTATTAAGACCGTTAAACTCTGAATCAGGAAAAGTATTACCTGGATGGGGAACAACTGTTTTAATGGGTGTTTTCATTGTACTTTTTGCTGTATTCTTATTAATTATTTTAGAAATTTATAACAGTTCTTTATTATTAGATGATGTTACTATGAGTTGGGAAACTTTAGCT
        Schizomeris_leibleinii  ATGGCAACACCAGGTATTAGTACTCCGTTAGGTCGATTATTAAAACCTTTAAATTCTGAAGCTGGTAAAGTTCTTCCTGGTTGGGGGACAACGGTTCTTATGGGTGTTTTTATGAGTCTTTTTGCAGTTTTTTTAGTTATTATTTTAGAAATTTATAACAGTTCAATCATTCTTGATGATGTTACTATGAGTTGGAAATCTTTAGCT
        Spermatozopsis_similis  ATGGCAACACCAGGTATTGTAACTCCATTAGGTAGTTTATTACGTCCATTAAACTCTGAAGCTGGTAAAGTTTTACCAGGTTGGGGAACTACTGTATTAATGGCTGTGTTTATTCTTTTATTTGCTGCATTTTTACTAATTATTTTAGAAATCTATAACAGTTCATTAATTTTAGAAGATGTAACAATGTCATGGGAAAGTTTAGCT
     Stephanosphaera_pluvialis  ATGGCAACACCAGGTATTGTTACTCCTTTAGGTACTTTATTACGTCCTTTAAATTCAGAGGCTGGTAAAGTATTACCAGGCTGGGGTACTACGGTTCTTATGGCAGTTTTTATTCTTCTTTTCGCAGTTTTCTTATTAATTATTCTAGAAATTTACAATAATTCGTTAATTTTAGATGAAGTAACAAACAGCTGGGAAGCTTTAGCT
      Stigeoclonium_helveticum  ATGGCAACACCAGGTATTAGTACTCCTTTAGGACGATTATTAAAACCATTAAATTCTGAAGCAGGTAAAGTACTACCTGGGTGGGGAACTACAGTTTTAATGGGTGTATTTATGGCGCTTTTTGCAGTTTTTTTAGTGATTCTTTTAGAAATTTATAACAGTTCAGTAATTCTTGATGGTGTTACAATGAGCTGGGAATCGTTAGGT
    Treubaria_triappendiculata  ATGGCCACAAATGCTATTTCTACTCCATTAGGAACACTTTTACGACCATTAAATTCTGAAGCAGGAAAAGTTTTACCTGGTTGGGGTACTACAGTTTTAATGGGTGTTTTTATAGTATTATTTGCCGTATTTTTATTAATTATCTTAGAAATTTATAATAGTTCATTACTTTTAGACGATGTCACAGTAAGTTGGGAAACATTAGCT
            Trochiscia_hystrix  ATGGCTACAAATGCTATTTCAACTCCATTAGGAACACTTTTACGACCATTAAATTCTGAAGCAGGAAAAGTATTACCTGGATGGGGTACTACAGTTTTAATGGGTGTTTTTATAGTATTATTTGCCGTGTTTTTATTAATTATCTTAGAAATTTATAATAGTTCATTACTTTTAGAGGACGTAACAGTAAGTTGGGAAACATTAGCT
                    Uronema_sp  ATGGCAACACCAGGAATTAGTACTCCTTTAGGGAGACTATTAAAACCATTAAATTCTGAAGCAGGTAAAGTATTACCAGGTTGGGGTACTACAGTATTAATGGGTGTTTTTATGGCTCTTTTTGCAGTTTTTTTAGTAATTATTTTAGAAATTTATAATAGTTCAGTAATTCTAGATGGTGTTACTATGAGTTGGGAATCTTTAGCA
                Volvox_carteri  ATGGCAACACCTGGTCTTCAAACACCTCTAGGAACATTATTACGCCCACTTAACTCTGAAGCTGGTAAAGTATTACCAGGATGGGGGACTACTGTTTTAATGGGAGTGTTTATTGTATTATTTGCAGCTTTTTTATTAATTATTTTAGAAATTTATAACAGTTCTCTGATTCTAGATGACGTTACAATGAGTTGGGAAACTTTAGCT
            Carteria_crucifera  ATGGCAAAACCTGGCATCGTTACTCCTCTAGGTACTTTATTACGTCCATTAAATTCTGAAGCTGGAAAAGTTTTACCTGGTTGGGGTACTACAGTTTTAATGGGAGTTTTTATTTGTTTATTTGCTGTATTTTTACTTATTATTCTAGAAATTTATAATAGCTCAATTATTTTAGATGATGTTACTATGAGTTGGGAAAGTTTAGCT

    ;
end;


begin mrbayes;
    charset firstsecond = 1-.\3 2-.\3;
    charset third = 3-.\3;
    partition mine = 2: firstsecond, third;
    set partition=mine autoclose=yes;
    lset applyto=(all) nst=6 ngammacat=4 rates=invgamma;
    prset applyto=(all) statefreqpr=dirichlet(1) ratepr=variable pinvarpr=uniform(0,1) brlenspr=Unconstrained:GammaDir(1.0,0.1,1.0,1.0) shapepr=exponential(1.0);
    unlink shape=(all) statefreq=(all) revmat=(all);
    mcmc ngen=6250000 samplefreq=500 printfreq=1000 starttree=random nruns=2 nchains=2 savebrlens=yes filename=psbH;
    sump relburnin=yes burninfrac=0.2;
    sumt relburnin=yes burninfrac=0.2;
end;
