# Supplementary material for: Order, please! Uncertainty in the ordinal-level classification of Chlorophyceae
Source: PeerJ. 2019 May 15;7:e6899. doi: 10.7717/peerj.6899 (PMC6525593; doi:10.7717/peerj.6899)
Supplement: Supplemental Information 1 — This compressed folder contains untrimmed, masked alignments for individual chloroplast genes (subfolder nexus), as well as trimmed alignments with appropriate analysis blocks and the consensus trees resulting from these single-gene and concatenated analyses (MrBayes subfolders). Supplementary methods with associated references are included in the SupplementaryMethods.txt file. SVDquartets, BaliPhy, PhyloBayes and RAxML analysis files are in separate subfolders, with their respective resulting tree files. Files associated with MrBayes analysis of the 1st and 2nd positions and the analysis of the 3rd positions are placed in the subfolders 1st_and_2nd_positions_only and 3rd_positions_only, respectively. The 18Splastid_combined subfolder contains the MrBayes analysis materials (alignment and consensus tree) for the analysis including nucleotide plastid data as well as 18S nucleotide data. Documentation, trees and scripts used to create Fig. 3 are included in the “Figure3” subfolder, and documentation for and full results of Treespace analyses are in the “Treespace” subfolder. The results of the AU topology tests are included in a Word document. [file peerj-07-6899-s008.zip › supplementary_alignments_trees/mrbayes_nt_alignments_trees/petG-stripped.nex]

#nexus

begin data;
    dimensions ntax=68 nchar=111;
    format datatype=dna gap=-;
    matrix
                 Ankyra_judayi  ATGGTAGAACCTTTATTATCTGGAATCGTGTTAGGTTTAGTTCCTGTTACTATCGCAGGTTTATTTGTAACTGCTTATTTACAGTATCGTCGTGGTGATCAAGCGACTTGG
        Atractomorpha_echinata  ATGGTAGAACCTTTATTATCTGGAATCGTTTTAGGTTTAGTTCCTGTTACTATTGCAGGTTTATTTGTAACTGCGTATTTACAGTATCGTCGTGGTGATCAAGCTACTTGG
      Borodinellopsis_texensis  ATGGTAGAACCTCTATTATCAGGTATTGTTTTAGGACTTGTTCCAATTACTATTGCTGGTTTATTTGTAACAGCATATTTACAATTTCGTCGTGGAGATTTAGCCACATTC
          Bracteacoccus_aerius  ATGGTAGAACCTTTATTATCTGGAATTGTGTTAGGATTAGTGCCAGTAACTATTGCAGGTTTATTTGTAACAGCATATCTTCAATATCGTCGCGGAGATCAAGCGACTTGG
       Bracteacoccus_giganteus  ATGGTAGAACCTTTATTATCTGGAATCGTGTTAGGATTAGTACCAGTAACTATCGCAGGTTTATTTGTAACAGCATATCTTCAATATCGTCGCGGAGATCAAGCGACTTGG
           Bracteacoccus_minor  ATGGTAGAACCTTTATTATCTGGAATTGTGTTAGGATTAGTACCAGTAACTATTGCAGGTTTATTCGTAACAGCATATCTTCAATATCGTCGTGGAGATCAAGCAACTTGG
         Carteria_cerasiformis  ATGGTAGAACCGTTATTATCAGGAATCGTTTTAGGTTTAATCCCTGTTACTATTGCAGGATTATTTGTAACAGCATATTTACAATATCGTCGTGGTGATCAAGCTACTATT
           Carteria_sp_SAG_8_5  ATGGTAGAACCACTTTTATCTGGTATCGTTCTAGGTTTAGTTCCTGTAACTATTGCTGGTTTATTTGTAACAGCATATTTACAATTTCGTCGTGGTGATTTAGCTACTTTT
      Chaetopeltis_orbicularis  ATGGTAGAAGCTTTATTATCTGGAATCGTATTAGGATTAGTTCCTGTAACTATTGCAGGATTATTTGTTACAGCTTATTTACAATATCGTCGTGGTGATCAAGCAACTTGG
     Characiochloris_acuminata  ATGGTTGAACCTTTATTATCTGGAATTGTTTTAGGGTTAGTTCCTGTTACTATTGCTGGTTTATTTGTAACAGCTTATTTACAATATCGTCGTGGAGATTTAGCTAGTTTT
       Chlamydomonas_applanata  ATGGTAGAACCTTTATTATCAGGAATTGTTTTAGGACTAGTTCCAGTAACAATCGCTGGATTATTTGTTACAGCTTACTTACAATACCGCAGAGGTGATTTAGCAAGTTTT
         Chlamydomonas_nivalis  ATGGTTGAACCTTTATTATCTGGAATTGTTTTAGGATTAGTACCCGTAACTATAGCAGGTTTATTTGTGACTGCGTATTTACAATATCGTCGTGGTGATTTAGCCACTTTT
        Chlamydomonas_peterfii  ATGGTTGAACCTTTATTATCTGGTATCGTTTTAGGATTAATTCCTGTTACTATCGCTGGTTTATTTGTAACTGCATATTTACAATACCGTCGTGGTGATTTAGCAACGTTT
     Chlamydomonas_reinhardtii  ATGGTAGAACCTCTATTATGTGGTATTGTTTTAGGCTTAGTTCCAGTAACGATTGCAGGTTTATTCGTAACTGCATATTTACAATATCGTCGTGGTGATTTAGCTACATAT
         Chlorococcum_tatrense  ATGGTAGAACCTTTATTATCAGGAATTGTACTAGGATTAGTTCCAGTAACAATCGCAGGATTATTTGTAACAGCTTATTTACAGTATCGCAGAGGCGATTTAGCTAATTTT
       Chlorogonium_capillatum  ATGGTTGAACCTCTATTATCAGGAATTGTACTAGGTCTTGTTCCAGTAACAATGGCAGGATTATTTGTAACAGCTTACTTACAGTATCGTCGTGGTGATTTAGCTAATTTC
         Chloromonas_perforata  ATGGTAGAACCTTTATTATCAGGAATTGTACTAGGATTAGTTCCAGTAACAATCGCAGGATTATTTGTAACAGCTTATTTACAATATCGCAGAGGCGATTTAGCTAATTTT
           Chloromonas_radiata  ATGGTTGAACCTCTATTATCTGGAATTGTGTTAGGATTAGTACCGGTAACTATAGCAGGATTATTTGTAACAGCTTATTTACAATATCGCCGTGGCGATTTAGCTACTTTT
             Chloromonas_rosae  ATGGTTGAACCTTTATTATCTGGAATTGTTTTAGGATTAGTACCCGTAACAATAGCAGGCTTGTTTGTTACTGCTTATTTACAATATCGTCGTGGTGATTTAGCCACTTTT
       Chlorosarcinopsis_eremi  ATGGTTGAACCTTTATTATCAGGAATTGTACTAGGGCTTGTTCCTGTAACAATCGCTGGATTATTTGTAACTGCTTACTTACAATATCGTAGAGGCGATTTAGCTAATTTC
        Chlorotetraedron_incus  ATGGTAGAACCTTTACTTTCTGGAATTGTTTTAGGATTAGTTCCTGTTACTATTGCTGGTCTTTTTGTTACAGCATATCTACAATACCGTCGTGGTGACCAAGCTACTTGG
    Chromochloris_zofingiensis  ATGGTTGAGCCTTTACTTTCTGGAATTGTTTTAGGATTAGTTCCTGTAACTATTGCTGGTTTATTTGTAACTGCATATTTACAATACCGACGTGGTGACCAAGCAACTTGG
       Cylindrocapsa_geminella  ATGGTAGAACCTTTGTTATCTGGTATCGTATTAGGCTTAGTTATAATCACTATTGCAGGTCTATTTGTAACAGCCTATTTGCAATATAGACGAGGAGATCAAGCATCTTGG
         Desmotetra_stigmatica  ATGGTGGAACCTTTACTATGTGGTATCGTGTTAGGATTAGTACCAACAACGATTGCTGGTCTATTTGTGACAGCTTATTTACAATATCGTCGTGGAGATTTAGCGACTTTT
        Dictyochloris_fragrans  ------------TTATTATCTGGAATTGTTTTAGGATTAGTACCTGTAACTATAGCAGGATTGTTTGTAACAGCATATTTACAATATCGTCGTGGTGATCAAGCTACGTTT
             Dunaliella_salina  ATGGTTGAACCTTTATTATCAGGAATTGTATTAGGATTAGTTCCAGTTACTATCGCTGGATTATTTGTAACAGCATACTTACAATATCGTAGAGGTGATTTAGCTAGTTTC
          Elakatothrix_viridis  ATGGTAGAACCTTTATTATCAGGGATAGTTTTAGGATTAGTTCCAGTAACAATTGCCGGACTATTTGTTACAGCATATTTGCAATATCGGCGAGGAGATCAAGCTAGTTGG
         Floydiella_terrestris  ATGGTAGAAGCTTTGTTATCTGGAATCGTATTAGGATTAGTTCCTGTGACTATTGCAGGACTTTTTGTGACAGCTTATTTGCAATATAGACGTGGTGAAAGAGCTACTTGG
       Follicularia_botryoides  ATGGTTGAACCTTTATTATCAGGAATCGTATTAGGACTTGTACCTGTAACAATTGCAGGTTTGTTTGTTACAGCATATTTACAATATCGTCGTGGAGACCAAGCCTCTTGG
       Golenkinia_longispicula  ATGGTTGAACCCTTACTATCTGGAATCGTTTTAGGATTAGTTCCTGTGACGATAGCTGGTTTGTTCCTGACAGCATACCTACAATATCGCCGAGGTGACCAAGCAACTTGG
              Gonium_pectorale  ATGGTTGAACCTCTATTATGTGGTATTGTTTTAGGATTAGTACCTGTAACAATTGCTGGTTTATTTGTAACTGCTTATTTACAATATCGTCGTGGTGATTTAGCAACTTAT
       Haematococcus_lacustris  ATGGTCGAACCGTTATTATCAGGTATTGTTTTAGGCTTGGTGCCAGTAACAATTGCAGGTTTATTTGTTACTGCTTATCTACAATATCGTCGTGGTGACTTAGCAAACTTT
            Hafniomonas_laevis  ATGGTAGAACCATTATTATGTGGTATCGTTTTAGGTTTACTTCCTGTAACAATTGCAGGCTTATTTGTTACAGCATATTTACAGTATCGTCGTGGTGATTTAGCTACGTTC
          Hariotina_reticulata  ATGGTTGAACCTTTACTTTCAGGAATTGTATTAGGCCTAGTTCCAGTAACTATTGCAGGTTTATTTGTTACAGCATATTTACAATATCGCCGTGGTGATCAAGCTACATGG
                 Jenufa_minuta  ATGGTCGAACCTTTACTTTCTGGAATCGTTTTAGGTCTGGTTCCTGTAACAATAGCAGGATTATTTGTCACAGCATATTTACAATATCGTCGTGGAGATCAAGCTACATGG
              Jenufa_perforata  ATGGTTGAACCTTTATTATCTGGAATAGTTTTAGGACTTGTTCCTGTAAGTATTATAGGATTATTTGTTACAGCATATTTACAATATCGTCGTGGAGACCAAGCTACTTGG
          Kirchneriella_aperta  ATGGTTGAACCTTTACTTTCTGGGATTGTATTAGGATTAGTTCCTGTAACTATTGCTGGTTTATTTGTAACGGCTTACTTACAATATCGCCGTGGTGATCAAGCTACTTGG
      Koshicola_spirodelophila  ATGGTAGAAGCTTTATTATCAGGAATTGTATTGGGTTTAGTACCTGTAACAATTGCAGGACTTTTTGTAACTGCTTATTTGCAATATCGTCGTGGAGATCAGGCTACATGG
           Lobochlamys_culleus  ATGGTTGAACCTCTATTATCTGGAATCGTACTAGGATTAGTACCTGTAACAATTGCTGGCTTATTCGTAACTGCTTATTTACAATATCGTCGTGGAGATTTAGCAACTTTT
            Lobochlamys_segnis  ATGGTTGAACCTCTATTATCTGGGATTGTATTAGGATTAGTTCCTGTAACTATAGCTGGATTATTTGTGACTGCTTATTTACAATATCGTCGTGGAGATTTAGCAACATTT
           Microglena_monadina  ATGGTTGAACCTTTATTATCAGGTATTGTATTAGGTCTTATTGGAGTAACAATTCCTGGTTTATTTGTAACAGCTTATTTACAATATCGTCGTGGAGATTTAGCATCATTT
                 Microspora_sp  ATGGTAGAACCTTTATTATCAGGAATTGTATTAGGATTAGTACCTGTTACAATTGCAGGATTATTTGTTACAGCTTATTTACAATACCGTCGCGGAGATCAAGCTACTTTT
       Mychonastes_homosphaera  ATGGTTGAACCTCTATTATCTGGAATTGTATTAGGTCTAGTACCAGTAACAATTGCTGGTTTATTTGTAACAGCATACTTACAATACCGTCGTGGTGACCAAGCAACTTGG
           Mychonastes_jurisii  ATGGTTGAACCTCTATTATCTGGAATTGTATTAGGTCTAGTACCAGTAACAATTGCTGGTTTATTTGTAACAGCATACTTACAATATCGTCGTGGTGACCAAGCAACTTGG
           Neochloris_aquatica  ATGGTAGAACCTTTACTTTCTGGAATTGTTTTAGGATTAGTTCCTGTTACTATCGCTGGTCTTTTTGTTACTGCATATTTACAATATCGTCGTGGTGACCAAGCTACTTGG
      Oedocladium_carolinianum  ATGGTAGAACCTTTATTATCTGGAATTGTTTTAGGATTAGTTCCTGTCACTATTGCAGGATTATTTGTTACAGCTTATTTACAATATCGTCGTGGAGATCAAGCGACTTGG
      Oedogonium_angustistomum  ATGGTAGAACCTTTATTATCTGGAATTGTTTTAGGATTAGTTCCTGTCACTATTGCAGGATTATTTGTTACAGCTTATTTACAATACCGTCGTGGTGATCAAGCGACTTGG
          Oedogonium_cardiacum  ATGGTAGAACCTTTATTATCTGGAATTGTTTTAGGATTAGTTCCTGTCACTATTGCAGGATTATTTGTTACAGCTTATTTACAATACCGTCGTGGTGATCAAGCGACTTGG
        Oogamochlamys_gigantea  ATGGTTGAACCTCTTTTATGTGGAATCGTTTTAGGATTAGTCCCGGTTACAATTGCAGGATTATTTGTGACCGCTTATTTACAATACCGTCGAGGAGACTTAGCAACTTTT
        Ourococcus_multisporus  ATGGTTGAGCCTTTACTTTCTGGAATCGTATTAGGATTAGTTCCTGTGACTATTGCTGGTTTATTTGTAACAGCTTATTTACAATATCGCCGTGGAGACCAAGCTACTTGG
         Palmellopsis_texensis  ATGGTTGAACCTCTATTATGTGGAATTATTTTAGGATTAGTTCCTGTAACAATTGCAGGACTTTTTGTTACGGCTTATTTACAATATCGTCGTGGGGATTTAGCGACTTTT
       Parallela_transversalis  ATGGTAGAACCTCTATTATCTGGAATTGTGTTAGGACTTGTTCCAGTAACAATTGCTGGACTATTTTTTACAGCTTATTTACAATACCGTCGTGGAGATCAGGCTACGTTT
             Pediastrum_duplex  ATGGTAGAACCTTTACTTTCTGGAATTGTTTTAGGATTAGTTCCTGTTACTATTGCTGGTTTATTTGTTACAGCATATTTACAATATCGCCGCGGAGACCAAGCAACTTGG
         Phacotus_lenticularis  ATGGTAGAACCTTTATTATCAGGAATCGTTTTAGGATTAGTTCCAGTAACAATTGCAGGTTTATTTGTAACTGCTTATTTACAGTACCGCCGTGGAGATTTAGCAACATTT
            Pleodorina_starrii  ATGGTAGAACCTCTATTATGTGGGATTGTTTTAGGATTAGTTCCTGTTACAATTGCTGGCTTATTTGTAACAGCTTATTTACAATATCGTCGTGGTGATTTAGCAACTTAT
        Protosiphon_botryoides  ATGGTTGAACCTTTATTATCAGGAATTGTATTAGGATTAGTACCAGTAACAATCGCTGGTTTATTTGTAACTGCTTACTTACAATATCGCAGAGGTGATTTAGCTAATTTC
Pseudomuriella_schumacherensis  ATGGTTGAACCTTTACTTTCTGGGATTGTTTTAGGATTAGTTCCTGTTACTATTGCTGGTTTATTTGTAACTGCATACTTACAATACCGTCGTGGTGACCAAGCGACTTGG
            Rotundella_rotunda  ATGGTTGAACCTTTACTTTCTGGAATTGTTTTAGGCTTAGTTCCTGTAACTATTGCTGGTTTATTTGTAACGGCGTATCTTCAATATCGTCGTGGTGACCAAGCAACTTGG
          Scenedesmus_obliquus  ATGGTTGAACCTTTACTTTCAGGAATTGTATTAGGATTAGTTCCAGTAACTATTGCTGGTTTATTCGTTACTGCATATTTACAATATCGTCGTGGTGATCAAGCAACTTGG
        Schizomeris_leibleinii  ATGGTAGAACCTTTATTATCTGGGATTGTTTTAGGATTAGTACCTGTTACTATTGCTGGTCTATTTGTTACTGCTTATTTACAATATCGTCGCGGAGATCAAGCTACTTGG
        Spermatozopsis_similis  ATGGTAGAACCATTATTATCTGGAATTGTTTTAGGTTTAGTACCTGTTACTATTGCTGGTTTATTTGTAACAGCGTATTTACAATACCGTCGTGGTGATCAAGCGACTTGG
     Stephanosphaera_pluvialis  ATGGTTGAACCTTTATTATCAGGAATCGTACTAGGTTTAGTTCCGGTTACTATCGCTGGTCTTTTTGTTACAGCTTATTTACAATACCGTAGAGGTGATTTAGCTAACTTC
      Stigeoclonium_helveticum  ATGGTAGAACCTTTATTATCTGGAATTGTTTTAGGATTAGTACCTGTTACTATTGCTGGTTTATTCGTAACAGCTTATTTACAATATCGTCGTGGAGATCAAGCTACTTGG
    Treubaria_triappendiculata  ATGGTAGAACCTTTATTATCTGGAATTGTTTTAGGATTAGTTCCTGTAACTATAGCAGGTTTATTTGTAACTGCTTATTTGCAATACCGTCGTGGAGATCAAGCTTCATGG
            Trochiscia_hystrix  ATGGTAGAACCTTTATTATCTGGAATTGTTTTAGGATTAGTTCCTGTAACTATAGCAGGTTTATTTGTAACTGCTTATTTGCAATACCGTCGTGGAGATCAAGCTTCATGG
                    Uronema_sp  ATGGTAGAACCTTTATTATCTGGAATTGTATTAGGATTAGTACCAGTAACAATTGCTGGTTTATTTGTAACAGCTTATTTACAATATCGCCGTGGAGATCAAGCTACTTGG
                Volvox_carteri  ATGGTAGAACCTCTATTATGTGGCATTGTTTTAGGATTAGTTCCTGTCACAATTGCTGGCTTATTTGTAACTGCTTATTTACAATATCGTCGTGGTGATTTAGCTACTTAT
            Carteria_crucifera  ATGGTTGAACCTCTATTATCTGGAATCGTTTTAGGATTAGTACCGGTAACAATTGCTGGTTTATTTGTTACAGCTTATTTACAATATCGTCGTGGTGATCAAGCAAGTATT

    ;
end;


begin mrbayes;
    charset firstsecond = 1-.\3 2-.\3;
    charset third = 3-.\3;
    partition mine = 2: firstsecond, third;
    set partition=mine autoclose=yes;
    lset applyto=(all) nst=6 ngammacat=4 rates=invgamma;
    prset applyto=(all) statefreqpr=dirichlet(1) ratepr=variable pinvarpr=uniform(0,1) brlenspr=Unconstrained:GammaDir(1.0,0.1,1.0,1.0) shapepr=exponential(1.0);
    unlink shape=(all) statefreq=(all) revmat=(all);
    mcmc ngen=6250000 samplefreq=500 printfreq=1000 starttree=random nruns=2 nchains=2 savebrlens=yes filename=petG;
    sump relburnin=yes burninfrac=0.2;
    sumt relburnin=yes burninfrac=0.2;
end;
