# Supplementary material for: Order, please! Uncertainty in the ordinal-level classification of Chlorophyceae
Source: PeerJ. 2019 May 15;7:e6899. doi: 10.7717/peerj.6899 (PMC6525593; doi:10.7717/peerj.6899)
Supplement: Supplemental Information 1 — This compressed folder contains untrimmed, masked alignments for individual chloroplast genes (subfolder nexus), as well as trimmed alignments with appropriate analysis blocks and the consensus trees resulting from these single-gene and concatenated analyses (MrBayes subfolders). Supplementary methods with associated references are included in the SupplementaryMethods.txt file. SVDquartets, BaliPhy, PhyloBayes and RAxML analysis files are in separate subfolders, with their respective resulting tree files. Files associated with MrBayes analysis of the 1st and 2nd positions and the analysis of the 3rd positions are placed in the subfolders 1st_and_2nd_positions_only and 3rd_positions_only, respectively. The 18Splastid_combined subfolder contains the MrBayes analysis materials (alignment and consensus tree) for the analysis including nucleotide plastid data as well as 18S nucleotide data. Documentation, trees and scripts used to create Fig. 3 are included in the “Figure3” subfolder, and documentation for and full results of Treespace analyses are in the “Treespace” subfolder. The results of the AU topology tests are included in a Word document. [file peerj-07-6899-s008.zip › supplementary_alignments_trees/mrbayes_nt_alignments_trees/psbN-stripped.nex]

#nexus

begin data;
    dimensions ntax=68 nchar=132;
    format datatype=dna gap=-;
    matrix
                 Ankyra_judayi  ATGGATAGTCCTGCATTTTTCTTTACTTTTTTTTTATCGTTCTTACTGTTAAGCGCCACGGGATACTCAGTATACGTAAGCTTTGGACCTCCTTCTAAAAAATTAAGAGATCCTTTCGAAGAACATGAAGAT
        Atractomorpha_echinata  ATGGATAGTCCTGCATTTTTCTTTACTTTTTTTTTATCGTTCTTACTTTTAAGCGCAACGGGGTATTCAGTATACGTAAGCTTTGGACCGCCTTCTAAAAAATTAAGAGATCCATTTGAAGAACATGAAGAT
      Borodinellopsis_texensis  ATGGAAAGTCCAGCTTTTTTCTTTACCTTTTTTTTATGGTTTCTTCTATTAAGTGTAACTGGGTATTCAGTTTATGTTAGTTTTGGGCCTCCTTCTAAAAAATTGCGTGATCCTTTTGAAGAGCATGAAGAT
          Bracteacoccus_aerius  ATGGATAGTCCTGCTTTTTTCTTTACCTTTTTTTTAGGGTTTCTTTTATTAAGTGCTACAGGATATTCAATTTATGTGAGTTTTGGACCTCCATCTAAAAAACTTAGAGACCCATTTGAAGAGCATGAAGAT
       Bracteacoccus_giganteus  ATGGATAGTCCTGCTTTTTTCTTTACCTTTTTTTTAGGGTTTCTTTTATTGAGTGCTACCGGATATTCAATTTACGTGAGTTTTGGACCTCCGTCTAAAAAACTCAGAGATCCGTTTGAAGAGCATGAAGAT
           Bracteacoccus_minor  ATGGATAGCCCTGCTTTTTTCTTTACCTTTTTTTTAGGGTTTCTTTTGTTGAGCGCTACAGGATATTCGATTTATGTGAGTTTTGGACCTCCGTCTAAAAAACTTAGAGATCCGTTCGAAGAACATGAAGAT
         Carteria_cerasiformis  ATGGATAGTCCTGCTTTTTTCTTTACATTTTTTTTATGGTTTCTCTTATTAAGTGCTACCGGGTATTCAGTTTATGTTAGTTTTGGACCTCCTTCTAAAAAATTAAGAGATCCTTTTGAAGAACATGAAGAT
           Carteria_sp_SAG_8_5  ATGGAAAGTTCCGCTTTTTTCTTTACCTTCTTTTTATGGTTTCTTCTGTTAAGTGTTACCGGATATTCAGTTTATGTTAGTTTTGGACCTCCATCAAAAAAATTAAGAGATCCATTTGAAGAACATGAAGAT
      Chaetopeltis_orbicularis  ATGGAAAGTCCTGCTTTTTTCTTTACTATTTTTTTATGGTTTTTTTTACTTAGCATAACTGCTTATTCAATTTATGTTGGATTTGGCCCTCCTTCAAAAAGATTGAGGGATCCTTTTGAAGAGCATGAAGAT
     Characiochloris_acuminata  ATGGACAGCCCAGCTTTTTTCTTTACTTTTTTTCTATGGTTTCTTTTATTAAGTGCAACAGGTTATTCTGTATATGTTAGTTTCGGCCCACCTTCAAAAAAATTACGCGATCCGTTTGAAGAACATGAGGAT
       Chlamydomonas_applanata  ATGGAAAGTCCGGCTTTTTTCTTTACCTTTTTTTTATGGTTTCTATTATTAAGTGCAACAGGTTATTCTGTTTATGTAAGTTTTGGACCGCCTAGTAAAAAACTAAGAGATCCTTTTGAAGAACACGAAGAT
         Chlamydomonas_nivalis  ATGGGAAGCTCTGCTTTTTTCTTTACCTTTTTTTTATGGTTTCTGCTGTTAAGCGTAACAGGTTATTCAGTATATATAAGTTTTGGTCCTCCTTCAAAAAAAATTAAGAGATCCTTT---------------
        Chlamydomonas_peterfii  ATGGAAAGTCCTGCTTTTTTCTTTACCTTCTTTTTATGGTTTCTTCTGTTAAGTGTAACTGGTTATTCTGTATATGTTAGTTTTGGTCCGCCTTCTAAAAAGTTAAGAGACCCATTTGAAGAACATGAAGAT
     Chlamydomonas_reinhardtii  ATGGAAAGTCCAGCTTTTTTCTTTACCTTTTTTTTATGGTTTCTTCTGTTAAGTGTAACTGGCTATTCAGTTTATGTTAGTTTTGGTCCACCTTCAAAAAAATTACGTGATCCTTTTGAAGAACACGAAGAT
         Chlorococcum_tatrense  ATGGAAAGTCCGGCGTTTTTCTTTGCCTTTTTTTTATGGTTTCTTTTATTAAGTGCTACAGGTTATTCTGTTTATGTTAGTTTCGGCCCACCATCTCGTAAATTAAGAGATCCTTTTGAAGAACATGAAGAT
       Chlorogonium_capillatum  ATGGAAAGTCCGGCTTTTTTCTTTACTTTTTTTTTATGGTTTCTTCTATTAAGTGCTACAGGTTATTCTGTTTATGTTAGTTTTGGTCCTCCTTCACGCAAGTTAAGAGACCCGTTTGAAGAACATGAAGAT
         Chloromonas_perforata  ATGGAAAGTCCGGCGTTTTTCTTTGCCTTTTTTTTATGGTTTCTTTTATTAAGTGCTACAGGTTATTCTGTTTATGTTAGTTTCGGTCCACCATCTCGTAAATTAAGAGATCCTTTTGAAGAACATGAAGAT
           Chloromonas_radiata  ATGGGAAACTCTGCCTTTTTTTTTACCTTTTTTTTATGGTTTCTTCTGTTAAGCGTCACTGGTTATTCCGTTTATGTAAGTTTTGGCCCTCCGTCAAAAAAATTAAGAGATCCGTTTGAAGAACATGAAGAT
             Chloromonas_rosae  ATGGGAAGCTCAGCTTTTTTCTTTACCTTTTTTTTATGGTTTCTGCTGTTAAGCGTAACAGGTTATTCAGTATATATAAGTTTTGGTCCTCCTTCAAAAAAATTAAGAGATCCTTTTGAAGAACATGAAGAT
       Chlorosarcinopsis_eremi  ATGGAAAGTCCGGCATTTTTCTTTACCTTTTTCTTATGGTTTCTTTTATTAAGTGCTACTGGTTACTCTGTTTATGTTAGTTTTGGTCCTCCTTCACGTAAATTAAGAGATCCTTTTGAAGAACATGAAGAT
        Chlorotetraedron_incus  ATGGATAGTCCTGCATTTTTCTTTACCTTTTTTTTATGGTTTTTATTAGTAAGTGCTACAGGATACTCAGTTTATGTTAGTTTTGGACCTCCGTCTAAAAAACTTAGAGATCCATTTGAAGAACATGAAGAT
    Chromochloris_zofingiensis  ATGGATAGTCCTGCTTTTTTCTTTACCTTTTTTTTATGGTTTCTTTTATTAAGTGCTACAGGATACTCAATCTATGTAAGTTTTGGACCTCCTTCTAAAAAATTAAGAGATCCTTTTGAAGAACACGAAGAT
       Cylindrocapsa_geminella  ATGGATAGCACTGCATTTTTCTTTACTTTCTTTTTATGGTTTCTATTGTTAAGCGTTACCGGATATTCTGTTTATGTAAGTTTCGGTCCACCCTCTACAAAATTGAGAGATCCATTTGAAGAGCATGAAGAT
         Desmotetra_stigmatica  ATGGAAAGTCCTGCTTTTTTCTTTACCTTTTTTTTATGGTTTCTTCTGTTAAGTGTGACTGGATATTCAGTTTATGTAAGTTTTGGTCCGCCCTCTAAGAAACTTCGAGATCCTTTTGAAGAACATGAAGAT
        Dictyochloris_fragrans  ATGGATAGTCCTGCTTTTTTCTTTACTTTTTTTTTATGGTTTCTTTTATTAAGTGCCACTGGATATTCGGTTTATGTTAGTTTTGGTCCACCTTCTAAAAAATTGAGAGA----------------------
             Dunaliella_salina  ATGGAAAGTCCGGCTTTTTTCTTTACCTTCTTTTTATGGTTTCTTTTATTAAGTGCTACAGGTTATTCAGTTTATGTTAGTTTTGGACCTCCTTCAAGAAAATTGAGAGATCCTTTTGAAGAACATGAAGAT
          Elakatothrix_viridis  ATGGATAGTTCTGCGTTTTTTTTGACCTTTTTTTTATGGTTTCTTTTAGTAACTATTACAGTCTATTCTTTATATGTTAGTTTTGGACCTTTATCTAAAAAATTAAGAGATCCTTTCGAAGAACATGAAGAT
         Floydiella_terrestris  ATGGAAAGTCCTGCTTTTTTCTTTACGATTTTTTTATGGTTTTTTTTACTAAGCATTACAGCTTATTCTATTTACATTGGTTTTGGACCACCGTCAAAAAGATTGAGAGACCCTTTTGAGGAACACGAAGAT
       Follicularia_botryoides  ATGGACAGTCCAGCTTTTTTCTTTACCTTTTTTTTAGGTTTTCTTTTATTAAGTGCTACTGGCTATTCAATTTATGTAAGTTTTGGACCTCCGTCTAAAAAACTTAGAGATCCGTTTGAAGAACATGAAGAT
       Golenkinia_longispicula  ATGGATAGTCCTGCTTTTTTCTTTACCTTTTTTTTATGGTTTCTTCTTTTAAGTGTCACTGGTTATTCAGTTTATGTTAGTTTTGGCCCTCCTTCAAAAAAATTACGAGATCCTTTTGAAGAACATGAAGAT
              Gonium_pectorale  ATGGAAAGTCCAGCTTTTTTCTTTACTTTTTTTTTATGGTTCCTTCTATTAAGTGTTACAGGATATTCGGTTTATGTTAGTTTTGGTCCACCATCAAAAAAATTAAGAGATCCTTTTGAAGAACACGAAGAT
       Haematococcus_lacustris  ATGGAAAGTCCAGCTTTTTTCTTTACATTTTTTTTATGGTTTCTTTTATTAAGTGCTACCGGGTATTCTGTATATGTTAGTTTTGGACCTCCTTCCCAAAAATTAAGAGATCCTTTTGAAGAACATGAAGAT
            Hafniomonas_laevis  ATGGAAAGCTCTGCTTTTTTCTTTACCTTTTTCCTATGGTTTCTATTATTAAGTGTCACTGGTTATTCAGTGTATGTTAGTTTCGGTCCACCTAGTAAACGTTTACGTGACCCATTTGAAGAACATGAAGAT
          Hariotina_reticulata  ATGGACAGTCCTGCGTTTTTCTTTACCTTTTTTTTATGGTTTCTTCTTTTAAGTGCTACAGGATATTCAGTATATGTGAGTTTTGGACCTCCTTCAAAAAAATTAAGAGATCCTTTTGAAGAACATGAAGAT
                 Jenufa_minuta  ATGGAAAGTCCTGCTTTTTTCTTTACCTTCTTTTTGTGGTTTCTTCTAGTAAGTGTTACTGGGTATTCAATATATGTAAGTTTTGGTCCTCCATCAAAAAAACTAAGAGACCCTTTTGAGGAAAACGAAGAG
              Jenufa_perforata  ATGGACAGTCCTGCGGTTTTTTTTACCTTTTTTTTATGGTTTCTTCTAGTAGGTGTAACCGGATATTCAATATATATTAGTTTCGGTCCACCTTCAAAAAAATTAAGAGATCCTTTTGAAGAAAATGAAGAA
          Kirchneriella_aperta  ATGGATAGTCCTGCTTTCTTTTTTACCTTTTTCTTATGGTTTCTTTTATTAAGTGCAACAGGATATTCGGTTTACCTGAGTTTTGGACCTCCGTCTAAAAAACTTAGAGATCCATTTGAAGAACATGAAGAT
      Koshicola_spirodelophila  ATGGAAAGTCCTGCTTTTTTCTTTACGATTTTTGTATGGTTTTTTTTGTGCAGTATAACAGCTTATTCGATTTATATGGGTTTTGGTCCACCAGCCAAACGTTTAAGAGATCCTTTTGAAGAACATGAAGAT
           Lobochlamys_culleus  ATGGAAAGTCCAGCTTTTTTCTTTACCTTTTTTTTATGGTTTCTTCTGTTAAGTGCTACAGGATATTCTGTTTATGTTAGTTTTGGTCCACCTTCTAAAAAATTAAGAGATCCTTTTGAAGAGCATGAGGAT
            Lobochlamys_segnis  ATGGAAAGTCCAGCTTTTTTCTTTACCTTTTTTTTATGGTTTCTTCTGTTAAGTGCTACTGGATATTCTGTTTATGTTAGTTTTGGTCCTCCTTCTAAAAAATTAAGAGATCCATTTGAAGAACATGAAGAT
           Microglena_monadina  ATGGAAAGTCCTGCTTTCTTTTTTGCCTTCTTTTTATGGTTTCTTCTATTAAGTGTTACTGGTTATTCAGTATATGTTAGTTTTGGTCCACCTTCAAAAAAATTAAGAGATCCTTTTGAAGAACATGAAGAT
                 Microspora_sp  ATGGATAGTCCAGCTTTCTTTTTTACCTTTTTTTTATGGTTTTTACTTTTAAGTGCAACAGGCTACTCTGTTTATGTAAGTTTTGGCCCACCGTCAAAGAAATTAAGAGATCCTTTTGAAGAACATGAAGAC
       Mychonastes_homosphaera  ATGGATAGCCCTGCTTTCTTCTTTACCTTTTTCTTGTGGTTTTTATTATTAAGTGCCACAGGGTATTCTGCTTATGTAAGCTTTGGACCACCGTCTAAAAAACTAAGAGATCCGTTTGAAGAACACGAAGAC
           Mychonastes_jurisii  ATGGATAGCCCTGCTTTCTTTTTTACCTTTTTCTTGTGGTTTTTATTATTAAGTGCCACAGGGTATTCTGCTTATGTGAGTTTTGGACCACCGTCTAAAAAGCTAAGAGATCCGTTTGAAGAACACGAAGAC
           Neochloris_aquatica  ATGGATAGTCCCGCATTTTTTTTTACCTTCTTTTTATGGTTTTTATTATTAAGTGCCACAGGGTACTCTGTTTACGTTAGCTTTGGACCTCCGTCTAAAAAACTAAGAGATCCTTTTGAAGAACATGAAGAT
      Oedocladium_carolinianum  ATGGAAAGTCCAGCATTTTTTTTTACAATTTTTTTATGGTTTTTTTTATTAAGTATAACAATTTATTCTATTTATATTGGTTTTGGTCCCCCATCAAAACGTTTAAGAGATCCATTCGAAGAACACGAAGAT
      Oedogonium_angustistomum  ATGGAAAGTCCAGCATTTTTTTTTACTATTTTTCTATGGTTTTTTTTATTAAGTATAACAATTTATTCGATTTATATTGGTTTTGGTCCTCCATCAAAACGTTTGAGAGATCCATTCGAAGAACATGAAGAT
          Oedogonium_cardiacum  ATGGAAAGTCCAGCGTTTTTTTTCACGCTTTTTTTATGGTTTTTTTTATTAAGTATAACCATTTATTCCATTTATATTGGTTTTGGTCCCCCATCAAAACGTTTGAGAGATCCATTCGAAGAACATGAGGAT
        Oogamochlamys_gigantea  ATGGAAAGTCCTGCTTTTTTCTTTACCTTTTTTTTATGGTTTCTTCTGTTAAGTGCAACTGGATATTCAGTTTATGTTAGTTTCGGACCTCCGTCAAAAAAATTAAGAGATCCTTTTGAAGAACATGAGGAT
        Ourococcus_multisporus  ATGGATAGTCCTGCTTTCTTTTTTACCTTTTTCTTATGGTTTCTTTTATTGAGTGCAACAGGATATTCGGTGTACGTGAGTTTTGGACCTCCGTCTAAAAAACTAAGAGACCCGTTTGAAGAACACGAAGAT
         Palmellopsis_texensis  ATGGAAAGCCCAGCTTTTTTCTTTACCTTTTTTTTATGGTTTCTTCTGTTAAGTGCAACGGGATATTCTGTTTATGTAAGTTTCGGACCACCTTCTAAAAAATTAAGAGATCCTTTTGAAGAACATGAAGAT
       Parallela_transversalis  ATGGATAGTCCCGCTTTCTTTTTTACCTTTTTTTTGTGGTTTCTTCTTCTAAGCGCGACCGGATATTCGGTTTATGTTAGTTTTGGGCCTCCTTCTAAAAAACTGAGAGATCCTTTTGAGGAACATGAAGAC
             Pediastrum_duplex  ATGGATAGTCCTGCTTTTTTCTTTACCTTTTTTTTATGGTTTCTATTATTAAGTGCGACAGGTTATTCTGTTTATGTAAGTTTTGGACCTCCGTCTAAAAAACTTAGAGATCCATTTGAAGAACATGAAGAT
         Phacotus_lenticularis  ATGGAAAGTCCTGCTTTTTTCTTTACATTCTTTTTATGGTTTCTTCTATTAAGTGTAACTGGTTATTCAGTTTATGTGAGCTTTGGTCCTCCTTCAAAAAAATTAAGAGATCCTTTTGAAGAACACGAAGAT
            Pleodorina_starrii  ATGGAAAGTCCAGCTTTTTTCTTTACCTTTTTTTTATGGTTTCTTCTGTTAAGTGTTACTGGTTATTCTGTTTATGTTAGTTTTGGTCCACCATCAAAAAAATTGCGTGATCCTTTCGAAGAACACGAAGAT
        Protosiphon_botryoides  ATGGAAAGTCCAGCATTTTTCTTTACCTTTTTTTTATTTGCTCTTTTATTAAGTGCAACAGGTTATTCTGTTTATGTTAGTTTTGGTCCTCCATCTCGTAAATTAAGAGATCCTTTTGAGGAACATGAGGAT
Pseudomuriella_schumacherensis  ATGGATAGTCCTGCATTTTTCTTTGCCTTTTTCTTAGGGTTTCTTTTATTAAGTGCTACAGGATACTCAATTTACGTGAGTTTTGGACCTCCGTCTAAAAAACTCAGAGATCCTTTCGAAGAACACGAAGAT
            Rotundella_rotunda  ATGGATAGTCCTGCTTTTTTCTTTTCCTTTTTTTTAGGGTTTCTTTTATTAAGTGCGACAGGATACTCAATTTATGTAAGTTTTGGACCTCCGTCAAAAAAACTTAGAGATCCTTTTGAAGAACATGAAGAT
          Scenedesmus_obliquus  ATGGACAGTCCTGCTTTTTTCTTTACCTTTTTTTTATGGTTTCTATTATTAAGTGCAACAGGATATTCAATCTATGTGAGTTTTGGACCTCCTTCAAAAAAATTGAGAGATCCTTTTGAAGAACATGAGGAT
        Schizomeris_leibleinii  ATGGAAAGTCCAGCTTTTTTCTTTACCATTTTTTTATGGTTTTTTTTATTGAGTATTACTGCATATTCTATTTATGTAGGTTTTGGACCGCCGTCAAAACGTTTACGTGACCCTTTTGAAGAACATGAAGAT
        Spermatozopsis_similis  ATGGACAGCCCTGCTTTTTTCTTTACTTTTTTCTTGTGGTTTTTACTAGTAAGTGCAACAGGTTATTCTGTATATGTTAGTTTTGGACCACCTTCAAAAAAATTACGTGATCCTTTTGAAGAACATGAAGAT
     Stephanosphaera_pluvialis  ATGGAAAGTCCGGCTTTTTTCTTTACCTTTTTTTTATGGTTTCTGTTATTAAGTGCTACAGGGTATTCTGTATATGTTAGTTTTGGCCCGCCATCTCAGAAATTAAGAGACCCTTTTGAAGAGCACGAAGAT
      Stigeoclonium_helveticum  ATGGACAATCCGGCTTTTTTCTTTACCATTTTTTTATGGTTCTTTTTATTAAGTATTACAGCCTATTCAATTTATGTTGGCTTTGGTCCACCATCAAAACGTTTACGTGATCCTTTTGAAGAACATGAAGAT
    Treubaria_triappendiculata  ATGGATAGTCCTGCTTTTTTCTTTACCTTTTTTTTATGGTTTCTTTTATTAAGTGTAACTGGATATTCTGTTTATATAAGTTTCGGACCACCTTCTAAAAAATTACGAGATCCTTTTGAGGAACACGAAGAT
            Trochiscia_hystrix  ATGGATAGTCCTGCCTTTTTTTTTACCTTTTTTTTATGGTTTCTTTTATTAAGTGTAACTGGATATTCTGTTTATATAAGTTTCGGACCACCGTCTAAAAAATTAAGAGATCCTTTTGAAGAACACGAAGAT
                    Uronema_sp  ATGGATAATCCAGCATTTTTTTTTACTATTTTTTTATGGTTTTTTTTACTAAGTATTACAGCTTATTCTATTTATGTAGGTTTTGGACCCCCATCAAAACGTTTACGTGACCCTTTTGAAGAACATGAAGAT
                Volvox_carteri  ATGGAAAGTCCAGCTTTTTTCTTTACCTTTTTTTTATGGTTTCTTCTGTTAAGTGTTACAGGTTATTCTGTTTATGTTAGTTTTGGTCCACCCTCAAAAAAATTGCGTGATCCTTTCGAAGAACACGAAGAT
            Carteria_crucifera  ATGGATAGTCCTGCTTTTTTCTTTACCTTCTTTTTATGGTTTCTTTTATTAAGTGCTACTGGATATTCAGTTTATGTTAGTTTTGGTCCTCCATCAAAAAAATTAAGAGATCCTTTTGAAGAACATGAAGAT

    ;
end;


begin mrbayes;
    charset firstsecond = 1-.\3 2-.\3;
    charset third = 3-.\3;
    partition mine = 2: firstsecond, third;
    set partition=mine autoclose=yes;
    lset applyto=(all) nst=6 ngammacat=4 rates=invgamma;
    prset applyto=(all) statefreqpr=dirichlet(1) ratepr=variable pinvarpr=uniform(0,1) brlenspr=Unconstrained:GammaDir(1.0,0.1,1.0,1.0) shapepr=exponential(1.0);
    unlink shape=(all) statefreq=(all) revmat=(all);
    mcmc ngen=6250000 samplefreq=500 printfreq=1000 starttree=random nruns=2 nchains=2 savebrlens=yes filename=psbN;
    sump relburnin=yes burninfrac=0.2;
    sumt relburnin=yes burninfrac=0.2;
end;
