# Supplementary material for: Order, please! Uncertainty in the ordinal-level classification of Chlorophyceae
Source: PeerJ. 2019 May 15;7:e6899. doi: 10.7717/peerj.6899 (PMC6525593; doi:10.7717/peerj.6899)
Supplement: Supplemental Information 1 — This compressed folder contains untrimmed, masked alignments for individual chloroplast genes (subfolder nexus), as well as trimmed alignments with appropriate analysis blocks and the consensus trees resulting from these single-gene and concatenated analyses (MrBayes subfolders). Supplementary methods with associated references are included in the SupplementaryMethods.txt file. SVDquartets, BaliPhy, PhyloBayes and RAxML analysis files are in separate subfolders, with their respective resulting tree files. Files associated with MrBayes analysis of the 1st and 2nd positions and the analysis of the 3rd positions are placed in the subfolders 1st_and_2nd_positions_only and 3rd_positions_only, respectively. The 18Splastid_combined subfolder contains the MrBayes analysis materials (alignment and consensus tree) for the analysis including nucleotide plastid data as well as 18S nucleotide data. Documentation, trees and scripts used to create Fig. 3 are included in the “Figure3” subfolder, and documentation for and full results of Treespace analyses are in the “Treespace” subfolder. The results of the AU topology tests are included in a Word document. [file peerj-07-6899-s008.zip › supplementary_alignments_trees/mrbayes_nt_alignments_trees/psbI-stripped.nex]

#nexus

begin data;
    dimensions ntax=67 nchar=102;
    format datatype=dna gap=-;
    matrix
                 Ankyra_judayi  ATGTTAACATTAAAAATTTTTGTTTATACTGTTGTTACTTTCTTTGTATTCTTATTTATTTTTGGATTCTTATCTAATGACCCTGCAAGAAACCCGGGTAAA
        Atractomorpha_echinata  ATGTTAACATTAAAAATTTTTGTTTATACTGTTGTTACTTTCTTTGTATTCTTATTTATTTTTGGATTTTTATCTAATGACCCTGCAAGAAATCCGGGCAAG
      Borodinellopsis_texensis  ATGTTAACACTTAAAATTTTTGTTTATACGGTTATAACATTCTTTGTATGCCTTTTTATTTTTGGGTTCCTGTCAAATGACCCGGCTCGTAATCCAGGTAAG
          Bracteacoccus_aerius  ATGTTAACACTTAAAATTTTTGTTTATACTGTTGTGACATTCTTTGTGTTTCTTTTTGTATTTGGCTTTTTATCAAATGACCCTGCACGTAATCCAGGAAAA
       Bracteacoccus_giganteus  ATGTTAACACTTAAAATTTTTGTTTATACTGTTGTGACATTCTTTGTATTTCTTTTTGTATTTGGATTCTTATCAAATGACCCTGCACGTAACCCAGGAAAA
           Bracteacoccus_minor  ATGTTAACACTTAAAATTTTTGTTTATACTGTTGTGACATTTTTTGTATTTCTTTTTGTATTTGGATTCTTATCAAATGACCCTGCACGTAACCCAGGAAAA
         Carteria_cerasiformis  ATGTTAACACTTAAAATTTTTGTTTATACTGTGGTAACGTTTTTTGTATTTTTATTTATTTTTGGGTTCTTATCAAATGACCCAGCAAGAAACCCAGGAAAA
           Carteria_sp_SAG_8_5  ATGTTAACTCTCAAAATTTTTGTATACACAGTTGTTACATTTTTTGTGTGTTTATTTATTTTTGGTTTCCTTTCAAATGACCCTGCTCGTAACCCAGGTAAA
      Chaetopeltis_orbicularis  ATGTTAACATTAAAAATTTTTGTTTACACTGTTATTACTTTCTTTGTATGCTTATTTATTTTTGGTTTCTTATCAAATGACCCAGGCCGTAACCCTGGTAAA
     Characiochloris_acuminata  ATGTTAACATTAAAAATTTTCGTTTATACTGTTGTAAGTTTCTTTGTAGGGTTATTTATTTTTGGTTTCCTATCTAATGACCCAGCACGTAACCCTGGTAAA
       Chlamydomonas_applanata  ATGTTAACATTAAAAGTCTTTGTTTATACTGTAGTAACGTTCTTCGTATGCTTATTTATCTTTGGGTTCTTATCAAATGACCCAGCTCGTAACCCTGGTAAA
         Chlamydomonas_nivalis  ATGTTAACACTAAAAATTTTTGTTTATACTGTTGTTACATTTTTTGTATGTTTATTTCTTTTCGGATTTCTTTCTAATGACCCTGCACGTAACCCAGGAAAA
        Chlamydomonas_peterfii  ATGTTAACATTAAAGATTTTTGTTTATACTGTAGTTACGTTTTTCGTTTGCTTATTTATCTTCGGTTTCTTAAGTAATGACCCAGCTCGTAACCCTGGTAAA
     Chlamydomonas_reinhardtii  ATGTTAACATTAAAAATTTTTGTTTATACAGTAGTTACGTTCTTTGTTTGTTTATTTATTTTTGGTTTCTTATCTAATGACCCTGCTCGTAACCCAGGTAAA
         Chlorococcum_tatrense  ATGTTAACACTTAAAATCTTTGTTTATACTGTTGTAACTTTCTTTGTAGGTTTATTTATTTTTGGATTCTTATCAAATGACCCTGCTCGTAACCCAGGTAAA
       Chlorogonium_capillatum  ATGTTAACACTAAAAATCTTTGTTTACACGGTAGTAACTTTCTTCGTAGGATTATTTATCTTTGGTTTCTTATCAAATGACCCTGCTCGTAACCCGGGTAAA
         Chloromonas_perforata  ATGTTAACACTTAAAATCTTTGTTTATACTGTTGTAACTTTCTTTGTAGGTTTATTTATTTTTGGATTCTTATCAAATGACCCTGCTCGTAACCCAGGTAAA
           Chloromonas_radiata  ATGTTAACACTTAAAATTTTTGTTTATACTGTTGTAACGTTTTTCGTATGTTTATTCATTTTCGGATTCTTGTCAAACGACCCTGCACGTTCACCAGGTAAA
             Chloromonas_rosae  ATGTTAACACTAAAAATTTTTGTTTATACTGTTGTAACATTTTTTGTATGTTTATTTCTTTTCGGGTTTCTTTCTAATGACCCTGCACGTAACCCAGGAAAA
       Chlorosarcinopsis_eremi  ATGTTAACACTTAAAATTTTCGTTTATACTGTTGTAACTTTCTTTGTTGGCTTATTTGTATTCGGCTTCTTATCTAATGACCCTGCTCGTAATCCAGGTAAA
        Chlorotetraedron_incus  ATGTTAACACTTAAAATTTTTGTTTATACTGTTGTAACTTTCTTTGTATTCCTATTTGTATTTGGTTTCTTATCTAATGACCCTGCTCGTAACCCAGGAAAA
    Chromochloris_zofingiensis  ATGTTAACACTTAAAGTTTTTGTTTATACTGTTGTAACATTTTTTGTATTCCTGTTTATTTTTGGCTTTCTTTCAAATGACCCAGCAAGAAATCCTGGTAAA
       Cylindrocapsa_geminella  ATGTTAACATTAAAAATTTTTGTATATACTGTTATTACTTTTTTTGTGTTTCTATTTGTGTTTGGTTTTCTTTCTAATGATCCAGCACGTAATCCTGGAAAA
         Desmotetra_stigmatica  ATGTTAACACTTAAAATATTCGTGTATACGGTTGTTACGTTTTTTGTGTGTTTATTTATTTTCGGCTTTTTATCTAATGACCCAGCGCGTAACCCTGGTAAA
        Dictyochloris_fragrans  ATGTTGACACTTAAAATTTTTGTTTATACTGTGATAACTTTCTTCGTATTTTTATTCGTTTTTGGCTTTTTATCTAATGACCCTGCTCGTAATCCAGGTAAA
             Dunaliella_salina  ATGTTAACATTAAAAATCTTTGTTTATACTGTTGTAACTTTCTTCGTTGGATTATTCATTTTTGGATTCTTATCAAATGATCCATCTCGTAATCCTGGTAAA
          Elakatothrix_viridis  ATGTTGACATTGAAAATTTTTGTTTATACTGTTGTAACTTTTTTTGTCTTTTTATTTCTTTTTGGATTTTTATCGAATGATCCTGCACGTAACCCAGGTAAA
         Floydiella_terrestris  ATGTTAACATTAAAAATTTTTGTTTATACAGTTATTACTTTCTTTGTATGTTTATTTATTTTTGGTTTCTTATCAAATGACCCAGGTCGTAACCCTGGTAAA
       Follicularia_botryoides  ATGTTAACACTTAAAATTTTTGTTTATACTGTTGTTACATTCTTTGTGTTTCTTTTCGTATTTGGTTTCTTATCAAATGACCCTGCTCGTAACCCAGGTAAA
       Golenkinia_longispicula  ATGCTTACGCTGAAAATTTTTGTGTATACGGTGGTAACGTTCTTTGTATTTTTATTCATTTTTGGTTTTCTATCTAATGACCCAGCGCGAAATCCGGGGAAA
              Gonium_pectorale  ATGTTAACATTAAAAATTTTTGTTTATACAGTAGTAACTTTCTTTGTTTGTTTATTTATTTTTGGTTTCTTATCAAATGACCCTGCTCGTAATCCAGGTAAA
       Haematococcus_lacustris  ATGTTAACACTAAAAATTTTTGTTTACACTGTAGTTACTTTTTTTGTAGGTTTATTTATTTTTGGCTTCTTATCAAATGACCCTGCTCGTAATCCGGGTAAA
            Hafniomonas_laevis  ATGCTTACACTTAAAATTTTCGTGTACACTGTGGTAACTTTCTTTGTATGTCTTTTCATTTTCGGTTTCTTATCTAACGATACAGCACGTAACCCTGGTAAA
          Hariotina_reticulata  ATGTTAACACTTAAAATTTTTGTTTATACTGTTGTAACTTTCTTTGTATTTTTATTTATTTTTGGTTTCTTATCGAATGACCCTGCTCGTAATCCAGGAAAA
                 Jenufa_minuta  ATGTTAACATTAAAAATTTTTGTTTATACTGTTATTACTTTCTTCGTATTTTTATTCATTTTTGGTTTTTTATCTAATGACCCAGCACGTAATCCAGGAAAA
              Jenufa_perforata  ATGTTAACGCTAAAAATTTTTGTTTATACTATCGTAACTTTCTTTGTATTTTTATTTATTTTTGGTTTTCTATCTAATGACCCTGCAAGAAACCCAGGAAAA
          Kirchneriella_aperta  ATGTTAACACTTAAAATTTTTGTTTATACTGTTGTAACATTTTTCGTTTTCTTATTCGTATTTGGTTTCTTATCTAACGACCCTGCTCGAAACCCAGGAAAA
      Koshicola_spirodelophila  ATGTTAACTCTAAAAATTTTTGTATACACTGTGGTGACGTTTTTTGTTAGTCTGTTTATCTTTGGGTTCCTTAGTAACGATCCTGGACGAAATCCTGGTAAA
           Lobochlamys_culleus  ATGTTAACACTTAAAATTTTTGTTTATACAGTAGTAACGTTTTTTGTATCGTTATTTATCTTTGGTTTCTTAAGTAATGACCCAGCTCGTAACCCAGGTAAA
            Lobochlamys_segnis  ATGTTAACACTTAAAATTTTTGTTTATACTGTTGTAACATTTTTTGTATCTTTATTTATTTTTGGTTTCCTTAGCAATGATCCAGCTCGTAACCCTGGTAAA
           Microglena_monadina  ATGTTAACACTTAAAATTTTTGTATATACTATTATTACTTTTTTTGTATGTTTATTTCTTTTCGGTTTTTTATCGAATGACCCTGCTCGTAATCCAGGTAAA
                 Microspora_sp  ATGTTAACGCTAAAAATTTTTGTTTATACTGTAGTAACTTTTTTTGTGTTTTTGTTTGTTTTTGGTTTTTTATCTAATGACCCTGCTCGTAACCCAGGTAAA
       Mychonastes_homosphaera  ATGTTAACTCTGAAAATTTTTGTATACACGGTGGTAACATTCTTCGTTTCCCTTTTCGTATTCGGCTTCTTATCAAACGACCCAGCTCGTAACCCAGGAAAA
           Mychonastes_jurisii  ATGTTAACTCTGAAAATTTTTGTATACACGGTGGTAACATTCTTCGTTTCCCTTTTCATCTTCGGCTTCTTATCAAACGACCCAGCTCGTAACCCAGGAAAA
           Neochloris_aquatica  ATGCTAACACTTAAAATTTTTGTTTACACAGTTGTAACGTTTTTTGTATTTTTATTTGTGTTTGGTTTCTTATCTAATGACCCTGCTCGAAACCCAGGTAAA
      Oedocladium_carolinianum  ------------------------TATACAGTAGTCACTTTCTTTGTATCTTTATTCGTATTTGGTTTTTTATCTAATGACCCTGGACGTAATCCTGGAAAA
      Oedogonium_angustistomum  ------------------------TATACAGTAGTCACTTTCTTTGTATCTTTATTCGTATTTGGGTTTTTATCTAATGACCCTGGACGTAACCCAGGAAAA
          Oedogonium_cardiacum  ATGTTAACATTAAAAATTTTTGTTTATACAGTAGTCACTTTCTTTGTATCTTTATTCGTATTTGGGTTTTTATCTAATGACCCTGGACGTAATCCAGGAAAA
        Oogamochlamys_gigantea  ATGTTAACACTTAAAATTTTTGTTTATACTGTAGTCACTTTTTTTGTAGGTTTATTTATTTTTGGTTTCTTAAGTAATGACCCTGCACGTAACCCAGGTAAA
        Ourococcus_multisporus  ATGTTAACACTTAAAATCTTTGTTTATACTGTTGTAACATTTTTTGTTTTCTTATTTGTATTTGGTTTCTTATCTAATGACCCGGCTAGAAACCCAGGAAAA
         Palmellopsis_texensis  ATGTTAACACTTAAAATTTTTGTTTATACAGTTGTGACTTTCTTCGTGGGTCTGTTTATTTTTGGCTTTTTAAGTAACGACCCTGCGCGTAACCCAGGGAAA
       Parallela_transversalis  ATGCTAACTTTAAAAATTTTGGTTTATACTGTGGTAACATTTTTTGTTTTCTTATTTATTTTTGGTTTCCTATCAAATGACCCTGCTCGTAACCCAGGAAAA
             Pediastrum_duplex  ATGTTAACACTTAAAATTTTTGTTTATACTGTTGTAACTTTCTTTGTATTCTTATTTGTTTTTGGATTCTTATCAAATGACCCAGCTCGTAACCCTGGAAAA
         Phacotus_lenticularis  ATGTTAACACTAAAAATTTTTGTTTACACAGTTGTAACGTTTTTCGTTTGCCTGTTTATTTTTGGTTTCTTATCTAATGACCCTGCACGTAACCCAGGTAAA
            Pleodorina_starrii  ATGTTAACATTAAAAATTTTTGTTTATACAGTAGTAACGTTTTTTGTTTGTTTATTTATTTTTGGTTTCTTATCAAATGACCCTGCTCGTAACCCAGGTAAA
        Protosiphon_botryoides  ATGTTAACTCTTAAAATCTTTGTTTACACTGTCGTAACTTTCTTTGTAGGCTTATTTATCTTTGGATTCTTATCAAATGACCCTGCTCGTAACCCAGGTAAA
Pseudomuriella_schumacherensis  ATGTTAACACTTAAAATTTTCGTTTATACTGTAGTAACATTCTTTGTATTCCTATTTGTATTTGGTTTCCTATCTAATGACCCTGCACGTAACCCTGGTAAG
            Rotundella_rotunda  ATGTTAACACTTAAAATTTTTGTTTATACTGTTGTAACTTTCTTTGTATTCTTATTTGTATTTGGTTTCTTATCTAATGACCCTGCTCGTAACCCAGGTAAA
          Scenedesmus_obliquus  ATGTTAACACTTAAAGTTTTTGTTTATACTGTTGTAACTTTCTTTGTATTCTTATTTATTTTTGGTTTCTTATCTAATGACCCTGCTCGTAACCCAGGAAAA
        Schizomeris_leibleinii  ATGTTAACATTAAAAATTTTCGTGTACACTGTAGTCACTTTCTTTATATGTTTATTTGTTTTTGGCTTTTTATCAAACGATCCTGGCCGTAACCCAGGAAAA
        Spermatozopsis_similis  ATGTTAACACTTAAAATTTTTGTTTATACTGTGGTAACTTTCTTCGTATTTTTATTTATTTTTGGTTTCTTATCAAATGACCCTGCTCGTAATCCAGGTAAA
     Stephanosphaera_pluvialis  ATGTTAACTCTTAAACTATTCGTTTATACTGTTGTGACTTTCTTTGTTGGATTATTCATATTTGGATTCTTATCAAACGACCCTGCTCGTAACCCAGGTAAA
      Stigeoclonium_helveticum  ATGTTAACATTAAAAATCTTCGTGTATACCGTTGTAACGTTCTTTGTATGTCTTTTTGTTTTTGGATTCCTTTCAAATGATCCTGGTCGTAATCCTGGTAAA
    Treubaria_triappendiculata  ATGCTAACACTAAAAATCTTTGTATATACTGTAATTACTTTTTTGTATTTTTATTCGTACTTTGGATTTTTATCTAACGATCCAGCTAGAAATCCTGGTAAA
                    Uronema_sp  ATGTTAACATTAAAAATCTTCGTGTATACCGTTGTAACATTCTTTATATGTCTTTTTGTTTTTGGTTTCCTTTCAAATGACCCAGGTCGTAACCCTGGTAAA
                Volvox_carteri  ATGTTAACATTAAAAATTTTTGTTTATACAGTAGTAACGTTCTTTGTTTGTTTATTTATTTTTGGTTTCTTATCAAATGACCCTGCTCGTAACCCAGGTAAA
            Carteria_crucifera  ATGTTAACACTTAAAATTTTTGTATATACTGTGGTAACGTTTTTTGTATTTTTATTTATTTTTGGATTTTTATCAAATGACCCTGCTCGAAATGCAGGTAAA

    ;
end;


begin mrbayes;
    charset firstsecond = 1-.\3 2-.\3;
    charset third = 3-.\3;
    partition mine = 2: firstsecond, third;
    set partition=mine autoclose=yes;
    lset applyto=(all) nst=6 ngammacat=4 rates=invgamma;
    prset applyto=(all) statefreqpr=dirichlet(1) ratepr=variable pinvarpr=uniform(0,1) brlenspr=Unconstrained:GammaDir(1.0,0.1,1.0,1.0) shapepr=exponential(1.0);
    unlink shape=(all) statefreq=(all) revmat=(all);
    mcmc ngen=6250000 samplefreq=500 printfreq=1000 starttree=random nruns=2 nchains=2 savebrlens=yes filename=psbI;
    sump relburnin=yes burninfrac=0.2;
    sumt relburnin=yes burninfrac=0.2;
end;
