# Supplementary material for: Order, please! Uncertainty in the ordinal-level classification of Chlorophyceae
Source: PeerJ. 2019 May 15;7:e6899. doi: 10.7717/peerj.6899 (PMC6525593; doi:10.7717/peerj.6899)
Supplement: Supplemental Information 1 — This compressed folder contains untrimmed, masked alignments for individual chloroplast genes (subfolder nexus), as well as trimmed alignments with appropriate analysis blocks and the consensus trees resulting from these single-gene and concatenated analyses (MrBayes subfolders). Supplementary methods with associated references are included in the SupplementaryMethods.txt file. SVDquartets, BaliPhy, PhyloBayes and RAxML analysis files are in separate subfolders, with their respective resulting tree files. Files associated with MrBayes analysis of the 1st and 2nd positions and the analysis of the 3rd positions are placed in the subfolders 1st_and_2nd_positions_only and 3rd_positions_only, respectively. The 18Splastid_combined subfolder contains the MrBayes analysis materials (alignment and consensus tree) for the analysis including nucleotide plastid data as well as 18S nucleotide data. Documentation, trees and scripts used to create Fig. 3 are included in the “Figure3” subfolder, and documentation for and full results of Treespace analyses are in the “Treespace” subfolder. The results of the AU topology tests are included in a Word document. [file peerj-07-6899-s008.zip › supplementary_alignments_trees/mrbayes_nt_alignments_trees/rpl14-stripped.nex]

#nexus

begin data;
    dimensions ntax=68 nchar=348;
    format datatype=dna gap=-;
    matrix
                 Ankyra_judayi  ATGATTAACCCTCAATCGTATCTAAATGTTGCTGATAATAGTGGCGCACGAAAATTAATGTGTATTCGAGTATTAAAAGGTCATATTGGTGATATAATTATTGCAGTTGTAAAAGATGCAATCCCAAATATGCCATTAAAAAAATCAGATGTTGTTCGAGCTGTAATTGTACGTACATCACAAGGTGTTCGACGTGAAAACGGTATGACAATTCGTTTTGATGATAACGCTGCTGTAGTTATAAATAAAGAAGGTAACCCAAGAGGAACACGTGTATTTGGACCAATTGCAAGAGAATTAAGAGAACGTAATTTTACAAAAATTGTGTCTTTAGCTCCCGAAGTTGTT
        Atractomorpha_echinata  ATGATCAACCCTCAATCGTATTTAAATGTTGCGGATAATAGCGGTGCGCGAAAATTAATGTGTATTCGCGTATTAAAAGGAAATATTGGTGATGTAATTATTGCAGTTGTAAAAGATGCAATTCCAAACATGCCTTTAAAAAAATCAGACGTAGTTCGAGCTGTAATTGTACGTACTTCTAAAGGTGTTCGTCGTGAAAATGGAATGACAATTCGTTTTGATGATAATGCTGCTGTAGTGATAAATAAAGAAGGTAACCCAAGAGGAACACGTGTATTTGGACCAATAGCAAGAGAATTAAGAGAACGTAATTTTACAAAAATTGTATCATTAGCTCCTGAAGTTGTT
      Borodinellopsis_texensis  ATGATAACACCTCAATCTTATTTAAATGTAGCAGACAACAGCGGTGCTAAAAAACTGATGTGTATTCGGGTATTAGGGGGAAATATTGGAGATATAATAATCGCTGTAGTAAAAGATGCTCTTCCAAATATGCCTACAAAAAAATCCGATATTGTAAGGGCCGTAATTGTACGTACAAGCAAGGGTATTAGACGTGAAAATGGTATGTTTATTAGATTTGATGATAATGCAGCTGTTATCATTAACAAAGAAAATAGTCCACGTGGAACTCGTGTTTTCGGGCCAATAGCACGTGAATTAAGAGATAAAAATTTAACAAAAATTGTTTCTTTAGCACCAGAAGTAATT
          Bracteacoccus_aerius  ATGATTAAACCACAATCTTATTTAAATGTTGCCGATAATAGCGGCGCAAGAAAATTAATGTGTATTCGTGTTTTAGGTGCGACTATTGGCGACGTAATTATTGCAGTAGTAAAAGATGCATTACCAAATATGCCTTTAAAAAAATCAGACGTTGTTCGCGCTGTCGTTGTTAGAACGAGCAAAGGTGTACATCGCGCTAATGGCATGATGTTACGTTTCGATGACAATGCAGCTGTGGTTATTAATAAAGAGGGCAATCCTAGAGGTACTCGCGTATTTGGGCCTATTGCACGTGAACTCAGAGATCGCAATTTTACGAAAATTGTCTCTTTAGCACCAGAAGTTATT
       Bracteacoccus_giganteus  ATGATCAAACCGCAATCTTATTTAAATGTCGCCGATAATAGTGGCGCAAGAAAGTTAATGTGTATTCGTGTTTTAGGTGCAAGTATTGGTGACGTCATCATTGCTGTAGTAAAAGATGCTTTACCGAACATGCCTTTAAAAAAATCGGATGTTGTTCGAGCTGTTGTTGTTAGAACGAGTAAAGGTGTTCGTCGTACTAATGGGATGATGTTGCGTTTTGACGATAACGCCGCTGTGGTTATTAATAAAGAGGGTAATCCTAGAGGTACTCGTGTGTTTGGACCTATAGCACGCGAACTGAGAGATCGTAATTTTACGAAAATTGTGTCTTTAGCGCCAGAAGTGATT
           Bracteacoccus_minor  ATGATCAAACCGCAATCTTATTTAAACGTGGCCGATAATAGTGGCGCAAGAAAATTAATGTGTATTCGTGTATTAGGTGCAGGTATTGGTGATGTTATTATTGCTGTAGTTAAAGACGCATTACCCAATATGCCTTTGAAAAAATCGGATGTTGTTCGAGCTGTTATCGTTAGAACGAGTAAAGGTGTTCGTCGTCCTAATGGAATGATGTTACGTTTCGATGATAACGCTGCTGTCGTAATTAATAAAGAAGGTAATCCTAGAGGCACTCGTGTATTTGGACCTATCGCCCGTGAACTTAGAGATCGTAATTTTACGAAAATCGTTTCTTTGGCACCAGAGGTTATT
         Carteria_cerasiformis  ATGATTCAAACTTTATCTTATTTAAATGTAGCAGATAATAGCGGTGCTAAAAAATTGATGTGTATACGTGTTTTAGGCGCTAATATTGGTGATGTTATTATTGCAGTAGTAAAAGATGCCATTCCAAATATGCCATTAAAAAAATCCGATATAGTAAGAGCTGTTCTTGTTCGCTCGTCTAAAGGCCTGCGCCGTGATAATGGAATGGTTATTCGCTTTGATGATAATGCTGCTGTTATTATTAATAAAGAAGGCAATCCTAGAGGTACTCGTGTTTTTGGCCCTATAGCCCGCGAATTACGCGATAGTAATTTCACTAAAATTGTTTCTTTAGCTCCGGAAGTTATT
           Carteria_sp_SAG_8_5  ATGATAAAACCTTTATCTTATCTAAACGTAGCAGACAATAGTGGCGCTCGCAAATTAATGTGTATTCGTGTATTGGGTGCCCATATCGGAGATATTATAATTGCTGTAATTAAAGAAGCAATTCCAAATATGCCTTTTAAAAAATCTGATGTTGTTCGAGCAGTTATTGTAAGAACATCAAAAGGTTTACGCCGAGAAAATGGTATGGTGATTAGTTTTGACGAGAATGCTGCAGTTATTATTAACAAAGAAGGAAACCCAAGAGGAACACGTGTATTCGGACCTATCGCAAGGGAACTAAGAGATCGCAATTTTACAAAAATTGTATCTTTAGCACCTGAAGTAATA
      Chaetopeltis_orbicularis  ATGATTAGACCTCAATCTTATCTCAATGTAGCAGATAATACTGGAGCTAGAAAATTAATGTGTATCCGTGTTTTAGGGGCAAATATTGGTGATGTTATTATTGCAGTTGTTAAGGATTCAATTCCAAACACTACTTTAAAAAAATCAGATATAGTACGTGCTGTTATTGTGCGCTCACGCAAAGGAATTCGTCGAGAAAATGGAATGAGTATTCGTTTTGATGACAATGCTGCTGTTGTTATTAATAAAGAAGGAAATCCACGTGGTACACGTGTTTTTGGTCCAGTTGCTCGTGAATTACGTGATCGCAATTTTACTAAAATTATTTCTTTAGCTCCTGAAGTTTTA
     Characiochloris_acuminata  ATGATTAGACCACAAACATATTTAAATGTAGCAGATAATAGTGGAGCACGTAAATTAATGTGTATTCGTGTTTTAGGTGGCAATATAGGAGATGTTATTATTGCAGTCGTAAAAGATGCATTACCTAACATGCCGACAAAAAAATCTGATATTGTACGTGCTGTTATTGTAAGAACGAGCAAGGGTCTTAGACGTCAAAATGGAATGACAATTCAATTTGACGATAACGCAGCTGTTATTATTAACAAAGAAGGAAATCCACGTGGAACACGTGTATTTGGACCAATTGCTCGTGAATTAAGAGATCGAAATTTTACTAAAATTGTTTCTTTAGCACCTGAAGTTTTA
       Chlamydomonas_applanata  ATGATCCAACCTCAATCTTATTTAAATGTTGCAGATAACAGCGGTGCTCGCAAATTAATGTGTATTCGCGTGTTAGGTGGTAATATTGGAGATATTATTATCGCAGTTGTAAAAGATGCACTTCCTAATATGCCAACAAAAAAATCGGATATTGTAAGAGCTGTTATTGTTCGTACAAGTAAAGGTTTAAGAAGACCTAATGGTATGACAATTCGCTTTGATGACAACGCAGCTGTTATTGTTAACAAAGAAGGTAACCCTCGTGGTACACGTGTATTTGGTCCAATTGCTCGTGAATTACGTGACCGCAATTTTACAAAAATTGTATCATTAGCTCCAGAAGTATTA
         Chlamydomonas_nivalis  ATGATTAAACCTCAATCTTATCTTAATGTTGCAGACAATAGCGGAGCACGAAAATTAATGTGTATTCGTGTTTTAGGTGGAAATATTGGAGATATTATTATCGGAGTTGTTAAAGATTCTATTCCGAATATGCCATTAAAAAAAGCTGATGTTGTTCGAGCTGTCATTGTCCGAACGAGTAAAGGATTAAAACGTCAAAACGGAATTTCAATTCGTTTTGATGATAACGCTGCTGTCATTATAAATAAAGAAGGAAATCCTAGAGGCACACGAGTTTTTGGTCCAATAGCTCGAGAATTAAGAGATCGTAATTTCACAAAAATAGTTTCATTAGCTCCTGAAGTTATT
        Chlamydomonas_peterfii  ATGATTAAACCACAATCATATTTAAATGTAGCCGATAATAGCGGAGCACGTGAATTAATGTGTATCCGAGCTTTAGGCGCAAATATAGGTGATGTTATAATTGCTGTTGTAAAAGACGCTTTACCCAACATGCCAGTAAAACGTTCTGATGTTGTACGTGCTGTTATTGTAAGAACTCGTTCAGGTGTTAAACGTGAAAATGGTATAAATATTCGTTTTGATGATAATGCTGCTGTTATTATTAATAAAGAAGGTAACCCACGTGGTACTCGTGTATTTGGTCCAATTGCTCGTGAATTAAGAGATCGTAATTTTACAAAAATTGTTTCTTTAGCCCCTGAAGTTATT
     Chlamydomonas_reinhardtii  ATGATTAAACCTTTATCTTATTTAAATGTAGCAGATAATAGTGGTGCTCGTGAATTAATGTGTATTCGTGCTCTTGGTGCAAATATTGGTGATGTTATTATTGCAGTTGTTAAAGATGCATTACCAAATATGCCTGTAAAACGTTCAGATATTGTACGAGCTGTTATTGTACGTACACGTAAAGGTATCCGTCGTGAAAATGGTATGGCAATTCGTTTTGATGATAACGCTGCAGTTATTATTAACAAAGAAGGAAATCCTCGTGGTACACGTGTTTTTGGTCCAATTGCACGTGAATTACGTGATAAAAATTTTACAAAAATTGTTTCTTTAGCACCTGAAGTTTTA
         Chlorococcum_tatrense  ATGATTAGACCTCAATCGTACTTAAACGTCGCAGACAATAGCGGCGCTAGAAAATTAATGTGTATCCGTGTATTAGGCGGGAATATTGGTGATATTATTATTGCCGTAGTAAAAGATGCACTTCCAAATATGCCTACAAAAAGATCTGATGTTGTGAGAGCTGTTATTGTTCGAACAAGTAAAGGTCTTCGTCGTCAAAATGGAATGACAATTAAATTTGATGATAATGCTGCTGTTATTATTAATAAAGAAGGAAATCCTAGAGGAACACGTGTATTTGGACCTATTGCTCGAGAATTAAGAGATCGAAATTTTACTAAAATTGTATCATTAGCTCCTGAAGTACTG
       Chlorogonium_capillatum  ATGATTAGACCTCAATCTTATTTAAACGTAGCTGATAATAGCGGTGCTCGTAAATTAATGTGTATCCGGGTTTTAGGAGGAAATATTGGTGATATTATTATTGCTGTAGTAAAAGATGCTCTTCCAAATATGCCTACAAAAAAGGCTGATATTGTTCGAGCAGTTATTGTACGAACAAGTAAAGGGTTACGTCGCCAAAATGGTATGACAATTAAATTTGACGATAATGCAGCTGTTATTATTAATAAAGAAGGAAACCCACGTGGTACACGTGTATTTGGTCCTATTGCCCGTGAATTACGAGATCGTAATTTCACAAAAATTGTTTCATTAGCTCCTGAAGTATTA
         Chloromonas_perforata  ATGATTAGACCTCAATCGTACTTAAACGTCGCAGATAATAGCGGCGCTAGAAAATTAATGTGTATTCGTGTATTAGGCGGGAATATTGGTGATATTATTATTGCCGTAGTAAAAGATGCACTTCCAAATATGCCTACAAAAAGATCTGATGTTGTAAGAGCTGTTATTGTTCGAACAAGTAAAGGTCTTCGTCGTCAAAATGGAATGACAATTAAATTTGATGATAATGCTGCTGTTATTATTAATAAAGAAGGAAATCCTAGAGGAACACGCGTATTTGGACCTATTGCTCGAGAATTAAGAGATCGAAATTTTACTAAAATTGTATCATTGGCTCCTGAAGTACTT
           Chloromonas_radiata  ATGATTAAGCCTCAATCTTATCTTAATGTCGCTGACAATAGTGGAGCACGTAAACTTATGTGTATTCGTGTTTTAGGTGGGAATATTGGAGATATTATTATTGCAGTTGTAAAAGATTCCATTCCAAATATGCCATTAAAAAAATCAGATGTCGTTCGCGCAGTAATTGTACGTACTAGCAAAGGTTTAAAACGCGAAAATGGTATTTCAATCCGATTTGATGATAACGCCGCTGTAATAATTAACAAAGAAGGAAATCCTCGAGGCACAAGAGTTTTTGGCCCTATAGCTCGAGAATTACGAGATCGAAACTTTACAAAAATAGTTTCTTTAGCTCCGGAAGTTCTG
             Chloromonas_rosae  ATGATTAAACCTCAATCTTATCTTAATGTTGCTGACAATAGCGGAGCACGAAAATTAATGTGTATTCGTGTTTTAGGTGGAAATATTGGAGATATTATTATTGGAGTTGTTAAAGATTCTATTCCGAATATGCCATTAAAAAAAGCTGATGTTGTTCGAGCAGTAATTGTACGAACTAGTAAAGGGTTAAAACGTCAAAACGGAATTTCCATTCGTTTTGATGATAATGCTGCTGTAATTATAAATAAAGAAGGAAATCCTAGAGGCACACGAGTTTTTGGTCCGATAGCTCGGGAATTAAGAGATCGTAATTTCACTAAAATCGTTTCATTAGCTCCAGAAGTTATT
       Chlorosarcinopsis_eremi  ATGATTAGACCTCAATCTTATTTAAACGTCGCTGACAACAGTGGCGCTCGAAAATTAATGTGTATTCGTGTGTTGGGTGGTAATATTGGTGACACAATTATTGCTGTAGTTAAAGATGCTTTACCTAATATGCCAACAAAAAGATCAGATGTAGTAAGAGCAGTAATTGTACGTACAAGCAAAGGTCTTCGCCGTAAAAATGGAATGACTATCAAATTTGATGACAATGCTGCTGTTATTATCAACAAAGAAGGAAACCCGAGAGGAACTCGTGTTTTCGGACCTATTGCCAGAGAATTAAGAGATCGCAATTTTACAAAAATTGTTTCTTTAGCACCAGAAGTACTA
        Chlorotetraedron_incus  ATGATTAAACCACAATCTTATTTAAATGTAGCAGATAACAGTGGAGCACGTAAATTAATGTGCATTCGTGTTTTAGGTGCTGGAATTGGTGATGTTATTATTGCAGTAGTAAAAGATGCATTACCTAATATGCCATTAAAAAAATCAGATGTTATTAGAGCTGTTATTGTACGTACAAGTAAAGGGGTCCGTCGTGATAATGGAATGATGCTACGCTTTGATGATAATGCTGCTGTAGTTATTAATAAAGAAGGAAATCCAAGAGGTACACGTGTTTTTGGTCCTATTGCTCGTGAATTACGCGATCGTAACTTTACAAAAATTGTTTCTTTAGCACCAGAAGTTGTT
    Chromochloris_zofingiensis  ATGATTAAACCACAATCTTATTTAAACGTGGCGGATAATAGTGGAGCACGTAAATTAATGTGTATTCGGGTTTTAGGTGCTAATATAGGAGACGTGATTATTGCTGTTGTCAAAGACGCGTTACCTAATATGCCCTTAAAAAAATCGGACGTAGTTCGAGCTGTAATTGTTAGAACAAGTAAAGGTCTTCGACGCGACAATAGTATGATGCTTCGTTTCGATGATAATGCAGCTGTCATTATTAACAAAGAAGGAAATCCAAGGGGAACTCGTGTTTTTGGTCCCGTAGCTCGCGAATTACGTGACCGTAATTTTACTAAAATTGTTTCTTTAGCACCTGAAGTTATC
       Cylindrocapsa_geminella  ATGATTAAACCACAGTCTTTTTTAAATGTAGCCGATAACAGCGGTGCAAAAAAATTAATGTGTATAAGAGTTTTAGGGGCAAAAATAGGTAACATTATTATTGCTGTGGTAAAAGATGCCCTTCCGAATATGCCTTTTAAGAAATCAGATATTGTTCGAGCAGTTATAATAAGAACAAAGAAAGGTCGACAAAGAGAAAATGGGATGGTTATAAAATTTGACGAGAATGCTGCTGTATTAATTAATAAAGATGGTGTGGCAAGAGGAACTCGCGTTTTTGGTCCTATTGGATGTGAATTAAGAAATTCTACGTTTACTAAAATAGTTTCTTTAGCTCCGGATGTTGTC
         Desmotetra_stigmatica  ATGATTAAACCCCAATCTTATTTAAACGTTGCTGACAATAGTGGTGCACGTAAAGTAATGTGTATTCGTGTATTAGGTGCCAATATTGGAGATGTTATTATTGCTGTTATTAAAGACGCTCTTCCTAATATGCCTTTTAAAAGATCAGATGTTGTTCGAGCAGTTATTGTGCGCACTCGTAAAGGTGTACGACGTGAAAATGGTATGATGATTCGTTTTGATGATAACGCAGCTGTAATTATTAATAAAGAAGGTAATCCACGCGGAACACGTGTATTTGGCCCAATAGCGCGTGAACTACGAGACCGCAATTTTACAAAAATTGTTTCACTTGCACCAGAAGTATTG
        Dictyochloris_fragrans  ATGATTAGACCTCAATCTTATTTGAATGTTGCTGATAATAGTGGTGGACGTAAACTTATGTGTATTCGAGTGTTAGGAGCAACTATTGGTGATATAATTATTGCAGTAGTAAAAGACGCACTTCCAAACATGCCACTAAAAAAATCAGATGTAGTAAGAGCTGTTATTGTGAGAACATGTAAAGGTGTACGCCGTAAAAATGGAATGGTTATTAGTTTCGATGATAATGCTGCTGTAATAATTAATAAAGAAGGAAATCCTAGAGGTACACGTGTCTTTGGACCTATAGCACGTGAACTTCGAGATCGTAATTTTACTAAAATAGTTTCACTAGCACCTGAAGTTATT
             Dunaliella_salina  ATGATCAAACCGCAATCTTTTTTAAATGTTGCTGACAATAGTGGTGCACGCAAATTAATGTGTATTCGTGTTTTAGGGGCTAATATTGGTGACACTATTATTGCAGTCGTAAAAGATGCTATTCCTAATATGCCAACAAAAAAATCTGATGTTGTACGAGGAGTTATTGTACGTACAAAAAAAGGCATTCGTAGACCAAATGGTATGAATATTAAATTTGATGATAACGCTGCTGTTATTGTTAATAAAGAAGGAAATTTACGAGGTACTCGTGTTTTTGGGCCTATTGCTCGTGAATTAAGAGATCGTAATTTTACTAAAATTATCTCTTTAGCACCAGAGGTGCTA
          Elakatothrix_viridis  ATGATTAAACCTCAATCTTTTTTAAATGTTGCTGATAATAGCGGAGCAAGGAAATTAATGTGTATAAGGGTTCTAAAAGCAAATATAGGAGATGTTATAATAGCTGTAGTTAAAAAAGTGACACCTAATATGCCCTTAAAAAAATCAGATATAGTTAAAGCAGTTATAGTAAGAACAACTAAAGGTGTTCGACGTGAAAACGGAATTTTTATTCGTTTTGATGATAATGCTGCAATAATTATCAATAAAGAAGGAAATCCTAGAGGGACACGTGTGTTCGGGCCGATAGCTCGTGAGTTAAGAGATTCAAATTTTAATAAAATAGTCTCATTAGCGCCAGAAGTACTA
         Floydiella_terrestris  ATGATTCGACCACAATCTTTTTTGAACGTTGCTGATAATACTGGAGCAAAAAAACTAATGTGTATTCGTGTTTTAGGTGCCAATATTGGTGATGTAATTATTGCAGTTGTGAAAGATTCCATCCCAAATACAACTGTTAAAAAATCAGATATTGTGCGTGCTGTTATTGTTCGATCGCGTAAAGGAATTCGTCGTCCAAATGGAATGAGCATTCGTTTTGATGAGAATGCAGCTGTTGTAATTAATAAAGAAGGCAATCCACGAGGAACTCGTGTTTTTGGCCCTGTTGCTCGTGAATTACGTGAACGTGATTTTATAAAAATTTTATCTTTAGCTCCTGAAGTTTTA
       Follicularia_botryoides  ATGATTAAACCACAATCTTACTTAAATGTGGCAGATAACAGCGGCGCAAAAAAACTGATGTGTATTCGAGTTCTTGGTGCCACAATTGGGGATGTAATTATTGCAGTTGTAAAAGATGCAATTCCAAATATGCCTCTGAAAAAGTCAGATGTAGTTCGAGCTGTTATTGTTCGAACAAGTAAAAGCATTAGACGTCAAAATGGTATGATGCTGCGTTTTGATGAGAATGCCGCTGTGGTAATTAATAAAGAAGGAAACCCACGCGGAACACGTGTGTTCGGGCCAATTGCACGAGAATTAAGAGATCGTAATTTTACAAAAATTGTTTCTTTAGCTCCTGAAGTACTT
       Golenkinia_longispicula  ATGATTAAACCTCAATCTTATCTTAATGTAGCAGATAATAGTGGTGCCCGAAAGCTCATGTGCATCCGAGTTTTGGGCGCAAATATCGGAGACGTGATAGTAGCGGTAGTGAAAGATGCAATTCCGAACATGCCTTTGAAAAAATCAGATGTTGTGAAAGCAGTCGTTGTTAGGACGTCAAAAGGAGTTCAAAGGGAAAATGGCATGATGATTCGTTTTGATGACAATGCAGCTGTCGTAATAAATAAAGAAGGAAATCCTAGAGGAACTAGGGTTTTTGGTCCTATAGCTAGAGAACTTCGAGATCGTAATTTTACTAAAATTATTTCTTTAGCTCCAGAAGTTGTA
              Gonium_pectorale  ATGATTAAACCTTTATCTTATTTAAATGTAGCTGATAATAGTGGTGCCCGTGAATTAATGTGCATTCGTGCACTTGGTGCTAATATAGGAGATGTTATTATTGCTGTAGTTAAAGATGCTTTACCTAATATGTCTGTTAAACGTTCTGACATTGTAAGAGCTGTTATTGTACGTACACGTAAAGGCATTCGCCGTGAAAATGGGATGACTATACGTTTTGATGATAACGCAGCTGTTATCATTAATAAAGAAGGTAATCCTCGTGGTACACGTGTTTTTGGTCCTATTGCACGTGAATTACGTGATAAGAATTTTACAAAAATAGTATCCCTAGCACCTGAAGTTTTA
       Haematococcus_lacustris  ATGATTAGACCTCAATCTTATTTAAATGTAGCAGATAATAGCGGTGCTCGCAAATTAATGTGCATTAGAGTTTTAGGCGGTAGTATTGGTGATATTATTATTGCCGTTGTAAAAGATGCAATTCCAAATATGCCAACAAAAAAAGCAGATATTGTACGAGCTGTTATTGTACGTACAAGTAAAGGTTTACGTAGACAAAATGGTATGACCATTAAATTTGATGAAAACGCAGCTGTAATTATTAATAAAGAAGGTAACCCACGTGGAACACGCGTTTTTGGTCCCATTGCTCGTGAATTAAGAGATAAAAATTTTACTAAAATTGTATCGTTAGCACCTGAAGTTATC
            Hafniomonas_laevis  ATGATTAAAACACAATCTTATTTAAATGTAGCTGATAACAGCGGTGCTCGTAAATTAATGTGTATCCGCGTTTTAGGTGCTAGTGTAGGTGATGTTATTATTGCAGTTGTTAAAGACGCATTACCGAATATGCCTATTAAAAAATCTGATGTAGTACGAGCTGTTGTGGTTCGTACGGCTAAAGGTGTAAAACGCGAAAGTGGTATGGTAATTCGTTTTGATGATAATGCAGCAGTTATTATTAATAAAGAAGGTAATCCACGTGGTACACGTGTATTTGGACCAATTGCTCGTGAACTACGTGACCGTGACTTTTTAAAAATTGTTTCATTAGCTCCGGAAGTTGTA
          Hariotina_reticulata  ATGATTCAACCACAATCATATTTAAACGTAGCCGATAATAGTGGAGCTCGAAAATTAATGTGTATTCGAGTATTAGGAGCTAACATTGGTGATGTTATTATTGCTGTTGTAAAAGATGCTTTACCTAATATGCCATTCAAAAAATCAGACGTTGTTCGCGCTGTTATTGTTCGTACAAGTAAAGGAGTTCGACGTGAAAACGGAATGATGGTTTATTTTGATGACAATGCAGCTGTTGTTATTAATAAAGAAGGAAATCCTAGAGGAACACGTGTTTTTGGCCCAATTGCTCGAGAACTTCGTGATAAAAATTTCACAAAAATTGTTTCTTTAGCTCCAGAAGTTGTA
                 Jenufa_minuta  ATGATAAGACCTCAATCGTATCTTAATGTAGCGGATAATAGTGGAGCTCGAAAACTTATGTGTATTCGAGTGTTAGGAGCAACCATAGGCGACGTCATTGTAGCTGTTGTTAAAGATGCTTTGCCTAATATGCCTTTAAAAAAATCAGAGATTGTAAAAGCAGTTATTGTACGAATAAATAAAGGGATAAAACGAAAAAATGGATTATTTCTTCGTTTTGACGAAAATGCTGCCGTAATTATCAATAAAGAAGGAAACCCAAGAGGAACACGAATATTTGGTCCGATAGCCAGAGAATTGAGAGAATCTCAATTTACGAAAATTCTTTCTTTAGCACCTGAAGTTATT
              Jenufa_perforata  ATGATTAGACCTCAATCTTATCTAAATGTTGCGGATAACTGTGGTGCCCGCAAACTTATGTGCATTCGAATATTAGGAGCAAATATAGGAGATGTTATTATAGCAGTAGTAAAAGATGCTTTACCAAACATGCCTTTAAAAAAATCAGACATCGTGAAAGCAGTTATAGTGAGAACAAGTAAAGGTATAAAACGTCAAAATGGTTTATATATTCGTTTTGATGAAAATGCTGCTGTTGTAATAAATAAAGAAGGAAATCCAAGAGGAACACGAGTTTTTGGTCCTATAGCAAGAGAATTAAGAGATCGTCAATTTCCGAAAATTATTTCGTTAGCACCTGAAGTCATT
          Kirchneriella_aperta  ATGATTAGACCTCAAACCTATCTAAATGTAGCTGATAATAGCGGAGCAAGAAAATTAATGTGTATTCGTGTTTTAGGAGCGAAAATTGGTGACATTATTATTGCTGTAGTTAAGGATGCTTTACCGAATATGCCATTTAAAAAATCTGATGTTGTACGAGCTGTTGTTGTTCGAACAAGTAAAGGTGTGCGACGTGAAAATGGTATGTTACTTCGCTTTGACGATAATGCTGCCGTTATTATTAATAAAGAGGGTAACCCTAGAGGAACACGCGTTTTTGGTCCTATTGCGAGAGAATTAAGAGATCGTAATTTTACGAAAATTGTTTCTTTAGCTCCTGAAGTTCTT
      Koshicola_spirodelophila  ATGATTCGACCTCAATCTTATTTAAATGTAGCAGATAATACTGGTGCTAAAAAATTAATGTGTGTTAGAGTATTAGGAGCCAATATTGGGGATGTTATAATTGCTGTAGTAAAAGATGCTCTTCCCAACACAACTTTAAAAAAATCAGATATCGTTCGTGCAGTGGTTGTTCGTACTCGCAAAGGATTACGAAGAGATAACGGAATAGCTTTACGCTTTGACGACAATGCTGCCGTTGTGATTAATAAAGAAGGGAATCCAAGAGGGACACGAATATTTGGACCAGTTGCTAGAGAACTTAGAGAAAAGCAATTCACTAAAATTATTTCTTTAGCTCCTGAAGTATTA
           Lobochlamys_culleus  ATGATTAAACCTCAATCTTATTTAAATGTAGCCGATAATAGTGGAGCCCGTAAATTAATGTGTATTCGAGTATTAGGGGGAAATATTGGAAATGTTATTATTGCTGTTGTTAAAGATGCTCTTCCAAACATGCCAATTAAAAAATCTGATGTTGTTCGAGCTGTTATTGTTCGAACAAGTAAAGGTTTACGACGTGAAAATGGTATGATTATTCGTTTCGATGAAAACGCTGCTGTTATTATTAATAAAGAGGGAAATCCAAAAGGAACACGTGTATTTGGTCCAATTGCTCGTGAATTAAGAGATCTTAATTTTACAAAAATTGTTTCTCTTGCCCCTGAAGTAATC
            Lobochlamys_segnis  ATGATTAAACCTCAATCTTATTTAAATGTTGCTGATAATAGTGGAGCACGCAAATTAATGTGTATTCGAGTATTAGGTGGAAATATTGGAAATATTATTATTGCTGTTGTAAAAGATGCTCTTCCAAATATGCCTATTAAAAAATCTGATGTGGTGAGAGCTGTTGTTGTTCGAACAAGTAAAGGTTTAAGACGTGAAAACGGTATGAGTCTTCGTTTTGATGAAAACGCTGCTGTTATTATTAATAAAGAAGGAAATCCTAAAGGAACTCGTGTTTTTGGTCCAATTGCTCGAGAATTAAGAGATTTAAATTTTACAAAAATTGTTTCATTAGCACCCGAAGTTATT
           Microglena_monadina  ATGATACAAACTCTTTCATATTTAAATGTTGCAGACAATAGTGGTGCACGTACATTAATGTGTATTCAAGTTTTAGGTGGAAGTATTGGTGATATTATAATTGCTGTTGTAAAAGATGCTCTTCCAAATATGCCAACAAAACGCTCAGATGTTGTTCGAGCTGTTATTGTTCGTACTAACAAAGGTCTAATACGTGAAGGTGGTATAATGATTAGATTTGATGACAATGCTGCTGTTATTATTAATAAAGAAGGAAATCCACGAGGAACACGTATTTTTGGACCAATACCACGTGAATTACGTGATAAAAATTTTACAAAAATAATTTCTTTAGCTCCAGAAGTTATT
                 Microspora_sp  ATGATTAAACCTCAATCTTATTTAAACTCAGCTGATAATAGTGGAGCACGTAAATTAATGTGTATAAGAGTTTTGGGTGCAACTATAGGAGATGTTATTATTGCCGTAATAAAAGAAGCTCTGCCAAATATGCCTTTCAAAAAATCGGATGTAGTACGAGCAGTTATTGTTCGTACTTGTAAAGGGGTTCGACGTGAAAATGGCATGACAATTCAATTTGATGATAATGCGGCAGTAATTATTAATAAAGAAGGAAATCCAAGAGGAACACGTGTTTTTGGACCAATTGCTCGTGAACTTAGGGATTGTAATTTTACAAAAATAGTTTCTTTAGCACCGGAAGTTATT
       Mychonastes_homosphaera  ATGATTAAACCTCTTTCTTATTTAAATGTCGCTGATAATACAGGGGCACGTCAATTAATGTGTATTCGTGTGTTAGGAGCAGGTATTGGTGATGTTATTATTGCCGTAGTTAAAGATGCTTTACCAAACATGCCCCTAAAAAAATCGGATGTTGTACGTGCAGTTGTAGTTCGTACAAGTAAAGGTGTCCGTCGTGATAATGGGATGGTCTTAAAATTTGATGACAACGCTGCTGTGGTTATTAATAAAGAAGGCAACCCGCGTGGTACACGTGTTTTTGGCCCGATTGCTCGTGAATTACGTGACCGTAACTTTACAAAAATCGTATCTTTAGCCCCAGAAGTGATC
           Mychonastes_jurisii  ATGATTAAACCTCTTTCTTATTTAAACGTCGCTGATAATACAGGGGCGCGTCAATTAATGTGTATTCGTGTTTTAGGAGCAGGTATTGGTGATGTGATTATTGCCGTTGTGAAAGATGCTCTACCAAATATGCCCCTAAAAAAATCGGATGTAGTACGTGCTGTAGTAGTACGTACAAGTAAAGGTGTACGTCGCGATAATGGGATGGTCTTAAAATTTGATGACAACGCTGCCGTTGTGATCAATAAAGAAGGCAACCCACGTGGTACACGTGTTTTTGGTCCGATTGCTCGTGAATTACGTGACCGTAACTTTACAAAAATCGTATCTTTAGCCCCAGAAGTAATT
           Neochloris_aquatica  ATGATTAAACCTCAATCTTATTTAAATGTTGCAGATAACAGTGGTGCAAGAAAATTAATGTGTATTCGTGTTTTAGGGGCTGAAATTGGAGATGTAATTATTGCTGTTGTAAAAGATGCCCTTCCAAACATGCCATTAAAAAAATCAGATGTTATTCGAGCTGTAATTGTTAGAACAACAAAAGGAGTTCGACGAAATAATGGTATGATGCTTTGTTTTGACGATAATGCAGCAGTAGTTATTAACAAAGAAGGAAACCCAAGAGGTACACGTGTTTTTGGCCCTATTGCACGTGAACTACGTGATTCAAATTTTACAAAAATTGTTTCTCTAGCTCCTGAAGTTGTT
      Oedocladium_carolinianum  ATGATCCAACCACAATCATTTTTAAATGTTGCTGACAATAGTGGTGCAAGAAAATTAATGTGTATTCGTGTTTTAGGTGCTAATATAGGAAATATTATTATCGCTGTTGTTAAAGATGCAATTCCTAATACAGCTTTTAAAAAATCGGATATAGTTCGTGCGGTTATTGTTCGAACGAAAAAAGGCATTAAGCGTGAAAATGGTATGACTATTCGCTTTGATGATAATGCCGCTGTTGTTATAAATAAAGAAGGAAATCCGAGAGGAACTAGGGTTTTTGGTCCAATTGCTAGAGAATTAAGAGATCAAAATTTAACTAAAATTTTATCCTTGGCTCCAGAAGTGGTT
      Oedogonium_angustistomum  ATGATCCAACCACAATCATTTTTAAACGTCGCTGATAATAGTGGTGCAAGAAAATTAATGTGTATTCGCGTTTTAGGTGCTAATATAGGAAATATTATTATTGCTGTTGTTAAAGATGCAATTCCTAATACAGCTTTTAAAAAATCAGATATAGTTCGTGCTGTTATTGTTCGAACTAAAAAAGGCATTAAGCGTGAAAATGGGATGACTATTCGTTTTGATGATAATGCGGCTGTTGTTATAAATAAGGAAGGGAATCCAAGAGGAACTCGGGTTTTTGGTCCAATTGCCAGAGAATTAAGAGATCAAAATTTAACTAAAATTTTATCATTGGCTCCAGAGGTGGTT
          Oedogonium_cardiacum  ATGATCCAACCACAATCATTTTTAAATGTTGCCGATAATAGTGGTGCAAGAAAATTAATGTGTATTCGTGTTTTAGGTGCTAATATAGGAAATATTATTATTGCTGTTGTTAAAGATGCAATTCCTAATACAGCTTTTAAAAAATCAGACATAGTTCGCGCGGTTATTGTTCGAACTAAAAAAGGCATTAAGCGTGAAAATGGTATGACTATTCGTTTTGATGATAATGCAGCTGTTGTTATCAATAAAGAAGGAAATCCTAGAGGAACTCGTGTTTTTGGTCCAATTGCGAGAGAATTAAGAGATCAAAATTTAACTAAAATTTTATCATTGGCTCCGGAAGTGGTT
        Oogamochlamys_gigantea  ATGATTAAACCTCAAACATATTTAAATGTAGCTGATAATAGTGGAGCTCGTCAATTGATGTGTATTCGTGTTTTAGGTGGAAATATTGGAAATATTATTATAGCTGTTGTAAAAGATGCTCTTCCGAATATGCCTATTAAAAAATCCGATGTTGTAAGAGCTGTAATTGTACGAACTAGAAAGGGCTTAAGACGCCAAAATGGAATGATTATTCGTTTTGATGATAACGCTGCAGTTATTATAAATAAAGAAGGAAACCCGAGAGGAACTCGTGTTTTTGGTCCAATTGCTCGTGAATTAAGAGATTTAAATTTTACAAAAATAGTTTCATTAGCCCCTGAAGTTGTT
        Ourococcus_multisporus  ATGATTAAACCTCAAACGTATTTAAACGTAGCAGACAATAGCGGAGCACGAAAATTGATGTGTGTTCGCGTTTTAGGTGCTAAAATCGGCGACATTATTATTGCTGTTGTAAAAGATGCATTACCAAACATGCCCTTAAAAAAATCGGATGTTGTACGTGCTGTTATTGTTCGTACAAGTAAAGGTGTACGTCGTGAAAATGGAATGTTACTTCGTTTCGACGATAACGCTGCTGTGATTGTTAATAAAGAAGGAAATCCTAGAGGAACACGTGTTTTTGGGCCAATTGCGCGAGAATTACGTGATCGTAATTTTACAAAAATTGTTTCTCTTGCTCCAGAAGTTCTT
         Palmellopsis_texensis  ATGATTAAACCGCAAACTTATTTGAATGTTGCAGATAACAGTGGAGCTCGCCAATTAATGTGTATTCGTGTCTTAGGTGGAAATATTGGGAATATTATAATAGCTGTTGTAAAAGAAGCTCTTCCTAATATGCCAATTAAAAAATCTGATGTTATTAGAGCTGTTATTGTACGTACTAAAAAAGGATTAAGACGCTCTAACGGAATGAATCTTCGGTTTGATGATAATGCTGCTGTTATTATTAATAAAGAAGGAAATCCAAGAGGGACACGTGTATTTGGTCCAATTGCACGCGAATTAAGAGATTTAAATTTTACAAAAATTGTTTCATTAGCACCTGAAGTACTT
       Parallela_transversalis  ATGATAAAACCTCAATCTTATCTTAACTCTGCGGATAATAGTGGAGCACGAAAACTTATGTGCATTAGAGTATTAGGAGCAAGCATTGGTGATGTTATTATAGCTGTTATTAAAGAAGCATTACCTAATATGCCGTTTAAGAAGTCAGATGTCGTTAGAGCGGTTATTGTCCGAACTTGTAAAGAAATTCAACGAGAAAACGGAATGACTATTCGATTCGATGATAATGCTGCAGTTATTATAAACAAAGAAGGAAACCCTAGAGGAACACGTGTTTTTGGTCCTATAGCAAGAGAACTTAGAGATCTTAACTTTACAAAAATCGTTTCTTTAGCTCCAGAAGTAATT
             Pediastrum_duplex  ATGATAAAACCACAATCATATTTAAATGTTGCTGATAATAGCGGAGCTCGTAAATTAATGTGTATTCGTGTTTTAGGGGCTGGTATTGGCGATGTTATTATTGCAGTAGTAAAAGATGCTTTGCCTAATATGCCATTAAAAAAATCAGATGTTATTCGAGCTGTTATTGTACGTACTACAAAAGGTGTGCGTCGTGAAAATGGAATGATGTTACGTTTTGATGATAATGCAGCTGTTATAATTAATAAAGAAGGAAATCCTCGAGGAACACGTGTTTTTGGTCCAATTGCTCGTGAATTGCGTGAACGTGATTTTACTAAAATTGTTTCTTTAGCACCAGAAGTAGTT
         Phacotus_lenticularis  ATGATTAGACCTCTTTCATATTTAAATGTAGCAGACAATAGTGGTGCCAAAAAATTAATGTGTATTCGAGTACTAGGTGGTAGTATTGGAGATGTAATTATTGCAGTAGTTAAAGATGCTCTTCCAAACATGCCAACAAAAAAATCGGATATTGTTCGTGCAGTTGTTGTTAGAACAAGCAAAGGAATTCGTCGTGAAAATGGTATGACTATTCGTTTTGATGATAATGCTGCTGTTATTATTAATAAAGAAGGTAACCCACGTGGAACACGTGTTTTTGGTCCTATTGCTCGTGAACTTCGTGACAAAAATTATACAAAAATTGTATCTTTAGCTCCAGAAGTTATT
            Pleodorina_starrii  ATGATTAAACCTTTATCTTACTTAAATGTCGCAGATAACAGCGGTGCTCGTGAATTAATGTGTATCCGTGCACTTGGTGCTAATATTGGAGATGTAATTATTGCAGTTGTTAAAGATGCGTTACCAAATATGCCTGTAAAACGCTCGGATATTGTACGAGCTGTTATAGTTCGTACACGTAAAGGTATTCGCCGTGAAAATGGAATGAGCATACGTTTTGATGATAATGCTGCTGTTATTATTAATAAAGAAGGAAATCCTCGCGGTACACGTGTTTTTGGTCCAATTGCACGTGAACTACGTGATAAGAATTTTACAAAAATCGTATCACTAGCACCTGAAGTTTTA
        Protosiphon_botryoides  ATGATTAGACCACAATCTTATTTAAATGTAGCTGATAACAGCGGTGCTAGAAAATTAATGTGTATTCGTGTTTTAGGAGGTAATATTGGTGATATTATTATTGCAGTTGTTAAAGACGCACTTCCAAATATGCCAACAAAGAGATCTGATGTTGTAAGAGCTGTAATTGTACGCACAAGTAAAGGTATTCGTCGTCAAAATGGTATGACTATTAAATTTGACGATAATGCAGCTGTTATTGTAAATAAAGAAGGTAACCCAAGAGGTACACGAGTATTTGGACCAATTGCAAGAGAATTAAGAGATAGAAATTTTACTAAAATCGTTTCTTTAGCACCTGAAGTACTA
Pseudomuriella_schumacherensis  ATGATTAAACCACAATCTTATTTAAATGTGGCGGATAATAGCGGTGCACGAAAACTAATGTGCATTCGCGTTTTAGGCGCCAAAATTGGTGATGTCATTATTGCTGTTGTTAAAGATGCACTACCAAACATGCCATTAAAAAAATCTGATGTTATTAGAGCTGTCATTGTAAGAACGAGTAAAGGCGTTCGACGCGAAAATGGAATGGTACTTCGTTTTGATGATAACGCCGCTGTTGTTATTAATAAAGAAGGCAACCCTAGAGGAACACGTGTTTTTGGACCAATTGCTCGTGAACTTCGCGACCGTAATTTTACAAAAATTGTTTCTTTAGCACCTGAAGTTCTT
            Rotundella_rotunda  ATGATTAAACCCCAATCTTATTTAACTGTTGCAGATAATAGTGGAGCTCGAAAAGTAATGTGTATTCGAGTATTAGGTGCAGCGATTGGTGATGTAATTATTGCCGTTGTGAAAGATGCTTTACCAAATATGCCTGTAAAGAAATCGGATGTAATTAGAGCTGTTGTGGTTCGAACAAGTAAAGGACTAAAACGTGAGAACGGTATGATGCTTCGTTTTGATGATAATGCAGCAGTTATTATTAATAAAGAAGGAAATCCTAGAGGTACTCGTGTATTTGGTCCTATTGCTCGCGAACTTCGTGATCGTAATTTTACAAAAATTATTTCTTTAGCTCCGGAAGTTGTT
          Scenedesmus_obliquus  ATGATTCAACCACAATCTTATTTAAATGTAGCTGATAATAGTGGTGCTCGCAAATTAATGTGTATTCGAGTATTAGGTGCAACAATCGGCGATGTTATTATCGCTGTTGTGAAAGACGCTTTACCAAATATGCCATTAAAAAAATCAGATGTTGTTCGTGCAGTTATTGTTCGTACAAGCAAAGGAGTTCGTCGTGAAAATGGGATGATGCTTTGCTTTGATGATAATGCTGCTGTTGTTATTAATAAAGAAGGAAATCCAAGAGGAACACGTGTTTTTGGTCCAATTGCTCGTGAACTTCGTGATCGTAATTTTACAAAAATTGTTTCTTTAGCTCCTGAAGTTGTT
        Schizomeris_leibleinii  ATGATTCGTCCTCAATCTTTTTTAAATGTAGCCGATAACACAGGGGCTCGTAAAGTTATGTGTATTCGTGTATTAGGTGCTAATATTGGTGATATTATTGTTGCTGTTGTGAAAGATGCTTTACCAAATACTTCTGTTAAAAAATCTGATATTGTACGTGCAGTTGTTGTTAGAACTCGTAAAGGTATTCGTCGAGAAAATGGAATGCTTATCCGTTTTGAAGATAATGCAGCAGTAGTTATTAATAAAGAAGGAAATCCACGTGGTACACGTATTTTTGGTCCGGTTGCTCGTGAATTACGTGATCGTAACTTTACAAAAATTGTGTCATTAGCACCAGAAGTTTTA
        Spermatozopsis_similis  ATGATTCAAACTCAATCGTATTTAAATGTAGCTGATAATACAGGTGCTCGTAAATTAATGTGCATTCGTGTATTAGGCGCACATATCGGTGATGTTATTATTGCTGTTGTTAAAGATGCTCTTCCAAATATGCCAGTAAAACGTTCTGATGTCGTTCGTGCAGTTGTAGTAAGAACTGCAAAAGGGATTCGTCGTGAAAATGGTATGGAAATTCGTTTTGATGATAATGCTGCAGTAATTATCAATAAAGAAGGTAATCCTCGTGGAACACGCGTTTTTGGTCCAATTGCTCGTGAACTACGTGATGCTAACTTTACAAAAATTATTTCATTAGCACCTGAAGTTATT
     Stephanosphaera_pluvialis  ATGATTAAACCACAATCTTATTTAAACGTCGCCGATAACAGCGGCGCAAAAAGTTTAATGTGCATACGTGTGTTAGGGGGCAATATTGGTGACATTATCATTGCTGTTGTTAAAGACGCTCTACCAAACATGCCTACAAAGAGGTCGGATATTGTGCGAGCGGTTATTGTACGTACTTGTAAAGGCATTCGTCGTCAAAACGGCATGACAGTAAAATTTGACGATAATGCTGCTGTTATTGTCAACAAAGAGGGTAACCCTAGGGGTACACGCGTATTTGGTCCAATTGCAAGAGAATTAAGAGACCGCAACTTTACAAAGATTGTTTCTTTGGCCCCCGAAGTAATT
      Stigeoclonium_helveticum  ATGATTCGTCCTCAATCTTATTTAAATGTTGCTGATAATACAGGGGCACGCAAAGTTATGTGTATACGTGTTTTAGGCGCTAATATTGGTGATGTTATAATTGCAGTTGTTAAAGATGCTTTACCAAATACAGGTGTTAAAAAATCTGATATTGTGAGAGCAGTAGTAGTACGTACACGTAAAGGTATTCGTCGAGAAAACGGAATGTTTATCCGTTTTGAAGATAATGCAGCAGTCGTTATTAATAAAGAAGGAAATCCTAGAGGAACACGTATTTTTGGTCCTGTTGCACGTGAATTACGCGATCGTAACTTTACAAAAATTGTTTCTTTAGCACCAGAAGTTTTA
    Treubaria_triappendiculata  ATGATTAAACCTCAATCTTATTTAAATGTAGCAGATAATAGTGGAGCTAAAAAACTTATGTGTATTAGAGTTCTTGGAGCAAAAATAGGAGATGTTATTCTTGCAGTAGTAAAAGATGCTATTCCTAATATGCCTTTAAAAAAATCAGATATTGTACGTGCTGTTATTGTTCGAACTAGTAAAGGTTTACAACGTGAAAATGGTATGGTTATTCGATTTGATGATAATGCTGCCGTTTTGATAAATAAAGAAGGGAATCCTAGAGGGACAAGGGTATTTGGACCGATTGCACGTGAATTAAGGGATGAAAATTTTACAAAAATTGTATCATTAGCTCCTGAAGTTCTT
            Trochiscia_hystrix  ATGATTAAACCTCAATCTTATTTAAACGTAGCAGATAATAGTGGTGCTAAAAAACTTATGTGTATTAGAGTTCTTGGAGCAAAAATAGGAGATGTTATTCTTGCAGTAGTCAAAGATGCTATTCCTAATATGCCGTTAAAAAAATCTGATATTGTACGTGCAGTTATAGTTAGAACTAGTAAAGGTTTACTCCGTGAAAATGGTATGGTAATTCGGTTTGATGATAATGCTGCAGTTTTAATAAATAAAGAAGGAAACCCTAGAGGAACAAGAGTTTTTGGTCCTATAGCACGAGAACTAAGAGATGAAAATTTTACAAAAATTGTATCATTAGCTCCAGAAGTTCTT
                    Uronema_sp  ATGATTCGTCCACAATCTTTTTTAAATGTAGCTGATAATACCGGTGCACGTAAAGTAATGTGTATTCGTGTTTTAGGTGCTAATATTGGTGATGTTATTATTGCAGTTGTTAAAGATGCATTACCAAATACAGCTGTGAAAAAATCAGATATAGTTAGAGCCGTTGTTGTTCGTACACGTAAAGGGATTCGTCGAGAAAATGGAATGCTTATCCGTTTTGAAGATAATGCAGCAGTTGTTATTAATAAAGAAGGTAATCCAAGAGGTACACGTATTTTTGGACCAGTTGCACGAGAATTACGTGATCGTAGTTTTACAAAAATTGTATCATTAGCACCAGAAGTTTTA
                Volvox_carteri  ATGATTAAACCTTTATCTTATTTAAATGTAGCAGATAATAGTGGTGCTCGTGAATTAATGTGTATCCGTGCACTTGGCGCTAATATTGGAGATGTAATTATTGCAGTTGTTAAAGATGCTTTACCTAATATGCCTGTTAAACGCTCTGATATTGTACGAGCTGTTATTGTTCGTACACGTAAAGGGATTCGTCGTGAAAATGGAATGAGCATACGTTTTGATGATAATGCTGCCGTTATTATTAATAAAGAAGGAAATCCACGTGGTACACGTGTTTTTGGTCCTATTGCACGCGAACTACGTGATAAGAATTTTACAAAAATAGTGTCTCTAGCACCTGAAGTTTTA
            Carteria_crucifera  ATGATTCAAACTTTATCGTATTTAAACGTAGCTGATAATAGTGGTGCACGTAAATTAATGTGCATTCGAGTTTTAGGAGCAAATATTGGCGATATTATTATTGCAGTTGTAAAAGATGCTATTCCCAACATGCCATTAAAAAAATCTGATATAGTAAGAGCTGTTATTGTTAGATCTTCTAAAGGGGTACGTCGTGAAAATGGAATGATTATTCGTTTCGATGATAATGCTGCTGTTATTATTAATAAAGAAGGTAATCCAAGGGGGACACGTGTTTTTGGTCCTATAGCACGTGAATTAAGAGATAGTAATTTTACTAAAATAGTTTCTTTAGCACCAGAAGTAGTT

    ;
end;


begin mrbayes;
    charset firstsecond = 1-.\3 2-.\3;
    charset third = 3-.\3;
    partition mine = 2: firstsecond, third;
    set partition=mine autoclose=yes;
    lset applyto=(all) nst=6 ngammacat=4 rates=invgamma;
    prset applyto=(all) statefreqpr=dirichlet(1) ratepr=variable pinvarpr=uniform(0,1) brlenspr=Unconstrained:GammaDir(1.0,0.1,1.0,1.0) shapepr=exponential(1.0);
    unlink shape=(all) statefreq=(all) revmat=(all);
    mcmc ngen=6250000 samplefreq=500 printfreq=1000 starttree=random nruns=2 nchains=2 savebrlens=yes filename=rpl14;
    sump relburnin=yes burninfrac=0.2;
    sumt relburnin=yes burninfrac=0.2;
end;
