# Supplementary material for: Order, please! Uncertainty in the ordinal-level classification of Chlorophyceae
Source: PeerJ. 2019 May 15;7:e6899. doi: 10.7717/peerj.6899 (PMC6525593; doi:10.7717/peerj.6899)
Supplement: Supplemental Information 1 — This compressed folder contains untrimmed, masked alignments for individual chloroplast genes (subfolder nexus), as well as trimmed alignments with appropriate analysis blocks and the consensus trees resulting from these single-gene and concatenated analyses (MrBayes subfolders). Supplementary methods with associated references are included in the SupplementaryMethods.txt file. SVDquartets, BaliPhy, PhyloBayes and RAxML analysis files are in separate subfolders, with their respective resulting tree files. Files associated with MrBayes analysis of the 1st and 2nd positions and the analysis of the 3rd positions are placed in the subfolders 1st_and_2nd_positions_only and 3rd_positions_only, respectively. The 18Splastid_combined subfolder contains the MrBayes analysis materials (alignment and consensus tree) for the analysis including nucleotide plastid data as well as 18S nucleotide data. Documentation, trees and scripts used to create Fig. 3 are included in the “Figure3” subfolder, and documentation for and full results of Treespace analyses are in the “Treespace” subfolder. The results of the AU topology tests are included in a Word document. [file peerj-07-6899-s008.zip › supplementary_alignments_trees/mrbayes_nt_alignments_trees/ccsA-stripped.nex]

#nexus

begin data;
    dimensions ntax=68 nchar=615;
    format datatype=dna gap=-;
    matrix
                 Ankyra_judayi  TTGTCTAATGTTTTATTATTAATTTTTTTAATTTTAAGATGGACTGAATCTGGTCATTTTCCTTTAAGTAATATTTATGAAGCATTAATGTTTTTATCCTGGTGTTTTACAGTAATTCATTTAATTAGTTGTATTTCAGCGCCTACAGCTTTTTTTATAAATGCTTTTGCAACCTTGAGTTTACCTCAAGAATTACAAAAAGCTAGTCCTCTTGTTCCTGCGTTACAATCAAATTGGTTAATGATGCATGTAACTGTTATGATTTTAAGTTATGCAGCGTTAATTTCAGGTTCTTTATTAGCAATTGCTTTTTTGTTAGACAATTTAAGCTATCGTATTATTGGTATCGGGTTTCCATTATTAACTATTGGTATTCTTTCCGGTGCGGTTTGGGCAAATGAAGCTTGGGGTTCGTATTGGAGTTGGGATCCAAAAGAAACTTGGGCATTATTAACTTGGTTAATTTTTGCAATTTATCTACATACACGAATCACTCGTGGTTGGGAAGGTAAAAAACCAGCTTTTATAGCTGCCTGTGGTTTTTTTATTGTTTGGATTTGTTTTTTAGGAGTTAATTTAATTGGTGAAGGCTTACATAGTTATGGTTGGTTCCAA
        Atractomorpha_echinata  TTGTCTAATGTTTTATTATTAAGTTTTTTAATTTTAAGATGGAATGAATCGGGTCATTTTCCTTTAAGTAATATTTATGAAGCATTAATGTTTTTATCATGGTGTTTTACAATAATTCATTTAATTAGTTGTATCTCTGCTCCAACAGCTTTTTTTATAAATGCTTTTGCAACATTAAGTTTACCTCAAGAATTACAAAAAGCAACTCCACTTGTTCCAGCTTTACAATCAAATTGGTTAATGATGCACGTAACTGTTATGATTTTAAGTTATGCCGCGTTAATTTCAGGTTCTTTATTAGCAATTGCTTTTCTTTTAGACAACTTAAGTTATCGTATTATTGGTGTTGGTTTTCCGTTGCTAACTATTGGCATTCTTTCAGGTGCTGTCTGGGCTAATGAAGCATGGGGTTCTTATTGGAGTTGGGATCCAAAAGAAACTTGGGCTTTATTAACTTGGTTAATTTTTGCAATTTATTTGCATACCCGAATAACTCGTGGCTGGGAAGGTAGAAAACCTGCTTTTATTGCTGCATTTGGGTTTTTTATTGTTTGGATTTGTTTTTTAGGCGTTAATTTAATTGGAGAAGGCTTACATAGTTATGGTTGGTTTCAA
      Borodinellopsis_texensis  TTCTCAAATATTTGTTTAATGATTTTACTATTATTACGTTGGAAAGAATCCGGACATTTTCCTTTAAGTAACTTATATGAATCATTAATGTTTTTATCATGGGGTTTTACAGTTATTCATCTATTTGGCTGTATTACATCACCAATAGCATTGTTTACCAATGCTTTTGCTACTTTAAGTTTACCAAAAGAAATGCAAGGTGCGGCTCCGTTAGTACCTGCTTTACAATCAAATTGGTTAATGATGCATGTTACTGTCATGATTTTAAGTTATGCTGCGTTAATTTTGGGTTCTCTATTATCAATTGCTTTTTTATTAGATAATTTAAGTTATAGAATTCTAGGTATTGGGTTTCCTTTCTTAACAATAGGAATTTTATCCGGAGCAGTGTGGGCTAATGAAGCTTGGGGCTCATATTGGAGTTGGGATCCAAAAGAAACATGGGCTTTATTAACATGGCTTGTTTTTGCGATATACTTACACACTAGGTTAACAAAAGGCTGGGAAGGAAAAAAACCAGCCATAATAGCATCCTTAGGTTTTGTAACGGTATGGATTTGTTTTTTAGGTGTGAATTTAATAGGTGAAGGTTTACACAGCTATGGTTGGCTGGTT
          Bracteacoccus_aerius  ATAGCGAATTTTTCATTATTTAGTTTGCTTGTTTTACGTTGGATAGAATCTGGCCATTTTCCTTTGAGTAATTTGTATGAATCTTTGATGTTTTTATCTTGGAGTTTTACGACTATTCATTTAATTGGTTGTATTACTTCTCCTAGTGCTTTATTCACTAATGCTTTTGCTACTTTTAGTTTACCTATAGAAATGCAAAAATCTTCGTCTCTAGTTCCTGCACTTCAGTCGAATTGGTTGATGATGCACGTGACCGTGATGATTTTAAGTTATGCTGCATTAATTTGTGGATCTCTTTTATCAATAGCTTTTTTAATAGATAATTTAAGTTATCGAATATTAGGACTTGGGTTTCCTCTTTTAACCATTGGAATTTTATCTGGCGCTGTGTGGGCTAATGAAGCTTGGGGATCTTATTGGAGTTGGGATCCGAAAGAAACATGGGCTTTTTTGACTTGGTTAGTTTTTGCTATTTATTTACATACCAGATTCACTAAAGGATGGCAAGGAAAAAAACCAGCAATTATTGCTTCTTTAGGTTTCGTAACTGTTTGGGTTTGTTTTTTAGGGGTTAATTTAATCGGGGAAGGACTTCATAGTTATGGTTGGATTCAT
       Bracteacoccus_giganteus  TTAGCAAATTTTTCATTGTTTAGCTTGCTAGTTTTACGTTGGAAAGAATCTGGTCATTTTCCTTTGAGTAATTTGTATGAATCTTTGATGTTTTTATCTTGGAGTTTCACAACTATTCAGTTAATTGGGTGTATCACTTCTCCCAGTGCTTTATTTACGAATGCTTTCGCGACTTTTAGTTTACCGATAGAAATGCAAAAATCTTCATCTTTAGTTCCTGCACTTCAATCGAACTGGTTAATGATGCATGTGACTGTCATGATTTTAAGTTATGCGGCTTTAATTTGTGGATCTCTTTTATCGATAGCTTTTTTACTAGATAATTTAAGTTATAGAATTTTAGGACTCGGGTTTCCTCTTTTAACGATCGGTATTTTATCTGGAGCTGTTTGGGCTAATGAAGCGTGGGGCTCTTATTGGAGTTGGGATCCTAAAGAAACATGGGCTTTTTTAACTTGGTTAGTGTTTGCAATTTATTTACATACTAGATTGACCAAAGGTTGGCAAGGAAAAAGACCAGCAATTATAGCTTCTTTAGGTTTCATGACTGTTTGGATTTGTTTTTTAGGAGTGAATTTAATTGGAGAAGGTCTTCATAGTTATGGTTGGATTCAC
           Bracteacoccus_minor  TTAGCGAATTTTTCGTTGTTTAGTTTGCTCGTTTGTCGTTGGAAAGAATCTGGACATTTTCCTCTGAGCAATTTATATGAATCTTTGATGTTCTTATCTTGGAGTTTTACGACGATTCAGTTATTTGGCTGCATTACGTCGCCTAGTGCTTTGTTTACGAACGCTTTTGCGACTTTTAGTTTACCTCTAGAAATGCAAAAATCTTCGTCATTAGTGCCTGCACTACAATCGAATTGGTTGATGATGCACGTGACTGTCATGATTTTGAGTTACGCTGCTTTGATTTGTGGATCTCTGTTATCGATAGCTTTTTTGTTAGATAATTTGAGTTATAGAATCTTAGGACTTGGGTTTCCTCTTTTGACAATCGGCATTTTATCAGGAGCTGTGTGGGCTAACGAAGCTTGGGGATCTTATTGGAGCTGGGATCCCAAAGAAACGTGGGCTTTTTTGACTTGGTTAGTTTTTGCAATTTATTTGCATACGAGATTGACTAAAGGATGGCAAGGAAAAAAACCAGCTATCATTGCTTCTTTAGGATTCGTGACTGTTTGGGTTTGTTTTTTAGGAGTGAATTTAATCGGCGAAGGTCTTCATAGCTATGGCTGGATTCAA
         Carteria_cerasiformis  AGTAGCTTTTTTTCTACCACTTTTTTAATGTTTTTTCGATTTATTGAATCAGGGCATCTTCCATTAAGTAATCTATACGAATCATTAATTTTTTTATCTTGGAGTTGTCTTGCTATTCATTTAATTAGCCCAGCTACTATTTCTGGTGCTTTGTTTATTAATGGCTTTGCTAATTTTAGTTTACCACTTGAAATGCAACAATCAATGCCCCTCGTGCCCGCGTTACAATCTAATTGGTTAATGATGCATGTTAGTGTTATGATTTTAAGCTACTCCGCTTTAATCTTAGGGTCATTATTTGCCATTGTCTATTTATTAGATAATTTAAGTTATCGATTATTAGGCATAGGTTTTCCATTATTAACCATTGGGATTTTATCCGGAGCTGTCTGGGCCAATGAAGCTTGGGGATCTTATTGGAGCTGGGATCCCAAAGAAACTTGGGCCCTTTTAACTTGGTTAGTTTTTGCTATTTATTTACACACACGCATTACCAAGGGCTGGCAAGGCAAAAAAGCCGCTTTATTAGCTAGTGTAGGCTTTTTAACTGTTTGGATGTGCTTTTTAGGAGTTAATTTACTAGGTCAAGGCCTTCATTCATATGGTTGGTTTTCA
           Carteria_sp_SAG_8_5  CTTTCGAATATTACATTATTACTATTATTATTATTCCGATGGAAAGAATCTGGACATTTTCCATTAAGTAATTTATATGAATCTTTAATTTTTTTATCGTGGAGTTGTACATTCATTCATTTTGCTGGGTGTATTACATCCCCATGTGCTTTGTTCACTAACGCATTTGCTAGTTTTAGTTTACCTGAAGAAATGCAAAAAATGGCCCCTTTAGTACCTGCGTTACAATCAAATTGGTTAATGATGCATGTTACGGTAATGATTATAAGTTATTCTGCTTTAATTATAGGTTCGTTATTGTCAATAGCTTTTCTTTTAGATAACTTAAGTTATCGTATTTTAGGTTTAGGTTTTCCATTTTTAACAATCGGGATTTTATCCGGAGCCGTTTGGGCAAATGAAGCTTGGGGATCATATTGGAGTTGGGATCCAAAAGAAACTTGGGCTTTATTAACATGGTTAGTTTTTGCTATTTATCTTCATACTAGAATTTCAAAAGGTTGGGAAGGTAAAAAACCTGCTATTATTGCATCTTTCGGTTTTATTGTTGTTTGGGCTTGCTATTTAGGTGTAAACTTAATTGGAGAGGGTCTTCATAGTTATGGTTGGTTCAAT
      Chaetopeltis_orbicularis  TTATCAAATTTTAGCTTATTAACTCTCTTACTTTTTAGATGGAAAGAATCAGGCCATTTTCCGCTAAGTAATTTATATGAATCGTTAATGTTTTTATCATGGAGTTTTACAAGCATTCATATTTTAGGCTCAATAACTGCTCCAAGTGCTTTGTTAACAAATGCGTTCGCTAATTTTAGCCTACCACTAGAAATGCAACATTCTTCGGCATTAGTCCCAGCTTTGCAATCAAATTGGCTTGTTATGCATGTAACAATTATGATTTTGAGCTATGCAGCATTGATTGCTGGCTGTTTACTATCAATTGCGTTTTTACTTGATAATTTAAGTTATCGCTTATTAGGTATAGGTTTTCCTTTATTAACTATTGGTATTTTATCAGGCGCTGTTTGGGCTAATGAAGCTTGGGGTTCGTATTGGAGTTGGGATCCAAAAGAAACTTGGGCATTGTTAACATGGTTGGTTTTTGCAGTTTATCTTCATACTCGTTTGACAAAAGGTTGGCAAGGTCGTAAACCTGCTATTATTGCTTCTATTGGTTTTGTTGTCGTTTGGATTTGTTTTTTAGGTGTCAATTTAATTGGTAAAGGTCTCCATAGTTATGGTTGGATTCAA
     Characiochloris_acuminata  ATATCAAATATTTGTTTAGTGTTTTTATTACTAATTCGTTGGAAAGAATCTGGTCATTTTCCATTAAGTAATTTATATGAGTCTTTAATGTTTTTATCCTGGTGTTTTACTTTAATTCATCTTATAGGTGCCATAACGACACCCAGCGCTTTATTTACAAACGCTTTTGCTACGTTTAGTTTACCTCCTGAAATGCAAGCAACTTCACCTTTAGTTCCTGCTTTACAATCAAATTGGTTAATGATGCACGTAACTGTTATGATTTTAAGTTATGCTGCTTTAATATCCGGATCACTTTTAGCTATTGTTTTTTTAATAGATAACTTAAGTTATCGAATATTAGGAATAGGATTTCCTTTTTTAACAATTGGAATTTTGTCTGGTGCTGTTTGGGCAAATGAAGCGTGGGGTTCGTATTGGAGTTGGGATCCTAAAGAAACATGGGCATTATTAACATGGCTCGTTTTTGCAATATATTTACATACTCGATTAAATAAAGGATGGCAAGGACGTAGTTCTGCAATTATAGCTGCAACAGGTTTTATTGTTGTTTGGATTTGTTACTTAGGTGTTAATTTATTAGGCGAAGGTTTACATAGTTATGGATGGTTGAAC
       Chlamydomonas_applanata  GCCTCTAATATTTTATTGGCATTATTATTAATTTTACGTTGGAAAGAATCGGGTCACTTTCCATTAAGTAATTTATATGAATCCTTAATGTTTTTATCATGGTGTTTCACTGGACTTCACTTATTCGGCGCGATTACAACGCCAAGTGCTCTTTTTACAAATGCGTTTGCGACGTTTACATTACCAAAAGAAATGCAAGAAGTATCCCCATTAGTTCCAGCTTTACAATCCAATTGGCTAATGATGCACGTTACAGTCATGATTTTAAGTTATGCAGCATTAATCTTAGGGTCTCTTCTATCGATTGCTTATTTATTAGACAATTTAAGTTATCGTATTTTAGGGATTGGTTTCCCGTTTTTAACTATTGGTATTTTATCGGGCGCGGTTTGGGCAAATGAAGCTTGGGGATCATACTGGAGTTGGGACCCTAAGGAAACATGGGCTTTATTAACTTGGTTAATCTTCGCTATTTATCTTCATATTCGTTTGAATAAAGGTTGGGAAGGTAAAAAACCTGCCATTATTGCCTCTTTTGGTTTTGTGATTGTTTGGATCTGTTATTTAGGCGTAAACTTAATTGGCGAAGGATTACATAGTTATGGTTGGCTTTCA
         Chlamydomonas_nivalis  ATTTCTAATTTTTTATTAATGTGTTTATTGATTTTTCGATGGAAAGAATCTGGACATTTTCCATTAAGTAACTTGTATGAATCTTTAATGTTTTTATCTTGGAGTTGTACGTTTATTCATCTTGTTGGTTCTATTACTTCTCCAATAGCTTTATTTACAAATGCTTTTGCAACCTTTAATTTGCCAGCAGAAATGCAAAAAGCAGCTCCTTTAGTTCCGGCACTTCAATCAAATTGGTTAATGATGCATGTTACTGTTATGATTATCAGTTACTCAGCTTTAATTCTTGGCTCATTATTATCGATTGCTTTTCTATTTGATAATTTAAGTTATCGAGTTTTAGGAATAGGATTTCCTTTTTTAACTATAGGCATTTTATCGGGCGCGGTCTGGGCTAATGAAGCATGGGGGTCGTATTGGAGTTGGGATCCAAAAGAAACATGGGCATTATTAACATGGTTAATTTTTGCTATCTATTTACATGCCAGAATAACAAAAGGTTGGCAAGGCAAAAAACCAGCTATTATAGCTTCATTTGGTTTTTTAGCTATTTGGATTTGTTTTTTAGGAGTAAATTTAATTGGTGAAGGTTTACATAGTTATGGTTGGTTTTCA
        Chlamydomonas_peterfii  CTAGCAAGTCTTAGCTTAGTTGCTTTATTAAGTTTTCGTTGGTTCGATTCAGGTCATTTTCCTTTGAGCAATTTATACGAATCTTTAATGTTTTTATCTTGGAGTTGCACAAGCGTACATCTTTTTGGAGCTATTTTAGCTCCATTAGCTCTTTTTTTAAATGCGTTTGCTACGTTTTCATTACCAAAAGAAATGCAGTTAGCAGGACCGTTAGTTCCAGCGTTACAGTCAAATTGGTTAATGATGCATGTGACGGTTATGATTATAAGTTACGCAGCACTTATTCTAGGTTCATTATTATCTATTGTTTTTGTATTAGATTATTTAAGTTATCGAATAATTGGCATCGGGTTTCCTTTTTTAACAATAGGTATTTTATCAGGCGCTGTTTGGGCGAATGAAGCTTGGGGTTCTTATTGGAGTTGGGACCCTAAAGAAACGTGGGCACTTTTAACTTGGCTTGTTTTTGCAATCTATTTACATACTCGTATAACAAAAGGGTGGGATGGTGAAAAACCTGCTCTTATAGCTTCTCTTGGTTTTATTGTTGTTTGGATTTGTTATTTAGGTGTAAACTTACTTGGTGAAGGTTTACATAGCTATGGGTTTTTGGTT
     Chlamydomonas_reinhardtii  GTTTCTAATTTATTATTAGTATTATTATTACTTGTTCGTTGGGAAAAATCAGGTCATTTCCCATTAAGTAATTTATATGAATCTTTAATGTTTTTAGCGTGGTGTTGTACATTTTTATATTTATTAGGTTCATTAATTGCACCTTGTAGTTTATTAATGAATGCATTTGCTACTTTTAGTTTACCAAAAGAAATGCAACAAGCATCACCATTAGTACCAGCTTTACAATCAAATTGGTTAATGATGCATGTTACTGTAATGATTATTAGTTATGCCACATTAATTATTGGATCGTTATTGTCGATTTTATTTTTGTTAGATGCATTAAGTTATCGCATTATTGGATTAGGTTTTCCTTTTTTAACTATTGGGATTTTATCTGGGGCTGTGTGGGCTAATGAAGCATGGGGATCATATTGGAGTTGGGATCCAAAAGAAACATGGGCGTTATTAACGTGGTTAGTTTTTGCTATTTATCTACATACCCGTTTAACAAAAGGTTGGGAAGGTGAAAAACCGGCAATTATTGCTGCTGTTGGTTTTTTAGTTGTTTGGTTTTGTTATTTAGGTGTAAATTTAATTGGAGAAGGTTTACATAGTTATGGTTTTTTTAAT
         Chlorococcum_tatrense  ATTTCAAATATATTATTAGGTTTGTTACTACTTTTACGATGGAAAGAATCAGGGCATTTTCCTTTAAGTAATTTATATGAATCTTTAATGTTTTTATCATGGTGTTTTACAAGTCTTCATCTTTATGGTGCTATTACAACACCTAGTGCTTTACTAACAAACGCCTTTGCTACTTTCACATTACCTAAAGAAATGCAAGAAGCTGCTCCTTTAGTACCAGCATTACAATCAAATTGGTTAATGATGCATGTTACTGTTATGATTTTAAGTTATGCTGCTTTAATTTTAGGTTCTTTAATGTCAATTGCTTTTTTATTAGATAATTTAAGTTATAGAATTTTAGGGATTGGCTTTCCCTTATTAACAATTGGAATATTATCAGGCGCTGTTTGGGCAAATGAAGCATGGGGTTCTTATTGGAGTTGGGACCCTAAGGAAACTTGGGCTTTATTAACTTGGTTAATTTTTGCTATTTATTTACATACCAGATTATCAAAAGGTTGGGAAGGTAAAAAACCTGCCATAATTGCATCTTTAGGTTTTGTAATTGTATGGATGTGTTATTTAGGTGTAAATTTAATTGGTGAAGGTTTACATAGTTATGGTTGGATTGTT
       Chlorogonium_capillatum  ATTTCGAATATTTTATTAGGACTTTTATTATTATTACGTTGGAAAGAATCTGGTCATTTTCCATTAAGTAATTTATACGAATCATTAATGTTCCTTTCATGGTGTTTTACAGTGATTCATCTTTTTGGAGCCATTACAACCCCTAGTGCTTTATTAACAAATGCTTTTGCAACTTTTACTTTACCAAAAGAAATGCAAGAATCTTCACCTCTAGTTCCAGCTTTACAATCAAATTGGTTAATGATGCATGTAACTGTTATGATTTTAAGTTATGCTGCTTTAATTATTGGTTCATTATTATCTATTGCTTTTTTACTAGATAATTTAAGTTATCGAATTTTAGGAATTGGTTTTCCACTCTTAACTATTGGAATTTTATCAGGTGCAGTTTGGGCTAATGAAGCTTGGGGATCATATTGGAGTTGGGATCCTAAAGAAACATGGGCCTTGGCAACGTGGCTAATTTTTGCTATTTATTTGCACACAAGATTATCAAAAGGTTGGGAAGGCAAAAAACCTGCTATCATTGCTTCCTTTGGTTTCATTATCGTATGGGTATGCTATTTAGGTGTAAATTTAATTGGTGAAGGCTTACATAGTTATGGATGGCTATCC
         Chloromonas_perforata  ATTTCGAATATCTTATTAGGTTTGTTACTACTTTTACGATGGAAAGAATCAGGGCATTTTCCTTTAAGTAATTTATATGAATCTTTAATGTTTTTATCATGGTGTTTTACAGGTCTTCATCTTTATGGTGCTATTACAACACCTAGTGCTTTATTAACAAACGCCTTTGCTACTTTCACATTACCTAAAGAAATGCAAGAAGCTGCTCCTTTAGTACCAGCATTACAATCAAATTGGTTAATGATGCATGTTACTGTTATGATTTTAAGTTATGCTGCTTTAATTTTAGGTTCTTTAATGTCAATTGCTTTTTTATTAGATAATTTAAGTTATAGAATTTTAGGTATTGGCTTTCCCTTATTAACAATTGGAATCTTATCAGGCGCTGTTTGGGCAAACGAAGCATGGGGTTCTTATTGGAGTTGGGACCCTAAGGAAACTTGGGCGTTATTAACTTGGTTAATTTTTGCTATTTATTTACATACCAGATTATCAAAAGGTTGGGAAGGTAAAAAACCTGCTATAATTGCATCTTTAGGTTTTGTAATTGTATGGATGTGTTATTTAGGTGTAAATTTAATTGGTGAAGGTTTACATAGTTATGGTTGGATTGTT
           Chloromonas_radiata  ATTTCAAATTTTTTATTATTTTTTTTATTAATTTGTCGTTGGACTGAATCTGGACATTTTCCATTAAGTAATCTGTATGAATCTTTAATGTTTTTATCATGGAGTTGTACCTTTATTCATCTTCTTGGTTCTATAACGTCTCCATGTGCCTTTTTTACTAATGCTTTTGCTACTTTTAGTTTGCCGCCAGAAATGCAAAAAGTCTCTCCTTTAGTTCCAGCACTTCAATCAAATTGGTTAATGATGCATGTGACTGTTATGATAATCAGTTATTCTGCTTTAATTCTTGGATCATTATTATCAATTGCTTTTCTTTTTGATAATTATAGTTATAGAGTTATAGGAATGGGTTTTCCATTTTTAACAATTGGCATATTATCGGGAGCAGTTTGGGCTAATGAGGCTTGGGGCTCTTATTGGAGTTGGGATCCAAAAGAAACATGGGCTTTATTGACATGGTTAATTTTTGCAATCTATTTGCATGCACGAATCACAAAAGGATGGCAGGGTAAAAAACCAGCTTTAATAGCTTCATTCGGGTTTTTAGCCATTTGGGTTTGTTTTTTAGGAGTGAATTTAATCGGAGAAGGTCTACATAGTTATGGTTGGTTTTCA
             Chloromonas_rosae  ATTTCTAATTTTTTATTAATGTTTTTATTGATTTTTCGATGGAAAGAATCTGGCCATTTTCCATTAAGTAACTTGTATGAATCCTTAATGTTTTTATCTTGGAGTTGTACGTTTATTCATCTTGTTGGTTCTATAACTTCTCCAATAGCTTTATTTACAAATGCTTTTGCAACTTTTAATTTGCCAACAGAAATGCAAAAAGCATCTCCTTTAGTTCCCGCACTTCAATCCAATTGGTTAATGATGCATGTTACTGTTATGATTATCAGTTACTCAGCCTTAATTCTTGGCTCATTATTATCAATAGCGTTTCTATTTGATAATTTAAGTTATCGTGTTTTAGGAATAGGATTTCCTTTTTTAACTATAGGTATTTTATCGGGCGCTGTATGGGCTAATGAAGCATGGGGGTCCTATTGGAGTTGGGATCCAAAAGAAACATGGGCTTTATTAACATGGTTAATTTTTGCTATCTATTTACATGCCAGAATCACAAAAGGTTGGCAAGGCAAAAAACCGGCTATTATAGCTTCTTTTGGTTTTTTAGCAATTTGGATTTGTTTTTTAGGAGTCAATTTAATTGGTGAAGGTTTACATAGTTATGGTTGGTTTTCA
       Chlorosarcinopsis_eremi  GTTTCTAATATTTTATTAGGTCTTTTATTAATTTTACGCTGGAAAGAGTCTGGACATTTTCCATTAAGTAATTTATATGAATCCTTAATGTTTTTATCTTGGTGTTTTACTGGGCTTTATCTTTTTGGCGCTATTACAACACCAAGTGCTTTATTAACAAATGCTTTTGCTACTTTTACATTACCTAAAGAAATGCAAGAAGCAACTCCTTTAGTACCCGCATTACAATCAAATTGGTTAATGATGCATGTTACTGTTATGGTATTAAGTTATGCCGCTTTAATTTTAGGTTCATTATTATCAATTGCTTTTCTATTAGATAATTTAAGTTACAGGATTTTAGGAATTGGCTTCCCTTTGTTAACCATTGGAATTCTATCAGGTGCTGTATGGGCAAATGAAGCTTGGGGTTCTTATTGGAGTTGGGATCCAAAAGAAACATGGGCACTATTAACCTGGTTAATTTTCGCCATTTATTTACATACTCGTTTATCAAAAGGATGGGAAGGTAAAAAACCAGCTATTATAGCTTCTTTAGGTTTTGTTATTGTATGGATTTGTTATTTAGGCGTTAACTTACTTGGAGAAGGTCTACATAGTTATGGTTGGATAAGC
        Chlorotetraedron_incus  TTAGCAAATGTTTCTATTTTTAGTTTATTAGTCTTACGTTGGCAAGAATCTGGGCATTTTCCATTAAGTAATTTATATGAATCTTTTCTTTTTTTATCATGGAATTTAACACTTTTTCATTTAATTGGTGCAATTACTTCTCCAACTGCTTTATTAACTAATGTATTTGCAACTTTTTGTTTACCTGAAGATATGCAAGCTCCTTCACCTTTAGTTCCTGCTTTACAATCAAATTGGCTAATGATGCACGTAACTGTAATGATTTTAAGTTATGCCGCACTTATTTGTGGATCCTTATTATCTATTGCTTTTTTATTAGATAACTTAAGTTATAGAATTCTTGGAATTGGTTTTCCTTTACTTACAATTGGTATTTTATCTGGAGCAGTTTGGGCAAATGAAGCTTGGGGATCGTATTGGAGTTGGGATCCTAAAGAAACCTGGGCTTTATTAACTTGGTTAGTTTTTGCCATTTATTTACATACTAGATTTACTAAAGGTTGGCAAGGAAAAAAACCGGCATTAATTGCTTCTTTAGGTTTTTTAACAGTTTGGATTTGTTTTTTAGGTGTTAATTTATTAGGCGAAGGTTTACATAGCTATGGTTTTATGAAA
    Chromochloris_zofingiensis  TTAGCCAACATTTCATTGTTTTGTTTATTAGTATTACGTTGGGTTGAATCCGGTCATTTTCCTTTAAGTAATTTATATGAATCATTAATTTTTTTATCTTGGAGTTTTACAGTACTTCATATTATTGGGTGTATAACTTCTCCAATTGCGCTTTTTACAAATGCGTTCGCTAGCTTTAGTTTGCCATCCGAAATGCAACAGTCATCTCCACTTGTTCCCGCCTTACAATCGAATTGGCTAATGATGCACGTTACTGTTATGATTTTAAGTTACGCTGCTTTAATTTGCGGTTCTTTATTATCTATTGCTTATTTATTAGATAATTTAAGTTATCGTATTTTAGGAATAGGATTTCCTTTTTTGACTATTGGTATTTTGTCCGGAGCTGTATGGGCAAATGAAGCTTGGGGGTCATACTGGAGCTGGGATCCCAAAGAGACATGGGCGCTATTAACATGGTTAGTTTTTGCTATTTATTTACATACACGATTAACAAAAGGATGGCAAGGAAAAAAACCAGCAATTATTGCGTCTTTAGGTTTTATAACGGTATGGATTTGTTTTTTAGGGGTTAATTTACTCGGGGAAGGTTTACACAGTTATGGATGGATTCAA
       Cylindrocapsa_geminella  TTAGCAAATATATCTCTCTTTTGTCTTTTGTTTATTAGATGGAAAGATTCAGGACATGTCCCAGTAAGCAACTTATATGAATCCTTAATTTTTTTATGTTGGAGTTTGACTTCTCTGCAGATCTTAGCTGGTATTCTGATTCCAAGTATAGTATTAATTCATGCTTTTACAACTTTTAGTTTACCTAAAGATATGCAAGAAGCATCTTCATTGGTCCCAGCATTACAATCAAATTGGTTACTCATGCATGTAACTGTTATGATTCTCAGCTATGCTTCTCTCTTACTAGGTTCGTTACTTTCCATAGCTTTCCTTTTAGATAATCTTAGCTATCGTCTCTTAGGTATAGGCTTTCCCTTTTTAACTATAGGTATTTTCTCGGGAGCTGTTTGGGCTAATGAAGCGTGGGGTTCTTATTGGAGCTGGGATCCAAAAGAGACATGGGCATTGATAACATGGATGATGTTTGCTATTTATTTACATACTCGATTAACTAAAGGATGGAATGGAAAGAAACCAGCTCTCATAGCTTCTTTAGGTTTTTTCACAGTTTGGATGTGTTTTCTTGGTGTGAATTTATTAGGTGAGGGGCTTCATAGTTATGGTTGGTTTCAA
         Desmotetra_stigmatica  ATTGCTAATTTTTGTTTAGTTACATTATTAGTGTTACGTTGGATTGAATCGGGTCATTTCCCACTTAGTAATTTGTATGAATCGTTAATGTTTTTATCCTGGAGTTGTACTACAATTCATTTATTTGGCTGTATAACAGCACCATGTGGTTTATTTACTAACGCTTTTGCTACTTTTAGTTTACCTACGGAAATGCAGCAAGCAGCACCATTAGTCCCAGCGTTACAATCAAACTGGCTCATGATGCATGTAACTGTAATGATTTTAAGTTACGCTGCGTTAATTTTAGGCTCGCTATTATCGATAGCCTATTTATTAGATAACTTAAGCTATAGAATTTTAGGTATCGGATTTCCTTTTTTAACAATAGGAATTTTATCAGGTGCTGTATGGGCTAATGAAGCTTGGGGTTCATATTGGAGTTGGGATCCCAAAGAAACATGGGCTTTATTAACTTGGTTAGTTTTTGCTATTTATTTGCATACTCGTTTAACAAAAGGTTGGGAAGGCAAAAAACCTGCTATGATAGCTTCTCTAGGTTTTATTGTGGTCTGGATTTGTTTTTTAGGCGTTAATTTAATCGGCGAAGGTTTACATAGTTATGGTTGGATGAAA
        Dictyochloris_fragrans  ---------TTTTGTTTAATGAGTTTATTAATTTTACGTTGGAAAGAATCTGGTCATTTTCCTTTAAGTAATTTGTATGAATCTTTAATGTTTTTATCATGGAGTTTTACTTTTCTTCATATTGTAGGATGTATAACTTCTCCTAGTGCCTTATTTACTAATGCCTTTGCTACTTTTAGTTTACCTCTAGAAATGCAACATTCTTCTCCTTTAGTACCTGCTTTACAATCTAATTGGTTAATGATGCATGTTACTGTAATGATTTTAAGTTATGCAGCTTTAATTTTAGGTTCATTATTAGCTGTAGCCTTTTTGATAGATAATCTTAGTTATCGAATTTTAGGAATAGGTTTTCCGTTTTTAACTATAGGAATCTTATCTGGAGCTGTATGGGCTAATGAAGCTTGGGGTTCTTATTGGAGCTGGGATCCTAAAGAAACATGGGCACTATTAACTTGGTTAATTTTTGCTATTTATTTACATACTCGATTGACAAAAGGTTGGAAAGGAAAAAAACCAGCTATTATAGCTTCTGTAGGATTTATTACTGTTTGGGTTTGTTATTTAGGTGTAAATCTTATAGGAGAAGGACTTCATAGTTATGGGTGGATTAAT
             Dunaliella_salina  TTATCGAATGTTTTATTAATGGTTTTATTGTGTAACCGTTGGAAAGAATCTGGACATTTTCCATTAAGTAATCTATATGAATCTTTAATGTTCTTATCTTGGAGTTTTACTGTTATTCATTTATTTGGTGCTATAACTACACCTAGTGCTTTATTTACAAATGCTTTTGCTACATTCACTTTACCTAAAGAAATGCAAGGTTCTTCATCGCTAGTACCTGCTTTACAATCTAATTGGTTAATGATGCATGTTACAGTAATGATTATAAGTTATGCAGCTTTAATTTTAGGTTCATTACTATCTATTGCTTACTTATTAGACAACTTAAGTTATAGAATTTTAGGTATAGGTTTCCCTTTCTTAACTATTGGAATTTTATCTGGTGCTGTATGGGCTAACGAAGCATGGGGCTCTTATTGGAGTTGGGATCCCAAAGAAACTTGGGCTTTTTTAACATGGTTAGTTTACGCAATTTATTTACATACTCGACTAAATAAAGGTTGGGAAGGTAAAAAACCAGCTATCATTGCCTCTTTAGGTTTTATTGTTACTTGGATTTGCTATTTAGGAGTAAACTTAATAGGTGAAGGTTTACATAGCTATGGTTGGATTATT
          Elakatothrix_viridis  TTTGCTAACATTTTTTTAACTATTCTATTACTAACTCGATGGATTAATTCAGGACATGTACCTTTAAGTAATTTATATGAATCATTAATGTTTCTCTCTTGGAGTTTAAGTATGATGCATTTAATTACTTGTATAACATCTCCTGTTCCATTATTTTCTAATGCATTTGCTACATTTAGTTTATCATCAGGAATGCAAAAAGCATCCGCTTTAGTTCCTGCTTTACAATCAAACTGGTTGATGATGCACGTTACTGTGATGTTATTTAGTTATGCCTCTTTACTTTTAGGTTCTTTAATTGCTTTAGCATTTTTGTTAGATAATTTAAGCTATCGCATTTTAGGTATAGGTTTTCCATTTTTAACTCTAGGAATTTTATCTGGAGCTGTTTGGGCTAATGAGTCCTGGGGCTCATATTGGAGTTGGGATCCTAAAGAAACATGGGCTTTATTAACTTGGTTTGTATTTGCTATTTATTTACATACGAGATTAACAAAAGGTTGGAAGGGTAAAAAACCAGCTTTAATTGCTTCAATAGGTTTTTTCACTGTTTGGATTTGTTTTTTAGGTGTTAATCTATTGGGTGAAGGTCTTCATAGTTATGGTTGGGTGAGT
         Floydiella_terrestris  TTTTCAAATTTGAGCTTATTAACATTGCTGCTTTTGCGCTGGAAAGAATCAGGCCATTTTCCACTTAGCAATTTATACGAATCCCTTCTGTTTTTATCTTGGAGTCTTACAAGTATTCATCTTTTTGGCGCCCTTCTTTCGCCTTGTGCTTTATTCACCAATGCTTTTGCAAATTTTAGCCTACCTGATGAAATGAGAAATTCTTCAGCCTTAGTACCTGCATTGCAATCAAATTGGTTAGTTATGCACGTTACTATTATGATTTTAAGTTATGCAGCTTTAATTGTTGGGTGTCTTTTATCAATTTCTTTTCTACTTGACAATTTAAGTTATCGCATTTTAGGAATAGGGTTTCCTTTATTAACAATCGGAATTCTCTCTGGGGCTGTTTGGGCAAATGAAGCTTGGGGGTCTTACTGGAGTTGGGACCCGAAAGAAACATGGGCATTTTTAACTTGGCTGGTTTTTGCTGTGTACCTTCATACACGTTTGACAAAAGGTTGGCAAGGTCGAAAACCAGCCATTATAGCTTCGATAGGATTTGTGGTTGTTTGGATTTGCTTTTTAGGTGTGAATTTAATTGGTAAAGGGCTACATAGTTATGGTTGGATTCAA
       Follicularia_botryoides  TTTGCAAATATTTGTTTGTTTTTACTGTTAGTTTTACGCTGGAAAGAATCGGGGCATTTTCCTTTAAGTAATTTATACGAATCATTAATTTTTTTATCGTGGACTTTTACAACTATTCATTTGGTGGGAGCTATGACCTCACCAAGCGCTCTGTTAACAAATGCTTTTGCTACTTTTAGTCTGCCAAATGATATGCAACAATCTGGACCCTTAGTTCCCGCGCTTCAATCAAATTGGCTAATGATGCATGTAACAGTGATGATTGTAAGTTATGCCGCACTGATTTGTGGTTCTTTATTATCTATTGCTTTTTTACTAGACAATTTAAGTTATAGGATTTTAGGTTTAGGCTTCCCTTTCCTAACAATTGGGATCTTATCGGGGGCTGTTTGGGCAAATGAAGCGTGGGGTTCATATTGGAGCTGGGATCCAAAAGAAACTTGGGCTTTGTTGACATGGCTTGTCTTTGCTATTTATTTGCATACAAGATTTTCTAAAGGGTGGCAAGGAGAAAAGCCAGCAATTATTGCATCTTTTGGATTTATTGTTGTGTGGATTTGCTATCTGGGAGTCAATCTGATGGGTGAAGGTCTTCATAGTTATGGTTGGCTTCGT
       Golenkinia_longispicula  CTATCAAATATTACTCTATTTAGTTTTTTAGTTTTACGTTGGAAAGAATCAGGGCATTTTCCTTTGAGTAATTTATACGAATCGTTGATGTTTTTATCTTGGAGTATTACTGTTATTCATTTGTTAGGTGCTATAACAGCACCTTGCGCATTATTTACTAACGCTTTTGCAACTTTTAGTTTACCTTCTGGTATAAGGGAAGCAACCCCATTAGTTCCAGCACTACAATCAAATTGGCTAATGATGCATGTTACTGTTATGATATTAAGTTATGCTGCATTAATTTCAGGATCTCTTTTATCTATAGCATTTTTATTAGATAATCTTAGTTATAGAGTTTTAGGTATAGGTTTTCCTTTTTTAACAATTGGAATTTTATCAGGAGCGGTTTGGGCAAATGAAGCATGGGGATCTTATTGGAGTTGGGATCCTAAAGAAACATGGGCTTTATTAACCTGGATGGTGTTTGCTATTTATTTACACACTCGATTAACACGAGGATGGCAAGGAAAAAAACCGGCGATTTTGGCTACAGTCGGCTTTGTTACTGTTTGGGTTTGTTATTTAGGAGTTAACTTATTAGGTGAAGGTCTGCATAGTTATGGTTGGATTCAT
              Gonium_pectorale  ATTTCAAATTTATTATTAATTATTTTATTACTTGTACGTTGGGATAAATCTGGGCATTTTCCATTAAGTAATTTATATGAATCCTTAATGTTTTTAGCTTGGTGTTGTACTTTTTTATATCTAATCGGTTCTATCATAGCTCCTTGTGCTTTATTAATGAATGCTTTTGCTACTTTTAGTTTACCAAAAGAAATGCAAGACTCAGCACCTTTAGTTCCTGCATTACAATCAAATTGGTTAATGATGCATGTTACTGTAATGATTATTAGTTATGCCACTTTAATTATTGGTTCTTTATTATCTATCTTATTTTTATTAGATTCATTAAGTTATCGTATTATTGGTTTAGGTTTTCCTTTTTTAACAATTGGAATTTTATCAGGAGCAGTTTGGGCTAATGAAGCATGGGGATCTTATTGGAGCTGGGATCCAAAAGAAACCTGGGCTTTATTAACGTGGCTAGTTTTCGCCATTTATTTACATACACGTTTAACAAAAGGATGGGAAGGTAAAAAACCAGCTGTTATTGCTTCTATAGGATTTTTAGTTGTATGGTTTTGTTATTTAGGAGTTAATTTAATTGGTGAAGGTTTACATAGTTATGGTTTTTTTAAT
       Haematococcus_lacustris  GTTTCGAATCTATTATTAAGTTGTTTATTAATTATACGTTGGAAAGAATCCGGACATTTACCATTAAGTAATTTATATGAATCGTTAATGTTTTTATCTTGGTGTTTTACTGTTTTACATTTAATTGGTGCTATTACCACACCAAGTGCTTTATTTACAAATGCTTTTGCTACTTTTACTTTACCGAAAGAAATGCAAGAAGTTACACCATTAGTTCCGGCTTTACAATCAAATTGGCTTATGATGCATGTTACCGTTATGATTTTAAGTTATGCTGCTTTAATACTAGGTTCATTATTAGCGATTGCTTTTTTATTAGATAATTTAAGTTATCGTATATTAGGTATTGGGTTTCCTTTTTTAACAATTGGTATCTTATCAGGTGCTGTTTGGGCGAATGAGGCATGGGGATCCTATTGGAGTTGGGATCCTAAAGAAACTTGGGCTTTATTAACATGGCTTATTTTTGCCATTTATTTTCATACACGTATTCAGGGGGGTAGT---GGAAAACAATCAGCTAAAATAGCTACAGTTGGTTTTATTGTTGTTTGGATTTGTTATTTAGGTGTTAATTTAATAGGTGAAGGCTTACACAGTTATGGAATGTTAAGC
            Hafniomonas_laevis  ACGTCTTTTTCGTCTTTATTAGTTCTACTTATTTTGCGTTGGAAAGAGTTTGGCCATTTTCCATTAAGTAACTTATATGAATCTTTAATTTTTTTATCCTTATCGTGTTTACTAATTCATTTTTTACAAATTTATTTGGTTCCATTACTGCTTCTTGTGCCTTATGTATTAATGCTTTCGTTACCGGATGAAATGCAACAAGGTTCGGCTTTAGTGCCAGCTTTACAATCGAACTGGTTAATGATGCACGTTACAGTTATGATTACAAGTTATGGGGCACTTATCGTAGGTTCCTTATTTTCTATTGCCTATTTATTAGATAATTTAAGTTATCGTATTATTGGACTAGGATTCCCTTTATTAACTATTGGGATTTTATCGGGCGCCGTATGGGCAAACGAAGCTTGGGGAAGTTACTGGAGTTGGGATCCAAAAGAAACTTGGGCGTTATTAACATGGTTTGTTTTTGCTATTTATTTACATACACGTATTACACGTGGTTGGGAAGGCCGCAAATCAGCTATTATGGCATCTTTTGGTTTTATCACAGTATGGATTTGTTTTTTAGGTGTAAATCTATTAGGTGAAGGTTTACATAGTTATGGGTTTTTATCC
          Hariotina_reticulata  TGTGCAAATTTATGTATTTTTGTTTTATTAATTTTACGTTGGAAAGAATCTGGTCATTTTCCTTTAAGTAATCTTTATGAATCATTAATGTTTTTATCTTGGAATTTATCTACATTTCATTTATTTGGAGCTTTCACTTCACCAACTGCATTATTTATCAATGCTTTTGCCACTTTGAGTTTGCCCGCTGAAATGCAGCATTCTGCTGCTTTAGTTCCTGCATTACAATCAAATTGGTTAATGATGCACGTGACTGTTATGATTTTAAGTTATTCAGCATTAATTTGTGGTTCGTTACTTTCAATTGCTTTTTTATTAGATAATTTAAGTTACCGTATTTTAGGAATTGGTTTTCCATTTTTAACAATTGGAATTTTATCTGGAGCAGTATGGGCAAACGAAGCTTGGGGTTCATATTGGAGTTGGGATCCTAAAGAAACTTGGGCATTAGCAACATGGTTTGTTTTTGCAATATATCTTCATACTCGTATCACAAAAGGTTGGCGAGGAAAAAAACCCGCCATTATTGCGTCATTAGGCTTTGTTTTTGTGTGGATTTGTTTTTTAGGTGTCAATTTATTAGGGGAAGGTTTACATAGTTATGGTTTTTTCAAA
                 Jenufa_minuta  TTGTCTTCATTATTTTTATTTCTTCTTTTATTATATAGATGAATTTCTTCGGGACATTTTCCTTTAAGTAATCTTTATGAATCTTTAATTTTTTTATCTTGGTCTAGCACAATGATTCATCTATGAGGTTGTATTACATCTTCTCCAGCTTTTTTTACCAATGCTTTTGCTGCTTTTAGTCTTTCCCCAGATATTCAAAAAACAAGTCCTTTAGTACCCGCTCTTCAATCTAATTGGTTAATTATGCATGTCACAGTTATGATATTAAGTTATGCTGCTTTTATTTCAGGTTGTCTTTTAGCTATTGCTTATTTACTTGATCAATTAAGTTCTCGGTTTTTAGGAATTGGTTTTTGTTTTTTAACAGTAGGAATTTTATCAGGTGCAGTTTGGGCGAACGAAGCGTGGGGTTCTTATTGAAGTTGGGATCCCAAAGAAACATGGGCATTAGTGACTTGGTTAGTTTTTGCTATTTATGTACATACACGATTTACTTTTGGATGGCATGGTAAAAAATCAGCCATCATAGCTGGATTAGGTTTTTTAACTGTATGAGTGTGTTATTTAGGAGTAAATTTGATTGGTTCCGGGCTTCATAGCTATGGTTGAATTCAT
              Jenufa_perforata  TTATCATCTATTTCTTTATTTTTTCTTTTATTACTTCGTTGGTTGAAATCCGGTCATTTTCCTTTAAGTAATCTTTATGAATCATTAATATTTTTATCTTGGACCAGTACTGTCATTCATCTTTTTGGTTGTATAACCTCTCCTTCTGCTTTTCTTATAAACGCTTTTGCTCTATTTAGTTTATCTCCTGATCTTCAAAAATCTAGTCCTTTAGTTCCTGCACTTCAATCTAATTGGTTGATGATGCATGTCACAATAATGATATTAAGTTATGCAGCTTTTATCTCTGGATCTTTGCTAGCAATCGCTTATCTTCTTGATCAATTAAGTTCTCGTCTTTTAGGAATAGGTTTTTGTTTCTTAACTTTAGGAATTCTCTCTGGAGCGGTTTGGGCTAATGAAGCTTGGGGATCTTATTGGAGTTGGGATCCAAAGGAAACATGGGCTTTACTTACATGGTTAGTTTTTGCTATTTATTTACACACACGATTTACAAAAGGCTGGCAAGGAAAAAAGCCAGCTATTATTGCTTCTTTCGGTTTTGTAACCGTTTGGATTTGTTTTTTGGGTGTAAATTTAATCGGCGAAGGTCTTCACAGTTATGGTTGGTTTCAT
          Kirchneriella_aperta  ACTGCAAATTTTTCCCTTTTAATATTATTAATTTTGCGTTGGATAGAATCAGGTCATTTCCCATTAAGTAATTTATACGAATCTTTAATTTTTTTAACTTGGTCATTAACATTGTTTCATTTAATAGGTGCAATTACTTCGCCGACAGCCCTTTTTACGACAGCTTTTGCAAATTTTAGTTTACCACTCGAAATGCAACATTCGTCGGCTTTAGTTCCTGCTTTACAGTCAAATTGGTTAATGATGCATGTTACTGTTATGATTTTAAGTTATGCGGCCTTAATTTTTGGTTGTCTGTTATCTATTGGATTTCTGTTCGATAATTTAAGTTATAGAATGCTTGGTATTGGTTTTCCTCTGTTAACTATTGGTATTTTATCAGGTGCAGTCTGGGCAAATGAGGCATGGGGATCTTATTGGAGTTGGGATCCAAAAGAAACTTGGGCTCTATTAACATGGTTTGTTTTCGCAATCTATCTGCATACTCGCATTACAAAGAATTGGCAAGGTAAAAAACCAGCCATTATTGCTTCTTTAGGTTTTATTATTGTTTGGATTTGTTATTTAGGGGTTAACTTATTAGGTGAAGGTCTACATAGTTATGGATGGTTAAAA
      Koshicola_spirodelophila  TTAGCAAATCTATTTTTATTAATTTTACTAATTTTACGATGGATTGAATCTGGACATTTTCCATTAAGCAATTTATATGAATCTTTAATTTTTTTATCGTGGGCTTTAACGGGTGTAAGCTTTTTTGGCTCTATCTTATCTCCCTGTGCTTTATGCACAAATGCTTTTGCTAGCTTTAGTCTTCCTCCCGAGATGCAACATTCAGCCCCTTTAGTGCCTGCATTACAATCTAATTGGTTAATAATGCATGTAACGATTATGATAGTGAGCTATGCTGTTTTAATCGCGGGAAGTTTATTAGCAATAGCTTTTTTATTAGATAATTTAAGTTATCGTTTGTTAAGTTTCGGTTTTCCATGCTTAACAATTGGAATATTATCAGGTGCTGTCTGGGCGAACGAAGCTTGGGGTTCTTATTGGAGTTGGGATCCAAAAGAAACTTGGGCTTTATTAACTTGGTTAGTTTTTGCTGTTTATTTACATACTCGTTTTACAAAAGGATGGCAAGGTCGCAAACCAGCATTAATCGCTACTATAGGTTTTTTAGTAGTTTGGGTATGTTTTTTAGGTGTTAATTTATTAGGTAAAGGGCTGCATAGTTATGGTTGGCTTTCT
           Lobochlamys_culleus  TTATCCAATTTTTCATTAATGAGTTTGCTTATTTTACGTTGGATTAATTCCGGACACTTCCCTTTAAGCAATTTATATGAATCTTTAATGTTTTTATCATGGAGTTGTACATGTATTCATTTTATTGGTTGCCTTACTGCTCCATGTGCTTTATTAATGAATACTTATGCAACATTTAGTTTACCACCAGAAATGCAACAGATAACTCCATTAGTTCCCGCATTGCAATCAAATTGGTTAATGATGCATGTCACTGTCATGATTATAAGCTATGCTGCATTAATTTTAGGATCTTTATTATCTATAGCCTTTTTATTAGATAATTATAGTTATCGTATACTAGGGATAGGTTTCCCTTTTTTGACAATAGGAATATTATCAGGAGCTGTTTGGGCGAATGAAGCATGGGGTTCTTATTGGAGTTGGGATCCTAAAGAAACTTGGGCTTTATTAACATGGTTTGTTTATGCTATTTATTTACATACAAGATTTACAAAAGGTTGGCAAGGTAAAAAACCTGCAATAATAGCATCTCTTGGTTTTATTTTTGTTTGGATTTGTTTTTTAGGTGTTAATTTAATTGGTGAAGGATTGCATAGCTATGGTTGGTTTTCT
            Lobochlamys_segnis  TTATCAAATTTTTCGTTAGCTATTTTACTTGCTTTACGTTGGATTAATTCTGGCCATTTTCCTTTAAGTAATTTATATGAATCATTAATGTTTTTGTCTTGGAGTTGTACAAGTATCCATTTTATTGGTTGTATTACAGCTCCTTGTGCTTTTCTCATGAATGCTTATGCTACCTTGAGTTTGCCAAAAGAAATGCAAGAAATAGCTCCTTTAGTTCCTGCTTTACAATCAAATTGGTTAATGATGCATGTAACGGTAATGATTATAAGTTATGCGGCTTTAATTTTAGGTTCGTTATTATCAATAGCTTTTTTATTAGATAATTATAGTTATCGTATTTTAGGCATTGGATTTCCTTTTTTAACAATAGGAATTTTATCTGGAGCCGTTTGGGCAAATGAAGCTTGGGGTTCCTATTGGAGTTGGGATCCTAAAGAAACTTGGGCATTATTAACATGGTTTGTTTATGCTATTTATTTACATACTCGATTTATAAAAGGTTGGGAAGGGAAAAAACCAGCAATTATTGCTTCTTTAGGTTTTTTATTTGTTTGGATTTGCTTTTTAGGTGTAAATCTAATAGGTGAAGGCTTACATAGCTATGGTTGGTTTTCC
           Microglena_monadina  ATTTCTAATTTCTGTATTTTTCTCATATTAATTTTAAGATGGAAAGAATCTGGACATTTCCCTTTAAGTAATTTATACGAATCATTAATGTTTCTATCTTGGAGTTTAACTTCTCTTCATATTTTCGGTTCAATAACCTCACCATGTGCTTTATTTACTAATGCATTTGCATCTTTTAGTTTACCTTCTGAAATGCAAGAAGCTTCACCATTAGTTCCAGCATTACAATCTAATTGGTTAATGATGCATGTTACAGTAATGATTTTAAGTTACGCTGCATTAATTTTAGGCTCACTATTATCTATAGGTTTTTTATTAGATAATTTAAGCTATCGAATATTAGGAATTGGTTTTCCTCTCTTAACTATTGGTATTTTATCTGGAGCTGTTTGGGCTAATGAAGCATGGGGTTCTTATTGGAGTTGGGATCCAAAAGAAACTTGGGCTCTTTTAACTTGGCTTGTTTTTGCGATTTATTTACATATGAGATTAACAAAGGGTTGGTCAGGCAAAAAACCTGCATTAATAGCTTCTATTGGATTTATTACTGTCTGGATTTGTTATTTAGGTGTTAATTTAATTGGTGAAGGATTACATAGTTACGGTTGGTTATCA
                 Microspora_sp  TTGGCTCAGCTTTGTTTACTTAGCTTATTAATATTACGTTGGATTGAATCAGGACATTTTCCTTTAAGTAATTTATATGAATCTTTAATGTTTTTATCTTGGAGCTTTACTTTTTTATATATTTTTGGTTGCATTGTTTCTCCTTGCGCATTGTTTACGAATGCTTTTGCTAGTTTCAGTTTACCTTTAGAAATGCAACAATCTTCAGCTTTAGTACCTGCGTTACAATCAAATTGGTTAATGATGCACGTAACCGTAATGATTTTAAGTTATACTGCTTTAATTTTAGGTTCTTTATTATCGATTGCTTTTCTATTAGATAATTTAAGCTATCGAATTTTAGGTATTGGTTTTCCTCTTTTAACAATTGGAATTTTATCTGGAGCCGTTTGGGCAAATGAAGCTTGGGGATCTTATTGGAGTTGGGATCCTAAAGAAACGTGGGCTTTACTAACTTGGTTTGTGTTTGCCATTTATTTGCATACTCGTTTAAACAAAGGGTGGCAAGGCGAAAAACCAGCTATAATTGCGTCTGTAGGCTTTATAACTGTTTGGATTTGCTTTCTCGGAGTGAACCTTATTGGAGAAGGACTTCATAGTTATGGTTGGTTTAAT
       Mychonastes_homosphaera  GTTGCTAATGTGGCTCTCGTGGCTTTTTTAGTGCTACGTTGGTATGATTCAGGGCACTTCCCTTTAAGTAATTTGTATGAATCATTACTCTTTTTATCATGGAGTTTAACAACTCTTCACTTTGTA---GCCATTACCGCACCTATGGCCCTATTTACAAATGCATTTGCTGCTTTAAGTTTACCGGCTGAAATGAAGGTGGCGGGTCCTTTAGTACCAGCTCTTCAGTCGAACTGGTTAATGATGCACGTAACTGTGATGATTTTAAGTTATGCCGCTTTAATTGGGGGCTCACTTTTATCTATCGCTTTTTTACTCGATAATTTAAGTTACCGGGTTTTAGGGTTAGGATTTCCTTTATTAACCATTGGTATTTTATCTGGCGCAGTGTGGGCCAATGAAGCTTGGGGTTCTTATTGGAGTTGGGACCCTAAAGAAACGTGGGCCTTATTAACTTGGTTAGTTTTTGCCATTTATTTACACACGCGTTTAACAAAAGGCTGGCAAGGTAAAAAACCGGCCATGATTGCTGCTCTTGGTTTTTTAACGGTTTGGGTGTGTTTTTTAGGTGTAAATTTAATTGGGGAAGGTTTACATAGTTATGGTTTTGCTACA
           Mychonastes_jurisii  ATTGCGAATCTAGCTTTAGTCAGCTTTTTAGTGTTACGTTGGTATGATTCTGGGCATTTTCCTTTAAGTAATCTATATGAATCTTTAATTTTTTTATCGTGGAGTTTAACCACTTTACACTTTGTT---GCCATTACAGCACCAATGGCTTTATTTACCAATGCTTTTGCCGCTTTAAGTTTGCCTGCTGAAATGAAAGTGGCGGGTCCTTTAGTACCAGCCCTGCAATCGAATTGGTTAATGATGCATGTCACAGTTATGATTTTAAGTTACGCAGCTTTAATTGGGGGCTCTTTATTGTCCATTGCTTTTTTACTGGACAATTTAAGTTATCGAGTTTTAGGGTTAGGCTTTCCATTATTAACCATTGGTATTTTATCCGGAGCTGTTTGGGCCAATGAAGCGTGGGGATCTTATTGGAGTTGGGACCCTAAAGAAACATGGGCTCTGTTAACATGGTTAGTTTTTGCCATTTATTTACACACTCGTTTAACAAAAGGGTGGCAAGGTAAAAAACCAGCTATGATTGCAGCCCTTGGCTTTTTAACTGTTTGGGTTTGTTTTTTAGGTGTAAATTTAATTGGGGAAGGTTTACATAGTTATGGTTTTGCCACA
           Neochloris_aquatica  TTAGGAAATTTATCCATTTTACTTCTTTTAGTTTTACGCTGGAAAGAGTCTGGGCATTTCCCATTAAGCAATTTATATGAATCCTTTCTTTTCTTATCTTGGAATTTAACTTTATTACATTTGATTGGTGCAATAACCGCACCAACAGCTTTATTAATATGCTTATTTGCTAATTTCAGTTTACCAGAAGAAATGCAAAAATCTTCTGCTTTAGTTCCAGCTCTTCAATCAAATTGGTTAATGATGCATGTTACCGTGATGATTTTAAGCTATGCTGCTCTTATCAGTGGCTCTTTATTATCTATCGCTTTTTTATTAGATAATTTAAGTTACAGGATTTTAGGAATTGGATTTCCTTTGTTAACAATTGGTATACTATCCGGGGCTGTCTGGGCTAATGAAGCTTGGGGATCCTATTGGAGCTGGGATCCAAAAGAAACTTGGGCTCTTTTAACTTGGTTGGTTTTTGCAATTTATTTACATACCCGTTTTACAAAAGGTTGGCAAGGTCGAAAACCAGCTATTATAGCTTCTTTAGGTTTTTTTACTGTTTGGATTTGTTTTTTAGGTGTAAATTTATTAGGAGAGGGCTTACATAGCTATGGTTTTTTCGCC
      Oedocladium_carolinianum  TTTTCAAATTTTAGTTTAGTAAGTTTATTAATATTGAGATGGCAACAATCGGGACATTTTCCATTGAGTAATTTATATGAATCTTTAATTTTTTTATCGTGGGGTATAACAACAATTCATTTATTAGGATGTGTTACATCACCAACAGCTTTATTTATTAATACTTTTGCAAGTTTTAGTCTCCCACCCGAAATGCAAAAACCTAGTGCATTAGTTCCCGCTTTACAGTCAAATTGGCTTTTTATGCATGTAACTGTTATGATTTTAAGTTATGCTGCTTTAATTATAGGTTGTTTATTATCTTTTGTTTTTTTATTAGATAACCTTAGTTATAGGATTTTAGGAATAGGATTTCCTTTTTTAACAATAGGTATATTATCTGGTTCTGTTTGGGCAAACGAGGCTTGGGGATCTTATTGGAGTTGGGATCCAAAAGAAACTTGGGCATTACTAACTTGGTTAGTTTTCGCTGTTTATTTCCATTCACGTTTAATCAAAGGTTGGGAAGGAAAAAAACCGGCGATTCTGGCCACATTGGGTTTTATTGTAGTATGGATATGTTTTATTGGAGTAAATTTACTAAAAAGTGGACTACATAGTTATGGATTTTTTAGT
      Oedogonium_angustistomum  TTTTCAAATTTTTGTTTAGTAAGTTTATTATTATTTAGATGGCAAAATTCCGGACATTTTCCATTAAGTAATTTATATGAATCTTTAATTTTTTTATCTTGGGGTATAACGACTATTCATTTATTAGGATGCGTTACTTCACCAACTGCATTATTTATTAATACTTTTGCTAGTTTTAGTTTACCGCCGGAAATGCAAAGACCAAATGCATTAGTCCCTGCTTTACAGTCAAATTGGCTATTTATGCATGTAACTGTTATGATTTTTAGTTATGCCGCTTTAATTACCGGTTGTTTATTATCTTTTGTTTTTTTATTAGATAATCTAAGTTATCGAATTTTAGGAATAGGATTTCCTTTTTTAACAATAGGTATATTATCTGGATCCGTTTGGGCAAATGAAGCTTGGGGATCTTATTGGAGTTGGGATCCAAAGGAAACTTGGGCTTTGCTAACTTGGTTAGTGTTTGCTGTTTATTTCCATTCACGCTTAATCAAAGGTTGGGAAGGAAAAAAACCAGCGATTCTGGCCACTTTGGGTTTTATTGTAGTATGGATATGTTTTATTGGAGTAAATTTACTAAAAAGCGGACTACATAGTTATGGATTTTTTAGT
          Oedogonium_cardiacum  TGTTCAAATTTTTGTTTATTAAGTTTATTATTATTTAGGTGGCAAAATTCCGGGCATTTTCCATTAAGTAATTTATATGAATCCTTAATTTTTTTATCTTGGGGTATTACAACGATTCATTTATTAGGATGTGTTACATCACCAACCGCTTTATTTATTAATACTTTTGCGAGTTTTAGTTTACCATCGGAAATGCAAAAACCTAGTGCATTAGTTCCTGCTTTACAGTCAAATTGGCTATTTATGCATGTAACTGTTATGATTATTAGTTACGCTGCTTTAATTATAGGTTGTTTATTATCTTTTGTTTTTTTATTAGATAATCTAAGTTATCGAATTTTAGGAATAGGATTTCCTTTTTTAACAATAGGTATATTATCTGGATCCGTTTGGGCAAATGAAGCTTGGGGATCTTATTGGAGTTGGGATCCAAAGGAAACTTGGGCTTTGCTAACTTGGTTAGTTTTTGCTGTTTATTTTCATTCACGCTTAATCAAAGGTTGGGAAGGAAAAAAACCAGCGATTCTGGCCACTTTTGGTTTTATTGTAGTATGGATATGTTTTATTGGAGTAAATTTACTAAAAAGCGGACTACATAGTTATGGATTTTTTAGT
        Oogamochlamys_gigantea  ATAGCAAATTTATCATTAGCTACTTTATTAATATTGCGTTGGAAAAATTCAGGACATTTTCCACTTAGTAATTTATATGAATCATTAATGTTTTTATCATGGAGTTGTACTATGGTACATGTTATTGGGTGTATTACCTCACCAGTTGCTTTATTCATGAATGCTTATGCTGCATTCAGTTTACCTCAAGATATGCAACAGGCAGCACCCTTAGTCCCCGCTTTACAATCAAATTGGTTAATGATGCATGTAACCGTCATGATTTTAAGTTATGCTGCTTTGATTTTAGGGTCTTTATTGTCAATGGCTTTTTTATTAGATAATTATAGTTATCGAATAATTGGAATAGGTTTTTCTTTTTTAACTATTGGCATTTTATCAGGTGCAGTCTGGGCAAATGAAGCTTGGGGATCTTATTGGAGTTGGGACCCAAAAGAAACATGGGCTTTTTTAACTTGGTTAGTTTATGCAATATACTTACATACGCGATTAACAAAAGGCTGGCAAGGAAAAAAACCTGCCATTATTGCTTCGGTAGGTTTTATAACAGTATGGATTTGTTTCTTAGGTGTTAATTTAATTGGGAAAGGCTTACATAGTTATGGTTTTATTACT
        Ourococcus_multisporus  AGTGCCAATTTAGCGCTTTTAACGTTGTTAACTTTACGTTGGTTTGAATCTGGACATTTTCCTCTAAGTAATCTTTATGAATCGTTAATGTTTTTATCTTGGTCATTAACGTTATTTCATTTAGTTGGAGCAATGACCTCGCCAGCAGCATTTTTTACAAATGCTTTTGCCAATTTTAGCTTGCCAAAAGAAATGCAACATTCATCAGCTTTAGTACCAGCTCTTCAATCAAATTGGTTAATGATGCACGTTACGGTTATGATTTTAAGTTATGCGGCCTTGATTTTTGGATCGTTGTTATCGATTAGTTTTCTTCTAGATAATTTAAGTTATCGAATGTTAGGGATTGGATTCCCTTTATTGACTATTGGTATTTTATCGGGAGCTGTTTGGGCCAATGAAGCTTGGGGATCGTATTGGAGTTGGGATCCCAAAGAAACTTGGGCTTTGTTGACATGGTTGGTTTTTGCTATTTATTTGCATACTCGAATTACAAAAAATTGGCAAGGTAAAAAACCAGCTATGATTGCTTCGTTTGGATTTATTGTGGTTTGGATTTGTTACTTAGGCGTTAATTTATTAGGCGAAGGACTTCATAGTTATGGTTGGATTCAA
         Palmellopsis_texensis  GTAGCGAATATTTCATTAATTATTTTACTTCTTTTACGTTGGAACAACTCAGGACATTTTCCCTTAAGTAATTTATATGAATCGTTAATGTTCTTATCTTGGAGTTGTACCATGGTTTATTTTGTTGGCTGCATTATAACTCCATGTGCTTTACTGATGAATGCATATGCCACTTTTAGTTTACCTAAAGAAATGCAAGAAATTTCTCCTTTAGTCCCTGCTTTACAATCAAATTGGCTTATGATGCATGTAACAGTAATGATTTTAAGTTATGCTGCTTTGATTTTAGGATCTTTATTATCTATGGCCTTCTTATTAGAGAATTTTAGTTACAGATTAATCGGTATAGGTTTTTCGTTTTTAACTATTGGGATTTTATCTGGTGCGGTTTGGGCAAATGAAGCTTGGGGCTCTTATTGGAGTTGGGATCCTAAAGAAACATGGGCTTTTTTAACTTGGTTAGTTTATGCAATTTATTTACACACAAGGATTACAAAAGGTTGGGAAGGTCAAAAACCGGCCATTTTGGCTTCAATTGGATTTTTTACTGTTTGGATTTGTTTTTTAGGAGTGAATTTAATCGGGGAAGGTTTACATAGTTATGGTTGGTTTATT
       Parallela_transversalis  CTCTCTCAGTTTTCTTTAATGGGGTTGCTCCTTTGGAGATGGGTAGAATCCGGTCATTTTCCGATTAGCAACCTTTATGAAGCTTGTATTTTTCTATCTTGGAGTTTTACATTTTTAGGTCTAGGCGGCTCCATTATCGCTCCTTGTGCTTTACTTACAAATACTTTTGCTAGTTTTAGTCTGCCTGAAGAAATGCAAAAATCTTCAGCTCTGGTTCCGGCTCTTCAATCAAATTGGCTTATGATGCATGTAAGTTTAATGATTTTAAGTTATGCTGCTCTCATTTTTGGTTCTTTATTAGCAATAGCCTTCTTACTTGATAATTTAAGTTATCGAGTTTTGGGAATAGGATTTCCTCTTTTAACTATTGGTATATTGTCAGGAGCTGTTTGGGCTAATGAAGCATGGGGTTCTTATTGGAGTTGGGACCCAAAAGAAACCTGGGCTTTATTAACTTGGCTTGTTTTTGCTATTTATCTGCATACTCGTCTTAATAAAGGTTGGCAAGGTGAAAAACCTGCTTTAATAGCAAGTTTAGGTTTCCTAACAGTATGGATCTGCTTTTTAGGGGTAAACCTCCTAGGTGAAGGGCTTCATAGTTATGGATGGTTTAAT
             Pediastrum_duplex  CTAGCAAATTTTTCAATTTTTACTTTATTAATTTTGCGTTGGAAAGAATCAGGACATTTTCCATTAAGTAATTTATATGAATCTTTTCTTTTTTTATCTTGGAATTTAACACTTATTCATTTAATTGGTGCAATTACTTCCCCTACTGCATTATTTACAAATGCTTTTGCAACATTTAGCTTACCAGAAGATATGAGATCACCTTCTCCACTTGTACCTGCTTTACAATCAAATTGGTTAATGATGCATGTAACTGTTATGATTTTAAGTTATTCTGCGCTGATTTGTGGTTCTTTATTATCAATTGCTTATTTATTAGACAATTTAAGTTATAGAATTTTAGGAGTTGGATTTCCTTTGCTAACAATTGGTATTTTATCTGGAGCAGTATGGGCAAATGAAGCCTGGGGTTCTTATTGGAGTTGGGATCCTAAAGAAACATGGGCTTTATTGACTTGGTTAGTATTTGCAATTTATTTGCATACTCGAATTACTAAAGGATGGCAAGGTAAGAAACCAGCCATTATTGCTTCATTAGGATTTTTTATTGTTTGGATTTGCTTTTTAGGTGTTAATTTATTAGGAGAAGGTCTACATAGTTATGGTTTTATTAAA
         Phacotus_lenticularis  ATTTCCAACTTATCTATTTTTATTTTATTAGTTTTACGCTGGAAAGAATCAGGTCATTTTCCATTAAGTAATTTATATGAGTCTTTAATGTTTTTATCATGGACCTTAACAACAATTCATCTTTTTGGTTCTATTACTACACCAAGTGCTTTATTCACAAATGCCTTTGCTACTTTTAGTTTGCCAAAAGAAATGCAAGAGGCAAGTCCTTTAGTACCTGCTTTACAATCAAATTGGTTAATGATGCATGTTACAGTAATGATTTTAAGCTATGGTGCACTAATTTGTGGATCTTTATTGGCTATTGCATTTTTATTTGATAATTTAAGTTATAGAATTCTAGGAATTGGTTTTCCTTTATTAACAATTGGTATTTTATCGGGTGCTGTATGGGCAAATGAGGCGTGGGGTTCTTATTGGAGTTGGGATCCTAAAGAAACCTGGGCCTTATTAACATGGTTAGTTTTTGCTATTTATCTACATACACGATTAAATAAAGGTTGGCAAGGAAAAAAACCTGCGTTAATTGCTTCTTTAGGATTTGTTTCTGTTTGGATTTGTTATTTAGGTGTTAATTTATTAGGAGAAGGTTTACATAGTTATGGCTGGTTTCAA
            Pleodorina_starrii  ATTTCAAATTTATTATTAGTTCTATTATTGCTTGTTCGTTGGGAAATTTCTGGTCATTTTCCCTTAAGTAATTTATATGAATCATTAATGTTTTTAGCTTGGTGTTGCACTTTTTTATATTTACTAGGCTCGATAGCTGCTCCAAGTGCTTTATTAATGAATGCTTTTGCAACTTTCAGCTTACCAAAAGAAATGCAACAATCAGCTCCTTTAGTTCCAGCATTACAATCAAATTGGTTAATGATGCATGTGAGTGTCATGATTATTAGTTATGCCACTTTAATTATAGGTTCTTTATTATCTATTTTATTTTTATTAGATTCCTTAAGTTATCGTATAATTGGTTTAGGTTTTCCTTGTTTAACAATTGGAATTTTATCAGGAGCTGTTTGGGCAAATGAAGCATGGGGGTCTTATTGGAGTTGGGATCCAAAAGAAACATGGGCTTTATTAACGTGGCTAGTATTTGCCATTTATCTCCATACTCGTTTAACAAAAGGATGGCAAGGTGAAAAACCAGCTCTTATAGCATCACTAGGATTTATGCTTGTCTGGTTTTGCTTTTTGGGCGTTAATTTAATTGGAGAAGGTTTACACAGTTACGGTTTTTTTAAT
        Protosiphon_botryoides  ATTTCAAACATTTTATTAGGTTTATTATTATTATTAAGATGGAAAGAATCAGGTCATTTTCCATTAAGTAATTTATATGAATCTTTAATGTTTTTATCATGGTGTTTTACTGTTCTTCATCTTTATGGTGCTATTACAACACCAAGTGCTTTATTAACAAACGCTTTTGCAACTTTTACTCTACCAAAAGAAATGCAAGAGGCAGCTCCCTTAGTACCGGCATTACAATCAAATTGGTTAATGATGCATGTTACAGTTATGATTTTAAGTTATGCAGCTTTAATTTTAGGTTCTTTATTATCTATTGCATTTCTTTTAGACAATTTAAGTTATAGAATTTTAGGTATTGGTTTTCCATTATTAACTATTGGAATTTTATCTGGTGCTGTATGGGCAAACGAAGCTTGGGGTTCTTATTGGAGTTGGGATCCTAAAGAAACTTGGGCTTTATTAACATGGTTAATTTTTGCTATTTATTTACATACTAGACTTTCAAAAGGTTGGGAAGGCAAAAAACCAGCCTTAATCGCATCTTTTGGTTTTATTGTCGTTTGGATTTGCTATTTAGGCGTAAATTTAATTGGAGAAGGGTTACATAGTTATGGATGGCTTACA
Pseudomuriella_schumacherensis  TGTGCCAATGTATCTTTATTTAGTTTATTAGTTCTTCGTTGGATAGAATCAGGCCATTTTCCATTAAGTAATTTATACGAATCTTTAATGTTTTTATCTTGGAGTTTTACAGTTCTCCATCTTTTTGGGGCATTAACATCTCCAAGTGCTTTATTTACTAATGCGTTTGCAACTTTTAGCTTACCAGCGGAAATGCAACACTCTTCGGCTTTGGTACCAGCGTTGCAATCGAATTGGCTAATGATGCATGTCACTGTGATGATTTTAAGTTATGCTGCTTTAATTAGTGGCTCATTATTATCAATTGCTTTTTTATTAGAAAATTTAAGTTATAGAATTTTGGGTATTGGGTTTCCTTTGTTGACAATTGGTATTTTATCTGGAGCAGTTTGGGCAAATGAAGCTTGGGGTTCTTATTGGAGCTGGGATCCAAAAGAAACTTGGGCTCTTTTAACGTGGTTAGTTTTTGCAATTTACTTACATACTCGACTTACAAAAGGTTGGCAAGGCAAAAAACCTGCTATAATTGCTTCTTTAGGCTTTCTTTCTGTTTGGATTTGTTTTTTAGGAGTTAATTTACTTGGAGAAGGCCTTCATAGTTATGGATTTGTTCAA
            Rotundella_rotunda  TTAGCTAATTTTTCTCTATTATCATTATTAGTCTTACGTTGGAAAGAATCTGGACACTTTCCTTTAAGTAATCTTTATGAATCTTTAATTTTTTTATCTTGGTCTTTTACAACCATTCATTTAATAGGTGCTATTACTTCACCAACAGCATTATTTACGAGTGCTTTCGCTGCTTTTTGTTTACCGACAGAAATGCAAACGTCATCACCTTTGGTTCCAGCTTTACAATCTAATTGGTTAATGATGCATGTTAGTGTAATGATTTTAAGTTACGGAGCTTTAATTTGTGGTTCTTTATTATCCATTGCTTTTTTATTAGATAATTTAAGTTATCGTATTTTAGGTATTGGCTTTCCTTTTTTAACCATTGGGATTTTATCAGGTGCCGTTTGGGCAAATGAAGCTTGGGGTTCGTACTGGTCTTGGGATCCAAAAGAAACGTGGGCTTTTTTAACATGGTTAGTTTTTGCTATTTATTTACATACGCGATTTACAAAAGGATGGCAAGGAAAAAAACCAGCTATTATTGCTTCTCTTGGGTTTTTAACGGTTTGGGTTTGTTATCTAGGAGTGAATTTAATTGGAGATGGGTTACACAGTTATGGTTTTTTTGCA
          Scenedesmus_obliquus  GGTGCAAATTTTTGTCTTTTAAGTTTATTAATTTTACGTTGGAAAGAATCAGGTCATTTTCCTTTAAGTAATTTATATGAATCATTAATGTTTTTATCATGGAGTTTGTCTACTTTTCATTTAATTGGAGCTTTAACTTCTCCAACAGCTCTTTTTACAAATGCTTTTGCAACATTTAGTTTACCAATTGAAATGCAGCATTCATCTGCATTAGTTCCAGCATTACAATCAAATTGGTTAATGATGCATGTAACTGTGATGATTTTAAGTTATTCTGCTTTAATTTGTGGTTCACTTCTTTCAATTGCATTTTTATTGGATAATTTAAGCTATCGTATTCTAGGAATTGGTTTTCCATTTTTAACAATTGGAATTTTATCAGGTGCTGTTTGGGCAAATGAAGCATGGGGATCATACTGGAGCTGGGATCCAAAAGAAACATGGGCTTTAGCAACTTGGTTTGTTTTTGCAATCTATTTGCATACGCGTTTAACAAAAGGTTGGCATGGAAAAAAACCAGCTTTAATTGCTTCTTTAGGCTTTATTGTTGTTTGGATTTGTTTTCTTGGGGTAAATTTACTAGGAGAAGGTTTGCATAGTTATGGTTTTTTTAAA
        Schizomeris_leibleinii  TTTTCAAATATTTCTTTGTTTATTTTATTAATAATTAGATGGAAAGAATCAGGACATTTTCCATTAAGTAATTTATATGAATCGTTACTTTTCTTATCTTGGAGCTTAACAACTATTCATTTAATAGGTGCTATTACTGCTCCTAGTGCATTATTAACAAATGCTTTTGCAACATTTAGTCTTCCATCAGAAATGCAAAAAGCATCTGCTTTAGTACCTGCTCTTCAATCAAATTGGTTAATAATGCATGTAACTATTATGATATTAAGTTATGCTGCTTTAATTTGTGGCTGTTTATTATCAATTGCTTTTTTATTAGATAATTTAAGTTATCGTATTTTAGGTATTGGGTTTCCTCTATTAACTATAGGTATTTTATCTGGTTCTGTTTGGGCAAATGAAGCTTGGGGTTCATATTGGAGTTGGGATCCTAAAGAAACATGGGCGTTATTAACGTGGTTAGTATTTGCTATTTATTTACATACTCGTTTAACAAAAGGATGGCAAGGTAAAAAACCAGCTATTATAGCTTCTTTTGGTTTTATAATTGTTTGGATTTGTTTTATTGGTGTTAATCTTTTGGGAAAAGGTTTACATAGTTATGGTTGGATACAA
        Spermatozopsis_similis  TTTGCAAATATTCTTTTAGTTTCTTTTTTAGTGAGCCGTTGGGTTGAATCAGGGCATTTTCCATTAAGCAACTTATATGAATCGTTAATTTTTTTATCTTGGACTTTAAGTTCTCTTCATATTTTTGGTTGTATTACTTCCCCAACAATTTTATTAATTCAAGCGTTTGCAACATTAAGCTTACCCAAAGAGATGCAAATGCCTAGCGCCTTAGTTCCTGCACTTCAATCAAATTGGTTAATGATGCATGTTACTCTAATGATTTTAAGTTATGCTGCTTTAATTCTTGGCTGTTTATTTTCAGTCGCTTATTTATTTGATAATTTAAGTTATCGCATTTTAGGTATCGGATTTCCTTTATTAACCATTGGTATTTTATCTGGTGCAGTATGGGCAAATGAAGCATGGGGCTCTTATTGGAGTTGGGATCCAAAAGAAACGTGGGCTTTATTAACATGGTTAATTTTTGCTATTTATTTACATACACGCTTAACAAAAGGCTGGTCAGGAAAAGGGCCGGCTTTAATTGCTTCATTAGGCTTATTAAGTGTTTGGGTTTGTTTTTTAGGGGTTAATTTATTAGGTCAAGGATTACATAGTTATGGTTGGATTTTT
     Stephanosphaera_pluvialis  CTATCAAATATTCTATTAGCCCTTTTATTAATAGTACGTTGGAAAGAGTCAGGACATTTCCCATTAAGTAATTTATACGAATCTTTAATGTTTTTATCGTGGTGCTTTACTTTACTACATATTTTTGGTGCTATTACGACACCAAGTGCTTTACTTACTAACGCTTTCGCTACCTTTACTTTGCCGAAGGAAATGCAAGAGGCTGCCCCGTTAGTGCCCGCTTTACAATCAAATTGGTTAATGATGCATGTTACTGTCATGATTCTTAGTTATGCTGCCTTAATTGTTGGCTCTTTATTATCCATAGCTTTTTTATTAGATAATTTAAGTTATCGAATCCTAGGCATTGGGTTTCCTTTTTTAACCATAGGTATTTTGTCCGGGGCGGTCTGGGCAAATGAAGCATGGGGGTCATACTGGAGTTGGGACCCCAAAGAAACTTGGGCTTTATTAACTTGGTTAGTTTTTGCAATTTATTTACACACACGTTTATCAAAAGGGTGGGAAGGACGAAAACCGGCTATAATTGCTTCTTTTGGTTTTATAATTGTTTGGATGTGTTATCTTGGGGTTAATTTAATCGGCGAAGGTTTACATAGTTATGGTTGGGTTGTA
      Stigeoclonium_helveticum  CTAGCGAATTTATCTCTTTTTCTTTTATTAGCATTACGCTGGAAGGACTCTGGTCATTTTCCTTTGAGTAATTTATATGAATCTCTAATATTTTTATCGTGGAGTTTAACCTCGATTCAGATATTTGGTGCTATTATTGCCCCAAGTGCTCTGCTTACAGATGCTTTTGCTACTTTTAGTTTACCCCAAGAAATGCAAAAAACTTCAGCTTTAGTTCCAGCTCTGCAATCAAATTGGTTAGTTATGCATGTAACTATTATGATTTTAAGTTATGCCGCATTAATTTGTGGTTGTTTACTTTCAATTGCTTTTTTATTAGATAATTTAAGTTATCGTGTTTTAGGTATGGGTTTTCCTCTTTTAACAATTGGTATTTTATCTGGCTCAGTATGGGCAAATGAAGCATGGGGTTCTTATTGGAGTTGGGATCCAAAAGAAACTTGGGCTTTATTAACATGGTTGGTTTTTGCTATTTATTTACATACTCGTTTAACAAAAGGTTGGCAAGGTAAAAAACCTGCCATTATAGCTGCATTTGGATTTATTGTAGTTTGGATTTGTTTTATAGGTGTGAATCTTTTAGGAAAAGGTCTTCATAGTTATGGCTGGTTAAGC
    Treubaria_triappendiculata  TTAGCAAATTTGTTTCTAATTATTTTATTAATAAGCCGTTGGAAAATATCAGGTCATTTTCCATTAAGTAATTTATATGAATCACTTCTGTTTTTATCTTGGAGTTTAACTTGTATCCATCTGATTGCTGCAATAACAGCTCCTAGTCCTTTATTTACTTATGCTTTTGCTACTTTTAGCTTACCAAAAGAAATGCAAGAAGCTTCATCTTTAATTCCCGCTTTACAGTCAAATTGGTTAATGATGCATGTTACTGTAATGGTTCTCAGTTACGCTGCTCTTCTATTTGGATCTCTTATGGCTATTGCTTTTCTTTTAGATAATTTAAGCTATCGTATTTTAGGTATTGGATTTCCTTTTTTAACCATAGGGATTTTATCTGGTGCTGTTTGGGCGAATGAAGCCTGGGGTTCTTATTGGAGTTGGGATCCTAAAGAAACTTGGGCACTCATTACCTGGTTTATTTTTGCTATATATTTGCATACTCGCTTAACAAAAGGTTGGACTGGAAAAAAACCTGCGATTATAGCTTCTTTAGGTTTTTTAACAGTTTGGATGTGTTTTTTAGGTGTTAATCTCTTAGGAGAAGGACTTCATAGCTATGGTTGGTTTCAA
            Trochiscia_hystrix  TTCGCAAATTTTTTTTTAATTATTTTATTACTCAGTCGTTGGAAAATATCAGGTCATTTTCCATTAAGTAATTTATATGAATCACTTATTTTTTTATCTTGGAGTTTAACTTGTATACATCTGATTGCAGCAATAACAGCTCCAAGTCCTTTATTCACATACGCTTTCGCAACATTCAGCTTACCAAAAGAAATGCAAGAAGCATCTTCTTTAATTCCAGCTTTACAATCCAATTGGTTAATGATGCATGTTACTGTAATGGTTCTTAGTTATGCCGCTTTACTATTTGGCTCTCTTATGGCTATTGCTTATCTTTTAGATAATTTAAGCTATCGTATTTTAGGTATCGGATTTCCTTTTTTAACTATCGGAATTTTATCCGGTGCTGTTTGGGCCAATGAAGCTTGGGGTTCTTATTGGAGTTGGGATCCTAAAGAAACATGGGCACTTATTACATGGTTTATTTTTGCTATATATTTACATACTCGATTAACAAAAGGATGGACAGGAAAAAAACCTGCTATTATAGCTTCTTTAGGCTTTTTAACAGTTTGGATGTGTTTTTTAGGTGTCAATCTTTTAGGAGAAGGACTCCATAGCTATGGTTGGTTTCAA
                    Uronema_sp  TTGACTAATGTATCACTTTTTAGTTTTTTAGCTTTTCGATGGAAAGAATCAGGTCATTTTCCGTTAAGCAATTTATATGAATCATTAATTTTTTTGTCTTGGAGTTTAACATTTATTCAGTTATGGGGTGCACTTATTGCCCCTAGTGCGTTACTTACATATGCTTTTGCTACATTTACTTTGCCTCAAGAAATGCAAAAAACATCCGCTTTGGTTCCAGCATTGCAATCAAATTGGTTAGTGATGCATGTTACCATTATGATTTTAAGCTATGCAGTATTAATTTGTGGATGTTTATTTTCAATTGCTTTTTTATTAGATAACTATAGTTATCGTATTTTAGGGATTGGTTTTCCTCTTTTAACTATTGGTATCTTATCTGGTTCAGTTTGGGCAAATGAAGCTTGGGGTTCTTACTGGAGTTGGGACCCAAAAGAAACTTGGGCTTTATTAACTTGGTTTGTTTTTGCAATTTATTTACATACACGTTTAACAAAAGGATGGCAAGGAAAAAAACCTGCATTAATAGCTTCTTTTGGTTTCATTGTTGTTTGGATTTGTTATATAGGGGTAAATTTATTAGGAAAAGGTTTACATAGTTATGGTTGGATCAAT
                Volvox_carteri  GTTTCAAATTTATTATTAGTTTTATTATTACTTGTTCGTTGGGAAATTTCTGGGCATTTTCCCTTAAGTAATTTGTATGAATCATTAATGTTTTTAGCTTGGTGCTGTACTTTTTTATATTTAATTGGTTCTATAACTGCTCCAAGTGCTTTATTAATGAATGCTTTTGCGACTTTCAGCTTACCAAAAGAAATGCAACAATCAGCTCCTTTAGTTCCAGCATTACAATCAAATTGGTTAATGATGCATGTAAGTGTAATGATTATTAGTTATGCAACTTTAATTATAGGTTCTTTATTATCTATTTTATTTTTATTAGATTTGTTAAGTTATCGTATAATTGGTTTAGGTTTTCCTTTTTTAACAATTGGTATTTTATCAGGAGCTGTTTGGGCAAATGAAGCATGGGGGTCTTATTGGAGCTGGGATCCAAAAGAAACATGGGCTTTATTGACATGGTTAGTATTTGCTATTTATCTACATACCCGTTTAACAAAAGGATGGCAAGGTGAAAAACCAGCTGTTATAGCATCACTAGGATTTATGGTTGTCTGGTTTTGTTATTTGGGAGTTAATTTAATTGGAAAAGGTTTACATAGTTACGGTTTTTTTAAT
            Carteria_crucifera  TTGAGTTTGTTTTGTATTACTTTATTAATGATTTTCAGATTTGTTGAATCAGGTCATCTTCCCTTAAGTAACTTATATGAATCTTTGATGTTTTTATCATGGAGTTGTATTATCATTCATTTGATTTCACCAGCAACAATATCAGCTTCTTTATTTATAAATGGGTTCGCTACATTTAGTTTACCTCCCGAAATGCAACAAGCTAGTCCTTTAGTGCCTGCTTTACAATCGAATTGGTTAATGATGCATGTTAGTGTTATGATTTTAAGTTATGCTGCTTTGATGTTAGGTTCTTTATTAGCTATCGTTTATTTG------------------------------------------------------------------------------------------------------------------------------------------------------------------------------------------------------------------------------------------------------------------------------------------------------------

    ;
end;


begin mrbayes;
    charset firstsecond = 1-.\3 2-.\3;
    charset third = 3-.\3;
    partition mine = 2: firstsecond, third;
    set partition=mine autoclose=yes;
    lset applyto=(all) nst=6 ngammacat=4 rates=invgamma;
    prset applyto=(all) statefreqpr=dirichlet(1) ratepr=variable pinvarpr=uniform(0,1) brlenspr=Unconstrained:GammaDir(1.0,0.1,1.0,1.0) shapepr=exponential(1.0);
    unlink shape=(all) statefreq=(all) revmat=(all);
    mcmc ngen=6250000 samplefreq=500 printfreq=1000 starttree=random nruns=2 nchains=2 savebrlens=yes filename=ccsA;
    sump relburnin=yes burninfrac=0.2;
    sumt relburnin=yes burninfrac=0.2;
end;
