# Supplementary material for: Order, please! Uncertainty in the ordinal-level classification of Chlorophyceae
Source: PeerJ. 2019 May 15;7:e6899. doi: 10.7717/peerj.6899 (PMC6525593; doi:10.7717/peerj.6899)
Supplement: Supplemental Information 1 — This compressed folder contains untrimmed, masked alignments for individual chloroplast genes (subfolder nexus), as well as trimmed alignments with appropriate analysis blocks and the consensus trees resulting from these single-gene and concatenated analyses (MrBayes subfolders). Supplementary methods with associated references are included in the SupplementaryMethods.txt file. SVDquartets, BaliPhy, PhyloBayes and RAxML analysis files are in separate subfolders, with their respective resulting tree files. Files associated with MrBayes analysis of the 1st and 2nd positions and the analysis of the 3rd positions are placed in the subfolders 1st_and_2nd_positions_only and 3rd_positions_only, respectively. The 18Splastid_combined subfolder contains the MrBayes analysis materials (alignment and consensus tree) for the analysis including nucleotide plastid data as well as 18S nucleotide data. Documentation, trees and scripts used to create Fig. 3 are included in the “Figure3” subfolder, and documentation for and full results of Treespace analyses are in the “Treespace” subfolder. The results of the AU topology tests are included in a Word document. [file peerj-07-6899-s008.zip › supplementary_alignments_trees/mrbayes_nt_alignments_trees/psbC-stripped.nex]

#nexus

begin data;
    dimensions ntax=67 nchar=1383;
    format datatype=dna gap=-;
    matrix
                 Ankyra_judayi  GTGGAAACGCTCTTTAATGGAACACTTACTGTAGGTGGTCGTGACCAAGAATCCACAGGTTTTGCTTGGTGGTCTGGAAACGCTCGTCTAATTAATCTTTCAGGTAAACTTTTAGGTGCTCACGTAGCACATGCTGGTTTAATCGTTTTTTGGGCAGGTGCAATGAACTTATTTGAAGTAGCTCACTTTGTACCAGAAAAACCTATGTATGAACAAGGTTTAATCCTTTTACCGCACATTGCTACTTTAGGTTATGGTGTTGGTCCAGGTGGTGAAGTTATTGATACATTCCCATACTTTGTTTCAGGCGTATTACATTTAATTTCTTCAGCAGTTTTAGGTTTTGGTGGTGTTTATCACTCATTAATTGGTCCAGAAACTTTAGAAGAATCATTCCCATTCTTTGGTTATGTATGGAAAGACAAAAATAAAATGACTAATATTCTTGGCTATCACCTTATTATGTTAGGTTTAGGCGCTTGGTTATTAGTTTGGAAAGCTATGTATTTTGGTGGTGTTTATGATACTTGGGCTCCAGGTGGTGGAGACGTGAGAATTATCACTAACCCTACAACAAGTGCTGCTGTAATTTTTGGTTACTTAGTAAAATCACCTTTTGGCGGTGATGGTTGGATTGTAAGTGTAGATAATATGGAAGATATTATTGGTGGTCATATTTGGATTGGAACTTTAGAAATTTTAGGTGGTATTTGGCACATTTATACAACACCTTGGCCGTGGGCACGTCGTGCATTTGTTTGGTCAGGCGAAGCATACTTATCATACAGTTTAGCTGCTATTTCTGTAATGGGCTTTATTGCTTGTTGTATGTCATGGTTTAACAATACTGCTTATCCATCAGAATTCTATGGCCCAACTGGTCCTGAAGCATCTCAATCACAAGCATTTACATTCCTTGTTCGTGACCAACGTTTAGGTGCAAACGTAGCATCTGCTCAAGGTCCAACTGGTTTAGGTAAATATTTAATGCGTTCACCTACTGGTGAAATCATTTTTGGTGGTGAAACTATGCGTTTCTGGGATTTCCGTGGTCCTTGGTTAGAACCATTAAGAGGACCTAATGGTTTAGATTTAAATAAATTAAAGAATGATATTCAACCATGGCAAGAACGTCGTGCTGCTGAATATATGACACATGCACCTCTAGGATCTTTAAACTCTGTAGGTGGTGTAGCAACAGAAATCAACTCAACTAACTTTGTTAGTCCACGTTCTTGGTTAGCAACTAGCCATTTCGTTCTTGGTTTCTTCTTCTTTATTGGACATTTATGGCATGCAGGGCGTGCGCGTGCTGCTGCTGCTGGTTTTGAAAAAGGTATTGACCGTTTAGATGAACCTGCATTATCAATGCGTCCATTAGAT
        Atractomorpha_echinata  GTGGAAACGCTCTTTAATGGAACACTTACGGTAGGTGGTCGTGACCAAGAATCCACAGGTTTTGCTTGGTGGTCTGGAAACGCTCGTCTAATTAATCTTTCAGGTAAACTTTTAGGTGCTCACGTAGCACACGCTGGTTTAATCGTTTTTTGGGCAGGTGCAATGAATTTATTTGAAGTAGCTCACTTTGTCCCTGAAAAACCAATGTATGAACAAGGTTTAATTCTTTTACCACATATTGCTACTTTAGGTTACGGTGTTGGTCCAGGTGGGGAAGTTATTGATACATTCCCATATTTTGTTTCAGGTGTATTACATTTAATTTCTTCAGCTGTTTTAGGCTTTGGTGGGGTTTATCACTCATTAATTGGTCCGGAAACTTTAGAAGAATCTTTCCCATTCTTTGGTTATGTATGGAAAGACAAAAATAAAATGACTAATATTCTTGGTTATCACCTTATTATTTTAGGTTTAGGTGCATGGTTATTAGTTTGGAAAGCTATGTATTTTGGCGGTGTTTACGATACTTGGGCTCCGGGCGGTGGAGACGTTCGAATTATCACTAATCCTACAACAAATGCTGCTGTAATTTTTGGTTACTTAGTGAAATCACCTTTCGGGGGTGATGGTTGGATTGTTAGTGTAGATAATATGGAAGATATTATTGGTGGTCATATTTGGATCGGGACTTTAGAAATTTTAGGTGGTATTTGGCACATTTATACAACACCTTGGCCGTGGGCACGCCGTGCATTTGTTTGGTCTGGTGAAGCTTATTTATCATATAGTTTAGCAGCTATTTCTGTTATGGGCTTTATTGCTTGTTGTATGTCATGGTTTAACAATACTGCTTACCCTTCTGAATTTTATGGTCCAACAGGGCCAGAAGCATCTCAATCTCAAGCATTTACATTCCTTGTTCGTGACCAACGTTTAGGGGCTAATGTTGCGTCAGCACAAGGACCAACAGGTTTAGGTAAATACTTAATGAGATCACCTACTGGTGAAATCATTTTCGGTGGTGAAACTATGCGTTTCTGGGATTTCCGTGGTCCTTGGTTAGAACCGTTAAGAGGTCCTAATGGTTTAGATTTAAACAAATTAAAGAATGATATTCAACCATGGCAAGAACGCCGTGCTGCTGAATATATGACACACGCACCTCTTGGATCTTTAAACTCTGTAGGTGGTGTAGCAACAGAAATTAACTCAACTAACTTTGTTAGTCCACGTTCTTGGTTAGCAACTAGTCATTTCGTTCTTGGTTTCTTCTTCTTTATTGGCCATTTATGGCATGCAGGCCGTGCACGTGCTGCAGCAGCTGGTTTTGAAAAAGGTATCGATCGTTTAGATGAACCGGCATTATCAATGCGTCCATTAGAT
      Borodinellopsis_texensis  ATGGAAACACTTTTTAACGGAACACTAACTGTTGGTGGTCGTGATCAAGAATCCACAGGATTTGCTTGGTGGGCTGGTAATGCACGACTTATTAATCTTTCTGGGAAACTTTTAGGTGCTCACGTAGCTCATGCAGGTCTAATTGTTTTTTGGGCTGGTGCTATGAACTTATTTGAGGTTTCACATTTTGTTCCAGAAAAACCAATGTACGAACAAGGTCTAATTCTTCTTCCACACTTAGCTTCTTTAGGATATGGTGTAGGTCCTGGTGGTGAAGTTCTTGATACTTTTCCATACTTTGTTTCAGGTGTTTTACACCTTATTTCATCTGCAGTTTTAGGATTTGGTGGTGTATATCACTCATTAATTGGTCCAGAAACTTTAGAAGAATCGTTTCCATTCTTTGGATACGTTTGGAAAGACAAAAATAAAATGACTAACATTTTAGGTTATCATTTAATTATTCTTGGCGCAGGTGCTTGGTTACTAGTACTGAAAGCAATGTTCTTTGGTGGTCTTTATGATACTTGGGCTCCAGGAGGTGGAGATACAAGAATTATTACAAACCCAACAACTAATGCTGCAGTTATCTTTGGCTACCTTTTAAAATCACCTTTTGGTGGGGATGGTTGGATTTGTAGTGTAGACAACCTTGAAGATATCGTTGGTGGTCACATTTGGATTGGTACTTTAGAAATTTTAGGTGGTATTTGGCATATTTATACAACTCCATGGCCATGGGCTCGACGTGCTTTTGTTTGGTCAGGTGAAGCTTACCTTTCATATAGTTTAGCTGCTATTGCAATGATGGGATTCATTGCTTGCTGTTTCTCATGGTTCAATAACACAGCCTACCCAAGCGAATTTTATGGGCCGACTGGTCCTGAAGCGTCTCAAGCACAAGCATTTACGTTCCTTGTTCGTGACCAACGTTTAGGTGCTAACGTAGCATCGGCACAAGGTCCAACAGGTTTAGGGAAATATTTAATGCGTTCACCTACAGGTGAAATTATTTTTGGTGGTGAAACTATGCGTTTCTGGGATTTCCGTGGGCCTTGGGTTGAACCATTAAGAGGTCCAAACGGTTTAGATTTAACTAAATTAAAAAATGACATTCAACCATGGCAAGAACGTAGAGCAGCAGAATATATGACTCATGCTCCTTTAGGTTCTTTAAACTCTGTTGGTGGTGTTGCTACTGAAATTAATGCTGTTAACTTTGTATCACCACGCAGTTGGTTAGCTTGTTCACACTTTGTATTAGGTTTCTTCTTCTTTATTGGACACTTATGGCATGCTGGGCGTGCTCGTGCAGCTGCTGCTGGTTTTGAAAAAGGAATTGACCGTGTTGACGAGCCAGTACTTTCTATGCGACCTCTGGAT
          Bracteacoccus_aerius  GTGGAAACGCTCTTTAATGGAACACTTACAGTAGGAGGTCGTGACCAAGAGTCTACAGGATTTGCTTGGTGGGCTGGAAATGCTCGTTTAATCAATTTATCTGGTAAACTTTTAGGCGCTCACGTGGCACACGCTGGTCTAATTGTATTTTGGGCGGGTGCTATGAACTTATTCGAAGTAGCTCACTTCGTACCAGAAAAACCTATGTATGAACAAGGTTTAATTTTGTTACCTCACATTGCAACTCTTGGTTATGGTGTAGGTCCTGGCGGAGAAATTCTGGATACATTCCCATATTTCGTATCTGGTGTACTTCATTTAATTTCTTCAGCAGTTCTTGGTTTTGGTGGTGTATATCACTCATTAATTGGACCAGAAACTTTAGAAGAATCTTTCCCTTTCTTTGGTTATGTTTGGAAAGATAAAAACAAAATGACAAACATTCTAGGTTATCACCTAATCATTCTAGGTTTAGGTGCATGGCTATTAGTTTGGAAAGCTATGTACTTTGGAGGTGTTTACGATACTTGGGCACCGGGGGGTGGAGACGTTCGTCTTATCACTAATCCAACTACGAATGCTGGTGTTATTTTCGGTTATTTATTAAAATCTCCATTCGGTGGTGATGGTTGGATTGTGAGTGTAGATAACATGGAAGACATTATTGGTGGTCACATTTGGATTGGAACTTTAGAAATTCTTGGCGGTCTTTGGCACGTATATACAACTCCTTGGCCATGGGCACGTCGCGCTTTTGTTTGGTCTGGTGAGGCTTATCTGTCATACAGTTTAGGTGCAATTTCTGTAATGGGATTCATCGCTTGTTGTATGTCTTGGTTTAATAACACAGCTTATCCTAGCGAATTTTATGGTCCAACAGGTCCAGAAGCTTCACAATCACAAGCTTTTACATTCCTGGTTCGTGACCAACGTTTAGGTGCAAACGTTGCTTCAGCTCAAGGACCTACTGGTCTTGGTAAATATTTAATGAGATCACCTACTGGTGAAATCATTTTTGGTGGTGAGACGATGCGTTTCTGGGATTTCCGTGGACCGTGGTTAGAACCACTAAGAGGACCTAACGGTTTAGATTTAAATAAACTTAAAAACGATATTCAACCTTGGCAAGAGCGTCGTGCGGCTGAATACATGACTCATGCACCTCTTGGATCTTTAAACTCAGTAGGAGGTGTAGCAACTGAGATTAACGCAGTTAACTATGTATCTCCTCGTAGTTGGTTAGCTTGTTCACACTTCGTTTTAGGTTTCTTCTTCTTTATTGGTCATTTATGGCATGCTGGACGTGCTCGTGCAGCTGCTGCTGGTTTCGAAAAAGGTATCGATCGTTTAGACGAACCGGCTCTTTCTATGAGACCATTAGAT
       Bracteacoccus_giganteus  GTGGAAACGCTCTTTAATGGAACACTTACAGTAGGAGGTCGTGACCAAGAGTCTACAGGTTTTGCTTGGTGGGCTGGAAATGCTCGCTTGATCAATTTATCTGGTAAACTTTTAGGTGCTCACGTAGCACACGCTGGTCTGATTGTATTTTGGGCAGGTGCTATGAACTTATTTGAAGTAGCTCATTTCGTACCAGAAAAACCAATGTACGAACAAGGTCTGATTCTATTACCTCACATCGCAACTCTTGGTTATGGTGTAGGCCCTGGCGGAGAAATTCTTGATACATTCCCATACTTCGTATCTGGTGTTCTTCATTTAATTTCTTCAGCAGTTCTTGGTTTTGGTGGTGTATATCACTCATTAATTGGTCCAGAAACACTGGAAGAATCTTTCCCTTTCTTCGGTTACGTATGGAAAGACAAGAACAAAATGACTAACATTTTAGGTTACCACCTGATCATTTTAGGATTAGGAGCATGGTTATTAGTTTGGAAAGCTATGTACTTCGGCGGTGTGTACGATACTTGGGCGCCTGGTGGTGGAGACGTTCGTCTTATCACGAATCCAACTACAAACGCTGGTGTTATTTTCGGTTACTTACTAAAATCACCATTTGGTGGTGATGGTTGGATCGTAAGCGTGGACAACATGGAAGACATCATCGGTGGTCACATTTGGATCGGAACTTTAGAAATCCTTGGTGGTCTATGGCACGTATATACTACTCCTTGGCCATGGGCACGACGTGCTTTCGTTTGGTCTGGTGAAGCTTACCTATCATACAGTTTAGGTGCGATCGCTGTTATGGGATTCATTGCTTGCTGTATGTCTTGGTTCAACAACACTGCTTATCCTAGCGAGTTTTATGGGCCAACGGGTCCTGAAGCTTCACAATCTCAAGCTTTCACTTTCCTTGTTCGTGACCAACGTTTAGGTGCGAACGTAGCTTCAGCTCAAGGACCTACAGGTCTTGGTAAATATTTAATGAGATCGCCTACAGGTGAGATTATTTTTGGTGGTGAAACGATGCGTTTCTGGGATTTCCGTGGACCATGGCTAGAACCACTAAGAGGACCAAACGGTTTAGATTTAAATAAACTTAAAAACGATATTCAACCTTGGCAAGAACGTCGTGCAGCTGAATATATGACTCACGCGCCTCTAGGCTCTTTAAACTCAGTAGGTGGTGTAGCGACTGAAATCAACGCAGTTAACTACGTATCTCCTCGTAGTTGGTTAGCATGTTCACACTTCGTTTTAGGTTTTTTCTTCTTTATCGGTCACTTATGGCATGCTGGACGTGCTCGTGCAGCTGCTGCTGGTTTCGAAAAAGGTATCGACCGTTTAGACGAACCAGTTCTTTCTATGAGACCTTTAGAT
           Bracteacoccus_minor  GTGGAAACGCTCTTTAATGGAACACTTACAGTAGGAGGTCGTGACCAAGAGTCTACAGGTTTTGCTTGGTGGGCTGGAAATGCTCGCTTAATCAATTTATCTGGTAAACTTTTAGGTGCTCACGTAGCACACGCAGGTCTAATCGTTTTTTGGGCAGGTGCTATGAACTTATTCGAAGTAGCGCATTTCGTACCAGAAAAACCTATGTATGAGCAAGGTCTAATTCTATTACCTCACATCGCGACTCTTGGTTATGGCGTAGGCCCTGGTGGAGAGATTCTTGATACATTCCCATATTTCGTGTCTGGTGTACTTCATTTAATTTCTTCGGCAGTTCTTGGTTTTGGTGGTGTATATCACTCATTAATTGGACCGGAAACACTAGAAGAATCTTTCCCTTTCTTCGGTTACGTGTGGAAAGACAAAAACAAGATGACTAACATTTTAGGTTATCACCTGATCATCCTAGGTTTAGGTGCGTGGTTATTAGTTTGGAAAGCTATGTACTTCGGTGGTATTTATGATACGTGGGCTCCTGGAGGTGGAGACGTTCGTCTTATCACGAATCCAACTACAAATGCTGGTATTATTTTCGGTTACTTACTAAAATCACCATTTGGTGGTGATGGTTGGATCGTAAGTGTAGATAACATGGAAGATATCATCGGTGGTCACATTTGGATCGGAACTTTAGAAATCCTTGGAGGTCTTTGGCACGTATACACGACTCCTTGGCCATGGGCACGTCGTGCTTTCGTTTGGTCTGGTGAAGCTTATTTATCATACAGTTTAGCTGCAATTTCTGTAATGGGATTCATTGCTTGCTGTATGTCTTGGTTTAACAACACAGCTTATCCTAGTGAGTTTTACGGTCCAACAGGTCCAGAAGCTTCACAATCACAAGCTTTCACTTTCCTTGTTCGTGACCAACGTTTAGGTGCTAACGTAGCTTCAGCTCAAGGTCCTACTGGTCTTGGTAAATATTTAATGAGATCACCTACTGGTGAAATCATTTTTGGTGGTGAAACAATGCGTTTCTGGGATTTCCGTGGACCATGGTTAGAACCGCTAAGAGGTCCAAACGGTCTAGACTTAAACAAACTTAAAAACGATATTCAACCTTGGCAAGAACGTCGTGCAGCTGAATACATGACTCATGCACCTCTAGGGTCTCTAAACTCTGTAGGTGGTGTAGCTACAGAAATCAACGCTGTTAACTACGTATCTCCTCGTAGTTGGTTAGCTTGTTCACACTTCGTTTTAGGTTTCTTCTTCTTTATCGGTCACTTATGGCATGCTGGACGTGCTCGTGCAGCTGCTGCTGGTTTCGAAAAAGGTATCGACCGTTTAGATGAACCTGTTCTTTCTATGAGACCATTAGAT
         Carteria_cerasiformis  GTGGAAACTCTCTTTAATGGAACACTAACAATTGGTGGTCGTGACCAGGAAACAACTGGTTTTGCTTGGTGGGCAGGAAACGCTCGATTAATTAACTTATCAGGTAAACTTTTAGGAGCTCATGTAGCACATGCTGGTTTAATCGTATTCTGGGCAGGCGCTATGAATTTATTTGAAGTAGCTCATTTTGTACCAGAAAAACCTATGTACGAACAAGGTCTTATTTTATTACCGCACTTAGCTACAATTGGTTATGGTGTAGGTCCTGGTGGTGAAGTAATTGACACTTTCCCATACTTTGTTTCAGGTGTTCTTCATTTAATTTCATCAGCTGTTTTAGGTTTTGGTGGGGTTTATCACTCTTTAATCGGACCTGAGACATTAGAAGAATCTTTCCCGTTTTTTGGTTACGTTTGGAAAGATAAAAACAAGATGACGAATATTTTAGGTTATCACCTTATCATTCTAGGTATTGGTGCATGGCTTTTAGTTTGGAAAGCTATGTATTTTGGTGGTGTTTACGATACTTGGGCTCCTGGTGGTGGAGACGTTCGTATTATTACTAATCCTACAACAACAGCTTCTGTTGTTTTTGGTTATTTATTAAAATCACCATTTGGTGGAGATGGTTGGATCGTTAGTGTTGATAACATGGAAGATATTATTGGTGGTCATATTTGGATTGGTACACTTTGTATCTTTGGTGGTATTTGGCATATTTATACAACACCATGGCCATGGGCACGTCGTGCTTTTGTTTGGTCAGGCGAAGCTTATCTTTCTTATAGCTTAGCTGCTATCTCATTAATGGGATTCACTGCATGTTGTATGGCATGGTTTAATACTACAGCATACCCTAGTGAATTCTATGGTCCAACAGGTCCAGAAGCTTCTCAATCTCAAACGTTTACATTCTTAGTACGTGACCAACGTTTAGGTGCTAATGTAGCATCTGCACAAGGTCCTACAGGATTAGGTAAATATTTAATGAGATCACCAACAGGTGAAATCATTTTCGGGGGTGAAACAATGCGTTTCTGGGATTTCCGTGGTCCATGGTTAGAACCGCTAAGAGGTCCTAATGGTTTAGACTTAAATAAATTAAAAAATGATATTCAACCATGGCAAGAACGTCGTGCTGCAGAATATATGACACATGCACCTTTAGGGTCTTTAAACTCTGTAGGTGGTGTAGCTACTGAAATTAATAGTGTTAACTTTGTATCACCACGTTCATGGTTAGCTACTTCTCATTTCTGTTTAGGTTTCTTCTTCTTCGTTGGACACTTATGGCATGCAGGTCGTGCTCGTGCTGCTGCGGCTGGTTTTGAAAAAGGTATTGACCGTTTCGATGAACCTGTTCTTTCAATGCGTCCTATTGAT
           Carteria_sp_SAG_8_5  GTGGAAACACTCTTTAATGGAACACTTACAGTAGGTGGTCGTGACCAAGAAACCACAGGTTTCGCTTGGTGGGCCGGGAATGCTCGATTAATTAATCTTTCTGGAAAATTATTAGGAGCTCACGTAGCTCACGCTGGTCTGATTGTATTCTGGGCTGGTGCTATGAACTTATTTGAAGTTTCACACTTCACACCAGAAAAACCAATGTACGAACAAGGTTTAATTTTATTACCACACATCGCTACATTAGGTTATGGTGTTGGACCTGGTGGAGAAGTAATTGACACTTTCCCTTACTTTGTATCTGGAGTACTACACTTAATTTCATCAGCTGTTTTAGGTTTTGGTGGTGTTTATCACTCACTAATTGGACCTGAAACATTAGAAGAATCATACCCATTCTTTGGTTATGTTTGGAAAGATAAAAATAAAATGACTAACATTTTAGGTTATCACCTTATTATGCTTGGTTTAGGTGCTTGGCTTCTTGTATGGAAAGCTATGTACTTTGGTGGTGTTTACGATACTTGGGCTCCTGGTGGTGGAGACGTTCGTGTTATTACAAACCCAACAACAAATGCAGCTGTTATTTTTGGTTACTTACTAAAATCTCCTTTTGGTGGTGACGGTTGGATTGTTAGTGTTGATAACATGGAAGACATTATTGGTGGTCACATTTGGATCGGTACACTTGAAATTTTAGGTGGTATTTGGCACATTTATACAACACCATGGCCTTGGGCTCGTCGTGCTTTCGTTTGGTCTGGTGAAGCTTACCTATCTTACAGTTTAGGTGCTATTGCAGTAATGGGCTTCACGGCTTGTTGTATGGCTTGGTTTAACAACACAGCTTATCCAAGTGAATTCTACGGTCCAACTGCTGCAGAAGCTTCACAATCTCAAACATTTACATTCCTAGTTCGTGACCAACGTTTAGGTGCTAACGTTGCATCTTCTCAAGGTCCTACTGGTTTAGGTAAATACTTAATGAGATCACCTACAGGAGAAATCATTTTTGGTGGTGAAACAATGCGTTTCTGGGATTTCCGTGGTCCATGGTTAGAACCACTACGTGGTCCAAACGGTTTAGACTTAAGCAAACTAAAAAATGATATCCAACCTTGGCAAGAACGAAGAGCTGCTGAATATATGACACACGCTCCTTTAGGATCTCTAAACTCAGTAGGTGGTGTTGCTACAGAAATTAACAGTGTTAACTTTGTTAGCCCACGTTCATGGTTATCTACTTCACACTTCTGTTTAGGTTTCTTCTTCTTCGTAGGACACTTATGGCACGCAGGTCGTGCACGTGCTGCTGCTGCTGGTTTTGAAAAAGGTATTGATAGATTTGATGAACCAGTATTATCAATGCGTCCTTTAGAC
      Chaetopeltis_orbicularis  GTGGAAACACTATATAATGGAACATTGACCATTGGTGGTCGAGATCAAGAATCAACAGGTTTTGCTTGGTGGGCTGGTAACGCTCGTTTAATTAATCTTTCAGGACGTCTTTTAGGTGCACACGTAGCTCACGCAGGTCTTATCGTTTTTTGGGCTGGTGCAATGAACCTATTTGAAGTATCACACTTCGTACCTGAAAAACCAATGTATGAGCAAGGTTTAATTCTTCTTCCTCACTTAGCAACACTAGGTTATGGTGTTGGCCCAGGTGGTGAAATTATTGATACATTCCCTTACTTCGTATCTGGTGTATTACACTTAATTTCATCAGCAGTTTTAGGTTTTGGTGGTGTTTATCACTCTCTAATCGGACCTGAAACTCTTGAAGAAACTTTCCCATTCTTCGGTTACGTGTGGAAGGACAAGAACAAGATGACTAACATTTTAGGTTTCCATTTACTTATGTTAGGTATTGGTGCATGGCTTCTTGTATGGAAAGCTATGTTTTTTGGTGGTGTATATGATACATGGGCGCCTGGAGGCGGTGATGTTCGTATCATCACAAACCCAACAACTAACCCAGGTGTTATCTTTGGTTACTTATTAAAATCACCTTTTGGTGGTGATGGTTGGATCGTAAGTGTTGATAACATGGAAGATATTATTGGTGGTCATATTTGGATTGGTACAGCTTGTTTATTTGGTGGTGTTTGGCACATCTTTACACAACCATGGGCTTGGACACGTCGTGCTTTTGTTTGGTCAGGTGAAGCTTATTTATCATATAGTTTAGGCGCTTTAGCTATTATGGGCTTTACAGCTTGTTGTATGAGCTGGTTTAATAACACAGCTTATCCAAGCGAATTCTTCGGTCCAACAGGTCCTGAAGCATCACAATCACAAGCTTTCACATTCCTTGTTCGTGACCAACGTTTAGGTGCAAACGTAGCTTCTGCACAAGGTCCTACGGGTCTAGGTAAATACCTAATGAGATCACCATCTGGTGAAATCATCTTTGGTGGTGAAACAATGCGTTTCTGGGATTTCCGTGGTCCTTGGTTAGAGCCATTACGTGGACCAAATGGTCTAGATCTAAACAAATTAAAAAATGATATTCAACCATGGCAAGAACGCCGTGCTGCTGAATATATGACACATGCTCCTTTAGGTTCTCTAAACTCTGTAGGTGGTGTTGCAACAGAAATTAACTCTGTTAACTTTGTAAGCCCTCGTTCATGGTTAGCGACATCTCACTTCTGTTTAGGTTTCTTTATTTTCGTAGGCCACTTATGGCACGCAGGTCGTGCACGTGCAGCGGCTGCAGGTTTTGAAAAAGGTATTGACCGTTTTGACGAGCCAGTACTTTCAATGAGACCTATTGAC
     Characiochloris_acuminata  GTGGAAACACTTTTTAACGGAACACTAACTGTTGGTGGTCGTGACCAAGAATCCACTGGGTTTGCTTGGTGGGCGGGAAATGCACGATTAATTAACCTTTCAGGTAAATTATTAGGCGCACACGTAGCACACGCTGGTCTTATTGTTTTCTGGGCAGGTGCAATGAACTTATTTGAAGTATCACACTTCGTTCCAGAAAAACCTATGTATGAACAAGGTCTAATTTTATTACCACACTTAGCTGCATTAGGTTATGGTGTTGGTCCTGGTGGTGAAGTTATTGATACTTTCCCATATTTCGTTTCTGGTGTATTACACCTTATTTCTTCAGCTGTTTTAGGTTTTGGTGGTGTTTATCACTCACTAATTGGTCCTGAAACTTTAGAAGAATCTTTCCCATTCTTTGGTTATGTTTGGAAAGACAAAAACAAAATGACTAACATTTTAGGTTACCACCTTATCATGTTAGGTTTAGGTGCTTGGTTATTAGTATTAAAAGCACTTTATTTTGGTGGCGTTTATGACACTTGGGCACCAGGTGGTGGTGACGTACGTATTATTACGAATCCAACAACAAATGCTGCTGTTATTTTCGGTTACCTAGTAAAATCACCTTTTGGTGGTGACGGTTGGATTTGCAGTGTTGATAACCTTGAAGACATCATTGGTGGTCACATTTGGATTGGTACTCTAGAGATCCTAGGTGGTATCTGGCACATTTATACAACTCCTTGGCCTTGGGCTAGACGTGCTTTTGTTTGGTCAGGTGAAGCTTACCTTTCATACAGTTTAGGTGCAATCGCAGTTATGGGTTTCACTGCTTGCTGTTTCTCTTGGTTTAACAATACTGCTTATCCTAGTGAGTTTTATGGTCCGACAGGCCCCGAAGCTTCACAAGCACAAGCATTTACTTTCTTAGTTCGTGACCAACGTTTAGGTGCTAACGTTGCATCTGCTCAAGGTCCTACTGGTTTAGGTAAATACTTAATGCGTTCACCAACAGGTGAAATCATCTTTGGTGGTGAAACTATGCGTTTCTGGGATTTCCGTGGTCCATGGGTTGAACCTCTACGTGGCCCTAACGGTTTAGATCTAAACAAACTTAAGAACGATATCCAACCTTGGCAAGAACGTCGTGCTGCTGAGTACATGACTCACGCTCCATTAGGTTCTTTAAACTCAGTAGGTGGTGTTGCAACTGAAATTAACTCTGTTAACTTCGTTTCACCTCGTTCTTGGTTAGCTACTTCTCACTTCTGTTTAGGTTTCTTCTTCTTCGTAGGACACTTATGGCACGCAGGTCGTGCTCGTGCTGCTGCTGCTGGTTTCGAAAAAGGTATTGACCGTGTTGATGAACCAGTTCTTTCAATGCGTCCTTTAGAT
       Chlamydomonas_applanata  GTGGAAACACTTTTTAACGGAACACTAACTGTAGGTGGTCGTGACCAAGAAACTACGGGTTTTGCGTGGTGGTCAGGTAACGCACGTTTAATCAACCTTTCTGGTAAACTATTAGGTGCACACGTAGCACACGCTGGTCTTATCGTATTCTGGGCTGGTGCTATGAACTTATTCGAAGTATCTCACTTCGTTCCAGAAAAACCAATGTATGAACAAGGTTTAATTCTTCTTCCTCACTTAGCTACTTTAGGTTACGGTGTTGGTCCTGGTGGTGAAGTAATTGATACATTCCCATACTTCGTTTCAGGTGTATTACACCTTATTTCTTCAGCTGTTTTAGGTTTTGGTGGTGTTTACCACTCATTAATTGGACCTGAAACATTAGAAGAATCTTACCCATTCTTTGGTTATGTTTGGAAAGACAAGAACAAGATGACTAACATCTTAGGTTACCACCTAATCATTTTAGGTTGTGGTGCTTGGCTTCTTGTTTTAAAAGCATTATACTTTGGTGGTATCTATGATACATGGGCCCCGGGTGGTGGTGACGTTCGTATTATTACAAACCCAACAACAAACGCTGCAGTTATCTTCGGCTACTTAGTTAAATCTCCTTTCGGTGGTGATGGTTGGATTTGTAGTGTTGACAACTTAGAAGACATTATTGGTGGTCACATTTGGATCGGTACTTTATGTATTCTAGGCGGTATTTGGCACATTTACACAACTCCATGGCCATGGGCACGTCGTGCTTTCGTTTGGTCAGGTGAAGCGTACTTATCATACAGTTTAGGTGCTATCGCTGCTATGGGCTTTATCGCTTGTTGTTTCTCTTGGTTCAACAACACAGCTTACCCGAGCGAGTTCTTTGGCCCGACAGGTCCTGAAGCTAGTCAAGCTCAAGCATTTACTTTCTTAGTTCGTGACCAACGTTTAGGTGCTAACGTTGCATCTGCACAAGGTCCTACTGGTTTAGGTAAATACTTAATGCGTTCACCAACAGGTGAAATCATTTTCGGTGGTGAAACAATGCGTTTCTGGGACTTCCGTGGCCCATGGGTTGAACCATTACGTGGTCCAAACGGTTTAGACTTAAACAAACTTAAAAACGATATTCAACCATGGCAAGAACGTCGTGCTGCTGAATACATGACTCATGCTCCTTTAGGTTCATTAAACTCTGTAGGTGGTGTTGCTACTGAAATTAACGCTGTTAACTTCGTAAGCCCACGTTCATGGTTAGCATGTTCACACTTCGTTTTAGGTTTCTTCTTCTTCATTGGCCACTTATGGCATGCGGGCCGTGCTCGTGCTGCTGCTGCTGGTTTTGAAAAAGGTATTGACCGTGTAGACGAACCAGTTCTTTCTATGCGTCCTTTAGAC
         Chlamydomonas_nivalis  ATGGAAACACTTTTTAACGGGGTTTTATCAATAGGTGGGCGAACTCAGGAAGAAACTGGCTTTGCATGGTGGGCTGGTAATGCTCGACTAATTAATCTTTCGGGCAAACTTTTAGGAGCTCATGTTGCACATGCTGGATTAATTGTTTTTTGGGCAGGGGCTATGAACTTATTTGAAGTTTCGCACTTTGTACCTGAAAAACCAATGTATGAACAAGGTCTTATTCTTTTACCGCATATCGCAACATTAGGTTACGGTGTAGGCCCAGGTGGTGAAGTTATTGATACATTCCCATATTTTGTGTCTGGCGTTTTACATTTAATTTCATCTGCTGTTTTAGGTTTTGGTGGAGTTTTTCACTCATTAATTGGTCCAGAAACATTAGAAGAATCTTTCCCATTCTTTGGTTACATTTGGAAAGACAAAAACAAAATGACAAATATTTTAGGTTATCACCTTATTATGTTAGGTCTTGGTGCTTGGCTTCTTGTAATTAAAGCAATGTTTTTAGGAGGGGTTTATGATACTTGGGCTCCAGGTGGTGGAGACGTTAGAATTATTTCAAATCCAACAACAAATGCTGCTATTATTTTTGGTTATTTATTAAAATCACCATTTGGTGGTGACGGTTGGATCGTAAGCGTTGATAATATGGAAGATATTATTGGCGGACACATTTGGATTGGTACACTTTTACTATTCGGTGGAATTTGGCACATTTATACAACGCCGTGGCCATGGGCTAGACGTGCTTTTATTTGGTCTGGTGAAGCTTATTTATCATATAGTTTAGCTGCTATATCATTAATGGGTTTTATTTCTTGTTGTATGTCTTGGTTCAATAATACTGCTTATCCAAGCGAGTTTTACGGGCCGACGGGTCCTGAAGCATCTCAATCACAAACATTCACATTCTTAGTAAGAGACCAACGTTTAGGTGCTAATGTTGCATCTGCTCAAGGTCCAACAGGTTTAGGAAAATATTTAATGCGTTCTCCTACTGGAGAAATTATCTTTGGTGGTGAAACAATGCGTTTCTGGGATTTCCGTGGTCCTTGGTTAGAACCTTTAAGAGGTCCGAACGGTTTAGATTTAAATAAACTAAAAAATGATATTCAACCATGGCAAGAACGTCGTGCAGCTGAATACATGACGCATGCTCCTCTTGGATCATTAAATTCAGTAGGTGGAGTTGCAACAGAAATTAACGCTGTAAACTTTGTTAGTCCACGTTCATGGCTTGCCACTTCACATTTCTGTCTAGGTTTCTTCTTCTTTGTTGGTCATTTATGGCATTCTGGCCGTGCTCGTGCTGCTGCAGCTGGTTTTGAAAAAGGAATTGACAGATTTGATGAACCTGTTCTTTCTATGAAACCATTAGAT
        Chlamydomonas_peterfii  GTGGAAACACTCTTTAATGGAACATTAACAGTAGGTGGTCGAGACCAAGAATCTACAGGATTCGCTTGGTGGTCGGGTAATGCTCGATTAATCAACCTTTCTGGTAAACTATTAGGTGCTCACGTAGCTCACGCAGGTCTTATTGTATTCTGGGCTGGTGCTATGAACTTATTCGAAGTATCTCACTTCGTTCCCGAGAAACCGATGTATGAACAAGGTTTAATTCTATTACCACACATTGCTAGTTTAGGTTATGGTGTTGGTCCTGGTGGTGAAATTATTGATACATTCCCATACTTCGTATCAGGTGTTCTTCACTTAATTTCATCAGCTGTTTTAGGCTTTGGTGGTGTTTATCACTCATTAATTGGTCCTGAAACATTAGAAGAATCTTACCCATTCTTTGGTTATGTTTGGAAAGACAAAAACAAAATGACAAACATTTTAGGTTACCACTTAATCATTTTAGGTTTAGGTGCATGGCTTTTAGTTTGGAAAGCAATGTACTTTGGCGGTATTTATGATACTTGGGCTCCAGGTGGCGGTGACGTTCGTGTTATTACTAACCCGACAACAAATGCTGCTGTTATCTTTGGTTACCTATTAAAATCTCCATTTGGTGGTGACGGTTGGATTGTAAGTGTTGATAACTTAGAAGATATTATCGGTGGTCACATTTGGATTGGTACTTTAGAAATTTTAGGTGGTATTTGGCACATTTACACAACTCCTTGGCCATGGGCACGTCGTGCTTTTGTTTGGTCTGGTGAAGCTTACTTATCTTACAGTTTAGGTGCTATTGCTGTAATGGGCTTTATTGCTTGCTGTATGTCTTGGTTCAACAACACAGCTTACCCAAGTGAATTCTACGGCCCGACAGGCCCTGAGGCTTCTCAAGCTCAAGCATTTACTTTCTTAGTTCGTGACCAACGTTTAGGTGCTAACGTAGCATCTGCTCAAGGTCCAACTGGTCTTGGTAAATACTTAATGCGTTCTCCAACAGGTGAAATCATTTTCGGTGGTGAAACAATGCGTTTCTGGGACTTCCGTGGTCCATGGGTAGAACCATTACGTGGTCCAAACGGTCTTGACTTAAACAAACTTAAAAATGATATCCAACCATGGCAAGAACGTCGTGCTGCTGAATACATGACTCACGCTCCTTTAGGTTCATTAAACTCTGTAGGTGGTGTAGCAACAGAAATTAACAGTGTTAACTTCGTATCTCCACGTTCATGGTTAGCGTGTTCACACTTCTGTTTAGGTTTCTTCTTCTTTATTGGTCACTTATGGCACGCTGGTCGTGCTCGAGCTGCAGCTGCAGGCTTCGAAAAAGGTATTGACCGTTTTGATGAACCGGTTTTATCTATGCGTCCATTAGAC
     Chlamydomonas_reinhardtii  GTGGAAACACTTTTTAATGGAACACTTACAGTAGGTGGCCGTGACCAAGAAACAACAGGTTTTGCTTGGTGGTCAGGTAACGCACGTCTTATTAACCTTTCAGGTAAACTTTTAGGTGCTCACGTAGCTCACGCGGGTCTAATTGTTTTCTGGGCAGGTGCTATGAACTTATTCGAAGTATCACACTTCGTACCAGAAAAACCAATGTATGAACAAGGTTTAATTCTTTTACCACACATCGCAACTTTAGGTTACGGTGTAGGTCCAGGTGGTGAAATTATTGATACATTCCCGTACTTTGTATCAGGTGTTTTACACTTAATTTCATCAGCTGTTTTAGGTTTTGGTGGTGTATATCACTCATTAATTGGTCCTGAAACATTAGAAGAATCATACCCATTCTTTGGTTATGTTTGGAAAGACAAAAACAAAATGACTAACATTTTAGGTTACCACCTTATCATGTTAGGCTTAGGTGCATGGTTACTTGTTTGGAAAGCTATGTACTTTGGTGGTGTTTACGATACTTGGGCTCCAGGTGGTGGTGACGTTCGTGTTATTACTAACCCAACAACAAATGCTGCTGTTATTTTTGGTTACCTTGTAAAATCTCCATTTGGTGGTGACGGTTGGATTTGTAGCGTTGATAATATGGAAGATATTATCGGTGGTCACATTTGGATCGGTACTTTAGAAATCCTTGGTGGTATTTGGCACATTTATACAACTCCATGGCCATGGGCACGTCGTGCTTTCGTTTGGTCTGGTGAAGCTTACCTATCTTACAGTCTTGGTGCTATTGGTGTAATGGGCTTCATTGCTTGTTGTATGTCTTGGTTCAACAATACTGCTTACCCAAGTGAATTCTACGGTCCAACTGGTCCAGAAGCAAGTCAATCTCAAGCCTTCACTTTCTTAGTACGTGACCAACGTTTAGGTGCTAACGTAGCTTCTGCACAAGGTCCTACAGGTTTAGGTAAATACTTAATGCGTTCTCCAACAGGTGAAATCATTTTCGGTGGTGAAACTATGCGTTTCTGGGACTTCCGTGGTCCATGGTTAGAACCTCTACGTGGTCCAAACGGTTTAGACTTAAACAAACTTAAAAATGATATTCAACCTTGGCAAGAACGTCGTGCTGCTGAATACATGACTCACGCTCCTCTAGGTTCATTAAACTCTGTAGGTGGTGTTGCTACTGAAATTAACGCAGTTAACTTCGTATCTCCACGTTCATGGTTAGCTTGTTCACACTTCTGTTTAGGTTTCTTCTTCTTCATCGGTCACTTATGGCACGCAGGTCGTGCACGTGCTGCTGCTGCTGGTTTCGAAAAAGGTATCGACCGTTTCGACGAACCAGTTCTTTCAATGCGTCCTTTAGAC
         Chlorococcum_tatrense  GTGGAAACACTTTTTAACGGAACACTTACTGTAGGCGGTCGTGACCAAGAAACTACTGGATTTGCATGGTGGGCAGGTAACGCACGATTAATTAACTTATCAGGTAAATTATTAGGTGCACACGTTGCACACGCTGGTTTAATTGTATTCTGGGCAGGTGCTATGAACTTATTTGAAGTATCTCACTTCGTTCCAGAAAAACCAATGTACGAACAAGGTTTAATTCTTTTACCTCACTTAGCAACATTAGGTTATGGTGTAGGTCCAGGCGGTGAAGTTATTGATACATTCCCATACTTTGTATCTGGTGTATTACACTTAATTTCTTCTGCTGTTTTAGGTTTTGGTGGTGTATATCACTCTTTAATTGGTCCTGAAACATTAGAAGAATCATACCCATTCTTTGGTTACGTTTGGAAAGACAAAAACAAAATGACTAATATTTTAGGTTACCACCTAATTATGTTAGGTTGTGGTGCTTGGCTTCTTGTTTTAAAAGCATTATACTTTGGTGGTGTTTATGACACTTGGGCTCCTGGTGGTGGTGACGTACGTATTATTACAAACCCAACAACAAATGCTGCAGTAATCTTTGGTTACTTAGTTAAATCACCTTTTGGTGGTGACGGTTGGATTTGTAGTGTTGATAACTTAGAAGACATTATTGGTGGTCACATTTGGATTGGTACTCTATGTATTTTAGGTGGTATTTGGCATATTTACACGACTCCATGGCCATGGGCTCGTCGTGCTTTTGTTTGGTCAGGTGAAGCTTACCTATCTTACAGTTTAGGTGCTATTGCAACAATGGGATTCATTGCTTGTTGTTTCTCTTGGTTTAACAATACAGCTTATCCTAGTGAGTTTTATGGTCCAACGGGTCCTGAAGCCTCTCAAGCTCAAGCTTTTACTTTCTTAGTACGTGACCAACGTTTAGGTGCTAATGTAGCTTCTGCTCAAGGTCCTACAGGTTTAGGTAAATATTTAATGCGTTCACCTACAGGTGAGATTATTTTCGGTGGTGAAACAATGCGTTTCTGGGACTTCCGTGGACCTTGGGTCGAACCATTAAGAGGTCCAAACGGTTTAGATTTAAACAAACTTAAAAATGATATCCAACCTTGGCAAGAACGTCGTGCAGCTGAATACATGACTCACGCCCCTTTAGGTTCATTAAACTCAGTAGGTGGTGTTGCTACTGAAATTAATGCTGTAAACTTTGTAAGCCCTCGTTCATGGTTAGCTTGTTCACATTTCTGTTTAGGTTTCTTCTTCTTCGTTGGCCACTTATGGCATGCTGGACGTGCTCGTGCTGCAGCAGCAGGTTTCGAAAAAGGTATTGACCGTGTAGACGAACCAGTACTTTCTATGCGTCCTTTAGAC
       Chlorogonium_capillatum  GTGGAAACACTTTTTAACGGAACACTAACTGTTGGTGGTCGTGACCAAGAAACCACTGGTTTTGCTTGGTGGGCAGGTAACGCTAGATTAATTAATTTATCTGGTAAACTTTTAGGTGCACACGTAGCACACGCTGGTTTAATCGTATTCTGGGCTGGTGCTATGAACTTATTTGAAGTATCTCACTTTGTTCCTGAAAAACCAATGTATGAACAAGGTTTAATTCTATTACCTCACCTTGCTACTTTAGGTTATGGTGTAGGCCCAGGTGGTGAAGTTATTGATACTTTCCCATACTTCGTATCTGGTGTATTACACTTAATTTCATCTGCTGTTTTAGGTTTTGGTGGTGTATACCACTCTTTAATTGGGCCTGAAACTTTAGAAGAATCTTACCCATTCTTTGGTTACATTTGGAAAGACAAAAATAAGATGACTAACATTTTAGGTTACCACTTAATTATTTTAGGTTGTGGGGCTTGGCTTTTAGTTTTAAAAGCATTATACTTTGGTGGTGTTTATGATACTTGGGCACCAGGTGGTGGAGACGTTCGTCTTATTTCAAATCCAACAACAAATGCTGCTGTTATTTTTGGTTATTTAGTAAAATCACCATGGGGTGGTGACGGTTGGATTTGTAGCGTAGACAACTTAGAAGATATTATCGGTGGTCACATTTGGATCGGTACATTATGTATTTTAGGTGGGATTTGGCACATTTACACAACTCCTTGGCCATGGGCACGTCGTGCTTTCGTTTGGTCTGGTGAAGCTTACTTATCGTACAGTTTAGGTGCTGTTTCTTTAATGGGCTTCATTGCTTGTTGTTTCTCATGGTTCAACAATACTGCTTATCCAAGTGAATTCTATGGACCGACAGGTCCAGAAGCTTCTCAAGCTCAAGCATTCACTTTCCTTGTTCGTGACCAACGTTTAGGTGCTAACGTTGCATCTGCGCAAGGTCCTACTGGTTTAGGTAAATATTTAATGCGTTCTCCTACTGGTGAAATTATCTTTGGTGGTGAAACTATGCGTTTCTGGGATTTTAGAGGCCCTTGGGCAGAACCTCTAAGAGGGCCAAACGGATTAGATCTTCAAAAATTAAAGTATGACGTACAGCCATGGCAAGAACGTCGTGCTGCCGAATACATGACTCACGCTCCTTTAGGTTCATTAAACTCAGTAGGTGGTGTTGCTACAGAAATTAATGCTGTTAACTTTGTAAGTCCACGTTCATGGTTAGCGTGTTCACATTTCTGTTTAGGTTTCTTCTTCTTTGTAGGTCACTTATGGCATGCTGGACGTGCACGTGCTGCTGCTGCAGGTTTCGAAAAAGGAATTGATCGTGTCGATGAACCTGTACTTTCAATGCGTCCTTTAGAC
         Chloromonas_perforata  GTGGAAACACTTTTTAACGGAACACTTACTGTAGGCGGTCGTGACCAAGAAACTACTGGATTTGCATGGTGGGCAGGTAACGCACGATTAATTAACTTATCAGGTAAATTATTAGGTGCACACGTTGCACACGCTGGTTTAATCGTATTCTGGGCAGGTGCTATGAACTTATTTGAAGTATCTCACTTCGTTCCAGAAAAACCAATGTACGAACAAGGTTTAATTCTTTTACCTCACTTAGCAACATTAGGTTATGGTGTAGGTCCAGGTGGTGAAGTTATTGATACATTCCCATACTTTGTATCTGGTGTATTACACTTAATTTCTTCTGCTGTTTTAGGTTTTGGTGGTGTATATCACTCTTTAATTGGTCCTGAAACTTTAGAAGAATCATACCCATTCTTTGGTTATGTTTGGAAAGACAAGAACAAAATGACTAATATTTTAGGTTACCACCTAATCATGTTAGGTTGTGGTGCTTGGCTTCTTGTTTTAAAAGCATTATACTTTGGTGGTGTTTATGATACTTGGGCTCCAGGAGGTGGTGATGTACGTATTATTACAAACCCAACAACAAATGCTGCAGTAATCTTTGGTTACTTAGTTAAATCACCTTTTGGTGGTGAGGGATGGATTTGTAGTGTTGATAACTTAGAAGACATTATTGGTGGTCATATTTGGATTGGTACTCTATGTATTTTAGGTGGTATTTGGCATATTTACACAACTCCTTGGCCGTGGGCACGTCGCGCATTTGTTTGGTCAGGTGAAGCTTACCTTTCTTACAGTTTAGGTGCTATTGCAACAATGGGATTTATTGCTTGTTGTTTCTCTTGGTTTAACAATACAGCTTATCCAAGTGAGTTTTATGGTCCAACGGGTCCTGAAGCCTCTCAAGCTCAAGCGTTTACTTTCTTAGTACGTGACCAACGTTTAGGTGCTAACGTTGCTTCTGCTCAAGGTCCTACAGGTTTAGGTAAATATTTAATGCGTTCTCCTACAGGTGAAATTATCTTCGGTGGTGAAACAATGCGTTTCTGGGACTTCCGTGGGCCGTGGGTCGAACCATTAAGAGGTCCAAACGGTTTAGATTTAAACAAATTAAAAAATGATATTCAACCTTGGCAAGAACGTCGTGCTGCTGAATATATGACTCACGCTCCTTTAGGTTCATTAAACTCAGTAGGTGGTGTAGCTACTGAAATTAACGCTGTAAACTTTGTAAGCCCTCGTTCATGGTTAGCTTGTTCACATTTCTGTTTAGGTTTCTTCTTCTTCGTTGGCCACTTATGGCATGCTGGGCGTGCTCGTGCAGCTGCTGCAGGTTTCGAAAAAGGTATTGACCGTGTAGACGAACCAGTACTTTCTATGCGTCCTTTAGAC
           Chloromonas_radiata  ATGGAAACGCTTTTTAACGGAACACTTACAGTTGGTGGTCGTGACCAAGAATCCACTGGTTTCGCTTGGTGGGCCGGTAATGCTCGATTAATTAATCTTTCGGGCAAACTTTTAGGAGCTCATGTAGCGCATGCTGGGTTAATAGTTTTTTGGGCAGGTGCAATGAACTTATTTGAAGTTGCGCACTTTGTGCCAGAAAAGCCTATGTATGAGCAAGGTCTTATTCTTTTACCACACATTGCTTCATTAGGCTATGGTGTAGGACCAGGCGGTGAAGTTATTGATACATTCCCATATTTTGTATCTGGGGTTTTACATTTAATTTCATCAGCAGTTTTAGGCTTTGGTGGAGTTTACCACTCACTAATTGGTCCTGAAACATTAGAAGAATCTTTCCCTTTCTTTGGTTATGTGTGGAAAGACAAAAACAAAATGACTAACATTTTAGGTTATCACTTAATTATTTTAGGGTTAGGTGCTTGGCTTCTTGTTTTAAAAGCAATGTTTTTTGGAGGGGTTTATGATACTTGGGCTCCAGGAGGGGGCGACGTAAGAATTATTACAAATCCAACAACAAATGCAGCTGTTATTTTTGGATATTTATTAAAATCACCTTTTGGTGGTGACGGTTGGATTGTAAGTGTTGATAATATGGAAGATATTATCGGGGGCCACATCTGGATCGGTACACTAGAAATTTTAGGCGGTATTTGGCACATCTATACAACACCTTGGCCTTGGGCAAGACGTGCTTTTATTTGGTCTGGCGAAGCTTATTTATCTTATAGTTTAGCAGCTGTTTCTTTAATGGGCTTTACAGCTTGCTGTATGTCTTGGTTCAACAATACTGCTTATCCAAGCGAATTTTATGGCCCGACGGGACCTGAAGCTAGTCAATCACAAGCTTTTACTTTCTTAGTTAGAGACCAGCGTTTAGGAGCAAACGTAGCTTCTGCTCAAGGTCCTACAGGTTTAGGTAAATATTTAATGAGATCTCCTACTGGAGAAATTATCTTCGGTGGTGAAACAATGCGTTTCTGGGATTTCCGTGGCCCTTGGTTAGAGCCGTTAAGAGGTCCAAACGGTTTAGATTTAAATAAACTAAAAAATGATATTCAACCTTGGCAAGAACGCCGTGCCGCAGAATATATGACACATGCTCCTCTTGGGTCATTAAACTCGGTTGGTGGGGTAGCAACAGAAATTAACGCAGTTAACTTCGTTAGTCCACGCTCATGGTTAGCTACTTCTCATTTCTGTTTAGGTTTCTTCTTCTTTGTTGGTCACTTATGGCATGCTGGTCGTGCTCGTGCAGCGGCGGCTGGTTTTGAAAAAGGAATTGATAGATTCGATGAACCAGCTCTATCAATGAGACCTTTAGAC
             Chloromonas_rosae  ATGGAAACACTTTTTAACGGGGTCCTATCAATAGGTGGGCGAACTCAAGAAGAGACTGGCTTTGCATGGTGGGCTGGTAATGCTCGATTAATTAATCTTTCGGGCAAACTTTTAGGAGCTCATGTTGCTCATGCCGGATTAATTGTTTTTTGGGCTGGGGCTATGAATTTATTTGAAGTTTCGCACTTTGTACCTGAAAAACCTATGTATGAACAAGGTCTTATTTTATTACCACATATCGCAACATTAGGTTACGGTGTTGGCCCGGGTGGTGAAGTTATTGATACATTCCCATATTTTGTATCTGGCGTTTTACATTTAATATCATCTGCTGTTTTAGGTTTTGGTGGAGTTTTTCACTCACTAATTGGGCCAGAAACATTAGAAGAATCTTTCCCATTCTTTGGTTACGTTTGGAAAGACAAGAACAAGATGACTAATATTTTAGGTTATCACCTTATTATGTTAGGTCTTGGTGCTTGGCTTCTTGTGATTAAAGCAATGTTTTTAGGAGGGGTTTATGATACTTGGGCGCCGGGTGGTGGAGACGTAAGAATTATTTCAAATCCAACAACAAATGCTGCTATTATTTTTGGTTATTTATTAAAATCACCATTTGGTGGTGACGGTTGGATTGTAAGCGTTGATAATATGGAAGATATTATTGGTGGACACATTTGGATTGGTACACTTTTACTTTTCGGTGGAATTTGGCACATTTATACTACGCCTTGGCCTTGGGCAAGACGTGCTTTTATTTGGTCAGGTGAAGCGTATTTATCTTATAGTTTAGCTGCTATATCATTAATGGGTTTTATTTCTTGTTGTATGTCTTGGTTCAATAATACTGCTTATCCAAGCGAATTTTACGGGCCAACGGGTCCTGAAGCATCTCAATCACAAACATTTACATTCTTAGTAAGAGATCAACGTTTAGGTGCTAATGTTGCATCTGCTCAGGGGCCAACGGGTTTAGGAAAATATTTAATGCGTTCTCCTACAGGAGAAATTATCTTTGGTGGTGAAACTATGCGTTTCTGGGATTTCCGTGGTCCTTGGTTAGAACCATTAAGAGGGCCTAATGGTTTAGATTTAAATAAACTTAAAAACGATATTCAACCATGGCAAGAACGACGTGCAGCTGAATATATGACACATGCTCCTCTTGGATCATTAAATTCAGTAGGTGGTGTAGCTACAGAAATTAATGCTGTAAACTTTGTTAGTCCACGTTCGTGGCTTGCCACTTCGCATTTTTGTTTAGGTTTCTTCTTCTTTGTTGGTCACTTATGGCATTCTGGTCGTGCTCGTGCAGCAGCAGCTGGTTTTGAAAAAGGAATTGACAGATTTGATGAACCAGTTCTTTCTATGAAACCTTTAGAC
       Chlorosarcinopsis_eremi  GTGGAAACACTTTTTAACGGAACACTTACTGTAGGCGGTCGTGACCAAGAAACAACTGGTTTCGCATGGTGGGCTGGTAACGCACGTTTAATTAACCTATCTGGTAAACTATTAGGTGCACACGTAGCACACGCTGGTTTAATCGTATTCTGGGCAGGTGCTATGAACTTATTCGAAGTTTCTCACTTCGTACCAGAAAAACCAATGTATGAACAAGGTTTAATTCTTTTACCTCACATTGCATCATTAGGTTATGGTGTAGGCCCTGGTGGTGAAATTATTGATACTTTCCCATACTTCGTATCAGGTGTATTACACTTAATTTCATCTGCAGTTTTAGGTTTTGGTGGTGTATACCACTCTTTAATTGGTCCTGAAACTTTAGAAGAATCATACCCATTCTTCGGTTACGTTTGGAAAGACAAGAACAAAATGACTAACATCTTAGGTTACCACTTAATCATTTTAGGTTGTGGTGCATGGCTTCTTGTACTAAAAGCTTTATACTTTGGTGGTATCTACGACACTTGGGCTCCTGGAGGTGGAGACGTTCGTATCGTTACAAACCCAACAACTAACGCAGCTGTAATCTTTGGTTACTTAGTTAAATCACCTTTTGGTGGTGACGGCTGGATTTGTAGTGTTGATAACTTAGAAGACATTATTGGCGGTCACATTTGGATTGGTACTTTATGTATTCTAGGTGGTATTTGGCACATTTACACTACTCCGTGGCCTTGGGCACGTCGTGCTTTTGTTTGGTCAGGTGAAGCTTACTTATCATACAGTTTAGGTGCAATTTCTGTAATGGGATTCATCGCTTGTTGTTTCTCATGGTTCAACAACACAGCATATCCTAGTGAGTTCTATGGTCCAACGGGTCCTGAAGCAAGTCAAGCGCAAGCATTTACTTTCTTAGTTCGTGACCAACGTTTAGGTGCAAACGTAGCATCTGCACAAGGTCCAACTGGTTTAGGTAAATATTTAATGCGTTCACCAACAGGTGAAATCATTTTCGGTGGTGAAACAATGCGTTTCTGGGACTTCCGTGGTCCTTGGACGGAGCCACTACGTGGTCCAAACGGTTTAGACTTAAACAAACTGAAAAATGACATCCAACCTTGGCAAGAACGTCGCGCTGCTGAGTACATGACACACGCACCTTTAGGTTCTCTTAACTCTGTAGGTGGTGTAGCTACTGAAATTAACGCAGTTAACTTCGTTAGTCCTCGTTCATGGTTAGCATGTTCACACTTCTGTTTAGGTTTCTTCTTCTTTATTGGTCACTTATGGCACGCAGGTCGTGCTCGTGCTGCTGCGGCTGGTTTCGAAAAAGGTATCGACCGTGTAGACGAACCAGTTCTTTCAATGCGTCCTTTAGAC
        Chlorotetraedron_incus  GTGGAAACGCTGTTTAATGGAACTCTAACAGTCGGAGGTCGTGACCAAGAATCAACAGGTTTTGCTTGGTGGGCTGGAAACGCTCGACTAATCAACCTTTCAGGAAAACTATTAGGTGCTCACGTAGCACACGCAGGTTTAATCGTATTTTGGGCAGGTGCAATGAACTTATTTGAAGTTGCACACTTCGTACCAGAAAAACCTATGTACGAACAAGGTTTAATTTTATTACCACACTTAGCAACATTAGGTTATGGTGTAGGTCCTGGTGGTGAAGTAATTGATACATTCCCTTACTTTGTATCAGGTGTTTTACACTTAATTTCTTCAGCTGTTTTAGGTTTTGGTGGAGTTTATCACTCTTTAATCGGACCTGAAACTTTAGAAGAATCTTTCCCTTTCTTTGGTTATGTTTGGAAAGATAAAAACAAAATGACTAACATTTTAGGTTACCACTTAATTATGTTAGGTCTTGGTGCTTGGTTACTAGTATGGAAAGCAATGTATTTCGGTGGTGTATACGATTCTTGGGCTCCAGGTGGTGGAGACGTTCGTGTAATTACAAACCCAACTACTAGTGCAGGTATCATTTTTGGTTACTTATTAAGATCTCCTTTTGGTGGTGATGGTTGGATTGTAAGTGTTGATAACATGGAAGACATTATTGGTGGTCACATTTGGATCGGAACTTTATGTCTTTTAGGTGGTCTATGGCATATCTATACAACACCATGGCCTTGGGCACGTCGTGCTTTTGTTTGGTCTGGTGAAGCTTATTTATCATACAGTTTAGGTGCAATCGCATTAATGGGATTCGTTGCTTGTTGTATGTCTTGGTTTAACAACACTGCATACCCTAGCGAATTTTATGGTCCAACAGGTGCTGAAGCATCTCAATCTCAAGCTTTCACTTTCTTAGTTCGTGACCAACGTTTAGGTGCTAACGTTGCTTCTGCTCAAGGTCCTACAGGTCTTGGTAAATACTTAATGCGTTCACCTACTGGTGAAATCATTTTTGGTGGTGAAACAATGCGTTTCTGGGATTTCCGTGGTCCTTGGTTAGAACCATTACGTGGTCCTAACGGTTTAGATTTAAACAAACTTAAAAATGATATTCAACCTTGGCAAGAACGTCGTGCAGCTGAATACATGACACACGCTCCTTTAGGGTCATTAAACTCTGTAGGTGGTGTAGCAACTGAAATCAATGCTGTAAACTACGTTTCTCCACGTAGTTGGTTAGCAACATCACACTTCGTTTTAGGTTTCTTCTTCTTTGTAGGACACTTATGGCACGCTGGTCGTGCTCGTGCGGCTGCAGCTGGATTTGAAAAAGGTATTGACCGTTTAGATGAACCAGCTCTTTCAATGAGACCTTTAGAC
    Chromochloris_zofingiensis  GTGGAAACGCTCTTTAATGGAACACTAACAGTCGGAGGTCGTGATCAAGAGTCGACTGGTTTTGCTTGGTGGGCAGGAAATGCTCGATTAATTAACCTTTCTGGTAAACTTTTAGGTGCTCACGTAGCCCATGCTGGTTTAATTGTATTTTGGGCAGGAGCAATGAATTTATTTGAAGTAGCCCACTTCGTTCCTGAAAAACCAATGTATGAGCAAGGTTTAATTCTTTTACCGCACCTTGCAACATTAGGTTATGGTGTAGGTCCAGGTGGTGAAGTAATTGATACATTCCCATATTTTGTATCAGGTGTACTTCACTTAATTTCTTCAGCAGTTTTAGGTTTTGGTGGTGTTTATCACTCATTAATTGGACCTGAGACTTTAGAAGAATCTTTCCCTTTCTTTGGTTATGTATGGAAAGATAAAAACAAAGTAACTAATATTTTAGGTTATCACCTTATCATCTTAGGTTTAGGAGCGTGGCTTCTTGTATGGAAAGCTTTGTACTTTGGTGGTGTTTATGATACATGGGCTCCAGGGGGTGGAGACGTTCGTATTATCACAAACCCAACTACAAATGCTGCTGTTATTTTTGGTTATTTACTAAAATCACCATTCGGTGGTGATGGTTGGATTGTAAGTGTGGACAATATGGAAGACATTATTGGCGGCCACATCTGGGTTGGAACTTTATGTATTCTTGGTGGTATTTGGCATATTTATACAACACCTTGGCCTTGGGCACGTCGTGCTTTTGTTTGGTCAGGCGAAGCATATTTATCATACAGTTTAGGAGCTATTGCAATGATGGGGTTCATTGCTTGTTGTATGTCATGGTTTAATACTACAGCTTACCCAAGTGAATTTTATGGTCCAACAGGTCCAGAAGCTTCACAATCTCAAGCTTTTACTTTCCTTGTTCGTGACCAACGTCTAGGAGCAAATGTAGCATCTGCGCAAGGTCCTACAGGTTTAGGTAAGTATTTAATGAGATCTCCTACTGGTGAAATTATTTTTGGTGGTGAAACAATGCGTTTCTGGGATTTCCGTGGTCCGTGGTTAGAACCATTAAGAGGACCAAATGGATTAGATCTAAATAAACTAAAAAATGATATTCAACCTTGGCAAGAACGTAGAGCTGCTGAGTATATGACTCATGCACCTTTAGGTTCTTTAAACTCAGTAGGTGGTGTAGCGACTGAAATTAATGCTGTAAACTATGTATCTCCACGTAGTTGGCTTGCATGTTCACACTTTGTTTTAGGTTTCTTCTTTTTCGTAGGCCACTTATGGCACGCAGGACGTGCTCGTGCTGCAGCTGCAGGATTTGAAAAAGGTATTGATCGTTTAGATGAACCAGTATTATCTATGCGTCCTTTAGAT
       Cylindrocapsa_geminella  GTGGAAACACTCTTCAATGGAACATTAACAGTTGGTGGTCGTGACCAAGAGTCCACAGGCTTTGCTTGGTGGGCAGGAAACGCTCGTTTAATAAATTTATCTGGAAAACTTTTAGGAGCACATGTAGCACATGCTGGTCTTATCGTTTTTTGGGCAGGTGCTATGAATCTCTTCGAAGTAGCACACTTTGTACCTGAAAAACCTATGTATGAACAAGGTTTCATTTTATTACCTCATATCGCTACATTAGGCTACGGAATAGGACCTGGTGGTGAAGTCATTGATACATTTCCTTATTTTGTATCAGGTGTTCTTCATTTGATTTCGTCTGCAGTTTTAGGTTTTGGGGGTGTGTATCATTCTTTGATAGGTCCTGAAACTTTAGAAGAATCTTTTCCTTTCTTTGGTTATGTTTGGAAAGATAAAAACAAAATGACTACTATTTTAGGGTATCACCTAATTATTTTAGGTTTAGGTGCTTGGTTACTTGTCTGGAAAGCTCTGTACTTTGGTGGAGTTTATGATACATGGGCTCCAGGGGGTGGTGACGTTCGTATTATTACGAATCCAACGACTAATGCCTCTATTATTTTTGGGTATTTATTAAAATCTCCTTTTGGTGGTGATGGTTGGATTGTAAGCGTGGACAACCTGGAAGATATTATTGGTGGTCACATATGGATCGGAACCTTAGAAATACTAGGAGGCCTTTGGCATATTTATACTATTCCTTGGCCTTGGGCTCGTCGAGCTTTCGTGTGGTCTGGGGAAGCTTATCTTTCTTACAGTTTAGCAGCTATCGCTGTTATGGGATTTACTGCTTGTTGTATGGTTTGGTTTAATAATACTGCATATCCAAGTGAATTCTATGGTCCTACGGGCCCAGAAGCAAGCCAATCTCAGGCATTTACTTTCTTAGTTCGTGACCAACGATTAGGTGCAAATGTAGCATCGGCTCAGGGTCCTACAGGATTAGGTAAATATCTTATGCGTTCTCCCACTGGGGAAATCATTTTTGGTGGTGAAACTATGCGTTTTTGGGATTTTAGAGGGCCATGGTTAGAACCATTACGAGGGCCAAACGGATTAGACTTAAACAAATTGAAAAACGATATTCAACCTTGGCAAGAACGTAGGGCTGCTGAATATATGACACATGCTCCACTAGGTTCTCTGAATTCCGTAGGTGGTGTTGCTACAGAAATAAATGCAGTGAATTTTGTCTCACCACGTAGTTGGTTATCTACTTCTCATTTTTGTTTAGGTTTCTTCTTTTTTATTGGTCATTTATGGCATGCAGGTCGAGCTCGTGCGGCAGCAGCCGGTTTTGAAAAAGGAATCGATCGTGCAGATGAACCTGCACTGTCAATGAGACCTTTAGAT
         Desmotetra_stigmatica  GTGGAGACACTCTTTAATGGAACACTAACTGTGGGTGGTCGTGACCAAGAATCAACTGGATTTGCTTGGTGGTCCGGCAATGCTCGATTAATTAACCTTTCTGGTAAACTTCTAGGTGCGCATGTAGCTCATGCAGGTTTAATTGTATTCTGGGCAGGGGCTATGAACTTATTTGAAGTTTCACACTTTGTGCCAGAAAAACCTATGTACGAACAAGGTCTGATTCTTTTACCTCACATTGCTTCGTTAGGTTATGGTGTAGGTCCTGGTGGTGAAGTAATTGATACTTTTCCTTACTTCGTATCAGGTGTTTTACACTTAATTTCATCAGCTGTTTTAGGTTTTGGGGGTGTATATCACTCTTTAATTGGTCCTGAAACTTTAGAAGAATCTTTCCCATTCTTCGGTTATGTATGGAAAGACAAAAACAAAATGACGAATATTCTAGGTTATCACCTTATTATGTTAGGTCTTGGTGCATGGCTTTTAGTATGGAAAGCTATGTATTTTGGTGGAGTTTATGATACATGGGCACCGGGTGGGGGTGATGTTCGAATTATTACAAATCCTACAACAAGCGCATCTGTTGTTTTCGGTTATTTATTAAAATCTCCATTTGGTGGTGACGGTTGGATTTGTAGCGTTGATAATATGGAAGATATTATTGGTGGACACATTTGGATCGGAACTTTAGAAATTTTAGGTGGTATTTGGCACATCTATACAACTCCATGGCCATGGGCTCGCCGTGCTTTCGTATGGTCTGGTGAAGCATATCTATCTTACAGTTTAGCTGCTATTTCTATGATGGGATTCATTGCTTGTTGTATGTCATGGTTTAATAATACTGCTTATCCAAGTGAATTCTACGGTCCAACTGGTCCTGAAGCTTCTCAATCTCAAGCATTTACTTTCCTAGTTCGTGACCAACGTCTGGGTGCTAACGTAGCATCTGCACAAGGTCCTACAGGTCTAGGTAAATATCTAATGCGTTCACCAACAGGTGAAATCATTTTCGGTGGTGAAACTATGCGTTTCTGGGACTTCCGTGGTCCTTGGTTAGAGCCACTTCGTGGGCCTAACGGTTTAGATCTAAATAAACTTAAAAATGATATTCAACCATGGCAAGAACGTAGAGCTGCTGAATACATGACGCATGCTCCACTTGGATCTTTAAACTCAGTAGGTGGTGTAGCAACTGAAATTAACGCTGTAAACTTTGTTTCTCCGCGTAGTTGGTTAGCTACTTCTCACTTCTGTTTAGGTTTCTTCTTCTTCGTAGGTCACTTATGGCATGCTGGTCGTGCTCGTGCTGCTGCTGCTGGTTTTGAAAAAGGTATTGACCGTTTTGACGAACCAGTTCTATCAATGCGTCCTCTTGAC
        Dictyochloris_fragrans  GTGGAAACGCTCTTTAATGGAACACTTACAGTAGGCGGTCGCGACCAAGAATCTACTGGTTTTGCTTGGTGGGCAGGTAACGCACGATTAATTAATCTTTCTGGTAAACTTTTAGGTGCTCACGTAGCACATGCTGGTCTTATCGTTTTCTGGGCAGGTGCTATGAATTTATTTGAAGTAGCGCATTTTGTGCCAGAAAAGCCAATGTATGAACAAGGTTTAATTTTATTACCTCATATTGCTACATTAGGTTATGGTGTAGGACCAGGTGGAGAAGTTATTGATACTTTCCCTTATTTCGTATCAGGTGTTCTTCATTTAATTTCTTCTGCTGTTTTAGGTTTTGGTGGTGTTTATCACTCTCTAATTGGTCCTGAAACGTTAGAAGAATCTTTCCCTTTCTTTGGTTACGTTTGGAAAGACAAGAACAAAATGACTAACATTTTAGGTTACCACCTTATCATTTTAGGTGTAGGTGCATGGTTACTTGTTTGGAAAGCTCTGTATTTTGGGGGTATTTACGATACTTGGGCCCCTGGAGGTGGAGACGTTAGAATTATCTCAAATCCTACTACTAATGCTGCTGTTATTTTTGGTTACTTGTTAAAATCTCCATTTGGTGGAGACGGGTGGATCGTTTCAGTTGATAATCTGGAAGATATTATTGGTGGTCATATCTGGATTGGGACACTTGAGATTTTAGGTGGTATTTGGCATATCTATACTACACCATGGCCGTGGGCACGTCGTGCATTCGTTTGGTCTGGTGAAGCTTATTTATCTTACAGTTTAGGAGCAATTTCTGTAATGGGATTTGTTGCTTGCTGTATGTCATGGTTTAACAACACTGCTTACCCTAGTGAGTTCTATGGACCAACAGGGCCTGAAGCATCACAATCTCAAGCTTTCACTTTCCTTGTACGTGACCAACGTTTAGGTGCTAACGTAGCTTCAGCGCAAGGACCTACAGGTTTAGGTAAATATCTTATGAGATCACCAACAGGTGAAATTATTTTTGGTGGTGAAACTATGCGTTTTTGGGATTTCCGTGGTCCTTGGTTAGAACCACTAAGAGGTCCTAACGGTTTAGACTTAAACAAACTAAAAAATGATATTCAACCTTGGCAAGAACGTAGAGCTGCTGAATATATGACTCATGCTCCTTTAGGATCTTTAAACTCAGTTGGTGGTGTTGCTACTGAAATCAACTCTGTTAACTTTGTAAGTCCTCGTTCTTGGTTAGCTTGTTCTCACTTCGTTTTAGGTTTCTTCTTCTTTATTGGCCATTTATGGCATGCCGGGCGTGCTCGTGCTGCTGCAGCTGGATTCGAAAAAGGTATTGACCGTTTAAACGAACCTGCTTTATCTTTAAGACCTTTAGAC
             Dunaliella_salina  GTGGAAACACTTTTTAACGGAACATTAACTGTAGGTGGTCGTGACCAAGAAACTACTGGTTTCGCATGGTGGGCCGGAAATGCTCGTTTAATCAACCTATCAGGTAAACTATTAGGTGCACACGTTGCACACGCTGGTCTTATCGTTTTCTGGGCTGGTGCTATGAACTTATTCGAAGTTTCTCACTTCGTTCCAGAAAAACCTATGTACGAACAAGGTTTAATTCTTTTACCTCACATTGCTACTTTAGGTTATGGTGTAGGTCCAGGTGGTGAAGTACTTGATACTTTCCCATACTTCGTATCAGGTGTTTTACACCTTATTTCTTCAGCTGTTTTAGGTTTTGGTGGTGTTTACCACTCTTTAATTGGACCTGAAACTTTAGAAGAATCTTATCCATTCTTTGGTTATGTTTGGAAAGATAAAAACAAAATGACTAACATTTTAGGTTACCACTTAATCATTTTAGGTTGTGGTGCTTGGCTTCTTGTGTTAAAAGCTTTATACTTTGGTGGTGTTTATGATACTTGGGCCCCTGGCGGTGGTGACGTTCGTATCATTTCAAACCCTACAACTAATGCTGCTATCATCTTTGGTTACATCGTTAAGTCACCTTTCGGTGGTGATGGTTGGATTGTTAGTGTTGATAACTTAGAAGACATTATTGGCGGTCACATTTGGATTGGTACTTTATGTATTTTAGGTGGTATTTGGCACATTTACACAACTCCATGGCCTTGGGCACGTCGTGCTTTCGTTTGGTCTGGTGAAGCTTACCTTTCTTACAGTTTAGCTGCTGTTTCTCTTATGGGTTTCACAGCTTGTTGTTTCGCTTGGTTCAACAACACTGCATACCCTAGTGAGTTCTACGGCCCGACTGGTCCAGAAGCGAGTCAAGCTCAAGCATTTACTTTCCTAGTACGTGACCAACGTTTAGGTGCGAACGTTGCATCAGCACAAGGTCCGACTGGTTTAGGTAAATATTTAATGCGTTCTCCAACAGGTGAAATTATTTTCGGTGGTGAAACTATGCGATTCTGGGATTTCCGTGGTCCTTGGGTCGAGCCGTTACGTGGCCCATCTGGTTTAGATTTAGTTAAACTAAAAAATGATATTCAACCTTGGCAAGAACGTCGTGCAGCTGAATACATGACTCATGCTCCATTAGGTTCATTAAACTCTGTAGGTGGTGTTGCAACAGAAATTAACGCTGTTAACTTCGTTTCTCCTCGTTCTTGGTTAGCTACATCACACTTCTGTTTAGGTTTCTTCTTCTTCGTAGGTCACTTATGGCATGCTGGTCGTGCTCGTGCTGCTGCTGCAGGTTTCGAAAAAGGTATTGACCGTGTTGATGAACCTGTTCTTTCAATGCGTCCTTTAGAC
          Elakatothrix_viridis  GTGGAAACACTTTTTAATGGAACATTAACAGTAGGTGGACGTGATCAAGAATCCACTGGGTTTGCTTGGTGGTCAGGAAATGCTCGACTTATTAACTTATCAGGGAAACTGTTAGGAGCTCATGTAGCACATGCTGGGCTTATCGTTTTTTGGGCAGGTGCTATGAATTTATTTGAAGTAGCACATTTTGTACCAGAAAAACCTATGTATGAACAAGGTTTAATTTTATTACCTCATTTAGCAACTTTAGGATATGGTGTAGGTCCTGGAGGTGAAGTTATTGATACTTTTCCATATTTTATTTCAGGAGTTCTTCATTTAATTTCATCTGCTGTTTTAGGTTTTGGAGGAGTTTATCATTCTTTAATTGGACCTGAAACTCTTGAAGAATCTTTCCCTTTCTTTGGGTATGTTTTTAAAGACAAAAATAAAATGACAAATATTTTAGGTTATCATCTTATTATTTTAGGATTAGGAGCATGGCTATTAGTTTGGAAAGCATTATATTTTGGAGGTGTTTATGATACTTGGGCACCAGGTGGTGGAGATGTTCGTATAATTACTAACCCAACTACAAGTGCTTCTGTTATTTTTGGCTATTTATTAAAATCACCTTTTGGTGGTGATGGATGGATTGTTAGTGTAGATAACTTAGAAGATATTATTGGTGGTCATATTTGGATTGGTACACTAGAAATCTTAGGTGGAATTTGGCATATTTACACAACACCTTGGCCTTGGGCACGTCGTGCTTTTGTTTGGTCTGGTGAAGCTTATTTATCATACAGTTTAGCAGCTATTTCTTTAATGGGATTTATTGCTTGTTGTATGTCATGGTTTAATAATACAGCTTATCCTAGTGAATTTTATGGTCCTACGGGTCCTGAAGCTTCTCAATCTCAAGCATTTACTTTCCTTGTTCGTGACCAACGATTAGGTGCTAATGTAGCTTCTGCACAAGGTCCTACAGGTCTTGGAAAATATTTAATGAGATCTCCTACTGGTGAAATTATCTTTGGTGGTGAAACTATGCGTTTTTGGGATTTTCGCGGACCATGGTTAGAGCCATTAAGAGGTCCTAATGGTCTAGATTTAAATAAGCTAAAAAATGACATTCAACCTTGGCAAGAACGTCGAGCTGCTGAATATATGACACATGCACCATTAGGTTCTTTAAATTCAGTAGGTGGTGTAGCTACTGAAATTAATGCAGTAAATTTTGTGTCTCCTCGTAGTTGGTTAGCTACTTCTCATTTTTGTTTAGGATTCTTTTTTTTCGTAGGTCATTTATGGCATGCTGGTCGTGCACGTGCTGCTGCTGCTGGATTTGAAAAAGGAATTGATCGTCTAGATGAACCAGTACTTTCTATGAGACCATTAGAT
         Floydiella_terrestris  GTGGAAACACTTTATAATGGTACATTGACCCTAGGTGGTCGTGATCAAGAATCAACTGGATTTGCTTGGTGGGCGGGGAACGCTCGTTTGATTAATCTTTCAGGACGTCTTTTAGGTGCACACGTTGCTCACGCAGGTCTAATCGTTTTCTGGGCAGGTGCAATGAACCTTTTTGAAGTTTCGCATTTCGTCCCAGAAAAACCAATGTACGAGCAAGGTTTAATTCTTCTTCCTCACTTAGCAACATTAGGTTACGGTGTTGGTCCTGGTGGTGAAATTCTTGACACATTCCCTTACTTCGTTTCAGGCGTATTACACTTAATTTCATCAGCAGTTCTTGGTTTTGGTGGTGTTTATCACTCACTTATTGGGCCAGAAACTCTGGAAGAAACATTCCCTTTTTTTGGTTACACATGGCGTGATAAGAACAAAATGACGAATATTCTTGGTTTTCATTTACTTATCTTAGGTGTAGGTGCATGGCTTCTTGTTTTAAAAGCGATGTATTTTGGTGGGGTTTATGATACATGGGCTCCAGGTGGTGGAGACGTTCGTATCATTACAAACCCTACAACAAACCCTAGCGTTGTTTTTGGTTACTTATTAAAATCACCTTTTGGTGGTGATGGTTGGATTGTAAGTGTTGATAATATGGAAGACATCATTGGTGGTCATATTTGGATTGGTACAGCTTGTTTATTCGGTGGGATTTGGCATATTTTCACACAACCATGGGCATGGACACGTCGTGCTTTTGTATGGTCAGGTGAAGCTTATTTATCTTACAGTTTAGGCGCATTAGCTATTATGGGCTTCACAGCTTGCTGTATGAGCTGGTTCAATAATACAGCTTATCCGAGCGAATTTTTTGGTCCTACGGGTCCTGAAGCATCACAATCGCAAGCATTCACTTTCCTTGTTCGTGACCAAAGATTAGGTGCAAACGTAGCTTCTGCTCAAGGGCCTACAGGATTAGGTAAATACCTAATGAGATCACCTTCTGGTGAAATCATTTTTGGTGGTGAAACAATGCGTTTCTGGGATTTCCGTGGTCCTTGGTTAGAACCTTTACGTGGTCCAAACGGTCTTGATCTTAATAAACTTAAAAATGATATTCAACCATGGCAAGAACGTCGTGCTGCTGAATACATGACTCACGCTCCTTTAGGTTCATTAAACTCAGTAGGTGGTGTTGCAACAGAAATTAACTCTGTAAACTTTGTGAGCCCTCGTTCTTGGTTAGCTACATCACACTTCTGTTTAGGTTTCTTTATTTTCGTAGGTCACTTATGGCATGCTGGTCGTGCTCGTGCAGCAGCAGCTGGTTTTGAAAAAGGTATTGACCGTTTTGACGAACCAGTATTATCAATGAGACCTATTGAC
       Follicularia_botryoides  GTGGAAACACTCTTTAATGGAACGCTAACAGTAGGAGGTCGTGACCAGGAAACAACAGGTTTCGCTTGGTGGGCTGGAAACGCACGATTAATCAACCTATCTGGTAAACTTTTAGGTGCACACGTAGCGCACGCAGGTTTAATCGTATTTTGGGCAGGTGCAATGAACTTATTTGAAGTTGCACACTTTGTTCCTGAAAAACCGATGTATGAGCAAGGTTTAATTTTATTACCGCACCTTGCAACTTTAGGTTATGGTGTAGGACCTGGTGGAGAAGTCATTGATACTTTCCCATACTTCGTTTCAGGAGTTCTTCACTTAATTTCTTCAGCTGTTTTAGGATTTGGTGGGGTTTACCACTCATTAATTGGACCTGAAACATTAGAAGAATCTTTCCCATTCTTTGGTTACGTTTTTAAAGACAAAAACAAAATGACTAACATCTTAGGCTACCACCTAATTATTTTAGGTCTAGGTGCTTGGTTACTTGTTTGGAAAGCAATGTACTTTGGTGGAGTATATGACACTTGGGCTCCAGGTGGGGGTGACGTACGTCTTATTACAAACCCAACTACAAATGCTGCTGTAATCTTTGGTTACTTAGTAAAATCACCTTTTGGTGGTGACGGATGGATTTGTTCAGTAGATAATATGGAAGATATTATCGGTGGACACATCTGGATCGGAACACTTGAAATTTTAGGTGGTCTTTGGCACATTTATACAACTCCATGGCCTTGGGCTCGTCGTGCTTTCGTTTGGTCTGGTGAAGCTTACTTATCATACAGTTTAGGTGCTATTTCAGTAATGGGATTCATTGCTTGTTGTTTCTCTTGGTTCAACAACACTGCATACCCAAGCGAATTTTTTGGGCCGACAGGACCTGAAGCATCTCAATCTCAAGCTTTTACTTTCTTAGTTCGTGACCAACGTTTAGGTGCCAACGTTGCATCTGCACAAGGTCCAACTGGTTTAGGTAAATACTTAATGAGATCGCCTACTGGTGAAATTATCTTTGGAGGTGAAACAATGCGTTTCTGGGACTTCCGTGGTCCTTGGTTAGAACCATTAAGAGGACCAAACGGTCTTGACTTAAACAAATTAAAAAATGATATTCAACCATGGCAAGAACGTCGTGCAGCTGAATATATGACTCACGCTCCTTTAGGATCATTAAACTCAGTAGGAGGGGTAGCTACAGAAATTAACGCCGTAAACTTCGTTTCTCCACGTAGTTGGCTAGCTTGTTCACACTTCGTTTTAGGTTTCTTCTTCTTCGTAGGACACTTATGGCACGCAGGACGTGCTCGTGCTGCTGCTGCTGGTTTTGAAAAAGGAATTGACCGTTTAGACGAACCAGTTTTATCTATGCGTCCTTTAGAC
       Golenkinia_longispicula  GTGGAAACGCTCTTTAATGGAACACTAACAGTAGGAGGTCGTGACCAGGAATCCACAGGTTTCGCTTGGTGGGCTGGAAACGCGCGTCTAATTAATCTTTCAGGAAAACTTCTAGGTGCTCACGTAGCTCATGCTGGTCTTATTGTATTCTGGGCTGGTGCTATGAACTTATTCGAAGTAGCTCATTTCGTTCCTGAAAAACCGATGTATGAACAAGGTTTGATTCTTCTTCCTCACATTGCTACATTAGGATATGGTGTTGGTCCTGGTGGAGAAGTTATCGACACTTTTCCTTATTTTGTATCAGGTGTTCTGCACTTGATTTCTTCTGCTGTGTTAGGTTTTGGTGGGGTTTATCACTCACTAATTGGACCTGAAACGCTGGAAGAATCTTTTCCGTTTTTTGGTTACGTGTGGAAAGACAAGAACAAAATGACCAATATTTTAGGTTACCATCTAATTATTTTAGGATTAGGTGCTTGGTTATTAGTTTGGAAAGCAATGTATTTTGGCGGTGTTTACGATACATGGGCTCCAGGAGGTGGAGACGTTCGAGTTATCACTAACCCAACAACAAATGCAGCTGTGATTTTTGGTTATCTATTAAAGTCTCCTTTTGGTGGAGATGGATGGATTGTAAGCGTAGACAATATGGAAGATATCATAGGTGGTCATATTTGGATTGGTACGCTTGAAATTCTAGGAGGAATTTGGCATATTTATACAACTCCTTGGCCTTGGGCACGCCGTGCTTTTGTTTGGTCTGGTGAAGCGTATTTATCTTACAGTTTAGGCGCAATTTCTTTAATGGGCTTTGTTGCTTGTTGTATGGCATGGTTTAATAACACTGCTTATCCAAGTGAATTTTATGGCCCAACGGGTCCGGAAGCGTCACAATCACAAGCATTTACTTTCTTAGTACGTGACCAACGTCTAGGAGCTAACGTAGCATCAGCTCAAGGTCCTACAGGTTTAGGTAAATATCTAATGAGATCACCAACAGGTGAAATTATCTTTGGTGGGGAAACTATGCGTTTCTGGGATTTCCGTGGTCCTTGGCTAGAACCATTAAGAGGTCCTAATGGTTTAGATTTAAACAAATTAAAAAATGATATCCAACCTTGGCAAGAACGAAGAGCAGCTGAATACATGACTCATGCACCATTAGGTTCATTAAACTCGGTTGGGGGTGTTGCGACAGAAATTAACAGTGTTAACTTCGTATCACCTCGTTCTTGGTTAGCAACTTCTCACTTTGTTTTAGGTTTCTTCTTCTTTGTAGGTCACTTATGGCATGCTGGACGTGCACGTGCGGCCGCTGCTGGTTTCGAAAAAGGTATTGATCGTTTAGATGAACCAGTTCTGTCAATGAGACCTATTGAC
              Gonium_pectorale  GTGGAAACACTTTTTAATGGAACACTTACAGTAGGTGGTCGTGACCAAGAAACTACAGGTTTTGCTTGGTGGTCAGGTAACGCTCGACTAATTAACCTATCAGGTAAACTTTTAGGTGCTCACGTAGCTCACGCTGGTCTTATTGTATTTTGGGCTGGTGCTATGAATTTATTTGAAGTATCACACTTCGTACCAGAAAAACCAATGTATGAACAAGGTTTAATTCTTTTACCTCACATTGCTACTTTAGGTTATGGTGTAGGTCCAGGTGGTGAAATTATTGATACATTCCCATATTTTGTATCTGGTGTTTTACACTTAATTTCATCTGCTGTTTTAGGTTTTGGTGGTGTTTATCACTCATTAATTGGTCCTGAAACGTTAGAAGAATCATTCCCATTCTTTGGTTATGTTTGGAAAGACAAAAACAAAATGACTAACATTCTAGGTTACCACCTAATCATTTTAGGTCTAGGTGCTTGGTTACTTGTTTGGAAAGCAATGTACTTTGGTGGTGTTTACGATACTTGGGCACCAGGTGGTGGTGACGTTCGTGTTATTACTAATCCAACAACAAATGCTGCTGTTATTTTTGGTTACCTAGTAAAATCTCCATTTGGTGGTGATGGTTGGATTTGTAGCGTTGATAATATGGAAGATATTATTGGCGGTCACATTTGGATCGGCACATTAGAAATCCTTGGTGGTATTTGGCACATTTATACAACTCCATGGCCATGGGCACGTCGTGCTTTTGTATGGTCTGGTGAAGCATATCTATCATACAGTCTTGGTGCTATTGCTGTAATGGGTTTCATCGCTTGTTGTATGTCATGGTTTAACAATACTGCTTACCCAAGCGAATTTTATGGTCCGACTGGTCCTGAAGCGAGCCAATCACAAGCATTTACATTCCTTGTACGTGACCAACGTTTAGGTGCTAACGTTGCTTCTGCACAAGGTCCTACTGGTTTAGGTAAATATTTAATGCGTTCACCTACAGGTGAAATCATTTTTGGTGGTGAAACAATGCGCTTCTGGGACTTCCGTGGTCCATGGCTAGAACCTCTACGTGGTCCAAACGGTTTAGATTTAAACAAACTTAAAAATGACATTCAACCTTGGCAAGAACGTCGTGCTGCTGAATATATGACACACGCTCCTCTTGGTAGTTTAAACTCAGTAGGTGGTGTTGCAACAGAAATTAACGCTGTTAACTTTGTTTCTCCACGTTCATGGTTAGCTTGTTCGCACTTCTGTTTAGGTTTCTTCTTCTTTATTGGTCACTTATGGCATGCAGGTCGTGCACGTGCTGCTGCTGCTGGCTTTGAAAAAGGTATTGACCGTTTTGATGAACCAGTACTTTCTATGCGTCCTCTAGAC
       Haematococcus_lacustris  GTGGAAACACTTTTTAACGGAACACTAACGGTGGGGGGTCGTGACCAAGAAACAACTGGTTTTGCATGGTGGGCAGGAAATGCTCGTTTAATTAATTTATCTGGTAAACTATTAGGTGCACATGTGGCACATGCTGGGTTAATTGTTTTTTGGGCAGGTGCAATGAACTTATTTGAAGTTAGTCATTTTGTTCCTGAAAAACCTATGTATGAACAAGGTTTAATTTTATTACCACATCTTGCTACATTAGGTTATGGTGTAGGTCCAGGTGGTGAAGTACTTGATACTTTTCCATACTTTGTTTCAGGTGTTCTACATTTAATTTCTTCGGCTGTATTAGGTTTTGGTGGGGTATATCACTCATTAATTGGTCCTGAAACGTTAGAAGAATCATACCCATTCTTTGGCTATGTTTGGCGAGACAAAAATAAAATGACTAATATTTTAGGTTATCATTTAGTAATTTTAGGTTGCGGGGCTCTACTTTTAGTTCTAAAAGCATTATACTTTGGTGGTGTATATGATACATGGGCGCCGGGTGGTGGCGATGTTCGTATTATTACAAATCCAACAACAAATGCTGCTGTTATTTTTGGGTATTTAGTAAAATCTCCGTGGGGTGGTGATGGTTGGATTTGTAGCGTTGATAACTTAGAAGACATTATTGGTGGACACCTATGGATTGGTCTATTATGTATTTTTGGCGGCTTATGGCATATTTATACAACACCATGGCCTTGGGCACGTCGTGCTTTTGTATGGTCTGGTGAAGCTTATTTATCTTATAGTTTAGCGGCAATTTCGGTAATGGGTTTCATTGCTTGTTGTTTTTCATGGTTTAACAATACTGCTTATCCTAGTGAGTTTTATGGTCCTACAGGTCCTGAAGCTTCACAAGCTCAAGCTTTTACTTTCCTTGTTCGTGACCAACGTTTAGGGGCCAATGTAGCATCTGCTCAAGGTCCTACTGGTTTAGGTAAATATTTAATGCGTTCTCCAACTGGTGAAATTATTTTCGGTGGTGAAACTATGCGTTTCTGGGATTTCCGTGGCCCTTGGGTTGAACCTCTACGCGGTCCTAATGGTTTAGATTTAAATAAATTAAAATTTGATATTCAACCATGGCAAGAACGTCGTGCTGCTGAATATATGACTCATGCACCTTTAGGTTCTTTAAACTCTGTTGGTGGTGTTGCTACTGAAATTAACGCTGTAAACTTTGTTAGCCCTCGTTCTTGGTTAGCTTGTTCACATTTCTGTTTAGGTTTCTTTTTCTTTATCGGTCACTTATGGCATGCTGGTCGTGCTCGTGCTGCGGCAGCTGGTTTTGAAAAAGGTATTGATCGTGTAGATGAACCTGTACTTTCTATGCGTCCATTAGAC
            Hafniomonas_laevis  ATGGAAACTCTTTTCAATGGAACATTAAATGTCGGTGGCCGCGACCAAGAATCAACTGGTTTTGCTTGGTGGTCTGGTAACGCTCGATTAATTAACCTATCTGGTAAATTATTAGGTGCACACGTAGCTCATGCTGGTTTAATTGTATTCTGGGCAGGTGCTATGAACTTATTCGAAGTATCTCACTTTGTACCTGAAAAACCAATGTATGAACAAGGTTTAATTTTATTACCACACATTGCTACTTTAGGTTATGGTGTTGGTCCAGGTGGTGAAGTTATTGATACATTCCCATACTTCGTTTCTGGTGTATTACACTTAATTTCTTCCGCAGTTTTAGGTTTTGGTGGTGTATATCACTCCTTAATTGGTCCTGAAACATTAGAAGAATCTTTCCCTTTCTTTGGTTATGTTTGGAAAGATAAGAACAAGATGACTAACATTTTAGGTTACCACTTAATTATGTTAGGTTGTGGTGCTTGGTTATTAGTAATCAAAGCAATGTATTTAGGTGGTGTATACGATACTTGGTCTCCGGGTGGTGGTGACGTTCGTATTATTGCAAACCCAACTACAAATGCTGCAGTTATTTTTGGTTATTTATTAAAATCTCCATTTGGTGGTGACGGTTGGATTTGTAGTGTTGATAACATGGAAGATATTATTGGCGGTCATATTTGGATCGGTTCTTTATGTATCTTTGGTGGTATTTGGCACATCTTTACAACTCCATGGCCATGGGCACGTCGTGCGTTTGTTTGGTCTGGTGAAGCATATTTAAGCTATAGTTTAGCTTCTGTTTCTTTAATGGGCTTTGTTGCTTGTTGTTTCTCTTGGTTCAACAATACTGCATACCCTAGTGAGTTCTATGGCCCAACGGGTCCTGAAGCTTCCCAATCTCAAGCATTTACTTTCTTAGTACGTGACCAACGTCTAGGTGCTAACGTAGCGTCTGCTCAAGGTCCTACTGGTTTAGGTAAATATTTAATGCGTTCTCCTACTGGTGAAATTATTTTTGGTGGTGAAACAATGCGTTTCTGGGATTTCCGTGGTCCTTGGTTAGAACCATTACGTGGTCCAAACGGTTTAGATTTAAATAAATTAAAAAATGATATTCAACCATGGCAAGAACGTCGTGCTGCTGAATACATGACACATGCTCCATTAGGTTCTTTAAACTCTGTTGGTGGTGTAGCAACTGAAATTAACGCGGTTAACTTTGTAAGTCCTCGTTCTTGGTTAGCAACATCTCACTTCTGTTTAGGTTTCTTCTTCTTTGTAGGTCACTTATGGCACGCAGGTCGTGCTCGTGCTGCTGCTGCTGGTTTTGAAAAAGGTATTGACCGTTTCGACGAACCAGTATTATCTATGCGTCCACTAGAC
          Hariotina_reticulata  GTGGAAACACTATTTAACGGAACACTAACAGTAGGTGGTCGTGACCAAGAATCTACTGGTTTTGCATGGTGGGCTGGAAATGCTCGTTTAATTAATCTTTCTGGAAAACTTTTAGGTGCACACGTAGCTCACGCAGGTCTTATCGTGTATTGGGCAGGTGCAATGAATTTATTTGAAGTAGCACACTTCGTACCAGAAAAACCTATGTACGAACAAGGTTTAATTTTATTACCACACTTAGCAACTTTAGGTTATGGTGTAGGTCCTGGTGGTGAAGTAATTGATACATTCCCGTATTTCGTATCAGGTGTATTACATTTAATTTCTTCAGCAGTTTTAGGTTTTGGTGGTGTTTACCATTCATTAATTGGACCTGAAACTTTAGAAGAATCTTTCCCATTCTTCGGATATGTATGGAAAGATAAAAATAAAATGACAAACATTTTAGGGTATCACCTTATTATGTTAGGTATCGGTGCTTGGTTATTAGTATGGAAAGCTATGTACTTCGGTGGTGTTTACGATACATGGGCTCCAGGTGGTGGTGACGTACGTATCATCACAAATCCAACAACAAATGCTGCTATTATCTTCGGTTATTTATTAAAATCTCCATTCGGTGGTGATGGTTGGATCGTAAGTGTAGATAATATGGAAGATATTATCGGTGGTCATGTATGGATCGGTACATTAGAAATTTTAGGTGGTATTTGGCACATTTATACAACTCCATGGCCTTGGGCACGTCGTGCTTTTGTTTGGTCAGGTGAAGCTTACCTATCTTACAGTTTAGCTGCTATTTCTTTAATGGGATTCATCGCTTGTTGTATGTCTTGGTTTAACAATACAGCATATCCTAGTGAATTCTATGGTCCAACGGGTCCAGAAGCATCTCAATCACAAGCGTTTACTTTCCTTGTTCGTGACCAACGTTTAGGGGCAAACGTAGCTTCTGCACAAGGTCCAACGGGTCTTGGTAAATACTTAATGAGATCACCTACAGGTGAAATCATTTTTGGTGGTGAAACAATGCGTTTCTGGGATTTCCGTGGTCCTTGGTTAGAACCTTTACGTGGACCTAACGGTTTAGATTTAAACAAATTAAAAAATGATATTCAACCATGGCAAGAACGTCGTGCTGCTGAATACATGACACACGCTCCTTTAGGTTCATTAAACTCTGTAGGTGGTGTTGCTACTGAAATCAACGCGGTAAACTTCGTATCTCCACGTTCTTGGTTAGCTACTTCACACTTTGTTTTAGGTTTCTTCTTTTTCGTAGGTCATTTATGGCACGCAGGACGTGCTCGTGCTGCTGCTGCAGGATTTGAAAAAGGTATTGACCGTTTAGATGAACCTGCACTTTCTATGCGACCTTTAGAT
                 Jenufa_minuta  GTGGAAACTCTTTTTAACGGAACACTTACTGTAGGCGGCCGTGACCAAGAAACGACAGGTTTTGCTTGGTGGGCTGGGAATGCTAGATTAATTAACTTGTCAGGAAAATTATTAGGTGCTCATATCGCACACGCAGGCTTAATCGTATTTTGGGCAGGCGCTATGAATTTATATGAAGTAGCGCATTTTGTACCTGAAAAACCAATGTATGAACAAGGTTTAATTCTTTTGCCTCATTTGGCTACATTAGGTTATGGTGTAGGTCCTGGTGGAGAAGTAATTAATACTTTTCCATATTTTGTTTCAGGTGTACTTCATTTAATTTCATCTGCTGTTTTAGGTTTTGGTGGAGTGTATCACTCTTTAATTGGACCAGAAACATTAGAAGAATCTTTCCCATTTTTTGGTTATGTATGGAAAGATAAAAATAAAGTAACAAACATTTTAGGTTACCATTTAATTATTCTTGGTGTAGGCGCGTGGCTTTTAGTATGGAAAGCTATGTACTTTGGAGGTGTTTATGATACTTGGGCTCCAGGAGGTGGAGATGTTCGTATTATCTCAAACCCTACAACAAGCGCAGCAGTGATCTTCGGGTATTTGTTAAAATCACCTTTTGGTGGTGATGGGTGGATCACAAGTGTAGATAATATGGAAGATATTATTGGTGGTCATATCTGGATTGGTACTTTAGAAATTTTAGGAGGCATTTGGCATATTTATACAACTCCATGGCCTTGGGCTCGCCGTGCTTTTGTGTGGTCTGGGGAGGCATACTTATCTTACAGTTTAGGAGCTTTAGCTCTTATGGGCTTGATTGCTTGTAATTTAAGTTGGTTTAATAACACTGCGTACCCTAGCGAATTTTATGGCCCTACGGGTCCTGAAGCTTCACAATCACAAGCATTTACTTTCCTTGTTCGTGACCAACGTTTAGGTGCTAATATCGCATCTGCACAAGGTCCTACGGGTCTAGGTAAATATTTAATGAGATCTCCAACAGGTGAAATTATTTTCGGTGGAGAAACTATGCGTTTCTGGGATTTCCGTGGTCCTTGGTTGGAACCATTAAGAGGACCAAATGGTTTAGATTTAAACAAATTAAAAAACGATATTCAACCTTGGCAAGAACGTCGAGCAGCTGAATATATGACTCATGCTCCTTTAGGCTCTATTAACTCTGTAGGTGGGGTTGCTACTGAAATTAACAGTGTAAATTTTGTAAGTCCTCGCTCATGGTTAGCTACTAGTCATTTTTGTTTAGGTTTCTTTTTATTTGTAGGTCATTTATGGCATGCGGGACGTGCTCGTGCTGCTGCTGCTGGTTTTGAAAAAGGTATTGACCGTTTTGATGAACCTGTTTTATCTTTAAGACCTTTAGAC
              Jenufa_perforata  GTGGAAACTCTTTTTAATGGAACACTTACAGTAGGAGGTCGTGACCAAGAAACTACAGGATTTGCTTGGTGGGCCGGAAATGCTCGATTAATTAATTTATCAGGAAAACTTCTAGGTGCACATATTGCGCACGCAGGATTAATTGTTTTTTGGGCAGGAGCTATGAATTTATACGAAGTTGCTCACTTCGTACCAGAGAAGCCTATGTATGAACAAGGGTTAATTTTATTGCCGCATCTAGCAACTTTAGGTTATGGTGTGGGGCCTGGAGGTGAAGTTATTAATACTTTCCCTTATTTCGTTTCAGGTGTACTTCACTTAATTTCTTCTGCTGTTTTAGGTTTTGGTGGAGTTTATCATTCACTGATTGGACCTGAAACGTTAGAAGAATCTTTCCCTTTCTTCGGTTATCTTTGGAAAGACAAATCTAAAATGACTACAATTTTAGGTTATCACTTAATTATGCTTGGACTAGGTGCATGGCTATTAGTATTAAAAGCTATGTTCTTTGGCGGAGTATATGACACTTGGGCTCCAGGAGGTGGAGATGTTCGTATTATTTCTAATCCAACAACAAATGCAGCTGTCATTTTCGGATATTTATTAAAATCTCCGTTTGGTGGTGATGGTTGGATAACAAGTGTTGATAACATGGAAGATATTATTGGTGGTCATATCTGGATTGGTACTTTAGAAATTTTAGGTGGTATTTGGCATATTTATACAACTCCGTGGCCTTGGGCACGACGTGCTTTTGTTTGGTCTGGAGAAGCGTATTTATCTTATAGTTTAGGTGCTATTGCTACTATGGGACTGATTACTTGTAATTTTAGTTGGTTTAATAACACTGCTTATCCTAGCGAGTTTTTTGGTCCTACGGGTCCAGAAGCATCACAATCACAAGCTTTCACTTTCCTTGTACGTGACCAACGTTTAGGTGCTAATATTGCATCTGCACAAGGCCCTACGGGTCTAGGGAAATACTTAATGAGATCACCTACAGGTGAAATCATTTTTGGGGGTGAAACTATGCGTTTTTGGGACTTCCGTGGTCCTTGGTTAGAGCCTTTAAGAGGTCCTAATGGGTTAGATTTAAATAAATTGAAAAATGATATTCAACCTTGGCAAGAACGTCGAGCAGCTGAATACATGACTCATGCTCCTTTAGGTTCTATTAACTCTGTAGGAGGAGTAGCTACTGAAATTAATAGTGTAAACTTTGTAAGTCCTCGTTCATGGTTAGCAACTAGTCATTTTTGTCTAGGATTCTTTTTCTTTGTTGCACACCTATGGCATGCTGGACGAGCTCGTGCTGCCGCTGCTGGTTTTGAAAAAGGTATTGACCGTTTCGATGAACCTACATTGTCTTTAAGACCATTAGAT
          Kirchneriella_aperta  GTGGAAACACTGTTTAACGGAACACTAACAGTAGGAGGTCGTGACCAAGAATCCACAGGTTTTGCTTGGTGGGCAGGTAATGCTCGACTAATCAACCTATCTGGTAAATTATTAGGAGCACACGTAGCACATGCTGGATTAATCGTTTTTTGGGCTGGTGCTATGAATTTATTTGAAGTAGCACACTTCGTTCCAGAAAAACCAATGTACGAACAAGGTTTAATTTTATTACCTCACTTAGCTACTTTAGGTTATGGTGTAGGACCTGGTGGTGAAGTAATTGATACTTTCCCATACTTCGTATCTGGTGTTTTACACTTAATTTCTTCAGCAGTATTAGGTTTTGGTGGTGTTTATCACTCATTAATTGGACCTGAAACATTAGAAGAATCTTTCCCTTTCTTTGGATATGTATGGAAAGACAAAAATAAAATGACAAACATTTTAGGTTACCACTTAATTATTTTAGGTGTAGGTGCTTGGTTATTAGTTTGGAAAGCTCTTTATTTTGGTGGTGTTTACGATACTTGGGCTCCAGGCGGTGGAGATGTACGTTTAATTACAAACCCAACAACAAGTGCTGGAGTTATCTTCGGTTATTTAGTTAAATCACCATGGGGTGGTGACGGTTGGATTGTAAGTGTTGACAACATGGAAGATATTATTGGTGGTCACATTTGGATTGGTACTTTATGTATTTTAGGTGGTATTTGGCATATTTATACAACTCCATGGCCATGGGCACGTCGTGCTTTTGTTTGGTCAGGTGAAGCATACTTATCTTATAGTTTAGGTGCTATTGCTGTAATGGGATTCATTGCATGTTGTATGTCTTGGTTTAACAATACAGCTTATCCGAGTGAGTTTTATGGGCCAACGGGTCCTGAAGCTTCTCAATCTCAAGCGTTTACTTTCTTAGTTCGTGATCAACGTTTAGGTGCTAACGTTGCTTCTGCTCAAGGTCCTACTGGTTTAGGTAAATATTTAATGCGTTCACCTACAGGAGAAATCATTTTTGGTGGTGAAACTATGCGTTTTTGGGATTTCCGTGGTCCTTGGTTAGAGCCATTACGTGGCCCTAACGGTCTTGACTTAAGCAAATTAAAAAATGATATTCAACCTTGGCAAGAACGTCGTGCTGCTGAATACATGACTCACGCTCCTTTAGGTTCTTTAAACTCAGTAGGTGGTGTAGCAACTGAAATCAATGCAGTAAACTTCGTATCACCACGTAGTTGGTTAGCTTGTTCACACTTCGTATTAGGTTTCTTCTTCTTTATTGGTCACTTATGGCATGCTGGTCGTGCTCGTGCCGCTGCTGCTGGTTTCGAAAAAGGTATTGACCGTTTAGATGAACCTGCTTTATCAATGAGACCTTTAGAT
      Koshicola_spirodelophila  GTG---ACTTTGTTTAATGGAACTTTGACCGTAGGTGGTCGAGATCAAGAATCAACAGGTTTTGCTTGGTGGGCTGGAAATGCTCGATTAATTAATTTATCGGGTCGTCTTTTAGGTGCTCACGTAGCACACGCTGGCCTTATTGTTTTTTGGGCTGGGGCTATGAATTTATTCGAAGTAGCTCACTTTGTGCCTGAAAAACCAATGTACGAGCAAGGCTTAATTTTATTACCTCACTTAGCAACACTTGGGTATGGGGTAGGACCTGGCGGTGAAATTGTTGATACATTTCCATATTTTGTATCTGGTGTTTTACACTTAATTTCATCAGCTGTTCTAGGTTTTGGCGGTGTTTACCACTCATTAATCGGGCCTGAGACATTAGAAGAAACATTCCCGTTCTTCGGCTATGTGTGGAAAGACAAGAACAAGATGACAACGATTTTAGGCTTTCACCTAATCATCCTTGGTATTGGTGCTTGGCTTCTAGTTTGGAAAGCTCTTTATTTTGGTGGTGTATATGACACTTGGGCGCCAGGAGGTGGAGATGTTCGTGTAATCAAAAACCCAACTTCAGATATCACAGTTATTTTATCATATTTATTAAAATCTCCTTTTGGTGGTGATGGTTGGATTGTGTCAGTAGATAATATGGAAGATATTATCGGTGGACACAGCTTTATCGGAACTCTTTTAATTCTTGGTGGGATTTGGCATATTTTTACACAACCTTGGGCTTGGACACGTCGTGCTTTTGTTTGGTCTGGTGAAGCATACCTATCTTACAGTTTAGGAGCGTTAGCTTTAATGGGCTTTATTGCTTGTTGTTTTTCATGGTTTAATAATACTGCTTATCCTAGTGAATTCTATGGTCCTACAGGCCCAGAAGCATCACAATCACAAGCTTTTACTTTCCTAGTTAGAGACCAACGTCTAGGTGCAAACGTAGGTTCAGCACAAGGTCCGACAGGATTGGGTAAATACCTAATGAGATCTCCGACTGGTGAAATCGTTTTTGGTGGTGAAACTATGCGTTTTTGGGATTTCCGTGGCCCTTGGTTAGAGCCACTTCGTGGACCAAACGGATTAGATTTAAGAAAATTAAAATATGATATTCAACCTTGGCAAGAACGCCGAGCTGCTGAATATATGACACATGCTCCTCTAGGAAGTTTAAACTCTGTTGGTGGTGTTGCTACAGAAATTAATTCTGTAAACTTTGTTTCACCTCGTTCGTGGTTAGCAACTTCTCATTTCTGTTTAGGTTTCTTCTTCTTTGCTGCTCATTTATGGCATGCGGGTCGTGCTAGAGCTGCTGCTGCTGGTTTTGAAAAAGGTATTGACCGTTTCAGTGAACCAGTTCTTAGTCTACGTCCAGTTGAC
           Lobochlamys_culleus  GTGGAAACACTCTTTAATGGAACACTTACAGTAGGTGGTCGTGACCAAGAATCAACAGGATTTGCTTGGTGGTCTGGAAACGCTCGACTAATTAATCTTTCTGGTAAACTTTTAGGTGCACACGTTGCACACGCTGGTCTTATCGTTTTCTGGGCAGGTGCTATGAACTTATTTGAAGTATCACACTTCGTACCAGAAAAACCAATGTACGAACAAGGATTAATCCTTTTACCACATATCGCAACATTAGGTTATGGTGTTGGCCCTGCAGGTGAAGTTATTGATACTTATCCGTACTTTGTATCAGGTGTTTTACACTTAATCTCTTCAGCTGTTTTAGGTTTTGGTGGTGTATATCACTCATTAATTGGACCAGAAACACTAGAAGAATCATATCCATTCTTTGGATATGTGTGGAAAGATAAGAACAAGATGACTAACATTTTAGGTTATCACCTTATTATTTTAGGTTTAGGTGCATGGCTTTTAGTTTTAAAAGCGCTTTATTATGGTGGTGTTTATGATACTTGGGCTCCTGGAGGTGGAGATGTACGTATCATCACAAACCCAACTACAAATGCATCTGTAATTTTTGGTTACTTATTAAAATCACCTTTTGGTGGTGACGGTTGGATCTGTAGCGTTGATAATATGGAAGATATTATTGGTGGTCACATTTGGATTGGTACACTTTGTATTTTAGGTGGTATTTGGCACATTTATACAACTCCATGGCCATGGGCTAGACGTGCTTTTGTTTGGTCTGGTGAAGCTTATCTATCTTACAGTTTAGGTGCTATTGCATTAATGGGATTCATCGCTTGCTGTTTTTCATGGTTTAACAATACAGCTTATCCAAGTGAGTTTTACGGCCCAACAGGTCCTGAAGCTTCTCAAGCTCAAGCTTTTACTTTCTTAGTTCGTGACCAACGTTTAGGTGCTAAAGTAGCTTCTGCTCAAGGTCCTACAGGTTTAGGTAAATATCTAATGCGTTCACCTACAGGTGAAATTATTTTTGGTGGTGAAACTATGCGTTTCTGGGATTTCCGTGGACCTTGGCTTGAGCCTCTTCGTGGACCAAACGGATTAGACTTAAAAAAACTAAAAAATGATATTCAACCTTGGCAAGAACGTCGTGCTGCAGAATATATGACTCACGCTCCATTAGGTTCTTTAAACTCTGTAGGTGGTGTTGCTACAGAAATTAACGGTGTTAACTATGTAAGTCCTAGAAGCTGGTTAGCTACTTCTCACTTCTGTTTAGGTTTCTTCTTCTTTGTAGGACACTTATGGCATGCTGGACGTGCACGTGCTGCTGCTGCTGGTTTTGAAAAAGGTATTGATCGTTTTGATGAGCCAGTTCTTTCAATGCGTCCTTTAGAT
            Lobochlamys_segnis  GTGGAAACACTCTTTAATGGAACACTTACAGTAGGTGGTCGTGACCAAGAATCAACAGGATTCGCTTGGTGGTCTGGAAATGCTCGACTAATTAATCTTTCTGGTAAACTACTTGGTGCGCATGTTGCACACGCAGGTCTTATTGTTTTCTGGGCTGGTGCTATGAACTTATTTGAAGTATCACACTTCGTACCAGAAAAACCAATGTATGAACAAGGCTTAATTCTTTTACCACATATCGCATCATTAGGTTATGGTGTTGGACCTGCTGGTGAAGTTATTGATACTTATCCATACTTTGTATCAGGTGTTTTACACCTAATTTCGTCTGCTGTTTTAGGTTTTGGTGGTGTTTATCACTCATTAATTGGACCAGAAACATTAGAAGAATCATATCCATTCTTTGGATATGTTTGGAAAGATAAAAACAAAATGACGAATATTTTAGGATATCATCTTGTGATCCTAGGTTTAGGAGCATGGCTTTTAGTTTTAAAAGCTTTATATTATGGTGGTGTTTACGATACTTGGGCTCCTGGTGGTGGTGACGTTCGTATTATCACAAACCCAACAACAAATGCAGCTGTTATTTTTGGCTATCTATTAAAATCACCATTTGGTGGTGATGGTTGGATTTGTAGCGTTGATAATATGGAAGATATTATTGGTGGTCATATTTGGATTGGAACACTTTGTATTTTAGGTGGTATTTGGCACATTTATACAACTCCATGGCCTTGGGCTAGACGTGCTTTTGTATGGTCTGGTGAAGCTTATTTATCATACAGTTTAGGTGCTATTGCAGTTATGGGCTTTGTTGCATGTTGTTTCTCATGGTTCAATAATACAGCATATCCAAGCGAGTTTTACGGACCTACTGGCCCTGAAGCTTCTCAAGCTCAAGCTTTCACTTTCTTAGTACGTGACCAACGTTTAGGAGCTAAAGTTGCATCAGCTCAAGGTCCAACTGGTTTAGGTAAATATTTAATGCGTTCACCAACTGGTGAAATTATTTTTGGTGGTGAAACAATGCGTTTCTGGGATTTCCGTGGCCCTTGGCTTGAGCCTCTTCGTGGACCAAATGGATTAGACCTAAAAAAATTAAAAAATGATATTCAACCTTGGCAAGAACGTCGTGCAGCAGAATATATGACTCATGCTCCATTAGGTTCTTTAAACTCAGTAGGTGGTGTTGCTACAGAAATCAATGGTGTAAACTTTGTAAGTCCTAGAAGTTGGTTAGCTACTTCTCACTTCTGTTTAGGTTTCTTCTTCTTTGTAGGTCACTTATGGCATGCTGGACGTGCACGTGCTGCTGCAGCTGGTTTTGAAAAAGGTATTGACCGTTTTGATGAGCCAGTTCTTTCAATGCGTCCTTTAGAT
           Microglena_monadina  GTGGAAACACTTTTTAACGGAACACTAACTGTTGGTGGTCGTGACCAGGAAACTACTGGTTTCGCTTGGTGGTCAGGTAACGCAAGATTAATCAATCTTTCAGGGAAACTATTAGGTGCTCACGTTGCTCATGCGGGACTAATTGTATTCTGGGCAGGTGCAATGAATTTATTTGAAGTTTCACACTTTGTTCCAGAAAAACCTATGTATGAACAAGGTTTAATTTTACTTCCACATATCGCAACATTAGGTTACGGTGTTGGTCCAGGTGGTGAAATTATTGATACTTTCCCTTATTTTGTTTCTGGTGTATTACACTTAATTTCATCAGCTGTTTTAGGCTTTGGGGGTGTTTATCACTCTTTAATTGGTCCAGAAACATTAGAAGAATCTTATCCATTCTTCGGTTACGTTTTTAAAGATAAAAACAAGATNACTAACATTTTAGGTTATCACTTAATTATTCTTGGTTTAGGAGCTTGGTTACTTGTATTAAAAGCTATGTATTTTGGTGGAATTTACGATACATGGGCTCCAGGAGGTGGAGACGTTCGTATTGTAACTAACCCTACAACAAATGCTGCTATTATTTTTGGGTATCTTGTAAAATCACCTTTTGGTGGTGACGGTTGGATTTGTTCAGTAGATAACTTAGAAGATATTATTGGTGGTCACATTTGGATTGGTTCTCTTTGTATTTTTGGTGGTTTCTGGCATATCTATACAACTCCATGGCCATGGGCACGTCGTGCTTTCGTTTGGTCAGGTGAAGCTTACCTATCATACAGTTTAGGAGCTATTGCAGTAATGGGTTTCACTGCTTGTTGTTTCTCATGGTTTAATAATACTGCTTATCCTAGTGAATTTTATGGCCCAACGGGTCCCGAAGCTTCTCAAGCTCAAGCATTTACTTTCCTAGTTCGTGACCAACGTTTAGGTGCAAATGTTGCATCTGCGCAAGGTCCAACTGGTTTAGGTAAATATTTAATGCGTTCGCCTACTGGTGAAATTATTTTTGGTGGTGAAACAATGCGTTTTTGGGATTTCCGTGGACCATGGGTTGAACCATTACGTGGACCAAACGGTTTAGACTTAAATAAACTGAAAAACGATATTCAACCATGGCAAGAACGCCGTGCTGCTGAATATATGACTCATGCTCCATTAGGTTCTCTAAACTCTGTAGGTGGTGTAGCAACTGAAATTAACGCAGTTAACTTTGTTTCACCTCGTAGTTGGTTAGCTTGTTCTCACTTTGTTTTAGGATTCTTCTTCTTTATTGGTCACTTATGGCACGCTGGTCGTGCTCGTGCAGCTGCTGCTGGATTTGAAAAAGGTATTGATCGTGTTGATGAGCCAGTACTTTCTATGCGTCCATTAGAC
                 Microspora_sp  GTGGAAACACTCTTTAATGGAACATTAACCGTAGGTGGCCGTGATCAAGAATCTACTGGTTTTGCTTGGTGGGCTGGTAATGCAAGATTAATCAATCTTTCAGGAAAACTTTTAGGAGCACATGTAGCTCACGCAGGTTTAATCGTTTTTTGGGCAGGAGCTATGAATTTATTTGAAGTAGCTCACTTTGTGCCTGAAAAACCAATGTATGAACAAGGTTTAATTTTATTACCACATATTGCTTCTCTTGGATATGGTGTAGGCCCAGGTGGTGAAATTCTGGATACATTCCCGTATTTTGTTTCTGGTGTTTTACATTTAATTTCTTCTGCGGTTTTAGGTTTTGGTGGGGTCTACCACGCTCTTATTGGTCCTGAAACATTAGAAGAATCATTTCCTTTTTTCGGCTACGTTTGGAAGGATAAAAATAAAATGACAAACATTTTAGGATATCATCTTATTATTCTTGGATTTGGAGCTTGGTTATTAGTTTGGAAAGCACTTTATTTTGGTGGAGTTTATGATACATGGGCCCCAGGAGGTGGAGACGTTCGAATTATTAGTAATCCAACGACTAATGCAGGAATTATTTTTGGGTATCTTTTAAAATCTCCATTTGGTGGAGATGGATGGATTTGTAGTGTAGATAACTTAGAAGATATCATTGGTGGGCATATTTGGATCGGGACTCTAGAAATTCTAGGGGGTATTTGGCATATCTATACAACTCCATGGCCTTGGGCACGTCGTGCTTTCGTTTGGTCAGGAGAGGCTTATTTATCTTATAGTCTTGGTGCTATTGCGGTTATGGGATTCACTGCTTGTTGTTTTAGCTGGTTTAATAATACGGCTTATCCAAGCGAATTCTATGGGCCAACGGGTCCTGAAGCTTCACAATCACAAGCTTTCACTTTCCTAGTTCGTGACCAACGTTTAGGGGCTAATGTAGCTTCCGCGCAAGGTCCTACCGGTCTTGGAAAATATTTAATGAGATCACCTACTGGTGAAATCATTTTTGGTGGTGAAACAATGCGTTTTTGGGATTTTAGAGGTCCTTGGTTAGAACCACTAAGAGGTCCAAATGGATTAGATCTTAATAAGCTGAAAAATGATATTCAACCTTGGCAAGAACGTCGAGCAGCAGAGTATATGACACATGCTCCTTTAGGGTCTTTAAACTCTGTAGGAGGTGTAGCCACTGAAATTAATAGTGTAAATTTTGTTTCTCCGCGTAGTTGGCTGGCAACAAGTCATTTCGTATTGGGGTTCTTTTTTTTCGTTGCACATTTATGGCATGCTGGAAGAGCGCGTGCTGCTGCTGCTGGTTTTGAAAAAGGAATTGATCGTGCTTTCGAGCCCGTTTTAACTATGAGACCTTTAGAC
       Mychonastes_homosphaera  GTGGAAACACTCTTTAACGGAACACTAACAGTAGGCGGTCGTGACCAAGAAACGACTGGTTTCGCATGGTGGGCTGGAAACGCTCGTCTAATCAACTTATCAGGTAAACTATTAGGTGCTCACGTAGCACACGCTGGTTTAATCGTATTCTGGGCAGGTGCTATGAACTTATTTGAAGTAGCACACTTCGTACCTGAAAAACCAATGTATGAACAAGGGTTAATTCTATTACCTCACTTAGCAACATTAGGTTATGGTGTAGGTCCAGGTGGTGAAATCATTGATACATTCCCGTACTTTGTATCAGGTGTTCTTCACTTAATTTCATCTGCAGTTTTAGGATTTGGTGGTGTTTACCACTCACTAATTGGTCCTGAAACATTAGAAGAATCATTCCCATTCTTTGGTTACGTTTGGAAAGACAAATCAAAAATGACTAACATTTTAGGTTACCACCTAATCATGTTAGGTTTAGGAGCTTGGTTACTAGTATTCAAAGCAATGTACTTTGGTGGTGTTTACGATACTTGGGCTCCTGGTGGAGGTGACGTTCGTATCATTGCAAACCCAACTACAAATGCAGGTGTTATTTTTAGTTACCTTCTAAAATCACCTTGGGGTGGTGACGGTTGGATCGTATCAGTAGATAACATGGAAGATATCATTGGTGGTCACATCTGGTTAGGGTCATTATTACTATTTGGTGGTATTTGGCACATCTTCACTACACCATGGCCATGGGCACGTCGTGCTTTCGTTTGGTCAGGTGAAGCTTACCTATCATACAGTCTAGCTGCAATCTCTATGATGGGGTTCATCGCTTGTTGTATGTCTTGGTTCAACAACACTGCTTACCCAAGTGAATTCTATGGTCCAACAGGTCCAGAAGCTTCACAATCACAAGCCTTTACATTCCTAGTACGTGACCAACGTTTAGGAGCTAACGTAGCTTCTGCTCAAGGTCCAACTGGTTTAGGTAAATACTTAATGCGTTCTCCAACTGGAGAAATCATTTTCGGTGGTGAAACAATGCGTTTCTGGGACTTCCGTGGTCCATGGTTAGAACCATTACGTGGTCCAAACGGATTAGACCTATCAAAACTAAAAAATGATATTCAACCATGGCAAGAACGTCGTGCTGCTGAATACATGACACACGCACCTTTAGGATCATTAAACTCAGTAGGTGGTGTAGCAACAGAAATTAACGCTGTAAACTACGTATCTCCACGTAGTTGGTTAGCATGTTCACACTTCGTACTAGGTTTCTTCTTCTTCATTGGACACCTATGGCACGCAGGTCGTGCACGTGCTGCTGCTGCTGGTTTTGAAAAAGGTATCGATCGTTTAGACGAACCTGCTTTATCAATGCGTCCTTTAGAC
           Mychonastes_jurisii  GTGGAAACACTCTTTAACGGAACACTAACAGTAGGCGGTCGTGACCAAGAAACGACTGGTTTCGCATGGTGGGCTGGAAACGCTCGTCTAATCAACTTATCAGGTAAACTATTAGGTGCTCACGTAGCACACGCTGGTTTAATCGTATTTTGGGCAGGTGCTATGAACTTATTTGAAGTAGCACACTTCGTACCTGAAAAACCAATGTATGAACAAGGTCTAATTCTATTACCTCACATCGCAACTTTAGGTTACGGTGTAGGTCCAGGTGGTGAAATCATCGATACATTCCCGTACTTTGTATCAGGTGTTCTTCACTTAATCTCATCTGCAGTTTTAGGTTTTGGTGGTGTTTACCACTCATTAATTGGTCCTGAAACATTAGAAGAATCATTCCCATTCTTTGGTTACGTTTGGAAAGACAAATCAAAAATGACTAACATTTTAGGATACCACCTAATCATGTTAGGTCTAGGAGCTTGGTTACTAGTATTTAAAGCTATGTATTTTGGTGGTGTTTACGATACTTGGGCTCCTGGTGGAGGTGACGTTCGTATCATTGCAAACCCAACTACAAACGCAGGTGTAATTTTTGGTTACCTTCTAAAATCACCTTGGGGTGGAGACGGATGGATCGTATCTGTTGATAACATGGAAGATATCATCGGTGGTCACATTTGGATTGGTTCATTACTACTTTTCGGTGGTATTTGGCACATCTTCACTACACCTTGGCCATGGGCACGTCGTGCTTTCGTTTGGTCTGGTGAAGCTTACCTATCATACAGTTTAGCTGCAATCTCTGTAATGGGGTTCATTGCTTGTTGTATGTCTTGGTTTAACAACACAGCTTACCCAAGTGAATTCTATGGCCCAACTGGTCCAGAAGCTTCTCAATCACAAGCTTTTACTTTCCTAGTACGTGACCAACGTTTAGGGGCTAACGTAGCTTCTGCACAAGGTCCAACTGGTTTAGGTAAATACCTAATGCGTTCACCAACTGGTGAAATCATTTTTGGTGGTGAAACAATGCGTTTCTGGGATTTCCGTGGTCCATGGTTAGAACCATTACGTGGTCCTAACGGATTAGACCTATCGAAATTAAAAAATGATATTCAACCATGGCAAGAACGTCGTGCTGCTGAATACATGACACACGCACCATTAGGGTCTTTAAACTCAGTAGGTGGTGTAGCAACAGAAATTAACGCTGTAAACTATGTTTCTCCACGTAGTTGGTTAGCTTGTTCACACTTCGTGTTAGGGTTCTTCTTCTTTATTGGACACCTATGGCACGCAGGTCGTGCACGTGCTGCTGCTGCTGGTTTTGAAAAAGGTATCGATCGTTTAGACGAACCTGCTTTATCAATGCGTCCTTTAGAC
           Neochloris_aquatica  GTGGAAACACTGTTTAATGGAACTTTAACAGTAGGAGGTCGTGACCAAGAATCAACAGGTTTCGCTTGGTGGGCTGGAAATGCTAGATTAATTAACCTATCAGGAAAACTTTTAGGTGCACATGTTGCTCATGCTGGGTTAATTGTATTCTGGGCAGGTGCAATGAATTTATTTGAAGTTGCTCACTTCGTACCTGAAAAACCAATGTATGAACAAGGTTTAATTTTATTACCACACTTAGCTACTTTAGGTTATGGTGTAGGACCTGGTGGAGAAGTAATTGATACATTCCCATATTTTGTATCAGGAGTTCTTCACTTAATTTCTTCAGCTGTTTTAGGTTTTGGAGGAGTATACCACTCATTAATTGGACCAGAAACTTTAGAAGAATCATTCCCATTTTTTGGATATGTTTGGAAAGATAAAAACAAAGTTACTAACATTCTAGGTTATCACTTAATTATTTTAGGATTAGGTGCATGGTTACTAGTTTGGAAAGCTATGTATTTCGGTGGAGTATATGATACTTGGGCTCCCGGAGGTGGAGATGTTCGTGTTATTACTAACCCTACTACAAGTGCTGGAGTTATTTTTGGTTACTTACTAAGATCTCCTTTTGGTGGGGATGGTTGGATTGTTAGTGTTGATAACATGGAAGATATCATTGGCGGTCATATTTGGATCGGAACATTAGAAATTTTAGGAGGTTTATGGCATATTTATACAACTCCATGGCCTTGGGCAAGACGAGCTTTCGTTTGGTCTGGTGAAGCTTATTTATCATATAGCTTAGGAGCTATTTCATTAATGGGATTTATCGCTTGTTGTATGTCTTGGTTTAACAATACAGCTTATCCTAGTGAGTTTTACGGGCCAACGGGTCCTGAAGCCTCTCAATCTCAAGCTTTTACTTTCTTAGTACGTGACCAACGTTTAGGAGCAAATGTAGCTTCAGCGCAAGGTCCGACTGGGTTAGGAAAATATTTAATGCGTTCACCTACTGGAGAAATTATTTTTGGGGGTGAAACTATGCGTTTTTGGGATTTCCGTGGTCCATGGTTAGAGCCACTTCGTGGACCAAATGGACTTGATTTAAATAAACTAAAAAATGATATTCAACCTTGGCAAGAGCGTCGTGCAGCTGAATACATGACACATGCTCCGTTAGGTTCTTTAAACTCAGTTGGTGGGGTTGCTACTGAAATTAACGCGGTAAACTTTGTTTCTCCACGTAGTTGGTTAGCAACATCACATTTCGTTTTAGGTTTCTTCTTCTTTGTTGGACACTTATGGCACGCGGGTCGTGCTCGTGCAGCAGCAGCAGGTTTTGAAAAAGGTATTGATCGTTTAGATGAACCTGTATTATCAATGAGACCATTAGAT
      Oedocladium_carolinianum  ATGGAAACGCTTTATAATGGAACATTAACCCTAGGCGGAAAAGACCAAGAATCTACGGGTTTTGCTTGGTGGGCTGGAAATGCTCGATTAATTAATCTATCAGGTCGACTACTAGGTGCACATGTAGCACATGCTGGTCTTATTGTTTTCTGGGCTGGTGCTATGAATTTATTCGAAGTAGCGCATTTTGTTCCAGAAAAACCTATGTATGAACAAGGTTTAATTTTACTTCCTCACCTTGCTACTTTAGGTTATGGTGTGGGTCCTGGTGGAGAGATTATTGATACTTTTCCTTATTTTGTGTCAGGTGTTTTACACTTAATTTCTTCAGCAGTTCTTGGATTTGGTGGTGTTTATCACTCATTAATCGGTCCAGAAACTTTAGAAGAAACATTTCCATTTTTTGGATATGTTTGGAAAGATAAAAACAAAATGACGAACATTTTAGGTGCACACTTGATTATTTTAGGACTTGGTGCATGGTTATTAGTTTGGAAAGCTCTATATTTTGGAGGTGTTTATGATACATGGGCTCCCGGTGGTGGTGATGTTCGTATTATTACTAATCCAACAACTAATCCATCTGTTATTTTTGGTTACTTATTAAAATCTCCATTTGGTGGAGATGGTTGGATTGTTTCTGTTGACAATATGGAAGATATTATTGGTGGTCATATTTATATTGGAACTATTAATATTTTAGGAGGTCTTTGGCACGTATTTACTCAACCATGGGCTTGGACGCGTCGTGCTTTTGTATGGTCAGGTGAAGCCTATTTATCATATAGTCTAGCTGCCATTTCTCTAATGGGCTTTATTGCTTGTTGTATGTCTTGGTTTAATAATACAGCTTATCCAAGTGAATTTTACGGTCCAACAGGTCCTGAAGCATCGCAATCTCAAGCTTTCACATTCCTAGTTCGTGACCAACGTTTAGGTGCTAATGTAGCGTCTGCTCAAGGTCCAACAGGTCTTGGTAAATATTTAATGAGATCGCCTACTGGTGAAATCATTTTTGGTGGTGAAACTATGCGTTTTTGGGATTTCCGTGGACCTTGGTTAGAACCATTACGTGGTCCAAATGGTCTAGATTTAAATAAATTAAAAAATGATATTCAACCATGGCAAGAACGTCGTGCGGCTGAATACATGACTCATGCTCCTTTAGGATCATTAAACTCTGTAGGAGGTGTTGCAACAGAAATTAATGCAACAAACTTTGTTTCTCCACGTAGTTGGTTAGCTACAAGTCATTTTTGTTTAGGATTCTTCTTCTTTGTAGCACATTTATGGCATGCTGGTCGTGCACGTGCTGCTGCAGCTGGATTTGAAAAAGGAATTGATCGTTTCAATGAACCTACTCTTTCTCTAAGACCTTTAGAC
      Oedogonium_angustistomum  ATGGAAACGCTTTATAATGGAACATTAACCCTGGGCGGAAAAGACCAAGAATCTACGGGTTTTGCTTGGTGGGCTGGAAATGCTCGATTAATTAATCTATCAGGTAGACTACTAGGTGCACATGTAGCACATGCTGGTCTTATTGTTTTCTGGGCTGGAGCTATGAATTTATTCGAAGTAGCGCATTTTGTTCCAGAAAAACCTATGTATGAACAAGGTTTAATCTTACTTCCTCACCTAGCTACTTTAGGTTATGGTGTAGGTCCTGGTGGAGAGATTATTGATACTTTTCCTTATTTTGTGTCAGGTGTTTTACACTTAATTTCTTCTGCTGTTCTTGGATTTGGTGGTGTTTATCATTCATTAATTGGTCCAGAAACTTTAGAAGAAACATTTCCGTTTTTTGGATATGTTTGGAAAGATAAAAACAAAATGACAAACATTTTAGGTGCACACTTAATTATTTTAGGAATTGGTGCATGGTTATTAGTTTGGAAAGCTCTTTATTTTGGAGGTGTTTATGATACCTGGGCTGCGGGTGGGGGTGATGTTCGTATCATTACTAATCCTACAACAAATCCATCTGTAATTTTTGGCTATTTATTAAAATCTCCTTTTGGTGGGGACGGTTGGATTGTTTCTGTTGATAATATGGAAGATATTATTGGCGGTCATATCTATATTGGAACTATTAATATTTTAGGAGGTCTTTGGCACGTATTTACTCAACCATGGGCTTGGACACGTCGTGCTTTTGTATGGTCTGGTGAAGCTTATTTATCATATAGTCTTGCTGCCATTTCTTTAATGGGCTTCATTGCTTGTTGTATGTCTTGGTTTAATAATACTGCTTATCCGAGTGAATTCTACGGTCCAACGACCCCTGAAGCTTCACAATCTCAAGCTTTTACTTTCCTAGTTCGTGACCAACGTTTAGGTGCTAATGTAGCTTCTGCTCAAGGTCCTACGGGTCTAGGTAAATATTTAATGAGATCTCCGACGGGTGAAATTATTTTTGGTGGTGAAACTATGCGTTTTTGGGATTTCCGTGGACCTTGGTTAGAACCATTACGTGGTCCGAATGGTTTAGACTTGAATAAATTAAAAAATGATATTCAACCATGGCAAGAACGTCGCGCAGCTGAATACATGACTCATGCTCCATTAGGATCATTAAATTCTGTAGGTGGTGTTGCAACAGAAATTAATGCAACAAACTTTGTATCTCCTCGTAGTTGGTTAGCTACAAGTCATTTTTGTTTAGGATTCTTCTTCTTTGTTGCTCATTTATGGCACGCCGGTCGTGCGCGTGCAGCTGCTGCTGGTTTTGAAAAAGGAATTGATCGTTTCAATGAACCGACTCTTTCTTTAAGACCTTTAGAC
          Oedogonium_cardiacum  ATGGAAACGCTTTATAATGGAACATTAACCCTGGGCGGAAAAGACCAAGAATCTACGGGTTTTGCTTGGTGGGCTGGAAATGCTCGATTAATTAATTTATCAGGTCGACTACTAGGTGCACATGTAGCACATGCAGGTCTTATTGTTTTCTGGGCTGGGGCTATGAATTTATTCGAAGTAGCGCATTTTGTTCCAGAAAAACCTATGTATGAACAAGGTTTAATCTTACTTCCTCACCTTGCAACTTTAGGTTACGGTGTAGGTCCTGGTGGAGAAATTATTGATACTTTTCCTTATTTTGTATCAGGTGTTTTACACTTAATTTCTTCTGCTGTTCTTGGATTTGGTGGTGTTTATCATTCATTAATTGGTCCAGAAACTTTAGAAGAAACATTCCCTTTCTTTGGATATGTTTGGAAAGATAAAAACAAAATGACAAACATTTTAGGTGCACACTTGATTATTTTAGGGATTGGTGCATGGCTATTAGTTTGGAAAGCTCTATATTTTGGAGGTGTTTATGATACATGGGCTCCTGGTGGTGGTGATGTACGTATTATTACAAATCCAACAACTAACCCATCTGTTATTTTTGGTTACTTATTAAAATCTCCGTTTGGTGGAGACGGTTGGATTGTTTCTGTAGATAATATGGAAGATATTATTGGTGGTCATATCTATATAGGAACGATTAATATTTTAGGAGGTCTTTGGCATGTATTTACTCAACCATGGGCTTGGACACGTCGTGCTTTTGTATGGTCTGGTGAAGCTTATTTATCATATAGTCTTGCTGCAATTTCTGTTATGGGCTTTGTTGCTTGTTGTATGTCTTGGTTTAACAATACTGCTTATCCTAGTGAATTTTATGGTCCTACAGGTCCTGAAGCGTCTCAATCTCAAGCTTTTACTTTCTTAGTTCGTGACCAACGTTTGGGTGCTAATGTAGCTTCTGCGCAAGGTCCTACGGGTCTAGGGAAATATTTAATGAGATCTCCAACAGGTGAAATTATTTTTGGTGGTGAAACTATGCGTTTCTGGGATTTCCGTGGGCCGTGGTTAGAACCATTACGTGGTCCAAATGGTTTAGACTTAAATAAATTAAAAAATGATATTCAACCATGGCAAGAACGTCGTGCAGCTGAATACATGACACACGCTCCTTTAGGATCATTAAACTCAGTAGGTGGCGTTGCAACAGAAATTAATGCAACAAACTTCGTATCTCCTCGTAGTTGGTTAGCTACAAGTCATTTTTGTTTAGGATTCTTCTTCTTTGTAGCTCATTTATGGCATGCTGGTCGTGCACGTGCTGCTGCAGCTGGTTTTGAAAAAGGAATTGATCGTTTCAATGAACCTACACTTTCTCTACGTCCTTTAGAC
        Oogamochlamys_gigantea  GTGGAAACACTCTTTAACGGAACACTAACAATTGGTGGTCGTGACCAAGAATCCACAGGATTCGCTTGGTGGTCAGGTAACGCAAGATTAATTAATCTTTCTGGTAAGCTTCTAGGTGCTCACGTAGCACATGCCGGTCTTATTGTATTCTGGGCTGGTGCTATGAACTTATTTGAAGTTTCACATTTTGTTCCAGAAAAACCAATGTATGAACAAGGTTTAATTCTTTTACCGCATATCGCTACATTAGGTTATGGTGTCGGACCTGGTGGTGAAGTTATTGATACTTATCCTTATTTTGTATCAGGTGTTTTACATTTAATATCATCTGCTGTTTTAGGCTTTGGGGGGGTTTACCACTCTTTAATTGGACCTGAAACGTTAGAAGAATCATACCCATTCTTTGGTTATGTTTGGAAAGATAAAAACAAAATGACAAACATTTTAGGGTACCACCTTATTATGTTAGGTCTTGGTGCTTGGCTTTTAGTTTTAAAAGCTCTTTATTTTGGTGGTGTTTATGACACTTGGGCACCTGGGGGTGGCGACGTTAGAATTATTACTAATCCAACAACAAATGCAGCTGTTATTTTTGGCTATTTATTAAAATCACCTTTTGGAGGTGATGGTTGGATTTGTAGTGTTGATAATATGGAAGATATTATTGGAGGTCATATTTGGATTGGTACTTTATGTATTCTTGGTGGGATTTGGCATATTTATACAACTCCTTGGCCTTGGGCAAGACGTGCTTTTGTTTGGTCTGGTGAAGCTTATCTTTCTTATAGTTTAGGTGCAATTTCATTGATGGGCTTCATTGCTTGTTGTTTCTCTTGGTTTAATAATACAGCATATCCAAGTGAATTTTATGGTCCTACGGGTCCAGAAGCTTCTCAAGCTCAAGCTTTCACATTTTTAGTGCGTGACCAACGTTTAGGGGCTAATGTTGCTTCTGCACAAGGTCCTACAGGTCTTGGTAAATATTTAATGCGATCACCAACAGGTGAAATTATCTTCGGTGGTGAAACAATGCGTTTCTGGGATTTCCGTGGTCCTTGGGTTGAACCTCTTCGCGGACCAAACGGATTAGATTTAAATAAACTTAAAAATGATATTCAACCATGGCAAGAACGTCGTGCTGCTGAATATATGACACACGCTCCTTTAGGTTCATTAAACTCTGTTGGTGGTGTTGCAACAGAAATTAATAGTGTAAATTTTGTTAGTCCTCGTAGTTGGTTAGCAACTTCTCACTTCTGTCTTGGTTTCTTCTTTTTCGTTGGTCACTTATGGCATGCAGGCCGTGCTCGTGCTGCTGCTGCTGGTTTTGAAAAAGGGATTGACCGTTTTGATGAACCTGTTCTTTCAATGCGTCCTTTAGAT
        Ourococcus_multisporus  GTGGAAACACTGTTTAACGGAACACTAACAGTAGGAGGTCGTGACCAAGAATCCACAGGTTTTGCTTGGTGGGCAGGAAATGCTCGACTAATCAACCTATCTGGTAAACTATTAGGTGCGCACGTAGCACACGCAGGTTTAATCGTTTTCTGGGCAGGTGCTATGAACTTATTTGAAGTAGCACACTTTGTTCCTGAAAAACCAATGTACGAGCAAGGTTTAATTTTATTACCTCACTTAGCTACTTTAGGTTATGGGGTTGGTCCAGGTGGTGAAGTAATTGATACTTTCCCATACTTCGTATCTGGTGTTTTACACTTAATTTCTTCAGCGGTTTTAGGTTTTGGTGGTGTTTATCACTCACTAATTGGGCCTGAAACATTAGAAGAATCTTTCCCATTCTTTGGCTATGTTTGGAAAGATAAGAACAAAATGACTAATATTTTAGGTTACCACTTAATTATTTTAGGTTTAGGTGCTTGGTTATTAGTTTGGAAAGCTCTTTATTTCGGTGGTGTATATGACACTTGGGCTCCAGGTGGTGGAGATGTACGTTTAATCACAAACCCTACTACAAATGCCGGAGTTATTTTCGGTTATTTAGTGAAATCACCATGGGGTGGTGATGGTTGGATTGTAAGTGTTGACAACATGGAAGATATCATTGGTGGTCACATCTGGGTGGGTACTTTATGTATTTTAGGAGGTATTTGGCACATTTACACTACTCCGTGGCCATGGGCACGTCGAGCTTTTGTTTGGTCTGGTGAAGCTTACTTATCATACAGTTTAGGTGCAATTGCAACAATGGGATTCATCGCTTGTTGTATGTCTTGGTTCAACAACACAGCTTACCCTAGCGAGTTCTATGGACCAACAGGTCCTGAGGCTTCTCAATCACAAGCATTTACTTTCTTAGTACGTGACCAACGTTTAGGTGCTAACGTTGCTTCTGCACAAGGTCCAACAGGTTTAGGTAAATACTTAATGCGTTCACCAACAGGTGAAATTATTTTTGGTGGTGAAACAATGCGTTTCTGGGATTTCCGTGGTCCATGGCTAGAACCATTACGTGGTCCTAACGGCCTTGACTTAAACAAATTAAAAAATGATATTCAACCTTGGCAAGAACGTCGAGCTGCGGAATACATGACTCACGCACCTTTAGGTTCTTTAAACTCTGTAGGTGGTGTTGCTACAGAAATTAATGCTGTAAACTTCGTATCTCCACGTAGTTGGTTAGCATGTTCACACTTCGTATTAGGTTTCTTCTTCTTTATCGGTCACTTATGGCACGCAGGTCGTGCTCGTGCAGCAGCTGCTGGTTTCGAAAAAGGTATTGACCGTTTAGACGAGCCTGCTTTATCAATGAGACCTTTAGAT
         Palmellopsis_texensis  GTGGAAACACTCTTTAATGGAACACTAACAGTAGGTGGTCGTGATCAAGAATCAACAGGATTCGCTTGGTGGTCAGGCAACGCAAGATTAATTAATCTTTCAGGAAAACTTCTAGGTGCTCACGTAGCACACGCTGGTCTTATCGTGTTCTGGGCAGGTGCAATGAACTTATTTGAAGTGTCACACTTCGTTCCAGAAAAACCAATGTATGAACAAGGGCTTATTCTTTTACCCCATATCGCTTCTTTAGGTTATGGTGTCGGCCCAGGTGGTGAGGTTATTGATACTTATCCATACTTTGTTTCAGGTGTTTTACACTTAATTTCATCGGCTGTTTTAGGCTTTGGTGGTGTTTATCACTCTTTAATCGGACCTGAAACTTTAGAAGAATCATACCCTTTCTTTGGATATGTTTGGAAAGACAAAAATAAAATGACCAACATCTTAGGTTACCACCTAATTATATTAGGCCTTGGCGCTTGGCTTTTAGTATTAAAAGCACTTTACTTTGGTGGTGTTTATGATACTTGGGCTCCTGGTGGTGGAGACGTTAGAATTATTACTAATCCAACAACAAATGCAGCCGTAATTTTTGGATATTTATTAAAATCTCCTTTTGGTGGTGATGGTTGGATTTGTTCTGTTGATAACATGGAAGATATTATTGGCGGTCATATTTGGATTGGCACGCTTTGTCTTCTTGGTGGTATTTGGCATATTTATACAACTCCATGGCCTTGGGCTAGACGTGCTTTTGTATGGTCAGGTGAAGCGTACCTTTCTTACAGTTTAGGTGCTATTGCTTTAATGGGATTCATTGCTTGCTGTTTTTCTTGGTTTAACAACACTGCTTATCCAAGTGAGTTTTATGGTCCAACAGGTCCAGAAGCTTCTCAAGCTCAAGCATTTACTTTCTTAGTGCGTGACCAGCGTTTAGGTGCTAACGTTGCATCTGCACAAGGTCCTACTGGTTTAGGTAAATACTTAATGCGTTCACCTACAGGTGAAATCATTTTTGGTGGTGAAACAATGCGTTTCTGGGATTTCCGCGGTCCTTGGGTAGAACCTCTACGTGGACCAAACGGACTAGATTTAAACAAATTAAAAAATGACATTCAACCATGGCAAGAACGTCGTGCAGCTGAATATATGACTCATGCTCCATTAGGTTCATTAAACTCCGTTGGTGGTGTAGCTACAGAAATTAACAGTGTAAACTTTGTAAGCCCTAGAAGTTGGTTAGCTACTTCTCACTTCTGTCTTGGTTTCTTCTTTTTTGTTGGCCACTTATGGCATGCTGGCCGTGCACGTGCTGCTGCAGCTGGTTTTGAAAAAGGTATTGACCGTTTCGACGAACCAGTACTTTCTATGCGTCCTTTAGAC
       Parallela_transversalis  GTGGAAACACTTTTTAATGGAACACTTACAGTAGGTGGTCGTGATCAAGAATCTACTGGTTTTGCTTGGTGGGCAGGTAATGCTCGCTTAATTAATTTATCAGGTAAACTTTTAGGAGCCCATGTTGCCCACGCAGGTTTAATCGTATTTTGGGCAGGTGCTATGAACCTTTTTGAAGTGGCTCACTTCATCCCAGAAAAACCTATGTACGAGCAAGGGTTAATTCTATTACCTCATATCGCAAGTTTAGGTTACGGTGTAGGTCCAGGTGGAGAAATTTTAGATACCTTTCCATACTTTGTATCAGGTGTATTACATTTAATCTCTTCTGCCGTATTAGGCTTTGGTGGTGTTTATCACTCACTTATTGGGCCTGAAACCCTAGAGGAGTCATTCCCGTTTTTCGGCTACGTTTGGCGTGACAAAAATAAGATGACTAAAATTTTAGGATACCACCTAATTATTTTAGGAGTTGGAGCTTGGTTACTTGTATGGAAAGCACTTTATTTTGGTGGAGTTTACGATACTTGGGCACCAGGCGGAGGTGACGTTCGTATTATTTCCAATCCAACAACAAATGCCGGTATTATTTTTGGCTACCTATTAAAATCTCCTTTTGGTGGAGATGGATGGATTTGTAGTGTGGATAATATGGAAGATATTATTGGGGGTCATATCTGGATTGGCACACTAGAAATCTTAGGTGGTATTTGGCACATTTACACTACACCATGGCCTTGGGCGCGTCGTGCTTTTGTATGGTCTGGTGAAGCTTACCTTTCCTACAGTTTAGGTGCTATTGCGGTTATGGGCTTTACTGCTTGCTGTTTTTCATGGTTTAACAATACAGCTTATCCTAGTGAGTTCTATGGACCTACAGGCCCAGAAGCTTCTCAATCACAAGCTTTCACTTTCTTAGTTCGTGACCAACGTTTAGGTGCCAATGTTGCTTCGGCACAAGGACCTACTGGTTTAGGAAAATATTTAATGAGATCACCTACAGGTGAAATTATCTTTGGAGGTGAAACAATGCGTTTCTGGGATTTCCGTGGACCTTGGCTCGAACCATTAAGAGGACCTAACGGTTTAGATCTAAGCAAATTAAAAAATGATATTCAACCTTGGCAAGAACGTCGTGCTGCTGAATATATGACACACGCACCTCTGGGATCTCTAAACTCTGTAGGTGGAGTAGCTACTGAGATTAACAGTGTTAACTTCGTTTCTCCTCGTAGTTGGTTAGCTACATCACACTTCGTTCTAGGTTTCTTCTTCTTTATTGGACACCTTTGGCACGCTGGTCGTGCTCGTGCAGCAGCAGCTGGATTTGAAAAAGGTATTGATCGTGTAAACGAACCAGTTCTTTCAATGAAACCTCTAGAC
             Pediastrum_duplex  GTGGAAACACTGTTTAATGGAACTCTAACAGTTGGAGGTCGTGACCAAGAATCAACAGGTTTTGCTTGGTGGGCAGGTAATGCTCGACTAATTAACCTTTCAGGAAAACTATTAGGAGCTCACGTAGCACATGCTGGTTTAATCGTTTTCTGGGCTGGTGCAATGAACTTATTTGAAGTAGCACACTTTGTTCCAGAAAAACCAATGTATGAACAAGGTTTAATCTTATTACCACACTTAGCAACTTTAGGTTATGGAGTTGGTCCTGGAGGAGAAGTTATTGATACATTCCCTTATTTTGTATCAGGTGTTTTACACTTAATTTCTTCAGCAGTTTTAGGTTTTGGAGGTGTTTATCACTCTCTAATTGGTCCAGAAACTTTAGAAGAATCATTCCCATTCTTTGGTTATGTATTTAAGGACAAAAACAAAATGACTAACATTTTAGGATATCACCTAATTATTTTAGGACTTGGTGCTTGGTTATTAGTATGGAAAGCTATGTATTTTGGTGGAGTTTATGATACATGGGCTCCAGGTGGAGGTGATGTACGTGTAATTACAAACCCAACAACAAGTGCTGGTATTATCTTTGGATACTTATTAAGATCTCCATTTGGTGGAGATGGATGGATTGTAAGTGTAGATAATATGGAAGATATCATTGGGGGTCACATTTGGATTGGTACTTTAGAAATTCTTGGTGGTTTATGGCATATTTATACAACACCATGGCCTTGGGCTCGTCGTGCTTTTGTTTGGTCTGGAGAAGCATATTTATCTTACAGTTTAGGAGCAATTGCATTAATGGGATTCATCGCTTGTTGTATGTCTTGGTTTAACAACACAGCATATCCAAGTGAGTTTTATGGTCCAACCGGTCCTGAAGCATCTCAATCTCAAGCATTTACTTTCCTTGTTCGTGACCAACGCTTAGGAGCAAACGTTGCTTCAGCACAAGGTCCTACAGGTCTTGGGAAATACTTAATGCGTTCTCCAACAGGAGAAATCATCTTTGGAGGTGAAACAATGCGTTTTTGGGACTTCCGTGGTCCATGGCTAGAGCCATTACGTGGTCCAAATGGTTTAGATTTAAACAAACTAAAAAATGATATTCAACCTTGGCAAGAACGTCGTGCAGCAGAATACATGACACATGCTCCTTTAGGTTCATTAAACTCAGTAGGAGGTGTAGCAACAGAAATTAACGCTGTTAACTTCGTATCTCCTCGTAGTTGGTTAGCAACATCACACTTTGTTTTAGGTTTCTTCTTCTTTGTTGGTCATTTATGGCATGCAGGAAGAGCTCGTGCTGCAGCAGCTGGTTTTGAAAAAGGAATTGACCGTTTAGATGAACCAGTTCTTTCAATGAGACCTTTAGAT
         Phacotus_lenticularis  GTGGAAACACTTTTTAACGGAACACTAACTGTTGGTGGTCGTGACCAAGAATCCACTGGGTTTGCTTGGTGGGCAGGTAATGCACGATTAATTAACCTTTCAGGTAAACTTCTAGGTGCTCACGTAGCACACGCTGGTCTTATTGTTTTCTGGGCAGGTGCAATGAACTTATTTGAAGTTTCTCACTTCGTTCCAGAAAAACCAATGTACGAACAAGGTTTAATTCTTCTTCCTCACTTAGCTACTTTAGGTTATGGTGTAGGTCCTGGTGGTGAAGTTATTGATACTTTCCCATACTTTGTATCAGGTGTTCTTCATTTAATTTCATCTGCGGTTTTAGGTTTTGGTGGTGTATACCACTCATTAATTGGACCTGAAACATTAGAAGAATCATACCCATTCTTTGGTTATGTTTGGAAAGACAAAAATAAAATGACGAACATTTTAGGTTACCACCTAATTATGTTAGGTTGTGGTGCATGGTTATTAGTATTAAAAGCTATGTACTTTGGTGGTATTTATGATACATGGGCTCCAGGCGGTGGTGACGTTCGTATTGTTACAAACCCAACAACTAGCGCATCTGTAATTTTTGGTTACTTATTAAAGTCGCCATTTGGTGGTGATGGTTGGATTGTAAGTGTTGATAACCTTGAAGATATTATTGGTGGTCACATTTGGATTGGTACACTATGTCTGTTTGGTGGTATTTGGCACATTTATACAACTCCATGGCCTTGGGCACGTCGTGCTTTTGTTTGGTCTGGTGAAGCATACTTATCTTACAGTTTAGCTGCTATTTCTCTAATGGGCTTTGTTGCTTGTTGTATGTCATGGTTTAATAACACAGCATACCCTAGCGAATTCTACGGTCCAACAGGTCCTGAAGCTTCGCAAGCTCAAGCATTTACATTCCTAGTACGTGACCAACGTTTAGGTGCTAATGTAGCATCATCACAAGGTCCAACAGGTTTAGGTAAATACTTAATGCGTTCTCCAACAGGTGAAATCATTTTTGGTGGTGAAACAATGCGTTTCTGGGACTTCCGTGGTCCATGGGTTGAACCTTTACGTGGTCCAAATGGTTTAGACTTAAACAAACTTAAAAATGATATTCAACCTTGGCAAGAACGTCGTGCTGCTGAATACATGACTCATGCTCCTTTAGGTTCACTAAACTCTGTAGGTGGTGTTGCAACAGAAATTAACGCTGTTAACTTCGTATCTCCACGTAGTTGGTTAGCTACTTCTCACTTCTGTTTAGGCTTCTTCTTCTTTGTTGGTCACTTATGGCATGCTGGTCGTGCTCGTGCAGCTGCTGCTGGTTTTGAAAAAGGTATTGACCGTGTTGATGAACCAGTTCTTTCAATGCGTCCTTTAGAC
            Pleodorina_starrii  GTGGAAACACTTTTTAATGGAACACTTACAGTAGGTGGCCGTGACCAAGAAACTACAGGTTTTGCTTGGTGGTCTGGTAACGCTCGACTAATTAACCTATCAGGTAAACTTTTAGGTGCTCACGTAGCTCACGCAGGTTTAATTGTTTTCTGGGCAGGTGCAATGAATTTATTTGAAGTATCACACTTTGTACCGGAAAAACCAATGTACGAACAAGGTTTAATTCTCTTACCTCACATTGCTACTTTAGGTTATGGTGTAGGTCCAGGCGGTGAAATTATTGATACATTCCCGTACTTTGTATCAGGCGTTTTACACTTAATTTCATCTGCTGTTTTAGGTTTTGGTGGTGTTTATCACTCACTAATTGGCCCTGAAACTTTAGAAGAATCATTCCCGTTCTTTGGTTATGTTTGGAAAGACAAAAACAAAATGACTAACATTCTAGGTTACCACTTAATTATTTTAGGTCTAGGTGCTTGGTTACTTGTTTGGAAAGCTATGTACTTTGGTGGTGTTTATGATACTTGGGCTCCAGGTGGTGGTGACATTCGTGTCATTACTAATCCAACAACCAACGCAGCTGTAATTTTTGGTTATCTTGTAAAATCGCCTTTTGGCGGTGACGGTTGGATTTGTAGTGTTGATAATATGGAAGATATTATTGGTGGTCACATTTGGATTGGTACATTAGAAATTCTAGGTGGTATTTGGCACATTTATACAACTCCATGGCCATGGGCACGCCGTGCATTTGTATGGTCTGGTGAGGCTTATTTATCATACAGTCTTGCTGCTATTTCTATGATGGGCTTTATTGCTTGTTGTATGTCTTGGTTTAACAACACAGCATATCCAAGTGAGTTTTATGGTCCAACGGGTCCTGAAGCAAGTCAATCACAAGCATTTACATTCCTTGTACGTGACCAACGTTTAGGTGCTAACGTAGCATCAGCACAAGGTCCGACTGGTCTTGGTAAATATTTAATGCGTTCACCTACTGGTGAAATTATTTTTGGTGGTGAAACAATGCGTTTCTGGGATTTCCGTGGTCCATGGTTAGAACCTTTACGTGGTCCAAACGGGTTAGATTTAAACAAACTAAAAAATGACATTCAACCTTGGCAAGAACGTCGTGCTGCTGAATATATGACACATGCACCTCTTGGTTCATTAAACTCAGTAGGTGGTGTTGCCACTGAAATTAACGCGGTTAACTTTGTTTCTCCACGTTCATGGTTAGCTTGTTCGCATTTCTGTTTAGGTTTCTTCTTCTTTGTTGGTCACTTATGGCACGCTGGTCGTGCTCGTGCTGCAGCAGCAGGCTTCGAAAAAGGTATTGACCGTTTCGATGAACCAGTTCTTTCTATGCGTCCTTTAGAC
        Protosiphon_botryoides  GTGGAAACACTTTTTAACGGAACACTAACAGTAGGTGGTCGTGACCAAGAAACGACTGGTTTTGCTTGGTGGGCAGGTAACGCACGTTTAATTAACCTTTCTGGTAAATTATTAGGTGCACACGTAGCACACGCAGGTTTAATCGTATTCTGGGCAGGTGCAATGAACTTATTTGAAGTATCACACTTCGTACCAGAAAAACCAATGTATGAACAAGGTTTAATTCTTTTACCTCACTTAGCTACATTAGGTTATGGTGTAGGTCCTGGTGGTGAGGTAATTGACACATTCCCATACTTTGTATCAGGTGTTTTACACTTAATTTCTTCAGCTGTTTTAGGTTTTGGTGGTGTATACCACTCTTTAATTGGACCAGAAACATTAGAAGAATCATACCCATTCTTTGGTTATGTTTGGAAAGACAAAAACAAAATGACTAACATCTTAGGTTACCACTTAATCATGTTAGGTTGTGGTGCATGGCTTTTAGTATTAAAAGCATTATACTTTGGTGGTGTATACGACACTTGGGCTCCAGGCGGTGGAGACGTTCGTATTATCACAAACCCAACAACTAACGCAGCTGTAATCTTTGGTTACTTAGTTAAATCTCCTTGGGGTGGTGATGGTTGGATTTGTAGTGTTGATAACTTAGAAGACATCATTGGTGGTCACATTTGGATCGGTACTTTATGTATTTTAGGTGGTATTTGGCACATTTACACAACTCCATGGCCATGGGCTCGTCGTGCATTTGTTTGGTCAGGTGAAGCTTACTTATCATACAGTTTAGGTGCTATTTCATTAATGGGCTTCATTGCTTGTTGTTTCTCTTGGTTCAACAACACTGCTTACCCTAGTGAATTCTATGGTCCAACGGGTCCAGAAGCAAGTCAGGCTCAAGCTTTCACTTTCTTAGTACGTGACCAACGTCTAGGTGCAAACGTAGCTTCAGCTCAAGGTCCAACAGGTTTAGGTAAATACTTAATGCGTTCTCCTACTGGTGAGATCATCTTCGGTGGTGAAACTATGCGTTTCTGGGACTTCCGTGGTCCTTGGGTAGAGCCATTAAGAGGTCCAAACGGTTTAGACTTAAACAAACTTAAAAATGACATTCAACCATGGCAAGAACGTCGTGCAGCTGAATACATGACTCACGCTCCTTTAGGTTCATTAAACTCTGTAGGTGGTGTAGCTACTGAAATTAACGCTGTAAACTTCGTAAGTCCTCGTTCTTGGTTAGCTTGTTCACACTTCTGTTTAGGTTTCTTCTTCTTCGTAGGTCACTTATGGCACGCTGGTCGTGCTCGTGCTGCAGCAGCTGGTTTTGAAAAAGGTATCGACCGTGTTGATGAACCAGTACTTTCTATGCGTCCTTTAGAC
Pseudomuriella_schumacherensis  GTGGAAACGCTCTTTAATGGAACACTTACAGTAGGAGGTCGCGACCAAGAAACTACAGGTTTCGCTTGGTGGTCTGGGAATGCTCGACTAATCAACCTTTCTGGTAAACTTTTAGGTGCTCACGTAGCTCACGCAGGTTTAATCGTATTTTGGGCCGGTGCTATGAACTTATTTGAAGTTGCGCATTTTGTGCCAGAAAAACCTATGTATGAACAAGGTCTTATTTTATTACCTCACATCGCTACATTAGGTTATGGTGTTGGTCCTGGTGGGGAAATTATTGACACATTCCCATACTTTGTATCAGGTGTACTTCACTTGATTTCTTCAGCTGTTTTAGGATTTGGGGGGGTTTACCACTCATTAATTGGTCCTGAAACATTAGAAGAATCTTTCCCATTCTTTGGTTATGTATGGAAAGATAAAAACAAAATGACTAACATTTTAGGTTACCACCTTATTATGCTAGGTTTAGGTGCATGGTTATTAGTTTGGAAAGCTATGTACTTTGGTGGAATTTACGATACTTGGGCTCCAGGTGGTGGAGATATCCGTGTTATTACTAACCCAACAACAAATGCTGGTGTTATTTTTGGATACCTATTAAAATCACCATTTGGTGGTGACGGTTGGATTGTTAGTGTAGATAATATGGAAGATATTATTGGTGGTCACATTTGGATCGGAACACTAGAAATCTTAGGTGGTATTTGGCACATTTATACAACACCTTGGCCTTGGGCTAGACGAGCTTTTGTTTGGTCTGGTGAAGCTTACCTTTCATACAGTTTAGGTGCGATTGCTTTAATGGGATTCATTGCTTGCTGTATGTCTTGGTTTAACACAACAGCTTATCCAAGCGAGTTTTACGGCCCTACGGGTCCTGAAGCGTCTCAATCTCAAGCCTTCACTTTCCTTGTTCGTGACCAACGTTTAGGTGCTAACGTAGCATCAGCGCAAGGTCCTACAGGTTTAGGTAAATATTTAATGAGATCACCAACAGGTGAAATCATTTTTGGAGGAGAAACAATGCGTTTCTGGGATTTCCGTGGTCCTTGGTTAGAACCATTACGTGGACCTAACGGTTTAGATTTAAACAAACTGAAAAACGATATCCAACCTTGGCAAGAACGTCGTGCAGCTGAGTATATGACTCACGCTCCATTAGGTTCTTTAAACTCGGTAGGTGGTGTTGCTACTGAAATTAACGCTGTTAACTTTGTATCACCACGTACTTGGTTAGCAACTTCGCACTTTGTTTTAGGTTTCTTCTTCTTTGTAGGTCACTTATGGCATGCTGGACGTGCACGTGCAGCAGCTGCTGGTTTTGAAAAAGGAATTGATCGTCTGGATGAACCAGTACTTTCAATGCGTCCTTTAGAC
            Rotundella_rotunda  GTGGAAACGCTATTTAACGGAACGCTAACAGTAGGAGGTCGTGACCAAGAAACTACTGGTTTTGCTTGGTGGGCTGGAAATGCTCGATTAATTAACCTTTCTGGAAAACTTTTAGGTGCTCACGTAGCACATGCTGGTTTAATTGTTTACTGGGCAGGGGCTATGAACTTATTCGAAGTAGCACATTTTGTCCCTGAAAAGCCTATGTATGAGCAAGGGCTAATTTTATTACCGCACTTAGCTACTTTAGGATATGGTGTAGGACCTGGTGGAGAAGTTATTGATACATTCCCGTACTTTGTTTCAGGTGTTTTACACTTAATTTCTTCAGCTGTTCTAGGTTTTGGTGGTGTATATCACTCATTAATTGGACCTGAAACTTTAGAAGAATCATTCCCTTTCTTTGGGTATGTGTGGAAGGACAAAAATAAGATGACAAACATTTTAGGTTATCATTTAATCATGTTAGGATTAGGTGCATGGTTATTAGTTTGGAAAGCTATGTACTTTGGTGGTGTATATGATACTTGGGCTCCAGGTGGAGGTGACGTTCGTACAATCACAAATCCAACAACAAATGCTGCGGTTATTTTTGGTTATTTATTAAAATCTCCATTTGGTGGTGACGGTTGGATTGTAAGTGTTGATAACATGGAAGATATTATTGGTGGTCATATTTGGCTTGGTACACTATGTCTTTTTGGTGGTCTTTGGCATGTATATACAACACCTTGGCCTTGGGCACGACGTGCTTTCGTATGGTCTGGTGAAGCATACCTTTCTTACAGTCTTGGTGCAATTGCATTAATGGGTTTCATCGCTTGTTGTATGTCTTGGTTCAATAACACTGCTTACCCAAGTGAATTCTATGGTCCTACAGGTCCTGAAGCTTCACAATCTCAAACGTTTACTTTCCTTGTTCGTGACCAACGTTTAGGAGCTAACGTAGCTTCTGCACAAGGGCCTACAGGTCTTGGTAAATATTTAATGAGATCACCAACAGGAGAAATCATTTTTGGTGGTGAAACAATGCGTTTCTGGGATTTCCGTGGTCCTTGGTTAGAACCATTACGTGGTCCTAATGGTTTAGATTTAAACAAATTAAAAAATGATATTCAACCATGGCAAGAACGTCGTGCGGCGGAATATATGACACATGCTCCTTTAGGTTCATTAAACTCAGTAGGAGGTGTAGCAACTGAAATTAACGCAGTTAACTTTGTATCTCCACGTAGTTGGTTAGCAACTTCTCACTTCGTATTAGGTTTCTTCTTCTTTGTTGGACACTTATGGCACGCAGGTCGTGCTCGTGCTGCAGCAGCTGGTTTTGAAAAAGGTATCGATCGTTTAGACGAACCTGTACTTTCTATGAGACCTTTAGAC
          Scenedesmus_obliquus  GTGGAAACGCTATTTAACGGAACACTAACAGTAGGTGGTCGTGACCAAGAATCTACTGGTTTTGCATGGTGGGCAGGAAATGCTCGTTTAATCAACCTTTCTGGAAAACTTTTAGGTGCACACGTAGCTCACGCTGGTCTAATTGTTTATTGGGCTGGTGCTATGAACTTATTTGAAGTAGCACACTTTGTACCAGAAAAACCAATGTATGAACAAGGTTTAATCTTATTACCACACTTAGCAACTTTAGGTTATGGTGTAGGTCCTGGTGGTGAAGTAATTGACACATTCCCATACTTTGTTTCAGGTGTATTACACTTAATTTCTTCAGCAGTTTTAGGTTTTGGTGGTGTATACCACTCTTTAATTGGGCCTGAAACGTTAGAAGAATCATTCCCTTTCTTTGGTTACGTGTGGAAAGACAAAAACAAAATGACTAACATCTTAGGTTACCACCTTATCATGTTAGGTATTGGAGCTTGGTTATTAGTATGGAAAGCTATGTATTTTGGTGGTGTTTATGATACATGGGCTCCAGGAGGTGGAGACGTTCGTATTATTACAAACCCAACTACAAATGCTGCTGTTGTTTTTGGTTACTTATTAAAATCACCTTTTGGTGGTGACGGTTGGATTGTAAGTGTAGATAATATGGAAGATATTATCGGTGGTCACATCTGGATTGGTACATTATGTATCTTAGGTGGTTTATGGCATATTTACACAACTCCATGGCCTTGGGCACGTCGTGCTTTTGTTTGGTCTGGGGAAGCTTACCTTTCTTACAGTTTAGGTGCTATTTCTTTAATGGGATTCATTGCTTGTTGTATGTCATGGTTTAACAACACTGCATACCCAAGTGAATTCTATGGTCCTACAGGTCCTGAAGCGTCTCAATCACAAGCATTCACTTTCCTTGTACGTGACCAACGTTTAGGAGCTAACGTTGCTTCTGCGCAAGGTCCAACAGGTCTTGGTAAATATTTAATGAGATCACCAACAGGTGAAATTATTTTTGGTGGTGAAACAATGCGTTTCTGGGATTTCCGTGGTCCATGGTTAGAACCGTTACGTGGTCCAAATGGATTAGATTTAAACAAATTAAAAAATGATATTCAACCATGGCAAGAACGTCGTGCTGCTGAATACATGACTCACGCTCCTTTAGGTTCATTAAACTCTGTTGGTGGTGTTGCAACTGAAATTAACGCGGTTAACTTTGTATCACCACGTTCTTGGTTAGCTACTTCACACTTTGTTTTAGGTTTCTTCTTCTTTGTAGGTCACCTATGGCATGCTGGACGTGCACGTGCTGCTGCTGCTGGATTTGAAAAAGGTATTGACCGTTTAGATGAACCAGTATTATCTATGAGACCTTTAGAT
        Schizomeris_leibleinii  ATGGAAACTCTATACAACGGTACACTGTCTATCGGTGGTCGAGACCAAGAATCCACTGGTTTTGCTTGGTGGGCTGGGAATGCTCGATTAATTAACCTTTCAGGTCGCCTTTTAGGTGCTCACGTAGCACACGCAGGTTTAATTGTATTCTGGGCAGGTGCTATGAATCTTTTTGAAGTAGCGCACTTTGTACCTGAAAAACCTATGTATGAACAAGGTCTTATCCTTTTACCACACTTAGCAACATTAGGTTATGGTGTTGGTCCAGGTGGTGAAATTATTGATACTTTCCCATATTTTGTTTCAGGTGTATTACACTTAATTTCTTCTGCTGTTTTAGGTTTTGGTGGTGTTTACCATTCTTTAATTGGTCCAGAAACTTTAGAAGAAACATTCCCATTCTTTGGTTATACTTGGAAAGATAAAAATAAAATGACGAACATTCTTGGTTTCCACTTAATTATTTTAGGTTTTGGTGCTTGGCTTCTTGTATGGAAAGCTTTGTATTTTGGTGGTGTTTACGATACATGGGCACCAGGAGGTGGTGATGTTCGTATTATTACTAATCCAACAACAAATCCATCTGTAATTTTTGGTTATATATTAAAATCACCTTTTGGTGGTGATGGTTGGATTGTAAGTGTTGATAACATGGAAGATATTATTGGAGGTCACATTTGGATTGGTACTCTTTGTATCTTAGGTGGTATTTGGCACATTTTCACACAACCTTGGGCTTGGACACGTCGTGCTTTTGTTTGGTCTGGTGAAGCTTACTTATCTTATAGTTTAGGTGCTATTTCTTTAATGGGCTTTATCGCTTGTTGTATGGGTTGGTTTAATAATACTGCTTACCCTAGCGAGTTTTACGGTCCAACAGGTCCTGAAGCGTCTCAATCTCAAGCATTTACTTTCTTAGTACGTGACCAACGTTTAGGTGCTAACGTAGCTTCTGCACAAGGTCCTACAGGGTTAGGTAAATATTTAATGAGATCACCAACAGGTGAAATCATTTTTGGTGGTGAAACAATGCGTTTCTGGGATTTCAGAGGTCCTTGGTTAGAACCATTACGTGGTCCAAATGGTTTAGATTTAAACAAATTAAAAAATGATATTCAACCATGGCAAGAACGTCGTGCTGCTGAGTATATGACACATGCTCCATTAGGAAGTTTAAACTCAGTAGGTGGTGTAGCTACTGAAATCAACTCAGTGAACTTTGTATCACCACGTAGTTGGTTAGCTACTTCTCATTTCTGTTTAGGTTTCTTCTTCTTTGTTGGACACTTATGGCATGCTGGACGTGCACGTGCTGCAGCTGCTGGTTTTGAAAAAGGTATTGACCGTTTAGATGAACCAGTATTATCAATGAGACCAATTGAC
        Spermatozopsis_similis  GTGGAAACTCTCTTTAACGGAACATTAACAGTAGGTGGTCGCGACCAAGAAACTACAGGGTTTGCTTGGTGGGCAGGAAATGCTCGACTAATTAACCTTTCTGGTAAATTATTAGGTGCTCACGTAGCACACGCTGGTTTAATTGTATTCTGGGCAGGTGCTATGAACTTATTTGAAGTAGCACACTTCGTTCCAGAAAAACCAATGTATGAACAAGGTTTAATTTTATTACCCCACATCGCAACATTAGGTTATGGTGTAGGTCCTGGTGGTGAAATTATTGATACATTCCCGTACTTTGTATCAGGCGTTCTTCATTTAATTTCTTCAGCTGTTTTAGGTTTTGGTGGTGTTTATCACTCACTAATTGGACCTGAAACATTAGAAGAATCTTTCCCGTTCTTTGGTTACGTTTGGAAAGACAAAAATAAAATGACTAACATTTTAGGTTACCACTTAATCATGTTAGGTTTAGGCGCATGGTTATTAGTTTTAAAAGCTATGTATTTTGGTGGTGTATACGATACTTGGGCTCCTGGTGGAGGCGACGTACGTATTATCACTAATCCAACAACAAACGCTGGTATTATTTTTGGTTATCTATTAAAATCACCATTCGGTGGTGACGGTTGGATTGTTAGTGTAGATAATATGGAAGATATTATTGGTGGACATATTTGGATTGGTACATTATGTCTTTTAGGTGGTGTTTGGCATATCTTTACAACACCATGGCCATGGGCACGTCGTGCATTCGTATGGTCAGGTGAAGCATACCTTTCTTACAGTTTAGGTGCTATCGCTGCAATGGGCTTCATCGCTTGTTGTATGTCTTGGTTTAACAACACTGCTTACCCAAGTGAATTCTTCGGTCCTACTGGTCCTGAAGCTTCACAATCACAAGCATTTACATTCTTAGTACGTGACCAACGTTTAGGAGCTAACGTAGCTTCGGCTCAAGGTCCAACTGGGTTAGGTAAATATTTAATGCGTTCACCTACAGGTGAAATCATTTTCGGTGGTGAAACAATGCGTTTCTGGGATTTCCGTGGTCCTTGGTTAGAACCATTACGTGGACCAAACGGTTTAGATTTAAACAAATTAAAAAATGATATTCAACCATGGCAAGAACGCCGTGCTGCTGAATATATGACACATGCTCCTTTAGGGTCTTTAAACTCTGTAGGTGGTGTTGCTACTGAAATTAACAGTGTTAACTTCGTTAGTCCACGTTCATGGTTAGCTTGTTCACACTTCGTTTTAGGTTTCTTCTTCTTCGTAGGCCACTTATGGCACGCTGGTCGTGCTCGTGCTGCTGCAGCTGGTTTCGAAAAAGGTATTGACCGTTTAGACGAACCTGCACTTTCTATGCGTCCATTAGAC
     Stephanosphaera_pluvialis  GTGGAAACACTTTTTAACGGAACACTAACAGTAGGTGGTCGTGACCAAGAATCTACTGGTTTTGCATGGTGGGCAGGTAATGCACGTTTAATTAATTTATCAGGTAAACTATTAGGCGCACACGTAGCACACGCAGGTTTAATCGTATTCTGGGCAGGTGCAATGAACTTATTTGAAGTTTCACACTTTGTTCCAGAAAAACCAATGTACGAACAAGGTTTAATTCTTTTACCACACCTTGCAACTTTAGGTTATGGTGTAGGCCCTGGCGGTGAAGTAATTGATACTTTTCCTTACTTTGTATCAGGTGTACTACATTTAATTTCTTCCGCGGTTTTAGGGTTTGGTGGTGTATATCACTCCTTAATTGGACCTGAAACATTAGAAGAATCATACCCATTCTTTGGCTATGTGTGGAAGGACAAGAACAAAATGACAAACATTTTAGGTTACCACTTAATTATGTTAGGTTGTGGTGCTTGGCTTTTAGTTTTAAAAGCTCTATACTTTGGTGGTGTATATGACACATGGGCACCTGGTGGTGGTGACGTACGTATTATTACAAACCCTACAACTAACGCAGCAGTAATCTTTAGTTATGTAGTAAGATCACCTTTTGGCGGTGACGGTTGGATTTGTAGTGTTGACAACTTAGAAGACATTATTGGCGGTCATATTTGGATTGGTACTTTATGTATCTTCGGGGGTATTTGGCACATTTATACTACTCCATGGCCATGGGCACGTCGTGCTTTTGTTTGGTCGGGCGAAGCTTACCTATCATACAGTTTAGCTTCTGTATCTATGATGGGCTTCATTGCTTGTTGTTTCTCTTGGTTTAACAACACAGCTTATCCTAGTGAGTTTTATGGCCCAACGGGTCCTGAAGCCTCTCAAGCACAAGCATTTACTTTCTTAGTACGTGACCAACGTTTAGGTGCTAACGTTGCCTCTGCTCAAGGACCAACAGGTTTAGGGAAATACCTAATGCGTTCACCAACAGGTGAAATTATTTTTGGTGGTGAAACAATGCGTTTCTGGGACTTCCGTGGCCCTTGGGTAGAGCCTTTACGTGGTCCAAACGGTTTAGACTTAAACAAATTAAAAAATGATATTCAACCTTGGCAAGAACGCCGTGCGGCTGAATACATGACTCACGCACCATTAGGTTCATTAAACTCTGTAGGCGGTGTAGCAACAGAAATTAACGCAGTTAACTTTGTAAGCCCGCGTTCATGGTTAGCGTGTTCACACTTCTGTTTAGGCTTCTTCTTTTTTGTTGGTCACCTATGGCATGCGGGCCGTGCACGTGCGGCTGCTGCAGGATTTGAAAAAGGTATTGATCGTGTTGATGAACCAGTACTTTCAATGCGTCCTTTAGAC
      Stigeoclonium_helveticum  ATGGAAACTCTATATAACGGTACACTGTCTCTCGGTGGTAAAGACCAAGAATCCACTGGTTTTGCTTGGTGGTCTGGTAATGCTCGTTTAATCAATCTTTCAGGTCGCCTTTTAGGTGCTCACGTAGCACACGCGGGTTTAATTGTTTTCTGGGCAGGTGCAATGAACTTATTTGAAGTAGCACACTTCGTGCCAGAAAAACCTATGTATGAACAAGGTCTTATTTTATTACCTCATTTAGCATCATTAGGTTACGGTGTTGGCCCGGGTGGCGAAGTAATTGATACTTTCCCGTATTTTGTTTCTGGTGTATTACATTTAATTTCTTCAGCTGTGTTAGGTTTTGGTGGTGTATATCACTCACTAATTGGGCCTGAAACATTAGAAGAAACATTCCCATTTTTTGGTTACACGTGGAAAGACAAGAACAAAATGACAAGCATTTTAGGTTTCCACCTAATTATTTTAGGTTTTGGAGCTTGGCTTCTTGTTTGGAAAGCTATGTACTTTGGTGGTGTATATGATACTTGGGCTCCAGGAGGTGGAGACACACGTATTATCACAAATCCTACAACGAATCCAGCGGTTATTTTTGGTTACTTATTAAAATCTCCTTTTGGAGGTGATGGCTGGATTGTATCCGTTGACAATATGGAAGACATTATTGGTGGACATATTTGGATTGGTACACTTGAAATTTTTGGTGGTATTTGGCATATTTTCACACAACCTTGGGCTTGGACACGCCGAGCATTTGTTTGGTCAGGTGAAGCTTATCTTTCTTACAGTTTAGGTGCTATTGCATTAATGGGCTTCGTTGCTTGTTGTATGGGTTGGTTTAACAACACTGCATATCCTAGTGAATTTTATGGTCCAACGGGCCCTGAAGCTTCTCAATCTCAAGCTTTCACATTCTTAGTACGTGATCAGCGTTTAGGTGCGAACGTTGCTTCTGCACAAGGTCCAACAGGTTTAGGGAAATATTTAATGCGATCTCCGACTGGAGAAATTATCTTCGGTGGTGAAACAATGCGTTTTTGGGATTTCCGTGGTCCTTGGTTAGAACCATTACGTGGTCCAAATGGTTTAGACTTAAACAAACTGAAAAATGATATTCAACCATGGCAAGAACGTCGTGCAGCTGAATATATGACTCATGCTCCATTAGGTTCATTAAACTCAGTTGGTGGTGTAGCAACTGAAATTAACTCAGTTAACTTCGTGTCACCTCGAAGCTGGTTAGCAACTTCTCATTTCTGTTTAGGTTTCTTCTTTTTTGTTGGTCACTTATGGCATGCAGGTCGTGCACGCGCTGCTGCTGCAGGTTTCGAAAAAGGTATTGATCGTTTAACAGAGCCAGTTTTAAGCTTAAAACCATTAGAC
    Treubaria_triappendiculata  GTGGAAACGCTCTTTAATGGAACATTAACAATTGGTGGGCGTGATCAAGAGTCTACTGGTTTTGCTTGGTGGGCAGGAAATGCTCGTTTAATCAATTTATCTGGTAAACTATTAGGTGCGCACGTAGCTCATGCAGGATTAATCGTTTTTTGGGCCGGTGCTATGAATTTATTTGAAGTAGCTCACTTTGTTCCAGAAAAACCAATGTATGAACAAGGTTTAATTTTATTACCTCATATTGCTGTTTTAGGATATGGTGTAGGTCCAGGAGGAGAAGTTATAGATACATTCCCTTATTTTGTTTCTGGTGTTCTACATTTAATTTCTTCAGCTGTTCTTGGATTTGGTGGAGTATACCATTCTCTAATTGGTCCTGAAACTTTAGAAGAATCTTTTCCATTCTTTGGTTATGTATGGAAAGATAAAAACAAAATGACTAATATTTTAGGATATCACCTTATTATTTTAGGTTTAGGAGCTTGGTTACTTGTTTGGAAAGCTCTTTATTTTGGAGGTGTATATGATACATGGGCTCCAGGTGGTGGAGATGTTCGTATTATTACAAATCCTACTACTAGTGCTTCTGTAATTTTTGGATACTTATTAAAATCTCCATTTGGTGGAGATGGTTGGATAGTAAGTGTTGATAATATGGAAGATATTATTGGTGGTCATATTTGGATTGGAACATTAGAAATCTTAGGTGGAATTTGGCATATTTATACAACACCTTGGCCTTGGGCACGTCGTGCTTTTGTTTGGTCTGGTGAAGCTTATTTATCTTATAGTTTAGCTTCTATTTCTCTTATGGGATTTATTGCTTGTTGTATGTCTTGGTTTAATAATACAGCTTACCCAAGTGAATTTTATGGTCCTACAGGTCCAGAAGCATCACAATCACAAGCATTTACGTTCTTAGTTCGTGACCAACGTTTAGGAGCTAATGTAGCCTCAGCACAAGGTCCAACTGGATTAGGTAAATATTTAATGCGTTCTCCAACAGGAGAAATTATTTTTGGTGGAGAAACAATGCGTTTCTGGGATTTCCGTGGTCCATGGTTAGAACCATTAAGAGGACCAAATGGTTTAGATTTAAATAAATTAAAAAATGATATTCAACCTTGGCAAGAACGTCGTGCTGCAGAATATATGACACATGCTCCATTAGGTTCTCTTAACTCTGTAGGTGGAGTTGCTACTGAAATTAATGCAGTAAACTTTGTATCACCTCGTACTTGGTTAGCTACATCACACTTCTGTTTAGGTTTCTTCTTCTTTGTTGGACACTTATGGCATGCAGGTCGTGCAAGAGCTGCTGCTGCTGGATTTGAAAAAGGTATTGATCGTTTAGCGGAACCTGCTTTATCTATGAGACCTTTAGAT
            Trochiscia_hystrix  GTGGAAACGCTCTTTAATGGAACATTAACAATTGGTGGGCGTGATCAAGAGACTACTGGTTTTGCTTGGTGGGCAGGAAATGCTCGTTTAATCAATTTATCTGGTAAACTATTAGGTGCACATGTAGCTCATGCAGGATTAATCGTTTTTTGGGCGGGTGCTATGAACTTATTTGAAGTAGCTCATTTTGTTCCAGAAAAACCAATGTATGAACAAGGTCTAATTTTATTACCTCATATAGCTACTTTAGGTTATGGTGTAGGTCCAGGTGGGGAAGTTATTGATACTTTCCCTTACTTTGTTTCTGGTGTTCTTCATTTAATTTCTTCAGCGGTTCTTGGTTTTGGTGGTGTATATCACTCTTTAATAGGTCCTGAAACTTTAGAAGAATCTTTTCCGTTTTTTGGGTATGTATGGAAAGATAAAAATAAAATGACTAATATTCTAGGGTATCATCTTATTATATTAGGTTTAGGAGCTTGGTTACTTGTTTGGAAAGCTCTTTATTTTGGAGGTGTATATGATACATGGGCTCCAGGTGGTGGAGACGTTCGTATTATCACTAATCCTACTACTAGTGCTTCTGTTATTTTTGCATATTTATTAAAATCACCATTTGGTGGAGATGGTTGGATTGTAAGTGTTGATAACATGGAAGATATTATTGGTGGACATATTTGGATTGGAACATTAGAAATTTTAGGTGGAATTTGGCATATTTATACAACACCTTGGCCTTGGGCACGTCGTGCTTTTGTTTGGTCTGGAGAGGCTTATCTATCTTACAGTTTAGGTGCTATTGCTGTTATGGGATTTATTGCTTGTTGTATGTCTTGGTTTAATAATACTGCATATCCAAGTGAATTTTACGGTCCTACGGGTCCAGAAGCATCACAATCTCAAGCATTCACATTCTTAGTTCGTGACCAACGTTTAGGAGCTAACGTAGCATCAGCACAAGGACCAACAGGTTTAGGTAAATATTTAATGCGTTCACCAACAGGAGAAATTATTTTTGGTGGAGAAACAATGCGTTTTTGGGATTTCCGTGGTCCATGGTTAGAGCCATTAAGAGGACCAAATGGTTTAGATTTAAATAAATTAAAAAACGATATTCAACCTTGGCAAGAACGTCGTGCTGCAGAATATATGACGCACGCACCATTAGGTTCTCTAAACTCGGTAGGTGGAGTTGCTACTGAAATTAACGCAGTAAACTTTGTATCACCACGTAGTTGGTTAGCTACTTCTCACTTCTGTTTAGGTTTCTTTTTCTTTGTAGGACACTTATGGCACGCAGGTCGTGCAAGAGCAGCTGCCGCTGGATTCGAAAAAGGAATTGACCGTTTATCAGAACCTGTTTTATCTTTGAGACCTTTAGAT
                    Uronema_sp  ATGGAAACTCTATATAACGGTACACTGTCTATCGGTGGTAAAGACCAAGAATCCACTGGCTTTGCTTGGTGGTCTGGTAATGCTCGTTTAATTAATCTTTCAGGTCGTCTTTTAGGTGCGCATGTAGCACACGCGGGCTTAATTGTTTTCTGGGCTGGTGCAATGAACCTTTTCGAAGTAGCTCACTTTGTACCAGAAAAACCTATGTATGAACAAGGTTTAATTTTATTACCTCACCTTGCTTCATTAGGTTATGGTGTTGGTCCAGGTGGTGAAGTTATTGATACATTCCCGTACTTTGTTTCTGGAGTATTACACTTAATTTCTTCAGCTGTTTTAGGTTTTGGTGGTGTTTACCACTCATTAATTGGTCCTGAAACTTTAGAAGAAACATTCCCATTCTTCGGTTACACGTGGAAAGACAAAAACAAAATGACTTCAATTTTAGGTTTCCACTTAATTATCTTAGGTTTCGGAGCTTGGCTTCTTGTTTGGAAAGCTATGTACTTCGGTGGTGTTTATGACACATGGGCACCAGGTGGTGGTGACGTACGTATTATCACAAATCCAACAACAAATCCAGGTGTTATTTTTGGTTATTTATTAAAATCACCATTTGGTGGTGATGGTTGGATTGTATCTGTTGATAATATGGAAGACATTATTGGTGGTCATATTTGGATCGGTACACTTGAAATCTTTGGTGGTATTTGGCACATTTTTACACAACCTTGGGCTTGGACACGTCGTGCTTTCGTATGGTCTGGTGAAGCTTATCTTTCTTATAGTTTAGGTGCTATTTCATTAATGGGTTTAATTGCTTGTTGTATGGGATGGTTTAACAATACAGCTTACCCTAGTGAATTTTACGGTCCAACGGGTCCTGAAGCTTCTCAATCTCAAGCTTTCACATTCTTAGTACGTGACCAACGTTTAGGTGCTAACGTTGCATCTGCTCAAGGTCCTACTGGTTTAGGTAAATACTTAATGAGATCTCCAACTGGAGAAATTATTTTTGGTGGTGAAACAATGCGTTTCTGGGATTTCCGCGGCCCATGGCTAGAGCCATTACGTGGTCCAAACGGTTTAGATTTAAACAAATTAAAAAATGATATTCAACCATGGCAAGAACGTCGTGCAGCTGAGTATATGACTCATGCTCCATTAGGTTCTTTAAACTCTGTAGGTGGTGTAGCAACTGAAATTAACTCAGTAAACTTCGTATCACCTAGAAGCTGGTTAGCAACATCTCATTTCTGTTTAGGTTTCTTCTTCTTTGTAGGTCACTTATGGCATGCTGGTCGTGCACGTGCTGCAGCTGCTGGATTTGAAAAAGGTATTGATCGTTTAACAGAACCAGTTTTAAGTTTAAAACCATTAGAC
                Volvox_carteri  GTGGAAACACTTTTTAATGGAACACTTACAGTAGGTGGCCGTGACCAAGAAACAACAGGTTTTGCTTGGTGGTCTGGTAATGCTCGACTAATTAACCTATCAGGTAAACTTTTAGGTGCTCACGTAGCTCACGCAGGTCTAATTGTTTTTTGGGCTGGTGCTATGAACTTATTTGAAGTATCACACTTTGTACCTGAAAAACCAATGTACGAACAAGGTTTAATTCTTTTACCTCACATTGCTACTTTAGGTTATGGCGTAGGTCCAGGCGGTGAAATCATTGATACATTCCCTTACTTTGTATCAGGCGTTTTACACTTAATTTCATCTGCTGTTTTAGGTTTTGGTGGTGTTTATCACTCACTTATTGGTCCTGAAACTTTAGAAGAATCATTCCCGTTCTTTGGTTATGTTTGGAAAGACAAAAACAAAATGACTAACATTCTAGGTTACCACCTAATCATTTTAGGTCTAGGTGCTTGGTTACTTGTTTGGAAAGCTATGTACTTTGGTGGTGTTTATGATACTTGGGCTCCAGGTGGTGGTGACATTCGTGTTATTACTAACCCAACAACAAACGCAGCTGTAATTTTTGGTTATCTTGTAAAATCTCCATTTGGTGGTGACGGTTGGATTTGTAGTGTTGATAATATGGAAGATATTATCGGCGGTCACATCTGGATTGGTACATTAGAAATTCTAGGTGGTATTTGGCACATTTATACAACTCCATGGCCATGGGCACGTCGTGCTTTTGTATGGTCTGGTGAAGCTTATTTATCATACAGTCTTGCTGCTATTTCTATGATGGGCTTCATTGCTTGTTGTATGTCTTGGTTTAACAACACAGCATATCCAAGCGAGTTTTACGGTCCAACGGGTCCTGAAGCAAGCCAATCCCAAGCATTTACTTTCCTTGTACGTGACCAACGTTTAGGTGCTAACGTAGCATCTGCACAAGGTCCGACTGGTCTTGGTAAATATTTAATGCGTTCACCTACTGGTGAAATCATTTTTGGTGGTGAAACAATGCGTTTCTGGGATTTCCGTGGTCCATGGTTAGAGCCTTTACGTGGTCCAAACGGTTTAGATTTAAACAAACTTAAAAATGATATTCAACCTTGGCAAGAACGCCGTGCTGCTGAATACATGACACACGCTCCTCTTGGTTCATTAAACTCTGTAGGTGGTGTTGCTACTGAAATTAACGCTGTTAACTTTGTTTCTCCACGCTCATGGTTAGCTTGTTCTCATTTCTGTTTAGGTTTCTTCTTCTTTGTTGGTCACTTATGGCACGCTGGTCGTGCTCGTGCTGCAGCTGCAGGCTTCGAAAAAGGTATTGACCGTTTCGATGAACCAGTTCTTTCAATGCGTCCTTTAGAC

    ;
end;


begin mrbayes;
    charset firstsecond = 1-.\3 2-.\3;
    charset third = 3-.\3;
    partition mine = 2: firstsecond, third;
    set partition=mine autoclose=yes;
    lset applyto=(all) nst=6 ngammacat=4 rates=invgamma;
    prset applyto=(all) statefreqpr=dirichlet(1) ratepr=variable pinvarpr=uniform(0,1) brlenspr=Unconstrained:GammaDir(1.0,0.1,1.0,1.0) shapepr=exponential(1.0);
    unlink shape=(all) statefreq=(all) revmat=(all);
    mcmc ngen=6250000 samplefreq=500 printfreq=1000 starttree=random nruns=2 nchains=2 savebrlens=yes filename=psbC;
    sump relburnin=yes burninfrac=0.2;
    sumt relburnin=yes burninfrac=0.2;
end;
