# Supplementary material for: Order, please! Uncertainty in the ordinal-level classification of Chlorophyceae
Source: PeerJ. 2019 May 15;7:e6899. doi: 10.7717/peerj.6899 (PMC6525593; doi:10.7717/peerj.6899)
Supplement: Supplemental Information 1 — This compressed folder contains untrimmed, masked alignments for individual chloroplast genes (subfolder nexus), as well as trimmed alignments with appropriate analysis blocks and the consensus trees resulting from these single-gene and concatenated analyses (MrBayes subfolders). Supplementary methods with associated references are included in the SupplementaryMethods.txt file. SVDquartets, BaliPhy, PhyloBayes and RAxML analysis files are in separate subfolders, with their respective resulting tree files. Files associated with MrBayes analysis of the 1st and 2nd positions and the analysis of the 3rd positions are placed in the subfolders 1st_and_2nd_positions_only and 3rd_positions_only, respectively. The 18Splastid_combined subfolder contains the MrBayes analysis materials (alignment and consensus tree) for the analysis including nucleotide plastid data as well as 18S nucleotide data. Documentation, trees and scripts used to create Fig. 3 are included in the “Figure3” subfolder, and documentation for and full results of Treespace analyses are in the “Treespace” subfolder. The results of the AU topology tests are included in a Word document. [file peerj-07-6899-s008.zip › supplementary_alignments_trees/mrbayes_nt_alignments_trees/psbD-stripped.nex]

#nexus

begin data;
    dimensions ntax=68 nchar=1053;
    format datatype=dna gap=-;
    matrix
                 Ankyra_judayi  ATGACAATAGCGATTGGATATCAAGAAAAACGTACATGGTTTGATGACGCAGATGACTGGTTACGTCAAGACCGTTTTGTATTTGTAGGCTGGTCAGGTCTTTTATTATTACCTTGTGCTTATTTAGCTGTAGGTGGTTGGTTAACAGGAACAACTTTTGTAACTTCTTGGTACACTCATGGTTTAGCAACTTCATATTTAGAAGGTTGTAACTTCTTAACTGCTGCTGTTTCAACTCCAGCAAATAGTATGGCACACTCTTTATTATTCTTATGGGGTCCTGAAGCTCAAGGCGATTTTAGCCGTTGGTGTCAATTAGGTGGCTTATGGACTTTCGTAGCTTTACACGGTGCTTTTGGTTTAATTGCTTTCATGTTACGCCAATTTGAAATTGCTCGTTCAGTAAACTTACGTCCATATAACGCTATTGCTTTCTCAGCACCAATTGCTGTATTCACATCTGTATTTTTAATTTACCCATTAGGCCAATCAGGTTGGTTCTTTGCACCAAGTTTTGGTGTTGCTGCAATTTTCCGTTTCATTTTATTCTTCCAAGGTTTCCATAACTGGACATTAAACCCATTCCATATGATGGGTGTTGCTGGTGTTCTAGGAGGTGCTTTATTATGTGCAATTCACGGTGCAACTGTTGAAAACACATTATTCGAAGACGGTGACGGTGCAAACACTTTCCGTGCTTTTAACCCTACACAAGCTGAAGAAACATATTCAATGGTAACGGCGAACCGTTTCTGGTCTCAAATTTTTGGTGTTGCTTTCTCTAACAAACGTTGGTTACACTTCTTCATGTTACTAGTTCCAGTAACTGGTCTTTGGATGAGTGCTATCGGTGTAGTTGGATTAGCATTAAACCTTCGTGCATACGACTTCGTTTCACAAGAAATTCGTGCTGCTGAAGACCCTGAATTTGAAACTTTCTACACTAAAAATATTTTATTAAACGAAGGTATCCGTGCTTGGATGGCTGCACAAGACCAACCACACGAACGTTTAGTATTCCCTGAAGAAGTATTACCACGTGGTAACGCTCTA
        Atractomorpha_echinata  ATGACAATAGCGATTGGATATCAAGAAAAACGTACATGGTTTGATGACGCAGATGACTGGTTACGTCAAGACCGTTTTGTATTTGTAGGCTGGTCAGGTCTTTTATTATTACCTTGTGCTTATTTAGCCGTAGGTGGTTGGTTAACAGGAACAACTTTCGTAACTTCTTGGTACACTCATGGTTTAGCAAGTTCATATTTAGAAGGTTGCAACTTCTTAACTGCAGCTGTTTCAACTCCAGCAAATAGTATGGCACATTCTTTATTATTCTTATGGGGTCCTGAAGCTCAAGGTGATTTTAGCCGTTGGTGTCAGTTAGGTGGTTTATGGACTTTTGTAGCTTTACACGGTGCGTTTGGTTTAATTGGTTTTATGTTACGTCAGTTTGAAATTGCTCGTTCAGTTAACTTACGTCCATATAACGCAATTGCGTTTTCAGCACCAATTGCTGTATTCACGTCTGTATTCTTAATTTATCCATTAGGGCAATCTGGTTGGTTCTTTGCACCAAGCTTTGGTGTTGCATCAATCTTCCGTTTCATTTTATTCTTCCAAGGTTTCCATAACTGGACACTAAATCCATTCCATATGATGGGTGTTGCTGGTGTTTTAGGTGGTGCTTTATTATGTGCAATTCACGGTGCAACTGTTGAAAACACATTATTTGAAGACGGCGATGGTGCCAATACTTTCCGTGCATTCAACCCTACGCAAGCCGAAGAAACATATTCAATGGTAACTGCAAACCGTTTCTGGTCTCAAATTTTTGGTGTTGCTTTCTCTAACAAGCGTTGGTTACACTTCTTCATGCTTCTTGTTCCAGTAACAGGATTATGGATGAGTGCAATTGGTGTAGTAGGACTTGCTCTTAACTTACGTGCATATGACTTCGTATCTCAAGAAATTCGCGCTGCTGAAGATCCTGAATTCGAAACATTCTATACTAAAAATATTCTTCTTAATGAGGGTATTCGTGCTTGGATGGCTGCACAAGATCAACCACACGAGCGTTTAGTATTCCCTGAAGAAGTATTACCACGTGGTAACGCTCTA
      Borodinellopsis_texensis  ATGACTATAGCGATCGGTTATCAAGAAAAACGCACATGGTTTGACGACGCTGATGACTGGTTACGTCAAGATAGATTCGTATTTGTAGGTTGGAGCGGTCTATTACTATTCCCTTGTGCTTATTTTGCCCTAGGTGGTTGGTTAACTGGGACAACATTTGTAACATCATGGTATACTCATGGTTTAGCAAGTTCATATTTAGAAGGTTGTAACTTCTTAACAGCAGCAGTATCAACCCCTGCTAACAGTTTAGGACATTCACTTTTATTTGTTTGGGGTCCTGAAGCTCAAGGTGACTTAACACGTTGGTTCCAATTAGGTGGTTTATGGGCTTTTGTAGCACTTCATGGTGCTTTTGGTTTAATTGGATTTATGCTACGTCAATTTGAAATTGCTCGTTCAGTTAACTTACGTCCATATAACGCTATTGCTTTCTCAGCCCCAATTGCTGTTTTTGTGTCTGTGTTCTTAATTTACCCACTAGGTCAATCAGGTTGGTTCTTCGCACCAAGTTTTGGTGTTGCTGCAATCTTCCGTTTCATCTTGTTCTTCCAAGGTTTCCATAACTGGACGCTAAATCCATTCCATATGATGGGTGTAGCTGGTGTTCTAGGTGCGGCTCTACTTTGTGCAATTCATGGTGCTACTGTAGAAAATACTCTTTTTGAAGATGGTGATGGTGCAAACACATTCCGTGCATTCAACCCAACGCAAGCAGAGGAAACGTATTCCATGGTGACTGCTAATCGTTTTTGGTCTCAAATTTTTGGTGTAGCTTTCTCTAACAAACGTTGGCTTCACTTCTTTATGTTATTTGTACCTGTAACAGGACTATGGATGAGTGCTTTAGGTGTTGTAGGTTTAGCTTTAAACTTACGTGCTTACGACTTCGTATCGCAGGAAATCCGTGCTGCTGAGGATCCTGAGTTCGAAACATTCTATACGAAAAACATTCTTCTTAACGAAGGTATTCGTGCATGGATGGCTGCTCAAGACCAACCTCATGAACGTTTAGTATTCCCTGAAGAAGTTTTACCTCGTGGTAACGCTCTT
          Bracteacoccus_aerius  ATGACTATTGCGATCGGTTATCAAGAAAAACGCACATGGTTTGATGATGCTGACGACTGGCTTCGTCAAGACAGATTTGTTTTTGTAGGTTGGTCAGGTCTTTTATTATTCCCTACTGCTTATCTTGCATTAGGTGGTTGGTTAACAGGAACTACATTCGTAACTTCTTGGTATACTCATGGATTAGCAACTTCTTATTTAGAAGGTTGTAACTTCCTTACAGCTGCTGTTTCTACTCCAGCAAATAGTATGGCTCACTCTTTACTATTCTTATGGGGTCCAGAAGCACAAGGTGATTTCACACGTTGGTGTCAACTTGGCGGTTTATGGACTTTTGTAGCTCTTCATGGTTCTTTTGCACTTATCGGATTTATGCTACGTCAGTTCGAAATTGCTCGTTCTGTAAATCTTCGTCCATATAACGCAATCGCTTTTTCTGCACCTATTGCAGTTTTTGTTTCAGTATTTTTAATTTACCCGTTAGGTCAATCTGGTTGGTTCTTTGCACCGAGTTTTGGTGTAGCTGCGATCTTCCGTTTCATTTTATTTTTCCAAGGTTTTCATAACTGGACATTAAATCCATTCCACATGATGGGGGTTGCTGGTGTTTTAGGAGCTGCATTATTATGTGCTATTCACGGTGCGACAGTAGAAAACACTCTATTTGAAGACGGTGATGGTGCTAACACTTTCCGTGCATTCAACCCTACTCAAGCTGAAGAAACTTATTCGATGGTAACTGCGAATCGTTTCTGGTCTCAAATTTTTGGTGTAGCATTCTCTAACAAACGTTGGTTACACTTCTTCATGTTATTTGTTCCGGTTACTGGACTATGGATGTCTGCTATTGGTGTTGTTGGATTAGCGCTGAATTTACGTGCATACGATTTCGTATCACAAGAAATTCGCGCAGCAGAAGATCCAGAGTTTGAAACATTCTACACAAAAAATATTCTTCTTAATGAAGGTATTCGTGCTTGGATGGCTGCTCAAGACCAACCGCACGAAAGATTAGTATTCCCTGAAGAAGTATTACCTCGTGGTAACGCTCTT
       Bracteacoccus_giganteus  ATGACTATTGCGATCGGTTATCAAGAAAAACGCACATGGTTTGATGATGCTGACGACTGGCTTCGTCAAGACAGATTTGTTTTTGTAGGTTGGTCTGGTCTTTTATTATTCCCTACTGCTTATCTTGCATTAGGTGGTTGGTTAACAGGAACTACATTCGTAACTTCTTGGTACACTCATGGACTAGCAACTTCTTATTTAGAAGGTTGTAACTTCCTTACAGCAGCTGTTTCTACTCCAGCGAACAGTATGGCTCACTCTTTACTGTTCTTATGGGGTCCTGAAGCACAAGGAGATTTCACTCGCTGGTGTCAATTAGGTGGTCTATGGGCTTTCGTAGCTCTTCACGGTTCTTTCGCACTTATTGGATTCATGTTACGTCAGTTCGAAATTGCTCGTTCTGTAAACCTTCGTCCTTATAACGCGATTGCTTTCTCTGCACCTATCGCAGTTTTCGTGTCAGTATTCTTAATTTACCCGTTAGGTCAATCTGGTTGGTTCTTCGCGCCGAGTTTTGGTGTGGCTGCAATCTTCCGTTTCATTCTGTTCTTCCAAGGTTTCCACAACTGGACACTTAACCCATTCCACATGATGGGTGTTGCTGGTGTTCTAGGAGCTGCATTATTATGTGCTATTCACGGTGCGACTGTAGAAAACACTCTATTCGAAGACGGTGACGGTGCTAACACTTTCCGTGCATTCAACCCTACTCAAGCAGAAGAAACTTATTCAATGGTTACTGCGAATCGTTTCTGGTCTCAAATTTTCGGTGTAGCTTTCTCTAACAAACGTTGGTTACACTTCTTTATGCTTTTCGTGCCTGTAACTGGTTTATGGATGAGTGCTATTGGTGTTGTAGGACTTGCACTTAATCTTCGTGCATACGACTTCGTATCGCAAGAAATTCGTGCTGCTGAAGACCCAGAATTCGAAACATTCTACACAAAAAATATCCTTCTTAACGAAGGTATTCGTGCTTGGATGGCTGCTCAAGACCAACCACACGAAAGATTAGTATTCCCTGAAGAAGTATTACCTCGTGGTAACGCTCTT
           Bracteacoccus_minor  ATGACTATTGCGATCGGTTATCAAGAAAAACGCACATGGTTTGATGATGCTGATGACTGGCTTCGTCAAGACAGATTTGTTTTCGTAGGTTGGTCTGGTCTTTTATTATTCCCTACTGCTTACCTTGCATTAGGTGGTTGGTTAACAGGAACTACATTCGTAACTTCTTGGTATACTCATGGACTAGCAACTTCTTATTTAGAAGGTTGTAACTTCCTAACAGCTGCTGTTTCTACTCCAGCGAATAGTATGGCTCACTCTTTATTATTCCTATGGGGTCCAGAAGCACAAGGTGATTTCACGCGCTGGTGCCAATTAGGTGGTTTATGGACTTTCGTAGCTCTTCATGGTTCTTTCGCACTTATTGGATTCATGTTACGTCAGTTCGAAATCGCTCGTTCTGTAAACCTTCGTCCTTACAACGCGATTGCATTCTCTGCACCTATCGCAGTTTTCGTTTCAGTATTCTTAATTTACCCATTAGGTCAATCTGGTTGGTTCTTCGCGCCAAGTTTTGGTGTAGCTGCAATCTTCCGTTTCATCTTATTTTTCCAGGGCTTCCATAACTGGACACTTAACCCATTCCACATGATGGGTGTTGCTGGTGTTTTAGGGGCTGCATTATTATGTGCTATTCACGGTGCGACTGTAGAAAACACTCTATTCGAAGATGGTGATGGTGCTAACACTTTCCGTGCTTTCAACCCTACTCAAGCAGAAGAAACTTATTCTATGGTAACTGCGAATCGTTTCTGGTCTCAAATTTTCGGTGTAGCTTTCTCTAACAAACGTTGGTTACACTTCTTCATGTTATTCGTTCCAGTAACAGGTTTATGGATGTCAGCAATCGGTGTAGTAGGTTTAGCTTTAAACTTACGAGCTTATGACTTCGTTTCACAAGAAATTCGTGCTGCTGAAGATCCTGAGTTCGAAACTTTCTACACGAAAAATATCCTTCTTAACGAAGGTATTCGTGCTTGGATGGCTGCTCAAGACCAACCACACGAAAGACTAGTATTCCCTGAAGAAGTATTACCTCGTGGTAACGCTCTT
         Carteria_cerasiformis  ATGACAATAGCAATTGGTTATCAAGAAAAACGTACGTGGTTTGATGATGCTGACGATTGGTTACGCCAAGACCGTTTTGTTTTTGTAGGTTGGTCTGGTCTTTTACTATTCCCTTGTGCTTATTTTGCTTTAGGTGGATGGTTAACTGGTACTACATTTGTAACATCATGGTATACACATGGTTTAGCATCTTCTTATTTAGAAGGTTGCAACGTGTTAACAGCTGCTGTTTCTACTCCAGCTAACAGCATGGCACACTCATTATTATTATTATGGGGTCCTGAAGCTCAAGGTGATTTTACTCGTTGGTGTCAATTAGGTGGACTTTGGGCGTTTGTAGCATTACACGGTGCTTTTGGATTAATTGGTTTCATGTTACGTCAATTTGAAATTGCAAGATCAGTAAATTTACGTCCTTATAACGCTATTGCTTTCTCTGCTCCTATTGCAGTTTTCGTTTCTGTTTTCCTTATTTACCCATTAGGTCAATCAGGATGGTTCTTTGCGCCTAGTTTTGGTGTAGCGGCTATTTTCCGTTTCATTTTATTCTTCCAAGGTTTCCATAACTGGACATTAAATCCATTCCACATGATGGGTGTTGCTGGTGTATTAGGTGCTGCTTTATTATGCGCTATTCACGGTGCAACAGTAGAAAACACTTTATTCGAAGATGGTGATGGTGCAAACACATTCCGTGCATTTAACCCGACACAGGCTGAAGAAACATATTCAATGGTAACTGCGAATCGTTTCTGGTCACAAATCTTTGGTGTAGCTTTCTCTAACAAGCGTTGGTTACATTTCTTCATGCTTTTTGTTCCTGTTACTGGATTATGGATGAGTGCTATTGGGGTAGTAGGATTAGCGCTAAACTTACGTGCTTATGATTTCGTATCACAAGAAATTAGAGCTGCTGAAGATCCTGAATTCGAAACATTCTATACTAAAAACATTCTATTAAATGAAGGTATTCGTGCTTGGATGGCGGCTCAAGATCAACCACACGAACGTTTAGTATTCCCTGAAGAAGTATTACCACGTGGTAACGCTTTA
           Carteria_sp_SAG_8_5  ATGACAATTGCGATTGGTTATCAAGAAAAACGCACATGGTTTGATGATGCTGACGACTGGTTACGTCAAGACCGTTTTGTATTCGTAGGCTGGTCTGGTCTTTTATTATTCCCTTGCGCTTACTTTGCTTTAGGTGGTTGGTTAACAGGGATTACTTTTGTATCTTCTTGGTATACGCACGGTTTAGCTTCATCTTTCCTAGAAGGATGTAACGTTTTAACAGCTGCTGTATCTACTCCACCAAATAGTTTTGGTCACTCTTTATTATTTGTTTGGGGTCCTGAAGCACAAGGCGACTTTACTCGTTGGTGTCAATTAGGTGGTCTTTGGGCATTCGTAGCTTTACACGGAGCTTTCGCTTTAATCGGATTTATGTTACGTCAATTCGAAATCGCTAGATCTGTAAACTTACGTCCATACAACGCTATTGCTTTCTCAGCACCAATTTCTGTATTCGTTTCTGTTTTCCTAATTTATCCTTTAGGTCAATCTGGTTGGTTCTTCGCACCAAGTTTTGGTGTTGCTCCAATCTTCCGTTTCATCTTATTTTTCCAAGGTTTCCATAACTGGACATTAAACCCATTCCACATGATGGGTGTAGCTGGTGTATTAGGAGCTGCTCTTTTATGTGCTATTCACGGTGCTACTGTTGAAAACACATTATTCGAAGATGGTGACGGTGCTAACACTTTCCGTGCTTTCAACCCTACACAAGCTGAAGAAACTTACTCTATGGTAACAGCAAATCGTTTCTGGTCACAAATTTTTGGTGTAGCTTTCTCTAACAAACGTTGGTTACACTTCTTTATGTTATTTGTACCTGTAACTGGTCTATGGATGAGTGCTTTAGGTGTTGTTGGACTTGCTCTTAACTTACGTGCTTACGACTTCGTATCACAAGAGATTCGTGCAGCTGAAGACCCAGAATTTGAAACATTCTACACTAAAAACATTCTTCTTAACGAAGGTATTCGTGCTTGGATGGCTGCTCAAGACCAACCACACGAAAAATTAGTTTTCCCTGAAGAAGTTCTTCCACGTGGTAACGCTCTA
      Chaetopeltis_orbicularis  ATGACAATCACCATTGGTTATGTAGAACAACGCGGTTGGTTTGATGATGTTGATGACTGGCTTCGTAAAGAGCGTTTTGTATTCGTAGGTTGGTCAGGTTTATTATTATTCCCTTGCGCATATTTAGCGTTAGGTGGATGGCTTACTGGTACAACTTTCGTTACTTCTTGGTATACACATGGTTTAGCAACTTCTTACCTTGAAGGTTGCAACTTCTTAACAGCTGCAGTTTCAACTCCAGCTAACAGTATGGCTCACTCATTATTATTCCTTTGGGGTCCTGAAGCTCAAGGCGATTTTACTCGCTGGTGCCAACTTGGTGGTTTATGGGCTTTTGTAGCTCTTCATGGTGCTTTTGCATTAATGGGTTTCATGTTACGTCAGTTTGAAATCGCTCAATCTTTAAGACTACGTCCATATAACGCTATTGCTTTCTCAGCTCCTATTGCTGTATTCACTTCAGTTTTCCTTATTTACCCTTTAGGTCAATCTGGATGGTTCTTTGCGCCAAGTTTTGGTGTTGCTGCTATCTTCCGTTTTATCTTATTCTTCCAAGGTTTCCACAACTGGACACTTAACCCATTCCACATGATGGGCGTAGCAGGTGTATTAGGTGCTGCTTTATTATGCGCTATTCACGGTGCTACTGTTGAAAACACTTTATTTGAAGATGGTGACGGTGCTAACACATTCCGTGCTTTTAACCCTACTCAATCAGAAGAAACATACTCAATGGTTACGGCGAATCGTTTCTGGTCACAAATTTTCGGTGTAGCGTTCTCTAACAAACGTTGGTTACACTTCTTCATGCTATTTGTTCCAGTAACTGGTTTATGGATGTCAGCTATTGGCGTTGTAGGTTTAGCTTTAAACTTACGTGCTTATGACTTCGTATCTCAAGAGATCCGTGCTGCTGAAGACCCTGAGTTTGAAACTTTCTATACTAAGAACATTCTTCTTAACGAAGGG------------------------------------------------------------------------------------
     Characiochloris_acuminata  ATGACAATTGCGATTGGTTATCAAGAAAAACGTACTTGGTTTGATGATGCTGATGACTGGTTACGTCAAGACCGTTTTGTATTTGTAGGTTGGTCAGGTTTATTATTATTCCCTTGTGCTTATTTCGCTCTTGGGGGTTGGTTAACTGGCACTACTTTTGTAACATCTTGGTATACACATGGTTTAGCTACTTCTTACTTAGAAGGTTGTAACTTCTTAACTGCTGCTGTTTCTACACCAGCAAACAGCTTTGGTCACTCACTTCTTTTTGTTTGGGGTCCTGAAGCTCAAGGTGATTTAACACGTTGGTTCCAGCTTGGTGGTCTTTGGCCATTTGTTGCTTTACACGGTGCTTTCGGTTTAATTGGTTTCATGTTACGTCAATTTGAAATCGCACGTTCAGTTAACTTACGTCCTTATAACGCTATTGCTTTCTCAGCACCTATTTCTGTATTCGTATCTGTTTTCCTAATTTACCCATTAGGTCAATCAGGTTGGTTCTTTGCTCCTAGCTTTGGTGTAGCTGCAATTTTCCGTTTCATTTTATTCTTCCAAGGTTTCCACAACTGGACACTTAACCCATTCCACATGATGGGTGTTGCTGGTGTTTTAGGTGCAGCTTTATTATGTGCTATTCACGGTGCAACTGTAGAAAACACATTATTTGAAGATGGCGATGGTGCTAACACATTCCGTGCTTTCAACCCAACTCAAGCAGAGGAAACATACTCAATGGTAACTGCAAACCGTTTCTGGTCACAGATTTTTGGTGTTGCTTTTTCAAACAAACGTTGGTTACACTTCTTTATGCTTTTCGTTCCAGTAACTGGATTATGGATGAGTGCTTTAGGTGTTGTTGGCCTAGCTCTTAACTTACGTGCTTATGATTTCGTTAGCCAAGAGATTCGTGCTGCTGAAGACCCTGAGTTCGAAACTTTCTATACTAAAAACATTCTATTAAATGAAGGTATCCGTGCTTGGATGGCTGCACAAGATCAACCACATGAACGTTTAGTATTCCCTGAAGAAGTATTACCTCGTGGTAACGCTCTA
       Chlamydomonas_applanata  ATGACAATTGCGATTGGTTATCAAGAAAAACGTACTTGGTTCGATGACGCAGATGACTGGTTACGTCAAGACCGTTTCGTATTCGTAGGTTGGTCAGGTTTATTATTATTACCATGTGCTTACTTTGCAGTTGGTGGTTGGTTAACTGGTACAACATTTGTTAGTTCATGGTACACTCATGGTTTAGCAACTTCTTACTTAGAAGGTTGTAACTTCTTAACAGCGGCTGTTTCAACTCCTGCGAACTCTATGGGCCACTCACTTCTTTTCGTATGGGGTCCTGAAGCTCAAGGTGATTTAACACGTTGGTTCCAATTAGGCGGTTTATGGGCTTTCGTAGCGTTACACGGTGCGTTTGCTTTAATCGGTTTCATGTTACGTCAGTTTGAAATTGCGCGTTCTGTAAACTTACGTCCTTACAACGCAATCGCTTTCTCAGCACCAATTTCTGTATTCGTAGCGGTATTCTTAATTTACCCTTTAGGTCAATCAGGTTGGTTCTTTGCACCAAGTTTTGGTGTTGCAGCAATTTTCCGTTTCATCTTATTCTTCCAAGGTTTCCACAACTGGACACTTAACCCATTCCACATGATGGGTGTTGCTGGTGTTTTAGGTGCTGCTTTATTATGTGCGATTCACGGTGCAACTGTTGAAAACACATTATTCGAAGATGGTGACGGTGCAAACACTTTCCGTGCGTTCAACCCTACTCAGGCTGAAGAAACATACTCAATGGTAACGGCTAACCGTTTCTGGTCTCAGATTTTCGGTGTAGCGTTCGCTAACAAACGTTGGTTACACTTCTTTATGTTATTCGTACCTGTAACAGGTTTATGGATGAGTGCGATCGGTGTTGTAGGCTTAGCGTTAAACTTACGTGCATACGACTTCGTATCACAAGAGATTCGTGCTGCTGAAGACCCTGAATTCGAAACATTCTACACGAAAAACATTCTTCTTAACGAAGGTATCCGTGCGTGGATGGCTGCACAAGACCAGCCACACGAGCGTTTAGTATTCCCTGAAGAAGTATTACCTCGTGGTAACGCTCTT
         Chlamydomonas_nivalis  ATGACTATAGCGATTGGATATCAAGAAAAACGTACTTGGTTTGATGATGCTGATGACTGGCTTCGCCAAGACCGTTTTGTTTTTATTGGATGGTCAGGTCTTTTATTATTACCTTGTGCATATTTAGCACTTGGTGGTTGGTTTACAGGAACTACTTTTGTAACTTCTTGGTATACACACGGATTAGCAACATCATACTTAGAAGGTTGTAATTTCTTAACAGCTGCTGTGTCTACACCTGCTAACAGTATGGGTCACTCTTTACTATTTGTTTGGGGTCCAGAAGCTCAAGGAGATTTTACTCGTTGGTGCCAACTTGGTGGTTTATGGACTTTTGTAGCTCTACATGGCGCATTTGGTTTAATTGGATTTATGCTACGTCAGTTTGAAATTGCTCGTTCTGTAAATCTACGCCCATATAACGCTATTGCTTTCTCTGCGCCAATTGCAGTATTTGTTTCTGTTTTCCTAATTTATCCATTAGGTCAATCAGGTTGGTTTTTTGCGCCAAGCTTCGGTGTAGCTGCAATTTTCCGATTCATATTATTCTTTCAAGGATTCCATAACTGGACATTAAACCCTTTCCATATGATGGGTGTTGCAGGTGTCCTTGGTGCTGCTCTTCTTTGTGCTATTCATGGTGCTACTGTAGAAAATACTCTTTTTGAAGATGGTGATGGTGCAAATACTTTCCGTGCATTTAACCCTACTCAATCAGAAGAAACATACTCTATGGTTACTGCCAATAGATTTTGGTCTCAAATCTTTGGTGTAGCATTCTCTAACAAACGTTGGTTGCACTTTTTCATGCTTTTCGTGCCAGTGACTGGTTTATGGATGAGCGCTATCGGTGTTGTTGGTCTTGCTTTCAACTTAAGAGCATACGATTTCGTATCTCAAGAAATCAGAGCTGCTGAAGATCCTGAATTTGAAACATTCTACACTAAAAATATTCTTTTAAACGAGGGTATTCGTGCTTGGATGGCTGCGCAAGATCAACCACATGAAAGACTTGTTTTCCCAGAAGAAGTCTTACCTCGTGGTAATGCTCTT
        Chlamydomonas_peterfii  ATGACAATAGCGATTGGTTATCAAGAAAAACGTACTTGGTTCGATGACGCTGACGACTGGTTACGTCAAGACCGTTTCGTTTTCGTTGGTTGGTCAGGATTATTACTATTACCTTGTGCTTACTTCGCAGTAGGTGGTTGGTTAACTGGTACTACTTTTGTTACTTCTTGGTACACACACGGCTTAGCTACTTCTTACTTAGAAGGTTGTAACTTCTTAACTGCTGCTGTTTCTACACCGGCTAATAGCATGGCTCACTCTTTATTATTCTTATGGGGTCCTGAAGCTCAAGGTGACTTTACACGTTGGTGTCAACTTGGTGGTTTATGGGCTTTTATTGCTTTACACGGTTCATTTGGTTTAATTGGTTTCATGTTACGTCAATTTGAAATCGCTCGTTCAGTTAACTTACGTCCATACAACGCTATTGCATTCTCTGCTCCTATTGCTGTATTCACTTCAGTTTTCTTAATTTACCCTTTAGGTCAATCAGGTTGGTTCTTTGCTCCTAGTTTTGGTGTTGCCGCAATCTTCCGTTTCATCTTATTCTTCCAGGGGTTCCACAACTGGACGCTTAACCCATTCCACATGATGGGTGTTGCTGGTGTTTTAGGTGCTGCTTTATTATGTGCTATTCACGGTGCTACTGTTGAAAACACATTATTTGAAGACGGTGACGGTGCGAACACATTCCGTGCATTCAACCCAACTCAAGCAGAAGAAACATACTCTATGGTTACTGCAAACCGTTTCTGGTCTCAAATCTTCGGTGTTGCTTTCTCAAACAAACGTTGGTTACACTTCTTCATGTTATTCGTACCAGTTACTGGTTTATGGATGTCAGCTATTGGTGTAATTGGTTTAGCATTAAACTTACGTGCTTACGACTTCGTTTCACAAGAAATTCGTGCAGCAGAAGACCCAGAGTTCGAAACGTTCTACACTAAAAACATCCTTCTTAATGAAGGTATTCGTGCTTGGATGGCTGCTCAAGACCAACCGCATGAACGTTTAGTATTCCCAGAAGAAGTATTACCTCGTGGTAACGCTCTA
     Chlamydomonas_reinhardtii  ATGACAATTGCGATCGGTTATCAAGAGAAACGCACATGGTTCGATGACGCTGATGACTGGCTTCGTCAAGACCGTTTCGTATTCGTAGGTTGGTCAGGTTTATTACTATTCCCTTGTGCTTACTTTGCATTAGGTGGTTGGTTAACTGGTACTACTTTCGTTACTTCATGGTATACGCATGGTTTAGCTACTTCTTACTTAGAAGGTTGTAACTTCTTAACAGCAGCTGTTTCTACACCTGCTAACAGTATGGCTCACTCTCTTCTATTTGTTTGGGGTCCAGAAGCTCAAGGTGATTTCACTCGTTGGTGTCAACTTGGTGGTTTATGGGCATTCGTTGCTTTACACGGTGCATTTGGTTTAATTGGTTTCATGCTTCGTCAGTTTGAAATTGCTCGTTCAGTAAACTTACGTCCATACAACGCAATTGCTTTCTCAGCACCAATTGCTGTATTCGTTTCAGTATTCCTAATTTACCCATTAGGTCAATCAGGTTGGTTCTTTGCACCTAGTTTCGGTGTAGCTGCTATCTTCCGTTTCATTTTATTCTTCCAAGGTTTCCACAACTGGACACTTAACCCATTCCACATGATGGGTGTTGCTGGTGTTTTAGGTGCTGCTTTATTATGTGCTATTCACGGTGCTACTGTTGAAAACACATTATTCGAAGACGGTGACGGTGCTAACACATTCCGTGCATTCAACCCTACACAGGCTGAAGAAACATACTCTATGGTTACTGCTAACCGTTTCTGGTCACAAATCTTCGGTGTTGCTTTCTCTAACAAACGTTGGCTTCACTTCTTCATGTTATTAGTTCCAGTAACTGGTCTTTGGATGAGTGCTATTGGTGTTGTAGGTTTAGCTCTAAACTTACGTGCTTACGACTTCGTATCACAAGAGATTCGTGCTGCTGAAGACCCTGAATTCGAAACATTCTACACTAAAAACATTCTTCTTAACGAAGGTATTCGTGCTTGGATGGCTGCTCAAGACCAACCACACGAACGTTTAGTATTCCCTGAAGAAGTATTACCACGTGGTAACGCTCTA
         Chlorococcum_tatrense  ATGACAATCGCAATTGGGTATCAAGAAAAACGTACATGGTTTGATGACGCAGATGACTGGTTACGTCAAGACCGTTTTGTATTTGTAGGTTGGTCAGGTCTTTTATTACTTCCTTGCGCATACTTTGCTGTAGGTGGTTGGTTAACAGGGGTTACTTTTGTAACATCTTGGTATACACATGGTTTAGCAAGTTCTTACTTAGAAGGTTGTAACGTATTAACAGCAGCAGTATCAACTCCTGCTAACAGTCTTGGTCACTCATTATTATTTGTATGGGGTCCTGAAGCACAAGGTGATTTAACACGTTGGTTCCAATTAGGTGGTTTATGGGCTTTCGTAGCATTACATGGTGCTTTTGGTTTAATTGGTTTTATGTTACGTCAGTTTGAAATTGCACGTTCAGTAAACTTACGTCCATACAACGCAATTGCTTTCTCAGGTCCTATTGCTGTATTTGTAAGTGTATTCTTAATTTACCCATTAGGACAATCAGGTTGGTTCTTTGCTCCTAGTTTTGGTGTTGCTCCTATCTTCCGTTTTATCCTTTTCTTTCAAGGGTTTCATAACTGGACACTAAACCCATTCCATATGATGGGTGTAGCTGGTATTTTAGGTGGTGCATTATTATGTGCTATTCACGGTGCTACTGTTGAAAACACTTTATTCGAAGATGGTGACGGTGCTAACACATTCCGAGCTTTTAACCCAACTCAAGCAGAAGAAACTTATTCTATGGTAACAGCGAATAGATTCTGGTCTCAAATTTTCGGTGTAGCTTTTGCTAACAAACGTTGGTTACACTTCTTTATGTTATTTGTACCAGTTACTGGGTTATGGATGTCTGCTTTAGGTGTTGTAGGTTTAGCTTTAAACTTACGTGCTTATGACTTCGTAAGCCAAGAGATTCGTGCAGCTGAAGACCCTGAATTCGAAACATTCTATACTAAAAATATTCTTTTAAATGAAGGTATTCGTGCATGGATGGCGGCTCAAGACCAACCTCATGAACGTTTAGTATTCCCTGAAGAAGTATTACCTCGTGGTAACGCTCTA
       Chlorogonium_capillatum  ATGACAATTGCGATTGGTTATCAAGAAAAACGTACATGGTTCGATGACGCTGATGACTGGTTACGTCAAGACCGTTTCGTATTCGTAGGTTGGTCAGGTCTTTTATTATTCCCATGTGCTTACTTTGCACTAGGTGGTTGGTTAACAGGTACAACATTTGTAACATCTTGGTATACTCATGGTTTAGCAAGTTCTTACTTAGAAGGTTGTAACTTCTTAACAGCAGCAGTTTCAACTCCTGCTAACAGTCTTGGTCATTCTCTTTTATTTGTTTGGGGTCCTGAAGCACAAGGTGATTTAACACGTTGGTTCCAACTTGGTGGTTTATGGACATTTGTTGCTTTACATGGGGCTTTTGGTTTAATTGGTTTCATGTTACGTCAGTTTGAAATTGCACGTTCAGTTAATTTACGTCCATATAACGCTATTGCTTTCTCAGCACCAATTTCTGTATTCGTATCTGTATTCTTAATTTACCCATTAGGTCAATCAGGTTGGTTCTTTGCTCCTAGTTTCGGTGTAGCTGCTATCTTCCGTTTCATCTTGTTCTTTCAAGGTTTCCATAACTGGACTTTAAACCCATTCCACATGATGGGTGTAGCAGGTGTTTTAGGTGCAGCTTTATTATGTGCTATTCATGGTGCAACTGTAGAAAACACATTATTCGAAGATGGTGACGGCGCTAACACTTTCCGTGCTTTCAACCCAACACAAGCAGAAGAAACTTATTCAATGGTTACTGCAAATAGATTCTGGTCACAAATTTTTGGTGTAGCTTTCTCTAATAAACGCTGGTTACACTTTTTCATGCTTTTCGTACCAGTAACTGGACTGTGGATGTCAGCTTTAGGTGTTGTAGGCTTAGCTTTAAACTTACGTGCTTATGACTTCGTATCACAAGAGATTCGTGCTGCTGAAGACCCTGAATTCGAAACATTCTATACTAAAAACATCTTATTAAATGAAGGTATTCGTGCATGGATGGCTGCTCAAGACCAACCACATGAAAAACTAGTATTCCCTGAAGAAGTTCTTCCTCGTGGTAATGCTCTA
         Chloromonas_perforata  ATGACAATCGCAATCGGCTATCAGGAAAAGCGTACATGGTTTGATGATGCAGATGACTGGTTACGTCAAGACCGTTTTGTATTCGTAGGTTGGTCAGGTCTTTTATTACTTCCTTGTGCATACTTTGCTGTAGGTGGTTGGTTAACAGGTGTTACTTTTGTAACATCTTGGTATACTCATGGTTTAGCAAGTTCTTACCTAGAAGGTTGTAACGTATTAACAGCAGCAGTATCAACACCTGCTAACAGTCTTGGTCACTCATTATTATTTGTATGGGGTCCTGAAGCACAAGGTGATTTAACACGTTGGTTCCAATTAGGTGGTTTATGGGCTTTCGTAGCATTACACGGTGCTTTTGGTTTAATCGGTTTTATGTTACGTCAGTTTGAAATTGCACGTTCAGTAAACTTACGTCCATACAACGCAATTGCTTTCTCAGCTCCTATTTCTGTATTTGTAAGTGTATTCTTAATTTACCCTTTAGGTCAATCAGGTTGGTTCTTTGCTCCTAGTTTTGGTGTTGCTCCTATCTTCCGTTTCATCCTCTTCTTCCAAGGTTTCCATAACTGGACACTAAACCCATTCCACATGATGGGTGTAGCTGGTATTTTAGGTGGTGCATTATTATGTGCTATCCATGGTGCTACTGTTGAAAACACTTTATTCGAAGATGGTGACGGTGCTAACACATTCAGAGCTTTTAACCCAACTCAAGCAGAAGAAACTTATTCAATGGTAACTGCAAACAGATTCTGGTCTCAAATCTTCGGTGTAGCTTTTGCTAACAAACGTTGGTTACACTTCTTTATGTTATTTGTTCCTGTTACAGGTTTATGGATGTCTGCTCTAGGTGTTGTAGGTTTAGCTTTAAACTTACGTGCTTATGACTTCGTAAGCCAAGAGATTCGTGCAGCTGAAGACCCTGAATTCGAAACATTCTATACTAAAAATATTCTTTTAAATGAAGGTATTCGTGCATGGATGGCGGCTCAAGACCAACCTCATGAACGTTTAGTATTCCCTGAAGAAGTATTACCTCGTGGTAACGCTCTA
           Chloromonas_radiata  ATGACTATAGCGATTGGATATCAAGAGAAACGTACTTGGTTTGATGATGCTGACGACTGGCTTCGTCAAGACCGTTTCGTATTTGTGGGATGGTCGGGTCTTTTATTACTTCCTTGTGCTTACTTAGCTTTAGGTGGTTGGTTAACAGGAACTACTTTTGTAACTTCTTGGTACACTCACGGGCTAGCAACTTCATACCTAGAAGGCTGTAACTTCTTAACGGCTGCTGTTTCTACGCCAGCTAACAGTATGGGTCACTCATTATTGTTTGTTTGGGGGCCGGAAGCTCAGGGTGATTTTACACGCTGGTGTCAACTTGGTGGATTATGGACTTTTGTGGCTTTACATGGTGCTTTTGGTCTAATTGGTTTTATGCTGCGTCAGTTTGAAATTGCACGTTCTGTTAACCTACGTCCATATAACGCAATCGCGTTTTCAGCACCAATTGCTGTATTTGTTTCTGTTTTCCTAATTTACCCATTAGGTCAATCTGGTTGGTTCTTTGCACCAAGTTTTGGTGTTGCTGCAATTTTCCGATTTATTTTATTCTTCCAAGGATTCCATAACTGGACACTAAACCCATTCCACATGATGGGTGTAGCTGGTGTTCTGGGGGCGGCGCTTTTATGTGCTATTCACGGTGCAACAGTAGAAAATACGCTGTTTGAAGATGGTGATGGAGCAAACACTTTCCGTGCATTTAACCCAACACAAGCAGAAGAAACATATTCAATGGTTACAGCAAATCGCTTTTGGTCTCAAATTTTCGGAGTAGCTTTCTCAAACAAACGTTGGTTACACTTCTTTATGCTTTTCGTTCCAGTAACGGGGCTTTGGATGAGTGCAATTGGTGTAGTTGGCTTAGCTTTAAACTTACGTGCTTACGATTTCGTTTCACAAGAAATTAGAGCCGCGGAAGATCCAGAGTTCGAGACATTCTATACTAAAAACATTCTACTTAACGAGGGTATTCGTGCATGGATGGCTGCGCAAGACCAACCTCATGAACGATTAGTTTTCCCTGAAGAAGTTTTACCTCGTGGAAACGCTCTT
             Chloromonas_rosae  ATGACTATAGCGATTGGATATCAAGAAAAACGTACTTGGTTTGATGATGCTGATGACTGGCTTCGCCAAGATCGTTTTGTTTTTATTGGATGGTCAGGTCTTTTATTATTACCTTGCGCTTATTTAGCACTTGGTGGTTGGTTTACAGGAACTACTTTTGTAACTTCATGGTATACACATGGATTAGCAACGTCATACCTAGAAGGTTGTAATTTTTTAACAGCTGCTGTGTCTACTCCTGCTAACAGTATGGGTCACTCTTTACTTTTTGTTTGGGGTCCAGAAGCTCAAGGAGATTTTACTCGTTGGTGCCAACTTGGTGGTTTATGGACTTTTGTTGCTCTACATGGCGCATTTGGCTTAATTGGATTTATGCTTCGTCAGTTTGAAATCGCTCGTTCTGTAAATCTACGCCCATATAACGCAATCGCTTTCTCTGCGCCAATTGCAGTGTTTACTTCTGTTTTCCTAATTTATCCATTAGGTCAATCAGGTTGGTTTTTTGCACCAAGCTTCGGTGTGGCTGCAATTTTCCGATTCATCCTTTTCTTCCAAGGATTTCATAACTGGACGTTAAATCCTTTCCACATGATGGGTGTTGCAGGTGTTCTTGGTGCTGCTCTTCTATGTGCTATTCATGGCGCGACTGTAGAAAATACTCTTTTTGAGGATGGTGATGGTGCAAATACTTTCCGTGCATTTAACCCAACTCAATCAGAAGAAACTTATTCAATGGTGACTGCAAATCGTTTCTGGTCTCAAATTTTTGGTGTTGCATTCTCAAACAAACGTTGGTTACACTTCTTCATGCTTTTTGTGCCTGTTGTGGGTTTATGGATGAGTGCTATCGGCGTTGTTGGACTTGCATTCAACTTAAGAGCGTATGACTTCGTATCTCAAGAAATTAGAGCTGCTGAAGATCCTGAATTTGAAACATTCTATACTAAAAATATCCTTCTAAACGAGGGTATCCGCGCGTGGATGGCTGCACAAGATCAACCACATGAAAGACTTGTTTTCCCAGAAGAAGTATTACCTCGTGGTAATGCTCTT
       Chlorosarcinopsis_eremi  ATGACAATTGCGATTGGTTATCAAGAAAAACGTACATGGTTCGATGACGCTGATGACTGGCTACGTCAAGACCGTTTTGTATTTGTAGGTTGGTCAGGTCTTTTATTATTCCCTTGTGCTTACTTTGCATTAGGTGGTTGGTTAACAGGTACTACTTTTGTAACATCTTGGTACACTCACGGTTTAGCAAGTTCTTACTTAGAAGGTTGTAACTTCTTAACAGCAGCTGTATCTACTCCAGCTAACAGCCTTGGTCACTCATTATTATTTGTATGGGGTCCTGAAGCACAAGGTGATTTAACACGTTGGTTCCAACTAGGTGGTTTATGGGCTTTCGTAGCTTTACACGGTGCTTTTGCATTAATTGGTTTCATGTTACGTCAATTCGAAATTGCTCGTTCAGTAAACTTACGTCCATACAACGCAATCGCTTTCTCTGCTCCTATTGCGGTATTCGTTAGTGTATTCCTAATTTACCCTCTAGGTCAGTCAGGTTGGTTCTTTGCTCCAAGTTTTGGTGTTGCAGCAATTTTCCGATTTATCTTATTTTTCCAAGGTTTCCATAACTGGACGCTTAACCCATTCCACATGATGGGTGTTGCTGGTGTTTTAGGTGCTGCTTTATTATGTGCTATTCACGGTGCAACTGTAGAAAACACATTATTCGAAGATGGTGACGGTGCAAACACATTCCGTGCTTTCAACCCTACACAAGCAGAAGAAACTTACTCAATGGTTACAGCTAACCGTTTCTGGTCGCAAATCTTTGGTGTAGCTTTCTCTAACAAACGTTGGTTACACTTCTTTATGTTATTCGTTCCTGTAACTGGTTTATGGGCGTCAGCTTTAGGTGTTGTAGGTTTAGCTCTTAACCTTCGTGCTTATGACTTCGTTTCACAAGAAATTCGTGCAGCTGAAGACCCTGAGTTCGAAACTTTCTACACTAAAAACATTCTACTTAACGAAGGTATCCGTGCTTGGATGGCTGCTCAAGACCAACCACACGAAAGATTAGTATTCCCTGAGGAAGTACTACCTCGTGGTAACGCTCTA
        Chlorotetraedron_incus  ATGACTATTGCAATCGGTTATCAAGAAAAACGTACATGGTTTGATGATGCTGACGACTGGCTTCGCCAAGACCGTTTCGTTTTCGTAGGTTGGTCAGGTCTTTTATTATTACCTTGTGCTTACTTCGCTTTAGGTGGATGGTTAACAGGTACTACATTTGTAACTTCTTGGTATACTCATGGTTTAGCAACTTCTTACTTAGAAGGTTGTAACTTCTTAACAGCTGCAGTTTCAACACCAGCTAATAGTATGGCTCATTCATTATTATTTTTATGGGGTCCTGAAGCTCAAGGAGACTTTACTCGTTGGTGTCAATTAGGTGGTTTATGGACATTCGTTGCTCTACATGGAGCTTTCGGATTAATCGGGTTTATGTTACGTCAATTTGAAATTGCTCGTTCTGTAAACTTACGTCCTTACAACGCTATCGCTTTCTCTGCTCCAATTGCTGTTTTCGTATCTGTTTTCTTAATCTATCCTTTAGGACAAGCAGGTTGGTTCTTTGCACCTAGTTTTGGTGTAGCTGCAATTTTCCGATTCATTTTATTCTTCCAAGGTTTTCATAACTGGACACTTAATCCATTCCACATGATGGGTGTAGCAGGTGTTTTAGGTGCAGCTTTATTATGTGCTATTCACGGTGCAACTGTAGAAAACACATTATTCGAAGATGGTGACGGTGCAAACACTTTCCGTGCATTTAACCCAACACAAGCTGAAGAAACATATTCAATGGTAACAGCTAACAGATTCTGGTCTCAAATTTTTGGTGTTGCTTTCTCTAACAAACGTTGGTTACACTTCTTTATGTTATTAGTTCCAGTTACTGGACTTTGGATGTCTGCTATTGGTGTTGTAGGTTTAGCTCTTAACTTACGCGCTTATGACTTCGTTTCTCAAGAAATCCGCGCCGCTGAAGACCCAGAGTTCGAAACTTTCTATACTAAAAATATTCTTCTTAACGAAGGTATTCGTGCTTGGATGGCTGCTCAAGACCAACCACACGAAAAATTAGTATTCCCAGAAGAAGTATTACCTCGTGGTAACGCTCTA
    Chromochloris_zofingiensis  ATGACTATTGCGATTGGTTATCAAGAAAAACGTACTTGGTTTGATGATACAGATGACTGGCTTCGTCAAGACAGATTTGTTTTTGTAGGTTGGTCAGGTCTTTTATTATTCCCTTGTGCATATTTTGCTTTAGGTGGGTGGTTAACAGGAACAACATTTGTAACTTCATGGTATACTCATGGTTTAGCTTCTTCTTATTTAGAAGGTTGTAACTTTTTAACAGCTGCTGTATCAACACCAGCAAACAGCATGGCACACTCATTATTATTTGTTTGGGGTCCAGAAGCTCAAGGTGATTTTACACGTTGGTGTCAACTAGGTGGTTTATGGGCTTTCGTAGCTCTTCATGGTTCTTTTGGATTAATTGGATTTATGTTACGTCAGTTTGAAATTGCTCGTTCTGTAAATCTTCGTCCTTATAACGCTATTGCGTTTTCAGCACCTATTGCAGTTTTTGTTTCTGTATTCTTAATTTACCCTTTAGGTCAATCTGGTTGGTTCTTTGCACCAAGTTTTGGTGTGGCAGCAATTTTCCGTTTCATCTTATTCTTCCAAGGTTTCCACAACTGGACGCTTAACCCATTCCATATGATGGGTGTAGCCGGTGTTTTAGGAGCTGCATTATTATGCGCTATCCACGGTGCTACTGTAGAAAATACTTTATTTGAAGATGGTGATGGTGCTAACACATTCCGTGCATTTAACCCTACACAGGCCGAAGAAACATATTCAATGGTAACAGCAAACCGTTTCTGGTCTCAAATTTTTGGTGTAGCTTTCTCTAACAAACGTTGGTTACACTTTTTTATGCTTTTTGTTCCAGTAGTTGGTTTATGGTGTAGTGCGATCGGTGTAGTAGGACTTGCATTAAATTTACGAGCTTATGATTTTGTATCACAAGAAATTCGTGCTGCTGAAGATCCTGAATTTGAAACATTCTATACTAAAAACATTTTATTAAACGAAGGTATCCGTGCATGGATGGCTGCTCAAGACCAACCGCATGAAAGACTTGTATTCCCTGAAGAAGTATTACCTCGTGGTAACGCTCTA
       Cylindrocapsa_geminella  ATGACAATCGCAATTGGATATCAAGAGAAACGTACTTGGTTTGATGATGTTGATGACTGGTTACGTCAAGACCGTTTTGTATTTGTAGGATGGTCTGGTCTTCTTCTTTTTCCTTGTGCTTATTTTGCTGTAGGGGGTTGGCTAACTGGAACTACTTTTGTAACATCATGGTATACACATGGTTTGGCTTCTTCTTATTTAGAAGGATGTAATTTCTTAACTGCTGCTGTATCAACACCTGCAAACAGTCTGGCGCATTCATTATTGTTTTTATGGGGCCCAGAAGCTCAAGGTGATTTCACACGTTGGTGTCAACTTGGTGGTTTATGGACTTTTGTAGCACTTCATGGTGCTTTTGGTTTAATTGGATTTATGCTACGTCAATTTGAAATTGCACGTTCTGTAAGTTTACGTCCATATAATGCTATTGCATTCTCAGCACCTATTGCTGTTTTTGTTTCTGTATTTCTTATTTATCCATTAGGACAATCAGGATGGTTCTTCGCTCCTAGTTTTGGTGTTGCTGCAATTTTCCGTTTTATTTTATTTTTCCAAGGTTTCCATAATTGGACACTTAACCCATTCCACATGATGGGTGTAGCAGGTGTTTTAGGGGCAGCTCTTCTTTGTGCGATTCATGGAGCTACTGTTGAAAACACATTATTTGAGGATGGTGACGGTGCAAACACTTTCCGTGCCTTCAACCCAACTCAGGCTGAAGAAACATATTCTATGGTAACAGCAAACCGTTTCTGGTCACAAATCTTTGGTGTAGCTTTTTCAAATAAACGTTGGTTACATTTCTTTATGCTATTTGTTCCTGTTACAGGTCTTTGGATGAGTGCCATAGGTGTAGTTGGTTTAGCTCTGAATCTTCGAGCTTATGATTTTGTTTCACAAGAAATTCGAGCAGCAGAAGATCCTGAGTTTGAAACTTTCTATACTAAGAACATTCTTCTAAATGAAGGTATCAGAGCTTGGATGGCAGCACAAGATCAACCTCATGAAAGACTTGTTTTCCCTGAAGAAGTATTACCGCGTGGAAACGCTCTT
         Desmotetra_stigmatica  ATGACAATTGCAATTGGATACCAAGAAAAACGTACTTGGTTTGATGACGCAGACGACTGGCTTCGTCAAGACCGTTTCGTATTCATTGGATGGTCAGGTCTTTTATTACTACCATGCGCTTATTTCGCGCTAGGTGGTTGGTTAACTGGAACAACTTTCGTAACAAGCTGGTATACTCATGGTCTAGCTACTTCTTACTTAGAAGGTTGTAACTTCCTAACAGCAGCTGTATCAACTCCTGCAAACAGTATGGGTCACTCTTTATTATTTGTATGGGGTCCTGAAGCTCAAGGTGACTTCACTCGTTGGTGTCAACTTGGTGGTTTATGGACATTCGTTGCTCTACACGGAGCTTTTGGTTTAATTGGTTTCATGCTACGTCAGTTTGAAATTGCGCGTTCTGTAAACTTACGTCCTTACAACGCTATTGCTTTCTCAGCACCAATTTCTGTATTCGTATCTGTATTCTTAATTTACCCTCTAGGTCAATCTGGTTGGTTCTTTGCTCCAAGTTTTGGTGTTGCAGCTATTTTCCGTTTCATTTTATTTTTCCAAGGTTTTCACAACTGGACATTAAACCCATTCCACATGATGGGTGTTGCTGGTGTTCTTGGTGCAGCTCTTCTTTGTGCTATTCACGGTGCAACAGTAGAAAACACTCTATTTGAAGATGGTGATGGTGCTAACACTTTCCGTGCATTTAACCCTACTCAAGCAGAAGAAACATACTCAATGGTAACAGCTAACCGTTTCTGGTCTCAAATTTTCGGGGTTGCTTTCTCTAACAAACGTTGGCTTCACTTCTTCATGCTATTTGTTCCTGTAACAGGTCTTTGGATGAGTGCTATTGGTGTTGTTGGTTTAGCTTTAAACCTTCGTGCTTATGACTTCGTTTCGCAAGAAATTCGTGCAGCAGAAGACCCAGAATTCGAAACATTCTATACAAAAAATATTCTTCTAAATGAAGGTATTCGTGCATGGATGGCAGCTCAAGATCAACCACATGAAAAACTTGTATTCCCTGAAGAAGTTCTACCGCGTGGTAACGCTCTA
        Dictyochloris_fragrans  ATGACAATAGCCATTGGTTATCAAGAAAAACGTACTTGGTTTGACGACGCCGATGACTGGCTACGTCAAGACCGTTTTGTATTCGTAGGATGGTCTGGTTTATTATTATTCCCTTGCGCATATTTTGCTTTAGGTGGTTGGTTAACAGGAACAACTTTTGTAACTTCATGGTATACTCATGGTTTAGCAACTTCTTACTTAGAAGGTTGTAACTTCTTAACAGCAGCTGTTTCTACTCCTGCTAACAGTATGGCTCACTCTCTTCTATTTATTTGGGGTCCTGAAGCTCAAGGAGACTTTACTCGTTGGTGTCAATTAGGTGGTTTATGGACTTTTGTTGCGCTTCATGGAGCTTTTGGTTTAATAGGCTTTATGTTACGCCAATTTGAGATTGCTCGTTCTGTAAATTTACGTCCTTATAACGCTATTGCTTTCTCAGCACCAATTGCAGTTTTCACTTCTGTTTTCTTAATTTACCCTTTAGGTCAATCAGGTTGGTTCTTTGCACCTAGTTTTGGTGTTGCAGCTATCTTTAGATTCATCCTATTCTTCCAAGGTTTCCACAACTGGACACTAAACCCATTCCACATGATGGGGGTAGCAGGTGTTTTAGGAGCTGCTTTACTTTGTGCTATTCATGGTGCTACTGTAGAAAACACTTTATTTGAAGATGGTGACGGTGCTAACACTTTCCGTGCATTCAACCCTACTCAAGCAGAAGAAACTTACTCAATGGTAACTGCTAACCGTTTCTGGTCACAAATTTTTGGTGTAGCTTTCTCAAACAAACGTTGGTTACACTTCTTTATGTTATTAGTTCCGGTTGTTGGTTTATGGATGTCTGCTATTGGAGTAGTAGGTCTTGCATTTAACTTACGTGCTTATGACTTTGTTTCACAAGAAATCCGTGCTGCTGAAGATCCAGAATTCGAAACTTTCTATACTAAAAACATTTTATTAAACGAAGGTATTCGTGCATGGATGGCAGCTCAAGATCAACCTCATGAAAGACTGGTTTTCCCTGAAGAAGTATTACCTCGTGGTAACGCTCTA
             Dunaliella_salina  ATGACTATTGCGATTGGTTATCAAGAAAAACGTACTTGGTTCGATGATGCAGATGACTGGCTTCGTCAAGACCGATTTGTATTCGTAGGTTGGTCAGGTTTATTATTATTACCATGTGCTTACTTTGCTGTAGGTGGTTGGTTAACTGGCTGTACTTTCGTTACTTCATGGTACACTCATGGATTAGCAAGTTCATACATTGAAGGTTGTAACTTCTTAACTGCAGCTGTTTCTACACCAGCTAACAGTTTAGGTCACTCATTATTATTCGTTTGGGGTCCTGAAGCACAAGGTGATTTAACTCGTTGGTTCCAACTTGGTGGTTTATGGGCATTCGTAGCATTACACGGTGCTTTTGGTTTAATTGGTTTCATGTTACGTCAGTTTGAAATTGCACGTTCAGTAAACTTACGTCCATACAACGCTATCGCGTTCTCAGCACCAATTGCTGTATTCGTGTCTGTATTCTTAATCTACCCTTTAGGTCAATCAGGTTGGTTCTTTGCACCAAGTTTTGGTGTTGCATCAATTTTCCGTTTCATCCTATTCTTCCAAGGTTTTCATAACTGGACTCTAAACCCATTCCACATGATGGGTGTAGCTGGTGTTTTAGGTGCAGCATTATTATGTGCTATTCACGGTGCTACTGTAGAAAACACTTTATTCGAAGATGGTGACGGTGCTAACACTTTCCGTGCATTCAACCCAACTCAAGCTGAAGAAACTTACTCAATGGTAACTGCTAACCGTTTCTGGTCACAAATTTTCGGTGTAGCTTTCTCTAACAAACGTTGGTTACACTTCTTCATGTTATTCGTACCTGTAACTGGTCTTTGGATGAGTGCTTTAGGTGTAGTAGGTTTAGCTTTAAACTTACGTGCTTACGACTTCGTATCACAAGAAATCCGTGCTGCTGAAGATCCTGAGTTCGAAACATTCTACACTAAAAACCTTCTACTTAACGAAGGTATTCGTGCTTGGATGGCTGCTCAAGACCAACCACATGAAAAATTAACATTACCTGAAGAAGTTTTACCTCGTGGTAACGCTCTA
          Elakatothrix_viridis  ATGACAATAGTAATAGGTTATCAAGAAAAACGTACTTGGTTTGATGATGCTGATGACTGGTTACGTCAAGATCGTTTTGTATTCGTAGGTTGGTCAGGTATGTTATTATTTCCATGTGCTTATATGGCTTTAGGTGGATGGTTAACAGGAACGACTTTTGTTACTTCTTGGTATACTCATGGTTTAGCAACATCTTATTTAGAAGGATGTAATTTCTTAACTGCAGCAGTCTCAACCCCAGCGAATAGTTTAGCTCATTCTTTATTATTTCTATGGGGTCCAGAAGCTCAAGGTAATTTAACTCGTTGGTGTCAATTAGGTGGATTATGGGCTTTCGTAGCACTTCATGGTGCTTTTGGTCTTATTGGTTTCATGTTGCGTCAATTTGAAATTGCTAGATCTGTAAATTTACGTCCATATAATGCTATTGCGTTCTCAGCGCCTATCGCTGTTTTTGTTTCTGTTTTCCTTATTTACCCTTTAGGTCAATCAGGGTGGTTTTTTGCACCTAGTTTTGGAGTAGCTGCAATTTTCCGTTTCATCTTATTCTTTCAAGGATTTCACAACTGGACATTAAATCCATTCCATATGATGGGTGTTGCTGGTGTTTTAGGTGCAGCTCTACTTTGTGCTATTCATGGTGCAACTGTAGAAAATACTCTTTTTGAAGATGGTGATGGTGCAAACACATTCCGTGCTTTTAACCCAACGCAAGCAGAAGAAACATATTCAATGGTAACAGCAAATCGTTTCTGGTCACAAATTTTCGGTGTAGCTTTTTCTAATAAACGTTGGTTACACTTCTTTATGTTATTTGTTCCTGTTACAGGATTGTGGATGAGTGCAATCGGAGTTGTTGGTCTTGCGCTGAATTTAAGAGCATACGATTTTGTTTCTCAAGAAATTCGCGCAGCTGAAGATCCTGAATTTGAAACTTTTTATACGAAAAATATCTTGTTAAATGAAGGAATTAGAGCATGGATGGCTGCTCAAGATCAGCCTCATGAGAAACTTGTATTCCCTGAAGAGGTTCTTCCACGAGGTAATGCGCTT
         Floydiella_terrestris  ATGACAATCACCATTGGTTACGTAGAGCAAAGAGGTTGGTTTGATGATGTAGATGACTGGCTTCGTAAAGAAAGATTCGTATTCGTTGGTTGGTCAGGTCTATTATTATTCCCTTGCGCTTATTTCGCTTTAGGCGGATGGCTTACAGGGACTACTTTTGTGACTTCATGGTACACTCATGGTCTAGCAACTTCTTACTTAGAAGGTTGTAACTTCTTAACTGCTGCTGTTTCGACTCCTGCAAACAGTATGGCTCACTCTTTATTATTCGTTTGGGGTCCTGAAGCTCAAGGTGACTTCACTCGTTGGTGCCAACTTGGTGGTTTATGGACTTTCGTAGCACTTCACGGTGCTTTTGGTTTAATCGGTTTCATGCTACGTCAATTTGAAATCGCTCAATCATTAAGACTACGTCCATACAACGCAATTGCTTTCTCGGCTCCAATTGCAGTTTTCGTTTCAGTTTTCCTAATTTACCCACTAGGCCAATCAGGTTGGTTCTTTGCACCAAGTTTTGGTGTTGCCGCTATCTTCCGTTTCATCCTCTTCTTCCAAGGGTTTCATAACTGGACATTGAACCCTTTCCACATGATGGGTGTAGCCGGCGTACTAGGTGCTGCTCTTTTATGCGCAATTCACGGTGCTACTGTTGAAAACACGCTGTTTGAAGATGGTGACGGTGCTAACACATTCCGTGCTTTCAACCCAACACAGTCTGAAGAAACTTACTCTATGGTGACGGCAAACAGATTCTGGTCGCAAATTTTCGGTGTAGCTTTCTCTAACAAACGTTGGTTACACTTCTTTATGCTATTTGTTCCTGTTACAGGATTATGGATGTCAGCGATTGGTGTAGTAGGTCTAGCTCTGAACTTAAGAGCATACGATTTCGTTTCACAAGAAATCCGTGCTGCTGAAGACCCAGAGTTTGAAACATTCTACACTAAGAACATTCTTCTGAATGAAGGGATTAGAGCTTGGATGGCTGCGCAAGACCAGCCACACGAAAGACTAGTATTCCCTGAAGAAGTTCTTCCTCGTGGTAACGCTCTA
       Follicularia_botryoides  ATGACTATTGCGATCGGTTATCAAGAAAAACGTACATGGTTTGATAACGCTGATGACTGGCTTCGTCAAGACCGATTTGTTTTCGTAGGTTGGTCTGGTCTTTTATTATTTCCTACTGCATACCTTGCTTTAGGTGGTTGGTTAACTGGAACAACTTTTGTAACATCTTGGTACACACACGGTCTAGCTTCTTCTTACTTAGAAGGTTGTAACTTCTTAACAGCTGCTGTTTCAACTCCTGCAAACAGTATGGCTCATTCTTTATTATTTGTATGGGGTCCTGAAGCGCAAGGTGACTTCACTCGTTGGTGCCAATTAGGTGGATTATGGGCTTTCGTAGCTCTGCACGGAGCTTTCGCATTAATTGGTTTCATGTTACGTCAGTTTGAAATTGCTCGTTCAGTAAACCTACGTCCTTACAACGCTATTGCTTTCTCAGCACCAATTGCTGTATTTGTTTCTGTATTTTTAATCTATCCTTTAGGGCAATCAGGTTGGTTCTTTGCGCCTAGTTTCGGTGTAGCTGCTATTTTCCGTTTCATTTTATTCTTCCAAGGGTTCCATAACTGGACATTAAACCCATTCCATATGATGGGTGTTGCTGGTGTACTTGGAGCAGCATTACTATGTGCAATTCACGGTGCAACTGTTGAAAACACATTATTCGAAGATGGTGACGGTGCAAACACTTTCCGTGCTTTCAACCCAACTCAGGCAGAAGAGACTTACTCAATGGTTACAGCTAACAGATTCTGGTCGCAAATTTTTGGTGTTGCTTTCTCTAACAAACGTTGGTTACACTTCTTTATGCTGCTGGTCCCGGTTGTAGGACTATGGATGAGTGCTATTGGAGTAGTAGGTTTAGCATTTAACTTACGTGCATATGATTTCGTTTCACAAGAAATTAGAGCCGCAGAGGACCCTGAGTTCGAAACATTCTACACTAAGAACATCCTTCTTAACGAAGGTATTCGTGCTTGGATGGCTGCTCAAGACCAACCACACGAAAGATTAGTTTTCCCTGAGGAAGTATTACCTCGTGGTAACGCTCTA
       Golenkinia_longispicula  ATGACAATTGCGATTGGATATCAAGAAAAACGTACATGGTTTGATGACGCGGACGACTGGCTACGTCAAGACCGTTTTGTATTCGTGGGATGGTCAGGTCTTCTATTATTCCCTTGCGCATATTTTGCTCTGGGTGGTTGGCTGACAGGAACAACTTTTGTAACTTCTTGGTATACTCATGGTTTAGCAAGTTCTTACCTGGAAGGTTGTAACTTCTTAACAGCAGCTGTTTCGACTCCTGCAAACAGTATGGGTCACTCTCTATTATTTTTATGGGGACCAGAAGCTCAAGGTGATTTCACACGTTGGTGTCAACTAGGCGGTTTATGGACATTTGTTGCTCTTCATGGTGCTTTTGCTCTTATCGGTTTTATGTTACGCCAATTTGAAATTGCGCGTTCTGTAAATTTACGTCCGTACAACGCAATTGCCTTTTCCGCTCCAATTTCAGTTTTCGTATCTGTTTTCCTTATTTACCCTTTGGGTCAGTCTGGATGGTTCTTTGCACCAAGCTTTGGAGTTGCTGCTATTTTTCGTTTCATTCTTTTTTTCCAAGGATTCCATAACTGGACATTAAACCCATTCCACATGATGGGGGTTGCTGGTGTACTAGGAGCGGCTCTACTTTGTGCGATTCATGGAGCTACTGTAGAAAACACATTATTCGAAGATGGTGACGGTGCTAACACTTTCCGTGCGTTCAACCCTACTCAAGCGGAAGAAACTTATTCAATGGTAACAGCGAATCGTTTCTGGTCTCAAATTTTCGGGGTGGCATTCTCTAACAAACGTTGGCTTCATTTCTTCATGCTACTTGTGCCTGTGGTAGGATTATGGATGAGTGCTATCGGTGTAGTTGGTTTAGCTCTGAACTTACGTGCTTATGATTTCGTTTCTCAAGAGATTAGAGCGGCGGAAGATCCTGAGTTCGAGACATTCTATACTAAAAATATTCTTCTGAATGAAGGAATTAGAGCATGGATGGCAGCTCAAGACCAACCTCATGAGAAACTTGTGTTCCCTGAAGAAGTATTACCACGCGGTAACGCTCTA
              Gonium_pectorale  ATGACAATAGCAATTGGTTATCAAGAAAAACGTACTTGGTTTGATGACGCTGATGACTGGCTTCGTCAAGACCGTTTTGTATTCGTAGGTTGGTCAGGTTTATTACTTTTCCCTTGTGCTTATTTTGCATTAGGTGGTTGGTTAACTGGTACTACTTTCGTTACATCATGGTACACACATGGTTTAGCTACTTCTTACTTAGAAGGTTGTAACTTCTTAACAGCAGCGGTATCTACACCTGCAAACAGTATGGCTCACTCACTTTTATTTGTTTGGGGTCCAGAAGCTCAAGGTGATTTCACTCGTTGGTGTCAACTAGGTGGTTTATGGACATTCGTAGCTTTACACGGTGCTTTTGCCTTAATTGGTTTCATGCTTCGTCAGTTTGAAATTGCACGTTCAGTAAATTTACGTCCATATAACGCTATTGCTTTCTCAGCACCAATTGCTGTATTCGTTTCTGTATTCTTAATCTATCCATTAGGTCAATCAGGTTGGTTCTTTGCTCCTAGTTTTGGTGTTGCTGCAATCTTCCGTTTCATTTTATTCTTCCAGGGCTTCCATAACTGGACTTTAAACCCATTCCACATGATGGGTGTTGCTGGTGTTTTAGGTGCAGCTCTACTTTGTGCTATTCATGGTGCTACAGTAGAAAACACACTATTTGAAGATGGTGACGGTGCTAACACATTCCGTGCATTCAACCCAACACAGGCTGAAGAAACATACTCGATGGTAACTGCAAATAGATTCTGGTCTCAAATTTTTGGTGTTGCTTTCTCTAACAAACGTTGGTTACACTTCTTCATGCTGTTAGTACCAGTAACAGGTTTATGGATGAGCGCAATCGGTGTAGTAGGTTTAGCCCTAAACCTACGTGCTTATGATTTCGTTTCTCAAGAAATCCGCGCTGCTGAAGATCCTGAATTCGAAACATTCTATACTAAAAATATTCTTCTTAACGAAGGTATTCGTGCTTGGATGGCTGCACAAGACCAACCACATGAACGTTTAGTTTTCCCTGAAGAAGTTCTTCCACGTGGTAACGCTCTA
       Haematococcus_lacustris  ATGACAATTGCGATTGGTTATCAAGAAAAACGTACATGGTTTGATGACGCGGATGACTGGTTACGTCAAGACCGTTTTGTATTCGTAGGTTGGTCAGGTTTATTATTATTTCCTTGTGCATATTTTGCACTTGGCGGATGGTTAACTGGTACAACTTTTGTAACATCATGGTATACACATGGTTTAGCTAGTTCATACTTAGAAGGTTGTAACGTGTTAACTGCAGCTGTATCAACACCAGCGAATAGCCTGGGTCATTCATTATTATTCGTATGGGGTGTTGAAGCACAAGGTGATTTAACACGTTGGTTCCAATTAGGTGGATTATGGGCATTTGTAGCATTACATGGTGCGTTTGCTTTAATTGGTTTCATGTTACGTCAATTTGAAATTGCACGTTCAGTAAATTTACGACCATATAACGCTATTGCGTTTTCAGCCCCTATTGCTGTTTTCACATCTGTTTTCTTAATTTATCCTTTAGGACAATCAGGTTGGTTCTTTGCACCTAGTTTTGGTGTAGCCGCTATTTTCCGTTTTATTCTTTTCTTCCAAGGTTTCCACAACTGGACACTAAACCCTTTCCATATGATGGGTGTAGCTGGGGTTCTTGGTGGTGCTTTATTATGTGCTATTCATGGTGCGACTGTTGAAAATACGTTATTTGAAGATGGCGATGGCGCCAACACCTTCCGCGCTTTTAACCCAACTCAGGCCGAAGAAACGTACTCGATGGTAACTGCTAATAGATTCTGGTCGCAAATTTTTGGTGTAGCTTTCTCAAACAAACGTTGGCTACATTTCTTTATGCTATTTGTACCAGTAACAGGCTTATGGATGTCAGCGTTAGGTGTGGTAGGTTTAGCTTTAAACTTACGTGCTTACGATTTCGTATCGCAAGAAATTCGAGCAGCCGAAGATCCTGAATTCGAAACTTTCTATACAAAAAATATTTTATTAAACGAAGGTATTCGTGCATGGATGGCTGCTCAAGACCAACCACATGAACGTTTAGTTTTCCCTGAAGAAGTATTGCCACGTGGTAATGCTTTA
            Hafniomonas_laevis  ATGACAATCGCGATCGGTTATCAAGAAAAACGTACATGGTTTGACGATGCAGATGACTGGTTACGTCAAGACCGTTTTGTATTCATTGGCTGGTCTGGTTTATTATTATTCCCTTGTGCTTATTTTGCATTAGGTGGTTGGTTAACAGGTACGACTTTCGTAACTTCTTGGTACACACACGGCTTAGCTAGTTCTTACTTAGAAGGTTGTAACGTATTAACTGCTGCAGTATCTACTCCTGCTAACAGTATGGGTCACTCCTTATTATTTGTATGGGGTCCTGAAGCACAAGGTGACTTTACTCGTTGGTGCCAATTAGGTGGTTTATGGGCATTTATTGCTTTACACGGTGCTTTTGGTTTAATTGGTTTCATGTTACGTCAATTTGAAATTGCACGTTCTGTAAACTTACGTCCATATAACGCTATTGCTTTCTCTGCACCAATTGCGGTATTTACATCTGTATTCTTAATTTACCCATTAGGTCAATCCGGTTGGTTCTTCGCACCAAGTTTTGGTGTTGCAGCAATCTTCCGTTTCATCTTATTCTTCCAAGGCTTCCATAACTGGACTTTAAACCCATTCCATATGATGGGTGTTGCTGGTGTATTAGGTGCGGCTTTATTATGTGCTATTCACGGTGCAACTGTTGAAAATACATTATTCGAAGATGGTGACGGTGCTAACACATTCCGTGCATTCAACCCTACACAGGCTGAAGAAACTTATTCCATGGTTACTGCTAACCGTTTCTGGTCTCAAATCTTTGGTGTTGCTTTTGCTAACAAACGTTGGTTACACTTCTTTATGTTATTAGTACCAGTAACTGGTTTATGGATGTCTGCTTTAGGCGTTGTAGGTTTAGCATTAAACTTACGTGCATATGACTTCGTATCTCAAGAAATCCGTGCTGCAGAAGACCCAGAATTTGAAACATTCTATACTAAAAACATTTTATTAAATGAAGGTATTCGTGCATGGATGGCAGCACAAGACCAACCTCATGAACGTTTAGTATTCCCAGAAGAAGTATTACCTCGTGGTAACGCATTA
          Hariotina_reticulata  ATGACTATTGCGATTGGTTATCAAGAAAAACGTACATGGTTTGATGATGCTGATGACTGGTTACGTCAAGACCGTTTCGTATTCGTAGGTTGGTCAGGTCTTCTTCTTTTCCCTTGTGCTTATTTTGCATTAGGTGGATGGTTTACAGGAACAACTTTCGTAACATCATGGTATACACATGGTTTAGCTTCTTCTTATTTAGAAGGTTGTAACTTTTTAACAGCAGCGGTTTCAACACCAGCAAACAGTATGGCACACTCATTATTATTTTTATGGGGTCCTGAAGCACAAGGTGATTTTACTCGTTGGTGTCAATTAGGTGGTTTATGGGCATTTATCGCATTACACGGAGCTTTTGGTTTAATTGGATTCATGTTACGTCAGTTTGAAATTGCACGTTCTGTAAATTTACGTCCATATAACGCAATTGCTTTCTCAGCACCAATTTCAGTATTTGTTTCTGTTTTCTTAATTTACCCTTTAGGACAGTCTGGTTGGTTCTTTGCACCTAGTTTTGGTGTAGCGGCAATTTTCCGTTTCATTTTATTCTTCCAAGGTTTCCACAACTGGACATTAAACCCGTTCCATATGATGGGTGTAGCTGGTGTTTTAGGAGCTGCATTATTATGTGCAATTCACGGAGCAACAGTAGAAAATACTTTATTTGAAGATGGTGATGGTGCGAACACTTTCCGTGCTTTCAACCCTACACAAGCGGAAGAAACTTACTCAATGGTAACTGCAAACCGTTTCTGGTCACAAATTTTCGGGGTTGCTTTCTCGAACAAACGTTGGCTTCACTTCTTTATGTTATTAGTTCCAGTAACTGGACTTTGGATGTCTGCAATCGGGGTAGTTGGTCTAGCATTAAACTTACGTGCATACGATTTCGTATCTCAAGAGATTCGTGCAGCTGAAGACCCAGAGTTCGAGACATTCTATACTAAAAACATTTTATTAAATGAAGGTATTCGTGCTTGGATGGCGGCACAAGATCAACCGCACGAACGCTTAGTATTCCCTGAAGAAGTATTACCTCGTGGTAACGCTCTA
                 Jenufa_minuta  ATGACTATAGCGATTGGTTATCAAGAAAAACGTACACCTTTTGATGATGCTGATGACTGGTTACGCCAAGATAGATTTGTTTTTGTGGGTTGGTCTGGTTTATTACTATTCCCATGTGCTTACTTTGCGCTAGGTGGATGGTTAACAGGAACAACTTTTGTAACATCTTGGTACACACATGGATTAGCAACTTCTTATCTAGAAGGTTGTAACTTTTTAACAGCAGCTGTTTCTACTCCAGCTAACAGTTTAGCACATTCATTATTATTTTTGTGGGGTCCTGAAGCTCAGGGCGATTTCACTCGTTGGTGTCAGCTAGGAGGTCTATGGCCATTTGTAGCACTTCACGGTGCTTTCGGTTTGATTGGCTTTATGTTACGTCAATTTGAAATTGCTCGTTCAGTAAACCTACGTCCATATAATGCAATTGCTTTCTCAGCACCAGTAGCTTTATTTACATCTGTATTTTTAATTTATCCTTTAGGGCAAACTGGATGGTTTTTTGCTCCTAGTTTCGGTGTTGCAGCAATTTTCCGATTCATATTGTTCTTTCAAGGATTTCATAATTGGACATTAAACCCATTCCATATGATGGGAGTAGCTGGTGTTCTTGGAGCAGCGTTATTATGTGCTATTCACGGAGCAACAGTAGAAAACACTCTTTTCGAAGATGGTGATGGTGCCAATACATTCCGTGCATTTAACCCAACTCAAGCAGAAGAAACATATTCAATGGTAACTGCAAATCGTTTTTGGTCTCAAATTTTTGGGGTAGCGTTTTCTAACAAACGTTGGTTACATTTCTTTATGTTATTTGTTCCCGTTGTTGGTTTGTGGATGAGTGCTATTGGTATGGTAGGATTAGCTTTGAATTTAAGAGCTTATGACTTTGTTTCACAAGAAATTCGAGCAGCTGAAGATCCAGAGTTTGAAACTTTTTATACTAAAAACATTCTTTTAAATGAAGGTATTCGTGCATGGATGGCTGCTCAAGACCAACCACATGAAAAATTAGTATTTCCTGAAGAAGTATTACCTCGTGGAAACGCTCTA
              Jenufa_perforata  ATGACTATAGCGATCGGTTATCAAGAAAAACGTACCTTTTTTGATGATGCGGACGATTGGTTACGCCAAGATAGATTTGTTTTCGTAGGGTGGTCTGGGCTTCTATTATTCCCTTGTGCTTATTTTGCATTAGGTGGTTGGTTAACAGGAACTACTTTCGTAACTTCTTGGTACACACATGGATTAGCAACTTCTTATTTAGAAGGTTGTAACTTTTTAACTGCTGCAGTTTCAACTCCTGCAAACAGTATGGCTCATTCTCTATTATTCCTTTGGGGTCCTGAAGCTCAAGGTGACTTCACTCGTTGGTGTCAGTTGGGTGGTTTATGGACTTTCGTAGCTCTTCATGGTGCTTTTGGTTTAATAGGATTTATGTTACGCCAATTTGAAATTGCTCGTTCAGTTAACTTACGTCCTTATAACGCAATTGCATTTTCTGCACCAGTTGCTGTATTTACTTCTGTTTTCTTAATTTATCCTTTAGGTCAAACAGGTTGGTTTTTCGCACCTAGTTTTGGTGTTGCAGCAATTTTTAGATTCATCTTATTTTTCCAAGGTTTTCATAATTGGACATTGAATCCATTCCATATGATGGGTGTAGCAGGTGTTCTTGGTGCTGCTTTATTATGCGCAATTCATGGAGCTACTGTAGAAAATACTCTTTTCGAAGATGGTGACGGGGCAAATACGTTCCGTGCATTTAACCCTACACAGGCCGAAGAAACGTACTCTTTCGTAACAGCTAACCGTTTTTGGTCTCAAATTTTTGGTGTAGCTTTCTCTAACAAACGTTGGTTACACTTCTTTATGTTATTTGTACCTGTAGTTGGCTTATGGATGAGCGCAATTGGTATTCTAGGCTTAGCTTTAAATTTAAGAGCATATGACTTCGTGTCTCAAGAAATTAGAGCCGCTGAGGATCCCGAGTTTGAAACATTCTATACTAAAAATATTCTTCTTAATGAAGGTATTCGTGCATGGATGGCTGCGCAAGATCAACCTCATGAAAAACTAGTTTTCCCTGAAGAAGTATTACCTCGCGGTAACGCTCTA
          Kirchneriella_aperta  ATGACTATTGCGATTGGTTATCAGGAAAAACGTACTTGGTTTGATGACTGTGATGACTGGTTACGTCAAGACCGTTTTGTTTTTGTAGGTTGGTCAGGTCTTCTTTTATTACCTTGTGCTTATTTTGCATTAGGTGGTTGGTTTACTGGAACAACTTTTGTTACTTCTTGGTATACACATGGTTTAGCATCTTCTTACCTTGAAGGTTGTAACTTCTTAACAGCTGCAGTTTCAACTCCAGCAAACAGTCTGGCTCACTCTTTATTATTTATTTGGGGTCCAGAAGCTCAAGGTGATTTCACACGTTGGTGTCAGTTAGGCGGTTTATGGACTTTTGTAGCATTACATGGTGCTTTCGGTTTAATTGGTTTCATGTTACGTCAATTTGAAATTGCACGTTCAGTAAACTTACGTCCATATAACGCAATTGCTTTCTCTGCGCCAATTGCAGTTTTTGTTTCTGTATTCTTAATTTACCCTTTAGGGCAATCAGGTTGGTTCTTTGCACCAAGTTTTGGTGTTGCTGCTATTTTCCGTTTCATCCTATTTTTCCAAGGGTTTCATAATTACACACTAAATCCATTCCACATGATGGGTGTTGCCGGCGTTTTAGGCGCAGCTTTACTGTGTGCTATTCATGGTGCTACAGTAGAAAACACTCTTTTCGAAGACGGTGATGGTGCAAACACGTTCAGAGCTTTCAATCCTACACAAGCAGAAGAAACATACTCTATGGTAACGGCGAATCGCTTTTGGTCTCAAATTTTCGGTGTAGCTTTTTCAAACAAACGTTGGTTACACTTCTTTATGCTATTTGTGCCTGTAACAGGTCTTTGGATGGCATCAATTGGTGTTGTAGGTTTAGCACTTAACTTACGTGCATACGACTTTGTTTCTCAAGAGATTCGTGCTGCGGAGGACCCTGAGTTTGAAACATTCTACACTAAAAACCTTCTACTTAATGAAGGTATTCGTGCTTGGATGGCTGCACAAGACCAACCACACGAACGTTTAGTATTCCCAGAAGAAGTATTACCACGTGGTAACGCTCTA
      Koshicola_spirodelophila  ATGACGATTACAATCGGATATGTTGAACGACGTGGTCTTTTTGACACAGTTGATGACTGGCTTCGTAAAGAACGTTTCGTGTTTGTCGGGTGGTCAGGTTTATTACTGTTTCCTACAGCTTATTTAGCAGTAGGTGGCTGGTTAACAGGAACTACGTTTGTTACATCTTGGTATACACATGGTTTAGCGTCTTCATACTTAGAAGGCTGCAATTTCCTAACTGCTGCTGTATCTACTCCAGCTAACAGCTTAGGGCATTCACTTTTACTATTATGGGGTCCTGAAGCGCAAGGTGACTTGACGCGCTGGTTTCAATTAGGTGGTTTATGGCCATTTGTGGCATTACATGGTGCTTTTGGCTTAATTGGATTTATGTTAAGACAATTTGAAATTGCTCAATCTTTAAAATTACGTCCATACAATGCTATTGCTTTTTCTGCACCTATTTCTGTTTTCGCTTCAGTTTTCCTAATTTATCCTTTAGGTCAATCTGGTTGGTTTTTTGCGCCAAGTTTCGGTGTAGCGGCTATCTTTAGATTCATCCTTTTCTTCCAAGGCTTTCACAACTGGACGCTGAACCCTTTCCATATGATGGGTGTTGCTGGTGTTCTAGGAGCAGCGTTATTATGTGCTATCCACGGTGCAACAGTTGAAAATACTATTTTTGAAGATGGTGATGGTGCTAACACTTTCCGTGCTTTTAACCCAACACAAGCAGAAGAAACATATTCTATGGTAACTGCTAACAGATTCTGGTCTCAAATTTTCGGGGTAGCGTTTTCGAACAAACGTTGGTTACACTTCTTTATGCTTTTTGTTCCTGTAGCAGGATTATGGGCATCAGCTATCGGTGTTGTAGGTTTAGCTTTAAACTTACGTGCTTACGACTTCGTTAGCCAAGAAATTCGTGCTGCTGAAGATCCAGAATTTGAAACATTCTACACTAAAAATATTCTATTAAATGAAGGTATTCGTGCTTGGATGGCTGGTCAAGATCAACCACACGAACGTTTAGTTCTTCCAGAAGAAGTATTACCACGTGGTAATGCTCTA
           Lobochlamys_culleus  ATGACAATTGCGATTGGTTATCAAGAAAAACGTACTTGGTTTGATGATGTTGATGACTGGCTTCGCCAAGACCGTTTCGTATTCGTAGGTTGGTCTGGTCTTCTACTTTTACCTTGTGCATATTTTGCATTAGGTGGTTGGTTTACTGGAACTACTTTTGTTACTAGTTGGTACACTCACGGACTTGCTACTTCTTATTTAGAAGGTTGTAACTTCTTAACAGCTGCAGTATCTACTCCTGCGAACAGTTTAGGACACTCTCTTCTATTACTTTGGGGACCTGAAGCTCAAGGTGATTTTACTCGTTGGTGTCAATTAGGTGGTTTATGGACATTTGTTGCTTTACACGGTGCTTTTGGATTAATTGGCTTTATGCTACGTCAATTTGAAATCGCTCGTTCAGTAAACTTACGTCCATACAACGCTATTGCTTTCTCTGCACCTATTTCTGTATTTGTTTCAGTTTTCCTTATTTACCCATTAGGACAATCAGGATGGTTCTTTGCTCCTTCTTTTGGAGTAGCTGCTATTTTCCGTTTCATCCTGTTTTTCCAGGGCTTTCATAACTGGACATTAAACCCATTCCACATGATGGGTGTTGCTGGTGTTTTAGGAGCTGCTTTACTTTGTGCTATTCATGGTGCAACTGTAGAAAACACATTATTTGAAGATGGTGACGGAGCTAACACTTTCCGTGCTTTCAACCCTACACAGGCTGAAGAAACTTATTCTATGGTAACTGCTAACAGATTCTGGTCACAAATCTTTGGTGTTGCTTTCTCTAACAAAAGATGGTTACACTTCTTCATGTTATTTGTTCCAGTAACTGGTTTATGGATGTCTGCTTTAGGTGTTGTTGGTTTAGCTTTAAACTTACGTGCATACGACTTCGTTTCTCAAGAAATCAGAGCCGCTGAGGATCCTGAGTTCGAAACGTTCTACACTAAGAACATCCTTCTTAACGAAGGTATTAGAGCGTGGATGGCTGCACAAGATCAACCACATGAAAAACTAGTATTCCCTGAAGAAGTATTACCTCGTGGTAACGCTCTA
            Lobochlamys_segnis  ATGACAATTGCGATTGGTTATCAAGAAAAACGTACTTGGTTTGATGACGTTGATGACTGGCTTCGCCAAGACCGTTTTGTATTTGTAGGATGGTCTGGTTTATTACTTTTACCTTGTGCATATTTTGCATTAGGTGGATGGTTTACTGGAACAACTTTTGTAACAAGTTGGTATACTCATGGTTTAGCAACTTCTTATTTAGAAGGTTGCAACTTCTTAACAGCAGCTGTTTCTACTCCTGCTAATAGTTTTGGTCATTCTCTTCTATTACTTTGGGGACCTGAAGCTCAAGGAGATTTTACTCGTTGGTGCCAACTTGGTGGTTTATGGGCATTTATTGCTTTACATGGTGCTTTTGCTTTAATTGGCTTTATGTTACGTCAATTTGAAATTGCTCGTTCTGTAAACTTACGTCCATATAATGCTATTGCGTTTTCTGCACCTATTTCTGTTTTCGTTTCAGTTTTCCTTATCTATCCATTAGGACAATCAGGATGGTTCTTTGCACCTTCATTTGGTGTTGCAGCTATTTTCCGATTCATTCTATTTTTCCAAGGATTTCATAACTGGACCCTAAATCCATTCCACATGATGGGTGTTGCAGGTGTTTTAGGAGCGGCTCTACTTTGTGCTATTCACGGTGCAACTGTAGAAAATACTTTATTCGAAGATGGTGATGGAGCAAACACATTCCGTGCTTTCAACCCAACTCAAGCTGAAGAAACGTACTCGATGGTAACTGCTAATAGATTCTGGTCACAAATTTTTGGTGTTGCTTTCTCAAACAAAAGATGGTTACACTTCTTTATGCTTTTTGTTCCAGTAACAGGTTTATGGATGTCTGCTTTAGGTGTTGTTGGTTTAGCTCTAAATTTACGTGCTTACGATTTTGTTTCTCAAGAGATTAGAGCTGCTGAAGATCCTGAATTCGAAACATTCTATACTAAAAATATTCTTCTTAACGAAGGTATTCGTGCTTGGATGGCTGCTCAAGACCAACCTCATGAAAAACTAGTATTCCCAGAAGAAGTTTTACCTCGTGGTAACGCTCTA
           Microglena_monadina  ATGACTATAGCGATTGGTTACCAAGAAAAACGTACTTGGTTTGATGATGCTGATGACTGGTTACGTCAAGACCGTTTTGTTTTTGTAGGATGGTCAGGACTTTTATTATTCCCTTGTGCTTACTTTGCTGTAGGTGGATGGTTAACTGGTATCACATTTATCTCATCTTGGTATACTCATGGTTTAGCAAGTTCATTTTTAGAAGGTTGTAACGTATTAACAGCAGGTGTATCAACACCACCAAATAGTTTTGGTCACTCACTATTATTTGTATGGGGTCCTGAAGCACAAGGTGATTTAACTCGTTGGTTTCAACTTGGAGGTCTTTGGGCTTTTGTAGCTTTACATGGTGCATTTGGTCTAATAGGTTTCATGCTTCGTCAATTTGAAATTGCTCGTTCAGTAAACTTACGTCCTTACAACGCTATTGCTTTCTCAGCTCCTATTGCAGTATTCACTTCTGTTTTTTTAATTTACCCATTAGGTCAATCAGGCTGGTTCTTTGCACCAAGTTTTGGTGTTGCTCCAATTTTCCGTTTCATTCTGTTTTTTCAAGGATTCCATAACTGGACATTAAACCCATTCCACATGATGGGTGTTGCTGGTGTTTTAGGCGGCGCATTGTTATGTGCTATTCATGGTGCAACAGTTGAAAACACATTATTTGAAGATGGTGACGGTGCAAATACATTCCGTGCTTTCAATCCAACACAGTCTGAAGAAACTTATTCAATGGTAACAGCAAACCGTTTCTGGTCTCAAATTTTTGGTGTTGCTTTCTCAAATAAACGTTGGCTTCACTTTTTTATGCTTTTTGTTCCTGTAACAGGGCTTTGGATGTCAGCTTTAGGTGTAGTAGGTTTAGCATTAAATTTACGTGCTTATGATTTTGTTTCTCAAGAGATTCGTGCTGCTGAGGACCCTGAGTTCGAAACATTCTACACAAAAAATATTCTTCTTAACGAAGGTATTCGTGCATGGATGGCTGCACAAGACCAACCGCATGAAAAACTAGTATTCCCAGAAGAAGTATTACCTCGTGGTAACGCTCTT
                 Microspora_sp  ATGACTATAGCAATTGGTTATCAAGAAAAACGCACATGGTTCGATGATTGTGACGACTGGCTTCGTCAGGACCGTTTCGTTTTTGTAGGTTGGTCTGGATTATTATTATTTCCTTGCGCGTATTTCGCTTTAGGTGGATGGTTAACAGGAACTACGTTTGTAACGTCATGGTATACTCATGGTCTAGCTACTTCTTATCTTGAAGGTTGTAATTTCTTAACAGCTGCTGTTTCAACTCCTGCAAATAGTTTAGCACATTCTCTTCTATTTATTTGGGGTCCTGAAGCTCAAGGTGATTTTACTCGTTGGTTCCAATTAGGAGGTCTTTGGACTTTTGTAGCCCTTCATGGTGCTTTTGGGCTGATTGGATTTATGTTACGTCAATTCGAAATCGCACGTTCTGTAAATCTACGTCCATATAATGCAATTGCTTTTTCTGCACCTATTGCAGTTTTTGTTTCTGTATTCTTGATTTATCCATTAGGTCAATCTGGATGGTTTTTTGCACCAAGTTTTGGTGTAGCTGCCATTTTCCGCTTCATTTTGTTCTTTCAAGGATTTCATAATTGGACACTAAACCCGTTCCATATGATGGGTGTTGCAGGTGTTTTAGGAGCAGCTTTACTATGTGCCATTCATGGTGCAACTGTTGAAAATACGCTATTTGAAGATGGAGATGGTGCAAACACTTTCCGAGCTTTTAACCCTACTCAATCAGAAGAAACTTATTCTATGGTAACTGCGAATAGATTTTGGTCACAAATTTTTGGTGTAGCATTTTCAAATAAACGTTGGTTACACTTCTTTATGCTTTTTGTGCCAGTCACGGGGCTATGGATGTCTGCCTTAGGTGTTATTGGTCTTGCTTTGAATTTACGTGCTTATGACTTTGTTTCTCAAGAAATTAGAGCAGCAGAAGACCCAGAGTTTGAAACATTCTATACAAAAAATATTTTATTAAACGAAGGTATTCGTGCTTGGATGGCTGCTCAAGACCAACCGCATGAAAAACTTGTTTTCCCAGAAGAAGTATTACCTCGTGGAAACGCACTT
       Mychonastes_homosphaera  ATGACTATTGCGATTGGTTACCAAGAACAACGTACTTGGTTTGATAACGTAGATGACTGGCTTCGCCAAGACCGTTTCGTTTTCGTAGGTTGGTCTGGTCTTTTATTACTTCCGTGTGCATATTTTGCTTTAGGTGGATGGTTAACAGGAACAACATTTGTAACTTCTTGGTACACTCACGGCCTAGCAACTTCTTACCTAGAAGGTTGTAACTTCTTAACAGCAGCAGTGTCTACACCAGCAAACAGTATGGCTCACTCTCTGTTATTCTTATGGGGTCCTGAAGCACAAGGTGACTTCACTCGTTGGTGTCAACTTGGTGGTTTATGGACATTCGTAGCACTTCACGGTGCTTTTGGTCTAATTGGTTTTATGTTACGTCAGTTTGAAATTGCACGTTCTGTAAACTTACGTCCATACAACGCAATCGCGTTCTCAGCACCTATTGCTGTATTCGTGTCTGTATTCCTAATTTACCCTTTAGGACAATCTGGTTGGTTCTTTGCACCAAGTTTTGGTGTAGCTGCAATCTTCCGTTTCATTCTATTCTTCCAAGGATTCCACAACTGGACTCTAAACCCATTCCACATGATGGGTGTAGCAGGTGTTCTAGGTGGTGCATTATTATGTGCTATTCACGGAGCAACAGTTGAAAACACTCTTTTCGAAGATGGTGACGGTGCAAACACATTCCGTGCATTCAACCCAACTCAGGCTGAAGAAACTTACAGTATGGTTACTGCAAACCGTTTCTGGTCACAAATTTTTGGTGTTGCTTTCTCTAACAAACGTTGGTTACACTTCTTTATGTTATTCGTTCCAGTTACTGGTTTATGGATGTCAGCGATCGGTGTAGTAGGATTAGCTCTAAACTTACGTGCATACGACTTCGTTTCTCAAGAAATCCGTGCAGCTGAAGACCCAGAATTTGAAACATTCTACACTAAAAACATCTTATTAAACGAAGGTATTCGTGCATGGATGGCTGCTCAAGACCAACCACACGAACGTTTAGTATTCCCTGAAGAAGTATTACCTCGTGGTAACGCTCTA
           Mychonastes_jurisii  ATGACTATTGCGATTGGTTACCAGGAACAACGTACTTGGTTTGATAATGTAGATGACTGGCTTCGTCAAGACCGTTTCGTTTTCGTAGGTTGGTCTGGCCTATTATTACTTCCGTGTGCATATTTTGCTTTAGGTGGATGGTTAACAGGAACAACATTTGTTACTTCTTGGTACACTCACGGCCTAGCAACTTCTTACTTAGAAGGTTGTAACTTCTTAACAGCAGCAGTATCAACACCAGCAAACAGTATGGCTCACTCTCTGTTATTCTTATGGGGTCCTGAAGCACAAGGTGATTTCACTCGTTGGTGTCAACTTGGTGGTTTATGGACATTCGTAGCACTTCACGGTGCTTTTGGTCTAATTGGTTTCATGTTACGTCAGTTTGAAATTGCACGTTCTGTAAACTTACGTCCATACAACGCAATCGCGTTCTCAGCTCCTATTGCTGTTTTCGTATCTGTATTCCTAATTTACCCGTTAGGACAATCTGGTTGGTTCTTTGCGCCAAGTTTTGGTGTAGCTGCAATCTTCCGTTTCATCCTATTCTTCCAAGGATTCCACAACTGGACTCTAAACCCATTCCACATGATGGGTGTAGCAGGTGTTCTAGGTGGTGCATTATTATGTGCTATTCACGGAGCAACAGTTGAAAACACTCTTTTCGAAGATGGTGACGGTGCAAACACATTCCGTGCATTCAACCCAACACAGGCTGAAGAAACTTACAGTATGGTTACTGCAAACCGTTTCTGGTCACAAATCTTTGGTGTAGCTTTCTCTAACAAACGTTGGTTACACTTCTTTATGTTATTCGTTCCAGTTACTGGTTTATGGATGTCAGCAATCGGTGTAGTAGGTTTAGCTCTAAACTTACGTGCATATGACTTCGTTTCTCAAGAGATTCGTGCTGCTGAAGACCCAGAATTTGAAACTTTCTACACTAAAAACATCTTATTAAACGAAGGTATTCGTGCATGGATGGCTGCTCAAGACCAACCACACGAACGTTTAGTATTCCCTGAAGAAGTATTACCTCGTGGTAACGCTCTA
           Neochloris_aquatica  ATGACAATTGCGATTGGTTATCAAGAAAAACGTACTTGGTTCGATGATGCAGACGATTGGCTTCGTCAAGACCGTTTTGTTTTCGTAGGTTGGTCAGGTCTTTTATTATTACCTTGTGCTTATCTTGCTTTAGGTGGTTGGTTAACTGGTACTACATTTGTTACTTCTTGGTATACTCATGGATTAGCAACGTCATATTTAGAAGGTTGTAACTTCTTAACAGCTGCTGTTTCTACTCCAGCTAATAGTATGGCTCATTCTTTATTATTCTTATGGGGACCAGAAGCTCAAGGAGATTTTACTCGTTGGTGCCAATTAGGTGGTCTATGGACATTTGTAGCTCTTCATGGAGCCTTTGGTTTAATTGGATTTATGTTACGTCAATTTGAAATTGCACGTTCTGTAAACTTACGTCCTTACAACGCTATTGCTTTCTCTGCACCAATTTCAGTATTTGTATCAGTTTTCTTAATTTACCCTTTAGGTCAATCAGGTTGGTTCTTTGCACCTAGTTTTGGTGTAGCAGCTATTTTCCGTTTTATTCTGTTTTTCCAAGGTTTTCATAACTGGACATTAAATCCTTTCCATATGATGGGGGTTGCTGGAGTTTTAGGAGCGGCATTATTATGTGCAATCCATGGTGCTACAGTAGAAAACACATTATTTGAAGATGGAGATGGAGCTAACACATTCCGTGCATTTAACCCTACACAAGCTGAAGAAACTTACTCAATGGTAACAGCCAACAGATTCTGGTCACAAATTTTTGGTGTTGCTTTTTCCAACAAACGTTGGTTACACTTCTTTATGCTTTTAGTACCTGTAACAGGTTTATGGATGTCTGCTATTGGAGTTGTCGGGTTAGCTTTAAACTTACGTGCTTACGACTTCGTATCACAAGAGATCCGTGCCGCCGAAGATCCTGAATTCGAAACATTCTACACTAAAAACATTCTTCTTAACGAAGGTATTAGAGCTTGGATGGCAGCTCAAGATCAACCACATGAAAAATTAGTATTCCCTGAAGAAGTTTTACCTCGTGGTAACGCTCTA
      Oedocladium_carolinianum  ATGACAATCACCATTGGTTACGTAGAACAACGCACGTGGTTCGATGATGTGGATGACTGGCTACGTAAAGAACGTTTTGTTTTTGTAGGTTGGTCTGGCTTATTATTATTACCTTGCGCATATTTAGCGTTAGGTGGTTGGTTTACAGGAACAACTTTTGTTACTTCTTGGTATACTCATGGATTAGCTACTTCTTATTTAGAAGGTTGTAATTTTTTAACTGCTGCTGTATCTACTCCAGCTAACAGTTTATCTCATTCTTTATTATTCCTTTGGGGCCCTGAAGCACAAGGTGATCTGACTCGTTGGTTCCAATTAGGTGGTTTATGGCCGTTTGTTGCTCTTCATGGTTCTTTTGCACTAATAGGCTTTATGTTACGTCAGTTTGAAATTGCTCAAGCTTTAAAATTACGTCCTTATAATGCTATTGCATTTTCAGCACCAATCGCTGTTTTTGTTTCTGTTTTTCTTATTTATCCTTTAGGTCAGGCTGGTTGGTTCTTTGCTCCTAGTTTTGGAGTTGCTGCAATTTTCCGTTTCATCTTATTCTTTCAAGGTTTCCATAACTGGACACTGAATCCATTCCACATGATGGGTGTTGCTGGAGTTCTAGGTGCCGCACTTCTTTGCGCGATTCATGGAGCAACTGTTGAAAATACTATCTTTGAAGATGGTGATGGGGCAAATACATTCCGTGCGTTTAATCCAACTCAATCTGAAGAAACATACTCAATGGTTACAGCAAATCGTTTCTGGTCTCAAATTTTTGGTGTTGCTTTCTCTAACAAACGTTGGTTACATTTCTTTATGCTATTTGTACCTGTAACTGGCTTATGGATGAGTGCAATTGGTGTTGTAGGTCTGGCTTTTAATCTTAGAGCATACGATTTCGTTTCTCAAGAAATCCGAGCTGCTGAAGACCCAGAATTTGAAACATTTTATACAAAAAATATTCTTTTAAATGAGGGTATTCGTGCATGGATGGCAGCACAAGACCAACCGCATGAAAAACTAGTTTTCCCTGAAGAAGTATTACCACGTGGTAATGCTCTA
      Oedogonium_angustistomum  ATGACAATCACCATTGGTTACGTAGAACAACGCACTTGGTTCGATGATGTGGATGACTGGCTACGTAAAGAGCGTTTCGTTTTTGTAGGTTGGTCTGGCTTATTATTATTACCTTGCGCATATTTAGCGTTAGGTGGATGGTTTACAGGAACAACTTTTGTTACTTCTTGGTATACTCATGGATTAGCTACTTCTTACTTAGAAGGTTGTAATTTTTTAACAGCTGCTGTATCTACTCCAGCTAATAGTTTATCTCATTCTTTATTATTCCTTTGGGGTCCTGAAGCACAGGGTGATCTAACTCGTTGGTTCCAATTAGGTGGTTTATGGCCATTTGTGGCTCTACATGGTTCTTTCGCACTTATCGGATTTATGTTACGTCAGTTTGAAATTGCTCAAGCTTTAAAACTACGTCCATATAATGCAATTGCTTTTTCAGCACCAATCTCTGTTTTTGTTTCTGTTTTTCTGATTTATCCTTTAGGTCAATCTGGTTGGTTCTTTGCTCCAAGTTTTGGGGTTGCTGCTATTTTCCGTTTCATCTTATTCTTTCAAGGTTTCCATAACTGGACACTGAATCCATTCCACATGATGGGGGTTGCTGGTGTATTAGGTGCCGCCCTTCTTTGTGCAATTCATGGAGCTACTGTTGAAAATACTATCTTTGAAGATGGTGATGGAGCAAATACATTCCGTGCATTTAACCCAACACAATCAGAAGAAACATACTCAATGGTTACAGCTAACCGTTTCTGGTCTCAAATTTTTGGTGTTGCTTTCTCTAACAAACGTTGGTTACATTTCTTTATGCTTTTTGTACCTGTAACTGGCTTATGGATGAGTGCTATTGGTGTTGTAGGTCTTGCATTTAACCTTCGAGCATACGATTTTGTTTCTCAAGAAATTCGCGCTGCTGAGGATCCTGAATTTGAAACATTCTATACAAAAAATATTCTTCTAAATGAAGGTATTCGTGCATGGATGGCTGCACAAGATCAACCGCATGAAAAACTTGTTTTCCCTGAAGAAGTATTACCACGTGGTAATGCTCTA
          Oedogonium_cardiacum  ATGACAATCACCATTGGTTACGTAGAACAACGCACTTGGTTCGATGATGTGGATGACTGGCTACGTAAAGAGCGTTTCGTTTTTGTAGGTTGGTCTGGCTTATTATTATTACCTTGCGCATATTTAGCGCTAGGTGGATGGTTTACAGGAACAACTTTTGTTACTTCTTGGTATACTCACGGATTAGCAACTTCTTACTTAGAAGGTTGTAATTTTTTAACAGCTGCTGTATCTACTCCAGCTAATAGCTTATCTCATTCTTTATTATTCCTTTGGGGTCCTGAAGCACAAGGTGACTTAACTCGTTGGTTCCAATTAGGTGGTTTATGGACATTTGTTGCTCTTCATGGTTCTTTTGCACTTATCGGATTTATGTTACGTCAGTTTGAAATTGCTCAAGCTTTAAAACTACGTCCATATAATGCAATCGCTTTTTCAGCACCAATCTCTGTTTTTGTTTCTGTTTTTCTTATTTATCCTTTAGGTCAATCAGGTTGGTTCTTTGCTCCAAGTTTTGGAGTTGCTGCAATTTTCCGTTTCATTTTATTTTTCCAAGGTTTCCATAACTGGACACTGAATCCATTCCACATGATGGGGGTTGCTGGTGTATTAGGTGCAGCTCTTCTTTGTGCTATTCATGGAGCAACTGTTGAAAATACTATATTTGAAGACGGTGATGGAGCAAATACATTCCGTGCTTTCAACCCAACACAATCAGAAGAAACATACTCAATGGTTACAGCTAATCGTTTCTGGTCTCAAATTTTTGGTGTTGCTTTCTCTAACAAACGTTGGTTACATTTCTTTATGTTATTTGTACCTGTAACTGGTTTATGGATGAGTGCTATTGGTGTTGTAGGTCTTGCATTTAATCTTCGAGCATACGATTTCGTTTCTCAAGAAATCCGCGCTGCTGAAGATCCTGAATTTGAAACATTCTATACAAAAAATATTCTTCTAAATGAAGGTATTCGTGCATGGATGGCTGCACAAGATCAACCGCATGAAAAACTAGTATTCCCTGAAGAAGTATTACCACGTGGTAATGCTCTA
        Oogamochlamys_gigantea  ATGACAATTGCAATTGGTTATCAAGAAAAACGTACATGGTTTGATGATGTTGATGACTGGCTTCGTCAAGACCGTTTTGTTTTCGTTGGATGGTCGGGTCTTTTACTTTTTCCTTGTGCTTACTTTGCATTAGGGGGTTGGTTTACTGGAACAACGTTTGTAACAAGTTGGTATACTCATGGATTAGCAACATCTTACCTTGAAGGTTGTAACTTTTTAACTGCAGCTGTTTCAACTCCTGCAAATAGCTTAGGACACTCGCTTCTTTTCCTATGGGGTCCAGAAGCTCAAAATGATTTTACACGTTGGTGTCAGATTGGTGGTCTTTGGGCATTCGTTGCATTACACGGAGCTTTTGGTTTAATTGGTTTTATGCTGCGCCAATTCGAAATTGCACGTTCTGTTAATTTACGTCCATATAACGCTATTGCTTTCTCAGCACCAATTTCTGTATTCGTTTCAGTGTTCCTTATTTACCCACTAGGACAATCCGGTTGGTTCTTTGCTCCAAGCTTTGGTGTTGCTGCTATTTTCCGATTCATTCTTTTTTTCCAAGGTTTCCATAACTGGACTCTAAACCCATTCCATATGATGGGTGTTGCCGGTGTTTTAGGTGCTGCGTTACTATGTGCTATTCACGGTGCAACAGTAGAAAATACATTATTTGAAGATGGTGACGGGGCAAACACATTCCGTGCTTTTAACCCAACACAAGCTGAAGAAACTTATTCAATGGTTACTGCTAACCGTTTCTGGTCACAAATTTTTGGAGTTGCTTTTTCAAACAAAAGATGGTTACACTTCTTCATGTTATTTGTTCCTGTTACAGGGCTTTGGATGAGTGCTTTAGGAGTGGTTGGTTTAGCTTTAAACTTACGTGCTTACGATTTCGTTTCTCAAGAAATTCGTGCTGCTGAAGATCCTGAATTTGAAACATTCTATACAAAAAATATTCTGTTGAACGAAGGAATTAGAGCGTGGATGGCTGCTCAAGACCAACCTCACGAAAAACTTGTTTTCCCTGAAGAAGTATTACCTCGTGGTAATGCTCTT
        Ourococcus_multisporus  ATGACTATTGCGATTGGTTATCAAGAAAAACGTACTTGGTTTGACGATTGTGATGACTGGTTACGTCAAGACCGTTTTGTTTTTGTAGGTTGGTCAGGTCTTCTTTTATTACCTTGTGCATACTTTGCATTAGGTGGTTGGTTTACTGGTACAACATTTGTTACTTCTTGGTACACACATGGTTTAGCTTCTTCTTACTTAGAAGGTTGTAACTTCTTAACAGCTGCAGTATCAACTCCAGCAAACAGTATGGCTCACTCTTTACTTTTCATTTGGGGACCTGAAGCTCAGGGTGACTTTACGCGTTGGTGTCAATTAGGTGGTTTATGGACTTTCGTTGCTTTACACGGTTCTTTCGGATTAATTGGTTTTATGTTACGTCAATTCGAAATCGCACGTTCAGTTAATTTACGTCCATACAACGCTATCGCTTTTTCTGCGCCAATTGCTGTATTCGTTTCTGTATTCTTAATTTACCCTTTAGGTCAATCAGGTTGGTTCTTCGCTCCTAGTTTTGGTGTTGCTGCAATTTTCCGTTTCATCTTATTCTTTCAGGGCTTCCATAACTGGACACTAAATCCATTCCACATGATGGGTGTTGCGGGTGTTTTAGGGGCGGCTCTATTATGTGCTATTCACGGTGCAACAGTAGAAAACACTCTATTCGAAGATGGTGACGGTGCTAACACATTCCGTGCATTCAACCCAACTCAAGCAGAAGAAACTTACTCTATGGTAACAGCGAACCGATTCTGGTCACAAATCTTTGGTGTAGCTTTCTCAAACAAACGTTGGTTACACTTCTTTATGCTTTTTGTTCCAGTAACTGGTTTATGGATGTCTGCTATTGGTGTTGTAGGTCTAGCGCTTAACTTACGTGCTTACGATTTTGTATCACAAGAGATCCGTGCTGCTGAAGACCCAGAATTTGAAACTTTCTACACTAAAAACCTTCTTCTTAATGAAGGTATTCGTGCTTGGATGGCTGCACAAGACCAACCACACGAGCGTTTAGTATTCCCTGAGGAAGTATTACCTCGTGGTAACGCTCTA
         Palmellopsis_texensis  ATGACTATTGCGATTGGTTATCAAGAAAAACGTACTTGGTTTGATGATGTTGATGACTGGCTTCGCCAAGACCGTTTTGTGTTCGTTGGTTGGTCTGGTGTTCTTCTTTTTCCATGTGCTTATTTTGCACTAGGTGGCTGGTTTACTGGTACAACTTTCGTAACAAGTTGGTATACTCATGGATTAGCAAGTTCTTATTTAGAAGGTTGCAACGTTTTAACAGCTGCTGTTTCAACGCCTGCTAACAGTCTAGGTCACTCTCTTCTTTTCCTTTGGGGTCCTGAAGCTCAAGGCGACTTTACACGTTGGTGTCAATTAGGCGGACTGTGGGCATTTATCGCTTTACATGGGGCTTTTGGTTTAATTGGTTTTATGTTACGCCAATTTGAAATTGCTCGTTCAGTTAATTTACGTCCATATAATGCTATTGCTTTCTCAGCTCCAATCGCTGTTTTTACATCAGTATTCCTTATTTATCCATTAGGACAATCTGGCTGGTTCTTTGCACCTAGTTTTGGTGTTGCTTCTATTTTCCGTTTCATTCTTTTCTTCCAAGGTTTCCATAACTGGACATTAAATCCTCTACATATGATGGGAGTAGCTGGAGTTTTAGGCGGTGCTCTATTATGTGCGATTCACGGGGCAACTGTTGAAAACACATTATTTGAAGATGGTGATGGTGCTAACACATTCCGTGCGTTTAACCCAACACAAGCCGAAGAAACTTACTCAATGGTTACTGCAAACCGTTTCTGGTCGCAAATCTTTGGAGTTGCGTTTTCTAACAAACGCTGGTTACATTTCTTTATGCTATTTGTACCAGTAACTGGTTTATGGATGTCAGCTTTAGGTGTTGTAGGATTAGCTTTAAACCTACGTGCTTATGATTTTGTTTCTCAAGAAATTCGTGCTGCTGAAGATCCTGAATTTGAAACTTTCTATACTAAAAATATTCTTTTAAACGAAGGTATTCGTGCATGGATGGCAGCGCAAGACCAACCACACGAAAAACTTGTATTCCCTGAAGAAGTGTTACCTCGTGGTAACGCTCTT
       Parallela_transversalis  ATGACAATTGCGATCGGTTATCAAGAAAGACGTACATGGTTTGACGATTGTGACGACTGGCTTCGCCAAGACCGTTTTGTTTTCGTAGGTTGGTCTGGCCTTCTACTATTCCCTTGCGCATACTTTGCTCTGGGTGGATGGTTTACAGGAACAACTTTTGTAACTTCATGGTACACACATGGTTTAGCAACTTCTTACCTAGAAGGATGCAACTTCCTGACTGCTGCAGTTTCTACTCCAGCTAACAGCTTAGGACACTCTCTTCTTTTCCTTTGGGGTCCAGAAGCTCAAGGAGACTTTACTCGTTGGTGTCAACTAGGTGGACTATGGGCTTTCATCGCTCTGCATGGATCTTTTGGTCTAATTGGTTTTATGCTACGTCAATTTGAAATTGCACGTTCTGTAAACTTACGCCCTTATAATGCAATTGCCTTCTCTGCTCCTATTGCAGTATTTGTTTCTGTATTCCTTATTTACCCACTAGGACAGTCTGGTTGGTTCTTTGCACCAAGCTTCGGTGTTGCAGCAATCTTCCGTTTCATTCTATTCTTCCAAGGTTTCCACAACTGGACACTTAACCCATTCCACATGATGGGTGTTGCTGGTGTTCTAGGAGCAGCTCTTCTTTGTGCGATTCATGGAGCCACTGTAGAAAACACTCTATTTGAAGATGGTGATGGTGCAAACACATTCCGTGCCTTTAACCCTACGCAAGCCGAGGAGACATACTCAATGGTTACTGCGAATAGATTCTGGTCTCAAATTTTTGGTGTTGCTTTCTCTAACAAACGTTGGCTACACTTCTTTATGTTACTAGTACCAGTTACTGGACTTTGGATGAGTGCTCTTGGTGTAGTAGGTCTAGCACTCAACCTACGTGCATATGATTTCGTTTCTCAAGAAATTCGTGCCGCGGAGGACCCAGAGTTCGAGACTTTCTATACAAAAAACATTCTTCTTAATGAAGGTATTCGTGCTTGGATGGCAGCTCAAGATCAACCACACGAAAAACTTGTATTCCCAGAAGAAGTTTTACCTCGTGGTAACGCTCTA
             Pediastrum_duplex  ATGACAATTGCGATTGGTTATCAAGAAAAACGTACATGGTTTGATGATGCAGATGACTGGCTTCGTCAAGACCGTTTTGTTTTTGTGGGTTGGTCAGGACTTTTATTATTACCTTGTGCATACTTTGCTTTAGGAGGATGGTTAACAGGTACAACATTTGTAACTTCTTGGTACACTCATGGATTAGCAACTTCTTATTTAGAAGGTTGTAATTTCTTAACTGCTGCTGTATCAACTCCTGCAAACAGCATGGCTCACTCGCTTTTATTCTTATGGGGTCCTGAAGCTCAAGGAGATTTTACACGTTGGTGCCAATTAGGTGGATTATGGACTTTTGTAGCTCTTCATGGTGCTTTTGGTCTTATTGGATTTATGTTACGTCAATTTGAAATTGCTCGTTCAGTAAATTTACGTCCTTATAACGCAATTGCTTTCTCAGCACCAATTTCAGTTTTCGTTTCTGTTTTCTTAATTTACCCTTTAGGACAATCAGGGTGGTTCTTTGCACCTAGTTTTGGAGTAGCGGCTATTTTCCGCTTTATTTTGTTTTTTCAAGGATTCCACAACTGGACATTAAACCCGTTCCACATGATGGGAGTTGCTGGGGTATTAGGAGCTGCTTTATTATGTGCAATTCATGGTGCTACAGTTGAAAACACTTTATTTGAAGATGGTGATGGTGCAAACACATTCCGTGCTTTTAACCCAACACAAGCTGAAGAAACTTATTCAATGGTTACAGCAAACCGCTTCTGGTCACAAATTTTTGGAGTTGCATTCTCTAACAAACGTTGGCTACACTTCTTTATGCTTTTAGTTCCAGTAACAGGATTATGGATGTCAGCTATTGGAGTTGTTGGTTTAGCTCTAAACTTACGTGCTTATGATTTCGTTTCACAAGAAATTAGAGCTGCTGAAGACCCTGAATTTGAAACTTTCTACACTAAAAATATCTTATTAAACGAAGGTATCCGTGCTTGGATGGCTGCACAAGACCAACCTCATGAAAAATTAGTGTTCCCAGAAGAAGTATTACCTCGTGGTAACGCTCTA
         Phacotus_lenticularis  ATGACTATTGCGATCGGTTATCAAGAAAAACGTACATGGTTTGATGATGCTGATGACTGGTTACGTCAAGACCGTTTTGTATTTGTAGGTTGGTCTGGCCTTTTATTATTCCCTTGTGCTTACTTTGCTTTAGGTGGTTGGTTAACAGGTACTACTTTTGTTAGTTCTTGGTACACTCACGGTTTAGCTTCTTCTTACTTAGAAGGTTGTAACGTATTAACTGCTGCTGTTTCAACTCCGCCTAACAGTTTTGGTCACTCTTTATTATTTGTATGGGGTCCAGAAGCTCAAGGTGACTTAACACGTTGGTTCCAATTAGGTGGTCTATGGGCTTTCATTGCTCTACACGGTGCTTTTGGTTTAATTGGTTTCATGTTACGTCAGTTTGAAATTGCTCGTTCAGTTAACTTACGTCCATACAACGCAATTGCTTTCTCAGCTCCAATTGCAGTATTCGTTTCAGTATTCTTAATTTACCCTCTAGGTCAATCTGGTTGGTTCTTTGCTCCAAGCTTTGGTGTTGCAGCAATTTTCCGTTTCATTCTGTTCTTCCAAGGTTTTCATAATTACACATTAAATCCATTCCACATGATGGGTGTAGCTGGTGTTCTTGGTGCAGCTCTTCTATGTGCTATTCACGGTGCAACTGTTGAAAACACATTATTTGAAGATGGTGACGGTGCAAACACATTCCGTGCGTTCAACCCTACACAGGCTGAAGAAACGTACTCGATGGTTACTGCAAACCGTTTCTGGTCACAAATCTTTGGTGTAGCTTTCTCTAACAAACGTTGGCTTCACTTCTTTATGTTATTCGTTCCAGTAACAGGTTTATGGATGGCTTCAATTGGTGTAGTAGGTCTTGCACTTAACTTACGTGCTTATGACTTCGTTTCTCAAGAAATTCGTGCTGCTGAAGACCCAGAATTTGAAACATTCTACACTAAAAACATTCTTCTAAACGAAGGTATTCGTGCTTGGATGTCTGCACAAGACCAACCACACGAACGTCTAGTATTCCCTGAAGAAGTATTACCTCGTGGTAACGCTCTA
            Pleodorina_starrii  ATGACAATAGCGATTGGTTATCAAGAAAAACGTACATGGTTTGATGACGCTGATGACTGGCTTCGTCAAGACCGTTTCGTATTCGTTGGTTGGTCAGGTTTATTACTTTTCCCTTGTGCTTACTTTGCATTAGGTGGTTGGTTAACTGGTACAACTTTTGTTACATCATGGTACACACATGGTCTAGCTACTTCTTACCTAGAAGGTTGCAATTTCTTAACTGCTGCTGTATCAACACCAGCAAACAGTATGGCTCACTCTCTTTTATTTGTTTGGGGTCCAGAAGCTCAAGGTGATTTCACACGTTGGTGTCAACTTGGTGGTTTATGGACATTTGTAGCTTTACACGGAGCTTTTGCTCTAATAGGCTTTATGCTACGTCAATTTGAAATTGCTCGTTCAGTAAACTTACGTCCATATAATGCTATTGCTTTCTCAGCACCAATTGCTGTATTCGTATCTGTTTTCTTAATTTATCCATTAGGTCAATCAGGTTGGTTCTTTGCACCAAGTTTTGGTGTTGCTGCTATCTTCCGTTTTATTCTATTCTTCCAAGGCTTTCATAACTGGACATTAAACCCATTCCACATGATGGGTGTTGCTGGTGTTCTAGGTGCGGCTTTATTATGTGCTATTCACGGTGCTACTGTAGAAAACACATTATTCGAAGATGGTGATGGTGCAAACACTTTCCGTGCTTTTAACCCAACACAGGCTGAAGAAACTTATTCGATGGTAACAGCTAACCGTTTCTGGTCTCAAATTTTTGGTGTTGCTTTCTCTAACAAACGTTGGTTACACTTCTTTATGTTATTAGTTCCTGTAACAGGATTATGGATGAGTGCACTTGGGGTTGTTGGCCTTGCATTAAATTTACGTGCTTACGACTTTGTTTCACAAGAAATCCGTGCAGCAGAAGATCCTGAATTTGAAACTTTCTATACTAAAAACATCCTTCTTAACGAAGGTATCCGTGCTTGGATGGCTGCTCAAGACCAACCACATGAACGTTTAGTATTCCCAGAAGAAGTATTACCACGTGGTAACGCTCTA
        Protosiphon_botryoides  ATGACAATTGCGATTGGTTATCAAGAAAAACGTACATGGTTTGATGACGCAGATGACTGGTTACGTCAGGACCGTTTTGTATTCGTAGGTTGGTCAGGTCTTTTATTATTACCTTGTGCTTACTTTGCTGTAGGTGGTTGGTTAACAGGTACAACTTTTGTAACATCATGGTACACTCATGGTTTAGCAAGTTCTTACTTAGAAGGTTGTAACTTCTTAACTGCTGCTGTATCAACACCAGCAAACAGCTTAGGTCACTCTTTATTATTCGTATGGGGTCCTGAAGCTCAAGGTGATTTAACACGTTGGTTCCAATTAGGTGGTTTATGGACATTCGTAGCATTACACGGTGCTTTTGGTTTAATTGGTTTCATGTTACGTCAGTTTGAAATTGCACGTTCTGTAAACTTACGTCCATACAACGCAATTGCGTTCTCAGCTCCTATTGCTGTTTTCGTAAGCGTATTTTTAATCTACCCTTTAGGTCAATCTGGTTGGTTCTTCGCTCCTAGCTTCGGTGTAGCTGCTATTTTCCGATTCATCTTATTCTTCCAAGGTTTCCACAACTGGACTCTTAACCCATTCCACATGATGGGTGTAGCAGGTGTATTAGGTGCTGCTTTATTATGTGCTATTCACGGTGCAACAGTAGAAAACACTTTATTCGAAGATGGTGACGGTGCTAACACATTCCGTGCATTCAACCCTACACAGGCTGAAGAAACATACTCAATGGTAACTGCTAACCGTTTCTGGTCTCAGATCTTTGGTGTTGCATTTGCTAACAAACGTTGGTTACACTTCTTTATGTTATTCGTTCCAGTAACTGGTTTATGGATGTCAGCTTTAGGTGTTGTAGGTTTAGCATTAAACTTACGTGCTTACGACTTCGTTTCTCAAGAGATTCGTGCTGCTGAAGACCCTGAGTTCGAAACATTCTACACTAAAAACATTCTATTAAACGAAGGTATTCGTGCTTGGATGGCTGCTCAAGACCAACCACACGAAAAATTAGTATTCCCTGAAGAAGTATTACCTCGTGGTAACGCTCTA
Pseudomuriella_schumacherensis  ATGACTATTGCGATTGGTTATCAAGAAAAACGTACTTGGTTTGATGACTGTGACGACTGGCTTCGTCAAGACCGATTTGTTTTTGTAGGTTGGTCAGGTCTTCTTTTATTCCCTTGTGCTTATTTTGCTTTAGGTGGTTGGTTAACAGGAACAACTTTTGTTACTTCTTGGTATACACACGGCCTAGCTACTTCTTACCTAGAAGGTTGTAACTTCCTTACAGCAGCTGTTTCTACTCCAGCAAACAGTATGGCTCACTCTTTACTTTTTGTATGGGGTCCAGAAGCTCAAGGTGATTTTACTCGTTGGTGTCAGCTAGGTGGTTTATGGACTTTCGTAGCTCTTCACGGTTCTTTTGGTTTAATTGGTTTCATGCTACGTCAGTTTGAGATTGCTCGTTCTGTAAACCTTCGTCCTTATAACGCTATTGCATTCTCTGCACCTATTGCGGTATTTGTAAGCGTGTTCCTAATCTACCCTTTAGGACAATCTGGTTGGTTCTTTGCACCTAGTTTTGGTGTAGCTGCAATCTTCCGTTTCATTTTATTCTTCCAAGGTTTCCACAACTGGACACTTAACCCGTTCCACATGATGGGTGTAGCTGGTGTTTTAGGAGCAGCTCTACTTTGTGCCATTCATGGTGCAACAGTAGAAAACACTCTATTCGAAGATGGTGACGGTGCGAACACGTTCCGTGCATTTAACCCTACACAGGCGGAAGAGACTTACTCAATGGTGACAGCAAACCGTTTCTGGTCTCAAATTTTTGGTGTAGCTTTCTCTAACAAACGTTGGTTACACTTCTTTATGCTGTTTGTACCAGTAACAGGTTTATGGATGAGTGCAATTGGAGTTGTTGGTTTAGCATTAAACTTACGAGCTTACGATTTCGTTTCACAAGAAATCCGTGCAGCTGAAGACCCTGAGTTCGAAACTTTCTACACAAAAAATATTCTATTAAACGAAGGTATTCGTGCTTGGATGGCTGCTCAAGACCAACCACACGAACGTTTAGTATTCCCTGAAGAAGTATTACCTCGTGGTAACGCTCTA
            Rotundella_rotunda  ATGACTATTGCGATTGGTTATCAAGAAAAACGTACTTGGTTTGATGACGCAGACGACTGGTTACGTCAAGACCGTTTTGTTTTTGTAGGTTGGTCAGGTCTTCTATTATTACCTTGTGCTTATTTTGCTGTAGGTGGTTGGTTAACTGGGACTTCATTTGTTACATCATGGTATACTCATGGTTTAGCTACTTCTTACCTAGAAGGATGTAACTTCTTAACAGCAGCTGTTTCTACTCCTGCAAACAGTATGGCACACTCATTATTATTCTTATGGGGTCCAGAAGCTCAAGGTGATTTTACACGTTGGTGCCAATTAGGTGGTTTATGGACATTCGTTGCTCTACACGGATCTTTTGGATTAATTGGATTTATGTTACGTCAATTTGAAATTGCTCGTTCAGTTAATCTTAGACCATATAACGCAATTGCTTTCTCAGGTCCAATTGCTGTATTTACATCTGTTTTCTTAATCTACCCATTAGGACAATCTGGTTGGTTCTTTGCACCTAGCTTTGGTGTGGCAGCAATCTTCCGTTTCATCCTCTTTTTCCAAGGGTTTCATAACTGGACTTTAAACCCTTTCCACATGATGGGAGTAGCTGGTGTTTTAGGAGCTGCTTTACTTTGTGCGATCCACGGTGCAACTGTAGAAAACACATTATTTGAAGATGGTGACGGTGCAAACACATTCCGTGCCTTTAACCCTACACAGGCAGAAGAGACGTACTCAATGGTAACAGCGAACCGTTTCTGGTCTCAGATTTTTGGTGTTGCTTTTGCTAACAAACGTTGGTTACACTTCTTTATGCTTTTCGTACCTGTTACTGGTTTATGGATGTCTGCAATCGGGGTTGTTGGTTTAGCTTTAAACTTACGTGCTTACGACTTCGTATCACAAGAAATTAGAGCGGCAGAAGACCCTGAATTCGAGACGTTCTACACGAAAAATATTCTTCTAAATGAAGGTATTCGTGCTTGGATGGCTGCACAAGACCAACCACACGAAAAACTTGTATTCCCTGAAGAAGTATTACCACGTGGTAACGCTCTT
          Scenedesmus_obliquus  ATGACTATTGCGATTGGTTATCAAGAAAAACGTACATGGTTTGATGACGCTGATGACTGGTTACGTCAAGACCGTTTCGTATTTGTAGGTTGGTCAGGTCTTCTTCTTTTTCCTTGTGCATACTTTGCACTAGGAGGTTGGTTTACTGGTACAACTTTTGTAACATCATGGTATACACATGGGTTAGCTACTTCTTACTTAGAAGGTTGTAACTTCTTAACTGCTGCAGTTTCAACACCTGCAAACAGTATGGCACACTCATTATTATTCTTATGGGGTCCAGAAGCTCAAGGTGATTTTACTCGTTGGTGTCAATTAGGTGGTTTATGGACATTTGTTGCTTTACATGGTTCTTTTGGTTTAATTGGATTCATGTTACGTCAATTTGAAATTGCACGTTCAGTAAACTTACGTCCTTACAATGCTATTGCTTTTTCAGCTCCTATTGCTGTTTTTGTTTCAGTATTCTTAATTTACCCATTAGGACAATCAGGTTGGTTCTTTGCACCTAGTTTTGGTGTTGCTGCTATCTTCCGTTTTATTTTGTTCTTCCAAGGTTTTCATAACTGGACATTAAACCCATTCCATATGATGGGTGTTGCTGGTGTTTTAGGTGCTGCTTTATTATGTGCTATTCACGGTGCTACTGTTGAAAACACATTATTTGAAGATGGTGATGGTGCAAACACATTCCGTGCATTTAACCCAACTCAAGCTGAAGAAACTTACTCTATGGTAACTGCGAACCGTTTCTGGTCACAAATTTTTGGTGTTGCTTTCTCAAACAAACGTTGGCTTCACTTCTTTATGTTATTAGTTCCGGTAACAGGACTATGGATGTCTGCGATTGGTGTTGTTGGTTTAGCTCTAAACTTACGTGCTTATGACTTCGTATCACAAGAAATTCGTGCTGCTGAAGACCCAGAGTTCGAAACTTTCTATACTAAAAATATTTTATTAAATGAAGGTATTCGTGCTTGGATGGCTGCTCAAGACCAACCACACGAACGTTTAGTATTCCCTGAAGAAGTATTACCTCGTGGTAACGCTCTA
        Schizomeris_leibleinii  ATGACAATCACCATTGGTTATGTAGAACAACGAGGTATTTTTGATAATGCCGATGACTGGTTACGTAAAGAACGTTTTGTTTTTGTAGGTTGGTCAGGATTATTATTATTCCCTTGTGCTTATTTAGCATTAGGTGGCTGGTTAACTGGTACAACATTTGTAACATCTTGGTATACTCACGGATTAGCATCTTCTTATTTAGAAGGTTGTAACTTTTTAACTGCTGCAGTATCAACTCCAGCAAATAGTATGGCTCACTCATTATTATTTTTATGGGGTCCAGAAGCTCAAGGTGATTTAACTCGTTGGTTCCAATTAGGTGGTTTATGGACTTTTGTAGCATTACATGGTGCTTTTTCTTTAATTGGCTTTATGTTACGTCAGTTTGAAATTGCGCAATCATTAAGATTACGTCCATATAACGCAATTGCATTCTCTGCACCAATTTCTGTATTTGTATCTGTATTTTTAATTTATCCATTAGGTCAAGCAGGTTGGTTCTTTGCGCCTAGTTTTGGTGTAGCGGCAATCTTCCGTTTCATTTTATTTTTTCAAGGGTTCCATAACTGGACTCTAAACCCATTCCACATGATGGGTGTAGCTGGTGTATTAGGTGCTGCTTTATTATGTGCAATTCACGGTGCAACAGTTGAAAATACATTATTCGAAGATGGTGATGGTGCTAACACTTTCCGTGCTTTTAACCCTACACAAGCAGAAGAAACGTATTCTATGGTAACTGCGAATCGTTTCTGGTCACAAATTTTTGGTGTAGCTTTCTCTAACAAACGTTGGTTACACTTCTTTATGCTTTTCGTTCCTGTAACTGGTTTATGGATGTCTGCAATTGGTGTAGTAGGTTTAGCTTTAAACTTACGTGCATATGACTTCGTTTCTCAAGAAATTCGTGCTGCTGAAGATCCTGAGTTCGAAACATTCTATACTAAAAATATCCTTCTTAACGAAGGTATTCGTGCTTGGATGGCCGCACAAGACCAACCACATGAAAAATTAGTATTCCCTGAAGAAGTATTACCTCGTGGTAACGCTCTA
        Spermatozopsis_similis  ATGACGATAGCGATTGGTTATCAAGAAAAAAGAACATGGTTTGATGACGCTGACGACTGGTTACGTCAAGACCGTTTCGTATTTGTAGGTTGGTCAGGTCTTCTATTATTACCATGTGCTTACTTCGCAGTAGGCGGATGGTTAACAGGAACAACATTTGTAAGTTCTTGGTACACTCATGGTTTAGCAACTTCTTACTTAGAAGGTTGTAACGTTTTAACAGCAGCTGTTTCAACACCAGCAAACAGTATGGCTCACTCTTTACTATTTGTATGGGGTCCTGAAGCACAAGGCGACTTAACTCGTTGGTTCCAATTAGGTGGCTTATGGGCATTTATTGCTTTACACGGCGCTTTTGGTCTAATCGGTTTCATGTTACGTCAATTCGAAATTGCACGTTCTGTAAACTTACGTCCATACAACGCAATTGCATTCTCTGCACCAATTGCAGTTTTTGTATCTGTATTCTTAATTTACCCTTTAGGACAATCTGGTTGGTTCTTTGCACCAAGTTTTGGTGTAGCATCAATTTTCCGTTTTATTTTATTCTTCCAAGGTTTCCACAACTGGACACTTAACCCATTCCACATGATGGGTGTAGCAGGTGTATTAGGAGGCGCATTATTATGTGCAATTCACGGTGCAACTGTAGAGAATACATTATTCGAAGATGGTGATGGCGCTAACACATTCCGTGCGTTTAACCCTACACAGGCTGAAGAAACATATTCTATGGTTACAGCTAACCGTTTCTGGTCTCAAATTTTCGGGGTAGCATTCGCAAACAAACGCTGGTTACATTTCTTTATGTTATTAGTTCCAGTAACTGGATTATGGATGGCTTCAATTGGTGTTGTAGGCTTAGCATTAAACTTACGTGCATACGACTTCGTATCACAAGAAATTCGTGCAGCTGAAGACCCAGAATTCGAAACATTCTACACAAAAAATATTCTTCTTAACGAAGGTATTCGCGCGTGGATGGCAGCACAAGATCAACCTCACGAAAGAATCGTATTCCCAGAAGAAGTTCTTCCTCGTGGTAACGCTCTG
     Stephanosphaera_pluvialis  ATGACAATTGCGATTGGTTATCAAGAAAAACGTACATGGTTTGATGATGCGGATGACTGGTTACGTCAAGACCGTTTTGTTTTTGTAGGCTGGTCAGGTCTTTTATTATTACCTTGCGCTTACTTTGCAGTTGGTGGTTGGTTAACAGGTACAACGTTTGTTACATCATGGTACACTCATGGTTTAGCAAGTTCTTACTTAGAGGGTTGTAACTTTTTAACCGCTGCAGTATCAACACCAGCTAACAGCCTTGGTCACTCATTATTATTTGTATGGGGTCCTGAAGCACAAGGTGATTTAACACGTTGGTTCCAGTTAGGCGGTTTATGGGCTTTTGTTGCCTTACACGGTGCTTTTGGATTAATTGGTTTCATGTTACGTCAATTTGAAATTGCACGTTCTGTTAACTTACGTCCATACAACGCTATTGCTTTCTCAGCGCCTATTGCTGTTTTTGTTTCTGTATTCCTGATTTACCCATTAGGTCAGTCAGGTTGGTTCTTTGCGCCTAGTTTCGGTGTTGCTGCTATTTTCCGTTTCATTCTATTCTTCCAAGGCTTCCATAACTGGACTCTTAACCCATTCCATATGATGGGTGTAGCGGGCGTTTTAGGCGCGGCTTTATTATGTGCGATTCACGGCGCTACAGTTGAAAATACTTTATTTGAAGACGGCGATGGTGCTAACACTTTCCGTGCTTTTAACCCAACACAAGCAGAAGAAACTTACTCGATGGTAACAGCAAATAGATTCTGGTCTCAAATTTTCGGTGTAGCTTTTGCTAACAAACGTTGGTTACACTTCTTCATGTTATTTGTACCAGTAACAGGTTTATGGATGAGTGCACTTGGTGTTGTAGGATTAGCATTAAACTTACGTGCTTATGACTTCGTTTCTCAAGAGATCAGGGCCGCGGAAGATCCTGAGTTCGAAACATTCTATACAAAAAATATTCTTTTAAATGAAGGTATTCGTGCTTGGATGGCTGCTCAAGACCAACCTCACGAACGCTTAGTTTTCCCTGAAGAAGTTCTTCCTCGTGGTAACGCTCTA
      Stigeoclonium_helveticum  ATGACAATTACTATCGGTTACGTAGAAAAGCGTGGTTTATTTGATAATGTGGATGACTGGTTAAGACGTGAAAGATTTGTTTTCGTTGGCTGGTCTGGTTTATTACTATTCCCTTGCGCTTATATGGCTTTAGGTGGCTGGTTAACTGGTACAACATTTGTTACGTCTTGGTATACTCATGGTTTAGCAACTTCATATTTAGAAGGTTGTAACTTCTTAACAGCAGCTGTTTCAACACCTGCAAATAGTATGGCTCATTCTTTATTATTTTTATGGGGACCTGAAGCACAAGGAGATTTAACTCGTTGGTTCCAATTAGGTGGTCTTTGGCCATTTGTTGCCTTACATGGTGCATTCTCGTTAATTGGTTTCATGCTTCGTCAATTTGAAATTGCTCAATCGTTAAAACTACGTCCATATAACGCTATCGCTTTCTCAGCGCCAATTGCTGTATTTGTTTCAGTATTTTTAATTTACCCACTAGGTCAAGCAGGTTGGTTCTTTGCACCAAGCTTTGGTGTAGCTGCAATTTTTAGATTTATTTTATTCTTCCAAGGGTTTCATAACTGGACTCTTAACCCTTTTCATATGATGGGTGTAGCAGGTGTTCTTGGTGCTGCTTTACTATGTGCAATTCATGGGGCAACTGTAGAAAACACTTTATTTGAAGATGGTGATGGTGCAAATACCTTTAGAGCTTTCAACCCTACACAGGCTGAAGAAACTTACTCAATGGTAACTGCCAATCGCTTCTGGTCTCAAATTTTCGGTGTTGCTTTCTCAAACAAACGTTGGCTTCATTTTTTCATGTTATTCGTTCCTGTAACTGGTTTATGGATGAGTGCAATCGGAGTTGTAGGGCTTGCTCTTAACCTTCGTGCTTATGATTTTGTATCACAAGAGATTCGTGCAGCTGAAGATCCAGAATTTGAAACATTCTATACGAAAAACATTTTATTAAATGAGGGTATCCGTGCTTGGATGGCAGCGCAGGATCAGCCGCATGAAAAACTAACTTTCCCAGAAGAAGTTCTTCCTCGTGGTAACGCTTTA
    Treubaria_triappendiculata  ATGACTATAGCGATTGGTTATCAAGAAAAACGTACTTGGTTTGATGACGCTGATGACTGGTTACGCCAAGATCGTTTTGTTTTTATAGGTTGGTCTGGTCTTTTACTTTTACCTTGTGCTTATATGGCTCTTGGTGGTTGGTTTACGGGGACTACTTTTGTAACATCATGGTACACTCATGGATTAGCTACTTCTTATTTAGAAGGTTGTAATTTCTTAACTGCAGCAGTATCTACTCCTGCAAATAGTTTAGGTCATTCTCTTCTGTTTTTATGGGGACCTGAAGCTCAAGGTGATTTTACAAGATGGTGTCAATTAGGTGGATTATGGGCATTTGTAGCATTACACGGTGCATTTGCATTAATTGGTTTTATGTTACGTCAATTCGAAATTGCACGTTCAGTTAATTTACGTCCATATAACGCTATTGCGTTTTCTGCTCCAATTGCAGTTTTCGTTTCTGTATTTTTAATTTATCCATTAGGTCAATCTGGTTGGTTTTTTGCTCCAAGTTTTGGTGTTGCAGCTATTTTCCGTTTTATCTTATTTTTCCAAGGATTCCATAACTGGACATTAAATCCATTCCATATGATGGGTGTAGCAGGTGTATTAGGTGCAGCTCTACTTTGTGCTATTCATGGTGCAACTGTAGAAAACACTCTATTTGAAGATGGTGATGGTGCCAATACTTTCCGTGCATTTAACCCAACTCAGGCTGAAGAAACTTATTCAATGGTTACTGCTAACCGTTTCTGGTCACAAATCTTTGGAGTAGCTTTTTCAAATAAACGTTGGCTTCATTTCTTTATGCTATTCGTTCCTGTAACAGGACTTTGGATGTCTGCTATTGGTGTTGTTGGTCTAGCATTAAATTTACGTGCTTATGATTTCGTTTCACAAGAAATTCGTGCTGCTGAAGATCCTGAATTTGAAACTTTTTATACAAAAAATATTCTTTTAAATGAAGGTATTCGTGCTTGGATGGCTGCGCAAGATCAACCACATGAAAGATTAGTTTTCCCTGAAGAAGTACTTCCTCGTGGTAACGCTCTA
            Trochiscia_hystrix  ATGACTATAGCGATTGGTTATCAAGAAAAACGTACTTGGTTTGATGATGCTGATGACTGGTTACGCCAAGATCGTTTTGTTTTTGTAGGTTGGTCTGGTCTTTTACTTTTTCCTTGCGCTTATTTAGCTCTAGGTGGTTGGTTTACGGGTACTACTTTTGTAACATCATGGTACACTCATGGATTAGCTACTTCATATTTAGAAGGATGCAATTTCCTAACAGCTGCAGTTTCTACTCCTGCAAATAGTTTAGGACATTCTCTTCTATTTTTATGGGGACCTGAAGCTCAAGGTGACTTTACAAGATGGTGTCAATTAGGAGGACTATGGGCATTTGTTGCATTACATGGTGCTTTTTCATTAATTGGTTTTATGTTACGTCAATTCGAGATTGCACGTTCTGTAAACTTACGTCCTTATAATGCTATTGCGTTTTCTGCTCCAATTGCAGTTTTTGTTTCTGTATTTTTAATTTATCCATTAGGTCAATCAGGTTGGTTTTTCGCTCCAAGTTTTGGTGTGGCTGCTATTTTCCGTTTCATTTTATTCTTTCAGGGGTTCCATAACTGGACATTAAATCCATTCCATATGATGGGTGTTGCTGGTGTTTTAGGTGCTGCATTACTTTGTGCAATTCATGGAGCAACAGTAGAAAATACTCTATTTGAAGATGGTGATGGTGCAAATACTTTCCGTGCATTCAACCCAACACAGGCTGAAGAAACTTATTCTATGGTAACTGCTAATCGTTTCTGGTCACAAATTTTTGGAGTAGCTTTTTCAAATAAACGTTGGCTTCATTTCTTTATGTTATTCGTTCCGGTAACCGGACTTTGGATGTCTGCTATTGGTGTTGTTGGTCTAGCTTTAAATTTACGTGCTTATGATTTCGTATCACAAGAAATTCGTGCTGCAGAAGATCCTGAATTTGAAACATTTTATACAAAAAATATTCTTTTAAATGAAGGTATTCGTGCTTGGATGGCTGCACAAGATCAACCACATGAGAAATTAGTATTCCCTGAAGAAGTACTTCCTCGAGGTAACGCTCTA
                    Uronema_sp  ATGACAATTACGATTGGATATGAAGAAAAACGTACATGGTTCGATTTTGTTGATGACTGGCTTCGTCGTGAAAGATTTGTTTTCGTAGGTTGGTCTGGTCTTTTATTATTCCCTTGTGCTTATTTAGCATTAGGTGGTTGGTTAACTGGTACAACTTTTGTAACTTCATGGTATACTCACGGTTTAGCAAGTTCATACTTAGAAGGTTGTAACTTTTTAACAGCTGCAGTATCAACACCTGCAAATAGTATGGCACACTCATTATTATTCCTTTGGGGTCCTGAAGCTCAAGGTGATTTTACTAGATGGTTACAAATTGGTGGTCTTTGGACTTTCGTAGCTTTACACGGTTCATTCTCATTAATTGGCTTTATGCTTCGTCAGTTTGAAATTGCTCAGTCATTAAAACTTCGTCCATACAACGCTATCGCTTTCTCAGCTCCAATTGCGGTATTCGTTTCTGTTTTCTTAATTTACCCGTTAGGTCAATCAGGTTGGTTCTTTGCACCAAGTTTTGGTGTAGCTGCAATTTTCCGTTTCATTTTATTTTTTCAGGGGTTTCATAACTGGACTCTAAACCCTTTCCACATGATGGGTGTAGCAGGTGTATTAGGTGCTGCTTTATTATGTGCAATTCATGGTGCAACAGTAGAAAACACATTATTTGAAGATGGTGATGGTGCTAACACATTCAGAGCATTCAACCCAACTCAAGCGGAAGAAACTTACTCTATGGTAACAGCTAACCGTTTCTGGAGTCAAATTTTTGGTGTTGCTTTCTCTAACAAACGTTGGTTACACTTCTTTATGTTATTTGTACCAGTAACTGGTCTTTGGATGTCTGCTATTGGAGTTGTAGGTTTAGCTTTAAACTTACGTGCATATGATTTCGTATCACAAGAAATTCGTGCGGCTGAAGATCCTGAGTTCGAAACTTTCTATACTAAAAATATTTTATTAAATGAAGGTATCCGTTTATGGATGGCTGCTCAAGATCAACCACATGAAAAATTAGTACTTCCTGAAGAAGTATTACCTCGTGGTAACGCTCTA
                Volvox_carteri  ATGACAATAGCGATTGGTTATCAAGAAAAACGCACATGGTTTGATGACGCTGACGACTGGCTTCGTCAAGACCGTTTCGTATTCGTTGGTTGGTCGGGTTTATTACTTTTCCCTTGTGCTTACTTTGCATTAGGTGGTTGGTTAACTGGTACAACTTTCGTTACATCATGGTACACACATGGTCTAGCTAGTTCTTACCTAGAAGGTTGTAACTTCTTAACAGCAGCTGTATCAACACCAGCAAACAGTATGGCTCACTCTCTTCTATTTGTTTGGGGTCCAGAAGCTCAAGGTGATTTCACTCGTTGGTGTCAACTTGGAGGTTTATGGACATTTGTAGCTTTACACGGGGCGTTTGGTCTAATTGGCTTTATGCTACGTCAATTTGAAATTGCTCGTTCAGTAAACTTACGTCCATACAACGCTATTGCTTTCTCAGCACCAATTGCTGTATTCGTATCTGTTTTCTTAATTTACCCATTAGGTCAATCAGGTTGGTTTTTTGCACCTAGTTTTGGTGTTGCTGCTATCTTCCGTTTCATCTTATTTTTCCAAGGTTTTCATAACTGGACGTTAAATCCATTCCACATGATGGGTGTTGCTGGTGTTCTAGGTGCTGCGTTATTATGTGCTATTCACGGTGCTACTGTAGAAAACACATTATTCGAAGATGGTGATGGTGCGAACACTTTCCGTGCTTTCAACCCAACACAGGCTGAAGAAACATACTCTATGGTAACAGCAAACCGTTTCTGGTCTCAGATCTTTGGTGTGGCTTTCTCTAACAAACGTTGGTTACACTTCTTCATGTTATTAGTTCCTGTAACAGGATTATGGATGAGTGCACTTGGAGTTGTAGGCCTTGCATTAAATTTACGTGCTTACGACTTCGTTTCACAAGAAATTCGTGCAGCCGAAGATCCTGAATTTGAAACTTTCTATACTAAAAACATTCTTCTTAACGAAGGGATCCGTGCTTGGATGGCTGCTCAAGACCAACCACATGAACGTTTAGTGTTCCCAGAAGAAGTTTTACCACGTGGTAACGCTCTT
            Carteria_crucifera  ATGACAATTGCTATTGGTTATCAAGAAAAGCGTACTTGGTTTGATGACGCTGATGATTGGTTAAGACAAGACCGTTTTGTATTTATTGGTTGGTCTGGGTTATTATTACTTCCTTGTGCATATATGGCATTAGGTGGCTGGTTAACAGGAACAACATTTGTAACTTCATGGTATACTCATGGATTAGCTTCATCTTATTTAGAAGGTTGTAACTTTTTAACTGCAGCTGTTTCTACTCCAGCTAACAGTATGGCTCATTCTTTATTATTTGTTTGGGGACCTGAAGCTCAAGGTGATTTAACACGTTGGTTCCAATTAGGCGGTCTTTGGACATTTGTTGCTCTTCATGGAGCTTTTGGTTTAATTGGTTTCATGTTACGCCAATTTGAAATTGCAAGATCTGTTAATTTACGTCCATATAACGCTATTGCGTTTTCAGCACCTATTTCAGTTTTTGTTTCAGTATTTTTAATTTACCCTTTAGGTCAATCAGGTTGGTTTTTTGCGCCTAGTTTTGGTGTTGCTGCTATCTTTAGATTTATTTTATTCTTCCAAGGTTTCCATAACTGGACATTAAACCCATTCCACATGATGGGTGTTGCTGGCGTTTTAGGCGCTGCTTTATTATGCGCGATTCATGGTGCTACGGTTGAGAATACTTTATTTGAAGACGGTGATGGTGCTAACACTTTCCGTGCATTTAACCCAACGCAAGCGGAAGAAACATACTCTATGGTTACAGCTAATAGATTTTGGTCACAAATTTTTGGTGTTGCTTTCTCTAACAAACGTTGGTTACACTTCTTTATGCTTTTCGTTCCTGTTACGGGCCTTTGGATGAGTGCTATTGGTGTTGTTGGTTTAGCTTTAAATTTACGTGCTTACGATTTCGTATCTCAAGAAATCAGGGCCGCAGAAGATCCAGAGTTCGAAACTTTCTATACTAAAAACATTCTTTTAAATGAAGGTATTCGTGCTTGGATGGCTGCTCAAGATCAACCACACGAACGTTTAGTATTCCCTGAGGAAGTATTACCTCGTGGTAATGCTCTA

    ;
end;


begin mrbayes;
    charset firstsecond = 1-.\3 2-.\3;
    charset third = 3-.\3;
    partition mine = 2: firstsecond, third;
    set partition=mine autoclose=yes;
    lset applyto=(all) nst=6 ngammacat=4 rates=invgamma;
    prset applyto=(all) statefreqpr=dirichlet(1) ratepr=variable pinvarpr=uniform(0,1) brlenspr=Unconstrained:GammaDir(1.0,0.1,1.0,1.0) shapepr=exponential(1.0);
    unlink shape=(all) statefreq=(all) revmat=(all);
    mcmc ngen=6250000 samplefreq=500 printfreq=1000 starttree=random nruns=2 nchains=2 savebrlens=yes filename=psbD;
    sump relburnin=yes burninfrac=0.2;
    sumt relburnin=yes burninfrac=0.2;
end;
