# Supplementary material for: Order, please! Uncertainty in the ordinal-level classification of Chlorophyceae
Source: PeerJ. 2019 May 15;7:e6899. doi: 10.7717/peerj.6899 (PMC6525593; doi:10.7717/peerj.6899)
Supplement: Supplemental Information 1 — This compressed folder contains untrimmed, masked alignments for individual chloroplast genes (subfolder nexus), as well as trimmed alignments with appropriate analysis blocks and the consensus trees resulting from these single-gene and concatenated analyses (MrBayes subfolders). Supplementary methods with associated references are included in the SupplementaryMethods.txt file. SVDquartets, BaliPhy, PhyloBayes and RAxML analysis files are in separate subfolders, with their respective resulting tree files. Files associated with MrBayes analysis of the 1st and 2nd positions and the analysis of the 3rd positions are placed in the subfolders 1st_and_2nd_positions_only and 3rd_positions_only, respectively. The 18Splastid_combined subfolder contains the MrBayes analysis materials (alignment and consensus tree) for the analysis including nucleotide plastid data as well as 18S nucleotide data. Documentation, trees and scripts used to create Fig. 3 are included in the “Figure3” subfolder, and documentation for and full results of Treespace analyses are in the “Treespace” subfolder. The results of the AU topology tests are included in a Word document. [file peerj-07-6899-s008.zip › supplementary_alignments_trees/mrbayes_nt_alignments_trees/ycf12-stripped.nex]

#nexus

begin data;
    dimensions ntax=61 nchar=96;
    format datatype=dna gap=-;
    matrix
                 Ankyra_judayi  ATGAATGAAATTGTTTTACAACTTACAAGTCTTCTTTTAGTTGTAGCTGCTGGTCCATTAGTTGTAATTTTATTATCAGCGCGTGGTGGTAATTTA
        Atractomorpha_echinata  ATGAATGAAATTGTTTTACAACTTACAAGTCTTCTTTTAGTTGTAGCCGCTGGTCCATTAGTTGTAATTTTATTATCTGCACGTGGTGGTAATTTA
      Borodinellopsis_texensis  ATGAATGAAGTAGTTCTTCAACTTGCATCTCTTCTGCTTGTTGTAGCGGCAGGTCCAGTGGTTGTTGTATTATTATCAATTCGTGGTGGTAATCTT
          Bracteacoccus_aerius  ATGAATGAAATTGTTCTTCAACTTGCAAGCTTACTTCTGATCGTAGCAGCTGGACCACTAGTAGTAATTTTATTATCAGCTCGTGGTGGTAATCTG
       Bracteacoccus_giganteus  ATGAATGAGATCGTTCTTCAACTTGCAAGTCTACTTTTTATCGTAGCGGCTGGTCCACTTGTAGTAGTATTATTATCAGCTCGTGGTGGTAATTTA
           Bracteacoccus_minor  ATGAATGAGATTGTTCTTCAACTTGCTAGCTTACTTTTCATCGTAGCAGCTGGTCCACTTGTAGTAGTATTATTATCAGCTCGTGGCGGTAATCTA
         Carteria_cerasiformis  ATGAATGAAATTGTTTTACAACTTACTTCTCTTCTTTTTGTATTAGCTGCTGGTCCATTAGTTGTCGTTTTATTATCAGCACGCGGTGGTAATTTA
           Carteria_sp_SAG_8_5  ATGAATGAACTTGTTTTACAACTAACTGCTTTCCTTCTTATTTTTGCTGCGGGACCTCTAGTAGTAGTACTTTTATCTGCTCGTGGCGGTAACCTT
     Characiochloris_acuminata  ATGAATGAACTAGTTCTTCAATTAACTTCTTTACTTCTTGTTGTTGCTGCTGGTCCTTTAGTTGTTGTTTTATTATCTGCTCGTGGTGGTAACCTA
       Chlamydomonas_applanata  ATGAATGAATTAGTTCTTCAATTAGCATCTTTACTTTTAGTTGTAGCAGCAGGTCCTCTTGTTGTAGTATTATTATCTCTTCGTGGCGGTAACTTA
         Chlamydomonas_nivalis  ATGACTCAACTTGTTTTACAACTAACTGCTTTACTTTTCGTAGTGGGAGCTGGTCCGTTAACGATCATTTTATTATCATTCCGTAATGGAAATCTT
        Chlamydomonas_peterfii  ATGAATGAATTAATTGTTACTCTTACTAGTTTATTCCTAGTTGTAGCTTCTGGTCCACTTGTTGTTATTTTATTATCTGTACGCGGTGGCAACCTT
     Chlamydomonas_reinhardtii  ATGAATGAATTAGCTCTTACACTAGTTAGTCTAGTTTTAGTTGTTTCTGCTGGTCCTCTTGTTGTTGTTTTATTATCAGCACGTGGTGGTAATTTA
         Chlorococcum_tatrense  ATGAATGAATTAGTTTTTCAATTAGGTTCTTTACTTCTAGTCGTAGCAGCAGGCCCACTTGTTGTAGTTTTATTATCATTACGTGGTGGTAATCTA
       Chlorogonium_capillatum  ATGAATGAATTAGTTCTTCAATTAACTTCTCTACTTCTTATCGTCGCAGCTGGTCCACTTGTTGTTGTTTTATTATCTTTACGTGGTGGTAACCTT
         Chloromonas_perforata  ATGAATGAATTAGTTTTTCAATTAGGTTCTTTACTTCTAGTCGTAGCAGCAGGTCCGCTTGTTGTAGTTTTATTATCATTACGTGGTGGTAATCTA
             Chloromonas_rosae  ATGACTCAACTTGTTTTACAACTTACTGCTTTACTTTTTGTTGTGGGAGCTGGTCCGTTAACGATCATTTTATTATCATTCCGTAATGGAAATCTG
       Chlorosarcinopsis_eremi  ATGAATGAATTAGTTTTACAATTAGCATCTTTACTTCTTATTGTAGCTGCAGGTCCTCTTGTTGTTGTTTTATTATCACTACGTGGTGGTAACTTT
        Chlorotetraedron_incus  ATGAACGACATTGTTATTCAACTTGTTAGTTTAATTTTAGTTGTAGCAGCTGGACCAATTGTTGTTGTTTTATTAGCTGCTCGCGGTGGAAACCTA
    Chromochloris_zofingiensis  ATGAATGAAATTGTTTTACAACTTACAAGTATCATTTTAGTAGCTGCTGCTGGACCATTAGTAGTTGTTTTACTTGCTGCTCGTGGTGGTAATCTT
         Desmotetra_stigmatica  ATGAATGAACTAATTCTTCAACTTTCGGCTTTAATTTTTGTTGTAGCAGCAGGACCACTTGTAGTTGTTCTGTTATCTGCACGCGGTGGTAATCTA
             Dunaliella_salina  ATGAGTACTCTTATTCTACAGTTAGTAGCCTTATTTGCAGTTGTAGCAGCTGGGCCACTTGTTGTTGTTTTATTATCTGTTCGTGGTGGTAATCTT
          Elakatothrix_viridis  ATGAATGAAATTGTTATACAATTAGCAAGTATACTTTTTGTTGTTGCAGCAGGTCCTCTTGTAGTAATCTTATTAGTGATTAGAAGAAAAAACTTT
         Floydiella_terrestris  ATG---GAAACATTATTACAACTTTTTGCAATTTTTTTAATCGTTACAGCAGGTCCTGCGGTTGTTGTTTTAGCTGCTACTCGCAGTGGTAATTTA
       Golenkinia_longispicula  ATGAATGAAATTTTATTACAATTAACGGCTCTCCTTTTGGTTGTTGCAGCGGGTCCTTTAGTAGTTGTTTTATTATCTGCTCGTGGTGGTAACCTT
              Gonium_pectorale  ATGAATGAATTAGCTTTTACTCTTGTTAGTCTAATTTTAGTTGTTTCAGCTGGTCCTCTTGTTGTTGTTTTATTATCAGCACGTGGTGGTAACCTA
       Haematococcus_lacustris  ATGAATGAATTAGTTCTTCAATTAACATCTCTACTTTTAATTGTAGTAGCAGGTCCTTTAGTTGTTATTTTATTAAGTGTACGTGGTGGTAATCTG
            Hafniomonas_laevis  ATGACAGATCTTGTATTACAACTTGGTGCTATTTTTTTAGTAGTAGTAGCAGGACCGCTTGTTGTTGTTCTTTTATCTGTTCGTGGTGGTAACTTA
          Hariotina_reticulata  ATGAATGAAATCGTTTTTCAACTTACTAGTCTAGTTTTAATTCTTGCAGCAGGTCCGTTAGTTGTTGTATTACTATCTGCTCGTGGTGGAAATCTT
                 Jenufa_minuta  ATGGCTGACATTTTAGTACAAATTGCTAGTATACTTGTAATTCTAGCAGCAGGGCCTTTAGTAGTAGTTTTACTATCAGCTCGTGGTGGAAATCTT
              Jenufa_perforata  ATGGCTGATATTTTTGTACAAATTGCTAGCATAATTGCTATTGCTGCAGCAGGACCTTTAGTTGTTGTTTTATTATCTGCTCGTGGTGGAAATCTT
          Kirchneriella_aperta  ATGAACGAAATTGTTCTTCAACTGGCAAGTTTATTATTAGTGGTTGCTGCAGGACCTTTAGTAGTTGTATTACTATCTGCACGCGGTGGTGATCTT
      Koshicola_spirodelophila  ATGAACGGAATATTT---TTACTTTTATCGATTGCGATTATCTTATCAGTAGGACCATTAGTTGTTATTGCTATTGCTGGCCGTAGTGGAAATTTA
           Lobochlamys_culleus  ATGAGTGAATTAATTTTACAACTTACATCTTTATTGCTTGTAGTGGCTGCTGGTCCGTTAGTAGTAATCCTTCTATCAGCTCGTGGTGGTAATCTT
            Lobochlamys_segnis  ATGAATGAATTAATTTTACAACTTACTTCTTTATTACTTGTTGTTGCTGCAGGGCCATTAGTTGTTATTTTATTATCAGCTCGTGGTGGTAATCTT
           Microglena_monadina  ATGAATGAAATCATTCTTCAATTAGCATCTTTAATACTTGTTGTAAGTGCTGGGCCATTAGTTGTTATATTATTGTCTGTTCGTGGGGGGGCTCTT
                 Microspora_sp  ATGAATGAAGTTTTTTTACAATTAACAGCTTTACTTCTTGTTGTTGCTAGTGGTCCTTTAGTAGTAATTCTTTTATCTGCTCGTGGTGGTAATCTT
       Mychonastes_homosphaera  ATGAATGAAATCGTTTTCCAACTTGGAAGCTTACTTTTAGTAGTAGCTGCTGGACCATTAGTGGTAATTTTATTATCAGCAAAAGGTGGTAACCTA
           Mychonastes_jurisii  ATGAATGAAATCGTTCTACAACTTGGAAGCTTACTTTTAGTAGTAGCAGCTGGACCATTAGTGGTAATTTTACTATCAGCAAAAGGTGGTAACCTA
           Neochloris_aquatica  ATGAATGATATTGTTATTCAATTAGTTAGTTTACTTTTAGTAGTAGCAGCAGGTCCAATTGTAGTAATTTTATTATCTGCTCGTGGTGGAAATTTA
      Oedocladium_carolinianum  ATGAATGATATTTTATCTCAACTTATTGCAATTTTTGTTACTCTTTTTTTAGGCCCTGTGGTTGTTATTTTAATTGCTAGTCGTAATGGCAATCTA
      Oedogonium_angustistomum  ATGAATGATATTTTTTCTCAACTTATTGCAATCGCTGTTACTCTTTTTTTAGGCCCTGCTGTTGTTATTTTAATTGCTAGTCGTAATGGAAATCTA
          Oedogonium_cardiacum  ATGAATGATATTTTATCTCAACTGATTGCAATTGCTGTTACTCTTTTTTTAGGACCTGTTGTAGTTATTTTAATTGCTAGTCGTAATGGAAATCTA
        Oogamochlamys_gigantea  ATGAATGAACTCATTCTACAACTTACATCTCTACTTTTAGTGGTTGCTGCTGGTCCTTTAGTTGTTATTTTATTAGCAACTCGTCGTGGAAATCTT
        Ourococcus_multisporus  ATGAACGAAATTGTTCTTCAACTTGCAAGTTTATTATTAGTTGTGGCAGCAGGACCTTTAGTAGTAGTTTTATTATCTGCACGTGGTGGTAATCTT
         Palmellopsis_texensis  ATGAATGAATTGATTCTACAATTAACATCTCTATTACTAGTTGTTGCAGCTGGGCCCTTAGTTGTAATTTTATTATCTGCGCGCGGTGGTAATCTT
       Parallela_transversalis  ATGAATGAGATTTTTTTCCAATTGGGAGCTTTAATTTTTGTTGTTGCGGCTGGACCATTAGTTGTTATTCTTTTATCTGCACGTGGTGGTAACCTT
             Pediastrum_duplex  ATGAACGATATTATTATTCAACTTGCTAGTTTACTTTTAATTGTTGCAGCTGGACCAATTGTAGTTGTTTTATTATCAGCTCGTGGTGGGAATTTA
         Phacotus_lenticularis  ATGAGCGAAATCGTTTTTCAATTAGCATCGTTACTTTTTGTTGTAGCGGCAGGTCCTTTAGTAGTTATTCTATTATCTGCTCGTGGTGGTAACCTT
            Pleodorina_starrii  ATGAGTGAATTAGCTCTTACACTTGTTAGCCTAGTTTTAGTTGTTTCAGCTGGTCCTCTTGTTGTTGTTTTATTATCGGCACGTGGCGGTAACCTA
        Protosiphon_botryoides  ATGAATGAATTAGTTCTTCAATTAGCTTCTTTATTACTTATCGTAGCAGCAGGTCCACTTGTTGTAGTTTTATTATCGCTTCGTGGTGGTAACTTA
Pseudomuriella_schumacherensis  ATGAATGATATTGTTATTCAACTTGCGAGTTTAATTTTAATTGTAGCAGCTGGGCCATTAGTAGTTGTTTTACTATCTGCTCGTGGTGGTGATCTA
          Scenedesmus_obliquus  ATGAACGAAATCGTTTTTCAACTTACTAGTTTAGTTTTAATTCTTGCAGCAGGACCTTTAGTGGTTGTTTTATTATCTGCTCGTGGAGGAAATCTT
        Schizomeris_leibleinii  ATGAATGAAGTACTTTTTCAACTTATTTCATTATTTTTTGTGCTAGCAGCTGGTCCAGCTGTTGTTGTTTTAGTTGCAAGCCGTAAAGGGAATCTT
        Spermatozopsis_similis  ATGGATGAAATTGTTTTACAACTTACAGCGTTACTTTTAGTCGTTGCAGCTGGTCCTGCAATCGTTGTTTTATTATATGCTCGTGGCGGCAATTTA
     Stephanosphaera_pluvialis  ATGAATGAATTAGTTCTACAATTAGCTTCTTTACTTCTTATTGTTGCTGCTGGTCCTTTAGTTGTTGTATTACTATCATTACGTGGTGGTAACTTA
      Stigeoclonium_helveticum  ATGAATGAAGTAGTTTTTCAACTTATGGCCTTATTTTTTGTATTAGCAGCGGGTCCAGCTGTTGTTGTTTTAGTAGCTAGTCAAAAAGGGAATTTA
    Treubaria_triappendiculata  ATGAATGAAATTGTATTACAATTAAGTGCTTTACTTTTTGTGGTAGCAGCTGGTCCATTAGTTGTAGTGTTATTATCATTCCGTCAAGGAAATTTA
                    Uronema_sp  ATGGGTGAAGTACTTTTTCAACTGATTGCGTTATTTTTTGTAGTAGCAGCAGGTCCTGCGGTTGTTGTTTTAGTTGCTAGCCAAAAAGGTAATTTA
                Volvox_carteri  ATGAGTGAATTAGCTCTTACACTTGTTAGCCTAGTTTTAGTTGTGTCAGCTGGTCCTCTTGTTGTTGTTTTATTATCTGCACGCGGCGGTAACCTA
            Carteria_crucifera  ATGAATGAACTTCTTTTACAACTTACTGCTCTGTTTTTAGTTTTAGCTGCGGGTCCATTAGTTGTTGTATTACTTTCTGCTCGTGGTGGTAATCTA

    ;
end;


begin mrbayes;
    charset firstsecond = 1-.\3 2-.\3;
    charset third = 3-.\3;
    partition mine = 2: firstsecond, third;
    set partition=mine autoclose=yes;
    lset applyto=(all) nst=6 ngammacat=4 rates=invgamma;
    prset applyto=(all) statefreqpr=dirichlet(1) ratepr=variable pinvarpr=uniform(0,1) brlenspr=Unconstrained:GammaDir(1.0,0.1,1.0,1.0) shapepr=exponential(1.0);
    unlink shape=(all) statefreq=(all) revmat=(all);
    mcmc ngen=6250000 samplefreq=500 printfreq=1000 starttree=random nruns=2 nchains=2 savebrlens=yes filename=ycf12;
    sump relburnin=yes burninfrac=0.2;
    sumt relburnin=yes burninfrac=0.2;
end;
