# Supplementary material for: Order, please! Uncertainty in the ordinal-level classification of Chlorophyceae
Source: PeerJ. 2019 May 15;7:e6899. doi: 10.7717/peerj.6899 (PMC6525593; doi:10.7717/peerj.6899)
Supplement: Supplemental Information 1 — This compressed folder contains untrimmed, masked alignments for individual chloroplast genes (subfolder nexus), as well as trimmed alignments with appropriate analysis blocks and the consensus trees resulting from these single-gene and concatenated analyses (MrBayes subfolders). Supplementary methods with associated references are included in the SupplementaryMethods.txt file. SVDquartets, BaliPhy, PhyloBayes and RAxML analysis files are in separate subfolders, with their respective resulting tree files. Files associated with MrBayes analysis of the 1st and 2nd positions and the analysis of the 3rd positions are placed in the subfolders 1st_and_2nd_positions_only and 3rd_positions_only, respectively. The 18Splastid_combined subfolder contains the MrBayes analysis materials (alignment and consensus tree) for the analysis including nucleotide plastid data as well as 18S nucleotide data. Documentation, trees and scripts used to create Fig. 3 are included in the “Figure3” subfolder, and documentation for and full results of Treespace analyses are in the “Treespace” subfolder. The results of the AU topology tests are included in a Word document. [file peerj-07-6899-s008.zip › supplementary_alignments_trees/mrbayes_nt_alignments_trees/psaB-stripped.nex]

#nexus

begin data;
    dimensions ntax=68 nchar=2211;
    format datatype=dna gap=-;
    matrix
                 Ankyra_judayi  ATGGCAACAAAATTGTTTCCTAAATTTAGCCAAGGTCTTGCTCAAGACCCAACTACTCGGCGAATTTGGTATGGGTTAGCAATGGCCCACGACTTTGAAAGTCATGATGGCATGACAGAAGAAAACCTATACCAAAAAATTTTTGCCTCTCATTTTGGCCAATTAGCAATTATCTTTTTATGGACTTCTGGGAATCTTTTCCATGTAGCGTGGCAAGGGAATTTTGAAGCATGGGTTGCAGATCCTCTTCATGTTAGACCTATTGCGCATGCAATTTGGGATCCACATTTCGGTCAACCTGCAGTTGAAGCATTTACGCGTGGTGGTGCTTCAGGTCCAGTAAATATTGCCACATCGGGTGTTTATCAATGGTGGTATACTATTGGTATGCGCACAAACCAAGATTTATATGTTGCATCAGTGTTTTTAGGTTTAGTTTCTGCAGTATTTTTATTTGCAGGTTGGCTACACTTACAACCAAATTTCCAACCGTCTTTATCATGGTTTAAAGATGCTGAATCTAGATTAAATCACCATTTATCAGGTCTTTTTGGTGTGAGTTCATTAGCTTGGACAGGACATTTAGTTCACGTTGCAATTCCAGAATCACGTGGTAAACATGTAGGCTGGGATAACTTTTTAACAGAGTTACCACACCCACAAGGTTTAACTCCATTCTGGACAGGTAATTGGGCAGTTTATGCACAAAATCCGGATTCTGCAAATCATATTTTTGCAACTTCGGAAGGTTCAGGGGAAGCAATCTTAACATTCTTAGGTGGTTTCCATCCACAAACTCAAAGTCTTTGGTTAACTGATATGGCTCATCACCATTTAGCAATTGCAGTTATTTTTATTGTAGCGGGTCATATGTATCGTACTAATTTTGGTATTGGTCATAGATTACAAGCAATTTTAGATTCGCATGTTCCACCTGCTGGAGGTTTAGGAACTGGGCATAAAGGCTTATTTGATACAGTAAATAATTCATTACACTTCCAATTAGGTTTAGCATTAGCATCAGTAGGTACAGTATGTTCATTAACAGCGCAACATATTTACTCATTACCACCTTATGCTTTCTTAGCAAATGATTTTACAACTCAAGCGGCTTTATACACTCACCACCAATATATTGCTGGTTTTATTATGTGTGGTGCTTTTGCTCATGGTGCAATTTTCTTTATTCGTGATTACGATCCAGAAGCAAATAAAGGTAACGTATTAGCAAGAATGTTAGATCATAAAGAAGCTGTTATTTCTCACTTAAGTTGGGTTTCATTATTCTTAGGTTTCCATACATTAGGACTTTATGTTCATAATGATGTTATGCAAGCTTTTGGTACTCCTGAAAAACAAATTTTAATTGAACCTGTTTTTGCACAATGGATTCAAGCTGCACAAGGTAAAGCTTTATATGGTTTTGATTTCTTATTATCATCATCAACTAACCCAGCTGTTTCA------GCAAGTCAAAGTTTATGGCTTCCAGGCTGGTTAGAAGCAATTAATAATAATCAAAATTCTTTATTCTTAACTATTGGGCCGGGTGATTTCTTAGTTCACCATGCCATTGCATTAGGTCTTCATACAACTACTTTAATTCTTGTAAAAGGTGCTTTAGATGCGCGTGGTTCTAAATTAATGCCAGATAAAAAAGATTTTGGTTATAGTTTCCCATGTGATGGTCCAGGTCGAGGTGGAACATGTGATATTTCTGCTTATGACGCTTTTTATTTAGCTGTATTCTGGATGCTTAATACAATTGGTTGGGTTACTTTCTACTGGCATTGGAAACATTTAACACTATGGCAAGGTAATGTGTCTCAATTTGATGAATCTTCAACTTATTTAATGGGTTGGTTACGTGACTATTTATGGTTAAATTCATCACAACTTATTAACGGTTATAACCCATTTGGTATGAACAGTTTATCAGTATGGGCGTGGATGTTCCTTTTTGGACACTTAATTTATGCGACAGGTTTCATGTTCCTTATCTCTTGGCGTGGATACTGGCAAGAATTAATTGAAACTCTTGTATGGGCTCACGAAAAAACTCCACTTGCAAATTTAGTTTATTGGAAAGATAAACCAGTAGCATTATCAATTGTTCAAGCTCGTCTTGTAGGTTTAGCACACTTCTCAGTGGGTTATATCTTTACTTATGCAGCGTTCCTGATCGCCTCAACGTCAGGACGTTTTGGA
        Atractomorpha_echinata  ATGGCAACAAAATTGTTTCCTAAATTTAGCCAAGGTCTTGCTCAAGACCCAACTACTCGGCGAATTTGGTATGGGTTAGCGATGGCCCACGACTTTGAAAGTCATGATGGCATGACAGAAGAAAACCTATACCAAAAAATTTTTGCCTCTCATTTTGGCCAATTAGCAATCATCTTTTTATGGACTTCTGGAAATCTTTTCCATGTTGCTTGGCAAGGAAATTTTGAATCATGGGTTGCAGACCCTCTTCATGTTAGACCTATTGCTCATGCAATCTGGGATCCACATTTCGGTCAACCTGCAGTTGAAGCGTTTACACGTGGTGGTGCTTCAGGTCCAGTAAATATTGCTACTTCCGGTGTTTATCAATGGTGGTATACTATTGGTATGCGTACAAATCAAGATTTATATATTGCCTCAGTTTTCTTAGGTTTAGTTTCTGCAATATTTTTATTTGCAGGTTGGCTTCATTTACAACCAAACTTTCAACCGTCTTTATCATGGTTTAAAGATGCTGAATCTAGATTAAATCACCATTTATCAGGTCTTTTTGGTGTAAGTTCATTAGCGTGGACAGGACATTTAGTTCACGTAGCAATTCCTGAGTCACGTGGTAAACATGTAGGATGGGATAACTTTTTAACAGAGTTACCACATCCACAAGGTTTAACTCCGTTCTGGACAGGAAATTGGGCTGTGTATGCACAAAATCCTGATTCTGCAAATCATATTTTTGCTACTTCTGAAGGTTCTGGTGAAGCAATTTTAACATTTTTAGGTGGTTTTCATCCACAAACTCAAAGTCTTTGGTTAACAGATATGGCTCACCACCATTTAGCAATTGCTGTTATTTTCATTGTAGCTGGTCATATGTATCGTACTAATTTTGGTATTGGTCATAGATTACAAGCAATTTTAGATTCTCATGTACCACCTGCTGGTGGTTTAGGAAATGGTCATAAAGGATTATTTGATACAGTTAATAATTCATTACATTTCCAATTAGGATTAGCTTTAGCATCAGTGGGTACAGTTTGTTCATTAGTAGCACAACATATTTATTCGTTACCACCTTATGCTTTCTTAGCAAATGATTTTACAACTCAAGCAGCGTTATATACTCACCACCAATATATTGCTGGTTTTATTATGTGTGGTGCATTTGCTCATGGTGCTATTTTCTTTATTCGTGATTATGATCCAGAAGCAAACAAAGGCAATGTTTTAGCAAGAATGTTAGATCATAAAGAAGCTATTATCTCTCACTTAAGTTGGGTTTCATTATTCTTAGGTTTCCATACATTAGGGTTATATGTTCATAATGATGTTATGCAAGCTTTTGGGACTCCTGAAAAACAAATTTTAATTGAACCTGTTTTTGCACAATGGATTCAAGCAGCACAAGGTAAAGCTTTATATGGTTTTGATTTCTTATTATCGTCATCTACTAACCCTGCTGTATCA------GCTAGTCAAAGTTTATGGCTTCCAGGCTGGTTAGAGGCAATTAATAATAATCAAAACTCTTTATTCTTAACTATTGGGCCAGGTGATTTCTTAGTTCACCATGCTATTGCACTAGGGCTTCACACAACAACTCTGATTCTTGTAAAAGGTGCGTTAGATGCTCGTGGTTCTAAATTAATGCCAGATAAGAAAGATTTTGGTTATAGCTTCCCTTGTGATGGTCCAGGTCGTGGTGGAACATGTGATATTTCTGCTTATGATGCTTTTTATTTAGCTGTATTCTGGATGCTTAACACAATTGGTTGGGTAACTTTTTACTGGCACTGGAAACATTTAACATTATGGCAAGGTAATGTTTCACAATTTGATGAATCTTCAACGTATTTAATGGGTTGGTTACGTGACTATTTATGGTTAAATTCATCACAACTTATTAATGGTTATAACCCGTTTGGTATGAATAGTTTATCAGTATGGGCTTGGATGTTCTTATTTGGACATTTAATCTATGCAACAGGCTTTATGTTCTTAATTTCATGGCGTGGTTATTGGCAAGAGTTAATTGAAACTTTAGTTTGGGCTCATGAAAAAACTCCGTTAGCTAATTTAGTTTATTGGAAAGACAAGCCTGTGGCACTTTCAATTGTTCAAGCTCGATTAGTAGGATTAGCTCATTTCTCAGTTGGTTACATTTTTACTTATGCTGCATTTTTAATTGCCTCAACGTCAGGTCGTTTTGGA
      Borodinellopsis_texensis  ATGGCAACTAAGTTGTTTCCGAAATTTAGCCAAGGTTTGGCACAAGATCCGACAACACGTCGTATTTGGTTTGGGCTTGCTGTAGCTCATGACTTTGAAAGTCATGATGGTATGACTGAAGAAAGCTTATATCAAAAAATTTTTGCTTCGCACTTTGGTCAATTAGCTATTATCTTCATTTGGACTTCAGGAAATTTATTCCATGTAGCTTGGCAAGGGAATTTTGAACAATGGGTAACAGACCCTATTCATGTTCGCCCGATTGCACACGCAATTTGGGATCCACACTTCGGTCAACCAGCAGTCGAAGCATTTACAAGAGGTGGAGCTTCTGGTCCTGTTAATATTTCGACATCAGGTGTTTACCAATGGTGGTATACAATTGGTCTTCGCACAAATCAAGAGCTGTACGTTGGTTCTGTTTTCTTAGCTTTAATATCTGCAGTATTCCTGTTTGCAGGATGGCTGCATTTACAACCAAATTTCCAACCTTCATTATCTTGGTTTAAAGATGCTGAATCTCGATTAAATCACCACTTATCAGGATTATTTGGAGTAAGTTCACTGGCTTGGACAGGCCATTTAGTGCATGTAGCAATTCCAGAGTCACGTGGTCAACATGTGGGTTGGGATAATTTCCTTTCTGTACTACCCCACCCACAAGGTTTAACACCTTTCTTTACAGGAAACTGGGCCGCTTATGCACAAAACCCTGATTCTTCAACACATTTATTTGGATCTGGTGAAGGGTCTGGTCAAGCAATCCTGACTTTTTTAGGTGGATTCCACCCACAAACTCAAAGTTTATGGTTAACAGATATGGCACACCACCATTTAGCAATTGCAGTTATTTTCATTGTAGCTGGGCATATGTATAGAACTAATTTTGGTATTGGACATCGACTTCAAGCAATCTTAGACGCTCATACACCACCAGGTGGCGGTTTAGGTGCTGGTCACAAGGGGTTATTCGAAACAGTTAATAACTCTTTACATTTCCAATTAGGATTAGCTCTAGCATCAGTTGGTACTATAACTTCTTTAGTTGCACAACACATGTATGCTTTACCTCCTTATGCTTTCCTTGCTGTTGATTTTACAACTCAAGCGTCATTATATACTCATCACCAATATATAGCAGGGTTTATTATGTGTGGTGCTTTTGCTCATGGGGCGATTTTCTTTATTAGAGATTATGATCCTGAACAAAATAAAGGAAATGTTTTAGCTCGAATTTTAGATCATAAAGAAGCCATTATTTCACATTTAAGCTGGGTTTCTTTATTTTTAGGATTCCACACATTAGGACTTTATGTTCATAACGATGTTATGAATGCTTTTGGAACTCCTGAAAAACAAATTTTAATTGAACCTGTTTTTGCTCAATGGATTCAGGCTGCACAAGGGAAATCACTTTATGGTTTTGATTTCCTTCTTTCTTCAACTAATAGCCCAGCTTTCTCT------GCTGGTCAAAGTCTATGGCTTCCAGGTTGGCTAGAAGCTATCAATAACAACCAAAACTCTTTATTCTTAACTATTGGCCCTGGTGACTTTTTAGTACACCATGCTATTGCATTAGGTCTTCATACTACAACTTTAATTCTTGTAAAAGGTGCTTTAGATGCAAGAGGTTCTAAACTAATGCCGGATAAAAAAGATTTTGGTTATAGTTTCCCTTGTGATGGCCCTGGTCGTGGCGGAACTTGTGATATTTCTGGTTATGATGCTTTTTATTTAGCAATCTTCTGGATGCTTAACACAATCGGTTGGGTGACATTCTATTGGCACTGGAAACATTTAACTTTATGGCAGGGTAACGTGTCACAGTTCGATGAATCATCAACTTATCTTATGGGTTGGCTAAGAGACTATCTTTGGTTAAATTCATCACAACTTATTAATGGTTACAACCCTTTTGGTATGAATAGTTTATCTGTTTGGGCGTGGATGTTCTTATTTGGACATTTAATTTATGCTACTGGGTTTATGTTCCTAATTTCATGGCGTGGTTATTGGCAAGAATTAATCGAAACTCTTGTTTGGGCTCATGAAAAAACGCCTTTAGCAAACTTAGTTTATTGGAAAGATAAACCGGTTGCTTTATCTATTGTTCAAGCTAGATTAGTAGGTTTAGCACACTTCTCAGTAGGATATATTTTTACCTACGCTGCCTTCTTGATTGCGTCAACTTCTGGTCGATTTGGT
          Bracteacoccus_aerius  ATGGCAACAAAGTTGTTTCCTAAATTTAGCCAAGGTCTAGCACAAGACCCAACAACACGTCGAATTTGGTTCGGACTCGCAGTGGCGCATGATTTTGAAAGCCACGATGGCATGACTGAAGAAAATCTTTACCAAAAAATTTTCGCGTCTCACTTTGGACAATTAGCTATTATTTTCCTTTGGACTTCTGGAAATCTTTTCCATGTAGCTTGGCAAGGAAATTTTGAAACATGGGTAGCAGACCCTATTCATGTTCGCCCAATTGCTCATGCTATTTGGGATCCTCATTTTGGACAACCAGCAGTGGAAGCTTTTACTCGAGGCGGAGCATCTGGCCCAGTAAACATTTCCACATCAGGTGTTTATCAGTGGTGGTATACTATCGGAATGAGAACAAATTCTGATCTTTATGTTGGCTCTGTGTTTTTAGCTCTTGTTTCAGCAATTTTCTTGTTTGCTGGTTGGCTACACTTACAACCAAGTTTCCAACCATCGTTATCTTGGTTTAAAGACGCAGAATCTCGCTTAAATCACCACCTTTCTGGTTTATTTGGGGTGAGTTCATTAGCTTGGACTGGTCACTTAATTCACGTAGCTATTCCAGAATCTCGCGGAAAACATGTTGGTTGGGATAATTTCTTAACTGTTCTTCCACATCCACAAGGATTAACTCCTTTCTGGACAGGAAATTGGGCTGCTTACGCTCAAAATCCTGATTCTTCGAGTCATATTTTTGGAACTTCAGAAGGTGCTGGAGATGCCATTTTAACTTTTTTAGGCGGTTTCCACCCTCAAACTCAAAGTCTTTGGTTAACGGATATGGCTCATCACCATTTAGCGATTGCTGTTATATTCATTATCGCTGGTCATATGTATCGCACGAATTTCGGTATTGGACATCGCATGCAAGCTATTCTGGATGCTCACGTACCGCCTAGTGGTGGCTTAGGAGCTGGACACAAAGGTTTATTCGATACAGTAAACAACTCTTTACATTTCCAATTAGGATTAGCCTTAGCTTCTGTAGGTACCATTTGTTCTTTAGTTGCACAACACATGTATTCGTTACCACCATATGCATTTTTAGCGAATGATTTTACGACTCAAGCAGCTTTATATACTCATCACCAATATATCGCAGGATTTATCATGTGTGGTGCTTTTGCGCACGGTGCTATTTTCTTTATCAGAGATTATGACCCTGAACAAAATAAAGGAAACGTATTAGCAAGAATGTTAGATCATAAAGAAGCTGTGATTTCACATTTAAGTTGGGTTTCACTTTTCTTAGGTTTCCATACTCTAGGTCTTTACGTTCATAACGATGTTATGCAAGCTTTTGGAACTCCGGAAAAACAAATTTTAATCGAACCTGTTTTTGCGCAATGGATCCAAGCTGCCCAGGGTAAAGCTTTATATGGTTTTGACTTTTTACTGTCTTCTTCTGATAGTGCTGCAAGTTCT------GCGAGCGTAAGCTTATGGCTTCCTGGTTGGTTAGAAGCTATTAATAATAATCAAAACTCACTATTTTTAACTATTGGACCTGGTGACTTTTTAGTACACCACGCTATTGCTCTAGGTCTTCACACAACTACACTTATTTTAGTGAAAGGTGCATTAGATGCTCGTGGTTCTAAATTAATGCCAGATAAAAAAGATTTTGGTTATAGTTTCCCTTGTGACGGTCCAGGTCGCGGTGGTACTTGTGATATTTCAGCTTATGACGCTTTTTATTTAGCCGTTTTCTGGATGCTTAACACGATTGGTTGGGTAACGTTCTATTGGCACTGGAAACATTTAACTTTATGGCAAGGAAATGTTTCTCAATTTGATGAATCTTCAACTTATCTAATGGGTTGGCTTCGTGATTATTTATGGTTAAATTCTTCTCAATTAATTAATGGTTATAACCCATTCGGGATGAATAGTTTATCGGTTTGGGCTTGGATGTTCTTATTCGGTCACTTAATCTATGCTACTGGCTTTATGTTCTTAATTTCGTGGCGTGGTTATTGGCAAGAACTTATCGAAACACTGGTTTGGGCTCACGAAAAAACACCTCTAGCAAATTTAGTAATGTGGCGTGATAAACCAGTAGCTCTTTCTATTGTGCAAGCTCGTCTTGTTGGATTAGCTCATTTCTCTGTGGGCTATGTATTTACTTATGCTGCTTTCTTAATTGCTTCAACATCTGGTAAATTTGGA
       Bracteacoccus_giganteus  ATGGCAACAAAGTTGTTTCCTAAATTTAGCCAAGGTCTAGCACAAGACCCAACGACACGTCGAATTTGGTTCGGACTTGCAGTAGCGCATGATTTTGAAAGTCACGATGGCATGACAGAAGAAAATCTTTACCAAAAGATTTTCGCCTCTCACTTCGGACAATTAGCTATTATTTTTCTTTGGACTTCTGGCAATCTTTTTCATGTAGCTTGGCAAGGAAATTTCGAAACATGGGTAGCAGATCCTATTCATGTACGTCCTATCGCTCATGCTATTTGGGACCCTCATTTCGGTCAACCAGCGGTAGAAGCTTTCACTAGAGGAGGCGCGTCGGGTCCAGTAAACATCTCGACATCGGGCGTTTATCAGTGGTGGTATACTATCGGCATGAGAACAAATTCTGATCTTTATGTCGGTTCTGTTTTTTTAGCTTTAGTTTCAGCGATCTTCTTATTCGCTGGATGGCTACATTTACAACCGAGTTTTCAACCAGCATTATCTTGGTTTAAAGATGCAGAATCTCGTTTAAATCACCATCTTTCTGGTTTATTCGGCGTGAGCTCATTAGCTTGGACTGGTCACTTAATTCACGTAGCCATTCCAGAATCTCGCGGAAAACACGTCGGTTGGGATAATTTTTTAACTGTGCTGCCTCATCCACAAGGATTAACTCCTTTCTGGACAGGAAATTGGGCTGCTTATGCTCAAAATCCTGATTCTTCGAGCCATATCTTTGGAACGAGCGAAGGTGCTGGAGACGCTATTCTGACTTTTTTAGGTGGTTTCCACCCTCAGACCCAAAGTCTGTGGTTGACTGATATGGCTCATCACCACTTAGCTATCGCCGTGATCTTCATCATCGCCGGTCATATGTATCGTACGAATTTTGGAATCGGACACCGCATGCAAGCTATTTTAGACGCTCACGTACCACCTGCAGGCGGTCTAGGGGCTGGACACAAAGGTTTATTCGATACAGTGAATAACTCTTTACATTTCCAATTAGGATTAGCTTTAGCTTCTGTAGGAACGATTTGTTCTTTAGTAGCGCAACACATGTATGCGTTACCACCATACGCATTCTTAGCTAATGATTTCACGACTCAAGCATCTTTATATACTCATCACCAATATATCGCAGGATTCATCATGTGTGGTGCTTTTGCACACGGAGCTATTTTCTGGATCAGAGATTATGATCCAGAACAAAATAAAGGAAACGTGTTAGCAAGAATGTTAGATCATAAAGAAGCGATTATTTCGCACTTAAGCTGGGTTTCGCTTTTCTTAGGTTTCCACACTCTGGGTCTTTACGTTCATAACGACGTAATGCAAGCATTCGGTACTCCAGAAAAACAGATTTTAATCGAACCTGTTTTCGCACAATGGATTCAAGCCGCTCAAGGTAAAGCTTTATATGGTTTCGATTTTTTATTATCTTCTTCGAATAGTTCTGCGAGTTCT------GCGAGTCAGAGCTTATGGCTCCCTGGTTGGTTAGAAGCTATCAATAATAATCAAAATTCATTATTTTTAACTATCGGGCCTGGTGACTTTTTAGTACACCATGCTATCGCTTTAGGTCTTCACACGACTACTCTTATTTTAGTTAAAGGTGCGTTAGATGCTCGTGGATCTAAATTGATGCCGGATAAAAAAGATTTCGGTTATAGTTTCCCTTGTGATGGTCCAGGTCGCGGCGGTACTTGTGATATTTCAGCATGGGATGCTTTTTATCTAGCTGTTTTTTGGATGCTCAACACGATCGGTTGGGTGACTTTCTATTGGCACTGGAAACACTTGACTTTATGGCAAGGAAACGTTTCTCAATTCGACGAATCGTCTACATATTTAATGGGTTGGCTTCGTGATTATTTATGGTTGAATTCTTCTCAACTTATCAATGGTTATAACCCATTTGGTATGAACAGTTTATCTGTTTGGGCTTGGATGTTCCTGTTCGGTCATTTGATCTATGCTACAGGTTTCATGTTCCTGATCTCGTGGAGAGGTTACTGGCAAGAGCTTATCGAGACTCTCGTTTGGGCTCACGAAAAAACTCCATTAGCGAATTTAGTTATGTGGCGTGACAAACCAGTGGCTCTTTCGATCGTTCAAGCTCGTTTAGTCGGACTCGCTCACTTCTCTGTGGGTTACATTTTCACTTATGCAGCCTTTTTAATTGCTTCGACTTCTGGTAAGTTCGGT
           Bracteacoccus_minor  ATGGCAACAAAGTTGTTTCCTAAATTTAGCCAAGGTCTAGCGCAAGACCCAACAACGCGTCGAATTTGGTTCGGACTTGCGGTAGCGCATGATTTCGAAAGTCACGATGGTATGACAGAAGAAAATCTTTACCAAAAAATTTTCGCGTCTCACTTCGGACAGTTAGCTATTATTTTCCTTTGGACTTCTGGAAATCTTTTTCACGTAGCTTGGCAAGGAAATTTCGAAACTTGGGTAGCAGATCCTATTCATGTACGTCCAATCGCTCATGCTATCTGGGATCCTCATTTCGGTCAGCCTGCAGTAGAAGCCTTCACTAGAGGAGGAGCTTCTGGTCCAGTGAACATCTCGACATCAGGTGTTTATCAGTGGTGGTATACTATCGGTATGAGAACAAATTCAGATCTTTATATCGGTTCTGTTTTTTTAGCTCTAGTATCAGCAATTTTTTTATTTGCTGGATGGCTACACTTACAACCGAGTTTTCAACCATCGTTATCTTGGTTTAAAGATGCGGAATCTCGCTTGAATCACCATCTTTCTGGTCTATTCGGTGTGAGTTCGTTAGCTTGGACAGGTCACTTAATTCACGTGGCTATTCCAGAATCTCGCGGAAAACACGTCGGTTGGGATAATTTTTTAACAGTTCTACCTCACCCACAAGGATTAACTCCTTTCTGGACTGGAAATTGGGCTGCTTATGCTTCTAATCCGGACTCTTCGAGTCATATTTTTGGAACGAGCGAAGGTGCTGGAGATGCTATTTTGACTTTTTTAGGTGGTTTCCACCCTCAAACTCAAAGTCTTTGGTTGACTGACATGGCTCATCACCACTTAGCTATCGCGGTTATTTTCATCATTGCTGGTCATATGTATCGTACGAATTTTGGAATCGGGCATCGCATGCAAGCTATTTTAGACGCTCACGTGCCTCCTGCAGGTGGTTTAGGTGCTGGACACAAAGGTTTATTCGACACGGTGAACAACTCTTTACACTTCCAATTAGGATTAGCTTTAGCTTCTGTAGGAACGATTTGTTCGTTAGTAGCACAACACATGTATTCATTACCGCCATATGCGTTCTTAGCGAATGATTTTACGACTCAAGCAGCGCTGTACACTCATCACCAATATATCGCGGGATTCATCATGTGTGGTGCTTTTGCACACGGAGCTATTTTCTGGATCAGAGATTACGATCCTGAACAAAACAAAGGAAATGTATTAGCAAGAATGTTAGACCATAAAGAAGCGATTATTTCACACTTAAGTTGGGTTTCGCTTTTCTTAGGTTTCCACACTCTTGGTCTTTATGTTCATAACGACGTAATGCAAGCGTTCGGTACTCCAGAAAAACAAATTTTAATCGAACCTGTTTTCGCACAATGGATTCAAGCTGCACAAGGTAAAGCTTTATATGGTTTTGATTTCTTATTATCTTCTTCTGGTAGTGCTGCGAGTTCT------GCGAGTCAGAGTTTATGGCTTCCTGGTTGGTTAGAAGCTATCAATAATAATCAAAACTCATTATTCTTGACTATTGGACCTGGTGACTTTTTAGTGCACCACGCTATCGCTTTAGGTCTTCACACGACGACGCTTATTTTAGTTAAAGGGGCTTTAGACGCTCGTGGTTCGAAACTAATGCCTGATAAAAAAGACTTTGGTTATAGTTTCCCTTGTGATGGTCCAGGTCGTGGGGGTACTTGTGACATTTCAGCTTATGATGCTTTCTATTTAGCTGTTTTTTGGATGCTTAACACTATCGGTTGGGTTACTTTTTACTGGCACTGGAAACATCTGACTTTATGGCAAGGAAACGTTTCTCAATTCGATGAATCTTCGACATATTTAATGGGTTGGCTTCGTGACTATTTATGGTTAAATTCTTCTCAACTTATTAATGGTTACAATCCATTCGGTATGAACAGTTTATCGGTTTGGGCTTGGATGTTCCTATTCGGTCACCTTATCTACGCTACTGGCTTTATGTTCCTGATTTCATGGCGTGGTTACTGGCAAGAACTTATCGAGACTCTAGTGTGGGCACACGAAAAAACGCCTCTGGCGAATCTAGTAATGTGGAGAGACAAACCAGTGGCTCTTTCTATCGTACAAGCTCGTCTTGTTGGTTTAGCTCATTTCTCTGTAGGTTACATATTTACATATGCGGCCTTTTTAATCGCTTCGACTTCTGGGAAATTCGGA
         Carteria_cerasiformis  ATGGCTACAAAATTATTTCCGAAATTTAGCCAAGGCTTGGCACAAGATCCGACTACTCGTCGTATCTGGTTTGGACTTGCTGTTGCTCACGACTTTGAGAGTCATGATGGAATGACTGAAGAAAATCTATATCAAAAGATTTTTGCTTCACATTTTGGACAATTAGCTATCATTTTTTTATGGACTTCAGGTAATTTATTTCATGTAGCTTGGCAAGGTAACTTTGAACAATGGGTTACAGATCCTATTCATGTTAGACCGATTGCTCATGCTATTTGGGATCCACATTTTGGGCAACCCGCTGTAGAAGCTTTTACCCGTGGTGGAGCAACAGGGCCTGTTAATATTTCAACTTCAGGTGTATATCAATGGTGGTATACTGTTGGTATGCGTACTAATGAAGATTTATATACAGGATCTGTATTTCTTGGTCTTGTTTCTGCTATTTTTTTATTCGCAGGTTGGTTACACTTACAACCAAAATTCCAACCATCTGTTTCTTGGTTTAAAGACGCAGAGTCTCGTTTAAATCACCATTTAGCTGGTCTTTTTGGTGTAAGTTCATTAGCTTGGACAGGACATTTAATCCATGTAGCTATCCCAGAATCTCGTGGACAACATGTAGGTTGGGATAACTTTTTAACAAAAGCGCCTCACCCACAAGGTTTAGCTCCTTTTTGGGCAGGGGATTGGGCTGTATATGCTCAAAACCCAGACTCAGCAAGTCATCTTTTTGGTACTTCAGAAGGTTCAGGCCAAGCTATTTTAACGTTTTTAGGTGGTTTCCACCCACAAACACAAAGTTTATGGTTAACTGATATCGCACACCACCATTTAGCTATTGCGGTTATTTTTATTATTGCTGGGCATATGTATAGAACAAATTTTGGTATTGGTCATAGAATGCAGGCTATTTTAGAAGCTCACACAGCTCCTTCGGGCCGTTTAGGGGCGGGACATAAAGGATTATTTGATACAGTAAATAATTCATTACATTTCCAATTAGGATTAGCTTTAGCTTCTGTAGGTACTATTACATCTTTAGTAGCACAACACATGTATTCATTACCACCTTATGCGTTTTTAGCGAATGACTTTACAACTCAAGCAGCATTATATACTCATCACCAATATATCGCAGGCTTTATTATGTGTGGTGCTTTTGCTCATGGTGCTATTTTCTTTATTCGTGATTACGATCCAGAACAAAACAAAGGAAACGTTTTAGCAAGAATGTTAGATCATAAAGAAGCTATTATTTCTCATTTAAGCTGGGCTTCTTTATTCTTAGGTTTCCATACATTAGGATTATATGTTCATAATGATGTTATGTTAGCTTTTGGTACTCCAGAAAAACAAATTTTAATTGAACCTGTTTTTGCACAATGGATTCAAGCGGCTCACGGAAAATCTTTATATGGTTTTGACTTATTATTATCATCATCTACTAGTCCTGCTTATCAAAATGCTAATAATACTAGTTTATGGTTACCTGGTTGGTTAGAAGCTATTAACAATAATCAAAATTCATTATTCTTAGCGATCGGGCCTGGTGACTTTTTAGTACACCATGCTATTGCTTTAGGGTTACATACAACTACGTTAATTTTAGTGAAAGGAGCTTTAGATGCTCGTGGTTCTAAATTAATGCCAGACAAAAAAGATTTTGGTTATAGTTTCCCTTGTGATGGCCCAGGTCGTGGAGGTACTTGTGATATTTCAGCTTATGATGCTTTCTATTTAGCGGTTTTCTGGATGCTTAACACTATTGGTTGGGTAACATTCTACTGGCATTGGAAACATTTAACTTTATGGCAAGGTAACGTTTCACAATTTGATGAATCAAGTACATATTTAATGGGTTGGCTTCGTGATTATCTATGGTTAAATTCTTCACAATTAATTAATGGTTATAACCCATTTGGTATGAATAGCCTTTCTGTTTGGGCGTGGGTGTTCTTAGGAGGCCATTTAGTTTACGCAACAGGGTTCATGTTCCTAATTTCATGGCGTGGATACTGGCAAGAATTAATTGAAACTTTAGTATGGAGCCATGAAAAAACTCCATTAGCTAATTTAGTATATTGGAAAGATAAACCTGTCGCTTTATCTATTGTTCAAGCTCGTTTAGTAGGTCTTGCGCATTTTAGTGTTGGTTATGTTTTCACATATGCAGCCTTTTTAATTGCATCAACTTCAGGACGATTTGGT
           Carteria_sp_SAG_8_5  ATGGCAACTAAGCTGTTCCCGAAATTTAGCCAAGGTCTGGCACAAGACCCTACAACTCGGCGAATTTGGTTCGGACTTGCAATGGCTCATGATTTTGAAAGCCATGACGGAATGACAGAAGAAAATCTTTATCAAAAGATTTTTGCTTCTCATTTTGGTCAACTTGCAATTATTTTTTTATGGACATCTGGTAACTTATTCCATGTTGCATGGCAAGGAAATTTTGAACAATGGGTAACTGATCCAATTCATGTACGTCCAATTGCTCACGCTATTTGGGATCCTCATTTTGGACAATCTGCTGTTGAAGCTTTTACACGTGGTGGAGCTTCTGGCCCGGTAAATATTTCAACATCAGGTGTATACCAATGGTGGTACACAATCGGTATGAGAACAAATGCTGATTTATATGTTGGTTCTGTTTTCTTAGCTTTAGTATCAGCAGTATTCTTATTTGCTGGTTGGCTTCACCTACAACCAAATTTCCAACCATCATTATCTTGGTTTAAAGACGCTGAGTCACGCTTAAACCACCATTTATCTGGTTTATTTGGTGTTAGTTCATTAGCTTGGACAGGTCACTTAGTGCACGTTGCTATCCCTGAATCGCGTGGTCAACATGTAGGTTGGGATAACTTCATCACAGTGTTACCTCACCCACAAGGTTTAACTCCTTTCTTTACAGGAAATTGGGCAGCTTATGCTCAAAATCCAGATACTGCTAGTCATATTTTTGGAACATCGCAAGGAGCTGGAGATGCAATTCTAACGTTCTTAGGCGGTTTCCACCCACAAACACAAAGTTTATGGCTTACAGATATGGCACACCACCATTTAGCAATTGCAGTTATTTTCATTGTAGCTGGTCACATGTACCGTACTAACTTTGGTATTGGTCATAGAATGGAAGCTATTTTAGAAGCACATGTTCCTGTTTCTGGTATTTTAGGATCTGGTCACAAAGGATTATTCCATACTGTAAATAATTCTTTACATTTCCAATTAGGTTTAGCATTAGCTTCAGTAGGTACAATTTGTTCTATGGTTGCTCAACATATCTATTCATTACCTCCTTATGCTTTCTTAGCCAATGATTTTACAACACAAGCTGCATTATACACACACCACCAATACATCGCTGGATTTATTATGTGTGGTGCTTTTGCGCACGGTGCTATTTTCTTCATTCGTGATTATGATCCAGAAGCTAACAAAGGAAATGTATTAGCTCGTATGTTAGATCATAAAGAAGCTGTTATTTCTCACTTAAGCTGGGTTTCTCTATTCTTAGGTTTCCACACTCTTGGTTTATATGTTCATAACGACGTTATGCAAGCTTTTGGAACACCTGAAAAACAAATTCTAATTGAACCTGTTTTTGCTCAATGGATTCAAGCAGCACATGGTAAAGCCCTATATGGTTTTGATTTCTTATTATCATCTTCTAACAGTGCAGCTTTCTCA------AACAGCCAAAGCTTATGGCTTCCTGGTTGGTTAGAAGCTATTAATAACAACCAAAACTCTCTATTCCTTACTATTGGACCTGGTGATTTCTTAGTACACCATGCTATTGCTTTAGGTCTTCACACTACTACTTTAATTTTAGTGAAAGGTGCTTTAGATGCTCGTGGTTCTAAACTAATGCCTGATAAAAAAGATTTTGGTTACAGTTTCCCTTGTGACGGCCCTGGTCGTGGCGGTACTTGTGATATTTCTGCTTATGATGCTTTCTATCTAGCTGTTTTCTGGATGCTTAACACTATCGGTTGGGTTACATTCTACTGGCACTGGAAACATTTAACATTATGGCAAGGTAACGTTTCTCAATTTGATGAATCTTCTACATATTTAATGGGTTGGTTAAGAGATTACCTATGGTTAAACTCTTCTCAATTAATTAATGGATACAACCCATTTGGTATGAACAGTTTATCTGTTTGGGCTTGGACTTTCCTATTTGGACATTTAATCTATGCTACTGGTTTCATGTTCCTTATTTCGTGGAGAGGTTACTGGCAAGAATTAATTGAAACTTTAGTATGGGCTCATGAAAAAACTCCTCTAGCTAACTTAGTTTACTGGAAAGATAAACCTGTAGCTCTTTCTATTGTTCAAGCTCGTCTTGTTGGATTAGCACACTTCTCTGTTGGTTATATTTTCACATACGCTGCTTTCCTTATTGCGTCTACTTCTGGACGTTTTGGA
      Chaetopeltis_orbicularis  ATGGCAACAAAATTGTTTCCACAATTTAGTAAAGGCCTAGCTCAAGATCCTACCACTCGTCGTATTTGGTTTGGTCTTGCAACTGCTCATGACTTTGAAAGTCACGACGGTATGACTGAGGAGCTTCTTTATCAAAAGATTTTTGCTTCTCATTTTGGACAATTAGCTATTATCTTTTTATGGACAAGTGGTAATTTATTCCACGTTGCTCTTCAAGGTAATTTTGAACAATGGGTTGCTGACCCTCTTCACGTGCGCCCTATTGCTCATGCAATTTGGGATCCTCACTTTGGAACACCAGCGGTTGAAGCTTTCACACGTGGTGGTGCAACAGGTCCTGTAAACATTTGTACATCAGGTGTTTATCAGTGGTGGTATACAGTTGGTATTCGTACAAATACTGAGCTTTATAATGGTTCAGTATTTTTATTAGTTTTAGCTGGATTATTCTTAGTTGCTGGTTGGCTGCACTTACAAAATAACTTTAAACCATCATTATCTTGGTTTAAAGATGCTGAATCACGCTTAAATCACCACTTATCTGGTTTATTTGGTGTGAGTTCTTTTGCATGGACAGGTCACCTTGTTCACGTTGCTATTCCTGAATCACGTGGTCAACACGTAGGTTGGGATAACTTCTTAACAATCCTTCCACACCCACAAGGGTTAGCTCCATTATTTAGTGGTAACTGGGCAGCTTATGCACAAAATCCAGATTCACCAAGCCATTTATTCAGTACTTCACAAGGGTCTGGTCAAGCTATTTTAACATTCCTTGGTGGTTTCCACCCACAAACGCAAAGTCTTTGGTTAACTGACATCGCTCACCACCATTTAGCTATTGCTGTTGTGTTTATCTTAGCAGGACACATGTATCGTACGAATTTTGGTATTGGTCATAGATTTAGTGAAATCTTAGACTCACACGTAGCTCCTAGTGGTAAAATGGGTGCTGGGCATACAGGTTTGTTTGACACTGTGAACAATTCACTTCATTTCCAATTAGGTTTAGCTTTAGCTTCTGTTGGTACAATTTGTTCTTTAGTAGCACAACACATGTATTCTCTACCTCCTTATGCGTTCTTAGCAAACGATTTCACAACTCAAGCAGCTCTTTATACACACCACCAATACATTGCAACATTTATCCTTTGTGGTGCATTTGCACATGGTGCTATTTTCTTCATTCGTGACTACGATCCTGAAGCAAACAAAGGTAACGTTCTTGCACGTATGTTAGAACATAAAGAAGCTATCATCTCTCACCTGAGCTGGGTTTCATTATTCTTAGGTTTCCATACATTAGGTATTTACGTACATAATGATGTTATGCAAGCTTTCGGTACTCCAGAAAAACAAATTCTTATCGAACCTGTTTTTGCACAATGGATTCAAGCATCTCACGGTAAATCTCTTTATGGTTTTGATTTATTATTATCATCTTCTCAAAGTTCTGCTTTCTCT------GCTAGCCAATCTCTTTGGTTACCAGGTTGGTTAGAAGCTATTAACAATAGTAATAACTCATTATTCCTAACAATCGGCCCTGGTGATTTCCTTGTTCACCATGCGATAGCTTTAGGTTTACATACGACAACTTTAATCCTTGTTAAAGGTGCTCTAGATGCTCGTGGTTCAAAATTAATGCCTGATAAAAAAGAATTCGGTTATACTTTCCCTTGTGATGGTCCTGGTCGTGGTGGAACGTGTGACATCTCATCTTGGGATAGTTTTTACCTCTCTGTATTTTGGGCTCTTAACACTGTGGGCTGGGTCACGTTTTATTTCCACTGGAAACACATTACTTTATGGCAAGGTAACCCTGCGCAATTTGATGAGTCATCAACTTATATTATGGGTTGGTTACGTGATTACTTATGGTTAAACTCTTCTCAATTAATCAACGGTTACAATCCTTTTGGTATGAACTCATTGTCTGTGTGGGCATGGTTGTTTTTATTTGGCCACCTTATTTACGCAACAGGATTCATGTTCTTAATTTCATGGCGTGGTTACTGGCAAGAATTAATTGAAACTCTTGTTTGGGCACACGAAAAAACTCCTCTTGCTAACCTTGTATATTGGAAAGATAAACCAGTCGCTCTTTCTATCGTTCAAGCTCGTTTAGTAGGTTTAGTTCACTTCTCAGTTGGCTATGTATTCACATATGCTGCTTTCTTAATCGCTTCTACTTCAGGTAAATTCGGT
     Characiochloris_acuminata  ATGGCAACTAAGCTGTTTCCGAAATTTAGCCAAGGTCTTGCACAAGATCCTAGTACCCGTCGTATCTGGTTCGGGATTGCCGTAGCTCATGACTTTGAAACACATGATGGCATGACTGAAGAAAATCTTTACCAAAAAATATTTGCTTCACATTTTGGTCAATTAGCTATTATTTTCTTATGGACATCAGGTAACTTATTTCACGTAGCTTGGCAAGGAAACTTTGAACAATGGGTGACTGATCCAGTTCACGTTCGTCCAATAGCTCACGCTATTTGGGACCCTCACTTCGGTCAACCAGCTGTTGATGCATTTACACGTGGTGGTGCTTCTGGACCAGTAAATATCGCTACTTCTGGTGTATACCAATGGTGGTACACAATTGGTTTAAGAACAAACCAAGAACTGTTCACAGGTTCAGTATTCTTAGCTTTATTATCAGCAACTTTCTTATTTGCTGGTTGGCTTCACTTACAACCATCATTCCAACCATCTTTATCTTGGTTTAAAGATGCAGAATCACGTTTAAACCACCACTTAGCTGGTTTATTTGGTGTAAGTTCTTTAGCTTGGACTGGTCACTTAGTACACGTAGCGATTCCAGAATCTCGTGGACAACATGTTGGTTGGGATAATTTCCTATCTGTTTTACCTCACCCGCAAGGCTTAACTCCTTTCTGGACAGGTAATTGGGCAGCTTATGCACAAAATCCTGACACAGCAAACCATATTTTTGGTACTTCACAAGGTGCTGGTCAAGCAATTTTAACGTTTTTAGGTGGTTTCCACCCACAAACACAAAGTTTATGGTTAACTGATATGGCACACCACCACTTAGCTATTGCTGTTATTTTCATCGTAGCAGGTCACCAATATCGTACTAACTTTGGTATTGGTCACCGTTTACAAGCGATTGTAGACGCTCACGTTCCACCTAGTGGTAACCTTGGTGCTGGACATAAAGGTTTATTTGACACAGTAAACAATTCATTACATTTCCAATTAGGTCTTGCTTTAGCTTCTGTTGGTACTATTACATCATTAGTAGCACAACATACTTATTCATTACCACCTTATGCTTATTTAGCTATTGACTTTACAACTCAAGCTGCACTTTATACACACCACCAGTACATTGCTGGTTTCATTATGTGTGGTGCGTTTGCACATGGAGCTATTTTCTTTATTCGTGACTATGATCCAGAACAAAACAAAGGAAACGTTTTAGCACGTATCTTAGATCACAAAGAAGCTATTATTTCACACTTAAGCTGGGTTTCTTTATTCTTAGGTTTCCATACTTTAGGTTTATATGTTCATAATGATGTAGTTCAAGCCTTTGGTACACCTGAAAAACAAATTTTAATTGAACCAGTTTTTGCACAATGGATTCAAGCTTCTCATGGTAAAGCTTTATATGGATTTGATATTTTATTATCATCTTCTTCTAGTGCTGCTTTCTCA------GCAGGTCAAAGTTTATGGCTTCCTGGTTGGTTAGACGCTATTAACAACAGCCAAAACTCTTTATTCTTAACTATTGGTCCTGGTGACTTTTTAGTACACCATGCTATCGCTTTAGGTCTTCACACGACTACATTAATTTTAGTAAAAGGTGCATTAGATGCACGTGGTTCAAAATTAATGCCAGATAAAAAAGATTTTGGTTATAGCTTCCCTTGTGATGGTCCTGGTCGTGGCGGTACTTGTGATATTTCGGCATATGACGCATTCTACTTAGCTGTTTTCTGGATGTTAAATACAATTGGTTGGGTAACATTCTACTGGCACTGGAAACATTTAACATTATGGCAAGGTAACGTTTCTCAATTTGATGAATCATCAACTTACTTAATGGGTTGGTTACGTGACTATTTATGGTTAAATTCATCACAATTAATTAATGGCTACAACCCATTCGGTATGAATAGTTTATCAGTTTTCGCTTGGCTATTCCTGTTTGGGCATCTTATTTATGCTACTGGTTTCATGTTCTTAATTTCATGGCGTGGATATTGGCAAGAGCTAATTGAAACTCTTGTTTGGGCACATGAGAAGACACCACTTGCTAACTTAGTTTATTGGAAAGATAAACCAGTTGCTCTTTCTATCGTTCAAGCTCGTCTTGTTGGTCTAGCGCATTTCTCAGTAGGTTATGTATTTACTTATGCTGCGTTTGTTCTAGCTTCAACTTCTGGACGTTTTGGT
       Chlamydomonas_applanata  ATGGCAACTAAGCTATTTCCTAAATTTAGCCAAGGTCTAGCACAGGATCCAAGTACGCGTCGTATTTGGTTCGGTCTTGCTGTAGCACATGACTTCGAAAGTCATGATGGTATGACAGAAGAAAATCTTTACCAAAAGATTTTCGCATCGCACTTTGGTCAATTAGCTATTATTTTCTTATGGACATCAGGTAACTTATTCCACGTAGCTTGGCAAGGTAACTTTGAACAATGGGTAACAGACCCAGTTCACGTACGTCCAATCGCTCACGCTATTTGGGATCCACACTTTGGTCAACCTGCAGTAGATGCTTTCACTCGTGGTGGCGCTTCAGGTCCAGTTAACATTTCAACTTCTGGTGTATACCAGTGGTGGTACACAATTGGTTTACGTTCTAACCAAGAACTATATGTTGGTTCTGTTTTCCTAGCATTAGTTTCAGCACTTTTCTTATTTGCTGGCTGGTTACACTTACAACCGAACTTCCAACCATCATTATCATGGTTTAAAGATGCTGAATCACGTTTAAACCACCACTTATCTGGTTTATTTGGTGTAAGTTCTTTAGCATGGACAGGACACTTAATCCACGTTGCTATCCCTGAATCTCGTGGTCAACACGTAGGTTGGGATAACTTCTTATCAGTATTACCTCACCCGCAAGGTTTAGCACCATTCTGGTCAGGTAACTGGGCTGCTTATGCACAAAGTCCAGATACAGCTTCACATGTATTTGGTTCTAGTGACGGTTCAGGTACTGCTATTTTAACGTTCTTAGGTGGTTTCCACCCACAAACACAAAGTTTATGGTTAACAGATATGGCTCACCACCACTTAGCAATTGCGGTTATTTTCATTGTAGCTGGTCACATGTACCGTACTAACTTCGGTATTGGTCACCGTTTACAAGCGATTTTAGACGCTCACACTGCTCCAAGTGGTCGTTTAGGTGCTGGTCACAAAGGTCTTTTTGATACAGTAAACAACTCTTTACACTTCCAATTAGGTTTAGCGTTAGCTTCTGTAGGTACAATCACATCAATGATTGCTCAACACATTTACTCTTTACCACCATACGCTTACTTAGCTATTGACTTTACAACACAAGCTGCACTATACACACACCACCAATACATTGCTGGTTTCATTATGTGTGGTGCGTTTGCTCACGGTGCGATTTTCTTCATTCGTGACTACGATCCTGAACAAAACAAAGGTAACGTTTTAGCACGTATTTTAGATCACAAAGAAGCTATTATTTCTCACTTAAGCTGGGTTTCTTTATTCTTAGGTTTCCACACTCTAGGTTTATACGTTCACAACGACGTAGTACAAGCGTTTGGTACACCAGAAAAACAAATTCTAATTGAGCCAGTATTCGCACAATGGATTCAAGCTGCTCATGGTAAATCATTATATGGTTTTGATTTATTATTATCATCATCATCTAGTGCTGCTTTCTCA------GCTGGTCAAAGCTTATGGCTTCCTGGTTGGTTAGAAGCTATTAACAATAGCCAAAACTCTTTATTCTTAACGATTGGCCCTGGTGACTTCTTAGTTCACCATGCGATCGCGTTAGGTCTTCACACAACAACATTAATTCTTGTAAAAGGTGCTTTAGATGCACGTGGTTCAAAATTAATGCCTGATAAAAAAGACTTCGGTTACAGCTTCCCTTGTGACGGTCCTGGTCGTGGCGGTACTTGTGATATTTCAGCTTACGATGCTTTCTACTTAGCAGTATTCTGGATGCTTAACACAATTGGTTGGGTAACATTCTACTGGCACTGGAAACATTTAACATTATGGCAAGGTAACGTTGCACAATTCGATGAATCATCAACTTACTTAATGGGTTGGTTACGTGATTACTTATGGTTAAACTCATCTCAGTTAATTAACGGCTATAACCCGTTCGGTATGAACAGCTTATCTGTATGGGCCTGGACATTCTTATTTGGCCACTTAATCTACGCTACTGGTTTCATGTTCTTAATCTCTTGGCGTGGTTACTGGCAAGAATTAATTGAAACGTTAGTATGGGCTCATGAAAAAACTCCATTAGCTAACTTAGTTTACTGGAAAGATAAACCGGTTGCTTTATCAATCGTTCAAGCTCGTTTAGTAGGTTTAGCTCACTTCTCAGTTGGTTACATCTTTACTTACGCTGCTTTCTTAATCGCTTCAACTTCAGGTCGTTTCGGT
         Chlamydomonas_nivalis  ATGGCAACAAAGCTGTTTCCAAAATTTAGCCAAGGTTTGGCTCAAGATCCAACTACACGAAGAATTTGGTTTGGTCTTGCTACAGCGCACGATTTTGAAAGTCATGACGGAATGACTGAAGAAAATCTTTATCAAAAGATTTTTGCGTCTCACTTTGGACAACTTTCAGTAATTTTCCTTTGGACTTCAGGAAATTTATTTCATGTAGCATGGCAAGGAAATTTTGAACAATGGGTTACAGATCCTATTCATGTTCGTCCCATCGCGCATGCTATTTGGGATCCGCACTTTGGACAACCCGCTGTAGAAGCATTTACACGTGGTGGAGCTTCAGGCCCTGTAAACATCGCAACATCAGGTGTTTATCAGTGGTGGTACACTGTAGGTTTACGCACAAATTCAGATTTATATACTGGATCGGTTTTTCTTGCATTAGTTTCTGCAATTTTTTTATTTGCAGGTTGGCTTCATTTACAACCAAATTTTCAACCATCATTATCATGGTTTAAAGATGCAGAATCACGATTAAATCACCATCTTTCGGGTTTATTTGGTGTTAGTTCATTAGCATGGACAGGCCATTTAGTGCACGTTGCAATTCCAGAATCACGTGGTCAACACGTTGGTTGGGATAATTTCATTACAGTATTACCACATCCACTTGGCTTAACGCCTTTTTGGACAGGGAATTGGGCAGCTTATGCACAAAACCCGGATTCTGCAGCGCATGTTTTTGGGACTTCAGAAGGTTCTGGTGATGCCATTTTAACTTTTTTAGGTGGTTTCCATCCTCAAACACAATCTCTATGGTTAACTGATATGGCTCACCATCATTTAGCTATTGCAGTAATTTTTATTGTTGCTGGTCATATGTATCGTACGAATTTCGGTATTGGTCATCGTATGAAAGCAATTCTTGAATCTCATGTTGCCCCGAGCGGTAGAATGGGTGCTGGGCACAAAGGATTATTTGATACTGTAAATAATTCATTACATTTCCAATTAGGTTTAGCTTTAGCGTCTGTTGGTACAATTACATCATTAGTAGCACAACATATGTATGCTTTACCTCCTTATGCTTTTTTAGCTGTCGATTTCACGACGCAAGCATCTCTTTATACACATCACCAATACATCGCAGGATTTATTATGTGTGGAGCTTTTGCTCATGGAGCGATTTTCTTTATTCGTGATTATGATCCAGAATTAAATAAAGGGAATGTTTTAGCAAGAATGTTAGAACATAAAGAAGCTATTATTTCACATTTAAGTTGGGTTTCATTATTCCTAGGTTTTCACACTTTAGGTTTATATGTTCATAATGATGTTATGCAAGCTTTTGGTACGCCTGAAAAACAAATTTTAATTGAACCTGTTTTTGCGCAATGGATTCAAGCAGCTCACGGTAAATCACTTTATGGATTTGACTTATTGTTATCTTCTTCAACAAGTGTTGCAGCTTCG------GCAAGTCAAAGTTTATGGTTGCCTGGTTGGTTAGATGCAATTAATAATAGTCAAAACTCGTTATTTTTAACAATTGGCCCTGGTGACTTCTTAGTTCATCATGCAATTGCTTTAGGTTTACATACTACAACTCTTATTCTTGTAAAAGGAGCTTTAGATGCTCGTGGATCAAAATTAATGCCAGATAAAAAAGACTTTGGATACAGTTTCCCTTGTGATGGACCAGGACGTGGCGGTACGTGTGATATTTCTGCTTATGATGCTTTTTATTTAGCAGTTTTCTGGATGCTTAATACTATCGGCTGGGTGACGTTCTACTGGCACTGGAAACATCTGACTTTATGGCAAGGTAATGTTGCTCAATTTGATGAATCATCAACATACCTAATGGGTTGGTTAAGAGATTATTTATGGTTAAATTCATCACAATTAATCAATGGTTATAATCCATTTGGTATGAACAGTTTATCTGTATATTCTTGGATTTTCTTATTTGGCCATTTAATTTATGCTACTGGTTTTATGTTCTTAATTTCTTGGCGTGGTTATTGGCAAGAACTTATTGAAACTTTAGTTTGGGCACATGAAAAAACTCCTTTAGCTTCTTTAGTTTATTGGAAAGATAAACCTGTAGCTCTTTCAATTGTTCAAGCTCGTTTAGTTGGTTTATCTCACTTCTCTGTAGGGTATGTATTTACATATGCTGCCTTTTTACTTGCGTCTACTTCTGCTCGGTTTGGA
        Chlamydomonas_peterfii  ATGGCAACTAAGCTGTTTCCTAAATTTAGCCAAGGTCTAGCACAGGACCCTACTACACGCCGTATTTGGTACGGGCTTGCTATGGCTCACGACTTTGAAAGCCATGACGGTATGACTGAAGAAAATCTTTACCAAAAGATTTTTGCTTCGCACTTTGGTCAGTTAGCTATCATTTTCTTATGGACTTCAGGAAACCTTTTCCACGTAGCTTGGCAAGGTAATTTTGAACAATGGGTAACAGACCCAGTTCACATTCGTCCTATTGCTCATGCTATTTGGGACCCTCACTTTGGTCAACCGGCTGTTGAGGCTTTCACTCGTGGTGGTGCTTCTGGACCTGTAAACATTTCTACATCAGGCGTTTACGAATGGTGGTACACTATTGGTATGCGTACAAATTCAGATTTATACGTAGGTTCAGTTTTCTTAGGCTTATTATCAGCTGTATTCTTATTTGCTGGTTGGTTACACTTACAACCAAATTTCCAACCTTCATTATCTTGGTTCAAAGACGCTGAATCACGTTTAAACCACCACCTTTCTGGGTTATTTGGTGTTAGCTCTTTAGCTTGGACAGGTCACTTAGTACACGTTGCTATCCCTGAAGCTCGAGGTCAACACGTTGGTTGGGATAACTTCTTATCGGTTTTACCACACCCACAAGGTTTAACTCCATTCTTTACAGGTAACTGGGCTGCTTATGCACAAAACCCTGATACAGCAAGCCATATTTTTGGTACTTCTCAAGGTTCTGGTCAAGCCATTTTAACTTTCTTAGGCGGTTTCCACCCACAAACACAAAGTTTATGGTTATCTGACATGGCTCACCACCACTTAGCTATTGCTGTTATTTTCATCGTTGCTGGTCACATGTACCGTACTAACTTTGGTATTGGTCACCGTATGCAAGCTATTCTTGATGCACATACTCCACCTCTAGGGGGTTTAGGTAATGGTCACAAAGGTATTTTTGATACAGTTAATAACTCTTTACACTTCCAATTAGGTTTAGCTTTAGCTTCTGTTGGTACTATTACTTCTTTAGTAGCTCAACACATGTATTCTTTACCTCCATACGCTTTCTTATCTGTTGATTTCACTACACAAGCTGCGCTGTACACTCATCACCAGTATATAGCAGGGTTTATCATGTGTGGTGCATTCGCTCACGGTGCTATCTTCTTCATTCGTGACTACGATCCTGAACAAAACAAAGGAAACGTATTAGCACGTATGCTTGACCACAAAGAAGCTGTGATTTCTCACTTAAGTTGGGTATCTTTATTCTTAGGTTTCCACACATTAGGTCTTTACGTTCACAACGACGTAATGCTAGCATTTGGTACTCCTGAAAAACAAATTCTTATTGAACCAGTTTTCGCACAATGGATTCAAGCTGCTCATGGTAAAGCATTATACGGTTTTGATTTCTTATTATCATCATCTTCGAGTGCTGCTTACGCA------AACGGTCAAAGCTTATGGTTACCTGGTTGGTTAGATGCTATTAACAATAACCAAAACTCTCTATTCTTAAACATTGGTCCTGGTGACTTCTTAGTTCACCACGCTATTGCTTTAGGTTTACACACTACTACTCTAATCCTTGTTAAAGGTGCTTTAGATGCTCGTGGTTCGAAACTAATGCCTGATAAAAAAGATTTTGGTTACAGCTTCCCTTGTGACGGTCCTGGTCGTGGTGGTACTTGTGACATTTCAGCATATGACGCTTTCTATTTAGCTGTATTCTGGATGTTAAACACTATTGGTTGGGTAACTTTCTACTGGCACTGGAAACATTTAACTTTATGGCAAGGTAACGTTTCACAATTCGATGAATCATCTACATATTTAATGGGTTGGTTACGTGATTACTTATGGTTAAACTCTTCTCAATTAATTAATGGTTACAACCCATTTGGTATGAACAGTTTATCTGTTTGGGCTTGGATGTTCCTTTTTGGTCACCTTATCTATGCAACAGGTTTCATGTTCTTAATCTCTTGGCGTGGTTACTGGCAAGAATTAATTGAAACTCTTGTTTGGGCACATGAAAAAACTCCATTAGCTAACGTTGTTTACTGGAAAGATAAACCTGTAGCTCTTTCAATTGTTCAAGCACGTCTTGTTGGTTTAGCTCACTTCTCAGTAGGCTACATTTTCACGTACGCTGCTTTCTTAATTGCTTCGACTTCTGGTCGTTTCGGT
     Chlamydomonas_reinhardtii  ATGGCAACTAAACTGTTTCCAAAATTTAGCCAAGGTCTAGCTCAAGACCCTACTACACGTAGAATTTGGTATGGGCTTGCTATGGCTCATGACTTTGAAAGCCATGATGGTATGACAGAAGAAAATCTTTACCAAAAGATTTTTGCTTCGCACTTCGGTCAATTATCTATCATTTTCTTATGGACTTCTGGAAACTTATTCCACGTAGCATGGCAAGGTAACTTTGAACAATGGGTAACTGACCCAGTTCATATTCGTCCAATTGCTCACGCTATTTGGGATCCACACTTTGGTCAACCAGCTGTTGAAGCATTCACACGTGGTGGTGCTTCAGGTCCTGTAAACATTTCAACATCAGGTGTTTACCAATGGTGGTACACTATTGGTATGCGTACAAATCAAGATTTATACGTAGGTTCTGTATTCTTAGCTTTAGTATCAGCAATTTTCCTTTTTGCTGGTTGGCTTCACTTACAACCAAACTTCCAACCATCTCTTTCATGGTTCAAAGATGCTGAATCTCGTTTAAACCACCACCTTTCTGGTTTATTTGGTGTTAGTTCTTTAGCATGGACAGGTCACTTAGTACACGTAGCTATTCCAGAATCACGTGGTCAACACGTAGGTTGGGATAACTTCTTATCTGTTTTACCTCACCCACAAGGTTTAACACCATTCTTTACTGGTAACTGGGCCGCTTACGCTCAAAGTCCAGATACAGCTAGCCACGTTTTCGGTACTGCTCAAGGTTCTGGTCAAGCTATTTTAACTTTCTTAGGTGGTTTCCACCCACAAACACAAAGTTTATGGTTAACAGACATGGCTCACCACCACTTAGCTATTGCTGTAATTTTCATTGTAGCTGGTCACATGTATCGTACTAACTTTGGTATTGGTCACCGTATGCAAGCTATTTTAGAAGCTCATACACCTCCTAGTGGTTCATTAGGTGCTGGTCACAAAGGTTTATTTGATACTGTAAACAATTCTTTACACTTCCAATTAGGTCTAGCTTTAGCATCTGTTGGTACTATTACATCTTTAGTAGCACAACACATGTACTCATTACCACCATATGCTTTCCAAGCAATTGACTTTACAACTCAAGCAGCTCTTTACACACACCACCAATATATCGCTGGTTTTATTATGTGTGGTGCTTTTGCTCACGGTGCGATCTTCTTCATTCGTGACTACGATCCAGAACAAAACAAAGGTAACGTTTTAGCTCGTATGCTTGATCACAAAGAAGCTCTTATTTCTCACTTAAGCTGGGTTTCTTTATTCCTTGGTTTCCACACTTTAGGTCTTTACGTACACAACGACGTAATGCAAGCATTTGGTACACCAGAAAAGCAAATCCTTATTGAGCCTGTATTTGCTCAATGGATCCAAGCTGCTCACGGTAAAGCTTTATACGGTTTCGATTTCTTATTATCTTCTAAAACTAGTGCAGCTTTTGCT------AATGGTCAAAGCTTATGGTTACCTGGTTGGTTAGATGCTATTAACAACAACCAAAACTCTTTATTCTTAACTATTGGCCCTGGTGACTTCCTTGTTCACCACGCTATTGCTTTAGGTCTTCACACTACAACATTAATCCTTGTTAAAGGTGCTCTTGATGCTCGTGGTTCTAAACTAATGCCAGATAAAAAAGACTTTGGTTACAGCTTCCCATGTGACGGTCCTGGTCGTGGCGGTACTTGTGACATTTCAGCTTACGATGCTTTCTACTTAGCTGTATTCTGGATGCTTAACACTATTGGTTGGGTAACATTCTACTGGCACTGGAAACATTTAACTTTATGGCAAGGTAACGTAGCACAATTCGATGAATCGTCTACTTACTTAATGGGTTGGTTACGTGACTACCTATGGTTAAACTCTTCTCAATTAATTAATGGTTACAACCCATTTGGTATGAACTCATTATCTGTTTGGGCTTGGACTTTCTTATTTGGTCACTTAATTTACGCTACTGGTTTCATGTTCTTAATTTCTTGGCGTGGTTACTGGCAAGAGTTAATTGAAACTCTTGTTTGGGCTCACGAAAAAACACCTCTAGCTAACTTAGTATACTGGAAAGACAAACCAGTTGCTCTTTCTATTGTACAAGCTCGTTTAGTAGGTTTAGCTCACTTCTCAGTAGGTTATATCTTTACTTACGCAGCATTCTTAATTGCTTCGACTTCAGGTCGTTTCGGT
         Chlorococcum_tatrense  ATGGCAACAAAGCTGTTTCCGAAATTTAGCCAAGGTCTAGCACAAGACCCAAGTACACGCCGAATTTGGTTTGGACTTGCGGTAGCGCATGACTTTGAAAGTCATGATGGCATGACAGAAGAAAATCTTTACCAAAAGATTTTCGCATCTCACTTTGGTCAATTAGCCGTGATTTTTCTGTGGACATCGGGTAATTTATTCCATGTAGCTTGGCAAGGTAACTTTGAACAATGGGTAACAGATCCAACTCATGTTCGTCCAATTGCTCACGCTATTTGGGACCCACACTTTGGTCAGCCAGCAGTAGAAGCATTTACACGTGGAGGTGCTTCTGGTCCTGTAAACATTTCAACGAGTGGTGTTTATCAGTGGTGGTACACAGTAGGTTTACGTTCAAATCAAGAGTTATATGTTGGTTCAGTATTTTTAGCGTTGGTTTCAGCAGTTTTTTTATTTGCTGGCTGGCTTCATTTACAACCAAATTTCCAACCTTCATTATCTTGGTTTAAAGATGCAGAATCTCGTTTAAATCACCACTTATCAGGTTTATTTGGTGTAAGTTCATTAGCTTGGGCAGGTCACTTAGTTCACGTTGCAATTCCAGAATCACGTGGTCAACATGTAGGCTGGGATAACTTCTTATCAGTATTACCTCACCCTCAAGGTTTAGCACCATTCTTTACAGGTAACTGGGCAGCTTATGCACAAAATCCAGATACAGCATCACATCTTTTTAGTACAAGTCAAGGTTCAGGTACTGCTATTTTAACTTTCTTAGGTGGTTTCCATCCACAAACACAAAGTTTATGGTTAACTGATATGGCACATCACCATTTAGCTATTGCTGTAATTTTCATTGTAGCTGGTCATATGTATCGTACTAACTTTGGTATTGGTCACCGTTTACAAACTATTTTAGATGCTCACACAGCACCTTCAGGAAAACTGGGAGCTGGTCACAAAGGTTTATTTAATACAGTAAATAATTCATTACACTTCCAATTAGGTTTAGCTTTAGCATCTGTAGGTACTATTACATCAATGGTTGCTCAACATATCTATTCATTACCTGCTTATGCTTATTTAGCTGTTGATTTTACAACACAAGCTGCACTGTACACGCACCACCAATACATCGCAGGATTTATTATGTGTGGTGCTTTTGCACACGGTGCTATTTTCTTTATTCGTGACTATGATCCAGAAGAAAACAAAGGAAATGTTTTAGCACGTATCTTAGACCATAAAGAAGCAATTATTTCTCACTTAAGTTGGGTTTCTTTATTCTTAGGTTTCCACACTTTAGGTTTATATGTTCACAATGACGTTGTACAAGCTTTTGGTACACCTGAAAAACAAATTTTAATCGAGCCTGTTTTTGCACAATGGATTCAAGCTGCTCACGGTAAATCTTTATACGGTTTTGATTTATTATTAAGTTCTTCAAATAGTTTTGCTTTCAGT------GCTGGTCAAAGCTTATGGCTTCCTGGTTGGTTAGATGCTATTAACAATAGCCAAAACTCTTTATTCTTAACAATTGGCCCTGGTGACTTTTTAGTACACCATGCTATTGCTTTAGGTCTTCACACAACAACTCTTATTTTAGTTAAAGGTGCTTTAGATGCTCGTGGAAGTAAATTAATGCCAGATAAAAAAGATTTTGGTTACAGTTTCCCTTGTGACGGTCCTGGTCGTGGAGGTACTTGTGATATTTCTGCTTATGACGCTTTTTATTTAGCGGTTTTCTGGATGTTAAACACAATTGGTTGGGTAACTTTCTACTGGCATTGGAAACATTTAACATTATGGCAAGGTAACGTTTCACAATTTGATGAAAGTTCAACTTACTTAATGGGTTGGTTAAGAGATTATTTATGGTTAAACTCTTCACAATTAATTAACGGTTATAATCCATTTGGTATGAACAGTTTATCAGTTTGGGCGTGGGTTTTCCTCTTTGGCCACCTTATTTATGCTACAGGTTTTATGTTTTTAATTTCATGGCGTGGTTACTGGCAAGAATTAATTGAAACACTTGTTTGGGCTCACGAAAAAACTCCTTTAGCTAACTTGGTTTATTGGAAAGATAAACCAGTAGCTTTAAGCATCGTTCAAGCGCGTTTAGTAGGGTTAGCTCACTTCTCCGTGGGTTATATCTTCACTTACGCAGCTTTCTTAATTGCTTCAACTTCTGGACGTTTCGGT
       Chlorogonium_capillatum  ATGGCAACAAAGCTGTTTCCGAAATTTAGCCAAGGTCTAGCACAAGATCCTAGTACCCGTCGAATCTGGTTTGGTCTTGCTGTAGCACACGACTTTGAAAGTCATGACGGAATGACAGAAGAAAATCTTTACCAAAAGATTTTCGCTTCTCATTTTGGCCAATTAGCAATTATTTTCTTATGGACATCAGGTAATTTATTCCATGTAGCATGGCAAGGGAACTTTGAACAATGGGTAAATGATCCAACTCATGTACGTCCTATTGCTCACGCTATTTGGGACCCACACTTTGGTCAACCTGCTGTTGAAGCTTTTACACGTGGTGGTGCATCTGGTCCTGTGAATATTGCAACATCTGGGGTTTACCAATGGTGGTATACTATTGGTTTACGTTCTAACAGTGAATTATATGTTGGTTCTGTATTTTTAGCCTTAGTTTCTGCTGTTTTCTTATTCGCTGGCTGGCTTCATTTACAACCATCCTTCCAACCTTCTTTATCTTGGTTTAAAGACGCTGAATCACGTTTAAATCACCACTTATCAGGATTATTTGGTGTAAGTAGTTTAGCTTGGACAGGTCACTTAGTTCACGTTGCTATTCCAGAATCACGTGGACAACATGTTGGTTGGGATAACTTCTTATCTGTTTTACCTCACCCTCAAGGGTTAAACCCTTTCTGGACAGGAAACTGGGCAGCCTATGCACAAAACCCAGATACAGCATCTCATGTATTTGGTACAGCTGAAGGATCTGGTACTGCTATTTTAACTTTCTTAGGTGGTTTCCACCCACAAACTCAAAGTTTATGGTTAACTGATATGGCTCACCACCACTTAGCTATCGCTGTTATCTTTATCGTTGCTGGTCACATGTACCGTACAAACTTCGGGATTGGTCACCGTTTACAAGCTATCTTAGATGCTCATACACCTCCTTCTGGTAGTTTAGGTACAGGTCACAAAGGTTTATTTGATACTGTAAACAACTCTTTACACTTCCAATTAGGCTTAGCTTTAGCTTCTGTTGGAACTATTACTTCACTGGTTGCACAACACATTTACTCTTTACCTCCATATGCATACTTAGCTGTTGACTTTACAACACAAGCTTCTCTTTACACACACCACCAGTACATTGCTGGTTTCATTATGTGTGGTGCTTTTGCTCACGGGGCTATTTTCTGGATTCGTGACTACGATCCAGAACAAAACAAAGGAAACGTTTTAGCACGTATTTTAGATCATAAAGAAGCTATTATTTCACATTTAAGCTGGGTTTCTTTATTCTTAGGTTTCCACACTTTAGGTTTATACGTTCATAATGACGTAGTTCAAGCTTTTGGAACACCTGAAAAACAAATCTTAATCGAACCTGTTTTTGCACAATGGATTCAAGCTGCTCACGGTAAAAATATTTATGATAACTTTTTATTATTATCTAATAATAATTCTCAAGCTTTCTCA------GCTGGTCAAAGTTTATGGTTACCAGGTTGGTTAGAAGCTATCAACAATAACCAAAACTCATTATTCTTACAAATTGGACCTGGGGACTTCTTAGTTCACCATGCTATTGCTTTAGGTCTTCACACTACTACTTTAATCCTTGTAAAAGGTGCTTTAGATGCACGTGGTAGTAAGTTAATGCCAGATAAAAAAGATTTCGGTTACAGTTTCCCTTGTGATGGTCCGGGTCGTGGTGGGACTTGTGATATTTCTGCTTATGATGCTTTCTACTTAGCTGTATTCTGGATGCTTAATACTATTGGTTGGGTTACATTCTACTGGCACTGGAAACATTTAACTTTATGGCAAGGTAACGTTTCACAATTCGATGAGTCTTCAACATATTTAATGGGTTGGTTACGTGATTATTTATGGTTAAACTCTTCACAATTAATTAATGGTTACAACCCATTCGGCATGAACAGTCTTTCAGTTTACGCCTGGATTTTTCTATTTGGCCACCTTGTTTACGCCACAGGCTTTATGTTCCTTATCTCTTGGCGTGGTTACTGGCAAGAATTAATCGAAACGTTAGTTTGGGCGCATGAAAAAACGCCTCTGGCTAATCTTGTTTATTGGAAAGACAAACCTGTTGCGTTATCTATTGTTCAAGCACGTCTAGTGGGACTAGTACACTTCTCAGTAGGTTACATCTTTACTTACGCAGCCTTTGTAATTGCATCTACTTCTGGCCGCTTTGGT
         Chloromonas_perforata  ATGGCAACAAAGCTGTTTCCGAAATTTAGCCAAGGTCTAGCACAAGACCCAAGTACACGCCGAATTTGGTTTGGACTTGCGGTAGCTCATGACTTTGAAAGTCATGATGGCATGACAGAAGAAAATCTTTACCAAAAGATTTTCGCATCTCACTTTGGTCAATTAGCCGTGATTTTTCTGTGGACATCAGGTAATTTATTCCATGTAGCTTGGCAAGGTAACTTTGAACAATGGGTAACTGATCCAATCCATGTTCGTCCAATTGCTCACGCTATTTGGGACCCACACTTTGGTCAGCCAGCAGTGGAAGCATTTACACGTGGAGGTGCTTCTGGTCCTGTAAACATTTCAACAAGTGGTGTTTACCAGTGGTGGTACACAGTAGGTTTACGTTCAAATCAAGAGTTATATGTTGGTTCAGTATTTTTAGCATTAGTTTCAGCAGTTTTTTTATTTGCTGGCTGGCTTCATTTACAACCAAATTTCCAACCTTCATTATCTTGGTTTAAAGATGCAGAATCTCGTTTAAATCACCATTTATCAGGTTTATTTGGTGTAAGTTCATTAGCTTGGACAGGTCACTTAGTTCACGTTGCAATTCCAGAATCACGTGGTCAACATGTAGGCTGGGATAACTTCTTATCAGTATTACCTCACCCTCAAGGTTTAGCACCTTTCTGGACAGGTAACTGGGCAGCTTATGCACAAAATCCAGATACAGCATCACATCTTTTTAGTACATCTCAAGGTTCAGGTACTGCTATTTTAACTTTCTTAGGTGGTTTCCATCCACAAACACAAAGTTTATGGTTAACTGATATTGCACATCACCATTTAGCTATTGCTGTAATTTTCATTGTAGCTGGTCATATGTATCGTACTAACTTTGGTATTGGTCACCGTTTACAAGCTATTTTAGATGCTCATACAGCTCCAAGTGGTAAATTAGGTGCTGGTCACAAAGGTTTATTTGATACAGTAAACAATTCATTACATTTCCAATTAGGTTTAGCTTTAGCATCTGTAGGTACTATTACATCAATGGTTGCTCAACATATCTATTCATTACCTGCTTATGCTTATTTAGCTATTGATTTTACAACACAAGCAGCACTATATACTCACCACCAATATATTGCAGGATTTATTATGTGTGGTGCTTTTGCACACGGTGCTATCTTCTTTATTCGTGACTATGATCCAGAACAAAACAAAGGAAATGTTTTAGCACGTATCTTAGATCATAAAGAAGCTATTATTTCTCACTTAAGTTGGGTTTCTTTATTCTTAGGTTTCCACACTTTAGGTTTATATGTTCACAATGACGTTGTACAAGCTTTTGGTACACCTGAAAAACAAATTTTAATCGAGCCTGTTTTTGCACAATGGATTCAAGCTGCTCATGGTAAATCTTTATACGGTTTTGATTTATTATTATCTTCTTCAAATAGTTATGCTTTCTCT------GCTGGTCAAAGCTTATGGCTTCCTGGTTGGTTAGATGCTATTAACAATAGCCAAAACTCTTTATTCTTAACAATTGGCCCTGGTGACTTCTTAGTACACCATGCTATTGCTTTAGGTCTTCACACTACAACTCTTATTCTAGTTAAAGGTGCTTTAGATGCTCGTGGTAGTAAATTAATGCCAGATAAAAAAGATTTTGGTTACAGTTTCCCTTGTGACGGCCCTGGTCGTGGAGGTACTTGTGATATTTCTGCATATGACGCTTTTTATTTAGCTGTTTTCTGGATGTTAAACACAATTGGTTGGGTTACTTTCTATTGGCATTGGAAACATTTAACATTATGGCAAGGAAACGTTGCACAATTTGATGAATCTTCAACTTATTTAATGGGTTGGTTAAGAGATTATTTATGGTTAAACTCTTCACAATTAATTAACGGTTATAATCCATTTGGTATGAACAGTTTATCAGTATGGGCTTGGGTTTTCCTTTTTGGTCACCTTATTTATGCAACAGGCTTCATGTTCTTAATTTCATGGCGTGGTTACTGGCAAGAATTAATTGAAACACTTGTTTGGGCTCATGAAAAAACTCCTTTAGCAAACCTAGTTTATTGGAAAGATAAACCAGTTGCTTTAAGTATTGTTCAAGCACGTCTTGTAGGGTTAGCACACTTCTCTGTTGGTTATATCTTTACATACGCAGCTTTCTTAATTGCTTCAACTTCTGGACGTTTCGGT
           Chloromonas_radiata  ATGGCAACAAAGCTGTTTCCGAAATTTAGCCAAGGTCTAGCCCAAGATCCAACTACACGAAGAATATGGTACGGACTGGCTATGGCTCACGATTTTGAAAGTCATGACGGTATGACTGAAGAAAATCTTTATCAAAGGATTTTCGCATCTCACTTTGGGCAACTGGCTATTATCTTTTTATGGACATCAGGAAATCTCTTCCACGTAGCATGGCAAGGAAATTTTGAACAATGGGTAACAGATCCTATTCATGTACGTCCAATTGCCCATGCGATTTGGGATCCACATTTTGGTCAGCCGGCTGTAGAAGCATTTACGCGTGGTGGGGCTTCTGGGCCTGTTAACATTGCAACTTCAGGAGTATACCAATGGTGGTATACAATTGGTATACGCACAAATACGGATTTATATATAGGATCTGTGTTTCTTGCTTTAGTTTCTGCCGTATTTTTATTTGCAGGCTGGCTTCATTTACAACCAAATTTCCAACCAGCTTTATCATGGTTTAAAGATGCAGAATCTATACTGAACCACCACCTTTCAGGATTATTTGGTGTTAGCTCGTTAGCTTGGACTGGGCATTTAGTGCACGTTGCTATTCCAGAATCACGTGGAATACATGTCCGTTGGGACAACTTTATTACTGTATTGCCACATCCACTAGGGTTAACTCCTTTCTGGACTGGAAACTGGGCAGCTTACGCGCAAAACCCTGATTCTGCAGCTCATGTCTTTTCTACTCCAGAAGGTTCAGGTTCTGCAATTTTAACTTTTTTAGGCGGTTTCCATCCACAAACTCAAAGTTTATGGTTAACTGATATGGCTCACCACCATTTAGCAATTGCAGTAATTTTTATTGTAGCTGGACACATGTATCGTACTAACTTTGGTATTGGGCACCGTATGAAAGCTATTTTAGATGCTCATGTTCCTCCAGGAGGGGGCTTAGGTGCTGGTCATAAAGGTTTATTTGAGACTGTAAATAATTCTTTACACTTCCAATTAGGGTTAAATTTAGCTGCTGTGGGCACAATTACATCATTAGTAGCTCAGCATATTTATGCTCTGCCACCTTATGCCTTCTTATCAATTGATTTTACTACTCAAGCTTCTCTTTATACTCACCATCAATATATTGCAGGTTTCATTATGTGTGGTGCGTTCGCACATGGAGCGATTTTCTTTATTCGTGACTACGATCCAGATCTTAATAAAGGAAACGTTTTAGCCCGAATGTTAGAGCATAAAGAGGCTATTATTTCACATTTAAGTTGGGTTTCATTGTTCCTAGGTTTCCACACTTTAGGGCTGTACGTGCATAATGATGTTATGCAGGCATTTGGAACTCCAGAAAAACAAATCTTAATTGAGCCAGTTTTTGCACAATGGATTCAATCTGCGCACGGAAAATCTCTTTATGGATTTGATTTATTATTATCTTCTTCAACTAGTCCAGCAGCGTCA------GCAAGTCAAAGCTTGTGGTTACCTGGATGGCTAGACGCTATTAATAATAATCAAAACTCGTTATTCCTAACTATTGGGCCTGGTGACTTCTTAGTGCACCATGCAATTGCTTTAGGTTTACACACGACTACTCTAATTCTTGTGAAAGGAGCTTTAGATGCCCGCGGTTCTAAGTTAATGCCAGACAAAAAGGATTTTGGTTACAGCTTCCCGTGTGACGGTCCTGGCCGTGGAGGAACATGTGACATATCAGCATGGGATGCCTTCTATCTAGCTGTTTTTTGGATGCTAAATACAATTGGCTGGGTAACGTTCTACTGGCACTGGAAGCATTTAACATTGTGGCAAGGAAACGTTGCACAATTTGATGAATCATCAACATATTTAATGGGATGGTTAAGAGATTATTTATGGTTAAACTCTTCACAGTTAATTAACGGTTACAACCCATTTGGTATGAACAGTTTATCGGTGTGGGCATGGATGTTCTTATTCGGGCATTTAATTTATGCTACTGGGTTCATGTTCCTAATTTCTTGGCGAGGGTACTGGCAGGAACTTATCGAAACTCTTGTTTGGGCTCATGAAAAAACTCCACTAGCTTCTTTAGTTTACTGGAAAGATAAACCTGTAGCACTTTCAATTGTACAGGCTCGTTTAGTAGGTCTTGCGCATTTCTCTGTTGGATATATTTTTACCTATGCCGCTTTCCTGATTGCTTCAACATCAGGGCGTTTTGGA
             Chloromonas_rosae  ATGGCAACAAAGCTGTTTCCAAAATTTAGCCAAGGTTTGGCTCAAGATCCAACTACACGAAGAATTTGGTTTGGTCTTGCTACAGCGCACGATTTTGAAAGTCATGACGGAATGACTGAAGAAAATCTTTATCAAAAGATTTTCGCGTCTCACTTTGGACAACTTTCAGTAATTTTCCTTTGGACTTCAGGAAATTTGTTCCATGTAGCATGGCAAGGAAATTTTGAACAATGGGTTACTGATCCTATTCATGTTCGTCCAATCGCACATGCTATTTGGGATCCGCACTTTGGCCAACCAGCAGTTGAAGCATTTACACGTGGTGGAGCTTCAGGGCCTGTAAACATTGCAACATCAGGTGTTTATCAGTGGTGGTATACTGTAGGTTTACGCACAAATTCTGATTTATATACTGGATCGGTTTTCCTTGCATTAGTTTCTGCAATTTTTTTATTTGCAGGTTGGCTTCATTTACAACCAAATTTTCAACCTTCATTATCTTGGTTTAAAGATGCAGAATCAAGATTAAATCACCATCTTTCAGGTTTATTTGGTGTAAGTTCATTAGCGTGGACAGGCCATTTAGTACATGTTGCTATTCCAGAATCACGAGGACAACACGTAGGTTGGGATAATTTTATTACAGTATTACCACATCCACTTGGCTTAACTCCTTTTTGGACAGGTAATTGGGCAGCTTATGCACAAAACCCGGATTCTGCGGCTCATGTTTTTGGTACTTCAGAAGGTTCAGGGGATGCAATTTTAACTTTTTTAGGGGGTTTCCATCCTCAAACGCAATCGTTATGGCTAACGGATATGGCTCACCACCATTTAGCTATTGCTGTAATTTTCATTGTTGCTGGTCATATGTATCGTACAAATTTTGGTATTGGTCATCGTATGAAAGCAATTCTTGAAGCTCATGTTGCTCCCAGCAATCGAATGGGTGCAGGGCACAAAGGGTTATTTGATACTGTAAATAATTCATTACATTTTCAATTAGGTTTAGCTTTAGCTTCTGTTGGAACAATTACATCATTAGTAGCACAACATATGTATGCTTTACCGCCTTATGCTTTTTTAGCTGTTGATTTTACAACACAAGCGTCACTTTATACTCATCATCAGTATATCGCGGGATTTATTATGTGTGGTGCTTTCGCTCACGGTGCAATTTTCTTTATTCGTGATTATGATCCAGAACTTAATAAAGGGAATGTTTTAGCAAGAATGTTAGAACATAAAGAAGCTATTATTTCACATTTAAGTTGGGTATCATTATTCCTAGGTTTCCACACTTTAGGTTTATATGTTCATAATGATGTTATGCAAGCTTTTGGTACGCCTGAAAAACAAATTTTAATTGAACCTGTTTTTGCGCAATGGATTCAAGCAGCTCATGGTAAATCACTTTATGGATTTGATTTATTATTGTCTTCTTCAACTAGCGTTGCAGCTTCT------GCAAGTCAAAGTTTATGGTTACCTGGCTGGTTAGATGCTATTAATAATAGTCAAAATTCGTTATTTTTAACAATTGGCCCTGGTGACTTTTTAGTTCATCATGCTATTGCTTTAGGTTTACATACTACAACTCTTATTCTAGTAAAAGGAGCTTTAGATGCTCGTGGTTCTAAATTAATGCCAGATAAAAAAGATTTTGGTTACAGTTTCCCTTGTGATGGTCCAGGACGTGGCGGTACATGTGATATTTCAGCTTATGATGCTTTTTATTTAGCAGTTTTCTGGATGCTTAATACGATTGGATGGGTTACGTTTTATTGGCACTGGAAACATCTAACTCTATGGCAAGGTAATGTGGCTCAATTTGATGAATCATCAACATACTTAATGGGCTGGTTAAGAGATTATTTATGGTTAAATTCATCACAATTGATTAACGGTTATAATCCATTTGGAATGAACAGTTTATCTGTATATTCTTGGATTTTCTTATTTGGCCATTTAATTTATGCTACTGGTTTTATGTTCTTAATTTCTTGGCGTGGTTATTGGCAAGAACTTATTGAAACTTTAGTTTGGGCACATGAAAAAACTCCTTTAGCTTCTTTAGTTTATTGGAAAGATAAACCTGTAGCTCTTTCTATTGTTCAAGCTCGTTTAGTAGGTTTATCTCACTTCTCTGTAGGATATGTATTTACATATGCTGCATTTTTACTTGCTTCTACTTCTGCTCGATTTGGA
       Chlorosarcinopsis_eremi  ATGGCAACAAAGCTGTTTCCGAAATTTAGTCAAGGTCTAGCACAAGACCCTAGTACGCGTCGAATCTGGTTCGGGCTTGCTGTAGCTCATGACTTTGAAAGTCATGATGGTATGACAGAAGAAAATCTTTACCAAAAGATTTTCGCATCTCACTTTGGTCAATTAGCTATTATCTTTTTATGGACATCAGGGAATTTATTTCACGTAGCATGGCAAGGTAACTTTGAACAATGGGTAACTGACCCAGTTCATGTTCGTCCAATTGCTCACGCTATTTGGGATCCACACTTCGGTCAACCTGCTGTTGATGCATTTACTCGTGGTGGCGCATCAGGTCCTGTAAACATTGCGACTTCTGGGGTGTACCAGTGGTGGTACACTATCGGTTTACGCTCTAACCAAGAATTATATGTAGGTTCTGTATTTTTAGCATTAGTTTCAGCAGTTTTCTTATTTGCTGGCTGGTTACACTTACAACCTAACTTCCAACCTTCATTATCTTGGTTCAAAGACGCTGAATCACGTTTAAACCACCACTTAGCTGGTTTATTTGGTGTAAGTTCATTAGCTTGGACTGGTCACTTAATTCACGTTGCTATTCCAGAAGCTCGTGGTCAACACGTAGGCTGGGATAACTTCTTATCAGTTTTACCACACCCACAAGGTTTAGCTCCTTTCTTCTCAGGGAACTGGGCAGCATATGCTCAAAACCCAGATACAGCATCACACGTATTTGGTACATCTGAAGGTGCAGGTACTGCTATTTTAACTTTCTTAGGTGGTTTCCACCCACAAACTCAAAGTTTATGGTTAAGTGATATGGCTCACCACCACTTAGCTATTGCTGTAATCTTTATTGTTGCTGGTCACCAGTACCGTACTAACTTTGGTATCGGTCACCGTCTACAAGCTATCTTAGACGCTCACCGTGCTCCTAGTGGTAATCTTGGTGAAGGTCACAAAGGTTTATTCGACACTGTAAATAACTCTTTACACTTCCAATTAGGTTTAGCTTTAGCTTCTGTTGGTACAATCACTTCATTAGTTGCACAACACATGTACTCATTACCACCATACGCTTATTTAGCTATTGACTTCACAACTCAAGCTTCGTTATACACTCACCACCAATACATTGCAGGCTTCATCATGACAGGTGCGTTTGCTCATGGTGCTATTTTCTTTATTAGAGATTACGATCCAGAACAAAACAAAGGGAACGTTTTAGCTCGTATTCTTGATCACAAAGAAGCTATCATTTCACACTTAAGCTGGGTATCTTTATTCTTAGGTTTCCACACTTTAGGTTTATACGTTCACAACGACGTTGTACAAGCATTTGGTACTCCAGAAAAACAAATCTTAATTGAGCCTGTTTTTGCACAATGGATTCAATCTGCTCATGGTAAATCATTATATGGTTTTGATTTATTATTAAGTTCTTCTTCTAGTGTTGCTTTCTCT------GCTGGTCAGAGCTTATGGCTTCCTGGTTGGTTAGACGCTATTAATAGCAACCAAAACTCTTTATTCTTAACTATTGGCCCTGGTGACTTCTTAGTACACCACGCTATTGCATTAGGTCTTCACACTACAACTTTAATTCTTGTAAAAGGTGCTTTAGACGCTCGTGGTAGTAAACTATTCCCAGATAAGAAAGATTTTGGTTACAGCTTCCCTTGTGATGGTCCTGGTCGTGGTGGTACTTGTGACATTTCAGCTTATGATGCTTTCTACTTAGCAGTATTCTGGATGTTAAACACAATTGGTTGGGTAACGTTCTACTGGCACTGGAAGCACTTAACACTTTGGCAAGGTAACGTTGCTCAGTTTGATGAGTCTTCAACATACTTAATGGGCTGGTTAAGAGACTACTTATGGTTAAACTCTTCTCAATTAATTAACGGTTACAACCCATTTGGTATGAACAGTTTATCAGTGTGGGCATGGGTATTCCTTTTCGGTCACCTTGTATATGCTACAGGATTCATGTTCCTAATTTCATGGCGTGGTTACTGGCAAGAGTTAATCGAAACTCTAGTTTGGGCTCACGAAAAAACTCCTTTAGCTAACTTAGTTTACTGGAAAGATAAACCAGTTGCTTTATCAATCGTACAAGCACGTTTAGTAGGTTTAGCACACTTCTCTGTTGGTTACGTATTCACTTATGCTGCTTTCTTAATCGCTTCGACTTCAGGTAGATTCGGT
        Chlorotetraedron_incus  ATGGCAACTAAATTGTTTCCAAAATTTAGCCAAGGTCTAGCACAAGACCCTACGACTCGTCGTATTTGGTTTGGTCTTGCTGTAGCACATGACTTTGAAAGTCATGACGGTATGACAGAAGAAAATTTATACCAAAAAATTTTCGCTTCTCACTTTGGTCAATTAGCAATTATTTTCCTTTGGACTTCTGGAAATTTATTCCATGTAGCTTGGCAAGGTAATTTTGAACAATGGGGAGCAGACCCTTTACATGTACGTCCTATTGCTCACGCAATTTGGGATCCTCATTTTGGTCAACCTGCAGTGGAAGCTTTCACTCGTGGAGGTGCTTCAGGTCCAGTAAATATTGCAACTTCTGGTGTATATCAATGGTGGTATACTATTGGTATGAGAACAAACCAAGATTTATATATTGGTTCTGTTTTTTTAGCATTAGTTTCAGCAATCTTCTTATTTGCAGGATGGCTTCATTTACAACCAAGTTTCCAACCTTCTTTATCTTGGTTTAAAGATGCAGAAAGTCGTTTAAATCACCACTTATCAGGTTTATTTGGTGTAAGTTCACTTGCTTGGACAGGTCACTTAGTTCACGTTGCTATTCCTGAATCTCGTGGAAAACATGTAGGTTGGGATAATTTCTTAACACAATTACCTCACCCACAAGGATTAACTCCTTTCTGGACAGGAAACTGGGCTGCTTATGCACAAAATCCTGATTCTGCAAGCCATATTTTTGGTACGTCAGATGGTTCTGGAGATGCAATTTTAACTTTTTTAGGTGGATTCCACCCTCAAACTCAAAGTCTTTGGTTAACAGATATTGCTCACCACCATTTAGCTATTGCAGTAATTTTCATTATTGCTGGTCACATGTATCGTACAAACTTTGGTATTGGACACCGTATGTCAGCTATTTTAGAAGCTCACGTCGCACCTAGTGGGCGTTTAGGAGCTGGACACAAAGGATTATTTGAAACAGTAAATAATTCTTTACATTTCCAATTAGGACTAGCTTTAGCTTCTGTTGGAACAGTTTGTTCTTTAGTAGCACAACATATGTATTCATTACCTCCTTATGCATTCTTAGCAAACGATTTTACAACTCAAGCTGCTTTATACACTCACCACCAATATATCGCCGGATTTATTATGTGTGGAGCATTTGCACACGGTGCTATTTTCTTTATTCGTGATTATGATCCAGAACAAAACAAAGGAAATGTTTTAGCACGTATGTTAGATCATAAAGAAGCTGTAATTTCACACTTAAGCTGGGTTTCATTATTCTTAGGTTTCCATACTTTAGGTCTTTATGTTCACAATGATGTAATGCAAGCGTTTGGTACACCTGAAAAACAAATTTTAATTGAACCTGTTTTTGCTCAATGGATTCAAGCTGCTCACGGTAAAGCATTCTATGGTTTTGATTTCTTATTATCTTCTTCTTCAAGTTCAGCTGCTTCT------GCAAGTCAAACTTTATGGCTTCCAGGATGGTTAGACGCAATTAATAATAATCAAAACTCATTATTCTTAACGATTGGTCCAGGTGACTTCTTAGTTCACCATGCTATCGCTTTAGGTCTTCACACAACAACATTAATTTTAGTAAAAGGTGCTTTAGATGCACGTGGATCTAAATTAATGCCAGATAAAAAAGATTTTGGTTATAGCTTCCCTTGTGATGGTCCTGGTCGTGGAGGTACTTGTGATATTTCCGCTTACGATGCTTTCTATTTAGCTGTTTTCTGGATGCTAAATACAATCGGTTGGGTAACTTTCTATTGGCACTGGAAACATTTAACTTTATGGCAAGGAAACCCTTCTCAATTTGATGAATCTTCTACTTATTTAATGGGTTGGTTACGTGACTATTTATGGTTAAACTCTTCTCAATTAATTAATGGGTATAACCCATTTGGTATGAACAGTTTATCTGTATGGGCATGGATTTTCTTGTTTGGCCATTTAATCTATGCTACAGGTTTCATGTTCTTAATTTCATGGCGTGGTTACTGGCAAGAACTTATTGAAACTCTTGTTTGGGCTCACGAAAAAACACCTTTAGCAAACTTAGTAATGTGGAAAGATAAGCCAGTTGCATTATCTATTGTACAAGCTCGTTTAGTAGGTTTAGCTCACTTCTCTGTAGGATATGTATTTACATATGCTGCCTTTTTATTAGCTTCAACATCTGGTAAATTTGGT
    Chromochloris_zofingiensis  ATGGCAACAAAGTTGTTTCCTAAATTTAGCCAAGGTTTAGCGCAAGACCCGACGACTCGCCGAATTTGGTATGGCCTTGCAGTAGCACATGACTTTGAGAGTCATGATGGTATGACTGAGGAAAATCTTTATCAAAAGATTTTCGCATCTCACTTTGGACAATTAGCTATTATTTTTTTATGGACTTCTGGGAATCTTTTTCACGTAGCTTGGCAAGGTAATTTTGAGCAATGGGTCTTAGATCCAATTCACGTTCGTCCAATTGCTCATGCTATTTGGGATCCCCATTTTGGACAACCGGCTGTTGAAGCTTTTACTCGAGGAGGGGCTTCTGGACCAGTTAATATTTCGACTTCTGGAGTATATCAATGGTGGTATACTATTGGTATGAGAACAAACCAAGATTTATATGTTGGTTCAGTTTTTTTAGCATTAGTATCAGCTCTTTTCTTATTTGCAGGGTGGCTTCATTTACAACCAAGTTTTCAACCTTCTTTATCATGGTTTAAAGATGCTGAATCTCGTTTAAATCACCACCTTTCAGGTTTATTTGGGGTAAGCTCATTAGCGTGGACTGGTCACTTAGTTCACGTTGCTATTCCAGAGTCTCGTGGTAAACATGTAGGCTGGGATAATTTTTTAACTCAACTTCCTCACCCACAAGGTTTAACTCCATTTTGGACAGGGAATTGGGCAGCATATGCGCAAAATCCAGATTCTGCAAATCATATTTTCGGGACTTCGGAAGGATCTGGGGATGCTATTTTAACTTTTTTAGGAGGTTTCCATCCTCAAACTCAAAGTCTTTGGTTAACAGATATGGCTCACCACCATTTAGCTATTGCAGTTATTTTTATCATTGCGGGCCATATGTATAGAACAAACTTCGGGATCGGACACCGTATGCAAGCTATTTTAGAAGCTCACGTAGCCCCTAGTGGTCGTTTAGGAGCTGGTCATAAAGGTTTATTTGATACTGTAAATAATTCTTTACATTTCCAATTAGGTTTAGCTCTTGCATCTGTAGGAACAATTTGTTCTTTAGTTGCACAACATATGTATTCTTTACCACCTTATGCGTTTTTAGCAAATGATTTCACAACACAAGCGTCACTTTATACTCATCACCAGTATATTGCTGGTTTCATTATGTGTGGTGCTTTTGCTCATGGTGCCATTTTCTGGATTCGAGATTATGATCCTGAACAAAACAAAGGGAACGTTTTAGCAAGAATGTTAGATCATAAAGAAGCAATTATTTCACATTTAAGTTGGGTTTCTCTTTTTTTAGGTTTCCACACGTTAGGCTTATACGTACACAATGATGTAATGCAAGCATTTGGAACTCCAGAAAAACAAATTTTAATTGAACCTGTTTTTGCTCAATGGATTCAAGCTGCACATGGTAAAGCATTATATGGTTTTGATTTATTACTTTCATCTTCTAACAGTTCTGCAAGTTCA------GCTAGCCAAAGTTTATGGCTTCCTGGATGGTTAGATGCTATCAATAATAACCAAAATTCTTTATTTTTAACAATTGGTCCTGGTGACTTTTTAGTTCACCATGCTATTGCGTTAGGTCTTCACACTACAACACTTATTCTTGTAAAAGGAGCATTAGATGCACGTGGATCTAAACTAATGCCAGATAAAAAAGATTTTGGTTACAGTTTCCCTTGTGATGGTCCAGGGCGTGGTGGAACTTGTGATATTTCAGCTTGGGATGCTTTCTATTTAGCTGTTTTTTGGATGCTTAATACTATTGGTTGGGTAACTTTTTACTGGCACTGGAAACATTTAACATTATGGCAAGGAAACGTATCACAATTTGATGAGTCTTCTACTTATTTAATGGGTTGGCTACGTGATTATTTATGGTTAAATTCTTCTCAGCTGATTAATGGTTATAATCCCTTTGGTATGAACAGTTTATCAGTTTATGCTTGGCTTTTCCTATTTGGTCACTTAGTTTATGCAACAGGGTTCATGTTCTTAATTTCATGGCGTGGTTATTGGCAAGAATTAATTGAAACATTAGTTTGGGCACATGAAAAAACTCCATTAGCTAATTTAGTAATGTGGCGTGATAAACCAGTTGCTTTATCTATTGTTCAAGCTCGTCTTGTTGGATTAGCTCACTTTTCCGTAGGTTATGTTTTCACTTACGCAGCCTTTTTATTAGCGTCAACTTCAGGTAAATTTGGA
       Cylindrocapsa_geminella  ATGGCGACAAAATTATTTCCGAAATTTAGCCAAGGTCTTGCACAAGACCCAACTACTCGGCGAATTTGGTACGGACTTGCAATGGCACATGACTTTGAGAGTCATGATGGTATGACTGAAGAAAATCTTTACCAAAAGATTTTCGCATCTCACTTTGGACAATTAACAATAATTTTTTTATGGACATCTGGAAACTTATTTCATGTAGCGTGGCAAGGAAATTTCGAACAATGGGTAGTTGATCCTATTCACATTCGTCCGATTGCACATGCGATTTGGGATCCCCATTTTGGTCAACCCGCAGTAGAAGCTTTTACGCGTGGTGGTGCCACAGGTCCTGTCAATATTTCAACATCAGGTGTTTATGAATGGTGGTATACAATAGGAATGAGAACAAATCAAGATCTCTATATTGGCTCTGTATTTTTAGCTCTTCTTTCTGCTCTGTTCTTATTTGCTAGTTGGCTTCATTTACAACCAAGTTTTGCACCATCGCTCTCATGGTTTAAAGACGCAGAGTCTAGACTAAATCATCATTTATCTGGTCTTTTTGGAGTAAGTTCTTTAGCCTGGACTGGGCATTTAGTTCATGTAGCTATTCCTGAAGCAAGAGGGAAACATGTCAGATGGGATAATTTCTTAACAGAATTGCCACATCCACAAGGATTAACTCCATTTTGGACCGGTAATTGGGCAGCTTATGCTCAAAACCCTGATTCTCCTAATCATATTTTCTCAACATCAGAAGGTTCAGGTGATGCAATATTAACATTTTTAGGCGGATTTCATCCACAAACACAAAGTCTGTGGCTGACAGACATAGCTCATCATCATTTAGCAATTGCAGTTTTATTTATTATAGCAGGGCATATGTATCGCACAAATTTTGGTATCGGACATCGCTTAGAAGCTATTCTAGAAGCTCATGTACCTCCTGGTGGTGGATTGGGGGCTGGTCACAAAGGATTGTTTGACACAATTAACAATTCTTTACATTTCCAACTAGGACTAGCATTGGCATCTGTAGGAACAATTTGTTCATTAGTGGCACAACATATGTACTCTTTACCACCTTATGCTTTCTTAGCAAATGATTTTACAACTCAAGCAGCACTCTATACTCATCATCAATATATTGCAGGTTTCATTATGTGTGGTGCTTTCGCTCATGGTGCTATCTTTTTCATTCGTGATTACGATCCAGAACAAAATAAAGGAAATGTTTTAGCAAGAATGTTAGATCACAAAGAAGCAGTAATATCTCATCTAAGCTGGGTTTCTTTATTTCTAGGTTTTCATACTTTAGGTTTATATGTTCATAATGATGTCATGCAAGCGTTTGGAACACCAGAGAAACAAATTCTTATAGAGCCTGTTTTTGCACAATGGATCCAAGCTGCACACGGAAAATCTCTCTATGGGTTTGATTTCTTACTGTCATCCTCTACCAGTGCAGCAGCGTCA------GCAAGTCAAAGTTTATGGCTTCCTGGATGGCTAGAGGCAATAAATAATAATCAAAACTCTTTGTTCCTGACGATTGGGCCAGGTGATTTCTTAGTTCACCATGCAATTGCTTTAGGCTTACATACAACAACATTAATTCTAGTGAAAGGTGCATTAGATGCTCGTGGTTCCAAATTGATGCCAGACAAGAAAGATTTTGGTTACAGCTTTCCTTGTGATGGCCCTGGTCGTGGTGGGACATGTGATATTTCAGCATATGATGCTTTTTATTTAGCTGTATTTTGGATGCTTAATACAATAGGATGGGTAACTTTCTATTGGCACTGGAAACATTTAACTTTGTGGCAAGGTAATGTTTCTCAATTTGATGAATCTTCTACTTATTTAATGGGTTGGCTTCGTGACTATTTATGGTTAAATTCCTCACAATTGATTAATGGTTACAATCCTTTTGGAATGAATAGCCTATCAGTCTACGCTTGGATTTTCTTATTTGGTCATCTTATTTATGCAACTGGATTTATGTTTCTTATCTCTTGGAGAGGTTATTGGCAGGAACTCATCGAAACTTTAGTTTGGGCACATGAGAAAACACCATTGGCGAACTTAGTTTATTGGAAAGATAAACCTGTGGCCCTTTCTATTGTTCAAGCTAGACTTGTAGGTTTAGCACATTTTTCTGTAGGTTATATCTTTACTTATGCAGCATTTTTGTTGGCATCAACATCAGGGCGCTTCGGA
         Desmotetra_stigmatica  ATGGCAACTAAGCTATTTCCGAAATTTAGCCAAGGCTTGGCACAAGACCCTACTACTCGGAGAATTTGGTACGGGCTTGCAATGGCTCATGATTTTGAAAGTCATGACGGCATGACTGAAGAAAATCTTTATCAAAAGATTTTTGCATCTCACTTTGGACAACTTGCTATTATTTTCTTATGGACTTCAGGAAACCTATTCCACGTAGCTTGGCAAGGAAATTTTGAACAATGGGTAACAGATCCTATTCATGTTCGACCAATTGCTCATGCTATTTGGGATCCACATTTTGGTCAGCCAGCTGTGGAAGCATTTACTCGTGGTGGTGCATCAGGTCCTGTTAATATCGCAACATCTGGTGTTTATCAATGGTGGTATACTATCGGTATGCGTACAAATCAAGATTTATACACAGGTTCTGTATTTCTAGGACTTGTATCAGCTTTATTCTTATTTGCTGGTTGGTTACATTTACAACCAAATTTCCAACCATCATTATCATGGTTTAAAGATGCTGAATCTCGATTAAATCACCACCTTTCTGGTTTATTCGGTGTAAGTTCATTAGCATGGACAGGGCATTTAGTGCACGTAGCTATTCCTGAATCACGTGGTCAACATGTTGGTTGGGATAACTTCTTATCAGTATTACCACATCCTCAAGGCTTAACTCCATTCTGGACAGGAAACTGGGCAGCATATGCACAAAACCCTGATACAGCTAGTCATGTATTTGGTACATCAGAAGGTTCAGGTCAAGCTATTTTAACATTCCTAGGTGGATTCCATCCTCAAACACAAAGTTTATGGCTAACAGATATGGCACACCACCATTTAGCTATTGCTGTTATTTTTATTATTGCAGGTCATATGTATCGTACTAACTTTGGTATTGGTCATAGAATGCAAGCAATTCTGGATGCTCACGTACCTCCTGCAGGTGGTTTAGGTGCTGGTCATAAAGGTTTATTTGATACTGTTAATAATTCACTTCACTTCCAACTTGGTTTAGCTTTAGCTTCTGTAGGTACTATTACTTCTTTAGTAGCTCAACACATGTATTCTTTACCTCCATATGCTTTCCAAGCTATTGATTTTACAACTCAAGCTGCTCTTTACACACATCACCAATATATCGCAGGATTTATTATGTGTGGTGCTTTTGCTCACGGTGCTATTTTCTTTATTCGTGATTACGATCCTGAACAAAACAAAGGTAACGTTTTAGCACGTATGTTAGATCATAAAGAAGCTATCATTTCGCACTTAAGCTGGGTTTCTTTATTCTTAGGATTCCATACTCTGGGTCTTTATGTACACAACGATGTTATGCAAGCGTTTGGGACTCCTGAAAAACAAATTCTAATTGAACCTGTTTTTGCACAATGGATTCAAGCAGCGCAAGGTAAATCTTTATATGGTTTTGATTTCCTTTTATCATCTTCTACTAGCTCTGCTTTTGCG------AATGGTCAAAGTTTATGGTTACCAGGTTGGCTAGCTGCTATTAATAATAATCAAAACTCATTATTCTTAAATATTGGGCCAGGTGATTTCCTAGTTCACCATGCTATTGCTCTAGGTCTTCATACTACAACTCTAATCCTTGTAAAAGGTGCTTTAGATGCTCGTGGATCTAAACTTATGCCAGATAAAAAAGATTTTGGTTACAGCTTCCCTTGTGATGGTCCAGGTCGTGGTGGTACGTGTGATATTTCAGCATACGACGCTTTCTACTTAGCTATTTTCTGGATGCTTAACACAATTGGTTGGGTTACTTTTTACTGGCATTGGAAACATTTAACATTATGGCAAGGAAACGTATCTCAATTCGATGAATCATCAACTTACCTAATGGGTTGGTTAAGAGATTATCTATGGTTAAATTCATCTCAACTTATTAATGGTTATAACCCATTTGGTATGAACAGTTTATCTGTTTGGGCTTGGATTTTCTTATTTGGTCACCTTATCTACGCTACTGGTTTCATGTTCTTAATCTCTTGGCGTGGATACTGGCAAGAATTAATTGAGACATTAGTGTGGGCTCATGAAAAAACTCCACTAGCAAACATTGTTTACTGGAAAGATAAACCGGTTGCTCTATCAATTGTTCAAGCTCGTTTAGTAGGTTTAACTCACTTCTCAGTTGGTTACATCTTTACATATGCAGCTTTCTTAATTGCTTCTACTTCAGGTAGATTCGGT
        Dictyochloris_fragrans  ATGGCAACAAAGTTGTTTCCGAAGTTTAGTCAGGGTCTGGCACAAGACCCTACAACTCGCCGAATCTGGTATGGACTTGCTGTAGCACATGATTTTGAAAGTCATGATGGGATGACAGAAGAAAATCTTTATCAAAAGATTTTTGCCTCTCACTTTGGACAATTATCAATTATCTTTATTTGGACTTCTGGAAGTCTTTTCCATGTAGCTTGGCAAGGTAATTTTGAACAATGGGTTAAAGATCCTATTCATGTTCGTCCAATAGCACATGCAATTTGGGATCCTCATTTTGGTCAACCAGCTGTAGAAGCTTTTACTCGAGGAGGAGCCTCAGGTCCTGTTAATATTGCAACATCAGGAGTTTATCAATGGTGGTACACTATTGGTATGAGAACAAACCAAGAATTATATGTTGGATCTGTTTTCCTTGCATTATTATCAGCTGTTTTCTTATTTGCAGGTTGGCTTCATTTACAACCAAATTTCCAACCTTCTTTATCTTGGTTTAAAGATGCAGAATCTCGTTTAAATCACCACCTTTCTGGATTATTTGGTGTTAGTTCATTAGCTTGGACAGGACACTTAGTTCACGTAGCGATTCCAGAATCTCGTGGAAAACACATTGGTTGGGATAATTTTATTACAGAATTACCTCATCCTCAAGGTTTAACACCGTTTTGGACAGGAAACTGGGCAGCATATGCTCAAAACCCTGATTCAGCTAACCATATTTTTGGAACTTCTGAAGGAGCTGGTCAAGCTATTTTAACTTTCTTAGGAGGTTTCCATCCTCAAACACAAAGTCTTTGGTTAACTGATATTGCTCACCACCATTTAGCGATTGCCGTTATCTTTATTGTAGCTGGTCATATGTATCGTACTAATTTTGGTATTGGTCACAGAATTCAAGCTATTGTTGATGCCCACGTGCCCCCNNNNGGAGGCTTAGGCGCAGGTCACAAAGGATTATACGACGTAGTTAATAATTCTTTACATTTCCAATTAGGATTAGCTTTAGGTGCTCTTGGAACTATTTGTTCATTAGTAGCACAACATATGTATTCATTACCACCATATGCTTTCCTTGCTAATGATTTTACTACACAAGCAGCTTTATATACACATCACCAATATATTGCAGGATTTATTATGTGTGGTGCGTTTGCCCATGGTGCTATTTTCTGGATTAGAGATTATGATCCTGAACAAAATAAAGGTAATGTTTTAGCAAGAATTTTAGATCACAAAGAGGCTATTATCTCACATTTAAGCTGGGTATCCCTGTTCTTAGGATTCCATACTTTAGGACTTTATGTACATAATGACGTTATGCAAGCATTTGGTACTCCTGAAAAACAAATTCTGATTGAACCAGTTTTTGCACAATGGATTCAAGCTGCTCAAGGTAAAGCTCTTTATGGTTTTGATTTATTATTATCTTCTTCAAATAGTGCTGCCTTTTCA------AACAGTCAAAGTTTATGGCTTCCTGGATGGTTAGAAGCTATTAACAATAATCAAAATTCATTATTCTTAACTATTGGTCCTGGTGACTTCCTTGTTCACCATGCTATTGCTTTAGGTCTTCACACTACTACTTTAATTTTAGTTAAAGGTGCATTAGATGCTCGTGGATCTAAATTAATGCCAGATAAAAAAGATTTTGGTTATAGTTTCCCTTGTGATGGTCCTGGTCGTGGAGGTACTTGTGATATTTCTGCTTACGATGCTTTCTATCTTGCTGTTTTCTGGATGCTTAACACTATTGGTTGGGTGACGTTCTACTGGCATTGGAAACATTTAACATTATGGCAAGGAAATGTTTCACAATTTGATGAATCTTCAACTTATTTAATGGGTTGGCTTAGAGATTATTTATGGTTAAACTCTTCACAACTTATTAATGGATATAATCCGTTCGGTATGAATAGTTTGTCAGTTTGGGCGTGGATGTTTTTATTTGGCCATTTGATCTATGCGACAGGTTTCATGTTCTTAATTTCTTGGAGAGGTTACTGGCAAGAATTAATTGAAACTTTAGTATGGGCACATGAAAAAACTCCATTAGCAAACTTAGTATACTGGAAAGATAAACCGGTTGCTTTAAGTATTGTTCAAGCTCGACTTGTAGGTTTAGCACATTTTTCTGTAGGATACATTTTTACTTATGCTGCATTCTTAATTGCTTCTACTTCAGGTAAATTCGGA
             Dunaliella_salina  ATGGCAACAAAGCTGTTTCCGAAATTTAGCCAAGGGCTAGCACAAGATCCAAGTACTCGTCGTATTTGGTATGGACTTGCTACAGCACATGATTTTGAAAGTCATGATGGTATGACTGAAGAAAATCTTTATCAAAAGATTTTTGCTTCTCATTTTGGTCAATTAGCAATTATTTTCCTATGGACATCTGGAAATTTATTCCATGTGGCTTGGCAAGGTAATTTTGAACAATGGGTAACTGATCCTATTCACGTACGTCCTATTGCTCATGCTATTTGGGATCCACACTTTGGTCAACCAGCTGTTGAAGCATTCACACGTGGTGGTGCGTCTGGTCCAGTAAATATTGCTACATCTGGTGTATACCAATGGTGGTATACAATTGGTTTACGTTCTAACCAAGAATTATATGTTAGTTCAGTATTTTTAGCTTTAGTTTCAGCAGTTTTCTTATTTGCTGGTTGGCTACATTTACAACCTAACTTTCAACCATCATTATCATGGTTTAAAGATGCTGAATCACGTTTAAACCACCATTTAGCTGGTTTATTTGGTGTAAGTTCTTTAGCATGGACAGGACATTTAGTTCACGTAGCTATTCCAGAATCACGTGGACAACATGTAGGATGGGACAACTTCTTATCAGTTTTACCACACCCTCAAGGTTTAACTCCGTTCTGGTCAGGTAACTGGGCTGCTTATGCACAAAACCCAGATACAGCTTCTCATGCTTTTGGTACTGCTGATGGTTCAGGTACTGCAATTTTAACTTTCTTAGGTGGTTTCCATCCACAAACTCAAAGTTTATGGTTATCTGATATGGCTCATCACCATTTAGCTATTGCAGTTCTTTTCATTGTTGCAGGTCACATGTACCGTACAAACTTTGGTATTGGACACCGATTAGAAGCTATCTTAGAAGCTCATACACCGCCTGCTGGTGGTTTAGGAGCTGGTCATAAAGGATTATTCCACACAGTTAACAATTCTTTACATTTCCAATTAGGTTTAGCTTTAGCTTCAGTAGGTACGATTACATCATTAGTAGCACAACACATGTATTCATTACCACCTTACGCTTATTTAGCAGTTGATTTTACAACACAAGCGTCTCTTTACACACACCATCAATATATTGCTGGTTTTATCATGTGTGGTGCATTTGCTCATGGTGCTATTTTCTTTATTCGTGATTATGATCCTGAACAAAACAAAGGTAACGTTTTAGCACGTGTTTTAGATCATAAAGAAGCTATTATTTCACACTTAAGTTGGGTATCTTTATTCTTAGGTTTCCATACTTTAGGTTTATACGTTCATAATGACGTAGTTCAAGCTTTCGGTACACCAGAAAAACAAATTTTAATTGAACCAGTTTTTGCACAATGGATTCAAGCTGCTCAAGGTAAGTCATTATATGGATTTGACTTATTATTAGCTTCTTCTTCTAGCCCAGCTTACTCA------GCTGGTCAAAGCTTATGGCTTCCAGGTTGGTTAGAAGCTATTAATAATAACCAAAACTCTTTATTCTTAACAATTGGGCCAGGTGACTTCTTAGTACACCATGCTATTGCTTTAGGTCTTCATACAACAACACTTATTTTAGTTAAAGGTGCCTTAGACGCACGTGGTTCTAAATTAATGCCAGATAAAAAAGATTTCGGTTACAGTTTCCCTTGTGACGGTCCTGGTCGTGGTGGTACTTGTGATATTTCAGCTTATGATGCTTTCTATTTAGCTGTTTTCTGGATGCTAAACACTATTGGTTGGGTTACTTTCTATTGGCATTGGAAACATTTAACATTATGGCAAGGTAATGTATCACAATTCGATGAATCTTCTACTTATTTAATGGGTTGGTTAAGAGATTACTTATGGTTAAACTCATCACAACTTATTAATGGTTACAACCCATTTGGTATGAACAGTCTTTCAGTTTGGGCATGGACTTTCCTTTTTGGACACCTTGTTTATGCAACTGGTTTCATGTTCCTTATTTCTTGGCGTGGTTACTGGCAAGAGTTAATTGAAACTCTTGTTTGGGCTCACGAAAAAACTCCATTAGCTAACTTAGTTTACTGGAAAGATAAACCAGTAGCTTTATCAATTGTTCAAGCTCGTTTAGTAGGTTTAGCTCACTTCTCAGTGGGTTATATCTTTACTTATGCTGCTTTCTTAATTGCATCTACTGCAGGACGTTTTGGT
          Elakatothrix_viridis  ATGGCGACTAAATTATTTCCTAAATTTAGCCAAAGTTTAGCTCAAGACCCTACGACTCGGAGAATTTGGTATGGATTAGCAATCGCTCACGACTTTGAAAGTCACGATGGTATGACGGAAGAAAATCTTTATCAAAAAATTTTTGCGTCTCACTTTGGACAATTAGCTATTATTTTTTTATGGACATCTGGAAATTTATTTCATGTAGCATGGCAAGGAAACTTTGAACAATGGGTAACGGATCCTATACATATTCGTCCGATTGCACATGCAATATGGGATCCACATTTTGGTCAACCTGCAGTAGAAGCATTCACACGTGGTGGGGCTTCTGGGCCTGTCAATATTTCAACTTCTGGAGTTTATCAATGGTGGTACACTATTGGACTTCGAACAAATCAAGATTTATATGTCGGATCTGTTTTTCTTGCTTTAATTTCAGCTGTATTTTTATTTGCTGGTTGGCTCCATTTACAACCAAACTTTAAACCAGCATTATCTTGGTTTAAAGATGCTGAATCTCGCTTAAATCACCATTTATCAGGTTTATTTGGTGTAAGTTCATTAGCTTGGACAGGACATCTAGTTCATGTAGCAATTCCAGAAGCTCGAGGAAAACATGTAGGATGGGATAATTTCTTAACAGAATTACCACATCCACAAGGTTTGACTCCTTTTTGGACTGGAAATTGGGCAGCTTATGCTCAAAACCCAGATTCTCCTAATCATCTTTTTAGTACATCAGAAGGATCAGGTGATGCTATTTTAACGTTCTTAGGAGGTTTTCATCCTCAAACACAAAGTCTTTGGTTAACTGATATAGCACACCATCATTTAGCTATTGCTGTTTTATTTATTGTAGCAGGTCATATGTATCGTACTAATTTTGGTATTGGTCATAGACTTAAAGCTATTTTAGAAGCACATACTCCAAAATCAGGTAGTTTAGGTGAAGGACATAAAGGAATCTTTGAAACTGTTAATAACTCATTACATTTCCAATTAGGATTAGCTTTAGCTTCTGTAGGTACTATTACATCATTAGTAGCTCAACATATTTATTCTTTACCTCCTTATGCTTTTTTAGCTAACGATTTTACAACACAAGCAGCGCTATACACACACCATCAATATATTGCTGGTTTTATTATGTGTGGTGCTTTTGCTCATGGAGCTATCTTTTTTATTCGAGATTATGATCCTGAACAAAACAAAGGAAATGTTTTAGCTAGAATATTAGACCATAAAGAAGCTATTATATCGCACTTAAGTTGGGTTTCTTTATTTTTAGGTTTTCATACATTAGGACTTTACGTGCATAATGATGTTATGCAAGCTTTTGGAACACCAGAAAAACAAATATTAATAGAACCTGTATTTGCACAATGGATCCAAGCAGCACATGGAAAAGCTTTATATGGTTTTGACTTTTTATTATCATCTCCTACTAGTGCTGCTGCTTCT------AATAGCCAAAGCTTATGGTTACCTGGATGGTTAGAAGCAATAAATAATAATCAAAATTCGTTATTTTTAACAATAGGACCTGGGGATTTTCTAGTTCACCATGCTATTGCTCTTGGTTTACATACTACAACATTAATTCTTGTTAAAGGTGCTCTAGATGCACGCGGATCAAAATTAATGCCTGATAAAAAGGATTTTGGTTATAGCTTTCCTTGTGATGGTCCTGGTAGAGGAGGGACATGTGATATTTCAGCGTATGATGCATTCTATCTTGCTGTATTTTGGATGTTAAATACTATAGGTTGGGTTACTTTTTATTGGCACTGGAAACATTTAACTCTATGGCAAGGAAATGTTGCTCAATTTGATGAATCATCAACATATTTAATGGGATGGCTTCGTGATTACTTATGGTTAAATTCTTCTCAATTAATCAACGGTTATAATCCTTTTGGTATGAATAGTTTATCAGTTTGGGCTTGGATGTTTTTATTTGGTCATTTAATTTATGCTACTGGCTTTATGTTTTTAATTTCATGGCGTGGTTATTGGCAAGAATTAATTGAAACACTTGTGTGGGCACATGAAAAGACTCCTTTAGCTTCTCTTGTTTATTGGAAAGATAAACCAGTAGCTTTATCTATTGTACAAGCACGACTTGTGGGATTGGCTCATTTTTCAGTAGGTTACATATTTACTTATGCTGCTTTTTTAATAGCATCTACTTCTGGAAGATTTGGT
         Floydiella_terrestris  ATGGCAACAAAATTGTTTCCACAATTTAGTAAAGGACTCGCGCAAGACCCTACTACACGTCGAATTTGGTTTGGTCTTGCAACAGCTCATGATTTTGAAACTCATGATGGAATGACAGAAGAACTTCTTTATCAAAAAATTTTTGCTTCTCATTTTGGACAATTAGCTGTTATTTTTTTATGGACGAGTGGTAACTTATTCCACGTAGCATGGCAAGGGAATTTTGAACAGTGGGTTCAAGACCCTTTACATGTTCGTCCTATTGCTCATGCAATTTGGGACCCACATTTCGGAACACCTGCTGTTGAAGCTTTCACTCGCGGCGGCGCCACAGGTCCTGTGAACATTTGTACTTCAGGTGTTTACCAGTGGTGGTATACTATTGGTATTCGAACGAATAGTGAACTTTATAATGGTTCAGTATTTCTCTTATTATTAGCAGGTTTGTTTCTTGTGGCAGGCTGGCTTCATTTACAAAACAATTTTAAACCTTCTCTTTCATGGTTTAAAGATGCTGAATCGCGTTTAAACCACCATTTATCAGGTTTATTCGGGGTTTCTTCATTTGCTTGGACTGGTCACCTTGTTCACGTTGCTATTCCTGAATCACGTGGTCAGCATGTAGGTTGGGACAATTTTTTAACAACTCTTCCACACCCTCAAGGGTTAACACCTTTTTGGACTGGGAACTGGGCTGCTTATGCTCAAAACCCTGATACACCGAGTCACGTTTTTAGCACTTCAAACGGTGCAGGAAGCGCTATTTTAACTTTTTTAGGTGGGTTCCACCCTCAAACACAAAGTTTATGGCTTACTGACATGGCCCACCACCATTTAGCAATTGCTGTTGTTTTCATTTTAGCTGGGCACATGTACCGTACAAATTTTGGGATTGGTCATAGATTTAGTGAAATTTTAGACTCGCATGTAGCACCTAGTGGAAAAATGGGAAGTGGGCACAAAGGCTTATTTGATACAGTTAATAACTCTCTTCACTTCCAATTAGGCTTAGCTCTAGCTTCTCTTGGGACTATTTGTTCATTAGTTGCACAACACATGTATTCATTACCTCCTTATGCTTTTTTAGCGAATGATTTCACAACTCAAGCCTCTCTTTACACTCACCACCAATACATTGCTACTTTCATTTTATGTGGTGCTTTTGCTCATGGTGCGATTTTCTTTATTAGAGATTACGACCCTGAACAAAATAAAGGCAACGTACTTGCTAGAATGTTAGATCATAAAGAAGCAGTGATTTCACACCTTAGCTGGGTTTCTTTATTCTTAGGATTCCACACACTTGGTTTATACGTTCATAACGATGTAATGCAAGCTTTTGGGACACCTGAAAAACAAATCTTAATTGAACCTGTTTTTGCTCAATGGATTCAATCAGCTCATGGGAAATCTTTATACGGTTTCGATTTTTTACTTTCTTCTTCAAATAGTGCTGCTTTCTCA------GCAAGCCAAGCTTTATGGTTACCTGGTTGGTTAGAAGCTATTAACAACAACAACAACTCTCTTTTCCTAAATATTGGACCTGGTGACTTTTTAGTTCACCATGCCATCGCATTAGGTTTACACACTACAACACTGATTTTAGTGAAAGGTGCTTTAGACGCTAGAGGTTCGAAGCTTATGCCTGATAAAAAGGACTTTGGTTACAGCTTCCCTTGTGACGGTCCTGGTCGTGGCGGAACGTGTGACATCTCTGCATGGGATGCTTTCTATTTATCAGTTTTCTGGGCTTTAAACACAGTTGGTTGGGTCACATTCTATTTCCACTGGAAACACATTTCTTTATGGCAAGGTAACCCTGCTCAATTTGATGAATCATCAACTTATTTAATGGGATGGTTACGTGATTACTTATGGTTAAACTCTTCTCAATTAATTAACGGTTATAACCCTTTTGGTATGAACTCTTTATCAGTTTGGGCCTGGACTTTCTTATTTGGACACCTTATTTACGCTACAGGCTTCATGTTCCTTATTTCATGGCGTGGCTACTGGCAAGAGCTAATTGAAACTCTTGTTTGGGCTCACGAAAAAACACCTCTAGCTAACTTAGTTGTTTGGAAAGATAAACCAGTTGCCTTATCTATTGTTCAAGCTCGTTTAGTAGGGTTAACTCACTTTTCAGCTGGTTATGTACTAACGTATGCAGCCTTCCTTATTGCATCAACTTCTGGAAAATTCGGT
       Follicularia_botryoides  ATGGCAACAAAGTTGTTTCCTAAATTTAGCCAAGGATTAGCTAACGATCCTACAACTCGTCGACTTTGGTTCGGGCTAGCTGTTGCACATGATTTTGAAAGTCATGATGGTATGACTGAAGAAAATCTGTATGCAAAAATTTTTGCATCTCATTTTGGACAATTAGCAATTATTTTCCTATGGACATCTGGAAATCTTTTCCATGTTGCTTGGCAAGGAAATTTTGAACAGTGGTCAGCAGATCCAATTCATGTTCGTCCTATTGCTCACGCAATCTGGGATCCACATTTTGGTCAACCAGCAGTTGAAGCTTTCACTCGAGGTGGAGCTACTGGTCCAGTAAACATTTCAACATCAGGTGTGTACGAATGGTGGTACACAATTGGTATGAGAACAAACGCTGATCTTTACGTTGGTTCTGTTTTCTTAGCTTTATTATCAGCAGTCTTTTTATTTGCTGGTTGGCTACACTTACAACCAAGCTTCCAACCATCTTTATCATGGTTCAAAGATGCAGAATCTCGTTTAAACCACCACCTTTCAGGTTTATTTGGGGTAAGCTCATTAGCGTGGACTGGTCACTTAGTTCACGTTGCAATTCCAGAATCTCGTGGAAAACACGTAGGTTGGGATAACTTCTTAACTCAACTTCCGCACCCTCAAGGGTTAACTCCTTTCTGGACAGGAAACTGGGCAGCCTATGCTCAAAACCCAGATTCTGCAAGCCACATTTTTGGAACTTCAGAAGGATCTGGTGATGCTATTTTAACATTCTTAGGTGGTTTCCACCCTCAAACTCAAAGTCTTTGGTTAACAGACATGGCACACCACCACTTAGCTATTGCTGTAATTTTCATTGTTGCTGGTCACATGTACCGTACAAACTTTGGAATTGGTCACCGTATGAAAGCCATTTTAGAAGCTCACACACCACCTGCGGGAGGTCTTGGAGCTGGACACAAAGGACTTTTTGATACAGTAAACAACTCATTACACTTCCAATTAGGTTTAGCTCTTGCTTCTGTAGGAACAATCTGCTCTTTAGTTGCTCAACATATGTATGCTTTACCTCCGTATGCTTTCTTAGCAAACGATTTCACAGCTATGGCAGCTTTATACACACACCACCAATATATTGCTGGTTTCATTATGTGTGGTGCTTTCGCCCATGGTGCTATTTTCTGGATTCGTGATTACGACCCAGAAGCAAACAAAGGAAACGTACTTGCACGTATGCTTGACCACAAAGAAGCTATTATTTCACATTTAAGTTGGGTTTCACTTTTCTTAGGATTCCACACATTAGGTCTTTATGTACATAACGACGTTATGCAAGCTTTTGGAACTCCAGAAAAACAAATTCTAATTGAGCCTGTTTTTGCACAATGGATTCAAGCTGCACAAGGGAAAACTCTTTATGGTTTTGATTTCTTATTATCTTCAGCAGGCAGTTCTGCAAGCTCA------GCAAGCCAAAGTTTATGGTTACCTGGTTGGTTAGAAGCTATTAACAACAACCAAAACTCATTATTCTTAACAATTGGACCTGGAGACTTCCTAGTACACCACGCTATTGCTTTAGGTCTTCACACAACAACATTAATTTTAGTAAAAGGTGCTTTAGATGCACGTGGATCTAAATTAATGCCAGATAAGAAAGATTTTGGTTACAGCTTCCCATGTGATGGTCCTGGGCGTGGAGGAACATGTGATATTTCTGCATATGACGCTTTCTACTTAGCTGTATTCTGGATGTTAAACACTATTGGATGGGTGACTTTCTATTGGCATTGGAAACATTTAACTTTATGGCAAGGAAACGTCTCTCAATTTGACGAATCATCTACATACTTAATGGGATGGTTACGTGATTACCTGTGGTTAAACTCATCACAGTTAATTAACGGTTACAACCCATTCGGTATGAACAGTTTATCTGTTTGGACATGGATTTTCTTATTTGCTCACCTTGTTTACGCTACTGGATTCATGTTCTTAATTTCTTGGCGTGGTTACTGGCAAGAATTAATTGAAACACTTGTTTGGGCACATGAAAAAACACCTTTAGCAAACTTAGTTATGTGGCGTGATAAACCTGTTGCTCTTTCAATTGTACAAGCTCGTCTAGTTGGATTAGTACATTTCTCTGTAGGTTACGTTGGAACTTATGGAGCCTTCTTAATTGCTTCAACATCAGGTAAGTTTGGA
       Golenkinia_longispicula  ATGGCAACAAAATTGTTTCCTAAATTTAGCCAAGGGCTAGCACAAGACCCAACAACTCGGAGACTTTGGTTTGGGCTTGCGACAGCTCATGATTTCGAAAGCCATGATGGGATGACAGAAGAAAACTTATATCAAAAAATTTTTGCATCTCACTTTGGGCAATTAGCAATCATTTTTTTATGGACGTCAGGAAATATTTTCCACGTAGCTTGGCAAGGAAATTTTGAACAATGGGTGAAAGACCCAATCCATGTTCGTCCTATTGCTCATGCTATTTGGGACCCTCATTTTGGTCAACCTGCAGTAGAAGCTTTCACACGAGGCGGAGCTTCAGGTCCAGTGAACATTTCAACGTCAGGGGTTTATCAATGGTGGTATACTATTGGTATGCGAACTAACCAAGATTTATATACAGGATCTGTATTTCTTGCTTTAGTGTCAGCAGTTTTCTTATTTGCAGGTTGGCTTCATTTGCAGCCAAATTTTCAACCATCATTATCCTGGTTTAAAGATGCTGAATCAAGATTAAATCACCATCTTTCTGGATTATTTGGCGTTAGCTCTTTGGCATGGACGGGTCATTTGATTCACGTAGCTATTCCTGAATCTCGTGGTAAACACGTGGGTTGGGATAACTTCTTAACTCAATTACCACATCCACAAGGATTAACTCCATTCTGGACAGGAAATTGGGCAGTATATGCGCAAAACCCTGATTCCGCAAATCATATTTTTGGAACTTCTCAAGGGTCTGGAGAAGCTATATTAACATTTTTAGGTGGATTCCATCCTCAAACTCAAAGCTTATGGTTAACTGACATGGCTCACCATCATTTAGCTATTGCTGTAATTTTTATTATAGCTGGACATATGTATAGAACAAATTTTGGGATTGGTCACCGTATGCAAGCAATTCTCGAAGCTCACGTTCCGCCATCAAATCGATTAGGAGCAGGTCATAAAGGTTTATTTGACACAGTTAATAATTCTTTACACTTCCAGTTAGGTTTAGCTTTAGCTGCTCTTGGTACAATTTGTTCATTAGTAGCTCAACACATGTATTCATTACCTCCTTATGCTTTCCTTGCTAGTGACTTTACAACACAAGCTGCTTTATATACTCATCATCAATATATTGCTGGTTTTATTATGTGTGGGGCTTTTGCTCACGGTGCTATTTTCTTTATTCGTGATTATGATCCTGATCAAAACAAAGGAAATGTTTTAGCAAGAATGCTAGATCACAAAGAAGCAGTTATTTCTCACTTAAGCTGGGTATCTTTATTCTTAGGTTTCCATACTTTAGGCTTATATGTTCATAATGATGTTATGCAAGCTTTTGGGACTCCAGAAAAACAAATTTTGATTGAACCGGTCTTCGCACAATGGATTCAAGCTGCTCATGGAAAAGCCCTATATGGGTTTGATCTTCTATTATCTTCGTCTAATAGCGCAGCTTTCACT------AATAGCCAAACTTTATGGCTTCCAGGATGGTTAGAAGCAATCAACAATAACCAAAATTCCTTATTTTTAACAATTGGTCCTGGTGACTTCTTAGTTCACCATGCCATTGCATTAGGTCTTCATACTACTACTTTAATTCTTGTAAAAGGAGCTCTTGATGCGCGTGGGTCTAAACTTATGCCAGATAAAAAAGATTTTGGTTATAGTTTCCCATGCGACGGACCTGGTCGTGGAGGAACTTGTGATATTTCTGCTTGGGATGCTTTTTATCTTGCAGTTTTCTGGATGCTAAATACTATTGGTTGGGTAACTTTTTACTGGCATTGGAAACATTTAACACTATGGCAAGGAAATGTATCACAATTTGATGAATCTTCAACTTATTTAATGGGTTGGCTGCGTGACTACCTTTGGTTAAATTCATCACAATTAATTAATGGTTATAATCCTTTTGGAATGAATAGTCTTTCTGTTTGGGCATGGTGTTTTCTTTTTGGCCATTTAATTTATGCCACTGGTTTTATGTTTTTAATTTCTTGGCGTGGATATTGGCAAGAGTTAATTGAGACTCTTGTTTGGGCTCATGAAAAAACGCCTCTAGCTAATCTAGTTTACTGGCGTGATAAACCTGTAGCACTTTCTATTGTACAAGCTCGATTAGTGGGTCTCGCTCATTTCTCAGTAGGTTACATATTTACTTATGCTGCATTTGTGATTGCCTCAACGTCTGGAAAATTTGGA
              Gonium_pectorale  ATGGCAACTAAACTGTTTCCAAAATTTAGCCAAGGTCTAGCACAAGACCCTACAACACGTAGAATTTGGTATGGGCTTGCTATGGCTCATGACTTTGAAAGCCATGATGGTATGACAGAAGAAAATCTTTACCAAAAGATTTTTGCTTCACACTTTGGTCAACTATCAATCATTTTCTTATGGACTTCTGGAAACCTTTTCCATGTAGCATGGCAAGGTAACTTTGAACAATGGGTAACAGACCCTGTTCATATCCGTCCTATTGCTCATGCAATTTGGGATCCACACTTTGGTCAACCTGCTGTTGAAGCTTTCACACGTGGTGGTGCTTCTGGTCCTGTAAATATTGCTACTTCTGGTGTTTATCAATGGTGGTACACAATTGGTATGCGTACAAACCAAGATTTATACGTAGGTTCAGTTTTCTTAGCTTTAGTATCTGCTCTTTTCCTTTTTGCAGGATGGCTTCATTTACAACCAAATTTCCAACCTTCTCTTTCATGGTTTAAAGATGCTGAATCTCGTTTAAATCACCACCTTTCAGGTTTATTTGGTGTAAGCTCTCTTGCATGGACAGGTCACTTAGTACACGTAGCAATTCCTGAATCACGTGGTCAACATGTTGGTTGGGATAACTTCCTATCAGTTTTACCTCACCCACAAGGTTTAACTCCATTCTTTACAGGTAATTGGGCAGCTTATGCTCAAAACCCAGATACTGCTAGTCATATTTTTGGCACTTCTCAAGGTTCTGGACAAGCTATTTTAACTTTCTTAGGTGGTTTCCACCCACAAACACAAAGTTTATGGTTAACAGATATGGCACATCACCACTTAGCAATTGCTGTAATTTTCATTGTTGCTGGTCACATGTATCGTACTAACTTTGGTATTGGTCACCGTATGCAAGCAATTCTTGATGCACACGTTCCACCAACAGGTAGCTTAGGTGCTGGTCATAAAGGATTATTTGATACAGTAAACAACTCTCTACATTTCCAATTAGGTTTAGCTTTAGCTTCTGTTGGTACTATTTGTTCATTAGTAGCACAACATATGTACTCATTACCACCTTATGCTTTCCAAGCTATTGACTTCACAACTCAAGCAGCTCTTTATACTCACCACCAATATATTGCTGGTTTCATTATGTGTGGTGCTTTTGCTCACGGTGCTATCTTCTTTATTCGTGACTATGATCCAGAACAAAACAAAGGTAATGTTCTAGCTCGTATGCTTGATCACAAAGAAGCTGTTATTTCTCACTTAAGTTGGGTTTCTTTATTCCTTGGTTTCCATACTTTAGGTCTTTATGTTCATAATGACGTAATGCAAGCTTTTGGTACTCCTGAAAAACAAATCTTAATTGAGCCTGTTTTTGCTCAGTGGATTCAAGCAGCTCAAGGTAAAGCTTTATATGGTTTTGATTTCTTATTATCATCAAAAACTAGTGCTGCTTTCTCT------AATGGTCAAAGTTTATGGTTACCTGGTTGGTTAGAAGCTATTAATAATAACCAAAACTCGTTATTCTTAACAATTGGCCCTGGTGACTTCCTTGTTCACCATGCTATTGCTCTAGGTCTTCATACTACAACTTTAATTCTAGTTAAAGGTGCTTTAGATGCACGTGGTTCTAAACTAATGCCTGATAAAAAAGATTTTGGTTATAGCTTCCCATGTGATGGTCCTGGTCGTGGCGGTACTTGTGATATTTCTGCTTATGATGCTTTCTACTTAGCTGTTTTCTGGATGCTTAACACTATTGGTTGGGTAACTTTCTACTGGCATTGGAAACATTTAACATTATGGCAAGGTAACGTAGCACAATTTGATGAATCATCAACTTATTTAATGGGTTGGTTACGTGATTATTTATGGTTAAACTCATCTCAATTAATTAATGGTTATAATCCATTTGGTATGAACAGTCTTAGCGTTTGGGCTTGGTGTTTCCTTTTCGGCCATTTAATCTATGCTACAGGCTTCATGTTCTTAATCTCTTGGCGTGGTTATTGGCAAGAACTTATTGAGACTTTAGTATGGGCTCATGAAAAAACTCCTCTAGCTAACCTTGTATATTGGAAAGATAAACCAGTTGCTCTTTCTATTGTACAAGCACGTTTAGTTGGTTTAGCACACTTCTCTGTTGGTTATATCTTTACTTACGCTGCTTTCTTAATCGCATCAACTTCTGGACGTTTTGGT
       Haematococcus_lacustris  ATGGCAACAAAGTTGTTTCCGAAATTTAGCACGGGTCTCGCACAAGATCCAAGTACGCGTAGAATATGGTTTGGACTGGCAGTAGCACATGACTTTGAAAGTCATGATGGCATGACCGAAGAAAATCTATATCAAAAAATATTTGCATCACATTTTGGACAATTAGCAATCATCTTTTTATGGACATCAGGAAACTTATTCCACGTGGCATGGCAAGGGAACTTCGAACAATGGGTAACCGACCCACTACACGTAAGACCCATAGCACATGCAATATGGGATCCACATTTCGGAACACCCGCAGTAGAAGCATTTACACGTGGGGGTGCAAACGGACCCGTAAATATAGCAACATCCGGAGTGTACCAATGGTGGTATACAATAGGGATAAGAACAAATATAGAATTATATGTAGGTTCAGTGTTTTTAGCTTTAATATCAGCAGTCTTCTTATTTGCCGGCTGGTTACATTTACAACCAAATTATCAACCCTCATTATCATGGTTTAAAGATGCAGAATCACGTCTAAACCATCACTTATCAGGGTTATTTGGTGTAAGTTCATTAGCATGGACAGGACATCTAGTACATGTAGCTATACCGGAATCACGAGGTGTACATGTAGGTTGGGAAAACTTTTTATCGGTTTTACCACACCCCTTAGGGTTAACACCTTTCTTTACAGGGAATTGGGCAGCTTATGCACAAAACCCTGATACCGCAACACAAGTGTTTGGAACATCAAATGGTGCAGGGACCGCAATACTAACATTTTTAGGTGGGTTTCACCCACAAACACAAAGTTTATGGTTAACCGATATGGCACATCACCACTTAGCAATTGCGGTAATATTTATTGTAGCAGGACATATGTATCGTACAAACTTTGGGATAGGACACCGTTTACAAGCTATATTAGATGCACACACACCACCAGCCGGTGGGTTAGGTTCTGGACATAAAGGATTATTTGATACGGTAAATAATTCATTACATTTCCAATTAGGTTTAGCTTTAGGTGCATTAGGTACAATAACATCTTTAGTTGCACAACATATGTATTCATTACCACCTTATGCTTATCTAGCTTATGATTTTACAACACAAGCTTCCCTTTATACTCACCACCAATATATTGCTGGTTTTATTATGTGTGGTGCTTTTGCACATGGTGCTATTTTCTGGATTCGTGACTATGACCCTGAACAAAATAAAGGAAACGTTTTAGCACGTATATTAGATCATAAAGAAGCCATTATTTCACATTTAAGCTGGGTTTCCTTGTTTTTAGGGTTTCATACTTTAGGCCTCTATGTACATAATGACGTTGTCCAAGCTTTTGGAACTCCGGAAAAACAAATATTAATTGAACCTGTTTTCGCACAATGGATTCAAGCCGCACAAGGAAAATCATTATACGGTTTCGATTTATTACTATCATCATCTACTAGTTCAGCTTATTCT------GCTGGTAGCAGTTTATGGTTACCTGGTTGGCTTGAAGCTATTAATAATAATCAAAACTCTTTATTCTTAACTATTGGTCCTGGCGACTTTTTAGTACATCACGCTATCGCTTTAGGTTTACATACTACTACACTTATTTTAGTTAAAGGCGCTTTAGATGCACGTGGTAGTAAATTAATGCCTGATAAAAAAGATTTTGGTTACAGTTTCCCTTGTGATGGTCCAGGTCGTGGTGGTACTTGTGATATTTCAGCTTATGATGCCTTCTATTTAGCGGTGTTTTGGATGTTAAATACTATTGGTTGGGTAACGTTCTATTGGCATTGGAAACATTTAACGTTATGGCAAGGAAATGTTTCACAATTTGATGAATCTTCTACTTACTTAATGGGTTGGTTACGTGATTATTTATGGTTAAACTCTTCACAATTAATTAACGGTTATAACCCCTTTGGCATGAATAGTCTTTCTGTTTGGGCCTGGACTTTCCTTTTTGGACATTTAATTTATGCTACTGGTTTTATGTTCTTAATTTCTTGGCGTGGTTACTGGCAAGAGTTAATTGAAACTCTAGTTTGGGCACACGAAAAAACTCCTTTAGCTAACTTAGTTTATTGGAAAGATAAACCTGTTGCTTTATCTATTGTACAAGCACGTTTAGTAGGTTTAGCACATTTCTCTGTTGGTTATATCTTTACTTATGCCGCTTTCCTTATTGCTTCTACTTCTGGACGTTTTGGA
            Hafniomonas_laevis  ATGGCAACAAAGCTGTTTCCGAAATTTAGCCAAAGTTTAGCTCAAGATCCAACTACTCGTCGTATTTGGTACGGTTTAGCGGTAGCACACGATTTTGAAAGTCATGACGGTATGACTGAAGAAAAACTATATCAACAAATTTTTGCTTCTCACTTTGGTCAATTAGCAATTATTTTCCTTTGGACTTCTGGTAACTTATTCCACGTAGCATGGCAAGGTAACTTTGAACAATGGGTAGCTGATCCATTACACATCCGTCCAATTGCACACGCAATCTGGGATCCACACTTTGGTCAATCTGCAGTTGAAGCATTTACACGTGGTGGTGCTTCCGGTCCTGTAAACATTGCAACTTCTGGTGTATATGAGTGGTGGTATACAATTGGTATGCGTACTAACCAAGATTTATACGTAGGTTCTGTATTCTTAGGTATTTTATCTGGTATTTTCTTATTTGCAGGTTGGTTACATTTACAACCTACATTCGCACCACCAGTATCTTGGTTCAAAGACGCTGAATCTCGTTTAAATCACCACTTAGGTGGTCTATTCGGTGTAAGCTCTTTAGCTTGGACAGGTCACTTAGTACACGTTGCTATCCCTGAATCTCGTGGTCAACACGTTGGTTGGGATAACTTCTTAACTGTATTACCTCACCCGGCGGGTTTAACTCCATTCTTTACAGGTAACTGGGCAGCTTATGCAGAAAACCCAGACTCTGCTAACCACTTATTTAATACTTCTACTGGTGCAGGTACTGCAATTTTAACATTTATCGGTGGTTTCCACCCACAAACACAAAGTTTATGGTTAACTGATATGGCACACCACCACTTAGCAATCGCTGTATTATTTATTATTGCAGGTCACATGTACCGTACGAACTTTGGTATTGGTCACCGTATGAAAGCTATTTTAGAAGCACATACTGCCCCAAGTCAACGTTTAGGTGCTGGTCACAAAGGTATTTTTGAAACAGTTAATGAATCTTTACACTTCCAATTAGGTCTAGCATTAGCATCTGTAGGTACTATTTGTTCTATGGTAGCTCAACACATGTATAGTTTACCAGCTTATGCATTCTTAGCTAACGATTTTACAGCACAAGCAGCTCTTTATGTACACCACCAATATATTGCTGGTTTCATTATGTGTGGTGCATTTGCACACGGTGCTATCTTCTTTATTCGTGACTATGACCCAGAATTAAATAAAGGAAACGTATTAGCTCGTATGTTAGAACATAAAGAAGCTATTATTTCTCACTTAAGTTGGGTATCTTTATTCTTAGGTTTCCATACTTTAGGCTTATACGTACATAACGACGTTATGCTTGCTTTTGGTACACCTGAAAAACAAATTTTAATTGAACCTGTATTCGCACAATGGATTCAAGCCGCTCAAGGTAAAACATTATATGGTTTTGACTTATTATTATCTGCAAACGGTAGTGCTGCTTCTACA------GCAAGTCAAAGTTTATGGTTACCTGGTTGGTTAGATGCTATTAATAGCCCAACAAACTCTTTATTCTTAACAATTGGCCCTGGTGACTTCTTAGTTCACCACGCGATTGCTTTAGGTTTACATACAACAACATTAATTTTAGTAAAAGGTGCATTAGATGCTCGTGGTTCTAAATTAATGCCGGATAAAAAAGATTTTGGTTATAGTTTCCCATGTGACGGTCCTGGCCGTGGCGGTACTTGTGATATTTCTGCATACGATGCTTTCTATTTAGCGGTATTCTGGATGTTAAACACAATTGGTTGGGTTACATTCTATTTCCACTGGAAATCTTTAACATTATTACAAGGTAACGCAGCACAATTCGATGAATCCTCTACATATTTAATGGGTTGGTTACGTGACTATTTATGGTTAAACTCTTCTCAGTTAATTAACGGTTATAGCCCATTCGGTATGAACAGCTTATCCGTATTTAGCTGGATTTTCCTATTTGGTCACCTTATCTACGCAACTGGTTTCATGTTCTTAATTTCTTGGCGTGGTTATTGGCAAGAATTAATCGAAACACTTGCTTGGGCTCACTCTCGCACGCCACTGGCAAATTTAGTATCTTGGAAAGATAAGCCAGTAGCTTTATCTATTGTACAAGCTCGTTTAGTTGGTCTAACTCACTTCTCTGTTGGTTATATCTTTACATACGCAGCTTTCTTATTAGCGTCTACATCCGGTCGCTTCGGT
          Hariotina_reticulata  ATGGCAACAAAGTTGTTTCCTAAATTTAGCCAAGGTTTAGCACAAGATCCAACAACTCGTCGTATTTGGTTTGGACTTGCTGTTGCGCATGACTTCGAAAGTCATGATGGTATGACGGAAGAAAATCTTTATCAAAAGATCTTCGCGTCTCATTTTGGACAATTAGCTATTATTTTTCTATGGACTTCAGGAAACTTATTCCATGTGGCGTGGCAAGGCAACTTCGAACAGTGGGGAGCTGACCCGATTCATGTTCGACCAATCGCTCATGCTATTTGGGATCCACACTTTGGTCAACCAGCGGTGGAAGCGTTTACTCGTGGAGGTGCATCAGGTCCGGTAAATATCGCGACTTCAGGTGTATATCAATGGTGGTATACTATCGGTATGAGAACAAACCAAGATTTATACATCGGTTCGGTTTTCTTAGCGCTAGTTTCAGCTGTATTTTTATTTGCAGGTTGGTTACATTTACAACCAAGCTTCCAACCATCTTTATCGTGGTTTAAAGATGCAGAATCTCGTTTAAATCACCATTTAGCAGGTTTATTCGGGGTAAGTTCATTAGCTTGGACAGGTCACTTGGTTCACGTAGCTATTCCAGAATCACGTGGAAAACATGTAGGTTGGGATAATTTTTTAACACAATTACCACATCCACAAGGGTTAGCTCCTTTCTGGACTGGAAATTGGGCAGCATATGCTCAAAATCCAGATTCTGCGAATCACATTTTTGGAACTTCTGAAGGGGCTGGTGAAGCTATTTTAACTTTTTTAGGTGGTTTCCATCCTCAAACTCAAAGTTTATGGTTAACTGATATGGCTCACCACCATTTAGCAATCGCAGTTGTTTTCATTATTGCTGGACATATGTATCGTACGAATTTTGGTATTGGACACAGAATGTCTGCGATTTTAGAAGCACACGTTGCTCCGAGTGGTCGTCTTGGAGCTGGACATAAAGGCTTATTCGATACAGTGAACAATTCTTTACACTTCCAATTAGGGTTAGCATTAGCTTCAGTTGGAACAGTTTGTTCATTAGTAGCACAGCACATGTACTCTCTACCACCTTATGCATTCTTAGCAAATGATTTTACAACACAAGCGTCTTTATACACGCATCACCAATATATCGCTGGATTTATTATGTGTGGTGCTTTTGCTCACGGTGCTATTTTCTTTATTCGTGATTATGATCCAGAACAAAATAAAGGAAATGTTCTTGCACGAATGCTTGATCATAAAGAAGCAGTAATTTCACACTTAAGTTGGGTTTCATTATTTTTAGGATTCCATACATTAGGTCTTTATGTACATAATGATGTAATGCAAGCTTTCGGAACTCCTGAAAAACAAATTTTAATCGAACCTGTTTTCGCACAATGGATTCAAGCTGCACACGGAAAAGCTTTTTATGGTTTTGATTTATTACTATCTTCTTCTTCAAGCTCTGCTTCAGCA------GCAAGTCAAACACTATGGCTTCCAGGTTGGTTAGATGCTATTAACAATAACCAAAACTCTTTATTCTTAACTATTGGTCCTGGTGACTTTTTAGTGCACCATGCCATTGCTTTAGGTTTACACACAACAACATTAATTCTTGTAAAAGGTGCATTAGACGCACGTGGATCAAAATTAATGCCAGATAAAAAAGATTTTGGTTATAGTTTCCCTTGTGACGGTCCTGGTCGTGGAGGAACTTGTGATATTTCAGCTTATGACGCTTTCTATTTAGCTGTTTTCTGGATGTTAAACACTATTGGTTGGGTAACTTTCTATTTCCATTGGAAACATTTAACATTATGGCAAGGAAATGTTTCACAGTTCGATGAATCTTCAACTTATTTAATGGGTTGGTTACGTGATTATTTATGGTTAAACTCATCACAATTAATTAACGGTTATAATCCATTTGGTATGAATAGTTTATCTGTTTTTGCATGGTTATTCTTATTTGGGCATTTAGTATATGCGACTGGTTTCATGTTCTTAATTTCATGGCGTGGATATTGGCAAGAATTAATTGAAACTCTTGTGTGGGCTCACGAAAAAACTCCACTTGCTAATTTAGTAATGTGGCGTGACAAACCTGTAGCTTTATCTATTGTACAAGCTCGTCTTGTAGGTTTAGCGCATTTCTCGGTAGGGTATGTATTCACTTATGCTGCTTTCTTATTAGCTTCGACTTCAGGAAAATTTGGA
                 Jenufa_minuta  ATGGCAACAAAATTGTTTCCTAAATTTAGTCAAGGTCTTGCTCAAGACCCAACAACTCGTCGTATTTGGTATGGATTAGCTGTAGCGCATGACTTTGAAAGTCATGATGGGATGACTGAGGAAAATTTGTATCAAAAAATATTTGCCTCTCATTTTGGACAGTTAGCTGTTATTTTTATCTGGACTTCTGGAAGTTTATTTCATGTAGCGTGGCAAGGAAACTTTGAACCATGGGTATCTGACCCAATTCATATTCGTCCTATAGCGCATGCTATATGGGATCCGCATTTTGGTCAACCTGCGGTAGAAGCTTTTACTAGAGGAGGAGCTTCTGGTCCTGTGAATATAGCAACATCTGGTGTTTATCAATGGTGGTATACCATTGGTATGCGAACAAATGAAGATCTTTATGCAGGATCAGTATTTCTAGCTTTATTAGCAGCTGCTTTTGTGTTTGGAGGTTGGCTTCATTTACAACCAAACTATCAACCATCTTTATCTTGGTTTAAAGATGCCGAATCAAGACTTAATCATCATTTGTCGGGATTGTTTGGTGTAAGTTCTTTAGCATGGACAGGTCATTTAGTGCATGTAGCTATTCCAGAATCTCGTGGTGTTCACGTAGGATGGGACAATTTTCTTACAAAACTTCCTCATCCATTAGGATTAACTCCATTTTGGACAGGAGATTGGGCAGCATATGCACAAAACCCGGATTCACCTGCTCATATATTTGGAAAAGCAGATGGTTCAGGAGATGCTATATTAACTTTTTTAGGAGGTTTTCATCCACAAACACAAAGTTTATGGTTAACTGATATGGCTCATCACCATTTAGCTATTGCTGTTATCTTTATTATTGCAGGTCACATGTATCGTACAAAATTTGGAATTGGACACCGTATGCGCGCTATTTTGGATTCACACGTAGCTCCTGGTGGAGGTATGGGTGCGGGCCACAGAGGGTTATTTGATACGGTAAATAACTCGTTACATTTCCAATTAGGATTAGCATTAGCTTCTGTAGGAACCATTTGTTCATTAGTAGCACAACATATGTATTCATTACCACCATATGCATTTCTTGCAAATGATTTTACTACTCAAGCATCTTTATATACTCATCACCAGTATATAGCAGGATTTATTATGTGTGGTGCTTTTGCTCATGGTGCTATATTTTTTATTAGAGATTATGATCCTGAACAAAATAAAGGTAATGTATTACAACGAATGTTGGAACACAAAGAAGCTGTAATTTCTCATTTAAGTTGGGCTTCACTATTCCTAGGTTTTCATACATTAGGTTTATATGTTCATAATGATGTAATGCAAGCTTTTGGTACTCCAGAAAAACAAATATTAATTGAACCTGTATTTGCTCAATGGATCCAAGCGGCTCACGGAAAAGCTTTATATGGGTTTGACTTTTTACTATCATCAGCAGATAGTTCTGCTTTTTCT------AATAGCCAGAATTTATGGCTTCCTGGATGGTTAGAGGCAATTAATAACAATCAAAATTCATTGTTTTTAACTATTGGTCCGGGTGATTTTTTAGTGCATCATGCTATTGCTTTAGGTCTTCATACGACAACTTTAATTTTAGTGAAAGGGGCTTTAGACGCAAGAGGTTCTAAATTAATGCCAGATAAAAAAGATTTCGGTTATAGTTTCCCTTGTGATGGTCCTGGTCGTGGAGGAACTTGTGATATATCAGCATATGATGCTTTTTACTTAGCTGTTTTCTGGATGCTTAATACTATTGGTTGGGTAACTTTTTATTGGCATTGGAAACACTTAACTTTATGGCAAGGAAATGTGTCACAATTCGATGAATCTTCGACATACTTAATGGGATGGTTAAGAGATTATTTATGGTTAAATTCGTCTCAATTAATTAATGGTTATAATCCATTTGGTATGAACAGTTTATCTGTGTGGGCATGGATGTTTTTATTTGGACATTTAATTTTTGCTACTGGGTTCATGTTTTTAATTTCATGGCGTGGGTATTGGCAAGAGCTTATAGAAACTTTAGTCTGGGCTCATGAAAAAACACCTTTAGCGAACCTTGTTTATTGGAAAGACAAACCAGTAGCACTTTCTATTGTCCAAGCTCGCTTAGTGGGGTTAGCTCATTTCTCTGTTGGTTATGTATTCACTTATGCAGCCTTTTTAATCGCTTCTACGTCTGGTAGATTTGGA
              Jenufa_perforata  ATGGCAACAAAGTTGTTTCCTAAATTTAGTCAAGGTCTTGCACAAGACCCGACAACTCGGCGAATTTGGTATGGATTAGCTGTAGCACATGACTTTGAAAGTCATGATGGTATAACTGAAGAAAATTTGTATCAAAAAATTTTTGCTTCTCACTTTGGACAGTTAGCTATTATTTTTGTATGGACTTCAGGGAATCTGTTTCATGTAGCTTGGCAAGGAAATTTTGAACAATGGGTAGCAGATCCTATCCATATTCGTCCTATAGCACATGCTATCTGGGATCCGCACTTTGGTCAACCCGCAGTAGAAGCTTTTACTAGAGGTGGGGCTTCTGGTCCAGTAAATATAGCAACATCTGGAGTTTATCAATGGTGGTATACTATAGGAATGCGTACAAATGAAGATTTATATACAGGATCAGTGTTTTTAGCATTGGTTTCAGCTCTTTTTGTTTTTGGGGGCTGGCTTCATTTGCAACCAAATTTCCAACCATCATTATCTTGGTTTAAAGATGCAGAATCAAGACTTAATCACCATTTAGCAGGATTATTTGGTGTTAGCTCATTAGCATGGACAGGTCATTTAATTCATGTAGCAATTCCAGAATCTCGTGGAACTCATGTGGGCTGGGACAATTTTCTAACTAAATTACCTCATCCACAAGGATTAACTCCTTTTTGGACAGGAAATTGGGCAGCATATGCACAAAATCCGGATACGGCTTCACATGTATTTGGTTCTTCTGAGGGATCTGGTGATGCAATATTAACGTTTTTAGGTGGTTTTCATCCGCAAACTCAAAGTTTATGGTTAACTGATATGGCTCATCATCATTTAGCAATTGCAGTTGTATTTATTGTTGCAGGTCATATGTATCGTACAAAATTTGGAATTGGACACCGTATGCGAGCTATGTTAGACGCACACGTAGCCCCTAGTGGCGGCATGGGTGCAGGTCATAAAGGTTTATTCGATACAGTAAATAATTCGTTACATTTCCAATTAGGATTAGCATTAGCATCTGTTGGAACTATTTCTTCATTAGTTGCTCAACACATGTACAGTATGCCTCCATACGCTTTTCTTGCAAGTGATTTTACAACTCAAGCGTCATTATACACACATCATCAATATATTGCTGGATTTATTCTGTGTGGTGCTTTTGCTCATGGTGCTATTTTCTTTATTAGAGATTATGATCCAGAACAAAATAAAGGAAATGTTTTACAAAGAATGCTAGATCATAAAGAAGCTGTAATTTCTCATTTAAGTTGGGCTGCTCTGTTTTTAGGTTTCCATACTTTAGGATTATATGTTCACAATGATGTTGTTCAAGCATTTGGTAACCCTGAAAAACAAATTTTAATTGAACCGGTTTTTGCTCAATGGATTCAAGCTGCTCATGGAAAAGCTCTTTATGGATTTGACTTTTTATTATCATCTTCAAATAGTGCTGCTTTTTCA------AATAGTCAGACTTTATGGCTTCCTGGTTGGTTAGAAGCTGTTAATAATAACCAAAATTCACTATTTTTAACAATAGGTCCTGGTGATTTTTTAGTACATCACGCTATTGCTTTAGGTCTTCATACAACTACTTTAATTTTAGTTAAAGGTGCTTTAGATGCTAGAGGTTCTAAACTAATGCCAGATAAAAAAGATTTTGGTTATAGTTTCCCTTGTGATGGTCCAGGACGTGGTGGAACTTGTGATATTTCAGGTTATGACGCTTTTTATTTAGCTGTTTTTTGGATGCTTAATACGATAGGTTGGGTAACTTTTTATTGGCATTGGAAACATTTAACTTTATGGCAAGGAAATGTATCACAATTTGATGAATCTTCGACTTATTTAATGGGATGGTTAAGAGATTATCTTTGGTTAAATTCGTCTCAATTAATTAATGGTTATAACCCGTTTGGTATGAATAGTTTATCTGTATGGGCTTGGATGTTCTTATTTGGACATTTGATTTTTGCTACTGGTTTCATGTTCTTAATTTCTTGGCGTGGTTATTGGCAAGAACTGATTGAAACTCTAGTATGGGCTCATGAAAAAACTCCTTTAGCAAACCTTGTTTATTGGAAAGACAAACCTGTAGCACTTTCAATTGTACAAGCTCGTTTAGTTGGTTTGACTCATTTCTCTGTAGGCTATGTTTTCACTTATGCAGCCTTTTTAATTGCGTCAACTTCTGGACGATTCGGA
          Kirchneriella_aperta  ATGGCAACAAAGTTGTTTCCTAAATTTAGCCAAGGTTTAGCACAAGATCCTACAACAAGACGAATTTGGTTCGGTCTAGCTGTAGCTCATGACTTTGAAAGTCATGACGGTATGACAGAAGAAAATCTGTACCAAAAGATTTTTGCGTCTCACTTTGGACAATTAGCTATTATTTTCTTATGGACTTCTGGAAATCTTTTCCATGTAGCATGGCAAGGTAATTTTGAAACATGGGTCGCGGACCCTCTTCATGTTCGTCCAATTGCCCATGCTATTTGGGACCCTCACTTTGGCCAACCTGCGGTTGAAGCTTTTACAAGAGGTGGCGCAACAGGTCCTGTAAACATTTCAACATCAGGTGTGTACCAATGGTGGTACACTATTGGTATGAGAACAAATCAAGAGTTATTTGTGGCTTCTTTTTTCTTAGGACTTGTTTCAGCTCTTTTCTTATTTGCAGGGTGGTTACACTTACAACCAAGTTTCCAACCGTCTTTATCATGGTTTAAAAACGCTGAATCACGTCTAAATCACCACCTTTCTGGGTTATTTGGTGTGAGTTCGTTAGCTTGGACAGGCCACTTAGTTCACGTAGCTATTCCAGAATCACGTGGAAAACATGTGGGCTGGGATAATTTCTTAACTCAATTACCTCACCCTCAAGGTTTAACTCCATTCTGGACAGGTAATTGGGCAGCATATGCACAAAACCCAGACACGGCAAGCCATCTTTTTGCAACATCTGAAGGTTCTGGCGAAGCTATTTTAACTTTTTTAGGTGGTTTCCATCCACAAACGCAAAGTTTATGGCTAACTGATATTGCTCACCACCATTTAGCTATTGCAGTTATTTTTATTGTAGCTGGTCACATGTATCGTACAAACTTTGGAATTGGTCACCGTCTACAAGCAATTTTAGAAGCTCACACGGCACCGAGTGGTCGTCTAGGAGCTGGTCACAAAGGATTATTTGATACAGTTAATAATTCTTTACATTTCCAATTAGGTTTAGCTTTAGCCTCTGTAGGTACTATTACTTCTTTAGTAGCACAACACATGTATGCTTTACCACCTTATGCTTTTTTAGCAAATGATTTCACAACAATGGCTGCTTTGTATACTCACCATCAATATATTGCTGGTTTCATTATGTGTGGTGCATTTGCACATGGTGCTATCTTCTTTATTCGTGATTATGATCCAGAACAAAACAAAGGAAACGTTTTAGCACGTATGTTAGATCATAAAGAAGCTTTAATTTCTCACTTAAGTTGGGTTTCTTTATTCTTAGGTTTCCACACTTTAGGTCTTTATGTACATAATGACGTTATGTTAGCTTTCGGGACTCCTGAAAAACAAATCTTAATTGAACCTGTATTTGCACAATGGATTCAAGCAGCTCATGGTAAAGCTCTTTATGGTTTTGATTTCTTATTATCATCTTCAAGCAGTTCAGCTGCTACT------GCTGGTCAAGCTTTATGGTTACCAGGTTGGTTAGAAGCTATTAATAATAATCAAAACTCATTATTCTTAACAATTGGGCCTGGCGATTTCCTTGTTCACCATGCTATTGCTTTAGGTTTACACACAACAACACTAATTCTTGTAAAAGGTGCTTTAGATGCACGTGGATCTAAATTAATGCCAGATAAAAAAGATTTTGGTTACAGCTTCCCATGTGATGGTCCTGGACGTGGTGGTACTTGTGACATCTCGGCTTATGATGCTTTCTATTTAGCTGTTTTCTGGATGTTAAATACGATTGGTTGGGTTACTTTTTACTGGCATTGGAAACATTTAACTTTATGGCAAGGTAATGTTTCTCAATTTGATGAATCATCAACTTATTTAATGGGTTGGCTTCGTGATTATTTATGGTTAAATTCATCACAATTAATTAACGGTTACAATCCATTTGGTATGAATAGTCTGTCTGTCTGGGCATGGACATTTTTGTTCGGCCATTTAATCTATGCAACAGGCTTCATGTTCTTAATTTCATGGCGTGGTTACTGGCAAGAGTTAATTGAAACTCTTGTTTGGGCTCATGAAAAAACGCCTCTAGCTAATCTTGTAATGTGGAAAGATAAGCCTGTAGCTTTATCTATTGTTCAAGCTCGTCTTGTTGGTTTAGCACACTTCTCTGTTGGTTATGTATTTACATATGCAGCTTTCTTAATTGCTTCGACTTCTGGTAAGTTTGGT
      Koshicola_spirodelophila  ATGGCAACGAAATTGTTTCCACAATTTAGCAAGGGTCTTGCACAAGACCCAACTACGCGCCGTATTTGGTATGGATTAGCAACAGCTCATGATTTTGAAAGTCATGATGACATCACTGAAGAATTGTTGTATCAAAAAATTTTTGCTTCACATTTCGGTCAATTAGCCGTAATTTTTTTATGGACTTCAGGTAATTTATTCCATGTAGCTTGGCAAGGTAATTTTGAACAATGGGTAGCAGATCCGTTACATGTTCGACCTATTGCTCATGCTATTTGGGACCCACATTTTGGACAACCAGCGGTGGAAGCATTCACAAGAGGCGGTGCAAGTGGTCCTGTAAACATTTCTACTTCAGGGGTGTATCAATGGTGGTACACTATTGGATTGCGTACTAACGAAGAGTTAGCAAATAGTTCAATTTTCTTATTATTACTTTCAGCTTTATTTTTAGTTGCTGGGTGGTTACACTTACAACAGAATTTTAAACCATCTCTTTCGTGGTTTAAAGATGCTGAATCTCGTTTAAATCACCATTTATCAGGACTTTTTGGTGTTAGTTCATTAGCTTGGACAGGTCACTTAGTGCATGTTGCAATCCCTGAATCACGTGGTCAACATGTAGGATGGGATAATTTTTTAACTCAATTACCACATCCTCAAGGATTAGCTCCTTTTTGGACTGGTAACTGGGCTGCTTATGCTCAAAATCCAGATACTGCAAGTCATCTATTTGGAACATCAACAGGGTCTGGAGACGCTATTTTAACTTTTTTAGGCGGTTTCCATCCACAAACGCAAAGTCTATGGCTTACTGATATTGCTCACCACCATTTAGCAATTGCTGTTTTATTTATTCTTGCAGGACATATGTATTCAACTCGTTTCGGGATTGGGCATCGTTTTGATCAAATTTTAAATGCACATGTACCACCGAGCGGTGGATTAGGAGCTGGGCATAAAAGTTTGTTTGAAACTGTTAATTCTTCATTACATTTCCAATTAGGATTAGCGTTAGCTTCTGTGGGTACAATTACTTCATTAGTTGCGCAACATATGTATTCTTTGCCTCCTTATGCGTTTTTAGCAAATGATTTTACAACTCAAGCAGCATTATATACACACCATCAATACATCGCTAGTTTTATCATTTGTGGTGCATTTGCTCATGGAGCTATTTTCTTTATTCGTGATTATGATCCGGATGCTAATAAAGGTAATGTTTTAGCACGTATCTTGGATCACAAGGAAGCTATAATTTCGCATTTAAGTTGGGTTTGTCTTTTCTTGGGCTTTCACACTTTAGGGTTATACGTGCATAACGATGTAATGCTAGCGTTTGGTACACCTGAAAAACAAATCTTAATTGAACCAGTATTTGCTCAATGGATTCAAGCGGCGCACGGAAAAGCTTTATATGGATTTGATTTATTATTGTCATCATCACAAAGTTCTGCTTTTTCT------GCAAGTCAAACTTTATGGCTACCTGGGTGGCTAGAAGGCATCAATAGTACCAACAACTCATTGTTCTTAAATATTGGTCCAGGTGATTTCCTTGTTCACCACGCGATTGCTTTAGGGTTACACACAACAACATTAATTTTGGTTAAAGGAGCCCTTGATGCAAGAGGTAGTAAACTTTTCCCTGATAAAAAATCTTTTGGTTATAGTTTTCCATGTGATGGTCCAGGGCGAGGTGGTACTTGTGATATTTCAGGGTTTGACGCTTTCTACCTAGCTGTGTTCTGGTCACTGAACACTATTGGTTGGGTAACGTTCTACTTCCACTGGAAACACCTAGCACTGTGGCAAGGTGCGTCAGCTCAGTTTGATGAAAGCTCAACATATCTAATGGGGTGGCTACGGGATTACCTGTGGTTAAACTCTTCACAGTTGATTAACGGCTACAACCCGTACGGAATGAACAGTCTTTCAGTATGGAGCTACACGTTCCTAGCAGGGCACTTGGTATTTGCAACAGGCTTTATGTTCTTAATTAGTTGGCGCGGTTATTGGCAGGAACTAATCGAAAGTTTAGTTTGGGCACATGAACGTACTCCACTAGCAAATTTAGTTTATTGGAAAGACAAACCAGTTGCTTTATCTATTGTTCAAGCGCGTTTGGTAGGTTTAACACACTTTGCAGTAGGATACGTATTTACTTACGCAGCCTTTCTAATTGCCAGCACGTCAGGTAAGTTTGGA
           Lobochlamys_culleus  ATGGCAACAAAGCTGTTTCCTAAATTTAGCCAAGGTCTGGCACAAGACCCTAGTACTAGGAGAATTTGGTTCGGGTTAGCTACAGCGCATGACTTTGAATCACATGATGGAATGACAGAAGAAAATCTTTATCAACAGATTTTCGCGTCACATTTTGGACAATTAGCTATTATTTTCTTATGGACTTCAGGAAACCTTTTCCACGTAGCATGGCAAGGTAATTTTGAACAATGGTCTGCTGATCCTATTCATGTACGTCCAATTGCCCACGCAATTTGGGACCCACATTTTGGTCAACCCGCTGTTGAAGCATTCACTCGTGGTGGTGCTTCTGGTCCTGTTAATATTGCAACTAGTGGAGTTTATCAATGGTGGTATACTATTGGTATCCGTTCAAATACAGAGCTTTATGTAGGATCAGTATTCCTTGCTCTAGTGTCTGCAACATTTTTATTTGCAGGTTGGCTTCACTTACAACCTAATTTCCAACCTTCATTATCTTGGTTTAAAGATGCTGAATCGAGATTAAACCACCACCTTTCAGGTTTATTTGGGGTAAGTTCATTAGCATGGACTGGTCACTTAGTACACGTAGCTATTCCAGAATCTCGTGGACAACATGTAGGTTGGGATAACTTCTTATCTGTATTACCACACCCACAAGGTTTAACTCCTTTCTGGACAGGTAATTGGGCAGCTTACGCTCAAAATCCTGATTCAGCAAGTCATGCGTTTTCAACATCTGAAGGATCTGGTCAAGCTATTTTAACATTTTTAGGTGGATTCCACCCACAAACACAAAGTTTATGGTTAACTGATATTGCACACCACCATTTAGCTATTGCTGTTATCTTTATTGTTGCAGGTCACATGTACCGTACTAATTTTGGTATTGGTCACCGTCTACAAGCTATTTTAGAAGCACATACTCCACCATCTGGAAGTCTAGGAAGTGGTCACAAAGGTTTATTTGATACTGTAAATAACTCTTTACATTTCCAATTAGGTCTTGCTTTAGCTTCTGTTGGAACAATTACATCTTTAGTAGCACAACACATCTATTCATTACCACCTTATGCTTATCTTGCTGTTGATTTCACAACTCAAGCAGCGTTATATACACACCACCAATATATTGCAGGATTTATTATGTGTGGTGCTTTTGCTCACGGTGCTATTTTCTTTATTCGTGATTATGATCCAGAACAAAATAAAGGAAACGTTTTAGCAAGAATTCTTGATCACAAAGAAGCTATTATTTCACACTTAAGCTGGGTTTCTTTATTCTTAGGATTCCATACATTAGGTCTTTACGTACATAACGACGTAGTGCAAGCTTTTGGAACTCCAGAAAAACAAATTTTAATTGAGCCTGTTTTTGCTCAATGGATTCAAGCAGCTCACGGTAAAACTCTTTATGGTTTTGATTTCTTACTATCATCATCATCTAGTGCAGCTTATGCA------AATGGTCAAAGTTTATGGCTTCCTGGTTGGTTAGGTGCTATTAACAATAACCAAAACTCTCTTTTCTTAACTATTGGTCCTGGTGATTTCTTAGTTCACCACGCTATTGCTTTAGGTCTACATACTACAACTTTAATTCTTGTTAAAGGAGCTTTAGATGCTCGTGGATCTAAACTAATGCCTGATAAAAAAGATTTTGGTTATAGTTTCCCTTGTGATGGTCCTGGTCGTGGTGGTACTTGTGATATTTCAGCGTATGATGCTTTTTATTTAGCTGTATTCTGGATGTTAAATACTATTGGTTGGGTTACCTTCTACTGGCACTGGAAACACTTAACTCTTTGGCAAGGAAACGTTGCTCAGTTCGATGAGTCTTCTACATATCTAATGGGTTGGTTAAGAGATTATTTATGGTTAAATTCATCACAATTAATTAATGGATATAACCCATTTGGTATGAATAGTTTATCAGTGTGGGCCTGGACATTTCTTTTCGGCCATTTAATTTATGCCACTGGTTTCATGTTTCTTATTAGCTGGAGAGGATATTGGCAAGAACTTATTGAAACTCTAGTATGGGCTCATGAAAAAACTCCTTTAGCAAATCTTGTATACTGGAAAGATAAGCCAGTTGCTTTATCAATCGTTCAAGCACGTTTAGTTGGATTAGCCCACTTCTCTGTTGGTTATATTTTCACATACGCTGCTTTCTTAATTGCATCAACTTCAGGTAGATTTGGG
            Lobochlamys_segnis  ATGGCAACAAAACTGTTTCCTAAATTTAGCCAAGGTCTGGCGCAAGATCCTAGTACTAGGAGAATTTGGTTTGGATTAGCTACAGCACATGACTTCGAATCACATGACGGCATGACTGAAGAAAATCTTTATCAACAAATTTTTGCGTCTCATTTCGGTCAACTTGCTATCATCTTTCTTTGGACTTCAGGAAATCTTTTTCACGTAGCATGGCAAGGTAATTTTGAACAATGGTCGGCGGATCCTATTCATGTACGTCCAATTGCCCACGCTATTTGGGACCCACATTTTGGTCAACCTGCCGTGGAAGCTTTTACACGTGGTGGTGCTTCTGGTCCTGTTAATATCGCAACAAGTGGTGTGTATCAATACTGGTATACTATTGGTATTCGTTCAAATACTGAACTTTATGTAGGATCTGTATTCCTTGCATTAGTTTCTGCAACATTTTTATTTGCAGGTTGGCTTCATTTACAACCAAATTTTCAACCTTCATTATCATGGTTTAAAGATGCAGAATCTCGTTTAAATCACCACTTATCTGGGTTATTTGGTGTAAGTTCATTAGCTTGGACTGGTCACTTAGTTCACGTAGCAATTCCTGAATCTCGTGGGCAACATGTAGGTTGGGATAACTTCTTATCTGTTTTACCACATCCACAAGGTTTAACACCTTTCTGGACAGGAAACTGGGCTGCTTATGCTCAAAACCCAGATTCTTCTAGTCATGTTTTTTCAACATCAGAAGGCGCTGGAGAAGCTATTTTAACATTTTTAGGTGGTTTCCATCCACAAACACAAAGTTTATGGTTAACTGATATGGCTCATCACCATTTAGCTATTGCTGTTATTTTCATTGTAGCTGGGCACATGTATAGAACTAATTTTGGTATTGGTCATCGTTTAGAAGCTATTCTTGAAGCGCACGTAGCACCTTCTGGAAGCTTAGGAAATGGCCACAAAGGATTATTTGCTACTGTAAACAATTCTTTACATTTCCAATTAGGACTTGCTTTAGCTTCTATTGGAACAATTACTTCATTAGTAGCACAACACACATATTCTTTACCTCCATATGCTTATCTTGCTGTAGATTTCACTACTCAAGCGGCATTATATACACATCACCAGTATATTGCTGGATTCATTATGTGTGGTGCTTTTGCACACGGTGCTATTTTCTTTATTCGTGATTATGATCCAGAACAAAATAAAGGAAATGTTTTAGCAAGAATTCTTGATCATAAAGAAGCTATTATTTCACACTTAAGTTGGGTTTCTTTATTCTTAGGATTCCACACATTAGGACTTTATGTTCATAATGACGTTGTTCAAGCGTTTGGAACTCCTGAAAAACAAATCTTAATTGAGCCTGTATTTGCTCAATGGATTCAAGCCGCTCACGGGAAAACTCTTTATGGTTTTGATTTCTTATTATCATCATCATCTAGTGCAGCTTATTCA------AACGGTCAAAGTTTATGGCTTCCTGGTTGGTTAGGTGCTATTAATAATAATCAAAATTCTCTTTTCCTTACAATTGGACCTGGTGACTTCTTAGTACACCATGCAATTGCATTAGGGCTTCATACAACTACTTTAATTCTTGTTAAAGGTGCATTAGATGCAAGAGGTTCAAAATTAATGCCAGATAAAAAAGATTTTGGTTATAGTTTCCCTTGTGATGGTCCTGGTCGTGGTGGTACTTGTGATATTTCAGCATATGACGCTTTCTACTTAGCTGTATTCTGGATGTTAAATACTATTGGTTGGGTTACTTTTTATTGGCACTGGAAACATCTTACTTTATGGCAAGGAAACGTTGCACAATTTGATGAATCGTCTACATATTTAATGGGTTGGTTAAGAGATTATTTATGGTTAAATTCTTCACAATTAATTAATGGTTATAATCCATTTGGAATGAATAGCTTATCAGTATATGCTTGGTTATTCCTTTTTGGACACCTTGTTTATGCAACTGGCTTTATGTTCTTAATTAGTTGGAGAGGTTACTGGCAAGAGCTTATTGAAACTCTTGTTTGGGCTCATGAAAAAACTCCTTTAGCAAACTTAGTTTATTGGAAAGATAAACCAGTAGCTCTATCAATTGTTCAAGCTCGTTTAGTTGGATTAGCACACTTCTCAGTAGGCTATATTTTTACATATGCTGCCTTCTTAATTGCTTCAACATCAGGTCGTTTCGGG
           Microglena_monadina  ATGGCAACTAAACTGTTTCCTAAATTTAGCCAAGGTTTGGCACAAGATCCAACAACACGTCGTATTTGGTTTGGACTAGCTGTAGCTCATGATTTTGAAAGTCATGATGGTATGACGGAAGAAAATCTATATCAAAAAATATTCGCATCTCACTTTGGACAATTAGCTATTATTTTTTTATGGACATCAGGGAATTTATTTCATGTAGCGTGGCAAGGTAATTTTGAACAATGGGTAACTGATCCTATTCATATTCGTCCAATTGCTCATGCTATTTGGGATCCACATTTTGGTCAACCTGCAGTAGAAGCTTTTACAAGAGGTGGAGCTTCAGGTCCAGTAAATATTTCAACATCAGGAGTGTATCAATGGTGGTATACTATTGGTCTGCGTACAAATCAAGATCTTTATACTGGATCTGTTTTCTTAGCACTAGTATCAGCTGTTTTTTTATTTGCTGGTTGGCTTCATTTACAACCAAATTTCCAACCATCTTTATCTTGGTTTAAAGATGCTGAATCTCGTTTAAATCACCATTTATCAGGTCTTTTTGGTGTAAGTTCACTAGCTTGGACTGGTCACTTAGTACATGTAGCAATTCCAGAATCACGTGGTCAACATGTTGGTTGGGATAATTTCCTTTCTGTATTACCACACCCTCTTGGATTAACTCCATTCTGGACAGGTAACTGGGCTGCTTATGCTCAAAATCCAGATTCTTCTAGCCATATTTTTGCAACTTCTGAAGGTGCAGGGACAGCTATTTTAACTTTCTTAGGTGGTTTCCATCCGCAAACACAAAGTTTATGGTTATCCGATATGGCTCACCATCATTTAGCTATTGCTGTTATTTTTATTGTAGCAGGTCACATGTATCGTACAAATTTTGGAATTGGTCATAGATTAAAAGCAATTCTTGATGCTCATACCCCACCTGGTGGTGGTTTAGGTGCTGGTCACACTGGTTTATTTGACACAGTAAACAATTCTTTACATTTCCAATTAGGATTAGCATTAGCATCTGTAGGTACTATTACATCTTTAGTAGCACAACACATTTACTCATTATCTCCTTATGCATTCCTTTCAAGTGATTTTACAGCTCAAGCTGCACTTTATACGCATCATCAGTATATCGCGGGGTTTATTATGTGTGGTGCTTTTGCTCATGGAGCAATTTTCTTTATTCGTGATTATGATCCAGCACAAAACAAAGGAAACGTTTTAGCTCGAATTCTTGATCACAAAGAAGCAATTATTTCTCACTTAAGCTGGGTTTCATTATTTTTAGGTTTCCATACATTAGGTCTTTATGTTCATAATGATGTTATGCAAGCGTTTGGAACTCCTGAAAAACAAATCTTAATTGAACCTGTTTTTGCACAATGGATTCAAGCTTCTCATGGGAAAACGTTATATGGATTTGATTTTTATCTTTCTTCATCAAACAGTATTGCTTATTCT------GCAGGTCAAAGTTTATGGCTTCCAGGGTGGTTAGAAGCCATTAATAATAATCAAAACTCATTATTCTTAACTATTGGTCCTGGTGACTTCTTAGTTCACCATGCTATTGCACTAGGTCTTCATACAACAACTTTAATTCTTGTTAAAGGAGCTTTAGATGCTAGAGGTTCAAAATTAATGCCAGATAAAAAAGATTTTGGTTATAGTTTCCCTTGTGATGGGCCAGGTCGTGGTGGTACTTGTGATATTTCTGCTTATGACGCATTCTATTTAGCTGTTTTCTGGATGTTAAATACAATTGGTTGGGTTACGTTCTATTGGCATTGGAAACATCTTACTCTATGGCAAGGTAACGTTTCACAATTTGACGAATCTTCAACATATTTAATGGGTTGGTTACGTGATTATTTATGGTTAAATTCTTCTCAATTAATTAATGGTTATAACCCATTTGGAATGAATAGTTTATCTGTATGGGCATGGATGTTTCTTTTTGGGCACTTAATCTATGCAACAGGATTTATGTTCTTAATTTCATGGCGTGGATACTGGCAAGAATTAATTGAAACATTAGTTTGGGCTCATGAAAAAACTCCATTAGCTAATTTAGTTTATTGGAAAGATAAACCAGTTGCTTTATCTATTGTTCAAGCTCGTTTAGTAGGTTTAGCTCATTTTTCTGTAGGTTATATTTTTACTTATGCAGCATTTGTTATTGCTTCTACAACAGGAAGATTCGGT
                 Microspora_sp  ATGGCAACAAAATTGTTTCCGAAATTTAGCCAAGGTTTAGCACAAGACCCTACAACTCGACGAATTTGGTTTGGACTAGCAGTAGCCCATGATTTTGAAAGTCACGACGGTATGACAGAGGAAAATCTTTATCAAAAGATTTTTGCTTCTCATTTTGGACAGCTTGCTATTATTTTTTTATGGACTTCAGGAAATCTTTTCCACGTAGCTTGGCAAGGGAATTTTGAAACATGGGTAGCAGATCCTCTTCATGTCCGTCCTATCGCTCATGCTATATGGGACCCACATTTTGGACAACCTGCAGTTGAAGCCTTCACAAGAGGTGGAGCTTCAGGGCCAGTAAATATAGCAACTTCAGGAGTTTACCAATGGTGGTACACGATTGGTTTAAGAACAAATCAAGATCTTTACGTGGGATCTTTCTTTCTCGCTTTCGCTTCTGCTATTTTTTTATTTGCAGGCTGGTTACATTTACAACCCAATTTCCAACCTTCATTATCTTGGTTTAAAGATGCAGAATCTCGATTAAACCATCATCTTTCAGGTTTATTTGGGGTAAGTTCATTAGCTTGGACTGGACATTTAGTTCATGTAGCTATTCCTGAATCTCGTGGGAAACATGTTGGATGGGATAATTTTTTAACAGAATTACCACATCCTGCTGGTCTAACACCTTTTTGGACAGGTAATTGGGCAGCTTATGCTGAAAATCCCGATTCTGCAAATCATTTGTTTGCTACTCCTGAAGGTTCTGGACAAGCCATTTTGACGTTTTTAGGAGGTTTTCATCCTCAAACTCAAAGTCTTTGGTTAACAGATATTGCTCATCATCATTTAGCTATTGCAGTACTTTTTATTATCGCTGGGCACATGTACCGAACTAATTGGGGTATTGGTCACCGACTACAAGCTATTTTAGACTCTCATGTACCACCATCTGGAAGTTTAGGTGCTGGTCATAAAGGTATTTTTGAAACTGTTAATAATTCATTACACTTTCAACTAGGCCTTGCTCTTGCTTCTGTTGGTACGATTACTTCTTTAGTTGCTCAACATATGTATTCTATGCCTCCATATGCTTTTTTAGCGAATGATTTCACAACTCAAGCTGCACTTTACACACATCATCAATATATCGCAGGATTTATTATGTGTGGAGCTTTTGCTCACGGTGCCATTTTCTTTGTTCGTGATTATGATCCCGAAGCTAATAAAGGAAATGTTTTGGCTCGAATTTTAGATCATAAAGAAGCAATTATTTCTCATTTAAGTTGGGTTTCTTTATTCTTAGGTTTTCATACTTTAGGTCTGTATGTACATAACGATGTTGTACAGGCTTTTGGAAATCCTGAAAAACAAATTCTTATTGAACCTGTTTTCGCACAATGGATTCAAGCTGCACATGGAAAAGCTTTATATGGTTTTGATTTACTACTATCTTCATCAACGAGCGCTGCATCCTCT------GCTGGTCAAACTTTATGGCTTCCAGGTTGGTTAGAAGCTATTAATAGTAATCAAAATTCATTATTTTTGACAATTGGCCCTGGTGATTTTTTAGTACACCATGCAATTGCTCTAGGTCTTCATACAACGACACTAATCCTAGTTAAAGGAGCTTTAGATGCTCGTGGATCAAAATTAATGCCGGATAAAAAAGATTTTGGTTATACTTTCCCTTGTGATGGACCTGGTCGTGGTGGAACATGTGATATAAGTGCTTGGGATGCTTTCTATTTAGCTGTTTTTTGGATGTTAAATACCATTGGGTGGGTAACATTCTACTGGCATTGGAAACATTTAACTCTTTGGCAAGGTAACGTTGCTCAATTTGATGAATCTTCAACTTATATTATGGGTTGGTTACGTGATTATCTATGGCTAAATTCATCTCAACTTATCAATGGATATACACCTTTTGGTATGAATAGTTTATCTGTATGGTCATGGATGTTCTTATTTGGCCATCTAATTTTTGCCACTGGTTTTATGTTTCTAATTTCTTGGCGAGGTTACTGGCAAGAACTTATTGAAACTCTTGTGTGGGCACATGAAAAAACTCCACTGGCTAATCTTGTTCAATGGAAAGACAAGCCAGTTGCTTTGTCAATCGTTCAAGCTCGTTTAGTTGGGTTAACGCATTTCTCCGTAGGTTACGTATTTACTTACGCAGCTTTCTTAATTGCTAGTACCTCTGGTAAATTTGGT
       Mychonastes_homosphaera  ATGGCAACAAAGTTGTTTCCTAAATTTAGCCAAGGTCTAGCAAATGACCCAACAACACGCCGAATTTGGTTTGGCTTAGCAGTTGCGCATGACTTTGAAAGTCATGACGGAATGACAGAAGAAAATCTATACCAAAAGATTTTTGCTTCTCACTTCGGACAACTAGCAATTATTTTCTTATGGACATCAGGTAACTTATTCCACGTAGCGTGGCAAGGTAACTTTGAACAATGGGTAACTGATCCAGTACACATTCGTCCAATTGCTCACGCGATTTGGGACCCTCACTTCGGTCAACCGGCAGTAGAGGCTTTCACACGTGGTGGAGCTTCAGGTCCAGTAAACATTGCGACTTCAGGTGTATACCACTGGTGGTACACAGTTGGGATGCGTACAAACCAAGACCTATACACAGGTTCAGTTTTCTTAGGTTTAGTATCAGCTTTATTCTTATTTGCAGGATGGCTTCACTTACAACCAAGCTTTGCACCATCATTATCTTGGTTCAAAGATGCTGAATCACGTTTAAACCACCACTTATCTGGTTTATTCGGTGTAAGTTCATTAGCATGGACAGGTCACTTAGTACACGTAGCGATTCCAGAATCACGTGGGACACACGTAGGTTGGGATAACTTTTTAACAGTATTACCACACCCACAAGGTCTAACACCATTCTGGACAGGTAACTGGGCAGCTTATGCACAAAACCCAGATACAGCAAGTCACGTGTTTGGTACATCAGAGGGCGCAGGTGATGCAATTCTAACGTTCTTAGGTGGTTTCCACCCTCAAACACAAAGTCTATGGTTAACAGATATGGCACACCACCATTTAGCGATCGCAGTAATTTTCATTATTGCTGGTCACATGTACCGTACAAACTTTGGTATTGGACACCGTATGCAAGCTATTTTAGATGCACACGTGCCTCCAATGGGTAAATTAGGAGCGGGTCACAAAGGCTTATTTGACACTGTAAACAACTCATTACACTTCCAATTAGGTCTAGCGTTAGCTTCTGTAGGAACAATTTGTTCTTTAGTAGCTCAACACATGTACGCAATGCCGCCATACGCTTTCTTATCGTCAGATTTCACAACAATGGCAGCATTATACACACACCACCAATACATTGCTGGTTTCATTATGTGTGGTGCTTTTGCTCACGGGGCAATTTTCTTCATTCGTGACTACGATCCAGAAGCAAACAAAGGCAACGTATTAGCACGTATGTTAGAACACAAAGAAGCGATTATTTCACACTTAAGCTGGGTATCGTTATTCTTAGGATTCCACACATTAGGTTTATACGTACACAATGACGTTATGTTAGCGTTTGGTACTCCAGAAAAACAAATCTTAATTGAGCCAGTATTTGCTCAATGGATTCAAGCAGCTCAAGGTAAAACATTATACGGTTTTGACCTACTACTATCTTCAAGCCAAAGCGCGGCTAGTACA------GCTGGTCAAAGCTTATGGCTTCCAGGTTGGTTAGAAGGGATTAACAACAACCAAAACTCATTATTCTTAACAATTGGCCCTGGTGACTTCTTAGTACACCACGCGATTGCTTTAGGTTTACACACAACTACATTAATTTTAGTTAAAGGAGCTTTAGATGCTCGTGGATCTAAATTAATGCCAGATAAAAAAGATTTTGGTTACAGTTTCCCTTGTGACGGTCCAGGTCGTGGCGGAACATGTGATATTTCTGCATATGACGCATTCTACCTAGCTGTTTTCTGGATGTTAAACACAATCGGATGGGTAACATTCTACTGGCACTGGAAACACCTAACATTATGGCAAGGTAACACAGCACAGTTTGATGAATCTTCAACTTACTTAATGGGATGGTTACGTGACTACTTATGGTTAAACTCATCTCAATTAATTAACGGTTACAACCCATTTGGTATGAACAGTCTATCTGTATGGGCATGGATGTTCTTATTTGGACACTTAATCTATGCAACAGGTTTCATGTTCTTAATCTCTTGGCGTGGTTACTGGCAAGAATTAATTGAAACATTAGTATGGGCTCACGAAAAAACACCACTAGCAAACCTAGTAATGTGGCGTGATAAACCAGTTGCACTTTCAATTGTTCAAGCACGTTTAGTTGGTTTAGCACACTTCTCTGTAGGGTATATCTTTACATATGCGGCCTTCTTAATCGCCTCAACGTCTGGTAAATTCGGA
           Mychonastes_jurisii  ATGGCAACAAAGTTGTTTCCTAAATTTAGCCAGGGTCTAGCAAATGACCCAACAACACGCCGAATTTGGTTTGGTTTAGCAGTTGCGCATGACTTTGAAAGTCATGATGGAATGACAGAAGAAAATCTTTACCAAAAGATTTTTGCGTCTCACTTCGGACAACTAGCAATTATTTTCTTATGGACATCTGGTAACTTATTCCACGTAGCGTGGCAAGGGAATTTTGAACAATGGGTAACTGATCCAGTACACATTCGTCCAATTGCTCACGCGATTTGGGATCCTCACTTCGGGCAACCAGCTGTGGAAGCCTTTACACGTGGTGGAGCTTCAGGTCCAGTAAACATCGCAACTTCAGGTGTATACCACTGGTGGTACACAGTTGGGATGCGTACAAATCAAGACCTATACACAGGTTCAGTTTTCTTAGGTTTAGTATCTGCTTTATTCTTATTTGCAGGATGGCTTCACTTACAACCAAGTTTTGCACCATCATTATCTTGGTTTAAAGATGCTGAATCACGTTTAAACCACCACTTATCTGGTTTATTTGGTGTAAGTTCATTAGCGTGGACAGGTCACTTAGTACACGTAGCGATTCCAGAATCTCGTGGAACACACGTAGGTTGGGATAATTTCTTAACAGTATTACCTCACCCACAAGGATTAACACCATTCTGGACAGGTAACTGGGCAGCTTATGCACAAAACCCAGACACAGCAAGTCACATTTTTGGGACATCAGAAGGTTCAGGTGATGCTATTCTAACGTTCTTAGGTGGTTTCCACCCTCAAACACAAAGTCTATGGTTAACAGATATGGCTCACCACCATTTAGCGATTGCAGTAATTTTCATTATTGCTGGTCACATGTACCGTACAAACTTTGGGATTGGACACCGTATGCAAGCTATTTTAGATGCACATGTACCACCAATGGGTGGACTAGGAGCAGGTCACAAAGGCTTATTTGATACTGTAAACAACTCATTACACTTCCAATTAGGTCTAGCATTAGCTTCTGTAGGGACAATTTGTTCTTTAGTTGCTCAACACATGTACGCGATGCCGCCTTACGCTTTCTTATCATCCGATTTCACAACAGAAGCCGCATTATATACACACCACCAATACATTGCTGGTTTCATTATGTGTGGTGCTTTTGCTCACGGTGCAATCTTCTTTATTCGTGACTACGATCCGGAAGCAAACAAAGGAAACGTATTAGCACGTATGTTAGAACACAAAGAAGCAATTATTTCTCACTTAAGTTGGGTATCTTTATTCTTAGGGTTCCACACATTAGGTTTATACGTACACAATGATGTTATGTTAGCGTTTGGGACACCAGAAAAACAAATCTTAATTGAGCCAGTATTTGCTCAATGGATTCAAGCAGCTCAAGGAAAAACACTATATGGTTTTGATCTACTTCTATCTTCAAGTCAAAGTGCTGCCAGCACA------GCTGGTCAAAGCTTATGGCTACCAGGTTGGTTAGAAGGTATTAACAACAACCAAAACTCGTTATTCCTAAACATTGGCCCTGGTGACTTCTTAGTACACCACGCGATTGCTTTAGGTCTACACACAACAACATTAATTTTAGTTAAAGGGGCATTAGATGCTCGTGGATCTAAATTAATGCCAGATAAAAAAGATTTTGGTTACAGCTTCCCTTGTGACGGTCCAGGCCGTGGCGGAACATGTGATATCTCTGCATATGACGCGTTCTACTTAGCTGTATTCTGGATGTTAAACACAATCGGATGGGTAACATTCTACTGGCACTGGAAACACCTAACATTATGGCAAGGTAACACAGCACAGTTTGACGAATCTTCAACTTACTTAATGGGATGGTTACGTGACTACTTATGGTTAAACTCATCACAATTAATTAACGGTTACAACCCATTTGGTATGAATAGTTTATCTGTATGGGCATGGATGTTCTTATTTGGACACTTAATCTATGCAACAGGTTTCATGTTCCTAATCTCTTGGCGTGGTTACTGGCAAGAATTAATTGAAACATTAGTATGGGCTCACGAAAAAACACCACTAGCTAACCTAGTAACGTGGCGTGATAAACCAGTTGCACTTTCAATTGTTCAAGCACGTTTAGTTGGTTTAGCTCACTTCTCTGTAGGGTATATCTTTACATATGCGGCCTTCTTAATTGCATCAACGTCTGGTAAATTCGGA
           Neochloris_aquatica  ATGGCAACAAAGTTGTTTCCTAAATTTAGTCAAGGTCTAGCTCAAGACCCTACAACTCGCCGTATTTGGTTTGGGTTAGCAGTAGCTCATGACTTTGAAAGTCACGATGGTATGACTGAAGAAAATTTATATCAAAAAATTTTTGCTTCACATTTTGGTCAATTAGCAATTATTTTCTTATGGACTTCAGGAAATTTATTCCATGTAGCTTGGCAAGGAAATTTTGAACAATGGGGAGCGGACCCTCTACATGTTCGTCCTATTGCTCACGCTATTTGGGATCCTCATTTTGGTCAACCAGCTGTAGAAGCTTTTACACGTGGTGGAGCTTCAGGACCAGTTAATATTGCAACTTCAGGAGTTTACCAATGGTGGTACACTATTGGAATGAGAACAAACCAAGATTTATATGTTGGTTCAGTTTTTTTAGCTTTGTTATCAGCTGTGTTTTTATTTGCTGGTTGGCTTCATTTACAGCCAAGCTTTCAACCTTCTCTTTCTTGGTTTAAAGATGCTGAAAGTCGTTTAAACCACCATTTATCTGGTTTATTCGGAGTAAGCTCTTTAGCTTGGACGGGTCACTTAGTACATGTTGCAATTCCAGAATCTCGTGGAAAACACGTAGGTTGGGATAATTTTTTAACTCAACTACCTCACCCACAAGGACTTACTCCTTTCTGGACTGGAAATTGGGCTGCTTATGCCCAAAATCCTGATTCAGCAAATCATGTGTTTGGTACATCAGAAGGAGCTGGGGAAGCAATTTTAACTTTCTTAGGTGGGTTCCACCCTCAAACTCAAAGTCTTTGGTTAAGTGATATGGCCCACCATCACTTAGCTATTGCGGTAATTTTCATTGTTGCGGGTCATATGTACCGTACTAATTTTGGTATTGGACATCGTATGTCAGCTATTTTAGAAGCACACGTGGCGCCGAGTGGTCGTCTGGGAGCCGGGCATAAAGGATTATTTGAAACAGTAAATAATTCTTTACACTTCCAATTAGGTTTAGCTTTAGCTTCTGTAGGAACTGTTTGTTCTTTAGTAGCACAACATATGTATTCACTACCACCATATGCCTTTTTAGCAAATGATTTTACTACACAAGCAGCTTTATACACACATCACCAATATATCGCCGGTTTTATTATGTGTGGAGCTTTTGCTCATGGAGCTATTTTTTTTATTCGTGACTATGATCCTGAACAAAATAAAGGAAATGTTTTAGCACGTATGTTAGATCATAAAGAAGCTGTTATTTCTCATTTAAGTTGGGTATCTTTATTTTTAGGATTCCATACTCTTGGACTTTACGTTCATAACGATGTAATGCAAGCTTTTGGAACTCCAGAAAAACAAATTCTTATTGAACCAGTTTTTGCTCAATGGATTCAAGCTGCTCAAGGAAAAGCATTTTATGGATTTGACTTCTTATTATCATCTGCTTCTTCATCTGCCTCATCC------GCAAGTCAAACTTTATGGCTTCCAGGTTGGTTAGATGCTATTAATAATAATCAAAACTCTTTATTCTTAACAATTGGTCCCGGGGATTTTTTAGTTCACCATGCAATTGCTTTAGGGTTACACACTACTACTTTAATTTTAGTAAAAGGAGCACTAGATGCTCGTGGGTCTAAATTAATGCCAGATAAAAAAGATTTTGGTTATAGTTTCCCTTGTGATGGACCAGGGCGTGGAGGAACTTGTGATATTTCAGCTTATGATGCTTTTTATTTAGCGGTATTCTGGATGCTAAATACAATTGGATGGGTTACTTTCTATTGGCATTGGAAACATTTAACTTTATGGCAAGGAAACCCGTCCCAATTTGATGAATCTTCAACTTATTTAATGGGTTGGTTACGTGATTATTTATGGCTGAATTCATCTCAATTAATTAACGGGTATAATCCTTTTGGAATGAACAGTTTATCAGTATGGGCTTGGCTTTTCCTTGGAGCACACTTAGTGTATGCTACAGGATTTATGTTCCTTATCTCATGGAGAGGATACTGGCAAGAACTTATTGAAACGCTTGTATGGGCTCATGAAAAAACACCTCTTGCTAACCTTGTTATGTGGAAAGATAAACCTGTTGCACTTTCAATTGTACAAGCTCGTTTAGTTGGATTAGTGCACTTCTCAGTAGGATATGTATGTACATACGCAGCATTTGTTATTGCATCCACTTCCGGAAAATTTGGA
      Oedocladium_carolinianum  ATGGCAACAAAATTGTTTCCACAATTTAGTCAAGGTCTTGCACAAGATCCAACAACACGTCGTATTTGGTTTGGAATTGCTACTGCCCATGACTTTGAAAGTCATGATGGTATGACAGAAGAACTATTATATCAAAAAATATTTGCATCTCATTTTGGTCAATTGGCTATTATTTTTTTATGGACTTCTGGTAACTTATTTCATGTGGCTTGGCAAGGGAATTTTGAACAATGGGTTCAAGACCCTTTACATGTTAGACCAATTGCTCATGCAATTTGGGATCCGCATTTTGGTCAATCAGCAGTAGAAGCCTATACTCGTGGTGGCGCGACAGGTCCTGTTAATATTTCAACATCAGGTGTTTATCAATGGTGGTATACTATTGGTATTAGAACAAATCAAGAATTATATAATGGTTCTTTATTTTTATCTATATTAGCTGGTTTATTCTTATTTGCAGGTTGGCTTCATTTACAACAAAATTTCCGTCCTTCATTATCATGGTTTAAAGATGCTGAATCTAGACTGAATCATCATTTATCTGGTTTATTTGGTGTAAGTTCATTTGCTTGGACAGGACATTTAGTACATGTTGCAATTCCAGAATCACGTGGTCAACACGTCGGATGGGATAATTTTTTAACGCAATTACCACATCCACAAGGATTAACTCCGTTCTGGACTGGGAACTGGGCAGCTTATGCTCAAAATCCAGATACATCAAGTCATCTTTTTGGAACTTCAACTGGTAGTGGTCAAGCAATTTTAACTTTTATTGGAGGTTTTCACCCGCAAACTCAAAGTTTATGGTTATCCGATATCGCACACCACCATTTAGCAATTGCTATTCTTTTTGTTTTAGCTGGCCATATGTATCGCACAAATTTTGGAATTGGACACCGTTTTTCTGATATTTTAGATACTCATATACCGCCAGGTGGTGGACTTGGTGAAGGACATCGTGGATTATTTAATACAATAAATAATTCTTTGCATTTCCAATTAGGATTAGCATTAGCGTCCGTAGGAACAATTACTTCGTTAGTTGCACAACATATGTATTCATTACCGCCTTATGCTTTTTTAGCAAATGATTTTACAACGCAAGCAGCATTATATACACATCATCAATATATTGCTAGCTTTATTATTTGTGGTGCATTTGCGCATGGTGCTATTTTCTTTATTCGTGATTATGATCCGGAACAAAATAAAGGAAATGTGCTTGCTCGTATGCTTGATCATAAAGAAGCAATCATTTCACATTTAAGTTGGGCTGCTTTATTTTTAGGATTCCATACATTAGGACTTTATGTTCATAATGATGTTGTTCAAGCTTTTGGTACTCCTGAGAAACAAATTTTAATTGAACCTGTATTTGCACAATGGATTCAAGCTGCTCATGGTAAATCTTTATATGGTTTTGATTTATTATTATCTTCTTCACAAAGTGTTGCTTTTTCG------GCAGGTAAAAGTCTTTGGTTACCTGGTTGGCTTGAAGCAATAAATAATAATAATAATTCATTATTTTTAAATATCGGACCTGGTGATTTTTTAGTTCACCATGCAATTGCATTAGGATTACATACTACTACATTAATTTTAGTAAAAGGTGCTTTAGATGCACGTGGATCTAAATTAATGCCAGATAAAAAAGATTTTGGATACAGTTTCCCTTGTGACGGTCCAGGGCGTGGGGGTACTTGTGATATTTCCGCTTATGATGCTTTTTATTTAAGTATTTTCTGGAGTTTAAATACAATTGGTTGGGTAACTTTCTATTGGCATTGGAAACATCTTGCTTTATGGCAAGGAAATGTTGCACAATTTGACGAATCATCAACATATTTGATGGGTTGGTTACGTGACTATTTATGGTTAAATTCTTCTCAATTAATTAACGGATATAACCCATTTGGAATAAATAGCTTATCCGTTTGGGCTTGGATGTTTTTATTTGGTCATTTAATTTATGCGACAGGATTTATGTTTTTAATTTCTTGGCGTGGTTACTGGCAAGAATTAATTGAAACATTAGTTTGGTCTCATGAAAAAACTCCTTTAGCAAATTTAGTATATTGGAAAGACAAACCAGTAGCTCTTTCTATTGTACAAGCTAGATTAGTTGGTCTTGTACATTTCTCTGTTGGTTATGTTTTTACTTATGCCGCTTTCTTAATTGCATCTACATCCGGTAAATTTGGT
      Oedogonium_angustistomum  ATGGCAACAAAATTGTTCCCACAATTTAGTCAAGGTCTTGCACAAGATCCTACAACACGTCGTATTTGGTTTGGTATTGCTACTGCCCATGACTTTGAAAGTCATGACGGTATGACAGAAGAACTTTTATATCAAAAAATATTTGCATCTCATTTTGGTCAATTAGCAATTATTTTTTTATGGACTTCTGGTAACTTATTTCATGTGGCTTGGCAAGGCAATTTTGAACAATGGGTTCAAGACCCATTACATGTTAGACCAATTGCTCATGCAATTTGGGATCCACATTTTGGTCAATCCGCAGTAGAAGCCTATACTCGTGGTGGTGCTACAGGTCCTGTTAATATTGCAACTTCTGGGGTTTATCAATGGTGGTATACTATTGGTATTAGAACAAATCAAGAATTATATAATGGTTCATTGTTCTTGTCTCTTTTAGCTGGTTTATTCTTATTTGCAGGTTGGCTTCATTTACAACAAAATTTCCGTCCTTCTTTATCTTGGTTTAAAGATGCTGAATCTAGATTGAATCATCATTTATCTGGTTTATTTGGAGTAAGTTCTTTTGCTTGGACTGGGCATTTAGTACACGTTGCAATTCCTGAATCACGCGGTCAACATGTTGGATGGGATAATTTTTTAACTCAACTACCACATCCACAAGGATTAACTCCTTTCTGGACTGGTAATTGGGCAGCTTATGCTCAAAATCCAGATACATCAAGTCATCTTTTTGGAACTTCAACGGGCAGTGGTGAGGCTATTCTAACATTTATTGGAGGTTTCCACCCACAAACTCAAAGTTTATGGTTAACTGATATTGCACATCACCATTTAGCTATTGCTATTCTTTTCGTTTTGGCTGGTCATATGTATCGCACAAATTTTGGAATAGGACACCGTTTTTCTGATATTTTAGATACTCATATACCACCAGGTGGTGGACTTGGTGAGGGACATCGTGGATTATTTAATACAGTAAATAATTCATTACATTTCCAATTAGGATTAGCATTAGCGTCTGTAGGAACAATTACTTCACTAGTTGCACAACATATGTATTCATTACCGCCTTATGCTTTTTTAGCTAATGATTTTACAACTCAGGCAGCTTTATATACACATCATCAATATATTGCTAGTTTTATTATATGTGGTGCGTTCGCACATGGTGCTATTTTCTTTATTCGAGATTATGATCCTGAGCAAAATAAAGGAAATGTATTAGCTCGTATGTTAGAACATAAAGAAGCTATTATTTCACATTTAAGCTGGGCTGCTTTATTTTTAGGATTCCATACATTAGGACTTTATGTTCATAATGATGTTGTACAGGCTTTTGGTACTCCTGAAAAACAAATTTTAATTGAACCTGTATTTGCACAATGGATTCAAGCCGCTCATGGTAAAGCTTTATATGGTTTTGATTTATTATTATCTTCATCACAAAGTGTTGCTTTTTCA------GCAGGTAAAACTCTTTGGTTACCAGGTTGGCTTGAAGCAATAAACAATAATAATAATTCATTATTTTTAAATATAGGACCTGGTGATTTCTTAGTTCATCATGCAATTGCATTAGGATTACATACTACTACATTAATTTTAGTAAAAGGTGCTTTAGATGCGCGTGGATCTAAATTAATGCCAGATAAAAAAGATTTTGGATACAGTTTCCCTTGTGACGGTCCAGGTCGTGGTGGTACTTGTGATATTTCAGCTTATGATGCTTTTTATTTAAGTATTTTTTGGAGTTTAAATACAATTGGTTGGGTAACTTTCTACTGGCATTGGAAGCATCTTGCTTTATGGCAAGGAAATGTAGCACAGTTTGACGAATCATCTACATATTTGATGGGTTGGTTACGTGACTATTTGTGGTTAAATTCTTCTCAATTAATTAATGGATATAATCCATTTGGAATGAATAGTTTATCCGTTTGGGCTTGGATGTTTTTATTTGGTCATTTAATTTATGCGACAGGATTCATGTTCTTAATTTCTTGGCGTGGTTATTGGCAAGAATTAATTGAAACATTAGTTTGGTCTCATGAGAAAACTCCTTTAGCAAATTTAGTTTATTGGAAAGATAAACCCGTTGCTCTTTCTATTGTACAAGCACGATTAGTTGGTCTTGTACATTTCTCTGTTGGTTATGTTTTCACTTATGCCGCATTTTTAATTGCATCAACATCAGGAAAATTTGGT
          Oedogonium_cardiacum  ATGGCAACAAAATTGTTCCCACAATTTAGTCAAGGTCTCGCACAAGATCCTACAACACGTCGTATTTGGTTTGGAATTGCTACTGCCCATGACTTTGAAAGTCATGACGGTATGACAGAAGAACTATTATATCAAAAAATATTTGCATCTCATTTTGGGCAATTAGCAATTATTTTTTTATGGACTTCTGGTAATTTATTTCATGTAGCTTGGCAAGGTAATTTTGAACAATGGGTTCAAGACCCTTTACATGTTAGACCAATTGCTCATGCAATTTGGGATCCACATTTTGGTCAATCTGCAGTAGAAGCTTATACTCGTGGTGGTGCTACAGGCCCTGTGAATATAGCAACATCAGGAGTTTATCAATGGTGGTATACAATTGGTATTAGAACAAATCAAGAATTATACAATGGTTCATTGTTCTTATCGATTTTAGCTGGTTTATTCTTATTTGCTGGTTGGCTTCATTTACAACAAAATTTCCGCCCTTCATTATCATGGTTTAAAGATGCTGAATCTCGACTTAATCATCATTTATCTGGATTATTTGGAGTAAGCTCTTTTGCTTGGACTGGGCATTTAGTACATGTAGCAATTCCTGAATCACGTGGTCAACATGTTGGATGGGATAATTTTTTAACTCAACTCCCACATCCACAAGGTTTAACACCTTTTTGGACTGGGAATTGGGCAGCTTATGCTCAAAATCCAGATACATCAAGTCATCTTTTTGGAACTTCAACAGGTAGTGGTGAGGCTATTTTAACATTTATTGGAGGTTTTCACCCACAAACTCAAAGTTTATGGTTAACTGATATGGCACACCACCATTTAGCTATTGCTATTCTTTTTGTTTTGGCTGGTCATATGTATCGTACAAATTTTGGAATTGGACACCGTTTTTCGGATATTTTAGATACACATATACCGCCAGGTGGTGGACTTGGGGAAGGACATCGTGGATTATTTAATACAATAAATAATTCATTACATTTCCAATTAGGATTAGCATTAGCATCAGTAGGAACAATTACTTCACTAGTTGCACAACACATGTATTCATTACCACCTTATGCTTTTTTAGCTAATGATTTTACAACTCAAGCAGCGTTATATACACATCATCAATATATTGCTAGTTTTATTATATGTGGTGCATTTGCACATGGTGCTATTTTCTTTATTCGTGATTATGATCCTGAACAAAATAAAGGAAATGTATTAGCTCGTATGTTAGATCATAAAGAAGCAATTATTTCACATTTAAGTTGGGTTTCGTTATTTTTAGGATTCCATACATTAGGACTTTATGTTCATAATGATGTTGTGCAAGCTTTTGGTACGCCTGAAAAACAAATTTTAATTGAACCTGTGTTTGCCCAATGGATTCAAGCTGCTCACGGTAAAGCTTTATATGGTTTTGATTTATTATTATCTTCTTCACAAAGTATTGCTTTTTCA------GCAGGTAAAACTCTTTGGTTACCTGGTTGGCTTGAAGCGATTAATAATAATAATAATTCACTATTTTTAAATATTGGACCTGGTGATTTCTTAGTTCACCACGCTATTGCATTAGGATTACATACTACTACATTAATTTTAGTAAAAGGTGCTTTAGATGCACGTGGATCGAAATTAATGCCAGATAAGAAAGATTTTGGATACAGTTTCCCTTGTGATGGTCCTGGTCGTGGAGGTACTTGTGATATTTCAGCTTATGATGCTTTTTATTTAAGTATTTTCTGGAGTTTAAATACAATTGGTTGGGTAACTTTCTATTGGCATTGGAAACACCTTTCTTTATGGCAAGGAAATGTAGCACAATTTGACGAATCATCTACCTATTTAATGGGTTGGCTACGTGACTATTTGTGGTTAAATTCTTCTCAATTAATTAATGGATATAACCCATTTGGAATGAATAGTTTATCAGTATGGGCTTGGATGTTTTTATTTGGTCATTTAGTTTATGCGACAGGATTTATGTTTTTAATTTCTTGGCGTGGTTATTGGCAAGAATTAATTGAAACATTAGTTTGGTCTCATGAAAAAACTCCGTTAGCCAATTTGGTTTATTGGAAAGATAAACCAGTTGCTCTTTCGATTGTACAAGCACGATTAGTAGGTCTTGTACATTTCTCTGTAGGTTATGTTTTTACTTATGCGGCGTTTTTAATTGCTTCAACATCAGGTAAATTTGGT
        Oogamochlamys_gigantea  ATGGCAACTAAACTGTTTCCTAAATTTAGCCAAGGTTTAGCACAAGATCCTAGTACTCGGAGAATTTGGTTCGGATTAGCAACAGCGCATGATTTCGAATCACATGACGGTATGACAGAAGAGAATCTTTATCAACAAATTTTTGCTTCTCATTTTGGTCAACTTGCTATTATTTTTTTATGGACTTCTGGTAACCTTTTTCATGTAGCATGGCAAGGTAATTTTGAACAATGGGTCGCAGATCCAACACATGTACGTCCGATCGCACATGCTATATGGGATCCTCATTTTGGTCAACCTGCTGTAGAAGCCTTCACACGTGGTGGTGCAACAGGTCCTGTAAATATTGCAACTTCAGGAGTTTATCAATGGTGGTACACAATTGGTATTCGGTCAAACCAAGAATTATATGTTAGTTCTGTTTTTCTTGCTTTAGTATCTGCTGTATTCTTATTTGCAGGTTGGCTTCACTTACAACCAAATTTTCAACCATCATTATCTTGGTTTAAAGATGCTGAATCAAGATTAAACCACCACCTTTCTGGTCTTTTTGGTGTTAGTTCACTAGCATGGACAGGTCACTTAGTTCATGTAGCTATTCCAGAATCGCGTGGTCAACATGTTGGATGGGATAACTTCTTATCAGTGTTACCCCATCCACAAGGTTTAACGCCTTTTTGGACAGGAAATTGGGCCGCTTATGCTCAAAACCCAGACTCATCAAGTCATGTTTTTTCAACATCTCAAGGATCTGGTGAAGCTATTCTTACTTTTCTAGGGGGTTTTCATCCACAAACTCAAAGTTTATGGTTAACAGACATTGCTCACCACCATTTGGCTATTGCAGTTATTTTTATTGTAGCTGGACACATGTATCGCACTAATTTTGGTATAGGTCATAGATTACAAGCGATCCTGGATGCTCACGTCGCTCCGAGTGGCAGCCTTGGAAGTGGTCATAAAGGCCTTTTTGACACTGTAAACAATTCTTTACATTTCCAATTAGGTTTAGCACTAGCATCTATTGGAACAATTACATCATTAGTAGCTCAACACATTTATTCTTTACCACCTTACGCTTATCTTGCAGTTGATTTTACAACACAAGCTGCATTATATACACACCACCAATATATTGCTGGATTTATTATGTGTGGTGCTTTTGCTCATGGAGCAATTTTTTTTATCCGTGATTATGATCCAGAACAAAACAAAGGAAACGTTCTAGCAAGAATTTTAGATCATAAAGAAGCTATTATTTCTCACTTAAGTTGGGTTTCTTTATTCCTTGGATTCCATACTTTAGGTCTTTATGTTCATAATGACGTTATGCAAGCTTTTGGAACTCCAGAAAAACAAATTCTAATTGAACCTGTTTTTGCTCAATGGATTCAAGCTGCTCACGGTAAAGCTCTTTATGGTTTTGATTTTTTATTATCATCTTCAAACAGTGCTGCCTACTCA------GCTGGTCAAAGTTTATGGCTTCCTGGTTGGTTAAGTGCTATTAATAACAATCAAAACTCTCTTTTCTTAGCTATTGGGCCAGGTGATTTCTTAGTTCACCATGCAATTGCTTTAGGTCTTCACACGACAACTTTAATTCTGGTAAAAGGGGCATTAGATGCTCGAGGATCTAAATTAATGCCTGATAAAAAAGATTTTGGTTATAGTTTCCCATGTGATGGTCCTGGTCGTGGAGGGACTTGTGATATTTCAGCTTATGATGCTTTCTATCTTGCCGTATTCTGGATGTTAAATACAATTGGTTGGGTTACATTCTATTGGCATTGGAAACATTTAACATTATGGCAAGGAAATGTTGCTCAGTTTGACGAATCTTCTACTTATCTAATGGGTTGGTTAAGAGATTATTTATGGTTAAACTCGTCTCAATTAATTAATGGTTATAATCCATTTGGAATGAATAGTATCTCTGTATGGTCGTGGATCTTCCTTTTCGGTCATCTTATCTACGCTACAGGGTTCATGTTCTTAATCAGTTGGAGAGGTTATTGGCAGGAATTAATTGAAACTTTAGTTTGGGCTCACGAAAAAACACCTCTAGCTAATCTTGTATACTGGAAAGATAAGCCAGTGGCCTTATCAATCGTACAGGCACGCCTTGTAGGTTTAGTTCATTTCTCAGTGGGCTACGTGTTTACTTATGCAGCTTTCCTTATTGCTTCAACTTCAGGACGCTTTGGA
        Ourococcus_multisporus  ATGGCAACAAAGTTGTTTCCTAAATTTAGCCAAGGTTTAGCACAAGACCCTACAACACGCCGAATTTGGTTCGGTTTAGCTGTAGCCCATGATTTTGAAAGTCATGATGGTATGACAGAAGAAAATCTTTACCAAAAGATTTTCGCGTCTCACTTTGGACAATTAGCAATTATTTTCTTATGGACTTCAGGAAATCTTTTCCACGTTGCATGGCAAGGTAATTTTGAATCATGGGTTGCTGACCCTATTCACGTACGTCCAATTGCGCATGCTATTTGGGATCCGCATTTTGGTCAACCAGCAATCGAAGCTTTTACTAGAGGTGGAGCGACTGGTCCTGTTAATATTTCAACTTCAGGTGTTTATCAATGGTGGTACACAATTGGTTTAAGAACAAACCAGGAGTTATATGTGTCTTCTGTTTTCTTAGCGCTTGTGTCAGCATTGTTTTTATTTGCAGGTTGGTTACATTTACAACCAAGTTTCCAGCCATCTTTATCATGGTTCAAAGATGCTGAATCACGATTAAACCACCACCTTTCTGGTTTATTCGGTGTAAGTTCATTAGCTTGGACAGGACACTTAGTTCACGTTGCGATTCCAGAATCACGCGGAAAACACGTTGGTTGGGATAACTTCTTAACTCAATTACCGCACCCTCAAGGTTTAACACCGTTCTGGACAGGAAACTGGGCGGCTTATGCTCAAAACCCGGACACAGCTAGCCACTTATTTGCAACATCAAACGGTTCAGGTGATGCAATTTTAACGTTTTTAGGTGGTTTCCACCCACAAACACAAAGTTTATGGTTAACAGATATCGCTCACCACCATTTAGCGATTGCTGTTATCTTTATTGTTGCCGGCCACATGTATCGTACAAACTTTGGAATTGGTCACCGTATGCAAGCGATTTTAGACGCTCACACTGCTCCTAGTGGTCGTTTAGGTGCGGGTCACAAAGGGTTATTTGATACAGTTAACAATTCTTTACACTTCCAATTAGGTTTAGCTTTAGCTTCGGTTGGTACAGTTTGCTCTTTAGTAGCACAACACATGTACTCTTTACCACCATACGCTTTCTTAGCAAATGATTTCACAACTCAGGCCTCGCTGTACACTCACCACCAATATATTGCTGGATTTATTCTTTGTGGTGCTTTTGCTCACGGTGCTATTTTCTTTATTCGTGATTATGATCCAGAACAAAATAAAGGAAACGTTTTAGCCCGTATTTTAGATCATAAAGAAGCAATTATTTCACACCTAAGCTGGGTTTCTTTATTTTTAGGTTTCCACACTTTAGGTCTTTACGTGCATAACGATGTTATGTTAGCATTTGGTACTCCTGAAAAACAAATTCTAATCGAACCAGTTTTCGCACAATGGATTCAAGCTGCTCATGGTAAAGCTCTTTACGGTTTTGATTTCTTATTATCTTCTTCGAGCAGTTCTGCTGCTGCT------GCTGGTCAAGCTTTATGGTTACCAGGTTGGTTAGAAGCGATCAATAACAATCAAAACTCGTTATTCTTAACGATTGGTCCTGGTGATTTCCTTGTTCACCATGCTATTGCTTTAGGTTTACACACAACTACATTAATTTTAGTAAAAGGTGCTCTAGATGCACGTGGTTCTAAATTAATGCCAGACAAAAAAGACTTTGGTTACAGTTTCCCGTGTGATGGTCCTGGTCGTGGTGGAACTTGTGATATCTCGGCTTACGACGCTTTCTACTTAGCAGTTTTTTGGATGTTAAACACAATTGGTTGGGTAACGTTCTATTGGCACTGGAAACATTTAACTTTATGGCAAGGTAACGTTTCTCAATTTGATGAATCTTCAACTTACTTAATGGGTTGGTTACGTGATTACTTATGGTTAAACTCTTCGCAACTTATTAACGGTTATAACCCGTTCGGTATGAACAGTTTATCTGTTTGGGCGTGGATTTTCTTATTTGGACACTTAATTTACGCTACTGGGTTCATGTTCTTAATTTCATGGCGTGGTTACTGGCAAGAGCTTATCGAAACACTTGTGTGGGCTCACGAAAAAACTCCATTAGCTAATTTAGTTGCTTGGAAAGATAAGCCTGTAGCATTATCTATTGTTCAAGCTCGTCTTGTAGGTTTAGCACACTTCTCGGTTGGTTACGTATTTACGTACGCAGCCTTCTTGATTGCTTCTACTTCTGGTAAATTTGGA
         Palmellopsis_texensis  ATGGCAACTAAACTGTTTCCAAAATTTAGCCAAGGTTTGGCGCAAGATCCTAGTACTAGGAGAATTTGGTTTGGACTAGCTACAGCACATGATTTTGAATCACATGATGGTATGACAGAAGAAACTCTGTATCAACAGATTTTTGCTTCACATTTTGGCCAACTCGCTATAATTTTTTTATGGACGTCTGGAAATCTTTTCCACGTTGCATGGCAAGGGAATTTTGAACAATGGTCAGCTGATCCTACTCACGTTCGTCCAATTGCTCATGCTATTTGGGATCCCCATTTTGGTCAACCTGCTGTTGAAGCTTTTACACGCGGTGGAGCTTCCGGTCCAGTAAATATTGCAACTTCTGGTGTTTATCAGTGGTGGTACACTATAGGTATTCGATCTAATCAAGAATTATATGTAAGTTCTGTTTTTCTTGCTTTAGTCTCTGCTGTTTTTTTATTTGCTGGATGGCTTCATTTACAACCAAATTTCCAACCAGCTTTATCTTGGTTCAAAGATGCCGAATCTCGATTAAACCACCACCTTTCTGGTCTTTTTGGCGTAAGTTCACTTGCCTGGACGGGCCATTTAGTTCACGTTGCAATTCCAGAATCACGTGGTCAACATGTTGGCTGGGATAATTTTTTATCTGTATTACCTCACCCATTAGGTTTAACACCGTTTTGGACAGGAAACTGGGCAGCTTACGCACAAAACCCAGATTCTGCAAGTCATGCGTTTTCAACTTCTCAAGGATCTGGTGAAGCTATTTTAACATTCCTTGGCGGGTTCCATCCACAAACTCAAAGTTTATGGTTAACTGATATTGCTCACCACCATTTAGCTATTGCTGTTATTTTTATTGTAGCAGGACATATGTATCGTACTAATTTTGGTATTGGACACCGTTTACAAGCTATTTTAGATGCCCATACACCACCTAGTGGAAACTTAGGAGCAGGTCACAAAGGTCTTTTTGATACCGTTAACAATTCTTTACACTTCCAATTAGGATTAGCCTTAGCTTCTGTTGGGACAATTACCTCATTAGTTGCACAACATATTTATTCATTACCACCTTATGCTTATCTTGCTGTTGATTTTACAACGCAAGCTGCTTTATATACGCACCATCAGTATATTGCTGGATTTATTATGTGTGGTGCTTTTGCTCACGGTGCAATTTTTTTCATTCGTGATTATGATCCAGAACAAAACAAAGGAAACGTTTTAGCCCGTATTCTTGATCACAAAGAAGCTATTATTTCTCACTTAAGTTGGGTTTCTTTATTCCTTGGATTTCATACTTTAGGCCTTTATGTTCATAATGATGTAATGCAAGCTTTTGGGACTCCAGAAAAACAGATTTTAATTGAGCCTGTTTTTGCTCAATGGATTCAAGCAGCTCATGGTAAAACTCTTTATGGATTTGATTTCTTATTATCATCTTCAAACAGTGCTGCATTCTCT------GCTGGCCAAAGTTTATGGCTTCCAGGGTGGTTAGGTGCTATTAACAGCAACCAAAATTCGCTTTTTTTAACAATTGGTCCTGGTGATTTCTTAGTTCACCATGCTATTGCATTAGGTCTTCATACAACAACTTTAATTCTTGTTAAAGGTGCTTTAGATGCAAGAGGATCAAAATTAATGCCAGATAAAAAAGATTTTGGTTATAGCTTCCCTTGTGATGGACCAGGTCGTGGAGGTACTTGTGATATTTCAGCTTATGATGCTTTCTATCTTGCCGTGTTTTGGATGTTAAACACTATAGGTTGGGTTACGTTTTATTGGCATTGGAAACATTTAACTTTATGGCAAGGGAACGTTGCACAATTTGATGAATCTTCTACTTATCTAATGGGTTGGTTAAGAGATTATTTATGGTTAAACTCTTCTCAACTTATTAATGGTTACAATCCTTTTGGTATGAATAGTTTATCTGTATGGGCTTGGGTTTTTTTATTTGGTCATTTAATTTATGCTACAGGATTTATGTTTTTAATCTCATGGAGAGGTTACTGGCAAGAATTAATTGAAACGCTTGTATGGGCACATGAAAAAACACCTTTGGCTAACTTAGTTTATTGGAAAGATAAACCAGTAGCTTTAAGTATTGTTCAAGCTCGTTTAGTAGGTTTAGCTCACTTCTCCGTTGGTTATATTTTTACTTATGCAGCCTTTTTAATCGCCTCAACATCAGGTCGTTTTGGC
       Parallela_transversalis  ATGGCAACAAAATTCTTTCCGAAATTTAGTCAAAGTCTTGCACAAGACCCTACAACTCGACGAATTTGGTATGGACTGGCAATTGCCCATGATTTCGAAAGTCATGATGGTGTAACAGAAGAAAGTCTTTATCAAAAGATTTTCGCTTCTCACTTTGGTCAATTAGCTGTTATTTTCCTATGGACATCTGGAAATTTATTCCATGTAGCATGGCAAGGTAACTTCGAAGAGTGGGTAGCTGATCCTATCCATGTTCGACCAATTGCACATGCTATTTGGGATCCTCACTTTGGCCAATCCGCGGTAGAGGCTTTTACTAGAGGTGGAGCTTCTGGTCCGGTAAATATATCAACTTCAGGAGTATACCAATGGTGGTACACAATTGGATTAAGAACAAAAGGAGAACTTTATGTTAGTTCAGTATTTCTAGCCTTAGTTTCAGCTCTTTTCCTTTTTGCTGGTTGGCTACATTTACAACCAAACTTCCAACCTTCTCTATCTTGGTTTAAAGATGCTGAATCCCGATTAAATCACCACCTTTCAGGTTTATTTGGAGTTAGCTCACTAGCTTGGACAGGACACTTAGTTCACGTAGCTATTCCTGAATCTCGTGGTAAACATGTAGGCTGGGATAACTTTTTAACTGAGTTACCTCACCCAGCTGGTTTAACTCCATTCTGGACAGGAAACTGGGCTGCCTATGCTCAAAATCCAGACTCAGCTAGTCATATTTTCTCAAGTTCTGAAGGTTCCGGAGATGCTATTTTAACTTTCTTAGGTGGTTTCCACCCTCAAAGCCAAAGTCTTTGGTTAACTGATATTGCCCACCACCATTTAGCTATTGCGGTTATCTTCATTGTGGCAGGACACATGTATCGTACAAACTTTGGAATTGGCCACCGATTACAAGCTATTCTAGAAGCTCACGTTCCACCAAGTGGAAGTTTAGGAGCAGGACATAGAGGTATTTTTGATACAGTAAATAATTCTTTACATTTCCAATTAGGCCTAGCTCTTGCTTCTCTTGGAACGATTACTTCTCTAGTAGCTCAACATACTTACTCTCTACCTCCTTATGCATTCCTTGCAAATGATTTTACAACTCAAGCTTCGCTATACACTCATCATCAATATATCGCAGGGTTTATTATGTGTGGTGCTTTTGCTCATGGAGCTATTTTCTTCATTCGTGACTACGATCCAGAACTAAACAAAGGAAACGTTCTAGCTCGTATTCTAGATCATAAAGAAGCTATAATCTCACACTTAAGTTGGGTATCACTATTCTTAGGTTTCCACACTTTGGGTATCTACGTTCATAACGACGTAGTTTTAGCTTTTGGTACACCTGAAAAACAGATTCTTATTGAACCTGTTTTTGCACAATGGATTCAAGCCGCACATGGTAAATCTCTTTATGGTTTTGATTTACTTCTATCATCTCCAAGCAGTGCTGCTGCTTCT------GCAGGTCAAAGTCTATGGCTTCCTGGTTGGTTAGAAGCAATTAATAATAACCAAAACTCCTTATTCTTAACTATTGGTCCTGGTGACTTCCTAGTTCACCATGCTATTGCTTTGGGTCTACATACAACGACTCTAATTTTAGTAAAAGGAGCTTTAGACGCAAGAGGGTCTAAACTTATGCCAGACAAAAAAGATTTTGGTTATAGCTTCCCTTGTGATGGCCCAGGTAGAGGAGGAACTTGTGACATTTCAGCTTATGACGCCTTCTACCTAGCAGTATTTTGGATGCTAAACACTATTGGATGGGTAACATTCTATTGGCACTGGAAACACCTAACTCTTTGGCAGGGTAACGTTGCCCAATTCGACGAATCGTCAACCTATTTAATGGGATGGTTACGTGACTACCTTTGGTTAAACTCTTCACAATTGATTAATGGATATAACCCATTTGGTATGAACTCTTTATCAGTTTGGGCTTGGATGTTCCTATTTGGTCACCTAGTGTATGCCACTGGATTTATGTTTTTAATTAGTTGGAGAGGATATTGGCAGGAACTTATCGAAACCCTAGTTTGGGCTCATGAAAAAACACCTCTAGCAAATCTAGTTTCTTGGGCAGATAAACCAGTTGCGCTGTCTATCGTTCAAGCTCGTTTAGTTGGTTTAGCTCACTTCTCAGTTGGTTATATTTTCACTTATGCAGCCTTCCTGATCGCATCAACCTCAGGAAAATTCGGA
             Pediastrum_duplex  ATGGCAACAAAATTGTTTCCTAAATTTAGCCAAGGTTTAGCTCAAGACCCAACAACTCGCCGCATTTGGTTTGGACTTGCGGTGGCACATGACTTTGAAAGTCATGATGGGATGACAGAAGAAAATTTATATCAAAAAATTTTTGCATCTCATTTTGGACAATTAGCAATTATTTTCCTTTGGACTTCTGGAAATTTATTCCACGTAGCTTGGCAAGGAAATTTTGAACAATGGGGGGCTGATCCTTTACATGTGCGCCCAATTGCTCATGCTATTTGGGATCCTCATTTTGGTCAACCTGCTGTTGAAGCATTCACTCGTGGAGGTGCTTCTGGACCTGTAAATATTTCAACATCAGGGGTATACCAATGGTGGTACACAATTGGTATGAGAACAAACCAAGATTTATATGTTGGTTCTGTTTTCTTAGCATTAGTATCTGCAATTTTCTTATTTGCAGGTTGGCTGCATTTACAACCAAGTTTCCAACCATCTTTATCTTGGTTTAAAGATGCAGAAAGCCGTTTAAACCACCACCTTTCTGGTTTATTTGGGGTTAGTTCTTTAGCTTGGACTGGCCACTTAGTTCACGTAGCAATCCCAGAATCTCGTGGAAAACATGTTGGATGGGATAATTTCTTAACACAACTTCCACACCCACAAGGATTAACACCTTTCTGGACAGGAAATTGGGCAGCTTATGCACAAAATCCAGATTCTGCAAGCCATATTTTTGGAACTTCTGAAGGATCAGGACAAGCAATTTTAACTTTCTTAGGTGGTTTCCACCCTCAAACTCAAAGTCTTTGGTTAACAGATATTGCTCACCACCATTTAGCTATTGCTGTTCTTTTTATTGTAGCAGGACACATGTATCGTACTAATTTTGGTATTGGACACCGTATGTCTGCAATTTTAGAAGCACACGTTCCACCAGGAGGACGTTTAGGGCAAGGACACAAAGGATTATTTGATACTGTTAATAATTCTTTACATTTCCAATTAGGTCTTGCTTTAGCTTCTGTAGGAACAATTTGTTCTTTAGTTGCTCAACATATGTATTCATTACCACCATATGCTTTCTTAGCAAATGACTTTACAACACAAGCAGCTTTATATACTCACCACCAATATATTGCTGGATTTATTATGTGTGGAGCATTTGCACATGGTGCAATTTTCTGGATTCGTGATTATGATCCAGAACAAAATAAAGGAAATGTATTAGCACGTATGTTAGATCATAAAGAAGCAATTATTTCACACTTAAGTTGGGTTTCTTTATTCTTAGGATTCCATACTTTAGGTCTTTATGTACACAATGATGTTATGCAAGCTTTTGGTACACCTGAAAAACAAATTTTAATTGAACCTGTTTTTGCTCAATGGATCCAAGCATCTCATGGGAAAGCTTTTTATGGTTTTGATTTCTTATTATCTTCTCCTACAAGTTCAGCAGCTTCT------GCAAGTCAAAGTTTATGGCTTCCAGGATGGTTAGATGCAATTAATAATAATCAAAATTCTTTATTCTTAACAATTGGACCAGGTGATTTCTTAGTTCACCATGCGATTGCATTAGGTCTTCATACTACAACTCTAATTTTAGTAAAAGGTGCTTTAGATGCACGCGGTTCAAAATTAATGCCAGATAAAAAAGATTTTGGTTATAGTTTCCCTTGTGATGGACCAGGTCGTGGAGGAACTTGTGATATTTCAGCTTATGATGCTTTCTATTTAGCTGTTTTCTGGATGCTTAATACTATTGGTTGGGTAACTTTCTACTGGCACTGGAAACACTTAACTTTATGGCAAGGAAACCCTTCTCAATTTGATGAATCTTCAACTTATTTAATGGGTTGGTTACGTGATTATTTATGGTTAAACTCATCACAATTAATCAATGGTTATAACCCGTTTGGTATGAATAGTTTATCTGTGTGGGCATGGATTTTTCTACTTGGTCACTTGGTATATGCGACAGGTTTCATGTTCTTAATTTCTTGGCGTGGTTATTGGCAAGAACTTATTGAAACTCTTGTATGGGCTCATGAAAAAACTCCTTTAGCAAATTTAGTTTATTGGAAAGATAAACCAGTAGCTTTATCAATTGTTCAAGCTCGTTTAGTTGGATTAGCACATTTCTCTGTAGGTTATGTATTTACTTATGCTGCTTTCTTATTAGCTTCAACATCAGGTAAATTTGGA
         Phacotus_lenticularis  ATGGCAACTAAGCTGTTTCCTAAATTTAGCCAAGGTCTGGCGCAAGATCCGACAACACGTCGTATTTGGTTCGGACTAGCAGTAGCTCATGATTTTGAAAGTCATGATAATATGACCGAAGAAAATCTTTATCAACAAATTTTTGCATCTCACTTTGGTCAATTAGCAATCATCTTCCTTTGGACATCTGGAAATTTATTCCACGTTGCTTGGCAAGGTAACTTTGAACAATGGGTAACTGATCCTGTACATGTTCGTCCTATTGCTCACGCTATTTGGGACCCACACTTTGGTCAACCTGCTGTTGAAGCATTTACTCGTGGTGGTGCATCAGGTCCTGTAAACATCGCTACGTCGGGTGTTTACCAATGGTGGTATACTATTGGTATGCGTACAAACGTAGATTTATACAGTGGTTCTGTGTTCTTAGCACTTGGATCTGCAGTTTTCCTTTTTGCTGGTTGGTTACACTTACAACCTAATTTCCAACCTTCATTATCATGGTTCAAAGATGCTGAATCTCGTTTAAATCACCACTTATCTGGCCTTTTTGGTGTTAGCTCATTAGCTTGGACTGGACACTTAGTTCACGTAGCTATCCCTGAATCACGTGGTCAACATGTTGGTTGGGATAACTTCTTATCAGTTCTTCCACACCCTCAAGGTTTAACTCCTTTCTGGACTGGTAACTGGGCTGCTTATGCTCAAAACCCTGATTCAGCTAGCCATATTTTTGGTACTAACCAAGGTTCAGGTGATGCTATTTTAACTTTCCTTGGTGGTTTCCATCCACAAACACAAAGTTTATGGTTAACTGATATGGCTCACCACCATTTAGCTATTGCTGTTATTTTCATTGTTGCTGGTCACATGTACCGTACTAATTTTGGTATTGGTCACCGTTTACAAGCAATTTTAGACGCGCACACTCCGCCTGCAGGCGGGTTAGGCGCTGGCCACAAAGGTTTATTTGATACAGTAAACAACTCATTACACTTCCAATTAGGTTTAGCTTTAGCTTCTGTTGGTACTATTACTTCTATGATTGCACAACACATTTACTCACTACCTCCTTATGCATTCTTATCAATTGACTTTACAACTCAAGCTGCACTATACACGCATCACCAATACATTGCTGGTTTTATTATGTGTGGTGCTTTTGCTCATGGTGCTATCTTCTTTATTCGTGACTATGATCCAGAACAAAACAAAGGAAACGTTCTAGCTCGTATTCTTGACCACAAAGAAGCTATTATTTCTCACTTAAGCTGGGTTTCTCTATTCTTAGGTTTCCACACATTAGGTCTTTATGTTCATAATGACGTAATGCTAGCTTTTGGTACTCCTGAAAAACAAATTCTAATTGAACCTGTTTTTGCACAATGGATTCAAGCTTCTCAAGGTAAATCTTTATATGGTTTTGACTTACTACTTTCATCTAAAGATAGCGTGGCTTTCTCT------GCAGGTCAAAGCTTATGGCTTCCTGGTTGGTTAGAAGCTATTAACAACAACCAAAACTCTCTATTCTTAACAATTGGCCCTGGTGACTTCTTAGTTCACCATGCTATTGCATTAGGTCTTCACACAACAACACTTATTCTTGTTAAAGGTGCTTTAGATGCACGTGGTTCTAAGTTAATGCCAGATAAAAAAGACTTTGGTTACAGCTTCCCTTGTGATGGTCCAGGTCGTGGTGGTACTTGTGACATTTCAGCATATGACGCTTTCTATCTAGCAGTATTCTGGATGTTAAATACTATCGGTTGGGTTACGTTTTACTGGCACTGGAAGCATCTTACTTTATGGCAAGGTAACACTGCACAGTTTGATGAGTCTTCAACTTACTTAATGGGCTGGTTACGTGATTACTTATGGTTAAACTCGTCACAATTAATTAATGGTTATAACCCATTTGGTATGAACAGCTTATCTGTTTGGGCGTGGACGTTCTTATTCGGTCATTTAATTTACGCTACAGGCTTCATGTTCCTAATTTCATGGCGTGGATACTGGCAAGAATTAATTGAAACTTTAGTTTGGGCTCATGAAAAAACACCATTAGCAAACCTTGTTTATTGGAAAGACAAACCAGTTGCTCTTTCTATTGTTCAAGCTCGCTTAGTTGGTTTAGCCCACTTCTCAGTTGGTTATATCTTCACTTATGCTGCATTCCTTATTGCTTCTACATCAGGGCGCTTTGGT
            Pleodorina_starrii  ATGGCAACTAAACTGTTCCCAAAATTTAGCCAAGGTCTAGCACAAGACCCTACAACTCGTAGAATCTGGTACGGGCTTGCTATGGCTCATGATTTTGAAAGCCATGATGGTATGACAGAAGAAAATCTTTATCAAAAGATTTTTGCTTCACACTTTGGTCAATTATCAATCATTTTCTTATGGACTTCTGGAAACCTTTTCCACGTAGCATGGCAAGGTAACTTTGAACAGTGGGTAACTGACCCTGTTCACATTCGTCCAATCGCTCACGCAATTTGGGATCCGCATTTTGGTCAACCGGCTGTTGAAGCTTTCACAAGAGGTGGTGCTTCTGGCCCAGTAAACATTGCAACTTCGGGTGTATATCAATGGTGGTACACTATCGGTATGCGTACAAACCAAGATTTATATGTAGGTTCCGTTTTCTTAGCTTTAGTATCAGCTGTTTTCCTTTTTGCAGGCTGGCTTCACTTACAACCAAACTTCCAACCTTCTCTTTCGTGGTTTAAAGATGCAGAATCACGTTTAAATCACCACCTTTCAGGTTTATTTGGTGTAAGCTCATTAGCATGGACTGGTCACCTAGTTCACGTAGCTATCCCTGAATCACGTGGTCAACATGTTGGTTGGGATAATTTCCTATCTGTTTTACCACACCCGCAAGGTTTAACACCTTTCTTTACAGGTAATTGGGCAGCTTATGCGCAAAACCCAGATACTGCTAGCCATGTTTTTGGTACTGCTCAAGGCTCTGGACAAGCTATTTTAACTTTTTTAGGTGGTTTCCACCCACAAACTCAAAGTTTATGGTTAACAGATATGGCACATCACCACTTAGCAATTGCTGTAATCTTCATTGTTGCTGGTCATATGTATCGTACGAACTTTGGTATAGGTCACCGTATGCAAGCTATTCTTGACGCGCACACGCCTCCTGGTGGAGGTTTAGGTGCTGGTCATAAAGGATTATTTGACACAGTAAATAATTCTTTACACTTCCAATTAGGTTTAGCTTTAGCTTCAGTTGGTACAATTTGTTCATTAGTAGCTCAACACATGTATTCTTTACCACCGTATGCTTTCCAAGCAATTGACTTCACAACTCAAGCAGCTCTTTACACACACCACCAATATATCGCTGGTTTCATTATGTGTGGTGCTTTTGCTCACGGTGCAATCTTCTTTATTCGTGACTATGATCCAGAACAAAACAAAGGAAACGTTCTAGCTCGCATGCTTGATCACAAAGAAGCTGTTATTTCTCACTTAAGCTGGGTTTCTTTATTCCTTGGTTTCCACACATTAGGTCTTTATGTACATAACGATGTAATGCAAGCATTCGGTACTCCAGAAAAACAAATCTTAATTGAGCCTGTTTTTGCTCAGTGGATTCAAGCTGCTCAAGGTAAAGCGTTATACGGTTTTGATTTCTTATTATCTTCAAAAACTAGTGCTGCTTTCTCT------AATGGTCAAAGTTTATGGTTACCGGGTTGGTTAGAAGCTATTAACAACAATCAAAACTCTTTATTCTTAACAATTGGCCCTGGTGACTTCCTTGTACACCACGCTATTGCTCTTGGTCTTCACACGACAACACTTATTCTTGTAAAAGGTGCTTTAGATGCTCGTGGTTCTAAATTAATGCCAGATAAAAAAGATTTTGGTTACAGCTTCCCATGTGACGGTCCGGGTCGTGGGGGAACTTGTGATATTTCAGCTTATGATGCTTTCTATTTAGCAGTATTCTGGATGCTAAATACTATTGGTTGGGTAACGTTCTATTGGCATTGGAAACATTTAACTTTATGGCAAGGCAACGTAGCCCAATTTGATGAATCGTCAACTTATCTAATGGGTTGGTTACGTGACTACTTATGGTTAAACTCTTCACAGTTAATTAACGGTTACAACCCGTTTGGTATGAATAGTTTATCAGTTTGGGCTTGGACGTTTTTATTCGGGCATTTAATTTATGCTACAGGTTTCATGTTCCTAATTTCTTGGCGCGGTTACTGGCAAGAACTTATTGAAACTTTAGTATGGGCACACGAAAAAACGCCTTTAGCTAACCTTGTTTATTGGAAAGATAAACCTGTTGCTCTGTCTATTGTACAAGCACGTTTAGTAGGTTTAGCTCACTTCTCAGTTGGTTACATCTTTACATATGCCGCATTCTTAATTGCTTCAACATCTGGTCGTTTCGGT
        Protosiphon_botryoides  ATGGCAACAAAGCTGTTTCCGAAATTTAGTCAAGGTCTAGCACAAGACCCAAGTACACGACGAATTTGGTTTGGTCTTGCGGTAGCGCATGACTTTGAAAGTCATGATGGTATGACAGAGGAGAATCTTTACCAAAAGATTTTTGCGTCTCACTTTGGTCAATTAGCAATTATCTTTTTATGGACATCAGGTAACCTATTCCACGTTGCATGGCAAGGTAACTTTGAACAATGGGTAACAGACCCAATTCACGTTCGTCCAATTGCTCATGCTATTTGGGACCCTCACTTTGGTCAACCAGCAGTAGAAGCATTCACTCGTGGTGGTGCTTCAGGTCCTGTTAACATCGCAACAAGTGGTGTATACCAATGGTGGTACACAATTGGTTTACGTTCAAATACAGAACTTTATGTTGGTTCAGTATTCTTAGCGTTAGTGTCAGCATTATTCTTATTTGCTGGCTGGCTTCACTTACAACCAAACTTCCAACCTTCATTAAGTTGGTTTAAAGACGCTGAATCACGTTTAAACCACCACTTATCTGGTTTATTTGGTGTAAGTTCATTAGCTTGGACAGGTCACTTAATTCACGTAGCTATTCCAGAATCACGTGGTCAACACGTAGGTTGGGATAACTTCTTATCTGTATTACCTCACCCTCAAGGTTTAGCTCCATTCTGGTCAGGTAACTGGGCAGCTTATGCACAAAACCCTGATACTGCATCACACCTTTTTGGTACAGCTGAAGGTTCAGGTACTGCTATTTTAACTTTCTTAGGTGGTTTCCACCCACAAACACAAAGTTTATGGTTAACTGACATGGCTCACCACCACTTAGCTATTGCTGTAATCTTCATCGTTGCTGGTCACATGTACCGTACTAACTTCGGTATTGGTCACCGTTTACAAGCTATCTTAGATGCTCACACTCCTCCTAGCGGTGGTTTAGGTAGTGGTCACAAAGGTTTATTTGACACAGTAAACAACTCATTACACTTCCAATTAGGTTTAGCTTTAGCTTCTGTTGGTACTATTACATCAATGGTTGCTCAACACATTTACTCATTACCTCCTTACGCTTACTTAGCTAACGACTTCACTACTCAAGCTTCATTATACACACACCACCAATACATTGCTGGTTTCATTATGTGTGGTGCTTTTGCTCACGGTGCTATCTTCTTTATTCGTGACTACGATCCAGAAGCTAACAAAGGTAACGTTTTAGCTCGTATTTTAGACCACAAAGAAGCTATTATTTCTCACTTAAGTTGGGTTTCTTTATTCTTAGGTTTCCACACTTTAGGTTTATACGTTCACAACGACGTTGTACAAGCTTTTGGTACACCTGAAAAACAAATTTTAATTGAGCCTGTTTTCGCACAATGGATTCAAGCTGCTCAAGGTAAATCTTTATACGGTTTCGATTTATTATTAAGCTCTTCTAACAGCGCTGCTTTCAGT------GCAGGTCAAAGCTTATGGCTTCCTGGTTGGTTAGATGCTATCAACAACAGCCAAAACTCTTTATTCTTAACTATTGGTCCTGGTGACTTCTTAGTTCACCACGCTATTGCGTTAGGTTTACACACTACAACTCTTATCTTAGTTAAAGGTGCTTTAGATGCTCGTGGTAGTAAATTAATGCCGGATAAAAAAGATTTCGGTTACAGCTTCCCTTGTGACGGTCCTGGTCGTGGTGGTACTTGTGACATTTCAGCTTACGACGCTTTCTACTTAGCAGTATTCTGGATGCTTAACACTATTGGTTGGGTTACATTCTACTGGCACTGGAAACACTTAACTTTATGGCAAGGTAACGTGGCTCAGTTTGATGAATCTTCAACTTACTTAATGGGTTGGTTACGTGACTACTTATGGTTAAACTCTTCGCAGTTAATTAACGGTTACAACCCATTCGGTATGAACAGCTTATCTGTATGGGCGTGGGTATTCCTATTTGGTCACCTGATCTATGCTACAGGTTTCATGTTCTTAATTTCATGGCGTGGTTACTGGCAAGAGTTAATTGAAACTCTTGTTTGGGCTCACGAAAAAACTCCTTTAGCTAACTTAGTTTACTGGAAAGACAAACCAGTTGCTTTAAGTATCGTTCAAGCACGTTTAGTAGGTTTAGCTCACTTCTCAGTTGGTTATGTATTTACATACGCAGCGTTCTTAATTGCTTCAACTTCAGGACGTTTCGGT
Pseudomuriella_schumacherensis  ATGGCAACAAAGTTGTTTCCTAAATTTAGCCAAGGTCTAGCACAAGACCCAACAACCCGCCGAATTTGGTATGGATTAGCAGTAGCCCATGATTTTGAAAGTCATGATGGAATGACTGAAGAAAATCTTTACCAAAAAATTTTTGCATCTCACTTTGGACAATTATCAATTATTTTCCTTTGGACATCTGGAAACTTATTCCACGTTGCTTGGCAAGGAAACTTTGAACCATGGGTTGCTGATCCTACTCATGTACGTCCAATTGCGCACGCAATTTGGGATCCACATTTTGGTCAACCAGCAGTAGAAGCTTTTACTCGAGGTGGTGCTTCGGGTCCGGTAAATATTGCAACCTCTGGAGTTTACCAATGGTGGTATACTATTGGTATGAGAACAAACCAAGATTTATACATTGGTTCAGTTTTCTTAGCTTTAGTTTCAGCTTTATTTTTATTTGCAGGTTGGCTTCATTTACAACCGAGTTTTCAACCATCTTTATCTTGGTTTAAAGATGCAGAATCTCGTTTAAACCACCACCTTGCTGGTTTATTTGGTGTAAGTTCGTTAGCTTGGACTGGACATTTAGTTCACGTAGCAATTCCAGAATCGCGTGGTCAACATGTAGGTTGGGATAACTTCTTAACTGTACTTCCACACCCACAAGGTTTAACTCCGTTTTGGACAGGAAACTGGGCAGCTTATGCCGCAAATCCTGATTCTGCTAATCACCTTTTTGGAACATCTGAAGGTTCTGGAGAAGCGATTTTAACTTTCTTAGGAGGATTCCACCCTCAAACTCAAAGTCTTTGGTTAACAGATATGGCGCATCACCATTTAGCTATTGCAGTTATCTTTATTATTGCAGGTCACATGTACCGTACTAATTTTGGTATTGGACATCGTATGCAAGCTATTTTAGATTCACACATTCCTCCTGGTGGTAAATTAGGAGCAGGTCACAAAGGCTTATTTGATACTGTAAACAACTCATTACATTTCCAATTAGGTTTAGCTTTAGCATCAGTTGGAACAATTTGTTCTTTAGTAGCGCAACACATGTATGCTTTACCTCCTTATGCTTTCTTAGCACAAGATTTCACAACTCAAGCCTCTTTATACACTCACCACCAATATATTGCTGGTTTTATTATGTGTGGTGCCTTTGCTCACGGAGCTATTTTCTGGATTCGTGATTATGATCCAGAACAAAACAAAGGAAATGTTTTAGCAAGAATGCTAGACCATAAAGAAGCTATCATTTCTCACTTAAGTTGGGTTTCACTTTTCTTAGGTTTCCATACTTTAGGTTTGTATGTTCATAACGACGTTATGCAAGCATTTGGAACTCCAGAAAAACAAATTCTAATTGAGCCTGTATTTGCTCAATGGATTCAAGCCGCTCAAGGAAAAGCTTTATATGGTTTTGACTTCTTACTTTCTTCTTCATCTAGCCCTGCTAGTTCA------GCTAGTCAAAGTCTTTGGCTTCCTGGTTGGTTAGAAGCAATTAACAATAACCAAAACTCTTTATTCCTTACAATTGGACCTGGTGATTTCTTAGTTCACCATGCTATCGCTTTAGGTTTACACACTACAACTTTAATTCTTGTTAAAGGTGCTTTAGACGCACGTGGTTCAAAACTTATGCCAGATAAAAAAGATTTTGGTTACAGCTTCCCTTGTGATGGTCCTGGTCGCGGTGGAACTTGTGACATTTCTGCTTGGGATTCTTTCTATTTAGCTGTATTCTGGATGTTAAACACTATTGGATGGGTAACATTCTATTGGCACTGGAAACACCTTACATTATGGCAAGGAAACGTTTCACAATTCGATGAATCTTCTACTTACTTAATGGGGTGGCTTCGTGACTATTTATGGTTAAATTCTTCTCAGTTAATTAACGGATACAACCCATTCGGTATGAATAGCTTAGCTGTATGGGGGTGGATGTTCCTTTTCGGGCATTTAATCTGGGCAACAGGTTTCATGTTCTTAATCTCATGGCGTGGTTACTGGCAAGAGTTAATTGAAACTCTTGTTTGGGCTCATGAAAAAACACCTCTAGCTAATTTAGTTATGTGGCGTGACAAACCAGTTGCACTTTCTATTGTTCAAGCTCGACTAGTTGGTTTAGCGCATTTTGCTGTAGGTTACGTATTTACTTATGCAGCCTTCCTAATTGCATCAACATCCGGTAAATTTGGA
            Rotundella_rotunda  ATGGCAACAAAGTTGTTTCCTAAATTTAGCCAAGGTTTAGCACAAGACCCTACAACTAGACGTATTTGGTTTGGTCTTGCAGTAGCCCATGACTTTGAAAGTCATGATGGTATGACTGAAGAAAATCTGTACCAACAGATTTTTGCTTCTCACTTTGGGCAATTAGCTATTATTTTCCTTTGGACATCTGGTAACTTATTCCATGTAGCATGGCAAGGTAATTTCGAACAATGGGTAGCTGACCCTACTCACGTTCGTCCGATTGCACATGCTATTTGGGATCCACATTTTGGTCAACCTGCAGTTGAAGCATTTACACGTGGTGGTGCTTCCGGTCCTGTAAATATTGCAACTTCTGGTGTATACCAATGGTGGTACACAATTGGTATGAGAGAAAACTCTGATTTATTTATGGGTTCTGTTTTTTTAGCTTTAGTGTCAGCCGTTTTTTTATTTGCAGGCTGGCTTCATTTACAACCAAGTTTTAAACCATCATTATCATGGTTTAAAGATTCTGAAAGTCAATTAAACCATCACTTATCAGGTTTATTTGGAGTAAGTTCTTTAGCTTGGACAGGACATTTAGTACATGTAGCTATTCCAGAATCTCGCGGGAAACACGTTGGTTGGGATAACTTCTTAACTCAACTTCCGCACCCTCAAGGTTTAACTCCCTTTTTTACAGGAAACTGGGCAGCATATGCACAAAATCCAGATACTTCAAGTCATGTATTTGCAACTTCAAATGGTTCTGGGGAAGCTATTTTAACATTCTTAGGTGGTTTCCACCCACAAAGTCAAAGTCTTTGGTTAACAGATATAGCTCACCACCATTTAGCAATTGCTGTTATCTTTATCGTAGCTGGTCACATGTACCGTACAAACTTTGGAATTGGGCATAGAATGTCTGCAATTTTAGATGCGCACACAGCACCAAGTGGTCGACTTGGAGCAGGTCATAAAGGATTATATGAAACAGTAAGAAATTCTTTACATTTCCAATTAGGTTTAAATCTGGCAGCTCTTGGAACAGTTTGTTCTTTAGTAGCACAACACATGTACGCATTACCACCATATGCTTTCTTAGCGAATGATTTTACAACACAAGCATCTCTATACACGCACCATCAATATATTGCAGGATTTATTATGTGTGGTGCTTTTGCTCATGGTGCGATTTTCTTTGTTCGTGATTATGATCCAGAAAAAAACAAAGGAAACGTTTTAGCAAGAGTGTTAGATCATAAAGAAGCTATTATTTCTCATTTAAGTTGGGTTTCTTTATTTTTAGGATTCCATACTTTAGGACTTTATGTTCATAATGATGTAATGCAAGCTTTTGGTACTCCAGAAAAACAAATTCTAATTGAGCCTGTTTTTGCACAATGGATTCAAGCAGCCCAAGGAAAAGCACTTTATGGTTTTGATTTCTTACTATCATCATCTTCAAGTAATGCTACAGAA------GCAAGTCAAAGTTTATGGCTTCCTGGTTGGTTAGAAGCAATTAATAACAACCAAAACTCATTATTTTTAACAATTGGCCCTGGTGACTTCTTAGTTCACCACGCGATTGCTTTAGGGTTACATACAACAACATTAATTCTTGTAAAAGGTGCTTTAGATGCACGTGGTTCGAAATTAATGCCAGATAAAAAAGATTTTGGATATAGCTTCCCTTGTGACGGTCCTGGTCGTGGAGGAACTTGTGATATTTCTGCTTGGGACGCTTTCTATCTTGCTGTTTTCTGGATGCTAAATACGATTGGATGGGTTACTTTCTATTGGCATTGGAAACATTTAACATTATGGCAAGGAAATGTTTCTCAATTTGATGAATCATCAACTTATCTAATGGGATGGCTTCGTGATTATTTATGGTTAAATTCATCGCAATTAATCAATGGTTATAACCCCTTTGGTATGAACAGTCTGTCTGTTTGGGCTTGGATTTTCCTTTTTGGTCATTTAGTTTATGCAACTGGATTTATGTTCCTTATTTCTTGGCGTGGATATTGGCAAGAGTTAATTGAAACTCTAGTTTGGGCTCACGAAAAAACACCTTTAGCAAATTTAGTAATGTGGCGTGACAAACCGGTAGCTCTTTCAATTGTACAAGCCCGATTAGTTGGTCTTGCACACTTCTCAGTGGGTTATGTGTTTACTTATGCTGCTTTCTTAATTGCTTCAACTTCAGGTAAATTCGGG
          Scenedesmus_obliquus  ATGGCAACAAAGTTGTTTCCTAAATTTAGCCAAGGTTTAGCACAAGATCCAACAACTCGTCGTATTTGGTTTGGTCTTGCTGTTGCACATGACTTTGAAAGTCATGATGGTATGACAGAAGAAAATCTTTACCAAAAGATTTTTGCTTCTCATTTTGGACAATTAGCTATTATTTTTCTATGGACATCCGGAAACTTATTCCACGTAGCATGGCAAGGCAATTTTGAGCAGTGGGGAGCAGATCCAATTCATGTTCGACCAATTGCTCATGCAATTTGGGATCCACATTTTGGTCAACCAGCGGTTGAAGCATTTACACGTGGTGGAGCTTCAGGGCCAGTAAATATTTCAACATCAGGACTTTACCAATGGTGGTACACTATTGGTATGAGAACAAACCAAGATTTATATGTTGGTTCTGTATTCTTAGCTTTAGTTTCTGCAATCTTTTTATTTGCTGGTTGGTTACATTTACAACCAAGTTTCCAACCATCTTTATCTTGGTTTAAAGATGCAGAATCTCGTTTAAACCACCACTTATCTGGTTTATTTGGGGTTAGTTCTTTAGCTTGGACAGGTCACTTAGTTCACGTAGCTATTCCTGAATCTCGTGGAAAACATGTAGGTTGGGATAATTTCTTAACACAATTACCTCACCCACAAGGTTTAACTCCATTCTGGACTGGAAATTGGGCTGCTTATGCTCAAAACCCTGATTCAGCAAGTCATATTTTTGGAACTTCTGATGGTGCAGGTGAAGCTATTTTAACATTCTTAGGTGGCTTCCACCCTCAAACTCAAAGTCTTTGGTTAACAGATATGGCTCACCACCACTTAGCTATTGCTGTTCTTTTCATTGTTGCTGGTCACATGTACCGTACAAACTTTGGAATTGGACACCGTATGTCTGCTATTTTAGATGCACACGTTGCACCAAGTGGTCGTCTTGGAGCTGGTCACAAAGGTTTATTTGAAACAGTAAACAATTCATTACACTTCCAATTAGGTTTAGCATTAGCTTCTGTAGGAACAATTTGTTCTTTAGTTGCACAACACATGTATTCTTTACCGCCATATGCATTTTTAGCAAATGATTTTACTACACAAGCTGCTTTATATACACATCACCAATATATTGCTGGATTTATTATGTGTGGTGCTTTTGCTCACGGTGCTATTTTCTGGATTCGTGATTATGATCCAGAACAAAATAAAGGAAACGTTCTTTCAAGAATGTTAGATCATAAAGAAGCAATTATTTCGCACTTAAGTTGGGTTTCTTTATTCTTAGGATTCCATACTTTAGGTCTTTATGTTCACAATGATGTAATGTTAGCTTTCGGAACTCCAGAAAAACAAATTCTAATTGAACCAGTTTTTGCTCAATGGATTCAAGCCGCTCATGGGAAAGCTTTCTATGGCTTTGATTTATTATTATCTTCTTCTTCAAGTTCTGCTTCATCT------GCAAGTCAAACATTATGGCTTCCAGGTTGGTTAGATGCTATTAACAATAATCAAAACTCTTTATTCTTAACAATTGGCCCTGGTGACTTCTTAGTTCACCATGCTATTGCTTTAGGTTTACACACAACAACATTAATTCTTGTAAAAGGTGCTTTAGATGCACGTGGATCAAAATTAATGCCTGATAAAAAAGATTTTGGTTACAGTTTCCCTTGTGATGGTCCAGGTCGTGGAGGAACTTGTGATATTTCTGCGTACGATGCTTTCTATTTAGCTGTTTTCTGGATGCTTAACACTATTGGATGGGTAACTTTTTATTGGCACTGGAAACATTTAACTTTATGGCAAGGAAACGTATCTCAATTTGATGAATCTTCAACATATTTAATGGGTTGGTTACGTGATTACTTATGGTTAAACTCATCACAATTAATTAATGGATACAACCCGTTCGGTATGAACAGTTTATCAGTTTGGGCATGGATGTTCTTAGCAGGACACCTTGTATATGCTACAGGTTTCATGTTCTTAATTTCTTGGCGTGGTTACTGGCAAGAATTAATTGAAACATTAGTTTGGGCACATGAAAAAACTCCTCTAGCAAATTTAGTTTATTGGAAAGACAAACCAGTTGCATTATCAATTGTACAAGCTCGTCTTGTAGGTTTAGCTCACTTCTCAGTTGGTTATGTATTTACATATGCAGCTTTTGTTATTGCTTCTACATCAGGAAAATTTGGA
        Schizomeris_leibleinii  ATGGCAACAAAGGTATTTCCTAGTTTTAGTAAAGGATTAGCTCAAGATCCTACTACTCGTCGTATTTGGTTCGGTATTGCTACCGCACACGATTTTGAAAGTCATGATGGTATGACTGAAGAATTAGTATATCAAAAGATTTTTGCTTCTCATTTTGGTCAATTAGCAGTTATTTTCTTATGGACATCTGGAAACTTATTCCACGTGGCTTGGCAAGGGAATTTTGAACAATGGGTACAAGATCCTTTACATGTACGTCCAATTGCTCATGCAATTTGGGATCCACACTTTGGTCAATCTGCAGTAGAAGCTTTCACTCGTGGAGGTGCTACAGGTCCAGTAAATATTGCTACTTCAGGTGTTTACCAATGGTGGTATACTATTGGTTTACGTACAAACCAAGATTTATATAATGGTTCTGTATTTTTATCGATTTTAGCGGCTCTGTTTTTATTAGCAGGTTGGTTACATTTACAAAAAAATTTCAGACCATCTTTATCTTGGTTTAAAGATGCAGAATCTCGTTTAAACCACCACCTTTCTGGTTTATTTGGGGTAAGTTCTTTTGCGTGGACTGGTCACTTAGTGCACGTAGCAATTCCTGAATCACGTGGTCAACATGTTGGTTGGGATAACTTCTTAACAACTTTACCACATCCTCAAGGGTTAACTCCTTTTTGGACAGGAAATTGGGCAGCATACGCACAAAACGCTGATTCAGCAAGTCATGTTTTTGGAACTTCTGACGGTTCTGGACAAGCAATTTTAACATTCTTAGGTGGTTTCCATCCACAAACACAAAGTTTATGGTTAAGTGATATTGCTCACCACCATTTAGCAATTGCTGTTATTTTTGTATTAGCAGGACATATGTATAGAACTAGCTTTGGCATTGGCCACCGTTTAAGTGATATTTTAGATTCTCATGTAGCTCCTGGTGGAGGTATGGGTAATGGTCACCGCGGTTTATTTGATACTGTAAATAATTCTTTACATTTCCAATTAGGTTTAGCTCTTGCATCTGTAGGTACAATTTGTTCACTAGTTGCTCAACATATGTATTCAATGCCTCCATATGCTTACTTAGCAAATGATTTCACAACTCAAGCAGCTTTATATACTCACCACCAATATGTAGCAAGTTTCATTATTTGTGGTGCTTTTGCTCACGGTGCTATTTTCTTTATTAGAGATTATGATCCAGAGCAAAATAAAGGAAATGTATTAGCTCGTATGTTAGATCATAAAGAAGCTGTGATTTCTCACTTAAGCTGGGTTTCATTATTCTTAGGTTTCCATACATTAGGTTTATATGTTCATAACGATGTTATGCAAGCTTTTGGTACACCAGAAAAACAAATTTTAATTGAACCGGTTTTTGCACAATGGATTCAAGCTGCTCATGGTAAAGCTCTTTATGGTTTTGATTTCCTATTATCTTCTTCTCAAAGTGTAGCTTTCTCA------GCAAGTCAAACTTTATGGCTTCCTGGTTGGTTAGAAGGTATTAATAGTAATAGTAATTCTTTATTCTTAAATATTGGTCCTGGTGATTTCTTAGTTCACCATGCTATTGCGTTAGGTTTACATACTACAACTTTAATTTTAGTTAAAGGGGCTTTAGATGCACGTGGTTCTAAGTTAATGCCGGATAAAAAAGATTTTGGTTATTCTTTCCCTTGTGATGGTCCAGGTCGTGGAGGTACTTGTGATATTTCTGCATATGATGCTTTCTACTTAAGTATTTTCTGGAGTTTAAACACTATTGGTTGGGTTACTTTCTATTTCCACTGGAAACATTTAACACTGTGGCAAGGTAATGTAGCTCAATTTGATGAATCATCTACTTACTTAATGGGTTGGTTACGTGATTATTTATGGTTAAATTCATCACAATTAATTAATGGTTATAACCCATTCGGTATGAATAGCTTATCTGTATGGGCATGGGTTTTCCTATTTGGTCACTTAATTTATGCAACAGGCTTTATGTTCTTAATTAGCTGGCGTGGTTATTGGCAAGAATTAATTGAAACGCTTGTTTGGGCTCACGAAAAGACTCCTCTAGCAAATATTATTCAATGGACTGATAAACCAGTTGCTTTATCAATCGTTCAAGCTCGTCTAGTAGGTCTTGCACACTTCTCAGTAGGATATGTTTTCACATATGCTGCCTTCTTAATTGCTTCTACTTCTGGTAAATTCGGT
        Spermatozopsis_similis  ATGGCAACGAAATTGTTTCCAAAATTTAGCCAAGGTTTAGCTAACGATCCTACAACACGTCGTATTTGGTTTGGATTAGCAGTCGCTCATGATTTTGAAAGCCACGACGGCATGACGGAAGAAAGTCTTTACCAAAAGATTTTCGCTTCGCATTTTGGTCAATTATCAATTATTTTCTTATGGACTTCTGGTAACTTATTCCACGTGGCGTGGCAAGGGAACTTTGAACAATGGATTCAAGATCCACTTCATACTCGTCCAATTGCTCATGCTATTTGGGATCCACACTTTGGACAACCCGCAGTGGAAGCTTTCACACGTGGAGGTGCTTCAGGTCCTGTAAATATCGCTACATCTGGTGTATACCAATGGTGGTACACAATTGGTATGCGTACAAATCAAGATTTATATACAGGTTCTGTGTTTCTTGGATTAGTTTCAGCAATTTTCTTATTTGCAGGTTGGTTACACTTACAACCGAACTTCCAACCATCTTTATCATGGTTTAAAGATGCTGAATCACGTTTAAATCACCATTTATCTGGATTATTTGGGGTAAGTTCATTAGCTTGGACTGGCCACTTAGTGCATGTTGCGATTCCGGAATCACGTGGTAAACATGTTGGTTGGGATAATTTTTTAACAGAATTACCACATCCTCAAGGTTTAACTCCATTCTGGACAGGGAATTGGGCAGTTTATGCTCAAAACCCAGATTCTTCTAGCCATGTATTTGCTACATCTCAAGGTTCAGGAGAAGCTATTTTAACATTCTTAGGTGGTTTCCACCCTCAAACTCAAAGTTTATGGTTAACTGACATGGCTCACCACCATTTAGCTATTGCAGTAATTTTTATTATTGCAGGACATATGTATCGTACAAACTTTGGTATTGGTCACCGTATGCAAGCTATTTTAGATGCACACGTTCCACCAGCTGGTGGTTTAGGGGCAGGTCACAAAGGTTTATTTGAAACAGTAAATAATTCTTTACATTTCCAATTAGGTTTAGCTTTAGCTTCAGTAGGAACAATTTGTTCTTTAGTAGCTCAACATATTTATGCATTACCACCTTATGCTTTCTTAGCAAATGACTTTACGGCTCAAGCCGCATTGTACACACATCACCAATACATCGCAGGATTTATTATGTGTGGTGCCTTTGCTCACGGGGCTATTTTCTTTATTCGTGACTACGACCCAGAAAAAAATAAAGGTAACGTTTTAGCACGTATGTTAGATCATAAAGAAGCAGTTATTAGTCACTTAAGTTGGGTAACTTTATTCTTAGGTTTCCATACTCTTGGCTTATATGTTCATAATGATGTTATGCAAGCATTTGGTACACCTGAAAAACAAATTTTAATTGAACCAGTTTTTGCACAATGGATTCAAGCCGCTCAAGGTAAAGCTTTATATGGTTTTGATTTCTTATTATCTTCTTCATCTAGCCCAGCTGCCTCA------GCTAGCCAAAGTTTATGGTTACCAGGTTGGTTAGAAGCAATTAATAACAATCAAAACTCTTTATTCTTAAACATTGGTCCTGGCGACTTCTTAGTTCACCATGCTATTGCTTTAGGTTTACATACAACAACATTAATTCTTGTGAAAGGTGCGCTTGATGCTCGTGGTTCAAAATTAATGCCAGATAAAAAAGATTTTGGTTATAGTTTCCCTTGTGACGGTCCAGGCCGTGGAGGAACTTGTGATATTTCTGCGTATGACGCATTCTATTTAGCTGTTTTCTGGATGTTAAATACAATCGGTTGGGTAACATTCTACTGGCACTGGAAACATTTAACATTATGGCAAGGTAATACAGCTCAATTTGATGAATCTTCAACATATTTAATGGGCTGGTTACGTGACTATTTATGGTTAAATTCTTCTCAATTAATTAATGGTTACAACCCATTCGGTATGAACAGTCTATCTGTTTGGGCTTGGATTTTCCTTTTTGGACACTTAATTTATGCTACTGGTTTCATGTTCTTAATTTCTTGGCGTGGTTACTGGCAAGAACTTATTGAAACATTAGTTTGGGCTCACGAAAAAACACCTTTAGCAAATTTAGTTTATTGGAAAGATAAACCAGTTGCTTTATCAATTGTTCAAGCTCGTTTAGTAGGTTTAGCTCACTTCTCTGTAGGTTTTATCTTTACTTATGCAGCTTTCTTAATTGCTTCAACTTCTGGTCGTTTCGGA
     Stephanosphaera_pluvialis  ATGGCAACAAAGCTGTTTCCAAAATTTAGCCAAGGTCTAGCTCAAGACCCAAGTACGAGACGTATTTGGTTTGGTCTTGCTGTAGCACATGACTTTGAAAGTCATGATGGAATGACAGAAGAAAATCTTTACCAAAAGATTTTTGCTTCACACTTTGGACAATTAGCAATTATTTTCTTGTGGACATCAGGTAATTTATTCCATGTGGCTTGGCAAGGTAACTTTGAACAGTGGGTAACAGATCCTATTCATGTACGCCCCATTGCTCACGCTATTTGGGATCCCCATTTTGGCCAACCAGCGGTAGAAGCTTTTACTCGAGGTGGCGCGTCAGGGCCCGTTAATATTGCCACATCAGGGGTCTACCAGTGGTGGTTCACGGTTGGTTTACGTTCTAATCAAGAATTATACGTAGGTTCTGTATTTTTAGCTTTAGTGTCAGCAGTATTCTTATTTGCTGGTTGGCTTCATTTACAACCTAACTTCCAACCATCGTTATCATGGTTTAAGGATGCTGAATCACGTTTAAATCACCATTTATCAGGTCTATTTGGTGTTAGTTCATTAGCTTGGACTGGCCACCTAGTACACGTAGCAATCCCTGAATCACGTGGTCAACATGTAGGTTGGGATAACTTCTTATCTGTTTTACCACATCCTCAGGGTTTAACACCTTTCTGGACTGGTAATTGGGCAGCTTATGCACAAAATCCAGACGGTGCTTCACACCTTTTTGGTACGTCTCAAGGCTCAGGTACAGCTATTTTAACTTTCTTAGGGGGTTTTCATCCACAAACACAAAGTTTATGGTTAACGGATATGGCACATCATCATTTAGCTATTGCAGTTATTTTCATTGTTGCAGGCCACATGTATCGCACAAACTTTGGGATTGGACACCGTTTACAAGCTATCTTAAATGCTCACACTCCACCTGGTGGCGGTCTGGGAGCAGGTCACAAAGGATTATTCGATACAGTAAACAACTCTTTACATTTCCAATTAGGTTTAGCTTTAGCATCTGTTGGTACCATTACTTCATTGGTAGCGCAACATATCTATTCTTTGCCTCCTTACGCTTACTTAGCTATTGACTTTACAACTCAAGCTGCGTTATACTCCCATCATCAATACATCGCAGGGTTCATTATGTGTGGCGCATTCGCACACGGTGCTATTTTCTTTATACGAGATTATGACCCAGAACAAAACAAAGGAAACGTTTTAGCACGTATTTTAGACCATAAAGAAGCTATTATTTCACACTTAAGCTGGGTTTCTTTATTCCTAGGGTTCCACACTTTAGGTTTATATGTACACAATGACGTAGTGCAAGCTTTTGGTACACCAGAAAAACAAATTTTAATTGAACCAGTTTTTGCGCAGTGGATTCAGGCTGCGCAAGGTAAATCATTATATGGTTTTGATTTATTATTATCGTCTTCTGCAAGTTCAGCTTTTTCC------GCTGGTCAAAGTTTATGGCTTCCTGGTTGGTTAGAAGCAATTAACAATAGCCAAAACTCTTTATTCTTAACTATTGGCCCTGGTGACTTCTTAGTTCACCATGCGATTGCTTTAGGTTTACACACTACTACTTTAATTCTTGTAAAAGGTGCTCTAGATGCTCGTGGTAGTAAATTAATGCCAGATAAAAAAGACTTCGGTTACAGCTTCCCTTGTGATGGCCCAGGTCGTGGCGGTACTTGTGATATTTCAGCTTATGATGCTTTCTACTTAGCTGTATTCTGGATGCTTAATACTATTGGTTGGGTCACATTCTACTGGCACTGGAAACATTTAACTTTATGGCAAGGTAACGTTTCACAATTTGATGAATCGTCGACTTATTTAATGGGTTGGTTACGTGATTATTTATGGTTAAACTCTTCGCAATTAATTAACGGTTATAACCCGTTCGGCATGAACAGCCTATCTGTTTGGGCTTGGATTTTTCTTTTTGGACACCTTGTTTACGCTACAGGTTTTATGTTCCTTATCTCTTGGAGAGGTTATTGGCAAGAACTAATTGAAACATTAGTTTGGGCTCATGAAAAAACACCATTAGCTAACTTAGTTTACTGGAAAGACAAACCCGTTGCTTTATCAATTGTACAGGCACGTTTAGTAGGTTTAGCACACTTCTCAGTTGGTTATATCTTTACTTATGCTGCTTTCCTTATTGCGTCTACATCAGGACGTTTTGGT
      Stigeoclonium_helveticum  ATGGCAACAAAGGTATTTCCTAGTTTTAGTAAAGGATTAGCTCAAGATCCGACAACACGTCGTATTTGGTTTGGTATTGCAACAGCTCATGACTTTGAAAGTCATGATGGTATGACTGAAGAATTAGTGTATCAAAAAATTTTTGCTTCTCATTTTGGCCAATTATCTATTATCTTTTTATGGACATCTGGAAACTTATTCCATGTGGCATGGCAAGGTAATTTTGAACAATGGGTTCAAGATCCATTACATGTACGCCCGATTGCTCATGCAATTTGGGATCCTCACTTTGGTCAACCAGCTGTTGAAGCCTTCACTCGAGGTGGTGCTACTGGTCCAGTAAATATAGCAACTTCAGGTGTTTATCAATGGTGGTACACTATTGGTTTACGTGCAAATCAAGATTTATATAACGGTTCTCTTTTCTTATCAATTTTATCGGCTTTATTTTTATTAGCTGGTTGGTTACATCTACAAAAGAATTTCAGACCGTCATTGTCTTGGTTTAAAGATGCTGAATCACGTTTAAATCATCACCTTTCAGGTTTATTCGGGATTTCTTCACTTGCTTGGACAGGTCACTTAGTGCACGTTGCAATACCAGCATCTCGCGGTCAACGTGTTGGTTGGGATAATTTTTTAACAACTTTACCACACCCGCAAGGGTTAGCTCCTCTTTGGACAGGAAACTGGGCAGCATACGCTCAAAACCCAGATTCTGCGAGTCATATTTTTAGTACATCGCAAGGTTCTGGTCAAGCTATCTTAACATTTTTAGGTGGTTTCCATCCTCAAACGCAAAGTTTATGGTTATCAGATATGGCTCATCACCATTTAGCGATTGCCGTAATCTTTGTGCTAGCGGGTCATATGTATCGTACAAGCTTCGGCATAGGTCATCGCTTAAGCGATATTTTAGATTCGCATGTTGCCCCAAGCGGTAATATGGGAGGTGGTCACCGTGGCTTATTTGAAACTATAAATAATTCTTTACATTTCCAATTAGGTTTAGCACTTGCTTCTGTTGGTACGATTTGTTCTTTAGTCGCTCAACATATGTATTCATTACCACCTTATGCTTATTTAGCAAATGATTTCACAACACAAGCCGCTTTATATACACATCATCAATATATTGCTTCTTTTATTATTTGTGGTGCTTTTGCGCATGGTGCTATTTTCTTTATTAGAGATTATGATCCAGAGCAAAATAAAGGAAATGTATTAGCTCGTATGTTAGATCATAAAGAAGCTATAATTTCACATTTAAGTTGGGTTTCTTTATTCTTAGGTTTTCATACTTTAGGGTTATACGTTCATAATGATGTAATGCAAGCTTTCGGTACACCAGAAAAGCAAATTTTAATTGAGCCTGTTTTTGCACAATGGATTCAAGCTTCTCATGGTAAAGCTTTATATGGCTTTGACGTTCTTCTTTCTTCATCTGGAAGTGTAGCGTTTTCA------GCTAGCCAAACTTTATGGCTTCCAGGTTGGTTAGATGCTATTAATAATAATAGTAATTCATTATTCTTAAACATTGGACCTGGTGATTTCTTAGTACATCATGCTATCGCATTAGGTTTACACACAACAACATTAATTTTAGTAAAAGGTGCTTTAGATGCACGTGGTTCTAAATTAATGCCGGATAAAAAAGATTTTGGCTATTCTTTCCCTTGTGACGGTCCAGGTCGTGGCGGTACTTGTGATATCAGTGCTTATGATGCTTTCTATTTAAGTATTTTCTGGAGTTTAAATACTGTCGGTTGGGTAACGTTTTATTGGCACTGGAAACATTTAACGTTATGGCAAGGAAACGTTGCTCAGTTTGATGAGTCATCAACTTATATCATGGGTTGGTTACGTGACTATTTATGGTTAAATTCATCACAATTGATTAATGGTTATAACCCATTTGGTATGAATAGTTTATCCGTTTGGGCATGGGTATTCCTATTCGGACATTTGATTTATGCTACGGGTTTTATGTTTTTAATTAGTTGGCGTGGTTACTGGCAAGAGTTAATTGAAACTCTTGTATGGTCTCATGAAAAAACACCTATTGCTAATTTAGTACAATGGGTAGACAAGCCTGTTGCTTTATCTATTGTGCAAGCACGTTTAGTAGGTTTAGTCCATTTCTCAGTTGGATATATATTTACATATGCTGCTTTCTTAATTGCTTCAACATCAGGTAAGTTTGGT
    Treubaria_triappendiculata  ATGGCAACTAAGTTGTTTCCTAAATTTAGCCAAGGTTTAGCACAGGACCCAACTACACGGCGAATTTGGTACGGACTAGCTATGGCACATGATTTTGAAAGTCATGATGGTATGACTGAAGAAAATCTTTATCAAAAGATTTTCGCATCTCACTTTGGACAATTAGCTATTATTTTTTTATGGACTTCAGGAAACTTATTTCACGTTGCATGGCAAGGAAATTTTGAACAATGGGTAACTGATCCGATTCATATTCGTCCAATTGCGCATGCTATTTGGGATCCTCATTTTGGTCAACCAGCAGTTGAAGCTTTTACAAGAGGGGGAGCTTCTGGACCGGTTAATATTTCTACTTCTGGTGTTTATCAATGGTGGTATACTATCGGAATTAGAACGAATCAAGAGTTGTATATTGGATCAGTATTTTTAGCTCTTCTTTCTTCTCTATTTTTATTTGCAGGTTGGTTACATCTTCAACCTAATTTTCAACCATCTTTATCATGGTTTAAAGATGCAGAATCAAGATTAAATCACCATTTATCAGGATTATTTGGAGTAAGTTCTTTAGCTTGGACTGGTCATTTAGTGCATGTAGCGATTCCTGAATCTAGAGGAAAACATGTTGGTTGGGATAATTTTTTAACTGAATTACCTCACCCACAAGGTTTAACTCCGTTTTGGACTGGTAATTGGGCTGCTTATGCTCAAAACCCAGATTCACCTAATCATATTTTTGGTACTTCTCAAGGTTCTGGAGATGCGATTCTTACTTTTTTAGGAGGTTTTCATCCTCAAACACAAAGTCTTTGGTTAACAGATATGGCACATCATCATTTAGCTATTGCAGTAATTTTTATTGTTGCAGGTCATATGTACAGAACAAACTTTGGTATTGGACATAGACTACAAGCTATTCTAGATGCTCACACACCACCGAGTGGTGGTCTTGGTGCTGGTCACAAAGGAATTTTTGAAACAGTTAATAATTCTTTACATTTCCAATTAGGTTTAGCTTTAGCTTCTGTTGGTACAATTACTTCGTTAGTTGCACAACATATTTATGCTTTACCTCCATATGCTTTTTTAGCTAATGATTTTACAACACAAGCTGCTTTATATACGCATCATCAATATATTGCAGGATTTATCATGTGTGGAGCTTTTGCTCATGGTGCTATTTTTTTCATCCGTGATTATGATCCAGAACAAAACAAAGGAAACGTTTTAGCAAGAATATTAGATCATAAAGAAGCAATCATTTCGCACTTAAGTTGGGTTTCTTTATTCTTAGGTTTCCATACATTAGGTTTATATGTTCATAATGATGTTATGCAAGCGTTTGGAACTCCAGAAAAACAAATTCTTATTGAACCTGTTTTTGCTCAATGGATTCAAGCAGCTCATGGTAAAGCTTTATATGGATTTGATTTCTTATTATCTTCTTCTAGTAGTGCAGCATCATCA------GCTAGTCAAAGTCTTTGGCTTCCTGGGTGGCTAGATGCTATCAATAATAATCAAAACTCATTGTTTTTAACTATTGGACCAGGTGATTTCTTAGTACACCATGCTATCGCTTTAGGTTTACATACTACGACTTTAATTTTAGTTAAAGGTGCTCTTGATGCACGCGGTTCAAAGTTAATGCCTGATAAAAAAGATTTTGGTTATAGCTTCCCATGTGATGGTCCTGGACGTGGAGGAACATGTGATATTTCAGCATACGATGCTTTTTATTTAGCAGTTTTTTGGATGTTAAATACAATTGGTTGGGTAACTTTTTATTGGCATTGGAAACATTTAACATTATGGCAAGGAAATGTTTCTCAATTTGATGAATCTTCTACTTATTTAATGGGATGGTTACGTGATTACTTATGGTTAAATTCATCTCAATTAATTAACGGTTATAATCCATTTGGAATGAATAGTTTATCTGTATGGGCTTGGATGTTCCTTTTTGGACACTTAATTTATGCGACAGGTTTTATGTTCTTAATTTCTTGGCGTGGTTATTGGCAAGAACTGATAGAAACATTAGTATGGGCACATGAAAAAACGCCTCTTGCTTCTCTAGTATATTGGAAAGATAAACCAGTAGCTCTGTCAATTGTTCAAGCACGTCTTGTAGGACTTGCTCATTTCTCAGTAGGTTACATCTTTACTTATGCAGCCTTTTTAATTGCTTCTACTTCTGGTAGATTTGGT
            Trochiscia_hystrix  ATGGCAACTAAGTTGTTTCCTAAATTTAGCCAAGGTTTAGCGCAGGACCCAACTACACGGCGAATTTGGTACGGACTAGCGATGGCACATGATTTTGAAAGTCATGATGGTATGACTGAAGAAAATCTTTATCAAAAGATTTTCGCATCTCACTTTGGACAATTAGCTATTATTTTTTTATGGACTTCTGGAAACTTATTTCATGTTGCATGGCAAGGAAATTTCGAACAATGGGTAACTGATCCTATTCATATTCGTCCAATTGCTCATGCTATTTGGGATCCTCATTTTGGTCAACCAGCTGTAGAAGCTTTTACTAGAGGAGGAGCTTCAGGACCTGTTAATATTGCTACTTCGGGTGTTTATCAATGGTGGTATACAATAGGAATTAGAACAAATCAAGACTTATATATAGGATCAGTTTTTTTAGCACTCGTTTCTTCTTTATTTTTATTTGCAGGTTGGTTACATCTTCAACCTAATTTTCAACCATCTTTATCATGGTTTAAAGATGCTGAATCAAGATTAAATCATCATTTATCGGGATTATTTGGTGTAAGCTCTTTAGCTTGGACTGGTCATTTAGTACATGTAGCAATACCAGAATCTAGAGGAAAACATGTTGGTTGGGATAATTTTTTAACAGAATTACCTCATCCACAAGGTTTAACACCGTTTTGGACTGGAAATTGGGCTGCTTATGCTCAAAATCCAGATTCACAAAATCATATATTTGGTACTTCTCAAGGTTCAGGAGATGCTATTCTTACATTTTTAGGAGGCTTTCATCCTCAAACACAAAGTCTTTGGTTAACAGATATGGCACATCATCATTTAGCTATTGCAGTAATTTTCATTATTGCTGGTCATATGTACAGAACAAATTTCGGTATTGGGCATAGATTAGAAGCTATTCTAGATGCTCACACACCACCAGCAGGTGGTCTTGGTGCTGGTCACAAAGGTATTTTTGAAACTGTTAATAATTCTTTACATTTCCAATTAGGTTTAGCGTTAGCTTCAGTAGGTACAATTACTTCTTTAGTAGCTCAACATATTTATTCATTACCTCCATATGCTTTTTTAGCAAATGATTTTACTACTCAAGCTGCTTTATATACACATCATCAGTATATTGCAGGATTTATAATGTGTGGAGCATTTGCTCATGGTGCTATTTTTTTCATTCGTGATTATGACCCTGAACAAAACAAAGGAAACGTTTTAGCAAGAATATTAGACCACAAAGAAGCAATAATATCGCATTTAAGTTGGGCTTCTTTATTTTTAGGTTTCCATACATTAGGCTTATATGTTCATAATGATGTTATGCAAGCTTTTGGAACTCCAGAAAAACAAATTCTTATCGAACCAGTTTTTGCACAGTGGATACAAGCGGCTCATGGAAAAGCTTTATATGGATTTGATTTCTTATTATCTTCATCTACTAGTGCTGCATCATCA------GCTAGTCAAAGTCTTTGGCTTCCTGGATGGCTTGACGCTATAAATAATAATCAAAATTCTTTATTTTTAACTATTGGACCTGGTGATTTCCTAGTACATCATGCAATTGCTTTAGGTTTACATACTACTACTTTGATTTTAGTAAAAGGTGCTCTTGACGCACGAGGTTCAAAATTAATGCCGGATAAAAAAGATTTTGGTTATAGCTTCCCATGTGATGGTCCAGGGCGTGGCGGAACTTGTGACATTTCAGCATATGACGCTTTTTATTTAGCAGTTTTTTGGATGTTAAATACAATTGGGTGGGTAACTTTTTACTGGCATTGGAAGCATTTAACTTTATGGCAAGGAAATGTTTCTCAATTTGATGAATCTTCTACTTATTTAATGGGATGGTTACGTGATTACTTATGGTTAAATTCATCTCAATTAATAAACGGATATAATCCATTTGGAATGAATAGCTTATCTGTATGGGCGTGGATGTTCCTTTTTGGACACTTAATTTATGCAACTGGTTTTATGTTTTTAATTTCTTGGCGTGGTTATTGGCAAGAACTTATTGAAACATTGGTGTGGGCACACGAGAAAACTCCTCTTGCTTCACTAGTATATTGGAAAGATAAACCAGTAGCTCTTTCAATTGTTCAAGCACGTCTTGTTGGACTTGCTCATTTTTCTGTAGGTTATATCTTTACATATGCAGCCTTTTTAATAGCTTCTACTTCTGGTAGATTTGGT
                    Uronema_sp  ATGGCAACAAAAGTATTTCCTAGTTTTAGTAAAGGATTAGCTCAAGATCCTACAACTCGTCGTATTTGGTTTGGTATTGCAACAGCACATGACTTTGAAAGTCATGATGGTATGACTGAAGAATTAGTTTATCAAAAAATTTTTGCTTCGCATTTTGGTCAATTAGCAATTATTTTTTTATGGACTTCTGGAAATTTATTCCATGTAGCTTGGCAAGGTAATTTTGAACAATGGGTTCAAGATCCATTACATGTACGTCCTATTGCTCACGCAATTTGGGATCCACATTTCGGCCAACCCGCAGTAGAAGCTTTCACTAGAGGTGGTGCAACAGGTCCAGTAAATATTGCAACTTCTGGTGTTTACCAATGGTGGTACACAATTGGTTTACGTACAAATCAAGAGTTATATACTGGGTCAGTATTTTTAGCAATTTTAGCCGGCTTATTTTTATTAGCAGGTTGGTTACATTTACAACAAAATTTCAGACCTTCTTTATCTTGGTTTAAAGATGCGGAATCACGTTTAAACCACCACTTATCAGGTTTATTTGGTGTTTCATCATTTGCTTGGACAGGTCACTTAGTACATGTAGCAATTCCAGCATCTCGCGGTCAACACGTGGGTTGGGATAACTTTTTAACTACTTTACCTCATCCTCAAGGATTATCTCCATTCTGGACTGGAAACTGGGCAGCTTATGCTCAAAATGCTGATTCAGCTAGTCATGTTTTTGGTACATCAGAAGGTTCAGGTCAAGCAATTTTAACTTTTTTAGGTGGTTTCCATCCTCAAACGCAAAGTTTATGGTTATCAGATATTGCTCACCACCATTTAGCGATTGCTGTTATTTTTGTGTTAGCTGGACACATGTACCGTACATCGTTTGGTATTGGACACCGTTTAAGTGATATTTTAGATTCTCATATTGCTCCTAGTGGTAACTTAGGAAATGGTCACCGTGGATTATTTGAAACTGTAAATAATTCTTTACACTTCCAATTAGGTTTAGCTCTTGCTTCAGTAGGTACAATTTGTTCTTTAGTGGCTCAACACATGTACTCACTACCTCCTTATGCTTATTTAGCTAATGATTTCACTACACAAGCAGCTTTATACACACATCACCAATATATTGCTTCATTTATTATTTGTGGTGGTTTTGCTCATGGTGCTATTTTCTTTATTAGAGATTATGATCCAGAACAAAACAAAGGAAATGTTTTAGCTCGTATGTTAGATCATAAAGAAGCTGTTATTTCACATTTAAGCTGGGTTTCTTTATTCTTAGGATTCCATACATTAGGTTTATATGTTCATAATGATGTAGTACAAGCTTTTGGTACACCAGAAAAACAAATCTTAATTGAACCAGTTTTTGCACAATGGATTCAAGCTTCACATGGTAAAGCTTTATATGGTTTTGATGTACTTCTTTCTTCATCTGGAAGTGTAGCTTTTTCA------GCTAGTCAAACATTATGGCTTCCAGGTTGGTTAGATGCTATTAATAACAATAGTAATTCATTATTCTTAAATATTGGACCGGGAGATTTCTTAGTACACCATGCTATTGCTCTAGGTTTACATACAACAACATTAATTTTAGTAAAAGGTGCTTTAGATGCACGTGGATCTAAATTAATGCCAGATAAAAAAGATTTTGGTTACTCTTTCCCTTGTGATGGTCCAGGTCGTGGAGGTACTTGTGATATTAGTGCATATGACGCTTTTTATTTAAGTATTTTCTGGAGTTTAAATACAATTGGTTGGGTTACTTTCTATTGGCACTGGAAGCACTTAACTCTTTGGCAAGGTAACGTAGCTCAATTTGATGAGTCTTCAACATATTTAATGGGTTGGTTACGTGACTATTTATGGTTAAATTCATCACAGTTAATTAACGGTTATAACCCATTCGGAATGAACAGTTTATCGGTGTGGGCTTGGGTATTTTTATTCGGTCACCTGATTTATGCTACAGGATTTATGTTCCTTATTTCTTGGCGTGGTTACTGGCAAGAGTTAATTGAAACTCTTGTATGGTCTCATGAAAAAACTCCTATTGCAAATTTAGTACAATGGGTTGATAAGCCAGTAGCTTTATCAATTGTACAAGCACGTTTAGTAGGTTTAGTTCACTTCTCAGTAGGTTATGTATTTACTTACGCTGCTTTCTTAATTGCTTCAACATCAGGTAAATTTGGT
                Volvox_carteri  ATGGCAACTAAACTGTTCCCAAAATTTAGCCAAGGTCTAGCACAAGACCCTACAACACGTAGAATATGGTACGGGCTTGCAATGGCTCATGATTTTGAAAGCCATGATGGTATGACAGAAGAAAATCTTTATCAAAAGATTTTTGCTTCACACTTTGGTCAATTATCAATCATTTTCTTATGGACTTCTGGAAACCTTTTCCACGTAGCATGGCAAGGTAACTTTGAACAGTGGGTAACTGACCCTGTTCATATTCGTCCTATTGCTCACGCGATTTGGGATCCGCACTTTGGCCAACCAGCCGTTGAAGCTTTCACACGAGGTGGTGCTTCTGGCCCAGTAAACATAGCAACTTCGGGTGTATATCAATGGTGGTACACTATTGGTATGCGCACAAACCAAGATTTATACGTGGGTTCAGTTTTCTTAGCCCTAGTATCAGCCGTTTTCCTTTTTGCAGGCTGGCTTCATTTACAACCAAACTTCCAACCATCTCTTTCTTGGTTTAAAGATGCCGAATCACGTTTAAATCACCACCTTTCAGGTTTATTTGGTGTAAGCTCATTAGCATGGACAGGCCACTTAGTTCACGTTGCTATCCCTGAATCACGTGGTCAACATGTTGGTTGGGATAACTTCCTATCTGTTTTACCTCACCCGCAAGGTTTAACTCCTTTCTTTACTGGGAATTGGGCAGCTTATGCGCAAACTCCAGATACTGCTAGTCATGTTTTTGGTACTGCTCAAGGTTCTGGACAGGCTATTTTAACTTTCTTAGGTGGTTTCCACCCACAAACTCAAAGTTTATGGTTAACAGATATGGCTCACCATCACTTAGCAATTGCTGTAATCTTCATTGTTGCTGGTCACATGTACCGTACTAACTTTGGTATAGGTCACCGTATGCAAGCTATTCTTGAGGCTCACACTCCTCCTAGCGGAGGTCTTGGTGCTGGTCATAAAGGATTATTTGACACAGTAAACAATTCTTTACACTTCCAATTAGGTTTAGCTTTAGCTTCAGTTGGTACAATTTGTTCATTAGTAGCTCAACACATGTACTCTTTACCACCATATGCTTTCCAAGCTATTGACTTCACAACTCAAGCAGCTCTTTACACACACCACCAATATATAGCTGGTTTCATCATGTGTGGTGCGTTTGCTCACGGTGCGATCTTCTTTATACGTGACTACGATCCAGAACAAAACAAAGAAAACGTTCTAGCTCGTATGCTTGATCACAAAGAAGCAGTTATTTCTCACTTAAGCTGGGTTTCTTTATTCCTTGGTTTCCACACATTAGGTCTTTACGTACATAACGATGTAATGCAAGCTTTTGGTACTCCAGAAAAACAAATTTTAATTGAGCCTGTTTTTGCTCAGTGGATTCAAGCTGCTCAAGGTAAAGCTTTATACGGTTTTGATTTCTTATTATCTTCAAAAACTAGTGCCGCTTTCTCT------AACGGTCAAAGTTTATGGTTGCCTGGTTGGTTAGAGGCTATAAACAATAATCAAAACTCATTATTCTTAACAATTGGCCCTGGTGACTTCCTTGTACACCACGCAATTGCTCTTGGTCTTCACACAACAACACTTATTCTTGTAAAAGGTGCTTTAGATGCTCGTGGTTCTAAACTAATGCCAGATAAAAAAGATTTTGGTTACAGCTTCCCATGTGACGGTCCTGGTCGTGGTGGTACTTGTGATATTTCAGCTTATGATGCTTTCTATTTAGCAGTATTCTGGATGCTAAATACAATTGGTTGGGTAACATTCTATTGGCATTGGAAACATTTAACTTTATGGCAAGGTAACGTAGCACAATTTGATGAATCATCAACTTATCTAATGGGTTGGTTACGTGACTACTTATGGTTAAACTCTTCTCAGTTAATCAATGGTTATAACCCGTTTGGTTTGAATAGTTTGTCAGTTTGGGCTTGGACGTTTTTATTCGGCCATTTAATCTATGCAACAGGTTTCATGTTCCTAATTTCTTGGCGTGGTTACTGGCAAGAACTTATTGAAACTTTAGTATGGGCACACGAAAAAACTCCTTTAGCTAACCTTGTTTATTGGAAAGATAAACCAGTTGCTCTGTCTATTGTACAAGCACGTTTAGTAGGTTTAGCTCACTTCTCAGTTGGTTACATTTTTACTTATGCTGCATTCTTAATTGCTTCAACATCTGGTCGTTTCGGT
            Carteria_crucifera  ATGGCTACCAAATTATTTCCGAAATTTAGCCAAGGTTTGGCACAAGACCCTACAACGCGTCGTATTTGGTTTGGACTTGCAGTAGCACATGACTTTGAAAGTCACGATGGTATGACTGAAGAAAATCTTTATCAAAAAATTTTTGCTTCTCATTTTGGACAATTAGCTATCATTTTCTTATGGACATCCGGAAATTTGTTCCATGTTGCTTGGCAAGGTAATTTTGAGCAATGGGTAACAGATCCGATTCATGTAAGACCTATTGCACACGCTATTTGGGATCCCCATTTTGGACAATCAGCGGTTGAAGCTTTTACACGTGGAGGCGCTTCAGGACCTGTAAATATTTCAACATCAGGTGTTTACCAATGGTGGTACACGGTTGGTATGCGAACAAATCAAGATTTATATACAGGATCTGTATTCTTAGGATTAGTTTCAGCGATCTTTTTATTTGCTGGCTGGCTTCATTTACAACCAAAATTTCAACCATCAGTATCGTGGTTTAAAGATGCAGAATCTCGTTTAAATCACCATTTAGCAGGTTTATTTGGTGTGAGTTCATTAGCTTGGACAGGACATTTAGTGCATGTAGCTATTCCAGAATCACGTGGCCAACATGTTGGTTGGGATAACTTTTTAACAAAAGCTCCTCACCCACAAGGTTTAGCTCCATTCTGGGCTGGTGATTGGGCAGCTTACGCTCAAAACCCGGACTCACCTAGTCATCTTTTTGGAACTTCAGAAGGTTCAGGACAAGCCATTTTAACGTTTTTAGGTGGTTTCCATCCACAAACGCAAAGTTTATGGTTAACTGATATAGCTCATCACCATTTAGCTATTGCTGTTATCTTTATTATTGCAGGTCATATGTATCGAACAAACTTCGGGATTGGTCACCGCATGCAAGCTATTTTAGAAGCTCACGTTGCCCCTAGTGGTCGTTTAGGCGCTGGTCATAAAGGATTATTTGATACTGTAAATAATTCTTTACATTTCCAATTAGGTTTAGCTTTAGCTTCTGTAGGTACAATTACTTCACTAGTAGCTCAACATATGTATGCAATGCCACCATATGCTTTCTTAGCTAATGATTTTACAACTCAAGCAGCACTATATACACACCATCAATATATCGCTGGTTTTATTATGTGTGGTGCTTTTGCTCATGGTGCTATTTTTTTCATTCGTGATTATGACCCGGAACAAAATAAAGGTAACGTGTTAGCTCGAATGTTAGATCATAAAGAAGCAGTGATTTCTCACTTAAGTTGGGTTGCTTTATTCTTAGGATTCCATACTTTAGGTTTATATACACATAATGATGTAATGCTTGCTTTTGGTACTCCTGAAAAACAAATTTTAATTGAACCTGTTTTTGCACAATGGATTCAAGCGGCTCACGGTAAAGCTCTTTATGGTTTTGATTTATTATTATCATCATCAAGTAGCGTAGCTTATGCTAATGCTAATAGCACAAGCTTATGGCTTCCTGGTTGGTTAGAAGCAATCAATAATAATCAAAATTCATTATTCTTAACTATTGGACCAGGTGATTTCCTTGTTCACCATGCGATTGCTTTAGGATTACACACAACAACTTTAATTTTAGTTAAAGGTGCATTAGACGCGCGTGGTTCTAAATTAATGCCGGATAAAAAAGATTTTGGTTATAGTTTCCCATGTGATGGTCCTGGTCGTGGCGGTACTTGTGATATTTCTGCGTATGATGCTTTCTATTTAGCAGTATTTTGGATGTTAAACACTATAGGTTGGGTAACATTTTATTGGCATTGGAAACATTTAACTTTATGGCAAGGAAACGTATCACAATTTGATGAATCTAGTACATATTTAATGGGTTGGTTAAGAGATTACTTATGGTTAAATTCTTCACAGTTAATTAACGGTTATAACCCATTTGGTATGAACAGTTTATCTGTATGGGCATGGATGTTCTTATTTGGACACTTAATTTATGCGACAGGTTTCATGTTCTTAATTTCATGGCGTGGATACTGGCAAGAACTTATTGAAACTTTAGTTTGGTCACATGAAAAAACTCCATTAGCTAATTTAGTTTATTGGAAAGATAAACCAGTAGCTCTTTCAATTGTACAAGCTCGTCTAGTTGGTCTTGCACATTTCTCTGTTGGTTATATTTTCACTTATGCAGCGTTCTTAATCGCTTCAACTTCTGGTCGTTTTGGT

    ;
end;


begin mrbayes;
    charset firstsecond = 1-.\3 2-.\3;
    charset third = 3-.\3;
    partition mine = 2: firstsecond, third;
    set partition=mine autoclose=yes;
    lset applyto=(all) nst=6 ngammacat=4 rates=invgamma;
    prset applyto=(all) statefreqpr=dirichlet(1) ratepr=variable pinvarpr=uniform(0,1) brlenspr=Unconstrained:GammaDir(1.0,0.1,1.0,1.0) shapepr=exponential(1.0);
    unlink shape=(all) statefreq=(all) revmat=(all);
    mcmc ngen=6250000 samplefreq=500 printfreq=1000 starttree=random nruns=2 nchains=2 savebrlens=yes filename=psaB;
    sump relburnin=yes burninfrac=0.2;
    sumt relburnin=yes burninfrac=0.2;
end;
