# Supplementary material for: Order, please! Uncertainty in the ordinal-level classification of Chlorophyceae
Source: PeerJ. 2019 May 15;7:e6899. doi: 10.7717/peerj.6899 (PMC6525593; doi:10.7717/peerj.6899)
Supplement: Supplemental Information 1 — This compressed folder contains untrimmed, masked alignments for individual chloroplast genes (subfolder nexus), as well as trimmed alignments with appropriate analysis blocks and the consensus trees resulting from these single-gene and concatenated analyses (MrBayes subfolders). Supplementary methods with associated references are included in the SupplementaryMethods.txt file. SVDquartets, BaliPhy, PhyloBayes and RAxML analysis files are in separate subfolders, with their respective resulting tree files. Files associated with MrBayes analysis of the 1st and 2nd positions and the analysis of the 3rd positions are placed in the subfolders 1st_and_2nd_positions_only and 3rd_positions_only, respectively. The 18Splastid_combined subfolder contains the MrBayes analysis materials (alignment and consensus tree) for the analysis including nucleotide plastid data as well as 18S nucleotide data. Documentation, trees and scripts used to create Fig. 3 are included in the “Figure3” subfolder, and documentation for and full results of Treespace analyses are in the “Treespace” subfolder. The results of the AU topology tests are included in a Word document. [file peerj-07-6899-s008.zip › supplementary_alignments_trees/mrbayes_nt_alignments_trees/rbcL-stripped.nex]

#nexus

begin data;
    dimensions ntax=68 nchar=1425;
    format datatype=dna gap=-;
    matrix
                 Ankyra_judayi  ATGGTTCCACAAACTGAAACTAAAGCAACTGCTGGGTTTAAAGCAGGTGTAAAAGATTATCGTTTAACGTACTACACTCCTGATTATGTTGTAAGAGATACTGATATTCTTGCTGCTTTCCGTATGACTCCTCAACCAGGTGTTCCACCTGAAGAATGTGGTGCTGCTGTAGCTGCTGAATCTTCAACTGGTACATGGACAACTGTATGGACAGATGGTTTAACTAGTTTAGACAAATATAAAGGTCGTTGTTTTGACATCGAGCCTGTTGCTGGTGAAGAAAACCAATACATTGCTTATGTAGCATATCCTATCGACTTATTTGAAGAAGGTTCTGTAACTAACTTATTCACTTCAATCGTTGGTAACGTATTTGGTTTCAAAGCTCTTCGTGCACTTCGTTTAGAAGATCTTCGTATTTCAGCTGCGTATGTAAAAACTTTCCAAGGTCCTCCACACGGTATCCAGGTAGAACGTGACAAATTAAACAAATATGGTCGTGGTCTTTTAGGTTGTACAATTAAACCTAAATTAGGTCTTTCTGCTAAAAACTACGGTCGTGCAGTTTATGAATGTTTACGTGGTGGTTTAGACTTTACAAAAGATGACGAGAACGTAACATCACAACCATTCATGCGTTGGAGAGATCGTTTCTTATTCGTAGCTGAAGCAATCTATAAATCACAAGCAGAAACAGGTGAAATTAAAGGTCACTATTTAAATGCTACTGCTGGTACTAGTGAAGAAATGATCAAACGTGCAGTGTGTGCTAAAGAATTAGGTATTCCTATTATTATGCATGACTACCTAACTGGTGGTTTCACTTCTAACACTTCATTAGCTAACTACTGTCGTGACCATGGTTTATTATTACACATTCACCGTGCGATGCACGCTGTAATTGACCGTCAAAGAAACCACGGTATCCACTTCCGTGTTTTAGCTAAAGCTTTACGTTTATCAGGTGGTGACCACCTTCACTCTGGTACTGTTGTAGGTAAATTAGAAGGTGAACGTGAAGTAACTTTAGGTTTCGTTGATTTAATGCGTGATGACTATATTGAAAAAGATCGTAGTCGTGGTATTTATTTCACACAAGATTGGGTTGCTTTACCAGGTACTATGCCAGTTGCTTCTGGTGGTATTCACGTATGGCACATGCCAGCTCTTGTTGAAATTTTCGGTGATGACGCTTGTCTTCAGTTCGGTGGTGGTACTTTAGGTCACCCTTGGGGTAACGCTCCAGGTGCTGCTGCAAACCGTGTAGCTTTAGAAGCTTGTACACAAGCTCGTAACGAAGGTCGTGACCTTGCTCGTGAAGGTGGCGATGTTATCCGTTCTGCATGCAAATGGAGTCCTGAATTAGCTGCAGCTTGTGAAGTTTGGAAAGAAATTAAATTCGAATTTGATACTATTGACAAACTT
        Atractomorpha_echinata  ATGGTTCCACAAACTGAAACTAAAGCAACTGCTGGGTTTAAAGCAGGTGTAAAAGATTATCGTTTAACGTACTACACTCCTGATTATGTTGTAAGAGACACTGATATTCTTGCTGCTTTCCGTATGACTCCTCAACCAGGTGTTCCACCTGAAGAATGTGGTGCTGCTGTAGCTGCTGAGTCTTCAACTGGTACATGGACAACTGTATGGACAGATGGTTTAACTAGTTTAGACAAATATAAAGGTCGCTGTTACGATATCGAACCAGTTGCAGGTGAAGAAAACCAATATATTGCTTATGTAGCATATCCTTTAGACTTATTTGAAGAAGGTTCTGTTACTAACTTATTCACTTCAATTGTTGGTAACGTATTTGGTTTCAAAGCTCTTCGTGCACTTCGTTTAGAAGATCTTCGTATTCCGCCTGCATACGTAAAAACTTTCCAAGGTCCTCCGCACGGTATTCAAGTAGAGCGTGACAAATTAAACAAATATGGTCGTGGTCTTTTAGGTTGTACAATTAAACCAAAATTAGGTCTTTCAGCTAAAAACTATGGTCGTGCTGTTTATGAATGTTTACGTGGTGGTTTAGACTTCACAAAAGATGACGAAAACGTAACATCACAACCATTCATGCGTTGGAGAGATCGTTTCTTATTTGTAGCTGAAGCAATCTATAAAGCACAAGCAGAAACTGGTGAAATTAAAGGTCACTATTTAAACGTTACTGCTGGTACTGCTGAAGAAATGATCAAACGTGCTCAGTGTGCTAAAGAATTAGGTGTTCCTATTATTATGCATGACTACTTAACTGGTGGTTTCACTTCTAACACTTCATTAGCTAACTTCTGCCGTGATCATGGTTTATTATTACACATTCACCGTGCGATGCATGCTGTAATTGACCGTCAAAGAAACCACGGTATCCACTTCCGTGTTTTAGCGAAAGCTTTACGTTTATCAGGTGGTGACCACCTTCACTCTGGTACTGTTGTAGGTAAATTAGAAGGTGAACGTGAAGTAACTTTAGGTTTCGTTGATTTAATGCGTGATGATTATATCGAAAAAGATCGTAGTCGTGGTATTTACTTTACACAAGACTGGGCTGCTTTACCAGGTACTATGCCAGTTGCTTCTGGTGGTATTCACGTATGGCACATGCCAGCTCTTGTTGAAATTTTCGGTGATGACGCGTGTCTTCAATTCGGTGGTGGTACTTTAGGACACCCTTGGGGTAATGCTCCAGGTGCTGCTGCAAACCGTGTAGCGTTAGAAGCTTGTACACAAGCTCGTAACGAAGGTCGTGACCTTGCTCGCGAAGGTGGCGACGTTATCCGTTCTGCATGCAAATGGAGTCCTGAATTAGCTGCTGCTTGTGAAGTTTGGAAAGAAATTAAATTTGAGTTTGATACTATTGATAAACTT
      Borodinellopsis_texensis  ATGGTACCACAAACTGAAACCAAAGCAGGTGCTGGTTTTAAAGCAGGTGTAAAAGATTATCGTTTAACTTACTATACACCTGATTATGTTGTAAAAGAAACTGATATTCTTGCAGCTTTCCGTATGACTCCTCAACCAGGTGTTCCTCCTGAAGAATGTGGTGCAGCTGTAGCGGCTGAATCATCAACAGGTACTTGGACAACTGTATGGACAGATGGATTAACAAGTCTTGATCGTTACAAAGGTCGTTGTTACGATATCGAACCAGTTCCAGGGGAAGAAAACCAATACATCGCTTACGTAGCTTACCCAATTGACCTTTTTGAAGAGGGTTCAGTAACTAACCTATTTACTTCTATTGTAGGTAACGTTTTTGGATTCAAAGCTCTACGTGCACTTCGTTTAGAAGATCTTCGTATCCCTCCAGCTTACGTTAAAACATTCGGAGGACCTCCACACGGTATCCAAGTTGAACGTGATAAACTAAACAAATACGGCCGAGGCCTACTTGGATGTACGATTAAACCGAAGTTAGGTCTTTCAGCTAAAAACTACGGACGTGCTGTTTACGAATGTTTACGTGGTGGATTAGATTTTACAAAAGATGATGAAAACGTTAACTCTCAACCATTCATGCGTTGGAGAGACCGTTTCCTTTTCTGTGCTGAAGCTATCTACAAAGCTCAAGCGGAAACTGGTGAGGTAAAAGGGCACTATTTAAACGCAACAGCTGCTACTTGTGAAGAAATGATCAAACGTGCTGTTTTTGCTAAAGAACTTGGTGTACCTATCGTAATGCATGACTACCTAACTGGTGGTTTTACAGCTAATACTTCATTATCTAACTACTGTCGTGATAACGGTCTATTATTACACATTCACCGTGCTATGCACGCTGTAATTGACCGTCAAAGAAACCACGGGATTCACTTCCGTGTTCTAGCTAAAGCTCTACGTCTATCTGGTGGTGACCACCTTCACTCAGGTACTGTAGTAGGTAAATTAGAAGGGGAACGTGAAGTAACTTTAGGTTTCGTTGATTTAATGCGTGACGATTACATCGAGAAAGACCGTAGTCGTGGTATTTACTTCACACAAGACTGGTGTTCAATGGCAGGTGTAATGCCAGTAGCATCAGGTGGTATTCACGTATGGCACATGCCAGCTTTAGTAGAAATCTTCGGTGATGACGCTTGTCTTCAATTCGGTGGTGGTACTTTAGGTCACCCTTGGGGTAATGCTCCAGGTGCTGTAGCTAACCGTGTTGCTCTTGAAGCATGTACTCAAGCTCGTAACGAAGGTCGTGACTTAGCACGTGAAGGTGGAGACGTAATCCGTTCTGCTTGTAAATGGAGTCCAGAACTTGCAGCGGCTTGTGAGGTGTGGAAAGAAATTAAGTTTGAATTCGATACAATTGACAAACTA
          Bracteacoccus_aerius  ATGGTTCCACAAACTGAAACTAAAGCGGGTGCTGGATTTAAAGCAGGTGTAAAAGATTACCGTTTAACATACTACACTCCAGATTACGTAGTTAAAGATACTGATATTTTAGCTGCATTCCGTATGACTCCACAACCAGGTGTTCCTGCTGAAGAGTGTGGTGCAGCTGTAGCAGCTGAATCATCTACAGGTACTTGGACAACTGTATGGACTGACGGTTTAACTAGTTTAGACCGTTACAAAGGTCGTTGTTACGATTTAGAGCCAGTACCGGGTGAAGAAAACCAGTATATTGCTTATGTAGCTTACCCTATCGATCTATTCGAAGAAGGTTCTGTAACTAACTTATTTACTTCAATCGTAGGTAACGTATTTGGTTTCAAAGCTCTTCGTGCACTACGTTTAGAAGATCTTCGTATTCCTCCAGCATACGTTAAAACTTTCCAAGGTCCTCCTCACGGTATTCAAGTTGAACGTGACAAACTTAACAAATATGGTCGTGGTTTATTAGGTTGTACAATCAAACCTAAATTAGGTCTTTCAGCTAAAAACTATGGACGTGCTGTTTACGAGTGTTTACGTGGTGGTTTAGACTTCACAAAAGATGACGAAAACGTTAACTCACAACCATTCATGCGTTGGAGAGACCGTTTCTTATTCGTTGCTGAAGCTCTTTACAAATCACAAGCTGAAACAGGTGAAATTAAAGGACACTACTTAAACGCTACTGCAGGTAACTGCGAAGAAATGCTAAAACGTGCAGAGTGTGCTAAAGATTTAGGTGTACCAATCATTATGCACGACTACCTAACTGGTGGTTTCACAGCTAACACTTCTCTAGCTTCTTACTGTCGTGATAACGGTTTATTACTTCACATTCACCGTGCAATGCACGCTGTTATTGACCGTCAAAAAAACCACGGTATGCACTTCCGTGTACTAGCTAAAGCTCTACGTCTGTCTGGTGGTGACCACCTTCACTCTGGTACTGTTGTAGGTAAATTAGAAGGTGAGCGTGAAGTAACTTTAGGTTTCGTAGACTTAATGCGTGATGATTACATCGAAAAAGACCGTAGTCGTGGTATTTACTTCACTCAAGACTGGTGTTCTATGGGTGGTGTTATGCCAGTTGCTTCTGGTGGTATCCACGTATGGCACATGCCAGCTCTTGTTGAAATTTTCGGTGATGACGCTTGTTTACAATTCGGTGGTGGTACTCTAGGTCACCCTTGGGGTAACGCTCCTGGTGCTGCAGCTAACCGTGTAGCTTTAGAAGCTTGTACTCAAGCTCGTAACGAAGGTCGCGACCTTGCTCGCGAAGGTGGAGATGTTATTCGTTCTGCATGTAAATGGAGTCCTGAATTAGCAGCTGCTTGTGAAGTTTGGAAAGAAATTAAGTTCGAATTCGAAACAATCGATACTCTA
       Bracteacoccus_giganteus  ATGGTTCCACAAACTGAAACTAAAACGGGTGCTGGATTTAAAGCGGGTGTAAAAGATTACCGTTTAACATACTACACTCCAGATTACGTAGTTAAAGATACTGATATCTTAGCTGCATTCCGTATGACTCCACAACCAGGTGTTCCTGCTGAAGAGTGTGGTGCAGCTGTAGCAGCTGAATCATCTACTGGTACTTGGACTACTGTATGGACTGACGGGTTAACTAGTTTAGACCGTTACAAAGGTCGTTGTTACGACTTAGAGCCTGTTGCTGGTGAAGAAAACCAATACATTGCTTATGTTGCTTACCCAATCGATCTATTCGAAGAAGGTTCTGTAACTAACCTATTCACTTCAATCGTTGGTAACGTATTCGGTTTCAAAGCTCTTCGTGCACTTCGTCTTGAAGACCTTCGTATCCCTCCAGCATACGTTAAAACTTTCGCTGGTCCTCCTCACGGTATTCAAGTTGAACGTGACAAACTGAACAAATACGGACGTGGTCTATTAGGTTGTACAATCAAACCTAAATTAGGTCTTTCAGCTAAAAACTACGGTCGTGCTGTTTACGAATGTTTACGTGGTGGTCTAGACTTCACTAAGGATGACGAAAACGTTAACTCACAACCATTCATGCGTTGGAGAGACCGTTTCTTATTCGTTTCAGAAGCTTTATACAAAGCACAAGCAGAAACAGGTGAAATTAAAGGGCACTACTTAAATGCTACTGCAGGTAACTGTGAAGAAATGCTAAAACGTGCATCATGTGCTAAAGATTTAGGTGTACCTATTGTTATGCACGACTACCTAACTGGTGGTTTCACTGCTAACACTTCTCTAGCTTCTTACTGTCGTGATAACGGTTTATTACTTCACATTCACCGTGCAATGCACGCTGTTATTGACCGTCAAAAAAACCACGGTATGCACTTCCGTGTATTAGCTAAAGCTTTACGTCTATCTGGTGGTGACCACCTTCACTCTGGTACTGTTGTAGGTAAACTAGAAGGTGAACGTGAAGTAACTTTAGGTTTCGTAGACTTAATGCGTGATGATTACATCGAAAAAGACCGTAGCCGTGGTATTTACTTCACTCAAGACTGGTGTTCAATGGGTGGTGTTATGCCAGTTGCTTCTGGTGGTATCCACGTATGGCACATGCCAGCTCTTGTAGAAATCTTCGGTGATGACGCTTGTTTACAGTTCGGTGGTGGTACTCTAGGTCACCCTTGGGGTAACGCTCCTGGTGCTGTAGCTAACCGTGTAGCTTTAGAAGCTTGTACTCAAGCTCGTAACGAAGGTCGTGACCTTGCTCGCGAAGGTGGAGATGTTATTCGTTCTGCATGCAAATGGAGTCCTGAATTAGCAGCTGCTTGTGAAGTTTGGAAAGAAATTAAATTCGAATTCGAAACTATCGATACTCTA
           Bracteacoccus_minor  ATGGTTCCACAAACTGAAACTAAAACAGGTGCTGGATTTAAAGCAGGTGTAAAAGATTACCGTTTAACATACTACACTCCAGATTACGTAGTTAAAGATACTGACATTTTAGCTGCATTCCGTATGACTCCACAACCAGGCGTTCCTGCTGAAGAATGTGGTGCTGCTGTTGCTGCTGAATCATCTACTGGTACTTGGACTACTGTATGGACTGACGGTTTAACTAGTTTAGACCGTTACAAAGGTCGTTGTTACGACTTAGAGCCGGTTGCAGGCGAAGAAAACCAATACATCGCATATGTTGCTTACCCGATCGATTTATTCGAAGAAGGTTCTGTAACTAACTTATTCACTTCGATTGTTGGTAACGTATTCGGTTTCAAAGCTCTTCGTGCACTTCGTTTAGAAGACCTTCGTATTCCTCCAGCATACGTGAAAACTTTCCAAGGGCCTCCTCACGGGATCCAAGTAGAACGTGACAAACTAAACAAATACGGGCGTGGTTTCTTAGGTTGTACGATCAAACCTAAATTAGGTTTATCTGCTAAAAACTACGGACGTGCTGTTTACGAATGTTTACGTGGTGGTCTAGACTTCACTAAAGATGACGAAAACGTTAACTCACAACCATTCATGCGTTGGAGAGACCGTTTCTTATTCGTTGCTGAAGCGCTTTACAAATCACAAGCAGAAACTGGTGAAATTAAAGGTCACTACTTAAACGCTACTGCAGGTAACTGTGATGAAATGCTAAAACGCGCAGAATGTGCTAAAGATTTAGGTGTACCTATTGTTATGCACGACTACCTAACTGGTGGTTTTACAGCTAACACTTCTTTAGCTTCTTACTGTCGTGATAACGGTTTATTACTTCACATTCACCGTGCAATGCACGCTGTTATCGACCGTCAAAAAAACCACGGTATGCACTTCCGTGTATTAGCTAAAGCTCTACGTCTATCTGGTGGTGACCACCTTCACTCTGGTACTGTTGTAGGTAAACTAGAAGGTGAACGTGAAGTAACTTTAGGTTTCGTAGACTTAATGCGTGACGATTACATCGAAAAAGACCGTAGCCGTGGTATTTACTTCACTCAAGACTGGTGTTCAATGGGTGGTGTTATGCCAGTTGCTTCTGGTGGTATCCACGTATGGCACATGCCAGCTCTTGTAGAAATTTTCGGTGATGACGCTTGTCTACAATTCGGTGGTGGTACTCTAGGTCACCCTTGGGGTAACGCTCCTGGTGCTGTAGCTAACCGTGTAGCTTTAGAAGCTTGTACTCAAGCTCGTAACGAAGGTCGTGACCTTGCTCGTGAAGGTGGAGATGTTATTCGTTCTGCATGCAAATGGAGTCCTGAATTAGCAGCTGCTTGTGAAGTTTGGAAAGAAATTAAATTCGAATTCGAAACTATCGACACTCTA
         Carteria_cerasiformis  ATGGTACCACAAACTGAAACCAGAGCAGGTGCAGGATTTAAAGCAGGGGTTAAAGATTACCGATTAACGTATTATACTCCTGATTATGTTGTAAAAGAAACGGATATTTTAGCTGCATTCCGTATGACTCCACAACCAGGTGTTCCACCAGAAGAATGTGGAGCTGCTGTAGCTGCTGAATCAAGTACTGGTACTTGGACAACAGTATGGACTGATGGATTAACATCTCTAGATCGCTACAAAGGGCGTTGCTATGACATCGAACCTGTTCCTGGTGAAGAAAACCAATACATTGCTTATGTAGCATACCCAATCGATTTATTTGAAGAAGGTTCTGTAACTAACTTATTTACATCAATTGTAGGTAACGTATTCGGATTTAAAGCACTTCGTGCTTTACGTTTAGAAGATTTACGTATTTCTCCAGCATATGTTAAAACATTCCAAGGTCCTCCTCACGGTATCCAAGTAGAACGTGATAAAATTAACAAATATGGTAGAGGTCTTTTAGGTTGTACTATTAAACCAAAATTAGGTTTATCTGCTAAAAACTATGGACGTGCTGTTTACGAATGTTTACGTGGTGGTCTTGACTTTACTAAAGATGATGAAAACGTAAACTCACAACCATTCATGCGTTGGAGAGACCGTTTCTTATTCGTAGCTGAAGCTATTTATAAAGCACAAGGTGAAACTGGTGAAATTAAAGGTCACTATTTAAATGCTACTGCAGGTACTTGTGAAGAAATGATCAAACGTGCTCAATGTGCTAAGGAGCTTGGAGTACCGATCATCATGCATGACTACCTAACAGGTGGTTTCACAGCTAACACATCATTAGCAGAATATTGCCGTGATCATGGTCTATTATTACACATTCACCGTGCTATGCACGCTGTTATTGACCGTCAAAGAAATCACGGTATTCACTTCCGTGTATTAGCAAAAGCTCTTCGTATGTCAGGTGGTGACCACTTACACTCAGGAACTGTTGTTGGTAAATTAGAAGGTGAACGTGAAGTTACTTTAGGATTTGTTGATTTAATGCGTGACGATTATGTTGAAAAAGATCGTAGTCGTGGTATTTATTTCACACAAGACTGGGTTTCTATGGCTGGGGTTATGCCTGTAGCTTCTGGTGGTATTCACGTTTGGCACATGCCAGCATTAGTTGAAATCTTCGGTGATGACGCTTGTTTACAATTCGGTGGTGGTACTTTAGGTCACCCTTGGGGTAACGCACCAGGTGCGGCTGCTAACCGTGTAGCTCTAGAAGCTTGTACTCAAGCTCGTAACGAAGGTCGCGATTTAGCTCGTGAAGGTGGCGATGTTATTCGTTCAGCTTGCCGTTGGAGTCCTGAACTAGCTGCTGCTTGTGAAGTTTGGAAAGAAATCAAATTCGAATTTGAAACAATTGATAAACTA
           Carteria_sp_SAG_8_5  ATGGTTCCACAAACAGAAACCAAAGCAGGTGCCGGGTTTAAAGCTGGTGTGAAAGATTACCGTTTAACATATTACACTCCAGATTACGTTGTAAAAGATACTGATATCTTAGCAGCTTTCCGTATGACTCCACAACCTGGTGTTCCACCTGAAGAATGTGGTGCAGCGGTTGCAGCTGAATCTTCAACAGGTACTTGGACAACTGTATGGACTGACGGTTTAACTTCTCTAGACCGTTACAAAGGACGTTGTTACGATATCGAGCCAGTTCCAGGTGAAGAAAACCAATACATCGCTTATGTTGCTTACCCAATCGATCTTTTCGAAGAAGGTTCAGTAACTAACTTACTAACTTCTATTGTTGGTAACGTATTTGGTTTCAAAGCTTTACGTGCTCTTCGTTTAGAAGATATCCGTATTTCTGCTGCTTACGCTAAAACTTTCCAAGGACCTCCTCACGGGATCCAAGTTGAACGTGACAAACTAAACAAATATGGTCGTGGTCTTTTAGGTTGTACAATCAAACCTAAACTAGGTCTTTCAGCTAAAAACTACGGTCGTGCTGTTTACGAATGTTTACGTGGTGGTCTAGACTTCACTAAAGATGACGAAAACGTTAACTCTCAACCATTCATGCGTTGGCGTGACCGTTTCCTTTTCGTTTCTGAAGCTATCTACAAATCACAAGCTGAAACAGGTGAAATTAAAGGACACTACCTTAACGCTACTGCAGCTACTTGTGAAGAAATGATGAAACGTGCACAATGTGCTAAAGAATTCGGTGTTCCGATTATTATGCATGACTACATTACTGGTGGTTTCACTGCTAACACTTCTTTATCTCACTACTGTCGTGACCACGGTCTATTATTACACATCCACCGTGCTATGCACGCTGTTATTGACCGTCAAAGAAACCACGGTATCCACTTCCGTGTTCTAGCTAAATGTCTACGTATGTCTGGTGGTGACCACTTACACTCTGGTACTGTTGTAGGTAAATTAGAAGGTGAACGTGAAGTAACTTTAGGTTTCGTTGACCTAATGCGTGACGACTACATCGAAAAAGATCGTAGCCGTGGTATTTACTTCACTCAAGACTGGTGTTCTCTACCAGGTGTTATGCCAGTTGCTTCTGGTGGTATTCACGTTTGGCACATGCCAGCTCTAGTTGAAATTTTCGGTGATGACGCTTGTTTACAATTTGGTGGTGGTACACTAGGACACCCATGGGGTAACGCTCCAGGTGCTGCTGCTAACCGTGTTGCTTTAGAAGCTTGTACACAAGCTCGTAACGAAGGTCGTGACCTTGCTCGCGAAGGTGGAGATGTTATCCGCTCAGCTTGCAAATGGTCTCCAGAACTTGCTGCTGCTTGTGAAGTTTGGAAAGAAATCAAATTTGAATTCGAAACTATTGACAAACTT
      Chaetopeltis_orbicularis  ATGGCTCCACAAACTGAAACCAGAGCTGGCGCAGGGTTTAAAGCCGGGGTAAAAGATTACCGATTAANNNNNNNNNNNNNNNNNNNNNNNNNNNNNNNNNNNNNNNNNNNNNNNNNNNNNCGTATGACTCCACAACCTGGTGTTCCACCAGAAGAGTGTGGCGCAGCTGTTGCAGCTGAATCTTCAACTGGTACATGGACAACTGTTTGGACTGATGGTTTAACTAGTTTAGACCGTTACAAAGGCCGTTGCTATGATATCGAACCAGTTCCTGGTGAAGATAACCAATATATCGCTTATGTTGCTTATCCTATTGACCTTTTTGAAGAAGGTTCAGTAACAAACTTATTTACTTCAATCGTAGGTAACGTATTTGGTTTCAAAGCTCTTCGTGCTCTGAGACTAGAAGACCTTCGTATCTCTCCTGCTTATGTAAAAACATTCCAAGGACCTCCTCACGGTATTCAGGTTGAACGTGACAAACTAAACAAATATGGTCGTGGTCTTTTAGGTTGTACAATCAAACCAAAACTAGGTCTTTCAGCTAAAAACTACGGTCGTGCTGTTTACGAATGTCTACGTGGTGGTCTAGACTTTACAAAAGATGACGAAAACGTTAACTCACAACCATTCATGCGTTGGAGAGACCGTTTCCTTTTCGTTGCAGAAGCTATTTACAAAGCTCAAGCTGAAACTGGTGAAATCAAAGGTCACTATTTAAACGCTACAGCTGCTACTTGTGAAGAAATGCTGAAAAGAGCAGAATGTGCAAAAGAACTTGCTATGCCAATTATTATGCATGACTATATTACAGCTGGTTTCACTGCAAACACTACTCTAGCTGAATATTGCCGTGACCACGGTCTTCTTCTACACATTCACCGTGCTATGCACGCTGTAATTGACCGTCAAAGAAACCACGGTATTCACTTCCGTGTTCTAGCTAAAGCACTACGTATGTCAGGTGGTGACCACTTACACTCAGGTACTGTTGTAGGTAAACTAGAAGGCGAACGTGAAGTAACTCTAGGTTTCGTTGATTTAATGCGTGATGATTATATTGAAAAAGATCGTTCACGTGGTGTTTATTTCACTCAAGACTGGTGTTCTCTTCCAGGTGTTATGCCTGTTGCTTCAGGTGGTATCCACGTTTGGCACATGCCAGCTCTAGTAGAAATCTTCGGTGATGACGCTTGTCTTCAATTCGGTGGTGGTACACTTGGTCACCCTTGGGGTAACGCTCCTGGTGCAGCAGCTAACCGTGTAGCTCTAGAAGCTTGTACTCAAGCTCGTAACGAAGGTCGTGACCTTGCTCGTGAAGGTGGTGACATTATTCGTGCAGCTTGCAAATGGAGTCCAGAATTAGCAGCAGCTTGTGAAGTTTGGAAAGAAATTAAATTTGAATTTGATACTATTGACAAACTT
     Characiochloris_acuminata  ATGGTACCACAAACTGAAACTAAAGCAGGCGCTGGCTTCAAAGCAGGTGTTAAAGACTATCGTTTAACATATTACACACCTGATTACGTAGTAAAAGAAACTGATATTTTAGCTGCATTCCGTATGACTCCACAACCAGGTGTTCCACCTGAAGAATGTGGTGCTGCTGTTGCTGCTGAATCTTCAACAGGTACTTGGACTACTGTATGGACAGATGGTTTAACTAGTTTAGACCGTTACAAAGGTCGTTGCTATGACATCGAGCCAGTTCCAGGTGAAGAAAACCAATATATCGCATACGTAGCTTACCCAATCGACTTATTCGAAGAAGGTTCAGTTACTAACATGTTCACATCTATCGTAGGTAACGTATTTGGTTTCAAAGCTTTACGTGCTCTACGTTTAGAAGACCTTCGTATCCCTCCAGCTTACGTTAAAACATTCGCTGGTCCTCCTCACGGTATTCAGGTTGAACGTGATAAAATTAACAAATACGGTCGTGGTTTATTAGGTTGTACAATTAAACCTAAGTTAGGTCTTTCAGCTAAAAACTACGGACGTGCTGTTTACGAGTGTTTACGTGGTGGTTTAGACTTTACTAAAGACGACGAAAACGTAAACTCACAACCATTCATGCGTTGGAGAGACCGTTTCTTATTCGTTGCTGAAGCTATTTACAAAGCACAAGCTGAAACAGGTGAAGTAAAAGGTCACTACTTAAACGCAACTGCAGCTACTGCTGAAGAAATGCTTAAACGTGCACAATGTGCTAAAGAGTTAGGTGTACCTATTATTATGCATGACTATTTAACAGGTGGTTTCACTGCTAACACTTCTTTAGCAGCTTACTGCCGTGACCACGGTTTATTATTACACATCCACCGTGCTATGCACGCTGTAATTGACCGTCAAAGAAACCACGGTATCCACTTCCGTGTTCTAGCTAAAGCTCTACGTATGTCAGGTGGTGACCACCTTCACTCTGGTACTGTAGTAGGTAAACTAGAAGGTGAACGTGAAGTTACTTTAGGTTTCGTAGATTTAATGCGTGACGACTACGTTGAAAAAGATCGTAGCCGTGGTATTTACTTCACACAAGACTGGTGTTCAATGCCAGGTGTAATGCCAGTTGCTTCAGGTGGTATTCACGTATGGCACATGCCTGCTCTAGTAGAGATCTTCGGTGACGACGCATGTTTACAGTTCGGTGGTGGTACTCTTGGTCACCCTTGGGGTAACGCTCCTGGTGCTGTTGCTAACCGTGTTGCTCTTGAAGCTTGTACTCAAGCTCGTAACGAAGGACGTGACCTTGCTCGTGAAGGTGGCGACGTTATCCGTTCTGCTTGCAAATGGAGTCCAGAATTAGCTGCTGCTTGTGAAGTTTGGAAAGAAATTAAGTTTGAATTCGATACTATCGATAAACTA
       Chlamydomonas_applanata  ATGGTTCCACAAACAGAAACAAGAGCAGGTGCTGGATTTAAAGCAGGTGTTAAAGACTACCGTCTTACATACTACACTCCAGATTACGTTGTAAGAGATACTGATATTTTAGCTGCATTCCGTATGACTCCACAACCAGGTGTTCCACCTGAAGAATGTGGTGCTGCTGTAGCTGCTGAATCTTCAACAGGTACTTGGACAACTGTATGGACTGATGGTTTAACTAGCTTAGACCGTTACAAAGGTCGTTGTTACGACATCGAGCCAGTTCCAGGTGAAGACAACCAATACATCGCTTACGTTGCTTACCCAATCGATTTATTCGAAGAAGGTTCAGTAACTAACATGTTCACTTCAATCGTTGGTAACGTATTCGGTTTCAAAGCTTTACGTGCTCTACGTCTTGAAGATTTACGTATTCCTCCAGCTTACGTTAAAACATTCGGTGGTCCTCCACACGGTATTCAGGTTGAACGTGACCGTTTAAACAAATATGGTCGTGGTCTTTTAGGTTGTACAATCAAACCTAAATTAGGTCTTTCAGCTAAAAACTACGGTCGTGCTGTTTACGAATGTTTACGTGGTGGTTTAGACTTTACAAAAGATGACGAAAACGTTAACTCACAACCATTCATGCGTTGGAGAGACCGTTTCTTATTCGTTGCTGAAGCTATCTACAAATCACAAGCTGAAACTGGTGAAGTTAAAGGTCACTACTTAAACGCTACTGCAGCTACTTCTGAAGAAATGATCAAACGTGCTGTATGTGCTAAAGAATTCGGTGTACCTATTATTATGCATGACTACTTAACAGGTGGTTTCACTGCTAACACTTCATTAGCTGCTTACTGTCGTGATCACGGTTTATTATTACACATTCACCGTGCTATGCACGCTGTAATTGACCGTCAACGTAACCACGGTATCCACTTCCGCGTATTAGCTAAAGCTTTACGTTTATCAGGTGGTGACCACTTACACTCAGGTACAGTTGTAGGTAAATTAGAAGGTGAACGTGAAGTAACATTAGGTTTCGTAGACTTAATGCGTGACGACTACATCGAAAAAGACCGTAGCCGTGGTATCTACTTCACTCAAGACTGGTGTTCAATGCCAGGTGTAATGCCAGTTGCTTCAGGTGGTATTCACGTATGGCACATGCCAGCTCTAGTTGAGATCTTCGGTGATGACGCTTGTTTACAGTTCGGTGGTGGTACTCTAGGTCACCCTTGGGGTAACGCTCCTGGTGCTGTTGCTAACCGTGTAGCGTTAGAAGCTTGTACTCAAGCTCGTAACGAAGGTCGCGATTTAGCACGCGAAGGCGGCGACGTAATTCGTTCTGCATGCAAATGGAGTCCTGAATTAGCAGCTGCTTGTGAAGTTTGGAAAGAAATTAAGTTCGAATTCGATACTATCGACAAACTT
         Chlamydomonas_nivalis  ATGGTTCCTCAAACACAAACTAGGGTTGGTGCAGGTTTTAAAGCTGGTGTTAAAGATTATCGTTTAACATATTATACTCCTGATTACGTTGTAAGAGAAACAGATATTCTTGCTGCATTCCGTATGACTCCACAAGCTGGTGTTCCTATCGAAGAAGCAGGTGCTGCTGTAGCTGCTGAATCTTCAACAGGTACATGGACAACTGTATGGACTGATGGTTTAACAAGTCTTGACCGTTATAAAGGTCGTTGTTATGATATCGAACCAGTTGCTGGTGAAGATAATCAATATATCGCTTACGTTGCATACCCTATCGAATTATTTGAAGAAGGTTCTGTAACTAGTTTATTAACATCTATTGTTGGTAACGTTTTTGGTTTCAAAGCTCTTCGTGCTCTACGTCTTGAAGATTTACGTATTTCTACTGCATATTGTAAATCATTCCAAGGACCTCCTCACGGTATTCAAGTAGAACGTGACAAATTAAACAAATATGGTCGTGGTCTTTTAGGTTGTACTATCAAACCTAAATTAGGTCTTTCAGCTAAAAACTACGGACGTGCTGTTTATGAATGTTTACGTGGTGGACTTGACTTCACGAAAGATGACGAAAACGTTACTTCTCAATCATTTATGCGTTGGAGAGACCGTTTTATTTTCGTTGCTGAAGCTCTTTACAAATCTCAAGCTGAAACTGGTGAAATTAAAGGTCACTATTTAAACGCTACTTCAGGAACTGCTGAAGAAATGTTAAAACGTGCAGAAGTTGCTAAAGACTTAGGTGTACCTATCATCATGCATGACTATTTAACAGGTGGTTTAACAGCTAATACATCATTAGCACACTACTGTCGTGATAATGGTTTATTATTACACATTCACAGAGCTATGCACGCGGTTATTGACCGTCAAAGAAACCATGGTATGCACTTCCGTGTTTTAGCTAAAGCTCTACGTCTATCAGGTGGTGACCACCTTCACTCAGGTACTGTTGTAGGTAAACTTGAAGGTGAACGTGAAGTAACTTTAGGTTTCGTTGATTTAATGCGTGATGAATACATTGAAAAAGACCGTAGCCGTGGTATTTACTTCACTCAAGACTGGTGTGGTTTAGGTGGTGTTATGCCAGTTGCATCTGGTGGTATCCACGTATGGCATATGCCTGCTTTAGTTGAAATCTTCGGTGATGACGCTTGTCTTCAATTCGGTGGTGGTACTTTAGGTCACCCTTGGGGTAACGCTCCTGGTGCTGCAGCTAACCGTGTAGCTCTAGAAGCTTGTACACAAGCTCGTAATGAAGGACGTGATTTAGCACGTGAAGGTGGAGATGTAATCCGCTCAGCTTGTAAATGGAGTCCTGAATTAGCTGCTGCTTGTGAAGTTTGGAAAGAAATCAAATTTGAATTTGATACTATTGACAAACTA
        Chlamydomonas_peterfii  ATGGTTCCACAAACAGAAACGAAAGCAGGTGCTGGATTCAAAGCTGGTGTTAAAGACTATCGTTTAACATACTACACTCCAGATTACGTTGTAAGAGAAACTGACATTTTAGCAGCTTTCCGTATGACTCCACAACCAGGTGTTCCACCTGAAGAATGTGGTGCTGCTGTAGCAGCTGAATCATCAACAGGTACTTGGACAACAGTATGGACAGATGGTTTAACTAGTCTTGATAAATACAAAGGTCGTTGTTATGACATCGAACCTGTACCAGGTGAAGAAAATCAGTACATTGCTTATGTTGCTTACCCAATCGACTTATTCGAAGAAGGTTCAGTAACTAACATGTTCACATCTATTGTAGGTAACGTATTCGGTTTCAAAGCTTTACGTGCTTTACGTTTAGAAGACCTTCGTATTCCTCCAGCTTACACTAAAACATTCCAAGGTCCTCCACACGGTATTCAAGTAGAACGTGACAAATTAAACAAATATGGTCGTGGCTTATTAGGTTGTACTATTAAACCGAAATTAGGTCTTTCAGCTAAAAACTACGGTCGTGCTGTTTATGAGTGTTTACGTGGTGGTCTAGACTTTACAAAAGACGACGAAAACGTTAACTCACAACCATTCATGCGTTGGCGTGACCGTTTCTTATTTGTTGCTGAAGCGATTTACAAATCACAATCAGAAACAGGTGAAGTTAAAGGTCACTACTTAAACTGTACTGCTGCTACTTCAGAAGAAATGTTAAAACGTGCACAATGTGCTAAAGACCTTGGTGTACCAATCGTTATGCATGACTACTTAACTGGTGGTTTCACTTCAAACACTTCATTAGCTCACTACTGTCGTGACAATGGTTTATTATTACACATTCACCGTGCTATGCACGCTGTAATTGACCGTCAACGTAACCACGGTATTCACTTCCGTGTATTAGCTAAAGCTTTACGTATGTCAGGTGGTGACCACTTACACTCTGGTACTGTTGTAGGTAAATTAGAAGGTGAACGTGAAGTTACATTAGGTTTCGTTGACTTAATGCGTGATGACTACGTAGAAAAAGACCGTAGCCGTGGTATTTACTTCACTCAAGACTGGTGCGCTATGTCTGGTGTAATGCCAGTAGCTTCTGGTGGTATTCACGTATGGCACATGCCAGCTTTAGTAGAAATCTTCGGTGATGACGCTTGTCTTCAATTCGGTGGTGGTACTCTTGGTCACCCTTGGGGTAACGCTCCAGGTGCAGCTGCTAACCGTGTAGCTCTTGAAGCTTGTACACAAGCTCGTAACGAAGGTCGTGACCTTGCTCGTGAAGGTGGCGATGTTATTCGTTCAGCTTGCAAATGGAGTCCTGAATTAGCTGCAGCTTGTGAAGTTTGGAAAGAAATCAAATTCGAATTCGAAACTATTGACAAACTA
     Chlamydomonas_reinhardtii  ATGGTTCCACAAACAGAAACTAAAGCAGGTGCTGGATTCAAAGCCGGTGTAAAAGACTACCGTTTAACATACTACACACCTGATTACGTAGTAAGAGATACTGATATTTTAGCTGCATTCCGTATGACTCCACAACCAGGTGTTCCACCTGAAGAATGTGGTGCTGCTGTAGCTGCTGAATCTTCAACAGGTACATGGACTACAGTATGGACTGACGGTTTAACAAGTCTTGACCGTTACAAAGGTCGTTGTTACGATATCGAACCAGTTCCGGGTGAAGACAACCAATACATTGCTTACGTAGCTTACCCAATCGACTTATTCGAAGAAGGTTCAGTAACTAACATGTTCACTTCTATTGTAGGTAACGTATTCGGTTTCAAAGCTTTACGTGCTCTACGTCTTGAAGACCTTCGTATTCCACCTGCTTACGTTAAAACATTCGTAGGTCCTCCACACGGTATTCAGGTAGAACGTGACAAATTAAACAAATATGGTCGTGGTCTTTTAGGTTGTACAATCAAACCTAAATTAGGTCTTTCAGCTAAAAACTACGGTCGTGCAGTTTATGAATGTTTACGTGGTGGTCTTGACTTTACTAAAGACGACGAAAACGTAAACTCACAACCATTCATGCGTTGGCGTGACCGTTTCCTTTTCGTTGCTGAAGCTATTTACAAAGCTCAAGCAGAAACAGGTGAAGTTAAAGGTCACTACTTAAACGCTACTGCTGGTACTTGTGAAGAAATGATGAAACGTGCAGTATGTGCTAAAGAATTAGGTGTACCTATTATTATGCACGACTACTTAACAGGTGGTTTCACAGCTAACACTTCATTAGCTATCTACTGTCGTGACAACGGTCTTCTTCTACACATCCACCGTGCTATGCACGCGGTTATTGACCGTCAACGTAACCACGGTATTCACTTCCGTGTTCTTGCTAAAGCTCTTCGTATGTCTGGTGGTGACCACCTTCACTCTGGTACTGTTGTAGGTAAACTAGAAGGTGAACGTGAAGTTACTCTAGGTTTCGTAGACTTAATGCGTGATGACTACGTTGAAAAAGACCGTAGCCGTGGTATTTACTTCACTCAAGACTGGTGTTCAATGCCAGGTGTTATGCCAGTTGCTTCAGGTGGTATTCACGTATGGCACATGCCAGCTTTAGTTGAAATCTTCGGTGATGACGCATGTCTTCAGTTCGGTGGTGGTACTCTAGGTCACCCTTGGGGTAACGCTCCAGGTGCTGCAGCTAACCGTGTAGCTCTTGAAGCTTGTACTCAAGCTCGTAACGAAGGTCGTGACCTTGCTCGTGAAGGTGGCGACGTAATTCGTTCAGCTTGTAAATGGTCTCCAGAACTTGCTGCTGCATGTGAAGTTTGGAAAGAAATTAAATTCGAATTTGATACTATTGACAAACTT
         Chlorococcum_tatrense  ATGGTTCCACAAACTGAAACAAGAGCTGGTGCGGGGTTTAAAGCCGGTGTAAAAGATTACCGTTTAACTTATTACACTCCTGATTACGTTGTAAGAGATACTGATATCTTAGCAGCATTCCGTATGACACCTCAAGCAGGTGTTCCACCTGAGGAATGTGGTGCTGCGGTTGCTGCTGAGTCATCGACTGGTACTTGGACAACTGTATGGACTGATGGTTTAACTAGCTTAGACCGTTACAAAGGACGTTGTTACGACATCGAACCTGTACCAGGTGAAGACAACCAATACATCGCATATGTAGCATACCCAATCGACTTATTTGAAGAAGGTTCTGTAACAAACATGTTCACTTCTATTGTAGGTAACGTATTTGGTTTCAAAGCTTTACGTGCACTACGTCTTGAAGATTTACGTATTCCTCCAGCTTATGTTAAAACATTCTCAGGTCCTCCACACGGTATTCAAGTAGAACGTGATAAAATTAACAAATATGGTCGTGGTCTTTTAGGTTGTACAATTAAACCTAAATTAGGTTTATCAGCTAAAAACTACGGTCGTGCTGTTTATGAATGTTTACGTGGTGGTCTTGACTTTACTAAAGATGACGAAAACGTAAACTCTCAACCATTCATGCGTTGGAGAGACCGTTTCTTATTCGTTGCAGAAGCATGTTACAAAGCTCAAGCAGAAACAGGTGAGGTTAAAGGGCATTATTTAAACGCTACAGCTGGGACTGCTGAAGAAATGTTAAAAAGAGCTCAATGTGCTAAGGAGTTAGGGGTACCTATCATTATGCATGACTATTTAACTGGTGGTTTTACAGCTAACACTTCATTAGCTTTATACTGTCGTGACCATGGTTTATTATTACACATTCACCGTGCTATGCACGCTGTTATTGACCGTCAAAGAAACCACGGTATTCACTTCCGTGTTTTAGCTAAAGCATTACGTATGTCTGGTGGTGACCACCTTCACTCTGGTACTGTTGTAGGTAAATTAGAAGGTGAACGTGAAGTAACTTTAGGTTTCGTTGACTTAATGCGTGATGATTACGTTGAAAAAGACCGTAGCCGTGGTATTTACTTTACTCAAGACTGGTGTTCTATGCCAGGTGTAATGCCAGTTGCTTCTGGTGGTATTCACGTATGGCACATGCCTGCTTTAGTTGAAATCTTTGGTGATGATGCTTGTTTACAATTCGGTGGTGGTACTTTAGGTCACCCTTGGGGTAACGCACCTGGTGCTGTTGCTAACCGTGTAGCTTTAGAGGCTTGTACTCAAGCTCGTAACGAAGGTCGTGACCTTGCTCGCGAAGGTGGAGATGTTATCCGCTCAGCTTGTAAATGGTCTCCTGAATTAGCTGCTGCATGTGAAGTTTGGAAAGAAATCAAATTCGAATTCGATACTATTGACAAACTA
       Chlorogonium_capillatum  ATGGTTCCACAAACTGAAACGCGCGCTGGTGCTGGCTTCAAAGCAGGTGTAAAAGATTACCGTTTAACTTATTACACTCCAGATTACGTTGTAAGAGATACTGATGTATTAGCTGCATTCCGTATGACTCCTCAACCAGGTGTTCCACCTGAAGAGTGTGGTGCTGCTGTAGCTGCTGAATCTTCAACAGGTACTTGGACAACTGTATGGACAGACGGTTTAACTAGCTTAGACCGTTACAAAGGTCGTTGTTACGACATCGAACCAGTTCCAGGTGAAGACAACCAATATATCGCATACGTAGCTTACCCAATCGACTTATTCGAAGAAGGTTCAGTTACTAACATGTTCACTTCAATTGTAGGGAACGTATTCGGTTTCAAAGCTTTACGTGCTTTACGTCTTGAAGACCTTCGTATCCCTCCAGCTTATGTTAAAACATTCTCTGGTCCACCACACGGTATTCAGGTTGAACGTGACAAATTAAACAAATATGGTCGTGGATTACTTGGTTGCACAATTAAACCAAAATTAGGTTTATCAGCAAAAAACTATGGACGCGCAGTTTATGAATGTTTACGAGGTGGTTTAGACTTCACAAAAGATGACGAAAACGTAACATCACAACCATTCATGCGTTGGAGAGACCGTTTCTTATTCGTAGCTGAAGCTATTTACAAAGCACAAGCAGAAACAGGTGAAGTAAAAGGTCACTACTTAAACGTAACAGCTGGAACAGCTGAAGAAATGCTTAAACGTGCACAATGTGCCAAAGAATTAGGTGTACCTATTATTATGCATGACTATTTAACAGGTGGTTTTACATCTAACACTTCATTAGCGTTATTCTGTCGTGATAACGGTTTATTATTACACATCCACCGTGCTATGCACGCTGTAATTGACCGTCAACGTAACCACGGTATTCACTTCCGTGTATTAGCTAAAGCTTTACGTATGTCTGGTGGTGACCACCTTCACTCAGGTACTGTTGTAGGTAAATTAGAAGGTGAACGTGAAGTTACTTTAGGTTTCGTAGACTTAATGCGTGATGATTACGTAGAAAAAGACCGTAGTCGTGGTATTTACTTTACTCAAGATTGGTGTTCAATGCCAGGTGTTATGCCAGTTGCTTCAGGTGGTATTCACGTATGGCACATGCCAGCTTTAGTAGAAATTTTCGGTGACGACGCTTGTTTACAGTTTGGTGGTGGTACTTTAGGCCACCCTTGGGGTAACGCTCCTGGTGCCGTTGCTAACCGTGTAGCGTTAGAAGCTTGTACTCAAGCTCGTAACGAAGGTCGCGATTTAGCACGTGAAGGTGGCGACGTTATCCGTTCTGCTTGCAAGTGGTCTCCAGAATTAGCAGCTGCTTGTGAAGTTTGGAAAGAAATCAAATTCGAATTTGATACTGTTGACAAATTA
         Chloromonas_perforata  ATGGTTCCACAAACTGAAACAAGAGCTGGTGCTGGGTTTAAAGCCGGTGTAAAAGATTACCGTTTAACTTACTACACTCCTGATTACGTTGTAAGAGATACTGATATTTTAGCTGCGTTCCGTATGACTCCTCAAGCAGGTGTTCCCCCTGAAGAGTGTGGTGCTGCGGTTGCTGCAGAATCAAGTACAGGTACTTGGACAACTGTATGGACTGATGGTTTAACTAGTTTAGACCGTTACAAAGGACGTTGTTACGACATCGAACCAGTGCCTGGTGAAGACAATCAATACATTGCATACGTTGCATACCCAATCGACTTATTTGAAGAAGGTTCTGTAACAAACATGTTCACTTCTATTGTAGGTAACGTATTTGGTTTCAAAGCTTTACGTGCACTACGTCTTGAAGACTTACGTATTCCTCCAGCTTATGTTAAAACATTCTCAGGTCCTCCACACGGTATTCAAGTAGAACGTGATAAAATTAACAAATATGGTCGTGGTCTTTTAGGTTGTACAATTAAACCTAAATTAGGTCTTTCAGCTAAAAACTACGGTCGTGCTGTTTATGAATGTTTACGTGGTGGTCTTGACTTTACTAAGGATGACGAAAACGTAAACTCTCAACCATTCATGCGTTGGAGAGACCGTTTCTTATTCGTTGCAGAAGCATGTTACAAAGCTCAAGCAGAAACTGGTGAAGTTAAAGGGCATTATTTAAACGCTACAGCTGGTACAGCTGAAGAAATGTTAAAAAGAGCTCAATGTGCTAAAGAGTTAGGTGTACCTATTATTATGCATGACTATTTAACTGGTGGTTTTACTGCTAACACTTCATTAGCTTTATACTGTCGTGACCATGGTTTATTATTACACATTCACCGTGCTATGCACGCTGTTATTGACCGTCAAAGAAACCACGGTATTCACTTCCGTGTTTTAGCTAAAGCATTACGTATGTCTGGTGGTGACCACCTTCACTCTGGTACTGTTGTAGGTAAATTAGAAGGTGAACGTGAAGTAACTTTAGGTTTCGTTGACTTAATGCGTGATGATTACGTTGAAAAAGACCGTAGCCGTGGTATTTACTTCACTCAAGACTGGTGTTCTATGCCAGGTGTAATGCCAGTTGCTTCAGGTGGTATTCACGTATGGCACATGCCTGCTTTAGTTGAAATCTTCGGCGACGACGCATGCTTACAATTCGGTGGTGGTACATTAGGTCACCCTTGGGGTAACGCACCTGGTGCTGTTGCTAACCGTGTAGCTTTAGAGGCTTGTACTCAAGCTCGTAACGAAGGTCGTGACCTTGCTCGTGAGGGTGGTGACGTAATTCGTTCAGCTTGTAAATGGTCTCCTGAATTAGCTGCGGCTTGTGAAGTTTGGAAAGAGATCAAATTCGAATTTGATACTATTGACAAACTA
           Chloromonas_radiata  ATGGTTCCTCAAACACAAACTAGGGTTGGTGCTGGTTTTAAAGCTGGTGTTAAAGATTATCGTTTAACATATTACACTCCTGACTACGTTGTAAAAGATACAGACATTCTTGCGGCATTCCGTATGACTCCTCAAGCAGGCGTTCCTGCTGAAGAGGCTGGTGCTGCTGTAGCTGCTGAGTCTTCTACTGGTACTTGGACAACAGTATGGACTGATGGTTTAACAAGTCTTGACCGTTACAAAGGCCGTTGTTATGACATCGAACCAGTTGCTGGTGAAGAAAATCAGTATATTGCTTATGTTGCATACCCAATCGACTTATTTGAAGAAGGTTCTGTAACAAACTTATTTACATCAATTGTAGGTAACGTTTTCGGTTTCAAAGCTCTTCGTGCACTTCGTCTTGAAGATCTTCGTATTTCTACTTCTTACGCAAAAACATTCCAAGGGCCTCCACACGGTATTCAAGTAGAACGTGACAAATTAAACAAATATGGTCGTGGTCTTTTAGGTTGTACAATTAAACCAAAATTAGGTCTTTCAGCTAAAAACTACGGACGTGCAGTTTATGAATGTTTACGTGGTGGATTAGATTTTACTAAAGATGACGAAAACGTTACATCTCAACCTTTCATGCGTTGGAGAGACCGTTTTATTTTCGTTGCTGAAGCTCTTTACAAATCTCAAGCTGAAACAGGTGAGGTTAAAGGTCACTATTTAAACGTTACTGCAGGAACTTCTGAAGAAATGTTAAAACGTGCTGAAGTTGCTAAAAACTTAGGTGTACCTATCATCATGCACGACTACCTTACTGGTGGTTTAACATCTAACACTTCGTTAGCACACTACTGTCGTGATAACGGTTTATTATTACACATTCACAGAGCGATGCACGCGGTTATCGACCGTCAAAGAAACCACGGTATTCACTTCCGTGTTTTAGCTAAAGCTCTTCGTATGTCAGGTGGTGACCACCTTCACTCAGGAACTGTTGTAGGTAAACTTGAAGGTGAACGTGAAGTTACTTTAGGTTTCGTAGACTTAATGCGTGATGAATACATCGAAAAAGATCGTAGCCGTGGTATCTACTTCACACAAGATTGGTGTGGATTACCTGGTGTTATGCCAGTTGCTTCTGGTGGTATTCACGTATGGCACATGCCAGCTTTAGTTGAAATTTTCGGTGATGATGCTTGTCTTCAATTCGGTGGTGGTACTTTAGGCCACCCTTGGGGTAACGCTCCTGGTGCTGCTGCAAACCGTGTAGCACTTGAGGCTTGTACTCAAGCTCGTAACGAAGGTCGTGATTTAGCTCGTGAAGGTGGAGACGTTATTCGTTCTGCTTGCAAATGGAGTCCTGAATTAGCGGCTGCTTGTGAAGTTTGGAAAGAAATTAAATTCGAATTCGATACAATCGACAAACTA
             Chloromonas_rosae  ATGGTTCCTCAAACACAAACTAAGGTTGGTGCAGGTTTTAAAGCTGGTGTTAAAGATTATCGTTTAACATATTATACTCCTGATTACGTTGTAAAAGAAACAGACATTCTTGCTGCATTCCGTATGACTCCACAAGCTGGTGTTCCTATTGAAGAAGCTGGTGCCGCGGTAGCTGCTGAATCTTCAACAGGTACATGGACAACTGTATGGACTGATGGTTTAACTAGTCTTGACCGTTATAAAGGTCGTTGTTATGACATCGAACCAGTAGCAGGTGAAGACAATCAATATATCGCTTATGTTGCATACCCTATCGAATTATTTGAAGAAGGTTCTGTTACTAGTTTATTAACATCTATTGTAGGTAACGTTTTTGGTTTCAAAGCTCTTCGTGCTCTACGTCTTGAAGATTTACGTATTTCTCCAGCATATGCTAAAACATTCCAAGGACCTCCACACGGTATTCAAGTAGAACGTGACAAATTAAACAAATATGGTCGTGGTCTTTTAGGTTGTACTATCAAACCAAAATTAGGTCTTTCTGCTAAAAACTACGGACGTGCTGTTTATGAATGTTTACGTGGTGGTCTTGACTTCACGAAAGATGATGAAAACGTAACTTCTCAATCGTTTATGCGTTGGAGAGACCGTTTTATTTTCGTTTCTGAAGCTCTTTATAAATCTCAAGCTGAAACTGGTGAAATTAAAGGTCACTATTTAAATGCTACTTCAGGAACATCTGAAGAAATGTTAAAACGTGCTGAAGTTGCTAAAAATTTAGGTGTACCTATTATTATGCATGACTATTTAACAGGTGGTTTAACTGCTAACACTTCATTAGCACACTACTGTCGTGATAATGGTTTATTATTACACATTCACAGAGCTATGCACGCGGTTATTGACCGTCAAAGAAATCATGGTATTCACTTCCGTGTTTTAGCTAAAGTTCTACGTCTATCAGGTGGTGACCACCTTCACTCTGGTACTGTTGTAGGTAAACTTGAAGGTGAACGTGAAGTAACTTTAGGTTTCGTTGATTTAATGCGTGATGAATACATCGAAAAAGACCGTAGCCGTGGTATTTATTTCACTCAAGATTGGTGTGGTTTAGGTGGTGTAATGCCAGTAGCTTCTGGTGGTATCCACGTATGGCATATGCCTGCTTTAGTAGAAATCTTTGGTGATGACGCTTGTCTTCAATTCGGTGGTGGAACGTTAGGTCATCCTTGGGGAAATGCTCCTGGTGCTGCAGCTAACCGTGTAGCTCTAGAAGCTTGTACACAAGCTCGTAACGAAGGACGTGATTTAGCTCGTGAAGGCGGAGATGTAATCCGTTCAGCTTGCAAATGGAGTCCTGAATTAGCTGCTGCTTGTGAAGTTTGGAAAGAAATCAAATTCGAATTTGATACTATTGATAAACTA
       Chlorosarcinopsis_eremi  ATGGTTCCACAAACTGAAACGAGAGCAGGTGCTGGCTTCAAAGCAGGTGTAAAAGACTACCGTTTAACATACTACACTCCAGACTACGTTGTAAAAGATACTGATATCTTAGCTGCATTCCGTATGACTCCACAACCAGGTGTTCCACCTGAAGAATGTGGTGCTGCTGTAGCTGCTGAATCTTCTACTGGTACTTGGACAACTGTATGGACTGATGGTTTAACTAGCTTAGACCGTTACAAAGGTCGTTGTTACGATATCGAACCAGTTCCGGGCGAAGACAACCAGTACATCGCTTACGTTGCTTACCCAATCGACTTATTCGAAGAAGGTTCAGTAACTAACTTATTTACTTCAATTGTAGGTAACGTATTTGGTTTCAAAGCTTTACGTGCACTACGTCTTGAAGACCTTCGTATTCCTCCAGCTTACGTTAAAACATTTGAAGGTCCTCCACACGGTATTCAAGTTGAACGTGACAAAATTAACAAATATGGTCGTGGTCTTTTAGGTTGTACAATTAAACCAAAATTAGGTTTATCAGCTAAAAACTACGGTCGTGCTGTTTATGAGTGTTTACGTGGTGGTTTAGACTTTACTAAGGACGACGAAAACGTAAACTCACAACCATTCATGCGTTGGAGAGACCGTTTCCTATTCGTAGCTGAAGCTATTTACAAAGCACAAGCGGAAACTGGTGAGGTTAAAGGCCACTATTTAAACGCTACTGCTGGTACTGCTGAAGAAATGTTAAAACGTGCACAATGTGCTAAGGAATTAGGTGTACCTATTATTATGCATGACTACCTTACGGGTGGTTTCACTGCTAACACTTCTTTATCTCACTACTGTCGTGACCACGGTCTATTATTACACATTCACCGTGCTATGCACGCTGTAATTGACCGTCAAAGAAACCACGGTATTCACTTCCGTGTTTTAGCTAAAGCTTTACGTATGTCTGGTGGTGACCACCTTCACTCAGGTACTGTTGTAGGTAAATTAGAAGGTGAACGTGAAGTTACTTTAGGTTTCGTAGACTTAATGCGTGACGACTACATCGAAAAAGATCGTAGCCGTGGTGTTTACTTCACTCAAGACTGGTGTTCAATGTCAGGTGTTATGCCAGTAGCTTCTGGTGGTATTCACGTATGGCACATGCCAGCTTTAGTTGAAATTTTCGGCGATGACGCTTGTTTACAATTCGGTGGTGGTACTCTAGGCCACCCATGGGGTAACGCACCTGGTGCTGTTGCTAACCGTGTTGCTTTAGAAGCTTGTACTCAAGCTCGTAACGAAGGTCGTGACCTTGCTCGTGAGGGTGGTGACGTAATTCGTTCTGCTTGTAAGTGGTCTCCAGAATTAGCAGCTGCTTGTGAAGTATGGAAAGAAATTAAGTTTGAATTCGATACAATCGACAAACTA
        Chlorotetraedron_incus  ATGGTTCCACAAACTGAAACTAGAGCCGGTGCAGGATTTAAAGCTGGTGTAAAAGACTACCGTCTTACTTACTACACTCCTGATTACGTTATCAAAGATACTGATATTTTAGCAGCATTCCGTATGACTCCACAACCAGGTGTTCCTGCTGAAGAATGTGGTGCAGCTGTTGCAGCTGAATCATCAACAGGTACTTGGACAACTGTATGGACAGATGGTTTAACTAGCTTAGACCGTTACAAAGGACGTTGTTATGACATCGAACCAGTTCCAGGTGAAGACAACCAATATATTGCTTATGTTGCTTACCCAATTGACTTATTCGAAGAAGGTTCAGTAACTAACTTATTTACTTCTATTGTAGGTAACGTATTTGGTTTCAAAGCTTTACGTGCTTTACGTTTAGAAGACCTTCGTATTCCTCCTGCTTACGCAAAAACTTTCGTAGGACCTCCTCATGGTATTCAGGTTGAACGTGATAAACTAAACAAATATGGTCGTGGTTTATTAGGTTGTACAATTAAACCAAAATTAGGTCTTTCAGCTAAAAACTACGGACGTGCTGTATACGAGTGTTTACGTGGTGGTTTAGACTTCACTAAAGATGACGAAAACGTAAACTCACAACCATTCATGCGTTGGAGAGACCGTTTCTTATTCGTTGCTGAAGCTAGCTACAAAGCACAAGCAGAAACAGGTGAAATTAAAGGGCACTACTTAAATGCTACTGCAGGTACTTGCGAAGAAATGCTAAAACGTGCTCAATGTGCTAAAGAATTAGGTATTCCTATTGTTATGCATGACTACTTAACTGGTGGTTTCACTGCAAACACTTCATTAGCAGTTTACTGTCGTGACAATGGTCTTTTATTACACATTCACCGTGCTATGCACGCTGTAATTGACCGTCAAAGAAACCACGGTATTCACTTCCGTGTTTTAGCTAAAGCATTACGTATGTCAGGTGGTGACCACTTACACTCAGGGACTGTTGTAGGTAAATTAGAAGGTGAACGTGAAGTAACTTTAGGTTTCGTAGACTTAATGCGTGACGACTACATCGAAAAAGACCGTAGCCGTGGTATTTACTTTACTCAAGACTGGTGTTCTATGGCTGGTGTTATGCCAGTTGCTTCTGGAGGTATTCACGTATGGCACATGCCAGCTTTAGTTGAAATCTTCGGAGATGACGCTTGTTTACAATTCGGTGGTGGTACTTTAGGTCACCCTTGGGGTAACGCACCAGGTGCGGTTGCTAACCGTGTTGCTTTAGAAGCTTGTACTCAAGCTCGTAACGAAGGTCGTGACTTAGCTCGTGAAGGTGGAGATGTTATCCGTTCAGCTTGTAAATGGAGTCCTGAACTAGCTGCGGCTTGTGAAGTTTGGAAAGAAATTAAATTCGAATTCGAAACTATCGATAAACTT
    Chromochloris_zofingiensis  ATGGTTCCACAAACTGAAACTAAAGCAGGTGCTGGGTTTAAAGCTGGTGTTAAAGATTACCGTTTAACTTACTATACTCCTGATTACGTAGTTAAAGATACAGATATTTTAGCAGCTTTCCGTATGACTCCTCAACCAGGAGTTCCTCCAGAAGAATGTGGTGCAGCCGTAGCTGCTGAATCTTCAACAGGTACTTGGACAACTGTTTGGACAGACGGTTTAACAAGTTTAGACCGTTACAAAGGTCGTTGTTACGATCTTGAGCCGGTTCCTGGAGAAGAAAACCAGTATATTGCATACGTAGCATACCCAATCGACTTATTTGAAGAAGGTTCAGTTACAAACTTATTTACTTCAATTGTAGGTAACGTATTCGGTTTCAAAGCTTTACGAGCACTTCGTTTAGAAGATCTTCGTATTCCTGTAGCTTATGTAAAAACTTTCCAAGGGCCTCCACACGGTATTCAAGTAGAACGTGACAAACTAAACAAATATGGTCGTGGTCTTTTAGGATGTACAATTAAACCAAAATTAGGTTTATCTGCTAAAAACTACGGTCGTGCATGTTATGAATGTTTACGTGGTGGTTTAGACTTTACAAAAGACGACGAAAACGTAAACTCACAACCTTTCATGCGTTGGAGAGACCGTTTCCTTTTCGTAGCTGAAGCTATTTACAAATCACAATCAGAAACTGGTGAAATCAAAGGTCACTACTTAAATGCTACTGCAGGAAACTGTGATGAAATGATCAAACGTGCTCAATGTGCTAAAGAATTGGGTGTACCTATTGTTATGCATGACTACTTAACTGGTGGTTTCACAGCTAACACTTCTCTAGCAAGCTACTGTCGTGATAACGGTTTATTATTACACATTCACCGTGCAATGCACGCTGTAATTGACCGTCAAAGAAACCACGGTATGCACTTCCGTGTATTAGCTAAAGCTTTACGTCTATCTGGTGGTGACCACTTACACTCTGGTACTGTAGTAGGTAAATTAGAAGGTGAACGTGAAGTAACTTTAGGTTTCGTTGACTTAATGCGTGATGATTACATCGAAAAAGACCGTAGCCGTGGTGTTTACTTTACTCAAGACTGGTGTTCTATGGGTGGTGTTATCCCTGTAGCTTCTGGTGGTATTCACGTATGGCACATGCCAGCATTAGTTGAAATTTTTGGTGATGACGCTTGTTTACAATTTGGTGGTGGTACACTTGGTCACCCTTGGGGTAACGCACCAGGTGCAGTTGCAAACCGTGTAGCTTTAGAAGCTTGTACTCAAGCTCGTAACGAAGGACGTGACCTTGCTCGCGAAGGTGGTGATGTAATCCGTTCAGCTTGTAAATGGAGTCCTGAATTAGCGGCTGCATGTGAAGTTTGGAAAGAAATTAAGTTTGAATTTGAGACAATTGATAAACTA
       Cylindrocapsa_geminella  ATGGTGCCACAAACTGAAACGAAAGCAGGTGCAGGATTTAAAGCTGGTGTAAAAGATTACCGATTGACGTACTATACTCCAGATTACGTAGTTAAAGATACAGATATTTTAGCAGCATTCCGTATGACTCCGCAACCAGGAGTTCCTCCAGAAGAAGCAGGAGCAGCAGTAGCTGCAGAATCTTCAACAGGAACATGGACGACAGTATGGACGGACGGATTGACGAGCTTAGATAGATATAAAGGACGTTGTTATGATATCGAACCGGTTGCTGGGGAAGACAATCAATATATTGCTTATGTTGCGTATCCTATTGACCTTTTTGAAGAAGGTTCAGTTACGAATCTATTTACTTCTATAGTAGGAAATGTATTTGGTTTCAAAGCTCTACGTGCCCTTCGTTTAGAGGATCTTCGAATCTCTCCAGCTTATGCAAAAACTTTCCAAGGACCTCCACATGGTATTCAAGTCGAACGCGACAAATTAAATAAGTACGGAAGAGGTTTATTAGGATGTACTATTAAGCCAAAACTAGGTTTATCAGCAAAAAACTATGGGCGTGCTGTTTATGAATGTTTGCGTGGAGGTTTAGATTTTACAAAAGATGATGAAAATGTAAATTCTCAACCATTTATGCGTTGGAGAGACCGCTTCTTATTTGTTGCTGAAGCTATCTATAAATCTCAAGCAGAGACAGGTGAAATTAAAGGTCATTATCTTAATGCTACAGCAGGTACTTGCGAAGAGATGATTAAAAGAGCTCAATGTGCCAAAGAGTTAGGTGTACCTATTATTATGCATGATTACTTAACAGGAGGTTTCACAGCTAATACATCATTAGCGCAATACTGTAGAGATCATGGTTTACTTCTTCACATTCACCGTGCCATGCATGCTGTTATTGACCGTCAAAGAAATCACGGGATTCATTTCCGTGTTTTAGCAAAAGCTCTTCGTATGTCTGGTGGGGACCACTTACACTCTGGGACGGTTGTAGGGAAACTAGAAGGTGAACGTGAGGTAACGTTAGGTTTCGTAGATTTAATGCGTGATGATTATATTGAAAAAGATCGTAGCCGTGGTATCTATTTCACACAAGATTGGTGTTCTTTACCTGGCGTGATGCCAGTAGCTTCAGGCGGTATTCACGTGTGGCACATGCCTGCGTTAGTTGAGATTTTTGGTGACGACGCTTGTCTGCAATTTGGTGGAGGGACACTTGGTCATCCTTGGGGAAATGCTCCTGGAGCTGCAGCCAATCGTGTAGCTTTAGAAGCTTGTACTCAAGCGCGTAACGAAGGTCGTGACTTAGCTCGAGAAGGTGGTGATGTTATCCGATCAGCTTGCAAATGGAGCCCAGAACTTGCAGCTGCTTGTGAAGTTTGGAAAGAAATTAAATTCGAATTTGAAACTATTGACAAATTG
         Desmotetra_stigmatica  ATGGTTCCTCAAACTGAAACTAGAGCAGGTGCTGGATTTAAAGCAGGTGTAAAAGATTACCGTTTAACTTATTACACTCCTGATTACGTAGTAAAAGACACTGATATTCTAGCAGCTTTCCGTATGACTCCACAACCTGGAGTTCCTACAGAAGAATGTGGTGCAGCTGTAGCAGCTGAATCTTCAACAGGTACTTGGACAACTGTATGGACTGATGGTCTAACAAGTCTTGACCGTTACAAAGGTCGTTGTTATGATATCGAACCAGTAGCTGGTGAAGAAAACCAATACATTGCTTATGTAGCTTACCCTATCGACTTATTCGAAGAAGGTTCAGTTACTAACTTATTTACTTCTATTGTAGGTAACGTATTTGGGTTCAAAGCTCTTCGTTCACTACGTCTAGAAGACTTACGTATTCCTCCTGCTTACGTAAAAACTTTCCAAGGACCTCCACACGGGATCCAAGTAGAACGTGACAAATTAAACAAATATGGTCGTGGTTTACTAGGATGTACTATCAAACCTAAACTAGGTCTATCAGCTAAAAACTATGGACGTGCTGTTTACGAATGTTTACGTGGTGGTCTTGACTTTACAAAAGATGACGAAAACGTAACTTCACAACCATTCATGCGTTGGAGAGACCGTTTCCTATTCGTAGCTGAAGCTCTTTACAAATCTCAAGCTGAAACTGGTGAGGTAAAAGGTCACTATCTAAATGCAACAGCTGGTACTTGTGAAGAAATGCTAAAACGTGCACAATGTGCTAAAGAATTAGGAGTACCTATCGTTATGCATGACTACCTAACAGGTGGTTTCACTGCTAACACTTCTCTAGCTCACTTCTGTCGTGATAATGGTCTATTACTTCACATCCACCGTGCAATGCACGCTGTTATTGACCGTCAAAGAAATCACGGTATGCACTTCCGTGTACTTGCTAAAGCTCTTCGTCTTTCTGGTGGTGACCACCTTCACTCTGGTACTGTTGTAGGTAAACTAGAAGGTGAACGTGAAGTTACTCTAGGTTTCGTTGACTTAATGCGTGACGACTACATCGAAAAAGATCGTAGCCGTGGTATTTATTTCACTCAAGACTGGGTTTCAATGCCGGGTGTTATGCCAGTAGCTTCTGGTGGTATCCACGTATGGCACATGCCTGCTCTTGTTGAGATTTTCGGTGATGATGCTTGTCTTCAGTTCGGTGGTGGTACTCTAGGGCATCCGTGGGGTAACGCTCCAGGGGCAGCGGCTAACCGTGTAGCTCTTGAAGCTTGTACACAAGCTCGTAACGAAGGTCGCGACCTTGCTCGTGAAGGTGGAGATGTTATTCGTTCAGCTTGCAAATGGTCACCAGAACTAGCTGCAGCTTGTGAAGTTTGGAAAGAAATCAAATTTGAGTTTGATACAATTGACAAACTT
        Dictyochloris_fragrans  ATGGTTCCACAAACTGAAACTAAAACAGGTGCTGGGTTTAAAGCGGGTGTAAAAGATTACAGATTAACTTACTACACTCCTGATTACATTGTAAAAGATACTGATATTCTTGCTGCTTTCCGTATGACTCCTCAACCAGGAGTTCCTGCTGAAGAATGTGGTGCTGCTGTAGCTGCTGAATCATCAACAGGTACATGGACTACTGTATGGACAGATGGTTTAACAAGTCTTGACCGTTACAAAGGTCGTTGTTATGACATCGAGCCAATCGCGGGTGAAGACAACTCATACATTGCATATGTATCTTATCCTTTAGATCTATTTGAAGAAGGTTCTGTTACTAACTTATTTACTTCTATTGTTGGTAACGTATTTGGTTTCAAAGCTCTTCGTGCACTTCGTCTAGAAGATCTTCGTATTCCTCCAGCTTACGTTAAAACATTCCAAGGTCCTCCTCACGGTATTCAAGTTGAACGTGATAAACTAAACAAATACGGTCGTGGTTTCCTTGGTTGTACAATTAAACCTAAATTAGGTCTTTCAGCTAAAAACTACGGACGTGCTTGTTACGAATGTTTACGTGGTGGTCTTGATTTTACAAAAGATGACGAAAACGTTAACTCACAACCATTCATGCGTTGGAGAGACCGTTTCTTATTTGTAGCAGAGGCTATTTACAAATCACAAGCAGAAACAGGTGAGGTTAAAGGGCACTACTTAAACGCTACAGCAGGTAACTGTGAAGAAATGATCAAACGTGCTCAATGTGCTAAAGATTTAGGTGTACCTATTATCATGCATGACTACTTAACAGGTGGTTTCACAGCTAACACATCATTAGCTACTTTCTGTCGTGATCAAGGTTTATTACTTCACATCCACCGTGCTATGCACGCGGTTATTGACCGTCAAAGAAACCACGGTATGCACTTCCGTGTTCTAGCTAAAGCTCTTCGTTTATCAGGTGGTGACCACCTTCACTCAGGAACAGTTGTAGGTAAGTTAGAGGGTGAAAGAGAAGTAACTTTAGGGTTTGTTGATTTAATGAGAGATGATTACATCGAAAAAGACCGTAGTAGAGGTATTTACTTCACTCAAGATTGGGTTAGTTTACCTGGAGTTATGCCAGTTGCTTCTGGTGGTATCCACGTATGGCACATGCCAGCTTTAGTTGAAATTTTCGGTGATGACGCTTGTCTTCAATTCGGAGGTGGTACTTTAGGTCACCCTTGGGGTAACGCACCTGGAGCTGCAGCTAACCGTGTGGCTTTAGAAGCTTGTACTCAAGCTCGTAACGAAGGACGTGATTTAGCACGTGAAGGTGGGGATATTATCCGCGCTGCTTGCAAATGGAGTCCTGAATTAGCGGCTGCTTGTGAAGTTTGGAAAGAAATCAAATTTGAATTTGAAACTATTGATAAACTA
             Dunaliella_salina  ATGGTTCCACAAACTGAAACGAAAACAGGTGCTGGGTTTAAAGCGGGTGTAAAAGATTACCGTTTAACATACTACACTCCAGACTACGTAGTTAGCGAAACTGATATTTTAGCAGCTTTCCGTATGACACCTCAACCAGGTGTTCCTCCAGAAGAGTGTGGTGCAGCGGTTGCTGCTGAATCATCAACTGGTACATGGACTACTGTATGGACTGATGGTCTTACAAGTTTAGACAAATACAAAGGTCGTTGTTACGACCTTGAACCAGTGCCCGGTGAAGAAAATCAATATATCGCATATGTAGCGTACCCAATCGACCTTTTTGAGGAAGGTTCAGTAACAAACTTATTCACTTCAATTGTAGGTAACGTATTTGGTTTCAAAGCGTTACGTGCATTACGTCTTGAAGATCTTCGTATTTCACCAGCTTATGTTAAAACATTCGTTGGACCACCTCATGGTATTCAAGTTGAGCGTGACAAATTAAACAAATATGGTCGTGGTTTATTAGGTTGTACAATTAAACCAAAATTAGGTTTATCAGCTAAAAACTACGGACGTGCTGTTTACGAATGTTTACGTGGTGGATTAGACTTTACCAAAGATGACGAAAACGTAAACTCACAACCATTCATGCGTTGGAGAGACCGTTTCTTATTCGTAGCTGAAGCTATTTACAAAGCACAAGCAGAAACTGGTGAAATTAAAGGTCACTACTTAAACGCTACAGCAGGTACTGCTGAAGGAATGCTTCAACGTGCACAATGTGCTAAAGAGTTAGGTGTACCTATTATTATGCATGACTACTTAACAGGTGGTTTTACTGCTAACACTTCATTAGCTCATTACTGTCGTGATCATGGTTTATTATTACACATTCACCGTGCGATGCACGCTGTAATTGACCGTCAAAGAAACCACGGTATTCACTTCCGTGTTTTAGCTAAAACTTTACGTATGTCAGGTGGTGACCACCTTCACTCAGGTACTGTAGTAGGTAAACTAGAAGGTGAACGTGAAGTAACTTTAGGTTTCGTAGATTTAATGCGTGATAACTTCGTAGAAAAAGATCGTAGCCGTGGTATTTACTTCACTCAAGACTGGTGTTCAATGCCAGGTGTAATGCCAGTAGCTTCTGGTGGTATTCACGTATGGCACATGCCAGCTTTAGTTGAAATCTTCGGTGATGACGCATGTTTACAATTCGGTGGTGGTACTTTAGGTCACCCTTGGGGTAACGCACCAGGTGCTGTTGCTAACCGTGTTGCATTAGAGGCTTGTACACAAGCTCGTAACGAAGGACGTGACCTTGCTCGTGAAGGTGGTAACGTAATCCGTTCAGCTTGTAAATGGTCTCCTGAATTAGCAGCTGCTTGTGAAGTTTGGAAAGAAATTAAATTCGAATTCGATACAGTTGATAAATTA
          Elakatothrix_viridis  ATGGTACCACAAACAGAAACTAAAGCAGGTGCTGGATTTAAAGCAGGTGTTAAAGATTATAGATTAACTTATTATACTCCAGATTATGTAGTTAAAGATACTGATATTTTAGCGGCTTTCCGTATGACTCCTCAACCAGGTGTTCCTCCAGAAGAATGTGGGGCTGCTGTAGCTGCAGAATCATCTACAGGAACATGGACAACTGTATGGACAGATGGTCTAACAAGTTTGGATAGATATAAAGGTCGTTGTTATGATATCGAACCAGTAGCAGGTGAAGAAAATCAATATATTGCTTATGTTGCATATCCATTAGATTTATTTGAAGAAGGATCAGTAACAAATTTATTTACTTCTATTGTGGGTAACGTGTTTGGTTTCAAAGCTTTACGTGCTCTACGTTTAGAAGATCTTCGTATTCCTCCTGCTTATGTTAAAACATTCCAAGGTCCACCACATGGTATTCAGGTAGAACGTGATAAAATTAATAAATATGGACGTGGTCTATTAGGTTGTACTATTAAACCGAAATTAGGACTTTCAGCTAAAAATTATGGTCGCGCTGTTTATGAATGTTTACGTGGTGGTCTTGATTTCACTAAAGATGATGAAAACGTGAATTCTCAACCATTCATGCGTTGGAGAGATCGTTTCCTATTTGTTGCTGAAGCAATTTATAAATCTCAAGCAGAAACAGGTGAAATTAAAGGGCATTATTTAAATGCAACTGCAGGGACTTGTGAAGAAATGATTAAACGTGCTCAATGTGCTAAAGAACTTGGAGTACCAATTATTATGCATGACTATTTAACTGGAGGTTTCACAGCTAATACTAGTTTAGCTCACTATTGTCGTGATCATGGTCTTCTTTTACATATTCACAGAGCAATGCATGCTGTAATTGATCGTCAAAGAAATCATGGTATTCATTTCCGTGTATTAGCAAAAGCTTTACGCTTATCTGGAGGTGATCATTTGCATTCAGGTACTGTTGTAGGAAAATTAGAAGGTGAACGTGAAGTGACTTTAGGTTTCGTAGATCTTATGCGTGATGATTATATTGAGAAAGATCGTAGTCGCGGTATTTATTTTACTCAAGATTGGTCATCTCTTCCAGGTACTATGCCAGTAGCTTCTGGTGGTATCCATGTATGGCATATGCCTGCACTTGTGGAAATTTTTGGTGATGACGCTTGTCTTCAATTTGGTGGTGGTACTTTAGGACATCCTTGGGGAAATGCTCCAGGTGCTGCAGCTAACCGTGTAGCTCTAGAAGCTTGTACACAAGCTCGTAATGAAGGTCGCGATCTAGCTCGTGAAGGTGGTGATGTAATTCGTACAGCATGTAAATGGAGTCCTGAACTAGCTGCTGCTTGTGAAGTATGGAAAGAAATCAAATTTGAATTTGATACTATTGATAAATTA
         Floydiella_terrestris  ATGGCTCCACAAACAGAAACAAAAGCCGGGGCGGGATTTAAAGCAGGGGTTAAAGACTATAGATTAACTTACTATACGCCTGACTACATCGTTAAGGACACTGACATCCTTGCTGCTTTCCGTATGACTCCGCAACCAGGTGTTCCACCTGAAGAATGTGGTGCAGCTGTTGCTGCTGAGTCTTCAACTGGTACATGGACTACTGTATGGACTGATGGTCTAACTAGCTTAGACCGTTACAAAGGCCGTTGTTATGATATCGAACCGGTTCCTGGTGAAGATAACCAATATATTGCTTATGTTGCTTATCCGATTGACCTTTTTGAAGAAGGTTCTGTTACAAACTTATTCACATCAATTGTAGGGAATGTATTTGGTTTCAAAGCTCTACGTGCTCTAAGACTGGAAGATTTACGTATTTCACCAGCTTACGCTAAGACATTCCAAGGTCCTCCTCACGGGATCCAAGTTGAGAGAGATAAGCTGAACAAGTATGGTCGTGGCCTTTTAGGTTGTACAATCAAACCAAAACTTGGTTTATCAGCTAAAAACTACGGTCGTGCTGTATACGAATGTTTACGTGGTGGTTTAGATTTTACTAAAGATGATGAAAACGTAAACTCTCAACCATTCATGCGTTGGAGAGACCGTTTCCTTTTCGTAGCTGAAGCTATTTACAAAGCTCAAGCTGAAACAGGTGAAATCAAAGGTCACTACTTAAACGCTACTGCTGGTACATGTAACGAAATGCTAAAAAGAGCAGAATGTGCTAAAGAACTAGGTATGCCGATCATCATGCACGATTATATCACTGCTGGTTTCACTGCAAACACGACTCTAGCTCAATACTGCCGTGACCACGGTCTTCTTCTTCACATTCACCGTGCAATGCACGCTGTAATTGACCGTCAAAGAAACCATGGTATGCACTTCCGTGTTTTAGCTAAAGCTCTACGTATGTCAGGGGGTGACCACTTACACTCAGGTACTGTAGTAGGAAAACTAGAAGGTGAACGTGAAGTAACTCTAGGTTTCGTTGATTTAATGCGTGATGATTACGTAGAAAAAGACCGTTCACGTGGTGTTTATTTCACTCAAGACTGGTGTTCTCTTCCAGGTGTAATGCCAGTTGCTTCAGGTGGTATTCACGTATGGCACATGCCAGCTTTAGTTGAAATTTTCGGTGATGACGCTTGTCTTCAATTCGGTGGTGGTACACTTGGTCACCCATGGGGGAACGCGCCTGGTGCTGCAGCTAACCGTGTAGCTCTAGAGGCTTGTACACAAGCTCGTAACGAAGGTCGTGACCTTGCTCGTGAAGGTGGTGATGTTATTCGTGCTGCTTGCAAATGGTCTCCAGAATTAGCAGCTGCTTGTGAGGTTTGGAAAGAAATCAAATTCGAATTTGATACTATTGACAAACTT
       Follicularia_botryoides  ATGGTTCCACAAACTGAAACAAGAGCAGGTGCTGGGTTTAAAGCAGGTGTTAAAGACTACCGTTTAACTTACTACACTCCAGATTACGTTGTTAAAGATACAGATATCTTAGCTGCATTCCGTATGACTCCACAACCAGGTGTTCCACCTGAAGAATGTGGTGCTGCAGTAGCTGCTGAGTCTTCTACTGGTACTTGGACAACAGTATGGACTGATGGTTTAACTAGCTTAGACCGTTACAAAGGGCGTTGCTATGATATTGAGCCTGTACCTGGTGAAGAGAATCAGTACATTGCTTATGTTGCTTACCCAATTGACTTATTCGAAGAAGGTTCAGTAACAAACTTATTCACTTCAATCGTTGGAAACGTATTTGGTTTCAAAGCGTTACGTGCTCTACGTCTTGAAGACCTTCGTATTCCTCCAGCTTACGTTAAAACATTCGCTGGACCTCCACACGGGATTCAGGTTGAACGTGACAAGCTAAACAAATATGGTCGTGGTCTACTTGGTTGCACTATTAAACCAAAATTAGGTCTTTCAGCTAAAAACTACGGACGTGCTTGTTACGAGTGTTTACGTGGTGGTTTAGACTTCACAAAAGACGATGAAAACGTAAACTCACAACCATTCATGCGTTGGAGAGACCGTTTCTTATTCGTTGCTGAAGCTATTTACAAATCACAAGCAGAAACTGGTGAGATTAAAGGTCACTACTTAAACGCAACTGCAGCTAACTGTGAAGAAATGTTAAAACGTGCTGAGTGTGCTAGAGACTTTGGAGTACCTATTATTATGCACGACTACTTAACTGGTGGTTTCACAGCTAACACTTCATTATCTTCTTACTGTCGTGATAATGGTTTATTATTACACATTCACCGTGCTATGCACGCTGTAATTGACCGTCAAAGAAACCACGGTATTCACTTCCGTGTTCTAGCTAAAGCTTTACGTTTATCTGGTGGTGACCACCTTCACTCAGGTACTGTAGTAGGTAAACTAGAAGGTGAGCGTGAAGTAACTTTAGGTTTCGTAGACTTAATGCGTGACGACTACATTGAAAAAGACCGTAGCCGTGGTATTTATTTCACTCAAGACTGGTGTTCATTAGGTGGTACAATGCCAGTTGCTTCTGGTGGTATTCACGTATGGCACATGCCAGCTTTAGTTGAAATCTTTGGTGATGACGCATGTTTACAGTTCGGTGGTGGTACTCTAGGTCACCCATGGGGTAACGCTCCCGGGGCAGCAGCTAACCGTGTAGCTTTAGAAGCTTGTACGCAAGCTCGTAACGAAGGTCGTGACTTAGCTCGCGAAGGTGGAGATATTATCCGTTCTGCTTGTAAATGGTCTCCTGAGCTTGCAGCTGCTTGTGAAGTTTGGAAAGAAATTAAGTTCGAATTCGAAACAATTGACAAACTG
       Golenkinia_longispicula  ATGGTTCCACAAACTGAAACTAGAGCAGGTGCAGGATTTAAAGCCGGTGTTAAAGATTACAGATTAACATATTATACGCCAGATTATATCGTAAAAGATACAGATATTCTAGCGGCTTTCCGTATGACTCCTCAACCAGGAGTTCCTCCAGAAGAGTGTGGTGCAGCGGTAGCAGCTGAGTCATCTACTGGTACATGGACTACTGTATGGACTGATGGTTTAACTTCTCTTGATAGATACAAAGGACGTTGTTACGACATCGAGCCAGTAGCAGGTGAAGACAACCAATATATCGCTTATGTAGCATATCCAATCGATTTATTTGAAGAAGGTTCTGTAACAAACTTATTCACATCTATCGTAGGAAACGTTTTTGGTTTCAAAGCTCTTCGTGCACTTCGTCTAGAAGATCTGCGCATCCCTCCAGCTTATGTAAAAACATTCCAAGGACCTCCGCATGGTATTCAAGTTGAACGTGACAAAATCAACAAATATGGTCGTGGTCTTTTAGGTTGTACGATCAAGCCTAAACTAGGTCTTTCTGCTAAAAACTACGGGCGTGCTGTTTATGAGTGTTTACGTGGTGGTCTTGACTTCACGAAAGATGACGAAAACGTAAACTCTCAACCGTTCATGCGTTGGAGAGATCGTTTCCTATTCGTAGCAGAAGCTATTTACAAAGCTCAAGCGGAAACTGGTGAAATTAAAGGACATTACCTAAATGCAACTGCTGGTACTTGTGAAGAAATGTTGAAACGTGCACAATGTGCAAAAGAACTTGGTGTACCGATCATCATGCACGACTATTTGACCGGTGGTTTCACGGCAAATACGTCTCTGGCGCACTATTGTCGCGATCATGGTTTATTACTTCACATTCACCGAGCAATGCACGCCGTTATTGACCGTCAAAGAAACCACGGTATTCACTTCCGTGTTTTAGCTAAAGCTCTTCGAATGTCAGGAGGGGATCACCTTCACTCAGGTACTGTTGTAGGAAAATTAGAAGGTGAACGTGAAGTTACTTTAGGTTTCGTAGATCTTATGCGTGATGATTATATCGAAAAAGACCGTAGCCGTGGTATTTATTTCACACAAGATTGGTGTTCAATGTCAGGAGTTATGCCGGTAGCTTCGGGTGGTATTCACGTATGGCATATGCCAGCTCTCGTGGAAATTTTCGGTGATGACGCATGTCTACAGTTTGGTGGTGGTACGTTAGGTCACCCTTGGGGGAACGCTCCTGGTGCTGCAGCTAACCGTGTAGCATTAGAAGCTTGTGTACAAGCTCGTAACGAAGGACGTGACTTAGCGCGCGAAGGTGGAGATGTAATCCGCTCAGCATGTAAATGGAGTCCTGAACTTGCAGCAGCTTGTGAAGTTTGGAAAGAAATTAAATTTGAATTTGAAACTATTGACAAACTT
              Gonium_pectorale  ATGGTTCCACAAACAGAAACTAAAGCAGGTGCTGGGTTCAAAGCCGGTGTAAAAGACTATCGTTTAACATATTACACACCTGATTACGTAGTAAAAGATACTGATATTTTAGCTGCATTCCGTATGACTCCACAACCTGGTGTTCCACCTGAAGAATGTGGTGCTGCTGTAGCTGCTGAATCTTCAACAGGTACATGGACAACTGTATGGACAGACGGTTTAACTAGTCTTGACCGTTATAAAGGTCGTTGTTATGACATCGAGCCAGTACCAGGCGAAGACAACCAATACATTGCTTATGTTGCTTACCCAATCGACTTATTTGAAGAAGGTTCAGTAACAAACATGTTCACTTCGATTGTAGGTAACGTATTTGGTTTCAAAGCTTTACGTGCTCTACGTCTTGAAGACCTTCGTATTCCACCTGCTTATGTTAAAACATTCCAAGGTCCGCCACATGGTATTCAGGTTGAACGTGACAAATTAAACAAATATGGTCGTGGTCTTTTAGGTTGTACAATCAAACCTAAATTAGGTCTTTCAGCTAAAAACTACGGTCGTGCTGTTTACGAGTGTTTACGTGGTGGTTTAGATTTCACTAAAGACGACGAAAACGTTAACTCACAACCATTCATGCGTTGGAGAGACCGTTTCCTTTTTGTAGCTGAAGCTATTTACAAAGCACAAGCAGAAACAGGTGAGGTAAAAGGTCACTATTTAAACGCAACTGCTGGTACTTGTGAAGAAATGTTAAAACGTGGTCAATGTGCTAAAGAATTAGGTGTACCTATTATTATGCATGACTACTTAACTGGTGGTTTTACTGCTAATACTTCATTAGCTTCTTACTGTCGTGACAATGGTTTACTTCTTCACATCCACCGTGCGATGCACGCTGTTATTGACCGTCAACGTAACCACGGTATTCACTTCCGTGTACTTGCTAAAGCTTTACGTATGTCTGGTGGTGACCACCTTCACTCTGGTACTGTTGTAGGTAAACTAGAAGGTGAACGTGAAGTTACTTTAGGTTTCGTAGACTTAATGCGTGACGACTATATTGAAAAAGATCGTAGCCGTGGTATTTACTTCACACAAGATTGGTGTTCAATGCCAGGTGTAATGCCAGTTGCTTCTGGTGGTATTCACGTATGGCACATGCCAGCTCTTGTTGAAATTTTCGGTGATGACGCTTGTCTTCAATTCGGTGGTGGTACTTTAGGTCACCCATGGGGTAACGCTCCAGGTGCTGCAGCTAACCGTGTTGCTCTTGAAGCTTGTACACAAGCACGTAACGAAGGTCGTGACCTTGCTCGTGAAGGTGGCGATGTAATTCGTTCAGCTTGTAAATGGTCTCCAGAACTTGCGGCTGCATGTGAAGTTTGGAAAGAAATCAAATTTGAATTCGATACTATTGACAAACTT
       Haematococcus_lacustris  ATGGTTCCACAAACAGAAACAAGAGCAGGTGCTGGGTTTAAAGCTGGTGTAAAAGATTATCGTTTAACGTATTATACACCAGATTACGTTGTTAGAGATACTGATATTTTAGCAGCGTTCCGTATGACACCACAACCAGGTGTACCACCAGAAGAATGTGGTGCAGCAGTAGCAGCTGAATCATCAACAGGTACTTGGACAACAGTATGGACAGATGGTTTAACAAGTTTAGACCGTTACAAAGGTAGATGCTACGACATCGAGCCAGTACCCGGTGAGGAAAACCAATACATCGCTTACGTAGCTTACCCTATCGATTTATTTGAAGAAGGTTCGGTAACTAACATGTTTACTTCAATTGTAGGAAACGTATTTGGGTTTAAAGCATTACGTGCATTACGTTTAGAAGATTTACGTATTCCACCAGCATATGTAAAAACATTCTCAGGACCTCCACACGGTATTCAAGTTGAACGTGACAAAATTAACAAATATGGCCGTGGTTTATTAGGCTGTACTATCAAGCCGAAATTAGGACTTTCAGCAAAAAATTATGGACGTGCCGTATACGAATGTTTACGCGGTGGTCTTGACTTTACAAAGGACGACGAAAACGTGACTTCACAGCCTTTTATGCGCTGGAGAGACCGTTTCTTATTCGTAGCTGAAGCTATTTACAAAGCACAATCAGAAACAGGCGAAGTTAAGGGCCATTATTTAAACGCAACTGCTGGTACAGCAGAAGAAATGCTTAAACGTGCACAATGTGCTAAGGAGTTGGGTGTACCGATCATCATGCATGACTACCTTACAGGGGGGTTTACATCAAATACTTCATTAGCACATTTCTGTCGTGATAATGGTTTATTATTACACATTCACCGTGCTATGCATGCTGTAATCGACCGCCAAAGAAACCATGGTATTCATTTCCGTGTATTAGCGAAAGCTTTACGTATGTCAGGTGGTGACCACTTACACTCTGGAACAGTTGTAGGTAAATTAGAAGGTGAACGTGAAGTAACATTAGGTTTCGTAGACTTAATGCGTGATGATTACATTGAAAAAGATCGTAGCCGTGGTATTTACTTTACACAAGACTGGTGTTCAATGCCAGGTGTAATGCCTGTAGCTTCAGGTGGTATTCACGTATGGCACATGCCTGCTTTAGTTGAAATTTTTGGTGATGATGCTTGTTTACAGTTTGGTGGTGGTACTTTAGGTCACCCATGGGGGAACGCACCAGGTGCTGTAGCTAACCGTGTTGCTTTAGAAGCTTGTACACAAGCACGTAATGAAGGACGTGATTTAGCTCGTGAAGGTGGCGACGTAATTCGTTCAGCTTGTAAATGGTCTCCTGAATTGGCGGCCGCGTGCGAGGTTTGGAAGGAAATCAAATTTGAATTTGATACAGTTGATACTCTA
            Hafniomonas_laevis  ATGGTACCACAAACAGAAACAAGAACACAAGCAGGTTTCAAAGCTGGTGTTAAAGACTACCGTTTAACTTACTATACTCCAGACTATCAAGTTAAAGATACTGATATTTTAGCTGCTTTCCGTATGACTCCACAACCTGGTGTTCCTCCTGAAGAGTGTGGTGCAGCTGTAGCTGCGGAATCCTCCACAGGTACTTGGACAACAGTATGGACTGACGGTTTAACTTCTTTAGACCGTTACAAAGGCCGCTGCTACGACATTGAGCCGGTAGCGGGCGAAGAAAACCAGTATATCGCATATGTTGCGTACCCAATCGACTTATTCGAAGAAGGTTCCGTAACTAACATGTTCACATCCATCGTAGGTAACGTATTCGGTTTCAAAGCTTTACGTGCTTTACGTTTAGAAGACTTACGTATTTCTTCTGCATACGTTAAAACGTTCCAAGGTCCTCCACACGGTATTCAGGTAGAGCGTGACAAGTTAAACAAATATGGTCGTGGCTTATTAGGTTGTACTATTAAACCTAAATTAGGTTTATCCGCTAAAAACTACGGTCGTGCAGTTTATGAGTGTCTTCGCGGTGGCCTAGACTTCACGAAAGATGACGAAAACGTAACATCTCAACCGTTCATGCGTTGGCGCGACCGTTTCTTATTTGTATCTGAAGCTATCTACAAAGCTCAATCTGAAACAGGTGAAATCAAGGGCCACTATTTAAACGTAACTTCCGGTACTTGTGATGAAATGTTAAAACGTGCACAATGTGCTAAAGAGTTCGGTGTACCGATTATTATGCATGACTACTTAACAGCAGGTTTCACAGCTAACACTACATTAGCTTCTTTCTGTCGTGACAACGGTTTATTATTACACATTCACCGTGCGATGCACGCGGTAATCGACCGTCAACGTAACCACGGTATTCACTTCCGTGTATTAGCTAAAACTCTACGTATGTCCGGTGGTGACCACTTACACTCTGGTACAGTTGTAGGTAAACTAGAAGGCGAACGAGAAGTTACATTAGGTTTCGTAGACTTAATGCGTGACCAATACATCGAAAAAGACCGTAGTCGTGGTATCTACTTCACTCAAGACTGGTGCTCTATGGCAGGTGTAATGCCAGTAGCTTCCGGTGGTATTCACGTATGGCACATGCCAGCTTTAGTTGAAATCTTCGGTGATGACGCTTGTTTACAATTCGGTGGTGGTACTTTAGGTCACCCTTGGGGTAACGCTCCAGGTGCTGTAGCTAACCGTGTTGCTTTAGAAGCTTGTACTCAAGCTCGTAACGAAGGCCGTAACTTAGCTCGTGAAGGTGGTGACGTAATCCGTGCAGCTTGCCGTTGGTCTCCAGAATTAGCAGCAGCTTGTGAAGTTTGGAAAGAAATTAAATTCGAATTCGATACAGTTGATACATTA
          Hariotina_reticulata  ATGGTTCCTCAAACAGAAACAAAAGCAGGTGCTGGATTTAAAGCCGGTGTTAAAGATTATCGTTTAACGTACTACACTCCAGATTACGTTGTAAAAGATACTGATATTTTAGCAGCTTTCCGTATGACTCCACAACCAGGTGTTCCACCTGAAGAATGTGGTGCAGCCGTAGCAGCTGAATCATCAACAGGTACTTGGACAACAGTATGGACTGACGGTCTGACTACATTAGACCGTTACAAAGGTCGTTGTTATGATATCGAACCGGTACCGGGTGAAGATAACCAATATATCGCATATGTTGCATACCCTATCGATCTTTTTGAAGAAGGATCAGTAACTAACTTATTCACTTCAATCGTAGGAAACGTATTTGGTTTCAAAGCTCTTCGTGCATTACGTTTAGAAGATCTTCGTATTCCTCCTGCTTATGTAAAAACATTCCAAGGACCTCCGCACGGTATTCAGGTAGAACGTGATAAATTAAACAAATATGGTCGTGGTTTATTAGGTTGTACAATTAAACCAAAATTAGGTTTATCAGCTAAAAACTACGGTCGTGCTGTTTACGAATGTTTACGTGGTGGTTTAGATTTCACAAAAGATGACGAAAACGTAAACTCTCAACCATTCATGCGTTGGAGAGACCGTTTCTTATTCGTTGCTGAAGCTTGTTACAAAGCTCAATCAGAAACTGGTGAAATTAAAGGGCACTACTTAAACGCTACTGCAGGTACGTGTGAAGAAATGTTAAAACGTGCTGAATGTGCTAAAGAATTAGGTGTACCTATTGTTATGCATGACTACTTAACAGGTGGTTTTACAGCTAACACTTCATTAGCTGCTTACTGTCGTGACCACGGTTTATTATTACACATTCACCGTGCTATGCACGCTGTAATTGACCGTCAAAGAAACCACGGTATTCACTTCCGTGTATTAGCTAAAGCTTTACGTATGTCAGGTGGTGACCACTTACACTCAGGTACTGTAGTTGGTAAATTAGAAGGTGAACGTGAAGTAACATTAGGTTTCGTAGACTTAATGCGTGATGACTATATCGAAAAAGATCGTAGTCGTGGTATTTACTTCACTCAAGATTGGTGTTCTATGGCAGGTACTATGCCAGTTGCTTCTGGTGGTATCCACGTATGGCACATGCCAGCTTTAGTTGAAATCTTCGGTGATGACGCTTGTTTACAGTTCGGTGGTGGTACTTTAGGTCACCCTTGGGGTAACGCTCCAGGAGCTGTTGCTAACCGTGTAGCTTTAGAAGCGTGTACTCAAGCACGTAACGAAGGTCGCGATTTAGCTCGTGAAGGTGGTGATGTAATTCGTTCTGCATGTAAATGGAGTCCTGAATTAGCTGCTGCTTGTGAAGTTTGGAAAGAAATCAAATTCGAATTTGAAACTATTGACAAACTA
                 Jenufa_minuta  ATGGTTCCACAAACAGAAACCAAAGCAGGTGCTGGGTTTAAAGCAGGTGTTAAAGATTATCGTTTAACTTATTATACTCCTGACTATATTGTTAAAGATACAGATATATTAGCGGCATTCCGTATGACTCCTCAACCAGGAGTACCTCCTGAAGAAGCAGGAGCTGCCGTAGCTGCAGAATCATCTACAGGAACATGGACAACTGTATGGACTGATGGATTAACAAGCTTAGATCGATATAAAGGTCGTTGTTATGACTTAGAACCAGTAGCTGGTGAAAGTGATCAGTATATTGCATATGTAGCTTATCCAATCGATCTTTTTGAGGAAGGTTCAGTAACAAACTTATTTACATCTATTGTTGGAAACGTATTTGGGTTTAAAGCTCTTCGTGCTCTTCGTTTAGAAGACATTCGTGTTTCAACAGCATATGTAAAAACTTTTATTGGTCCTCCACATGGTATTCAAGTAGAACGTGACAAACTTAACAAATATGGTCGTGGATTTTTAGGTTGTACAATTAAACCGAAATTAGGATTATCTGCTAAGAACTATGGTCGTGCTGTGTATGAATGTTTACGTGGTGGTTTAGATTTTACTAAAGATGACGAAAATGTAAATTCTCAACCATTTATGCGTTGGAGAGATCGTTTCCTATTTGTTGCTGAAGCACTTTACAAAGCTCAAGCAGAAACTGGTGAAGTTAAAGGTCACTATTTAAATGCAACTGCAGGTCATTGCGATGAAATGTTAAAACGTGCGCAAGTAGCTAAAGAATTAGGAATGCCTATTATTATGCATGACTATTTAACTGGTGGATTTACAGCAAACACAACTTTAGCACACTATTGTCGTGATAATGGTTTACTTCTTCACATTCACAGAGCGATGCACGCGGTAATCGACCGTCAAAGAATTCATGGTATGCACTTCCGTGTATTAGCTAAAGCTCTTCGTTTGTCTGGTGGAGACCACTTACATTCAGGAACTGTAGTAGGTAAACTAGAAGGTGACCGTGAAGTAACATTAGGTTTCGTAGATTTAATGCGTGATGATTATATTGAAAAAGACCGTAGCCGTGGTGTGTACTTTACACAAGATTGGGTTTCTATGGGAGGTGTAATTCCAGTAGCTTCTGGGGGAATTCATGTATGGCATATGCCTGCTCTTGTAGAAATTTTCGGTGATGATGCTTGTCTTCAATTCGGTGGTGGTACTTTAGGACACCCTTGGGGTAACGCTCCGGGAGCTGCTGCAAACCGTGTAGCACTTGAAGCATGTACTCAAGCTCGTAACGAAGGTCGTGACCTTGCTCGTGAAGGTGGCGAAATAATTCGTTCAGCTTGTAAATGGAGTCCTGAATTAGCTGCTGCTTGTGAAGTATGGAAAGAAATTAAGTTTGAATTCGATACTATTGACAAACTA
              Jenufa_perforata  ATGGTTCCACAAACTGAAACCAAAGCGGGTTCTGGGTTTAAAGCAGGGGTTAAAGATTATCGTTTAACTTATTATACTCCAGATTATGTTCTTAAAGAAACAGATATTTTAGCTGCGTTCCGTATGACTCCTCAACCTGGAGTACCTCCAGAAGAAGCAGGAGCTGCAGTAGCAGCAGAGTCTTCTACAGGGACTTGGACAACTGTTTGGACTGATGGATTAACAAGTTTGGATAGATACAAAGGGCGTTGTTATGATTTAGAACCAGTAGCGGGTGAAGAAGAACAATATATTGCTTATGTAGCTTACCCGATTGACCTTTTTGAAGAAGGTTCAGTAACAAATTTATTCACATCAATTGTAGGAAATGTATTTGGGTTTAAAGCTCTTCGTGCACTTCGTCTAGAAGATGTTCGAGTTTCTGTAGCTTATGTAAAAACTTTCTGGGGCCCTCCACATGGTATTCAAGTTGAACGTGATAAACTTAATAAATATGGTCGTGCATTTTTAGGTTGCACAATTAAGCCAAAACTAGGTTTATCTGCTAAAAACTATGGACGTGCTGTATATGAATGTTTACGTGGTGGTCTTGATTTTACAAAAGATGACGAAAACGTAAACTCACAGCCATTTATGCGTTGGAGAGATCGTTTCCTATTTGTAGCAGAAGCTCTTTACAAAGCTCAAGCTGAAACTGGGGAAATTAAAGGTCACTATTTAAATGCAACAGCAGGACATTGTGATGAAATGATCAAACGTGCTACAGTTGCTAAAGAATTAGGTATGCCGATTGTTATGCATGACTATTTAACAGGAGGATGGACTGCAAATACTTCTCTTGCATATTTCTGTCGTGATAATGGATTACTTCTTCACATTCACCGAGCAATGCATGCTGTAATTGACCGTCAAAGAATTCATGGTATGCACTTCCGTGTTTTAGCTAAATCTCTTCGTTTATCTGGTGGTGATCACCTTCATTCAGGAACTGTAGTAGGTAAATTAGAAGGTGACCGTGAAGTAACTTTAGGTTTCGTAGATCTTATGCGTGATGATTACGTTGAAAAAGATCGTAGTCGTGGGGTTTACTTTACTCAAGACTGGGTTTCTATGGGGGGTGTAATTCCAGTTGCTTCTGGTGGTATTCACGTATGGCATATGCCAGCTTTAGTTGATATTTTTGGTGATGATGCTTGTCTTCAATTCGGTGGTGGTACTTTAGGACATCCTTGGGGTAACGCTCCAGGCGCTGCTGCAAACCGTGTAGCTCTAGAAGCTTGTGTTCAAGCTCGTAACGAAGGTCGTGAGCTTGCTCGTGAAGGTGGTGAAATTATTCGTGCTGCTTGTAAATGGAGTCCAGAACTAGCTGCTGCTTGTGAAGTTTGGAAAGAAATTAAATTTGAATATGATACTATTGACAAACTG
          Kirchneriella_aperta  ATGGTTCCTCAAACTGAAACTAAAGCAGGTGCTGGATTTAAGGCTGGTGTAAAAGACTACCGTTTAACTTATTACACTCCTGATTACGTAGTAAGAGAGACTGACATCTTAGCTGCATTCCGTATGACTCCACAACCAGGTGTTCCTGCTGAGGAGTGTGGTGCTGCTGTAGCTGCAGAATCTTCAACAGGTACTTGGACAACTGTATGGACTGATGGTTTAACTACTTTAGACCGTTACAAAGGCCGCTGTTACGATATCGAACCGGTTCCTGGAGAAGACAATCAGTACATTGCATACGTAGCTTACCCAATCGACTTATTCGAAGAAGGTTCAGTAACAAACTTATTTACTTCTATTGTAGGTAACGTATTTGGTTTCAAAGCACTACGTGCTCTTCGTTTAGAAGATCTTCGTATTCCTCCAGCTTACGTTAAAACATTTGAAGGCCCTCCACATGGTATTCAAGTTGAACGTGACAAGTTAAATAAATACGGTCGTGGTCTTCTAGGTTGTACTATTAAACCTAAATTAGGTTTATCGGCTAAAAATTACGGACGTGCTGTTTATGAATGTTTACGTGGTGGTCTCGATTTCACAAAAGATGACGAGAACGTTAATTCACAACCATTCATGCGTTGGAGAGACCGTTTCCTATTCGTTGCGGAAGCTATCTACAAATCACAAGCTGAAACTGGTGAAATTAAAGGTCACTATTTAAATGCTACTGCAGGTAATTGTGAAGAAATGTTAAAACGTGCACAATGTGCTAAAGACATTGGTGTTCCTATTGTGATGCATGACTACTTAACAGGTGGTTTCACAGCTAACACTTCATTATCTCACTTCTGTCGTGATAATGGTTTATTACTACACATTCACCGTGCAATGCACGCGGTTATTGACCGTCAACGTAACCACGGTATCCACTTCCGTGTTTTAGCGAAAGCTTTACGTATGTCAGGTGGTGACCACTTACACTCAGGTACTGTTGTAGGTAAATTAGAAGGTGAACGTGAAGTAACATTAGGTTTCGTAGATTTAATGCGTGATGACTATATCGAAAAAGACCGTAGTCGTGGTATTTACTTTACTCAAGACTGGTGTTCATTAGCTGGTGTTATGCCTGTTGCTTCAGGTGGTATTCACGTATGGCACATGCCTGCTCTTGTTGAAATTTTCGGTGATGACGCATGTCTTCAATTCGGTGGTGGTACTTTAGGTCACCCATGGGGGAATGCCCCAGGCGCCGTTGCAAACAGAGTAGCTCTTGAGGCTTGTACTCAAGCTCGTAACGAAGGTCGTGACTTAGCTCGTGAGGGCGGTGATGTTATTCGTTCAGCTTGTAAGTGGAGTCCAGAACTTGCTGCTGCTTGTGAAGTTTGGAAAGAAATCAAATTCGAATTTGAAACTATTGACAAACTA
      Koshicola_spirodelophila  ATGGCTCCACAAACAGAAACTAAAGCAGGTGCCGGATTCAAGGCAGGTGTAAAAGATTACAGATTAACTTATTATACACCAGATTATATTGTAAAAGACACTGATATTCTTGCAGCTTTCCGTATGACTCCTCAACCTGGTGTTCCTCCAGAAGAGGCAGGAGCTGCGGTTGCCGCAGAATCATCAACTGGTACATGGACTACTGTATGGACAGATGGTTTAACTAGCTTAGACCGTTACAAAGGTCGCTGCTACGACATTGAACCGGTTCCTGGCGAAGATAATCAATATATCGCGTATGTTGCTTACCCGCTTGATTTATTTGAAGAAGGCTCTGTAACAAACCTTTTTACTTCAATCGTAGGTAACGTATTTGGATTCAAAGCTCTTCGTGCATTAAGATTAGAAGATTTACGTATTTCAGCTGCTTATGCTAAAACATTCCAAGGTCCTCCACATGGTATTCAGGTTGAGCGTGACAAAATCAATAAATATGGTCGTGGTCTTTTAGGCTGTACTATTAAACCTAAACTAGGTCTATCAGCTAAAAACTATGGTCGTGCTGTTTATGAATGTTTACGTGGTGGTTTAGATTTTACAAAAGATGATGAAAACGTAAACTCTCAACCATTTATGCGTTGGAGAGACCGTTTCCTTTTTGTTGCGGAAGCGATTTACAAATCACAAGCGGAAACAGGTGAAATTAAAGGTCACTACCTTAATGCTACAGCTGGTACTGTTGAAGGTATGTTGCAACGTGCTGAGTGCGCTAAAGAACTTGGTGTACCTATCATTATGCATGACTACATAACTGCAGGTTTTACAGCTAATACTAGTTTAGCTCATTATTGCCGTGACCACGGTCTTCTTCTACACATTCACCGTGCTATGCACGCTGTAATTGATAGACAAAGAAATCACGGTATCCACTTCCGTGTTTTAGCTAAAGCGCTACGTCTATCTGGTGGTGACCACTTACACTCAGGTACTGTTGTAGGTAAACTAGAAGGTGAGCGTGAAGTAACACTTGGATTTGTTGATCTAATGCGTGACGACTATGTTGAAAAAGATCGTAGCCGTGGTATCTACTTTACTCAAGACTGGGTTTCTCTTCCTGGTGTTATGCCGGTTGCTTCTGGTGGTATCCATGTATGGCATATGCCAGCGCTTGTAGAAATCTTTGGTGACGACGCTTGTTTACAGTTCGGAGGCGGTACTCTAGGCCACCCATGGGGGAACGCTCCTGGGGCAGCTGCAAACCGAGTTGCTCTTGAAGCTTGTACTCAAGCTCGTAACGAAGGACGTGACTTAGCTCGTGAAGGCGGTGACGTTATCCGTGCAGCTTGTAAATGGAGCCCAGAATTAGCTGCGGCTTGTGAAGTTTGGAAAGAAATTAAATTCGAATTTGAAACTATTGACAAACTA
           Lobochlamys_culleus  ATGGTCCCACAAACAGAAACTAGAGCAGGTGCTGGCTTTAAAGCAGGTGTAAAAGATTATCGTTTAACATACTATACACCAGATTACGTTGTAAAAGATACTGATATCTTAGCAGCATTCCGTATGACTCCACAACCAGGTGTTCCACCTGAAGAAGCAGGTGCAGCGGTTGCAGCTGAATCATCAACAGGTACTTGGACAACAGTATGGACTGACGGTTTAACAAGCTTAGATCGTTACAAAGGTCGTTGCTACGATATCGAACCAGTTCCAGGTGAAGAAAATCAATACATCGCTTATGTAGCTTACCCTATCGACTTATTTGAAGAAGGTTCAGTAACTAACCTATTCACTTCTATTGTTGGTAACGTATTTGGTTTCAAAGCTCTTCGTGCACTACGTCTAGAAGATCTTCGTATTTCTGCAGCATACGCTAAAACATTTGAAGGACCTCCACACGGTATCCAGGTTGAGCGTGACAAACTAAACAAGTACGGTCGTGCTTTATTAGGTTGTACAATCAAACCAAAATTAGGTCTTTCAGCTAAAAACTACGGTAGAGCTGTTTATGAGTGTTTACGTGGTGGTTTAGATTTCACAAAAGACGATGAAAACGTAAACTCACAACCATTCATGCGTTGGAGAGACCGTTTCCTTTTTGTAGCTGAAGCGATTTACAAATCTCAATCAGAAACTGGTGAAGTTAAAGGTCACTATTTAAACGCTACAGCTGGTACGGCTGAAGGTATGCTTCAACGTGCTGCTTGTGCTAAAGAGCTAGGAATGCCGATTATTATGCATGACTACCTAACAGGTGGATTTACAGCTAATACATCATTATCTCACTACTGTCGTGACGAAGGTCTTTTATTACACATTCACCGTGCTATGCACGCTGTAATTGACCGTCAAAGAAACCACGGTATTCACTTCCGTGTTTTAGCAAAAGCTCTTCGTATGTCAGGTGGTGACCACCTTCACTCTGGTACTGTTGTAGGTAAACTAGAAGGTGAACGTGAAGTTACTCTTGGTTTCGTTGATTTAATGAGAGACGATTACATCGAAAAAGATCGTAGCCGTGGTATTTACTTTACACAAGATTGGGTTTCTCTTCCAGGTGTAATGCCAGTTGCTTCTGGTGGTATTCACGTATGGCACATGCCAGCTCTAGTAGAGATCTTTGGTGATGACGCTTGTTTACAATTCGGTGGTGGTACTTTAGGTCACCCATGGGGTAACGCTCCAGGGGCTGTAGCTAACCGTGTTGCTCTTGAAGCTTGTGTACAAGCTCGTAACGAAGGTCGTGACCTTGCTCGTGAAGGTGGAGATGTTATCCGCTCAGCTTGCAAATGGTCTCCAGAGTTAGCGGCTGCTTGTGAAGTTTGGAAAGAAATTAAATTCGAATTCGAAACAATTGATAAACTA
            Lobochlamys_segnis  ATGGTCCCACAAACAGAAACTAGAGCAGGTGCTGGCTTTAAAGCAGGTGTAAAAGATTACCGTTTAACGTATTATACACCTGATTATGTTGTTAAAGATACTGATATTTTAGCAGCATTCCGTATGACTCCTCAACCAGGTGTTCCACCTGAAGAAGCTGGTGCAGCTGTAGCAGCTGAATCATCAACAGGTACTTGGACAACAGTATGGACTGACGGTTTAACAAGCTTAGATCGTTACAAAGGACGTTGTTACGATATCGAACCGGTTCCTGGTGAAGAAAATCAATACATCGCTTATGTTGCTTATCCAATTGACTTATTTGAAGAAGGTTCAGTAACTAACTTATTTACTTCTATTGTTGGTAACGTATTTGGTTTCAAAGCTCTTCGTGCACTTCGTCTAGAAGATCTTCGTATTTCTGCAGCATATGCAAAAACTTTTGAAGGACCACCACATGGTATCCAAGTAGAACGCGATAAATTAAACAAATATGGTCGTGCTTTATTAGGTTGTACTATTAAACCAAAATTAGGTCTTTCAGCTAAAAACTACGGTAGAGCTGTTTATGAGTGTTTACGTGGTGGTTTAGACTTTACTAAAGATGACGAAAACGTAAACTCACAACCATTCATGCGTTGGAGAGACCGTTTCCTTTTTGTAGCTGAAGCTATTTACAAATCTCAAGCAGAAACTGGAGAAGTAAAAGGTCATTATCTAAACGCTACAGCAGGAACTGCTGAAGGAATGCTTCAACGTGCTGCTTGTGCTAAAGAGCTTGGTATGCCGATCATTATGCACGATTACTTAACAGGTGGTTTCACTGCTAATACATCATTATCTCACTACTGTCGTGACCAAGGTCTTTTATTACACATTCACCGTGCTATGCACGCTGTAATTGACCGTCAAAGAAATCACGGGATTCACTTCCGTGTTTTAGCTAAAGCTCTTCGTATGTCAGGTGGTGACCACCTTCACTCTGGTACTGTTGTAGGTAAACTAGAAGGTGAACGTGAAGTAACACTTGGTTTCGTTGATTTAATGAGAGATGATTATATTGAAAAAGATCGTAGCCGTGGTATCTATTTCACACAGGATTGGGTTTCTCTTCCAGGTGTAATGCCAGTAGCTTCTGGTGGTATTCACGTATGGCACATGCCAGCTCTTGTTGAAATCTTTGGTGATGACGCTTGTTTACAATTCGGTGGTGGTACTTTAGGTCACCCTTGGGGTAATGCTCCTGGTGCAGTTGCTAACCGTGTAGCTCTGGAAGCATGTGTTCAAGCTCGTAACGAAGGTCGTGATCTTGCTCGTGAGGGTGGAGATGTTATTCGTTCTGCTTGCAAATGGTCTCCAGAACTAGCAGCTGCTTGTGAAGTTTGGAAAGAAATCAAATTCGAATTCGAAACTATTGATAAACTA
           Microglena_monadina  ATGGTTCCACAAACAGAAACAAAAGCAGGTGCTGGATTTAAAGCAGGTGTTAAAGATTATCGTTTAACTTATTATACACCAGATTATGTTGTTCGCGAAACAGATATTTTAGCAGCTTTCCGTATGACTCCTCAGCCTGGTGTTCCGCCTGAAGAATGTGGTGCAGCGGTTGCTGCTGAGTCTTCAACAGGGACTTGGACTACAGTATGGACAGATGGTTTAACGAGTCTTGACAGATATAAAGGACGTTGTTACGATCTTGAACCAGTTCCAGGAGAAGAAAATCAATATATTGCATATGTTGCTTACCCAATTGACTTATTTGAAGAAGGTTCTGTTACAAACATGTTTACTTCTATTGTAGGAAACGTATTTGGTTTCAAAGCCCTACGTGCTCTTCGTCTAGAAGATCTTCGTATACCACCTGCTTATATTAAAACTTTTGCAGGTCCTCCACACGGGATTCAAGTTGAACGTGATAAATTAAACAAATATGGTCGTGGTCTTTTAGGATGTACTATTAAACCGAAATTAGGTCTTTCAGCTAAAAACTACGGACGTGCTGTATACGAATGTTTACGTGGTGGGCTTGACTTTACAAAAGATGACGAAAACGTTACATCACAACCATTCATGCGTTGGCGAGATCGTTTCCTTTTTGTTGCTGAAGCTACTTACAAAGCTCAAGCTGAAACTGGAGAAGTTAAAGGTCACTACCTTAACTGTACTGCAGGGACTTCTGAAGAAATGATCAAACGTGCTACTTGTGCTAAAGATTTCGGTGTACCGATTATCATGCATGACTATTTAACGGGTGGTTTCACTTCTAACACTTCATTAGCACTTTATGCACGTGATAATGGGTTATTACTTCACATTCACCGTGCAATGCATGCTGTTATTGACCGTCAAAGAAACCATGGAATTCACTTCCGTGTATTAGCTAAAGCTCTACGCCTATCTGGTGGGGACCACCTTCACTCAGGAACTGTTGTAGGGAAACTTGAAGGTGAACGTGAAGTTACTCTTGGTTTTGTTGACTTAATGCGTGATAACTATGTTGAAAAAGACCGTAGCCGTGGGATCTACTTCACTCAAGATTGGGCATCTATGTCTGGTGTTATGCCAGTTGCTTCTGGTGGGATTCACGTTTGGCACATGCCGGCTTTAGTTGAAATCTTTGGCGACGACGCTTGTTTACAATTCGGTGGTGGTACTTTAGGTCACCCTTGGGGGAATGCTCCTGGAGCTGTAGCTAACCGAGTTGCTTTAGAAGCATGTACTCAAGCTCGTAATGAAGGTCGCGACCTTGCTCGTGAAGGTGGAGATGTAATTCGTACAGCTTGTAAATGGTCTCCAGAACTTTCTGCAGCTTGTGAAGTTTGGAAAGAAATAAAATTTGACTTTGATACTATTGATAAACTT
                 Microspora_sp  ATGGTTCCACAAACTCAAACAAAAGCAGGTGCTAGTTTTACAGCGGGTGTTAAAGACTACCGTTTAACGTATTACACACCAGATTACATTGTTAAAGATACTGATATTTTAGCAGCTTTCCGTATGACTCCTCAACCAGGAGTTCCTCCTGAAGAATGTGGAGCTGCGGTTGCTGCAGAATCTTCAACAGGTACTTGGACAACTGTATGGACAGATGGTTTAACTTCTCTTGATCGTTACAAAGGTCGTTGCTACGACATCGAACCTGTAGCTGGCGAAGAAAACCAGTATATCGCATACGTTGCATATCCTTTAGATCTTTTTGAAGAAGGTTCTGTAACAAACTTATTTACTTCAATTGTAGGTAACGTTTTTGGATTTAAAGCTCTTCGAGCTTTACGTCTAGAAGATCTTCGTATTCCTCCAGCTTACGCTAAAACTTTTCAAGGACCACCGCATGGTATTCAAGTTGAACGTGACAAATTAAACAAATATGGTCGTGGACTTTTAGGTTGTACTATTAAGCCTAAATTAGGTCTTTCAGCTAAAAACTATGGACGTGCTGTTTACGAATGTTTACGTGGTGGTTTAGACTTCACGAAAGATGACGAAAACGTTAACTCTCAACCATTCATGCGTTGGAGAGACCGTTTCCTTTTTGTTTCTGAAGCTATCTACAAAGCACAAGCTGAAACTGGTGAAGTTAAAGGTCATTATTTAAATGTAACTGCTGCTACTTCTGAAGAAATGATCAAACGTGCTCAATGTGCTAAAGAATTTGGTGTGCCAATTATCATGCATGACTACATTACTGGTGGTTTCACTTCAAACACTTCTCTATCTATTTACTGTCGTGACCATGGTCTTTTACTTCATATTCACCGTGCGATGCACGCTGTTATTGACCGTCAAAGAAACCACGGTATTCACTTCCGTGTTTTAGCTAAAGCTCTACGTCTTTCAGGGGGTGACCATTTACACTCTGGAACTGTAGTAGGAAAACTTGAAGGTGAAAGAGAAGTAACTCTTGGTTTCGTTGATTTAATGCGTGATGATTACATCGAAAAAGATCGTAGTCGTGGTATTTATTTCACTCAAGACTGGGCTTCTCTTCCAGGTGTTATGCCGGTAGCTTCTGGTGGTATTCATGTTTGGCATATGCCAGCTCTTGTTGAAATCTTTGGTGATGATGCTTGTCTTCAATTTGGTGGTGGTACTCTAGGTCACCCTTGGGGTAACGCACCAGGAGCGGTTGCAAACCGTGTAGCTCTTGAAGCTTGTACTCAAGCTCGTAACGAAGGACGTGATCTTGCACGCGAAGGTGGAGATGTTATTCGTTCAGCATGCAAATGGTCTCCTGAATTAGCTGCAGCTTGTGAAGTATGGAAGGAGATAAAATTCGAATTTGACACAATCGACAAACTG
       Mychonastes_homosphaera  ATGGTTCCACAAACTGAAACTAAAGCAGGTGCTGGCTTCAAAGCTGGTGTTAAAGACTACCGTTTAACTTACTACACTCCAGATTACGTTGTTAAAGATACTGACATCTTAGCAGCATTCCGTATGACTCCACAACCAGGTGTTCCACCTGAAGAATGTGGTGCCGCTGTAGCAGCTGAATCATCAACTGGTACTTGGACAACTGTATGGACAGATGGTTTAACTAGCTTAGACCGTTACAAAGGTCGTTGTTATGACCTTGAGCCTGTAGCTGGTGAAGACAACCAATACATCGCATACGTAGCATACCCAATCGACTTATTTGAAGAAGGATCAGTTACTAACTTATTCACTTCAATCGTAGGTAACGTATTCGGTTTCAAAGCGTTACGTGCTCTACGTTTAGAAGACTTACGTATCCCACCTGCTTACACTAAAACATTCCAAGGACCTCCACACGGGATCCAAGTTGAACGTGACAAACTAAACAAATACGGTCGTGGTCTATTAGGTTGTACTATTAAACCAAAACTAGGTTTATCAGCTAAAAACTACGGACGTGCTGTTTACGAATGTTTACGTGGTGGTCTAGACTTCACAAAAGATGACGAAAACGTTAACTCTCAACCATTCATGCGTTGGCGTGACCGTTTCCTATTCGTAGCAGAAGCGATCTACAAATCGCAAGCTGAAACTGGTGAAATCAAAGGACACTACTTAAACGCAACTGCAGGTACTTGTGAAGAAATGCTAAAACGTGCTGCTTGTGCTAAAGAATTCGGTGTACCGATCATCATGCACGACTACCTAACAGGTGGTTTCACAGCTAACACTTCATTAGCTCACTACTGTCGTGACCACGGTCTTCTATTACACATTCACCGTGCAATGCACGCGGTAATCGACCGTCAACGTAACCACGGTATCCACTTCCGTGTTCTAGCTAAAACTCTACGTATGTCTGGTGGTGACCACTTACACTCTGGTACTGTAGTAGGTAAATTAGAAGGTGAACGTGAAGTTACTTTAGGTTTCGTAGACCTAATGCGTGACGACTACATCGAAAAAGACCGTAGCCGTGGTATTTACTTCACTCAAGACTGGGCTTCTATGGGTGGTGTTATGCCAGTTGCTTCTGGTGGTATTCACGTATGGCACATGCCAGCTCTAGTTGAAATCTTCGGTGACGACGCATGTCTACAATTCGGTGGTGGTACTCTAGGTCACCCTTGGGGTAACGCTCCTGGTGCTGCTGCAAACCGTGTTGCTTTAGAAGCTTGTACTCAAGCTCGTAACGAAGGTCGTGACTTAGCTCGCGAAGGTGGTGATGTTATCCGTTCTGCATGTAAATGGAGTCCTGAACTAGCTGCTGCTTGTGAGGTTTGGAAAGAAATTAAATTCGAATTCGAAACTATTGACACTCTA
           Mychonastes_jurisii  ATGGTTCCACAAACTGAAACTAAAGCAGGTGCTGGCTTCAAAGCTGGTGTTAAAGACTACCGTTTAACTTACTACACTCCAGAGTATGTTGTAAAAGAAACTGATATTTTAGCAGCATTCCGTATGACTCCACAACCAGGTGTTCCACCTGAAGAATGTGGTGCAGCGGTAGCAGCTGAATCATCAACAGGTACTTGGACAACTGTATGGACAGATGGTTTAACTAGTTTAGACCGTTACAAAGGTCGTTGTTACGACATCGAACCTGTAGCTGGTGAAGACAACCAATACATCGCATACGTAGCATACCCTATCGACTTATTTGAAGAAGGATCAGTTACTAACTTATTCACTTCAATCGTAGGTAACGTATTTGGATTCAAAGCGTTACGTGCTCTACGTCTAGAAGACTTACGTATCCCACCTGCTTACATCAAAACATTCCAAGGACCTCCACACGGGATCCAAGTTGAACGTGACAAACTAAACAAATACGGTCGTGGTCTATTAGGTTGTACTATTAAACCAAAACTAGGTTTATCAGCTAAAAACTACGGACGTGCTGTTTACGAATGTTTACGTGGTGGTCTAGACTTCACAAAAGATGACGAAAACGTTAACTCTCAACCATTCATGCGTTGGCGTGACCGTTTCCTATTCGTTGCTGAAGCTATCTACAAATCTCAAGCTGAAACAGGTGAGATCAAAGGACACTACCTAAACGCAACTGCAGGTACTTGTGAAGAAATGCTAAAACGTGCTGCTTGTGCTAAAGAATTCGGTGTACCGATCATTATGCACGACTACCTAACAGGTGGTTTCACAGCTAACACTTCATTAGCTCACTACTGTCGTGACCACGGTCTTCTATTACACATTCACCGTGCAATGCACGCGGTAATTGACCGTCAACGTAACCACGGTATTCACTTCCGTGTTCTAGCTAAAACTCTACGTATGTCTGGTGGTGACCACTTACACTCTGGTACTGTAGTAGGTAAACTAGAAGGTGAACGTGAAGTTACTTTAGGTTTCGTAGACCTAATGCGTGATGACTACATCGAAAAAGACCGTAGCCGTGGTATTTACTTCACTCAAGACTGGGCTTCTATGGGTGGTGTTATGCCAGTTGCTTCTGGTGGTATTCACGTATGGCACATGCCAGCTCTAGTTGAAATCTTCGGTGATGACGCATGTCTTCAATTCGGTGGTGGTACTCTAGGACACCCTTGGGGTAACGCTCCTGGTGCTGTTGCTAACCGTGTTGCTTTAGAAGCTTGTACTCAAGCTCGTAACGAAGGTCGTGACTTAGCTCGCGAAGGTGGTGATGTTATCCGTTCTGCATGTAAATGGAGTCCTGAACTAGCTGCTGCTTGTGAGGTTTGGAAAGAAATTAAATTCGAATTCGAAACTATTGACACTCTA
           Neochloris_aquatica  ATGGTTCCACAAACTGAAACTAGAGCCGGTGCTGGTTTTAAAGCCGGAGTAAAAGACTATCGTCTTACTTACTATACTCCAGATTATGTTGTAAAAGATACTGATATTTTAGCTGCATTCCGTATGACTCCTCAACCAGGTGTTCCACCTGAAGAATGTGGAGCTGCTGTAGCTGCTGAATCATCAACTGGTACTTGGACAACAGTATGGACAGACGGTTTAACAAGCTTAGACCGTTACAAAGGACGTTGTTATGATATCGAACCTGTTCCAGGTGAAGATAATCAATACATTGCTTACGTTGCTTACCCAATTGATCTTTTTGAAGAAGGTTCAGTAACTAACTTATTTACTTCTATTGTAGGAAACGTATTTGGTTTCAAAGCTTTACGTGCTTTACGTTTAGAAGACCTTCGTATTCCTCCAGCTTACGTAAAAACTTTCGTAGGTCCACCTCATGGTATTCAAGTTGAGCGTGACAAACTAAACAAATATGGTCGTGGTTTATTAGGTTGTACAATTAAACCAAAATTAGGTTTATCAGCTAAAAACTACGGACGTGCAGTTTATGAATGTTTACGTGGTGGTTTAGATTTTACAAAAGATGATGAAAACGTTAACTCACAACCTTTTATGCGTTGGAGAGACCGTTTCTTATTTACAGCTGAAGCTATTTATAAATCTCAAGCTGAAACTGGTGAAATTAAAGGTCACTATTTAAACGCTACGGCTGGAACATGCGAAGAAATGTTAAAACGTGCTCAATGTGCAAAAGAATTAGGTGTACCTATTGTTATGCATGATTACTTAACTGGTGGATTTACGGCTAATACTTCATTAGCTATATACTGTCGTGATCACGGTTTATTATTACACATTCACCGTGCAATGCACGCTGTAATTGACCGTCAAAGAAACCATGGTATCCACTTCCGTGTATTAGCTAAAGCTTTACGTATGTCAGGTGGAGACCACTTACACTCGGGGACTGTAGTTGGGAAACTTGAAGGTGAACGTGAAGTAACACTAGGTTTCGTAGACTTAATGCGTGACGATTATATTGAAAAAGATCGTAGCCGTGGTATTTACTTTACTCAAGATTGGTGTTCTATGAGTGGAACTATGCCTGTAGCTTCAGGAGGTATTCACGTATGGCACATGCCAGCTTTAGTTGAAATCTTTGGAGATGATGCTTGTTTACAATTCGGTGGAGGTACTTTAGGTCACCCTTGGGGTAACGCTCCTGGAGCAGTAGCTAACCGTGTTGCTTTAGAAGCTTGTACTCAAGCTCGTAACGAAGGTCGTGACTTAGCTCGTGAAGGTGGGGATGTTATTCGTTCTGCTTGTAAATGGAGTCCAGAATTAGCAGCTGCTTGTGAAGTTTGGAAAGAAATTAAGTTTGAATTTGAAACTATTGACAAACTT
      Oedocladium_carolinianum  ATGGCTCCACAAACAGAAACTAAAGCAGGTGCTGGGTTTAAGGCCGGCGTAAAAGATTATCGATTAACTTATTATACGCCAGACTACATTGTGAAAGATACTGATATTCTTGCAGCTTTCCGTATGACTCCACAACCAGGCGTTCCACCAGAAGAGTGTGGTGCTGCGGTAGCGGCAGAGTCTTCAACAGGAACATGGACTACAGTATGGACTGATGGTTTAACTAGTTTAGACCGTTATAAAGGTCGATGCTATGATATTGAGCCTGTACCAGGTGAAGAAAACCAGTATATTGCATATGTAGCATACCCACTAGACTTGTTTGAAGAAGGTTCAGTAACAAACCTATTTACATCTATCGTAGGAAACGTATTCGGATTCAAAGCTTTACGTGCACTACGTTTAGAAGATTTACGTATTCCAGCTGCTTATGCTAAAACTTTCCAAGGTCCTCCACACGGTATTCAAGTTGAACGTGATAAACTGAACAAATACGGGCGTGGTTTACTTGGTTGTACAATTAAACCTAAATTAGGTCTTTCTGCTAAAAACTATGGTCGTGCTGTTTACGAATGTTTACGTGGCGGTCTAGACTTTACTAAAGATGATGAAAACGTTAACTCACAACCATTCATGCGTTGGAGAGACCGTTTCCTATTTGTGGCTGAGGCTATCTATAAATCTCAATCAGAAACAGGTGAAATTAAAGGGCATTATTTAAATGCAACAGCTGGAACTTGTGAAGAAATGCTTAAACGTGCAGTATGTGCTAAAGAACTAGGTGTACCTATTATTATGCATGACTACTTAACTGGAGGTTTCACTGCTAACACTAGCCTTTCAAATTACTGTCGTGACCACGGACTTCTTCTACATATTCACCGTGCTATGCACGCAGTTATCGACCGTCAGAGAAATCACGGAATCCACTTCCGCGTATTAGCGAAAGCACTACGTATGTCTGGTGGTGACCACTTACACTCTGGTACTGTAGTAGGTAAATTAGAAGGTGAACGTGAAGTAACTTTAGGTTTTGTTGACCTAATGCGTGACGATTATATTGAAAAAGATCGTAGCCGTGGTATCTACTTTACACAAGATTGGGTTTCATTACCAGGTGTTATGCCAGTTGCTTCTGGTGGTATCCACGTATGGCACATGCCTGCTCTTGTTGAAATTTTCGGTGATGATGCTTGTCTACAATTCGGTGGTGGTACATTAGGTCACCCATGGGGTAACGCTCCAGGTGCCGCTGCTAACCGTGTAGCTTTAGAAGCTTGTACTCAAGCTCGTAACGAGGGTAGAGATTTAGCTAGAGAAGGTGGCGATGTTATCCGTGCAGCGTGCAAATGGTCTCCAGAACTTGCTGCAGCTTGTGAAGTTTGGAAAGAAATTAAATTTGAATTTGAGACTATTGACAAACTT
      Oedogonium_angustistomum  ATGGCTCCACAAACAGAAACTAGAGCAGGTGCTGGGTTTAAAGCCGGCGTAAAAGATTATCGATTAACTTATTATACGCCAGACTACATTGTTAAAGATACTGATATTCTTGCAGCTTTCCGTATGACTCCACAACCAGGCGTTCCACCAGAAGAGTGTGGTGCTGCGGTAGCGGCAGAGTCTTCAACAGGAACATGGACTACAGTATGGACTGATGGTTTAACTAGTTTAGACCGTTATAAAGGTCGATGCTATGATATTGAGCCTGTACCAGGTGAAGAAAACCAGTACATTGCATATGTAGCATACCCACTAGACTTGTTTGAAGAAGGTTCAGTAACAAACCTATTTACATCTATCGTAGGAAACGTATTCGGATTCAAAGCTTTACGTGCACTACGTTTAGAAGATTTACGTATTCCAGCGGCTTATGCTAAAACTTTCCAAGGGCCACCACACGGTATTCAAGTTGAACGTGATAAACTGAACAAATATGGACGTGGTTTACTTGGTTGTACAATTAAACCTAAATTAGGTCTTTCTGCTAAAAACTACGGTCGTGCTGTTTACGAATGTTTACGTGGCGGTCTAGATTTTACTAAAGATGATGAAAACGTTAACTCACAACCATTCATGCGTTGGAGAGACCGTTTCCTATTCGTTGCTGAGGCTACTTATAAAGCTCAAGCAGAAACAGGTGAAATTAAAGGGCATTATTTAAATGCAACAGCTGGAACTGCAGAAGAAGTGCTTAAACGTGCACAATGTGCAAAAGAACTAGGTGTACCTATTATTATGCATGACTACTTAACTGGTGGTTTCACTGTTAACACTAGCCTTGCTAATTACTGTCGTGATCACGGACTTCTTCTACACATTCACCGTGCTATGCACGCAGTTATTGACCGTCAACGTAATCACGGTATCCACTTCCGTGTGCTAGCAAAAGCACTACGTATGTCTGGTGGTGACCACTTACACTCAGGTACTGTAGTAGGTAAATTAGAAGGTGAACGTGAAGTAACTTTAGGTTTTGTTGACCTAATGCGTGACGATTATATTGAAAAAGATCGTAGCCGTGGTATCTACTTTACACAAGATTGGGTTTCATTACCAGGTACTATGCCAGTTGCTTCAGGTGGTATCCACGTATGGCACATGCCTGCTCTTGTTGAAATTTTCGGTGATGATGCTTGTCTACAATTCGGTGGTGGTACATTAGGTCACCCATGGGGTAACGCTCCGGGTGCTGCTGCTAACCGTGTAGCTTTAGAAGCATGTACTCAAGCTCGTAATGAAGGTAGAGATTTAGCGAGAGAAGGTGGTGATGTTATCCGTGCAGCGTGCAAATGGTCTCCAGAACTTGCTGCAGCTTGTGAAGTTTGGAAAGAAATTAAATTTGAATTTGAGACTATTGACAAACTT
          Oedogonium_cardiacum  ATGGCTCCACAAACAGAAACTAGAGCAGGTGCTGGGTTTAAGGCCGGCGTAAAAGATTATCGATTAACTTATTATACGCCAGACTACATTGTTAAAGATACTGATATTCTTGCAGCTTTCCGTATGACTCCACAACCTGGTGTTCCACCAGAAGAGTGTGGTGCTGCAGTAGCGGCAGAGTCTTCAACAGGAACATGGACTACAGTATGGACTGATGGTTTAACTAGTTTAGACCGTTATAAAGGTCGATGCTATGATATTGAGCCTGTACCAGGTGAAGAAAACCAGTATATTGCATATGTAGCATACCCACTAGACTTGTTTGAAGAAGGTTCAGTAACAAACCTATTTACATCTATCGTAGGAAACGTATTCGGATTCAAAGCTTTACGTGCACTACGTTTAGAAGATTTACGTATTCCAGCTGCTTATGCTAAAACTTTCCAAGGTCCACCACACGGTATTCAAGTTGAACGTGATAAACTGAACAAATATGGACGTGGTTTACTAGGTTGTACAATTAAACCTAAACTAGGTCTTTCTGCTAAAAACTATGGTCGTGCTGTTTACGAATGTTTACGTGGCGGTCTAGACTTTACTAAAGACGATGAAAACGTTAACTCACAACCATTCATGCGTTGGAGAGACCGTTTCCTATTTGTAGCAGAGGCTATCTATAAAGCTCAATCAGAAACAGGTGAAATTAAAGGGCATTATTTAAATGCAACTGCTGGAACTTGTGAAGAAATGCTTAAACGTGCAGTATGTGCAAAAGAACTAGGTGTACCTATTATTATGCACGACTACTTAACTGGAGGTTTCACTGCTAACACTAGCCTTTCAAATTACTGTCGTGACCACGGACTTCTTCTACACATTCACCGTGCTATGCACGCAGTTATTGACCGTCAGCGAAATCACGGAATCCACTTCCGTGTGCTAGCGAAAGCACTACGTATGTCTGGTGGTGACCACTTACACTCTGGTACTGTAGTAGGTAAATTAGAAGGTGAACGTGAAGTAACTTTAGGTTTTGTTGACCTAATGCGTGACGATTATATTGAAAAAGATCGTAGCCGTGGTATTTACTTTACACAAGATTGGGTTTCATTACCAGGTGTTATGCCAGTTGCTTCAGGTGGTATCCACGTATGGCACATGCCTGCTCTTGTTGAAATTTTCGGTGATGATGCTTGTCTACAATTCGGTGGTGGTACATTAGGTCACCCATGGGGTAACGCTCCAGGTGCTGCTGCTAACCGTGTAGCTTTAGAAGCTTGTACTCAAGCTCGTAACGAAGGTAGAGATTTAGCGAGAGAAGGTGGTGATGTTATCCGTGCAGCGTGCAAATGGTCTCCAGAACTTGCTGCTGCTTGTGAAGTTTGGAAAGAAATTAAATTTGAATTTGAAACTATTGACAAACTT
        Oogamochlamys_gigantea  ATGGTCCCACAAACTGAAACTAGAGCGGGTGCTGGCTTTAAAGCAGGTGTTAAAGATTATCGTTTAACTTACTACACACCTGATTATGTTGTAAAAGATACTGATATTCTAGCAGCATTCCGTATGACTCCTCAACCAGGTGTTCCTCCTGAAGAATGTGGTGCTGCTGTTGCTGCAGAATCATCAACTGGAACTTGGACAACTGTATGGACTGACGGTTTAACTAGCTTAGATCGTTATAAAGGTCGTTGTTATGATATCGAACCTGTTCCTGGTGAAGATAATCAATATATTGCATATGTTGCTTATCCTATTGATTTATTTGAAGAAGGTTCAGTAACAAACTTATTTACTTCTATTGTTGGTAACGTTTTTGGTTTCAAAGCTCTTCGTGCTCTTCGTTTAGAGGATCTTCGTATCCCTCCAGCATACGTGAAAACTTTTGAAGGACCTCCACACGGTATCCAGGTAGAACGTGATAAACTAAACAAATATGGTCGCGCTTTATTAGGTTGTACAATCAAACCAAAACTTGGTCTTTCTGCAAAAAACTACGGTCGAGCTGTTTATGAATGTTTACGTGGTGGTTTAGATTTTACAAAAGATGACGAAAACGTAAACTCTCAACCATTTATGCGTTGGAGAGATCGTTTCCTTTTCGTTGCAGAAGCAATCTATAAAGCTCAAGCAGAAACTGGTGAAGTAAAAGGTCACTATTTAAATGCTACAGCTGGAAATGCTGATGAAATGATCAAACGTGCTGTTTGTGCTAAAGAATTAGGTGTACCTATTATTATGCATGACTACTTAACAGGTGGTTTCACAGCAAATACTTCATTATCTCACTATTGTCGTGATAATGGTCTATTACTTCACATTCACCGTGCAATGCACGCTGTTATTGACCGTCAAAGAAACCACGGTATTCACTTCCGTGTTTTAGCAAAAGCTCTTCGTATGTCTGGTGGTGACCACCTTCACTCTGGAACTGTTGTAGGTAAACTAGAAGGTGAACGTGAGGTTACTCTAGGTTTCGTTGATTTAATGAGAGATGATTATATTGAAAAAGATCGTAGCCGTGGTATTTATTTTACACAAGATTGGGTTTCTCTTCCAGGTGTTATGCCAGTTGCTTCTGGTGGGATTCACGTATGGCACATGCCAGCTCTTGTTGAAATTTTCGGTGATGACGCTTGTTTACAGTTCGGAGGTGGAACTCTTGGTCACCCTTGGGGAAATGCTCCAGGTGCTGCAGCTAACCGTGTTGCTCTAGAAGCTTGTGTTCAAGCTCGTAACGAGGGCCGTGACCTTGCTCGTGAAGGTGGAGATGTAATTCGCTCAGCTTGCAAATGGTCTCCAGAATTAGCAGCTGCTTGTGAAGTTTGGAAAGAAATCAAATTTGAATTTGAAACTATTGATAAACTT
        Ourococcus_multisporus  ATGGTTCCTCAAACTGAAACTCGAGCAGGTGCTGGATTCAAAGCTGGTGTAAAAGATTACCGCTTAACTTACTACACTCCTGATTACGTTGTAAAAGATACTGATATTTTAGCTGCATTCCGTATGACTCCACAACCAGGTGTTCCACCTGAAGAGTGTGGTGCAGCTGTAGCAGCTGAATCTTCAACTGGTACTTGGACAACTGTATGGACTGACGGTTTAACAACTTTAGACCGTTACAAAGGGCGTTGTTATGATATCGAACCTGTTGCAGGTGAAGACAATCAATACATCGCATATGTTGCTTACCCAATCGACTTATTCGAAGAAGGTTCAGTAACTAACTTATTTACTTCAATCGTAGGTAACGTTTTTGGTTTCAAAGCTTTACGTGCTTTACGTTTAGAAGACCTTCGTATTCCTCCAGCTTACGTTAAAACTTTCGAAGGACCTCCTCATGGTATCCAAGTTGAGCGTGATAAATTAAATAAATATGGTCGTGGTCTTTTAGGTTGTACAATTAAACCTAAATTAGGTTTATCAGCTAAAAACTACGGACGTGCTGTTTACGAATGTTTACGTGGTGGTTTAGATTTCACAAAGGACGACGAAAACGTAAACTCACAACCATTCATGCGTTGGAGAGACCGTTTCTTATTCGTTGCTGAAGCTATCTACAAAGCACAAGCGGAAACTGGTGAAATTAAAGGTCACTACTTAAACGCTACTGCAGGTACTTGCGAAGAGATGTTAAAACGTGCTCAATGTGCTAAAGATATCGGTGTACCTATTATTATGCACGACTACTTAACAGGTGGTTTCACTGCTAACACTTCTTTATCTCACTTCTGTCGTGATAACGGTTTATTATTACACATTCACCGTGCTATGCACGCTGTAATCGACCGTCAACGTAACCACGGTATTCACTTCCGTGTTTTAGCTAAAGCATTACGTATGTCAGGTGGTGACCACTTACACTCAGGTACTGTTGTAGGTAAATTAGAAGGTGAACGTGAAGTTACTTTAGGTTTCGTAGACTTAATGCGTGATGATTACATTGAAAAAGACCGTAGCCGTGGTATCTACTTCACTCAAGACTGGTGTTCAATGGGTGGTGTTATGCCTGTTGCTTCTGGTGGTATCCACGTATGGCACATGCCTGCTCTTGTTGAGATTTTCGGTGACGACGCATGTCTTCAATTCGGTGGTGGTACATTAGGTCACCCTTGGGGTAACGCTCCAGGTGCTGTTGCAAACCGTGTTGCTTTAGAAGCTTGTACTCAAGCTCGTAACGAAGGTCGTGACTTAGCTCGTGAAGGTGGTGACGTAATCCGTTCAGCTTGTAGATGGAGTCCTGAACTTGCTGCAGCTTGTGAAGTTTGGAAAGAAATTAAGTTCGAATTCGAAACTATCGACAAACTA
         Palmellopsis_texensis  ATGGCCCCACAAACTGAAACTAGAGCAGGTGCTGGATTTAAAGCAGGTGTTAAAGATTATCGTTTAACGTACTATACACCTGATTACATTGTTAAAGATACTGATATTCTTGCAGCATTCCGTATGACACCACAACCAGGTGTTCCACCAGAAGAATGTGGTGCAGCGGTTGCAGCTGAATCTTCAACAGGTACTTGGACAACAGTATGGACTGATGGTTTAACTAGCTTAGACCGTTACAAAGGTCGTTGCTATGATATTGAGCCTGTACAAGGTGAAGAAAATCAATACATTGCTTATGTTGCTTACCCTATCGATCTATTCGAAGAAGGTTCTGTAACTAACTTATTTACTTCAATTGTAGGTAACGTATTTGGTTTCAAAGCTCTTCGTGCACTACGTTTAGAAGATCTTCGTATTCCTGCTGCTTATGCTAAAACATTTGAAGGACCTCCACATGGTATTCAAGTTGAACGTGACAAACTAAACAAATACGGACGTGCTTTATTAGGTTGTACAATCAAACCTAAACTGGGCTTATCTGCTAAAAACTATGGTCGTGCTGTTTATGAATGTTTACGCGGTGGTCTTGATTTTACCAAAGATGACGAAAACGTTAACTCACAACCTTTCATGCGTTGGAGAGACCGTTTCCTTTTCGTAGCTGAAGCTTGCTACAAAGCTCAAGCAGAAACAGGAGAAGTAAAAGGCCATTACTTAAATGCAACAGCTGGGAACGCAGATGAAATGATCAAACGTGCTGTTTGTGCTAAAGAATTAGGGGTACCTATTATTATGCATGACTATTTAACAGGTGGTTTCACTGCTAACACTTCATTATCTCACTTCTGTCGTGATAATGGTCTATTATTACACATTCACCGTGCTATGCACGCTGTTATTGACCGTCAAAGAAATCACGGTATTCACTTCCGTGTTTTAGCTAAAGCTCTTCGTATGTCAGGTGGTGACCACCTTCACTCTGGTACTGTTGTAGGTAAATTAGAAGGTGAACGTGAAGTTACTTTAGGTTTCGTTGATTTAATGAGAGACGATTACATTGAAAAAGATCGTAGCCGTGGTATCTATTTCACTCAAGATTGGGTTTCAATGGGTGGTGTTATGCCAGTAGCTTCTGGTGGTATTCACGTTTGGCACATGCCAGCTCTTGTTGAAATTTTCGGTGATGACGCTTGTTTACAATTTGGTGGTGGTACTCTAGGTCACCCTTGGGGTAACGCACCTGGTGCAGCAGCTAACCGTGTAGCTCTGGAAGCTTGTGTTCAAGCACGTAACGAAGGTCGTGACCTTGCTCGTGAAGGTGGTGACGTTATTCGTTCAGCTTGTAAATGGTCTCCAGAACTGGCAGCAGCTTGTGAGGTGTGGAAGGAGATCAAGTTTGAATTTGAAACAATTGATAAACTA
       Parallela_transversalis  ATGGTTCCACAAACTGAAACAAAAGCTGGTGCTGGATTTAAAGCAGGTGTAAAAGATTACCGTCTAACATATTACACTCCAGACTACATCGTTAAAGATACAGATATTTTAGCGGCATTCCGTATGACTCCTCAACCAGGTGTTCCTGCAGAGGAATGTGGTGCGGCAGTAGCAGCTGAATCATCAACTGGTACTTGGACAACTGTATGGACTGATGGTCTTACAAGCCTTGATCGCTACAAAGGTCGTTGCTACGATATCGAGCCAGTACAAGGTGAAGACAACAGCTACATCGCCTATGTTGCTTACCCTCTAGATCTTTTTGAAGAAGGTTCTGTAACTAACCTATTCACTTCAATCGTAGGTAACGTATTTGGTTTCAAAGCCTTACGTGCTCTACGTCTAGAAGATCTTCGTATCCCACCAGCTTACGTAAAAACTTTCCAAGGGCCTCCTCATGGTATCCAAGTTGAGCGTGACAAACTAAACAAATATGGTCGTGGGCTTCTTGGATGCACTATTAAACCGAAGCTAGGTCTGTCTGCCAAGAACTACGGACGTGCTGTTTACGAATGCCTACGTGGCGGTCTAGACTTCACAAAGGACGATGAGAACGTGAACTCACAACCATTTATGCGTTGGAGAGACCGTTTCAGCTTCGTAGCTGAAGCTCTTTACAAAGCACAATCTGAAACAGGTGAGATCAAAGGTCACTACCTAAACGCAACTGCAGGTACGTCTGATGAAATGATCAAACGTGCTCAGTTTGCTAAAGAACTAGGTGTACCTATCATTATGCACGATTACCTAACAGGTGGTTTCACAGCAAACACTACTCTAGCACACTTCTGCCGTGACAACGGTCTTCTTCTACACATCCACCGTGCGATGCACGCTGTAATCGACCGTCAAAGAAACCACGGTATTCACTTCCGTGTTCTAGCTAAAGCTCTACGTCTTTCTGGTGGTGACCACTTACACTCAGGAACTGTAGTAGGTAAACTAGAAGGTGAACGTGAAGTAACACTAGGTTTCGTTGACCTAATGCGTGATGACTACATCGAAAAAGATCGTAGCCGTGGTGTTTACTTCACTCAAGACTGGGTTTCACTTCCAGGTGTTATGCCAGTAGCTTCAGGTGGTATTCACGTATGGCATATGCCAGCTCTAGTAGAAATCTTCGGTGATGACGCGTGTCTACAATTTGGTGGAGGTACCCTTGGTCACCCTTGGGGTAACGCTCCTGGTGCTGCAGCTAACCGTGTAGCTCTAGAAGCTTGTACTCAAGCTCGTAACGAAGGACGTGATCTTGCACGTGAAGGTGGAGACGTAATCCGTTCTGCTTGCAAATGGAGTCCAGAACTAGCTGCAGCTTGTGAAGTGTGGAAGGAGATTAAGTTCGAATTCGATACGATTGACAAACTA
             Pediastrum_duplex  ATGGTTCCACAAACTGAAACTAGAGCCGGTGCAGGATTTAAAGCTGGTGTAAAAGACTATCGTCTTACTTACTACACTCCAGATTATGTTGTAAAAGATACTGATATTTTAGCTGCATTCCGTATGACTCCTCAACCAGGAGTTCCGGCTGAAGAGTGTGGAGCAGCTGTAGCTGCAGAATCTTCAACTGGTACTTGGACAACTGTATGGACAGATGGTTTAACTAGCTTAGACCGTTATAAAGGACGTTGTTACGACATCGAGCCAGTTGCTGGTGAAGACAACCAATACATTGCGTATGTTGCTTACCCAATTGACCTTTTTGAAGAAGGTTCAGTAACAAACTTATTCACTTCAATTGTAGGAAACGTATTTGGTTTCAAAGCTTTACGTGCTTTACGTTTAGAAGACCTTCGTATTCCTCCTGCTTATGCAAAAACATTCGTAGGACCTCCACACGGTATCCAAGTTGAAAGAGACAAACTTAACAAATATGGGCGTGGTTTATTAGGTTGTACAATTAAACCAAAATTAGGTTTATCTGCAAAAAACTATGGACGTGCAGTATACGAATGTTTACGTGGGGGTCTTGACTTCACTAAAGATGACGAAAACGTAAACTCACAACCATTCATGCGTTGGAGAGACCGTTTCTTATTCGTAGCAGAAGCAATCTACAAAGCTCAAGCTGAAACAGGTGAAATTAAAGGGCACTATTTAAATGCTACTGCAGGTACTTGTGAAGAAATGCTAAAACGTGCTCAATGTGCTAAAGAATTAGGTGTACCTATTATTATGCATGACTATTTAACAGGTGGGTTCACTGCAAACACTTCTTTAGCAGTGTACTGTCGTGACCACGGTCTTTTATTACACATTCACCGTGCTATGCACGCTGTAATTGACCGTCAAAGAAACCACGGTATTCACTTCCGTGTTTTAGCAAAAGCTTTACGTATGTCTGGTGGAGACCACCTTCACTCAGGTACTGTAGTAGGAAAATTAGAAGGGGAACGTGAAGTAACTTTAGGTTTCGTAGACTTAATGCGTGATGACTACATTGAAAAAGACCGTAGCCGTGGTATTTATTTCACTCAAGACTGGTGTTCTATGAGTGGAGTTATGCCTGTAGCTTCAGGTGGTATTCACGTTTGGCACATGCCAGCTTTAGTTGAAATCTTTGGAGATGATGCTTGTTTACAATTCGGTGGTGGTACTTTAGGTCACCCTTGGGGGAATGCTCCAGGTGCTGTAGCAAACCGTGTTGCTTTAGAAGCTTGTACTCAAGCTCGCAACGAAGGTCGTGACTTAGCTCGTGAAGGTGGAGATGTTATTCGCTCAGCTTGTAAATGGAGTCCTGAATTAGCAGCGGCTTGTGAAGTTTGGAAAGAAATTAAATTTGAATTCGAAACTATCGACAAACTT
         Phacotus_lenticularis  ATGGTGCCTCAAACAGAAACGCGCGCTGGCGCTGGGTTTAAAGCTGGTGTAAAAGACTACCGTCTTACTTACTACACTCCTGATTACATTGTAAAAGATACTGATATTCTTGCTGCATTCCGTATGACTCCACAACCAGGTGTTCCACCTGAAGAGTGTGGTGCTGCTGTTGCTGCTGAATCATCAACAGGTACTTGGACAACTGTATGGACTGACGGTTTAACAAGTCTTGACCGTTACAAAGGTCGTTGTTATGACATCGAACCTGTACCAGGTGAAGATAACCAGTACATCGCATACGTAGCATACCCACTAGACTTATTTGAAGAAGGTTCTGTAACAAACATGTTCACTTCAATTGTAGGTAACGTATTTGGTTTCAAAGCGTTACGTGCTCTACGTCTAGAAGACCTTCGTATTCCTGTAGCTTACGCTAAAACATTCTCTGGACCTCCACACGGTATCCAAGTAGAACGTGACAAAATTAACAAATACGGTCGTGGTCTTTTAGGTTGTACAATTAAACCAAAATTAGGTTTATCTGCTAAAAACTACGGTCGTGCTGTTTATGAGTGTTTACGTGGTGGTTTAGACTTCACAAAAGACGACGAAAACGTAAACTCACAGCCATTCATGCGTTGGCGTGACCGTTTCCTTTTCGTAACAGAAGCTATTTACAAAGCTCAAGCAGAAACGGGTGAAGTAAAAGGTCACTACTTAAATGCTACAGCTGGTACTGCTGAAGAAATGTTAAAGCGTGCACAATGTGCTAAAGAATTTGGTGTACCAATTATTATGCACGACTACTTAACAGGTGGTTTTACTGCTAACACTTCATTAGCTAACTTCTGTCGTGATGAAGGTCTTTTACTACACATTCACCGTGCTATGCACGCTGTAATTGACCGTCAACGTAACCACGGTATTCACTTCCGTGTTCTAGCTAAAGCACTACGTATGTCAGGTGGTGACCACCTACACTCTGGTACTGTTGTAGGTAAGTTAGAGGGTGAACGTGAAGTAACATTAGGTTTCGTAGACTTAATGCGTGACGACTACATTGAAAAAGATCGTAGCCGTGGTATTTACTTCACTCAAGACTGGGCTTCAATGCCAGGTGTAATGCCAGTAGCTTCTGGTGGTATTCACGTATGGCACATGCCAGCTCTAGTAGAAATCTTCGGTGATGACGCTTGTCTTCAATTCGGTGGTGGTACGTTAGGTCACCCATGGGGTAACGCCCCTGGTGCTGTAGCTAACCGTGTTGCTCTTGAGGCTTGTACTCAAGCTCGTAACGAAGGTCGTGATTTAGCACGTGAAGGCGGTGATGTAATCCGCTCAGCTTGCAAATGGTCACCAGAATTAGCTGCAGCCTGTGAAGTTTGGAAAGAAATTAAGTTTGAATTCGACACAATTGATAAACTA
            Pleodorina_starrii  ATGGTTCCACAAACAGAAACTAAAGCAGGTGCTGGGTTCAAAGCCGGTGTAAAAGACTATCGTTTAACATACTACACACCTGATTACGTAGTAAAAGATACTGATATTTTAGCAGCATTCCGTATGACTCCACAACCAGGTGTTCCACCAGAAGAATGTGGTGCTGCTGTAGCTGCTGAATCTTCAACAGGTACTTGGACAACTGTATGGACAGACGGTTTAACAAGCCTTGATCGATACAAAGGTCGTTGTTATGACATCGAGCCTGTTCCAGGTGAAGACAACCAGTACATTGCTTATGTTGCTTACCCGATCGACTTATTCGAAGAAGGTTCAGTAACAAACATGTTCACTTCTATTGTAGGTAACGTATTCGGTTTCAAAGCTCTACGTGCTTTACGTCTTGAAGACCTTCGTATTTCACCTGCTTACGTTAAAACATTCCAAGGTCCGCCTCATGGTATTCAGGTTGAACGTGACAAATTAAACAAATATGGTCGTGGTCTTTTAGGTTGTACAATCAAACCTAAATTAGGTCTTTCAGCTAAAAACTACGGTCGTGCTGTTTACGAATGTTTACGTGGTGGTTTAGACTTTACTAAAGACGATGAAAACGTTAACTCACAACCATTCATGCGTTGGAGAGACCGTTTCCTTTTCGTAGCTGAAGCTATTTATAAAGCACAATCAGAAACAGGTGAAGTAAAAGGACACTACTTAAACGCTACAGCTGGTACATGCGAAGAAATGTTAAAACGTGCTCAATGTGCTAAAGAATTAGGCGTACCTATCATCATGCATGACTACTTAACTGGTGGTTTTACAGCTAACACATCATTAGCTTCTTACTGTCGTGATAATGGTCTTTTATTACACATCCACCGTGCTATGCACGCGGTTATTGACCGTCAACGTAACCACGGTATTCACTTCCGTGTTCTAGCTAAAGCTCTTCGTATGTCTGGTGGTGATCACCTTCACTCAGGTACTGTTGTAGGTAAACTAGAAGGTGAACGTGAAGTAACTCTAGGTTTCGTAGACTTAATGCGTGACGACTATATCGAAAAAGATCGTAGCCGTGGTATTTACTTCACTCAAGACTGGTGTTCAATGCCAGGCGTAATGCCAGTTGCTTCTGGCGGTATTCACGTATGGCACATGCCAGCTCTTGTAGAAATCTTCGGCGATGACGCTTGTCTTCAGTTCGGTGGTGGAACACTAGGCCACCCATGGGGTAACGCACCAGGTGCTGCTGCTAACCGTGTAGCTCTTGAAGCTTGTACTCAAGCACGTAACGAAGGTCGTGATCTTGCTCGCGAAGGTGGCGATGTAATCCGCTCAGCTTGTAAATGGTCTCCTGAACTTGCTGCAGCTTGTGAAGTTTGGAAAGAAATCAAATTTGAATTTGATACTATTGACAAACTT
        Protosiphon_botryoides  ATGGTTCCACAAACTGAAACAAGAGCAGGTGCAGGCTTTAAAGCTGGTGTAAAAGATTACCGTTTAACGTACTACACTCCAGACTACGTTGTTAAAGACACTGATATCTTAGCTGCTTTCCGTATGACTCCACAACCTGGTGTTCCACCTGAAGAGTGTGGTGCTGCTGTAGCTGCTGAATCATCAACAGGTACTTGGACAACTGTATGGACAGACGGTTTAACTAGTTTAGACCGTTACAAAGGTCGTTGTTACGACATCGAGCCAGTTCCAGGTGAAGACAACCAATACATTGCTTATGTTGCTTACCCAATCGACTTATTCGAAGAAGGTTCAGTAACGAACATGTTTACTTCAATCGTAGGTAACGTATTTGGTTTCAAAGCGTTACGTGCATTACGTTTAGAGGACTTACGTATTCCTCCAGCTTACGTTAAAACATTCGCTGGTCCTCCACACGGTATTCAGGTAGAACGTGACAAATTAAACAAATATGGTCGTGGTTTATTAGGTTGTACAATTAAACCAAAATTAGGTCTTTCAGCTAAAAACTACGGTCGTGCTGTTTACGAATGTTTACGTGGTGGTTTAGATTTCACTAAGGATGATGAAAACGTAAACTCACAACCATTCATGCGTTGGAGAGACCGTTTCTTATTCGTAGCTGAAGCTATCTACAAATCTCAAGCTGAAACTGGTGAGGTTAAAGGTCACTACTTAAACGCTACTGCTGGTACTGCAGAAGAAATGTTAAAACGTGCACAATGTGCTAAAGACTTCGGTGTACCGATCATTATGCATGACTATTTAACAGGTGGTTTTACAGCTAACACTTCATTAGCTTTATACTGTCGTGACCACGGTTTATTATTACACATTCACCGTGCTATGCACGCTGTAATTGACCGTCAAAGAAACCACGGTATCCACTTCCGTGTATTAGCTAAAGCTTTACGTATGTCAGGTGGTGACCACTTACACTCAGGTACTGTAGTAGGTAAATTAGAAGGTGAACGTGAAGTAACATTAGGTTTCGTAGACTTAATGCGTGATGACTACATCGAAAAAGACCGTAGCCGTGGTATTTACTTCACTCAAGACTGGTGTTCAATGCCAGGTGTAATGCCAGTTGCTTCAGGTGGTATTCACGTATGGCACATGCCAGCTTTAGTTGAAATCTTCGGTGATGACGCTTGTTTACAGTTCGGTGGTGGTACATTAGGTCACCCTTGGGGTAACGCACCTGGTGCTGTTGCTAACCGTGTAGCTCTTGAAGCATGTACACAAGCTCGTAACGAAGGTCGTGACCTTGCTCGCGAGGGTGGTGACGTAATCCGTTCAGCTTGTAAATGGTCTCCAGAATTAGCAGCTGCTTGTGAAGTATGGAAAGAGATCAAGTTTGAATTCGATACTATCGACACATTA
Pseudomuriella_schumacherensis  ATGGTTCCTCAAACTGAAACTAAAACAGGTGCTGGATTTAAAGCCGGTGTTAAAGACTACCGTTTAACTTACTACACTCCTGATTACGTAGTAAAAGAAACAGACATTCTAGCTGCATTCCGTATGACTCCTCAACCAGGTGTTCCTGCAGAAGAGTGTGGTGCCGCTGTAGCAGCTGAATCTTCAACTGGTACTTGGACAACTGTATGGACTGATGGTTTAACAAGCTTAGACCGTTACAAAGGACGTTGTTACGATATCGAGCCAGTTCCTGGTGAAGACAACCAATACATTGCGTATGTTGCTTACCCAATTGACCTTTTTGAAGAAGGTTCAGTAACAAACCTATTCACTTCAATTGTAGGAAACGTATTCGGTTTCAAAGCTCTTCGTGCACTTCGTCTAGAAGATCTTCGTATTCCTCCAGCTTACGTTAAAACTTTCCAAGGACCTCCACACGGGATCCAATCTGAACGTGACAAACTAAACAAATACGGACGTAGTTTATTAGGTTGTACAATCAAACCTAAATTAGGTTTATCAGCTAAAAACTACGGACGTGCTGTTTACGAGTGTTTACGTGGTGGTCTTGACTTTACAAAAGACGACGAAAACGTAAACTCACAACCATTCATGCGTTGGAGAGACCGTTTCCTTTTCGTAGCTGAAGCTATCTACAAATCACAAGCTGAAACTGGTGAAATCAAAGGACACTACTTAAACGCTACTGCAGGAACTTGCGAAGAGATGCTTAAACGTGCTCGATGTGCTAAAGACTTAGGTGTACCTATCATCATGCACGACTACCTAACAGGTGGTTTTACAGCTAACACTTCATTAGCTCATTACTGTCGTGACGAAGGTCTTTTACTTCATATCCACCGTGCAATGCACGCGGTTATCGACCGTCAAAGAAACCACGGTATGCACTTCCGTGTTCTAGCTAAAGCTCTACGTTTATCAGGTGGTGACCACCTTCACTCTGGAACTGTAGTTGGTAAACTAGAAGGTGAACGTGAAGTTACTTTAGGTTTCGTAGACTTAATGCGTGACGATTACATTGAAAAAGACCGTAGCCGTGGTATCTACTTCACTCAAGACTGGGTTTCTATGGGTGGTGTTTTCCCAGTTGCTTCTGGTGGTATTCACGTATGGCACATGCCAGCTCTAGTTGAAATCTTCGGTGATGACGCTTGTCTTCAGTTCGGTGGTGGTACATTAGGTCACCCATGGGGTAACGCTCCAGGTGCTGTAGCTAACCGTGTAGCTTTAGAAGCTTGTGTTCAAGCTCGTAACGAAGGTCGTGACTTAGCTCGCGAAGGTGGAGATGTTATCCGCTCAGCTTGCAAATGGTCTCCTGAATTAGCTGCTGCTTGTGAAGTTTGGAAAGAAATTAAGTTTGAATTCGAAACTATCGACAAACTA
            Rotundella_rotunda  ATGGTTCCACAAACTGAAACTAAAGCCGGTGCTGGATTTAAAGCTGGTGTTAAAGACTATCGTTTAACATACTACACTCCAGATTACGTTGTAAAAGAAACTGATATTTTAGCAGCATTCCGTATGACTCCTCAACCAGGTGTTCCTCCAGAAGAGTGTGGTGCCGCTGTAGCAGCTGAATCATCAACTGGTACTTGGACAACTGTATGGACAGATGGATTAACAACTCTTGACCGTTACAAAGGTCGTTGTTATGATATCGAACCTGTTGCAGGAGAAGACAACCAATTTATTGCTTATGTAGCATACCCAATTGACCTTTTTGAAGAAGGATCAGTAACTAACTTATTCACTTCAATTGTAGGTAACGTATTTGGTTTCAAAGCTCTTCGTGCTCTTCGTTTAGAAGATCTTCGTATCCCTCCAGCTTACGTTAAAACGTTCCAAGGACCTCCTCACGGAATCCAAGTTGAACGTGACAAACTAAACAAATATGGGCGTGGACTTTTAGGTTGTACGATCAAACCTAAATTAGGTTTATCAGCTAAAAACTACGGACGTGCTGTTTACGAATGTTTACGTGGTGGTTTAGACTTCACGAAAGATGACGAAAACGTTAACTCACAACCATTCATGCGTTGGAGAGACCGTTTCTTATTCGTTGCTGAAGCTACTTACAAAGCTCAAGCTGAAACTGGTGAAATTAAAGGTCACTACTTAAATGCTACAGCTGGTACTTGTGAAGAAATGTTAAAACGTGCTCAATGTGCTAAAGAATTTGGTGTACCAATTATTATGCATGACTACTTAACTGGTGGATTTACTGCAAACACTTCTTTAGCTCACTACTGTCGTGATAACGGATTATTATTACACATTCACCGTGCAATGCACGCTGTAATTGACCGTCAAAGAAACCACGGTATTCACTTCCGTGTTTTAGCGAAAGCTCTTCGTTTATCTGGTGGTGACCACCTTCACTCTGGTACTGTAGTAGGTAAATTAGAAGGTGAACGTGAAGTTACTTTAGGTTTCGTAGACTTAATGCGTGATGATTACGTTGAAAAAGACCGTAGCCGTGGTATTTACTTTACTCAAGACTGGGCTTCTATGGGTGGTGTTATGCCAGTTGCTTCTGGTGGTATTCACGTATGGCACATGCCAGCTTTAGTTGAAATCTTTGGTGATGACGCATGTTTACAATTCGGTGGAGGTACTTTAGGCCACCCGTGGGGAAATGCCCCTGGAGCTGTAGCTAACCGTGTAGCTTTAGAAGCTTGTACTCAAGCTCGTAATGAAGGACGCGATCTAGCTCGTGAAGGTGGAGATGTTATTCGTTCTGCATGTAAATGGAGTCCTGAATTAGCAGCTGCTTGTGAAGTTTGGAAAGAAATTAAATTCGAATTCGAAACAATCGATAAACTT
          Scenedesmus_obliquus  ATGGTTCCTCAAACAGAAACAAGAGCAGGTGCTGGATTCAAAGCCGGTGTTAAAGATTATCGTTTAACATATTACACTCCAGATTACGTTGTAAAAGATACTGATATTTTAGCAGCATTCCGTATGACTCCACAACCAGGTGTTCCACCTGAAGAATGTGGTGCAGCTGTTGCAGCTGAATCATCAACAGGTACTTGGACAACTGTATGGACTGATGGTCTTACTACATTAGACCGTTACAAAGGTCGTTGTTATGATATCGAGCCGGTACCAGGTGAAGACAACCAATACATTGCTTATGTAGCATACCCTATTGACCTTTTTGAAGAAGGATCAGTAACTAACTTATTCACTTCAATCGTAGGAAACGTATTTGGTTTCAAAGCTCTTCGTGCATTACGTTTAGAAGATTTACGTATCCCTCCTGCTTACGTTAAAACATTCCAAGGACCTCCACATGGTATTCAGGTTGAACGTGACAAATTAAACAAATACGGTCGTGGTTTATTAGGTTGTACTATTAAACCGAAATTAGGTTTATCAGCTAAAAACTATGGACGTGCTGTTTACGAATGTTTACGTGGTGGTTTAGATTTTACAAAAGATGACGAAAACGTAAACTCACAACCATTCATGCGTTGGAGAGACCGTTTCTTATTCGTTGCTGAAGCTACTTACAAAGCTCAGTCTGAAACTGGTGAAATTAAAGGTCACTACTTAAACGCTACTGCTGCTACTTGTGAAGAAATGTTAAAACGTGCTCAATGTGCTAAAGAATTAGGTGTACCTATTATTATGCATGACTACTTAACAGGTGGTTTTACAGCAAACACTTCATTATCTTCTTACTGTCGTGATCATGGTTTATTATTACACATTCACCGTGCTATGCACGCTGTAATTGACCGTCAAAGAAACCACGGTATTCACTTCCGTGTATTAGCTAAAGCTCTTCGTCTGTCAGGTGGTGACCACTTACACTCAGGAACTGTAGTTGGTAAATTAGAAGGTGAACGTGAAGTTACTTTAGGTTTCGTAGACTTAATGCGTGATGACTACATCGAAAAAGACCGTAGCCGTGGTATTTACTTCACTCAAGACTGGTGTTCTATGGGTGGTACTATGCCAGTTGCTTCTGGTGGTATTCACGTATGGCACATGCCAGCTTTAGTTGAAATCTTTGGTGATGACGCTTGTTTACAATTCGGTGGAGGTACTTTAGGACACCCTTGGGGTAACGCTCCTGGTGCTGTTGCTAACCGTGTTGCTTTAGAAGCTTGTACTCAAGCTCGTAACGAAGGTCGTGATTTAGCTCGTGAAGGTGGTGATGTTATCCGCTCAGCTTGTAAATGGTCTCCAGAATTAGCTGCTGCTTGTGAAGTTTGGAAAGAAATCAAATTTGAATTTGAAACTATTGACAAACTA
        Schizomeris_leibleinii  ATGGTTCCACAAACTGAAACCAAAGCAGGTGCTGGCTTCAAAGCAGGTGTAAAAGATTATAGATTAACTTACTATACACCAGATTATATCGTTAAAGATACAGATATTCTTGCTGCTTTCCGTATGACTCCTCAACCTGGTGTTCCTCCAGAAGAGTGTGGTGCTGCGGTAGCTGCTGAATCTTCAACAGGTACTTGGACTACTGTATGGACAGATGGTCTTACAAGTTTAGATCGTTATAAAGGTCGCTGTTATGATATCGAACCAGTACAAGGCGAAGAAAATCAATACATCGCTTATGTTGCTTACCCATTAGATCTATTTGAAGAGGGGTCAGTAACTAACTTATTCACTTCTATTGTTGGTAACGTATTTGGATTTAAAGCATTAAGAGCTTTACGTTTAGAGGATCTTCGTATTCCTCCAGCATACGTTAAAACTTTCCAAGGACCTCCACATGGTATCCAGGTTGAGCGTGACAAATTAAACAAATATGGTCGTGGTCTTTTAGGATGTACGATTAAACCAAAATTAGGTTTATCAGCTAAAAACTACGGACGTGCTGTTTATGAATGTTTACGTGGTGGTTTAGATTTTACGAAAGATGACGAAAACGTAACATCACAACCTTTTATGCGTTGGAGAGACCGTTTCAGTTTCGTTGCTGAAGCTATTTACAAAGCACAAGCAGAAACAGGTGAAATTAAAGGTCACTACTTAAATACTACAGCTGGTACTTGTGATGAAATGTTAAAACGTGCTGAGTGTGCTAAAGAATTAGGTGTACCTATCGTTATGCACGATTACTTAACTGCAGGTTTCACGTCTAACACTTCATTAGCTCATTACTGTCGTGATAATGGTCTTTTATTACACATTCACCGTGCTATGCACGCTGTAATTGACCGTCAACGTAACCATGGTATTCACTTCCGTGTTCTTGCTAAAGCATTAAGAATGTCTGGTGGTGACCACTTACACTCTGGTACTGTTGTAGGTAAATTAGAGGGTGAGCGTGAAGTAACATTAGGTTTCGTAGACTTAATGCGTGATGACTACGTTGAAAAAGATCGTAGCCGTGGTATTTATTTCACTCAAGATTGGTCTTCAATGCCAGGTGTAATGCCAGTTGCTTCAGGTGGTATTCACGTATGGCACATGCCAGCTTTAGTTGAAATTTTCGGTGATGATGCTTGTTTACAGTTTGGTGGTGGTACATTAGGTCACCCTTGGGGTAATGCACCGGGGGCGGCTGCAAACCGTGTAGCTCTTGAAGCTTGTACTCAAGCTCGTAACGCAGGTGTTGATTTAGCTCGTAAAGGTGGTGAAATCATCCGTGCTGCTTGCAAATGGAGCCCTGAATTAGCTGCTGCTTGTGAAGTTTGGAAAGAAATTAAATTCGAATTCGAAACTATTGACAAACTA
        Spermatozopsis_similis  ATGGTTCCACAAACTGAAACTAAAGCCGGTGCTGGCTTCAAAGCTGGTGTTAAAGATTACCGTTTAACATACTACACTCCTGATTACGTAGTAAAAGAAACTGATATTTTAGCTGCATTCCGTATGACTCCTCAACCAGGTGTTCCTGCTGAAGAGTGTGGTGCTGCTGTAGCTGCTGAATCATCAACAGGTACTTGGACTACTGTATGGACTGACGGTTTAACTAGTTTAGATAGTTACAAAGGTCGTTGTTATGATATCGAACCTGTTCCAGGTGAAGAAAATCAATACATTGCTTACGTTGCATACCCAATCGATTTATTCGAAGAAGGTTCTGTAACTAACTTATTTACCTCAATTGTAGGTAACGTATTTGGTTTTAAAGCATTACGTGCTCTTCGTTTAGAAGATTTACGCATTCCTCCAGCTTACTCTAAAACATTTGAAGGTCCGCCACACGGTATCCAAGTTGAACGTGACCGTTTAAACAAATACGGCCGCGGACTTTTAGGTTGTACAATCAAACCTAAATTAGGTCTTTCAGCTAAAAACTACGGTCGTGCTTGTTACGAATGTTTACGTGGTGGTTTAGATTTCACAAAAGATGACGAAAACGTTAACTCACAACCATTCATGCGTTGGAGAGACCGTTTCCTTTTCGTTTCTGAAGCTATTTACAAAGCGCAAGCTGAAACTGGTGAAATTAAAGGTCACTACTTAAACGCAACTGCAGCTACTTGTGAAGAAATGCTTAAACGTGCTGAGTGTGCTAAAGAATTTGGTGTACCAATTATTATGCATGACTACATTACTGGTGGTTTCACTGCTAACACTACATTATCTCATTACTGTCGTGCAGAAGGTCTTTTATTACACATCCACCGTGCTATGCACGCTGTAATTGACCGTCAACGTAACCACGGTATCCACTTCCGCGTATTAGCTAAAGCTTTACGTCTGTCTGGTGGTGACCACTTACACTCTGGTACTGTAGTAGGTAAATTAGAAGGTGAACGTGAAGTTACTTTAGGTTTCGTAGATTTAATGCGTGATAATTACGTTGAAAAAGACCGTAGCCGTGGTATTTATTTCACTCAAGACTGGTGTTCTATGGCTGGTGTTATGCCAGTTGCTTCTGGTGGTATTCACGTATGGCACATGCCTGCATTAGTTGAAATCTTCGGTGATGACGCTTGTCTTCAATTCGGTGGTGGTACTTTAGGTCACCCTTGGGGTAACGCTCCTGGTGCTGCAGCTAACCGTGTAGCTCTAGAAGCTTGTACTCAAGCTCGTAACGAAGGTCGTAACTTAGCTCGTGAAGGCGGAGATGTTATCCGTTCTGCTTGCAAATGGAGTCCTGAACTTGCTGCTGCTTGTGAAGTTTGGAAAGAAATCAAATTCGAATTCGAAACAATCGACAAATTA
     Stephanosphaera_pluvialis  ATGGCCCCACAAACAGAAACAAAAGCCGGTGCAGGATTTAAAGCAGGTGTAAAAGATTACCGTTTAACGTATTACACACCTGATTATGTTGTTAAAGATACTGATATTTTAGCAGCGTTCCGTATGACCCCACAACCTGGTGTACCACCAGAAGAATGTGGTGCAGCTGTAGCTGCCGAATCTTCAACAGGTACGTGGACAACAGTATGGACTGATGGTCTGACTTCATTAGACAGGTACAAAGGACGTTGCTACGATATAGAGCCGGTTCCTGGTGATGATAATGTGTATATAGCTTACGTAGCGTACCCGATTGATTTGTTTGAGGAAGGTTCGGTAACAAATTTATTTACATCAATTGTAGGTAACGTATTCGGTTTCAAAGCTTTACGTGCACTACGTCTTGAAGACCTTCGTATTCCTCCTGCTTATGTTAAAACATTTGTTGGCCCTCCACATGGTATTCAGGTTGAGCGTGACAAATTAAACAAGTACGGGCGTGGCCTTTTAGGTTGTACAATTAAACCAAAATTAGGTCTTTCGGCTAAAAACTACGGTCGTGCTGTTTATGAATGTTTACGCGGTGGCTTAGACTTCACAAAAGATGATGAAAACGTAAACTCACAACCATTCATGCGTTGGAGAGACCGTTTCCTATTCGTAGCTGAAGCTATTTACAAAGCGCAAGCAGAAACAGGCGAAGTAAAAGGTCACTATTTAAACGCTACAGCAGGTACAGCAGAAGAAATGTTAAAACGTGCTCAATGTGCTAAAGAACTTGGTGTACCTATCGTAATGCATGACTATTTAACAGGCGGTTTCACAGCAAATACTTCATTAGCTATTTACTGTCGTGATCACGGTTTATTATTACACATCCACCGTGCAATGCACGCCGTAATCGACCGTCAAAGAAATCACGGTATTCACTTCCGTGTTTTAGCTAAAGCTTTACGTATGTCTGGCGGTGACCACTTACACTCTGGTACTGTTGTAGGTAAACTAGAAGGTGAACGTGAAGTAACTTTAGGTTTCGTAGATTTAATGCGTGATGACTACGTAGAAAAAGATCGTAGCCGCGGTATTTACTTTACACAAGACTGGTGTTCGATGCCTGGTGTTATGCCAGTAGCATCCGGCGGCATCCACGTATGGCACATGCCAGCGTTAGTAGAAATTTTTGGTGATGATGCTTGTTTACAATTCGGTGGTGGTACTTTAGGGCACCCTTGGGGTAACGCTCCTGGTGCAGTAGCTAACCGTGTTGCTTTAGAAGCTTGTACACAAGCACGTAACGAAGGTCGTGACTTAGCACGCGAAGGTGGCGACGTTATTCGTTCTGCATGTAAATGGTCTCCAGAATTAGCAGCGGCTTGTGAAGTATGGAAAGAAATTAAATTCGAATTCGATACAATCGACAAATTA
      Stigeoclonium_helveticum  ATGGTTCCACAAACGGAAACTAAAGCGGGCGCGGGCTTCAAAGCAGGTGTAAAAGATTATCGATTAACTTACTATACACCAGATTATATGGTTAAAGATACTGATATTCTTGCTGCTTTCCGTATGACTCCTCAACCTGGTGTTCCTCCAGAAGAGTGTGGTGCTGCGGTAGCTGCTGAATCTTCTACTGGTACTTGGACTACTGTATGGACAGATGGTCTTACAAGTTTAGACCGTTACAAAGGTCGTTGTTATGATATTGAACCTGTTGCAGGCGAAGATAATCAGTACATCGCATACGTAGCTTACCCTATTGATTTATTTGAAGAAGGTTCTGTTACGAACTTATTCACTTCAATTGTAGGTAACGTATTCGGTTTCAAAGCTTTACGAGCTTTACGTTTAGAGGATCTTCGTATTCCTCCAGCGTATGCTAAAACTTTCCAGGGTCCTCCGCATGGTATTCAAGTTGAGCGTGACAAAATTAACAAATATGGTCGTGGTTTATTAGGTTGTACAATTAAACCGAAATTAGGTTTATCAGCTAAAAACTACGGTCGTGCAGTTTATGAGTGTTTACGTGGTGGTCTTGATTTTACGAAAGATGACGAGAACGTTAACTCTCAACCATTTATGCGTTGGAGAGACCGTTTCACTTTTGTAGCTGAAGCTATCTATAAATCTCAAGCAGAAACGGGTGAAATTAAAGGTCACTACTTAAACGTTACAGCTGCGACTTCTGAAGAAATGATGAAACGTGCAGAATGTGCTAAAGATCTTGGTGTACCTATCATCATGCACGATTACCTAACTGCAGGTTTAACAGCAAATACTTCATTAGCTCACTACTGTAGAGATACTGGTCTTTTATTACATATTCACCGTGCAATGCACGCTGTAATTGACCGTCAACGTAACCATGGTATTCACTTCCGTGTTCTTGCTAAAGCATTAAGACTAAGTGGTGGTGACCATTTACACTCTGGTACTGTAGTAGGTAAATTAGAGGGTGAAAGAGAAGTTACATTAGGTTTCGTAGACTTAATGCGCGATGACTATATTGAAAAAGACCGTAGCCGTGGTATTTACTTTACACAAGACTGGTGTTCTTTACCAGGTGTAATGCCAGTTGCTTCAGGTGGTATTCACGTATGGCACATGCCAGCTTTAGTTGAAATCTTTGGTGATGACGCTTGTTTACAATTTGGTGGTGGTACTCTTGGTCACCCATGGGGTAATGCTCCTGGTGCTGCAGCTAACCGTGTAGCATTAGAAGCTTGTACTCAAGCTCGTAACGCTGGGGTTGACTTAGCACGTAAAGGTGGTGATGTTATCCGTGCAGCTTGTAAATGGAGTCCAGAATTAGCAGCAGCGTGTGAGGTGTGGAAAGAAATAAAGTTTGAATTCGAAACTATTGACAAGTTA
    Treubaria_triappendiculata  ATGGTTCCACAAACTGAAACTAAAGCAGGTGCAGGATTTAAAGCTGGGGTAAAAGATTACCGTTTAACTTATTATACACCAGATTATGTTGTTAGAGATACTGATATTCTTGCTGCTTTCCGTATGACTCCTCAACCAGGAGTTCCTCCAGAAGAAGCAGGAGCTGCTGTAGCAGCTGAATCTTCTACTGGTACTTGGACAACAGTATGGACAGATGGATTAACAAGTTTAGATCGATACAAAGGTCGTTGTTATGATATCGAACCAGTAGCAGGTGAAGAAAATCAATATATTGCTTATGTTGCTTATCCTCTTGATCTATTCGAAGAAGGTTCAGTAACTAACTTATTCACTTCTATTGTAGGAAACGTTTTTGGTTTCAAAGCACTACGTGCGCTTCGTTTAGAGGATTTAAGAATTCCTCCAGCTTACGTTAAAACTTTCCAAGGTCCTCCACACGGGATTCAGGTAGAACGTGACAAACTTAACAAATATGGTCGTGGATTATTAGGTTGTACAATTAAACCTAAACTTGGTCTTTCTGCTAAAAACTATGGACGCGCAGTTTATGAGTGTTTACGTGGTGGTTTAGACTTTACTAAAGATGACGAAAACGTAACTTCACAACCATTCATGCGTTGGAGAGATCGTTTCCTATTCGTTGCTGAAGCAATCTACAAATCTCAAGCTGAAACAGGTGAAATTAAAGGGCATTACTTAAATGCAACAGCTGGAACTTCTGAAGAAGTTCTTAAACGTGCTGCGTGTGCTAAAGACTTAGGTGTTCCTATTATTATGCATGACTATTTAACTGGTGGATTTACAACTAATACTTCTTTAGCTCATTACTGTCGTGATAATGGTTTATTACTTCATATCCATAGAGCAATGCACGCTGTTATTGACCGTCAAAGAAATCACGGTATCCATTTCCGTGTATTAGCAAAAGCTCTTCGTTTATCTGGAGGTGACCATTTACATTCAGGAACAGTAGTTGGTAAATTAGAAGGTGAACGTGAAGTTACTTTAGGTTTCGTTGATTTAATGCGTGATGATTACATCGAAAAAGATCGTAGCCGTGGTATTTATTTCACACAAGATTGGTCTGCTTTACCAGGTGTAATGCCAGTTGCTTCTGGAGGTATTCATGTATGGCACATGCCAGCTCTAGTTGAAATTTTCGGTGATGATGCTTGTCTTCAATTTGGTGGTGGTACTCTTGGTCACCCTTGGGGTAACGCTCCTGGAGCTGCAGCTAACCGTGTAGCATTAGAAGCATGTACTCAAGCACGTAATGAAGGTCGAGATTTAGCACGCGAAGGTGGAGATGTTATCCGTTCTGCATGCAAATGGAGTCCTGAATTAGCGGCTGCTTGTGAAGTTTGGAAAGAAATTAAATTTGAATTTGAAACTATTGATAAACTA
            Trochiscia_hystrix  ATGGTTCCACAAACTGAAACTAAAGCAGGTGCAGGATTTAAAGCTGGGGTAAAAGATTACCGCTTAACTTATTATACACCAGATTATGTTGTTAAAGATACTGATATTCTTGCAGCTTTCCGTATGACTCCTCAACCAGGAGTACCTCCGGAAGAAGCAGGGGCTGCCGTAGCTGCAGAATCTTCTACTGGTACTTGGACAACAGTATGGACAGATGGATTAACAAGTTTAGATAGATATAAAGGACGTTGCTATGATATCGAACCAGTAGCAGGTGAAGAAAACCAATATATTGCTTATATTGCTTATCCTCTTGATCTTTTTGAAGAAGGTTCAGTAACTAACTTATTCACTTCTATTGTAGGAAACGTTTTTGGTTTCAAAGCACTTCGTGCTCTTCGTTTAGAAGATTTACGTATTCCTCCAGCTTATGTAAAAACTTTCCAAGGTCCTCCACACGGTATTCAAGTAGAACGTGACAAACTTAACAAATATGGTAGAGGATTATTAGGTTGTACAATTAAACCTAAACTTGGTCTTTCTGCTAAAAACTATGGACGTGCTGTTTATGAATGTTTACGTGGTGGTTTAGACTTTACAAAAGATGATGAAAACGTAAATTCACAACCATTCATGCGTTGGAGAGATCGTTTTCTATTCGTTGCTGAAGCAATTTATAAAGCACAAGCTGAAACAGGTGAAATTAAAGGACATTACTTAAATGCAACAGCTGCTACTTGTGAAGAAATGCTTAAACGTGCTCAATGTGCTAAAGAATTAGGTATACCTATTATTATGCACGATTATTTAACTGGTGGATTTACAGCAAATACTTCACTAGCTCATTATTGTCGTGATCATGGTTTATTACTTCATATTCACAGAGCAATGCATGCCGTTATTGACCGTCAAAGAAATCACGGTATTCATTTCCGTGTATTAGCAAAAGCTTTACGTATGTCTGGTGGTGACCATTTACATTCAGGAACAGTAGTTGGTAAATTAGAAGGTGAACGTGAAGTTACTTTAGGTTTCGTAGACTTAATGCGTGATGACTATATCGAAAAAGATCGTAGCCGTGGTATCTATTTTACACAAGATTGGGTTTCTCTACCAGGTGTAATGCCAGTAGCTTCTGGAGGTATTCATGTATGGCACATGCCAGCTCTAGTTGAAATTTTTGGTGATGACGCTTGTCTTCAATTTGGTGGCGGTACGCTTGGACACCCTTGGGGTAACGCGCCAGGTGCTGCAGCTAACCGTGTAGCATTAGAAGCTTGTACGCAAGCTCGTAATGAAGGTCGTGATTTAGCACGCGAAGGTGGTGACGTAATTCGTTCTGCATGCAAATGGAGTCCTGAATTAGCTGCTGCTTGTGAAGTTTGGAAAGAAATTAAATTTGAGTTTGACACAATTGACAAACTA
                    Uronema_sp  ATGGTTCCACAAACGGAAACGAAAGCGGGTGCTGGCTTCAAAGCAGGTGTAAAAGATTATCGATTAACTTATTACACACCGGACTACATGGTTAAAGATACTGATATTCTTGCTGCTTTCCGTATGACTCCTCAACCTGGTGTTCCTCCAGAAGAGTGTGGTGCTGCGGTAGCTGCTGAATCTTCTACTGGTACTTGGACAACTGTATGGACTGACGGTCTTACTAGTTTAGACCGTTACAAAGGTCGTTGTTACGATATTGAACCTGTAGCTGGTGAAGACAATCAGTACATTGCATATGTAGCTTATCCAATTGATTTATTTGAAGAAGGTTCAGTTACTAACTTATTTACTTCAATTGTAGGTAACGTATTTGGTTTCAAAGCTTTACGAGCATTACGTTTAGAGGATCTTCGTATTCCTCCAGCGTATGTTAAAACATTCCAAGGTCCTCCTCACGGTATTCAAGTTGAACGTGATAAAATCAACAAATACGGTCGTGGTTTATTAGGTTGTACAATTAAACCGAAGTTAGGTTTATCTGCTAAAAACTATGGTCGTGCTGTTTATGAGTGTTTACGTGGTGGTCTTGACTTTACAAAAGATGATGAAAACGTAAACTCACAACCATTTATGCGTTGGAGAGATCGTTTCACTTTCGTAGCTGAAGCTATCTATAAAGCACAAGCTGAAACTGGTGAAATTAAAGGTCACTATTTAAATGCTACAGCTGCTACTTGTGAAGAAATGTTAAAACGTGCAGAATGTGCTAAAGATTTAGGTGTACCTATCATCATGCACGACTACCTAACTGCAGGTTTCACATCTAATACATCATTAGCTCACTACTGTAGAGATAATGGTTTATTATTACACATTCACCGTGCTATGCACGCTGTAATTGACCGTCAACGTAACCATGGTATTCACTTCCGTGTTCTTGCGAAAGCATTAAGAATGTCGGGTGGTGACCACTTACACTCAGGTACTGTTGTAGGTAAATTAGAAGGTGAACGTGAAGTAACATTAGGTTTCGTAGACTTAATGCGTGATGATTACATCGAAAAAGACCGTAGCCGTGGTATTTACTTTACTCAAGATTGGTGTTCACTTCCTGGTGTAATGCCAGTTGCTTCAGGTGGTATCCACGTATGGCACATGCCAGCTTTAGTTGAAATCTTTGGTGATGATGCTTGTTTACAATTTGGTGGTGGTACATTAGGTCACCCTTGGGGTAACGCACCAGGTGCAGCTGCAAACCGTGTAGCATTAGAAGCTTGTGTTCAAGCTCGTAACGCTGGTGTTGACTTAGCTCGTAAAGGTGGTGATGTTATCCGTGCAGCTTGTAAATGGAGTCCTGAATTAGCAGCTGCTTGTGAAGTTTGGAAAGAAATCAAATTCGAATTCGAAACTATTGACAAGCTA
                Volvox_carteri  ATGGTTCCACAAACAGAAACTAAAGCAGGTGCTGGGTTCAAAGCCGGTGTAAAAGACTATCGTTTAACATACTACACACCTGACTACGTAGTAAAAGATACTGATATTTTAGCAGCATTCCGTATGACTCCACAACCAGGTGTTCCACCAGAAGAATGTGGTGCTGCTGTAGCTGCTGAATCTTCAACAGGTACTTGGACAACTGTATGGACTGACGGTTTAACAAGCCTTGATCGATACAAAGGTCGTTGTTATGACATCGAGCCTGTTCCAGGTGAAGACAACCAGTACATTGCTTATGTTGCTTACCCAATTGACTTATTCGAAGAAGGTTCAGTAACAAACATGTTTACTTCTATTGTAGGTAACGTATTCGGTTTCAAAGCTCTACGTGCTTTACGTCTTGAAGATCTTCGTATTCCACCTGCTTACGTTAAAACATTCCAAGGTCCACCACACGGTATTCAGGTTGAACGTGACAAACTAAACAAATATGGTCGTGGTCTTTTAGGTTGTACAATCAAACCTAAATTAGGTCTTTCAGCTAAAAACTACGGTCGTGCAGTTTACGAATGTTTACGTGGTGGTTTAGACTTTACTAAAGACGATGAAAACGTTAACTCACAACCATTCATGCGTTGGAGAGACCGTTTCCTTTTCGTAGCTGAAGCTATTTACAAAGCACAAGCAGAAACAGGTGAAGTAAAAGGTCATTATTTAAACGCTACAGCTGGTACATGCGAAGAAATGTTAAAACGTGCTCAATGTGCTAAAGAACTAGGTGTACCAATTATCATGCACGACTACTTAACTGGTGGTTTTACAGCTAACACATCATTAGCTTCTTACTGTCGTGATAATGGTCTTTTATTACACATTCACCGTGCTATGCACGCAGTAATTGACCGTCAACGTAACCATGGTATTCACTTCCGTGTTCTAGCAAAAGCTCTTCGTATGTCTGGTGGTGACCACCTTCACTCAGGTACTGTTGTAGGTAAACTAGAAGGTGAACGTGAAGTAACTTTAGGTTTCGTAGACTTAATGCGTGACGACTATATCGAAAAAGATCGTAGCCGTGGTATTTACTTTACACAAGACTGGTGTTCAATGCCAGGTGTAATGCCAGTTGCTTCAGGTGGTATTCACGTATGGCACATGCCAGCTCTTGTAGAAATCTTCGGCGATGACGCTTGTCTTCAGTTCGGTGGTGGTACATTAGGTCACCCATGGGGTAACGCTCCAGGTGCTGCAGCTAACCGTGTAGCTCTTGAAGCTTGTACACAAGCTCGTAACGAAGGTCGTGATCTTGCTCGTGAAGGTGGCGACGTAATCCGCTCAGCTTGTAAATGGTCTCCAGAATTAGCAGCAGCATGTGAAGTTTGGAAAGAAATCAAATTTGAATTTGATACTATTGACAAACTT
            Carteria_crucifera  ATGGTACCACAAACTGAAACCAGAGCAGGTGCAGGGTTTAAAGCAGGGGTTAAAGATTACCGATTAACATATTACACTCCTGATTATGTTGTAAAAGAAACAGATATTCTAGCTGCATTCCGTATGACTCCTCAACCAGGTGTTCCACCTGAAGAATGTGGAGCAGCCGTTGCCGCTGAATCAAGCACAGGGACTTGGACTACAGTATGGACTGATGGTTTAACTTCACTTGATCGTTACAAAGGTCGTTGTTATGATATTGAGCCAGTACCTGGTGAAGAAAATCAGTACATTGCTTATGTAGCATACCCTATCGATTTATTTGAAGAAGGTTCTGTTACTAACTTATTTACTTCAATTGTAGGTAACGTATTCGGTTTTAAAGCACTTCGTGCTTTACGTTTAGAAGATTTACGTATTCCTCCAGCATACGTTAAAACTTTCCAAGGACCTCCTCACGGTATCCAAGTAGAACGTGATAAAATTAACAAATATGGTCGTGGTCTTTTAGGTTGTACTATTAAACCAAAATTAGGTCTTTCAGCTAAAAACTATGGACGTGCTGTATATGAATGTTTACGTGGTGGTCTAGATTTTACAAAAGATGACGAAAACGTTAACTCACAACCATTCATGCGTTGGCGAGATCGTTTCTTATTCGTAGCTGAAGCTATTTATAAATCACAAGCAGAAACTGGTGAAATTAAAGGTCACTATTTAAACGCAACAGCTGGTACTTGTGAAGAAATGATTAAACGTGCTCAATGTGCAAAAGAGTTTGGTGTACCAATCATTATGCACGATTACTTAACTGGTGGTTTTACAGCTAACACATCATTAGCACATTATTGCCGTGATCATGGTTTATTATTACATATTCACCGTGCTATGCACGCTGTAATTGACCGTCAAAGAAACCACGGTATTCACTTCCGTGTTCTAGCTAAAGCTCTTCGTATGTCTGGTGGTGACCACTTACACTCAGGTACTGTTGTAGGTAAACTTGAAGGTGAGCGTGAAGTAACATTAGGTTTCGTAGATTTAATGCGTGATGATTACATTGAAAAAGATCGTAGCCGTGGTATTTACTTTACACAAGACTGGTGTTCAATGTCAGGTGTAATGCCAGTAGCTTCTGGTGGTATTCACGTATGGCACATGCCGGCATTAGTAGAAATTTTCGGTGATGACGCTTGTTTACAATTTGGTGGTGGTACTTTAGGGCACCCTTGGGGTAACGCTCCTGGTGCAGCTGCAAACCGTGTTGCTTTAGAAGCATGCACACAAGCCCGTAATGAAGGTCGCGACCTGGCCCGTGAAGGCGGCGATGTTATTCGCTCAGCGTGCCGTTGGAGTCCTGAATTAGCGGCAGCTTGTGAAGTTTGGAAAGAAATTAAATTTGAATTTGAAACAATTGACAAGCTA

    ;
end;


begin mrbayes;
    charset firstsecond = 1-.\3 2-.\3;
    charset third = 3-.\3;
    partition mine = 2: firstsecond, third;
    set partition=mine autoclose=yes;
    lset applyto=(all) nst=6 ngammacat=4 rates=invgamma;
    prset applyto=(all) statefreqpr=dirichlet(1) ratepr=variable pinvarpr=uniform(0,1) brlenspr=Unconstrained:GammaDir(1.0,0.1,1.0,1.0) shapepr=exponential(1.0);
    unlink shape=(all) statefreq=(all) revmat=(all);
    mcmc ngen=6250000 samplefreq=500 printfreq=1000 starttree=random nruns=2 nchains=2 savebrlens=yes filename=rbcL;
    sump relburnin=yes burninfrac=0.2;
    sumt relburnin=yes burninfrac=0.2;
end;
