# Supplementary material for: Order, please! Uncertainty in the ordinal-level classification of Chlorophyceae
Source: PeerJ. 2019 May 15;7:e6899. doi: 10.7717/peerj.6899 (PMC6525593; doi:10.7717/peerj.6899)
Supplement: Supplemental Information 1 — This compressed folder contains untrimmed, masked alignments for individual chloroplast genes (subfolder nexus), as well as trimmed alignments with appropriate analysis blocks and the consensus trees resulting from these single-gene and concatenated analyses (MrBayes subfolders). Supplementary methods with associated references are included in the SupplementaryMethods.txt file. SVDquartets, BaliPhy, PhyloBayes and RAxML analysis files are in separate subfolders, with their respective resulting tree files. Files associated with MrBayes analysis of the 1st and 2nd positions and the analysis of the 3rd positions are placed in the subfolders 1st_and_2nd_positions_only and 3rd_positions_only, respectively. The 18Splastid_combined subfolder contains the MrBayes analysis materials (alignment and consensus tree) for the analysis including nucleotide plastid data as well as 18S nucleotide data. Documentation, trees and scripts used to create Fig. 3 are included in the “Figure3” subfolder, and documentation for and full results of Treespace analyses are in the “Treespace” subfolder. The results of the AU topology tests are included in a Word document. [file peerj-07-6899-s008.zip › supplementary_alignments_trees/mrbayes_nt_alignments_trees/psbE-stripped.nex]

#nexus

begin data;
    dimensions ntax=68 nchar=243;
    format datatype=dna gap=-;
    matrix
                 Ankyra_judayi  ATGGCCGGTAAATCAGTAGAGCGTCCTTTTTCTGATATTTTAACTAGTATTCGTTATTGGGTTATTCATAGTATTACAATTCCTGCATTATTTGTTGCGGGTTGGTTATTTGTAAGTACAGGTTTAGCATATGATGTATTTGGTAGTCCTCGACCAAATGAATATTTTACAGAAGATCGTCAAGATGCACCTTTAATCACAGACCGTTTCAACGCATTAGAACAAGTTAAAAAATTATCACAA
        Atractomorpha_echinata  ATGGCCGGCAAATCAGTAGAGCGTCCTTTTTCTGATATTTTGACTAGTATTCGTTATTGGGTTATTCATAGTATTACAATTCCTGCATTATTTGTTGCAGGTTGGTTATTTGTAAGTACAGGTTTAGCGTATGACGTATTTGGTAGCCCTCGACCAAATGAGTACTTTACAGAAGATCGTCAAGATCCACCTTTAATTACAGACCGTTTTAATGCGTTAGAACAAGTTAAAAAATTATCACAA
      Borodinellopsis_texensis  ATGGCTGGAAAACCAGTAGAACGTCCTTTCTCTGATATTTTAACAAGTATTCGTTATTGGGTTATACATAGTATTACAATCCCTTCTTTATTCATTGCTGGGTGGCTTTTTGTTAGTACAGGTTTAGCTTATGACGTTTTTGGTAGTCCTCGACCGAACGAGTATTTTACAGAAGAACGTCAGGATGCTCCTTTAATTACTGACCGTTTTAATGCTTTAGAACAAGTTAAAAAATTATCTCAG
          Bracteacoccus_aerius  ATGGCTGGTAAACCCGTAGAGCGTCCTTTTTCTGACATTTTAACTAGTATTAGATATTGGGTTATTCATAGTATCACAATTCCTGCTTTATTCATTGCAGGTTGGCTTTTTGTAAGTACAGGTTTAGCTTATGACGTATTCGGAAGTCCTAGACCTAATGAATATTTTACAGAGGATCGTCAAGATGCTCCTCTAATCACAGATCGTTTCAATGCATTAGAACAAGTTAAAAAATTATCTCAA
       Bracteacoccus_giganteus  ATGGCTGGTAAACCAGTAGAACGTCCGTTTTCTGATATTTTAACTAGTATTAGATATTGGGTTATTCATAGTATTACAATTCCTGCTTTATTCATCGCAGGTTGGCTTTTTGTAAGTACAGGTTTAGCTTATGACGTATTCGGAAGTCCTAGACCTAACGAATACTTTACAGAGGATCGTCAAGATGCTCCTCTAATCACAGATCGTTTCAATGCACTAGAACAAGTTAAAAAATTATCTCAA
           Bracteacoccus_minor  ATGGCTGGTAAACCAGTAGAACGTCCTTTTTCGGATATTTTAACTAGTATCAGATATTGGGTTATTCACAGCATCACGATTCCTGCTTTATTTATTGCAGGTTGGCTTTTTGTAAGTACAGGTTTAGCGTATGACGTATTCGGAAGTCCTAGACCTAACGAATACTTTACAGAAGATCGTCAAGATGCTCCTCTGATTACAGATCGTTTCAATGCATTAGAACAAGTTAAAAAATTATCTCAA
         Carteria_cerasiformis  ATGGCTGGTAAACCAGTAGAACGCCCTTTTTCAGACATTTTAACAAGCATCAGATATTGGGTTATTCATTCAATTACAATTCCGGCTTTATTCATAGCAGGTTGGCTTTTTGTTAGTACAGGACTTGCTTATGACGTTTTTGGTAGTCCACGTCCAAATGAATATTTTACAGAAGAGCGTCAAGAAACTCCATTAATTACGGATCGCTTTAATGCTTTAAATCAAGTAAAAGCATTATCTGCT
           Carteria_sp_SAG_8_5  ATGGCTGGAAGACCGGTAGAACGTCCTTTTTCTGACATCTTAACAAGCATTCGTTATTGGGTAATTCATAGTATTACTATCCCTTCTTTATTTATTGCAGGTTGGCTTTTTGTTAGCACAGGTTTAGCTTATGACGTTTTTGGTAGTCCACGACCAAACGAGTACTTTACTGAAACTCGTCAAGAAGCACCTCTAATCACAGATAGATTTAATGCTTTAGAACAAGTGAAACAACTATCAGCT
      Chaetopeltis_orbicularis  ATGGCAGGTAGACCAAATGAGCGTCCTTTCTCTGACATTATTACAAGTATTCGTTACTGGGTTATTCATAGCATTACAATCCCATCTCTATTTATTGCGGGTTGGTTATTTGTAAGTACAGGTTTAGCTTATGACATTTTTGGTAGCCCTAGACCAAATGAATATTTTACAGAAGATCGTCAAGAAACTCCTCTTATTACAGATCGTTTCAATGCTCTAGAGCAAGTGAAAAAATTAGCTCAA
     Characiochloris_acuminata  ATGGCTGGAAAACCAGTAGAACGTCCTTTTTCTGATATTTTAACAAGTATTCGTTACTGGGTTATTCATAGTATTACAGTACCTGCTCTATTTATTGCAGGTTGGCTTTTTGTTAGCACAGGTTTAGCTTATGACGTATTTGGTAGTCCACGACCAAATGAATATTTTACAGAAGACCGTCAAGATGCTCCACTTATTACAGATCGTTTCAATGCATTAGAACAAGTTAAAAAACTATCTGCA
       Chlamydomonas_applanata  ATGGCTGGTAAACCAGTAGAGCGTCCTTTTTCAGACATTTTAACAAGTATTCGTTACTGGGTAATTCATAGTATCACAGTTCCTGCATTATTTATCGCAGGTTGGCTTTTTGTTAGTACAGGTTTAGCTTATGACGTATTTGGTAGTCCACGTCCAAATGAATATTTCACAGAAGAACGTCAAGAAGCCCCTCTAATTACTGACCGTTTCAAAGCTTTAGAACAAGTTAAAGCATTATCAGCA
         Chlamydomonas_nivalis  ATGGCTGGAAAACCAGTAGAACGTCCGTTTTCTGATATCTTAACAAGTATTCGTTATTGGGTAATTCATAGTATCACTATTCCTGCATTATTTATTGCTGGATGGTTATTCGTTGGTACAGGATTAGCATATGATGTTTTTGGTAGTCCAAGACCAAACGAATATTTTACAGAAGATCGTCAAGATGCTCCATTAATTACTGATCGTTTTGATGCTTTAAATCAAGTTAAAAAATTATCACAA
        Chlamydomonas_peterfii  ATGGCTGGTAAATCAGTAGAGCGTCCATTCTCAGATATTTTAACAAGTATTCGTTATTGGGTTATTCACAGTATTACAATTCCTGCTTTATTTATTGCAGGTTGGTTATTTGTAAGTACAGGTTTAGCTTATGACGTATTTGGTACGCCACGTCCAAACGAATATTTTACAGAAACTCGTCAAGAAGCACCTTTAATTACAGATCGTTTAAATGCTTTAGCTCAAGTAAAAGCATTATCTCAA
     Chlamydomonas_reinhardtii  ATGGCTGGTAAACCAGTAGAGCGTCCTTTCTCAGATATTTTAACTAGTATTCGTTACTGGGTTATTCACAGTATTACAGTACCTGCTTTATTTATTGCAGGTTGGTTATTTGTAAGTACAGGTCTTGCTTATGACGTATTTGGTACTCCACGTCCAAATGAATATTTCACAGAAGATCGTCAAGAAGCTCCATTAATTACTGACCGTTTCAATGCTTTAGAACAAGTTAAAAAATTATCTGGT
         Chlorococcum_tatrense  ATGGCTGGTAAATCAGTAGAACGTCCTTTCTCAGATATTTTAACAAGTATTCGTTACTGGGTAATTCATAGTATTACAGTACCTGCTTTATTTATTGCAGGTTGGTTATTTGTAAGTACAGGTTTAGCATATGACGTATTTGGAAGTCCGCGTCCGAACGAATATTTTACAGAATCTCGTCAAGACGCGCCTTTAATTACTGACCGCTTCAATGCTTTAGAACAAGTTAAACAATTATCTGCA
       Chlorogonium_capillatum  ATGGCTGGAAAACCAGTAGAACGTCCTTTCTCAGACATTTTAACAAGTATTCGTTACTGGGTAATTCATAGTATTACAGTACCTGCATTATTTATTGCAGGATGGCTTTTCGTAAGTACAGGTTTAGCTTATGACGTTTTTGGTAGCCCACGTCCAAACGAGTATTTCACTGAAAATCGTCAAGACGCTCCGTTAATCACTGACCGTTTTAACGCTTTAGAACAAGTTAAAAAATTATCAGCA
         Chloromonas_perforata  ATGGCTGGTAAATCAGTAGAACGTCCTTTCTCAGATATTTTAACAAGTATTCGTTACTGGGTAATTCATAGTATTACAGTACCTGCTTTATTTATTGCAGGTTGGTTATTTGTAAGTACAGGTTTAGCATATGACGTATTTGGAAGTCCGCGTCCAAACGAATATTTTACAGAATCTCGTCAAGACGCGCCTTTAATTACTGACCGTTTCAAGGCTTTAGAACAAGTTAAACAATTATCTGCA
           Chloromonas_radiata  ATGGCTGGAAAACCAGTAGAACGTCCGTTTTCTGATATTTTGACTAGTATTCGCTATTGGGTAATTCACAGTATCACTATTCCTGCATTATTCATTGCAGGATGGTTATTTGTGGGGACTGGGTTAGCGTATGACGTTTTTGGTAGCCCAAGACCAAACGAATATTTTACAGAAGATCGTCAAGACGCGCCACTAATTACAGATCGTTTTAATGCTTTAAATCAAGTTAAAAAATTATCTCAA
             Chloromonas_rosae  ATGGCTGGAAAACCAGTAGAACGTCCGTTTTCTGATATCTTAACTAGTATTCGTTATTGGGTAATTCATAGTATTACTATTCCCGCATTATTTATTGCTGGCTGGTTATTCGTTGGTACAGGATTAGCTTATGACGTGTTTGGTAGTCCAAGACCAAACGAATATTTTACAGAAGATCGTCAAGATGCTCCACTAATTACAGATCGTTTTGATGCTTTAAATCAAGTGAAAAAATTATCACAA
       Chlorosarcinopsis_eremi  ATGGCTGGTAAACCAGTAGAACGTCCTTTCTCAGATATTTTAACAAGTATTCGTTACTGGGTTATTCATAGTATCACAGTACCTGCTTTATTTATTGCAGGCTGGCTTTTTGTAAGTACAGGTTTAGCATATGACGTATTTGGAAGCCCTCGTCCAAATGAATATTTTACAGAAACACGTCAAGATGCTCCTTTAATTACTGACCGTTTCAGCGCATTAGAACAAGTTAAAAAATTATCTGCT
        Chlorotetraedron_incus  ATGGCAGGTAAACCGGTAGAACGTCCTTTCTCAGATATTTTAACAAGTATTCGTTATTGGGTTATTCATAGTATTACTATCCCAGCTTTATTTATTGCTGGTTGGTTATTTGTAAGTACAGGTTTAGCTTATGACGTTTTTGGAAGTCCTAGACCAAATGAATATTTTACAGAAGATCGTCAAGATGCTCCATTAATTACTGATCGTTTTAATGCTTTAGAACAAGTTAAAAAATTATCTCAA
    Chromochloris_zofingiensis  ATGGCCGGCAAACCAGTAGAACGTCCTTTTTCTGACATTTTAACTAGTATCCGTTATTGGGTTATTCATAGTATTACAATTCCTGCCTTATTTATTGCAGGTTGGCTTTTTGTAAGTACAGGTTTAGCATACGACGTATTCGGTAGTCCTCGTCCGAATGAATATTTTACAGAAGATCGTCAAGATGCTCCTTTAATTACAGACCGTTTTAACGCATTAGAACAAGTTAAAAATTTATCTCGT
       Cylindrocapsa_geminella  ATGGCAGGAAAACCGGTAGAACGTCCGTTTTCAGATATCTTAACAAGTATTCGTTATTGGGTAATTCATAGTATTACAATTCCAGCATTGTTTATTGCTGGGTGGCTTTTTGTGAGCACTGGTTTAGCTTATGACGTCTTCGGAAGTCCTAGACCTAATGAATATTTTACAGAAGATCGTCAAGAAACACCTCTTATTACAGATCGTTTTAATGCATTAGAACAAGTTAAAAAACTTGCTCAA
         Desmotetra_stigmatica  ATGGCTGGAACACCGGTAGAACGTCCCTTTTCTGACATTTTAACAAGTATTCGTTATTGGGTTATTCATAGTATTACAATTCCTGCATTATTTATTGCAGGTTGGCTATTTGTTAGCACAGGTTTAGCATATGACGTGTTTGGTAGCCCTCGACCAAATGAATATTTTACAGAAGATCGTCAAGATGCACCTCTAATTACAGATCGTTTTAACGCTTTAGAACAAGTTAAAAAACTTTCACAA
        Dictyochloris_fragrans  ATGGCCGGAAAACCAGTAGAACGTCCTTTTTCAGATATTCTTACTAGTATTCGTTACTGGGTAATTCATAGTATCACTATTCCAGCATTGTTTATTGCAGGTTGGCTTTTTGTAAGTACTGGTCTTGCATATGACGTATTTGGAAGTCCTAGACCTAATGAATACTTTACGGAAGATCGTCAAGACGCCCCTCTAATTACTGATCGCTTCAACGCTCTGGAGCAAGTTAAAAAATTATCTCAA
             Dunaliella_salina  ATGGCTGGAAAACCAGTAGAACGTCCTTTCTCAGATATTTTAACTAGTATTCGTTATTGGGTTATTCACAGTATTACTGTACCTTCATTATTTATTGCAGGTTGGCTTTTTGTTAGTACAGGATTAGCTTATGACGTATTTGGCAGTCCACGTCCAAATGAATATTTTACAGAAGATCGTCAAGATGCTCCTTTAATTACTGACCGTTTTAATGCTTTAGAACAAGTTAAAAAATTATCAGCA
          Elakatothrix_viridis  ATGGCAGGAAAACCAGTAGAACGTCCTTTTTCAGATATTTTAACTAGTATTCGTTATTGGGTTATTCATAGTATTACAATTCCTGCATTATTTATTGCAGGTTGGCTTTTTGTAAGTACTGGATTAGCTTATGATGTATTTGGAAGTCCTCGACCTAATGAATATTTTACAGAGGAACGTCAAGATGCTCCTCTTATCACAGATCGTTTTAATGCTTTAGAACAAGTTAAAATTCTTTCTCAA
         Floydiella_terrestris  ATGTCAGGTAGACCAAATGAGCGTCCTTTCTCAGACATTATTACAAGTATTCGTTACTGGGTAATTCATAGCATTACAATCCCTTCACTGTTTATCGCAGGTTGGTTGTTCGTAAGTACTGGTTTAGCTTATGACATTTTTGGTAGCCCTCGTCCGAACGAGTATTTTACAGAAGATCGTCAAGAAACTCCACTAATTACTGACCGTTTCAACGCATTAGCCCAAGTTCGAAAATTAGCTCAA
       Follicularia_botryoides  ATGGCTGGTAGACCGGTAGAACGTCCATTCTCTGATATTTTAACAAGTATTCGATACTGGGTTATTCATAGTGTGACAATTCCTGCATTATTCATTGCAGGTTGGCTTTTTGTAAGTACAGGTTTAGCATATGACGTATTCGGAAGTCCTCGTCCTAACGAATACTTTACAGAAGACCGTCAAGATGCTCCTTTAATTACTGACCGTTTCAATGCGCTTGAGCAGGTTAAAAAATTATCTCAA
       Golenkinia_longispicula  ATGGCTGGAACTACGGTGGAGCGTCCATTTTCGGACATTTTAACAAGTATTCGTTATTGGGTTATTCATAGTATTACAATTCCTGCTTTATTTATTGCAGGATGGCTTTTTGTAAGTACAGGTCTAGCTTACGATGTATTCGGTTCACCTAGACCAAATGAATATTTTACAGAGGATCGTCAAGATGCTCCTCTTATTACTGATCGTTTCAATGCTCTTGAGCAAGTTAAAAAATTATCTCAA
              Gonium_pectorale  ATGGCTGGTAAACCAGTAGAACGTCCGTTTTCAGATATTTTAACTAGTATTCGTTACTGGGTTATTCACAGTATTACTGTTCCTGCTTTATTTATTGCAGGTTGGTTATTTGTAAGTACAGGCCTTGCATACGACGTATTTGGTACTCCACGTCCAAATGAATATTTTACAGAAGATCGTCAAGAAGCTCCTTTAATCACAGATCGCTTCAACGCATTAGAACAAGTTAAGAAATTAGCAGGT
       Haematococcus_lacustris  ATGGCTGGAAAACCAGTAGAGCGTCCTTTTTCAGATATTTTAACAAGTATTCGTTACTGGGTTATTCATAGTATCACAGTTCCTGCTTTATTTATTGCAGGTTGGCTTTTTGTAAGTACAGGTTTAGCTTATGATGTTTTTGGTAGTCCACGTCCAAATGAATATTTTACCGAAGATCGTCAAGACGCGCCTTTAATTACAGACCGTTTCAATGCTTTAGAACAAGTTAAAAAATTATCAGCA
            Hafniomonas_laevis  ATGGCAGGTAAATCCATTGAGCGTCCATTCACGGACATTTTAACAAGTATTCGTTACTGGGTAATTCACAGTATTACAGTTCCTTCTTTATTTATTGCTGGTTGGCTTTTTGTTTCTACAGGTTTAGCTTATGACGTATTTGGTAGCCCTCGTCCTAACGAATATTTTACAGAAGATCGTCAAGAAGCTCCTTTAATTACAGACCGCTTCAATGCATTAGAACAAGTTCGTAAATTAAGTGCA
          Hariotina_reticulata  ATGGCAGGTAAACCAGTTGAACGCCCGTTTTCAGATATTTTAACGAGTATTCGTTATTGGGTTATTCATAGTATTACAATTCCTGCATTATTTATTGCAGGTTGGCTTTTTGTTAGTACAGGTTTAGCATATGACGTTTTCGGAAGTCCAAGACCTAACGAATACTTTACAGAAGATCGTCAAGATGCTCCATTAATTACTGATCGTTTAAATGCATTAGAACAAGTTAAAAAATTATCACAA
                 Jenufa_minuta  ATGGCTGGTAAACCAGTAGAACGTCCTTTTTCTGATATTCTTACTAGTATTCGTTATTGGGTAATCCATAGTATTACTATTCCTTCTTTATTTATATCAGGATGGCTTTTTGTTAGTACAGGTTTAGCATATGATGTGTTTGGAAGTCCTAGACCAAACGAGTATTTTACAGAAGAACGTCAAGATGCACCTTTAATTACAGATCGCTTTAATGCTCTTCAACAAGTTAAAAAACTGTCTCAA
              Jenufa_perforata  ATGGCTGGTAGACCAGTAGAACGTCCTTTTTCTGATATTCTTACTAGTATTCGTTATTGGGTAATTCATAGTATTACAATTCCTTCTTTATTTATAGCAGGATGGCTTTTTGTTAGCACAGGTCTAGCATATGATGTTTTTGGAAGTCCTAGACCAAATGAATATTTTACAGAAGAACGTCAAGACGCACCTCTTATCACAGATCGTTTTAATGCTCTTGAACAAGTTAGACAACTTTCTCAA
          Kirchneriella_aperta  ATGGGTGGTAAAACAATCGAACGTCCTTTTTCAGACATTTTAACTTCTATTAGATATTGGGTTATTCACAGTATTACTATTCCAGCTCTTTTTATTGCTGGATGGCTTTTTGTTAGTACAGGTTTAGCATATGACGTTTTTGGTTCACCGCGTCCAAATGAATATTTCACGGAAGATCGTCAAGATGCGCCTTTAATTACAGATCGTTTTAACGCATTAGAACAAGTTAAAAAATTATCACAA
      Koshicola_spirodelophila  ATGTCAGGTAAACCAAATGAACGTCCTTTTTCTGATATTATTACAAGTATTCGTTACTGGGTAATTCATAGCATCACAATTCCGTCACTATTTATTGCCGGTTGGCTTTTTGTTAGTACAGGCCTTGCTTATGATATTTTTGGTACTCCGCGTCCTAATGAGTATTTTACAGAAGCTCGACAAGAAGCTCCTTTAATTACTGATCGTTTTAATGCACTTTCACAAGTGGAAGCTTTATCACAA
           Lobochlamys_culleus  ATGGCTGGAAAACCAGTAGAACGTCCTTTTTCAGATATTTTAACAAGTATTCGTTACTGGGTTATTCATAGTATTACAATTCCATCTCTATTTATTGCAGGTTGGCTATTTGTAAGTACAGGTTTAGCTTATGATATTTTTGGTAGCCCTCGTCCAAATGAATATTTTACAGAAGCTCGTCAAGACGCACCTCTAATTACAGATCGTTTCAATGCATTAGAACAAGTTAAAAAACTATCTCAA
            Lobochlamys_segnis  ATGGCTGGAAAACCAGTAGAACGTCCTTTTTCAGATATTTTAACAAGTATTCGTTATTGGGTTATTCACAGTATTACAATTCCATCATTATTCATTGCAGGCTGGCTTTTCGTAAGTACAGGTTTAGCATATGATATTTTCGGAAGTCCTCGTCCAAATGAATATTTTACAGAAGCGCGTCAAGATGCGCCTTTAATTACAGATCGCTTTAATGCGCTAGAACAAGTTAAGAAATTATCTCAA
           Microglena_monadina  ATGGCCGGAAAACCAGTTGAACGTCCTTTTTCAGATATTTTAACTAGTATTCGTTATTGGGTCATTCATAGTATTACAATTCCTGCTTTAATTATTTCGGGTTGGCTTTTTATAGGGACAGGGTTAGCTTACGATGTTTTTGGTACTCCTAGACCAAACGAGTATTTTACAGAGTCTCGTCAAGAAACTCCACTAATTACTGATCGTTTTAATGCTTTAACCCAAGTTAAAAAGCTATCTCAA
                 Microspora_sp  ATGGCTGGAAAACCGGTAGAACGTCCTTTTTCAGATATTCTTACTAGTATTCGTTACTGGGTAATTCATAGTATTACTATTCCTGCTTTATTTATTGCAGGTTGGCTGTTTGTTAGTACAGGTTTAGCTTATGATGTTTTTGGTAGTCCTCGTCCGTCTTCATACTTCTCTGAAGAACGTCAGGATGCTCCACTTATTACTGATCGTTTTAATGCATTAGAACAAGTGAAAAAACTTTCTCAA
       Mychonastes_homosphaera  ATGGCCGGGAAACCAGTAGAACGCCCTTTCTCAGATATTTTAACTAGTATTCGTTACTGGGTTATTCACAGTATCACAATTCCTGCTTTATTTATTGCAGGATGGCTTTTTGTTAGTACAGGTTTAGCATATGACGTTTTTGGAAGTCCTCGTCCAAACGAGTACTTTACAGAAGATCGTCAAGAAGCGCCGTTAATCACAGACCGTTTCAACGCGTTAGACCAAGTTAAAAAACTATCATCT
           Mychonastes_jurisii  ATGGCCGGGAAACCAGTAGAACGCCCTTTCTCAGATATTTTAACTAGTATTCGTTACTGGGTTATTCACAGTATCACAATTCCTGCTTTATTTATTGCAGGATGGCTTTTTGTTAGTACAGGTTTAGCATATGACGTTTTTGGAAGTCCTCGTCCAAACGAGTACTTTACAGAAGATCGTCAAGAAGCGCCGTTAGTTACAGATCGTTTCAACGCTTTAGACCAGGTTAAAAAACTATCTCAA
           Neochloris_aquatica  ATGGCAGGTAAACCAGTTGAACGTCCTTTTTCAGATATTTTAACTAGTATTCGTTATTGGGTTATTCATAGTATTACTATCCCAGCTCTATTTATTGCTGGATGGTTATTTGTAAGTACAGGTTTAGCTTACGATGTTTTTGGAAGCCCTCGACCAAATGAATATTTTACTGAAGATCGTCAAGATGCTCCTTTAATCACTGATCGTTTCAATGCTTTAGAACAAGTTAAAAAATTATCTCAA
      Oedocladium_carolinianum  ATGTCTGGTAAACCAAATGAACGTCCTTTTTCAGATATTTTGAGTAGTATTCGTTACTGGGTTATTCACAGTATTACTATTCCTTCTTTATTTATAGCAGGTTGGCTTTTTGTAAGTACTGGATTAGCTTATGATATTTTTGGTACTCCAAGACCAAATGAATATTTTACAGAAGATCGTCAAGAAACTCCATTAATTACAAATCGTTTTAACGCTTTAGAACAAGTTAAACAATTATCACAA
      Oedogonium_angustistomum  ATGTCTGGTAAACCAAATGAACGTCCTTTTTCAGATATTTTGAGTAGTATTCGTTACTGGGTTATTCACAGTATTACTATTCCTTCTTTATTTATCGCTGGTTGGCTTTTTGTAAGTACTGGTTTAGCTTATGATATTTTTGGTACTCCGCGACCAAATGAATATTTTACAGAAGATCGACAAGAAACTCCATTAATTACAGATCGTTTTAATGCGCTAGAACAAGTGAAACAATTATCACAA
          Oedogonium_cardiacum  ATGTCTGGTAAACCAAATGAACGTCCTTTTTCAGATATTTTGAGTAGTATTCGTTATTGGGTTATTCACAGTATTACTATTCCTTCTTTATTTATCGCTGGTTGGCTTTTTGTAAGTACTGGTTTAGCGTATGATATTTTTGGTACTCCGCGACCAAATGAATATTTTACAGAAGATCGACAAGAAACTCCATTAATTACCGATCGTTTTAACGCATTAGAACAGGTTAAACAATTATCACAA
        Oogamochlamys_gigantea  ATGGCTGGAAGACCGGTTGAGCGTCCATTTTCAGATATTTTAACAAGTATTCGTTACTGGGTTATTCATAGTATTACCATTCCATCTTTATTTATTGCGGGCTGGCTTTTTGTTAGTACAGGTTTAGCTTATGACGTTTTTGGGAGTCCACGTCCTAACGAATATTTTACAGAAGAAAGACAAGATGCACCTTTAATTACTGATCGTTTCAACGCATTAGAACAAGTTAAAAAATTATCTCAA
        Ourococcus_multisporus  ATGGGTGGTAAAACAATTGAACGTCCTTTTTCAGACATTTTAACTTCTATTAGATATTGGGTTATTCACAGTATTACTATTCCAGCTCTGTTTATCGCTGGATGGCTTTTTGTTAGTACAGGTTTAGCATACGACGTTTTTGGTTCGCCTCGTCCAAATGAATATTTTACAGAAGATCGTCAAGATGCACCTTTAATTACAGATCGTTTCAATGCATTAGAACAAGTGAAAAAATTATCACAG
         Palmellopsis_texensis  ATGGCTGGAAGACCAGTTGAACGTCCATTTTCAGATATTTTAACAAGTATTCGTTACTGGGTTATTCATAGTATTACTATTCCATCTTTATTTATTGCTGGTTGGCTTTTTGTTAGTACAGGTTTAGCTTATGACGTTTTTGGTAGCCCTCGTCCAAACGAATATTTTACAGAAGAAAGACAAGACGCACCTTTAATTACCGATCGCTTCAATGCTTTAGAACAAGTTAAAAAATTATCTCAA
       Parallela_transversalis  ATGGCTGGTAAACCGGTAGAACGTCCTTTTTCAGATATTCTTACAAGCATCCGCTATTGGGTGATTCATAGTATTACAATTCCTGCTCTATTTATCGCAGGTTGGCTTTTCGTAAGTACAGGGTTAGCTTATGATGTTTTCGGTAGCCCTCGTCCTGATGAGTACTTTACAGAAGAACGTCAAGATGCTCCTCTTATTACAGATCGTTTTAATGCTCTTGAACAAGTTATTCAACTGTCAAAA
             Pediastrum_duplex  ATGGCAGGTAAACCAGTTGAACGTCCTTTTTCAGACATTTTAACAAGTATTCGTTATTGGGTTATTCATAGTATTACAATTCCAGCTTTATTTATTGCAGGTTGGCTTTTTGTAAGTACAGGTTTAGCTTATGACGTATTTGGAAGTCCTAGACCTAACGAATATTTTACAGAAGATCGTCAAGATGCTCCATTAATTACAGATCGTTTTAATGCACTAGAACAAGTTAAAAAACTATCTCAA
         Phacotus_lenticularis  ATGGCTGGAAGACCAGTAGAACGTCCTTTCTCAGATATTTTAACAAGTATTCGTTATTGGGTTATTCATAGTATTACAGTTCCTGCTTTATTTATTGCAGGATGGCTTTTTGTTAGTACAGGTTTAGCTTATGACGTATTTGGTAGCCCACGACCTAATGAATATTTCACAGAAGAACGTCAAGATACACCGTTAATTACTAACCGTTATGAAGCTTTAGAACAAGTTAAAAAACTTGCATCA
            Pleodorina_starrii  ATGGCTGGTAAACCGGTAGAACGTCCTTTTTCAGACATTTTAACAAGTATTCGATACTGGGTTATTCACAGTATTACAGTTCCGGCTTTATTCATTGCAGGTTGGTTATTTGTAAGTACTGGTCTTGCATATGACGTGTTTGGTACTCCGCGTCCAAATGAATATTTTACAGAAGATCGTCAAGAAGCTCCGTTAATCACTGACCGTTTTAACGCATTAGAACAAGTTAAAAAATTAGCAGGT
        Protosiphon_botryoides  ATGGCAGGAAAATCGGTAGAACGTCCTTTCTCAGATATTTTAACTAGTATTCGTTACTGGGTAATTCACAGTATTACAGTACCTGCTTTATTTATTGCAGGTTGGTTATTTGTAAGTACAGGTTTAGCTTATGACGTTTTTGGTAGTCCTCGTCCAAACGAGTACTTTACAGAATCACGTCAAGATACTCCTTTAATTACAGACCGTTTCAACGCTTTAGAACAAGTTAAAAAATTATCTGCT
Pseudomuriella_schumacherensis  ATGGCCGGGAAACCAGTAGAACGTCCTTTTTCAGACATTTTAACTAGTATTAGATATTGGGTTATTCACAGTATTACAATTCCTGCTTTATTTATTGCAGGTTGGCTTTTTGTTAGTACAGGTTTAGCTTATGACGTATTCGGAAGTCCAAGACCAAACGAGTACTTTACAGAAGATCGTCAAGATGCACCTCTAATCACTGACCGTTTCAACGCGTTAGAACAGGTTAAAAAACTTTCTCAA
            Rotundella_rotunda  ATGGCTGGTAGACCAGTAGAACGTCCATTTTCAGATATTCTTACAAGCATCCGTTACTGGGTAATTCACAGTATTACAATTCCAGCTTTATTTATTGCTGGTTGGTTATTTGTAAGCACTGGTTTGGCTTATGACGTATTTGGAAGTCCTAGACCAAATGAATATTTTACGGAAGATCGTCAAGATAGTCCATTAATTACAGATCGTTTCAATGCTTTAGAACAAGTTAAAAATCTAGCTAAA
          Scenedesmus_obliquus  ATGGCAGGAAAACCAGTAGAACGTCCGTTTTCAGATATTTTAACAAGTATTCGTTATTGGGTTATTCACAGCATTACAATTCCAGCATTATTTATTGCTGGTTGGCTTTTTGTTAGTACAGGTTTAGCATATGACGTTTTTGGAAGTCCTCGTCCAAATGAATATTTCACAGAAGATCGTCAAGATGCTCCATTAGTTACAGATCGTTTCAATGCATTAGAACAAGTTAAAAAATTATCTCAA
        Schizomeris_leibleinii  ATGTCAGGTAAACCAAACGAACGTCCTTTCTCTGATATTCTTACTAGTATTCGTTACTGGGTTATTCACAGTATCACAGTTCCTTCGCTTTTCATTGCTGGTTGGTTATTTGTAAGTACAGGTTTAGCTTATGACATTTTTGGTAGTCCTCGTCCAAATGAATATTTCACTGAAGATCGTCAAGATGCTCCGTTAATCACAGATCGTTTCAATGCATTAGAACAAGTTAAACAATTATCTCAA
        Spermatozopsis_similis  ATGGCTGGAAAACCAGTAGAACGTCCGTTTTCTGATATTCTTACCAGTATTCGTTACTGGGTAATTCATAGTATTACAATTCCTGCATTATTTATTGCAGGATGGTTATTTGTAAGTACAGGTCTAGCTTATGACGTATTTGGAAGTCCACGACCAAATGAATACTTTACAGAGGATCGTCAAGAGGCTCCTCTAATTACAGACCGTTTCAATGCTTTAGAGCAAGTTAAAAAACTTTCACAA
     Stephanosphaera_pluvialis  ATGGCTGGTAGACCAGTAGAACGACCTTTTTCAGATATTTTAACAAGTATTCGTTACTGGGTAATTCATAGTATTACAGTACCTGCATTATTCATTGCAGGTTGGCTTTTTGTAAGTACAGGGTTAGCTTATGACGTTTTTGGCAGTCCTCGTCCAAACGAATATTTCACAGAATCTCGTCAAGACGCACCTTTAATTACTGACCGTTTTAATGCTTTAGAGCAAGTAAAACAATTATCAGCA
      Stigeoclonium_helveticum  ATGTCAGGTAAACCAAACGAACGCCCTTTCTCTGATATTATTACTAGTATTCGCTACTGGGTTATTCATAGCATTACAATTCCTTCGCTTTTCATTGCGGGTTGGTTATTTGTAAGTACGGGTCTAGCATATGACATTTTTGGTGCTCCACGTCCAAATGAATATTTTACAGAAGATCGTCAAGATGCTCCTTTAATTACAGATCGTTTCAATGCATTAGAACAAGTGAAACAATTGTCACAA
    Treubaria_triappendiculata  ATGGCAGGAAAACCGGTAGAACGCCCTTTTTCAGACATTTTAACAAGTATTCGTTATTGGGTTATTCATAGTATAACAATTCCTGCATTGTTTATTGCAGGTTGGCTTTTTGTAAGTACAGGTCTTGCTTATGATGTTTTTGGTAGTCCAAGACCTAATGAATATTTTACAGAGGATCGTCAAGAAGCACCTCTTATTACAGATCGTTTTAATGCATTAGAACAAGTAAAAAAACTTTCGCAA
            Trochiscia_hystrix  ATGGCAGGAAAACCGGTAGAACGCCCTTTTTCAGACATTTTAACAAGTATTCGTTATTGGGTTATTCATAGTATAACAATTCCTGCATTGTTTATCGCAGGTTGGCTTTTTGTAAGTACAGGTCTTGCTTATGATGTTTTTGGTAGTCCGAGACCAAATGAATATTTTACAGAGGATCGTCAAGATGCACCTCTTATTACAGATCGTTTTAATGCATTAGAACAAGTTAAAAAACTATCACAA
                    Uronema_sp  ATGTCAGGTAAACCAAACGAACGTCCTTTCTCTGATATTATTACTAGTATTCGATACTGGGTTATTCATAGCATCACAATTCCGTCTCTTTTTATTGCAGGTTGGTTATTTGTAAGTACAGGTTTAGCATATGATATTTTCGGTAGTCCACGTCCAAATGAATATTTTACAGAAGATCGTCAAGATGCACCTTTAATTACAGATCGTTTTAATGCATTAGAACAAGTTAAACAATTATCACAA
                Volvox_carteri  ATGGCTGGTAAACCGGTAGAACGTCCTTTCTCAGATATTTTAACAAGTATCCGATACTGGGTTATTCACAGTATTACAGTTCCTGCTTTATTTATTGCAGGTTGGCTTTTTGTAAGTACTGGTCTTGCATATGACGTGTTTGGGACTCCGCGTCCAAATGAATATTTTACAGAAGATCGTCAAGAAGCTCCGTTAATCACTGACCGCTTTAACGCATTAGAACAAGTTAAAAAATTAGCTGGT
            Carteria_crucifera  ATGGCTGGTAAACCAGTAGAACGCCCTTTTTCAGACATTTTAACAAGTATCCGATACTGGGTTATTCATAGTATCACAATTCCAGCATTATTTATTGCTGGTTGGCTTTTTGTTAGCACAGGATTAGCATATGACGTTTTTGGTAGCCCTAGACCTAATGAGTATTTTACTGAAAATCGTCAAGAAACTCCTTTAATTACAGATCGTTTTAACGCTTTAAGTCAAGTTAAAGCATTATCGGCA

    ;
end;


begin mrbayes;
    charset firstsecond = 1-.\3 2-.\3;
    charset third = 3-.\3;
    partition mine = 2: firstsecond, third;
    set partition=mine autoclose=yes;
    lset applyto=(all) nst=6 ngammacat=4 rates=invgamma;
    prset applyto=(all) statefreqpr=dirichlet(1) ratepr=variable pinvarpr=uniform(0,1) brlenspr=Unconstrained:GammaDir(1.0,0.1,1.0,1.0) shapepr=exponential(1.0);
    unlink shape=(all) statefreq=(all) revmat=(all);
    mcmc ngen=6250000 samplefreq=500 printfreq=1000 starttree=random nruns=2 nchains=2 savebrlens=yes filename=psbE;
    sump relburnin=yes burninfrac=0.2;
    sumt relburnin=yes burninfrac=0.2;
end;
