# Supplementary material for: Order, please! Uncertainty in the ordinal-level classification of Chlorophyceae
Source: PeerJ. 2019 May 15;7:e6899. doi: 10.7717/peerj.6899 (PMC6525593; doi:10.7717/peerj.6899)
Supplement: Supplemental Information 1 — This compressed folder contains untrimmed, masked alignments for individual chloroplast genes (subfolder nexus), as well as trimmed alignments with appropriate analysis blocks and the consensus trees resulting from these single-gene and concatenated analyses (MrBayes subfolders). Supplementary methods with associated references are included in the SupplementaryMethods.txt file. SVDquartets, BaliPhy, PhyloBayes and RAxML analysis files are in separate subfolders, with their respective resulting tree files. Files associated with MrBayes analysis of the 1st and 2nd positions and the analysis of the 3rd positions are placed in the subfolders 1st_and_2nd_positions_only and 3rd_positions_only, respectively. The 18Splastid_combined subfolder contains the MrBayes analysis materials (alignment and consensus tree) for the analysis including nucleotide plastid data as well as 18S nucleotide data. Documentation, trees and scripts used to create Fig. 3 are included in the “Figure3” subfolder, and documentation for and full results of Treespace analyses are in the “Treespace” subfolder. The results of the AU topology tests are included in a Word document. [file peerj-07-6899-s008.zip › supplementary_alignments_trees/mrbayes_nt_alignments_trees/psbB-stripped.nex]

#nexus

begin data;
    dimensions ntax=68 nchar=1515;
    format datatype=dna gap=-;
    matrix
                 Ankyra_judayi  ATGGGATTACCTTGGTATCGTGTACATACAGTTGTTATTAATGACCCTGGGCGCCTTATTGCTGTACATTTAATGCATACTGCTCTTGTAGCAGGTTGGGCAGGTTCAATGACTTTATTTGAAATCGCTGTTTTTGACCCTTCTGACCCTGTTTTAAATCCAATGTGGCGTCAAGGTATGTTTGTTTTACCTTTTATGACTCGTTTAGGTATCACACAGTCATGGGGTGCTTGGACAATTAGTGGTGAAACATCTTCAAACTGGAGTTATGAAGGTGTTGCTGCATCACACATTATTTTATCAGGACTTTTATTTTTAGCTGCAGTTTGGCACTGGGTATATTGGGATTTAGAATTATTCCGTGATCCGCGTACTGGCAAAACAGCTTTAGACCTTCCAAAAATTTTTGGTATTCATTTATTTTTAGCAGGTTTAACTTGTTTTGGTTTTGGTGCTTTCCACGTAACTGGTGTATTTGGCCCTGGTATTTGGGTATCTGATCCTTATGGTTTAACTGGTAGTGTACAACCAGTTGCACCTTCTTGGGGTGCAGATGGGTTTGATCCGTTTAACCCAGGCGGAATTGCAGCTCACCATATTGCTGCAGGTATTTTAGGTGTATTAGCAGGATTATTCCACCTTTGTGTACGTCCTTCAATTCGTTTATACTTCGGTTTATCAATGGGTAGTATTGAATCAGTATTATCAAGTAGTATTGCTGCTGTATTCTGGGCTGCTTTTGTAGTAGCTGGAACAATGTGGTATGGTTCTGCAGCAACTCCAATTGAATTATTTGGTCCAACACGTTATCAATGGGATCAAGGGTTCTTCCAACAAGAAATTCAAAAACGAGTTCAAGCAAGTTTAGCAGAAGGTAACTCTGTTTCTGAAGCTTGGGCAAAAATTCCAGAAAAATTAGCTTTCTACGATTATATTGGGAATAATCCAGCTAAAGGTGGTTTATTCCGTACTGGTGCTATGAATAGTGGTGACGGAATTGCAGTAGGTTGGTTAGGCCATGCTGTATTTAAAGATTCTGAAGGTCGAGACTTATTTGTACGTCGAATGCCAACTTTCTTTGAAACATTCCCAGTTTTATTAATTGATAAAGATGGTGTTGTACGTGCTGACGTTCCTTTCCGAAGAGCAGAGTCTAAATATAGTATTGAACAAGTAGGAGTTTCAGTAACTTTCTATGGTGGCGAATTAGATGGATTAACTTTCAACGATCCGGCAACAGTTAAAAAGTACGCACGTAAAGCTCAATTAGGTGAAATTTTTGAATTTGACCGTTCTACATTACAATCAGACGGTGTATTCCGTAGTAGTCCACGAGGTTGGTTCACTTTTGGTCACGTATGTTTTGCATTATTGTTCTTCTTTGGACATATTTGGCATGGTGCTCGAACAATTTTCCGTGATGTATTTGCAGGTATTGATGATGATGTTAATGATCAAGTAGAGTTTGGTAAATACAAAAAACTTGGGGATACTAGCTCAATTCGTGAAGCATTT
        Atractomorpha_echinata  ATGGGATTACCTTGGTATCGTGTACATACAGTTGTTATTAATGACCCTGGGCGCCTTATTGCTGTGCATTTAATGCATACTGCTCTTGTTGCAGGTTGGGCAGGTTCAATGACTTTATTTGAAATTGCTGTTTTTGATCCTTCTGACCCTGTATTAAATCCAATGTGGCGTCAAGGTATGTTTGTTTTACCTTTTATGACTCGTTTAGGCGTAACACAGTCATGGGGTGCTTGGACTATTAGCGGTGAAACATCATCAAACTGGAGTTATGAAGGTGTTGCTGCATCACACATTATTTTATCAGGCCTTTTATTCTTAGCTGCCGTGTGGCACTGGGTATATTGGGATTTAGAATTATTCCGTGATCCTCGTACTGGTAAAACTGCATTAGATCTTCCTAAAATTTTTGGTATTCATTTATTTTTAGCAGGTTTACTTTGTTTTGGTTTTGGTGCTTTCCACGTAACAGGTGTATTTGGACCTGGTATTTGGGTATCTGATCCTTATGGTTTAACTGGTAGTGTACAACCAGTAGCACCTTCTTGGGGTGCAGACGGATTTGATCCATTTAACCCTGGAGGAATTGCGGCGCACCATATTGCTGCTGGTATTTTAGGTGTATTAGCAGGATTATTCCACCTTTGCGTACGTCCTTCAATTCGTTTATACTTTGGTTTATCAATGGGTAGTATTGAATCAGTATTATCTAGTAGTATTGCTGCTGTTTTCTGGGCTGCGTTTGTAGTAGCTGGAACTATGTGGTATGGTTCTGCAGCAACTCCAATTGAATTATTTGGTCCAACACGTTATCAATGGGATCAAGGTTTCTTCCAACAAGAAATTCAAAAACGAGTTCAAGCAAGTTTAGCAGAAGGTACTTCTGTATCAGAGGCTTGGGCGAAAATTCCAGAAAAATTAGCTTTCTACGATTATATTGGTAATAACCCAGCTAAAGGTGGTTTATTCCGTACTGGTGCTATGAATAGTGGGGATGGTATTGCTGTTGGTTGGTTAGGTCATGCTGTATTTAAAGATTCTGAAGGTCGCGAGTTATTTGTACGTCGAATGCCAACTTTCTTCGAAACATTCCCAGTTTTATTAATTGATAAAGATGGTGTTGTACGCGCTGACGTTCCTTTCAGAAGAGCAGAATCTAAATATAGTATTGAACAAGTAGGAGTTTCTGTTACTTTTTATGGTGGTGAATTAGACGGATTAACTTTCAATGATCCAGCAACTGTTAAGAAGTATGCACGTAAAGCTCAACTAGGTGAAATTTTTGAATTTGACCGTTCTACATTACAATCTGATGGTGTATTCCGTAGTAGTCCAAGAGGTTGGTTTACTTTTGGTCACGTATGTTTTGCATTATTATTCTTCTTTGGACATATTTGGCATGGTGCTCGAACAATTTTCCGAGATGTATTTGCTGGTATTGATGACGATATCAACGACCAAGTAGAATTCGGGAAATACAAAAAACTTGGTGATACTAGCTCAATTCGTGAAGCATTC
      Borodinellopsis_texensis  ATGGGTTTACCTTGGTATCGTGTTCATACAGTAGTAATTAATGACCCTGGACGTCTGATTTCAGTTCATTTAATGCATACTGCACTTGTTTCAGGTTGGGCGGGTTCGATGACTCTTTTTGAAATTGCCGTTTTTGACCCTTCTGATCCAGTTTTAAATCCTATGTGGCGTCAAGGAATGTTTGTTCTTCCTTTTATGACTCGATTAGGTATTACTCAATCTTGGGGTGGATGGACTATTAGTGGTGAAACATCTTCAAACTGGAGTTATGAGGGTGTAGCAGCTTCTCATATTGTATTATCTGGTCTATTATTCCTAGCTTCCGTTTGGCACTGGACTTTCTGGGATCTTGAACTATTCCGTGATCCTAGAACAGGCAAAACTGCTCTTGATTTACCAAAAATTTTTGGTATTCACCTTTTTTTAGCAGGTCTTCTTTGTTTCGGATTTGGTGCTTTCCACGTAACAGGGCTTTTTGGCCCGGGTATTTGGGTTTCAGACCCTTATGGTTTAACAGGTAGTGTACAACCCGTAGCTCCATCATGGGGTGCTGACGGTTTTGATCCTTATAACCCAGGAGGGATTCCAGCTCATCACATTGCCGCGGGTATTCTTGGTATCATTGCCGGGCTGTTCCATCTGTGTGTAAGACCTTCAATTCGTTTATATTTTGGACTTTCAATGGGTTCTATTGAATCTGTACTTTCTAGTAGTATTGCTGCCGTTTTCTGGGCTGCTTTTGTTGTTGCTGGTACAATGTGGTACGGTTCTGCTGCAACACCCGTTGAACTGTTTGGTCCAACTCGTTACCAATGGGATTTAGGCTTTTTCCAACAAGAAATTCAAAAACGAGTACAATCTAGTTTAGCATCTGGTGCTTCTTCTTCAGAAGCTTGGTCAAAAATTCCAGAAAAACTTGCTTTTTATGATTATATTGGAAACAACCCTGCTAAAGGTGGTCTTTTCAGAACTGGAGCTATGAACAGTGGTGATGGTATCGCTGTGGGTTGGTTAGGACATGCATCATTTAAGGATCAAGATGGCAGAGAACTTTTTGTACGTCGTATGCCAACTTTTTTTGAAACATTCCCTGTAATTTTAGTTGATAAAGATGGTATCGTTAGAGCTGACGTTCCATTCCGTAAAGCAGAATCAAAATATAGTATTGAACAAGTAGGTGTTTCTGTGACTTTTTACGGTGGTGAACTAGATGGTTTAACATTTACGGATCCGGCTACTGTTAAAAAATATGCGCGCAAGGCTCAATTAGGTGAAATTTTTGAATTTGATCGCTCTACACTACAATCTGACGGTGTATTCCGTAGTAGCCCAAGAGGTTGGTTTACTTTTGGTCATTTATCTTTTGCTTTATTATTTTTCTTTGGTCATATTTGGCACGGATCACGTACGATTTTCCGTGATGTATTCGCAGGTATCGACGACGACATGAATGATCAATTAGAATTTGGTAAATACAAAAAACTTGGGGATACTTCATCTGTTCGTGAAGCTTTC
          Bracteacoccus_aerius  ATGGGTTTACCTTGGTATAGAGTTCATACAGTTGTAATCAACGACCCAGGCAGACTAATTTCTGTGCATTTAATGCACACGGCATTAGTAGCGGGTTGGGCAGGTTCAATGACATTATTTGAAATTGCAGTTTTTGATCCATCAGATCCAGTATTAAACCCTATGTGGCGTCAGGGGATGTTCGTTCTTCCGTTTATGACACGTTTAGGTGTAACACAATCATGGGGCGGTTGGACAATCAGTGGTGAAACAGCAACAAACTGGAGCTATGAAGGTGTTGCAGCATCACACATTATTTTATCTGGATTATTATTCTTAGCTTCTGTTTGGCACTGGGTATATTGGGATTTAGAACTATTCCGTGATCCAAGAACAGGAAAAACAGCTTTAGACCTTCCGAAAATTTTTGGGATTCATTTATTCTTATCAGGTCTTTTATGTTTTGGTTTTGGTGCATTCCACGTAACAGGACTATTTGGACCTGGTATCTGGGTTTCTGATCCTTACGGATTAACTGGAAGTGTTCAACCAGTAGCACCTGCTTGGGGAGCTGAGGGCTTTGATCCTTATAATCCTGGTGGAATTGCTTCTCACCACATTGCGGCTGGGATTTTAGGTGTTTTAGCAGGTTTATTCCATATTTGTGTACGTCCTTCAATTCGTTTATACTTTGGTTTATCTATGGGTAGTATTGAAACGGTATTATCTAGCAGTATCGCAGCAGTTTTCTGGGCAGCTTTTGTTGTTGCAGGAACAATGTGGTATGGATCAGCTGCAACTCCAATTGAGTTATTTGGTCCAACTCGTTATCAATGGGACCAAGGATTTTTCCAACAAGAAATTCAAAAACGAGTTCAAACTAGTGTAGCATCTGGTGCTTCTCTGCAAGAAGCTTGGTCGAAGATTCCAGAGAAATTAGCTTTTTACGATTATATCGGAAATAACCCTGCTAAGGGTGGTCTTTTCCGTACAGGGGCTATGAACAGTGGTGATGGTATCGCTGTGGGATGGTTAGGCCATGCCGTATTCAAAGATCAACAAGGACGCGAGCTTTTTGTTCGACGTATGCCTACTTTCTTTGAAACTTTCCCAGTATTACTGATCGATAAAGATGGTGTTGTACGTGCTGACGTTCCTTTCCGTCGAGCAGAATCTAAATACAGTATTGAACAAGTTGGTGTTTCGGTGACTTTCTACGGTGGTGAATTAGACGGTTTAACATTCACAGATCCTGCTACAGTTAAAAAATACGCACGTAAAGCTCAGTTAGGTGAAATTTTTGAATTTGATCGCTCAACTTTACAATCTGATGGTGTATTCCGCAGCAGTCCGCGTGGTTGGTTTACTTTTGGTCATGTATGTTTTGCGCTATTATTCTTCTTTGGTCATATTTGGCATGGTGCTCGTACTATTTTCCGCGATGTATTTGCTGGAATTGACGATGATTTAAATGAACAATTAGAATTCGGTAAATACAAAAAACTTGGAGATACTAGTTCTGTTCGTGAAGCTTTC
       Bracteacoccus_giganteus  ATGGGTTTACCTTGGTATCGAGTTCATACAGTAGTAATTAACGACCCGGGAAGACTGATCTCTGTGCATTTAATGCACACAGCATTAGTAGCAGGTTGGGCAGGTTCGATGACATTATTTGAAATCGCAGTTTTTGATCCATCAGATCCAGTATTAAATCCTATGTGGCGTCAAGGGATGTTCGTTCTTCCTTTCATGACACGTTTAGGTGTTACACAATCATGGGGTGGTTGGACAATCAGTGGTGAAACAGCGACAAATTGGAGTTATGAAGGTGTTGCTGCCTCACATATTATTCTATCAGGTCTATTATTCTTAGCGTCAGTTTGGCACTGGGTATATTGGGATTTAGAACTATTCCGTGATCCAAGAACAGGAAAAACTGCTTTAGATCTTCCAAAAATTTTTGGGATTCATCTATTCTTATCAGGTCTTTTATGTTTTGGTTTCGGGGCATTCCACGTAACAGGACTATTTGGACCAGGTATCTGGGTTTCTGATCCTTACGGATTAACTGGAAGTGTTCAACCAGTAGCCCCTGCTTGGGGAGCTGATGGTTTTGACCCTTATAACCCTGGTGGAATCGCTTCTCACCACATTGCGGCTGGAATCTTAGGAGTTCTAGCTGGTCTGTTCCATTTATGTGTACGTCCATCGATTCGTCTATACTTTGGTTTATCGATGGGTAGTATTGAAACTGTATTATCTAGCAGTATCGCAGCGGTTTTCTGGGCTGCTTTTGTCGTTGCAGGAACAATGTGGTATGGATCGGCTGCAACTCCGATCGAATTATTCGGTCCAACTCGTTACCAATGGGACCAAGGATTCTTCCAACAAGAAATTCAAAAACGAGTTCAAACTAGCGTAGCCGGTGGTTCTTCTCTACAAGAAGCTTGGTCGAAGATCCCAGAAAAATTAGCTTTTTACGATTATATTGGAAACAACCCTGCAAAAGGAGGTCTTTTCCGTACAGGAGCTATGAACAGCGGTGATGGTATTGCTGTAGGATGGTTAGGCCATGCTGTGTTCAAAGATCAAGAAGGACGTGACCTTTTCGTTCGTCGTATGCCTACTTTCTTTGAAACTTTCCCAGTATTACTTATCGATAAAGATGGCGTTGTACGTGCAGACGTTCCTTTCCGTCGAGCAGAATCTAAATATAGTATCGAACAAGTTGGTGTTTCTGTGACTTTCTATGGCGGTGAATTAGATGGATTGACTTTCACAGACCCTGCTACAGTTAAAAAATATGCACGTAAAGCTCAATTAGGTGAAATTTTTGAATTTGATCGTTCGACTTTACAATCTGATGGTGTATTCCGTAGCAGTCCACGTGGTTGGTTCACTTTCGGTCACGTATGTTTTGCATTATTATTCTTCTTTGGTCACATTTGGCACGGTGCTCGTACTATCTTCCGTGATGTATTTGCTGGTATTGATGACGACTTAAATGAACAATTAGAATTTGGTAAATACAAAAAACTTGGAGATACTAGTTCTGTTCGTGAAGCTTTC
           Bracteacoccus_minor  ATGGGTTTACCGTGGTACCGAGTACATACAGTTGTAATTAACGATCCGGGAAGACTGATCTCTGTGCATTTAATGCACACAGCATTAGTAGCAGGTTGGGCAGGTTCAATGACATTATTTGAAATTGCAGTTTTTGATCCATCAGATCCAGTATTAAACCCTATGTGGCGTCAAGGGATGTTCGTTCTTCCTTTTATGACACGTTTAGGTGTGACACAATCATGGGGTGGTTGGACTATTAGTGGTGAAACGGCGACAAACTGGAGTTATGAAGGTGTTGCAGCATCACACATCATTTTATCTGGTCTATTATTTTTAGCATCAGTTTGGCACTGGGTATATTGGGACTTAGAATTATTCCGCGACCCAAGAACAGGCAAAACAGCTTTAGATCTTCCAAAAATCTTTGGTATTCATTTATTCTTATCAGGTCTTTTATGTTTCGGTTTCGGAGCATTCCACGTGACAGGACTATTTGGGCCAGGAATCTGGGTTTCTGATCCTTACGGATTAACTGGAAGTGTTCAACCAGTAGCGCCTTCGTGGGGAGCTGACGGTTTTGATCCTTATAACCCGGGTGGAATCGCTTCTCACCACATTGCAGCTGGAATTTTAGGGGTTCTTGCCGGCTTATTCCACTTATGTGTGCGTCCTTCGATTCGTTTATATTTTGGACTATCTATGGGTAGTATCGAAACTGTATTATCTAGCAGTATCGCAGCAGTTTTCTGGGCAGCTTTTGTCGTTGCAGGAACAATGTGGTATGGATCGGCTGCGACTCCGATCGAATTATTCGGTCCGACTCGTTACCAGTGGGACCAAGGATTCTTCCAACAAGAAATTCAAAAACGAGTTCAAACTAGCGTAGCTGCTGGCTCTTCTCTGCAAGAAGCTTGGTCGAAAATTCCAGAAAAATTAGCTTTTTACGATTATATTGGAAACAACCCTGCGAAAGGAGGTCTTTTCCGTACTGGAGCTATGAATAGTGGTGACGGTATCGCTGTAGGTTGGTTAGGTCACGCCGTATTCAAAGATCAAGAAGGACGTGAACTTTTTGTTCGTCGTATGCCTACTTTCTTCGAAACTTTCCCAGTATTACTGATTGACAAAGATGGTGTTGTACGTGCTGACGTTCCTTTCCGTCGAGCAGAATCTAAGTACAGTATCGAACAAGTTGGTGTTTCAGTGACTTTCTATGGTGGTGAATTAGACGGATTAACTTTCACAGATCCTGCTACAGTTAAAAAATATGCACGTAAAGCTCAGTTAGGTGAAATTTTCGAATTTGATCGTTCGACTTTACAATCTGACGGTGTATTCCGTAGTAGCCCACGTGGTTGGTTTACTTTCGGACATGTATGTTTCGCACTATTATTCTTCTTCGGTCATATTTGGCATGGTGCTCGTACTATCTTCCGTGATGTATTTGCTGGTATCGACGACGACTTAAATGAACAATTAGAATTCGGTAAATACAAAAAACTTGGGGATACTAGCTCTGTTCGTGAAGCTTTC
         Carteria_cerasiformis  ATGGGATTACCTTGGTATCGAGTACACACTGTAGTTATTAACGACCCGGGTCGATTAATTTCTGTTCATTTAATGCATACAGCTTTAGTTGCTGGATGGGCTGGTTCAATGACTTTATTTGAATTAGCTGTTTTTGACCCATCTGATCCAGTTTTAAATCCGATGTGGCGTCAAGGGATGTTCGTTCTTCCATTTATGACACGCTTAGGAATCACTCAATCTTGGGGTGGATGGACTATTAGCGGAGAAACTGCTTCTAATTGGAGTTATGAAGGTGTAGCTGCTTCTCATATCGTGCTATCAGGCTTATTATTTTTAGCGTCAGTATGGCATTGGACATATTGGGATTTAGAATTATTCCGTGATCCTAGAACAGGAAATCCTGCATTAGATTTACCGAAAATTTTTGGTATTCATTTATTTTTAGCAGGTCTTTTATGTTTTGGTTTTGGAGCATTCCATGTAACAGGATTATTTGGACCTGGTATTTGGATCTCTGATCCTTACGGCTTAACTGGTAGCGTACAACCCGTAGCTCCTTCATGGGGTTCAGATGGTTTTGACCCTTATAATCCAGGCGGGATTCCAGCTCACCACATTGCTGCTGGTATTTTAGGTGTATTAGCGGGATTATTCCACTTATGTGTACGTCCATCTATTCGTCTTTACTTTGGATTATCTATGGGAAGTATTGAGTCTGTATTATCTAGTAGTATTGCTGCTGTTTTCTGGGCTGCTTTTGTTGTTGCCGGTACTATGTGGTACGGTTCAGCAGCGACTCCTATTGAATTATTTGGTCCTACACGTTATCAATGGGATCAAGGATTCTTCCAACAAGAGATTCAGAAACGAGTTCAAACTAGCTTAGCTTCTGGATCATCGTTAACAGAAGCTTGGGCGCAAATTCCAGAAAAATTAGCTTTCTATGATTATATTGGAAACAACCCTGCTAAAGGTGGTCTTTTCCGTACTGGTGCTATGAATAGCGGTGATGGAATTGCTGTTGGTTGGTTAGGTCATGCTGTTTTTAAAGACTCAGAAGGACGCGAGCTTTTTGTTCGTCGTATGCCTACATTCTTTGAAACATTCCCTGTAATTTTACTAGATAAAGATGGCGTTGTAAGAGCGGATGTTCCATTCCGTCGTGCAGAATCAAAATATAGTATTGAACAAGTCGGCGTTTCTGTTACATTCTATGGCGGTGAGTTAGATGGCTTAAAATTCACAGACCCAGCTACTGTTAAAAAATATGCTCGTAAAGCACAATTAGGTGAAATTTTTGAATTTGATCGTTCAACTCTTCAATCTGACGGTGTTTTCAGAAGTAGCCCACGTGGTTGGTTTACTTTTGGGCATGTATGTTTTGCTCTTTTATTCTTCTTTGGTCATATTTGGCACGGTGCGCGTACTATCTTCCGAGAAGTATTCGCTGGTATTGATGATGACATTTTTGATCAAGTAGAATTTGGTAAATTCAAGAAACTTGGTGACGTTACATCGGCACGTGAAGCTTTT
           Carteria_sp_SAG_8_5  ATGGGTTTACCTTGGTATCGTGTACATACTGTTGTTATTAATGACCCTGGACGACTAATTGCAGTTCATTTAATGCACACTGCATTAGTTGCTGGTTGGGCTGGTTCAATGACTTTATTTGAAATTGCAGTTTTCGATCCATCAGATCCTGTATTAAATCCTATGTGGCGTCAAGGTATGTTCGTATTACCTTTTATGACACGTTTAGGGGTTACTCAATCATGGGGTGGTTGGACAATTAGTGGTGAAAATGCTTCTAATTGGAGTTACGAAGGTGTAGCTGCTTCTCATATTATCCTTTCAGGTTTATTATTCCTTGCTGCTGTTTGGCACTGGGTATATTGGGATTTAGAACTATTCCGTGACCCACGTACTGGAAAAACTGCATTAGATTTACCAAAAATTTTCGGTATTCACCTATTCTTATCAGGTTTACTATGTTTTGGTTTCGGTGCTTTCCACGTTACTGGTGTTTTTGGTCCTGGTATGTGGGTATCAGATCCATACGGTTTAACTGGAAGTGTACAACCTGTTGCTCCTTCATGGGGAGCAGATGGTTTTGATCCTTACAACCCTGGTGGTGTACCCGCGCATCACATTGCCGCTGGTATTTTAGGTGTTTTAGCAGGTCTTTTCCACTTATGTGTAAGACCTTCTATTCGTCTTTATTTTGGTTTATCTATGGGTAGCATTGAAACAGTTTTATCAAGTAGTATTGCTGCTGTTTTCTGGGCTGCTTTCGTAGTAGCTGGTACTATGTGGTACGGTTCTGCGGCTACTCCTGTTGAACTATTTGGTCCAACTCGTTACCAATGGGACCAAGGATTCTTCCAACAAGAAATTCAAAAACGTGTTCAAACTAGCGTAGCACAAGGTGCTTCTCTATCTGAAGCTTGGGCTCGTATTCCTGAAAAACTAGCTTTCTACGATTATATCGGGAACAACCCAGCTAAAGGTGGTTTATTCCGTACAGGAGCTATGAACAGTGGTGACGGTATTGCTGTTGGTTGGTTAGGGCACGCTGTTTTCAAAGATCAAGATGGACGTGAACTTTCAGTTCGTCGTATGCCTACTTTCTTTGAAACATTCCCAGTTGTTTTAATTGACAAAGATGGTGTTGTACGTGCTGACGTACCTTTCCGTAAAGCTGAATCAAAATACAGTATTGAACAAGTAGGTGTTTCTGTGACATTCTACGGTGGTGAATTAGATGGTTTAACATTTACTGACCCTGCTACTGTTAAAAAATATGCACGTAAAGCTCAATTAGGTGAAATTTTTGAATTTGACCGTTCAACTTTACAATCAGATGGTGTATTCCGTAGCAGCCCTAGAGGTTGGTTTACTTTTGGTCACCTATCTTTTGCTTTATTATTCTTCTTCGGACACATTTGGCACGGTGCGAGAACTATCTTCCGTGATGTATTTGCTGGTATTGATGATGATATTAACGATCAAGTTGAATTCGGTAAATACAAAAAACTTGGGGATACTTCTTCTCTTCGTGAAGTATTC
      Chaetopeltis_orbicularis  ATGGGTTTACCTTGGTATCGTGTACACACAGTTGTATTAAATGATCCTGGGCGTTTAATCGCCGTTCACTTAATGCACACAGCTTTAGTTTCAGGTTGGGCAGGTTCAATGGCTTTATATGAACTTGCTGTTTTTGATCCATCAGACCCTGTTTTGAACCCTATGTGGCGTCAAGGGATGTTCGTTCTTCCTTTCATGACTCGTTTAGGTATTTCAAAATCATGGGGTGGTTGGAGTATCAGTGGTGAAACAATCACCACTTGGACATATGAAAGCGTAGCTGCAGCTCACATCGGACTTTCAGGTGTTCTATTCTTAGCAGCAATTTGGCACTGGACATACTGGGATTTAGATTTATTCCGTGATCCTCGTGAGAAAAAACCAGCACTTGACCTTCCAAAAATTTTTGGTATTCACTTATTCTTATCTGGTCTTCTATGCTTTAGTTTCGGTGCTTTCCACGTAACAGGTCTTTATGGTCCTGGTGTTTGGGTATCAGATCCTTATGGATTAACTGGAAGTGTTCAACCGGTTGCACCTTCTTGGGGTTCAGATGGTTTCGACCCATTTAATCCAGGCGGTATCGCTGCACACCACATTGCTGCAGGTATCTTAGGTGTTTTAGCAGGATTATTCCACCTTTGTGTACGTCCTTCACTACGTCTTTACTTAGGTTTATCAATGGGTAGTATTGAAAGTGTTTTATCTAGCAGTATTGCAGCTGTATTCTGGGCAGCATTCGTTGTTGCAGGTACAATGTGGTATGGTTCAGCAGCAACACCTGTTGAATTATTTGGTCCAACACGTTATCAATGGGATCAAGGTTTCTTCCAACAAGAAATTTCAAAACGAGTTAGTAAGAGCTTAGCTTCTGGCGAATCTCTAACTGAAGCTTGGGCAAAAATTCCAGAAAAATTAGCTTTCTATGACTATATCGGAAACAACCCTGCTAAAGGTGGTTTATTCCGTTCAGGTGCAATGAACAGTGGTGATGGTATTGCAGTAGGTTGGTTAGGTCACGCAGTTTTCAAAGATGGTGAAGGCCATGAATTATTTGTACGTCGTATGCCAACTTTCTTCGAAACATTCCCTGTTTTATTAATCGATAAAGATGGTGTTGTACGCGCTGACGTTCCATTCAGACGTGCAGAATCAAAATATAGTATTGAACAGGTTGGTGTTTCTGTTTCTTTCTATGGTGGTGAACTTGATGGTGTATCATTCAGCGATCCAGCAACTGTTAAGAAATATGCTCGTCGTTCACAATTAGGTGAAATTTTTGAATTTGACCGTGCTACACTTCAATCTGACGGTGTATTCCGTAGTAGCCCTCGTGGTTGGTTCACTTTTGGTCACTTATGTTTTGCTCTATTATTCTTCTTTGGCCACATTTGGCATGGTGCTAGAACATTAGCACGTGACCGTTTTGCTGGTATTGACGAAGATGTTACTGATCAAGTGGAATTTGGTAAATTCCAAAAAGTTGGTGACCCTTCTTCA---------------
     Characiochloris_acuminata  ATGGGATTACCTTGGTATCGTGTACATACAGTAGTAATTAATGACCCGGGTCGACTAATTTCTGTGCATTTAATGCACACAGCATTAGTTGCTGGTTGGGCTGGTTCAATGACTTTATTTGAAATTGCAGTATTTGACCCTTCTGATCCTGTATTAAACCCAATGTGGCGTCAGGGTATGTTCGTTCTTCCATTTTTAACACGTTTAGGTGTTACTCAATCATGGGGTGGTTGGACAATTAGTGGTGAAACAGCTACAAACTGGAGTTATGAAGGTGTTGCTGCTTCACACATCGTTCTATCAGGACTTTTATTCTTAGCTTCAGTTTGGCACTGGGTTTATTGGGATTTAGAATTATTCCGTGATCCTCGTACTGGTAAAACTGCTCTAGATTTACCAAAAATTTTTGGTATTCACTTATTCTTATCAGGATTATTATGTTTTGGTTTTGGTGCTTTCCACGTTACAGGTGTTTTTGGGCCTGGTATCTGGGTTTCAGATCCTTATGGTTTAACTGGTAGCGTACAACCGGTTGCTCCTTCTTGGGGTGCTGACGGTTTTGACCCTTATAACCCGGGTGGTATTCCAGCACACCACATTGCTGCTGGTATTTTAGGTGTTTTAGCAGGTCTTTTCCACCTTTGCGTAAGACCATCTATTCGTCTATACTTCGGTTTATCAATGGGTAGTATTGAATCAGTTTTATCTAGTAGTATTGCTGCAGTATTCTGGGCTGCTTTCGTTGTAGCTGGTACTATGTGGTACGGTTCTGCTGCTACTCCAATTGAATTATTTGGTCCAACACGTTATCAATGGGACCAAGGTTTCTTCCAACAAGAAATTCAAAAACGAGTAACAACAGAGTTAGCTTCAGGTGCTTCATTATCAGACGCTTGGGCTAAAATTCCTGAAAAATTAGCATTCTATGACTATATCGGTAATAACCCTGCAAAAGGTGGTCTTTTCCGTACAGGTGCTATGAACAGTGGTGACGGTATCGCTGTAGGTTGGTTAGGACATGCTGTTTTCAAAGATCAAGAAGGACGCGAACTTTCTGTTCGTCGTATGCCAACATTCTTCGAAACATTCCCTGTTATTCTTTTAGATAAAGATGGTGTTGTTCGTGCAGACGTTCCGTTCCGTAAAGCTGAATCTAAATATAGTATTGAACAAGTTGGTGTTTCTGTAACATTCTACGGTGGTGAATTAAATGGTTTAACATTTACTGATCCAGCTACTGTTAAAAAATATGCACGTAAAGCTCAATTAGGTGAAATTTTTGAATTTGACCGTTCTACTTTACAATCTGATGGTGTATTCCGTAGTAGTCCACGTGGATGGTTCACTTTTGGTCACTTATCTTTTGCTTTATTATTCTTCTTTGGTCATATTTGGCACGGTGCTAGAACAATCTTCCGTGACGTATTTGCTGGTATTGATGAAGATATCAACGATCAAGTAGAATTCGGTAAATATAAGAAACTTGGTGATACTTCATCATTACGTGAAGCTTTC
       Chlamydomonas_applanata  ATGGGCTTACCTTGGTATCGTGTACATACAGTTGTTATTAATGACCCTGGACGATTAATTTCTGTGCACTTAATGCACACTGCTCTTGTTGCTGGTTGGGCTGGTTCAATGACTTTATTTGAAATCGCAGTATTTGACCCATCAGATCCTGTTTTAAACCCAATGTGGCGTCAAGGTATGTTCGTACTACCTTTCCTTACACGTTTAGGTGTAACACAATCATGGGGTGGTTGGACAATTAGTGGCGAAACAGCTAATAACTGGAGTTATGAAGGTGTTGCGGCATCACACATCGTTTTATCTGGTCTATTATTCTTAGCGTCAGTTTGGCACTGGGTTTACTGGGATTTAGAATTATTCCGTGATCCTCGTACAGGTAAAACTGCTTTAGACTTACCAAAAATTTTTGGTATTCACTTATTCTTATCAGGTCTTTTATGTTTCGGTTTCGGTGCATTCCACGTAACTGGTGTATTTGGCCCTGGTATCTGGGTTTCAGACCCTTATGGTATTACTGGTAGTGTTCAACCGGTAGCTCCTTCTTGGGGTGCGGATGGTTTTAGCCCATACAACCCAGGTGGTATTCCGGCACACCACATTGCAGCTGGTATCTTAGGTGTATTAGCAGGATTATTCCACTTATGTGTTCGTCCTTCAATCCGTTTATACTTCGGTCTTTCAATGGGTTCAATTGAATCAGTATTATCAAGCAGTATTGCAGCAGTATTCTGGGCAGCATTCGTTGTAGCAGGTACTATGTGGTACGGTTCAGCAGCAACTCCAATTGAATTATTTGGTCCAACACGTTACCAGTGGGACCAAGGTTTCTTCCAACAAGAAATTCAAAAACGAGTAACACAAAGTACTGCTGAAGGCGGTTCTTTAGCTGATGCTTGGTCAAAAATCCCTGAAAAATTAGCTTTCTATGACTACATCGGAAACAACCCTGCTAAAGGTGGTCTTTTCCGTACTGGTGCTATGAACAGTGGTGATGGTATTGCTGTAGGTTGGTTAGGTCACGCATCATTCAAAGACCAAGACGGTCGTGAATTATTCGTTCGTCGTATGCCAACTTTCTTCGAAACATTCCCAGTTATCTTATTAGATAAAGATGGTATTGTTCGTGCAGACGTTCCATTCCGTAAAGCTGAATCTAAATATTCAATTGAACAAGTTGGTGTTTCTGTAACATTCTACGGTGGTGAATTAAATGGTTTAACATTTACTGATCCAGCAACTGTTAAGAAATATGCACGTAAAGCTCAATTAGGTGAAATTTTTGAATTTGACCGTTCTACGTTACAATCTGATGGTGTATTCCGTAGCAGTCCACGTGGTTGGTTCACATTTGGTCACTTATGTTTTGCATTATTATTCTTCTTTGGTCACATTTGGCACGGTGCTCGTACTATTTTCCGTGATGTATTCGCTGGTATTGATGACGACATCAACGATCAAGTAGAATTCGGTAAATATAAGAAACTTGGTGATACTTCATCTCTTCGTGAAGCATTC
         Chlamydomonas_nivalis  ATGGGATTACCATGGTATCGTGTACATACTGTAGTTATTAATGACCCGGGCCGCTTAATTTCAGTGCATTTAATGCATACAGCTCTTGTAGCTGGTTGGGCAGGTTCGATGACACTTTTTGAAATTGCTGTTTTTGATCCATCAGATCCAGTTTTAAATCCTATGTGGCGTCAAGGAATGTTTGTACTTCCTTTTATGACACGTTTAGGGATTACACAATCTTGGGGTGGTTGGACAATTAGTGGAGAAACAGCATCAAATTGGAGCTATGAAGGTGTAGCTGCTTCTCATATCGTTCTTTCAGGGCTTCTTTTTTTAGCTTCTGTTTGGCATTGGGTGTATTGGGACCTTGAATTATTCCGTGATCCAAGAACAGGTAAAACAGCATTAGATTTACCAAAAATTTTTGGAATTCATTTATTCTTATCAGGTCTTCTTTGTTTTGGTTTTGGTGCTTTTCATGTAACTGGTGTTTTTGGTCCTGGTATTTGGGTTTCTGATCCTTATGGATTAACAGGAAGCGTACAACCCGTTTCTCCTTCATGGGGTGCGGATGGCTTTGACCCTTATAACCCTGGAGGTATTGCTGCACATCACATTGCTGCAGGAATTTTAGGTGTACTTGCTGGTCTTTTTCACCTTTGTGTTCGTCCATCAATTCGTCTATATTTCGGGCTTTCAATGGGTAGTATTGAAACTGTATTATCAAGTAGTATTGCAGCTGTTTTCTGGGCAGCTTTTGTTGTTGCAGGCACAATGTGGTATGGTTCAGCAGCTACTCCAATTGAACTTTACGGTCCAACACGTTATCAATGGGATTTAGGCTTTTTCCAACAAGAAATCCAAAAACGTGTTCAAACTAGTTTAAGTGAAGGTTCTTCTTTACCTGCTGCTTGGGCTAAAATTCCTGAAAAATTAGCTTTCTATGATTACATCGGTAATAACCCAGCAAAAGGTGGTCTTTTCCGTACAGGAGCTATGAACAGTGGCGATGGTATTGCTGTTGGATGGTTAGGTCATGCTGTATTTAAAGATCAAGATGGACGTGACTTATTTGTTCGTCGTATGCCGACATTCTTTGAAACATTCCCTGTTATTTTAATTGACAAAGATGGGGTTGTTCGTGCTGACGTTCCTTTCCGTAAAGCAGAATCTAAATATAGTATTGAACAAGTAGGTGTTTCTGTTACTTTCTATGGTGGTGAATTAGATGGTTTAACTTTTAATGATCCAGCTACTGTTAAAAAATATGCTCGTAAAGCTCAATTAGGTGAAATTTTTGAATTTGATCGTTCAACTTTACAATCTGATGGGGTTTTCCGTAGTAGCCCACGCGGATGGTTTACTTTTGGTCATGTTTGTTTTGCTTTATTATTCTTCTTTGGTCATATTTGGCATGGTGCAAGAACTATTTTCAGAGATGTTTTTGCCGGAATTGATGACGATTTAAATGAACAATTAGAATTTGGTAAATACAAAAAACTTGGAGATACTTCGTCTCTTCGTGAAGCTTTT
        Chlamydomonas_peterfii  ATGGGATTACCTTGGTATCGTGTACATACAGTAGTTATTAACGACCCTGGCAGACTTATTTCAGTTCACTTAATGCACACTGCATTAGTAGCTGGTTGGGCAGGTTCGATGGCGTTATTTGAAATTTCAGTTTTTGACCCATCAGACCCGGTATTAAACCCAATGTGGCGTCAAGGTATGTTCGTTCTTCCATTCATGACTCGTTTAGGTATTAGTCAATCTTGGGGTGGTTGGACAATTAGCGGTGAAACAGCTTCGAACTGGAGTTATGAAGGTGTTGCAGCTTCACACATCATCCTTTCAGGTTTATTATTCTTAGCATCAGTATGGCACTGGGCATATTGGGACTTAGAATTATTCCGTGACCCAAGAACTGGTAAAACAGCATTAGACTTACCGAAAATTTTCGGTATTCACCTATTCTTATCAGGTCTTTTATGTTTTGGTTTTGGTGCATTCCACGTAACTGGTGTTTTTGGTCCTGGTATTTGGGTTTCTGACCCCTACGGTTTAACAGGTAGCGTACAACCAGTAGCTCCATCTTGGGGTTCAGATGGTTTTGACCCTTACAACCCTGGTGGTATTGCAGCACACCATATTGCAGCTGGTATTTTAGGTGTTTTAGCAGGTTTATTCCACCTTTGTGTACGTCCATCGATTCGTTTATACTTCGGTTTATCAATGGGTAGTATTGAAACAGTATTATCTAGTAGTATTGCAGCTGTTTTCTGGGCAGCTTTCGTAGTAGCAGGTACTATGTGGTATGGTTCAGCAGCAACTCCAATTGAATTATACGGTCCAACACGTTATCAATGGGACCAAGGTTTCTTCCAACAAGAAATTCAAAAACGTGTACAAACAAGTTTAGCTAGTGGTGTTTCTTTATCAGAAGCATGGGCATCGATTCCAGAAAAATTAGCTTTCTATGACTATATTGGTAATAACCCAGCTAAAGGTGGTTTATTCCGTACAGGTGCTATGAACAGTGGTGATGGTATTGCTGTTGGTTGGTTAGGCCACGCAGTATTCAAAGATCAAGAAGGACGTGATTTATTCGTTCGTCGTATGCCTACTTTCTTTGAAACATTCCCTGTTATTTTACTTGATAAAGATGGTATTGTACGTGCTGACGTTCCATTCCGTAAAGCTGAGTCTAAATATAGTATTGAACAAGTTGGTGTTTCTGTAACATTCTATGGTGGTGAATTAGATGGTTTAACATTTAATGATCCAGCTACTGTTAAAAAATATGCACGTAAAGCACAATTAGGTGAAATTTTTGAATTTGACCGTTCAACTTTACAATCTGATGGTGTATTCCGTAGTAGCCCACGTGGTTGGTTTACATTTGGTCACGTTGTATTTGCATTATTATTCTTCTTTGGTCACATTTGGCACGGTGCTAGAACAATCTTCCGTGATGTATTTGCTGGTATTGATGACGATATCAATGACCAAGTTGAATTCGGTAAATACAAAAAACTTGGTGATACTTCATCTATTCGTGAAGCTTTC
     Chlamydomonas_reinhardtii  ATGGGTTTACCTTGGTATCGTGTACATACAGTAGTAATCAATGACCCTGGGCGATTAATCTCTGTGCACTTAATGCACACAGCGTTAGTTTCTGGTTGGGCAGGTTCTATGGCTTTATTTGAAATTTCAGTTTTTGATCCATCTGACCCAGTATTAAACCCAATGTGGCGTCAAGGTATGTTCGTTCTACCTTTCATGACACGTTTAGGTATCACACAATCTTGGGGTGGTTGGACTATTAGCGGTGAAACAGCTACAAACTGGAGTTATGAAGGTGTTGCAGCAGCTCACATTATTCTTTCAGGTGCGTTATTCTTAGCTTCAGTATGGCACTGGACATACTGGGATTTAGAACTTTTCCGTGACCCACGTACAGGTAAAACAGCTTTAGACTTACCAAAAATTTTTGGTATTCACTTATTCTTATCTGGTTTACTATGTTTTGGTTTCGGTGCATTCCACGTAACTGGTGTTTTTGGTCCTGGTATTTGGGTTTCAGACCCTTACGGTTTAACAGGTAGCGTTCAACCAGTAGCTCCTTCTTGGGGTGCTGATGGTTTTGACCCATACAACCCAGGTGGTATTGCTTCACACCACATCGCAGCTGGTATTTTAGGTGTTTTAGCAGGTTTATTCCACTTATGTGTACGTCCTTCTATTCGTTTATACTTCGGTTTATCAATGGGTAGTATTGAAACTGTATTATCAAGCAGTATTGCAGCAGTATTCTGGGCAGCTTTCGTTGTAGCAGGTACTATGTGGTACGGTTCAGCAGCTACTCCAATTGAATTATTTGGTCCAACTCGTTACCAGTGGGACCAAGGTTTCTTCCAACAAGAAATTCAAAAACGTGTACAAGCTAGTTTAGCTGAAGGTGCTTCATTATCTGATGCATGGTCACGTATTCCAGAAAAATTAGCTTTCTATGATTACATTGGTAATAACCCAGCTAAAGGTGGTTTATTCCGTACTGGTGCTATGAACAGTGGTGATGGTATCGCTGTAGGTTGGTTAGGTCACGCATCATTCAAAGATCAAGAAGGTCGCGAATTATTCGTTCGTCGTATGCCAACATTCTTTGAAACATTCCCAGTTCTTTTATTAGATAAAGATGGTATTGTTCGTGCTGACGTTCCTTTCCGTAAAGCTGAATCTAAATATAGTATTGAACAAGTAGGTGTATCTGTTACATTCTACGGTGGTGAATTAGATGGTTTAACATTTACTGATCCAGCTACAGTTAAAAAATATGCTCGTAAAGCTCAATTAGGTGAAATTTTTGAATTTGACCGTTCAACTTTACAATCTGATGGTGTTTTCCGTAGTAGCCCACGTGGTTGGTTTACTTTTGGTCACGTATGTTTTGCATTATTATTCTTCTTTGGTCACATTTGGCACGGTGCTCGTACGATCTTCCGTGACGTATTTGCTGGTATTGATGATGATATTAATGACCAAGTTGAATTCGGTAAATACAAAAAACTTGGTGATACTTCTTCTCTACGTGAAGCATTC
         Chlorococcum_tatrense  ATGGGCTTACCTTGGTATCGTGTACATACAGTTGTTATTAATGACCCAGGCCGTTTAATTTCAGTGCATTTAATGCATACAGCATTAGTAGCTGGTTGGGCTGGTTCAATGACATTATTTGAAATTGCAGTTTTTGACCCTTCAGATCCAGTATTAAACCCAATGTGGCGTCAAGGGATGTTTGTACTTCCTTTTTTAACACGTTTAGGTGTAACACAATCTTGGGGTGGTTGGACAATTAGCGGAGAAACAGCAAATAACTGGAGTTATGAAGGTGCTGCGGCGTCTCACATCGTTTTATCTGGTTTATTATTCTTAGCGTCAGTTTGGCACTGGGTTTACTGGGACTTAGAATTATTCCGTGACCCTCGTACTGGAAAAACAGCATTAGATTTACCAAAAATTTTTGGTATTCACTTATTCTTATCAGGACTTTTATGTTTTGGTTTTGGTGCTTTCCACGTTACTGGTGTTTTTGGTCCTGGTATCTGGGTTTCAGACCCTTATGGTTTAACAGGAAGTGTACAACCAGTAGCTCCGTCATGGGGTGCTGATGGTTTTGACCCTTATAACCCAGGTGGTATTCCAGCTCATCACATTGCAGCAGGTATTTTAGGTGTATTAGCTGGTTTATTCCACTTATGTGTTCGTCCATCAATTCGTTTATACTTTGGTCTTTCAATGGGTTCAATTGAATCTGTATTATCAAGTAGTATTGCAGCTGTTTTCTGGGCAGCTTTCGTTGTAGCTGGTACAATGTGGTACGGTTCTGCAGCTACTCCTATTGAATTATTTGGCCCTACACGTTATCAGTGGGACCAAGGTTTCTTCCAACAAGAAATTCAAAAACGAGTTGCTCAAAGTACTGCTGAAGGCGCATCTTTAGCAGATGCTTGGTCAAAAATTCCTGAAAAATTAGCTTTCTATGATTATATTGGAAATAACCCAGCTAAAGGTGGTCTTTTCCGTACAGGTGCCATGAATAGTGGTGATGGTATTGCTGTAGGTTGGTTAGGTCACGCAGTATTTAAAGATCAAGAAGGCCGTGAACTTTATGTTCGTCGTATGCCAACTTTCTTTGAAACATTCCCTGTTGTCTTAATTGATAAAGATGGAATCGTACGTGCAGACGTTCCTTTCCGTAAAGCAGAATCTAAATACTCAATTGAACAAGTTGGTGTTTCTGTAACATTCTATGGTGGTGAATTAAATGGTTTAACATTTACTGACCCTGCTACTGTTAAAAAATATGCACGTAAAGCTCAATTAGGTGAAATTTTTGAGTTTGATCGTTCAACATTACAATCTGATGGTGTATTCCGTAGTAGCCCTCGTGGTTGGTTTACTTTTGGACACTTATCTTTTGCATTATTATTCTTCTTTGGTCATATTTGGCATGGTGCTCGTACTATTTTCCGTGATGTATTTGCTGGTATTGATGATGACATTAATGATCAAGTTGAATTTGGTAAATACAAAAAACTTGGTGATACTTCATCTTTACGTGAAGCTTTC
       Chlorogonium_capillatum  ATGGGATTACCTTGGTATCGTGTACATACAGTTGTCATTAATGACCCAGGTCGACTAATTTCTGTGCATTTAATGCACACAGCATTAGTAGCTGGTTGGGCAGGTTCAATGACTTTATTTGAAATCGCAGTTTTTGACCCATCAGATCCTGTGTTAAACCCAATGTGGCGTCAAGGGATGTTCGTACTTCCTTTCTTAACACGTTTAGGTGTAACACAATCATGGGGTGGCTGGACAATCAGTGGTGAAACAGCAAATAACTGGAGTTATGAAGGTGTTGCAGCATCACACATTGTTTTATCAGGTTTATTATTCTTAGCATCTGTATGGCACTGGGTTTACTGGGATTTAGAATTATTCCGTGACCCACGTACAGGTAAAACAGCATTAGATTTACCAAAAATTTTTGGTATTCACTTATTCTTATCTGGTTTATTATGTTTTGGTTTTGGTGCTTTCCACGTAACTGGTGTATTTGGCCCTGGTATTTGGGTTTCAGATCCTTATGGTTTAACTGGTAGCGTTCAACCAGTAGCTCCATCATGGGGTGCAGATGGTTTTGACCCATACAACCCTGGTGGTATTCCTGCTCACCACATTGCAGCTGGAATTTTAGGTGTATTAGCTGGTTTATTCCACCTTTGTGTTCGACCATCTATTCGTTTATACTTTGGTCTTTCAATGGGTTCAATTGAATCAGTTTTATCAAGTAGTATTGCAGCAGTTTTCTGGGCAGCTTTCGTTGTAGCGGGTACAATGTGGTATGGTTCAGCAGCAACTCCAATTGAATTATTTGGTCCAACACGTTACCAGTGGGACCAAGGTTTCTTCCAACAAGAAATTCAAAAACGAGTAGCACAAAGCACTGCTGAAGGATTAAATTATAGTCTTGCTTGGGCTAAAATCCCTGAAAAATTAGCATTCTACGATTACATCGGTAACAACCCTGCAAAAGGCGGTCTTTTCCGTACAGGTGCTATGAATAGTGGTGATGGTATTGCTGTAGGTTGGTTAGGTCACGCAGTATTCAAAGATCAAGAAGGTCGTGAACTTTACGTTCGTCGTATGCCTACTTTCTTTGAAACATTCCCAGTTATTCTTCTTGATAAAGACGGTATCGTACGCGCAGACGTTCCATTCCGTAAAGCTGAATCTAAATATTCAATTGAACAAGTTGGTGTATCAGTAACATTCTACGGTGGTGAATTAAATGGTTTAACATTTACAGATCCAGCGACTGTTAAAAAATATGCACGTAAAGCTCAATTAGGTGAAATTTTTGAATTTGACCGCTCAACTTTACAATCTGATGGTGTATTCCGTTCTAGCCCACGTGGTTGGTTTACTTTTGGTCACTTATCTTTCGCACTTCTATTCTTCTTTGGTCACATTTGGCACGGTGCAAGAACAATCTTCCGTGATGTATTTGCTGGTATTGACGACGATATCAACGATCAAGTTGAATTCGGTAAATACAAGAAACTTGGTGACACTTCATCTCTTCGTGAAGCGTTC
         Chloromonas_perforata  ATGGGCTTACCTTGGTATCGTGTACATACAGTTGTTATTAATGACCCAGGCCGTTTAATTTCAGTGCATTTAATGCATACAGCATTAGTAGCTGGTTGGGCTGGTTCAATGACATTATTTGAAATTGCAGTTTTTGACCCTTCAGATCCAGTATTAAACCCAATGTGGCGTCAAGGGATGTTCGTACTTCCTTTTTTAACACGTTTAGGTGTAACACAATCTTGGGGTGGTTGGACAATTAGCGGAGAAACAGCAAATAACTGGAGTTATGAAGGTGCTGCGGCATCACACATCGTTTTATCTGGTTTATTATTCTTAGCATCAGTTTGGCACTGGGTGTACTGGGATTTAGAATTATTCCGTGACCCTCGTACTGGAAAAACAGCATTAGATTTACCAAAAATTTTTGGTATTCACTTATTCTTATCAGGACTTTTATGTTTTGGTTTTGGTGCTTTCCACGTTACTGGTGTTTTTGGTCCTGGTATCTGGGTTTCAGACCCTTATGGTTTAACAGGAAGCGTACAACCAGTAGCTCCATCATGGGGAGCTGATGGTTTTGACCCTTATAACCCAGGTGGTATTCCTGCACACCACATTGCAGCAGGTATTTTAGGTGTATTAGCTGGTTTATTCCACTTATGTGTTCGTCCATCTATTCGTTTATACTTTGGTCTTTCAATGGGTTCAATTGAATCTGTATTATCAAGTAGTATTGCAGCTGTTTTCTGGGCAGCTTTCGTTGTAGCTGGTACAATGTGGTATGGTTCTGCAGCTACTCCTATTGAATTATTTGGCCCTACACGTTATCAGTGGGACCAAGGTTTCTTCCAACAAGAAATTCAAAAACGAGTTGCTCAAAGTACTGCTGAAGGTTCTTCTTTAGCAGATGCTTGGTCAAAAATTCCTGAAAAATTAGCTTTCTACGATTATATTGGAAATAACCCAGCTAAAGGTGGTCTTTTCCGTACAGGTGCAATGAATAGTGGTGACGGTATTGCTGTAGGTTGGTTAGGTCACGCAGTATTCAAAGATCAAGAAGGACGTGAACTTTATGTTCGTCGTATGCCAACTTTCTTTGAAACATTCCCTGTTGTCTTAATTGATAAAGATGGAATCGTACGTGCAGACGTTCCTTTCCGTAAAGCAGAATCTAAATACTCAATTGAACAAGTTGGTGTTTCTGTAACATTCTATGGTGGTGAATTAAATGGTTTAACATTTACTGACCCTGCTACTGTTAAAAAATATGCACGTAAAGCTCAATTAGGTGAAATTTTTGAGTTTGATCGTTCAACATTACAATCTGATGGTGTATTCCGTAGTAGCCCACGTGGTTGGTTTACTTTTGGACACTTATCTTTTGCATTATTATTCTTCTTTGGTCATATTTGGCATGGTGCTCGTACTATTTTCCGTGATGTATTTGCTGGTATTGATGATGACATTAATGACCAAGTTGAATTTGGTAAATACAAAAAACTTGGTGATACTTCATCTTTACGTGAAGCTTTC
           Chloromonas_radiata  ATGGGATTACCTTGGTATCGTGTACATACTGTAGTTATTAATGACCCGGGACGCTTAATTTCTGTGCATTTAATGCACACAGCTCTTGTAGCTGGTTGGGCCGGCTCTATGACATTATTTGAAATCGCTGTTTTTGATCCTTCTGATCCTGTATTAAACCCTATGTGGCGTCAGGGAATGTTTGTACTTCCTTTTATGACTCGCTTAGGCATTACACAATCTTGGGGCGGTTGGACTATTAGTGGCGAAACAGCAACAAATTGGAGTTATGAAGGAGTTGCTGCCTCTCACATTATTCTTTCTGGACTGTTATTTTTAGCTTCTGTATGGCATTGGACTTATTGGGACTTAGAACTTTTCCGTGATCCAAGAACAGGCAAAACTGCATTAGATTTACCTAAAATTTTTGGAATTCATTTATTTTTATCTGGTCTAATTTGTTTTGGTTTCGGAGCATTCCACGTAACAGGCGTTTTTGGACCTGGTATTTGGGTTTCTGATCCTTACGGTTTAACAGGCAGTGTGCAACCTGTAGCTCCTTCATGGGGTTCTGATGGTTTCGACCCTTATAACCCGGGCGGTATCGCTGCGCATCATATTGCAGCTGGTATTTTAGGTGTTCTAGCTGGTCTTTTCCACCTTTGTGTTCGTCCGTCAATCCGTCTTTATTTTGGACTTTCAATGGGTAGTATTGAAACTGTTCTTTCAAGCAGTATTGCCGCAGTCTTTTTTGCTGCTTTCGTTGTAGCAGGAACTATGTGGTATGGGTCTGCAGCAACTCCAATTGAGCTATACGGACCAACACGTTATCAATGGGATTTAGGCTTTTTCCAACAAGAAATTCAAAAACGTGTTCAAACTAGCTTAACTGAAGGATCTTCTTTAACTGATGCTTGGTCAAAAATTCCAGAAAAACTGGCGTTTTATGACTACATTGGCAATAACCCTGCAAAAGGTGGACTTTTCCGTACCGGGGCTATGAACAGCGGTGATGGAATTGCAGTTGGATGGTTAGGGCATGCAGTGTTTAAAGACCAAGATGGCCGTGATTTGTTTGTTCGTCGTATGCCTACATTCTTTGAAACGTTCCCTGTTATTTTAATTGATAAAGACGGAGTAGTAAGAGCTGACGTACCTTTCCGTAAAGCTGAATCAAAATATAGTATTGAACAAGTAGGTGTATCTGTTACATTCTATGGCGGTGAATTAGATGGTTTAACTTTCACTGATCCAGCAACTGTTAAAAAATATGCTCGAAAAGCTCAATTAGGTGAAATTTTTGAATTTGATCGTTCAACTTTACAATCTGATGGGGTTTTCCGTAGTAGTCCACGAGGCTGGTTTACTTTTGGTCATGTATGTTTTGCATTATTATTTTTCTTTGGTCATATTTGGCATGGTGCTAGAACAATTTTCAGAGATGTATTTGCCGGTATTGATGACGATGTAAACGAGCAAGTAGAATTCGGAAAATACAAAAAACTTGGTGATACTTCATCACTTCGTGAAGCTTTT
             Chloromonas_rosae  ATGGGATTACCTTGGTATCGTGTACATACTGTAGTTATTAATGACCCGGGCCGCTTAATTTCAGTGCATTTAATGCACACAGCTCTTGTAGCTGGTTGGGCGGGTTCGATGACACTTTTTGAAATTGCTGTTTTTGATCCATCAGATCCAGTTTTAAATCCTATGTGGCGTCAAGGAATGTTTGTACTTCCTTTTATGACTCGTTTAGGAATTACACAATCTTGGGGTGGTTGGACAATTAGTGGAGAAACTGCATCAAATTGGAGCTATGAAGGTGTAGCAGCTTCTCATATCGTTCTTTCAGGGCTTCTTTTTTTAGCTTCTGTTTGGCATTGGGTTTATTGGGACCTTGAATTATTTCGTGATCCAAGAACAGGTAAAACAGCATTAGATTTACCAAAAATTTTTGGAATTCATTTATTCTTATCAGGTCTTCTTTGTTTTGCTTTTGGCGCTTTTCATGTAACTGGTGTTTTTGGTCCTGGTATTTGGGTTTCTGATCCTTATGGATTAACAGGAAGCGTGCAACCAGTTTCTCCTTCTTGGGGTTCGGATGGCTTCGACCCTTATAACCCTGGAGGAATCGCAGCTCATCACATCGCTGCGGGAATTTTAGGTGTACTAGCTGGTCTTTTCCACCTTTGTGTTCGTCCATCAATTCGTCTTTATTTTGGACTTTCAATGGGTAGCATTGAAACAGTATTATCTAGTAGTATAGCAGCTGTTTTTTGGGCAGCTTTCGTTGTTGCAGGCACAATGTGGTATGGTTCAGCAGCTACTCCAATTGAACTTTACGGCCCAACACGTTATCAATGGGATTTAGGCTTTTTCCAACAAGAAATACAAAAACGTGTTCAAACTAGTTTAAGTGAAGGATCTTCTTTACCAACTGCTTGGGCAAAAATTCCGGAGAAATTAGCTTTTTATGATTACATTGGTAATAACCCTGCAAAAGGTGGGCTTTTCCGTACAGGAGCTATGAACAGTGGCGACGGCATTGCTGTTGGATGGTTAGGTCATGCAGTTTTTAAAGATCAAGATGGACGTGACTTATTTGTTCGTCGTATGCCAACATTCTTTGAAACGTTCCCTGTTATTTTAATTGACAAAGATGGTGTAGTTCGTGCTGACGTTCCTTTCCGTAAAGCAGAATCTAAATATAGTATCGAACAAGTAGGAGTTTCTGTTACTTTCTATGGTGGTGAATTAGATGGTTTAACTTTTAATGATCCAGCAACTGTTAAAAAATATGCGCGTAAAGCTCAATTAGGTGAAATTTTTGAATTTGATCGTTCAACTTTACAATCGGATGGGGTTTTCCGTAGTAGCCCACGCGGATGGTTTACTTTTGGGCACGTTTGTTTTGCCTTATTATTCTTCTTTGGTCATATTTGGCATGGTGCAAGAACTATTTTCAGAGATGTTTTTGCCGGAATTGATGACGATTTAAATGAACAATTAGAATTTGGTAAATACAAAAAACTTGGTGATACTTCATCACTTCGTGAAGCTTTT
       Chlorosarcinopsis_eremi  ATGGGCTTACCTTGGTATCGTGTACATACTGTTGTAATCAATGACCCAGGCCGTTTAATCTCTGTGCACTTAATGCACACAGCGTTAGTAGCAGGTTGGGCAGGTTCAATGACATTATTTGAAATTGCTGTTTTCGACCCTTCAGATCCTGTTTTAAACCCAATGTGGCGTCAAGGGATGTTTGTACTTCCTTTCTTAACACGTTTAGGTGTAACACAATCATGGGGTGGTTGGACAATTAGTGGTGAAACAGCTAATAACTGGAGTTATGAAGGTGTTGCAGCAGCTCACATTGTTCTATCAGGTTTATTATTCTTAGCTTCTGTATGGCACTGGGTATACTGGGATTTAGAATTATTCCGTGACCCACGTACAGGTAAAACAGCTTTAGACTTACCTAAGATTTTTGGTATTCACTTATTCTTATCAGGACTTTTATGTTTTGGTTTTGGTGCATTCCACGTAACTGGTGTATTTGGTCCTGGTATCTGGGTATCTGACCCTTACGGTTTAACAGGAAGTGTTCAACCAGTAGCTCCTTCATGGGGCGCTGATGGTTTCGACCCTTACAACCCAGGCGGTATTCCAGCACACCACATTGCAGCAGGTATTTTAGGTGTATTAGCAGGTTTATTCCACTTATGTGTACGTCCTTCTATTCGTCTATACTTCGGTCTTTCAATGGGTTCAATTGAATCAGTATTATCAAGTAGTATTGCAGCTGTTTTCTGGGCAGCTTTCGTTGTAGCAGGTACTATGTGGTATGGTTCAGCAGCAACTCCAATTGAATTATTCGGTCCAACACGTTACCAGTGGGATAAAGGTTTCTTTGAAGAAGAAATCCAAAAACGAGTAGCACAAAGTACAGCAGAAGGCGCTTCTTTATCTGACGCTTGGTCAAGAATCCCTGAAAAATTAGCTTTCTACGATTACATTGGAAACAACCCAGCTAAAGGTGGTCTTTTCCGTACTGGTGCTATGAACAGTGGTGATGGTATCGCTGTAGGTTGGTTAGGCCATGCTGTTTTCAAAGATCAAGAAGGTCGTGAACTTTCTGTTCGTCGTATGCCTACATTCTTCGAAACTTTCCCTGTTATTTTACTTGATAAAGATGGTGTTGTACGTGCTGACGTTCCATTCCGTAAAGCTGAATCTAAGTACTCTATTGAACAAGTTGGTGTTTCTGTAACATTCTACGGTGGTGAATTAAATGGTTTAACATTTACTGATCCAGCTACTGTTAAAAAATATGCAAGAAAAGCTCAATTAGGTGAAATTTTCGAATTTGACCGTTCTACTTTACAATCTGATGGTGTATTCCGTAGTAGCCCTCGTGGTTGGTTCACTTTCGGCCACTTATTCTTAGCTTTAATCTTCTTCTTTGGACACATCTGGCACGGTGCGAGAACTATCTTCCGTGACGTATTCGCTGGTATTGACGAAGATCTTAACGATCAAGTTGAATTCGGTAAATACAAAAAACTTGGTGATACTTCATCTCTACGTGAAGCTTTC
        Chlorotetraedron_incus  ATGGGATTACCTTGGTATCGTGTACACACTGTAGTTATTAATGACCCAGGTCGATTAATTTCTGTTCACTTAATGCACACTGCATTAGTAGCTGGTTGGGCTGGTTCAATGACTCTTTTTGAAATTGCGGTTTTTGACCCATCAGATCCAGTATTAAATCCAATGTGGCGTCAAGGGATGTTTGTTTTACCTTTTATGACACGTTTAGGAATTACTCAATCCTGGGGTGGTTGGACAATTAGCGGAGAAACTGCAACTAACTGGAGTTATGAAGGTGTAGCAGCATCTCATATTATTTTATCAGGTTTATTATTCTTAGCTTCAGTATGGCACTGGACATACTGGGATTTAGAATTATTCCGTGATCCTAGAACTGGAAAAACAGCATTAGACCTTCCTAAAATTTTTGGTATTCACTTATTCTTATCTGGTCTTTTATGTTTTGGTTTTGGTGCTTTCCACGTAACAGGATTATTTGGACCTGGTATCTGGGTTTCTGATCCTTATGGATTAACAGGAAGTGTTCAACCGGTAGCTCCTTCTTGGGGTGCTGACGGTTTTGATCCTTTCAACCCTGGAGGTATTGCAGCTCACCATATTGCTGCAGGTATTTTAGGTGTATTAGCTGGTTTATTTCACCTTTGTGTACGTCCTTCAATTCGTTTATACTTTGGTTTATCAATGGGTAGTATTGAAACAGTACTTTCTAGTAGTATTGCAGCCGTTTTCTGGGCAGCTTTCGTAGTAGCTGGTACTATGTGGTATGGATCAGCAGCTACTCCAATTGAATTATTTGGTCCAACACGTTATCAATGGGATCAAAGTTTCTTCCAACAAGAAATTCAAAAACGAGTACAAACTAGTTTAACAGGAGGCTCATCTCTTTCAGATGCTTGGTCTAAAATTCCTGAAAAATTAGCTTTCTATGACTATATTGGAAACAACCCTGCAAAAGGTGGTCTTTTCCGTACAGGTGCTATGAACAGTGGAGATGGTATTGCAGTTGGTTGGTTAGGACACGCTGCTTTCAAAGATCAAGAAGGTCGTGAATTATTCGTTCGTCGTATGCCTACTTTCTTTGAAACATTCCCTGTTATTTTATTAGACAAAGATGGTGTTGTACGTGCAGACGTTCCTTTCCGTCGTGCTGAATCAAAATATAGTATCGAACAAGTAGGAGTATCTGTTACTTTCTATGGTGGTGAATTAGATGGTTTAACATTTAATGATCCAGCTACTGTTAAAAAATATGCTCGTAAAGCTCAATTAGGTGAAATTTTTGAATTTGATCGTTCAACTTTACAATCTGATGGTGTTTTCCGTAGCAGCCCACGTGGATGGTTTACTTTTGGTCACGTATGCTTTGCTCTATTATTCTTCTTTGGACATATTTGGCATGGAGCTCGTACAATCTTCCGTGATGTATTCGCTGGTATTGACGATGACCTAAACGAAAGTTTAGAATTTGGTAAATACAAAAAACTTGGGGATACAAGTTCTGTTCGTGAAGCTTTC
    Chromochloris_zofingiensis  ATGGGATTACCTTGGTATCGTGTACATACAGTAGTAATTAATGACCCAGGAAGATTAATTTCAGTGCACTTAATGCATACTGCATTAGTTGCAGGTTGGGCCGGATCTATGGCTTTATTTGAAATTGCGGTTTTTGACCCTTCAGACCCAGTATTAAACCCAATGTGGCGTCAAGGTATGTTTGTTCTACCTTTTATTACACGTTTAGGTGTAACACAATCATGGGGTGGTTGGACAATTACTGGTGAAACTTCGTCAAACTGGAGTTATGAAGGTGTAGCAGCAACGCACATTATTTTATCAGGTCTTCTTTTCTTAGCATCAGTGTGGCACTGGACATTCTGGGATTTAGAACTTTTCCGTGATCCAAGAACAGGAAAAACAGCCTTAGATCTTCCAAAAATTTTTGGAATTCACTTATTCCTTTCAGGACTTTTATGTTTTGGTTTTGGTGCGTTCCACGTAACTGGTTTATTTGGCCCTGGTATTTGGGTTTCTGATCCTTATGGATTAACTGGAAGTGTTCAACCCGTAGCGCCTTCTTGGGGTGCAGATGGTTTTGACCCATTTAATCCGGGTGGTATTGCTGCACACCATATTGCAGCTGGTATTTTAGGTGTATTAGCGGGCCTTTTCCACCTTTGTGTACGACCATCTATCCGTCTATACTTTGGTTTATCTATGGGTAGTATTGAATCTGTACTATCTAGCAGTATTGCTGCAGTTTTTTGGGCTGCTTTTGTAGTTGCTGGAACAATGTGGTATGGTTCAGCGGCAACACCTATTGAATTATTTGGTCCAACACGTTATCAGTGGGACCAAGGTTTCTTCCAACAAGAAATTCAAAAACGAGTGCAAACTAGTTTAGCAGAGGGTACTTCTATTTCTGAAGCTTGGTCAAAAATTCCGGAAAAATTAGCTTTCTACGATTATATCGGAAATAACCCTGCTAAAGGTGGTCTTTTCCGTACTGGAGCAATGAATAGTGGAGATGGTATTGCAGTTGGTTGGTTAGGTCATGCCGTTTTCAAAGATCAAGAAAACCGTGAACTTTTTGTTCGTCGTATGCCAACTTTTTTTGAAACATTCCCTGTAGTATTAATTGATAAAGATGGAGTTGTACGTGCTGACGTTCCTTTCCGTCGTGCTGAATCGAAATATAGTATTGAACAAGTTGGTGTTTCCGTAACTTTCTATGGTGGTGAACTAGACGGTTTAACATTTACAGACCCAGCCACTGTTAAAAAATATGCACGTAAAGCTCAATTAGGAGAAATTTTTGAATTTGATCGTTCAACTTTACAATCTGATGGTGTATTCCGTAGTAGTCCTCGTGGTTGGTTTACATTTGGTCATGTTTGTTTTGCATTATTATTCTTCTTTGGTCATATTTGGCACGGTGCTCGAACTATTTTCCGTGATGTTTTTGCAGGTATTGATGATGATTTAAACGAAAGTTTAGAGTTCGGTAAATATAAAAAACTTGGGGATACAAGTTCAGTTCGAGAAGCTTTC
       Cylindrocapsa_geminella  ATGGGATTACCTTGGTATCGTGTACATACTGTAGTTATTAATGATCCTGGGCGATTAATTTCTGTACATTTAATGCATACTGCTTTAGTTGCAGGGTGGGCAGGTTCTATGACACTTTTTGAAATAGCTGTTTTCGATCCTTCGGATCCAGTATTAAATCCAATGTGGAGACAAGGTATGTTTGTCCTACCGTTTATGACACGATTAGGTATCACGCAATCGTGGGGTGGTTGGACTATAAGTGGGGAGACTGCCACAAATTGGAGTTATGAAGGAGTAGCAGCTTCTCATATTATCTTATCTGGTTTACTATTTTTAGCTGCGGTATGGCACTGGGTTTATTGGGATTTAGAACTTTTCCGTGATCCTAGAACAGGAGATCCTGCTTTAGATCTTCCTAAGATTTTTGGTATTCATCTTTTTCTAGCAGGTCTTTTATGTTTTGGATTTGGAGCGTTTCACGTAACAGGTGTCTTTGGTCCTGGAATTTGGGTTTCAGATCCTTATGGATTGACTGGAAGTGTTCAACCAGTTTCGCCTTCTTGGGGTGCAGATGGATTTGATCCTTTTAATCCAGGTGGCATAGCTTCCCATCACATCGCTGCTGGTATTCTAGGTGTTTTAGCTGGGTTATTTCATCTTTGTGTAAGACCTTCTATTCGTCTCTATTTTGGTCTTTCAATGGGAAGCATTGAATCAGTTCTTTCTAGTAGTATTGCTGCAGTTTTTTGGGCTGCTTTTGTTGTGGCAGGAACTATGTGGTATGGATCAGCGGCAACTCCTATTGAATTATTTGGTCCAACACGTTATCAATGGGACCAAGGTTTTTTCCAGCAAGAAATTCAAAAACGAGTTCAAGCTAGTGTATCCGAAGGAGCATCATTGTCACAAGCATGGTCTACAATACCTGATAAATTAGCATTTTATGATTATATTGGGAATAACCCTGCTAAAGGTGGATTATTCAGAACTGGTGCCATGAATAGTGGAGATGGTATTGCTGTAGGGTGGTTAGGACATGCTGTTTTTAAAGACAAAGAAGGACAAACATTATATGTTCGTCGAATGCCTACTTTCTTTGAAACTTTCCCTGTCATCTTATTAGATAAAGACGGTGTAGTTCGTGCTGATGTACCCTTCAGAAGAGCTGAATCGAAATATAGTATAGAACAGGTAGGTGTGTCAGTTACTTTCTATGGTGGTGAATTAGATGGTTTAACTTTTACAGATCCAGCGACGGTTAAGAAATATGCACGAAAAGCACAATTAGGTGAGATTTTTGAATTTGATCGTTCTACTCTCCAATCTGACGGTGTTTTCCGAAGTAGCCCAAGAGGTTGGTTTACATTTGGACATGTATGCTTTGCATTATTGTTTTTCTTTGGTCATATTTGGCACGGTGCTCGAACAATTTTTAGAGATGTATTCTCAGGAATCGGTGACGAAGTTAACGATCAAGTAGAATTTGGAAAATACAAAAAACTTGGAGATACTTCTTCACTTCGTGAAGCTTTC
         Desmotetra_stigmatica  ATGGGATTACCTTGGTATCGTGTACACACAGTCGTTATTAACGACCCTGGCCGCCTTATTTCTGTTCACTTAATGCACACAGCATTAGTAGCTGGATGGGCAGGTTCAATGACTTTATTTGAAATTGCTGTTTTTGACCCATCTGACCCTGTTTTAAACCCTATGTGGCGTCAAGGTATGTTTGTATTACCTTTCATGACTCGTTTAGGTATTTCACAATCTTGGGGTGGTTGGACAATTAGTGGTGAAACAGTTTCAAATTGGAGTTATGAAGGTGTAGCAGCTTCGCACATTATTCTATCTGGACTTCTTTTCTTAGCTTCAGTTTGGCACTGGGTTTATTGGGATTTAGAACTTTTCCGTGACCCGAGAACAGGAAAAACAGCTTTAGACCTTCCTAAAATCTTCGGTATTCACCTTTTCCTTTCAGGTCTTATCTGTTTCGGTTTTGGTGCTTTCCACGTAACAGGTGTTTTTGGTCCAGGTATCTGGGTATCTGACCCTTACGGTCTAACTGGAAGTGTTCAACCTGTAGCTCCATCTTGGGGTTCTGATGGATTTGATCCATATAACCCTGGTGGTATTGCTGCTCACCATATTGCTGCTGGTATTTTAGGTGTTTTAGCTGGATTATTCCATTTATGCGTTCGTCCTTCTATTCGTCTTTATTTTGGTTTATCAATGGGTAGTATCGAAACTGTACTTTCAAGTAGTATTGCAGCTGTTTTCTTTGCAGCTTTCGTTGTAGCAGGTACTATGTGGTATGGTAGTGCAGCAACTCCTATTGAATTATTTGGTCCAACGCGTTATCAATGGGATCAAGGTTTCTTCCAACAAGAAATTCAAAAACGTGTTCAAGTTAGTTTAGCAGAAGGTGCTTCTGTATCAGACGCTTGGGCTCGCATTCCTGAAAAACTTGCGTTCTATGACTATATTGGAAACAACCCAGCAAAAGGTGGTCTTTTCCGTACAGGAGCTATGAACAGTGGAGATGGTATTGCTGTAGGATGGCTAGGTCATGCTGTTTTTAAAGATCAAGACGGACGCGATCTTTATGTACGTCGTATGCCAACATTCTTTGAAACATTCCCTGTTCTATTAATTGACAAAGATGGTGTTGTACGAGCTGACGTTCCTTTCCGTAAAGCTGAATCTAAATATAGTATTGAGCAAGTTGGTGTATCAGTTACTTTCTTTGGTGGTGAACTAGACGGTTTAACATTCACAGATCCTGCAACAGTTAAAAAATATGCACGAAAAGCTCAATTAGGTGAAATTTTTGAATTTGATCGTTCAACTTTACAATCAGATGGTGTTTTCCGTAGTAGCCCACGTGGATGGTTTACATTTGGACATGTTTGTTTTGCACTTCTATTCTTCTTTGGTCATATTTGGCACGGTGCTCGAACTATTTTCCGTGATGTATTCGCTGGTATTGATGATGATATTAATGACCAAATTGAGTTTGGTAAATACAAAAAACTTGGTGATACTTCGTCATTACGTGAAGCTTTC
        Dictyochloris_fragrans  ATGGGATTACCTTGGTATCGTGTACATACAGTAGTTATTAATGACCCAGGTCGACTAATTAGTGTGCATTTAATGCATACTGCTTTAGTAGCAGGTTGGGCTGGTTCTATGACATTATTTGAAATTGCTGTTTTTGACCCTTCAGACCCTGTTTTAAACCCTATGTGGCGTCAAGGTATGTTTGTTCTACCTTTTATGACTCGTTTAGGTATAACACAATCTTGGGGTGGATGGACAATCAGTGGAGAAACTGCATCAAATTGGAGTTATGAAGGTGTAGCAGCATCACATATTATTTTGTCTGGTGCTTTATTTTTAGCTTCAGTATGGCATTGGGTTTATTGGGATTTAGAACTATTCCGTGACCCAAGAACAGGAAAAACTGCTTTAGACTTACCTAAAATTTTCGGTATTCATTTATTTTTAGCAGGTCTTCTTTGTTTTGGTTTTGGAGCTTTCCACGTAACTGGTGTTTTTGGACCTGGTATTTGGGTTTCAGATCCTTACGGATTAACTGGAAGTGTTCAACCTGTAACTCCTTCTTGGGGTGCTGATGGATTTGACCCGTTTAACCCAGGAGGAATAGCAAGTCACCACATTGCAGCCGGTATTCTAGGGGTATTAGCTGGTTTATTCCACCTTTGTGTAAGACCTTCTATTCGTCTATATTTTGGACTATCAATGGGTAGTATTGAATCAGTGTTATCTAGTAGTATTGCTGCTGTTTTCTGGGCTGCTTTTGTAGTAGCTGGAACTATGTGGTATGGTTCAGCAGCTACACCTATTGAATTATACGGGCCTACTCGTTATCAATGGGATTTAGGTTTCTTCCAACAAGAAATTCAAAAACGAGTTCAAACTAGTTTAGCTGAAGGAAATTCTATTTCTGAAGCTTGGGCTAAAATTCCAGAAAAATTAGCATTCTATGATTATATTGGAAATAACCCTGCTAAAGGTGGTTTATTCCGTACTGGAGCTATGAATAGTGGTGATGGTATTGCTGTAGGTTGGTTAGGACATGCTGTATTCAAAGATCAAGAAGGACGCGATCTTTACGTACGTCGTATGCCAACTTTCTTTGAAACATTCCCTGTACTTTTAATTGATAAAGATGGAGTAGTAAGAGCTGACGTACCTTTCCGTAGAGCTGAATCTAAATATAGTATTGAACAAGTTGGAGTTTCTGTAACTTTCTATGGTGGTGAACTAGATGGTTTAACTTTTACAGATCCTGCTACTGTTAAAAAATATGCTAGAAAAGCTCAATTAGGAGAAATTTTCGAATTTGACCGTTCTACTTTACAATCTGACGGTGTTTTCCGTAGTAGTCCTCGTGGATGGTTTACTTTTGGTCACGTTTGTTTTGCTTTATTATTCTTCTTTGGACATATTTGGCACGGTGCTAGAACAATCTTCCGTGATGTATTCTCAGGAATTGATGATGACGTAAACGAACAAGTTGAATTTGGTAAATACAAAAAACTTGGTGATACTTCTTCTTTACGTGAAGCGTTT
             Dunaliella_salina  ATGGGATTACCGTGGTATCGTGTTCACACAGTAGTAATTAATGACCCAGGTCGACTAATTTCTGTGCATTTAATGCACACAGCTCTAGTAGCTGGTTGGGCTGGTGCTATGACATTATTTGAAATTGCAGTTTTTGATCCATCAGATCCAGTATTAAACCCTATGTGGCGTCAAGGGATGTTCGTTCTTCCTTTCCTTACACGTTTAGGTGTAACACAATCATGGGGTGGTTGGACAATTAGTGGTGAAACATCTTCAAACTGGAGTTATGAAGGTGCTGCAGCTTCGCACATTGTTCTTTCAGGTTTATTATTCCTTGCTTCAGTTTGGCACTGGGTTTACTGGGATTTAGAATTATTCCGTGATCCACGTACAGGTAAAACTGCATTAGATTTACCAAAAATTTTTGGTATTCATCTTTTCTTAGCAGGACTTCTTTGTTTTGGTTTTGGTGCTTTCCACGTAACAGGTGTTTTTGGACCTGGTATTTGGGTATCAGATCCATATGGATTAACAGGTAGTGTACAACCAGTAGCTCCTTCTTGGGGTGCTGAAGGGTTTGACCCTTACAACCCAGGTGGTGTACCAGCTCACCATATTGCTGCTGGTATTTTAGGTGTATTAGCAGGTTTATTCCACCTTTGTGTTCGTCCATCAATTCGTTTATATTTTGGTTTATCAATGGGTTCTATTGAATCAGTTTTATCAAGTAGTATTGCAGCCGTATTCTGGGCAGCTTTCGTTGTAGCAGGTACTATGTGGTATGGTTCTGCAGCAACTCCAATTGAATTATTTGGTCCAACACGTTACCAATGGGACCAAGGTTTCTTCCAACAAGAAATTCAAAAACGAGTAGCACAAAGTACATCTGAAGGTTTATCTCTTTCAGAAGCTTGGGCAAAAATTCCTGAAAAATTAGCTTTCTATGATTACATTGGTAATAACCCAGCTAAAGGTGGATTATTCCGTACAGGTGCTATGAACAGTGGTGATGGTATCGCAGTAGGTTGGTTAGGACACGCTAGTTTTAAAGATCAAGAAGGTCGTGAACTTTTTGTTCGTCGTATGCCTACTTTCTTTGAAACTTTCCCTGTTGTTTTAATTGATAAAGACGGTGTTGTTCGTGCTGACGTACCATTCCGTAAAGCTGAATCAAAATACTCAATTGAACAAGTTGGTGTTTCAGTTACATTCTATGGTGGTGAATTAAATGGTTTAACATTTACTGATCCTTTAACTGTTAAAAAATATGCACGTAAAGCTCAATTAGGTGAAATCTTTGAATTTGACCGTTCGACTTTACAATCTGACGGTGTATTCCGTAGTAGCCCACGTGGTTGGTTCACTTTCGGACACTTATCTTTTGCCTTATTATTCTTCTTTGGTCATATTTGGCATGGTTCAAGAACTATTTTCCGTGACGTTTTCGCTGGTATTGATGAAGACATTAATGATCAATTAGAATTCGGTAAATATAAGAAACTTGGTGATACTTCATCTGTTCGTGAAGCTTTC
          Elakatothrix_viridis  ATGGGATTACCTTGGTACCGTGTACATACAGTTGTTATTAATGATCCAGGTCGATTAATTTCAGTGCATTTAATGCATACTGCCTTAGTAGCTGGTTGGGCTGGGTCGATGACATTATTTGAAATTGCTGTTTTTGATCCATCAGATCCAGTATTGAACCCTATGTGGAGACAGGGTATGTTTGTTTTACCTTTTATGACTCGTTTAGGGATCACACAATCTTGGGGTGGGTGGACAATAAGTGGAGAAACTGCAAATAATTGGAGTTATGAAGGTGTAGCAGCATCACATATTATTTTATCTGGTTTACTTTTTTTAGCTGCAGTATGGCATTGGGTTTATTGGGATTTAGAACTTTTCCGCGATCCTAGAACAGGAAAACCTGCTTTAGATCTTCCAAAAATTTTTGGTATTCATTTATTTTTATCTGGGCTTTTATGTTTTGCATTCGGAGCATTTCATGTTACAGGTGTGTTTGGTCCAGGAATTTGGATCTCTGATCCTTATGGTTTGACAGGAAGTGTTCAACCAGTAGCTCCATCATGGGGTGCCGAAGGTTTTGATCCTTATAATCCAGGAGGAATTGCTTCTCATCACATTGCTGCAGGTATTTTAGGTGTGTTAGCAGGTCTTTTCCATTTATGTATTCGACCTTCTATTCGTCTTTACTTTGGATTATCTATGGGAAGTATTGAATCCGTTTTATCTAGTAGTATCGCAGCAGTCTTTTGGGCTGCTTTTGTTGTTGCTGGAACAATGTGGTATGGATCTGCTGCAACTCCGGTAGAACTATTTGGGCCTACACGTTATCAATGGGATCAAGGTTTTTTCCAACAAGAAATTCAGAAAAGAATTCAAACAAGTTTAGCTGAGGGTGTTTCTTTATCTGAAGCTTGGTCTAAGATTCCTGAAAAATTAGCTTTTTATGATTATATTGGAAATAATCCAGCAAAAGGGGGTCTTTTCCGTACAGGTGCAATGAATAGTGGTGATGGTATTGCCGTAGGTTGGTTAGGGCATGCTGTTTTTAAAGATCAAGAAGGACGTGAACTATTTGTTAGACGTATGCCAACTTTCTTTGAAACGTTCCCTGTTATTTTAATTGATAAAGATGGTGTCGTTCGTGCAGATGTTCCTTTCAGACGTGCAGAATCTAAATATAGTATTGAACAAGTTGGTGTTTCTGTCACATTTTATGGAGGTGAATTAGATGGGCTAACATTTACAGATCCAGCAACTGTTAAAAAGTATGCAAGAAAATCACAGTTGGGTGAAATTTTTGAGTTTGATCGTTCTACATTACAATCAGATGGAGTTTTCCGTAGTAGTCCTAGAGGTTGGTTTACTTTTGGTCATGTTTGTTTTGCTTTATTATTCTTTTTTGGTCATATTTGGCATGGAGCAAGAACAATTTTCCGTGATGTTTTTGCCGGAATTGATGAAGATTTAAATGAACAGCTTGAATTTGGGAAATATAAAAAACTTGGAGATACTTCTACTTTACGTGAAGCATTT
         Floydiella_terrestris  ATGGGTTTACCTTGGTATCGTGTACATACAGTTGTGTTAAATGACCCGGGCCGCTTAATTGCAGTTCACTTAATGCACACTTCTTTAGTTTCAGGTTGGGCTGGTTCAATGGCTTTATACGAACTAGCTGTTTTCGATCCTTCTGACCCAGTTTTAAATCCTATGTGGAGACAAGGGATGTTTGTTTTGCCTTTCATGACTCGTTTAGGTATTACAAAATCATGGGGTGGTTGGAGTATTAGTGGTGAAACAATTGCTAATTGGACTTATGAAAGCGTTGCTGCTGCTCATATTGTTCTTTCAGGGGCACTTTTCCTAGCTGCTATTTGGCACTGGACTTACTGGGACCTTGATTTATTCCGTGACCCACGTGAGAAAAAACCAGCACTTGACCTTCCTAAAATTTTCGGGATTCACCTTTTCCTTTCAGGTTTAGTTTGTTTTGGTTTTGGTGCATTCCATATTACTGGACTTTTTGGTCCTGGGATTTGGGTTTCAGACCCTTATGGTTTAACTGGAAGTGTTCAACCAGTAGCACCTTCTTGGGGTTCTGATGGGTTTGACCCATTCAATCCAGGGGGCATCGCTGCTCACCATATTGCAGCTGGTATTTTAGGTGTTTTAGCTGGCTTATTCCACCTTTGTGTTCGTCCGTCACTTCGTCTTTATTTAGGCTTATCAATGGGAAGCATCGAAACTGTACTTTCTAGTAGTATTGCTGCTGTTTTCTGGGCTGCTTTCGTAGTTGCAGGAACTATGTGGTATGGTTCAGCAGCAACACCTGTTGAATTATTTGGTCCAACAAGATATCAATGGGACCAAGGCTTCTTCCAACAAGAAATTGAAAAACGTGTGAGTAAGAGCCTTGCAGCTGGTGAATCGGTGACTGAAGCTTGGGCAAAAATCCCTGAAAAATTAGCTTTTTATGATTATATTGGAAACAACCCTGCCAAAGGCGGTCTTTTCCGTTCTGGTGCGATGAACAGCGGTGATGGTATTGCAGTAGGTTGGTTAGGCCACGCGGTTTTCAAAGATCGTGATGGCAATGAATTATACGTTCGTCGTATGCCGACTTTCTTCGAAACATTCCCTGTTTTATTAATTGACAAAGATGGTTTAGTTCGTGCTGACGTTCCTTTCAGACGTGCTGAGTCGAAATATAGTATTGAACAAGTAGGTGTTTCTGTAAGCTTCTATGGTGGTGAACTAGATGGTTTAACATTCAGTGACCCAGCTACTGTTAAGAAATACGCTCGTCGTGCTCAATTAGGTGAAATTTTCGAATTTGACCGTGCTACTCTTCAATCTGATGGTGTTTTCCGTAGCAGCCCTCGTGGTTGGTTTACATTTGGTCACTTATGTTTCGCTTTACTTTTCTTCTTTGGTCATATCTGGCATGGTGCTCGTACGTTAGCACGTGATCGTTTTGCAGGGATTGATGATGATGTAACAGACCAAGTAGAATTTGGTAAATTCCAGAAAGTTGGTGACCCTTCAACGGCTCGCCAAGGTGTT
       Follicularia_botryoides  ATGGGTTTACCTTGGTACCGAGTACACACAGTTGTAATTAATGATCCGGGACGATTAATTTCTGTACACTTAATGCACACTGCTTTAGTAGCAGGTTGGGCAGGTTCAATGACACTTTTCGAAATTGCTGTTTTTGATCCATCTGACCCTGTTTTAAACCCAATGTGGCGTCAAGGGATGTTTGTTTTACCTTTTATGACACGTTTAGGTGTTACACAATCTTGGGGTGGTTGGACAATTAGTGGTGAAACTGCCACAAACTGGAGTTACGAAGGTGTTGCTGCTTCACACATTATTTTATCAGGTCTTCTTTTCTTAGCTTCTGTTTGGCACTGGGTTTACTGGGATTTAGAACTATTCCGTGACCCACGAACAGGAAAAACGGCTTTAGACCTTCCTAAAATTTTTGGGATTCACTTATTCTTATCAGGACTTTTATGTTTTGGTTTCGGAGCTTTCCACGTTACAGGTCTATTTGGACCTGGAATTTGGGTTTCTGACCCTTACGGTTTAACTGGACACGTACAACCTGTAGCTCCTTCATGGGGAGCTGATGGTTTTGATCCATTCAACCCTGGTGGAATTCCAGCACACCACATTGCAGCAGGGATTCTTGGAGTTTTAGCAGGTTTATTCCACTTATGTGTACGTCCATCAATTCGTTTATACTTTGGTTTATCAATGGGAAGTATTGAATCTGTTTTATCAAGCAGTATTGCAGCAGTTTTCTGGGCAGCTTTTGTTGTAGCAGGAACTATGTGGTACGGTTCGGCAGCAACTCCTATTGAATTATTTGGCCCAACTCGTTACCAGTGGGACCAAGGTTTCTTCCAACAAGAGATTCAAAAACGAGTACAAACAAGCTTAGCTGAAGGAAGCTCACTTCCTGAAGCTTGGTCAAAAATTCCTGAAAAACTTGCTTTCTATGACTACATTGGAAACAACCCAGCAAAAGGAGGTCTTTTCCGTACTGGTGCTATGAACAGTGGTGATGGTATTGCTGTTGGATGGTTAGGTCACGCAGTTTTCAAAGATAGCGAAGGACGCGAACTTTTTGTTCGTCGTATGCCAACATTCTTTGAAACATTCCCTGTATTATTAATTGACAAAGACGGTGTTGTACGTGCTGACGTTCCATTCCGTCGTGCTGAATCAAAGTACAGTATTGAGCAGGTTGGAGTTTCAGTGACTTTCTACGGTGGTGAATTAGATGGTTTAACATTTACAGATCCAGCAACAGTGAAAAAATATGCACGTAAAGCTCAACTAGGTGAAATTTTCGAATTTGACCGTTCTACTTTACAATCAGACGGTGTATTCCGTAGCAGCCCTCGTGGTTGGTTCACTTTCGGACACGTTTGTTTTGCACTATTATTCTTCTTTGGACATATTTGGCATGGTGCTCGTACTATTTTCCGTGACGTTTTTGCTGGTATTGATGACGATTTAAACGAACAGCTTGAATTCGGTAAATACAAAAAACTTGGAGATACAAGTTCAGTTCGTGAAGCTTTC
       Golenkinia_longispicula  ---------------------------------------------------------------------------------------------------------------------------------------------------------------------------------------------------------------------------------------------------------------------------------------------------------------------------------------------------------NNTCTAGAACTTTTTCGTGACCCAAGAACTGGTAAAACTGCGCTAGATCTTCCAAAAATTTTTGGAATTCACCTTTTCCTATCAGGTCTTTTATGTTTTGGTTTTGGGGCATTCCATGTAACTGGTGTTTTTGGTCCTGGTATTTGGGTTTCAGACCCGTATGGCCTGACTGGAAGTGTACAACCAGTCGCTCCTTCTTGGGGTGCCGATGGATTTGATCCATTCAATCCTGGTGGGATCGCGGCTCACCACATAGCTGCAGGTATTTTAGGAGTATTAGCTGGATTATTCCATTTATGCGTAAGACCTTCCATTCGTCTTTATTTTGGACTTTCTATGGGTAGTATTGAAACAGTTCTGTCTAGTAGTATTGCTGCTGTTTTTTGGGCTGCTTTTGTTGTTGCTGGAACTATGTGGTATGGTTCTGCGGCAACTCCAATTGAATTATATGGTCCGACGCGTTATCAATGGGATCAAGGATTCTTCCAACAAGAAATTCAAAAACGAGTACAAACTAGTTTATCAGAAGGAGCTTCGCTTTCTGACGCTTGGTCAAAAATTCCAGAAAAACTAGCTTTCTATGATTATATTGGAAATAACCCAGCAAAAGGAGGTCTTTTCCGTACAGGAGCCATGAATAGCGGAGATGGAATCGCAGTAGGGTGGTTAGGTCATGCTGTTTTCGTAGACCAAGAAGGACGTGACCTGTTTGTACGTCGTATGCCTACTTTCTTCGAAACATTCCCTGTAATTTTGCTTGATAAAGATGGTGTCGTACGAGCTGACGTTCCTTTCCGTAGAGCTGAATCTAAATATAGTATTGAACAAGTAGGTGTTTCTGTTAAATTCTATGGTGGTGAACTCGATGGTCTTACTTTCACGGATCCTGCCACTGTGAAAAAATATGCACGTAAAGCCCAACTAGGTGAAATTTTTGAATTTGACCGTTCCACACTCCAATCTGATGGAGTTTTCCGCAGTAGTCCTCGTGGTTGGTTTACTTTTGGTCACGTTTGCTTTGCTCTTTTATTCTTCTTTGGACATATTTGGCATGGCGCAAGAACAATTTTCCGAGACGTTTTTGCTGGTATTGACGAAGACCTTAATGAGCAATTGGAATTCGGAAAATACAAAAAACTTGGGGATACGAGTTCTCTTCGTGAGGCTTTT
              Gonium_pectorale  ATGGGTTTACCTTGGTATCGTGTACATACAGTAGTAATCAATGACCCTGGGCGACTAATTTCTGTGCATTTAATGCATACTGCATTAGTTTCTGGTTGGGCAGGTTCTATGGCTTTATTTGAAATTTCAGTTTTTGACCCATCTGACCCAGTATTAAACCCAATGTGGCGTCAAGGTATGTTTGTTCTTCCTTTTATGACACGTTTAGGTATTACACAATCTTGGGGTGGTTGGACGATTAGTGGTGAAACAGCTACAAACTGGAGTTATGAAGGTGTAGCGGCAGCTCACATTATTCTTTCTGGTGCTTTATTTTTAGCTTCTGTATGGCACTGGACTTACTGGGATTTAGAGCTTTTCCGTGATCCACGTACAGGTAAAACAGCTTTAGATTTACCAAAAATTTTTGGTATTCACTTATTTTTATCTGGTTTACTTTGTTTTGGTTTTGGTGCATTCCACGTAACTGGTGTATTTGGTCCTGGTATCTGGGTTTCTGACCCTTATGGATTAACAGGTAGCGTTCAACCAGTAGCACCGTCTTGGGGTGCTGATGGTTTTGACCCATTCAATCCAGGTGGTATTGCTTCTCACCACATTGCAGCAGGTATTCTTGGTGTTTTAGCAGGATTATTCCATTTATGTGTACGTCCTTCTATTCGTTTATACTTTGGTTTATCAATGGGTAGTATTGAAACTGTATTATCAAGCAGTATTGCAGCAGTATTCTGGGCAGCTTTTGTTGTAGCAGGTACTATGTGGTATGGTTCAGCAGCTACGCCTATTGAATTATTTGGCCCTACTCGTTATCAGTGGGACCAAGGTTTCTTCCAACAAGAAATTCAAAAACGTGTACAAGCTAGTTTAGCTGAAGGTGCTTCATTATCTGAAGCATGGTCACGTATTCCAGAAAAACTTGCTTTCTATGATTATATTGGTAATAACCCAGCTAAAGGTGGTTTATTCCGTACTGGTGCTATGAATAGTGGTGATGGTATTGCTGTAGGTTGGTTAGGTCACGCAGTATTCAAAGATCAAGAAGGTCGTGATTTATTTGTTCGTCGTATGCCTACTTTCTTTGAAACATTCCCTGTTATTTTATTAGATAAAGATGGTATTGTTCGTGCTGACGTTCCATTCCGTAAAGCTGAATCTAAATACAGTATTGAACAAGTAGGTGTATCAGTAACATTCTATGGTGGTGAATTAGATGGTTTAACTTTCACTGATCCAGCTACTGTTAAAAAATATGCTCGAAAATCTCAATTAGGTGAAATCTTTGAATTCGACCGTTCAACATTACAATCTGATGGTGTTTTCCGCAGTAGTCCAAGAGGTTGGTTTACATTTGGTCATGTTTGTTTTGCTTTATTATTCTTCTTTGGTCATATTTGGCATGGTGCTCGTACTATTTTCCGTGACGTATTTGCTGGTATCGATGATGATATTAATGATCAAGTTGAATTTGGTAAATACAAAAAACTTGGTGACACTTCTTCTTTACGTGAAGCTTTT
       Haematococcus_lacustris  ATGGGTTTACCTTGGTATCGTGTACACACCGTAGTAATTAATGACCCGGGCAGATTAATTTCTGTACATTTAATGCACACAGCATTAGTAGCCGGATGGGCAGGTTCTATGACTTTATTTGAAATTGCTGTTTTTGACCCTTCAGATCCAGTATTAAATCCTATGTGGCGTCAAGGTATGTTTGTACTCCCCTTCCTTACACGTTTAGGTGTAACTCAATCATGGGGTGGATGGACAATTAGTGGTGAAACCGCAAATAACTGGAGTTATGAAGGTGCCGCTGCATCACATATTGTATTATCAGGCTTACTGTTCTTGGCCTCAGTATGGCACTGGACCTACTGGGATCTTGAATTATTCCGTGATCCACGTACAGGGAAAACAGCATTAGACTTACCAAAAATTTTTGGAATTCATTTATTTTTATCAGGTCTTGCTTGTTTCGGGTTTGGTGCTTTTCATGTTACAGGTGTTTTTGGACCTGGGATATGGGTTTCTGACCCTTATGGTTTAACTGGTAGTGTTCAACCTGTAGCACCTTCATGGGGTGCAGACGGTTTCGATCCCTATAACCCAGGTGGGATTCCTGCTCATCATATTGCTGCCGGAATTTTAGGTGTATTAGCTGGTTTATTCCATCTTTGTGTACGTCCTTCAATTCGTTTATATTTTGGACTTTCTATGGGTTCAATTGAATCGGTTTTATCTAGTAGTATTGCGGCTGTATTCTGGGCTGCTTTTGTAGTAGCAGGTACTATGTGGTATGGTTCAGCAGCTACTCCAATTGAATTATTTGGACCAACACGTTATCAGTGGGATCAAGGTTTCTTCCAACAAGAAATTCAAAAACGTGTAAATCAAAGTGCTGCTACA---ACTTCAGTAGCAGAAGCTTGGTCAAAAATCCCGGAAAAATTAGCATTCTATGATTATATTGGAAATAACCCAGCAAAAGGTGGTTTATTCCGTACAGGTGCTATGAACAGTGGCGACGGCATCGCTGTAGGTTGGTTAGGACACGCTGTATTTAAAGACCAAGAAAACCGTGAACTTTATGTACGTCGTATGCCTACGTTCTTTGAAACTTTCCCGGTTATTTTACTTGACAAAGACGGTATTGTACGTGCAGACGTACCTTTCCGTAAAGCAGAATCAAAATATTCTATTGAACAAGTAGGTGTAACAGTTACTTTCTATGGTGGTGAATTAAATGGTTTAACTTTTACCGATCCAGCTACTGTTAAAAAATATGCGCGTAAAGCACAATTAGGTGAAATTTTTGAATTTGATCGTTCAACATTACAATCTGATGGTGTATTCCGTAGTAGTCCTCGCGGTTGGTTTACTTTTGGACATTTAATCTTTGGACTTTTATTCTTTTTTGGTCACATTTGGCATGGTGCTCGTACAATTTTCCGTGACGTTTTTGCCGGTATTGATGACGACATAAATGACCAAGTAGAGTTTGGTAAATATAAGAAACTGGGTGATACTTCATCATTACGTGAAGTTTTC
            Hafniomonas_laevis  ATGGGTTTACCTTGGTACCGTGTACATACAGTAGTAATTAACGACCCAGGTCGTTTGATTGCCGTGCATTTAATGCACACAGCTTTAGTTTCTGGTTGGGCAGGTTCTATGGCTTTATTTGAAATTGCAGTTTTTGACCCATCTGACCCAGTATTAAACCCAATGTGGCGTCAGGGTATGTTCGTTCTTCCATTCATGACTCGTTTAGGTATTTCTAACTCTTGGGGTGGTTGGACAATTAATGGTGAAACAACTACAAACTGGAGTTATGAAGGTGTAGCTGCTGCGCACATCGTATTATCTGGTGCTTTATTCTTAGCTGCTGTTTGGCACTGGGTATACTGGGATTTAGAATTATTCCGCGATCCCCGCACAGGTAAAACTGCTTTAGACTTACCAAAAATTTTTGGTATTCACTTATTCTTAGCAGGTTTATTATGTTTTGGTTTTGGTGCGTTCCATGTAACGGGCGTATTTGGTCCTGGTATTTGGGTTTCTGACCCTTATGGTTTAACAGGTAGTGTACAACCAGTAAAACCTTCATGGGGTGCTGATGGTTTTGACCCGTATAACCCAGGTGGTATCGCGGCTCACCACGTTGCAGCAGGTATTTTAGGCGTATTAGCGGGCTTATTCCACTTATGTGTTCGTCCTTCTATTCGTTTATATTTTGGTTTATCTATGGGTAGTATTGAATCTGTATTATCTAGTAGTATTGCTGCTGTATTCTGGGCAGCTTTCGTAGTAGCTGGTACAATGTGGTATGGTAGTGCTGCTACTCCAATTGAATTATTTGGCCCTACTCGTTATCAATGGGACCAAGGTTTCTTCCAACAAGAAATTCAAAAACGTGTTCAAACAAGTTTAGCAGAAGGTGCTTCTTTAACAGAAGCATGGTCTAAAATCCCTGAAAAATTAGCTTTCTACGATTATATTGGTAATAACCCAGCAAAAGGTGGTTTATTCCGTACAGGTGCTATGAACAGTGGTGATGGTATTGCGGTAGGTTGGTTAGGTCACGCAGTATTCAAAGATCAAGATGGTCGTGAATTATTCGTACGTCGTATGCCTACTTTCTTTGAAACATTCCCTGTATTATTATTAGATAAAGATGGTGTTGTACGTGCAGACGTTCCATTCCGTAAAGCTGAATCTAAATATAGTATTGAACAAGTTGGTGTTTCTGTTACTTTCTACGGTGGTGAATTAGATGGTTTAACATTTAATGACCCAGCTACTGTTAAAAAATATGCACGTAAAGCTCAATTAGGTGAAATTTTTGAATTTGATCGTTCTACATTACAATCTGATGGTGTTTTCCGTAGTAGCCCACGTGGTTGGTTCACGTTTGGTCACTTATCTTTTGCATTACTATTCTTCTTCGGTCACATTTGGCATGGTGCTCGTACTATCTTCCGTGATGTATTTGCTGGTATTGATGACGACATCAACGATTCCTTAGAATTCGGTAAGTACAAAAAACTTGGTGACACAAGTTCTTTACGTGAAGCTTTC
          Hariotina_reticulata  ATGGGCTTACCTTGGTATCGTGTACATACAGTAGTAATTAATGACCCAGGGCGATTAATTTCTGTGCATTTAATGCATACAGCGTTAGTTGCTGGTTGGGCAGGATCGATGACTCTTTTCGAAATCGCTGTTTTTGATCCTTCTGATCCAGTATTAAACCCAATGTGGCGTCAAGGTATGTTTGTATTACCTTTCATGACACGTTTAGGTGTCACGCAATCTTGGGGAGGATGGACAATTAGCGGTGAAACAGTTACGAATTGGAGTTATGAAGGTGTTGCAGCTTCTCATATTATTTTATCTGGTTTACTTTTCTTAGCATCAGTATGGCATTGGGTTTATTGGGATTTAGAATTATTCCGTGATCCAAGAACTGGTAAAACTGCTCTTGACCTTCCAAAAATTTTTGGTATTCATTTATTTTTATCAGGTCTTTTATGTTTTGGTTTTGGTGCTTTCCATGTTACAGGTTTATTTGGTCCTGGAATTTGGGTATCTGATCCATATGGATTAACTGGAAGTGTTCAACCGGTAGCTCCTTCTTGGGGTGCTGATGGATTTGATCCTTTTAACCCAGGAGGGATTGCAGCTCACCACATCGCTGCAGGTATTTTAGGTGTTTTAGCTGGATTATTCCACTTATGTGTTCGTCCTTCTATCCGTTTATATTTTGGTTTATCTATGGGAAGTATCGAGACAGTATTATCTAGTAGTATTGCTGCTGTTTTTTGGGCAGCTTTCGTTGTAGCTGGTACTATGTGGTACGGTTCTGCAGCAACTCCTATCGAATTATTTGGTCCAACTCGTTATCAATGGGATCAAGGTTTCTTCCAACAAGAAATTCAAAAACGAGTTCAAACAAGTTTAGCTGGTGGATCTTCACTTTCTGAAGCTTGGTCAAAAATTCCAGAAAAATTAGCTTTCTATGATTATATTGGAAATAACCCAGCAAAAGGTGGTCTTTTCCGTACTGGAGCTATGAATAGTGGAGACGGTATTGCCGTGGGATGGTTAGGTCATGCGGTATTTAAAGATCAACAAGGAAACGACTTATACGTTCGTCGTATGCCTACTTTCTTCGAAACATTCCCTGTTCTTTTAATTGATAAAGATGGTGTTGTGCGTGCTGACGTTCCGTTCCGTCGTGCTGAATCAAAATACAGTATCGAACAAGTAGGTGTTTCTGTGACTTTCTACGGTGGTGAATTAGATGGGTTGACTTTCAGCGACCCAGCTACAGTGAAAAAATATGCTCGTAAAGCACAATTAGGTGAAATTTTTGAATTTGATCGTTCGACTTTACAATCTGATGGTGTTTTCCGTAGTAGCCCACGTGGTTGGTTTACTTTTGGTCACGTATGTTTTGCTTTATTATTCTTCTTCGGACATATTTGGCACGGTGCACGTACAATCTTCCGTGATGTATTTGCTGGTATTGATGATGATCTAAACGAAAGTTTAGAATTTGGTAAATACAAAAAACTTGGGGATACAAGTTCTGTTCGTGAAGCTTTC
                 Jenufa_minuta  ATGGGATTACCTTGGTATCGTGTTCACACAGTTGTTATTAATGATCCGGGACGTTTAATTGCAGTGCATTTAATGCATACTTCTCTTGTAGCCGGATGGGCTGGATCTATGACGCTTTTTGAAATTGCTGTATTTGATCCATCTGATCCAGTACTAAATCCAATGTGGCGTCAAGGTATGTTTGTATTACCTTTTATGACACGTTTAGGAATCACTCAATCATGGGGTGGTTGGACAATAAGCGGAGAAACATCATCAAATTGGAGTTATGAAGGCGTAGCAGCTACGCATATTATATTGTCAGGTTTATTATTTTTAGCATCTGTATGGCATTGGGTGTATTGGGATTTAGAACTATTTCGTGATCCAAGAACAGGAAAAACTGCCTTAGATCTTCCAAAGATTTTCGGTATCCATTTATTTTTATCAGGTCTTTTATGCTTTAGTTTTGGTGCATTTCATGTAACTGGAGTGTTTGGTCCTGGTATTTGGGTTTCTGATCCTTATGGTTTAACTGGAAGTGTTCAACCAGTAGCACCATCATGGGGGCCTGATGGTTTCGATCCATATAATCCGGGTGGGATTGCTGCTCATCACATAGCGGCGGGTATTTTAGGTGTATTAGCAGGCATATTCCACTTGTGTGTTAGACCATCAATTCGTCTTTATTTTGGACTTTCGATGGGAAGTATTGAATCTGTATTATCTACAAGCATAGCTGCCGTTTTCTGGTCTGCTTTTGTAGTAGCTGGCACAATGTGGTATGGTTCTGCTGCAACTCCAATTGAGTTATTTGGTCCTACTCGTTATCAATGGGATCAGGGATTCTTCCAACAAGAAATTGAAAAACGAGTACAAACAAGCACACTATCTGGAAGTTCTTTATCGGAAGCATGGGCAAAAATTCCAGAAAAACTAGCGTTCTATGATTATATTGGAAATAACCCGGCTAAAGGTGGGCTTTTCCGTACAGGAGCTATGAACAGTGGTGATGGCATCGCTGTGGGGTGGTTAGGACATGCTGTTTTCAAAGATCAAGAAAATAGAGAACTTTATGTACGCCGTATGCCTACGTTCTTTGAAACTTTTCCAGTAATTTTACTTGATAAAGATGGCGTTGTACGCGCCGATGTTCCTTTCCGAAGAGCTGAATCTAAGTATAGTATTGAACAGGTAGGTGTATCTGTTAGCTTTTATGGAGGTGAATTAGATGGTTTAACATTTAGTGACCCAGCTACTGTTAAAAAATATGCTCGAAAAGCTCAATTAGGTGAAATTTTTGAATTTGATCGTTCAACATTACAATCTGATGGTGTTTTCCGTAGTAGTCCTCGTGGATGGTTTACTTTTGGTCATGTTTGCTTTGCTTTAATATTCTATTTTGGACATATTTGGCATGGGGCTAGAACAATTTTCAGAGATGTATTTGCTGGTATTGACGATGATATTAATGACCAAGTAGAATTTGGTAAATATAAAAAACTTGGGGATACTAGTTCTCTTCGAGAAGTGTTT
              Jenufa_perforata  ATGGGATTACCTTGGTATCGTGTGCATACAGTTGTTATTAATGATCCTGGACGTTTAATTGCTGTACATTTGATGCATACTTCTCTTGTAGCAGGATGGGCAGGTTCTATGACACTTTTCGAAATTGCTGTTTTTGACCCGTCAGATCCAGTATTAAATCCAATGTGGCGTCAAGGGATGTTTGTTTTACCTTTTATGACACGTTTAGGAATTACTCAGTCTTGGGGCGGTTGGACAATAAATGGAGAAACTGCTTCCAATTGGAGTTATGAAGGAGTGGCTGCTTCGCATATTATTTTGTCTGGCTTGTTATTCTTAGCAGCTGTATGGCATTGGGTGTATTGGGATCTGGAACTGTTTCGTGATCCAAGAACAGGAAAAACTGCTTTAGATCTTCCAAAAATTTTTGGAATTCATTTATTTTTGTCAGGTCTTCTTTGTTTCAGTTTTGGAGCATTTCATGTAACAGGTATTTTTGGTCCTGGAGTTTGGGTTTCAGATCCTTATGGTCTAACTGGAAGTGTTCAACCTGTAGCACCTTCATGGGGACCTGATGGTTTTGATCCATTTAATCCAGGTGGTATTGCTGCTCATCATATAGCGGCGGGGATTTTAGGTATATTAGCAGGTATTTTCCATTTGTGTGTAAGACCATCAATTCGTCTTTATTTTGGACTTTCTATGGGAAGTATTGAATCTGTTCTTTCTACAAGTATTGCTGCAGTTTTCTGGTCTGCTTTTGTAGTAGCTGGTACTATGTGGTATGGTTCAGCGGCAACTCCTATTGAATTATTTGGTCCTACTCGTTATCAATGGGATCAAGGATTCTTCCAACAAGAAATTCAAAAACGAGTACAAACAAGTACATCTGATGGAGGATCTTTATCTGATGCTTGGTCAAAAATTCCAGAAAAACTAGCTTTTTATGACTATATTGGAAATAACCCAGCAAAAGGAGGTCTTTTCCGTACAGGGGCTATGAATAGTGGAGATGGTATTGCTGTTGGATGGTTAGGTCATGCTGTATTTAAAGATCAAGACGGTCGAGAATTATATGTACGTCGTATGCCTACATTTTTTGAAACTTTCCCTGTTGTTTTACTTGATAAAGAAGGAGTTGTCCGTGCAGACGTTCCTTTCCGACGAGCTGAGTCTAAATATAGTATTGAGCAAGTTGGTGTTTCTGTAACATTTTATGGAGGTGAATTAGATGGTTTAACATTTAATGATCCAGCAACTGTTAAAAAATATGCTCGAAAAGCTCAACTAGGTGAAATTTTTGAATTTGATCGTTCAACATTACAATCTGATGGAGTTTTTCGTAGTAGTCCTCGTGGATGGTTTACTTTTGGCCATATCTGCTTTGCTTTAATATTTTATTTTGGACATATTTGGCACGGTGCAAGAACTATCTTTAGAGATGTTTTTGCCGGTATTGATGATGACATCAATGATCAAGTAGAATTTGGTAAATACAAAAAACTTGGTGATACTAGCTCGCTTAGAGAAGTATTC
          Kirchneriella_aperta  ATGGGATTACCTTGGTATCGTGTACATACAGTCGTTATTAATGATCCGGGCCGTTTAATTTCAGTTCATTTAATGCATACTGCATTAGTAGCTGGTTGGGCAGGTTCAATGACTTTATTTGAAATTGCTGTTTTTGACCCATCAGATCCTGTTTTAAACCCAATGTGGCGTCAAGGTATGTTCGTATTACCTTTCATCACACGTTTAGGTGTAACACAATCTTGGGGTGGATGGACAATTAGCGGTGAAACAGCTACAAATTGGAGCTATGAAGGTGTTGCTGCCACTCACATTGTTCTTTCAGGTTTATTATTCCTTGCATCTGTTTGGCACTGGGTCTATTGGGATCTAGAACTTTTCCGTGATCCTAGAACAGGAAAAACAGCTTTAGATCTTCCAAAAATCTTTGGTATTCACTTATTCCTTTCAGGTCTTTTATGTTTTGGATTCGGTGCATTCCACGTAACAGGTTTATTTGGGCCTGGTATTTGGGTATCTGATCCTTATGGATTAACGGGAAGTGTTCAACCCGTAGCTCCTTCTTGGGGTGCAGACGGGTTTGACCCTTATAACCCAGGTGGTATTCCGGCTCACCACATTGCGGCAGGTATTTTAGGTGTTTTAGCTGGTTTATTCCACTTATGTGTTCGTCCATCAATTCGTTTATATTTTGGTCTTTCAATGGGTAGTATTGAAACTGTATTATCAAGTAGTATTGCTGCTGTTTTCTGGGCTGCTTTTGTTGTAGCAGGTACTATGTGGTATGGTTCAGCTGCAACTCCTATTGAATTATTTGGTCCAACACGTTATCAATGGGATCAAGGTTTCTTCCAACAAGAAATTCAAAAACGAGTTCAAACAAGTTTAGCTGGAGGTGCTTCTCTTCCAGATGCTTGGTCAAAAATTCCAGAAAAATTAGCATTCTACGATTATATCGGTAACAACCCTGCGAAAGGTGGTTTATTCCGTACAGGTGCTATGAACAGCGGTGATGGTATTGCAGTAGGATGGTTAGGTCACGCAGTTTTCAAAGATAGTGAAGGTCGTGAATTATTTGTTCGTCGTATGCCAACTTTCTTTGAAACTTTCCCAGTTTTATTAATTGATAAAGATGGTGTTGTACGTGCTGACGTTCCTTTCCGTCGTGCTGAATCTAAGTACAGTATTGAACAAGTTGGTGTAACTGTAACTTTCTATGGTGGTGAATTAGATGGTTTAACATTTAATGATCCTGCGACTGTTAAAAAATATGCTCGTAAAGCTCAATTAGGTGAAATTTTCGAATTTGATCGCTCAACTTTACAATCAGACGGTGTATTCCGTAGCAGTCCTCGTGGTTGGTTCACTTTTGGTCACGTATGTTTTGCTTTATTATTCTTCTTTGGTCATATTTGGCATGGTGCACGTACTATCTTCCGTGATGTATTTGCAGGTATTGATGAAGATTTAAATGAAAGTCTTGAATTTGGTAAGTACAAAAAACTTGGTGATACAAGTTCTATTCGTGAAGCTTTC
      Koshicola_spirodelophila  ATGGGATTACCTTGGTATAGATCGCACGTTGTTGTGTTAAATGATCCTGGTCGTTTGATTGCTGTGCATTTGATGCACACTTCTTTAGTATCAGGTTGGGCAGGAAGTATGGCTTTGTATGAATTAGCGGTATTTGATCCATCAGATCCGACATTAAACCCTATGTGGCGTCAAGGAATGTTCGTTATTCCTTTCATGACAAGACTTGGAGTTACTAAATCTCTAGGTGGATGGACGATAACTGGTGAACCTACAACAGAATGGACATATGAGATTGTTGCTGCAGCTCATATTATTCTAAGTGGATTGTTGTTTTTAGCCGCAGTTTGGCACTGGACGATTTGGGACCTTGACCTGTTCAGAGATCCACGAGAAGGGAAACCGGCACTAGACCTTCCAAAAATTTTTGGTATTCATTTATTTTTAGCAGGTGTGTTATGTTTTAGCTTTGGTGCATTCCATATCACAGGTTTATATGGTCCAGGTATTTGGGTTTCAGATCCGTATGGTTTAACTGGTAGCGTACAACCTGTTTCTCCATCTTGGGGTGCAGATGGCTTTGACCCTTTCAACCCGGGTGGTATTGCAGCTCACCACATTGCAGCTGGTATTCTTGGTATTTTAGCAGGTCTGTTTCACTTGTGTGTTCGTCCTTCATTACGTCTTTATTTAGGTTTATCAATGGGAAGTATCGAGAGTGTGCTTTCAAGTTCAATTGCTGCCGTTTTCTGGGCAGCTTTTGTAGTTGCTGGTACTATGTGGTACGGTTCTGCTGCGACACCTGTAGAACTGTATGGTCCTACACGTTACCAGTGGGATCTTGGCTATTTTCAACAAGAAATTGAAAAACGTGTTTTAATTAGCACTAAAAATGGGGATTCGCTATCTGAAGCATGGTCAAAAATTCCAGAAAAATTAGTTTTTTATGATTATATTGGAAATAACCCAGCTAAAGGTGGTTTATTTAGAACAGGGGCTATGAATAGTGGAGACGGAATCGCTGTAGGGTGGTTAGGTCACGCTGTGTTCAAAGATCAAAATGGACAAGAGTTATACGTTCGTAGAATGCCTACTTTCTTCGAAACGTTTCCGGTTCTTCTAATTGATAAAGATGGTGTAGTTAGAGCAGATATTCCATTCCGCCGTGCTGAATCAAAATACAGTATTGAGCAAGTAGGAGTTTCTGTAACTTTTTATGGAGGAGAATTAGATGGCGTTACGTTTAGTGATCCTGCAACAGTAAAAAAATATGCACGTCGTGCACAATTAGGTGAGATCTTTGAATTTGACCGTGCAACTTTACAGTCTGATGGTGTTTTCCGTAGTAGTCCTCGTGGATGGTTCACTTTTGGTCATGTTTGTTTTGCTCTTATTTTCTTCTTCGGTCATATTTGGCATGGTGCTCGTACTTTAGCACGAGACCGTTTTGCTGGTATTGACGAAGATATTAATGACCAAGTAGAATTCGGCAAATTCCAAAAAGTTGGGGATCCATCATCTTTTGCTGGC------
           Lobochlamys_culleus  ATGGGTTTACCTTGGTATCGTGTACACACTGTCGTTATTAATGACCCGGGAAGATTAATTTCTGTGCATTTAATGCATACAGCATTAGTTGCAGGTTGGGCTGGTTCAATGACTTTATTTGAAATTGCTGTTTTTGATCCATCAGATCCTGTATTAAATCCTATGTGGCGTCAAGGGATGTTTGTTCTTCCATTTATGACTCGTTTAGGTATCACACAATCTTGGGGTGGTTGGACTATTAGCGGTGAAACAGCCTCAAACTGGAGTTATGAAGGTGTTGCAGCTTCGCACATTATTCTATCAGGACTTCTTTTTCTTGCATCTGTGTGGCACTGGACTTACTGGGATTTAGAACTATTCCGTGATCCTAGAACAGGAAAAACAGCTTTAGATTTACCAAAAATCTTTGGAATTCACTTATTCTTATCAGGACTTGCGTGCTTTGGTTTTGGTGCTTTCCACGTTACAGGTGTATTTGGCCCTGGTATTTGGGTATCAGATCCTTATGGATTAACTGGAAGTGTCCAACCAGTAGCTCCTTCTTGGGGTGCTGATGGTTTTGATCCTTACAACCCAGGTGGTATCCCTGCTCACCACATTGCAGCTGGTATTTTAGGTGTTTTAGCTGGTTTATTCCACCTTTGTGTACGTCCATCTATTCGTTTATATTTTGGACTTTCAATGGGAAGTATTGAATCAGTTCTTTCAAGTAGTATTGCAGCCGTATTCTGGGCAGCTTTTGTTGTAGCTGGAACAATGTGGTACGGATCAGCAGCAACTCCAATTGAATTATATGGTCCTACGCGTTATCAATGGGATCAAGGTTTCTTCCAACAAGAAATTGAAAAACGAGTTCAAACTAGTATTGCTGAAGGTTCTTCTGTTCAAGACGCTTGGTCTAAAATTCCAGTTAAACTAGCATTCTACGATTATATTGGAAACAACCCTGCAAAAGGTGGTCTTTTCCGTACAGGTGCTATGAACAGTGGTGACGGTATTGCTGTAGGTTGGTTAGGACATGGCGTATTTAAAGATCAAGAAGGACGTGAACTTTATGTTCGTCGTATGCCTACATTCTTTGAAACATTCCCTGTACTTTTACTTGATAAAGATGGTATTGTTCGTGCTGACGTTCCTTTCCGTAAAGCAGAATCTAAATATAGTATTGAACAAGTAGGTGTATCTGTTACATTCTACGGTGGTGAATTAGATGGTCTTACATTTACTGATCCAGCTACTGTTAAAAAATATGCTCGTAAAGCTCAATTAGGTGAAATTTTCGAATTTGACCGTTCAACTTTACAATCTGATGGTGTTTTCCGTAGTAGCCCAAGAGGTTGGTTTACTTTTGGACACTTATCATTTGCGTTATTATTCTTCTTTGGTCACATTTGGCACGGTGCTAGAACTATTTTCCGTGATGTTTTTGCTGGTATTGATGACGATATTAATGACTTAGTAGAATTCGGTAAGTATAAAAAACTTGGTGATACTTCATCTTTACGTGAAGCTTTC
            Lobochlamys_segnis  ATGGGTTTACCTTGGTATCGTGTACACACTGTAGTCATTAATGACCCAGGAAGATTAATTTCTGTGCATTTAATGCACACAGCATTAGTTGCTGGTTGGGCAGGTTCTATGACTTTATTTGAAATTGCTGTTTTTGATCCATCTGATCCTGTTTTAAACCCGATGTGGCGTCAAGGGATGTTTGTTCTTCCATTTATGACGCGTTTAGGTATTACACAGTCTTGGGGTGGTTGGACTATTAGTGGTGAAACTTCTTCTAATTGGAGTTATGAGGGTGTAGCAGCATCTCATATTATTCTTTCAGGACTTCTTTTCCTTGCATCAGTTTGGCACTGGACTTACTGGGATTTAGAACTTTTCCGTGATCCAAGAACTGGAAAAACTGCTTTAGATTTACCAAAAATTTTTGGTATTCACTTATTCTTATCTGGGCTTGTTTGTTTTGGTTTTGGTGCTTTCCATGTGACAGGAGTATTTGGACCTGGTATTTGGGTATCAGATCCTTATGGATTAACAGGAAGTGTTCAACCTGTGGCTCCTTCTTGGGGTGCAGATGGTTTTGATCCTTACAACCCAGGTGGTGTACCTGCTCATCACATCGCAGCTGGTATTCTAGGGGTTTTAGCTGGATTATTCCATTTATGTGTTCGTCCATCAATCCGTTTATACTTTGGACTTTCAATGGGAAGTATTGAATCAGTTCTTTCAAGTAGTATTGCAGCGGTATTCTGGGCTGCTTTTGTTGTAGCTGGTACAATGTGGTATGGATCAGCAGCAACACCAATTGAACTTTATGGACCAACACGTTATCAGTGGGATCAAGGTTTCTTCCAACAAGAAATTCAAAAACGAGTTCAAACTAGCATTGCTGAAGGTTCTTCTGTTCAAGAGTCATGGGCTAAAATTCCTGTTAAACTTGCATTCTATGATTACATTGGAAATAACCCTGCAAAAGGTGGTCTTTTCCGTACAGGGGCTATGAACAGTGGTGATGGAATTGCTGTAGGTTGGTTAGGGCATGGAGTTTTTAAAGATCAAGAAGGACGTGAACTTTATGTTCGTCGTATGCCTACATTCTTTGAAACATTCCCTGTTCTTTTACTGGATAAAGACGGAATTGTACGTGCTGACGTTCCTTTCCGTAAAGCAGAATCTAAGTACAGTATTGAGCAAGTAGGTGTATCTGTAACATTCTATGGTGGTGAATTAGATGGTCTTACATTTACAGATCCAGCAACTGTTAAAAAATATGCTCGTAAAGCACAATTAGGTGAAATTTTTGAATTTGACCGTTCAACTTTACAATCTGATGGTGTTTTCCGTAGTAGCCCAAGAGGTTGGTTTACTTTTGGACATTTATCTTTTGCATTATTATTCTTCTTTGGCCACATTTGGCACGGAGCTAGAACTATTTTCCGTGATGTTTTTGCTGGTATTGATGATGACATTAATGACTTAGTTGAATTTGGTAAATACAAAAAACTTGGTGATACTTCATCATTACGCGAAGCTTTC
           Microglena_monadina  ATGGGTTTACCTTGGTATCGAGTACATANAGTAGTTATTAATGATCCAGGTCGTTTAATTGCAGTTCACTTAATGCATACAGCATTAGTGGCTGGTTGGGCTGGTTCAATGACATTATTTGAAATTGCCGTATTTGACCCTTCAGACCCAGTTTTAAACCCAATGTGGCGTCAAGGTATGTTTGTACTTCCTTTTATGTCACGTTTAGGTGTCACACAATCATGGGGTGGTTGGACTATTAGTGGTGAAACTGCCGGAAACTGGAGTTATGAAGGTGTTGCAGTAACTCATATAGTTCTTTCAGGTTTATTATTCTTAGCTGCAGTATGGCACTGGGTATACTGGGATTTAGAACTATTCCGTGACCCACGAACAGGTAAAACAGCTTTAGATCTTCCAAAAATTTTCGGTATTCACCTTTTCTTATCAGGACTTTTATGTTTTGGTTTTGGTGCTTTCCACGTTACTGGTGTTTTTGGACCTGGTATTTGGGTTTCTGATCCATATGGTTTAACAGGTAGTGTTCAACCAGTAGCACCTTCTTGGGGTGCTGATGGTTTTGATCCATTTAACCCAGGTGGAATTCCTGCACACCACATTGCTGCTGGTATTTTAGGTATTTTAGCTGGATTATTTCACTTATGTGTAAGACCTTCAATTCGTTTATATTTTGGTCTTTCAATGGGTAGCATTGAAACAGTTTTATCTTCAAGTATTGCTGCTGTTTTCTGGGCTGCATTTGTTGTAGCTGGAACTATGTGGTATGGTTCGGCAGCTACTCCTGTAGAATTATTTGGTCCAACACGTTACCAATGGGACCAAGGATTCTTCCAACAAGAAATTAGTAAACGAGTACAAACTAGTTTATCAGCTGGTGAATCATTCTCAGATGCTTGGTCAAAAATCCCTGAAAAATTAGCATTTTATGATTATATTGGAAATAACCCTGCAAAAGGTGGTCTTTTCCGTACTGGTGCTATGAACAGTGGTGACGGTATTGCTGTAGGTTGGTTAGGACATGCTGTATTTAAAGATCAAGAAGGTCGTGAACTTTTTGTACGTCGTATGCCTACTTTCTTCGAAACTTTCCCTGTTATTTTATTAGATAAAGATGGAATTGTACGTGCAGACGTTCCTTTCCGTAAAGCAGAATCAAAATATAGTATTGAACAAGTTGGTGTTTCTGTGACTTTCTATGGTGGAGAATTAGATGGTTTAACTTTCTCTGATCCTGCAACTGTTAAAAAATATGCACGTAAAGCTCAATTAGGAGAAATTTTTGAATTTGATCGTTCAACTTTACAATCTGATGGGGTTTTCCGTAGTAGCCCTCGTGGTTGGTTTACATTTGGACATTTATCATTCGCACTTCTTTTCTTCTTTGGTCATATTTGGCATGGTGCTAGAACGATTTTCAGAGATGTATTTGCAGGTATTGATGACGACGTTAATGACCAAGTGGAATTTGGTAAGTATAAAAAACTTGGGGATACTTCATCTGCACGTGAAGTTTTC
                 Microspora_sp  ATGGGATTACCGTGGTACCGTGTACATACTGTTGTTATTAATGATCCGGGTAGACTTATTGCTGTTCATTTGATGCATACTGCATTAGTTGCAGGTTGGGCGGGGTCAATGACTCTTTTTGAAATTGCTGTTTTTGACCCTTCAGATCCTGTGTTGAACCCTATGTGGCGCCAAGGTATGTTTGTTCTACCTTTTATGACTCGTTTAGGTATTTCTCAATCTTGGGGGGGTTGGACTATTAGTGGAGAAAGCACTTCAAATTGGAGTTATGAAGGAGTTGCAGCTTCACATATCGTGCTTTCTGGGGCTTTGTTCTTAGCTGCTGTATGGCATTGGGTTTATTGGGATTTAGAATTATTTCGTGATCCACGAACAGGAAAAACTGCTTTAGATTTACCAAAAATTTTTGGTATTCATTTATTTTTGTCAGGCCTTCTATGTTTTGGTTTTGGAGCATTTCATGTTACAGGGATTTTTGGTCCAGGTATTTGGGTTTCAGATCCATATGGACTAACTGGAAGTGTACAACCTGTTTCTCCTGCATGGGGAGCTGATGGTTTTGATCCTTATAATCCTGGTGGAATTGCTGCACATCATATTGCCGCAGGTATTTTAGGCGTTTTAGCAGGCTTATTTCATCTTTGTGTAAGACCATCTATTCGTCTTTATTTCGGACTTTCAATGGGAAGCATTGAAACTGTTTTATCTAGCAGTATTGCGGCTGTGTTCTGGGCAGCTTTTGTTGTTGCAGGAACTATGTGGTATGGTTCTGCAGCTACTCCTATCGAATTATTTGGACCTACTCGTTATCAATGGGATCAAGGATTCTTTCAACAAGAAATTCAAAAACGAATTCAAACAAGTTTAACAAGTGGTTCATCCGCTTCAGAAGCATGGGCTAAAATTCCTGAAAAACTAGCTTTTTATGATTATATTGGGAATAACCCCGCTAAAGGTGGATTATTCCGTACGGGAGCTATGAATAGTGGAGATGGTATTGCTGTAGGTTGGCTTGGTCACGCGTCTTTTAAAGATCAAGATGGCCGTGAACTATTTGTACGTCGTATGCCTACATTTTTTGAAACATTTCCAGTAATTTTACTAGATAAAGATGGAATTGTAAGAGCAGACGTTCCTTTCCGAAGAGCAGAATCAAAATATAGTATCGAACAAGTTGGTGTTTCTGTAAGTTTTTATGGTGGAGAATTAGATGGTTTAACATTTACTGATCCTGCAACTGTTAAAAAATATGCAAGAAAAGCTCAATTAGGTGAAATTTTCGAATTTGATCGTTCAACTTTACAATCTGACGGTGTTTTCCGTAGTAGCCCGCGCGGTTGGTTTACTTTTGGTCATCTTTCTTTTGCTCTATTATTTTTCTTTGGTCATATTTGGCATGGTGCTCGAACAATTTTCCGAGATGTTTTTGCTGGTATTGATGATGATATCAACGAACAATTAGAATTTGGTAGATATAAAAAACTGGGTGACTCAAGTTCAGTTCGTGAAGCTTTT
       Mychonastes_homosphaera  ATGGGTTTACCTTGGTATCGTGTCCACACTGTTGTTATTAACGACCCTGGACGTTTAATTTCTGTTCACCTAATGCACACAGCTTTAGTAGCTGGTTGGGCTGGTTCAATGACACTATTCGAAATTGCTGTTTTTGACCCATCTGACCCTGTATTAAACCCAATGTGGCGTCAAGGGATGTTCGTTCTACCATTCATGACACGTTTAGGCGTAACACAATCATGGGGTGGTTGGACTATTACTGGAGAAACTGCATCTAACTGGAGTTACGAAGGTGTAGCTGCTTCACACATTGTACTATCAGGTTTATTATTCCTAGCTTCCGTATGGCACTGGACTTACTGGGACTTAGAATTATTCCGTGATCCTCGTACAGGGAAGACAGCATTAGACCTTCCAAAAATCTTCGGTATTCACCTATTCTTATCAGGACTATTATGTTTTGGTTTTGGGGCATTCCACGTAACAGGTCTATTTGGTCCAGGTATTTGGGTATCTGACCCATATGGTTTAACAGGAAGTGTTCAAGCAGTAGCTCCATCTTGGGGTTCAGATGGGTTTGACCCATACAACCCAGGTGGTATTGCAGCACACCACATTGCAGCTGGTATTTTAGGTGTTTTAGCTGGATTATTCCACTTATGTGTACGTCCATCGATTCGTCTATACTTCGGTTTATCAATGGGTAGTATTGAATCAGTACTATCAAGCAGTATTGCGGCAGTTTTCTTTGCAGCTTTCGTAGTTGCAGGAACAATGTGGTATGGTTCAGCGGCAACTCCGATTGAACTATTTGGTCCAACTCGTTATCAGTGGGACCAAGGATTCTTCCAACAAGAGATCCAAAAACGTGTACAAACTAGTGTTGCAGAAGGTGCTTCTGTAGCGCAAGCTTGGGCAAAAATCCCTGAAAAACTAGCTTTCTACGACTATATCGGAAACAACCCAGCTAAAGGTGGTTTATTCCGTACAGGAGCTATGAACAGTGGTGATGGTATCGCAGTAGGTTGGTTAGGCCACGCGGTATTCAAAGATAACGAAGGCCGTGAACTATATGTTCGTCGTATGCCAACATTCTTTGAAACATTCCCAGTTCTTTTAATCGATAAAGATGGTGTTGTACGTGCTGACGTTCCATTCCGTCGTGCTGAATCTAAATACAGTATTGAACAGGTTGGTGTTTCAGTAACATTCTACGGTGGTGAATTAGATGGTTTAACATTTAACGACCCAGCTACAGTTAAAAAATATGCTCGTAAAGCTCAACTTGGTGAGATTTTCGAATTTGATCGTTCAACATTACAATCTGATGGTGTATTCCGTAGTAGCCCTCGTGGTTGGTTTACATTCGGTCACGTATGTTTTGCTTTATTATTCTTCTTTGGTCACATTTGGCACGGTGCGCGTACAATCTTCCGTGATGTATTCGCAGGTATTGATGACGACTTAAACGAACAATTAGAATTTGGTAAATACAAGAAACTTGGTGACACAAGTTCTGTACGTGAAGCATTC
           Mychonastes_jurisii  ATGGGTTTACCTTGGTATCGTGTCCACACTGTTGTTATTAACGACCCTGGACGTTTAATTTCTGTTCACCTAATGCACACAGCTTTAGTAGCTGGTTGGGCTGGTTCAATGACGCTTTTTGAAATTGCTGTTTTTGACCCATCTGACCCGGTATTAAACCCAATGTGGCGTCAAGGGATGTTCGTTCTACCATTCATGACACGTTTAGGCGTAACACAATCATGGGGTGGTTGGACTATTACTGGAGAAACAGCTTCTAACTGGAGTTACGAAGGTGTTGCTGCTTCACACATTGTACTATCAGGTTTACTATTCCTAGCTTCAGTATGGCACTGGACTTACTGGGACTTAGAATTGTTCCGCGATCCTCGTACAGGTAAAACAGCACTAGACCTTCCAAAAATTTTTGGTATTCACTTATTCTTATCAGGATTACTATGTTTTGGTTTTGGAGCATTCCATGTAACAGGTTTATTTGGACCAGGGATTTGGGTTTCTGACCCATACGGTTTAACAGGAAGTGTTCAAGCAGTAGCTCCTTCTTGGGGTTCAGATGGGTTTGACCCATACAACCCAGGTGGGATTGCGGCACACCACATTGCAGCGGGAATTTTAGGTGTTTTAGCTGGTTTATTCCACTTATGTGTACGTCCGTCAATTCGTCTATACTTTGGTCTATCAATGGGTAGTATTGAATCAGTACTATCAAGTAGTATTGCTGCAGTTTTCTGGTCAGCTTTCGTAGTTGCTGGAACAATGTGGTATGGTTCAGCGGCAACGCCGATTGAGCTATTTGGCCCAACTCGTTATCAGTGGGACCAAGGATTCTTCCAACAAGAAATCCAAAAACGTGTACAAACTAGCGTTGCAGAAGGTGCTTCTGTAGCACAAGCTTGGTCAAAAATTCCTGAGAAATTAGCTTTCTATGACTACATCGGAAACAACCCTGCTAAAGGTGGTTTATTCCGTACAGGAGCTATGAACAGTGGTGATGGTATTGCTGTAGGTTGGTTAGGCCACGCAGTATTTAAAGATAATGAAGGTCGTGACTTATACGTACGTCGTATGCCAACATTCTTTGAAACATTCCCAGTTCTTCTAATTGATAAAGATGGTGTTGTACGTGCTGACGTTCCATTCCGTCGTGCTGAATCAAAATACAGTATTGAACAGGTTGGAGTTTCTGTAACATTCTATGGTGGTGAGTTAGATGGTTTAACATTTAACGACCCAGCAACAGTTAAAAAATATGCTCGTAAAGCTCAACTTGGAGAAATTTTTGAATTCGATCGTTCAACACTACAATCTGATGGTGTATTCCGTAGTAGCCCACGTGGTTGGTTTACATTTGGTCACGTATGCTTTGCTTTACTGTTCTTCTTTGGACACATTTGGCATGGTGCACGTACAATCTTCCGTGATGTATTCGCAGGGATTGATGACGACTTAAACGAACAATTAGAATTCGGTAAATACAAGAAACTTGGTGACACAAGTTCTGTACGTGAAGCATTC
           Neochloris_aquatica  ATGGGATTACCTTGGTATCGTGTGCACACTGTGGTTATTAATGACCCAGGTAGATTAATTTCAGTACATTTAATGCATACAGCATTAGTAGCTGGTTGGGCAGGATCTATGACTCTTTTTGAAATTGCAGTTTTTGATCCTTCAGATCCAGTTTTAAATCCAATGTGGCGTCAAGGAATGTTTGTTTTACCATTTATGACACGTTTAGGTGTAACTCAATCATGGGGTGGCTGGACAATCAGTGGAGAAACAGCAACTAATTGGAGTTATGAAGGTGTAGCAGCTTCTCACATTATTTTATCAGGTTTATTATTCTTAGCTTCAGTATGGCACTGGACTTATTGGGACTTAGAATTATTCCGTGATCCTAGAACAGGAAAAACAGCTTTAGATCTTCCAAAAATTTTTGGAATTCACCTGTTTTTATCAGGTCTTCTATGTTTTGGATTTGGAGCTTTCCATGTAACAGGATTATTTGGTCCTGGTATTTGGGTTTCTGATCCTTATGGTTTAACAGGTAGTGTTCAACCAGTGGCTCCTTCTTGGGGAGCCGATGGTTTTGATCCATTCAATCCTGGAGGTATTGCAGCTCACCATATCGCTGCGGGTATTTTAGGAGTATTAGCAGGTTTATTCCACCTTTGTGTACGTCCTTCAATTCGCTTATATTTTGGTTTATCTATGGGAAGTATTGAAACAGTCCTTTCTAGTAGTATTGCAGCAGTTTTCTGGGCAGCTTTTGTAGTAGCGGGTACTATGTGGTACGGTTCAGCAGCAACTCCAATTGAATTATTTGGTCCTACTCGTTATCAATGGGATCAAGGTTTCTTCCAACAAGAAATTCAAAAACGAGTTCAAACTAGTTTAACTGAAGGATCTTCATTATCTGAAGCATGGTCAAAAATTCCAGAAAAATTAGCTTTTTATGATTATATTGGAAATAACCCAGCAAAAGGTGGACTTTTCCGTACAGGAGCAATGAATAGTGGAGATGGTATCGCAGTAGGTTGGTTAGGTCATGCTGTTTTCAAAGATCAAGAAGGTCGTGAATTATTTGTTCGTCGTATGCCTACTTTCTTTGAAACTTTCCCGGTTATTTTATTAGATAAAGATGGAGTTGTTCGTGCTGACGTTCCTTTCCGACGCGCGGAATCAAAATACAGTATTGAACAAGTAGGAGTTTCTGTAACATTCTACGGAGGAGAATTAGATGGATTAACATTCAGTGACCCTGCTACTGTTAAAAAATATGCACGTAAATCTCAATTAGGTGAAATTTTTGAATTTGATCGTTCTACTTTACAGTCAGATGGAGTTTTCCGTAGTAGCCCACGTGGTTGGTTTACTTTTGGACATGTTTGTTTTGCATTATTATTCTTCTTTGGACACATTTGGCATGGAGCTCGTACTATTTTCCGTGATGTTTTTGCTGGTATTGATGATGATTTAAACGAAAGTTTAGAATTTGGAAAATACAAAAAACTTGGGGATACAAGTTCTGTTCGTGAAGCTTTT
      Oedocladium_carolinianum  ATGGGATTACCTTGGTATCGTGTACATACTGTTGTATTAAATGACCCTGGACGTTTAATTGCTGTTCATTTAATGCATACTTCTCTTGTATCTGGATGGGCTGGAGCTATGGCTCTATATGAACTTGCTGTATTTGACCCTTCAGATCCGGTATTAAATCCAATGTGGCGTCAAGGAACTTTTGTTCTTCCCTTTATGACTCGCTTAGGAGTAAGTCAATCTTGGGGTGGTTGGACAATTAGTGGAGAAACTATTGGAAATTGGACATATGAAACAGTAGCAGCTGCTCATATTATACTTTCTGGTTTATTATTTTTAGCAGCAATTTGGCATTGGATTTACTGGGACTTAGACCTTTTCCGTGATCCACGAGAAAAAAAACCTGCTTTAGATTTACCTAAAATTTTTGGTATTCACCTTTTTTTAGCTGGACTTCTTTGTTTTAGCTTTGGAGCCTTCCATATTACTGGTCTATATGGACCTGGTATTTGGGTATCAGATCCTTATGGAATAACTGGGAGTGTGCAACCTGTAGCACCATCTTGGGGTGCTGATGGTTTTGATCCATTTAATCCGGGTGGTATCGCTGCGCATCATATTGCAGCCGGTGTTTTAGGTATTTTAGCAGGTTTATTTCATCTATGTGTTCGCCCTTCACTACGCCTTTATTTAGGTTTATCTATGGGTAGTATTGAAAGTGTACTTTCAAGTAGTATTGCAGCTGTTTTCTGGGCAGCTTTTGTAGTTGCTGGAACAATGTGGTATGGATCAGCTGCAACTCCTATTGAATTATTTGGACCTACACGTTATCAGTGGGATCAAGGATTCTTTCAACAAGAAATTGAAAAACGAGTACAATCAAGTCTTGCTGCTGGTAGTTCTCTTTCAGAAGCTTGGTCTCAAATTCCGGAAAAATTATCTTTTTATGATTATATTGGAAATAATCCAGCTAAAGGTGGTTTATTTCGTTCCGGCGCTATGAATAGTGGTGATGGTATTGCTGTAGGTTGGTTAGGTCATGCTGTATTTAAAGATCAAGAAGGGCGTGAACTTTATGTTCGTCGTATGCCTACTTTCTTTGAAACATTTCCTGTATTATTACTTGATAAAGATGGTATTGTTCGAGCAGACGTTCCATTCCGTCGCGCAGAATCAAAATATAGTATTGAACAAGTTGGTGTATCAGTTACTTTCTATGGTGGTGAATTAGACGGAGTAACGTTTAGCGATCCAGCTACAGTTAAAAAATATGCAAGACGTGCTCAATTAGGAGAAATTTTTGAATTTGATCGTGCAACTTTACAATCAGATGGAGTTTTCCGTAGTAGTCCTCGCGGTTGGTTTACATTCGGTCATGTTACTTTTGCTTTAATCTTTTTCTTTGGGCATATTTGGCATGGTGCACGTACTTTAGCTCGCGATCGTTTTGCTGGTATTGATGAAGATATTAATGATCAAGTTGAATTTGGTAAATTCCAAAAAGTTGGTGACCCAAGTACTTTCCGTGGAGCTGTT
      Oedogonium_angustistomum  ATGGGATTACCTTGGTATCGTGTACATACTGTCGTATTAAATGACCCTGGGCGTTTAATTGCTGTTCATTTAATGCATACTTCTCTTGTATCTGGATGGGCTGGTGCAATGGCTTTATATGAACTTGCTGTATTTGATCCTTCAGATCCAGTATTAAATCCAATGTGGCGTCAAGGAACTTTTGTTCTTCCATTCATGACTCGTTTGGGCGTAACTCAATCTTGGGGTGGTTGGACAATTAGTGGAGAAACTATAGGCAACTGGACATATGAAACAGTAGCGGCTGCTCATATTATACTTTCTGGTTTGTTATTTTTAGCTGCTATTTGGCATTGGATTTATTGGGATTTAGATCTTTTCCGTGATCCGCGAGAAAAAAAACCTGCTCTTGATTTGCCAAAAATTTTTGGTATTCACCTTTTCTTAGCTGGACTTCTTTGTTTTAGCTTTGGAGCGTTTCATATTACAGGTTTATATGGACCTGGTATTTGGGTCTCAGATCCTTATGGCATTACTGGAAGTGTTCAACCAGTAGCACCGTCTTGGGGTGCAGATGGCTTTGATCCTTTTAACCCAGGTGGCATCGCGGCTCATCATATAGCAGCGGGGGTTCTAGGTATTTTAGCAGGTTTATTTCATCTATGTGTTCGACCTTCTTTACGCCTTTATTTAGGTTTATCTATGGGTAGTATTGAAAGCGTACTATCAAGTAGTATTGCTGCTGTTTTCTGGGCAGCTTTTGTAGTTGCTGGAACAATGTGGTATGGATCAGCGGCAACTCCTATTGAATTATTTGGACCTACACGTTATCAGTGGGATCAAGGGTTCTTCCAACAAGAAATTGAAAAACGAGTACAATCAAGTATTGCTGCTGGCAGTTCTCTTTCAGAAGCTTGGTCGCAAATCCCTGAAAAATTATCGTTCTATGATTATATTGGAAATAATCCAGCTAAAGGTGGTTTATTCCGTTCAGGCGCTATGAATAGTGGGGATGGTATTGCTGTAGGTTGGCTTGGTCATGCGGTATTTAAAGACCAAGAAGCTCGTGAACTGTATGTTCGTCGTATGCCTACTTTCTTTGAAACATTTCCTGTATTATTACTTGATAAAGATGGTATTGTTCGAGCAGATGTTCCATTCCGCCGCGCAGAATCAAAATATAGTATTGAACAAGTTGGTGTTTCAGTTACTTTCTATGGTGGTGAATTGGATGGCGTAACTTTTAGTGATCCAGCTACTGTTAAAAAATATGCAAGACGTGCTCAATTAGGAGAAATTTTTGAATTTGATCGTGCAACTTTACAATCCGATGGTGTTTTCCGTAGTAGTCCTCGTGGTTGGTTTACATTTGGTCATGTTACTTTTGCTTTATTATTTTTCTTTGGACATATTTGGCACGGTGCACGTACTTTAGCTCGTGATCGTTTTGCCGGTATTGATGAAGATATTAATGATCAAGTTGAATTTGGTAAATTCCAAAAAGTTGGTGATACAAGTACTTTCCGTGGTGCTGTT
          Oedogonium_cardiacum  ATGGGATTACCTTGGTATCGTGTACATACTGTTGTATTAAATGACCCTGGGCGTTTAATTGCTGTTCATTTAATGCACACTTCTCTTGTATCTGGATGGGCTGGTGCGATGGCCTTATATGAACTTGCTGTATTTGATCCATCAGATCCAGTATTAAATCCAATGTGGCGTCAGGGAACGTTTGTTCTTCCATTTATGACTCGTTTAGGTGTAACTCAATCTTGGGGTGGTTGGACAATTAGTGGAGAAACTATTGGAAACTGGACATATGAAACAGTAGCAGCTGCTCATATTATACTTTCTGGTTTATTATTTTTAGCTGCAATTTGGCATTGGATTTACTGGGATTTAGACCTTTTCCGTGATCCGCGAGAAAAAAAACCTGCTCTTGATTTACCTAAAATTTTTGGTATTCACCTTTTCTTAGCTGGACTTCTTTGTTTTAGCTTTGGAGCGTTTCATATTACAGGTTTATACGGACCTGGTATTTGGGTATCAGATCCTTATGGAATTACTGGAAGTGTTCAACCAGTAGCACCATCTTGGGGTGCTGATGGTTTTGATCCATTTAATCCAGGCGGTATAGCTGCTCATCATATTGCTGCAGGTGTTCTAGGGATTTTAGCAGGTTTATTTCATCTATGTGTTCGTCCTTCTTTACGTCTTTATTTAGGTTTATCTATGGGTAGTATTGAAAGCGTACTATCAAGTAGTATTGCTGCTGTTTTCTGGGCAGCTTTTGTAGTTGCTGGAACAATGTGGTATGGATCAGCGGCAACACCTATTGAATTATTTGGACCTACACGTTATCAATGGGATCAAGGATTCTTCCAACAAGAAATTGAAAAACGAGTACAATCAACTATTGCTGCTGGAAGTTCTCTTTCAGAAGCTTGGTCACAAATCCCTGAAAAATTATCCTTCTATGATTATATTGGAAATAATCCAGCTAAAGGTGGTTTATTCCGTTCAGGTGCTATGAATAGTGGTGATGGTATTGCTGTAGGTTGGTTAGGTCATGCAGTATTTAAAGACCAAGAAGGTCGTGAACTTTATGTTCGTCGTATGCCTACTTTCTTTGAAACATTCCCTGTATTACTACTAGATAAAGATGGTATTGTTCGAGCAGACGTTCCATTCCGTCGTGCAGAATCAAAATATAGTATTGAACAAGTAGGGGTATCTGTTACTTTTTATGGTGGTGAATTAGATGGTGTAACTTTTAGTGATCCAGCTACTGTCAAAAAATATGCAAGACGTGCTCAATTAGGAGAAATTTTTGAATTTGATCGTGCAACTTTACAATCAGATGGTGTTTTCCGTAGTAGCCCTCGTGGTTGGTTTACATTTGGTCATGTTACATTTGCTTTACTGTTTTTCTTTGGACATATTTGGCATGGTGCACGTACTCTAGCTCGTGATCGTTTTGCTGGTATTGATGAAGATATTACTGATCAAGTAGAATTCGGTAAATTCCAAAAAGTTGGTGATCCTAGTTCTTTCCGTGGAGCTGTT
        Oogamochlamys_gigantea  ATGGGTTTACCTTGGTATCGTGTACATACTGTAGTAATTAATGACCCAGGAAGACTAATTTCTGTGCATTTAATGCATACGGCATTAGTTGCTGGTTGGGCTGGTTCTATGACTTTATTTGAAATTGCTGTTTTTGATCCATCTGATCCAGTTTTAAATCCAATGTGGCGTCAAGGAATGTTTGTTTTACCTTTCATGACTCGTTTAGGAATAACACAATCATGGGGAGGTTGGACAATTAGTGGCGAAACAGCTTCAAATTGGAGTTATGAAGGTGTTGCAGCAGCTCATATCGTTCTTTCAGGACTTCTTTTTTTAGCTTCTGTTTGGCACTGGACGTATTGGGATTTGGAACTTTTCCGTGATCCTAGAACAGGAAAAACAGCTTTAGATTTACCAAAAATTTTTGGAATTCATTTATTTTTATCAGGTCTTTTATGTTTTGGTTTCGGTGCCTTCCACGTTACGGGTGCATTTGGACCTGGTATTTGGGTTTCTGATCCTTACGGATTAACTGGTAGCGTTCAACCTGTTGCACCTTCTTGGGGTGCTGATGGGTTTGATCCTTATAACCCAGGAGGGATTGCAGCTCATCATATCGCTGCCGGTATTTTAGGTGTTCTTGCTGGATTATTCCATATCTGTGTTCGTCCTTCTATTCGTTTATATTTTGGACTTTCAATGGGAAGTATTGAATCAGTTCTTTCAAGTAGTATTGCTGCAGTTTTTTGGGCAGCGTTTGTTGTTGCTGGCACAATGTGGTATGGTTCAGCAGCTACTCCTGTTGAATTATATGGTCCAACACGTTATCAGTGGGATCAAGGTTTTTTCCAACAAGAAATTCAAAAACGAGTTCAAATTAGTCTTTCTGAAGGAGCTTCTTTGTCTGATGCATGGTCAAAAATCCCTGAAAAATTAGCTTTTTATGATTACATTGGAAATAACCCAGCTAAAGGAGGTTTATTCCGTACTGGGGCCATGAATAGTGGTGACGGTATTGCTGTTGGTTGGTTAGGTCATGCTGTTTTTAAAGATCAAGAAGGACGTGAACTTTATGTTCGACGTATGCCAACTTTCTTCGAAACATTTCCTGTTATTTTACTGGATAAAGATGGTATTGTACGTGCTGACGTTCCTTTCCGTAAAGCTGAATCAAAATACAGTATTGAACAAGTAGGTGTTTCTGTTACTTTCTATGGTGGTGAATTAGATGGTTTAACTTTTACTGATCCAGCAACAGTAAAAAAATATGCACGAAAAGCTCAATTAGGCGAGGTGTTTGAATTTGATCGCAGTACGCTGCAGTCTGACGGGGTGTTCCGTTCTAGTCCACGCGGCTGGTTCACATTTGGGCATCTAAGTTTTGCATTACTATTCTTCTTTGGTCATATTTGGCATGGTGCTAGAACAATTTTCCGTGACCTTTTTGCTGGTATTGACGATGATATTAATGATCAAGTTGAATTTGGTAAATACAAAAAACTTGGTGATACTTCATCTTTACGTGAAGCTTTT
        Ourococcus_multisporus  ATGGGATTACCTTGGTATCGTGTACATACAGTAGTTATTAATGATCCGGGCCGTTTAATTTCAGTTCACTTAATGCACACAGCATTAGTAGCAGGTTGGGCAGGCTCAATGACTTTATTTGAAATTGCAGTTTTTGATCCTTCAGATCCAGTATTAAATCCAATGTGGCGTCAAGGTATGTTCGTATTACCTTTTATTACACGTTTAGGTGTAACACAATCGTGGGGTGGTTGGACAATTAGTGGAGAAACAGCTACAAACTGGAGTTACGAAGGTGTTGCTGCAACTCACATCGTATTATCAGGTTTATTATTCTTAGCATCAGTTTGGCACTGGGTTTACTGGGATTTAGAACTTTTCCGTGACCCAAGAACTGGTAAAACAGCTTTAGACCTTCCAAAAATTTTCGGTATTCACTTATTCCTTTCAGGTCTTTTATGTTTTGGTTTTGGTGCGTTCCACGTTACAGGTTTATTTGGTCCTGGTATCTGGGTTTCAGATCCTTATGGATTAACAGGAAGTGTTCAACCAGTAGCTCCTTCTTGGGGTGCTGATGGTTTTGATCCATACAACCCTGGTGGTATCCCAGCCCACCACATTGCGGCAGGGATTTTAGGTGTTTTAGCAGGCTTATTCCACTTATGTGTTCGCCCATCAATTCGTTTATACTTTGGTCTTTCAATGGGTAGTATCGAAACTGTTTTATCTAGTAGTATTGCTGCTGTTTTCTGGGCTGCTTTTGTAGTAGCTGGTACTATGTGGTACGGTTCAGCTGCAACTCCTATTGAATTATTTGGTCCAACACGTTACCAGTGGGACCAAGGTTTCTTCCAACAAGAAATTCAAAAACGAGTTCAAACTAGTCTTGCTGGAGGTGCTTCCCTTTCAGACGCTTGGTCAAAAATTCCAGAGAAATTAGCATTCTACGATTACATCGGTAATAACCCAGCTAAGGGCGGTCTTTTCCGTACTGGTGCTATGAACAGTGGTGATGGTATTGCTGTAGGTTGGTTAGGTCACGCAGTTTTCAAAGATAACGAAAGCCGCGAATTATTTGTTCGTCGTATGCCTACATTCTTTGAAACTTTCCCTGTTTTATTAATTGATAAAGATGGTGTTGTTCGTGCTGACGTACCTTTCCGTCGTGCTGAATCTAAATATAGTATTGAACAAGTTGGTGTAACTGTAACATTCTATGGTGGTGAATTAGACGGTTTAACATTCAACGATCCTGCTACGGTTAAAAAATACGCTCGTAAAGCTCAGTTAGGTGAAATTTTTGAATTTGACCGTTCTACTTTACAATCTGATGGAGTTTTCCGTAGTAGTCCTCGTGGATGGTTTACTTTTGGTCACGTTTGTTTTGCTCTACTATTCTTCTTCGGTCATATTTGGCACGGTGCACGTACGATTTTCCGTGACGTATTTGCAGGTATTGATGAAGACTTAAATGATAGTATTGAATTTGGTAAATACAAAAAACTTGGTGACACAAGTTCTATCCGTGAAGCTTTC
         Palmellopsis_texensis  ATGGGTTTACCTTGGTATCGTGTACACACTGTTGTTATTAATGACCCAGGAAGATTAATTTCTGTGCATTTAATGCATACAGCATTAGTAGCTGGTTGGGCAGGTTCAATGACATTATTTGAAATTGCTGTTTTTGACCCTTCTGATCCTGTCTTAAATCCTATGTGGCGTCAAGGGATGTTTGTTCTACCTTTTATGACTCGTTTAGGAATTACACAATCTTGGGGTGGCTGGACAATTAGTGGTGAAACTGCTTCAAATTGGAGTTATGAAGGAGTGGCTGCTTCACACATTGTTCTTTCAGGACTTCTTTTCTTAGCTTCAGTGTGGCACTGGACGTACTGGGACTTAGAATTATTCCGTGATCCAAGAACAGGAAAAACAGCATTAGATTTACCAAAAATTTTTGGTATTCACTTATTCTTATCTGGTTTAGCTTGTTTTGGTTTTGGTGCTTTCCATGTAACAGGTGTTTTTGGGCCTGGTATTTGGGTTTCAGACCCTTACGGTTTAACAGGAAGTGTTCAAGCTGTGGCTCCTTCTTGGGGTGCTGACGGCTTTGATCCTTACAACCCTGGTGGTATTCCTGCGCACCACATTGCTGCCGGTATTTTAGGTGTTTTAGCTGGATTATTCCACCTTTGTGTGCGTCCTTCTATTCGTTTATATTTCGGACTTTCTATGGGAAGTATTGAATCAGTTCTTTCAAGCAGTATTGCAGCTGTTTTTTGGGCAGCTTTCGTAGTAGCTGGAACAATGTGGTATGGTTCTGCTGCAACGCCTATCGAATTATATGGTCCAACTCGTTATCAGTGGGATTTAGGTTTCTTCCAACAAGAAATTCAAAAACGAGTACAAACAAGTGTTTCACAGGGTGTTTCTGTAGCAGATGCTTGGTCAAAAATTCCTGAAAAATTAGCTTTCTATGATTACATCGGTAATAACCCTGCTAAAGGTGGTTTATTCCGTACAGGTGCTATGAATAGTGGTGATGGTATTGCTGTAGGCTGGTTAGGTCACGCAATCTTTAAAGATCAAGACGGACGTGAACTTTATGTTCGTCGTATGCCAACTTTCTTTGAAACATTCCCTGTTATTTTAATTGATAAAGATGGTATTGTACGTGCTGACGTTCCTTTCCGTAAAGCAGAATCAAAATACAGTATCGAACAAGTTGGTGTTTCTGTAACATTCTTTGGTGGAGAATTAGACGGTTTAACATTTACAGATCCTGCCACTGTTAAAAAATATGCACGAAAAGCACAATTAGGTGAAATTTTTGAATTTGACCGTTCAACTTTACAATCAGATGGTGTATTCCGTAGTAGCCCTAGAGGTTGGTTTACTTTTGGACATTTAAGTTTTGCGTTATTATTCTTCTTTGGTCATATTTGGCACGGTGCTAGAACAATTTTCCGTGACGTATTCGCTGGTATCGACGATGATATCAATGATCAGGTGGAATTCGGCAAATACAAAAAACTTGGTGATACTTCATCATTACGTGAAGCGTTC
       Parallela_transversalis  ATGGGTTTACCTTGGTACCGTGTACACACCGTTGTTATTAATGATCCAGGACGTCTGATAGCTGTGCATCTAATGCATACCTCTCTCGTGGCAGGATGGGCTGGTTCAATGACACTTTTTGAAATTGCCGTTTTTGATCCATCTGACCCTTTATTAAACCCTATGTGGCGTCAAGGAATGTTCGTTCTTCCTTTTATGACTCGTTTAGGAATCTCTCAATCTTGGGGAGGTTGGACTATTAATGGAGAAAGCGCATCAAACTGGAGTTATGAAGGTGTAGCTGCTTCCCATATTATTCTTTCTGGATTACTTTTCCTTGCCGCTGTATGGCACTGGACATTCTGGGATTTAGAAATTTTCCGTGATCCTAGAACAGGAAAGACTGCTCTTGATTTACCAAAAATTTTCGGTATTCACCTATTCCTAGCTGGTCTACTATGTTTCTCATTTGGAGCTTTCCACGTAACTGGACTTTTTGGCCCTGGTATTTGGATTTCTGACCCTTACGGATTAACTGGTAGTGTTCAACCAGTGGCTCCTTCATGGGGAGCTGATGGATTTGATCCTTATAACCCTGGTGGTATCCCTGCACATCATATTGCTGCAGGTATTCTAGGTGTTTTAGCTGGTCTTTTCCACCTTTGTGTAAGACCTTCTATTCGTCTTTACTTTGGACTATCTATGGGAAGTATTGAGTCTGTGCTATCAAGCAGCATCGCTGCGGTATTCTGGGCAGCCTTTGTGGTAGCTGGAACTATGTGGTATGGCTCTGCTGCTACGCCAATTGAACTATTTGGGCCAACTCGTTATCAATGGGATTTAGGATTCTTCCAGCAAGAAATCCAAAAACGAGTACAAACAAGTTTAGCTGGAGGTGCATCACTTTCAGAAGCATGGGCAAAAATTCCAGAAAAATTAGCTTTCTATGATTATATTGGAAACAACCCAGCTAAAGGTGGTTTATTCCGTACAGGAGCTATGAATAGTGGAGATGGTATCGCAGTAGGTTGGTTAGGTCATGCTGTATTCAAAGACAGTGAAGGTCGAGAATTATTTGTAAGACGTATGCCTACTTTTTTCGAAACATTCCCTGTTTTATTAATTGATAAAGATGGAATTGTTCGAGCTGACGTACCGTTCCGAAGAGCTGAATCTAAATATAGTATTGAACAAGTTGGAGTTACAGTAAGTTTCTATGGAGGAGAATTAGATGGTTTAACTTTCTCAGATCCAGCTACGGTTAAAAAGTATGCTCGAAAAGCTCAATTAGGTGAAATCTTTGAATTTGACCGTTCTAGTCTGCAATCTGATGGTGTATTCCGTAGCAGTCCACGTGGTTGGTTTACTTTTGGTCACTTATCTTTCGCTTTATTATTCTTCTTTGGTCATATTTGGCACGGTGCTCGCACGATCTTTAGAGATGTATTTGCTGGTATCGACGATGATATTAACGAGTCACTAGAATTCGGTAAATACAAAAAACTTGGGGATGCAAGCTCTAATCGTGAAGCTTTC
             Pediastrum_duplex  ATGGGATTACCTTGGTATCGTGTTCACACAGTAGTTATTAATGACCCAGGTCGATTAATTTCAGTACACTTAATGCACACAGCATTAGTAGCTGGATGGGCTGGATCAATGACACTTTTTGAAATTGCTGTTTTTGATCCATCAGACCCTGTTTTAAACCCAATGTGGCGTCAAGGGATGTTTGTTTTACCTTTTATGACACGTTTAGGTATTACTCAATCTTGGGGTGGTTGGACAATTAGTGGAGAAACAGCAACAAATTGGAGTTATGAAGGTGTTGCAGCTTCGCACATTATTTTATCAGGTTTATTATTTTTAGCTTCAGTATGGCACTGGACATACTGGGATTTAGAATTATTCCGTGATCCTAGAACTGGGAAAACAGCATTAGACCTTCCAAAAATTTTTGGAATCCATTTATTCTTATCAGGTCTTTTATGTTTTGGCTTTGGAGCTTTCCACGTTACTGGATTATTTGGACCTGGTATTTGGGTTTCTGATCCTTATGGTCTTACAGGAAGTGTTCAACCAGTTGCTCCTTCTTGGGGAGCTGACGGTTTTGATCCTTTTAACCCAGGAGGAATTGCAGCACACCATATTGCTGCTGGTATCTTAGGTGTATTAGCAGGTTTATTCCACCTTTGTGTTCGTCCTTCTATTCGCTTATATTTTGGTTTATCTATGGGTAGTATTGAAACAGTACTTTCAAGTAGTATTGCTGCAGTATTCTGGGCAGCTTTTGTAGTAGCTGGTACAATGTGGTATGGATCAGCAGCAACTCCAATTGAATTATTTGGTCCAACTCGTTATCAATGGGACCAAGGATTCTTCCAACAAGAAATTCAAAAACGAGTTCAAACTAGTATTGCTTCAGGAGCATCTCTTTCAGATGCTTGGTCTAAAATTCCAGAAAAATTAGCTTTCTATGATTATATTGGAAATAACCCAGCAAAAGGTGGTTTATTCCGTACAGGAGCTATGAACAGTGGAGATGGAATCGCAGTAGGATGGTTAGGTCATGCTGTTTTTAAAGATCAAGAAGGACGCGAGCTATTTGTTCGTCGTATGCCTACTTTCTTTGAAACTTTCCCTGTTATTTTATTAGATAAAGATGGTGTTGTACGTGCAGACGTACCTTTCCGTCGTGCTGAATCAAAATACAGTATTGAACAAGTAGGAGTTTCTGTAACTTTCTATGGAGGAGAATTAGATGGATTAACATTCAGTGACCCAGCTACTGTTAAAAAATATGCTCGTAAAGCTCAATTAGGAGAAATTTTTGAATTTGATCGTTCAACTTTACAATCTGATGGAGTTTTTCGCAGTAGCCCACGTGGTTGGTTTACTTTTGGTCACGTATGTTTTGCTTTATTATTCTTCTTTGGTCATATTTGGCATGGAGCTCGTACAATTTTCCGTGATGTATTTGCTGGTATTGACGATGATTTAAACGAAAGTTTAGAATTTGGAAAATACAAAAAACTTGGAGATACTAGTTCTGTTCGTGAAGCTTTC
         Phacotus_lenticularis  ATGGGTTTACCTTGGTATCGTGTACACACAGTAGTTATTAATGACCCTGGACGTTTAATTTCAGTTCACTTAATGCACACAGCATTAGTAGCTGGTTGGGCAGGTTCAATGACATTATTTGAAATTGCAGTATTTGACCCTTCTGACCCTGTATTAAATCCAATGTGGCGTCAAGGTATGTTTGTACTTCCATTCATGACACGTTTAGGAATTACACAATCTTGGGGTGGTTGGACAATCAGTGGTGAAACTGCATCTAATTGGAGTTATGAAGGTGTTGCAGCATCTCACATCGTATTATCAGGACTTTTATTCTTAGCTTCAGTATGGCACTGGGTTTATTGGGATTTAGAATTATTCCGTGACCCTCGTACTGGTAAAACAGCTTTAGACCTTCCAAAAATCTTTGGTATCCACTTATTCTTATCTGGACTTCTATGTTTTGGTTTTGGTGCATTCCACGTTACTGGTGTTTTTGGTCCTGGTATCTGGGTTTCTGACCCATATGGATTAACAGGAAGTGTTCAACCAGTAGCTCCTTCATGGGGTGCTGATGGTTTTGATCCATATAACCCTGGCGGTGTACCAGCGCACCACATTGCTGCTGGTATTTTAGGTATCTTAGCAGGTCTTTTCCACCTTTGTGTACGTCCTTCAATTCGTTTATACTTTGGTTTAAGTATGGGTAGTATTGAATCAGTACTTTCAAGTAGTATTGCTGCTGTATTCTGGGCAGCCTTTGTTGTAGCTGGTACTATGTGGTATGGTTCAGCAGCAACTCCTGTTGAATTATTTGGTCCAACACGTTATCAGTGGGACCAAGGTTTCTTCCAACAAGAAATTCAAAAACGAGTACAAGCTAGTTTATCTAGTGGTGTATCATTATCAGAAGCTTGGTCAAAAATCCCAGAAAAATTAGCTTTCTATGACTATATTGGAAATAACCCAGCTAAAGGTGGTCTTTTCCGTACTGGTGCTATGAACAGTGGTGATGGTATTGCTGTAGGTTGGTTAGGTCACGCATCATTCAAAGATAATGAAGGTCGTGAACTATTTGTTCGTCGTATGCCTACTTTCTTTGAAACTTTCCCTGTTGTTTTACTTGATAAAGATGGTGTTGTTCGTGCTGACGTTCCATTCCGTAAAGCTGAATCTAAATACAGTATTGAACAAGTAGGTGTTTCAGTAACTTTCTATGGTGGTGAATTAGATGGTTTAACATTTACAGACCCAGCAACTGTTAAAAAGTATGCTCGTAAAGCTCAATTAGGTGAAATTTTTGAATTTGACCGTTCTACTTTACAGTCTGATGGTGTATTCCGTAGTAGCCCACGTGGTTGGTTTACGTTTGGTCACTTATGTTTTGCACTTCTATTCTTCTTTGGTCACATTTGGCATGGTGCTCGTACTATCTTCCGTGATGTATTTGCTGGTATTGATGAAGATGTTAATGATCAAGTTGAATTTGGTAAGTACAAAAAACTTGGTGATGCTTCTTCTCTACGTGAAGCATTC
            Pleodorina_starrii  ATGGGTTTACCTTGGTATCGTGTACATACAGTAGTAATCAATGATCCTGGGCGACTAATTTCTGTGCATTTAATGCATACTGCATTAGTTTCTGGTTGGGCAGGTTCTATGGCTTTATTTGAAATTTCAGTTTTTGACCCATCTGATCCAGTATTAAACCCAATGTGGCGTCAAGGGATGTTTGTTCTTCCTTTTATGACACGTTTAGGGATTACACAATCTTGGGGTGGCTGGACAATTAGTGGTGAAACAGCAACAAATTGGAGTTATGAAGGTGTAGCAGCTGCTCACATTATCCTTTCAGGTGCTCTGTTTTTAGCTTCAGTATGGCACTGGACATACTGGGATTTAGAGCTTTTCCGTGACCCACGTACAGGTAAAACAGCTTTAGATTTACCAAAAATTTTTGGTATTCACTTATTCTTATCTGGTTTACTTTGTTTTGGTTTTGGTGCATTCCATGTAACTGGTGTATTTGGTCCTGGTATTTGGGTTTCTGACCCTTATGGATTAACAGGTAGTGTTCAACCTGTAGCACCTTCTTGGGGTGCTGATGGTTTTGACCCATTCAATCCAGGTGGTATTGCTTCGCACCACATTGCAGCAGGTATCCTTGGTGTATTAGCTGGTTTATTCCACTTATGTGTACGTCCTTCGATTCGTTTATATTTTGGTTTATCAATGGGTAGTATTGAAACAGTATTATCTAGCAGTATTGCAGCAGTCTTCTGGGCAGCCTTTGTTGTAGCTGGTACTATGTGGTACGGTTCAGCGGCTACTCCTATTGAATTATTTGGTCCAACTCGTTATCAGTGGGACCAAGGTTTCTTCCAACAAGAAATTCAAAAACGTGTCCAAGCTAGTCTAGCAGAAGGTGCTTCTTTATCTGAAGCATGGTCTCGTATCCCAGAAAAACTAGCTTTTTACGATTACATTGGTAATAACCCAGCAAAAGGTGGTTTATTCCGTACTGGTGCTATGAACAGTGGTGATGGTATTGCCGTAGGTTGGTTAGGTCATGCTGTATTCAAAGATCAAGAAGGTCGTGATTTATTTGTTCGCCGTATGCCTACTTTCTTTGAAACTTTCCCAGTTATTTTACTAGATAAAGATGGTATTGTTCGTGCTGACGTTCCTTTCCGTAAAGCTGAATCAAAATATAGTATTGAACAAGTAGGTGTTTCTGTTACATTCTACGGTGGTGAATTAGATGGTTTAACATTTACAGATCCAGCTACTGTTAAAAAATACGCTCGAAAAGCTCAATTAGGTGAAATTTTCGAATTCGATAGAAGTACTTTACAATCAGACGGTGTATTCCGCAGTAGTCCTCGTGGCTGGTTTACGTTTGGACATGTATGTTTTGCATTACTTTTCTTCTTTGGTCATATTTGGCATGGTGCTCGTACGATTTTCCGCGATGTATTTGCTGGTATTGACGACGATATAAATGATCAAGTTGAATTCGGTAAATACAAAAAACTTGGTGACACTTCTTCTTTACGTGAAGCATTC
        Protosiphon_botryoides  ATGGGCTTACCTTGGTATCGTGTACATACAGTAGTTATTAATGACCCAGGCCGTTTAATTTCTGTTCACTTAATGCACACAGCATTAGTAGCTGGTTGGGCTGGTTCAATGACATTATTTGAAATTGCAGTTTTTGACCCTTCAGACCCTGTTTTAAACCCAATGTGGCGTCAAGGTATGTTCGTATTACCTTTCTTAACACGTTTAGGTGTAACTCAATCTTGGGGTGGTTGGACAATTAGTGGTGAAACAGCTAATAACTGGAGTTATGAAGGTGTAGCAGCTGCTCACATCGTATTATCAGGTTTATTATTCTTAGCTTCAGTATGGCACTGGACCTACTGGGATTTAGAATTATTCCGTGACCCACGTACAGGTAAAACAGCATTAGACTTACCAAAAATTTTTGGTATTCACTTATTCTTATCTGGTTTATTATGTTTTGGTTTTGGTGCTTTCCACGTAACTGGTGTATTTGGTCCTGGTATCTGGGTTTCTGACCCTTATGGTTTAACAGGTAGTGTTCAACCAGTAGCTCCATCTTGGGGTGCAGATGGTTTTGACCCATACAACCCAGGTGGTATTCCAGCTCACCACATTGCAGCAGGTATTTTAGGTGTATTAGCAGGTTTATTCCACTTATGTGTACGTCCATCTATTCGTTTATACTTTGGTCTTTCAATGGGTTCTATTGAATCTGTATTATCAAGTAGTATTGCAGCAGTTTTCTGGGCAGCATTCGTTGTAGCAGGTACTATGTGGTATGGTTCAGCAGCAACTCCAATTGAATTATTTGGTCCAACACGTTATCAGTGGGACCAAGGTTTCTTCCAACAAGAAATTCAAAAACGAGTAGCACAAAGTACAGCTGAAGGTGCTTCTTTAGCAGATGCTTGGTCAAAAATCCCTGAAAAATTAGCTTTCTATGACTACATCGGTAACAACCCTGCTAAAGGTGGTTTATTCCGTACTGGTGCAATGAACAGTGGTGACGGTATTGCTGTAGGTTGGTTAGGTCACGCTGTATTCAAAGATCAAGAAGGTCGTGAACTTTTCGTTCGTCGTATGCCTACTTTCTTTGAAACATTCCCAGTTATTTTACTTGACAAAGATGGTATTGTTCGTGCTGACGTTCCTTTCCGTAAAGCAGAATCTAAATACTCAATTGAACAAGTTGGTGTTTCAGTTACTTTCTACGGTGGTGAATTAAATGGTTTAACATTTACTGATCCTGCTACTGTTAAAAAATACGCACGTAAATCTCAATTAGGTGAAATTTTCGAATTTGACCGTTCTACTTTACAATCTGATGGTGTATTCCGTAGCAGCCCACGTGGTTGGTTCACTTTTGGTCACTTATCTTTTGCATTATTATTCTTCTTCGGTCACATTTGGCACGGTGCTCGTACTATCTTCCGTGATGTATTTGCTGGTATTGATGAAGACATCAACGATCAAGTTGAATTTGGTAAATACAAAAAACTTGGTGACACTTCATCTTTACGTGAAGCTTTC
Pseudomuriella_schumacherensis  ATGGGTTTACCTTGGTACCGTGTACATACAGTTGTAATTAATGACCCTGGGCGACTAATTTCTGTGCACTTAATGCACACGGCTTTAGTAGCTGGTTGGGCAGGTTCAATGACTCTTTTTGAAATCGCTGTTTTTGATCCATCAGATCCAGTATTAAATCCAATGTGGCGTCAAGGTATGTTTGTTTTACCTTTTATGACACGTTTAGGAATTACACAATCATGGGGTGGTTGGACAATTAGTGGTGAAACAGCTACAAACTGGAGTTATGAAGGTGTAGCAGCGTCTCACATCATTCTATCTGGTCTACTGTTCTTAGCTAGTGTATGGCATTGGGTATACTGGGACCTTGAACTATTCCGTGACCCAAGAACAGGAAAAACAGCTTTAGATCTTCCAAAAATCTTTGGAATTCACCTTTTCCTTTCAGGACTTTTATGTTTTGGATTTGGAGCATTCCATGTAACAGGACTTTTTGGTCCTGGTATTTGGGTTTCTGACCCATACGGATTAACTGGAAGTGTACAACCTGTTGCTCCTTCATGGGGTCCAGAAGGATTTGATCCATTCAACCCAGGTGGTATTGCTGCTCACCACATCGCTGCCGGAATTTTAGGTGTTTTAGCTGGTTTATTCCACCTTTGTGTGCGTCCTTCTATTCGTTTATACTTTGGTTTATCAATGGGTAGCATTGAAACAGTTTTATCTAGTAGTATTGCTGCAGTTTTCTGGGCTGCTTTTGTAGTTGCAGGAACAATGTGGTATGGTTCGGCAGCAACGCCTATTGAGTTATTCGGACCTACTCGTTATCAGTGGGACCAAGGTTTCTTCCAACAAGAAGTTCAAAAACGTATTCAAACTAGTTTAGCTGAAGGTTCTTCTCTTTCAGAAGCTTGGTCAAAAATTCCAGAAAAATTAGCTTTCTATGACTATATTGGAAACAACCCAGCTAAAGGTGGGCTTTTCCGTACGGGAGCTATGAACAGTGGAGATGGAATTGCTGTAGGTTGGTTAGGCCACTCAGTATTTAAAGATCAAGAAGGTCGCGAACTATTTGTTCGTCGTATGCCTACTTTCTTTGAAACATTCCCAGTTATTTTAATTGACAAAGATGGAGTTGTGCGTGCTGACGTTCCATTCCGTCGTGCTGAATCAAAATATAGTATTGAACAAGTTGGTGTTTCTGTTACTTTCTATGGAGGTGAACTTGATGGTTTAACATTTACAGATCCTGCTACAGTTAAAAAGTATGCACGTAAAGCTCAATTAGGTGAAATTTTCGAATTTGACCGTTCAACTTTACAATCTGATGGTGTATTCCGTAGCAGCCCACGTGGTTGGTTTACTTTTGGTCACGTATGTTTCGCGTTATTATTCTTCTTTGGTCATATTTGGCACGGTGCAAGAACAATCTTCCGTGACGTATTTGCCGGAATTGATGATGACCTAAACGAGCAATTAGAGTTTGGAAAATACAAAAAACTTGGTGATACAAGTTCGGTTCGTGAAGCTTTC
            Rotundella_rotunda  ATGGGATTACCTTGGTATCGTGTACATACAGTTGTAATTAATGACCCGGGGCGACTAATTTCCGTGCATTTAATGCACACAGCATTAGTAGCTGGTTGGGCAGGTTCGATGACACTTTTTGAAATCGCCGTTTTTGATCCATCAGATCCAGTTTTAAACCCAATGTGGCGTCAAGGTATGTTCGTATTACCTTTCATGACACGTTTAGGTGTTAGTCAATCATGGGGTGGATGGACAATCAGTGGTGAAACAGCTTCAAATTGGAGTTATGAAGGAGTAGCAGCTTCTCACATTATTTTATCTGGTTTATTATTCCTAGCTTCCGTATGGCATTGGGTATACTGGGATTTAGAATTATTCCGTGATCCACGTACTGGAAAAACAGCATTAGACCTTCCTAAAATTTTTGGGATTCATTTATTCTTATCTGGGCTTTTATGTTTTGGATTTGGTGCTTTCCACGTAACAGGTTTATTTGGGCCTGGTATTTGGGTTTCAGATCCTTATGGATTAACTGGAAGTGTTCAACCCGTTGCCCCTTCTTGGGGTGCGGATGGATTCGATCCATTTAACCCAGGTGGGATTCCTGCTCACCATATTGCGGCTGGTATTTTAGGTGTTTTAGCTGGTTTATTCCACCTATGTGTACGTCCTTCCATTCGTCTATACTTTGGTTTATCAATGGGAAGTATTGAAACTGTACTATCTAGTAGTATTGCTGCTGTTTTCTGGGCAGCTTTCGTTGTTGCTGGTACAATGTGGTACGGATCTGCGGCAACTCCAATCGAATTATTTGGTCCAACTCGTTATCAGTGGGACCAAGGTTTCTTCCAACAAGAAATTCAAAAACGAGTTCAAACATCGATTGCTGGGGGAGCTTCTCCTTCAGATGCTTGGGCTAAAATTCCTGAAAAATTAGCTTTCTATGATTACATCGGAAACAACCCTGCAAAAGGTGGTTTATTCCGTACTGGAGCTATGAACAGTGGTGATGGTATTGCGGTTGGTTGGTTAGGACATGCTGTATTTAAAGATCAAGATGGTCGTGAACTTTATGTTCGCCGTATGCCTACTTTCTTTGAAACATTCCCTGTTTTATTAATCGATAAAGATGGTGTTGTTCGTGCGGACGTTCCTTTCCGTCGTGCTGAATCAAAATATAGTATTGAACAAGTTGGTGTTTCTGTAACTTTCTACGGTGGTGAATTAGATGGTTTAACATTTACAGATCCTGCTACAGTGAAAAAATATGCACGTAAAGCACAATTAGGTGAAATTTTCGAATTTGACCGTTCGACTTTACAATCGGATGGTGTATTCCGTTCAAGCCCACGTGGTTGGTTCACTTTTGGTCACGTTTGCTTTGCTTTATTATTCTTCTTTGGACATATTTGGCATGGTGCTCGTACGATTTTCCGTGATGTTTTTGCTGGTATTGATGATGACCTAAACGAAAGTTTAGAATTTGGTAAATACAAAAAACTTGGGGATACAAGCTCTGTTCGTGAAGCTTTC
          Scenedesmus_obliquus  ATGGGCTTACCTTGGTATCGTGTACATACAGTAGTTATTAATGACCCAGGGCGATTAATTTCTGTGCATTTAATGCACACAGCATTAGTTGCTGGTTGGGCTGGATCAATGACACTTTTCGAAATTGCTGTTTTTGACCCATCAGATCCTGTTTTAAACCCAATGTGGCGTCAAGGTATGTTTGTACTGCCTTTCATGACACGTTTAGGTGTAACACAATCTTGGGGTGGATGGACAATTAGCGGTGAAACAGCAACAAATTGGAGTTATGAAGGTGTTGCTGCATCTCATATTATTTTATCTGGTTTATTATTCTTAGCTTCGGTTTGGCACTGGGTTTACTGGGATTTAGAGTTATTCCGTGACCCAAGAACTGGAAAAACTGCATTAGATTTACCAAAAATTTTCGGAATTCACTTATTCTTATCAGGTCTTTTATGTTTTGGTTTTGGTGCTTTCCACGTAACAGGTTTATTTGGTCCTGGTATTTGGGTTTCAGATCCTTATGGATTAACAGGAAGTGTTCAACCAGTTGCTCCTTCTTGGGGTGCTGATGGGTTTGATCCTTTCAACCCTGGTGGTATTGCAGCGCACCACATTGCTGCTGGTATTTTAGGTGTTTTAGCAGGATTATTCCACTTATGTGTACGTCCTTCTATTCGTTTATACTTTGGTTTATCAATGGGTAGTATCGAAACAGTATTATCAAGTAGTATTGCTGCTGTTTTCTGGGCTGCTTTCGTTGTTGCTGGAACTATGTGGTATGGTTCAGCAGCTACTCCAATTGAATTATTTGGTCCTACACGTTATCAATGGGACCAAGGTTTCTTCCAACAAGAAATTCAAAAACGAGTTCAAACAAGTTTAGCAGGTGGTTCTTCACTTTCTGATGCTTGGTCGAAAATTCCAGAAAAATTAGCTTTCTATGATTATATTGGAAACAACCCTGCAAAAGGTGGTCTTTTCCGTACAGGAGCTATGAATAGTGGAGATGGTATTGCTGTTGGATGGTTAGGTCACGCAGTATTTAAAGATCAAGATGGTCGTGAATTATACGTACGTCGTATGCCTACTTTCTTTGAAACATTCCCAGTTTTATTAATTGATAAAGATGGTGTTGTACGTGCTGACGTTCCTTTCCGTCGTGCTGAATCAAAATATAGTATTGAACAAGTTGGTGTATCAGTAACTTTCTACGGTGGTGAATTAGATGGATTAACATTTAATGATCCAGCAACTGTTAAAAAATATGCTCGTAAAGCACAATTAGGTGAAATTTTTGAATTTGATCGTTCAACATTACAATCTGATGGTGTATTCCGTAGTAGTCCACGTGGTTGGTTTACTTTTGGTCACGTTTGCTTTGCTTTATTATTCTTCTTTGGACATATTTGGCATGGTGCACGTACAATCTTCCGTGATGTATTTGCTGGTATTGATGATGATCTAAACGAAAGTTTAGAATTTGGTAAATACAAAAAACTTGGTGATACAAGTTCTGTTCGTGAAGCTTTC
        Schizomeris_leibleinii  ATGGGTTTACCTTGGTATCGTGTACATACTGTTGTATTAAATGATCCTGGGCGATTAATCGCTGTTCACTTAATGCACACTTCTTTAGTTTCTGGTTGGGCTGGTTCAATGGCTTTATATGAGCTTGCTGTATTTGATCCTTCTGATCCGGTTTTAAACCCTATGTGGCGTCAAGGGATGTTTGTACTTCCTTTCATGACACGTTTAGGTATTACAAAATCTTGGGGTGGTTGGACAATTAGCGGAGAAACAGTAACTACATGGACTTATGAAGCTGTAGCAGCTGCGCATATTATTTTATCAGGTGCTTTATTCTTAGCAGCTATTTGGCACTGGATTTATTGGGATTTAGATTTATTCCGTGATCCAAGAGAAGGAAAACCAGCTTTAGATTTACCTAAAATTTTTGGTATTCACTTATTCTTAGCAGGTTTATTATGTTTTGGTTTCGGTGCTTTCCACGTAACAGGTTTATATGGACCTGGTATTTGGGTGTCTGATCCATACGGATTAACTGGTAGTGTTCAACCTGTTGCTCCATCATGGGGTGCTGATGGTTTTGATCCATACAACCCAGGAGGTATTGCTTCACACCACATTGCAGCTGGTATTTTAGGCGTTTTAGCTGGTCTATTCCACTTATGTGTACGTCCATCTTTACGTTTATATTTAGGTTTATCAATGGGTAGTATTGAAAGTGTACTTTCAAGTAGTATTGCTGCAGTATTCTGGGCTGCTTTCGTTGTTGCTGGTACAATGTGGTACGGTTCAGCTGCAACTCCTGTTGAGTTATTTGGTCCTACACGTTATCAATGGGATCAAGGTTTCTTCCAACAAGAAATTGAAAAACGAGTAGCAACTAGTGTTGCGAATGGTGCTTCTGTATCTGACGCTTGGGCTCAAATTCCTGAAAAATTAGCTTTCTATGATTATATTGGAAATAACCCAGCAAAAGGTGGTTTATTCCGTTCAGGTGCTATGAACAGTGGTGATGGTATTGCAGTAGGTTGGTTAGGCCATGCTGTATTTAAAGATTCTGAAGGTCGTGAATTATCTGTTCGTCGTATGCCTACTTTCTTTGAAACATTCCCAGTAATTTTACTTGATAAAGATGGTATTGTACGTGCTGACGTTCCATTCCGTCGTGCTGAATCAAAATATAGTATTGAACAAGTTGGTGTTTCAGTTTCTTTCTACGGTGGTGAGTTAGATGGTGTAACATTCAGCGATCCAGCTACAGTTAAAAAATATGCTCGTCGTGCACAATTAGGTGAAATTTTTGAATTTGACCGTGCTACTTTACAATCAGATGGTGTATTCCGTAGTAGTCCTCGTGGTTGGTTTACTTTTGGTCACTTATGTTTTGCTTTAATTTTCTTCTTCGGTCACATTTGGCACGGTGCTCGTACATTAGCTCGTGACAGATTTGCTGGTATTGATGACGACTTAAATGATCAGGTAGAGTTTGGTAAATTCCAGAAAATTGGTGACCCTAGCTCTTTCCGTCAAGCTGTT
        Spermatozopsis_similis  ATGGGTTTACCTTGGTATCGAGTACATACAGTTGTAATTAACGACCCGGGTCGTTTAATTTCTGTTCACTTAATGCATACAGCATTAGTAGCAGGTTGGGCAGGTTCAATGACATTATTTGAAATTGCTGTTTTTGATCCTTCAGATCCAGTATTAAATCCTATGTGGCGTCAAGGGATGTTTGTATTACCATTCATGACACGCTTAGGTATTTCACAATCATGGGGTGGTTGGACAATTAGCGGTGAAACAGCTTCTAATTGGAGTTATGAAGGCGTTGCTGCTTCTCACATTATTTTATCAGGTTTATTATTTTTAGCTTCAGTGTGGCACTGGGTTTATTGGGATTTAGAATTATTCCGTGATCCTCGTACAGGCAAAACAGCTTTAGATTTACCAAAAATCTTTGGTATTCACTTATTCTTAGCAGGTTTATTATGCTTTGGCTTTGGTGCATTCCATGTAACAGGTTTATTTGGTCCTGGTATCTGGGTTTCAGATCCATATGGATTAACTGGAAGCGTTCAACCAATTGCTCCTTCTTGGGGTGCTAATGGTTTCGATCCATATAACCCAGGTGGGATTGCTGCGCACCACATCGCTGCAGGTATTTTAGGTGTATTAGCAGGTTTATTCCATTTATGTGTACGTCCGTCAATTCGTTTATACTTTGGTTTATCAATGGGTTCAATTGAATCTGTTCTTTCAAGTAGTATTGCTGCTGTATTCTGGGCTGCTTTTGTTGTTGCTGGAACAATGTGGTATGGTTCAGCTGCAACTCCAATTGAATTATTTGGTCCAACACGTTACCAGTGGGACCAAGGTTTCTTCCAACAAGAAATTCAAAAACGAGTACAAACGAATTTAGCTCAAGGTGGTTCATTAGCAGATGCTTGGTCAAAAATTCCTGAAAAATTAGCTTTCTACGACTATATTGGAAATAACCCAGCAAAAGGTGGTCTTTTCCGTACAGGTGCTATGAATAGCGGTGATGGAATTGCAGTAGGCTGGTTAGGTCACGCTATTTTTAAAGATCAACAAGGTCGCGATTTATTCGTACGTCGTATGCCTACGTTCTTTGAAACTTTCCCAGTATTATTAATTGATAAAGATGGAATTGTACGTGCAGACGTTCCATTCCGTCGTGCTGAATCTAAATATAGTATTGAACAAGTTGGCGTTTCTGTTACTTTCTACGGTGGAGAATTAGATGGTTTAACATTTAGTGATCCTGCTACAGTTAAAAAGTATGCACGTAAAGCACAATTAGGTGAAATTTTTGAATTTGATCGTTCAACATTACAGTCTGATGGTGTATTCCGTAGTAGCCCACGTGGTTGGTTTACTTTTGGACATGTTTGCTTTGCTTTATTATTCTTCTTTGGCCACATTTGGCACGGTGCTCGTACGATTTTCCGTGACGTATTTGCTGGTATTGATGAAGAAGTAAATGATCAAGTTGAATTTGGTAAATACAAAAAACTTGGGGATACAAGTTCTCTTCGTGAAGCATTC
     Stephanosphaera_pluvialis  ATGGGCTTACCTTGGTATCGTGTACATACAGTTGTTATTAATGACCCAGGCCGTTTAATTTCTGTTCACTTAATGCACACTGCATTAGTAGCAGGTTGGGCTGGTTCAATGACATTATTTGAAATTGCAGTTTTCGACCCTTCGGATCCGGTATTAAACCCAATGTGGCGTCAAGGGATGTTTGTACTTCCTTTTTTAACACGTTTAGGGGTTACACAATCTTGGGGTGGTTGGACTATTAGCGGGGAAACTGCTAATAATTGGAGTTATGAAGGTGTTGCAGCGTCACACATTGTACTTTCAGGTTTATTATTCTTAGCTTCAGTGTGGCACTGGGTATACTGGGACTTAGAGCTTTTCCGTGATCCACGTACAGGAAAAACAGCATTAGACTTACCTAAAATTTTCGGTATTCACTTATTCTTATCAGGACTTTTATGTTTTGGTTTTGGTGCTTTCCACGTTACTGGTGTTTTCGGGCCTGGTATTTGGGTTTCTGACCCTTATGGGTTAACTGGTAGTGTTCAGCCTGTCGCGCCTTCTTGGGGTGCTGACGGTTTTGATCCTTATAACCCTGGCGGTATTCCAGCACACCATATCGCAGCTGGTATCTTAGGCGTTTTAGCGGGCTTATTCCATTTATGTGTACGTCCGTCTATTCGTCTATACTTCGGTCTTTCAATGGGCTCAATTGAATCTGTTTTATCGAGCAGTATCGCTGCAGTTTTTTGGGCAGCTTTTGTCGTAGCAGGTACTATGTGGTATGGCTCAGCCGCAACTCCAATTGAATTATTTGGACCAACACGTTACCAGTGGGACCAAGGTTTCTTCCAACAAGAAATTCAAAAACGAGTAGCACAAAGCCTAGCTGAAGGTGGTGCTTTATCCGACGCTTGGTCTAAAATCCCTGAAAAGTTAGCCTTTTATGACTACATCGGTAACAACCCTGCAAAAGGCGGTCTTTTCCGTACAGGCGCTATGAACAGTGGCGATGGTATTGCAGTAGGTTGGTTAGGCCATGCCGTATTCAAAGATCAAGAAGGCCGTGAACTTTATGTTCGTCGTATGCCAACTTTCTTTGAAACTTTCCCTGTAATTCTAATTGATAAAGACGGTATTGTGCGTGCGGACGTGCCATTCCGTAAAGCAGAATCAAAATATTCAATTGAACAAGTTGGTGTTTCAGTTACTTTCTTTGGTGGCGAATTAAACGGGTTAACGTTTACGGATCCGGCAACAGTTAAAAAATATGCACGTAAAGCACAATTAGGTGAAATTTTTGAATTTGACCGCTCTACTTTACAATCTGATGGTGTATTCCGTAGCAGCCCACGTGGTTGGTTCACTTTTGGACACTTATGTTTTGCTTTATTATTCTTCTTTGGACACATCTGGCACGGCGCGCGTACTATATTCCGTGACGTTTTTGCCGGCATTGATGACGACGTAAATGACCAAGTAGAATTTGGTAAATATAAGAAACTGGGCGATACTTCATCACTACGTGAAGCTTTC
      Stigeoclonium_helveticum  ATGGGTTTACCTTGGTATCGTGTACACACTGTTGTTCTAAATGATCCTGGTCGTTTAATTTCTGTGCATTTAATGCACACTGCGTTAGTTTCTGGTTGGGCAGGAAGCATGGCTTTGTATGAATTAGCTGTGTTTGATCCATCTGACCCGATTTTAAATCCTATGTTTCGTCAAGGGATGTTTGTACTTCCTTTTATGACACGTTTAGGTATTACAAAATCTTGGGGTGGTTGGTCAATTAGCGGTGAAACTGTAACTACATGGACATACGAAGCTGTTGCAGCGTCTCACATTATTTTATCTGGTGCGCTATTTTTAGCAAGTATTTGGCACTGGGTTTACTGGGATCTTGATTTATTTCGTGATCCACGAGAAGGAAAACCTGCTTTAGATTTACCTAAAATTTTTGGTATTCATTTATTTTTAGCAGGTATTTTATGTTTCAGCTTCGGGGCCTTCCATGTAACGGGACTATACGGTCCTGGTATTTGGGTTTCTGATCCTTACGGTTTAACAGGTAGTGTTCAACCTGTTTCTCCATCTTGGGGAGCTGATGGTTTTGACCCTTATAATCCTGGAGGCATTGCGGCTCACCACGTCGCAGCTGGTATTTTAGGAATTTTAGCTGGTTTATTCCATTTATGTGTTCGTCCATCGTTACGTCTATATTTAGGCTTATCAATGGGTAGCATTGAAAGTGTTCTGTCAAGTAGTATCGCTGCTGTGTTCTGGGCGGCTTTTGTTGTAGCAGGAACAATGTGGTACGGTTCTGCGGCTACGCCAATTGAATTATTTGGTCCAACACGTTACCAATGGGACCAAGGCTTCTTCCAACAAGAAATTGAAAAACGAGTAGCTAGTAGTTTAGCTAACGGTTCTTCTGTTTCTGAGGCATGGGCTACGATTCCAGAAAAACTTGCTTTCTATGACTATATTGGAAATAACCCTGCTAAAGGTGGTTTATTCCGTTCTGGTGCTATGAATAGTGGTGATGGTATTGCTGTGGGTTGGTTAGGTCATGCGATTTTCACAGATTCAGAAGGTCGTGAGTTATACGTTCGTCGTATGCCTACATTCTTTGAAACATTCCCAGTAATTTTACTTGATAAAGATGGAGTAGTGCGAGCGGATGTACCTTTCCGTCGTGCAGAATCAAAATATAGTATTGAACAAGTGGGTGTTTCAGTTACTTTTTCTGGTGGTGAATTAGATGGTGTTAAATTTAGTGATCCAGCAACGGTTAAAAAGTATGCTCGTCGTGCACAGTTAGGGGAAATTTTTGAATTTGACCGTGCTACTTTACAATCTGACGGTGTTTTCCGTAGTAGCCCACGTGGTTGGTTTACATTTGGTCATGTTTGTTTTGCATTATTATTCTTCTTTGGCCATATTTGGCACGGTGCTCGTACATTAGCTCGTGACAGATTTGCAGGTATTGATGAAGATCTTAATGATCAAGTAGAATTTGGTAAGTTCCAAAAAGTGGGTGACCCAAGTTCTAGTCGTCAAGCAGTA
    Treubaria_triappendiculata  ATGGGTTTACCTTGGTACCGTGTACATACAGTAGTTATTAATGATCCTGGTAGATTAATTTCTGTGCATTTAATGCACACTGCATTAGTAGCAGGATGGGCTGGCTCAATGACACTATTTGAAATAGCTGTATTTGATCCATCTGATCCTGTTTTAAATCCTATGTGGCGTCAAGGAATGTTTGTATTACCATTTATGACACGTTTAGGAATTACACAATCTTGGGGTGGTTGGACAATTAGTGGTGAAACAGCTACAAATTGGAGTTATGAAGGTGTAGCTGCTTCACATATCGTTTTATCTGGTTTATTATTTTTGGCTTCAGTTTGGCATTGGGTTTATTGGGATTTAGAATTATTTAGAGATCCGAGAACTGGAAAACCAGCTTTAGATTTACCAAAAATTTTTGGTATTCATCTTTTTCTAGCAGGACTTCTATGTTTTGGATTTGGAGCATTTCATGTTACTGGAGTATTTGGACCTGGTATCTGGGTATCAGATCCTTATGGATTAACAGGAAGTGTTCAACCAGTAGCACCTTCTTGGGGAGCAGATGGATTTGATCCTTATAATCCAGGTGGTATTGCAGCTCATCATATCGCCGCAGGTATTTTAGGTGTATTAGCAGGTCTTTTCCATCTTTGTGTAAGACCTTCAATTCGTTTATATTTTGGACTTTCTATGGGAAGTATCGAATCTGTATTATCTAGTAGTATTGCAGCTGTATTTTGGGCTGCTTTTGTTGTTGCAGGGACTATGTGGTATGGATCAGCGGCAACTCCAATTGAATTATTTGGTCCTACTCGTTATCAATGGGATCAAGGATTCTTCCAACAAGAAATTCAAAAACGAGTACAAACAAGTTTAACAGAAGGAAAATCTCTTTCTGATGCTTGGTCGAAAATCCCTGAAAAACTTGCTTTTTATGATTATATTGGAAATAACCCAGCTAAAGGTGGATTATTTAGAACTGGTGCAATGAATAGTGGTGATGGTATCGCTGTAGGTTGGTTAGGACATGCTGTTTTTAAAGATCAAGAAGGTCGCGAACTTTATGTTCGACGCATGCCTACTTTCTTTGAAACTTTCCCAGTTATTTTAATCGATAAAGATGGAGTTGTTCGTGCAGATGTACCGTTCCGAAGAGCAGAATCTAAATATAGTATTGAACAAGTAGGAGTTTCTGTTACTTTTTATGGTGGTGAATTAAATGGTTTAACATTTACTGATCCTGCTACTGTAAAAAAATATGCGCGTAAATCTCAATTAGGAGAAATTTTTGAATTTGATAGATCAACTCTTCAATCTGACGGTGTTTTCCGTAGTAGTCCTAGAGGTTGGTTTACTTTTGGTCATGTTTGTTTTGCTTTGTTATTTTTCTTTGGACATATTTGGCATGGAGCTAGAACTATTTTTAGAGACGTATTTGCAGGTATTGATGAAGATGTTAATGATCAAGTTGAATTTGGAAAATATAAAAAACTTGGAGATACTTCAAGTTTACGTGAAGCTTTC
            Trochiscia_hystrix  ATGGGTTTACCTTGGTACCGTGTACATACAGTAGTTATTAATGATCCTGGTAGATTAATTGCTGTGCATTTAATGCACACTGCATTAGTAGCAGGATGGGCTGGCTCAATGACACTATTTGAAATAGCTGTATTTGATCCATCAGATCCCGTTTTAAATCCTATGTGGCGTCAAGGGATGTTTGTGTTACCTTTTATGACACGTTTAGGAATCACACAATCTTGGGGTGGTTGGACAATTAGTGGTGAAACATCTACAAATTGGAGTTATGAAGGTGTAGCCGCATCACATATCATTTTATCTGGTTTATTATTTTTGGCTGCCGTATGGCACTGGGTTTATTGGGATTTAGAATTATTTAGAGATCCAAGAACTGGAAAACCAGCATTAGATTTACCAAAAATTTTCGGTATTCATCTTTTTTTAGCTGGACTTTTATGTTTCGGATTTGGAGCGTTTCACGTTACTGGAGTTTTTGGTCCTGGTATCTGGGTATCAGATCCTTATGGATTAACAGGAAGCGTTCAACCAGTAGCTCCTTCTTGGGGAGCTGATGGATTTGATCCATATAATCCAGGAGGAATTGCAGCTCATCACATTGCTGCTGGTATTTTAGGTGTATTAGCAGGTCTTTTCCATCTTTGTGTAAGACCTTCAATCCGTTTATATTTTGGGCTTTCTATGGGAAGTATTGAATCTGTATTATCTAGTAGTATAGCAGCAGTATTTTGGGCTGCTTTTGTTGTTGCTGGAACTATGTGGTATGGATCTGCAGCAACTCCTATTGAATTATTTGGTCCTACTCGTTATCAATGGGATCAAGGGTTTTTCCAACAAGAAATTCAAAAACGAGTACAAACAAGTTTAACAGAAGGAAAATCGCTTTCTGATGCTTGGTCAAAAATTCCTGAAAAACTTGCTTTTTATGATTATATTGGAAATAATCCAGCTAAAGGTGGATTATTTAGAACAGGAGCTATGAATAGTGGTGATGGTATTGCTGTAGGTTGGTTAGGACATGCTGTTTTTAAAGATCAGGAAGGTCGTGAACTTTATGTTCGACGAATGCCTACTTTCTTTGAAACTTTCCCAGTTATTTTAATCGATAAAGATGGAGTTGTTCGTGCAGATGTTCCTTTCCGAAGAGCAGAATCTAAATATAGTATTGAACAAGTAGGAGTTTCTGTTACTTTCTACGGTGGTGAATTAAATGGTTTAACATTTACTGATCCTGCTACTGTAAAAAAATATGCACGTAAATCGCAATTAGGAGAGATTTTTGAATTTGATAGAACAACACTTCAATCTGATGGTGTTTTCCGTAGTAGTCCTAGAGGTTGGTTTACTTTTGGTCATGTTTGTTTTGCTCTATTATTTTTCTTTGGCCATATTTGGCATGGAGCTAGAACTATCTTTAGAGATGTATTTGCCGGAATTGACGAAGATGTTAATGATCAAGTAGAATTTGGAAAATATAAAAAACTTGGAGATACTTCAAGTTTACGTGAAGCTTTT
                    Uronema_sp  ATGGGTTTACCTTGGTATCGTGTACATACTGTTGTATTAAATGATCCTGGTCGTTTAATTTCAGTGCATTTAATGCACACTGCATTAGTTTCTGGTTGGGCTGGTTCAATGGCACTATATGAACTAGCAGTATTCGACCCGTCGGATGTGATCCTTAATCCTATGTGGCGTCAAGGGATGTTTGTGCTTCCTTTTATGACTCGTTTAGGTATCACAAAATCTTGGGGTGGTTGGACTATTAGTGGAGAAACTGTAACTACATGGACGTATGAAGCTGTAGCTGCTTCACACATTATCTTATCTGGTTTATTATTCTTAGCTAGTATTTGGCACTGGGTGTACTGGGATTTAGATTTATTCCGTGATCCTAGAGAAGGTAAACCAGCTTTAGATTTACCAAAAATTTTTGGTATTCACTTATTCTTAGCTGGTTTATTATGTTTTAGCTTTGGTGCTTTCCATGTAACAGGTTTATATGGACCAGGTGTATGGGTTTCTGATCCTTATGGTTTAACTGGTAGTGTTCAACCGGTTGCTCCGTCTTGGGGTGCTGATGGTTTTGATCCATATAATCCAGGAGGTATTGCTGCTCACCATATTGCTGCAGGTATCTTAGGTATTTTAGCTGGTTTATTCCATTTATGTGTTCGTCCATCTCTACGTCTATATTTAGGTTTATCGATGGGTAGTATTGAAAGTGTTCTTTCTAGTAGTATTGCTGCAGTATTCTGGGCTGCTTTTGTAGTAGCAGGTACGATGTGGTACGGTTCAGCAGCAACTCCTGTTGAATTATTTGGTCCAACTCGTTACCAGTGGGATCAAGGTTTCTTCCAACAAGAAATTTCTAAACGAGTACAAAGTAGTATCGCTAATGGTGCATCTGTTTCTGATGCATGGGCTCAAATTCCTGAGAAACTTGCGTTCTACGATTATATTGGAAACAACCCAGCTAAAGGTGGTTTATTCCGTTCTGGTGCTATGAATAGTGGTGATGGTATTGCGGTAGGCTGGTTAGGTCATGCTGTATTTAAAGATTCAGCAGGTAACGAACTATCTGTTCGTCGTATGCCTACGTTCTTTGAAACGTTCCCTGTTATCTTATTAGATAAAGATGGTGTTGTACGTGCCGATGTTCCTTTCCGTCGTGCTGAATCAAAATATAGTATTGAACAAGTTGGTGTTTCAGTAACATTCTATGGTGGTGAATTAGATGGTGTTACATTTAGTGATCCAGCAACTGTGAAAAAATATGCTCGTCGTGCACAGTTAGGTGAAATTTTTGAATTTGATCGTGCTACTTTACAATCTGACGGTGTATTCCGTAGTAGTCCTCGTGGTTGGTTTACTTTTGGTCATGTATGTTTTGCATTATTATTCTTCTTTGGTCATATTTGGCACGGTGCACGTACATTAGCTCGTGACAGATTTGCAGGTATTGATGAAGATCTTAATGATCAAGTTGAATTTGGTAAATTCCAAAAAATTGGTGATCCAAGTTCTGTTCGTCAAGCTGTA
                Volvox_carteri  ATGGGTTTACCTTGGTATCGTGTACATACAGTAGTAATCAATGACCCTGGGCGACTAATTTCTGTGCATTTAATGCATACTGCATTAGTTTCTGGTTGGGCAGGTTCTATGGCTTTATTTGAAATTTCAGTTTTTGACCCATCTGACCCAGTATTAAACCCAATGTGGCGTCAAGGGATGTTTGTTCTTCCTTTTATGACACGTTTAGGTATTACACAATCTTGGGGTGGCTGGACAATTAGTGGTGAAACAGCAACAAACTGGAGTTATGAAGGTGTTGCAGCTGCTCACATTATTCTTTCTGGTGCTCTATTCTTAGCTTCAGTTTGGCACTGGACATATTGGGATTTAGAGCTTTTCCGTGACCCACGCACAGGTAAAACAGCTTTAGATTTACCAAAAATTTTTGGTATTCACTTATTCTTATCTGGTTTACTTTGTTTTGGTTTTGGTGCATTCCACGTAACTGGTGTATTTGGTCCTGGTATCTGGGTTTCTGACCCTTATGGATTAACAGGTAGTGTTCAACCTGTTGCACCTTCTTGGGGTGCTGATGGTTTTGACCCATTCAATCCAGGTGGTATTCCAGCTCATCACATTGCAGCAGGTATCCTTGGTGTATTAGCTGGTTTATTCCACTTATGTGTACGTCCTTCGATTCGTTTATACTTTGGTTTATCAATGGGTAGTATTGAAACAGTATTATCTAGCAGTATCGCAGCAGTATTCTGGGCAGCGTTTGTTGTAGCTGGTACTATGTGGTACGGTTCAGCCGCTACTCCTATTGAATTATTTGGCCCTACTCGTTATCAGTGGGACCAAGGTTTCTTCCAACAAGAAATTCAAAAACGTGTCCAAGCTAGTCTAGCAGAAGGTGCTTCTTTATCTGAAGCATGGTCTCGTATCCCAGAAAAACTAGCTTTCTATGATTACATTGGTAATAACCCAGCAAAAGGCGGTTTATTCCGTACTGGTGCTATGAACAGTGGTGACGGTATTGCTGTGGGTTGGTTAGGTCATGCTGTATTCAAAGATCAAGAAGGCCGTGATTTATTTGTTCGCCGTATGCCTACATTCTTTGAAACATTCCCAGTTATTTTACTAGATAAAGATGGTATTGTTCGTGCGGACGTTCCTTTCCGTAAAGCTGAATCAAAATACAGTATTGAACAAGTAGGTGTTTCTGTTACATTCTACGGTGGTGAATTAGATGGTTTAACATTTACAGATCCAGCTACTGTTAAAAAATACGCACGAAAAGCTCAATTAGGTGAAATTTTCGAGTTCGATAGAAGTACTCTACAATCAGATGGTGTATTCCGCAGTAGTCCTCGAGGCTGGTTTACGTTTGGTCACGTTTGCTTTGCTTTATTATTCTTCTTTGGTCATATTTGGCACGGTGCTCGTACAATTTTCCGTGATGTATTTGCTGGTATTGACGATGATATCAACGATCAAGTTGAATTCGGTAAATACAAAAAACTTGGTGACACTTCTTCTTTACGTGAAGCATTC
            Carteria_crucifera  ATGGGATTACCTTGGTATCGAGTACATACTGTTGTAATTAACGACCCAGGTCGTTTAATTTCTGTACATTTAATGCATACTGCTCTTGTTGCTGGTTGGGCTGGTTCAATGACTTTATTTGAATTAGCTGTTTTTGATCCATCAGATCCTGTATTAAATCCTATGTGGCGTCAAGGGATGTTTGTACTTCCCTTTATGACTCGTTTAGGAATTACTCAGTCATGGGGTGGGTGGACAATTAGCGGTGAAACAGCTTCTAATTGGAGTTACGAAGGTGTAGCAGCTTCACATATCGTTTTATCCGGTTTACTTTTCTTAGCATCAGTATGGCACTGGACATACTGGGATCTTGAACTTTTCCGCGATCCTCGAACTGGTAATACTGCACTAGATTTACCTAAAATTTTTGGTATTCACTTATTCTTAGCGGGGTTAACTTGCTTTGGATTTGGTGCTTTTCACGTTACTGGTTTATTTGGTCCTGGAATTTGGGTCTCTGATCCATATGGTTTAACTGGAAGTGTACAACCCGTAGCTCCTTCTTGGGGCGCTGATGGTTTTGATCCTTACAATCCTGGTGGTATTGCAGCTCACCACGTTGCTGCAGGTATTCTGGGTGTATTAGCTGGGTTATTCCACCTTTGTGTTCGTCCATCTATTCGTTTATATTTTGGTCTATCAATGGGTAGTATTGAATCAGTTCTTTCAAGTAGTATAGCTGCTGTTTTCTGGGCTGCCTTTGTTGTAGCTGGAACTATGTGGTATGGCTCTGCTGCAACTCCAATTGAATTATTTGGTCCGACACGTTATCAATGGGATCAAGGTTTCTTCCAACAAGAAATTCAAAAACGAGTACAAACTAGCGTAGCTTCTGGTACATCATTAACTGAAGCTTGGTCACAAATTCCTGAAAAACTAGCATTCTACGATTATATCGGAAATAACCCAGCTAAAGGTGGTTTATTCCGAACAGGTGCAATGAATAGCGGTGATGGTATTGCAGTTGGTTGGTTAGGTCACGCTGTTTTTAAAGACTCGGAAGGTCGCGAGCTTTTTGTTCGTCGCATGCCGACTTTCTTCGAAACTTTCCCAGTTTTATTAATTGATAAAGATGGTGTAGTTAGAGCTGACGTTCCTTTCCGTCGTGCTGAGTCAAAATATAGTATTGAACAAGTTGGTGTATCTGTAACTTTTTACGGTGGGGAATTAGATGGATTAACATTTAATGATCCTGCTACTGTTAAAAAATATGCTCGTAAAGCTCAACTAGGTGAAATTTTTGAATTTGATCGTTCGACTCTTCAATCAGACGGTGTTTTCAGAAGTAGTCCACGTGGTTGGTTTACTTTTGGTCATGTATGTTTTGCACTTCTATTCTTCTTTGGTCATATTTGGCATGGTGCTCGTACTATCTTCCGTGAAGTATTTGCTGGTATTGATGACGATATTTTTGATCAAGTTGAATTTGGTAAATTCAAAAAACTTGGTGACCCAACTTCTGCTCGTGAAGCATTC

    ;
end;


begin mrbayes;
    charset firstsecond = 1-.\3 2-.\3;
    charset third = 3-.\3;
    partition mine = 2: firstsecond, third;
    set partition=mine autoclose=yes;
    lset applyto=(all) nst=6 ngammacat=4 rates=invgamma;
    prset applyto=(all) statefreqpr=dirichlet(1) ratepr=variable pinvarpr=uniform(0,1) brlenspr=Unconstrained:GammaDir(1.0,0.1,1.0,1.0) shapepr=exponential(1.0);
    unlink shape=(all) statefreq=(all) revmat=(all);
    mcmc ngen=6250000 samplefreq=500 printfreq=1000 starttree=random nruns=2 nchains=2 savebrlens=yes filename=psbB;
    sump relburnin=yes burninfrac=0.2;
    sumt relburnin=yes burninfrac=0.2;
end;
