# Supplementary material for: Order, please! Uncertainty in the ordinal-level classification of Chlorophyceae
Source: PeerJ. 2019 May 15;7:e6899. doi: 10.7717/peerj.6899 (PMC6525593; doi:10.7717/peerj.6899)
Supplement: Supplemental Information 1 — This compressed folder contains untrimmed, masked alignments for individual chloroplast genes (subfolder nexus), as well as trimmed alignments with appropriate analysis blocks and the consensus trees resulting from these single-gene and concatenated analyses (MrBayes subfolders). Supplementary methods with associated references are included in the SupplementaryMethods.txt file. SVDquartets, BaliPhy, PhyloBayes and RAxML analysis files are in separate subfolders, with their respective resulting tree files. Files associated with MrBayes analysis of the 1st and 2nd positions and the analysis of the 3rd positions are placed in the subfolders 1st_and_2nd_positions_only and 3rd_positions_only, respectively. The 18Splastid_combined subfolder contains the MrBayes analysis materials (alignment and consensus tree) for the analysis including nucleotide plastid data as well as 18S nucleotide data. Documentation, trees and scripts used to create Fig. 3 are included in the “Figure3” subfolder, and documentation for and full results of Treespace analyses are in the “Treespace” subfolder. The results of the AU topology tests are included in a Word document. [file peerj-07-6899-s008.zip › supplementary_alignments_trees/mrbayes_nt_alignments_trees/rps7-stripped.nex]

#nexus

begin data;
    dimensions ntax=67 nchar=486;
    format datatype=dna gap=-;
    matrix
                 Ankyra_judayi  ATGCCTCGTCGTCCAATTAAACGTACTATTTCACCAGATCCAGTATATAATAGTATTTCAGTTCATATGTTGGTAAACAGAATTTTAAAAAATGGTAAAAAATCTTTAGCTTATAGAATTGTATATAATGCTTTACGTGAAATCGGTGATATTACACAAAAAAATCCGGTTGAAGTTTTTGAAACAGCATTAGATAATGTAACACCCCGCGTAGAGGTTAAACCAAGACGTCGTGGTGGTGCTGTTCAAATGGTTCCCCGAGTACTACGATCAACTGATCGTGCTCGAGCAAATTCGCTACGTTGGATTTTAGAAGTTTGTCGTAAAAGAACAGGACAAAGTATGGTTTCTAGACTAAAGTATGAAATTATTGAAGCTTATAAAAAAACAGGTTTAGCAATTAAAAAACGAGATGAATTACATAAAATTGCATTAAATAATGCAATGTATGCAAAAAGACCACAAACGGTACTAAATGCTATTAAT
        Atractomorpha_echinata  ATGCCTCGTCGTCCAATTAAACGTTCTGTTTCACCAGATCCTGTATATAATAGTGTTTCAGTGCATATGTTAGTGAATCGTATTTTAAAAAACGGTAAAAAATCTTTAGCTTATAGGATTGTTTATAATGCTTTGCGTGAAATAGGCGATATTACACAAAAAAATCCTGTAGAAGTTTTTGAAACTGCATTAGATAATGTTACCCCAAGGGTAGAAGTAAAACCTCGTCGCCGTGGTGGCGCAGTTCAAATGGTTCCAAGAGTATTAAGATCGACTGACCGTGCGCGTGCAAATTCTTTACGTTGGATTTTAGAAGTTTGTCGTAAAAGAACAGGACAAAGTATGGTTTCTAGATTAAAATTTGAAATTATTGAAGCTTATAAAAAAACAGGTTTAGCAATTAAAAAAAGAGATGAATTACATAAAATTGCGTTAAATAATGCAATGTATGCAAAAAGACCACAAACTGTATTAAATGCAATTAAT
      Borodinellopsis_texensis  ATGCCTCGCCGTCCTTTAACACGTACTCTTTTACCAGATCCAATTTATCAGAGTATTTCAGTTCATATGCTTATAAATCGTGTTTTAAAAAGCGGAAAAAAATCAGTGGCTTATCGAATCGTTTATAATGCTTTAAAAGAAATAGGTGATAGTACAGGAAATAACCCTGTGGAAGTTTTTGAAAAAGCTTTAGAAAATGCGACACCCCGTGTTGAGGTTAAGCCTCGTAGACGAGCGGGTGCAATTCAATTAATACCACGAGTTCTTCGTGTAGGGGATAGATCAAAAGCAAATGCACTTAGATGGATTTTAGAAGCATGTCAAAAACGTTCGGGTCAACCCATGATTAATAAATTAAAAAATGAAATTCTTGAAGCTTATAAAAAAACAGGATATGCTATTCGAAAAAGAGATGAACTTCATAAAATAGCTATTAATAATGCAATGTATGCTAAAAAACCCCAAACAGTTATTAACGCTGTCAAT
          Bracteacoccus_aerius  ATGCCTCGTCGTCCAATAAAGCGTATATTATTACCTGATCCAATTTATAATAGTTTATCTGTCCATATGCTAGTGAATCGAGTTATGAAAAGCGGCAAAAAGTCGGTTGCTTATAGGATTGTTTATACTGCTTTGAGAGATATTGGTGATATGACGAAAAAAAACCCAGTAGAAGTTTTCGAAAAAGCACTAGAAAATGCTATGCCAAAAGTTGAAGTAAAGCCAAGACGTCGAGCTGGTTCTGTTCAATTAGTACCTAGGGTTTTACGTTCGACAGAGAGGGGTAAAGCAACAGCTTTGCGTTGGATATTAGATGCCTGCGAAAAAAAATCGAATAAAAGTATGGTTTCGCGTCTTCAAACGGAAATTTTAGATGCCTACGAAAAAAAAGGAAATGCTCTGAAAAAAAAAGAAGAGTTACATAAGATTGCGGCAAATAATGCAATGTATGCAAAAAGACCTCAAACAGTTTTAAATGCGGTATCT
       Bracteacoccus_giganteus  ATGCCTCGTCGTCCAATTAAACGTGTATTATTACCAGACCCGATTTATAATAGTTTATCTATACATATGCTAGTGAATCGAGTTATGAAAAGTGGAAAAAAATCAGTTGCTTATAGAATTGTTTATACAGCTTTAAGAGAAATTAGTGACATTACAAAAAAAAGCCCAGTAGAAGTTTTTGAAAAAGCATTAGAAAATGCAATGCCAAAAGTCGAAGTAAAGCCAAGACGTCGCGCCGGTTCTGTTCAATTAGTTCCTAGAGTTTTACGTTCTACAGAGAGAGGTAAAGCGACTGCTTTACGCTGGATGTTAGATGCTTGTGAAAAAAAATCGAATAAAAGTATGGTTTCTCGCCTTCAAACAGAAATTTTAGACGCTTACGAAAAAAAAGGCAATGCTTTGAAAAAAAAAGAAGAATTACATAAAATTGCAGCAAATAATGCGATGTATGCGAAGAGACCTCAAACTGTTTTAAATGCAGTATCT
           Bracteacoccus_minor  ATGCCTCGTCGTCCAATCAAACGTATATTATTGCCCGATCCGATTTACAACAGTTTATCTATCCATATGTTAGTAAATCGAGTTATGAAAAGTGGAAAAAAATCAGTTGCTTACAGAATTGTTTATACTGCTTTACGAGAAATTAGCGATATTACAAAAAAAAGCCCAGTCGAAGTGTTCGAAAAAGCACTAGAAAATGCGATGCCAAAAGTAGAAGTAAAACCAAGACGTCGAGCTGGTTCTGTTCAATTAGTGCCTAGAGTTTTAAGATCTACAGAGAGAGGCAAAGCGACTGCTTTGCGCTGGATGTTAGATGCTTGCGAAAAAAAGTCAAATAAAAGTATGATTTCTCGTCTTCAAACAGAAATTTTAGATGCTTACGAAAAAAAAGGGAATGCTTTAAAAAAGAAAGAAGAATTACATAAAATTGCAGCAAATAATGCAATGTATGCCAAAAGACCTCAGACCGTTTTGAATGCCGTATCT
         Carteria_cerasiformis  ATGCCTCGTCGTCCTTTAAAACGAATATTATTACCAGATTCAGTTTATAAAAATATTTCGGTTCACATGTTAGTAAATCGAGTGTTAAAAAATGGTAAAAAAGCCGTGGCTTATAAAATAGTTTATTCTGCATTAAAAGAATTAGGTGAAAAAACACAAAAAAATCCAGTTGAAGTTTTTGAAACAGCTTTAGATCAAATTTCTCCCCGTGTCGAAGTACGTCCCCGTCGCCGCGCTGGTGCTATCCAATTAGTCCCTAGAGTTTTGCGTTCACGAGATCGTGCTAAAGCTACTGCCCTTTGTTGGGTGCTAGAAGGCTGCCGTAAACGTGCAGGTCAAACAATGATATCAAAATTAACTAATGAAATTTTAGAAGCTTATAAGAAAAGTGGTTATGCCGCAAAAAAAAAGGATGAATTACATAAAACAGCTGTTAATAATGCTATGTATGCTCGTAAACCTCAAGCTATTTTTAATGCTATAACT
           Carteria_sp_SAG_8_5  ATGCCACGCCGCCCCATTAAACGTACACTTTTACCAGATCCTATTTATAATAGCTTATCTATTCATATGTTAGTTAATCGTGTTTTAAAAAGTGGAAAAAAATCAATTGCATATAGAATTGTATATAATGCATTAAGAGAAGTTGGTGAAATTACAAAAAAAAATCCTGTTGAAGTTTTTGAAGAAGCTTTAGATAATATTACTCCTCGTGTAGAAGTTAAACCGCGTCGTCGTGCTGGTGCTGTTCAAATGGTTCCACGCGTATTACGTGTTGGGGATCGACCATTAGCAACAACACTACGTTGGTTATTAGAATCTTGTGAAAAAAAATCTGGTCAAAGTATGGTTTCTAAATTAAAAAATGAAATTCTTGATGCTTATAAAAAAACAGGTTACGCTATTCGTAAAAAAGAAGAACTACATAAAATTGCATTAAGTAATGCTATGTATGCTAAAAAACCACAAACAATTCTTTCAGCCCTTTCT
      Chaetopeltis_orbicularis  ATGACTCGTAAAGGTGGTATTCGTGTTCTATTTCCTGATCCTGTTTACAATCAAGTATCCGTTCATATGCTTGTAAATCGTGTATTAAAAAATGGTAAAAAATCAGTTGCTTATAGAATTGTTTATAGTGTATTAAGAAAATTAAGCGAAAATACTGATCAAAATCCAGTAGCAATCTGGGAAAAGGCTTTAAATAATGTTCAACCTAGAGTAGAAGTTAAACCTCGTCGTCGTGCTGGTTCAATTCAACAGGTTCCTTATGTAATACGTTCTGTTGATAGAGCACAAGCCACAGCTATTCGTTGGATATTGCTTTCTTGTCAAAAACGTTCAGGAAAAGATATGGTTTCAAAGCTTATGTCTGAAATTTTAGAAGCTTCTAAAAAAAGTGGAGCTGCTTTCCGTAAAAAAGAAGAACTGCATAAAACTGCTTTAGCAAACCAAATGAACTCACGTCGACCTGAAACTATTGTTCAGGCCATTATG
     Characiochloris_acuminata  ATGCCTCGTCGTCCGTTAACTCGTTCTTTATTACCAGATCCAATTTACAATAGTGTTACTGTTCATATGTTAATAAATCGTGTTTTAAAAAGTGGTAAAAAATCAGTAGCTTTTCGTATTGTATATAATGCATTAAAACAAGTTGGAGATAGCACAGGCGCTTGCCCTGTAGAAATTTTCGAAAAAGCATTAGATAATGTTACTCCTCGTGTAGAAGTAAAACCACGTCGTCGTGCTGGTGCTATTCAATTAGTACCTCGTGTTCTTCGTACAGGGGATCGTTCAAAAGCAACAGCATTAAGATGGATTTTAGAAGGTTGTCATAAGCGTTCAGGACAACCAATGCTTAACAGATTAAAAAATGAAATTCTAGATGCTTATAAAAAAACAGGTTATGCTATTCGTAAAAAAGAAGAATTACATAAAATAGCAATAAATAACGCAATGTATGCGAAAAAACCACAAACAGTAATTAATGCAATTAAC
       Chlamydomonas_applanata  ATGCCACGTCGTCCCTTAAATCGTATTCTTTTAGCAGATCCAATTTACAATAGTGTATCTGTACATATGTTAATCAACCGTGTATTAAAAAGTGGTAAAAAATCAGTTGCATACCGTATTGTTTATAACGCGTTAAAAGATATCGGTGACACAACAGGAAAAAACCCTGTTGAAGTTTTTGAAAAAGCATTAGATAACGTAACTCCACGTGTTGAAGTAAAACCAAGACGTCGTGCAGGTGCGATTCAATTAGTACCACGTGTTTTACGCACAAGTGACCGATCAAAAGCAAGTGCACTTCGTTGGATTTTAGAAGGTTGCCATAAACGTGCAGGCCAACCAATGCTAAACCGTTTAAAAAACGAGATTTTAGAAGCTTATAAAAAAACAGGTTATGCAATTCGTAAAAAAGATGAATTACATAAAATTGCTCTTAATAATGCAATGTATGCACGTAAACCACAAACAGTTATTAATGCTGTAAAC
         Chlamydomonas_nivalis  ATGCCTCGTCGCCCTATAACACGTTCTCTTTTGCCAGATCCTATCTATAATAGTATTTCTGTTCATATGTTAGTTAACCGTGTTTTAAAAAATGGAAAAAAATCTATTGCTTATCGGATTGTTTATAATGCCTTAAAAGAAGTAGGGGACATAACTAAAAAAAATCCGGTTGAAATTTTCGAAAAAGCTTTAGATAATGTCACACCACGTGTAGAAGTTAAACCTCGTCGCAGAGCGGGAACGGTTCAACTTGTTCCACGCGTTCTTCGTACTGGTGACAAGGCTCGCGCATCAGCCCTTAGATGGATTTTAGAAGCTTGTCAAAAACGATCAGGTCAATCAATGATTGCAAAGTTAAAAAATGAAATTGTTGAAGCTTATAAAAAAACCGGGTTTGCTGTTCGAAAAAAAGATGAGCTTCATAAAATTGCAATTAATAATGCGATGTATGCTCGAAAACCGCAAACAGTAATTAATGCTATAAAT
        Chlamydomonas_peterfii  ATGCCTCGTCGTCCTATTAGTCGTGCTCTATTACCAGATCCTGTTTATAACAATACAACAGTACACATGCTAGTTAACCGTGTATTAAAAAGCGGTAAAAAATCAATAGCATATCGTATCGTTTATACAGCATTCAAAGAAATTGGAGACGTAACACTTAAAAACCCAGTTGAAGTTTTTGAAACGGCTTTAGACAATATCACGCCTCGTGTTGAAGTTAAACCACGTCGTCGTGCGGGTGCTATTCAAATGGTTCCACGTGTTTTACGAGCTGCCGATCATGCTAAAGCAACATCTCTTCGTTGGATTCTGGAAGCGTGTCAAAAACGCTCAGGACAACCTATGGTAGCAAAATTAAAAACGGAAATTCTTGAAGCATATAAAAAAACGGGTTTTGCAATTCGTAAAAAAGAAGAACTGCATAAACTAGCTATTAATAATGCGATGTATGCACGTAAACCTCAAACAGTTATTAATGCTGTTAAC
     Chlamydomonas_reinhardtii  ATGCCACGTCGTCCCATTAATCGTACTTTATTACCAGATCCAGTTTATAACAGTGTATCAGTACATATGTTAGTAAACCGTGTTTTAAAAAGTGGTAAAAAATCTGTAGCATATCGAATTGTTTATAACGCATTAAAAGAAATTGGTGATGTTACACAAAAAAACCCAGTAGAAGTTTTCGAAAAAGCTTTAGATAACGTAACACCACGTGTTGAAGTAAAACCACGTCGTCGTGCTGGTGCTATTCAAATGGTTCCACGTGTATTACGTTTAGGTGATCGCGCTCGAGCTAACTCATTACGTTGGATTATGGAAGCATGCGATAAGCGCTCAGGTCAACCAATGGTTACAAAATTAAAAAGTGAAATTCTTGATGCTTATAAAAAAACAGGTTTTGCTATTCGTAAAAAAGAAGAACTGCATAAAATTGCCATTGCTAACGCCATGTATGCTAAAAAACCACAAGTAATTATTAATGCGATTAAT
         Chlorococcum_tatrense  ATGCCACGTCGTCCATTAAATCGTATTCTTTTACCAGATCCAATTTATAATAGTGTAACAGTTCACATGTTAATTAACCGTGTTTTAAAAAGTGGAAAAAAATCTGTTGCGTATCGTATTGTTTACAATGCGTTAAAAGAAATTGGTGATAGTACAGGGAAAAACCCTGTTGAAGTTTTTGAAAAAGCTTTAGATAATGTCACTCCTAGAGTAGAAGTTAAACCAAGACGTCGTGCTGGTGCTATTCAATTAGTACCGCGCGTTTTACGTACTGGTGACAGATCAAAAGCAACAGCTTTACGCTGGGTTTTAGAGGGTTGTCATAAACGTTCGGGGCAACCTATGTTAAATCGTTTAAAAAATGAAATTATTGAAGCATACAAAAAAACAGGTTACGCTATTCGAAAAAAAGATGAATTACATAAAGTTGCAGTTAGTAACGCTATGTATGCTAAAAAACCACAAACAGTACTTAATGCTGTAAGC
       Chlorogonium_capillatum  ATGCCACGTCGTCCTCTAAATCGTATTCTTTTACCAGATCCAATTTATAATAGTATTTCAGTACATATGTTAATTAACCGTGTATTAAAAAGTGGTAAAAAATCAGTTGCATATCGTATTGTTTATACAGCATTAAAAGAAATTGGTGAAACAACAGGAAAAAATCCTGTTGAAGTTTTTGAAAATGCACTAGATAATGTAACTCCTCGTGTCGAGGTAAAACCAAGACGTCGTGCTGGTGCAATCCAACTAGTTCCACGCGTATTACGCGCGGGGGATAGATCAAGAGCGACAGCATTACGCTGGATTTTAGAAGGTTGTCACAAACGTTCAGGTCAACCAATGTTAAATCGATTAAAAAATGAAATTCTTGAAGCTTTTAAAAAAACAGGTTATGCAATTCGAAAAAAAGATGAATTACATAAAATTGCTGTAAATAATGCAATGTACGCAAGAAAACCACAAACAGTTATTAATGCTGTAAAC
         Chloromonas_perforata  ATGCCACGTCGTCCATTAAATCGTATTCTTTTACCAGATCCAATTTATAATAGTGTAACAGTTCACATGTTAATTAACCGTGTTTTAAAAAGTGGAAAAAAATCGGTTGCTTATCGTATTGTTTACAATGCTTTAAAAGAAATTGGTGATAGTACAGGGAAAAACCCTGTTGAAGTTTTTGAAAAAGCTTTAGATAATGTTACTCCTAGAGTAGAAGTTAAACCAAGACGTCGTGCTGGTGCTATTCAATTAGTACCACGCGTTTTACGTACTGGTGACAGATCAAAAGCAACAGCTTTACGCTGGGTTTTAGAAGGTTGTCATAAACGTTCGGGTCAACCTATGTTAAATCGTTTAAAAAATGAAATTATTGAAGCATACAAAAAAACAGGTTATGCTATTCGAAAAAAAGATGAATTACATAAAGTTGCAGTTAGTAATGCTATGTATGCAAAAAAACCACAAACAGTACTTAATGCTGTAAGT
           Chloromonas_radiata  ATGCCTCGTAGACCTATAACACGTTCTCTTTTACCGGACCCAATCTATAATAGCATTTCGGTTCATATGTTAGTAAACCGTGTTTTAAAAAGCGGAAAAAAATCGGTTGCTTATCGCATTGTGTATAATGCGTTGAAAGAAGTAGGTGATATTACAAAAAAAAATCCAGTTGAAGTTTTTGAAACAGCTTTAGATAATGTAACACCACGAGTTGAAGTAAAACCACGTCGTCGTGCTGGAACAGTACAACTTGTACCACGAGTACTTCGTACAGGCGATCGTGCTCGCGCGTCTGCTCTTAGATGGATATTAGAAGCTTGTCAAAAAAGATCAGGTCAACCAATGATTGCTAAGTTAAAAAATGAAATTGTTGAAGCGTATAAAAAAACAGGTTTTGCTGTTCGAAAAAAAGATGAGCTGCACAAAATTGCAATTAATAATGCAATGTATGCTCGAAAACCTCAAACAGTAATAAATGCTATAAAT
             Chloromonas_rosae  ATGCCTCGTCGCCCTATAAAACGTTCTCTTTTACCAGATCCAATCTATAATAGTATTTCTGTTCATATGTTAGTTAACCGTGTTTTAAAAAATGGAAAAAAATCTATTGCTTATCGGATTGTCTATAATGCTTTAAAAGAAGTAGGGGACATAACTAAAAAAAATCCAGTTGAAATTTTTGAAAAAGCTTTAGATAATGTCACACCACGCGTTGAAGTTAAACCTCGTCGACGGGCTGGAACGGTTCAACTTGTACCACGCGTTCTTCGTACTGGTGACAAAGCTCGCGCATCAGCCCTAAGATGGATTTTAGAAGCTTGTCAAAAACGATCAGGTCAATCAATGATTGCAAAGTTAAAAAATGAAATTGTTGAAGCATATAAAAAAACCGGGTTTGCTGTTCGAAAAAAAGATGAGCTTCATAAAATTGCTATGAATAATGCAATGTATGCTCGAAAACCGCAAACTGTAATTAATGCTATAAAT
       Chlorosarcinopsis_eremi  ATGCCACGTCGTCCGTTAAATCGTATTCTTTTACCAGATCCTATTTACAATAGTGTTTCAGTGCATATGCTTATTAACCGCGTACTAAAAAGTGGTAAAAAATCAGTTGCATATCGTATTGTTTATAATGCTTTAAAAGAAATTGGTGAAGCTACTGGTAAGAACCCTGTAGAAGTTTTTGAAAAAGCATTAGATAACGTAACTCCTCGTGTAGAAGTAAAGCCTAGACGTCGTGCTGGTGCAATTCAATTAGTTCCTCGTGTTTTACGTGCAGGTGACAGATCGAAAGCAACAGCTTTACGTTGGGTTTTAGAAGGATGTCATAAACGTTCTGGGCAACCTATGCTAAATCGCGTAAAAAATGAAATTATTGACGCTTATAAAAAAACAGGGTATGCTATTCGAAAAAAAGATGAATTACATAAAATTGCTGTTAATAATGCAATGTATGCTAGAAAACCACAAACAGTTATTAATGCTGTTAGT
        Chlorotetraedron_incus  ATGCCTCGTCGTCCTATTAAACGTGTTTTATTACCAGATCCAGTTTATAATAGTATTTCAGTACATATGTTAGTAAACCGTGTTATGAAAAGTGGAAAAAAATCCTTAGCATATAAAATTGTTTATACTACTTTAAAAGAAATTGGTGACTCAACACAACAAAATCCAGTAGAAGTTTTTGAAATGGCTTTAGAAAATATTATGCCAAAAGTTGAAGTAAAACCTAGACGTAGAGCTGGATCAGTACAAATGGTTCCAAGAGTATTACGATCAGCAGAACGTGGTCAAGCAAATGCTTTACGTTGGATTTTAGATGCTTGTGATAAAAAATCAAGCAAAAGCATGGTTTCTAGACTTAAATCTGAAATTTTAGATGCTTATGAAAAAAAAGGAAACGCTATGAAGAAAAAAGAAGAACTTCATAAAATTGCTGCTAATAATGCTATGTATTCAAATAGACCACAACTCATTTTAAATGCTGTAGCT
    Chromochloris_zofingiensis  ATGCCTCGTCGTCCTATTAAAAGAACTTTATTACCCGATCCTGTCTATAACAGTGTGTCTGTGCATATGCTTGTAAATAGAGTAATGGAAAGTGGAAAAAAATCCCTCGCTTATAGAATTGTTTACAACACGTTGAAAGAAATCGGAGACGTAACTCAAAAAAATCCCGTTGAAGTTTTTGAAATAGCATTAGAAAATGTTATGCCAAAAGTCGAGGTTAAACCAAGACGTAGAGCAGGTTCTGTTCAAATGGTACCTCGAGTATTACGTTCACCAGAAAGAGGTCAAGCTAACGCTTTACGTTGGATGCTTGAAGCTTGCGAAAAAAAATCAAATAAAAGTATGAGTACTAAATTACAAACTGAAATTTTAGATGCTTATGAAAAAAAAGGGAATGCTTTAAAGAAAAAAGAAGAGTTACATAAACTTGCTGCCAATAATGCTATGTATGCAAAGCGTCCTCAAGTTATTTTAACTGCTGTCGGA
         Desmotetra_stigmatica  ATGCCTCGTCGTCCGATTAAACGTACATTATTACCGGATCCAGTTTACAATAGTATTTCTATACATATGTTAGTAAATCGTGTTTTAAAGAGTGGAAAAAAAGCAGTTGCTTATAGAATTGTTTACAATGCTTTAAAAGAAATTGGTGACATTACAAAGAAAAATCCTGTTGAAGTTTTTGAAAAAGCATTAGATAATGTAACTCCTCGAGTTGAAGTAAAGCCCCGTCGTCGTGCGGGTGCTGTACAAATGGTTCCTCGTGTTCTTAGAACAGGTGATCGTGCGCGAGCTACAGCTCTTCGATGGGTTTTAGAAGGTTGTCAAAAACGATCTGGTCAACCGATGGTTGCTAAATTAAAAAATGAAATTATTGAAGCATATAAAAAAACAGGTTATTCGATTCGAAAAAAAGATGAACTTCATAAAATTGCCGTTAATAACGCAATGTATGCTAAAAAACCTCAAACAGTAATTAATGCTGTTAAT
        Dictyochloris_fragrans  ATGCCTCGCAAACCTATAAAGCGTTCATTATTACCAGATCCTATTTATAATAGTGTTTCTGTTCACATGTTAGTAAATCGTTTAATGCAAGGTGGTAAAAAATCATTAGCATATAGAATTGTTTATACCGCATTAAGAGAAATCGGTGAGAACACTCAAAAAAATCCTGTTGAGGTATTTAAACAAGCATTAAAAAATGTTACACCAAAAGTAGAAGTAAAACCAAGACGTCGTGCAGGTTCTATCCAAATGGTTCCAAGAATTTTAAAATATACAGAACGTGGACAAGCAACTGGCTTAAGATGGATTTTAGAAGCTTGTCAAAAACGTAGCGGTCAAAATATGATATCAAAATTAAAATCAGAAATTTTAGAAGCATACAAAAAAACTGGAATGGCTATTCGAAAAAAAGATGAACTTCACAAACTTGCTGTAAATAATGCAATGTACGCTAAAAGACCACAAATAATTTTAGATGTTATTAAT
             Dunaliella_salina  ATGCCACGTCATCCATTAAAACGTACACTTTTACCAGATCCTATTTATAATAGTGTTTCTGTTCATATGTTAATTAATCGTGTATTAAAAAGTGGAAAAAAATCACTAGCTTACCGCATTGTTTATAATTCGTTAAAAGAAATTGGAGAAACTTTAGGTCAAAATCCTGTTGAAGTTTTTGAAACAGCTTTAGATAATGTTACACCTAGAGTTGAAATCAAACCTAGACGTCGTGCTGGTGCTATTCAGTTAGTTCCTCGTGTTTTACGTACAGGGGACAGATCAAAAGCAACTGCACTTAGATGGGTTTTGGAAGGTTGTGCAAAGAAACAAGGTCAACCTATGTTAAATCGATTAAAAAATGAAATCATTGAAGCCTATAAAAAAACAGGTTATGCTACTCGAAAAAAAGATGAGTTACATAAAATAGCTATTAATAATGCAATGTATTCAAAAAAACCACAAATTGTTATTAATGCTGTTAAT
          Elakatothrix_viridis  GTGCCTCGTCAATCAATAACTCGTGTTTTACTACCAGATCCTGTCTATCAAAGTGTGTTTATACATATGTTTGTTAATCAAGTTTTAAAAAATGGAAAAAAAGCTTTAGCTTATAAAATTGTATATAATGTTTTAGAAAAGTTAGGAAATTTAACTAAAAAAAATCCTATAGAAGTTTTTGATAAAGCTTTATCAAATATAAGTCCTCGTTTAGAAATAAAACCTAGACGTCGTGCAGGATCTGTTCAATTAATTCCACAATTAATT---ACCAATGATAGATCAAAAGCTATTGGTCTAAAATGGATATTAGAAGTCTGTAGAAAAAAAAAAGGCCAAAGTATGGAATCTAAACTACAGTCTGAGATTTTAGAAGCTTACAAAAAAACAGGAATCGCATTTCGTAAAAAAGAAGAACTTCATAAGTTAGCTGTAATTAATGCAATGTATGCTAAAAAGCCTGACATTATTCTAAATGCTATTAAT
         Floydiella_terrestris  ATGTCTCGTAATGGTAGTTTACGTGTTCTACTTCCAGACCCTGTTTACAATAGCTTATCAGTTCAAATGCTTGTGAATCGTGTTTTAAAAAGTGGTAAAAAATCGGTTGCTTATCGAATTGTTTACTCAGTCTTAAAAAAATTAAGTGAAAGTACTAATGAAAACCCTGTTTTCGTTTGGGAAAAAGCATTAAGTAACGTTCAACCGCGTGTTGAAATCAAACCGCGTCGACGTGGTGGTGCTATTCAACAAGTTCCTTATGTAGTTCATTCTGTAGATAGAGCACAAGCAACGGCTATTCGTTGGGTTTTACTTGCTTGTCAAAAACGCTCAGGAAAAGACATGATAACAAAACTTTTATCAGAAATTTTAGAAGCTTCTAAAAAAAGTGGAGCTGCTTTCCGTAAAAAAGAAGAACTTCATAAAACAGCATTAGCTAACCAAATGAATGCTCGTAAGCCTGAAAAAATTGTGAAAGCTATTATG
       Follicularia_botryoides  ATGCCTCGTCGTCCTTTAAAACGTGTTTTATTACCAGATCCAGTTTACAACAGTCTTTCGGTTCACATGTTAGTAAACCGTGTAATGCAAAGTGGAAAAAAATCGGTTGCTTATAGAATTGTTTACAATGCCTTAAGAAATATTGGACAGGTGACTGACAAAAATCCTGTAGAAGTCTTTGAAACCGCTTTAGAAAATATTATGCCAAAAGTTGAAGTAAAACCTAGACGTCGTGCAGGGTCTGTTCAATTAGTTCCTCGAGTTTTACGTTCCTCAGAAAGAGGAAAAGCAACTGCCTTACGTTGGGTGTTAGATGCGTGTGAGAAAAAATCAAATAAAAGCATGACTTCACGACTTCAAACAGAAATTTTAGACGCCTATGAAAAGAAAGGAAACGCTTTAAAGAAAAGAGAGGAATTACATAAAATTGCGGCAAACAACGCAATGTATGCAAAAAGACCACAAACAGTTTTAAACGCTGTTGCG
       Golenkinia_longispicula  ATGCCTCGTCGACCTATAAAACGTTTTTTATTACCAGATCCTGTGTATAATAGTGTTTCCGTTCATATGTTAGTAAATCGTGTTATGAAAAGTGGTAAGAAATCAATTTCGTATAAAATCGTTTACAGCGCTTTGAGGGAAATTGGTGATGTCACAAAAAAAAATCCCGTAGAAGTTTTTGAAAAAGCATTAGATAATGTAACACCCAGAGTGGAAGTGAAACCACGAAGAAGAGCAGGTTCCGTTCAATTAGTTCCTAGGGTTTTGAGATCAACCGATAGGGCAAAAGCAAATGCTCTTCGTTGGATTCTCGAAGTTTGCCATAAAAGAACGGGTCAAAATATGGTTTCAAGATTAAAATATGAAATTTTGGAAGCCTATAAAAAAACAGGAATTGCTATTCGAAAAAAAGACGAACTTCATAAAATTGCGGTCAATAATGCTATGTACGCCAAAAGACCACAAACAGTATTAAATGCGGTTAAT
              Gonium_pectorale  ATGCCACGTCGTCCTATTAATCGTACTTTATTACCTGATCCTGTTTATAATAGTGTATCAGTTCATATGTTAGTAAACCGTGTTTTAAAAAGTGGTAAAAAATCTGTAGCATATCGAATTGTATATAATGCTTTAAAAGAAATTGGTGATGTTACAAAAAAAAATCCTGTTGAAGTTTTTGAAAAAGCTTTAGATAATATTACACCTAGGGTTGAAGTTAAACCACGTCGTCGTGCTGGTGCTATTCAAATGGTACCTCGTGTATTACGTTTAGGTGATCGTGCTAAAGCCAATTCATTAAGATGGATTATGGAAGCTTGTGAAAAACGTTCAGGTCAACCTATGGTAACAAAACTAAAAAGTGAAATTCTTGATGCATATAAAAAAACAGGTTATGCTATTAGAAAAAAAGAAGAACTGCATAAAATAGCAATTAATAATGCAATGTATGCAAAAAAACCACAAGTAATTATTAATGCAATCAAT
       Haematococcus_lacustris  ATGCCACGTCGTCCTTTAAATCGTATTCTTTTACCAGATCCAATTTATAATAATGTATCTGTACATATGTTAATTAATCGTGTTTTAAAAAGTGGAAAAAAATCACTAGCTTATCGTATAGTTTATAATGCTTTAAAAGAAATAGGAGAAAGTACTGGTAAAAATCCTATTGAAATTTTTGAAACTGCTTTAGATAATGTAACACCACGTGTAGAAGTAAAACCTAAAAGACGTGCTGGTGCTATACAAATGGTACCTCGTGTTTTAAGAGCGGGGGAACAATCAAAAGCAACAGCTTTGCGTTGGATTTTAGAAGGTTGTCATAAACGTTCTGGTATACCAATGTTAAATCGTTTAAAAAATGAAATAATAGAATCTTTTAAAAAAACCGGTTATGCTATACGTAAAAGAGATGAATTACATAAACTTGCTGTTGTTAATGCAATGTATGCTCGAAAACCACAAACTGTAATTAATGCAGTAAAT
            Hafniomonas_laevis  ATGCCACGTCGTCCCTTAAATCGTACATTATTACCTGATCCAATTTATAATAGTGTATCTGTTTCTATGTTAGTTAATCGCGTTTTAAAAAATGGTAAAAAAGCATTAGCTTACCGTATTGTCTATAGCGCTTTAAAAGAAGTTAGCGCAGCTGTAAATCAAAATCCTGTTGAAGTTTTTGAAATTGCATTAGAAAATGTAACTCCAAAAGTAGAAGTAAAACCTCGTCGCCGTGCTGGTGCTATTCAAATGGTACCTAGTATTAATCCTGCAGGTGAACGTGCCAAAGCAATTGCATTATCTTGGATTTTACAAGGATGCCTAAAACGCTCCGGTCAGAGCACAGTTGCAAAACTTAAAACAGAAATTTTAGATGCGTATAAAAAACAAGGTTTCGCCATTCGTAAACGCGAAGAATTATATAAAATGGCCTTAGCAAATGCTATGTATGCGAAAAAACCGCAATTAATTATTAACGCAGTTGCT
          Hariotina_reticulata  ATGCCTCGTCGCCCACTTCATCGTACAGTATTACCAGATCCTATTTATAATAGTATTTCTGTAAATATGCTTGTAAATCGTGTAATGAAAAATGGAAAAAAATCTTTGGCTTATAAAATTGTGTATAATACTTTCAAAAATATTGGTGAAACAACTCAAAAAAATCCTGTTGAAGTTTTTGAAATGGCATTAGAAAATGTCATGCCAAAAGTTGAAGTTCAACCTAGACGTAGAGCTGGTTCTGTTCAAATGGTTCCCAGTATTTTACGTTCTGTAGAACGTGGACAAGCAAACGCTTTACGTTGGATTTTAGAATCTTGTGAAAAAAAATCAGCAAAAAGTATGGTTGCAAAATTGCAAACTGAAATTTTAGACGCTTATGAAAAAAAAGGCAATGCCATGAAAAAAAAAGAAGAATTACACAAAATGGCTGCAAACAATGCTATGTATTCGAATCGACCTCAAATTATTCTAAATGCAGTATCG
                 Jenufa_minuta  ATGCCAAGACGAAGTATAAAAAGATCTTTGTTTCCTGACCCTATATACAACAGTATATCTGTTCAGATGTTAGTAAATCGTGTGATGAAAAACGGAAAAAAAGAACTGGCTTATAGAATTGTTTATAAAACTTTTAGAGATATTGGTGATATAACAAAAACAAATCCTGTTGAAGTTTTTGAAAAAGCTTTAGTCAATGTAGCTCCTAAAGTTGAGATAAAACCAAGACGTCGAGCAGGGTCGGTTCAATTAGTACCTAGAATTTTAAAATCTACAGATCGAGCAAAAGCAAATGCCCTTAGATGGATTTTAGAAACATGTCGAAAAAAAACTGGAATTAGTATGATTTCTAAATTAAGGAATGAAATCATAGATGCTTCAAAAAAAACAGGTTTATCAATGCGTAAAAGAGATGAATTACATAAAACAGCTCTTAGTAATGCTATGTATGCCAAACGACCACAAACGGTTTTAACAGCAATTAAT
              Jenufa_perforata  ATGCCACGTCGACCTATAAAACGTTCTTTATTACCAGATCCTGTTTATGACAGTTTGTCGGTGCATATGCTAGTCAATCGTGTTATGAAAAATGGAAAAAAATCATTAGCTTATCGAATAGTTTATAAAGCTCTTAGAGAAGTTGGTGATATTACAAAAACAAATCCTGTTGAAGTATTTGAACAAGCATTAGAAAATGTAACTCCTAAAGTCGAAGTTAAACCAAGACGCCGAGCAGGATCAGTTCAGCTAGTCCCTAGAGTGTTAAGATCGACCGATCGTGCAAAAGCAAATGGTCTAGGTTGGATATTAGAAGTTTGCAAAAAGAAAACAGGCGTTTCTATGGTTACAAAATTAAAAAATGAAATAATCGAAGCTTATAAAAAAACAGGGTTAGCAATTCGTAAAAGAGATGAATTACACAAAACCGCACTTAGTAATGCTATGTATGCTAAACGACCACAAGTTGTTTTAAGTGCAATTAAT
          Kirchneriella_aperta  ATGCCTCGTCGTCCTATAAAGCGCGTTTTATTAGCAGATCCTGTTTATAACAGTATTTCTGTAAATATGTTAGTCAACCGTGTTATGAAAAGTGGAAAAAAATCCGTTGCTTATCGAATTGTATATAATACTTTAAAAGAAATAGGGGAAGCTACGCAAAAAAATCCAGTGGAAGTATTTGAAAATGCTTTAGAAAATGTTATGCCTCAAGTCGAAGTTAAACCTCGAAGAAAAGCGGGTTCAGTACAAATGGTACCAAGAGTTCTACGTTCAGTAGAAAAGGGTAAAACAACAGCTTTACGATGGATTTTAGGTGCTTGTGAGAAAAAATCAAGTAAAAGTATGATCTTACGTCTAAAAGCAGAAATCTTAGATGCTTATGAAAAAAAAGGAAATGCTCTGAAGAAAAAAGAAGAGTTACATAAAATGGCGATTAGTAATGCTATGTATTCGAGTCGTCCACAACTTATTCTAAATGCAGTTTCA
      Koshicola_spirodelophila  ATGTCACGCAAAGGTAATTTTCGTTCGTTATTTCCCGATCCGATTTATAACAGAATTTCAGTTCATATGCTTGTTAATCGTGTATTAAAAAATGGTAAAAAATCCATAGCTTATAGAATAGTTTATAGTGTTTTACAAAAATTAAGTACCACTACTGAACAAAATCCAGTGGAAATTTGGGAACAAGCATTAAATAATGTTAAACCAAGAGTAGAGGTGAAACCTAGACGTCGGGCAGGAGCAATTCAACAAGTGCCAAGAATTATTCGATCAGCAGATAAAGCGCAAGCTGTTGCAATTCGTTGGATTTTAGGCGCTTGTTTGAAACGTTCAGGGAAGGATATGATTTCTAAACTTTATAGTGAAATCTCAGATGCCTATAAAAAAAGTGGTATGGCTTTTCGTAAAAAAGAAGAATTACATAAAATTGCTTTAGCTAATCAAATGAATGCTCGTCGTCCTGAAACAATAGTTCAAGCCATAATG
           Lobochlamys_culleus  ATGCCTCGTCGTCCTATAAAACGTTCATTATTACCTGATCCAGTTTATAACAGTATTTCAGTTCATATGATTGTAAATCGTGTTTTAAAAAATGGAAAAAAATCAGTAGCTTATAGAATTGTTTATAACGCATTAAAAGAAATCGGTGATATTACACAAAAAAATCCAGTTGAAGTTTTTGAAAAAGCACTGGATAATGTTAGTCCACGCGTTGAAGTAAAACCTCGTCGTCGTGCAGGTGCAGTTCAATTAGTCCCACGTGTACTTAAAACAGGAGATCGAGCTAAAGCAACAGCTCTTCGTTGGATTTTAGAAGCTTGTCAAAAACGTTCAGGTCAGCCTATGATTGGAAAATTAAAAAACGAAATTATAGAAGCTTATAAAAAATCAGGGTACGCTATTCGAAAAAAAGAAGAACTTCATAAAATTGCAATCAATAATGCAATGTATGCAAAAAAACCTCAAATTGTAATTAATGCTATTAAC
            Lobochlamys_segnis  ATGCCTCGTCGTCCAATAAAACGTTCGTTATTACCTGATCCTGTTTATAATAGTATTTCAGTTCATATGATTGTTAATCGTGTTTTAAAAAATGGGAAAAAATCAATAGCATATCGAATTGTTTATAATGCTTTAAAAGAAATAGGTGATATTACACAAAAAAATCCAGTGGAGGTTTTTGAAAAAGCATTAGATAATATAACTCCTCGTGTTGAAGTTAAACCTCGTCGTAGAGCAGGAGCTGTTCAATTAGTTCCTCGTGTACTAAGAGCAGGAGATCGTTCTAAAGCAACAGCTCTTCGCTGGATTTTAGAAGCCTGTCAAAAACGTTCAGGTCAACCAATGATTCTAAAATTAAAAAACGAAATACTTGAAGCTTATAAAAAATCAGGCTACGCTATTCGAAAAAAAGAAGAATTACATAAAATAGCTATAAACAACGCTATGTATGCAAAAAAACCACAGATTGTTATTAATGCTATTAAT
           Microglena_monadina  ATGCCACGTAGTTATCGAGTACGTACTCTTTTACCAGATCCTGTTTATAACAATGTTTTAGTGCATGCAATAATAAATCGTATATTGAAAAGTGGGAAAAAAACACTTGCTTATAAAATTGTATATGATGGATTTAAAAATATTGAATATACTACCGGAAAAAATCCTATAGAAATTTTTGAAACAGCAATAGATAATTTAACCCCAAAAGTCATGCTTAAACCCCGTCGTCGTAGTGGTGCAATGCAATTAGTTCCAAGATTAGTACGTCCAACCGACCATCCCAAAGTTTTAGTTTTAAAATGGATTATCGACGCTGCTCATAAACGTTTAGGTGAAAAAATGGTTAATAAATTAAAAAATGAGATTATTGATGCTTATAAAAAACAAGGTGCTGCTCTAAAAAAAAAAGACGAATATCATAAAATTGCTATAACTAATGCCATGTATGCTAGAAAACCACAAAATATTATTAATGCTATAAAT
                 Microspora_sp  ATGTCTCGTAAACCCTTGAAACGAGTTTTAATTGGTGATCCTGTATATCAAAGTGTTTCCGTACACATGTTAGTTAATCGCGTAATGAAAAGCGGAAAAAAATCATTGGCTTATCGAATTGTCTATAATGCTTTAAGAGAAATCGGCGATGTGACAAAAGAAAATCCTGTAGAAATATTTGAACAAGCATTGGAAAATGTCGCACCTAAAGTCGAAGTAAAACCTAAACGCAGAGCCGGTACAGTTCAAATGGTTCCTAGAGTTCTTACTTCGGTTGAACGAGGTAAAGCTATTGGATTACGATGGATTCTAGAAGTTTGTCGAAAACGTACAGGACAAAGCATGATTTCAAGATTAAAATCTGAAATTTTAGAAGCTTCTAAAAAATCAGGAGTAGCTGTTCGAAAAAAAGATGAACTTTATAAAATGGCACTGAGTAATGCAATGTATGCAAAAAGACCACAAATTGTTATTAATGTCGTGAGT
       Mychonastes_homosphaera  ATGGCACGTCGTCCAATTAAACGTACTTTATTACCAGACCCAATTTATAACAGCATTTCAGTTCACATGTTAGTGAACCGAGTGATGAAAGAGGGTAAAAAAGCTTTAGCTTATAAAATTGTGTATGAAACCCTAAAACAATTAGGGGATGCAAAACAACAAAACCCTGTTGAAATTTTCGAAATGGCGTTAAAAAATGTTATGCCCGAGGTAGAGGTAAAACCAAAACGTCGTGCAGGTGCTGTGCAAATGGTACCAAAAGTGCTAACTTCAACAGAACGTGGTCAAGCGATGGCTTTATCATGGGTTTTAGATGCATGCCGTAAGAAATCGAGTCAAAGTATGGTAACACGTCTAAAGTCAGAGATTTTAGATGCTTACGACAACAAAGGGGCTGCGATTAAGAAAAAAGAAGAATTACACAAAATGGCTGCAAGTAATGCTATGTATGCGAAACGTCCACAATTCATCTTAAACTTATTAAGT
           Mychonastes_jurisii  ATGGCACGTCGTCCAATTAAACGTACTTTATTACCAGACCCGATTTATAATAGCATTTCAGTTCACATGTTAGTGAATCGTGTGATGAAAGAGGGCAAAAAAGCTTTAGCTTATAAAATTGTGTATGAGACCTTAAAACAATTAGGGGATGCTAAACAGCAAAACCCAGTAGAGATTTTTGAGATGGCTCTAAAAAATGTGATGCCCGAGGTAGAGGTAAAACCAAAACGTCGTGCAGGTGCAGTACAAATGGTTCCTAAAGTCTTAACTTCCACAGAACGTGGTCAAGCAATGGCCTTATCATGGGTTTTAGATGCTTGTCGTAAAAAATCAAGTCAAAGTATGGTGACGCGTTTAAAATCAGAAATTTTAGATGCTTACGATAATAAAGGCGCAGCGATTAAGAAAAAAGAAGAATTACACAAAATGGCCGCAAGTAATGCTATGTATGCAAAACGTCCACAGTTCATTTTAAACTTATTAAGC
           Neochloris_aquatica  ATGCCTCGTCGCCCCGTAAAACGTATTTTATTACCTGACCCAGTATATAATAGTATTTCAGTTCATATGTTAGTAAATCGAGTTATGAAAAGTGGAAAAAAATCGCTTGCTTATAAAATTGTTTATACAACTTTAAAAGAAATTGGGGATGCTACTCAGCAAAACCCAGTTGAAGTTTTTGAAATTGCATTAGAAAATGTAATGCCAAAAGTTGAAGTAAAGCCCAGACGTAGAGCAGGCTCTGTTCAAATGGTTCCTAAAGTTTTAAAGTCAGTCGAGCGTGGTCAAGCAAATGCTTTACGTTGGATTTTAGAGGCTTGTACCAAAAAATCAAGTAAAAGTATGATTAATAAACTAAAGTCTGAAATCTTAGATGCATATGAAAAAAAAGGAAATGCAATTAAGAAAAAAGAAGAACTTCATAAAATTGCTGCTAATAACGCAATGTATTCTAATAAACCTCAATTAATTTTGAACGCTGTTGCA
      Oedocladium_carolinianum  ATGTCCAGAAAAGGTGGTTTTCGTATATTATTACCAGATCCTATTTATAATTCGATATCAGTTCACATGTTGGTGAACCGTGTATTAAAAAATGGTAAAAAATCATTAGCTTATAAAATAGTTTATAGTGTTTTACGAAAAATTAGTGATAATACAAATCAAAATCCATTGGAAATTTGGGAAAAAGCATTAAACAATGTTAAACCACGTGTTGAAGTAAAACCCCGCCGTCGAGCAGGTTCGATTCAACAAGTACCATCACCATTGAATTCGAGGGAACGAGCATATGCTATAGCAATTCGTTGGATTTTAGCAGCCTGTAGAAAACGCTCTGGAAAAAATACTATTACAAAATTAGTTTCAGAAATTTCAGAAGCTGCTGCAAAAGGAGGGATGGCTTTTCGTAAAAAAGAAGAACTTCACAAAATCGCGTTAACTAATCAAATGAATTCGCGAAATCCTGAGATTATTGTTCAAGCAATTATA
      Oedogonium_angustistomum  ATGTCAAGAAAAGGATGTTTTCGTATATTATTACCTGATCCTATTTATAATTCTATATCAGTTCATATGTTGGTTAACCGTGTATTAAAAAATGGTAAAAAATCACTAGCTTATAAAATAGTTTATAGTGTTTTAAGAAAAATTAGTGATAATACAAATCAAAATCCATTAGAAATTTGGGAAAAAGCATTAAATAATGTTAAACCCCGTGTTGAAGTTAAACCACGTCGCCGAGCGGGCTCGATTCAGCAAGTACCAGCACCATTACATTCGAGGGAGCGAGCATACGCGATTGCAATTCGTTGGATTTTAGCAGCTTGTAGAAAACGTTCTGGAAAAAACACTATTACAAAATTAGTTTCAGAAATTTCGGAAGCTGCTGCAAAAGGAGGAATGGCTTTTCGTAAAAAAGAGGAACTTCACAAAATAGCATTAACAAATCAAATGAATTCGAGAAATCCTGAGATAATTGTTCAAGCAATTATA
          Oedogonium_cardiacum  ATGTCAAGAAAAGGAAGTTTTCGTATATTGTTACCTGATCCCATTTATAATTCTATCTCAGTTCACATGTTAGTGAACCGCGTATTAAAAAATGGTAAAAAATCATTAGCTTATAAAATCGTTTATAGTGTTTTGCGCAAAATTAGTGATAATACAAATCAAAATCCATTAGAAATTTGGGAAAAAGCATTAAATAATGTTAAACCCCGCGTTGAAGTCAAACCACGTCGGAGAGCAGGATCAATCCAGCAAGTACCAGCACCCTTACATTCGAGAGAGCGGGCATATGCTATTGCAATTCGTTGGATTTTAGCAGCGTGTAGAAAACGTTCTGGAAAAAATACTATTACAAAATTAGTTTCTGAAATTTCTGAAGCTGCTGCAAAAGGAGGAATGGCTTTCCGTAAAAAAGAAGAACTTCATAAAATAGCATTAACGAATCAAATGAATTCGAGAAACCCTGAGATAATTGTTCAAGCAATTATA
        Oogamochlamys_gigantea  ATGCCTCGTCGTCCTATAAAGCGTTTACTACTACCAGATCCTATTTATCAGAGTATTTCGGTTCATATGCTTGTTAATCGTGTTTTAAAAAATGGAAAAAAATCATTAGCTTATCGGATTGTTTATAATGCTTTAAAACAAGTTGGTGAAATTACACAAAAAAATCCTGTTGAAGTTTTTGAAAATGCACTAGATAATATAACTCCTCGTGTTGAAGTAAAACCTCGTCGCCGTGCAGGGGCCGTTCAATTAGTTCCACGCGTTTTACGTTCTGGCGATAGATCAAAAAGTACAGCTCTTCGCTGGATTTTAGAAGCTTGTCAAAAACGTTCAGGGCAACCAATGATTCTTAAATTAAAAAATGAAATTTTAGAAGCTTACAAAAAATCAGGTTATTCTGTTCGAAAAAAAGATGAACTTCATAAAATAGCAATAAATAATGCCATGTATGCAAGAAAACCACAAATTATTATAAATGCTATAAAT
        Ourococcus_multisporus  ATGCCTCGTCGTCCTATCAAAAGAATTTTATTAGCAGATCCTGTTTACAACAGTATTTCGATTAACATGTTAGTTAACCGTGTAATGAAAAGTGGTAAAAAATCAGTTGCGTATAAAATTGTTTACAATACTTTAAAAGAAATTGGTGAAGCTACGCAAAAAAATCCAGTAGAAGTTTTTGAAACTGCGCTAGAAAACGTAATGCCTCAAGTTGAAGTTAAACCTCGAAGAAAAGCTGGAGCTGTGCAAATGGTTCCACGAGTTTTACGTTCGGTAGACAAAGGTAAAACCACTGCTCTAAGATGGATTTTAGGAGCATGTGAAAAAAAATCAAATAAAAGTATGGTTTTACGTTTAAAAACTGAAATTTTAGATGCTTATGAAAAAAAAGGAAATGCAATTAAAAAAAAAGAAGAATTGCATAAAATGGCGATTAGTAATGCAATGTATTCGAGTCGTCCTCAATTAATTTTAAATGCGGTATCT
         Palmellopsis_texensis  ATGCCTCGTCGTCCAATAAGTCGTGAATTATTACCCGATCCCGTATATCAAAGTATTTCAGTTCATATGTTAGTTAATCGTGTTTTAAAAAATGGTAAAAAATCTGTTGCATATCGAATAGTTTATAATGCTTTAAGAGAGGTTGGTGAAATCACGCAAAAAAATCCTGTTGAAGTTTTTGAAAAAGCTTTAGACAATGTAACCCCTCGTGTGGAAGTTAAACCTCGTCGTCGCGCGGGAGCAGTTCAGCTTGTCCCACGTGTATTAAGATCTGGCGGCAAAGCTAAAGCGACATCTTTAAGATGGATATTAGAAGCATGTCAAAAGCGTTCAGGTCAACCAATGATTTTAAAATTAAAAAATGAAATCATAGAAGCGTATAAAAAATCGGGTTATTCAATACGCAAAAAAGAAGAACTTCATAAAATTGCTATTAATAATGCGATGTATGCAAAAAAACCGCAAATTATTATTAATGCTGTGAAT
       Parallela_transversalis  ATGTCTTCTAAAACTTTAAAAATTTCATTAATTCCTGATCCAGTCTATAACAGCATAGCGGTTAATATGTTAGTAAATCGTGTTATGAAAAATGGAAAAAAATCATTAGCCTATCGTATTGTTTATAATGCTTTAAGAGAGATTGGAGATGCTACTCAAGAAAATCCTGTTGAAGTATTTGAATTAGCATTAGAAAATTTAGCTCCGCGCGTAGAGGTAAAACCTAGACGACGAGCTGGGGCTATTCAAATGGTTCCTAGACTTCTTCAATCTTCAGAGCGTGGAAAAGCGATTGCTTTGAGATGGCTTCTGGAAGTTTGTAGAAAACGCACAGGCCAAAATATGATTTCTAGATTAAAATCGGAAATTCTAGAAGCGTCAAAAAAATCAGGTGTAGCAATTCGAAAAAAAGAGGAAGTTTATAAGCTTGCACTTAGTAATGCAATGTATGCGAACAAACCTCAAACAGTACTTAATGTTTTAGGT
             Pediastrum_duplex  ATGCCTCGTAGACCTATTAAGCGTGTTTTATTACCAGATCCAGTTTACAATAGTATTTCTGTACATATGTTAGTAAATCGTGTAATGAAAAGTGGAAAAAAATCTTTAGCGTATAAAATTGTTTATACAACATTAAAAGAAATTGGTGAAGTAACTCAAAAAAATCCAGTTGAAGTATTTGATATAGCATTAGAAAATGTAATGCCAAAAGTTGAAGTAAAACCAAAACGTAGAGCAGGATCTGTACAAATGGTACCAAAAGTTTTAAGTTCTATTGAACGTGGACAAGCGAATGCTTTACGTTGGATTTTAGAATCTTGTGAAAAAAAATCAAGCAAAGGAATGGTTTCAAAATTAAAATCTGAAATATTAGATGCATATGAACAAAAAGGAAATGCTATCAAAAAAAAAGAAGAATTGCATAAAATTGCAGCAAATAATGCAATGTATTCAAACCGACCACAACTTATTTTAAATGTATTAAAT
         Phacotus_lenticularis  ATGCCTCGTCGA---GCTTATCGTACTTTATTACCAGATCCAATTTACAATAGTGTTTCAGTCCATATGCTGATTAATCGTGTTTTAAAAAGTGGAAAAAAATCAGTTGCTTATCGAATTGTTTATAATTGTTTAAAAGAAATTGGTGATAATACTGGAAAAAATCCTGTTGAAGTTTTTGAAAAAGCATTAGATAATATTACTCCACGTGTTGAAATTCAACCACGTCGCCGTGGAGGTGCTATTCAATTAGTTCCACGTGTTTTACGAGTTGGTGATCGTTCAAAAGCAAATGCACTTCGTTGGATTTTAGAAGCATGTGATAAACGTTCAGGACAACCAATGGCTAATAAACTAAAAAATGAAATTATTGAAGCTTATAAAAAATCAGGTTATGGAATTCGTAAAAAAGACGAATTGCATAAACTTGCATTGAATAATGCTATGTATGCTCGTAAACCACAAACAATTCTTAATGCTATTAAC
            Pleodorina_starrii  ATGCCACGCCGTCCAATTAATCGCACACTATTACCAGATCCTGTTTATAAAAGTGTATCTATACATATGTTAGTAAATCGCGTTTTAAAACGTGGTAAAAAATCAGTTGCGTATCGAATAGTATATAATGCTTTAAAAGAAATTGGTGATATTACAAAAAAAAATCCTGTTGAAGTTTTTGAAAAAGCTTTAGATAATGTAACACCTAGAGTTGAAGTTAAACCACGTCGTCGTGCTGGTGCTATTCAAATGGTTCCTCGTGTATTACGTTTAGGTGATCGTGCTAAAGCAACTTCATTAAGATGGATTATGGAAGCTTGTGAAAAACGTTCAGGTCAACCTATGGTAACAAAATTAAAAAGTGAAATTTTAGATGCGTATAAAAAAACTGGCTACGCGATTCGAAAAAAAGAAGAACTTCATAAAATAGCTATTAATAATGCAATGTATGCAAAAAAACCACAAGTCATTATTAATGCTATTAAT
        Protosiphon_botryoides  ATGCCACGTCGTCCACTAAATCGTATTCTTTTACCAGACCCTATTTATAATAGTGTTACTGTACATATGTTAATTAACCGTGTTTTAAAAAATGGTAAAAAATCTGTAGCTTATCGTATCGTTTATAATGCTTTAAAAGAAATTGGTGATAGTACAGGAAAAAATCCTGTTGAAATTTTTGAAAAAGCATTAGATAATGTTACGCCTAGAGTTGAAGTTAAACCTAGACGTCGTGCTGGTGCTATTCAATTAGTACCACGAGTTTTACGTACAGGCGACAGATCAAAAGCAACAGCTTTACGCTGGATTTTAGAAGGTTGTCATAAACGTTCAGGTCAACCTATGTTAAATCGTTTAAAAAATGAAATTATTGAAGCTTATAAAAAAACAGGTTACGCTATTAGAAAAAAAGATGAATTACATAAAATTGCTGTAAATAATGCTATGTATGCTCATAAACCACAAATTGTTCTAAATGCTTTAACT
Pseudomuriella_schumacherensis  ATGCCTCGTCGTCCCATTAAACGTTCTTTATTACCAGATCCTGTATATAATAGTTTATCTGTTCATATGTTAGTAAATCGAGTTATGAAAAGTGGAAAAAAAGCATTAGCTTATAAAATTGTCTATAATACTTTAAGAGAAATTGGCGATACTACTCAAAAAAATCCAGTAGAAGTTTTTGAAATGGCTTTAGAAAATGTAATGCCAAAGGTAGAAGTAAAACCACGTCGTAGAGCTGGTTCAGTACAAATGGTTCCAAAAGTGTTACGTTCACCAGAAAAAGGGAAAGCTTCCGCTCTACGTTGGGTCCTTGACGCTTGTCAAAAGAAATCAAGTAAAAGTATGGTAGCTAGGCTTAAAATTGAAATTTTAGATGCTTATGAAAAGAAAGGAAATGCATTAAAGAAAAAAGAAGAATTGCATAAAATTGCAGCAAGTAATGCAATGTATGCTAAAAGACCTCAAACAATTCTAAACGCAGTTTCT
            Rotundella_rotunda  ATGCCTCGTCGTCCCATTAAACGTGTGTTATTACCAGATCCGGTTTATAACAGTTTATCTGTACATATGTTAGTCAATCGTGTTATGAAAAGTGGAAAAAAATCAGTTGCTTATCGTATTGTTTACAATACTTTAAAAGAAATTGGTGAAAGCACTAAAAAAAATCCTGTAGAAGTTTTTGAACAAGCGTTAGAAAACGTTATGCCAAAAGTTGAAGTAAAACCAAGACGTCGAGCTGGTTCAGTTCAAATGGTACCACGAGTTTTACGTTCCGAAGATCGTGGAAAAGCAAATGCTTTACGTTGGATTTTAGAAGCTTGTGAAAAAAAATCAAGTAAAAGTATGATTTCAAAACTTCAAACCGAAATTTTAGATGCTTATGAAAAAAAAGGAAACGCTATTAAGAAAAAAGAAGAATTACACAAAATTGCTGCAAATAATGCTATGTATTCAAATAGACCACAAATTATTCTAAATGTTGTTTCA
          Scenedesmus_obliquus  ATGCCTCGTCGTCCAATTCAACGTTCAGTTTTACCAGATCCAATTTATAATAGTATTTCTGTACATATGTTAGTAAATCGTGTAATGAAAAATGGAAAAAAATCTCTTGCATATAAAATTGTGTACAATACATTAAAAAATATTGGTGAAACGACACAACAAAATCCAGTTGAAGTTTTTGAAGCAGCATTAGAAAATGTAATGCCAAAAGTAGAAGTTCAACCAAGACGTAGAGCTGGTTCTGTTCAAATGGTTCCAAGTATTTTACGTTCAACAGAACGTGGTCAAGCAACAGCTTTACGTTGGATTTTAGAATCTTGCGAAAAAAAATCTGCAAAAAGTATGGTTTCAAAATTGCAAACTGAAATTTTAGATGCTTATGAAAAAAAAGGAAATGCAATTAAAAAGAAAGAAGAATTACATAAAATTGCAGCAAATAATGCAATGTATTCAAACAGACCTCAAATTATTTTAAATGCAGTTTCA
        Schizomeris_leibleinii  ATGGCTCGTAAAGGTGCTCCTCGTATATTAATTCCAGATCCAGTGTATAATAAAGTATCAGTACATATGCTTGTTAATCGTGTATTAAAAAGTGGTAAAAAATCAATTGCATATCGAATAGTTTATAGTGTTTTTCGTAAAATAGCTGAAAATATGAATCAAAATCCAGTTGAAGTATGGGAAAAAGCATTAAATAATGTAAAACCTCGAGTTGAAGTTAAACCACGTCGTCGAGCAGGATCGATTCAACAAGTACCAAGAGTTGTTCCTTCTGTTGAACGTGCTCAAGCTGTAGCTATTCGTTGGATAGTTGCTGCTTGTCAAAAACGTGCAGGTAAAGACATGATTTCTAAATTATTTTATGAAATTACTGAAGCTTCAAAAAAAAGTGGAACAGCTTTCCGTAAAAAAGAAGAATTACACAAAATGGCTTTATCAAATCAAATGAATGCTCGTCGACCTGATACAATCATTAAAGCTATTATG
        Spermatozopsis_similis  ATGCCACGTCGCCCCCTTAGACGTGTTTTAAATCCTGATCCTATTTATAATAGTACTTCTGTTCATATGCTAGTAAACCGCGTAATGAAAAGTGGTAAAAAATCTATTGCTTATCGTATTGTTTATACTGCTTTACGAGAAATTGGTGAAACAACACAAAAAAATCCTGTAGAAGTTTTTGAAAATGCATTAGAAAATATTACTCCACGTGTCGAAGTAAAACCAAGACGTCGTGCTGGTGCTATTCAATTAGTTCCTCGTGTTTTACGTTCATTAGATCGTGGGAAAGCTACTGCATTACGTTGGATTTTAGAAGCTTGTGATAAACGAGGTGGTCAAAGTATGATGTCAAAATTAAAATCAGAAATTTTAGAAGCTTATAAAAAGAATGGTGTTGCAATGCGTAAACGCGATGAATTACACAAGATTGCGGTTAATAACGCCATGTATGCAAAACGCCCACAAACTGTTTTAAATGCTGTTTCA
     Stephanosphaera_pluvialis  ATGCCACGTCGCCCCTTAAACAGAATTTTATTACCAGATCCTATTTATAACAGTGTATCCATACATATGTTAATTAATCGTGTTTTAAAAAACGGTAAAAAATCCGTTGCTTACCGTATTGTTTATAATGCGTTAAAAGAGATCTGTGACACTACTGGTAAAAATCCTGTTGAAGTATTTGAAAAGGCATTAGATAATGTTACTCCTAGAGTAGAAGTAAAACCTAGACGTCGTGCTGGCGCTATCCAATTAGTACCTCGTGTATTACGTGCCGGTGATAGATCTAAAGCAACAGCATTACGTTGGATTTTAGAAGGTTGTTATAAACGTTCAGGTCAACCGATGTTAAATAAGCTAAAAAATGAAATTATTGAAGCTTATAAAAAAACAGGGTATGCTATTAGAAAAAAAGATGAATTACATAAGATAGCTGTAAATAACGCAATGTACGCAAAAAAACCACAAACCGTTATAAATGCAGTAAGT
      Stigeoclonium_helveticum  ATGGCTCGTAAAGGTGCTCCACGTTTATTATTACCAGATCCTATTTACAATAAAGTTTCTGTACATATGTTGGTAAATCGGATTTTAAAAAATGGTAAAAAATCTATAGCTTATAGAATTGTTTATAGTGTATTCCGAAAAATTTCTGAAACTATGAATCAAAATCCTGTCGAAGTGTGGGAGAAAGCATTAAATAATGTAAAACCACGTGTAGAGGTTAAACCTCGTCGTCGAGCAGGGTCAATTCAGCAAGTTCCACGCGTAATGCCTTCTGCTGAGCGTGCACGAGCAATTGCCATTCGCTGGATTGTTTCAGCTTGTCAAAAAAAAGCAGGAAAAGATATGATTTCAAAATTATTTTCTGAAATTTCAGAAGCTTCAAATAAAAATGGTGCAGCATTTCGTAAAAAAGAAGAATTACATAAAATGGCTTTATCTAATTTAATGAATTCTCGTCGACCAGATAAAATTGTTAAAGCAATAACA
    Treubaria_triappendiculata  ATGCCTCGTCGACCTTTAAATCGTATTGTTTTAAAAGATTCTGTTTATCAAAGTACTTCAGTTACCATGTTAGTGAATCGAGTATTAAAAAGTGGGAAAAAATCTTTAGCTTATAGAATAGTTTATACTGCACTAAAAGAAATAGGCGAAACAACTAAAAAAGATCCAGTGGAAGTATTTGAAAAAGCTTTAGAAAATATTGCACCAAAAGTTGAAGTAAAACCCCGACGAAGAGCTGGTTCTGTTCAATTAGTTCCTCGAGTTTTAAGATCTTCAGATCGAGCACAAGCTACTGCCTTATGTTGGATATTAGAAGTTTGTCGAAAAAAAGCCGGACAAAGTATGGTATCTAAATTGAAATATGAAATTATAGAAGCATATAAAAAAACAGGAGTAACAATTCGTAAAAAAGACGAACTTCATAAAATAGCTGTTAATAATGCTATGTATGCTAAAAAACCTCAAGCTGTGTTAAATGCTGTAAAC
            Trochiscia_hystrix  ATGCCTCGTAGACCTTTAAATCGTCTTGTTTTAAAAGATTCTGTTTATCAAAGTACTTCTGTTACTATGTTAGTTAATCGAGTATTAAAAAACGGAAAAAAATCCTTAGCTTATAGAATAGTTTATAATGCATTAAAAGAAATAGGAGAAACAACTAAAAAAGATCCTGTAGAAGTATTTGAAAAAGCTTTAGAAAATATTGCACCAAAAGTTGAAGTTAAACCTCGACGAAGAGCTGGTTCTGTTCAATTAGTTCCGAGAGTTCTAAGATCTTCTGATCGAGCACAGGCTACAGCCTTATGTTGGATATTAGAAGTTTGTCGAAAAAAAGCAGGTCAAAGTATGGTATCTAAGCTGAAATATGAAATTATAGAAGCATATAAAAAAACTGGAGTTACTATTCGTAAAAAAGATGAACTTCATAAAATAGCCATTAATAATGCTATGTATGCTAAAAAACCTCAAGCGGTTATAAATGCCGTAAAT
                    Uronema_sp  ATGGCGCGTAAAGGTGCTCCACGTGTATTATTACCAGATCCAATTTATAATAAAGTTTCTGTACATATGTTAGTAAATAGGATTTTAAAAAATGGTAAGAAATCTATAGCTTATAGAATTGTTTATAGTGTATTTAAAAAAATTTCTGAAAATATGAATCTAAACCCAGTTGAAGTTTGGGAAAGTGCATTAAATAATGTGAAACCTCGTGTAGAGGTAAAACCTCGTCGCCGAGCTGGATCAATTCAGCAAGTGCCACGTGTTATGCCGTCAACTGAACGTGCTCGAGCAATTGCAATTCGCTGGATTGTTGCTGCTTGTCAAAAACGAGCAGGAAAAGATATGATTTCAAAATTATTTTCAGAAATTACAGAAGCTGCGAATAAAAATGGAGCAGCATTTCGTAAAAAAGAGGAATTACATAAAATGGCTTTATCAAATTTAATGAATTCACGTAGACCTGACAAAATTGTTAAAGCTATAACA
                Volvox_carteri  ATGCCACGCCGTCCGATTAATCGCACTCTATTACCAGATCCTGTTTATAAAAGCGTATCAATACATATGTTAGTAAACCGTGTTTTAAAACGTGGTAAAAAATCAGTTGCGTATCGAATTGTATATAATGCTTTAAAAGAAATTGGTGATGTTACAAAGAAAAATCCTGTTGAAGTTTTTGAAAAAGCTTTAGATAATGTAACACCTAGAGTTGAAGTTAAACCACGTCGCCGTGCTGGTGCTATTCAAATGGTTCCTCGTGTATTACGTTTAGGGGATCGTGCTAAAGCAACTTCATTAAGATGGATTATGGAAGCTTGTGAAAAACGTTCAGGTCAACCTATGGTAACAAAATTAAAAAGTGAAATCTTAGATGCATATAAAAAAACTGGCTACGCTATTAGAAAAAAAGAAGAACTTCATAAAATAGCTATAAATAATGCAATGTATGCTAAAAAACCACAAGTTATTATTAATGCTATTAAT
            Carteria_crucifera  ATGCCTCGTCGTCCTCTAAAAAGAACTTTATTACCAGATTCAGTATATAAAAATATATCAGTTCATATGCTTGTAAACCGTGTTTTAAAAAGCGGCAAAAAATCAGTAGCTTATCGAATTGTTTATTCAGCTTTAAAAGATATCGGAGATAAAACACAAAAAAATCCGGTGGAAGTTTTTGAAAAAGCATTAGATCAAATTTCACCTCGAGTTGAAGTACGCCCTCGACGCAGAGCGGGTGCCATTCAATTAGTACCAAGAGTATTAAGATCTCGAGATCGTGCAAAAGCGACTGCACTTTGTTGGGTTTTAGAAGGTTGTCGTAAACGTGCGGGTCAAACAATGGTTTCAAAATTAACAAATGAAATTATGGAAGCATATAAAAAGAGTGGTTATGCTGCTCGTAAAAAAGATGAATTACATAAAATAGCAGTAAATAACGCAATGTACGCTCGAAAACCTCAAGCTATTTTTAACGCTATTAAT

    ;
end;


begin mrbayes;
    charset firstsecond = 1-.\3 2-.\3;
    charset third = 3-.\3;
    partition mine = 2: firstsecond, third;
    set partition=mine autoclose=yes;
    lset applyto=(all) nst=6 ngammacat=4 rates=invgamma;
    prset applyto=(all) statefreqpr=dirichlet(1) ratepr=variable pinvarpr=uniform(0,1) brlenspr=Unconstrained:GammaDir(1.0,0.1,1.0,1.0) shapepr=exponential(1.0);
    unlink shape=(all) statefreq=(all) revmat=(all);
    mcmc ngen=6250000 samplefreq=500 printfreq=1000 starttree=random nruns=2 nchains=2 savebrlens=yes filename=rps7;
    sump relburnin=yes burninfrac=0.2;
    sumt relburnin=yes burninfrac=0.2;
end;
