# Supplementary material for: Order, please! Uncertainty in the ordinal-level classification of Chlorophyceae
Source: PeerJ. 2019 May 15;7:e6899. doi: 10.7717/peerj.6899 (PMC6525593; doi:10.7717/peerj.6899)
Supplement: Supplemental Information 1 — This compressed folder contains untrimmed, masked alignments for individual chloroplast genes (subfolder nexus), as well as trimmed alignments with appropriate analysis blocks and the consensus trees resulting from these single-gene and concatenated analyses (MrBayes subfolders). Supplementary methods with associated references are included in the SupplementaryMethods.txt file. SVDquartets, BaliPhy, PhyloBayes and RAxML analysis files are in separate subfolders, with their respective resulting tree files. Files associated with MrBayes analysis of the 1st and 2nd positions and the analysis of the 3rd positions are placed in the subfolders 1st_and_2nd_positions_only and 3rd_positions_only, respectively. The 18Splastid_combined subfolder contains the MrBayes analysis materials (alignment and consensus tree) for the analysis including nucleotide plastid data as well as 18S nucleotide data. Documentation, trees and scripts used to create Fig. 3 are included in the “Figure3” subfolder, and documentation for and full results of Treespace analyses are in the “Treespace” subfolder. The results of the AU topology tests are included in a Word document. [file peerj-07-6899-s008.zip › supplementary_alignments_trees/mrbayes_nt_alignments_trees/psbZ-stripped.nex]

#nexus

begin data;
    dimensions ntax=68 nchar=186;
    format datatype=dna gap=-;
    matrix
                 Ankyra_judayi  ATGACATTAATTCTTCAAATAGCTTTACTTGCTTTAATTGTAGTGTCTTTTGCATTAGTAGTTGGTGTACCAGTAGTATTTGCATCACCTAATGGTTGGACAGAAAACAAACGAGTTGTATTTTCTGGTTTAAGTTTATGGCTTCTTTTAGTGTTTACTGTAGGAATTTTTAATTCATTTGTTGTA
        Atractomorpha_echinata  ATGACATTAATTCTTCAAATAGCTTTACTTGCTTTAATTGTAGTGTCTTTTGCATTAGTAGTTGGTGTACCAGTAGTATTTGCATCACCTAATGGTTGGACAGAAAATAAACGAGTTGTATTTTCTGGTTTAAGTTTATGGCTTCTTTTAGTTTTTACTGTAGGAATCTTTAATTCTTTTGTTGTA
      Borodinellopsis_texensis  ATGACATCAATTCTTCAACTTTCATTATTTGCGTTAATTCTGGTATCATTTGCTTTAGTAATAGGTGTTCCAGTTGTTTTTGCTTCACCAAATGGATGGACGGAAAACAAACGTTTTGTTTTCTCAGGTCTAAGCGTATGGTTTTTATTAGTATTTGCTGTTGGAGTTTTTAACTCTTTTGTGGTG
          Bracteacoccus_aerius  ATGACATCAATTCTTCAACTTGCTTTATTAGCATTAATCGCTGTTTCTTTTGCTTTAGTAGTAGGTGTACCAGTTGTATTTGCTACTCCTAATGGATGGTCAGAAAATAAAGGTGTTGTTTTTTCTGGGTTAAGTCTATGGCTTTTACTTGTATTTACTGTAGGAATTTGTAACTCATTTGTTATT
       Bracteacoccus_giganteus  ATGACATCAATTCTTCAAATTGCTTTATTAGCATTAATCGCTGTTTCTTTTGCTTTAATTGTAGGCGTACCAGTTGTATTTGCTACTCCTAACGGATGGTCAGACAATAAAGGTGTTGTTTTTTCTGGTTTAAGTCTATGGCTTTTACTTGTATTTACTGTAGGAATTTGTAACTCTTTCGTTATT
           Bracteacoccus_minor  ATGACATCAATTCTTCAACTTGCTTTATTAGCATTAATCGCTGTTTCTTTTGCTTTAATTGTAGGTGTACCAGTTGTGTTCGCTACTCCTAACGGATGGTCAGAAAATAAAGGTGTTGTTTTTTCTGGTTTAAGTTTATGGCTTTTACTTGTATTTACTGTAGGAATTTGTAATTCATTCGTTATT
         Carteria_cerasiformis  ATGACATCAATTCTTCAATTAGCTGTGTTTGCTTTAATTGTGTTATCGTTCGCTTTAGTTGTTGGTGTGCCTGTTATTTTTGCCACTCCTAATGGATGGACGTCAAATAAAGGTCTAGTGTTTTCAGGTTTAAGCTTTTGGTTATTATTAGTTTTTGCTGTTGGTATTTTTAATTCTTTTGTAGTT
           Carteria_sp_SAG_8_5  ATGACATCTATTCTTCAACTAGCTCTACTAGCTTTAATCGTTGTATCATTTGGTTTAGTGGTAGGCGTTCCAGTTATTTTTGCATCTCCTAACGGATGGACAGAAAATAAACGTATTGTTTTTTCAGGTTTAAGCGTTTGGCTTTTACTTGTTTTTGTTGTAGGAATTTGCAATTCGTTTGTTGTA
      Chaetopeltis_orbicularis  ATGACTTCAATTTTCCAACTAACTGTTTTAGCGTTTATTGCACTATCATTCCTTTTAGTTATTGGTGTACCTGTTGTTTTTGCACTTCCTAATGGTTGGACAGAAAACAAACGTATTGTATTACCTGGTTTAGCAATTTGGCTTTTATTAGTTTTTGCTGTTGGTATTTTTAACTCTTTTGTTATC
     Characiochloris_acuminata  ATGACATCAATTCTTCAAATCGCAGTTTTTGCTCTAATTTTAGTATCTTTTGGTTTAGTAGTAGGTGTACCAGTTGTTTTCGCATCTCCTAACGGATGGACAGAAAATAAAGGTATTGTTTTCTCTGGTTTAAGCGTGTGGTTTCTTTTAGTATTCGCAGTTGGTATTTTTAACTCATTTGTAGTT
       Chlamydomonas_applanata  ATGACATCAATTCTTCAAGTAGCCCTATTTGCTTTAATTCTAGTTTCTTTTGCATTAGTAATTGGCGTACCTGTAGTTTTTGCTTCTCCTAACGGCTGGACTGAAAATAAAGGCGTAGTTTTCTCTGGTTTAAGCTTATGGTTTTTATTAGTTTTTGCTGTAGGTATTTTTAACTCTTTTGTAGTT
         Chlamydomonas_nivalis  ATGACATCTATTCTTCAACTGACTTTATTTGCATTAATTTTAGTTTCTTTTGGATTAGTTGTGGGTGTACCGGTTGTTTTTGCGTCTCCAAATGGTTGGACAGAAAATAAAGGTTTTGTTTTTTCAGGTCTGAGCTTATGGGCAGTTCTTGTCTTCACTGTTGGTGTTTTTAATTCCTTTGTTGTT
        Chlamydomonas_peterfii  ATGACATCAATTCTTCAACTTTCTTTATTTGCTTTAATTCTATTATCTTTTGCATTAGTAGTTGGTGTACCAGTAGTGTTTGCTTCTCCAAATGGCTGGGCTGAAAACAAACGTGTTGTTTTTTCAGGCGTTAGCATTTGGCTTCTTTTAGTATTTGCTATTGGTATTTTTAATTCTTTTGTAATT
     Chlamydomonas_reinhardtii  ATGACATCAATCCTTCAAGTTGCCCTACTTGCTTTAATTTTTGTTTCTTTCGCTTTAGTAGTAGGTGTACCTGTAGTTTTTGCAACTCCTAATGGTTGGACTGACAATAAAGGTGCAGTATTCTCAGGTCTTAGCTTATGGCTGTTATTAGTTTTTGTTGTAGGTATTTTAAACTCATTTGTAGTT
         Chlorococcum_tatrense  ATGACATCAATTCTTCAATTCGCCCTATTTGCTTTAATTTTAGTTTCTTTTGCATTAGTAGTGGGTGTACCTGTTGTTTTTGCATCACCTAATGGATGGACTGAAAATAAAGGAGTGGTGTTTTCTGGTTTAAGTTTATGGTTATTGTTAGTATTTGCTGTAGGTATTTTCAATTCTTTTGTAGTT
       Chlorogonium_capillatum  ATGACATCAATTCTTCAAATCGCTTTACTAGCTTTAGTTCTAGTGTCATTTGCATTAGTAGTAGGTGTACCTGTTGTGTTTGCTTCACCTAATGGTTGGACTGAAAACAAAGGCGTAGTTTTCTCAGGTTTAAGTTTATGGTTTTTATTAGTTTTTGCTGTAGGCATTTTCAACTCTTTTGTAGTT
         Chloromonas_perforata  ATGACATCAATTCTTCAATTCGCTTTATTTGCTTTAATTTTAGTTTCTTTTGCATTAGTAGTGGGTGTACCTGTTGTTTTTGCATCACCTAATGGGTGGACTGAAAATAAAGGAGTGGTGTTTTCTGGTTTAAGTTTATGGTTATTCTTAGTATTTGCTGTAGGGATTTTCAATTCTTTTGTAGTT
           Chloromonas_radiata  ATGACATCTATTCTTCAACTTGCTTTATTTGCATTAATTTTAGTTTCTTTTGGTCTAGTAGTAGGCGTTCCTGTTGTTTTTGCTTCACCAAATGGTTGGACAGAAAACAAACGTTTTGTTTTTTCGGGTTTAAGCTTATGGCTTCTACTTGTGTTTACAGTGGGTGTATTTAACTCATTTGTTGTG
             Chloromonas_rosae  ATGACATCTATTCTTCAACTGACTTTATTTGCATTAATTTTAGTTTCTTTTGGATTAGTTGTGGGTGTACCTGTTGTTTTCGCGTCACCTAATGGTTGGACAGAAAATAAAGGTTTCGTTTTTTCAGGTCTGAGCTTATGGGCAGTTCTAGTATTCACTGTTGGTGTTTTTAATTCATTTGTTGTT
       Chlorosarcinopsis_eremi  ATGACATCAATTCTTCAAGTTGCATTACTTGCTTTAATTTTAGTTTCATTTGCATTAGTTGTAGGTGTACCTGTAGTTTTTGCATCACCTAACGGATGGACTGAAAACAAAGGCGTAGTTTTTTCAGGTTTAAGTTTATGGTTTTTATTAGTTTTTGCTGTAGGAATTTTCAACTCTTTTGTAGTT
        Chlorotetraedron_incus  ATGACATCAATTCTTCAAATTGCATTATTAGCACTAATTGCTGTTTCTTTTGCTCTAGTTGTAGGAGTACCTGTAGTATTTGCAACACCAAATGGTTGGTCTGAAAACAAAGGAATTGTTTTCTCTGGTTTAAGCCTTTGGCTTCTTTTAGTATTTGCGGTTGGTATTTGCAATTCATTTGTTATT
    Chromochloris_zofingiensis  ATGACATCAATTCTTCAATTTGCATTATTAGCGTTAATTGCTGTTTCTTTTGCTTTAGTAGTAGGCGTACCTGTTGTATTTGCAACTCCAAATGGTTGGACAGAAAATAAAGGGGTTGTTTTTTCTGGTTTAAGTATTTGGCTTCTTTTAGTATTTACTGTAGGAATTTGTAATTCATTTGTAGTA
       Cylindrocapsa_geminella  ATGACATCAATTCTTCAAATAGCTCTATTAGCTTTAATTTTGTTATCATTTGCTTTAGTTGTAGGAGTGCCCGTAGTTTTTGCTTCTCCAAATGGCTGGACAGAAAACAAAAGAATAGTATTCTCTGGTGTAAGTTTATGGGTTTTATTAGTCTTTGTGGTGGGTATTTTTAATTCTTTTGTTATT
         Desmotetra_stigmatica  ATGACATCAATTCTTCAACTTGCTGTTATTGCTTTAATTCTTTTATCTTTTGCGTTAATTGTTGGCGTACCTGTAGTATTTGCTTCTCCTAACGGATGGACAGAAAACAAACGTTTTGTATTTTCTGGTTTAAGCTTATGGCTTCTTTTAGTGTTTGCTGTAGGAATTGTTAACTCTTTTGTTGTT
        Dictyochloris_fragrans  ATGACATCATTGCTTCAACTTGCTTTATTTGCTTTAATTATCGTATCTTTTGCCCTAGTTGTAGGTGTACCTGTTGTTTTTGCTTCTCCTAATGCATGGTCAGAAAATAAAGGTATCGTTTTTTCAGGTTTAAGTTTATGGGTTCTGTTAGTATTTACTGTGGGAATTTGTAATTCGTTTGTAGTT
             Dunaliella_salina  ATGACATCAATTCTTCAAATTGCCTTACTTGGTTTAGTTTTAGTTTCTTTTGCATTAGTAGTAGGTGTACCAGTAGTGTTTGCCTCTCCTAATGGTTGGACTGAAAATAAAGGAGTAGTTTTCTCTGGTTTAAGCGTATGGTTTTTATTAGTTTTTGCTGTAGGTGTATTTAATTCTTTTGCAGTT
          Elakatothrix_viridis  ATGACATTAATTCTTCAAATTGCTTTACTTGCATTAATTTTTGTATCGTTTGCTTTAGTTGTTGGAGTACCTGTAGTCTTCGCCTCTCCAAATGGATGGACTGAAAATAAAGGTGTAGTTTTTTCAGGTTTGAGTTTATGGGTTCTTTTAGTGTTTACTGTTGGAGTTTTTAATTCTTTTGTAATT
         Floydiella_terrestris  ATGACGTCAATGTTCCAACTAACTGTTTTTGCACTTGTAGCACTGTCATTTCTTTTAGTTATTGGTGTACCAGTTGTTTTCGCACTTCCTAACGGTTGGACAGAAAACAAAAAAATTGTTTTACCTGGCCTATTAATTTGGCTTTTATTAGTTTTTGCTGTTGGTATCTTAAACTCTTTTGTTATC
       Follicularia_botryoides  ATGACATCAGTTCTTCAAATTGCATTATTAGCCTTAATCGCTGTTTCGTTCGCATTAGTAGTAGGTGTACCTGTTGTTTTTGCTACTCCAAATGGATGGTCTGAAAACAAAGGTGTTGTTTTTTCTGGTTTAAGTCTTTGGCTTTTACTAGTTTTTACTGTTGGAATTTGTAACTCCTTTGTTGTT
       Golenkinia_longispicula  ATGACTTCAATACTTCAAATTGCTTTACTAGCTTTAATCGTTGTATCTTTTGCATTAGTAGTAGGGGTACCCGTTGTTTTTGCTTCTCCTAATGCGTGGGCAGAAAACAAACGTCTTGTTTTTTCAGGCTTAAGCTTATGGGTTCTTCTGGTATTTACTGTTGGTATTTGTAACTCATTTGTGGTG
              Gonium_pectorale  ATGACATCAATCCTTCAAGTTGCCCTACTTGCTTTAATTTTTGTTTCTTTTGCTTTAGTAGTAGGTGTACCTGTAGTATTTGCAACTCCTAATGGTTGGACAGAAAACAAAGGTGCTGTTTTTTCAGGGCTTAGCTTATGGTTATTATTAGTTTTTGTTGTAGGCATTTTAAATTCTTTTGTAGTT
       Haematococcus_lacustris  ATGACATCTATTTTACAAGTATCTTTACTTGCTTTAATTTTAGTTTCATTTGCTTTAGTTGTAGGTGTTCCTGTAGTATTTGCATCACCTAATGGCTGGACTGAAAATAAAGGTGTTGTTTTTTCAGGTTTAAGTTTATGGTTTTTATTAGTTTTTGCTGTAGGTATTTTTAACTCTTTTGTTGTT
            Hafniomonas_laevis  ATGACATCTATTCTTCAACTTGCTTTATTTGCTCTTATAGTTGTATCTTTTGGTTTAGTTGTTGGTGTACCAACAATTTTTGCAACACCGAACGGCTGGACTGAAAATAAACGTATTGTTTTATCTGGTGTTACGGTATGGTTATTATTAGTATTCTTAGTAGGTATTTTTAACTCTTTCGTAGTT
          Hariotina_reticulata  ATGACATCAATTCTTCAAATTTCATTATTAGCATTCATTGCTGTTTCTTTTGCGTTAGTAGTTGGTGTACCAGTAGTTTTTGCTACACCAAATGGATGGTCTGAAAACAAAGGAATCGTTTTTTCAGGTTTAAGTTTATGGCTTGTTTTAGTTTTTGCAGTAGGTATTTTTAACTCTTTTGTTATT
                 Jenufa_minuta  ATGACATCAATTCTACAAACAGCTTCGTTTGCATTAATTTTAGTATCATTTGCTTTAGTTGTAGGAGTCCCTGTTGTTTTTGCGTCACCAAATGCATGGTCAGAAAATAAAAGTTTGGTTTTTTCAGGTTTAAGTTTATGGGTCATTCTTGTATTTACCGTAGGTGTATGTAATTCTTTTGTTGTT
              Jenufa_perforata  ATGACATCAATTCTTCAAACCGCTTCATTTGCTTTAATTTTTGTTTCATTTGCTTTAGTTGTAGGAGTTCCTGTTGTTTTTGCATCTCCTAATGCATGGGCAGAAAATAAAGGTTTAGTTTTTTCAGGGTTAAGTTTGTGGGTTCTTCTTGTTTTTACGGTAGGTGTTTGTAATTCTTTTGTAGTT
          Kirchneriella_aperta  ATGACATCAATTCTTCAAATTGCATTACTTGCTTTAATCGCAGTTTCATTTGCTTTAGTTGTAGGTGTACCAGTTGTTTTTGCAACACCAAATGGTTGGTCTGAAAATAAAGGAATTGTTTTTTCAGGTTTAAGTGTTTGGTTTCTTCTTGTTTTTGCTGTAGGAGTTTTCAACTCATTTGTTGTT
      Koshicola_spirodelophila  ATGACTTCAATTTTTCAGTTAACTGTATTTGCTTTAGTAGCTTTTTCTTTCGTTTTAGTTATTGGTGTTCCAGTAGTATTTGCGCTACCAAATGGCTGGGCAGAATCTAAACGTGTTGTTCTTTCAGGCTTAGGACTGTGGATTTTATTGGTATTTGTAGTTGGAATCTTAAATTCGTTTGTTGTG
           Lobochlamys_culleus  ATGACATCAATTCTTCAACTAGCATTATTTGCATTTATTCTTTTATCTTTTGCTCTTGTTGTTGGTGTACCAGTAGTTTTTGCGACTCCAAATGGGTGGACAGATAATAAAGGTTTTGTTCTATCTGGGTTAAGCGTATGGCTTCTTTTAGTGTTTGCTATTGGTATTTTTAATTCTTTTGTAGTT
            Lobochlamys_segnis  ATGACATCAATTCTTCAATTAGCATTATTTGCTTTTATTCTTTTATCTTTTGCTCTTGTTGTTGGTGTACCTGTAGTTTTTGCTACTCCAAATGGTTGGACTGATAACAAAGGTTTTGTTTTATCTGGATTAAGCCTATGGCTTCTTTTAGTTTTTGCAATTGGAATTGTTAATTCGTTCGTAGTT
           Microglena_monadina  ATGACATCAATTCTTCAACTTGCATTATTTGCTTTAATTCTTGTATCATTTGCTTTAGTTGTAGGTGTTCCTGTAGTTTTTGCTTCGCCAAATGGTTGGACTGAAAATAAAAAAGTTGTTTTTTCAGCTTTAAGTTTATGGTTATTACTAGTATTTACTGTAGGTGTATTTAACTCATTTGTAGTT
                 Microspora_sp  ATGACATCTATTCTTCAGATTGCTTTACTTGCTTTAATCGTTGTATCTTTTGCTTTAGTAGTTGGCGTACCTGTTGTTTTCGCTTCTCCTAATGCATGGTCTGAAAATAAAAGCATTGTTTTTTCAGGTTTAAGTCTATGGCTAGTTCTTGTTTTTGCTGTAGGGATTTTTAATTCATTTGTAGTA
       Mychonastes_homosphaera  ATGACATCAATTCTTCAACTTGCATTATTAGCTTTAATCGCTGTATCGTTTGCTTTACTTGTAGGCGTGCCAGTTGTTTTCGCATCACCAAACGGTTGGTCTGAAAACAAATCATTTGTTTTCTCAGGTTTAAGCTTATGGCTTTTACTTGTATTCACAGTAGGTATTTGTAACTCATTCGTAGTG
           Mychonastes_jurisii  ATGACATCAATTCTTCAACTTGCATTATTAGCTTTAATCGCTGTATCGTTTGCTTTACTTGTAGGCGTTCCAGTTGTTTTCGCATCACCAAATGGTTGGTCTGAAAACAAATCATTTGTTTTCTCAGGTTTAAGCCTATGGCTTTTACTTGTATTCACAGTAGGTATCTGTAACTCATTCGTAGTG
           Neochloris_aquatica  ATGACATCTATTCTTCAAATTGCATTATTAGCACTAATTGCCGTTTCTTTTGCTTTAGTTGTTGGCGTACCTGTTGTATTTGCTACACCTAATGGCTGGTCAGAAAACAAAGGAATTGTATTTTCTGGTTTAAGCTTATGGCTTCTTTTAGTTTTCGCTGTGGGTATCTGTAACTCATTTGTTATC
      Oedocladium_carolinianum  ATGACTTCTATTTTTCAATTAACACTTTTTGCTTTTGTAGCGTTTTCTGCTGTTTTAGTTGTAGGTGTACCGGTTGTTTTTTCTCTTCCTAACGGTTGGACAGAAAATAAGCGTGTTGTTTTATCTGGTATTGGTATTTGGATTTTATTAGTTTTTGTTATTGGAATTTTAAATTCTTTTGTAGTT
      Oedogonium_angustistomum  ATGACTTCTATTTTTCAATTAACACTTTTTGCTTTTGTAGCATTTTCAGCTGTTTTAGTTGTAGGTGTACCTGTTGTTTTTGCTCTTCCAAATGGTTGGACAGAAAATAAGCGTATTGTTCTATCTGGTATTGGTATTTGGATTTTATTAGTTTTTGTTATTGGAATTTTAAATTCTTTTGTAATT
          Oedogonium_cardiacum  ATGACTTCGATTTTTCAATTAACACTTTTTGCTTTTGTAGCGTTTTCTGCTGTTTTAGTTGTAGGTGTACCAGTTGTTTTTGCTCTTCCTAACGGTTGGACAGAAAATAAGCGTGTAGTTCTATCTGGTATTGGTATTTGGATTTTATTAGTTTTTGTTATTGGGATTTTAAACTCTTTTGTAGTT
        Oogamochlamys_gigantea  ATGACATCAATTCTTCAACTAGCTTTATTAGCTTTAATTTTGGTCTCTTTTGCCCTAGTTGTTGGTGTACCTGTTGTTTTTGCTTCTCCAAATGGATGGACAGAAAACAAACGCCTTGTTTTCTCAGGTCTTAGTGTTTGGCTTCTTTTAGTTTTTGCTATCGGCATTTTTAACTCTTTTGTTGTT
        Ourococcus_multisporus  ATGACATCAATTCTTCAAATTGCATTACTTGCTTTAATTGCGGTTTCATTTGCTTTAGTAGTGGGTGTACCTGTTGTTTTTGCAACACCTAATGGTTGGTCTGAAAATAAAGGAATTGTTTTTTCAGGTTTAAGTCTTTGGTTTCTTCTTGTTTTCACTGTAGGAATTGTTAACTCGTTTGTTATT
         Palmellopsis_texensis  ATGACATCAATTCTTCAACTAGCTTTATTTGCATTTATTTTATTATCTTTTGCTCTAGTTGTTGGTGTACCTGTTGTTTTTGCTTCTCCTAATGGTTGGACAGAAAACAAACGCGTTGTTTTCTCAGGTCTTAGTGTTTGGCTTCTTTTAGTTTTTGTTATTGGTATTTTTAACTCTTTTGTAGTG
       Parallela_transversalis  ATGACATTTGTTCTTCAATTCGCTTTACTTGCTTTAATCCTTGTTTCTTTCGCTCTAGTTGTAGGTGTACCTGTGGTATTTGCAAGTCCTAACGGCTGGTCAGAAAACAAGACTATTGTTTTTTCTGGTTTAAGTCTTTGGCTTATTTTAGTGTTTGCGGTAGGAATTTTTAATTCTTTTGTAGTT
             Pediastrum_duplex  ATGACATCAATTCTTCAAATTGCATTATTAGCCCTAATTGCTGTTTCATTTGCTCTAGTTGTTGGAGTGCCTGTAGTTTTTGCAACACCTAATGGTTGGTCTGAAAACAAAGGAATTGTTTTCTCTGGTTTAAGCCTTTGGCTTCTTTTAGTATTTGCTGTTGGTATTTGCAATTCATTTGTAATT
         Phacotus_lenticularis  ATGACATCAATTATTCAACTTACAGTTTTTGCTTTAATTTTATTATCTTTTGCTTTAGTAGTAGGTGTACCTGTTGTATTTGCAAGCCCAAATGGTTGGACTGAAAATAAACGTTTTGTTTTCTCAGGTCTAAGCTTATGGTTATTATTAGTAATTACTATTGGAATTTTCAATTCTTTTGTTGTT
            Pleodorina_starrii  ATGACATCAATTCTTCAAGTAGCCCTACTTGCTTTAATTTTCGTTTCTTTTGCATTAGTAGTAGGAGTACCTGTAGTATTCGCAACTCCTAATGGTTGGACTGAAAACAAAAGCGTAGTATTTTCAGGTCTTAGCTTATGGCTATTATTAGTTTTTGTTGTAGGGATTTTAAATTCTTTTGTAGTT
        Protosiphon_botryoides  ATGACATCAATTCTTCAATTAGCTTTATTTGCTTTAATTTTAGTTTCTTTTGCTTTAGTTGTAGGTGTACCAGTAGCTTTTGCATCTCCTAATGGTTGGACTGAAAATAAAGGCGTTATTTTCTCAGGTTTAAGTTTATGGTTATTCCTAGTGTTTGCAGTAGGAATTTTCAACTCTTTCGTAGTT
Pseudomuriella_schumacherensis  ATGACATCAATTCTTCAAACTGCATTATTAGCATTAATCGCTGTTTCTTTTGCTTTAGTTGTAGGTGTACCTGTAGTTTTTGCAACTCCAAATGGATGGGCTGAAAACAAACGTGTAGTTTTTTCAGGTTTAAGCTTATGGCTTCTTTTAGTTTTTACGGTAGGTGTTTGCAACTCTTTTGTAGTA
            Rotundella_rotunda  ATGACATCAATTCTTCAAATTACTTTATTAGCATTAATCGCAGTATCGTTTGCTTTAGTAGTAGGTGTACCAGTTGTTTTTGCATCTCCAAATGGATGGTCTGATAACAAAGGTGTTGTTTTTTCTGGGTTAAGCCTTTGGTTCCTATTAGTTTTTGCTGTAGGTATTTGTAACTCATTTGTAATT
          Scenedesmus_obliquus  ATGACATCAGTTCTTCAAATTGCATTATTAGCATTAATTGCTGTTTCTTTTGCTTTAGTTGTTGGTGTACCTGTAGTTTTTGCTACACCAAATGGATGGTCAGAAAACAAAGGTATTGTTTTTTCTGGCTTAAGCTTATGGCTTGTTTTAGTTTTTGCAGTTGGTATTTTTAATTCATTTGTTATT
        Schizomeris_leibleinii  ATGACTTCTATTTTCCAATTAACACTATTTGCGTTAGTTCTTTTTTCATTTGTTTTAGTAGTGGGTGTTCCTGTAGTTTTTGCTTTACCTAATGGTTGGACAGAAAACAAACGTATCGTTTTATCAGGTCTTGGTCTTTGGATGCTTTTAGTTTTCGTTGTTGGTATTCTAAATTCTTTTGTAGTT
        Spermatozopsis_similis  ATGACATCAATTCTTCAAATTGCTTTATTAGCATTAATTGTAGTTTCGTTTGCATTAATTGTTGGAGTACCTGTAGTATTTGCATCTCCAAACGCTTGGTCAGAAAATAAAGGAATCGTATTTTCAGGTTTAAGCTTATGGATGTTATTAGTATTTGCAGTAGGAATTTGTAATTCATTTGTTGTT
     Stephanosphaera_pluvialis  ATGACATCAATTCTACAAATTGCCTTACTTGCATTAGTTTTAGTTTCTTTTGCTTTAGTAGTAGGTGTGCCTGTTGTTTTTGCATCTCCTAATGGTTGGACTGATAATAAAGGTATTGTTTTTTCTGGTCTAAGCTTATGGTTATTATTAGTATTTGCTGTAGGTATTTTTAATTCTTTCGTTGTT
      Stigeoclonium_helveticum  ATGACATCTATTTTTCAGTTAACATTATTCGCTTTAATTTTGTTTTCTTTTGTTTTAGTAGTTGGTGTTCCAGTAGTATTTGCTTTACCTAATGGTTGGACAGAAAACAAACGTATTGTTTTATCAGGTCTAGGGTTATGGATTCTTTTAGTTTTTGTAGTTGGTATTTTAAACTCGTTTGTAGTT
    Treubaria_triappendiculata  ATGACATCAGTTCTTCAAATCGCTTTATTAGCTTTAATCTTTTTGTCTTTTGCTTTAGTTGTAGGAGTACCTGTTGTATTTGCTTCACCTAATGGATGGACAGAAAATAAAGGTATTGTTTTTTCTGGTGTAAGTTTATGGGTGATTTTAGTATTTGCTGTAGGTATTTTTAATTCTTTTGTAGTA
            Trochiscia_hystrix  ATGACATCTGTTCTTCAAATCTCTTTATTAGCTTTAATCTTTTTGTCATTTGCTTTAGTTGTAGGAGTACCCGTTGTATTTGCTTCGCCTAATGGATGGACAGAAAATAAAGGTATCGTTTTTTCTGGTGTAAGTTTATGGGTGATTTTAGTATTTGCTGTAGGCATTTTTAATTCTTTCGTAGTA
                    Uronema_sp  ATGACGTCTATTTTCCAGTTAACATTATTTGCTTTAGTTTTGTTTTCTTTTGTTTTAGTAGTTGGGGTTCCAGTAGTATTTGCTTTACCTAACGGTTGGACAGAAAATAAACGTATCGTTTTATCTGGTCTTGGTTTATGGCTTCTTTTAGTATTTGTAGTAGGTATTTTAAATTCTTTTGTAGTT
                Volvox_carteri  ATGACATCAATTCTTCAAGTAGCCCTACTTGCTTTAATTTTCGTTTCTTTTGCATTAGTAGTAGGAGTACCTGTAGTATTTGCAACTCCTAATGGTTGGACTGAAAACAAAAGCGTAGTATTCTCGGGTCTTAGCTTATGGCTATTATTAGTTTTTGTTGTTGGGATTTTAAATTCTTTTGTAGTT
            Carteria_crucifera  ATGACATCAATTCTTCAACTAGCTGTTTTAGCTTTAATTGTGTTATCTTTTGCTTTAGTAGTTGGTGTACCTGTTATTTTTGCTACACCTAATGGTTGGACATCAAATAAAGGCCTTGTATTTTCTGGTTTAAGTTTTTGGTTGCTTCTAGTTTTTGCTGTTGGTATTTTTAATTCGTTTGTAGTT

    ;
end;


begin mrbayes;
    charset firstsecond = 1-.\3 2-.\3;
    charset third = 3-.\3;
    partition mine = 2: firstsecond, third;
    set partition=mine autoclose=yes;
    lset applyto=(all) nst=6 ngammacat=4 rates=invgamma;
    prset applyto=(all) statefreqpr=dirichlet(1) ratepr=variable pinvarpr=uniform(0,1) brlenspr=Unconstrained:GammaDir(1.0,0.1,1.0,1.0) shapepr=exponential(1.0);
    unlink shape=(all) statefreq=(all) revmat=(all);
    mcmc ngen=6250000 samplefreq=500 printfreq=1000 starttree=random nruns=2 nchains=2 savebrlens=yes filename=psbZ;
    sump relburnin=yes burninfrac=0.2;
    sumt relburnin=yes burninfrac=0.2;
end;
