# Supplementary material for: Order, please! Uncertainty in the ordinal-level classification of Chlorophyceae
Source: PeerJ. 2019 May 15;7:e6899. doi: 10.7717/peerj.6899 (PMC6525593; doi:10.7717/peerj.6899)
Supplement: Supplemental Information 1 — This compressed folder contains untrimmed, masked alignments for individual chloroplast genes (subfolder nexus), as well as trimmed alignments with appropriate analysis blocks and the consensus trees resulting from these single-gene and concatenated analyses (MrBayes subfolders). Supplementary methods with associated references are included in the SupplementaryMethods.txt file. SVDquartets, BaliPhy, PhyloBayes and RAxML analysis files are in separate subfolders, with their respective resulting tree files. Files associated with MrBayes analysis of the 1st and 2nd positions and the analysis of the 3rd positions are placed in the subfolders 1st_and_2nd_positions_only and 3rd_positions_only, respectively. The 18Splastid_combined subfolder contains the MrBayes analysis materials (alignment and consensus tree) for the analysis including nucleotide plastid data as well as 18S nucleotide data. Documentation, trees and scripts used to create Fig. 3 are included in the “Figure3” subfolder, and documentation for and full results of Treespace analyses are in the “Treespace” subfolder. The results of the AU topology tests are included in a Word document. [file peerj-07-6899-s008.zip › supplementary_alignments_trees/mrbayes_nt_alignments_trees/rpl23-stripped.nex]

#nexus

begin data;
    dimensions ntax=66 nchar=222;
    format datatype=dna gap=-;
    matrix
                 Ankyra_judayi  ACAGATTTAGTAAAATACCCTGTTATTACCGAAAAATCTTATGTATCCTTATTTAAAAATAAACAATATACATTTGACGTTGATTTACGCTTAAGTAAACCGCAAATTAAGAAATTATTTGAAAATTTATTCCAAGTTAATGTAATTTCTATTAACACGCATATTCCAGGCTATAAACCCCGTTATAAACGCGTAATTTTAACTTTAAAAGAAGGTCAATCT
        Atractomorpha_echinata  ACAGATTTAGTAAAATATCCGGTTATTACTGAAAAATCATATGTATGTTTATTTAAAAATAAACAGTATACGTTTGATGTTGATTTACGATTAAGTAAACCGCAAATTAAAAAGCTATTTGAGAATTTATTTCAAGTTAATGTTATTTCTATTAATACGCATATTCCAGGCTATAAACCACGCTATAAACGCGTAATTTTAACTTTAAAAGAAGGCCAATCT
      Borodinellopsis_texensis  GCAGATTTAGTGAAATATCCAGTTATAACGGAAAAAAGTTATATAGCTTTATATAAAAATCGCCAATATACATTTGATGTAGATAAACGTTTAAGTAAACCTCAAATTAAAAAATTATTTGAAAATCTTTTTAATGTGACTATTGTAGCAATAAATACTCATATACCAGGGTATAAACCTTCATTTAAAAGAACTATAATAACTTTAAAAGAAGGTCAGTCA
          Bracteacoccus_aerius  GTCGATTTGATCAAATATCCAGTTATTACAGAAAAATCCTATATTGCACTATTTAAAAATAAGCAATACACATTTGATGTTGATTTAAGACTTACAAAACCTCAAATCAAAGCACTTTTTAAGCAGTTATTTAGCGTGGATGTTATTGGTATTAATACTCATCGTCCTGGATATAAAGCTCGTTATAAAAGAGTAATTATTACTTTAAAAGAGGGTCAATCT
       Bracteacoccus_giganteus  GCTGATTTGATCAAATATCCAGTTATTACAGAAAAATCATACATTGCACTTTTTAAAAATAAACAATATACATTTGATGTCGATTTAAGACTTACAAAACCTCAAATCAAAGCGCTTTTTAAACAATTATTTAATGTCGAGATTATTGGCATTAATACTCACCGCCCTGGATATAAAGCTCGTTATAAACGAGTGATTATCACATTAAAAGAAGGTCAATCT
           Bracteacoccus_minor  GTTGATTTGATAAAATACCCAGTTATCACAGAAAAATCTTATATTGCACTGTTTAAAAATAAACAATATACATTTGACGTCGACTTAAGACTTACTAAACCTCAAATAAAAGCTCTTTTTAAACAATTATTTAACGTAGAAATCATTGGTATGAACACTCACCGTCCTGGATATAAAGCTCGTTACAAACGAGTGATTATAACTTTAAAAGAGGGTCAATCT
         Carteria_cerasiformis  ATTGATTTAATAAAATATCCTGTAATAACCGAAAAATCGTATGGGGCTATTTTCACAAAAAACCAATATACTTTTGATGTTGATTTAAGATTAAATAAAACTCAAATTAAAATGTTATTTGAAAAATTATTTCAAGTGAATATAGTATCTGTTAATACTCACAGACCTGGGTATAAACCATTATATAAACGAGTGATTTTAACTTTAAAACAAGGAGAAGTT
           Carteria_sp_SAG_8_5  CTGGATTTAATTAAATATCCGGTAATTACAGAAAAATCATATTTAGCTTTATCTAAAAATAAACAATATACTTTTGATGTGGATTTACGTTTAACAAAACCACAAATAAAAAAACTATTTGAAAACTTATACAATGTAAATATTATTGCAATCAATACACATATACCAGGAAATCAATCTCGTTATAAACGAGTGATTTTAACATTAAAAGAAGGACAATCA
      Chaetopeltis_orbicularis  ATAGACTTAATTAAATATCCTGTTTTAAATTTTAAAGCTTTTAAACTATTAAATGAAAATAAACAATACATGTTTGATGTTGATATGCGATTAACTAAACCACAAATTAAAAAATTATTTGAAAATTATTTTGGTGTGAATGTTATTAATGTAAATACATTAATTCCAGGGTATAAAAATCGCTATAAAAGAGTTATTATTAAACTTGAAAAAGATCAATCA
     Characiochloris_acuminata  ATTGATTTAGTAAAATACCCAGTCATTACTGAAAAAACCTATTTAGCTTTATATAAAAATCGTCAATATACTTTTGATGTGGATAAACGATTAACAAAAACACAAATTAAAAATTTATTTGAAAATTTATTTGGTATTAATGTAATTGCTGTTAATACACATATTCCAGGAGTGAAGCCATCTTATAAACGTGCTATTTTAACATTAAAAGAAGGTCAATCT
       Chlamydomonas_applanata  GTTGATTACGTAAAATACCCAGTAATTACAGAAAAAACATATCTTGAATTATACAACAAGCGTCAATACACATTCGACGTTGACAAACGTTTAAATAAAACTCAAATTAAAAAATTAATTGAAGGTTTATTTGACGTAAATGTTATCGCCGTAAACACACACATTCCTGGTTACCGTCCTTTATACAAAAGAGCCATTATTACTCTAAAAGAAGGTCAATCA
         Chlamydomonas_nivalis  ATTGATTTAATAAAATATCCAATTATTACAGAAAAATCTTATTTAACGTTATTTAAAAATCAACAATATACATTTGATGTAGATTTACGATTAAGTAAACCTCAAATTAAAAAATTATTTGAAAATTTATTTAACGTAAGTGTAATTGCAGTAAATACTCATATACCGGGATATCGAGCTCGTTATAAACGAGCTATATTAACCTTAAAAAAAGGTCAATCA
        Chlamydomonas_peterfii  CTTGATTTAGTAAAATACCCAGTTATCACTGAAAAAACATATATTGCATTATTTAAAAATCGTCAATATACTTTTGATGTAGATGTACGTTTAAATAAAAGTCAAATTAAAAAATTATTTTCAAATTTATTTAATGTAGATGTTATTAGTGTAAATACTCATATTCCTGGCACTAGACCACGTTACAAACGTGCTATTATTACTATTAAAGAAGGTCAATCA
     Chlamydomonas_reinhardtii  CTTGATTTAGTAAAATATCCTGTAATTACACAAAAAACATATATTGCTTTATTTAAAGATCGTCAATATACTTTTGATGTAGATTTACGTTTAACTAAACCTCAAATTAAAAAAGTATTTGAAACATTATTTAATGTAGATGTAATTTCAGTAAATACGCATATTCCAGGTTATCGTCCACGTTACAAACGTGCTATTATTACATTAAAAGAAGGTCAGTCA
         Chlorococcum_tatrense  ATTGATCTTGTAAAATACCCTGTTTTAACAGAAAAAACATCTATCATTATACCTAAAAATCGCCAATACACTTTTGACGTAGATAAACGTTTAACAAAAACACAAATTAAAAAATTATTTGAAACATTATTTGAAGTTAATGTAATTGGTGTAAACACGCATATTCCAGGTCATCGTCCATCATATAAACGAGCAATTATTACTTTAAAAGAAAATCAAACA
       Chlorogonium_capillatum  ATTGATTTAGTGAAATATCCGGTAATTACAGAAAAAACGTATCTGGCTTTATATGGAAACCGCCAATATACCTTTGATGTTGACAAACGTTTAACTAAAACTCAAATTAAAAAACTTTTCGAAAGTTTATTTAATGTAGACGTTATTGCTGTTAACACGCATATTCCGGGTTTCCGTCCTTCATTTAAAAGAGCAATTATTACTGTAAAAGAAGGTCAATCA
         Chloromonas_perforata  ATTGATCTTGTAAAATACCCTGTTTTAACGGAAAAAACATCTATCATTATACCTAAAAATCGTCAATATACTTTTGACGTAGATAAACGTTTAACAAAAACACAAATTAAAAAATTGTTTGAAACATTATTTGAAGTTAATGTAATTGGTGTAAATACGCATATTCCAGGTCATCGTCCATCATATAAACGAGCAATTATTACTTTAAAAGAAAATCAAACA
           Chloromonas_radiata  ATTGATTTAATAAAATATCCTATAATTACAGAAAAATCATATTTAGCACTGTTTAAAAATCAACAATACACTTTTGATGTAGATCTTAGATTAAGTAAACCTCAAATAAAAAAATTATTTGAAAATTTATTCAATGTCAATGTTATTGCTGTTAATACACACATACCGGGCTATCGAGTTCGATATAAACGAGCTATTTTAACTTTAAAAAAAGGCCAATCA
             Chloromonas_rosae  ATTGATTTAATAAAATATCCAATTATTACAGAAAAATCTTATTTAACTTTATTTAAAAATCAACAATATACTTTTGATGTAGATTTACGATTAAGTAAACCTCAAATTAAAAAATTATTTGAAAATTTATTTAACGTAAGTGTGATTGCAGTAAATACTCATATACCGGGATATCGAGCTCGTTATAAACGAGCTATATTGACCTTAAAAAAGGGTCAATCA
       Chlorosarcinopsis_eremi  ATCGACCTTGTTAAATACCCTGTTATTACTGAAAAAACATCTATTGCTTTAGCAAACAATCGTCAATACACTTTCGATGTTGATAAACGTTTAACAAAAACACAAATCAAAAAACTTTTTGAAAGTTTATTTGAAGTAGATGTTATTGGCGTTAATACACATATCCCAGGTTTTCGTCCTTCATATAAAAGAGCGATCATTACTGTAAAAGAAAATCAATCA
        Chlorotetraedron_incus  GTGAATTTTATTAAACAACCTGTAAGAACAGAAAAATCCTATTCAGCAATGTTTAGACATAAACAATATACTTTTGATGTTGATCCACGATTAACTAAATCTCAAATGAAAAAATTATTTGAAAATTTATTTGGTGTTAATATTGTAGGTATTAACACCCATATTCCTGGCTATCGACCTCGTTTAAAAAGAGTTATTTTTACTTTAAAAGAAGGACAATCA
    Chromochloris_zofingiensis  GTAGATTTTATAAAATACCCTGTTATTACAGAAAAATCTTATTTAGCTATGTTTAAACACCAGCAATATACATTTGATGTCGATGTTCGATTAACAAAACCTCAAATCAAAAGATTATTTGAAAATTTATTCGAAGTGACTATTATTGGTATTAATACTCACCGTCCTGGTTATAAAACACAGTATAAAAGAGTTATTCTTACTTTAAAAGAGGGGCAAACG
         Desmotetra_stigmatica  GTTGATTTAGTTAAATACCCTGTTATTACAGAAAAAACTTACGTGGCGTTATTTAAAAACCGTCAATATACATTTGATGTAGATTTACGTTTAAACAAATCACAAATAAAAAAACTATTTGAAAGTTTATTTAATGTAGATGTTGTTTCTATTAATACGCATATTCCAGGTTTTAGACCTCGTTATAAAAGAGCTTTAATTACTCTTAAAGAAGGTCAAGTG
             Dunaliella_salina  ATTGATTTAGTCAAATATCCTATTATTACAGAAAAAACCTATTTAGCCCTATATAAAAATCGTCAATATACGTTTGATATTGATAAACGTTTAACTAAAACGCAAATTAAAAAATTATTCTCTAATTTATTTAATGTGGATGTAATTGCAGTTAATACACACATACCTGGTTTCCGTCCCTCTTTTAAAAGAGCTATTGTAACTTTAAAAGAAGGACAATCA
          Elakatothrix_viridis  TTCGATCTTATAAAGTTTCCTAGAATAACTGAGAAATCTACTAGGAATTTGTTAATAAAAAATCAATATACTTTTGATGTAGATTTAAGATTAACTAAAACACAAATAAAACAATTATTTGAAGCTTTATTTAATATAACAATAGTTTCTATCAATACACATCGTCCGGGATTTAAATCACGTTATAAAAGAGTTATATTAACGTTAAAAAAAGATGAATTA
         Floydiella_terrestris  TTTGATCTAATTAAATCCCCTGTTTTCAATTTCAAATCATATAATATGTTAAGTGAAAAAAAACAATACACTTTTGATGTAGATTTGCGTTTAACTAAGCCACAAATTCAAAGCTTATTTTTACAAGCTTTTGGTGTGAATGTAATTGAGGTTAATACTCTTATTCCAGGTTATAAAAATCGCTTTAAACGAGTTTTTCTGACTCTTAAAGAAGATCAATCG
       Follicularia_botryoides  GGTGATTTAATTAAATATCCTGTTATCACAGAAAAAACGTATTTAGCTTTATTTAAAAATAGACAATATGCTTTTGATGTGGATTTACGATTAACAAAACCACAAATTAAAAAATTATTTGAACAACTATTTGATGTTAATGTTATTGGAGTAAATACACACAGACCTGGGTATAAGTCTCGTTATAAAAGAGTTATTTTAACTTTAAAAGAAGGCCAATCC
       Golenkinia_longispicula  TTCAATTTAGTTAAATATCCTATTTTAACCGAAAAATCCTACAGAGCCTTATTTAAACACAAGCAATATACATTTGATGTCGATCTTCGATTAACTAAGCCTCAAATCAAAAAATTATTTAAAAATTTATTTGATGTTAATGTTATAGCAATAAATACTCATAGACCAGGGTACAGACCTCAATATAAAAGAGTTATTTTAACTTTACAAGAAGGGCAGTCT
              Gonium_pectorale  ATAGATTTAGTAAAATATCCTGTTATTACACAAAAAACATATATAGCACTTTTTAAAAATCGTCAATACACTTTTGATGTAGACTTACGTTTAACAAAACCTCAAATTAAAAAAGTATTTGAAACTTTATTCAATGTAGATATTATTTCCGTAAATACGCATATTCCTGGGTATCGTCCTCGTTACAAACGTGCTATTATTACTTTAAAAGAAGGTCAATCT
       Haematococcus_lacustris  ATTGATTTAGTAAAATATCCCGTAATAACAGAAAAAACATATATGGCTTTATATAAAAATCGTCAATATACTTTTGATGTTGATAAACGTTTAACTAAAACGCAAATTAAAAAATTATTTGAAACATTGTTTAATGTTATTGTTATTTCTGTAAATACACATATTCCAGGGTCGCGCCCTTCTTTTAAAAGAGCTATAATTACTTTAAAAGAAGGCTGTGTT
            Hafniomonas_laevis  GTAGATTTAGTAAAATATCCTGTTATTACAGAAAAAACGTTTCGTAATTTTTTAAAACATAATCAATATACTTTTGATGTTGATTTATCTTTAACAAAAACAGATATTAAAAAATTATTTGAAACAGTGTTTCAAGTAAAAGTAATTAGTATTAACACGCATATTCCAGGTTATCGTCCACGTTATAAACGTGTTATTATCACATTAGCGGCAGGCCAAAAA
          Hariotina_reticulata  GCAGATTTTATTAAATATCCTGTTACTACAGAAAAATCGTATTTCTCAATGTTTAAAAATAAACAATATACATTTGATGTAGATTTACGATTAACAAAACCTCAAATCAAAAAATTGTTTGAAACGTTATTTTCCGTGAATATTATTGGTATAAATACACAAAGACCTGGATATAAACCTGCTTATAAACGAGTAATTTTAACTTTAAAAGAAGGTCAGTCT
                 Jenufa_minuta  ATAAATCTAATTAAATCTCCAGTAATGACAGAAAAATCATCTCAAATGTTGCTAAAAAATCAACAATATACATTTGATGTAGATGTGAGGTTAACGAAACCTCAATTAAAGATTCTTTTTTCTAAACTTTTTAATGTATTGGTTTATTCAGTAAACACTCATAGGTTG---ATAAAACCTAAATACAAACGAGCTATAATTACATTAAAAGGGGACAGTTCA
              Jenufa_perforata  AGAAATTTAGTTAAAAATCCTGTTCTTACGGAAAAATCTTCTAAAGTTTTAGTAGCAAAAAATCAATATACATTTGATGTTGATATTAGACTGACAAAACCTCAAATAAAAAAACTATTTGAAGATCTTTTTGAAGTCAAAATTTTTGCAATAAATACTCATAGATTGGGATTTAAACCTAAATTTAAAAGAGCGATTTTAACATTAAAAAAAGGAGAATCT
          Kirchneriella_aperta  TTGGATTTAATTAAATATCCAGTTATTACAGAAAAAACTTATTTAGCAATGTTTAAGAATCGTCAATATACTTTTGACGTTGCATTAAATTTAACAAAACCGCAAATTAAAATGCTTTTTGAAAAATTATTTGGAGTTAATATTCTCGCTATAAATACCCATAGACCTGGTTATCGACCTCGTTTTAAAAGAGTTATCTTAACTTTAAAAGAAGGACAGTCT
      Koshicola_spirodelophila  ATTGATTTAATAAAATATCCAGTTTTGAATTATAAGACAGTTCGACTATTGGAACAAAATAAACAATATGTTTTTGATGTAGATATACGTTTAACTAAACCGATTATAAAAAAACTATTTGAAGATTATTTTGGAGTTGAGATTATTGATATTAATACTCATATAAAAGGTTATAAAAATAGATATAAACGAGTAATTATTAAATTAAAAAAAGATCAATCG
           Lobochlamys_culleus  GCGGATCTTATCAAATACCCAGTTATTACACAAAAAACTTATTTTGGATTAGTAAAAAATCGTCAATATACTTTTGATGTTGATCCAAGATTAACTAAACCTCAAATTAAAAAATTATTTGAAAAGTTATTTAATGTTACAATTATTTCAATTAATACACATATTCCTGGTTATAGACCACTTTATAAAAGAATTATAATTACATTAAAAGAGGAACAATTC
            Lobochlamys_segnis  GTTGATCTTATTAAATATCCAGTTATTACTCAAAAAACTTACTTAGGATTAGTAAAAAATCGTCAATATACTTTTGATGTTGATCCAAAATTAAATAAAATTCAACTTAAAAAATTATTTGAAAAACTATTTAATGTAAACATTATTTCTATTAATACTCATATTCCAGGTTTTAGACCTCTCTATAAAAGAATTATTATTACAGTAAAAAATGATCAATTT
           Microglena_monadina  ATTGATTTAATTAAATCACCAGTAATGACACAAAAAGCATCTTTTGCAAGAGCTTTGCAAAATAAATATACATTTGATGTTGATAAACGATTAACAAAACCTCAAATTAAAAAATTATGTGAGGATTTATTTAATGTAGATATTATTCGTATTAATACTTTAATTCCAGGATTTAAACCAACTTATAAAAGAGTTATTTTAACTTTAAAAAAAGAACAATCA
                 Microspora_sp  ATTGATTTGGTTAAATATCCTGTTAGTAATGAGAAATCTTATTTTGTATTTTTTAAAAAGAAACAATATACTTTTGATGTAGATTTACGATTAACTAAGCCACAAATAAAAAAACTATTTGAAAATCTTTTTGAAGTTAATGTTATTTCAATTAATACTCATATTCCGGGATATAAGCCTCAATATAAAAGAGTTATTTTGACATTAAAAGAAGGTCAATTC
       Mychonastes_homosphaera  GCCGATTTGATTAAATATCCAGTTATTACGGAAAAATCTTATCTAGCTATGTTCCAAAATCGTCAATATACTTTTGATGTAGATTTACGATTAACAAAACCTCAAATTAAACAACTGTTTGAAACATTATTCAGTGTAAACGTAGTTGGTATCAATACTCACTGCCCTGGATACCGTGCACGTTATAAACGTGTCATTTTAACATTAAAAGAAGGTCAAAGT
           Mychonastes_jurisii  GCCGATTTGATTAAATATCCTGTTATTACGGAAAAATCATATCTAGCTATGTTCCAAAACCGTCAATACACATTTGATGTGGATTTACGATTAACAAAACCCCAAATTAAACAACTTTTTGAAACACTATTCAATGTAAACGTGGTTGGTATTAACACACACTGCCCAGGTTATCGTGCACGTTATAAACGTGTGATTTTAACTTTAAAAGAAGGTCAAAAC
           Neochloris_aquatica  ATTAATTTTGTAAAACAACCAGTAAATACACAAAAATCATTTTATTCAATGTCGAAAAATAAGCAGTATACTTTTGATATAGACCCTCGATTAACTAAATCTCAAATTAAAAAATTGTTTGAAAAGTTATTTGCTGTAAATATTGTGCAAATTCAAACACATATTCCTGGCTCAAGTCAAAAGATTAAACGAGTAATTTTTACTTTACAAGAGGGTCAAACA
      Oedocladium_carolinianum  ATTGATTTAATAAAATACCCTGTAATTAATTATAAATCATATCGTATGTTAATTGAAAATAAACAATATATGTTTGATGTGGATCTCCGATTAAGTAAACCACAAATTCAAAAACTTTTTGAAGATTATTTTAAAGTTAAAGTTATATCTGTTAATACCCACCGTCCTGGTTATAAAACTCGATTAAAAAGAGTTATTATTAAATTACAAAACGATCAATCT
      Oedogonium_angustistomum  ATTGATTTAATCAAATATCCTGTAATTAATTATAAATCTTATCGTCTGTTAATTGAAAACAAACAATATATGTTTGATGTTGATCTGCGATTAAGTAAACCACAAATAAAAAAACTTTTTGAAGATTATTTTAAAGTTAAGGTTATATCTGTTAATACTCATCGCCCAGGCTATAAAACTCGATTAAAAAGAGTTATTATTAAATTACAAAATGATCAATCT
          Oedogonium_cardiacum  ATTGATTTAATCAAATATCCGGTAATTAATTACAAATCGTATCGTATGTTAATTGAAAATAAACAATATATGTTTGATGTTGATCTGCGATTAAGTAAACCACAGATTAAAAAACTATTTGAAGATTATTTTAAAGTTAAGGTTATAGCTGTTAATACTCATCGCCCAGGCTATAAAACTAGATTAAAAAGAGTTATTGTTAAATTACAAAATGATCAATCT
        Oogamochlamys_gigantea  GTTGATTTAATAAAATATCCTGTTTTTACGGTAAAAACACTAATTAATTTATTCAAGCGTAATGAATTTACTTTTGATGTAGATCCAAGATTAAGTAAACCTCAAATTAAAAAATTATTTGAAAATTTATTTAATATTAAAATATTAACTATTAATACACATATTCCAGGTTATAGACCGCGTTATAAAAGAGTTATTATTACATTAAAAAAAAATCAATTT
        Ourococcus_multisporus  TTAGATTTAATTAAATATCCTGTTATTACTGAAAAAACTTATTTAGCTATGTTTAAAAATCGTCAATATACTTTTGATGTTTCTTTAAATTTAACAAAACCTCAAATCAAAATGCTTTTTGAAAAATTATTTGGAGTTAATATTATTGCCATTAATGCACACAGACCTGGCTATCGTCCTCGTTATAAACGAGTAATGTTAACTTTAAAAGAAGGACAATCA
         Palmellopsis_texensis  GTTGATTTTATTAAATATCCTGTAATTACACAAAAAACATATATTGGATTAATAAAAAATCGTCAGTATACTTTTGATGTAGATCCTCGATTAAGTAAAACTCAAATTAAAAAATTATTTGAACATTTATTTAATGTTAGCATTGTTTCAATTAATACACATTTGCCAGGTTATAGAACACGTTTAAAAAGAGCGATTATTACCCTAAAAGAAGGTCAATCG
       Parallela_transversalis  ATTGATTTGGTTAAATACCCAGTCCTAAACGAAAAATCAAACCTTCTTTTTTATAAGAAGAAACAATATATGTTCGACGTTGATTTACGTTTGACAAAACCTCAAATTAAAAAACTTTTCGAAAATTTGTTTAATGTTAATGTTATTTCACTAAATACTCACATTCCTGGTTCCAGACCTCAATACAAACGAGTAATTTTAACACTTAAAGAAAATCAGTTT
             Pediastrum_duplex  CTGAATTTTATTAAATATCCAGTTCGAACAGAAAAAGCTTTTACTGCTATGTTTAAAAATCAACAATATACTTTCGATGTAGATCCTAGATTAACAAAATCTCAAATCAAAAAATTATTTGAAGATTTATTTCAAGTTAATATTGTAAGTATTAATACACATATTCCTGGCTATCGTCCACGCTTAAAACGTGTTATTTTTACTTTAAAAAAAGGACAATCA
         Phacotus_lenticularis  ATTGATTTAGTTAAATATCCAGTGATTACAGAGAAAACATATATTAATTTATATAAAAACCGTCAATATACTTTTGATGTTGATAAACGCTTAACTAAAACTCAAATTAAGAAATTATTTGAAAATTTATTTAATGTAAACGTAACTGCTGTTAATACACATATTCCAGGATATAGACCTTTATATAAAAGAGCTATTATTACTTTAAAAGAAGGTCAATCA
            Pleodorina_starrii  GTAGATTTAGTAAAATACCCTGTTATTACAGAAAAAACATATGTTGCTTTATTTAATAATAGCCAATATACTTTTGAAGTTGACTTACGTTTAACAAAATCTCAAATTAAAAAAGTATTTGAAACTTTATTTAAAGTAGATGTTATTTCAGTAAATACACATATTCCAGGTTATCGTCCTCGTTACAAACGTGCTATTATTACTTTAAAAGCAGGTCAATCT
        Protosiphon_botryoides  ATTGATCTTGTTAAATACCCTGTTTTAACTGAAAAAACAGCAACAAATTTATTTAATAATAGACAATATACATTTGATGTAGATAAACGTTTAACAAAAACACAAATTAAAAAACTTTTTGAAAGTTTATTCGAAGTTAATGTAGTTGCTGTTAATACTTTTATTCCTGGTAATCGTCCATTATACAAACGTGCAATTATTACGTTAAAAGAAAACCAAACA
Pseudomuriella_schumacherensis  GTTGATTTCATCAAGTATCCTGTTATTACAGAAAAATCTTATTTAGGAATGTTTAAACATCGTCAATATACTTTTGATGTAGATATTAGATTAACAAAACCTCAAATTAAAAAACTTTTTGAAAACTTATTCGGGGTAAATGTTATTGGAATTAATACGCACCGACCAGGGTACAAAGCTCGCTCAAAAAGAGTTATTTTAACTTTAAAAGAAGGGCAATCT
            Rotundella_rotunda  GCTGATTTAATCAAGTATCCTGTAAATACAGAAAAATCTTATTTAGCTATGTTTAAAAACAGACAATATACTTTTGATGTTGATGTTCGATTAACAAAACCGCAAATTAAAAAATTATTTGAAAATTTATTTGAGGTTAATATCATTGGAATGAATACACATCGTCCAGGTTATAGACCTACTTTTAAAAGAGTAATTTTAACTTTAAAAGAAGGTCAATCC
          Scenedesmus_obliquus  GCTGATTTTATTAAATACCCAGTAACAACTGAAAAATCATATTTATCAATGTTTAAAAATAAACAATATACATTTGATGTTGATTTACGATTAACAAAACCTCAAATTAAAAAATTATTTGAAACTTTGTTTGGAGTTAATGTTATTGGTATTAATACACATAGACCAGGTTATAGACCTGCTTATAAACGAGTAATTTTAACATTAAAAGAAGGTCAATCT
        Schizomeris_leibleinii  ATTGATTTAATAAAATATCCTATCATTAGTTTTAAGTCTTATCGTGCTTTAGTTCAAAACAATCAATATATGTTTAATGTTGATGTACGATTAACTAAACCACAAATCAAAAAATTAATTGAACAATATTTCGACGTAAAAGTTTTAAGTGTTAATACTCATCGTCCAGGTTATAAAAATCGCTATAAAAGAGTCATTATTACTTTAGCAAAAGATCAAGAA
        Spermatozopsis_similis  TTAGATTTAATTAAATATCCAGTAATTACAGAAAAATCTTACATTGGGTTATTTAAAAATCGTCAATATACTTTTGATGTTGATCTTCGTTTAACAAAAACTCAAATTAAAAAACTGTTTGAAAGTCTTTTTGAAGTTACGATTATCGGTATTAATACTCAAATTCCTGGATATAGACCCCAATATAAACGAGTGATTGTTACTTTACAAGAAGGTCAATCA
     Stephanosphaera_pluvialis  ATTGATCTTATTAAATACCCTGTTATAACAGAAAAAACATCTGTTGCTTTATCACGCAATCGTCAATATACTTTTGATGTAGATAAACGTTTATCAAAAAAAGAAATAAAAAAAATTTTCGAAGAATTATTTAATGTAAATGTTGTAGGAATTAACACTCATATTCCCGGTTTTCGTCCTTTATATAAACGTGCTATAATTACATTACAAAAAAATCAATCA
      Stigeoclonium_helveticum  ATTGATTTAATTAAATACCCAGTAATTAATTTTAAATCTTATCGAGCTTTAGTTTTAAATAATCAATATATGTTTAATGTAGATTTACGTTTAACAAAGCCACAAATAAAAAAATTAATTGAACAATATTTTGAAGTAAATGTTATTAGTGTTAATACTCATCGTCCCGGATATAAAAAACGCTATAAACGTGTTATTATTACTTTACAAAAAGATCAAGAA
    Treubaria_triappendiculata  TTAAATCTTATCAAATATCCTGTTATTACAGAAAAATCATATATTTCTTTATTAAAAAACAAACAATATACTTTTGATGTAGATGTACGCATGACAAAAACTCAAATGAAAAATTTATTTGAAGATTTATTTTTAGTTAAAATTAAAGCATTAAATACGCATCGACCAGGATTTAAATCTCGTTATAAAAGGGTTATTATTACAATAAAAGATGATCAAGTT
            Trochiscia_hystrix  TTAAATCTTATAAAATATCCTGTTATTACAGAAAAATCATACATTTCTTTATTAAAAAATAAACAATATACTTTTGATGTAGATGTACGAATGACAAAAACCCAAATGAAAAGTTTATTTGAAGATTTATTTTTAGTTAAAATTCAATCATTAAATACGCATCGACCAGGATTTAAATCTCGTTATAAAAGAGTAATTATTACCATAAAAGAAGATCAAGTT
                    Uronema_sp  ATTGATTTAATCAAATATCCTGTAATCAATTTTAAAGCCTATCGTGCTTTAGTTTTAAATAATCAATATATGTTTAATGTTGATTTACGTTTAACAAAACCTCAAATAAAACAATTAATTGAAGAATATTTCAAAGTAAATGTAATTGGTGTTAATACACATCGTCCTGGTTATAAAAAACGTTATAAACGTGTTATTATTACGTTAGAAAAAAATCAAGAA
                Volvox_carteri  GTAGACTTAATAAAATATCCTGTTATTACAGAAAAAACATATGTTGCTTTATTTAAAAATAATCAATATACTTTTGATGTAGACTTGCGTTTAACAAAATCTCAAATTAAGAAAGTGTTTGAAACTTTATTTAAAGTAGATGTTATTTCAGTAAATACGCATATCCCAGGTTATCGTCCTCGTTACAAACGTGCTATTATTACGTTAAAAGCAGGTCAATCT
            Carteria_crucifera  ATTGATTTAATTAAGTATCCAGTAATTACAGAAAAATCTTACAGTGCTATTTTTACTAAAACACAATATACGTTTGATGTTGATTTAAGATTAAATAAAACACAAATTAAAAAATTATTTGAAAAATTATTTCAAATAAATATTATCGCTGTAAATACACATAGACCAGGTGCTAAACCACGTTATAAAAGAGTTATTTTAACGGTACAAAAAGGACAATCT

    ;
end;


begin mrbayes;
    charset firstsecond = 1-.\3 2-.\3;
    charset third = 3-.\3;
    partition mine = 2: firstsecond, third;
    set partition=mine autoclose=yes;
    lset applyto=(all) nst=6 ngammacat=4 rates=invgamma;
    prset applyto=(all) statefreqpr=dirichlet(1) ratepr=variable pinvarpr=uniform(0,1) brlenspr=Unconstrained:GammaDir(1.0,0.1,1.0,1.0) shapepr=exponential(1.0);
    unlink shape=(all) statefreq=(all) revmat=(all);
    mcmc ngen=6250000 samplefreq=500 printfreq=1000 starttree=random nruns=2 nchains=2 savebrlens=yes filename=rpl23;
    sump relburnin=yes burninfrac=0.2;
    sumt relburnin=yes burninfrac=0.2;
end;
