# Supplementary material for: Order, please! Uncertainty in the ordinal-level classification of Chlorophyceae
Source: PeerJ. 2019 May 15;7:e6899. doi: 10.7717/peerj.6899 (PMC6525593; doi:10.7717/peerj.6899)
Supplement: Supplemental Information 1 — This compressed folder contains untrimmed, masked alignments for individual chloroplast genes (subfolder nexus), as well as trimmed alignments with appropriate analysis blocks and the consensus trees resulting from these single-gene and concatenated analyses (MrBayes subfolders). Supplementary methods with associated references are included in the SupplementaryMethods.txt file. SVDquartets, BaliPhy, PhyloBayes and RAxML analysis files are in separate subfolders, with their respective resulting tree files. Files associated with MrBayes analysis of the 1st and 2nd positions and the analysis of the 3rd positions are placed in the subfolders 1st_and_2nd_positions_only and 3rd_positions_only, respectively. The 18Splastid_combined subfolder contains the MrBayes analysis materials (alignment and consensus tree) for the analysis including nucleotide plastid data as well as 18S nucleotide data. Documentation, trees and scripts used to create Fig. 3 are included in the “Figure3” subfolder, and documentation for and full results of Treespace analyses are in the “Treespace” subfolder. The results of the AU topology tests are included in a Word document. [file peerj-07-6899-s008.zip › supplementary_alignments_trees/mrbayes_nt_alignments_trees/rpl36-stripped.nex]

#nexus

begin data;
    dimensions ntax=68 nchar=111;
    format datatype=dna gap=-;
    matrix
                 Ankyra_judayi  ATGAAAGTACGTAGTTCAGTTCGAAAAATTTGTGATAATTGTCGATTAATTCGTCGAAAAGGTAAAGTTATGGTAATTTGTTCCAATCCAAAACATAAACAACGACAAGGA
        Atractomorpha_echinata  ATGAAAGTACGTAGTTCAGTTAGAAAAATTTGTGATAATTGTAGATTAATTCGTCGAAAAGGAAAAGTAATGGTAATTTGTTCAAATCCAAAACATAAACAACGTCAGGGA
      Borodinellopsis_texensis  ATGAAAGTCCGAGCTTCTGTTAAAAAAATTTGCGAAAATTGTCGCGTCATTCGTCGAAAAGGAAAAATTATGGTTATTTGTACAAATCCAAAACATAAACAACGTCAAGGC
          Bracteacoccus_aerius  ATGAAAGTTCGCTCTTCTGTTAAAAAAATTTGTGATAAATGCCGCGTAATTCGTCGAAAAGGCACGGTTATGGTAATTTGTTCTAATCCAAAGCATAAACAACGTCAAGGT
       Bracteacoccus_giganteus  ATGAAAGTTCGCTCTTCTGTTAAAAAAATTTGTGATAAATGTCGCGTAATACGTCGAAAAGGAACTGTTATGGTAATTTGTTCTAATCCAAAACATAAACAACGCCAAGGT
           Bracteacoccus_minor  ATGAAAGTTCGTTCTTCTGTTAAAAAAATTTGTGATAAATGTCGTGTGATTCGTCGAAAAGGAACGGTTATGGTCATTTGCTCTAATCCAAAACATAAACAACGCCAAGGA
         Carteria_cerasiformis  ATGAAAGTAAGAAGTTCAGTTCGTGCTATTTGTGAAAAATGTCGTCTTATTAGACGAAGAGGAAAAGTTATGGTTATTTGTTCAAATCCTAAACATAAACAACGTCAAGGA
           Carteria_sp_SAG_8_5  ATGAAAGTTCGTAGTTCTGTTCGAAAAATTTGTGATAATTGTCGCTTAATTCGCCGCAAAGGGAAAGTAATGGTAATTTGTATTAACCCAAAACACAAACAACGTCAAGGT
      Chaetopeltis_orbicularis  ATGAAAGTACGTGCTTCTGTTAAAAAAATCTGTGCAAATTGTCGTTTAATTCGTCGAAAAAGAAAAATTTTAGTTATTTGTGTGAATCCTAAACATAAACAACGCCAAGGT
     Characiochloris_acuminata  ATGAAAGTTCGTGCTTCTGTTAAAAAAATTTGTGAAAACTGCCGTGTTATACGTCGAAAAGGTACGGTTATGGTAATTTGCTCGAATCCAAAACATAAACAACGTCAAGGG
       Chlamydomonas_applanata  ATGAAAGTACGTGCATCTGTGAAAAAAATCTGTGATAACTGTCGTGTTATCCGTCGTAAAGGGAATGTAATGGTTATTTGTTCTAACCCAAAACATAAACAACGTCAAGGT
         Chlamydomonas_nivalis  ATGAAAGTCCGTGCATCAGTAAAAGCTATTTGTGATAAATGTCGTGTTATTCGTCGAAAAGGTACAGTAATGGTTATTTGTTCAAATCCAAAACATAAGCAACGTCAAGGA
        Chlamydomonas_peterfii  ATGAAAGTAAGAGCTTCTGTTAAAAAAATATGTGAAAAATGTCGTGTGATTCGTCGTAAAGGAACTGTTATGGTAATTTGCGAAAATGCAAAGCATAAACAAAGACAAGGT
     Chlamydomonas_reinhardtii  ATGAAAGTACGTGCTTCGGTTAAAAAAATGTGTGATAATTGTCGTGTTATCAAACGTAAAGGAAAAGTTATGGTAATTTGTTCAAACGCTAAACATAAACAAAGACAAGGT
         Chlorococcum_tatrense  ATGAAAGTACGAGCATCTGTAAAAAAAATCTGTGATAATTGTCGTGTTATTCGTAGAAAAGGAACTGTTATGGTTATTTGTTCTAATCCAAAACATAAACAACGTCAAGGT
       Chlorogonium_capillatum  ATGAAAGTACGTGCTTCAGTAAAAAAAATCTGTGATAACTGTCGTGTTATTCGTCGAAAAGGAACAGTAATGGTTATTTGTTCAAATCCTAAACACAAACAACGTCAAGGT
         Chloromonas_perforata  ATGAAAGTACGAGCATCTGTAAAAAAAATCTGTGATAATTGTCGTGTTATTCGTAGAAAAGGAACTGTTATGGTTATTTGTTCTAATCCAAAACATAAACAACGTCAAGGT
           Chloromonas_radiata  ATGAAAGTACGTGCATCAGTAAAAGCTATTTGTGATAAATGTCGTGTTATTCGTCGAAAAGGAACAGTAATGGTTATTTGTTTAAACCCAAAACACAAACAACGTCAAGGA
             Chloromonas_rosae  ATGAAAGTCCGTGCATCTGTAAAAGCTATTTGTGATAAATGTCGTGTTATTCGTCGAAAAGGTAAAGTAATGGTTATTTGTTCAAATCCAAAACATAAACAACGTCAAGGA
       Chlorosarcinopsis_eremi  ATGAAAGTACGTGCATCAGTAAAAAAAATCTGCGATAACTGTCGTGTAATTCGAAGAAAAGGAACTGTAATGGTTATTTGTTCTAACCCTAAACATAAACAACGTCAAGGT
        Chlorotetraedron_incus  ATGAAAGTTCGTTCTTCTGTAAAAAAAATTTGTACGAAATGTCGTTTAATTCGTCGAAAAGGAAAAGTTATGGTTATTTGTACAAATCCAAAACATAAACAACGCCAAGGA
    Chromochloris_zofingiensis  ATGAAAGTACGTTCTTCAGTTAAAAAAATTTGTATTAAATGTCGTTTAATTCGTCGAAAAGGAACTGTAATGGTAATTTGTTCAAACCCAAAACATAAACAACGACAAGGA
       Cylindrocapsa_geminella  ATGAAAGTACGTGCTTCTATTAGAAAAATTTGTGGAAAATGTAATCTTATTCGTCGTCGTAATATTATTTTAATTATTTGCCCTAATCGGAAACATAAACAACGTCAAGGT
         Desmotetra_stigmatica  ATGAAAGTAAGAGCATCTGTTAAAAAAATTTGCGATAATTGCAGTGTAATTCGTCGAAAAGGTACTGTTATGGTTATTTGTTCAAACAAAAAACATAAACAAAGACAGGGT
        Dictyochloris_fragrans  ATGAAAGTACGAAGTTCTGTAAAAAAAATATGTGATAATTGCCGTTTGATTCGTAGAAAAGGAAAAGTTTTAGTTATTTGTTCAAATACTAAACATAAACAAAGACAAGGT
             Dunaliella_salina  ATGAAAGTACGTTCTTCAGTTAAAAAAATCTGTGACAAATGTCGTGTTATTCGCCGAAAAGGTACTGTAATGGTTATTTGTTCTAACCCTAAACATAAACAACGTCAAGGT
          Elakatothrix_viridis  ATGAAAGTTCGTTCTTCAGTTAGAAAAATTTGTACAAATTGTCGTTTGATTCGTCGAAAGGGTACTGTATTAGTTATTTGTTCTAATCCTAAACATAAACAAAGACAAGGA
         Floydiella_terrestris  ATGAAAGTACGTGCTTCTGTTAAAAAAATTTGTGCAAATTGCCGTTTAATTCGCCGAAAAAGAGTAATTTTAGTTATTTGTGTAAATCCTAAACATAAACAACGCCAAGGT
       Follicularia_botryoides  ATGAAAGTTCGTTCTTCGGTAAAAAAAATTTGTGATAAATGCCGCTTAATTCGTCGAAAAGGAACAGTTATGGTTATCTGTTCAAATCCTAAACATAAACAACGTCAAGGT
       Golenkinia_longispicula  ATGAAAGTCAGAACTTCAGTTAGAAAAATTTGTGATAATTGTCGATTAATTCGCAGAAAAGGAAAAGTAATGGTTATTTGTTCAAATTCTAAACATAAACAACGCCAAGGA
              Gonium_pectorale  ATGAAAGTACGAGCTTCTGTAAAAAAAATCTGTGATAACTGTCGTATTATTAAACGTAAAGGAAAAGTTATGGTTATTTGTTCAAATGCTAAACATAAACAAAGACAAGGT
       Haematococcus_lacustris  ATGAAAGTACGTGCATCTGTTAAAAAAATTTGTGATAATTGTCGTGTTATTCGTCGAAAAGGAACAGTAATGGTTATTTGTTCAAACCCAAAACATAAACAACGTCAAGGT
            Hafniomonas_laevis  ATGAAAGTTCGTAGTTCTGTTAAAAAAATTTGTGATAAATGTTTAATTATTCGTCGTAAAGGTACATTAATGGTTATTTGTACAAATCAAAAGCATAAACAACGCCAAGGC
          Hariotina_reticulata  ATGAAAGTTCGCTCTTCAGTAAAAAAAATTTGCACAAAATGTCGTTTAATTCGTAGAAAAGGTACAGTTATGGTGATTTGTACAAATCCGAAACATAAACAACGTCAAGGA
                 Jenufa_minuta  ATGAAAGTGCGTTCTTCTATAAAAAAAATATGTGACAATTGCCGCTTAATTATTCGAAAAAAACGAATTATGGTAATTTGTAGTAATCCAAAACATAAACAACGTCAAGGA
              Jenufa_perforata  ATGAAAGTACGCTCTTCTGTCAAAAAGATTTGTGAAAATTGTCGATTAATTCGTCGTAAAGGGAAAGTTATGGTTATTTGTAACAATAAAAAACACAAACAACGTCAAGGA
          Kirchneriella_aperta  ATGAAAGTTCGTTCATCAGTAAAAAAAATTTGTATTAAATGTCGTTTAATTCGTCGTAAAGGAACTGTTATGGTAATTTGTACAAATCCAAAACATAAACAACGACAAGGA
      Koshicola_spirodelophila  ATGAGAGTACGCGCTTCTATTAAAAGAATTTGTTCGAATTGTCGTTTAATACGGAGAAACAGAAAAATTTTGGTTATTTGTTCAAATCCAAAACATAAACAACGTCAATCT
           Lobochlamys_culleus  ATGAAAGTACGTGCTTCTGTAAAAAAAATGTGTGATAAATGTAGTGTAATTCGTCGAAAAGGAAAAGTTATGGTTATTTGTTCAAATCCGAAACATAAACAACGTCAAGGT
            Lobochlamys_segnis  ATGAAAGTACGCGCTTCTGTTAAAAAAATGTGTGATAAATGTAGTGTAATTCGTCGAAAAGGAAAAGTTATGGTTATTTGTTCAAATCCAAAACATAAACAGCGTCAAGGT
           Microglena_monadina  ATGAAAGTACGTGCTTCTGTAAAAAAAATTTGTGATAAATGTCTTGTAATTCGTAGAAAAGGAAAAGTAATGGTTATTTGTATAAATCCAAAACATAAACAACGTCAAGGT
                 Microspora_sp  ATGAAAGTACGTAGTTCAGTAAAAAAAATCTGTGATAAATGTCGTTTGATTCGTCGAAAAGGAAAAATTATGATTATTTGTACAAATGCAAAACATAAACAGCGTCAAGGA
       Mychonastes_homosphaera  ATGAAAGTACGTTCATCTGTAAAGAAAATTTGTATTAAATGCCGTTTAATCCGTCGTAATGGAACAGTCATGGTTATTTGTACAAACCCAAAACATAAACAACGTCAAGGT
           Mychonastes_jurisii  ATGAAAGTACGTTCATCCGTAAAGAAAATTTGTATTAAATGCCGTTTAATCCGTCGTAATGGAACAGTAATGGTTATTTGTACAAATCCAAAACATAAACAACGTCAAGGT
           Neochloris_aquatica  ATGAAAGTTAGATCTTCGGTAAAAAAAATCTGTACAAAATGTCGATTAATTCGCAGGAAAGGAAAAGTAATGGTTATTTGCACAAATCCTAAGCACAAACAACGTCAAGGA
      Oedocladium_carolinianum  ATGAAAGTTCGAGCTTCTGTAAAAAAAATTTGTACAAATTGTCGTTTAATTAGAAGAAGACGACAAATTTTAGTAATTTGTTCAAACCCTAAGCATAAACAAAGACAAGGT
      Oedogonium_angustistomum  ATGAAAGTTCGAGCTTCCGTAAAGAAAATTTGTACAAATTGTCGCTTAATTCGACGAAGACGACAAATTCTAGTTATCTGTTCAAATCCTAAACATAAACAAAGACAAGGT
          Oedogonium_cardiacum  ATGAAAGTTCGAGCTTCTGTAAAAAAAATTTGTACAAATTGTCGCTTAATTCGACGAAGACGACAAATTTTAGTAATTTGTACAAATCCTAAACATAAACAAAGACAAGGT
        Oogamochlamys_gigantea  ATGAAAGTACGTGCTTCTGTAAAAAAAATTTGTGACAATTGTCGTGTTATTCGTCGAAAAGGAAAAGTAATAGTTATTTGTACAAATCCAAAACATAAACAACGCCAAGGA
        Ourococcus_multisporus  ATGAAAGTTCGTTCATCGGTAAAAAAAATTTGTACAAAATGTCGTTTAATTCGTCGTAAAGGGATTGTAATGGTTATTTGTACAAATCCTAAACACAAACAACGACAAGGT
         Palmellopsis_texensis  ATGAAAGTACGTGCTTCTGTAAAAAAAATTTGTGATAATTGTCGTGTAATTCGTCGAAAAGGAACTGTTCTCGTTATTTGTTCAAATCCAAAACATAAACAACGTCAAGGA
       Parallela_transversalis  ATGAAAGTACGAAGTTCCGTAAAAAAAATATGTGATAAATGTCGTTTAATTCGTCGAAAAGGAAAAGTTATGGTTATTTGTTCTAATGCAAAACATAAACAACGACAAGGT
             Pediastrum_duplex  ATGAAAGTTCGTTCTTCTGTAAAAAAAATTTGTACAAAATGTCGACTTATTCGTCGAAAAGGTAAAGTTATGGTAATTTGTACAAATCCAAAACATAAACAACGTCAAGGG
         Phacotus_lenticularis  ATGAAAGTACGTGCTTCAGTAAAAAAAATTTGTGACAAATGTCGTGTTATTCGTCGTAAAGGAAAAGTAATGGTTATCTGTTCAGACGCAAAACATAAACAGCGTCAGGGC
            Pleodorina_starrii  ATGAAAGTAAGAGCTTCTGTTAAAAAAATGTGTGATAACTGTCGTGTTATTAAACGTAAAGGAAAAGTTATGGTAATTTGCTCAAACGCTAAACATAAACAAAGACAAGGT
        Protosiphon_botryoides  ATGAAAGTACGTGCATCAGTTAAAAAAATTTGTGATAACTGTCGTGTTATCCGTCGAAAAGGGACAGTAATGGTTATTTGTTCAAATCCTAAACATAAACAACGTCAAGGT
Pseudomuriella_schumacherensis  ATGAAAGTTCGTTCTTCTGTTAAGAAAATTTGTACTAAATGTCGTTTAATTCGTAGAAAAGGTACAGTAATGGTTATTTGTTCAAATCCTAAACATAAACAACGTCAAGGT
            Rotundella_rotunda  ATGAAAGTTCGTTCATCTGTAAAAAAAATTTGTATTAAATGTCGTTTAATTCGAAGAAAAGGTACTGTAATGGTTATCTGTACAAATCCAAAACATAAACAACGTCAAGGA
          Scenedesmus_obliquus  ATGAAAGTTCGTTCTTCAGTTAAAAAAATTTGTACTAAATGTCGTTTAATTCGTCGAAAAGGTACAGTAATGGTTATTTGTACAAATCCTAAACATAAACAACGTCAAGGA
        Schizomeris_leibleinii  ATGAAAGTTCGTGCTTCTGTTAAAAAAATTTGTGCTAATTGTCGTTTAATTCGCCGAAAAAGAAAAATTTTAGTAATTTGTAGTAATCCTAAACATAAACAACGTCAAGGA
        Spermatozopsis_similis  ATGAAAGTTCGTGCTTCCGTTCGCAAAATTTGTGATAATTGTCGATTAATCCGTCGAAAAGGAAAAATTATGGTAATTTGCTCAAACCCAAAACATAAACAACGTCAAGGT
     Stephanosphaera_pluvialis  ATGAAAGTACGTGCATCTGTAAAAAAGATTTGTGACAATTGTCGTGTTATCCGTAGAAAAGGAACAGTAATGGTTATCTGTTCTAATCCAAAACACAAGCAACGTCAAGGT
      Stigeoclonium_helveticum  ATGAAAGTTCGTGCTTCAGTAAAAAAAATTTGTGCCAATTGTCGTTTAATTCGTAGAAAACGAAAAATTTTAGTGATTTGTGTGAATCCAAAACATAAACAGCGTCAAGGT
    Treubaria_triappendiculata  ATGAAAGTAAGAGCTTCTGTTAGTAAAATATGTGTAAATTGTAGAATAATTCGTCGTAAAGGGAAAATAATGGTTATTTGTACTAATCCAAAACATAAACAAAGACAAGGA
            Trochiscia_hystrix  ATGAAAGTACGAGCTTCAGTTAGCAAAATATGTGGAAATTGTAGAATTATTCGTCGTAAAGGAAAAATAATGGTTATTTGTTCTAATCCAAAACACAAACAAAGACAAGGA
                    Uronema_sp  ATGAAAGTTCGTGCTTCAGTAAAAAAAATTTGTGCAAATTGCCGTTTAATTCGTAGAAAAAGAAAAATTTTAGTAATTTGTATTAATCCTAAACATAAACAACGTCAAGGT
                Volvox_carteri  ATGAAAGTACGTGCTTCGGTTAAGAAAATGTGTGATAACTGTCGTGTTATTAAACGCAAGGGAAAAGTTATGGTTATTTGCTCAAATGCTAAACATAAACAAAGACAAGGT
            Carteria_crucifera  ATGAAAGTAAGAAGTTCAGTTCGAGCCATTTGTGAAAAATGTCGTCTTATTAGAAGAAATGGGAAAGTAATGGTAATATGTTCAAACCCAAAACATAAACAACGTCAAGGT

    ;
end;


begin mrbayes;
    charset firstsecond = 1-.\3 2-.\3;
    charset third = 3-.\3;
    partition mine = 2: firstsecond, third;
    set partition=mine autoclose=yes;
    lset applyto=(all) nst=6 ngammacat=4 rates=invgamma;
    prset applyto=(all) statefreqpr=dirichlet(1) ratepr=variable pinvarpr=uniform(0,1) brlenspr=Unconstrained:GammaDir(1.0,0.1,1.0,1.0) shapepr=exponential(1.0);
    unlink shape=(all) statefreq=(all) revmat=(all);
    mcmc ngen=6250000 samplefreq=500 printfreq=1000 starttree=random nruns=2 nchains=2 savebrlens=yes filename=rpl36;
    sump relburnin=yes burninfrac=0.2;
    sumt relburnin=yes burninfrac=0.2;
end;
