# Supplementary material for: Order, please! Uncertainty in the ordinal-level classification of Chlorophyceae
Source: PeerJ. 2019 May 15;7:e6899. doi: 10.7717/peerj.6899 (PMC6525593; doi:10.7717/peerj.6899)
Supplement: Supplemental Information 1 — This compressed folder contains untrimmed, masked alignments for individual chloroplast genes (subfolder nexus), as well as trimmed alignments with appropriate analysis blocks and the consensus trees resulting from these single-gene and concatenated analyses (MrBayes subfolders). Supplementary methods with associated references are included in the SupplementaryMethods.txt file. SVDquartets, BaliPhy, PhyloBayes and RAxML analysis files are in separate subfolders, with their respective resulting tree files. Files associated with MrBayes analysis of the 1st and 2nd positions and the analysis of the 3rd positions are placed in the subfolders 1st_and_2nd_positions_only and 3rd_positions_only, respectively. The 18Splastid_combined subfolder contains the MrBayes analysis materials (alignment and consensus tree) for the analysis including nucleotide plastid data as well as 18S nucleotide data. Documentation, trees and scripts used to create Fig. 3 are included in the “Figure3” subfolder, and documentation for and full results of Treespace analyses are in the “Treespace” subfolder. The results of the AU topology tests are included in a Word document. [file peerj-07-6899-s008.zip › supplementary_alignments_trees/mrbayes_nt_alignments_trees/petL-stripped.nex]

#nexus

begin data;
    dimensions ntax=65 nchar=96;
    format datatype=dna gap=-;
    matrix
                 Ankyra_judayi  ATGTTAACGATTGTAAGTTATATTGGTTTACTTGTAGGTGCATTAGCTTTTACTTTAAGTATTTATTTTGGTTTAACAAAAGTAGTAAAATTAATT
        Atractomorpha_echinata  ATGTTAACGATTGTAAGTTATATTGGTTTACTTGTAGGTGCATTAGCTTTTACCTTAACTATCTATTTTGGTTTAACAAAAGTAGTAAAATTAATT
      Borodinellopsis_texensis  ATGTTAACTGTTGTTAGTTATATCGCTTTATTAGTTGGTGCTCTTGTTTTTACTTTAACAATTTATTTAGGCTTATTAAAAGTTGTTAAACTTATT
          Bracteacoccus_aerius  ATGTTTACAATTACTAGTTATATCGTTTTACTTATTGGTGCGTTAGGATTTACACTGAGTCTGTATTTAGGTTTAGTAAAAGTTGCTAAATTAATC
       Bracteacoccus_giganteus  ATGTTTACAATTACTAGTTATATCGTTTTACTTATTGGCGCTTTAGGATTCACACTGAGTCTTTATTTAGGTTTAGTAAAAATCGCTAAATTAATC
           Bracteacoccus_minor  ATGTTTACAATTACTAGTTATATCGTTTTACTTATCGGTGCTTTAGGATTCACGCTGAGCCTTTATTTAGGTTTAGCAAAAGTTGCTAAATTAATC
         Carteria_cerasiformis  ATGGTAACTATTATCAGTTATATTGGATTACTAGTAGGTTTTGTAGGTTTTACGTTAACACTTTATTTAGGGCTTACTAAAGTAGTTAAATTAATT
           Carteria_sp_SAG_8_5  ATGTTAACAGTTGTTAGTTATATCGGATTACTTGTAGGCGCTTTAGTTGGAACTTTAACAATCTACTTAGGTTTAGTTAAAGTTGTTAAACTTATG
      Chaetopeltis_orbicularis  ATGGTTACTCTTATTAGTTATGTAGGATTACTTGGTGGTGCTTTAGTTTTTACATTAGTTATTTATTTAGGTCTTTTAAAAGGTGTAAAACTTATT
     Characiochloris_acuminata  ATGGTAACAATTACTAGTTATATCGCGTTATTACTTGGTGCTTTAGGTTTTACTTTAACAATTTATTTCGGTCTGTTAAAAGTTGTTAAATTAATT
       Chlamydomonas_applanata  ATGGTAACAATTACAAGTTATATTGCATTATTAATTGGTGCGTTAGGTTTTACTTTAACAATTTATTTAGGTTTATTAAAAGTTGTAAAATTAATC
         Chlamydomonas_nivalis  ATGTTAACAATTACAAGTTACGTTGTATTATTAGTTGGTGCGTTAGGTTTTACATTAGGCATTTATCTTGGTCTTTTAAAAGTGGTTAAATTAATT
        Chlamydomonas_peterfii  ATGTTAACAATTACTAGCTATATTGGTTTACTTATCGGTGCTCTTGTATTTACATTAGGTTTTTACTTAGGTTTATTAAAAGTTGTAAAATTAATC
     Chlamydomonas_reinhardtii  ATGTTAACAATCACAAGTTACGTAGGTTTACTTATTGGTGCTTTAGTTTTTACTTTAGGTATTTATTTAGGTCTTTTAAAAGTTGTAAAACTTATC
         Chlorococcum_tatrense  ATGGTTACAATTTCTAGTTATATTGCATTATTAATCGGTGCGTTAGGTTTAACATTAACGATTTACTTAGGTCTTTTAAAAGTTGTAAAACTTATT
       Chlorogonium_capillatum  ATGGTAACAATTACTAGTTATATCGCTTTATTAATTGGTGCATTAGGATTCACTTTAACAATTTATTTAGGTCTTCTAAAAATTGTTAAGTTAATT
         Chloromonas_perforata  ATGGTTACAATTTCTAGTTATATTGCATTATTAATCGGTGCGTTAGGTTTAACATTAACTATTTACTTAGGTCTTTTAAAAGTTGTAAAACTTATT
           Chloromonas_radiata  ATGTTAACAATTACAAGTTATATTGTATTACTAGTTGGTGCGTTAGGATTCACGTTAAGTATTTATCTTGGGCTTTTAAAAGTTGTTAAATTAATT
             Chloromonas_rosae  ATGTTAACAATTACAAGTTACGTGGTATTATTAGTTGGTGCGTTAGGTTTTACGTTAGGGATTTATCTTGGTCTTTTAAAAGTGGTTAAATTGATT
       Chlorosarcinopsis_eremi  ATGGTAACAATTTTAAGTTATGTTGCACTATTAATTGGTGCGTTAGGTTTTACTTTAACAATTTATTTAGGTCTTTTAAAAGTTGTAAAATTAATT
        Chlorotetraedron_incus  ATGTTAACAATTACTAGTTATGTTGGTTTATTATTTGCAGCATTAGGATTCACTTTAGCTCTTTATTACGGTCTTGCTAAAGTTGTAAAATTAATC
    Chromochloris_zofingiensis  ATGTTAACAATTACTAGTTATATTGCTTTACTTATTGGTGCTTTAGGTTTTACTTTAGGAATTTATTTAGGCCTTTTAAAAGTGGTTAAATTAATT
         Desmotetra_stigmatica  ATGTTAACAATTACTAGTTATATCGGATTACTTATTGGTGCTTTAGTTTTTACATTAGGGATTTATTTAGGCCTTTTAAAAGTTGTAAAACTAATT
             Dunaliella_salina  ATGGTAACTATTTCAAGTTATATTGTATTATTAATCGGTGCTTTAGGTTTCACACTAACACTTTACTTAGGTTTTTTAAAAGGAATCAAGCTTATT
          Elakatothrix_viridis  ATGTTAACAATTACTAGTTATATTGTAATACTTTTAGGTGCATTAACTTTAACTCTAGGTATTTATTTAGGTTTGTTAAAAGTTGTGAAGTTAATT
         Floydiella_terrestris  ATGTTGACTATTATTAGCTATGTAGGGTTACTTTTTGGTGCTTTAACATTTACTTTGGTTCTTTATTTAGGCCTTTTAAAAGGTGTGAAATTAATT
       Golenkinia_longispicula  ATGCTTACTATTGCAAGTTATATTGGACTACTTTTTGGTGTTTTAGTACTAACTCTTGGAATCTATTTAGGATTATTAAAAGTTGTAAAATTAATT
              Gonium_pectorale  ATGTTAACAATTACAAGTTATATTGGTTTACTTATTGGTGCTTTAGTTTTTACTTTAGGTATTTATTTAGGTCTTTTAAAAGTTGTAAAATTAATT
       Haematococcus_lacustris  ATGATAACAATTGCGAGCTATATAGTATTATTATTCGGAGCAGTAGGTTTAACATTAACCGTATATTTAGGACTAGTAAAAATAGTTAAATTAATT
            Hafniomonas_laevis  ATGATTACTTTTGCTATGTATGTTTCTTTCCTTGCAGCTGCTTTAGCTTTCTCTGTTGGTTTTTATTTATTCTTAAATCGTGTTGTTAAATTAATT
          Hariotina_reticulata  ATGTTAACAATTGCTAGTTATGTTGGTTTACTTTTTGTTGCATTAGGTTTCACTTTGGCACTTTATTTTGGTTTAACAAAAATTGTTAAATTAATT
                 Jenufa_minuta  ATGGTAACAATTACAAGTTATATAGTACTATTAATAGGTGCTTTAGTTTTTACATTAAGTATTTATTTTAGTCTTTTAAAAGTTTTTAAACTTATT
              Jenufa_perforata  ATGATAACCATAATCAGTTATATTGTTTTACTTATAGGTGCTTTAGTTTTAACATTGGGTATTTATTTTGGTCTTTTAAGAGTTGTTAAATTAATT
          Kirchneriella_aperta  ATGTTAACAATCACAAGTTATGTAGTTTTATTAATTGGTGCTTTAGGTTTTACGCTAGGTTTATACTTAAGTTTATTAAAAGTTGTTAAATTAATT
      Koshicola_spirodelophila  ATGTTGACTATTATTAGTTATCTATTTTTATTATTTGGTGTTTTAGCATTTACTTTAGTAATTTATTTGGGATTATTAAAAGGCGTTAAATTAATT
           Lobochlamys_culleus  ATGTTAACTCTAACTAGTTATATTGTATTACTTTTAGGTGCTCTTATTTTTACTTTAGGTATTTATTTAGGTCTTTTAAAAGTTGTTAAAATTATC
            Lobochlamys_segnis  ATGTTAACTCTAACTAGTTATGTTGTATTACTTATTGGTGCTTTAGTATTTACATTAAGTCTTTATTTAGGTTTATTAAAAGTAGTAAAGATTATT
           Microglena_monadina  ATGTTAACTATAATTAGTTATATTATTTTATTATTAGGTGCTTTAGGTTTTACTTTAACAATTTATTTAGGTCTTTTAAAAGTTGTGAAATTAATC
                 Microspora_sp  ATGTTAACAATTACAAGTTATATTGGTTTACTAATCCTCGCTCTTTTTGGTACATTAGCGATTTATTTAGGTCTTTTAAAAGTTGTGAAATTAATT
       Mychonastes_homosphaera  ATGCTTACAATTGCAAGTTACGTTGGATTATTAATCGGCGCATTAGCTTTTACATTAAGTTTATATTTTGGTCTATTACGTGTTGTTAAACTAATC
           Mychonastes_jurisii  ATGCTTACAGTTGCGAGTTACGTTGGATTATTAATCGGCGCATTAGCTTTTACATTAAGTTTATACTTTGGTCTATTACGTGTTGCTAAACTGATC
           Neochloris_aquatica  ATGTTAACAATTTACACTTATGTAGGTTTATTAGTAGTTGCTTTAGGCTTTACTTTAGCACTTTATTATGGGTTAGTAAAAATTGTAAAATTAATT
      Oedocladium_carolinianum  ATGTTAACAATTATTAGTTATCTTGCACTTCTTACAGGTGCACTTATTTTTACTTTAGTTTTATATTTAGGTCTTTTAAAAGGAGTTAAACTTATT
      Oedogonium_angustistomum  ATGTTAACAATTATTAGTTATCTTACACTTCTTATAGGTGCACTTGTTTTTACTTTAGTTTTATATTTAGGTCTTTTAAAAGGAGTTAAACTTATT
          Oedogonium_cardiacum  ATGTTAACAATTATTAGTTATCTTGCACTTATTACAGGTGCACTTGTTTTTACTTTAGTTTTATATTTAGGTCTTTTAAAAGGAGTTAAACTTATT
        Oogamochlamys_gigantea  ATGTTAACTTTAATAAGTTATATAGGATTACTTATAGGTGCTTTAGTATTTACTTTAGGCATTTATTTAAGTCTTTTAAAAGTAGTAAAACTTATT
        Ourococcus_multisporus  ATGTTAACTATTACAAGTTATGTAGTTTTGTTAATTGGTGCTTTAGGTTTTACATTAGGTTTATACTTAGGTTTATTAAAAGTAGTTAAATTAATT
         Palmellopsis_texensis  ATGTTAACTTTAACTAGCTATGTTGTATTACTTGTTGGTGCATTAATTTTTACTTTAGGAATCTACTTAGGTCTTTTAAAAGTTGTTAAACTAATT
       Parallela_transversalis  ATGCTAACAATAGTCAGTTATATTGGTCTTTTATCTCTTGCTCTTATTTCTACTTTAGGAATTTACTTAGCTTTAGTAAAAGTAGTAAAACTTATT
             Pediastrum_duplex  ATGTTAACAATTACAAGTTATGTTGGTTTATTAGTTGTTGCTTTAGGTTTTACTTTAGCACTTTACTTAGGTCTTGTTAAAGTTGTAAAATTAATT
         Phacotus_lenticularis  ATGCTTACTATTATTAGTTACATTGGTTTATTAATTGGTGCTTTAGGTTTTACGCTAACAATTTATTTAGGTTTAGCAAAAGTTGTAAAACTTATC
            Pleodorina_starrii  ATGTTAACAATTACAAGTTATGTAGGTTTACTAATTGGGGCTTTAGTATTTACACTAGGGATTTATTTAGGTCTTTTAAAAGTTGTAAAATTAATC
        Protosiphon_botryoides  ATGGTAACAATTACTAGTTATATCGCATTATTAACAGGTGCATTAGTTTTAACATTAGCAATTTACTTAGGTCTTTTAAAAGCAGTAAAACTTATT
Pseudomuriella_schumacherensis  ATGTTAACAATCACAAGTTATATTGGTTTACTAATTGGCGCATTAGTTTTTACATTAGGTCTTTATTTAGGACTTTTAAAAGTTGTTAAATTAATT
            Rotundella_rotunda  ATGGTTACAATTATCAGCTACGTAGTATTATTAGTAGGTGCTTTAGGTTTTTCTCTTAGCCTGTATTTTGGTTTAACAAAAGTAGCAAAACTAATT
          Scenedesmus_obliquus  ATGTTAACAATTACAAGCTATGTTGGTTTACTTTTTACTGCTTTAGGTTTTACTTTAGGACTTTACTTTGGTTTAACAAAAGTTGTAAAATTAATT
        Schizomeris_leibleinii  ATGTTGACTATTATTAGCTATGTTGTATTATTAATTGGTGCTTTAACATTTACATTAGTTACTTATTTGGGTCTTTTAAAAGGAGTAAAATTAATT
        Spermatozopsis_similis  ATGGTAACAGTTACTAGTTATATTGTATTACTTGTGGGTGCCTTAGTTTTAACATTAAGTATCTACTTAGGTTTATTACGTGGTGTAAAACTAATT
     Stephanosphaera_pluvialis  ATGGTAACAATTACTAGTTATATTGCATTATTAATTGGTGCGTTAGGTTTAACATTAACAGTATATTTAGGTCTTTTAAAAGTAGTAAAACTAATT
      Stigeoclonium_helveticum  ATGCTAACAATTATCAGCTATCTTGTATTATTAGTGGGTGCATTAACAGTGACATTAGTTATCTATTTAGGCCTTTTAAAAGGAGTAAAATTAATT
    Treubaria_triappendiculata  ATGTTAACAGTAACTAGTTATATAGGAATTTTGTTTGGTGCTATCGCTTTGACATTAGGCTTTTATTTAGGTCTATTAAAAGTTGTTAAATTAATT
            Trochiscia_hystrix  ATGTTAACAATTACTAGTTATATAGGAATGTTGTTTGGTGCTCTTATTATTACTTTAGGCTGTTATTTAGGTCTTTTAAAAGTTGTTAAATTAATT
                    Uronema_sp  ATGTTAACAATTATTAGTTATCTTGTTTTATTAGTAGGTGCATTAACAGTTACATTAGTTATTTATTTAGGTCTTTTAAAAGGAGTTAAGTTAATT
                Volvox_carteri  ATGTTAACAATTACAAGTTATGTAGGTTTACTTATTGGCGCTTTAGTGTTTACATTAGGGATTTATTTAGGTCTTTTAAAAGTTGTAAAATTGATT
            Carteria_crucifera  ATGTTAACAATTATTAGTTATATCGGATTACTTGTTGGTTTTGTTGTTTTTACATTAAGTCTATATTTAGGTCTTGCTAAAGTGGTAAAACTTATT

    ;
end;


begin mrbayes;
    charset firstsecond = 1-.\3 2-.\3;
    charset third = 3-.\3;
    partition mine = 2: firstsecond, third;
    set partition=mine autoclose=yes;
    lset applyto=(all) nst=6 ngammacat=4 rates=invgamma;
    prset applyto=(all) statefreqpr=dirichlet(1) ratepr=variable pinvarpr=uniform(0,1) brlenspr=Unconstrained:GammaDir(1.0,0.1,1.0,1.0) shapepr=exponential(1.0);
    unlink shape=(all) statefreq=(all) revmat=(all);
    mcmc ngen=6250000 samplefreq=500 printfreq=1000 starttree=random nruns=2 nchains=2 savebrlens=yes filename=petL;
    sump relburnin=yes burninfrac=0.2;
    sumt relburnin=yes burninfrac=0.2;
end;
