# Supplementary material for: Order, please! Uncertainty in the ordinal-level classification of Chlorophyceae
Source: PeerJ. 2019 May 15;7:e6899. doi: 10.7717/peerj.6899 (PMC6525593; doi:10.7717/peerj.6899)
Supplement: Supplemental Information 1 — This compressed folder contains untrimmed, masked alignments for individual chloroplast genes (subfolder nexus), as well as trimmed alignments with appropriate analysis blocks and the consensus trees resulting from these single-gene and concatenated analyses (MrBayes subfolders). Supplementary methods with associated references are included in the SupplementaryMethods.txt file. SVDquartets, BaliPhy, PhyloBayes and RAxML analysis files are in separate subfolders, with their respective resulting tree files. Files associated with MrBayes analysis of the 1st and 2nd positions and the analysis of the 3rd positions are placed in the subfolders 1st_and_2nd_positions_only and 3rd_positions_only, respectively. The 18Splastid_combined subfolder contains the MrBayes analysis materials (alignment and consensus tree) for the analysis including nucleotide plastid data as well as 18S nucleotide data. Documentation, trees and scripts used to create Fig. 3 are included in the “Figure3” subfolder, and documentation for and full results of Treespace analyses are in the “Treespace” subfolder. The results of the AU topology tests are included in a Word document. [file peerj-07-6899-s008.zip › supplementary_alignments_trees/mrbayes_nt_alignments_trees/psaC-stripped.nex]

#nexus

begin data;
    dimensions ntax=68 nchar=243;
    format datatype=dna gap=-;
    matrix
                 Ankyra_judayi  ATGTCACATATTGTTAAAATTTATGATACTTGTATTGGTTGTACTCAGTGTGTAAGAGCGTGTCCTTTAGATGTTCTAGAAATGGTTCCGTGGGATGGTTGTAAAGCAAATCAAATGGCATCAGCACCACGTACAGAAGATTGTGTTGGTTGCAAACGCTGTGAAACTGCTTGTCCTACAGACTTCTTAAGTGTTCGTATTTATTTAGGTTCAGAAAGTACAAGAAGTATGGGATTAGCTTAT
        Atractomorpha_echinata  ATGTCACATATTGTTAAAATTTATGATACTTGTATTGGTTGTACTCAATGTGTAAGAGCTTGTCCTTTAGATGTATTAGAAATGGTTCCTTGGGATGGTTGTAAAGCAAATCAAATGGCATCAGCACCACGTACTGAAGACTGTGTTGGTTGCAAAAGATGTGAAACAGCTTGTCCTACGGACTTTTTAAGTGTTCGTGTTTATTTAGGTTCAGAAAGTACAAGAAGTATGGGATTAGCTTAT
      Borodinellopsis_texensis  ---------------------------ACTTGTATTGGGTGTACTCAATGTGTTAGAGCATGTCCGTTGGATGTTTTAGAGATGGTCCCGTGGGACGGCTGTAAGGCTTCTCAAATGGCATCATCTCCGCGTACAGAAGATTGTGTTGGTTGCAAACGTTGTGAAACAGCATGTCCTACAGATTTTTTAAGTATTCGAGTATATTTAGGACCTGAAAGTACAAGAAGTATGGGCCTAGCTTAT
          Bracteacoccus_aerius  ATGTCACATTTAGTTAAAATTTATGATACATGTATTGGTTGTACTCAATGTGTTCGCGCATGTCCGTTAGATGTTTTAGAAATGGTTCCGTGGGATGGTTGTAAAGCAAATCAATTGGCATCAGCACCTCGTACGGAAGATTGTGTTGGTTGTAAACGTTGCGAAACAGCATGTCCTACAGATTTTTTAAGTGTGCGTGTATACTTAGGCTCTGAAACTTCAAGAAGTATGGGACTTTCATAC
       Bracteacoccus_giganteus  ATGTCACATTTAGTTAAAATTTATGACACTTGTATTGGTTGTACTCAATGTGTTCGTGCATGTCCTTTAGATGTTTTAGAAATGGTTCCATGGGATGGTTGTAAAGCAAACCAACTGGCATCAGCACCTCGCACAGAGGATTGTGTAGGTTGTAAACGTTGTGAAACAGCATGCCCAACAGATTTTTTAAGCGTACGTGTATACTTAGGCTCTGAAACTTCTAGAAGTATGGGACTTTCATAC
           Bracteacoccus_minor  ATGTCACACTTAGTTAAAATTTATGACACTTGTATCGGTTGTACTCAATGTGTTCGTGCATGTCCTTTAGATGTTTTAGAAATGGTTCCGTGGGATGGTTGTAAAGCAAACCAACTGGCATCAGCGCCTCGCACAGAAGATTGCGTTGGTTGCAAACGTTGTGAAACAGCATGTCCGACAGACTTTTTAAGTGTTCGTGTTTATTTAGGTTCTGAAACTTCAAGAAGTATGGGACTTTCATAT
         Carteria_cerasiformis  ATGGCTCATTTAGTTAAAATTTATGATACATGTATCGGATGTACTCAATGTGTGCGAGCTTGTCCTTTAGACGTTTTAGAAATGGTACCATGGGATGGCTGTAAAGCAAATCAAATGGCATCAGCTCCACGCACAGAAGATTGTGTAGGATGCAAACGTTGTGAAACAGCTTGTCCTACTGATTTTTTAAGTGTTCGCGTTTATTTAGGTTCTGAAAGTACACGTAGTATGGGATTAGCTTAT
           Carteria_sp_SAG_8_5  ATGGCACATATCGTAAAAATCTATGATACTTGTATTGGATGCACACAATGTGTTCGTGCTTGTCCTTTAGATGTATTAGAAATGGTACCTTGGGATGGCTGTAAAGCTAATCAAATGGCATCTGCACCTCGTACAGAAGATTGTGTTGGTTGCAAACGTTGTGAAACTGCTTGTCCAACTGACTTTTTAAGTGTACGTGTTTACTTAGGATCAGAAAGCACACGAAGCATGGGCTTAGCTTAC
      Chaetopeltis_orbicularis  ------------------------NATACTTGTATTGGTTGTACTCAATGTGTTCGTGCTTGTCCAATTGATGTATTAGAAATGGTACCTTGGGATGGTTGTAAAGCAGAACAAATGGCTTCTGCACCTCGTACAGAAGATTGTGTTGGTTGCAAACGTTGTGAATCTGCTTGTCCTACAGACTTCTTAAGTATTCGTATTTATACTAGCTCAGAAAGCACTCGTTCAATGGGATTAGCTTAT
     Characiochloris_acuminata  ATGGCACATATTGTTAAAATTTATGACACTTGTATTGGTTGTACTCAATGTGTTCGTGCTTGTCCATTAGACGTTTTAGAAATGGTTCCTTGGGATGGTTGTAAAGCGGCTCAAATGGCGTCAGCTCCTCGAACAGAAGACTGTGTTGGTTGCAAACGTTGTGAAACAGCTTGTCCTACTGACTTTTTAAGTGTTCGTGTTTATTTAGGTTCTGAAAGCACAAGAAGTTTAGGTTTAGCTTAC
       Chlamydomonas_applanata  ATGGCTCATATCGTAAAAATTTATGATACTTGTATCGGCTGTACTCAGTGTGTTCGTGCTTGTCCATTAGACGTTCTAGAAATGGTACCTTGGAATGGTTGTAAAGCAGCACAAATGGCATCAGCACCTCGTACAGAAGATTGTGTAGGTTGCAAACGTTGCGAAACTGCGTGTCCTACAGACTTCTTAAGTATTCGTATTTACTTAGGTTCTGAAAGTACAAGAAGTTTAGGTTTAGCATAT
         Chlamydomonas_nivalis  ATGGCTCATTTAGTTAAAATATACGATACTTGTATTGGTTGTACACAATGTGTTCGTGCATGTCCTTTAGACGTATTAGAAATGGTACCTTGGGATGGTTGTAAAGCGAATCAAATGGCTTCAGCTCCTCGTACTGAAGACTGTGTAGGTTGTAAACGTTGTGAAACAGCTTGTCCTACTGACTTTTTAAGTGTTAGAGTCTATTTAGGCTCAGAAAGTACACGAAGTATGGGATTAGCTTAT
        Chlamydomonas_peterfii  ATGTCTCATATTGTAAAAATTTACGATACTTGTATTGGCTGTACACAATGTGTTCGTGCTTGTCCATTAGATGTGTTAGAAATGGTACCATGGGATGGTTGTAAAGCTGCTCAAATGGCTTCAGCTCCGCGTACTGAAGACTGTGTTGGTTGCAAACGTTGTGAAACTGCTTGCCCAACAGACTTCTTAAGTGTACGTGTGTATTTAGGTGCAGAAACAACTAGAAGTATGGGCTTAACTTAC
     Chlamydomonas_reinhardtii  ATGGCTCATATCGTTAAAATTTACGATACTTGTATTGGTTGTACTCAATGTGTACGTGCTTGTCCATTAGATGTTTTAGAAATGGTTCCATGGGATGGTTGTAAAGCTAGTCAAATGGCGTCAGCTCCACGCACTGAAGACTGTGTAGGTTGCAAACGTTGTGAAACAGCTTGTCCTACTGACTTCTTAAGTGTTCGTGTTTATCTAGGTTCAGAAAGCACAAGAAGTATGGGCTTATCTTAC
         Chlorococcum_tatrense  ATGGCTCATATCGTAAAAATTTATGATACTTGTATTGGGTGTACACAATGTGTACGTGCTTGTCCACTTGACGTATTAGAAATGGTACCTTGGAACGGTTGTAAAGCAGCACAAATGGCATCAGCACCTCGTACTGAAGATTGTGTTGGTTGTAAACGCTGTGAAACAGCTTGTCCTACAGACTTCTTAAGTGTTCGTGTTTATTTAGGTGCAGAAAGTACTAGAAGTTTAGGTTTAGCTTAT
       Chlorogonium_capillatum  ATGGCTCATTTAGTAAAAATTTATGATACTTGTATTGGCTGTACACAATGTGTTCGTGCTTGTCCACTTGACGTATTAGAAATGGTACCTTGGAACGGTTGTAAAGCTGCACAAATGGCTTCTGCACCTCGTACAGAAGATTGTGTTGGTTGCAAACGTTGTGAAACAGCATGTCCAACTGACTTCTTAAGTATTCGAGTATATTTAGGTTCTGAAAGTACAAGAAGTTTAGGCTTAGCATAC
         Chloromonas_perforata  ATGGCTCATATCGTAAAAATTTATGATACTTGTATTGGGTGTACACAATGTGTACGTGCTTGTCCACTTGACGTATTAGAAATGGTACCTTGGAACGGTTGTAAAGCAGCACAAATGGCATCAGCACCTCGTACTGAAGATTGTGTTGGCTGTAAACGCTGTGAAACAGCTTGTCCAACAGACTTCTTAAGTGTTCGTGTTTATTTAGGTTCAGAAAGTACTAGAAGTTTAGGTTTAGCTTAT
           Chloromonas_radiata  ATGGCACATTTAGTAAAAATATATGACACATGTATTGGGTGTACACAATGTGTACGTGCATGTCCTCTAGACGTCTTAGAAATGGTACCGTGGGATGGTTGTAAAGCCAATCAAATGGCCTCAGCTCCTCGTACTGAAGACTGTGTCGGCTGCAAACGCTGTGAGACAGCGTGCCCAACTGATTTCTTAAGTGTTCGAGTTTATTTAGGCTCAGAAAGTACACGAAGTATGGGATTAGCTTAT
             Chloromonas_rosae  ATGGCTCATTTAGTTAAAATATACGATACTTGTATTGGTTGTACACAATGTGTTCGTGCATGTCCTTTAGACGTCTTAGAAATGGTACCATGGGATGGTTGTAAAGCAAATCAAATGGCTTCAGCTCCTCGCACTGAGGATTGTGTTGGTTGTAAACGTTGTGAAACAGCATGTCCTACTGACTTTTTAAGTGTTAGAGTTTATTTAGGTTCTGAAAGTACACGCAGTATGGGATTAGCTTAT
       Chlorosarcinopsis_eremi  ATGGCTCATGTTGTAAAAATTTATGATACTTGTATCGGTTGTACTCAATGTGTAAGAGCATGTCCTTTAGATGTACTAGAAATGGTGCCTTGGGACGGTTGTAGAGCAGCACAAATGGCTTCTGCACCACGTACAGAAGACTGTGTAGGTTGCAAACGTTGTGAAACAGCTTGTCCAACAGATTTCTTAAGTGTTCGTGTATACTTAGGTAGTGAAAGTACTAGAAGTTTAGGTTTAGCTTAC
        Chlorotetraedron_incus  ATGTCACATATTGTTAAAATTTATGATACTTGTATTGGATGTACTCAATGTGTACGTGCTTGTCCTTTAGATGTTTTAGAAATGGTTCCTTGGAATGGTTGTAAAGCAAACCAAATGGCATCAGCACCTCGTACAGAAGATTGTGTAGGATGTAAACGTTGTGAAACTGCATGCCCTACTGATTTCTTAAGTGTTCGAGTATATTTAGGTGCTGAAAGTACAAGAAGTATGGGATTATCATAT
    Chromochloris_zofingiensis  ATGTCACATGTTGTAAAAATTTATGATACGTGTATTGGTTGTACTCAATGTGTTCGTGCTTGTCCTTTAGATGTTTTAGAAATGGTTCCTTGGGATGGTTGTAAAGCTAATCAAATGGCATCAGCACCACGTACAGAAGATTGCGTTGGTTGTAAACGTTGCGAAACTGCATGTCCAACTGATTTTTTAAGCGTGCGTGTTTATTTAGGATCAGAAAGCACGAGAAGCATGGGATTATCTTAT
       Cylindrocapsa_geminella  ATGTCACATATTGTCAAAATTTATGATACTTGTATTGGTTGTACTCAATGTGTACGAGCATGTCCTTTAGATGTCTTAGAAATGGTTCCTTGGGATGGTTGTAAGGCAAATCAACTGGCATCTGCACCGCGTACAGAAGATTGTGTGGGTTGTAAAAGATGTGAGACTGCTTGTCCTACAGATTTTTTAAGTGTTCGAGTTTATTTAGGATCAGAAAGCACACGTAGTATGGGCTTAGCGTAT
         Desmotetra_stigmatica  ATGGCTCATATTGTAAAAATCTACGATACATGTATTGGATGTACTCAATGTGTTCGTGCTTGTCCTTTAGACGTACTAGAAATGGTACCTTGGGACGGATGTAAAGCTAACCAAATGGCGTCAGCTCCTCGTACAGAAGATTGTGTTGGCTGCAAACGTTGTGAAACAGCATGTCCAACTGACTTTTTAAGTGTTCGTGTATATTTAGGATCAGAAAGTACTCGAAGCATGGGATTAACTTAC
        Dictyochloris_fragrans  ------------------------NATACTTGTATTGGATGTACTCAATGTGTTCGAGCATGTCCTTTAGACGTACTAGAGATGGTACCTTGGGATGGTTGTAAAGCCAATCAACTGGCAAGCGCTCCGCGTACTGAAGATTGTGTTGGTTGTAAAAGATGTGAAACAGCATGTCCTACAGATTTTTTAAGCATTCGTGTTTATTTAGGATCTGAAAGTACTAGAAGTATGGGGTTAGCTTAC
             Dunaliella_salina  ATGGCTCATGTTGTAAAAATTTATGATACTTGTATTGGTTGTACACAATGTGTACGTGCTTGTCCTTTAGACGTTTTAGAAATGGTACCTTGGGATGGTTGTAAAGCGGCACAAATGGCTTCATCTCCTCGAACAGAGGACTGTGTAGGTTGCAAACGTTGTGAAACAGCATGTCCAACTGATTTTTTAAGTGTACGTGTTTATTTAGGTAATGAAAGCACAAGAAGTTTAGGTTTAGCTTAT
          Elakatothrix_viridis  ---------------------------ACTTGTATTGGATGTACTCAATGTGTTCGAGCTTGTCCTCTAGATGTTTTAGAAATGGTTCCTTGGGATGGTTGTAAAGCTAATCAAATGGCATCAGCTCCCAGAACAGAAGATTGTGTTGGTTGTAAAAGATGTGAAACTGCATGCCCTACGGACTTTTTAAGTGTTCGAGTTTATTTAGGTTCAGAAAGTACTAGAAGCATGGGACTTGCGTAT
         Floydiella_terrestris  ATGTCTCACATTGTTAAAATTTATGACACTTGTATTGGTTGTACGCAATGTGTTCGTGCTTGCCCTCTTGATGTACTAGAAATGGTACCATGGGATGGTTGTAAAGCTGAACAAATGGCTTCAGCACCTCGTACTGAAGATTGTGTTGGTTGCAAACGTTGCGAATCAGCTTGCCCTACTGATTTCTTAAGTGTTCGTGTTTATACAAGTGCTGAAAGCACTCGTAGTATGGGTTTAGCTTAT
       Follicularia_botryoides  ATGTCTCACATCGTAAAAATTTATGATACTTGTATTGGGTGTACTCAGTGTGTTCGTGCTTGTCCTTTAGATGTTTTAGAAATGGTGCCATGGAATGGATGTAAAGCAAACCAAATGGCTTCAGCTCCACGTACTGAAGATTGTGTTGGGTGCAAACGTTGCGAGACAGCTTGTCCAACTGATTTTTTATCAGTACGAGTTTACCTAGGTTCAGAAAGTTCTAGAAGTATGGGTCTATCATAC
       Golenkinia_longispicula  ATGGCACATAGCGTAAAAATTTACGATACATGTATTGGTTGCACACAGTGTGTTCGAGCTTGTCCTTTAGATGTATTAGAAATGGTTCCTTGGGATGGATGCAAAGCAAGTCAAATGGCATCCGCTCCCCGTACTGAAGATTGTGTAGGTTGTAAAAGATGTGAAACAGCTTGTCCTACTGATTTTTTAAGTGTTCGTGTGTATTTAGGTGCAGAAAGCACAAGAAGTATGGGCTTAGCTTAT
              Gonium_pectorale  ATGGCTCATATCGTGAAAATTTACGATACTTGTATTGGTTGTACACAATGTGTACGTGCTTGTCCTTTAGATGTTTTAGAAATGGTTCCATGGGATGGCTGTAAAGCTAGTCAAATGGCATCAGCTCCACGTACTGAAGATTGTGTAGGTTGTAAACGTTGTGAAACAGCTTGTCCTACTGACTTTTTAAGTGTTCGTGTTTATTTAGGTTCAGAAAGTACTAGAAGTATGGGCTTATCTTAC
       Haematococcus_lacustris  ATGTCACATATTGTAAAAATTTATGATACTTGTATTGGATGTACACAATGTGTACGTGCTTGTCCTTTAGATGTTTTAGAAATGGTTCCTTGGAATGGTTGTAAAGCGGCACAAATGGCTTCAGCACCACGTACAGAAGATTGTGTAGGTTGTAAACGTTGTGAAACAGCATGTCCTACAGATTTCTTAAGTATACGTGTTTATTTAGGCGCTGAAAGCACTAGAAGTTTAGGTTTAGCTTAT
            Hafniomonas_laevis  ATGTCCCACGTAGTTAAAATTTATGATACATGTATTGGTTGTACACAGTGTGTACGTGCTTGCCCATTAGACGTTTTAGAAATGGTACCTTGGAACGGTTGTAAAGCGAACCAAATGGCCTCTGCTCCACGTACTGAAGATTGTGTTGGTTGCAAACGTTGTGAAACAGCTTGTCCTACTGACTTCTTAAGTGTTCGTGTTTATTTAGGTTCTGAAAGTGCTCGTTCTATGGGTTTAAGTTAT
          Hariotina_reticulata  ATGTCACATATTGTAAAAATTTATGATACTTGTATTGGTTGTACTCAATGTGTTCGAGCTTGTCCATTAGATGTTTTAGAAATGGTACCTTGGAACGGATGTAAAGCAAATCAAATGGCATCAGCACCTCGTACTGAAGATTGCGTTGGTTGCAAACGTTGTGAAACAGCTTGTCCTACTGATTTTTTATCAGTTCGTGTATATTTAGGTTCTGAAAGTACTCGAAGTATGGGCTTAGCTTAT
                 Jenufa_minuta  ATGTCACATGTAGTGAAAATTTATGATACTTGTATTGGATGTACACAATGTGTACGAGCATGTCCATTGGATGTGTTAGAAATGGTGCCATGGAATGGATGCAAAGCAAATCAATTAGCTTCTTCTCCTCGTACTGAAGATTGTGTAGGTTGCAAACGTTGTGAAACTGCTTGTCCTACAGATTTTTTAAGTGTTCGGGTTTATTTAGGATCAGAGAGCACTAGAAGTATGGGATTAGCTTAT
              Jenufa_perforata  ATGTCACATGTTGTGAAAATTTATGATACTTGTATTGGCTGTACACAATGTGTACGAGCATGTCCTCTAGATGTTTTAGAAATGGTTCCATGGGATGGATGTAAAGCAAATCAATTAGCATCTTCACCTCGTACTGAAGATTGCGTAGGTTGTAAACGTTGTGAAACTGCTTGTCCAACTGACTTTTTAAGCGTTCGCGTGTATTTAGGTTCAGAAAGTACAAGAAGTATGGGTCTAGCTTAT
          Kirchneriella_aperta  ATGTCACATATTGTTAAAATTTATGATACTTGTATTGGTTGCACACAATGTGTTCGTGCTTGTCCTTTAGATGTACTTGAAATGGTACCTTGGGATGGCTGTAAAGCAGCTCAGATGGCTTCTGCACCTCGTACAGAAGATTGTGTAGGTTGTAAACGTTGTGAAACAGCTTGCCCAACAGATTTCCTAAGTGTTCGTGTTTATTTAGGTTCTGAAAGTACAAGAAGTATGGGATTATCTTAT
      Koshicola_spirodelophila  ATGTCTCATATTGTTAAAATTTATGATACTTGTATTGGTTGTACTCAATGTGTTCGTGCTTGTCCTCTAGACGTTCTAGAGATGGTACCTTGGGATGGTTGTAAAGCAGAGCAAATGGCGTCAGCTCCTCGTACTGAAGATTGCGTTGGGTGCAAACGCTGTGAGTCTGCGTGCCCTACGGACTTTTTAAGCGTTCGTGTTTATACGAGTTCTGAAAGCACTCGTAGTATGGGTCTAGCTTAT
           Lobochlamys_culleus  ATGTCTCATTTAGTAAAAATTTATGATACTTGTATTGGATGTACACAATGTGTTCGTGCTTGTCCTTTAGATGTATTAGAAATGGTACCGTGGAATGGCTGTAAAGCGAACCAAATGGCATCAGCACCACGTACCGAAGATTGTGTTGGGTGTAAGCGTTGTGAAACAGCTTGTCCTACAGATTTTTTAAGTGTTCGTGTTTACTTAGGTTCAGAAAGTACTCGTAGCTTAGGGTTAGCTTAC
            Lobochlamys_segnis  ATGTCTCATTTAGTAAAAATTTATGATACTTGTATTGGATGTACTCAATGTGTACGTGCTTGTCCTTTAGATGTATTAGAAATGGTTCCTTGGGATGGTTGTAAAGCTAGTCAAATGGCTTCAGCCCCACGTACAGAAGATTGTGTTGGTTGTAAACGTTGTGAAACAGCATGTCCAACAGATTTCTTAAGTGTTCGCGTTTATTTAGGTGCTGAAAGTACTCGTAGTTTAGGTTTAGCTTAT
           Microglena_monadina  ATGGCTCATATTGTAAAAATTTATGATACTTGTATTGGATGTACTCAATGTGTAAGAGCATGTCCATTAGATGTTTTAGAAATGGTTCCATGGGATGGCTGTAGAGCAGCTCAAATGGCTTCAGCACCACGTACTGAAGATTGTGTAGGTTGTAAACGTTGTGAAACAGCTTGTCCAACTGATTTTTTAAGTGTTAGAGTTTATTTAGGTTCAGAAACTACAAGAAGTATGGGCTTATCTTAT
                 Microspora_sp  ATGTCTCATGGTGTAAAAATTTATCATACTTGTATTGGTTGTACGCAATGTGTTAGAGCTTGTCCGTTAGACGTTTTAGAAATGGTGCCTTGGAAAGGTTGTAAAGCAAAACAACTCGCTTCTGCTCCACGCACAGAAGATTGTGTAGGTTGCAAACGATGTGAAACAGCTTGTCCTACAGATTTCCTAAGTATTCGTATTTACTTAGGAGCTGAAACAACAAGAAGCATGGGATTAGCCTAT
       Mychonastes_homosphaera  ATGTCACACGTTGTGAAAATTTACGATACTTGTATTGGATGCACTCAGTGTGTTCGTGCATGTCCTTTAGATGTTTTAGAAATGGTACCTTGGGATGGCTGTAAAGCTGCTCAAATGGCTTCAGCTCCTCGTACAGAAGACTGTGTTGGTTGCAAACGTTGTGAAACAGCGTGTCCAACAGATTTTTTAAGTGTACGTGTGTATTTAGGTTCTGAAACGACACGTAGTATGGGCTTAGCTTAC
           Mychonastes_jurisii  ATGTCACACGTTGTTAAAATTTACGATACTTGTATTGGATGCACTCAGTGTGTTCGTGCTTGTCCTTTAGATGTTTTAGAAATGGTACCTTGGGATGGCTGTAAAGCTGCTCAAATGGCTTCAGCGCCGCGTACAGAAGACTGTGTTGGTTGCAAACGTTGTGAAACAGCATGCCCAACAGATTTCTTAAGTGTACGTGTTTATTTAGGTTCTGAAACAACACGTAGTATGGGCTTAGCTTAC
           Neochloris_aquatica  ATGTCTCATTTAGTAAAAATTTATGATACTTGTATTGGTTGTACTCAATGTGTTCGTGCTTGTCCGTTAGATGTTTTAGAAATGGTTCCTTGGAACGGATGTAAAGCTAATCAAATGGCATCAGCTCCTAGAACAGAAGATTGCGTAGGGTGTAAACGATGCGAAACAGCTTGCCCAACAGATTTTTTAAGTATTCGTGTTTATTTAGGTGCTGAAAGCACACGAAGTATGGGATTAGCGTAT
      Oedocladium_carolinianum  ---------------------------ACTTGTATTGGTTGTACTCAATGTGTTCGAGCTTGTCCACTAGACGTTCTTGAAATGGTTCCATGGGATGGATGTAAAGCAAGTCAAATGGCATCAGCTCCTCGAATAGAAGAATGTGTTGGTTGTAAACGTTGTGAATCAGCATGTCCTACTGATTTTTTAAGTGTTCGTGTTTATACAAATGTTGAAAGTACTCGTAGTATGGGGTTAGCTTAT
      Oedogonium_angustistomum  ---------------------------ACTTGTATTGGTTGTACTCAGTGCGTTCGAGCTTGTCCACTAGACGTGCTTGAAATGGTTCCATGGGATGGATGTAAAGCAGGGCAAATGGCATCAGCTCCTCGAATAGAAGAATGTGTTGGTTGTAAACGTTGTGAATCAGCATGTCCTACTGATTTTTTAAGTGTTCGTGTTTATACAAATGTTGAAAGTACTCGTAGTATGGGATTAGCTTAT
          Oedogonium_cardiacum  ATGTCACATATTGTTAAAATTTATGATACTTGTATTGGTTGTACTCAATGTGTTAGAGCTTGTCCACTAGACGTTCTTGAAATGGTACCATGGGATGGATGTAAAGCCGGGCAAATGGCATCAGCTCCTCGAATAGAAGAATGTGTTGGTTGTAAACGTTGTGAATCAGCATGTCCTACTGATTTTTTAAGTGTTCGTGTTTATACAAATGCTGAAAGTACTCGTAGTATGGGATTAGCTTAT
        Oogamochlamys_gigantea  ATGGCTCATTTAGTAAAAATTTACGATACTTGTATTGGATGTACTCAATGTGTTCGTGCATGTCCTCTTGATGTTTTAGAAATGGTCCCTTGGGACGGTTGCAAAGCCAATCAAATGGCATCTGCTCCACGTACTGAAGATTGTGTTGGTTGTAAACGCTGTGAAACTGCATGTCCAACTGACTTTTTAAGTGTTCGTGTTTATTTAGGTTCAGAAAGCACTCGTAGTTTAGGGTTAGCTTAC
        Ourococcus_multisporus  ATGTCACATATCGTTAAAATCTATGATACTTGTATTGGTTGCACTCAATGTGTGCGTGCTTGTCCTTTAGATGTTTTAGAAATGGTTCCTTGGGATGGATGTAAAGCCGGTCAAATGGCTTCTGCACCTCGTACAGAAGATTGTGTAGGTTGTAAACGTTGTGAAACAGCTTGTCCTACGGACTTTTTAAGTGTTCGAGTTTACTTAGGTTCTGAAAGCACAAGAAGTATGGGATTATCTTAC
         Palmellopsis_texensis  ATGTCTCATTTAGTAAAAATATATGATACTTGTATTGGCTGTACACAATGCGTTCGTGCTTGTCCTCTTGATGTTTTAGAAATGGTGCCTTGGGATGGGTGCAAAGCGAGTCAAATGGCATCAGCTCCACGCACAGAAGATTGCGTAGGTTGTAAACGTTGTGAAACTGCGTGTCCAACAGACTTTTTAAGTGTTCGTGTTTATTTAGGTTCTGAAACCACTCGTAGCTTAGGTTTATCTTAT
       Parallela_transversalis  ATGTCACATGTTGTTAAGATTTATGATACTTGTATTGGCTGTACTCAATGTGTACGAGCTTGTCCTTTAGATGTTTTAGAAATGGTTCCGTGGAATGGTTGTAAAGCCCAACAACTAGCTTCAGCTCCACGAACAGAAGATTGTGTTGGATGTAAAAGATGTGAAACAGCTTGTCCAACTGATTTTTTAAGTGTTCGTGTTTATTTAGGGTCTGAAAGTACAAGAAGTATGGGATTAGCTTAC
             Pediastrum_duplex  ATGTCACATATTGTTAAAATTTATGATACTTGTATTGGTTGCACTCAATGTGTTCGTGCTTGTCCTTTAGATGTTTTAGAAATGGTACCTTGGAATGGTTGTAAAGCGCAACAAATGGCTTCTGCCCCTCGTACTGAAGATTGTGTAGGATGCAAACGTTGTGAAACAGCTTGTCCAACAGATTTTTTAAGTGTACGTGTTTATTTAGGTTCAGAAAGTACTCGTAGTATGGGGCTAGCTTAT
         Phacotus_lenticularis  ATGGCTCACGTAGTTAAAATTTACGATACTTGTATTGGATGTACTCAATGTGTTCGTGCATGTCCTCTAGATGTTTTAGAAATGGTACCTTGGAATGGTTGTAAAGCAGCACAAATGGCATCTGCTCCACGTACTGAAGATTGTGTTGGTTGCAAACGTTGTGAAACAGCATGTCCAACAGATTTCTTAAGTGTTCGTGTATATTTAGGTTCTGAAAGTACAAGAAGTATGGGCTTATCATAC
            Pleodorina_starrii  ATGTCTCATATCGTTAAAATTTACGATACTTGTATTGGTTGTACTCAATGTGTACGTGCTTGTCCTTTAGATGTTTTAGAAATGGTTCCATGGGATGGATGTAAAGCAAATCAAATGGCATCAGCTCCACGTACTGAAGATTGCGTTGGTTGTAAACGTTGTGAAACAGCTTGTCCTACTGATTTTTTAAGCGTTCGCGTTTACTTAGGTTCAGAAAGCACTAGAAGTATGGGTTTATCTTAT
        Protosiphon_botryoides  ATGGCTCATATCGTTAAAATTTATGACACTTGTATTGGTTGTACACAATGTGTACGTGCTTGTCCACTTGACGTATTAGAAATGGTACCTTGGAATGGTTGTAAAGCAGCTCAAATGGCATCAGCTCCACGTACAGAAGATTGTGTTGGTTGCAAACGTTGTGAAACTGCATGTCCAACTGATTTCTTAAGTGTTCGAGTTTACTTAGGTTCTGAAAGCACAAGAAGTTTAGGTTTAGCTTAC
Pseudomuriella_schumacherensis  ATGTCACATATTGTTAAAATTTACGATACTTGTATTGGTTGTACTCAGTGTGTTCGTGCATGTCCTTTAGATGTTTTAGAAATGGTTCCTTGGGATGGTTGCAAAGCTAACCAAATGGCATCTGCTCCACGAACAGAAGACTGTGTAGGGTGCAAACGTTGCGAAACAGCTTGCCCAACAGACTTTTTAAGTGTACGCGTTTATTTAGGTTCAGAAAGCACAAGAAGTATGGGGTTAGCTTAT
            Rotundella_rotunda  ATGTCACATATTGTAAAGATTTATGATACTTGTATTGGTTGTACGCAATGCGTTCGAGCATGTCCTTTAGATGTTTTAGAAATGGTTCCTTGGAATGGTTGTAAAGCAAATCAAATGGCTTCAGCTCCTCGTACTGAAGATTGTGTAGGATGTAAGCGTTGTGAAACAGCATGTCCTACCGATTTTTTAAGTGTACGTGTTTATTTAGGATCAGAAAGCACAAGAAGTATGGGCTTAGCTTAT
          Scenedesmus_obliquus  ATGTCACATATTGTAAAAATTTATGATACTTGTATTGGTTGTACACAATGTGTACGTGCTTGTCCATTAGATGTTTTAGAAATGGTTCCATGGAATGGTTGTAAAGCAAATCAAATGGCTTCAGCACCACGTACTGAAGATTGCGTTGGATGCAAACGTTGTGAAACAGCATGTCCTACTGATTTCTTATCAATTCGTGTATATTTAAGTTCTGAAACTACTCGTAGTATGGGTCTTTCTTAT
        Schizomeris_leibleinii  ATGTCTCATATTGTTAAAATTTATGATACTTGTATTGGTTGTACACAATGTGTTCGTGCTTGTCCTTTAGATGTTTTAGAAATGGTACCATGGGATGGATGTAAAGCGCTACAAATGGCGTCTGCTCCTCGTACTGAAGATTGTGTTGGTTGTAAACGTTGCGAATCAGCATGTCCAACTGATTTTTTAAGTATTCGTGTGTATTTAAGTGCTGAAACTACTCGAAGTATGGGCTTATCTTAT
        Spermatozopsis_similis  ATGTCACATATCGTAAAAATTTATGATACTTGTATTGGTTGTACTCAATGTGTTCGAGCTTGTCCATTAGACGTTTTAGAAATGGTACCATGGGATGGTTGTAAAGCTAATCAAATGGCTTCAGCTCCTCGTACAGAAGATTGTGTTGGTTGCAAACGTTGTGAAACAGCATGCCCTACAGATTTCTTAAGTGTTCGAGTGTATTTAGGTGCAGAAAGTACAAGAAGTATGGGATTAGCTTAT
     Stephanosphaera_pluvialis  ATGGCTCATATCGTAAAAATTTATGACACTTGCATTGGTTGTACTCAATGTGTCCGCGCGTGTCCTTTGGATGTTTTGGAGATGGTACCTTGGGACGGCTGTAAAGCTGCACAAATGGCATCAGCACCCCGCACAGAAGACTGTGTTGGGTGTAAACGCTGCGAAACTGCTTGCCCAACAGATTTCTTAAGTGTTCGTGTTTATCTAGGCTCAGAAAGTACTAGGAGTTTAGGCTTAGCTTAC
      Stigeoclonium_helveticum  ATGTCTCATATCGTTAAAATTTATGACACTTGCATTGGTTGTACACAATGTGTGCGTGCTTGTCCGTTAGATGTTTTAGAAATGGTACCTTGGGATGGTTGTAAAGCAGAACAAATGGCGTCAGCCCCTCGTACAGAAGATTGTGTTGGATGCAAACGTTGTGAATCAGCGTGTCCAACAGACTTTTTAAGTGTACGTGTGTATACAAGTTCAGAAAGTACTAGAAGTATGGGTTTAGCTTAC
    Treubaria_triappendiculata  ATGTCTCATATTGTCAAAATTTATGATACTTGTATCGGTTGTACTCAATGTGTAAGAGCATGTCCATTAGATGTTTTAGAAATGGTTCCATGGGATGGATGTAAAGCTAATCAAATGGCATCCGCTCCAAGAACAGAAGATTGTGTTGGTTGTAAACGATGTGAAACAGCATGTCCTACAGATTTTTTAAGTGTTCGAGTTTACTTAGGATCTGAAAGTACTCGAAGTATGGGTCTTGCTTAT
            Trochiscia_hystrix  ATGTCTCATATTGTTAAAATTTATGATACTTGTATTGGTTGTACTCAATGTGTAAGAGCATGTCCATTAGATGTTTTAGAAATGGTTCCATGGGATGGTTGTAAAGCTAATCAAATGGCTTCAGCTCCAAGAACTGAAGATTGCGTTGGTTGTAAAAGATGTGAAACAGCATGTCCTACTGATTTTTTAAGTGTTCGTGTTTATTTAGGATCTGAAAGTACACGAAGTATGGGTCTTGCTTAT
                    Uronema_sp  ATGTCTCATATCGTTAAAATTTATGATACTTGTATTGGTTGTACACAATGTGTACGTGCTTGTCCATTAGATGTTTTAGAAATGGTACCATGGGATGGTTGTAAAGCACTACAAATGGCTTCTGCACCTCGTGTAGAAGATTGTGTTGGTTGTAAACGTTGTGAATCAGCATGCCCAACAGATTTTTTAAGTGTACGTGTTTATACAAGCGCGGAAAGCACTAGAAGTATGGGTTTAGCTTAT
                Volvox_carteri  ATGTCTCATATCGTTAAAATTTACGATACTTGTATTGGCTGTACTCAATGTGTACGTGCTTGTCCTTTAGATGTTTTAGAAATGGTTCCGTGGGATGGATGTAAAGCAAATCAAATGGCATCCGCTCCACGTACTGAAGATTGCGTAGGTTGCAAACGTTGTGAAACAGCTTGTCCTACTGACTTTTTAAGCGTTCGTGTTTACTTAGGCTCAGAAAGCACTAGAAGTATGGGCTTATCTTAT
            Carteria_crucifera  ATGTCACACGTCGTTAAAATCTATGATACTTGTATTGGGTGCACTCAATGTGTTCGAGCATGTCCTTTAGATGTTTTAGAAATGGTTCCTTGGGATGGCTGTAAAGCAAGTCAAATGGCATCTGCTCCACGAACAGAAGATTGTGTTGGTTGCAAACGTTGTGAAACTGCTTGTCCGACTGATTTTTTAAGTGTTCGTGTTTATTTAGGTTCCGAAAGTACACGTAGTATGGGCTTAGCTTAT

    ;
end;


begin mrbayes;
    charset firstsecond = 1-.\3 2-.\3;
    charset third = 3-.\3;
    partition mine = 2: firstsecond, third;
    set partition=mine autoclose=yes;
    lset applyto=(all) nst=6 ngammacat=4 rates=invgamma;
    prset applyto=(all) statefreqpr=dirichlet(1) ratepr=variable pinvarpr=uniform(0,1) brlenspr=Unconstrained:GammaDir(1.0,0.1,1.0,1.0) shapepr=exponential(1.0);
    unlink shape=(all) statefreq=(all) revmat=(all);
    mcmc ngen=6250000 samplefreq=500 printfreq=1000 starttree=random nruns=2 nchains=2 savebrlens=yes filename=psaC;
    sump relburnin=yes burninfrac=0.2;
    sumt relburnin=yes burninfrac=0.2;
end;
