# Supplementary material for: Order, please! Uncertainty in the ordinal-level classification of Chlorophyceae
Source: PeerJ. 2019 May 15;7:e6899. doi: 10.7717/peerj.6899 (PMC6525593; doi:10.7717/peerj.6899)
Supplement: Supplemental Information 1 — This compressed folder contains untrimmed, masked alignments for individual chloroplast genes (subfolder nexus), as well as trimmed alignments with appropriate analysis blocks and the consensus trees resulting from these single-gene and concatenated analyses (MrBayes subfolders). Supplementary methods with associated references are included in the SupplementaryMethods.txt file. SVDquartets, BaliPhy, PhyloBayes and RAxML analysis files are in separate subfolders, with their respective resulting tree files. Files associated with MrBayes analysis of the 1st and 2nd positions and the analysis of the 3rd positions are placed in the subfolders 1st_and_2nd_positions_only and 3rd_positions_only, respectively. The 18Splastid_combined subfolder contains the MrBayes analysis materials (alignment and consensus tree) for the analysis including nucleotide plastid data as well as 18S nucleotide data. Documentation, trees and scripts used to create Fig. 3 are included in the “Figure3” subfolder, and documentation for and full results of Treespace analyses are in the “Treespace” subfolder. The results of the AU topology tests are included in a Word document. [file peerj-07-6899-s008.zip › supplementary_alignments_trees/SupplementaryMethods.txt]

Genomic DNA was extracted using a PowerPlant DNA Isolation Kit (MO-BIO Laboratories, Carlsbad, CA). DNA was subsequently shipped to Cold Spring Harbor Laboratories for TruSeq library preparation and sequencing on Illumina HiSeq2500, producing 2 x 100 bp paired reads. The reads were paired, trimmed, assembled, and annotated in Geneious v.R6 (Biomatters, www.geneious.com). For the large data sets (>30M reads), the program ABySS (Simpson et al., 2009) was used for initial assembly using a range of kmer sizes (25–50) to obtain the longest contigs possible. In some cases, a single cp contig was obtained from de novo assembly. In most other cases where multiple contigs were obtained, the contigs were subjected to a series of reference assemblies in Geneious (by mapping reads to the cp fragments and subsequently to the longer resulting fragments, often for 25 iterations or more) until we reached a point where the fragments could be confidently joined. 
In several data sets obtaining long chloroplast contigs was not possible with the tools we used. In such cases we used reference assemblies in Geneious to 'fish out' the chloroplast reads out of the large (and likely bacterially contaminated) data sets. In some lineages this was especially challenging where no closely related taxon was available to serve as reference, such as in the case of Cylindrocapsa geminella, which is a long solitary branch in phylogenies of Chlorophyceae. We were able to obtain the vast majority of protein-coding genes expected to occur in these plastomes, but of course cannot be absolutely certain we captured all of them. The reference assemblies were done iteratively, often multiple times with different reference sequences and a range of sensitivities, as different genes exhibit different levels of sequence conservation. We only used contigs that were conclusively algal chloroplast sequences, but we also checked them against other genomes to ensure they were not contaminants.
The final contigs were verified by mapping paired reads to the consensus sequences and inspecting the resulting assemblies by eye for mismatches and unexpected drops in coverage. Annotation was aided by the combination of the following tools: DOGMA (Wyman et al., 2004, dogma.ccbb.utexas.edu/), RNAweasel (Lang et al., 2007), and BLAST (Altschul et al., 1990, 1997). Intron boundaries were determined based on alignments of the exon aa and nt sequences including sequences from other chlorophyceans. Intron conserved secondary structure elements were identified by RNAweasel, which also determined the intron subgroup affiliation. 

In addition to our Bayesian analyses of the chloroplast nucleotide and amino acid data, we have analyzed the 1st and 2nd positions only, and in a separate analysis the 3rd positions, to determine whether there was conflict between these data partitions. The data sets with analysis specifications and the resulting consensus trees are in the Supplementary materials in the subfolders designated 1st_and_2nd_positions_only and 3rd_positions_only. 

We have also conducted an analysis combining the 18S data and plastid data. While this analysis likely combines all of the systematic issues and biases present in separate plastid and 18S analyses, it may be of interest to some readers. Because it is impossible to analyze the full data set using BALiPhy (used for the 18S concurrent alignment and analysis), we instead aligned the 18S gene in Geneious using the Muscle default algorithm, trimmed the alignment using the online GBlocks server (http://molevol.cmima.csic.es/castresana/Gblocks_server.html) with the least stringent settings, and combined the trimmed alignment with the concatenated-trimmed alignment of the nucleotide plastid data. This alignment was subsequently analyzed using MrBayes as specified before, with 18S designated as a separate data partition. The alignment with its MrBayes block and the resulting consensus tree can be found in the supplements in the 18Splastid_combined subfolder.

Shimodaira Approximately Unbiased (AU) tests (Shimodaira, 2002) were performed for differences between nucleotide and amino acid topologies (Figs 2a, 2b), with 10000 bootstrap replicates. For each data set (nucleotide, amino acid), two alternative topologies were tested (nucleotide, amino acid). The AU tests were done under the GTR+I+gamma model for the nucleotide data set, and the LG+I+gamma model for the amino acid data set, with parameter values estimated from the data prior to the AU tests.

We used TREESPACE (Jombart et al., 2017) to visualize the variability of posterior trees among genes in 2-to 3-dimensional Euclidean space. In this approach, the pairwise distances between posterior trees were computed (as Robinson Foulds unweighted metric, Robinson and Foulds 1981) from the package phangorn, and decomposed into a low-dimensional Euclidean space using metric multidimensional scaling (MDS). Before applying MDS, TREESPACE transformed the unweighted Robinson Foulds tree distances into Euclidean distances using Cailliez’s transformation (Cailliez, 1983). The analysis was performed on posterior trees from 37 genes comprising entire set of Chlorophycean taxa (68 spp.)  sampled in the study. TREESPACE was performed on the collections 3800 posterior trees (representing 100 randomly sampled trees/gene) obtained from MrBayes MCMC analysis.

References:
Altschul, S.F., Gish, W., Miller, W., Myers, E.W., Lipman, D.J., 1990. Basic local alignment search tool. J. Mol. Biol. 215, 403–410.
Altschul, S.F., Madden, T.L., Schäffer, A.A., Zhang, J., Zhang, Z., Miller, W., Lipman, D.J., 1997. Gapped BLAST and PSIBLAST: a new generation of protein database search programs. Nucleic Acids Res. 25, 3389–3402.
Cailliez, F. (1983). The analytical solution of the additive constant problem. Psychometrika, 48, 305–308.
Jombart, T. et al. (2017) TREESPACE: Statistical exploration of landscapes of phylogenetic trees. Mol. Ecol. Resour., https://doi.org/10.1111/1755-0998. 
Lang, B.F., Laforest, M.-J., Burger, G., 2007. Mitochondrial introns: a critical view. Trends Genet. 23, 119–125.
Robinson, D. F., & Foulds, L. R. (1981). Comparison of phylogenetic trees. Mathematical Biosciences, 53, 131–147.
Shimodaira, H., 2002. An Approximately Unbiased Test of Phylogenetic Tree Selection. Systematic Biology 51, 492–508.
Simpson, J.T., Wong, K., Jackman, S.D., Schein, J.E., Jones, S.J., Birol, I., 2009. ABySS: a parallel assembler for short read sequence data. Genome Res. 19, 1117–1123.
Wyman, S.K., Jansen, R.K., Boore, J.L., 2004. Automatic annotation of organellar genomes with DOGMA. Bioinformatics 20 (17), 3252–3255.
