# Supplementary material for: Order, please! Uncertainty in the ordinal-level classification of Chlorophyceae
Source: PeerJ. 2019 May 15;7:e6899. doi: 10.7717/peerj.6899 (PMC6525593; doi:10.7717/peerj.6899)
Supplement: Supplemental Information 1 — This compressed folder contains untrimmed, masked alignments for individual chloroplast genes (subfolder nexus), as well as trimmed alignments with appropriate analysis blocks and the consensus trees resulting from these single-gene and concatenated analyses (MrBayes subfolders). Supplementary methods with associated references are included in the SupplementaryMethods.txt file. SVDquartets, BaliPhy, PhyloBayes and RAxML analysis files are in separate subfolders, with their respective resulting tree files. Files associated with MrBayes analysis of the 1st and 2nd positions and the analysis of the 3rd positions are placed in the subfolders 1st_and_2nd_positions_only and 3rd_positions_only, respectively. The 18Splastid_combined subfolder contains the MrBayes analysis materials (alignment and consensus tree) for the analysis including nucleotide plastid data as well as 18S nucleotide data. Documentation, trees and scripts used to create Fig. 3 are included in the “Figure3” subfolder, and documentation for and full results of Treespace analyses are in the “Treespace” subfolder. The results of the AU topology tests are included in a Word document. [file peerj-07-6899-s008.zip › supplementary_alignments_trees/Phylobayes/CAT-GTR-NT/Chloro_nt1_sample.con.tre]

#NEXUS
begin taxa;
	dimensions ntax=68;
	taxlabels
	Ankyra_judayi
	Atractomorpha_echinata
	Borodinellopsis_texensis
	Bracteacoccus_aerius
	Bracteacoccus_giganteus
	Bracteacoccus_minor
	Carteria_cerasiformis
	Carteria_crucifera
	Carteria_sp_SAG_8_5
	Chaetopeltis_orbicularis
	Characiochloris_acuminata
	Chlamydomonas_applanata
	Chlamydomonas_nivalis
	Chlamydomonas_peterfii
	Chlamydomonas_reinhardtii
	Chlorococcum_tatrense
	Chlorogonium_capillatum
	Chloromonas_perforata
	Chloromonas_radiata
	Chloromonas_rosae
	Chlorosarcinopsis_eremi
	Chlorotetraedron_incus
	Chromochloris_zofingiensis
	Cylindrocapsa_geminella
	Desmotetra_stigmatica
	Dictyochloris_fragrans
	Dunaliella_salina
	Elakatothrix_viridis
	Floydiella_terrestris
	Follicularia_botryoides
	Golenkinia_longispicula
	Gonium_pectorale
	Haematococcus_lacustris
	Hafniomonas_laevis
	Hariotina_reticulata
	Jenufa_minuta
	Jenufa_perforata
	Kirchneriella_aperta
	Koshicola_spirodelophila
	Lobochlamys_culleus
	Lobochlamys_segnis
	Microglena_monadina
	Microspora_sp
	Mychonastes_homosphaera
	Mychonastes_jurisii
	Neochloris_aquatica
	Oedocladium_carolinianum
	Oedogonium_angustistomum
	Oedogonium_cardiacum
	Oogamochlamys_gigantea
	Ourococcus_multisporus
	Palmellopsis_texensis
	Parallela_transversalis
	Pediastrum_duplex
	Phacotus_lenticularis
	Pleodorina_starrii
	Protosiphon_botryoides
	Pseudomuriella_schumacherensis
	Rotundella_rotunda
	Scenedesmus_obliquus
	Schizomeris_leibleinii
	Spermatozopsis_similis
	Stephanosphaera_pluvialis
	Stigeoclonium_helveticum
	Treubaria_triappendiculata
	Trochiscia_hystrix
	Uronema_sp
	Volvox_carteri
;
end;
begin trees;
	tree tree_1 = [&R] (Ankyra_judayi:0.064233,(((((Parallela_transversalis:0.380147,Microspora_sp:0.373528)[&label=1]:0.243544,Dictyochloris_fragrans:0.263324)[&label=1]:0.047306,(((Jenufa_perforata:0.163374,Jenufa_minuta:0.283049)[&label=1]:0.4347,Golenkinia_longispicula:0.327196)[&label=1]:0.051303,(Elakatothrix_viridis:0.658165,((Trochiscia_hystrix:0.054732,Treubaria_triappendiculata:0.058582)[&l…
end;
begin figtree;
	set appearance.backgroundColorAttribute="Default";
	set appearance.backgroundColour=#ffffff;
	set appearance.branchColorAttribute="User selection";
	set appearance.branchColorGradient=false;
	set appearance.branchLineWidth=1.0;
	set appearance.branchMinLineWidth=0.0;
	set appearance.branchWidthAttribute="Fixed";
	set appearance.foregroundColour=#000000;
	set appearance.hilightingGradient=false;
	set appearance.selectionColour=#2d3680;
	set branchLabels.colorAttribute="User selection";
	set branchLabels.displayAttribute="Branch times";
	set branchLabels.fontName="sansserif";
	set branchLabels.fontSize=8;
	set branchLabels.fontStyle=0;
	set branchLabels.isShown=false;
	set branchLabels.significantDigits=4;
	set layout.expansion=0;
	set layout.layoutType="RECTILINEAR";
	set layout.zoom=0;
	set legend.attribute=null;
	set legend.fontSize=10.0;
	set legend.isShown=false;
	set legend.significantDigits=4;
	set nodeBars.barWidth=4.0;
	set nodeBars.displayAttribute=null;
	set nodeBars.isShown=false;
	set nodeLabels.colorAttribute="User selection";
	set nodeLabels.displayAttribute="label";
	set nodeLabels.fontName="sansserif";
	set nodeLabels.fontSize=8;
	set nodeLabels.fontStyle=0;
	set nodeLabels.isShown=true;
	set nodeLabels.significantDigits=4;
	set nodeShapeExternal.colourAttribute=null;
	set nodeShapeExternal.isShown=false;
	set nodeShapeExternal.minSize=10.0;
	set nodeShapeExternal.scaleType=Width;
	set nodeShapeExternal.shapeType=Circle;
	set nodeShapeExternal.size=4.0;
	set nodeShapeExternal.sizeAttribute=null;
	set nodeShapeInternal.colourAttribute=null;
	set nodeShapeInternal.isShown=false;
	set nodeShapeInternal.minSize=10.0;
	set nodeShapeInternal.scaleType=Width;
	set nodeShapeInternal.shapeType=Circle;
	set nodeShapeInternal.size=4.0;
	set nodeShapeInternal.sizeAttribute=null;
	set polarLayout.alignTipLabels=false;
	set polarLayout.angularRange=0;
	set polarLayout.rootAngle=0;
	set polarLayout.rootLength=100;
	set polarLayout.showRoot=true;
	set radialLayout.spread=0.0;
	set rectilinearLayout.alignTipLabels=false;
	set rectilinearLayout.curvature=0;
	set rectilinearLayout.rootLength=100;
	set scale.offsetAge=0.0;
	set scale.rootAge=1.0;
	set scale.scaleFactor=1.0;
	set scale.scaleRoot=false;
	set scaleAxis.automaticScale=true;
	set scaleAxis.fontSize=8.0;
	set scaleAxis.isShown=false;
	set scaleAxis.lineWidth=1.0;
	set scaleAxis.majorTicks=1.0;
	set scaleAxis.minorTicks=0.5;
	set scaleAxis.origin=0.0;
	set scaleAxis.reverseAxis=false;
	set scaleAxis.showGrid=true;
	set scaleBar.automaticScale=true;
	set scaleBar.fontSize=10.0;
	set scaleBar.isShown=true;
	set scaleBar.lineWidth=1.0;
	set scaleBar.scaleRange=0.0;
	set tipLabels.colorAttribute="User selection";
	set tipLabels.displayAttribute="Names";
	set tipLabels.fontName="sansserif";
	set tipLabels.fontSize=8;
	set tipLabels.fontStyle=0;
	set tipLabels.isShown=true;
	set tipLabels.significantDigits=4;
	set trees.order=true;
	set trees.orderType="increasing";
	set trees.rooting=true;
	set trees.rootingType="User Selection";
	set trees.transform=false;
	set trees.transformType="cladogram";
end;
