# Supplementary material for: Order, please! Uncertainty in the ordinal-level classification of Chlorophyceae
Source: PeerJ. 2019 May 15;7:e6899. doi: 10.7717/peerj.6899 (PMC6525593; doi:10.7717/peerj.6899)
Supplement: Supplemental Information 1 — This compressed folder contains untrimmed, masked alignments for individual chloroplast genes (subfolder nexus), as well as trimmed alignments with appropriate analysis blocks and the consensus trees resulting from these single-gene and concatenated analyses (MrBayes subfolders). Supplementary methods with associated references are included in the SupplementaryMethods.txt file. SVDquartets, BaliPhy, PhyloBayes and RAxML analysis files are in separate subfolders, with their respective resulting tree files. Files associated with MrBayes analysis of the 1st and 2nd positions and the analysis of the 3rd positions are placed in the subfolders 1st_and_2nd_positions_only and 3rd_positions_only, respectively. The 18Splastid_combined subfolder contains the MrBayes analysis materials (alignment and consensus tree) for the analysis including nucleotide plastid data as well as 18S nucleotide data. Documentation, trees and scripts used to create Fig. 3 are included in the “Figure3” subfolder, and documentation for and full results of Treespace analyses are in the “Treespace” subfolder. The results of the AU topology tests are included in a Word document. [file peerj-07-6899-s008.zip › supplementary_alignments_trees/3rd_positions_only/3rdpositions.nex]

#NEXUS 

begin data;
    dimensions ntax=68 nchar=11474;
    format datatype=dna gap=- missing=?;
    matrix

Ankyra_judayi                   GAGCTTAATTATTTCAACATTTGGTACTTATTTATATATTCAATTTACTTGATAGCATAATCTAAAATGTAATACTAGCTTTATTTTTATTATTTACACTTACAATATTAATATTTTTTCAATTAATAAAACACTTTAGACATAGTTTTCTCTTGATACTGAATGATGTTTTTTTTGTATTACGATCTCTAATTTATTTCAAAATTCTTTGTATATTGATTTTTTTGTATAATATTTGCTTAATGGGATTATTGACAACAACTATTTTAGCTTTTTGAGTCTTTTAAACTCATTTAATAAAATACTTTCATATACAATTATATTATATAGTATTTACTTTTATGTCGTCTTTGAAAAAATTTATATAAGTTTAAGAATTTTATGATATAATACTATTAAAACCATCTTTATTGAATCTCTTTCCCTTATAGTAGTGTTTTTTTAATTCTATATAAAGTAATAGTATAAAATTTGATTTTAGTTATATTAGTTATTTTTATCAATTTAAAAATACATAAAATAGTTATAAAAATAAAA--TAAGTATAATCCATTTTATGAATAATGTATAAATTAAATAATTTTTTATAAAAAATTTCCATTAAAAATTTATTTAAATTAAATTTAATTAATAAATTATTATTTTTATATTAATTAAAATAGTTGGAATACATTTACTATATATGATTTATAATCTGATTAAAATTATTCATATTATTTTCATATAATTAAAAATTGTAAAATATCAAGAATTAATCTAAGTAGTTTACATCATATAAGTTTAGTTACGTTTACTAATTTATACAAAAAAAATGATTATAGAAGAATAGTCAATTATAGAGTGAATAAGTTTTATTTCTTATTATATAATGTTTATATTTAATAATTTTATTGGACATAATTAATATTATATTTATACTTTAAATGTATTAAAATTAACCAGTAAATTTTTTAGTCAAAAATTTTAATGATGTAATTTAAAAATGTTAAGTATTATTAAATAATAAATAATATAATTAGTAAAAAGAATTTTGAAATGGTAAATTTTAGATATTTATGTTTGTTAATTTTTTTGATGAAAGTTTACTCGTTGTATAAAATATAATTACTAAATAATCATATAAATTTGTTTAAATAATTACGATTTATTATCTATTAAATTTATAAACTTTTTAAGAAGATAATGTTAATTTGCTCCAAAAAAGTATATATATTAACTATAAAATAAAAGTTTTGTAAGTAGTTTTAGTATTGTTTCATAGAATTTGTTTTTTTAATATTTATAGTAATTCCACAAAAAAAATTTTTTTTTAAATATAAGAAATTTTATTTATTTTGCCGATATTGTGAAATCTTTACTTGTAATAATTTTGGGGAGCTAAAATTACTATTATTCTATTCAATTTTATTGAATATATATTTATTATGATTAAATTTTTTAGAGTAAAAAAATAATTATAGAATAAATTTTAGATAAAAGTTTAAAAATTATAAATTTATCTTTTTAGATAAAACTTTTAATAAATTTTAATTGTAGCTAATTTAGAAAAATTTTAAATCTAAAATATAATAATCTATATTGTAGCAGAATAGTAAAGTGAAGGTTTTTTTAACATTATTTTAATATAAAATGAATTTGTTTAACAATAAATAGAAGATTTTGTGAAAACTTGACTATATTTTTCTTATATATAGAGGAAAATATTATATTTACTATATGTAATTATATTAAGAAAGATGATAAT---TTAATAAAACTTGTTTTTATAATTTATTTTGTTTAAATATGTAGTACTAAAATAATTAAGCATAAATAAAGTTTTATATTAAAATTTTTGTGTTATTAAGATTTTAGACATATAATTTTTTTAATGAATTTTTTTTGAATATTTAACTAATAACAATTATAGTGTAAAAGTTCTAATTGCAATTTATTTTTTAATTATGCGATATGATTATATTTTGCAAGATAGTTTTTTTTTAAGCTAGATATTAATCACTGAACTTTGATTAAGGAAAAGATAAAAAAACAAAAGAATTGTTTTTTTATATATCTTTTAATTAATAATAGAGGTCAGATAAAATAATTATTAAACTTTGTCATATTTTTAATTTGTTCAATGATTATTTATTAAAATATTTATAATATTTTTATATGATCTAAGTATTTCAAGTGATAGTTATGCCTTTAAAAATATTATTATTAAAAAATAGTCATATTAATTTACTAAAATTGAAAATTAGAAGTATAAATAGTTCATCGATACTTATACGATTAAATTTTATATTGAAAATTATTGCTTTAATATAATTCCATTTTATAATTGACTAACAGTTATACTTCTGTAATCAGTCATACTTTTATTCGACATATTTAACATATCTTTCAAATTACATATATCAACAATGCTAATTTTTATCTCTACCATCTCGAACACTGGTTTTTAATTAATATCTATTACAACACTCTACTCTTTCTAATAAATAGAGGCTCGTATTTTTCTCATGACCCGAATAATTTGGTTCTATAAAACTTACCCTAAATTTTACTATATCCTATTAACATCTTGGTAACAACATAACTAAAAATTCTAGTTTAAATTATAAGTATTTTTATTTTAAAGTACGTTAATTATTTTAGTATTTATTTACGTATAAAAATTTTTTGAAATGAGGTATTGTATTAGATATTAAATTTGACTACTTTTTCGTAAATTTTTCTGTGATATGTGTGTGTAAATGAAATGATTATTATAACTTTGATAAATTATCTTTTTTGTTTAATTATTACATTTTGCAAAAAACCTAATGTGATAATATTTACATAATAATATTTTTTCGGATTATTTAAAAATTATACAAGTTATAAAATTTTATTAAGAGGAATAAATTAGTTTATAATTAAATAATTCATTTAATTTATATTTATAAAAAGCTATATTATTATAAGTTAAATTGATAAAGATTAAATTAATATATTCCAATTAATTTTTTGAAAATTTAAGACTTTATCGTAATTTTATATTTGTTATAGCTTTTAAAAGTAAATCTATTATATATAGATT------AAAAGGATTAGTCTATAAATAGATTTTATATAAATTTAAAATGTAATATTAAATACGAAATAGTTTTATAAGTCATAAAGATATTTTAACTTAATTCTGTCCAATATTAAGTAATATAATTGTAATAATTTAGCCTTTTTAATTTTTTTCTGTTAATTATAATTTTATTATATTAGATAGATTATTACATATTTTCCGTTTTAACACTTTAATTCCATAATTATCACTACTTCATTCATTTATTAATTTTATGTAATCATTACTCGAATCAACATTTTTATTATATAATTTTACCTTATTATATTTACTAATCGCAAAAACGTGATTCACATAACTAAAAAATATATCTATTTTTTTAAGCATAGTTAAATTTTTGTCCATTTCTTCTAATCCTTCTTAAACTCTGGCTATCTAACCTCCCTTATATATAATTCCTCTTTTATAAATATAATATCTTAGTTCTTAATTTTTTTCAATGTTAATTGATTTTTTCAGCGATTTATCTTCTTTGCTTTTATCTGTCTATTTACTATAATTAATTCATTCTTTATCTTCTTACAGTTAATATTATGAATACATTTTCATGCTAAAGTTTTTTATTTTTGTTTTTATTAATTGTGATATATAATTATTTTAATATTAATTATATACACTCCAAAATAAAAAATTTTTGTAAACCTTGGCTTTAATAACTAAATATTCTTTTAATAAGACTATATTTATATGGAATTGTTATTTTATTAAAATTATTAGTTTAATTATTACTGAACTAATAAGAAAAATTATAACATATAATCGAAAAAATAAATTGAATTAATTAAAGTATTAATATTTATATTTAATATAAAGTTTTATTTCTTTTAGTTTCAATCCTTGTTTTAATAAAAAATTAAGTATTAAAACATAAAAAACAAAAAAGAGATATATAATAAATAAATCAGAACTTCATAAAGACAAATAAAATATTGAAAAAATTGTTTTATGTTTTAAATTTATTTTTATATTTTAATTAGTGTTTATCTTTTAGCAGACCGACAACACTATTTAAAATTCAATATTCAATCATATTTTATCCATTAGGTTTTATATTAATGTTATATATTTATAATATTTTTTATAATATTTTACTAATTGTAAAAATTATTTAAATCTCAACATAAATTTAAAATCATTTATTATCCTTTGTATTCTATTTATATAATATTTTATTAAATTTTGTTTAATTACGTTTTATTGTTTATTGAATTATTTTTTTAAATGTTTCTATTTGATAATGATATAATATATTTTTAGTTTTTTGAAAAAATAATCCAATACTTTTAACAATTAAATAATTTTAATTTGTAAAATACAATACTAACATTTTATTGAATTTCAATACTTTAATAATATATTCGTTTTTAGAAAAAAATTTTATTTTATTTATTTTTTATAATACTGTTTTAATTTATCAATAATGATTCAAAATAATGTAAATATATATAAATATTATGAACGGACAATAATAAAAATAAAAAATATAGATTTTTCATTATAAATAGAATTAAAACTTATTTATATTTAGAATAATACGATATTTTCATATATTTAGTTTTTAGTGGAAATGTAAAAATGTATGATTAATGTAAAATAATAAAAAGATAAAAAAAATTAAAAATTCTATTTTAACTTACTTAATTTATAGTTATAAATTTAATGGAATTTTAAAAAATTTTATATAATATTATTATGTTAATATCTAAATAATAAATATTTTTGTAATTGATAATGAAGTAGTTTATAAATTTTTAGTGATTTGAAACATTTTATTTTAATATCAGTAATTTAAAATTTATAAAAGCATTTTATATTTAATTCTTTTTTTGTATTTTTTTTATTTAAAATATACTTTAAATTGCGATATTTTATTTAAAATTCATAGTCTAGTATTTTTTCAAAAGTTAAAATTTTTATTATAATACATGAAAAATTTATATATAAATTATACTGATTTTTCTTATATAATCAAAATATAATAAAAAATTTAATGTATCATTGATTATATAAACTTTTATTCACCTAATAAAATAGAATACTTGATAATTATTTAAAAATTTTTTTAACAATATATTCTACATCATCATTAATGTTTTAAGTTTTAATATATTTGAAAAACTAAAAAATTACTTTCATGACAATTTATAAATATAGCAAATATATTTTATTTTAAATAAAAATATATAGTATTCTAGATATTAAGTAATTTTTAAATAATAACAAAAATTAATATTTATGATTTAATAATTTTCTATATTACAACTTAAAAAGTGATACATGGTCCTTAAATTTAGATCACTGTAAATCACAATTATATATTTTTAAATCACAATAAGTAAATTTTAATATTAAAGTTTTAGTCAAAAAAGTATAGTGTTTTATGTAAATTATATAAAGTTATTATTTATTCTTTATTTTCTGAGTTATATGAAAATTATTTGATTAATAATAAAATTTACTTTATATTCTTAAATTAGTAATTGTTAATATAATTTTATTTAAATATGACAATTAAATATATTTATGATTATTTATTTATATTGTAGAATATTTCAATTTAATTTCAATTTTTAAAATATCTTTTTAAGCAAATAGTAGAAATTCAAATAATTAGTATTTTTAATAATTCGTTACTTATAATCAAAGGTATATTTAATTATTTATATAATTTTTTTATTACTTATAAATAATGAATTTTTATCTTTTATTTATAATTAGTCTTAAGAATTATTAATTTTAAAGAACAAGTGATAATGTTAAATAAGAATCTTTTAACTACCTTTTCTTAAATTAAAGAACTGGTTATCATATAAAGTGAAATTAAAATAATGATATATAAATCATCTTAAAATTCATTATTTTACAAAAATCATACGATTTAAGAATGTTCAACCTCAACCAAATATTAATATTTTTATATAATAATAATAATTTATATAAAATCCTTAATATTATATATATAATACTTATATTAATTAAAAACTAATTTTATATAGTAAGATTTATTTTTTTTTGTAAGTTATTAAGTGGTTTAATAGAAAATAATTTTCACTATTTTACCATTTTTATAATAATGAATTGAATGTTATATTTTCTGCTTTATAGTTTTAATGATAGTATACTTTCTTCTTATAGGTATGTTATTGTTATCAGAGTTGATTTAATACGTTATTTAACTTAAATATATATGCGATGTAAACTTGTTCAATACTAATTTTTATAATATTTTTTTCCATTATCTTTGATTTTTATTTAAATATTGTATGTTGTCACATATCTTTATTATAAAAACCTTATTATTACCTAAGTTTAAAAATTTTTACGTTTAATAAGGTTTAATATAATTAATTAGTAGCCAAATAAATAATAAATCTTTATGAATAAAATCCTTTGTTATATTACTTTTGTTTCATAATGACTTATATTATACATATAGATCTAACATAATTATTTATTCTTCAAAGTATTTAAAATAATCTTCAATAATCCTGAATAGCATATAATATTATCTTAAAACTACTTTAATGCTTTCATTAAGCCTATTGTTTAATCTTATATTTTTTTTAAGTTACAATGTTCATTAATGAAAGTTATCATTTACATTGATGTGAAGCCCTATTTCGAAACACAATTCTTTCAAATCTAGTTGTTCTAGGAGTTAAGTATTTTTATTGTATGTATCTATATAATGTTTTATAATTCAGTTTAGGTTTTGCACATATTAAGTATATTAATATATGACAAATCAGTAAGTATTATAATCTAATTTTGTAATGAATATCTATAAATTATACGTCTAAGAACAATATACGATTGATTAATGTTATTTTATGATAGAACAACATTCTAATATTGATTGTTCTAATATTTTAGTTGTTTTTTTTTAAAATATGTTATTATAATGTACATTAATTAACCAATAAAAAATAATAAAGATTCAAATTTCAATTTATAGTACTCCATTTTTTGTTTTTTTATCTTTTCTAAATATCAAAAGATTAATTTTCATGTAACATCTAAATTTTTTTGATTTTTAAATATATTTAAGTATAATATATTTTCAAAAATCATTA--ATATAGTACGAAATTTTATTACATTGGTTCATCTCTAATTTATTATTAATTATGTTTAAGATAATTTTTCATTTATATAATTTTTTCTTTATACGGTTATTGTTCCGTGATAAAGATTGTATTATATTAGTGATCTAGATAAATTCTTCATTGCTAAAGGGGCTTACATTGATCGCTCTGTACGAAATATTAGTCAATATATATTGATAAAAAATTATTTATAACCAGTTCTTTAGCGCCAGAATTAAATAAAGATTTTTTTTTATTGGAAATTTTACATAAACAAAATTAAATTTAATTACAATGCAAGTTTAAAATTTGAATGGTCTAAGAATTATGAATTTATAAATTTTATAGAAAAAGTGTATAATATAATAAAGGAAGTAGTAAAATATTATAAGACTGAATGATTAGATAATAATAAAAAATTATTAAATATTAATATAATTAAACAAATTTTTAAAAATGTAAGAAAGAAAAAATTAACAAATAAAACTAATGATTGTAGGATTTGAGTCTTGAAGATAAATTCTTTAGTTTTCTAAAAACATTGTAGATTAGCTTTCATTTAAATTTTTTTTTTAATTTGTTATAGAATTTAAGATCTTTAATTCTTTATGTTTTTGAATATTCCCATGATTTTGAATTATAATTTTTAATTAATATGATTCTAATAAAAAGATTTTATCTCGAATTGAATTTAAAAAAAACAACTACTATTATTTAATTATTGTATTTTACTTTTTAATTTAATATTATCACTCACTTATTTATTAACTTTAAATATACATTCTTTTATTATATTTATATTTATTATTTTATATTATTAGTTGTAAATATATAAATTTTTTAGTAATTATAATCGTGTTATTTTAATTAATCATCAGTGAAATGATTTCAGCTATCATTTTAGTTATTTCTTTAAGTATAAGATAAGAAATTTAATTTAAAGTATTCGTAATAATAATATTTATGTAAATATTTTTATTTATTTTTGATTATTAGACTCAATAAAGTTATATTGAATTTAGACAATCTGTTAGGATGGTATTTTTTATTACAAATAATGTATTTGATTTAATTAATCTATGCATTCGGTATTATATAATAATTTGTAAAAATTGTAAATTATTTTTATTTTTAAATTTCGTGCCAGTAAATTTATAGTTTGGATCTGAAATTTAAAATTAAATTAAATTTAATTATAAAAATATAAAATATTATATTGGATTTATTATTAGACAATATTTATAATATTTTTTTTTTTATAGTAATATATTAATATAGAAATTTAATTTTTAAGTAAAGTTATTATACTAATAATTATATTAAGTATTTATATAAAATGTATTAAAAAATCTGTTAAGTACTATTATAATTTTTTAGAAACTTTTAATGAAAGTACTGTATCTTATATATGTAAGTTAAATGAAAAATCTTTTTATATATTTTTTAATGTTAATATTTAATCATGCAACATTTTACTCATAATTAAATAAATAATTTTATTTATATTAATAATATTTAACAATTAGTATTAATTGAAAATAATAAGGAAATTATTAACTAAGATTAAAAATTAAATTAGATATTTATTAATATTATTATCTTATTCATTAAATTCTAAATTTCCTATATTATTATTTAAATATTTCCATTTATAAAAAATTAACAAAAATAAAATTATTTTTTAATAATGAATATTTAAAAACTTTTAATATAATGGAAATAATGAAAGCCATAAACTTTCAATTACATATAATATCTTACATAGATGAATATACATTATTTCGTTACTACTTACATATAAATATGAAAATTTTTTTTCTACATTTACATTCTAACGTAGAATACGCAACATTAAGAATTAAAAGTTAGTAAATAATATTAACACTAAAAATATAAAAAAAACTTTATAAAAACATATATATAAAATAAAATAGAAGAATCTTTTATGAATTTTAAAATTTTTTTATTAAGATTTTGTAAATGTTATGAAGAAAATTACATGTTAATAAATAATTAGAAAAAATGTATTAGTTTTATTTTCATTTTTTTAATAATGTGGTACTTAAATATATTTTAATAAGTTTTTA-TATGTAAAAATTCGTAAAAAATTATTGTCTAGTCTTAATATTTTATTATAATTAGAATTAATATTATAGTTAAATTAAAATAATTTGAACAATATTTATAGTTAGTTAATTTATTAGAGTATTTTATATAATTTATTTTTAAAAAAATGATTAAAAACAATATGATTTATAATTAAGTAAATTTTTGAATATATGGTGTTTTTACTTTTCGTTAAACTCAGTTATTTAATTTATGATTGTCTATATATCATGATTAATTAATAAATGATTTAGTATTTATTTCATTATTAACCATGCTTTTTTAAAACTTATTTAAATTAGCTTTGCCTTATTAAAAGCATAAAGATCTAATAATATTATGTTCACTTGAAATATATTTTTAAGTAATTAAGACAATGATTTATTTATAAACCAAAGTACCTTATTAAAATTAATATGATTAACTCAATAAATAATTTGTTTTGTTACTGAATAATTTTATTTATTACATATAAATGTAAAATTAAGATAAATCATTTGTTGAACATATATTATATTATACTTGTTTTTTATTTTCAACTGAACTTTAATCTTAACTACTCTTGTTTTATGTTTCATCTTTTTTTCCTTATTATTAATGCTTAATAAAAATAGGTATTTCAAATAGAATGAAATTTTGTTTTATATAAATGGATTATTTTCGTCTTTTTTTTAAAATTAATTATGTTATATTTAACATCACTTTTTTTTTATATAAGCCACATACGGTCAAATTTCCTCGAGATTAGTTTTTTT-AATCTTTCTAATGTATTTGTTCCAGAATCATTAATTAGAATTTAGCAAACTAGACAAGCATTTTCCGAATTAATTGATTAAAATAACATAAATTTATTTTTTTTCAATTTGATGACCATTTTTAAGATTACTGTTTTGGTTCTACTACCTGTTACGCTCAAAAATTCCTTCCTTGATTCTTCTGATTTAAACTCCCTTTTACTATCTCTACCCATGATATACGGACCTTTCAACTCCCAATACCCGTTGGAATCTATGTTGTTATCATAATTATATCACCACTATTCTCTGTATTTTTCCCGCACATACCTAGCACCGATTTTATTTAACATGCTAAATATACTATTACATTCTTCATTAAAATTCTTTTCTCTTTACCATTACCCTTAACCCATTGAAATTGCATATAATGTCCACTCCCCATTCCTATTAACTGTTCCCTTCATGAAGCATCTCCCTACATTTATTGATATAATATTATTAAGATAAGTGAAAAAACGAGGTTAATTATGTTTATTATTTAATAATCTACAGTATAATATTAACATATTAAATAGAAAGAGAAATTTATGTATAACAAAAAGTTTTTTCAATTTTGTTTAAATGGATAAAATACTTATTAACAAATCATTAAATTCAATTATCTATTATATTATAATATTATTATTTATAATTTATATTTATATTTATAATTTTTTTATTAAAATTATTATTGTATTCAA-TAATTTCTATTATTTTACACACAATATATTTTTATTAAATTTAATACTAAATATATTTTCAGGCTTATTAAACATATTTTAAAACTGTTTTAAAATTCTATAATATCTAGAAAATCAAATATCATCTCTACTTTAAATAAATTTATATTGAATATTAAAGTCAAGTTTATTTATTCTGCCATTTATCTTTTATTCTTTATTTATTTTAAATGAAATTAAAAAATATTAAATCTGTTATACATAACAAAATATATATAAGTATTAATAATATACTTAAATACTTAAATTATAACATTAATTAATTTAATTATCATTAGTTAAAATAGAAATAATAAGACTTATTAGTGAATCATTAAACTTATTTAAGATCATGATAAATTAATTTAAAAAAATGTTTTTTAAAGATTAATGCAAATATATATTTTAAAATTTAGTGGATACAAAAATAAAGTCTATCATGTATATAATTTAAGTATAGAGTTAGTCGCTCGCACACAAATTTAATAATTTTTTCATTTAAAATCCAAATAATGAATGATTTTTTATTTTTATAAAAAAGGTGAAAAATTTTACAGAAATATATTATAATTTAAGAAGATTCTATTAATCCTACTATTTATAATAATTCATAAATATATTGATTTTTTTTTAAGATAACAATATTATATAAAGTTGAATTAAATTTCTGCATGAAGGTA
Atractomorpha_echinata          GAGCTTAATGATTTCAACATTTGGTACTTATTTATATATTCAACTTACTTGATAGTATAATCTCTAAAGTAATATTAATTTTATCTTTATGATTTACATTTATAATATTATTACTTGTTCAATTGATAAATCACTTTAGACATAGTTTTTTCTTTATATAGAATGATGTTCTTCTTGTGCTACTATCTTTAATTTATTTCAGAATCGTTTGTTTATTGATTTTTTTGCGTAATATTTGCTTAATGGGACTATTGTTATTAATTAATTTTGCTTTTTGAGTCTTTCTTATTTAAGAAATATAATACTTTCATAGTTTGAAAAAATATACAGAATTTACTCTTATGTCGTCTTTGAAGAATTTTATACAAGTTTAAGAACTTTATGACATTATACTATTAAAATCATCTTTATTGAATTTCTTTCCCTTCTAGTACTATTAATTTAATCTTATAGAAAGTAATAATATAAAATTTGATCTTAATTATATTAGTTATTTTTATATATCTAAAACTATATAAAATTATTATAAAAATCAAG--CAAGATTAATTCATTTTATGGATAGAGTATAAGCTAATTAATCTCTTATATAAGGTTTTCATCAAACATTTATTTAAATTAAATTTAATTAATAAGTCATTACTTTTATATCAATAAAGATATTTAGAATATATGCATTACGTAAAACTTATAATCTGATTAAAATTATTACTACTAATTTTATATCATTAAAAATTGCAAGATATCTTAAATTAGCACAAGTCTTTTATATGATTTAAGTAAAGTAGTGTTTGTTAATTTATATTAGATAAACGATATTAGTAAAATAGTCAATTATAGAGTGCATAATATTTAATTCTTATTAGATATTGTTTATATTTAATTATTTTAGTGAGTTTAACTAATATTGTTTTTGTAACTTAAATTAATTATAATTTCAGAAAATTCTTCATAGTAAAAAGTCTGTATTATGTAATTTAAAAATGTTAAATATTATTAAATAATAAATAATATGATTAGTAAAAATAATATTGAAATGGTAAATTTTAAGTACTTATGTTTGCTTATTCTTTTGACGGAGGTTTACATACTTTATCAAGTATAATTATTAAACAGTTGTAAAAAATCTTCTGAATGATTTTAATTTACTTTTTATTAAATTTATAAATTTTTTAAGGACATAATGTTATTTTTCTCTAAAAAAATAGATGTATTAATTAGAAAATAAAAGTTTTTTTATTAGTTATAGTATTGTTTAATAGCCTTTTTCTTTTTAATATTAATTGTAAATTCACATTAATGTTTTAATAATGTAAAGAAGATATTTTACTTATCCTGCTAGTATTATAAATTTTTTAACTGTAATGTGTTTTCAGGTTTTAATTTACTCTTGTTTTATTGAACTTTAACAAATGTGTAGTTATTATGATTAAATTATTTTGTATAAGAATATCGTTATGGAATAGATTTTATATCTAAGTTTGAGTAATATGTTTTTATTATTTAAGATAAAATTTTTATAAATTTTTAATAACTGTTTACATAGAGAAATTTTTAACTCAAGAAATAATAATATATATTGTAGTAAATTAGTAGTGTCAAAAGTATATTGAAATTATTTTAATATAAACAGTATTAATTTAACATTGAACAAAGCATTTTATGAAGATTTTAGAATATTTATATTGTACTATACAGTCAATAATACTTTTTATATATGTAATTATTTGAAAACAGATGATAAT---TTACCCAATTTTGATTGTACCATTTATTTTGTGTATATCCGTAATAATAAACTAATTGAGTTTATATAGGTTTTTATAATAGAATTATTTGGTTTTGAATATTAAAGTTATATAATTATTTTAATAGATATTGTATGAAGATTTAAATAACAATAATAATATTGCAAAAGTTCTAATTTCAATTTATTTTTTAATTATGCGATATGATTATATTTTGCAAGATAGTTTTTTTTAAAGTTAGACATTAATTATCGGATTTTGATCAAGGAAAAGATGAAAAAATAAAACAATTGTTTTTTACTTTATTTTTTTATTAATAGTAAATTAAAAAAACAGTGGTCATTAAAATTTGTCATATATTTAATCTGTTCAATGATTATTAATTAGATTAGCTACAATATCTTTAAGAATTTTTATTATATTATGTATTAGATATGTTTTTAAAAATATCACTATTAAAAAGTAGTCATATCAATTTACTAAAATTGAAAATTAGAAGTATAAATAGTTCATCGATACTTATACGATTAAATTTTACATTGAAAATCATTGCTTTAATATAATCCCATATTATAATTGATTAACAGTTATATTTCTGTGATTAGTTATACTGTTATTTGATGTATTTATCATATCATGTAAATTACGTACATTAAGATTGCTAACTTTAACCTCTACCATCTCGAATACTGGTTTTTATTTAATATCTATTACAATACCTTCTTCTACCTGACAAATAGATACTCGTATTTTTCTCGTGACCCGTTTAAAAAGGTATTAAATTTCATATCCATAATCTTATTACAACTTATTTTTGTTTTGGTAATAACGTAACTAAAAATTCTAGTTTAAATTATAAGTAGTTTTATTTTAAAGTAAGTTAATTATTTCTTAATTTATTTAAATATAAAAAATATTATAAATGAGGCATTGTATTCGATATTAAATTTTACCATTTTTTTTTGGATTCTTATTCGTTAAGTTTGTGTAAATGTAATGATTATTGTCAATTCGATAATTTTTATGTTTTGTTTACTTATAACATTTTGTAAAAAATTTAATGTAATAATATTTACGAAACGATTCTCTTTTTAATTAATTGTAAATAATATAATTTGTAAAATTTTATTAAGAATATGAACTACGTCTATAATTAAACTATTTATTTCATTTATATCTAAAAAAAGCTATATTATCATAGGTTATATTGGTAAATAGTAAATTAATATATTCCAATTAATTTTTTGAAAATTGAATATATTATTGTAATATAATATTTGTGACAATTATAAATAGTAAATCTATTTTATATAGATT------AAAAGGATTAGTTTTTAACTAAATTTTATAGTATTTTAAAATATAATATCAAATATTAAATAATCTTATAAATTAGTAAGATATTTTAACATAATTCTATTCAATATTAAGTAATATAATTGTAATAATTTAGCCTTTTTAACTTTTTTCTGTTAATTATAATTTTATTGTATTAGATAGATTATTACATATCTCTCAATATAACATTTTAATTACATAATTTTCACTATTTCATTCATTTATTAATTTTGTACAATCATTGCTTAAGTCAACATTTTTATTATAAAATTATACTTTTTTATATTTACCAATCACAAAAACGTGATTCATATAACTAAAAATTATATCTACTTTTTTAAGCATTGTTAAATTTTTGTCCATTTCTTCTAATCCCTTTTAAACTCTGGTTATCTAACCTCCCTTAGATATAATTCCTCTTTTATAAATATAATATCTTAGTTTTCAATTTTTTCTAACGTTAATTGATTTTTTCAGCGATTTATCTTCGTTACTTTTAACTGTTTATTTACTAGAATTAATTCATTCTTCATCCTCTTACAGTTAATTTTATGAATATGTTTTTATGCCAAAGTTTTTTGTTTTTGTTTTTATTAATTATGATATATAGTCATTCTAATGCTAATTATATATACTTTGAAATAAAAAATTTTTGTAAATCTTGGTCTTAATGATTAGATAATTTTTTAATAAGATTCTATCTATACGGAATTGTTTTTTTATTAATATTTTTAGTCTCATTATTATTAAATTAGTAAAAAAAATTATAACATATAATAAGAAAAACAAATTGATTTAATTAATGTATTAATATTTATACTTAATATAATATTTTATTTCTTTTATCTTCAATATTTATGTTTTTATTAAATTAAATTTTAAACTACTAATGATATAAATGAAGTATATAATAAATCAATAAAAATTTTATGAAGATAAATAAAAAATTAAAAAAATTGTTTAAAGTTTTAAATTTTTTTTTATATTTTAATTAATGTTTATCTTTTAGCATACAGGTAACACTAGTTAAAATATAATATTTAATTATCCTTTATTTATTAATTTTTGTATTAATATTATTCGTTTGTGATAATTGTCTTACTATTTTAAATATTGTAAAAATTGTCTAAAATTAAATATAAGTTTAAAAAAATTTATTATTTTTTATATTTTATTTACATAATATTTTATTAAGTTTAATTCAAATATTTCTTATATTTTTCTGAATTATTTTTTTAAATAGTTCTATCTTTTAATAATATAATATATTTTTTATCTTTTGAAAAAATAAGCAAATAATTTTAAAAAATAAAGTATTTTAATTTTTAATATATTTATTAAATATTTTATTGAATTTCAATCTTTCTATAGAATACTTGATATTATTAGAAAATTTTACTTTATTTATCTTCTTTGTTATTATTTTATTTTTTTGATAATTAATTTAAAAAATATTAATATATATAAATATTATAAACAGTTAATAATAAATGTAAAATATATAGATTCTTTATTATAAAGATGAATAAATTTAAGTTATCCTTAGAATAATACTATATTTTTATATATGTAGTTTTTATTGGAAATGTGAAAATGTATGATTAGTGTAAAAAAATAACAAAATAACGAAAATCAAAAACTCTGCTTTAAATTATTTAATTGACAGATATAAATTAACTGGAATTTTAAAAAATTTTGTATAACATTATTATGTTAATATTTAAATAATAAGTAACTCTACAATTCCTAATGAATCAATTTATAAATTTTAAGTCATTTTAAATATTCTATTTTAATGAAAACAAGTTAAAACTTATAAAAGCATTTTATATTTAATTCTTTTTTTGTAATTTTTTTATTTAAAATATATTTTAAATTACGATATTTTAATTAAAACTCATAGCCTAGTATTGTTCTGAAAGTTCAAAATTTTATTATAATATACGTAAAACATATATATTTATTTTATAGATTTTTTTTAGATAATCAAAATATAAAAAAAAATTTAATAAATTATTGATTATATAAACGTTTATTCACCGATTAAAGCAGAATATTTAATAATTATTTAAAAATTTTATTTGTAATGTATTCCACACTATCATTAATGTTTTTAGTTTTAATATATTTGAAAAACTAAAAAATTACTTTTATAATAATTAATAAATGTAATATATATATTTTATGTTAAATAAAAATATATAATATGATAGACATTCAGTAATTTTTAAATAACGACAAAAACAAATATTTTTAATTAAATTATTGTCTACATTAAAACTTAAAAAGTGATATATGTGCCTTAAATTTAGATTATTGTAAAATATAACTATATATTTTTAAATCATAATAATTAAATTTCAATATTAAATCCTTAGTTTAAAAAATATAGAGTACTTTGTAAATCATATAAAGTTATAATCTTTTACATATTTTTTGAATTATATGAAAATCCTTTATTTAATCATAAAATTTACTTTACGTTTATAAATTAATAATTTTTAGTCCAAAATCTTTTAAATATGATTACTATATTTAAATATGATTGTTTATTTATATTTTAAGATATTTCCATTTAACTTTAATTTTTAAAATATTCTTTGTAGCAATTAGTAGATATGTAAATAATTAATAATATTAATATTCTGTTATTAATAATCAATAATATATTTAATTATTTAAATAATTTTTTTATTATTTATAAACGTTGAATTTTTATCTTTTACTTAGAATTATTTTTAAGAAACACGAATTTTAAAGAACAAGTAAAAATGTTAATTAAGAATCTTTTAACTATCTTTTCTTAAATTAAAGAATTGATGATTATATTAAGTGAAATTTTAATATTGATATATAACTCAACTCAAAATTCATTTATTAACAAAAATTATATAATTTAAGAATGTTTGATCTTAATCGAGTATTAATATCTTTATATAAAAATAATAATTTATATCAAAACCTTAATATTTTACATATAATATCTATATTAATTAAAAATTAATTTTATAAAATAAGATTTATTTTTTTTTATAATTTATAAAGTTGTTTAATAGAAAATTACTTTCAATAATTTGCTATTTTTATAATAATGAATTGAATGTTATATTTTCTGCTTTGTAGTTTTTATGATAGTATATTTTTTTCTAATAGGTATGTTATTGTTACAAGAGTTGTTCTAAAACGTTATTTAACTTAACTACATCGGCGATGTAAACTTTTTTATAATTTATTTTTATAATATTTTTTTCCAATATATTTGATTTTTATTTAAAAATTGTACATTATCTAATGGCTTTTTTATAAAAACCTCATTATTACTTAAGTTTAAAATTTTTTTCGTGTAATATGGTTTAATATAATTAATTAGTATCCAAATAAATAATAAATTTAAGTGGATAAAATCCTTTTTCATATTACTTTTGTTGTTTTTTGATTTATATTATCGATATAGATCCAACATAATTATTTACTCTTCAAAATATTTAAAATTTTTTTTAACAATCTTAATTGGTATATAATATTATCTTAAATTTACTTTAATGTTTTCATTAAACCTATTGTTTAATCATATTTTTCTCCCAAACGACAATTTTCATTAACGAAAGTTATCATTTACATTGATGTGAGGCCCTATTTCGAAACACAATTCTTTCAAACCTAGTTATTCTTTGAATTAAGTACTTTTATTTTACGTATCTATATAGTATTTTATAATTTTCTTTAGGTTTTGTATATATTCATCATATTAATATATGTTAAACTAGTAAGTATTATAATCTAATTTTATAAGGAATATCAATTGATTATAAGTCTAAGAATAATATGCGAATGTGTAATTTTATTTTTTTATTTAATAATATTTTAATATTGAATGTCCTAATTTTCTATTTGTTTTTTTTTAAAATATTTAATTTTAATTTAAATTATTTAATCAAAATAAAGTATTAAAAATTTGAATTTCAATTTATAAGATTCCATTTTTTGTTATTTTTTCTTTTTTAAACACTTAAAGATTAATTCTCATGTAACATCTAAGATTTTTTGATTGTTAAATATATTTAAGTAAAATATATTTTCAAGATTCTTAA--TTATAGTACGAGATTTTACTACATTGATTCATCTTTAAGTCAATGTTAATGATTTTTAAGATGATTTTCCTTTTATTTAATTTTTTTTTTATACGGTCATTGATTCGCGATAAAGATTTAATTATAGTAGTGATCTAGATAAATTTTTCGTTGTTAAAGTGGCATATACTAACTGCATAGTTTGAGATATATGTTAATGATTATTGACGTGATATTATAAAAATTCATTCTTTTTATATCAGATTTAATTAAATATTTTTCTTTATTTAAAATTTTAAATGAATAAAAATAAATTTAATTATTGTGCAAGTTTAAAATTTGAATTGTTAAGAAATTATGAATTTATAAATTTTAAATAAAATATTTATAATATACTAATATAAAGGGTAATATTTTATATGATTGAATGGATAAATTACAATAAAGAAACATTAAATATTAATATAAATAAATATATTCTTATAAATGCAAGCTAAAAAGAAGTAAAAAATAAAAATAATAATTAAAGAATTTGAGTTTTGAAGATAAATTCTTTAGTTTTTTAAAAACTTTGTGAATAAGTTTGTATTTAGAGCCCTTACTTTATTTATTATAGAATTTATGATTTTTAATACTTTATGTTTTTTAATATTTTCGTGAGTTTGAATTATAATTTTTAATTAAAAAGATTATAATAATGAGATTTTATCTTAAATTTTATTTAAAAAAAACAATTCTTATTACTTATTTCTCCTATTTTATTTTCTAATTTAATATTATCATGCAATCATTTATTAATCTTACTGATAAAATTTTTTATTATCTTTAAACTAATAATCTTGCAGTAATAATAAGAAATATATAAATTTGTTAATAATTATAACTGTATAAACTTAGTTAAAAAAGATTGAAAAATATTACGCGTTCATATTATTTATTCTATTGAGTATTAAAGAAAAAATTTAATTTATAGTATTCGTAATAATAATTTTTATATAATTATTTTTATTTATTTCAAGTTAGTAGATTTAAAAAATTTTTATTGAATTTAGATAATTTGTAAGGATGGTACTTATTATTTTAAATAATGTATTTGAATTATTTAGCTAATGCATGCGTTATTTTAAATTAAATTATAGAAATTATACAATATTCCTATTCTTTAAATTCGTGCTAGCAAATTTTAAGTTCAAATTTGAAATTTAAACTTAAATTAAATTCAAGTCTATAAATTTAAAATATTATCTTGACTTTATTGTTAAATATCATTTAAAATGGTTTTTTTTTTTTAATAATTAATTAATTTA---------------------------------------------ATTATTTTCATAAAATGTATCAAAAAACATGTTAAATAATATTATGATTTTTTAAAAACTTTTAAAAAGAGTATTATAGATTACATATATTGGTTCAATTAAAAATTTTTTTATATATTTTTTAATGTTAACATTTAATCATTCAATTTTTTATTTAGAAGTAAATTATTAACTTTAAATATATTAATAATAATAAATAACTAGTATTAACTAAAATTATTAAGGAAAATATTAATTAGAATTATATGTTTAATTAGATATTTATAAATATTATTATACTATTCATTAAGCATTAATTTTCTTTTTTTATTATTCAATTATTTATATGTATAAAAAATTAACATAAATAAAATTATTTTTTAATAATAAATATCCATAAGCTTTGAAAAGAATGGAAATAATGATAGTCATAAATGTTTAAATATATATAGTGTTTTAAATAGATAGATGTATATTTTTTTGTTACTAACTACATATAAACATGAAAATTTTTTTTCTACATTTATATTCTAATGCGGAATAAACAATACTATAAATCTAAAATTAGTAAATAATATTAAAATTAGATATATAAAAAAAATTTTATAAAAATGTGTATATGAATATATAGAAAAGAATTTATTATGAATTTTACAATTTTTTTATTAAAATTCTGTACACCTCAAGAAATAGATTACATGTTAATAAATAATTAGAAAAAGCATATTATTGCTATTTTTTTATATTTACTAATGTAATACTTAAATATATTAAAATTATTTTCTA-TAAGTATAAAATATTAATAAACTGTCGTTTATTTTTAAAATGTT----------GAATTAATATTATAGTTAAATTAAAATAATTTGAATAATATTTATAGTTATTTAACTTTTTAGAGTATTTTATATAATTCATCTTTAAAAAAATGATTAAAAACAGAATGATTTCTAATTAAGTAAATTTATTAACATATTGTGCTTTTATTTTTTATTAAATTAATTTATTTAAAATATGATTGTCTATATATCACGATTTATCAATGAATGCTTTAATATTCATTTCATTATTTTTCATGATTTTTTAAAATTTATTTAAAATAGCTTTGCCCTATTAAAAGCATTAAGATCTATTAATAATATGTACATTTAAAATATATCTTTAAATAATTAAGATAATGATTTATTAATAAATTAAAGTACTTTAGTAAAACGATTTTGATTAACTTAATTAATAATTTGTTTTGTCTCCGAATAATCTAATTTAACACATATAAATGTGAAATTATGATAGATTATGCGTTGAACGTATATTCTATTACACTTGTTTCTTGTTTTCAACTGAATTTTAATCTCAACTATTCTCATTTTACGTTCTATCTTTGATTTTTTATTAGTAATGTGTAATGAAAATAAGCATTTTATAAATTTTTAAATTTTGCTTTTTATAAATGGATAATATTCGTCTTTTTTTCTAAATTAATTATGTCATATTTAGCACCTCTTCTATTTAACAAATGCCACATACGGTTAAATTTCCTCGAAATTAGTTAATTC-ATTTTTTCTTATTTATCTGTTCCAGAATCATTAGCGAAAATTTAGCATACTAGGTAAGCATTTTCTGAATTAATTGATTAAAATTATAGAAATTTAATTTTATTCAATTTTATGACCACTTTGACGATTACTGTTTTGGTTCTACTACCTGTTACGCTCAAAAATTCCCTCCTTGATTCTTCTGATTTAAACTCCCTTTTACTATCTCTACCCATGATATACGGACCTTTCAACTCCCAATACCCGTTAGAATCTATGTTGTTATCATAATTATATCACCACTATTCTCTGTATTTTTCCCGCACATATCTAGCACCGATTTTATTTAACATGCTAAATATACTATTATATTCTTCATTAAAATCCCTTTTTCTTTACCATTACCCTTAACCCATTGAAATTGCATATAATGTCCACTCCCCATTCCTATTAACTGTTCCCTTCATGATGTATCTCCCTACATTTATAGGTATAATACTATTAAAATAAATAAAAAAATGAGATTTATTATGTTTGTTTTTTAATAATTTATAGATTAATATTAAAATACTAAATAAAAAGAGAAATTTATGTATAACATAAAGTCTTTTCAATCTTGTTTAAGTAGGTAAAATATTTAGTAATAAATTTTTAAATTTAATTATCTACTATATAATTACATTATTATTTATAATTTAAGTTATCATTTATATATCTTTTTTTAGAAATAATATAGTTTTTAA-TGATTTCTATTATCTAACATATAATAAATTTTTATTAAATTTAATATTAAAAAGATTTTCTGCTTTAGTAAATAAATTCTTAAACTGTTACAAATCTTTATAAAATTTAGAAAATTAAATATTATCTTTACTTTAAATAAATTTATATTGTATATTAAAATCAATTTTATTTATTTTGTCATCCATCTTTTATTTATTATTTATTTTAAAAGAAAATAAAAAAGATTATATCTATATTACACTATAATAAATATATAAATATTAATAATATACTTAAATACTTAAATTATAGCATTAATTAATTTAATTATTAATAATTAAAATAGAAATAATAAAACTTATTAATGAATTATTAAACTTATTTAAGATTATGATAAATTAATTTAAAAAAATGTTCTCAAAAGATTAACTCAAATATACGTTTCAAGATTTAGTGTATATAAAAATAAAGTCTAACATTTATATAAATATAGTTTTACTTATATTATTCACACTCTCATAATATAATATTATGAATTATTTCATAAATAATGAATAATTTTTTACTTTTACAAAAAGGGTAAAAAATTTCATAGATACATACTATAATTTACGAAATTTTTATTAATTTTACTATTTATTATAATTTATAGATTGATTAATTTTTTCCTAAAATCATAAAATTGTATAAACTTGAATTGAAGTCTTGTACGAAGTTA
Borodinellopsis_texensis        GAATTCAAATTTTTTAACAATTGGTTTAATTTTTGATATTCATTATATTTGTTTGCATGTATTTAAAAGCAATATTTACATTAATTATTTTATTTTTACTTATTACTTATATAATTTATCAATTAATAAAGTACTACTGACATAGTCTATTTATTTCATTGAAAGAAGCTTTTTTTGTAATATAATTACAATTTATCTCCTAAATTTGTTGTTTACCTATCTTTCTGTTTAATATTTGTTTATAGAGTATTTTGATATCTATTATTTAGGACTTCTCAGCTCACCACATTGGTTTAGTAAAATGCTTTCATATTCAAGAATAATAGATAGTATATATTTTTATGTCGTCTGTGTAAAATACTATATAAATCTAAGAATAAAATGTTTTATTACTTTTTTTATTTTCTAAACTGATTACTAATCCCTTACAGTTGTTTATTTTTAAATCTTCGAATTGATGTTTAATATGATCTGAAGTTTATTATAAATGTGAATTTTATTATTTTGATTATTCATTTATTAATTTTATAAATTAAA--TAAGTTTTAATTATTCCACGCATATAGGGTAAATTAATCAACTTTTGGTATAATTTATTTTTAAAATACTCATTTAAGTCAGTTTTAATTAATAAATCTTTTCTAATATTTAAATATATATTATCTGTAGTCTTATAAATTACAATTTTTATTATTTGTTGAAAATTAATCCAATAAATAATTTTTACTTAATAATTGTTTCATATTTATAATTTTAAAAAGTTTTATAAAAGAGCTTTGTAAGTTAATGTTTACATACTTATATTTATTTAAAGAAAGTAGTTAGATAGTTTATAATTTTGTTTTATAATTATAATATTTAATTTAGTATGTCTTAATTTAATATTGTTATTGTATTTAACAAAAGTTACTTTTAAAATTTAATCTGATTAATAATGACTTGTGTTAAGTATAAAAATTTAGTAAAATATAGTAAATAATGTACGTTAAATATTATTAAAATTTAAATATTAATTTTAGTTAACAATTCTCTGAAGTGGTCCAATAATACTATTTATTTTTGTACATTTTTTTGTAGAACAATTAATTATTTCATTATTTGAGAGTATTAAATAAAAATATTAAATTATTTGAATAATCATTACTTGATTTTTATTAGACTCTTAAATATTTTAAAGTTCTTATTTTAACCTATTCAAAATAATTAATTTTAAATATTTGGTAATAAATGTCTTTTTACTAGTCTTAAAATAGCTAAAATGTAATTATTTTTTTAATATAAATTGTCTGTTCGTATAAATTATTCCTTTGTGTATAAAAGATTTTTTCTTTACTATGTGAAGGCTTTAAACATTTTAATCTAAAGAATTTTAAAGAATTAATATAATTGTAACATTATCTATTTTTATTATATATATAATCATTATGATTGAGTTAACTGGTATTATAACTGCATTCTAGATTAGATTATTAATTTAAGTTTAATATTTATAGATCTTTTAATTAAGATAACATCTTATTTAATTCTTAATTGTTGTTTATTTTGTAAAATCTTAATTTCAATAATTAGAGATATATATCGTGTTATATCAGTAATGCTATATATGTTTGACTACAACTTTTAAATATATAGCAATTATAAATCATTAAACAAAGTATTATCAGATTATTTTATTATATTTATTTTTTATATTAAAGTATATAATTTTCTTTTCAATAGTAATTATTTTAAAATAAATGATAAT---TAAATTAAGTTTGGTTTTACGTAATATTTCGCTTAAACTTGTAATAAGAATAAAAACAAATATGAATAGAATTTTACATTTAAAATACTGTGCCATAAGTATTAAAGCTATTTAATTATATCTATAGTCAATAAATGAATATATTAGCTAACACTAAAATTTAGATTTGGATTTTTTAATATTTAATTTTTTTATTAATTGATAAGATAATAACTTGGAATATAGTTTTTTATTTCGTTAGATATCGTTCATTTAATTTTGATTTAAAAAAATAACAAAATTCAAAGTAATTTTATTTCTTTGCTTGGTTTAATTATAAATATATGAATATAATAAGGTTAATTTTAGTTTGTCATATGAAAATTCTGTTTAATGATAATTTATTAATTTAAACGTGATACATTTAACTAATTTAAGCAATATACGCGTTAGTTATGCTTTTAGATAAATAATTTATAATAATTAATAATATTATTTATATTTAATTGATTTTCAGTAGCTTAAACAGTCCTTCGATATACATATGCTAAACTTTTTCATTGATGAATAAAGTTTTAATATAATTCCAAAAAACTTCTAATATATTGTTATATCAATGCAATTAGTTAATTTTTTATATGATATATTTATCATATCTTTCACATTTTGTGCATCAATAATGCCAATTTTTACCTCCGCCATCTCGGATACTGGTATTTATGTATTATTTTTAATTTTATTTTACACTACCAGAAGAGTCGGTTTTTGTATTTATCTCATGTCCTGATATAAAAGGTTATTATATACATTCCCAGGACTTTGTTGCAACTGACTTTCATTTAGGTTACATTATAACTAATATTTCTTCATTTAGTAAAATGAACATTTATCATAAAGTAAGTTATTTATCTTAAAAAGTCTTTTTATAAAAGATGTGAATTAAATGAGGTTTCGTATTTGATGTTAAATTTAATTATTATATTGTTCAAAATACAAGGTTATGCATGTGTAAAAGTAAAGTTTGACACTGAAACGAAAAACAAACATTAGAGTTTATGTAATATACCTTGGTAAAATATTAATTAAAAAATACTTTTAACATAATTACATCATCAATGATTACTAAGACGTACAATACTTAAAGTTATAAAAAGTCTATTATAGTTGTTTACAAATACAATTTTCAATTAATTTATTTTTAAAAAAAGCTAAATTATTATATGCTAATTAAAAAAAAACTAAATCAATATAACATAATTAACTTTTTTATAATTTAATATACTTTCGTAATTTATTGTACGTCGAAAATAGTAATAGAGAATCGTTAGTATTTTGGTC------AAAAGTTCTTGTTTTAGAATAAATAATGGACTTGTTTGAAATGTATAAATAAAAATAAAAAAGTTTCACTAATTGATATGATAACTCAATAGATTATTATTCAATATTTAGAAATACAATTTTAATAATTTATCTATTTTAAATTTTATCTGTTAATTTTAATTATAGTAAAATTGATAGATAAATTTTCATTTCTCAATAGAACACCTCATCATCTTAGTAATCATTTTATCTTACATATATTAATTTCTATCTAACAATACTCATATTAACACCACATATGTAGGATTATACCATTTCATATTAATTAATTACTCTAACGTGACTCTCTTATCCATAGATTGAAGCTACAATTTTAAGCATTTTTAATTATCAGTCCATTTTATTTAATCCTTTCTAAACTCTTGCTATCTAACCGTCCTTATATATATTTCCTCATTAATAAAGATAATATCTTAGTCTCCGACTTTTTCCAACGTAGATAGAAAATTTCAGCGATAAACCTTCTTTACTTTTATCTGTTTATTATCTTTTAATTATTCATTCAATATACACTTTTAGTAATAGTTGGGAATGTACTATCAAGTAAAAATTCTTTAATTTTGTATTTACTTACTTGGTTTTATATTCTTTTTAGCGTTAAATGTTTATTCTTTTAAATAAATGTATTATATAATATTTGGTTTTTATTTGTAGAATTACATTTTAAAAGATTATATTAATATGGTATTGCTGTTTTATTAATATCATTTGACTAATAATTTTTTAATGATTAAACAAATATGTAATATTAATTAAAATAATTAAAATAAATTAAAAAATGTAATTATATTGTTAGATAGTTAAAATTTTTTTGTTTTTTAATTTCATATTATAATTTTTTAAAATGTCAAGAATTAAATTACTTAGAAAAAAATTAAAAATAAAAATTAAGTTATTTATTTTATGTATAATAAAATATATAATTGAATTAGTTATATTTTGTTTTATTTATATAATTATTTTTTTATTTTCGATATTCTCTTAGTTAATATGTATTTTTGTTTAAGTTTTAGTATCTAAATATAATTTATATTTGAAATATCATATAAATGTTGTATACTAATTAAATTGATTCTTAAATTATATAAATTGTAAAAATCATCCAAAATTTAAATTAGAGTTGTGATGATTTATTAAGATTTGTGATTGTACTGGTTGAAAATTTATTATATTTTATTTAAAACCTATATAAATTTTACAGAATTATAATTTAATATAAGTTAAAAAGAAGGTAATATTATACATATATATAATTTTGTAAATATAATTAAAAAATTTTTATATATTAATAAACTTTATTTTTAAAATACTTTATAGAGACTTTATTGTATATTATTCATTTTACCACAGTATTGTTTGTAAGAAAAAATTTTATTATTCTTAATATTATTGTAATTCTTTATATTTACTTATCATTAATTTTAATTGTACAATTAAGTAAAATTACTATTAGTAGTTTATATAAATTATTAAGTAAGTAGATTTTTCATATTAAAAATGTTAATAACTCATTTAAATCTAGAATAAATTTAATTATTTTTATAAATAATTTATACACGAAATGTATAAATATAAGATAAAAAAAAAATGTTTAAAAGTTAAAAAAATTTATGGATTACGTTAACATCTATTTAAATTGAAGATATTATGTAATTGGAATTTAAAATTATTTTTTATAACATAAATGAGTATACTTGATAACAATAAAAGGTCAAATAACTAATAATGATAATACATTTAAATCTATTGCAAACCTATTCGGTTTATGCTAAATTAAATAAAATAATTTCTATCGAAGCTCTTTATTATTAATTTTTTTAACTAATTTTTTTTATTATATATACACTTCAAACTTTGAAAATTTAATATTTATTCACTGAATATTATAACCCTTAAGGTTGAAGATTATAACTAAATTTATGTAAACTTAGCATATACGTTATATTGTTATTTTATTCTCAATTATATTTCGAAATAAATATAAATTTAAAAATGACAATACAAATATTTATACTCCAAATAAATTAGTATTTTTTAAAATTGTTATAAAAATTTATCAACTGTAAATTTTACTTCCCTTCTAATGTTTATAGTCATAATACATAAGTAAAATTTATAGAATATTTTTATAATAATCAATAAATAAAATATATATATATTACTGTATTTAATAAATTATAACATCACAGTCATTAAGTAATTTTTGAAAAACAGTGAGTATTAATAATTAATATACAACTAAATTCTATTTTATAAGTAAAGTAGTAATACAAGTTTTACTTATTTAAATCATAGTTAATCTCGTTGATATATTTAAAGACATCGTTATTTAAATTTTAGTTTTAAACTACTAGTTATTATAATACAGTGTACTATGTAATTCATTTAATGTCTCTGTGTTTTTGTATATCTTTGAATAACTTATAAGTATTAATAACAAAAATAAAATCAATTAAATAATTATAATTTATATATCTTGAAATATATATATTTAAATCCAGTCAAATTAATATATATTAGATTACACATTAATACATTAATATTCTCTAATTTAATCTGAAGTTTTATAATATCCTATTATGCTTATAGTTGATATGTAAATATATATAAATTTTTATGTGTTATTAAAAAAATTCAACTTCTTATTAAATTAATTATATAATATTTTTATTTCTGATTAACGATGGACCTCTACTTGTTTTTAAGAATTGTTCTTTAGAATTATTAATATATAATGATAAGCAGTAATGTATGTTATGTGTTACGCAACTTCTTTTTCTCTATGAATAGAATTGGATATTAAGAATAGTATAATTGAAATTATTTCATTTATTTTAGTAATTAATGTATAATTAAATATTAGTTAATTAATTAATGAATGTTTAATTAGTATTAAAGATTAAGATTTATATACGATAATTATATATAAAATCTAATCCTTAATAATTAACATATAATATTCATATTTATACAAATTTATATTTATTAATCTG---------TTTGTTATTAATGGTTAGGCGGCCTGTTAGAATGTAATTTTCATTAAATTATTATTAATAATATAATGCATTGTATGTTTTAAATTCTATGTATTAGTTATTATGGTGGTTTATCTTCTTTATATTGGTAAGTTTTTGTAATTTATGTAGTTTTAATACGTTGTAATTTTAATTAACATCTGCGTCGTTAACTTTAACATTTTAAATTTTCTTAATTTTCATTTCCAAGTTCGTTGTACTTTAATTAACATAAGTTCTTTTTCAAGTATTCTCGTTTTCTCGGCTGTAATATTATTATAGTTTATATTTTTTCTCGTTTTTTTAGGCTTTAACTAGTTATTCAGTACTCAAATAAAAATTAATTTTTAATGAATAAATTTTTTTACCTTATTTCATATGCTTTTCTGTGAATAATGTATCAATTATTGATTTAACTATATTATTCTATCTACTAAAAATTTAAATTTGTTCTTAATTAATGTGTTTAATGCGTAATATTATTCTAAATCTACTTCAATGTTTTTATTTAATCTTTTGCAATGTCTTACATCCCCGTTAAATTACAATGTTATTTATCGATGGTGATCATGAATGAATTTGTGTTATTCTATTTTGTAACATAATTTGCTTAATTCCTGTAATACTATGAGTTAAGAACTTTTCGTACATGTACCTAAACAATAATATTTTTTTGAATTCAGGTATTTCATAGGCTTTTCATAATAACGTAAGGTAAATCATAATGTATTATAATCCAAAATAATAGTGACTAGTAATAGATTATGTGTTCTTAACCAATAATCTAACGCTTAACTTTAATATATTAGTTAACGTTATACCAATATAGAATGACCTAATATTCTATGTGTATTTTTATATAACACTTAAATCTATTTCGGACAATTCTATCAAAATAAATTTATTATAACGTTATTTTCTTTTTATAGAATTTCATAAGTTGTTTTTTGGTCTTATTTTAATAATTATATATTAACTTATACGTTATAACCAAATTTTCTTGTTTATTAAATATATTTTAGTGTAAGAATTTTTCTTTATTCATCT--TTATAGTATGAATCTCCACTACATTCTTCTAACTTTAATTTTATATTAATTATAATTAAGGTAATTTTTCTTTCTTTCATTTTTTTTTTTAACCGGTCACTGGACTGCGATATAGGTCGAGCTAAATTTGTGAACTTGATAAATTTTCCTTTGTTATTGGGGCATATATTTTGTGCATAGTTTGAAACATTTGTTAAGTAACATTGATAGTTATTTATAAATAACCAAATTTCCTCCGTGATTTATTAATATAAATTTTTTATCATTAAAAACTTATTATAAAAACTAAAAAATTATATAATAATGTAATTACAAATTTAGAATTGTTTAATTATTAAGAATTAATTAAATTTATATATGACATTTATATTATTAAAAGAACATTTTTATCAATTTGTTTGGTTGTATGATTAAATCATATTAGAGAACTTCAAAAAATCATTACAATAGAAGATTAAATTAAAATTATCTTGTTAAAAACCTAAAAATGTAAAATTAACTAACATAGTATGTTAAATTTAAAGATAAATTTTATTGTATTTTAAAAATTTTATAAATTAGTCTATATTTATATTTTTGTTTTAATATATCATGTATTCAAAGATTTTTATTTCTTTTTGTTTATAAATATTATTGTTATTTTGACATTTAATCATTCCTTAAAATGTTTATAATAATACGATTTACTTACATTAACTTTCTACAAATAATTTTTAACATTATTTCTTTCTTTTACACTATTTATTATTTTAACATTATTATATTATTTGTTACATAACAACATTATAAAAGTATATATTATATTATAATTAAGAATTTTATGATTGTAAAATTAAAAATAAAAATTTTTCAAAAATTATAATTGATTTATTTGAATTAATAATATATGTATTTATAACAGCCATCATTTTAGCCTAAATCTTGTGAAATATATAAAAAATTTATTGTACAGTATTTGTAATTATAATTTCTATATCGGTATCTCTAATTTTTTCTTATTAGTAGTTTTATAATATTTATACTGATATTTGATTAACTGTATGGTAGGTATTCTTTAATTTAATAAAAGGATATGCATCTTTTATACTAGGCATATGCTATAATATAATTAAGATTTAAATATTGAAATTAATCTTATTTTATAATTATGAGCCAGTAAAGTATTAGTTCAAAACAAAAAAATATATTTAAACTAAATTTATTTTGATAGTCGATAAAATATATTTTGTATTTCATTTCTAATCGGATGTTATACAATTTCTATAAATTTTGTACTTATAAATTCAGTAATTTCATTTTTAAACATAGTTATTATATCATTAATTGAAATAAAAATTTAAAAAAAATGTAATTAATAATAAATTAAGTAATAGGTTTATTATTAAATAGCCATAATTAATAGAAAAATAGTTTATTTATAATAGTTAGTAAAATATTTTCTATTAATTTTTTTTTATGTTTTTTTCCAATTACTCATCTTTTTACCTAAAAATAAACTATAATTTTTATTTATATCAATAATATTTAAGTACTAGTATGAAATAACAATATTAAGAGATTTTTCATTTAAAATCTTATTTTAAACTAGTATTTTATTTATATTTTAATATCATATAATTAATTCTAAATTATCTTAATTATTACATATTTAACCAATGAAATAGTTATTATAAAGTATAGAAATTATATACTAATTATAAACTGTTAATATCTTTTTTAGTAATTAGAATAAAAAAAGTTATAGATATAGAATTATATATCATATTATATATATATAAATATTTTGTTAAATTTAAGTATATAATAATAAATGAGAATATTTTGTAACTACTTTTGCGATCGTTTATGGATTTTAAAATATATAGACTATTAATCAATTTCAATAAAATTATATAGAGTATATTAATAAAGTTTTTATATAAATTTAAGAATAAATTATAAAATAGTACTTGTTACGTAGTATTTAAATCCTAATTTAACTTTTTGTAAGGTCAGTGAAAAAGTCTATTGTTCAAAAAAGAGTATGAAAAAAAAAACTTTTTTTATGTTCTTTATATTAGATATGCTTGTTGCAAAAAAACTTTGATAATTAAATC-TCAGAATATAATATAAATACATTATTATTTAATCTTAAAAATTCGTCAAGAATTGAATTATAATGATGAATTAAATTATTTTAATAGGACATTTCATACAGTAAATTTATTCTTGGGATTTTTCTAATTTTTTTAATTACAAATTATTGATTATATAAAAAGTGATTTAAAATTAAGGAAATTTTTAAAAATAAAGTGTGCCTTTTTTCTATTAAATAAATTCGCTGGGCACGTGATGGTCCAACTACTATGATTTTTTAATAATAGTCTTAATATACTTATCATTATATTCCAAGTACTCTTAAATCTATTTTGTAATAGTTAAGCTTTAAATAAAGCATAAAGATCCTTTATTAACATGTTCATCTTAATTAAATTTATAAATAAATTCTATACTAGTACTTTTAAAAATTTATGTATTTCATTATAATATATTAGATTAACCTAATTTTTATTTTGCTTTGTTTTGGAACGATTACACTCATCTTTTATAATTGTAAGTTTATATTAAATCGTTCGCGGTGTTTATGTTGAAATCTACCTGTTTCTTATAGTCCGTTGTTTCTTATCTTTAACAATTCTCTATATATGTAATAGCTCTTTTTTCTTGTAATAAATGCTTTACAAATTCTAGTAATCCTTAGATTATGAATATATGTTTTAAATGATTGGTTTATGACCGTTCTCGTAACATTATTAGTTATGTTTTACATAACATCTCTTTTATTCATTAATTGCCTCAGACGGTCAAATTTCCCCGAGAGTTGATATAAT-GACTATTCTAATATTTTTGTTTCAGAAAAATAAATTATTTATAATCTATCTTGTCTAGCATAATCTGAATTAATAGATTAAATTTATAATTATTTAGTTTTTACCTATTTTATGTCCACTTTAAAGAATACAGTTTTGGCTCTACTACCTGTTACGCATAAAATAACCCTCCTAGATTCTTTTGATTTTTTCTCCCTTTTTTATACTTTACCCATGATTAACAGACTCAGCAACATCCTATGTTTGTTGGATACTATGTAGCTATTTAATAAATAACATCACAATTCTTTGTATTATATCCGCTCATGTCTAGCACCGGTAATTTTTAACAAGCTAATTAAACTAATACAATCTTTATTAAAAACCCATTCTCTTTACCACTACCCTTCACCCATTGAAATTGCATATATAGTCCTCTCCCCAAAATTATTAACTGTTCCCTTTATGAAGCATCGCCCTTCATATATTGATAAAAATTTATTATAATAAATAAAAAAAAAAGATAAGTGGTGTCTATCTTCTTATTATTAACAGTTTAATATTTATTTATTAATTAAAAAGTAAGGACTATATATAGTATAAAGTTTAATTATACGTTTTCGAGCAGAAAAAACATTTATTTATAGACCTTGTAATCTAATAATCCACCACGTTATATTATTATAAGTAAGAATTAATATATACTATTAAACTTCTAATGTCATGATAATTATAGTTTATGA-TGATTTCAATAAAGTTCTATACAGTACATTATAATCAATGTTAAAATAAAAATAATTATTAGATTTAAATAGTGAACTCTGAGGCCGCACCAAAATTCTAAAAAATTTAGAAAATTTTACGCCACCTCTGCATTTAACTAATTTATATTGGTTTTTGGAATCATTTTAATATTTGTTATCATTTATCTTGTATTCTTTAAAAATACTAAAAGAAAATAAAAATCATTAAGTCTATTATACAGAATGACTTATATATAAGAAATTATAAAATTTTTAGTTGTATATATGAGTTCAACCTTTTATTTAACCATTTCTAATAATTACAAAAGTGATAAACTACATTATTGATCTAAGTTTTCTATATAAGATCATGTTAAAATAGTATAATAATAAGGCTTTTATTGTTTTACTCATTTATATTTTTTATTATCTTGTGGACTTTAGAATTAAGTCTCGCATATTATTAAATTAAGTTAAAATAATTCTATTCACACACTTTTTATATAAATTATGGATTTTACTTTTTAGATACGTACAGCTTTCTACTTATATTAGATGAATAAAAGTTTTTACAGTGGAATATAATAATTTATGTAATTCTCATCAGTCTCGCTATTAACTATAATTTATAAACTCGATTATCATATTTTGTAGTTATCGAATAACTTAAATTTGAGTTAACTATTTAAATGAAGTTG
Bracteacoccus_aerius            GAGCTTAATAAATTCAGTAATTGGTATTTACTATTATACTCGACTTATATGGTTGCACAATCCAAAATGTAATATGATCTATTTTTATTCAATGTACATCATTATTATTAATTTTTTATCAATAAATAAATCTCTTTTGATACAGACTATTCACTATATAGAATGATGCTATTCTTGAGGTACTTTCTTATGTTTTTCTTAAATACTTTTGTGTATCGACTTTTCTGTATAATTCTTGCATATTGAGATCTTTGTTGTTGACTATATTAGACCTTTGTGTTCATTTCATTTAATAATAAAATTACGTTCATATACTTATAATTTTTATAGAATTTACTTTTGGGTCGTCTAGGAAAAAATCTATATATACTTATGAGTTGTACGTTATTATACAAATAATGTCATCTATTTTGATTACCTATCCCTTTTAGTTATTTATTTTCAATCTTACAGTTTGAAATCATATTATATTTGATTTTACTAAAAAGTGTAAGTTTAATTAATTTGAATGATAATTAAAGTGTTCTTCATATTAAA--CAGGTTTAATATATTAATTGCAGAAAGAGCAATCTGATTCATTTTGATTATTAATCTTTCAATGAATAGTCATTAGATTTAATTCAAACCAATTTATCATTACTATTGTCGTAATTAATATTATTCGGATGTTCTTATAATAAATTTTTTATAATTTGATTAAAATTAATTGCAAAAATTATACTTTATCAAAAATTGTTTTATAATAATGTTTGAAATAAGTATTTTAATAGTGAATAGAAAATTAATGAATATAAATTTGTATTAAATTAACTACAATAGATAAATAGTTAATTGTTAAGTTTTTATTAATTAATTTCCTATTTAATTAGTTTAAGTAAATTATTTTATCTGAGTATGACCAGGTTTGTTTTTGATTTTGGAACAAATCAAAAATTGAATAAGAATATTTTAAATGTATGAGGTAAATGTGAATCCAAAGTATGTGTTAGATATCCAAAATTGAAAAGATGTGATTAGTAAATAATATGATGGGATGGCGTAATTATAAGCTTTATGTGTGTCTAATCTTTTGTTGAACAGTTTCGTTTTATCTCATCTTAAGTAATCAAATAAATACCTAGATATCGTTAAATAATCAGTTTATAATGTTTACTAAATCTATAAATGCTTCAAAATTGTTGCTTAAATCTGTTTAAAATAATTAACACTATAGATTTGTTAGTAAATGTTTAGTTATAAGTTTTAAAATTGTTGTGTCGACACAATTTCTTTAAAATTCAACGTTACCTTACGGAAATTTTATCATATAGGATAGAAGGTCAACTATTTACTATGTAAATTATCCATATAATTTAACCGCTGTAATGTTAAGGAATTAAAATTTCTTTCATTTTATCTACTTATATTACGTACTTATCTTTCTTGATTATATTCACTAGACTAGAAACATAACTACATAATTAATTTTTACCAGATGTTGAAGTGTTATAATTTTTTTTCTTTTGACAACATTTCAATAAGTTTTTGATTTATGTTTATTTTGTAAAAATTTTAACTTAAAATTTAATAATATGCGTTGTATCGTATTAGTGATGATAAGAATTATTCTTAATGATTTTTAAATTAATTGTATTTACGTATCATTTATGCAAAGATTATGTGTTAATTATGTTAAAGTTTTCATTTATAGAATAGTTAACAATTTTTGCAACATCGGAAACTTTTATTAAACAAATGTGAAT---TAAATTTATTTTGTCTAAATTATATATTTCGTTTGAATTCGTGATATAAAAAGGCTTCTGGTTGTTTGAATTCTCATATTAATAATATTTAGTTTTTAAAATCTCAGTAATGTAATTATTTTTATAAATAATAAATGAATATATAAATAAACACAAATAGATCGTTATAGCATCTTTTATAATCAATCCTTATATTATGTGATAGGACTAAATTTTGCAATTTAGATTTTTTTAAAGATGGATGCTAACTATCTAATTTCGATAGAAAAAAAGGTAAAAATGTAAAACAATTGTTCATATGAATTTCTCTTAATTACACGGCGAAGTGAATTAAATGATTGATTGGATTTAGTCGTGGCATAATATTGCCTAACGATTATTAACTTACTTAGTTATACTATATTTAAAGAACTTGATTACACTAAGTATTAGTTAGGTTCTTAAAAAAACAATTATTAAATATTTTTCTCACTATTTTAATAAATTAGATTTTCAGTTGCTTAAACAGTTTTCCGTTACATTTATGATTAACTTTTTAATTGAAATACATTGTTTAAATTTAATTCCTATTTTTAATTGTCTAACAGTAAAATTCATGTATCTAGTTATTTTTTATCATGATGCATTTTATTTATCACTTTATTATTTAATATCGATATTGCTAGTTTATGCCTCTATCATTTCGAATACCGGGTTTTAATAAATTTCTGAAACTATACTTTTCTCTACCTTATAATTGGATGTTCGTATTTAACTCATGACCCGATTGTTAAGGTTTTTTAAGGTATACTCAAAATCAAATAGTAACCAATTTTTATTTTGGTTACAGCAAAACTAAAATTTCTTAGTTAATTGTTATGAATCTTTGTTGTATGGTATGTTGTTTATTTTTTTTTACTTTTTTTTATAAGAATGTATTATGGTGGGGCGCGGTATTTAATTATTAAATTAATTATTAAAATGTTTACTATATCTGGTTATGATTGTGTGAAAGTTGTGATTTTTATCACTAAGAAAAAATTTTATCATTGTTTAGTTACGAATTTTTGTTATAAAGTTAACTTCAGAATATATCTATTATAACACTAACATTTATTGTAATTAAAAAGCCTAAAAATTAAAATTTTACAAAGAGTTTCAAAATTGTTTACTGTTAAATCTTTTAATTAATTTATCTTTATAAAAGGTTACATTATTACCTGTTTTTGATGTAAAAATAAGATTATTATATTCTAATTAATTTTTTGAAAATTAATAATACTTTCGTAATTTATTATTTGTTATAATTATAACTAGGTAACCAATCAGACTGTGATT------AAATGTTCTTGTTTTCAAATATATAATATATAGATTACAAATATATAATTAAAGACTAAACAATTTTAAAATTTGTCAAGATATTATAATTGAATCTCTTTCAATACGAAGTAATATAGTTATAATAATCTAACCTATCATATTTTATACTGTAAATTTTAGTTATAATAATATTGATAGTCTATTACTCATTTCTAGAAGTAACGTTTTATCTCTACAATTATCATTACATCATTCATTTAATAATTTTTAACTATCATTTCTTATATCATCATTTTAATTACATAATTATACTATTTCGTATTTACCAATCACTCAAACGTGACTCACTTATTCAAATAATATAACCACTTATCCAAGAATAGTTATATAACTGCCCATTTCATCTTATTCTTTCTAATCTCTAGCTTTCTAACCTGCCTAATATATGTTTCCTCTTTTATAAATGTAATATCACAGTTTCCAACTTTTTCCTACGTTGTTTGATTTTTCCAGCGATTTATCTTCTTAACTTTTATCTGTCTTTTATCTATAATTTATTCATCCTTCATATTTTTATAGTTAAATTTATGAATGCACAACTTAGTTACAGTTTTCTATTTATGTTTTCATTTACTATGTTATATATTCACATTATTATTAGTTATTTACATTCTAAAATAAATATTTTTAACGAACTTTGGTTATATGGTGTAGAACCTTTTTTTATAAGTTTATATAATTTTGGAATTGTAACTTTGTTAAATTTATTAGCTGTATTATTATTTGATAAGTTGATGAATTTAAAAAATTAGACGATACCAATAAGTTAAGTTAGTTGAAGTATTTATACATGCAATAAAAATAAATTTTTGTTTTATTTAATTCCATCATTTGTTTAAGTATTAAAGTAGATTCTAAAGTAATTATGAAAAATATGGATCGAATTATTAATTAAAAAATTTTTAATAAATAAATTTAAAATATTAAATCAATTGTTTTCCGCTTAAAAGATATTATCTTATCCTTTATAATGTTTTTCTCTTAGTTAATTAATATTGTTATATAATACATAGTATATAATTACGAATTATTTTTTAAATTTGATAGTAGTTTTACTTATAAGTTTTCATAATAATTTTATCGAGTTCATTGTAAATATTACTTGAACATTGGGTTGAATTTATAATCTTCAATTAACTTTCATATTTTTATTATTTAATATTCAATTATATTTAATTTAAAGACACGATAATTTTTATAGAATTATATTTTTATATAATTTAATATTTAAACTATATATCTTCTAAAGTAATTTCAGCAAAATTAAAATAATGATTTTATTAAACTAAAAATTTCGATTCATTATGTATATTTTAAGAATCTTATGGTATTATACTAGGTTCAAATGTATTTTATTGACAAGAGAAATTTTTGTTATACTTAATTATTATTTTATTTTTCTTGTTTACTTATTTTTTTGTGCAAAATTTGTACTATACGCTATTCCTATGATTAGTAGAAAAGCATTTCTAAATAATCAGTTTTTTTATTCTAAAAAAACTTTAAATTAAACAATTCCTAGAATAATATGAAAGAATTATATAAATTATTCATAGTGGACAAGTACGAATGTAAGACAAGTTTAAAATAGTAAAGATATAAAAGATATCTATAATTTTAATTATATTTATTTAGATTACAGTTATTATAGAATTGGAATCTAAATTTATTTTTTTTAACACTATGATGTATATTTTTAAATAACACGAATTCATTTTGTTAATAATGATATTATGTTTAAACTTTTTGCATATATCTCCTGTCCATATTAAGTGTAATTATATAAGCTTAATTAATGTATTTTATTTTTAATTTTTTTTTTGTATTTATCTAATTAAATATATATTTAATATCTCGAATATTTTTTTATTACTCTTTGTAAATTATTCTTCCAAAAGTTTTATGTTCCATTAAAATAAATGTAAAACTTCTCTTAGCATATCTTCGGATCTCTATGTTTAGCTTATTCATGTTATACATCTTGATCTAAAATTGTCTATATAATTTTTTATACTCTAAATAAATCAGGTATAGATAAAACTATTAAAAAATTTTACCATCAACAAATTCTTCACTATCCCTAACGTTATTAGTCTTATTTATTGTGTAAAACTGTAAAATGTTCATCATAATGACCAATAAAAATATCATATATACAGTATGCCCTTTAATAAAAAATTACACAATAGATATTCAGTAACATTATAGAAGTATCAAAAACAAACCGTTTTTATTAAAAATAACACTATTTAATGAAATATGTAGTAAAACAGGGTTTTTTATCTTAAAATGCTGTATATTGTTACTATATATTGAAAAGTTTCTTCATTCATATCGTTACATTCGTTTTCTAGTTTTCATGATATAGAGTTTTCCGGGAACCATATAAAGTTTTCATGTATTTTAGAGTTTTTGAATTTTTTGAAAAAACATTTCATAACTATAAAGTTTATTAAACAGCTTTAAATTACTTATCACTACTTTTATATATCTGTAGTATGATAGATTGAACTATATATGACAATTAATTTTTACATTAATATACTCCAGGTGAATATTAAGCATTATGGTATTTTTTATTGTTTTAAGCTGGTATATAAACATAAAATACTTTTGTAGCATCGTTATTACAAATCCATTCTGCATATAATTAATTATACAAGTTCTTTATTATTTAAGTATAATGAATCTTAATCGTTAATATTTGTTTAACTTTAAGAGTCATTGATAATTAATATTTGGTGAAAGTGTTTATTATGGATCATTCAACTTCCTTTTCATTATTTATTTAATTGTATATCAAAATAGGTTAGATTATAACTTTATTACATGTTTCTTCTGTATTTTCATAAAATATTATAAATCTGATTTCTTTGGAAAGTTTAACTTTCACTAATAATCAAAATTTTTATATAAAAATAACATATTACATCATATCTATAATTATAAATTTATAATAATTATTACAACTATAATCTTAATCTATATATTTTGATATATTTATTTTTATTCATGATTAAGTGGTTTAATAGAAATTGATTTTTATCAAATTATTATGTACACTATAATGATACGTATGTATTATACCCACAATTGTAGCGAAAGTGATAGAATATATTTAATAAACTGGTGGGCTTGTGATATAAAAGCTGACTTAAAACGCTATTAAACTTATAAACATTTGCGATGTAAACTTAAAAAATACTGATTGTTACAATTATTTTTACCAAAATATTCGTTTTCAATATTAAAATTGATGCTTTTTTTATTTCCTGTGTATTAATACTTTATTATTACTTATGTTTAGAATCTCAATCGATTTTAAAGGTAATATATGATTATTTAGCAATCAAATAAATATTAATTTTGAATGGGTAGAATTCTTCATCTTGTTTCTAGTGCTTTTCTGAGACTCACATAAACGTTTATGTTCTATCAAAGCTATTTATTCTTCTAAATACTTAATTTGGTCCTTAACTAACATTTATAACATATGATATTATTCATAATTTACCCTGTTGTTTTTATTGAACCTTTTGTTTTTTCCTATTATCTTATAAAACTACAATATTTTTTATCGAAGGTTATCATAAACAAATATGCACAGGTTTACCTCGTAATTCAATCGTCTAAATTTCTGTTATTCTATGAATTAAGAACTTTTCATTTTTGTTTTAAAAGATTTACAATCAACTCAATTTGGGTTCAGAATTTTTTCTGTATTTAATCGTTTGACAAATCAAGATGTACAATCATCCTTTATGGTAATGTTCATCATTAATCAATTTGTTCATTTATAAAATTCGAATGTTCTATTTTGTTTTATAATTATCTATTACTCCTATATTGAGTGTTCTAGTTTACTCTTTGTCGTCTTATCGATTGTTCAGTTTCAATACATACTAACCTATCAAAACATTATCTTTATAACGTGAAATATAGTTTGTAATATTTCATCAATCGTTTTGCTTTCTCATTCTAATAACAAAAGATTAATGTATATGTATCATCTTATTCTTCTTGATTATGAAATACATTTGAGCATCGTATATTTCTAGTTTTTTATT--GCACAGTTTGAATTTTTACAATATTATTCTAACCTTTATTCATATTAGATAATTTTTAAGATAATTTTTCTTCTATCTTTTTTATTCTTTACTCGGTCGTTGAGCTGCGATATAGAATTTATTATATTAGTGTTTTAGATTTAATTTTCACGGTTAGTGTGGCACTCACTTTCTGCATGGTTTGAATCAAGTGTCAAATAATAAGGTTAAATTTTGATTTTAATTCTGCTATTTTTCATTAATTATACATTAATGTTTTATCTTACTTAAAATTTGATATATCAAAAATAAAGTCCAAACACAATGAAATCTCAAATTTAGGAATGTTAAACTTTCTTGAATTATTAAAATTTGGATAAGATATTTATAACATCTGAAATAGATTAAAGGAATATTACTAGATAGGACGAATAAATTATAATAAAAAACCGATAAAAAATACTACAATTCAAACTAATGACAAATAAAAATCTAAATAGAAATAAAAAGATAGATTTAAGGATTATAGAACATTAGTTTTAAAGATAAGTTTAGTAGCATTTTAAAAGTTTTACGATCAAGCTAATTCCTAAAATCTTAACTTGATACATTTTAGGTTTCATGATTTTTGGATTCTTTAGTGTAATAGTATTTCCTTTTTTTTGATCTTTAATTTACCATTAACGTGATTTTAGTAATATGTTTTTATTATTAATCTCATTTATAAATTTTATTTGATTTTTTCCGTTTACGCCTAATTGTTTCCTAATTTTCTTGCATTATTTACATAATTCTCAAATTATTCGATCATGTTATTGACTAAATTATATTTTATAATTCTACAGTTTTAGGCACGATCAGATAACTCTAATGGTAATTATTATTGAACCATGTAATTTATCAATGTTTGAAATTATTAATGTAATCACTGAATTTTTTTCTAAATGAAATACAAGTAAAATTTTCTGTAAAGTATTCGCAGTAATATTACTTTTGTTGATTTTTTTATTTTTTTTTTACATCTTGTCTTCATTGATTTATATTGAAATTAGATTACTCGATTGGAGGGTACTCCATAGTTCAAAAATTGTATTTGATTATTTTAATTAATGCATTTGTTACAATGTATTAATTATAAAAATTTATAAATTAGTCTTACTTAATAATAATGAGCCAGCAAGTTTAGAGTATAAATATTAAAAATAAATTTAATCTAACATTGATTGATAAAACTAAAGATTGTATTACAGATTTAATATTGAGTTGTAAATAGAATAATTATCCTCTTACTAATGATTAAAAATCTAGAAATTTAGTAATTTATCAAAGTCATTAAACTTAAAATTAAAATAATAATATAAGTAAAAATTCATCAAGAATAGATCTTGTAACATTCAATTCATTAAAAATTTAACAATAATAGAATTACATTATATATATTTTAGTAATATAAATATTCTTTTTATTTATTTTTTAATGTTATTTTTTAATCATTTAGATATTCACCCACAACAGAGTGAAAAATATTAACTATTTTAATAATAATCAATTGCGTGTATATAATAATGACATAAAGGAATCCATTATTCAGAATTATATAAGCAATCAGGTATATATATATACGATAATATTATATATAGATTATAAAATTATCTAAGTAACATTACTTTTAAAAATACTAATTTTAAAATCATATTATCAAAACTTCTTTTAAATAACAAATTATTAAAATCTATTAATAAAATTGAAACAATAAAAGTTCTGCATATTAAACTTAATATGACATTTTAATAATACAATTGGATCGTTTTTTTTTTATATTTAAATTTAAGTATGAATATTTTTTGACTGTTTATCTAATCTATTAAAGAATATGCGATTTAGAAAACCTAAATTTAGTTTATTTTATTATAGTTAAATATATTTATAAAGTTTTGTCAGAATTTACAGAAGAAAATACAAAAAAGGATTTTTAATGTCACAATTAACTCTTTCATGAATCATTCGTATACTTGTTGAGTTGAAATATAGTTTAACGAATATCTAGAAATAAGAATTTATTTTTAAATCTATCATCTTACTATTGCTAATTGTATATATATTCAAAAAATAAAAGT-ATAGAATAAGTATTAAAAAATTTATCATTTATTTTTAAACTTTTATTTAAATTTGAATTATTAAAACTTTTTAAATAATATTTTTAGAATATTTTTGATAGTATATTAATTCATTTGTATTTTCTATTTGAATAGTGTATAAATTAACGATTAAGAACAAAGTGTTCTAAAATTAAGAAAATTTAATGATATTGTGTGTTCATATCTTTTTCTAAATAAATCTATTAAATTTTTGATTGTCTATTTTCTATGATTTTTCAATAATTGAAATAATATACATTTCATTATTTATCATGATTTTTCGAAATAATTTTAAGTTAGTTTTGCCTTATTAAAAGCACAATGATCTATGTATAATACGTTCATCGAATATGAACTTTCTAATTAGCAAAATTGCGATTCTTTTAAAAACCAAAGAACCTCAATGCGATCGATTAGAATTTCTCAGTTTACAATTTGTCGTGATATCGAATAATCTGATTTATCATTTATAGAAGTTAATCTATACTGAGTTATCTGTAGTTTTTAGTTTATATTTCTTCGGTTTCTCAGATTCATTTGTTTTTAATTTCCAATTATTTATTCTTCACGTTTCAGCCTTTATTTTTAGCTAATTATGCTTATTGTATTCAGGTATGTCAATATTAACTATTTTTAGTTTACTTTAAATGGATCGAATTCGTCTTTTTGTTGATATAAATAGTTTTTTATATAATACCTCTTTTATCTTTTGTTAGCCTCAATCGGTTTAGCATCCTCGAGATTTGTCGCCTT-TGCTACACTTATTTGCTTGATTCAGGATGATTAATTAATTTTTGGCATACCTGATTAGCACTTTTTGAGTCATCAGTCAAAGATTATATCTACCTAGTCATTTCTATTGTGAGGACCAAATCTGTGTATTCGGTTTTGGTTATACTACTAGCTTCGCATAATTTAACCCTTTTTTATCCTTCTAATATTAACACCTCTTTACATACTTTACCCACGATTTATGGACCTTTCATCTTCCTATACTCGTTAGATACTATGTTGCTGTCATATTTTTTACACCTCAATTCTTTGTATTATTCCCGCACATGCCCTGCACCGTTTTTATTTAACTTGCTAATTATACTAAAACATTCATCACTAAAATCCTATTCTCTTTACCACTTCCCTTAACCCATTGAATTCGCTTATTATGACCTCTCCCCAATACAATTAACTGTCCCCTTCATGATGCAACTCCCTATAGTAATTGATTAAAGCTACTTAAAATAAATTAAAAACATTGTAAGGTATGGCTTTTTTTTTAGTTTTTTATAGATTAAAACACGTTTACCAACTAATAAGAAAAATCTGTAAACATTATAGAGTTTATACATATTTTTTTGACCAGTCAAAATATATAGTTACAAATTTTCTAAATTAACTAATATCTAGATTATTAAATTATATACCAGCATTTACTCATGATCACAAAACTTCTTTTTTGATTAAATTTTAGTCTAATG-AATTTTCTAAAATATCATTTACGAAATTTTTTAGTTAAATATTATTTAAAGTCGAATTTTAGTTTTGTTGAATATTTTTTAAAGTCGTATTTCAATTCTATAAGAATTAGTTAACTGTGTATCTGTACTACTTTAAAGTAATTTAAAATGTTATTAATAACCTTATTGATATTTATTATCATCTTTTGTTTAATCATTTTTTAATAGATATGGATATAAATGATGTTATATCTATTATACAATATAAAATTTATATAAATAATATTAGTGTGCTTATTTACATTATTTAATTCTATGATTATCTTAGTTGTTCAAAATTAAAAAATAAATAATAAATTTTGTTTATGATTTTATTGTTCTACTTAAGATTAAGATAAAATAATAAAAGAACGTGGTCTTAAATGATCAATTCTGATCATTTTTCAATAAAAATTCAAATTTCTTAATATAGTTTAACATACGATTAAATTTAGATTTTAACTTATTACCTACATACTTACAAAGTATTTAATTGATTTGTAGCTTTTTTAATGCTTAATCTTCTAGTAAAATTGAATGTTAATAAAACTTTTTAGTAAAAAACAAAAATTTAAGTAAGTTCCATTTGTTTAACCACCCATTAACATTTAAAAATAAACCTGTCTTACCTTACAAATATTAAATTATACGATGTTGAATTTAGGATTCACATGAAGAAA
Bracteacoccus_giganteus         GAGCTTAATAAATTCAGTATTTGGTATTCGCTATTATATTCAACTTGTATGATTGCATAATTCAAAAAGCAATGTAATCCATTTTTACTCAATTTACACCATTTTTATTAATTTTTTATCAATTAAAGAATCTCCTCAGACGCAGTCTATCCGCTAAAAAGAATGATGCCCTGCTTGGTTTACTTTCGTATACTTTTCTCAAAAATTTTTGCACGCCGACCCTTCTGCATAACTTTAGCATTTTGAGAATTCTGTTATCAACTATGCTTGACTTCTGTGCCCTTTTCGTTGAGTTATAATATCTCTTTCATATGCATATAATATTTATAGAGTATGTTTTTAGGTCGTCTAAGAAAAAAACTATATATACTTATGAATTATATGTCGTACTACAATTAGTACCATCCATTTTGAATACCTATTCCTCTCAGTTATTTATTTTCAATCCTACAATTTGATATCCTATTATATCTGATTTTACTAAAGGATGCAACTTCGATTAATCTAAGTTACTATCAAAGTACTCTTGATACCAAA--TAGGGTTAATATGCTAGTCGCATAAGGAGCAGGTTAACAGGTTCTGACAATTAAGCTTTCAACAAATATTTATCAATATCAATCTATACCTGAATACCATCACCACTATATCTATTATAACTGTTCGGGAACGCGTATAATGGATTTTCCATAATCCGGTTAAAATTAACCACAAAAATTCTATTTTATTAAAAATTGTTTTATAATTTTATTTTAAATAAGTATTCTAGTGTTAAATAGAATATTAACGATCATAAATTTATATCAAATTAAATTTATCAGATAGATCGTTAATTGTTAAGTATTTATAAATTAATCTCTTGCTTAGTTAGTTTATATAAAACGTTTTATATGAGTATGATAAAATTTATTTATAAATTCTAAACAAATTAAAAATAGAACAAGAATCCTTTAATTATATTAGATAGTTACGGATTTAAAGTATGTTCTAAATACTCAAACTTGAAAAAATATAATTGGTGGATATTATAATGAAATGGTACAATTTTGAGTTTTATTTTTGTATAATTTTTCGTTGAATAATCTTGCTTCATACAATTCTGAAAAATCTAATAAGTTTTTAGGATCGATTAAATAATCAACGTGTATTGCTTAATAGATTTATAAACGTTTCAAAAATTTTACTCGGATCTATTCAAAATAGTTACCATCATATAACTTTTGATACATGCCATTTTATAGGTTTTAAAATTGTCAGTTAGCACTTATCTTTCTAAGATTTAATGTTATCTTATAAAAAGTTTATTATATTGCATACAAGATCAGTCATCCATTATGTAGATTGTTTATATAATTTAATCGCTAAAACGTTAAGGGATCAAAATTTTGTTTTTTTCATTAATTTGTATTATATATATATTTTTCTCGACTACATCTTTTGGAATTGAAACATAACTAAATAATTAATTTTTAACTGACGCCAAAATGATGTATTTTTTTTTTTTTCGACAACACTTTAGTATATTTTTAATTTATGTTTGTATTGTAAAAATTGTAATTTAAAATTTAATAATATGCATTGTATCGGACTAGTGATGTTAAAAATTATCCTGCATGATCCTTAAATTAATTGTATTTATGAATCATTTACACAAAGATTATATGTTAATTGTGCGAGAAATTTCGTATATAAGGTAGCTAATAATTTTTTTATTATCTGAAATTTGTACTAAACAGATGCAAAT---TAAATCTACTTCGGCCAAATTATATATCTTGTTTACATTTGTAATAAAAAAAAAATTTAGATTGGTCCAACCTTTATATTAATAATATCTAGACATTGAAACCTTAGTAATATAATCATTTTTATAATTGATAAATGAATATGTAAATAAAGACAAATATATAGCAATAGAATTCTTTACAATCAATTCTTATACTATGTGATAAGGCTAAACTTTGAAATTTAGATTTCTTTAAAGATAGATACTAATTATTTAGTTTTGATAGAAAAAAAGACAAGAATGTAAAATAATTGTTTGTATAAATCCGTCTTAACTATAAGGCTATATTTATTAAATAATTAATTGGATTTGGTCATAAAGTGATATTGCCTAACGATTATGAATTTAGTTAACTATACTATATTTAAAAAATTTAATTATGTTATGTATTAGTTAGGTTCTTAAAAAAATAATTATTAAATATTTTTCACACTATTTTAATAAATTTGATTTTTAGTTGCTTAAACAGTTTTCCGTTACATTTATGTTTAACTTTTTAATTGAAATACATTGCTTAAATTTAATTCCTAATTTTAGCTGTCTAGCAGTTAAAATCTCGTAATTAGTCATTCTTCATTACGATGCATTTTACTTTTCGTTCTATCATCGAACATCGATATTGCCGGTTTGTACCTCTGCCATCCCGATCACCGGTTTTTAATAAATTTCTGTAACTACACTCTTCTCTACCTTAAAATTAGTTGTTCGTATCTATCTCATGACCTGTCGTATTAGGTTTTTAATATTTTACCCAGAATTTTACAACAACCAATCTTCATTTTGGTTACAACAAAACTAAAATTTCTTAATTAGTCGATATGAATTTTTGTTGTATGGTATGTCATTGATGTCTTCTTATGTTCGTTTAGAAGAATATATTATAGCGAGGTGTCGTATTGTATTATTAGATTAATTATTATAACGTTTAGCTTATATTGTTAGGCTTGTGTTAAAGTTATGAGTATTATTAGCATGAAAAAATATTATCGTTGTTTAAGTATAATTTTTTGTCATAAAATTAACTAAAGGATATATTTATAATAACACCAATGTTTATTATAATTAAAAAGTTCAAACATTAAAATTTTATAAAGAATTTGAAATTTGTTTATTATTAAATTTTTTAGCTAATTTATCTTTATAAAAAGCTATATTACTATTTGTCTCTGATTTAAAAATAAAATTATCATATTCTAATTAATTTTTTGAAAATTGATAATACTTTCGCAATTTATAGTTTGTCATAATTATAATCAGTTAATCAACCTTATTATGTTT------GAATGTTCTAGATTTGAAATATGTAATAAGTAATCCGCAAATATATGAGTAAAAAATAAACAGCCTTAATATTCAGCAAGATATTATAATTGAATCTCTTCTAATACGAAGTAATATAGTTATAGTAATCTAACCTATCATATTTCATACTGTAAATTTTAGTTATAATAATTTTGTTAGTCGATTACTCATTTCCAGTTTTAACACTTTTTCACTACAATTATCACTACTTCACTCATTTATTTACTTCTAACTATCTTTTCTTATATCAGCACATTAATTACATAATTATACCTTTTCATATTTACCTGTCACTCAAACGTGACTCACTAATACAAAAAATATAGCCATTTATCTAAGAATAATTATATATTTGCCCATTTCTTCTTATTCTTTCTAATCTCTAGCTTTCTAACCTGCCTAATATATATTTCCTCTTTTATAAATATAATATCACAGTTTCCAACTCTTTCCTACGTAGTTTGATTTTTCCAGCGATTAACCTTCTTAGCTTTTATCTGTCTTTTATCTATAATTTATTCATTCTTCATATTTTTACAGTTAAATTTATGAATACACATCTTAGTTAAAATGTTTTATTTATGTTTTTATTTACCATGTTATATATTCACATTATCACTAGTTATTTACATTCTAAAATAAATATTCTTTATAAATTTTGGTTATACTTTATATATTTTCTTTTTATAAGTTTATAGGAGTTTGGAGTTGTAGTATCATTAAATCCATTAGTTCTATTACTACTTAATAACTTAATAAATTTAATACATTGAATTAAGGCAATAAATTAATTTAGTTAAGGTGCTTATATATTCAGTTATAAAAAATTTTTATTTTCTTTAATTTTATAATTTATTCATATAATAAACTAATCTTTAAAATAATTATAAAGAAAATAAATTGAATTATTAATTAAGAAACTTTTTACAAATTAATCTAAATTATTAAATCAATTGCTTTTTGTTAAAAAAATATTTCTCTTCTTTTTATAATGTTTTTCTCTTAGTTAGTTCATATCGTTATGTAACATGTAGTATCTAATTATAAACTATTTTTCAAATTTCATAGTAATATTATTTATTGGTTTTGATAATAGTCATATTAAATTAATTGTCAAGATTATTTAAAAATAAAATCAAATTTGAGAATTTCAATCAATTTTTATATTTTAATTATTTAATATTCAATTATATTTAATTTAATAGTGTAATAATTTCTTTCGAATTATACTCTGATACATTTTAATGTTTAAATTACATATTCTTCAAAATTGTTTTGGCAAAATTAAAACTAAGGTCTTATTAGATTAAAAATCTTGATTCACAATGTATATTCTAAAAATTCCATTGTACCTTATTGATTTCAAGCTCATTGTATTATAAGGAAAAACTTTCGTTTTACTTAATCGCTACTTTATTTTTTTTGTTCATCTACTGTTCTGTACAACATCTGTACTATATAGTACTCTTACGATCAGTTAAAATACATTTATAAACAAGTAGTTTTTTTATTATAAAAGAAAAATAAAATAAATAGTTTCTAGAATAATACGAAAAAATCATATAAATTATTCATAGTGGACAAGTGTAAGTATAAGATAAATTTAAGATAATAAAAATATAGGAGATATTCATAATTTTAATAATATTTATTTAAACTATAGTCACTATAAAATTGGAATCTAAATTTATTTTTTTTAATATTATAATGTATATTTTTCAACAATATGAATTCATTTTATTTATAATGAACTTATTTTTAAGTTTTTTGTATATGTTTTTTGTCTACATTAATTGTAATTAAGGAAATTTAGTTAGTGTATTTTATTCTTAATTTTTTTTTTGTATTTTTTTAATCAAATATATATTTAATATTTCGAGAATCTATTTATTACTCTCTGCAGATTATCCTTTCAAGAGTTTTATATTTCCCTTAAATTAGCGTAAAGTTTATTTTAGTATTTTTTGGGGTTCTCCTGTTTAGTTTATTTGTATAACAGATTTTGATGTAGAAGTGTCTATATAATCGTCTATACTCCAAAGAAATCAGAAATATATAAAACTGTTAACAAATCTTGCTAACAACATATTCTTCTTTCCCTCCAATGTTGTTAGCTTTAATTCTTTTGTAAAATTATAAAACAGTCATCATAACACTCAATAAATATATTATATATGTTATGTTTCTCTTAATAAAAAACTATACGATAGCTATCTAGTAATATTATAAAGATATCAAAAATTATTATTTATTTTTAAAAGTAATACAATTTAATTAGATATATGGTAATACAAGCTTTCTTATTTCAAATTGTTGTATATTTCAACTATATATTTATAAATTTCTTCATATATATCGTGATTTTTATTCTTTAGTTTTGATAATTTAGAGTTCTCTGCAGATTTTGTAAAGTTTTTATTTATTTTAGAGTTTTTGAACTTTTTGAAAGAATTCTTCGCAACTATAAAATTTATTAAACAACTTTAAATTAATTACTTTTAATTTTATATACGTGTATTATGATAAATTAAACTATATATGATAACTAATTTTTACATTAATATACTCCAAACTGACATTAAGCATTATAGTATTTTTTATTGTTTTAAGTTGAAATATAAACATAAATTACTTTTATAGAATTGTTACTAAAAATTCATTGTGTATATTATTAGTTATATAAATTTTTTATTATTTTGATATAATGAACCTTTATTTTTAATCCTTATTTAACCTTAAGAGTTATGAACAATTAATAATTGGCAGAAATGTTAATTATGAATCACTTAACTTCCCTCTCACTGTTTATTTAATTGTATATCATTAGAAGTTAAATTAGAACTTCATTACATATATCTTCTAAATTTTCATTGAAATTTATGAATTTTATTTTTTTAGAGAGTTTAACTTTTATTAATAATTAAAATTCTTATATAAAAATAACAGATTACATCATATCCATAATTGTAAATTTTCAACAATTATTATAATTATAATCTTAATACATATGTTTTGATATATTCTTTTTTATTTATTATTAAGTAGTTTAACAGAAATCAGTTATTATTAAACAATTACATACACTATTATGATACGTATGTATTAAATCCGAAGCTGTAGCAAAAATGATGGAATACATTTAATAAATTGGTAGGCTTTCGATATTAAAGTTGACTTAAGATGTTATTTCATTTAATAACAGATGCGATGTAAACTTAAAAATTATTAATTGTTACAATTATTTCGACCAAAATAATCGTTTTCAATATTAAACTTGATTTTCTTCTTACTTCCTGTACAATATTGCTATATAGTTACTTAGGTTTATAATCTCAGTCGTTTCTAAAGGTAGTATGCAACTATTCAGCAACCAAATAAATATCACTTTTAAATGGGCAAAATTCTTTACCTAAATTCTAATGCCTTTTTAAGACTTGCATAAATCTCTTTGTTCTATCAAATCTATCTATACTTCTAAATATTCAATTTTGTCTCTAATAGTCACTTATAATATATAATATTATTTGTAATTTACTCTATTGCTCTCATTAAACCTTCTGCTTTTCCTTATTTTTCCATAAAATTACAATATTTTTTATCGAAGGTTATCATAAACAGATATGCATAAGTTTATCTCGAAATTCAGTCCTCCAAATTTTTGTTCTTTTATGAATCAAGAATTTTATTCTTTTGCTTCTAAGAATCTAACGGTAACCGAGCTTGGGTTCCGAATTTTTCTTTTATATAGCCACTAGATAAGTTAAAATGTATAATTATCTTTTACCGCAATGTTCATCACTAATCAACCTGTTTATGGTTAAAATTCGAATGTTTTATTTTGCTCTAGCATTACTTGTTATTCCTGCATGGGTTGTTCCATCCGCCCCCTTGTTGTTACACCGATTACTCAATACTAGTACATACTAGTCTATCAAAATATTAAGTTTAAGACGTGAAACACATTTCGTAATATTTCATCAACCGTTTTACATTCGCATTTAAATAACGAAAGATTAAGTTGCACGTGTCATCCTGTTCTTCCAGAACTTAAAGTACATTCAAGTACTATATATTCTTAATTGTTTGTT--GTGCAGCTTGAATCTTTATAATATCGTTCTAACTTCTATTCGTTTTATATGATTTATAGGGTAATCTTTCTTTTATCCTTTTTAAGTTTTATTTGGCCGCTGGTCTGCGACGTAGAACTTACCAGTATAGTGTTTTAGGTTTATCTTTCATTGCTATTGTGGCGCTTGCTTATCGCGCGGATCGAGTCGTCTGTCAATAAGTATGGTCAAGTTGCTATTACACTCCTGTCTCTTACTATTGTTTGCTGCTTAATACTCTACCTTATTTAAAACTTGATATATCAATAATAAAATTAAAGTACTATGAAATCGTAAATTTAGTAAAGTCAAAGTTCTCCGAACCGTTAAAATCTGAATAGGATATTTATAATATGCGAACTGTATTAAAGGTAAGTTCCTAGATAGGATGATTAAGTTATAATAAAAGAACAATAAAAAACATTGTAAGTTGAACTAATAGTAAATAAAAATTTAAACAGAAATAAAAAAATAGATTTAAGTATTATAGAACATTAGCTTTAAAGATAAATTCTGTAGCACCATAAAAGCTTTATAACTAAGCTAACTCTTAAATTTTTAACTTGATTTACTCTAGGTTTTATGATTTTTATATTTTCTTGCGCGATAATATTTCTTCTTTTATGATCTTTAATTTATCAATAAATTGATTTTAATAACATGATTTTATTATTGATATACTCTATAAATTTTATTTGACTCTTTGCGTTTATATCTAACTACTCTCTAAATTTCAAGTATTATTTGTCTAATTTCAAAATCATTCAATTATGTTATTAATTATACTATGTTTTATAAGCTGATAATTGTAAATATAGCGAAATAATTCAAATGAAAATTATTATTGACTTACATAATTTATCAATCTTTGAAATTATTAGTGTAATCATTGAATTTTCTTTAAAAGGTAATAAAGTTAGAACTTTTTTTAAAGTATTCGTAATAATATTATTTTTACAAGTACCTCTGTTTTTTTTAAAAGTTTTGTCTTCGTCTATTTTTATCGAAGTTAGATTTTCTGATTGGAGGGTACTCTATAGATTAAAAACTGTTTTTGCTTTTTCTTAGTAATGCGCTCGCTACAATATATTAGTTGTAAAAATTTATAAATTGGTCTTACTCAATAATAATGGGTCAGCAAAGTTATAGTATAAATATTAGACTTGAATGTAATTTAATATTAATTAGTAAAACGAAAATTTATATTATAGATCTAATATTGAATTTTATATAATATAATTATTCTTTTATTTAAATTTAAAAATTTAGAAATTTAATCATTTATCAAAGCTATTATATCGTAAATTAAAATAATAATGTAAATAAAAATTTATTAAGAATAGATTTGATAATAGTCAATGCACTAAGAATCCAGCAATAATAGTAGTATATTGTATATATTTTAGTAACATGAGTATGTTTCTTAATTGTCATTCAATGTTATTTTCTAATTATTTACATATTTGTTCATAGTGAAACAAATAACATTAATTATTTCAGGAATAATTGACTATGGGTATAAATTAATAATATAAAGGAATTCATTATTTAGAATTACACAAACAATCAGGTTTATATACGTACAATAACATTACATATAAATTATATAATTACCTAAATAAGGTCACATTTAAATATACTAATTTGAGAATTAAAATATTAAAATTTCATACAAATTATAAACTGTTAAAATCCATTGATAAAATGGAAACAATAAAAGTTTTGCATATTAAAACTATTATAATATTCTAATAATACAGTTAAATTCGTTCTTTCCTATATTTAAGTCAAAATATGAATATTTTTTGACTATTTATACAATCTATCAAAGAATACACAACTTATAGAATCAAAATTTAATTTATGTCAGTGTAACTAAACATATTTATAAAACTTTTTCAAAGTCTGTAAAAGAAGATATAAAAAAGAATTCTTAATGTTACAACTAGTCCTTTCCTAAACCAGTTGTATATGTATTGAGTTAAAATATAGTTTAACAAATATTTAGAAATAAAAAATTACCTTTAAGTCTGCTTTATTAATATCGTTGATTACATATATGTTTAAAAAATAAAAAT-ATAGAGTATAGATTAATAAATTTATCATATACTGTTAAACTATCGTTTAAATTAGAATTATTAAAACTTTTTATACAATATTTTCAGACTATTTTTTATAGTATATTAATTCTCTTGTATTTTCTATTCTAACAGTTTATAAACTAACGATTAAGAACAAAGTGTTCTAAAATTAAGAAAATTAAATTATATTGTGTGTTCTCGTCTTCCTCTAAATGAATTTTTTAAACTTTTGATTGTCTATTTTCTATGACTCTTTAATAAATGAAATAATACGTACCTTGTTATTTATCATGATTTTTTGAATCGATCTTAGGTTGGTTTTGCCTCATTAAAGGCATAATGATCTATATATAATATGTTCATCAGATCTAAATTTGCTAATTAACAATATTGCGATTTTTTTAAAGATCGTAGAACTCCGTCAACATCGATTAGGATTTCTTAATGGACAATTTGCTGTGACATCGAATAATCTTACTCATCATTTATATAAGTTAATTTATATTAATTTAGTCGTGGTTTTTAGTTTATGTTTCTCTGGTTTCTCGAGTTCATTCGTTTTTGGTTTCTAATTGTTTATTGTTTATGTTTCAACCTTTACCTTTTGTTATTTATGCTTATTATATTCTAGAACTTCAGTAATAGCAATTTCTAGCTTAATATAAATGGATTGAATCTGTCTTTTTATCTTTATAAACGATTTTTTATATAGTATCTCTTTTACTTGTTGTTAGCCTCAATCGGTTGAGCGTCCTTGAGATCTGTTGTTTT-TTTCACACCTATTCGTTTGATTCAGGATGAACATTTAATCATTGGCACACTTGATTAGCATTTTTTGAATCATCAGTCAAAAATTGTATTTACCTAATAATTTCTAATTTAGAGACCAAATCTTAGTATTCGGTTTTGGATTTACTACCAGCTTCGCATAATTTAACCCTCTTTTATCCTTCTAATATTAACTCCCCTTTTCATACTCTACCCTTGATTTACGGACCTTTCATCTCCCTATTCCCGTTGGAATCTATGTTGCTATCATATTTAGTACACCTCAATTCTCTGTATCTTTCCCGCACATGTCCTGCACCGATTTTATTTAACTTGCTAAATATACTATAACATTCATCACAAAAATTCTATTCTCCTTACCACTTCCCTTAACCCATTGATTTCGCTTATAATGACCACACCCCAAAACAATTAACTGTCCCCTTCATGAAGCATCTCCCTTCATTTATTGATTAAAGTTACTTAAAAAAAATTAAAAATTTTGTAAGATATGGCTCGTTTTTTAATTTATAATAGAACAAAATATATTTACCAACTAATAAGAGAAATTTATAAATATCATAGAGTTTATACACATTTTTTTAACTAGTTAAAGCATATATTTACAAACCTTTTAAATTAACTAATATCTATATTATTAAGTTATATATGAATACTAACTCGCAATTGTAGTATTTTTTTTTTAATTTAATATTGGTTTAATA-AATCTTCTAAAATATTACATACAAAACTTTTTCTTCAAATTTTATTCAAAGTTTATCTTTTGTCTTATTAAATATTTTTTAAAATCGTATCTAGATTCTATAAAAATTAGTTAATTATATATTCCCACCACTTTAAAGTAACTTAGAATGTTATCAATAATCTTTTTAACTTTTATGATTATTTTCCATTTAGTCTTCTTTTATTAAAGAGGAGTGTAAATGATATTATATCTATTATATAGTACAAAAATTATAAAAATAATATTAATGTTTTTATTCGCATTAATTAATTCTATGATTATTTTAATTGTTTTAAATTAAAAAATAAATAATAAATTTTGTTTATGATTTTATTGTTCTATTCAAGATTAAGATAAAATAATAAAAGGACATGATCTTAAATGATTAATTCTAATCATCTTATAATAAAAATCGGATCGCTTTAATAGAGCCCTGTATACAATCAAATTTAGATTTCTATATGTTATCTACATACTTATATATCATTTAATTGATTCATATTTTTTTCAATGTTTAATCTTCTATTATTATTAAATGTCAATAAAATTTTTTAGTGAGAAACAAAAGTTTACGTAAACTTTCTTCTTTTGGACATTGATAAAAATTTAAAAATAAATTTGTTTTATTTCATAAATGTTGAACTATATAATTTTGAAATTATAATTTAAATGGAGAAA
Bracteacoccus_minor             GAGCTTAATAAATTCAGTATTTGGTATTCACTATTATATTCAACATACTTGATTGCACAAGTCAAAATGTGATATAATCCGTTTTCACTTAGTTTACATCGTTATTATTGATTTTTTATCAATAGAAAAATCTCCTCGGACACGGTCTATTCGCCATATGGAATGATGCCTTTTTGGTTATACTTTCGTATATTTTTCTCAAAAATTTTTGCATATCGATCCTTCTGCATAACTATTGCACGTTGAGATTTCTGTTATTAACTATATTAGACTTCTGTGTCCATTTTGTCTAATAATAAAATCTCTTTCATATTCATATATTTTTTATAGAATTTACTTTTAAGTCGTCTAAGAAGAATACTACACATACTTATGAATTATACGTTATAGTACTATTATAACCTTCCATTTTGATTACCTATCCCTCTCAGTTATTTATTTTCAATCCTATATTTTGAAATTCTATTATATCTGATTTTACTAAAAGATGCAATATTAGTTAATCTAATTTACTACTAAAGTGTCCTTGATATTAAA--TAAGTTTAATATATTATTCGTATAAAGAACAAGCTAATTGTTTTCGAAGAGTAAACTTTTAATAAATATTTATTTATTTTAAATCATACCTATTTATCATTTCTATCATTATTAATGTTATTATTTGAGCATTTGTATATTTAAATTTCCATAATTCGGTTAAAATTAACTGTAACAGTTCTACTTTATTAAAAATTGTTTTAAAGCTTTATTTTAAATAAGTATTCCAGCGACAAATAGAGTATTAACGATAAGAAACTTGTATCAAATTAAATCCATTAGATAAACCGTTAATTGTTAAGTCTTTATAAATTAATTTCTTGCTTAGTTAGTTTACATAAGCTGTCCTATCTGAATATGATAAAATTCATTTTTAAATCTTAAACACAGCAAAAATGGAAAAAAAATATTTTAAGTATAATAGACAGTTGCGGATTCAAGATATGTTTTAAATATTCAAAGTTAAGAAAATATAATTAGTCAATGCTGTCATGAAATGGTATAACTGTAAGTTTTACCTTCGTAGATTCCTTTGCTGAGCAATCTCAGTTCATATAATCTTAAAAAATCGAATAAGTATTCAAAGCTAGTTAAATGATCAATACTTATTCTTTACTAAATTCATAAGCGTTTCAAAATTTTTAGTCGGTTTTATTTAAGATAACTAGCACCAAAAAATTATTGATGCATGTTCAATCATAAGTTTTAAAATCGTCACTTTGACATTGTCTCTTTAAGATTTAATGTTAGTCTATGGGAAGCTCGTGATATTGTATAGAGGATCATTGATTCATTATGTAAATTATCTATACAATCTACGTGTTAAAGCTTTAGAGAACTAAAATTGTAGTTGTTCCATTAGTTCGTGTTATGTATCTATTTTTTGCGACTACATCCTTTGGAACCGCGACACGACTATACAATCAATTTTAAGTACAGGTTCAAATCATGTAGCTTTTTTTCTTTTGATAACATTTTAATAGATTTTTAATTTACGTTTATCTTGTAAAAATTATAACTTAAAATTTAATAATATACAATGTATTGGATTAGTAATGATAAAAATTATCGTATGTCATTTTTAAACTAATTGTATTTATATAATATTCATGCAAGAATTATGCGTTAATTATATTACAATTTTTCTTTATAAGATAGATAACGGCTTTTGTAACATTTGAAATTTTTACCAAGTAAATGTAAAT---TAAGTATATTTCGCTTAAATTATATGTCCGGTTTATATTCGTAATAAAAAAAAAATTTAGATTGTCCCAACCTTTATGTTAATAATATCTAGTCTTTGAAAGTGTAGTTATGTAATCATGCTTATAACTGATAAATGAATATGTAAATAAAAACAAATATATTGAGATAGAATTCTTTACAATCAATTCTTATATTATGTGATAGGACTAAATTTTGTAACTTAGATTTTTTTAAGGTTAGATACTAGTTATTTAATTTTGATAGAAAAAAAGATAGAAACAAAAAATAATTGCTTATAATAATTCCTCCTAACCATACGGCTATATATATTAAATGATCAATTGCGTCCCGTCGTGAAGTAATATTGCCCAACGATGATAAATTTAGTTAACTATACTGTATTTAAGAAGTTCAACTACATTACGCATCAGTTATGTCCTTAAAAAAATAAGTATTAAATATTTGTCGCACTACTTTAATAAATTTGATTTTCAGTTGCTTAAACAGTTTTTCGTTACATTCATGTTTAACTTTCTAATTGAAATACATTGTTTAAATTTAATTCCAATTTTTAGTTGTCTAACAGTAAAATTCGCGCAATTAGTCATTTTTCATTACGATGCACTTTACTTTCCGTACTATCATCTAACATCAATATTGCCGATTTATACCTCCATCGCCTCGATCACCGGTTTTTAGTAAATTTCTGTAACTACATTTTTCTCTTCCTTAAAATTTGATGTTCGTATCTATCTCATGACCCGACTAAATAGGAACTAATATACAATTCCTAAATTTTATTGCATCCGATCTTCATTTTGGTTACAACAAAACTAAAATTTCTTAGTTGGTTGCTTTGAATATTTGCTATATGGCATGTTGGTGATCCTGGTTTGTGCTTGTTTATAAGAATGAAGTAAAGTGGGGCGTCGTGTCTTGTTATGAGATTGATTGTTACAATGTTTGACCTAAATGGTCATGATTGCGTCAAGGTTGTGATTATTGTGAGTAAGAAAAATCTTTAACGTTGTTTAAGTACCATTTCTCGTAATAAAATTAACTAAAGGATACATTCGTTACAACACCAACACTTATTATAGTTAAAAATTTCAAACTTTAAAACTTTATAAAGAATTTGAAATCTGTTTATTTTTACGTCTTTTAACCAATTTATCTTTATAAAAAGCTACATTATTATTTGTTTCTGGCCTAAAAAGAAAATAATCATATTCTAATTAACTTTTTGAAAATCAATAATGCTTTCGTAATTTATAATTTGTTATAACTAGAATAAGCTAATCGTCCATACGATGCTT------GAAAGTTCTTGTTTTCTAATAGATACTAAATAATTTATAGATACATGAATAAAAAATAAACAACTTTAAAATTTATTAAGATATTATAATTGAATCTCGTCTAATATGAAGTAATATAATTATAATAATCTAACCTATCATATTCTATACTGTAAACTTTAATTTTTTTAATTTTGTTAGTCTATTACTCATTTCCAGGTACAACACCATTTCGCTACAATTATCACTGTTTCACTCATTTATTAACTTTTAACGATCAGTTCGCAAATCAACACGTTCATTGCATAATATTACCATTTCATATTTACCTATCACTCAAACGTGACTCACTTAGTCAAAAATTATATCCACTTATCTTAGAACAATTATATATTTGCCCATTTTATCTTATTCTTTCTAATCTCTAGCTTCCTAACCTGCCTAATATATATTTCCTCTTTTATAAATATAATATCACAGTCTCCAACTCTTTCCTACGTAGTTTGATTTTTCCAGCGATTAATCTTCTTAACTTTTATCTGTCTTTTATCTATAATTTATTCATTCTTTATATTTTTACAGTTAAATTTATGAATACACATCCTAGTTAAAATTTGTTATTCATGTTCCCGTTTATTATGTTATATAGTCACATTATCACTAATTATTTGTATTCTAAAATAAATATTTTTTATAAATCTTGGTTCTACCGTATATACTTTTTTTCTATAAGTTTATATAGGTTTGGAGTTGTACTTCTATTAAATCTATTAGTTATATTATTACTTAATAATTCAATGAATTTAAAAAATGGAGCCAAACAAACAAATTAATTCAGGCAAAGTGTTTATTCATCCAATTATAAAAAATTCTTATTTTCCTTAATTTTATAATTCATTTATATATTAACTTAAACTCTAAAATAATCATAAAAAAAATAAATTGAATTATTAATTAAGTAACTTTTTGTAAATTAATTTAAAATATTAAATTAATCGCTTTTTGCTAAAAGAATATTTTCTTTTCTTTTATTATGTCTTTCTCTTAGTTGGCTAATGTTGTTATGTAATATGCAATATTTAATTATTACTTCTTCTTTGAATTTGACACTAATATTATTTGTCAATTTTGATAGTAGTCCTATTATATTTATCGTGTATATTATTTAAATATGGAATTGAATTTAGAGATTTCAATCAGTTTTTGTATTTCTATTACGGAATAATTAAGTACATTTAATTTAATAGTGCAATAATTTTTTTTGAATTATATTTTGATATATTCTAACGTTTAAATTATATATCTTCCGAATTTAATCTGGTAAAATTAAACCTATTGTTTTATTAGTCTAAAAATATTAATTCACTATGTATATTCTAAAAATTCCATGGTATCTTATTACCTCCAGCAGCATTATATTATTAATAAAAACTTTTGTTCTACCTAATTGTCTCTTTATTTTTTTACTTTACTTATTCCTTCGTGCAACATTTGTACTACATAAGATTTCTATCATTAGTTAAAGTACATTCAGAGAAACACAGTTTTTTTATTATAAGAGAAGCATAAAATAAGCAATTTCTAGAATAATATGAAAAAATTATACAAATTATTTATAATGGATAAGTGTAAATATAAGATTGACTTAAAATAATAAAAATATAAAGGATATTTATAATTTTTGTATTATTTATTTAAACTATAGTTATTATTGAATTGGAATCTAAATTTATTTTTTTTAACACTATAGTGTATATTTTTTAACAAGATGAATTTATTTTACTAATAATGAGATTATTTCTGAATTTTTTGCATATATTTCTTGTTTATATTGATTGCAATTAAAAGATTTTAATTAATGTATTTTATTCTTAATTTTTTTTTTGTATTTTTCTAATCAAATATATATTTAATATCTCGGTAGTCTATTAATTACTCTCTGCAGATTACGCTTTCAAAAGTTTAATATTTTTTTTATACAACTGTGAAGTTTATTCTAGTATTTTTTAGGATCTTCTTCATTAATTTACTTATATCCTATATTTTGACTTGAAGTTGTCTATATAATTGTTTATACTCCAAGTAAATCGGAAATATTTAAAACCATTAAAAAATTTTGTTAACAACAAATTCTTCTCTGCCCTCGATGTTGTTAGTTTTACTTATCTTGTAAAACTAAGAAAAGCCCATCATAATAATCAATAAATATATTATATATATTACATTCCTCTTAATAGAAAATTAGACGTCAGACATTCAGTAATATTATGAAATTATCAAACACAATTTATTTTTATTAAAAGTAAAACCATTTAATAAGATGTATAGTAATATAAGCTTTTTTATTTTAAATTACTGTATATTGCAATTACATATTAGAAAGTTTCTTTATCTATATCGTGACGTTTGTTTTCTAGCCTTTACAATGTAGAGCTCTCTGCGAGCTTTGTGAAGTTTTCACTTATTATAATGTTTTTGAGCTTTTTGAAAGAATTTTTAGTAATTATAAAATCTATTAAACAACTTTAAATTATGTATTCTTAATTTTATAAATGTGGGTCATAATAAATTAAATAACACATGATAATTAATTTTTACATTAACATACTTCAAGTTGACGTCAAGCATTATAATATTCCTTATTGTTATAAGTTGATACATAAGCATAAAGTATTTCCATAGAATCGCTACCAAAAATCTATTATGCATATTGTCAGCTACACAAGTTTTCTATTACTTTAATATAATGAACCTCTATTCTTAATTGTTATTTAATCTCAAGAATCACTAATACTTATTATTTGGCAATAATGTAAAGTAGGAATCATATAACTGCCCTCTCACTATTTATTTAATTGTTCTTTATAAGTAGTTAAATTGTTATTGCTGTACTCGTCTCTTCTTTTTTCTCATTGGTTTTAATGAGTTAATTTTTGTTGGAGAGCACAATTTTAATTAAAAATCAAAATTCGTATACAATAACAACATATTACATCATATCCATAATTATAAACGTTCAGCAACTATTTTAACTATAATCCTTATACATATAATTTGACATATTCTTCTTTATTTATTATTAAGTGGTTTAACAGAAGTCAATCTTCATTAAATGACTATTTTTATTATAATGATATGTAGGCAATATATCTGAAGCTGTAGCAAAAATGATAGAATATATTTAATAAACTGGTAGGCTTTTGATATGAAAGTTGTTTTAGGACGTTATTAAACCTATTAATAAATGCGATGCAAACCCAAACAATATTAACTTTTACAATTATCTCAACCGAAATGAACGTTTTCAATATTAAAGTGGATCTTTTTCGTACTTCCTATATAGTTCCACCATGTTGTTATTAATGTTCATAATCTCAATCGATTCTAAAGGTAGTGTGCAACTGTTCGGCAACCAAATAAATATCATTCTTGAATGGATAAAATTCTTTACCTGAATTCTTATGTTTCTCTATGATCCACATAAATATTTTTGTTCCATCAAAGTCATTTATTCTTCTAAATGCTCAATTTAGTCTTTAACAATCATTTATAATATATGATATCATTTGTAATCTACTTCATTGTTCATATCAAACCCTTTGTTTTTCCTTATTTCCCCATAAAACTACAATGTTCTTTATCGAAGGTTATCATAGACAAGTATGCATGAGTTCATCTTGAAATTCAATCGTCCAGATTTCTGTTATTTCATGAATCATGAATTTTATACTTTCGTTTCTGTAAACCTAAATTTAGCCGAATTTGGGTTCTGAATATTTCTTTTATAAAATTATTAGACAAGTTAAGATGTATGATCGTCTTTTACTGTGATGATCATCGTTAATCAACCTGTTTAATATCAAAATTCGTATGTTTTTTGCTGTTTTAGCATTATTTGTTATTCCTATATTGGTCGTTCCATCGTTCCTTTTGTTGTTACGTCGATTACTCGTTATTATTACATACCGGCCTACCAAAATATTAAGTTGAAAACGTAAGATGCAGTTTGTAAGGCTTCATCGACCGTTTTACATTCGCATCTTAACAATAAAAGACTAAGTTACATGTGTCATCCTTTTTTTCCAGAGCTTAAAATACATTCAAGTATAATATATTTTCAATTTTTTGTT--GTGTAGTTTGAATCTTTACAACGTTATTCTAGCCTCTATTCGGGTTATAGTACTTTGAAGTTAACTTTTCTTTTATTGTTTCTATTTTCTATTTGGTCTCTGTTTCGCGATGTAGAACTTACTATGATAGTGTTCTAGATTTATTTTCTACTGCTAGTGTGGCACTCTCCTTCTGCGTAGTTCGAATCGTAGGACAAGTGGTAAGGACAAGTTTCAATTTTTATTCTATCATATGCTACTGTTGACAATTTAATGTTCCACCTTACCTAAGATTTAAGATATCAACAATGAAATTAAAGCACGATGAAATCATAAATTTAGTAAAGTTAAATTTTTTTGTACTGCCAAAGTCTGAATAAAGTATTTACAATACCTGAAACTAGCGAAAGGGAGGTCCCTAGAATGGACGATTAGGCTATCGTAAAAGACCAATAGAAAACATTAGAAATTAAATAAATAACAAATAAAAATCTAAACAGAAATAAAAAAATAGATTTGTGAAGTATAGAATATTAGTTTTAAAGATAAACTATGGAGTGCTCTAGAAGTTTCATAAGCAAGCTACTGTTCGTATTTTTAACTCTATTTACTCTAGATTCTATGATTTTTAGATTTTTCTGTATGGTAGCATCCTCTTCTTTTTGATTTTTAATTTATTGTTAAAGTGCTCTTAATAACAAGATTTTATCATTAACTTGGTCTACAAATTTTATTTAACCTTCTACTTTCATCTCTAATTACTTTCTAAATTGCGGGCATTATTTGCCTAATCGTAAAATTGCTCAGTCATTTTATTAGTTATATTATGTTTTATAACCCGATAATTACAAATACGACGACATAACTCAAATGATAATCATTATTGAGCTGTATAATTTATTAATATTTGAAATTATTGGTGCAATCATTGAATTTTTTTTAAAGGGAAATAAAATTAAAACCTTTTTCAAAGTATTTGTAGTAATATTACCTTTACAACCTTTTTTATTTTTTCTAAAAGTTTTGTTTCTGTCTATTTATATCGAAGTTAGATTGTCTGATTGGAAGGTACTCCGTAATTTAAAAATTGTTTTTGATTTTACTAGATAATGCATTTGCTACAATATATTAATAATAAAAATTCACAAACTAATCTTACTCAATAATAATGAGTCAGTAAAGTTATAGTATAAATATTAAAATTGAATTGAATTTAATATTAATTAATAAAATTAAAATTTACATTACAGATTTGATATTGAGTTATATATAAAATAGGTATTCTTTTATGTAAAATTAAAAATTGAGAAATTTAATATTTTACTAAGGTCATTATGTTTAGAACTAAAGTAATAATATACGTGAAAATTTATCAAGAATGGATTTAATAGTAGGTAATTCATTAAAAATCTAATAAGAATAGTAGTATATTTTATATACTTTAGTTATATGAAGACTTCTCTTAAATATTGTCCAATGTTATTTTCTAATCATTTAGAAACTTACTCATAAAAAAATAAAAAATGTTAATTATTTCAGTAATAGCTAACTACGTGTACAAAATAATGACATAAATAGGTTTACTATCCGGAATTAAATAAACAATCAGGTTTATTTAATTACAGTAACATCATATATAAACTATATAGTTACTTAAATAAAGCCATATGCAATCATACTAATTTAAGAATTAAAATATCAGAGCTTTGTACAAACAACTAGTTGTTAAAATCCATTAATAAAATGGAAACAATAAAAGTTTTGAACATCAAATTTAGTATAATATCCCAATTATAAATTTAAATCAACTTGCTCTTATATTCAAGTATAAGTATGAATATTTTTTGATTATTTATACAATCTATCAAAGAATACATAATTTATAAAATCTAAATTTAATTTATGTCAGTGCAATTAAACATATTTAGAAAACTTCCTCAAAGTTTGTAAAAGAATATATAAAAAAGAATTTTTAATGTAACCTTTGATTCCTTTTTAAACTATTCGTATACTTATTGAATTAAAATGTGGTTTAACAAATATTTAGAAATAAAAATTTACCTTTAAATCCGTCGTTCTAATGTTGTTAATTACACATATGTTCAAATAAAAAAAAT-ATAGAATAAAGATTGACAAGTCCATTAACTACTGTTAAACTACTTTTTGAATTCGAATTATTAAAACTTTTTATATAATGCTTTCAGAATATTTTTTATAGTATATTAATTTACTTGTATTTTCTATCTTAACGGCTTATAAATTAACGATTAAGAACAAAGTGTTCTAAAATTAAGAAAATTAAATTATACTGTGTGTTCATATTCTTTTCTAAATAAAATTTTTAAATTTCTGATTGTCTATTTTCCATGGTTTTTCAGTTATTGATGCAATACCTATGACATTATTTATCATGATCTCTTAAATTTATCTTAAGTCGGTTTTGCCTCACTAAAAGCACAATGGTCTATGTATAACATGTTCATCAGATCTAAATTATCTAATGAGTAATATCGCGACTTTTTTATAGGTCATGGAACCTCATCGAGATTATTTAGAATTTCTTAGCTTATAATTTGTTGTGATATCGAATAATCCTACTTATCATTTATAGGAGTTAATTTATATTGATTAATTCGTTGTTTTTAGTTTGTATTTCTCTGGCTTTTCGTGTTCATCCGTTTCTGATCTCCAACTGCTTATTGTTCACGTTTCAACTTTTACTTCTTGTTATTTACGCTTATCATATTTGGGTATTTCACTAGTAATTGTTTCTAGTCTAATCTAAATGGTCTAATTTCGGTCTTTTGTCATTATAAATTATTCTTTACATAACATCTCTTTTATCTTTTATTAGCCACATACGGCTAAGCGTCCTCGAGATCTGTCATTTG-GTCCGCACCTATTTGCTTGATTCAGAATGAACATCTAAATTCTAGCACACCTGACTAGCATTTTTTGAATCATCAGTCTAAAGTTGTATTTATCTAATATTTTTTAATTCGGAGACCAGATCAATGTTTACTGTTTTGGTTTTACTACCTGCTACGCATAATTTAACCCTCTTTTATCCTTCTGATATAAACACCCCTTTTCATACGTTACCCGCGATTTACGGACCTTTCATCTCCCTATTCCCGTTGGAATCTATGTTGCTTTCATATTTTGATCACCTCAATTCTCTGTATTTTTCCCGCACATACCCAGCACCGTTTTTACTTAACTTGCTAAATATACTATAACATTCATCACTAAAATCCCATTCTCCTTACCACTTCCCTTAACCCATTGATTTCGCTTATAATGACCATTCCCCAAATCTATTAACTGTCCCCTTCATGAAGCGTCTCCCTTCATTTTTTGATTAAACTTACTTAAAACAAATAAAAAAACTTGTAAGACAGGGCTCGTTTTTTAACTTTTCACGGAATAAAATATGTTTAACCATTAATAAGAGAAATTTGTAGACATCATAGAGTTTATACACATTTGTTTAACTAGCTAAAATATATAACTATAACTCCTTTAAACTAACGAACATTTATACTATTAAATTATATATAAATGCCTACTCACAATTGCAATATTTTTTTTTTAATTAAATTGTTGTTCAATA-AATCTTCTAAAATGTTACGTACAATATTGCTTTTTTAAATTTTATTCAAAATCTATTTTCTGGTTCATTAAATATTCATTAAAATCGTAATAAGACCCTATAAAAATTAGTTAATTGTATATCTTCACTACTCTAAAGTAACTTAAAATGTTATCAATAATCTTTTCAGTTTTTACAATCATGTTTCATTTGATCATTTTTTATTAAATATGAGTTTAAATAATATTATATCTACTACATAATACAAAAATTATATAAATAATATTAGTGTTTTTATTTACATTAATTAATTCTTGGATTATTTTAATTACTTTAAATTTAAATATAAGTAATAAATTTTGTTAATGATTTTATTATTCTATTCAAGATTAAGATAAAATAACAAAAAAATATGATCTTAAATGATTAATTCTAATCATCTTACAATAAAAATCAAATCTTGAAAATAAGGTCTTGCAAATAATCAAATTTAGATTTTTACTGGTCGTTTACATACTTACGTGTTATTTAATTGATTTATAACTTTTTCAATGTTTAATCTTCTATTATCATTGAATATTGATAAATTTTTTCAGCAAGAAATAAAAATTTACGTAAACTTCATCTTTTTACACCTTAATTAACATTTAGAAATAAATCTGCTTTGTCTTATAACTATTGAACTATACAATTTTGAGTTGATATTCCAAATGAAGAAA
Carteria_cerasiformis           GATCTTAAAATTTTCGAATTTTGGAACTAATCAATATAATTAATTTACACGACTGTATAATTTAAAATGCAATTTAAGCATATTTTATTTTAATCTCACTTATTTTATAATTATTTGTTCTACATGAAAATCGTTTCTGATACGGGTTATTCTCTATTTAGTATGATGTTTTTCTTGTTTTACTTTTTTTAAATTTTTTTAAAAATTATTGCTTTTCGATTTTTTTGTTATTCTTTTGTTTAAAGAGATTTTTGACATTTTTCATTCAAGACTATTGAGTTTAACTTACTTAATAATTATAGTACAATCATATTTAATAATTAAATATAGAAAATACTCGTAAGTCGTCTTAGAAGAATTTTACATAAATTTAAGAATTTAATGATATAGTACTATTATTATTTTCTAAATAGATTTTCTATCCCCTACAGTATTTTTTGTTTAATTCTCTATTTAGTTTTAACATAAAATTTGACTTTAATTAGATAAGAAAATTGAATTAATTTAAATTTATATTAAAAAATTTTATAAACGACC--TAAGTTTAATTCATTTGACGTTGTTAGATCATATTAAATTGTTTTAAAAATTATTTTTTTAATTAGAAATTATCTAATCTATATTTAATTTATAAATCATTACCAGTAAATTTAATATATTTACTAGTATATATCCACATTTTACATTTTATTATTTGGCAAAAATAAATTTTACAACTTATAATTTATTAATAGTTGTTTAATAAAACTATTTAAAATGAGCCTCATAAATGAAAATAGTAAATCGACGACTTTTGATTTATAATAATGAAATGATGCTAGACATATCGTTTAAGGTCAAGAAATTATTTTTTATTTCCTATCTTAATTAGTTTTAAAAAAATATTATTGTCGAATAGAATTAACGTTAATTTAAAAATAAAAATATATTAATATATTCTCAATCTCCTTTCAACTATGTAATTTATTCTTGGAACCTATATAAGAAAATTATAATTGATTTCAAAGTAATAATTTTTGTTTATATTTTTATGAATTGGTAACATAAATAATTTTACGTTTGTTAGATTTTTAGCTGAGCATTTTCTTATTATTTAAATTTAAAATACAGAAAAATTATATTAAATTATTTAAATAATTATGTTAGTCTTTTTTTTAAAAATAAAGAATGTTAAAACCATTTTGGTAAATTTATTCGAAATAATCACTATTATTTGTTATTTAATAAAAGTTCTTTCATACGTTTTAAAATAATTTACCGGAAATCTGTTATACCATTTATATTGTAACTTTATAGAAATTTTATTTTTCGGAAGAGTAGTTAATTGATTTATTTTGTTAAAACTTTATAATTTTCATTTGCGTAGTTTTTACAGGCTTTATGTTTTGTCGAAGCTACTGAATATTAGTGAGTAAGTATTTACTAAGATTAGCTTTATTAGATACATAATAATGTGATATAATGAATTTTAATACGATGTATAATACATATACATTTATTTTCTCTGTTAATATCCTATTATATTGTCAATCATCGTTTGTTTTGAAAAATTTTTAATTTAAAAATCAAAAATTTATTTTGTGTTAGATTAGTAGGGCTAAATAAATGTAAGTTTAATTTTAATATTAATTGTAACTATCTATTAACGAATAAATTATCATCAGGCAAATTAAGTATAGGTGTGGTTTATTTTCTAGTTTATGAAGTTTAACTTGAATGGAATTCTTTAAAAAAATATGATTGG---TTAAAATATGTTGATTAAAATATATATACAGTTTGAATTCTTACTACCGAAAGAATTAAGTTAAGAAAAATTTTTATAATTAACATATTAAGTTTTAAATAATTAAGAAATTTTATTCTATAATTAAGAGACAAATGAACTTTTAAAAAACAACTAAAAAAACGATAAAGCTTTTATTTCATTTAATTTTACTATTTAGCGATATGGTAGCATTTTGTAACTTAGTTTTTTTTAAAGTTAGATATTATTTACTAAACTTTGATAGATATAAAGAATAACGAATAAATATAATATCTTTTTGAATACTTTTTGATTTCATAGCTTTTCTATTAAAATCATAACCTATATCTTGTCAAAAAAGCAGATTGTATAATAATTATTTATTCAGATAGCTATAATATTCTTATTAATTTTGATTTTATTTTGTATTATATTTGTTACTGAATAAAAAATAGAAAAATAGTAGTTTCACTATATTTATAAATTAGAATATTTGAAATTTAAATGGTTTTCTGACACTTTTATGTTTAACTTTTTTATAGATTTATAAAGTATTAATTTAATCCGAATTTTTATCCGACAAAAAGTTATATTTTTGTAATATGGTAAACTTTAATTCGATATATAAAATATTTCTTTCTTTTATCTTTCTTCAATAAAGCTGTTTTAGTTCTCTACCATCTCGAATACCGGTTTTAATTTAACTTCTAAAACTACATTTTACACTATCGAGTAAATAGATGTTCGAACTTATCTCGTGATCCGTTTTTTAAGGTTTGAAAAGACATTTTCAAAATATTATTACAACTTACTAATATTTTGGGTATAACATAACTAAAAATTCTATCTTTCTTAGTTATTAAGTTAATTACAAATTATGTTTTTTATCATTTTTTGTTTCTTTTTAATAGAAAGCCGCGAATTGAGGTTTTGTACCCTACAGAATCTCTAATTATTAAACATTAAACTGTACATCGCTATGATTGCGTCAATGCTATGATTTTTACACTCGCGACAACTAATTACTATTGGCTAATTAATACTTATTGTAGAAAATTAATTTAAAAGATATATATAACGTAAAATTAAAGTCGATAATGTATAAAATGTAAAAGTTTATTATTTTTAATAAGATAATACATGCTTTCTATTATTATTTTTATTAATCCACTTATGTTTATAAAAAGTAATATTATAATCAGTTTATGAACAAAGCGTAAAATAGATATATTCTAAATAATTGTTTGACTATTTACTACACTTCCGTAATTTAAAACTTGTTATAACAAATAATAGATAACCTTTAAAATTATGATC------TAAAGTATTAGCATAATAATGTGAATCATAAAAATCTAACAATTATAGTTTAATAAAAAAAATTTTTACTATATATTAAGATAATGCTTTGTAGTCTTTCTTAGAATGAAGAAATACAATAATAAGTATCAAGTTTTTTTAAAGTTATACTGTAAATTAAAATATTATTAATTTTGAAAGTTAAATATCCAGTCTCCATTTTAACACTTTAACACTATAATTATCATAATATCACATAATTTATAATATTTAATTAACATTTCTCAAATTATCATTATTATTTTAAAATATTACTATTTCATATTTTCTTATTACACAAACGTGACTCACATATTTAAATATTATATCTATTTATTTAAGCATTATTGGTAAGCCGTCCAATTCATCAAAAATCTTTTAAACTCTTGCTTTCTAATCTTCCTAAAATTTGATTCCACAATTTTAAATATATTAATTTAGTCTTTAATTTTTTTCAACGTTGTGTGTATTTTTCTGCGAAATACCTTCTTAACTTTTATCTGTCAATGTTCTATAATTTATTCATCTATTATCTTTTATCTGTTAATTTTATGAACACATAATTAAGTTAAAACTTACTAACCATGTTTATATGTACAATGTTTTAATTTCTTTTATATATTAAGTAATAATGTCTTTATAAAAATTTTTTTGCGAAGTTTTGGATCTTAAAATTAAAATTATTTTTAAAGAGTTTTTGTTAGTATGTAATAGCATCATAATTTACTTTATTAGATTTATTTCTAATAAAGGATTATAAATCTTATTAAAATCTTAAGGTAGAAAAAAACTAATGTATGAAAGGTATTAATTTTTTAATTTAATCTAAAACTTTATGTTGTTTAATTTCATTAATTTTTTATATATAAAATTAAATGTTAAATTAAATGCAAAAGATTTAAAATGAAGAATTAATCAAAAAATATTTTATGAACGAACATAAAGTATTAAAGTAAACATTTATAGATACAAACATCTTATATCTTTTTAATTAT-GTTTTTCTATTAGTCAATTCGTATTTTTATTTAAAATTTAATATGTAATGTTAATTCATTTTTAAGTTTTTTTAATAATCATTTATAAATATTTTTTTTATATTTTTATTATGGATATAGTAAAAATTATGTAAAATTAATAATAATATTTCCATTCTTAATTAGTTTATTTTTTTTTAGTATAAGATAACAAAGTATATTTTTTTTAACATCATAATAAGGTCCTTTGATTAATCTTTTTAAATAATCTAAATGTTGAATCATATATTTTATGCTTTGGTTCAATAAAAGTTAATTAAAAAACTTTAATAAAAGAAGAATCTTCATTTATAAGGTATATTTTTAACATTTTATTGTATTTTAATCCTTTTATAAGCTGAACTCCAAGGTTAAAAAATTTTATTTTTCTTATTTACAATACTATTATTTAAGACTGTCGTTTATAATTGTTAATAATAGATTAACATAATAATATTATCATTTGTTAATATAAAGTAATAAAAAAACGGCTTTACTATATTAAAAATAGTCTAATATAAATTATGCGTTGAAGAAAACTATACTTTTAAATAAATAATTTTTATTTGAAATGTATAATTATATGACAAACTAAAGAAAATAAAAAAATAAAATTGATTAGATTTTTTGTATATAATTATTTATTTTAAAGGTCTTATATAAGTGGAACTTAAAATTATTATAAATATTTCAAAAATGTAAATTTTTTACTAAAAGGAACTAAATGTTTAATTAATGATAATTTATTAAAATTTCTTGAATACGTTTTTATTTTATGTTAGATTAGATAACTTAAGTTTAATTTAAGCTTTTTTTTATTTATTTATTTAATTTAAATTATATATTATAAACAAACTTTAAATTTTGATATTTTATAAATTACTCATTGTATATTATAATTCTTAAGGTATTACTTTTTTTTAAAATCTATGAAAACTAAATTTTCGTACGCTTTAGTTCTTTTTTTTTTAACTTATTTTTCTACCAACTTTCTATTTATGATTGATTATATAGCCTTCAATTTTTTTAAAAACATAGTAGAAACAATACTTATTATTAAAACTTATTATTAATGTTTTTTATATTACTTCTTACGTTATTGGTTGTATTTATTTAGTAAAATATATAAATAATTCTTATAACATTTTAAAAATAAGTCAAATATATATTATTCTTACTAATAGCATATGATATTATAGTTATTTAGTAATTTCAATTTAAGAACTATTATAATCATACAAAGTTAAAATAATTACTTTATAATTGTGAGGAAAGTAAAATAAGTTTCTAAAATTGAAACTATTGTATATAACATCTGTATAGTAAAAGATTCCAACTTCTAGGTTCATTTTAAAAAATATTAGCGTGTATTGTTTAGAGCACAATGAAAAAAAACAAAAGCTTTTACTATATAATTATTATTTGTGTTACGTAGAAGCTTGCTGAAGAACTATAAAATTTATTTAATATTTATAAACTAAGAATCTTTATTAACAGATTTTATAACAGTAATTATTTCATTTATATAGGACTCTTAATTTTAATTTTAATATATTTCTAATAAATGTTTAGTGATATAAAACTTTTTTATGAAAATAGTTGAGATATCAAAGTATAAAACTTTTAATGTGTTGAGTAAAAGAACTAATTTTTTATTTATTTAAGTATTCAATACTTCTATTACGTCCAAAATGCGGGCCTTTAATTTTGTTTTATATGCAATCTTAAGAGAGTTAAACAAAGAATTTTGAGTGAAATTGTATATTATGGATTATTTAACTACCTTTTCTTTAGTTAATTAAATGATTATCGAGGTTAGTGAAATCTTAACTTTTATGTTTTTCTCAATGTTTTTCACATTTAAATAAATTAGTTATTCGATTATAGAAAGTTTAATTTATAAAAATAATTAAAATCTATATATATAAATTTAATTATATGTCAAATCTATATCATATAATATAAAATTATGATAACAATACAGATCTAATTTTGAAAAAGTAGTTATATTTATCATTATGATTTACTAAGAAGTCTAATAGAATACAATTAACATTAATTTTTTATTCTTATTATATTGAATTGAATGTAACTATTCCGTAATTTTAGTATATTAGTTAGTATAATTTCATTATATGGGTAGGCTTATGACAACTATGTAGTTCAATTTTGTTATATTTTCGAACAATAGAAGTGATGTAAACTTTAAATTAATAGATTTTTATAATTATTTTAACTAAAATATTTGCTTTCCATTCAACATTAGTATTTCTTTACGTATCCTTTTTATAAGAACCATATATTTTCTAATGATTGTAATTTTTTTCGTTTTTCTTGGCTAAGTTTAATTTATTAGTAACCAAGTGAATATCATTAAGAAATGGATAAAATCTTTTACCTTATTTCTTTTGTCTTATTTTGATTTTTACAAACGTTTTTGTACTAACTATAATATCTAAGTTACTTAAAATTTAACCTTTACTCTGATCAACACATTTAATTTAAAATATTATTTATTATCTTCATCATTGTTTGTATTTTACCTTTTGCTGTTCCAAACTTTTTCTTTAAATTACGATTCTAGATATTGTAAATGATCACGAATGTTTTCGTATTTTCCTGTTTAGTAATATAGTTTATTAAATCTTAGTATTATTATGATCTAAGTATTTTTAGTTTTTGTATTGACTAATTCTTAAAGTTTTATATATAGGTTTTGTTTATATAATATTTTTTTTTACATGACAAAACAATTTGTACAGTTATCTATTTTTATAATGAATACTATCAATTAATATGTCTAAAGTCAATATTTGAGTGTATTACACAATTTTTTAATACATTAGTATTCCAAAATAGATTCACCTATTGTTTTTTGTGTAATTTTTTAGGTTAATCATTGCTAGGATAAATTAATTAATCAAAATATTATTTATAAAACGTAAATTGTAGTCTATAAAATTTCATCACTTGTTTTTTTTTCTTTTCTAAACAACTAAAGATTAATTTTTACGTTACATCTAAAATTTTTTGATTTTAAAATATATTTAAGTAGTCAATATTTCAAAAATTTTTTATTTTTTAGATTGAATTCTTATAACAGCGTTCTAACTTTTAGATATGATAGAATATTTTTAAGACAATTTTTCTTTCATTATTTTTATTTTCTAGTCGGTCTTTGAACCGTGATATAGATCTAATTAATATAGTGTTTTAGATTAAATTTTCATTGTCTTTGGGGCAACTATCAAGCGCATAGTACGAAATATAAGCTAATAATTAATGATATCTATTTATTAATTGTTTTTTTCATACTATAATAAATTTATGTATAAACTTTTCTACTTAAAATATTGAACGACAACAAAAAAATTAGAAAACTAAGAAGTTTAAGTGTTAGAATGATTTAATTATTTTGTGCGTATATAATTTAGAAATAATATTAAATATATTGGAAATTTAAAATTATAATTTTATGCGACCGAACGATTAAATCATTATAAAAAAAGACTAAAAAATATATTGAATAATAAAGAAAATAATTAATTTAAATTAAATAAACAAACTAAATAAATTAAATTATATTATACTCTTTAACAGAAGATAAATTCTTCAGTTTATAAAAAAAGATGTAGAATATTAATCTCTTTCATTTTTTGCTTCATACATTATCTAGCTTAGGATTAGTAAAGTTTTACGTTCAACAATATTTTCATAATTACGAAATATTTTTAATTTTAAAAATGTTTATTATAATAAGATTTTAATTAAAATCGTCTTTATCCACATATTTACGCTTTAGTTATTTAATTTACTTTATTCTATAAATAAATTTTATTTCTCCACTATTTTTTAGTTTAATATAAATTTAGTTATTGTAAGTTATTCTTTACAATTTTATATTTTCAATAACGTATATATAAGTTTTATAAAAACCGTAATCGCTTAGGATTATTTTTATAAAAACGAGTCTTTAGTTGTATTCGTTTGACCGTCTTTAAATGGATTGAAAAAAATAATCAATATTACTGTATTTGTAATAATAAAATTTATATAACTTTTTTTAAGTTTTTTATAATTTTTGACTTCTATTATTTTTATAGACATTGGTTTGTTAGATTGGTAGGTATTCTTTAGTCTAATTAAAGGTTTTGTTTTTTTTATGTTAAGTGTTTGCAACAATTTATCAAAAAAAAAAATTTTCTAAAAATTTTTATTTAATAAATTTGATTTAGTAAAATTTTAGATTAAAAAAGAAAATCAAACTTAAGCTAAAATTGATTAATAAAGCAGAAAAAGTAAGTTTATTTTTAATATTAAATTTTAATAAATATAGGTTTTTATTAATGCATATTTATCAATAAAGAAAGTACATTCGAAAATATAGTTTTAATATTAGAAATATAAAACAAATAATATATAGAATTTGTTCAAAAATTCTTTAAAACAAAATTTGTTTTTAAAAAATTAAAAATCAATAGTAGAATAATATATAAATTATAGTATTATAAATATTTTTTTTAAATTTTAATATACGTTATTTTTAAATTATTTATTAATTTTTCTATAATTATATTATTATCCTTATTATTATTAGTAATATTAAAGGATATGAATTAAACAATATTTCAAATAAAACTTTTAGTCTGAATTATAAAATTAATCAGTTATTTGTGTGTAATTCAATTTTTCTCTTTTAATTTTAAATTAATTTATTTATACTAAATTTAAATTGTTTAATAAAAATAGATTAATATTGAAAATATTTTTTAATAATTAACATTCAGATTCTACTAATATCATTGAAATAATAATAGTTTTAAATTAACAAGTGTTCAACATTTTTTAAATATATAGATAAATAGTAATTTTCATGTAAATAAGTATAAAAATGAATATTTTTGAGTTATATTTGCAATCAAACAAAGAACATCAAAACTATAAAAAAATAATTTATTTATCTAAATTGATACGAAATATATTAAAAAAACTTTAAAATAACATAAATAAAAAATAAGATGAAAGTATTTTTTATTTTTCCCTTAATCTGTTAATTTAATTATTATAAATTTATAGAAATAAAATATAATTTACTAAGGGTTTAGTAAAAAAAAATTAAAGTTGAATTTACAAAATTTATAATGTGTATTATATACATTACTTAAAAATTCAACA-TTTGAAAAAAACAATAGTATTTAATTGTTTACTAAAAAGGTATTATAAAAGTTTGAATTAATGTTATGAGCTATTTGTTTTCTTTAGGATATAGTATACTGAAATTTTTTTTTTATGATTCTTTAAAATTATTGAATTAGTTAATAATGATTTA--GAAATATGTTCTAAAGTTGTGTAAATTATGACAAATTGAGTGTTTATATTTTATATCAATTTAAATTTTTTAACTCTTGATTGTTCATTTTCCAGGATTATTTAATTAAAGTTAAAATATTCTCTTCATTACAAATCAAGTTTTTATAAAATGATTTTTTGCATGTTTTGCTTTAAGTAAAGCATAAAGACCTATTTATAATAAGAATACCTTATTTGTACTTATAAATAAATTCAATACTGTTTCATTTATTTTCTTATGTCCTTCAACATGACTTTCTGGATCATCCCATCGTTCAATGTGTAACGTTTTCGAACTGACTCACATAGCTATTGTATTAGTTAATTCATATTATTTTAGTTGTTGGATTTTAACCAAAAGATATTTGTTACTTATTGTCATTTGTTTCTTTTCTTTAACTTTTCTTTTTTTATGATTCACCTTTTATTCTTTGTAACTGATGCTCTCTGAAGTTAAGTATTTCATTCCTTTTTATTTATCGATTATATTTAATGGTTTAAGTTCTTTTTTTTTTTTGTATAAATCATTTTTATTATATCACCTCTTTTATTATATAAAGGTTTCTAGTGGTTTTATTTCTCAGAGATTTGTTATAACTTATTATTCTAATTTTTTCGATTCAGTAACATCTTTTCTATTCTATCAAATCGGGTGTGCACTCTTCGAAACAATAGATCAAAATTTTAGTTTTTTAGTTATTACTTTATTGTGGACCAATTTTATGATTTCGGTTTTGGTTTAACTACCTGTTTTGTTAAAATTTACTTTTCTTTAACCTTTTAATCTTAACACCCTTTTATTTTTTCTTCCCATGATTTACGGACCTTTCAATTCTCCATTCCTGTTAGATACTATGTTGCTATCATATTATTTACTCTACAATACTCGGAATTATATCCGCACATGTCTTGCACCGATTTTACTTAACTTGCTAAATTTATTAATATAAACTTCACTAAGATTCCATTTTCTTTTTCATTTCCCTTAACCCATTGATCTTGCTTATTTAGTCCATTCCCCAATTTAATTAATTGTTCCCTTCATGATGCATCTCCCTATATCTATAGTTTTAATTTTTTTAAAAAAAATAAAAAGTAGTGGTAATTTAGGTGTCATTTTAAATTTGTAATAGTTTAAAGTAAATTCTATAAACAAAAAGTTTAAATTATATATAACTCATGGTTTTTGTAATTATTTTTAAGCGGTTAAAACATATTTTAATAAACCAGTTAAATCAATTAATTATTATATAATAAAAGTATTTATTATTACTTATTTAATATCGTATAATTTTATTATTAAAAACATAATTGTTATAAA-TGATTTCTAATAATTCTTTTACAATATTTTTTTGTGAAAATATAAATAAAATACTTCTTTAGTTTCAATGAATATACAATTATACTGTATTTTATTTTTAAAAGAATTAGAAAACTAAATAACTTCTCTATACAAAATTAACTTATATTGTTATTAAGAATCTGTTTATTTTATATAATCATTTATCTTTATGTTAGTAAATATAGAAGACTAAATTAAAAAAAATTAAAGCTATTATATATTACAATTAATATATAAATAATAATATAAATTTTAATTATATCAAACAATTCATTTATTATTTTAATTACAATTATAGTGTATTAATTTAATATATTACATTTTTGATTCATAATTTTCAATTAAGATTAAGTTAAAATAACGTAAGAATACGCTTTTTAGTGTTTAATGCTTTTAAATTTTTTATTACTTCCCGATCTTTTAAATTAAGTTCTACATATAATCAAATTATGGGCTACATATGCCATCTATACATATATTTTATAAGAAATTGATTGTACATTTTATTTATGTACAATTTTATATTGAATTTAAAAATTTATAAACTGTTATAGGTATATATTAAAACTTATGCAATTATTATTTATTTCATCATTAATTTAAATTTAGAAATTTAATAATTAGTTTTTTAAGTTAAGATATTATATAATTTTGAATTTACTGTTAAAATGAAGATC
Carteria_sp_SAG_8_5             GAACTTAATAATTTCAACATCTGGCGTTAATTTTAAAAATCATCTTGTACGTTTGCATATACCAAAAAGCAATATAAACCTAATTTTATTAAATCTCTCTATAAACATAATTATTTTTTCAATATAAAAAACACTTTTGATATAGTCTATTCTTGTTATTGTTAGATGCTTTTCTTGTTTTACTTTTACAAATATTTTTCAAATTTTTCTGTTTTTCGACTTTTCTGCTATATATTTGCTTAAAGTGTTTTCTGTTATCATCTATTTAAGCCGTTTGTGTCCATTATACCTATTAATAATAATACATTCATATTCTATTATTTTATACAGAATAAACTTTTAAGTCGTCTTAGAAAATTACTACACAAATTCATGAAAATTATGACTTAATACAATTTTAATCTTCTTCATAGATTACCTATCCCCAACAGCATTATTTTTTTAATTTATTAAAAAGTTACATTATAATATTTGAATTTATTTATAAATGTTATTTTGACTAACTTAAATTTTTATTTAAAAATTTTTTATAATAAA--TAAGCTCAATTCATTTATCGGATAAATCATACATTAAAAAATTTTTTAAATAAATTTTCTTATGAATACTTACTTAACTTAATTCATATCTGGAGTCCTATTTCACTAATTTTATTAAAATTTTTTGTATTCTTTTATAACTAATTTTTAATAATCTGATTAAAATTACTTCTAATATCCATAAGTATTTAATAATCGTTTTATAATTTTATATTATTTATGTTTTATAATTGAATATTGTTTATCTATGAAAACAAATTCATACATATTTAAAGAATTTAGAAAAATAGTTATTTATTTAGTTATATTATACTTATTCCTATTTTATATAGACCCTATATAATTTTTCATTTGATTTTAATAAAATATATATTAAAATTATAAATTTATTAATATTTTTTAATAGTTTTTTTAGTACAATTGTAAAAAAATGAAATTAAATTATGTTAAATATTTTTAAATCTTTAAAAATATAATTTGTTAAAAATTACTTGAATTGGCCGAATATTATAATTTATTTTTGCATACTCTTTTGTGGAAAAATTTTACATTCTTTAATATAAAAAAATATAATAAGATTAAAAATTTCATCAAATAATTGTTTTTTAATGTTTTCTAAATTCTAAAATTCTTGAAATTCTTTATGTAAATTTACTCAATAAAACTAACTATACTAACTTTATAATAAATGTTATTTAATAAGGTTTAAAATTGTTTAAGTGAAGCTTTCTTTAAAAGATAAATTGTAATTTTATAAAAATTATTTTACTTAGTAAAATAGTTAATTTACTTATTATGCAAACATCTTATATTATTAATTTTATAAAAGTTTAAAGATTTAAAATTTTTTTAAAATTACCGATTTTCATTAAATACACACTTTCAAAGATTAAATTTATCCGGTTTAGAACATATTAATAAAATTAATTAATTAAATAGGCTAAAAACTCATAGATTTTTTTTTTTTGATAAAATTTTTTTAGACTCTTAATTAATGTTGATATTGTAAAATTTTTAATTTAAAAATTAAAAATATGTTTAGAATTAAATAAGTAAAGTTTAATAATTAAAATATTTATTTCAAAATAAATAGTAACTATTTATTAATGTAAAGAATACTATTTGTATACTTTGAGAAATTTATTATTTATTCATTAGTCAATAATTATTTATTTTATTGTAATTTTTCAAAAACAAATTAAGAT---TATATTAATTCTAACTAAAAAAACCAAACTGTATAATTACGTATCAAGAATATAATTAAGCTAGGATAAATTTTTAGAATAAAGTTGTAGAGATTTAAAAATTATAGAAATGTAAACTTATAATATAATAATAACCGAAATTATAATAAATTATAATAAAATAGAAATAGATTTTACTTCAACTAATTCTAATTCTTTAGG----GATAATATTTTGTAGGCAAGATTCTTTTAAAGTTAGATATTATTCATTTAATTTTGATTAATAAAAAGATCAAAAATTATAAAAATTGTTCTTTTTTATTAAGTTTAATTAGTTTAAGATACCTTTTAAATGGAATGTTCTATTTTGTCATATTATCATACTGTTAAATGATTAATATTTTAAATAGCTATAACATTTTTATAAATTTCGAATATATTACGTATAAGACAAGTTTTTAAATAAAATTTGGAAAATAAACAATACCTCAGATTATATTTATTTGAATGTTAGATGTTTAAACAGTTTTCCGATACTTACACGTTTAACTCTCTTATTGAAGTTTATTGTGCTATATCAAATCTAATTATTAATTTTCTAATTGTTAAACCTTTGTAATTTGACATACATCTACATGATACACTATACATACCTTTCAAATTACTTTCATTTATATTGCCAATTTTTACCTCCATCATCTCGAACACCGGTATTAAATTTATTTCTTTTACAACATTCTTCTCTTCCTAATAATCTGAAATTCGAATTTATCTCATGACCTGATATATTAGGTTATTTATTTCATTCCCAAAGTTATACAATAACCTACTTTCATTTTGGTTACAACAAATCTAATTATTCTATGTTAAAAAAACAGAATATTAATTATATATTAGGTTACTTTTGTTACATTGCTCATTTTTATAAGAAGCTAATGAAATGAGGTTGAGTATTTTATATGAGAATTTATCATTTTATATTATAACGTACACTGATATGAATGTGTAAATGTAAAGATTTTTTTTATAATGATAATTTTATCTTTTTGTCTATACATAGTTTTTTGCTAAAAAATTACACTAATATTATATTTATAACAAAATCATCTTTTACAAGTATTAAAATATTGAACTTATAAAGTTTTAATAAGTTTTAATAATATGTTTATAAATATATCATTTACTTAATTTAAATTTATAAAAAGCAATATAATTATTTGTTTAGTAAAAAAAATTAAAATCATTATAATTTAAAAAACTTTATGATAATCTATAGTTTTTTCGTAATATAGTAATTGTTATAACTAATAATAGTTAATCAATTTAATTTTGATA------AAAAGTATTCGCTTCAAAATAGATAATAAATTATCTAAAGAATTAATAGTTAAGATGAAAAATCTATACAAATTATTATGATATTATAATAAAATCTTTTTCCATATGTAGTAAAACAATCGTATTGATCTAATCTATCTAATTTCAATCTGTAATTTATAATTAGTATATAATTGATAGTCTATTACTCAATTCTCGATATAACACCTTTTCACTTCAATAATCAATTTTTCATTCATATTTTAATCTTTTTCTATCAATTCGCATATCAACATTTTTATTACATAATTATACCTTTTCATATTTACCTATCACTCTAACGTGTCTCTCTTATCCAAATAATATAACCTCTTATTTAAGGATAATTAACTTGTTGTCCTTTTCTTCTTATCCTTCCTAAACCCTTGCTTTCTAACCTCCCTTATATATGTTTCCACTTTTATAAATATAATATCTCAGTCCCCAATTCTTTCCTACGTTAATTGATTTTTTCTGCGATATATCTTCTTAATTTTAAACAGTCTATTTTCTTTAATTAATTCATTCTTCATATTCCATCAGTAATTTTTATGAACATACATTCATGTAAGAATTTTCCAACTTTGATTTTTCTTATTATGTTTCATATTCTTTTAAACGCTTATTAAATACATATTTAAAGAAAATAATTTAATAATTTTTTGTTTTAATTAATAAAAACATTTTTGAAATGCTTATTTTAACATGGTAATGCGTGATTATTAATTTTTTTAGTTTCATAAATTATTAACAAACATAAAATTTTAAAAAATTAAATAATAAAAATAAAAGAATTTAATTAATGTATTAAATTCTTTTTGATAAAATATTTCTCTTTTTTCTTATTCTCATATTGTTTTTTGATAATAATTTAAGTATTAAATCAATTGAAAAAAATTAAAAATGAAAAATAAATTAACTAATTTCTAATAATTTTTAATAAAAAATTAAAACAATATTTTTTTGTAATAAATATTTTATCTTGTTCTTTTTAATGATCTTCTCCTAGTTGATTCATATTTTTATAAAAAATATAATATTTAAATATTTTTTTTTTTTAAATTTTAATGAAAATTTTATATAATAATATTTCTGCTAGTAATGATAAAACTATTGTTGATGCTATATAAACATAAAATTAAACCTATAATTGTTTATTAATACTTCTATTAGAATTTTTTAATAATATATTAAATTTGATTTAATAGTAAAATAAAACCAGTAGGGTTATATTCTTGGATAAATCAATATTTAAATTACATAACTTATAACCTTTTATTTGTAAATTTAATTTCATTATTTTCAATAAATAATAATTTTTACTTTTTTTCTATTATTTAAATATTTTATTGCATTATATTATATTTATGTAATTAGTTATATAACAAAAAAATTTTGCTTTATTTATTTACATTATTATTGTTTTAATTTTTTTTTAGTAATTATTAAGTATAATAATATTTACAGATAATATGATTAGTTGGTATACATACTTGTAGAATTAGTTTTTTTTTAATAAAAATATAATTAAGTCATTTAAATCTAGAAATATTCTATATTATTTTATAAATAATTTTTATTTGAAATGTATAAATATATGATAAATAAAAAATAATAACAAGATAAAAAATATTTTTAATTTTGTAAAAATTCATTTAATTAAAAGTTAAATATAAATTGGATTTATAATATATTTTTTTTAATATTAAAAAGTAAATGTTTTAATAATATGTGCTTAATTAATTATTAATGACAATTTACTTAAATTTATGGTAAATTGATTTAACTTATTCTAAATATAATTAAAAAAATTTGTTTGAAGCTCTTTATTATTTATATTTTTAAAGAATTTTTCTTATTTTAAAAATACTTTAAATCTCGAATATCTATTTATTACTCATTGAATATTACAACTTCTCAAGTTTAGTCTCATTATTATAAATATGTTAATTTTAATTAAAAATACAATTGGTTTCGTTATTTCAAACAAAATACATCAGAAATCTTAATATAATAAAGTCTATATAAACATTTATTCTCTTAAAAATTTAGAATCTCTTTAATTTATCTTAAAAAATTTCTAACTACAAGTTCTACTTTACCTCTAATGTATAAAGTTTTATATTTTTTGAAAAACCAATAAATTACTTTTATAATAATTAATAAATGAATTAAATATACTGTATTTTATATAATAATATATAATAATCCAGTTATTTAGTAATCTTTTAATATTATCGATTACAATTATTTATACATTAATTTATTAATACATAATAAAAAATTTAGCAAAATATTCTCCATCAATTAAAATTAATGAATATTTTATTGATATAATTAAAAATATTATCAATTAAACTATATCATAAAATTTTTAGTCTTTTTTATTTAGTGACCTCTGTAAATCTTTTAATGTTTTTATATAATTGTATTTCTTTGAATCCCTTAAAAATTAAGTATATAAAAATGAAACTTATTTAACATTTATAAATTAAATATTATTAGTACAAATAAAACTAAAATTATTAATGATGTTGATATTTGATAGCTAATTTAAATTTTAAAATATTTTTAATACATATTAATAATTAAAATATTCTATCATGCTAATAGTTGATATTAAAGAAAAGAAAAATTCCTATATTTCATAATTAAAAATCTATTTCTTATTTAGTTAATTATACAATTCTTTTATTACTTCTATAATATGATTCCTGATCTTATGCTTATAAATAGTCTTTAGAAATTTAAATAATTAATAACAAGCAGAATTGTATAAAAAGTACCTTTCAACTACTTTTTCTCAATTTAATTAACTGATTATCAATAAAAGAAAAATTAATATTATATTATTTTATTTAACCTGTGATTCATTTAAATTCATTATTCATACTAAAAATGAAAGCATAACCTTTAATAAAAATCAAAATTTTTATTTAAAAATAATAATTTACAACATAACCTTAATAATTGATTCATATTATCTATTTTAACTATAAACCATGCTTAAATATTTAGATCAACTTTTTACAATTTTTTATAAAGATGTCTATTAGATATTAATTTTCATTATTTATCTATATTCAAAACAACGCATCGTATGTTATTTTTTCTAAATATTAGCTAATTTGTTAGTATATATCTAATTAATTGGTATGCAATTGATAGTTAAGTTGATTTATTTTGTCATATTTTTCTATAACTTTTGCGATGTAAACTCATTAATAATAAATCTTCACAATAATTTCTTCCTTTTTTTTGGAATACTATATAATTTTAGAATTTTTCCTTTACGTCTCTTTATTAATTCCATAATTTTTTTTATGTCTAATAATTTTTTCGTTCAATTTGGCTTGTTTTAATTATTCAGCAACCAAATAATTATCAAATTTATATGTTTTAAATCCTTCGCCATATTACTAATGCTTCTTTTTGAGCTTCATATATATATTTGTTCTAACATTATCATTTATTCATCTATAAACTTAAATTTGACCTTAATTAATTCTTTTAATATATAATATTATCTATAAATTACTCCTATGTTTTCATTTAACCCACTGCTGATCCTTATTTTTTTTCTATACTACAATGTTTTTTAACGATGGCGATCATGAACTATGATGCATAGTTTTACTCAGAAATTTAGTTTTTTTATATTTAGATTCACTTAGAATTAAGATTATTATATTCTTGTTTTAATTTATTATTATTCGATTAAATACAGGCACTGAATTTATTTTTCATAAAAACATTTGTCAAATCAAAATGTACTGACACCTATTATTTTAATGATCAGCTTCTAGTTATATGTCCCAGATCAATATTCTAATGATTTATATTTTTTTAAGAATATATAGCACTCCAAAATAGTATGACCTAATATTCTATTCGCTTCTTTTTAGATTAAATTTTTTTAATTCAAACTTATTTATCAATAAATAATATTTGTTATCTAATTTTCACTTTAAATAACACCACCTATTGTTTTGCTTTCCTTTTTAATCAATAATTGATTAATTTTCACGTTACATCCTTTATTTCCTGATTAATAAATATATTTTAGTAAATTACATTTTCAAATTCTATCA--CCACAGTTTGAATTTCCACTACTTTATTTCAACTTTTATTCTTTATAGATTATTTTTAAGTTAATTTCTCTTCCTTTCTTTTTTTTTTCTATTCGGTCTCTGTACCGCGATAAAGATCTTATTATTATAGTGAATCAGACTTAATTACCATTGCTATTGTGTCATATACTTTTCGCTTGGATCGAAATATAAGTTAATTATCATCGATATATTTTTATTTTAAACCTTTTTCACTTCTTGTTTATTATTTATAACTTTTTTTTTATTTAAATTTCAAAATATAAAGTAAAAAAATAAATTAATTAGTTAATTTAAATTTAGAATAGTTTAATAATATAGAATTCACAAAGCATACATATAAAATTAAAATCATAAAAAATGTATTTTCTCTAAATCATTTGATTGATCGAATGATTAATTATAAAAAATTGGTAAATAATGTTAGAA-------ATAATAAAAAATTAAATCATAATACAAAATGAACAACATAAATATTATCTATAGAATATAACAAGTAAAGAAAAATTTTTATGAATTTAAAAAGCAATATAATATAGCTTATTTTTTAAATTTTTTTTTTTTTGACTAGACTTTTTATGATTTATAATCTAAATTGTTTTTTTATATTTCCACATTTGCGATTTTTAATTTTTCATCCAGAAGATTTCAACAATATGATTCTATTATATATAATTTTTGAAAAAATTGTTAAACTTCTTTTAATTTTTTTATATAACTTAACATTTAAAAAACATTACTTAAACAATTTCTAATCAAAATTATCTATTTTTATTGCTTACTATATTTTAATAGTTAATAATATAGATTTTATATATAAAATTTAATTAATAATTGTAACTGAAATATTTTAACCATTAATTAATGAAAATTATATTGCAGTCATTTTAGAAATTTTCTATAGTATAAAAATAATAATTCATTTCACAGTATTTGTAGTTATAATCCTTTTACTGACTCCTCTCTTTACTTCAAAAAATTAGTCCTCATATATTATAATTGACGTTAGATTATCTGTTTGGTTGGTACTCTTTAATACAATAAATGATTACGTTTTTTTTTAGTAAAGCAATCGTTATAATATAATATATAAATAATTTTTTTTAAAAATCTTACTTAAAAAATATGAGCCAGTTAAGTATTAGAATAAATCCTAAAAAAACATATAATTTAATATTATTTAGTAAAGTATATAATTTTATTGCACTATCAGTTTTTAATTTTAATTAGAATATTTTTTAATTAATTATAATTAAACAATTTAGAAATTAACCTATTAATTAAAGTATTTATACTAATTATTAAAATACAAAGTCAAATAAAAAACAATTAAACATTAACTCTTTTTAATTCATTTTTTTAAAAATTAATTAATATCTAAATAATAAATTACTTATAATAGTTATATAAAAAATTTTTACAATTTTTTTATTAAGTTCTCTTTTAACTTTTTAACTTTTTTCCCAAAAACACATAAATATTTTTATTTATTTTACTAAAAATTAACCATTGGTATTTATTAATTTTATTAAGGAATTTACCAACCTGCATTATAGTATAAACTAGAATTATATATTCACTACGACTTTATTCATTAATTATTAAATCATTCAATTTATTTTATATTTAATCAATTTAATATCTATAAAAATAAATTAAAACCGCTTTTTAACTACAAACAATAATAAACTATTGATATTATTGAAATAATAATATTCGTATATGATAAAATATATATAATTTTGTATAAAAAAAAATACACTATTTACTATAAATATTTAAGTAAAAAAAAGATCATTACATTATTGTATTTTCTATCTTTCATAGTTTTTTAAATATTTTAATTTAAAAGTTATCTTCATTTATTATAACTTAATATTTTAATAAAATTCTTAAATAATACTAATAAAAAAATATAAAAAAGATCTTTTTATGTTTTAAATACTTTTCTAATCAAATCTTTGTATATTTATTGGAATAAATCATTGTCTAATAAAAATTTAGAAATTATAATACTAAATAATACTTAATTTATTTCATATGTTTTTTTTAAATAAATTTTAAATAATTAATA-CAAGAATATAAAATTAATAATTTATTAATTATTTTTAAAATTTCTTTATAATTTGATTTAATAATACTAATTAGACTATTTATTCAGAATATTTTATACTGTATTTTAATCTGTTAGAATTTTCAATACTATATAACCATATATTATGGATTATATAAAAAGTGTTTTAAAATTAAGTAATTTATTATAAATAATGTGCACGTGCTTTTTTTTTAATAAAACTTTTTAATTTCTGATTGTCTTTTTATCATGATTAATTAATGATAGTCTTAACACATTTTTCATTATTTTCCAAGTTTTTTTAAAACAATTCTATGCTTGCTTTGCTTCAAATAAAGCACAATGATCTATTTTTATTAAGTACATCAAAAATAAATTTGTAAATGAATTAGATATTGTTATTTTCATAATCTTACGTACCCCATTATTACAATTTAGACTAACTCTTTTTTCAATTTGTTATGTTATCGAATGAACTTACATAGCTAATATAATAGTTAATTCATATTTATCTTCCCGCAGAACATAATTCAAAAAACACTGGCTTCTTTTTTTCATCTGTTCCTAACTCCCTACTGTTCTTTCTTCACGATTCAACCTTTATTTCTAGTATTTAATGCATTATGTATTTTAGTAGTTCAAAACAAATTAATTTTTGTTTTTATTAAGTGGTTAAATTCCGTTTCTACTTCGATATAAATTATTTTATACATAATATCTCTTCTAATATTTATTTGCCTTACGCGGTCAATTTTCCCAGAGATTTGTTATTTA-TACTTTTCCAATTCATCAGATTCAGAATTAATATTTTTATGCTACCAATCCTGTCTAGCACCATTCGAAATAATAGTTTAAATATTCAATTATTGATTTATTTCTAATTATTTGTCCATTTCTAAGAATACAGTTCTAGCTAAACTTCTAGTTTTGCATAAATTTACCCTCTATGTTCCTTTTGATTAATTCACCCTTTTTTATTCTCTGTCCATGACTTACAGTCTTGTCGACTCCCCATTCTCGTTAGATTCTATGTTGTTTTCAATTTTATATCCTCATAATACATTGTTTTTTTCCCGCACATATCTTGCACCGATTTTTTTTTTCATGTTAAATATACTAATACATACCTCTCTAAAATCCCTTTTATCAATTCATAATCCATAACCCATTGATCTTGCATATTATGTCCATTCCTCAATTCTATTTACTGTTCCCTTCATGAAGCGACGTTTGATATTATTAGATATAAATTAATTAAAGTAATAAAAAAAATTTGTCTATTTGTGTTTGTAATTACATCATTAATAGTATAATATTTTTTTATTTAATAATAAGAATAAACTATATATTATAAAGAGACTTATCATGCTTATTTTAAAAGTTAAAATAAATATTTACAATTCATTAAAATTAACTAACTTTTTTATTATAATATTAATTATTATATCTGAATTAAAACTTTAATATTTAATTAACAAAAAATTTACAGTATGTTA-TAATTTCTAAAAATTTATATTCAATACTTTTTATAAAAGATTTAAATTAAAAAAATCTTTAGTCTCGTTAAATATATATTAAAACCGTTTTTAATTTTCAAAAAAACTAGAAAATAAAATAATATCTCTACATTTAACTAACTTATAATGAAATTAAAAATCTTTTTAACTTTTATAACCAAATATCATATATTCATTAATTATAATAAAGGAAAATTAGATTTATTGGGTTTATCTCTTTTTACAAATTCTAAACAAATAAATTATTCAATTTTTTTCATATAATGCAATTCAAACTTTATATTTATTACTTTAAGCCTATGAGAAAATCATACGACACATTAATGTGTTTTGTTTTCCAAATATGATTAAGATAAAATAATTTAAAAAAATGCTCTTTATTGTTTAACGCTTTTAGATTTTCTATAATATTCTAAACATTAATATATAGTCCAACACATTTTCAAAATATGTTACTTATTTTTTATTTACACTCTATCTTTATAAATAAATGATTTATCTTTTAAAATACGTACAATTTCTTAGTATTATCAAATAGATAAAAATTTTTATTGGAATATATAATAATTTATGTAATTTCCTTTTTTTATATTGTTAATACCAATTCATAAACATTATTATCATTATTTAAAATAATAATATAAAGTAAAATTGAATTAATGTTTTATACGAAGGTT
Chaetopeltis_orbicularis        GAAATTAAGCTTTATAAAATTTGGTTCTTATTTAATTATACATCATTCTTGTTAGCATAAACCATAAAGTGATATTTTCAAAATTTTCATTATTTACTCCATTAACATAAATATTTTTTCTACATATTAATCACCTCGGGCGCGGTCTATCTATGATTTAGTTAGATGTTTTATTAGGTACTTTTCCACAATCATTCTTCAAAATTTTTTGCATTTCGATTTTTTTGTTATTATTTTGCCTAAAGTGATTTTTGATATTAATTACTATTGCTATTTGCGTTCATTACACCTAATTAAAAAATCACTTTCATATACATTAATTGTATACAGAAATTACCTTTAAGTCGTCTTTGAGAATAATTATACAAATTTAAGAACTTTATGATTTATTACTATTTAAATCTTCTACTTAGAGATCCTATCTTCACCAGCATTATAGTATTAATTCTTCGAATAGATTCTGAAGAATATTTGATATCATTAAAAAATGTTAAAATTTAATCTATAAACAAGTATGCATATATTTTATAGAATAAT--TAAGAATAAATCACTTAACGATAAAAGATCAAATTAAAAAATTCTAATTATAAGATGTTTTTTTAAAGTTTAATTAATGTAAATCCAATTAAAATATCTATACCATTATTTTTATTATTACAATTTGTATACTTGTAAATTATATTACTCATTATCTGATAAAATTAATCTTTGATAAACACATATTTTTTATTAAAGTTATATGATCTTATCTTTTTTTAGTTTTATATTAGAAACATGTATATAATTGTCATAAAATATAGTTTATAGACTAAAATTTAGTTAAATAGTTTATTATTGAGACTTCGTATTAATTTTCTTTTTTTATTATGTTATTTTTATTTTTCTAACTTGTATTAAATTAAATTTATTTTAAAAACATTTATAAACGAGTATTTATAAATATTTTTTATAGTTTAATTTTAAACATTTGAGTTTAATAAATGTAGTGTATAATTAATATTCTAAAAGTATTAACAGCATATATTTGCTGGAATTGGTTATATATAAATCTATACGTTTGCAAATTCTTTAGTTGTATAATCTAAATCTCTTTCATTTTGAATTATTAAATAAATATTTAAAACTTTTTAAATAACTTTAATCTATCGTTTAATGAGATTTAAAATTTTTAAAAGTTCTTAAGCTGTTTTGTCTTAAATTATCAATTGCAGTAATTTTATGATTAATGTTTTATAATTAGCTGTAAAATCGTTGTCAAGCATAATTTTTTTTAAATTTATTTGTTTACCCACGATAATTTTATACTCAAGAATAGAAGTTTTTTTTTTTATTTCGCTAAAGTTTTATGTTTCTAAATTGTATTAAACTTTTAGATCGTAAGTTTTTATATTTTTATCAATTTTTATTAGATATATTATTATTATGATTGAATTAATTTGTATAAAAACATAGTATTAAATTTAATACCTTATAAAAGTTAAAAAAATGTAAATTTTTCTTCTTAGTTAATATTCTATTAAGTTTCTAATTATTGTTTATACTGTGAAGTCTATAATTTAAAAATTAATAATATATTTTGTTTTAAATTAGTAACGTTTAATACTATTTTAAATTTTTTTAATATTAATTGTTTTTATAAATTTTCTAATGAAAAATTATTCGAAAATTTTATTTTAAATTTTGTTTATATTGTAGAATATCATGATTTTTTTTTTTGTAAATAATAGTAAATGTATGATGTA---CTTAATAAGTCTGATCTAATTAACTAATTAGTTTATGTATGTCCTAAAGATAAAAGTGTGTTAGTATTAATTTTTAGAATAATATCATTATGATTTTAAATTTTAAGATATATTATTTTATTAATAAAGAAAAAATGAAATTCAAATTAAAAACAGTTATAATGTAAAAGTTTGTATAATAATTTATTCTTTTATCATGTGATTAGAATAAAGTTTGTTATAAAGTTACTATCAAATTTTGTAATATACCATTTGGTTTCTACAAAATAAATTACC--TAAAAAGCAAATTCATTCTTTTATCTTTATTTTAATTAGACGATTTTGTTATTTGTTTGCCACCTTTAGCGTAGTTACGTATCCACATTGATTTATGAACTAATTTTATAGATTTTATAATGCTTTTGTCAATCTTTATTACGATCTAACAGCATAATGATATAAGTATTAAACAGGCCAAAAAATAATAATATTATTTTTTCAAATTTGAAATTTCGACCTTTAAACTGTTTTTCGTTAGTTACATGATAAACTCATAGATAGTTTATCTTTGTATTAATTCTATCCCAATATATATCTGTCAAACTGTTATACTTTCGCATTTAGTTATTTTTTAAGTCGATGTACTATAAATATCTTTCATTTTACTATCTTCTATATAGCTGATTTTTTCCTTCACCATCCCGATCACCGGCAATAATTTAACTTCTTTTACTATATTCTTCACTTTCTTAAAAACAGTGGTTCGAATCTAGCTCATGACCCGATTAATTAGGATTCTATATACATTTCCATAGCTTTACTGTATCTTGCTTTCAG----------------------------AATTCAATCATTAGAAACTTGATTATAGAGTAAGTTACTTTACAATTATTGAATGCTTTCAAAAGATTGAACATGAATGTTGTAATGTGCTAAGTTCTAAATGTATTTATTCAATATTTAATTTTAACTTGTTATGTGTGTGTAAATGAGAAGGTTATTTTTTGAATGATTATTTTTTTTTTCTGTTTATCTATTATCTTTTGTAAACAAATTGTTAGAATATTCTCTTTAGTCTTGACATTTTATATGTCGTAATGTAAATAAATAAATTTTTAAATAACAAAAAGTTTTAATAAGTTGTCTACTATTATAATCTTTAATTTATTTGGTTTTTTAAAAAGCAATATTATTATTTGTTATTAATAATAACGTAAAATAGATATTACTCAATTAACTATTTGAAGATTTATAATTCTCTCGTAATTTGAGATCTGTTAATACTAGTTATAGGAAACCTATAAAGTAATGATT------AATTGATTTTGATTTTATATTTTATATATATTTATTATTTATTTTTTAAAAAATAAAAATTATTTTTGAAATCCAAACAGAATTTTTAACGGAACCCTTCTTAATATTGAGTAATACATCAGTACGAATCAANNNNNNNNNNNNNNNNNNTGTAATTTAAAGTCATTATATATTAGATTGTTTATTACTCACTCTTCAATTTATCATCTTTTTTTCTTAATAAACATTACATCATTCATTTTGAAACTTCTTTTAAACAATTCTTGTATCAACATTTTTATTACAAAATTATACCTTTTCATATTTACTAATCACTCAAACGTGACTCTCTAATTCATATATTACATCTACTATTTTAAGGAAAATAAATTGATTGTCTTATTCTACTTATATCTCCTTTACTCTTGCTATCTAACCTTCCTTATAAATGATTCCACATTTATAAACATAATATCTTAGTTTTTAATTATTTTCTACGTTTATTGTTTATTCCTGCGATAAACCTTCTTTACTTTATTCTGTCTTTAATCTATAATTTATTCATTCTTTATTCTTTATCAGTAAAAATTATGAATATATTTTCATGATAATGTTCTCTTATTTCGTTTCTACATATTGTGATATATATTCTTTCTAATATTAATTAATTTTATTCTTAGAGAAATATATTTTATTGGATTTGGACTGTATTTTTAAAAAACTATTATAAACGTTTTTGTTAATTTAGAATGGTTTTTTTATTAATAGTATCTGACAAATTTATATTATGTTAATATAGAATATTGAGAAAATACAATAAGTAAATAAATTAATATGATTTAT????????????????????????????????TTTTATTTAATACTAATTATTTATTTAATATTATAATAAATATCTTATTAAATAAAAAATATTAATATTAAAATATCCATTAAAATAAATTGTATAATATTAAATAATTATTTAAATCTATTATATATTATTGAAATAAATTCACTTATTTTTTTTTAATGATTTTCTTTTAGTTATCATTTATTTATCTTAAAGGTTTAGTAT-AAATCTCTCTTGAGGTGTTTAATACATGTACAATTTAATGAAATTATGTTAGTTATATTTACAATTTATATATTGTAAAAAACTCTTTAGATTTAGTTTAAATTTAATAAGTTTTATAATTATTATTCGATTTAGTAGGTGAGAAATAATTGTGATCCGATCAATTAGAGTATATTTTCATATGGTTTAAATATTTATATATAAAAATTTCAAAATAATATGTTATACTTATTTCAATAAGGA---------------------------------------------------------------------ATTTTATCTAACTTATTCGTTCTTTTTTTTTACTAAAAAATTTTATCTTATTATTTTTTTTTGATATTATTTTTTTTTATTAATTATATAATATAAACACTAAATTTTATATAATCATTACTATTAAATTAAAAAAATTTAAAGAAAGGTAGACATTTTATTTTGTATAAACATTTGAATTAATCGATTCTGGAATAATACAAAATTATTAAATTATTAATTTTTAATGGAGATGTAAAAATACATTATAAATAAAAAATAATAGAAATACAATATTAATTATGTTTTTTATAAATCTTCATTATTCTTATAGCCATAAATTTAATGGATTTACAATTTATATTATTTATTATTATTAAGTATAATTTGAAACAATATTTATTTTTTATGTAATCAACGATAAATCATTTAAATTTATAGTACATATTATTTATCTATTTGAAATTTTGTCACTTAATGTTATTTATTGTATTTTATTTTTTATATTTTTTTTGTATTTATTATATTACATATATACTTTAAATCTTGATACTTTATTTATTTCACTTTGTATATTCTAATTTATAAAGTCTTAGATTTTTTTATTGTATACTTAAAATAATTTTGCACAATTAATAGTTTTTCTTTTTTTAAATATTATTTTATTTAATTCTTTATTTATTATAGTAAATAAAATCTTTAATGTTCTAAAAAATATAGAATATTATATCATTATCAATAAAATTTTTTTACTATAAGTTCTACACTATTTCTTATGTTTTAAGTTGTAATTGTTATGAAAAATTGAAAATTTAATAGTATATTATCTAAAAATTAAATTCTGTATTTATTTTTTAACATAATAATATACAATATTACAGTCATTATGTTTTATCAATTTAGTATTAATTATACTTATTTTAAATTTAATAAATTAATAATTAAAAAATTTATGGGCAATATACTTTTCTTTTTTTTAAATTATTGTTTATACTTATAATATATTAAATAATTTAAATTATTATATTATATTTTAATCATCCTAATCATTTAAGTACAGTTTTCCACGATAATATTACAATGATTTTATATAATTTGATTTTTTTGATTTATATAAAAAGATTAAAAATTATAAAAAAAATTTTTTAATTTTTACGTTTTATGATTTATTAATATCATTTTTCTAGTATATGTTTAATTTTTTTAAACTTGACATTTTATCTTTTCGTTTATTTACTCTATCTTTATAACCAGCTTTATAAAACTTATATTAGCTTATAGTTGAATTAATAAAATTTAATTATTCCTATAATCCACTTTTAAAATTCTATTTCTTACTTTATTAATTAAACTAAACTTTTACAACTTTTAAATAATGATCTCTTATCTTATTCTTTTAAATATTCTTGAGAAAATCAATCTCAAATTAATTAGCAATAATGTTTAATAAGTATCTTCCAACAAACGTTTCTCGATTTAAATAAATGTTTATTATGAGTAGTAAAATCGTTACTTCTACGGTTGTTTCTGTTATATTCACTTTTTAAATCAATGTTTTATTAGTTGACGTAGTTATCACTCATACTGCGTGATAGGATTCTTATTCAAAAACTGTATATTAAATCACATCCATAGCATAATATTAATATTTTCCGATATAACTAAAATCCAATTCTATTTAGAAT--------TTTTTTTATTTTTATTAAAGATGTTTAAAAGTTATTAATTTTCATTATTTTACCATTTTTTCAACTTAGAATTGTATGTTACATAATTTGTACCTCAGCATATATGATAGTATATTTTTAACTTGCTGGTAGGCTTTCGTTATTAAAGTTGTCTTAACCTGATACATATCCATATTACAAATGCGACGTATACTTTTGAAAATCTAATTTTCACATTTACTTCTTCCAATTTTTTTGAATTTAATATTAGTATTGTATTCCATTACTCTACCTTATCATTAAAACCTTATTAATTCATAAGTTTATTATCTTATACGAACTTATAGGTTAAAATTAATTAATTAGTATCCAAATAAATTGCATTCATATATGAATAAAATCTCTCACCTTATTACTATAGCTTTTTAATGATCATCATTACTAATATTGATCCAACTTAACTATTTACTCTACATAAAATTTAGTTTTTTCTTTATTTAACCTAATTGATTTTAAATATTATCTTATATCTACTTCTTTGCTTTCATTTAACCTCCTGTTTAAAATCTTTTTCATTTTAGATTACAATTCTTA-----GAAAGTAATTACATATTCTTTTGTTTATTTCTATCCTGTGGTTTAGTTTTTTAAATTCTAGATTTACCTTTATTTAAGTTCTTCGCTTTTATGTTCTAAAGTATCATTTAATTACTTAATTTGGGTATTTTATTGTTTTAATAATATAACATTTGGCAATCTAAAATGTATTAACATCCATTATTGTTTAGATCTTCTTTTAATTACATGTCCAACTACAAGATAATTTCGATTAATATAACTACTTAAGTTATTAACTTTCCAAGATTGATCCTCCTATTTTGTCAAACGTTGTTTTTTATTACACACATTTTAGTTGTATGTCTGCTATTCAATATATTTTATTTAAAACGTTATTTGCAACTCATAATTTACCACTAATCTTTATATTTTCCTTCCTTAACATCTTATGAATAATCCTCGCGTAACATCTAATTCATTTTGATCTTAAAATTCATTTAAGTAATCTATTTTTTAAAATTATTTCT--TCATTGAATGAATTCTTTCAACAACCTTTCTTCTGATATATGATACTTATTATTTTAAAGTTAAACTTTCTTTTTTTTAGTCCATGTTTCCTATGTTCTGCGCGTTCCGACTTAGATCTGATTGAATTTGTGATTCAGACTTAACCTCTTTTGCAGTGGAGGTATCCTTCAAACGCATAGTTCGAAATATTTGACAATTTTCTATGATAACTTTCTATTAATATCCATCTACATTTCACTTTATACTATTAAATTTTTTATTTTACATAAAGTCTTTTACAAAAATTTATAAGTTACAATAAAATTTAATTAAAAAACCTGAAACATTGTACAATCAAGAGTTAATATAGTTCATTTTGTAAATTTGAAATATTAAACATATTTAATTAAAA-ATTGTAAGTTAGAACGATGAAATAA----------------------------------------------------------------------------------------------------TTAAGAATAAATAATGAGGTTCGTTTTTCGTTAAATAAGTTTTCCTTTTTTTAATTTTTTTATTTTTAAAATTATTTAATTATAGATCTTTAATTGATATTGTTTATCAATGATTTCACTAACTTGAATTTTAACTATTTATTAAAATATTTGTTATAACATGATTTTAAGAAATACTTTTTTTGTTAAAACTTGCAAAATTTTTTTTCTCTTTTCACACTAACTACTATATATAAACTGTCTCTTTTTAAACTATGAATTTATAAGATTTTTTTTTTTAAAATTTGAATTTTAAAACTTTTACATTTTTAATTTACTGAATATAAATTACTCTAAAACTTTTATTGAATTAATTGATTCTTATATAATTGAAATTAGTTTTGCTTTCATTTTAATTGTTTTTTGTTGTAAAATATTAAAAATTTTATTTAAAGCATTTGTTATAATATTTTTTATATTAATGTTTCTTTTTATTTCTTAAAAATTGTCCCTAAAAAATTAAACTGTTATTTGACTATCTGATTGGTTAGTACTCTTCAATTTAATTGAAGAATTTGGTCAAATCATTCGTTGTGTTTGTGACATTATTTTTTTGATTAATTTTTACATAAAAATCTTTCATATATAAAATGGGCCAGCTAATTATATGATTAAACTAGAAGATTAAATTAAAATAAAAATTTTGTAGATAAACTATTAATTTAATATTATATTTTTTATCAAATTTTTATGCGAATATTACTTTGCAGATAATGATCTACTAATTGGGTAAATTTTTTTTTAAATTACGTAT--ATACAATTGATTAAAAAA--TACTTAGTTTTTTTATTAATATATAATGTATTT-ACAATTTTACTTTTAAAAATTATAAAGAAAAAAAGAATTATAATTTACGTATTTAAGGTTTTTTAAAAAAGCTTTTAATTCTTTTATTAAGTT????????????????????????????????????????????????????????????????????????????????????????????????????????????????????????????????????????????????????????????????????????????????????????????????????????????????????????????????????????????????????????????????????????????????????????ACATATTTATTATTAAATATAACGTTTTGAATAAATAAATATTTTGTTTTATAATAGTATCTAATTTATAATAAGAAAATTTCTTTTCTACATTTTCAATCACTCTTAGAATAAATAAAATAATTAATAAAAAAAGATTTATTTTAACTAATATCAAATATTCTAAAAATTCTTTTTTAAAAAATTAATAATACAAACATTCAAAGAATTCTCAGTGTAATAAATGACTTTTCATTGAAGACATTATATAAATATAAATAAGAATTTCATTGAATTTACGTTTCAGAAAAAATATATTTTTTTTAAATTTATTTTATTAATTTTGTTTTGATAAAAAAAGATTTGATTTCACTACTATTAAAAAATATTTTTTTTAAATTGTTATCAAATTTTAATATATTATTTTAAATTGTATCAATTAGTTAAACTATTTATTTTATTTTGAACATTAATTAATGTAATTTTTTTCTTTCGTTTTTTAAATTTTATTAATTTATTAATAATTGACTATCAAAAGTATTGCACTTAATTATGAAAGTTATAATACACAATGTGCTCATACTTCCTATTTATTAAAATTTCTTAATTTCTGATTGTCTTTTTACTAGGACTAATTGTTTACTGATTTAATATTTTTTTCATAATATTCCAAGTACTCTCAAATTCATGTTACGAATGCTTTGCCTCAATATTAGCACAATGATCTATTATTATTATGTTCATTATTTTTAAATATTCAAATTAATACAATAAAGATTCATTGATAAACTATTGTTTACCTTCCACACTAATTAGACTATCCCATTTTACATATTGCCACGTTGTTGAATTAGCATACGCTCTAAATACTAAAGTTAATTCATATTATTCCGTTCGTGGTATTCATTTCTAAATACTCTCGCTTTTTTTTTTCATCTGATTCTTTTCTCCAATTAATTTCTGTTCACGTTTCACCTCTTATTTCTTGATAATTTTGCATATTATATACAAGTACTCCAATATTATTTATGTTTTGTTTTTTTTTATAGGTCTATATTCTTCTCCATTTCATTATAAATTATATTTTACTTAACTCCTCTTTTATTTTTTATATGCCTCACACGGTCGTACTTCCCTGAGATTAGTTTAAACATTTCTTTCTTATACTCCTGAACCAGTAATATTATTTTTATTTTACCACACTTGTCTAAT------------------------------------------------------------------GAGTACTGTTTCAGCAATCCTTTCTGCTTTGCTTAAATTTTCTCACATATATTCTTCTATACTTAACTCCTCTTTTTTAACGTTGTCCATGATTATCAGACCTTTCATCTCCCCTTCCCCGTTAGATACTATGTTGCTATCTATTATTTTTCTCTTCCAGTCTTTGTTTTTTTCCCGCACATATCCTGCTCCGATATTTTTTAACTTGCTATATATTCTAATACTAACATCTCTAAAATCCCTTTTACTTTACCATGACCTCTTACCCATTGATATTGCATATAATGTCCTCTCCCCAACCCTATTAACTGTCCTCTTCATGATGCGTCTCCTTACATATATTGAATTAACTTATATGTGAAAAGTTATTAATTATGAATATTAATGTTTATTTTTATATAAATTATAGATTATTATTAATTTTATAATTAAAAAGT-TAACTTCCGAATAATCAAAATCTCTTTCATTTTTTTTTAAAATGTTATAACATTTATCTACTAAACTATTTGTTCAGTAAACATTAATATTATATCATTACTTTCAAATATTTATTCTAAAGTACATTTTTTTAAATATAATAATATTTTTGTAATTTA-CAACTTCTAATAATCACCTTACAAGATTTCTTTTTTAATTATAATATTAATTTTATTTTTTAACCTATAAAATATTTTTATATATCGCTTTCAATTTTTAAAAAATTTAGTGAATCTAATATCATCACTACTTATAATTAATTAATTTTGGTTATTAAAATCAATTTAACATTTATAGTCTAATACCATTCTTTCTTTAAATATAGTATGTGGGTTCGTAAAAGATAAAAACAACATTTCAAAACAAATTAATTATAAATATAGTAATAGTATTTTTACCTACTTTTTATATTATTCAACAATCTGATCATAAAATTAAAATGATAAATAGCTATTAAATATTTTCGTTTCTAAGATACTACACGTGATCAANATAAAATATTTTAAGAATATGTCTCTTAATGATTATTTCTTTTATTTATTCCATGACATTGTGTATGTTAAAATATAGTCTTTCATACTATTAAATAAAGTAGATATTATTCTGCTCGCGTTTATTCATTGTAAATTCTAGATTTTTAATCCTAATTATGAACAATTTTTTAGTTTTTCTAAATTTTTAAAAATTGTTTTTGATATATATAATAACTTAAGAGAATTTTTTTTTTTTAATTATTTATAAGAATTTATAAATAAAATATTTTTTTTTCTTAAGTAATAGACTAAGTTATTTTGAATATATTTCTTAAACGAAGATT
Characiochloris_acuminata       GAATTCAAATTTTTCAACTGTTGGGATAAATCTATAAACACAACTTTTTCGATAGCATAAACCTAAATGTAATATAAACATAATTTTTTTTATTTTCATCTTTAACTTTATTATTTTTTCAATTTATAAATCACTTTTGACACAGTCTATCCTCGATATTGAAAAAATTTTCTTCTGAATTTCATTTGTAAATTTTTCTCAAAATTTTCTGTCTTTCTACCTTTCTGTTTAGCATTCGCTTATTGTGTATTTTGATATCTACTATACATGTCTTCTCTGTCTTTTTTGTTTGACCATAAAAATTCATTCATATTCTATTATTTTATACAGTAAATACCTTTATGTCGTCTTAGTATATCTCTATACATGCTCATGAATTTTGCGTCTAATTACAATTTATATCTTCCTATTTGATTTCCTATCCCCAACAGCATTTTTTTTTCAATTCTTTAATTAGTTATCTTATAAAATTTGGAAATAACTATAAAAGGTTTTTTTAAAACTTTAAATATTAACTTAAAAATTTTATGTATTAAA--TATGATTACATCTTCTATCGATTAATGTTTACTTTAAAATTTTTTTTAAAATAAAAATTTTTTTAAAATTTATTTAAATTAAATTGAATATAAAAATCATTTCTAACAAAAGTAATTATATCATATGTATTCGTTTACAATCTAATTTTCAATATCTGATTATTATTAACTTATAAAATTATAATTTTTCAAAAATTGTTAAATAATATCAAATTTATGAAGTTTCTTAATTGCACTTTGTTTATAGATGATTTAATATATAGATTCATAAAAAACATCTAGTTAAATAGTTTAATATCTAGTTTTTATAATTTAATCTCTTACTTATTTAGTTTGATTTAAATATCTTTTTTGAATTTAATTAAAATTTTATTAAAATATCACTCTAATCAAAATTTTTTAAAAATTTTTTTAAATTTTTAGTTAAAAAAAGTAATTTGTAAAAGTCAAATATATTTAAATTTTTAAAAATAAAATCAGTGAAAAAATTATCGAATTGGTACGTTATAATGATTTATGTGTGTATATTTTTTTGATGAAAAATTAAATATTTTTTTAAAAAAAAATATAAAATAAAAGTACTAATATAGTAAAATGATTTTATTTAATTATTTTTTAAAATTATAAATTTTTAAATTTGATTAATTAATTTTATTTAAAACATTTATAATTAATAATGGTTTTACAAATGTTATGTTATCAGATTTGGAATTGTTTATGTGTTACTCTTTTTATGAAATTAAGTGTATAATTATATAATTTTTTTAATAATGTATAAAAGGAGTATCATTTATTGTGTGAATAATTTAAAATTTCCATATTAATAAATCTTAGAGATTTAGCATTTTTATATTATTATTTATTTTTAATAAATATTCATTTTTTAAGATTAAACTTTTTAGAGATTTAATTTTTTTAGATATTAAACTATAGACTATAGTTGAATCCTTTTACATTTGTTATTTTAGTTGAAATTTTAAAAAATTTTTAATAGGTGTTAATATAGTAAAGTTTATAATCTAAAAATTAATAATTTTTTTTGAAACATATTAGTAAAGTTTAAGGAGGTTCATATTTATTTTAAAACTTATTGTAATTATCTATAAGTTAATTAGAGAATAACTGATAATTATAATATATATTTTATTTACAATAAAGTTAATAATTATTTCACTCAATGCAATTAATAAAATAAAATTGATCAA---TTTTAACATTTTGATTTTACTAACTATACGGTTTATATTTGTAATAAAAAAAAAAATCTGAAATATTTAAGTCTAACAATGAAATTATATGGTTTTTAAAAGTAGAGTTGTTTAATTATTTTAATTAATCATACAAGATTTTATGATTAATAATAATTATAATGTTTTAGTTTTATCAATAATTAATTCCGATACTTTCCGATAGGTTTTATTTTTGTAAATAAGATTCTTATATAGGCAGATACCAATCATTAAATTTCGATTAAAAAAAAAAATAAAATTTAAAATAAGTTCTTATTTTTGCTTAATTTAACTATTAAGAAATTGTATTAAAACTTTTAATCTAAATTTGTCAAAATAAGATATTGTTTAATGTATGTTTTTTTACATCCTTATTTTATATTTATACAATCCTATCACAATATGCATTAGATATGTTTTTAAATTAATTACAGATAATTAATTACAATTTTAACTAAATTAAGTTGAATTTTAGATGTTTAAATTGTTTTTCGATACTTATATGATAAACTTTTCTTGTGATCTTTAATGTATTATTTCAATTCCATTTTTAAACCTTCATTTTGTTATATTAATGCGTTTTGATTTACTTCTATTCGATATACATATCATTTCTTTCAATTTACATTCATCAATAATGCTTTCTTATATCTCTACCATCCCGATCACCGGTTTTTATATAATTTCTATAACAATATCTTTCACTTCCATAAGAACAGATACTCGAGTTTTTTACATGACCTGTCTAATAAGGTTATTTCATTCATTTTCTCAGTTTTACTGCATCTTACTAATATCTTGGTAATAATATAACTAAAATTTCTAAATTTAGTAAATTGAATTTTAATTATGTAGTACGTTTATTTATCAGACCTATACTTTGTTATTAGAATATATTTAAATGAGGCATTGTATTTTAACAATATTTTAATCATTAAAAAATTTAATATGTTTTGATAGGTGTGTGTTAAAGAAAAGCTTAATATTAATAAGAATTTATATAATTTTTGTTCATTTAACATATTTAGGCAAAAAATTAATTAAACAATATTTTTAATATAATTACATTCTGTATAAGTAGTAAAATGCTTAATTAATAAATCGTTAAAAAGTTCTTAAATCTCGTACATTATTAAATTTTTTACTTAATTTATGTTTATAAAAAGCGAAATCATTATATGTCTCAAACTAAAATATAAAATTAATTTAATTTAAAAAACTATTCGAATATCAATAATTTTTCCGTAATGTAAAATTTGATATTATTAAAATTAGTTAATCTTTTTTATATTGTTT------AAAAGCTTTTGTTTTATAACATATAATATATTTTCCAAAAATCTAAAAGGAAAAATTAAATATTCATATTAATTATAATGATATTTCAATAGATTCTCACTCAGTATTAAGAAATATAACTCCAATTACTTAATCATTCAAAATTTATACTGTAAATTATAATTTTTTTATAATTGTTAGATTATTACTCATTCTCCGATATAACATCACATCACCACAATATTCGCATCATCATTCATATTATAACTTCTATCTAACTTTTCTTGTATTATCACTTTAATTATATGATTATACCATTTCGTATTTACTTACCACACAAACGTGACTCACTTATTCAAATAATAAATCCACATATTTAAGTATAATTAGATATTTGTCTAATTCTTCTTAATCCTCCTAAACCCTTGCTATCTAACCTCCCTTATATATGATTCCTCTTTAATAAATATATTATCATAGTCCCTAATTCTTTCCAACGTAGATAGATTATTTCAGCGTTAAGCCTCCATAGCTTTTTTCTGTCTTTTTTCTTTTATTTATTCAATCTTTATCCTCTTTCAGTAAATTTTATGAATGTACTTCTAAGTAAAAATTTTTTAATTTCGTTTTTAATTATTATGTTTCATATTCATTTAAATATTAACTATTATTATTCTAAAATAAATATATTGTATACTTTTTGGCTACAATTTTTAAATTAGTTTCCAAAAAGTTTACATTAATTTGGTTTTGTAATTTTATTAACTTATTTAGACTTATTAATGATTAATTATAAGTAAAAATTAAAACATTATGAAACAAAAATAAATTAATTTAATGAATGTAATTAATTATTTTTTTTATTTAATTTTTCATATTATTCAACTACAATTATTTTATTACTAATAAATTAAATATTAAAATATTTAAAGAATAAAAAAAATAGAAAATTAAAGGATAAATTTTTCATATAAATAAATAAATTATTAAATTAATTATCTATTGTTTTAAATATATAATTTTTTTTTTATTTACGCCATTCTTTTAGTTAATAATTTATTTCCATAAAACTGTAATGTTCGACAACAATTTTATCTTAAAATATTATAAAAATACTTTGTAATAATTATATTATTATTATTATTACTTAAATTGTTAAAATTATTTAAAATTGAAATTAAATTTTTGATAATTCGTTATTTTTCATTATAAATCTTATTAATAATAAATTAAATTTTACTTAACAATGATATAAAACTTATTGATTTAGTTTTTTAAATGAGTTAAATATTAAATCATATAATATATTAAAACAAATTTGAAAAATTGATTTTAAAGTCTTTTTAAAAAAGGAATTTTCATTCTTAACATAAAATTTGAGTATTTTATTGAATACCATTTTTTTCATTGTATTATTATTTATATAAAAAAATTTCGTTTAATTTAGTATCAATTTTACTATTTTTATTTTTTTATAATACTTGTAAATAATTTTACTAAATAATAGTAACGCTAATTGCAAATAGACATATTTAGATATATAGTTATACTATAATGTATATGTATAAAAGTTAATCAATTTTAGTATAATATTAGATTTTTTTATAATTAATTTATATTTGAAATGTATAAATAAATGACTAGTAAGAAACAATAAAAAATTAAAAAAATTTGTAAACTTCGTATATATCTATTTTAATAATAGCCATTTTTTAAATGGAATTTAAATTTATTATTTTTAATATTAATATGGAAATATGTTAATAACAGAAAACTTATTCATATTTAATGATATTATACATAAATTTAATGTATACATTTACTATTTAAATTAACATTAATAAGAAAATTTCAAGTAGAGCTCTTTATTATTTATTTTTTTTTTGTATTTTTTAAATCATAAATATACTTTTAACTTCGATATTTTATTTTTAACACATTGTAAAATATAATTTAATAAGTTTTATCTAATTTTACAATAATCGGAAATTTATTTTAAGCGTTATATAGATATCTCATTTTCAAATATAATATAATTTAAATATTTATTTAATATAGACAATATAATCATTTTTACACTTATAAATTTAGTATTTTTTATAATTATTATAAAAATTTATTAACTATAAACTCTACACTATCTCTTACGTTTTTAGTTTTAATTTTTAAGTAAAGCTAATAAATTTTTTTCATAATATTTAAAAAATAAATTAAATATACTTTATAATAATTAATAATAAATAATATTGCGGATATTAAGTAACCTTATAATAATAACAAATACTAGTACTTTAAATTAAAAAAAATTCAACTTAATTACTAAAGAAGCAAAATAGAATTCATGAATTTGAATCATTGAATAAAACTACAATAAAGTTAAAAGTTTCATCAGATGAACTAATATTAAAATTTATTAGATTTTTTAATTCAGTGTGTTCTGATAACCACCTAATGCCCCTATTTTTTTTTTTTTTTTTGAATTATTAATAAATTATATAAATGATAATAAAATTTATCAAATATTTCTAAAATAATTTTTTTTTTTAATAATTTTAAAAATTATGATTGATATAATTAAATTTGACAATTAATTTTAATCACTATAATTTCTATTTTTACATTAAATATTATAGAAGTTTTTATTGATAATAGTTGATATTAATATAATTAATACTTCCTATGGTTTATATATTATATTCTATTTCTTATTTAGTCATTTATATAATACTTTTATTATTTTTTTAAATTGAATCCTTATCTTTTACTTTTAATTATTCTTTAGAATGTTTAATATTTAATAATAAGCAAAGTTGTTGATTATGTATCTTCCAACTACTTCTTCTCTATTTAATCTATTGTTTATCAATATTAGTTAAATTTAAATTTTATTGTTTATGTCAACTTTAAACTCACATAATTTCATTATTCGTATAAAATTAGAAAGTTTAACTATAACTAATAATCAAAATTTGTATTCAAAAACTATAATATATATCAAAATCATAACTTTATGCTAATGTTATTTACATTTATAAAGGTCCTTTTCTAAATAAAAGGATTTATTCTTTTTTATTTTTAACTAAGTTGTTTAGTAGGATTAAACTTTCATTAATTTTCTATTTTTATTACAATATATCGAATGTTATAAATTCGTAATTGTAGCAAATTTGTTAGTATATAATCTTTTAACAGGTGTGCTTATAATATTTAAGTTGATTTAATACGTTATTTTACCTAAATACATATGCGTTGTAAACTTTTTTATTATAAATTTTCACAAAAATTTTTTCCTATTTGTTCGTATTTTATTCAAGTTTTGTTCTTCTTCGTTTAACCTTTTTATTAATTCCTCAAATTTACCTAAGTTTAATATTTTTAACGTTCTATTTGGCTTTTTATAATTAATTAGCATCCAAATAAAAAAGATATTAAACTGTATTAAAACTCTCTTCTAATTTCTATTGCTTCTCTATGAATTTCATAAACATTTTTGAACCAACTTTTATATTTTTACTGCTATATATTTAATTTTAACCTTAATTAATTTATTTAATATATAATATTATCTTTAATTTACTTTATAGCTTTCATTTAACCTTTTGCTTAACCTCATTTTTATCCTAAACTATGATTTTAAATATCGATGGTGATCATTAATTTCTTCGCGTCATTCTAATTCGTAATTCAAATTATTTAATTTCAGAATCATCATGAACTAAGGTTATCTTAATCTTGCTCCTAATTTATATTTTTAAATCTTTTACAGGCATTAAACAAGCATAACATAAAATCATTTGTCAAAACAATATGTATAAATACCCATTATTATTATGTTCAACAGTAATTAATTTGTTCATTATCGACATTCGATTGATTAATTCAACTTTTTAATTTAATAGTATTCCAAAATAGATTGACCCATTTTTCCAATCATTTCTTTTCTAAGTACTCTATTTCTTTATATATCAACTAATCAATTTATTTTTTAAAAAATTTAAATTTTATTCTATATATTACCGCTTTCTGTTGTATATTCTTTCTTAAACAACTAATCATCAATTTACACGTTACATCTTATATTTTTATACTTATAAATATAATTAAGTATTTTATATATTTAAATTTTTTCA--ATATAGTTTGACTTCCCACTACATTTTTCTAACTTCTATTCGTAATAAATAATATTAAAGATAATTTTCCTTTTTTTCTTTTTGATCACCATTCGGATATTGAACCGCGATAAAGATCTTATTAAATCAGTGATCTAGATAAAATTCCCACTGTTAATCTGACGTGTTTTTTTCGCATAGTATGAGATATTTGATGGAATTCATTGATAATTTTCTATTTTTAGTCAATTATTTTGTTATATTATTTAATAAAAATTCTATTTTATTTAAATTTTATGACAAAAATTACAAAATTTAAATACTATGAAATTTTAAAACTAGTATTGTTGAATAATTTTGATTTTTTGCAAATTATATACGACATTAAGAGCATTAAAAATTTACAATGTTCATTTTATATGATTGAATGGACCAGTAATTAAAAAAAATTTTTAAATATTATTACAAAAAAATACGGTATAAAAAATGTTGTTTTACAACGACAGAAAATTTATAATAAAAATTATAAGAAATTAAATACGAAGGTAGATTTTTTTGGTTTCTATAAGCTTTATAAACGGATTTATATCCTAAATTCTAATTTGATTTATTATATTCTTAATGTTTATTAATTTTTTATGTATATAAATATTCTCTTAATTTTGATTTTTAATTACCTTATAATGTGATCGTAATAATAGGATTTACGTAAATTATATTTTTATAAAGATCTAAAAAATTTATTTACTTTCATTATATTATTTAATAAGTATATTAAATCATACTATTAATTATAAATTTACATAATAAAAAATTATTTTAAGTTATAATTAAAAATTTTACGTAGTTAATTTTAAAAATAAAGTTTAAATAAAAATCATTATTGTTATAACTTATCTCTAAATTATTGTTTATTTTTAAGCAACCATTTTGTTTATTTTATAAAGTTTCATATATATAATCTATTTTAAAGTATTTGTAATAATAATTTTTATATTATCGTTCTTTTTTGTATCTTAAATTTTGTTTTTTTAAATTTTAATTGTTACTTGATTATCTGATTGGAAGGTACACAATAATTTATATAAAGTTTTTGCTTTAGCTAAATTAAGTGTACGTTATATGTTATTATTTTTAAAAATTTTTTTAATAATTTTATTCTATAAATGTGAGCCAGTTAATTATTTGTTTAAATTAGAAAATTAAAAATAATTTAATTTTATTTATTTAAACAATAATATTTATAATAATGTTAATCTCTAACTTTAAGAAGAATACTGTTCCTTTAATTATTATATATTAATTTGGTAAATTTTCTTTTAAACAGAGTATTTATATTATTAATTGTTAAAAGAATTCAAATAAAAAGTAATAAATTATTTATTAAATAAAGGATTTTTTATAAAAAACTAATTATTAAAAGAATTACAGTTTACTTATTATAGATACTTTTATATATATTGTAAATTTTTTTATATGTTATTTTTGAACTATATAACTTTTTTCTCAAAGATATAATAAAAATATTGATTATGCTAATAATAATTAAGTTTTTTTATTAATCAATATTTTAAAGGAATTCTTTAATTAAAATTAATCTTTTAATTAATATTTTTTATTTATTTTAACTCTATTTATTTGTTACTAAATTTTTCAATTTACAATATATATAATTTATATTATAAATTATTTATGCATATAAAATTATATTCCAATTATTAACTTTTATAAACCATTAAAGTATTGGAAACAATAATAGCCTTAAACACTTAACTATATATTATTTTGTAAAAAAATATATATATTTTATTTTATTAAGGATTATTTAAAAATATGAAAATCTTTTATCTAGATTTTCATTCAATCTTAGAATTATAAATTTATTAAATTGCAATTTTTCCTAATAAATTGATATTAAGTATATTAATGAAATTTTTACATAATCCAAAGAAGAAGTTATAAACAAGTATTTTTTATGAATAAATTAACTTATAAATTAATTATTTGTAAATATTTTGAAATAAAACATTGTTTAATAAAATTTTAGAAACAAAAATTTAAATTTAACTCTACCTTATTTGATATGTAATTCTTAAATAAAACCTGGAAAATTAATC-TTAGAATAAATATATAATACATTATTACATACTTTTAATATATTATTAGAATTTGAATTACATTTATAATTTAAATAATTCATTCAGAATATTTCTTACGGTTAACATTTTCATATGAATTTTCGAATTTATTTAATTCTGAATTAATGATTAAATAAAAAGTGTTCTAAAATTAAGCATTTCTTAAGATATAATGTGTACTTATTTTATATTAAATTAATTTTTTTAATTTATGATTGTCCTTTTACTATGATTATCTAATTAAAGTTTTAATATTTTTCTCATTATATTCCAAGTTCTTACAAAATTAATTTATAGATTTTTTGCCTCAATTAAAGCACAAAGACCTATTTATATCAAGTTCATCTGAATCAAATTTATAAATAATCATAATAATTTTATATTAATAATCTTACGTACTTCATCAATACTAATTAGATTAACCCTTTTTATAGATCATTATGTTTCTTAATAATTAAATATAATTTATATAATTGTAAAATCAAATTAAATCATTTGTAGTGTGCAATTCTTAAAACACCGGTTTCTTTTTTTTTTTTGTTCTTATTCTTCAACATTTCTTTTTACACGATTCATCCTTTATCTCTAGTTATTGATGCATTATAAAAATAAGTATTTTTATAATTACAATTATATGTTTTTTTTTAATGGTTAAATTCCATCTTTATATCATTATTAATTTCATTTTACTTAGTATCCCTTCTTTTTTTTATTTGCTACAAACGGTCAATTTTCCCTGAGATTTGTTTTTTT-TACTATTCCTATACTTCTGATTCAGAATAATCAGTTTAATTTTAGCATACCAGACGAGCATTTTTTGAATTGATAGTTTGAAATATTGATTATTTATTTTTAATTAATTTAAAGACCAATTTGTCGATTACAGTTTTAGTTCTACTACCTGTTAAGCATAATATTATCCTCTTAGAATCTTCTAATATAAACTCCCTATTTTAATCTCTTCCCATGAATTACAGACTTTTCAACTCCCCATCTATGTTGGATTCTATGTAGCTTTCATAATAATTACCCCTCTATACATTGTATTTTTCCCGCACATACCTTGCACCGATTTTATTTAACATGCTTAATATACTAATACAATCTTCACTAGAAACCTATACTCTTTACCACTACCCTTAACCCATTGATCTTGCTTATTATGATCACTCCCCAAAACAATTAACTGTTTCCTTCATGATGCACTTTTCTACATTTATTGATATAATATAGTTACAATAAATAGAAATAAATGTTGTGCATAGTTTATTTTTTCATCTTTTTAAGAATAATATAAATTTTTTTATTAGTAAGCAAAAATTATAAACGATAAATAGTTTTTACAAACTCTTTCTAATAGATAAAATATTAATTTACAAATCTTCTAATTTAATAATCTTTTAAATTATAATATCATTTTCAAAATTTTATTTAACAATTTATAATTCAATTAACAAAATTTTTTTTGTATTTCA-GATTTTCTAAAAAATCATTCTCAAGATTTTTTATTTAAAAATTAAATGAAATTTATCATTTGTCTCAATTAATATTTATTGATGCTGCTTTTAAATCTTAAAAAATCTAGAAAATTTAGTATTATCTCTACATTAGTTTAACCGAAATTGATAATTAAAATCTATTTAATATGTATAATCAAATATCTTATTTTCTTTAAATATAAAAAATGAAATTTAAAATTGTTAAATCTATTTCATATTACAAATGTTATATAAGTATGTAAAGAGATATTATTCCCATATGTTGTTTCATTATCCATTCCATTTATATTAAAAAAATGACAAATTTATAAATTTTATTATTGATTTTTAATTCTCATTTAAGATTATGATAAATTACTAAAAAAAAATGGTTACTAATGTTTATTTCATTTACATTTTTTAATATATAGTAATCATAAAAATTAAGTTCTGCATTTAATTAAATTAAGTTTTATATATTTTATCTACACGCTTTTAATATAATTATTTGATTATACTTTTAAGTTACGAACGATTTTTTGATAATTCTAAATAAATAAAAAATTTTATAGCCAAATGTAATTATTTATGTAAATTCTATTAATTATATTTTTAATTATAATTTATAAATATAATTATTAGTCTTCTAAATTATTATATTATATAAAATTGAATTTGAGTCTTAAACGAAGTTT
Chlamydomonas_applanata         GAATTCAAATATTTCAATGTTGGGATCATACCTTTAAATACAACTTTCACGTTTGCACAATCCTAAAAGTAATATTTTCATTATCTTTTTTAATTACACCTATAACTTTATTATTTTTCCAATATAAAAATCACTTTTGACGCGGTCCATCCACTATTTTGTTTAAAACTTTCTTAGCGTTTCTTTTACAAACTATCCCCATATTCTTTTGTTTTCCAACTTTTCTGCTTATTACTTGCTCATAGAGATTTCTGATAGCAACTATTCTTGCTCTTTCTGCCCATCGCGCTCGATTATTATAATTCATTCATATTCTATAATTTTATACAGTAAATACTCTTAAGTCGCCTCAGTAAATTACTACACATACTTAAGAATTTTACGTTTTATAACTATTTTTATCTTCCACATAGAATACCTATCCCCTCCAGTGCTTTTTTTTTAATTCTACAATTTGTTACATTATATAATTTGAAAATATCTATATTTGAAATTCTTAATATCCCAAAATTCCACTTAAAAATTTTAAAAGTTAAA--CAAGTACATATCACTTGTCGATCAAAGCTTATACTAAAATGCCTTTAATATAATACACCTATACAATATCTATTTTAAGCAAACCATGCTTGCAAATCTTCCCCAGCATTTTTATTATAATTACATGTATTCATTTGAATCAAAATGCTTAAAATCCGATTATAATTAACTTCCATAATCTTATTTCTTTAACAATTGATTTACATATTTAATTTTTTTAAGTTACATATCAGTAATTTGTTTATTAACGTTTTCCTATTTAGATATACTTTAAACTTTCAGATAAACTGACTATTATCTAGTTTTTATAATTTAATTCCTATCTTAATTAGATTCATTTTAATATCTTATATGACCTAAATTAAATACTTTTCGAATCTCAAAACTTATTAAAATCATATTAAAAATTATGTAAAATTACATCAAAATATTGTAATCTATACAAGACTAACGTAATTAAATTATTAATAATATTTTTAGTATAAAATTTTACGAATTGGTGCACTTTAATTCTGTATGTTTGTCTATTCTTTAGTAGAATGTTTGAAAATTTTATTATTGTAGATGACTAAACAAATGTATAACATTAGTTAAATAGCTACTGTTAGCTTCTTTGTAAGTGTTAAAATTTTTTAAAAATGTCAAGCAATTTCATTTCAAATAATAATTAGTATTGATTATATAATAAATGTTTTCCTATATGATGTAAAATTGATAAAAAGTTTAAGTTTTTTTAATTTAGAAGGTGTTTCTACAATAAATTTATATTATTGTATGTTAGATTTACTAACTATTATGTAAATATCTTATATCTTTTATATTTTATAATTTTGAAGATTTAATACTGTCACCTTTTTACCAATTAACTTTACATGTGTTATTATTATGATCAAGCTTTTTTGAAACAGATAACAATCATATATTTAATGGATAATAGGAGTAAAAAGTCTTTAAGTCCGTTTTTTCAGTTAATATTTCATTTAAATACTGATGATTGTTTAATCAGAAAAATTTTAAATTTAAAAAATAATGACATATGTTGTCATACATTAGTAACGATAAACATTCATTAGAATTTCTTTTATATATATTGTAATAATTAAACATAAACAAAAAAAATGATTGAACACTGTAAGTAGTATATTTTATACTCATGAGTTAACAATAATTCTAGTAATTGTGACTTTATTTAAATAGAAGATAAC---TACTAAGAACCTGGTCAAATAATCTATCTAGTTCGTCTTTGTATCGATAAAGAAAATTGGTGACATTTAATTTTTATATTAAGAACAATACGTCTTATAGCTTAAAGGGGTATAATTTTGCTTTAGAGAAAGATTCGTAATCATTATGAATTACTATTATAATGTTATTGTTTTTTTTTCAATTAATCCCAATACATACCGATATGATTAAATTTTGTAAAACAGTTTTCTTCTTAGTTAGGTATCATTCACTTAATTTCGATTTAAAAAAAAAATAATAACATAAAAAAGTGTTCTTTCATGTTTATTTTAGTTATTAAGATATTTTGCTTAGACTTATTACTAAATTTAGTCAAGTTAATGCATTGTTTAATGACTATACATTAAAACTATTATATCACTTCTAAGGAATTTCACCATAACATGCACTAGTTATGCCTTTAAATAAACTATAGTTAATTATTTTTAATTCTATTCATACTAATTTGATTATCCGATGTTTAAATTGCTCATCGATACTCACATGATAAAAATTCTATTTGATTAATTTAGCTTTAATTCAATTCCAAGTTATTGCTGCCATTCAGTTATATTAATGCAACTAGTCAGACTGTTACTCGATGTATGTTACATTCCACTCAAATTACAGACATCTATAATGCTAATTTTAATCTCCACCATCCCGATCACCGGTTTTTATTTAATGTCTATTACAACATTCTACTCTGCCTTGTAAACAGAGTCTCGTGTCTAGCTCATGACCTGACATAATAGGTGCTTACAGACATACCCAAAGTTTTACTACAACCGACTTTCATCTGGGTAACGACGTAACTAAAATTTCTTCTTTAGAAAATATGAAGTCTAATTATACAGTAAGTCTATCACCGTAGATTTTATGTGGTAAAAAGAAACAATATAACTGAGGCTACGTATTAAACAGTTAGTTTAACTATTTTAGTTCGTATTTTAGCGTGATATGAACGTGCTGAAGTAATGACCTTTTTTTGTATGATAATCTTCTTTTGTTGCTTACACATCAAATTTTGTAAAAAAATAAATTAAAGAATATACACAATATTATATCTTTTTATACAAGTTATAAAATTTTAAATTTATAAACTTTTAATAAGATTTATAATCTCGTTCATTACCATTTTTTTCATTTAATTTACCTCCATAAAAAGCGATATTATTATTTGTTATAAATAAAAATATTAAAATAATATAGTATAAATAACTATATGTAAATCAAATACTTCTCCGTAATATAAAATACGTTAAAATTAAAAGTAGTGAACCAGTTATATATAGTTT------TTAAGTATTTGTCCAAAAACTATTAACAAAGTACTCAAAAATTTATAAATAAAGATTAAAAAACCATATTATTCATTAGGAAATCTCAATAGAGTCTCATCCATTATCTAGTAAAAAAATTATAATTACCTTACCTATCTAATTTTATACTGTAAATTATAATTTTATTATAATTGATAGTTTATCACTCATTTCCCGATATACCACCTCTTCACTACAATAATCGCTACTTCACTCATATTATTATATTTATCTAACTTTACTTGTATCTACATTTTTATTACATAATTATACCTTTTCATATTTACTAATCACTCAAACGTGACTCACTTATCCAAATATTATATCCACTTATTTAAGCATTATTAACTATTTGTCCAATTCTTCTAATTCTTTCTAAACTCTTGCTATCTATCCTCCCCAATATATAATTCCACATATATAAATATAAAATCACAGTCCCCAACTCTTCCCTACGTAGATAGATTATTTCAGCGATATGCCTTCTTAGCTTTTATCTGTCTTTTTTCTAGAATTTATTCATCTAACACCCATTTACAGTTAAATTTATGAATGCACTTCCATGTTAAAGTTTACTAATTTCGATTTCATTAATCATGTTTTATATTCATTTATATATCAAATAACTATTCTCATAAATAAAAATATTCTATATTATTTGGCTTTAATATTTACTATTTTTATCAAAAAGATTCTATTTATTTGGTATTGTTTTTTCATCAATATCTTTAGTTTAATTTTTAACGAATTAGTATAAAATCTTAAAATATAATGTTAAATAAATAAAAAAAGTCTAATTATGTAATTAAATATATAAATTTTAAAATTTCTCATTTTATCTAGCTTCATAATTTTAATTACTAGTAAATTAAATTACAAAACATTTATAAAACATATTACATGAAAAATTAATTGTAATATCATATACATTATAATTTATAAACCCAAAGTAATTACAAATTGTTTTATATTTATTACTTAATTCCTAATAACGATGTTCTCTTAGTAAATAATTTTTATTAGTTAAAATTTAACATATAATAACTTATTTTATATAAAATATTATAGTAATACTCTATAAATATTATACTTATGTTCTGATTATTAACATTGTAAACATTATCTAAATTTTAAATTAGATTTATACTACTTTATTGGTACTTCTATTAGAAGTAATCTATATTTAGGCGAAGTTTATTTAACAATTATGTAGTTTCGATAGAATTATATCTTTGAATAGTTCAATGAAAAAATTACATATCTTATTAAATAATACTAGTAAAATCAACATGGGAATTTTATTAGACTAAAAATATTAACTTTTAAGTTATAGTTTGAATGTTTTATAGTATTTTATTGTTTTTATGTAAATTTTTTTTATACTAAAAAATTTTGCTTTATCTATTTGTTCCTATACTATTTTTAGTTATTTATCGTTTTATAAGATATCAATATTATCTTGAATTACTATAACTAGATAATAGATATTATTTAGTAAATAGATTTTTTATTATAGATGAATTAAAAAATTTATAAATTCTAGAATAAAATTAAATAAACTAATTATCAACCATTAATTGTTACGTGTAAATATTAGATAAATAAAAATAAATAAAAATATAAAAAATCTCATTTATCTTGAGAATATTTATTTATTTTAAAGACACAAATTAAATGGAATTTAATGTTATTTTTTTTAATACTAATATGTTAATTTTTTACTAATCAATATCTTTAAAACTCACAATGACACTACTCTTGAACTTATAGTTTATAGTTATAATTAATTTTAAATTTTACTATAAAATTTTAATTAACGCTCTTTTTTTTTTATTTATTTTATGTATATTTCGTATTATATATATACTTTAAACCGTGATATTTTATTTATTACTCATAGCATATTATTATCCTTCAAGTTCGATTTTATTTCATAATATTTGAAAAGTTAATTTTTATATAAATTTGATCTTCCATTTTCAATCTTTATATTATTTAATCCTTAATAAATAAAAGACTATATAAACACTTATTCTCCTAAAAATGTAGTAATTTTAATAATCACCATTAGAATTTATCTACTACAATCTCCACACTGCCTCTTACGTTTTAAGTTGTAAAATTCATGAAAAACTAAGAAATATCTATCACAACAATTAAAAAAAAAATTAAACACACTTTATCATATTTAATAAAATTTAACATTACAGTCATCAAGTAATTCTATAATAGCAACAATAACTATTATTTATGTTTTATTAAATTACTATATAATAAAATAATAAGCAAAATAAATTTCATTAATTTGAATCATTGTATAATACTACTATCGATCCAGAAATCTCAACAATCAGACTATTATTATAATTCACTAGTAAAAATAGAACAGTGATCTCTGATGATCATGTAATGCTGTTATCTTATTTTTAATTTTTGAATTATTTAGAAATTGTTCAAATAATAATAAAATTTATCTAATATTTATAAATTAGTTCTTATATACATTATTATTTTTAAAATCGATTATTAAACCTGTATTTGACAATTAGCTTATTTCATTATAAACTCCAATTATATTTTTAAAAATAAAGAATCCAATTATGATATTAGTTGAAACATAGATAGATTCTATTTCCAATAATTCATATAATAGAATCTATTTCACATTTATTCAATTATACTATACTTTTATTACTTTTATATAACGAACCCCTATCTTAAACGTATAAATATTCTCAAGAAACTCTGACAATTAATTATTAGCGAAATTGTTTAAAAAGTACCTTTCAACAACTTTCTCTCTACTTAATAAACTGTATATCAAAAATAGTAAAATTAATATTTTTATATTCATATCAATATATAACTCATTAAAACTCATTATTCTGATAATATATGAAGGCATAACCATGACCAAAAATCAAAACCCCTATATAATAACTAAAACTTTTATCATAGCCAGGGTTTTATACTCAGATCATCCGCATCAACTAAATACCAATCTCAATGATTAAGTTCAATTTTTCCTTGTTTTTAACTAAGATGTTTAAAAGAAATTAATTATCATCATGTTACCATTTTCATTATAATATAATGCATGTTATATTTTCTAAATTGCAGCTTTTTTGTTAGTATACAATCAATTTACAGGTATGCAATCTATATAAAAGTTGATTCAATTCGTTATTGAACCTATTAACAGATGCGTCGTAAACTTTTATATTACAAATTTTCACAATTATCTCTACCATTATCTTCGTACTTTTTTTTAGATTTGTGTTTCACCATTTGACCTATTCATAAAAACCATTTTACTACCTTAGTATAAAAACTTAAACGAACTAATTGGCTAAATATAATTAATCGGCATCCAAATAAAAAATTTACTTATTTGAACTAAATCTCCCACCTTATTTCTTTTGCTTTTTTATGATCAACACACTTAACTTTGATCCAACATCAATATTTTTACTACTATATATATAATTTTAACCTTAATTAATTTAATTGATATATAATATTATCTTGAATTTACTCTATTGCATTCATTAAACCTTCTGCTTTTTCTTACTTTTCCCCTAAACTATGATTTTATTTAACGATGATTATCATAAGTATGTTTGCTTTAATCCATTTTGAAATTCAGTCAGCTTAATTTCAGAATCACCATGATCTAAGAACATCATACTCTTGTACTTATAATTCTTTCTATATCTATTTACGGGCATTATTCAAATTTTTCAAATAATCATTCGACAAGCCAAAAAGTATTAATACCCATTATTATTAAGAACACCTTCTATTTACATGTCCAAAATCGATAAACGATCGTTTAATATATATATTTTCTATTTTAGCATTCCAAAATAGAATGTCCCAATGTTCTATTCGCTTCCTTTCTAAGTACTCTTATTTATTTCATTTTAACCTACCAATAGATTATACAAGTTACTCTAAACTCATTCTAAATAACACCACTTTCTGTTGTTCTGTCCTTCCTTAACATCTAATTATCAATTTTCACGTTACATCCTATACTCCCAAAGTTAAAAATATGAACAAGTATTTTAAATTTTAAAAAATTTTCA--TTACAGTTTGAATTCTCACTACAGTCTTCCATCTGCGATTCAAAATTAATTATATTAAAGTTAACCTCCCTTCTTTTCTTTTTATCTTCCAAACGGTCATTGAACCGCGATAAAGATCTAACTAAATCAGTGATTCAGACATGATCCTCGCTGCCATAGCGACATCCACCTTTCGCACTGTTCGAAATAGAAGTTAATAATCATCGATAGTTAACTATTAATATCCATTCCTTCTTCACTATATTCTTTTAAAATTTTCTCTTTACTTAAATTTTATTATAAAAAATAAAAAATTTGAATATTTTGTTAGTAAAAATCTAGATCCGCTTAAGAACTATGATGTTTCACAATTTACGTATGAAATTAATAACATCTTAAGTATTAAATACTGATACCACACGTTTGAACGAGTTATTAATTATAAAAAAATTTTAAAAACTAATATAAGAATAGAAGAAAAAATAAACATTGTATAATGAACACAGGAAAACCATATCAATAAGTATAAGATGTAAAACTTGAAGATAAACTTTTGTGATTTCTAAAAGTTTTATAAACTAGCATATACTCTAAATCTTAATTCATTTTATCAAACCTTTTATGATTTATAATTATTCAAGTTTAATAATATCTCCTTAATCATGAATATGAACTTCTTTCTTAGTAGTTTTCAATAATATGATATATTTATAAAAAGTACCTAGAAATAATTTACTATCCCTTTTATTCTTCATATATTACTCTTTACTTATAATTTATTACATATTTTACCATTAATTTAAGTTATTAATTTTTACTGTAATCATAATTTAACAATCCAACAGTATCAAATCTTAATATAAAATCTTTGTTATAACTATAACCGTGTTAACCGATTCAATTATTTATGATTTGATTTATGCTATCATTTTGTTAATTTCTGAAGGTTGTATAAATATAATTCACTTTTTAGTATCTGCAATAACAATGTTTATATTAATACTCCTCTTTATATCATAAAATCTGTCCCTATAAATTATTGCAGACTCTTGACTATCTGATTGGAAGGTACACTACAATTCATTTGAAGAATTTGGATTAACTTATCAAAGCAATCGTTATAATAAATCATTTTAATAAATTTATACAAAAATCCTATATTATAAATATGAGCCAGTTAATTATTAGTATAAATCATTAAATAATATTTAATTAGTTTTTATACGAATAAACATTTATCTATAAATTATATTCATATCCTAGCATTAACTCGAACATTTTCCTTTTAATAATTGCTAACTTACTGAGTAACTTATTTATTAGGTAAAGTCCCTATATAATTAATCGTTAAAAAAATTCAAACAAAAGTCATTCAAACATATACTTAACTATACTGGTTATATTAAATAGCTATTATAAAAAGTATTATAAATTACCTACATTAGATGTTAGAAGATATTTTACAATTTTTTTTTTGAGTCAACTTTTAACCACTTAGATTCATACTCATAAATACAATACTAATATTAATAATATTAATAATAGTTAATTACATCTACTTATTAATTTTTTGAACGAATGTTCCAGCCTAGACTTATTAATTAACTAATAATTTTTATACACAGCAACATCATTCTTTTAACATTTAACCAACCAAAATATACTTCAAGTAAATTAAAGCATAGTTTATGAATATATATAGATACTCTTTTTAACTACTTACAATTATAATCTACTTATATAATTGGAACAATAATAGCCTTCAACAATAAAATTAACCGTACACCTCATATATATAAATATATCATTCCACACTTTCTTACAACTTTAAATAAGAAAACTTTTAAGCCACATCTGCAATCATTCTTAGAATTAAAAATTTATTAATTATTAAACCTGCTG-----AATATAATTTAACATATTAATAATATTCTTAAACAATCCAAATGACAAAATATTAAAAAGCATCCTCTACGAAATATGTAATTTCTTCATCAAGTTTTCGTAAATTTTATGAAATTTAACATTGTCTAATAAAATATTAGTAATAATGACACTTTTTTATTTCTATAGTATTTTATATGTTTGGCTTATATAAACTTGAAATAATGATGT-TTAGTATAAAAGTTTGTTATTTTATTAATTAATTTTAAATTACCTTTAAATTCTGAATTAACATTATATTTAAATCATATTTTTCCGTATACATCTTACAGTAATTTATTTCTTATGAATATTTAAATTGATTTAATTATAAATAAACGATTGAATATAAAGTGTCTTTAAATTAAGGATTTTATAAAATACAATGTGCACTTTCCTCCTATCAAATAAAACTACTTGATTTATGATGGCCTTACCTCCATGATTATCTAATAATTGACATAATACCCATTTCATTATTTTCCAAGTATTTTCAAGACATATTTAAAAAATCCTTGCCCCAGTTAAAGCACTAAGACCCATTAATATTATGTTCGCCAAAAACAAATTTTTAAACTATCACAATATTATTACATCTATATTCTAACGTACCTCAATATTACGAATTAGATCTTCCCAACGTACATTTCACTACGTTTTCTGGTGAATAAGTATATCTTACATAATCGCAAATTCATACTAAACTAATCGTAGTACATAATTTTGAAAATGCTGGTTTCTTATTTACTGTCGTTTCTTTTCCCCAACTATTCTTGGTTCACGTTTCACCCCTTACTCCTAGTTATTAATGCTTAGTATAAATAAGCACTCTATGAATAACAATAACATGTTCTTTTTTAAGGGTCAATATCCGTTCTTCCACCATTATAAATTACGTTTTACTTAGTATCTCTTCTTTTCTTTAATTGCCGCACTCGGCCGATTTTCCCTGAGATTAGTTTACTT-AACTTTTCTTACTCACCTGATCCAGAAACATTAGCTAAAAGCTAGCATTCCGGTCGAGCACTCTCCGAATTGTTTGACCATATTAGTATTAATTTGTTTTTATCCAATTTTAAGGCCAATTTTATGAATTCTGTTCTGGCTTTACTACCTGCTTCGCTTTAATTTACCCTCCTAGATTCTTCTGATTTTAACTCCCCTTATCTTTCTCTGTCCATGAATTACGGACCTTTCAACTCCCCATCCTCGTTAGAATCTATGTTGCTTTCATAATTATTACCCCTCTATTCTTTGTGTTTTACCCGCACATGCCTTGCACCGATTTTACTTAACATGCTAAATTTACTAATACAATCTTCGCTAAAATCCCATGTTCTTTACCACTTCCCTTAACCCATTGATCTTGCTTATAATGACCACCCCCCGATATTATTAACTGTCTTCTTCATGAAGCATCTCCCTACATTAATTGATATAATTTTGTTATAATAAACTTGAATTTAAGTTATGTTAAGTTTATGTCTTTATCTTCAATAGTTCGATGTAAATTCTACTAACAGAAAGCAAAAATTATAAATAATAAATAGTCTTTACATTCTTTTCCTAGAAGTTAAAGTATTAATCTACTAACCTTGAAATTTAACAATTTATTACTTTATAATAACATTTACAAAAACCTATACCACAATTTAAGATTCTATTATCAAAAATAAAATTGTAATTTG-TGTTTTCTAATATATCTTTCACAATATACTACATCTAATTATTAAACGAAATTTACCATTTGTCATAAATAACATTCATTTATACCGCTTTAAAATCTCAAAAAATCTAGAAAATTAAATAACATCACCTCATAAATAGAACTGATGTTGATTACTATAATCAAGCTAACATATATTACCATTTACCATATATTCATTTATTATTGAAAATGAGAATATGAAAAGCTGTATCTGCTTCATTTTAGAAATTTTAAGCAAAAATTTATAAGATTTCTTTACTCACAAATTATTACATCCTACCATCCTGCTATTTATAACTAAAACTAAATTTACAAGTTACATCATTGAATCATTTAATCCAAATATGACCATGTTAAAATATTATAAAAAAATGCCCTTTATTGATCATCTCTTATATATATATTATTACATTGTAATCATATAAATTCGGCCCTACATATTTTCAAATAAAGTTTATTATATTTTATCCACACTCTTTCATTATAATAAATAGATTTTACATCTAATTTACGATTAATTCCTTAGTAATCTTAAAAAAAAATAAATTATTATTGTAATATATTAATACTTAAGTAATTTTTATTTATTTAATCATTCATGATAATTTATAATTCTAATTACTTGACTTCCTAAGTATTATATTATATGATACTGAATTCAAAACTCATACGAAGTAT
Chlamydomonas_nivalis           GAATTCGTAAATGATGAATCTAGGTTTTAATTTGCATAATTTATTAATTTGAGTGCATATGCTATAAAGTAATTTTAGTCAAATCTACATTATTTACATTGTCTATATATTTATTTATTCAATTAAAAAATCACTTCTGACACAGATTATTCTTGATTTTGTTATAAGTAAGTTTTGTATTACTATTATAAATTTTTTTTAAAAATTTCTGCACTTTGATTTCACTGTTATAACTATGCTTAGGGAGTATTTTGTTATTAATTATTAAAGTTTTTTGTGCTTTTTACGTCGGGTTAATAAAACACAAACATATTTTATTATAATAAATAGTTTTAATCTTTAAGTCGTCTTTGAATAATGCTATATAAATTTAAGAATTATACGGTTTTAAATAATATAAATCTACTTTATAGTCTATCTATCCCTTTTAGTTCTTTTTATTTAAATCATTATTTTGAAATGCTGGTTTATCTGCCATCTCCAGTTATAGCAAAATATATTAGCCTAGCGTAGAATCTATTCACCTTAAAAATTAATTCTGCGTTTAGTTTACTTATTGTATATTGATTAAATTAATTAATCTTAATAAGTATACTTTCGTTTAACACCTTATTAGGTTAAATCTGGTTCAGAAATCTTTGTTTTTAATTATTTTTACTACATTTGTTTTTGTATATAATAATACTTTTATTATTTGTCGAAAATTAATTTAATAAATTTTATTTTTTTAATAAGTGATGAACACAACTATTTTTATAAGGAATTCCATTATTATATTGCTAGATTATGCCACTTAACTTAGATTTATTAAAATTTTGTAGATATATAGTTTAATTTCTAGTAATATTTATTGTTACTTTAATTTATTTAGTTCTAATTTGATTCTTTTTTTGATCTTAATAAATTTTGTTTTCAAAAGCATAATGTATCAATATTCAATAATATTCAGAGTATTACTTTTTCGTCAACTAGTAATTAAAATAAGTAGAATATTATTAACGTTTAAATGTTATATTTGGTTAAGAAATTTATGAAGTGGTCGATTTATATGATATACATTTGTTAATTTTTTAGTGGAAAAATTGGTATTTATTTGAATAAAAATAATTAAACAAAATTACTTAGATATATAAGTAGTTATATTCTATCATTTATTAAAATCATAAATTGTTCAAAATTCTTATTTTATTCTGCTTCAAATAATTACTATTGTAAGTCATTCAATATAGGTTTCTTCAGTAGTGTTAAAATTGTTTATCTGTTTCAAATTATTTAAATTATAGGGTATTTTTGTATCAATATTATGTTTTTGTATAATAGGTTTTTTATTTATTATGTGGACTTTTTATATTTCCTATACTTTAGAAAGTTAAAGACCTCAAATTTCTGTCTTACTATTATTTATTATTAACTAATTATTCTTTTAGATCGAATCTATTTGATTTATAATAATTTTTTATATTAAATAATTATAATATGTTTAAATTATATAATTCTTTTTTTTCAGTTAATATCTTGATATGATTCTAACTAATGTTTGGCTTGAGAGATTTAGAATTTAAAAAGTAAAAATATATGATGAGTTTAATCAGTAGTGTTTAAAATAAATCTTATTAATTGTAACACTTATAGTAATTATTTATCAATTAAAGAAACACTATATGATGATTTTACTATATTTTTTTTTCATATAGTGGCTAATAGAATATACGTTATTTGAAATTTTTTTTAAATAAAAGATAAT---TAAATTTATATTGATGAAATCAGATAATTAGTTTGTGTCTGTAACAAGATTAAAATTATGATAGGATCAAATTTTATAATTATATTTATTAGCTATTAATACTTTGGAAATATTATTTTCTTATTAAAAGAAAAATGAAAGTTTTATTAACAATAATTATAAAGTGTCAGTTTGATTATTAATTAATTTTATCACGTTTTGTTTTGATAAAATTTTGTAATTAAGTTCTTTTTTAAGTTAGATATTATTTATTAAATTTTGATAAAATAAAACAAAAAAAATTAAAATAACTTCTTTTTCATGTTTTTTTTAGTAATCTTTATTATGCTAATAAATCATTTGTTATAGTCTGATGCAACTTTATTTCGTTTAATGATAATAAATTAATATATTTACATTATATCTATAAATCTTTAATACTTCTAGCGACAGTCATGTTTTCAAATATAAATCTTATAATAATTATTTACTTTGATTTTATTAACTTGATAATTAGTAGTATAAATTGTTTTTCGTCACTTTTTAGATTAAATTATAATTTGTAATTTATTGTACAAAAACAATTTCAATTGTATTCTGTCTAATTGTAATAATTTTGCATTTAGTTATATCATTATATGATGTATTTTATACATCTTTCTGATAATTTTCATTAATAATGTTGACCTATATCACAACTAACTCGAACTCTGGTTATCTTTTTTTTTTTTTAATTTTATTTTATTCTATCTTAAAAACTGTTCTATGTACTTAACTCATGGCTCGTCGAGTTAGGCTCTTTTTTCCAAACTCATAACATTATTATAACCTATTTACGTTTTGGTGATAATAATTCAAACATTTTTTTTTTAAGTAGTTAGAATATTAATCGTATAGTATGTTGTTTTTTTTTTAATATATTTACTTGAAAGAAATTATGATAATGAGGTTTTGTCTCATATTCAAAGTTTATTTATTATAAAATTTATACTAGCGCGTTAAGGGTGTGTAAAAGAAAAGATTTCTATCAAAATGACAAATTATATTTATTGTTTAAATATTATATTTTGTAAACAATTAACATAAAAAATACGTTCAGTAAAATTTTATTAGTTATAATATTTAAAATATTAAAACAACAAAGTACTAAAAAGATTTATCAACTGGCTTATAAACATGTTTGTTAATTAATTTATCTTTATAAAAAGTTATATCGTTATATGCTATTGGAAAACATATTAAATTAATATAATATAACTATTTATATGAAAATTAATAATCCCTTCGTAATATAAAACTTGTTAAAAATTTTAAAAGTTAACCTATTCTATTAAGGTT------TATGGTATATGAATTATAATAAATAACATAATATTTAAAAATTTATTATTAAATATAAAAAGATTCCATAATTTAAAAAGAGATCCTAATGAAAACTCATCTAATTTGAAGTTAAATGTTATTATTTATTTAATTTTTCTAAAATTTTACTGTAATTTTCAAATTTATTATAATAGATAGTTTAATTCTTATTTTTCAATTTATTATCTCTACTCAATAATTATTAAATTTTCTTTCATTTTATTATATTTTATTAACAATTCTTAAATCAACATTTTTATTTCATAATTATACCATTTTATATTATCCGATCACTTTAATGTGACTTTCTTATTCATATATTATATCTACTTAATTAAGAATAATTACATATCCGTCTAATTAATTAAAACCTTTTTAAACTCATGCGTTCTAACTTGCCTTATATATAATTCCTCATTTATATATATAATATCTTAGTTACTAACTCTTTCCTACGTTATTTGATATTTCCAGTGTTATACCTTCTTTACTTTTATCTGTCTTTTATCTATAATTAATTTAATTAATATATACCATTAGTTAATTTTATGAACATATTTTCAAGTAAAAATGTTTCAATTTTGATTTCTTTAATTTAGACTTAAAATTTTTTAAACATTAATTATTAATTTTTTTATATAAAAATTTTTTCAATAGCTTGGTTATTACATTTAAGATGTTTTTTTATAAGTTCCCATTAATATGGTATTGTTTCTTTATTAAACTGATTCGATAAATTATTCTCAAATCATTATATAAAATTTTGTAATTATGTCAAATAAAAAAAATAAATTAAAAGATGTATTAAATTATCAGATTGAGCTAAACTTATTTTTTCTTTAATTTCATAGGCTTAATTACTTTAAAACTAAGTATTAAAATAATTAGAAAACAATAAAAAAAAATAATTAAAAAAATAATTTAATCTTTAAAAAAGTAAATTAATAAATTAATTGTATAACAAATTAAATTAATATTCTATTCTTAGTTTTTGACTTTCTCTTAGTGGACAATTAATATTTTTAAATGACT-----ATAAATATAAATCTATTATTAAGTTTCATATTAATTTTGTATAAATATTTTTTTTTTAACATTATTACAGCAATCGTAAGTATTATATAAATTTTAAAGTAAATTTAGAGTTTTTTTCTATTTTGTTCATCCCGTAGATTTGGGAACACTATATACTTGTTCTAATTTTAACCTTAAATTCTCAGATATATATTCTCGATCATGTTACAACAACAGTTTTACGTCATACATTATATGTTTAGTAAAATTGATTTTAAAATTCTATTATATAAATAACTTTAATTCTTCTATTATCATATTTAAATCTTATTGAATTTTATTATTCTCATATAATTTCTTATTTTAAAGAAAAATTTTATTTTATTTAATTATTATAATACTATTTTTAGTTTTTAATAATTTTTATCAATTATAAAAGCACATAATAATATTATTATTAGATTATATGTAACATCTCATAAATAGTTTTTTTACTATAAAAAAAGTTAAAGTCAAATTAAATCTAGTATAATATTAAAACATAATATGTGTAATTTTTACTTGAAATGTACGAAAATAAGATTAAATTAAAGTAATAAAAAGATTGAAATGTTCTTTAGTTTTGTTTTTAATTATTAAAATTATAGTTATTAAGAAAATGGAACTTAAAATTATTATATTTAATATAAATATGTTTATTTATAATTAAAATGTATTCCTCTTATAAATAGTGAAAATGTATCTAAATTTATTGTATATTTTGTTTTTTTGTGTTAAATTTAATAATATAAAATTTACTGAATTTATTATTTATTGCTTTTATTCTCTGAATTAATAAATCTTAAATATACTTTTATTTCTGATAGTTTATTTATAATTCTTAGTATATTTTTACTCAAAAAGTTTTATATTATTTCATTATTTGTGAAAATTTTATCTCAGTAAAATACATATTTTTCTTCTATAAATTACAATTTAATAAAATTTCAAATAATTATTGATTATATAATTATTAACTTTTTAAAAAATGTAGTATTCACTAAACCCATCTTAAAAATTTTTTTATTATAAACTTTCTTTCATTTCTTATGTAAATAGTCTTAATACATGAGCAAAATCAAAAATTTATTTTTATAATAATTAATAAAAAAATTATATATATCCTATATTTTCTAATTAAAAATAATAATATAGTTATTAAGAAATTTTAATATACTGTTAAATAATGATGTCATATACTTAATTTAACTTGATTTAAATATTCAAGTGGTAAGAAATTTTTCAATAGTTTAAATCATTGATTGGAGCTTTCATAAATTCTAAAATGATTTTAATTATATCTAAGCTTAATTTTTTTAGTTTTTTAAATTTAGAGTTTACTGATAAGAGTACAAATACGTTATCTCAGTTGATATTTCTGATTTATATAAAAAATTTTTAGATGATTATAAAAATAAGCTTGTGATAATAAATTTTTGATTATTAATAATAGAAATATTAAATATATTTATTTTTTTTATACTAGATTATTAATCTATACTTTTATAAATTCTTATTTTACAAAAGACTGGATAAGTTTTTACAAAGTAATTAACTTATCTACAAATTTAAAATATTTTCTTTAGACTATTAATTAAAATCTAAGTTTCATATTATTAAAAAATTTAGATTTCAACTATTTGTAAATAGTGAACTTTAATTAGTATTTAATAAATAATCTTAAGAATTATAAATTTTAAAATTTTAGTAAAATTGTTAAATAAGCATTATCTAACTTCTTTTTCATTACTTATATAATTGTTTAGTAAGAAAAGTTAAATTATTAATTTAATAAATATTTCTTCGAATTTTGTATTTTAAAATAATATTTATTTTATAAATGAATGTTTAATTCAAACTAAGTAACAGTTTTTTTATACAATAATAATTTTACACAATTCAGTCTTATCATGTAATTTAAGAGATTTATTTGAACTAAAAGCTAAATTTAATAAATAAGTTATAACTTTTTTAATTTATTACAAAGATGTTTAGTAGTATTTTACTATTATTAATTTTCTATTACTACAATAATGAATTGAAAGTTATTATTTCGCCATAGTAGTATTATTGATGGATTATTTTTAATATATTGGTAAGTATTTGATAGTAATGTTGATTAAAAATGCTATATTTTCTTAGTTTATTTGTGGTGCTAACTTAAATAAAATAAATTATTACAATTTTTTTTTTTATTTTTTTTGTTTTTAAAACAACTTTAGTGTCTCTTCTATTTATCTTAATATATTTTTCTTTTAATTATCGTAGTTTATAAATTTATTCGATTTTACAGGTTAATTATATCTAATTAGTACTCAAACAATTATTATATTTATTTGTATTAAATCTTCCTTCAAATTTCTAATGCTCTTTTTAGATTTATATATATCATTTTGGACTAACTTTATCATGTTTTCTTCTAAATATTTAAATTTTTCTTTAATTATTTTATTTAATTTATAATATTATTTATAATTGTCTTCACAGTTTTTTTTTAACCTTTTGTTAATTCATTTCATTCTATAAAATTACAATATTGTTTATTGAAGGTAATCATGTATATAAATGTTTTAGCTTATTCAGTAATTTAGTTGTCTAATAATCTGTAATATTAAGAATTAAGTATTTTTTCCGTTTGTGCTAACTAAATATTATACTACCAAATTTGGGCTATACATATATTAGTTTAATTATTATATGTTAAATTAAAAAGTATAAAAATCTTGTATTTTAAAGACTAGCTATAAATTACTTGTTCTAAAATATCAGTTGAGTGATTAACGTTAGTTTGTAATTTTCTATTATTCTTAAATAGATTGTCTTATTAATTTTTTTGTTGTCTTTTTGAATTATTTCGCTAGTTGCAAATTTATTAATCAATATAGTTTATAAAAAATGTTATTTTTATCTCGGAATTTATCACCAATTGTATTTTAGTCTTTTTTAAATAGTTAAAGAATAATTTATATGTAACATTCTATATTTTTTGATTTGTAAATATATTTGAGTAATCTAATTATCAGATTAATTATG--ATATAGGTTGATATTTTACGATAATCTTCCATTTATTATATTATTTTAAATATTTAAAAGATAACTACTCTTTAAATCTGTTTTTTTTTTAATCGGTTTCCGGGCCGCGATGTAGATTTTATTAAAACAGTGAATTAGATAAAACTTTTATTGCTATATTGTCATCTATTTTTTGCATTGTTTGAATTATATGATAATTATTATTGATATATTATTATTATTATCCTAGTATATTCTATGTTTTGTAAATACAAATTTTATTTTGTCTAAAATATATTATGAAAAGAATAAAACTAAAATATTAAGAAATTATAAACTTAGTATAGTTAAATAACATAGCCCTATTAAATTTTATAATTAAAATATAAATTATTAAAAAAACAATCATATTAAGTTATAAGATTGTGTGAATAATTCACTTTTAAAAACTCTTTAATAATATTAAAAGTTAAAATCAAATTAAATAGAAATTTTAAAAAATTATAAAGAATAAAAGTAATTCTTAAAGAATTTTAGATTAAAAGAAAAATTTTTACGTTAAACAAAATTTTTATAAGTTAGTTTTTTTTTTTAGTTTTGATTTTATAAATAAAAGAATTAATGATTATTAATTTGACAAGAAATAAAATTTCAACTTTTTTTTGACTAAAATTTTATTTTTAATAAGTTTATAATGATAAGATTTTAATAAAAATTATTTTTAATGTGAACTAAAAACATCATTTTATTTAGATATTTAAATTTTCATAGAAATTATATTTTATAACTCTTTATAAAATAATATAATTTAGATAAATTATTTATATCATTTGATTATTCTATAATTTCATCGATATAAATAGAACTTATATACTAACGATAATTGATATAAATTATTTAGACATTAATGAATAATAATGTGCTTTCATTGAACTTATGTTTCAGTGCATTATTATAATAATTTATTTTAAAGTATCCGTAATAATAATTTTTTTATTAGTTTTTTTATCTTTGTTATATAACTTGTTTTAACAAATTATTATAGTTTTTTGATATTTTGAACGGTAGGTATTCTTCATTTTAAATGAAGATGTTGTATGTTTGAATTAATGCATATGTTATTATTTATTTTTTGTAAAAAATTTCTCATAAGTTTTTTTTAAAAATTTTGAGTCAGCAAATTAAAAGATTAAATTAAAAAAATAGATTTAATTTAAATTTTATTTTTAAGCCCTTAAATATTACATCACGGTTTATTCTAAATTTTATATCAAATATATTTTCTTCAGTCTAGACTAATCAATCGAGAAACTAAATCTTTTAATAAGGTAGTAATTTTATAAATTGAATAAAAAAATCAAAGAGATTGTAATTAATTATATATTAAGCAAAAAAAAGTTTTTTAAAAATCAATAATTAATAGAATTAAAATGTACATATTAAAGGATTAGAAATAACTATTGTAATATTTATTTTAAGATCTTATTGAACTATGTAGTATTTTATTCATAAATATATTATAAATTTTATATATTTTAAAAAAATTTAACTATATGTATGTAATATGGATCTAAAAAAATATTTTAGTTTAAATTAAATGTATAATTCGATATTTATTTATAATGTAATTTTATTTATTTATTATTTAATTTTTCATTTTATAATTTCTCTAAATAATTTAATTAATATAAGAAAACATTAGAATTATTTTTAAATCACTTATAGAAGAAATCTATTTAAATTATTAGAATAATAATAGTTTTAAATATTAAATTAGATATAATATTATAAATATATAAATATATCATATAATTTAGATATTTAATAACAAATAAGAAAATTTTTTTATTATATTCATTTTCTATCAAAGATTTTAAAATTAATCAAAATAAAATTCACTAGATTATATTACTATACAATATATTAAAAGAATTTTTATATAAACATAATAATAATTTTTAAAAAAGTATTATTTATGCAATTATAAATCTTTTAATCAATTACCCGTAAATTTGTAGAAAAAATTACTCACCTACTGGATGTTTTGAAAAAGAAAATTGATTTCAATCTTATTAATCAAACTTTGTAAGTTATAAAAAAATTAAAAAAAATGCAAA-TTTGAATATAATTTTATCATGTAATCAATAATTTTCAAATTCTTATTAAAAATTGATTTAGTATAATATTTAATGTAGTTTGTATTGAATATTTTATGCAGATTCCTTTTTTCTTTGAATATCTAAATTGATTAACTTTTTAAGTAATGTTTAAATAAAAAGTATTCTTTAATTAAGCAAGTTGTTATAAACATTGTGTTTCTTTCTTTTATCTAATAAATTTATTTATGTCTTGATTGTTTCAACTCTATGATTAATTAATTAATGTTTTAATATTTTTATCAGTATTTTCCAAGCTTAAATAAAATTTTTTAATGAAAGTTTGGTTCTAGTGGTAGTACTGAGATCTAAGATAAACATGTGTATTTAAATTAAACAATTAAATAATTTAGTCAATGATTTGTTAAAAAACTTATGTGTTTTATCAAAATTATTTAGATTAGTTTTATATATATTTTGTTACGACCTCGAATAATTTAGTTAATCTTATATAATAGTTAATTCATATTAAATTTTTCGTAGGATATTTTTTAAATTATATTGGTTACTTTTATTTATTTGATTTTTATCTTCAATTTTTCTTACTATACGTATCATCCTTTATCTTTTGTAACTGACGCTTTTTATAATTTAGTATATTATAATTTTTTAAAATAGGTCTTATTTAAAAGGTTGATTTTCGTTTCTGTTTTATAACTAATTATATTTTATATAATATCTCATTCGGTATATATTTGCTTCTCGCGGTTAATTTTCCCTGAGATTTGATATAAT-TTTTATTTTAATATACCTGTTCCAGTAATATTAATTAAAATTTTCTATACTGGATTTGCACATTACGAAATGTTTGTTTAGATAAATAATTATTTATATTATATTTAATTATAGTCTATTTTTAAGTTTCCAGTCCCAGTGTAACTCCAAGTTATGCATAATATATTTTTCTGTTTATCTTCTAATTTAATCACCCTTTTACTTTCTCTTCCCTCGAATTTCAGACCTTTCAGTTCCCCCTCTGCGTAAGGATCTACGAAGCTATTAAATTATTTACCCTTCAATTCACTGTAATAAGCCCGCTCAAGCTCTGCTCCGACTTTATTTTACATGTTGAATATACTATTACAATCTTCACTAAAATCCCTTTTATTTTACCATTACCCATAACCCATAGATCATGCTTATTTAGGTCTCTCCCCATAACTATTAACTGTCCCCTTCATGATGCACCGCTCTTCATTTATTGATGTAATGTTTTCAAAATAAATTATAAATAAAGTTTCGTATAGACTATAATTTTATTTTTATTAGTCTAAGATTTTCTCCTTTAATAAAAAGTTAAAATTATACATGATTGAAAGTTTTTGTAAGTTTTTGTCAAAAGTAATAATATGTTTCTACAATTCTATTATTCCTAAAAATATTTAAACTACATTTCTATTTATTAGTATTAACATAAAAAATTGTTATTTTATTTATATATTAATTTTTGTATTTTA-TAATTTCTAAAAAATATTATACAAAATTTTTTTATAAAAATTGATATTAAATTAATTTTTTGACTTAAATAATATTTATAAATACTGTAATTAATTTTTATAATATCTAGAAATCTAAATAACATCTTTTCATTAAAATAATATAAAATGAATATTAAAATTAATTTAATTTATGTGAATACCCGTTTTTTTTTTTTTTTTTATATGATAAGAATTATTAATAAATCAAATTTATTACACAAGATAAATTATATATTAATATTTATAATATAATTATTATTTTATAACAAATTTTTAATTATAATTACCATAATTAATTTATAACAAAATAATATGTTATTTTTATGGTTTTAAGAATCTATTAGAGACTATGAAAAATTATTATAATAAAATGTCTTTTAAAGTTTATTTTATTTTGGTTTTTTATAATTTTATATTTATAAGAATAAAGTTTAACATAAATCTAAATTGAGCATTCTATAAGTCATCTATACATTAATAATATTAGTTTTTGATTTAATATTCAAGTTATGAATAATTTTTCAATAACACTAGATAACAAAAAATTATTATGGTCATATATAATTATTTACGTAATTTTTCTTTATTTTATTATTAATTAAAACTTATAAATTTATTAATTTTGTTTTACAATTATTGAACTATATAAAGTTGAATTTAGTACTTATATGAAGTTA
Chlamydomonas_peterfii          GAACTTAAAAATTACAATAACTGGGTTTAACCTTTAAATTCATCATTTACGTTTGCACAATCCTCGAGGTAATATAAACTTTATTTTTTTTATTTACACCAATTTCATAATTACTTTTTCAATTTAAAAATCACTTTTGACACAGACTATCCACTATATAGTATGAAGCTCTTTTTGTATCTCTTTTTCGAATTTTCTTCAAATATTTCTGTATTTCAATTCTTCTGTTTAATATTTGCTCATTGAGATTTTTGTTATCATCTATTTTAGCTTTCTGTGCCCATCATACCCGACTGTTATAATTCATTCATATTCAATTATATTTTACAGTTAATACTCTTAAGTCGCCTTAGAAAATTACTTCACATATTCAAGAATTTTACGTCTTATAACTATTAAAATCTTCCATATAGAGTACCTATCCCTTTCAGCTTTTATATACCAATTCTTTAGTATGTAACACTATTTAATTTGGATTTAACTATACTAGTTATTATTATTAATCTAAAAATCTATCAATTAATTTTAAATATCAGA--CAAGTACATTTCATTTTACGATTATACTTTATATTAAATAACTTTGAAGATAAAGTATCCTTTAAAAATTCTTCAGGTTCAATTCAAACCGACTAACCTATTTCAGTATTTCAATTAATTCTTTTTGTATATTTTTATATTTTATTTTTTATATCCCGATTAAAATTAACTTTAATAATTTTATTTCATTAATAATTGTAATGTATATTTAATTTTATTAAGTTTCATATTAGAATAATGTGTATTATTGTTTTTACATACAAATTAAAGAAATATTATTAGTTACATAGTTTATTGTCTAGTTTTTATAATTTATTTCCCAATTTACTTAGTTTTTTTTAAATTTTCTAAACGATCTAAACTAAAAATTCTTAACAATACAATACATATTAGTACTCGTTTATAATTTGTTTAGTATTAATCTTTAAATTTGTGAGTAACAAATGAAAAAGATTAATAAGTTATTAAAAGTAATTTTGGTATATAATTTTTCGAATTGGTTATTCATTATTATTTATGTTTGTGGCATTTTTTGTAGAATGTTTCTAAATTTTCTAAAGTTAAATTATTAAACAAAATTATAAAATTTATTGAATATTTTAGTTTAATTACTTTGTAGGATCTTAAACACTTAAAAGCATTTATTTCATTCTATTTTAAAAGACCTATACTAAAGACTTTACCATACATGTCTGTTTATTAGATTTAAAATAGTTATAAAGTAAAACTTAATAAAACATTTAATGTGTATCCATAACAAGTTTATAATTTTGCATAAAAGTACATTGTTTTATTATGTAAGTATTCTGTAACTTTAATTTTAAATAAAGTTTAAGATTTTATATTATTATTAAATTATCAATTAATATTACTTAAACTTTTATTATGATTTATTTTATTTGAATTATAATACTTTATTAGATTAAATTTAATAATTTTATAGAAATTATTTAATTTCTTTAACCTAGATAATATTTTATTACATTTTTAATAATTGTTCATTTTGAAAAATTTACAATTCAATATTTAACAATATTTATTGTAATATATTAGTAATGAGTAATAATATTAATTACAATTTTAACATTTAATGGAACTATCGATTCAAACACAATGTTTTAATCGGTAATTCTAATATATTCTTTATTTATAATAAAGTATATCACAATTGTGATCAAAGAAACCTAATAAAAATAGACGAAAAT---TTAATTGATTTTGGCTGTATTAATTATTTCGTTTAACTGCGTATTAGTAAAAAAATTTAGTATGAATTAGTTTTCATAAAAAAATCATTTAGTCACTAAGTCTTAAGTTATATTATTTTATTTATAACAATTATTCGAATCTATAATTAATAACTATTAAAGTGTATAAGTTTTATTTACTATTAATTCTTATATCTTGCGATATGATTATATTTTGTAAGTAAGATTCTTTCTTAGTCAGGTATTAATCATTTAAATTTGATTGAACGAAAGAAACATATGGAAATTAATTTAATATTTCAATTAATTTTTATCAATAAAATAGAAAAATATTAATGTATATTAAAATTTGTCAAATCATTACATTGTTACATGATATCATAATAACATATTTATATTATGTCTAGATACTATTATTGCTGCTTGTGTCAGATAAGCCTTGAGATTAATTATTGTTAATTATTAATGTCACAATTTAATCTAATTTGATTATTAGAAGTTTAAATTGCTCTCCGATACTCTCTTGAAAAAATTTCCAATTGATTTTTTTTGCACCATTTCAATTCCATTTTTAGTTCGTCTAACAGTTATATCTATGTATTTAGTTTTACTATTATTCGATATACTTATCATACCTTACTTTTTACTATCATCTATAATGCTTTTTTTCACCTCCACCGGCCCGGTCACCGGTTTTTATTTAATTTCTTTTACAATACTCTGCACTACCATAAAAACTGTTACTCGTACCTTTCACATGACCCGACAATTTAGGATTTATTAAACATTCCCTAAATTAAACAGCAGCCTACCTTTATTTTGGTTACAGTATAACAAAAATTTCTAAATTCATTAATTTGCTATTTTGCTACATAGTATGTCACATTTATTATAATTTATGTTGTAAAAAGGAAAGATAGAGATGAGGTGGTGTATCAATTATAAATTTTAATTATTAATCCGTTTAAATTAACTTGGTATGTTTGTGCTAAGGATATGTTTACTATTTAAAGGTTAATTTATTTTTTTTGTTTATACATTATATCTGTGTAACATTTTAGTTAAAGAGGATACATATAATAACATCTTTATTTGTAACGTTAAAAATGTATAATTTACTAAATTTTAAAAAATATTTTTACTATGCTTATAATCATAATGTCCATTTAACTCAACTTTATAAAAAGCAATATTATCATATGTCTTATATACAAAATTAAAATCATTATAATATAATTAACTTCACGTAAATCAATTACATCCTCGTAATACATAATTTGTTATTACTAAGAATAGTTAACCTTTTTTACTCTGATC------ACAAGTATGTGTATTTAGATAATTATCATATATAACTAATATTCATTGATAAAAACTAAAAAACTTCATTAATTATTAAGATATTTTAATATATTTCCTTCTAGTATGATGTAAAAGAATTACATTTACTTAACCTATCTAAATCTAATCTGTAAATTATAATTTTAATAAAATTGAAAGATTATTTTACATTTTCCATAATAATGCTTTTTCACCACAATAATCGCATTATCACTCATATTATAACTTTTATCTAACATTACTTAAATCAACATTTCAATTTTAGAATTATACCTTTTTGTATTTACTAACCACTCAAACGTGTCTCATTTAGTCAAAAAATATATCCACTTTTTAAAGAATAATTACTTAACTGTCCATTTCTACTAATCCTTCTTAAACTCTTGCTATCTATCCTTCCTAATATATGATTCCACTTTTATAAATATATAATCTCAGTTCCAAACTCTTTCCTACGCTGTTAGAATTTTTCAGCGATAAACCTTCTTTACTTTTTTCTGTCTATATTCTATTATTAATTCATTCTTTATCTTTTATCAGTTAATATTATGAACACACATTCAAGTTAAAGTACATTAATTTTGTTCTTATTTATTATGATATATATTCATTGATACATTAATTAAATATATTATTATAAAAATATTCTTTATAAAATTTGGATTTTACATCTATAGTATTAATTGAATAGTTTACATAGATTTGCTATTGTTTCTTTATCAATATTATCAGACATACTAGTCGTAAATTAGTTCTCAGTCTTAATGCATAATATTATAATAACAAATAAAACTAATTAATGTAATTTTTTACATATTTATTTTAATACTCCTTATTTTTTAATTTCAAATATTATTTATCTAATAAATTAAATTGTAAATTATTAAAGAACTAATCATAGTAAAAAATTTATAAATAAATCTAATGTAATATAAAATAATTTATTAAATTAATTGCATTATGATATAAACATACTTCTTTTCCTCTTATAATGATTTTCTCCTAGTTGATATTTTATTTTTGTTAGAACATAATATATAATAATAATTTTTATATAAATTATTATAATAATTTTCTATGGTTACTTTTTTATATTTGAAATTATCTTAATTGTAAAAGTTATTTAAACATTAGATTAAGATTATAATTCTTTTTTATTTTTTTTTATAGAAATAGGACATAATTAATTAAATCTTATTTAATAAATAGTCAATTTTAGTTGAATCGTACTTTGTAGTATGTTAATTGATTAGTTTTATATCTTATTTTTTTTATTTTTTAAATTCGATTTAACAATTTTAAGATTTTGATAATATTAACTTACAAACTACAATTTTAAAATTTTATAGTACATCATCTTATTTATCCAATTTTTTTTTTAATAAAAAGATTTTATTTTTTTAACTTTTAATATGGTTATTTATTGTTTTTCATGGTTAAATATAATAACATAATCATGTAATATTAATATAATTTGATAATATATAATTAGTTGCATATAGTTTTGTTATAATGTATAAATGTTCAATTTAATAAATTTTAGTATAATTCTAAATTTTCTTATATATAACTTTTAAGTGAAACGTGCACGTATATGACAAGTAGAAAATAATAAAATGCTAAAAATAATTACAAATTTTGTAAATAATCATTTTGTTTACAAATAATAATTAAATGGAACTTTAAAATATTTTATTCATTTCAATAGTGTTAATTTTGTAATAAAAATAATCTTTTTTTTAAGTGATGATACTATATTTAAATTTATAGTTTATGATTTTAACTTATGATAAATACAACTAAATAAATTTAAATGAAGCTCTTTATTTTTTTTTTATTTCTTGTATTTTTCTTAGTTTATAAATACTTTAAACCTTGAGATTCCATTTATTACTCATTGTAAAATATACTTCAATAAGTCATACATATTTATTTAACTACCGAAATTTTATTTTAATTATTATATTATTTTTTTTTTTTTAATCATTTTATTATTTAAATTTTAATTTACTATTGATCATATAAACATTTATTCTCCTAAAATATTAGAATATTAAATAACCATCATAAAATTTTACCAACTATAATATCTACACTATCTCTTACGTATAGAGCTTTAAATTTTCTGAAAAACTAAAAAATTACCATCATAACATTTAAAAAAAAAATTATACATACATCATAGTATTTAAGAAAACATGAAATCATAGTCACTAAGTAATTCTATAATAGTAACAATAACTATCATTTTATTCTTATTTAAATTCTATTTAAAAATTTTATAAGCAAAATAGTTTCCTTTATTTAGAATTATTGTTTAATATTACTATATATTTATAAACTTCTTCGTTTAAACCATTACTTGAAATCTCTAGTCTTTTAAATACAGTGTTCTTTGTTAACCTTTTAATGTTTCTATTTAATATTTTATTTCCGAAATTTTTATGAAAATACTAATCAACGATAAAATGTATTACATATTTGTAATTTAATTTTTATTTATATTATTTAAATCATTATAAATTATTATCCTTATATTTGACAATTAACTTAAACCTTTATATACTCCTTTTTGACATTTTGTATTATAGAATCCTTTATAGCTAATAGTTGAAATTGAAATATTTAGTAATTCCTATATATTGCTTATAATATTCTAGATCACATATATTTAATTATACTATTTTTTTATTACTTTTAAATAGCGGATTCTAATCTTATTCATTTAATTAGTCACAAGTATTTCTAACTTATATTATCTAGCAGAATTGTTTATTAAGTGTCTTGTAACAACCACTTCTCAAATTATTTAATTGTAGATCAAAATTGGTTAGATTTAGACTACGACAATTAACTCTTCTGGTTTTTCACTGGTAAACATTATCTTTACTATTTAGGAAAGCTTAACCTCAACCAAGTATCAGAATTTACATACAAGATCTACATTATGCATCATAACCATAACATTACATTAATGTTATTCATAATAACTCTAATCCAATCTTATTTAACTAGTTTAATCTTTTCTAATTTTTAATGAAGAAGTTTATTAGTATGTTACTTTCATTATTCAACCATATGTATAAATATGCATCGAATGTTATAATTCCTCATTATCAGCTAAATTGATGGGATATATTCAACGAACAGGTATGCTTACGTTATTTATGTTGATCTAATGCGTTATTATACCCTATAACAAAAGCGATGCAAACTCAATTAAAACAGATCTTCACAATTATTTTTACCATTTTTTTTGTTCCCTAATCAAAATATGTATTTCTCCTTTTAACTTATTTATTAATACCTTATAGTTACCTAAGTTTAAAATTTTATTCGATCAAATTGGTTAAATATAACTAATTAGCATCCAAATAATAAATATTTTTAAAAGAGTAAAATCTCTTTTCATATTACTATTGCTTTTTTTTGACCAACATAAATTACTTTGTTCTAACTTTATTATTTATTCTACTATGTATTTAATTTTAACTTTAATTAATTTATTTAATATAAAATATTATCTATAATTTACTTCATTGTATTCTATAAACCTTCTGCTTAACCTTATTTTTCTCTCATACTACAATTTTATTTATCGATGGTTATCATAAGCTTACTTGCGTTGTCCTACTCTGTAATTCAGTTTGCTTGATCTCAGTAACTCCATGATTTAAGAACATCTTTTTTTTGCTCTTAGTTGTCTTTTTTATACTTAACTCAGGCTTTGTATATACATATCACAAATACATTTGACAAATCATAATGCACTAATACCCTTGATTTCTATGATCAACTTCTATATACTTGTCCAGTAACAATATACTATCGTTTAACTTAACTTTTTTATTTACTATCACTCCAAAATAGATCGTCCCATTTTTCCTTTCGCTTCTTTTCTGATTTTATTATAGTATTTCATTTTATTCTACCAATATATTTTTTTTAATACGTTATACTCATTTCTAATGGCTTCGTAAGTCGTTACTCTTCCCTTCCTTAACAACAAATGTCCAATGTTCATGATACATCCAATTCTCCCAGAATTTTAAATTTAATCAAGTATTTTAAACTTTCAAAATGTTTCA--CTACAGATTGATTTCTCACTACACTTTTCCATCCTTTATACTTTACTTATTATTTTGAAGTTAATTTCCCTTCTTTTTTTTCTAATCTCTATACGGACTTTGATCCGCGATATAGATCTAACTAATATAGTGATTCAGACTTAATTTCCATTGCTATTGTGGCTTTCTCTAATCGCACTGTTCGAAATATTTGATAATAATCTTCGATATATTATTAATTTTATCCAACCTCGCTTCATTGTTTTCTACTTAACATTTTTTTTTATTTAAATTTTATGATAGTAAGTAAAAAATTTGATTAATATGCAATTATAATTCTAGATTGGTTTAAGTGTTTAGACTTTTCAAACTTTATATTAAAAATTTACATCATTTTAAGTCAATACTTATTAACTTATTTGATTGTGCGAGTAACTGATTGTAAAAATTTATTGAATATTATTAGAGACATAGATTGAAATGGTAATATCTTTTAATATAATATAATTTACAAAATTAACAATAAGAGAAATTAAAATGTGAAGATAAATATTTGTGATTTTTAAAATTTATATAAATTAGCTTTTGTTCTCATTTTTTTTTTTTTGTACTATACAGTTTATGATTAATAAATTTTTATGTTTTTAAATATCTCCTTAAATTCGAAATTTAAATAATTGTTTAATTGATCATAGTAAAATGCTTCTAATAAAAATAAGATTCAGAAATAATGAACTTTTTCATCTTCTCTTTTTGAACTACTTAACATTAAAAACTTACCATTTTATAAATTATTAATTTGCATGAAACACTGATATTTTCTGTACAAATCAACCAATTTACAATACTACTTAGTTATATATAGTTTAATCAGTAATTCTAATTGCAATAATTTATCCATATAGTTATGACATATATTTTGCAATCGTTTTACTTACTATTTAGAGTTATATGATTATAACTTATCTTAAAGTATTTGTAATAATAGTATTCTTACTTATTTTCTTTTTTACTTCATAAATTTTGACCCTAAAAATTATTACTGATTCCTGATTACCTGATTGGAAGGAACACTACAATTCATTTGTAGAATTTGGATATTTTTATTTAGGCATTTGTTATATTATTTTTACTTTAAGAATTTTTTTACTATTTCTATATTAAAAATATGAGCCAGTTAATTATTAGTATAAAATTATAAATAAAAAATATATAAATTTTATTTAAATAAACGTAAAATTTTATTTTATTTTTATTACCAAACTTATATTATAACACTATCCTTTTGATATTAACTAATTGATTAAGAAAATTAACTAGCAAATAAAGCAATTATTCAATTTATCGTTAAAGTTATTCACATACATAGTAGTTAAAAATATACCGTTTTTAAATTTTTTTTTTAAATAATATTTAACAATAGTATGAAATCATACTTATTTTAGATTTTAAAATATTTTTCTTTTTCGTTTTCCAATGTCTATTTCAAACCACATAACTTTTTACTCAAAATTACAATATAAATGTTATTTGTTTTAATAAAATTTAATAACATGTATAAATTAATAACTTAAACGAATTCATCAATTTAAATTTTATTTTTAATCAGAATTATTTATACACAACAATTTTATTCATACAACTTTAAATCAACCTTTATACTACAAATTTAATCCATTTAACATTTAATTCATAGTATTATAACTACTTTTTAATAATTAATATTCATAAACTATTAATATAATTGGAACAATATTAGCCTTAAACATCTAAATTAATATTATTTTATATATATATAAATATATTATTTTATTTTTCTAATCATTTTTTAATAAGAAAGTTTTTATGTCTCATCCTCATTCATTCTTAGTATCATAAATTTAACAAATGTTAAGTTTTCTTACTATAATATTATTTAGTATACAAATAAAATGTTTAAATAATTTTCGAAACAATTTATAAATAAGATTCTTCTATGAATTAAATAATTTATTTGTTAAATATCTTTGAATTATTAGAAATAATTTATTGTTTAATCAAGATTTAGAAAAAAAAATTTATGACTAGACTTTTAATACTACAAATGTGCTTTCTAAATATATCAAAAAAATTTAAGC-TTTGTACATTGATATATTATTTTATTAATAATTTTTAAATTATTACTTAAATCTGAATTATTATTATAATTAAATTAAAGTTTATCGTACATTTTACTCTGTTAATTTTTTTTTATGAATTCTTTATCTTTATAATTCATAAATAAACGATTATATATAAAGTGTTCTGTAATTAAGTAAATTATTATATATAAAGTGCTCATTTCTTTTATTAAATTAATCTATTTAATTTCCGATTGCCTTATTACCAGGATTATCTAATAAAAGATATAATACCTATTTCATTATTTTCCAAGTTTTCTTAAATCAATTTTTAGAAAGCTATGCCCCAATTGAAGCACAAAGACCCATTAATACCATGTTCATCAAAAATAAATTTATAAATAAACTAAACTTTGTTTCATTTATAATCCGACGCATCCCAGTATTACTATTTTGATTTTCCCATTTAACATTTCGCTACGTTTCGTTGCAATCATTCTTATCTCATATAATAGCTAATTCATATTTATTTTACCGCAGTATTCAATTCTAAAGACTCTTGTTTCTTTTTTTCATTCGTTTCTTTTCCCCAACTACTCTTACTACACGTTTCATCCCTTACTCCTTGTTATTTACGCTTTTTAAACTTAGGTACGCCAAGAATATTTAATATATGTTTATTTTTATTGGTTTATATCCAACCTCTCTTCTTTATAAATTATGTTTTACTTAATATCTCTTCTTTTCTTTATTTGCCACTTACGGCCGATTTTCCCCGAGATCTGTTTTTTT-TTCTTTTCTTATTCATCTGATCCAGAAATAACAACTTAAGTCTAGCATACCTGCCTAGCACTCTTCGAGATAGTTGTCCAAAGTTTTAGTATCTGATTTTTTACCAATTTAGTGGCCAATCTAACGAATACAGTTCTGGTTTTACTACCTGTTACGTTCAAAAATACCCTCTATTATCCCTCTAATTTTAACTCCCTTTTACTTTCTTTACCCAAGATATACGGACCTTTCAACTCCCAATTCCCGTTAGAATCTATGTAGCTATCTAATATTTAACACCTCTATACTCTGTATTTTTCCCGCACATACCCTGCACCGATTTTTCTTTACTAGCTTAATATACTAATACAATCTTCTCTAGAAACCCACTCTCTTTATCACTACCCTTAACCCATTGTACTCGCTTATAATGTCCTCTCCCCAATTCTATTAACTGTCCCCTTCATGAAGCAACTCCCGACATTTATTGATATAAATTAACTACAACAAGTGGTAATTTATGATTTGTTAGGTACTTTTCCTTATTTTTAATAGTTTAAGATAATTTTATTTAATAAAAAGCAAAAATTACGTTTAACAAATAGTCTTTACAATCTCTTTTTAAAAGTTATTATATTTATTTACAATCCTTTAAATTTAACAATCTTTTTCATTACAATTATACTTTTTAGTATTTATTCTAAACTACATTATTTTATTATTGTAAATATTATTGTAATTTA-TGTTTTCAAATATATTATATTCAATACTTTTTATTTAATTTAAAAACGAAGTTTAACTTTAGTCACAATTAACATATTTTTATACCGCATTAAATTTTCAAAAAATCTAGAAAATTTAATATCATCTCCACTTAAATTGAATCTACACTGTTATTTATAGTCAATCTAACTTATACTGCCAATTATCATATATTCATTTATTATTATAAATGAGAATATATAAAACTAAAACTACTTCTCAAAACAATTTTTATACAAAAATTTATAACAATATCTTTCTCATATAATTTTACTACATGCATTCCTACTATAATAAACTTATATAAAATTAATTTATTACTTTATTGATCCATTAAGTCTATTTTAGATCATGATAAATTACTATAAAAATATGTCTCTTAAAGGTCAACCCTTACATTCATTTTATTACATTTCAATCATATAAACTAGGCTTTACATATTATCAAATAATGTATTAAACGTGTTACTCACACTCTTTTTATACAATAAATGGATTCACCTCCTTAATTATGTATAACTTTCCAATTTTCTTATACGTATATAAATTATTATCGATAAATATTAAAATTTAAGTAATTATCATTTATTATATTATTTATTATAATTTAAAAACAATACTATCCTTTCTTTCAGTTATCATATCATTTGATTCTGAATTAATCATTTAATCGAAGTTA
Chlamydomonas_reinhardtii       GAATTTAATAATCTCAAAATTTGGATCATTTCTATATATTCATCGTATTCGATTGCACAAACCAAAAAGTAATATTAACCATATCTATATTATTTACGCTAATTACATAATTATTTTATCAATTTAAAAAACACTTTTGACACAGTCTATCCTCGACATAGATTGATGCTTTTCTTGTATTTCTTTTTCAAATTTTTTTCTAATATTTCTGTTCTTTGATTCTTCTGCTTAACTTTTGCTTATAGAGATTTCTGTTATCATCTTTTTTAGCCTTTTGTGCCTTTCATACCTATTAAATATACCTCAATCATATTCATTAATTATATACAGTTAATACTCTTATGTCGCCTTAGAATATTACTACACATATTTATGAATTTTACGTCTTATAACTATTTTTATCATCCATATAGATTACCTATCCCCCTCAGCATTATTTTTTCAATCCTCCAATTAGTTACATTAATATGCTCGAATTTAACTAAATTTGTTATTTATACTAATCTAAATTTTCACTAATAAATTTTAAAAATTAAT--TAAGAATATTTCATTCTTCGATCAAACTATATACTAAATAACTTTATAAAATAAATACCTCTTCAATATCTTCTAAAGGCAATTCAAGCCGAGAAACCATTTCTTATATTTCTTTGTTAATTTTATGTATATTTTCAGATTATAGTTCTTATAATCCGATAAAAACTAACTTTAAAAAATTTATATTTTAAAAAATTGTAATATACATTTAATTTTTTTAAGTTTCATATTTGTTTTTTGTTTATATTTGATTATTTATATAGATATAATTAAAGCTATTAGAAAAATAGTTTATTATCTAGTTTTTTTTATTTAATTCCTATTTTATTTAGATTCTTTTAAATATTCTAAATGAACTTAATTAATAATATTTCAAAATTTTAAACAAATCAATATCAAATTAAAATTTTTTTAGTATAATATTCTATCAATGTGAACTGCATAAGTAAAATATTTTTAAATTTTTAAAAGTATCTTCCGTTAAAAATTTGTTGAATTGGCATCTTCTGGTTCCTTATATCTGTTTAATTTTTAGTCGAATATTTAAAACTTATTTTAAAAGAAAGTATTGAATAAATTTATAATTTTGACTAAATACTTTAGACTTATTACTTTATAAATATTTTAATATTTTTACAATATTTTTTTGTTTTATTTTAAATATTTATTACTACATACATACCAAAACATGTTTGCCTATCAGTTGTAACGTTGTCCATTTGAATTGTTTTTTCTAATTTTCAACGTATTTCTATAATAACATCATTATATCGAAAAATAGTTGTACTATTCACTGTGTAGATTGTTTATATCTTCAAAGTGTAAAATACTTGAAGATCTTATATTATTTATTTGTTACTGATTATTATTATATAATTAGTTATTTAGACTAAATTATTTAGTAATAAAATACAATTAAATATTGAATTATTGGTTAATGTAAAATGGTTATATCTTTTTCGTCTATGATAACATCTTAATGAAATTTTAATCTATGTTCATGTTGAAAAATTTAAAACTTAAAATATAATAATATCCTTTGTATTATATCAGTAAGGTATAATACCACTTAATTTTATTTTAATACATAAAGCAACAATTCAATATTAAATAAAAAATTTATAGTATTTTATATTTTATATATTATTTATAATCGAGTTTGCAATTACTAACCTCAATGTAATTTTTCTTATTTAAATCCGAAT---TAAAATAATATTGTTTAAATTAATTAATTTGTTTACATATATAATAAAAATAAAATTAAGTAAGGCTAAAATTTTATATATAAATTAGTTAGATATAAATATTAAAGATATTTTATTATTTATATAAAAAATTACTGAATTATAAATTAATATCAAATAAAACGTATTAGTATCTATAACAACTAATCCTTATATCTTGTGATATGGTAATTTTTTGTAAATAGGTTTTCTTCTTTGATAGATATTAATCATTTAATTCTGATTTAGGAAAAGAATAAAACTTAAAATGAGCGTTCATCTTATTTTTATTTAATTAATTAGAAATATATTTTATATTTATTATTTTATTTTGTCATATTATAATATTGTTTAATGATTATAAATTTAAGCAAATATATTATTTTTATAGAATTTTATTATAATAAGTTTAAGATATGTTTTTAAATAAATTTTAGATAATTAACAATATCACTAGACTACTTAATTTGAATTTCTGATGCTTAGACAGCTCTTCGTTACTCACATGATAAACTTTCTAATTGATTTTCTTAGTGTTATTTCAATTCCAAATTTATTCTGTCTTATTGTAATATTCTTGTATTTAGACTTACTATTATTCGTTGTATTTAACATACCATTCAAATTACTAACATCAATAATGCTATTCTATTCCTCTACCATCCCGATCACCGGTTTTTATTTAATTTCTTTTACAACACTCTTCACTACCTAGTAAACTGTTTCTCGAACCTTTCTCATGTCCCGAATAATTTGGTTTTTATATACATTCCCAAAGTTTTACTACAACCTACTTTCATTTTGGTTACAACATAACTAAAAATTCTATTTAAAAAAATTTGAAATTCAATTATATAGTAGGTTATATAATAATATTTAAGTATTTTTAAAAGAAAAAAAATAAATGAGGTTTAGTTTTCAATTAGAGGTATGATAATTCTTAATTTTATTGTATGTGGTTAAGAATGTGTAAAAGGAAGGATTTTTATCTAAATGATAAGATTTTTTTATTGTTTATATATAATATTTTTTTATAATATTATTTTAATATTTCTTGTAGAATAATATCTTTTTAAACAATGATTAAAATGTATAATTTATAAATTTCTAAAAAGCATATTAATTTTGTTTATTATTAAAGTACTCATTCAATTTAATTTTATAAAAAGCAATATTATTAATTGTTATAAAAAAAAATTAAAAACTATTATAATATAATAAACTTTACGTATATCAATTTCTTTCTCGTAATTTAAAGTTCGTTATTACTATAAATAGTTAATCAATTATACTTTGTCTTTAAATAATAGTTTTTGTTTTAAAACAAATATCACTTTATCTTAATATTTAAAAATAAATACAAAATATTTTTATTATTCATAAAGATAATTCAATGTATTTCCATCCATTATGTAGTAAAATAATTACACTAACCTAACCATTCAAATTTTATACTGTAAATTATAATTTTATTATAATAGTAAGTCTAATTCTCATTTCTCAATGTACCACTTCATCACCACAATAATCGCTTTATCACTCATATTATTACTTTATTCTAACATTACTTGAATCAACATTTTTATTACATAATTATACCTTATTATATTTTCTTACCACACAAACGTGTCTCTCTTATTCATAAAATATATCCACTTTTTTAAGGATAATTAAATATTTGCCCAATTCATCTAATCCTTCCTTTACCCTTGCGTTCTATCCTTCCTTTTATTTGTTTCCTCTTTTATAAATATATTATCACAGTTCCTAACTCTTTCCTACGTAGATTGATTATTTCAGCGATATACCTTCATTGCTTTTATCTGTCTATTATCTATTATTTATTCATTCTTTATCCATTATTAGTAATTTATATGAATACATTTTCATGTTAAAGTTCATTATTTTCGTTCTTAATTATTATGATATATTTTCATTTATATATCAATTAATAATTCTCTTAAATAAATT????????????????????????????????????????????????????????????????????????????????????????????????????????????????????????????????????????????????????????????GTAATTAATTATATTTTTTTTTTAAAATTTTATTTCACTTAACTTCATTTTTTTTTTTTACATAAAATTATTTAATAAATTATATAAAAAATCATGAAATTGAAAAACTAATTATATAATTCATTATAATATTAAATAAATTACTAAATTAAATACTTTATGATTTATATATATTTTTAATCCCTAATTAATGATATTCTCTTAGTTGATATCTATTTTTTATAAAATTTTAACATTTAACAATATATCTCATTTAAATTATATTTTTAATTTTTTATAAATAATTAATTTTTATTTTAATTTTAATAATTGTACTTATTATATAAATTTTAAAATAAATTTATAAAACTTTTTTATTCTTTTTAATATTTATAATATATATTTCAGTAAAATTTACTCAAAAATAAAATAAATTCAATGGAATTGTTTTTTATAATAATTCAATCAATTAACTATATATCCTATTAGATATATTATTTAAATTCAATTTAAAGATTTTGTTAAATTAAGAATTTTTATTTTTAGAGTATACTTTAATTATTTTATTGCATTTCATTGTATTTATAAATCTGGTTTTTATAGAATAAGATTTCACTTTATTTATTTTTTCTTTAACCTTTTTTATTTTTTTATTATTTATATTAAATATAGTAGTACATTAAATTATTATAATTTGAAAATAAATAATTTATTACATATAGATTTTTTATTTTAAAAAAAATTATAAATAATTTTAATCTTGAATAATTTTACATAAGTATACATATAATTTTTATATGTAACGTGTAAACAAAAGATAAACATTAAATAACAAAAATATAAAAAATTTTAAGTACCTTGTACTTACTTATTTATTTTATAGATATTATTTTATTGGAATTCAAATTTATCTTAATCAATACTAATTTGTTTATTTATTAATAATATGAATTACTTATACTAATAATGATACTATACTTAAATTCTTGGTACTTAAATTTAATCTATGTTAAATATAATTAATAATATTTAAATGAAGCTCATTTTTATTTTTTTATTTTTTGTATTTTTTATATTTTATATATACTTGTAATCTCGATAATCTATTTAATACTCACTGTATATTATAATTTTTTAAGTTTTTTATTTTTTTATTATAAATGTAATATTAATTTATATATCTTATTGATTTTTCTATTTCAAATTTTATTTTATATAATTATTAATTTAATATAGATTGTATAAACATTTTTTCTCCTAAAAAATTAGAATATTTATTAATTATCATAAAAATTTTTCAACAACATAATCTTCACTATCTCCTACGCATTAAGTTTTAAAATTCTTGAAAAACTAATAAATAACTAACACAACAATTAATTAATAAAATATATATACATTATAATTTTAAATAATATATAAAATTACAGTCATCAAGTCTCCCCATAATATTAACAATTACTAATATTTTTTATTAATTAAATTTCTACATAAAAAATTTTTAAGCAAAATATATTTCATTTTTTAGAACTATTGTTTAATATTGCTATAAAACTAAAAATTTCTTCGTTCAAACTTTAATAATAAATTCCTAGTCTAAATAATACAGTGTTCTTTGTAAGCCATTTAATGTCTTTATCTTATTTTATTCTTTTGAATTTTCTAAAAATTATATACATACTAATAAAATTTATTCTATATTTTCAACTTAATACTTACTATTATTATTATTTTTAGTATAGTTTATTATTTTTAATTTGGACGATTAATTTTTATCATTACAAATTCCTATTTTACAATAAGTTTTATAATATTCTATATTGCAAATAGTTGATATTTAGATTTATAATAATTCCTATATATCGTTTATAATAATCTATTTCTTATTTAATTAATTATACTATACTTTTATTTCTTTTACAATATGAGCCCTTAACTTTTATTTTTATATATCCTCAAGAATTTTTAGCATTAAATTACTAGCAAATTTGTTTAATAAGTATCTTTCAACAACCTTCTCTCAATTTAATTAATTGAATATCATTATAAGTTTAATTTATATTTCAGTGTATATATCTTCTTTTAACTCATTTAATTTCATTATTCTGTCAAAATATGAAGGTTTAACTTTAACAAATAATCAAAATTTTTATATAATAACATTATTTTATATCAAAACCATAATATATTATTTATATTATTTATCTTAATTAAAAACCAATCTAATTTATTAAGTTCTATCTTTTTTTATATTTAATTAAGTAGTTTATTAGGATACTACTATCATTAATTTTCCATTTTTATAACAATGCATCGTATGTTATAAACTCTGAACTGCAGCAGATTTGATTGTATATATTTATCAAACAGGTATGCTATCGATATCAATGTTGTTCTAATACGTTATTAATCTTTATGACATAAGCGACGTAATCTCATATAATACAAATTTTCACATTAATTTCTACCATTTTTTTTGTACTCTAATCTAAATTTGTTTTTCACCATTTTACCCATTTATTAATACCATATTTTTACCTAAGTTTATAAACTTAAACGATCTAATTGGCTAATTATAATTATTCGGCATCCAAATAATAATTATATTAATTAGATTAAAATCTTCTTTCATATTACTTTTGCTTTTCTATGATCAACATAATCAACTTTGAACTAACATTAATATTTTTTCTTCTATATATTTAAATATTACCTTAATTAATTTATATAATTTATAATATTATCTATAATTTTCTTCATTGTTTTCATTAAACCTTCTGCTTTGCCTCATTTTTTTTTCATACTACAATTTTTTATAACGATAGTAATCATATACTTATATGTGTTGTTCTACTTTGAAATTCAGTTTGCCTAATCTCAGTTACACCAAGATCTAAGATCATTTTATTCTTGTACTTAATTAACATTTTATTACTAAATTCAGGCTTTGTATATACATTACATAAAATCTTTTGTCAAACCAATTAGCATTATTACCCTTTATTTTTAAGATCAACATTAAATTACATGTCCATTATCAATAAACTTTCGCTCTATATATCCTCTTTATTTATTATCATTCCAAAATAGAACGTCCCATTTATCTATTCGTTTCTTTTCTGATTAATTATTTTAATTTCATATTTACTTACCAATATAATTTTTATAAAACGCAAAATTCAATCTATAATTCACCATCTTTTGTTTTTCTGCCCTTCCTAAACATCTATTGTTCAATTTTCACGTTACTTCCTATTCACCCAGAATTAAAGACTTGTATTAGCATTCTATACTCTCAATTATTATTT--TTACAGATTGATTTCCCACTACATTCTTCCTTCCTTTATTCTAAACTTATTTTTTTTAAGATAACTTCCCATCTTTTCTTTCTATCTTCCATACGGTCTTTGAACCGCGATATAGATCAAACTAGTTCAGTGATCCAGACTTAATTTCCATTGCAATTGTGTCATTCATCTTTCGCATTGTTCGAGATATTTGTCAAATATCAACGACAATTTTTAATTAATATCCAATTCTTCAACATTGTATTCTTATAAAAAATTTTTTTTACTTAAATTTTATTATAAAAAATAAAAAATTTAATTATATAGCGAGTTTAACTTTAGAACCGTTTAATTATTTTGGTCATTCAAATTTTATATAAAATATTTATATCATATTAATTATAAATTTATTAAGTTGCTCGATTGAACGAATAAATAATTGTAAAAAGTTATTAAATAATAACATAATATAAGATTAATATAAAAGAATTTTTTATTAAAATACAATTTACAAAATTAATGAAATCATAATGTTAGATTTAGAGATAAATATTTATGTTTTTTAAAAGTTATATAAATTAGCTTTTATTTATGTTTTTATTTTATCATATTATACAATTTAAGATTTTTAAAATATTTTGTTTAATAATATCTTCTTATATATGAATTGTAAGTTTTTTCATAAATGATTACTATAAAATGGTACTGTTAATTTCTGAGTTTAAAAAAAAATACTAATTTTTTTTATTTTTTGTATATTATTTATTATTTAAATAATATTTCTTTCTTATTTATTAATTTTTATTATTTTTTATTACATTATTCAAGATTTTAATAATCTACAACATTAAATATTCGTATAAAACTTAACTATTAATTATAATTGATGTATTCTAACCATTTAATTATGATATTAATTGGGCTGTCATTTTGTTAGTTTCTATAAGTCATATAATAATAATTTTATTAAAAGTAACTGTAATAATAATTTTTATATTAACATTCCTTTTTTTATCTGAATTTTTGTCCCTAAAAATCAAAACTGTTTCTTGATTATCTGATTGGTTGGTACTCTATAATTCATATAAAGTATACGTATATTTTAATTAAAGCATTCGGTATAATTTTACATTTTCTTGAATTTTTTTAATAATCCTACTCAAATAATTCGAGCCAGTTAATTATTAGTATAAATTTTAAACAGAAAATTTATTAATTTTTTTTTATAAAAACTATTATTGTTATAATAAATTTATTCCTAAACAAAAATTTATATATTATTCTATTTATATTTACTTATTAATTTAGTAAATTAATCATTAAATAAGGTTATAATTTTATTTATTGTTAAAAAAAGTTATATATAAAGTACTAGTAAATATACCTTATTAAATAAAATTTATTAAATAACTTTTAAAAATAGTATTACAATTTATTTATTTCAGTTTTTAATAAATACTTTATCATTATTTTTTTAAGTCATCTATAAACCTCATGTTTTTATACTCAGAAATACAAAATTATTTTTATTTATACTAATAATATTTAATCACTTGTATAAATTAAAAATCTGAATAAATTCTCCAACTAAAATTATTTATATAACTAGAATTATATTTATACTTCAATTTTTTTTTTTTAATATTAAACCTTCCAAATTATAACATATATAAACTATTACACAATTTATTAATATAAATAAAACCTCTTTCTGTATATAAACTTTTATAAACCTTTATTATAATTGAAACAATAAAAGCCTTAAATTATAAAATTTATATTATTTTATATATATATAAATAAATTATATAATGTTATTTATCATTTTAAAATGAGAAAATTTTAATGCTTTATTTTCATTCTTTCATAGATTACTTGATTTTTTAAATTGTAATCTTATATTTTTAATTTATATTAAAAATACTAAAAATATTCTTTTATATTCTATATAATAATATATAAATAAGTATTTACTATGATATAAACATTTTATTTATTAAATTTCTGTAAATTTTAAGAATGAATATACTGTCTAATAAAAATTTAGAAAATAAAGATTATATTTAACCTTATACTATTTTATACGCTTATTCTATATAAATTTTAAATAAATTAAT-TCAGAATATAAACGTATTATTTTGTTATTTAATTTTAAATCACTTTTAGAATTTGAACTATCATTATTTTCTAAATATATTATTTTGTCTATAACATTCAGGAATTTATTACATATGAACATCATATTTTATTTATTTATTAATAATCGATTTAGCAGAAAGTGTTTTTAAATTAAGTAAATTATTGAATACAATGTGCTCATTTCTCTTATTAAATTAAACTACTTAATCTCTGATTGCCTTATTACTATGATCTTCTAATTAAAGTTATAATACTTATTTCATTATTTTCCAAGTTTTTTTAAATTTAATTTAAGTTAGCTTTGCCCCATTAAAAGCACTAAGACCCATTTTTATTATGTTCATCTTAAACAAATTTATAAATATTTTAAATTTTGTCACATTTATTTTCTTACGTACTTCAATATTACTTTTTTGATTTTCCCATTTAACAATTCGTTTCGTTTCTGAATAATCTTATATATCTTATATAATTGTAAATTCATATTGAATTATCCGCAGTACTTATTTCTAAAAATACCAGTTTCTTTTTTTCATTCGTTCCTTTTCCCCAACTATTCTTTTTTCACGTTTCATCCCTTACCCCTAGTTATTTACGCATTTCATAAATTAGTATACCATAAAAAATTATTATATGTTTATTTCTAATGGTTTATTTCTGTCCTCTCATCATGATTGATTATTTCTTTCATATCATCTCTTCTTTTCTTTGTTTGCCACATTCGGCCCAATATCCCCGGGATTTGTGTATTT-TTCTTTTCTAACTCACCTGATCCAGAAAAAACAACTATATTTTATCATTCCAGACGAGCACTTTTCGAATCAATAGTCCATATATATAATTATTTATTTTTATCCTATTTTTAGGCCAATCTTATGAATACAGTTTTGGCTATACTACCTGCTACGCATTTTAAAACCCTCCTTGAACTTTCTAATATTTTCTCCCTATTACATTCACTTCCCATGATTTACGGACCTTTCATCTTCCTATACCCGTTGGAATCTATGTAGCTATCATAATATATACATCTCCATACTCTGTATCTTTCCCGCACAAACCCTGCACCGATTTTACTTAACATGCTTATTATACTAATACAATCATCTCTAAAATCCTATTTTCTTTACCACTTCCCTTAACCCATTGGACTTGCTTATAATGACCACTCCCCAAAACAATTAACTGACCCCTTCATGAAGCGTCTCCCTACATATCTCGATTTAATTTAATTATAATGAATTATAATTTATGATAAGTTATGTTTTTTTTTGTATTCATATTAGATTAATATATATATTCTTAATAAAAAGTTAAATTTTTATATAACTAAGAGATCTCTCAATCTTTTTTTAAAAGATAATACATTTATTATCAAACCATGAAATTTAATTATCTTTTTTACTATTATAACATTATCTATTATTTATTTAAATCTTTAAATTTCTATTTTTAAATTTATTATTGTATTTTA-TGATTTCTAATAAACTATTCTCAATATTTTTCTTTTAATATATAAATAAAATTTATTATCAGTCTCAATAAATAAATATTGATGCCGCATTATAATCTCATAAAATCTAGTAATTTAATTATCATCACTACTTAAATTTAATTAATATTGATTATTAAAATCATTTCAACATTTATTGTCATTTATCATACAGTCATTAAATATTATAAAAGAATGTATGAAAAACTAAATCAACTACTCATAACAATTTTTATATAAAAATTATATAAAATTTTTTTTTTACATAAAAATACATTATCCATTCCGATTATATATAACTTATATATAATTTACAAAATTTTTCATTGATCCTTAAAATCCAATTTTGACTATGATTAATTACTATAAAAATATGTCCTCTATTGTCTAACGCTTTTATATATTTTATTACATTGTGAACATTTATATAAAGTCCTACATATATACATATAAAGAAATACTCGAGCTATTCACACACTTACTTCACTAATATTTGATTTAACTTTTTATATACGAAGAATTTTCTATTTTTTCCAAATATAAGTAAATTATTATCGAAATATATAATAATTTATGGAAGTTCTCTTTTTTTTATTATTTATTATAATTTATAAATATATTTATTTTTTTTTTTAACTATAATATTATATAAGATCGAATTTAAAATTTATACGAAGAAT
Chlorococcum_tatrense           GAATTCAATTACTTCAATTATAGGATCAAATCAATAAATACTACTTATACGATTGCATAATCCTAAAAGCAATATTATCAAAATTTATACTATTTACACTATTAACATTTTTATTTTATCTATTTAAAAAACACTTCTGACACAGTTTATCCATGATTTTGTTTAAAACTTTTTCTGTTTTTCATTTACAAATTAACTTCATAATTTTCTGTTTTTCAACTTTTCTGTTTATTATTTGTTCGTAGAGTTTTTTGATATCATCTATTTAAGACTTTTCTGTCTATTTTGTTTAGTTACTATATTTCAATCATATTTATTTATTATATATAGTATATGTTCTTAAGTCGCCTATGCAAAATACTATACATATTCATGAATTATACGTCCTATAACAATTTTTATTTACTACTTAGATTATCTATCCCCTCCAGTTATTTTAAATCAATTCTACAAATTGTTACATTATATAATTCGAATATAATTAAATTTGATTTTTTTATTTTTTTAAATTTTAATCTAAATATCTTAAAAATTAAA--TAAGTTCATTTCATTTTTCGTTAAAAGTATATATTGAGTAATTTCTATTTTAGATTACCTTATAAATACCTATTTAATTTAAATCAAATCTAAAGATCTATTCTATTAATATTGTAATAATATTAAGGATACTTGTATTATTTTTTTTTTATTATCCGACTAAGATTATTTATAATAATTTTATTTTTTTAATAATTGTTAAATAATACAATTTATTTTAAGTATCACAATATTACTCTGTTTATTAGTGTTGAAATATTCAGATAAAATATACATTAATAGTAAAATAGACTATTATCTAGTTTTTAAAATTTAAATCCTATTTTAATTAGATTAATTTTAATATTTTAATCGATCTTAATAAATTGTTTTCTGAAATTTTAGACTTATTAATATTCTTAAATAAATTTTTTAAAGCTATTTCAAAAATACGTAGTTTATGGATGATTAATATTAACAAATCTTAAATAATATATTCTGTTAAAAAATTTACGAATTGGTAGGGTTTTATTATTTATGCTTGCTGATTTTTTAGAAGAGTATTTAATCTTTTCTTTATATAAAATCATTTAACAAATATATAAATTTATTTAAATAATTATTTTTTATTATTTTATAAATATATAAGTTTTTTAAAACTATTAGTTTATTCTATTTAAAAAAATTGTTATTGGATATTCATTAATAAATGCTTATTTAATAGGCTTAAAGTAGATGATAGGATTTTTTTTTTTTAAATTTCAATGTTAATTTATAATAACTTTCTAATTTTGAATAATAGTTTGTCGAATTATCATGTAAATGTTTCATAATTTTTATTATTAAGGTTTTTAAAGATTTAATATTATTTTTAAATTATCTATTATTATTACATATTTATTTTTTAAGATTAAATTTTTTTGAAAAAAAAAAGATTAAAATATTAAATCAAATATGTATGCAAAATAATTATATTTTTCTTTTTTGAGATAAAATTTTATTATAATTTTAATAATAGTTAATTTAGAAAGATTTTTAACTTAAAAAATAATAATATTTATTGTAATACATTAGTAACGAATAATATATTTAAGTACGGTCTTTGTATTTATCGTTTTTATTTAATATGTAAAAAAAAATTATTTGATTACTTTAAAGTACTTTTATTATATTCAATAGTTTATGATATTTTTTATTTTTGTAATTTTTTTAATATAAATGAAGAAATATACTAAAAAATTGGTTAAATAAATTATATAGTTTATACTTGCAACAAAAATAAAATTTAGTATCATTTAAATTTTATATTAAAAATAATAAGTTTTAAGTTTTATAGTTATTTTATTGTATAATTAAATAACATTTGTATTTATGATAAATTACAAATAAATTGTTATTGTTTTTTTCATATTCAATTTTAATATAAATTGAAAGGATTAATTTTTGGAAATTAGGTTCTTTCTTAGTTAGATATTAATTATTTAACTTTGATTAAAAAAAAGATCAAAAAGATAAAAAGTTATTTTTTTATATCTTACTAAATTATTTAAATATATACTAGATATGTATTATTATATCTTGCCGGAAAAATAATTTGTTTAACGATTATTTATTAGTTCAGCTATTTTATTTTTAATAAATACTATTATTACTTGTTTCAGCCTTGTTTTTAAATAAATTATAGTTAATGATCTTTAATTCTAATTATATTAATTTGATTTCCAGACATGTAAATAGTTCATCGATACTTATATGATTAATTCACTTATTGAAGTTTAATGTATTAATTCAATTCAAAAAAATTTCTTTCAAATAGTTAAATTAATGCAATTAGTCAAATTTTTATTTGATGTATATAACATACCATTCATTTTATATACATCAAAAATGCTTTTTTTTTCCTTCTCTAGTTCGAACACTGGTATTTATTAAATTTCTTTTACTACATTCTTCACATTCATAAAATTTGAAGTACGTATCTATTTCATGACCTGATAATTGAGGTTATTATATACATTTCCACAGTTATACTACAACTTATTTATATTTAGGGTACATTATAACTAAAATTTCTATATAAATGAATAAGAAAGTTTATTATATAGTAAGTTATTTTTTTTAATTTAAACCTTTCAATAAGAATTTAAAAAAATGAGGTTTTGTATTTTATATTAGATTTAATTATTATAGTCTCAAATAAAACTTGATAAGTTTGTGCTGATGTAATGATTTTTATCAAAATGATAATCATATATTATAGGTTATATATTATATTTTGTTAAAAAATTATTTTAAGATTATATGTAGTATAGATTTATTTTAAACAAGTTAATGAAAGTATAAAATTTAAAATTTTAAAAAGATCTTTAAATTCGTTTACAATTATAATATTCATTTTATTCATACTCATAAAAGGCTATACTATTATAAGTTATAAACTGAAAAATTAAATTAATATATTATAAATAACTATATGATAATCAAATACTTTTTCGTAATTTAAGGTTCGTTATGACCTAAAATAGTTAATCAATTAAATTTAGATT------ATAAGTTTATGTTTTAAAATATTTGATAAATTATTTAAATATTTAAAATTAAAAATTAAATAATTATATAAATCAAAATGAAATCTCAATTGAATTCCTCTCATTATTAAGTAATAAATTGGTACTAATCTATTCTTTCTAATTTCAAACTGATAATTATGATTTGTTTGAGTTTGATAGTTTATCACTCAATTCCCATAATACCACCATAACACCATAATTAACGCTTTATCATTCATATAATTATATTTATTTAACATTACTTAAATTATCATTTTTATTATATAATAATACCTTTTTATATTTTCTTATCACACTAACGTGACTCACTAAATCATAAAATGTAGTTACTATGTTAAGAAATATTGGAGATCTGTCTATTTTATCTAATACTTCTTAAACTCTTGCTTTCTAACCTTCCTTATAAATGTTTCCTCTTTTATAAATATAATATCTCAGTTTCTAACTCTTTCTTACGTTGATAGATTTTTTCAGCGTTATACTTTTTTAACTTTTATCTGTCATTTTTCTATAGTTTATTCATTCTTCATATTCCATTAGTTAATTATATGAACACACTTTCAAGTTAAAATTCATTAATTTCGATTTTAATTATTATGATATATAATCATATGTGCATTAATTACGTATTCCCTTAAATAAATATATTCTATAATTTTTAGTCTTTAGATATAGATTTTTATTCAAAAAGTTTATATTTATTCGATTTTGTATACTCATTAAATATATTAGTCATATTATTAGTTAATTATTATAAAAATTTAAAATATTATATTAATTAAATAAATTAAGTTTAATTAAGTAATTAATTATACAAACATTATAAAATTTTATTTTATTTAACTTCAATTTTTATGTATTTATAAAATTAAATAATAAATTATATATAAAATTTATAAAAAGAATAATTAATTATTATATTATATATATTAAAAAATATATAATTAAATTATTTATGTTTTGTATTATATTAACAACTATTTTTTTTATTATGATGGTCTCTTAGTTAATTATTTTTTTCCAATTAAATTTAATATTTAATAATTTTTTTTATATAAAGTATTATATTAATTTTATATATCAATTATGTTATTTATTAAAGTGTATAAATTGTAAAAGTTATATAAATTTTAAAATAAATTTATAAAAGTTTATTATTATGTATATTAGAGTTAATATATACTTAATTAAATTTGATTCAATAATAATTTATTTTTTATAGAATCACATTTTTATATAATTCAAATAATTAATTATATATCCTACAAAATCATATTTGTAAAAACTATTTTAAATTTTAATAATATTAGTAATTTTTATTCATAAGATACAATCTTAATATTTTATAGTATTTTAGTATATTTAAAGCATAGTCTTTAAGATAAAAAAATTTTATTTTATTTAATTTTTCTTTAATTATCTTTATTTTTTTATATCTTAATACAATTGTTAAATTTTATTTAATTATTATTAGCAGATAAAATATATTATAAAATAATTAGGTTTTTTATATCAAATAAATTTAAATATTAATGAAATTTAGAATAAAATAAAATAAACAAATAATTAGTCACTATTTGTAACGTGTAAACATCAGATAAATTAAAAGAAATAAAAATATAAAAAATATCTTAAACTTTGATTATATCTATTCAATTTACAGTCAAAATTTAAGTGGAATTTAACATTATTTTATACAATGTTAAATAGTTAATTTTTTACTAGTAAATAACCATTTAACTATCAATGAAATTATTTTTAAATTTATTGTATATAAATCTAATTTATCTTAATTTTAACAATAAAAATTTGATTAAAGCTCTTTATTTTTTATTTATTTTTTGTATATTTCTAATTTTAAATATACTTTAAATCATGAAATTTTATTTATTATTCATTGTATAGCACCACTCCTAAAGTCTAACGTTTTTTTCAAATATATGTAAATTTGATTTTAATATTTTATAGATATTTTTTTTTTAAATTAAATATATTTAAAATATTTATAAATTAAGGACAATATAAACATTTATTCACTTAAAAATTTAGGAATTTTAATAATTATTATGAAAACTTTTTAACTGTAAATTCTACACTATCTCTTACGTATTTAGTCTTAAAATTTAGGTAAAATTAAAAAATATTTATCACAATAATTAGAAAAAAAATTATATACATTTTATTTTATTTTAAAATATATAATATTACAGATACTAAGTAATTTTAATATATTAACAATTACAAATTTTTTTAATTTATTGAAATACTATATAATAATATATTAAGTAAAATAGGTTTTGTTAATTAGAAATATTGTATAATATAATTATATATTTATAAGTATCTTCAAACAAACTATTGTAATAATTTATCAGCCTTAAAAATTTAGGGTTCTTTGATAATCTTCCAATGTTTTTATTTTATCTTAAATTTTTGAATTATTTATAAATTTCTCAAATCATAGTAAAATTTATTTAATATTTTTAAACTAATATTTACTAATATTATATTTTTTAACTTTAACAAATTGTTTAAATTATGACATTTAACTTATTTTTTAATGTATTCCAAATATATAATTAAATTTATAAAATTTTATAAAGAAAAGAGTTGTAATTAAAATAAATCTAATTTTCAATATATCATTAAATAAATTCTATTTCTTATTTAATTAATTATATAAATCTTTTATTATTTATATATAATGAATCTTAATTTTAAATTTATAATTATTCTTTAGAAATATGAATATATAATTATTAGTAAGAATGTTTATAAAGTATCTTTCAACATCTTTTTCTCTATTTAATTAAATGATTATCAATTTTAGTTAAATTATAATATTTTTATTTATGTTATCTTTTATTTCATTTATATTCAATATTTTTTCTTAAATAGAAAGTTTAATTTAAACTAAAAATTAAAATTTTTTTATAATAACTATATTATATGTCATACTTACATTAGTTGACATATATCCTTTACCTTAATTATAAACCAAATTTATTCAATTTGTTCAATTTTTTGTAATATTTATCAAAGATGCTTAAAAGAAATTTATTTTTACTAATTTACCATTTTTATAATTATATATTGCATGTTATATTTTCACTATAGTAGTAAAATTGTTAGAATATATTCTATAAACAGGTAGGTATTTAATATAAATGTTGATCAAAATCGTTATTGGTCCTATTAACAGATGCGTCGCAAACTCTTTAAAAATAAATTTTCACAAATATTTTTTCCTTTTTTTTCGTACTTTAAATAAAATGAGTTTTTCTTCATTTATTCTAATTATAATTACCATTTAATTACTTTAGTATATAAATTTATTCGATCTATTAGGCTTATTTTAATCTATTGGCATCCAAATAAATTATTTACATAATTGAATTAAATCTTTTATCATATTTCTATCGTTTTTTTATGATCAATATAACTATTTTTGATCTAACTTCATTATACATACTTCTAAATACATAATTTTAACTTTAATTAATTCTTTTAATATATAATATTGTTTAAAATTTACTTCTTTGTTTACATTAAACCTTTTGTTTTTTCTTATTTTTTCTTTATATTACAATTTTATATATCGAAGGTGATCATAAACATACATGTATGAGTCTATTTCGAAATTCAGTCATCTTAACGTTGGAGTTACTATGATCTAAGAATATTTTATTCTTGCACTTGAAAAATATATTTTTACTAGTTTTGGGCAATATATAGATTTAATAGGTAATTATTCGTTAAATCATAATGTATAATTATCCAATATTATAATGATCATCTATAAATTATACGTCCAAAATCTATAAACTATCGATTAATATAAATTTTATATATTTTATCATTCTAAAATAGATTGATCTATTTATCTATTTGTTTCTTTTCTAATTATTCAATAAAGATTCATATTAATTAACCAATATAATATTTAAGTTATCTAATTTTTATTTTAAATAGCGCCACCAATTGTTTTACTTTCTTTCTTAAACAATTAATCACTAAATTTCATGTTACATCCTATATTCTCTAATTTATAAATACGTTTAAGTATTCTATACTTTAAATTATTTTCT--TTACAGTTTGATTTCTCACTACAATCTTCTAACTTTTATTCAATTTATATTATTTATAAGATAATTTCTCTTCTTTTATTTTTTTTCTTTAGTCGGACATTGATCCGTGATAAAGATCTAATTATATCAGTGAATTAGACTAAATCTTTATTGCTAATGGGTCCTCCTTTTATTGTATAGTTCGAAATAATTGTCAATTATCGTTGATAAATACCTAGTAAGATCCCGTTCCTCATCATTATTATCTATTAAAAATTTATTTTTACTTAAATTTTATAATAAAAAATAAAAAATTTTAATATTATGTATGTATAAATCTAGTTTTGTCTAAAAATTATGATTTTTCAAATTTTATATAAAAAATTAATAGTATTTTAAAATTAATATTTTAATACTATAAGATTGAACGAATTAATAACAATAAAAAATTTTTAAAAAATAATATAAAAAAAAAATAAAATAAATCAATTGTTGAATAAATGAAGAAAAACAATAATAATTATTACATAATATAAAATTTGAAGATAAACTTTTTTGATTTTTAAAAGTTTTATAATTTAGTATATTCTTTACTTCTTATTTTATTATGTTAAATTAATTATGATTATTAAAATAAAAAGGTTATTAATACTACCATTATTTTGAAAATAAACTTTTTTTTAAATTGTTTTTAATAATATGATTTATATAAAATAAGTTTTTATTAACATTTTAAAGTCTTTTTTACTTTTTTCATATTATTTATTATATATATAATATTATACATTTAATTACTAATCTACATGAATTAGTTATATTTTAAATAAAATTTAATTATTTTGTAATATCAAATATTTAAATATAATTTAATTATAAATAATAATCGTGTCACATTATTCAATTGATCATGAATTATGCTATGCCATCATTTTATTATTTTTCTTATGATTTTAAAATATAATTCTCTTTATAGTATTTGTAATAATATTTTTTATATATACATTTCTTTTTATTTCAAATTATTAGTCTCATTATATTATAGCAGTTTTTTGATCATCTGATTGGAAGGTACACTTTATTTTAATAAAGGTTATCGAATAATTTAAATATAGCAAGTGTAATTTTAAATTTATTTTATAAATTTTTTTAAATTTCTTACTTTATTATTTCGAACCAGTAAGTTATAAGTATAAATTAAAAAAATATAATAAAGTTAAAATTATATAAATAAACATATAAATTTAAATTAATTTCATTGTTAAACTTAAATTTAAGTATTTTCCTATTTGTTTTTATTTATTTATTAAGTAAATGATTTATTAAGTATGGTATTTATATTATTAATTGTAAAA--GTATCAAATAAAATGTATCGAAAGATTTATTTATTAAAAATTAATTTACTAAATATCTATTATTAATAGTATTATAATTTACTTATTTTGGATTTTTAAGAATTTTTTTCATATTTTTTTTTATGTTAATATTAAACTATTTAAGATATTACTCAAAATAATAATATAATTATTATTAATTTTAATAATATTTAATAATTTTTATTAATTGATATCTTGAAGGAATATTTTAATCTAGATTTTATTATTAACTATTATTTTATATATACATCAATATTATTTTTTTGATATTAAATCTATCTTTTTATTTTATAATTAAATTATATTATATTTGATTTAAAATAATATATACTCATTTTAACTACTAACAATCATAATCCATTTAAAAATTTGAAATAATAATAGTCTTTAACTTAAAAATCTATATCACTTCATATAAAAATAAATAAATATTATTACGTTATTTAATAAATTTAAATAAGAATACTTTTTATCTATATTTACAATCTTTCATAGTATTTAGAATTTATTGATATAAAACTACTCTTATTAAATTACAACTTAGTATACTAATAATATTTTAATATAATTTAAATAATAAAATATAAGAAAGCATTTTTTACGAATTAATAAATTCGTTTTTTAATTTATTGTATATTTTTAGAAATTTAATATTGTTTATTAAAATATTAGAAAGAAAAATTTAATTTTAAATCTATAATATTTTATACGTAATTTGTATAAAATATTAAAAAATATAAAT-TTAGTAAAAAAATTTGCTATTTTATCATATAATTTTAAGACACTATAAAATTCAGAATTACCATTATATTTAAAGTATTTTAATTAGTATAAGGTTTATAGAGAATTATTCTTTATGTATTTTTAAACTGATAAAGTCATTAATAATTGATTAAATAAAAAGTGTCTTTTAATTAAGGATTTTTTAATATATATTGTGTATTTACTTTCTATTAAATTAAACTTTTGAATTTATGATGGTCCTATCATTAAGATTATCCAATAATTGATATAATACTCATTTCATTATTATCCAAGCTTTTACGAAACATTTTTAAATGTTCTTTGCTCCAATTAGGGCACTATGACCCAATAATATCATGATCATCTAAATCAAATTTATAAATTATTAAAATAATGATACTTTTATAAACTAACGTACTTCAATATTACAATTTAGATTATCCCATTATACAATTCACTTCGTTCCTCAATGTACGTTCATATCATACATATAAGCAAATTCATATTAAATTATTCGTTGCACGTATTTTTTAAAATACCGGTTTCTAATTTGCATTTGTTTCTATTCTTCAATTTCTCTTTGTATACGTTTCACCCTTTATTCTTTGTAATTAATGCTTTTTATATTTAAGTATTCTATTAAAAATTATTATATGTTCTTTTTTATTGGATGATTTCCGGTCTTGTGTTATTATAAATTATTTTTTACTTAACATCTCTTTTTTTATTTATTTGCCGCTTACGGTCTAATTTCCCTGAGATCTGTTTTTAT-TACTTTTCTGACTTATTAGATCCAGAAATATTATCTAAATTTTAGCATCTCTGACAAGCTCATTTCGGGATAACAGACTAATTTATTAATTATTTATTGATTTCCAATTCAATGACCATTTCCTTGAATACTGTTTTAGATAAACTTCCTGTTGAGTTATATTTCACCCTTCTTGATTCTTCTAATATTAACTCCCCTTTACTTTCTCTGTCCATGATGTACAGACCTTTCAGCAACCAATATTCGTTAGAATCTATGTAGTTTTCTAATATATAATATCACAATGCTCTGTATTAATCCTGCACATATCTTGCACCGATAATACTTAACAAGTTAAATATACTAATACAATCTGCTCAAAAATCCCTATCTCCTTACCATTACCCTTAACCCAATGATATCGCAAATTAAGGCCTCGTCCCATTTTAATTAACTGTTCCCTTCATGATGCAACTCCCAACATTTATTGATATAATTTAGTCAATATAAATTGGAATTTAAGTTACAAGTAGTCTTTATTTCTATCGTTTGTAGTATAAGATTTATTTTTTTATCAATAAGTGGAATGTTTAAATAACAAATAGTTTTTTCGAGTTTTTTTTAGAAGTTAAAATATTTATTTATAATTCATTTAATTTAATAATCTATTATTTTATAATCTTATTTACAAAAATTTATTTCATTATTTAAATTTTAATTAATAAAAATATTGTTGTAATTAA-TGTTCTCTATTAATTTTCATACAGTATTTTTTATTTAAAAATTAAATTAAATATATCTTTAGATTTAAAGAATATTTTTTTATGTTGCATTAAAATTTCATAAAATTTAGAAAATTATATAGCACCTCTTCTTTAATAAAACATATATCGAATATAATAATTATTTTAACATATTTTGTCAATTACCTTATTTTCTTTAATTATTTAAAAAGGGATTAAAGTAAGCCATATCAATATCACATAACATTATTTAAATAAAAGTTAATTTAATACTTATATTCATTAAAATTCTCAATATTCTTATTTATTCTATATAAAAAATATTAAATTTATTAATTACTCTATTGATTTTAATTTTCCAAATAAGATTATGAAAAAATATTAAAAAAAAATGGTCACTATTGATCAATTCTAATTTTTATATTATAACATTTTAATCATATAAATATAGCTTTTCATATTTTTAAATTAAGAAATTAATTTATCACTTGTATTCTTATTTTACAAATATTAGATTTTTCTTTTAATTTATGATAAATCTTTTATTATTTTTAAATATCAATAGATTTTTTTTGAAATATATTAATACTTACGAAATTTTTATTTATCTGATTTTTCATTATAGTTTAAAATTAGAACTATTTTTTTTTTTAAATATAAGATTATATAATATTGAAGTATATTTTTATACGAAGTAT
Chlorogonium_capillatum         GAATTCAAATTTTTCAACTTTTGGATCTAATTATTATATACAACTTACACGTTTGCATAATCTTTAAAGTAATATAATCTTTATTTACATTATTTTCACCATTAACATATTTATTTTACCTATGTATAAATCACTTCTGACATGGTCTATCCATTATTGTGTATAAAACTTTTTTTGAATTACTTTTATAAATTTTTTTTAAAAAGTTCTGTTCACCAATTCTTCTGCTAATTATGTGCTCATTGAGATTTCTGTTATCAGCTATTTTAGCCTTTTCAGCCTTTTATACTAGATAATTATAACTCTTTCATATTCTATGATTTTATATAGTTTTTATCTTTATGTCGTTACTGAATAAGACAATTAAAGTCAGAGAATTTCACGTCTTATAACAATTTTAATTTTCTATATAGAGTATCTATCCCTATCAGTTATATTTTATCAAATTTCTATATAGTTACTTTAAATAACTCGAATATAACTATACTTGTTATTTAAATATTTTTAAATATTAATCTATATATTTTATAAATTAAA--CAAGAACAAATCATCTTTCGATTAAAGTTTATTTTAATTTATTTTAAATAAAAATTTCCCATTCAATATTTATTTAGATTAATTCAGATTCGCACAACATTATTATTAATTTAATTAAAATTATATGTATTCATTCATTTCATATTTTTTACTATTTGACAAAAATTACTTTAAATAATTTTTTTTTTTGAATAATTGTATTATAAATTTAATTATTGTAAGTATCATAAAAGCAATTTGTATATTAACGTTTTAAAATTTAAATTTATTATATATTTTTAGAGAAATAGACTATTATCTAGTTTTTATAATTTAATCTCTATTGTAATTAGATTTATTTTAATATTTTTAATGATCTAAATTAAATATTTTTAAAAATTAAAAATTTATTATAATTATTTCGAAAATTTTACAATACAACGGTAAAGAAACGTAATTCATATAAGATAAATATTATTAAATTATAAATAATATTATTAGCAAAAAATTTTACGAATCGGTTTTCTTATATTCTTTGTTTTTGTATATTTTCTTGTAGAATATTTTAGAACTGTTTGGATAAAAATTACCCTAAAAACATATAAAAATTTTTGAATAATTATAATTTAATTTTTTGTATAATTCAAAATTTTTTAGAACTTTTAGTTTATTTTTTTTAAAATAATTAATATTACTAATTATGTAATATAAGTTTAATTATTAGTTTTAAAGTTGTTTTTGTGATCTGATTTTTTAAATTTTAAATGTTTTTTTATATGAATTTTTTAATTATGTATTTTAGCTTGATATACTATTATGTAAATGATTTATATATTTTATTTTTAAAAATTTTATAGATTTAATATTTTTATATTTTTATTGATTAATAATGAACATATATTTATTATGATTAAATTTTTTTGTAATATATAATTTTATTACAATTAGTTAATATTGTATGCTAAATTA-TGTAGTTTTATTATCCTGGATAGTATCTTATCCTAATGTTAATTGTTGTTGGTTTTGGAAAATTTTAAATTCAAAAATTAACAATATTTTTGGTAATAGATTAGTAATGTCTAAGAATTTTATATACGATTTTTAAATAAATTGTATATATTAATTTTATAAGAGAATGATATATGAAAACTTTATGATATCTTTATCTTATAAAAAAGTAAATAATTTCTATATTGAAAGTAATTTTTACTAAGTAATTTATAAG---TTCTTGCAAGTTGTTTTAATTTATTATTTTGTTCATTTTTGTAATATCAAAAGAATTTTGATATATTTAAATTTTATAATAAAAATATTCAGATATTAAAAATAGAGGTATTTTATTTTATTATCAAATAATATATGTAATTATTATTAATTACTATTATAATGTTATAGTATCTTTTTCAATTAACTCCAATATATATCGATATGTTTAAATTTTGTAACATAGATTTCTTCTTAGTTAGATATCATCCATCTAACTTTGACATAATAAAAGGTTAAAATCTTAAGAAAGTATTTTTTTTTATTATATTAAATTATCGAGATATAATTAGTAAATATTTAGTTATACTTAGATAGGCTGGTATATTGTTTAATGATTATCTATTTGAATTATTATATTATTTCTAATAAATTTAATTATATCAAGTTCCAGTCAAGTTTTTAAATAAATAATAGTAAATTATCATCAATTTTATTTATCTTAATCTGACAACTAGATGTTTAAATAGCTCTTCGATACTCACATGATTAACATTCTAATTGAATAATAATGTTTTAATTCAATTCCAAAATATTTCTTTTTTATTGTTAAATTAATGCATTTAGATTTATGTTTATTCGATGTATATATTATATCTTTCAAATTACATACATCAATAATGCTTTTCTATTCCTCCGCTATCTCGTACACCGGTAATTATATAATTTTTATAACAACATTCCTCTCTTCCAAAAAATTAGTTATACGAATTTATCTTACGACTCGTCAAATAGGGATATTACATACATTTCCAAAGTTTTACTACAACTTACCAATATTTAGGTTACAATAAAACTAATTTTTTTATGTTAAATAAAATGAATTTTAATTACAAAGCTAGTTAGTTTTACTACTTTAAATTTATTTAAAAGAATATATATAAATGAGGTATTGTATTTTATTTAAATTTTAATTATTATAATTTACATTATAATATGTTATGAATGTGTTAAAGCGAGGATTTTTGCAAAAATGACAATTCTTCTTCTCAGACTATATATTACATTTAGACAAGAAATTAATTAAATATTATATTTACTATAATATTATTGTGAACAAGATAAAAAATGTTTAATTTATAAATTATTAATAAGCATAAAAATTCTGCTTATTATTATTGTACCCATTTAATCTATTTTTATAAAAAGCTACATCATTATTTGTTATAAATAAACATACTAAATCATTATAATTCAAATAACTATACTATAATTAAATACTTCTCT?????????????????????????????????????????????????????????????????????????????????????????????????????????????????????????????????????????GATATCTCAATAGATTCTCTTCCAGTATTTAGTAATAGCTTTCCAATAATCTATTCTATCTAATTTAATACTGTTAATTATAGTTTTATTATAATTGATAGACTATCACTCATTTCCCAATATACCATCACATCACCACAATATTCGCTATAGCACTCATATTATTACTTCTATTTAACTTAACTTGTATCAACATTTAATTCATAAAATAAAACTACATTATAATTACCAATCACAAAAACGTGACTCACATATTCAAAAAATAAATCCACAATAATAAGTATAATCAAATATTTGTCTAATTTATCTAAGACTTTCTAAACCCTTGCTATCTATCCTTCCTAATATATGTTTCCTCATTTATAAATATATTATCACAGTTTCAAACTTTTTCTTATGTAGATTGATTATTTCAGCGATAAATCTCCTTAGTTTTTACCTGTCTTTCTTCTAGAATTTATTCATCTAATATCCTCTTTCGGTAAAATTTATGAACACATTTTCAAGTAAAAATTCACTAATTTCGATTTTAATAATTAAGTCATATATTCTTTCATACGTCTATTACTGACTCTTCTAAATAAAAATATTGTAAAATATTTGGTCTTAACATTTAATATGTCTTCTAACAAGTTTATATTTATTTGGTTTTGTATTTTTATTAAAATTCTTAGTCAAATTTTTAATAAATAATTAGAAAAACTTAAAAAATAAAATTATAGGGATAAAATAAACTTAGTTAAGTAATTAATTATTCCATTATTTTAATATTTCTTATTATTTATTTTCATTTTATATATACTTAATAATTTAAATATTAAAATATATATAAAATTCATAAATTGAAAATTAAATTTAAATATTTGATCTATTACAAAATATATTACCAAATTAATTTTAAAATAATTTATACTTATTACTTTATTCTTAATATTGATGTTCTTTTAGTTAATTATTTTTTTTTTTACGAACGTAATATATGATTACATATTCTATGTAAGTTATTATATTAATATTTTATACTAATTCTATTTGCTGTTAAATTTTATAAATTGTAAAAATCATATAAATTTTAAATTAAATTTAGCAAATTCTATTAGTATTTATATTACTATTCATTTATATTTTGTTATATTTTATTTAATATTTGAATAATATTAATAGAACTATTCTTTGAAACAATTCGATCAAATAATTATATATCTTATTTAAAATAATTTGTAAAATTAACGTCACTATTTCATAAAATGAATAATATTAGTTCATAAATTATAATTTTAATACTTTATTGTATTTTATTACGTTAATACAGTAATTTTTATAAGAAAAAAATTTTACCATATTTATCATTTATTTTACTATTTTTAATTCCTTATTGTTTTATTCAACTTCTTTAATTTTCTAAATCACTATCAATTGACAGTCTATTTTATTAAAAATTCAAATTTTTTATTATAAAAGTAAATAAATTTATATGAATTCTTGTATAAAATAATTTAAAGAAATAATCAGTTTTTATTCGAAATGTGTAAACATATGATAAACATAAGTAAATAATAATAACAAAAAAACTTTACATTTTAATTTAGTTTATCTAATCTATAGATATAGTTTAATTGGAATTTAATAAGATTCTTTTCAATTTTAAAAAGTTAATGTTTTATTGATAAATATCCAGAAAACTCATAATGAGATTTCTCTAAAATTTATTGTAAATATTTTCTATTTGTTTCAATTTTGACTATAAAATTTTAATTAAAGCTCTTTTTTAATTATTTATTTTTTGTATATATCTAATTATAAATATACTTTAAATCATGGATACCTATTTATAACTCACTGTATATTACATTTCTTTAAGTCGTAAATTTTTTTTAAATTTATGTAAGTTTTAATTAAATAGATCATTGATATCTTATTTTTAAACATTATATTTTCTAAATTTCAATTAATTAAAGACAATACAATCATTTATTCACCTATTAATTTAGTACTTTTTATAACTATCTTTAAAATTTATCAACTATAAATTCTACACTACCACCAATGTATAAAGCTTTAAATTTTAAGAAAAACTATTAAATTACTTTCACAACAACTAAAAAAAAAATTATATACACTTTATTTTATTTTATAATTTACTATATTACAGATACTAAGTAATTCTAATATAATAACAATTACAAATTTTTTAAATTTATTAAAATACTATATAAATAAATTTTAAGCGAAATAAGTTCCATAAATTTGAAACATTGTATAATACGTTAATAAATTCAAAAATTTCTTCATTCAAACCATAATTATAAATCATTAGTCTTATTAATACAGTGATCTTTGTTAATCATACAATGTTGTTATTTAAATTTAACTTTTTGAACTATGTATAAATAATTCTGATCACAATAAAAATCACTTAACATTTATAATTTAATTTTTACCAATATTACTAATATTACATATGATCAGCAATTTCAATTATGATAATTAATTTATATTACTATAGACCCCTATTACACTATGAATATAAAAGAATTCAACTAAGAAATTAGTTGAAATTTAAACTAAATTTAATTCCTATAAGTTATATAACATATTCCAATACGCATTTATTTAATTATATTTATCTTTTATTATTTTTATAGAATGAATCCTGATTTTAAATTTATAAATATTCTCTAGAAATATAAACAAATAATATCTAGTAAAATTGTATAATAAGTACCTTTCAACTTCTTTCTCTCAATTTAATTAATTGTTTATCAAAAATAGTAAAATTATAACTTTATTAAACATCTCAGCATTATACTCATTTAAACTCATTGTTCTAATTAATAAAGAGAGTATAACCTTGACTAAGAATCAAAATTTATATACAATAATTAAAGTTTATATCATGGTCCTAACTAACTATTTATAGTAACCACTTTAATTAAAATCTTTTCTTATACAATTAGTTAAATTTTTTCTAATTTTTATCAAAGATGCTTATAAGTTATTAATTTTCATTAAATATCCATTAATATTATAATACAACGAATGTTATATCTTCATAATTGTAGCAAAATTGATAGTATACATTCAATTGACAGGTAGGCATTCAATATAAAAGTCGACTTAAATCGTTATTAAACTTAATAACAATAGCGTCGTAAACTCATATAAAATAAATTTTCACATTAATTTTTTCCATTATCTTTGTATTTTATTCTAAATAAGTATTTCACCTTTTTTCCTATATATAATTACCTTTAATTTACTTTAGTATAATAATTTAATCGATCTAGTAGGTTAAATATAATTAATCGGCATCCAAATAAAAAACTTAAATTTTTGTACTAAAACCTCCTCCTAACTTCTATTGTTTTTTTATGATCAACATAATTATCTTTGTTCTAACATTTTTACTCACACTACTATATATATAATTAAAACCTTAATTAATATAGTTAATATATAATATTATCCATAATTTACTTCATTGTTTTCATCATACCTTCTGCTAAACCTTATTTTCCTCCTATACTACGATTCTATTTAGCGAAGGTGATCATAAATTTCTACGTTTTAACCTATTCAGAAATTCAGTCTTTTCAAATTCAGAATTACTAAGAGCTAAGATTATTATTTTCTTGCACTTATTTATTATTTATTTGTTAATGTCAGGTTTTATTCTAATTTTATACATTTTCACTCGTTAAACCATTATGTACTAATATCCAAAATTATTATGATCATCTTTAAATAATTTGTCCATTATCTAGACTCGAACGACTAACATAATTATTATAATTTTTATCATTCCAATATAGATTGTCCCATCTTCTCTTTCGCTACCGTTCTAATCATTTATTTTTATATCATATTTACCTACCAACATATTTATTTAGTAACTCTATATACATTCTAAATTTCACCGCTTTCTGTTTTTCGTTCGTTCCTAAACAACTAATTATTAATTTATACGTTACATCCTATACTTTCATATTAATAAACACATTTAAGTATTCTATTTTCTAAATTTTTATCA--TTATAGAATGAATCCTCACAACAATATGCCATCTTTTATTCTTTACTAATTATATTTGAGATAATCTCTCTTTTGTTTGTTTTTTTTTCCATACGGTTTTTGTACCGCGATATAGATCTAACTGTAATAGTGATTTAGACTAAATTTCCACCGCTTATCCGTTATCCTTCCACTGCTCTGTTCGAAACAGATGGTAAGTGTTTTTGACATTGATTTAATAGAAACCAATCCTTCACTATATTTCCTTTTTAAATATTCATTCTTATTTAAATTTTATTATAAATAATAAGAAATTTAAATATTATGTTATTATAAATTCAGGGTTGTTTAATAATTATGATTTTTTAAAATTTATATATAAAATTAAAAACATTGTAATATCAAACTACTAACGCTATATGTTTGAACGACTTGATAACCTTAAAAAAGATTTAAAAATTAATAGAATAAAAGAATAAATAATAAACATATTTTCACAAATACAAAACTACAATTTTAATTATTATAATATATGAAGTTTGAAGATAAATTTTTATGATTTTAAAAAGTTTTATAAAGTAGTATATATTTATATTTCTATCTTATCTTATTAGATTATTTATGACTAATAAAATATATAGTTCAATATTATCTCCATAAATTTGAATTAAAACTTCTTTTTAAAAAGTTTATTACAATATGATTTATATTTAATAAGTTTTTATTAGAAATTTTAAAATTTTATTATTTTTTATGCACTATTTATTATCTAAAAAATATTATACTTTAAATTTTTAATCTACACAAAATAGTTGTTCAATAATCAAGATTCTAGAATTCTATAATTTAAAATTTTAACATATAAATCTATTAGAAATATTAATTGAATCATGCAATCCAATTATTTGTGATCAAATTTAAGCAATCATTTTATTTACGTTTAAAAGGTAAATAAATAGAACTTACTTTATAGTATCTGCAATAATATTATTTATACTATTACTCCTTTTTATATTATATATTTCGTCCTTAAAAAATAATGTAGTTATTTGATTACCTGAATGGTTGGTACACTACAAATCATTTAAAGATAATGTTTAATTTTTTTAATGCACTCGTTATAATATATTTTTTTAAAATATCTATTTAAAAACCCTACATAATAAATACGAGCCAGTTAATTTTTAGTATAAATTAAAAAAATAAATATAGATAATCATTATTCTAATAAACATTTAATTTTAATTTAATTTTATTTTCAAATTAAAATTTATATAATATCCTTTTAATTATTATTGACTTACTAAGTAACTAATCTATTGAGTATAGTGTTTACGTAATTAACTGATAAAAAAACTCAAATAAAATGTATTAAAAAATTTACTTTATAATATTTTATAAATTAAATAACTATTATTAAAAGCATTATGTTTTACTAATTTTAGATATTAGAAAATATTTTATAAATTTTTTTTTAAGCCAATTTTGAACCATTTATATTTGTACTCATAAATATATAATAAATTTTATTTATGCTAAAAATAATTAATCACTTTTATTAATTTATGTCTTTAAGGAAATTTCTAACCTTGCTTTTATAATTAACTAATATTATGCAAATACTTCAACATCATTCTATTAACATTTAACTTATCTAATTATTTTACAAATAAATTATAAAATATTAAATTTAAATGTACATATACTTATTTTAACTACTTACAATTATAAACCACCTAAATAATGGGAACAATAAAAGTCTTAGATGATAAAGTGTATACCATCTTTCATATATATAATCATATTACTTTTCGTTGTCTTATAAATTTAAATAAGAAAACTTCGAATCCAAATCTTCAATCTTTCGTAGAATTAAAAATTTACTAATTATTAGACTCGCTAATTAAAGTTTAACTAAATACACTAAGAATACTCTAAAGCAATTTAAAGAATAAAATATTAATAAGAATTTACTATGATATAGATAATTCATCTACTAACTTATTGTGAATTTAATGAAATATAATACTGTTTAATAAAATTTTAGAAAAAAAAATCTATTTTTACTTCTTTAATATTAAAAATGTAATTTATAAATATAATTGAAAAAATTAAAT-CTAGTAAATTAATATATTATATTATCAAATAACATTAATTTTTCCTTTAATTCTGAATTACTAATATAGATAAAATATTGTTATTTGTACACATCATATAGTAATTTACTCCTTATGAATTTTCTAATTAAACTAATTATTAATTGATGATTAAATAAAAAGTGTCTTTTAATTAAGAATCTTTTAAAACGTAAAGTGCTTTTTTCTCCTACTAAATTAAGTTTTCGAATTTATGATTGTCCTACCATCAAGATTATTTAATAATTGATTTAATACTTATTTCATTATTTGCCGAGTATTTATAAGACATTTTTAAATATTCTATGCCCCGATTAAAGCACAAAGACCTATTAATATTATGATCATCAAAATTAAATATATAAATAAATAAAACAATTGTATATCAATAGACTAACGTTCTCCAACAATACTAATTAGATTATCCTATCTAACATTTCATTACGTTTCTTAATAAACAAACACATTTTATATAATAGTTAATTCATATTTTTCCTTCCGTTGTACACATTTTTTATAATACCGGTTTCTTATTTTTTTTCGTTTCTTTCCCCCAACTATTCTTTTTATACGTTTCACCCTTTACTCCTAGTTATTAACGCTTAGTATATATTAGTACTTTAAAAATATCTATATCATGTTTTTTTTTATTGGTTTATTACTGTTCTTATATTATAATAAATTATATCTTATATAACATCTCTTTTATTCTTTATTGGCCTCAAACGGCCTTTCTTCCCTGAGATTTGTTTATTT-ATCTTTTCTTACTCATCCGATTCTGAAAAATCAATTAAATTTTAGCATGTCTGGCGAGCACTTTTTGAATTAATTGGTTATATTATCAATGTCTAACTTTTAACCTATTCTTTGACCACATTTACGAATACTGTTTTAGCTATACTACCTGTTATGTTTAATTTAACCCTCTGGTAATTTTCTAATATAAACTTCCTATTTCAATCGCTGTTCATGATAAATAGACCTTACAACTACCGATTCTCGTAAGAAACCTTGTTGCGTTTATTATAAAGACATCACTATACTTTGTTTTACACCCGTACGTGCCTAGCACCGATTTTATTTAACAAGCTAATTATACTAATACATACTATACTGAAAACCTATTCTCTTTACCACTGTCCTTAACCCATAGGTTTTGCTGATAAAGTCCACACCCCATAATTATTAACTGATTCCTTCATGAAGTAACGCCCAACAAA--TGGATATAATATTTCCAATATAAATAGTAATTTAAGATATGATAAGTTTCTTACTCTATTAATTTTAGTTTAAAATTAATATTTCTATTAAAAAGTAAAAATTTTAAATAATAAAAAGTCTTTTCGAGTTTTTCTTAGAAGTTGAAATATTTATCTACAAATCAAAAAATTTAATTATCTATTATTTTATTATTTTATTAACAAAATTTGATAATATTTTTTAAGAGTTTATTTTTAAAAATAATTTTGTAATTTA-TATTTTCTAATAATTTACTCACAATGTATTTTTATAAATATATATATTAAATTTACCATTTGTCTCAATAAATATACTTAAATACTGTTCTTTAATTTCAAAAAATCTAGAAAATTTAATATCATCTCCACATTAATAAAACTATTATTGATTTTTATAATCTTATTTACTTATGTTGTCTATCATCTAATAATCATTAATTATAAGATATGAGATAAAAGAAAGTTATATCAACTTTACAAAACAAAATATATAAAAAAAATTATAAAGTATTTATTCATATAAAATAATACATTACTCTACTCTATTATTTAAAACTAATATTAAAACTATAAATTATATCTTTGATTCTATTTACTCATATATGATCATGTAAAAATATTAAAAAAATATGATCACTAATGATCATCTCTTACTTATTTATTATTACATTTTAAACATATAAATATGGTCCTACATTTTTTCAAATTAAGTTTTAAATTTATTATCTACACTCTTATAATACAATAAATTGATTTTTCACTTAATCTACGATAAATTCTTTAGTATTATTAAAAGATAAAAAATTGTTATAGTAAAATATAAGTACTTACGTAACTTTCATTTTTTTTATTATTTATACAAATTTATTAACATAGTTATTTGTTTTCATAATTATGATATAATATAATATTGAATTAATAATTTATACGAAGTAT
Chloromonas_perforata           GAATTCAATTACTTCAATTATAGGATCAAATCAATAAATACTACTTACACGATTGCATAATCCTAAAAGCAATATTATCAAAATTTATATTATTTACACTATTAACATTTTTATTTTATCTATTTATAAAACACTTTTGACGCAGTTTATCCACGATTTTGTTTAAAACTTTTTTTGTAATTTATTTACAAATTAACTTCATAATTTTGAGTTTTTCAACTTTTTTGTTTATTATTTGTTCATTGGGATCATTGATATCTTCTATTTAAGATTTTTCTGTCTATTATGTTTAGTTACTATAGTTCAATCATATTCTTTTATTATATATAGTTTATATCCTTAAGTCGCCTGGGCAAAATACTATACAAATTTATGAATTTTATGTCTTATAACAATTATTATCTACTACTTAGATTATCTATCCCCTCCAGTTGTTTATTATCAATTCTACAAATTGTTACATTATATAATTCGAATATAATTAAATTTGATTTTTTTATTTTTTTAAATTTTAATCTAAATATCTTAGAAATTAAA--TAAGTCCATTTCACTTTTCGTTAAAGGTATATATTGAGTAATTTCTATTTTAGAATACCTTATAAATACCTATTTAATTTAAATCCAATTTAAATATCTATTCTATTAATATTGTAATAATATTAAGTATACTTATATTATTTTTTTTTTATTATCCGACTAAAATTATTTATAATAATTTTATTTTTTTAATAATTGTTAAATAATACAATTTATTTTAAGTATCATAATATTATTTTGTGTATTAGTGTTGAAATATTCAGATAAAATATATATTATTAGTAAAATAGACTATTATCTAGTTTTTAAAATTTAAATCCTATTTTAATTAGATTAATTTTAATATTTTAATCGATCTTAATAAAGTTTTTTCTTAAATTTTAGACTTATTAATATTTTTAAATAAATTTTTTAAAACTATTTCAAAAATACGTAATTTATGTATGATTAATATTAACAAATTTTAAATAATATATTTTGTAAAAAAATTTATGAATTGGTAAAGTTTTATTATTTATACTTGCTGATTTTTTAGAAGAATACTTAATTTTTTTTTTATATAAAATCATTTCACAAATATATAAATTCATTTAAATAATCATTTTTTATTATTTTATAAAGATATAAATTTTTTAAAAATATTAGTTTATTTTACTTAAAAAAAGTATTGTTGAATATCTATTAATAAATGTTTATTTAGTAGTTTTAAAGTAGATGATAAGATATTTTTTTTTTAAATTTTAATGTTAATTTATAATAAATTTGTAATTTTGAATAATAGTTTGTTAAATTATTATGTAAATGTTTTATAATTTTTATTACTAAAGTTTTTAAAGATTTAATATTGCTTTAAAGTTATCTATTATTATTATATATATATTTTTTAAGATTAAATTTTTTTGAAAAACGAAAAATTAAAATATTTAATCAAATGTCTATGCAAAATAATTATATTTTTCTTATTTGAGATAAAATTTTATTATAATTTTAATAATAGTTAATTTAGAAAAATTTTAAATTTAAAAAATAATAACATTTATTGTTATAAATTAGTAACGAATAATATATTTAAGTACGGTTTTCGTATTTATAGTTTTTATTTAATATATAAAAAAAAATTATTTGATTATTTTAAAATACCTTTATTATACTAAATAGTTTATGATATCTTTTATTTTTGTAATTCTTTTAATATAAATGAAGAAAGATATTAAAAAGTTGATTAAATAAATTATATTGTTTATATTTGCAACAAAAATAAAATTTAGTATTATTTAAATTTTATATTAAAAATAATAAGTTTTAAATTTTATAGTTATTTTATTATATAATTAAATAACATTTGTATTTATGATAAATTACAAATAAATTGTTATTGTTTTTTTAATATTCAATTCTAATATAAATTGAGATGATTAATTTTTGGAAATTAGTTTCTTTCTTAGTTAGATATTAATTACTTAACTTTGATTAAAAAAAAGATCAAAAATATAAAAAGTTATTTTTTTATATTTTACTAAATTGTTTAAATATATAATAAATATATATTATTATATCTTGACGGAAAGATAGTTTGTTTAACGATTATTTATCAATTCATTTATTTTATCTCTAATAAATATTATTATTTCGTGCTATAGTTATGCTTTTAAATAAATTATAGTTAATGATCTTTAATTCTAATTATATTAATTTGATTTCCAGACACCTGAGTAGTTTATCGATACTTACATGATTAATTTACTTATTGAATTTTAATGTTTTAATTCAATTCAAAAAAAATTCTTTCAAATAGTTAAATTAATGCAATTAGTCAAACTTTTACTTGATGTATATAACATACCATTCATTTTATATACATCTATAATGCTTTTTTTTTCCTCCCCCATCTCGAACACCGGTATTTATTAAATTCTTTTTACTACATTCTTCACATTCATAAAATTAGATACACGTACCTATTTCATGACCTGATTTTATAGGTTATTATATACATTTCCACAGTTATACTACAACTTATTTATATTTAGGGTACATTATAACTAAAATTTCTATGTCAATGAATAAGAAAGTTTATTATATAGTAAGTTATTTTTTTTAATTTAAACCTTTCAATAAGAATTTAAAAAAATGAGGTTTTGTATTTTATATTAGATTTAATTATTATATTCTCAAATACAACTTGACAAGTTTGTGCTGATGGAATGATTTTTATCAAAATGATAATTATATATTATAGGTTATATATTATATTTTGTTAAAAAATTATTTTAAGATTATATGTATTATAGTTTTATTTTAGACAAGTTAATGAAAGTATAAAATTTAAAATTTTAGAAAGATCTTTAAATTCGTCTATAATTATAATACCCATTTTATTCACACTTATAAAAGGCTATATTATTATAAGTTATAAACTGAAAAATTAAATTAATATATTATAAATAACTATATGATAATCAAATACTTTTTCGTAATTTAAGGTTCGTTATGACCTAAAATAGTTAATCAATTTAATTTAGATT------ATAAGTTTATGTTTTAAAATATTTGATAAATTATTTAAATATTTAAAATTAAAAATTAAATAATTATATAATTCAATATGAAATCTCAATTGAATTCTTCTCATTATTAAGTAATAAATTTGTACTAATCTATCCTTTCTAATTTTATGCTGTTAATTCTAGTTTGTTAAATATTGATAGTTTATTACTCAATTCCCAAGTTACTACTACTACACCATAATTAACGCTTTATCATTCATATAATTACATTTATTTAACATTACTTAAATTATCATTTTTATTATATAATTATACCTTTTTATATTTTCTTGTCACACTAACGTGACTCACTAAATCATAAATTATAGTTACTATTATAAGAAATATTAGATATTTGTCTATTTTTTCTAATACTTCTTAAACTCTTGCTTTCTAACCTTCCTTATAAATGTTTCCTCTTTTATAAATATAATATCTCAGTTTCTAACTCTTTCCTACGTTGATAGATTATTTCAGCGTTATACCCCCACAACTTTAATCTGTCATTTTTCTATAGTTTATTCATTCTTTGTTCATTATTAGTTAATGTTATGAGCACATTTTCAAGTTAAAATTCATTAATTTCGATTTTAATTATTATGATATATAATCATATGTACATTAATTACGTATTCTCGTAAATAAATATATTCTATAATTTTTAGTCTTTATATATACTTTTTTATTCAAAAAGTTTATATTTATTCGATTTTGTATATTTATTAAATATATTAGTCATATTATTAATTAATTATTATAAAAAATTAAAATATTATATTAATTAAATAAATTAATTTTAATTACGTAATTAATTATACAAATGTTATAAAATTTTATTTTATTTAACTTCAATTTTTATATATTTATAAAATTAAATAATAAATTACATATAAAATTTATAAAATGAATAATTAATTATTATATTATATATATTAAAAAATATAAAATTAAATTATTTATGTTTTGTATTATATTAACAATTATTTTTTTTATTATGATGGTCTCTTAGTTAATTATTTTTTTCTAATTAAATTTAATATTTAATAATTTTTTTTATATAAACTATTATATTAATTTTATATATCAATTATGTTATTTATTAAAGTATATAGATCGTAAAAGCTATATAAATTTTAAAATAAATTTATAAAAGTTTATTATTATGTGTATTAGAGTTAATATATATTTAAGTAAATTTAATTCAATAATAATTTATTATTTATAGAATTACATTTTTATATAATTCAAATAATTAATTATATATCTTACAAAATAATATTTGTAAAAACTATTTTAAAATTTAATGATATTAGTAATTTTTATTCATAAAGTATAATCTTAATATTTTATAGTATTTTAGTATATTTAAAACATAGTTTTTAAGATAAAAAAATTTTATTATATTTAATTTTTCTTTAATTATCTTTATTTTTTTATATCTTAATATAATTATTAAATTTTATTTAATTATTATTAACAGATAAAATATATTATAAAATAATTAGGTTTTTTATATTAAATAAATTTAAATATTAATGAAATTTAGAATAAAATAAAATAAACAAATAATTAATCACTATTTGTAACGCGTAAACATTAGATAAATTAAAAGAAATAAAAATATAAAAAATATTTTAAACTTTGATTATATCTATTCAATTTATAGTCAAAATTTAAGTGGAATTTAACATTATTTTATACAATGTTAAATAGTTAATTTTTTACTAATAAATAACCTTTTAACTATTAATGAAATTATTTTTAAATTTATTGCATATAAGTCTAATTTATCTTAATTTTAACAATAAAAATTTGATTAAAGCTCTTTATTTTTTATTTATTTTTTGTATATTTCTAATTTCAAATATACTTTAAATCATGATATTTTATTTATTATTCATTGTATAGCACCATTCCTAAAGTTTAACGTTTTTTTCAAATATATGTAAATTTAATTTTAATATTTTATAGATATTTTTTTTTTAAATTAAACATATTTAAAATATTTATAAGTTAATGACAATATAAACATTTATTCACTTAAAAATTTAGGAATCTTAATAATTATTATAAAAATTTTTTAACTGTAAATTCTACATTATCTCTAACGTATTTAGTCTTAAAATTTAAGTAAAACTAAAAAATATTTATCACAATAATTAGAAAAAAAATTATATACATTTTATTTTATTTTAAAATATATAATATTACAGATACTAAGTAATCTTAATACATTAACAATTACAAATAATTTTAATTTATTAAAATACTATATAATAATATATTAAGTAAAATAAGTTTCTTTAATTAAAAATATTGTATAATATAATTATATATTTAAAAGTATCTTCAATCAAACTATTATAATAATTTATCAGCCTTAAAAATTTAGAGTTCTTTGATAATCTTCCAATGTTTCTATCTTATTTTAAATTTTTGAATTATTTATAAATTTCTTAAACCATAGTAAAATTTATCTAATATTTTTAAATTAATATTTACTAATATTATATTTTTTAAACTTAACAAATTGTTTAAATTATGACATTTAACTTATTTTTTAACGTATTCTAAATATATAATTAAATTTATAAAATTTTATAAAGAAAATAGTTGTAATTAAAATAAATCTTATTTCCAATATATCATTAAATAAATTCCATTTCACATTTAATTAATTATACAAATCTTTTATTACTTATATATAATGAATCTTAATTTTAATTTTATAATTATTCTTTAGAAATATAAATATATAATTATTAGTAAAAATGTTTATAAAGTATCTTTCAACATCTTTTTCTCTATTTAATTAATTGATTATCAAATTTAGTTAAATTATAACATTATTATTTATACTAATGTTTGGTGCACTTTAATTCAATATTCTTTCTTATATAGAGAGTTTAACTTTAATTAAAAATTAAAATTTTTTTACAATAACTATAATTTATATCTCAACCAAATTATTTTATTTAAGGTTTCTATTCTAACTATAAACCAATTATATTTAATTTGTTCAATTTTTTGTAATATTTATCAAAGATGCTTAAAAGAAATTTATTTCTACTAATTAACCATTTTTATAATTATATATTGCATGTTATATTTTCACTATAGTAGTAAAATTGTTAGAATATATTCTATAAACAGGTAGGCATTTAATATAAATGTTGATCAAAATCGTTATTGAACCTATTAACAAATGCGGCGTAAACTCTTTAAAAATAAATTTTCACAAATATTTTTTCCTTTTTTTTCGTACTTTAAACAAAATAAGATTTTCTTCATTTTACCTAATTATAATTACCATTTATTTACTTTAGTATATAAATTTATTCGATCTATTAGGTTTATTTTAATCTATTGGCATCCAAATAAATTATTTATTTAATTGAATTAAATCCTTTATCATATTTCTATAGTTTCTTTATGATCAACATAAATATTTTTGATCTAACTTCATTATACATACTTCTAAATACATAATTTTAACTTTAATTAATTCTTTTAATATATAATATTGTTTAAAATTTACTTCATTGTTTACATTAAACCTTTTGTTTTTTCTTATTTTTTCTTCATATTACAATTTTATATATCGAAGGTGATCATAAACATACATGTATGATTCTATTTCGAAATTCAGTCATCTTAACGTTGGAATTACTATGATCTAAGATTACTTTATTCTTGCACTTGAAGAATATATTTTTACTAATTTCGGGCAATATATAGATTTAATAAATAATTATTCGTTAAATCATAATGTATAATTATCTAATATTATAATGATCATCTATAAATTATACGTCCAAAATCTATAATCGATCGATTAATATAAATTTTATATATTTTATCATTCTAAAATAGATTTATCTATTTATCTATTTGTTTCTTTTCTAATTATTTATATTAATTTCATATTAACTAATCAATATAATATTTAAGTTATCTAATTTTTATTTTAAAAAATTCCATTAATTGTTTTACTTCCTTTCTTAAACAATTAATCATTAATTTTCATGTTACATCCTATATTCTCTAATTTATAAATACGTTTAAGTATTTTATACTTTAAATTATTTTCT--TTACAGTTTGATTTCTCACTACAATCTTCCAACTTTTATTCTATTTATATTATTTTTAAGATAATTTCTCTTCCTTTATTTTTTATCTTTATTCGGACATTGTTCTGTGATAAAGAACTAATTATATTAGTGAATTAGACTAAATCTTTATTGCTAAAGTGTCTTTCTTTAACCGCATAGTTCGAAATAATTGTTAATTAACATTGATAATTATTTAATTAGAACCTTTTCTACATCATTATTATCTATTAAAAATTTATTTTTACTTAAATTTTATTATAGAAAATAAAAAGTTTTAATACTATGGATATATAAATCTAGTTTTGTCTAAAAATTACGATTTTTCAAATTTTATATAAAAAATTAATATTATTTTAAAATTAATATTTTGATACTATAAGATTGAACGAATTAATAATAATAAAAAATTTTTAAAAAATAATATAAAAAAAGAATAAAATAAATCAATTGTTCAATAAATGAAGAAAAACAATAATAACTATTATATAATATAAAATTTGAAGATAAACTTTTTTGATTTTTAAAAGTTTTATAATTTAGTATATTCTTTACTTCTTATTTTATTATGTTAAATTGATTATGATTATTAAAATAAAAAGTTTATTAATATTACCATTATTTTGAAAATAAACTTTTTTTTAAATTGTTTTTAATAATATGATTTATATAAAACAAGTTTTTATTAACATTTCAAAATTTTTTTTATCTTTTTCATATTATTTATTATATATATAATATTATACATTTAATTACTAATTTACATGAATTAGTTATATTTTAAACAAAATTTAATTATTTTGTAATATCAAATATTTAAATATAATTTAATTATTAATAATAATCGTATGACATTATTCAATTGATCATGAGTTATATTACGCAATCATTTTATTGTTTTTCTTATGATTTAAAAGTATAATTCTCTTTATAGTATTTGTAATAATATTTTTTATATATATATTTCTTTTTATTTCAAATTATTAGTCTCATTATATTATAGCAGTTATTTGATCATCCGATTGGAAGGTACACTTTATTTTAATAAAAGTTATCGAATAATTTAAGTATAGCATATGTAATTTTAAATTTATGTTATAAATTTTTTTAAATATCTTATATTATTATTTCGAACCAGTAAGTTATAAGTATAAATTAAAAAAATATAATAAATTTAAAATTATATAAATAAACATATAAATTTAAATTAATTTCATTGTTAAACTTAAATTTAAGTATTTTCCTATTTGTTTTTACTTATTTATTAAGTAAATGATTTATTAAATATGGTATTTATATTATTAATTGTAAAAGTGAATCAAATAAAATGTATCGAAATATTTATTTATTAAAAATTAATATACTAAATATCTATTATTAATAGTATTATAATTTACTTATGTTAGACTTTTAAAAATTTTTTTCATTTTTTTTTTTATGTTAACATTAAACTACTTAAGATTTTACTCAAAGTAATAATATAATTATTATTAATTTTAATAATATTTAATAATTTTTATTAATTGATATCTTGAAGGAATATTTTAATCTAGATTTTATTATTAACTATTATTTTATATACACATCAACATTATGTTCTTGATTTTTAATTTATTTTTTTATTTTATAATTAAATTATATTATATTTGATTTAAAGTTATATATACTTATTTCAACTATTAACAATTATAATCCATTTAAAAATTTGAAATAATAATAGTCTTTAACTTAGAAATCTATATTATTTCATATAAAAATAAGTAAATATTATTATGTTATTTAATAAATTTAAATAAGAATACTTTTTATCTATATTTACAATCTTTCATAGAATTAAGAATTTATTAATATATAACTATTCTTATTAAATTATAACTTAGTATACTAATAATATTTTAATATAATTTAAAAAATAAAATATAAAAAAGCATTTTCTACGATTTAATAATTTCATTTTTTAAATTATTGTACATTTTTAGAAATTTAATATTGTTTAATAAAACTTTAGAAAGAAAAATTTAATTTTAAATCTATAATATTTTATACGTAATTTGTGTAAAATATTAAAAAATATAATT-TTATTAAAAAAATATGCTATTTTATCATATAATTTTAAGACACTATAAAATTCAGAATTACTATTATATTTAAAGTATTTTAATTGGTATAAGGTTTATAGACAATTAGTCTTTATGTATTTTTAAACTGATAAATTCATTAATAATTGATTAAATAAAAAGTGTCTTTTAATTAAGGATTTTTTAATATATATTGTGTATTTACTTTCTATTAAATTAAACTTTCGAATTTATGATGGTCCTATCTTTAAGATTATCTAATAATTGATATAATACTCATTTCATTATTATCCAAGCTTTTACGAAACATTCTTAAATTTTCTTTGCTCTAGTTAAGGCACTAAGACCCATTAATATCATGATCACCTAAATCAAATTTATAAATTATTAAAATAATGGTACTTCTATAAACTAACGTACTTCAATATTACAATTTAGACTATCCCATTTTGCAATTCACTTTGTACCTTAATAATTATGCTTATCATATATATAAGTAAAATCATATTAAACTATTCGTTGTACTTAATTTTTAAAATATCGGTTTCTAATTTGTATTTGTTTCTATTCTTCAATTTCTCTTTGTTTACGTTTCACCCTTTATTCCTTGTTATTAATGCTTTTTATATTTAAGTATTCTATTAAAGACTATTATATGTTCTTTTTTATTGGATAATTTTCAACCTTGTTTCATTATAAATTATTTTGTACTTAACACCTCTTTTTTTATTTATATGCCACTTTCGGCCTAATTTCCCTGAGGTCTGTTTTTAT-TACTTTTCCTATTTATTAGATCCAGAAATATTATCTAAATTTTAGCATCTCTGACAAGCTCATTTCGAATCAACAGACTAATTTATTAACTATTTATTTATTTCCAATTTTGTGACCATTTCTTTGAATACTGTTTTAGCTGTACTCCCTGTTACGTTATATTTCACCCTCCTTGATTCTTCTAATATTAACTCCCTATTACTTTCTTTGTCCATGATTTTCGGACTTTTCAGCAACCAATATTCGTTAGAATCTATGTTGCTTTCTAATATATTACATCATAATACATTGTATTCTTCCCGCACATATCTTGCACCGATTTTACTTAACATGTTAATTATACTAATACAATCTTCTCTAAAATCCCATTTTCTTTACCATTACCCTTAACCCATTGATATCGCATATTAAGGCCTCGTCCCATTTTAATTAACTGTTCCCTTCATGATGCATCTCCCAACATTTATTGATATAATTTAGTCAATATAAATTGTAATTTAAGTTACAAGTAGTCTTTGTTTCTATTTTTTATAGTCTAAGATTTACTTTTTTATCAATAAGTGGAATGTATAAATAACAAATAGTTTTTTCGAGTTTTTTTTAAAAGTTAAAATATTTATTTATAATTCATTTAATTTAATTATCTATTAATTTATAATTTCATTTACAAAAATTTATTTCATTATTTAAATTTTAATTAATAAAAATATTATTGTAATTTA-AATTTTCTAATAATTTTCATACAATATTTTTTATTTAAAAATTAAATTAAATATATTTTTAGATTTAATTAATATTTTTTTATGTTGCATTAAAATTTCATAAAATTTAGAAAATTAAATATTCCCTCCTCTTTAATAGAACATATATTGAATATAATAATCATTTTAACTTATTTCGTCAATTATCTTATATTCTTTAATTATTAAAAAAGGAACGAAAGTAAGCTATATCAACATCACATAACATTATTTAAATAAAAATTAATTTAATATTTATATTCATTAAAAATCTCAATATTCTTATCTATTCTATATAAAAAATATTAAATTTATTAATTACTCTATTGATTTTCATTTTCCAAATAAGATTATGAAAAAATATTAAAAAAAAATGGTCACTATTGATCAATTCTAATTTTTATATTATTACATTTTAATCATATAAATACGGCCCATCATATTTTCAAAGATAGTAGTTCGTTTTTTATTCATACTCTTATTTTACAAATATTGGATCTTTCTTTTAATTTATGTTAAATCTTTTATTATTTTTAAATACTAACAAATTTTTACTGAAATATATTAATACTTAAGAAATTTTTATTTATCTAATTGTTAATTATAATTTAAAGTTAGAATTATTTTTTTTTTTAAATATAATATTATATAATCTTGAATTATATATTTATACGAAGTAT
Chloromonas_radiata             GAGTTCAATATTTTCAACTTCTGGCTTTAATTTGCATAATTAGTTGAATTGATAGCATATGCTGAAGTGTGATTTTAACTTAACTTAAACTATTTACATTATGTATATAAATACTTATCCAATTTAAAAATCTCTTTGGACACAGTCTATTCATTAGATTGTTTAAAGTTAGTTTTGTAAGCCAATTATAAATATTTTATAAAATTTTCTGTATTTTGATTCGCCCGCTAAATACTTGCCTAATGTGAATTTTGTCATTATTTAATTTAGCTATCTGTGCCTTTTACATTCGGATATTAAATTTCATACGTAAACATTTATTATATATAGATTTAATCCTTAAGTCGTCTCTGAGGAATACTATATAAATTTATGAACTCAATGATTTTGAACGTTGAAAATCATCCTTACAGATTTTCTATCCCTTTCAGTTTTTTAGGTTTAAATTACTAATAAGATACATTATTAAATCTGATCATACTAAAATTAGTTAATTACATTAACCTAAAAATATATTAATATACTCTAAAGATCAAA--TAAGTTTAGTTCATTTTACGTGTAAAGATAAGACGGAATAGCCATGGGGGCAAATCCTCTGTTAGGAATTTCATAGCAACAGGCCCTGTTTAGGCACCAGTTCCGATGTTATATACAACATACTTTGGATGTATATATATTTAAATTTTGGGTACCTGTTTAAAATTAATTCAATCGATGATAAGTTTTTAAAAATTGTATAATATTATGGTTTTAATTAAGAATCACAATCTCGTGTTGTTTAATAATGGTGATTAAATCAGACTGATTGAATGATTGTAGTTATATAGTTTAATGTCTAGTAATATTTATTTATAATTTGGCTCTGTTTGTTATAATTTAGCACTTCTGTTGAACTTAACAAAGTTTCTGTTGGAAATTTAAATATATTAATATTAAAATAAAATTTTAAAATAAAATTACTTTCGTTTAGAAATTAAAATAAGTTGAATATTAGTAAATTTTAAATGGCATATTTAGTTAATAAAATTATGAATTGGTCAAGTAATATTGTATATGTTTGTTCACTTTTCTGTAGAAAAATTTTAAACTTTTTTACGGAAAATCATTACATAGACTTATTATAATTGTTAAATAATCCTGTTGTAATATTTATTAAAATCAAAAATTATTTAAAAAATTTATATCATTTTGTTTAAAAAAGTCGGTATTGTGTATCGATTAATGAAGGTTTTTTCAGCAGTTTTAAAATTGTTGGTTAGTTACTGTTTCTTTAATTTACAGTGTATATTTATAAAAGGTTTGTTTTTTTGCATATTAGATTATTTAATTATTGTGTAGATAATTTGTAAGTTTTAAGTTCGGGGACATTATGGGTTAAAAACTTTTTTTTATTTACTAGTTTGTATTAAATAATCACTTGTAGTGGTTAAAATGGTTTGATCTAAAACAATTTAGCACAGTTAATTATTCTTTAAAGTTTAAAGGATATATCTTTTTTAACCTCGTCAATATTTTTTTGAATTATTAACTAGTGTTTATATTGAAAAATTTATAATTTAAAAATTAAAAATACACTTCGAATTAAATAAGTAGAGCTTAAAATAAAATTTATTATTTTTAAGATTTTAGGTAATTATGTAACTGTGAAAGAAACACTATATGGAGATTCTGCTATACTTATCTTGTATATAATAGCTAATATAACGTGATTTAATTGAAATTTTTGTTAAGTAAAAGATAAT---TAAATGAATTCTGCTTTAATAACATTACTAGTCTATATCTGTAACAACAGACAAAGTATGATTGAATTAGTTTTTATAATAATACTTTTTAGATTCTAACTATCAAGTAATATCATTCTCTATTTAGATTATAAACGAATTTTTTATTAACAATAAATAAAAAGCATTAGATTGTTTAATAATTTATTTTTATACTATGCGATACGAATATATTTTGAAATTTAGTTTTTTTTTCTGTTAGACATTATCTATTAAATTTTGATAAAATAAAATAAAAAAAAATAAAAAAATTTCCTATGAAAATATATTTTTATTGAGTATATATAAAACCAACAATCATGATTATAGTTTGTTACATAATTACTTAGCCTAATGATCATCTATTTAAATCACTACAGTACATTTATATAATTTCAACACTTTAAGTATTAGACATGTTTTCAAATACACTTCTTATGATAAGTATTTCTTTAGATTATATTAAGTTGATAATTAGTAGTATAGATTGTTTTCCGTTACTCATGAGGTTAATTTTCATATTGAAATTTATTGCTCGAATACAACTCCAGTTTTGATCTGTCAAGTTGGGATGTTTACGTATTAAGTTGTATTTTTATTTGGTGTATATTTCATATCACGTAAATTATTTTCATCAATATTGCTAATTTTTATCATTACCAACTCGAACACCGGTATTTGGGGTATTTCTAAAATGGTATTTAACTCTATCAAAAAAATAGTAATCTGTATCAATCACATGACCTGTCTAAGGTGGTATTATCATACATTCTCTAAATACGATAGCGACTTACTATCGTTTAGGTGACATTAAATCTAATATTACTTTATTAATTAATTTGTATATTAATTGTATAGTAAGTTCTTTTTTTAGTATCTTTTTTTTTTGGAAGAACTTATAATAATGAGGTGTTGACTTTTATTAAAAATTTTTTTTTTATAAGTTATAATCAAGAATGTTGTGCTTGTGTAAAAGTAGAGATTACTGTAACAAAGGTAAATAATACGTACTGTTTAAGTACAATATTTTGTAAAAAATTAGTTTAAAATATACATTAATCATAACAATAATTATGATAATTTTTAAATAGTTCAGATAAAAAGTTTGTAAAAAGTACTTGCAAATTGCTTTTAAACAATTTTCTTAATTCATTTATCTTTATAAAAAGTTAAATCATTACAAGCTAAAATATAGAAGATTAAGTTATTATAATATAATCATCTTTGTGAAAATTAGTAACTTTTTTGTAATATAAAATTTGTTAAAAATTTTATAAGCTAATCTATCATATTCAGGTT------AATGGTATTTGCATTATAATATATAATATAAATCTTAAATATCTTACATTAAATATAAAATAGTCTCATAACTTAAAATGATATTTTAATGTTATCTTACCTAATTTGAAGTTAAATGTTTTTATTTATTTAATCTTCCTAATACTTGACTGTTAACTTTAGTTTTATTGTTTTTGAAAGTTTAATTCTCACTTTCCAATTTAATGTTTTTACACCATAATTAACATAATATCTCTCATTTATTTATTTTTTTCAAACAGTACTTAAATCAACATTTTTATTATAAAATTATACCATATTATATTAATTTATCACTATATCGTGACTTTCTTATTCATATAATGTATCTACTTAATTAAGAATTATTACATATCCGCCCTTTTAATCTGAACCTTTCTAAACTCAGGCGTCCTAACCTTCCTTATATTTGATTCCTCAATTATATATATATTATCACAGTTACCAATTCTTCCCAATGTAATTTGATTTTTTCAGCGATATATCTTTTTTACTTTTACCTGTCTTTTTACTAATGTTTATTCATTTATTATACTTTTTCAGTTAAGTTTATGAATACACTACCAAGTAAAAATGTTTTGTTTCTGATCTCTTTAACTAAGATGGTGAGTCTTTCAAACATTAATTACGAATATTTTTATATAAATATACTTCCAAAAACTTGGATCTTATGTTTAAAATGATCTTTGAAATATTTGTATTAATATGGTATTGTTAATTCATCAAACTGTTTAGCCGAATGTTTATTAAATTATCTAATAAAATTTTATAATTATATAAAAAAAATAAATAAGATTGAAAAAT????????????????????????????????TATTCTTTAATAACATTTACAGGATTAATTTCAAACTAAGTATTGAAATAATTATAAAACAAAAAAAATAAAGAATTAAATAAATAATTCTAAATATAAAAAAGTAAATTAATAAAATAATTGTATTTTAAATTAAATTAATTTTTATCTTTCAATTTATGACTCTTTCTTAGTTGACCTTTCTTATTCTGAAAAATGTAATATACAAATGTCATTCAAGTATAAGGTATTATGTTAATTTTATATACATATTTTTTTTCTGGTAATATTATAGAAATTGTTAATACTATCTGAGTTTTAAATTAAATTTATAGTTTTTTACTATTATTTATAGTTTAAGTAATTGAAAATACATTGAATTTAATTTAAGTATAGTTTAAATTTGTTTGATTTATATTTTTATATATCTCAAACTGATACTTATATATTATATACTAAATATTTAGTAAAATTTATTTAGCAATTCTATTATATAAATGACGCCTGCCCCTCTATTATCTATTGAGGCTTTCGTTGAATTTCATTACATTTGGCTTGGAATTCTTAATAAAAAAAAATTTTATTTTATTTGATCTTTCTAGTATTGTTTTTTTTTTTTCGTAATTTTTATTAATTACTAAAGCATACAATAATATCATAAATTGTTTATACTTAGTAAATTATAATTAGGTTCTTTATTGTAAAGAAAATTAAATTCTAATTAATTCTAGTATAATATGAAAAGATAAAATAATTAATCTCTATTTGAAATGTACAAGTATATGATTAATATAAAGTAATAAAAATATAGAAATAATTGGTAGCTGTGTTTCTAGTTATTAAACTTATAGCTATTAAATAATTGGAACTTCAAAGTATCATATTTAATACTAATATGTTAATTTATAATTAAAAAGAAATAAGCTTGTAAATAATGATACTTTATATAAGCCTATTGTATATTTTTTTTATTTATGTTAAAATAAATAATCTGATATTTACTGAAGCTCTTTATTATTTATTTTTTTCTAGAAAATTTCTTAACGTGAATATATTTATAACCCCGAAAGTCTAAATATAATTCTTAGTGTATTTTCTCTTAATATGTTTTATGTTATTTTATAATCTATGAAAAATCTCAATATTCATAACATTTACATTTCCTAATCAAATTACAATTCTATAAAATACTAAATTATGATGGATTATATAACTTTTTATTCTCCCAAAAAATTTGTATTCTTATTAATTATCTGTAAAACTTTTTAATGATGATTTCTCCTCCATTTCTAATGTATTTAGCCTTATGAATCCAGGGAAGTTATAAAATTGTTTCTATAATGTTCAATGAATAAATTATATATACAGTATATAAAATAATAATATACAATGCGATAGATATTAAGTATTTTCAAAATATTGATAAAGACTAATTTAAAAATGTTAAATTAATTCAACATAATAATTTAATTAGTAAAAAATTTTCCATAAATATAAATCACTGTATGTGCCATTAACAAATTCATAAAGAACTCTAATTAAATTTTTATTTTAAGTTTTTAGTTATATTAACCTAGTGTCCATCGATATGAATCTAATAATTTTATTTAGTTTTAGATTATTGATCCATTTAAAACATATGTAAATCATTATAAAAACTATCTTATAGTAATAAATTTGTAATTTTTGATAATAAAACTTCTAGATGTACTTAACGTTTTTACACATGATTATTGACCTATATTTTAAGATACTCTTAATTTACTGTAATCATAATAAGTTTCTAAGTTGCGGTTAATCGATACCAATGAGTTAATGACTTTCATCGTTCCGCTAAAATAGGTCAAGATCATATACTTTTAGTTATTTTATATTTGCATAATATCTATATAATGATTTTTAATCATTATCCAATAAATAGTCTCAAGAAACTTAAATTACTAATATTTAGCGGAGTTGAAAAATAAGAATTACTTAACATCTTTCTTACTATTTATTTAGTTGGGTAACAATAATAGTCAGGTTAAGATTACAGTGAGTTAGCCGTCCTAGAGTGTTCAAATTATTATTGTTCAAGTAATTTAGGGATGTTTAACCTAAATTAATAAACGATACATTTATATAATAGCAAATACTAACAATATAGTCTCATCAGATCATTTATAAGATTTATCAAAATTATAATTTAAATTTATTAAAAGAGATAAAATCATTGTAATATATTACCAAGAGGTTTACTAGCATTTTACTCCCACTGAGCATTCATTATTACAATAATGAATTGAATGTTATTATTTCGACATTGTAGCATTATTGCCTGAATACTTTTTTTTAACTGGTGAGTATTTGTCACTAATGCTGTTTCAAAATGTTAATTCTCTTTTAGATATTAGTGTTGCAATCTTAAACATAATATATTATTATATTATTTTCAACCAACTTATTTGTTTTCTAACTGATATTAGTTTTCCTTCGCTCTGTTTATTTATTATTTCCTTTTGACTTTTATAGTTTATTTACTTCACTTTTCTAAATGGTGTAATATGACAAATTAGTACTCAAATAATTATCATAATTATTTGAATAAAGGTTCCTCTCTAATATCTCGTGCCTTATATAGAGTAGTACATCTTGTTTTGTACTAGCTTTATTACAAAATCATCTATAAATTTAAATATTACTCTAATTATCTTAATTAATTAATAATATTATTTATAATTGTCTTTAACGTTTTTATTAAATCTTTTGTTTAATCATATCTTTCTACGAAACAACAATTTTAATTATTGAAGGTGATCATACATATAAAAGCAGTGTCTTATTCTGTAATTTAGTCATCTGAGTTCTAGAAATCCCAAGAATTAAGAATTTTATATCTGTGTATTTGGTAAATGTTGTTGTTCTATAAACAGGTATTACATGTATAATGTTTATTCATATACGTTAAATCAATAAGTATAATAGCCCTAAATTTCGATGTGTAGCTTTAAATAATCTGCCTTTAGATAAGATTCGTACGATCGACTTTATTCTTTAATATTATATTACTCTAATATAGATTGTCCTAATAATTTATACGTTTCTTTGCTGATTATTTTTAAGCATTTTATATGTATTTACCAAGATATTGCATAAAATGTTTTGATTCCAATTTTTATTTTTCTATTATCTGTTGCATAGTCTTTCCTATTTAACTACAGAGTAGTTTATATGTAGCATCCTAGGCGTTTTGGATATAAAACATGATTAAGTATGCAATTTATTAAATTATTAAGA--ATACGGATAGACTTTTTACGACATTGTTCCAGCTATTATACGTTATTGAATATCCTTGAGACAGTTTCCCGTCTTCTAAATCAAAGTCCTATTTGGATATCGAGCCGCGGTAAGGAACTAATTAAAATAGAGAATTAGACTAGATCTCCATTGCTAGGGAGGCACGTATTTTGCGCATTGAGCGGATCATTTGTTAATAATTATCGATATAATATAGTTAATTGTCTTATTTCTCTCGTTAAAGTTATATAAAAATATTATCTTATTTAGAATTTAATATAAAAATGATAAAAATAAAATATTAAGGAAATATAATTTTAGTTTAGTTAAATAACATAGATTCGTTGAAATTCATATATAATATAAAAATTATTATAATTTTATTAAAATTAAGTTTTAAGATGGAATGAGAAAATGATTCTAAAAAAATATTTAATTAAATTAAAACTTAAAATTAAATTGAATTTAAAAATTAAAGAAGTATAAAAAATAAAATTAATAGATAAAGACTGTAAGATA-AAAGATAAGTTTTTTTGTATTTTGAGGGTTTTATAATTCAGCTTTTTCTCTTATCTTTTATTTAATTTATTAAATCTTTAATGATTATTAAATCTTCATGAAAAAAAAATTTGATGTTTTTTCGAATAAAATTTTATTTTTAAAAAGTTTACAACAATAAGATTTTATTAAATATTATTTTTAAACCTAACTAAAAAATTTACATTTTTGATTTAAATCACTTGTTATTGTAATCGTATTATATGATTTTTCATTAAATAATGTCATTTATTTATTTTTATAATATAACTTAAAAATTCAGTACTTAAAACAAAATAAATAAAACTTAAATATCAAATATTATTGAACTAAATTATTTAAAAAATGATGAATATGAATTTGCTTTCTTGGTAATCATGTTAGTCTGTATTATTATAAGAATTTCTTTTAAAGTATCCGTAATAGTAGTTTTACTATTATCTCTTTTATATATTTTAAATAAATAGTTTTAAAACATTTATACTGTCACTCGATAGTCTGGTTGGTAGGCGTTCTTTAATGTAAATAAAGATATTGTTTATACTATCCAATGTGATTGATATTAGATGGAGATTTTAAATAAGTTTTTGTAAATTCTATTTAACATGTTTGTGTCAGTAAATTAATAGATTAAATGAAAAAAATAAATTTAATTTAAATTTTAATAAGAAAGTTTTAAATATGAGGTCATAATTAATGTTGAATAGTAGTCAAAATAAAATTTTGCTAATTTTTATTCATAAATAAAGAAACTAAGTATTTTAATGAAGTAATAATTTAACAAATTGAAGGAAAAAATTAAATAAAAAGTAATTATTTATTAATTATATGAAAACTTTTTCTTTAGAAATTAAACATTAATGGAAATAAATCAGATATATAAAAGAAACTTTAAAACATATTTTAATAATTTTTATATGATATTATTGAATTATTTAATGATTTATTCATAATAATAATAATGGTTTTAATTATGTTAAAGAAATTAAACTATTGGTATTAAATATTTATATAAAAAAATATTTTATTCTAAATTATTTGTATAATTAGATATTTTTTTATATTTTAACATTATTTACTAAATATTAAATTTTTCATATGATTACATCAACGAGTAATGTAATTAATATATTAAACAATTAAAATTATTCTTAAATAACTAACTATTAAAATCTTTATAAATTATTAGAGTAAAAATAGTTTTAAATTATAAAATAAGTATAACTTTATTAATATAAAAATATACTCTTTTTTACAGCTATATAATTATAAACAAGAATATTTTTTAGTCATACTCACGACCTATAATAGACTATATAATTAATTAAAATAGAATCTAACACGCTATACTAATGTAAAATATATTAAAAGAAACCTTAAATAAATTAAAGAATAATTTTTAAAAGAGTATTTTTTATGTCTTGGTCAATCTGTTAACTAAATACTTGTAAATTATAAGAAAAAATTGATAGCTTACTAAAATGTTAGAAAGAGAAAATTTGTATTAATTTTTCCAAACGAACATTGCAAATTTTAAAAAATTTCAAAATAATTCATA-TTTGAACAAAGTTTTACAATGAAATTAAGTATTTTTAAATCTCTCTTTTAAATTGATTTATTATAATATTTTAAACTTTTTTAATTGAACATTTTGTACAGTATGTAGTATCATTGGAATATTTAAATTGAACGATTTTGTAATTAATGACTAAATAAAGAGTTTTCTATAGTTAAGTGAATTTTTTAAAACTTAGTGTTTTTGTTTTTTTTTTAATAAAATTGTTTGTTTCTTGATTGTCTATTTATTATGATTAATTAATTGGAGAATGAATACCTTTTTCATTACTTATCATGACTGCATAAAGTCAATCCATGCAGGCTAGGCCTTAATAGAAGCACAGAGATCTATAAAAATTATGCGCACCTGTATTAAATATTTAAATAATTCAGATATTGATTTATTAAGACGTTTATGTATCTCATTACAACATTGAAGATCAGCCTAGTTGATAATATGTTACGTTATTGAATAATCTTACTAACTACATAAATAAGTCAATACACATTAATTATTTTGCTGTTTATTTACCAAAGTATATCGGTACTTCATGAGTGACTGATCTTTACTTTCAATTTTCCTTTTTGTACGTACCTTCCTTTATTTCTGGTGATCTATGCTCCTTATAATTAAGTATGTCATGAAAAGTTATAATTTGCCCTTTTTAAATGGATTAGTATCAATTTTATATCATAGTTAATAATTTTGATCATATTATCTCATCTGACCTATAAATGCTTCTCGCGGTTTAATATCCTTGAGATTAGTAATTAT-TACTTTTTTGATATTTTCGGTCCTGAACCATTAATTTTATGTAATCATATCAGACAAGCATTGTACGAATTATTTGGCTAAAAAAACAAATATTTATTAATTACCTATTTATAGGCTAGTTTTACGTTTTCTGTTCCAGTTTTACTCCCAGTTTTGCTTTATTTTACCCTCTTTTTTCCTTCTGTTTTTATCTCCCTTTTTCTTTCTCTACCCACGATTTACAGACCTTTCAGCACCCCAATCTCGTTAGAATCTATGTTGTTTTCATTATTATTACCCCTCTATTCTTTGAATTAATCCCGCTCATACCCTGCACCGTTTTTACTTTACATGCTAAATATACTATTACAATCTTCACTAAAATCCTTTTCTCTTTACCACTGCCCTTAACCCATAGATCTTGCTTATTATGATCACACCCCAATTTTATTAACTGTCCCCTTCATGAAGCAATACCCTTCATTTATTGATGTAATTTATTTAAAATAAACATAAAATATAGTTAAGTGTTGTCTAACTTTTTATTTTTACTAGATTAAAATTTAAATATTAAATAAGAAGCTAAAACTATACATGATTAATGGTTTTTACAAATTTTTTTTAAAAGTAATAATATATTTTTTCAAATTAAATAATTTAAAAAATATTTATACAATAATATTAACTGTAAGTATCAATTGTATTTAAAATGTCTCTTATGTTGTAGTGAATTTTGTCTCTTA-TGATTTCCAAAAAATTTTATATAATATATCTCAATAAATAAAGATATTAAATCAATTTTTAGACTTAATTAATAATCTATAAGGCTGTATTAGATTTTTAAAAAATCTAGAAATCTAAATAGCATCTTCTCACTAAATTAATTCACACTGGATGTTAGAATCATTTTAACTTATATAATCATTTATCTGTCTTTCTTTTAGTAAGAGATGAGAGTTTAGGTAAAATTAAATCCATTTTACAATATAAGTAATATATAAAAAATTATAATAGATTTTACTTTACAAATCATTCTAATATTTAAAATTACTATTATTATTTAATATGAAATTTATATATTATTTTTATGAGCTTAAAATTCTATTTTAGGTTATGGAAAAATAATATAAAAATATGTCCCTTATAGTTTATTTCTTATTAATATATTGTGATCTACGGATCATTAGGGTTTAGTCCTGCATAAATATATAATAGGCTTAATATATTTTATTTACACATTAACATTATTAATTATTGATTTTACATTTTTATGATGAATAATTTTTTACTATAATAATATGATCACGGAATATTACTGTAATACACAATAATTCAAGTAATTCTTATTTATTTTATTATTAATTAGAATTTATAAATATAACTATTTTTTTTTATAAATGTTGAATTATATAATTTTGAATACATTTTTTAAATGAAGACA
Chloromonas_rosae               GAATTCGCAAATGATAAGTCTAGGTTTTAATTTGCATAATTTTTCAATTTGTGTGTATATGCTATAATGTAATTTAAATCAAATCTTCGTTATTTACATTATCTATAAATTTATTTATTCAATGAAAAAATCACTTCTGACGCGGTTTATTCTTGATTTTGTTGTAAGTAAGTTTTGGGTTACAATTATAAATTTTTTTTAAAAATTTCTGTACTTTGATTTTACTGTTATATCTATGCTTTGTGTGAATTTTGATAGTATTTATTAAAGTTTTTTGTGCTTTTTACATCGAGTTAATAAAATACAAATATATTTTATTGGAGTAAATAGTTTAAATCTTTATGTCGTCTTTGAAAAAGTTTATATATACTTAAGAAATATATGATTTTAAATAATTATAATTTACTTTATGGTCTGTTTATCCCTTTCAGTTTTTTAAATTTAAATCATTAATTTGATACGTTATAGAATTTGCAAATATTGGTGATAGTTAAAAAGATTAATCTAAAACTATACTAAGCTATTTTAAAGGCAATTCCTATGTTTTGTATATTCAATGTATATTGATTAAACTAAAAGATCTTTAGAATTATACTTTCTGTAAACATCTTATTAATCCAGTCCATATTGAAAAATTTTTATCAATAATTATTATTCTTTCTTGTGTTTCTATATATAATAATACTTAAATAATTTGTTGAAAATTAATTTAATAAATTTTATTTTTTTAAAAAGTGTTGAATATAACCGTTTATATAAAGAATTTTATTATTATATGGCTAAATTATGTTCGCAATACTAGAGTTAATAAATTATTCTAGATACATAGTTTAATTTCTAGTAATATTTATAGTTACTTTAATTTATTTTGTTCTAATTTAATACTTTTTTTGATCTTAATAAATTTTGTCTTTAAAAGCATAATATATTAATATTCAACTATATTAGTAGTATAACTTTTTCATCAACAAGTAATTAAAATAAGTAGAATATTAATAACGTTTAAATGTTATTGTTAGTTAAGATATTTATGAAGTGGTTGATTTATATGATATACATATGTTAAATTTTCTGTGGAAAAATTCATTATTCTTTAATTCTAAATTATTTTACAGAACTAATTCCACTTATGAACCACTTTTTTTAAATTCCCTATAGATTTAAAGATTTTTTAAAATTCTTATTTTATTCTGTTTCAGATAATTACTGTTGTAAATTATTCGATAAACGTTTTTTTAGCAGCTTTTAAATTGTTTCTTAGTTACTATTTATTTAAATTAAATGGTATTATTGTATAAATATTATATTTTTGTATAATAGATTTTTTATTCATTGTGTAGATTTTTCATATTTCCTAAACTTTAGAATTTTGAGGAAGTTAGATCTCTTAAATACTATTATTTCTTATTAATTACTTAGCTATCAAGACTGAATTTATCTGATTTACAATAATTTTTTAGATTAAATAATTATAATAGGTTTAAATTATATAATTCTTTCTTTTCAGTTAATATCTCGAATTAATTCCGACTAATGTTTAGCTTGGGAAACTTAGAATCTAAAAAGTAAAAATATATGCTGAGTTTAATAAGTAGTGTTTAATATAAATCTTATTTATTGTAACACCTATAGTAATTATTTATCAATTAAAGAAACACTATATGATGAGTTTATTATATTTTTTTTATGTATTATAGCTAATAGAATATAACTTATTGGAAATTTTTTTTAAATAAAAGATAAT---TAAATGGGATCTGTTGCGATTGAATAATTAGTATGAGTCTGTACCAATATTAAAATTATGATAGAATTAGATTTTATAATTAGAATTATTAGCTTTTAATACTTTGGAAATATTATTATTTTATCAATATAAAAATGAAAGTTTTATTAACAATAATGATATAGTTTCAGCTTGATTAATAATTAACTCTTTCACTAGTTGTTATGATAAAATTTTGTAATTAAGTTTTTTTTTAAGTTAGATATTATTTATTAAATTTTGATGAAAAAAAAAAAAAAAAATTAAAATAATTGTTTTTTATTGTTTTTTTTAGTAATATATATTATTTCACTAAATAATTTGTTTTATTCTGCTGCATCTCTAAATCGTTTAATGATCATAAGTTAATTTATTTATATTACATTTATAAATTTTTATCAATTCATGGACTAGACAAGTTCCTAAATATGAATCTTATAATAATTATTTACTTTGATTTTATTAACTTGATAATTAGTAGTATAAATTGTTTTTCGTCATTTTTTAGATTAAATCTTAATTTGTAATTTATAGTATAAAGACAATTTTAATTGTTTTCTGTCTATTTGTAATAATTTTGCATTTAGTTTTATCATCATATGTTGTACTTTATACATCACTCTGATAGTTTTCATTAATAATGTTAACCTGTATCACCTCCAATTCGGATTCCGGTTATTTTTTTATTTTCGTAATTTTGTTTTATTCTATCATAAAATTAGGTATTCGTATTTTACACATGACCCGTTGTTGTAGGTTCCTTATACCAAGTCCATAATATTATTATAACTTATCTACGTCCGGGTAATAATAATTCAAAAATTTTTTTTTTAAGTAGTTAGAATCTTAATCGTACAGTATGTTGTTTTTTTATTAATATATTTATTTGAAAGAAATTATCATACTGAGGTTTTGTCTCACATTCAAAAAGTATTTATTTTAAAATTTATATTAGCTAGTTAAGGCTGTGTAAAAGTAAAGATTTCTATCACAATGACAAGTTATTTTTAATGTTTAACTATTATATTTTGTAAACAATTAATTTAAAAAATATATTCAGTAAAATACTATTAATTATAATATGTAAAGTCTATAATCAACAAATCAGTAAAAAGATATAGCAATTTGCTTATAAACATGTGAGTTAATTCATTTATCTTTATAAAAAGTTATATTATTATATGCTACTTTAAAATATATTAAATTAGTATAATTTAATTAATTTTATGAAAATTAATAATCCCATCGTAATTTAAAACTTGTTAAAACCTTTAAAAGTTAACCTATTATATTAAGAAT------TATGGTATGTGAATTATAATAATTAACATAATATTTAAACAATTATTATTAAATATAAAAAACTTTTATAATATATAAAGATCTCATAGTTTAAATTTACCTAATTTGAAGTTAAATGTTATTATTTATTTAATTTTTCTAAAACTTTACTGTAATTTTTAATTCGATTATAATAGATAGTTTATTTCTTATTTTCCAAAATACTATCTTTACTCAATAATTTTTAAATTATCTTTCATTTTATTATATTTAATTAACAATACTTAAATCAACATTTTTATTTCAAAATTTTACCATTTTATATTTTCCGATTACATTAGTGTGACTTTCTTATTTATATATTATATCTATTTAAATAAGAATTATTATATATTTGTCTAATTATTCTAAACCTTTTTAAACTCATGCGTTCTAATTTTCCTTATATATAATTCCTCTTTTATATATATAATATCTTAGTTACCAACTCTTTTCTATGTTATTAGAATTTTCCAGTGTTAAACTTTCTTTACTTAGATTTGATTTTTATCTATAATTAATTCAATTATTACATACTATCAGTTAATTTTATGAACACATTTTTAAGTAAAAATGTTTCATTTTTGATTTTTTCAATTTCGACTTAAATTCGTTTAAACATTAATTATTAATATTTTTATAGAAAAATGTTTTCAATAGCTTGGTTATTATCTTTAAAATGGTTTTTCAAAAGTTCCCATTAATATGGTATTGTTTTTTTATTAAACTGATTCGACAAATTATTAAATATTTATTATAA-AATTTTTGTCATTATGTCAAATGAACAAATTAATTTAAAATATGTATTAATTTATTTGATTGAGCTAAACTTATGTATTCTTTAATTTCATTGTTTTATTTAATTAAAAACTAAATATTAAAATAATTATAAAACAATAAAAAAAAATAATTAAATAAGTAAATTAATCTTTAAAAAAGTAAATTAAGAAATTAATTGTAAAATTAATTAAATTAATTTTCTATTTTTATTTATTGACATTCTCTTAGTGGACAATTAATATTTTTAAAAATTTAATATATAAAGATAAATCTATTATTAAGTTTCATATTAATTTTATATAAATATTTTTTTTTTAACATTATTACATAAATTGTAAATGTTATTTAAATTTTAAATTAAATTTATAATTTTTTCCTGTTTTGTTCAATCTGTAGATTTGGAATCATTATATATTTGTTTAAATTTTAACCTCAACTTATCAGATATATATTCTTGATCATATTACAACAAATGTGTTACGTTATACATAATATGCTTAGTAAAATTTATTTTAATATTCTAATATATCAATAGTTTTAATTTTTCTATTATTAATTTTAAGTCTTATTGAATATTATTATTCTCATATATTTACTTATTATAGAGAAAAATTTTATTTTATCTAATTATTATAAGACTATTTTTAATTTTTAATACCTTTTAGCAATTATAAAAGCACATAATAATATTATTATTAGTTGATATGTAACATCTTATAAATAGTTTTTTTATTATAAACAAAGTTAAAGTCAAATTAAATCTAGTATAATATTAAAACAAAACGTTTTTAATTTTTACTTGAAATGTATGAAAATAAGATTAAATTAAAGTAATAAAAAGATTGAAATATTTTTTAATCTTGTTTTTAATTATTAAGATTAGAGTTATTAAAAAAATGGAACTTAAAATTATCATATTTAATATAGTTACGTTTATTTATAATTAAAATGTATTCAGCTTATAAATAGTTAAAATTTTTCAAAATTTAGTGTATATTTTTTTTTTTTGTGTTAAACTTAATAATATAAAATTTAATGAATTTATTATTTATTGCTATTATTCTTTGAATTTATAAATTTTAAATATACTTTTATTTCTGACAATTTATTTATAATTCTTAGTATATTTTTTCTCAAAAAGTTTTATATTATTTTATTATTTGTGAAAATTTTAAATAATTAGAATACATCTTTTTTTTATATAAATTACAATTTGATGAAATTTCTACTAATAATTGATTATATAATTTTTGTTTTTCTGAAAAATATAGTATTGATTTTATTTATCTTAAATACTTTTTAGTTATAAATTTCGTTTCTCCTTTAATGTAAATAGTAATAAATCATTAGAAAAATCAAAAAATTATTTATATAATAATTAATGAAAAAATTATATATATATCATATTTAAAAATTAATAATGATAATGTAGTTACCAGGAAATTTTAATCCATTGGTAGATAATATTACTATAATCTTAAGATAATATTATACAAAAATTTTTTAAGCAACACGCTGATTCATGAAATAAATCATTGTTTAAATTTTCGATAAATTTTAAAATTATTTTAATTATATTTAAACTTAATTTTTTTAGTTTTTTAAATTTAGAGATCATTGATATGAATTTAATTATATTATATTAGTTTTTATTTTTGATTTATATAAAAAATTTATGCATGATTATAAAAATAATTTTGTGATAATAAAATTTTTATTTTTAATAATAAAAATATTAAATATATTTATTTTTTGTAAACTAGATTATTAATCTATACTTTAATAATTTCTTAGTTTACTTAAATTTTTATAATTTTTTACGTAGTATTTATTTTATCTCTATATTCTAATTATTTTCTTTAAACTATCAAGCAAAATCTTAATTTTATATATTTAAATAATCTATATTTTAATCATTTTTAAATAGTGGACTTTAATTATTCTTTAATAAATATCTTTTAGAATTTTAAATTTTAAAAGTCTAGTAAAATTGTTAAAAAAGTATTATCTAATTTCTTTTTCATTATTTATGTAATTGTTTAGTAAAAAAAGTTAAATTATTAATTTAATAAATATTTTTTCTGTAATTGTATTATAAAATAATATTTTTTTTATAAAAGAATGTTTAATTTAAACTAAGTAACAGTTTTTATACACAATAATAAATTTACATAACTCAGTCTTATTTAGTAATTTAAGCGGATTATTTGAATTAAAAGTTATATTTAATAAATAAGTTATAACTTTTTTAATTTATTACCAAGAAGTTTAATAGTATTCTGTTTTTATTAAATTTCTATTATTATTATACTGAATTGAATGTTATTATTTCGCCATAGTAGCATTATTGGTGGATTATTTTTAATATATTGGTAAGTATTTGTTAATAATGTTGATTAATAATGCTATAATTTCTTAGTTTATTTGTGTTGCTAATTTAAATAAAATAAATTATTACAATTTTTTTCTTTATTTTTTTTGTTTTTAAAACGAATTTTGTGTCCCTTCTAACATTCCTGATATAATTTCCTTTTAATTTTTATAGTCTAAAATTTAATTTGATCTTACAGGTTAATTATATCCAATTAGTACTCAAAAAATTATTATAATTAATTGAATGGAATTTTCTTTCTAATGTCTAATGCTCCCTTTAGATTATTATATATCATTTTGAACTAGCTTTATCATTATTTCTTCTAAATATTCAAAATTTTCTTTAATTATTTTAATTAATGTATAATATTATTTATAAGTGTCTTCACAGTTTGCTTTCAACCTTTTGTTAATTCATTTCATTCTATAAAATTACAATTTTAATTATTGAAGGTAATCATGTATATAAATGTTTTAGCTTATTCAGTAATTTAGTCGTCTAATAATCTGTAATGCTAAGAATTAAGTTTTTTTTACATTTGTGCTCAAATAATATTATAGTACTAAATTTGGGTTATACATTTATTAGTCTAATTATTATATGTTAAATTATAATGTATAAAAATCTTATATTATAAGGACTAATTTTAAAAAACATGTTTTAAAATATCATTTGATTGATTAACGTTGTTTTTTAATAGTATATTAGTCTTAGAGAGAGTGTCCTATTTATCTTTTTGTTATTTTTTTGAATTATTTTCCTAGTAGCAGATTTATTAATTAATATATTTAATAAAAAATGTTAGTTTTATTTTAAAGATTTTTGTCGATTGTTTCTCTATCTTTTTTAATTAGTTAAAGAATAATTTATATGAAACATCCTATATTTTTTGATTTGTAAATATATTTGAGTAATTTAATTATTAAGTTATCTATT--ATATAGATCGATTTTTTATGATAATCTTCTATTTTTTATATTATTTAAAATATTTTTAAGATAATTTCTCTTTTAATCTATTTATTTTTTAATCGGTTGTAGTGTTGCGATATAGATTGTATTAAAACAGCGAATTAGATAAAGTCTTTATAGCTATATTGTCATCTATTTTTTGCATTGTTTGAATTATATGATAATTATTATTGATATATTTTTATTAATATCCTAATATATTATATTTTTTATAAATACAAATTTTAATTTGTTTAAAATCTATTATGAAAAGAATAAAAATAAAATATTAAGAAATTATAAAATTAGTATAGTTAAATCACATAGTTTTATTAAACTTTATAATTAAAATTTAAATTATTAAAAAAACAATCTTATTACGTCCTAAGATTGTTTGATTTAGTAACTTTTAAAAACTATTTAATAATATTAAAAGTTAAAATTAAATTAAATATAAATTTCAAAAAATTATAAAGAATATAATTAAATCTTAAAGAATTTTAGATTAAAAGAAAATTTTTTACGTTACATAAAAATTTTATAATTTAGTTTTTTTTTTTACTTTTAATTTTATAAATAAAAGTATTAATGATTATTAGTTTAATAAGAAATGAAATTTCAACTTTTTTTTGACTATAATTTTATTTTTAATAAGTTTATAATAATAAGATTTTAATAAATATTATTTTTAAAGTGACTTAAAAAAATCACGTAGTTTGTTTGTTTATCTTTTCATAGAAATTATATTTTTTAAATCTTTTTTAAATAATATAATTTAACTAAATTATTTATATAATTTGATTATTCAATATTTGCATCTTTATTTATAAAACTTTTATACTAACTATAATTGATATAAATTAGTTATAAATTAATGAATAATAATATGCTTTCGTGTAACTTATGTTTAATTGCATTATTATCGAAATTTATTTTAAAGTATCCGTAATAATAATTTTTCTATTAGTTTTTTTATCTCTATTATAGAACTAGTTTTAAAAAATTTTTATAGATGTTTGATCTTTTGGACGGTAGGTATTCTTCATTTTAAATGAAGTTGTTGTCTTTTCTAACTAATGCACATGTTATTATTTATTTTTTCTAAAAAATTTCTCATAAGTTTTTTTTCAAATATTTGAGTCAGCAAATTAAAAGATTAAATTAAAAAAATATATGTAATTTAAATTTTATTATCAAGCCATTAATTATTACATCAAAATTTATTCTAAACTTTATATCAAATATATTTTTTTCCATCTAAACTAATCAATAAAGAAACTAAATCTTTGAATAAGGTAGTAATTTTATAAATTGAATGAAAAAATCAAAGAGACTGTAAATGACTATATATTAAACAAAAGAAATTTTTTTAAAGATCAATAATTAATAGAATTAAAATATATATATTATAGAATTAGAAATAAATATTATAATAATTGCTTTAAGATTTCACCAAATTATGTATTGTTTTATTCAAAATTATATTATAATTTTTAAATATTTTAAAAAAATTTAAGTATATGTATGTAATATAAATCTAAAAAAATATTTTAGTTTAAATTAAATATATAATTCGTTATTTTTTTATAATTTAATTTTATTCTGAGAACTCTTAACCCATCCTATTATAATTTCTATAAATAATTTAATTAATATAAAAAAATAGTATAATTATTTTTAAATAGGGGACGATTGGAATCTATTTAAATAATTAGAATAATAATAGTTTTAAATATTAAATTATATATAATTTTATAAATATATAAATATATCATGTAATTTAGATATTTAATAGCAAGTAAGAAAATTTTTTAATTATATTCGTTTTCTATCAAAGATTTTAAAATTAATCAAAACAAAATTCATTATCTTATATTAATATAAAATATATTAAAAGAATTTTTATATAAACATAAAAATAACTTTTAAAAAAGTATTATTTATGCAATTATAAATCTTTAAACCGATTACCCGTAAATTTGTAGAAAAAATTACTCACCTAATGGATGTTTTGAAAAAAAAAATTGATATCAATCTTTCTAATTAAACTTTGTCATTTATACAAATATTAAAAAGAATGCGAA-TTTGAATATAAATTTATGATTTAATCAATAATTTTTAATTCTTTATTGAAAATTGATTTAGTATAATATTTAATGTATTTCGATTTGAATATCTTATGCAGATAACTTTTTTATTTGAATATCGAAATTGATTGAGTTTTTAAGTAGTGGTTAAATAAAAAGTAATCTTTAATTAAGCAAGTTGTTTTAATCTTTGTGTTTCTTTCTTTTATTTAATAAAATTATTTATATCTTGATGGTTTCAACTCTATGATTATTTAATTAGTGTTTTAATATTTTTATCAGTAATTTTCATGCCTATATAAAACTTTTTAATGAATGCTACGTCCTGTTTGCAGTACTGAGATCTAATATAAACATGGGTATTTAGTTTAAACAAATAAATAATTTAGTCAATGATTTATTAAAAAACTTATGTATTTTATCAAAATGTTTTAGATTAGTTCTACATATATTTTGTTATGATCTCCAACGTTTTGATTATTCTTATATAATAGTTAATTCATATCAAATCGTTCGTAGGACATTTTCCAAATTATGCTGGTTATTTTACATTGTTTGATTTTTATCTTCAACTTTTTTTTTTATACGACTCAGCTTTTATTTCTTGCGAGTTACGCTTATTATAATTTAGCATATTATAATAATTTAATATAGGTTTTATTTCATAGGTTTACTTTCGTTTCTTTATTTTAACTAATTATGTTATATATAATATCTCATTCAGTAGATATTTGCTTCATTCGGTTAAATTTCCTTGAGAATTGATATTAT-TCTTATATTAATTTGTTTGTTCCAGAAACATTAATGAATTGTTGTTACACTGGGTTTGCACAGTTCGAAATGTTTGTTTAGATGATTAATTATTTAGATTATATTTAATTATAGTCTAATTTTAAGAGTCCAGTTCCAGGTATACCCCGAGTTATGCATAATAAAATTTTCTGTTAATCTTCTAATTTTAACACCCTTTTACTATCTTTTCCCGCGAATTTCAGACTTTTCAGCACCCCCTCTGTGTAAGAATTTATGTAGCTATCAAATTATTTACCCCTCAATTTATTGAATTAGTCCCGCACAAGTTCTGTGCCGACTGTATTTTACATGTTAATTATACTAATACATTTTTCATTAAAAGCTTTTTCCCTTAGCCATTGCCCTTAACCCATGGGAATTGCATAATATGTCCACGTTCCATAACTAATAACTGTTCCCAGTATGATGCACTTCCCAACAGAGATTGATGTAATGTTTTCAAAATAAATTATAAATAAAGGTTAGTATAGCCTGTATTTTTATTTTTTATAGTCTAAGATTTTATTACTTAATAATAAGTTAAAATTATACATGATTAAGAGTTTTTGTAAGTTTTTTTAAAAAGTAATAATATGTTTTTATAAATCTATTATTTTTAAAAATATTTAAACAACTTTCTTATTTGCAATTCTTTAATTAAACAACTGATTATTTATTTATGTATTAATTTTAGTAATGTG-CAGTTTCTATGAGATGTTATACAAAATTTTTTTATCAAAATTAATATTAAATCAATTTTTTGACTTAAAGAATATTTATAAAAACTGTAATTAAATTTTAAAACATCTAGAAAACTAAATAATATCTTTTTATTAAATTAATATAAAATGTATATTAAAATTTAGTCATTTTATGTTGATGCGCTCCCTTTAATCTGTTACTAAATGATATGAATAATTAGCAAATTAAAATTATGATTCAATATAAACTACATATTAATAAGTATAATATAATTAGTACTTTATAACAAATTTTTATTTATTATTATTACAAATATATAATATAAAAATTATAAATTATTTTTATGGTTTTAAGAATCTATTTTAGACTATGAAAAATTATTATAATAAAATGTCTTTTAAAGTTTATTTCATTTTTGTTTTTTATGATTTTATACTTATAAGAATAAAGTTTTACATAAATATAGATTGGGCAGTGGTGCATTTATTTACACTCTAATTCTCCTATTAATTGAATTTTTTTTTAATTTATGAATAATTTTTCATTGACACTACATAACAAAAAATTATTATTGTCAAATATTATTATTTAAGTAATTCTTCTTTATTATATTATTCATTAAAACTTATAAATTTATTAATTTTGTTTTATAAGTATTGAATTATATAAATTTGAATTTATTACTTATATGAAGTTA
Chlorosarcinopsis_eremi         GAATTCAATTACTTCAAATTCAGGTTCATATCATTAAATACAACTTACACGATTGCACATTCCAAAAAGTAATATTATCTAAATTTACTTTATTTTCACCAATAACATATATATTTTACCTATTTATAAAACACCTCTGACGCAGTCCATCCACTATTTAGTTAAATACTTTCCCTGTTATACTTCTACAATCATACTTCATAATTTTCCGTTTTTCAACTTCTCTGTTTATTATTTGCTCTTGGTGATTTTTGATATCAACTATATTAGACCTTTCAGCCCAATTTGCTTAGTTAATAGAATTCATTCATATACAATAATATTATATAGTAAATACTCTTAAGTCGCCTTTGGGAATTACTACACAGATCCATGAATCTTGCGACATATTTCTATTATTATCATCCTTTTAGAATACCTATCCCTTTCAGCATTTTTTGTTCAATCCTACAATTAGTTACATTATATAATTCGAATATAATTAAATTTGTTTTTTTTATTATTTTAGATTTACACCAGATTATTTTATAAATGAAA--TAAGAGTAATTCACTTATCGTTAAATGCTTATATTAAAAAATTTTTTAGACGAAACTTTCATTTAATACCTATCTAAAACAAATCAGACTCGCAAACCTATTCTTTTAATTTAGATTTTTTTTTATGAATTCTTTTATAACAAGACTCCTATAATTCGATTAAAATAACCTTTAATATTCTCATATTTTTAAAAATTGTTTAATGATATAATTTGTTATAAGTATCATGTCAGCAATATGATTATTTATGATTGCTTATTTAGACTAACTATAAATTGTTAGATAAACAGACTATTATCTAGTTTTTAAAATCTAATTCCTATTTTAATTTGATTGATTTTAATTTCTTTAGTGTTCCAAATTAAATATTTTTTTAAATTATTTGCTAATTAAAATCATTTAAAGTATTTTATAATTTTATATCAGAAATATGTAAATTATTGATGATCAATATTCTTAAAGTTTAAATAATATTTTTAGTTAAAAATTTTTTGAATTGGCCTTATTTTATTATATATGTTTGTATACCTTTTTGTAGAACATTTTTATCTTGCTCGATATGAAAGTATCAAATAAAAGTATAAAATTAATTAAATAATTATTTTTAAATACTTTATAGAAATAAAAATTTTTTAAAATCATTTATTAAATTCATTCGAAAAAATTGTTATTATTAATTTTTTAATAAAAGTTTATTTAATAGTATTAAAATAGTCTTTAAGATATAACTTATTTAAATCTTATTGCTTATCTACATTAATTTTCTTTCTACGTATATTAGTTTTTTTTTTTATTTTGTAAATTTTTTATATTTCTTATTTTTAATAATTTTAAAGGATTTATATTATTTTTGTATTATCTATTATTATTAAGTATATATTCTTTAAGATTAAATCTTTTTGAAAAATGTTATTATATTGAATTTAATTAATTATTTTTGTTTAATATTTATATATCTTTTATTTATGTTAATATTTTAATTTATTTTTAACTATTGTTTAATTAGTAAAATTTACAATTTAGAAATTAATAACCCTTTCTGTTATTAATCAGTAAAGCTTGATATTTATGAACATAATTCTAATGTTTATAGATTTTATAGATTATATAGACAAGTATTATTAGAAATTTGTAAAACATTTTTATTTTATAATTTAGTTAATAATAATCATTTTTATTGTAACTTATTAATTAAAAGTGATAAA---GTACTACATTCTGATTGAATTATTTATTTAGTTTATTTTCGTGACGTTAATAAAAGTAAGAATCATTAAAATTCTATATTAAAAATATCAAGTTACAAAATTTATAGCAATTTTATTTTTTAATTAGAATATATTTGTTATTATTATTAATTACAATTATATTGTAATTGCTCTTTTTGTAACTAACTTCAAAATCAACCGAAAAGACTAATTTTTGGGGGTTAGGTTTCTTCTTAGTTAGATATTAATCATTTAACTTTGACAAAAAAAAAGGTTAAAATTTTAAAAGATTTTTCTTGTTTTTTTTTCTTAATTATATTTACATTTTTATTAAATTTTTTACTTTGCTCAGTCATATTAATAAATCGTCTAATGATGATTTATTAATTTAATTATATTATTTCTATAAAATTTTATTATAACGAGCATTAGACATGCTCTTAAATAAATCACAGTAAATAATTTTTAATTCTATTTATATTAAGCTGATAATTAGATGTTTAAATAGCTCTTCGATACTTATATGATTAACTTTCTAATTGAATTTTAATGCTCTAATTCAATTCCAAATATTATCCTTCAAATAGTTAAATTAATGCAATTAGTCATACTTTAATTCGATACATTTAACATACCACTCTTTTGACTTACATCTATGATGCTTATTTTAATCATCATCATCTCGGTCACCGGTTTTTATTTAATTTCTATAACAACATTCTACACTTCCTAAAAATCAGTATCTCGGACTTATCTCATGACCTGACTTATTAGGATATTATATTCTTTTCCTAAATTATACTGCATCCTACTATCATCTTGGTTACAACAAAACTGAAATTTCTATTTTAATTAATACGAGTATTAATTATACAGTATGTTTGTTTTCTTAAATTAAATTTTTTAATAAGAAATTAACAAAATGAGGTTTTGAATTCTATATAAAATTTAATTATCGTAATCCTGACTATAATTAGATATGTTTGTGTAAAAGAAACGATCCTTATTTAAAAGATAAATTATTATTTTAGTTTACTCATAATATTTTGACAAAAAATTATTTAAAGCTTATATTCAATATGATATCATTGTTAACAAGTTATTAAATGTTTAATTCATTAAATTTTAAAAAGCGTTTAGAATAAGTCTACAATCATAATATCCATTTAATTTATTCTTATAAAAAGCTATATTATTATCTGCTATTATAAAAAAAATTAAATAATTAAATTACAAATAACTATACGAAAACTTAATACTTTTCCGTAGTTTATTGTTTGTTATAATTATAATTAGTTAACCATTTATATTAAGATC------ACAAGTTTTCGTTTAAAAATAAATAATAAATTATTTAAATATTCATAATTTAAAATTAAAAAGTTTTACTAATCATAATGATATCTCAATTGAGTTCTACTCAATATCAAGTAATAGAATTCCAATAACCTAACCTACCTAATTTCATACTGTAAATTATAATTTTATTATTTTTGATAGTTTATCACTCATTTCTCAATGCACCGCCTCTTCACCACAATAATCATTATATCATTCATATAATTACTTTTATCTAATATTACTTATATCATCATTTTTATTATAAAATAATACCTTTTTGTATTTACTTGCCACACAAACGTGACTCACATATTCAAAGATTGTACCTACTTTTTTAAGAATAATTGAATATTTGTCCTGTTCTTCTTATCCTTCCTAAACTCTTGCTATCTAACCTTCCTTATATATGTTTCCTCATTTATAAATATATTATCACAGTCCCCAATTCTTTCCTACGTAGATTGAATTTTTCAGCGATATATCCTCTTAACTTTTACCAGTCATTTTTCTTTAATTTATTCATTCTTTGTTCATTTTTGGTAAAATTTAAGAATGTACTACCAAGTTAAAATTCATTAATTTCGTTTTCAATTATTACGTTATATAATCATACTTATATTAAATATTTATTCTCCAAAATAAATTTATCGTATAATTCTTAGTCCTTATGTTTAACTTTTCTTTCTAAAAGTTTACACTTATTTGGTTTTGTATGATTACTAAATATCTTAGTTAAACTATTATTTAAATATCATAAAAACTTAAAAAATTATATAGTTAAAATAAAATAATTCTATTTATGTAATAAAATATTTATATTTTTTAAAATTTCTCTTTATTCAATTTCAATTTTTATTTTACTACTAATGTAAATAATAAATCATTTCTAAAGTATGGAAAATGAAAAATTAGTTATTATAGTATTTATATTTTAATGTATATAACTAAATTAATCATTAGTTGCTTCAAATTCACGTCTTTTTTCTTAATAATGATGATCTCTCAGTTAATTTTCTTTTTTTTTATAAATTTAATATTTAATTATATTTTTTATATAAATTATTATGTTGATATTTTATAAGAATAATATTATGTTTTAAATCTAATAAATTGTAAAAATTATTTAAATTTTAAATTAAATTTACAAGAACTTACTAATACTTTTAATATTATCAATGTATAATTAATTAAGTCCAATTTAAGAATTAAATAATTTTTTTTGAACTATACTTTTATATAATTCAATTTATTAACTATATATCCTACATTGTATTTTTCGTAAATATAGTTTTAAAATTCAACAAAATTAATAATTTTTACCTTTTATATACAATTTTAATATTCTATAGTATTTTATTGTTTTTATTCGAATATTTTTTAAATAAAGAAATTTCATTATATTAGTTTATTTTTTTACTATTCTTAATTTTTATCAACTTATTATAATTTTAATAACTTATTATATTATTATTATTTGATAATATATATTACTAAACATTTAGATTTTTTATTTTGAATAAATTTAAATATTAACAAACTCTTGTATAAAATAAGTTTAACTAATATTCAATTACTATTCGAAATGTGTGAAAACTAGATTGAAAAAAATAATCAAAAATATAAAAAATATTATAAACTTTGTATATATCTATTTAAACAATAGTCATAAATAAAATGGAACTTAATTATATTTCATACTATTTAAAATTGTTAATTTTTTATCAATAGATATCTTATAAACTATTAATGAGATTGCTTACGAATCTATTGTAAATAATTTCAATTAACTTTAAGTCCAACAATAAAATTTTAACCAAAGCTCTTTTTTATTTATTTATTTTTTGTATATTTCTTATTTTATATATACTTTAAACTTCGATATTTTATATATAACTCACAGTATATTACCTCCTCTAAAGTTTGGTTTTTCATTTATATTATTGAAAAATAAAAATATACATTCTATAGTCATTCTTTTTCCAAACGAATTTCATTCAAAATCTTAATTTAAAAAAGACAATATAAACACTTATTCTCCTATAAATATAGAATTTTTAATAATTATCAAAAGAATTTTTCAACTGTAAACTCTTCACTATCTCCAACGTATAAAGCTATAAAATTTAAGTAAAGCTAATGAATAACTTATACAACAACCAAAAAAAAAATTATATATACGATATACTTTAAAATAATATACTATATTACAGACACTAAGTAATTCTATTATAACAACAATTACAATTTTTTAAAAATTATTTAAATACTATATAATTATATTTTAAGCGAAATATGTTCCTTTAATTTAGAATATTGAATAAAATATCTATAAATTTATAAATCTCTTCATTCATACTATAACATAAATACTCTAGTCTTATTAACACAGTGATCTCTGATAACCATCTAATGTCTTTATCTTATTTTTATTTTTTGAGTTACGTATAACTTTCGCAAACTATCATAAAAGTTATTTAATATCTATAAATTAGCTCTTACTAATAATATTAATTTTATATTTATTAATAAATTTGAATTTTGATAATTAATTTATTTTTTTATATTCTTCTAACATGCATTACAGATTATAGAATTCAATTATGATATTAGTTGATTTATAAATAAACTTAATTTCCTATAAATCAAAAAATAAATTCTATTTCTTATTTATTCAATTATACTATTCTTTTATTACTTATTTAATATGATTCCTAAACTTATATTTTTAAATATCCACAAGAATTATAAGCATATAATATTTAGTAATAATGTTTAAAAAGGATCTCTTAACAACCTTCTCTCAATTTAATTAACTGAATATCATATTTAGTTAAATTTAAACTTTATCATTTATGTCATTATTTTACTCACATTAACTCATTATTTATACTATATATGAATGCGTGACCAAAAGTAAAAATCAAAATTTATATATAATAACTATAATATATATCATAACCTTATCTATTTGCTTATAATATCAACTCTAATTAAAATCTATTCTTATCTATTTTGTTTAATTTTTCTTTATAAATTATAAAGGTGCTTAAAAGTTAATAACTATCATTAATTAATCATTTACATTATTATATATCGCATGTTATTTACTCACTACTGCAGCAGAAATGATAGAATATTTCCTATTTACAGGTAGGTATTCAATATAAAAGTTGATTTAATTCGTTATTAATCTTAATAACATTAGCGACGTAAACTCATATAATACATGTTTTCACAAATATTTTTACCATTATTTTCGATCTCTAAATTAAATTAGCTTTCCTCCACTTAACCTAATTATAAATACCATATTTTTACCTTAGTATAAAAATTTATTCGATCTAATTGGTTAAATATAACTAATCGGTATCTAAACAAAAAATAAACTTATCTGAACTAAATCCTCTACCATATTTCTTTTGCTTTTCTATGACTTTCATAATTATTTTTGTACCATCTTTATTATTTATTCTACTATATGCTTAATTTTAACCTTAATTAATTTATTTAATAAATAATATCATCTTTAATTTACTTCTTTGCTCCCACATACCCTACCGCTGATCCTCACTTTCATTCTATACTACAATTTTATATATCGAAGGTGATTATAAACTTGTACGCGTTATTCTATTTTGAAATTCAGTCATCTTAATTCTAGAAGTATCAAGATCTAAGATCATTTTATTCTTGTACCTATTTTATTTTCAATTACTGTTGGCGGGCTCTACTCAAATATTATAAATAATCATTCGACAATCCATAATGCACTAATACCCATTATTATAATGTTCATCTTTAATTTACACGTCCAATAACAATATTCCAGCGAATTACATAAACATTATATATTTTATCATTCCAATATAGATTGTCCCATTTACTTTTTCGCTTCTTCTCTAATCACTCTTTTTTTTATCATACCTATCTACCAATATATTTTACTAATAACGCAAAACTTATTCCATATGACTCCACTACCCGATGTTTTTTCTTATCTAAACAGCTATTTTTCAATCTACACGATACATCCTATACTCCCTAAATTTAAAACATGTTTAAGTATTTTAAATTTTAAATTTTTTTCT--TTGCAGTTTGACTTTCCACTACATTCTTCCAACCTTAATTCTATATTAATTACTTTTAACATGATTTCCCTTTTTTTTTTTCTATTTTCCAAACGGACATTGAGCCGCGGCAATGATCTTGTTGTAACAGCGAACCAGACTTAATCTCCATTGCTAAGGAGACTCTCTATTAACGCATAGTTCGAGACATATGTCAATTATCATCGATAATTAACAAATAATAACCTTTCACTTTTCACTGTATACTATTATAGAATCATTTTTGCTTAAATTTTAATATAGAAAACAATAAATTTTGATATAACGGTATTTTAAACTTAGTTCTGTTTAAAAATTTTGATATTTTAAAATTTACAGATAAAATAAACAACATTTGAAAATTAAAATTCTAACACCATTAGATTGAACGAATTAATAATTATAAAAAAATTCTAAAAATTATTATAATAAAAGATAAAAAAAGAAATATTTTTTTATATATATTTAAATATAATAATAATGATTATAAAACTCTAAACTTGAAGATAAATTTTTATGTTTTTTAAAATCTACGTTATTTATTTTATTCTCTATTTCATAATTTATTTTACTAAATCATTTATGATTAATAAAATAAAATGTTTATTAATATCCTCATATTTTTGAATAAAAACCTCTTATAAAATAGTTTTCTATAATATGATTTATATTAAATAATTTTTTATTAATAAACCAAAAGTTCTTTTTTTTTTTGTATATCATTTATTATATATAAAATATTACATATTTTATCTCACATTTATATAAAACAGATATAATTTAAATAAAATTTAATTAGTCAATAATTTAAAAATATGATATATAATTTATTTAGTAGTCATAACTGTTTAGTACTATTTAATTATTAATGATCCATATTAAGCTGTCGTTTTAGTATTTCTTATAAGATTTATAAATGTAATTTGCTTTATAGTATTTGCAATAATAATTCTTATACTAATACTCCTTTTTACTTCAAATTTTCAGACCCTTTATATTTTAACAGACTCTTGACTACCTGATTGGATGGTACTCTACTATTCATATGAAGTTTTTGTTTATATTATTCAATGCAATCGTTACATTAAAACTTCTTTATAAATTTTTATAATAATCCCACACTATAATTATGTGCCAGCTGATTATTAGTATAAATTAATAAAATAAAATTAAACAAAATTTATATAAATGATCTTTTATGTTTATTTTAATTTTAGATTCAAATTATAATTTATACAATTTTCTATTAATACTTACTAATTTATTAAGTAAATTATTTATTAAATGTAGTGCCTATATTATAAACCGTAATAAAATGCCAAATAAAAAGTATTGAATTATCTGCTGTATAATATTAATTTTTTTAAATACCTATTATAAAAAGTATTATAATTTACTGACATTAGATTATTAAAAACATATTTTAAGTTTCTTCTTATGTTATTATTTAACTACATAAATTTTTTCTCATAAATATAATAATAATAATATTAATTTTATAAATAATTAAATACTTTTATTAATTAATATTTTTAAGGAAATCTCTAACCTAGACTATATGAATAACTAATATTTTATATATATAACAACTTTATTCTCTTAATATTAAATCTACTAAATTATATTATAATTAAATCAAATTACATTTTATTTATATATACAAATACTCTTATTATAAACTAACAATTATAAGCTTTTTAGATAATTGAAACAATGATAGCCCCTTACTTTTAAATTTAACTTACTCTTTATAAAAACAATTATATAATTTCTTATCATTTTATAAGCTTAAATAAGAATATCTTTTATCTTCATACCCATTCTTTTATAGAATCTAAAATTTATGAATATTTAATCATTTTTAATATAATAATATTGAATATATCAATAATACTCCTAAACGATCTAAACAATAAAACAAAAATAAGCATTTTCTATGAATTAGATGATTTATTTACTAATTCATCGTAAATTTATTGAAATTTATTATTGTTTAATAAAATTTTAGAAGTAAAAATTCAATACTATATCTATGATATTTGATATGTTATTTATAAAAAAAATAAAATAATATAAGT-TTAGAGAAAAAATACATTATTTTATTAACTAATATTAAATTACCTTTAAACTTAGAATTATAATTATATATAATATATATTAATCAGTACACATTATATAGTAATTTAATCCTTATGAATATTTAAATTGATTTAATTATTAATAAATGATTAAATAAAAAGTGTCTTATAATTAAGGATTTTATAATATACTATGTGCTCTTACTTTCTATTTAACAAAACTTCTTAATTTATGATGGTCCTTCCACTAAGATTATCTAATAATAGATATAATACCCATTTCATTATTATCCAAGTTCTTACAAGTTAAATTGAGAAATTCTATGCCCCAATTGTAGCACTAAGACCCACTAATATTATGACCATCTAAAACAAATTTGTAAATGATTATAACAATTATACTTTAATATTCTAACGCACTTCATCAATACTAATTAGATCGGCCCATCTTACATTTCGCTTCGTTTCTCAACTGTCGTACATATCATATATAATAGCAAATTCATATTAAATTATCCGCAGTACACATTTTTAAAAACACTGGTTTCTAATATTCTATCATTCTTATTCTCCAACTACTCTTTCTACACGATTCATCCTTTACTCCTTGTAATTTATGCATTTTAAATTTAAGTACACCTTAAAAAATTATAATAAGTTCATTATTATTAGACAATGTCCTACTTCATTTCATTATAAATGACTTCTTACATATCATCTCTTTTACTTTTTATTTGCCGCTCGCGGCCTAACTTCCCCGGGATTTGTTTTTAT-ATCTATTCTTATTCACCTGTTCCAGAATCAACATTTAAAGTCTAGCATGCCGGTTCTGCACTTTTCGAGACGTTTGGCCAATTTATTATCTATTTATTTTTTACCAATTTATTGTCCATTTTGATGAATACTGTTTTGGCTAAACTTCCTGTTATGCATTATTTCACTCACTATTATCCTTCTAAATTAAACTCCCCATTATATACTCTACCCATGAATCTCGGACCTTTCAACTCCCAATTCTCGTTGGAAACTATGTAGCTTTCATAATTTATACATCACTATACATTGTATTTATCCCGCACATACCCTGCACCGATTATACTTAACATGCTGATTAAACTAATACAATCTTCGTAAGAATCCCTATTTCCTTACCACATTCCATAACCCATTGATATTGCATATAATGTCCACTCCTCAATATAATTAACTGACCCCTTCATGAAGCAACGTTCTACATTTATTGATATAATTTATTTAAAATAAATTGTAACTTAAGTTATGTGCTGTTCTTTTCTTTATCTTTTATAGATTAATATTAATTTTTCAATTAATAAGCAGAAATTTTAGACAACAAATAGGTTTTGCAAGCTTTTTTTAGAAGATAAAATATTTATTTACAATTCATAAAATTTAATAATTTATTAATTTATAATAATATTAACAATAATTTATATTAAAATATAAAAATTAATTAACAAAAATAAAATTGTATTTTA-TGTTTTCTAATAATTATCTTACAACATTTTGCATTTAACTATTAATCAAAATTTAACTTCAGTCTCATATAGCATTCATTTAAACCGCAACTTATTCTCATAAAATCTAGAAAATTAAATATCATCTCCACTTTAATTTAACCTATATTGATTTCAAAAATCAAGTTATCATTTTCTATCATTTACCATATTTTCTTTTAATATATGAGATGAGACTGTGTGTTACTGTATCCACATTACAAAACAAAATTTAAATAAAAATATTTAAGATACTTTTTTTAATAATTTAATGCAATATTCTTACCTATTATTTAAAATGAATACTAAATTTACCAGTCACTTTTTTGATTCTATTTATCCATATATGACCATGTATAAATATTAAAAAAAAATGTCCTCTAATGATCATCTCTTATATATTCACCATTATATTCTAAACATAAGAGTTAGGCCCAACATATTTACAAAATACGGTGTGCACCGGCTACCCACACTCTTGCTTTATAATTAGTAGATCCTACATTTAAATTACGATTAACTTTTTAGTATTTCTAAATAAAAAAAAATTTTTATAGACATATATTAATACTTATGCAATTTTTATTTATCTTATTATTTATAAAAATTTATGAACATAATTATTTTTTTTTCTAATTACTACATTATATAAAGTCGAATTATATATTTGGACGAAGTAT
Chlorotetraedron_incus          GAGGTTATAACATTCAAAATTTGGTACTAACCTAAAAATTCAACATACATGATAGCATATACCAAAATGCAATATAAACAAAATTTATTTTAATTACTCTAATTACATTATTATTTATTCTACATATAAATCTCTTTTGATACAGTCTATCCATGATTTTGAAAGAAGTCTTACTTGTATTACTTATACATTTATCTTTCAAATTTTTTTGTATTTCGACTTTTCTGCATATTATTAGTCTAAAGTGATTTTTGTTATTAACTATACAAGACTTTTGTGTCCTACTCATTTAATTAATATATCTCATTCATATTCTTTTATTATTTACAGTATTTACTTTTAAGTCGTCTTTGAAAATTTCTATACATATTTATGAATTATACGACTTAGAACTATTAATACTTACCTTATTGAAAACCTATCCCTAACAGCTTTTTGTATATAATTCTATAATTAGATACATAATAAAACTTGAATATAATTATAGAAGATATTTTAATCAATCTAAAATAGCACTTAAAAATTTTATAAATTAAA--TAAGTTTAAAATACCATACGAGTAATGTATATATTAAATTATCTCATATATTAAATTTCTTATTAATATTTATTAATTGTAAATCAGGCCTAAAAATCATTGCCATTAATTATAGTAAAATTTTTTGAATTCTTTCATATTTTATTTTTTATAATCTGATTAAAACTACCTTTAAAATCTATATATATTAAATAATTGTTAAATATTTTTAAACATTATAAGTTTTATAATATTTTAATGTTAAACAATGATTATTTACTTATAGTTATAAAAAAAATTTAGTCATATAGTTAATTATCAAGATTTATAAATTTATTTCCCTACTTAATAAGTTTTTATTAAATATTTTTAATGAACTTGATAAACAATATTTTTAAATTCAAAATAAATTAGTAATTGAATAAATATATAAAAGTAAAAAAAATTAATTATGTATTTTAAACACGTTATATATATTTAAAACTGGAAAATTATTTTTTGTATAAACTATTATGGAATGGTCATTTATTAAAATTTATGTTTGTTAAATCTTTAGTAGAAAAATTTATATTTATTTTAAATTAAATTATTTAATAAATATATAAGTTTTTTTAAATAATTATATTGTAATATTTAATAGACATAAAAATAGTTTAAAATCTTTATTTTATTTTATTTAACATAAATATTAATAATTAACATTTAATGTAAGTTTATTTATTAGTTTTAAAATAGATTATTAGATGATTGTTTTTATATTTTTAGTGTTTATTTATATAGACTTTTTATTAATGTACATAAGATTTTTTATTTACTGTGTTAATATTTTAAATATTCTAATTGTATAAAATTTTTAGAATTAATTATTTTTATTTGTTATCTATTTATTACATGTATATATTCTTGAAGATTATATTTTTTAGTAATAAATAAATCTTTAAAATTTAATTTTTGATATTTGTTAAACTTTTATAATTTTTTTTTCTATGATAATATTTTAATAAATTATTAATAAAAGTTCATTTAGTAAAATTTATAATTTAATATATAATAATTCACATTGTATTATATTAGTAAAGCTAGATATATGTTAACTTTATTATAGTATTTAAAGTAACTATTCTATAGACAAAGAATTAATATTAGAATATTATTTCATATATTTAATACATATATTAGATAACAATGTTTATAATTATAGTAATTCATTATTTATAAATGATAAT---TGATTTAATTTTGATTAAATAATATATTTAGTGTATTTTTGCAATAAAATAATAATTAAGTATGTATTAATTTTTATAATTAAATTAATAAGTTTTAAATTATTAAGTAATTCTATCTTATAAATATAATATAAAAGAAAATAATAATAAATTCAATAAAAACGATTAAGTTTCATCATCAACTAATTCTATAATTAAGTGATATGGTTATATTCTGTAACATAGATTTTTTTTAAGTTAGATATTATTTATTTAATTCTGATTTAAAAAAAGATAAATATTAAAAATAATTGTTTTTGTTTACTTAATTTGGTTAATAGTAAAAATACAAAATAATAATAATTTTACCTTGTCATATTAATAACTTGTTTTATGATAATTTATTTATTTTTATATATTACCTTTAAAAATATTTATTATAATATGTATTAGACATGTTTTTAAAAAAATTATTATTAAAAATTATTAATATAAATTTTCTAAATTTGAATTTTAGTTACTTAAATAGTTTTCCGTCACTCTCATGATTAAATTTCCTATAGAATTATATTGTTTTAATTCAATTCCAATATAAATTTGTTAAATAGTTATAACTTTGTAATTAGACTTATATCAACGTGATATATTTTACATTCCTCTCTTATTTCATTCACTTAAAATGCTATTTTATATCACTACCATTTCGATTACCGGTAATTATATAATTTCTATAACAACATTCTACTCTATCAAATAAATAGAATCACGTATTTTTCTCATGACCTGAATATTATGGTTTTTATATTCACTTCCTTAACCCTACAGCATCTTATTTTCATTTTGGTTACAACAAAACAAAAATTTCTAAATTTTTTAACATGAATGTTAATTATATTTTAAGTAATTTATTATTTATTAATTATATTTATATGATTATATTTAAATGAGGCATAGTATTCATTTACAATTTTAATCATTATTATTTTATATTTATAATGATATGAGTGTGTTAACGTAATGATTCTTATTATTATGAAAAGAATTTATTAATGTTTATTTAACATATCTTTGAACAAATTAGATTTAATTATTTATTTGATATAATAATATTATTTATTATAATTAAAATGTATGAATTTTAAAATAATATTTAGTATTTATAAAATGTCTATCTTTATATAATTCAATTTATTTATATTTATAAAAAGCAATATTACTATAAGTTTTATAAATAAATTAAAAATTATTATATTCTAATTATCTTTTTGAAAATTAAATACTTTTCCGTAATTTATTATTTGTAATAATTAAAAATAGTTAATCTTTTTTATATAGATT------AAAAGTTTTAGTTTTAAAATATTTAATAAATAAATTATAAATTTATTAATAAAAACTAAAAAACTATATCATTTAATATGATATTATAATAAATTCTCGTCTAATATGAAGTAATATACTAATATTAACCTTTCCTTTCTCATTTTAAACTGTAAATTTTAATTATTATAAAATTGATAGATTATCACTCAATTTCCAATATACCATTTTTTCATCACAATAATCATTTTATCATTCATATTATAACTTTTTTCAATCAATTTTTGTATTAACATTTTAATTATAAAATTATACCATTACGTATTTACCTATCACACAAACGTGACTCACTTATCCAAAAAATATAGCCATTTATTCAAGAATTATTAAATTTTTGTCCATTTCTACTAAATCTTCTTTAACTCTTGCTATCTAACCTTCCTTATAAATGATTCCACAGTTATAAATATAATATCACAGTCCCCAACTCTTTCTTACGTTGTTTGATTTATTCAGCGATATACCATCTTAACTTTTATCTGTCAATGTTCTTTAATTTATTCATTCATTATATTCTATTAGTTAATGTTATGAATACACATCTATGATAGAATTCATTAATTTTGTTTTTTCATATTTTGATATATATTCTTATTAATATTAATTATTAATTTTTTTAAATAAATATTTTTTTAAAATTCTGGATTTATTTTTTATCTTATTTTTTTACAAGTTTATATTAATTTGGCATTGTATTATTATTAAAATCTTCAGCTTAACTATTTTTCAGTTAATTTGGAAAATTGAAAAATTATTTAATATTAATAAATCAATTTAATGAATGCCTTTATTTATATAATAATTTTAATTCTACATATTATTCAATTTCATTTAAATTTTATATATTAAACTAATTATTAAATTAATAAAAAAATAAATATATTAAATAATAAATTAAAAAAACTTTAATAAATAATAATAAAATACTAAAATAATTTTATATTGTTTAACATAAATATTTATATTCTATATTACGTTTATCTCTTAGTAAATTAACATTTTTATGTAATATATAATATTTAATATTAATCTTATTATTAAATCCAATATCAATATTATGTAATTATTTTTTTATATTTTTTATTTAATTAATTGCATACATTATTTGAATTTAATATTAAATTTATGAAATCTAATTAATGTTTATTTTACTATGAATTAATATTTAATTAAAATTAATTCAATGATATTGTAAAATCATTTGACTTATTTCTTTATATAACTTAATTAATTAATTATATATCTTATAATAAATTATTGGTAAAATTAATTTTATAATTTTAAAAGAATAATAATTTTAACTAATCAATTATTTTTTTAATATTTTATAGTATATTAATTTTTTAAAAACAATTTTTTTTATATAAAAAAGTTTTATTTTGTTTATTTATATTGTTATTATTCTTTTTCTTTGATTCTTTATTAAAATTATTATAATATCTTTTAACGTAATGATTAGTTAATATATATTATTCTAAAAATAGTCTTTTTATTATATTTATATTTTAAAATATATAAAATTTAGAATATTATTAAATTTTTTTTTTAATAACTTTCATTGGATAAGTATAAATATATGATTAATTTAAAATAATAAAATTATAAAAATTATCTATTATTTTTTATAAATTTATTGGTACTATAGATAAAATTAAATTGGATCTTAATAATATTTTTTATTTTATAAATATGTAAATATATTAATAATATGTACTTAATTAACTATTAACGATAATATATTTAGAATTTATGTATATATTTCTTTTCCATGTTTATTATAATAATAAGATTTTAATTAATGTACTTTATTTTTTATATTTTTTTTGAAATTATTTAATCTAATATAAACTAAAAAACTCGATATTCTTTAAATTTCTCATAGTAAATTATAATCTAATAAGCTTTATTATTTTTTAAAATAATTGAAAAATTTATTTATATAGCTTTTAGGACTTTTTTATTTAAATAATATTTTTTTTAACTTCTAATTTAAAATTGACAATATAATCATTAATTCTCTAAATAAGTTGGTATTAATATTAATTATCTAAAAATTATGTCATCAATAAATTCTTCACTATCTCTAATGTATTAAGTTTTATTAAATAAGTAAAACTTAAAAATATTGTACATAACAATTAAAAAATAAATTATATACACAATATTAATTTTAATAATATATAAAATAACAGATATATAGTATTATTTTTATAATATCTAATACTATTATTTAATTATAATATAAATACTAATTAATTAATTTTAAAGCAATACATGTTTCATTAATATAAAATATAGTAAAAAATAATTATAAATCTAAAAATAACTTCAAATATACTAATTTTATAAAATCCTAGTTTTTTCAATACAGAGTATTTAGTTAATTTTTTAAAGATACTATGTAATATTATCTATTTGAATTTCGTGTAAAATATTTAAGTAATTATAAAATTCATTTAATAATTATAAACTATGAATTACTAACTTTATATATTTAATTAATAATAATATAATTTATACTTGATAATTTATTTAAATTTTTATATTCTTTAAATTTACTTTAAGCATTATAGAATTCTTTATAGCTATTAGTAGATATAGAAAATAAAAAAAATTCCTAAATATCGTTAACAATTTTTAATATCTTATTTATTTAATTATATAATTTTTTTATTTTTTTATTATAATGAATTCTAATCTGTATCGTTAATTTAATCATTAGAATTATTAACAATTAATATTAAGTAATAATGTTAAATAAGTATCTTTTAACAACTTTTTCTTAAATTAATTAAGTGATTATCAATATTAGTTAAATTATAATTATTACATTTATATCATCTTATAATTCATATTAAATTATTAATTTTACTATTATAGAATGTATAACTTTTATTAAGAATTAGTATCTTTATATAATAACTACAAATTAAATCATGACCATAATTATAAACTTATATTATCCATATTAATTAAAATCCAAATTTATATATTAGGATTTATTTTTTATTATATTTTATTAAGTTGTTTAACAGAAATTAATTAATATTATACTTTCATTAATATTATAATGAAATGAATGTTACTATTTCATAATTTCAGCTAAATTGTTAGTTTATGTTCAATAAATAGGTAGGTTATTGATAATTACGTTGATCAATATCGTTATAAATTTTAATAACATAAGCGACGTAAACTTTATAAAAACTTATTTTCACATTTATTTTTTCCAAAATATTCGTTTTTAAAATTAGATTTGTTCTTTTCCTATTATCTTTATTATAATTATCTTATTATTACTTAAGTTTAAATTTTTACTCGATCAATTTGGTAAATTATAATTAATTAGTATCCAAATAAAAATTAAACATTATTGTATTAAATCTCTTACCTAATTTCTATTGCTATTTATTGAACTTCATAATTAACTTTGTTCTAACTTTAACATTTATACTTCTTTAAATTCAAAAATTTCTTTAATTAATTTATTTAATTTATAATATTATTTATAATTTTCTCCATAGTTTTCACTTAACCTATTGTATTACCTTACTTTCTCACATAATTACAATGTATTTTATCGATAGTAATCATAAACTGTTTTGTTTTAATCTATTCTGAAATACAATCTTCTTAAATTCTGTTATACTATGATTTAAGAACTATATTTTCATGTTTTTATAGATCTTATTATAATTATTTATAGGTTTTGAACATATTTTTTAAATAACCATAAGTTAAATCATTATGTATAATTATCCAATATTATATTGATCATCTTTTATTAATATGTTCAAAATCAAAATTCGAACGTTTAATTTTACTTTTGATTTATATATTATACCTATATTGAATTTCCTATTAATCTTTTCGTTACTTTACTGATTAATCCATTGTAATACAAATAAATTTATCAAAATATTTAATTTAAAATGTAATTTACAACTTATATTACTCCATCCATTGTAATACTTTCTTTTTTAAACAATTAATGATTAATATACACGTAACATCTTATTTTCTTAGAGTTATAAATATATTTTAGTATTCTAACTTTTCAATTTATATTT--ATATAGTAAGACATTTTACAACAGTTATCCATCTTCTATTCAAAATAAATTATATATAAGATAATTTTCCTTTTTTTATTTTTCTCTTCTATTCGGATACTGATCTGCGATATAGAACTTATTATTTTAGTGATCTAGACTTAATTGTCATTGCTATAGAGTCGTCTACTTATCGCATAGTTCGAATTATTTGTCAAATAACAAGGATGATAATTAATTAATATCCTAATATATTCTAATAATTATTTTTATAGTATTAATTTTACTCAAAATTTAATATAATAATAAAAAAGTTTAATTATTACGATAATAAAAAGTTAGCAAAGTTAATTTTTTATGTGTTATCAAATATTAAAGAAATAATTATTATTATATAAATTTAATTTATAACATTCTTTAAGAAAGAATGATTAAGTTATAATAAAAAATTATTAAAAAATATTATCAATTAAGAATAAAACATAAAAAAATCATTAAAGTAATAAAAAAACAAAAATAAGTAAAAAAGAATTTTAGTTATAAAGATAAATCATATAGTTTTTAAAAAGTTTTACAAATCAGCTTATATTTAAGATTTTTACTTTCAATATTAGAGATTTTATGATTATTAACTTAATAAGTAAACTAATAATACTTTAATTCTGATTTTAAATTGATTATTAAAATGTTTATAATAACAAGATTTTAATATTTATAAAATTTATTAAATTCCTCATATTTTAAATATCTATCATATATTATTTATTATTTAAAAGTTATTACTTAATTTAATATAAACTTTTATTACTTTTTAATTAGTTATATTATAATCAAAAATTTAATATAAATAAAGTAATGTATACAAATTATAAATAAATTTTCATTGATTTAAATAAATAATTAATTCTTGAAAATATATATGCTATCATGTTATTTATATTAGTATGAATTAAAATAATAATTAAATAAAAAGTATTTGTAATAATAGTTCTCATATAAATATTTCTATACTTTTCAAAATATTTGTTTCCTTTTATTTTTATAGAAACTTGATTATCTGTTTGGAAGGTACTCTATATTATAAAAATTGATTATGATTAAATTAATCTATGCAATTGTAATAATTTATTTTATTTATATAATATTTAAAATATCTTATTCAAAATTTGCGAACCAGTTAATTTATAGTATAAATGATAAATAAAAAATTAATTTAAAATTATTTTTATAAGCTTAAATTTAAAATATAATATTAACATTAAACTTTATATAGAACATTAATTTACAAATTTTTATATATAAATTTAGTAATTTATTTATCAAATATGGTTATCATATTAAAAATTAATAAGATCCATCTAATAAAAAGTAATTAATTATATACTAAATAAAATGTATTTTATTAAAAATCTAACAAAAATTGAAGTACAAAATATTAATTTAAGTTTTAATAATATATTTCTTAATACTTATTTAATGTTATCTATTAACTATTTAGCTATTTTCTCAAAAGAAAAAAAAATATAACATTAATTTCAATAATAACTAAATATTTGTATAAATTAATATTTTTAAGAGATAAATTAACTTGAATTAAATATTTAATTAGTTTTATTTTAATGTTTTAACTTTATTTAATTAATATTAAATTTTTTTTATAATATTTTACATAAATAAATAAATTCTAATAAAAATTTGATATAACTATATTTTAATAATTAACTATTATAATCCTATATTATAATTGAAATAATAAAAGTCGTTTAATAAAAACTAAGTATAATTTTTTAAATATAGAAATATATTTTTATTCCTTTCTATTAAATTTTAAAAAAGAATATTTTTTATCTACATATTCATTCTTTCAAAGAATAACTAATTTATTAAATTTAAATTAATTTAAATAAAAAATTATTAAACATATTAAAAAAATTTCATTGAAAAATTTATAAGAAAATATAAAAAAGAATTTGTCATGCTATAATCAATCTATTATTTAAATTTTTGTGTATATATTGAAAAAAATTACAGTTTAATAAAAATTTAGAAAATAAAATTTAAATTTATTTTTATTATACACATATTGTTATTCATATAAAAATTAAAAACATTTAAAA-TTAGAAAACAAATTTATTAAATCATTAAATAATTTTAAAATGTTACTATAATTTGAATTATAAAAATTTTTTATAAATAATAAATTGTACAATTCTTACTGTTAATGTTTCTATTTGAATTTTTTAATAAAACTATTTCTTTATAAACGATTATACATAAAGTGATCTAAAATCAAGTAAATTAATTAAGTTAATGTGTTCTTTCTTCCTTTTAAATAAATTTTTTAAATTTTTGATTGTCTTTTTACTATGACTTTTTAATTATTGTTATAACATACTGTACATTATTTTCCAAGAACTTTTATAATTATTTTAAGATTGCTATGCCTCAGTTAAAGTACTAAGACCCAATATTATTAAGTACATCTTTAACAAATTTATTAATAAATTATATAACGTTACATTAAAATTCTAAAGTATTTCATTCTAACTTATTTGATTATCCTATTTTACAATATGTTTCGTTGTTTGATAGACATGCTTAACTTTCATATATGTTATTTCAAATTTAATTTTCTGCTGTATTTATTTTTAATTATTCTTGTTACTTTTCAACATTCGTTTTTTTCCCTTAACTATTCATATTATACGTTTCAACCTTTTTTTTTAGTTATATATGCATTTTATAAATAAGTAAATCATTAATTTTAATATTTTGTATTGTTTTATAGGTTAAAGTTTGTCCTCATTCCAATATAAATGATTTTTTACATATCAACCCTTTTTATATTTATGTGCCGCAAGCGGCCAAATTCCTCTGAGATTAGTAATTTT-AATTTTTCTTATTCTTTTGATTCAGGAATAATATTTTTATTTGACCAGACTTGGCTAGCACATATTGAATTAACAGTCTAAAATATTAAATATTTATTATTATCTAATTCTATGACCGTTTTTATGATTACTGTTTTGGCTTTACTACTAGTTAAGTTAAAATTTATCCTCCTATATTCTTTTGATTTAAACACCCCTTTTTTTTCTCTGTCCATGAATTACGGTCCTTTCAACTTCCCATCCCCGTTGGATTCTATGTTGTTTTCATATTTTTAACCTCATAATTCATTGTATTAATCCCGCTCATATCTTGCACCGATTGTTTTTAACTTGTTAATTATACTAATACATTCAACATTAAAATCCTATTCTCTTTACCACTACCCTTAACCCATTGATAACGTTTATTATGATCACATCCCAAATCTATTAACTGTCTCCTTCATGAAGCAACACCCGACAATAATTGTTATAAATTACTTGAAATAAATAATAAATATTGTATTATAAGGTTTTTATTTGAATTTTTTGTAGTATAAAATTTATATATCAATTAAAAAGTAAAAACTATATTCAATTAAAAGTTCGCTCAAGTTTTTTCAATAAGATATAATATATAATTACAAATCAGTAATGTAAATAAACAATTTTATTATAATATTATTTTTTATTATTAAATTTTAATTTTATTTTTTTATTATTATATTAGATTTGGTTTATTA-TATTTTCTAATATTTTTTATTCAAAATTTTTTAATTAAATTTTATATTAAATATATTTTTTGTCACAAAAAATATTCAATTATACTGTAATTTATTTTCTTAAAATTTAGTAAATTTAATATCAACTCTACTTTAAAATAACTTATATTGATTTAAATAATCTTATTTGCTTATTTAATCTATTATCTATATTTCTTTAATTATTAAATATGAAATATAATTTAATTAAAACAACATTATATAACAAAATTAATACAAATACTTTTAACATTTTTATTTTCATAATTTATTACATTTACTATATTAATTACTAATATTTAATATAAAAATAACAATTCTTGTTTATGATTTAATTATTCTATTCATGATTAAGATAAAATATTTAAAAAAAAAGTCCTTTAAAGATTTATTCATTTAATTTTATAATAATTATCAATACTTATTAATATAGTCCAACAAATTAACAAATTAAGTTTTTAATAAATTATTTACACTTTTTTTTAGTATTTAATTGATTTATAATATTATTTATGTTAAACTCTTTATTTATATTAAATAAAAGTAAATCCTTATAGGAATAAATCAATATTTAAGAAAATATCCTTTATCTAATTGTCAATAAAAATTTAAAAATTAATTTATTTATTTTTAAAATTATTAAATTATATAATATTGAAACAACTTTTCATACGAAGAAT
Chromochloris_zofingiensis      GAGCTTAAAACATTTAGGTTTTGGAATTAATCTTTATATTCACTTTATATGAAAGTATAACCCTTAAAGTGATATTAGCTAAATTTATATTAATTACATTAATATCATTAATATTTTTTCAATATGTAAATCTCTTTAGATACAATTTATTCTCCATAAGGTTAGATGCTTTTTTAGTAGTACTTTCACATATTTTTTTTAAAAACTTTTGTATGCTGACTTCCCCGTATATTTTTTGTTTAATGTGATTTTTGACAATAACTAATTAGGGCTTTTGAGTTTATCATATTTAATAATAATATTTCTTTCATAAATAATGATTATATGTAGATTTTATTTTTAAGTCGTCTTGGAAAAAAATAATATAAATTTATGAATATTGTGTTATATTACAATTAGTATTTACTATATTGTATACTTATCCTCACCAGCAATTTTATAATAATTTTATAAAATGTTATATTATTATATCTGAGTTTAGTAATAGTTGTTATTTTAAGTAATTCAAAATTTAATTAAAATATTTTACAAATA-CA--TAAGTTTTAAGTACTAATCGAGTAATGAATAAATCATGTACTTTCAAATATTATATATTTTATTAAGATTTATTAAATGTATTTTTAATTTATTGATCATTTCTAACAAAAAAGATATTATTTTTTGGAAATATATAAATCTTAGTTTTAATAATCTGATTAAAATTACCTTTAAAAATACTATTTTTTATAGAATTGTTTAATAACAAGAATTTTAAAAAGTATCATGTTAGATTATTGTTTAACTATGGGAATTAATTTAAATTAATGTAAATTAATTAGTTAAATGGTTTATTATCAAGATTTTATAAATTAATTCCTCATTTAGTTAGTTTTTAATAACTTCTCTGTGTGTATAAGATAAACCTTATTCCGGAACACATAATCTATTAAAAATTGAACGTAAATAATTTAGATAAATAAAATATCTATGGTATCAAAATATGTTAAATATATTTAAAGTTAGAAAGATATTCTTTGTAGTTATTATTCAGAATTGGCAAATTAATAAGTTGTATGTTTGTAAATTTTTTTGTAGAACAATTTCACATTATCTAATATTGAAATATTCAATAAATTTAAAATATTTTTTAAATCATTGCATTTTTACTTCTATCAAAAATATAAATTTTTTAAGATTCTTTCATTAACTTATTTAAAATGATTAATACTAACAATACTATAATTAATGTTATTTTATTAGACTTAAAACAGGCATTTAGTTTTTTTTAATTCAAATTTGATTGTAACTTTATAAAAAAATTTCGGTTAAGAATACTAGAAAATTAAGTTATCATGTAAATTTTTTAATTATCTTATCTGTCATAGAGTTAAAGAATTTATTTTATATATAAATTACTTATTTTTAATAACCAATTACTTTTAAAGATTAAATCATTCTGATATGAAACATATTATTACAATTAATAATTTATTTATGTATAAAGATTATATTTTTTTCTTTTTTGATAATATTTTAATGAAATTTTAATAAATGTCAATTTAGAAAAATTTTTAATTCAAAATTTAATAGTGTTTATTGTTTTAAATTAGTGACGAACGAGATATATAATATTTGTTATTAGATTTATTGAATTTATTTCATTAGTAAAAAAACATTAGGAGAACGTTATAGTAAAATTTTACTTTACATATTAGCTAATACTCATTATTATTATTGTAATTATTGTAGAATACATGAACGA---TAGATTAACTTTGATTAAATTATATATTTAGTTTATATATGTAACAATAATAAAATTACGTTAGATTTAATTTTTATATTAATATTAACTAGATTTAGATATTAGAGTTATTTTATTATGTTTTTAATATATAAACGAAATTATAATAAAATACTAATATATAGAAATAGTACTAATAATAATTAATCCTTTTATTAAGTGATAAGTTTAAATTTTGAAATAAAGCCTCTTTTTATGTCAGATATCAGCTATTAACTTTCGATATAAAAAAAGATAAAAGTATAAAGCAATTGCTTTTTACTATAAATTTTAACTAACAGTATTGTAGTTTTATATGAGTAAATTAATCTCGTCAAACTACAATTTTGCTTAACGATTATAAATTTATTTATTCATACTATATTTAAAGATTTCGAATATCATAAGTATTAGATAGGTTTTTAAAATAATTTTTATTAAACATCAATATTACTAATTTGTCAAATTTGACAATTAGTTGTTTAAATTGTTTATCGTTACATTTATGATTAACTTATTTATGGAAAAATATAGTTTTATTTTAATTCTAATTAAAAACCGACAAATTGTAATATTTATGTAATTAGTCATTTTTTAATATGATGTATTTTATTTTTCTTGTAATTATTTTACATCTATATTGCTAATTTGAATCTCCACCATCCCGGTCACTGGTACTTAATAAACTCCTTTAATTATATTTTTCACTATCTAGCAAATAGAAACTCGTATTTATCTCATGACTTGTTTAATTAGTTGCTAAATAATAATTTTAAAATTTTATTATAACTTACTAACATCTAGGTTACAGTAATACTAAAATTTCTAACCTAGTTAAAATGTACTTTTATTATAAATTATGTTAATTTTGTATTATGTTATGCTCTTGACAGAGATATTCCAAGTGAGGCTTTGTATCTTATCTTAATTTTAATTATTTTAAAATTTGTTTTGCATAGATATGGACGCGTCAGAGGAAAGATTTTTATAAAAAAGAAAAAATTGTATTAGAGTTTAGTTACGATACTTAGTAAAAAAATGCATTAAAAAAACCATCTATTTTAATCTTATTATATATTATAATTAAAAAATTAAATATTTTAAATTGTATAAAGAAAGTAAAAAGTGTTTATAATTAAGTTAATTAATCAATTTATATTTAAAAAGAGTGGTACTACTATTGGTTTTAAATTTAAATATAAAATAATTATATTCTAATTAATTTTTTGAAAATTAATAATACTTCTGTAATTTATAAATCGTGAAAATTAAAAAAAGATTATTTTTTCTACTCGGTTT------TATGGTTTAAGATCTGTAACAGTTAACGGATCATTTTAAACTTTAGAATTAAACATTAAATAATTGCAAAATCCATAATGATATTATAATATAGTTCTGCCTAATTTGTAGTAATATAATTGTATTTATCTATCTTTTCATATATTAATCTGTTAAATTAAATTACATTATAATTGATTGACTAATACTCATTTCTTGGTTAAACGTTACAACACCATAATATACATTATATCACTCATAAATTAATTTTTATTAATCAGTACTTAAATCAACATTTTTAATATAAAATATTACCTTATTATATTTACTAACCACACAATCGTGACTCTCATATTCAAAAATTACATCCATTTAACTTAGCATTATTAAGTATTTGTCCATTTCATCTTAACCTTTCTAAACTCTAGCTATCTAACCTGCCTAATATATATTTCCACTTTAATAAATATAATATCTCAGTTTCCAACTCTTTCTTACGTTGTTTCTATTTTTCAGCGAAATATTTTCTTAATTTTATTCTGTCAATATACTATAATTTATTCAATCTTCATTTACTATTAGTTAAGTATATGAATGTATGATTAAGCCAAAATTTTCTATTCTTGTTTTTATTCATTATGTTATATAACCACTTTTGTATTAATTATTTATACTTCAAAATATATTTTTTTTTAAAACCTTGGTTTTTTAAATTATAATGTTCTTTTAAAAGTTTATATTGATTTGGTATTGTTGCGCCACTAATTTTATTTGTTATACTATTGTTTAACGAATTTACAAATTTGAAATATTGAATTAAATTAAAAAATAAAATTAATTAAAGTATTAATATCTAATTTAAAATTATTTTTTTTTCTCTTTTAATTTCAATATATTTTTTTATGTAAAATTAAATACTAAGTTAATAAAGAAATAGATAAATAGAATAATTAAATAATAAATTTTTTATAAATAAGAACAAACTGTTAAATTAATTGTTCATTGCAAAAAATTTACGTTTTTATTTTTTATAGTGTTTTTCTCTTAGTTAATTAACACTATTATTTAAAATTTAACATGTAATGTTAAATCTATTATTAAATTTTACAATAATTTCCTATAGGTGTTTTGTCTTTCTTTTCATTATATAAATTGTTAATTTTATTTAAGATTTAGATTGAATTTATAAAGTTCAATTATTATTTGTATTTCTTTTAGTTTATAATATATTATAATTATTTTAATAATTTTTTAAATTTTATTGATTTATTTTTTTATATATTTTAATTTTAAAGCTACACATCATTTTTTAAGTCATTTGTAAAAACCATGAAAAAATTCTGTTAAATAAATAATTTTTATTTATCAAATACTTTTTGTACATCTCATTGTACTTTATTATTCTCAAAATAAATCTTCTATAAAGAAAAAATATTACCTTACTTATTTATATTAAGATTCTTCTTCATTTTTAATATTTACTTTTAAAATTTACACGGTCTAGGAATACTACAATCTGCTAATATTTATTTTTTAAGACTTAGTTTCTTTATTTCGGGAAAATAATAAGATAAATTATATTTAGTGTATTATTAAATTATTTTATATATAACATTCAATGGATAAGTGTAAACATATGACAAACTTAAAACGAAAAAAATACAAAAGTAATTATAAATTTTATATATATTTATTTATATTATAGTCACGAAAATATTGGATCCTAAAATATCTTCATTCTATGCTAAATTGTATATTTTTTAACAATACGTATCTATTGGATCAATGACGATATTTTTTTCAAACTCATTGTATGTATTATTAGTTTATTTTAATACTAATTAAATAAGTTTCATTAATGTATTTTATTATTAATTTTTTTTTTGAATTATTTTAAATAAGAATATATTTTAATATTCGAATATTTATTTAATATTCACTGTAAATTACGGTTTAATAAGTTGTATTTAACGTTTTCACGATTGCAAAGCATATATTAATATTACCTTGGTTCTTTATCTTCAAATAGATTTTTCATCAATCTTTTATTTAATATCGACTATATAAACTTTGATTCTCCTAATAAATTTGGAATATTTTTAATTATTAAAAAATTGTATTTATAATAAATTCTTCATCATCTCCTACGTTGATGGTTTAATTATGTTTGTAAAATCAAAAAATGTTTACTACAACAGTTAAAAAGAAAATTATATATACAATTTATATTAAAATAATATATTATATGTTAGTTATTAAGTACTATTATAAAAACAGCAAATGTAATTATTTTTTTTTAAAAAAATATTTACTATATAAGTAAATTAGTAAAATATAAATCATTATTTTAAACTATTGAATATATAATGTATAGACTAAGAAAAATCTGTACGTAAATTGTTATTATAAATCCTCAGTCTGATTCACTTAGTGTTCTTTGAAAATTGTTTAACGTTATTATATTAGTTAAATCTTCTGTGTTTTATGAAAGATACTGTATTAATTATAAAATTTATTAAATATTTCTTAAATGATGACTATTAATTTTATATGTTTAGAAGAGTTTAATTTAATCTATATATGATAAACAATTTTAATTTTGATATACTTTATTTAAATATCAAGCATTATAATAGCTTTTGTAGTAACTAGTAGATATAAAAATATATAAAATTTTTAAAAGTCCGCAAATATTTGTCTTTTTCTTGTTCTCTTAAGTATATAAATTTTTTGTTATGTTGATAATATGAACTTTGATTGTTAATATAGATTTAATTTTAAGAAGAATAAATAATTAATATTGGGTAGAAATGTATAATATGTATTATGCAACAATCTTTTCTTTATTAATTTAACTGTTTAGCAAAGATAGTTAAATTAAAATTTTAATATTTATCTCATCTTTTATCTCTCTAATAATTAATATTTTTATTATTAAAGAATGTGTAATTTTTATTAAAAATCAAAATTTATATATAGAAACAATTTATTACATCATATCTTTATCTATAAATTCATAATACTCATCATAATTAAAATTCAATCTCATACAATAGGATTAATTTGTTTTTATTTTTTATTAAGTTGTTTATTAGAAAATAATCTTTATCATATATTTACGTTTAAAACGACGAATTGAATGTTATAAATTCAAAATAGCAGTTAATATGCATGTATATGTTCTACAAACAGGTATGTTATTTATATAAAAGTTGATTTATGACGTTATAAAGCTTAATTTCAAAGGCGACGTAATCTTAAAAAACATTAATTATCACTAATATTTTTGCCATTATCTTTGTTTTTAATATTACAGTTGTATTTCATTGTTTTACTTATTTATAAGCTCCTTAAATCTACTTATGTTTATAATCTTTATTGTTTATTAAGGTTAGAATTAATTAATTGGCATCCAAATAAAGATTAAGTTTTTATGAATGAAATCCTTCATCTTATTTCTTAAGTTATTTATTGATTCTCATAACTATTTTTGATTTAACTAAATTATATATTCTTCTTTAGATTTAATTTCATCTTTAACTAATACACTTAATATATAAAATTATTTATAATTTACTTTTTTGTATTTTTTAAACCTTTTGCTTATTCTTTTATTTTTACATAGCTATAATGTATATAATCGAAGGTTATCATAGACGGTCATGTCTAAATCTGTTTTGTGATTTAGTCATCTAAATTTTAGTTGTTTCATGATTTGAGCATATCTTATTTTTGTCTTAAGTTATTTAAGTTAATTTGTTAATAGGTTTTGAACATATTTATTAAAAATTCATAGGTTAAATTATTAAGTATTATTATCCTATATGACAAGGTTCATCTTTAGTTTATACGTTTATATTCAATATATGAGTGAATGATATTATTTCGTGAATGTTTATTAATCTTATATTGAATGTCCTATTATTTCTGCTGTAACCGCACTGATTAATCACTTTTAATTTATATTTATTTATCAATATTATAAATTTATAATGTTAATTGTAATTCAAAGATTTTCGTTTTCTGTTTTTTTCTCGTATTTTAACAGCTAAAGATTAAATTATATGTTTTATCCGACACACTTAGAATATAAAATATATTTTAGTATATTAAATTTTAATATTCTTATA--TCATAGTTAGATTCTTCATTATAATTTTCTATCTTTGATTCTAATTTAAAAATATATAAGATAATTTCTCTTTTAGTTATTTTATGTTCTATTTGGTTTTTGATTCGCGATAAAGAACAAATTGTTTTAGTGATTTAGATTTGGTTTTTCTTGCTAATTTGTCATTCATTAAGCGCATAGTTTGAAATAAATGATAATAATTAAGGTTAATTATTTATTTTAATCTCATTTCTCACTAAGATATATACTTTAAAGTTTCACTTCACTTATAATTTATGATAAAAACAAATAAATTTAAATAGTATGAAATCAAAAACTTAGTAAGGTTAAAATATCTTGAATTATTAAAAATTATTTAAAAAATAAATATTATTATAAAGTTATTAATGTTATTTTGTTCGAATGACTGAATAACTAATTTTGAAAAATAATTAAAAAATAAAATCATTTAAAATTTATATAAAAAAGTTTCATAAAAAAAAAAAAAAGATATATATGATTATAATAGAATATAAGTTATAAAGGCAAGTTATTTGGTATTTAAAAAGTTTTATAAAATAGTACTTATTCACAATTTCAATTTTATATATTTAAGAACTTACGATTTTTAATTTATTTTGTTTTATAATATTTTTATAATTTTGAATTATAATTTATTATTAAATAGATTACAATAAAAAGATCTAATAATTAATATAATTTGTTAAATTAAATTCAATTTTTTTTTTTAATGTATATTACTTAATAGGTTTAAAATGCTACTTAATTATTTACGTAATTTATTTGTTGTTTTATTGATTAGGTGAGTTCTTGATATTTTGTAACTATAAAAAAATTTACATAATTTAAATATTAATTATAATTGAATAATATTACTTATAAAGTTTTGAAAAAATATAGGTAACCATGTAAATAACGTTATTTTGTTTAAAAATTATAATTTATTTTAAAGTATTCGTAATAACATTACTTTTATAGATATTTTTGTTTTTTTTTTATCTATAGTTCCAATATATTTTAATTGAGATTTGTTTTTCTGTTTGGAAGGTACACTTCAAATTAAGAATTGAATACGTATAAATTAAATAAATCATTCGTAATTATTTACCAATTTTAAAAATATTTAAATAAATTTTATTTTAAAAAAATGAGTTAGTAAAGTATTAGTTTAATTATTAAAAATAAAAGTAAATTAAAATTAATTGTTTAAATATAAATTTACATGATGATCTTAATATTAAATTTTTTATTATATATATACTTTAATATACCTACATATAAATTAAGAGATTTATTTATTAAATATAGTAATTATATTAGCAATTAAAAGTATGATTCAAATAAAAATTAATTAATAATTAATTCAACAAGATTTTATCTGTTAGAAATCTACTGAAAATAGAAATATATTATATAAATATAAGTAAAATTAAAATTTTTTCTAATATTTATTGTAGGTTAGCATTTAACTATATAACCATTTTTTTATAAGAGGATAAAAATTTTTAATCACTTTAATGATAATTAATTATAGGTATAGTTTGAACTAATAAATGAAATAATTATCCTAGATTAAAAACTGAATTAGATTTAGATTTATATATCAATATTATATAATAATTATTTAATTGTTTTGAATATATTTCATAAAATTATTTAAATTAAAATCACATATTATTAAAATTACATTTTAACGATTAATATTTAATATCTTTAAATATAATGGAAATAATAAAAGCCATTAACTTTAAATTATGTACGATATTCTTAAAATACAAATATACAGTTTTTTTCTTTTAAGTAATTTTAAGGAGGAATATTTTTTAATTACGTTTCTTATCAAATTTAGAATATATAATTTATGAGAATTAAATTTATTTTATTAAAGTAAAATTTAATATATTTATAAAATTTTTACAAAAATTATACAAGAAGATATAAATAAGAATTTTTAATGTAAACATAAAATCTTTTCTTAACTTGTCGTAGATTTGAAGGATGAAGCTCTAGCTTAATAAAAATTTAGAAAAAAAAAATTATAACTAAACCTTTTTTATTCGCTTCGTAATGTATATATATATCAGAAAAATTTAATT-TTTGAATATAAATACAAAAAATAATTAGTTAATATTAAATCCTTTTCTGAAACTGAATTATAAAGATTTTTTAAACATTATATATTGAATAGTTTTTATTGTTAATTAATTTATAAGAATTTTTTATTTTATTTAATTACTAAGTAATGATTAAATATAAAATGTCCTAAAATTAAGTAGATTCCAAAATACAATGGGTATTTTTCTTTTATTAAATAAATTTTTTGAAATTCTGATTGTCTATTCATTATGATTGTTTAATAATTGGTATAATATATTTACCAGTACTGGCCAAGAAATCTTAAGATTTCTTAAAGAAAGCTTTGCCTTGTTAAAAGCATTAAGATCTAAAAATAATATGTGCATCTTATTTAGTTTTATAAATTAATTCAGTAATGATACTTTAAGATACTTTGGTACCTTTTTATTACAAAGTAGGTTTTCCCGATTAATAAAGTGCTATGTTATCGAATAATTTTATTAATTTATTATAATTGTTAATTTATATTAATCCGTCCGTTGTTCATGCATTATATTCTACCGGCATTTTAGGTTCTCTTGTTTCTTATTTCCAATAATACATTTTTTATGGTTCATCTTTTATTCCTTGTTAGTGATGCGCTTTATATATAAGTATTTCATTGTATATTATAATAAGTATTAAATTAATGGATTAAATTTGACTCTATTTCAATATAAAGTATATTTTATATAACTACACTTTTATTAATTATATGCCACATACGGTCATTTATCTATGAAAATTGATTTGCA-TTTTTTTCTGATTTTTTAGTTTCAGAAGTATTATTTTATTACTACTATGCTGGTCAAGTACTTTTCGAATTATCTGTCAAAAATTATAGCAATTTATTCTTTATTTAATTTAAGTCCATTTAGTTGATTACGGTTTTAGCTATACTACCTGTTACGCAAAAATTAACCTACCTTTATTTTTCTGAATTAAACACCCTATTTAATACTTTACCCATGATATTTAGACCTTTCAGTTCCCCATTCCCGTTGGATACTATGTTGTTATTATAATTATAACCTCACTATTCTCTGTATCTTTCCCGCACATACCTAGCACCGATTTTATTTAACATGCTAAATTATCTATTATATTCAACACTAAAAACCCACTCTCTTTACCATTACCCCTTACCCAATGATATTGTTTATTATGACCATTCCCCAATTTTATTTACTGACCCCTTCATGATGCGTCTCCCTACAATAATTGATTAAATTTTGTTAGAATATATAAAAAAAATTGCTTTGCAACGTGTCTTTTTTAGTTTATTACAGAATAAGATTGTTTTATTTATCAAAAAGTAAAAATTATAAATAATAAATAGATTTTACGATTATTCTTAATAAGTTAGAATATGAAATAGTAAGTTATTAAAACAAATGATCATTTTGATAATATTTTTATTAATTGTTAATGACATAAAAATTTATATTTTCATTTATATAATAAATGTTGTTTTTTG-AAATTACTAAAAACTGATACATAAGAGTTTTTATTTAAATTGTATTTTAAATTTAATTTTTGACATAAATAGTAATCAAATATATTGTTTTAAATTTCTATAAAAACTAGAAAATTTTATAACAATACTACTTTAAATTAATTGACAATGTATTTAAAAATCTTTTTATTTTTTACAATCATTTATCTTTATTTCATTTTTTAGTTAGTAAGAATATAAATAATATTAAAATTGCTATATACTACAATATATATATAAAAATTAAAAGCAAACTTACTTTTATAAATAAATACTTAAAATATTTTAATTATTCTTAATTAATAAAAAATTAACTCATTTCTTTTATGAGTTTATTATTCTAATTATGATTAAGTTAAAATAATTAAAAAACAAGGTTTTAAATGTTTGATTCATATAGTTTTATTATTATATGTAGCCTATTTGAATAAAGTTTAACATTAATTTAAATTTAGTTTAAAATTTATTATTTATACTTATTTAATATAAAGAATTGATTTAGTATTTTATTTATGAATGCTTTTTTATTCTTTTTAAACAGAAGTAAATTTTTATTGTTAAATGTAGATATTTATGTAAATTTCATTTATTCTATTGTCGATTATAATTTAAAAACTAAATTTTTTTTTCTTTCAACCATCACACGGTTTAACATTGAAATAATTACTTATATGAAGAAT
Cylindrocapsa_geminella         GAACCTAAAATTTTCAGCACTTGGAACTTAATATAATAAATAATTTTCTTGATTGTCCAAACTATAATGTAATCTAATTCTAACCAAATTTACTTATTTTAATTTTGTGTATATTGTGTTTGATTATAAATTTCTTTTGATACAGTTTAGTCATTATATTGATCGATGCTTATTTAGTAGTTCTTTTGTAGTTCTTTTGTAAATTTTTTTGTACGCCGATTTTTCAGCACAAAAACTGTTTTTTGTGTTATCGGTGATTTTCTAATCTTGATTTTTGTGTTTTATATACTTTGCAAACATGATTCATTCAAATATAAGTGTTAAATATTGTTCTGACTTTTATGTTGTTAGAGAAAAAGACAACACAGACTTATGAATGTTATGATTAATTGTCATTTTAAATAGTTCAATTGATTTTTTATCCTTTTTAGTATATTGAACTTAAACTTATATAGAGATATGTAATCCAATTTGTTATTATTAAGGTTTGTTAATTCTTATACTGTAAAATGAGATCTAAGTACAATCAGAGAAAAA--CAAGTTTAATTTATATTTTGCCAGATGCTAGTTTAAATATGCTATTAAAATAATTTCTTTATTAAAAAATTAGTAATAATGGTATGAATCCAAATGTCATTATTAATGGTTTTATTATGAAATCTCGGATCTATTAGGAACAACTTATAGAACATTTGACTGAGATCAATATAAATTATAATAAATAGTAGAAAATCGTTTAAAATCGTCAAATAAATAAAGAGTTGTATTTGATTATTGTAAACTTTTGATTGGTAATTTACATTAATAAAATGAATTTAGTAAGGTAGATAATAATTGGGTTTAAAATTTTTAACCCTTAATTCAAACG??????????????????????????????????????????????????????????????????????????????????????????????????????????????????????????????????????????????????????????????????GAATTGGCATTATTATGAATTTTATTTTCGTGTATTCTTTCGTTGAATAATTTATTTTCGTTTCATTGTACGTTCTTCAAAAAGTTTGCAAGCATTTTCAAATAATTATGTTTTATTCTTTACTGCAAATAAAAATACTTTAAAATTTTTGATCTATTTTATTTTAAATCAATAAAATCGTCAAATTGATAATTAATGCTTCATAAATGGTGACAAAACAGTTCTATTGCATACTTGTTTTTAAATTGTATGGCTCTCTCATGAAAGTCATTTTTTATTCCAGTATAAGTCGTCAAATTATTTTGTAAATTTTTAAAAACTTTCGATGGTTTGGTGTTTATAGATTAAAAAGTATTTTCTTTCTATTAATTTTTAGTAATTAAATAGTTTTAAAGATTGAATTATCCAGAAATGAAAGATTTTGATACAGTTGACCCTTTTTTTACGTTAAAAGGATATATCTTCTTCTTTTAAGATAAAATTCTTCTAGATTGCCTGTTATCGTTTATATTGTGAAAATCATAATTCGAAAAATTATAATGTTTTTAGTCTTAAACAAGTAAAGTTATAAGATCTTAAAAATATTCATTAAACGTGCTAAAATTATCTAATTATTAATAGAAAACTATATGTCTGACTTGTAACATTTTTATTTTTTAATGTAGAAATTAATTATTTATTTTTTCGTAATTTTTTCCACACGTAAGACATA---TAGTTTCACCTTGGTTTTAACATTCGATTAGTCTAAATTTATAATAAAAATTAAAATCTGTTTGTATAGATTTTTATAATACAGTTATTTTGAGCTAAACTGCTAAGTAATGTTATTTTTTAATTAAATCAAGAGTGAAAAAATAAAGCAAGATTAAAAAAGAGAATCAGTTTTAGTTTTACTTAATTCTAATATAAAGTGATATGTATTAAACTTGTAAGTTAGTTCCTTCTAATGTTAGATATTAATTAATTATTTTTGATATAAAAAAAACTATCAAAATAATGGAACTTATTATACTAATAACTTTTTATAATGGATATATGTCTTATATATTTTTTAATTTAATTAGTTGCATCAACATTCAGATCAAAGACTATTTATTAAGCTATTTGTAATATATTTATAAACACTAATTAAAATTGATAATATAGATGTTTGAGAATGCAGATTACTAAAGTAATATTCTTACAAATTAAATAAATTAGATTATTAGACATATAGATTGTTTTTCGATACTTATAAGTTTTTTTTTTTTAGTGATATTTAAAGTATTGTTTTAAATTCATTTAAATACTGGTAAGTAGCAATATTCATGTATTTAGTTAATTTTTTATATGATATATATTATATATTTTACAATTTTTTTATTTTAAAAAAGCCTTTTTTTATCTTTATCATCTTGATCACCGGTAATTAGATTTTGTTATTTACAATGTTCTACTCTCCCATGTAAATTGAAACTCGAACTTATTATATGATCTGATTTTATTGGTCATATTATGTTATTTTTAAATAAAATTGTATCTTGCTTATATCATGGAAATATTAATTCTAAAAGTACTTAATATCTTTGTTAGATAATCAACCATACATTATGTGTTGGCATTTGTATAAATTTTATTTATATGAAATAGCAAAAATGACGTATTGTCCTTTCAATGATCATCTATTTCTTCATACTCTATATTCGATTGTTAGGTTTGCGTAAGAGAGAAGGGTTTTATTAATAAGTAGAATCATTATTCATGGTTTTGTAATGGTTTTTGTAAAAAAATTAAATAACAATTATGTTTACTGAAGAATTATATTTGATCAGAAATAAAATAAATAAATCTACAAAAATTAATATGTCTTTTCTATAAGTCTATAGTTGGTATTATTAAATAGTTTATATTTATAGAAAGTTATATTATGGTTAGTTTTAGAAATTAAAATAAAATAGTCATATTTCAATAAGCTGTATGGTAGTTTAATACTTTTTTGTAATTTTAAGCTTGTAAAAGTTATAAAAAGTTAGCTCTCATTATAATTGAT------AATAGTATTCGATTTAGATTATTTATTGAATCTCATAAATAATTATAACTAAAAAAGAAAAATTTCTGAGGATCATGATGATATTTTAATTGATTATTACTTAGTTCGTAGGAATAGAATAATATTAATCAGGCTTATCATATATTAAACTGTGAAATTAAAAAAAATAATAAAAGGAAGGCAGGCATATAATTTTCAGTTGACTATTTTTGTTTCTTAATATGTATTTAAATATTCATATCTTAGTTACTATTAATCAATATTTACACCAATGCAATAAATTTGAAATAAAACTGTTTTATGTATATTAATTATATTAATGTGACCCATTTATCTATAAGATATATTTTTTAATTCAGGTAATATCAGATATTTGTTCAAATCATTAAAGACTATTTATTCTCTCGTTTTCTAATCGTTCTTAAATTTGTTGCCACTGGTAGAAATATGAGATCATAGTTTTTAATTCTTCTCAATGTTATCGGAATACTTCGGCGTGATGTTTCCTTGATTAGATTTTGATTTATACTTATAATTTAGTCATTCATAATTTTCAATCAGCAATATTTATGAATACATATTCAGGAAAGAATGTATCAATTTTGATTTTATAAGTTTGGTTGCTTATTCCCATTATTATTAATTAAATTTATTTTAAAATAATTAAAATTTAAAAATACTTGTTCATTAATTTAATCAATTTATTAAAATCATTCTATGAATTTGGTACTGCTAATCTATTGACCAGTTTAGACTAATTATTATTTTCTAAAAAATACAATTTAAGAAAATTATTGATTTGAATAA---------------????????????????????????????????TTATCTATAATACTATCTACTTAGTTATTAAGTAAGTAAATATCAAAAAAATATTAAGGAATTAAAACTAGAAAAAAAGATAAATAAAAACGTATGAAACAAAATAAATAACTAAATTAATTACCTACTCTTGAAAATAAATTCCCATTTCCTCTTTTGTGTCTATCTTCTAGTAGACTCATTTTATCTACTAAGATATAGTATATAAGGATTCTTTAATTTGGAAATATGGTAGTAGTATTTTATGTAAATATTAATATTTATCTAAATATGTGAATTGCTAAGAATATATAAAGACGGGCATAATATTAAGGAATCTGGCTATTATTTGCAATTTTATTATTTAATAATTAATTAGACTTAATTGAGATAGATAGTAAAATTTCTTGAATTTTATTTTAATGTAATTTATAATATTAATAATATACTATATATTGATAAATCTATAAATATTATATAAAAATTTTTGCATAAAAACAAAATCAGTTTGTTAAATATTTAATTGATATTTTATTGTATTTTAATAAATTAATTAATAAATTAATTTAGAAAAAAAATCTTATATTGTTTGATTTTCCTATAATTATTTTTGATTTTTAATTTTAAATTCAGAAATTATCAACCAATATAGATTATTTTAATTGTTAATGTAAACTTTTAAAAAAATAGATTTTTTGTATTTAAAATATTTTAATTTAAGTTTATTTTAGAATGATTCAACATACTTATATAACTGATAAATAATGGAGATGGGGAAACATTTAATAAATAGAACAAAATTAAAATTTAGTATTAATTTGTTTTTATGTAATTAATTATTTTTATGGTATATATCATTAAAATGGAATTTAATATAATTAATTATATTACAAAAATGTAAATAATAAAATAATGATTAATAAGACTATTCGTATTAATAATATCCTAAAATTTCTTGACAATTTTAACAGTTTAGTTTTAATAAAATAATGGAAGTTCGATCTTTGTATTTTATTATTTATGTTGAAATGGGAGAAAATTAATTTTGTAAAAATTTAAAATTTTGAAAATTTTGTTAAGATCTATTGTAAGTTATACTCCTAAAAGTAATAGAAATCTTTTGAATCTGTGTTGAATTTAATAAAAGATAAAATGGTAATCGTTTAATTATTGAAATCTTTTTATAAATTGTTAATTATGTTCGATAATATGAATATTGTTCTATTAAACAAATTAGAATTATTAATAATTGTCTATAGAAATTAATAACAGTACATATTTTTTCCACTCTTATGTATTGAGTTTTATTGGACCTGAACAGTTTAAGAATTTTAATTATAATAATTTAGTAGAAAATTATGAATATATTTATGAATAAAAAAAAATATAATAATACAGATATTATGTAATTTTTATGAATGATTGAATATTACAATAATTAAGAGAAACAGCCATAATTTTATAGATTATAAAGTAATATAAGAATCAATTAATCAAATTATAGAAAAAATAAATTATGAATTAATGAATAACTTTAAATAAGTTGCAATTTAATTATTTTAGCATATTATATTCAGTGAATCATGATGAATTTTCAATGTCACAGGTATGTAGTATC???????????????????????????????????????????????????????????????????????????????????????????????????????????????ATTTTTCATTATTATACTTAGAGTTTTTATTAAAATGTAAAGTTATGTAAAATTTTGAAATGTTTAAGGATGATATTAATATTAAAAATATTTTTGAAGCATTGAAAGAAAAGATCTTGTTTATATTCATTTGATTAAATTATCTTAAAGTTTTTAATTAATAATGACACTTAACTATTAATATCAAAGAAATTACTAGAATATTAAGTTATTATCTTTAAGTAATTTTGTGTATTAAGTATTACTTAATTATTTTTTTATTAATAAGTGGATAGTTATACAAAATAGGTTAAAAAACAATGTTTATATATTTATTTATTACCTTTTTATTCAAAATTACAAGCCTAGATTACATAGAAGGAATGATTTTAACAGCCAAACAGTATTTTCATATATTAATAAAATCGTGCACCAAAACCAGATCATTTTATATTCCTTTTCTATGGTAATTGTAATCTATATTTATTAATTTAGATTCATTTTTTTTTATAAATTATCAAGTTGTTTGATAGATAGTAATTGTTAATGTTTTATTATTATTAAAACATTGCAGTGAATGTTATTATTTTTGAATTATAGTTTATAGGATTGATTAATTCTTGTAAATAGGAATGTCAGTGAAATCGAGGTTGTATGGTCATGTTAAAATTTTCATTAATATGAGCGTTGTAATCTTTAAATTTATTTGTTTTTTTAATTATTATAGTCAATCTTTATGTATTTAGTATTAATGTTGTATATTTTTATCATCTCCTTTTATTATGATTTTAATTTTCTTTTAGACTAATTTTTTTATTGTTTTGAATGGTAAGATTTAATTAATTAGCATTCGAATAAATATTACAAAAGAAAGTAATTAAATTTTTGTCTTATAACATTCGTTATTTTAGGAATTTTACAAAAAATTTAGTTCTATCTCCAATACTATTTTACCAATAGATTAAGATGATTCTTTAATTATTATAGGTGATAAAAAATGTTATTTTTCATCTTCATCAATGTATATACTAAGTCTTTTGCTTAATTATACAACTCATCTAAATAACAATATTTATTATCGGAAATGATCATTAACATTGATGCATAGATCTGTTTTGTAATTCAGTCATCTAAAAATTAGATACATTAGGAATCAAGATTTTCTTGTATGTGTCTTTACAAATTGTTTCATTCTTAAATTTAGGTAAAGAATATCTTCTATATTTTTGCATTTGTTAAATTAAGCAGTACAGTAATTTATTTTAATTACGTGTATTATTTAAAGATCAGTTCAAAGATAAAATATGCTTGATTTACTTTTTTTCAAAATATTAAAATACATTAAAATGGGACATTTTAATATATTAAGTGTCATTTCATCAATTAATTATTTTAGGTTCAAGTCATCTTATCAAAAAGATAAATTAAGAATGCTAATTTCAATTTATAAACTTTTATTATCTGTTTCTTTTCTCTTTCTAAATAATTAAAGATCAAAAATTACGTTATATTTTATATTTTTCGAGTAAAGAATTAGTTTAAGCATACAATCTGTTCAGACTCTAAGA--ATATAGTTAGAGAATTTACTGCGGTGATTCATCTATTACATAAAATAGATAATTTTCAGGACGATTTCCTTTTCTTTTGATTTAATTTTTATATGGTTAAAGATCTGCGATATGGATTTTATTATTTTAGTGTTCTAGATCAAGTTTCTTTAGTCAACCTGTCATTTTTTATATGTTCTGATTGGACCATATGATGAAAGGCATTGATATGCTTTTATATATAATTTATTCTTTAATGGAAAAGCCATTATGATATTTCAAATTATTTTACTTAGAAAATCACTATTCTAGTATCTGATCATAATGAAGTTTAAAAACTT??????????????????????????????????????????????????????????????????????????????????????????????????????????????????????????????????????????????????????????????????????????????????????????????????????????????????????????????????????????????????????????????????????????????????????????GATTAATCTATTAATGTGTCTCGTAATACTACTATTGTTTTGAATTTTAATTAATTTTTTTTTTATTCTTGATAATAT------------------------AAATGATATTATACATCATTTCTCTATTTTAAACAGATTTATAATATAATGTAATTATACTAATAAATATCAAATAAAAAAAGAAAATTCCCACCCTAACTTTTATCTATTATTTTATGAATGGAGAATATTTCGATTACATTTTTGTATAACGTATATTGTTAAATATAAATTTTAGGCAACTGACAATCTATTAGCTGCTTTAGAGTCGGTAATAAATAGAATTATGATAATAACTGTTAATAAGGTATTTGTAATAGTAAAATTTATATTTATACCTTCAATTATGTCAAAGAAATAGATTTGAATTAATTTAGTAGTACCTTGACTTTTAGTTTGGAAGGTACTCTCTTTTACATTAAGTGTTTTTGTATTTTTGAATCGGTGTACATGTTATAAATAATTTCAATTAGAAAATGTTATAAAAATTTTATATAACTATTATGGGCTAGTTAAACTTGCGTAAGAATAATAGAAAGGTATTTGGCTTAGACTTGATTAAGTAATTACAAAGATTTTTTTGATTTTTATAATTTAATTTTAGATTTCATAATGATTATTTTATTTTTATTCTATTGTTCA--------------------------------------------------------------------------------GTTCAAGCAATTATGTTTGAAATTTTAAAGAAACAGGATGATAAAATACATGCTGTGGTGAAGTTAAAGACTTTTTTAAAAGTTTATGAATGTTATCGTTTAATTATTTAACTTTATATTTGAAAAAGCGTTACTTTTTTTATGTATATTAATAATACTGAAAAACATGTTAAAATTAATATCATAAAGATAAAACTCAATTTTAATATATCCATTGATTGGACTAAAATATATATAATGATTTTATATATAAAATATTGGTTTATTCTTAATATAAAATATTCAATTTTAAAAATTAAAAATAAAAAATGCTATAATTATTTATTAATTATAAACTATCATGAATTGTTAGAACCTAGGAAGTAATGATAGCT??????????????????????????????????????????????????????????????????????????GAAAATTATTTTTTTGTATGTTTTTTTAATTTAAGAATATTCGATACCAAAGAGGAAGGTAATTTTAATACAAGTTAAACTGAACATATAAAAAAAAGTTTAATAAAGTTCTAATAGAGAGTAAAATAAAGGCATTTCTTATGTTCTAAAAACATTCTTTTTCAGTTTGTTGTGAATTTTTAGAAATTGAAAATAAATTAATAAATATTTAGAAATAAAAAATCAAATTATATCGTTCACAATTATTTTTGTTATGTTCAAAGAAACTAAAATAACTTAATA-TCCCATAATTCACTTACAATTAATCAACGAACTATTTAAATACTATTTTGAAATGAATTAATAATATGAATTATAAGCATTTTATCGAACAAAACTTATAGTAACTGGTTTTTTTT????????????????????????????????GATTAAAAACAAGATCGTATAAAATTAAGGATCTCATTATAACTTTTGCGTTTATTTTTTTTATTTAGTTAGCTTTTTAGATTTTTGATGGTTTTATTATTGTGATTCTTTAATTAATGTTCTAACATTCTTACCAATATTTATCAAGATTGTTTATATTCTGAAGGTGTTAGCCTTGCTTTATTTAAAGTATTATGGCTTATTGAGAACAAGACCATTTTTTCTAAATAACTTAATGAATTTATTAATGATTTATCTGAGTTTTTCAGTGTTCTATTCATATGGAATTGATTATTTTATACTTTATGTCGTTATGTCTTTTAGTAGATACATACAATAATTATGTTTGTTAGAATAACTTTAACTGTTTGCTGTATGCAATTTATGTTACATTGGATTCTTTGTTTTCAATGATTTCCATTCTTTATATTACTTCCAATACGATCCAACTTTTATTTCTGGTTAAATATGCACTATATATTTAAGTATCTCAAGAGAAATAATCACCAGTTTCGACAAGATGGTTGTTATTTGTCCCTATTTTAATATTAATAATATTTTATATGATAGCTCATTTGAATAGTATTTGTTTCACACGGTTTTTTTTCCTTGAGAATAGATATTCA-AGCTATATTTATATATTAGTTCCAGAATAATTATTTTTAATTAATCATACTAGCTAAGCATTATACGAGTTACTAGTTAATATCTTAGATCTCTCATTTATTATTTATATTTTGGCCATTTTTTGGAATACTGTTCTAGTTCTACTACCTGTTATGCATTAATTTACCCACCATTTTTCTTCTGATTTTAACACTTCATTTCAATTTTTACCCATGATTTATAGTCCTTTCAGCTCTCTATACCCGTTAGAATCTATGTAGCTATTATTTTTTTTACACCTCAATTCTTTGTATCTTTCCCGCACATGTCCTGCACTGATTTTACTTTACTGGTTAAATATACTATTATAATTTGCACTAAAATTCCATTTTCTTTACCATTTCCTTTAACCCATTGAACTTGCTTATTATGTCCATTCCTCAATTTAATTAACTGTTTCCTTCATGAAGTAATTCCCTATATTTATAGTTTAAATTTAATTTAAAAAAATAATAAATCACGTATGTTTTAGAATATCCTTAAATATGTACTAGTATAAAATTTAAATCTTAATAAATAAGTAAAGATTTCATGTGATTAATAGTTTATTCATTTATATTTAAAATGATAAAATATTAAAATATAATTTGAGGATATTTATAAATCTCCGTATAATAATTACTATAATTTATATCAATTTTTAGTAATATTATGATAACTCTAGAGTAATTTTTGTGATCTA-AAGCCACAAAAAAATTATTTATAAAAAGATTTTAATAATGTAAATACACAATCCAACTTTTGACTTAAATTACAATTAAATTTATCGTAAAATAACTTTAAGAAATTTAGAAAATATTGAAGCTATATTATGTGAATTCAGCTTATAACGTAATTAAAAACCATTCCTATTTATTTTGTTAAATATTAATAATTTTAACTTCCATCGAAATGGAAAAAAAGCGGATAGAAACAACTCTATAAAACAATTAAAGTATAAAAAAATTTAATATACTTTAATGTATAAATTATTTTATTTTGTATTTCAATCATATTAATTAAAAATAAAAAAAATATAAAACTTTATAGATATAATTTTATTATTTTAGATTATGAATAAATAATTTAAAAATATGTTTATAATAGTTTTATGCAATTAATTTTTATTTGACCTTACATTCATTTTAATAAAGTTTTTCATGAATACAAATAATGAATTTCTTCTATTACTTATATACTAGTATTATAATTAATAGTAAATTATCTTTATTAGTGTACAATTTTTTAGTGCTATTAAAAATAAGAAAAGCTTCACAGTAATATATGATTTTTTATGAAATTTCTATTTATTAGTTCACTAATAATAATTTATAAACTCATTCATTTACTTTTATAAAAAATATGATAATTAGGTTTGAAACTACTTTTTATTCGAGGATA
Desmotetra_stigmatica           GGACTTAAATGTTTCAAATATTGGCCTTAATCTTTATATGTATTATATACGAGTGCATATACTGAAATGCAATGTTATCTTGATTTATTTTAATTTTTCCAATTACATAATTATTGTATCTATTTATAAATCACCTTAGACACAGGTTATTCTTGATTTAGTAAGATGTTTATTTAGAGTGTTTATTATTAACATTTCTTAAATATTTCTGTTCTTTGATTTTACTGCATAATATTTGCCTATAGAGTCTTCAGTTAATATCTATTTTGGACTTTTGAGTTTTTTATACCTATTTATTATAATTCATTCATGTTCAATAATTATATATAGTAAATACTCTTATGTCGCCTTTGAGATTGTCTATATATATTTAAGAATATTACGGTTATATACAATTAATATCTACTTTGTTGATTTCCTATCCCCATCAGTTTTTTTTTTTTAATTCTTCAATAAGTTTCATTGTTTGATTTGATTTTAATTAAAAGAGTGATTTGTATTAGTTTAATTTGTCGTTTATAAATTTTAAAAATAAAA--CAAGTTTATTTCATTTAACGTATAAGGTACATATAAATCAACTTTAAATATTATTTTTTCGTTAAATAACTTATTAATTTAAGTTTAGTTGATATATCATCGCTAATATTTTTTATAAAATTTTTTGTATATTTTTAGATTTTAAATTTTAAAATTTGATTAAAATTGTTATTAACATATGTACATAATTAAAAATTGTAATACATATTTATTTTAATGAAGTTTCTCATAAGTTTGTTGATAAATGTTGTTATTTTATTTACAATTATCAAATGTTATTAGTTAAATAGTTTATTGTTTAGTAATTATTTTTTATACTCCATTGAAATATGTTTGTATAAAGTATCTTTTATGAATTTAGTAAAATTTATTCTTAAATTCTAGATTTATTAAAATTATTATAAGCTTTGTTAAGTTTTTAATTTGATATTAGTAATTAAATTAGGTTAAATATTAATAAATTGTAAATATTATCTTCAGTTAATAAATTTTTGAATTGGTCTAGTAAAATGATATATGTTCGTAGATTTTTTAGTTGAATAATTAGAAGTTATATTATTAAGAAATATTGAACAATTTTATATTGATAATTAAATAACTACAACTTACTTCCTAATGAAAATATAAATTCTTGAAAAACTCCATTTAATCTCCTTCAAGATTATTATTATCATCAAGCTTTTAATAATTGTCAATCTATTAGATTTAACATCGTTAATCAGTTGTAAATTATTTAATCTACATTGTTAATCTATAAAAAATTTATTGTAAAGTATAGTAGTTAACTGTTTTATTTTGTAAAGGATCCAAAAATTTTAATTGTTAAACTTTTGGAGATTCAATATTATAATAATATCATCGAATATCATTAAATAATTACTTATTTTGAATATATCAATTAGTTTAAGAATATTTTGTTATATCAAACATTTAATTAAAGTATAATAGTTATATATTTATCGTTTATGTCAATATTTTTACTAAATTTTAATTATTGTTAATTCTGAAGAAGCTGTAATTTAATAATTAATAATATATTTTGTGTTAAACTGGTAATGTTTAAAAATTTTAATGTTAATCTTTATACTTAATGTCATTGTTTAATTTATAATTGAACAATACACGAGAATTATTTTAAATTTTTTATTTATAATCTAGATCATATAGTGTTTAATATTAGTAATCCATGTGAAATAAATGATAAT---TGATTTCATTTTGGTTTAGTTAATTACTTAGCTTAAGTTTGTAATAAAAACTAGAATATGTCAGATTTAAATTTTGTGTTAATACTATTTTGATCTTAATTTTAAAGACATATTATTTTTTGTATAATATAAATATGTTGCTATTAGTAATAATTAAAAAAACGAATTAGATTGGTTAATAATTAATTCTATAATCAAGCGATATGACTAAATTTTGTAATAAGGATTTTTCTTTAGTCAGATATTATCCAATTAACTTTGATATAAGGAAAGAATAACAATCAAAATAATTTTTCTCTTAAATGTTTTTTAATTAATTATACACATTATTATTATTAGTAAATAAATTTAGTCGAATTTTGGTTTTGTTTAATAATTATTTATCTATTTTATTATATTACATTTAATAACTTTCAACATTACATGTATCAGTCATGTTTTTAAATATGCCATTGATAATTAACAATAATTTTAGCTTAACTTATTTGATTATTAGATATACAAATTGTTCACCGTTACTCACTAGATTAAAACTTCGATTGATAATCAACGTTTTATTTCAATTCCAAATAATTACTGTCTAATAGTTATATCCTTGTATTTAGACTTACATTTATTCGATGTATGTTACATTCCTTTCAAATTACATACATCTATATTGCTTATTTTATTCTCTATCATTCCGAACACCGGTTTTTTTATTTTTTCTAAAACTATATTTTTCTCTATCTTAAAAACAGAATCTCGTATCGTTCTCATGTCCCGATTTAATTGGTTTTTTTATACTTTTCCTGAATTAAACAACAACTAATTTATATTTAGGATATAATAATACTAATAGTTCTATTTTTATAAAGATGTAGTTCATTTGTAGAGTACGTTTATTATCTAAAATTATTCTTTTTTATGAGGAAAAACAGAAACGCGGTATAGTATCTGATACGAAGACTAATCACTATATCATTTAAAATAATTAGTTATGTATGTGTCAAAGTAATGATTTTTGTTTAAATGACAATTGATTATTTGCGTTTACTTACCATATTTTGGAAAAAGATAACTTTAAGAATATATTTGTTATAATATCATTGTGTGTAATGATAAAAAAGCAAAATTATTTAATTATTAAAAAGTTCATGATAAATGTATATTATTAATTTGATTGATCTATTCACATTTATAAAGAGCAACGCTATAATATGTTATTAATTAAAATATTAAATCATTATAATTCAATAAACTATATGAAAATTTAATGCACTTTCGTAATATAAAATTTGTTAAAATTATAAGTAGGTAATCTATTATATTAAGACT------AAAGGTTTTTGGATTACAATAAATATTATAATTCTTAAAAATTTATAAACAAAAATTAAAGATTTTTAATAATCAGTATGATAGCTTAATATAGTCTCTTCTAATACGTAGTTATATAATTATAATAATCTATTCTTTCAAACTTTAATCTGTAATATTAAATTATAATATAATTGATAGTTTAATTCTCATTTTTCAAATTAACACTTTATCTCCACAATATTCATTTTATCATGCATTTAATAACATTTTTCAATCAATACGCAAATCAACATTTTAAATTCATAATAATACTATTTCATATTTTCTAATCACATAAACGTGACTCACATATTCATATATTGAATCTATAATTTTAAGAATAATTAAAAATCTGTCCAATTCTTCTTATCCTTTTTAATCCCTAGCTTTCTAATCTGCCTATTATTTTTTTCCTCTTTTATAAATATATTATCTCAGTCCCCAATTCTTTTCTACGTAGGTTGAATTTTCCAGCGTTTTGTCTTTTTTGCTTTTAGTGGTCTAGAGTCTATTATTAATTCATCCTTTATATTTTATCAGAAAATATTATGAACATGTTATCATGTAAGAATCTTCTAATTTTGTTTTTATTAATTATGATTCATAATCGTTCTAATATTAATTATATATATTTCTAAATAATAATATTTTGTAGATTTTGGTTTAAAATTTTATATTAACTTTCAGGACGATTCTATTAATATGGTTTCGTTGACTTATTAATGTAATCTGATTAACTATTGTTTAATTATTTTACAATTTTAATAAATCAGATTATAAAAATAAATTATCTTAATTAAAGTAATTATGTATTTAAAAATATTGATACTTTATATTATTAGATTTCATTTTTCATTTAACTATTAAACTAAATAGTAAATTAATTACAAAATAGTTAAAAAGAAAAATTAACTAATTAATCTCATGTATAAAAAAATAAATTACTAAAGAAATTGTTTAATGTTATAAATAAGCAATTTTATTTCATTTAATGATTTTCTCTTAGTTGATGTATATTATTTGCTGATATTTAATATTCAATTATGAATTATTCATAAATTTTAATATCAATTTTTTTTATCTAAGTTAGTTTAATCGTAATTTTAAAAATTGTAACAATTATTTAGAATTTAAGGTAAGTTTTCAAGGCTTTATTATTTCTGATTAATAAATTAATAGATAATTCATTATATCTTAATCAATATTTATGTAAATTTATCTGAATTGTAATTTTTGAAATTCATAATTTTTAACAGTATATTATATAATTACGATTTTGTAAATTCTACTTAATTTTTCCGATATACAAAAAATGTTAATCTATTAAATATATTTTATAAATTTTATTGTATTTTATTGTTTTTAAATGAAATTTATTTATATTAAAAAATTTTATTTTCTCTAATTATAGTAATATTTTCTTTAATCTTTCATAATTTAGTGAAATTTTATTATTTTTTAAAATTATTATTAACAGTTAAAAGTCATTATTTAAAAAATAGATTTTTTATTGTATAAAGAATCAAAATTTATTTATTTCTAGGATAATTCGAAAAAAGTTTATGATTAATTTATAGTTGAAACGTAAAAATATAAGACAAATGGAAAATAATAAAAAGATAAAAATAACTTTTAATTCTATAAATATTCATTAAGATTAAAGTTATTAATAAAATGGAACTAAATATTATTCCAATTAATTCTAATTTGTAAATATGTCAATAATAAGAATCTACTTAACTAATAATGATATTTTACATAAATTTATGGTTAACATTTCTTTTCTGTGTTAAACTCAATTAAATAACATTAATTGAAGCTCTTTATTATTAATTTTTTTCTTGTAATTTTTTTATTTTAAATATACTTATTATTTCGAATATTTAATTATATCTCATTGTACATTACTTCTTTATAAGTTTAATCTTATTTTTTTACTTTTGTTAAATTTAATTGCTTATAATATTGGTTTTTCATATTTAATTACAATATCAAGTAAACCTTAATTATAAAAGGACTATATAATCTTTATCACACTTAATTATTTTGAAATATTGATAATTATCATTAAATATTATCAACAATAAATCCTACATTACTGTTTACGTAGTAAGTTTTAAATAATAAGTAAAGTTTTTAGATTATCTTCATAACAATTAATTATTAAATAATTTATACAGTATTTTGTTTAATAATATATAAAATCATAGTTATTAAGGAATTTTTTAATAGTAACAATAATTATTTACATTAATTTAATAAATAACGATATTAATAATTTATTAGTGATGTAAGTTTCAGTAATTTAGATCTCTGTTTAACGTAGTTATAAATTTAAAAACGTTTTTGTTCATATTAAATTAAAAAGATTTTAGTTAA--TACTTTAGAGTTCTTTGTAAATCTTTTAATGTTTTTATTTAATTTAATGTTTTTGAATTACATATAATACTTTTTAATAATAAAAAAATTAATTTAACATTTATAAATTAATTATCCTCAATACTAGATTTGTAAAGAATGGTTAATCTAATCATATATGATTATAAATTTTTACTATTATATTTTCCTAATCTACAGATAGAATTATAATTTTCCTTAATGTTTTTAGTTGATATAAATATATAAAAAATTTCCTATATTTTGTATAAAAATTTCTAATACATATTTAATTAATTAAACAATATTTTAATTATTTTGTAAATATGAATTCTAATCTTATTTCTTTAATTAGTCACAAGAATTTCTAATTTTAAAGTATAAGCATAGTTGTTTTATAAGAATCTTTCAACTTTCTTCTCTCTATTTGTATTATTGAACATTGAAATAAGGTAAATTATAATTATAATACATAAATCTTCTTTTAATTCTTAAAAATTCATTGTTTAAATTAATTTGGAATGTTTAATTATTATTAAAAATCAAAATTTTTATTTATAATCTACATATTATATCATGACCATATCATTTAATTTTAAATTTCGATATTAATTTTAATTTAATTAAATACACTAAGTTTAACCTATTATTATTTTTTACAAAGATGCATATCAGGATTTAATTTCCATTAAATATCTATTTATAAAATTACGAATCGAATGTTACACTTCCTCCTTTTCAGCAAAATAGATAGTATATTTTCATCTTACTGGTATGTAATCGTTATTAATGTTGATTTAATATGTTATAATGCTTATATTCATATGCGTTGTAATCTCGAAAAATACTTACCTTCTCTATTCTCTTTTCCAATTTTATCGATCTCTATATTATATATGTTTATTATCTTTTTTCTTTTTTATTATAACTACTTTTTTTTTTAAGTTCATATATTTATTCTATCTAATTGGTTTAATTTAATTAGTTAGTATCCAAATAATTATTAAATTTAACTGTCTTAATGCTCTTACCAAATTTCTAATGCTATTTTAAGATTTTTATACACTTTATTGAACTAACTTAATCATTTAATCTTCTATATATTTGATTAATTCTTTAACTAACATTAATAATAAATAATATTATTTATAAATTTCTTCATAGTATATTTTATACCTTTTGCTTATTCTTACTTTTTTTTCATGTTACAATTTTGAATATCGATGATGATCACGAACTTTGATGCGTAGTTTTATTCCGTAATTTAGTTATCTAATTTTCAGTAACACCATGAATTAAGAATTTTTAATTTTTGTATTTGATGAATTTTTAATTTTCAATTTTAGGTTCTGTATATACATTATAATAATACATTTGATAAATCAAAAAGTATTATAATCCTTTACTATAAAGAGTAGCATTTAATTATTTGTCCAAAAATTACATACGAACGAATAACTTATTTATTAAATATATTAACATACTTAAATAGAATGACCTATTTTTTTTATTGTTTCTTTTTAGAATGTTCATTATTATTTTATATTTTTTATCCATTATATTATTTTTAATACGTTATATTCATTTTATATTTCATCATCAATTGTTTTTCTTTCTTTTCTTAACATCTAATGATTAATCTGCACGTTACAACTTGTTTACCTTGAGTGTTAAATATATTTAAGTAAGATATATTTTCTAATTTCTTTG--TTATAGAATGATTTTTTACAACATTGATTCATCTTTTATTTTATACTAATTATTTATATGATAATTTCCCTTTTATTTTGTTTAACCTCCATTCGGTCATTGTTTCGTGATAAAGAACATACTAAATCAGTGAATTAGATATATTTTTCATTGCTATTGTGTCATTCTCCTTTCGCACTGTACGAAATGAAGGTTAATAAACTTCGATAGTTAATTATTAATATCCATTCCTATATCATTTTATACTTTTGTAAGTTTTATCTTACTAAAAATTTACAATAAAAATTAATAAAATTAAATGTTATGAAATTATAAATTTAGAATTGTTTAAAAACCAAGAATATTCACAATCTAGATACAATATTTAAAGTACAAAAAAGTTATAATAATTAAATTGTTAGATGGAACGATGAAGTAATTTTAAAAACTGATTTAAAGATACTAAAATGTTTAATGAATTTAACGATATATTACAAAAAAATTAAAACTATAATATTAATGGTTTTAGAACATTAGATATGAAGACAAATTTTTTTGATTTTAAAAAGCTTCACAATATAGCTAGTACTTATATTTTTGACCTTATATATTATACATTTCAAGACTATTAATACATAATGTTTATTAATATTATCTTAAATTTGAAAATTAATCTTCTATTAATTTGTTTACAATAAAGTGATTTTATCAATAATGTTATTTAAAAAAATTTAGGTTTATCATCTATTTTGTTTATACTATCTAATATGTTCAAATTGTTATTTAATTTTTTGTGAAATAATATTAAACTATTATACTATAAACTAGTTTTTATAAGTCAATAGTTTTGATAATATAAATAAAATTTGTTTATAAATTATTATCGTTTCAAATTATCTAAACGTCATTGAGATATAAATTGCAGCCATTTTATTATCGTTTATTAGGTTTAGATAAATAATTTGCTATAAAGCAACCGTAATAATATTATTTTTGTTTATATTTCTATGTATTTCTTAATTATTGTTTTTTTAAATCGTTATTGATTTTTGATAACCTGATTGGTTGGTACTCTATATTTTAAAAGAAGAATTTGTTTAAGTTAACCAAAGTACTTGGTATAAATTAATTATATTATAAATTTATATAGGAATTTTACTCTATAAATTCGAGTCAGTAAATTATTAGAACAAACTTGAAAAAAAAAATTAAATAAAATTTATGTCAATAATCTATAATTGATAATATGTTATTAATGTCTAATTTAATTTAGTATATTGTTCTTTTTATATTTATTTATATACGAAGAAATTTTGTTATTTAATAGAGCAATTACTTAATAAATTGTAAAAATAATTCAAACAAAATCCAATAAATTATTAACTAAACCTAATTACTATTTTAAAAAATTACTTAATAATAGAAATATGTAATACATAGTATAGTCTATTTAATATGTTTTCTTTCCTTTTTCTTATGTTAATTTTAAATCTTATATTCTTATACTCATAATAATATTAATATCTTTATTTATTTTAATAATAGTTAATTACATGTATTAATTAATTTTTTTAAGGAAAACTTTATTCAAAATTAATATTATACTTAGTATTATATAAATATCTCAACTTCATATAATTAATATTAATCTTTTTAAATGATCATACGTTTAATTAATTAAATTGATATTATAGATAAATAGATTTACATTTTAATAATAAGCTATTAATATCTTTTTAAATTATGAGAACAATAAAAGTTTTATACTTTAAATCGGATACTATATTATATACAAAAAAATATATTATTTTTTGTTATTATTTAATATTTAATAGGAATAACGTGTTGTTGTATTCCTATTCAGTCTTAGATTATTAAATTTATTATATTATAAATATTTCAACTACATTTATGCTTAGCATACTAAAAAAATTTTGCTACAAATCAAATAATAAAGTATTAAGAGGTATCCTTTACGATATAAATAATCTTTTAATGGAATTATTTTATATTTCTTGAAATAGATTATCGTTTAATAAATTTTTGGAAAAAAAAATTTATTGTTAACTTTATTTAACTAAATTTGTAAATCGTAAAAAAACCTTAAATAACTAAAA-TTAGTAAAAAAGTGTATCATCTTGTTAATTAATTCTAATGTTCTACTTTAAATTGAATTATTTTTATTATTGATTCATAATTTTCAGAACATTATTTACAGTTAGTTAATTCTTTTGAATTTTCAATTTTATTAAGTTACTAATAAATGATCAAACATAGGGTTATCTAAAATTAAGGAACTTATATTAATCATGGTGTACACTTTTTTTATTAAATAAAATTCTCTAATTTTTGATGGTCCAGCTATTAAGGTTATCTAATTAAAGATTGAATACTCATTACATTATTTTCCAAGATTATATATAGTAATTTTTAGTATGTTACGCTTCGATAATGGCACTAAGATCCTTTTTCAATATGATTATCTGTATCAGATTTTTAAATTATTTAAATATTGGTTCTCTAATATTCTTATGTATCTCATTATTACAATTAAGATTAACTCATTTTTCAAATTGTTTTGTTATTGAATTATCTATCATAGTATTTATAATTGTTAATTTATTTTAATTTTTTCGTAGATTGCATTTTAAATTATATCCGTTTCTCATTTGCTTTCGGTTCTTATCTCCAACTTTTCTTTTTATACGTTTCAACTTCTACTTCTTGTTATTTACGCATAATGAATTTTATTGTTCCATTAAATATAATAGCATGTTTTATTTTATTGGTTAATATTTGTCCTCTCATCTTTATTAATTATTTTTTATTTAACAACTCTTCTATTAAACATTTGCCACATACGGTCTATTTTCTTTGAGAATTGATGCTAT-TTCTATACCAATTCATTAGATTCAGAAGAGTTATCTGGATTTATTCATTCCAGTTTAGCACTATCCGAATTAACAGTCCAAAAGATTATTTATTGATTTATTTTCAATTTAATGGCCAGTTTTATGAACACTGTCCCAGCTCAACTACCAGCTACGCTTAAATTTACCCTCCTATATTCTTTTGATTTTTACATCCTTTTTCATTCTCTACCCATGATTTACAGACCTTTCATCTCCCCATACCCGCTGGATTCTTTGTAGCTATCATAATTAATACTCCACAATTCTTTGTATTTTACCCGCTCATACCTAGCACCGTTTTTACTTTACATGCTATATATACTAATACAATCTTCTCAAAAATCCCATTCTCTTTACCACTTCCCTTAACCCATTGATATTGCATATTATGTCCTCTACCCAATTCTATTAACTGTCTCCTTCATGAAGCATCTCCCTACATTTATTGATTTAATTTAACTAAAATAAACTGGAAATTAAGATTTGTAAGGTTTTTATTTTTATTTTTTTTAGTTTAAAATTTATTTATCAAGTAAAAAGATTAATTTATACATAATAAAAAGTTTACACATTCTTTACTAAAAAGTTGACATATATAATAATTATCCATGTAATTTAACAATCTTTTTTACGATAATAATAATTATAAAAAATAAGTTTAGATTACGTGTTTTTTTTTATATAGAAATTTTTGTATTTAA-TAATTTCTAAAATTTTTTATATAATACTTCTTATTTGATTATTATACAAAACGGTACATTTGTCACATTAAATATTCATTTAAATCGTTTTAATTTTTCATAAGATTTAGTAAATTTATTAACATCTCTTCTTTAAATTAATTTAAATTGTATTATGAAAACTTTTTAATTTTTATTATCATATATCTTTTATTCATTTATTATATTATAAGAATTTATAAAAAACTAAAACTATTTTACATTATAATATATATATAAAAATTGAAAAGAATTTTTTATTTATATTTTAGTACAAATTATATTTCTATTATTTAAAGTTAATATAAAAATTATTTTTTTTATTATTGATTTAATATTTCCTCTTATGATTAAGATAAATTAATTTAATAATAAGTTCATTGTTGACTAACGCTAATAGTTTTTTGATAACATTCTATACATAATAATAAAGTTTAACATTCTAACATTATAAGTAGTTTACAGGTTATTCACACTCTTGTTTTACTAATAATTGATTTTTCACTTTATTTACGAACAATTTTTTAATTTAGTTAAAAAAGAATAGATTTCTACCGAAAAATATAATTATTTATGTAATTGTTATTTTTCACATTATTTATTAGTACTTATAAATCATTCAATTTTTTCTTTAAAGAGATGTACTTTTTCACTTTGAGTTAACTATTTATGTGGAGATT
Dictyochloris_fragrans          GAGCTTAATAACTCCAATTTTTGGATCAAATTTTTATATTCAATTTTCTCGATTGTATAAGTTGAAGAGTAATATAATTTTAATTTAAATAATTTTCTTCAATTTTATTTTTATTTTTTCTATTTAGAAATCTCTTCTGACGCAGTCTATCCTCTATATAGATTGATGTTGTTCTTGCTATACTATCATTTTTTTTTTTCGAATATTACGGCTATTTGATTTTTTCGTGATGTATTTGTCTTAAGGGATTACTGTTATTATCTAAATTAGATTTCTGAGTCCTTCTTGCTAAAGTAAAATATCTCTATCATATTCATAGAATATATATTGAAAATATTTTTATGTTGTCTTTGAAAAATTCTACACAAATTTATGAATATTATGTTTTAATACATTTTTTACCTTCTATTTTGATTTCCTATCCCTTCTAGTCGTTTTTATACAATTCTACATTATAATACATAATAATATTTGAAAATAGCAAAATAAGATATATTGATTATTTTAAAATATAATAAATAAATTCTATATACCGGA--TAAGTTTAATTCTTTTTTCGTATCTAGATTAAACTAATCTACTTTATAAATAAATTTTTTAATAAAAAACTATTTAATCTAATTTGAACGTATATATCAACTCTTACGATAAAAATATAATTTTTAGTATATTTTTAAAATTTAATTTTAGTAA---GATTAATATTACTTTTTAAATTTATAATTTATTAAAAATTGAATTACATTTATATTTTTATTAAGTATTTTATTAATTCATAGTTTAATCATGTTTTAAAAATTAAAATTAAACAATGAATTTAGTTAAACAGTTAATTGCTGAGATTTTAT----------------------GTCATAGTAAAATTTTTTTTTCGAATTAGATTAAAAATATTTCAAAACTGCTAATTTGATAAAAATTAAAAAAAAATTATTCAGTAATAATAATAAATCAAGTAATTAATCTATGAAAAAAATAAACAATAGTTAAATATCATTATTAGCTAAAAATATTTTGAATTGGTATTATAAAAAACTTTATATTAGCATAATTTTTAGTTGAATAATTCTATTTAATTTTGTTTTAAAACGTCAAATAAATATAAAAATTCTTTTAAATAATTATATTTTATCATTCAATAAATTTATAAATATTTCAAAATTTTTAACTAATTTTGTTTAAAATAATTATAATCATTTATATTATAATATATGTTATTTAATTAGTATTAAAATTGTTTTAATGATATAATTTTTTCAATATTTACTGTAATTTTATACTAATTTTATTATGTTGTATATTAGAAAATCTAATTATTTTGTAAAAATTTTAGAAATTTTAGACGTTACATTTTCATAGATTAAACATATTTTTATTTTTATTTAATTTTAATATTTATTTATTTTTTATGATTAAAATTTTTAGTTTAATAATATATTATTATAATTAATATTCATTTTAAGCATAATAATTATAAATTTTTCAATTATGATAACATTCTGTATAAATTTTAATAATTGTTAATTTTGTAAAATTTGTGATTTAGAAATTAATAATATTTTTAGATTTTAATTAGTAATGATTAAAAAATTTTATATTTATTTTTATACTTAATGTAATAATGAATTCAGTATAAAAATATTTTTGGGTTATTATATTAAATTTTTATTTTATATTATAGATTATAAATTTTTTGTTATTAGAAACTTTTTAAGAATAAATGTTAAT---TAAATTAATATTGTTCATATTACTTACTTTGTTTAAATTTGCAACAATAATTAAATTAAGTATGTATTAATTTTTATATTAAAATTATTTTGATTTAAATAATAAAGTAATTTTATTATATATATAATTTATGAAT?????????????????????????????????????????????????????????????????????GAATAAATTTTGAAATTTAGATTCTTTTAAAGTTAGATATTATTTAATTAATTTTGATAAAAAAAAAGATAAATATATACAATAATTTTTTATATAATCATTTTTATATTAAATATATAACCTCTTTGGATTTTAAATTAAACTTAGTCAAATAGATATTTTGTTTAATGAAAATATATTAATGTAATTATATTATTTTTAAAGATTTTTACTAATTTCTGCATTGGATGGGCCCTTAAACGAATATTTTTTTAATATTTTTCTTATTATTTGAATAAATTAGAATATTAGAACTTTAAATTGTCCCTCGATACTTACAAGTTAAACTCATTTATTGAAAATTATAGTTTTAATTCAATTCCAAATTTTTTCTGTCTTATTGTTATAACTTTGTAATTAGTTTGTTATTTAACTGACATGTTTTATATTTCTTTCAAATATCTTTCATCTATAATGCTATTTTTATCTACCACCATCCCGAACACCGGGAATTAATTATTTTTTTTAACTATATTCTTCTCTACCTTAAAATCAGATTCTCGAATTTATCACATGACCTGAATGTTTAGGTTTAAATTATCATTTCTTAAACTTTATAACATCTTACTAACATTTAGGATATATTAAGTCTAAAATTTCTA---TTAGTAATATGAATTTTTATTGTATAGTAAGTTTTTTTAATATTTTCATTTCTTTTTATAAGATTTTAATTAATTGAGGTTTAGTATTATATATAAATACTGATTTTTATAAATTGTATAACATATAGTTATGTTTGCGTTAAAGAAATGATTTTTATTAGAATGAAAAATTATTAATTTTGTTTATATTAAAATTTTGGTTAAAAATTTATTTAAAAAGTTTATTTATTATAAATACAATATTTACAAGAATTGAAAAATTAAAATATTAAAGTTTTATAAAGTTATTTAAATATGTTTATTATTATTTTGATTAGTTAATTTACTTTTATAAAAAGCAATACTACTAAAAGTTTTAAAATTAAAAATTAAATTATTATATTCTAATTAACTTTTTGAAAGTTTATAATATTCTCGTAAATTAAAACGTGTTAAAATTATTAAAAGTAAATCTATTATATAATGTTT------AAAAGTATTAGAATTTAATTATAAATTATATTAATCAAAAATTTACAATTAACTATTAAAAAACTTTAAAA--------???????????????????????????????GTAATATAATTGTAGTAATCAATCCTTTCTAATTTTTTTCTGTTAAATTTAATTTTATTAAAATAGTTAGATTAATTCTCATTTTCCGACGTACCACTATATTTATATAATTTTCATTTTTTCATTCATTTATTAATTTTTATCTAACATTTCTTATATTAACACTTTCTTTATATAATTATACCATTTCATATTTTTTAATCACTCAAACGTGACTCATAAGTTCAAAAAATGTAGCCACTAATCTAAGCATTATTATATATTCGTCCAATTCATCAAATTCTTTATAATCCCTTGCGTTCTAACCTGCCTTATATTTAATTCCTCAAATATGAGTAAAATAGTTTAGATTCCAACTTATTCCTATGTTATATGATTTTTCCAGCGATATATCTTCTTTACATTTATCTGTCATATATCTGTAATTTATTCAATTAATATGTTCCTTCAGTTAAGTTTATGAACATATATTTAAGCAAAAATTTATTTTTTTCGATTTCTTAAGTTATGTTATTTTATCATATTATTACTGATTACCTATTTCCCTGGATAAATATTTTTTATAAAATCTAGTTTTTAAGTATAACTTTTTTTTTAAAAAGATTATAATAATTTGGTATTGTTTATTTATTAATGTTATTAGGTTAATTATTGTTCAATTAATTAATAAAACTGAAAAATAAAAAAATGTAAATAAAAATATTTAATAAAA????????????????????????????????TAATTTTTAATTTCATTTTTTTTTTATATATAAAATTAATTATTAAAATATTATTAAAATAGCTACAATACATAATTAAATTAAAAATATTAAATATATTCAAATAAAAATTTAAATCAATTGTTTATTGTAAAAAATATATTTTTATTTTTTTTTTAATGTTTTTCTTTTAGTTAATCTATGTTTTTTATTAAGA--------ATAAAAATTATTTAATTATTAATTTTTATATTAATATTCTTTAAACATATTATTGTTAATTAAATTATATTTATTGTTAATATTATATAAACTTAAATGTAAAGTTGATGTTTTTAATTAATTTTTCTATTTCAGCTATTTAATATTTAATTAAATTTTATTTAGTTAAAATATAAGATTTTTTGAATTATATTTTTTAATATTTCAAAAGTAAAATTATATATCTTATATTTAAATTTTTGTAAAATTAATAAAAGTGTCCTGATAAATTAAAAAACTCAATTTATAAAATATAATTTATACACTCTACTGTATTTTATCGTTTTTATACGAAATTCTATTATGTTGAAAAATTTTGTTTTTTTAAATTTTACCGTTATTTCTTTATTTTATTAATATTAATATTTAATAATTTTATTATATCAGAATATCATAATTTGTTTAAATTTATTAATATAAAATTAGTTTTCTTATAATATTAATATTTTAATTTAAATTATATTTA----AATATTAAAATATAAAGTAAATAATTTTTATGTGAAATGTATAAATATAAGATAAATATAAAATAATAAAAATATAATAATTATTATAATTTTTGTGTACAGTTATTTATACTACAGT-------------GAACTCTAAATGTCTTCAGATAATACAAAATTGAAAATATTCTAATAAAAAGAAGCTAATATATTTATAATGATATTATTTTTAAGATTATTGTAATTAATATCTATCTA-------------------------------GTATTTTATTTTTAATTTTTTTTTTGAAATTTTCAAATTTAGAATAAATTTGAAATCGCGGTAGTTTATTAATTTTTCATAGTATATTGTTTTTTTATATGTTAGAAATTTTATTAAAACATACGAAAAATAAATTTGAATATACTATAGTTTCTTTTTAATTAAATTATATCTATAATATATTTTTAATAAATATTGTTTATATAACTATTTTTTCACTTAAAATAACTGAAATTTTATTAATTATTAAAAAAAATTACTAGTAATATTATCTACATTATCTCTAATGTATTGAGTTTTAATTATCATGTAAAATTAATGAATATCTTTCATAACATTTAATAAAAAAATTATATATATTATTTTTTAATTAATAATAAATTATATTACAGTTATTTAGTAATTTTTTAAAATCAGCAATTACTTTCTATTTATTTATAATAAATTACTATTTTACAAAATTTAAAGTAATAAAAAAATCATTATTTTAAATTATTGAATAAATTGACTATATATTTATAAATAACTTCATTTAAATTGTTATTTAAATATTCTAGATTTTTTGATTTAGTGAATTTTGATAATTATTTAAAGTTATTATTAATTTTATTA--TTTGAGTTATGTGAAAAATAATTTTATAAATATAAAATTTATTTAATATTTATAAATTAAATATCTTTAATTTTAATGTATTATTTATTATTTTATTTAAACATATTTGATTGTTTATTTTAATTTTAAAAGGTTTTTAATATACAAATAGTATTATAATATTCTTTTTAGTTTCAAGTTGAATTAAATATTAAAAATATTCTCAAGATATTATTTATAAAATTCTATTGTATATAATTTTAAATAAATTATATATATACAATATTTATAAATTGAACTTCTAACTTTTTTTTATAATTATTTATAAGAATTATAAATTTTAATTTTTAAGTAATATTGTTTATAATGTATCATTCGGCTACCTCCTTATAATTTGATTAATTGTATATCATTATAAGAAAAAATAAAATAATGTTGTATATGTCATCTTTAAATCCATCAATATAGATTAATCAAACAATTTTAGAATGTATAATTATTACTAAGAAACAAAATTTCTATATAATAATAATAGTTTATATCATATCCATAATATTTAATATATATCATCTATATTTATTAAAATTCAATTTTATAAATTAA--------TTTTATTATTAATTACAAGGATGTTTACTAGACTGTTATTTTTAATAAATTATTACTTTTAATATTATGGATCGAATGTTATAATTTCATAATTGTAGTTTAAATGTTTGAATATTTTCTACTTACTGGTATGTTATTGTTATAAATGTAGACTAATAATGTTATAAAATTTGTTTATATAAGTGTTGTAAACTCAAAAATTACATATCTTTATAATTTTTTTATCCATTTTATTTGTATTCAATATTATATTTGTTTATCGTCAAAAATCCTACTTAGAATTACCTTAATTTTATTAAAGTTTAAGATTTTTTTCGTTTAATATGGTTAATATTAACGTTTTAGTATCCAAATAAATATTATAATTTTATGTATAAAAACTTTTATCTTATTACTTATGTTTTTTTATGAATTACATAAACTTCATTGATCTAACTATATTATAAAATCATCTATATATTTAATATTATCTTTAATTATTATTTTTAATTAATAAAATCATCTTTAATCTTCTTTTTAGTTTTCTTTTAACCTATTGCTTAACCTTACAATTTCACAATATTACAATTTTTTATAGTGAAGGTGGTTGTGAACTATCACGTATTAATTTATTTGGAAATTTAGTTCTCTAAAATCTTGTTATTCTATGATTTAAGTATTTTTTAAATATGTTTTTAATAATTTAAACATTTTTAAAATTAGGCTTTGAACAAATTATTCTAAAATTCATATGTTAAATCATTATGTATAATTATCCTTAATTTTAATGAACATCAGTAATTAACTTGTTTTAAATTTATAAGTGAACGAATTACTTATCTTTATTAATTATTATCAATCTTAAATTGATTTTCCTAGTCTCTTATTTGTTTTTTTTCATATTTTCCGCNNACACATCAAACCATTTTATCAAAATATTTATTTAAAAATGTAAAATTCTTTTTTAAATATATCATTAATTGTTGTCTTTTCGTATTTTAATATTTAAATATCAGTTCATACGACGCAACTTAATTATTCTGAATTTTAAATGTAATTAAGTATTATATTTTTTAAATTATTTCTA--CTATAGTTAGAATTCTTATAACATTTTTCCTTCTTTTATTCTTTATATATAATTTATAAGATAATTTTTCTTTTTTTATTTTTTTCTTCTTTTCGGTCTTTGGGCCGTGATAAAGAATTAATTATATTAGTGTATTAGACTAATTTATTGCTGTTGATGGGGTATCTGCTGATCGCATTGATCGAAATATAAGATAATAAACAACGATAGTTATTTATATATAATTTAACTTTTTACATTTTATACATTTAAAAATTTTATTTTATTTAAAATATAAAATGTAAATTAATAAAATTAATAATTATGAAATTTTAAAGTCT--------------------------------------------------------------------------------------------------------------------------------------TTAATAAAAAATTAAAATATAATAAAAAATAAAAAATAAATTTAAGCATTTTAGAATGCTAGACTCAAAGATAAATTTTTTAGATTTATATCAGTTATATAAAATAGCTTTTATTTTAATTTTTTTCTTTACTTATTACATAATTATTGATTTTTAAATTTTTTAGTATTAAAA---------------GAAATTAAAATTTCTGTTAAAATATTTATTATAAAATGATTTTATTAATAATATATTTTATAAATATCATAAAAATTTATTTATTTTATTCATATTATTTATTAAGTCTAATATATTACTTTACTTGTTATAAAATAAATTAATTTATTTATTATTTATATTTCTTTTAATAAGTTTATAATTAAAATATTATTGATATAAGTCTAATATAAATTTTAATTGCAATAGATATATTATAAATAATTGATCAAGTAATTGCTATCACATTAATTCTGTTTTATTGTAATAAAATAATAATTTAATTTAAAGTATTTGTAATAATATTTTTTTTATAATTATTTTCATTTATTTTAAAATTATTGATTTATTAAATTGTAATTGTAATTTGATTTCTTGAATGGTAGGTACTCTTCAATGTAATTGAAGATTTTGTACATTCTTACCTGAGTATCTGATGTTATATATTAAAGTTTAAAATATTTATAATAAATCTTTATAATAAAATTGTGTTAGTAAATTAAATGATTAAATCAAAAATTTAAATTGAATTTAAAATTAATTATATAATTATAAAAATTTATAATATAATTAAATTTTAATTTAATTTAAAATAATTATTTTTAAATAATAATTTATATATATA---------------------------------------------AAAAATTAAAATAAATGTAATAAAATACATACTTAATAAAATTTTTTTTATTTAAAATCATTTAATAAATGAATTAAATAATATAAGTTATAGTGTATTAAATTATTTTTTTATTTTTTTTTTAATGTTATTCTTTAATTATTTAACAATTTCCTTAAAAAAACATAATAATCTTTATATATTTTAATAAAATTTAAATATATGTATTTAATAATAATACTAAAGAAATTATCAATTTGAATTATTTAAAAAATTAGTATTTTATTTATATTTTAATGTTATTCAATAATCTTTTAACTAGTTTATTTATATCATATTAATTATTTATAATAAATATTGTTAATTATTGTAGTTATTATCAAACAATTAATTTTTAAAATCTATTTATATCTATGAAATAATAATAGTT??????????????????????????????????????????????????????????????????????????GGATATTTTTGATCCATACTTCTATTCTTTTATA---TTATTAATATAAAAAATTTAAATTAAGTATATTAAAAAATAATTAAATATATAAATAAAATTTTATTAAAATCTATATAAAAATTTAGAAAAAAGAATCTATATTGATTAATAAAATTTTTTAATCAAATTTTTGTAAAAATTTAGAAATAATGTATAGTTTAATAAATATCTTGAAAACAAAAATTATATTTAAACTTTCTTATTTAATTTTGTATAATTTAAATGTTATTAAACTATATCATT-TTTGAAAAAAAATTTAAAAAAATATTAATAATTATAAAAAAACCGTTTTAAATTGAAGTATTATTATCATTCATATATTTTTTTTAGAATATCTTATATAGTGAATTGATTTGTAT????????????????????????????????GATTAAAAACAAAATGTTTT----------AATTTTATTGAAATGATGTGTTCATATTTTTTTTTAAACTAAGTTTTTAAATATTTGATGGTCTTACTATTAAGATTATCTAATAAAAGTCATAATATTTAGTTCATTACTAACCATGATTTTATATAGTTATTTTATGACTGTTTAGCTTCAAATAAAGCACAATGATCTATATATAATATGTTCATTTTAATTAGATATGTTAATAAATTAGATAATGATTCATTGATAATCCTTAGTATTCTAGCGAAACTTAATAGATTATCCTAGTTTATAATTTGTTTTGTTGTTCAATAATCATTTACATCATTTATAATAGTGAATTCAGATCATACTGATCGCAGTTTTTAAATCATAATATACTAGTTTTTAATTAACATTCGTTTTTTTTTCTCAATTATTCATTATATGCGATTCATCTTTGACTTTTTATTATATATGCATTATAAATTTAATTATGTCAGTAATTTTTATTATATGTTTAATTTTAATGGTCTAATTCTGGCTCCATTTTAATATAAAATATTTTATATTTATTATCTCTTTTTTTATTTAATTGCCACATACGGCTTATCTTCCCAGAGATTTGTTACATA-TTTTGTGCTAATTTTTTAGTTTCTGAATGATTAATTAAATTTGTTCAGTCTTGTTTAGCATTATTTGAAATGTTTGTTTAAAATTACATACATTTATTATGATCTAATTTTGAGACCAAATTTTTGTTTTCGGTTTTGGTTGTACTACCTGTTACGTTTTTTTTTACCCTTCTAGATTCCTCTAATTTAAACACCCCTTTACTATCGCTACTTTTGATTATTAGTCCTTTCAGCACCCTATTTTCGTTGGATACTATGTTGTTAACTTATTTTGGACATCACAATTCATGGTATTTATCCCGCTCATACCCTGCACCGATTTTATTTTGCATGT--------------------------------------------------------------------------------------------------------------------------------------GATTAAATCTTATTAAAAAAATTATTAAATAATGTTATAAATTGTATTTTATTTAATTTTTTATAGTTCAAAATTGATTTATTAAATAAAAAGTGAAATATATAATTAATTTAGAGATTTCTCAAACTTTATCAATAAGTGAAAATATATCTTTATAGACCATCTAATTTAGCAAATATTTATATTATTATATTATTAATTATTAACTATTTATTTTATTATATTTTTTTTTATAAAAATAATATTGTTTTTGA-AAATTTCTAAAATTTTATACACAATATTTTTTATTTAAATATTAAACTAAAAAAATCTTTTGACTTATTTAATAAACATTGATGTTGCAATTGAATTTCATAATATCTAGTAAACTTAATAACTTTACTACTTTAAATTAATTTAAAATGAATTTAAAAATCTTATTATCATTTTTAATCATTCACCATTTTTTCATTTTTTAATTAATATGAAAGTTAATTATACAAAAGTAACAATATATAAAAATAGTTATATAAAAACTTATAAAAATTTTTATTGTATTTAATATTTCATAATTTAATCGTATTATTTAAATTTAATATTAAAATAGCAAATTTTTCTTTAGTTATTATTTACTTAATCA-------GATAAAATATTTTAAAAATATGACCTTTATTGTTTATTTCAATTAATTATATAGTTACTAGTTAATCTTAATAATTAAGTTCATCATTCAATTAAAATACGAAGTTAATATTTTATCTGCACTCTTTTTATGCAATTAATTGAAATTACTCTTTATAAATGTATATTCTTTTATTAAATCTAAATATCTAAAAAACTTTATAGTAAAATATAAATATTTATGTAAATTCTATTTATTAAATTTTTTATGAAAATTTATAAATCTATTAATTTATTTTTTTAATTATTAAATTATATAAGTTTGAATTAAATTTTTAAATGAAGAAA
Dunaliella_salina               GAATTCAAATATTTCAATTTCAGGCATTTACCAATAAATACTACTTTCTCGTTTGCACATTCCTAAATGCAATATTATCTTTATTTATATTAATTTCACCAATTACTTTATTATTTTTCCTATATATAAATTACTTTTGATACAGTCTATCCACTATTTTGTTGAATACTTTTTTTGCTCTTCTTCTACTATTTTCCTTCCTGATCTTTTGTTTTTCAACTTCTCTGTTTATTATTTGCTCATAGTGATTTCTGTTATCTTCTATTTTTGTCATTTCTGCCCTACTTGCCCGTTAAGTATAATTCAATCATATGCTAAAATGTTATATAGTTAATATTCTTATGACGTCTTTGCGGATCATTATATAAATTTATGAATTATACGTTTAATAACTATTTAAATCTTCCTTTTTGATAACCTATCCCCATCAGTTTTTTTTTATCAATTCTTTATTTAGTTACATTATGAAATTTGAAATTAATTATATTTGAATTTTATATAATCTTAAATACCAATTTATTTATTTTAAAAATTAAT--TAAGTTTTTAACATCTGTCGTTAAATTTTTATTTTATTTTGTCTTTGATATAAAATATCTATTTAAATCTCACTTATAACAAATCAGGTCTGAATTCCTACTCTAATAATTATAATATTATATTTTGAATATATTAATTATAGTTGTTAGGTAATCCGATAAAAATTAATTTAAAAAGTTACAATTTTTTAATAAATGTTTTATAAAATTTATTATTTTAAGTTTTATATTTATATTATGATTATTTATGATTTAATATTTATCTTTATAGTCTAATTGTAGACATATAGACTATTATTTAGTTTATTTTATTTAAACTCTTTCAGATTTAGATTAAATATAATTTTTTTTTTGATTTAAATAAAAATCCTTTTGAAATAATATATTTATTAATATTTATATACATATTTTTTGATTTTATAGCAAAATATAGTGATTAGAATATGATAAATACTACTAAATTTTAAATGATAATTTTAGTAAAAATTTTTTTGAATTGGTTTAATATTATAATTTATGTTTGTAAAATTTCTAGTTGAATATTTTAAATTTATATTAATTAAAAATATTACATAAATTTATAGAAATTATTAAATAATTTTTTTCTATTATTCTTTGAAATTTTAAATATTTTAAAAATTTTATGTAACTTTATTTAAAATAATTATTTTTATATGCTCTAAAATAAAAGTTTATTTAGTAGTTTTAAAATCGTCTTAATGTTATATTTAATTTAATTTTTATTGCATATTTATATAAAATTTTTTATACTGAATAATAGTCTTTTATTTTATTCCGTAAATGTCTTACATATTTTATTTTTAATATTTTTTTAGATTATATACCATTGTATTATTATTTATTATTACCATATATTTATTTTTAAAGATTAAACTTTTTTGCAATATATTATTTTTTTAAATTAAATAAAGATTAAATGTATAAGTTTTATAAATTTTTTATTTTTGTTAATATTTCATTAAATTTTCAATTATTGTTAAATTTGTAAAATTTTAAATTTAAAAATTAATAATTTTTATTGTTATAAATTAGCAAGGAACAAAATTCTTAATATCTTTTTCAATATTTATAGAAATTATAAAATATCTAAAAAAATGTTTATTGAATATTTCAATATATTTTCTTTTTATTATTTAGTTTATAATTTTTTTTTTTTCGGTAACTTTTTTTAAATAAGTGTTAAA---ATTTTATATTTCGGTTTAGTAAATTACTTAGTATATTCGTGTATTATTAGTAAAAATTAGAATTATTTAATTTTCACATTAAAAATAAATAGATTCAAAATTTATGGTAGCGTCAATTTTCTGCTAAATTAAATTCGTAAATTGAAATAATTACTAATATATAGTTATTGTAATTATTTTATTTAATTCTAATATTTTTCGATACGATTTATTTTTGTAATATAGTTTTTTTCTAAGTTAGATATCATTCATTTAATTCCGATATAATAACACAATAAAATGTTAAAAGATTTTTTATGTATTTTTGTTTTAATCAATAAGATATATTGTAGATAATTATTATTAAATTTGGTCGAATAAAGAATCTGTTCAACGATTACATTTTAAAACTATTATATTATTTCTACATAACTCTATTATAATAAGTATTAGTAACGTTCTTAAAAAAATTATAGTTAATTATTTTTAATTTTATTTATATTAATTTGATATTTAGTTGTTTAAATTGCTTATCGTTACATACATGATAAAAATTCTTATTGATCTTCTTAGCTTAAATACTATTCCATATTTAATCTATCAAACTGTTAAATTATTGCATTTAGACAAACTTTTATTCGATGTATATAACATACCTCGCAAATTACGTACACCTATAATGCTAATTTTAATCTCCACCATTTCGTACACCGGTATTTATAAAATTTCTTTAACTACATTCTTCTCTACCATATAATCAGATTCTCGAATCTATCTCATGACCCGACATATTTGGTTATAATATACATTCCCAAAACTTTATTGCAACCTACTATCATTTTGGTTACAATAAAAATAATATTTCTAAGTTAAGTAGTCTGAATATTAATTATATAGCATGTTTTTTATTTATATTTATATTTTACTATAAGATTAGAATTAATTGAGGTTAAGTATTATATATAAATTTCAACCATTATATATCTCATTATATTTAGTCAAGCTTGTGTCAATGTTAAGATCATTATTAATATGATAAATCTCTATTTTTGTCTAAACAATATATCTTGTTAAGAAACAAATTTATGAACACATTCAATATAATATTTTTTTAAGCAAGGTCTAAAATGTTAAATTTATTAAATTTTAAAAAGAATTTGTACTTTGTATACAACTAAAATTCTTATTTAATTCAATTTTATAAAAAGCTATATTATTATTTGTTTTAAAAAAAAAAACTAAATAATTATAATATAAATAACTATATGATAATCTATTACTTCTTCGTAATACAAAATTTGTTATCATTAATAATGGTTAATTTTTTTTATATAGTTT------ATAAGTTAGTGTTTAATAATTATCAATAAATTACTTTAAAATTTAAAATTAAATAGTATAAATTCTTATTAATTAAAAAGATATCTCAATAGATTCTCTCTTAGTATTAAGTAATAGAATTGTAGTAATCTAACCTACCATCATTTAATCTGATAATTTAAGTTAGTTTAAATTAGTTAGTTTTATACACATTTCCTAAGCTAATATCATAGCACCTTGATAAACACTATATCATTCAGATAATTATTTTAATTTAACTAATTTTATGTCAACATTTTAATTATAAAATAATACCATTTCATATTAACTCATCACACAAACGTGACTCACATATTCAAAAATTATATCCACTAATTTAAGTATAATTAGATATTTGTCCAATTTTTCTAATTCTTTTTAAACTCTGGCTATCTAACCTTCCTTATATATGATTCCTCATTAATAAATATAATATCATAGTTCCAAATTCTTTCCTACGTAGATAGAATTTTTCAGCGATATACCTTCATAACTTTTATCTGTCAATTTTCTTAAGTTAATTCAATCTTTATTCACTATTAGTTAAATTTATGAATACACTATTAAGTAAAAATTCATTATTTTTGTTCTTTATAATTATGTTTTAAATTCATCTATATATTAATTATTTATTCTTTTAAATAAAAAAATTTTAAAATATTTGGTCTAAACTTATAATGTTTTTTTCAGATAGTTTATAATTATCTGGTTTTGTAATTTCATTAAACTTATCAGTTTAATTTCTTATTAATAACCATAAAAATTTAAAAAATTTTAATGTATAAATAAACTAATTTGTATTTAGTTTTAGAACATATAATGATTTTAATTTTTTTTATTATTTATTTATATTTTATTTATATTTATTAAATTAAATTTTAAATTAAATAAAAAAATCATGAAATGAAAAACTCATCTTATTATAAAATATATAATTAATTATAATATTAAAACAATTTTAATTTGTTATGTACTTATTATTTTTCTCTTAATAATGATGTTCTCCTAGTTAATTATTATTTTTATTAAAGATTTAATATTTAAAAATTTATTTTATATAAATTATAATAAAAATACTTTATAATAATTATATTTTTCGTTAAATTTAAAATATTGTAAATATTATATAAATATCAAATCAAAATTGAAAAATTCTATTAATATTTTTGTAAACATTAGTTTATATTATATTAAACTTTATTTAATGGTTATATAAAGTCTACAGAATTGGCTCTTTAAATATTTTAGAACATTAACTACATATCTTATTAAATATTTTTTTTAAATTTTATTAAAAAATTTTATAGAATAAAAAATTTTTATTAATAAAATATTATTTTAATATTTTATTGAATATCATTTCACTAATTAATATTTTTTTAAAAAAAAAAAATTCTATTTTTTTTAGTTATTTTAAGATTGTTTTTTTTTGTTAGTTATACAATAAAAAAATTTAAACATCTTATAACTATGCAAATTGGATATCTATATTTAATTATATATAGTTATTCTATTTTAATAATATATACAATTTAATTTAATCTAGTATAAAATAAAATATTCTAATAAACAATTATTATTCGGAATGTATAAGTATTAGACAGGTATAGATGAATAAAAATATAAAATAAATTTTATATTTTGTTTTGATTTACTCAACTTATAGTCGTAAATAAAATGGAATTAAATTTTATTTTATTTAATTCTAACATGTTAATTTTTAACTAAAAGATGTCTTAAGTTCTTTAAATGATGTTTTTTTTAAATATATTGTATATTGTATTAGTTTATTTTAATTAAAATTATATAAATTTTAGTAAGGCTTTTTTTTGTTTATTTATTTTTTGTATATATTTTATTATATATATACTTTAAATCGCGGTATTTTATATTTTTCTCTTTGCAGATTATTTCTTTACAAGTTTTAGTTTTCTTTACAATTTTTGAAAATTTAAATTATAAACTTAATTGTTATTTCTTTTTTAAATAATTTTTGTTTTAAATTTTTATCTAAAGGAGATTATATAAATATTTTTATACTTATAAATTTAGAAATATTAATAATTATTTATAAATTTTATTAACAATAATCCTTACACTATTTTTTACGTATTAAGTTTTATATTATTAGAAAAATTATTAATTTTTTTACACAATAATTAAAAAAAAAGTTATATACACTTTATTCTATTTAATAAATTACTATATTACAGTTATTCAGTAATTTTAAAATAAAATCAATTATTATTATTTATTATTTATTTAATTACAAAATAAAAATATTTTAAGTAAAACAAGTTTCATAAATTCAAATCATTGTATATTTTAATAATATATTTAAAAGTTTCATCATGCAAATTAAAACATTAATTTATTAGTTTATTTAATTTAGAGTTCTTTGTTAATCATTTAATGTTTTTATATTATATTTATCTTTCGTAATATTTAAAATTTTAACTGGTAAAATTAAAGTTCATTTAATATTTTTTAATTATCTTTTATTAATATTATTATTATAATTTTTGTTAATTAAAGTAAATCATGATTATATATCGAATTCTTAATAATCTCTTATTATATCAGAAATATTATAAAATTTTTTAAAGATAATAGTTGGATTAAAAATTATTTTGATTCTCAATGGTCTATTATTTAATATCTATTTCACATTTATTTAATTAATCTAATCTTATATTATTTTTATAAAATGATTCCTTAACTTATTCTTATAAATATTCTTTAGAATTATAATCAAATAACATCTAGTAATAATGAAAAATAAGAATCTCACAACTACCTTCTCTCTATTTATTCAATTGAAATTCATTTTAAGTAAAATTATAATTTTTTCATTTATTTTAATTTTTATCTCATTTTATAATAAAATTTAAATTATTAAAGAAAGTTGGATCAATGTTAAAAATTAGTACTTCCATATAATAATTAAAAATCTTAATAAAACCAAAATATAATGTTGTTAATTTCTCTCCTATCTAGAACTCAATCGTTTATACATAGTTTAATTTTTTTTAATATTTTACTAAGATGTTTAGAAGTATTAAGCTATCATTAAATATTTATATTTATTACAATATATTGAAGGTTTCAAATTCATAATTGTAGCATAATTGTTTGAATATATTTAATAAACTGGTAGGCTTTCTATATAAAAGTTGATTTAATACGTTATTATGCTTTATAACTTATGCGTCGTAAACTTATATATAATAAATTTTTTCAAATTTTTTTTCCAATTTATTTGAATATAAATTAAAATTTGTTAGTCTCCATTAATCTTTTTTATAAATACCTTTTAATTATTTAAGTTTAATAATTTACACGATCTAATTGGTTTAATATAATTAATCAGCATCCAAATAAAAAATATATATTAATGAATTAAATCTTCTTTCATATAACTATTGCTTTTCAATGAACTTTATAATTATTTTTGTTCTATCTTTATTACTTTTTCAACTATAAACATAATTTATACTTTAATTAATTTTATTAATATATAATACTATCTGTAATCTACTTCATTGCTCACATTCAACCTTTTGTTAATTCTCTCTTTTACTTTAAACTATGATTTTATTTATCGAAGGTGATCAGAAATATTTTTGTATTAATTTATTTTGTAATTTAGTTTTTTTAAATTCAGATATACTGTGATTTAAGATTTTCATTTTTTTGTACTTAATTAACATTTGTTAATTTATTACAGGTATTATTCAAATTTAATATATAATCATTTGATAATCTAAAAAGTATTAATACCTATTATTATTAAGAATATCATTAAATAATAAGCCCAATAACTATATGCGATCGTTTAACATATTTTTTTTTTATTATATCATTCTAATATAGATTGTTCTATTATTCTTATCGCTACTTTACAAATCAATTAGTTTTAATTTAAACCATCTTATCAATATATAATGTAAAAAACGTAAATCTTAATTTAAAGTTCACTATTTTTCGTTATTTTTTCTTTTTTTAACATCTAATTATTAATTTACATGATACATCTTATACTTTCATATCTAAAAATATAATTAAGTATTATGAATATCAAATTTTCATCA--TTACAGTATGAATTTTCACTACAATGATCCAACTTTTATTTAAATTATATCACATTTAAGATAATCTCTCTTCTTTTTTTTTTATTTTCTATTCGGACTTTGTTCTGTGATAAAGATTAAACTATTTTAGTGAATCAGACAAATTTTCCATTGCTTATGAGTCTTACTTTATTCGCTTTGTTCGAGATATTTGTCAATAATCATCGATAAATAATTATTAATATCCAGTTCTTTTTCATATTAATTTAATAAGTATTTATTTTTATTCAAATCCTATTATATAAAATAATAAACTTTAATATATAGTAAATATAAATTTAGAATTGTTTAATAATTATGAATCTTTTAAATTTATATATAAAATAAATAATATTTAAAAAACATTATTCTTATGTTATGAGAATGATCGAATTAATAATTTCAAAAAATTCTTAAAAATTATTTTAATAAAATAATAAAATATATTCATATTACTATATATATAAAAACACAATTCTAATTATTATAATATATTATATATGAAGATAAATTGTTTTGTTTTTAAAAAGTTTTATTATAAATCATTCTTTTTTATTTCTATCTTATTTCATTATATTTTTTTTGATTAATAAATTTTTACGTTTATTAATATTATCATAATTTTGAATTATAACTCATTTTCAATTAGTTTTCTATAATATGATTAATGTAATATTACAATTTAGAAGAAATTAAAACATTCTTTTATTTTAGTCATATTATTTATTATAATCATAGTATTATATAATTTATTATAAATTTATATTATATAGTTTTATATTAATTTATATTTTATCATTCTATACTTATAAAATTTTATATATAATTTAATTAAAAATTTTAATTGTTTTATGTAATTCATCTATTTTCGATTAATGTTACGCAATCGTTTTAATATTGTTCAAATGACTTATAAGTAAAATTTTTTCTATAGTATCTGCAATAATAATTTTTATATTATTACTCCTTTTTATTTCATAATTTTAGTCCCAATAAATCTAAGTAGTTTCTAGATTATCTGATTGGTAGGTACTCTTCAATTCAAAAGGAGATTTTGCTTTTACTAATCTATGCAATCGTTATAATTTATCTTTTTTAAAAATTTTTTTAAAAATCCTACATTAAAAATTCGAGCCAGTAAATTATTAGTTTAAAATAAAAAACAATAAGTAAATAAAATTCATTTTAGTAAACAGATAATTTAATATCATAATTATTGTTTAGTGATTTTTAGAATAATATTTTATTTATTTTAACTTATTTATTTAGTAAATTGTATATTTAATGGAGTATTTACGTAACTAATTGAAAGAAAAATCTAAATAAAACGTATTAAAATATTAACTTAACTATATATGTTTTGTTAAATTTTAAATAAAAATAGTATAATATTATACGTATTTTAGCTTTCTTAATATACTTTATACATTTCTTTTAATGTC-TTATTAAATTACATATATTTTTTCTCAAAATAATAATAATATTAATATTTATATCAATAAATTATAATTATATTTATTAAATAAAATTTCAAAGGAAAACTTCATTTTCAATTTATTTAAAAATTTATATTTTTTAAATATTATAACTCTATTCTATTATTATTTAACCTTTCTATTTATTTTATAATTAATTTAAATAATTAATAATTAAAAAAATTGTATACTTATTTTAATAATTTACTATTAAAATCTTTAAAAAAAATTGAAACGATATTGGCCTTACATTTTAAACTACATATTATGTTTTATATAGATAAACTTATTGTATATTACATTCTCTTAATTATAAAAAAGAAAACTTTTTATCCTAACTTACAATTATTTTTAGTATTACAAATTTATTAATTAAAAATTTTTTTAATTAAAATTAAATTTAATATATTAAAAATATTCTTAAATAAATTATACAATAAAATATTAAAAAGTATTTTTTATGTGTTATATACTTTATTTATTAATTTATTGTATACAAATTGAAATTTTTTACTGGTTAATAAAATGTTAGTAAAAAAGATTTAATTCAATGTTTTTATTTCTAAATATGCATTTTCTAAATAATATAAAATAAATTAAAT-TTAGAATACAATTGAAATATCTTATTAACAAATATTAAAATTTCACCAAATTTAGAATTATCATTATATTTAAAATAAAGTCTTTTGTATAAATCTTACAGTAATTTATATTTTATGATTATTTAAACTTATCAAATCATTAAACGTTGATTAAATAAAAAGTGTTCTTTAATTAAGGATATTTTAAAATATATTGTGTTTTTTCCTCCTTATAAACAAAATTTTCGAATTTATGATGGTCTTTTTACTATGATTAATTATTAAAAGATTTAATACTCATTACATTATTTTCCAAGATTTCTTAAAATATTTTTAGAACTTCTTTGCCCTAAAAAAAGCATTATGACCCATTAATATTATGATTATTAAAATTAAATTATTTGACGATTATAATATTTTTACATCAAAAAACTAATGTATTTCAATATTACTAATTAGATTTTTCCATTTAACAATTCACTACGTTACTTATTAAACATATTTTTTTTATATATTTGTTAATTCATATTGTTTTATCCGTAGTTTTCAAACCTTATTATACTGGTTTCTTTTATACATTCGTTCCTAACCCCCAACTATTCTTTTTACACGATTCATCCTCAACTTTTAGTTATTAATGCTTAATAAATTTAAGCACTTTAATAAATTTGATTATATGTTTATATTTATTGGTCTATATCCTTCCCCTCATCATTATAAATTATTTTTTATTTATCATCTCTTTAAATGTATGTATGCCTCATTCGGTCAAATTTCCTCGAGATTTGTTATTTT-ATCTTTTCCTATTCATTTGATTCTGAAATATCAACTAAAATCTTGCATTCCAGTCAAGCACTATTCGAGACGATAGTCCAATAAAATAAATTTTTATTTTTATCCTATTCTTAGGCCAAATTTATGAATACTGATTTGGCTATACTACCTGCTTCGCAAAATGCTACCCACCAATATTCTTCTAATTTAAACTCCCCTTATTATACTCTATCCACGATTTATGGACCTTTCAATATCCCATATTCGTTGGAATCTATGTAGCTTTCATAATTATTACCCCTCTATACTTTGTATCTTTCCCGCACATGTCCAGCACCGTTTTTATTTAACATGCTAATTATACTAATACAATCTTCACTAAAATCCCATTCTCCTTACCACTATTCTTAACCCATAGATATCGATTATCATGATCACTCCCCAATACACTTAACTGTTCCCTTCATGATGCGCTCCCCAACATATATTGATATAATATAAATAAAAAAAATTGTAATTGATGTTATGTTTAGATCACTTTTTAATTATTAACGGGTCGAGATTAATTTTCCTATTAAAAAGCAAAAATTATATATAATAAAAAGGTTTTTCATATTTTTCTAAAAAGTTAAAATATTAATTTACAAATTTTTAAATTTAATAATTTATTATTTTATATTATTAATATCAAAAAATTAATTCATTAAATAATTATTTATTAATAAAAAAATTATAGTAATTTA-TGTTTTCTAATAAATTTTTTACAATATTTTTTAATAAATAATAAAATAAAGTTTACTATTTGATTCAATTAATATTCTTTTAAATCGCGTTATATTCTTAAAAAACCTAGTAAATTAATTATCATCTCTTCTTTAATTTAATAAATATTGAAATTTAAAAACAATTTAACTTTTTTTACCATTTATCTAATATTCATTTAATATAATATAAGAAAATTAAAGAAACTAAATCAATTTTATATAACAATTTCTTTATAAAAATATTAATAGTTTCTTTAATCATTAATAAAAACAATTTCTTTATTAACAATTTTAAATTTATATTAAATTAATTAATTATATTTATGATTCATATTTTCTATATATGATCATGTAAAAATATTAAAATAAGAAGATCATTGATGATCATCGCTTATTTATATTTTATAAAATTTAAAACTTTATTATAAAGTCCATCATATTATCAAATTAAGATAGTCAGAATTTATTTACACTCTTTCTTTACAATTAATTGATTTATCTCTTTATTAACGATAAATTTTTTAATAATTTTTAATATTAATAAATTTTTATTGATACGTGTTAATATTTATGTAAATATCATTTATCAAATTTTTTATAAATATTTGTAAATTTATTTATTTGATTTCAAAATTCTTAAATAATATAATATTGAATTTATAATTTAAACGAAGATT
Elakatothrix_viridis            GAATTTAAAAATATTAACTGTTGGAATTATTCAAGAGAATTAATTGTCTTGATTGTATAAATTAAAATGTAATATAATTAATAATTATTATATTTTTATTTAATTTATATTTATTAATTTTATATATTAATCTCTGTTTACATAGATTATTTTTTAAAAAGAATGAAATTATTTTTGAATTATTTATTCATATTTTTTCTAAAATTTTTAGTTTATCAATTTTTTTGTTAAACATATGTTCAATGTGATTTTTGTTATTAACTAATTTAGATTTTTGAGTTTATTTTATTTTGTTATTATAATTCTTTCAAATTTATTAATTATTAATAGATTTTATCTTTATGTTGTTCAAGAGAAATTTTATATGAATCTATGAATATTATGATAAATTATAATTATTATTAATTGTTTTGATTTTTTAACTTCATTAGTTTTATTTTTATAAATTTATAAATTGAAATTTTATTATATTTGAATTTATTTATAAAAGTAAATAATATATACCTAATTATAAATTAAACTACTATATATAAAAAA--TAAGTTTAATTTGTTCTGTGATATAAGATTAATTAAAAATATTATTAATATAATTTATTTATAAAATATTTATTTATTCTAATTCTAATTAATTTATTATTATAATTGTCTCTATTATAGTCTTTTGTAATCTTCTATATTAAAAATCACATTATTTGATTAAAATTATTAAAAAAAACTATAATTTTTTAATAATTGATTTAAAATGTAATATAAATTAAGTTATTTATTTGAATAGAGTTAATCTATGTTACATTATTTATATTAATTAAAAGATCATAGTTAAATGGTTAATTATTAAGTTTAATATAATTAATATTTAATATAATTTGTTAAATTTAAATTCTATGTATGTTTATAATAAATATTATATTTAAGAATATAATTAATTTATAATATTTAAAATATTAATTAATAAAT-CTTAAATTTAAGAAACTAAAACATGATAAGTGTAATCAAAACATTAAAATTGATATTAGTTAGTCTTATTTTGAAGTGGTATAACAATAAATTGTGTGTTTGTTAAATCTTTTGAAGAAAGATTTATATCTATTTTAATTAAAATAATTAAATAATGTTTTAAAAACTTCTAAATAATTAAATTCTAATTTTTATTATATTTAAAAATTATTAAAATTAGTTGATTGAATTTATTTAAAACAATTTATAATATTAAAATCATAACAAGTGATATTTTATTAGTTTTAAAATTAATATCTTGAGATTTTTTTTATAATTTAAAAAGTAATATTATAAAAAATTTATTTTATTTTATAATAGATTCGTGGTTTACTCTGTAAATAATTTATAAATTTTAATTGTGAGACTTTTATAGGATTTATATATTAAATAATTTATTAATTTATATTATTTAAATATTTTTTAAGATTATTTTTTCTAGTATCAAAATATTATTTTAGAATAAATAATATTTAAGTGTAAAATTATTATAATTTTCTTTTTTTTGATAATATTTTAAAGAATTATTAATTATCGTTTAATTTGTAAGGTTTTAAGTTTAAAAAGTAATGATATCTTTTGTAACTTAAGAGTAAAGTTTGACAATTAAAAGTTTCTTTCTTAAATTAACAATAACTATCTAATAAATAATAAAATATCATAGGATAATTCTGTGTGGTTCTTCTAATATATCACAGATAATAATATTTTAATTAATTGAGATTCTATAAGAAAAATAGAAAAT---TAAATTAAATTTGATTGAATTGATTAAATTGTTTGAATTCGTAATAAGAATTAAATTCAGATTGTATTAGTTTTTAAAATAAAAATACTAAGTAATGAACATACAAGTTATTTCATTCTGTGTATAATTAAAGAATGAAAATTAAATAAAATATTATAATAATGATTGAGTTTTAATTTTAATTAATTTTATTATAGAGCGATTAGTATTAATTCTGAAGTTTAGATTCTTATAATGATAGATACTGTCTACTGAAATTCGATAAAAAAAAAGATAAAAAATTAAAACAACTGCTCTTATAAATTAAACTTTATAAAATTGTTAAAGCTTTTAAAGAATCAATTCAATTTTGTTAAATAATAATATTGCTTAAAGAATATAAATTAATTTAATTATAATATATTTAACGAATTTTATTATAATTTGTACTAGTTAAGTTCTAAAGAAAATAATTTTTAAAAATTTTTATTTTTTATTAAATATATTAGATTGTTAGAAAATTAAATTGTTTTTCGATATTTACATGATGAATATTTGTATAGAAAGTTTTTGTTTTAAATTAAATTCATAACACAGTTATTTAATAGTAATATTATTGTAATAAGTCAATTTTTTTTTCGGTATATTATATATATTTTGCAGTCTTTTTTCTTCTATAAGGTTATTTAATATCTCCACTAATCCGAATACTGGTTTTTATATATTTTTTATAATTTTATTTTACACTTTCAGAAAAATAGAAATTCGAATCTATTTTATGACCTGATTTTAAGGGTACATTTTGGTAAACTTTTAATCATATTATATTTGATCGATAATAAGGTTATGTTGATACTAGTTAATTGTTTCTTATTAAATAGTTAATATATTATAAAGTCTGTATGGTATTTAATTTAATTTATTATTAAAAGAAACTATTTAAACGGGGCTTGGATTTCTATATTATTAATGATTACTCTATATTATATAATATATTGTTGCGCATGTGTTAAAGTAATGTATTTTATGAAAATGGTAAATATTAATTCTTGTTTATTTAGTATTTTTTGGTAAAATATTTAAATTGGAATCTATTTATTATAATTATAGAATTTATTATTATAAAAGAATAAAATCGTAAGAAAAGTAAAAAGTTATATAGAGAAGTATATGATTATTTTAATTAACATATTTTTATTTATAATAAGTAACATTAATAATAGCTTTCTAAACATAAAAAAAATTATTATATTTTAATGAATTATTTGATAATTTAAAATTTTTTCGCAATATATAAGATGTCAAGAATAGAAATAGTAAATTTTCGATATTATTTAT------AAAAGGTTTGGTTTTAAAATAAAAGGTAAATAATTTAAATAACTAAAGTTAATACACAAAAATTTATAAAATTTAATTAGATATTATAAATAAATTTTCTTTTAGATACGGAAAAATAATTATAATTATTAATTTTATTATATTTTAGTCTGTTAATTTAAATGTTATAAATAAAGATAGATTAATGTATATTTTTCAAAATAATATTTTTATAATATAAAAAATATTTTGTCGTTCATATTATAATTTTTTTTTAACATAATTTGAATTATTATATTAATTTTAGAAATATATTTCTTTATATTTTTCTATTACGTTAACGTGATTCATTTAATTATAAAATATAGTTATATAGTTAAGTATTATTAATAAATTGTCTATATCATTTTATCTTTTTTTTATTCAAGTTATTTAATTTTTCTAAAATACATATTTGTATTTAAAAATATAGTATCATTGTTTTTGATTTCTTTTTATGATTATTGAATTTTCTAGTGTATGATTTTCTTTATTTTTAATTGATTATTATCTATAATTAATTTATCTATTATTTATTAATAGTTAATTTTAAGAACATATTTTTAAGAAAAAATTTATTATTTTTGTTTTTATTAATTATGTTATTAATTTATATTATTATTAGATATTTTCATTTTTAAATATTTATATTTAATAAGAATTTGTATTTTATAATGAAATTTTTTTTAATAGGTTTGTAATAATTTGGTAATGTGAAATTATTAAATAATTTAGTTATATTATTGTTTGATTATAACAAAAAACTGAAATATAAATCAAAATAAGTATAAAAAGTTAATGAATGTATTAAAATATTTTAATTTAACAAGTAAACTTAATATTTATTATTAAATCATTTATATACTTATAATCAATTATTAAATATAATAGATAAAAAGAATAAAATAAAATAAAGAAATAAACTTTAATGAAAATAAAATAAATAGTTAAATTAAATTTGAAAATTTAAAAATCTATGTTTATTTCTTATAATATGTTTGTTGCTTAGTTAATTACTTATTTTATATAAAATTCAATATTTAAAATTAAATTTTTTATAAAATATCATATTAATATTATTTATCTATAATTTTTATTTTTAAATTAAGTAAATTGTAAGAATTATTTAAAATTAGAAATAAACTTATAATATTTTATTAATTTTTATATTTTTATCATTTGATATCTTATTGTATTTTAATTAAATAAACTCTAAAATTAATTGAATTAAATATTATCATAATTTAAATCTTTAATTATATTATATATAAATTTCATCCTTTGAATTTTATGAAATATTTTAAAAATAATAATAAAATCAATTTTTTATATTTTAAATAAATAGTTTATTGTATATTAATAAATTTAATTTAGTCTTTTTTGAAAAACTAAGTATTATTTTATTTGCCTTTTTTTTTATTTTTTAAGATTATTTATATCAATTTTAAATAATATTATAAAATAAGTATAATATAATTTGATAATATAAATAATGACAAAAATAGGTATTTTATAATAGATAAAATATTAGTTAATTTAATTTTAGAATAAAGATAAATAAATCAATTAATGATGAATATTGGAAACGCATAAATATAATATAAAAAAGATAAAATAAATATAATATAAAAATTTAAGTCTTTATAAATATTTATTGTAATTAAAGATAAAAATTTAGTGGATTTTAATAATATTATATTTATTATAAAATC?????????????????????????????????????????????????????????????????????????????????????????????????????????????GTATTCTAATTTTAAAATATTTAATGTATAATTTCTAATAAGTATATATTTCAAATTTCGATATTTAATTTAAAGTTTATTGTATATTATTTTTCAAGAAGTAGTAAATAATTAATATAAGATTGCAAAATATAATAAAATATTATACATTTTTTTTTAATCTAAATTAGATGCGGATTGAATATTTAACAAGAAAAGAATATATAAATGTTAAAATATTAAATAACTTTGAATGTTTTAAAATCACTTATAAAAAATACTAATAATAAACATCTTATTTTTATTAATGTATTTAGCACTTTTTGGTTAGTATGATTAATAAATTTTTAATACAATAATTAATGAAAAAATTGTACGTATTTTACATATATTAAAAATGAATAGTATTATAGACATCAAGTAATATTATAAAATCAGTAGTAATTGTTTTTTTTTT??TAAAGAAAATTTATTGTATAAAATGTTGAGTAATATATAAATTAATATTTTAAATTAGGGTATAAATAATTAATAAATTAAAACATTATTATAATTAAATTACAATATAAAAATTTTAGTAAGTAATGTAAAGTGTATTATGTTGAGAGTATAAAGATCTAAAACATTTTTCTTTTAATGATCAATTTGTAATTTGTTTTTATTAATATAAAATTAGTTTTATATTTATAAATTAATAATTATTAATGATAAATATGTAATTAATAATTTTTCATAGAATACTTGATTTTTAATATTATTTTTTAAATTTCTTAAATAAATACTACGTGTTATAAAATTTTCATAAGTAAAAAGAAGAAATTAATATTAAAATTATTTTTTAAACACTATTTATAAAACTTAAATTTATATTAATTTAATTATACGACATATTTGTATTTATTAAGTTACGAGATTTTAATTTTTATTTAAAATTGATTATTAGAATTTTAAATATAAAGATTTTAGTAAAATTGGTTATTATGAATTATTTAATTTTCTTTTTATTACTTATTCAATTGTACAATATGATAAGTTAAAATAATATTTTAATAAACTAATTAGTTACAATTTTATTAAAAATACTAAGTTCAATTATTAAAGAAAGTTTAGTCTTAATTAATAATTAATATTCTTATCTAATAATAATAAAGTATACTATATCTATATTAATTGGTATAAAACACCTATCTTAATTATAATTTAAGTTTATTTATTTA---------TTTATTATTATTTATTAAGTTGTTTATTAGAATCAAATTTTTAATATACTGCTATTATTATAATTACGATGTGAATGCTATATTTTTATAATAGTAGTTCAATTGTGGGAATATTTTTAATAAGCTGGAGTGTTATTGTTAGCAATGTGGAATAATATTGTTATAAAATTTATTATTATAAGTGTTGTAATCCTTAAAATTATTAATTTTTATATGTATTACAATTTATGTTAATGCTTTTTGAATTAAATAAGTCATTTTTTAAATTTTCTTATTATGAATTCTATTATTTTTCTAATGATTACTATTTCAACTGTTTTTTAAGGTATTATGAAATGTATTAGTATTCAAATGAATAATATGTTTATATGTGTTAAATTTTTTATTAAAGTTCTATAGTTTTTTCATGAGTTTTATAAATAATTATGATCTAGCTTTATTATTCTTATTTCATAATATTTAATTTTCATTATAATGAATATAATTAGTAAAAGGTATTGTTTTAAAATATCTTTTATGTTTTTTTTTAACTTTTTGTAAAATCTTTTCATTATATAGTATGATAATATTTTATAATGGTAATTATCATATACTGTGATGTAAACTCCTATCTTGGAATTTAATTGTCTAAATTTTAGATATATTAAGAACTAAGAGTTATTTGTATAAGTATTTATAAAACATTGTTGTCTTATTATTAGGCTTATAATATATCATTTTTATATATATTTGCTAAACTAAAATGTATTATCATCTAATATTATAATGAATATTAATAATAAATAAGTTCAAAAATAATGTTTGTATGATTTACATTTTTTTTAAAAATTTTAGCAATTTTAAATTGATTAACTTATTTTATTAATTGTTTTTTTTTATATTAAATTAAATTATAATAACTATTTCAATCAAAATATTATTTAAAATATTTTATTTTTATCTTAAAAGACACTATTTTTTGTTTTTTATCTTTATTTTAACAATTATAAACTAATTAGCATGTTATATTTAAATCGTTTTGATTAAAAAAAAAATATAAGCAAATAATATTTCTAAATTTTTTTT--TCACAGATAGAAAATTTATGATAAAATGTTATCTTTTTTATTAAATTTATTATACAAAAGTTAGTTTTCTTTTTTTAAGATTTAGTTACTTTATGGATTATGTTTTGCGATATAGAATTTATTAAAATAGAGTTTCAGATTTAACCTTTTTTGTTAATGTGGTATTTATTTTCTGTATAGTTTGAAATAATGGATAGTTATTTTTGATAAATATTAAAATGAGTTTAATCATTTTTTAAATTTAATT?????????????????????????????????????????????????????????????????????????GAACTATTTAAAAATTTAGAATCTATAAATTGTTAAAAAAATATCCATAATTTAAAAAAAAATTAAAATAAATACTTTTAGATTGATTGATAAATTTATAAAATAAAAATATAGAAAAAAACTAAAAGCAATAATCATTATAAAAATAATACTTAAAATACATAAAATAAAATTCATTTTATTTACTGATTCTTAGTTTTAGAGCTAAATTTACTAGAATTATGAAAATTTTGTAAATCAGTTCCTTTTTGAATTTTTATTTTTATTACTTATAGTATAGAAGACTAATTAAATATTTTGTTTTTTTAAATTATTTTTAATTTGATTTATAATTATTTGTTAGTTAATTTTTTATAAAAAGATTCTATTATTAATATTTTTTTTTAAAAATTTAAAAAATTAAAAACACTTTTTAAATTAATTAATAATTATAAATTATTACATCAAAAATTACTAGATTATAATGTTTTAAAATTAATTAATTTAATTTATATGAATTAATAATGTTAATATTCTGAATAAAAATATTTTATTAATATATATTGACTTATATAAATCAAAAATTTCTGAAAACAAAGTTGCTATTACTTTAATTTATTTATCTTGTATTATAAAAAAAATCTTTTTTAAAGTATTTGTAATAATAATTTTTTCATTAATTCTCCTATATATTTTATAATATTTGTTTTATATAATTTTAATTGAACTTTGAAATATTGTATGGAAGGTATTTGTTAATTTAATTAATGAAATTGTTTTTTTTTATTAATGTAATTGTCATAATTAATTATAATTATAAATATTTTAAAAATATTTATATTTGAATTTTGAGTTTGTAAAGTTATAGTTAAAAGATAAAATATAAATTTAAATTAAATTTAATTAATAAAATCTTAATTTTAATAATATTTTTATTTTTTAATTCTAAGATATATTTTTATTATTAAATTTTAATTCATTGATTTA------GAATAATTAATATGTTACAAATAATAAAAGAAAATTAAGACTAATTCAAAGAAAAGTATTTAATGAATTAT---ATTAAGCGATGTTATTTTAATAGTAATCATTAATTTAATCATAATTAATAAAATTTAGTAACATTGATAGTTTGTTTAATATTTTTATTATGTCAGTGTTTAATTATAAAATTAATTTCTTATAGTTAAATTAATAATTACAATAATTTTAAGAATAATAAATTTTTAGTACTAAATAAAATTATTAAGAAAATAATTAATCTAAATTATTAATTTAATTAGTTTTTTATTAATATTTTAATTTTATTTAATTACTTTTAAATCACTTATTTAATATTTTATTAATAAAAAATAATAATTATATTAAAGTAGTATATATATATTTGAATAGTAAATTAACATTATCTATTCAAATCATTGAAATAATAATAGCTCTTAGTTAATGATTGTGAAATATTTTATAAATAAAAAAATATATTAAATTCTATTGATAATTAATAAGAAATAAGGAGATTTTTTATTTCTATTTATAGTTTATCATAGAATTATTAAATTAAAAAGAATAAATTATTAAATTTAAGACGAAATTAAATATATTGATAAAATTTTTACATAATATAATAAATAATAGATATAAAAGTATCTATAATGGAGATTTTAAATTGTTATCTAAATTATTCTAAATCTTCTCATATATATTTTATTGGAAAAAAAATCTAGAAAAAAAAAATTACATTTAATTTTAAATTATTGTCTTTGCAAATTATGAAAATATTATAATGAATAAAGA-TTTGAATATATGTACAAAAAAAAGAAAATTATTTTTGAATATTTTTAATAACTTGAATTATTATAATTAGTTATTAATACCCTATAGTATATATTATGTAGTTAGTTTATTTTTATGAATTTTTAATATAATATATTTATGAATGGATGATTATACATAACATAATATGAAATCAAGGAAATTTATATAAATATAGTGTGTATTTTTTTTTCTAATTTAAATTTTTAAACTATTGATGGTTTTACTATTATGATCATTTACTTAAAGATAAAATGTATATTATATTATTTTTTAAGAATACTCATATTTACTATAAATAAGCTATGTTTCAATTAAAGTACCATGATTTATGTATAATATGTATGTCTAATTTAAATAAGTAAGTAAATTTTATATAGATATTTTAATAATTCGTAGTATTCTAGTATAATTGATTAGATTTTTTTATTTTATAAATTGTTATGTTTTTTAGAAATCTTGCGAATCTTTTATAATTGTTAATTCATATTAATCTGTTCGCGGTACTCAATTTTAAATATACTTGTATCTTAAATTCATTTGTTTTTAATTTTTAATTATTTTTCTTATATGTTCTATCTTTTATTTTTAGTAATAAGTGTATATTATAAATAAGTAATTCAATATATATTATAATTTGTATTTTAAAATTGGATTAATTCCGTTCACGTATTTTTATAAATTTTTTTAAATATAACAACTCATTTATTGTTCAAATGTCGCAAATGGTTAAACTTCTTTGAGAATTGGTCTGTA-TGTTACTTTAATTTTTTTGATTCAGTAATATCATTAAAGTTTAAGCATTTCTGATCAGCACTTTATGAATCAGTTGATTAAATTTTTAATTATTAAAATATAACTTATTTATTGTCTAAATTATCGATTACTGTTTTAGTTCTACTATCAGCTCAGTTTAAATTAATTTTCCAATTTCTTTTTAATATAAATACCCTTTTTTTTTCTCTGTCCATGATTTATGGACCTTACAACTCCCCATTTTTGTTAGATACTATGTTGTTATTATAAATAATACTCTACAATTCTTTGTATTTATCTCGCACATGTCTAGCACCGATTTTATTTAACTTGTTAATTATACTAATACAATCTTCACTAAAATTCTTTATACCATATCATTACTCTTTTCCCATTGTACTTGCATAATTAGTCCACACTCCATTATAATTAATTGTTCCCCTTATGATGCGTCTCCCTACTTTTATAGATTAAATTTAATTAAAACATTCTAATAATTATGATTTTATATGTATAAGCTTTTATCTTTAATAGTTTAAAACATACTTTTTTATCGAAATGATAAAATTGTATTAAATTTAGAGTTTACCTGATTTTATTTTAAAAGTTAAAGTATAAAATAATAATTTTATGAAATCAAAAAATTTTTAAATGATAAAATTACTTATTATATTTAAAATAATTTTTAATTAATTTTAGTATATAAAAAATACAGTATGTTA-CAATTATTAATAATTTATTTATAAAAAATTTTATAAAATTTTTAAATGAAAATTATTATTCGTTTCAATATATATACAAGTGGATTGTAGTTTAATTTCAAAATATTAAGTAAAATTAATATTAATACTATTATAAATAAACCGATAATGTTATTAAAAACTTTTTTAATTTTTATTATCATATATTTTAATTTTTTTTTGCAACAAATAAGAATATAAAAGATATAAAAACTATTATATATTATAAAATAAATATAAATATTAATAATATTTTTATTTGAATATGCCATTTCAAAAAATGATTTTATTATTTTGATTTAAAATAAAAAAAATTAAATATTTTATAGTTTTTAATTTCTTATTTAAGATTAAGAATAAATAATAAAAAAATATGTTTATAATTGTTTTATGTATTATAATTTCTTATTATTTTATGTTTATAATTATAAAGTTTGGTATACAAACAAATTTTGTATTATGAGTTTAATTTATACTTTATAATACTAAATAATTGAGTAAAATTTTTATTTATGAATAACTTTTTATTTCAATTAAAAAATTAAGAATCATTATAGATATAAATTGATGCTTGAGTAAATCTTATTTTTTTAATTATTAATTATAATTTATAAATTCGTTAATTTTTTTTTTAAGCAATTAGAAAATATTATTTTGAATAATGAATTTACATGAAGTTA
Floydiella_terrestris           GAATTTTAGCATTTTAAATATTGGGGCTTGTTTAATTATACTTCATACTCGATAGCTTATGTCCAAAAGCGATATTTTCAAAATCTTTTTTATTCACTCCTACAACATAAATTTTTTTTCATTGAATGAAACTTTTCAGTTGCAGGTTTTTTATCATATAGTTTAAGGTTTGTTTAGTATTACTTCTACTAACTCTTTTCAAAATTTTTTGTATTTTGACCTTTTTGTTATTACTGTGTTCAAAGAGATTTTAGATATTATCTACAATTGCCATCTGCGCTTATTGCATTTTGTTAAAAGAACTCTTTCAAATACATTTAGTAAATACAGAATTTACTTTTAAGTCGTCTTTGAATATTACTTTTTATATTTAAGAATTTTACGTCTTATAACAATTTAAATCTACTGCTTTGATAACCTATCTTCATCAGTTTTTTAAATTTAATTCTTCAAAAAGATTCGATATAAAATGTGATGGTATTCATTATTGTTATATATTATTATATGAATATACATTTAAATACTTTATAAATTAAT--CAAGGTTAAATTTCTTAACGATTAAAGTTAAAATTGATGTACCTCATAAATAATACTTTCAATTAGTACTCAACAAATTTAAATCCGATTAAAATTTCTATGCTATCATTTTTATTATTACCTTGAGTAGGTATTTAACTTATTTACTTTATATCCTGATAAAAATAATTTTTAATAAACATACTTTTCTCAATATTGTTATATATTAATAATTTTTTGTGGTTTTTTAAAAGAATTGTGATTATTTACGATTGAAAATCTGTAGTAAAATTTAAAGATTAGATAAATAGTTTTATGTTTAGTTTTTATTTTAATTTTCTCTTTAATTAGTGTTTTTATTATACTTCTCAATAGTGTTTAATTAAGTTTATTCACAAAATATTTACTTCTGAAAATCTAGTTACAGTATTTTTAATTTATTTATAAAAGTTTGTATTTAACAAACGAAATAAATAATTAATATTCTAAAATTAAAATCAGTTTGTAATGATTGGAATTGGCTAACTTCTCACATTTATATTTGTATAACTTTTGGTAGAGTAATTTTATTTTATATAACTTAAAATTGTTTAATAAACTCTCAAACTCTTTTAAATAATTACTATTTATTATTTAGTACATTTTTTAAAGTTTAAAAATACTTTAGTAAATTCATCTTAAATTATTACTATCAGTAAGTTAATAATTCATGTTATTTAATTAGTTTTAAAATAGATTCTAGGTGTAAATTTCTCTGAATTTAAATGTCTGTTTACGTAAATTTTTTAGTTATGTATACAAGCTTTTTCATTTAATTTGTTAATGCTTCATGTCTCCAATTCGTTCAAAACTCATAGGTTATAAACTTTTGTAACTTTATTAGCCCTTATTAGGTGTTTATTCTCGCAGATCGCACTAGTTAGTATGATAACTTTTTTTGAGACTTAATTTGTTATTGAAGTTAAGATTTTATGTATCTGTCGTCTTAGTTAACACTTTAAAAAATTTTCAATTGTGGTTTAATTCGTGAAATCCATGACTTAAAAATTGACGACTCTTTTTGTTTTATACTAGTAGAGTTTAATAATAGCTAAAATACTTTTAATACTTATAGTGTCCTTTTAACGTTAAAACGGATATCATATGAAAGTTTAAATATATTTTTTGTCTATAATGTAGTTAACTATTGTTTTGTTATTAGTAATTTATTGTAAAAATATATAAAA---TGTATAAGTTTTGACTTAATGTTATATTTAGTTTAAATTTGCTTTATAAGTAAAATTATGTTTGTCTTAAACTTGATAGTAGTAATGACACGACCCTAGCTACCGGGATACTTTATTTTATTAATAGGATAAAAACGAAAGTCAAATAAAAAATAATTATAATGTAAAAGATTGTATATTAATTTATTCCAGGAACTTGTGATTAGAATTTACTTTGTTGAAAAGTTATTATTAAAATTTGGAACGTATTACTAGGTTTTTACAAAATAGAGCTTGTTTAAAAAGCCAAATTTTTCAATTACATATGTCTTAATAAAGTGATTATGTTAGCCGTACTACCTCTCTTATTTAGGTGGATACGAAGATGGTTTCATTTTTTGTTATTGTGAAATTTAGAACATTTCTGTGAATTTCTACTATAACTTTATTATACAATGATCTTAACAGTTGATTTGCTTAAAAACATTAATATTAAATTTTCAAATTTGAATTTTAGACCTTCAGAATGTTTATCGTTAAACACTTGATAAACTCTTCTACAGTAGTTTGTAGCTTTAATTCAATTCCATTTTGTTACTGTCTAACTGTTATATCCTTGCATTTAGTCAATCTTTTACTCGATATACTAAAAATACCATTCGTATATCTATCATCAACAATGCTAATTTTCTCCTCCCCCAGTTCGAGCTCCGGTACCAATTTTACATCTTTTACGGTATTCTTCACTTCCAAGTAATCTGGGACACGGATCTATCTCATGACCTGATTTTAAAGGAGTTAATATGCAAACTCTAAACTTTACAGTAACCTGCTTGTAGTATGGTGACGACAAAACTAATTTTTCTATATGCAAAGGTGCGAAACTTATCTACACTGTATGTTATTTTTCCTTGTTTACCTTTATTCATTAGATTACAATAGAATGATGCTTTGTATTATATTGTTAATTTATCTATTCTAAAGTTAAACATCTGTTGATATGGTCGTGCGAAAGATATGGTTTGCTTATGAATGATAAACTATGAATGTTGTCTATGTATTAGATTTTGTAAATATTTTATTTTGATTTTTTACTTAATGTAATTTTAGTAATGATTACAATGTAAATTTTAAAGTGTTTAACTTGTATTAAGTATTTGTCAAATGTTTACCATTACAGTTTCTAGTCGATTTAAACCCAGGAAGAGCTATATTATTATATGCTTTTAATAATTAAATGTAATTGATATAACTTAATTAATTATTCGAAAATCTATTACTCCATCGTAATTTGATGTTTGTTAAAATTAAATTTAGATGATCCATAACGTATCGATT------AAATGTTTTTGGGTGTTTACTGTAGTTTTAAAAATTAATTATTATATAAAAGTTGTGAAAAAACTTCGAAAATCATGATGAAATTTTAATAAATCTCTACTTAAAATTAAGTAAAAAACGGATAAGTACTAATCTGTCCCTGCTCCTTTCTGTGAATTATAATTATTTTGTATTAGTTAGTTTATCACTCACTTTTCAGTTTATCATTTTTTTGTCTTAATTTACACAATAGTATTCATATTAAGATATTAATCTGACATTTCGCATGATGGCGTTTCTATTACAAATTAATACCTTTACATATTTATTTATTACACTAACGTGACTCTCATATTCATATAATACATCCACTTTTATCAGAAAAATTAAATGGCCGCTTCTTTCTACGTATACCTCCTTTTCTCTAGCTATCTAACTTGCCTTATATATGAGTCCACATTAAAAAATATAATATCTTAGTTTCAAACTATTTTCTACGTTTATAGATTATTTCAGCGATATATCTTCTTTACTTTATTCAGGCGTTTATCTATAGTTAATTCATTCTTTATTTTTTTTCAGTAAAATTTGTGAACACATTTTCATGATAATGTTCACTTATTTCGATTCTACTAGTCATGGCATTTATTCTTTCTTGCGTTAATTAATAATTCTCCAACATAAATATCTTGTATTGAACTTGGTTGTTATTATTAAATTCCTTTTAAAAAAGATTCTATGATTCTAGATTAGTATTTTTATTAATGATTTTTGCTTAATCTTTTATAATTTAATTAAGAAAATTAAGAAATAATATAATATAAATAAATTAATATAATATACG-AAAAATTATTACTAATTGTTTATTTCTTTATTCTGCTTAACTGCAAAGTTTTGTTTAACAATACAATGACTATCTTAGCTTGTGGAAGATAATAAATTTGAAAAATTTAATAAAATAATTTGTCTAGTATTAAACAAATACTTAAATAAATTTTTTGATATTGGAGTCAATTCACTGATTTTTTACTTTTGATTTTCTGTTAGTTAACTATTTTCTTTAAGAAAGACTTGACATAAAATTTTTCATAAGATATTTACATCATGTATAGTTTAATAAATTCAGGTTGTTTATACTTGAATTTTTTACATTGCAAATATCATTTTAAACTTAGTATAAATCCATTATACTTTATAATTGTTATTCGAAATGTTATATGAGATGTATCTATAGTTTAATTTATCAGAACTTACTTCCAATTGATGTACGTATTTATATATTCAAACATCTTAGCATCATGTCACACTTTTATTTTTGTGTAAAATCGACATAGTATTCTTGTTATTCTAACAATTTCTATTTATTATTTATACTTTTAATATCTTACAGTATGTTACTCGTTTAGTTGAAAGTTTCTTTATAATATAAATTATTACCTTATCAATTATTTGTAATATTGTCCTTGTTTGTTTACAATACTTGTTAAATACTAATGTAAACAAGATTATTACAATCATATTATATAAATTTTTTGAAATATAGATAGTTCACTTTATGTATATTTGTGGTTTAATCGAATCTAGAATGATACAAAATTGTTAATTGATTGATATTAATTGGAAATGTATCAATAATTTACAAAAGAAAAATAAGGACGTTGTAAAATTAATTAATTTCTCTATTACCTTTTATTGGACTTGCGGTTAGAATTAGATTGGATTTACGATTTATCTTGTTTAATATTAATTTGTATAATTTGTAACAATATTAATTTTAAATATAATCATTGATAAATTATTCAAATTTAGAGTTCACTTTATTTATTTATTTAAAACCTTATTAATCAATACCTTTTATTGTATTTTAATCTTTATATTTTTTTTGAAAATACTATATTTTGAATATACTTTAAATTGTGAAATTCATAATTTTACACTCGGTAAATTGCTTTTTAAAAAGTTTTATCTTTTATTATGATCCATATTAAATTGTTTTTAGTAATTTATAGCTTTTGTATTATTAACTAAATTTTCTTTTAATATTTAATATATTATAGAAAATATAATCGTTGTTTCTCCAAACATATTAGTATAAAAAAGTATTATCTATAAATTGTATTAACTATAAACACTTCTCCAGCTTTGATGTAGAAAGTCATATTATTCATGTAAAGCGTAAAAATTTTCTTTATAACTTTTAGAAAAAAAATTCTAAATTCTTAATATTTTGTTATAAGATACTAGAATGTTGTTATTAAGAATTACTTAATTAGCATCAATAACTTTTAGTTAAATCTTAAGTAATTTAAAGATATTAAATTAAGGAGTAATATAACTTTCTTTTTTGTCAACCATGGTTTAAAACATTAACATATTAAAAAATTTATTCTACTAGATCGAATTATAACTTTTCTAATCTTTTAAGTACAGTCTTTTATGGAGACAATTCAAGGATATTATCTAATTTGACTCATTTGTCCTATGCAAAAAATTTTTTAATTATTGTAAAAATTTTCTAGTTTTCGTTATTCAAGATTTGCTAACTTTAATTGTTTAAATATAGTTAATCTAATTTATATATGAATTTTTATTTATACGTTTTTTAACTTTATTTTAACTAACAGTATTATAATTTCTATTATAGCTTATAGTAGGTTTTGCTAAAATAAATAATTTCTATACTCCAGTATTAAAATTTAATTTTATACTCTGTTAAGTATTCTATGCTTTGACGGTGTCTTAAGTATGAGCTTTAAATTTAATTTTATAATTAGTCTTGAGAAATTTAAACATAAAATTTTTAGCAATAATGTTTAATAAGTATCTTGCAACTTTTTTTTCTTAATTAGTTTAATTGAAAATCAATAATAGTTAAATTTTTATTGTAGTATTCGTGTCATCTATAAGCTCTTAATAGAACGATAATCACTCTATTTTTGGATCCATTGCCCCTATGAGTTAAAAATTTCTTTAGACAAAAACTGGATAAAATAATACAACTAGATCACAATATAATAAATTTGCGTATTAATATTAAACTAAGTTAACTAATTTAGTCTTATTCTTTTTGATTTTCTTTAAAGAAGTTTATAAGTAATTTATTTTCATCAATCTTTCATTTTTATTACTTTGTATTGTATGTTATATGATCGCCATATCAGCTTATATGTTAGTACAATTCTTTCATATTGGAAGGTTGTCGTTATTAAAGTTGTTTTAATTTGTTACTTTTTTTTAGATCATTTGCGTCGCTTACTCATGAAAATCTTATCGTCTCTATATTTTTTACTTTATTTTGTGTACTTTATATTAAAATTGTTTGTCACTAGCCTTCTTATTTATTATCACCTTTTGATTTTACAAGACCATATTTTTTTTCGTTCATAATGGTTAAAATTAATTAAATAGCACCCAAATAATGTGCTATTAGGTATGAACTAAATTTTTTACCTCACTTCTTTGGCCTTTTAATGACCGTCATTTCTAACTTTGGTCCAACTTAATCATTATTTCTTCATTGGATTTAAATTTACCTTTAATTAACTCATTTGACTTTTAATATCATCTTTTATTTTCTCCTTTGTATTCATCTATCCTTTCGTTTTGAATTTTAGTTTTAACAAATTACGATTCTAGTCATTGAAAGTAATTAACGACTTATATGTTTAATTTTATTTAGAAATTTAATTTTTTAAATTTTAGGTTCACCAAGAGTTAGGTACTATTTTTTTATGCATCAATTTATCTCCCCATTGCTTTATTCGGGTTTTTAGTTATTTTAATCAAAATGTTGACGTTAACTTATTTAGTATTAGTACCTAATACGTTATTGTTCTTCTTTTAATTGTATGCTTAATTACTAGAATTGTGCGTTTTACTTAGTCTTCTACTAACTTATTATGCCTAAATAGTTCGCCCTAATTTTCTATGCGCTATTGTTTATTATACGTAATTAAGATGCACATTATTCTTCCAACATATTTGTTTAATAACGTAATTTTTAGTTCATACTTCTCCACTTTCTATTTTTTTGTCTTATCCTAATACCATTAGATTAAAGTACTCGTTACAACCATTACTTCTAGATTGATAAACATATTTTAGTAATTGATACTCTTATTTATTTTCA--ACATAGATTGAATTCCCCCTTCATTATTCTATCTCCAATACTAAGTAGATTACTATGGTGTTAGCTTCCCTTCTTTTCAGTCCTAGTTCTAATCGTACATTGCACTCCGACTTAGATCTTATTAAATTAGAGATTCAGACTTAATCTTCTTTGCTAATGCGTCATACTTCTACCGCTTAGTCCGAGATATTTGTCAAATATCATTGATAATCATTTATTAAGATCTATTTAAGTACCTTAATTAACTTTTAAATTTTTTATATTATACAAAATTTTTAATGTAAAAATAAAAATTAAATTAATTTTCAAGTCAAGAACAAGTAACACTGCATTATCTAGAACTTTTGTAATTTTTCTTGAAAATACGAATGACTTGTTTATTATCATTACAA-CTTATATGTTTGAACGAAGAAATAA----------------------------------------------------------------------------------------------------GTAAAAATGAACAAGGAGTTTTGATAAAAATATAATAAGATCTGTTTCTTTTGGATTTTTGATCTTAATTGTTTTTTAAATATAGATCTTTAAATCGTACAGTCTAATATTATTTTCACGTTTTTGAATTTTAATTATCTATCAAAATATTTATTATAACATGACTTTAAGAAATATTTTTCAGCTTAATATTTCTAAAGTTCTTTTTCTTTGGTCATACTATTTAATAGTGAAACAATGTCTCTTTTTAAATTATTAACCTATATTATTTCATATTTTCATGAGTCATTACCTACCCTCCTATCAATGCAATTATTTGTATATAATTTCGTTAAAAATTAATATTGCATTATTTTATTCGTTAATATTAGAGACTCGATTTGCTTTCGTTGGAGTTTTTCTCTGTTGTAGAGTAAATATAACTTAATTTAAAGTATTTGCAATAATAATGTTTGTATAAACACTTCTATATTTTTTATAATTTTAGTCCTTTATTATCTTAACCGGCACCTGTTTATCTGTTTGGTTTGTTCTCTTCTATTCATTTAAAGAATATGATTTAATTAATTTTTGCATTCGTTATAATATTATAATAAATTATAATTACATATAGATTCTTTTTAATAAACTTGTGTCAGTTAATTTTTTGTTTAATTCAAAGAATACAAATAGATTAAAAATTACTTAATTAAACAAAAAAATAAACTGTATTTCCTTTATCAAATTATTGTATAGATATTTCTTAGCAACTATTTACTTGTTAATTTAGTAATTGTTCTAATTAATTTTGTTT--TTACTATAGATTATAATT--CAATTTTATCATTTAAATATATCTATTGTATTT-ATTATTTTATTTTCAATAATTATATAGAAAAATTGAAATATATTTTATCTATATAAGGTTAATTAATAAAAATTCTAATCTTTTTATGATGTT????????????????????????????????????????????????????????????????????????????????????????????????????????????????????????????????????????????????????????????????????????????????????????????????????????????????????????????????????????????????????????????????????????????????????????TTATACTTCTCAATTGATAAAACTTTATGTATGAATACATAATTTGTATGTTTTTATTATCTAATTGTTAATAGGAAAATTTTATTTCTATATTTTCAATCATTCTTAGTATAATTAATATAAGTTTACTAAAAGGAATCTGTTTAAGTATCACTGAATATATTAACAAATTTTTGTTAAACCCCAGATTATACGTATGTTTAAAGCATTTTCATCGTATAATTTGACCCTTTGATGAAAGTTTTATATGTGTCTAAATTGGAGACTCGTTGAAATTTTTTTTTAGAAGAAAAATGTCTTTGCTAAATCTCTTTTATGAGTGTCGCAAACTTGAAAATATTCTAAATAATATTATTTTTTGATGACGTATTTATTAAATTATTAAGGATATTTAATATATTGTTTAAAATTGGAGCAATTTATAAGATTATTTAATTCATTCTGAACAATTATCAATGTAATTTTTCACTTTCGGTTTCTAGATTTTAATTGTTTACTAATGAATGATTAAAAAAAACATCGCATTTATTTATGAATGCCATTAAAAACTTGGTGTGCTTTTTTTTTATCTACTAAATTTGCTTATTGTTTGTTGGTCTTTTTGCTATGTCCTTTCAGTTACAGTTTTAATACTTATCATAAAATGAGCCAAGAGCATATAAATCTTTGTTACGTTAGTTTTGTCTCAATTTTAGCACTATGATCTATCAATATCATGTGCATCTTTTTCATTCGCTCGAATTTTCGTAATAGAGTTTCTTTAATAATCTGATGTACTTCTTTAGTGTAATCCAGATCAACCCATTATACATATTGCTACGGTCTCGAACTTGCTATCAATCTATACATAATTGTTAATTCATACTCTTCCTTTCGCGGTACTCAATTCAAATTTCACTCGTTTCTTTTTTTTTATTGTTTCCGGTCCCCAACTTTTCTTATTATACGTTTCATTTCCAACTCCCGGAAATTAACGCTCTGTGTGTTTAAGTATGTCGCTGTAATCTTAAGTATGTGTTAAATAAATGGTCTAAAGTTTTCCATTTTTCAAGATAAATTATATCTTATATAACAGCTCTTTTATTGTTTAAAAGCCGTAGTCGGCCTAACATCTTTGAGATTGGTAATCCCTTGTTTCACTCATTTATTTGAACCAGAGTAAATATCTTTTTTTGTTCATTCCTGCCTAGCACTTTTCGAAATGGTTGTCGAGAATTGTATTTATTTATTTTTATCCAATTTAATGTCCATTTTTTTGATTACAGTTTCGGTTATGCAGCCTGCTTCGCTTAAAATATCTTTCTATTTTCTTTCTGTTATTTTCTCCCTTTTTTTAACATTGTCCATGATTTTCGGACCTTTCATCTCCCCATTCCCGCTAGATACTATGTTGCTTTCATTATTATTACCTCTTTATACTCTGTATTTTTCCCGCACGTACTTGGCTCCGATTATACTTTACAAGTAGAATATTTTAATGCTGGCAGCATCAAAATCCCATTTTCTTTACCATGACCCCTTACCCATTGATATTGCATAAAAAGATCACTACTCAACCCTACCAACTGATTTCCTCATGGTGTATTACCCTACATATATAGAATTAAATTGTATGTAATAAGCTAAGAATATTGTTTAGCATTGTACATATTTGAACTTTTTATAGTGTATTATAAATACCTCTACTAAAAAGT-TAAATCGTGGACAACAAAAATTTTTCACATTTATTTTTGATAAGTTATAATTTGGAGTTACTGTACTTCTTGCTTATTAAGGATTAAAATGACTTTACCATTTTCTATTGTTAATGTAATATTATTTATTGTTAAAATCATTAAGTTTTTTGTAATTAA-TGTTCTCTAATAATTATTATACAAAATTTTTTTATTAATTAATATTTTAAATTTATTGTTTAACTTAATTAATAATCAATTATACTGCTGTCGAGTTTTATAAAATCTAGTAAATTGAATATCTTTACTACATATAATTAACTAATAATGTCTACTATAATCTATTTAACATATATTATCAATTATCGTTTATTCATTGTACATACGAGATGAGTTTGGAACACACTGAGTTTGTTTTACATTACAATTTTAATATAAATACGTTTAACATTTTCTTTCTCACAATAAAGCTTTATCACCAAGACTACAATTAAACTAAAATGTTAAAAATGTAACAAACATTATAGTTTCTAGGATTCTATATTTGATTAAGATAAAATACCAAAAGAATAAGTCCTCTAATGGTTATTTCTTTTATTTACTCTATAACTTTGGAAACATAAGAACCTGGTTCTACATTTTATCAAAGGAAGTTATTAAAGTACCACTCATACTCTTTTAAGTCAACAATTTGATTTTTCGTTTTATTCACGAAAAATTTTTTAGTTATTTTTAATATTTACAAATTTTCTCAGAAGTATACAATAATCTAAGTAAATTTCACTTTTTTGATTATTTGTATTAATTCATAAATTTAATTGCTTATTTTCCAAATTGACGTATTATATCATTCTGAATTTATTTTTTGTACGAAGTTA
Follicularia_botryoides         GAACTTAGAAAATTCGAAATCTGGTACAAACCATTATATACAGCATACATGATAGCATATACTTTAAGGTGATATAAGCTATATTTAATTAACTTTCACCTAATTCATTATTAATTGTCCAATATAAAAATCACTTCTTACACAGTCCACCCATTATATTGATTGAAGCTTAATCTGTATGTCATTTACATATTTACTTCAAAATTTTCAGTTAATTGATTCTACCGCAATATATTTGCTTATAGTGTTTTCTGTTATCAACTATTTAAGACTTTTCTGCCCTACACATTGGAATAATATATTTCATTCATATCCTATAATATTATACAGAGTTTATCTATAAGTCGCCTTTGAAAAAAACTTCACAAATTTAAGAATTATATGTCTTAAAACAAAGATAATCCACCTTATTGATTACCTATCCCCAACAGCAATTTTTTTTTAAATCTACAATATGTTACTTAATTATATTTGATATTAATTAAAGTAGTTTATCTTATTAATTAAAAGAACTACGTGAGTGTTCTTAAGATAAAA--CACGTTTAATACATTATACGGGTAAGGAATGGATAAATTATCTTCATACACAATCTTTCTAATTAAGATTCATTAGATCCAATCTAGGCTTAGTTACCTTTACTTTTAATAGAATTTAAATTTCACGAATGCATATATATCAAGTAATTTATAATCCGATTAAAATCATTAGTAAAATTACCAATCCACTAATTGTTGTTGTATATGAATATTTAATTTAAGTTTCATATAAGAAATTTGTAAAATTATGATTTCTTACTTATAGTATATAAAAGTAAATGGATAAATTGTTAATTTTCAAGTTTATTTAATCTAATTCCTTATTTAATTTGTTTTAATTAAATATCCTTGTCGAACTAGATAAAGTTTATTCTCAATTAGGTCATTAACTACTAATTGAATAAATATTAGTTAATTATATCAAAAAATCATGGATGTGAAATACGTAATAAATACCTAGAACTAGAAGAATATGACCAGTAAAAAATACTTGGAATTGGCATACTTATAAGATTTAGATAGGTATAGTTTTTAGACGTAAAATTTTGTATTATATAACTTTAAAAAATTTAATAAAAATTTAGGATTAATTAAATATTTAAATTGTACCCTTTACTGAATCTATTAATTTTTTAAGTGTATTAATTTACTCTATTTAAAATAAATAATACTATAAAACTGATAATATATGTTTTATTATTAGTTGTAAAATAGTTGAATTGCTAGACCTTTTTAAAGATTGAACGTAAATTCATATTAAGGTTATAATATAGAATGAAAGATAACTATTTTATTATGTAAGTTATTCGTATACTCAATATGCGGTATTTTTAAGGAACTAAAATTTTTTCTTTATTGTTTAATATTAATAGATATATATTTTTTACGATTAGATTGTTTAGTAATATAATATTATTTCAAAATTAATACATTTTCAACGTAAAAATATTGTATATTTTTTTTTCTTGTTAATATCTTATTACAATTCTAACTTATGTTTAATTAGAGGAAATTTTGTTCTAAAATATTATAATATATCTTGTAACAAATTAGTAAAGGAAAGAAACTCTGTTCATTTTTTTTAAACATATTACACTTATGTGATATTTGGTAATATAATAACAGATAATTACAATGTAATGTTCTCTTATTATATGGTTAATTATTTTTATGGTATTTGTAATTCTTATGATATATATGAAAAG---TTAATTAAAGTTGATCTAATTATTTATATCGTTTATCTTTGTAATAATAATGTAAATAAGATAGTATAAGTTCTTATAATTGTAATAGTTCGATTTTAATACTAAAGTAATTTAATTTTATTTTTAATGTTTAAACGAATATATAAAATAATACAATTATAATGATATAGTTTCTTTTACAATTAATTCTTATATTTAGTGATTAGATGATATTCTGGAATTTAGTTTTTTTTTAAGTTAGGTTTTATTTATTGATTTTTGATTAAAAACAAGACAAAAACTCATAATAATTGCTTTTTTTATTTTATTTATATTATCAGTATAAATTAATTATAAAACTAATTTAGGCTTGTCATATGAATGTTTTGTTTAATGATTATGTATTTGGGTATCTATATTATTCTTAATAATTCTTAATATAATATGTGTTAGTCAAGTTTATTAATAAATAACTCTAAAATATTTTTCTTTTTAATTTAACAAATCTGATTATTAGTTGCTTAAATAGTTCTTCGTTACATTCATGTTTAATTTACTTATTGATAATTAATGCACTATTTCAATTCCAATTTATTACTGTTTAATAGTTAGATCCTTGCAATAAGTCATGCATCAATTCGATGTATTTAACATTCCTTTCAAATTATTTATACTTAGAATGCTGTTCTATTTCTCTACCAGCTCGAACACTGGTTTTATAAAAATATCTATTACAACATTCTACTCTTCCATGAAGTCAGTATCACGGATTTTTCTCATGACCTGGGCGTAAAGGTTTAAATAATCATATTCTAAATACAGCTGCAACCTGCCTTCATTTTGGTTACAACAAATCTGAAATTTCTATATTTGTAGATACGAAGGTTTATTACAAATTAGGTTATTTGGATGCAACTGAATTTTTTTGATTGAATACATCGTAATGAGGTAAGGTATTCAGTTTTAATTTTAACTATTGTATACCTCAATGCAGGTTGATAGGTATGCGTAAATGTGGAGTCTTTTGTAATTAGGAAAGAATTATTATTTGGTCTGACTGGTATTTTTTGTTAAAAAATAATTTATAGAATATATTTACTACAATGTCTATGTTAATTATAATATAAAAGCAAAATTTATAAATTAATATTAAGGAAGTTTAACCTGTGTATTATTATAAAATTCAATAAACTTATATCTATAAAGAGCAATATTATCATAGGCTTTACATATAAACTTAAAGTAGTTATAATCTAATTAACTTTTTGAAAATCAATAACACCATCGTAATTTATTATTTGTTATAAGTAATAATAGTTAATCTATTTTATGATGATT------AAAAGCATTTGAACTATAACAAATACCAAATAAATTATAAATTTAATAATAAATATAAAATAATTTTATAAATCAACACGATATCATAATATAATCTCATCTAAATTGAAGTAATAAAATTGTAATTACCTATCCTATCTTATATCATACTGTAAATTATAATTTAATTGTTTTTGAAAGTTTATCACTCAGTCTTTGTATTAGTGCTTTTTCATCACAATAAACACTACTACATTCAGATTATTACTTTTATCTAACTATACGTGTATCGACATTTTATTCTTAAAATTATACCATTTCGTATTTACCAACTACACAAACGTGACTCACTTATTCAAAAATTGTATCCACATATCTAAGAATTGTTACTAATTTGCCCATTTCATCTAATTCTTTTTAAACTCTTGCTATCTAACCTTCCTTATATATATTTCCTCATTAATAAATGTAATATCACAGTCCCTAACTCTTTTCTACGTAATTAGATTTTTTCAGCGATATACTTTCATAGCTTTTATCAGTCTCGAATCTATAATTGATTCATTCATCATATTCTTTTAGTTGTATTTATGAATGCACAATCAGGTTAGAATACTTTAATTACGTTTTGATTAACTATGTTATATAATCACATTTTCACTAACTATTTATTCTCTGTGGTAAATATTATATTAAAACCTTGGTTGTAAATACTAAAACATCCTTTAAGAGGCTTATAATGATTTGGTATTGTTAAATTATTAACTTTATTAGGTATACCATTACTTAATAATTTTAGGATTTTAACATATTAAACCATATTAATAAATCATACTAATTAAT????????????????????????????????TTTCATTTAACTTCATTAGTTTTATTAACACAAAAATAAATATTAAAACAAAAATAAAATAAATAAATTGAAAAATTGATTAATAAAGCTTAAATAAATTAAAGCAAAATACTAAATCAAGCGCTTTTCGTAAAAAATTTATATTTTTACTCCTTCTTATGCTATTCTCTTATTTAATTTCTATTATTATGTAATATGTAATATTTAACCATCATTTTATTTTTGGTCTTTATACTAATATTATTTAATCATGCTATTGTTGCTTTCATCGTAGTAATTGTTAATACTATATGAAATTTGTACTGAATTTATAAAATTCAATTAATATCTTTTGTTATATGATTTTATATTTAATTAAGTCTAGTCTAGTGTTATGTCTATACCAACTGAGTTGGTTTCTAATATAAATCTAAACTCTAATTACACGTCTTACAAAAATTATTTAGTGAATTTAAGATTAAAATCTTTTAACAAAAAGGATGTTTGTTTTTTAACTATACTTTTAAAATTTTATTGTATGTTTTTAGTCTGACAATACGAACATCAGAAACATAAAATATTATTGTTTTTGCTATTACTAATACTATTTTTGATTTTCTGTCCTTTTCTCAAAAAGTTAAATTACATATAGCTATTATAATCAGATAATATATAACCGTAAAAGTGTAGGTTTTTTACTATGAGTGTAGATTTGATTAAATAAATTTTAGTATAAAACAAATATAATATGTTAATAATTTACACTGGATAAGTGAATATATATGATAAACTAAAGACATAAATAATACAAAAATAATTAATAATTTTAAACTAAGCTATTTATCCTAAAGTCAAAAAATAAATGGAACTTAAAAAAATTTTATTCATTATTAAAATGTAAATCTAACAGTAATAAGAAACTAGATAACTGACAATGACATTACGTTCGAATTTATTGTTTATTATTTTAGTCTACTTTAATATAATTAATAAAAATCTTTTTAATGTATTTTATTATTAATATTTTTTTTGTAAATTTCTAATCAAATATATACTTAAAATCTCGATAATTTATTTAATACTCACTGTAAATCATGATCCCAAAGGTTATTTCATGTATTATAATATATGTGAGATATATTTTAATACTATATTGGGTTTGTCTGATTAAACACAATGCGATAAAAATTTTAATTTATTAATGTTTATATAAATACTAATTCTCCAAATATAATAGTAATATTAATAATTATTAAAAAATTATATTTACTACAAATTCTTCATTACCACCTGCGTATTTAGCTATATATTATATGTAAAACTTAAAAATTACTTTCATAACATTCAAAAAATAAATTATACATACTTTGTATCTTATAATAAAGCACGTAAATCCAGTCATTAAGTAACACTATAAAAATATCAATAGCTAATATTAAAATATTGTATAATATCTATATAATAAAATAAATAGCGATATAAGTATCTATAATTTGAACTACAGTATAATTTTTCTACATATTTAAAAATAACTTCAAATAAGCTAAATCTAAATATCTCGGAACGTAATCATACAGTGTTCATCTATGATCTTTTATTGTTTCTATATGATATAATCTTTTTGAAATTCGTGAAAAAGAGTAAAGTAGTTACAAAATTTATTAAATATCTATAAACTGTTAATTATAAATACTAGATATGTATTACATGACAATTAACTATATATATGATTATTAATTAATACTTCTAAATACTTCTAATAAATTTATAGTAAAATAATAGTCTTTTTTGCAATAAGTAGATATAAATATTTAAAATATTTTCTATAGACAGATATCAATTTTCAATATTTTATGTTTTTGAATATTCAATTCTTTTATGATATATAAAATATGATTCCTAATCATAATTTTATATGAAGCCACTAGAATCATTGACAACTATTAACTGGCAGAGTTGTTTAAAAAGTACCACTCAGCTACCTTCTCTTTATTAATTTATGTGTATATCAATAATAGATAAATTAATACTTTTATACTTTTATCATCTTTAAACTCACATTATATTAATAATCATACTATGAAAGAAAGTAAAACCGTTATTAATAAATGGAGCCCTTAGATAATAACTATAGCTTATATCATAACTTAAATAGTTAACACATAATAATCATTATAATTAAAGTCCTAACTTATAAAAATTGTCCAATTTTTTGTTGTTTTTTATTAAGGAGTATAACAGTATATTATTTGCATCGATTATTTAAAATCATAATTATGTAACGTATGCAACATATTTGAAATTACAGCTTAAATGATAGATCATTTTTATCTTACAGGTAGGTTATTGATATTAATGTTGATTTATCACGTCATTTTACTTAATTTCATTTGCGTCGTAAACTCAAAAAGTACTTATTGTCACAAATATTTCATCCTATATATATGTTCTCTATACAATATTAGATTTTTACCTTATAACCTAAGTTATAATACCATATAATTACTTAAGATTATTAACTTAATCGATTTAAATGGCTGAATTTAATCATTCGGCATCCAAGTAAAAAACATAACATTATGAATTAATTCTCCTACCAAAATTCTTTTGCTTTTTTTAGATCATCATCAACATTTTTGAACTAACTAAATCACTTATTCTACTTTAAGCTTGGTATAGTCCTTAATTAATATAAAGAATATATAATATCATCTTTAAACTACTCCTTTGCTCACTTTAAACCTATTGTTTTTTCTCTTTTTTCTACAGTACTACAATATATATTATCGAAGGTTATCAAATCTTATTATGCGATTATTTATTTTGTAATGTAATTATTTAAAATTCAGATATTCTTTGAATTAGGAATATTTTTTTCACGTATTTAAATATCTATATTTAACTAAATGCAGGCATTGAACTTTCTTTTCATAAAACTATTTGACAAACCAATAAGCATAATTACCCTATATGACAAGGTTCATCTATAATTAACATGTCCATATGCTAGATTCGAACGACTTACATTACCTTATAAATTTTTAACATTCCTATATTGAACGACCCATTTATCTTTTCGCTACTATTCTGACTAATCAATGATTATACAATTTAACCAACCAATATTTTAAACCTATTATGTTATGTTCAACTCATGATACACCATTTTCTGTTTCCTTTTCGTTTCCAAACAACATATGTCCAATTTATATGTATCAACCAATTTATCCTGATTATAAAATATGTTTAAGTATAAGATTTTTTCAATAACTTACA--ACATAGATTGAATTCCCACAACAATATACCAACCTTTATTCAAAATAAATTATATATAAGATGATTTCCCATTTTGTAAATTTTATCTCCATACGGACTTAGGTCTGTGATATAGAACCTATCAATACAGAGATTCGGACAAGATCTCCACTGCTATTGAGTCATTCTTCTTACGCATTGTTCGAAATAATTGATAAATAACATGGTTATTTTATAATTATAAATCTATCTATTACCATTAAATGTATTTGAAAATTTTATTTTACCTAGAATTTGATATATTAAAAAAAGGATTTAAATGGAACGAATTTATAAGATTAGTAAAGCTTAATTTTTTTGAATTTTCTAAAACCAAATAAAGAATTAAAAATATTCTAACAAAATTAACATCAGATCACGCGATAGAACGAACAAATTATAATAAAAACTTATTAAAAAACGCTTTAAGTAAAACTAATTATAAGAATAAAAGATAAAAAAAATAAAAAAACATAATTAGGTAATATAGAATGTAAGATTCAAAGGTAAATTTTTAAGTTTCGTGAAAGTAGTATGATATAGTATATATTTTATATCTTAATTTATTTGATTAAAGAACTTATGATTTTTAAATTTTTTGGTTGATAAGTATCTCCATAATCTTGATTTGAAATTTACCATTAAAATGTCTATTATAATATGATTTTACTATACACTTTATCTATCAAAATCCAAATACATCAGTTACCCATGGCGAACTATTTATTATACTAATGATGTCACTTTTTTAAATTTAAATCTTATATATTATGTTATTATATACCTAATAATTTTATATTCTACATATGTAAAAAAATTAATAAAATTTGATTATTAATTATAATTGACTGTTATAACCTAATAAAAACCGAAACATTATACGCAGTCATGAAATAATTATCCAGTTGAAATATGGTAATAACTATATATGAAGTATCCGTAATAATAATATTTATGCTATTATTCCTAAATACATCAAGATAATAGACCCTAGATATTTCAGTAGTAACCTGATTTTCTGAATGGTAAGCACATTTCAAATCAATTACTGAATTTGTTTATATGTTATAAAGCATTCGTGATATGTTATTATTGGTATAAAAAGTTTAATCATTCCTACTTAAAAATATTGTGCCAGTTAATTAATAGTTTAATTTTTAAATATAAAAATAAGCTATAATTATTCATAAAAACACAAATTTTTAATTTACTACTAATGTCAAACATTTAATAGGATATATACTTATAAATACATATAAAATAACTCGGAAATTTAACTAATAATTAAAGTTCTTACATTAATAATTAAAATTATTATATAAGGCAACTGTTATTAAACATTTACCTTATAAAAATGGATTTATTAAAAAACACTTAAAATTAGAATGATATTCTACTTACATTAGACAAATATATATTTTCCCCAAATCTTTTTATATGTTATTATTCAACTACCTAACTATTTACTCAGAAAAAAGTAATTATTTCTAACTATTTTGATGATAACTAAATATTAGTATTAAATATTATTATTAACAAATAATCCAGTCTCAATTATTTATATAACTAGTATTATATATATACGATATCTCTTAACTGTGATCTTTAAACCAGTTTAATAATACTTTGTATAAACAAACTAATAAATATAGCTAATAAACATAATTACATTCAAAAAATTAACAATTGGAACCTTTTATTATAATTGGAATAATAAGAGCCTTATATTTCAAAGTATATATAATTTTGTAAAAAAATAAATAAATTTTTTAATACATGTGTTTAATTATAAACACGAATATTTTTTTACTGTTCATTCAATCTTTCATAGAATAACCAATTTATAAAACTTCAAATTATCTATTTAAAATGTGGTTAAGTGTATTAACAAAATTCTATCAGAAGTCTTATAAGAAAGTATAAATAAGTATCTTCCATGACTTATTCGGTTTATTTATAAACTTATCGCAAATGTTTTGAAGTAATTTACAGTTTAATAAAATTTTAGAAATTAAATATTAGTTCCGATTTTCTTTTATTTATATTGTAAAATACAAGTGAACTTAAAAAATATAAAT-TTAGAAAATACAGACACTAATTTATTATTTAACACAAAAATTCCACTTTAATTTGAATTATAAACACTTGCAAAATATTTTTTATAGTACATTTTTTATTGTAATTTTATTCCTTT????????????????????????????????GATTATAAACAAAATGTTTTAAAATCAAGGATATTTATTTAAATAATGTGTTCATGCTCTCCACTAAGTAAATTTTCTAAATTCTTGATGGTCTATTTACCATGATCATTTAATTATAGTTATAATACACTATACATTATTATCCAAGATTATATGTGTTATTTTTAAGTATGTTATGCCTCAATAATGGCACTAAGACCCAGTTATAATAAGTACATCTGAATCAAATTTTTAAATTATTTCGACTAGGATTCATTTATAATCCTAGGAACTTCAACACTACTAGATTGATCTACCCAATTTACAATTCGCTACGATTCCTAATTAACTAACAAATCTTTCATAATTGTAAATTCATATTTAATTTTTCGCTGTACGCAAACCATAAAGTACCGGTTTCTTTTAATCATTCGTTTTTTATCCTCAACTGTTCTTTTTACACGATTCAACCTTTTCCTCTAGTATTAGGCGCGTTATATAAATTGGCATACTTATAATTACTATTTTATGTATTTTTTAAGTGGATAAATTCCGTCCTTGTTTCAATATGAATGATATTTTATATAACATCCCTTTTTATAGATATGTGCCGCGTACGGCCTTTTTTCCCAGAGATTAGATAAACA-TTCTATACTAATACATCTGATCCAGTAACAATATTATTAATCTAGCATGCCTGACAAGCACTTTTCGAATTGTTAGCCTAAATTTACATTTACTTATTTTTTTCCTATTTAATGTCCAATTTTAAGATTACGGTTTTGGCTATACTACTAGTGTCGTTCAATATTACCTTCCTTTAACCTTTTGATATAAACACCCCTTTTCTTTCACTGTCCACGATATATGGACCTTTCAACTCCCAATTCCCGTTAGATACTATGTTGTATTCATTATTTATTCAGCACAATTCTCGGTATTAATCCCGCACATGTCTTGCACCGATTTTATTTAACATGCTAAATAAACTAATACATTCATCGCTGAGATCCT-----------------------------------------------------------------------------------------------------GATATAAATTTATTAAAATAAATTAGAAATTATGAAGAATAAGGTATATTTTTCAATTCTTTACGGACTAAAATAAAATTATT--------AGAGAAAATTGTATTTATCGAAGAGACTATTCATTTTTCTTTTACTTGTTAAAGCATGTAACTACAAACCATCATAATTAATAAATTATTATATTATAGTACTATTTATTTGTATCAAGATAAACTTATATTTAATTCTTATTAAATTGAATACAGTATTTCA-GAATTTCTAAAAGTTAACTTACAAAATATTACATTAAATTTAAAAACAAAATTTAACACTTGACATGATTAATATGCAATTATGTCGCATTTAATTCCTAAAAGATCTGGTAAATTATATATCTACTCCACATTAGTTTAATTTTTAATGTTTATTAGAGTCAGTTTTACTTATATTATCAATCACCAATTATTCATTAATTAATTAAAAAGAATATAAAATATGCTAAATCTACTATATAATACGAGTAATATATAAGAATTAATAACATACTCAAATACATAAATTATTTCATAATCCAATTTAATAATATATATCTAATATTAAAATTATGTATTTTTTTTATGATTTTATTAGTCCATATTTGGTTATGAAAAAATAATATAAAAAAAAGTTCTTTGTAGACTAACCCTTTTTATCTTATAAATTAAAATAATACATTATAATATAGCCCAACAAATAAACAAATTAAGAAAAAGATTTATTACTTACACTCTTATAAAGCAAATAATTGATTATTAATTCAATTAACGTTAAACTCTTCAATTTTATTAAATATTAGTAAAATTTTATAGGTAAAAGTCATGATTCATGCAAGTTTTATTCGCTTTATTATTGATAATTATTCATAAATTTATCTGTTTATTTTTACAACTATTATATTATATGAATTCGAACTATAAACCTATACGAAGGTT
Golenkinia_longispicula         GAGCTTAAAAAATTCGACATCTGGTACGTATTTAAATATTCATTTTTTACGTTTGCACAATTCTTAAGGTAATGTTTTCTTAAATTTTTTAATCCTTTTTAATTGCGTTTTGATTTGTTCAATATAGGAATTGTTTCGGACGCAGCTTATCTATTAAATTGAATGAAGTTCTTCTAGTAATACTATCTCAAATATGTTTTAAGTTTTATAGTACACTGATCATTTTGTTGTATAAATGTTTATTGTGACTTTTGTTAGTATCTACATTAGCTTTTTGAGTTCTTTATATTCAGTGAGAAAAATTCAATCATAATCAAATATTATATATAGAAAATATCTTGATGTCGTCTTTGAAAAATTTTATACAAATTCATGAAAAATACGTTAAATAACGTGTTGAATCTTCCAATTTGAATTCTTATCCCTATCAGTTATATGCTTTCAATTTTATAATGAGATTCATTATTAAATTTGATTTTATTCAAGTTTGATAATTAAATTAATCTAAAACTTGATCGACGTATAGTAGATAATAAA--TGGGTGCAATTTATTTTATGAATTTTGAATAATTTAAGGTATTTTTTTCAACATATGTTCAACAAATGATTATCAAAACTATTCTTAACAAAGAAGTTATTTCTAATATGTATTCCTATTTTTCTTGGAATCATCTGTATTATAAATCTAAACATTTGATTAAAATTAACATAAAAATATTCAATTCATTAAAAAATGATAAAAAAGTATAACTTTGTTAGGTTTCCTAGTCGTTATTAGTATAGTCATGTATTTTTATTTATATTTCGGTGATGATGCTAGTTAAATAGTTAATTGTTAAGTTAGACAGTATCAATTCCTTTTTTTTTGTGTTATAATTAAATTGTTTTCTTGAATTTGATTGAATGTACTCCTGGATTTCAAATCAATTAAAATTAACAGAGAAAAAATCTAATTGTGAACTGAAATTTTGTCATCTAAGTATGTAAAATATGACTAAAATTTAAACATTATGCTTTGCCAAAAAAATGTT???????????????????????????????????????????????????????????????????????????????????????????????????????????????????????????????????????????????????????????????????????????????????????????????????????????????????????????????????????????????????????????????????????????????????????????????????????????????????????????????????????????????????????????????????????????????????????????????????????????????????????????????????????????????????????????????????????????????????????????????????????????????????????????????????????????????????????????????????????????????????????????????????????????????????????????????????????????????????????????????????????????????????????????????????????????????????????????????????????????????????????????????????????????????????????????????????????????????????????????????????????????????????????????????????????????????????GAATTTTTAATAAAAAATTATTAAAAGGAACTTGTGTTGTTATTAGTTAATCTTGATATCAAGTGATAAGATATTATTTTGCAAGTAAGTCTTTTTCCAAGTTAGATATTATTCAATTAGATATGATTAAATAAAATAAAAAAACGGAAAAGAAGTTTCTATATAAATTAAATCACATCAATTGTAATATTGGAGTGATGATCAGATCCGAGCCTGGTACATAGCAATTCTGTTTAAAGGATACGAATTGATCTTAATACACTATTTTTATCTATTTTTAATAAAATATGTATTAGTTATGTCTTTAAATACATTTTTATTAAAAATCTTTCTCACTAATTGTATATATTAGAAGATCAGATGTATAAATAGTTCGCCGATACTTACGAGATTAACTCATTTGTTGGAAATTATTGTTTTAATTCGATTCCAAATTGTTACTGTCTAATAGAAATATTCATGTAACTAGATTTTTTTTTTCTTGACATATGTTATATGCCATCTCTATATCATTCTTCTGTGTAGCTAACTATTTTTTCTTTCAACTCGAACACCGGGTTTAAAGTATTGTTATTAACAACATTCTTCTCTGCCTTAGAATTAGAAGTTCGTATCGGACTCATGTTCCGATGTGAAAGGTTCTATTATGCATTTTCTTAGTAGGATTGCGACTTATTTGTAATAAGGATACATTGATGCTAAAAACTCTAAATTTATTTATATGAAAGTTTGTTACAGGGTATGTTTTTTGATTAAATCAATTCTTATTTATTTAGAACAATAAAAATGAGGTTTTGAATTTAATAATTATAATAATTTTTATATATTTTAATATAAAGTGATAAGATTGTGTTAAAGTAACGGGTTTTACTAAAAAGAAAAGGTGTACCTTTTGTTTAATCAATATGTTTTGTTAAAAAATTATTTAAAAAATATATTTATTTACATAATAGATTTTATAAAAACTCAATAATCAAAATTTCGAAACCATAAAAAGGATTTGCGAATTGTGTGTTATTATAGTAATTAAACAATCTACATTTATCAAAGGTAATATTGCTATAAGCCTTACTTACAAATCTTAAATTTTCGTATTCTAATTAATTTTTTGAAGATTTAGTTCAATTTTGCGAAAAAGAATTTGAATCAACAATTATAAGACAACTGATTTCATCACGATT------AAAAGTTCTTGATTGAAAATATTTAATAAATTATTTAATAAATTAATACTAAAGAAAAAAAAGCTGCAAGAGTTATAATGATATTTCAAATTAATCTTCTTCAATTTGTAGTAATATAATAATACTTATCAAATTGATTCAATATTAGTCTGTTAAATTAAGTTAGAATGATTTAGTTAGTTTATTTTACAATTCCCGAAATACCATCTTAATACTATAATTAACACATCAACTTTCATTTATTAATGCCTATTAAACAATGTTTATATCACCATTTTTATTGCGTAATTTTACCGTTTTGTATTTTCCGATCACACTAGCGTGATTCACAAATTCATAGATTATAATCATATTTTTAAGGATAATAAATTAGCCGCCTGCTTCGATGTGGCTTCTTTAATCTCAAGCCTTCTAACCTTCCTTATATTAGAAGTCTCATTTAAAAATATATTATCATTGTTTTCAACTCTTTTCAATGTAGAATGGATGTTTCAGTGATCGATCTTCATAGTTTTGATCTGGCTTTTATCTAAAATTAATTCAATCAGCATATACCAATAGTTATAATTATGAATATATATTCATGTATGGGTATGCTAATTTTGTTTTTATTTATTAAGTTATATATCTACTATAATATTAGTTATTTTTTTTCTTTGATAAATATTTTTTTTAAATTTTGGTGGTTATATTTTTAATTTTTTTTAAAAAGATTATATTAATACGGAATTGTTTTTCTATTAAAATTTTTAGTTATATATTTAATTAATTATTTGGAAAACTTGAAAAGATATATCGTGTAAAAAAAAAGATTCGAATAAAGTATAAAAGTCTGTTAGTTAATTAATTTTTCTTTTTATTTAACATTAATTTTTTTTTACATGTAAAATTAAATTTCAAAATAATAATAAAACAAATAAATTATATAATTAATTTAAAAATATTGAATAAAAAAGAATAAAATATTAAATTAAATACATACTGTTGAAAATTAACATTTATATTTTGTCCAATGTTTTTCTCTTAGTTTATCTTTATTTTTCTTAAAAATTTAATATATAATAATAACTTATTTATCAATTTTTATATTAGTTTTATTTATAAATATTATTTATTATTGAAACAAATAAGTTGTTAAAATTATGTAAAAATTACATTAAATTTATAATTTCTTATTAATATTTTTGTTTTGTTTTCTTAATAATTTACTGGATCCTTTTCAATCTTTAATTGAATTCTATTGAATCGCTTTTTAACATATAATGATGTTGTAATTATATATCTTATAGATTAGATCAAGTA?????????????????????????????????????????????????????????????????????????????????????????????????????????????????????????????????????????????????????????????????????????????????????????????????????????????????????????????????????????????????????????????????????GTACAATACTAAATTGGATTGCGAACAATCATCAATGGTAATGTAGAAATATGGGACAAATATTAAAAAATCAAAGATTTAAAAAATTTAAAAATTATCCAAAAATTTACTTATTTAAAAGCTAGTAAATAAATGGATCTTTAAAAGATTTTTATTAATTTTAACTTGTAAATGTTTTACCAATAAGTATTAAAATAATTTACAATAATATTTTATAAAAATTTATTGCTAATACAATTCGTTTATGTTGAACTTAATAACTCAAATTTAAGTTAAGCACCTTTTTTTTTACATTTTTTTTGTAATTTTCTTATTAAATAGAGATTACTAACTTCGATAATTTTATAAGAACTCTTTGTATATTTTAATTTTCAGCGCCATGCATCACGAAGAGATATGCGTGAAATTGAACTTGGAAATAGATCGGTTTTCTATCAATAAATTAATGTTTTATAATATTTTTATTTATAATAGATAATATAAATGTATATTTACCAAAAGATACTGAAATTGAAAAAATTAATACTAAAGAATTTTTTCTATAAAACTTCTATTTTCATTTATGCAAGGAGTCCTAAAGATTGAGTGGAATTAATAAATTATTTATATAACAATTAAGAGAAAAAAAATATATACTTCATATTAATTAATAAAACATGATAAAACAGTTATTCAGTAATTTTAATAAAATAGTAGGGATTTGCAGTCCAAAGGTGTTAAAATATCATCTAACGAACTTGAAAGTAATATATGAATTGTTTGTTCAAACTCCGGCATAAATTTGTTATATATTTAAAAACCTTGACGTATAAATTTAATCGATATTTTTTTAGATTTAGGAATGTAGGGTACCTTGATAGTTTTTAAAAGTTTTTAATATGCTTTGGTTTTTTGAATTACAAAAAAATATTCTTTGTAATAGAAAAAATTAATTAATAATTATAAATCATTTAATTTTAATTTTAAGTTTAAGGTTTTTATTAATTGAATTAATATTAGATTGTTAATCTTAATTTCAAATTTTTTCAAATTAACATTATCAATTGTAATAATTTTAATGGCTTTTAGTGGATACAGATATTTAAATTAATTCTAGAGCTTCGTAACCCAAATCCAGCATCCTATTATTTTAAATAAATAACTTCTTTACTACCACCGCAGTGCGACTTCCAACCATTATTCTTCATTTAATTATTAGAAAATCAAATTTTAAATAATAGGTAGAATTGTTAGATGTGCATCTCACAACTTTCTTCTTATGAAGAAAACATTAGATCAACACTACAAGAAGAATCATTATATTATTAATTTAACCATCTTAAAACGTATAATAATATTTCAACTTCTTTATGTTGGAATGTTAAATTTCTACAAATAAATAGGACTTTTATTTGATAACTTCGAATTATGTTAAATCCAAAACAATTAATACAGGTCAGTTATTTTAATTAAAATTTATTCTTAATGACTTAGATCAATCTATTTCAGTTATTTATAAAGTTGTACAATAGACTCTTATTATTAATAATTTTTTATTTGTATAACAATGCATT-------------------------------------------------------------------------------------------------------------------TAATTTCAATTATGATTAATTATCTCAATTATTTTGACTATTTTTTTTGTACGTCGTATAAACTTTGTCTATTACTTTGCGTCCATATTAAAATAACTACAATCTTTTTATTGTTTAATGTTTTTTTTGTTTTTTATGGTTTGATATAATTGGTTAGTAACCAAATAAAAATTAAAATGTTCTGAATAAAATCTTTTATCAAAATTCTAACGTCATACAAGGATTTTCACAAATCGTATTGTTCCAACTATGTTATTCAATCTTCTATATATTTAAATTTTACTTTACTTTTCGTTCTGAATATACAATATTATCTCACATTATCCTTTTTGTTTTCTCTTTACCTATTGTCAAATCACTTTTTCACTTGAGACAACAATGTGTTTTGTTGAAAGTTATCAGAAACAATGATGTGTGATTTCACTTGGAAACATAATTATCTGAAACTTAGGAATTCCATGAATTAAGGACACTTTTTTTTTGCTTTTATAAATCAACATATAGCTAGAGTTAGGTTTTGATCATATAATATTTAGAATCATATGTTGGATTAAAACGTATTAAAATCTTTAATCTCTGAGGTTGTCATTTATTTACGTGTCCATAAATAAAATACGAATGAATGACTTCATTTTATTAGTAATAAATATACTTATACAGATCGTCTTATTTATTTATATGTAATTGTTCTGAATCATCTGAATAAAATTATATCATTTTACCGATATATTTTATTAAATACGTAATTTTCTTTCTAAATTATTTTATTTTTTGTGTTTCTTTCTTTTTTTTACAATTAAAGATCAAATTTCACGATACATCTTACATTTTTTGATTGTAAAATGTAGCCAAGTATTTAACATGTTTAATGTTCATCT--TCATAGTAAGAAACCTCATCATAATTTTCCATCTCTAATTTTTTATTAAATTTGTGTATGATAATTTTTCACCATTTAATTTTTTGTTTTTATCGGATTTTGATTCGTGATAAAGAATAAATTATATTAGTGGTCCTGATAAAATTTTTTTAGTTTTTGAGTTTTCTATTCTTTGTATTGTATGAGATGTTTGTTAAGTATTATCGTTATAATTTAATAAGTCTTCAATCATTTTATGTCAGTAATATTTGGAAATTTTTTATCATTTGAATTATAAAATAGAGAGAAGCGAATTGGATTATTTTGGAATCGCAATGTTTGATTTGTTAAACGATTTTGAATTTATAAACCATAAAAAAAAAATAAACATTACTTTAAAGTGGTTAATGCAAAGTTGTAAGACTGGGTGAGAAACAAATATTAAAGAATAACTAAAAAAAAGTATAATTAAATATAATTTAAGAATTGAATTATTAAATAAATAAAAACACGAATTTGATTAATATAGAATGTTAGATCTAAAGAAAAATTCTTAAGATTTATAAAAGTTTAATAAAACAGTTAGTACTTTATATTTTTCTTTTATTTATTCTAAGATCTACGATTATCGTTAATTTATGTTGGTACATATTTTCGTTTTTATGACATATAATTTTTAATCAAAAAGTTTATTATAACAAGTTTTTAATAAGAATATAATTTATTAAAATTATTGAAATTTAATAACATCTGACAAATTTTTTAATAATTTAACACTATTATATTAAGTTATATTAAGTAATATTATATAAATGTATAATTTACAGATATCATGTATTTAATGACCCAAATCCTTAAAATAAAAATTAATTTACAAATTTTATTGTAAAATACTATCTTCAAATACTAGGGTTTACTTTAGCAATCGTTGAATTTGCCCTTGTATGGAGTGTACTAATAGTTTATTAAAAAGTATTTGTAATGATAATATTTTCACAAACTTCCTTCTATGTTTCCAAATTATCGACTTATTTAATTTTTATTGATTTTTGGTTTTCTGTCTGGTAGGTGTACTTTATTTTAATTAAAGTATTCGCTCAATCGAAATTATGCATATGCGACATATTGTTGAACTAAAGTTTACTTTTAAAATTTTTATTTAATGAATATGTGCTAGTTAAATTATAGTTTAAATATTGAAAATAAATACAATTTAAATATAAACTCCTAATTTAAAAAATGCACTACAACATTTGTGTTAAATATTAATTAAAATAAGAATTTGAGTATGCTGATTTATAAATTGAGAAATTTATTTTTTAAGTACAGTGATTATACCATAAATTTAAAAAATAATTTAAAAGAAATGTAACTAACTATTAATTTTATAAAAAGGGATTCCTTAAATATCAAATAAAAACGGAAGCACATATTACATACCACAGTTTAACTGGTAGATATTGTAGATGTTATTCTAAGATAATTTTTAATTATCTGTCATTTCATCTACAACAAAAGAAGAAATGTTATCTATTTTAATAATATTAAACCATATGTATAAAATAAAAACGTAGAGGAATATATTATTTTGAATTTTATATACAATTAGCTTTACACATATATATCAATTTTTTTTATTAATCACTAACTCTATCAAAATATATAATATGTAAGTA-ACCAATTTTGATGCTAAATTTATATGATTTTTTATAAATTATTAATTTTTAAAATCCATTTATAAGATTGAAATAAAAAAAGTCCTATATTTACAACCACATACGATATTCTTAATGTACAAATATATTTTTAAATTTAAGCATATAATTATAAAGGTGTGGATTGTGGAGCTATACTTTTATTCAGATGGAGTATATTTAATTTATAACGAATTAACTAAATAAATCAAATCAAAGTTTAATATATAAATAAAATTTTTTTAAAAAATTTAAAAAAACTTATATAAAAGTATTTATAATGTACATCCCATTTTATTATTTAACTTTTTGCAGATTTTTAGAAATTTTTTATAGTTTAATAAAATTCTAGAAATAATAAAATGCCGTTAAATTTTACAATTTAATTTTGTGAATTTTAAACAAAATCTAAGGAAATAAGA-TTTGAAAATCGTGGAAGTACAATAACAGGTATTTTAAAAGTCTTACTCTAAATTGTAATATTAATACTATTAAAAGACTTTTTTTGGAACATTTTACACAGTTGATTTTTTCATGGGTTTATTTAATTTTAAATTACTAAAAATAAAT------------------------------------------------------------------------------------------GTCCAGTTACTATGATTAACCAATAAATGTCTTAATATTTTTTGCATTGTTTCTCAAGATTTATTAGAATATTATAACGAATGTTCCGCCTCATTGAAAGCACAATGATCCAAATTAAATATGAACATTATTAATAATTTATTTAACTATCTAGATTATGACACACTCAAATTCTTAAGTACTTTCTTATGATGAACTAGGTCATCCTAATTTACAGTTCGTAATGCTATCAAACATTCATGCACATTATTTACAATTGTTAATCTAAGCAAAATCGGTCGTTGGACTTAAATTATAGTTCACTGGTTTTTTAGATTCCTTTGATTTTTTCTCTCAATTTTTCATTCTTTACGATTCAACTTTAATTTCTTGTCTAAGGTGCATTACGAAGTTAAGTATTTCATTAATATTGAAATCATGAACTTCTTTAAAGGTCTACAGTCGTTTCTATTTCATTATAAAATTCATTTTATTTAACATCTCTTTTTATTTTTAATAGCTGCAAGCGGTCTATTTTCCTTGATATTTGAAATTTT-TTTTTTATCAATCCTTCTGGACTAGTATCAATAATTTCACTTTACCGCACTAGATCAGCATTATTCGAAGTACCTGATAAAAATTATATTTATTAAGCTTTCACCAACATCATGACCAAATTATAGTATACGGTTTTCGATATCCTTCCAGCTTTGCATAATTTTACCCTCCTTAAGCCTTCTGATTTAAACACCCTTTTTTTTACTTTGCCCATGAATAACAGTTCTTTCATCTCCCCCTTCTCGTTGGATACCTTGTTGTTATCTTAAATATAACCCTTTAATTCTCTGTTTTTTGCCCGCACATGTCCAGCACCGTTTTTATTTAACTAGCTAATTATTCTAAAACAATCTTCTCAAAAATCCCTTGCTCTATATCATTACCCTTAACCCAAAGTACTTGCATTTTTTGTCCTCATCCCAATTTTAATTTCTGTTCCCATCATGATGCATCTCCCTTCATTTATTGATGAAATTTTATTTAAATATATTATAGAACGTGGTTGCTTTCGACTCTATTTAAATTTACAACAGCTTAGAGCAATTGCATTCAATAAAAAGAAGAAATTTTAATTAGTTAGGAGATTTCTCGATCACCATTCAAAAGAAAAAATATATACTGATAAATTTATTAAGCAAACAAATATTTTAATTATAAATTTATGAACTGTTTTTAAAATTAAGCAATATAAAGCCTTTTTCGGATAAACAACGGTTCTTTG-AAACTGCCAAAAATTCATATACAACAATTTTCATTCAAATATCATATGAAATACACTTTTAGTTGTAAGAAATATTTTTTTGGACCGCGATTCGTTTTTAAAAAATTTAGTTGACTTAATATCATTTCCGCATTAAATTAATTAACATCGTTTTTAATAAACTTTTCTTTATTTTTTATCATACGTCAGTTAGTTTTTATTAGTTTTAGAAGAAACGAGAATGTATTAAAATAATATTACAGTACAAGATATTTATAAAAAATTTTAATAATTTTAATGATATAAGTGGTAATTTAATTTAGCGTTATAATTTAAAATAAATGTAAAAATTATAAATTTTTTCTTCGATGCTAATTTTTCAAAATTGATTAAGAAAAAATATTATAAAAATATGTTTTTTACTGATTATCTCTTTTAATCACCTTAATACCTTCTAGATATATAAACATAGTTCTTCATGATTATAAAGTAAGTTCTATTTAGATTATTTACATTTTTATTATACAAATAAATGATGAATCACTTAATCAACGAACAATTTTCTACTTTTATCACAAATCGAGAAATTTTTATCGAAAGATACAATTATTTAAGTAAATTTTATTTACTTAATTACTAATAAAAATTTAAAAATTTATTTATTTGTTTTTTTAATTATAGAATTATACAATCTTGAACAAATCTTCAAAATGAAGAAG
Gonium_pectorale                GAATTTAATAATTTCAATATTTGGATCTAATCAATATATTCATCTTTTATGTTTGTATAAACCAAAAAGTAATATTATCTTTATTTATATTATTTACATTATTTACATATTTATTTTTTCAATTTAGAAAACACTTTTGACACAGTCTATCCACTATATTGATTGAAGCTTTTCTTGAATTTCTTTTTTAAATTTTTTTCAAATATTTTTGTTCTTTGATTTCTCTGCCAAACTTTTGCTTATAGAGATTTTAGTTAATAACTTTTTTAGTCCTTTGAGTCTTTCACATTTGTTTAGCAAAATACTATCATATTCTTTAATTTTATATAGTATATACTTTTAAGCCGCCTTAGAATATTACTATACATATCTATGAATTTTATGACTTTTTACAATTTAAATCTTCTTTATAGATTGCCTATCCCTTTCAGTATTATTTTTCTAATTCTTTAAATTGTTACATTAGTATGTTCGAATATAATTATATTTGTTATTTTTATTAATCTAAAATTTTGCTAATTAATCTTATAAATTAAT--TAAGTTTACATCATTTTACGTTTAATTTATATATTAACTAACCTTTATTATAAAATTTTTATCTAAAATTTTTTAAAAATAATTCGAATTGAGATATCATTTCTTTTAATTTTTTTATTATTTTATGTATTCTTTCATATTTAAATCTTTATAATTTGATAAAAATTAACTTTAAAAAATATTAATCTTAAATAATTGTATTATACTTAAAATTTATTTAAGATTCTTAATTGATATATGTTTATTTTTGATTTTATATTTAGATTTAATTAAAGTAATTAGTTAAATAGTTTATTATCTAGTTTTTTTTATTTAATTCTTATTTTATTTTGATTTTTTTAATTTTTTTAATTGAACTTAATTAATAATATATTTAAATTTTAAATTTATTAATATTTATGTATAATTTTTTTAGATTAATATTTTACTAAAGTGATTAATATATGAAAAATATTTATAAATTTTAAAAAGTAAATTTAGTAAAAAATTTACTGAATTGGTATTATTTTTTATTTTATATTTGTAAATTTTTTAGATGAATATTTTTAAATATTATTATATAAAAGTATTAAATAAAGTTATAAATCTTATTAAATATTTTATATTTATTATTTTTTAAAAATTAGAAAGTTTAAAAATAATTATTTTATTTTACCTAAAATATTTATTAATAATAATGTATTAATGAGAGTTTATTTATAAGATTTTAAATTGTTTGAGTATATTTAATTTTATAAATTTTATTGTATTTTCATAACAATTATATAGTTATGAGTACTAGTATTTTTAATTACTTTGTTAATTATTTAAAAATCTAATATATAAAATTCTTGTAGATTTTGTACATTTTTTTTCTTATTTATTTATAGTAAATATTTATTTATTTAGATTAAATTTATTTGTTATATAATATTGTTTAATAATAAATTATTTATTTACGTTAAAAAATTGTAATTTTATTTTTTTTGATAATATCTTATTTTACTTTTAATAAATGTTTATTCTGTAAAATTATCAATTTAAAATATAATAATATATTTCGTAACATAAAAGTAACGTTTAAAATTATTTATTATTATTTTAATATTTAAAGTGTTTATTATATAAACAATAAAAAATTTATTGAAAATTTCATTTTATTTTTTTTTTATTTGTAAGTTTATTATCGGTTACTCTTGAGTAAATATTTTTATGTAATTTAAAAA---TTAAATTAACTTGTCTAAATTTTTTAACTTGTATAACAACATAATATTAATAAAAACAAGTGTGTAATAATTTTTACATTTAAAATATTACGATATAAATTTAATAGCTATATTACTATACATATAAATTTTAATTGAATTTAATAATAATATCTATTATAAGGTTTTAGTATTTATAATAATTAATTCTTATATCTTGTGATATGTTATTTTTTTGTAAACAAGATTTCTTTTTTGGTAGATATTATTCATTCATTTTTGACATAAAAAAAGAATAAAATTTAAAATAATTGTTTTTTTTTTTTTTACTTAATCACTTATATAAATTGTAGAAAAATTTTATTAAATTTTGCCACGCAGTTATTTTGTTTAATGATATTTTATTATTATATTTATATTATTTTTAATGATTTCTACTATAACATTTATCAAATAAGTTTTTGAAAAAAGATTAGATAATTAATAATATCACTATTTTACTCAATTTGATTTTTAGAAATTTAAATTGTTCTTCGTTACTTACATGATAATCTTTTTAATTGATTTTCTAAGCATTATTTCAATTCCAAAGATATACTGTCATATTGTAATATTCTTGTAATTAGACATACTTTCATTCGTTGTATATAATATATCTTTCAAATTACTTACACTAATAATGCTTTTTTTTACCTCTACCGCCTCGTACACCGGTTTTTATATATTTTTTTAAACAATATTCTTCACTACCAAGTAAACGGATATACGTATTTTTCTCATGACCCGGAAAAATAGGCACTAATACACATTTTCTTAACCTTATTACAACTTATTTTCATTTTGGTAACAATATATCTAATTATTCTATATAAATTAATATGTATGTTAATTATACAGTATGTTTTATACTTCATTTTAAGTTTTTTTAAAAGACAATATTAAAATGAGGTTTAGTTTTCTATTTTAATCATAATAATTTTTTATTTTAATATAAAATGTTAAGATTGCGTAAACGTAAGGATCCTTATATAAAAGATAAATTTTTAATATAGTTTAATTATTATATTTTTTTAATTTATAATCAAAATTTTTTATTTAAAATAATTTTTTTTTCAACAAATTACAAAATGTATAATAAATAAATTTTTAAAAAGTTTTTTAATGTTGTTTACTAATAAAATATTCATTTTATTTAAACTTAAAAAGAGCTATATTATTATTTGCTTTTAAAAAAAAATTAAAATAAATCTAATATAATTAACTATACGTATATCAATTTCTTTCTCGTAACTTAAAACTTGTTATTATTATTAATAGTTAATCATTTATATTTTGTTTTCAAATAATAGTTTTTGTTTTAAAATAAATATTAAATTATTTTAATAATTAAAAATAAATATAGAAAAATTTTATTAATTATAAGGATAATTCAATGTATTTCTTTCTATTATGTAGTAAAATAATTGCACTAACTTAATCATTCAAATTTTATACTGTAATTTATAATTTTATTATAATAGATAGACTATTTCTTATTTTCCGAAACACCACTTTTTCACCATAATAAACGCTGTATCATTCATATTATTACTTTATTTTAACATGATTTGTATCAACATTTTTATTACATAATTATACCTTTTCGTATTTATCTACCACTCAAACGTGACTCTTATATTCAAAAAATGAATCTACATTTTTAAGAATTATTAAATATTTGTCCATTTTTTTTAATTCTTCTTATTCCCTGGCTTTCTATCCTTCCTATTATATGTTTCCTCTTTTATAAATATATTATCACAGTCCTTAATTCTTTCCAATGTAGATAGATTTTTTCAGCGATTTATCTTCTTTACTTTTATCAGTCTATTATCTTTTATTAAATCATTCTTTATCTATTATTAGTAATGTATATGAACATACTTTCATGTTAAAATGTATTATTTTCGTTCTTTTTTATTATGATATACTACCATTTATATATTAATTAATTACATCCCAAAATGAAATAATTTTATAAAATTTGGTTTTTATTTTTATAATTTTTCTTAATAAGCTTATATTAACTTGATATTGTGTGTTTATTAACTTGTTTAGTTATACTATTATTAAATTAATTTAAAATATTATAATACAAAGTAAAAAAAAAAAATTAAATCAATGAATGTAATTTTTTATATTATTTTTTTAAAATTTCATTTTACTTAATTCCAATAATATTTTATATTTTAAATTATTTAATAAAATATTTAAAAAATAATTAAAGAGAAAAACTAATTATATAATTTTATATAATATTAAATAAATAGTTAAATTAAACGTTTAATGATATATATATATTTTTTATCTTTAATTAATGATATTCTTTTAGCTAATTAATGTTTTTTAAAAAAATTTAACATATAAAGATTCATCTTATTTAAAGTTTTTTTTTAACTTTTTATGCATAACTTATTTTTATTTAAATTTAATATATTGTATTAATTATACGAATTTAAAAATAAATTTATAATTTTTTTTTAAACTTTTTTATATATATAATATATAATTAAGTAAATTTTATTCGATAATAATTCAAATCTTATAGAATTATATTTTATAATATTTTAGTTTTATAATTATATATCTTATTATTTTATTTACTAAAATTTAATTTAAAAACTTATAAAAAAAAAAAATTTTAATTCGTAATGTAATACACTATTATTTTATTGTACTTTTATGTATTTAATAATTTTTTTTTTATAAAATAAAATTTTATTCTATTTAATTTTTATTATATTTTTTTTTATTTTTGATAACAAGTAATAATTACAAAAATAATTCTTATTATTATAAATAGTAAATATATAAATTATTAAAAATAGCTTTTCTATAATAAAACAAAATTAAAATAAATTTATTTTAGTATAATTTTAAAATAATTTATATTTAATTTTTAATTGTAACGTGTAAAAAAAAGATAAACATAAAATAATAAAAATATAAAAAATCTTAGATTTTTTGTTTATACTTACTTAATTAATAGTTATTAGTACATCGGAATTCAAATATATTTTATTTATTACTAATAAGAATATGTACTAATAATATGTATTATTAATACTAATAATGAAACTATATATAAATTTTTGGAATATTTATTTCATTTATGTTAATTATAATTACTTAAGTTTAATTGAAGCTCATTTTTATTTTTTTATTTTTTGTATTTTTTATATTACATATACACTTTTAATCTCGGTAATTTAATTAATATTCATTGTATATTATATTTTTCTAAGCTTATTTTAATTTTTATATTATTGTTATTCTAATTTATATACTCTATGGTATTTTCATTCTTAATTTTTATTTTTTATAATTGTTAAAACAATATAGATTATATAAACATTTTTTCTCTTATAAAATCAGAAATCTTTTTAATTATCATAAAATTTTTTCATCTATATATTCTTCACTATCTCTTATGTATTAAGTATTATAATTTTGGAGAAACCAATAAATTTTTAATACAATATTTAATTAATAAAATATATATACATTACAAATTATAATAATATGTAATATTATTGTTATTAAGTATTTCTATAATATTAACATTAATTATTTTTTATATTTAATTAAACTTATATTTAAAAATTTATTAAGCAAGATAATTTTCTTATTTTAAAATTATTGTTTATTATATTAATATATTTATAAATATCTTTGTTTAAATTATAACTATAAAATCTTAGTCTTTATAATATAGTGTTCTTTGAAAATCTTTTAATGTTACTATTTAATTTAATTTTTTCGAATATCTTAAAAAGTTAATAAATAATTATAAAATTTAGTTTATAATTTTAAATTAATACTTATTACTATTATTTTTTTTGTTATTGATTAATTTTTTTAATTTTGACAATTAATTTTAACCATTACAAATTCTATATTCATAATAAGTTTTATAATATTTTATTTTGCATATAGTTGGTATTTAAATTTATAATAATTTCTTTATATCGTTGTTTATAATCTTTATCTCATTTAATTAATTAATCTATATTTTTATTTTTTTTTAGTTTCGGATTCTTATCTTTTTTTTTTAATTATTCTCAAGAATATTTAATATTAAATTATTGGCAAATTTGTTTAATATGTATCTTCTAACTTCTTTTTCTTAATTTAATTTACTGTTCATCATATAAAGTTAAATTTATACAACTATAAATTAATCTTCTTTTAGTTCATTTAATTTCAATATCTTTACAAAATAAGAAAGTTTAACTTTAACTAAAAATTAAAATTTATATACAAAAATATTTTTATATATCAAAACCTTAATATATTATTAATATTATTTGTATTAATTATAATCTAATTTAATATAATTAGTTCGATCTTTTTTAATATTTTATTAAGTAGTCTATTAGAATATTATTATTATTAATTTTCTATTTTTATAATTATGCATCGTATGTTATAAACTCTGAATTGTAGTTAATTTGATTGTATATATTCATCAAACAGGTATGTTTTTGATATTAATGTTGGTTTAATACGTTATAGATCTTTTTTATATTAGCGTCGTAGTCTTATATAATATAAATTTTCATATTATTTTTTACCATTATTTTCGTTCTTAAATCTAAAAGTGTTTTTCACTATTTTTCCTAATTTTTAAAACTATATTTTTACTTAAGTTTATAAACTTAAACGATTTAATTGGTTAATGTTAATCTTTTGGCATCCAAATAATAATTATATTAATAAGATTAAATTCTTTTTTCATATTACTTTTGTTTTTTTATGATCAACATAATTTATTTTGTTCTAACTTTAATATTTTTTCTACTATATACTTAAATAAAACTTTAATTATCTTATTTAATTAATAATACTACCTAAAATTTTCCTTAATGTATTTTTTTAACCTTTTGTTTTTTCTCATTTCTTTTTTATATTACAATTCTTTATATTGATAGTAATCATAAACTAATATGTGTTGTTCTACTTTGAAATTCAGTTTACTTAAACTCAGTTACTCTAAGATCTAAGAACTTTCTTTTTATGTACTTATTTATCATTTTTTTATTTTTTTTAGGCATTGTACATACATATCATAATTTCTTAAGTTAAATCATTTAGTATTATTATCCTATATTACTTAGATCAACAATTAATTATTTGTCCAATATCAATATACTATTGATTTACATTTTTTTCTTATTAATTATCATTCCAAAATAGAATGATCCAATTATCTTTTCGTTTCTTTTCTGAATTTACTAAATCATTTTAAATTAACCTATCAATATATTTTTTTAAAAATGCAAATTTCATTCCATAATTTTCCATTTTCTGTTTTTCTTCCTTTCTTAAACATTTATTGTTCAATTTTCATGTTACTTCTTATTTTTTCAGATTTTTAAACATGTTTTGGTAATATATATTTTCAAAAATTTTCT--TTATAGATTGAATTTTCACGACAATCTTCCTTCTTTTATTTTATATATATTATATTTAAGTTAATTTTCCATTTTTTCTTTTTTTTTTCCATTCGGTCTTTGATCCGTGATAAAGATCAAATTAAATTAGTGATTTAGACATAATTTTTATTGCTTCTGTGTCTCCTACTTACCGCACTGTTTGAATTGTAAGTTAATTATCTATGATAATTTTTAAATATTAACCTTTTCTTCTTCACAATTATTTATTCAAAACTTCTTTTTATTTAAATTTTATTATATAAAATAAAAAAATGTAATAATTGGTAATTTTAACCTTAGAATTGTTTAAAAATTTTGATTATTCAAATATTATATAAAATATAAAAAGTATATAAATAATTAAAATATTAATTTTTATGACTGAACGATTAAATCATTTTAAAAATTTATTAAACATAAATATAACATAAAATTAAAAAAAAAGAATTTTTAATCAAAATAAAACATATAAAATTAATAAATCCAGAATTTTAGATTTAGAGATAAATATTTATGTATTTTAAAAGCTATATAATTTAGCTTTTTTTTAATTTTTTATTTTTTCTTATTATACATCTTATGATTTTTAAAATTTTTTGTTTATTAATATCTCCATTATTTTGAAATTAAACTTCTTTTATAAATGTTTATTATAAAATGATATTAATTATAATTTGATTTAGAAAAAAATAAATATTTTTTTTTTCTTTTTTATATTATCTATTATTTGAATAATATTATTTACTTATTTATTAATTTTTGTTATTTCTTATTACATTATTTTATATTTTACTACTCTATAATTTAAAATTATGGTACAAAACTTATATATTAATTAATATTGTTTCAATTTACTCAATTAATTTTGATATAATTTATGCTTTCATTTTATTATCTTCTTAATGTAAATAAAAAATAATTTTATTAATAGTAACTGCAACAATAATTTTTATATAAATTTTCTTATTTTTATCTTAAATCTTGTCTTTTTAAATCTTAATTGATTTCTGATTTTCTGTTTGGTTGGTACTCTTTAATTTAAATATTGTTTATGTTTTAATTTTTTATAGCAATTGTTATAATTTAACATATTTTTAAATTTTTATACAATTTCCATTTAATTATTTCGAGTCAGTAAGTTTTTAGTATAAATTATAAATAAAAAATTAAGTAATTGTTTTTTTAAAAATCAATCAATGGTATTATAATTTTATAGCCAAACTTTAATTAGAATATGATCTTATTTATTTGTACTTATTAATTTAGAAAATTATTTATTAAGTATAGTTATAATTTAATTTATTGTTAAAAAAAATTAGATATAAAGTAATATTAAATATACCTATTTAAATCTATTTTTTTAAATAACTTTTAAAAATAGTATAAAAATTTATAAATTTTGGATATTAATAAATATTTTATTTATTTTTTTTTAAGATATTTTTAAACTACGTAACTTTTTCCTCAGAAATATATTAAAAATAATATTTCTACTAATAAAATTTAATTATTTGTATTAATTAAAGATTTTAAGGAAGTTTTCATCCAAAATTATGTTTATAACTAGATTTAAATTTATATATTAATTTTTTTCTTTTAATATTAAACTTTTTAATTTATTATTTACATAAATTATATTATAAATCATTAATATAAATATATCCGTTTTTTATATATAAACAATTATAAACTTTTGATATAATGGAAACAAAAAAAGCCATAAATTTTAAAATAATTATTACTTTACATAAATATAAATATACTATTTCATGTTTGTTTTCATTTTTAAATATGAAAATTTTAAATCTTTATTTTCAATCTTTTATAGATTATTTAATTTTTTAGAATTTAAATCTTTATTTTAAAATAATATTTGTAATATTAAAAATATTCTTTAATAGACTATAAAATAAAATATAAATAAGTATTTGTTATGGTTTATATATTTTACTTATTAAATTTTTGTAAATTTTAAGAATAAATATATTGTTTAATAAAAATTTAGAAAACAAAAATTATATTTAATTTTATTTTATTTTATATGCTATTTTTAAATAAACTTCAAATAAAATAAT-TTAGATTAAAAATATATTATTTTATTAATTAATACTAAATTACTTTTTAAATTTGAACTATCATTATTTTTTAAATATAATATTTTGAACATTTTAGTCAGAAATTTACTATTTATGAATATTTTATTTTATTTATTTATTAATAAATGATTTAGCAGAAAGTGTTCTTAAATTAAGGAAATTATTGAAAATAATGTGCTCATTTCTTTTACTAAATTAAATTACTTAATTTTTGATGGTCTTATCACTATGATTAACTAATTATAGTTTTAATACCCATTTCATTATTTTCCAAGTTCTTTCAAATTAATTTTATGAAAGCTTTGCCTCACTAAAAGCATTAAGACCTAATTTTATTATGTTCATCATAAACATTTTTCTAAATGTACTATACTTTGTCATATTTATTTTCTTACGCACCCCAATATGACTAGTTTGACTTTCCCAATTAACAAATCGTTTTGTTCCCTTATAATCTTACATATTGTATATAATAGTTAATTTATATTAAATTAATCGTTGTATTTATTTCTAAATATTCCTGCTTCTTTTATTCATTCGTTCTTTATTTCTAACTTTTCTTTTTATACGTTTCATCCCTTACTCTTTGTTTTTTATGCATAATGTATTTTAGTATATCATTAAATATTATTATATGTCTAATTCTAATGGTTTATATTCATCCCTTTATTAATATTAATTACTTCATTCATATCATCTCTTTTTTTTTTTAATAGCTTCACACGGCTTATTTTCCCTGAGAACTGTTTATTT-ATCTTTTCTAACACACTTGATCCTGTATAAATAATTATTTATTACCATACCTGTCTTGCATTCTCCGAATTATCTGTTTAAATTGTTAATTACTTATTTATTTCTTATTTATTGTCCATTTTTATGAATACAGTTTTGGCTATACTACCTGCTACGCATTTTAAAACCCTCCATGTATCTTCTGATATTTTCTCCCCATTTCATTCTCTACCCGCGAATTATAGACCTTTCATCTCCCTATTCCCGTTAGGTACTATGTTGCATTCATAATTATTACATCTCTATACGTTGTATTCTTCCCGCACATATCTAGCACCGATTTTATTTAACATGCTAATTATACTAATACAATCATCTTTAAAATCCCATTCTCTTTACCACGTCCCATAACCCATTGTACTTGCATATAAAGGCCACTCCCCAATACAATTTTCTGACCCCCTCATGAAGCGTCTCCCTTCATTTTTTGATTTAATTTATTTATAATAAATTATAAAATATGGCTTGTAATGTTTAATTTTATATTATTTTTAGTTTAATATAAATTTTTTAAATAAAAAGTAAAGTCTATATATAATAAAAAGATTTCTCGTTTTTTTTTTAAAAGTTAAATTATTAATTAATAAATTTTTAAATTTAATAATCTTTTATATTACATTGTTATCTTTTAATTGTTATTTAAATCTTTAAATTTTTTTTTTTAAATATATTATTGTATACTG-TGACTTCTAATAATCTTTTTACAATATATTATATTTAATATTTATACTAAATTTATTATCAGTCTCAATAAATATATATATAGACTGTATTTAAACTTCATAAAATTTAGAAATTTTATTATTTTCTCTTCATAAATTAAATTAATATTGATTTTTAAAATCATTTTATCTTTTATTACCAAATATCTTATATTCATTTAATATTTTAAATGAATTCAAATAAGACTAAATCTGTTTTTCAAAACAATTTATATATAAAAATTATTAAAATTTTTTTTTTCATATAAAAATTCATTATCTATCTTTATTATATTTATTAAAAATAAAATTTATAAAATTTTTCATTGATTCATTTAATCTAATTTAGATTATGATTAATTACTATAAAAATATGTCTATTATTGATTAATGCTTTTACGTTTTTTAATATAATCTATTTACTAATATAAAGTTTATCATATATTCATATTAAGAAGAACTTTTATTATCTACACATCTACTTTTCTTTTATTTGATTTAACTTTTTATATACGAAGAATTTTTTACTCTAATTAAGAATTAATAAATTTTTATTGAAATATATTATAATTTATGAAAATTTTATTTTTTTTATTTTTTGTTATAATTTACAATTATTATCATTAAATCTTTTAAATATTATATAGATTAAGTTTGAAATTAGAATTTATATGAAGTAT
Haematococcus_lacustris         GAATTCAAAGGGTTCAAATTTAGGAATTTATTATTAAATATGATTGATTTGATAGCATATTTTTTAATGTAATATAAATTTAATTTATATTAATTTTACTTATTATATTGTAATTTGATCAATTTAGAAAACACTCTTGACATAGTTTATTTAATATCGTATATAAAACTTTATTAGGGTTCTTTTTATAAATTTTTTGTAAATGGTTTTGTTCTTCAACTTTACAGTTAATTTCCAGTTTAAAGTGATTTTAGTTATTATTTAGATGAGTCTTTTTAGTCTTTTTTGTTTTATTATAATATTTCTTTCATAGCTAATTATTTTATATAGTTATTATTCTTATGTCGTCTCTGTATACTTTTATATAAATTTAAGAATTTTATGTTATATTACTTTTTTTATCTACTTCTTTGATTATCTATCTCTCTCAGTTTTTTTGATTTAATTTTATATATTGTAACAATATATAATTCGAAAATAATTATATTTGTGAGTTTTATTAATTTAAAAGTTTATTAATTTATTTTACATATCAAT--TAAGTTTACTTCATCTAATGATTAATGCTTATACAAAAATACTTTTAATATAATTTTTCTATTTAAAATTTATTTACATTAATTCAAATTAAAAATTCATTATTAGTATTATTAATATATTGTTTTGAATTTTTATATATTATAATTTTTACTAGTTGACAAAAATTATTTTTAATACATACATTTTTTTAAAAATTGTCTAATAGCTTTTATTAATTTAAGTCTTATATTAATTAAATGTTTATAAATGATTAACTATTTAAATTAATAATATATTAATAGGTATATAGATTCTTATCTAGTTTTTATAATTTAATCTTTATTTTATTTAGATTTATTTTAATATTTTATATGATTTTAATAAAAATTTATTTTAAAAAATTTATTTATTATTATTAAATAAAATAATTTTAAGATTTAAGGAAAAAATGTGTAATTTATTTAAGATTAATAAAATTAACTTTATAATAATATTTTTAGTTAAAATATTAATGAATTGGTTTCATTCTATTATATATGTTAGTATAACTTTTAGTAGAATATTTATGAATACTGTAAATTAAAAATATAAAATAAATATAAAACTATAATCGAATAATTATTTTGAACTATTTAATAAAAATTCAGATATTTAAAAGTCTTTGTATTAGTTTATTTTAAATAATAATTAATATCGGCCTCATAATACAAGTTTATTTATTAGATTTAAAATTGTTGATACGTAAAACTTTTCAAAAAATTCATTGTATTTTTATATTAAAGTTTCCATGTTGAAAAATAGTATTTTGTACTATTTTGTAAATAGTTTATATGTCCTATGTTTTAACCTTTTTCAGAGTAAATATTATTTAAATTTCATTTATTTTTATCAAATAAATAATTTTTATGATTAAATTTCTTTGAAATATAAAATATTAAAATATTTAATAAATGATCTAGGTATAAGTTTTTTGAGTTTTTTGATTTTGATAATATTTTAATTCAATTTTAATATTTGTTTAATTTGAACAATTTCAAACCTAGAAATTTAAAATATTCTTAGCTATAAATTAGTAATGCAGAATAGTTTTATCTATGATTATAATATGTATCGATTTAATAAAATTTTTAAATAAAAATTTATTGAAAATTCTATAATATACTTTTTTTATTTTCTAGATGATAAAAATTAATATTATTGTAAATTTTTAGAATTATACGAAAAT---AATTTATAGTTTGTTTTAAATAATTAATTTGTTTAATATTGTATTAATAACAGAAATAGGAATTATTTAACTTTTAAATTAAAGATATTTAGATTTTAATTTTAAAGTAATTTAAATGTATTAATAAATATTACTTGAAATTTATACTAATGATAAATATAAAGTACTAGATTTAATTTTATTTAATTCCAATTTATATTGATATGAATAATTTTTGTAAAGAAGATATTTTTTTCGTTAGATATTAATTAACGTATTATGATTTAATAAAATATTGAGATTTGAAAGAATTAATTATTTTAATCATATCTGATTAACTAGATAGCCTTTATATATATAAAATTCGAGTCCGCTGGATAAAGACCTTGTCTAATGATTATTGACTAAAATAAATAAAATATTCTTAATCATTTTTAGTAAAGCATGTAATAGATATGTTTTTAGATATATAATAGTAAAATATCATTGCTTCTATTTTTATAAATTAGAGTATTAGATGTTTAAATAGTTCGTCGATACTTACATGATAAATTTATTATCAGATTATTAAAGTATTATTACAATTCGATATAAAAGTCGTTAAACAGTTAAATTAATGCAATAAGATAAATTGTTATTCGATATATATAATAAATCTTGTACTTTTCATTCATTTAAAATGCTATTTTACTTCTTTTCCATCCCGAACTCTGGTATGTTTTTAATTTTTGTTATGATATCTCCCCCCTTCATGCAAGCGGATTTACGGATTTATCACATGATCTGATAAAACAGGAGATGATATACATTCTCAGAATAACATTACATCTAATTAACATTTAGGTTACAATATATCTAAAGATTTTATGTAAATTAATATGAACATAAATTATAGAGTATGTTTTATATTTTCAATTATATTTTTTTAGAAGAATAAATGTAAATGTGGTTCTGTATTTTAAATAAAGTTTAATTATTTAATTGTTTAATTCAATTTGGTGAGACTGTGTTAATGTAAAGTTTCTTTTATTGGTT-AAAATAATATTTTTTGTTTATTTAATACACTTAGACAAAAGATCATAGTAAGAATATTTATAATATAATTTTACATAAAACAAGATTAAAAACATTGAATTTATAAAAATTTAATAAGATTTTTCATTTTGTCTATAATTATCGGTTTTATATGATTCATATTTATAAAAAGTTATATTACTATTTGTTGTAAAAG-AAAGAATAAAAGATTATAATATAAAAAACTATATTATAATCTAAGATTTCTTTGTAATATAATGCTTGTTTTAATTAAAAATAGTTAACTATTTATATATTGAAT------TCAAGTTTGCGTTTGATAATATTTACTAAAAAATTTACTAATATAAAATAAACTATTAAAAAATTTTATGAATTTAAAAGATATTTTAATAGATTATTATCTAAAATTAAGTAAAAAAATTGTATTAATTTAGTTAATCTTATTTTAAGCTGAAAATAAAAATTAAAATAAAATTGAAAGATTAATACTCATACCCCGAACTGACACCTCATCTCTATAATGATCGTTATAACATGTAAATAATAATATTAAATAAACAATACTTATATCATCATCTTAACTTCGGAAATAAATTATCACATACTTTCTAGCCACGTAGTTGCGACTCACATATTCAAAAAACATGCTTACATTTAAAAGTATAATTGGGTAGCCGTCCTAGGTAATTAAATCTTTTTAAACTCTTGTTACCCAACTTTTCTAAGATATGATTCCACTAATATAAATATAAAATCACAGTTTCTAATTCTTTCTAACGTAGATAGTATATTTCAGCGTTATATTTTTTTAGTTTTTATCAGGCAATTATCTTTAATTAAATTAATTATTATCCATTATTAGTTAGGCGCGTGGACATATTATTTAGTAAAAGTTTATTAATTTCGTTTTCATTTATTATGTTATATATTTTTTTATATATTCATTACGTATACTCTTAAATAAAAATATTTTATAAAATTTGGTTTTAATCTGTAACAATTTTTTTAATAAGTTTTCCTATATATGGTCTTGCATTTTTATTAATTTATTTGGTTCAATCATTATCCTAATGCTAGTAAATTTTAAAAAACTGACTGATATAAATAAATAAATTTAAAATGTGTAATTAAATATATAAATTATTTAATATTTTGCGTTTTTTAATATCAAAGATTTAGTATATAAAAAATTAACTAATAAAATATAAAAAAAATTAAAATTTAGAAGAAAAAATTATGTTAAAACGTGCCATTAAAAATACATTATCAAATTAATCATATTTTGACATATATATATTATTATATTTTTATATTTGATATTCTATTAGTTAATTCGTTATTTTATTCAAAATTTAATATTTAATGATAAGTTTTATGTAAAGTTTTATAGAAATATTATTTATAAATACTAAAACTTTTTAAATTATATATCTTGTTAAAATTATATAAATTTAAAATTAAGATTATAAAATTTTACTATTACCTATAACATGATTAATTTATAATAAATTAAATTTTATTTAATAATAAAGTAAATTCTCTAGATTTTTATTTTAATATAATTTAAATAATTAATTATATATCTTATTAATTGTTATCAGTAAATGTTATTTAAAAATTCATTTAAATTAATGAAATTCATTTATATGTTACAATATTAATATTTTATCGAATACTAGTATGTTTAACTAAGTCTTCTTAATATAAAAAAATATTACTTTATTTAATTTTTGTTCTATTATTCTTTTCTGTTTATTATTTTTTGTAAATTTTATAATATATTAAAGCATTACGATCAGATAAAATATTCTATATAAGATTTAGATTTTTTATAATAAATATATTTAATAATTTATTAAATTTTGCAGAAATTTACGGAAATATATTTTTAATTTTCAACTGTAATAAATAAAAATATGATAAATCTAAAAAAATAATAAAATAGAAGACTTTTTAAATTTTAATATCATTTATTTAATTTATAGATATAAATTAAATGGAATTAAATATGATCTTATACAATATTAAAAGGTTAACTTTTAATTAAAAAATAATTGCATTATAAATAATGAAATTTTTCCTAAATTTATTGATAATATTTTTTATCAATCTTAAATTTAATTAAAAAACTTTAATTAATGCTCTTTTTTGTTTATTTATTTCTTGTAATATTTTAAATGTGAATATATTTTAAACTATGAGATTCTATTTAGAATACTTAGTATATTATAATTCTTCAAGCTATACTTTTTTTTCTAATATATGAAAAATTAATTTATATATATAATTGCTATTACATATTTAATCATAACTTTCTTTAAATATTTATAGAATATCGAAAACATAAATACTTTAATTCTTAAAATTATAGAAAATATAATAACTATCAATAAAATTTATCTCTAATAAATTTTATATTATCCTTAACGTTTTTAGTTTTAAAAGACTAGAAAAATTATAAAACTATTAATACAATAATCCAGAAAAAAAATAAGCATATATTAATATAATAAAGAAAATATAAAATTATAGTTATTAAGTAATTTCTAAATAAAATCAAATATATTTATTTAAAGATAATTGAAATACTAAATAACTAAATTATAAGCAAAATATGGTTCTTTAGTTAAAAATATTGTAAAATTTAATTATAAATTTAAAAAGCTTTTCAGTTAAATTATAATAAAATATCATTAGTTAATTAAATATAGAGCTCTTTGTTAATCGTTTAATGTTTTTATATTTCTAAAATTTTTCAAGTTATTTATAAATTAACTATTTTATAATAAAATTTATTTAATTTTTATAATTTATGATTTTCTAATATTATTTTTTTTAAACTTGATAACAAATATTATATCTGACAGTAAATTTATATTTTTACAGTTTTCTATTACATTTTGAATTATATGGAATTTGATTTTGAAATTAGTTGAATTAAATATAAATTTAAATTTTAATAAATTAATTTATAAATCCTAATTCTTATTTAATTATATAAATTAAATGCTAGTCATAAGAACGTAGAGGTACTCAAACTCATATGCGAAAATAGTTATTAGAATTATTAATATATAATAATTAGTAAAAATGTATAAGATGAATTACACAACTATTTCTTCTTTACTTATATAAATGAAGTACACATTAAGAAAAATTTTAACTTTATTATTTAACTCTACAATTGTTATATTGTAACTTAAGAGTTAAATTAAAGAAGAACGTATAATTATAATGAAAAATTAAAATTTTTATATAACAATTATAATATATATCATAACTAAATTATTTGATATTTAATATTTATCTTAATTATAATTCTTTCTCATACATTTAGATTAATTTTTTATAATATTTTATTAAGTTGTTTAGAAGTAAATAATTATTATTAAATTATCATATTTACTACTATATATTGTATGTTACCAATTCGCAATTATAGCAAAACAGATTGTATATTTTCTATAAATTGGTATGTACCCTATATATAAGTAGATTTACATCGTTATCTAATTAAACAGCGCAAGCGCCGTTAACTTATAGAAAACAAATTATTATAATTTTCGTTTTTTATTTATGAGTTCTTTATTTTATAATAGTACTCTCTCATGTTTTTTTCATATAATTACTTTATTATTATTATTGTATAGTATTTTGTACGTTTAAATTGGTTAATTATAATAAATTGGTATCCAAATAATATATTTA-TAAAATGAACGAAAACTTTTATCAAATTACTATTGCTCCCCTATGAACTATACAACTATTATTGTGCTATCGTTATCACTTATACATCTAAAAATTTAAATAATTCTTTAATTATTCTATTTAATGTAAAATATTATTTAAAATTTACTTTTCTGTTTATACTATACTTTCTGTTTTATCTCTTCTTTCCATCAAGTTATGAGTTTAAATATCGAAGGTGATCGTCAATATGTAAGTAGAAATCTATTTCGCAATATAAATAATTAAAACCTAGAAACACCGAGAGCCAAGACCAACAACAATAAGTATCAACAAAATATGTACACATAAACAGCAGGTAAGAAATAAATATAGTATAAAACCATCCGATAAATTACAAAGTATAAATACTCAAGATTATAAAGAATAATATAGAAATATATGACTAGTAACCAGAATCTAGTGATTAACTTCAAAGTAAATTAGCAAAATATGTCAAAATAGACTGATCCAATGAATTAAATGTTACTGAACTAATAATACAAACTGATTATAAATTGATTAATCAATATATAATAAATATAATGTAAATTTTATTTTAAATCTTTCCATTTTTTGTTTTATTTTCGTTCTCTAATAACTAATAATTAACTTATACGTCGTAGTTTACCTATTCTCATTATGAAAAATATTCAAGTACAAAAAACTCTAAAAATTTATTT--TTCTAGATTGTATTTTTACTACATTTTCCTAATCTCTATATTTATTATACTATATTTAAGTTAATTTCTCTTTTATTTTTTTTATTTCCTAGGTGGATTTTGAGCTGTGATAGAGAATTAATTATTTCAGTGATTTAGACTAAATCTTCCTCGTTTTTGCGTCTTATATTTTTTGCATTGTTCGAGATATATGACAATTATCATTGATATTTATTAAATAATAATCTTTTCTTTCTCTTTTTTATTATAATAATATCCTTTATTATTAAAATTTTATAATATAAAATAAAAAATTGAAAAACATTGCTATTATAAATTTAGGTTGGTTTAAGTATTATGATTTAATAAAAATTATAAACAAAATAAAATTTATTAAAAATGTATTATTCTAATTTTATATGATTGACTGATTTAATAAATATAAAAAAGTACTAATAATTAAAATAAAAGAAAATAAGAAAAAAAAAGAAATATAATAAAAATAAAAAAGTAATATTGGTAATAATAAAAAATTAAATATGAGGATTAATTATATTGTTTTTTAAAATTGATATAAATAAGTCTTTATTTTTATTTTTAATTTATTGTATTAGATTATTAAAGATTTATAAAATTACTAGTTTAATAATAATTTCGTTATTTTGAATATTAATTTTTTTTTAAAAAGTTTACAATAATATGTTTTAACTATAATAAAGCCTTTTTAAAAATTATTAAATTTCGTTCTTTTGTGTATATAATTTATTATATACAATATATCACTTATTTAATTGTTAATTTATATTAAATATTTATATTAAAATTTAGATTTCATAAATTAATGATTTAAAGTGTATGTATATAACTTTTATAAAAAATATAATTGATTAATATAATTTTACAATATATGAATTAATGTTTGCATTCATATGATTAATATTTTAATGATCTATTAGTATAACTTATTATATAGTAACTGTAATAAAATAATTCATATAATTATTTCTATTTTTTTTAAAATATTTGTTTTTAAAAATTTTAACTGATTTCGGAATTATTGTATGGATGGCATTCTTCAATTTATATAATGAATATGATTTTTTTATTTAATGCATTTGGAATAATTAAATAAAACTAAAAATTTTTAAAAAAATCTTATATAGAAAATTCGAGCTAGATAATTTATAGTATGAATTAATAAAAAAAAATTAAATAATTGTTATATAAAGAACTTTATAAATATAAATTAAAGTTATACTTAAATTATATTGTTAATATTATCTTATGAATAATTATTGATTTATTTAGTAAATTATTTTTTAAATATAGTATTTAAATAACTAATTGATTTAAGATTTCAAATAAAAAGTATTTTAATGTTTATTGATTTACAATTATTTAATTAAAAATCTAAAATAAAAAGTATTACATTCTATTTAAATTAGATATTTGAATATTTTTTGTAAACATTGAATTATGCTATCCTTAAACTATATATAATTTTGTTTAAAATAATTAAAAAAATAATAGAAAATTTAAAAGAATTTAAGTATATTTATAAATTAAAATTTTTAAGAAAATTATTATTCATTATTATATAAATAATTAAAATTAAATTAATATATTAATATTATATTATTAATTTTAAATTAATTTAATAATTTTATATTTAAATCAGTATATATTTTATTTATGATGATATAAATTTTTCTAAATTATTTATAATAACAATCTATTTAAAGAAATGAAACAAAAAGAGTTTTAAATCAAAAAATGTATATTATTTTTTATATAGATAAATAAGTTTTTTTATATTAGGCTTTAATATTAAACTTGAAAATTTCTATTTTATATTTCCAATCTTTTGTAGATTTAAAAATATAATAAATAATAAATATCTATACTAAAGTTAAATTTAAAACATTAAAAATACTCTGAAATAAATTACAAAATAATCGAATAATAAGTATTTTTTATGAATAATATAATTTCTATATAAAATTTTTGTAAACTTGGTGAAATATAACACTGTTTGATAAATATTTAGTAATAAAAGTCTATCATAACATTTGAACTACTTGATATGTAGTTCCTAAATATATTATAAAAATCTAAAT-TTAATATAGTATTATATTATTTTATTAAAAAACAATAAAGTATTATTAAAATTTGATTAAATATTATATATTATATTTAATAATTCGTATATTTTATATAGTAATTTATTTCTTTTGAATGCTAAAACAAATAAACATAAAAAATAATGATTATATAAAAAGTGTTTTAAAATTAAGAATTTTATAAAATATAAAGTGTATGTTTTTCCTAATAAATTAAATTTTTGAATTTATGATTGTTCTACCATTATGATTATCTAATAATTGTTATAATACTCAGCTTATCAAAATCCAAGAACTTATAAGGTAAGATTAGATCGTCTAGGCTCTAGAAAAAGCATTATGATTTACGAACAATAAGATCAACTAAATTAAATTGATAAACAAGTATAATAGTGCCACATTAAGAAGTCAATGTTTTTTATTATTATAATCTAGATTAACTTAATTAACAAATTATTATGATACCTAATAAATACATATATCTGTTATAAAAGTAAAATCAAATTTAATATATTGTTGCACTTAAATTTAAGTTTGTTGGACTTTTAGTTCTTTTTGTATCTAGTTTCCAATTATTTTCATAGCATGTTTCACCTTTTATATTTTGTTACTCACGCTCTTTAAAATTAAGTATATCCAATAAAATTATTATATGTTTGTATTTAACGGCTTACGTCCGTTTATGTATTATTATAAATTATATTATAAATAACATCTCTTTTATTTTTCATTTGTTTCACTCGGTTGTATTCCTTTGAGAATTGTAATTTC-ATCCACGTTTATTTTATTGAATCAGTATAATTATTTAAAGTTTAGCACCCTAGGTCCGTATTATTCGAAATAATTGATTAATCTACAAATTATTGGATCTTAACTTATTTTAAGATCAATTTTTTGAATACTGATTTAGATATACATCTTGTTTTGCATAATATTACTCTCCTTTAGCTTTCTAATAATAACTCCCCACCTTAATCCTCATCTTCGACTTACGGGCCTTTCAACAACTAATACTTGCTAGAAACTATGTTGCAATCTTAAAAAGTTCACCACTATACATTGTATTATACCCGCACAAGTCTAGTTCCGATTATACTTAACAAGTTAAATAGACTAAGACAATCTTCATCAAAAACCTATTCTCTTTACCATTACTCTTGGTCCAAAGAATTTGTTTATAAAGCCCACTACTCAATTTAATTAACAGCTTCCTTCATGAAGCAACACCCAATATATAAAGATTTAAGTTACTTAACATAAATTGTAATTTAAGTTAAGACGGGTCTTTTACTATATTATTTATAGACTAAAATTGATACCTTTAATAAAAAGCAAAAATTATAAATAATATAAAGTTTTTACAATCTTATTCAAATAGTTAAAATATTTATTTATAAATCTCCAGATTTAACAATTTTTTATTTTATATTTTTATTTTCTAGAATCTATATCAGTATCTAAGATTTTATCGTTAAAAATAGAACTGTAACTTA-CAATTCCTAAAAACTATTATATAATATATTTTATTAAAAAAATATATTAAAATTATCATCAGATCTATTTAATAATTAATTATATTGTTTTTTAATTTCAAAAAAATGAGAAAATTAAATATTACTATTACTTAAATTTAATAAATATTGAAAATTAAAATCTTTTTAACTTATATTATCAATTATCTTATATTTATTAAATATAAAACATGAAATTAAAAAAAGTTAAATTAATTATTTAATACAAATTATATATAAAAAAATAGAAAATTTTTTTTTCATTATTAGAATTTACAATATTAAAGTATTATAATAATCTAATATTAAAATTATAAATTACATTAATGGTTCATTTATTCTATATATGATTATGTATAAATATTATAAAAAAATGCTTATTAACGATTATCGCTTTTTAGTATTTTAAGATTATTTGTACGTTTTGGTATAGCCCGTCATATTATTAAATTAAGTTAAATACTATTTATTCGTATTCTTTATTTATAATAAAAAGATTTTTTATTTAATTCATGATCAATTTTTTATTTAATTTAAAGATAAGGAAAGTTTTATTGCAATATATAAATATTTATGTAATTTTCTTCTATTATACTATTTACCAATACTTAAGACTGTAATTATTTTACTTTTTAAGTATTATATTATATAATTTTGAATTAAAATTTTAAATGAAGATT
Hafniomonas_laevis              GATTCTAAATCTCCCAAATTTTGGTTCTAATCATTAAATACATTTTATACGATTGCACAATCTATAAAGTAATATAAACTTTATTTTTATTATTTACACCTTTAACATTCATATTTTATCCATTTAAAAATCTCTTTTGATGCGGTCTATCCATGATTTTGAAACAAGTATTACTTGTGTTTCTTTTACATATTATTTTTAAATATTTCTGTTTTTCGATTTCTTTGCTTATCTTTTGCCTATAGAGATTGTTGTTAATACTTATTTTAGCTTTTTCTGCCTTACTTGCTCAGTTATCATAATTCAATCATATTCAGTTATTTTATATAGTTTTTATTTTTAAGTCGTCTTTGAAAATTACTATATAAATTTAAGAATTTTACGATTAATTACTTTTAATATCGTCTATTTTGAAATCCTATCCCTATCAGCATTTTTTTTTTAATTCTCCAAAATGTAACTTTAATATATGTGATTTTATTTAAATGTGTATATTGTAATTTCTTAAAAAAGAACTAATTAGTTTTAAAAATTATT--TACGGTTCTGTCATTTCTCGTTAAAAAAATACATTAATCTGCTTCACAAAGAAATTTTCCGCATAATACTTATTTTATACAATTCTAATTTAAATATCAATTCTATTAAAATAAAGAAAATTTTCAGAATATATATAAATTATATTCTTTAATACCCGATAATAACTATTTCTTTTATGTTTACTTTTTTAATAGATGAATTATATTTTTATTTATTTTAAGTTACACATTAGTAATATGTTTGTTAATGAAAAGTTATTTATGTGTAATATACAATATTAGGTAAATTGTTTTCATTTAAGTTTTATTTATAAAATTACTTTTCAATTTAGATTCATTAAATTATTTTATTTGATTCTAATTAAAATCTTCTCTAAATCATATATTTATTATAAATATAAAAAATTCTTTTTAGATTTTTATATCAATAATGTAAACAACCTGCATAATAAATATGTAAATCCTTACAAATAGCAATTGTGAAGAATTCATT???????????????????????????????????????????????????????????????????????????????????????????????????????????????????????????????????????????????????????????????????????????????????????????????????????????????????????????????????????????????????????????????????????????????????????????????????????????????????????????????????????????????????????????????????????????????????????????????????????????????????????????????????????????????????????????????????????????????????????????????????????????????????????????????????????????????????????????????????????????????????????????????????????????????????????????????????????????????????????????????????????????????????????????????????????????????????????????????????????????????????????????????????????????????????????????????????????????????????????????????????????????????????????????????????????????????????GAATTATTAATTAATAATTATTATAACGTAATAGTATGAATAATATTTAACCCTTATATCAAGCGATATGATTTTTTATGGGATTTTAGATTTTTTTATTGCTAGATATTAATCACTTAATTTTGATTAAAAATAAGTGTAAAAAAATAAAAAAATTGTTCTCATTTTTTTTTTCAATTAACTATATACGATTATTATATATTTTATTTTATTTAGACAAACTTTTAGTTTGTTCTATAACTATTTATTTAAATTATTATAATACTTATAAATATAATTACTATCATATGCTTTAGTTATGTTTTTAAATAAAATTTATATAAAGATCTATGTCTCAGATTGAATCTAGTGGATTTTCTGACGCTTAAATAGTCTATCGATACTTACTCGTTAAACTTTTTAATTGAATGTCATTGCACCATTTCAATTCAATTAATTTTCTGTCCAATAGTTAAATCTTTGCAATTAGATTTACTTTTATTCGATATATATTACATATCTTTCTAATGATATACATCAATACTGCCAATTTTAACCTCCACCACCTCGTACACTGGTTTTAATGTAATTTCTATTATAACATTCTTCACTACCTAGTAATTCGTTTCTCGTACTTTTTTCATGACCTGAAAAATTAGGTTACTATAAACATATCCATAACTTAACAATAACTTACTAATATTTAGGAAACATTATAACAAAAATTTCAAGTTGTAATATTGTGAGTCTTAATCATATATTACAGTAATTTAATTGTAAGTTGTTAAGTGAGTAGAATGTAGATAAGCGAGGCTATGTATTGATCATCATTTCTAATTATTTTTAAACTAATTGTAGCCAGACATGATCGTGTAAATGGAAAGTTTTTTATATTATTGACCAATTGATTTTCAAGTTTATATAATATATTTGTACAAAAGTTAAATTAAATAGTATATACAATATAAGATCTTCCTTTACAATAACTAAACAATATAATAATCTAAATTCTAATAAGTTCGTTAATTATGTTTATTATTATAATACTCATTTAATTTACCTTTATAAAAAGCAATATTATAATTTGTTTTAAATAAAAATACAAAATCGTTATAACACAATAAACTTTTCGTAAATCAATTACTCCTCCGTAATTTAATAATTTTTTTTATTAATAATAGTTATTCTATTATATTTTAATT------TAAAGAATATGTGCTAAATCATTTAGTATATTATTTTTAAATTTAAAAAAAATAATAAAATAATTTTACTATTTATTTTGAGAATCCATTTTAATTCCTTCCTTTATGTAGAAAAAAAAAATCATTTACCTATCTTACTATATTTTATTCTGTAATTTTTAGTTATATGACCATTGAAAGTCTATTACTCACCCCCTGGAGCAACGTCATTGCACCACAATCATCGCACCATCACTCATATTATAACATTTTACTAGCATTACTTGAGTCGACATTTCAATTTTATAATACTACCTTATTGTTCTCACCGATCACAATAGCGTGCCTCATATATCCATATAATACGCCTACATCTTTTAGAATAATTAGCTAGTTGTCCAAATCATCTAATTCTTCCTAAACTCTGGCGACCTATCCTTCCTAATATATGCTTCCACTTATATAAACAAATAATCACAGTCACCAACTTTTCCCTACGCTGATAGAATCTTTCAGCGATATACCTTCTTAACTTTTATCTGTCTATTATCTTTAATTTATTCACTCATTATTCACTATCTGTAAAAATTATGAATACACTATTAAGATACTGTACGCTAATTTCGATCTTATTTATTTTGTTTTATATTCATTCTTTCATTAATTAATTATACCCTAAAATTAATATTTTGTATGTTTTTTGGTATATTTAATTTAAAACTTTCTTAATATGAATAAATAGATTTGTAATTGTTATATTATTAAAACTCTCTGTTATAGTACTTGTAAATTATTTAATAATTTTATAATACAAGAATGTATAAATAGAGTAAGTTAAATAATGATTAAATTTTTAAAAAAGTTTTTATTTTTCATTTTCCTAAACTTCATAGTTTAATTATATAAAATTATATGTTTTAAAAAATAAGATATATAATAATAATAAATTATTAATAATTAGAATTTTTATAATAGTACCTAAAATCCTAGATTAATTTTAATATGATAAGTATATAAAAATGCACTTTTCTTTAAGACTTTCTCTCAGTAAATCTTTAGTTTCTATTATATCATAATATGTAATTACATTTTTTTTTAAAATAATTAGGTAAATTATTTATAAATATAATTTTTAATTTTTTATGCTCAAAACCGTTTTGATTATGTAAATTTATAATAATATTTAAATTTATTAATTTGAATATCTAATAAAAATAAATATGAACTTACTATAGTTTATTTCATATTAAAGTAATTTCCTTAGAACTTCACATTCTTACTTTGTAATTAAAAAATAATATGTCTTATTTTTAATAGTAATTA?????????????????????????????????????????????????????????????????????????????????????????????????????????????????????????????????????????????????????????????????????????????????????????????????????????????????????????????????????????????????????????????????????GAAAAATTCTATATTAATACATTAATAGTTTTTATGCGAAATATATGGATATATGATAAATTAAAAATTATATAAAGACTAAAAATTCCTTTTATCTTATATATTTTCTTTCACTCTTTAAACATTAATAAATTGGATCCAGATATTATCTTAATTAATTTTAAATAGACTAAATTATACTAACAAGAATCTTATTTTTTAATAAAGAAATTTCGTTTGAACTCTTTGTATATTATTCTTTATTATTTTATATTTAATTATAAACATTTTATTTAAGTTCTAGGTTTTTTATTTATTCCTTGTATAATTTATATTTTATATATACTTTAAACCATGACATTTTATAAATAACTCATTGTAAATTATATTCCTTTAAGTCCTATTTATTTTTATTACAAGTGTTAATTAAATTGTTGTATAACATTGATTTTTTAATTTTAATTATTATATAATTTAATCTCTAATTAATGATAGACTATATAATCTCTTATCCTCCTAAAAATATAGAAAAATTTATAATTATCTATAAATTTTTTTAACAATAAACTCCTCACTTTCGTTAATGTATTAAGTCTTAAACTATTTGAAAAATTAAAAAATTATTTACATAATAATCACAGAATAAATTAAATATACTTCTTATAATTTAAAAATATACTATATTCCTGTCATTAAGTATTTTTATAATAATAACAATTACAATTATTTAATATTAATTCAATTAATACATATAAAAAAATTAAGCTATATATTATTCTTAAATTTGAATTATTGTTTATTTTAGTGATTTAATAAAAAATCTCTACATTTTAACTATAACTTTAATTTCCTAGATGTTTTTATTTAGTGTTCTATGATAATCATTCAGTGCTTTTATTTAATATTAATTATTTTATATTTTTGTATTATTCATTTTTAATTATAAAATTCTTTTAACATTTACAATTTAAAATTTATTAATTTTATAATTATATAAATAGTTTAATTTAATTATATTAGTTTATTAATTTATATTTCTATAATTTTTTTATTAACAGCAAGAATTAAAAAATTCAGTAATGATATTAGTTGATTTATCAATTATTAGTATTTCCAATGAATTGTATTTACTATCCTTTAACTTATTTATTTAATTATATAATACTTTTACTACTTCTAAAGTTCGGGCCCTAAACTTACATATATATATATTCTCTAGAATTTTTGACAAACGAGAACCAGCAAAATTGTTTATTAAGAATCTCATAGCTAACTTCACTAAAATTAATTAATTGTTTATCAAAATTAGTTAAATTTTAACTTTTTTATATATATCATCTTAATACGCATTTAAATTCAAAATTTAAACAACTATTGAAAGTATTACTTTTACTGAGAATTAAAACTTTTATATAATATCTAAATTTTATATCATAACCAAAATGTTATATTTATATTTTCAATATTGATTAAAAACTAATCATAATAAATTAGCCATATTTATTTTAGTATTCAACTAAGATGCTTAGCAGCTTATTATTTTCATTAATTTTCCATTTTTATTATTTTGTATTGTATGCTATAAATCCATTGTCGTAGCATATTTGATTGTATATATTCATCAAACAGGTGTGCTTACGTTATTTCTGTTGATTTAATACGTTATATTGCCAATTTACATTTGCGACGTAAACCTCCATATTACAAATTTTCACAATAATTTTTGCTAGCATTTTTGTTCTTTAATTAAAAATAGTTTTTCGTCATTCGTCCTAATTACAAGCACCATTTTTTTATTTATGTTTATAATTTTTTACGATCAATTAGGTTTTTTATAATCTTTTAGCATCCAAATAATTAATAAATTTAAAAGTACTAAATCCTTTTTCAAATTACTATTGCTTTTTGATGATCAACATATTTAACATTGTTCTAACTAAAATATTTATACTACTATATATTTAATTTTTTCCTTAATTAATTCATTTAATATATAATATTATTTTAAATTTTCTTCATTGCGTTCATTAAACCCTCTGTTTTTCCTTATTTTTCCCCTCAACTGCAATTCATTATATCGAAGGTGATCATATATATTTTTGCTAGAACTTATTCTGTAAAATAATTTTCTTAAATTCTGTTTCACCAAGATCTAAGATTAACCTATACACGTACTTATATAATATTTTCTTACTATTTATGGGTATTGTTCATACATTACATTATTTCATATGATAATACAAAATGCACTATTATCCATTACTACTATGATCAACTTCTATTTACTTGTCCATAATCGGTATACTATCGATTAACACTTCCATTTTTTATTATAATCTTCCAAAATAGATTGACCCAACTAATTTATCGCTGCTTTTCTGATTAAATTCATATATTTCATTTAATTATACCAATAAAATATTTTTGATACGTTAATTACATCTTAAAATTTACCATTTTCTGTTATACTTCCTTTCTCAAATAACAATTGAATAATTTTCATGATACATCTTACACATCCTGTTTTATAAATATATACAAGTACTATAAATTTCAAATACTTTTTA--ATATAGATTGATTTTCAACTACAATCTTCCATCCGTTATATAAAATAAATAATTTTTAAGGTAATTTTTCATCTTCTCTTTTTTACTTCTAGACGGACATTGTACTCCGATAAAAATCAAACTACTATAGTGATCTAGACTTGATCTTCACTGCCACATCGTCATTCTCCATTCGCATTGTTTGAAACAATTGTCTCGAGATAATGATGAATATTAATTATTATCCTTTTCTACATCAAGTACTCCTTATTCACATTTTTATTTATGTAAATTTGATTAAATTTAATACTAAATTTAAGTATATTGGAAATACAATTCTAGTATTATCTTAAAACAATGAGTATATAAAATATAAAAAAAGTATAAATTACATTAATATTTTATATTTATTGT-CTATTTGATTGGACGATTCATTTATTATAGAGAACGAACGAACATTAGTCATAATAATAATAAAATTTAAAATAAATTCTAAAAAGTATAATTAATTTTTTAAATTAATTAATGTTAATTAGACTTGAAGATAAACTTTTATGTGTTTTAAATGTCATATAAGTTAGATTATACTCATAACTTTTTTTTTTTTCATGATAAAATTTAAGATTAATATAAAATAATGTCTTTTTATAACTCCATAATTTTGATTTTTAATTTATATTTTATAAGTTTATAGTAACACGTTTTTTTTTATTACATAATTTATAAATATTTATATATTTCTTTTATATTTGTTATACCACTTCTTATTGAATTAGTATTACTTAATAAATTATTAATTTAAATAAAATTTATCTTTTATCTTTAAAATTTGGTGACTTGACACATTTATGTAATTAATAAAATTTTTTATAATAATAGTCACTGTTTTAATTCAATTATAAAAATATGATTCTAATTTAGCACCCATTTTATTTATCTTCAAATGTAAAATATATAGAGTTAATTTCATAGTAATTGTTGTAGTAATATTTTTATTATCTCTCCTTTTTATTTCAGAAAATTTGACTTTATATATTACAACCGTTACTTGATTTCCTGTTTGGTAGGTACTTTACATTTCAAATATTGATTTTGTTTAATTTATTCTAAGCACTCGGTATATTAAATTATATTAATAAATTTATATAAAATTCTTACTCAATAATAATGAGTCAGCTAATTTTTAGTTTAAATTTATAAAAAAAAAGTAACTAATTTTTATTTTTAAAAACTAATAAGTACAAACTAAAATTATCCTCAAATTAAAATTTATATATTATTCTTTTAATTTTTACTTATTTATTTAGCAAACAGGTTCATAAATAAAGTAATTATATTAATAATTTATTAAATATTTTCATTAAAGAGTACTTTAAGTTATACTTTATTCGAACTTGATTATAAAATATCTATTATTAACAGAATTAAAATTTATAGATTATGGATTTTAAAAAATATTCTTTAGAATTTTTTTATTGTTAATTTTAAACTACATAATTTTTTACCCAAAAATAAAATAAAATTTTTAATTATATTAAAAAAATTTAATTACTTGAAGATATTAATTTTTTTAAGAAATTCACTAATTATAATTAAACAATTACCAGGATATTTGTATATACTTTAACAATATTCTCTCAACATTTACCTAATCTATTTACATTATATATAAACTTATAAAAATTATATAAATAATATTAAAATCGCATTCTATATACAAACTTTCTTAAACACTTAAAAAAATGGGAACAATAAAAGCCATAAATTTTAAAGTTTTAATTATTTTTTATAAAATTAAATAAGTAAAATTTCGTTATTTATTATTTCAAGACAAGTATATCGCTGATCTATTCTCTCATCTAATCTTAGATTCTTAATTTTTTTAAATTATAAGCTCATAATTTATATAGATATTAAAAATATTAATAATATTTTTAAATAATATATATATAAAAATATAAAAAGGTATCTTCTACTTTTTAATTAATTTTTTTTTTAAGTTTTCTTAAATATTTAGAATTAAAATTCAGGATTTTGATAATTTAAAAAAAAAATTTTTTTGTTAATTTCATGATCTTTAATATGTTTTTTTTATAAACTGTTAAATTAATTTAAT-CTAGAAAATAAATGTATTATTTTACTAAGTAGTTTTAAGTTATCTTTAAACTTAGATTTATTATTTATATTTATTTAAATTAAGCCGTATATTTATTTGAGAAAACAATTTCTCATGTTTTGTTTCTATTATCTTTTTACATTTTAATGATATTAAATAAAGTGTCTTTGTACCAAGTAATTTTTATTAATATTGGTGCATTTACTTTCTTTTAATATTAACTACTTAATTCTTGATTGTCCTTTCTCTAAGAACAATTAATTAAAGATTTAATATTTATCGCCTCATTTTCCAAGTTTTTATAAAATAATTTTAAGATTGCTATGCCTCGCGTGAGGCATGATGACCCATTAATATTAAGTTCATCTTGATCAAATTTTCGAACAAACTATATTGTGATACACTAAGATACTAATGTACTCCAATACTACTAATTAGATTATCCCAATTAACTTATCGCCACGTTTTTGATCAATTATTCATTTTTCATATAAATGTTAATTCAAACTTACTCGTCCGCTGATCGTAATCCTAAATACACTGGTTTCTAATTTGTTTTTGTTTTTATTCTCCAACTACTCTTTTTTCACGATTCATCCCCTACTCCTAGCAATTAATGTCCATTAAAATTAAGTATACCATACATTTTTATTATTTGTTTATATTTAAGGGTTTATATCCGTCCCCGTTTCATAATAAATAATATTTTATTTAGCATCTCATCTATTCTTTATTTGCCACACACGGTCCATCTTCCCTGAGATCTGTTTATTT-ATCCTTTCTAATGTCCTCGATTCTGGGCTGTCATCTCGACATCACCTCCCCTGTTTAGCGTTCTACGAATTATCAGCCTAAAATATTATCGATTAATTTATAGCCAATTTTTTGCCCATTTTAACGATTATAGTTCTTGCTCTACTACCTGTTTTGTTTAAAATCATTTTCAATTATTTCTTTGAATTTAACTCCTCATTACATTCATTACCCATGATTTATAGATCTTTCAATACCCCATACTCGTTAGAATCTATGTTGTATTCTTAAAAAATACCCCACTATCCCCTGAATTTTTCCCGCACATGCCCAGCACCGATTTTACTTTACCAGTTTAATCTACTAAAACATTCATCACTAAAATCCCAATTTCCTTACCATATCCCTTTACCCATAGTACTTGCATACACTGACTGTTACCCACAATTCTTAACAGACTCCTTCATGGAGCGTCTCCCAATATCATTAGATTTAATTTCATTAAAATAAATAATAGAATGTGTTATGCATTGATTATAATTAAATTATTTTCAGTTTAATATAAATCCTTCTAGTAAAT-GTAATAACAAAAAATTATTAAAAGACCTTTCGATCTCGTTCTATAAGATAAAATACTAATCTACAAATCATCAAATTCAATAATCTATTTTACTATAACAACATTATCAAATAATTACATATCTTTTTATATATTATTTCTTAAAAATTATACTGTAATTTA-TAACTTCTATTATATATCATTCAATATATCTTAATCAACTTAGAAATTAAGCAAGCTATTTGCCACAATAAATATATATTTAAGTCGCCTTGTAATTTCTTAAAAACTAGTAAATTTAATAACATCACCACTTAAGTTTAACCAATATTGATAAATAAAATCATTTTTACTTTTATTATCATTCACCTTATTTTCATTTATTATTTAAAATGAATTTAAAAAAAATTAAAGCTATTCTACAATACGAATTATATACAAAAATTAATTACATTTTTATTTTCACTAAAACTTGCAATCTTTAACCTTACCCCTTAGATAAAATATTAATTTAGTAAAACATTTTTCTGATTCACAAAAACTATTTAAGATTATGCTTAAATACTATAAAAATATGTCCTCTAATGATCAACGCTAATATATATTTTATAACAATGCATGCGTTTGGATAAAGCCTAACAAACATGTAAGTGGAGAAGTTCGATCATGATTCACACACTTTCTATACAACACTTTCATTTTTAATTTTAAATACGAAAAATCCTCTAGTCATTTTAAAAAGAAATAAAATCTCTTTGAAAAACACAATAGCTTATGTAATTGTCTTTTATTTCATCTTTTATTTAAATTCAAAAACATATTAATTTTTTTTTTTAATTATTACATAATATAAATTTGAAGCTATAATTTAAACGATGAAT
Hariotina_reticulata            GAAATCAAAAATTTCAATTTTAGGTATTTATTTTAATATACATCATTCGTGATAGTATAAACCAAAATGCAATATAAACAATATTTATTTTAATTACGTCAATAATATTAATATTTTTCTAATATATAAATCACCATAGATATAGACTAGTCTTGATCTTGAAAGATGCCTTTCTAGTATTTCATCCATAAATTTTCCTTAAATACTTTTGCATATTGATTCTTTAGCTAAATATTTGCTTATAGTGATTTTTGATATCATCTATTTTAGACCTTTGTGTCTAATTTACTTAGTAAATAAAGTTCTTTCATAGACATTAATAGTTTACAGAATATACTTTTAAGTCGTCTTTGAATATATCTATACAAATTTAAGAATTTTACGACTTATAACTATTTTTACCGACCATATTGATTACTTATCCTCATTAGCAATTTTTTAATAATTCTATATATTGATATTTAATTATATTTGAATGTATCAATAAATGTTATTTCTTATAACTTAAAGATAAGTTTATAAACTTTAAAAACTAAA--TAAGTATAATGTACTTTATGTACAATGTTTAATCTAAATTATCTTTTTAATAAGTTTTTTATCTAATAATTTTTAAAATTATATCAAGTTAAGTTATCAATGTTATTAATTCAAATATAGTCTTTCGGAATTATCTGTTATTAAATTCTTATTATCTGATTAAAATTCTCAACAAAATTTATATTTAATATAAAATCGCAAAACAATAAGTTTTTTATAGAGTTTTATGTTAGTATATTGTAGATTAATGAAGATTAATTTATAAAAATAAAATAAATTTAGTTAGATAGTTAATTATTAAGATATTATAATTTTAACCTTTTTATATTTAGTTCATTTAAAATTTTTTTTATGTATTAGATAAATGTTATGTTTCATTTAATAATTTATTAGAAATCGAATATATATATTTTAGTCTTATTAATAAACTATGTAATTAAAAAATGTAAGATATACTTAAACTCGAAAAAACAGTACTTGTGTATATTATAAGGAATTGGCTTAGTATTAGAATAGATGTGTGTAAAATTTCTAGCTGGATAATCTAGAATTCTATAGCAAAAAAGGATTAAATAAAAGTAAAATTTTTATTAAATAATTGTAATAAAACGTTTTGTATAAATTATAATATTTTAAAATTATTATTTAGACTTATTTTGTAAATATAATATTATTTAAGTTATTATAACATCTCGTTTATTAGGCTTAATATAGTTTATTTGTTGTTTACAATTTAATCTTTATTGTAAATTTATATAATGTTTGTAGTTGCTCATGTTAGATACTCACATTATTATGTTAATATTTTATAAAATTCATCTGTTTAAATTTTAAAGATTTAATCTTTTCATTGTTTTATCAAATTATAATATACAAATATTTTTAAAGATTAAATTTATTCGAATAAAAAGATTGTTTAAGAATTAATTAAACTTTATTGTAAAAAGCTTGTATATTTATTATTTTAGATAATATTTTAATAAAGTTTTTATAAATGTTGATTTTGTAAAATTTTAAATCTAAAATTTTATAACACTTTTAGTATTTAATCAGTAATGTAAAAAATACTTGTGACCTATTCTGATGTATTTTGAATTTATAATATTATTAGAGAATGATTCTTGGAAGTTTATATTATATATTTCCTATGTTTACTAGATTATACCTTTTCTAATTAATGTAATTAATAAAAAAAAAATGATAAT---GAAGTTAAATTTGCTTAAATTAAATGTTTCGATTACTTACGTTATAATATAAAAATTGCGCTTTTTTAAAATTTTATTTTTATACTGTTAGGTCCTTAAAACTTGAGTTACTTTATTTTACAATTTTAGTAAAAATGATATTTTTAATAAAGACTAAAAAATAGATTTAGTTCTATTATCAATTAACTTTAAAAATTTGTGATAAGATTAAATTTTGTAATAAAGGTTTTTTCTATGTTAGATATTAACCATTTGGTCTTGATTGAAAAGAAGACAAATAATAAAAAGAATTGTTTTCTTTTATTTTTTTTAATTAATCGTATATTTATTTTATGTTATTGATTTTAATTTGGCACATAAAGATTTTGCTTAATAATAATATATTTAAGTATTTATATTATATTTATCGAATTTAACTATTATATGCTTTAGGCATGTTTTTAAAAAAATTTTTATAAAAAATCAATCTTTTTAGCTTACTAAATTAGAATTTTAGTTGTTTAAATAGTTTTTCGATACTCACATGATTTTCTTTTTAATAGTAAATCAAAGTATTATTTTAATTCTAAAGTAAAACTGACAAATAGTTAAATTTTTGTAATTAGATCAACATTTATACGATGTATATTATATATCATTCAAATAATTTTCATCTAAGTTGCTATTTTAGATCTCTACCATCCCGAACGCTGGTATTTAATAAATATCAAAAATTATATTTTGCTCTTCCTAAGAATCAGATACTCGAATCGTTCGCATGTCCTGAATAATATGGTACGATTAAACATACTCATAGTTATACAGCGACTTACTAATATTTTGGGAATAGCACAACTAAAATTTCTATATATTTTAATATGAATTTTTATTTTAAAGTATGTATATTATATCTAATAATCTTTCTGTGCTAGGTTTTATTAAAATGAGGCGTTGTATTAAATTTGATATTTAATTATCTTAATTTATAATATATAAAGACATGTATGTGTTAATGAAAAGTTTAATTTTTCAATGAAAACCTTGAACTTTGGTTTATCTAAGATATTTTTCAAAAAGTTTAATTGTTTATTATATTAATTTAAATTTTAATTTTAATAATAAATAAAGCTTTGAAAGCTTAAAATAATATTTAGATTTTGTATCATGTGTACTATTAGAATAATCATTCAATTTATATTTTAAAAAAGTAATATTACTATATGTCCTTTTAATAAATATTAAATTATTATATTCTAATAAACTTTTTGAAAATTAGTTATATTGCTGTAAAATAAAAATTGTAATAATTTAAATAAGTAAACTAGTTTAATTATGATT------AAAAGTTCGAGTTTTTTAATAGTTAATAAATTAATTAAAAATTTATAAATAAAAATTAAATAATTTTAAAATTTATGAAGAAATTTTAATAAAATCTCGTCTAAAAAGAAGTTAAAAAATTATACTTATTTAGCCTATCTAATTTTAATCTGTAAATTATAATTACAATAAAATTGAAAGTCTGTAACTCATTTTTCAGAGTATCATCATTACTCTTTAAAAATCACTACAACATTCATTTAATAATTTTTTTTAAACAATGCTTGAATTAACATTTTAATTATAAAATAATACCTTTTCATATTTATCAATCACACTAACGTGACTCACTTATTCATAAATTATAGCCACTTATGTAAGAATTATTAAATATTTGTCCAATTTATCTAATTCTTCCTAAACTCTTGCTATCTAACCTTCCTAATATATGATTCCACATTATTAAATATAAAATCACAGTTCTCAATTTTTTCCTATGTTGATTGATTTTTCCAGCGATATACCTTCTTAGCTTTTATCTGTCTAATTTCTATAAGTTAATCATCTATTATTTATTTATAGTTAATTTTATGAACACATATTCAAGATAATACGTATTAGTTTTGTTTTTATTAATTATGTTTTATAATCTCATAATCACTAATTATTAATTTTATAAAATAAAAATTTTTATAAAACTTTGGGCTTTAAATGTACACTATTTTTTAATAAGTTTACACTAATTTGGTAATGTTTTATTATCAAATTTTTTTGATCAATAGTTATCAAAAAATTTTGTAAATTTGACAGATAATACTATATTAATAAAATATATTAATTAAAGTACTTATTTATATTAATGATTAAATTTTATTTTGTATTTAATTTCAAATTTTTTTTAAACATAGAATTAAATGTTAAAATTAATAAAATATGAATAAAATGAATTATTAAGTATTAAATCTTTGATAAATAAAAATGAATTATTAAATTAAATGTTTATTGTTGAAAATATATATTTTTTCTTCTTATAATGCTTGTCTCTTAGTTTATTAATAATGTTATTAAAAATTTAATATATAATTTTAATGTTTTCATTAAATTTTATAATAATATTATTTAAGGATATTATTTATTTTTTAATTGTATTTATTGTTCTTATTATTTAAAAATTATATCAAATTTATAAAGTCTAATTAAGCTTTATTATTATATTATCAAATATTTAATTATAATTTTTTTAATATTATAATTATTTTTATTGATTTATATTTTTATGTACATTTAATATATAATAGTATATCCTACATTAATTGTTCTGTAAATTTAATATTATAATCTAAATTAATAAATAACATTAATTTATTAATTATACTTTGAAAATTTTATAGAATTTTAATCTGTCAAATAAACAATTATTGAAACAAAGAATTTTTATTGTTCTTATTGTTAATATTATTATTCCTCATTTTTTATTGTTCCGGTTAATCTTTAAAAAGTATAATAATGTAACAAGTAGTTAAAGTAAATTTTATGAGATATAGATCCTTCATTATATAAAAGGTATCAGTTTAAGTAATTTTAGTATATAATAACATAATTATATTAATAATCTTTATAGGATAAGTATAGATATAGGATAAATACAAAATAATTAAACTCTAAAAAATATTTTTTGTCTTACTAATATTTATTTTTATTGAAGTTATTATCAAAATGGATTTTAAAAAAATTTTTGGTTTTATAAATGTGAATATATGATATTAAAATTGAATTTTTAAATAAATAATGATATTGTACTAAAATTTACTGTTACTATTTATAATCTATTTAAAAAATTGTAAAAAAATTTTTTTTAATGTATTTTATTATTAATTTTTTTTTTGTAGTTTTTTTATTTAATATAAACTTTTAATCTCGATAATTTAATTAAAATTCATTGTAAAATACACTTTATAAAGTTAAAATCTTTTTTTTAATTATTGACAAACTTCTTTTTATAATATACAGGTTTTCTATTTTTAAATTAAATTTCATTAATTTATCAATTTATAATAGACAATATAAATACTTTTTCACTAAAAAATTTAGTAAGAATGTAAATTACTTTAAAGTTTCATTAACAACAAATCCTTCACTATCCTTAATGTAATAAGCTTTAAAGTATTAGAAAAATTTAAAAATAATGTATATAATAATTTAAAAATAAATTAAACACACAATATTAACATTAAAAATTAATTTGATGACAGGTATCTAGTATCATTATATTAATATCAAAAACTATTATTTTTAAATAAAAGAAATACTAATAAATAAAATTTTAAGCAAAATAAGTTTTTTATATATAAACAATAGTAAATTTCAATAATAAATTTAAAAATATTATTATTTAAATTTTTATATAACATCTTTAGATTTATTAATATAGAGAATTCGATTAATTATTGAAAGACATTATCTATTGTTAAGTATCTGATTTATTTGGAAATTTTCTGAGTAATTGTAAAATTTATTATGTATCCATAGATTACTTATTATTATTAATATATATTTTATATTTATTTAGTTAATAGATATTTGACAAATAATTATAATTATTATATATTTTTAATGGATATTAAGCATTATAATAATTTATAATGTTATTAGTTGAAATAAAAATATAAAATAATTTCTAAAATTCAATAATAATTTTCTATATCTTACACTTTTAATTAAACAAATTTTTTACAACAATTTTATCTTGAACCCCAAACTGTAGCATATATTTAGTCATAAGAATATTTAATAATAAATATTTAGTAAAAATGTTAATTGTGAACCATACAACAACCCCCTCTCAACTTATATAAATGTTGATTAAAAATAGTTAAATTTTAATTTTTTTAGTTTTGTCTGTAAAATACACATTGTAATTAATAATTTTGATGATATATGAATGTAATATTTTTATTAAAAATTAAAATTTATATATATTAATATTTTTTTACATCAAAACCATAATATTAAATATATATTAATCATATTAATTAAGATCCTAATTTATAAAATTGGATTAATTTTTTTTTATTATTAATTAAGATGCATAATAGAAATTTATCTTCATTAATTTTTTAATTATATTATTATGCATTGCATGTTATAAATTCAGAATTGTAGTAGATTTGAAGGTTCACTTTTTTTAAACAGGTATGTAATCGATATCGATGAAGATCTAATGTGTTATTATTTTTATTATCAAAAGTGTTGTAAACTTAATTATTTCTAATTTTTATAATTATTTTTTCTTATATTTATGATTATAATATTAGATTTGTTTATTTTCAAGTATCCCTATTATTATAACCATTTTTCTATTTATGATCGAAATTTTTTTTGATCTATTTGGCTTAATTCAATTATTTAGTATCCAAATAAATAATATTATATTATGAATAAAATCTTTTATCAAATTTCTTATGTTACTTCGAGATTGATATAAACCACTTTGTTCCAACTTTATTATTTGTTCTGCTTTAAACTCAAATTTGTCCTTAATGGTCCCATAGAATTTAAAATATTATTTGTAATTTTCTTCATTGTTTTCATTTAACCCATTGCTATACCTTATTTTTTTACATAATTACAATGTATTTTATCGAAGGTTATCATAAATAATTTTGTATTTGTCCATTTTGGAATTTAGCCGTTTAAATTTTAGTAACACTGGGACCCAGGATCGTTTAACTTTTGTACTTAAGGAGTTTATAATGATCGTATATAGGTTCTGAACATACCTGTCAGATATATATATGATAAACCAATAGGTATAATTATCTAATACGATAATGATCGTCATTAAATAATATGTTTAAAAATAAGATTCGTATGAATTATATTGTCTTATTAGTTATTATTATTCTTATATAGATTGTCCTAACATTCTTTATGTTGTTTTACAGTGTAAACTTGTTTTATATACACTAGCTTACCAAGAAATATAATTAAAAGCGCTAATTACAATTTAAAGTACGTCATCTATTGTTTTTCTTTCTTTTTTAAATAATTTAAGTTTAAAATACATGTAATAACTAATTTATTTAGATCATTAAATACATTCAAGTATACAATTTTTTAAATTTACTTAA--ATAAAGTATGATTTCTCACTACATTTTTCTAGCTCTTATACAAAATTAATAACATAAAAGATAATTTTTCTTCTTTTAATTTTATTCTCTATTCGGACTTTGATCTCTGATAAAGAATTAGCTATATTAGTGATTTAGACAAAATCTTTATTGTTATTTAGACATGTAATGTTCGCATAGTATGAAATATTGGTCAATATTTAAGGTCATATATTAATTTATAGTCGAGTACTTTTCAATGTAAATAATTAAATTTTTTCTTTTATTAAAATTTTAAGATATTAAAAAAAAAATTTTAATATTTTGCAATCTAAAATTTAGTAACGTTAAAATACTACGAATTTATAGGAATTCTAACAAAAATAAAGATTACAAGAAATTAGTAATTAATTAGTTATAAGATTGGGTGAATAATTTACTTTAAAAAATAAATAAATAATATTATTAGTAAAGAGTAATTTTAACTTAAATCAATAATCAATAAAATAAATAAAACTAAGCATAAATGAATTTAATTTTTAAAGATAAATTTACAAGATCCAAAAAAGCTTTATAAAAGATTTGATGTTTGACATTTTTATTTAATTTATTATAGATCTTAAGATTATTAAATTGATATGTATATAAATATTTTCTTTAATTAGATCTAAAATCAATTATTAATATGGTTATGATAATAAGATCTCATTAATTACAAATTTTATAAAAAAAGATTAAATTTATTTTTTTATTTTACATTATCCAATATTTAAGTGATATTGTTTTTTTATGTATTAATCTTAATAAGATTATTACTAATTGAATTATAATTTATTAATTTATAGTTAAAATTTTTTTTTTAAAAATTAATTAAAAATTATAATTGATTAAAATAATCTAATAATAATTGAAAAATTATGAGCTTTCATTTTACTAGCTTTTTATTGATAGATAGATGTAATTAATTAAACAGTAATTGTAATAATATTGTTTATACGGATTTCTTCATTTACTTTATAAATGTTGGCTCATTTTATTTTTACTGAAATCTGATTATCTGAATGGTGGGTACACTATATATTAGAAATAGTTTATGTTTTTTTTTAGTTATGCACCTGTAATATTTTATTATATTTAAAAAATGTTTTAAAATTTCTACTTTATAAATGCGATCCAGTTAGGTAATTGATTAATTCTTAAAAAAAGATTTGATTAATTATTATTCGAAAAAGTATAAATATTTATTATAATTTTTATTCTAAATTAAAATAAGAACAAGTTTTTTCGTATAATAATATATTAATTAAGAAACTTAATTAATAAATATTGTTATTATGTAATTAATATAAATAATTATTTTAATGAAATTTAATGAGGAATCTACTTGATCAAAATTTATATCTTAAAAATCAAATAAAAATAGAACTATATTATATTTATTTTAGTTAACGAAATATATTTTTTAACAATTATTTGATGTTTGTTTTTAGCTACTTAACTTTTTACTCATAATTAGATCAAAATTATTAATTATATTGATAAAAATTAATTATTTGAATAAATTAAATATATTAATAAATCAATTATTTACGATTATTGGAAGAACTAGTTTTATATAGATACTTCAATATTCTATTATAAGTTCTGAACTTATTTTGTAATAATATCTTTAAATAAAGTAATTAAAAACTAATAGGGACATAATTACTTATAAACGACTTACAATTAAAAACTAATAATAAAATTGAAATAATAATAGTCATTTATTTTAAAGTCAGTATAATATTATAAAAATACAAGTAGATCGTTTTATAAATATATTTAAATATAAATGTGAATATTTTTTATCTATATTTTCAGTCTTTTAAAGAATTTTTAATTTATAAAATCTAAATTTATCTAAGTAAAATGATACAAAACATATTAAAAAAATGTTATTGAAATCCATAAGAGAAGATAAAAGAAAGTATCTTTTACGTATTCAAAATTTTTTTTATTGAATTATTGTAAATTTAATGAATAAAATCATGGTTTAATAAAAAATAAGTAATTAGAACATCGTATTAAATTTTTTTGATTATATTTGTTTATTATTAAAAAATTTAAAAAATTGAAAT-ATAGTAAATAATTTAAGAAATTTATTAAATAGTTTCAATTTATTTTCTTAAATTGAATTATAAAACTTTTTGAATTAAATTTAATAGTACAACTTATATAGTTATTAATTTCTTTTGAATTTTTTATTTAATCTGATTTTAAATTAATGATTAAACATAAAATAATTTTAAATTAAGGAAATTAATTAAAATTATGTGTTTTTTTCTTTTGCTAAATAAATTTTTTAAATTTTTGATGGCCTAATTATTATGATTATTTAATAAAAGGAATAATACATTGCTCATCACGTTCCAAGAGTTCACAAAACAATTATAAGTTAGCTTTGCTTTATTAAAAGCATTAAGACCTAATAATAATATGTTCATCATAAATAAATTAGTAAATAAATATAATTATGATATATTAATATACCAAAGTATCTCAATTATACTAATTAGGTTTTCCTAATTTACAATATGTTATGTTATTGAATAAATATTCATAGTAAATACAGTTGTAAAACTATATTGTTTTTTCCGTTGTTTTTATATTAGATTATACCTGTTTCTTAATTTCATTCGTTTCTTGTTCCCAATTGTTTTTTTTTTACGTTTCATCTCTAATTCTTTGTTAATAATGCTTATTAAATATAAGTAAATCTTAAATAATTATAATTTGTATTAATTAATAGGTTTATTTTCATCCCTATTTCATTATAAATTATTTTATGTATAATAACTCTTCTATTAATTATTTGCCACACACGGTCAATTTTCCTTGAGATTTGATTAATT-ATCTGTACTTATATTTTAGAATCTGAATTATTATTTAAATATAAGCAAGTTTGTCTAGCATTTTTTGAAACGTTCGACCAAAATAATATTTATTTATTTATTTTCTATTTAATGGCTAATTCCAAGATTACTGATTTGGTATTGCTTCCTGTTTCGCTAAAATTTACCCTCCTTTAATCTTCTAATATAAACACCCCTTTATTTACTCAATCCATGATTTACAGACCTTTCAACTCTCCAACCTCGTTGGAATCTATGTTGCTATCTAATATTTTACCTCTCAATTCTTTGTATTAATCCCGCACATGTCTAGCACCGATTTTATTTAACATGCTTAATATACTATTACATTCAACATAGAAATCCCTATCACTTTACCACTTCCCTTAACCCATTGATATTGCTTATTATGTCCACATCCCAATTTAATTAACAGTCCCCTTCATGAAGCGTCGCCCTATATTAATTGATAAAAATTTATTAAAATAATTAATAAAATTTGTTTATTAACGCTTATTATTTAATTATTTTTAGTTTAACATAATATTATTAACTAAGAAGTATAAATTATAAATAACAAAAAGTTTTTATGATTATTTTCGACAAGATATAATATATAATTACAATTCATTTAATTTAATAAATTTTCAAATTATAAAATTACTTTCTTTTATTAAAATTAATTTTCAAATTTTTTATAACAAAAAAAAAATTGTACATTA-TAATTATAAAAAAATTTTTTACAAAATATTTTATTTAATTTTAATATCAAATTTATCACTTGGTTCGTGTAATATATAATTTTATTGCATTTAATTTTTTAAAAGTCTAGTAAATCATATATCTACTCCACATTAATTAAATTTAAAATGAATTTAATAATCTATTTAACATGTATTACTAAATATTTTTTTTTCTTTAATTATTTTATATGAAATTAAAATAAATTAAATCTACTATATTATAAAATTTATAAATAAATACATATTAAATTTTTTTATATATTAATTTAATTATTTTGTAATTGAATTACCAAATATAAATAAATAAATTTCATAATATTTCGTTGAATTTAATTATCTATATAAGATTATGATAAAATAATAAAAAAAGAAGACCTTTATTGATTAACCCATATAGTTTCTCAAAAACATTTAATACTTATAAATAGAGTCTGACGAATAGACGAATAAAGCTTTTCTCATTCAACGCGTACGCCATTGCTGTGGTTAAAAGATCAGTAATACTAACTATGATTAACTTTCTATTATTTTTGTGTAGAAACAAAACATTACTGCTAAATATAATTATTCAAGTAATTTTTATTATTTTAATTGTTTATAAATATTTATAAATAAAGTTACTATTTTTTATAAACACCAAATAATTTAATATTGAAATAATTATTTATACGAAGTTT
[truncated: 391,767 more chars]
