# Supplementary material for: Order, please! Uncertainty in the ordinal-level classification of Chlorophyceae
Source: PeerJ. 2019 May 15;7:e6899. doi: 10.7717/peerj.6899 (PMC6525593; doi:10.7717/peerj.6899)
Supplement: Supplemental Information 1 — This compressed folder contains untrimmed, masked alignments for individual chloroplast genes (subfolder nexus), as well as trimmed alignments with appropriate analysis blocks and the consensus trees resulting from these single-gene and concatenated analyses (MrBayes subfolders). Supplementary methods with associated references are included in the SupplementaryMethods.txt file. SVDquartets, BaliPhy, PhyloBayes and RAxML analysis files are in separate subfolders, with their respective resulting tree files. Files associated with MrBayes analysis of the 1st and 2nd positions and the analysis of the 3rd positions are placed in the subfolders 1st_and_2nd_positions_only and 3rd_positions_only, respectively. The 18Splastid_combined subfolder contains the MrBayes analysis materials (alignment and consensus tree) for the analysis including nucleotide plastid data as well as 18S nucleotide data. Documentation, trees and scripts used to create Fig. 3 are included in the “Figure3” subfolder, and documentation for and full results of Treespace analyses are in the “Treespace” subfolder. The results of the AU topology tests are included in a Word document. [file peerj-07-6899-s008.zip › supplementary_alignments_trees/Figure3/treesummary/trees_37genes.trees]

#NEXUS
begin taxa;
	dimensions ntax=68;
	taxlabels
		Ankyra_judayi
		Atractomorpha_echinata
		Borodinellopsis_texensis
		Bracteacoccus_aerius
		Bracteacoccus_giganteus
		Bracteacoccus_minor
		Carteria_cerasiformis
		Carteria_sp_SAG_8_5
		Chaetopeltis_orbicularis
		Characiochloris_acuminata
		Chlamydomonas_applanata
		Chlamydomonas_nivalis
		Chlamydomonas_peterfii
		Chlamydomonas_reinhardtii
		Chlorococcum_tatrense
		Chlorogonium_capillatum
		Chloromonas_perforata
		Chloromonas_radiata
		Chloromonas_rosae
		Chlorosarcinopsis_eremi
		Chlorotetraedron_incus
		Chromochloris_zofingiensis
		Cylindrocapsa_geminella
		Desmotetra_stigmatica
		Dictyochloris_fragrans
		Dunaliella_salina
		Elakatothrix_viridis
		Floydiella_terrestris
		Follicularia_botryoides
		Golenkinia_longispicula
		Gonium_pectorale
		Haematococcus_lacustris
		Hafniomonas_laevis
		Hariotina_reticulata
		Jenufa_minuta
		Jenufa_perforata
		Kirchneriella_aperta
		Koshicola_spirodelophila
		Lobochlamys_culleus
		Lobochlamys_segnis
		Microglena_monadina
		Microspora_sp
		Mychonastes_homosphaera
		Mychonastes_jurisii
		Neochloris_aquatica
		Oedocladium_carolinianum
		Oedogonium_angustistomum
		Oedogonium_cardiacum
		Oogamochlamys_gigantea
		Ourococcus_multisporus
		Palmellopsis_texensis
		Parallela_transversalis
		Pediastrum_duplex
		Phacotus_lenticularis
		Pleodorina_starrii
		Protosiphon_botryoides
		Pseudomuriella_schumacherensis
		Rotundella_rotunda
		Scenedesmus_obliquus
		Schizomeris_leibleinii
		Spermatozopsis_similis
		Stephanosphaera_pluvialis
		Stigeoclonium_helveticum
		Treubaria_triappendiculata
		Trochiscia_hystrix
		Uronema_sp
		Volvox_carteri
		Carteria_crucifera
		;
end;
begin trees;
translate
1	Ankyra_judayi,
2	Atractomorpha_echinata,
3	Borodinellopsis_texensis,
4	Bracteacoccus_aerius,
5	Bracteacoccus_giganteus,
6	Bracteacoccus_minor,
7	Carteria_cerasiformis,
8	Carteria_crucifera,
9	Carteria_sp_SAG_8_5,
10	Chaetopeltis_orbicularis,
11	Characiochloris_acuminata,
12	Chlamydomonas_applanata,
13	Chlamydomonas_nivalis,
14	Chlamydomonas_peterfii,
15	Chlamydomonas_reinhardtii,
16	Chlorococcum_tatrense,
17	Chlorogonium_capillatum,
18	Chloromonas_perforata,
19	Chloromonas_radiata,
20	Chloromonas_rosae,
21	Chlorosarcinopsis_eremi,
22	Chlorotetraedron_incus,
23	Chromochloris_zofingiensis,
24	Cylindrocapsa_geminella,
25	Desmotetra_stigmatica,
26	Dictyochloris_fragrans,
27	Dunaliella_salina,
28	Elakatothrix_viridis,
29	Floydiella_terrestris,
30	Follicularia_botryoides,
31	Golenkinia_longispicula,
32	Gonium_pectorale,
33	Haematococcus_lacustris,
34	Hafniomonas_laevis,
35	Hariotina_reticulata,
36	Jenufa_minuta,
37	Jenufa_perforata,
38	Kirchneriella_aperta,
39	Koshicola_spirodelophila,
40	Lobochlamys_culleus,
41	Lobochlamys_segnis,
42	Microglena_monadina,
43	Microspora_sp,
44	Mychonastes_homosphaera,
45	Mychonastes_jurisii,
46	Neochloris_aquatica,
47	Oedocladium_carolinianum,
48	Oedogonium_angustistomum,
49	Oedogonium_cardiacum,
50	Oogamochlamys_gigantea,
51	Ourococcus_multisporus,
52	Palmellopsis_texensis,
53	Parallela_transversalis,
54	Pediastrum_duplex,
55	Phacotus_lenticularis,
56	Pleodorina_starrii,
57	Protosiphon_botryoides,
58	Pseudomuriella_schumacherensis,
59	Rotundella_rotunda,
60	Scenedesmus_obliquus,
61	Schizomeris_leibleinii,
62	Spermatozopsis_similis,
63	Stephanosphaera_pluvialis,
64	Stigeoclonium_helveticum,
65	Treubaria_triappendiculata,
66	Trochiscia_hystrix,
67	Uronema_sp,
68	Volvox_carteri;
	tree gen.2589000 = [&U] (((((((61:1.212549e-01,(64:3.623133e-01,67:1.490983e-01):5.420672e-02):1.192992e-01,(29:3.576584e-01,10:2.041376e-01):3.033058e-01):2.586445e-02,(39:3.506792e-01,((49:5.093659e-02,47:6.061698e-02):3.086326e-02,48:2.694726e-02):3.734312e-01):6.824180e-02):3.801892e-01,((7:1.645525e-01,8:2.018104e-01):1.764980e-01,(((((3:4.101826e-01,42:3.391682e-01):9.063414e-03,(11:2.31329…
	tree gen.3776500 = [&U] (((((((48:2.607918e-02,(49:4.458239e-02,47:5.400810e-02):1.589361e-02):3.458070e-01,39:3.129559e-01):5.606340e-02,((61:1.507704e-01,(64:2.824076e-01,67:1.019499e-01):6.550514e-02):1.035555e-01,(29:2.837448e-01,10:1.719232e-01):2.429615e-01):5.212759e-02):2.896962e-01,(((((36:2.035371e-01,37:1.927836e-01):2.077257e-01,31:2.427256e-01):5.149743e-02,((28:2.323737e-01,24:4.377…
	tree gen.1660000 = [&U] (2:5.722131e-02,((((((59:2.012227e-01,((35:1.086190e-01,60:5.984578e-02):1.877264e-01,((44:4.124510e-02,45:5.132495e-02):2.093147e-01,34:3.949517e-01):2.664224e-02):3.902542e-02):1.488058e-02,(46:1.476667e-01,(54:2.468967e-01,22:8.312595e-02):4.355873e-02):1.684207e-01):1.502165e-02,(23:2.368061e-01,(51:6.771182e-02,38:8.090305e-02):1.129074e-01):4.029761e-02):1.227973e-02…
	tree gen.2342500 = [&U] (2:8.564203e-02,((8:1.857868e-01,7:1.938348e-01):1.985032e-01,((((((24:4.435344e-01,28:2.242829e-01):6.358524e-02,(66:9.725698e-02,65:9.057852e-02):1.806597e-01):7.602337e-02,((31:3.540079e-01,(36:3.434903e-01,37:2.326301e-01):2.206361e-01):6.131104e-02,(53:3.630140e-01,43:3.376436e-01):8.257399e-02):1.413826e-02):6.260728e-02,(((((47:4.785814e-02,49:3.359719e-02):2.690848…
	tree gen.4126500 = [&U] (2:7.256477e-02,((((((((28:2.626358e-01,24:4.469266e-01):1.011819e-01,(66:9.210862e-02,65:5.575927e-02):2.010014e-01):7.678318e-02,(31:2.612115e-01,(36:2.346717e-01,37:1.995214e-01):2.004990e-01):1.424244e-02):4.615401e-02,(53:3.512953e-01,43:3.221894e-01):1.513826e-01):4.313541e-02,26:3.216773e-01):2.629268e-02,(((((20:7.890388e-02,13:1.122742e-01):1.932697e-01,19:1.30772…
	tree gen.5218000 = [&U] ((((((26:3.538347e-01,((((47:4.959522e-02,49:5.414466e-02):2.399667e-02,48:6.138604e-03):3.715567e-01,39:4.608745e-01):1.727141e-02,((29:2.579350e-01,10:1.935342e-01):3.262885e-01,((67:1.134197e-01,64:2.529929e-01):3.503606e-02,61:2.180949e-01):1.139248e-01):2.313556e-02):3.490134e-01):3.384693e-02,(53:2.982731e-01,43:3.580540e-01):1.410222e-01):2.357265e-02,(((65:9.331399…
	tree gen.1837000 = [&U] (((((((51:5.691271e-02,38:1.216291e-01):1.387673e-01,23:2.906214e-01):3.255057e-02,(((22:6.846421e-02,54:2.295586e-01):6.499083e-02,46:1.790309e-01):1.002726e-01,((35:1.476583e-01,60:8.089123e-02):1.392920e-01,59:2.743370e-01):2.162026e-02):3.157702e-02):1.695657e-02,(58:2.324180e-01,((5:3.921236e-02,6:8.704452e-02):1.588182e-02,4:9.500064e-02):1.928221e-01):5.487884e-02):…
	tree gen.2517500 = [&U] ((((((53:3.333430e-01,43:2.827822e-01):1.299574e-01,(((65:5.148604e-02,66:1.011513e-01):1.645565e-01,(28:2.875162e-01,24:4.424051e-01):3.819862e-02):9.086580e-02,((36:2.558644e-01,37:2.470116e-01):1.293640e-01,31:3.108167e-01):4.596073e-02):3.913950e-02):5.509574e-02,((((((67:1.348651e-01,64:2.946124e-01):2.722924e-02,61:1.631737e-01):9.723573e-02,(29:3.174350e-01,10:2.091…
	tree gen.3757500 = [&U] ((((((((23:2.664977e-01,((51:8.372402e-02,38:9.266061e-02):1.293718e-01,((46:1.468069e-01,(54:1.993275e-01,22:7.497820e-02):4.439625e-02):1.475237e-01,((35:8.033948e-02,60:1.033526e-01):1.500677e-01,59:3.031794e-01):2.435050e-02):2.811874e-02):6.310582e-03):3.499710e-03,(58:2.060200e-01,((6:5.956979e-02,5:4.764853e-02):3.150351e-02,4:8.365463e-02):1.717447e-01):6.673214e-0…
	tree gen.4699500 = [&U] (((((((65:4.147685e-02,66:1.000466e-01):1.485134e-01,(28:2.444022e-01,24:4.350374e-01):3.939141e-02):8.969030e-02,(53:3.926093e-01,43:2.937920e-01):1.219305e-01):2.246197e-02,(31:2.910253e-01,(36:2.863319e-01,37:1.614580e-01):2.141391e-01):1.150172e-01):7.210792e-02,((((((59:3.112879e-01,((45:5.684369e-02,44:5.573963e-02):3.217918e-01,(35:1.454150e-01,60:7.647718e-02):1.27…
	tree gen.5877000 = [&U] (2:6.786699e-02,((8:1.659256e-01,7:1.436016e-01):1.096029e-01,(((30:2.224126e-01,(((58:1.953855e-01,(4:6.752471e-02,(6:6.404340e-02,5:3.240611e-02):3.093846e-02):1.770186e-01):4.653524e-02,(44:5.169428e-02,45:6.645512e-02):2.703014e-01):1.245939e-02,((((35:9.086917e-02,60:6.953346e-02):1.164784e-01,59:2.393336e-01):1.643841e-02,((22:9.443146e-02,54:2.162761e-01):8.321082e-…
	tree gen.2765000 = [&U] (((7:1.785571e-01,8:1.478695e-01):1.601659e-01,(((53:3.505088e-01,43:2.459224e-01):1.575721e-01,(((((65:6.023823e-02,66:8.198300e-02):1.680171e-01,(28:3.062353e-01,24:3.319195e-01):7.168475e-02):7.908922e-02,((36:2.408882e-01,37:2.171089e-01):1.309121e-01,31:2.826236e-01):4.188931e-02):5.037521e-02,(((((64:2.499664e-01,67:1.434428e-01):4.868254e-02,61:1.702568e-01):3.65919…
	tree gen.3150500 = [&U] (((30:1.683642e-01,((((((54:2.238562e-01,22:1.093623e-01):5.681142e-02,46:1.067372e-01):1.549077e-01,((35:1.179422e-01,60:9.322324e-02):1.637684e-01,59:2.503031e-01):7.150123e-05):2.648309e-02,((51:5.632635e-02,38:8.942619e-02):1.378514e-01,23:2.515672e-01):6.317432e-02):4.863076e-03,((4:7.564466e-02,(5:3.290032e-02,6:6.572480e-02):4.457881e-02):2.101473e-01,58:1.782971e-0…
	tree gen.2014500 = [&U] (2:7.152520e-02,(((((((67:1.127053e-01,64:2.888578e-01):2.494281e-02,61:1.628512e-01):1.142265e-01,(29:2.806668e-01,10:1.962801e-01):2.835986e-01):2.599859e-02,(39:3.598228e-01,(49:4.886652e-02,(47:7.579951e-02,48:3.955965e-02):4.353137e-03):3.577369e-01):1.127454e-01):2.620347e-01,(((((11:2.185121e-01,(((18:1.862866e-02,16:1.756464e-02):1.648772e-01,((63:3.947708e-01,57:1…
	tree gen.4203000 = [&U] (((((((61:1.703817e-01,(64:2.858938e-01,67:1.256798e-01):2.914496e-02):5.359918e-02,(29:2.504771e-01,10:1.834364e-01):3.078718e-01):2.694775e-02,(39:3.646549e-01,((49:3.241488e-02,47:6.134992e-02):1.660272e-02,48:2.019510e-02):3.650110e-01):1.083899e-01):3.096355e-01,(26:3.207817e-01,((53:2.449683e-01,43:3.367872e-01):6.154491e-02,(((65:8.802314e-02,66:7.787798e-02):1.6933…
	tree gen.4691000 = [&U] (2:8.077431e-02,((((30:2.380441e-01,((((51:8.930066e-02,38:1.073477e-01):1.045793e-01,23:3.124541e-01):3.759801e-02,(((54:2.625610e-01,22:9.383914e-02):6.076075e-02,46:1.160630e-01):1.776779e-01,(59:2.999951e-01,(35:1.544676e-01,60:1.201686e-01):1.936053e-01):2.636881e-02):3.353988e-02):1.771304e-02,((58:2.184940e-01,(4:9.883805e-02,(6:9.965348e-02,5:3.868223e-02):9.136835…
	tree gen.2465000 = [&U] (2:7.532789e-02,((8:1.863785e-01,7:1.438536e-01):1.306311e-01,((((14:2.197846e-01,(15:9.009443e-02,(32:1.183390e-01,(68:7.748636e-02,56:2.623691e-02):9.537536e-02):4.025946e-02):4.868043e-02):2.214227e-02,(((3:3.286455e-01,42:2.981880e-01):3.366574e-02,(11:2.326516e-01,((21:1.550356e-01,(17:1.156684e-01,33:2.236390e-01):4.657411e-02):1.029050e-02,(12:1.247089e-01,(((18:1.7…
	tree gen.5306000 = [&U] (((7:1.606178e-01,8:1.383008e-01):1.630398e-01,(((((25:3.347371e-01,((41:2.544507e-01,40:1.048886e-01):1.332871e-01,(50:2.781588e-01,52:2.300993e-01):1.133309e-01):4.038872e-02):6.897809e-02,((20:8.180840e-02,13:6.460302e-02):1.867318e-01,19:9.570646e-02):2.057081e-01):6.034512e-02,((((32:9.804346e-02,(56:2.026476e-02,68:9.006177e-02):1.256945e-01):2.051657e-02,15:7.316263…
	tree gen.3944000 = [&U] (((7:1.823381e-01,8:1.917580e-01):1.470334e-01,(((((62:2.134303e-01,((((20:8.472331e-02,13:5.713642e-02):1.614349e-01,19:6.074251e-02):2.098533e-01,(((50:2.432670e-01,52:1.479787e-01):7.240020e-02,(41:2.248186e-01,40:9.980869e-02):9.934647e-02):3.100855e-02,25:2.691350e-01):7.364455e-02):4.676588e-02,(((3:3.726881e-01,42:3.298195e-01):4.270019e-02,(11:1.887656e-01,((12:1.1…
	tree gen.5602500 = [&U] (((62:2.440009e-01,((((15:7.642852e-02,((56:2.796869e-02,68:1.003570e-01):9.667773e-02,32:9.751143e-02):7.040942e-02):6.495194e-02,((9:2.726330e-01,34:4.357166e-01):4.005249e-02,14:2.469846e-01):7.439279e-03):3.777045e-02,((3:3.594231e-01,42:3.017106e-01):5.817209e-02,(11:2.151152e-01,(((21:9.144775e-02,(17:1.149224e-01,33:2.183430e-01):1.153393e-01):2.124879e-02,(((18:2.2…
	tree gen.3093000 = [&U] (2:9.049928e-02,((8:2.022253e-01,7:1.740216e-01):1.640566e-01,(((30:2.003887e-01,(((23:2.769429e-01,(51:6.305356e-02,38:1.099472e-01):1.468460e-01):5.571175e-02,((46:1.627199e-01,(54:2.513227e-01,22:7.178889e-02):4.228670e-02):1.525105e-01,(59:2.989749e-01,(35:1.040153e-01,60:7.333652e-02):1.511751e-01):1.482952e-02):5.461949e-02):1.955682e-02,((((5:4.962349e-02,6:6.080298…
	tree gen.5315000 = [&U] (2:1.032557e-01,((((26:2.987921e-01,(((48:6.539425e-03,(47:6.945449e-02,49:4.436158e-02):3.054556e-02):4.119889e-01,39:4.079162e-01):4.892537e-02,(((64:3.406883e-01,67:1.184784e-01):1.060193e-01,61:1.338593e-01):5.428531e-02,(29:3.083372e-01,10:2.974268e-01):2.693174e-01):5.563535e-02):2.753852e-01):6.829605e-02,(((36:3.017173e-01,37:2.403595e-01):2.253724e-01,31:2.755453e…
	tree gen.4351000 = [&U] (2:8.820164e-02,((((8:1.851923e-01,7:2.159353e-01):1.315770e-01,((62:2.487891e-01,(((14:1.708284e-01,9:4.594833e-01):1.225508e-02,((32:9.438917e-02,(68:1.263473e-01,56:3.493852e-02):1.161912e-01):5.008773e-02,15:1.182836e-01):7.393954e-02):4.804029e-02,((3:4.120249e-01,(11:1.950461e-01,((((17:1.255583e-01,33:2.459574e-01):1.110099e-01,21:1.167075e-01):1.529112e-02,(((55:3.…
	tree gen.4196500 = [&U] (2:9.150292e-02,(((26:3.517371e-01,((39:3.314520e-01,(48:3.115236e-02,(49:4.784130e-02,47:6.532852e-02):1.210376e-02):2.597460e-01):1.061809e-01,((29:2.812498e-01,10:2.174235e-01):3.009874e-01,(61:1.814667e-01,(67:1.236278e-01,64:2.789772e-01):9.772364e-02):8.151653e-02):4.020349e-02):2.815298e-01):8.834223e-03,((((53:4.194877e-01,43:3.134627e-01):1.636994e-01,((31:3.17395…
	tree gen.4159500 = [&U] (((7:1.605901e-01,8:2.102806e-01):1.624180e-01,((((((15:1.132377e-01,((56:3.848916e-02,68:1.065290e-01):1.544782e-01,32:1.120070e-01):2.492697e-02):6.201300e-02,(9:5.320335e-01,14:2.139916e-01):8.580634e-03):5.525245e-02,(62:2.949449e-01,((11:2.162860e-01,((21:1.190968e-01,(17:1.010017e-01,33:2.586174e-01):6.703185e-02):3.234058e-02,(12:1.226203e-01,((55:2.152356e-01,27:3.…
	tree gen.5354000 = [&U] (2:7.846402e-02,(((((44:4.806263e-02,45:5.259643e-02):2.450432e-01,(((((((22:8.745844e-02,54:1.743126e-01):5.118706e-02,46:1.570058e-01):1.756004e-01,((35:1.356248e-01,60:7.824820e-02):1.167162e-01,59:2.618349e-01):1.699762e-02):4.079859e-02,(51:5.513065e-02,38:9.700560e-02):1.968994e-01):3.691088e-02,23:2.502278e-01):3.893716e-03,(58:2.290601e-01,((5:4.626359e-02,6:5.6734…
	tree gen.4674000 = [&U] (2:8.269831e-02,((((((((67:1.419727e-01,64:2.753767e-01):9.127351e-03,61:1.823839e-01):7.795438e-02,(29:3.290074e-01,10:1.113736e-01):3.322095e-01):2.047107e-02,((48:2.561902e-02,(47:5.115367e-02,49:3.444512e-02):1.006210e-02):2.746952e-01,39:2.693882e-01):1.484950e-01):3.178798e-01,26:3.220592e-01):1.757358e-02,(((53:3.287745e-01,43:2.385619e-01):1.804843e-01,((28:2.62112…
	tree gen.2601000 = [&U] ((62:1.841915e-01,(((((((15:1.212243e-01,(32:9.915630e-02,(56:3.411892e-02,68:1.065863e-01):9.122769e-02):3.367099e-02):6.631787e-02,14:2.234941e-01):3.389366e-02,(9:3.489883e-01,34:3.791198e-01):6.337969e-02):1.360191e-04,(42:2.502787e-01,(3:3.528532e-01,(((((17:9.700182e-02,33:2.189239e-01):6.774041e-02,21:1.005204e-01):1.535244e-02,((57:2.183418e-01,(18:1.627183e-02,16:…
	tree gen.2003500 = [&U] (((30:2.246612e-01,(((45:9.153209e-02,44:2.024266e-02):2.931166e-01,((4:8.005151e-02,(5:3.803617e-02,6:7.497037e-02):1.654673e-02):1.659080e-01,58:1.868438e-01):6.093928e-02):2.195415e-02,(((51:5.912936e-02,38:1.096951e-01):1.433530e-01,23:2.386035e-01):1.000378e-01,((59:2.875371e-01,(35:1.663342e-01,60:8.154628e-02):1.588088e-01):3.909947e-02,((22:8.230475e-02,54:2.155467…
	tree gen.4900500 = [&U] (2:7.995529e-02,((8:1.673006e-01,7:1.777945e-01):1.653950e-01,(((((62:2.216752e-01,((((52:2.009902e-01,50:2.845802e-01):5.922090e-02,(40:9.405282e-02,41:1.886572e-01):1.502643e-01):3.849331e-02,25:2.544609e-01):7.256310e-02,((20:9.485008e-02,13:4.604924e-02):2.019131e-01,19:8.946069e-02):2.320545e-01):4.335582e-02):1.387566e-02,((((((68:8.427571e-02,56:4.896329e-02):8.6886…
	tree gen.6176000 = [&U] (((((((((64:2.535704e-01,67:8.694891e-02):6.714159e-02,61:1.373371e-01):1.209538e-01,(29:3.589237e-01,10:1.343968e-01):2.736207e-01):4.626371e-02,(((49:4.135246e-02,47:4.900375e-02):2.487797e-02,48:2.498525e-02):2.942301e-01,39:3.178752e-01):5.183862e-02):3.048233e-01,(7:1.587075e-01,8:1.610802e-01):1.871728e-01):3.014018e-02,(((((50:2.886212e-01,52:1.949712e-01):5.406288e…
	tree gen.1854000 = [&U] (((((((51:5.540743e-02,38:9.875341e-02):1.498432e-01,(((35:1.360782e-01,60:8.161465e-02):1.238590e-01,59:3.114304e-01):2.188882e-02,((22:1.001117e-01,54:2.061914e-01):4.075534e-02,46:1.230988e-01):1.335812e-01):2.168871e-02):4.941917e-02,(23:2.424166e-01,(58:2.223003e-01,((5:2.806938e-02,6:5.723678e-02):1.612772e-02,4:1.132799e-01):1.491845e-01):5.011354e-02):3.754346e-02)…
	tree gen.5132500 = [&U] (2:7.728304e-02,(((62:2.758285e-01,(((((3:3.538819e-01,42:2.919038e-01):2.968005e-02,(11:1.628198e-01,((((57:1.949189e-01,(18:2.138506e-02,16:3.285981e-02):1.239889e-01):4.229517e-02,((27:3.247244e-01,55:2.337758e-01):5.538696e-02,63:4.067706e-01):2.462020e-02):7.053307e-02,(21:1.025319e-01,(17:1.240339e-01,33:2.586457e-01):6.041333e-02):2.807841e-02):1.202133e-02,12:1.479…
	tree gen.2875000 = [&U] (2:6.650721e-02,((8:2.146752e-01,7:1.676866e-01):1.627972e-01,((((44:4.606311e-02,45:5.787190e-02):3.790036e-01,((((46:1.176263e-01,(22:4.709861e-02,54:2.382628e-01):1.164034e-01):1.607090e-01,(59:3.278306e-01,(35:1.116999e-01,60:1.046372e-01):1.315327e-01):3.629445e-02):5.275687e-02,(51:8.089438e-02,38:9.863850e-02):1.595351e-01):4.287395e-03,(23:2.818718e-01,(58:2.125393…
	tree gen.3660000 = [&U] (2:4.940220e-02,((((8:1.670447e-01,7:1.800725e-01):1.746994e-01,((62:2.419948e-01,(((20:9.018226e-02,13:6.864538e-02):2.608675e-01,19:5.193789e-02):2.893381e-01,(25:2.804470e-01,((40:1.171918e-01,41:2.209769e-01):1.745399e-01,(52:1.871216e-01,50:2.406252e-01):1.118990e-01):2.274249e-02):6.797276e-02):2.966492e-02):2.684522e-02,((34:3.143655e-01,9:3.313604e-01):5.865328e-02…
	tree gen.3790000 = [&U] (((7:1.517659e-01,8:1.673481e-01):2.114363e-01,(((((53:4.139103e-01,43:3.276069e-01):9.370493e-02,(((36:2.374488e-01,37:2.599928e-01):1.688786e-01,31:2.856238e-01):6.592593e-02,((65:7.304622e-02,66:1.083428e-01):1.882618e-01,(28:2.778152e-01,24:4.135966e-01):7.732444e-02):4.007031e-02):5.038081e-02):6.552407e-02,((((48:2.597234e-02,(47:5.723692e-02,49:3.516457e-02):1.49300…
	tree gen.2497500 = [&U] ((((((30:2.938067e-01,((((((54:2.193150e-01,22:4.299896e-02):9.048490e-02,46:2.021228e-01):1.848574e-01,((35:1.538445e-01,60:9.499324e-02):2.054307e-01,59:2.657251e-01):2.980132e-02):2.795145e-02,(51:7.432402e-02,38:1.102785e-01):1.604646e-01):1.548132e-02,(((6:7.918040e-02,5:2.008539e-02):2.352751e-02,4:7.924772e-02):1.484259e-01,58:2.013954e-01):6.452593e-02):1.745355e-0…
	tree gen.2479000 = [&U] ((((26:3.226251e-01,(((29:2.899875e-01,10:1.501166e-01):2.564196e-01,(61:1.294020e-01,(64:2.267847e-01,67:1.506393e-01):5.155730e-02):1.008768e-01):5.819299e-02,(39:2.520875e-01,((47:6.129984e-02,49:3.865880e-02):1.035198e-02,48:2.402121e-02):2.480757e-01):1.479567e-01):2.790318e-01):1.183711e-02,((((30:2.035568e-01,(45:7.081851e-02,44:1.807172e-02):2.755715e-01):2.180843e…
	tree gen.2106000 = [&U] (2:8.874230e-02,(((((53:3.736056e-01,43:3.145643e-01):8.652205e-02,(((66:8.306030e-02,65:8.308328e-02):1.675005e-01,(28:3.035533e-01,24:3.916222e-01):6.143154e-02):5.339954e-02,(31:3.419366e-01,(36:2.544279e-01,37:2.613453e-01):1.430588e-01):3.839394e-02):7.697656e-02):2.151106e-02,(26:3.040976e-01,((((67:1.280170e-01,64:2.817725e-01):4.310663e-02,61:1.525267e-01):8.427424…
	tree gen.4116000 = [&U] ((((((4:8.540165e-02,(5:3.221524e-02,6:6.192664e-02):1.010559e-02):2.169560e-01,58:2.199090e-01):3.642094e-02,(23:2.698603e-01,((((22:9.688618e-02,54:2.102369e-01):5.091561e-02,46:1.292879e-01):1.832097e-01,(59:3.006487e-01,((35:1.463415e-01,60:7.270113e-02):1.199532e-01,(45:5.086900e-02,44:5.962566e-02):2.502636e-01):3.047817e-02):1.915679e-02):1.489226e-02,(51:6.821467e-…
	tree gen.2571500 = [&U] ((((((((51:7.301535e-02,38:1.185019e-01):1.474951e-01,((59:2.913832e-01,(35:9.611336e-02,60:6.520526e-02):1.547900e-01):1.910417e-02,((54:2.108691e-01,22:8.369705e-02):3.826505e-02,46:1.396585e-01):1.904538e-01):2.220778e-02):1.817661e-02,(23:2.386324e-01,(58:2.089777e-01,((5:3.128171e-02,6:5.835224e-02):3.393296e-02,4:7.219254e-02):1.764969e-01):4.361478e-02):4.280319e-02…
	tree gen.4724500 = [&U] (2:9.323531e-02,((30:2.107235e-01,((44:3.276157e-02,45:7.029543e-02):2.247563e-01,(((((35:9.597379e-02,60:9.445889e-02):1.245768e-01,59:2.255748e-01):5.547188e-02,((22:7.025415e-02,54:2.525471e-01):5.406871e-02,46:1.858117e-01):1.462492e-01):4.242474e-02,(23:3.060709e-01,(51:6.160771e-02,38:9.533570e-02):1.090785e-01):6.950854e-02):1.285857e-02,(58:2.079419e-01,(4:1.088289…
	tree gen.2246000 = [&U] (2:8.863290e-02,((8:1.690612e-01,7:1.635186e-01):1.554792e-01,((((((((68:9.271945e-02,56:3.634521e-02):1.056989e-01,32:6.710525e-02):1.569358e-02,15:1.197551e-01):6.698253e-02,((34:3.810839e-01,9:3.782633e-01):8.127743e-02,14:1.705633e-01):4.175339e-02):2.055739e-02,((((11:1.671927e-01,3:4.359765e-01):3.373302e-02,((21:1.135587e-01,(17:1.097219e-01,33:2.201916e-01):6.49028…
	tree gen.3346500 = [&U] ((((((((11:1.528813e-01,(12:1.233670e-01,((21:1.189720e-01,(17:1.120863e-01,33:2.353809e-01):6.888864e-02):5.342805e-02,(((18:1.799734e-02,16:2.140412e-02):1.966853e-01,(57:1.569841e-01,63:3.100786e-01):4.699568e-02):4.878524e-03,(55:2.290536e-01,27:2.372810e-01):5.174798e-02):5.161994e-02):1.562869e-02):6.762809e-02):5.544705e-02,42:2.875454e-01):2.577981e-02,(14:1.555197…
	tree gen.4808500 = [&U] (((30:2.059009e-01,((45:5.506988e-02,44:4.203898e-02):2.993912e-01,(((((35:8.776434e-02,60:9.002267e-02):1.312609e-01,59:2.413909e-01):4.007448e-02,((54:2.227746e-01,22:9.293713e-02):4.352919e-02,46:1.411792e-01):1.544058e-01):2.898604e-02,(51:7.421189e-02,38:8.451819e-02):1.580100e-01):8.298447e-03,(23:2.427414e-01,(58:1.912114e-01,((6:5.907706e-02,5:2.096099e-02):3.41583…
	tree gen.2463500 = [&U] ((((((45:5.710880e-02,44:4.107820e-02):3.330904e-01,(((6:6.042294e-02,5:4.200813e-02):1.215247e-02,4:8.902240e-02):2.127208e-01,58:1.890202e-01):3.812753e-02):8.972221e-03,((23:2.567523e-01,(51:9.347082e-02,38:9.868692e-02):1.210460e-01):3.353185e-02,(((35:1.288687e-01,60:6.376559e-02):1.622007e-01,59:2.875647e-01):2.584177e-02,((54:1.916166e-01,22:1.332026e-01):7.174159e-…
	tree gen.5006000 = [&U] (((7:1.615833e-01,8:1.618128e-01):1.399844e-01,((26:3.352073e-01,((39:3.269563e-01,((47:5.624272e-02,49:2.289668e-02):2.135842e-02,48:1.508848e-02):3.347754e-01):3.351969e-02,((29:2.424088e-01,10:1.647128e-01):3.278540e-01,((64:2.645651e-01,67:1.034861e-01):3.911073e-02,61:1.793794e-01):6.268004e-02):7.370479e-02):2.260741e-01):2.170101e-02,(((62:2.749472e-01,(((11:1.91778…
	tree gen.1239000 = [&U] (((((45:6.081034e-02,44:4.301179e-02):2.528998e-01,(((51:5.549411e-02,38:1.430267e-01):1.252121e-01,23:2.295431e-01):5.211944e-02,(((46:1.294709e-01,(54:2.234234e-01,22:8.498920e-02):5.275453e-02):2.052331e-01,((35:9.457188e-02,60:1.113982e-01):1.515987e-01,59:2.627077e-01):2.642429e-02):2.152418e-02,(58:2.110173e-01,(4:8.695453e-02,(6:7.493101e-02,5:2.725112e-02):3.456308…
	tree gen.5423000 = [&U] (((((((45:4.021484e-02,44:6.313985e-02):3.113447e-01,(58:2.334140e-01,((6:6.480827e-02,5:2.195038e-02):2.435064e-02,4:9.320495e-02):1.962392e-01):2.697154e-02):1.556799e-02,(((59:3.002785e-01,(35:8.427963e-02,60:1.038288e-01):2.042006e-01):4.424927e-02,(46:2.151311e-01,(54:2.262856e-01,22:8.035199e-02):7.921100e-02):1.836873e-01):4.238402e-02,((51:8.158480e-02,38:9.877741e…
	tree gen.2092500 = [&U] ((((30:2.264432e-01,(((4:8.600771e-02,(5:4.117147e-02,6:6.377128e-02):2.420345e-02):1.327783e-01,58:2.262786e-01):1.135916e-01,(23:2.911690e-01,((51:9.988707e-02,38:1.204499e-01):9.925732e-02,((59:3.049897e-01,(35:1.122894e-01,60:9.951103e-02):1.106587e-01):2.720422e-02,((54:2.869955e-01,22:1.053609e-01):5.297693e-02,46:1.566477e-01):1.774294e-01):1.471079e-02):1.248203e-0…
	tree gen.5567000 = [&U] ((((((62:2.475655e-01,(((((((17:9.611895e-02,33:2.264426e-01):1.023275e-01,21:1.098684e-01):1.326345e-02,12:1.382470e-01):1.852379e-02,(((27:2.945510e-01,55:2.681223e-01):3.808555e-02,63:4.185245e-01):2.843404e-02,((18:1.701385e-02,16:3.271342e-02):1.237649e-01,57:2.110032e-01):4.626606e-02):4.725027e-02):3.850638e-02,11:1.647981e-01):6.127236e-02,42:3.055723e-01):1.553769…
	tree gen.4077500 = [&U] (((((7:1.558032e-01,8:1.595735e-01):1.725492e-01,((62:3.070763e-01,((((32:9.991705e-02,(56:2.684547e-02,68:1.151141e-01):9.477245e-02):1.531987e-02,15:1.230215e-01):5.720049e-02,((9:3.204174e-01,34:4.186840e-01):6.730659e-02,14:1.829483e-01):9.779870e-03):4.014012e-02,(42:2.855380e-01,(3:3.844981e-01,(11:2.237369e-01,((21:1.080941e-01,(17:9.886201e-02,33:2.246193e-01):5.19…
	tree gen.1268000 = [&U] (2:1.073216e-01,(((((((9:3.646642e-01,34:3.732913e-01):6.182227e-02,((32:9.390646e-02,(68:9.772507e-02,56:1.653019e-02):1.154501e-01):4.049015e-02,15:9.559719e-02):8.963888e-02):4.166058e-03,14:1.925850e-01):2.761137e-02,((3:4.133213e-01,((11:1.895652e-01,42:2.958675e-01):2.987651e-02,((21:1.411258e-01,((17:9.785161e-02,33:2.140068e-01):6.887624e-02,12:1.277847e-01):2.3055…
	tree gen.5783000 = [&U] (((7:1.577148e-01,8:2.563238e-01):1.860176e-01,((62:2.668298e-01,((((20:1.353712e-01,13:3.677070e-02):1.972608e-01,19:1.046415e-01):1.672202e-01,(((41:2.394073e-01,40:1.065085e-01):1.470760e-01,(50:2.961015e-01,52:1.648961e-01):8.091907e-02):4.908247e-02,25:2.410736e-01):7.847884e-02):3.035736e-02,(((3:4.149911e-01,42:3.136780e-01):3.345143e-02,(11:2.350490e-01,((12:1.4772…
	tree gen.2103500 = [&U] (2:6.781179e-02,(((((53:2.418543e-01,43:3.375630e-01):1.150596e-01,(((66:7.308835e-02,65:7.845397e-02):1.422223e-01,(28:2.545997e-01,24:3.560026e-01):7.461198e-02):9.377515e-02,(31:2.916311e-01,(36:2.716521e-01,37:2.467834e-01):1.446734e-01):7.356137e-02):4.260946e-02):2.211909e-02,(26:2.770143e-01,((((67:9.745537e-02,64:2.464103e-01):4.039634e-02,61:1.440281e-01):1.024744…
	tree gen.2444500 = [&U] (2:6.752696e-02,((8:2.024259e-01,7:1.838410e-01):1.728571e-01,(((((((20:1.091264e-01,13:5.780417e-02):2.414531e-01,19:8.064256e-02):2.415988e-01,(25:2.553242e-01,((50:3.051621e-01,52:2.096280e-01):9.080839e-02,(40:9.337944e-02,41:2.432072e-01):1.520583e-01):2.995773e-02):6.992476e-02):5.839377e-02,((((11:2.122425e-01,(12:1.381122e-01,((((18:1.431426e-02,16:1.686161e-02):1.…
	tree gen.3685500 = [&U] (2:7.797915e-02,((((30:2.376286e-01,((((59:2.694622e-01,((35:1.001461e-01,60:9.752814e-02):2.116882e-01,((54:3.152668e-01,22:7.126889e-02):6.640321e-02,46:1.188267e-01):1.365146e-01):1.212453e-02):1.381408e-02,(51:9.583604e-02,38:8.782168e-02):1.425010e-01):1.100548e-02,(23:2.929910e-01,(58:2.103605e-01,(4:9.450087e-02,(5:3.021178e-02,6:7.575877e-02):2.216559e-02):1.676746…
	tree gen.3915000 = [&U] (2:7.177485e-02,(((((8:2.013842e-01,7:1.497531e-01):2.305756e-01,(((((3:4.680032e-01,42:3.839113e-01):8.800159e-03,(11:1.835594e-01,(12:1.332426e-01,((21:1.292344e-01,(17:1.356281e-01,33:2.725654e-01):6.566745e-02):3.399845e-02,((57:2.287927e-01,(18:1.255429e-02,16:3.412573e-02):1.375720e-01):4.522118e-02,(55:3.450343e-01,(27:2.678293e-01,63:4.114380e-01):3.478310e-02):4.0…
	tree gen.4597000 = [&U] ((((26:2.922652e-01,((53:2.112639e-01,43:3.375155e-01):1.089433e-01,(((28:2.134164e-01,24:4.021957e-01):6.674191e-02,(65:1.240195e-01,66:6.663043e-02):2.225250e-01):8.963242e-02,(31:2.710778e-01,(36:2.425037e-01,37:2.863791e-01):1.760816e-01):9.737489e-02):2.647462e-02):1.738391e-02):2.561497e-02,(((7:1.758222e-01,8:1.434004e-01):1.545254e-01,(((((11:2.025970e-01,(12:1.434…
	tree gen.4147500 = [&U] (2:6.859518e-02,(((30:2.126728e-01,(44:3.640260e-02,45:6.592535e-02):2.976035e-01):2.051260e-02,(((((22:7.041665e-02,54:2.436137e-01):4.414103e-02,46:1.629412e-01):1.177697e-01,((35:8.855998e-02,60:1.085969e-01):1.514869e-01,59:2.724917e-01):3.973360e-02):4.645945e-02,(51:9.018035e-02,38:1.043480e-01):1.387089e-01):1.781751e-02,(23:2.456922e-01,(58:2.322528e-01,((5:3.48925…
	tree gen.3574000 = [&U] ((((((((28:2.903871e-01,24:3.618187e-01):3.228994e-02,(65:7.696376e-02,66:9.285235e-02):1.465373e-01):7.232778e-02,(31:3.144407e-01,(36:2.224609e-01,37:1.775307e-01):1.747312e-01):6.717118e-02):6.351090e-02,(53:2.988019e-01,43:3.239569e-01):1.264432e-01):1.007666e-02,(26:2.568465e-01,((39:3.136283e-01,((47:5.349293e-02,48:3.025947e-02):1.472024e-02,49:3.186560e-02):3.36644…
	tree gen.5830500 = [&U] (((26:3.042639e-01,(((31:3.099455e-01,(36:2.335918e-01,37:2.632034e-01):1.736976e-01):7.746961e-02,((53:4.020264e-01,43:2.989161e-01):7.643259e-02,((28:2.198522e-01,24:4.793673e-01):4.731136e-02,(65:7.792973e-02,66:8.936870e-02):1.544163e-01):9.134568e-02):5.017691e-03):7.814253e-02,(((((47:6.020865e-02,49:4.923634e-02):1.140528e-02,48:2.248909e-02):3.109398e-01,39:3.96312…
	tree gen.4800500 = [&U] (((7:1.294861e-01,8:1.673531e-01):1.532997e-01,((((30:2.399471e-01,(((58:2.226476e-01,((6:5.745759e-02,5:3.991348e-02):3.268903e-02,4:5.280045e-02):1.888666e-01):3.513694e-02,23:2.078524e-01):7.118336e-02,((((35:1.167409e-01,60:7.230702e-02):1.832084e-01,59:2.982407e-01):3.250892e-02,((54:2.255147e-01,22:8.329338e-02):7.347252e-02,46:1.654295e-01):1.740264e-01):3.539343e-0…
	tree gen.2783000 = [&U] (((7:1.430924e-01,8:1.793351e-01):1.738968e-01,((26:2.607397e-01,(((61:1.750315e-01,(67:1.053360e-01,64:3.056426e-01):4.136310e-02):8.089701e-02,(29:2.341522e-01,10:1.898543e-01):3.117509e-01):3.732012e-02,(((47:5.423552e-02,49:4.275341e-02):1.256130e-02,48:1.860185e-02):2.305095e-01,39:2.692380e-01):8.628818e-02):1.775265e-01):2.178300e-02,(((53:3.003794e-01,43:3.021692e-…
	tree gen.4094500 = [&U] (((7:1.556269e-01,8:1.539091e-01):1.851789e-01,((((25:2.004006e-01,((41:1.759957e-01,40:1.093223e-01):1.355767e-01,(50:3.246344e-01,52:1.482735e-01):1.016127e-01):4.031669e-02):5.059030e-02,((20:1.217065e-01,13:3.560583e-02):1.726426e-01,19:7.895799e-02):2.878418e-01):6.175239e-02,((9:3.979657e-01,34:3.268436e-01):8.581718e-02,(((((56:1.987536e-02,68:1.086814e-01):1.172714…
	tree gen.5536500 = [&U] ((((((45:7.382624e-02,44:4.149607e-02):3.219611e-01,30:2.345388e-01):1.439714e-02,((23:2.249030e-01,(58:1.817140e-01,((6:6.885871e-02,5:4.101259e-02):2.071290e-02,4:7.572921e-02):1.742746e-01):6.935100e-02):4.071980e-02,((51:7.832381e-02,38:1.368427e-01):1.400503e-01,(((35:1.175927e-01,60:1.431755e-01):1.279562e-01,59:3.065121e-01):5.498894e-02,((54:3.019455e-01,22:6.52743…
	tree gen.3529000 = [&U] ((((((31:3.284446e-01,(36:2.029907e-01,37:1.997889e-01):1.714874e-01):2.916967e-02,((24:4.023230e-01,28:1.991175e-01):9.839536e-02,(65:8.105802e-02,66:6.743140e-02):1.589138e-01):1.044763e-01):5.913733e-02,((53:2.854839e-01,43:3.857053e-01):1.005555e-01,(((39:2.760010e-01,((49:4.119057e-02,47:4.926669e-02):1.036091e-02,48:2.686195e-02):2.291185e-01):9.790162e-02,(((64:2.77…
	tree gen.1450000 = [&U] ((((30:2.041114e-01,(45:5.191086e-02,44:6.561467e-02):2.832087e-01):2.899733e-02,((((5:5.080229e-02,6:7.825151e-02):1.842492e-02,4:1.003189e-01):2.147757e-01,58:2.399356e-01):7.419747e-02,(((46:1.376498e-01,(54:2.848933e-01,22:9.109897e-02):7.131970e-02):1.534964e-01,(59:2.840553e-01,(35:1.207795e-01,60:7.155284e-02):1.401658e-01):1.797042e-02):5.513396e-02,((51:6.630554e-…
	tree gen.5803500 = [&U] (2:7.857894e-02,(((44:3.428549e-02,45:6.673670e-02):2.648220e-01,((((((22:7.739368e-02,54:1.899825e-01):4.793669e-02,46:1.395410e-01):2.217640e-01,(59:2.977902e-01,(35:1.186991e-01,60:5.292393e-02):1.390642e-01):4.210921e-02):2.849828e-02,(51:8.476698e-02,38:8.045481e-02):1.532654e-01):2.568818e-02,(23:2.163479e-01,(58:2.200194e-01,(4:7.776222e-02,(6:6.231857e-02,5:4.30969…
	tree gen.2362000 = [&U] (((((((59:2.278129e-01,(35:7.135362e-02,60:1.063400e-01):1.298433e-01):2.310107e-02,((54:2.244234e-01,22:6.722905e-02):3.500023e-02,46:1.205685e-01):1.609950e-01):5.856588e-02,(51:4.820490e-02,38:1.046738e-01):1.569328e-01):1.164667e-02,(23:2.367937e-01,(58:2.112532e-01,(4:1.176874e-01,(6:4.734803e-02,5:3.384448e-02):3.405484e-02):1.341756e-01):5.250388e-02):5.156449e-02):…
	tree gen.3997500 = [&U] ((((((53:2.434060e-01,43:3.408637e-01):1.500618e-01,(26:3.259764e-01,(((29:3.407661e-01,10:1.547094e-01):2.120917e-01,((67:1.540349e-01,64:2.790806e-01):2.918845e-02,61:1.865309e-01):8.734370e-02):4.178570e-02,(39:3.415771e-01,((47:5.375748e-02,49:4.780574e-02):1.470479e-02,48:2.106848e-02):2.658846e-01):7.479472e-02):2.084846e-01):6.835092e-03):8.553538e-03,(((24:3.735377…
	tree gen.5568000 = [&U] (2:8.244115e-02,((8:2.116191e-01,7:1.513937e-01):1.859768e-01,((((((40:9.996597e-02,41:2.454308e-01):1.136938e-01,(52:1.655751e-01,50:2.763990e-01):7.577653e-02):5.167465e-02,25:3.266637e-01):6.646189e-02,((20:1.056938e-01,13:6.052533e-02):2.411384e-01,19:1.196163e-01):2.602944e-01):1.545692e-02,((((3:4.712637e-01,(11:1.883241e-01,(((((18:2.300261e-02,16:2.208428e-02):1.45…
	tree gen.5071500 = [&U] ((((45:5.310716e-02,44:6.575309e-02):2.965984e-01,(((((46:1.079439e-01,(22:1.114781e-01,54:1.788497e-01):8.440156e-02):1.606729e-01,(59:2.526565e-01,(35:1.185689e-01,60:9.348473e-02):1.695774e-01):2.728204e-02):1.828204e-02,(51:8.057753e-02,38:9.364468e-02):1.421690e-01):1.478303e-02,(((4:1.142307e-01,(6:6.560998e-02,5:2.248753e-02):1.613447e-02):1.926663e-01,58:2.189687e-…
	tree gen.1530500 = [&U] ((((((53:3.286962e-01,43:2.869461e-01):1.011073e-01,(((36:3.061049e-01,37:1.758828e-01):1.367753e-01,31:2.646055e-01):8.762902e-02,((28:2.166435e-01,24:4.043335e-01):4.558092e-02,(65:9.477230e-02,66:5.790001e-02):1.773624e-01):8.110944e-02):1.147949e-02):3.876973e-02,(26:2.499203e-01,((39:4.437569e-01,((47:5.476026e-02,49:4.891385e-02):1.963764e-02,48:2.009901e-02):2.95629…
	tree gen.4920000 = [&U] ((((((((45:5.555507e-02,44:3.913665e-02):2.922870e-01,58:2.515914e-01):7.288642e-03,((6:6.187842e-02,5:2.721301e-02):2.108422e-02,4:1.045749e-01):2.239807e-01):1.444557e-02,(((51:8.403169e-02,38:1.030739e-01):1.239550e-01,23:2.842423e-01):4.656750e-02,(((35:9.139585e-02,60:8.273928e-02):1.946831e-01,59:3.276682e-01):2.910744e-02,((54:2.477538e-01,22:6.823934e-02):7.327625e…
	tree gen.5165000 = [&U] (2:9.116406e-02,((8:1.900769e-01,7:1.175552e-01):1.868175e-01,(((62:2.535510e-01,((((9:3.341777e-01,34:3.692810e-01):8.807743e-02,(15:9.846143e-02,(32:8.780955e-02,(68:1.170646e-01,56:2.393669e-02):8.533654e-02):5.852975e-02):6.662809e-02):1.055700e-02,14:2.128367e-01):2.817182e-02,(42:3.255678e-01,(3:3.971862e-01,(11:1.905862e-01,((((17:1.220035e-01,33:2.518570e-01):8.959…
	tree gen.2175500 = [&U] ((((((31:2.790402e-01,(36:2.155780e-01,37:2.465647e-01):1.391211e-01):8.778801e-02,((24:5.230796e-01,28:2.448001e-01):9.594568e-02,(65:5.957834e-02,66:1.030975e-01):2.063792e-01):8.781531e-02):5.788690e-02,((((((41:2.450901e-01,40:8.922231e-02):1.449616e-01,(50:2.873151e-01,52:1.932669e-01):7.453461e-02):4.044259e-02,25:2.578495e-01):1.308332e-01,(((15:1.319273e-01,((56:3.…
	tree gen.3103000 = [&U] (((7:1.750913e-01,8:1.253510e-01):2.011355e-01,((((((20:1.040349e-01,13:8.452159e-02):1.404252e-01,19:7.836455e-02):2.786605e-01,((50:2.682866e-01,52:2.010461e-01):6.747402e-02,((41:2.275831e-01,40:1.110635e-01):1.130721e-01,25:2.636858e-01):2.804654e-02):4.771668e-02):3.070998e-02,62:2.402823e-01):1.440333e-02,(((14:2.136151e-01,(9:3.781599e-01,34:3.945686e-01):5.942246e-…
	tree gen.4267500 = [&U] ((((((51:6.346840e-02,38:1.103864e-01):1.337827e-01,23:2.335016e-01):4.585992e-02,((46:1.676706e-01,(22:1.157350e-01,54:2.054063e-01):4.324952e-02):1.550644e-01,(((35:1.162555e-01,60:9.259740e-02):1.386017e-01,((45:7.762111e-02,44:3.712632e-02):2.350835e-01,34:3.611700e-01):3.685033e-02):2.104546e-02,59:2.847484e-01):1.479520e-02):3.882611e-02):2.222836e-02,(30:2.371134e-0…
	tree gen.2653000 = [&U] (((7:1.932321e-01,8:1.551577e-01):1.716685e-01,(((62:3.049729e-01,(((3:3.435105e-01,42:2.811182e-01):2.589286e-02,((((12:1.300762e-01,((57:2.191644e-01,(18:1.540161e-02,16:3.017421e-02):1.491483e-01):3.863272e-02,((27:3.157539e-01,55:2.991479e-01):2.877662e-02,63:4.137998e-01):1.274361e-02):2.977980e-02):2.772403e-02,21:1.311402e-01):2.647360e-02,(17:9.394472e-02,33:2.7679…
	tree gen.4765500 = [&U] (2:6.885800e-02,((((44:5.014112e-02,45:4.501793e-02):3.106897e-01,30:1.895621e-01):1.674367e-02,((58:2.397049e-01,(4:1.022305e-01,(6:5.166286e-02,5:3.155336e-02):2.737873e-02):1.719177e-01):3.852508e-02,(((((35:1.058050e-01,60:7.412878e-02):1.550121e-01,59:2.519623e-01):2.451764e-02,((22:6.687086e-02,54:1.986069e-01):3.126090e-02,46:1.269086e-01):1.765721e-01):1.715251e-02…
	tree gen.2118500 = [&U] (2:5.729190e-02,((((((23:2.410722e-01,((((46:1.310233e-01,(54:1.930184e-01,22:9.371832e-02):4.903198e-02):1.201636e-01,(35:7.087007e-02,60:1.120020e-01):1.799959e-01):1.791532e-03,59:2.801668e-01):2.759955e-02,(51:4.471841e-02,38:1.013778e-01):1.824336e-01):8.760962e-03):1.518981e-02,((4:5.991032e-02,(5:5.019626e-02,6:4.534333e-02):2.121416e-02):1.716073e-01,58:1.907483e-0…
	tree gen.1674500 = [&U] ((((26:3.210452e-01,((53:3.004435e-01,43:3.328183e-01):1.262583e-01,(31:2.883364e-01,(((28:3.157608e-01,(65:1.119480e-01,66:7.805261e-02):1.367253e-01):1.544573e-02,24:4.325770e-01):9.376986e-02,(36:1.964095e-01,37:2.398517e-01):1.923078e-01):3.891589e-02):1.072700e-02):1.812542e-02):1.253428e-02,(((7:1.594821e-01,8:1.375564e-01):1.705077e-01,((((((50:2.149467e-01,52:2.529…
	tree gen.3562000 = [&U] ((((((((20:1.060217e-01,13:6.149629e-02):1.957945e-01,19:7.163129e-02):2.421377e-01,(((41:2.416178e-01,40:1.156604e-01):1.435951e-01,(50:2.502672e-01,52:2.062309e-01):7.931498e-02):3.033177e-02,25:2.522124e-01):5.982640e-02):4.495228e-02,((((((17:1.393917e-01,33:2.149920e-01):6.038546e-02,((((57:1.691314e-01,(18:1.163228e-02,16:1.054300e-02):1.344501e-01):2.043490e-02,(63:…
	tree gen.2427500 = [&U] (2:7.165168e-02,((((((((48:6.419503e-02,47:5.874884e-02):6.882119e-03,49:3.394980e-02):3.042952e-01,39:2.992566e-01):7.550318e-02,((29:2.628305e-01,10:2.330174e-01):3.352295e-01,(61:1.615944e-01,(64:2.830338e-01,67:9.769561e-02):3.456024e-02):7.259908e-02):4.308525e-02):2.166631e-01,26:2.384512e-01):6.211418e-02,(((53:3.642916e-01,43:3.204746e-01):1.401152e-01,(31:3.213607…
	tree gen.2425500 = [&U] ((((30:2.893182e-01,(((45:6.954076e-02,44:3.208600e-02):2.916452e-01,(58:1.983139e-01,((6:8.164407e-02,5:4.539529e-02):3.919987e-02,4:7.745035e-02):1.535560e-01):5.301189e-02):2.193951e-02,(((((54:2.420240e-01,22:7.389029e-02):6.635599e-02,46:1.676199e-01):2.506326e-01,(59:2.717584e-01,(35:1.006674e-01,60:8.007042e-02):2.017826e-01):4.214868e-02):3.117604e-02,(51:6.506513e…
	tree gen.4246000 = [&U] (2:7.785580e-02,((8:1.889702e-01,7:1.738399e-01):1.998164e-01,((((((((64:2.995238e-01,67:1.575743e-01):7.096916e-02,61:1.769413e-01):7.799384e-02,(29:2.779090e-01,10:2.136917e-01):2.824076e-01):2.729677e-02,(39:3.083076e-01,((47:5.258305e-02,49:2.833064e-02):2.412970e-02,48:2.108175e-02):3.450272e-01):1.137058e-01):2.008463e-01,(26:3.386485e-01,(53:2.587536e-01,43:3.663647…
	tree gen.4694500 = [&U] (((((((51:5.652355e-02,38:1.005790e-01):1.646514e-01,23:2.901399e-01):1.822267e-02,((59:3.049665e-01,((45:5.407890e-02,44:3.850756e-02):2.588147e-01,(35:1.151278e-01,60:8.135202e-02):1.351695e-01):3.021045e-02):1.701090e-02,((54:2.889874e-01,22:7.447759e-02):7.958650e-02,46:1.395780e-01):1.443446e-01):4.496240e-02):1.198246e-02,(58:2.277104e-01,((6:6.822476e-02,5:5.217508e…
	tree gen.2143500 = [&U] (((7:1.792854e-01,8:1.939899e-01):1.942087e-01,((((((59:3.240892e-01,(34:4.233632e-01,((45:6.301980e-02,44:3.733054e-02):2.955141e-01,(35:1.232694e-01,60:7.173731e-02):1.287606e-01):1.597368e-02):4.259722e-02):1.183735e-02,((54:2.188890e-01,22:9.376902e-02):6.026609e-02,46:1.798412e-01):1.714124e-01):3.378017e-02,(((4:8.421408e-02,(6:6.883173e-02,5:2.035830e-02):3.261554e-…
	tree gen.3750500 = [&U] (((((26:3.142499e-01,(((48:1.358638e-02,(49:5.008018e-02,47:4.764026e-02):2.269122e-02):2.417649e-01,39:3.417132e-01):4.384538e-02,(((64:2.655097e-01,67:1.805099e-01):4.785656e-02,61:1.862469e-01):8.203982e-02,(29:3.241433e-01,10:1.497769e-01):2.428106e-01):4.959317e-02):2.406520e-01):4.177188e-02,((((28:2.254834e-01,24:3.552458e-01):5.829458e-02,(65:7.770310e-02,66:6.6904…
	tree gen.3189500 = [&U] (2:7.775249e-02,(((((53:3.133827e-01,43:3.256977e-01):5.846483e-02,(((28:2.266439e-01,24:3.916669e-01):6.131351e-02,(66:8.112526e-02,65:4.087855e-02):1.892267e-01):6.580132e-02,(31:2.755792e-01,(36:2.165169e-01,37:2.588406e-01):1.605316e-01):4.868570e-02):3.107748e-02):5.765501e-02,26:2.871615e-01):5.258206e-03,((((29:2.626013e-01,10:1.743607e-01):2.773439e-01,(61:1.520536…
	tree gen.2242000 = [&U] ((((((31:2.975090e-01,(36:2.578031e-01,37:2.701744e-01):1.778186e-01):5.650069e-02,((28:2.385624e-01,24:4.332573e-01):7.183455e-02,(65:4.328573e-02,66:1.177701e-01):1.516148e-01):7.724108e-02):8.272792e-02,((53:3.378692e-01,43:3.596641e-01):1.104800e-01,(((39:3.208632e-01,((49:4.111280e-02,47:6.065895e-02):2.063156e-02,48:1.574902e-02):3.844883e-01):7.352679e-02,((29:3.002…
	tree gen.4374000 = [&U] (2:7.744700e-02,(((((((24:4.504074e-01,28:2.330701e-01):1.010125e-01,(66:7.884854e-02,65:6.394802e-02):1.692321e-01):6.102019e-02,((36:2.671202e-01,37:1.854945e-01):1.990476e-01,31:3.377772e-01):4.732700e-02):2.761774e-02,(53:2.523220e-01,43:2.969259e-01):1.185894e-01):8.951408e-02,((((39:2.703737e-01,((47:6.937244e-02,49:4.182958e-02):1.595573e-02,48:2.957065e-02):2.65494…
	tree gen.2864500 = [&U] (((((((((42:2.939901e-01,3:3.419442e-01):8.006014e-03,(11:2.045537e-01,(((17:1.024261e-01,33:2.313278e-01):7.665560e-02,21:1.307995e-01):2.718605e-02,(((63:4.044927e-01,(27:2.296902e-01,55:2.184375e-01):5.910502e-02):7.269009e-03,(57:2.045048e-01,(18:1.936902e-02,16:2.936057e-02):1.372109e-01):4.968044e-02):5.434336e-02,12:1.368870e-01):1.486638e-02):2.998035e-02):3.362819…
	tree gen.2638500 = [&U] (2:6.236207e-02,((((8:1.950974e-01,7:1.717050e-01):2.089006e-01,(((25:2.575761e-01,((40:1.135477e-01,41:1.808563e-01):1.368599e-01,(50:2.943952e-01,52:1.875039e-01):6.443760e-02):4.440841e-02):3.766651e-02,((20:6.372623e-02,13:5.511672e-02):2.287810e-01,19:1.259508e-01):2.676364e-01):3.737986e-02,(62:2.662698e-01,((42:3.251729e-01,(3:4.114251e-01,(11:1.743145e-01,(((17:1.0…
	tree gen.1837000 = [&U] (((((((51:5.691271e-02,38:1.216291e-01):1.387673e-01,23:2.906214e-01):3.255057e-02,(((22:6.846421e-02,54:2.295586e-01):6.499083e-02,46:1.790309e-01):1.002726e-01,((35:1.476583e-01,60:8.089123e-02):1.392920e-01,59:2.743370e-01):2.162026e-02):3.157702e-02):1.695657e-02,(58:2.324180e-01,((5:3.921236e-02,6:8.704452e-02):1.588182e-02,4:9.500064e-02):1.928221e-01):5.487884e-02):…
	tree gen.3059500 = [&U] (2:8.684577e-02,(((((31:3.257564e-01,(36:2.294886e-01,37:2.058721e-01):2.739452e-01):3.011308e-02,(24:4.499709e-01,((66:8.815628e-02,65:6.658340e-02):1.627771e-01,28:2.865743e-01):5.462149e-02):9.701352e-02):2.152291e-02,((26:3.112847e-01,(((61:1.519638e-01,(67:1.061646e-01,64:2.742122e-01):6.600894e-02):7.870234e-02,(29:2.990297e-01,10:1.677418e-01):2.879910e-01):5.091974…
	tree gen.1731000 = [&U] (((((45:6.175485e-02,44:4.311712e-02):2.996260e-01,((58:2.285912e-01,((5:4.411192e-02,6:6.567371e-02):1.955966e-02,4:8.654400e-02):1.851586e-01):8.603513e-02,(((59:3.101481e-01,(35:1.216544e-01,60:8.275748e-02):1.222618e-01):2.217699e-02,((22:9.229883e-02,54:2.377967e-01):4.256785e-02,46:1.929104e-01):1.509255e-01):2.597079e-02,((51:5.103970e-02,38:1.291992e-01):1.493330e-…
	tree gen.2311500 = [&U] (((7:1.294044e-01,8:1.567822e-01):1.346868e-01,(((((((65:8.677888e-02,66:9.498819e-02):1.163519e-01,(24:3.998446e-01,28:2.944440e-01):8.541843e-02):1.024400e-01,(53:3.733191e-01,43:3.177084e-01):1.410252e-01):1.905302e-02,(31:3.005599e-01,(36:2.292442e-01,37:1.893588e-01):1.976366e-01):6.380970e-02):4.035502e-02,((((((4:8.531821e-02,(6:8.106109e-02,5:3.340019e-02):1.089051…
	tree gen.2954000 = [&U] (2:7.521970e-02,(((30:2.693794e-01,(((4:7.793063e-02,(6:7.493765e-02,5:3.310207e-02):3.800617e-02):1.626043e-01,58:1.949419e-01):4.048519e-02,(((51:7.419043e-02,38:1.070768e-01):9.733096e-02,23:2.328217e-01):4.929671e-02,((46:1.623026e-01,(22:1.090901e-01,54:2.166638e-01):4.485773e-02):1.319440e-01,((35:9.571675e-02,60:1.185908e-01):1.257995e-01,59:3.118173e-01):5.188379e-…
	tree gen.1337500 = [&U] ((62:1.140755e-01,(((((14:1.732128e-01,(((68:4.692051e-02,56:3.499298e-02):3.774568e-02,32:6.169184e-02):7.663240e-02,15:4.431128e-02):9.329566e-02):1.785504e-02,((7:1.826179e-01,8:1.421751e-01):8.978665e-02,((41:1.334716e-01,40:1.475958e-01):6.578902e-02,(50:2.217231e-01,52:1.682042e-01):3.517110e-02):1.700224e-01):8.368505e-02):4.385913e-03,(((((12:9.607439e-02,(27:3.499…
	tree gen.1923500 = [&U] ((62:2.190587e-01,((((((((68:6.197634e-02,56:3.980045e-02):5.817185e-02,32:7.885523e-02):6.363688e-02,15:2.550126e-02):1.213812e-01,14:2.019572e-01):8.172754e-03,(((52:2.205233e-01,50:2.656455e-01):6.184598e-02,(41:2.083426e-01,40:2.631657e-01):4.826822e-02):1.842177e-01,(7:2.174630e-01,8:1.585598e-01):1.593723e-01):6.600646e-02):1.766414e-02,((((((12:1.196805e-01,(27:4.10…
	tree gen.4072500 = [&U] ((((((((((((24:3.045971e-01,(65:5.922262e-02,66:6.240727e-02):8.809288e-02):5.505704e-02,28:2.177913e-01):8.972785e-02,26:1.748303e-01):1.097583e-01,((36:2.322633e-01,37:1.513283e-01):1.626243e-01,31:2.574077e-01):8.322496e-02):9.116470e-03,(((20:4.019281e-02,13:2.618080e-02):1.448645e-01,19:1.524637e-01):2.438722e-01,((52:2.027684e-01,50:1.981707e-01):7.698542e-02,(41:2.4…
	tree gen.3851000 = [&U] ((((((((30:1.904530e-01,((31:2.729030e-01,(36:2.162434e-01,37:2.147062e-01):1.968100e-01):4.478154e-02,(((43:2.162728e-01,53:1.964330e-01):1.255535e-01,((28:1.898722e-01,(24:3.261946e-01,(65:8.739465e-02,66:4.551974e-02):8.569570e-02):5.834896e-02):1.572149e-01,26:1.784862e-01):4.491185e-02):2.133683e-02,((20:4.769907e-02,13:2.247957e-02):1.542299e-01,19:1.229003e-01):1.80…
	tree gen.4848500 = [&U] (((9:1.848143e-01,((((34:3.026535e-01,(((3:3.195783e-01,42:3.040014e-01):3.741747e-02,25:2.988004e-01):1.458671e-02,((55:2.267562e-01,(12:8.723744e-02,((((33:1.968180e-01,63:1.869851e-01):4.737555e-02,21:1.262956e-01):2.940444e-02,(17:1.285991e-01,((16:7.154956e-02,18:2.497411e-02):1.478333e-01,57:8.542950e-02):2.335577e-02):4.249286e-02):3.609172e-02,27:3.387592e-01):2.91…
	tree gen.3897500 = [&U] ((62:1.796112e-01,((((7:1.422949e-01,8:1.826012e-01):1.544426e-01,((14:1.750723e-01,(15:1.566395e-02,((68:4.539202e-02,56:3.361858e-02):5.241120e-02,32:7.803876e-02):6.224846e-02):1.239429e-01):1.760721e-02,((34:2.607884e-01,25:2.739012e-01):1.873729e-02,((3:2.740086e-01,42:1.733080e-01):4.955896e-02,((((27:3.632402e-01,((63:1.725594e-01,33:2.227450e-01):2.414070e-02,(21:1…
	tree gen.6123000 = [&U] ((62:1.396267e-01,(((((25:2.974622e-01,(3:3.117551e-01,42:2.179444e-01):2.311698e-02):5.297120e-02,((11:1.679267e-01,(((12:6.365924e-02,27:3.523133e-01):1.520298e-02,((((16:6.824038e-02,18:1.239849e-02):1.392318e-01,57:6.882871e-02):2.374077e-02,17:1.311927e-01):2.782211e-02,(21:1.170409e-01,(33:1.726188e-01,63:1.546263e-01):4.800788e-02):1.936861e-02):2.995794e-02):9.6730…
	tree gen.2369000 = [&U] ((62:2.207531e-01,(((30:1.906219e-01,(((((60:7.077711e-02,35:1.061721e-01):6.124290e-02,(38:1.128778e-01,51:7.412759e-02):1.374402e-01):2.142971e-02,(23:1.799061e-01,((54:1.491101e-01,46:1.623160e-01):2.632181e-02,22:1.471344e-01):6.356318e-02):1.202207e-02):5.635114e-02,(((5:2.755255e-02,4:6.445003e-02):1.577232e-02,6:4.590578e-02):1.771947e-01,58:2.072891e-01):4.000734e-…
	tree gen.4584500 = [&U] ((((((14:2.030149e-01,(15:5.068871e-02,((68:3.852104e-02,56:7.025126e-02):5.550170e-02,32:6.502227e-02):6.346629e-02):8.345713e-02):2.285539e-02,(((((12:7.123698e-02,(27:3.574413e-01,((((16:4.601900e-02,18:2.036802e-02):1.498078e-01,57:9.075097e-02):1.734983e-02,17:1.374079e-01):2.944426e-02,((33:2.082506e-01,63:1.489450e-01):2.843875e-02,21:1.246919e-01):1.224906e-02):5.3…
	tree gen.5195500 = [&U] (((9:1.658748e-01,((((((67:9.794932e-02,64:1.882537e-01):1.061058e-01,61:9.381536e-02):7.495138e-02,((39:3.896808e-01,(29:2.260385e-01,10:1.894503e-01):1.518231e-01):7.219500e-02,(49:1.506993e-02,(48:4.516856e-02,47:4.516674e-02):1.139522e-02):3.548458e-01):1.027385e-02):1.335663e-01,((((((35:9.867229e-02,60:7.052119e-02):4.454832e-02,(51:7.848720e-02,38:1.030067e-01):1.31…
	tree gen.1254500 = [&U] (((9:2.065344e-01,(((14:1.760363e-01,(((68:3.255301e-02,56:3.524011e-02):3.849544e-02,32:1.195484e-01):8.347949e-02,15:3.772007e-02):6.129576e-02):2.987641e-02,((((25:2.845932e-01,3:3.236122e-01):5.789698e-02,42:2.437900e-01):3.169190e-02,(((12:7.772863e-02,(27:3.460519e-01,(((33:2.362469e-01,63:1.603868e-01):5.431748e-02,21:1.311230e-01):3.703019e-02,(((16:7.276848e-02,18…
	tree gen.4241000 = [&U] ((62:2.262265e-01,(((((14:2.073037e-01,(15:2.668755e-02,((68:2.898502e-02,56:4.817922e-02):5.187889e-02,32:8.039034e-02):6.796863e-02):1.027719e-01):2.501705e-02,((7:2.109671e-01,8:1.842753e-01):8.190158e-02,((50:2.376431e-01,52:2.216246e-01):2.895840e-02,(40:1.415207e-01,41:1.966050e-01):8.393964e-02):1.968558e-01):6.473107e-02):1.665155e-02,(34:3.133134e-01,(25:3.226185e…
	tree gen.2570500 = [&U] ((62:1.530289e-01,(((((42:2.673079e-01,3:3.137840e-01):4.337055e-02,(11:1.613119e-01,((12:8.061033e-02,(27:3.634113e-01,((17:1.178757e-01,((16:5.387712e-02,18:2.184981e-02):1.557580e-01,57:1.049975e-01):2.227496e-02):8.510288e-03,(21:1.156673e-01,(63:1.659743e-01,33:2.339679e-01):5.391541e-02):1.872914e-04):4.084064e-02):3.948282e-02):5.885514e-02,55:1.951193e-01):1.349235…
	tree gen.5565000 = [&U] ((((((((42:1.687099e-01,3:2.944209e-01):9.174171e-02,25:3.161957e-01):1.231116e-02,((((27:3.871180e-01,(((57:7.726368e-02,(16:4.876500e-02,18:1.580260e-02):1.317166e-01):5.663209e-02,17:9.298227e-02):1.018826e-02,((63:1.865761e-01,33:1.770337e-01):5.800221e-02,21:1.099387e-01):2.057657e-02):2.846487e-02):3.292288e-02,12:9.472344e-02):8.882278e-02,55:1.927558e-01):1.594323e…
	tree gen.1787000 = [&U] ((62:2.160206e-01,(9:1.868792e-01,(((14:2.010418e-01,(15:2.596137e-02,((68:3.197251e-02,56:4.669861e-02):3.971547e-02,32:8.845391e-02):7.395017e-02):1.031660e-01):2.702682e-02,(((((50:2.289914e-01,52:2.201790e-01):3.540329e-02,(40:1.724238e-01,41:1.851377e-01):8.038778e-02):1.567562e-01,(7:1.869366e-01,8:1.443132e-01):1.351918e-01):8.246625e-02,34:2.638231e-01):1.697776e-0…
	tree gen.2900500 = [&U] ((62:2.309071e-01,(9:1.835505e-01,(((((((6:3.693921e-02,(5:4.492110e-02,4:8.729264e-02):3.630089e-02):1.292286e-01,58:1.899540e-01):4.936132e-02,(((22:1.317738e-01,(54:1.943146e-01,46:2.112331e-01):1.035491e-02):8.103768e-02,23:2.115554e-01):2.870796e-02,((60:7.411538e-02,35:1.283300e-01):8.132762e-02,(38:1.321902e-01,51:8.281135e-02):1.316332e-01):1.535248e-02):2.803178e-…
	tree gen.4628000 = [&U] ((62:1.826687e-01,(((((67:1.071189e-01,64:2.295859e-01):9.628788e-02,61:1.601931e-01):9.063809e-02,(((29:3.026520e-01,10:2.590522e-01):1.354790e-01,39:4.377393e-01):7.718377e-02,((47:7.577720e-02,48:4.345055e-02):4.290878e-02,49:1.293486e-03):3.742472e-01):6.901498e-02):1.162771e-01,(((((31:2.351406e-01,(36:2.819229e-01,37:1.645213e-01):1.525767e-01):9.184047e-02,((((28:2.…
	tree gen.2533000 = [&U] ((62:1.642073e-01,(((59:1.459149e-01,(44:3.089549e-02,45:1.689590e-02):6.914470e-02):3.286870e-02,(30:1.582165e-01,(((38:1.297854e-01,51:6.947349e-02):1.056044e-01,(23:1.669694e-01,(((22:9.448702e-02,46:1.597491e-01):3.671210e-03,54:1.469174e-01):7.322356e-02,(60:5.672848e-02,35:7.830287e-02):7.425887e-02):1.042463e-02):2.135210e-02):2.944591e-02,((((26:2.071093e-01,(28:1.…
	tree gen.1977500 = [&U] ((62:1.602510e-01,(((((61:1.323940e-01,(67:8.882457e-02,64:2.403479e-01):8.679057e-02):1.408962e-01,(((10:2.759575e-01,29:2.526164e-01):1.046508e-01,39:3.762685e-01):1.278759e-01,((47:6.294802e-02,48:4.172994e-02):1.109180e-02,49:2.931994e-02):4.267146e-01):2.283615e-02):1.373092e-01,(((((((((65:5.166287e-02,66:4.760563e-02):1.083369e-01,24:2.988414e-01):2.983681e-02,28:2.…
	tree gen.1437500 = [&U] (((9:1.640622e-01,((((34:3.197600e-01,((((27:4.001228e-01,(((33:2.030405e-01,63:1.725417e-01):5.429659e-02,21:1.342441e-01):2.299905e-02,((57:8.872850e-02,(16:5.190580e-02,18:4.381878e-02):1.581113e-01):3.745247e-02,17:1.285757e-01):2.099238e-02):1.535127e-02):2.332176e-02,12:8.827005e-02):8.598366e-02,11:1.732694e-01):2.292927e-02,55:2.338878e-01):8.185651e-03):1.601020e-…
	tree gen.2083000 = [&U] (((((((((68:4.945055e-02,56:4.664043e-02):5.449159e-02,32:6.954541e-02):7.290793e-02,15:2.033671e-02):1.117123e-01,14:1.607563e-01):1.935486e-02,((34:2.859608e-01,((25:3.263880e-01,(3:2.455586e-01,42:1.802804e-01):3.884460e-02):3.547497e-02,(11:1.796533e-01,((((((16:6.954964e-02,18:1.344174e-02):1.393697e-01,57:8.779927e-02):1.332178e-02,17:1.552484e-01):1.285150e-02,(21:1…
	tree gen.2718000 = [&U] ((62:1.671087e-01,(9:2.443184e-01,((((((7:1.779063e-01,8:1.625874e-01):1.861794e-01,((50:2.727940e-01,52:1.737117e-01):6.281063e-02,(41:1.754158e-01,40:1.910978e-01):5.258345e-02):1.869001e-01):2.219613e-02,14:2.127649e-01):3.756058e-02,(25:3.038118e-01,(((68:5.026928e-02,56:5.301990e-02):4.267302e-02,32:8.636221e-02):8.098880e-02,15:2.364648e-02):6.955636e-02):6.992037e-0…
	tree gen.3250000 = [&U] ((62:1.570837e-01,(((((((49:3.699285e-02,(47:5.652810e-02,48:4.003240e-02):1.776704e-02):3.272215e-01,(39:4.025938e-01,(29:2.062175e-01,10:1.885819e-01):1.188564e-01):6.749339e-02):1.786252e-02,((67:9.498829e-02,64:1.513074e-01):6.355150e-02,61:1.708844e-01):6.241644e-02):1.489930e-01,((30:1.761399e-01,(59:2.067870e-01,(44:2.100331e-02,45:3.076687e-02):7.148159e-02):2.8667…
	tree gen.5384000 = [&U] ((62:1.623460e-01,(9:1.695356e-01,(((((((27:3.449716e-01,((21:1.010079e-01,(63:1.684806e-01,33:2.030065e-01):5.880780e-02):1.240819e-02,(((16:6.401771e-02,18:2.064267e-02):1.305479e-01,57:8.542573e-02):1.120050e-02,17:1.071415e-01):2.434140e-02):3.260990e-02):2.261535e-02,12:1.053925e-01):5.289318e-02,55:2.328524e-01):1.430113e-02,11:1.911169e-01):2.173514e-02,(25:2.738131…
	tree gen.2836500 = [&U] ((((((((39:3.825951e-01,(29:3.026631e-01,10:2.909419e-01):5.981326e-02):3.866379e-02,(49:2.920583e-02,(47:5.012246e-02,48:2.459645e-02):2.800222e-02):3.236018e-01):3.042989e-02,((67:1.109278e-01,64:1.856581e-01):1.036312e-01,61:1.366378e-01):1.306616e-01):1.439130e-01,((((31:2.556083e-01,((20:6.153834e-02,13:2.595818e-02):2.042423e-01,19:9.833575e-02):1.776854e-01):4.57346…
	tree gen.4400000 = [&U] ((((((((25:2.309551e-01,34:2.383138e-01):4.000565e-02,(42:1.422443e-01,3:2.796254e-01):7.180245e-02):1.755932e-02,((11:1.748795e-01,(((21:1.110547e-01,(33:1.708086e-01,63:1.266894e-01):4.938307e-02):1.837299e-02,(17:1.348219e-01,(57:1.173847e-01,(16:6.023374e-02,18:3.482137e-02):1.297212e-01):4.930432e-02):1.106769e-02):3.836683e-02,(12:5.383665e-02,27:3.325178e-01):3.3646…
	tree gen.2975000 = [&U] ((((((30:1.916987e-01,(59:2.136115e-01,(44:3.216017e-02,45:1.741201e-02):9.167493e-02):1.641064e-02):5.026302e-02,(((((22:1.329012e-01,(54:1.540810e-01,46:1.653241e-01):1.015847e-01):7.669139e-02,(23:1.818461e-01,((35:1.343778e-01,60:5.358341e-02):7.765809e-02,(51:7.306803e-02,38:1.110068e-01):1.311009e-01):2.631880e-02):4.357823e-03):2.815486e-02,((7:2.176341e-01,8:1.2455…
	tree gen.1650500 = [&U] ((((((((30:1.595785e-01,((31:2.208012e-01,(36:2.173390e-01,37:1.834462e-01):2.236824e-01):9.342623e-02,(((43:2.643671e-01,53:1.924266e-01):1.336838e-01,(26:1.930564e-01,(28:2.534949e-01,(24:3.043149e-01,(65:5.643478e-02,66:7.577278e-02):6.818457e-02):2.070178e-02):1.902352e-01):3.836621e-02):1.911467e-02,((20:5.282989e-02,13:3.207259e-02):2.033571e-01,19:1.484676e-01):2.50…
	tree gen.5772500 = [&U] (((9:2.030403e-01,(((14:1.652227e-01,((25:2.278311e-01,((52:1.826644e-01,50:2.584877e-01):6.446973e-02,(41:2.064164e-01,40:1.843232e-01):9.856751e-02):1.896193e-01):4.710909e-02,(((68:3.919384e-02,56:5.844426e-02):4.717478e-02,32:8.239417e-02):7.178275e-02,15:3.140346e-02):1.032406e-01):2.425803e-02):1.944827e-02,(((11:1.917256e-01,(((((63:1.967391e-01,33:2.231141e-01):5.7…
	tree gen.3597000 = [&U] ((((((((((((5:2.714206e-02,4:5.839539e-02):3.977667e-02,6:6.706055e-02):8.936665e-02,58:1.544168e-01):3.061773e-02,((23:1.489609e-01,((54:1.799569e-01,46:1.543157e-01):2.577263e-02,22:8.852281e-02):8.555923e-02):3.956056e-02,((38:1.136700e-01,51:5.572827e-02):9.212986e-02,(60:6.902344e-02,35:9.609303e-02):8.039499e-02):1.271274e-02):3.581488e-02):5.373386e-03,((7:2.234035e…
	tree gen.2279000 = [&U] ((62:2.052297e-01,((((40:1.468139e-01,41:2.073270e-01):5.908136e-02,(50:2.296561e-01,52:1.884065e-01):4.539985e-02):2.188454e-01,9:1.544902e-01):6.931687e-02,((((25:2.893552e-01,(42:1.668233e-01,3:2.932627e-01):3.852707e-02):2.756692e-02,((11:1.742093e-01,(55:2.034270e-01,((((57:7.598063e-02,(16:4.844129e-02,18:3.010205e-02):1.152850e-01):2.241986e-02,(17:1.582616e-01,(21:…
	tree gen.3517000 = [&U] ((((((59:1.768441e-01,(44:1.867427e-02,45:2.333002e-02):8.464049e-02):7.316345e-02,((((((((60:7.532033e-02,35:8.912742e-02):7.901705e-02,(38:1.371919e-01,51:8.681451e-02):1.027503e-01):2.091545e-02,23:1.521489e-01):4.471720e-03,(22:1.021641e-01,(46:1.621009e-01,54:1.318270e-01):4.530163e-02):9.844698e-02):2.095169e-02,((6:4.044077e-02,(5:2.616538e-02,4:7.171934e-02):2.9776…
	tree gen.3875000 = [&U] ((62:1.633644e-01,((((59:1.860962e-01,(44:3.680440e-02,45:9.682946e-03):8.572475e-02):3.808383e-02,((((49:1.992714e-02,(47:4.952094e-02,48:3.468576e-02):2.210740e-02):2.587871e-01,(39:3.908626e-01,(10:2.454177e-01,29:2.227940e-01):1.455116e-01):7.041387e-02):3.058565e-02,(61:1.196725e-01,(67:8.268777e-02,64:2.127761e-01):1.087083e-01):1.014313e-01):1.472213e-01,((30:2.0584…
	tree gen.4586500 = [&U] ((62:2.002273e-01,((((((((68:2.920591e-02,56:3.850939e-02):5.219761e-02,32:8.464362e-02):7.612472e-02,15:2.644540e-02):9.170100e-02,14:2.003869e-01):4.364309e-02,((11:1.951492e-01,(55:1.864252e-01,(12:1.045911e-01,((21:1.218246e-01,((17:1.365307e-01,((16:6.765795e-02,18:1.210433e-02):1.301480e-01,57:1.192920e-01):1.921264e-02):2.805024e-02,(33:1.785504e-01,63:1.485161e-01)…
	tree gen.1966500 = [&U] ((((((((((68:3.231820e-02,56:4.648673e-02):6.338538e-02,32:9.118672e-02):5.923810e-02,15:3.365718e-02):9.562046e-02,14:2.218810e-01):3.488248e-02,((7:2.151835e-01,8:1.564837e-01):1.999160e-01,(((49:8.263581e-03,(47:4.756846e-02,48:3.585313e-02):2.275634e-02):3.333813e-01,((67:7.448620e-02,64:2.242573e-01):9.173053e-02,61:1.270936e-01):8.884424e-02):6.711453e-02,((29:2.0807…
	tree gen.3675500 = [&U] ((62:1.801484e-01,(9:1.694293e-01,(((14:1.865634e-01,(15:2.978591e-02,((68:4.250285e-02,56:4.633237e-02):5.433148e-02,32:8.615750e-02):5.544794e-02):1.141662e-01):7.877318e-03,((34:3.189675e-01,(7:1.541291e-01,8:1.868024e-01):1.516687e-01):3.576300e-02,((11:2.043386e-01,(55:2.370965e-01,((((17:1.604580e-01,((16:7.717130e-02,18:2.869081e-02):1.375436e-01,57:6.460777e-02):3.…
	tree gen.4279000 = [&U] (((9:2.106715e-01,((((((48:5.626551e-02,47:4.500075e-02):1.622497e-02,49:2.211263e-02):3.515099e-01,((29:2.181379e-01,10:2.616770e-01):1.550159e-01,39:2.887426e-01):4.620439e-02):4.901438e-02,((67:1.218542e-01,64:2.172350e-01):9.474816e-02,61:1.478754e-01):5.735341e-02):1.377236e-01,((((43:2.065100e-01,53:1.834470e-01):1.511616e-01,30:1.698562e-01):3.475984e-02,(((23:2.372…
	tree gen.3486500 = [&U] (((9:1.623904e-01,(((59:2.054080e-01,(44:2.567737e-02,45:2.453285e-02):7.350900e-02):3.527518e-02,((((30:1.694130e-01,(43:2.391597e-01,53:2.169482e-01):1.362595e-01):2.368226e-02,((7:2.153076e-01,8:1.815221e-01):1.367670e-01,((((36:1.728644e-01,37:1.339530e-01):1.634965e-01,31:2.450323e-01):2.236450e-02,((28:2.377279e-01,(24:2.971436e-01,(65:5.251787e-02,66:6.481201e-02):1…
	tree gen.3766000 = [&U] ((62:1.415538e-01,(9:1.892395e-01,(((((((3:2.646657e-01,25:2.503582e-01):4.778611e-02,42:2.747306e-01):8.231732e-03,(11:1.645400e-01,(55:2.221223e-01,((27:4.033618e-01,((((57:8.096744e-02,(16:5.458397e-02,18:1.228113e-02):1.699050e-01):2.557409e-02,17:1.225717e-01):4.421781e-02,21:1.375764e-01):5.505786e-03,(33:1.931477e-01,63:1.380357e-01):5.502595e-02):2.698147e-02):1.83…
	tree gen.1292000 = [&U] (((((((((10:2.413890e-01,29:2.789894e-01):1.094716e-01,39:3.755448e-01):5.413743e-02,(49:1.903165e-02,(47:5.058285e-02,48:3.757673e-02):1.186198e-02):3.661448e-01):1.332581e-02,(61:1.744610e-01,(67:9.340832e-02,64:2.522323e-01):1.151610e-01):1.121929e-01):1.147668e-01,((((((60:8.223970e-02,35:1.150119e-01):4.529272e-02,(38:1.243207e-01,51:6.111547e-02):1.245731e-01):4.3269…
	tree gen.1471000 = [&U] ((((9:1.831594e-01,(((50:2.518603e-01,52:2.381187e-01):1.233647e-02,(40:1.588924e-01,41:1.954194e-01):5.989663e-02):1.621383e-01,((20:4.469559e-02,13:2.641473e-02):1.984090e-01,19:1.740529e-01):1.995224e-01):4.657730e-02):1.336822e-02,((((((((22:9.250828e-02,(46:1.903732e-01,54:1.893316e-01):1.701907e-02):9.613700e-02,((38:1.113581e-01,51:8.250592e-02):8.514495e-02,(60:7.3…
	tree gen.5817500 = [&U] (((((((20:4.106791e-02,13:4.205992e-02):1.705242e-01,19:1.220640e-01):2.123550e-01,((40:2.109526e-01,41:1.557776e-01):6.435418e-02,(52:2.329670e-01,50:2.497411e-01):1.632408e-02):1.716899e-01):3.703496e-02,9:1.457359e-01):2.784404e-02,(((15:1.423338e-02,((68:3.672072e-02,56:4.773808e-02):3.984119e-02,32:9.500175e-02):8.041468e-02):1.527478e-01,(((11:1.876243e-01,(55:2.5032…
	tree gen.4816000 = [&U] (((9:2.100212e-01,(((((61:1.250434e-01,(67:1.046187e-01,64:2.066993e-01):8.092172e-02):6.812633e-02,(((47:4.325958e-02,49:4.298456e-02):2.087032e-02,48:2.739867e-02):3.338102e-01,((10:2.111709e-01,29:2.958719e-01):1.181240e-01,39:3.279852e-01):7.274400e-02):4.629151e-02):1.182132e-01,((30:2.029066e-01,((58:2.310811e-01,(6:3.054505e-02,(5:4.649290e-02,4:7.007333e-02):2.9672…
	tree gen.3547500 = [&U] ((62:2.046513e-01,(((((59:1.633623e-01,(44:2.684279e-02,45:1.488946e-02):9.430233e-02):4.095720e-02,((((7:2.477696e-01,8:1.907958e-01):1.723116e-01,((((20:5.635575e-02,13:2.605878e-02):1.571929e-01,19:1.278410e-01):2.439072e-01,((40:1.563624e-01,41:1.781983e-01):8.169092e-02,(52:2.415854e-01,50:2.523733e-01):1.985951e-02):1.562251e-01):3.781103e-02,((31:2.654509e-01,(36:3.…
	tree gen.1429500 = [&U] (((9:1.496939e-01,(((((3:2.850502e-01,42:1.632697e-01):6.836357e-02,((11:1.618603e-01,(((((((16:7.079247e-02,18:2.224588e-02):1.460569e-01,57:9.390564e-02):3.992763e-02,17:1.070745e-01):1.263331e-02,(21:1.146133e-01,(33:2.175087e-01,63:1.801072e-01):1.588042e-02):3.131265e-02):2.030461e-02,27:2.663638e-01):1.991277e-02,12:1.023991e-01):7.261696e-02,55:1.830031e-01):3.18703…
	tree gen.3390500 = [&U] (((9:1.306991e-01,((((15:2.947808e-02,((68:4.417904e-02,56:4.665008e-02):5.407911e-02,32:6.736738e-02):6.817967e-02):1.111291e-01,14:1.865330e-01):1.741396e-02,(((((((21:1.061938e-01,(63:1.955233e-01,33:2.241945e-01):2.773805e-02):3.023930e-02,(17:1.265024e-01,(57:9.864840e-02,(16:4.786521e-02,18:3.094609e-02):1.559735e-01):3.950691e-02):7.880406e-03):3.498033e-02,(27:4.18…
	tree gen.2319500 = [&U] ((((((25:3.100980e-01,((42:1.761058e-01,3:3.223253e-01):5.869915e-02,(55:2.190492e-01,(11:1.806343e-01,(12:1.236141e-01,(((21:1.085669e-01,(63:1.602526e-01,33:1.779350e-01):7.165494e-02):1.796463e-02,(((16:7.828971e-02,18:2.300610e-02):1.401363e-01,57:8.955262e-02):3.221956e-02,17:1.333552e-01):2.921591e-02):2.475892e-02,27:3.858820e-01):1.279322e-02):7.083882e-02):3.39425…
	tree gen.4602500 = [&U] ((62:1.975571e-01,((((((11:1.679966e-01,((12:8.419246e-02,(27:3.414749e-01,((21:1.385067e-01,(33:1.929736e-01,63:2.122464e-01):3.158828e-02):3.325082e-02,(17:1.340731e-01,((16:5.155306e-02,18:3.405643e-02):1.261555e-01,57:8.407557e-02):1.707031e-02):6.845916e-03):3.776130e-02):3.177160e-02):5.453556e-02,55:2.527176e-01):1.950523e-02):4.437490e-02,(25:2.931902e-01,(3:3.0664…
	tree gen.5121000 = [&U] ((62:1.739583e-01,((((((11:1.459574e-01,(((27:4.483275e-01,12:8.434420e-02):2.508372e-02,((63:1.413417e-01,33:2.091955e-01):6.444028e-02,(21:1.368384e-01,(((16:8.420513e-02,18:1.611861e-02):1.608980e-01,57:7.806791e-02):4.044236e-02,17:1.194726e-01):9.205810e-03):1.206745e-02):4.324712e-02):8.831780e-02,55:2.240154e-01):2.485221e-02):4.133217e-02,((42:1.811520e-01,3:3.1210…
	tree gen.5962000 = [&U] ((62:1.683269e-01,(((30:1.915061e-01,((44:3.020336e-02,45:2.445521e-02):7.359814e-02,59:2.128696e-01):2.849001e-02):2.558041e-02,((((6:7.120389e-02,(5:3.164899e-02,4:9.120781e-02):2.445073e-02):9.080605e-02,58:1.715809e-01):4.937283e-02,(((((24:2.706117e-01,(65:7.630670e-02,66:7.218032e-02):9.536337e-02):4.745613e-02,28:2.612103e-01):1.212445e-01,26:2.115416e-01):1.070116e…
	tree gen.4951000 = [&U] ((62:1.858096e-01,(9:2.218194e-01,(((((58:1.631616e-01,((4:8.384756e-02,5:3.403156e-02):6.290942e-02,6:4.238901e-02):8.340835e-02):5.721879e-02,((23:1.772581e-01,(((54:2.037579e-01,46:1.560087e-01):2.980723e-02,22:1.126305e-01):9.029207e-02,((60:1.044006e-01,35:1.141628e-01):7.141515e-02,(38:1.527553e-01,51:5.595769e-02):1.011642e-01):4.351646e-02):1.178648e-02):4.486652e-…
	tree gen.3521000 = [&U] ((((((59:1.712564e-01,(44:1.650037e-02,45:2.732903e-02):6.999910e-02):5.874937e-02,(((((6:3.934192e-02,(5:2.554140e-02,4:6.736548e-02):3.073896e-02):1.014667e-01,58:1.987671e-01):4.071010e-02,(((43:1.393434e-01,53:1.898415e-01):1.391945e-01,30:1.519498e-01):2.233084e-02,((((60:6.245342e-02,35:9.074301e-02):8.610984e-02,(38:1.245147e-01,51:6.486066e-02):9.593234e-02):2.0733…
	tree gen.3443000 = [&U] (((9:1.781553e-01,((((61:1.313953e-01,(67:1.132141e-01,64:2.448971e-01):1.073981e-01):7.973570e-02,(((47:5.324534e-02,48:3.331903e-02):2.421175e-02,49:1.304518e-02):3.332144e-01,(39:3.641895e-01,(10:2.614415e-01,29:2.367177e-01):1.915781e-01):6.258888e-02):7.219449e-02):1.311373e-01,(((30:1.634379e-01,(43:1.470649e-01,53:2.254181e-01):1.014709e-01):6.440127e-02,((((4:7.214…
	tree gen.5797500 = [&U] ((62:1.673365e-01,(9:2.074727e-01,((((14:1.895165e-01,((((68:4.371138e-02,56:3.524290e-02):6.353215e-02,32:8.332492e-02):4.690862e-02,15:4.925838e-02):1.029664e-01,(25:2.374314e-01,((52:2.022530e-01,50:3.322154e-01):2.052227e-02,(41:1.681242e-01,40:1.462038e-01):7.939794e-02):2.037554e-01):2.812321e-02):1.120498e-02):3.774356e-02,(7:1.856627e-01,8:1.801885e-01):1.751507e-0…
	tree gen.4088000 = [&U] (((9:2.009779e-01,((((14:1.642129e-01,(15:5.206233e-02,((68:2.400108e-02,56:4.520620e-02):4.030195e-02,32:7.661994e-02):6.794598e-02):9.675471e-02):1.689528e-02,((7:1.706823e-01,8:1.855476e-01):1.217902e-01,((52:1.921571e-01,50:2.918191e-01):3.836529e-02,(40:1.837159e-01,41:1.613044e-01):9.383632e-02):2.425271e-01):5.653714e-02):6.423079e-03,((25:3.023026e-01,(3:2.969125e-…
	tree gen.4412000 = [&U] ((62:1.947161e-01,(((((41:1.861766e-01,40:1.782911e-01):4.225018e-02,(52:2.275298e-01,50:2.475908e-01):2.881110e-02):1.518324e-01,9:1.214307e-01):4.272887e-02,(((34:3.258096e-01,(((55:2.262141e-01,((((21:9.297956e-02,(63:1.371920e-01,33:1.952083e-01):6.910213e-02):7.375244e-03,(((16:4.841940e-02,18:2.866382e-02):1.151877e-01,57:7.955050e-02):3.466435e-02,17:1.318562e-01):1…
	tree gen.2824000 = [&U] (((((((44:2.388633e-02,45:3.668056e-02):1.094850e-01,59:2.375122e-01):2.532990e-02,(((61:1.078514e-01,(67:7.677357e-02,64:2.374732e-01):1.052221e-01):1.350413e-01,(((10:2.315563e-01,29:2.401872e-01):8.016737e-02,39:4.435397e-01):7.623824e-02,((47:5.352372e-02,48:3.431567e-02):3.040252e-02,49:2.410418e-02):3.830299e-01):3.757053e-02):8.586532e-02,(((((60:6.240834e-02,35:1.0…
	tree gen.2070000 = [&U] ((((((41:2.089510e-01,40:1.592547e-01):4.990891e-02,(50:2.552250e-01,52:2.550641e-01):4.979126e-02):2.085631e-01,9:1.343732e-01):4.875667e-02,(((59:2.338468e-01,(44:2.106496e-02,45:2.153854e-02):9.932874e-02):2.766944e-02,((((49:3.410594e-02,(47:5.693405e-02,48:3.397074e-02):2.641168e-02):3.155500e-01,((29:2.320856e-01,10:2.562548e-01):1.266832e-01,39:3.767978e-01):5.92818…
	tree gen.1635000 = [&U] ((((((((7:1.691633e-01,8:1.719844e-01):7.413355e-02,((50:2.061487e-01,52:2.312457e-01):2.588014e-02,(41:2.469872e-01,40:1.326828e-01):1.072466e-01):1.645639e-01):9.231969e-02,((3:2.588848e-01,42:2.259297e-01):5.555912e-02,((11:1.762742e-01,(55:2.560532e-01,((27:4.376513e-01,12:8.602300e-02):3.247030e-02,((21:1.334815e-01,(63:1.593591e-01,33:2.420098e-01):3.394498e-02):1.74…
	tree gen.5675500 = [&U] (((((((30:1.886235e-01,((((((24:3.141519e-01,28:2.517596e-01):4.112287e-02,(65:7.071146e-02,66:5.721743e-02):1.341729e-01):1.800515e-01,26:2.550099e-01):5.249268e-03,(43:2.131218e-01,53:2.252669e-01):1.175283e-01):2.664288e-02,(((20:7.647352e-02,13:2.264273e-02):1.610868e-01,19:1.380276e-01):2.543601e-01,(31:2.816294e-01,(36:2.312717e-01,37:1.790799e-01):2.230492e-01):1.35…
	tree gen.1340000 = [&U] ((62:1.230608e-01,(((((14:1.868561e-01,(((68:5.061627e-02,56:3.774926e-02):4.405851e-02,32:7.581574e-02):8.997895e-02,15:3.830511e-02):1.172872e-01):1.521160e-02,((7:1.944971e-01,8:1.399658e-01):1.404116e-01,((41:1.788013e-01,40:1.592214e-01):2.740886e-02,(50:2.019767e-01,52:2.027576e-01):4.255533e-02):1.999727e-01):5.759205e-02):3.483001e-03,(34:3.392978e-01,((25:3.367622…
	tree gen.4919000 = [&U] ((62:2.222643e-01,(9:2.018203e-01,(((34:2.955300e-01,(((55:1.983346e-01,((((33:2.361010e-01,63:1.967063e-01):3.015495e-02,21:1.089797e-01):1.705804e-02,(17:1.619270e-01,((16:7.408365e-02,18:1.767063e-02):1.540470e-01,57:7.194394e-02):3.941031e-02):1.774026e-02):2.467138e-02,(27:3.831777e-01,12:7.150884e-02):2.691331e-02):7.054036e-02):1.311181e-02,11:2.188535e-01):4.019465…
	tree gen.6158500 = [&U] (((((((((67:6.769255e-02,64:2.047480e-01):8.584690e-02,61:1.512192e-01):1.027114e-01,(((48:3.077784e-02,47:6.216680e-02):2.625442e-02,49:1.815970e-02):4.175402e-01,((29:2.553047e-01,10:1.879674e-01):9.090958e-02,39:3.066888e-01):8.452366e-02):2.521628e-02):1.066995e-01,(((30:1.598853e-01,((((26:1.816036e-01,((24:3.319596e-01,(65:5.981187e-02,66:6.566194e-02):1.366491e-01):…
	tree gen.3469000 = [&U] (((9:2.309321e-01,(((((30:1.363976e-01,(43:2.163685e-01,53:2.402640e-01):1.166821e-01):6.491111e-02,(((((54:1.789285e-01,46:1.757029e-01):3.337468e-02,22:1.568217e-01):5.211428e-02,((60:6.488487e-02,35:9.763215e-02):6.569369e-02,(38:1.309996e-01,51:9.005871e-02):1.328919e-01):2.594068e-02):3.888637e-03,23:2.365615e-01):3.465926e-02,((31:3.004992e-01,((((20:6.603179e-02,13:…
	tree gen.3979000 = [&U] (((9:1.609819e-01,((((((((22:1.155231e-01,(46:1.307313e-01,54:1.740039e-01):3.098874e-02):8.289007e-02,23:2.295361e-01):2.329695e-02,((38:1.046007e-01,51:6.683388e-02):1.395522e-01,(60:6.352965e-02,35:9.246023e-02):6.395916e-02):2.133299e-02):2.282655e-02,((6:5.010693e-02,(4:5.983665e-02,5:3.783701e-02):3.920960e-02):8.173471e-02,58:1.741452e-01):1.954280e-02):3.133643e-02…
	tree gen.2345500 = [&U] ((62:1.690570e-01,((((55:2.101619e-01,(11:1.914327e-01,((((21:9.365333e-02,(((16:5.646093e-02,18:2.103402e-02):1.242637e-01,57:8.113632e-02):2.075575e-02,17:1.504933e-01):1.893221e-02):6.802735e-03,(63:1.385682e-01,33:2.005084e-01):8.773783e-02):1.852933e-02,27:3.896627e-01):1.016668e-02,12:9.369307e-02):9.346478e-02):2.331829e-02):2.611049e-02,((3:3.011217e-01,42:2.999820…
	tree gen.4652000 = [&U] ((((((((61:1.285832e-01,(67:1.245953e-01,64:1.830710e-01):1.030832e-01):1.167862e-01,((49:2.408511e-02,(47:6.114856e-02,48:4.096908e-02):3.789683e-02):3.520330e-01,((10:1.959706e-01,29:1.984924e-01):1.188491e-01,39:4.559138e-01):9.193399e-02):1.315544e-02):7.583944e-02,((7:2.089607e-01,8:1.286279e-01):1.974126e-01,(((59:2.004729e-01,(44:2.432481e-02,45:3.790436e-02):7.9195…
	tree gen.6080000 = [&U] ((62:1.744683e-01,((((((41:2.049321e-01,40:1.315634e-01):8.869898e-02,(52:1.909974e-01,50:1.941030e-01):1.375249e-02):2.011236e-01,(7:1.566412e-01,8:1.488776e-01):1.517068e-01):4.705135e-02,((((((43:2.257884e-01,53:2.014301e-01):1.490176e-01,((((65:6.556017e-02,66:5.258966e-02):9.956087e-02,24:2.873936e-01):2.978471e-02,28:2.155539e-01):1.220170e-01,26:1.795954e-01):4.4595…
	tree gen.3704000 = [&U] ((62:1.828464e-01,(9:1.644889e-01,(((59:2.030646e-01,(44:3.143091e-02,45:2.002150e-02):9.629350e-02):1.441355e-02,((((58:1.917599e-01,(6:3.772406e-02,(5:2.165249e-02,4:8.704805e-02):4.018515e-02):9.592002e-02):6.202324e-02,((23:2.021536e-01,((35:1.190721e-01,60:6.076607e-02):7.113129e-02,(51:5.634752e-02,38:1.393170e-01):1.273437e-01):3.636145e-02):5.911154e-03,((46:1.7223…
	tree gen.1370000 = [&U] (((9:1.791900e-01,(((((((68:4.018878e-02,56:4.174257e-02):2.877582e-02,32:9.585764e-02):8.301998e-02,15:4.626468e-02):1.169514e-01,14:2.409449e-01):1.835717e-02,(((7:2.094054e-01,8:1.347619e-01):1.252185e-01,((41:1.904318e-01,40:2.055777e-01):5.212627e-02,(52:2.738117e-01,50:2.449272e-01):3.917150e-02):1.772514e-01):4.279941e-02,34:2.880680e-01):1.223538e-02):1.147980e-03,…
	tree gen.4895000 = [&U] ((((((((((((27:3.324513e-01,((17:1.248496e-01,((16:6.950135e-02,18:1.364204e-02):1.425787e-01,57:7.739081e-02):2.058307e-02):3.739225e-02,((33:1.997807e-01,63:1.229042e-01):5.933149e-02,21:1.161775e-01):1.099023e-02):4.153783e-02):1.958351e-02,12:8.713518e-02):8.220862e-02,55:2.077222e-01):1.529621e-02,11:2.027297e-01):2.779735e-02,(25:2.956731e-01,(42:2.190794e-01,3:2.684…
	tree gen.4192500 = [&U] ((62:1.688322e-01,((((59:1.994664e-01,(44:2.340856e-02,45:3.042275e-02):1.040362e-01):5.883847e-02,((((67:1.834395e-01,64:2.248512e-01):1.202455e-01,61:1.226391e-01):6.014380e-02,(((29:2.714529e-01,10:2.501200e-01):1.451649e-01,39:4.210612e-01):5.043609e-02,(49:2.116441e-02,(47:6.571863e-02,48:4.463816e-02):1.549343e-02):3.689077e-01):5.036481e-02):1.421267e-01,(((((43:1.8…
	tree gen.2465000 = [&U] (((((((15:3.647529e-02,((68:5.721457e-02,56:4.414984e-02):5.518765e-02,32:7.024341e-02):6.645747e-02):8.451848e-02,14:1.917348e-01):2.690116e-02,((((42:1.824773e-01,3:2.507477e-01):5.490040e-02,25:2.996360e-01):2.355965e-02,((((27:3.363559e-01,(21:1.422865e-01,((((16:4.842209e-02,18:1.731892e-02):1.349156e-01,57:1.018276e-01):5.169400e-02,17:1.221521e-01):1.969109e-02,(63:…
	tree gen.3388500 = [&U] (((9:1.637116e-01,((((15:4.797255e-02,((68:4.202850e-02,56:4.610422e-02):5.846693e-02,32:6.384654e-02):6.327883e-02):1.053211e-01,14:1.767842e-01):1.214153e-02,(((42:2.051922e-01,3:2.228729e-01):8.721256e-02,(25:2.560975e-01,34:2.702226e-01):1.412109e-02):1.120759e-02,(11:1.632869e-01,(55:2.324359e-01,(12:9.779687e-02,(((17:1.338643e-01,(57:9.349272e-02,(16:7.292234e-02,18…
	tree gen.2131000 = [&U] (((((((((((31:2.362795e-01,(36:1.890412e-01,37:1.635165e-01):1.969917e-01):4.750755e-02,((20:7.016780e-02,13:1.568996e-02):2.438002e-01,19:1.325738e-01):2.448683e-01):2.631657e-02,((26:1.952735e-01,((24:2.044786e-01,28:2.461609e-01):3.440430e-02,(65:6.744239e-02,66:4.802958e-02):1.215243e-01):1.228650e-01):2.512957e-02,(43:2.740008e-01,53:1.728288e-01):1.348834e-01):4.8844…
	tree gen.4008500 = [&U] ((62:1.937604e-01,((((52:2.228314e-01,50:1.956971e-01):4.532847e-02,(41:1.748969e-01,40:1.781517e-01):9.071501e-02):1.868711e-01,9:1.095446e-01):7.334083e-02,((((((68:3.449334e-02,56:4.596342e-02):5.671667e-02,32:7.806867e-02):7.463025e-02,15:4.720336e-02):8.366913e-02,(25:2.570983e-01,14:1.810589e-01):2.098565e-02):5.123047e-02,(34:3.118857e-01,(((((((17:1.905785e-01,(57:…
	tree gen.1242000 = [&U] (((9:1.851197e-01,(((14:1.750491e-01,(((68:2.934471e-02,56:3.945318e-02):3.866555e-02,32:1.177087e-01):8.650769e-02,15:2.096729e-02):1.157886e-01):5.684088e-02,(34:3.473457e-01,((11:2.252551e-01,(((((((16:4.398378e-02,18:1.978058e-02):1.614274e-01,57:6.231661e-02):4.025617e-02,17:1.303388e-01):2.689505e-02,(21:1.817287e-01,(33:2.360773e-01,63:1.890228e-01):2.510365e-02):4.…
	tree gen.4745500 = [&U] ((((9:1.272479e-01,((50:2.156525e-01,52:2.174936e-01):9.683791e-03,(41:2.183240e-01,40:1.263416e-01):8.027611e-02):2.016787e-01):4.617626e-02,((((14:1.764838e-01,(((68:4.339982e-02,56:4.902838e-02):5.864365e-02,32:7.816090e-02):6.223714e-02,15:3.044958e-02):9.823664e-02):3.857506e-02,((((42:2.368542e-01,3:2.370161e-01):3.916143e-02,25:2.739466e-01):4.464884e-02,(((12:1.116…
	tree gen.1846500 = [&U] ((62:1.944285e-01,(9:1.510489e-01,((((((68:3.750053e-02,56:3.848744e-02):5.368274e-02,32:7.946028e-02):9.271326e-02,15:3.134291e-02):1.001045e-01,14:2.325533e-01):1.717860e-02,((((((27:4.245849e-01,12:1.196034e-01):2.007775e-02,((21:1.250305e-01,(33:2.289789e-01,63:1.610965e-01):5.240477e-02):9.223539e-03,(17:1.118504e-01,((16:6.086246e-02,18:1.753946e-02):1.381698e-01,57:…
	tree gen.3891500 = [&U] ((62:2.210294e-01,((((((7:1.754517e-01,8:1.211533e-01):1.742754e-01,(50:2.152210e-01,(52:3.025004e-01,(40:1.643374e-01,41:1.739276e-01):5.394581e-02):4.742040e-03):2.387872e-01):2.609331e-02,(14:1.913274e-01,(15:3.801550e-02,((68:3.763579e-02,56:3.889411e-02):4.381497e-02,32:7.209487e-02):9.539721e-02):8.840362e-02):2.673142e-02):1.433854e-02,(((11:1.827296e-01,(55:1.87250…
	tree gen.3087000 = [&U] (((((((((10:2.384810e-01,29:2.249369e-01):1.101368e-01,39:3.819723e-01):4.695415e-02,((48:4.516622e-02,47:4.364168e-02):8.907981e-03,49:3.424835e-02):3.038054e-01):1.331590e-02,(61:1.187588e-01,(67:1.320435e-01,64:1.960300e-01):1.095748e-01):1.337342e-01):1.482736e-01,(((59:1.880443e-01,30:1.802668e-01):2.629386e-02,(44:2.075126e-02,45:3.178513e-02):9.421761e-02):2.619604e…
	tree gen.2225500 = [&U] ((((((14:1.864911e-01,(15:2.257367e-02,((68:4.366203e-02,56:4.031423e-02):4.053394e-02,32:9.473124e-02):8.274647e-02):1.180775e-01):1.877507e-02,(((40:1.894883e-01,41:2.087479e-01):3.625369e-02,(50:2.484676e-01,52:2.437900e-01):4.847266e-02):2.337661e-01,(7:1.488239e-01,8:1.824892e-01):1.435602e-01):6.657029e-02):2.967442e-03,(((25:2.909464e-01,(42:1.975593e-01,3:3.050839e…
	tree gen.5150000 = [&U] (((9:1.578182e-01,((((((10:1.995480e-01,29:2.738681e-01):1.196633e-01,39:3.353651e-01):5.913798e-02,(49:1.965311e-02,(47:6.088480e-02,48:3.724703e-02):2.970028e-02):3.485335e-01):5.073810e-02,(61:1.081593e-01,(67:8.133646e-02,64:1.846013e-01):1.035469e-01):1.110654e-01):8.110147e-02,((((((((24:2.373142e-01,(65:6.319335e-02,66:5.224537e-02):1.068004e-01):6.469418e-02,28:2.1…
	tree gen.1764000 = [&U] (((((((((((20:7.793052e-02,13:2.380368e-02):1.808440e-01,19:1.367204e-01):2.093146e-01,31:3.182207e-01):2.765821e-02,(36:2.441989e-01,37:2.407866e-01):1.786039e-01):3.015622e-02,((43:2.018072e-01,53:2.339324e-01):9.775253e-02,(26:1.866624e-01,(((65:5.904337e-02,66:7.332210e-02):1.065217e-01,24:3.173967e-01):3.994396e-03,28:2.144295e-01):1.846709e-01):4.266428e-02):2.554704…
	tree gen.1517500 = [&U] (((((((50:1.937009e-01,52:2.397875e-01):1.453087e-02,(40:1.492932e-01,41:1.953446e-01):1.189991e-01):1.389992e-01,((20:6.491712e-02,13:1.645619e-02):1.806693e-01,19:1.005387e-01):2.240938e-01):2.824786e-02,9:1.901766e-01):1.158080e-02,(((((3:2.673123e-01,25:2.783308e-01):3.995393e-02,42:2.307277e-01):3.339331e-02,((((12:1.113093e-01,(27:3.438623e-01,((21:1.020080e-01,(33:1…
	tree gen.1597500 = [&U] (((9:1.616998e-01,(((((3:3.263926e-01,42:2.233675e-01):2.478853e-02,(11:2.083837e-01,((12:8.384168e-02,(27:3.708192e-01,((17:1.032738e-01,(57:9.589427e-02,(16:4.089341e-02,18:2.483453e-02):1.438004e-01):1.660826e-02):3.046665e-02,((63:1.938419e-01,33:1.881459e-01):2.406730e-02,21:1.300439e-01):7.806377e-03):2.447186e-02):2.535873e-02):4.111041e-02,55:1.931118e-01):2.575713…
	tree gen.5372000 = [&U] ((62:1.729134e-01,(9:1.839927e-01,(((34:3.194251e-01,(((3:2.859273e-01,42:2.209472e-01):7.614631e-02,25:2.918405e-01):8.292809e-03,(11:1.743311e-01,(((27:4.464002e-01,12:7.540234e-02):4.207327e-02,(((((16:6.123569e-02,18:2.170315e-02):1.244057e-01,57:1.003495e-01):3.631313e-02,17:1.162870e-01):1.376915e-02,21:9.409721e-02):5.491855e-03,(63:1.597606e-01,33:2.411100e-01):1.0…
	tree gen.1581000 = [&U] ((62:1.545212e-01,(9:2.166679e-01,(((((67:1.174839e-01,64:2.177695e-01):1.147731e-01,61:1.725070e-01):9.486702e-02,(((47:7.062144e-02,48:2.465547e-02):3.385040e-02,49:1.440791e-02):3.576167e-01,((29:2.680525e-01,10:2.209487e-01):1.340135e-01,39:4.767587e-01):1.123340e-01):4.328297e-02):1.150418e-01,((30:2.247804e-01,(((((4:8.978219e-02,5:3.328769e-02):3.391779e-02,6:4.3939…
	tree gen.3444000 = [&U] (((9:1.768722e-01,((((((39:4.099006e-01,(29:2.307828e-01,10:2.000147e-01):1.438038e-01):2.189256e-02,(((67:9.742097e-02,64:2.040755e-01):1.106463e-01,61:1.365346e-01):1.309723e-01,((47:4.803206e-02,48:2.733783e-02):4.218754e-02,49:9.954486e-03):3.565206e-01):3.421841e-02):9.158646e-02,34:2.536454e-01):1.384651e-02,((((((27:3.921453e-01,((((16:6.944858e-02,18:2.340630e-02):…
	tree gen.2548000 = [&U] ((62:1.454022e-01,((((59:1.975442e-01,(44:1.978656e-02,45:2.929381e-02):8.302207e-02):4.525932e-02,(((((38:1.510976e-01,51:6.577383e-02):1.074943e-01,(60:7.377518e-02,35:1.181783e-01):8.374300e-02):2.505072e-02,(23:1.636443e-01,(22:1.005563e-01,(54:2.057657e-01,46:1.804414e-01):3.251736e-02):9.097533e-02):2.735266e-02):4.907622e-02,(((6:7.091205e-02,(4:9.389070e-02,5:4.916…
	tree gen.1247000 = [&U] (((9:1.725754e-01,(((14:1.993342e-01,(((68:4.184237e-02,56:4.390191e-02):6.123982e-02,32:7.102421e-02):7.023774e-02,15:3.526525e-02):1.025325e-01):1.679807e-02,(((11:1.864859e-01,(55:2.586870e-01,(((((16:4.175800e-02,18:3.850026e-02):1.267463e-01,57:1.151939e-01):4.741809e-02,17:1.327599e-01):1.533066e-02,(21:1.117205e-01,(33:1.963524e-01,63:1.909637e-01):5.847438e-02):2.4…
	tree gen.5054000 = [&U] ((62:1.430704e-01,((((((((43:2.295796e-01,53:2.254481e-01):1.076255e-01,((28:2.088964e-01,(24:2.855992e-01,(65:6.407860e-02,66:4.034662e-02):1.104976e-01):7.012450e-03):1.598032e-01,26:1.869058e-01):4.337725e-02):9.664877e-03,((31:2.558838e-01,(36:1.707952e-01,37:1.631597e-01):1.755088e-01):2.735906e-02,((20:7.063273e-02,13:2.948046e-02):1.536756e-01,19:1.020502e-01):2.328…
	tree gen.4112500 = [&U] (((9:1.968498e-01,((((((30:1.980629e-01,((6:5.237227e-02,(4:9.428946e-02,5:1.956350e-02):4.375751e-02):1.422964e-01,58:1.845216e-01):2.543870e-02):1.061595e-02,(((38:1.255011e-01,51:8.055204e-02):1.277838e-01,(60:7.568275e-02,35:1.008075e-01):5.888470e-02):1.713484e-02,(((46:2.240663e-01,54:1.825197e-01):4.070230e-02,22:1.049174e-01):7.004060e-02,23:1.974048e-01):6.177259e…
	tree gen.1796000 = [&U] ((62:1.988994e-01,((((((25:3.216374e-01,(3:2.810786e-01,42:1.952048e-01):7.606863e-02):3.831302e-03,(11:1.891051e-01,(55:2.277237e-01,((12:1.038708e-01,(((((16:4.988909e-02,18:2.264726e-02):1.759668e-01,57:9.858876e-02):3.919706e-02,17:1.190559e-01):1.912856e-02,(63:1.583490e-01,33:2.265658e-01):4.464236e-02):5.463438e-03,21:1.118369e-01):6.825813e-02):2.672962e-02,27:4.13…
	tree gen.5803000 = [&U] ((62:1.438079e-01,(9:2.276449e-01,(((34:2.474381e-01,((11:1.812523e-01,(((((21:1.087652e-01,(63:1.790557e-01,33:2.740782e-01):4.701152e-02):2.759216e-02,(17:1.507693e-01,((16:6.421481e-02,18:2.064766e-02):1.461913e-01,57:9.691257e-02):1.515148e-02):3.685273e-02):2.682888e-02,27:3.779960e-01):2.096027e-02,12:8.900544e-02):8.832762e-02,55:2.578651e-01):2.244213e-02):3.569915…
	tree gen.5265500 = [&U] ((62:1.849456e-01,(9:1.890771e-01,((((14:2.286696e-01,(((68:2.704590e-02,56:5.041616e-02):4.077170e-02,32:8.809492e-02):8.431852e-02,15:2.719382e-02):8.866071e-02):2.353251e-02,(((55:2.482489e-01,(((17:1.160963e-01,(57:1.152983e-01,(16:5.915378e-02,18:2.635149e-02):1.801791e-01):2.023968e-02):1.423112e-02,((33:2.219267e-01,63:1.775963e-01):5.445979e-02,21:1.363614e-01):9.5…
	tree gen.6216500 = [&U] ((((((((42:2.878530e-01,3:3.175705e-01):3.224426e-02,(34:2.854246e-01,25:2.590558e-01):2.022932e-02):2.291552e-02,(11:1.867197e-01,(55:2.214483e-01,(12:7.213426e-02,(((21:1.207247e-01,(33:2.272045e-01,63:1.618970e-01):4.764887e-02):4.270642e-02,(17:1.293957e-01,((16:5.671529e-02,18:2.122761e-02):1.123431e-01,57:1.069608e-01):3.203949e-02):1.104270e-02):1.938945e-02,27:4.01…
	tree gen.5792000 = [&U] ((62:1.618364e-01,(9:1.925554e-01,((34:2.414706e-01,(((55:2.081017e-01,((27:3.473037e-01,((17:1.349734e-01,((16:4.604739e-02,18:2.776083e-02):1.400085e-01,57:8.739208e-02):1.824019e-02):2.788111e-02,((63:2.188877e-01,33:1.963035e-01):3.507978e-02,21:1.104750e-01):1.137459e-02):3.089177e-02):1.740257e-02,12:1.254460e-01):8.710187e-02):2.017121e-02,11:1.947278e-01):1.349482e…
	tree gen.3211500 = [&U] (((9:1.345386e-01,((((25:2.954108e-01,14:1.474755e-01):1.802896e-02,(15:3.805845e-02,((68:3.207991e-02,56:5.135087e-02):5.628682e-02,32:6.869477e-02):8.700281e-02):1.052896e-01):1.310359e-02,((34:2.601287e-01,(11:1.603694e-01,((((((17:1.211951e-01,(57:8.720059e-02,(16:5.839243e-02,18:1.640169e-02):1.283465e-01):1.665052e-02):2.160295e-02,21:1.014896e-01):1.774619e-02,(63:1…
	tree gen.4579500 = [&U] ((62:1.416319e-01,(((((((68:3.919602e-02,56:6.362778e-02):5.261936e-02,32:7.385224e-02):6.328554e-02,15:4.927630e-02):1.056780e-01,14:2.176817e-01):2.737093e-02,((((41:2.083266e-01,40:1.928561e-01):6.186306e-02,(50:2.244377e-01,52:1.797119e-01):5.217409e-02):1.761501e-01,(7:1.416925e-01,8:1.941684e-01):1.792091e-01):4.312856e-02,(((11:1.816176e-01,(55:1.920896e-01,((27:3.5…
	tree gen.1628000 = [&U] (2:1.756186e-01,(62:5.274811e-01,((((((13:3.632351e-02,20:7.960901e-02):2.638415e-01,19:9.488231e-02):3.754194e-01,((((50:4.632010e-01,52:3.516597e-01):1.503135e-01,(41:1.955018e-01,40:2.356730e-02):1.338707e-01):5.661727e-02,(14:4.758292e-01,(((32:1.195218e-01,15:2.372901e-01):2.209621e-02,68:1.572588e-02):7.892513e-03,56:8.352738e-03):1.652560e-01):3.279056e-02):2.020859…
	tree gen.4448500 = [&U] ((62:5.774201e-01,((((((14:6.039401e-01,((52:3.260011e-01,50:2.373313e-01):1.175846e-01,(41:1.840352e-01,40:6.254897e-02):8.144110e-02):7.808409e-02):5.577083e-03,(((68:2.668885e-02,34:1.592169e+00):7.117463e-04,(15:2.032634e-01,32:4.456150e-02):1.190039e-01):3.131081e-02,56:8.880761e-03):3.248547e-01):7.033966e-02,25:1.607708e-01):4.470897e-02,((((3:6.511019e-01,55:3.0113…
	tree gen.4239500 = [&U] ((((((24:7.371181e-01,28:1.280254e+00):1.387946e-01,(65:1.443397e-01,66:6.608423e-04):5.296754e-01):1.622545e-01,((26:4.007867e-01,(43:1.150429e+00,53:7.819636e-01):6.342746e-01):1.650078e-01,((((((48:4.654516e-02,49:4.087086e-02):8.628021e-02,47:5.587947e-02):4.305488e-01,39:5.519654e-01):3.815645e-02,((29:8.382100e-01,10:1.694514e-01):5.975975e-01,(61:2.067826e-01,(67:1.…
	tree gen.5544000 = [&U] ((((((25:2.691143e-01,((14:5.260459e-01,((52:2.447192e-01,50:4.458309e-01):1.063439e-01,(41:1.153710e-01,40:5.235061e-02):8.534287e-02):1.699050e-01):2.073336e-02,(((56:3.223299e-02,68:9.704303e-03):5.996679e-02,(15:2.214517e-01,34:1.793365e+00):2.524379e-02):1.201568e-01,32:5.517553e-03):4.339726e-01):6.490528e-02):1.199706e-01,(((13:6.242175e-02,20:5.669743e-02):2.294640…
	tree gen.4372500 = [&U] ((((((((14:4.488731e-01,((56:2.507301e-02,(68:1.984415e-02,(15:1.940887e-01,32:1.001223e-01):7.672369e-02):6.301739e-03):4.216834e-01,((52:2.642228e-01,50:3.795472e-01):1.232708e-01,(41:1.948582e-01,40:9.092789e-02):8.483356e-02):7.102470e-02):1.867604e-02):5.091976e-02,((42:3.353818e-01,(3:8.569865e-01,((((63:2.261910e-01,((16:7.347047e-03,18:1.754596e-02):1.734749e-01,57…
	tree gen.2789500 = [&U] ((((((65:1.969156e-01,66:6.314839e-03):6.445764e-01,(24:6.605802e-01,28:1.272732e+00):1.650964e-01):3.355530e-01,(((43:1.062346e+00,53:9.850950e-01):6.371457e-01,26:4.920247e-01):1.709032e-01,(((37:6.582628e-01,36:3.236576e-01):4.650633e-01,31:4.499327e-01):1.481710e-01,(34:3.033819e+00,((46:7.894631e-01,(((38:2.652723e-01,51:3.669066e-01):1.329890e-01,((59:4.539538e-01,(2…
	tree gen.4959000 = [&U] (((((26:4.593166e-01,(((((31:3.706311e-01,(37:4.505614e-01,36:2.602698e-01):4.246211e-01):2.383219e-01,34:2.431623e+00):3.563638e-03,(46:6.134137e-01,((38:1.843064e-01,51:3.121801e-01):4.494475e-02,(((23:1.461972e-01,((4:1.734606e-02,(5:1.424441e-01,6:3.737092e-02):1.927221e-01):2.831225e-01,(30:1.037866e-01,(44:9.084928e-02,45:8.223366e-02):8.869692e-01):3.095341e-01):8.4…
	tree gen.1897500 = [&U] (2:2.784074e-01,((((((24:6.760653e-01,28:1.147695e+00):2.888343e-01,(66:1.316643e-03,65:1.736244e-01):3.993624e-01):2.451914e-01,34:2.571300e+00):8.207184e-02,(((((38:1.683730e-01,51:3.276461e-01):1.494203e-01,(((59:3.297778e-01,(60:3.279503e-01,35:1.739268e-01):1.738687e-01):3.267512e-02,(54:2.466734e-01,22:2.300135e-01):2.124617e-01):8.842666e-02,((23:1.491815e-01,((((5:…
	tree gen.2520000 = [&U] ((62:8.328164e-01,((((24:6.892293e-01,28:1.469528e+00):3.780441e-01,(65:1.631890e-01,66:1.346516e-01):8.103712e-01):2.886456e-01,((26:2.982227e-01,(43:1.368357e+00,53:8.144104e-01):6.817499e-01):2.700885e-01,((37:5.119490e-01,36:2.736886e-01):5.482213e-01,(31:5.634360e-01,(((((((30:2.388084e-01,(44:4.111575e-02,45:2.061691e-01):1.036991e+00):1.525078e-01,((5:5.245096e-02,6…
	tree gen.3307500 = [&U] (2:2.893744e-01,(62:5.379103e-01,((((8:3.715934e-01,7:1.616715e-01):4.156353e-01,9:3.454345e-01):3.037684e-01,(((14:7.033679e-01,(((50:4.403906e-01,52:2.269914e-01):1.562321e-01,(41:1.661192e-01,40:2.735819e-02):9.468250e-02):1.404187e-01,(56:7.108003e-03,((32:1.571195e-01,15:2.186706e-01):2.683306e-02,68:2.966778e-02):2.084565e-02):3.107021e-01):1.271524e-02):1.456546e-01…
	tree gen.3808500 = [&U] ((62:7.772841e-01,((((42:2.839103e-01,(((11:2.390674e-01,(((21:2.057818e-01,33:1.106814e+00):7.557425e-02,((12:1.903624e-01,17:3.888045e-01):4.680592e-02,27:4.165797e-01):1.633746e-02):3.750018e-02,(63:1.838274e-01,((16:1.811138e-02,18:2.038127e-02):2.748062e-01,57:1.144676e-01):8.321410e-02):8.871234e-02):2.328665e-01):1.370034e-01,3:7.005459e-01):4.133737e-02,55:3.528807…
	tree gen.3723000 = [&U] ((62:7.640246e-01,((((8:1.983542e-01,7:3.774239e-01):3.848825e-01,9:4.312960e-01):1.116065e-01,((((13:2.624744e-02,20:1.396242e-01):1.733442e-01,19:1.770278e-01):3.385972e-01,((25:2.799629e-01,((((15:4.288998e-01,32:9.386336e-02):1.180148e-01,(56:5.126545e-03,68:3.102022e-02):1.669690e-02):4.653712e-01,14:4.903502e-01):1.441677e-01,((52:3.865352e-01,50:4.902088e-01):1.5583…
	tree gen.2989500 = [&U] ((62:6.922026e-01,(((((13:5.911983e-02,20:3.602294e-02):2.573271e-01,19:6.230409e-02):3.898178e-01,((((11:3.839241e-01,((((16:4.491834e-02,18:2.175889e-02):1.202607e-01,57:1.110504e-01):8.260540e-02,63:3.075767e-01):3.600962e-02,((27:5.628635e-01,(21:2.682645e-01,33:9.841990e-01):3.815823e-02):1.312076e-02,(12:2.764657e-01,17:4.308828e-01):8.803211e-02):4.171063e-02):2.058…
	tree gen.2557000 = [&U] (2:2.654083e-01,(((((24:7.446916e-01,28:1.566556e+00):2.275245e-01,(66:7.269208e-02,65:1.994072e-01):4.600546e-01):3.246940e-01,((((31:5.280400e-01,46:6.345578e-01):7.553164e-03,((((61:2.860919e-01,(67:3.225415e-01,64:3.224584e-01):1.487734e-02):3.871247e-01,(47:8.087762e-02,(48:6.957620e-02,49:4.555143e-02):9.481587e-02):5.057169e-01):1.194020e-01,(39:6.676923e-01,(29:8.4…
	tree gen.5986000 = [&U] (((((((34:2.038138e+00,26:2.493072e-01):1.436915e-01,(53:1.048408e+00,43:7.545580e-01):4.012559e-01):3.082782e-02,(((46:7.150700e-01,((((35:1.267715e-01,60:2.201899e-01):1.389459e-01,((54:2.267971e-01,22:2.572632e-01):4.213108e-02,59:3.219788e-01):1.259842e-01):1.047680e-01,(58:2.836668e-01,(23:1.233049e-01,((30:1.668457e-01,(44:1.930484e-03,45:1.429086e-01):8.375894e-01):…
	tree gen.4563000 = [&U] (((((((37:5.015594e-01,36:2.730118e-01):7.371068e-01,(((46:9.800209e-01,(((38:2.092012e-01,51:2.303020e-01):1.567742e-01,((59:3.632463e-01,(22:2.247172e-01,54:2.024105e-01):8.576902e-02):6.626685e-02,(35:1.741248e-01,60:2.903433e-01):1.654071e-01):1.053497e-01):9.330059e-03,(58:4.414324e-01,(((30:1.687305e-01,(44:1.012154e-02,45:1.228125e-01):1.000417e+00):2.831312e-01,((6…
	tree gen.5543500 = [&U] ((((((31:3.536386e-01,((46:5.106283e-01,((58:1.809668e-01,(((4:3.232185e-02,(6:5.452179e-02,5:8.280507e-02):1.679405e-01):3.608552e-01,(30:1.743222e-01,(44:5.974981e-02,45:9.843918e-02):8.282026e-01):9.570326e-02):1.735452e-01,23:1.778959e-01):5.847478e-02):2.932366e-02,(((35:1.028013e-01,60:2.570045e-01):2.262315e-01,(59:4.237969e-01,(54:2.339892e-01,22:1.946251e-01):6.11…
	tree gen.6055500 = [&U] (2:1.803348e-01,(62:6.693332e-01,(((((28:1.175036e+00,24:6.115339e-01):1.535328e-01,(66:1.817808e-02,65:1.054180e-01):3.574044e-01):1.458716e-01,(((53:9.668012e-01,43:6.795429e-01):4.388124e-01,26:3.476797e-01):4.717056e-02,(((37:3.377322e-01,36:2.055127e-01):3.350887e-01,31:3.112868e-01):4.268199e-02,(46:6.654000e-01,((((59:2.495787e-01,(54:1.867782e-01,22:2.009361e-01):4…
	tree gen.5910000 = [&U] ((((((8:2.215084e-01,7:2.043608e-01):3.663733e-01,9:6.665907e-01):1.751742e-01,((((13:5.094613e-02,20:9.162176e-02):2.482461e-01,19:7.920574e-02):4.448843e-01,25:2.087405e-01):1.375249e-02,(((((((21:3.147331e-01,(12:2.471062e-01,17:4.251654e-01):3.267785e-02):1.493289e-02,(27:5.164969e-01,(63:2.968611e-01,((16:4.577085e-03,18:1.315498e-02):1.352842e-01,57:1.142802e-01):6.6…
	tree gen.2590500 = [&U] ((62:5.367581e-01,((((7:8.703183e-02,8:2.579505e-01):3.748460e-01,9:4.357167e-01):1.563025e-01,(((13:2.731775e-02,20:8.339689e-02):1.707788e-01,19:2.108973e-01):4.158198e-01,(25:1.360171e-01,(((((11:1.667985e-01,(((27:6.337009e-01,(12:2.669115e-01,17:2.729742e-01):3.986301e-02):3.332326e-04,(33:9.056300e-01,21:1.989239e-01):8.045155e-02):1.377119e-02,(((16:1.540181e-02,18:…
	tree gen.5418500 = [&U] (2:2.083198e-01,(62:5.653130e-01,(((9:4.353832e-01,(8:1.932488e-01,7:3.618458e-01):2.190081e-01):1.187615e-01,(((13:3.723219e-02,20:9.371098e-02):4.531448e-01,19:1.015267e-01):4.120569e-01,((((((52:3.049581e-01,50:4.419878e-01):1.396743e-01,(41:2.144155e-01,40:9.990106e-02):1.420562e-01):1.118171e-01,((15:2.571242e-01,(68:2.593896e-02,56:2.282906e-02):7.157067e-02):5.91126…
	tree gen.2451500 = [&U] ((62:9.421224e-01,(((((13:4.264073e-02,20:1.513122e-01):2.991748e-01,19:1.158382e-01):3.604342e-01,((25:1.868242e-01,((14:6.838896e-01,((15:3.297620e-01,32:4.280612e-02):8.496220e-02,(68:9.678644e-03,56:2.729951e-02):2.247711e-02):3.997039e-01):1.717540e-01,((41:2.448856e-01,40:5.136327e-02):1.962304e-01,(52:4.302718e-01,50:5.421243e-01):8.958105e-02):1.356694e-01):1.53568…
	tree gen.5937000 = [&U] (2:1.979247e-01,(((((((55:3.529554e-01,(((((((33:8.494620e-01,21:3.423438e-01):1.525120e-02,12:2.639572e-01):4.644717e-02,17:3.946433e-01):2.873703e-02,27:4.473037e-01):6.305240e-02,((57:1.636277e-01,(18:3.529312e-02,16:2.406594e-03):9.247051e-02):8.433060e-02,63:2.394999e-01):9.894861e-02):1.553695e-01,3:5.841633e-01):4.115714e-02,11:3.008688e-01):6.854462e-02):1.649741e-…
	tree gen.2823500 = [&U] ((((((65:1.863628e-01,66:3.291883e-02):4.176280e-01,(24:7.964351e-01,28:1.292563e+00):2.036793e-01):2.423168e-01,(((46:6.617784e-01,(43:1.104355e+00,53:9.808842e-01):4.891360e-01):1.052834e-01,((38:2.212813e-01,51:2.293614e-01):1.876506e-01,((((((6:5.396149e-02,5:1.517864e-01):1.076756e-01,4:4.849756e-02):5.891822e-01,((44:1.083146e-01,45:8.580530e-02):9.702093e-01,30:2.36…
	tree gen.1610500 = [&U] (2:1.659888e-01,(62:7.366774e-01,((((34:1.915333e+00,26:3.297671e-01):9.191268e-02,((46:4.291530e-01,((((59:2.753136e-01,(54:1.426085e-01,22:2.489107e-01):7.925609e-02):7.505586e-02,(60:2.897301e-01,35:1.260019e-01):2.486978e-01):6.214748e-02,((23:1.880321e-01,(((6:5.609279e-02,5:7.950360e-02):6.229882e-02,4:8.724093e-02):2.928800e-01,(30:1.283598e-01,(45:4.047708e-02,44:1…
	tree gen.5567500 = [&U] ((62:5.429853e-01,(((9:3.592363e-01,(8:2.410652e-01,7:2.006293e-01):4.921130e-01):1.371521e-01,((14:4.960959e-01,(25:2.109341e-01,(((52:2.457441e-01,50:3.839042e-01):1.154299e-01,(41:1.987069e-01,40:6.328603e-02):5.582410e-02):1.177456e-01,(((68:3.269541e-02,34:1.677395e+00):1.370398e-02,(15:1.975580e-01,32:1.160963e-01):3.267661e-02):1.208086e-02,56:7.042160e-03):3.148543…
	tree gen.1680000 = [&U] (2:1.814067e-01,((((13:5.649570e-02,20:9.091981e-02):2.304377e-01,19:1.307815e-01):3.361241e-01,(((14:6.501909e-01,((56:7.004228e-03,(68:1.501434e-02,(15:2.097089e-01,32:9.531677e-02):1.641258e-01):3.484454e-02):4.818567e-01,((50:3.078108e-01,52:3.791216e-01):9.959079e-02,(41:2.554497e-01,40:1.764822e-02):7.233825e-02):1.710399e-01):5.752051e-02):1.398027e-01,25:1.728196e-…
	tree gen.4964500 = [&U] (((((25:1.478779e-01,(((((32:1.230332e-01,15:2.817016e-01):3.076596e-02,68:6.327048e-02):6.252066e-03,56:6.760877e-03):3.543216e-01,(((52:3.959862e-01,50:3.261756e-01):6.408527e-02,(41:9.262019e-02,40:9.257203e-02):6.204912e-02):1.617703e-01,14:6.317532e-01):6.361370e-02):9.202488e-02,(42:5.216442e-01,(55:4.126356e-01,(3:7.220119e-01,(11:2.467605e-01,((((16:1.155889e-02,18…
	tree gen.5881000 = [&U] (((((((13:1.243598e-02,20:1.001565e-01):2.895500e-01,19:6.893505e-02):3.423766e-01,((((14:5.785387e-01,(56:1.453945e-02,(68:3.716271e-02,(15:1.906390e-01,32:1.283417e-01):7.230699e-02):1.191507e-02):3.507550e-01):7.902614e-03,((41:1.230773e-01,40:8.392290e-02):6.049593e-02,(52:4.342128e-01,50:4.706754e-01):7.794120e-02):3.817163e-02):6.894053e-02,25:2.700831e-01):5.086179e…
	tree gen.2517000 = [&U] (2:2.071383e-01,(((((26:3.168320e-01,(53:1.067012e+00,43:1.008032e+00):4.739799e-01):1.993743e-01,(((46:6.277009e-01,(((60:2.945147e-01,35:1.421039e-01):2.090004e-01,(59:3.618460e-01,(54:1.537559e-01,22:2.781432e-01):7.074388e-02):6.365419e-02):1.471228e-01,(((23:1.538545e-01,(((45:7.360352e-02,44:9.343674e-02):9.495019e-01,30:2.283920e-01):2.207172e-01,((6:9.784218e-02,5:…
	tree gen.3172500 = [&U] (2:2.172160e-01,((((((((29:7.640561e-01,10:1.063833e-01):5.066799e-01,(39:7.290696e-01,(47:1.078902e-01,(48:5.391322e-02,49:8.262834e-02):8.962373e-02):3.892502e-01):1.760905e-01):6.236277e-02,(61:2.075220e-01,(64:1.417855e-01,67:1.612701e-01):1.347189e-01):2.254792e-01):1.370500e+00,((((((((5:1.336269e-01,6:1.285656e-01):1.216132e-01,4:1.739078e-01):5.141807e-01,(30:2.060…
	tree gen.5800000 = [&U] ((((((53:1.215787e+00,43:8.425825e-01):4.837935e-01,((28:1.629297e+00,24:6.446565e-01):1.745987e-01,(65:1.059233e-01,66:9.298142e-02):4.974103e-01):1.282708e-01):1.378115e-01,(26:3.958856e-01,((31:3.298581e-01,(37:3.935706e-01,36:3.404879e-01):6.622787e-01):1.428218e-01,((46:6.452844e-01,(34:2.634074e+00,(((((35:2.375853e-01,60:1.276151e-01):1.376087e-01,(54:2.908625e-01,5…
	tree gen.4643000 = [&U] ((((((((((52:2.683432e-01,50:3.374071e-01):2.152856e-01,(41:2.054432e-01,40:4.635712e-02):4.443785e-02):3.371511e-02,(((56:1.427238e-02,68:1.658518e-02):1.073595e-02,15:1.736048e-01):7.339892e-02,32:3.935927e-02):3.409754e-01):1.657227e-02,14:5.019774e-01):8.903226e-02,25:1.710017e-01):5.886977e-02,((42:3.303534e-01,((55:4.033878e-01,(3:5.233162e-01,((12:2.562086e-01,(27:4…
	tree gen.5765000 = [&U] ((62:8.266328e-01,(((((29:5.958672e-01,10:3.365961e-01):4.703963e-01,((((47:1.993675e-01,49:6.968488e-02):3.647497e-02,48:2.497455e-02):3.987776e-01,39:7.040746e-01):1.441313e-01,((67:2.279712e-01,64:2.540633e-01):1.010271e-01,61:1.967551e-01):3.941636e-01):3.316749e-01):1.175843e+00,(((14:7.219507e-01,((32:5.437539e-02,(15:2.644343e-01,(56:1.898481e-02,68:1.254492e-02):7.…
	tree gen.3738000 = [&U] ((((((65:1.812167e-01,66:6.457056e-03):7.910248e-01,(24:1.134465e+00,28:1.471734e+00):1.430949e-01):1.925288e-01,(((43:1.265111e+00,53:9.775742e-01):4.277878e-01,26:3.080917e-01):3.968503e-01,((((31:2.492364e-01,(34:2.925480e+00,(37:7.105507e-01,36:5.677895e-01):4.999812e-01):9.113476e-02):4.776563e-02,46:7.820090e-01):5.038575e-02,((58:3.440230e-01,(23:1.208247e-01,((30:3…
	tree gen.6159500 = [&U] (2:1.896172e-01,(((((34:2.526412e+00,(26:2.734887e-01,(53:7.084695e-01,43:8.827582e-01):4.896322e-01):2.617411e-01):2.227268e-03,((46:7.122495e-01,((37:5.221177e-01,36:2.832100e-01):5.382373e-01,(((29:8.081076e-01,10:3.279508e-01):4.312430e-01,(39:3.619290e-01,(((49:4.796758e-02,48:5.621683e-02):1.158490e-01,47:7.000526e-02):5.437432e-01,((64:1.633955e-01,67:2.861727e-01):…
	tree gen.5460000 = [&U] ((((((((37:6.503810e-01,36:3.217774e-01):4.562435e-01,31:4.892722e-01):7.180466e-02,(((((22:2.777789e-01,54:1.720455e-01):7.612425e-02,(59:3.549409e-01,(35:1.963934e-01,60:1.821853e-01):1.733250e-01):3.331140e-02):1.220581e-01,((58:3.400097e-01,((30:2.334084e-01,(44:1.121914e-01,45:7.989313e-02):9.430382e-01):1.068574e-01,(4:2.443209e-01,(5:6.014913e-02,6:1.131482e-01):7.1…
	tree gen.5407000 = [&U] ((62:7.465788e-01,((((((((((21:3.348547e-01,(33:1.146412e+00,(17:3.922989e-01,12:2.509739e-01):2.361484e-02):1.547834e-03):1.942729e-02,27:6.757757e-01):3.413508e-02,(((16:5.843508e-03,18:2.242167e-02):1.497236e-01,57:1.609023e-01):1.081635e-01,63:2.580139e-01):5.643805e-02):2.832213e-01,11:3.042763e-01):9.704633e-02,(55:3.597127e-01,3:8.051536e-01):1.942211e-01):7.044739e…
	tree gen.5035000 = [&U] (((((((42:4.653231e-01,((11:2.835229e-01,(((27:4.808013e-01,(21:2.536219e-01,33:9.399310e-01):3.999238e-02):4.474572e-02,(((16:8.551430e-03,18:2.789782e-02):1.485282e-01,57:1.030643e-01):1.632891e-01,63:3.866297e-01):7.145056e-02):1.571047e-03,(17:2.989256e-01,12:2.582985e-01):3.047511e-02):2.480338e-01):6.495859e-02,(55:3.630183e-01,3:7.599965e-01):1.262611e-01):7.446399e…
	tree gen.2314500 = [&U] (2:2.570329e-01,(62:6.872302e-01,((((24:7.782281e-01,28:1.759736e+00):2.488895e-01,(66:1.307758e-03,65:1.544915e-01):5.642918e-01):3.812230e-01,(((53:1.103847e+00,43:1.207670e+00):6.012667e-01,26:3.115279e-01):1.094162e-01,(((((29:1.016402e+00,10:1.593351e-01):7.953830e-01,((64:3.007667e-01,67:1.827982e-01):1.285451e-01,61:1.604901e-01):3.740864e-01):2.007138e-01,(39:6.625…
	tree gen.3028000 = [&U] (2:2.957193e-01,(62:6.850542e-01,(((26:4.369472e-01,(((37:4.286348e-01,36:4.899059e-01):5.204773e-01,31:4.154531e-01):9.811032e-02,(((39:5.780485e-01,((29:8.730658e-01,10:1.337482e-01):8.151067e-01,((48:7.810777e-02,49:3.919759e-02):2.898248e-02,47:4.678842e-02):3.768925e-01):2.052207e-02):5.528237e-02,((61:3.070211e-01,67:2.180634e-01):1.985910e-02,64:1.800267e-01):4.8968…
	tree gen.2727000 = [&U] ((((((65:9.768755e-02,66:7.140960e-02):4.967841e-01,(24:5.575827e-01,28:1.582994e+00):3.178069e-01):4.356334e-01,(((((((((29:6.409833e-01,10:2.255568e-01):9.993998e-01,39:6.764291e-01):9.968932e-02,(47:1.101599e-01,(49:3.493721e-02,48:7.156196e-02):3.826401e-02):4.228756e-01):6.774905e-02,(61:1.653891e-01,(67:2.058430e-01,64:2.607416e-01):1.109524e-02):3.108040e-01):1.5246…
	tree gen.5716500 = [&U] ((62:8.642386e-01,(((((14:6.355475e-01,((56:4.047491e-03,((32:8.556457e-02,15:2.637251e-01):7.562932e-02,68:2.928891e-02):2.652108e-02):4.282342e-01,((52:3.235659e-01,50:4.312587e-01):1.452348e-01,(41:1.592893e-01,40:4.434156e-02):1.291455e-01):1.019737e-01):5.937683e-02):4.850993e-02,25:1.400638e-01):4.920578e-02,((((3:9.322273e-01,(((63:2.698229e-01,((16:7.799278e-03,18:…
	tree gen.1615500 = [&U] (2:2.309379e-01,(62:5.389885e-01,((((((((((49:5.274465e-02,47:1.313551e-01):5.074303e-02,48:1.971788e-02):6.264230e-01,((29:8.001978e-01,10:2.023986e-01):5.769073e-01,(61:1.574757e-01,(67:2.850843e-01,64:1.613323e-01):9.614047e-02):2.007884e-01):3.123470e-01):2.084775e-03,39:5.484014e-01):1.139127e+00,46:7.111254e-01):2.806461e-02,(((59:3.142748e-01,(60:3.161370e-01,35:1.2…
	tree gen.4913500 = [&U] (((((((53:1.065996e+00,43:1.292812e+00):7.071066e-01,26:4.146758e-01):2.833096e-01,(((37:4.759743e-01,36:4.852895e-01):5.359298e-01,31:3.871362e-01):2.248245e-02,(((((23:2.122296e-01,((30:1.743281e-01,(44:1.400996e-01,45:5.737735e-02):9.813049e-01):2.589275e-01,((6:6.076410e-02,5:9.684870e-02):1.297804e-01,4:1.004098e-01):4.987537e-01):1.104863e-01):6.025631e-02,58:4.10336…
	tree gen.5171000 = [&U] (2:1.583403e-01,(62:3.736652e-01,((((28:1.135253e+00,24:6.006712e-01):1.829988e-01,(66:4.529709e-02,65:1.751715e-01):5.050234e-01):1.810162e-01,(((46:5.230976e-01,(((59:3.564114e-01,(54:5.218160e-02,22:3.906541e-01):1.548593e-01):8.503939e-02,(60:2.254303e-01,35:1.847353e-01):2.159744e-01):8.544398e-02,((58:2.780462e-01,((((45:1.492226e-01,44:2.655378e-02):8.904985e-01,30:…
	tree gen.1360000 = [&U] (((((((13:1.032140e-02,20:1.540535e-01):2.544205e-01,19:7.716210e-02):2.540349e-01,((42:3.893901e-01,((3:7.009992e-01,55:5.843683e-01):5.637560e-02,(11:3.422704e-01,(27:3.034622e-01,((17:3.546742e-01,12:3.303221e-01):9.057145e-02,((21:3.828299e-01,33:1.127206e+00):8.746560e-03,(((16:6.936468e-03,18:1.873251e-02):1.407441e-01,57:1.217510e-01):1.415374e-01,63:2.814519e-01):1…
	tree gen.4968000 = [&U] (((((9:6.674224e-01,(8:2.505359e-01,7:1.853741e-01):3.466246e-01):1.634488e-01,((((((33:8.664486e-01,(((((16:1.582613e-02,18:1.740798e-02):9.675333e-02,57:1.148192e-01):8.059841e-02,63:2.232907e-01):1.056385e-01,(27:5.545846e-01,(12:2.702167e-01,17:2.970811e-01):3.534147e-02):5.245793e-02):1.314858e-02,21:3.071813e-01):7.202750e-02):1.532878e-01,3:7.125450e-01):4.945089e-0…
	tree gen.1986500 = [&U] (2:2.268581e-01,((((26:4.633610e-01,34:2.375188e+00):4.908278e-02,((((31:2.312018e-01,(37:4.762112e-01,36:4.569591e-01):5.064416e-01):7.038712e-02,((61:1.140881e-01,(67:1.401846e-01,64:8.837070e-02):1.257615e-01):3.201790e-01,(((48:4.263715e-02,(49:7.807094e-02,47:1.323433e-01):2.367383e-02):4.904066e-01,39:5.584369e-01):1.124949e-01,(29:4.512886e-01,10:4.570650e-01):5.838…
	tree gen.2308000 = [&U] ((62:8.463680e-01,(((((13:8.714005e-02,20:1.004056e-01):2.033982e-01,19:1.058412e-01):4.079658e-01,((42:2.668083e-01,(((((((17:3.751346e-01,12:3.757671e-01):4.279143e-02,(27:5.740127e-01,33:9.390550e-01):2.380351e-02):2.568884e-02,(((16:1.258238e-02,18:1.943547e-02):1.956407e-01,57:1.658756e-01):6.512350e-02,63:2.758289e-01):1.209494e-01):5.268612e-02,21:1.995027e-01):2.61…
	tree gen.2842500 = [&U] (((((((65:1.376622e-01,66:4.006532e-02):3.659669e-01,(28:9.793283e-01,24:5.185842e-01):1.699108e-01):2.020717e-01,(((64:1.276142e-01,67:2.077568e-01):1.352599e-01,61:1.203957e-01):3.269380e-01,((29:4.657849e-01,10:1.328618e-01):4.424254e-01,(39:4.507515e-01,(48:2.917434e-02,(49:6.925666e-02,47:1.892958e-01):4.907583e-02):4.518319e-01):6.845389e-02):1.197279e-01):8.034165e-…
	tree gen.2275000 = [&U] (2:2.478887e-01,((((((47:7.088523e-02,(49:6.803429e-02,48:7.040572e-02):1.251802e-01):7.484550e-01,(39:1.046682e+00,(29:6.757961e-01,10:3.742229e-01):8.166681e-01):1.061831e-01):1.481804e-01,((67:2.030821e-01,64:2.933690e-01):6.969305e-02,61:2.410958e-01):7.187670e-01):1.662632e+00,((((26:3.654833e-01,(53:1.046779e+00,43:1.310682e+00):6.839957e-01):7.677862e-02,34:2.960518…
	tree gen.5075000 = [&U] (2:2.222132e-01,((((9:4.820068e-01,(8:1.472858e-01,7:2.992947e-01):4.824657e-01):1.426078e-01,(((13:6.636286e-02,20:1.312346e-01):3.087827e-01,19:1.211753e-01):3.824915e-01,((((68:3.773907e-02,56:2.109980e-02):8.501605e-02,(32:1.329954e-01,15:2.334826e-01):9.422528e-03):4.518697e-01,((25:2.870056e-01,14:6.570592e-01):8.141765e-02,((52:2.224548e-01,50:2.574015e-01):1.073071…
	tree gen.3530500 = [&U] (2:3.580268e-01,(62:9.887616e-01,((((8:3.549047e-01,7:1.873101e-01):6.480357e-01,9:5.475837e-01):1.233639e-01,((((42:5.898741e-01,((((((57:1.646731e-01,(18:3.929396e-02,16:1.733764e-02):2.310112e-01):1.879354e-01,63:3.578840e-01):1.148182e-01,((33:1.200331e+00,(17:5.020758e-01,12:2.394517e-01):9.009715e-02):5.367240e-02,21:5.240679e-01):5.968882e-02):2.962000e-02,27:4.5426…
	tree gen.4377000 = [&U] (((((((42:4.427819e-01,(((3:7.968808e-01,((63:2.658827e-01,((16:1.687397e-02,18:3.546504e-02):2.912620e-01,57:1.380060e-01):1.715469e-01):5.184875e-02,(((33:1.356947e+00,27:6.652661e-01):3.146950e-02,17:5.024896e-01):1.225224e-01,(21:3.857754e-01,12:2.503420e-01):6.458101e-02):3.387997e-02):2.050580e-01):6.675464e-02,11:4.271383e-01):7.906929e-02,55:5.893986e-01):9.068048e…
	tree gen.3734500 = [&U] (2:2.390882e-01,(62:8.636401e-01,((((((((((57:2.312045e-01,(18:1.649769e-02,16:5.546310e-03):2.590272e-01):1.576101e-01,63:3.657030e-01):6.100529e-02,((17:6.228515e-01,12:4.118306e-01):5.544953e-02,(33:1.757586e+00,21:4.324980e-01):1.237264e-01):1.205079e-02):1.314767e-01,27:6.591320e-01):4.377823e-01,11:3.471156e-01):4.133453e-02,3:1.269901e+00):1.357939e-01,55:7.021576e-…
	tree gen.3143000 = [&U] ((62:6.949757e-01,(((26:5.626100e-01,((43:1.173581e+00,53:1.379860e+00):7.156848e-01,((65:1.899770e-01,66:4.865908e-02):6.742715e-01,(24:6.237126e-01,28:1.849623e+00):2.799177e-01):3.539938e-01):1.719961e-01):1.220917e-01,(31:5.756532e-01,((37:4.074945e-01,36:3.570950e-01):7.927497e-01,(46:7.507387e-01,(((61:3.237337e-01,(67:2.661018e-01,64:1.862649e-01):4.338964e-02):5.14…
	tree gen.2382000 = [&U] ((((((((65:1.908518e-01,66:5.570663e-02):4.217155e-01,(24:5.879567e-01,28:1.260249e+00):2.040622e-01):3.007168e-01,(((((((41:1.812681e-01,40:7.573098e-02):9.643797e-02,(52:3.934761e-01,50:5.019258e-01):1.209198e-01):7.796865e-02,((15:2.324756e-01,32:1.504596e-01):5.507408e-02,(68:2.914213e-02,56:1.611425e-02):1.246951e-02):5.335403e-01):3.045670e-03,14:5.073257e-01):1.0323…
	tree gen.4109000 = [&U] (2:2.255176e-01,(62:7.208711e-01,((((((((50:3.613135e-01,52:2.133103e-01):9.250782e-02,(41:1.791771e-01,40:8.506276e-02):6.098914e-02):1.169465e-01,((((34:2.321734e+00,15:1.432356e-02):2.196445e-01,32:1.127648e-01):2.655208e-02,(68:3.084499e-02,56:1.874768e-02):5.839380e-02):2.579028e-01,14:4.727769e-01):1.836786e-01):3.465935e-02,25:2.204182e-01):1.237817e-01,(42:3.772170…
	tree gen.5218000 = [&U] (2:2.341261e-01,((62:6.877884e-01,((((((52:2.870023e-01,50:3.590944e-01):7.726661e-02,(41:1.517820e-01,40:7.451149e-02):8.986073e-02):1.139125e-01,(14:4.750058e-01,(56:3.463177e-02,((32:6.833986e-02,15:3.518182e-01):8.013416e-02,68:1.171143e-02):4.395178e-03):4.253412e-01):5.092697e-02):8.333996e-02,25:2.248670e-01):1.603699e-01,((42:3.375849e-01,(55:4.154888e-01,(3:7.7373…
	tree gen.2225500 = [&U] (((((((26:3.478008e-01,(43:9.109695e-01,53:1.184056e+00):7.390587e-01):6.260504e-02,((((((35:2.341570e-01,60:2.817536e-01):1.547782e-01,(59:2.967888e-01,(54:1.726593e-01,22:2.682214e-01):1.762708e-01):7.624126e-02):2.392558e-01,(((23:2.564204e-01,((30:9.598618e-02,(44:4.130940e-02,45:1.531038e-01):9.165189e-01):2.576963e-01,((6:7.230318e-02,5:9.344264e-02):1.184018e-01,4:1…
	tree gen.1409500 = [&U] ((62:4.661281e-01,((((65:1.731517e-01,66:1.454288e-01):8.173361e-01,(28:1.788896e+00,24:5.890871e-01):2.298104e-01):1.904227e-01,((((31:7.589268e-01,(((58:3.620161e-01,(23:2.337946e-01,((4:8.026536e-02,(6:9.753501e-02,5:7.969245e-02):2.206592e-01):3.845588e-01,(30:1.362461e-01,(44:6.552797e-02,45:1.329833e-01):8.716932e-01):2.552542e-01):1.421661e-01):2.559819e-02):8.78694…
	tree gen.2672000 = [&U] ((((((7:3.393913e-01,8:1.920993e-01):4.690881e-01,9:5.704536e-01):8.126622e-02,(((((55:4.057539e-01,3:6.522808e-01):3.877164e-02,(11:2.762833e-01,((21:2.128827e-01,12:3.203569e-01):3.066106e-02,((27:5.243149e-01,(33:8.129682e-01,17:4.025821e-01):7.118034e-02):1.543981e-01,(((16:2.235449e-02,18:5.843257e-03):1.733978e-01,57:1.317663e-01):2.170857e-01,63:1.794711e-01):6.7905…
	tree gen.4837000 = [&U] ((((((25:1.583604e-01,(((52:4.624767e-01,50:3.399442e-01):1.005626e-01,(41:1.413848e-01,40:1.039359e-01):3.365347e-02):2.077831e-01,(((15:2.006865e-01,32:1.246022e-01):8.580507e-02,(68:1.672519e-02,56:7.165216e-03):3.573581e-02):3.089009e-01,14:5.783281e-01):8.962412e-02):1.935574e-01):5.572193e-02,(42:4.019063e-01,(((((63:3.258517e-01,((16:1.961146e-03,18:1.597483e-02):1.…
	tree gen.1254000 = [&U] (2:3.281833e-01,(62:7.559866e-01,(((9:4.455259e-01,(8:2.488621e-01,7:1.631572e-01):4.293572e-01):1.989489e-01,(((25:1.688673e-01,(((41:2.160187e-01,40:6.556030e-02):8.452763e-02,(50:4.837671e-01,52:2.884641e-01):9.621034e-02):7.138457e-02,(14:6.287216e-01,((15:2.381505e-01,32:8.998648e-02):1.474557e-02,(68:1.823967e-02,56:1.581464e-02):6.220989e-02):3.096368e-01):6.908251e…
	tree gen.1347500 = [&U] (2:1.401967e-01,((((9:4.136247e-01,(8:1.307767e-01,7:2.401022e-01):3.104697e-01):1.708581e-01,((62:5.603519e-01,((42:3.950459e-01,(3:7.386169e-01,((((63:2.958890e-01,(57:1.355650e-01,(18:1.531476e-02,16:3.256948e-02):2.575934e-01):1.252448e-01):8.679817e-02,((27:5.940762e-01,17:3.502533e-01):3.208667e-02,(33:7.986328e-01,(21:4.718560e-01,12:3.310985e-01):7.144017e-03):2.16…
	tree gen.3909000 = [&U] ((((((((29:7.364933e-01,10:2.607783e-01):5.655340e-01,(39:5.870197e-01,((49:4.876277e-02,47:1.619560e-01):3.322330e-02,48:3.356236e-02):4.524010e-01):1.042465e-01):6.774731e-02,((67:1.581561e-01,64:2.118787e-01):9.981294e-02,61:1.886975e-01):3.928519e-01):1.351757e+00,26:5.287027e-01):4.252317e-02,(((46:5.178456e-01,((51:1.898738e-01,38:1.329369e-01):1.320054e-01,(((60:3.7…
	tree gen.3660000 = [&U] (2:2.485453e-01,((((((25:2.015699e-01,((14:4.252460e-01,((50:4.554048e-01,52:4.481599e-01):1.384760e-01,(41:2.005483e-01,40:4.861430e-02):9.852783e-02):1.741731e-01):2.696753e-02,((32:9.824605e-02,15:2.677243e-01):5.771963e-02,(56:4.293345e-02,68:1.284903e-02):8.633682e-03):4.932314e-01):5.080090e-02):1.777502e-01,((13:3.973813e-02,20:9.096299e-02):2.353797e-01,19:9.926712…
	tree gen.2214500 = [&U] ((62:8.414909e-01,((((((31:2.810425e-01,(37:4.567325e-01,36:3.153687e-01):4.621245e-01):7.775147e-02,((((((30:2.702762e-01,(44:5.301264e-02,45:4.394675e-02):7.282591e-01):2.344363e-01,((6:1.074455e-01,5:1.159875e-01):9.600254e-02,4:5.272424e-02):2.974036e-01):9.439702e-02,58:3.495111e-01):4.287828e-02,23:2.426608e-01):1.627812e-01,(((59:4.704775e-01,(54:2.074490e-01,22:2.7…
	tree gen.4228000 = [&U] (2:2.449606e-01,(62:8.355682e-01,((((((13:5.603112e-03,20:1.637490e-01):1.734042e-01,19:1.696734e-01):3.839441e-01,25:1.891963e-01):1.382934e-01,((((56:3.901447e-02,68:1.839334e-02):6.038245e-02,(32:8.786219e-02,15:2.730558e-01):2.024760e-02):4.075297e-01,(14:7.170434e-01,((50:4.830060e-01,52:3.223765e-01):1.686916e-01,(41:1.865937e-01,40:3.387395e-02):1.810670e-01):5.4423…
	tree gen.2596000 = [&U] ((62:7.741950e-01,(((((((25:2.292908e-01,14:7.754461e-01):1.071004e-01,((15:2.494633e-01,32:1.734827e-01):4.242302e-02,(56:2.000136e-02,68:2.448457e-02):7.063400e-02):4.474710e-01):7.920172e-02,((41:1.933691e-01,40:1.495906e-01):7.965137e-02,(52:3.144920e-01,50:3.271972e-01):1.363520e-01):2.276741e-01):3.325330e-02,((55:7.543930e-01,(((((((16:3.631075e-03,18:4.521711e-02):…
	tree gen.2875500 = [&U] (2:2.737133e-01,(62:7.210204e-01,(((((26:4.671686e-01,(53:9.405086e-01,43:9.454760e-01):5.325318e-01):6.253051e-02,34:2.313745e+00):6.668930e-02,(((((((48:7.432515e-02,(49:5.332997e-02,47:2.013920e-01):4.352808e-02):8.087174e-01,(61:2.160300e-01,(64:3.180041e-01,67:1.635212e-01):8.432237e-02):3.087431e-01):1.618034e-01,39:5.754431e-01):2.418341e-02,(29:7.171927e-01,10:3.91…
	tree gen.4386000 = [&U] (2:3.200978e-01,(((((26:5.505061e-01,(53:1.241957e+00,43:1.098105e+00):4.792645e-01):6.865722e-02,(((37:5.097631e-01,36:3.159459e-01):4.372520e-01,31:5.670551e-01):2.902252e-02,(((((((22:2.171625e-01,54:2.687376e-01):2.115450e-01,59:3.810411e-01):1.632908e-01,(60:2.509635e-01,35:1.786150e-01):1.498389e-01):2.533579e-01,(58:3.019557e-01,(23:2.298725e-01,((4:1.170914e-01,(6:…
	tree gen.3956000 = [&U] (2:2.488984e-01,(((((((37:2.616288e-01,36:3.113876e-01):4.271062e-01,31:3.284260e-01):9.417195e-02,((((((((45:7.923086e-02,44:9.141927e-02):9.831704e-01,30:2.213921e-01):1.709857e-01,((5:6.964518e-02,6:9.589567e-02):1.069940e-01,4:6.529180e-02):3.212869e-01):1.308089e-01,23:1.736270e-01):3.548906e-02,((60:2.453822e-01,35:1.312926e-01):1.376904e-01,((54:1.165835e-01,22:3.36…
	tree gen.4816000 = [&U] ((((((((13:3.242191e-02,20:1.132597e-01):3.091074e-01,19:1.094649e-01):4.059306e-01,((((52:3.475685e-01,50:4.493768e-01):9.865388e-02,(41:1.688377e-01,40:6.562272e-02):8.536057e-02):1.249496e-01,((((32:1.034120e-01,15:2.828477e-01):6.511501e-02,68:1.965329e-02):3.304351e-02,56:9.953960e-03):3.916288e-01,(14:5.617884e-01,25:1.948259e-01):2.297101e-02):1.352952e-03):1.421061…
	tree gen.5921500 = [&U] (((((((((55:6.563828e-01,(11:4.416949e-01,((((27:8.841927e-01,33:1.477888e+00):6.815436e-02,(12:4.450731e-01,17:5.103901e-01):5.719773e-02):1.116712e-02,21:4.707702e-01):6.343677e-02,(63:3.546469e-01,((16:8.293608e-03,18:1.934043e-02):2.552736e-01,57:1.626619e-01):1.702246e-01):4.763751e-02):2.412254e-01):1.280324e-01):9.550855e-03,3:1.018016e+00):1.400520e-01,42:3.328875e…
	tree gen.3333000 = [&U] ((62:6.871296e-01,((((((13:1.626121e-02,20:1.442729e-01):3.065731e-01,19:2.672084e-01):3.426659e-01,(42:6.283786e-01,((11:2.411625e-01,55:8.160511e-01):1.237090e-01,(3:7.604943e-01,(((21:3.756325e-01,(17:3.945826e-01,12:4.283324e-01):1.178611e-02):8.575770e-02,(27:4.974067e-01,33:1.084617e+00):4.107601e-03):5.221285e-02,(63:2.430254e-01,((16:3.140254e-03,18:2.741756e-02):1…
	tree gen.2247000 = [&U] (((62:7.499890e-01,(((7:2.624007e-01,8:2.735176e-01):4.695477e-01,9:4.035404e-01):2.331622e-01,(((((41:2.032323e-01,40:9.004638e-02):7.211468e-02,(52:4.307509e-01,50:4.332902e-01):9.196366e-02):1.743057e-01,(((56:1.873685e-02,68:2.443115e-02):2.687289e-02,(15:2.258237e-01,32:6.665265e-02):9.788496e-02):3.994259e-01,14:5.210606e-01):8.726415e-02):9.409548e-02,25:2.239506e-0…
	tree gen.4275500 = [&U] ((((((65:1.811356e-01,66:2.575644e-02):5.912139e-01,(24:7.442572e-01,28:1.374940e+00):1.252589e-01):2.280050e-01,(((43:1.264737e+00,53:6.972522e-01):4.032537e-01,26:3.160217e-01):1.537760e-01,((31:4.191598e-01,(37:4.881086e-01,36:4.259416e-01):5.657443e-01):1.240174e-02,(((((58:3.952254e-01,(((4:1.276725e-01,(5:1.697002e-01,6:8.233098e-02):8.959798e-02):3.705083e-01,((44:5…
	tree gen.5257500 = [&U] (2:2.271709e-01,((((((66:4.004526e-02,65:1.465680e-01):4.649727e-01,(24:6.606213e-01,28:1.274454e+00):1.841396e-01):1.007342e-01,(53:1.087860e+00,43:1.008838e+00):3.780566e-01):1.012419e-01,((((31:2.981259e-01,(37:3.535472e-01,36:3.972454e-01):5.070366e-01):5.616770e-02,(46:8.565610e-01,((((54:1.945574e-01,22:1.621232e-01):1.148742e-01,59:2.332944e-01):1.222965e-02,(60:2.6…
	tree gen.2089500 = [&U] (((((((13:5.186242e-02,20:1.312273e-01):2.131619e-01,19:1.227441e-01):3.991878e-01,(((((41:1.955264e-01,40:9.799764e-02):1.508179e-01,(52:3.364535e-01,50:4.131405e-01):8.219315e-02):1.339936e-01,((((3:7.826961e-01,(((21:3.375953e-01,(12:2.794600e-01,(33:7.952503e-01,17:3.805690e-01):1.936855e-01):2.540430e-02):4.450909e-02,27:6.846962e-01):4.832361e-02,(63:2.198009e-01,((1…
	tree gen.3773500 = [&U] (2:3.687823e-01,((((8:3.574340e-01,7:2.849985e-01):5.160349e-01,9:5.501140e-01):2.506248e-01,(((13:2.162705e-02,20:1.751630e-01):3.102529e-01,19:2.035743e-01):4.936014e-01,(62:9.069771e-01,(25:4.038082e-01,(((32:9.739415e-02,((68:2.628123e-02,56:3.145006e-02):9.789632e-02,15:2.454829e-01):2.998931e-02):5.514767e-01,(((50:4.191620e-01,52:2.350196e-01):2.061165e-01,(41:2.036…
	tree gen.2523500 = [&U] ((62:6.949999e-01,(((((43:1.012070e+00,53:7.231014e-01):3.827639e-01,((24:6.624428e-01,28:1.202049e+00):2.205598e-01,(65:1.410050e-01,66:1.306293e-02):3.751357e-01):8.779412e-02):1.748712e-01,26:3.700663e-01):2.107676e-02,((31:2.841788e-01,(37:3.166586e-01,36:3.219659e-01):5.039810e-01):4.090127e-02,(((61:1.200419e-01,(67:2.341021e-01,64:1.766386e-01):6.688191e-02):3.03771…
	tree gen.4584000 = [&U] (2:1.276337e-01,(62:9.213735e-01,(((((((37:5.472475e-01,36:2.914708e-01):4.869964e-01,(53:7.061484e-01,43:9.377938e-01):4.511673e-01):6.201996e-02,(((29:6.413134e-01,10:2.101863e-01):7.466266e-01,(39:5.601673e-01,((49:1.087437e-01,47:1.822005e-01):5.392076e-02,48:8.448275e-03):5.160935e-01):1.641370e-01):4.154101e-02,(61:7.841453e-02,(67:1.042115e-01,64:2.722598e-01):9.245…
	tree gen.5974000 = [&U] (2:3.012967e-01,(((((66:5.524841e-02,65:9.874922e-02):7.644916e-01,(24:7.821864e-01,28:1.349878e+00):3.684915e-01):2.325971e-01,((((37:6.000903e-01,36:3.282618e-01):3.228320e-01,34:2.740587e+00):3.451672e-01,((31:5.345608e-01,((53:1.314095e+00,43:1.472759e+00):7.543666e-01,(((47:1.404557e-01,(49:8.250198e-02,48:1.178421e-01):9.710789e-02):5.228950e-01,((29:6.394328e-01,10:…
	tree gen.2980500 = [&U] ((62:6.590847e-01,(((((14:5.832307e-01,((56:1.197819e-02,(68:2.833961e-02,(32:6.101957e-02,15:2.297841e-01):5.019885e-02):2.503936e-02):5.143726e-01,((41:1.699460e-01,40:8.170203e-02):1.822425e-02,(52:3.604312e-01,50:4.500633e-01):2.625191e-01):2.712512e-01):5.181390e-02):4.058988e-02,25:2.530933e-01):1.437035e-01,((((((((16:4.644174e-03,18:2.432461e-02):1.343630e-01,57:1.…
	tree gen.3635000 = [&U] (((((((31:3.785812e-01,(37:3.469414e-01,36:1.900295e-01):5.315059e-01):1.027362e-01,(34:2.585424e+00,(((((29:8.089456e-01,10:1.296167e-01):6.413661e-01,((67:1.806745e-01,64:1.788435e-01):1.215059e-01,61:9.907047e-02):2.712764e-01):1.678804e-01,(47:1.285223e-01,(49:4.678149e-02,48:3.782470e-02):2.980256e-02):6.615648e-01):1.605302e-02,39:5.705519e-01):1.313701e+00,(46:5.698…
	tree gen.3820500 = [&U] ((62:8.502272e-01,((((26:3.589086e-01,34:2.296122e+00):2.481992e-01,((43:9.555624e-01,53:1.022410e+00):5.898691e-01,((((((51:2.466309e-01,38:2.210121e-01):1.890460e-01,(((59:3.787594e-01,(54:3.579393e-01,22:2.662472e-01):2.513127e-01):1.299499e-02,(60:3.595906e-01,35:2.277644e-01):2.050989e-01):1.711871e-01,(((((44:3.172112e-02,45:1.860580e-01):9.458824e-01,30:2.676551e-01…
	tree gen.5143500 = [&U] (2:2.998955e-01,(62:5.202530e-01,(((28:1.374663e+00,((66:4.024052e-02,65:1.855652e-01):5.798738e-01,24:8.083350e-01):1.053116e-01):2.256324e-01,((26:4.092814e-01,(53:7.753586e-01,43:8.859259e-01):4.572498e-01):2.785332e-01,(((37:4.525944e-01,36:1.945263e-01):4.836978e-01,31:3.547986e-01):1.646021e-01,((((38:2.893399e-01,51:1.656045e-01):1.223958e-01,((58:2.691906e-01,23:2.…
	tree gen.3655000 = [&U] ((62:5.341199e-01,((((13:7.947537e-02,20:7.853972e-02):2.839873e-01,19:2.005687e-01):4.599816e-01,(((((3:6.621339e-01,((63:2.034880e-01,((16:3.900027e-02,18:1.570969e-02):2.188199e-01,57:1.964861e-01):1.984565e-01):7.148755e-02,(((27:4.511269e-01,(33:8.676902e-01,17:3.442448e-01):5.303385e-02):4.461704e-02,21:2.552445e-01):5.309581e-02,12:3.200444e-01):6.389887e-02):1.8889…
	tree gen.1448000 = [&U] ((62:5.920665e-01,(((26:3.867824e-01,(((31:3.630859e-01,(37:2.788052e-01,36:2.510156e-01):6.271612e-01):3.838722e-02,(46:6.077261e-01,((38:2.283607e-01,51:2.050337e-01):5.604602e-02,((((22:2.447285e-01,54:1.504279e-01):1.146903e-01,59:3.297259e-01):6.780671e-02,(35:1.973118e-01,60:2.437906e-01):1.570950e-01):8.327293e-02,((23:1.627624e-01,((30:7.878483e-02,(44:6.086831e-02…
	tree gen.4034000 = [&U] (2:2.939355e-01,(62:7.245742e-01,(((((13:3.278741e-02,20:8.839382e-02):3.235926e-01,19:1.671598e-01):3.600901e-01,25:2.021511e-01):6.393683e-02,(((34:2.911038e+00,(8:1.350380e-01,7:1.811851e-01):2.818586e-01):1.985427e-01,9:5.791797e-01):2.745960e-01,((42:5.636053e-01,(11:3.208914e-01,((3:7.752077e-01,55:6.277580e-01):7.396180e-02,(((63:2.259258e-01,(57:1.019488e-01,(18:2.…
	tree gen.2171000 = [&U] (2:2.688114e-01,(62:7.834432e-01,((((((14:6.787575e-01,(((32:1.417767e-01,15:2.988616e-01):1.674804e-02,(56:4.532608e-02,68:3.746267e-02):7.597539e-02):3.800893e-01,((50:5.951117e-01,52:3.288143e-01):1.401194e-01,(41:2.141628e-01,40:7.974713e-02):1.362426e-01):1.702133e-01):5.500195e-02):1.573858e-01,25:2.825332e-01):1.280363e-01,((13:3.638658e-02,20:1.068371e-01):3.215474…
	tree gen.2578500 = [&U] (2:1.020320e-01,(((((8:2.942008e-01,7:2.911676e-01):6.215811e-01,9:4.347073e-01):2.137414e-01,(25:2.971108e-01,((((((50:4.116982e-01,52:3.190281e-01):7.168640e-02,(41:8.635986e-02,40:4.844353e-02):7.510860e-02):6.394382e-02,14:5.987026e-01):3.261245e-02,((15:2.617589e-01,32:1.015715e-01):1.892238e-02,(56:1.352238e-02,68:4.071843e-02):5.480541e-02):4.126327e-01):6.567812e-0…
	tree gen.4634500 = [&U] (((((((42:5.307772e-01,(55:6.209037e-01,((3:9.906557e-01,((27:4.990564e-01,(12:3.300758e-01,(21:3.079700e-01,(33:1.050260e+00,17:3.652996e-01):3.183781e-02):7.679106e-03):2.689778e-02):9.419710e-03,(((16:1.932069e-03,18:1.489208e-02):1.473248e-01,57:1.365477e-01):1.384262e-01,63:3.082112e-01):1.215264e-01):1.793213e-01):1.185532e-01,11:2.461685e-01):1.294493e-01):1.202545e…
	tree gen.4794500 = [&U] (2:2.202619e-01,((((9:4.675321e-01,(8:2.119766e-01,7:2.205023e-01):6.636560e-01):2.464844e-01,(((42:6.017537e-01,(11:1.810684e-01,(55:5.572930e-01,(((27:5.645305e-01,((63:3.138678e-01,(57:2.110339e-01,(18:2.121987e-03,16:3.303049e-03):1.245903e-01):1.424886e-01):1.223879e-01,(21:2.849011e-01,33:1.133505e+00):1.185936e-01):3.805920e-02):1.596090e-03,(17:3.732530e-01,12:3.44…
	tree gen.2576000 = [&U] (2:1.559013e-01,(((((8:3.120055e-01,7:1.022756e-01):3.675448e-01,9:4.610153e-01):2.266768e-01,((((11:3.514054e-01,((12:4.164598e-01,((27:3.731088e-01,17:4.112388e-01):4.633960e-02,(33:1.058360e+00,21:3.048173e-01):7.516720e-02):3.403503e-02):2.898941e-02,((57:1.090633e-01,(18:2.246050e-02,16:2.499204e-02):1.927009e-01):1.316421e-01,63:2.949416e-01):5.827881e-02):1.905345e-…
	tree gen.2442500 = [&U] (2:2.104649e-01,(62:7.125998e-01,((((((((32:7.995361e-02,15:1.553280e-01):3.545864e-02,(68:2.856596e-02,56:3.061317e-02):2.946200e-02):3.114185e-01,14:5.866529e-01):8.058581e-02,((50:5.251208e-01,52:3.042404e-01):1.178183e-01,(41:1.888194e-01,40:1.142443e-01):1.191942e-01):1.100140e-01):1.999667e-02,25:2.716714e-01):6.282195e-02,(42:5.763576e-01,((55:5.023161e-01,3:7.82665…
	tree gen.1908500 = [&U] (((((((13:6.091932e-02,20:1.059923e-01):2.449130e-01,19:9.796327e-02):4.632539e-01,((((((15:2.379710e-01,(68:3.323650e-02,56:1.182514e-02):7.518065e-02):3.516488e-02,32:1.101850e-01):3.570272e-01,14:5.235389e-01):1.025233e-02,((41:2.239803e-01,40:6.533970e-02):9.274863e-02,(52:2.317855e-01,50:5.000850e-01):9.342465e-02):1.043753e-01):7.228327e-02,25:2.092064e-01):6.414355e…
	tree gen.6230000 = [&U] (((((((13:2.408222e-02,20:1.437716e-01):2.929599e-01,19:8.807331e-02):3.511670e-01,((25:1.290820e-01,(14:4.559707e-01,(((41:1.734376e-01,40:1.134397e-01):3.628768e-02,(52:1.893947e-01,50:2.326404e-01):1.097342e-01):8.726526e-02,(32:4.200992e-02,(15:1.539730e-01,(68:3.488065e-02,56:3.330995e-02):7.603599e-02):7.002875e-02):4.838997e-01):8.572512e-02):2.740746e-02):1.774332e…
	tree gen.2149500 = [&U] (2:7.984221e-03,(((51:1.049996e-01,(((30:5.623682e-02,((39:1.876563e-01,(29:1.363583e-01,10:1.081018e-02):1.064625e-01):9.568575e-02,((5:4.336222e-03,4:6.301793e-02):1.204604e-02,6:3.604698e-03):7.361197e-02):2.506068e-03):1.461785e-02,(35:4.441438e-04,(60:3.145167e-02,43:5.818371e-02):8.499033e-03):1.333833e-01):2.697290e-04,(((((67:1.546218e-03,((36:1.385228e-01,37:5.482…
	tree gen.2488500 = [&U] (2:3.352287e-02,(((((62:2.985161e-02,(59:1.259460e-01,31:1.286593e-01):2.086649e-02):5.241926e-02,(39:2.181464e-01,(29:1.219369e-01,10:5.756716e-02):8.437016e-02):7.071311e-02):1.627573e-02,((54:7.316218e-02,22:1.339302e-01):4.096094e-02,(61:1.124209e-01,((20:2.378089e-02,13:5.166236e-03):1.350557e+00,23:9.914772e-02):3.019733e-02):4.998733e-02):1.755161e-02):2.012693e-02,…
	tree gen.5101000 = [&U] (2:2.301808e-02,(((6:2.959046e-02,(5:7.414228e-03,4:4.245549e-02):3.395209e-02):7.754488e-02,(26:8.903298e-02,58:1.044326e-01):6.475744e-03):2.052938e-02,(((54:9.368223e-02,(22:1.149366e-01,((20:4.053862e-02,13:7.097249e-03):5.781803e-01,61:9.006973e-03):1.545769e-01):7.095657e-03):2.822641e-02,((((29:1.681499e-01,10:5.164202e-02):1.760294e-01,39:9.837452e-02):4.009386e-02…
	tree gen.3352500 = [&U] ((((((((35:2.735518e-02,60:1.086351e-02):3.664893e-02,(65:3.315966e-02,(66:3.578236e-02,24:1.681049e-01):2.471907e-02):2.424431e-01):2.015112e-02,43:1.306090e-01):1.666025e-01,((6:1.051486e-02,5:2.062279e-02):4.403536e-03,4:4.702870e-02):4.396768e-02):3.969359e-03,(((59:7.117338e-02,((37:6.151729e-02,36:1.301312e-01):1.045977e-01,(28:2.297861e-01,(64:8.866150e-02,67:2.5726…
	tree gen.5153000 = [&U] (2:1.583348e-02,((((4:3.714778e-02,5:7.608400e-03):5.353403e-03,6:2.686635e-02):4.897465e-02,(((60:7.334519e-03,35:4.634169e-02):8.190006e-02,((51:2.639966e-02,38:3.926848e-02):4.713937e-02,((26:5.221540e-02,46:7.665997e-02):1.125459e-02,43:7.060391e-02):5.755360e-02):1.996238e-02):1.835495e-02,30:1.270854e-03):1.104486e-02):2.061942e-02,(58:1.011669e-01,((((66:2.286843e-0…
	tree gen.1407000 = [&U] (2:2.630770e-02,((((35:7.866951e-02,((43:7.217017e-02,26:1.068229e-01):9.901477e-02,60:3.139704e-02):7.830058e-03):1.000544e-01,(51:7.156188e-02,38:1.265419e-01):9.438868e-02):1.483764e-02,30:1.359383e-02):1.370451e-02,((58:9.968491e-02,(6:1.302244e-02,(4:5.054771e-02,5:9.891355e-03):5.616833e-03):5.788292e-02):2.577289e-02,(((((((19:9.191193e-02,(25:4.821391e-02,((55:5.82…
	tree gen.1861000 = [&U] (2:4.867310e-02,((((((((37:8.108872e-02,36:1.459675e-01):3.623517e-02,(64:6.109676e-02,39:1.805141e-01):7.872076e-02):8.415133e-02,67:5.873048e-03):3.360644e-02,28:1.085834e-01):6.777422e-02,(53:1.202291e-01,((62:5.602393e-02,(46:1.658770e-01,31:2.140682e-02):1.545732e-01):1.530176e-02,(((10:5.345227e-02,29:8.769101e-02):1.171216e-01,((48:3.913283e-03,49:3.901924e-02):4.25…
	tree gen.1738500 = [&U] (2:7.801965e-03,((65:3.496159e-02,66:1.918779e-02):1.689413e-01,((((((22:5.835305e-02,54:6.621129e-02):6.818664e-03,61:1.411755e-01):3.417280e-02,(((46:1.350385e-01,31:7.548699e-03):8.906784e-02,62:3.222678e-02):6.111897e-02,(53:1.408140e-01,((39:1.582537e-01,((29:9.449500e-02,(10:9.201474e-03,(20:1.205184e-02,13:1.518932e-02):5.753636e-01):7.886544e-02):4.322737e-02,((48:…
	tree gen.1401000 = [&U] (2:1.333652e-02,((((((54:7.756781e-02,(22:9.464084e-02,(23:1.471461e-01,61:8.787924e-02):5.880023e-02):2.298302e-02):6.711178e-02,(((10:1.494543e-01,(29:7.264257e-02,((47:1.423113e-02,(48:4.598501e-03,49:3.681299e-02):4.649436e-02):1.098853e-01,(20:3.319288e-02,13:1.724994e-02):6.164784e-01):8.087080e-02):8.416989e-03):1.059273e-01,39:1.003052e-01):9.031512e-02,(64:5.46519…
	tree gen.1720000 = [&U] (2:3.982307e-02,((58:9.439597e-02,(((5:5.561853e-03,4:4.709678e-02):4.165597e-03,6:4.720753e-02):7.491613e-02,(((43:1.359077e-01,26:5.707436e-02):4.942250e-03,(65:3.412130e-02,66:2.926061e-02):1.855876e-01):7.051393e-02,(((61:1.415745e-01,23:1.598289e-01):1.195379e-02,(54:8.982431e-02,22:1.426401e-01):1.319668e-02):2.112020e-02,(28:3.187457e-01,(((59:7.211413e-02,((29:1.21…
	tree gen.2775000 = [&U] ((((((5:6.016371e-03,4:4.512688e-02):2.922376e-03,6:9.010329e-03):5.179803e-02,(30:4.548499e-02,((23:1.315890e-01,58:1.147593e-01):6.293512e-02,(((((51:1.550094e-02,38:2.216102e-01):6.850106e-02,46:4.955274e-02):3.789479e-02,26:3.561542e-02):1.610063e-02,43:6.765518e-02):3.740590e-02,((24:2.856445e-01,66:4.819796e-02):1.356313e-02,65:1.428074e-02):1.244848e-01):8.187552e-0…
	tree gen.5430500 = [&U] (((((9:1.010737e-01,((3:6.144420e-02,42:1.252016e-01):2.204495e-02,55:8.281593e-02):4.717316e-02):4.263318e-03,((19:5.777628e-02,25:5.667195e-02):1.101554e-01,(((((14:5.600950e-02,17:9.598402e-02):6.634523e-03,33:7.076817e-02):1.378012e-02,(((8:6.465225e-02,7:7.776669e-02):1.106668e-01,27:8.849504e-02):4.497644e-02,((((((16:9.465719e-03,18:9.794739e-04):4.562686e-02,(34:7.…
	tree gen.2606500 = [&U] (2:2.302034e-02,(((43:8.058178e-02,26:1.210170e-01):1.350398e-01,((((5:1.628704e-02,4:4.769767e-02):2.000758e-02,6:1.138285e-02):3.763948e-02,(((60:8.060663e-03,35:3.386035e-02):1.156905e-01,30:2.432180e-03):3.940387e-02,(38:1.738684e-01,51:9.565854e-02):3.276214e-02):4.904352e-02):1.620126e-02,(58:7.297806e-02,(23:1.026793e-01,(20:1.614730e-02,13:1.330405e-02):1.274873e+0…
	tree gen.4714000 = [&U] (2:4.272478e-02,((60:3.388027e-02,(43:1.303023e-01,35:2.169381e-03):2.949344e-03):5.643646e-02,((51:5.288867e-02,(24:2.419280e-01,38:2.538844e-02):3.986712e-02):1.309408e-01,(((((11:8.480050e-02,(19:6.859220e-02,(25:3.391447e-02,(42:1.190878e-01,55:2.223801e-02):7.901802e-02):6.606174e-03):2.440099e-02):1.835755e-02,(9:6.091510e-02,3:1.059397e-01):3.179277e-02):7.418188e-0…
	tree gen.2296000 = [&U] (2:3.825566e-02,(((((23:1.946800e-01,58:8.128411e-02):1.666091e-02,((4:7.138446e-02,(5:1.569539e-02,6:2.533775e-02):4.084824e-03):9.645665e-02,(30:1.420759e-03,(((43:1.333775e-01,((51:2.584267e-02,46:1.043037e-01):6.653985e-03,38:9.437501e-02):5.101127e-02):1.515527e-02,(26:9.230957e-02,53:1.379606e-01):9.370900e-03):5.806723e-02,(35:3.280300e-02,60:1.236290e-02):8.510112e…
	tree gen.4463500 = [&U] (2:1.847461e-02,((((66:7.175432e-03,24:2.559178e-01):4.692992e-02,65:3.919837e-02):1.235419e-01,((((30:3.867084e-02,(26:8.750247e-02,((38:2.324332e-02,46:6.618609e-02):5.351481e-02,51:1.475480e-02):1.167474e-01):4.416607e-02):1.949945e-02,(43:5.439873e-02,(35:9.898814e-04,60:6.198735e-02):3.025160e-02):4.736400e-02):1.434543e-02,(5:3.519649e-02,(6:1.822366e-02,4:5.012944e-…
	tree gen.3257500 = [&U] (((39:5.186522e-02,(29:7.917988e-02,10:4.871351e-02):8.269854e-02):8.910858e-02,((54:2.300074e-02,((61:7.018935e-02,((20:6.089859e-03,13:9.208984e-03):6.691706e-01,23:8.252620e-02):8.904928e-03):3.311701e-02,22:5.314855e-02):5.843028e-03):2.982841e-02,(((30:4.299110e-04,(((51:1.808010e-02,46:5.535751e-02):3.793675e-03,38:5.092040e-02):5.885735e-02,(35:2.919560e-02,60:5.471…
	tree gen.3088500 = [&U] (((((62:1.080933e-02,(31:4.070875e-02,46:1.772754e-01):1.281270e-01):6.138918e-02,((((48:3.750902e-02,49:1.832622e-02):8.117775e-02,47:3.421163e-03):2.162239e-01,59:6.024561e-02):2.175431e-02,((10:7.413633e-02,29:1.306493e-01):2.725069e-02,39:1.144220e-01):1.045209e-01):9.686804e-03):3.717271e-02,(((28:1.864191e-01,((64:4.517337e-02,(36:8.814067e-02,37:3.777128e-02):6.4248…
	tree gen.3655500 = [&U] ((((((28:2.132311e-01,(37:6.900132e-02,36:2.344863e-01):3.450488e-02):4.741112e-02,(67:4.319531e-03,64:7.620650e-02):5.549230e-02):3.286059e-02,(((54:1.421837e-01,22:1.090320e-01):5.301547e-02,(23:1.770272e-01,(61:7.914665e-04,(20:2.435679e-02,13:5.652349e-03):4.501737e-01):1.388553e-01):1.293517e-03):7.185845e-02,(((10:8.011156e-02,29:9.214359e-02):9.450486e-03,39:1.18291…
	tree gen.4952000 = [&U] (2:6.807469e-03,((((51:4.935434e-02,38:1.132398e-01):4.987331e-02,((35:1.397346e-02,43:8.797972e-02):2.767853e-02,60:8.350836e-03):6.744988e-02):1.947063e-02,30:1.594959e-02):5.140258e-02,(((58:1.434995e-01,(26:9.507140e-02,((4:6.376239e-02,5:5.466126e-03):1.876404e-02,6:8.794474e-03):3.100007e-02):3.674929e-02):3.259221e-02,(((((64:3.757362e-02,(((36:1.021474e-01,37:1.477…
	tree gen.5073000 = [&U] (2:2.653297e-03,(((65:1.449068e-02,(66:9.000091e-03,24:1.916088e-01):3.904708e-02):1.259097e-01,(((((((8:6.671657e-02,7:6.542478e-02):1.582443e-01,((48:1.020343e-02,49:3.264865e-02):5.959974e-02,47:3.059430e-02):2.113077e-01):2.420424e-02,(45:2.128379e-02,44:1.365902e-02):1.603909e-02):3.355531e-02,(34:6.615431e-02,(18:2.061864e-03,16:4.891806e-03):7.989356e-02):1.585645e-…
	tree gen.5289000 = [&U] (2:2.001623e-02,((((30:2.763539e-02,(6:2.125286e-02,(4:4.493638e-02,5:1.175578e-02):3.829681e-03):7.141569e-02):2.077075e-03,(((60:2.133567e-02,35:1.677307e-02):4.161740e-02,43:9.689498e-02):5.320158e-02,(51:4.601682e-02,38:3.482785e-02):7.965452e-02):1.514193e-02):4.061422e-02,(26:7.462945e-02,58:6.453653e-02):5.328047e-02):3.933056e-02,(((((64:3.768430e-02,(67:1.622632e-…
	tree gen.3326000 = [&U] (((30:1.472069e-02,(((39:1.258571e-01,(29:1.370549e-01,10:3.865965e-02):2.872441e-02):8.471152e-02,((((38:1.851112e-01,55:7.213977e-02):7.018103e-02,(((((((((33:1.063029e-01,63:1.170707e-02):7.080347e-02,(42:2.209774e-01,(50:7.500372e-02,(52:2.548508e-02,(40:5.388973e-02,41:3.446749e-02):1.152075e-01):2.079717e-02):5.239071e-02):1.074282e-01):4.747485e-02,(14:2.094164e-02,…
	tree gen.5635500 = [&U] (((26:1.083036e-01,((((66:2.506588e-02,65:4.031158e-02):2.563022e-01,((((53:1.969685e-01,(46:1.307866e-01,31:8.489766e-02):4.756917e-02):2.449928e-02,(((61:3.542192e-02,(20:6.753595e-03,13:2.230403e-02):6.843215e-01):1.443130e-01,54:9.210059e-02):1.810538e-02,22:6.545377e-02):1.322770e-02):1.422347e-02,62:5.364538e-02):1.070540e-04,(((39:5.275703e-02,(10:2.563028e-02,29:1.…
	tree gen.4651500 = [&U] (2:3.510313e-02,(((65:2.634662e-02,(66:3.788322e-03,24:3.670848e-01):2.876658e-02):2.085912e-01,(((((31:4.286141e-02,46:1.276678e-01):1.778050e-01,59:1.212875e-01):2.265081e-03,62:5.114993e-02):6.548999e-02,(28:3.189413e-01,((39:9.862567e-02,(10:4.110280e-02,29:1.684764e-01):7.098931e-02):9.204532e-02,((67:1.155144e-02,(37:2.674925e-02,36:9.854708e-02):1.853716e-01):1.6490…
	tree gen.4077000 = [&U] ((((((5:6.930697e-03,4:4.750819e-02):2.248917e-02,6:6.381681e-03):6.981821e-02,(58:5.751536e-02,26:9.003020e-02):4.293003e-04):1.936091e-02,((((((45:6.169843e-04,44:1.818662e-02):5.929052e-02,((((16:6.690713e-03,18:2.481057e-03):1.222371e-01,(21:1.556687e-02,((7:6.581910e-02,8:5.876406e-02):1.126232e-01,57:2.351642e-02):1.929111e-02):1.026615e-02):1.321547e-02,(((63:2.3715…
	tree gen.1836500 = [&U] (2:1.456699e-02,(28:1.610352e-01,(((39:5.648723e-02,(10:7.374285e-02,29:3.961631e-02):5.984951e-02):3.795205e-02,59:5.942227e-02):4.689010e-02,((((((48:9.080534e-03,49:1.529709e-02):3.024874e-02,47:1.693173e-02):2.367283e-01,(67:5.816634e-03,(64:5.537269e-02,(36:1.060490e-01,37:2.552660e-02):1.313182e-01):2.626911e-02):7.419282e-02):1.130821e-02,((((52:1.645294e-02,((40:7.…
	tree gen.4932000 = [&U] (2:1.285713e-02,((((65:4.664703e-02,66:3.768040e-02):1.744426e-01,((((((19:6.986068e-02,24:2.470675e-01):1.055158e-02,9:1.031130e-01):5.640215e-02,(((3:1.569744e-01,55:6.962480e-03):9.080697e-02,25:1.002062e-01):2.553969e-02,(42:1.880218e-01,(50:8.498941e-02,((40:5.453850e-02,41:2.488399e-02):8.796888e-02,52:5.647619e-03):1.680551e-02):1.103072e-01):1.140709e-02):5.237178e…
	tree gen.1533000 = [&U] (2:5.942839e-02,((((53:1.970225e-01,((59:4.027053e-02,((29:9.695745e-02,10:3.498854e-02):8.058026e-02,39:8.728012e-02):9.739629e-02):2.692532e-02,(((36:5.389608e-02,37:2.711333e-02):7.679443e-02,(67:9.124597e-04,64:6.019507e-02):4.733701e-02):4.080803e-02,28:1.334535e-01):1.352796e-02):5.437777e-03):3.400366e-02,((61:8.249144e-03,(20:1.429701e-02,13:4.934070e-03):4.560910e…
	tree gen.1764000 = [&U] (2:1.482553e-02,(((23:1.656198e-01,(61:1.685899e-01,(((20:2.774933e-04,13:1.685560e-02):7.695250e-01,54:3.498136e-02):6.829636e-02,22:6.127410e-02):4.501591e-02):3.951144e-02):6.359202e-02,((53:1.889476e-01,((62:2.176308e-02,(46:6.995487e-02,31:7.063326e-02):1.782302e-01):1.094911e-02,59:1.003132e-01):2.188972e-02):1.512125e-03,39:1.519070e-01):2.533989e-02):1.684475e-02,(…
	tree gen.2295500 = [&U] (2:3.766368e-02,(((((((35:3.229540e-02,60:1.217160e-02):4.560991e-02,((38:8.960591e-02,51:2.544278e-02):6.814316e-03,(53:1.358257e-01,(46:1.026897e-01,(26:3.434491e-02,43:1.313136e-01):7.032371e-02):1.674334e-02):4.781020e-02):5.716869e-02):4.325935e-02,30:1.398773e-03):1.485624e-02,((23:1.916675e-01,58:8.002630e-02):1.049723e-01,((5:8.779990e-03,4:7.708412e-02):3.936447e-…
	tree gen.2786500 = [&U] (((((((5:1.558772e-02,4:7.287004e-02):3.718756e-03,6:1.279634e-02):6.936240e-02,(23:1.509062e-01,58:3.399754e-02):5.897891e-02):2.740546e-02,(((51:8.874357e-02,(38:4.482229e-02,46:9.955640e-02):9.125282e-03):4.862537e-02,(35:5.589067e-02,60:2.614747e-03):4.322976e-02):1.851113e-02,30:1.950611e-02):3.573219e-02):4.042899e-03,(65:4.690074e-02,(66:5.182844e-03,24:1.602547e-01…
	tree gen.3282500 = [&U] ((((((((4:9.919608e-02,5:5.086829e-03):4.745695e-03,6:2.831687e-02):2.758811e-02,((((((38:1.399155e-01,19:7.818673e-02):6.282138e-03,((52:1.828134e-02,(50:4.360882e-02,(40:2.247535e-02,41:1.157069e-01):5.342503e-02):1.576621e-02):1.158652e-01,((25:1.103555e-01,(3:7.442434e-02,55:9.374895e-02):5.902508e-02):9.793756e-03,42:1.187406e-01):1.288130e-02):2.466650e-02):1.991076e…
	tree gen.3015500 = [&U] ((28:2.266439e-01,(((((23:1.443650e-01,((20:1.089989e-02,13:1.251779e-02):4.592221e-01,61:8.726007e-04):1.087204e-01):4.033416e-03,(54:6.432555e-02,22:8.570574e-02):6.196923e-03):3.558290e-02,((39:1.225508e-01,(67:4.326913e-03,(64:4.415939e-02,(36:8.756209e-02,37:5.185143e-02):7.751236e-02):7.319628e-03):6.747137e-02):5.519460e-02,(59:8.817755e-02,(((((51:2.501654e-02,38:4…
	tree gen.1696500 = [&U] (2:1.477921e-02,((((64:6.960425e-02,(((36:7.099014e-02,37:4.462596e-02):9.049568e-02,67:2.952893e-02):2.563429e-02,28:1.807903e-01):3.348370e-03):6.970500e-02,((((5:9.858019e-04,4:6.919744e-02):1.599756e-02,6:4.015609e-03):6.695224e-02,58:1.576906e-01):2.105803e-02,(30:3.003374e-02,((60:4.476359e-02,35:2.221207e-02):1.774100e-02,(38:7.050129e-02,51:2.085168e-02):5.374668e-…
	tree gen.3446000 = [&U] ((((53:1.472528e-01,(((((46:1.323352e-01,31:3.208706e-02):8.304630e-02,59:7.632655e-02):1.235195e-02,62:5.851072e-02):1.223552e-02,(((22:9.657313e-02,54:9.159423e-02):1.973815e-02,(20:2.372621e-02,13:1.596083e-02):8.043002e-01):2.222815e-02,61:1.118359e-01):1.796753e-02):9.759525e-03,((((37:1.218822e-01,(28:2.839767e-01,36:2.143638e-01):1.003980e-02):3.809065e-02,67:1.4380…
	tree gen.5971000 = [&U] ((((65:1.729980e-02,(66:1.644558e-02,24:3.120715e-01):6.683252e-02):1.936658e-01,(((46:1.079622e-01,31:6.292373e-02):1.278732e-01,53:2.552874e-01):4.321536e-04,(62:3.015388e-02,(((48:2.494326e-04,49:2.723788e-02):1.126558e-01,47:3.498976e-03):3.357949e-01,59:4.097111e-02):6.160201e-02):2.349110e-02):4.688678e-02):2.540547e-02,(((((33:7.163717e-02,((((((17:8.938967e-02,(27:…
	tree gen.4160500 = [&U] ((((((((((((23:1.196994e-01,(20:2.407358e-02,13:4.645727e-03):7.771535e-01):1.006722e-01,61:3.067863e-02):8.551266e-02,22:1.236299e-01):2.021333e-02,54:9.293524e-02):2.793752e-02,(46:1.183550e-01,31:4.813715e-02):1.309314e-01):1.179113e-02,((28:1.666109e-01,((48:2.323359e-03,49:2.961439e-02):5.140529e-02,47:3.969020e-03):2.380118e-01):5.210438e-02,(67:1.625969e-02,(64:1.41…
	tree gen.1645500 = [&U] (2:1.450322e-02,(((((43:5.289146e-02,26:1.125746e-01):9.485228e-02,(6:8.792139e-03,(4:4.768602e-02,5:2.699910e-02):1.989123e-02):7.509508e-02):3.259725e-02,58:1.089671e-01):1.190436e-03,(30:2.808386e-03,(60:4.218831e-03,(35:3.571107e-02,(51:1.210700e-02,38:8.684962e-02):1.070054e-01):1.301730e-03):1.206382e-01):2.762177e-02):4.296717e-02,((65:3.778245e-03,66:3.817341e-02):…
	tree gen.1599000 = [&U] (2:8.035417e-03,(((38:6.348289e-02,51:2.953584e-02):4.933599e-02,26:9.091609e-02):3.885434e-02,((65:1.354685e-02,66:1.994818e-02):1.399950e-01,((((((35:1.414750e-02,43:8.671457e-02):1.692022e-02,60:2.434802e-02):7.496001e-02,30:8.007431e-03):4.607651e-02,(5:1.512851e-02,(6:2.978507e-02,4:5.172265e-02):1.539545e-03):4.037741e-02):2.830534e-02,58:1.146386e-01):4.990292e-02,(…
	tree gen.1309000 = [&U] (2:3.979432e-02,((((58:1.213900e-01,((6:3.965609e-03,(5:1.382984e-02,4:5.768015e-02):2.485348e-02):5.163567e-02,(43:6.130187e-02,26:1.822743e-02):1.013306e-01):6.838022e-03):1.757496e-02,(30:8.463347e-03,(51:2.269742e-02,38:4.486852e-02):1.380177e-01):1.953347e-02):1.576499e-02,(((((29:7.313790e-02,10:9.104533e-02):1.897834e-02,39:1.015982e-01):1.125003e-01,(59:3.281227e-0…
	tree gen.2978500 = [&U] ((((26:1.306762e-01,58:9.549088e-02):6.840925e-02,((30:1.703303e-02,(51:2.171245e-01,((43:1.320237e-01,35:4.289795e-03):7.164359e-02,60:2.358371e-02):9.593447e-02):2.974696e-02):6.188413e-02,((4:6.348131e-02,5:2.517856e-03):1.323660e-03,6:1.570300e-02):5.143614e-02):3.919790e-02):2.163795e-02,(((((19:1.200776e-01,(25:2.191721e-01,9:7.161779e-02):3.239262e-02):2.904899e-02,…
	tree gen.3985500 = [&U] (((((24:1.861619e-01,66:4.427090e-03):2.794508e-02,65:1.171927e-02):2.011489e-01,((((51:3.061925e-02,38:8.425354e-02):6.698953e-02,(35:7.541991e-03,60:2.408883e-02):3.447179e-02):4.993688e-02,((((26:9.638671e-02,43:7.603303e-02):6.760686e-02,28:1.662982e-01):1.001836e-02,(23:6.789025e-02,58:9.453173e-02):6.084972e-02):1.838610e-02,30:1.674802e-02):5.055503e-04):3.925633e-0…
	tree gen.1504500 = [&U] (2:1.300231e-02,(((((((44:1.871375e-02,45:2.468214e-03):2.023825e-02,(47:9.892577e-03,(48:5.553406e-03,49:2.245615e-02):4.730323e-02):2.471352e-01):1.765057e-02,((16:1.696426e-03,18:9.730752e-03):4.775645e-02,(34:7.097372e-02,((((33:1.036590e-01,63:1.421964e-02):5.877516e-02,(((21:4.141070e-03,57:3.514925e-02):1.737716e-02,(27:8.745038e-02,((11:1.084297e-01,(((55:4.036171e…
	tree gen.5190000 = [&U] (2:6.738341e-03,(((((62:2.845251e-02,31:1.728584e-01):2.747884e-02,59:5.924565e-02):2.261103e-02,53:1.604711e-01):5.496890e-03,(((39:7.976186e-02,(10:1.010939e-02,29:2.159974e-01):1.834144e-01):2.546649e-02,((22:1.149149e-01,54:7.325889e-02):2.807944e-02,(((20:7.840114e-03,13:1.812984e-02):7.612108e-01,61:8.531055e-03):5.425355e-02,23:2.349565e-01):3.379408e-02):5.693056e-…
	tree gen.4115500 = [&U] (2:3.133007e-02,((60:1.988885e-02,35:1.255726e-02):2.706329e-02,(((23:1.472258e-01,58:7.953349e-02):4.616739e-02,((((((28:2.312018e-01,((36:9.077899e-02,37:3.540643e-02):1.563997e-01,(64:7.412450e-02,67:1.172055e-02):3.619742e-02):3.660701e-02):9.885762e-02,(39:1.950140e-01,(29:1.401919e-01,10:2.461100e-02):7.190805e-02):1.111553e-01):2.014690e-02,(((61:3.528184e-03,(20:6.…
	tree gen.2518500 = [&U] (2:8.589268e-03,((60:3.582346e-02,35:1.233109e-02):6.337910e-02,(((24:2.089290e-01,66:8.298260e-03):6.265082e-02,65:1.445354e-02):1.576536e-01,(((((((10:2.019465e-02,29:1.020834e-01):1.185215e-01,39:1.706817e-01):1.051125e-01,(((22:8.112032e-02,54:7.285944e-02):6.099554e-02,(20:1.695109e-02,13:2.773478e-02):5.573279e-01):1.654742e-02,61:8.971198e-02):1.088982e-02):4.322945…
	tree gen.1734500 = [&U] (2:4.388451e-02,((((58:1.252620e-01,26:6.124748e-02):9.269467e-03,((30:2.476524e-02,(((43:1.645232e-01,35:2.535647e-02):4.288166e-03,60:8.439350e-02):8.683475e-02,(51:1.130827e-02,38:1.084435e-01):9.353186e-02):4.098215e-02):2.050432e-02,((5:2.290450e-02,4:6.347688e-02):4.406265e-02,6:5.295928e-03):5.059833e-02):8.651611e-03):1.083372e-01,((9:1.462886e-01,((((21:2.830091e-…
	tree gen.4094500 = [&U] (2:1.667102e-02,((((((11:1.128536e-01,(19:8.559563e-02,25:9.506192e-02):1.232393e-02):9.578436e-04,(((3:1.027024e-01,38:1.155102e-01):7.101582e-02,(55:4.848139e-02,42:1.881119e-01):6.035241e-02):5.777857e-02,9:8.867108e-02):2.911698e-03):1.076215e-02,(((((21:1.978094e-03,57:6.170513e-02):9.319313e-03,((((40:7.215292e-02,41:1.034463e-01):1.723316e-01,50:5.717361e-02):2.5628…
	tree gen.1553500 = [&U] (2:2.249456e-02,(((((26:8.056083e-02,((65:2.205243e-02,66:1.242099e-02):2.314084e-01,((43:8.129351e-02,((35:4.677874e-02,60:1.269933e-02):1.503989e-02,(51:4.070189e-02,38:5.035057e-02):9.758725e-02):4.310389e-02):4.931166e-02,30:1.460455e-03):4.360163e-02):3.373551e-02):4.266145e-02,58:9.258108e-02):2.777248e-03,(4:6.942116e-02,(6:1.020416e-02,5:1.936141e-02):3.189005e-04)…
	tree gen.5131500 = [&U] (2:6.288403e-03,((((6:1.873217e-02,5:2.183723e-02):3.326080e-02,4:1.208028e-01):6.613053e-02,58:9.103765e-02):3.429481e-02,(((64:6.445169e-02,(((37:4.169130e-02,36:1.013116e-01):1.197582e-01,28:3.075333e-01):2.702498e-03,67:8.289932e-03):3.732188e-02):1.660955e-01,((((((20:7.839359e-02,13:1.079879e-02):7.812443e-01,61:2.676279e-02):1.149758e-01,(23:2.040712e-01,54:1.265162…
	tree gen.3570000 = [&U] ((((11:5.688292e-02,(((((((12:8.714456e-02,14:2.800818e-02):2.309134e-02,(((56:1.515565e-02,32:1.696080e-02):3.458110e-03,68:4.697582e-04):3.298408e-02,15:7.122037e-03):8.266052e-02):3.832531e-03,(17:5.378462e-02,27:8.762347e-02):6.673322e-02):3.082069e-02,((33:1.059791e-01,63:1.580451e-02):1.076621e-02,(21:9.154070e-03,57:1.737259e-02):3.307225e-02):1.507443e-02):2.059627…
	tree gen.4462000 = [&U] (2:2.228534e-02,(((11:8.837861e-02,(((9:9.461488e-02,14:4.484388e-02):3.521777e-02,((44:3.635583e-03,45:2.014682e-02):4.565277e-02,((48:2.308207e-03,49:2.525020e-02):6.467688e-02,47:3.565660e-04):2.845707e-01):1.390494e-02):3.257136e-02,((((17:7.811278e-02,(((68:4.281262e-04,(32:2.573275e-03,56:8.504375e-03):1.957211e-02):5.321932e-02,15:1.307076e-03):1.619079e-01,12:4.733…
	tree gen.5873500 = [&U] (((((((67:1.749599e-02,(37:9.675893e-02,36:9.232825e-02):8.171549e-02):7.004394e-02,64:1.081618e-01):5.554738e-02,((10:1.451688e-01,29:9.081365e-02):7.162803e-02,39:1.957413e-01):1.131702e-01):1.596112e-03,(28:3.975122e-01,(((54:7.460799e-02,22:1.270221e-01):4.946516e-02,((20:3.981636e-03,13:1.891442e-02):7.659673e-01,61:9.445786e-02):4.712391e-02):8.584539e-02,((((46:7.62…
	tree gen.4059000 = [&U] ((((((53:1.851441e-01,(59:6.381373e-02,(31:1.651342e-01,62:2.053956e-02):1.254270e-03):3.578289e-02):1.818663e-02,((54:1.001530e-01,22:6.254933e-02):6.109098e-02,(((20:1.669212e-02,13:1.024040e-02):6.605766e-01,61:2.152977e-02):4.270954e-02,23:1.362654e-01):5.602519e-02):6.034523e-02):3.679483e-03,(((29:6.572990e-02,10:8.386648e-02):5.840888e-02,39:1.176616e-01):7.717580e-…
	tree gen.3284000 = [&U] ((((((43:2.006582e-01,(26:5.247224e-02,51:1.063751e-01):2.557485e-02):3.817936e-02,(((((24:2.187836e-01,66:7.103382e-04):2.384630e-02,65:2.007301e-02):1.682774e-01,((14:2.849071e-02,((((12:4.756012e-02,(((68:1.418310e-02,56:6.056791e-03):6.108606e-03,32:6.319603e-03):3.490695e-02,15:1.348536e-02):6.868364e-02):2.411230e-02,17:3.902818e-02):9.164511e-03,((21:1.578169e-02,((…
	tree gen.1314500 = [&U] (2:2.930586e-02,((30:2.536935e-02,((58:1.533299e-01,((5:1.764812e-02,4:6.042848e-02):3.552714e-02,6:4.455350e-02):7.898683e-02):1.635568e-02,((((51:7.851173e-02,38:8.260592e-02):8.252776e-02,((66:2.760561e-02,65:1.431039e-02):1.440845e-02,24:1.078948e-01):1.724879e-01):1.587614e-02,(59:1.335213e-01,((((36:1.100229e-01,37:8.806816e-03):2.022415e-01,67:1.984927e-02):9.279826…
	tree gen.1399000 = [&U] (2:9.084956e-03,((((30:3.401694e-03,((51:3.550545e-02,38:9.577025e-02):2.162067e-02,(60:6.758064e-03,35:2.991701e-02):9.052496e-02):1.059289e-01):2.091837e-02,((43:1.412864e-01,26:3.637125e-02):5.224347e-02,(58:1.542424e-01,((4:5.103123e-02,5:2.770900e-02):5.257036e-03,6:4.481982e-03):5.385922e-02):1.365586e-02):3.765772e-02):3.955874e-02,((((23:2.041287e-01,61:8.810564e-0…
	tree gen.3679500 = [&U] (((((((25:1.762755e-01,(19:9.211957e-02,(((42:1.629325e-01,55:1.377435e-02):3.092244e-02,3:1.476411e-01):6.707151e-02,(52:6.076616e-02,(50:1.053364e-01,(40:6.329119e-02,41:3.503996e-02):1.541869e-01):2.926398e-02):1.362791e-01):8.500228e-02):1.138487e-04):2.849046e-02,(((((56:2.272400e-02,32:2.660888e-02):1.568260e-02,68:5.380926e-03):9.426887e-02,15:4.398699e-02):1.112901…
	tree gen.3252500 = [&U] ((((((((11:2.772221e-02,(3:4.113758e-02,55:5.303570e-02):5.016247e-02):3.606616e-02,(19:4.599849e-02,25:6.619016e-02):8.146855e-02):5.072204e-03,9:6.113268e-02):1.187552e-02,(((((14:3.779023e-02,((48:1.390485e-02,49:5.047023e-02):4.398773e-02,47:4.132511e-03):3.320585e-01):3.690781e-02,(34:9.905021e-02,((18:1.902057e-03,16:8.150268e-03):7.142833e-02,(((21:2.603966e-02,57:1…
	tree gen.5371500 = [&U] ((((((((22:6.687168e-02,54:7.714634e-02):2.434949e-02,(61:9.551912e-02,((20:1.139375e-02,13:1.137644e-02):6.428013e-01,23:7.557379e-02):6.185271e-02):3.358087e-02):7.002729e-02,((39:5.721528e-02,(29:3.156406e-02,10:1.183265e-01):1.030456e-01):7.325081e-02,(64:2.860325e-02,(((36:4.184280e-02,37:5.954161e-02):1.018377e-01,28:1.741636e-01):2.027205e-02,67:5.515078e-03):3.0385…
	tree gen.4579500 = [&U] (2:1.558077e-02,(53:1.522140e-01,((((30:1.683343e-02,((60:1.899721e-02,(35:2.554981e-02,43:7.846243e-02):6.367182e-03):5.351275e-02,(38:1.222519e-01,51:4.430924e-02):1.930133e-02):7.177252e-02):2.393182e-02,26:1.031173e-01):1.790751e-02,((6:8.221322e-03,(4:5.574795e-02,5:1.216365e-02):1.654869e-02):5.401542e-02,58:2.193008e-01):3.721237e-03):5.100813e-02,((((54:7.880893e-0…
	tree gen.5756000 = [&U] ((((((66:3.085090e-02,65:3.447890e-03):1.450810e-01,30:1.046057e-03):1.650099e-02,(26:8.734435e-02,((38:4.853997e-02,51:2.948952e-02):4.933891e-02,(60:4.302374e-03,(35:2.418010e-03,43:8.702595e-02):1.317831e-02):3.754354e-02):5.192411e-02):3.153692e-02):3.896713e-02,(((4:7.131780e-02,6:1.673857e-02):6.494037e-05,5:2.088994e-02):5.042003e-02,(58:1.075262e-01,23:1.290188e-01…
	tree gen.2089500 = [&U] (((((62:2.866017e-02,(46:6.038397e-02,31:6.402622e-02):8.331075e-02):1.571922e-02,((53:1.927101e-01,(((((36:7.611679e-02,37:1.910249e-02):1.001585e-01,28:1.300411e-01):2.939754e-02,67:4.062807e-03):2.031239e-02,64:4.264241e-02):1.060370e-01,(((22:3.888092e-02,54:8.212099e-02):2.068789e-02,((20:1.257445e-02,13:1.841002e-02):6.657692e-01,61:1.312116e-02):1.352284e-01):1.2867…
	tree gen.5485500 = [&U] (((((65:2.120140e-02,(66:1.311456e-02,24:3.060702e-01):3.133722e-02):2.448403e-01,(((58:4.300309e-02,((4:6.792223e-02,5:6.402437e-03):2.026993e-02,6:4.433456e-03):4.093740e-02):7.882496e-03,26:6.994648e-02):4.738278e-02,(30:2.309205e-02,(38:8.707212e-02,51:1.052894e-01):7.663768e-02):4.260285e-03):2.801467e-03):3.131421e-02,(((((46:2.393298e-01,31:1.411035e-02):1.535885e-0…
	tree gen.5887000 = [&U] (((((((67:4.842276e-02,(37:1.106296e-01,36:1.064792e-01):8.791503e-02):4.721187e-03,64:4.745846e-02):1.103034e-01,((29:9.002290e-02,10:6.769577e-02):9.008547e-02,39:1.539032e-01):2.391838e-02):2.840658e-03,(((20:2.322433e-03,13:2.767744e-02):5.952311e-01,61:4.894126e-02):5.168826e-02,(22:9.779137e-02,54:4.656792e-02):1.132497e-03):6.954382e-02):9.640985e-03,(53:2.648095e-0…
	tree gen.1739000 = [&U] (2:1.540569e-02,((65:3.523715e-02,66:1.933903e-02):1.702728e-01,(((((54:6.716653e-02,(61:1.422882e-01,22:5.881298e-02):7.418425e-03):4.511788e-02,(((46:1.361028e-01,31:7.608196e-03):1.271755e-01,(62:3.309585e-02,((((29:9.523979e-02,(10:9.261862e-03,(20:1.214683e-02,13:2.727853e-02):5.798985e-01):7.948704e-02):4.356808e-02,39:1.669877e-01):6.034248e-02,((48:9.472367e-04,49:…
	tree gen.1943000 = [&U] ((24:3.293890e-01,(((((5:1.597145e-02,4:6.282410e-02):1.919957e-02,6:4.297001e-03):7.294862e-02,58:9.053215e-02):3.162517e-02,(26:7.252349e-02,(30:7.189027e-03,(((60:5.240409e-02,(35:4.690428e-03,43:9.747709e-02):2.202234e-02):4.990280e-02,((65:8.905277e-03,66:1.759926e-02):1.674444e-01,51:1.400641e-01):9.130438e-04):1.373994e-02,38:1.001302e-01):4.749075e-02):2.702674e-02…
	tree gen.3385000 = [&U] (((60:2.038311e-02,35:2.886415e-02):4.717032e-02,((((((39:8.461928e-02,(10:5.378215e-02,29:3.065356e-02):1.832326e-01):2.534964e-02,(64:5.340371e-02,((28:1.954177e-01,67:1.145037e-03):6.640317e-03,(37:1.465805e-02,36:9.303438e-02):1.489288e-01):4.774273e-02):8.656645e-02):5.291331e-02,(62:3.494255e-02,((31:5.495542e-02,46:1.018675e-01):1.296453e-01,(51:1.468367e-01,59:2.07…
	tree gen.2515500 = [&U] (2:7.014686e-02,(((((34:1.228529e-01,(((45:1.397315e-02,44:1.715752e-02):5.740988e-02,((48:2.488196e-03,49:1.861709e-02):7.081791e-02,47:6.817316e-04):2.373900e-01):3.148493e-02,(14:5.671907e-02,(16:1.786421e-02,18:1.047401e-02):1.882056e-02):3.422245e-02):2.461114e-03):9.149706e-03,(33:1.171899e-01,(((57:4.622681e-02,(21:2.444593e-02,63:4.588634e-02):1.026516e-02):1.79529…
	tree gen.2919500 = [&U] ((((((3:1.214797e-01,11:6.381735e-02):3.458328e-02,(19:5.348934e-02,((55:7.734745e-02,(((50:6.233555e-02,(40:3.415937e-02,41:2.570791e-02):1.143657e-01):8.624291e-03,52:1.620200e-02):7.416984e-02,42:1.717759e-01):2.771480e-03):4.892814e-03,25:7.287191e-02):1.832364e-02):1.715575e-02):2.392769e-03,9:1.236505e-01):4.226522e-03,(((7:5.569363e-02,8:9.524064e-02):9.730170e-02,(…
	tree gen.4374500 = [&U] (2:6.812221e-03,(35:9.116267e-03,(28:1.855520e-01,(((((58:1.146131e-01,(6:2.314865e-02,(5:1.907881e-02,4:4.523137e-02):1.286194e-02):3.800477e-02):2.975781e-02,((((((14:3.426410e-02,(((56:8.987771e-03,68:3.142485e-03):4.321657e-03,32:3.486674e-02):4.816147e-02,15:8.797338e-03):9.415005e-02):5.025247e-02,(((34:1.257400e-01,(18:3.511183e-03,16:2.297031e-02):1.370541e-02):7.2…
	tree gen.5722500 = [&U] ((((((14:6.477074e-02,(((45:2.260524e-02,44:6.017528e-03):8.318163e-02,(33:1.053715e-01,63:1.699344e-02):3.455140e-02):6.812529e-03,(((16:8.768491e-03,18:1.401618e-02):2.376572e-02,34:7.061621e-02):9.928340e-03,(12:5.986555e-02,((57:4.777282e-02,21:2.190090e-02):4.428888e-02,((8:5.945748e-02,7:7.135100e-02):1.959631e-01,((27:6.936037e-02,(15:1.155552e-02,(32:5.694039e-03,(…
	tree gen.4158000 = [&U] ((((((26:1.064312e-01,58:8.169719e-02):6.806590e-02,(43:7.038921e-02,(51:1.290795e-01,(35:8.869244e-03,60:1.300994e-02):3.332862e-04):3.699318e-02):5.628439e-02):7.262687e-03,30:7.321979e-03):5.796936e-02,(6:4.746027e-03,(5:3.233552e-02,4:2.463903e-02):9.140856e-03):4.511431e-02):2.164098e-02,(((((((54:7.626777e-02,22:7.201005e-02):1.962456e-02,(((20:2.004361e-02,13:3.8244…
	tree gen.2787000 = [&U] (((((((29:8.309655e-02,10:5.439241e-02):7.512145e-02,39:1.522514e-01):7.621634e-02,53:1.590961e-01):1.578194e-03,((((54:2.806898e-02,(20:1.574898e-02,13:7.096576e-03):7.442987e-01):3.145682e-02,22:5.614162e-02):9.063184e-02,61:6.673961e-02):4.120590e-02,(59:8.497435e-02,(62:9.660695e-03,31:1.179434e-01):4.509657e-03):2.704872e-02):8.800168e-03):2.112386e-02,(28:1.680984e-0…
	tree gen.5536000 = [&U] ((((24:2.509813e-01,66:3.563786e-02):2.778018e-02,65:3.927675e-02):1.687114e-01,(((((((10:5.602409e-02,29:1.469485e-01):3.315996e-02,39:1.537675e-01):1.151053e-01,((64:2.477896e-02,(67:3.777954e-03,(37:1.716164e-01,36:1.359861e-01):9.854165e-02):2.488957e-02):2.816917e-02,28:2.550823e-01):8.962694e-02):5.191592e-03,(((22:4.601608e-02,(20:9.205339e-03,13:4.183317e-02):1.002…
	tree gen.4853500 = [&U] (2:1.205862e-02,((35:3.594330e-02,((60:1.492048e-03,(51:3.849709e-02,38:1.066138e-01):1.023063e-01):3.402532e-02,43:1.096222e-01):1.705262e-02):5.165455e-02,((30:3.872459e-02,((6:2.858503e-03,(5:1.195177e-02,4:9.719271e-02):3.253738e-02):2.528222e-02,(26:4.783763e-02,(58:5.035184e-02,23:1.993906e-01):2.801471e-02):1.733595e-02):3.214955e-03):2.101935e-02,((((((((48:5.54117…
	tree gen.5640500 = [&U] ((((6:2.971875e-02,(4:1.042279e-01,5:1.768058e-02):4.130599e-02):4.350779e-02,((30:3.640112e-02,(((35:1.429792e-03,43:1.562552e-01):3.476122e-02,60:9.596990e-03):9.593932e-02,(38:7.735418e-02,51:6.384102e-02):3.853362e-02):7.137504e-02):2.684890e-02,((23:1.679680e-01,58:8.118050e-02):1.129518e-01,26:1.170814e-01):3.938048e-02):1.287592e-02):7.839034e-02,(((19:1.127207e-01,…
	tree gen.2329500 = [&U] (2:4.500783e-02,(((((46:5.498811e-02,(43:6.316371e-02,26:8.895439e-02):5.139573e-02):2.413648e-02,(38:4.067417e-02,51:8.009446e-02):1.686257e-02):2.325944e-02,(35:1.196607e-02,60:1.506454e-02):9.275413e-02):9.577112e-02,((30:3.556174e-02,58:1.383414e-01):2.743552e-02,((4:3.913266e-02,5:2.068041e-02):8.052550e-03,6:1.690022e-02):4.125373e-02):1.115869e-02):2.152570e-02,((((…
	tree gen.5309500 = [&U] ((((((30:1.499278e-02,(26:3.996857e-02,58:1.331297e-01):8.103473e-02):1.120491e-02,((6:1.247636e-02,(4:5.436646e-02,5:1.145507e-02):2.982605e-03):4.222009e-02,(51:2.923993e-02,38:5.106912e-02):2.094089e-02):6.468353e-03):6.946987e-02,((11:4.849970e-02,(((14:6.330504e-02,((((34:8.909671e-02,(18:5.927434e-03,16:4.664986e-02):1.389159e-02):1.150251e-02,(45:2.252046e-02,44:2.9…
	tree gen.5763500 = [&U] ((((3:7.431377e-02,55:4.325200e-02):3.773816e-02,(11:1.017503e-01,((((((((((15:5.265376e-03,((56:5.035227e-03,68:2.638893e-02):1.073285e-02,32:5.302768e-03):4.729240e-02):5.945324e-02,12:5.096358e-02):1.096890e-02,((8:1.191071e-01,7:3.500191e-02):9.294412e-02,(42:1.589219e-01,(50:1.198316e-01,(52:6.661273e-02,(40:9.567801e-02,41:9.199133e-02):1.393308e-01):8.598997e-04):5.…
	tree gen.5828000 = [&U] ((((66:1.265541e-02,65:3.856607e-02):1.520591e-01,(((((14:7.999070e-02,(16:1.075248e-02,18:9.855984e-04):9.093880e-02):4.551899e-03,(((45:6.396954e-03,44:1.522988e-02):3.446561e-02,((48:3.086326e-05,49:1.534926e-02):3.980196e-02,47:2.331788e-02):1.909620e-01):2.155423e-02,((((12:2.505118e-02,(8:4.662469e-02,7:4.182689e-02):1.233154e-01):4.510767e-02,(((15:9.750297e-03,((56…
	tree gen.5382500 = [&U] ((((26:6.359255e-02,(6:6.994848e-03,(4:8.380461e-02,5:2.501717e-02):3.783022e-03):6.735381e-02):1.088894e-02,58:6.721462e-02):7.457133e-02,(((65:1.752358e-02,(66:2.984535e-03,24:1.463088e-01):5.799231e-02):1.431246e-01,(((51:3.398614e-02,38:9.720908e-02):4.441424e-02,(60:3.165967e-02,(43:9.032688e-02,35:6.187721e-03):2.217025e-02):3.390649e-02):5.756784e-02,30:3.264669e-02…
	tree gen.4652000 = [&U] (2:2.879954e-02,(((((39:9.188299e-02,(10:3.372182e-02,29:1.382225e-01):5.824150e-02):7.551641e-02,((28:2.616679e-01,((67:9.477102e-03,(37:2.194579e-02,36:8.085063e-02):1.258567e-01):6.697745e-03,64:5.862299e-02):1.767961e-01):4.668648e-03,(59:7.270141e-02,(62:4.196475e-02,(31:3.516463e-02,46:8.987745e-02):1.458759e-01):1.087519e-02):5.819487e-02):6.233369e-04):8.232452e-03…
	tree gen.4218000 = [&U] ((((60:1.867905e-02,(((51:7.337400e-03,38:8.591380e-02):3.627907e-02,((24:2.025004e-01,65:2.534882e-02):1.308852e-02,66:3.031923e-02):2.675768e-01):2.578619e-02,(30:3.054988e-02,((((((39:9.602305e-02,(29:1.352555e-01,10:4.241409e-02):4.044599e-02):1.061880e-01,((31:1.010212e-01,46:7.961632e-02):4.493329e-02,(59:1.074432e-01,62:2.068652e-02):4.812514e-03):3.437027e-02):1.93…
	tree gen.2497500 = [&U] (2:1.238099e-02,((60:4.219521e-02,35:8.912415e-03):1.474441e-01,((((30:5.653302e-02,((24:2.641523e-01,66:2.287086e-03):3.384233e-02,65:3.239847e-02):2.233629e-01):1.169334e-02,(58:9.450724e-02,(43:6.103410e-02,((51:1.142279e-02,38:6.220505e-02):5.407347e-02,(26:8.143112e-02,46:1.071968e-01):6.247773e-03):8.425046e-02):2.618906e-02):2.847227e-03):2.488566e-02,((5:1.064765e-…
	tree gen.6130000 = [&U] (((((((((16:1.340676e-02,18:9.362024e-04):6.824518e-02,((((((48:1.426077e-03,49:1.472713e-02):4.946951e-02,47:1.892304e-02):4.468111e-01,12:6.207747e-02):1.007608e-03,34:1.410940e-01):4.748330e-03,((((8:1.027199e-01,7:3.289004e-02):1.247917e-01,27:5.576924e-02):6.986190e-03,((15:1.977459e-02,(56:1.715916e-02,(68:3.566440e-02,32:8.884410e-03):6.693689e-03):4.781724e-02):1.1…
	tree gen.3610500 = [&U] ((((((42:1.176012e-01,(50:1.064317e-01,((40:7.971061e-02,41:9.671286e-02):8.112796e-02,52:3.537725e-02):2.870211e-03):1.017912e-01):1.577331e-02,55:7.185776e-02):3.441781e-02,(((12:3.999454e-02,((((45:1.706034e-02,44:7.662442e-03):7.743468e-02,((48:3.181304e-03,49:3.994911e-02):2.278022e-02,47:7.163470e-03):2.226822e-01):2.870864e-02,((34:9.328791e-02,((((33:1.839552e-01,5…
	tree gen.1671500 = [&U] (2:7.492585e-03,(((25:1.783104e-01,(((45:1.412471e-02,44:6.612612e-03):1.628687e-01,(57:2.710854e-02,((((27:1.296413e-01,17:5.416331e-02):2.471088e-02,((68:7.356994e-03,(56:1.728084e-02,32:8.502828e-03):8.990266e-03):4.906531e-02,15:1.737152e-02):1.106959e-01):2.029809e-02,12:6.295471e-02):1.640537e-02,21:3.722360e-02):1.189438e-02):1.619818e-02):1.653202e-03,((8:3.287250e…
	tree gen.3537000 = [&U] (((((((29:1.717083e-01,10:5.174195e-02):1.271094e-01,39:7.518673e-02):5.679621e-02,((((20:2.457292e-03,13:1.653586e-02):6.707921e-01,23:8.950804e-02):2.240867e-02,61:9.315638e-02):3.301777e-02,(54:8.004468e-02,22:7.494508e-02):5.963053e-02):5.363922e-02):1.144833e-03,((53:1.815456e-01,(31:6.239907e-02,46:5.984667e-02):1.350084e-01):9.231018e-03,(62:3.412971e-02,59:7.306168…
	tree gen.3912000 = [&U] (((((((3:1.016393e-01,11:4.205043e-02):5.358542e-02,((25:1.618155e-01,(42:1.586098e-01,(((52:1.898892e-02,50:4.513147e-02):8.002343e-03,(40:9.434190e-02,41:5.133302e-02):8.376436e-02):7.174239e-02,55:5.673830e-02):5.146844e-02):1.374715e-02):3.334918e-02,19:7.891065e-02):1.313491e-02):4.338638e-03,((((((14:4.521076e-02,(18:8.903617e-03,16:4.707533e-03):5.961961e-02):1.3247…
	tree gen.4038500 = [&U] (((60:2.029343e-02,(35:3.688880e-02,43:1.026182e-01):2.342784e-02):3.936877e-02,((((((52:2.616758e-02,50:1.183011e-01):4.804621e-02,(40:2.008550e-01,41:2.987031e-03):1.670420e-01):1.999521e-01,(((14:3.066966e-02,(63:2.338215e-02,33:1.258872e-01):3.547227e-02):1.631697e-03,(16:3.269402e-02,18:1.748900e-02):1.104917e-01):4.072055e-03,(11:5.342558e-02,(((24:1.880790e-01,9:6.6…
	tree gen.3856000 = [&U] ((53:1.294021e-01,(((58:1.091491e-01,(((((60:2.334624e-02,(43:1.023734e-01,35:4.602294e-03):9.949745e-03):2.668735e-02,(38:5.210181e-02,51:4.836054e-02):3.672707e-02):7.042306e-02,30:6.852585e-03):3.322950e-02,((5:1.120615e-02,4:4.122473e-02):1.333790e-02,6:2.644277e-02):4.940427e-02):5.042153e-02,26:9.126532e-02):1.859362e-02):3.218306e-02,((66:9.141067e-04,24:2.037772e-0…
	tree gen.5350500 = [&U] ((((((6:2.078885e-02,(5:7.506299e-03,4:6.850793e-02):1.209337e-02):3.470711e-02,58:1.114988e-01):8.815920e-03,26:6.405669e-02):3.153973e-02,(((51:1.024489e-01,38:9.109867e-02):1.551352e-02,(43:4.649704e-02,(60:6.511970e-02,35:1.627589e-02):1.494870e-02):4.500958e-02):6.105754e-02,30:2.170597e-02):6.308368e-02):1.593762e-02,((((25:7.864788e-02,19:7.431954e-02):4.998538e-02,…
	tree gen.2445500 = [&U] (2:2.185069e-02,((((((46:1.155968e-01,51:6.215889e-02):8.239913e-02,(26:1.232239e-02,43:1.238501e-01):5.426813e-02):2.582421e-02,(60:2.187550e-02,35:1.094375e-02):7.234931e-02):3.429778e-02,(30:1.630626e-02,((58:7.639183e-02,39:1.621323e-01):6.161695e-02,(6:1.830130e-03,(4:5.926447e-02,5:7.115279e-03):1.665791e-02):3.174230e-02):1.772593e-02):3.607467e-02):7.357021e-02,(((…
	tree gen.3620000 = [&U] ((((((53:1.838145e-01,(((((20:4.084001e-03,13:2.167563e-02):6.929036e-01,61:6.768534e-02):4.092611e-02,23:1.523529e-01):3.532149e-03,22:9.154563e-02):1.209062e-02,54:6.723055e-02):4.928424e-02):5.746030e-03,(28:2.076475e-01,((37:4.378122e-02,36:8.520260e-02):3.727739e-02,(67:2.329647e-02,64:5.391253e-02):2.628222e-02):7.371312e-03):7.342166e-02):1.809392e-02,(59:4.379182e-…
	tree gen.5379500 = [&U] (((((6:5.822220e-03,(4:9.443287e-02,5:1.436360e-02):4.551114e-04):4.770449e-02,(58:8.365012e-02,26:8.697126e-02):1.257401e-02):4.026231e-02,(((((51:5.445883e-02,38:1.176155e-01):2.788491e-02,(35:4.684208e-03,60:5.425024e-02):6.353853e-02):4.285874e-02,43:1.119679e-01):4.743041e-02,30:1.855837e-02):3.536072e-02,(65:3.323442e-02,(66:2.387060e-02,24:3.201114e-01):5.715881e-02…
	tree gen.2224000 = [&U] (2:2.312925e-02,((60:4.076378e-02,35:5.464360e-03):4.726581e-02,((65:7.121293e-03,66:2.762682e-02):1.776827e-01,(((30:4.037827e-02,((5:9.650823e-03,4:2.003899e-02):1.611231e-02,6:2.944193e-02):4.511123e-02):8.717710e-03,(43:8.434387e-02,(26:7.168688e-02,(23:1.333002e-01,58:7.571300e-02):3.494909e-02):2.428866e-02):5.362593e-02):5.684674e-02,((((54:7.862030e-02,22:7.505104e…
	tree gen.3449000 = [&U] ((((((62:5.628502e-02,59:6.827343e-02):1.333822e-02,53:2.672506e-01):8.871367e-03,((((54:5.816196e-02,22:9.247999e-02):7.848163e-03,((20:3.381246e-02,13:1.225340e-02):5.153539e-01,61:1.599364e-02):8.961365e-02):1.751471e-02,((29:8.063128e-02,10:6.322712e-02):5.078635e-02,39:7.858566e-02):6.358506e-02):1.871949e-02,(((28:2.751059e-01,(36:8.232071e-02,37:4.106917e-02):4.7906…
	tree gen.2507500 = [&U] (2:1.917603e-02,((60:2.078297e-02,35:1.569522e-02):7.656574e-02,(((66:3.342192e-02,24:2.086892e-01):2.486832e-02,65:3.235685e-02):1.297006e-01,(((((((20:9.061545e-03,13:2.590359e-02):6.185889e-01,61:4.985109e-02):4.089146e-02,23:1.923252e-01):2.968500e-03,22:1.641340e-01):2.550348e-02,54:1.081897e-01):3.569767e-02,((((39:5.680335e-02,(29:7.343784e-02,10:4.801364e-02):1.014…
	tree gen.2594000 = [&U] (2:8.947550e-02,(((31:3.072313e-01,(28:3.287514e-01,24:7.712607e-01):6.669778e-02):6.490923e-02,((43:5.743882e-01,(65:7.234158e-02,66:1.058242e-01):7.273013e-02):9.706441e-02,53:4.490255e-01):1.557849e-01):4.980713e-03,(((39:4.216360e-01,(47:5.473306e-02,(49:3.846025e-02,48:7.240863e-02):7.886815e-02):3.739280e-01):3.616140e-02,((29:2.052533e-01,10:1.193047e-01):2.039845e-…
	tree gen.1911000 = [&U] (2:1.022389e-01,((((((26:5.320770e-01,(36:3.125468e-01,37:4.352884e-01):1.269549e-01):9.346430e-02,3:4.058725e-01):2.899616e-02,(8:2.086146e-01,7:3.769738e-01):1.857375e-01):1.234411e-01,(((((20:9.841088e-02,13:4.271068e-01):4.444129e-01,59:4.857782e-01):8.773863e-02,19:3.271203e-01):7.389064e-02,(((52:2.136538e-01,(41:2.717835e-01,40:8.909564e-02):1.544373e-01):3.272457e-…
	tree gen.3170500 = [&U] (2:1.386513e-01,((((43:6.294969e-01,(65:9.822231e-02,66:9.109977e-02):1.013132e-01):7.851097e-02,53:6.308798e-01):2.920502e-02,(31:5.648390e-01,(24:7.592264e-01,28:3.201046e-01):5.031921e-02):2.086745e-01):9.126201e-02,((((((50:3.202433e-01,52:2.749161e-01):3.035094e-02,(41:3.797803e-01,40:7.688454e-02):5.708186e-02):3.403401e-01,(((14:2.319264e-01,(15:1.149158e-01,(32:9.5…
	tree gen.3559000 = [&U] (2:1.034548e-01,(((((65:1.134264e-01,66:1.234291e-01):1.128187e-01,53:3.524990e-01):5.413051e-02,43:6.679942e-01):1.100415e-01,(((((((((52:1.973259e-01,(40:1.572835e-01,41:2.829613e-01):8.650658e-02):1.204318e-01,50:1.859225e-01):2.434919e-01,24:1.474915e+00):1.391186e-01,((9:3.144270e-01,((42:5.108940e-01,34:9.876708e-01):2.390856e-01,55:5.441234e-01):1.630373e-01):1.4671…
	tree gen.5270500 = [&U] (2:1.010204e-01,((31:3.126824e-01,(24:7.092399e-01,28:3.726335e-01):2.205492e-01):1.722069e-01,(((((19:4.128295e-01,((13:2.874060e-01,20:2.177249e-01):5.137857e-01,59:3.795972e-01):1.673030e-01):1.604909e-02,(((7:2.524170e-01,8:2.664521e-01):2.543154e-01,((52:3.593282e-01,(40:4.417150e-02,41:2.811158e-01):5.841249e-02):1.125611e-01,50:2.385080e-01):2.598060e-01):1.666003e-…
	tree gen.1630000 = [&U] (2:1.247182e-01,((((((62:3.222081e-01,(45:3.239032e-02,44:1.645251e-02):2.184003e-01):5.301966e-02,((35:2.745676e-01,60:2.022110e-01):1.690156e-01,54:6.673488e-01):6.451939e-02):2.923964e-02,((51:3.117734e-01,38:2.039447e-01):1.094511e-01,((46:5.369739e-01,22:1.515176e-01):8.147813e-02,((23:3.703069e-01,(30:3.239837e-01,(4:1.810660e-01,(6:7.972058e-02,5:1.576460e-01):2.869…
	tree gen.2297000 = [&U] (2:1.574335e-01,(((((61:2.660621e-01,(67:1.346572e-01,64:2.641880e-01):7.818884e-02):1.736749e-01,(47:5.741450e-03,(49:5.892106e-02,48:9.259121e-02):2.412187e-01):4.141572e-01):1.207296e-01,((29:3.220181e-01,10:2.147317e-01):3.438651e-01,39:4.876425e-01):9.140202e-02):3.940123e-01,((((((22:1.901813e-01,46:6.054895e-01):1.820485e-02,(51:2.186763e-01,38:1.576923e-01):1.28946…
	tree gen.2613000 = [&U] (2:1.600025e-01,(((39:3.537803e-01,(47:1.740645e-02,(49:1.105290e-01,48:7.694470e-02):1.652444e-01):7.408516e-01):4.658046e-02,((29:3.778611e-01,10:1.047559e-01):5.667057e-01,((64:2.658389e-01,67:2.596510e-01):1.032941e-01,61:4.014209e-01):2.852811e-01):1.890350e-01):3.413632e-01,((((((7:5.316126e-01,8:3.816618e-01):1.955813e-01,(50:2.653149e-01,((41:1.834869e-01,40:1.9040…
	tree gen.4860000 = [&U] (2:8.223191e-02,((((29:4.054062e-01,10:1.367822e-01):2.983005e-01,(39:4.776943e-01,(((67:2.477306e-01,64:2.427088e-01):1.250559e-01,61:2.257437e-01):3.481363e-01,(47:3.351532e-02,(49:5.804290e-02,48:6.985879e-02):2.035513e-01):6.143383e-01):5.966511e-02):5.329995e-02):5.155748e-01,((((((22:2.159290e-01,(38:9.483219e-02,51:2.402944e-01):1.511677e-01):3.039219e-02,((23:3.244…
	tree gen.5447500 = [&U] (2:1.722571e-01,((((((37:3.986161e-01,36:2.874369e-01):2.265337e-01,26:6.247964e-01):1.188078e-01,3:4.632244e-01):9.953338e-02,(31:4.527595e-01,28:3.796325e-01):1.329698e-01):7.500755e-02,((((47:2.516404e-02,(49:8.134161e-02,48:1.071221e-01):1.046364e-01):6.101176e-01,(((64:1.910899e-01,67:1.779983e-01):1.723956e-01,61:2.994478e-01):3.967153e-01,((29:4.384433e-01,10:9.2896…
	tree gen.2783500 = [&U] (2:1.249108e-01,(((47:3.278380e-02,(49:4.804264e-02,48:8.718483e-02):8.732469e-02):3.685644e-01,(39:4.492524e-01,(((67:1.340793e-01,64:1.629092e-01):1.303793e-01,61:1.590623e-01):2.670608e-01,(29:1.665760e-01,10:1.870545e-01):2.222106e-01):1.363575e-01):4.964070e-02):1.584447e-01,(((31:4.053973e-01,28:4.036829e-01):9.625150e-02,((53:3.125765e-01,43:5.477084e-01):3.535894e-…
	tree gen.5329500 = [&U] (2:1.485583e-01,(((66:1.099992e-01,65:8.211999e-02):1.399866e-01,(43:5.373397e-01,53:4.820824e-01):2.943747e-02):1.853028e-01,((((39:6.232754e-01,((61:1.400403e-01,(67:1.597109e-01,64:2.299172e-01):2.201949e-01):2.278370e-01,(29:3.156054e-01,10:2.406809e-01):1.836682e-01):2.750000e-01):1.747195e-01,(47:9.678585e-02,(49:5.878171e-02,48:7.469023e-02):1.124117e-01):4.820612e-…
	tree gen.6146500 = [&U] (2:9.691811e-02,(((47:2.918265e-02,(49:6.612649e-02,48:8.898192e-02):1.120296e-01):3.790644e-01,(39:6.741958e-01,((29:3.739637e-01,10:1.170830e-01):2.582916e-01,((64:2.433434e-01,67:1.898514e-01):1.777165e-01,61:3.280798e-01):2.790670e-01):2.010796e-01):4.266107e-02):2.910319e-01,(((((35:2.899408e-01,60:2.210118e-01):2.822204e-01,(((46:3.432736e-01,54:4.240217e-01):2.05706…
	tree gen.3305000 = [&U] (2:7.553795e-02,(((43:5.667733e-01,(((29:3.171002e-01,10:1.123643e-01):2.911079e-01,39:4.123048e-01):8.053941e-02,(((67:2.665567e-01,64:2.140518e-01):1.115084e-01,61:2.091572e-01):1.383809e-01,(47:3.519000e-02,(49:4.270624e-02,48:9.510495e-02):7.210862e-02):6.136017e-01):3.282978e-02):1.756757e-01):6.609669e-03,(((13:2.595314e-01,20:1.250836e-01):5.593075e-01,19:3.342063e-…
	tree gen.5316500 = [&U] (2:2.222605e-01,(((((45:4.949835e-02,44:4.026288e-02):2.332540e-01,62:2.786385e-01):1.084820e-01,((((26:4.407748e-01,(37:4.576470e-01,36:2.186707e-01):1.944293e-01):6.512376e-02,(8:1.723460e-01,7:3.515239e-01):1.462917e-01):4.697014e-02,3:5.337558e-01):1.060615e-01,(((25:3.580320e-01,((((((42:5.261983e-01,34:7.631361e-01):8.501369e-02,55:4.058348e-01):1.429459e-01,(17:4.07…
	tree gen.5081500 = [&U] (2:4.805377e-02,(((((25:2.638083e-01,24:1.029121e+00):6.453383e-02,((9:3.549809e-01,(14:1.735379e-01,(15:1.401606e-01,(32:1.412543e-01,(56:1.932599e-02,68:5.931551e-02):2.458965e-01):2.815869e-02):1.212887e-01):4.821753e-02):5.477305e-02,((((12:9.732237e-02,(63:3.195614e-01,((((16:1.115837e-03,18:2.719484e-02):2.192139e-01,57:9.464340e-02):9.370857e-02,21:1.446341e-01):4.1…
	tree gen.5675000 = [&U] (2:1.830595e-01,((43:7.476698e-01,((65:1.303329e-01,66:8.615866e-02):1.414895e-01,53:6.595129e-01):4.103818e-02):1.470140e-01,((((61:2.132363e-01,(64:2.396706e-01,67:2.504725e-01):1.133761e-01):2.743769e-01,(39:6.426662e-01,(29:4.192200e-01,10:1.771394e-01):2.609715e-01):1.024232e-01):1.331177e-01,(47:3.184121e-02,(49:6.057606e-02,48:9.377150e-02):1.220384e-01):6.985461e-0…
	tree gen.1956000 = [&U] (2:1.029336e-01,((((65:1.744230e-01,66:7.063648e-02):1.105567e-01,43:4.657297e-01):2.158761e-02,53:4.286720e-01):9.577095e-02,(((19:3.992301e-01,((((44:2.045258e-02,45:5.498779e-02):2.042103e-01,62:2.425157e-01):4.257060e-02,((((52:3.034854e-01,(41:3.460353e-01,40:2.732231e-02):1.445682e-01):5.728467e-02,50:2.808030e-01):2.015575e-01,((25:4.638548e-01,(9:3.577825e-01,(14:2…
	tree gen.5303000 = [&U] (2:1.229247e-01,(((((((((37:4.188125e-01,36:1.833700e-01):1.403059e-01,26:6.035558e-01):3.318165e-02,3:3.761161e-01):4.279212e-02,(7:3.854587e-01,8:2.988223e-01):1.658243e-01):5.772228e-02,(59:4.668860e-01,(13:4.676884e-01,20:7.389316e-02):7.120395e-01):7.581664e-02):4.875722e-02,19:3.990284e-01):4.675754e-02,(((((15:1.487491e-01,(32:2.077290e-01,(56:2.201678e-02,68:7.8528…
	tree gen.3877500 = [&U] (2:9.637402e-02,((((28:5.487793e-01,31:4.892207e-01):1.294298e-01,((3:3.789796e-01,(36:2.692872e-01,37:4.875537e-01):1.488027e-01):6.039339e-02,((39:6.099183e-01,((47:2.646364e-02,(49:6.950840e-02,48:9.033751e-02):1.264558e-01):8.678616e-01,(((64:2.646006e-01,67:1.482058e-01):1.066926e-01,61:2.538322e-01):1.710360e-01,(29:3.056846e-01,10:1.568721e-01):2.481708e-01):1.01073…
	tree gen.1255500 = [&U] (2:1.184373e-01,(((((24:8.152990e-01,28:4.564649e-01):8.466327e-02,31:6.066195e-01):7.815258e-02,((65:4.191269e-02,(66:1.426178e-01,43:5.857303e-01):3.565623e-02):1.378972e-01,53:3.769919e-01):1.629549e-01):8.081497e-02,((((3:5.683841e-01,(((37:3.493699e-01,36:1.385073e-01):1.742546e-01,26:3.837773e-01):1.022105e-01,(7:2.874370e-01,8:1.765350e-01):1.494664e-01):3.667215e-0…
	tree gen.4103000 = [&U] (2:9.068415e-02,((((24:8.087602e-01,28:3.093522e-01):1.332717e-01,31:3.351833e-01):1.776247e-01,((65:7.939877e-02,66:8.226603e-02):1.031379e-01,(43:5.012421e-01,53:4.087850e-01):4.560739e-02):1.317568e-01):2.607720e-02,(((((44:3.950467e-02,45:2.367451e-02):1.674265e-01,62:2.438044e-01):8.831017e-02,((54:3.957394e-01,(60:1.792021e-01,35:1.803517e-01):1.579314e-01):3.861376e…
	tree gen.1619500 = [&U] (2:1.383266e-01,(((53:3.863875e-01,43:6.980278e-01):4.355897e-02,(66:1.310851e-01,65:8.031478e-02):1.710510e-01):5.284497e-02,(((((47:1.300412e-02,(49:1.369632e-01,48:3.809180e-02):1.449789e-01):4.276475e-01,((64:2.632604e-01,67:2.020383e-01):1.626395e-01,61:2.876166e-01):2.095891e-01):3.301573e-02,(39:5.029373e-01,(29:2.648785e-01,10:2.520076e-01):2.896876e-01):1.373194e-…
	tree gen.4313500 = [&U] (2:2.061043e-01,((((((60:2.711149e-01,35:2.388282e-01):1.023106e-01,54:3.472304e-01):1.626657e-01,((22:1.482916e-01,(((23:2.840916e-01,(30:3.425210e-01,(4:1.028195e-01,(6:7.073601e-02,5:9.351633e-02):6.140244e-02):7.353904e-02):1.316663e-01):7.581034e-02,58:2.198968e-01):1.448744e-01,(38:9.191670e-02,51:3.303377e-01):1.654870e-01):4.030511e-02):1.403274e-02,46:5.514654e-01…
	tree gen.4777500 = [&U] (2:1.506400e-01,((((43:6.033390e-01,((24:8.835152e-01,28:3.794848e-01):5.541200e-02,31:3.480371e-01):1.898344e-01):7.804674e-02,(66:1.178639e-01,65:9.494214e-02):2.006675e-01):1.072488e-03,53:4.031612e-01):1.002871e-01,(((46:5.431988e-01,(((51:3.070922e-01,38:8.434936e-02):1.651281e-01,((58:3.360872e-01,23:3.920334e-01):6.135618e-03,(30:3.250647e-01,(6:1.078799e-01,(4:1.79…
	tree gen.4097000 = [&U] (2:4.799031e-02,((((53:4.408329e-01,43:6.840910e-01):7.791372e-02,(66:1.320688e-01,65:8.722853e-02):6.706514e-02):1.231121e-01,((((7:2.680472e-01,8:1.830246e-01):1.419844e-01,((36:1.360091e-01,37:3.037494e-01):1.959213e-01,26:5.106206e-01):8.729633e-03):4.987111e-02,3:3.870062e-01):1.173334e-01,(((((((58:2.435937e-01,((30:3.470044e-01,((5:5.724427e-02,6:9.087106e-02):4.136…
	tree gen.4902000 = [&U] (2:8.570292e-02,(((53:4.165208e-01,43:4.069318e-01):2.129902e-02,(66:9.493105e-02,65:7.844736e-02):3.353803e-02):1.780540e-01,((31:2.963470e-01,28:4.717722e-01):9.684889e-02,((((((13:3.292887e-01,20:1.217605e-01):2.707048e-01,59:3.428043e-01):1.151019e-01,19:2.982593e-01):8.162867e-02,((39:5.221704e-01,(((64:1.430441e-01,67:2.480815e-01):3.536698e-02,61:1.476211e-01):1.793…
	tree gen.1704000 = [&U] (2:1.052794e-01,(((((24:8.799945e-01,(39:5.075433e-01,(((61:2.630681e-01,(64:2.432634e-01,67:1.477024e-01):2.701231e-01):2.814487e-01,(47:3.776160e-03,(49:6.241812e-02,48:7.710679e-02):1.319896e-01):6.930023e-01):8.698148e-02,(29:2.454762e-01,10:1.608503e-01):3.646049e-01):6.008186e-02):1.704855e-01):1.498050e-01,((19:2.885614e-01,(59:4.596877e-01,(13:3.207524e-01,20:1.268…
	tree gen.4529500 = [&U] (2:8.415063e-02,((((((64:2.887133e-01,67:2.001504e-01):9.120897e-02,61:1.969917e-01):3.086736e-01,(39:5.579477e-01,(29:2.635454e-01,10:1.354850e-01):2.846218e-01):4.624723e-03):1.048885e-01,(47:6.454305e-02,(49:5.056207e-02,48:8.095825e-02):1.115551e-01):5.735346e-01):2.704124e-01,((((((45:4.179873e-02,44:2.826396e-02):2.531576e-01,62:2.061481e-01):6.051427e-02,((54:2.7382…
	tree gen.2697500 = [&U] (2:9.327979e-02,((((13:3.598111e-01,20:1.085973e-01):4.489257e-01,59:2.485064e-01):2.164836e-01,(((((39:6.159700e-01,(29:2.047623e-01,10:9.408708e-02):2.810437e-01):1.065858e-01,((47:2.218217e-02,(49:7.059818e-02,48:9.954255e-02):1.235503e-01):3.336357e-01,(64:2.145340e-01,(67:1.614478e-01,61:3.311623e-01):4.551363e-02):2.712668e-01):1.047218e-01):2.890784e-01,(((37:3.5788…
	tree gen.3415000 = [&U] (2:1.317739e-01,((((53:3.774289e-01,43:6.302773e-01):1.136543e-01,(66:1.000949e-01,65:1.015511e-01):4.571372e-02):2.455886e-01,((28:3.758599e-01,31:4.001229e-01):3.380951e-01,24:1.040223e+00):1.950957e-01):1.481460e-02,((((47:3.407986e-02,(49:7.836267e-02,48:1.066381e-01):1.276744e-01):5.898178e-01,((39:4.588504e-01,(29:3.256052e-01,10:1.160535e-01):3.235310e-01):1.438592e…
	tree gen.4182500 = [&U] (2:9.665892e-02,(((((53:3.953246e-01,43:4.107031e-01):3.727706e-02,(65:8.492994e-02,66:1.185157e-01):1.189905e-01):1.683773e-01,(28:3.413681e-01,(31:5.170749e-01,24:7.589251e-01):1.013782e-01):4.451160e-02):6.295453e-02,(((25:4.740855e-01,((((((56:2.173718e-02,68:8.230472e-02):2.785688e-01,15:9.845278e-02):3.403914e-02,32:2.439095e-01):1.170434e-01,14:1.688647e-01):5.02256…
	tree gen.3552500 = [&U] (2:1.131646e-01,((((((31:5.921728e-01,28:4.927157e-01):3.042148e-01,((36:3.112978e-01,37:5.997524e-01):1.612911e-01,26:5.676924e-01):4.898346e-02):3.225950e-02,3:4.559621e-01):8.474909e-02,(7:4.855654e-01,8:1.215712e-01):2.509700e-01):8.250671e-02,(((39:4.211914e-01,((47:3.512928e-02,(49:5.328602e-02,48:8.854382e-02):1.551224e-01):4.048858e-01,((67:3.561388e-01,61:1.708456…
	tree gen.1709000 = [&U] (2:1.703904e-01,(((43:7.299713e-01,(66:1.510459e-01,65:1.141108e-01):1.004675e-01):6.684577e-02,53:3.308992e-01):6.812408e-02,((((46:3.802799e-01,(((51:2.995008e-01,38:1.277639e-01):2.014578e-01,22:1.102547e-01):1.811666e-03,(58:3.472089e-01,(((4:1.978821e-01,(5:1.135963e-01,6:9.547325e-02):5.003836e-03):1.258158e-01,30:2.764336e-01):1.872323e-01,23:2.868008e-01):3.375496e…
	tree gen.5554000 = [&U] (2:1.017493e-01,(((((61:2.667528e-01,(64:2.304695e-01,67:1.299816e-01):8.459381e-02):2.864247e-01,(((47:2.892303e-02,(49:6.125272e-02,48:9.411020e-02):1.268663e-01):5.445575e-01,39:4.393850e-01):4.300303e-02,(29:2.676038e-01,10:2.325113e-01):2.340170e-01):8.814860e-02):1.825669e-01,(((22:1.169708e-01,(((30:4.261056e-01,(4:9.980980e-02,(5:7.689993e-02,6:1.247387e-01):7.9495…
	tree gen.1331500 = [&U] (2:9.281488e-02,((((35:2.782451e-01,60:1.952611e-01):2.747473e-01,((46:2.269961e-01,54:2.965658e-01):2.658866e-01,(22:2.143088e-01,((51:3.698731e-01,38:1.826830e-01):1.495755e-01,(58:3.226031e-01,((30:3.835490e-01,((6:1.942615e-01,5:1.495546e-01):3.069621e-02,4:1.863246e-01):1.466804e-02):2.030569e-01,23:2.573435e-01):4.442535e-02):1.370565e-01):8.366946e-03):3.767064e-02)…
	tree gen.3864500 = [&U] (2:7.586603e-02,(((39:5.351995e-01,((29:3.165767e-01,10:1.153061e-01):4.728029e-01,(61:2.389174e-01,(64:1.779567e-01,67:1.601485e-01):6.985654e-02):1.434057e-01):1.278725e-01):5.068936e-02,(47:2.297650e-02,(49:7.172901e-02,48:1.046249e-01):1.394265e-01):4.257989e-01):2.201966e-01,((((43:4.262831e-01,((66:1.149110e-01,65:1.763783e-01):1.545831e-01,53:4.640355e-01):5.028555e…
	tree gen.1763500 = [&U] (2:6.880839e-02,(((((((62:2.564473e-01,(44:3.460716e-02,45:3.151902e-02):1.900489e-01):5.795922e-02,(((46:2.888275e-01,54:4.602775e-01):1.752268e-01,(((((4:1.263126e-01,(6:1.126182e-01,5:9.102967e-02):2.299347e-02):9.683438e-02,30:3.321825e-01):9.342347e-02,58:2.600711e-01):5.772276e-02,23:3.955259e-01):4.720292e-02,(22:1.526420e-01,(38:1.892879e-01,51:2.256908e-01):2.3054…
	tree gen.1649000 = [&U] (2:1.447198e-01,((((((58:1.765969e-01,(23:3.248195e-01,(30:4.379844e-01,((5:4.822289e-02,4:1.370193e-01):2.113558e-02,6:5.164766e-02):5.049704e-02):2.958882e-01):3.674742e-02):6.340204e-02,(51:2.470452e-01,38:8.744655e-02):1.503083e-01):3.756938e-02,22:1.189233e-01):4.459483e-02,46:4.482665e-01):4.172282e-02,(((((59:2.661894e-01,(20:7.737618e-02,13:3.464461e-01):3.909433e-…
	tree gen.3300500 = [&U] (2:1.667218e-01,(((((((25:4.521047e-01,((((42:5.106769e-01,34:9.026996e-01):1.883500e-01,55:3.237821e-01):1.342178e-01,((33:4.691331e-01,((12:9.624941e-02,(((27:5.468525e-01,63:3.095880e-01):4.359360e-02,(57:1.523466e-01,(16:5.118984e-03,18:1.552602e-02):2.306061e-01):1.019060e-01):2.542765e-02,21:2.481203e-01):1.021863e-01):3.152361e-02,17:3.752628e-01):4.835868e-02):1.11…
	tree gen.2880000 = [&U] (2:1.027795e-01,((43:6.962428e-01,((31:3.819560e-01,28:4.611903e-01):3.228389e-01,((65:5.958303e-02,66:1.216412e-01):7.236057e-02,53:4.569925e-01):1.177491e-01):3.185524e-02):7.596656e-02,((((19:2.292249e-01,(59:3.542671e-01,(13:3.481339e-01,20:6.263932e-02):4.215867e-01):1.209673e-01):4.409231e-02,(((26:4.029106e-01,(36:1.706541e-01,37:3.790485e-01):1.055982e-01):6.196280…
	tree gen.1631000 = [&U] (2:1.013382e-01,(((((26:5.231974e-01,(36:2.514831e-01,37:2.279952e-01):1.184341e-01):1.303358e-01,((7:3.036828e-01,8:1.593963e-01):8.932228e-02,3:3.622934e-01):2.368627e-02):8.103636e-02,((39:3.010458e-01,(((61:1.916025e-01,67:2.498771e-01):6.479733e-02,64:1.880227e-01):2.818999e-01,(29:2.941851e-01,10:1.058856e-01):2.757771e-01):4.885400e-02):2.250230e-02,(47:5.852283e-03…
	tree gen.4091000 = [&U] (2:1.263957e-01,((((43:8.270452e-01,(53:3.832367e-01,(66:1.288327e-01,65:4.667396e-02):1.406006e-01):4.340242e-02):1.935231e-01,(((((20:1.269189e-01,13:3.328896e-01):4.469036e-01,59:5.155913e-01):8.349358e-02,19:2.421090e-01):1.262503e-01,((((37:4.576211e-01,36:2.050139e-01):1.116746e-01,26:5.344121e-01):2.392087e-02,3:5.186196e-01):6.232543e-03,(8:3.322707e-01,7:2.608501e…
	tree gen.5210000 = [&U] (2:8.479989e-02,(((((66:1.515670e-01,43:7.389486e-01):2.769112e-02,65:6.272275e-02):1.527183e-01,53:5.083865e-01):1.341483e-01,((28:2.750842e-01,24:9.250776e-01):1.214585e-01,31:5.863353e-01):1.241989e-01):1.508662e-01,((((((59:4.082169e-01,(20:1.140818e-01,13:3.034559e-01):3.775864e-01):1.538729e-01,19:3.542544e-01):5.537522e-02,((((40:8.982781e-02,41:3.446563e-01):5.9836…
	tree gen.4631000 = [&U] (2:1.100787e-01,(((28:2.898542e-01,31:4.679040e-01):1.446124e-01,(((66:1.314842e-01,65:1.284597e-01):1.026307e-01,43:6.448801e-01):8.830940e-02,53:4.135989e-01):1.860433e-01):5.487030e-02,((((62:2.665972e-01,((45:5.975577e-02,44:9.104608e-03):2.603587e-01,((35:3.000193e-01,60:2.422345e-01):1.343275e-01,54:5.602407e-01):1.378257e-01):2.326599e-02):4.218137e-02,(((30:4.26562…
	tree gen.1258000 = [&U] (2:1.095510e-01,((((47:5.774941e-03,(49:4.320505e-02,48:6.591004e-02):1.810325e-01):3.527018e-01,((61:2.591095e-01,(67:2.265026e-01,64:2.036859e-01):1.079611e-01):3.317057e-01,(39:3.634570e-01,(29:3.030526e-01,10:7.527239e-02):2.909531e-01):8.838493e-02):9.548704e-02):2.608184e-01,((28:4.508428e-01,(24:7.837912e-01,31:4.264009e-01):1.940096e-02):1.014478e-01,(((65:8.149852…
	tree gen.1636500 = [&U] (2:9.145001e-02,((53:4.060844e-01,((66:1.230570e-01,65:1.197073e-01):1.067205e-01,43:4.900842e-01):3.755057e-02):1.187322e-01,((((((((67:1.405940e-01,64:2.877852e-01):1.656336e-01,61:2.427202e-01):2.294349e-01,(29:5.255679e-01,10:2.281625e-01):2.604521e-01):1.321268e-01,(39:3.488225e-01,(47:5.381779e-03,(49:8.784824e-02,48:6.360975e-02):1.840628e-01):6.570876e-01):2.303986…
	tree gen.1864000 = [&U] (2:1.227718e-01,(((((9:2.940631e-01,(((11:4.460981e-01,(33:3.297452e-01,17:2.087421e-01):6.487731e-02):4.391189e-02,(12:9.875289e-02,((21:1.920219e-01,(((16:5.407074e-03,18:1.819202e-02):2.404136e-01,57:7.910196e-02):2.312461e-02,27:4.762963e-01):3.543034e-02):4.338443e-02,63:2.798382e-01):6.632647e-02):5.608834e-02):1.226250e-02,(55:3.860465e-01,(42:4.637962e-01,34:9.1037…
	tree gen.6106000 = [&U] (2:8.877934e-02,((((45:5.851786e-02,44:9.474426e-03):1.739899e-01,62:1.766936e-01):2.057158e-01,(((((20:9.989922e-02,13:3.957776e-01):4.745940e-01,59:2.803689e-01):1.413154e-01,(((8:1.837801e-01,7:3.015290e-01):1.953567e-01,(50:2.654879e-01,((40:6.278313e-02,41:2.642761e-01):1.262267e-01,52:3.813922e-01):3.103387e-02):1.886270e-01):2.579172e-02,(((11:4.178777e-01,(((17:5.1…
	tree gen.4848500 = [&U] (2:1.157137e-01,((((31:3.681757e-01,28:3.639782e-01):1.636220e-01,53:4.702850e-01):2.759002e-02,((66:1.075918e-01,65:4.014368e-02):1.200351e-01,43:6.067926e-01):4.807278e-02):1.407513e-01,(((19:3.413984e-01,((13:2.687326e-01,20:7.022692e-02):4.564039e-01,59:3.849646e-01):1.339658e-01):2.249409e-02,(((((42:3.861751e-01,34:7.624289e-01):1.422876e-01,55:3.726379e-01):1.358171…
	tree gen.3290500 = [&U] (2:1.073212e-01,(((((66:1.344110e-01,65:4.108429e-02):1.236145e-01,43:7.591994e-01):5.151829e-02,53:4.179186e-01):1.020652e-01,((((((50:2.902522e-01,((40:1.703373e-01,41:2.820541e-01):1.667861e-01,52:3.489639e-01):1.946091e-01):2.251996e-01,(((((11:4.783420e-01,33:4.739964e-01):3.113964e-02,17:3.897957e-01):2.388180e-02,((((57:1.704948e-01,(18:9.568271e-03,16:8.487540e-03)…
	tree gen.5545500 = [&U] (2:1.168132e-01,((((66:1.632946e-01,65:5.552454e-02):1.396594e-01,(43:6.077194e-01,53:3.384116e-01):7.341049e-02):5.993041e-02,(28:4.482643e-01,(24:1.160908e+00,31:5.698160e-01):1.560795e-01):1.549480e-01):8.289764e-02,(((47:6.052447e-02,(49:7.704361e-02,48:8.107145e-02):1.026094e-01):4.779187e-01,(((61:2.668741e-01,(64:1.704056e-01,67:2.698989e-01):5.545523e-02):2.242858e…
	tree gen.1797000 = [&U] (2:1.166630e-01,(((((((46:2.596716e-01,54:3.713743e-01):1.361929e-01,(60:1.772487e-01,35:3.194675e-01):2.183113e-01):2.165457e-02,(((38:1.632301e-01,51:2.429032e-01):1.772970e-01,22:1.703426e-01):3.189318e-02,(58:2.476442e-01,(((4:9.317188e-02,(5:1.005748e-01,6:7.651628e-02):1.508086e-02):6.077312e-02,30:3.121899e-01):9.377928e-02,23:3.325455e-01):2.381736e-02):5.815418e-0…
	tree gen.1678500 = [&U] (2:1.236741e-01,(((((39:5.448061e-01,(((64:3.289041e-01,67:1.540251e-01):1.255812e-01,61:3.287873e-01):1.655236e-01,(29:3.593255e-01,10:1.234049e-01):3.794787e-01):1.090604e-01):5.431615e-02,(47:4.262814e-02,(49:7.949555e-02,48:8.545310e-02):9.165612e-02):4.279370e-01):2.724076e-01,(3:5.763133e-01,((28:3.880777e-01,31:5.814617e-01):6.846050e-03,((37:3.912810e-01,36:2.69572…
	tree gen.1307000 = [&U] (2:1.030817e-01,(((29:3.695054e-01,10:1.175095e-01):3.588330e-01,(39:6.041020e-01,((47:1.459692e-02,(49:4.901723e-02,48:8.440677e-02):1.327599e-01):7.309910e-01,(61:1.594518e-01,(67:1.922037e-01,64:2.246484e-01):7.593530e-02):1.114515e-01):8.077205e-02):1.140919e-02):2.987893e-01,((((43:5.997547e-01,53:4.700639e-01):1.162987e-01,(66:1.229580e-01,65:7.936137e-02):1.011174e-…
	tree gen.5908500 = [&U] (2:8.149219e-02,(((43:4.440508e-01,(65:9.556948e-02,66:9.686329e-02):9.483640e-02):8.617182e-03,53:3.857501e-01):1.050042e-01,(((((((8:2.020368e-01,7:3.536764e-01):2.125377e-01,((52:2.691894e-01,(40:8.054500e-02,41:2.147426e-01):9.154308e-02):7.233487e-02,50:1.673350e-01):2.470239e-01):7.166826e-02,(((14:2.697763e-01,(((68:9.258731e-02,56:4.260362e-02):1.639144e-01,32:1.68…
	tree gen.3893500 = [&U] (2:1.446196e-01,((((((36:2.583689e-01,37:3.878828e-01):7.067809e-02,26:4.886824e-01):1.478528e-01,3:5.539375e-01):1.585043e-01,(((39:3.818742e-01,(((67:2.875272e-01,64:2.440397e-01):1.469690e-02,61:3.426030e-01):3.100299e-01,(29:4.203339e-01,10:4.298458e-02):3.497136e-01):1.498031e-01):1.313050e-01,(47:2.698629e-02,(49:5.196179e-02,48:6.723085e-02):1.205188e-01):4.616270e-…
	tree gen.5812500 = [&U] (2:5.700724e-02,((((47:4.289636e-04,(49:7.745722e-02,48:8.547171e-02):1.499142e-01):5.351786e-01,(61:2.077723e-01,(67:1.284301e-01,64:4.072326e-01):2.707766e-01):2.567524e-01):8.908139e-02,(39:6.285451e-01,(29:3.921665e-01,10:7.946843e-02):2.715000e-01):1.819920e-01):2.715494e-01,(((53:4.610529e-01,(66:1.153172e-01,65:8.211183e-02):1.271116e-01):1.847792e-02,(43:6.077525e-…
	tree gen.5378500 = [&U] (2:8.170906e-02,((((62:2.504352e-01,(44:2.798361e-02,45:3.961603e-02):2.065915e-01):6.268053e-02,((((23:3.686564e-01,(((6:1.519906e-01,5:6.209955e-02):3.615705e-02,4:1.662021e-01):7.711683e-02,30:3.221223e-01):1.360767e-01):5.586257e-02,58:2.740932e-01):9.840184e-02,((22:1.820790e-01,46:4.166145e-01):1.210503e-02,(38:7.555621e-02,51:3.489622e-01):1.565211e-01):3.348054e-02…
	tree gen.5759000 = [&U] (2:8.498449e-02,(((28:2.926935e-01,24:6.975183e-01):1.239621e-01,31:3.823551e-01):1.135356e-01,((((((29:3.015613e-01,10:1.615745e-01):2.342905e-01,39:4.252222e-01):4.313375e-02,((64:1.970346e-01,67:2.093576e-01):1.550512e-01,61:2.672591e-01):1.384681e-01):1.481811e-01,(47:2.701170e-02,(49:6.325048e-02,48:8.170774e-02):8.363639e-02):5.035407e-01):1.897988e-01,((((((41:2.340…
	tree gen.1279000 = [&U] (2:1.000262e-01,((((66:1.292419e-01,65:6.825434e-02):1.165149e-01,(43:4.518965e-01,53:3.460564e-01):8.398832e-02):1.131077e-01,((24:8.449077e-01,28:2.686537e-01):1.346690e-01,31:5.183873e-01):1.100770e-01):7.411557e-02,(((47:2.290746e-02,(49:5.909890e-02,48:5.256331e-02):1.764177e-01):4.957773e-01,(((29:4.154787e-01,10:1.187248e-01):2.186835e-01,(61:2.672729e-01,(64:1.7118…
	tree gen.3439000 = [&U] (2:1.613364e-01,((((((7:5.122226e-01,8:3.183811e-01):2.338489e-01,(25:5.524459e-01,(((9:4.789615e-01,(55:4.831243e-01,(42:3.867132e-01,34:7.424784e-01):1.742108e-01):2.160999e-01):4.696879e-02,(((((((16:1.681011e-02,18:1.349242e-02):2.914704e-01,57:1.474270e-01):4.692002e-02,(27:6.827076e-01,21:2.254955e-01):9.790997e-02):2.243318e-02,63:4.800612e-01):5.384142e-02,12:7.815…
	tree gen.2061000 = [&U] (2:9.758003e-02,((((((31:4.139596e-01,(28:3.881178e-01,24:8.936739e-01):5.111090e-02):1.449613e-01,53:4.029222e-01):6.190728e-02,(65:6.424530e-02,66:8.153466e-02):1.289151e-01):4.526283e-02,43:4.929517e-01):5.091350e-03,((((64:1.390437e-01,67:1.690520e-01):1.366405e-01,61:1.572051e-01):1.158703e-01,(29:2.525607e-01,10:2.036549e-01):3.234119e-01):3.806095e-02,(39:3.401177e-…
	tree gen.5471000 = [&U] (2:8.116058e-02,((((53:4.781288e-01,43:6.471807e-01):9.566573e-02,(66:1.207469e-01,65:1.135588e-01):1.951428e-01):2.385025e-01,((((8:1.447910e-01,7:3.156859e-01):1.303282e-01,(((37:3.829375e-01,36:2.423598e-01):1.320946e-01,26:5.028129e-01):1.308056e-01,3:5.061136e-01):2.168905e-02):1.230140e-01,(((((((34:9.718833e-01,42:5.194855e-01):2.251819e-01,55:4.751746e-01):1.124529…
	tree gen.2066500 = [&U] (2:1.451672e-01,((((47:2.224562e-02,(49:6.760814e-02,48:8.024653e-02):1.716085e-01):4.485557e-01,39:4.487734e-01):1.213840e-01,(((64:1.736967e-01,67:2.268782e-01):1.297302e-01,61:1.643598e-01):2.553889e-01,(29:3.111327e-01,10:4.059528e-02):3.842507e-01):9.113663e-02):3.381379e-01,((((60:2.040632e-01,35:4.108502e-01):7.518743e-02,54:4.546628e-01):1.013742e-01,(46:4.677063e-…
	tree gen.4403500 = [&U] (2:1.361085e-01,(((((7:4.810302e-01,8:2.003217e-01):1.754374e-01,((26:4.971820e-01,(37:3.758533e-01,36:2.450266e-01):1.717046e-01):7.999084e-02,3:4.274243e-01):5.679330e-02):1.071350e-01,(((((29:5.163362e-01,10:1.328427e-01):4.355068e-01,39:5.829245e-01):1.045642e-01,((64:2.977098e-01,67:2.677370e-01):9.565270e-02,61:2.467865e-01):3.165417e-01):1.049052e-01,(47:6.475934e-0…
	tree gen.5949500 = [&U] (2:7.607499e-02,((((((65:3.191401e-02,66:1.657024e-01):6.382311e-02,43:5.686342e-01):8.654139e-02,53:6.087486e-01):2.159204e-01,((3:4.629032e-01,(26:4.587266e-01,(37:5.676311e-01,36:3.316482e-01):1.766111e-01):1.599560e-01):9.169676e-02,(31:5.400584e-01,28:6.028413e-01):2.800381e-01):7.154485e-02):3.986342e-02,(19:4.796502e-01,((59:4.878641e-01,(20:1.434034e-01,13:4.969838…
	tree gen.2190000 = [&U] (2:1.987531e-01,(((53:4.737753e-01,43:4.724416e-01):4.458724e-02,(66:1.316347e-01,65:7.754246e-02):9.864085e-02):1.117611e-01,(((28:4.207299e-01,31:4.297841e-01):1.099709e-01,(39:4.860951e-01,((47:1.300999e-02,(49:6.737285e-02,48:6.958348e-02):1.334476e-01):5.083929e-01,((29:2.629943e-01,10:1.268896e-01):2.662868e-01,(61:2.829449e-01,(64:2.765818e-01,67:2.034128e-01):5.364…
	tree gen.3315500 = [&U] (2:9.375289e-02,((((((((46:4.216822e-01,22:2.329002e-01):2.399777e-02,(38:9.529455e-02,51:2.574012e-01):2.620033e-01):2.337354e-02,((58:1.505643e-01,23:2.454193e-01):6.815622e-02,(30:2.916648e-01,(5:1.191844e-01,(4:1.230606e-01,6:8.907980e-02):4.344910e-02):1.449892e-01):7.726477e-02):9.622710e-02):6.355127e-02,((54:6.076336e-01,(60:2.001346e-01,35:2.895799e-01):1.061498e-…
	tree gen.4864000 = [&U] (2:1.183315e-01,(((31:3.367226e-01,28:2.842004e-01):1.796387e-01,(((65:4.553396e-02,43:6.492311e-01):4.095149e-02,66:7.621039e-02):1.062574e-01,53:4.360573e-01):8.161667e-02):4.408526e-02,(((((((13:2.632491e-01,20:2.754281e-01):5.552367e-01,59:4.398520e-01):1.049773e-01,((7:2.254327e-01,8:1.908208e-01):1.112711e-01,(3:3.849361e-01,(26:3.655618e-01,(37:4.437470e-01,36:1.647…
	tree gen.4800500 = [&U] (2:9.011663e-02,((43:4.745659e-01,((65:1.037498e-01,66:6.690641e-02):1.123615e-01,53:3.393476e-01):1.236046e-02):1.198851e-01,((28:3.526888e-01,31:4.471924e-01):9.796097e-02,(((((((64:2.160422e-01,67:1.046090e-01):1.110893e-01,61:2.382631e-01):1.615982e-01,((29:2.350035e-01,10:1.689515e-01):3.296367e-01,39:5.940627e-01):2.847335e-02):4.502459e-02,(47:1.892024e-02,(49:9.810…
	tree gen.1794500 = [&U] (2:1.541082e-01,(((((9:4.027744e-01,(14:2.216653e-01,(15:8.483270e-02,((56:2.388632e-02,68:6.894612e-02):1.923109e-01,32:1.603472e-01):9.859449e-02):1.525229e-01):9.245205e-02):1.333180e-01,(25:3.966923e-01,((((33:4.203451e-01,(55:3.766917e-01,(42:4.262664e-01,34:9.193444e-01):1.546480e-01):9.015207e-02):1.877855e-02,(17:2.920118e-01,(12:1.283823e-01,((27:4.618155e-01,(21:…
	tree gen.4527500 = [&U] (2:8.784003e-02,(((((29:2.401096e-01,10:1.414250e-01):2.966163e-01,39:5.836575e-01):1.484111e-01,((61:2.056284e-01,(67:1.831238e-01,64:1.991079e-01):4.684764e-02):3.282042e-01,(47:2.730491e-02,(49:8.526051e-02,48:9.011824e-02):9.899432e-02):2.589184e-01):1.075330e-01):2.398839e-01,(((((37:4.715897e-01,36:2.633029e-01):4.766368e-02,26:4.333510e-01):1.267962e-01,(8:3.084234e…
	tree gen.5165000 = [&U] (2:7.142860e-02,(((((((((56:3.433113e-02,68:4.216060e-02):2.100066e-01,32:1.982423e-01):9.961012e-02,15:7.518385e-02):1.386780e-01,14:1.882336e-01):8.990893e-02,9:3.740814e-01):1.729543e-02,((((34:5.379050e-01,42:3.574832e-01):1.499995e-01,55:3.787438e-01):1.396125e-01,((11:4.330041e-01,33:2.209313e-01):6.328899e-02,(((((27:4.017169e-01,((16:1.113052e-02,18:9.559521e-03):3…
	tree gen.3324000 = [&U] (2:1.068215e-01,((((39:4.454375e-01,(29:2.779961e-01,10:1.458330e-01):2.750565e-01):7.252257e-02,(((64:1.750820e-01,67:2.557098e-01):9.514549e-02,61:2.982346e-01):2.518146e-01,(47:8.793508e-02,(49:6.343073e-02,48:6.300893e-02):9.127553e-02):3.280015e-01):3.855634e-03):3.138311e-01,(((((50:2.353521e-01,((40:1.212921e-02,41:2.929540e-01):1.197435e-01,52:1.823774e-01):5.01563…
	tree gen.1635500 = [&U] (2:9.402605e-02,(((28:4.473502e-01,31:4.784986e-01):2.035867e-01,((43:6.876630e-01,(65:1.305652e-01,66:1.291848e-01):2.184431e-01):8.235413e-02,53:5.005656e-01):9.319563e-02):2.314519e-02,(((((((64:4.233240e-01,67:1.909415e-01):2.521598e-01,61:2.359935e-01):2.825450e-01,(47:9.797420e-04,(49:6.924445e-02,48:1.061688e-01):1.530417e-01):4.988098e-01):1.072661e-01,39:6.400008e…
	tree gen.4723500 = [&U] (2:7.217747e-02,(((((((47:2.555513e-02,(49:7.174839e-02,48:5.367854e-02):9.208477e-02):4.782122e-01,(((29:2.989531e-01,10:1.579468e-01):2.999580e-01,39:5.192186e-01):5.551021e-02,((64:2.131485e-01,67:2.776912e-01):8.373448e-02,61:2.191387e-01):2.746579e-01):1.819800e-01):2.973171e-01,((59:4.857782e-01,(20:7.923809e-02,13:3.756311e-01):5.113995e-01):1.899845e-01,((((8:2.768…
	tree gen.5306500 = [&U] (2:5.888267e-02,((((28:5.024960e-01,31:4.462679e-01):1.346066e-01,((65:1.166395e-01,66:1.883293e-01):1.129352e-01,(43:4.806485e-01,53:4.041592e-01):8.136446e-02):9.472674e-02):5.682613e-02,(((39:6.565920e-01,(29:3.004147e-01,10:1.207327e-01):3.750164e-01):7.597203e-02,((61:1.624790e-01,(64:2.094323e-01,67:2.284598e-01):1.494096e-01):3.167497e-01,(47:1.331570e-02,(49:3.4672…
	tree gen.2499000 = [&U] (2:9.252422e-02,(((31:3.168228e-01,28:4.203262e-01):8.462328e-02,(((24:7.535036e-01,25:2.939457e-01):6.623277e-02,((((32:1.203677e-01,((68:7.709233e-02,56:6.320528e-02):3.394593e-01,15:7.040002e-02):2.211601e-02):8.157045e-02,14:2.237924e-01):4.369952e-02,9:3.250030e-01):1.732525e-02,((((33:3.742734e-01,(17:3.318255e-01,(12:1.034654e-01,((21:1.878970e-01,(57:1.214239e-01,(…
	tree gen.6230000 = [&U] (2:3.746360e-02,((((((39:4.525442e-01,(29:3.178142e-01,10:2.047393e-01):3.591255e-01):7.484923e-02,((61:2.506761e-01,(64:1.921873e-01,67:1.182275e-01):1.326585e-01):2.348293e-01,(47:2.216249e-02,(49:9.339749e-02,48:5.726292e-02):2.075326e-01):3.555742e-01):8.837673e-02):2.181530e-01,((((26:4.135980e-01,(36:3.121899e-01,37:3.402658e-01):2.075856e-01):6.675794e-02,(28:4.1023…
	tree gen.3660500 = [&U] (2:1.198455e-01,((((65:8.466611e-02,(66:1.375385e-01,43:6.045634e-01):2.854303e-02):1.404230e-01,53:3.344652e-01):1.102554e-01,(28:5.074836e-01,31:4.590127e-01):1.981493e-01):1.984099e-02,((((8:2.516114e-01,7:4.298767e-01):1.729138e-01,(3:4.777509e-01,((36:2.519684e-01,37:4.222699e-01):2.010760e-01,26:4.735510e-01):1.835530e-01):5.653933e-02):8.765622e-02,((((20:1.403936e-…
	tree gen.3535500 = [&U] (2:1.219776e-01,(((53:3.633574e-01,43:4.966272e-01):4.703074e-02,(65:6.497847e-02,66:1.454072e-01):1.594116e-01):3.654915e-02,(((((47:1.691278e-02,(49:4.926326e-02,48:1.102022e-01):1.406941e-01):4.407058e-01,(((67:1.740187e-01,64:2.505292e-01):8.067585e-02,61:2.557615e-01):2.867227e-01,(39:4.669960e-01,(29:3.383846e-01,10:1.537275e-01):2.708545e-01):5.624892e-02):1.155113e…
	tree gen.2474000 = [&U] (2:1.527937e-01,((((39:3.992234e-01,((47:3.640458e-02,(49:6.924309e-02,48:7.213819e-02):1.381242e-01):4.476574e-01,((67:2.110876e-01,61:2.361188e-01):5.026056e-02,64:2.020678e-01):1.791505e-01):3.024775e-02):3.593503e-02,(29:2.346973e-01,10:9.581911e-02):2.456844e-01):2.696557e-01,((((8:1.679769e-01,7:2.808479e-01):1.398477e-01,(3:2.850093e-01,(26:3.289309e-01,(36:1.755047…
	tree gen.4620500 = [&U] (2:8.641942e-02,(((24:1.073000e+00,(39:6.205703e-01,((((64:2.135093e-01,67:3.064627e-01):4.591586e-02,61:2.036766e-01):1.725630e-01,(29:2.479915e-01,10:1.753400e-01):4.261965e-01):1.130779e-01,(47:6.982778e-02,(49:9.082020e-02,48:7.486263e-02):1.464559e-01):5.890600e-01):5.477934e-02):1.800806e-01):1.639448e-01,((28:4.399884e-01,31:4.099554e-01):8.718978e-02,(((65:6.204767…
	tree gen.3728000 = [&U] (2:7.676160e-02,(((((43:5.770759e-01,(66:1.007946e-01,65:1.019258e-01):8.709170e-02):7.069358e-02,53:3.802216e-01):1.211445e-01,(28:4.320476e-01,31:3.810199e-01):2.034282e-01):3.172149e-02,((((62:3.375500e-01,(45:4.212495e-02,44:2.757755e-02):2.303213e-01):7.819124e-02,(((50:1.730073e-01,(52:3.738612e-01,(40:7.355022e-02,41:1.776187e-01):7.812183e-02):6.023163e-02):2.55036…
	tree gen.3424000 = [&U] (2:7.514932e-02,((((24:1.235242e+00,31:4.097700e-01):1.073762e-01,28:7.646931e-01):4.678074e-02,((43:6.135749e-01,53:7.200697e-01):5.180617e-02,(65:1.053014e-01,66:9.618274e-02):1.319317e-01):7.070985e-02):6.943690e-02,((((((15:8.244746e-02,(32:1.035836e-01,(68:1.242663e-01,56:2.206360e-02):2.264207e-01):1.048518e-01):1.608078e-01,14:1.711182e-01):5.553894e-02,((25:3.96802…
	tree gen.1869500 = [&U] (2:6.707609e-02,(((28:5.926615e-01,((65:6.563738e-02,(66:5.739478e-02,43:5.389356e-01):9.101055e-02):1.050081e-01,53:5.147340e-01):9.692650e-02):8.726439e-02,31:5.432781e-01):6.295216e-02,(((((39:7.617565e-01,(29:2.378469e-01,10:1.504609e-01):3.011004e-01):1.104682e-01,((64:2.228937e-01,(61:3.555144e-01,67:1.606874e-01):4.793330e-02):2.532742e-01,(47:3.890273e-02,(49:9.318…
	tree gen.5193500 = [&U] (2:1.235209e-01,((24:1.218237e+00,((28:3.754167e-01,31:5.221304e-01):2.041120e-01,(53:6.346494e-01,(43:6.151563e-01,(66:1.240851e-01,65:6.939078e-02):7.068135e-02):6.853729e-02):6.337849e-02):9.543575e-02):1.131127e-01,((((((39:4.287053e-01,(29:4.044746e-01,10:5.207823e-02):3.527721e-01):9.381179e-02,((47:1.114919e-02,(49:7.916445e-02,48:9.737750e-02):1.707249e-01):3.86786…
	tree gen.5402000 = [&U] (2:1.755753e-01,(((((((29:2.697965e-01,10:1.638897e-01):3.261864e-01,(61:1.231279e-01,(67:1.632730e-01,64:2.777251e-01):1.043871e-01):3.117883e-01):6.666975e-02,39:3.640793e-01):1.083385e-01,(47:3.001353e-02,(49:9.197713e-02,48:6.035573e-02):1.066256e-01):4.124829e-01):1.873075e-01,((28:4.799306e-01,24:9.828835e-01):8.427917e-02,31:3.730907e-01):1.704303e-01):6.526975e-03,…
	tree gen.1400000 = [&U] (2:9.149003e-02,(((28:2.801552e-01,24:8.139182e-01):1.670540e-01,31:3.814016e-01):1.196023e-01,((((47:9.531041e-03,(49:4.019954e-02,48:7.944959e-02):9.286170e-02):4.290496e-01,((61:2.680245e-01,(64:2.088334e-01,67:2.233276e-01):7.719696e-02):1.935474e-01,((29:2.435951e-01,10:1.226584e-01):2.573435e-01,39:5.430777e-01):1.027149e-01):1.197501e-01):1.793099e-01,(((((46:4.6703…
	tree gen.3465500 = [&U] (2:9.006804e-02,(((43:4.214656e-01,53:4.637203e-01):1.822651e-02,(66:8.613835e-02,65:8.438139e-02):1.268439e-01):9.915401e-02,((31:3.710717e-01,(24:5.056108e-01,28:3.352583e-01):1.665975e-01):1.443976e-01,((39:5.132702e-01,(((61:1.791998e-01,(64:2.424074e-01,67:1.801221e-01):9.369362e-02):2.377860e-01,(47:2.188626e-02,(49:5.287757e-02,48:7.398678e-02):8.839856e-02):4.89038…
	tree gen.2072000 = [&U] (2:9.725049e-02,((19:3.093159e-01,((20:5.053262e-02,13:3.801521e-01):4.879175e-01,59:4.429187e-01):1.032087e-01):2.481044e-02,((39:5.896271e-01,((29:1.929086e-01,10:1.681647e-01):4.013571e-01,((47:2.368276e-02,(49:3.769199e-02,48:8.261155e-02):1.517354e-01):4.844161e-01,((67:1.465128e-01,64:1.933459e-01):2.883681e-02,61:3.146058e-01):3.714230e-01):2.216718e-02):2.766815e-0…
	tree gen.2285500 = [&U] (2:1.318090e-01,((((((((((4:2.312500e-01,(6:9.043416e-02,5:1.457390e-01):2.973941e-02):3.895321e-02,30:2.546460e-01):1.252160e-01,(58:2.309489e-01,23:2.115005e-01):1.511940e-02):1.392754e-01,46:6.108665e-01):1.589179e-02,(22:1.853907e-01,(51:3.052191e-01,38:1.055813e-01):1.823478e-01):2.069181e-04):7.529488e-02,((35:3.098825e-01,60:1.912131e-01):1.678759e-01,54:4.876134e-0…
	tree gen.4373000 = [&U] (2:1.077592e-01,(((28:3.988409e-01,31:5.232547e-01):8.068942e-02,(((66:1.280708e-01,65:2.606877e-02):1.521079e-01,43:6.581063e-01):1.650879e-02,53:3.480941e-01):4.727975e-02):6.621477e-02,(((((((((42:2.654899e-01,34:7.441191e-01):2.577983e-01,55:3.892973e-01):1.828619e-01,((33:3.098017e-01,11:4.044531e-01):3.213133e-02,(17:3.930582e-01,(((27:6.923007e-01,(((16:8.292114e-03…
	tree gen.4487000 = [&U] (2:1.027708e-01,((((28:3.343236e-01,31:6.433448e-01):2.662407e-01,((((((60:2.161860e-01,35:2.815832e-01):2.444287e-01,54:5.502635e-01):6.250978e-02,(62:2.418124e-01,(44:6.608863e-02,45:3.107787e-02):1.890767e-01):8.193257e-02):3.042156e-02,((46:4.489905e-01,(22:8.981215e-02,(38:1.321875e-01,51:3.003562e-01):1.396683e-01):8.130061e-03):5.078509e-02,(58:2.455794e-01,(((6:1.2…
	tree gen.3199000 = [&U] (2:7.296392e-02,((((((47:4.944844e-02,(49:5.736560e-02,48:6.348093e-02):1.295438e-01):3.238829e-01,39:3.304762e-01):1.315528e-01,(((64:2.132372e-01,67:1.915038e-01):1.664847e-01,61:1.138780e-01):1.887121e-01,(29:2.917078e-01,10:1.000164e-01):2.891669e-01):1.265309e-02):2.754965e-01,(((((35:2.112023e-01,60:1.416985e-01):1.442310e-01,((54:3.359010e-01,46:3.896029e-01):1.0970…
	tree gen.3230000 = [&U] (2:6.176609e-02,(((((66:1.616125e-01,65:1.049167e-01):1.636588e-01,53:5.342921e-01):9.642223e-02,43:7.342055e-01):8.975557e-02,(3:5.553223e-01,((26:5.823250e-01,(37:6.811358e-01,36:2.574759e-01):1.910734e-01):2.370592e-01,(28:6.069193e-01,31:4.840290e-01):6.943266e-02):1.186609e-01):1.135300e-02):4.548924e-02,(((((64:3.115948e-01,67:2.011990e-01):7.041521e-02,61:2.787608e-…
	tree gen.5561500 = [&U] (2:1.229133e-01,((((24:1.098877e+00,28:3.880892e-01):1.026432e-01,31:4.063062e-01):1.188132e-01,(((19:4.492400e-01,((((20:1.083215e-01,13:3.886275e-01):4.460045e-01,59:5.009992e-01):1.447623e-01,(((25:5.269089e-01,(14:2.572034e-01,(15:7.296267e-02,((68:6.113109e-02,56:3.814253e-02):3.304617e-01,32:1.249405e-01):7.446057e-02):1.595603e-01):4.998812e-02):5.004422e-04,(((33:5…
	tree gen.2364000 = [&U] (2:1.530404e-01,(43:7.418422e-01,(((39:6.116305e-01,(29:2.323804e-01,10:3.064676e-01):2.803757e-01):7.222338e-02,((47:2.823464e-02,(49:1.031318e-01,48:8.791493e-02):8.977998e-02):3.661096e-01,(61:2.266899e-01,(67:1.743051e-01,64:3.573386e-01):1.016414e-01):1.312140e-01):1.496082e-01):1.959741e-01,(((28:3.151663e-01,31:4.670481e-01):1.635315e-01,((65:2.814838e-02,66:1.45160…
	tree gen.3242000 = [&U] (2:1.053490e-01,((((66:1.254446e-01,65:6.712924e-02):1.867038e-01,(43:5.387827e-01,53:4.573776e-01):4.359628e-02):1.736996e-01,(((((8:2.343507e-01,7:2.963671e-01):1.537856e-01,(((37:4.789118e-01,36:2.178960e-01):1.676851e-01,26:4.930684e-01):7.609823e-02,3:4.003578e-01):3.533782e-02):8.071972e-02,(((20:1.449459e-01,13:3.206968e-01):3.268395e-01,59:3.660597e-01):1.434104e-0…
	tree gen.5194500 = [&U] (2:3.687519e-01,(3:5.709197e-01,((((((20:8.625015e-02,13:3.743465e-02):9.126537e-02,19:8.125391e-01):6.583493e-01,9:1.125425e+00):2.331770e-01,((((68:5.655926e-02,56:5.330882e-02):2.877347e-01,(32:1.782521e-01,15:6.850771e-01):6.918361e-02):9.564042e-01,(34:3.277005e+00,14:7.146633e-01):4.597427e-01):2.946269e-01,25:6.121974e-01):2.393176e-02):1.963963e-01,(((41:4.256433e-…
	tree gen.3887500 = [&U] (2:4.298340e-01,((((17:7.748701e-01,((18:1.130008e-03,16:2.196142e-02):5.048760e-01,57:2.885949e-01):1.855459e-01):2.968487e-02,21:7.778192e-01):4.849771e-02,((12:7.283458e-01,33:1.582856e+00):3.453013e-01,63:1.190490e+00):3.816452e-02):4.342525e-01,(((((52:1.248100e+00,50:1.009588e+00):4.392081e-01,(40:6.519117e-01,41:7.446562e-01):3.315383e-01):5.594151e-01,(((9:1.157068…
	tree gen.5832000 = [&U] (2:3.373048e-01,((((19:7.895828e-01,(13:4.131816e-02,20:2.049302e-01):1.690768e-01):1.551889e+00,9:9.833920e-01):2.844776e-01,(25:7.836088e-01,(3:8.678806e-01,(((55:8.236990e-01,11:1.815049e+00):7.584301e-02,(((((66:3.112269e-01,65:7.287220e-02):1.171953e+00,(24:2.265508e+00,28:2.630359e+00):1.316711e-01):8.949570e-01,((((22:4.842211e-01,54:8.533056e-01):7.050005e-02,46:1.…
	tree gen.3524000 = [&U] (2:3.400598e-01,((((9:7.859961e-01,((13:5.818903e-02,20:4.268032e-02):1.856301e-01,19:4.678222e-01):6.014281e-01):1.057262e-01,(((34:3.018803e+00,14:1.282378e+00):1.811623e-01,((68:5.417248e-02,56:1.331211e-01):2.365093e-01,(15:6.000021e-01,32:2.631976e-01):9.434628e-03):5.260206e-01):2.024095e-01,(((40:6.734364e-01,41:2.868833e-01):4.197949e-01,52:7.044213e-01):2.324791e-…
	tree gen.3802500 = [&U] (2:3.435794e-01,((63:1.187372e+00,(((((16:2.581375e-02,18:2.116432e-03):1.703246e-01,57:7.775981e-01):2.494294e-01,21:5.619087e-01):1.289152e-01,17:1.055973e+00):7.026232e-03,(33:1.049377e+00,12:1.178393e+00):3.154230e-01):5.936671e-02):4.372625e-01,((27:1.975799e+00,3:1.475004e+00):2.186740e-01,(((((20:1.693839e-01,13:3.504538e-02):6.177678e-01,19:1.031037e+00):1.077879e+…
	tree gen.4495000 = [&U] (2:2.600766e-01,((25:7.083126e-01,((((34:2.903409e+00,14:5.591490e-01):7.599279e-01,(((56:1.209972e-01,68:9.720822e-02):2.260877e-01,15:3.760551e-01):6.468976e-02,32:1.372175e-01):5.927479e-01):2.640170e-01,((41:4.428031e-01,40:4.108446e-01):3.614599e-01,(50:7.467850e-01,52:5.065714e-01):2.563935e-01):1.771817e-01):1.417533e-01,(((20:3.798096e-02,13:3.704998e-02):1.101861e…
	tree gen.2920500 = [&U] (2:2.101501e-01,(33:1.265846e+00,(((((((((((38:6.257427e-01,51:7.268321e-01):4.357302e-01,(35:7.610816e-01,60:2.466937e-01):4.035645e-01):3.511799e-01,((62:1.922793e+00,((61:6.961391e-01,(47:1.472053e-01,(49:6.214365e-02,48:1.189630e-01):3.234159e-02):1.474564e+00):1.097125e-01,(64:5.616031e-01,67:4.367642e-01):2.827499e-01):1.601554e-01):1.238631e-02,((10:3.786222e-01,29:…
	tree gen.2728500 = [&U] (2:1.942597e-01,((((27:9.192493e-01,(((21:6.074575e-01,63:8.037821e-01):4.010927e-03,((57:3.200647e-01,(16:8.453465e-03,18:1.208522e-06):2.803461e-01):1.511731e-01,17:5.871012e-01):7.194082e-02):3.615238e-02,(33:9.642213e-01,12:5.625398e-01):1.405621e-01):1.454502e-01):2.903653e-01,((((((24:1.776980e+00,28:1.278644e+00):1.129500e-01,(66:1.463103e-01,65:9.881745e-02):6.6759…
	tree gen.3591500 = [&U] (2:1.930276e-01,(((((32:1.346162e-01,((56:8.950329e-02,68:7.407543e-02):3.121918e-01,15:4.639051e-01):1.443577e-01):6.628871e-01,(14:9.462014e-01,34:2.717690e+00):4.266117e-01):3.998984e-01,((((52:6.824952e-01,50:6.604546e-01):4.052032e-01,(41:3.580825e-01,40:5.672471e-01):2.396653e-01):2.652667e-01,(19:3.691639e-01,(13:4.892745e-02,20:6.364392e-02):2.859073e-01):5.476230e…
	tree gen.4732500 = [&U] (2:4.598743e-01,((63:6.319338e-01,(27:8.959489e-01,(17:7.345905e-01,((12:8.573336e-01,33:7.405331e-01):1.185263e-01,(((18:1.601271e-02,16:3.031320e-02):4.412870e-01,57:4.501435e-01):9.523601e-02,21:6.497702e-01):1.754991e-02):2.430915e-03):1.186580e-01):8.886788e-02):8.476989e-02,(((((32:1.540864e-01,((56:1.796017e-01,68:4.743677e-02):3.309884e-01,15:7.136443e-01):2.295619…
	tree gen.4074000 = [&U] (2:2.446278e-01,((27:1.161380e+00,(((21:2.749106e-01,((16:2.531028e-02,18:1.505196e-03):4.176720e-01,57:4.930086e-01):1.605008e-01):1.965552e-01,(12:5.666855e-01,33:1.321338e+00):1.739478e-01):1.749416e-01,(17:8.003712e-01,63:9.090117e-01):1.899340e-02):6.339403e-02):1.305496e-01,((3:1.124908e+00,((42:1.454191e+00,(31:1.165205e+00,(((((((8:7.105041e-01,7:1.185197e+00):1.63…
	tree gen.2106000 = [&U] (2:2.649386e-01,((27:8.472934e-01,((((31:9.545074e-01,((55:4.759674e-01,11:9.216811e-01):1.040018e-01,((((((61:3.738469e-01,(64:5.314984e-01,67:6.623130e-01):2.834444e-01):7.313315e-03,((49:4.707892e-02,48:3.891778e-02):5.872780e-02,47:1.674779e-01):1.517356e+00):6.487816e-02,(39:1.733752e+00,(10:4.140643e-01,29:6.693975e-01):4.505861e-01):5.159537e-01):1.330677e-01,62:1.9…
	tree gen.5010500 = [&U] (2:2.871488e-01,((3:6.667834e-01,(((33:1.167242e+00,12:7.399597e-01):8.364856e-02,((21:5.510692e-01,(57:3.593785e-01,(16:1.658883e-02,18:7.905453e-03):3.869330e-01):8.783387e-02):7.980614e-02,(63:8.016201e-01,17:6.436866e-01):6.690195e-02):1.890593e-01):9.445514e-02,27:1.189094e+00):7.148605e-02):6.601623e-02,((((((52:7.075125e-01,50:5.528010e-01):6.104386e-01,(41:6.408655…
	tree gen.6060000 = [&U] (2:1.895415e-01,((((34:2.561865e+00,14:9.839856e-01):4.842265e-01,((56:9.038396e-02,68:7.115629e-02):1.952810e-01,(32:1.669448e-01,15:4.580892e-01):7.291400e-02):9.618497e-01):1.732834e-01,(25:5.385775e-01,((((20:6.950281e-02,13:1.765355e-02):1.854998e-01,19:6.466742e-01):5.096948e-01,9:9.027630e-01):5.044867e-01,(3:7.998407e-01,(((((55:4.873878e-01,11:7.244081e-01):1.8600…
	tree gen.5291500 = [&U] (2:2.770098e-01,((((41:5.481963e-01,40:7.177526e-01):2.110902e-01,(52:1.008994e+00,50:9.282047e-01):1.951278e-01):2.185002e-01,((9:1.052045e+00,((20:7.413792e-02,13:2.443318e-02):2.043814e-01,19:6.264182e-01):8.831496e-01):8.960844e-02,(25:8.861148e-01,(3:9.593749e-01,(11:1.699818e+00,((((((28:1.760965e+00,24:1.725576e+00):3.572104e-02,(65:1.884023e-01,66:2.010807e-01):7.2…
	tree gen.4213000 = [&U] (2:2.102523e-01,(((27:1.014651e+00,(33:1.178539e+00,12:6.402118e-01):1.922474e-02):2.257743e-01,((63:9.061315e-01,((57:4.121431e-01,(16:2.262155e-02,18:3.173244e-02):3.230059e-01):1.309332e-01,21:5.104837e-01):9.333182e-02):5.415673e-03,17:6.831120e-01):9.316690e-02):1.342467e-01,(((((52:8.741574e-01,(40:5.426447e-01,41:4.366087e-01):4.455421e-01):2.496675e-01,50:9.813622e…
	tree gen.3432500 = [&U] (2:1.755337e-01,((((((13:2.367324e-02,20:1.037663e-01):1.876818e-01,19:7.562266e-01):8.282590e-01,9:1.007385e+00):5.663326e-02,((((56:1.225845e-01,68:1.467385e-01):3.564874e-01,(32:2.501128e-01,15:4.727392e-01):2.152804e-02):9.822518e-01,(14:7.170928e-01,34:2.344464e+00):8.209046e-01):1.006657e-01,((41:2.979297e-01,40:5.589781e-01):2.808712e-01,(52:4.531419e-01,50:7.095913…
	tree gen.3339000 = [&U] (2:3.316068e-01,(((9:1.247810e+00,(((34:2.705638e+00,14:1.391201e+00):1.626211e-01,(((56:1.325877e-01,68:9.684205e-02):2.968539e-01,15:7.220984e-01):1.719675e-01,32:9.706246e-02):5.698443e-01):3.631893e-01,((13:1.447767e-02,20:4.927830e-02):1.695928e-02,19:6.073333e-01):8.591980e-01):1.340382e-02):4.306513e-02,((((21:5.889759e-01,63:9.021034e-01):8.308104e-03,((57:4.745949…
	tree gen.3901500 = [&U] (2:1.168365e-01,((((63:1.253903e+00,21:5.098115e-01):2.850288e-02,((57:6.252102e-01,(16:1.888488e-02,18:1.341598e-03):1.330373e-01):1.334338e-01,17:6.338614e-01):3.306497e-02):2.099420e-01,((27:6.790708e-01,12:7.264296e-01):2.532640e-01,33:1.220666e+00):1.586061e-01):6.777330e-02,((((25:8.560582e-01,(((9:8.643519e-01,((20:6.589054e-02,13:3.327929e-02):2.079458e-01,19:7.928…
	tree gen.2581500 = [&U] (2:3.412558e-01,((((17:7.152490e-01,(21:5.421357e-01,((18:4.999898e-03,16:1.512676e-02):1.763992e-01,57:4.818168e-01):1.710071e-01):1.080416e-01):2.703524e-02,63:6.931459e-01):5.752404e-02,((12:4.743452e-01,27:1.106250e+00):1.209692e-01,33:1.162297e+00):1.008745e-01):8.749977e-02,((3:8.086684e-01,(42:1.411539e+00,((31:1.012599e+00,(((((45:5.568504e-02,44:3.277585e-01):5.86…
	tree gen.4512000 = [&U] (2:1.584723e-01,(((((20:1.054617e-01,13:4.534352e-02):6.847894e-02,19:8.566675e-01):1.184314e+00,9:9.425056e-01):1.985289e-01,((((63:9.883678e-01,((17:9.282713e-01,(21:3.058700e-01,(57:5.130967e-01,(18:4.435656e-03,16:2.103590e-02):3.185816e-01):2.646957e-01):1.445539e-01):6.709369e-03,(12:6.870162e-01,33:9.188314e-01):3.143664e-01):2.151176e-01):1.860805e-01,27:9.445126e-…
	tree gen.4366000 = [&U] (2:3.388000e-01,(((((57:3.829534e-01,(18:1.932079e-02,16:5.853181e-03):5.578692e-01):2.039695e-01,17:7.719849e-01):9.093167e-02,21:8.198243e-01):1.663662e-02,((27:1.186095e+00,(12:8.294053e-01,33:1.067615e+00):2.374710e-01):3.178505e-01,63:6.544006e-01):7.167737e-03):2.576772e-01,((((9:1.183050e+00,((20:1.157981e-01,13:4.937630e-02):3.694627e-01,19:9.825797e-01):1.009009e+…
	tree gen.3351000 = [&U] (2:4.786731e-01,(((63:8.195575e-01,(((17:7.490401e-01,(57:4.537379e-01,(18:3.013759e-03,16:2.318243e-02):3.530664e-01):1.022669e-01):6.874162e-02,21:4.119580e-01):3.799533e-02,(33:9.741057e-01,12:1.027308e+00):1.126387e-01):1.531421e-02):2.191840e-01,(27:9.941085e-01,((3:7.629122e-01,42:1.211477e+00):7.384565e-02,((11:1.224022e+00,55:6.115898e-01):2.134013e-01,(31:1.385142…
	tree gen.3068500 = [&U] (2:2.464371e-01,((((25:1.033848e+00,(3:6.714317e-01,(((31:1.309699e+00,((42:1.577241e+00,(((24:1.692526e+00,28:1.683784e+00):1.483797e-01,(65:8.765914e-02,66:1.389537e-01):6.226147e-01):9.622289e-01,((((45:4.256671e-01,44:2.900288e-01):1.156809e+00,59:7.671535e-01):4.340068e-01,(54:7.286357e-01,(22:4.423822e-01,46:1.101071e+00):6.574806e-02):3.489876e-01):8.187520e-02,((((…
	tree gen.4820000 = [&U] (2:4.312376e-01,(((11:1.498516e+00,((42:1.171917e+00,55:5.898325e-01):1.210873e-01,(((28:1.456454e+00,((65:1.122684e-01,66:1.615310e-01):4.150174e-01,24:1.361946e+00):3.630080e-01):7.206730e-01,((((((35:7.215136e-01,60:5.312523e-01):2.850893e-01,(38:3.381349e-01,51:6.976041e-01):4.344054e-01):1.921639e-01,((22:5.581133e-01,54:4.931011e-01):2.921074e-02,46:8.813099e-01):4.4…
	tree gen.2668500 = [&U] (2:2.173967e-01,((((42:1.177192e+00,((55:6.262624e-01,11:1.466856e+00):1.353518e-01,((((66:2.696895e-01,65:1.633847e-01):9.102020e-01,28:2.173572e+00):2.838517e-02,24:1.510490e+00):6.822369e-01,((((((61:1.015592e+00,((49:1.489904e-01,47:2.966056e-01):5.243286e-02,48:4.674927e-02):2.023384e+00):1.701255e-02,(67:7.061459e-01,64:7.704344e-01):3.720036e-01):2.672652e-01,((29:7…
	tree gen.5888000 = [&U] (2:2.916237e-01,(27:8.181459e-01,((((12:5.505770e-01,33:6.200994e-01):2.327355e-01,((21:2.476594e-01,((16:1.566389e-02,18:2.728381e-03):2.615631e-01,57:2.982136e-01):1.270897e-01):1.588417e-01,(17:5.198147e-01,63:4.874139e-01):1.133061e-01):3.315361e-02):8.768676e-02,(((52:6.002715e-01,50:5.782990e-01):2.306145e-01,(41:2.461382e-01,40:2.983573e-01):4.288026e-01):4.590004e-…
	tree gen.5207000 = [&U] (2:2.661480e-01,(((27:9.748118e-01,(((57:4.044617e-01,17:6.467076e-01):1.510645e-01,(((16:2.264031e-02,18:2.989484e-03):3.152550e-01,21:3.254026e-01):1.372606e-01,63:7.753051e-01):1.840025e-02):8.504712e-02,(12:6.715367e-01,33:9.899201e-01):2.973627e-01):3.448421e-02):2.520126e-01,(3:8.404719e-01,((55:6.981286e-01,(((66:1.761742e-01,65:4.356872e-01):5.066902e-01,(24:1.1463…
	tree gen.5083000 = [&U] (2:7.770837e-02,((((41:3.514253e-01,40:7.205553e-01):2.690848e-01,(50:8.605713e-01,52:6.960215e-01):3.468480e-01):2.878730e-01,(((9:9.882716e-01,((20:9.714916e-02,13:5.251876e-02):1.220913e-01,19:7.182326e-01):7.603746e-01):5.444137e-02,((15:5.124501e-01,((68:7.097161e-02,56:1.400236e-01):4.921728e-01,32:1.695974e-01):2.195651e-02):4.384508e-01,(34:3.308738e+00,14:7.642544…
	tree gen.2337000 = [&U] (2:1.741456e-01,(((55:8.525494e-01,11:1.339210e+00):1.478701e-01,((((28:1.878329e+00,24:2.806087e+00):5.936893e-02,(66:6.135691e-02,65:5.274791e-01):9.350035e-01):9.148451e-01,31:1.702082e+00):2.029274e-02,((((37:1.155410e+00,36:2.846843e+00):1.822021e+00,(8:7.483691e-01,7:7.249486e-01):2.268549e+00):1.163586e-01,((43:3.043256e-01,53:1.928597e+00):6.111536e-01,26:4.272562e…
	tree gen.3119000 = [&U] (2:2.786070e-01,((((((34:2.649332e+00,14:7.095046e-01):5.679788e-01,(32:2.710316e-01,(15:6.631966e-01,(68:1.181173e-01,56:1.314924e-01):3.432338e-01):4.943780e-02):9.838007e-01):2.832108e-01,(9:8.332302e-01,((20:7.100648e-02,13:6.479901e-02):1.936276e-01,19:6.806705e-01):6.046101e-01):2.832541e-01):1.232216e-01,(25:7.066005e-01,((52:9.153912e-01,50:6.424914e-01):2.029377e-…
	tree gen.5438500 = [&U] (2:5.572447e-01,((((25:1.123877e+00,((9:1.357463e+00,(19:1.226597e+00,(13:7.295469e-02,20:1.298307e-01):8.733384e-02):1.032983e+00):1.884259e-01,(((32:3.487696e-01,(56:1.944784e-01,68:1.404263e-01):4.163274e-01):6.259595e-02,15:7.091316e-01):8.015138e-01,(14:1.939863e+00,34:4.615033e+00):5.650685e-01):5.871394e-01):2.569039e-01):1.233154e-02,((52:1.479725e+00,(41:4.455647e…
	tree gen.4174000 = [&U] (2:4.154470e-01,((((42:2.243257e+00,(((((((5:2.849174e-02,(4:3.294869e-01,6:6.582144e-01):2.395663e-01):1.142133e+00,(((8:1.251600e+00,7:1.688437e+00):2.290330e+00,(37:9.481825e-01,36:3.984354e+00):2.769756e+00):1.371744e-01,((28:2.660030e+00,((66:1.442985e-01,65:3.306655e-01):1.067710e+00,24:2.613787e+00):5.823309e-01):1.089256e+00,(26:7.099195e-01,(43:1.768211e-01,53:2.7…
	tree gen.1644000 = [&U] (2:4.516355e-01,((((((((((51:1.006042e+00,38:9.538974e-01):6.027516e-01,(35:6.064327e-01,60:6.909746e-01):5.638439e-01):1.917614e-01,((62:1.451185e+00,((61:8.332843e-01,(67:8.565519e-01,64:5.370398e-01):2.910465e-01):2.193883e-02,(47:2.595345e-01,(48:4.939042e-02,49:7.835068e-02):5.456782e-02):2.713594e+00):2.308252e-01):6.056608e-02,(39:1.835105e+00,(29:8.935731e-01,10:4.…
	tree gen.1724000 = [&U] (2:1.580694e-01,((25:5.514469e-01,(((19:5.270953e-01,(13:5.257448e-02,20:7.887386e-02):1.284316e-01):5.508756e-01,9:7.640202e-01):2.549968e-01,((((12:5.005346e-01,33:8.600998e-01):5.425663e-02,(((17:4.988941e-01,(57:2.737124e-01,(16:8.816676e-03,18:3.871285e-03):2.782314e-01):1.381537e-01):4.787008e-02,63:7.125285e-01):1.513877e-01,21:2.235268e-01):1.137883e-01):1.116092e-…
	tree gen.2369000 = [&U] (2:3.727113e-01,((31:1.344291e+00,(((((((((29:1.307471e+00,10:5.569346e-01):5.902518e-01,39:1.972265e+00):3.348217e-01,(62:2.307795e+00,(((47:2.209007e-01,48:3.726291e-02):8.642411e-02,49:6.598375e-02):1.947212e+00,(61:8.712610e-01,(67:5.818091e-01,64:4.944747e-01):1.301425e-01):2.112659e-02):2.939293e-01):6.899663e-02):1.552096e-01,((35:6.064415e-01,60:5.361216e-01):4.103…
	tree gen.1932000 = [&U] (2:3.042168e-01,((((((55:7.476488e-01,42:1.576351e+00):1.450545e-02,((((30:1.248496e+00,((6:3.180392e-01,4:2.580835e-01):1.141218e-01,5:7.770242e-02):3.800141e-01):3.079570e-01,(((((37:6.439170e-01,36:1.910330e+00):1.310962e+00,(7:6.567525e-01,8:1.089912e+00):1.616811e+00):8.754224e-01,23:6.002117e-01):1.628729e-01,58:7.612885e-01):3.404569e-01,((43:2.505719e-01,53:1.98725…
	tree gen.4423500 = [&U] (2:2.525715e-01,(((((15:8.368887e-01,((56:1.285336e-01,68:5.904399e-02):3.421553e-01,32:3.401594e-01):4.883754e-02):6.766355e-01,(34:3.809203e+00,14:1.187746e+00):3.062168e-01):3.782637e-01,9:1.021055e+00):1.223245e-01,((((20:6.569083e-02,13:6.607332e-02):1.187167e-01,19:9.039260e-01):1.225721e+00,(((26:4.938697e-01,(43:1.306420e-01,53:2.034192e+00):6.829617e-01):5.062858e…
	tree gen.3307500 = [&U] (2:2.076759e-01,(((((42:1.267971e+00,((((65:1.705280e-01,66:1.818773e-01):7.027709e-01,(24:1.333970e+00,28:2.041581e+00):3.054323e-01):5.045290e-01,((((22:3.436745e-01,46:1.389391e+00):1.084262e-01,54:3.456902e-01):5.695695e-01,(59:9.885661e-01,(45:1.534741e-01,44:5.317017e-01):9.414834e-01):4.990758e-01):2.802771e-01,(((((26:5.321803e-01,(43:4.783630e-01,53:2.530434e+00):…
	tree gen.4658500 = [&U] (2:4.194967e-01,(3:1.350308e+00,((((11:1.018615e+00,33:9.668529e-01):5.878125e-01,(27:1.162217e+00,12:9.162338e-01):1.149828e-01):4.523497e-01,((17:9.566941e-01,(((16:2.148841e-02,18:6.111074e-03):2.087200e-01,57:6.954522e-01):2.089194e-01,21:6.075671e-01):1.133434e-01):1.869695e-01,63:1.185052e+00):1.488020e-01):4.700601e-01,((((25:1.112166e+00,(9:1.175636e+00,((40:1.0352…
	tree gen.1268000 = [&U] (2:2.224091e-01,(((63:8.771082e-01,(17:8.622818e-01,((57:5.514395e-01,(18:2.674530e-03,16:3.750404e-02):2.649508e-01):1.204756e-01,21:4.559476e-01):4.396115e-02):8.438142e-02):5.132514e-02,((11:1.293762e+00,33:8.183709e-01):1.670586e-01,(27:1.050018e+00,12:1.079916e+00):1.146200e-01):6.651239e-02):2.677277e-01,((3:8.800585e-01,((((((((45:2.559181e-01,44:4.227628e-01):1.029…
	tree gen.4475000 = [&U] (2:1.985389e-01,(((25:5.933681e-01,((((41:3.734144e-01,40:5.339697e-01):3.079763e-01,(50:6.615142e-01,52:5.781135e-01):2.491641e-01):4.730564e-01,((((56:1.936261e-01,68:1.294246e-01):3.502888e-01,32:1.061741e-01):2.577767e-01,15:6.936024e-01):1.226492e+00,(14:1.233723e+00,34:3.256874e+00):2.770696e-01):2.667567e-01):8.528340e-03,(((20:1.016690e-01,13:6.251479e-02):1.755202…
	tree gen.4135500 = [&U] (2:2.602979e-01,((27:8.997445e-01,(63:9.487370e-01,((21:3.294340e-01,(33:1.160120e+00,12:6.489433e-01):1.525658e-01):8.112733e-02,(((16:4.413778e-02,18:1.274064e-02):2.889590e-01,57:3.326569e-01):1.017184e-01,17:8.420852e-01):6.386775e-02):7.637598e-02):8.177288e-02):2.641756e-01,((((((((68:1.532828e-01,56:8.019816e-02):2.622251e-01,15:6.903957e-01):1.822159e-01,32:9.96847…
	tree gen.4024500 = [&U] (2:3.512799e-01,(((25:8.114157e-01,((((20:4.912927e-02,13:1.110841e-01):2.014552e-01,19:4.377462e-01):7.513472e-01,9:9.977798e-01):3.374389e-01,(((41:4.227870e-01,40:7.403181e-01):7.285556e-01,(52:1.213396e+00,50:7.189725e-01):1.031902e-01):2.762761e-01,((14:1.216580e+00,34:3.391481e+00):1.871141e-01,(32:1.129225e-01,(15:5.137825e-01,(68:5.221905e-02,56:1.696444e-01):3.161…
	tree gen.1895500 = [&U] (2:2.681039e-01,((((((20:2.609118e-01,13:5.388869e-02):1.023468e-01,19:7.947625e-01):8.880516e-01,9:1.099657e+00):2.030343e-01,25:8.981514e-01):3.018981e-02,(((42:1.127960e+00,((55:3.049033e-01,11:1.184196e+00):2.072223e-01,(31:1.572119e+00,((((((43:2.333869e-01,53:1.773797e+00):3.865312e-01,26:6.735360e-01):2.901921e-01,((7:6.180713e-01,8:8.151248e-01):1.804543e+00,(37:7.…
	tree gen.2656500 = [&U] (2:1.808750e-01,(((33:8.845091e-01,(12:6.587092e-01,27:7.941542e-01):6.610321e-02):7.955777e-02,(((57:3.238700e-01,(16:4.018864e-02,18:3.785170e-03):3.103197e-01):7.954431e-02,21:5.548145e-01):3.278618e-02,(63:9.334118e-01,17:6.892256e-01):3.392356e-02):4.354783e-02):1.934134e-01,(((((((66:1.986393e-01,65:1.881723e-01):7.124826e-01,(24:1.379192e+00,28:1.319409e+00):2.57067…
	tree gen.5521500 = [&U] (2:1.695889e-01,((((9:6.687956e-01,((20:9.838356e-02,13:2.109967e-02):8.706178e-02,19:5.375328e-01):6.215273e-01):1.784024e-01,(((50:7.096919e-01,52:5.353997e-01):2.594261e-01,(40:3.361341e-01,41:5.299128e-01):2.417249e-01):4.942068e-01,(((15:4.404776e-01,(56:8.522945e-02,68:1.623760e-01):3.506110e-01):2.253261e-03,32:2.407570e-01):4.882277e-01,14:1.232095e+00):4.196914e-0…
	tree gen.1240000 = [&U] (2:3.205342e-01,((((((((66:1.573543e-01,65:2.198239e-01):5.837290e-01,(28:2.131578e+00,24:1.824077e+00):2.492131e-01):1.055104e+00,((((((29:1.038816e+00,10:6.284493e-01):4.679942e-01,39:1.851777e+00):7.243324e-01,(((47:3.685722e-01,(49:8.567685e-02,48:9.575790e-02):1.509622e-02):2.890931e+00,61:7.871986e-01):2.567117e-01,(67:5.760564e-01,64:9.284449e-01):3.549791e-01):2.87…
	tree gen.3676000 = [&U] (2:2.223226e-01,(((((13:2.305531e-02,20:1.195270e-01):1.357823e-01,19:5.031558e-01):5.362044e-01,9:1.169010e+00):1.829385e-01,((25:6.226197e-01,(((32:2.579580e-01,(68:1.065042e-01,56:5.232828e-02):2.890082e-01):7.438017e-02,15:5.787928e-01):5.249493e-01,(34:2.987200e+00,14:1.417229e+00):3.649851e-01):2.742886e-01):4.391545e-02,((52:6.420961e-01,50:5.136765e-01):2.592096e-0…
	tree gen.4213500 = [&U] (2:2.246343e-01,((((12:6.840046e-01,27:1.084057e+00):3.331472e-01,33:1.259156e+00):1.744099e-01,(63:9.681141e-01,(17:7.298393e-01,(57:4.403352e-01,(21:5.454026e-01,(16:2.416894e-02,18:1.584075e-02):3.578729e-01):1.372442e-01):9.919835e-02):5.541202e-03):9.953985e-02):1.434296e-01,(((((52:9.339529e-01,(40:5.797635e-01,41:4.664743e-01):4.760188e-01):2.667456e-01,50:1.048491e…
	tree gen.1339500 = [&U] (2:2.199040e-01,(((42:1.344779e+00,(3:9.092471e-01,(((28:1.454697e+00,(24:2.231088e+00,(65:1.113279e-01,66:2.148502e-01):7.803899e-01):3.690790e-01):7.172439e-01,(((((22:5.445121e-01,54:5.254412e-01):6.147348e-02,(34:5.508509e+00,46:5.303721e-01):6.997690e-01):4.262031e-01,((45:6.982000e-02,44:5.144823e-01):1.687032e+00,59:7.599104e-01):3.356469e-01):1.156430e-01,(((60:4.9…
	tree gen.5418500 = [&U] (2:3.395158e-01,(3:9.623558e-01,((25:1.012103e+00,((((52:3.892152e-01,50:9.864405e-01):2.176995e-01,(41:4.039882e-01,40:6.200210e-01):4.039940e-01):6.789982e-01,(9:9.991475e-01,(19:7.632029e-01,(13:9.072765e-02,20:1.043187e-01):1.644485e-01):8.474867e-01):2.494091e-01):3.807883e-02,(((15:5.098824e-01,(56:1.469798e-01,68:7.826951e-02):3.196285e-01):1.612402e-01,32:9.531837e…
	tree gen.3458500 = [&U] (2:2.165800e-01,(((((3:1.032997e+00,(42:1.051242e+00,(((55:5.495417e-01,11:1.441155e+00):3.721406e-01,(((65:1.319031e-01,66:2.508795e-01):5.944388e-01,24:1.767665e+00):1.157736e-01,28:1.204525e+00):1.048580e+00):6.769184e-02,(31:1.882837e+00,((((43:2.330737e-01,53:2.379893e+00):6.799767e-01,26:7.486194e-01):3.545925e-01,(((5:4.340663e-02,(4:3.419347e-01,6:3.412365e-01):2.0…
	tree gen.4663000 = [&U] (2:2.436698e-01,(((42:1.080295e+00,((31:1.718439e+00,55:8.704611e-01):6.429792e-02,(((28:1.879291e+00,24:1.713610e+00):2.278304e-01,(66:2.114474e-01,65:1.472419e-01):9.814099e-01):1.193394e+00,(((((23:6.820586e-01,58:8.422942e-01):5.101778e-01,(((37:2.455221e-01,36:2.391190e+00):2.430137e+00,(8:5.904484e-01,7:7.579452e-01):2.043742e+00):4.269539e-01,(26:5.273939e-01,(43:2.…
	tree gen.3703500 = [&U] (2:2.004517e-01,((25:1.013222e+00,(((34:3.137623e+00,14:8.383963e-01):4.981724e-01,((32:2.521943e-01,15:8.453958e-01):1.532816e-01,(68:1.592612e-01,56:1.336631e-01):2.294466e-01):6.454922e-01):1.407386e-01,((9:7.988133e-01,((13:7.556815e-02,20:1.382461e-01):1.840756e-01,19:5.897782e-01):5.706341e-01):1.890653e-03,((52:8.197085e-01,50:6.328591e-01):4.499996e-01,(40:6.930682…
	tree gen.2868000 = [&U] (2:5.642008e-01,(((25:1.037497e+00,(((52:1.066360e+00,50:1.044401e+00):5.146633e-01,(41:8.050540e-01,40:8.109178e-01):5.032477e-01):4.552285e-01,((((20:7.503486e-02,13:8.321741e-02):3.415755e-01,19:1.030672e+00):7.430779e-01,9:1.483194e+00):4.834565e-01,(((15:7.540240e-01,(56:1.623398e-01,68:8.217128e-02):4.661890e-01):2.679513e-01,32:1.871378e-01):8.369810e-01,(14:1.80858…
	tree gen.3871500 = [&U] (2:1.418712e-01,((27:1.192572e+00,(((12:7.399896e-01,33:1.042368e+00):1.224646e-01,(((16:1.537913e-02,18:9.822863e-03):4.373084e-01,21:3.816766e-01):2.046539e-02,63:9.122096e-01):3.200595e-02):9.166297e-02,(17:6.955873e-01,57:3.892217e-01):1.727533e-01):2.000189e-01):1.292523e-01,(3:8.940965e-01,((((55:4.259123e-01,11:1.302153e+00):3.799301e-01,((((((((59:5.142033e-01,(45:…
	tree gen.3946500 = [&U] (2:3.394733e-01,((((9:1.011315e+00,((20:9.872052e-02,13:2.510899e-02):1.456326e-01,19:5.575877e-01):1.053116e+00):2.154098e-01,(((52:1.229808e+00,50:9.756950e-01):2.875115e-01,(40:7.641132e-01,41:3.949116e-01):7.808446e-01):2.036201e-01,(((56:1.604723e-01,68:1.396391e-01):4.424420e-01,(15:8.806886e-01,32:5.227330e-01):4.415885e-02):8.436990e-01,(14:1.822616e+00,34:3.486092…
	tree gen.3029000 = [&U] (2:4.161130e-01,(((25:1.232970e+00,((42:2.385870e+00,(((11:1.358335e+00,55:1.141939e+00):1.907768e-01,(((31:1.225682e+00,(37:1.217065e+00,36:2.902042e+00):2.491410e+00):7.327572e-01,(((8:5.272802e-01,7:1.275233e+00):2.347669e+00,((43:5.903075e-01,53:2.518029e+00):6.955578e-01,26:9.498668e-01):3.081515e-01):2.142335e-01,((((((67:1.177785e+00,64:8.488015e-01):3.863410e-01,(6…
	tree gen.3978500 = [&U] (2:3.500555e-01,((((34:4.328156e+00,14:1.223319e+00):4.933628e-01,(((68:1.000951e-01,56:1.620795e-01):2.568106e-01,15:6.935800e-01):1.704683e-01,32:1.458457e-01):7.888388e-01):2.018773e-01,((9:1.032094e+00,((20:5.918611e-02,13:3.536643e-02):2.647097e-01,19:4.769643e-01):7.447897e-01):3.152310e-01,((3:9.980193e-01,(((55:1.159809e+00,(((28:2.032563e+00,(66:1.558228e-01,65:1.…
	tree gen.5381000 = [&U] (2:3.811823e-01,((((63:9.369525e-01,17:7.722283e-01):3.805998e-02,(21:7.222203e-01,(57:6.571934e-01,(16:3.336298e-02,18:2.040265e-03):2.496453e-01):2.166340e-01):1.329545e-01):6.472468e-02,(33:1.187675e+00,12:1.204010e+00):3.595472e-01):1.250619e-01,((((((((15:9.727514e-01,(68:1.371957e-01,56:1.342942e-01):5.276068e-01):1.138992e-01,32:2.013805e-01):1.127533e+00,(34:3.9424…
	tree gen.2450500 = [&U] (2:3.552581e-01,(((25:1.060351e+00,((((52:1.011777e+00,50:6.839877e-01):2.690436e-01,(40:7.733593e-01,41:4.251814e-01):3.053585e-01):5.711479e-01,(((15:5.809252e-01,(56:1.553379e-01,68:8.144701e-02):4.048222e-01):8.895026e-02,32:1.345218e-01):9.675406e-01,14:1.868504e+00):2.910837e-01):1.064620e-01,((19:8.732890e-01,(13:8.586808e-02,20:7.619223e-02):2.178702e-01):7.736703e…
	tree gen.4585000 = [&U] (2:2.132573e-01,((((9:9.840969e-01,(((13:4.408696e-02,20:6.576602e-02):1.043487e-01,19:4.771343e-01):8.081256e-01,((14:7.211566e-01,34:2.811288e+00):5.913590e-01,(15:4.717711e-01,((56:1.638134e-01,68:1.247179e-01):3.981874e-01,32:1.860455e-01):3.258137e-02):5.964862e-01):2.273378e-01):3.167328e-02):4.115656e-02,(((50:7.173290e-01,52:4.357945e-01):3.791707e-01,(41:3.272977e…
	tree gen.3570500 = [&U] (2:1.083762e-01,(((3:8.198822e-01,(((42:1.617898e+00,55:8.927647e-01):4.242816e-02,((((59:8.928018e-01,(45:4.460058e-02,44:6.256247e-01):1.267164e+00):3.471307e-01,((22:4.683774e-01,46:1.232231e+00):9.983683e-02,54:5.106175e-01):2.394550e-01):2.122763e-01,(((((4:2.404612e-01,6:1.368613e-01):5.306860e-02,5:8.238143e-02):3.995440e-01,30:1.229963e+00):3.415473e-01,((23:7.0027…
	tree gen.2256000 = [&U] (2:3.875870e-01,(((63:8.391916e-01,((((18:7.179563e-04,16:2.054567e-02):3.685954e-01,57:4.771335e-01):1.806207e-01,21:5.988860e-01):9.976801e-02,17:9.312598e-01):6.811435e-02):2.365579e-02,((33:1.233469e+00,27:1.237892e+00):8.130229e-02,12:1.274931e+00):5.123587e-02):4.707342e-01,((((9:1.174472e+00,(((32:2.892444e-01,15:7.394171e-01):1.718668e-01,(56:1.522423e-01,68:1.6314…
	tree gen.4372000 = [&U] (2:3.434909e-01,(((3:9.981906e-01,(42:1.418639e+00,((11:1.145418e+00,55:7.664242e-01):3.260120e-01,(((((65:7.927093e-02,66:2.915724e-01):6.722018e-01,24:2.118755e+00):1.618823e-01,28:1.637600e+00):5.623611e-01,(((30:1.288699e+00,((4:2.099693e-01,6:3.425316e-01):1.678230e-01,5:6.009506e-02):2.185504e-01):2.291865e-01,(58:1.028730e+00,((((7:9.466291e-01,8:3.508559e-01):1.389…
	tree gen.4056000 = [&U] (2:3.504537e-01,((25:1.061481e+00,((((52:1.043060e+00,50:8.854885e-01):1.063904e-01,(41:5.809679e-01,40:6.376322e-01):6.211815e-01):3.603136e-01,((14:1.173110e+00,34:4.224384e+00):3.809320e-01,((68:1.546607e-01,56:8.354457e-02):2.127720e-01,(15:6.071375e-01,32:4.024062e-01):2.236910e-01):1.295461e+00):3.543537e-01):2.203628e-01,((19:8.521833e-01,(20:9.180928e-02,13:2.94762…
	tree gen.1610500 = [&U] (2:2.738433e-01,(((((63:5.774600e-01,17:7.697436e-01):6.584173e-03,(57:2.706030e-01,((18:1.433121e-03,16:2.742478e-02):1.518285e-01,21:4.252241e-01):6.938389e-02):2.746343e-01):6.146987e-02,(27:8.301506e-01,(33:1.030413e+00,12:4.612178e-01):9.470676e-02):1.027169e-01):1.210251e-01,((11:6.739053e-01,55:6.154015e-01):1.549306e-01,((((((((38:3.407726e-01,51:5.683306e-01):5.46…
	tree gen.5791000 = [&U] (2:2.759521e-01,(34:3.316893e+00,(((((((27:1.273697e+00,(((((16:5.647285e-02,18:1.735741e-02):5.347571e-01,57:5.043576e-01):9.422962e-02,17:7.827279e-01):3.834933e-02,21:4.980682e-01):1.965099e-01,((33:1.119382e+00,12:9.032875e-01):2.779959e-01,63:7.760217e-01):2.437032e-02):1.274872e-01):1.987477e-01,3:1.194021e+00):1.773708e-01,(((55:1.318031e+00,42:1.209868e+00):1.85235…
	tree gen.3641000 = [&U] (2:2.589984e-01,(((((((32:9.311138e-02,((68:8.218434e-02,56:1.446890e-01):2.577314e-01,15:6.545255e-01):1.812557e-01):6.842770e-01,(14:1.259133e+00,34:4.416038e+00):9.136847e-01):6.900278e-01,(9:7.618648e-01,((13:6.448000e-02,20:3.903995e-02):1.189818e-01,19:9.571240e-01):6.004405e-01):2.427435e-01):1.838422e-01,(((50:1.066143e+00,52:4.963654e-01):1.886437e-01,(40:4.553539…
	tree gen.1579000 = [&U] (2:1.581896e-01,((((27:9.806581e-01,3:8.134334e-01):1.557027e-01,((42:1.246235e+00,((((((((29:7.536936e-01,10:4.570691e-01):4.499091e-01,39:1.487871e+00):3.200529e-01,62:1.524559e+00):9.790481e-02,((67:5.508952e-01,64:3.699893e-01):3.961769e-01,((47:2.602047e-01,(49:8.288132e-02,48:8.469078e-02):5.086429e-02):2.020856e+00,61:4.746923e-01):3.409643e-01):1.635861e-01):3.1428…
	tree gen.2497500 = [&U] (2:1.455564e-01,(((25:5.975376e-01,(((19:4.363320e-01,(13:3.374336e-02,20:1.140473e-01):1.180193e-01):5.876864e-01,9:7.871508e-01):1.130481e-01,(((32:2.047244e-01,15:4.381317e-01):1.576434e-02,(56:1.151026e-01,68:4.752647e-02):2.689949e-01):7.251039e-01,14:1.669782e+00):2.298576e-01):4.206736e-02):4.191339e-02,((52:8.805661e-01,50:5.375859e-01):1.861161e-01,(40:3.768002e-0…
	tree gen.4780500 = [&U] (2:4.668153e-01,(3:7.637792e-01,(((27:7.867079e-01,((33:1.117095e+00,(12:8.845509e-01,21:4.065933e-01):6.898117e-02):1.780863e-01,(((57:3.584350e-01,(16:1.972095e-02,18:7.507420e-03):3.011870e-01):1.062030e-01,17:5.663127e-01):5.329858e-02,63:6.615519e-01):3.320197e-02):1.644174e-01):1.413162e-01,(((31:1.036153e+00,42:1.323536e+00):9.722356e-02,(((((51:7.394497e-01,38:7.02…
	tree gen.4214500 = [&U] (2:1.403205e-01,((((42:1.160489e+00,((55:4.670725e-01,11:1.467846e+00):1.475398e-01,(31:9.558439e-01,((((((54:4.347816e-01,22:6.751359e-01):1.379953e-01,46:1.041348e+00):3.101097e-01,(((45:1.562578e-01,44:4.208031e-01):1.080996e+00,59:7.007289e-01):3.031781e-01,(35:5.394116e-01,60:5.859968e-01):3.649559e-01):8.963338e-02):1.928338e-01,((62:1.726288e+00,(((67:4.580259e-01,6…
	tree gen.3458000 = [&U] (2:2.015476e-01,((((((3:1.055065e+00,(42:1.073700e+00,((((((((43:2.380530e-01,53:2.430736e+00):6.945035e-01,26:7.646126e-01):3.621679e-01,(((5:5.540904e-02,(4:3.492397e-01,6:3.485266e-01):2.133491e-01):4.145230e-01,30:1.590438e+00):2.142228e-01,(58:9.742973e-01,(((7:1.458775e+00,8:1.086319e+00):2.308435e+00,(37:4.734116e-01,36:1.782498e+00):1.369830e+00):5.473374e-01,23:8.…
	tree gen.5262000 = [&U] (2:2.351532e-01,((25:8.296072e-01,(((52:6.382105e-01,50:7.004223e-01):2.194357e-01,(41:3.303747e-01,40:5.129204e-01):3.953524e-01):2.877243e-01,(((14:9.329918e-01,34:2.684899e+00):7.570350e-01,(((56:1.173659e-01,68:1.116106e-01):3.757197e-01,32:1.136910e-01):4.449119e-03,15:6.751104e-01):8.657501e-01):1.311037e-01,(9:7.767906e-01,((20:8.561834e-02,13:3.022877e-03):1.280700…
	tree gen.3310500 = [&U] (2:9.297267e-02,(((14:9.693246e-01,34:4.566911e+00):7.432487e-01,(32:1.480537e-01,(15:6.554191e-01,(56:1.787670e-01,68:9.212127e-02):4.572781e-01):2.254281e-01):7.169539e-01):3.456974e-01,(((((((((21:7.033465e-01,(33:1.165723e+00,12:5.329909e-01):5.228561e-01):1.145046e-01,(57:3.878139e-01,(18:8.219602e-04,16:1.836052e-02):2.251218e-01):1.893291e-01):9.718797e-02,17:1.2155…
	tree gen.1695500 = [&U] (2:1.328733e-01,(((((27:7.550345e-01,(17:6.428014e-01,((63:8.777768e-01,33:1.159821e+00):2.343064e-02,(12:1.027985e+00,(((16:2.398247e-02,18:3.465148e-03):1.766982e-01,57:5.288044e-01):8.105947e-02,21:4.374383e-01):1.325164e-01):4.917593e-02):5.341768e-02):3.027028e-01):5.053464e-02,(((((((((61:7.980186e-01,((48:7.483727e-02,49:4.385732e-02):5.680561e-02,47:1.496604e-01):2…
	tree gen.2055500 = [&U] (2:3.390960e-01,(((25:7.369279e-01,((40:8.728976e-01,41:4.919918e-01):4.498880e-01,(52:1.079712e+00,50:5.242312e-01):5.790934e-01):3.561134e-01):1.452586e-01,(((((68:4.769787e-02,56:2.654820e-01):4.863042e-01,15:6.015528e-01):1.225558e-01,32:2.017659e-01):9.917734e-01,(14:1.517303e+00,34:4.872026e+00):8.430232e-01):2.712480e-01,((19:8.107500e-01,(13:1.574453e-01,20:1.54696…
	tree gen.2269500 = [&U] (2:2.164575e-01,(((((((32:6.337631e-02,((56:4.081169e-02,68:5.763682e-02):2.281244e-01,15:4.820710e-01):4.053285e-02):5.147997e-01,14:7.761835e-01):2.175645e-01,((52:5.314478e-01,50:3.746294e-01):2.262085e-01,(40:3.464894e-01,41:2.224055e-01):6.610649e-02):2.255593e-01):7.754468e-02,(9:6.332554e-01,25:4.682824e-01):1.218560e-02):7.401998e-03,(19:3.408789e-01,(13:1.763047e-…
	tree gen.5065000 = [&U] (2:3.751519e-01,((3:8.518447e-01,((((63:6.212308e-01,(((57:3.293412e-01,(16:3.553535e-02,18:9.073713e-03):1.792672e-01):9.950499e-02,12:6.960145e-01):1.513744e-02,21:3.380633e-01):2.215807e-01):1.499212e-01,(33:1.069500e+00,17:7.701302e-01):3.979032e-03):1.322158e-01,27:9.811946e-01):5.418296e-02,(11:1.337274e+00,(31:9.284202e-01,(((28:1.704289e+00,(24:1.502804e+00,(66:1.4…
	tree gen.5704500 = [&U] (2:3.563477e-01,(((3:7.474403e-01,((((7:1.613979e+00,8:6.174383e-01):2.215561e+00,((65:2.468814e-01,66:8.457722e-02):1.025908e+00,(28:1.704718e+00,24:1.306938e+00):3.340784e-01):5.973040e-01):1.815367e-01,(((43:1.746188e-01,53:1.927126e+00):5.053796e-01,26:8.673456e-01):4.543964e-01,(((30:1.549247e+00,(5:7.229753e-02,(4:3.472597e-01,6:2.501454e-01):1.457626e-01):2.179334e-…
	tree gen.5643000 = [&U] (2:1.990280e-01,((((9:1.549355e+00,((20:4.765475e-02,13:5.038832e-02):4.138305e-01,19:4.472121e-01):1.050591e+00):3.790791e-02,((((68:6.577429e-02,56:1.581796e-01):4.467818e-01,15:6.914929e-01):1.436445e-01,32:6.195865e-02):1.040360e+00,(34:3.218816e+00,14:1.214879e+00):6.794769e-01):1.940745e-01):9.143577e-02,(((41:3.854465e-01,40:5.344423e-01):2.995525e-01,(50:1.333131e+…
	tree gen.3115500 = [&U] (2:9.359403e-02,((((((52:8.492429e-01,50:5.448694e-01):4.270334e-01,(40:4.000016e-01,41:3.037417e-01):1.846842e-01):3.135057e-01,((9:9.887399e-01,((20:1.145465e-01,13:4.165329e-03):2.288475e-01,19:5.957896e-01):4.414460e-01):1.403329e-01,((34:3.482508e+00,14:9.430922e-01):6.208072e-01,(32:5.114617e-02,(15:3.239491e-01,(68:3.414178e-02,56:1.150951e-01):2.689233e-01):2.08597…
	tree gen.5365500 = [&U] (2:2.126937e-01,(((3:1.029383e+00,(31:1.784579e+00,(((((((10:3.830318e-01,29:1.308246e+00):7.051890e-01,39:1.839508e+00):6.793571e-01,((61:7.217814e-01,((49:1.224242e-01,47:2.646328e-01):2.128990e-02,48:7.691558e-02):1.816256e+00):1.514099e-01,(67:9.233754e-01,64:5.102618e-01):3.405571e-01):2.707882e-01):1.538076e-01,62:3.890356e+00):2.750061e-01,(51:8.594115e-01,38:8.7345…
	tree gen.5146500 = [&U] (2:3.341929e-01,(((((15:7.395639e-01,(68:5.875682e-02,56:1.969291e-01):3.096392e-01):1.452719e-01,32:8.962530e-02):1.182443e+00,(34:4.256910e+00,14:1.577017e+00):3.513987e-01):9.697589e-02,((50:1.116242e+00,52:9.421416e-01):4.718682e-01,(41:3.354730e-01,40:6.920709e-01):5.433287e-01):2.581498e-01):4.013581e-02,((((25:9.700155e-01,(47:2.262914e-01,(48:1.747576e-01,49:1.1398…
	tree gen.3953500 = [&U] (2:4.085905e-01,(((63:5.033292e-01,(17:4.625636e-01,((21:5.450458e-01,(16:3.871720e-02,18:1.312201e-02):3.668500e-01):2.038133e-01,57:3.262166e-01):9.798112e-02):2.305781e-01):7.507490e-02,(33:1.586839e+00,(12:8.076731e-01,27:1.043079e+00):1.183799e-01):2.065997e-01):3.085204e-01,((((50:5.313811e-01,52:1.263629e+00):4.375836e-01,(40:7.351624e-01,41:2.556170e-01):5.769525e-…
	tree gen.6237500 = [&U] (2:2.567416e-01,(((((((19:4.041509e-01,(13:3.641541e-02,20:8.608649e-02):2.421933e-01):5.937833e-01,((8:3.642472e-01,7:1.050590e+00):1.815117e+00,(37:4.084531e-01,36:2.087551e+00):1.761807e+00):2.210737e-01):1.472666e-01,((26:7.867689e-01,(43:2.596228e-01,53:2.444185e+00):6.188368e-01):1.690036e-01,(23:7.828264e-01,((5:3.907506e-02,(4:2.920397e-01,6:3.011162e-01):1.529644e…
	tree gen.2513000 = [&U] (2:2.454776e-01,(((25:7.418242e-01,(((((31:1.228152e+00,42:1.211299e+00):1.838501e-02,(((28:2.430257e+00,(66:2.968886e-01,65:1.474820e-01):6.801375e-01):1.772647e-01,24:2.201170e+00):5.916059e-01,((((5:4.147589e-02,(6:2.526462e-01,4:4.124993e-01):1.537100e-01):3.556864e-01,30:1.428485e+00):2.590388e-01,((((8:4.306163e-01,7:1.082176e+00):1.488276e+00,(37:7.981264e-01,36:1.9…
	tree gen.2979500 = [&U] (2:1.944828e-01,(((25:4.903739e-01,((41:2.252802e-01,40:4.587913e-01):2.311250e-01,(52:5.234587e-01,50:5.452731e-01):1.694714e-01):3.424594e-01):1.495038e-01,((((32:2.332808e-01,15:5.402281e-01):1.778114e-02,(68:8.649780e-02,56:8.961400e-02):1.919738e-01):7.865857e-01,(14:6.815510e-01,34:2.686686e+00):4.382623e-01):1.890639e-01,(9:7.348543e-01,((20:9.940822e-02,13:3.888152…
	tree gen.5944500 = [&U] (2:3.120766e-01,(((3:1.047285e+00,((((63:7.439199e-01,21:4.669619e-01):3.133965e-02,((57:3.544350e-01,(16:1.995527e-02,18:2.953716e-03):3.979703e-01):1.339499e-01,17:9.038931e-01):1.067428e-01):1.813961e-02,(12:6.576117e-01,33:1.045317e+00):1.530984e-01):2.370642e-01,27:1.028977e+00):1.794900e-01):3.843539e-02,(42:1.215232e+00,(((55:8.595071e-01,11:1.086918e+00):1.587593e-…
	tree gen.1743000 = [&U] (2:3.524154e-01,((((((55:6.450418e-01,11:1.223298e+00):3.336921e-01,(31:1.423205e+00,(((66:1.288315e-01,65:1.605346e-01):8.278634e-01,(24:1.827049e+00,28:1.863031e+00):9.036621e-02):9.388787e-01,((((30:1.133152e+00,(5:1.773409e-01,(6:2.201685e-01,4:1.431871e-01):1.821854e-01):4.163515e-01):3.444457e-01,((23:7.582728e-01,58:4.804690e-01):4.799978e-01,((37:4.820364e-01,36:1.…
	tree gen.5176500 = [&U] (2:1.730447e-01,((((((20:7.377502e-02,13:8.484138e-02):2.006262e-01,19:6.211740e-01):6.614366e-01,((((((68:3.891809e-02,56:1.822831e-01):2.538368e-01,15:7.484694e-01):1.666675e-01,32:7.745861e-02):7.952973e-01,14:2.065332e+00):1.414353e-01,34:5.643338e+00):4.104812e-01,((52:6.028484e-01,50:7.518115e-01):2.401751e-01,(41:3.955951e-01,40:9.328253e-01):3.249319e-01):1.580108e…
	tree gen.5099000 = [&U] (2:2.514304e-01,(((3:9.405420e-01,(42:1.517115e+00,((55:7.518299e-01,11:9.730326e-01):2.266649e-01,(((30:1.158452e+00,(51:5.843995e-01,38:7.927612e-01):9.466462e-01):1.109629e-01,(((58:6.934791e-01,(23:9.489176e-01,((((37:4.221816e-01,36:1.783501e+00):1.577282e+00,(8:4.801471e-01,7:7.521069e-01):1.652712e+00):3.548380e-01,((43:5.682082e-01,53:2.158460e+00):4.436694e-01,26:…
	tree gen.5272000 = [&U] (2:3.543733e-01,(((14:1.932428e+00,34:4.030836e+00):2.926046e-01,((15:8.583204e-01,(68:7.656544e-02,56:1.728836e-01):4.336384e-01):1.112564e-01,32:3.925348e-01):9.174790e-01):6.932552e-02,(((((3:1.162189e+00,(31:1.875863e+00,(((((66:1.235121e-01,65:3.206856e-01):9.663743e-01,(28:2.217137e+00,24:2.479007e+00):2.939133e-01):6.268056e-01,(((45:3.599122e-02,44:6.335103e-01):1.…
	tree gen.5299500 = [&U] (2:1.350182e-01,((((((41:3.041674e-01,40:4.990731e-01):5.257384e-01,(50:7.694802e-01,52:8.560473e-01):1.380473e-01):3.947056e-01,25:8.279599e-01):4.824398e-02,((((20:1.199349e-01,13:1.768193e-02):2.417151e-01,19:5.963461e-01):6.663597e-01,9:9.209265e-01):8.488927e-02,((32:2.374204e-01,((56:9.985481e-02,68:6.999662e-02):1.813436e-01,15:6.945409e-01):8.240508e-02):6.060822e-…
	tree gen.2345000 = [&U] (2:4.400105e-01,(3:7.203975e-01,((((21:5.860737e-01,(57:4.967465e-01,(17:9.755310e-01,(16:3.582499e-02,18:1.686469e-03):2.203300e-01):1.478913e-01):3.369619e-01):3.564842e-02,63:9.804752e-01):2.144949e-01,((12:9.736268e-01,33:1.185230e+00):1.754894e-01,27:8.149305e-01):6.518262e-02):3.230954e-01,(((42:1.358716e+00,(((55:5.856630e-01,11:1.413480e+00):1.529345e-01,(((((59:7.…
	tree gen.4867500 = [&U] (2:5.382168e-01,(((63:7.660357e-01,(((((16:2.034197e-02,18:2.025827e-02):2.884147e-01,57:4.407972e-01):6.294919e-02,21:7.254369e-01):8.008710e-02,17:8.611985e-01):5.917319e-02,(12:8.004440e-01,33:9.721166e-01):1.923364e-01):1.166310e-01):1.419071e-01,((((19:7.455780e-01,(20:1.203285e-01,13:9.876394e-02):2.712198e-01):7.507680e-01,42:1.644616e+00):1.734306e-01,((31:1.771283…
	tree gen.1636500 = [&U] (2:4.343498e-01,((3:1.094603e+00,(((((40:6.886586e-01,41:5.147231e-01):5.021024e-01,(52:6.875482e-01,50:1.000011e+00):2.991925e-01):3.185455e-01,25:1.058060e+00):1.052621e-01,((9:2.169630e+00,((14:1.319844e+00,34:4.541075e+00):7.665675e-01,(32:2.432805e-01,((68:1.480368e-01,56:8.529659e-02):4.042752e-01,15:6.082061e-01):7.868544e-02):7.417753e-01):2.827786e-01):8.922809e-0…
	tree gen.1811000 = [&U] (2:2.761457e-01,((((9:1.058767e+00,((19:5.156923e-01,(13:8.982925e-02,20:9.634024e-02):1.883921e-01):8.474729e-01,((40:6.261257e-01,41:5.843654e-01):7.153007e-01,(52:9.631507e-01,50:8.133016e-01):2.626952e-01):2.932317e-01):3.823809e-02):3.289124e-02,25:1.200009e+00):1.079731e-01,((((56:1.373022e-01,68:7.694981e-02):5.517497e-01,15:8.051621e-01):1.510921e-01,32:1.272963e-0…
	tree gen.6084500 = [&U] (2:2.147272e-01,((((24:1.208294e+00,((66:2.775800e-02,65:7.027040e-02):1.274661e+00,28:1.533754e+00):7.069390e-02):2.921829e-01,(((((4:1.441411e-01,(5:1.375277e-01,6:3.819524e-01):1.886434e-01):3.321577e-01,30:1.221764e+00):5.788651e-02,((62:1.101006e+00,(38:4.406939e-01,51:6.741772e-01):1.791458e-01):3.795016e-01,((23:6.155015e-01,((59:4.751497e-01,(54:8.036804e-01,(22:2.…
	tree gen.2525500 = [&U] (2:4.620420e-01,((31:7.087807e-01,((37:4.629361e-01,36:6.680745e-01):6.065120e-01,(((((4:1.720049e-01,(6:2.828710e-01,5:1.820754e-01):8.100355e-02):1.561648e-01,30:1.234461e+00):3.082808e-01,((62:1.027494e+00,(38:7.222915e-01,51:2.362387e-01):2.276323e-01):3.810378e-01,(58:4.497328e-01,(23:6.440410e-01,(((44:4.771589e-01,45:5.410657e-02):1.072928e+00,(60:5.395388e-01,35:4.…
	tree gen.4336500 = [&U] ((((36:8.240178e-01,37:1.452993e-01):6.663970e-01,(9:1.089065e+00,(((20:1.581414e-02,13:1.961433e-01):2.289906e+00,19:7.055561e-02):6.019434e-01,((((34:3.861525e+00,(11:7.313057e-01,55:1.247946e+00):4.177970e-02):4.749770e-02,3:8.778928e-01):2.256842e-02,(((17:3.043601e-01,27:5.379778e-01):6.469264e-02,12:5.690544e-01):5.600297e-02,(((63:7.126724e-01,21:5.438187e-01):1.514…
	tree gen.4875500 = [&U] (2:1.974766e-01,((((((53:7.269009e-01,43:9.084060e-01):4.178177e-01,(((58:4.184811e-01,(((((29:5.577494e-01,10:5.306356e-01):7.509308e-01,39:3.325523e-01):2.020522e-01,(61:1.050689e-01,(64:9.315080e-02,67:2.806395e-01):2.958048e-01):8.448207e-01):8.946567e-01,(47:7.083518e-05,(49:4.650408e-03,48:4.834584e-03):3.255339e-03):5.814573e-01):3.736494e+00,((38:3.463760e-01,51:3.…
	tree gen.1324500 = [&U] (((((((38:6.729511e-01,51:3.797784e-01):2.493713e-01,62:1.211089e+00):2.119229e-01,((((23:7.238384e-01,(((6:2.978337e-01,5:5.646767e-02):1.682888e-01,4:1.889950e-01):1.546729e-01,30:1.110110e+00):1.716426e-01):2.562693e-02,58:3.201167e-01):2.623490e-01,(((60:5.478122e-01,35:3.246515e-01):4.208401e-01,(45:5.562972e-02,44:2.367616e-01):9.790292e-01):1.180533e-01,(59:4.349016…
	tree gen.5167500 = [&U] ((31:1.049469e+00,(((26:7.018305e-01,(28:1.503430e+00,(24:1.370072e+00,(66:5.947262e-02,65:4.171330e-02):1.249279e+00):2.304342e-01):2.901982e-01):9.223089e-03,((43:1.647820e+00,53:6.724751e-01):5.915627e-01,(((((30:1.245613e+00,(4:1.820555e-01,(5:1.824765e-01,6:3.985842e-01):6.629003e-02):1.866029e-01):1.783461e-01,(((59:4.801219e-01,(54:4.990442e-01,(46:7.260721e-01,22:3…
	tree gen.5538500 = [&U] (((36:7.069377e-01,37:6.275827e-01):5.323055e-01,(31:1.049768e+00,((24:2.100895e+00,((66:4.506862e-02,65:8.044069e-02):1.447975e+00,28:1.093853e+00):3.392792e-01):1.970384e-01,(26:6.181358e-01,((((((((22:3.750564e-01,46:9.012551e-01):1.094215e-01,54:8.387916e-01):4.887374e-01,59:9.708423e-01):2.446978e-01,((35:6.285141e-01,60:6.151827e-01):7.517914e-01,(45:1.178757e-01,44:…
	tree gen.1834000 = [&U] (2:2.092877e-01,((31:7.677445e-01,((28:1.179958e+00,(24:1.377081e+00,(66:7.096457e-02,65:4.011195e-02):8.160047e-01):1.946476e-01):1.942383e-01,(26:6.816621e-01,(((((23:6.046994e-01,58:4.190425e-01):3.649992e-02,(((59:5.318235e-01,((46:9.965341e-01,22:1.110141e-01):1.664134e-01,54:6.263364e-01):2.556684e-01):1.560232e-01,((60:6.269903e-01,35:4.366882e-01):3.624180e-01,(44:…
	tree gen.2795500 = [&U] (((((((((39:7.491519e-01,(29:5.624877e-01,10:4.915984e-01):9.310686e-01):7.459380e-01,(61:2.505717e-01,(64:1.479975e-01,67:3.463928e-01):4.857188e-01):1.389547e+00):6.395349e-01,((49:1.333044e-03,47:5.301329e-03):1.096923e-03,48:2.314342e-03):6.496486e-01):5.008797e+00,9:1.041990e+00):1.451137e-01,(((3:1.277674e+00,(((33:9.272333e-01,((17:5.397034e-01,27:6.399272e-01):1.10…
	tree gen.5569500 = [&U] (((36:8.381840e-01,37:2.580866e-01):3.776315e-01,(((((66:4.037390e-02,65:1.299136e-01):7.791116e-01,24:1.318070e+00):1.125271e-01,28:1.223267e+00):2.667568e-01,(((((((23:6.881813e-01,(((35:2.396485e-01,60:5.453613e-01):6.112488e-01,(45:2.049222e-01,44:2.560327e-01):1.363298e+00):6.711591e-02,(((46:1.033788e+00,22:1.445163e-01):1.805465e-01,54:7.997110e-01):3.586989e-01,59:…
	tree gen.3728500 = [&U] (2:1.813150e-01,((37:4.804726e-01,36:8.402171e-01):3.930159e-01,((((28:1.357576e+00,24:1.195901e+00):7.844107e-03,(66:6.930195e-02,65:8.124514e-02):1.450037e+00):3.037615e-01,31:9.050385e-01):8.898780e-03,((((58:4.420024e-01,(((4:3.464358e-01,(6:3.391454e-01,5:1.910816e-01):5.768924e-02):2.613194e-01,30:9.830494e-01):1.942496e-01,23:6.375792e-01):9.082181e-02):6.949607e-02…
	tree gen.3798000 = [&U] (((31:8.409832e-01,(((26:6.107674e-01,(((39:4.246490e-01,(29:4.824919e-01,10:3.039037e-01):9.577757e-01):4.901378e-01,(61:4.016612e-01,(64:1.744995e-01,67:2.210613e-01):3.363853e-01):1.207092e+00):6.533582e-01,(47:2.186348e-03,(48:4.894632e-03,49:3.080363e-03):2.617319e-03):6.082603e-01):4.604248e+00):8.330499e-02,((43:1.049421e+00,53:8.861349e-01):8.884409e-01,((((((59:5.…
	tree gen.3293500 = [&U] (((36:1.010025e+00,37:3.665229e-01):7.025298e-01,(((((26:4.340530e-01,(43:1.106474e+00,53:8.489827e-01):4.906841e-01):1.971227e-01,(((((51:5.285855e-01,38:5.432375e-01):5.058456e-02,62:1.535242e+00):5.522667e-01,(23:1.043948e+00,(((45:9.736881e-02,44:2.914490e-01):1.091966e+00,(35:3.852821e-01,60:5.368695e-01):3.615038e-01):2.744302e-01,(59:5.749178e-01,((22:6.582871e-02,4…
	tree gen.3093000 = [&U] (2:7.698436e-02,((31:1.225161e+00,(((66:1.327720e-02,65:1.207263e-01):1.270943e+00,28:1.134132e+00):2.781477e-02,24:1.213300e+00):2.262397e-01):5.273030e-02,((37:4.046933e-01,36:6.113044e-01):5.669500e-01,((((((((27:4.915066e-01,12:3.794730e-01):5.867784e-02,(33:6.683015e-01,(17:5.032807e-01,((63:9.327431e-01,21:2.743131e-01):1.726754e-01,(57:5.485367e-01,(16:2.075617e-02,…
	tree gen.1949500 = [&U] (((((66:9.538457e-02,65:3.827991e-03):1.594974e+00,28:1.323676e+00):2.465586e-02,24:1.051953e+00):1.354998e-01,((((((62:1.169682e+00,(51:4.945525e-01,38:5.310386e-01):2.653406e-01):1.642543e-01,((58:4.057362e-01,((30:9.693520e-01,((6:2.882169e-01,5:1.420478e-01):1.210795e-01,4:2.107341e-01):1.930608e-01):1.634582e-01,23:6.390596e-01):5.173927e-02):1.508770e-01,((45:1.10981…
	tree gen.4816000 = [&U] (2:3.538404e-01,((((37:3.769262e-01,36:6.700012e-01):5.711878e-01,31:4.900015e-01):1.460755e-01,(28:7.724952e-01,((66:1.046237e-01,65:2.318786e-02):1.065240e+00,24:9.517267e-01):1.548032e-01):1.633275e-01):2.213638e-02,(((26:5.925501e-01,(53:8.299387e-01,43:9.986304e-01):4.864391e-01):6.552869e-02,(((4:1.863224e-01,(6:2.710733e-01,5:1.423843e-01):1.080504e-01):3.539978e-01…
	tree gen.2931500 = [&U] (((36:8.318710e-01,37:3.682411e-01):3.362522e-01,(((66:2.503168e-02,65:1.205432e-01):1.491571e+00,(28:1.283801e+00,24:1.146582e+00):1.174563e-01):2.768807e-01,((26:6.453893e-01,31:1.008136e+00):2.500696e-01,((43:8.134043e-01,53:1.175107e+00):7.642379e-01,(((((((6:3.003392e-01,5:1.840770e-01):1.015272e-01,4:1.208679e-01):3.870832e-01,30:8.041013e-01):2.333095e-01,58:4.46202…
	tree gen.2938000 = [&U] (2:1.916628e-01,(((26:6.873900e-01,(53:1.357301e+00,43:1.458562e+00):8.811849e-01):3.299167e-01,((31:6.084436e-01,(37:7.302151e-01,36:8.807776e-01):7.069434e-01):1.487304e-01,((66:7.878911e-02,65:1.127544e-01):1.106680e+00,(28:1.124242e+00,24:1.519847e+00):6.152412e-03):3.659990e-01):5.715847e-02):3.480878e-02,((((58:3.350461e-01,(62:1.028356e+00,(38:8.521660e-01,51:2.6668…
	tree gen.3638500 = [&U] (2:4.348339e-01,((((((((44:5.022222e-01,45:1.799300e-02):1.580809e+00,(60:6.876796e-01,35:3.571029e-01):5.795989e-01):2.851033e-01,(59:7.125853e-01,(54:7.899385e-01,(22:2.844180e-01,46:7.039121e-01):3.581153e-01):2.514378e-01):4.052222e-01):1.949948e-01,(38:4.986585e-01,(51:3.428208e-01,62:2.058864e+00):1.674121e-01):5.130207e-01):1.940325e-01,(58:5.547283e-01,(23:9.442909…
	tree gen.5578500 = [&U] ((((((26:4.260255e-01,(43:8.307681e-01,53:9.708878e-01):6.522331e-01):2.528292e-01,((((58:3.559578e-01,((((35:3.969163e-01,60:5.264849e-01):2.225597e-01,(45:8.055571e-02,44:3.338956e-01):9.355399e-01):9.814899e-02,(((46:6.163556e-01,22:2.435514e-01):1.001852e-01,54:5.672204e-01):2.075740e-01,59:3.200402e-01):1.648214e-01):7.524273e-02,23:5.748328e-01):8.603023e-02):4.22277…
	tree gen.1274500 = [&U] (((31:4.304460e-01,(36:7.831715e-01,37:5.946726e-01):3.624989e-01):2.117731e-01,((24:1.247568e+00,((66:6.451727e-02,65:2.561043e-02):6.662416e-01,28:1.012123e+00):2.973078e-01):1.956515e-01,(((43:6.608173e-01,53:1.086161e+00):7.540572e-01,26:4.204507e-01):2.338337e-01,(((((48:4.351274e-03,49:2.272106e-03):2.076310e-03,47:8.603720e-03):5.403584e-01,(((29:4.783337e-01,10:3.5…
	tree gen.2695500 = [&U] (2:1.317013e-01,(((37:3.215067e-01,36:9.847903e-01):5.841258e-01,((28:1.176593e+00,((66:3.231824e-02,65:1.189711e-01):5.777158e-01,24:1.225742e+00):3.245676e-01):4.756652e-01,31:7.190458e-01):1.678400e-01):6.344508e-02,((((((38:5.734795e-01,51:3.257202e-01):2.493704e-01,62:1.216947e+00):2.470870e-01,(((((54:6.120841e-01,(46:1.015112e+00,22:2.971179e-01):3.415736e-01):2.276…
	tree gen.5450500 = [&U] (2:1.544981e-01,((31:6.680174e-01,(((((19:1.608783e-01,(13:9.953774e-02,20:6.739180e-02):1.777080e+00):7.100059e-01,((((7:6.167916e-01,8:6.115168e-01):1.153069e+00,((((((29:4.222996e-01,10:4.152112e-01):5.662131e-01,39:4.449980e-01):3.891281e-01,(61:1.978595e-01,(64:1.924058e-01,67:3.712897e-01):3.285632e-01):9.988044e-01):8.542339e-01,(48:2.972538e-03,(49:3.281104e-03,47:…
	tree gen.4183000 = [&U] (2:1.655097e-01,(((26:6.956185e-01,((53:8.617381e-01,43:1.085630e+00):9.300261e-01,((((23:8.831130e-01,(((60:6.386007e-01,35:5.850094e-01):2.253939e-01,(44:3.493304e-01,45:9.893249e-02):1.436402e+00):1.781857e-01,(((46:9.390742e-01,22:2.570934e-01):4.016232e-01,54:5.206081e-01):4.104616e-01,59:7.427505e-01):2.229721e-01):2.675972e-01):2.743625e-01,(58:4.376646e-01,((62:1.1…
	tree gen.4521000 = [&U] (2:3.204727e-01,(((((26:6.004453e-01,((53:6.984371e-01,43:1.196456e+00):6.348153e-01,(((58:3.787749e-01,(23:4.574273e-01,(((60:4.994343e-01,35:1.629649e-01):3.068557e-01,((44:2.263694e-01,45:1.010247e-01):1.108506e+00,59:5.275503e-01):1.118717e-01):3.967283e-02,((22:3.003914e-01,46:7.195261e-01):6.345121e-02,54:6.299694e-01):2.548309e-01):1.214312e-01):9.212052e-02):5.2978…
	tree gen.5016000 = [&U] (2:7.757924e-02,((((((((5:2.581722e-01,(4:1.767975e-01,6:2.814413e-01):1.612205e-02):1.997484e-01,30:7.432707e-01):1.056761e-01,((((((29:5.076362e-01,10:4.823457e-01):5.388153e-01,39:7.706792e-01):3.692243e-01,(61:2.824937e-01,(64:2.370647e-01,67:2.916338e-01):3.692628e-01):7.901785e-01):4.437849e-01,((47:5.299485e-03,49:7.836430e-03):6.990476e-03,48:5.003323e-03):8.691777…
	tree gen.2904000 = [&U] (((31:1.304637e+00,(36:1.078392e+00,37:4.510221e-01):4.309818e-01):7.657599e-02,(((((((45:9.485089e-02,44:3.528059e-01):1.330154e+00,((59:6.431371e-01,(54:8.693526e-01,(46:1.138408e+00,22:2.895989e-02):3.581025e-01):2.488399e-01):2.696814e-01,(35:6.468096e-01,60:5.267634e-01):5.116551e-01):2.911153e-01):1.607523e-01,((((39:6.401284e-01,(29:6.838096e-01,10:3.311984e-01):1.0…
	tree gen.5523500 = [&U] ((((36:8.589635e-01,37:2.931380e-01):4.315042e-01,(((((((19:7.575415e-02,(20:4.559574e-02,13:1.675827e-01):2.243756e+00):6.204297e-01,((((55:1.015827e+00,(11:7.256493e-01,34:3.214795e+00):2.177350e-01):3.397106e-01,(12:3.555957e-01,(27:6.164717e-01,(((21:4.776497e-01,((63:9.362058e-01,(16:2.366024e-02,18:1.799447e-02):3.898936e-03):1.205100e-01,57:5.142861e-01):1.332587e-0…
	tree gen.1904000 = [&U] (2:1.371867e-01,(((((((13:1.728703e-01,20:3.259926e-02):2.728850e+00,19:5.835457e-03):5.759513e-01,((25:1.617386e+00,((42:1.587083e+00,(7:3.840015e-01,8:6.649730e-01):1.967450e+00):2.975906e-02,(((40:3.886475e-01,41:3.976652e-01):1.630327e-01,(50:6.677046e-01,52:7.424287e-01):2.398657e-01):2.268483e-01,(14:1.041195e+00,((32:1.450490e-01,(56:1.402848e-02,68:9.263225e-02):4.…
	tree gen.4592500 = [&U] (2:3.048158e-01,((((28:9.986039e-01,(66:4.942841e-02,65:8.341591e-02):1.188852e+00):1.769401e-01,24:1.413341e+00):3.608757e-01,(31:8.808543e-01,((((30:1.133627e+00,((6:3.182672e-01,5:1.511665e-01):1.541428e-01,4:1.593259e-01):2.259420e-01):1.920834e-01,(((((44:1.707900e-01,45:1.574424e-01):1.398026e+00,(60:3.645267e-01,35:5.903100e-01):2.306973e-01):1.645966e-01,(59:6.0353…
	tree gen.4541500 = [&U] (2:1.564113e-01,(((24:1.009940e+00,(28:9.732886e-01,(66:8.047828e-02,65:3.030282e-02):8.687920e-01):1.755591e-01):1.859922e-01,(((((9:9.182119e-01,((19:5.543762e-02,(13:1.417496e-01,20:5.945814e-02):1.799111e+00):4.833663e-01,(((7:5.849699e-01,8:3.391334e-01):1.397145e+00,((((14:6.369632e-01,((32:7.749180e-02,(68:1.392249e-01,56:2.586545e-02):2.589698e-01):1.835159e-01,15:…
	tree gen.2243500 = [&U] (2:2.192670e-01,((((26:4.718746e-01,((((((((22:2.539152e-01,46:7.726415e-01):1.316490e-01,54:6.375939e-01):3.764745e-01,59:6.090238e-01):1.564996e-01,((60:5.374253e-01,35:3.598884e-01):4.580666e-01,(44:3.749479e-01,45:6.588580e-02):1.483114e+00):2.055372e-01):1.396822e-01,(62:1.705521e+00,(51:2.710764e-01,38:5.181869e-01):1.512785e-01):4.012322e-01):1.084870e-01,(58:3.8208…
	tree gen.2815000 = [&U] (2:1.141266e-01,(((31:8.526540e-01,(37:4.261257e-01,36:9.911899e-01):5.193814e-01):6.936967e-02,(24:1.739587e+00,((66:7.885118e-02,65:4.248439e-02):1.157212e+00,28:9.285461e-01):7.498459e-02):2.754976e-01):7.732067e-02,(((((13:2.320101e-01,20:7.345200e-02):2.598580e+00,19:5.975031e-02):7.930236e-01,(((((55:6.517974e-01,34:4.518464e+00):3.773230e-01,11:8.404290e-01):2.06699…
	tree gen.2919500 = [&U] ((((36:6.207730e-01,37:2.314346e-01):5.498274e-01,((((7:4.042553e-01,8:5.460309e-01):8.442169e-01,(((20:3.692389e-02,13:1.170886e-01):2.186404e+00,19:2.104695e-02):6.557806e-01,(9:8.140964e-01,(((11:8.324417e-01,(55:7.180676e-01,34:2.676225e+00):1.276154e-01):2.972359e-02,(3:6.943978e-01,(((21:3.042708e-01,63:5.325252e-01):9.537296e-02,((16:1.883386e-02,18:4.681660e-02):2.…
	tree gen.4102000 = [&U] (2:1.433013e-01,((31:1.098764e+00,(37:6.156259e-01,36:6.264403e-01):4.482014e-01):2.023370e-02,(((28:1.116658e+00,(66:1.530789e-01,65:2.955132e-02):8.516020e-01):2.611209e-01,24:1.359956e+00):5.145921e-01,(((((((60:3.839236e-01,35:4.004348e-01):6.721090e-01,(((46:7.533525e-01,22:2.834892e-01):3.393078e-01,54:4.950268e-01):3.587075e-01,59:6.071474e-01):3.442504e-01):4.61385…
	tree gen.3537500 = [&U] (2:2.480739e-01,(((((66:6.271928e-02,65:6.693487e-02):1.055229e+00,28:1.549185e+00):1.238890e-01,24:1.399228e+00):3.572974e-01,(((53:7.045506e-01,43:1.051958e+00):6.268479e-01,26:6.171166e-01):1.760660e-01,((58:4.868187e-01,(((38:3.775976e-01,51:2.973389e-01):2.586420e-01,(62:1.099190e+00,(((39:2.958690e-01,(29:5.719983e-01,10:4.912958e-01):7.129428e-01):3.035782e-01,(61:3…
	tree gen.4859000 = [&U] (2:1.798500e-01,((37:3.229406e-01,36:7.726212e-01):3.895425e-01,(((((((7:5.823256e-01,8:4.187081e-01):1.188899e+00,(((13:1.452842e-01,20:9.014871e-02):2.501321e+00,19:1.092785e-01):5.013654e-01,(9:5.688090e-01,(((((41:5.755525e-01,40:1.912453e-01):5.329193e-02,(50:7.400952e-01,52:6.217791e-01):2.286834e-01):1.393156e-01,(14:7.553814e-01,(15:1.163721e-01,(32:1.226122e-01,(5…
	tree gen.2924000 = [&U] (((((((((((55:1.130149e+00,11:8.205371e-01):1.247537e-01,34:3.361761e+00):1.355079e-01,(((((21:4.447680e-01,(((16:1.712644e-02,18:5.993453e-02):1.307742e-02,63:1.038562e+00):2.122894e-01,57:5.194815e-01):1.209330e-01):1.659024e-01,33:6.860509e-01):5.607031e-02,17:3.960905e-01):1.030694e-01,27:6.964431e-01):1.189766e-01,12:4.585396e-01):1.590533e-01):3.042809e-02,3:8.720171…
	tree gen.1360500 = [&U] ((((((66:6.861274e-02,65:5.201434e-02):1.563010e+00,28:1.570033e+00):2.529347e-01,24:1.417899e+00):2.172800e-01,((((43:1.004091e+00,53:1.123063e+00):7.530235e-01,(((48:5.025295e-03,(47:3.987044e-03,49:9.955431e-04):9.828426e-04):3.140681e-01,(((29:8.145133e-01,10:6.377434e-01):7.888987e-01,39:3.401833e-01):4.356958e-01,(61:3.069870e-01,(64:2.332972e-01,67:3.603158e-01):4.7…
	tree gen.5958500 = [&U] ((((36:1.101215e+00,37:3.633276e-01):4.117780e-01,31:9.422013e-01):3.368626e-02,((24:1.423022e+00,((66:8.370304e-02,65:6.880795e-02):1.055484e+00,28:1.393743e+00):1.773093e-01):4.383400e-01,((((((39:4.760989e-01,(29:7.253626e-01,10:6.736786e-01):6.651992e-01):4.395923e-01,(61:2.267834e-01,(64:2.175820e-01,67:4.306703e-01):2.598856e-01):7.434818e-01):1.216980e+00,(48:3.1013…
	tree gen.3165000 = [&U] (2:3.510012e-01,((37:3.925261e-01,36:6.275741e-01):4.207130e-01,(31:9.214765e-01,((24:1.260001e+00,(28:1.539038e+00,(66:4.874035e-02,65:8.934990e-02):1.077947e+00):5.504605e-02):4.947982e-01,(((9:1.113802e+00,(19:2.430447e-01,(13:2.447835e-01,20:7.800448e-02):2.028537e+00):5.075405e-01):1.312485e-01,(((42:1.367164e+00,(7:4.038560e-01,8:7.053841e-01):1.487652e+00):1.228403e…
	tree gen.2022000 = [&U] (((31:6.230167e-01,(36:8.429774e-01,37:2.566991e-01):9.264341e-01):1.952648e-01,(((((30:1.279925e+00,(4:1.807956e-01,(5:2.381009e-01,6:2.896457e-01):8.259956e-02):2.391929e-01):2.477925e-01,(((((45:1.234532e-01,44:3.120654e-01):1.086384e+00,(35:3.478884e-01,60:6.280158e-01):4.688967e-01):2.045894e-01,((54:4.229909e-01,(22:1.498062e-01,46:9.169106e-01):3.840132e-01):2.00093…
	tree gen.4865000 = [&U] (2:1.666376e-01,((((28:9.145159e-01,(66:2.653641e-02,65:6.502251e-02):9.769523e-01):4.260717e-02,24:1.223903e+00):1.386168e-01,(((53:9.225830e-01,43:6.550895e-01):3.701223e-01,(((((23:5.435490e-01,((59:3.604727e-01,((46:6.779084e-01,22:1.559880e-01):2.932640e-01,54:5.381917e-01):2.661186e-01):1.626040e-01,((60:4.243649e-01,35:2.475768e-01):2.463385e-01,(44:3.725501e-01,45:…
	tree gen.5296000 = [&U] (((31:7.808813e-01,(36:7.528219e-01,37:3.055680e-01):4.945331e-01):1.066315e-01,(((((((((39:3.260302e-01,(29:5.847575e-01,10:4.296768e-01):8.078815e-01):4.432364e-01,(61:1.137790e-01,(64:1.420832e-01,67:3.211065e-01):3.685528e-01):8.095914e-01):4.729614e-01,(48:2.775222e-03,(47:1.049929e-02,49:1.202598e-03):6.578654e-03):8.368671e-01):4.025887e+00,(51:2.042842e-01,38:4.740…
	tree gen.3167000 = [&U] (2:3.019357e-01,(((31:9.492652e-01,(26:7.246578e-01,((53:9.215942e-01,43:1.282953e+00):6.366002e-01,(((((23:6.689774e-01,((59:7.234105e-01,((22:8.581972e-02,46:9.540293e-01):3.271527e-01,54:4.813692e-01):2.588142e-01):2.986026e-01,((44:3.768688e-01,45:8.933835e-02):1.442955e+00,(60:4.474768e-01,35:2.746589e-01):1.115507e-01):4.348551e-01):8.914715e-02):1.268283e-01,(30:1.0…
	tree gen.1478500 = [&U] ((((36:8.106919e-01,37:2.647676e-01):3.691951e-01,31:7.823373e-01):3.725008e-02,((28:1.310111e+00,((66:1.064245e-01,65:5.795822e-02):1.118720e+00,24:1.002527e+00):3.780636e-02):2.245251e-01,((26:3.600590e-01,(43:9.031104e-01,53:9.093503e-01):6.522265e-01):1.061016e-01,(((((((45:9.959961e-02,44:2.283991e-01):9.757213e-01,(54:6.289198e-01,(46:6.508378e-01,22:2.833148e-01):1.…
	tree gen.5145500 = [&U] (((31:4.885848e-01,(((66:4.679995e-02,65:5.481625e-02):8.960739e-01,28:9.667406e-01):3.221411e-01,24:1.145510e+00):2.666488e-01):3.408469e-03,((36:5.920070e-01,37:3.264595e-01):3.179227e-01,((((19:6.837442e-02,(20:6.977886e-02,13:9.630974e-02):1.813473e+00):7.386796e-01,(9:6.594111e-01,(((39:6.020850e-01,(29:4.426212e-01,10:2.659551e-01):5.769135e-01):1.785997e-01,(61:1.46…
	tree gen.4078000 = [&U] (((31:9.371283e-01,((((((((((((((16:1.339534e-02,18:1.799055e-02):2.858266e-03,63:8.320139e-01):2.048081e-01,57:3.365207e-01):1.338756e-01,21:3.273532e-01):1.178577e-01,17:5.424762e-01):6.077829e-03,33:7.591473e-01):2.041584e-02,(27:6.942693e-01,12:4.238792e-01):6.209788e-03):3.501671e-01,((34:3.760314e+00,55:6.474451e-01):1.561136e-01,11:6.596092e-01):2.400529e-01):6.9422…
	tree gen.3187000 = [&U] (2:3.581428e-02,((31:1.119531e+00,((26:8.041676e-01,((((7:5.011568e-01,8:6.226087e-01):1.230475e+00,(((((42:1.882728e+00,25:1.807124e+00):2.620191e-01,(((41:5.067545e-01,40:3.181794e-01):1.563309e-01,(50:1.048948e+00,52:9.750982e-01):1.833323e-01):3.433063e-01,((((68:1.626269e-01,56:6.761626e-02):2.765951e-01,32:7.733576e-02):2.188280e-01,15:2.841732e-01):5.584852e-01,14:9…
	tree gen.3472500 = [&U] ((((((24:1.743527e+00,(66:1.005608e-01,65:6.842800e-02):1.497720e+00):3.019858e-01,28:1.145779e+00):4.033955e-01,31:1.196510e+00):1.120727e-01,(26:5.521421e-01,((43:1.688886e+00,53:1.386777e+00):6.360588e-01,((((51:3.448328e-01,38:6.127158e-01):1.509027e-01,62:1.691753e+00):2.510686e-01,(((45:1.093107e-02,44:4.790120e-01):2.011244e+00,(((54:7.415962e-01,(46:1.194055e+00,22…
	tree gen.2392000 = [&U] (((36:8.567017e-01,37:5.133576e-01):4.283174e-01,(((26:4.953059e-01,31:7.919742e-01):2.607024e-01,(((((48:7.304319e-03,(49:3.533125e-03,47:5.339889e-03):6.928761e-03):2.130786e-01,((61:3.445701e-01,(64:1.642909e-01,67:3.863162e-01):2.024427e-01):7.929546e-01,(39:2.936744e-01,(29:5.738828e-01,10:4.873729e-01):5.229772e-01):3.738334e-01):8.833424e-01):3.062678e+00,(9:8.75517…
	tree gen.3516000 = [&U] (2:2.952216e-01,(((((53:1.071500e+00,43:7.578055e-01):4.640061e-01,((9:7.017494e-01,(((((55:6.437255e-01,34:2.961734e+00):1.054470e-01,11:7.037411e-01):9.304380e-02,((33:6.529914e-01,((21:2.250372e-01,(63:8.395296e-01,((16:1.245727e-02,18:2.939038e-02):1.163926e-01,57:4.484833e-01):3.430295e-02):1.516777e-01):1.601962e-01,((27:4.342140e-01,12:4.883379e-01):2.965952e-02,17:…
	tree gen.4006500 = [&U] ((((28:1.711187e+00,24:1.670051e+00):8.960997e-03,(66:1.018764e-02,65:1.168961e-01):1.148933e+00):2.958587e-01,((36:1.112934e+00,37:6.126813e-01):7.728736e-01,(31:8.152425e-01,(26:1.119308e+00,((43:1.347953e+00,53:1.409437e+00):5.861476e-01,(((((((((55:1.004255e+00,34:4.585657e+00):2.195646e-01,11:7.793414e-01):8.023654e-02,3:6.930611e-01):8.489386e-02,(((((((16:5.548955e-…
	tree gen.4224000 = [&U] (2:1.889420e-01,((37:1.332942e-01,36:8.268348e-01):4.558463e-01,((((((((12:2.674307e-01,(27:4.238020e-01,(17:4.057116e-01,(((57:5.271730e-01,((16:2.197713e-02,18:3.290921e-02):4.034643e-03,63:7.389052e-01):7.860129e-02):2.438553e-01,21:4.389945e-01):1.341501e-01,33:5.326772e-01):1.616118e-01):1.483512e-01):3.744974e-02):1.769332e-01,(3:7.086303e-01,34:3.766652e+00):1.00665…
	tree gen.2467000 = [&U] (2:1.607854e-01,((31:1.020112e+00,((37:5.081189e-01,36:9.800093e-01):7.725819e-01,(((((13:2.105157e-01,20:2.571570e-02):2.864352e+00,19:4.637404e-03):8.867319e-01,((42:1.944828e+00,((7:6.988495e-01,8:7.715738e-01):1.514176e+00,(((14:8.760441e-01,((32:5.660966e-02,(68:1.660192e-01,56:6.401170e-02):4.391695e-01):3.173839e-01,15:2.672499e-01):6.784108e-01):2.135068e-01,((41:5…
	tree gen.1983500 = [&U] (2:3.228930e-01,(((37:2.999279e-01,36:9.883084e-01):8.630336e-01,((((((61:3.713466e-01,(64:2.064553e-01,67:3.630539e-01):4.058669e-01):1.053961e+00,(39:4.121205e-01,(29:6.435400e-01,10:5.711449e-01):1.057245e+00):4.958130e-01):9.841194e-01,((47:6.754095e-03,48:1.079890e-02):1.405650e-03,49:2.180396e-03):7.881957e-01):4.937524e+00,((9:9.727680e-01,(((13:2.417418e-01,20:1.45…
	tree gen.5545000 = [&U] (2:3.632384e-01,(((24:1.705490e+00,((((((((29:5.505581e-01,10:5.497517e-01):8.200351e-01,39:5.494627e-01):3.921635e-01,(61:4.564147e-01,(64:1.782490e-01,67:4.488959e-01):3.341103e-01):9.528996e-01):1.290131e+00,((49:4.050186e-03,48:9.159237e-03):3.438221e-03,47:2.750440e-03):1.280615e+00):4.791196e+00,(9:1.304687e+00,((19:3.896486e-01,(13:1.632393e-01,20:7.765899e-02):3.03…
	tree gen.3790000 = [&U] ((((24:1.309537e+00,(66:6.409488e-02,65:1.820829e-02):9.088575e-01):3.067413e-01,28:1.530623e+00):2.991600e-01,(((36:8.644165e-01,37:2.495708e-01):6.466472e-01,31:7.734553e-01):1.236453e-01,(((((39:4.922267e-01,(29:4.631524e-01,10:5.964218e-01):6.986693e-01):2.966826e-01,(61:3.424285e-01,(64:2.269236e-01,67:3.348915e-01):3.281042e-01):7.054887e-01):6.935077e-01,(49:7.04277…
	tree gen.5926000 = [&U] ((((24:1.327336e+00,((66:3.406214e-02,65:9.657054e-02):9.227447e-01,28:1.260961e+00):3.104433e-01):3.308042e-01,(31:8.601844e-01,(36:9.701778e-01,37:3.930514e-01):3.180759e-01):8.754474e-02):1.977365e-01,(((43:1.348658e+00,53:1.164957e+00):4.111147e-01,((((30:9.638807e-01,((6:3.738166e-01,5:1.591062e-01):8.079554e-02,4:2.629227e-01):3.552236e-01):1.869336e-01,(58:3.019314e…
	tree gen.4466000 = [&U] (2:1.584292e-01,((31:9.137631e-01,(37:3.708951e-01,36:6.255851e-01):4.538325e-01):2.110110e-01,((((53:7.476847e-01,43:9.672383e-01):7.327825e-01,(((((44:3.206819e-01,45:2.843190e-02):1.221936e+00,((60:5.435884e-01,35:5.050759e-01):6.709288e-01,(59:5.093809e-01,((22:2.662790e-01,46:7.757896e-01):2.286365e-01,54:6.697025e-01):1.896491e-01):1.432403e-01):3.312441e-02):4.98068…
	tree gen.3354000 = [&U] (((36:7.221246e-01,37:4.615638e-01):5.519383e-01,(31:1.074163e+00,((26:7.368362e-01,(((((58:3.539657e-01,((51:4.340913e-01,38:4.173213e-01):1.423995e-01,(((((29:6.041239e-01,10:4.810820e-01):6.969573e-01,39:4.438056e-01):4.123934e-01,(61:5.211430e-01,(64:9.141353e-02,67:3.359388e-01):2.181837e-01):8.412978e-01):5.907210e-01,((47:2.643034e-03,49:2.606049e-03):9.146471e-04,4…
	tree gen.5739000 = [&U] (((36:1.084138e+00,37:5.158314e-01):3.203971e-01,((((43:1.143784e+00,53:1.059584e+00):3.100987e-01,(((62:1.258232e+00,(38:4.900500e-01,51:3.902144e-01):2.489421e-01):2.746043e-01,(((30:1.110594e+00,(4:9.804072e-02,(5:2.696259e-01,6:2.866633e-01):1.640769e-01):3.646822e-01):1.979206e-01,(((59:5.706869e-01,((22:3.769702e-02,46:7.872760e-01):1.497212e-01,54:8.386310e-01):5.20…
	tree gen.3394000 = [&U] (2:1.459627e-01,((((((53:8.764652e-01,43:9.419307e-01):7.338080e-01,(((((59:8.543617e-01,((22:2.303301e-01,46:6.084663e-01):2.291897e-01,54:6.011779e-01):2.219342e-01):2.094311e-01,((60:4.976928e-01,35:3.793176e-01):4.489387e-01,(44:2.549058e-01,45:1.643906e-02):1.128022e+00):1.541196e-01):6.423763e-02,(58:4.171527e-01,(23:7.137037e-01,(30:9.636718e-01,(4:2.381194e-01,(5:2…
	tree gen.5913000 = [&U] (2:1.292583e-01,((31:7.421883e-01,(37:3.249725e-01,36:8.046317e-01):4.588949e-01):2.764728e-02,((26:4.086455e-01,((((((13:1.062053e-01,20:9.691355e-02):2.159298e+00,19:7.147116e-02):5.546068e-01,9:7.191362e-01):2.449139e-01,(((((11:8.279055e-01,(55:9.473652e-01,34:3.245013e+00):2.146411e-01):5.013993e-02,3:6.634818e-01):2.715532e-01,(12:4.241086e-01,(((17:3.629896e-01,33:5…
	tree gen.2062500 = [&U] (((((((((((54:5.492686e-01,(46:9.435186e-01,22:6.960251e-02):3.967683e-01):2.388702e-01,59:6.425509e-01):1.034118e-01,((35:3.571029e-01,60:7.910917e-01):5.314585e-01,(45:4.103195e-02,44:4.248467e-01):1.649378e+00):2.331759e-01):2.928832e-01,(62:1.853850e+00,(38:5.054032e-01,51:4.691161e-01):3.499438e-01):4.878316e-01):1.302239e-01,(((30:7.505369e-01,((48:4.004370e-04,(47:5…
	tree gen.2542000 = [&U] (2:5.030356e-01,(((((((((23:7.148116e-01,(((54:5.718352e-01,(22:1.653854e-01,46:9.740137e-01):4.087564e-01):2.394774e-01,59:6.307085e-01):1.575661e-01,((60:6.340632e-01,35:3.257421e-01):4.366559e-01,(44:2.512565e-01,45:6.938150e-02):1.336941e+00):1.109486e-01):2.385275e-01):1.928309e-02,58:5.488925e-01):4.431994e-02,((62:1.244186e+00,(38:5.561694e-01,51:2.421099e-01):2.477…
	tree gen.2658500 = [&U] (2:2.648668e-01,((((((66:1.934023e-02,65:7.640588e-02):8.851177e-01,24:1.152421e+00):1.346731e-01,28:1.268872e+00):2.524802e-01,((((((((61:3.208148e-01,(64:1.765522e-01,67:2.370874e-01):2.924797e-01):6.256270e-01,((29:4.391489e-01,10:5.737939e-01):5.963302e-01,39:3.551176e-01):2.238517e-01):7.698894e-01,((47:3.380260e-03,49:2.057317e-03):5.856544e-03,48:5.718283e-04):6.863…
	tree gen.3203000 = [&U] (2:1.060842e-01,((37:5.339849e-01,36:6.055552e-01):3.146249e-01,((((((53:9.961204e-01,43:6.212671e-01):5.738291e-01,26:6.402129e-01):1.009287e-01,((58:3.470151e-01,(23:5.530972e-01,(30:1.040705e+00,((5:9.623987e-02,6:2.800361e-01):2.027847e-01,4:1.372707e-01):2.459478e-01):1.490517e-01):7.096694e-02):6.512635e-02,(((51:5.102172e-01,38:2.670396e-01):1.892557e-01,62:1.095372…
	tree gen.1811500 = [&U] (((31:7.928188e-01,((28:1.589273e+00,(24:1.227271e+00,(66:7.222847e-02,65:1.735324e-02):1.213258e+00):6.024939e-03):5.288877e-01,((((7:7.020018e-01,8:7.855251e-01):1.301444e+00,((((20:5.929832e-02,13:1.454283e-01):2.388405e+00,19:7.907516e-02):4.651296e-01,(((49:3.814926e-03,48:2.074960e-02):1.313164e-03,47:3.255415e-03):5.312694e-01,(((29:5.392098e-01,10:5.726087e-01):5.7…
	tree gen.5511500 = [&U] ((((26:6.603532e-01,((43:5.964691e-01,53:9.757734e-01):3.415225e-01,(((((((39:4.815727e-01,(29:5.012566e-01,10:3.456254e-01):4.237620e-01):3.280116e-01,(61:1.744061e-01,(64:1.539751e-01,67:2.950925e-01):1.966247e-01):8.728063e-01):5.282528e-01,((47:5.639305e-03,48:1.056077e-02):1.643103e-03,49:3.945377e-03):4.585237e-01):2.977722e+00,62:8.731301e-01):7.432437e-02,(38:3.926…
	tree gen.2773000 = [&U] (2:3.322506e-01,(((31:1.178908e+00,(37:4.135935e-01,36:1.057260e+00):4.909579e-01):3.349978e-01,(((66:6.450798e-02,65:1.064720e-01):1.074905e+00,28:1.992835e+00):1.031983e-01,24:1.593794e+00):2.319975e-01):2.373189e-01,((((53:9.530675e-01,43:1.401078e+00):6.774862e-01,((58:4.374124e-01,((62:1.395373e+00,(38:7.745841e-01,51:3.084668e-01):1.485095e-01):5.028308e-01,(23:9.195…
	tree gen.3273000 = [&U] (((36:5.751203e-01,37:3.601682e-01):5.730559e-01,((((28:9.828549e-01,(66:2.358790e-02,65:8.502198e-02):7.175899e-01):1.439969e-01,24:9.850084e-01):2.117579e-01,(((43:1.324039e+00,53:1.006836e+00):5.242732e-01,(((58:5.506798e-01,((((5:1.325835e-01,6:3.049242e-01):5.464601e-02,4:1.965701e-01):2.939614e-01,30:1.006340e+00):1.974245e-01,23:9.209106e-01):1.525410e-01):1.156511e…
	tree gen.1795000 = [&U] ((((31:6.888982e-01,(((43:7.402644e-01,53:9.829497e-01):2.989525e-01,((((23:7.760820e-01,((4:1.893958e-01,(5:1.918752e-01,6:2.070385e-01):5.536993e-02):2.040570e-01,30:9.402627e-01):1.128331e-01):1.675985e-02,58:2.622956e-01):7.894799e-02,((((35:3.542041e-01,60:1.973317e-01):5.277857e-01,(45:1.328182e-01,44:2.733645e-01):7.367955e-01):1.184162e-01,(((22:1.200996e-01,46:6.0…
	tree gen.3148500 = [&U] (2:1.831203e-01,((31:7.582626e-01,(37:4.030260e-01,36:6.675401e-01):4.532425e-01):1.259832e-01,((((((23:7.515353e-01,(((60:5.181543e-01,35:3.213253e-01):2.147103e-01,(44:3.167026e-01,45:3.325181e-02):7.244493e-01):2.709630e-01,((54:4.642865e-01,(46:7.829478e-01,22:1.133730e-01):3.726685e-01):2.303013e-01,59:6.571285e-01):1.559781e-01):1.128112e-01):9.969737e-02,(58:4.03587…
	tree gen.6041500 = [&U] (2:7.437136e-02,((37:5.342162e-01,36:8.898466e-01):2.859002e-01,((((24:1.252249e+00,28:1.007672e+00):1.462982e-02,(66:6.136656e-02,65:4.430408e-02):1.481571e+00):1.565226e-01,(26:7.371323e-01,((((((((5:1.640584e-01,6:2.293867e-01):1.205782e-01,4:1.396682e-01):3.238345e-01,23:5.369694e-01):1.542988e-01,58:2.580575e-01):1.905360e-01,((((60:6.813189e-01,35:3.249800e-01):4.400…
	tree gen.3522000 = [&U] (2:4.000722e-01,((((((((62:1.695831e+00,(38:7.255847e-01,51:8.006061e-01):3.102562e-01):7.221147e-01,((23:1.109692e+00,(((60:6.539945e-01,35:7.976131e-01):2.093143e-01,(44:4.643446e-01,45:5.342423e-02):1.750741e+00):6.742510e-01,(((46:1.374646e+00,22:7.586372e-02):4.783460e-01,54:1.174327e+00):4.933711e-01,59:7.666721e-01):1.513508e-01):1.943574e-01):1.046360e-01,58:7.0290…
	tree gen.1931500 = [&U] ((((((66:6.736988e-02,65:3.037285e-02):1.353293e+00,24:1.404126e+00):7.464495e-02,28:8.329171e-01):3.294951e-01,(((((20:4.608635e-02,13:1.628121e-01):2.136117e+00,19:9.842691e-02):3.683300e-01,(9:9.578264e-01,((((49:1.382593e-03,(47:3.349238e-03,48:8.095331e-03):1.028822e-02):4.509238e-01,(((29:4.895575e-01,10:4.819629e-01):7.447911e-01,39:4.183425e-01):2.401941e-01,(61:2.…
	tree gen.1352000 = [&U] (2:2.814475e-01,(31:1.470123e+00,((((((51:4.097515e-01,38:5.066950e-01):2.686866e-01,((((39:4.517803e-01,(29:4.271032e-01,10:5.878524e-01):7.520683e-01):4.381985e-01,(61:2.864083e-01,(64:2.101530e-01,67:4.613933e-01):1.666358e-01):7.462481e-01):2.047601e-01,((47:8.902238e-03,49:1.118730e-03):1.153422e-02,48:4.953240e-03):1.367947e+00):4.028900e+00,62:1.581786e+00):2.227038…
	tree gen.5139000 = [&U] (((((43:6.879609e-01,53:8.838923e-01):9.496565e-01,26:4.562564e-01):1.472556e-01,((24:1.018532e+00,(28:8.374645e-01,(66:2.275939e-02,65:5.049092e-02):9.919633e-01):1.658747e-01):1.139522e-01,((((62:1.161034e+00,(51:3.300151e-01,38:3.897424e-01):1.875910e-01):3.676264e-01,(((45:4.981765e-02,44:4.537695e-01):1.569606e+00,(35:3.680411e-01,60:4.527325e-01):2.058141e-01):2.1059…
	tree gen.2108000 = [&U] ((((((43:9.036094e-01,53:6.205882e-01):4.928778e-01,26:4.236490e-01):8.297853e-02,((((5:1.469996e-01,(6:3.065293e-01,4:1.698464e-01):2.244054e-03):2.125085e-01,30:6.911437e-01):2.864717e-01,(((23:3.884028e-01,((((46:7.135699e-01,22:1.439453e-01):1.974934e-01,54:4.857104e-01):2.058891e-01,59:3.533338e-01):9.858255e-02,((45:8.021794e-02,44:2.683133e-01):9.262142e-01,(35:3.82…
	tree gen.2695000 = [&U] (((24:1.497404e+00,(28:1.028280e+00,(66:9.016040e-02,65:8.037498e-02):1.191726e+00):6.212200e-01):2.070106e-01,(31:8.280175e-01,((36:7.706832e-01,37:4.380989e-01):4.490954e-01,(26:6.194536e-01,((((((((7:1.102640e+00,8:4.326554e-01):1.712325e+00,(42:1.969098e+00,(((((15:4.990826e-01,32:7.457540e-02):1.468443e-01,(68:1.088810e-01,56:4.923805e-03):1.950625e-01):6.062953e-01,1…
	tree gen.1973000 = [&U] ((((28:1.011785e+00,((66:4.627743e-02,65:6.009014e-02):1.056449e+00,24:9.574977e-01):1.250456e-01):4.308113e-01,((((43:1.017307e+00,53:9.646683e-01):4.838817e-01,26:4.622483e-01):1.406967e-01,(((((20:6.141828e-02,13:1.408243e-01):1.486082e+00,19:5.420479e-02):4.980634e-01,((3:5.977545e-01,(((((21:4.227882e-01,((63:6.544026e-01,(18:3.563855e-02,16:1.932361e-02):6.504376e-02…
	tree gen.2182000 = [&U] (((((26:7.576805e-01,(43:1.080731e+00,53:1.323605e+00):4.628326e-01):7.906312e-02,((((((20:8.466754e-02,13:1.513689e-01):2.617778e+00,19:2.049631e-01):3.135094e-01,34:4.316056e+00):1.155348e-02,(9:1.231778e+00,(7:6.767929e-01,8:6.007081e-01):1.501754e+00):3.292660e-02):2.860962e-02,(((55:1.180938e+00,11:9.157722e-01):2.033869e-01,3:6.683387e-01):1.097148e-01,((42:1.451223e…
	tree gen.4289000 = [&U] (2:1.565262e-01,((31:1.028793e+00,((24:1.381412e+00,(28:1.211921e+00,(66:2.495587e-02,65:1.074756e-01):9.005501e-01):1.517767e-01):2.015454e-01,((9:1.352564e+00,((((3:8.058065e-01,(11:9.335697e-01,(55:5.556345e-01,34:3.901590e+00):1.959881e-01):1.354109e-01):2.462784e-02,((((((57:4.919043e-01,((16:2.952377e-02,18:3.136562e-02):1.848382e-02,63:8.707653e-01):8.045757e-02):1.…
	tree gen.4306500 = [&U] (2:2.245516e-01,((31:6.291913e-01,(37:4.028748e-01,36:8.856298e-01):6.545112e-01):1.287417e-01,((24:8.427251e-01,((66:6.514748e-02,65:4.271818e-02):1.117545e+00,28:9.770400e-01):9.494027e-02):3.301498e-01,((((((((60:5.795569e-01,35:2.934725e-01):2.448045e-01,(44:2.460219e-01,45:7.257260e-02):1.115876e+00):1.826519e-01,(59:4.043025e-01,((46:1.204620e+00,22:6.282447e-02):5.2…
	tree gen.3396000 = [&U] (2:2.907237e-01,(((31:5.202564e-01,((26:4.358399e-01,(53:8.175980e-01,43:1.215817e+00):6.845223e-01):7.962248e-02,(((((59:6.910408e-01,((22:1.762246e-01,46:5.675990e-01):2.933248e-01,54:4.393260e-01):2.609873e-01):1.166259e-01,((60:4.642656e-01,35:3.650511e-01):2.738553e-01,(44:2.377853e-01,45:1.533494e-02):1.172123e+00):1.564862e-01):1.793048e-01,((51:3.804479e-01,38:5.22…
	tree gen.3125000 = [&U] (2:2.221698e-01,(((((((((42:1.146385e+00,(((((68:9.614601e-02,56:4.229854e-02):1.695614e-01,32:7.107242e-02):2.851806e-01,15:8.561280e-02):4.982839e-01,14:7.137179e-01):1.798922e-01,((50:6.501078e-01,52:5.120673e-01):2.141891e-01,(41:5.344591e-01,40:2.533568e-01):2.038460e-01):3.536290e-01):1.443495e-01):5.357757e-02,25:1.634310e+00):1.829647e-01,(3:6.314485e-01,(((34:2.87…
	tree gen.4161000 = [&U] ((((((((62:1.981695e+00,(38:5.443780e-01,51:3.636728e-01):1.042214e-01):3.285343e-01,(((((45:8.983346e-02,44:3.443932e-01):1.323433e+00,((46:8.067755e-01,22:5.772428e-02):3.009153e-01,54:7.870714e-01):4.164245e-01):1.337796e-01,(35:2.522645e-01,60:6.252823e-01):9.009555e-01):1.159899e-01,59:7.825078e-01):1.166017e-01,(((30:1.253882e+00,((6:2.376507e-01,5:1.514491e-01):1.13…
	tree gen.1368500 = [&U] (2:2.670554e-01,((37:7.473808e-01,36:8.078224e-01):6.629645e-01,((((((((51:6.974055e-01,38:4.161359e-01):3.065886e-01,(62:1.351411e+00,(((39:2.851642e-01,(29:8.076381e-01,10:6.207123e-01):7.934471e-01):4.169550e-01,(61:1.535770e-01,(64:1.039785e-01,67:4.508354e-01):3.334692e-01):1.385030e+00):5.040167e-01,((48:5.622957e-03,47:7.167884e-03):9.870490e-04,49:5.107616e-04):8.9…
	tree gen.2382500 = [&U] ((((36:9.025217e-01,37:4.241271e-01):5.094514e-01,31:8.440376e-01):1.274691e-02,((24:1.308851e+00,((66:4.007330e-02,65:8.491413e-02):1.152540e+00,28:8.593708e-01):6.800552e-02):2.537452e-01,(26:5.237002e-01,((43:1.069267e+00,53:9.694047e-01):5.582928e-01,(((((20:1.458211e-01,13:1.151813e-01):1.881753e+00,19:3.525162e-02):4.836401e-01,((((3:7.097007e-01,((((33:5.473748e-01,…
	tree gen.2350500 = [&U] (((31:8.569838e-01,(36:9.576666e-01,37:2.962130e-01):7.133919e-01):8.318507e-02,((((43:8.677987e-01,53:1.145521e+00):9.206797e-01,((((((((14:8.823855e-01,(((68:1.895083e-01,56:1.824964e-02):3.502864e-01,32:1.125848e-01):3.492589e-01,15:1.789864e-01):8.272287e-01):2.211568e-01,(((50:1.093954e+00,52:7.919933e-01):3.674738e-01,41:4.480609e-01):1.597936e-01,40:3.468628e-01):2.…
	tree gen.3243500 = [&U] (((31:9.314829e-01,(24:1.207455e+00,((66:2.629299e-02,65:5.643463e-02):1.006002e+00,28:1.464332e+00):1.168787e-01):2.115441e-01):5.956463e-02,(((((((45:1.491171e-01,44:1.769425e-01):9.923261e-01,(35:2.711764e-01,60:4.661998e-01):4.497993e-01):2.086476e-01,((54:6.814866e-01,(22:1.527828e-01,46:6.666823e-01):2.267966e-01):2.379246e-01,59:6.830479e-01):1.216005e-01):1.243196e…
	tree gen.5280000 = [&U] (((36:7.554022e-01,37:5.805747e-01):3.148092e-01,((31:9.650257e-01,((((((23:6.163388e-01,(((45:5.251450e-02,44:4.018391e-01):1.611858e+00,(35:5.782603e-01,60:5.522563e-01):5.212270e-01):2.141954e-02,((54:6.832196e-01,(46:1.020121e+00,22:1.792256e-01):1.871892e-01):2.003024e-01,59:5.515070e-01):2.430489e-01):1.762770e-01):2.862361e-01,58:4.257265e-01):3.713163e-02,((((39:6.…
	tree gen.4246000 = [&U] (2:2.743417e-01,(((31:6.822197e-01,(37:6.142130e-01,36:7.853055e-01):4.065929e-01):1.468106e-01,(((66:2.170264e-02,65:6.165575e-02):1.197445e+00,28:1.190625e+00):6.565078e-02,24:1.805994e+00):2.043218e-01):1.636077e-01,(((26:5.788471e-01,(53:6.777029e-01,43:1.271179e+00):4.040741e-01):2.103382e-02,(((62:1.529172e+00,((((29:5.176992e-01,10:5.587313e-01):7.176615e-01,39:4.86…
	tree gen.3307000 = [&U] (((((36:7.843745e-01,37:3.760981e-01):2.763548e-01,(((9:7.481427e-01,((((29:5.792304e-01,10:4.777060e-01):4.461167e-01,39:4.868934e-01):3.051653e-01,(61:1.926658e-01,(64:2.215104e-01,67:3.170933e-01):2.493985e-01):7.157297e-01):8.402909e-01,((49:4.457121e-03,48:7.775177e-03):5.208232e-04,47:2.292220e-03):5.326184e-01):3.357681e+00):2.378276e-01,((((((11:7.680400e-01,(55:4.…
	tree gen.4128000 = [&U] (2:5.776499e-01,(((24:2.170908e+00,((66:5.675354e-02,65:5.902938e-02):1.043806e+00,28:1.779918e+00):2.542966e-01):2.667843e-01,(31:1.003654e+00,(37:6.218260e-01,36:9.007860e-01):4.946133e-01):1.361673e-01):1.340292e-02,(26:7.298679e-01,((53:1.058562e+00,43:1.395934e+00):6.136682e-01,((((58:4.182064e-01,((((44:4.197602e-01,45:8.290939e-02):1.162181e+00,(60:7.163136e-01,35:4…
	tree gen.4706500 = [&U] ((((28:9.723427e-01,(66:3.459138e-02,65:4.211017e-02):8.239390e-01):1.602289e-01,24:1.235822e+00):2.575174e-01,((31:9.478772e-01,(((43:8.809188e-01,53:9.287464e-01):4.053460e-01,26:5.540709e-01):1.815707e-01,(((23:7.006289e-01,(30:1.068816e+00,(4:1.009275e-01,(5:1.537451e-01,6:3.844805e-01):9.644369e-02):2.000577e-01):3.297464e-02):8.349994e-02,58:4.492474e-01):9.184870e-0…
	tree gen.5646500 = [&U] ((((((((((45:4.423996e-02,44:4.668651e-01):1.189229e+00,(35:4.223104e-01,60:5.448869e-01):1.930878e-01):2.047095e-01,(59:6.383666e-01,(54:7.644275e-01,(46:7.814904e-01,22:1.291747e-01):3.520948e-01):3.135597e-01):2.076093e-01):8.250553e-02,(62:1.200180e+00,(38:5.420187e-01,51:4.197465e-01):1.975359e-01):1.599218e-01):1.010130e-01,(((30:1.190738e+00,(4:1.382396e-01,(5:2.881…
	tree gen.3105500 = [&U] (2:1.407917e-01,((31:7.953730e-01,((((26:6.600740e-01,(53:9.621678e-01,43:9.373318e-01):5.358268e-01):5.025799e-02,(((62:9.499389e-01,(38:2.487549e-01,51:3.470242e-01):1.625146e-01):1.520420e-01,(58:2.711784e-01,(23:5.427596e-01,(30:9.079670e-01,((6:3.192167e-01,5:1.162300e-01):1.243237e-01,4:1.709751e-01):3.653502e-01):1.302930e-01):2.139705e-02):1.761875e-01):1.054536e-0…
	tree gen.2181000 = [&U] ((((((((((20:9.386261e-02,13:1.251735e-01):2.284733e+00,19:1.125271e-01):5.406339e-01,(34:3.766949e+00,(9:1.075066e+00,((((55:7.967033e-01,11:7.992637e-01):2.942127e-01,3:5.833098e-01):3.045242e-01,((((14:7.096360e-01,((32:1.016526e-01,(68:1.228536e-01,56:4.938913e-02):2.458865e-01):2.030909e-01,15:2.266304e-01):5.250319e-01):6.540026e-02,((40:3.442771e-01,41:5.505742e-01)…
	tree gen.1604000 = [&U] (2:3.014647e-01,(((((45:4.210750e-01,44:1.902348e-01):1.115280e+00,((((((50:1.187875e+00,52:8.643295e-01):2.194873e-01,(40:6.139764e-01,41:6.829509e-01):2.740440e-01):3.962764e-01,(42:1.076086e+00,11:1.543754e+00):2.120153e-02):2.073651e-01,(34:2.730580e+00,14:1.843467e+00):3.372130e-01):2.417929e-01,((27:1.074275e+00,12:4.244847e-01):2.102674e-01,(((57:6.706280e-01,21:5.2…
	tree gen.3382500 = [&U] (2:6.170229e-01,((((((11:1.690910e+00,(42:8.922015e-01,3:9.861408e-01):4.011832e-01):3.419837e-02,(17:6.318039e-01,(((((63:1.684308e+00,(16:1.303211e-01,18:5.934157e-02):4.882627e-01):4.385302e-01,57:3.832131e-01):1.568975e-01,21:3.458417e-01):1.106392e-01,55:7.708309e-01):6.954258e-02,((33:1.390858e+00,27:8.614700e-01):3.025380e-01,12:3.706197e-01):1.626233e-01):8.235733e…
	tree gen.2910500 = [&U] (2:4.982499e-01,(62:4.861165e-01,((((((((13:2.972695e-01,20:2.977927e-01):6.909214e-01,19:8.062768e-01):3.061795e-01,14:2.518776e+00):1.621643e-01,25:7.163949e-01):1.077846e-01,(((33:1.393561e+00,27:8.686121e-01):1.963788e-01,12:3.645128e-01):1.821918e-01,((((57:2.686987e-01,(63:1.605354e+00,(16:1.111481e-01,18:1.509209e-01):2.564917e-01):4.556281e-01):1.882960e-01,21:2.94…
	tree gen.5160000 = [&U] (2:5.274770e-01,((((((((55:6.469777e-01,12:6.484944e-01):1.856564e-02,42:1.486384e+00):1.851583e-01,(((33:1.142130e+00,27:1.103346e+00):2.708060e-01,((63:1.168927e+00,(16:9.923675e-02,18:1.295878e-01):3.350469e-01):3.307070e-01,57:4.074355e-01):2.791867e-01):3.158156e-01,(17:1.159917e+00,21:3.540419e-01):7.714469e-02):5.206519e-02):7.221067e-02,(11:2.439031e-01,((39:8.9681…
	tree gen.3196500 = [&U] (2:4.023936e-01,((((((23:5.891301e-01,(((((66:2.530406e-01,65:2.683988e-01):2.309909e-01,(24:1.845451e+00,(((49:1.378051e-01,47:2.167719e-01):1.845615e-01,48:5.133694e-02):9.686368e-01,((29:1.087561e+00,(((67:2.671308e-01,64:3.934199e-01):6.025487e-01,61:9.809877e-02):1.224379e+00,10:7.565040e-01):1.983864e-01):5.182302e-01,39:7.590931e-01):1.796886e-01):1.600241e+01):6.57…
	tree gen.4103000 = [&U] ((62:6.418350e-01,((((45:4.138600e-01,44:3.146441e-01):1.169121e+00,((((((16:1.675063e-01,18:1.487815e-01):1.940562e-01,(11:1.624573e+00,63:1.456411e+00):2.545763e-01):4.221745e-01,21:3.632655e-01):1.682006e-01,(57:4.842795e-01,(33:8.798180e-01,27:1.088647e+00):4.227518e-01):1.286597e-01):1.888132e-01,17:1.002234e+00):5.991916e-02,(12:4.064563e-01,(42:1.016521e+00,55:3.589…
	tree gen.5302000 = [&U] ((62:4.293546e-01,((45:3.486184e-01,44:8.754494e-01):1.717923e+00,((((((32:1.699503e+00,56:1.607772e-01):4.712272e-01,68:6.144533e-02):4.402421e-01,15:5.949647e-01):5.291099e-01,(9:8.356998e-01,(53:2.033511e+00,43:7.519210e-01):8.412727e-01):4.124419e-01):3.479672e-01,(((12:6.993694e-01,(27:1.529152e+00,33:1.293685e+00):5.980477e-01):1.481287e-01,(55:1.060465e+00,17:1.0044…
	tree gen.1613000 = [&U] (2:4.781361e-01,((((((((58:3.593613e-01,((4:1.593207e-01,(5:2.846371e-02,6:3.736113e-01):1.478041e-01):2.338395e-01,(((28:6.228073e-01,(7:3.067209e-01,8:9.466586e-01):3.716420e+00):2.261047e-01,(24:3.292082e+00,(65:2.998517e-01,66:2.085262e-01):4.158263e-01):2.791124e-01):4.239670e-01,(26:7.511127e-01,((37:4.628723e-01,36:8.886188e-01):4.225458e-01,31:1.742437e+00):1.05686…
	tree gen.3284500 = [&U] ((((45:4.428450e-01,44:2.543206e-01):1.091605e+00,(((68:2.405529e-01,(32:6.390708e-01,56:2.187638e-01):3.387495e-01):2.852406e-01,15:7.420755e-01):6.333365e-01,((9:1.388099e+00,(30:5.992291e-01,(((59:1.326083e+00,(60:4.715338e-01,35:6.445270e-01):1.376141e-01):1.886076e-01,((22:2.904652e-02,54:9.692212e-01):3.503937e-01,46:1.166597e+00):2.016171e-01):7.121703e-02,((((53:1.…
	tree gen.4507500 = [&U] (2:6.594532e-01,(62:6.042838e-01,(((((25:8.932635e-01,(((13:2.144746e-01,20:2.759779e-01):6.555073e-01,19:1.056845e+00):3.326771e-01,14:2.271696e+00):8.868171e-02):8.624258e-02,(34:2.340479e+00,((41:9.076859e-01,40:5.587108e-01):5.877672e-01,(50:1.397454e+00,52:1.360412e+00):2.780448e-01):2.030107e-02):4.412673e-01):2.356126e-01,((11:1.826947e+00,((((33:1.659521e+00,27:8.6…
	tree gen.4369000 = [&U] (2:3.074698e-01,(((9:1.233127e+00,(((23:6.191596e-01,((((6:4.064175e-01,5:3.293641e-02):2.564176e-01,4:1.158851e-01):3.192889e-01,58:3.200998e-01):1.386905e-01,((43:3.290007e-01,53:1.912229e+00):8.699888e-01,(((31:1.724135e+00,26:2.977925e-01):3.950001e-01,(36:8.921626e-01,37:1.575079e-01):6.226271e-01):2.181384e-01,((((7:2.066842e-01,8:7.137715e-01):5.816314e+00,24:2.8163…
	tree gen.2190000 = [&U] (2:6.903881e-01,(((((9:1.315358e+00,(43:4.976859e-01,53:1.425669e+00):7.142819e-01):5.493321e-01,((15:7.703225e-01,((56:2.080479e-01,32:8.991042e-01):2.431471e-01,68:1.865184e-01):4.927207e-01):3.113574e-01,(((34:2.380638e+00,14:1.889600e+00):1.922091e-01,(50:1.354849e+00,(52:1.391916e+00,(40:6.653236e-01,41:9.960992e-01):3.876716e-01):1.358413e-01):8.243115e-01):4.687000e…
	tree gen.2049000 = [&U] (2:8.679308e-01,(62:5.590987e-01,(((43:1.145007e+00,53:2.157871e+00):6.102563e-01,(15:9.402763e-01,((56:9.273687e-02,32:1.700428e+00):4.751252e-01,68:1.973602e-02):4.100371e-01):7.060539e-01):8.605742e-02,((((((23:7.133020e-01,((58:2.452540e-01,(((24:3.487920e+00,(65:2.954339e-01,66:1.437232e-01):4.481161e-01):5.381697e-01,(28:9.836843e-01,(7:8.417480e-01,8:8.582204e-02):4…
	tree gen.4833500 = [&U] (((((((((((13:2.757700e-01,20:2.986400e-01):7.673467e-01,19:5.883770e-01):5.558057e-01,25:5.234680e-01):2.752419e-01,((52:1.293694e+00,50:1.400719e+00):3.753999e-01,(41:7.416099e-01,40:4.290379e-01):2.846537e-01):4.215971e-01):1.599665e-01,14:2.253697e+00):4.332938e-03,((34:2.343248e+00,3:9.069143e-01):2.304247e-01,(((17:7.897786e-01,((((63:1.122221e+00,(16:1.780699e-01,18…
	tree gen.3122500 = [&U] (2:5.428820e-01,(62:5.526498e-01,((((44:3.459597e-01,45:5.132626e-01):1.257595e+00,(30:7.190950e-01,((23:7.865554e-01,((((6:4.296550e-01,5:6.549249e-02):1.951283e-01,4:1.426587e-01):2.800788e-01,58:5.563942e-01):2.369598e-01,((43:6.777418e-01,53:1.837304e+00):1.183965e+00,(((((65:3.652533e-01,66:4.310559e-01):7.922891e-01,((((29:1.815496e+00,(10:8.074759e-01,((67:2.687478e…
	tree gen.2198000 = [&U] (2:6.213303e-01,(62:6.942026e-01,((44:3.334628e-01,45:4.707515e-01):1.397339e+00,(((15:6.311272e-01,((56:2.007185e-01,32:1.370551e+00):6.256740e-01,68:8.887614e-02):4.732284e-01):9.212190e-01,(((11:3.896032e-01,(((47:4.287470e-01,49:1.637592e-01):5.416262e-01,48:4.831940e-02):6.889174e-01,((29:1.591340e+00,(((67:2.205156e-01,64:2.963168e-01):4.114896e-01,61:4.458375e-01):1…
	tree gen.2340500 = [&U] ((62:5.541039e-01,((((53:1.174451e+00,43:9.025629e-01):7.916508e-01,((68:2.690649e-02,(32:8.876813e-01,56:2.670551e-01):2.133185e-01):5.584531e-01,15:4.861282e-01):3.126313e-01):1.282787e-01,(((((13:2.030177e-01,20:3.933422e-01):3.583704e-01,19:5.461187e-01):3.816847e-01,14:1.529879e+00):1.524677e-01,25:6.135405e-01):2.164934e-01,((55:6.531804e-01,(17:7.326905e-01,(((33:1.…
	tree gen.4403000 = [&U] (2:4.038000e-01,(62:5.185922e-01,((((15:5.438787e-01,((56:2.320961e-01,32:1.027114e+00):4.133723e-01,68:7.742805e-02):4.377060e-01):6.662077e-01,(9:1.274302e+00,((30:6.279149e-01,(((26:1.124994e+00,31:1.226068e+00):3.245473e-01,(36:8.994526e-01,37:3.172130e-01):5.413265e-01):1.792744e-01,(((7:8.713446e-02,8:7.553238e-01):5.565307e+00,28:4.861441e-01):1.796026e-01,((65:5.00…
	tree gen.1712500 = [&U] (2:4.994748e-01,(62:8.753107e-01,((((((42:1.515241e+00,(21:6.336453e-01,(57:4.509936e-01,(63:1.961818e+00,(18:1.134850e-01,16:9.958586e-02):2.811457e-01):4.435934e-01):1.114045e-01):7.992126e-02):1.454643e-01,((55:1.175747e+00,17:1.383431e+00):8.944303e-03,((27:1.189170e+00,33:1.750564e+00):6.729984e-01,12:7.598182e-01):9.791191e-02):1.037515e-01):3.925028e-01,(14:3.201033…
	tree gen.2792500 = [&U] (2:4.313912e-01,((((43:8.161882e-01,53:1.238951e+00):9.407368e-01,(15:6.514410e-01,((56:1.964638e-01,32:1.094018e+00):4.717094e-01,68:9.450907e-02):3.407133e-01):1.470995e-01):5.013182e-01,(((34:2.528239e+00,(((40:5.082610e-01,41:9.869609e-01):2.892976e-01,52:9.975716e-01):1.180303e-01,50:1.461562e+00):2.968647e-01):5.107900e-01,(((42:1.358126e+00,3:1.084582e+00):3.589370e…
	tree gen.1772000 = [&U] (2:6.839605e-01,(((((((((43:4.067334e-01,53:1.913938e+00):1.062019e+00,((((7:1.307991e+00,8:2.091812e-02):5.071842e+00,28:8.801057e-01):1.015256e-01,((65:4.892232e-01,66:2.771272e-01):4.831249e-01,((((10:1.128639e+00,((67:4.937345e-01,64:3.000613e-01):4.417086e-01,61:5.339641e-01):2.022543e+00):3.417449e-01,29:1.218371e+00):4.424698e-01,((48:7.890001e-02,(49:1.203729e-01,4…
	tree gen.5044500 = [&U] (2:4.041383e-01,(((44:2.870863e-01,45:4.182177e-01):1.171512e+00,((((43:1.090297e+00,53:1.665209e+00):8.337483e-01,(15:6.272629e-01,((56:2.016757e-01,32:6.257105e-01):4.342361e-01,68:1.923210e-01):2.465535e-01):3.983328e-01):1.214500e-01,((30:9.481367e-01,(((59:1.341068e+00,((22:1.562369e-01,54:9.885725e-01):1.061395e-01,46:1.230578e+00):4.504926e-01):1.090496e-01,(60:5.83…
	tree gen.5245500 = [&U] (2:4.903833e-01,(((((44:6.477325e-01,45:3.727332e-01):1.253679e+00,30:6.854667e-01):2.046443e-02,(((23:4.820002e-01,(51:6.661272e-01,38:6.847654e-01):7.371792e-01):5.010114e-01,((58:3.863707e-01,((6:4.019447e-01,5:7.392433e-02):2.561691e-01,4:1.497773e-01):4.297821e-01):2.857192e-02,((((31:2.034550e+00,(36:1.110910e+00,37:4.710703e-01):6.808775e-01):1.464603e-01,26:7.20332…
	tree gen.2460500 = [&U] ((62:6.871561e-01,(((((23:4.056185e-01,(38:5.113390e-01,51:9.347175e-01):1.037564e+00):2.931954e-01,((((54:1.340084e+00,22:3.662615e-02):2.755857e-01,46:8.175449e-01):4.282692e-01,59:1.183095e+00):3.094913e-01,(60:5.308731e-01,35:3.190635e-01):1.446541e-01):3.193970e-01):2.532792e-02,(((4:2.017449e-01,(5:5.753896e-02,6:2.961052e-01):8.582771e-02):3.836863e-01,58:5.248035e-…
	tree gen.3715000 = [&U] (((((((3:9.471949e-01,(((34:2.199412e+00,14:2.206797e+00):4.151832e-01,((50:1.323149e+00,52:9.112268e-01):2.790601e-01,(40:5.510327e-01,41:7.462906e-01):3.075136e-01):3.251886e-01):1.529521e-01,25:9.331661e-01):6.044774e-02):8.581509e-03,((13:2.944530e-01,20:3.267944e-01):9.709985e-01,19:6.212600e-01):5.911518e-01):1.512792e-01,((17:1.013765e+00,(42:8.889051e-01,55:5.37835…
	tree gen.5784500 = [&U] (2:3.701801e-01,((44:3.222158e-01,45:6.604273e-01):1.757179e+00,((((((51:9.277150e-01,38:2.737602e-01):4.695416e-01,59:1.817002e+00):4.543335e-01,((60:4.190878e-01,35:6.109990e-01):4.257430e-01,((54:1.033060e+00,22:2.188097e-01):4.147275e-01,46:9.425187e-01):4.008063e-01):5.540768e-02):2.127535e-01,30:7.855990e-01):2.688609e-03,((23:7.572386e-01,(((6:2.844361e-01,5:1.30649…
	tree gen.1793500 = [&U] (2:4.023255e-01,(62:3.407671e-01,((44:2.044870e-01,45:4.862794e-01):1.348690e+00,((((((17:7.933256e-01,((33:1.228082e+00,27:9.687054e-01):5.295477e-01,12:2.872588e-01):1.145717e-01):7.518996e-02,(21:3.984326e-01,((63:1.179711e+00,(16:1.189036e-01,18:1.244482e-01):1.083184e-01):3.173042e-01,57:3.954246e-01):1.860600e-01):2.738636e-01):4.248966e-02,55:7.515851e-01):1.578636e…
	tree gen.4117000 = [&U] ((((45:1.729783e-01,44:4.977505e-01):1.012301e+00,62:6.444238e-01):1.108896e-01,(25:7.343916e-01,(((((((32:7.320805e-01,56:1.391973e-01):2.456486e-01,68:9.551793e-02):4.321589e-01,15:4.008067e-01):5.913906e-01,((9:9.849301e-01,((30:8.017487e-01,(((53:1.517009e+00,43:5.025050e-01):4.281876e-01,(((28:4.538501e-01,(7:2.139835e-01,8:4.059893e-01):4.538903e+00):3.221851e-01,((2…
	tree gen.2737000 = [&U] ((((((((25:8.024989e-01,14:1.977358e+00):2.865784e-02,((13:1.531915e-01,20:3.039667e-01):4.123992e-01,19:5.995930e-01):5.664299e-01):3.256577e-02,((((34:2.412208e+00,((41:4.911754e-01,40:4.647934e-01):3.640265e-01,(52:9.512548e-01,50:1.503624e+00):2.252135e-01):2.502790e-01):2.461808e-01,11:1.213759e+00):2.467192e-01,(42:8.759605e-01,3:7.794969e-01):1.905742e-01):2.838617e…
	tree gen.1476500 = [&U] (2:6.564355e-01,((((15:1.030771e+00,((56:2.085727e-01,32:9.172680e-01):4.934190e-01,68:4.078539e-02):8.953436e-01):4.045093e-01,(((3:1.194217e+00,(34:3.257697e+00,(50:1.614610e+00,(52:1.564299e+00,(41:1.195873e+00,40:3.750976e-01):2.693510e-01):1.889434e-01):3.587109e-01):4.604602e-01):1.361022e-02,(14:2.210462e+00,(((13:1.767445e-01,20:2.662523e-01):6.819815e-01,19:6.5706…
	tree gen.5929500 = [&U] ((((45:2.948521e-01,44:4.604614e-01):9.133900e-01,((((15:5.686535e-01,((32:6.416901e-01,56:2.119848e-01):5.325693e-01,68:2.987500e-01):4.304403e-01):5.387401e-01,(((25:5.283238e-01,((13:9.525661e-02,20:5.158205e-01):8.956067e-01,19:5.320194e-01):5.353683e-01):1.425347e-01,((7:9.295569e-02,8:7.679193e-01):4.541063e+00,14:1.558003e+00):6.134910e-01):1.653916e-02,((34:2.65796…
	tree gen.1696500 = [&U] (2:4.212139e-01,(((((14:2.084285e+00,(((3:6.264528e-01,(42:9.540401e-01,(11:9.323946e-01,(34:1.818366e+00,((52:7.638506e-01,(40:7.478861e-01,41:7.337174e-01):2.397624e-01):1.083706e-01,50:1.071966e+00):2.893273e-01):1.739934e-01):7.036773e-02):8.358562e-02):5.701961e-03,((((21:2.024473e-01,((63:1.104097e+00,57:4.451837e-01):1.476604e-01,(18:1.273636e-01,16:1.969945e-01):4.…
	tree gen.5674500 = [&U] ((((((((32:1.152206e+00,56:2.310161e-01):4.101065e-01,68:1.600034e-01):4.199500e-01,15:7.559875e-01):5.623929e-01,(53:1.642523e+00,43:1.031522e+00):6.227583e-01):2.058600e-01,((9:1.880664e+00,((30:1.197415e+00,(((((6:2.969189e-01,5:7.258604e-02):3.226121e-01,4:7.166866e-02):6.324432e-01,58:3.283675e-01):1.788484e-01,23:6.592791e-01):2.745158e-01,(((46:1.414703e+00,(54:1.23…
	tree gen.4535500 = [&U] (2:4.346556e-01,(62:5.058672e-01,(((30:8.962103e-01,((44:2.977486e-01,45:4.097718e-01):1.222021e+00,((((((6:1.635410e-01,5:1.034947e-01):1.551358e-01,4:1.043209e-01):1.628704e-01,58:3.153353e-01):5.657258e-02,(((((66:8.246631e-02,65:3.367219e-01):3.812857e-01,24:2.641191e+00):6.508443e-01,28:6.485380e-01):4.691684e-01,((31:1.235610e+00,((7:4.660701e-01,8:2.272012e-01):4.04…
	tree gen.4667500 = [&U] ((62:4.301532e-01,(((3:6.942118e-01,42:1.109890e+00):2.360232e-01,((((26:7.468484e-01,(31:1.251268e+00,(37:2.832437e-01,36:8.041992e-01):3.979077e-01):8.505268e-02):6.662348e-01,((28:9.751566e-01,(7:5.930962e-01,8:6.367587e-01):5.212705e+00):4.095599e-01,((24:6.352813e-01,(((((61:4.048082e-01,(67:2.415542e-01,64:6.187340e-01):7.406214e-01):2.256314e+00,10:7.761805e-01):2.6…
	tree gen.3133500 = [&U] (2:7.228888e-01,(62:5.921959e-01,(((25:7.033015e-01,((52:1.257182e+00,50:2.185336e+00):3.594492e-01,(40:5.936579e-01,41:1.100487e+00):5.530245e-01):8.248104e-01):1.416492e-01,((13:5.920612e-01,20:2.738544e-01):8.280589e-01,19:9.800090e-01):6.756880e-01):1.113523e-01,((14:3.234396e+00,((11:1.444628e+00,(3:8.544491e-01,42:1.729972e+00):3.622326e-01):2.143918e-01,((55:9.72684…
	tree gen.4353500 = [&U] (((((((32:8.467595e-01,56:4.394230e-01):3.248916e-01,68:4.018439e-01):5.187475e-01,15:6.263197e-01):8.526266e-01,(((17:1.030824e+00,(((33:1.427186e+00,27:1.266030e+00):4.262928e-01,12:7.043944e-01):1.840151e-01,(42:1.433737e+00,55:7.464215e-01):3.022960e-01):3.998682e-02):8.066388e-02,(((63:2.312557e+00,11:1.743371e+00):1.520879e-01,(18:2.266308e-01,16:2.797186e-01):1.6652…
	tree gen.3286500 = [&U] (((45:4.335998e-01,44:3.112570e-01):1.068816e+00,(62:5.374913e-01,(9:1.330232e+00,((30:5.867190e-01,((((60:4.453007e-01,35:6.310712e-01):1.622720e-01,59:1.362762e+00):5.951917e-02,((22:2.959615e-02,54:9.489869e-01):3.430785e-01,46:1.318608e+00):4.828502e-01):1.199578e-01,(((((5:9.628349e-02,6:3.852568e-01):1.897158e-01,4:6.851556e-02):3.572351e-01,58:3.997218e-01):1.903253…
	tree gen.5519000 = [&U] (2:3.901350e-01,((62:7.137736e-01,(44:6.148913e-01,45:4.378420e-01):1.227863e+00):3.410737e-01,((((15:3.474454e-01,((56:2.097269e-01,32:8.745466e-01):3.518817e-01,68:1.272270e-01):6.764494e-01):3.624612e-01,(43:8.233798e-01,53:1.619917e+00):1.118518e+00):7.122109e-01,(((((((((40:7.054144e-01,41:5.134707e-01):6.541626e-01,52:1.519012e+00):4.124830e-02,50:2.079006e+00):4.136…
	tree gen.5610500 = [&U] ((62:5.402783e-01,((9:1.147708e+00,((((((31:2.022354e+00,26:4.920427e-01):2.561986e-01,(37:3.211894e-01,36:9.171053e-01):4.624788e-01):9.736371e-02,(((65:2.783095e-01,66:1.765918e-01):6.995873e-01,(24:2.091133e+00,(((49:1.733024e-01,47:2.671551e-01):1.721049e-01,48:8.194549e-02):1.323503e+00,(39:1.340726e+00,(29:1.693064e+00,((61:4.730063e-01,(67:3.511655e-01,64:2.875121e-…
	tree gen.2706500 = [&U] (((((25:3.799778e-01,((((55:8.125092e-01,(12:3.745044e-01,(27:7.283353e-01,33:1.581777e+00):1.840088e-01):2.460263e-01):3.594595e-02,((21:3.966151e-01,(57:3.548582e-01,((16:1.518513e-01,18:1.684678e-01):2.144688e-01,63:1.452548e+00):2.137954e-01):1.802464e-01):1.815287e-01,17:6.261767e-01):1.194228e-01):1.503886e-01,((11:1.367418e+00,(((52:9.904289e-01,50:1.375009e+00):9.3…
	tree gen.2457500 = [&U] ((((45:1.658836e-01,44:4.966353e-01):9.500321e-01,(((68:8.385561e-02,(32:6.922578e-01,56:1.540536e-01):2.705558e-01):3.048741e-01,15:5.868859e-01):4.394610e-01,((11:1.556624e+00,(((55:4.943985e-01,42:8.866038e-01):2.367766e-01,((((16:8.322528e-02,18:9.266091e-02):2.790898e-01,63:1.231983e+00):2.743384e-01,57:3.763467e-01):1.393600e-01,21:3.992866e-01):1.813581e-01):6.20119…
	tree gen.2552000 = [&U] (2:7.075027e-01,(62:3.610412e-01,(((15:5.462423e-01,((56:9.320848e-02,32:8.994699e-01):4.933121e-01,68:1.073756e-01):6.045809e-01):2.541921e-01,(43:5.550165e-01,53:1.893657e+00):1.157364e+00):1.890620e-01,(9:1.560849e+00,((55:7.796392e-01,((12:5.653879e-01,(33:1.615339e+00,27:1.620840e+00):3.381149e-01):8.507924e-02,(17:1.057091e+00,(((16:2.177455e-01,18:7.226648e-02):3.50…
	tree gen.5549500 = [&U] (2:4.912927e-01,(62:6.337083e-01,(((((9:1.097465e+00,30:3.240294e-01):8.344824e-02,((23:5.947364e-01,(58:2.552910e-01,((6:2.205773e-01,5:1.064906e-01):1.846203e-01,4:7.126085e-02):5.174004e-01):1.321982e-01):2.617798e-01,(((59:1.007618e+00,((46:6.757424e-01,54:8.242245e-01):2.470468e-01,22:5.129738e-02):5.690290e-01):3.150928e-01,(60:4.804350e-01,35:5.834180e-01):2.797633e…
	tree gen.1582500 = [&U] (2:6.348774e-01,(62:3.916931e-01,(((15:8.548981e-01,((56:3.082867e-01,32:9.984348e-01):3.922232e-01,68:1.753999e-01):4.119263e-01):4.118624e-01,(9:8.474877e-01,(43:6.920490e-01,53:1.438965e+00):7.427841e-01):1.503314e-01):1.298523e-02,(((((12:4.209799e-01,(27:1.149127e+00,33:1.557171e+00):2.324742e-01):7.857003e-02,55:7.621373e-01):1.301893e-02,17:9.452156e-01):1.084060e-0…
	tree gen.3053000 = [&U] ((62:1.151624e+00,(((((((3:8.935499e-01,42:1.277304e+00):4.406642e-02,((((52:1.234328e+00,50:1.743430e+00):2.930004e-01,(41:1.314344e+00,40:5.837241e-01):6.030320e-01):3.127437e-01,34:3.299166e+00):4.218846e-01,11:1.724024e+00):3.895740e-01):1.878204e-01,((((13:4.731459e-01,20:3.401122e-01):6.473559e-01,19:9.481434e-01):6.113500e-01,25:7.466451e-01):3.819500e-01,(((55:1.00…
	tree gen.1320500 = [&U] (2:6.724655e-01,(62:6.642409e-01,((((30:8.791755e-01,((28:1.173526e+00,((66:1.795347e-01,65:3.943133e-01):6.816066e-01,(24:1.230458e+00,(((49:8.088357e-02,47:2.819982e-01):2.137376e-01,48:2.251069e-01):6.069871e-01,((29:1.532763e+00,(10:8.015812e-01,((67:3.155500e-01,64:6.964521e-01):5.457492e-01,61:2.005119e-01):1.277063e+00):4.564692e-01):8.859118e-01,39:7.686542e-01):4.…
	tree gen.6016000 = [&U] (((25:6.594851e-01,(((((((39:7.643607e-01,(29:1.853778e+00,(10:1.391727e+00,(61:2.891871e-01,(67:3.185062e-01,64:6.307989e-01):6.860128e-01):1.265154e+00):3.985465e-01):6.018663e-01):5.956306e-01,((47:5.324406e-01,49:1.102819e-01):1.761808e-01,48:3.401288e-02):1.348283e+00):2.591996e+01,3:1.832532e+00):8.541066e-02,((((53:1.487992e+00,43:1.011380e+00):6.614625e-01,9:1.2706…
	tree gen.2124000 = [&U] (2:5.207449e-01,(62:4.751500e-01,((44:2.374035e-01,45:4.300623e-01):8.138465e-01,(((((51:5.873758e-01,38:2.985349e-01):6.003330e-01,(23:5.763669e-01,(58:2.812985e-01,(((6:3.331043e-01,5:4.744651e-02):1.199761e-01,4:7.142920e-02):1.816505e-01,((((26:2.461443e-01,31:1.131755e+00):3.030217e-01,(37:2.491990e-01,36:8.540832e-01):3.546735e-01):1.034400e-01,(((7:5.345387e-01,8:1.…
	tree gen.1759500 = [&U] (2:5.042184e-01,((44:5.474620e-01,45:3.604800e-01):1.182295e+00,(62:1.001158e+00,((((((34:3.685790e+00,((50:1.450200e+00,52:1.568476e+00):3.682026e-01,(41:9.709429e-01,40:8.359367e-01):4.283225e-01):3.162786e-01):1.864430e-01,11:1.541350e+00):4.955894e-01,(((((13:3.265624e-01,20:4.633399e-01):6.915081e-01,19:5.383620e-01):8.074085e-01,14:2.895687e+00):4.346620e-01,25:1.300…
	tree gen.4121500 = [&U] ((62:7.839794e-01,(((((25:7.003581e-01,((((40:5.987924e-01,41:1.061189e+00):3.419289e-01,52:1.305268e+00):1.910765e-01,50:1.703024e+00):2.954914e-01,(14:1.721854e+00,34:2.499723e+00):3.209787e-01):8.330738e-02):6.468377e-02,((13:1.050849e-01,20:4.183513e-01):6.357972e-01,19:5.162345e-01):7.362196e-01):1.084902e-01,((((33:1.210298e+00,27:1.119440e+00):3.603051e-01,12:5.7426…
	tree gen.3084500 = [&U] ((62:4.137624e-01,((((53:8.694491e-01,43:9.932758e-01):7.601952e-01,9:1.345580e+00):5.036054e-02,((68:1.228135e-01,(32:1.044033e+00,56:1.131840e-01):3.539377e-01):1.708624e-01,15:4.560350e-01):1.609691e-01):1.804252e-01,((((((((33:9.676315e-01,27:7.464906e-01):2.221787e-01,(((57:5.758365e-01,(63:1.288404e+00,(16:1.057107e-01,18:1.316755e-01):2.059183e-01):1.203826e-01):6.8…
	tree gen.6234500 = [&U] (2:7.895115e-01,((((((17:9.207473e-01,55:8.510250e-01):6.795952e-03,(12:3.365280e-01,(33:1.694366e+00,27:1.264625e+00):7.229058e-02):2.524181e-01):9.993713e-02,((57:1.007404e+00,((16:2.041394e-01,18:5.085163e-02):6.586258e-01,(11:1.812129e+00,63:1.436250e+00):8.005521e-02):2.933321e-01):1.922280e-02,21:6.829605e-01):2.247507e-01):2.885023e-01,((((31:1.434272e+00,((26:6.142…
	tree gen.1344000 = [&U] (2:6.090067e-01,(((((30:9.339617e-01,(((51:9.246019e-01,38:2.668318e-01):9.246902e-01,((59:1.694873e+00,(35:6.873639e-01,60:3.974826e-01):3.443532e-01):2.763986e-02,((54:1.054044e+00,22:1.995500e-01):3.081518e-01,46:9.476798e-01):4.625969e-01):1.324311e-01):6.590063e-02,(23:7.478416e-01,((((6:2.198629e-01,5:9.865091e-02):9.466243e-02,4:1.380001e-01):2.744753e-01,58:3.24271…
	tree gen.6023000 = [&U] (2:4.623083e-01,(((3:1.114298e+00,((((17:1.086970e+00,(12:2.695032e-01,(33:1.378505e+00,27:6.324413e-01):1.778316e-01):1.392116e-01):2.771476e-02,55:6.402086e-01):6.352586e-02,(42:1.265407e+00,(21:3.683545e-01,(((16:1.235437e-01,18:1.371461e-01):3.327799e-01,63:1.922003e+00):2.132990e-01,57:4.447980e-01):1.470129e-01):1.239099e-01):1.578506e-01):7.124586e-02,((((40:5.51966…
	tree gen.1566500 = [&U] (2:5.075821e-01,(((59:9.826287e-01,(60:2.868909e-01,35:4.440634e-01):1.352611e-01):2.817320e-01,((22:2.399829e-01,54:8.846587e-01):2.057118e-01,46:9.552735e-01):3.819716e-01):1.208359e-01,((38:2.252682e-01,51:5.070703e-01):9.832747e-01,((30:1.000444e+00,((45:2.370060e-01,44:4.264931e-01):1.141162e+00,(((25:6.176193e-01,((13:3.855472e-01,20:2.107345e-01):7.917802e-01,19:5.8…
	tree gen.5130000 = [&U] ((62:5.333882e-01,((((53:1.547452e+00,43:6.351869e-01):1.106639e+00,(((32:1.021406e+00,56:1.357054e-01):5.394667e-01,68:1.011628e-01):4.706623e-01,15:7.659028e-01):4.925036e-01):1.242491e-01,(((((((38:5.173633e-01,51:7.295591e-01):8.827528e-01,((54:8.395318e-01,22:4.467683e-01):3.338508e-01,46:8.037405e-01):2.420124e-01):6.266318e-02,((60:5.601071e-01,35:6.723627e-01):3.77…
	tree gen.1997000 = [&U] (2:4.955159e-01,((62:1.206237e+00,(45:6.024766e-01,44:5.400136e-01):1.447995e+00):1.103481e-01,(25:9.734015e-01,((14:3.269188e+00,((13:3.487348e-01,20:2.993280e-01):7.868468e-01,19:9.864579e-01):4.153406e-01):9.394971e-02,((((((55:1.534444e+00,17:8.675018e-01):2.518479e-02,((33:1.852218e+00,27:8.893739e-01):4.558166e-01,12:8.788091e-01):9.261974e-02):1.480747e-01,(21:4.450…
	tree gen.5861000 = [&U] (2:5.345602e-01,(((((30:7.906125e-01,(44:2.104966e-01,45:2.611502e-01):1.280430e+00):6.758625e-02,(((60:3.277638e-01,35:3.974098e-01):1.844263e-01,(59:6.391132e-01,(46:8.412070e-01,(54:8.626291e-01,22:9.923022e-02):4.874885e-02):3.566717e-01):2.654087e-01):7.949703e-02,(((43:5.958902e-01,53:1.308395e+00):7.723801e-01,((((36:7.342784e-01,37:2.429416e-01):4.924625e-01,(26:2.…
	tree gen.3037500 = [&U] ((((((68:1.067464e-01,(32:8.683621e-01,56:1.060815e-01):2.993398e-01):2.539050e-01,15:7.400747e-01):2.724132e-01,(9:1.036534e+00,(30:5.085034e-01,((((38:2.737386e-01,51:4.875175e-01):5.675702e-01,23:4.482448e-01):1.655060e-01,((((5:7.820083e-02,6:2.748337e-01):1.092144e-01,4:2.164035e-01):3.953479e-01,58:3.942966e-01):4.860778e-02,(((((65:3.436072e-01,66:1.687435e-01):5.58…
	tree gen.4119000 = [&U] ((((((14:1.968758e+00,(((52:1.242525e+00,(40:5.636001e-01,41:6.964818e-01):1.693823e-01):1.384969e-01,50:1.439472e+00):1.446946e-01,34:2.406864e+00):7.959736e-02):1.726903e-01,((3:1.133588e+00,(((9:1.084914e+00,30:6.423028e-01):2.767102e-02,(((59:1.418162e+00,(38:7.017794e-02,51:8.886491e-01):9.691943e-01):8.012768e-02,(46:1.123719e+00,(22:1.241474e-01,54:7.777003e-01):2.2…
	tree gen.2413000 = [&U] (2:6.919833e-01,(62:4.804890e-01,(((15:8.939259e-01,((56:1.575158e-01,32:8.193508e-01):4.544256e-01,68:1.179312e-01):6.199333e-01):2.153232e-01,(43:1.063702e+00,53:1.593438e+00):4.184536e-01):3.046306e-01,(((25:6.468111e-01,(((13:4.596330e-01,20:2.410323e-01):7.044438e-01,19:6.597704e-01):5.403934e-01,14:3.282699e+00):2.480085e-01):2.707218e-02,(3:1.092207e+00,((11:1.59674…
	tree gen.1599000 = [&U] (2:4.845943e-01,(62:5.917385e-01,(((43:8.488108e-01,53:2.409133e+00):1.018631e+00,(15:6.791122e-01,((56:1.905933e-01,32:1.216675e+00):6.921960e-01,68:1.782382e-01):8.065964e-01):1.352003e-01):3.466056e-01,(((21:3.901313e-01,(57:4.806454e-01,((63:1.490064e+00,11:2.113759e+00):1.880652e-01,(18:7.572772e-02,16:1.922827e-01):4.319272e-01):1.920074e-01):2.848821e-01):2.876589e-…
	tree gen.1482500 = [&U] (2:4.277197e-01,(((((((12:3.768459e-01,55:7.808833e-01):2.738923e-01,((17:7.692335e-01,((((63:2.059259e+00,11:1.743697e+00):1.670881e-01,(16:1.645211e-01,18:7.181985e-02):4.698395e-01):1.026577e-01,57:6.333638e-01):1.925833e-01,21:5.768683e-01):1.263894e-01):3.160150e-02,(27:1.157402e+00,33:1.738656e+00):5.011496e-01):4.183649e-02):2.118520e-01,(((14:2.360915e+00,((13:2.70…
	tree gen.2256500 = [&U] (2:4.556974e-01,((62:5.809370e-01,(((((((13:2.710484e-01,20:1.710809e-01):4.192083e-01,19:7.584562e-01):5.705140e-01,25:5.866962e-01):7.871808e-02,((40:8.602026e-01,41:7.786806e-01):4.581425e-01,(52:1.074237e+00,50:1.657177e+00):7.885464e-04):4.679691e-01):2.020049e-01,((((14:2.073557e+00,34:2.741278e+00):2.027832e-01,11:1.526984e+00):2.285704e-01,((12:4.346857e-01,(55:4.5…
	tree gen.2635500 = [&U] (2:3.923826e-01,(((((((23:5.291743e-01,(58:3.874733e-01,(((43:5.213963e-01,53:1.441241e+00):3.810397e-01,((6:2.363867e-01,5:3.201022e-02):1.464955e-01,4:1.432748e-01):1.355704e-01):1.664801e-01,(((24:2.747161e+00,(66:1.924727e-01,65:2.666997e-01):5.124306e-01):2.668811e-01,28:7.758503e-01):4.688250e-01,((37:3.802546e-01,36:8.492598e-01):4.674168e-01,((26:5.898422e-01,(7:6.…
	tree gen.2637000 = [&U] (2:3.678146e-01,((((((((41:1.136066e+00,40:1.989707e-01):3.420091e-01,(52:8.655727e-01,50:1.286786e+00):2.230797e-01):4.670531e-02,34:1.883214e+00):5.383822e-01,((25:3.754706e-01,(42:7.191453e-01,3:6.018122e-01):2.509504e-01):1.129781e-02,((13:1.851006e-01,20:3.500902e-01):4.722552e-01,19:9.094457e-01):3.130612e-01):6.475334e-03):2.137766e-01,(14:1.562554e+00,(((33:1.64138…
	tree gen.5039000 = [&U] (2:5.448661e-01,(((((30:1.021208e+00,(((59:1.194190e+00,((54:9.550726e-01,46:1.095944e+00):1.676073e-01,22:1.643122e-01):4.505419e-01):1.796093e-01,(60:4.706345e-01,35:4.964806e-01):4.826949e-01):1.311600e-01,((23:6.317879e-01,(51:6.897479e-01,38:3.338558e-01):6.181808e-01):2.450760e-01,((58:5.769970e-01,((6:2.699970e-01,5:1.460536e-01):1.778066e-01,4:8.077300e-02):2.57134…
	tree gen.1770000 = [&U] (2:7.184775e-01,(((45:3.608756e-01,44:3.721200e-01):1.177316e+00,((((68:1.881998e-02,(32:1.015932e+00,56:3.273317e-01):7.032543e-01):6.413802e-01,15:6.441650e-01):5.644212e-01,(((25:1.010068e+00,(((13:2.935902e-01,20:6.274179e-01):1.006025e+00,19:1.087913e+00):8.324671e-01,14:2.245644e+00):5.433406e-02):3.027837e-02,(((34:3.566463e+00,((40:7.444785e-01,41:8.927667e-01):4.1…
	tree gen.4052500 = [&U] ((62:7.310182e-01,((45:4.462182e-01,44:3.115963e-01):1.266713e+00,(((((25:7.079044e-01,(((13:3.560566e-01,20:1.953324e-01):9.128137e-01,19:7.053659e-01):5.553236e-01,14:2.313666e+00):2.519320e-01):7.069934e-02,((52:1.438007e+00,50:1.193101e+00):4.358724e-01,(40:5.846008e-01,41:7.716468e-01):2.161243e-01):4.036309e-01):2.796076e-01,((((42:8.751861e-01,55:6.472601e-01):2.599…
	tree gen.3837000 = [&U] ((62:5.844908e-01,(((((32:8.842782e-01,56:1.783042e-01):3.958535e-01,68:2.241133e-01):4.873716e-01,15:7.193258e-01):6.396835e-01,((53:1.778406e+00,43:9.690392e-01):5.616776e-01,9:1.191385e+00):5.853968e-02):8.603971e-02,((((((65:4.383868e-01,66:2.816606e-01):2.920512e-01,(((48:1.027952e-01,(49:2.678711e-01,47:2.777402e-01):1.962426e-01):5.299861e-01,(39:1.240924e+00,(29:1.…
	tree gen.2717000 = [&U] (((((68:1.036065e-01,(32:9.603389e-01,56:2.469378e-01):3.305717e-01):3.158350e-01,15:4.343097e-01):2.556707e-01,((((((13:2.365159e-01,20:3.229526e-01):8.929465e-01,19:5.431173e-01):3.355954e-01,14:1.866721e+00):2.060791e-01,25:7.365237e-01):1.021561e-01,((((42:1.044807e+00,55:8.103871e-01):1.631392e-01,17:6.347112e-01):1.788250e-01,((12:4.886059e-01,(27:6.745372e-01,33:1.1…
	tree gen.3259500 = [&U] ((62:7.658958e-01,(((((68:1.488795e-01,(32:1.092806e+00,56:1.856142e-01):3.633358e-01):7.950973e-01,15:6.843587e-01):5.358536e-01,((3:1.210928e+00,((((55:6.973391e-01,42:1.320897e+00):1.966805e-01,17:8.425441e-01):7.083766e-02,((33:1.197245e+00,27:9.926704e-01):3.477546e-01,12:5.684784e-01):1.321850e-01):4.297080e-02,(21:5.459300e-01,(((16:1.467065e-01,18:1.909237e-01):3.8…
	tree gen.5436000 = [&U] (2:4.984822e-01,(62:3.719307e-01,(((43:6.262006e-01,53:1.872308e+00):7.240732e-01,(15:5.214263e-01,((56:1.952594e-01,32:1.400763e+00):4.853095e-01,68:5.766471e-02):6.516333e-01):5.393621e-01):2.617725e-02,(((((30:7.744345e-01,(((31:1.262687e+00,(36:1.031577e+00,37:4.978312e-01):5.976418e-01):9.172293e-02,26:1.026810e+00):2.610641e-01,((((24:1.878338e+00,(((48:8.316350e-02,…
	tree gen.4522000 = [&U] (2:4.884947e-01,(62:6.142734e-01,(((15:6.258910e-01,((56:2.954394e-01,32:8.199175e-01):2.805089e-01,68:2.045066e-01):4.279839e-01):3.606576e-01,((55:6.344759e-01,((17:8.694745e-01,((33:1.292488e+00,27:8.887058e-01):3.878911e-01,12:5.102930e-01):1.230527e-01):3.110154e-02,(((63:1.186808e+00,57:2.985925e-01):1.104471e-01,(18:1.170944e-01,16:1.364800e-01):6.162438e-01):2.5932…
	tree gen.4059500 = [&U] ((((((13:1.367608e-01,20:2.242922e-01):8.688303e-01,19:6.412387e-01):4.249151e-01,25:5.814577e-01):2.798862e-01,((((((32:9.959294e-01,56:3.572317e-01):4.094244e-01,68:1.067070e-01):3.489578e-01,15:5.064599e-01):4.708342e-01,(((42:7.868385e-01,3:7.304781e-01):1.601956e-01,((52:1.002797e+00,((40:5.497187e-01,41:7.397859e-01):2.604202e-01,50:1.504056e+00):1.267853e-01):5.2904…
	tree gen.3758000 = [&U] (((62:4.531391e-01,((((9:1.024528e+00,(30:7.697671e-01,(31:1.416401e+00,(26:6.038041e-01,((37:4.715970e-01,36:6.273345e-01):5.480826e-01,(((7:9.542150e-02,8:6.243170e-01):4.123737e+00,28:9.187356e-01):4.124620e-01,((65:2.346942e-01,66:1.679314e-01):7.902102e-01,(((48:1.977356e-01,(49:1.010645e-01,47:2.285104e-01):4.090924e-02):5.120751e-01,(39:7.181909e-01,(29:1.212230e+00…
	tree gen.2584000 = [&U] ((((45:4.211446e-01,44:3.870929e-01):1.491728e+00,(((30:7.703413e-01,(((38:2.468438e-01,51:6.354734e-01):5.383587e-01,((22:3.458645e-01,(46:8.386507e-01,54:4.985818e-01):1.816885e-01):4.480955e-01,(59:9.535225e-01,(60:4.009414e-01,35:4.123828e-01):2.062424e-01):1.235625e-01):4.402030e-02):6.950296e-02,(((58:2.752842e-01,(4:2.217338e-01,(5:1.076538e-01,6:2.829917e-01):1.259…
	tree gen.2790000 = [&U] (2:4.442521e-01,(((((((57:6.079017e-01,((18:1.313909e-01,16:8.721497e-02):6.898532e-01,(11:2.123644e+00,63:1.716066e+00):1.817199e-01):1.169200e-01):1.579084e-01,21:4.708019e-01):2.747240e-01,(17:8.064050e-01,((42:1.524071e+00,55:7.834237e-01):2.365439e-01,((33:1.645108e+00,27:9.186179e-01):4.092107e-01,12:4.398717e-01):2.034206e-01):1.906395e-01):2.664138e-01):1.190694e-0…
	tree gen.2949000 = [&U] (2:8.251106e-01,(62:5.250015e-01,(9:1.901556e+00,(((44:5.619193e-01,45:5.671232e-01):1.534559e+00,(30:1.254709e+00,((((23:8.634178e-01,(51:8.995867e-01,38:3.727883e-01):1.388382e+00):4.307079e-01,((58:4.561155e-01,((6:3.942332e-01,5:7.078395e-03):2.001705e-01,4:3.147582e-01):4.022097e-01):2.105582e-01,(((((65:2.622730e-01,66:1.151749e-01):9.851656e-01,(24:3.637151e+00,((48…
	tree gen.4795500 = [&U] (2:5.888569e-01,(62:7.386269e-01,(25:4.924984e-01,(((13:2.247715e-01,20:3.712615e-01):5.042593e-01,19:1.002493e+00):6.011866e-01,(((34:2.520259e+00,14:2.474084e+00):1.769763e-01,((52:1.452525e+00,(41:1.003880e+00,40:3.938178e-01):6.604908e-01):1.354664e-01,50:1.168776e+00):3.776050e-01):1.349052e-01,((((17:8.353488e-01,(((27:9.167445e-01,33:1.779534e+00):2.813459e-01,12:5.…
	tree gen.5554500 = [&U] (2:4.669495e-01,(62:6.239489e-01,(((((13:3.155041e-01,20:4.535769e-01):6.331061e-01,19:6.634057e-01):7.847544e-01,14:2.329151e+00):3.679880e-01,(((3:1.414726e+00,(11:1.538322e+00,((50:1.778191e+00,52:1.257272e+00):8.036749e-02,(40:6.729831e-01,41:9.142275e-01):3.159843e-01):7.417781e-01):1.418401e-01):7.336698e-02,(((12:3.746424e-01,(27:9.162730e-01,33:1.400418e+00):2.0829…
	tree gen.1395500 = [&U] (2:3.862230e-01,(((((15:7.840774e-01,((56:8.341416e-02,32:1.085494e+00):3.081581e-01,68:1.439722e-01):4.536706e-01):4.374409e-01,(((((34:3.511041e+00,11:1.359270e+00):2.014843e-01,((52:6.510075e-01,50:1.444722e+00):2.351967e-01,(41:8.757665e-01,40:8.134185e-01):3.730534e-01):2.363647e-01):3.792116e-01,(42:9.181288e-01,3:1.126809e+00):2.918649e-01):1.659958e-01,((14:2.02482…
	tree gen.4670500 = [&U] (2:5.217597e-01,(((((43:1.117306e+00,53:1.425796e+00):4.443016e-01,(15:4.673007e-01,((56:2.736027e-01,32:9.026830e-01):2.359687e-01,68:2.821632e-01):3.851199e-01):3.567428e-01):1.069480e-01,((((55:8.276156e-01,(((33:1.055773e+00,27:8.743229e-01):3.471523e-01,12:3.025553e-01):1.678703e-01,17:6.294621e-01):1.825714e-01):8.951816e-02,((57:5.660136e-01,((11:1.471646e+00,63:1.2…
	tree gen.1457500 = [&U] (2:9.175077e-01,(62:5.850248e-01,(((((14:2.413531e+00,((((13:1.636223e-01,20:2.712669e-01):8.323317e-01,19:5.194657e-01):5.744629e-01,25:5.889358e-01):1.004989e-01,3:1.448924e+00):2.752085e-02):7.502070e-02,(((41:8.685555e-01,40:4.970567e-01):6.455890e-01,(50:2.088704e+00,52:1.309669e+00):3.960771e-01):2.451244e-01,34:2.426756e+00):2.778366e-01):2.887043e-01,(((((27:9.1906…
	tree gen.2656000 = [&U] (2:7.853339e-01,(((15:7.612461e-01,((56:1.638188e-01,32:1.241085e+00):4.914088e-01,68:1.556309e-01):3.601168e-01):4.665864e-01,((((((((((47:5.328753e-01,49:2.167074e-01):1.712154e-01,48:2.130177e-01):4.095304e-01,(39:1.277678e+00,(29:1.576860e+00,(10:1.585301e+00,((67:2.423605e-01,64:5.696562e-01):6.544615e-01,61:4.093176e-01):1.916879e+00):4.255946e-01):5.120302e-01):1.25…
	tree gen.1299500 = [&U] (2:5.173932e-01,(62:4.344494e-01,(((((57:5.616443e-01,((18:1.520388e-01,16:1.161783e-01):1.473005e-01,63:1.796771e+00):5.018741e-01):2.090216e-01,21:5.087399e-01):1.146884e-01,(55:7.169799e-01,(17:7.463480e-01,(12:1.898443e-01,(27:1.044628e+00,33:1.596165e+00):1.564913e-01):3.158922e-01):2.440322e-02):1.830957e-01):1.654452e-01,(((((((13:2.531626e-01,20:2.061196e-01):8.702…
	tree gen.4024500 = [&U] (2:7.704739e-01,(62:6.646750e-01,(((((((63:1.495873e+00,(16:1.893446e-01,18:1.751801e-01):3.356457e-01):3.908111e-01,57:6.840339e-01):4.602752e-02,21:4.364030e-01):2.428174e-01,((((27:1.234863e+00,33:1.995043e+00):4.622665e-01,12:5.851357e-01):1.576833e-01,55:1.050265e+00):4.561393e-02,17:1.077422e+00):2.157559e-01):2.340226e-01,(((52:1.717627e+00,(41:1.197110e+00,40:3.928…
	tree gen.5680000 = [&U] ((((45:2.857027e-01,44:5.322730e-01):1.330682e+00,(((((30:9.637919e-01,(((26:5.508797e-01,(37:4.333129e-01,36:9.775282e-01):6.215923e-01):4.766668e-03,31:1.614315e+00):2.434717e-01,((7:2.680184e-01,8:7.451143e-01):4.855483e+00,(28:1.127390e+00,((((39:1.588926e+00,(29:1.172594e+00,((61:9.860963e-02,(67:4.323229e-01,64:5.239074e-01):4.847637e-01):1.638817e+00,10:8.185871e-01…
	tree gen.5244000 = [&U] (2:5.116102e-01,(62:7.685644e-01,((((44:6.757705e-01,45:3.606891e-01):1.289792e+00,(30:1.187248e+00,(((23:5.028643e-01,(51:8.575549e-01,38:9.130901e-01):9.755525e-01):4.821248e-01,(58:4.030953e-01,(((6:3.127828e-01,5:3.255030e-02):2.703172e-01,4:1.459878e-01):2.571980e-01,((((31:1.562414e+00,26:5.731008e-01):9.413516e-02,(36:1.158997e+00,37:5.196490e-01):7.103503e-01):3.59…
	tree gen.4764000 = [&U] ((62:1.013691e+00,((((13:1.940455e-01,20:3.097981e-01):7.580328e-01,19:1.217394e+00):6.132545e-01,((((((21:3.661490e-01,(57:8.350168e-01,((16:1.970904e-01,18:1.117363e-01):2.167633e-01,63:1.631367e+00):5.762116e-01):1.672541e-01):3.478339e-01,(((17:1.205655e-01,(39:1.252628e+00,((29:1.980741e+00,(10:1.600553e+00,(61:2.371481e-01,(67:4.533507e-01,64:5.449559e-01):1.169744e+…
	tree gen.1853000 = [&U] (2:4.411645e-01,((((((55:8.220648e-01,17:7.977191e-01):3.921197e-02,((21:3.727370e-01,((63:1.527797e+00,(16:1.550680e-01,18:6.605884e-02):1.884740e-01):2.519117e-01,57:5.751445e-01):8.065198e-02):3.469815e-01,((33:1.672200e+00,27:1.062000e+00):3.113127e-01,12:4.730780e-01):2.070897e-01):1.259126e-01):1.425241e-01,(((((50:1.544061e+00,52:1.275929e+00):1.110122e-01,(40:5.679…
	tree gen.2688000 = [&U] ((62:6.328552e-01,(((9:1.023864e+00,((((((31:1.372057e+00,26:2.422630e-01):3.352704e-01,(37:3.244798e-01,36:8.757297e-01):4.946466e-01):1.416123e-01,((28:9.642484e-01,(7:3.541199e-01,8:6.028339e-01):3.693067e+00):1.266937e-01,((24:1.601084e+00,(((29:1.304551e+00,(10:8.500307e-01,(61:9.622630e-02,(67:2.820191e-01,64:2.261738e-01):5.167009e-01):9.546960e-01):3.907077e-01):3.…
	tree gen.3503000 = [&U] (((45:2.766496e-01,44:4.298527e-01):9.528384e-01,(((9:8.534738e-01,((((((((40:4.103958e-01,41:8.485121e-01):3.005040e-01,34:2.234590e+00):9.634795e-02,(52:7.754862e-01,50:1.211250e+00):2.084578e-01):3.443502e-01,11:1.140407e+00):1.706048e-01,(42:1.297275e+00,3:9.119597e-01):2.536472e-01):4.524978e-03,(((57:3.290177e-01,(63:1.121841e+00,(16:1.477695e-01,18:8.498912e-02):3.2…
	tree gen.5457000 = [&U] ((((((9:1.413026e+00,((45:4.848619e-01,44:3.103561e-01):1.399330e+00,(30:8.137995e-01,(((31:1.158114e+00,((24:3.338651e+00,(65:2.318018e-01,66:2.944380e-01):4.551501e-01):2.325150e-01,(28:7.835909e-01,(7:5.857879e-01,8:2.015426e-01):4.148904e+00):3.009936e-01):3.332301e-01):1.362886e-02,26:5.084463e-01):7.782458e-02,(37:2.831810e-01,36:8.540530e-01):4.138057e-01):3.476600e…
	tree gen.3460000 = [&U] (((((25:6.138134e-01,(50:1.552084e+00,((41:7.037685e-01,40:4.626588e-01):3.428036e-01,52:1.246230e+00):9.742648e-03):3.954698e-01):2.402983e-01,((42:1.276136e+00,3:7.608582e-01):1.990111e-01,((((((59:1.422902e+00,(60:2.967392e-01,35:4.554458e-01):2.207974e-01):1.202270e-01,((22:1.630469e-01,54:5.510941e-01):2.673951e-01,46:7.524656e-01):4.817566e-01):1.229048e-01,(((38:5.5…
	tree gen.4818000 = [&U] (2:4.871695e-01,(62:6.226684e-01,((((15:7.850064e-01,((56:1.081902e-01,32:8.794176e-01):5.367319e-01,68:9.591939e-02):4.813160e-01):2.035463e-01,(43:6.811976e-01,53:1.136788e+00):8.631472e-01):9.918132e-02,((((11:1.561953e+00,3:1.173751e+00):8.781005e-02,((55:7.543802e-01,(((27:9.250061e-01,33:1.339594e+00):2.057589e-01,12:3.839230e-01):2.384784e-01,17:9.728075e-01):1.4368…
	tree gen.5575000 = [&U] (2:4.616704e-01,(62:4.961888e-01,(9:1.193525e+00,(((15:7.312738e-01,((56:2.358404e-01,32:7.757450e-01):3.297282e-01,68:5.855682e-02):4.537767e-01):6.707503e-01,((((12:4.634467e-01,(55:6.435203e-01,42:1.151632e+00):8.254451e-02):8.689801e-02,((21:5.422236e-01,(((16:7.919926e-02,18:1.356237e-01):2.197070e-01,(63:1.153698e+00,11:1.506237e+00):4.973483e-01):1.115265e-01,(57:2.…
	tree gen.4695000 = [&U] ((62:4.207697e-01,((((32:8.203008e-01,56:1.622737e-01):4.008436e-01,68:3.030127e-02):4.260345e-01,15:3.327505e-01):3.662863e-01,((((55:6.376124e-01,((12:2.445462e-01,(27:6.797553e-01,33:9.691187e-01):9.077047e-02):2.101520e-01,17:6.155795e-01):1.633100e-01):1.178425e-01,((57:4.446213e-01,21:4.471302e-01):1.283210e-01,((16:1.609616e-01,18:8.593708e-02):2.604311e-01,(11:1.09…
	tree gen.5723000 = [&U] (((((((14:2.095213e+00,((13:1.511571e-01,20:1.837242e-01):7.792854e-01,19:6.826475e-01):4.991780e-01):2.282182e-01,25:7.575617e-01):1.706140e-01,(((17:9.640726e-01,(12:7.253397e-01,(27:1.118611e+00,33:1.597714e+00):3.340148e-01):1.431079e-01):7.577334e-02,(55:1.096035e+00,(((63:1.434131e+00,(16:1.339578e-01,18:1.573653e-01):3.904842e-01):3.563395e-01,57:3.408219e-01):2.715…
	tree gen.1953000 = [&U] ((((3:3.499364e-01,9:1.437428e-01):7.134006e-02,(50:2.971437e-01,52:1.961871e-01):8.628814e-02):2.078442e-03,((((41:2.397772e-01,40:2.632368e-01):2.607328e-01,((34:2.327723e-01,14:2.261661e-01):9.203642e-03,(11:2.605818e-01,((57:3.832228e-02,((18:2.247945e-02,16:2.329582e-02):2.601820e-01,(7:4.135594e-01,8:3.234431e-01):1.902077e-01):3.215163e-02):7.904651e-02,((((63:3.967…
	tree gen.2762000 = [&U] ((23:4.120224e-01,((((((54:1.937081e-01,46:2.616735e-01):2.136911e-02,22:2.830460e-01):2.124578e-01,(35:1.318819e-01,60:2.670473e-01):1.877116e-01):1.884524e-02,30:3.637753e-01):6.989560e-02,((38:9.085889e-02,51:2.157635e-01):1.594086e-01,(34:3.633165e-01,((((14:1.702426e-01,(((21:2.109492e-01,12:8.148660e-02):8.023976e-02,((55:2.328184e-01,17:1.452491e-01):1.052874e-01,((…
	tree gen.3446000 = [&U] (((38:1.294533e-01,51:1.835800e-01):1.401197e-01,(((22:1.608900e-01,(46:2.927571e-01,54:1.595376e-01):1.336284e-01):1.346739e-01,(60:2.145214e-01,35:9.551189e-02):1.155077e-01):7.902510e-02,(23:5.772479e-01,(((((((((48:6.106102e-03,47:1.166609e-01):3.475434e-02,49:5.757122e-02):5.067182e-01,62:4.684818e-01):1.546324e-02,39:7.937604e-01):9.885501e-02,((10:3.146617e-01,29:3.…
	tree gen.3454000 = [&U] (((((((38:2.088490e-01,51:1.983458e-01):2.878322e-01,(((((45:3.957071e-02,44:2.660192e-02):1.373170e-01,59:3.933903e-01):5.730215e-02,58:4.982957e-01):4.827291e-02,30:2.917493e-01):9.553835e-02,(((5:4.933541e-02,6:7.864328e-02):5.289839e-02,4:1.779010e-01):2.567233e-01,((26:3.739891e-01,(37:7.036953e-01,36:5.800258e-01):4.923264e-01):2.588298e-01,((62:2.484512e-01,39:5.970…
	tree gen.1336000 = [&U] ((((33:3.898853e-01,(((19:2.900761e-01,(13:2.920910e-02,20:5.685471e-02):2.165796e-01):1.421622e-01,25:2.302355e-01):1.589126e-02,(43:4.783054e-01,42:3.022810e-01):3.316172e-01):5.436571e-02):9.391514e-03,((((15:4.724996e-02,((56:5.281166e-02,68:1.338292e-02):1.990004e-01,32:1.677131e-01):1.846125e-01):6.246257e-02,(52:2.168638e-01,50:4.222904e-01):1.186442e-01):1.204613e-…
	tree gen.3633000 = [&U] (((((19:2.486108e-01,(13:2.054727e-02,20:1.468446e-02):1.994586e-01):1.548107e-01,(25:1.893673e-01,42:5.387309e-01):1.159734e-01):1.065497e-01,((((((6:3.705459e-02,4:1.522256e-01):1.717879e-02,5:4.226633e-02):1.106401e-01,23:3.044948e-01):1.766972e-01,((30:4.137069e-01,((((65:1.602325e-01,66:3.098032e-02):2.052183e-01,24:2.905240e-01):9.749831e-02,((28:2.361318e-01,53:3.65…
	tree gen.2664500 = [&U] ((((((47:6.504959e-02,(48:6.690919e-02,49:2.642805e-02):5.282290e-02):5.402832e-01,(39:5.954930e-01,62:2.450687e-01):4.254579e-02):6.073865e-02,(((64:2.081423e-01,67:1.051114e-01):1.109941e-01,61:2.413234e-01):2.406303e-01,(10:2.251462e-01,29:2.549538e-01):1.525635e-01):5.719448e-02):4.860425e-02,3:3.930652e-01):6.894980e-02,((9:1.521229e-01,34:2.547206e-01):6.461874e-02,(…
	tree gen.2904500 = [&U] ((((((30:3.144740e-01,(((65:7.288199e-02,66:1.979939e-01):2.739043e-01,24:6.548721e-01):5.853603e-02,(31:5.262640e-01,((28:3.363229e-01,53:3.443409e-01):8.427329e-02,(26:1.844939e-01,(36:4.668124e-01,37:3.526155e-01):5.294811e-01):1.856457e-01):8.509331e-02):7.163135e-02):6.131805e-02):2.054427e-02,(((4:1.386699e-01,6:8.447798e-02):3.216591e-02,5:1.711853e-02):1.531790e-01…
	tree gen.3050000 = [&U] ((((((58:3.150389e-01,((6:3.274663e-02,4:1.263819e-01):3.560537e-02,5:4.406540e-02):1.529220e-01):8.280103e-02,(30:3.315212e-01,(((31:4.576729e-01,(28:4.113388e-01,((36:2.777527e-01,37:4.033920e-01):5.338071e-01,26:2.612893e-01):7.134543e-02):1.244436e-02):1.550281e-01,((24:4.685310e-01,(65:1.353741e-01,66:1.063817e-01):1.411405e-01):1.189315e-01,((43:4.970298e-01,42:5.527…
	tree gen.1618500 = [&U] (((38:1.499319e-01,51:1.974306e-01):1.916087e-01,((((((((40:3.764012e-01,41:2.838941e-01):2.189587e-01,((((27:1.709499e-01,((17:1.947203e-01,(63:3.700432e-01,55:2.257986e-01):3.210635e-02):5.448201e-02,(12:7.446677e-02,21:1.983405e-01):1.241043e-02):2.939466e-03):3.017124e-02,(57:3.049432e-02,((18:4.049227e-03,16:6.975723e-02):2.196429e-01,(8:3.214754e-01,7:2.923208e-01):1…
	tree gen.3777500 = [&U] (((23:5.759260e-01,((38:6.748432e-02,51:1.173989e-01):1.544830e-01,((22:1.170846e-01,(46:3.163772e-01,54:1.694903e-01):3.678409e-02):2.112315e-01,(60:2.388597e-01,35:1.278264e-01):8.188687e-02):5.508534e-02):2.935959e-03):3.706961e-02,((((((((68:1.625442e-02,56:6.441750e-02):9.734953e-02,32:2.031357e-01):1.486805e-01,15:8.892623e-02):9.371273e-02,(11:2.091582e-01,(52:2.626…
	tree gen.2093500 = [&U] ((((((19:2.305536e-01,(13:3.545772e-02,20:2.090734e-02):2.318063e-01):1.643090e-01,(42:5.719394e-01,43:4.156432e-01):1.283651e-01):6.659212e-02,25:3.137012e-01):2.437158e-02,33:2.880476e-01):7.390045e-02,((((58:3.062740e-01,((6:2.110833e-02,4:1.099876e-01):3.842724e-02,5:2.933292e-02):1.385311e-01):7.245168e-02,((((24:3.671744e-01,(65:7.800531e-02,66:1.119913e-01):1.160782…
	tree gen.4233500 = [&U] (((((((((55:2.273055e-01,17:1.692032e-01):5.148013e-02,((27:1.279701e-01,(63:2.366391e-01,(((8:2.360442e-01,7:2.749451e-01):2.307498e-01,(18:3.044622e-02,16:4.950950e-03):2.736275e-01):7.696523e-02,57:4.725690e-02):5.522826e-02):4.795606e-02):5.002160e-02,(12:7.569516e-02,21:1.528707e-01):2.082693e-02):8.725157e-03):1.519478e-02,14:1.689874e-01):3.912668e-02,((((68:1.12865…
	tree gen.6218500 = [&U] (((((25:3.332990e-01,(((13:1.077407e-01,20:7.108607e-03):1.270576e-01,19:2.210987e-01):1.152835e-01,(42:6.112792e-01,43:5.257975e-01):1.722091e-01):1.222540e-01):8.435938e-02,33:2.956416e-01):3.848572e-02,((((11:2.509292e-01,((50:2.642030e-01,52:2.410898e-01):1.556305e-01,(((68:2.862796e-02,56:5.020407e-02):1.151585e-01,32:1.772775e-01):1.654182e-01,15:5.872207e-02):8.1952…
	tree gen.2161500 = [&U] ((((58:2.799553e-01,((5:2.728764e-02,4:1.611281e-01):2.808733e-03,6:5.380158e-02):1.282820e-01):8.838454e-02,(((23:6.230080e-01,((22:2.159222e-01,(46:2.148862e-01,54:1.736885e-01):8.720725e-02):2.527282e-01,(35:1.388314e-01,60:3.015580e-01):1.802079e-02):1.948737e-01):4.887555e-02,((34:2.326027e-01,((38:2.099230e-01,51:2.118702e-01):2.128336e-01,(9:2.131452e-01,((((48:3.41…
	tree gen.5981500 = [&U] ((((22:9.224491e-02,(46:1.741196e-01,54:1.124398e-01):1.675099e-01):1.986848e-01,(60:2.193988e-01,35:1.325512e-01):1.203857e-01):1.443127e-01,(((38:1.844655e-01,51:2.448606e-01):1.406126e-01,23:3.438151e-01):6.914521e-03,(((((44:8.894932e-03,45:3.135542e-02):2.718090e-01,59:4.848896e-01):3.132530e-02,(((((53:3.867733e-01,28:3.739628e-01):1.922389e-01,(26:3.405905e-01,(36:3…
	tree gen.1606500 = [&U] (((((((((39:5.170734e-01,((48:3.849063e-02,49:8.452371e-02):3.324319e-02,47:8.819584e-02):3.931135e-01):3.166412e-04,62:1.800377e-01):9.920395e-02,(((64:2.700759e-01,67:1.440781e-01):1.310565e-01,61:1.293448e-01):2.511271e-01,(10:3.410253e-01,29:2.934870e-01):9.904939e-02):3.348872e-02):8.643774e-02,(3:4.966750e-01,9:1.250785e-01):1.405290e-01):4.689787e-03,34:2.666140e-01…
	tree gen.2531500 = [&U] ((30:4.627066e-01,((((43:6.055384e-01,53:3.091436e-01):6.800558e-02,(24:4.365031e-01,(66:1.072048e-01,65:1.280437e-01):2.538591e-01):3.485572e-02):6.564047e-02,((28:5.698919e-01,((37:8.327171e-01,36:1.546436e-01):6.598730e-01,26:1.097857e-01):9.733970e-02):1.776448e-01,31:2.906821e-01):8.480034e-02):8.165914e-02,((59:3.592705e-01,(45:5.742529e-02,44:2.327949e-02):1.553762e…
	tree gen.6173000 = [&U] (((((34:2.447994e-01,(((40:3.619378e-01,41:1.608947e-01):1.883294e-01,(3:3.996188e-01,9:8.317584e-02):1.001951e-01):6.038798e-02,(((((48:2.062014e-02,49:9.049576e-02):5.592149e-03,47:5.851086e-02):4.498579e-01,39:6.612614e-01):9.694711e-03,62:3.050116e-01):7.335336e-02,((10:2.445607e-01,29:2.911617e-01):8.804502e-02,((67:1.161476e-01,64:2.560616e-01):1.063516e-01,61:1.9444…
	tree gen.1381500 = [&U] (((((((27:1.601988e-01,((63:2.660347e-01,(((18:3.938359e-03,16:4.865237e-02):2.483105e-01,(7:4.980354e-01,8:4.430515e-01):1.486034e-01):8.135593e-02,57:1.041608e-01):7.457088e-02):4.827098e-02,((55:1.586437e-01,17:1.951772e-01):3.242409e-02,(14:2.638974e-01,(12:4.607097e-02,21:1.904185e-01):5.637495e-02):8.401744e-03):2.842814e-02):1.259800e-02):3.932728e-02,(((52:2.477142…
	tree gen.4170000 = [&U] ((((((3:2.755836e-01,9:1.829319e-01):8.286138e-02,34:2.723597e-01):1.938105e-02,(((39:4.002249e-01,(((49:4.130429e-02,48:6.854144e-02):1.259568e-02,47:4.891990e-02):5.042944e-01,62:1.301333e-01):4.470043e-02):5.104961e-02,((10:1.549456e-01,29:2.747301e-01):7.319725e-02,((64:1.482672e-01,67:1.902586e-01):1.931002e-01,61:1.519249e-01):1.608241e-01):5.220077e-02):1.121981e-01…
	tree gen.2808000 = [&U] ((((((3:3.408465e-01,9:1.859868e-01):3.274968e-02,(34:3.525789e-01,(((62:1.980828e-01,39:5.582154e-01):1.746795e-04,((48:1.802255e-02,49:1.235988e-01):7.404285e-04,47:8.975184e-02):5.172283e-01):6.970365e-02,((10:3.399995e-01,29:3.137936e-01):8.182752e-02,((64:2.577157e-01,67:1.344885e-01):5.482280e-02,61:1.997236e-01):1.858759e-01):7.180714e-02):1.129015e-01):6.437535e-03…
	tree gen.3870500 = [&U] ((((((23:3.515167e-01,(38:1.114790e-01,51:2.347528e-01):1.395008e-01):9.011983e-03,((35:2.001777e-01,60:1.806400e-01):2.369455e-01,((22:2.429365e-01,54:1.987554e-01):5.627298e-02,46:2.448076e-01):2.909332e-01):1.030700e-01):2.872146e-02,((((11:2.284986e-01,((52:2.640069e-01,50:4.484937e-01):1.897434e-01,(15:5.268940e-02,((56:6.512563e-02,68:5.042644e-02):1.662332e-01,32:2.…
	tree gen.4468000 = [&U] ((((((60:2.015525e-01,(35:7.523688e-02,((46:1.705850e-01,54:1.144276e-01):8.280639e-02,22:1.039854e-01):2.366032e-01):7.839193e-02):6.938064e-02,((7:2.134505e-01,8:4.379824e-01):8.026221e-02,39:4.930032e-01):1.017916e-01):7.969532e-02,(((((41:2.185225e-01,40:3.885873e-01):2.262724e-01,(38:7.759503e-02,51:2.141425e-01):1.847365e-01):5.427691e-02,((3:2.828455e-01,((10:1.6597…
	tree gen.5889500 = [&U] ((((23:3.681126e-01,((6:1.036854e-01,4:1.739381e-01):6.360823e-02,5:3.994526e-02):1.701654e-01):9.676551e-02,58:3.750262e-01):3.268985e-02,((((((66:1.136968e-01,65:1.929662e-01):2.542563e-01,24:3.468994e-01):8.182263e-03,(((42:1.071313e+00,43:1.520331e-01):3.066064e-01,(28:4.937124e-01,53:4.137227e-01):1.584691e-01):1.733356e-01,31:2.223409e-01):1.988945e-01):5.232095e-02,…
	tree gen.2673500 = [&U] ((((((((((56:5.056236e-02,68:2.594609e-02):1.850722e-01,32:1.294087e-01):1.620554e-01,15:5.903120e-02):1.071833e-01,(((41:1.831892e-01,40:2.252654e-01):2.933763e-01,(52:1.387986e-01,50:4.600486e-01):2.069010e-01):4.618043e-02,11:1.796989e-01):1.932581e-02):5.817334e-02,((((8:2.695876e-01,7:5.452008e-01):1.284770e-01,(18:1.223327e-02,16:1.923509e-02):2.495014e-01):5.167660e…
	tree gen.6039000 = [&U] ((34:2.750452e-01,((((((47:1.851845e-02,(48:6.753496e-02,49:1.164834e-01):2.991101e-02):4.907601e-01,39:4.043617e-01):1.157941e-01,62:1.237956e-01):8.008023e-02,(((67:1.116651e-01,64:2.070068e-01):8.730999e-02,61:1.851523e-01):3.055570e-01,(29:3.395629e-01,10:3.227749e-01):6.187891e-02):3.717387e-02):4.644766e-02,((3:3.617708e-01,9:1.397649e-01):4.092935e-02,((((((43:4.596…
	tree gen.2515000 = [&U] ((((((((47:2.292587e-02,(49:7.626432e-02,48:2.108473e-02):4.065398e-02):3.336802e-01,(62:1.413888e-01,39:5.329018e-01):4.996214e-04):1.057289e-01,((10:1.567876e-01,29:3.219507e-01):8.247425e-02,(61:1.889277e-01,(64:1.488574e-01,67:1.196718e-01):1.951496e-01):1.324396e-01):2.001139e-02):9.776708e-02,(34:2.325056e-01,((3:2.619306e-01,9:7.692560e-02):1.487248e-01,(41:1.694391…
	tree gen.4356000 = [&U] ((((((9:1.914399e-01,3:4.150803e-01):7.882625e-02,34:3.203487e-01):3.678473e-02,(((10:2.089400e-01,29:3.425479e-01):1.589762e-01,((67:1.521565e-01,64:1.924099e-01):1.321236e-01,61:1.452968e-01):2.589238e-01):8.437342e-02,((62:1.582308e-01,39:5.838894e-01):1.021147e-01,(47:9.112364e-02,(49:1.076238e-01,48:4.953254e-02):7.035814e-04):7.226688e-01):4.637542e-02):8.086963e-02)…
	tree gen.4436500 = [&U] (((((((22:8.109020e-02,(46:2.222606e-01,54:2.848032e-01):1.334938e-01):1.792793e-01,(7:2.708014e-01,8:3.244780e-01):1.918063e-01):3.167729e-02,(60:2.203207e-01,35:1.385196e-01):1.010902e-01):1.695962e-01,((((5:2.687672e-02,(6:7.559013e-02,4:7.259837e-02):4.153128e-02):1.343156e-01,58:2.753095e-01):7.001329e-02,((((53:3.223846e-01,28:2.711846e-01):1.287594e-01,((24:5.344824…
	tree gen.5110000 = [&U] (((38:1.222740e-01,51:1.364713e-01):2.440442e-01,((((((((17:2.173354e-01,((55:2.563278e-01,(57:1.689233e-01,63:3.447260e-01):7.287837e-02):2.137372e-02,(12:8.211145e-02,21:1.587533e-01):1.126282e-02):3.427453e-02):1.058582e-03,((18:1.857828e-02,16:1.873139e-02):5.785507e-01,27:4.445136e-02):8.463108e-02):3.531592e-02,14:2.098015e-01):1.249392e-02,((((((56:5.313834e-02,68:4…
	tree gen.3360000 = [&U] ((((((60:2.795072e-01,35:1.005833e-01):8.042657e-02,(22:1.724644e-01,(46:1.613107e-01,54:1.804532e-01):8.076665e-02):2.190186e-01):2.064180e-01,(23:3.990012e-01,(38:1.588690e-01,51:1.214636e-01):1.042099e-01):8.704888e-02):6.491046e-03,((((44:2.733757e-02,45:3.231375e-02):1.217436e-01,59:3.416380e-01):8.616166e-02,(30:3.546554e-01,(((((36:4.140555e-01,37:2.968199e-01):4.63…
	tree gen.3042500 = [&U] ((((((60:3.068645e-01,35:9.755806e-02):2.893260e-01,((54:2.410613e-01,46:2.900847e-01):3.844727e-02,22:2.670595e-01):3.609920e-01):1.176532e-01,(38:1.408138e-01,51:2.540653e-01):2.458427e-01):3.976588e-02,(((((53:3.594286e-01,28:6.581989e-01):2.798559e-01,((26:3.560035e-01,(37:7.104285e-01,36:8.382648e-01):8.078738e-01):1.590368e-01,31:2.268399e-01):4.490876e-02):4.546160e…
	tree gen.2065000 = [&U] (((38:1.687243e-01,51:1.609600e-01):1.317563e-01,(((((47:6.097838e-02,(48:8.053570e-02,49:1.127484e-01):3.136662e-02):5.688671e-01,(61:1.825437e-01,(64:1.901973e-01,67:1.790444e-01):1.833162e-01):2.008856e-01):8.377098e-02,(29:3.318159e-01,10:3.536151e-01):1.646289e-01):1.000261e-01,3:4.433623e-01):8.579957e-03,(((34:2.481831e-01,((((27:1.679095e-01,((17:3.285734e-01,12:3.…
	tree gen.1301000 = [&U] ((((((3:5.171259e-01,9:1.630486e-01):8.848098e-02,34:2.100460e-01):5.852770e-02,(((((48:3.791794e-02,49:5.740711e-02):1.175265e-02,47:5.048528e-02):5.181820e-01,(62:2.168852e-01,39:6.232824e-01):4.795798e-02):5.300409e-02,((61:2.436776e-01,(64:1.969301e-01,67:1.818361e-01):9.560086e-02):1.769063e-01,(10:2.601867e-01,29:3.156332e-01):4.293972e-02):4.033158e-02):7.052903e-02…
	tree gen.6150500 = [&U] ((((35:1.025591e-01,60:2.053004e-01):9.227657e-02,(22:8.558947e-02,(46:3.054549e-01,54:1.379268e-01):1.468832e-01):2.793832e-01):9.707157e-02,(((38:1.405398e-01,51:1.990939e-01):1.876850e-01,(((41:1.284078e-01,40:2.590712e-01):2.890379e-01,34:2.510969e-01):4.322344e-02,((((33:3.765642e-01,((((13:6.069143e-02,20:2.742351e-03):1.819913e-01,19:3.228492e-01):8.274770e-02,(42:5…
	tree gen.5845500 = [&U] (((((((58:3.362048e-01,(5:1.362784e-02,(6:2.227641e-02,4:1.083859e-01):4.458512e-02):1.448096e-01):5.526635e-02,((31:3.468933e-01,((28:3.427696e-01,53:3.831542e-01):1.221550e-01,((65:1.346794e-01,66:1.566776e-01):2.577265e-01,24:3.326885e-01):1.349017e-01):9.897319e-02):1.646162e-02,((36:3.933093e-01,37:5.937113e-01):5.108602e-01,26:1.941334e-01):2.712587e-01):5.085181e-02…
	tree gen.4982000 = [&U] ((((34:1.804165e-01,(3:3.407124e-01,9:1.092809e-01):8.940812e-02):3.124472e-02,((((25:2.133167e-01,(19:2.921185e-01,(13:1.418131e-02,20:2.222034e-02):1.840265e-01):1.775440e-01):1.000953e-02,33:2.718699e-01):1.085010e-01,(((((52:1.690264e-01,50:2.450419e-01):1.801026e-01,(40:2.696755e-01,41:1.662313e-01):1.908392e-01):8.707718e-02,11:1.685647e-01):2.424840e-02,(((68:2.4858…
	tree gen.3944500 = [&U] ((((((((14:2.179490e-01,(((17:1.625950e-01,(63:2.953999e-01,55:2.233500e-01):6.985079e-02):3.196375e-02,27:2.278470e-01):1.013385e-02,((57:6.797812e-02,((18:2.509099e-02,16:5.263625e-03):2.763178e-01,(8:3.811703e-01,7:3.663346e-01):3.061439e-01):4.440405e-02):1.402732e-01,(12:1.222262e-01,21:1.746009e-01):2.363861e-02):6.499716e-03):2.989791e-02):6.753221e-02,(11:2.286627e…
	tree gen.3885500 = [&U] ((((33:3.939459e-01,25:2.892494e-01):2.026264e-02,((13:4.473298e-02,20:4.521947e-02):1.830323e-01,19:3.102682e-01):1.627221e-01):8.215282e-02,(((((15:4.312400e-02,((56:5.098632e-02,68:3.900640e-02):1.407053e-01,32:1.144751e-01):1.352982e-01):1.471508e-01,(11:1.745058e-01,((52:2.997043e-01,50:3.528175e-01):8.218151e-02,(41:3.496078e-01,40:2.213769e-01):2.683685e-01):4.08567…
	tree gen.5326500 = [&U] (((((23:4.153474e-01,(((((45:3.687523e-02,44:4.354198e-02):1.094556e-01,59:2.728423e-01):3.887542e-02,(((((37:2.671790e-01,36:3.873576e-01):4.265084e-01,26:1.482934e-01):1.962059e-01,(42:5.806393e-01,43:4.371784e-01):7.459611e-02):5.840005e-02,24:3.132014e-01):4.488725e-02,((31:2.217412e-01,(28:2.756786e-01,53:2.829159e-01):5.710064e-02):3.903679e-02,(66:1.576785e-01,65:9.…
	tree gen.2342500 = [&U] (((38:1.725798e-01,51:1.817398e-01):1.518051e-01,((((33:4.399314e-01,((19:2.569900e-01,(13:6.908530e-02,20:1.225530e-02):3.342283e-01):2.146411e-01,25:2.620376e-01):8.313782e-02):7.130953e-02,((((9:2.045357e-01,3:4.448023e-01):8.494273e-02,(((39:5.915255e-01,(47:3.099398e-02,(48:8.441732e-02,49:4.889523e-02):4.794680e-02):5.187085e-01):6.546528e-02,62:2.225189e-01):1.04295…
	tree gen.4435500 = [&U] (((((13:4.050405e-02,20:5.359592e-02):2.076754e-01,19:2.647687e-01):1.512620e-01,25:3.872673e-01):7.065339e-02,((((((7:2.229942e-01,8:3.653874e-01):2.057971e-01,(22:1.625182e-01,(46:2.502826e-01,54:3.207105e-01):1.474693e-01):2.041012e-01):3.396949e-02,(60:2.525281e-01,35:1.559838e-01):1.048232e-01):1.815262e-01,(23:4.454316e-01,(((5:3.026528e-02,(6:4.349729e-02,4:1.732496…
	tree gen.6061000 = [&U] ((((((58:3.922604e-01,((44:2.683658e-02,45:4.232310e-02):1.665526e-01,59:2.379855e-01):8.170391e-03):7.905541e-02,(((6:4.552872e-02,4:1.048436e-01):1.466876e-02,5:7.028223e-02):2.205691e-01,30:3.494952e-01):7.163787e-02):2.180783e-03,((24:3.069079e-01,((65:1.150911e-01,66:9.657865e-02):2.624604e-01,53:5.162798e-01):3.754070e-02):1.827337e-01,((28:5.108866e-01,(26:2.928202e…
	tree gen.2727500 = [&U] (((((58:5.212666e-01,59:2.454914e-01):6.861871e-02,(44:4.263944e-02,45:2.299108e-02):1.596409e-01):5.562296e-02,((((24:4.619066e-01,(65:1.282157e-01,66:1.267760e-01):9.521263e-02):2.443938e-01,53:5.199741e-01):1.301881e-01,(31:3.921755e-01,((28:2.836458e-01,(36:5.027480e-01,37:2.675466e-01):6.519019e-01):6.743703e-02,26:4.343173e-01):1.678315e-01):3.859440e-02):1.297340e-0…
	tree gen.2461500 = [&U] (((((22:1.633377e-01,(46:2.949860e-01,54:1.656501e-01):1.671662e-01):2.341021e-01,(60:2.311678e-01,35:1.555822e-01):1.958936e-01):1.309786e-01,((38:1.412557e-01,51:1.967769e-01):1.964434e-01,23:3.974845e-01):2.611606e-02):1.249824e-01,(((((59:3.776637e-01,58:4.538193e-01):6.796042e-02,(44:3.094676e-02,45:1.148610e-02):1.008897e-01):1.275982e-01,(((5:5.070093e-02,6:5.478798…
	tree gen.4892000 = [&U] (((((34:3.517447e-01,(((3:4.123570e-01,9:1.263890e-01):7.703600e-02,((47:2.231738e-02,(49:1.148933e-01,48:3.831451e-02):3.917811e-02):6.062077e-01,(((67:2.132940e-01,64:2.026144e-01):1.668245e-01,61:2.032728e-01):2.837971e-01,(10:1.894463e-01,29:3.241544e-01):1.502136e-01):3.334465e-02):5.226489e-02):1.064201e-04,((40:3.750798e-01,41:1.469520e-01):1.680722e-01,(38:1.157476…
	tree gen.5943000 = [&U] ((((30:5.371496e-01,((44:1.738305e-02,45:6.999470e-02):1.218037e-01,(58:4.716687e-01,59:4.403474e-01):3.925104e-02):1.093282e-01):1.394386e-01,(((((65:1.985346e-01,66:1.296634e-01):3.748731e-01,24:4.674857e-01):1.883492e-01,(53:5.142157e-01,28:5.378331e-01):3.113178e-01):9.624953e-02,((36:6.707443e-01,37:6.432626e-01):1.054139e+00,26:1.738631e-01):5.492281e-01):9.890112e-0…
	tree gen.2671500 = [&U] ((((((25:1.849009e-01,42:9.564162e-01):1.815375e-01,33:5.204418e-01):5.424416e-02,(19:5.093204e-01,(13:1.003998e-01,20:1.435134e-02):2.819277e-01):1.826350e-01):9.170148e-02,(((((24:4.649577e-01,(65:1.378357e-01,66:1.888021e-01):2.457357e-01):1.364046e-01,((28:5.022723e-01,53:4.833384e-01):1.272059e-01,((43:4.537797e-01,(26:2.064025e-01,(36:4.846085e-01,37:5.013945e-01):6.…
	tree gen.5355500 = [&U] ((((((((66:8.211022e-02,65:1.438681e-01):1.907913e-01,24:5.219390e-01):2.029672e-01,((((37:3.771170e-01,36:3.490424e-01):6.690934e-01,26:3.744289e-01):1.400347e-02,(53:3.008444e-01,28:2.726280e-01):2.123470e-01):3.538321e-02,(31:3.265690e-01,(42:4.258897e-01,43:4.941666e-01):1.695996e-01):6.450216e-02):4.424898e-02):1.538676e-01,(((60:2.162598e-01,35:1.564386e-01):1.158486…
	tree gen.2720000 = [&U] ((((((58:3.604800e-01,59:3.260693e-01):3.897281e-02,(44:3.564933e-02,45:4.780576e-02):1.733626e-01):4.576995e-02,(((65:1.519440e-01,66:1.259166e-01):3.207633e-01,24:4.874315e-01):2.719185e-01,((31:3.607746e-01,(28:5.280682e-01,53:4.223078e-01):2.416042e-01):1.603163e-02,((36:4.933129e-01,37:7.628674e-01):6.847394e-01,26:3.321562e-01):1.961304e-01):8.886631e-02):1.215804e-0…
	tree gen.1680500 = [&U] (((33:3.460059e-01,(((13:3.027691e-02,20:3.675967e-02):2.560429e-01,19:4.511856e-01):2.425183e-01,25:3.362699e-01):5.870537e-02):1.664747e-01,((((((54:1.758051e-01,46:2.121227e-01):9.465654e-02,22:1.077960e-01):2.290777e-01,(60:2.426442e-01,35:7.219893e-02):1.974465e-01):1.425144e-01,((38:1.994900e-01,51:1.677819e-01):1.745083e-01,23:3.460988e-01):1.638617e-02):3.313996e-0…
	tree gen.6141000 = [&U] ((((((((((3:5.118247e-01,9:1.639324e-01):1.721029e-01,(40:5.832187e-01,41:2.101834e-01):3.111573e-01):5.347132e-02,(34:4.070194e-01,(((((13:7.311804e-02,20:3.023816e-03):2.173596e-01,19:4.583074e-01):1.804730e-01,(42:5.802525e-01,25:3.203880e-01):1.192010e-01):7.591539e-02,(((((12:1.028087e-01,21:1.567822e-01):3.918221e-02,((17:2.336220e-01,55:1.789598e-01):4.673153e-02,((…
	tree gen.3368500 = [&U] ((((((((60:2.615871e-01,35:1.079209e-01):1.064452e-01,(22:8.494794e-02,(46:1.893335e-01,54:1.816778e-01):4.289959e-02):2.776888e-01):9.222701e-02,(23:3.806583e-01,(38:1.785431e-01,51:1.033871e-01):1.726769e-01):1.985610e-02):5.062506e-02,((((44:2.327522e-02,45:2.360779e-02):1.597044e-01,59:3.567830e-01):7.946201e-02,(30:3.550133e-01,((31:3.491228e-01,(((36:4.228713e-01,37:…
	tree gen.2345500 = [&U] ((((((58:5.757829e-01,((5:5.513699e-02,(6:8.399836e-02,4:1.294504e-01):1.341322e-02):1.117845e-01,23:4.155359e-01):2.822960e-02):1.017648e-01,30:3.004659e-01):1.056508e-02,((59:4.028302e-01,(44:6.248254e-02,45:1.973592e-02):1.672967e-01):7.560351e-02,((((65:1.364202e-01,66:1.688672e-01):2.431952e-01,24:5.221695e-01):7.570771e-02,((42:8.616639e-01,43:3.822362e-01):1.945063e…
	tree gen.1365500 = [&U] (((38:2.101817e-01,51:1.952312e-01):1.028500e-01,((((((13:3.591683e-02,20:3.260963e-02):2.885783e-01,19:3.704948e-01):2.329758e-01,25:2.911198e-01):2.192879e-02,(43:4.200699e-01,42:4.528623e-01):1.536013e-01):8.716503e-02,33:4.086612e-01):6.597080e-02,(((((8:4.058809e-01,7:2.615540e-01):2.952568e-01,(60:2.059883e-01,35:1.443707e-01):1.131560e-01):3.427335e-02,((54:2.406787…
	tree gen.2139500 = [&U] ((((((59:3.337245e-01,(44:5.572073e-02,45:3.847225e-02):1.646766e-01):8.943847e-02,(((((65:1.200082e-01,66:1.681186e-01):2.404516e-01,24:5.381618e-01):5.067423e-02,(53:2.864197e-01,28:2.976433e-01):2.090210e-01):6.557517e-02,((26:1.055367e-01,(36:3.943310e-01,37:3.717921e-01):5.519417e-01):1.370516e-01,(42:4.492079e-01,43:4.120076e-01):2.384693e-01):9.248205e-02):5.505885e…
	tree gen.4701000 = [&U] (((38:1.322832e-01,51:2.133923e-01):1.629005e-01,(((9:1.878116e-01,34:4.214096e-01):6.374099e-02,(((10:4.698964e-01,29:3.808257e-01):1.237266e-01,(((67:2.230672e-01,64:3.033245e-01):8.938699e-02,61:2.657677e-01):1.519864e-01,((49:6.591105e-02,48:1.043936e-01):4.391718e-02,47:4.013443e-02):7.696080e-01):1.351407e-01):6.404323e-02,3:3.133454e-01):1.753468e-02):2.034100e-02,(…
	tree gen.4166500 = [&U] ((((3:3.406858e-01,9:2.101632e-01):6.244246e-02,(((((((57:3.328272e-02,((18:3.357231e-02,16:6.573136e-04):3.978070e-01,(7:4.686437e-01,8:3.594469e-01):2.017665e-01):9.736459e-02):9.809483e-02,63:3.021384e-01):1.436508e-01,(((17:3.126701e-01,55:2.987083e-01):9.719156e-02,27:1.553667e-01):1.533381e-02,(21:2.013904e-01,(14:2.846513e-01,12:9.265040e-02):4.220548e-02):5.315399e…
	tree gen.1541500 = [&U] (((((((14:2.840270e-01,((12:1.073062e-01,21:1.971744e-01):4.674434e-02,((27:1.763266e-01,(57:1.499884e-01,63:3.132110e-01):8.191860e-02):1.600857e-02,(55:2.344609e-01,17:1.809266e-01):1.005170e-01):1.828870e-02):1.412364e-02):2.679350e-02,((41:2.697903e-01,40:3.376653e-01):3.203597e-01,((15:1.286117e-03,((56:8.033855e-02,68:1.461673e-02):9.730667e-02,32:1.312667e-01):2.743…
	tree gen.5393500 = [&U] (((33:3.479968e-01,(((13:3.902537e-02,20:3.015742e-03):1.595785e-01,19:2.728234e-01):1.740187e-01,25:1.607202e-01):1.188464e-02):2.873776e-02,((((((((7:2.558581e-01,8:1.950200e-01):2.111169e-01,(18:1.817649e-02,16:2.200264e-02):1.940228e-01):6.310812e-02,57:2.638944e-02):3.376136e-02,63:1.898728e-01):5.547319e-02,((21:1.190777e-01,27:1.161540e-01):7.863748e-03,(12:6.282109…
	tree gen.5597000 = [&U] (((38:1.011209e-01,51:3.057221e-01):1.159607e-01,((((54:1.956990e-01,46:2.936020e-01):7.128649e-02,22:2.126498e-01):1.632185e-01,(35:1.263772e-01,60:2.114123e-01):9.797900e-02):1.787985e-01,((30:3.247105e-01,(((((53:3.990851e-01,28:3.066926e-01):1.099145e-01,((66:1.364465e-01,65:1.900277e-01):1.551297e-01,24:3.297626e-01):2.358397e-02):5.008572e-02,(((37:3.101672e-01,36:6.…
	tree gen.1437500 = [&U] (((((((3:3.748202e-01,9:9.728127e-02):1.627515e-01,(((61:2.981691e-01,(64:1.368273e-01,67:1.590733e-01):1.379874e-01):7.658046e-02,(10:2.295850e-01,29:3.815923e-01):9.622194e-02):6.563972e-02,((((49:6.647512e-02,48:4.855396e-02):4.306291e-02,47:3.778558e-02):4.557190e-01,39:4.672482e-01):1.076671e-01,62:2.585755e-01):2.218163e-02):3.392031e-02):4.235098e-02,(((41:2.408631e…
	tree gen.3178000 = [&U] ((((((30:2.858037e-01,((5:3.315048e-02,6:6.001077e-02):2.416943e-02,4:8.437016e-02):1.207653e-01):3.921984e-02,((45:2.344506e-02,44:3.951610e-02):1.240120e-01,(59:2.284459e-01,58:2.443875e-01):5.820228e-05):4.668914e-02):3.474944e-02,((31:3.040779e-01,(((53:3.496790e-01,(42:3.813110e-01,43:3.179557e-01):9.052953e-02):1.738054e-03,24:3.111910e-01):2.085046e-02,(66:9.037178e…
	tree gen.1625000 = [&U] ((((((14:1.663764e-01,((12:4.875909e-02,21:1.027023e-01):4.099351e-02,((27:1.688797e-01,17:1.717789e-01):3.643441e-02,(55:2.244700e-01,(63:2.094588e-01,(57:4.748758e-02,((18:1.897501e-02,16:1.679033e-02):1.966586e-01,(8:3.660878e-01,7:3.344041e-01):9.962635e-02):1.663930e-01):3.788221e-02):4.434010e-02):6.534330e-02):2.326619e-02):6.945690e-02):5.591156e-02,(11:1.875793e-0…
	tree gen.5377500 = [&U] (((((26:3.193607e-01,(37:4.843241e-01,36:5.043331e-01):3.855052e-01):3.398355e-01,(31:3.324749e-01,(((28:4.281819e-01,53:2.248453e-01):1.173226e-01,(66:1.022012e-01,65:1.056652e-01):1.478347e-01):8.876273e-02,(24:3.499627e-01,(42:3.356029e-01,43:5.147633e-01):2.725635e-01):4.259759e-02):1.463692e-01):9.871992e-03):1.620854e-01,(30:2.320834e-01,(59:2.893575e-01,(45:2.292173…
	tree gen.3066000 = [&U] ((((3:4.388226e-01,9:1.486087e-01):9.736315e-02,34:2.740628e-01):9.507826e-03,(((((((13:5.685633e-02,20:1.849472e-02):2.600737e-01,19:2.199663e-01):2.074560e-01,25:2.946187e-01):2.122825e-02,33:4.517353e-01):7.483445e-02,(((38:2.271568e-01,51:1.623548e-01):2.016810e-01,(23:4.455418e-01,(((22:9.252948e-02,(46:2.389801e-01,54:2.007319e-01):4.509267e-02):3.069582e-01,35:1.908…
	tree gen.6170000 = [&U] (((((((54:2.084788e-01,46:2.337301e-01):2.490249e-02,22:1.196147e-01):2.798388e-01,(60:1.789991e-01,35:1.660110e-01):7.134226e-02):1.535566e-01,((38:1.425491e-01,51:2.054699e-01):9.689893e-02,23:3.396303e-01):2.593651e-02):5.169428e-02,((30:3.248602e-01,((4:1.441570e-01,6:1.032548e-02):2.760973e-02,5:5.583114e-02):2.295697e-01):5.001489e-02,((31:2.544922e-01,((26:2.484449e…
	tree gen.6164500 = [&U] ((((((((50:4.137529e-01,52:1.994081e-01):1.496086e-01,11:1.435844e-01):2.754985e-02,(((68:3.208680e-02,56:3.060142e-02):1.636507e-01,32:1.730808e-01):1.791239e-01,15:3.004963e-02):1.270177e-01):6.041548e-02,((63:3.292717e-01,(57:5.344417e-02,((7:2.035478e-01,8:2.305743e-01):2.833812e-01,(18:3.626363e-02,16:9.873919e-03):1.864203e-01):4.339946e-02):5.611462e-02):3.183300e-0…
	tree gen.3344000 = [&U] (((((34:2.352400e-01,(3:3.988780e-01,9:1.422751e-01):1.906666e-01):3.920524e-02,((((39:5.826359e-01,62:2.872949e-01):2.150306e-02,(47:2.647130e-02,(49:1.072052e-01,48:3.429872e-02):7.390643e-02):6.935725e-01):6.529944e-02,((61:3.090154e-01,(64:1.845544e-01,67:2.133875e-01):2.185483e-01):1.331261e-01,(29:3.798852e-01,10:2.583888e-01):7.436156e-02):8.823129e-02):8.403110e-02…
	tree gen.5352000 = [&U] ((23:5.394188e-01,(((((((((64:1.521128e-01,67:1.057435e-01):1.219726e-01,61:2.075157e-01):2.763561e-01,(10:1.470319e-01,29:3.360623e-01):1.335170e-01):8.649349e-02,39:6.462338e-01):4.772685e-02,(62:2.177263e-01,(47:9.784638e-02,(49:8.568893e-02,48:2.117389e-02):8.591407e-03):4.836425e-01):1.520705e-01):4.864831e-02,(34:3.192514e-01,((3:3.069491e-01,9:1.591350e-01):7.540511…
	tree gen.1741000 = [&U] (((33:4.315399e-01,(((19:2.714332e-01,(13:3.021880e-02,20:5.943172e-02):3.287270e-01):8.344776e-02,25:3.167502e-01):1.132343e-01,58:3.973664e-01):6.778759e-02):2.828269e-02,(((23:3.579901e-01,(38:6.990647e-02,51:2.289625e-01):2.664378e-01):3.026396e-02,((((7:4.367184e-01,8:4.248552e-01):9.036082e-02,(18:3.066148e-02,16:3.075148e-03):2.803061e-01):1.578581e-01,(60:2.705518e…
	tree gen.3643000 = [&U] (((((((((31:4.371277e-01,((37:4.833940e-01,36:7.322401e-01):7.527651e-01,26:2.700041e-01):1.977891e-01):6.772060e-02,(((66:8.118672e-02,65:1.587346e-01):2.830159e-01,24:4.626474e-01):2.087453e-01,((28:5.606329e-01,53:5.727205e-01):1.214639e-01,(43:4.370354e-01,42:6.287982e-01):2.947719e-01):2.504365e-02):5.600829e-02):7.987469e-02,(30:2.299936e-01,((45:7.253131e-02,44:1.81…
	tree gen.5903000 = [&U] ((((((28:3.402383e-01,53:3.847113e-01):9.973787e-02,(((36:2.673709e-01,37:4.778669e-01):5.171404e-01,26:1.591544e-01):1.408903e-01,31:3.171863e-01):3.065938e-02):5.722353e-02,((65:8.358216e-02,66:1.482449e-01):1.631003e-01,24:3.515352e-01):9.118056e-02):1.584764e-01,(((((((((((48:4.610123e-02,49:1.048100e-01):4.875467e-02,47:3.121021e-02):7.449778e-01,39:5.333812e-01):1.19…
	tree gen.2379500 = [&U] ((((((((17:2.135424e-01,55:1.218714e-01):2.226160e-02,(((12:7.123641e-02,21:1.408935e-01):3.632224e-02,27:1.460947e-01):1.289912e-02,14:2.261940e-01):1.132963e-02):2.981774e-02,(63:2.492781e-01,(57:6.203856e-02,((18:1.894448e-02,16:1.437204e-02):1.916572e-01,(8:2.416688e-01,7:2.716990e-01):1.289273e-01):7.151806e-02):4.346281e-02):5.263777e-02):3.288613e-02,(((11:1.928557e…
	tree gen.4481000 = [&U] ((((((((40:4.250063e-01,41:1.357983e-01):4.526670e-01,(((((68:1.439250e-02,56:7.779800e-02):8.930925e-02,32:1.899664e-01):1.993098e-01,15:3.511946e-02):1.293772e-01,(50:4.371077e-01,52:1.853298e-01):1.559386e-01):8.491824e-03,11:2.261543e-01):4.854822e-02):2.594801e-02,33:4.788729e-01):1.252699e-02,(((14:2.854030e-01,(12:4.700300e-02,((63:4.570941e-01,17:1.819743e-01):5.21…
	tree gen.5396500 = [&U] (((((((41:1.714449e-01,40:2.148559e-01):2.584799e-01,((11:2.030135e-01,((52:2.583574e-01,50:3.366677e-01):8.087733e-02,(((56:6.906522e-02,68:2.618501e-02):1.167716e-01,32:1.913803e-01):1.555765e-01,15:4.436686e-02):8.503713e-02):2.189382e-02):4.982179e-02,(((((7:5.158360e-01,8:4.195070e-01):1.061966e-01,(18:3.029724e-02,16:2.362560e-03):1.725543e-01):1.064623e-01,57:5.1024…
	tree gen.2940500 = [&U] ((((((25:2.793861e-01,42:7.906640e-01):1.206024e-01,33:3.543447e-01):1.411393e-01,(19:2.845885e-01,(13:3.871524e-02,20:3.374122e-03):2.504677e-01):2.147922e-01):5.451385e-02,(((14:1.988509e-01,(((27:1.516749e-01,(55:2.350530e-01,17:9.824907e-02):6.835353e-02):8.301664e-03,(12:5.492918e-02,21:1.777677e-01):4.455222e-02):2.147682e-02,((57:7.404680e-02,((18:2.280259e-02,16:7.…
	tree gen.2368000 = [&U] (((((25:2.650841e-01,(33:2.977083e-01,(43:5.361105e-01,42:4.916474e-01):4.876382e-01):1.868773e-03):2.414399e-02,((13:3.872881e-02,20:7.427067e-04):2.480502e-01,19:2.570151e-01):2.151713e-01):4.045395e-02,((((14:1.940568e-01,(27:1.660259e-01,((((63:3.160725e-01,(((8:2.632503e-01,7:4.623508e-01):2.859768e-01,(18:2.181747e-02,16:1.188049e-02):1.698713e-01):8.044396e-02,57:3.…
	tree gen.4577000 = [&U] ((((10:2.547575e-01,29:2.543876e-01):1.145371e-01,(((64:1.130947e-01,67:2.339633e-01):1.688616e-01,61:2.006409e-01):1.971008e-01,(47:1.877811e-02,(48:3.424504e-02,49:1.482446e-01):7.510928e-02):4.111249e-01):1.637154e-01):1.344621e-01,((38:1.573510e-01,51:1.741884e-01):2.293519e-01,(((41:1.587732e-01,40:3.382997e-01):3.823579e-01,(34:2.667122e-01,(((33:6.250920e-01,((57:1.…
	tree gen.1485000 = [&U] ((((((((28:4.482515e-01,((37:3.489640e-01,36:3.498558e-01):6.648037e-01,26:2.079700e-01):1.449422e-01):1.215416e-01,31:3.565543e-01):7.476693e-03,((24:4.443696e-01,53:3.550343e-01):3.595036e-02,(66:9.166366e-02,65:1.240604e-01):2.496333e-01):1.553644e-01):1.491278e-01,(30:3.402473e-01,((59:4.595671e-01,(45:4.784566e-02,44:5.326777e-02):1.356062e-01):3.639526e-02,58:3.37137…
	tree gen.2822500 = [&U] (((((((10:3.017380e-01,29:2.836302e-01):9.907173e-02,((64:2.418033e-01,67:9.702644e-02):1.395760e-01,61:1.835246e-01):3.082137e-01):3.357825e-02,((((48:2.442294e-02,49:2.945142e-02):6.354822e-02,47:3.610395e-02):5.834389e-01,62:2.715777e-01):2.119901e-02,39:4.230657e-01):4.303760e-02):8.328945e-02,(34:2.177540e-01,(3:3.615837e-01,9:1.078154e-01):1.919774e-01):1.870072e-02)…
	tree gen.1353500 = [&U] ((59:3.572657e-01,(((30:2.815396e-01,(45:2.231756e-02,44:2.756833e-02):1.719126e-01):6.841754e-02,(((5:2.738568e-02,(4:1.364524e-01,6:3.588258e-02):3.965863e-02):1.903406e-01,58:3.693519e-01):1.508290e-01,((23:4.843383e-01,((((46:2.221828e-01,54:1.711958e-01):2.150262e-01,22:2.237625e-01):1.652285e-01,(60:2.279906e-01,35:1.735972e-01):1.059968e-01):1.723815e-01,(38:1.32184…
	tree gen.2999000 = [&U] (((((((52:3.358068e-01,50:7.759757e-01):1.261264e-01,(((56:7.220862e-02,68:4.506113e-02):9.241177e-02,32:1.546664e-01):1.149011e-01,15:8.990812e-02):3.376145e-02):6.458866e-02,11:2.210244e-01):6.018621e-02,((14:1.962120e-01,(25:4.517285e-01,(33:4.474070e-01,((19:3.993064e-01,(13:2.669647e-02,20:4.893172e-02):3.886796e-01):9.630822e-02,(43:4.789908e-01,42:6.184945e-01):3.66…
	tree gen.2814500 = [&U] ((34:3.172199e-01,((((((29:3.826079e-01,10:4.406062e-01):9.147077e-02,(61:2.080427e-01,(64:2.940792e-01,67:1.346047e-01):1.820410e-01):1.821505e-01):9.204491e-02,((62:2.128961e-01,39:5.168717e-01):1.795354e-02,(47:4.700208e-02,(48:6.397517e-02,49:1.116933e-01):8.129258e-02):6.173473e-01):1.306985e-01):1.980936e-02,(3:6.735977e-01,9:2.193783e-01):1.332651e-01):8.276625e-03,…
	tree gen.4488000 = [&U] ((34:1.718198e-01,((((((13:6.214762e-02,20:5.677545e-03):2.060259e-01,19:2.568548e-01):2.472091e-01,(25:3.011026e-01,33:4.045076e-01):1.338989e-01):1.156108e-01,((((((28:3.123916e-01,53:3.068739e-01):8.033214e-02,(66:6.674897e-02,65:1.698610e-01):1.977262e-01):1.709487e-01,24:3.857983e-01):8.483306e-02,(((43:3.447737e-01,42:4.558042e-01):2.240366e-01,31:2.466408e-01):1.077…
	tree gen.5879500 = [&U] (((((((53:5.361367e-01,(24:3.788435e-01,(65:1.547552e-01,66:1.604225e-01):2.724519e-01):1.604167e-01):1.750362e-01,(31:3.609139e-01,(((36:6.864902e-01,37:3.633580e-01):5.530037e-01,26:3.219280e-01):9.146957e-02,28:5.191660e-01):7.145369e-02):4.389743e-02):1.925708e-01,(30:4.346512e-01,((44:4.198036e-02,45:3.693736e-02):1.874012e-01,59:2.836999e-01):4.382341e-02):3.118492e-…
	tree gen.3405500 = [&U] (((((60:1.030549e-01,35:1.590804e-01):1.193204e-01,((54:1.314390e-01,46:2.163005e-01):1.433607e-01,22:1.629283e-01):1.582209e-01):7.572221e-02,(23:3.183839e-01,(38:1.595400e-01,51:1.878718e-01):1.349134e-01):8.543426e-02):2.990646e-02,(((((((24:4.427935e-01,(65:9.164111e-02,66:4.558915e-02):1.736488e-01):4.423170e-02,(53:3.469170e-01,(42:4.344728e-01,43:3.332572e-01):7.536…
	tree gen.1721500 = [&U] (((((((((11:2.114618e-01,((15:2.650731e-02,((56:6.410979e-02,68:1.722652e-02):1.048545e-01,32:1.858452e-01):2.752403e-01):1.281553e-01,(50:4.746526e-01,52:2.688508e-01):1.065308e-01):3.715874e-02):5.481536e-02,((63:2.651836e-01,(57:5.013399e-02,((7:4.287572e-01,8:4.105417e-01):1.966907e-01,(18:3.573891e-02,16:4.333522e-03):2.660612e-01):8.437893e-02):8.469153e-02):7.291020…
	tree gen.2441500 = [&U] ((((((54:1.708580e-01,46:2.616719e-01):8.104685e-02,22:1.493951e-01):2.475643e-01,(60:1.619479e-01,35:3.004215e-01):1.456021e-01):8.575839e-02,((23:4.250513e-01,(38:2.027395e-01,51:2.174534e-01):1.820302e-01):4.793213e-02,((((53:4.613688e-01,(65:1.232634e-01,66:9.577113e-02):2.832459e-01):5.448545e-02,24:4.747723e-01):1.550590e-01,((28:7.509369e-01,(26:3.310358e-01,(36:5.3…
	tree gen.5441500 = [&U] ((((34:4.938837e-01,(((3:5.527994e-01,9:2.889157e-01):1.059371e-01,(((39:4.562501e-01,((47:1.157233e-01,48:2.168974e-02):1.078202e-02,49:1.283214e-01):6.595276e-01):2.939024e-02,62:1.969266e-01):1.417694e-01,(((67:1.755580e-01,64:2.807540e-01):1.685769e-01,61:2.595936e-01):2.357413e-01,(10:3.319692e-01,29:3.704040e-01):5.843736e-02):5.848820e-02):7.163144e-02):4.654603e-02…
	tree gen.1238000 = [&U] (((((14:2.534100e-01,((11:2.449849e-01,((52:2.017559e-01,50:5.153426e-01):1.553301e-01,(15:1.048140e-01,((56:8.948032e-02,68:3.857805e-02):1.255321e-01,32:2.609957e-01):1.437498e-01):1.300091e-01):6.055030e-02):3.937758e-02,(((63:2.783760e-01,(57:1.235766e-01,((7:3.652699e-01,8:4.590898e-01):2.457007e-01,(18:9.303122e-03,16:1.749295e-02):1.910149e-01):3.931527e-02):7.78766…
	tree gen.3266500 = [&U] (((((((5:2.936770e-02,(4:1.463149e-01,6:4.262122e-02):1.496830e-02):1.281989e-01,58:2.450561e-01):7.749656e-02,23:2.942843e-01):4.388025e-02,(30:3.321321e-01,(((((24:4.452472e-01,(66:1.180972e-01,65:1.784251e-01):1.034635e-01):6.654727e-02,53:4.632615e-01):7.633562e-02,(43:3.829082e-01,42:4.751871e-01):2.557836e-01):6.490375e-02,(31:4.302931e-01,(((37:4.682035e-01,36:3.731…
	tree gen.6229000 = [&U] (((38:1.637614e-01,51:3.110943e-01):1.099469e-01,(((((5:8.290946e-02,(6:4.068730e-02,4:1.715488e-01):4.205657e-02):1.172327e-01,30:3.630729e-01):1.425155e-01,(23:3.611916e-01,(((((28:2.334063e-01,53:3.990038e-01):1.051632e-01,(24:3.852273e-01,(65:1.756453e-01,66:1.099190e-01):1.499634e-01):4.997337e-02):7.499085e-02,31:3.769326e-01):4.498966e-02,(26:1.648970e-01,(36:3.3206…
	tree gen.4692500 = [&U] (((38:2.137048e-01,51:2.276993e-01):1.133332e-01,((((3:4.573310e-01,9:1.817663e-01):5.227653e-02,((((67:2.973674e-01,64:1.499520e-01):1.836261e-01,61:2.888174e-01):1.976166e-01,(10:4.354049e-01,29:3.176278e-01):9.401430e-02):1.807998e-02,(47:8.037434e-02,(48:9.985317e-02,49:8.960659e-02):3.938287e-02):5.099245e-01):9.466383e-02):4.146836e-02,(((((8:4.146626e-01,7:3.641209e…
	tree gen.4148000 = [&U] ((((((((((25:3.855505e-01,(19:3.269937e-01,(13:4.331716e-02,20:8.775094e-03):3.067861e-01):3.178110e-01):1.975527e-02,((43:3.440861e-01,42:3.537815e-01):3.571652e-01,33:4.618285e-01):2.177554e-03):5.746392e-02,14:1.768811e-01):7.447883e-03,((55:2.869507e-01,17:8.194470e-02):1.224461e-01,((63:3.194637e-01,(((8:3.732404e-01,7:5.715443e-01):3.172874e-01,(18:1.458572e-02,16:1.…
	tree gen.2203500 = [&U] (((((((54:1.588333e-01,46:1.913727e-01):1.226103e-01,22:1.453668e-01):2.304788e-01,(35:1.255314e-01,60:2.768286e-01):1.843748e-01):1.033768e-01,23:4.479279e-01):9.697805e-03,(38:1.806930e-01,51:1.789722e-01):1.493229e-01):4.415481e-02,(((((5:1.495945e-02,(6:5.006278e-02,4:1.307162e-01):4.245134e-02):2.639096e-01,58:3.306409e-01):1.567434e-01,((24:5.497704e-01,(65:8.277508e…
	tree gen.5068500 = [&U] ((((34:2.621321e-01,((((11:2.256203e-01,((((68:1.896571e-02,56:6.672577e-02):1.330178e-01,32:2.035069e-01):1.761228e-01,15:5.147263e-02):7.079205e-02,(52:1.850118e-01,50:2.840140e-01):1.517508e-01):4.916820e-02):4.668064e-02,(40:2.532647e-01,41:2.695241e-01):2.022714e-01):2.588618e-02,((21:1.474851e-01,((12:7.347608e-02,(14:1.744442e-01,55:2.228529e-01):5.476337e-02):8.343…
	tree gen.2356000 = [&U] (((33:3.965217e-01,((19:4.787761e-01,(13:1.685346e-02,20:7.277002e-02):2.975833e-01):1.667819e-01,25:3.964020e-01):8.940157e-02):6.000316e-02,((34:3.633907e-01,(((((61:2.100114e-01,(64:2.225261e-01,67:1.745185e-01):1.813385e-01):2.736633e-01,(29:3.575386e-01,10:4.081089e-01):8.993490e-02):2.728318e-02,(62:2.809123e-01,((47:6.483035e-02,(49:1.595401e-01,48:4.419187e-02):1.8…
	tree gen.4836000 = [&U] ((((((35:3.257582e-01,60:2.082703e-01):3.890906e-02,((54:2.053338e-01,46:2.116393e-01):1.423857e-01,22:2.016030e-01):2.748893e-01):1.048026e-01,(38:2.429415e-01,51:1.731982e-01):2.244984e-01):5.481218e-02,(((30:4.103632e-01,((31:4.064878e-01,((26:3.243362e-01,(37:5.079326e-01,36:5.892065e-01):5.168748e-01):1.927504e-01,28:6.147304e-01):1.577639e-01):4.281390e-04,((53:4.356…
	tree gen.2699000 = [&U] (((47:7.229564e-03,(48:3.831571e-04,49:4.386363e-03):3.911586e-03):6.811159e-02,((((6:9.134438e-02,4:7.098591e-03):2.011949e-02,5:4.740876e-02):1.458808e-01,62:6.645535e-02):2.353111e-02,((((7:1.561310e-01,8:1.377885e-01):1.172211e-01,(53:2.128729e-01,((((((42:2.891158e-01,(55:2.151222e-01,(((27:2.392797e-02,12:9.185725e-02):2.778488e-02,(57:6.999157e-02,(((21:3.610514e-02…
	tree gen.2840500 = [&U] (2:9.426268e-03,(((39:3.817069e-01,10:6.798076e-02):1.673899e-01,(((43:1.155740e-01,((((((11:4.724567e-02,((57:5.048929e-03,((((16:1.188460e-01,18:6.038202e-02):1.462748e-02,63:3.904088e-01):1.293562e-02,(21:1.090359e-02,17:1.860206e-01):1.040766e-01):4.290284e-02,(27:1.153621e-01,12:9.701816e-02):4.930460e-02):2.390555e-02):4.378083e-01,33:4.246136e-01):1.316698e-01):2.37…
	tree gen.1494500 = [&U] ((((30:1.769380e-01,37:3.768147e-01):1.799591e-01,((62:3.070524e-01,(((66:5.443990e-03,24:4.186728e-01):3.560508e-02,65:3.158969e-03):2.956335e-01,61:1.162013e-01):1.272560e-01):9.592909e-03,64:2.393182e-02):4.750298e-02):2.429422e-02,(((51:2.487865e-01,(38:9.811821e-02,(58:6.211869e-02,(((36:3.906582e-01,35:5.467837e-02):3.227033e-02,60:1.522776e-01):2.286370e-01,(((59:2.…
	tree gen.3263000 = [&U] (((44:2.383168e-02,45:1.154676e-02):1.749902e-01,((((64:7.545893e-03,((((((60:1.265274e-01,((38:4.674635e-02,58:1.133264e-01):7.279916e-02,59:1.463569e-01):8.767902e-03):9.617347e-02,((46:4.995708e-02,22:4.796485e-02):3.146392e-02,54:4.074756e-02):1.128535e-01):4.385291e-02,31:9.863728e-02):6.027758e-03,(51:3.649037e-04,23:2.331296e-01):4.241598e-02):9.045251e-02,(35:1.302…
	tree gen.4206500 = [&U] (2:2.618144e-02,((61:1.427574e-01,(((10:4.750928e-02,(39:2.129919e-01,29:1.220128e-01):5.883909e-02):7.084410e-02,((((24:2.067051e-01,28:1.457095e-01):1.217518e-01,(66:1.335550e-03,65:7.539006e-03):7.165793e-02):3.506223e-02,(((((11:7.590800e-03,(33:1.951959e-01,((27:7.846889e-02,(((17:2.112914e-01,21:4.740169e-02):1.084779e-02,63:1.494192e-01):6.276240e-03,(16:1.866405e-0…
	tree gen.5534500 = [&U] (2:3.964197e-02,((((62:8.724629e-02,((64:3.669492e-04,67:2.290675e-01):2.291075e-01,((((51:5.316278e-02,(((54:1.555563e-01,(22:1.483010e-01,46:2.296346e-02):2.536646e-01):5.687182e-02,23:6.314372e-02):8.721427e-03,((58:6.054848e-03,31:4.761840e-01):6.375920e-02,59:1.826716e-01):3.801349e-02):1.831956e-01):1.509492e-01,((60:7.695225e-02,(35:6.701703e-02,36:3.696838e-01):3.9…
	tree gen.3607000 = [&U] ((((((53:7.348332e-01,(43:1.468642e-01,(((33:6.636992e-01,(57:2.276965e-02,(((17:2.323926e-01,21:2.517658e-02):5.486766e-02,((18:4.511747e-02,16:4.217533e-02):8.153382e-03,63:2.429057e-01):1.172189e-01):3.596667e-02,(12:3.229829e-02,27:1.115047e-01):8.719868e-02):4.620448e-02):2.012215e-01):3.922148e-01,((34:6.612980e-01,14:8.459897e-03):8.986209e-03,42:5.892769e-01):2.817…
	tree gen.3930000 = [&U] (((((((7:3.312211e-01,8:1.184238e-01):9.691171e-02,(26:4.585787e-02,(((((11:1.396649e-02,(12:3.291927e-01,((63:2.270457e-01,(((21:3.216247e-02,17:2.778217e-01):9.857037e-02,(18:9.065136e-03,16:2.595708e-02):6.849363e-02):1.562236e-01,(57:1.794550e-02,33:4.381795e-01):7.023292e-02):1.147757e-01):1.965879e-01,27:1.319033e-01):4.819821e-02):2.204901e-01):2.002035e-01,((55:1.3…
	tree gen.4099500 = [&U] (2:5.265955e-02,((((28:2.898672e-01,(((66:1.053052e-03,65:7.289614e-03):8.822319e-02,24:2.770751e-01):6.143250e-02,((6:5.657283e-02,4:2.254731e-02):1.335740e-02,5:9.816339e-03):2.594987e-01):1.313372e-02):7.250570e-02,(47:4.612166e-02,(49:7.161440e-03,48:3.314463e-04):2.842206e-02):3.852745e-02):9.574239e-05,(((67:1.009307e-01,64:4.482836e-02):6.761500e-02,(((31:3.331822e-…
	tree gen.2546500 = [&U] ((62:7.688999e-02,(((61:7.803844e-02,((28:2.712862e-01,(29:1.645764e-01,24:2.182711e-01):8.726573e-02):1.467721e-01,(67:1.597445e-01,((((4:1.079906e-02,6:4.837554e-02):2.131663e-02,5:8.751252e-03):1.754477e-01,((30:1.625277e-01,((44:4.055029e-03,45:1.554583e-03):1.183414e-01,37:1.240333e-01):1.368819e-02):4.519531e-01,(47:5.475503e-03,(((49:1.779953e-02,48:5.643607e-02):1.…
	tree gen.1628500 = [&U] (2:9.494246e-02,((24:4.444268e-01,(65:1.283575e-02,66:2.018423e-02):1.533679e-02):1.364726e-01,((61:1.155516e-01,(67:2.438067e-02,(((((((29:1.514965e-01,10:4.306732e-02):5.597720e-02,39:4.508049e-01):6.400103e-02,((((26:9.544979e-02,7:2.167604e-01):4.777915e-02,53:4.098135e-01):1.120095e-01,43:1.779538e-01):3.403652e-02,(8:2.082008e-01,(((3:2.871993e-01,9:9.939738e-02):9.1…
	tree gen.6236000 = [&U] ((((((64:3.535076e-03,(6:2.541784e-02,(4:1.417816e-02,5:1.048496e-02):2.038324e-02):7.771504e-02):8.332757e-03,61:1.065920e-01):2.666521e-02,(((43:1.761870e-01,(53:6.316991e-01,26:2.373039e-01):4.337464e-02):1.167465e-02,((8:1.322082e-01,7:1.933912e-01):3.722351e-02,(((((42:5.585373e-01,14:2.626331e-02):9.301866e-03,34:2.915268e-01):1.179034e-01,((55:4.041894e-02,25:2.1597…
	tree gen.2755500 = [&U] ((((61:2.976281e-02,(((((30:8.024864e-02,37:1.138679e-01):1.004221e-01,(44:1.784656e-02,45:1.170061e-03):3.573103e-01):2.115265e-01,(38:1.176493e-01,((((23:8.209315e-02,51:1.255279e-01):2.439352e-02,(59:2.670079e-01,31:2.413544e-01):1.304671e-01):2.746776e-02,(((54:5.466227e-02,(22:4.284341e-02,46:8.562955e-02):3.502512e-01):1.391795e-01,(36:4.926605e-01,35:1.249140e-01):1…
	tree gen.5590500 = [&U] (2:9.825519e-03,(((((23:5.003078e-02,((54:1.155935e-01,31:2.234425e-01):1.244431e-02,(59:1.482173e-01,(22:6.166731e-02,46:3.242165e-02):6.438389e-02):2.704577e-02):1.016784e-02):1.700914e-02,51:1.072082e-01):3.855691e-02,(58:2.733409e-02,(38:1.579754e-02,((35:1.080109e-02,36:1.932973e-01):1.577736e-01,60:4.290578e-02):1.129861e-01):1.023310e-02):1.726169e-02):1.497116e-01,…
	tree gen.5142500 = [&U] (((((30:3.515354e-01,(45:1.815240e-02,44:8.642796e-03):5.146911e-02):8.349440e-02,((((31:2.701103e-01,(54:7.219480e-02,(60:1.694610e-01,((38:1.394515e-01,51:3.997146e-02):1.574316e-01,(22:4.375175e-02,46:2.160889e-02):1.925837e-01):7.807445e-02):1.001670e-01):6.000375e-04):1.782967e-02,(58:1.044504e-01,23:2.114143e-02):1.712370e-01):1.183053e-02,59:8.118118e-02):1.345262e-…
	tree gen.2265500 = [&U] (2:1.261413e-02,((((65:2.984293e-03,66:1.217474e-03):5.782467e-02,(((((((60:2.895856e-03,(35:6.827790e-02,36:3.109087e-01):1.954499e-01):1.691117e-01,51:2.123609e-01):4.955705e-02,(23:4.571601e-02,(58:1.310951e-02,38:2.406340e-01):3.113830e-02):6.212723e-02):1.672401e-02,(54:9.409898e-02,(22:2.069089e-02,46:2.177244e-02):6.986806e-02):9.144266e-02):4.350009e-02,59:3.696048…
	tree gen.5495000 = [&U] (((62:8.923372e-02,((((4:7.163508e-04,(6:5.674978e-02,5:1.203265e-02):1.355691e-02):1.892383e-01,64:4.945775e-02):6.668876e-02,(67:5.389928e-02,(((((66:3.963685e-03,65:2.267565e-02):3.043233e-01,39:2.886658e-01):5.555455e-02,28:5.662245e-01):1.576374e-01,(29:2.399426e-01,24:3.948600e-01):1.674160e-02):1.431227e-01,(((53:1.779690e-01,(26:2.321549e-01,(8:7.704423e-02,7:2.500…
	tree gen.3454000 = [&U] (((((((61:5.461817e-02,64:5.618841e-02):3.134673e-02,((5:1.611356e-02,(4:1.651030e-02,6:6.827651e-02):4.576501e-02):2.139544e-01,67:2.884185e-02):1.415442e-01):1.472017e-02,(26:1.695456e-01,(((((50:1.713265e-01,55:6.044800e-02):1.014783e-01,40:1.433867e-01):1.910494e-01,((((20:9.227130e-02,(41:2.659795e-01,19:9.521863e-03):2.983194e-01):1.387771e-02,13:5.429741e-02):7.3991…
	tree gen.1895000 = [&U] ((((64:1.040875e-02,(((((30:3.071673e-01,(((58:9.515115e-03,((36:1.340056e-01,35:8.843855e-02):1.260157e-01,((54:3.020241e-02,(46:4.467533e-02,22:2.956028e-02):1.502136e-01):1.236997e-01,38:1.217008e-01):3.252101e-02):5.456130e-02):9.303417e-02,(23:7.688378e-03,51:1.711835e-01):5.876313e-02):1.560836e-02,((31:9.952876e-02,60:1.662969e-01):1.805065e-02,59:8.358193e-02):6.74…
	tree gen.5953000 = [&U] ((((((6:4.110555e-02,5:7.218489e-03):2.277199e-02,4:2.748859e-03):1.753928e-01,(((61:1.316579e-01,(64:1.155251e-01,(((28:1.262419e-01,(29:9.164314e-02,24:3.399853e-01):1.481380e-01):1.207383e-01,39:1.772712e-01):1.562129e-01,67:1.427043e-01):1.632130e-03):2.285795e-03):4.371695e-02,(((59:8.482294e-02,(58:1.526749e-01,((22:2.206335e-02,46:1.126388e-01):5.572356e-02,54:1.036…
	tree gen.1400500 = [&U] (2:5.724320e-02,((24:3.655338e-01,(65:1.077104e-03,66:1.375637e-02):2.010089e-01):6.378447e-02,((((37:2.966100e-01,30:8.796025e-02):1.661878e-01,((45:5.123456e-02,44:2.611922e-02):1.892332e-01,(58:2.078275e-03,(((((31:2.175928e-01,54:7.579981e-02):1.847627e-03,51:9.321406e-02):6.480569e-03,((60:1.001261e-01,(36:1.890163e-01,35:1.534234e-02):1.394070e-01):5.172172e-02,38:6.…
	tree gen.5741500 = [&U] (2:1.704067e-02,((((48:1.408654e-02,49:1.906525e-02):8.519008e-03,(47:7.216581e-03,(((53:1.520591e-01,(8:1.899551e-01,7:1.941960e-01):8.460665e-02):2.255527e-02,(((19:7.377566e-02,41:2.776418e-01):8.796276e-02,((((11:1.350883e-01,(((3:1.509344e-01,9:7.809831e-02):5.796368e-02,(14:7.218137e-02,42:4.438897e-01):9.244981e-02):1.014479e-01,((55:1.504289e-01,((((32:1.776817e-02…
	tree gen.5405500 = [&U] ((((((29:5.171454e-01,10:1.477791e-02):5.120093e-02,(((((((41:6.990644e-02,19:1.033253e-01):1.800925e-01,(40:7.703782e-02,((52:2.761301e-01,50:9.027159e-02):4.618470e-02,(25:2.607613e-01,(56:1.597961e-01,((68:7.665450e-02,(34:2.875327e-01,15:4.919350e-03):1.460734e-01):3.225987e-02,32:5.797732e-02):2.573237e-02):4.806999e-02):2.275475e-02):1.235904e-01):1.499773e-01):1.307…
	tree gen.3227500 = [&U] (2:4.308402e-03,((62:6.954771e-02,61:1.520329e-01):5.115793e-02,((66:8.683736e-03,65:2.829907e-02):2.660966e-01,((67:3.628801e-02,64:4.296642e-02):9.375293e-02,(((49:4.695647e-04,(48:1.782881e-02,(47:3.743042e-02,(10:1.054832e-02,((24:3.427396e-01,29:1.333826e-01):1.062562e-01,39:2.816361e-01):1.358619e-01):2.103243e-01):2.573076e-03):1.504379e-02):2.127210e-01,28:2.074095…
	tree gen.2481000 = [&U] ((((62:7.020308e-02,(61:1.010562e-01,(((5:2.413757e-02,(4:8.702469e-03,6:3.639476e-02):2.089623e-02):3.130533e-01,67:5.808238e-02):1.251820e-02,(((44:5.458636e-02,45:2.659715e-02):1.082732e-01,(37:3.730404e-01,30:1.437281e-01):2.473405e-01):4.636839e-02,((43:3.205699e-02,(((((14:3.139738e-01,(((19:7.515792e-02,((3:3.994159e-01,9:6.548115e-01):2.808590e-01,((40:2.700559e-01…
	tree gen.2715500 = [&U] ((2:3.152534e-03,62:1.020107e-01):2.320848e-02,((((((5:3.583018e-02,4:1.056235e-02):3.284579e-03,6:1.474613e-02):1.146278e-01,(39:2.366121e-01,29:1.597001e-01):3.592540e-01):5.115494e-02,28:3.634318e-01):4.672282e-02,(24:5.136964e-01,(66:4.507631e-03,65:1.706440e-02):4.043506e-02):9.604616e-02):1.067323e-01,((61:1.318777e-01,(((30:1.467474e-01,37:2.201397e-01):2.597758e-01…
	tree gen.4731500 = [&U] ((((5:1.381320e-03,(4:3.002250e-03,6:2.023203e-02):1.676656e-02):1.356262e-01,((((((26:1.556194e-01,((8:9.058014e-02,53:1.338252e-01):2.137401e-01,((((41:1.577432e-01,19:2.514586e-03):1.517983e-01,(13:5.121632e-03,20:2.249884e-02):7.469431e-03):7.162614e-02,(((11:6.474299e-02,(27:4.562216e-02,((((18:1.665287e-02,16:1.287941e-02):1.070723e-01,((17:1.106047e-01,21:3.183411e-…
	tree gen.1422500 = [&U] (2:1.096237e-03,(((((31:4.700777e-01,(59:1.315346e-01,((46:8.407766e-03,22:4.882076e-02):1.331871e-01,54:6.598865e-02):1.184414e-01):5.650898e-02):1.362952e-02,23:9.602655e-02):6.464963e-02,(((36:2.916134e-01,(60:8.039845e-02,35:7.854450e-02):1.668850e-01):2.254255e-02,38:2.292116e-02):7.146478e-02,51:1.448212e-01):4.322353e-02):1.045433e-01,58:1.219017e-01):4.198012e-01,(…
	tree gen.4581500 = [&U] (((62:2.141557e-02,(67:1.098932e-01,((((66:7.325121e-03,65:3.509496e-03):9.314642e-02,((39:3.397862e-01,((29:1.753340e-01,24:6.016538e-01):2.994666e-02,28:3.571883e-01):9.403645e-04):8.705120e-02,(4:5.490805e-02,(6:1.272200e-02,5:1.043319e-02):1.649297e-03):9.551393e-02):6.458357e-03):8.236782e-02,61:7.892326e-02):1.628210e-02,64:3.951508e-02):8.765339e-04):1.011944e-01):2…
	tree gen.2150000 = [&U] (2:6.051530e-02,((((48:8.663475e-04,((47:6.275047e-02,(((10:1.701784e-01,29:2.863686e-01):1.122917e-01,39:3.550861e-01):1.027312e-01,(6:4.761761e-03,(4:3.732348e-02,5:2.963738e-02):1.216499e-01):2.522344e-01):8.599212e-03):9.655386e-02,(((65:9.287553e-02,66:1.165529e-02):3.746481e-02,24:6.066490e-01):1.768731e-02,28:2.786654e-01):1.117157e-01):7.470955e-03):1.364576e-02,((…
	tree gen.5480000 = [&U] (2:4.884746e-02,((47:1.756489e-02,(10:8.745485e-02,(48:1.665909e-04,49:4.273993e-04):8.330585e-03):1.193391e-02):1.353851e-01,(62:2.452627e-02,((61:8.964801e-02,64:6.448732e-03):4.311212e-03,(((((45:1.093884e-02,44:2.899159e-02):1.677073e-01,(30:1.305038e-01,37:1.221787e-01):2.773163e-01):2.540108e-02,((((31:2.956289e-01,59:8.455488e-02):9.004473e-02,(54:1.457102e-01,(22:5…
	tree gen.3509000 = [&U] (((((64:6.226159e-03,((5:2.561162e-02,4:1.396778e-02):5.052799e-02,(6:3.616001e-02,67:1.576591e-01):5.744826e-03):2.327152e-01):1.997196e-02,(((29:1.445365e-01,24:1.669289e-01):1.283830e-01,28:2.538153e-01):1.743461e-01,61:5.724483e-02):7.088536e-02):5.272218e-02,(((43:7.946950e-02,((8:1.798434e-02,7:3.559802e-01):1.722307e-01,(((20:7.013880e-03,13:2.458081e-02):2.336900e-…
	tree gen.5930000 = [&U] ((((((((13:7.026766e-03,(20:3.644618e-02,((33:2.880785e-01,((63:1.028496e-01,((12:5.642193e-02,(18:6.064277e-03,16:1.714347e-02):2.175530e-02):7.874131e-02,((27:8.293347e-02,57:3.835600e-02):1.573760e-01,21:7.058397e-02):1.519772e-02):7.313021e-02):6.481244e-02,17:9.805242e-02):2.307067e-01):1.722494e-01,((55:2.149977e-02,((9:1.725238e-01,3:2.989087e-01):1.599570e-01,(14:6…
	tree gen.2959000 = [&U] ((((64:2.820557e-02,(((((((((((57:2.549209e-03,((12:1.012512e-01,27:6.768916e-02):2.934619e-02,((63:1.744536e-01,(16:1.482812e-03,18:2.480234e-03):3.091000e-02):8.074369e-02,(21:6.686760e-02,17:2.320517e-01):2.103872e-01):9.349169e-03):5.852936e-02):3.130704e-01,33:1.107907e-01):1.104135e-01,55:5.288410e-02):8.833453e-02,((41:7.537739e-02,(9:1.197278e-01,3:1.852829e-01):2.…
	tree gen.3037000 = [&U] (2:4.447256e-02,((((((45:1.340428e-02,44:6.068827e-03):1.389667e-01,(30:6.302919e-02,37:1.527197e-01):1.661252e-01):1.720419e-01,(((35:2.971275e-01,36:4.401448e-02):1.646968e-01,(58:3.650482e-02,((59:1.023753e-01,(60:2.151167e-01,38:3.445590e-02):1.123395e-02):7.447921e-03,((51:5.624990e-02,23:1.135379e-01):9.656954e-03,((46:4.205570e-02,22:2.529856e-03):1.852709e-01,54:4.…
	tree gen.2326000 = [&U] ((64:2.214184e-03,((((((26:1.926521e-01,((20:5.658842e-03,13:1.210050e-01):1.283818e-01,(((11:1.015392e-01,55:2.457865e-01):1.698078e-01,(40:2.543543e-02,((34:3.691808e-01,(19:6.127476e-02,((41:1.778415e-01,50:4.946481e-01):9.731010e-04,((((16:1.312422e-02,(12:1.485735e-01,((63:1.609069e-01,(57:2.085800e-03,27:2.013239e-01):9.990836e-02):9.256874e-03,21:7.284561e-02):1.018…
	tree gen.4310000 = [&U] (2:2.626195e-03,((24:3.537644e-01,(66:1.693554e-02,65:3.758364e-02):6.874859e-02):7.746138e-02,((((((67:3.133098e-02,(((30:9.736430e-02,37:1.647076e-01):7.871419e-02,((44:2.916086e-02,45:9.766658e-03):1.397256e-01,(31:7.867416e-02,((((60:3.667217e-02,(36:2.158304e-01,35:1.725836e-02):3.368237e-02):1.739124e-01,((23:4.882045e-02,((22:2.689164e-02,46:2.573951e-02):2.270062e-…
	tree gen.4640000 = [&U] (2:4.509061e-03,((((37:3.553450e-01,((44:4.793995e-02,45:1.370439e-02):1.673453e-01,30:2.418214e-01):3.368751e-02):4.433008e-01,(28:2.593228e-01,(((43:3.119559e-01,26:7.546341e-02):9.746728e-02,8:4.171811e-01):3.503198e-02,((((((((32:1.133496e-02,(15:2.169508e-01,(56:1.842593e-01,68:5.149175e-02):2.270336e-02):1.351658e-01):8.875623e-02,(50:2.818489e-01,52:1.437028e-01):1.…
	tree gen.5884000 = [&U] (((64:1.019587e-02,((61:4.209133e-02,((6:5.399080e-02,(4:1.711380e-02,5:7.798403e-03):1.359271e-01):1.403713e-01,(65:6.845326e-02,(66:5.822499e-02,24:1.023379e+00):5.554661e-04):1.812417e-01):3.840642e-02):2.040095e-03,67:7.522632e-02):2.885673e-02):8.381018e-02,(62:5.278006e-02,((((7:3.397648e-01,8:2.069614e-01):7.960402e-02,26:8.643901e-02):8.162057e-02,(53:4.459459e-01,…
	tree gen.5880000 = [&U] ((((64:6.731581e-03,61:1.640281e-01):3.968151e-02,67:7.425542e-02):1.439489e-01,(((((53:2.941200e-01,((43:2.986724e-01,(7:3.556278e-01,8:9.347678e-02):1.621089e-01):1.535505e-01,26:2.213740e-02):1.456969e-01):1.955591e-02,(((55:1.023977e-01,33:3.561763e-01):3.663322e-02,(25:1.387004e-01,(11:3.492494e-02,((34:1.901973e-01,14:1.789410e-01):1.905809e-01,((9:2.488721e-01,(((50…
	tree gen.6171000 = [&U] (2:2.445262e-03,((((5:6.157028e-03,4:2.126086e-02):5.712497e-02,6:1.864149e-02):1.560263e-01,((66:1.582449e-03,65:6.869943e-03):1.881549e-01,(((((43:9.485100e-02,53:2.547604e-01):9.870307e-02,((26:4.790417e-02,(13:1.234223e-02,(20:3.594289e-02,(((11:6.219009e-02,(27:1.122700e-01,(((((18:1.646313e-03,16:4.313886e-03):1.682284e-01,(21:1.677241e-02,17:2.535119e-01):8.450784e-…
	tree gen.5547000 = [&U] ((((30:3.146442e-01,31:1.306928e-01):3.889055e-02,((((58:1.303048e-01,((54:6.539360e-02,(((51:1.514075e-01,(60:7.899907e-02,(36:1.284249e-01,35:5.732883e-02):6.710597e-02):3.210293e-01):1.163477e-01,23:2.493980e-02):3.697731e-02,59:2.964312e-01):6.583880e-03):1.145790e-01,(22:5.773594e-02,46:3.929023e-02):1.399588e-01):6.370388e-02):1.120125e-01,38:2.214806e-02):2.729952e-…
	tree gen.3106000 = [&U] (2:1.193419e-01,((65:1.439003e-03,66:2.831431e-02):1.221356e-01,((((((37:6.981645e-01,((49:6.564682e-03,47:6.801092e-02):1.689539e-04,48:1.607845e-02):5.595468e-02):9.828267e-04,((43:1.128865e-01,53:7.425740e-01):1.158662e-01,(7:3.814528e-01,(26:2.381332e-02,(8:3.071554e-01,(19:1.281407e-01,((((25:2.836442e-01,11:1.962963e-01):2.434721e-01,((((52:1.787623e-01,50:3.290143e-…
	tree gen.5267500 = [&U] ((62:3.051297e-02,((67:1.652006e-01,(64:4.243400e-03,(6:1.316937e-02,(4:2.664516e-03,5:4.208326e-02):5.888098e-02):1.436745e-01):3.700760e-03):3.792479e-03,(((((23:5.623367e-02,58:6.192821e-02):4.948649e-02,(59:9.813695e-02,(((54:1.067016e-02,(31:2.813638e-01,51:8.118413e-02):2.330203e-02):7.299739e-03,(22:6.374656e-02,46:2.272810e-02):2.021967e-01):2.941272e-02,((38:4.408…
	tree gen.4481000 = [&U] (((48:1.072948e-02,(((47:1.279846e-02,(10:3.330493e-02,39:1.853073e-01):4.539701e-02):2.108532e-03,37:3.554588e-01):6.263182e-02,49:9.242156e-03):1.998937e-03):8.611458e-02,(((24:3.044234e-01,29:1.181813e-01):1.076304e-01,(65:1.382295e-02,66:1.289572e-03):6.347863e-02):2.780761e-02,((4:1.199179e-02,(6:8.381440e-02,5:5.964003e-03):8.136573e-05):7.722961e-02,(61:6.932353e-02…
	tree gen.4765000 = [&U] (((62:7.323267e-02,(((29:3.203297e-01,39:1.635300e-01):6.138371e-02,10:6.769918e-03):6.512701e-02,(47:1.440851e-02,(49:5.713448e-03,(48:1.907206e-04,(((67:1.137072e-01,((((((((59:1.544374e-01,(54:8.558028e-02,(22:1.064745e-01,46:3.237282e-02):1.067645e-01):2.563395e-03):8.746267e-03,23:1.087414e-01):8.501917e-02,(((35:5.965152e-03,36:2.811492e-01):1.134825e-01,60:4.506282e…
	tree gen.2994000 = [&U] ((((((((11:1.371916e-02,(27:6.672161e-03,(12:9.729998e-02,((57:6.769406e-02,(17:2.076421e-01,21:2.694555e-02):5.417790e-02):9.275288e-02,((16:5.619979e-03,18:1.706302e-02):3.303009e-02,63:2.302822e-01):4.551631e-02):5.515196e-02):2.416337e-02):2.966468e-01):8.714746e-02,((((((9:6.458060e-02,3:2.593390e-01):1.348123e-01,34:3.833687e-01):7.615767e-02,(14:5.169994e-02,42:6.27…
	tree gen.1251000 = [&U] (2:2.670999e-02,((((65:5.494562e-02,66:3.843042e-03):1.840573e-01,((43:1.945398e-01,(((8:7.561439e-02,7:1.877279e-01):1.717763e-02,(53:5.966545e-01,26:5.360055e-02):4.083220e-02):1.219678e-02,(((20:1.821373e-02,13:9.156634e-03):1.176831e-02,19:1.154412e-01):1.117268e-01,((((3:1.984057e-01,9:6.158247e-02):2.436440e-01,(55:1.493627e-01,(33:2.558470e-01,((((27:4.878887e-02,12…
	tree gen.3978500 = [&U] ((24:3.329334e-01,29:1.489247e-01):2.612941e-01,(2:5.835480e-02,((((((46:2.096808e-01,22:8.688712e-02):5.070714e-02,((23:6.563161e-02,51:1.355082e-01):8.806329e-02,(((58:1.051074e-01,38:1.820881e-01):5.898106e-02,31:4.303443e-01):4.870399e-02,((36:4.992794e-01,(60:3.030757e-01,35:4.954712e-02):4.193759e-02):1.641920e-01,59:1.266574e-01):2.174477e-01):5.593402e-02):1.935092…
	tree gen.4714500 = [&U] (2:3.916452e-03,((66:8.582566e-03,65:3.773273e-03):1.143970e-01,((((31:2.966325e-01,(((22:2.692700e-02,46:2.379803e-02):1.933388e-01,(((60:1.451099e-01,((36:2.618892e-01,35:7.452449e-02):1.361577e-01,(54:4.243112e-02,(38:2.773287e-02,51:9.929361e-02):8.418606e-02):4.498434e-03):1.003041e-01):6.010226e-02,59:9.563163e-02):3.452638e-02,23:3.254471e-02):1.372063e-01):1.046712…
	tree gen.4033000 = [&U] ((((66:6.664585e-03,65:1.554170e-02):1.512809e-01,(47:2.289579e-02,((((29:1.205600e-01,39:1.958168e-01):3.108868e-02,10:3.376761e-03):7.764019e-02,((((54:5.611734e-02,(46:7.359963e-03,22:3.977197e-02):2.217930e-01):7.850262e-03,(35:1.230898e-01,36:1.848621e-01):3.737268e-02):6.524248e-02,((38:5.571156e-02,51:7.346317e-02):9.126122e-02,((59:9.878367e-02,31:2.268138e-01):2.7…
	tree gen.6207500 = [&U] (((62:3.444209e-02,((67:1.460260e-02,(61:3.962510e-02,64:1.999336e-02):2.700306e-02):7.680658e-02,((((5:9.761643e-03,4:2.724160e-02):7.848574e-03,6:7.282460e-02):1.250298e-01,(((35:2.129009e-01,36:2.705309e-02):2.571655e-01,((51:1.177192e-01,((46:3.792658e-02,22:8.196471e-02):7.162830e-02,(59:2.069755e-01,60:1.178158e-01):5.489120e-02):3.764711e-02):3.720517e-02,(31:1.6103…
	tree gen.4847000 = [&U] ((62:6.462091e-02,(((61:1.203896e-01,((28:2.686383e-01,(((38:2.108082e-01,((54:1.054762e-01,(((59:6.756432e-02,(60:2.923270e-02,(36:2.221684e-01,35:4.475076e-03):2.196357e-01):1.952486e-01):7.259648e-03,(22:4.303021e-02,46:1.786403e-02):2.337520e-01):4.103669e-02,(23:3.988318e-02,(31:2.011348e-01,58:2.923462e-02):8.761595e-02):5.920141e-02):1.012408e-01):6.796493e-02,51:8.…
	tree gen.2897500 = [&U] (((49:1.560163e-02,((48:9.262663e-03,((29:2.735786e-01,39:4.298282e-01):1.774597e-01,10:1.036128e-02):2.230058e-01):1.763369e-02,47:2.452892e-02):3.429477e-03):5.976336e-03,((65:1.447394e-03,66:7.519344e-03):1.655326e-01,(28:4.815606e-01,(62:1.246256e-01,(67:1.792745e-02,(((((44:8.426824e-03,45:1.286677e-02):2.880037e-01,30:1.676727e-01):4.609615e-02,37:2.159467e-01):8.035…
	tree gen.1731000 = [&U] (2:1.511233e-03,((43:1.484574e-02,(7:1.020052e-01,(26:1.977447e-01,((8:1.547337e-01,53:3.251682e-01):3.404092e-02,((((14:1.185372e-02,((25:2.006355e-01,34:1.362670e-01):1.151793e-01,(55:2.530815e-01,(42:3.332565e-01,3:4.739516e-01):4.444015e-02):1.389892e-01):3.399592e-02):1.430808e-01,(9:1.867721e-01,40:1.719044e-02):3.122877e-02):5.537635e-03,(((52:1.072549e-01,50:6.2496…
	tree gen.5248500 = [&U] (2:6.621428e-03,((((((((37:1.399539e-01,30:1.063418e-01):8.084750e-02,((31:1.505628e-01,((60:2.068497e-01,((54:4.784172e-02,(22:7.249388e-02,46:2.626485e-02):9.780049e-02):7.489193e-02,59:9.934733e-02):9.784095e-02):3.386565e-02,((23:8.789390e-02,58:4.507639e-02):4.446449e-02,(38:9.191110e-02,(51:1.071845e-01,(35:1.138480e-01,36:1.044738e-01):1.159716e-01):2.077143e-02):1.…
	tree gen.5673500 = [&U] (2:5.419386e-02,(62:2.348547e-02,((((30:8.692039e-02,37:1.125905e-01):9.595958e-02,(44:3.167757e-02,45:9.636269e-02):1.036707e-01):2.565484e-02,((23:3.956141e-02,(((((38:7.041967e-02,58:5.448183e-02):3.708795e-02,31:1.497370e-01):3.123111e-02,((35:6.518733e-02,36:3.610280e-01):1.167271e-01,60:8.097497e-02):4.258943e-02):3.975164e-04,51:9.326259e-02):4.322723e-02,59:6.61092…
	tree gen.5016000 = [&U] ((((5:7.664086e-03,(6:1.415074e-01,4:7.451951e-03):1.425808e-02):7.727972e-02,((((((29:1.219140e-01,24:3.305939e-01):1.335858e-01,(28:5.104078e-01,((65:1.786425e-02,66:1.017837e-02):1.979605e-01,39:1.902863e-01):1.027603e-01):3.086233e-01):1.147119e-01,(((48:7.456505e-03,47:1.267742e-02):1.232034e-02,49:1.182316e-02):3.986859e-02,37:1.678265e-01):8.913283e-02):4.189502e-02…
	tree gen.4910500 = [&U] ((((47:1.531870e-02,(48:1.333568e-03,10:2.313045e-01):5.155847e-03):2.440391e-02,((43:8.997910e-02,(((7:1.743171e-01,8:2.954158e-01):4.686537e-02,53:2.988936e-01):4.622905e-03,(26:5.062378e-02,(((41:2.982738e-02,((((55:9.548786e-02,(42:5.154299e-01,(14:2.180662e-03,34:2.210015e-01):8.959025e-02):6.485836e-02):1.436990e-01,40:1.073788e-01):5.138085e-03,(9:1.071183e-01,3:4.0…
	tree gen.2018500 = [&U] ((((((((4:6.234048e-04,5:2.980958e-02):3.978473e-02,6:1.213802e-02):2.843161e-01,64:1.033176e-03):3.830567e-02,61:4.240112e-02):3.108491e-02,(62:4.283899e-02,(67:8.831931e-02,((((38:1.086085e-02,51:5.960906e-02):7.475516e-02,(58:1.388222e-02,((23:2.794165e-02,(((36:1.318172e-01,35:4.346560e-02):8.027542e-02,60:1.090878e-01):5.964269e-02,((46:8.759618e-03,22:6.575106e-02):1…
	tree gen.5912500 = [&U] (((6:2.488489e-02,(4:9.592164e-03,5:2.177722e-02):1.127728e-02):1.982857e-01,(((((48:5.831163e-02,49:1.017651e-02):4.945388e-03,(10:6.418894e-02,(29:3.240895e-01,39:1.063848e-01):2.631141e-01):3.556886e-02):1.387677e-02,((((((((((22:7.191913e-02,46:3.224791e-02):2.698862e-01,(((36:1.869730e-01,35:2.040666e-02):7.172927e-02,38:4.583108e-02):5.244948e-02,60:7.796730e-02):3.6…
	tree gen.6161000 = [&U] (2:4.302619e-02,(((48:3.015714e-03,(((10:4.099408e-02,((((37:2.182181e-01,30:4.520031e-02):7.048965e-02,((31:2.224230e-01,((23:1.468256e-01,((59:1.459204e-01,(36:1.704242e-01,35:7.709585e-02):1.805809e-01):4.171075e-02,(((46:2.579592e-02,22:9.539561e-02):1.277465e-01,54:1.264212e-01):4.592836e-03,(58:5.819687e-03,(51:5.025612e-02,38:7.835589e-03):7.836237e-02):1.361823e-01…
	tree gen.4668000 = [&U] (((((26:4.994659e-02,((20:2.358726e-02,13:2.350636e-03):2.814097e-02,(19:3.505261e-02,(41:1.757557e-02,((((14:1.432412e-01,42:5.944494e-01):2.601705e-02,34:2.449625e-01):1.058256e-01,11:2.230893e-01):4.226102e-02,((((50:1.440502e-01,25:3.866262e-01):7.217285e-02,(((68:3.284327e-02,56:3.882523e-02):6.528066e-03,(32:3.545427e-02,15:8.694806e-02):5.091907e-02):9.402726e-02,52…
	tree gen.5688000 = [&U] (((((39:2.376082e-01,29:1.231808e-01):1.548844e-01,10:2.760932e-03):1.179236e-01,((43:8.535451e-02,((53:3.197039e-01,((((((25:2.602830e-01,((52:2.107829e-01,50:1.838499e-01):2.783116e-02,((68:1.236742e-02,(15:1.806228e-01,32:4.407327e-02):1.388776e-01):6.570371e-02,56:1.322626e-02):2.458716e-01):1.580684e-01):5.489297e-02,55:3.631653e-01):8.775730e-02,(33:5.275953e-01,((((…
	tree gen.3892500 = [&U] (2:8.293700e-02,((((((4:1.255677e-02,(5:1.716930e-02,6:6.183256e-02):1.186452e-02):1.078910e-01,(67:5.172006e-03,(37:2.852192e-01,((44:7.823104e-02,45:3.443414e-03):2.712914e-01,30:3.259126e-02):9.712151e-02):2.399209e-01):9.607469e-02):1.673352e-01,(64:5.806004e-03,((65:7.979024e-03,66:1.176356e-02):1.712937e-01,(24:4.036929e-01,28:3.347137e-01):1.873635e-01):2.604452e-01…
	tree gen.4127000 = [&U] (2:1.404041e-02,(62:8.117777e-02,(((48:1.926982e-02,49:1.412306e-02):1.566511e-02,(((66:4.939195e-03,65:3.374292e-03):2.310250e-01,(64:2.049144e-02,(67:1.873723e-02,(((((((46:6.106793e-02,22:4.311288e-02):1.006667e-01,((((38:6.875882e-02,(51:3.055789e-02,(36:1.091206e-01,35:1.535478e-01):5.927204e-01):4.463001e-03):1.467931e-01,23:8.190254e-02):6.311015e-02,(60:1.765498e-0…
	tree gen.4440000 = [&U] ((62:3.086807e-02,((((((30:2.774943e-01,(31:1.593838e-01,((60:1.572349e-01,((59:1.445157e-01,(23:8.403180e-02,(38:7.382751e-02,58:1.460746e-01):6.639679e-02):1.672523e-02):1.108173e-02,((46:2.202154e-02,22:4.224633e-02):8.200685e-02,((35:1.000832e-01,36:2.520224e-02):2.976468e-01,54:3.311684e-02):6.695383e-02):1.020701e-01):2.454419e-02):2.927561e-02,51:1.126071e-01):6.425…
	tree gen.5231000 = [&U] ((62:4.385874e-02,(((49:4.763326e-03,48:1.325858e-03):2.964704e-02,(47:3.113365e-02,(61:9.926288e-02,((((39:2.627630e-01,(10:2.009893e-01,29:4.117058e-01):1.760767e-03):9.120126e-02,((28:7.283350e-02,24:3.529027e-01):2.076602e-01,(65:1.007549e-02,66:1.982244e-03):1.189420e-01):8.565285e-03):9.077336e-02,64:2.084677e-02):5.540499e-02,((((53:2.763138e-01,26:1.323398e-01):2.9…
	tree gen.1999500 = [&U] ((30:5.096552e-02,37:2.537075e-01):4.488292e-01,(2:8.700675e-03,(((47:1.077280e-02,(48:2.060926e-03,49:3.220930e-03):5.723632e-03):2.703550e-03,10:2.634942e-01):9.457421e-02,(((67:1.824134e-02,((6:6.747124e-02,4:1.538769e-03):2.676822e-02,5:5.555347e-02):3.607177e-01):4.026345e-01,((61:9.532020e-02,(64:3.514514e-02,(62:1.787320e-01,((46:9.622527e-03,22:4.056287e-02):5.0364…
	tree gen.3315000 = [&U] (2:3.882337e-02,(((((30:1.153980e-01,37:1.437777e-01):1.567558e-01,((45:2.512381e-02,44:7.545305e-03):1.633002e-01,((((51:8.354341e-02,38:7.856400e-02):1.048553e-01,(58:1.305212e-01,59:1.547231e-01):1.719438e-02):9.330769e-03,((54:2.520103e-01,(22:5.932486e-02,46:5.628062e-03):2.334593e-01):8.539804e-02,(((36:2.308548e-01,35:2.607424e-02):1.716176e-01,60:6.919540e-02):3.00…
	tree gen.5087500 = [&U] ((((((((((((29:1.121566e-01,39:2.414774e-01):1.695185e-01,10:3.617134e-02):5.309401e-02,47:1.093802e-02):1.371296e-03,48:9.430424e-03):9.320599e-03,(((53:2.390485e-01,((26:1.483458e-01,7:1.837434e-01):7.603039e-02,(((((((13:1.066826e-01,(19:1.543001e-01,20:1.189323e-02):1.767424e-02):1.194937e-01,11:8.430049e-02):1.094355e-01,(33:3.468795e-01,(((12:1.751680e-01,27:4.109033…
	tree gen.2591000 = [&U] (2:1.300011e-02,(((44:9.187345e-03,45:1.619641e-02):1.842996e-01,30:9.993376e-02):1.757499e-01,(((4:5.894484e-03,(5:5.695335e-02,6:9.888867e-02):3.224544e-04):2.312155e-01,((((67:6.400117e-02,62:9.218063e-02):2.385971e-02,(61:9.201848e-02,64:3.546148e-02):4.114865e-02):5.168419e-02,(((26:2.048784e-01,53:5.500511e-01):4.888545e-02,43:9.730595e-02):3.079331e-03,((7:3.648686e…
	tree gen.4719000 = [&U] ((62:4.579968e-02,((48:3.981407e-03,(49:3.049764e-03,47:3.410577e-02):1.551439e-02):8.385978e-03,(10:8.008805e-02,((((26:5.003700e-02,((42:7.000385e-01,(9:9.200172e-02,3:3.680525e-01):2.682447e-02):4.706951e-02,((55:9.807385e-02,(34:3.310637e-01,(52:1.612983e-01,(50:5.475635e-02,(25:1.705551e-01,(32:2.845005e-02,((68:2.933416e-02,56:3.360933e-02):1.494524e-02,15:1.621162e-…
	tree gen.3097500 = [&U] (2:5.530208e-02,(((48:3.427385e-03,49:3.114581e-04):9.763773e-03,((47:3.363700e-02,((((53:2.211248e-01,43:3.969724e-02):4.647860e-02,8:2.187220e-01):5.269152e-02,(((19:3.567852e-02,(((52:4.650863e-02,50:1.054569e-01):1.082224e-01,(40:1.399957e-02,(((41:1.663010e-01,(14:2.104833e-02,42:3.434223e-01):6.420859e-02):6.360677e-02,((55:8.883104e-02,((17:3.292175e-02,((((27:1.210…
	tree gen.4132500 = [&U] ((((((23:9.473007e-02,(((60:7.953850e-02,(36:1.731511e-01,35:2.968761e-02):1.234234e-01):2.325219e-01,(51:1.407960e-01,38:2.738408e-02):2.772986e-02):6.114571e-02,58:1.845423e-02):6.276662e-02):2.171271e-02,(31:1.127946e-01,59:1.098780e-02):7.957813e-02):9.695597e-02,54:9.511831e-02):1.514153e-02,(46:3.126078e-02,22:3.288239e-02):1.229195e-01):1.374041e-01,((((((53:1.35196…
	tree gen.3656000 = [&U] (((((5:2.112043e-03,4:3.934867e-02):4.873098e-02,6:6.370800e-02):1.974540e-01,((10:6.517559e-02,(29:2.415840e-01,39:3.429945e-01):2.452973e-01):6.980464e-02,(((((36:1.658182e-01,35:1.511365e-01):8.232195e-02,((((((((30:1.795749e-01,37:2.885190e-01):8.965339e-02,44:4.946641e-02):6.582600e-03,45:7.079711e-02):2.910942e-02,31:3.836813e-01):1.918421e-01,58:1.743089e-02):4.5785…
[truncated: 2,725 more rows]
