# Supplementary material for: Order, please! Uncertainty in the ordinal-level classification of Chlorophyceae
Source: PeerJ. 2019 May 15;7:e6899. doi: 10.7717/peerj.6899 (PMC6525593; doi:10.7717/peerj.6899)
Supplement: Supplemental Information 1 — This compressed folder contains untrimmed, masked alignments for individual chloroplast genes (subfolder nexus), as well as trimmed alignments with appropriate analysis blocks and the consensus trees resulting from these single-gene and concatenated analyses (MrBayes subfolders). Supplementary methods with associated references are included in the SupplementaryMethods.txt file. SVDquartets, BaliPhy, PhyloBayes and RAxML analysis files are in separate subfolders, with their respective resulting tree files. Files associated with MrBayes analysis of the 1st and 2nd positions and the analysis of the 3rd positions are placed in the subfolders 1st_and_2nd_positions_only and 3rd_positions_only, respectively. The 18Splastid_combined subfolder contains the MrBayes analysis materials (alignment and consensus tree) for the analysis including nucleotide plastid data as well as 18S nucleotide data. Documentation, trees and scripts used to create Fig. 3 are included in the “Figure3” subfolder, and documentation for and full results of Treespace analyses are in the “Treespace” subfolder. The results of the AU topology tests are included in a Word document. [file peerj-07-6899-s008.zip › supplementary_alignments_trees/Figure3/treesummary/src/tree_summary.hpp]

#pragma once

#include <climits>
#include <set>
#include <map>
#include <vector>
#include <fstream>
#include <cassert>
#include <cmath>
#include <algorithm>
#include <boost/format.hpp>
#include <boost/range/adaptor/reversed.hpp>
#include <boost/algorithm/string/replace.hpp>
#include "split.hpp"
#include "tree_manip.hpp"
#include "xstrom.hpp"

#include "ncl/nxsmultiformat.h"

namespace strom
    {

    class TreeSummary
        {
        public:
                                        TreeSummary();
                                        ~TreeSummary();

            void                        readTreefiles(std::ostream & outf, const std::vector<std::string> filenames, unsigned skip, unsigned tree_to_plot, std::vector<std::string> & outgroup_names);
            void                        showSummary(std::ostream & outf) const;
            typename Tree::SharedPtr    getTree(unsigned index);
            std::string                 getNewick(unsigned index);
            void                        clear();

        private:
        
            unsigned                    _outgroup_node_number;
            Split::SharedPtr            _outgroup_split;
            unsigned                    _tree_to_plot;
            Split::treeid_t             _plotted;
            Split::treemap_t            _treeIDs;
            std::vector<std::string>    _newicks;
            std::vector<std::string>    _taxon_names;

            void                        readTreefile(std::ostream & outf, const std::string filename, unsigned skip, std::vector<std::string> & outgroup_names, bool tree_to_plot);

        public:

            typedef std::shared_ptr< TreeSummary > SharedPtr;
        };

inline TreeSummary::TreeSummary() : _outgroup_node_number(UINT_MAX), _tree_to_plot(0)
    {
    //std::cout << "Constructing a TreeSummary" << std::endl;
    }

inline TreeSummary::~TreeSummary()
    {
    //std::cout << "Destroying a TreeSummary" << std::endl;
    }

inline Tree::SharedPtr TreeSummary::getTree(unsigned index)
    {
    if (index >= _newicks.size())
        throw XStrom("getTree called with index >= number of stored trees");

    TreeManip tm;

    // build the tree
    tm.buildFromNewick(_newicks[index], false, false);

    // root the tree arbitrarily at split 0
    tm.rerootAtNodeNumber(0);
    //if (_outgroup_split)
    //    tm.rerootAtSplit(_outgroup_split);
    //else if (_outgroup_node_number != UINT_MAX)
    //    tm.rerootAtNodeNumber(_outgroup_node_number);
        
    return tm.getTree();
    }

inline std::string TreeSummary::getNewick(unsigned index)
    {
    if (index >= _newicks.size())
        throw XStrom("getNewick called with index >= number of stored trees");

        return _newicks[index];
    }

inline void TreeSummary::clear()
    {
    _treeIDs.clear();
    _newicks.clear();
    }

inline void TreeSummary::readTreefiles(std::ostream & outf, const std::vector<std::string> filenames, unsigned skip, unsigned tree_to_plot, std::vector<std::string> & outgroup_names)
    {
    unsigned file_index = 0;
    for (auto fn : filenames)
        {
        if (++file_index == tree_to_plot) {
            readTreefile(outf, fn, skip, outgroup_names, true);
            }
        else {
            readTreefile(outf, fn, skip, outgroup_names, false);
            }
        }
    }
    
inline void TreeSummary::readTreefile(std::ostream & outf, const std::string filename, unsigned skip, std::vector<std::string> & outgroup_names, bool tree_to_plot)
    {
    TreeManip tm;
    Split::treeid_t splitset;
    
    if (tree_to_plot)
        skip = 0;

    // See http://phylo.bio.ku.edu/ncldocs/v2.1/funcdocs/index.html for NCL documentation

    MultiFormatReader nexusReader(-1, NxsReader::WARNINGS_TO_STDERR);
    try {
        nexusReader.ReadFilepath(filename.c_str(), MultiFormatReader::NEXUS_FORMAT);
        }
    catch(...)
        {
        nexusReader.DeleteBlocksFromFactories();
        throw;
        }

    int numTaxaBlocks = nexusReader.GetNumTaxaBlocks();
    for (int i = 0; i < numTaxaBlocks; ++i)
        {
        //clear();
        NxsTaxaBlock * taxaBlock = nexusReader.GetTaxaBlock(i);
        std::string taxaBlockTitle = taxaBlock->GetTitle();
        
        //_taxon_names.clear();
        if (_taxon_names.size() == 0) {
            _taxon_names = taxaBlock->GetAllLabels();
            }
        else {
            std::vector<std::string> tmp = taxaBlock->GetAllLabels();
            for (unsigned i = 0; i < tmp.size(); ++i) {
                if (tmp[i] != _taxon_names[i])
                    throw XStrom(boost::str(boost::format("Taxon order different in file \"%s\"") % filename));
                }
        }
        
        // if one outgroup taxon was specified, store leaf node number in _outgroup_node_number
        // if more than one outgroup taxon was specified, store split of outgroup MRCA in _outgroup_split
        if (_outgroup_node_number == UINT_MAX)
            {
            if (outgroup_names.size() == 1)
                {
                // store index of taxon name in _taxon_names vector in _outgroup_node_number
                // leave _outgroup_split empty
                assert(outgroup_names[0].length() > 0);

                //unsigned t = 0;
                //for (auto nm : _taxon_names) {
                //    outf << boost::str(boost::format("%d --> %s") % (t++) % nm) << std::endl;
                //    }

                std::string outgroup_name = outgroup_names[0];
                boost::replace_all(outgroup_name, "_", " ");
                auto it = std::find(_taxon_names.begin(), _taxon_names.end(), outgroup_name);
                if (it != _taxon_names.end())
                    {
                    auto idx = std::distance(_taxon_names.begin(), it);
                    _outgroup_node_number = (unsigned)idx;
                    outf << boost::str(boost::format("Outgroup found: index of \"%s\" was %d") % outgroup_name % _outgroup_node_number)<< std::endl;
                    }
                else
                    throw XStrom(boost::str(boost::format("Outgroup NOT found: \"%s\" not located in _taxon_names") % outgroup_name));
                }
            else
                {
                // store split with bits set for all outgroup taxa in _outgroup_split
                // leave _outgroup_node_number set to UINT_MAX
                _outgroup_split = Split::SharedPtr(new Split);
                _outgroup_split->resize((unsigned)_taxon_names.size());
                for (auto outgroup_name : outgroup_names)
                    {
                    boost::replace_all(outgroup_name, "_", " ");
                    auto it = std::find(_taxon_names.begin(), _taxon_names.end(), outgroup_name);
                    if (it != _taxon_names.end())
                        {
                        auto idx = std::distance(_taxon_names.begin(), it);
                        unsigned taxon_index = (unsigned)idx;
                        _outgroup_split->setBitAt(taxon_index);
                        outf << boost::str(boost::format("Outgroup taxon found: index of \"%s\" was %d") % outgroup_name % taxon_index)<< std::endl;
                        }
                    else
                        outf << boost::str(boost::format("Outgroup taxon NOT found: \"%s\" not located in _taxon_names vector") % outgroup_name) << std::endl;
                    }
                //outf << "outgroup split: " << _outgroup_split->createPatternRepresentation() << std::endl;
                }
            }

        const unsigned nTreesBlocks = nexusReader.GetNumTreesBlocks(taxaBlock);
        for (unsigned j = 0; j < nTreesBlocks; ++j)
            {
            const NxsTreesBlock * treesBlock = nexusReader.GetTreesBlock(taxaBlock, j);
            unsigned ntrees = treesBlock->GetNumTrees();
            if (skip < ntrees)
                {
                //std::cout << "Trees block contains " << ntrees << " tree descriptions.\n";
                for (unsigned t = skip; t < ntrees; ++t)
                    {
                    const NxsFullTreeDescription & d = treesBlock->GetFullTreeDescription(t);

                    // store the newick tree description
                    std::string newick = d.GetNewick();
                    _newicks.push_back(newick);
                    unsigned tree_index = (unsigned)_newicks.size() - 1;

                    // build the tree
                    tm.buildFromNewick(newick, false, false);
                    tm.rerootAtNodeNumber(0);
                    //if (_outgroup_split)
                    //    tm.rerootAtSplit(_outgroup_split);
                    //else if (_outgroup_node_number != UINT_MAX)
                    //    tm.rerootAtNodeNumber(_outgroup_node_number);

                    // store set of splits
                    if (tree_to_plot)
                        {
                        _plotted.clear();
                        tm.storeSplits(_plotted);
                        _tree_to_plot = tree_index;
                        outf << "\n\nnewick = " << newick << "\n" << std::endl;
                        break;  // assume first tree is the one to plot
                        }
                    else
                        {
                        //outf << "tree " << t << ", tree_to_plot = " << tree_to_plot << ": storing splits in _treeIDs" << std::endl;

                        splitset.clear();
                        tm.storeSplits(splitset);

                        // iterator iter will point to the value corresponding to key splitset
                        // or to end (if splitset is not already a key in the map)
                        Split::treemap_t::iterator iter = _treeIDs.lower_bound(splitset);

                        if (iter == _treeIDs.end() || iter->first != splitset)
                            {
                            // splitset key not found in map, need to create an entry
                            std::vector<unsigned> v(1, tree_index);  // vector of length 1 with only element set to tree_index
                            _treeIDs.insert(iter, Split::treemap_t::value_type(splitset, v));
                            }
                        else
                            {
                            // splitset key was found in map, need to add this tree's index to vector
                            iter->second.push_back(tree_index);
                            }
                        }

                    } // trees loop
                } // if skip < ntrees
            } // TREES block loop
        } // TAXA block loop

    // No longer any need to store raw data from nexus file
    nexusReader.DeleteBlocksFromFactories();
    }
    
inline void TreeSummary::showSummary(std::ostream & outf) const
    {
    unsigned num_input_trees = (unsigned)_newicks.size() - 1;

    // Produce some output to show that it works
    outf << boost::str(boost::format("A total of %d trees were read from files") % _newicks.size()) << std::endl;
    outf << boost::str(boost::format("%6d tree to plot") % 1) << std::endl;
    outf << boost::str(boost::format("%6d input trees") % num_input_trees) << std::endl;
    
    // Build tree to plot
    TreeManip tm;
    tm.buildFromNewick(_newicks[_tree_to_plot], false, false);
    tm.rerootAtNodeNumber(0);
    //if (_outgroup_split)
    //    tm.rerootAtSplit(_outgroup_split);
    //else if (_outgroup_node_number != UINT_MAX)
    //    tm.rerootAtNodeNumber(_outgroup_node_number);
    outf << "\nTree to plot: " << _newicks[_tree_to_plot] << "\n" << std::endl;
    Split::treeid_t splitset;
    tm.storeSplits(splitset);   //TODO should be identical to _plotted

    // Show all unique topologies with a list of the trees that have that topology

    // Create a vector of (gene tree frequency, topology index) tuples sorted by increasing frequency (sorted_trees)
    typedef std::pair<unsigned, unsigned> sorted_trees_pair_t;
    std::vector< sorted_trees_pair_t > sorted_trees;

    // Also create a map (clademap) that can be used to find the gene tree frequency of any split
    typedef std::map<Split, unsigned> clademap_t;
    clademap_t clademap;

    // Here is the loop over stored trees:
    //  key_value_pair.first is a tree ID (set of splits defining the tree topology)
    //  key_value_pair.second is a vector of indices into _newicks
    unsigned topology = 0;
    for (auto & key_value_pair : _treeIDs)
        {
        topology++;

        // key_value_pair.first is a so-called tree ID; a set of all splits in the tree
        const Split::treeid_t & splitset = key_value_pair.first;
        unsigned topo_freq = (unsigned)key_value_pair.second.size();

        //std::cerr << "Processing topology " << topology << " (frequency = " << topo_freq << ")" << std::endl; //temporary!

        // clademap is a map in which keys are splits and values are frequencies
        for (auto & s : splitset)
            {
            clademap_t::iterator lowb = clademap.lower_bound(s);
            if (lowb != clademap.end() && !(clademap.key_comp()(s, lowb->first)))
                {
                // this pattern has already been seen
                //std::cerr << "  split already seen in " << lowb->second << " trees: " << s.createPatternRepresentation() << std::endl; //temporary!
                lowb->second += topo_freq;
                }
            else
                {
                // this pattern has not yet been seen
                //std::cerr << "  new split: " << s.createPatternRepresentation() << std::endl; //temporary!
                clademap.insert(lowb, clademap_t::value_type(s, topo_freq));
                }
            }

        // key_value_pair.second is a vector of tree indices (of all trees having the same topology)
        unsigned ntrees = (unsigned)key_value_pair.second.size();

        // sorted_trees vector holds tuples (n,t), where t is the index of a tree topology and
        // n is the number of trees in the file with topology t
        sorted_trees.push_back(std::pair<unsigned, unsigned>(ntrees,topology));
        outf << "Topology " << topology << " seen in these " << ntrees << " trees:" << std::endl << "  ";
        std::copy(key_value_pair.second.begin(), key_value_pair.second.end(), std::ostream_iterator<unsigned>(outf, " "));
        outf << std::endl;
        }
        
    // Create sorted_clades vector of tuples (n,s), where n is the frequency of Split s
    typedef std::pair<unsigned, Split> sorted_clades_pair_t;
    std::vector< sorted_clades_pair_t > sorted_clades;
    for (auto & m : clademap)
        {
        sorted_clades.push_back(std::make_pair(m.second, m.first));
        }
    std::sort(sorted_clades.begin(), sorted_clades.end());

    // Show tree topologies sorted from most to least frequent (note: sorted_trees does not include tree number tree_to_plot)
    std::sort(sorted_trees.begin(), sorted_trees.end());
    //unsigned npairs = (unsigned)sorted_trees.size();
    outf << "\nTopologies sorted by sample frequency:" << std::endl;
    outf << boost::str(boost::format("%20s %20s") % "topology" % "frequency") << std::endl;
    for (auto & ntrees_topol_pair : boost::adaptors::reverse(sorted_trees))
        {
        unsigned n = ntrees_topol_pair.first;
        unsigned t = ntrees_topol_pair.second;
        outf << boost::str(boost::format("%20d %20d") % t % n) << std::endl;
        }

    // Show key to taxa in split representations
    outf << "\nTaxon names and the position of each in split representations below:" << std::endl;
    unsigned taxon_number = 0;
    for (auto & s : _taxon_names)
        {
        outf << boost::str(boost::format("%12d %s") % (++taxon_number) % s) << std::endl;
        }
        
    // Show support for clades in the tree_to_plot
    outf << boost::str(boost::format("\nGSF and IC for the %d splits in tree number %d") % _plotted.size() % _tree_to_plot) << std::endl;
    outf << boost::str(boost::format("%20s %s") % "support" % "split") << std::endl;
    for (auto & s : _plotted)
        {
        int freq_s = -1;
        int freq_alt = -1;
        Split split_alt;
        for (auto & x : boost::adaptors::reverse(sorted_clades))
            {
            if (x.second == s)
                {
                freq_s = x.first;
                }
            if (freq_alt < 0 && s.conflictsWith(x.second))
                {
                freq_alt = x.first;
                split_alt = x.second;
                }
            }
            
        // Notes on why log(a)/log(2) equals log2(a)
        //
        // Show:
        //   log2(a) = log(a)/log(2)
        //
        // Proof:
        //   a = 2^{log2(a)}               by definition of logarithm base 2
        //   log(a) = log{ 2^{log2(a)} }   take natural log of both sides
        //   log(a) = log2(a) log(2)       because log(a^b) = b log(a)
        //   log(a)/log(2) = log2(a)       divide both sides by log(2)
            
        if (freq_s > 0)
            {
            // split found in tree to be plotted was also found in sorted_clades
            double focal_prop = 1.0*freq_s/num_input_trees;
            double ic = 1.0;  // if freq_alt still equals -1, then no conflicting split was found. In this case, IC = 1
            
            if (freq_alt >= 0.0)
                {
                // freq_alt is NOT still -1, so a conflicting split was found.
                double x1 = 1.0*freq_s/(freq_s + freq_alt);
                double x2 = 1.0*freq_alt/(freq_s + freq_alt);
                double logx1 = log(x1)/log(2);
                double logx2 = log(x2)/log(2);
                ic = 1.0 + x1*logx1 + x2*logx2;
                if (freq_alt > freq_s)
                    ic *= -1.0;
                outf << boost::str(boost::format("\n%20.3f %s") % focal_prop    % s.createPatternRepresentation()) << std::endl;
                double conflicting_prop = 1.0*freq_alt/num_input_trees;
                outf << boost::str(boost::format("%20.3f %s") % conflicting_prop % split_alt.createPatternRepresentation()) << std::endl;
                outf << boost::str(boost::format("%20.3f IC") % ic) << std::endl;
                }

            Node * nd = tm.findNodeWithSplit(s);
            if (!nd) {
                std::cerr << "oops" << std::endl;
                nd = tm.findNodeWithSplit(s);
                }
            assert(nd);
            nd->setSplitInfo(boost::str(boost::format("[%.5f,%.5f]") % focal_prop % ic));
            
            //std::cerr << "setting split info for node " << nd->getNumber() << ": focal_prop = " << focal_prop << ", IC = " << ic << ", split_info = " << nd->getSplitInfo() << std::endl; //temporary!

            //clademap_t::iterator lowb = clademap.lower_bound(s);
            //if (lowb != clademap.end())
            //    {
            //    unsigned n = lowb->second;
            //    double pct = 100.0*n/num_input_trees;
            //    double ic = calcIC(s, );
            //    outf << boost::str(boost::format("%20.1f %s") % pct % s.createPatternRepresentation()) << std::endl;
            //    }
            // else
            //     {
            //     outf << boost::str(boost::format("%20s %s") % "null" % s.createPatternRepresentation()) << std::endl;
            //     }
            }
        else
            {
            // split found in tree to be plotted was NOT found in sorted_clades
            outf << boost::str(boost::format("\n%20s %s") % "null" % s.createPatternRepresentation()) << std::endl;
            }
        }
    
    // Reroot the tree at the requested split or outgroup taxon
    if (_outgroup_split)
        tm.rerootAtSplit(_outgroup_split);
    else if (_outgroup_node_number != UINT_MAX)
        tm.rerootAtNodeNumber(_outgroup_node_number);
        
    // Save the tree with split info to file treedata.js
    std::ofstream jsfile("treedata.js", std::ios::out);
    jsfile << "var newick = \"" << tm.makeNewickNames(5, _taxon_names) << "\";" << std::endl;
    jsfile.close();
    }

}
