# Supplementary material for: Order, please! Uncertainty in the ordinal-level classification of Chlorophyceae
Source: PeerJ. 2019 May 15;7:e6899. doi: 10.7717/peerj.6899 (PMC6525593; doi:10.7717/peerj.6899)
Supplement: Supplemental Information 1 — This compressed folder contains untrimmed, masked alignments for individual chloroplast genes (subfolder nexus), as well as trimmed alignments with appropriate analysis blocks and the consensus trees resulting from these single-gene and concatenated analyses (MrBayes subfolders). Supplementary methods with associated references are included in the SupplementaryMethods.txt file. SVDquartets, BaliPhy, PhyloBayes and RAxML analysis files are in separate subfolders, with their respective resulting tree files. Files associated with MrBayes analysis of the 1st and 2nd positions and the analysis of the 3rd positions are placed in the subfolders 1st_and_2nd_positions_only and 3rd_positions_only, respectively. The 18Splastid_combined subfolder contains the MrBayes analysis materials (alignment and consensus tree) for the analysis including nucleotide plastid data as well as 18S nucleotide data. Documentation, trees and scripts used to create Fig. 3 are included in the “Figure3” subfolder, and documentation for and full results of Treespace analyses are in the “Treespace” subfolder. The results of the AU topology tests are included in a Word document. [file peerj-07-6899-s008.zip › supplementary_alignments_trees/Figure3/treesummary/src/strom.hpp]

#pragma once

#include <iostream>
#include <memory>
#include "tree_summary.hpp"
#include "data.hpp"
//#include "likelihood.hpp"
#include <boost/program_options.hpp>

namespace strom {

class Strom
    {
    public:
                            Strom();
                            ~Strom();

        void                clear();
        void                processCommandLineOptions(int argc, const char * argv[]);
        void                run();

    private:
    
        void                        createOutgroup();


        std::string                 _output_file_name;
        std::vector<std::string>    _tree_file_names;
        std::vector<std::string>    _outgroup_names;
        //std::string                 _outgroup_name;
        unsigned                    _treefile_to_plot;
        unsigned                    _trees_to_skip;

        Data::SharedPtr             _data;
        //Likelihood::SharedPtr       _likelihood;
        TreeSummary::SharedPtr      _tree_summary;

        static std::string          _program_name;
        static unsigned             _major_version;
        static unsigned             _minor_version;

    };

inline Strom::Strom()
    {
    //std::cout << "Constructing a Strom" << std::endl;
    clear();
    }

inline Strom::~Strom()
    {
    //std::cout << "Destroying a Strom" << std::endl;
    }

inline void Strom::clear()
    {
    _output_file_name = "";
    //_tree_file_names = "";
    //_outgroup_name = "";
    _treefile_to_plot = 0;
    _trees_to_skip = 0;
    _data           = nullptr;
    //_likelihood     = nullptr;
    _tree_summary   = nullptr;
    }

inline void Strom::processCommandLineOptions(int argc, const char * argv[])
    {
    boost::program_options::variables_map       vm;
    boost::program_options::options_description desc("Allowed options");
    desc.add_options()
        ("help,h", "produce help message")
        ("version,v", "show program version")
        ("outfile,o",  boost::program_options::value(&_output_file_name), "name of file to which output is saved (if not specified, defaults to console output)")
        ("treefile,t",  boost::program_options::value(&_tree_file_names)->multitoken(), "name of tree file in NEXUS format")
        ("outgroup",  boost::program_options::value(&_outgroup_names)->multitoken(), "names of taxa to use as outgroup  (if only one name is specified, the tree will be rooted at that leaf)")
        //("outgroup",  boost::program_options::value(&_outgroup_name), "name of taxon to use as outgroup for tree drawing")
        ("plot",  boost::program_options::value(&_treefile_to_plot), "index of tree file to plot (first is index 0)")
        ("skip",  boost::program_options::value(&_trees_to_skip), "number of trees to skip at the beginning of each tree file")
        ;
    boost::program_options::store(boost::program_options::parse_command_line(argc, argv, desc), vm);
    try
        {
        const boost::program_options::parsed_options & parsed = boost::program_options::parse_config_file< char >("strom.conf", desc, false);
        boost::program_options::store(parsed, vm);
        }
    catch(boost::program_options::reading_file & x)
        {
        std::cout << "Note: configuration file (strom.conf) not found" << std::endl;
        }
    boost::program_options::notify(vm);

    // If user specified --help on command line, output usage summary and quit
    if (vm.count("help") > 0)
        {
        std::cout << desc << "\n";
        std::exit(1);
        }

    // If user specified --version on command line, output version and quit
    if (vm.count("version") > 0)
        {
        std::cout << boost::str(boost::format("This is %s version %d.%d") % _program_name % _major_version % _minor_version) << std::endl;
        std::exit(1);
        }

    // If user specified --plot on command line, check to make sure it is valid
    if (vm.count("plot") > 0)
        {
        if (_treefile_to_plot == 0)
            {
            std::cerr << "plot must be greater than zero" << std::endl;
            std::exit(1);
            }
        }
        
    if (vm.count("treefile") > 0)
        {
        std::cerr << _tree_file_names.size() << " tree file names were specified:\n";
        for (auto nm : _tree_file_names) {
            std::cerr << "  " << nm << std::endl;
            }
        }
        
    if (vm.count("outfile") > 0)
        {
        if (_output_file_name.size() == 0) {
            std::cerr << "output file name specified has zero length" << std::endl;
            std::exit(1);
            }
        //TODO check to make sure file _output_file_name does not exist
        std::cout << "output will be saved to a file named " << _output_file_name << std::endl;
        }
        
    if (vm.count("outgroup") > 0)
        {
        if (_outgroup_names.size() == 1)
            {
            std::cout << "outgroup comprises just one taxon:" << std::endl;
            std::cout << "  " << _outgroup_names[0] << std::endl;
            std::cout << "tree will be rooted at this leaf" << std::endl;
            }
        else
            {
            std::cout << "outgroup comprises these " << _outgroup_names.size() << " taxa:" << std::endl;
            for (auto nm : _outgroup_names)
                {
                std::cout << "  " << nm << std::endl;
                }
            std::cout << "tree will be rooted at the midpoint of the edge below the MRCA of the outgroup taxa" << std::endl;
            }
        }
    else
        std::cout << "No outgroup was specified" << std::endl;
    }
    
inline void Strom::run()
    {
    std::streambuf * buf;
    std::ofstream of;

    if (_output_file_name.size() > 0) {
        of.open(_output_file_name.c_str());
        buf = of.rdbuf();
    } else {
        buf = std::cout.rdbuf();
    }

    std::ostream outf(buf);

    outf << "Starting..." << std::endl;

    try
        {
        // Read in trees
        _tree_summary = TreeSummary::SharedPtr(new TreeSummary());
        _tree_summary->readTreefiles(outf, _tree_file_names, _trees_to_skip, _treefile_to_plot, _outgroup_names);
        _tree_summary->showSummary(outf);
        }
    catch (XStrom & x)
        {
        std::cerr << "Strom encountered a problem:\n  " << x.what() << std::endl;
        }

    outf << "\nFinished!" << std::endl;
    }

} // namespace strom
