# Supplementary material for: Order, please! Uncertainty in the ordinal-level classification of Chlorophyceae
Source: PeerJ. 2019 May 15;7:e6899. doi: 10.7717/peerj.6899 (PMC6525593; doi:10.7717/peerj.6899)
Supplement: Supplemental Information 1 — This compressed folder contains untrimmed, masked alignments for individual chloroplast genes (subfolder nexus), as well as trimmed alignments with appropriate analysis blocks and the consensus trees resulting from these single-gene and concatenated analyses (MrBayes subfolders). Supplementary methods with associated references are included in the SupplementaryMethods.txt file. SVDquartets, BaliPhy, PhyloBayes and RAxML analysis files are in separate subfolders, with their respective resulting tree files. Files associated with MrBayes analysis of the 1st and 2nd positions and the analysis of the 3rd positions are placed in the subfolders 1st_and_2nd_positions_only and 3rd_positions_only, respectively. The 18Splastid_combined subfolder contains the MrBayes analysis materials (alignment and consensus tree) for the analysis including nucleotide plastid data as well as 18S nucleotide data. Documentation, trees and scripts used to create Fig. 3 are included in the “Figure3” subfolder, and documentation for and full results of Treespace analyses are in the “Treespace” subfolder. The results of the AU topology tests are included in a Word document. [file peerj-07-6899-s008.zip › supplementary_alignments_trees/Figure3/treesummary/src/likelihood.hpp]

#pragma once

#include <map>
#include <boost/algorithm/string.hpp>
#include <boost/format.hpp>
#include <boost/shared_ptr.hpp>
#include <boost/range/adaptor/reversed.hpp>
#include "libhmsbeagle/beagle.h"
#include "data.hpp"
#include "xstrom.hpp"

namespace strom {

class Likelihood
    {
    public:
                                    Likelihood();
                                    ~Likelihood();

        void                        useStoredData(bool using_data);

        std::string                 availableResources();

        double                      calcLogLikelihood(typename Tree::SharedPtr t);

        void                        setData(Data::SharedPtr d);
        Data::SharedPtr             getData();

    private:

        void                        initBeagleLib();
        void                        setTipStates();
        void                        setPatternWeights();
        void                        setDiscreteGammaShape();
        void                        setModelRateMatrix();
        void                        defineOperations(typename Tree::SharedPtr t);
        void                        updateTransitionMatrices();
        void                        calculatePartials();

        int                         _instance;
        std::map<int, std::string>  _beagle_error;
        std::vector<int>            _operations;
        std::vector<int>            _pmatrix_index;
        std::vector<double>         _edge_lengths;

        Data::SharedPtr             _data;
        unsigned                    _ntaxa;
        unsigned                    _nstates;
        unsigned                    _npatterns;
        bool                        _rooted;
        bool                        _prefer_gpu;

        bool                        _using_data;

    public:
        typedef std::shared_ptr< Likelihood > SharedPtr;
    };

inline Likelihood::Likelihood()
    {
    _instance   = -1;
    _ntaxa      = 0;
    _nstates    = 0;
    _npatterns  = 0;
    _rooted     = false;
    _prefer_gpu = false;
    _using_data = true;

    // store BeagleLib error codes so that useful
    // error messages may be provided to the user
    _beagle_error[0]  = std::string("success");
    _beagle_error[-1] = std::string("unspecified error");
    _beagle_error[-2] = std::string("not enough memory could be allocated");
    _beagle_error[-3] = std::string("unspecified exception");
    _beagle_error[-4] = std::string("the instance index is out of range, or the instance has not been created");
    _beagle_error[-5] = std::string("one of the indices specified exceeded the range of the array");
    _beagle_error[-6] = std::string("no resource matches requirements");
    _beagle_error[-7] = std::string("no implementation matches requirements");
    _beagle_error[-8] = std::string("floating-point range exceeded");

    //std::cout << "Constructing a Likelihood" << std::endl;
    }

inline Likelihood::~Likelihood()
    {
    if (_instance >= 0)
        {
        int code = beagleFinalizeInstance(_instance);
        if (code != 0)
            std::cerr << boost::str(boost::format("Likelihood destructor failed to finalize BeagleLib instance. BeagleLib error code was %d (%s).") % code % _beagle_error[code]) << std::endl;
        }
    //std::cout << "Destroying a Likelihood" << std::endl;
    }

inline std::string Likelihood::availableResources()
    {
    BeagleResourceList * rsrcList = beagleGetResourceList();
	std::string s;
    for (int i = 0; i < rsrcList->length; ++i)
        {
        std::string desc = rsrcList->list[i].description;
        boost::trim(desc);
        if (desc.size() > 0)
            s += boost::str(boost::format("%d: %s (%s)\n") % i % rsrcList->list[i].name % desc);
        else
            s += boost::str(boost::format("%d: %s\n") % i % rsrcList->list[i].name);
        }
    return s;
    }

inline Data::SharedPtr Likelihood::getData()
    {
    return _data;
    }

inline void Likelihood::setData(Data::SharedPtr data)
    {
    _data = data;
    if (_instance >= 0)
        {
        // initBeagleLib function was previously called, so
        // finalize existing instance and create new one
        int code = beagleFinalizeInstance(_instance);
        if (code != 0)
            throw XStrom(boost::str(boost::format("Likelihood setData function failed to finalize BeagleLib instance. BeagleLib error code was %d (%s).") % code % _beagle_error[code]));
        _instance = -1;
        assert(_ntaxa > 0 && _nstates > 0 && _npatterns > 0);
        initBeagleLib();
        }
    }

inline void Likelihood::useStoredData(bool using_data)
    {
    _using_data = using_data;
    }

inline void Likelihood::initBeagleLib()
    {
    // a non-operation ("no-op") if a valid instance has already been created
    if (_instance >= 0)
        return;

    assert(_data);

    _ntaxa      = _data->getNumTaxa();
    _npatterns  = _data->getNumPatterns();
    _nstates    = 4;
    _rooted     = false;
    _prefer_gpu = false;

    std::cout << "Sequence length:    " << _data->getSeqLen() << std::endl;
    std::cout << "Number of taxa:     " << _ntaxa << std::endl;
    std::cout << "Number of patterns: " << _npatterns << std::endl;

    unsigned num_internals        = (_rooted ? (_ntaxa - 1) : (_ntaxa - 2));
    unsigned num_transition_probs = (_rooted ? (2*_ntaxa - 2) : (2*_ntaxa - 3));

    long requirementFlags = 0;
    requirementFlags |= BEAGLE_FLAG_PRECISION_DOUBLE;

    long preferenceFlags = 0;
    if (_prefer_gpu)
        preferenceFlags |= BEAGLE_FLAG_PROCESSOR_GPU;
    else
        preferenceFlags |= BEAGLE_FLAG_PROCESSOR_CPU;

    BeagleInstanceDetails instance_details;
    _instance = beagleCreateInstance(
         _ntaxa,                    // tips
         num_internals,             // partials
         _ntaxa,                    // sequences
         _nstates,                  // states
         _npatterns,                // patterns
         1,                         // models
         num_transition_probs,      // transition matrices
         1,                         // rate categories
         0,                         // scale buffers
         NULL,                      // resource restrictions
         0,                         // length of resource list
         preferenceFlags,           // preferred flags
         requirementFlags,          // required flags
         &instance_details);        // pointer for details

    if (_instance < 0)
        {
        // beagleCreateInstance returns one of the following:
        //   valid instance (0, 1, 2, ...)
        //   error code (negative integer)
        throw XStrom(boost::str(boost::format("Likelihood init function failed to create Likelihood instance (BeagleLib error code was %d)") % _beagle_error[_instance]));
        }

    setTipStates();
    setPatternWeights();

    //std::cout << boost::str(boost::format("BeagleLib instance (%d) created.") % _instance) << std::endl;
    }

inline void Likelihood::setTipStates()
    {
    assert(_data);

    const Data::data_matrix_t & data_matrix = _data->getDataMatrix();
    unsigned i = 0;

    typedef const std::vector<int> & ref_int_vect_t;
    for (ref_int_vect_t v : data_matrix)
        {
        int code = beagleSetTipStates(
            _instance,      // Instance number
            i,              // Index of destination compactBuffer
            &v[0]);         // Pointer to compact states vector

        if (code != 0)
            throw XStrom(boost::str(boost::format("failed to set tip state for taxon %d (\"%s\"; BeagleLib error code was %d)") % (i+1) % _data->getTaxonNames()[i] % code % _beagle_error[code]));
        ++i;
        }
    }

inline void Likelihood::setPatternWeights()
    {
    assert(_data);

    int code = 0;
    const Data::pattern_counts_t & v = _data->getPatternCounts();
    if (v.empty())
        throw XStrom(boost::str(boost::format("failed to set pattern weights because data matrix has empty pattern count vector") % code));

    code = beagleSetPatternWeights(
       _instance,     // instance number
       &v[0]);        // vector of pattern counts

    if (code != 0)
        throw XStrom(boost::str(boost::format("failed to set pattern weights. BeagleLib error code was %d (%s)") % code % _beagle_error[code]));
    }

inline void Likelihood::setDiscreteGammaShape()
    {
    // For now we are ignoring shape and assuming rates are equal
    double rates[1] = {1.0};
    double probs[1] = {1.0};

    // This function sets the vector of category rates for an instance
    int code = beagleSetCategoryRates(
        _instance,  // instance number
        rates);     // vector containing rate scalers

    if (code != 0)
        throw XStrom(boost::str(boost::format("failed to set category rates. BeagleLib error code was %d (%s)") % code % _beagle_error[code]));

    // This function copies a category weights array into an instance buffer.
    // maybe need to set seqLens times, same as eigenBufferCount
    code = beagleSetCategoryWeights(
        _instance,  // Instance number
        0,          // Index of category weights buffer. eigenIndex
        probs);     // Category weights array (categoryCount)

    if (code != 0)
        throw XStrom(boost::str(boost::format("failed to set category probabilities. BeagleLib error code was %d (%s)") % code % _beagle_error[code]));
    }

inline void Likelihood::setModelRateMatrix()
    {
    // This function copies a state frequency array into an instance buffer.
    double state_freqs[4] = {0.25, 0.25, 0.25, 0.25};
    int code = beagleSetStateFrequencies(
         _instance,          // Instance number
         0,                  // Index of state frequencies buffer. eigenIndex
         state_freqs);      // State frequencies array (stateCount)

    if (code != 0)
        throw XStrom(boost::str(boost::format("failed to set state frequencies. BeagleLib error code was %d (%s)") % code % _beagle_error[code]));

    double eigenvalues[4] = {
        -4.0/3.0,
        -4.0/3.0,
        -4.0/3.0,
        0.0
        };

    double eigenvectors[16] = {
        -1,   -1,  -1,  1,
         0,    0,   1,  1,
         0,    1,   0,  1,
         1,    0,   0,  1
        };

    double inverse_eigenvectors[16] = {
        -0.25,   -0.25,   -0.25,   0.75,
        -0.25,   -0.25,    0.75,  -0.25,
        -0.25,    0.75,   -0.25,  -0.25,
         0.25,    0.25,    0.25,   0.25
        };

    // This function copies an eigen-decomposition into an instance buffer.
    // Note that BeagleLib transposes the input eigenvectors and inverse-eigenvectors.
    code = beagleSetEigenDecomposition(
        _instance,                              // Instance number
        0,                                      // Index of eigen-decomposition buffer
        (const double *)eigenvectors,           // Flattened matrix (stateCount x stateCount) of eigenvectors
        (const double *)inverse_eigenvectors,   // Flattened matrix (stateCount x stateCount) of inverse-eigenvectors
        eigenvalues);                           // Vector of eigenvalues

    if (code != 0)
        throw XStrom(boost::str(boost::format("failed to set eigen decomposition. BeagleLib error code was %d (%s)") % code % _beagle_error[code]));
    }

inline void Likelihood::defineOperations(typename Tree::SharedPtr t)
    {
    _operations.clear();
    _pmatrix_index.clear();
    _edge_lengths.clear();

    for (auto nd : boost::adaptors::reverse(t->_levelorder))
        {
        assert(nd->_number >= 0);
        if (!nd->_left_child)
            {
            // This is a leaf
            _pmatrix_index.push_back(nd->_number);
            _edge_lengths.push_back(nd->_edge_length);
            }
        else
            {
            // This is an internal node
            _pmatrix_index.push_back(nd->_number);
            _edge_lengths.push_back(nd->_edge_length);

            // Internal nodes have partials to be calculated, so define
            // an operation to compute the partials for this node

            // 1. destination partial to be calculated
            int partial = nd->_number;
            _operations.push_back(partial);

            // 2. destination scaling buffer index to write to
            _operations.push_back(BEAGLE_OP_NONE);

            // 3. destination scaling buffer index to read from
            _operations.push_back(BEAGLE_OP_NONE);

            // 4. left child partial index
            partial = nd->_left_child->_number;
            _operations.push_back(partial);

            // 5. left child transition matrix index
            int tmatrix = nd->_left_child->_number;
            _operations.push_back(tmatrix);

            // 6. right child partial index
            assert(nd->_left_child);
            assert(nd->_left_child->_right_sib);
            partial = nd->_left_child->_right_sib->_number;
            _operations.push_back(partial); // assumes binary tree

            // 7. right child transition matrix index
            tmatrix = nd->_left_child->_right_sib->_number;
            _operations.push_back(tmatrix);
        }
    }

    // if tree is unrooted and thus "rooted" at a leaf, need to
    // use the transition matrix associated with the leaf
    if (!t->_is_rooted)
        _pmatrix_index[_pmatrix_index.size()-1] = t->_root->_number;
    }

inline void Likelihood::updateTransitionMatrices()
    {
    int code = beagleUpdateTransitionMatrices(
        _instance,                      // Instance number
        0,                              // Index of eigen-decomposition buffer
        &_pmatrix_index[0],             // transition probability matrices to update
        NULL,                           // first derivative matrices to update
        NULL,                           // second derivative matrices to update
        &_edge_lengths[0],              // List of edge lengths
        (int)_pmatrix_index.size());    // Length of lists

    if (code != 0)
        throw XStrom(boost::str(boost::format("failed to update transition matrices. BeagleLib error code was %d (%s)") % code % _beagle_error[code]));
    }

inline void Likelihood::calculatePartials()
    {
    // Calculate or queue for calculation partials using a list of operations
    int totalOperations = (int)(_operations.size()/7);
    int code = beagleUpdatePartials(
        _instance,                              // Instance number
        (BeagleOperation *) &_operations[0],    // BeagleOperation list specifying operations
        totalOperations,                        // Number of operations
        BEAGLE_OP_NONE);                        // Index number of scaleBuffer to store accumulated factors

    if (code != 0)
        throw XStrom(boost::str(boost::format("failed to update partials. BeagleLib error code was %d (%s)") % code % _beagle_error[code]));
    }

inline double Likelihood::calcLogLikelihood(typename Tree::SharedPtr t)
    {
    if (!_using_data)
        return 0.0;

    if (t->_is_rooted)
        throw XStrom("can only compute likelihoods for unrooted trees currently");

    if (!_data)
        throw XStrom("must call setData before calcLogLikelihood");

    initBeagleLib(); // this is a no-op if a valid instance already exists

    // Assuming "root" is leaf 0
    assert(t->_root->_number == 0 && t->_root->_left_child == t->_preorder[0] && !t->_preorder[0]->_right_sib);

    // Assuming there are as many transition matrices as there are edge lengths
    assert(_pmatrix_index.size() == _edge_lengths.size());

    setModelRateMatrix();
    setDiscreteGammaShape();
    defineOperations(t);
    updateTransitionMatrices();
    calculatePartials();

    // The beagleCalculateEdgeLogLikelihoods function integrates a list of partials
    // at a parent and child node with respect to a set of partials-weights and
    // state frequencies to return the log likelihood and first and second derivative sums
    int stateFrequencyIndex  = 0;
    int categoryWeightsIndex = 0;
    int cumulativeScalingIndex = BEAGLE_OP_NONE;
    double log_likelihood = 0.0;

    // index_focal_child is the root node
    int index_focal_child  = t->_root->_number;

    // index_focal_parent is the only child of root node
    int index_focal_parent = t->_preorder[0]->_number;

    int code = beagleCalculateEdgeLogLikelihoods(
        _instance,                  // instance number
        &index_focal_parent,        // indices of parent partialsBuffers
        &index_focal_child,         // indices of child partialsBuffers
        &index_focal_child,         // transition probability matrices for this edge
        NULL,                       // first derivative matrices
        NULL,                       // second derivative matrices
        &categoryWeightsIndex,      // weights to apply to each partialsBuffer
        &stateFrequencyIndex,       // state frequencies for each partialsBuffer
        &cumulativeScalingIndex,    // scaleBuffers containing accumulated factors
        1,                          // Number of partialsBuffer
        &log_likelihood,            // destination for log likelihood
        NULL,                       // destination for first derivative
        NULL);                      // destination for second derivative

    if (code != 0)
        throw XStrom(boost::str(boost::format("failed to calculate edge logLikelihoods in CalcLogLikelihood. BeagleLib error code was %d (%s)") % code % _beagle_error[code]));

    return log_likelihood;
    }


} // namespace strom
