# Supplementary material for: Order, please! Uncertainty in the ordinal-level classification of Chlorophyceae
Source: PeerJ. 2019 May 15;7:e6899. doi: 10.7717/peerj.6899 (PMC6525593; doi:10.7717/peerj.6899)
Supplement: Supplemental Information 1 — This compressed folder contains untrimmed, masked alignments for individual chloroplast genes (subfolder nexus), as well as trimmed alignments with appropriate analysis blocks and the consensus trees resulting from these single-gene and concatenated analyses (MrBayes subfolders). Supplementary methods with associated references are included in the SupplementaryMethods.txt file. SVDquartets, BaliPhy, PhyloBayes and RAxML analysis files are in separate subfolders, with their respective resulting tree files. Files associated with MrBayes analysis of the 1st and 2nd positions and the analysis of the 3rd positions are placed in the subfolders 1st_and_2nd_positions_only and 3rd_positions_only, respectively. The 18Splastid_combined subfolder contains the MrBayes analysis materials (alignment and consensus tree) for the analysis including nucleotide plastid data as well as 18S nucleotide data. Documentation, trees and scripts used to create Fig. 3 are included in the “Figure3” subfolder, and documentation for and full results of Treespace analyses are in the “Treespace” subfolder. The results of the AU topology tests are included in a Word document. [file peerj-07-6899-s008.zip › supplementary_alignments_trees/Figure3/treesummary/src/data.hpp]

#pragma once

#include <fstream>
#include <string>
#include <vector>
#include <numeric>
#include <map>
#include <boost/format.hpp>
#include "xstrom.hpp"

#include "ncl/nxsmultiformat.h"

namespace strom {

class Data
    {
	public:
        typedef std::vector<double>             pattern_counts_t;
        typedef std::vector<std::string>        taxon_names_t;
        typedef std::vector<int>                pattern_t;
        typedef std::map< pattern_t, unsigned > pattern_map_t;
        typedef std::vector< pattern_t >        data_matrix_t;
        typedef std::shared_ptr< Data >         SharedPtr;

                                                Data();
                                                ~Data();

        void                                    getDataFromFile(const std::string filename);

        const pattern_counts_t &                getPatternCounts() const;
        const taxon_names_t &                   getTaxonNames() const;
        const data_matrix_t &                   getDataMatrix() const;

        void                                    clear();
        unsigned                                getNumPatterns() const;
        unsigned                                getSeqLen() const;
        unsigned                                getNumTaxa() const;

    private:

        void                                    updatePatternMap(Data::pattern_t & pattern);
        void                                    compressPatterns();

        pattern_map_t                           _pattern_map;       // used as workspace
        pattern_counts_t                        _pattern_counts;
        taxon_names_t                           _taxon_names;
        data_matrix_t                           _data_matrix;
    };

inline Data::Data()
    {
    //std::cout << "Creating Data object" << std::endl;
    }

inline Data::~Data()
    {
    //std::cout << "Destroying Data object" << std::endl;
    }

inline const Data::pattern_counts_t & Data::getPatternCounts() const
	{
	return _pattern_counts;
	}

inline const Data::taxon_names_t & Data::getTaxonNames() const
	{
	return _taxon_names;
	}

inline const Data::data_matrix_t & Data::getDataMatrix() const
	{
	return _data_matrix;
	}

inline void Data::clear()
    {
    _pattern_map.clear();
    _pattern_counts.clear();
    _taxon_names.clear();
    _data_matrix.clear();
    }

inline unsigned Data::getNumPatterns() const
    {
    return (unsigned)_pattern_counts.size();
    }

inline unsigned Data::getNumTaxa() const
    {
    return (unsigned)_taxon_names.size();
    }

inline unsigned Data::getSeqLen() const
    {
    return (unsigned)std::accumulate(_pattern_counts.begin(), _pattern_counts.end(), 0);
    }

inline void Data::compressPatterns()
    {
    // sanity checks
    if (_data_matrix.empty())
        throw XStrom("Attempted to compress an empty data matrix");
    if (_data_matrix[0].size() < getSeqLen())
        throw XStrom("Attempted to compress an already compressed data matrix");

    // create map with keys equal to patterns and values equal to site counts
    _pattern_map.clear();

    std::vector<int> pattern;
    unsigned ntaxa = (unsigned)_data_matrix.size();
    unsigned seqlen = (unsigned)_data_matrix[0].size();
    for (unsigned i = 0; i < seqlen; ++i)
        {
        // Create vector representing pattern at site i
        pattern.clear();
        for (unsigned j = 0; j < ntaxa; ++j)
            {
            pattern.push_back(_data_matrix[j][i]);
            }

        // Add this pattern to pattern_counts
        updatePatternMap(pattern);
        }

    // resize _pattern_counts
    unsigned npatterns = (unsigned)_pattern_map.size();
    _pattern_counts.resize(npatterns);

    // resize _data_matrix so that we can use operator[] to assign values
    _data_matrix.resize(ntaxa);
    for (auto & row : _data_matrix)
        {
        row.resize(npatterns);
        }

    unsigned j = 0;
    for (auto & pc : _pattern_map)
        {
        _pattern_counts[j] = pc.second;

        unsigned i = 0;
        for (auto sc : pc.first)
            {
            _data_matrix[i][j] = sc;
            ++i;
            }

        ++j;
        }

    // Everything has been transferred to _data_matrix and _pattern_counts, so can now free this memory
    _pattern_map.clear();

    unsigned total_num_sites = std::accumulate(_pattern_counts.begin(), _pattern_counts.end(), 0);
    if (seqlen != total_num_sites)
        throw XStrom(boost::str(boost::format("Total number of sites before compaction (%d) not equal to toal number of sites after (%d)") % seqlen % total_num_sites));
    }

inline void Data::updatePatternMap(Data::pattern_t & pattern)
    {
    // If pattern is not already in pattern_map, insert it and set value to 1.
    // If it does exist, increment its current value.
    // (see item 24, p. 110, in Meyers' Efficient STL for more info on the technique used here)
    pattern_map_t::iterator lowb = _pattern_map.lower_bound(pattern);
    if (lowb != _pattern_map.end() && !(_pattern_map.key_comp()(pattern, lowb->first)))
        {
        // this pattern has already been seen
        lowb->second += 1;
        }
    else
        {
        // this pattern has not yet been seen
        _pattern_map.insert(lowb, pattern_map_t::value_type(pattern, 1));
        }
    }

inline void Data::getDataFromFile(const std::string filename)
    {
    // See http://phylo.bio.ku.edu/ncldocs/v2.1/funcdocs/index.html for documentation
    //
    // -1 means "process all blocks found" (this is a bit field and -1 fills the bit field with 1s)
    // Here are the bits (and nexus blocks) that are defined:
    //     enum NexusBlocksToRead
    //     {
    //         NEXUS_TAXA_BLOCK_BIT = 0x01,
    //         NEXUS_TREES_BLOCK_BIT = 0x02,
    //         NEXUS_CHARACTERS_BLOCK_BIT = 0x04,
    //         NEXUS_ASSUMPTIONS_BLOCK_BIT = 0x08,
    //         NEXUS_SETS_BLOCK_BIT = 0x10,
    //         NEXUS_UNALIGNED_BLOCK_BIT = 0x20,
    //         NEXUS_DISTANCES_BLOCK_BIT = 0x40,
    //         NEXUS_UNKNOWN_BLOCK_BIT = 0x80
    //     };
    MultiFormatReader nexusReader(-1, NxsReader::WARNINGS_TO_STDERR);
    try {
        nexusReader.ReadFilepath(filename.c_str(), MultiFormatReader::NEXUS_FORMAT);
        }
    catch(...)
        {
        nexusReader.DeleteBlocksFromFactories();
        throw;
        }

    // Commit to storing new data
    clear();

    int numTaxaBlocks = nexusReader.GetNumTaxaBlocks();
    for (int i = 0; i < numTaxaBlocks; ++i)
        {
        NxsTaxaBlock * taxaBlock = nexusReader.GetTaxaBlock(i);
        _taxon_names.clear();
        for (auto s : taxaBlock->GetAllLabels()) {
            _taxon_names.push_back(s);
            }
        unsigned ntax = (unsigned)_taxon_names.size();

        const unsigned numCharBlocks = nexusReader.GetNumCharactersBlocks(taxaBlock);
        for (unsigned j = 0; j < numCharBlocks; ++j)
            {
            const NxsCharactersBlock * charBlock = nexusReader.GetCharactersBlock(taxaBlock, j);
            std::string charBlockTitle = taxaBlock->GetTitle();

            _data_matrix.resize(ntax);
            for (unsigned t = 0; t < ntax; ++t)
                {
                const NxsDiscreteStateRow & row = charBlock->GetDiscreteMatrixRow(t);
                unsigned seqlen = (unsigned)row.size();
                _data_matrix[t].resize(seqlen);
                unsigned k = 0;
                for (auto state_code : row) {
                    if (state_code < 0)
                        _data_matrix[t][k++] = 4;
                    else
                        _data_matrix[t][k++] = state_code;
                    }
                }

            }
        }

    // No longer any need to store raw data from nexus file
    nexusReader.DeleteBlocksFromFactories();

    // Compress _data_matrix so that it holds only unique patterns (counts stored in _pattern_counts)
    compressPatterns();
    }


}
