# Supplementary material for: Order, please! Uncertainty in the ordinal-level classification of Chlorophyceae
Source: PeerJ. 2019 May 15;7:e6899. doi: 10.7717/peerj.6899 (PMC6525593; doi:10.7717/peerj.6899)
Supplement: Supplemental Information 1 — This compressed folder contains untrimmed, masked alignments for individual chloroplast genes (subfolder nexus), as well as trimmed alignments with appropriate analysis blocks and the consensus trees resulting from these single-gene and concatenated analyses (MrBayes subfolders). Supplementary methods with associated references are included in the SupplementaryMethods.txt file. SVDquartets, BaliPhy, PhyloBayes and RAxML analysis files are in separate subfolders, with their respective resulting tree files. Files associated with MrBayes analysis of the 1st and 2nd positions and the analysis of the 3rd positions are placed in the subfolders 1st_and_2nd_positions_only and 3rd_positions_only, respectively. The 18Splastid_combined subfolder contains the MrBayes analysis materials (alignment and consensus tree) for the analysis including nucleotide plastid data as well as 18S nucleotide data. Documentation, trees and scripts used to create Fig. 3 are included in the “Figure3” subfolder, and documentation for and full results of Treespace analyses are in the “Treespace” subfolder. The results of the AU topology tests are included in a Word document. [file peerj-07-6899-s008.zip › supplementary_alignments_trees/Figure3/treesummary/src/.deps/strom-main.Po]

strom-main.o: main.cpp \
  /Applications/Xcode.app/Contents/Developer/Toolchains/XcodeDefault.xctoolchain/usr/include/c++/v1/iostream \
  /Applications/Xcode.app/Contents/Developer/Toolchains/XcodeDefault.xctoolchain/usr/include/c++/v1/__config \
  /Applications/Xcode.app/Contents/Developer/Toolchains/XcodeDefault.xctoolchain/usr/include/c++/v1/ios \
  /Applications/Xcode.app/Contents/Developer/Toolchains/XcodeDefault.xctoolchain/usr/include/c++/v1/iosfwd \
  /Applications/Xcode.app/Contents/Developer/Toolchains/XcodeDefault.xctoolchain/usr/include/c++/v1/wchar.h \
  /Applications/Xcode.app/Contents/Developer/Platforms/MacOSX.platform/Developer/SDKs/MacOSX10.13.sdk/usr/include/wchar.h \
  /Applications/Xcode.app/Contents/Developer/Platforms/MacOSX.platform/Developer/SDKs/MacOSX10.13.sdk/usr/include/_types.h \
  /Applications/Xcode.app/Contents/Developer/Platforms/MacOSX.platform/Developer/SDKs/MacOSX10.13.sdk/usr/include/sys/_types.h \
  /Applications/Xcode.app/Contents/Developer/Platforms/MacOSX.platform/Developer/SDKs/MacOSX10.13.sdk/usr/include/sys/cdefs.h \
  /Applications/Xcode.app/Contents/Developer/Platforms/MacOSX.platform/Developer/SDKs/MacOSX10.13.sdk/usr/include/sys/_symbol_aliasing.h \
  /Applications/Xcode.app/Contents/Developer/Platforms/MacOSX.platform/Developer/SDKs/MacOSX10.13.sdk/usr/include/sys/_posix_availability.h \
  /Applications/Xcode.app/Contents/Developer/Platforms/MacOSX.platform/Developer/SDKs/MacOSX10.13.sdk/usr/include/machine/_types.h \
  /Applications/Xcode.app/Contents/Developer/Platforms/MacOSX.platform/Developer/SDKs/MacOSX10.13.sdk/usr/include/i386/_types.h \
  /Applications/Xcode.app/Contents/Developer/Platforms/MacOSX.platform/Developer/SDKs/MacOSX10.13.sdk/usr/include/sys/_pthread/_pthread_types.h \
  /Applications/Xcode.app/Contents/Developer/Platforms/MacOSX.platform/Developer/SDKs/MacOSX10.13.sdk/usr/include/Availability.h \
  /Applications/Xcode.app/Contents/Developer/Platforms/MacOSX.platform/Developer/SDKs/MacOSX10.13.sdk/usr/include/AvailabilityInternal.h \
  /Applications/Xcode.app/Contents/Developer/Platforms/MacOSX.platform/Developer/SDKs/MacOSX10.13.sdk/usr/include/sys/_types/_null.h \
  /Applications/Xcode.app/Contents/Developer/Platforms/MacOSX.platform/Developer/SDKs/MacOSX10.13.sdk/usr/include/sys/_types/_size_t.h \
  /Applications/Xcode.app/Contents/Developer/Platforms/MacOSX.platform/Developer/SDKs/MacOSX10.13.sdk/usr/include/sys/_types/_mbstate_t.h \
  /Applications/Xcode.app/Contents/Developer/Platforms/MacOSX.platform/Developer/SDKs/MacOSX10.13.sdk/usr/include/machine/types.h \
  /Applications/Xcode.app/Contents/Developer/Platforms/MacOSX.platform/Developer/SDKs/MacOSX10.13.sdk/usr/include/i386/types.h \
  /Applications/Xcode.app/Contents/Developer/Platforms/MacOSX.platform/Developer/SDKs/MacOSX10.13.sdk/usr/include/sys/_types/_int8_t.h \
  /Applications/Xcode.app/Contents/Developer/Platforms/MacOSX.platform/Developer/SDKs/MacOSX10.13.sdk/usr/include/sys/_types/_int16_t.h \
  /Applications/Xcode.app/Contents/Developer/Platforms/MacOSX.platform/Developer/SDKs/MacOSX10.13.sdk/usr/include/sys/_types/_int32_t.h \
  /Applications/Xcode.app/Contents/Developer/Platforms/MacOSX.platform/Developer/SDKs/MacOSX10.13.sdk/usr/include/sys/_types/_int64_t.h \
  /Applications/Xcode.app/Contents/Developer/Platforms/MacOSX.platform/Developer/SDKs/MacOSX10.13.sdk/usr/include/sys/_types/_u_int8_t.h \
  /Applications/Xcode.app/Contents/Developer/Platforms/MacOSX.platform/Developer/SDKs/MacOSX10.13.sdk/usr/include/sys/_types/_u_int16_t.h \
  /Applications/Xcode.app/Contents/Developer/Platforms/MacOSX.platform/Developer/SDKs/MacOSX10.13.sdk/usr/include/sys/_types/_u_int32_t.h \
  /Applications/Xcode.app/Contents/Developer/Platforms/MacOSX.platform/Developer/SDKs/MacOSX10.13.sdk/usr/include/sys/_types/_u_int64_t.h \
  /Applications/Xcode.app/Contents/Developer/Platforms/MacOSX.platform/Developer/SDKs/MacOSX10.13.sdk/usr/include/sys/_types/_intptr_t.h \
  /Applications/Xcode.app/Contents/Developer/Platforms/MacOSX.platform/Developer/SDKs/MacOSX10.13.sdk/usr/include/sys/_types/_uintptr_t.h \
  /Applications/Xcode.app/Contents/Developer/Platforms/MacOSX.platform/Developer/SDKs/MacOSX10.13.sdk/usr/include/sys/_types/_ct_rune_t.h \
  /Applications/Xcode.app/Contents/Developer/Platforms/MacOSX.platform/Developer/SDKs/MacOSX10.13.sdk/usr/include/sys/_types/_rune_t.h \
  /Applications/Xcode.app/Contents/Developer/Platforms/MacOSX.platform/Developer/SDKs/MacOSX10.13.sdk/usr/include/sys/_types/_wchar_t.h \
  /Applications/Xcode.app/Contents/Developer/Toolchains/XcodeDefault.xctoolchain/usr/lib/clang/9.1.0/include/stdarg.h \
  /Applications/Xcode.app/Contents/Developer/Toolchains/XcodeDefault.xctoolchain/usr/include/c++/v1/stdio.h \
  /Applications/Xcode.app/Contents/Developer/Platforms/MacOSX.platform/Developer/SDKs/MacOSX10.13.sdk/usr/include/stdio.h \
  /Applications/Xcode.app/Contents/Developer/Platforms/MacOSX.platform/Developer/SDKs/MacOSX10.13.sdk/usr/include/_stdio.h \
  /Applications/Xcode.app/Contents/Developer/Platforms/MacOSX.platform/Developer/SDKs/MacOSX10.13.sdk/usr/include/sys/_types/_va_list.h \
  /Applications/Xcode.app/Contents/Developer/Platforms/MacOSX.platform/Developer/SDKs/MacOSX10.13.sdk/usr/include/sys/stdio.h \
  /Applications/Xcode.app/Contents/Developer/Platforms/MacOSX.platform/Developer/SDKs/MacOSX10.13.sdk/usr/include/sys/_types/_off_t.h \
  /Applications/Xcode.app/Contents/Developer/Platforms/MacOSX.platform/Developer/SDKs/MacOSX10.13.sdk/usr/include/sys/_types/_ssize_t.h \
  /Applications/Xcode.app/Contents/Developer/Platforms/MacOSX.platform/Developer/SDKs/MacOSX10.13.sdk/usr/include/time.h \
  /Applications/Xcode.app/Contents/Developer/Platforms/MacOSX.platform/Developer/SDKs/MacOSX10.13.sdk/usr/include/sys/_types/_clock_t.h \
  /Applications/Xcode.app/Contents/Developer/Platforms/MacOSX.platform/Developer/SDKs/MacOSX10.13.sdk/usr/include/sys/_types/_time_t.h \
  /Applications/Xcode.app/Contents/Developer/Platforms/MacOSX.platform/Developer/SDKs/MacOSX10.13.sdk/usr/include/sys/_types/_timespec.h \
  /Applications/Xcode.app/Contents/Developer/Platforms/MacOSX.platform/Developer/SDKs/MacOSX10.13.sdk/usr/include/_wctype.h \
  /Applications/Xcode.app/Contents/Developer/Platforms/MacOSX.platform/Developer/SDKs/MacOSX10.13.sdk/usr/include/__wctype.h \
  /Applications/Xcode.app/Contents/Developer/Platforms/MacOSX.platform/Developer/SDKs/MacOSX10.13.sdk/usr/include/sys/_types/_wint_t.h \
  /Applications/Xcode.app/Contents/Developer/Platforms/MacOSX.platform/Developer/SDKs/MacOSX10.13.sdk/usr/include/_types/_wctype_t.h \
  /Applications/Xcode.app/Contents/Developer/Toolchains/XcodeDefault.xctoolchain/usr/include/c++/v1/ctype.h \
  /Applications/Xcode.app/Contents/Developer/Platforms/MacOSX.platform/Developer/SDKs/MacOSX10.13.sdk/usr/include/ctype.h \
  /Applications/Xcode.app/Contents/Developer/Platforms/MacOSX.platform/Developer/SDKs/MacOSX10.13.sdk/usr/include/_ctype.h \
  /Applications/Xcode.app/Contents/Developer/Platforms/MacOSX.platform/Developer/SDKs/MacOSX10.13.sdk/usr/include/runetype.h \
  /Applications/Xcode.app/Contents/Developer/Toolchains/XcodeDefault.xctoolchain/usr/include/c++/v1/__locale \
  /Applications/Xcode.app/Contents/Developer/Toolchains/XcodeDefault.xctoolchain/usr/include/c++/v1/string \
  /Applications/Xcode.app/Contents/Developer/Toolchains/XcodeDefault.xctoolchain/usr/include/c++/v1/string_view \
  /Applications/Xcode.app/Contents/Developer/Toolchains/XcodeDefault.xctoolchain/usr/include/c++/v1/__string \
  /Applications/Xcode.app/Contents/Developer/Toolchains/XcodeDefault.xctoolchain/usr/include/c++/v1/algorithm \
  /Applications/Xcode.app/Contents/Developer/Toolchains/XcodeDefault.xctoolchain/usr/include/c++/v1/initializer_list \
  /Applications/Xcode.app/Contents/Developer/Toolchains/XcodeDefault.xctoolchain/usr/include/c++/v1/cstddef \
  /Applications/Xcode.app/Contents/Developer/Toolchains/XcodeDefault.xctoolchain/usr/lib/clang/9.1.0/include/stddef.h \
  /Applications/Xcode.app/Contents/Developer/Toolchains/XcodeDefault.xctoolchain/usr/lib/clang/9.1.0/include/__stddef_max_align_t.h \
  /Applications/Xcode.app/Contents/Developer/Toolchains/XcodeDefault.xctoolchain/usr/include/c++/v1/__nullptr \
  /Applications/Xcode.app/Contents/Developer/Toolchains/XcodeDefault.xctoolchain/usr/include/c++/v1/type_traits \
  /Applications/Xcode.app/Contents/Developer/Toolchains/XcodeDefault.xctoolchain/usr/include/c++/v1/cstring \
  /Applications/Xcode.app/Contents/Developer/Toolchains/XcodeDefault.xctoolchain/usr/include/c++/v1/string.h \
  /Applications/Xcode.app/Contents/Developer/Platforms/MacOSX.platform/Developer/SDKs/MacOSX10.13.sdk/usr/include/string.h \
  /Applications/Xcode.app/Contents/Developer/Platforms/MacOSX.platform/Developer/SDKs/MacOSX10.13.sdk/usr/include/strings.h \
  /Applications/Xcode.app/Contents/Developer/Toolchains/XcodeDefault.xctoolchain/usr/include/c++/v1/utility \
  /Applications/Xcode.app/Contents/Developer/Toolchains/XcodeDefault.xctoolchain/usr/include/c++/v1/__tuple \
  /Applications/Xcode.app/Contents/Developer/Toolchains/XcodeDefault.xctoolchain/usr/include/c++/v1/cstdint \
  /Applications/Xcode.app/Contents/Developer/Toolchains/XcodeDefault.xctoolchain/usr/include/c++/v1/stdint.h \
  /Applications/Xcode.app/Contents/Developer/Toolchains/XcodeDefault.xctoolchain/usr/lib/clang/9.1.0/include/stdint.h \
  /Applications/Xcode.app/Contents/Developer/Platforms/MacOSX.platform/Developer/SDKs/MacOSX10.13.sdk/usr/include/stdint.h \
  /Applications/Xcode.app/Contents/Developer/Platforms/MacOSX.platform/Developer/SDKs/MacOSX10.13.sdk/usr/include/_types/_uint8_t.h \
  /Applications/Xcode.app/Contents/Developer/Platforms/MacOSX.platform/Developer/SDKs/MacOSX10.13.sdk/usr/include/_types/_uint16_t.h \
  /Applications/Xcode.app/Contents/Developer/Platforms/MacOSX.platform/Developer/SDKs/MacOSX10.13.sdk/usr/include/_types/_uint32_t.h \
  /Applications/Xcode.app/Contents/Developer/Platforms/MacOSX.platform/Developer/SDKs/MacOSX10.13.sdk/usr/include/_types/_uint64_t.h \
  /Applications/Xcode.app/Contents/Developer/Platforms/MacOSX.platform/Developer/SDKs/MacOSX10.13.sdk/usr/include/_types/_intmax_t.h \
  /Applications/Xcode.app/Contents/Developer/Platforms/MacOSX.platform/Developer/SDKs/MacOSX10.13.sdk/usr/include/_types/_uintmax_t.h \
  /Applications/Xcode.app/Contents/Developer/Toolchains/XcodeDefault.xctoolchain/usr/include/c++/v1/__debug \
  /Applications/Xcode.app/Contents/Developer/Toolchains/XcodeDefault.xctoolchain/usr/include/c++/v1/memory \
  /Applications/Xcode.app/Contents/Developer/Toolchains/XcodeDefault.xctoolchain/usr/include/c++/v1/typeinfo \
  /Applications/Xcode.app/Contents/Developer/Toolchains/XcodeDefault.xctoolchain/usr/include/c++/v1/exception \
  /Applications/Xcode.app/Contents/Developer/Toolchains/XcodeDefault.xctoolchain/usr/include/c++/v1/cstdlib \
  /Applications/Xcode.app/Contents/Developer/Toolchains/XcodeDefault.xctoolchain/usr/include/c++/v1/stdlib.h \
  /Applications/Xcode.app/Contents/Developer/Platforms/MacOSX.platform/Developer/SDKs/MacOSX10.13.sdk/usr/include/stdlib.h \
  /Applications/Xcode.app/Contents/Developer/Platforms/MacOSX.platform/Developer/SDKs/MacOSX10.13.sdk/usr/include/sys/wait.h \
  /Applications/Xcode.app/Contents/Developer/Platforms/MacOSX.platform/Developer/SDKs/MacOSX10.13.sdk/usr/include/sys/_types/_pid_t.h \
  /Applications/Xcode.app/Contents/Developer/Platforms/MacOSX.platform/Developer/SDKs/MacOSX10.13.sdk/usr/include/sys/_types/_id_t.h \
  /Applications/Xcode.app/Contents/Developer/Platforms/MacOSX.platform/Developer/SDKs/MacOSX10.13.sdk/usr/include/sys/signal.h \
  /Applications/Xcode.app/Contents/Developer/Platforms/MacOSX.platform/Developer/SDKs/MacOSX10.13.sdk/usr/include/sys/appleapiopts.h \
  /Applications/Xcode.app/Contents/Developer/Platforms/MacOSX.platform/Developer/SDKs/MacOSX10.13.sdk/usr/include/machine/signal.h \
  /Applications/Xcode.app/Contents/Developer/Platforms/MacOSX.platform/Developer/SDKs/MacOSX10.13.sdk/usr/include/i386/signal.h \
  /Applications/Xcode.app/Contents/Developer/Platforms/MacOSX.platform/Developer/SDKs/MacOSX10.13.sdk/usr/include/machine/_mcontext.h \
  /Applications/Xcode.app/Contents/Developer/Platforms/MacOSX.platform/Developer/SDKs/MacOSX10.13.sdk/usr/include/i386/_mcontext.h \
  /Applications/Xcode.app/Contents/Developer/Platforms/MacOSX.platform/Developer/SDKs/MacOSX10.13.sdk/usr/include/mach/machine/_structs.h \
  /Applications/Xcode.app/Contents/Developer/Platforms/MacOSX.platform/Developer/SDKs/MacOSX10.13.sdk/usr/include/mach/i386/_structs.h \
  /Applications/Xcode.app/Contents/Developer/Platforms/MacOSX.platform/Developer/SDKs/MacOSX10.13.sdk/usr/include/sys/_pthread/_pthread_attr_t.h \
  /Applications/Xcode.app/Contents/Developer/Platforms/MacOSX.platform/Developer/SDKs/MacOSX10.13.sdk/usr/include/sys/_types/_sigaltstack.h \
  /Applications/Xcode.app/Contents/Developer/Platforms/MacOSX.platform/Developer/SDKs/MacOSX10.13.sdk/usr/include/sys/_types/_ucontext.h \
  /Applications/Xcode.app/Contents/Developer/Platforms/MacOSX.platform/Developer/SDKs/MacOSX10.13.sdk/usr/include/sys/_types/_sigset_t.h \
  /Applications/Xcode.app/Contents/Developer/Platforms/MacOSX.platform/Developer/SDKs/MacOSX10.13.sdk/usr/include/sys/_types/_uid_t.h \
  /Applications/Xcode.app/Contents/Developer/Platforms/MacOSX.platform/Developer/SDKs/MacOSX10.13.sdk/usr/include/sys/resource.h \
  /Applications/Xcode.app/Contents/Developer/Platforms/MacOSX.platform/Developer/SDKs/MacOSX10.13.sdk/usr/include/sys/_types/_timeval.h \
  /Applications/Xcode.app/Contents/Developer/Platforms/MacOSX.platform/Developer/SDKs/MacOSX10.13.sdk/usr/include/machine/endian.h \
  /Applications/Xcode.app/Contents/Developer/Platforms/MacOSX.platform/Developer/SDKs/MacOSX10.13.sdk/usr/include/i386/endian.h \
  /Applications/Xcode.app/Contents/Developer/Platforms/MacOSX.platform/Developer/SDKs/MacOSX10.13.sdk/usr/include/sys/_endian.h \
  /Applications/Xcode.app/Contents/Developer/Platforms/MacOSX.platform/Developer/SDKs/MacOSX10.13.sdk/usr/include/libkern/_OSByteOrder.h \
  /Applications/Xcode.app/Contents/Developer/Platforms/MacOSX.platform/Developer/SDKs/MacOSX10.13.sdk/usr/include/libkern/i386/_OSByteOrder.h \
  /Applications/Xcode.app/Contents/Developer/Platforms/MacOSX.platform/Developer/SDKs/MacOSX10.13.sdk/usr/include/alloca.h \
  /Applications/Xcode.app/Contents/Developer/Platforms/MacOSX.platform/Developer/SDKs/MacOSX10.13.sdk/usr/include/sys/_types/_dev_t.h \
  /Applications/Xcode.app/Contents/Developer/Platforms/MacOSX.platform/Developer/SDKs/MacOSX10.13.sdk/usr/include/sys/_types/_mode_t.h \
  /Applications/Xcode.app/Contents/Developer/Toolchains/XcodeDefault.xctoolchain/usr/include/c++/v1/new \
  /Applications/Xcode.app/Contents/Developer/Toolchains/XcodeDefault.xctoolchain/usr/include/c++/v1/limits \
  /Applications/Xcode.app/Contents/Developer/Toolchains/XcodeDefault.xctoolchain/usr/include/c++/v1/__undef_macros \
  /Applications/Xcode.app/Contents/Developer/Toolchains/XcodeDefault.xctoolchain/usr/include/c++/v1/iterator \
  /Applications/Xcode.app/Contents/Developer/Toolchains/XcodeDefault.xctoolchain/usr/include/c++/v1/__functional_base \
  /Applications/Xcode.app/Contents/Developer/Toolchains/XcodeDefault.xctoolchain/usr/include/c++/v1/tuple \
  /Applications/Xcode.app/Contents/Developer/Toolchains/XcodeDefault.xctoolchain/usr/include/c++/v1/stdexcept \
  /Applications/Xcode.app/Contents/Developer/Toolchains/XcodeDefault.xctoolchain/usr/include/c++/v1/cassert \
  /Applications/Xcode.app/Contents/Developer/Platforms/MacOSX.platform/Developer/SDKs/MacOSX10.13.sdk/usr/include/assert.h \
  /Applications/Xcode.app/Contents/Developer/Toolchains/XcodeDefault.xctoolchain/usr/include/c++/v1/atomic \
  /Applications/Xcode.app/Contents/Developer/Toolchains/XcodeDefault.xctoolchain/usr/include/c++/v1/cstdio \
  /Applications/Xcode.app/Contents/Developer/Toolchains/XcodeDefault.xctoolchain/usr/include/c++/v1/cwchar \
  /Applications/Xcode.app/Contents/Developer/Toolchains/XcodeDefault.xctoolchain/usr/include/c++/v1/cwctype \
  /Applications/Xcode.app/Contents/Developer/Toolchains/XcodeDefault.xctoolchain/usr/include/c++/v1/cctype \
  /Applications/Xcode.app/Contents/Developer/Toolchains/XcodeDefault.xctoolchain/usr/include/c++/v1/wctype.h \
  /Applications/Xcode.app/Contents/Developer/Platforms/MacOSX.platform/Developer/SDKs/MacOSX10.13.sdk/usr/include/wctype.h \
  /Applications/Xcode.app/Contents/Developer/Platforms/MacOSX.platform/Developer/SDKs/MacOSX10.13.sdk/usr/include/_types/_wctrans_t.h \
  /Applications/Xcode.app/Contents/Developer/Toolchains/XcodeDefault.xctoolchain/usr/include/c++/v1/mutex \
  /Applications/Xcode.app/Contents/Developer/Toolchains/XcodeDefault.xctoolchain/usr/include/c++/v1/__mutex_base \
  /Applications/Xcode.app/Contents/Developer/Toolchains/XcodeDefault.xctoolchain/usr/include/c++/v1/chrono \
  /Applications/Xcode.app/Contents/Developer/Toolchains/XcodeDefault.xctoolchain/usr/include/c++/v1/ctime \
  /Applications/Xcode.app/Contents/Developer/Toolchains/XcodeDefault.xctoolchain/usr/include/c++/v1/ratio \
  /Applications/Xcode.app/Contents/Developer/Toolchains/XcodeDefault.xctoolchain/usr/include/c++/v1/climits \
  /Applications/Xcode.app/Contents/Developer/Toolchains/XcodeDefault.xctoolchain/usr/include/c++/v1/limits.h \
  /Applications/Xcode.app/Contents/Developer/Toolchains/XcodeDefault.xctoolchain/usr/lib/clang/9.1.0/include/limits.h \
  /Applications/Xcode.app/Contents/Developer/Platforms/MacOSX.platform/Developer/SDKs/MacOSX10.13.sdk/usr/include/limits.h \
  /Applications/Xcode.app/Contents/Developer/Platforms/MacOSX.platform/Developer/SDKs/MacOSX10.13.sdk/usr/include/machine/limits.h \
  /Applications/Xcode.app/Contents/Developer/Platforms/MacOSX.platform/Developer/SDKs/MacOSX10.13.sdk/usr/include/i386/limits.h \
  /Applications/Xcode.app/Contents/Developer/Platforms/MacOSX.platform/Developer/SDKs/MacOSX10.13.sdk/usr/include/i386/_limits.h \
  /Applications/Xcode.app/Contents/Developer/Platforms/MacOSX.platform/Developer/SDKs/MacOSX10.13.sdk/usr/include/sys/syslimits.h \
  /Applications/Xcode.app/Contents/Developer/Toolchains/XcodeDefault.xctoolchain/usr/include/c++/v1/system_error \
  /Applications/Xcode.app/Contents/Developer/Toolchains/XcodeDefault.xctoolchain/usr/include/c++/v1/cerrno \
  /Applications/Xcode.app/Contents/Developer/Toolchains/XcodeDefault.xctoolchain/usr/include/c++/v1/errno.h \
  /Applications/Xcode.app/Contents/Developer/Platforms/MacOSX.platform/Developer/SDKs/MacOSX10.13.sdk/usr/include/errno.h \
  /Applications/Xcode.app/Contents/Developer/Platforms/MacOSX.platform/Developer/SDKs/MacOSX10.13.sdk/usr/include/sys/errno.h \
  /Applications/Xcode.app/Contents/Developer/Toolchains/XcodeDefault.xctoolchain/usr/include/c++/v1/__threading_support \
  /Applications/Xcode.app/Contents/Developer/Platforms/MacOSX.platform/Developer/SDKs/MacOSX10.13.sdk/usr/include/pthread.h \
  /Applications/Xcode.app/Contents/Developer/Platforms/MacOSX.platform/Developer/SDKs/MacOSX10.13.sdk/usr/include/pthread/pthread_impl.h \
  /Applications/Xcode.app/Contents/Developer/Platforms/MacOSX.platform/Developer/SDKs/MacOSX10.13.sdk/usr/include/pthread/sched.h \
  /Applications/Xcode.app/Contents/Developer/Platforms/MacOSX.platform/Developer/SDKs/MacOSX10.13.sdk/usr/include/sys/_pthread/_pthread_cond_t.h \
  /Applications/Xcode.app/Contents/Developer/Platforms/MacOSX.platform/Developer/SDKs/MacOSX10.13.sdk/usr/include/sys/_pthread/_pthread_condattr_t.h \
  /Applications/Xcode.app/Contents/Developer/Platforms/MacOSX.platform/Developer/SDKs/MacOSX10.13.sdk/usr/include/sys/_pthread/_pthread_key_t.h \
  /Applications/Xcode.app/Contents/Developer/Platforms/MacOSX.platform/Developer/SDKs/MacOSX10.13.sdk/usr/include/sys/_pthread/_pthread_mutex_t.h \
  /Applications/Xcode.app/Contents/Developer/Platforms/MacOSX.platform/Developer/SDKs/MacOSX10.13.sdk/usr/include/sys/_pthread/_pthread_mutexattr_t.h \
  /Applications/Xcode.app/Contents/Developer/Platforms/MacOSX.platform/Developer/SDKs/MacOSX10.13.sdk/usr/include/sys/_pthread/_pthread_once_t.h \
  /Applications/Xcode.app/Contents/Developer/Platforms/MacOSX.platform/Developer/SDKs/MacOSX10.13.sdk/usr/include/sys/_pthread/_pthread_rwlock_t.h \
  /Applications/Xcode.app/Contents/Developer/Platforms/MacOSX.platform/Developer/SDKs/MacOSX10.13.sdk/usr/include/sys/_pthread/_pthread_rwlockattr_t.h \
  /Applications/Xcode.app/Contents/Developer/Platforms/MacOSX.platform/Developer/SDKs/MacOSX10.13.sdk/usr/include/sys/_pthread/_pthread_t.h \
  /Applications/Xcode.app/Contents/Developer/Platforms/MacOSX.platform/Developer/SDKs/MacOSX10.13.sdk/usr/include/pthread/qos.h \
  /Applications/Xcode.app/Contents/Developer/Platforms/MacOSX.platform/Developer/SDKs/MacOSX10.13.sdk/usr/include/sys/qos.h \
  /Applications/Xcode.app/Contents/Developer/Platforms/MacOSX.platform/Developer/SDKs/MacOSX10.13.sdk/usr/include/sys/_types/_mach_port_t.h \
  /Applications/Xcode.app/Contents/Developer/Toolchains/XcodeDefault.xctoolchain/usr/include/c++/v1/functional \
  /Applications/Xcode.app/Contents/Developer/Toolchains/XcodeDefault.xctoolchain/usr/include/c++/v1/locale.h \
  /Applications/Xcode.app/Contents/Developer/Platforms/MacOSX.platform/Developer/SDKs/MacOSX10.13.sdk/usr/include/locale.h \
  /Applications/Xcode.app/Contents/Developer/Platforms/MacOSX.platform/Developer/SDKs/MacOSX10.13.sdk/usr/include/_locale.h \
  /Applications/Xcode.app/Contents/Developer/Platforms/MacOSX.platform/Developer/SDKs/MacOSX10.13.sdk/usr/include/xlocale.h \
  /Applications/Xcode.app/Contents/Developer/Platforms/MacOSX.platform/Developer/SDKs/MacOSX10.13.sdk/usr/include/_xlocale.h \
  /Applications/Xcode.app/Contents/Developer/Platforms/MacOSX.platform/Developer/SDKs/MacOSX10.13.sdk/usr/include/xlocale/_ctype.h \
  /Applications/Xcode.app/Contents/Developer/Platforms/MacOSX.platform/Developer/SDKs/MacOSX10.13.sdk/usr/include/xlocale/__wctype.h \
  /Applications/Xcode.app/Contents/Developer/Platforms/MacOSX.platform/Developer/SDKs/MacOSX10.13.sdk/usr/include/xlocale/_stdio.h \
  /Applications/Xcode.app/Contents/Developer/Platforms/MacOSX.platform/Developer/SDKs/MacOSX10.13.sdk/usr/include/xlocale/_stdlib.h \
  /Applications/Xcode.app/Contents/Developer/Platforms/MacOSX.platform/Developer/SDKs/MacOSX10.13.sdk/usr/include/xlocale/_string.h \
  /Applications/Xcode.app/Contents/Developer/Platforms/MacOSX.platform/Developer/SDKs/MacOSX10.13.sdk/usr/include/xlocale/_time.h \
  /Applications/Xcode.app/Contents/Developer/Platforms/MacOSX.platform/Developer/SDKs/MacOSX10.13.sdk/usr/include/xlocale/_wchar.h \
  /Applications/Xcode.app/Contents/Developer/Platforms/MacOSX.platform/Developer/SDKs/MacOSX10.13.sdk/usr/include/xlocale/_wctype.h \
  /Applications/Xcode.app/Contents/Developer/Toolchains/XcodeDefault.xctoolchain/usr/include/c++/v1/streambuf \
  /Applications/Xcode.app/Contents/Developer/Toolchains/XcodeDefault.xctoolchain/usr/include/c++/v1/istream \
  /Applications/Xcode.app/Contents/Developer/Toolchains/XcodeDefault.xctoolchain/usr/include/c++/v1/ostream \
  /Applications/Xcode.app/Contents/Developer/Toolchains/XcodeDefault.xctoolchain/usr/include/c++/v1/locale \
  /Applications/Xcode.app/Contents/Developer/Platforms/MacOSX.platform/Developer/SDKs/MacOSX10.13.sdk/usr/include/nl_types.h \
  /Applications/Xcode.app/Contents/Developer/Platforms/MacOSX.platform/Developer/SDKs/MacOSX10.13.sdk/usr/include/sys/types.h \
  /Applications/Xcode.app/Contents/Developer/Platforms/MacOSX.platform/Developer/SDKs/MacOSX10.13.sdk/usr/include/sys/_types/_u_char.h \
  /Applications/Xcode.app/Contents/Developer/Platforms/MacOSX.platform/Developer/SDKs/MacOSX10.13.sdk/usr/include/sys/_types/_u_short.h \
  /Applications/Xcode.app/Contents/Developer/Platforms/MacOSX.platform/Developer/SDKs/MacOSX10.13.sdk/usr/include/sys/_types/_u_int.h \
  /Applications/Xcode.app/Contents/Developer/Platforms/MacOSX.platform/Developer/SDKs/MacOSX10.13.sdk/usr/include/sys/_types/_caddr_t.h \
  /Applications/Xcode.app/Contents/Developer/Platforms/MacOSX.platform/Developer/SDKs/MacOSX10.13.sdk/usr/include/sys/_types/_blkcnt_t.h \
  /Applications/Xcode.app/Contents/Developer/Platforms/MacOSX.platform/Developer/SDKs/MacOSX10.13.sdk/usr/include/sys/_types/_blksize_t.h \
  /Applications/Xcode.app/Contents/Developer/Platforms/MacOSX.platform/Developer/SDKs/MacOSX10.13.sdk/usr/include/sys/_types/_gid_t.h \
  /Applications/Xcode.app/Contents/Developer/Platforms/MacOSX.platform/Developer/SDKs/MacOSX10.13.sdk/usr/include/sys/_types/_in_addr_t.h \
  /Applications/Xcode.app/Contents/Developer/Platforms/MacOSX.platform/Developer/SDKs/MacOSX10.13.sdk/usr/include/sys/_types/_in_port_t.h \
  /Applications/Xcode.app/Contents/Developer/Platforms/MacOSX.platform/Developer/SDKs/MacOSX10.13.sdk/usr/include/sys/_types/_ino_t.h \
  /Applications/Xcode.app/Contents/Developer/Platforms/MacOSX.platform/Developer/SDKs/MacOSX10.13.sdk/usr/include/sys/_types/_ino64_t.h \
  /Applications/Xcode.app/Contents/Developer/Platforms/MacOSX.platform/Developer/SDKs/MacOSX10.13.sdk/usr/include/sys/_types/_key_t.h \
  /Applications/Xcode.app/Contents/Developer/Platforms/MacOSX.platform/Developer/SDKs/MacOSX10.13.sdk/usr/include/sys/_types/_nlink_t.h \
  /Applications/Xcode.app/Contents/Developer/Platforms/MacOSX.platform/Developer/SDKs/MacOSX10.13.sdk/usr/include/sys/_types/_useconds_t.h \
  /Applications/Xcode.app/Contents/Developer/Platforms/MacOSX.platform/Developer/SDKs/MacOSX10.13.sdk/usr/include/sys/_types/_suseconds_t.h \
  /Applications/Xcode.app/Contents/Developer/Platforms/MacOSX.platform/Developer/SDKs/MacOSX10.13.sdk/usr/include/sys/_types/_rsize_t.h \
  /Applications/Xcode.app/Contents/Developer/Platforms/MacOSX.platform/Developer/SDKs/MacOSX10.13.sdk/usr/include/sys/_types/_errno_t.h \
  /Applications/Xcode.app/Contents/Developer/Platforms/MacOSX.platform/Developer/SDKs/MacOSX10.13.sdk/usr/include/sys/_types/_fd_def.h \
  /Applications/Xcode.app/Contents/Developer/Platforms/MacOSX.platform/Developer/SDKs/MacOSX10.13.sdk/usr/include/sys/_types/_fd_setsize.h \
  /Applications/Xcode.app/Contents/Developer/Platforms/MacOSX.platform/Developer/SDKs/MacOSX10.13.sdk/usr/include/sys/_types/_fd_set.h \
  /Applications/Xcode.app/Contents/Developer/Platforms/MacOSX.platform/Developer/SDKs/MacOSX10.13.sdk/usr/include/sys/_types/_fd_clr.h \
  /Applications/Xcode.app/Contents/Developer/Platforms/MacOSX.platform/Developer/SDKs/MacOSX10.13.sdk/usr/include/sys/_types/_fd_zero.h \
  /Applications/Xcode.app/Contents/Developer/Platforms/MacOSX.platform/Developer/SDKs/MacOSX10.13.sdk/usr/include/sys/_types/_fd_isset.h \
  /Applications/Xcode.app/Contents/Developer/Platforms/MacOSX.platform/Developer/SDKs/MacOSX10.13.sdk/usr/include/sys/_types/_fd_copy.h \
  /Applications/Xcode.app/Contents/Developer/Platforms/MacOSX.platform/Developer/SDKs/MacOSX10.13.sdk/usr/include/sys/_types/_fsblkcnt_t.h \
  /Applications/Xcode.app/Contents/Developer/Platforms/MacOSX.platform/Developer/SDKs/MacOSX10.13.sdk/usr/include/sys/_types/_fsfilcnt_t.h \
  /Applications/Xcode.app/Contents/Developer/Platforms/MacOSX.platform/Developer/SDKs/MacOSX10.13.sdk/usr/include/_types/_nl_item.h \
  /Applications/Xcode.app/Contents/Developer/Toolchains/XcodeDefault.xctoolchain/usr/include/c++/v1/__bsd_locale_defaults.h \
  /Applications/Xcode.app/Contents/Developer/Toolchains/XcodeDefault.xctoolchain/usr/include/c++/v1/bitset \
  /Applications/Xcode.app/Contents/Developer/Toolchains/XcodeDefault.xctoolchain/usr/include/c++/v1/__bit_reference \
  strom.hpp tree_summary.hpp \
  /Applications/Xcode.app/Contents/Developer/Toolchains/XcodeDefault.xctoolchain/usr/include/c++/v1/set \
  /Applications/Xcode.app/Contents/Developer/Toolchains/XcodeDefault.xctoolchain/usr/include/c++/v1/__tree \
  /Applications/Xcode.app/Contents/Developer/Toolchains/XcodeDefault.xctoolchain/usr/include/c++/v1/map \
  /Applications/Xcode.app/Contents/Developer/Toolchains/XcodeDefault.xctoolchain/usr/include/c++/v1/vector \
  /Applications/Xcode.app/Contents/Developer/Toolchains/XcodeDefault.xctoolchain/usr/include/c++/v1/__split_buffer \
  /Applications/Xcode.app/Contents/Developer/Toolchains/XcodeDefault.xctoolchain/usr/include/c++/v1/fstream \
  /Applications/Xcode.app/Contents/Developer/Toolchains/XcodeDefault.xctoolchain/usr/include/c++/v1/cmath \
  /Applications/Xcode.app/Contents/Developer/Toolchains/XcodeDefault.xctoolchain/usr/include/c++/v1/math.h \
  /Applications/Xcode.app/Contents/Developer/Platforms/MacOSX.platform/Developer/SDKs/MacOSX10.13.sdk/usr/include/math.h \
  /Users/plewis/Documents/libraries/boost_1_65_0/boost/format.hpp \
  /Users/plewis/Documents/libraries/boost_1_65_0/boost/detail/workaround.hpp \
  /Users/plewis/Documents/libraries/boost_1_65_0/boost/config/workaround.hpp \
  /Users/plewis/Documents/libraries/boost_1_65_0/boost/config.hpp \
  /Users/plewis/Documents/libraries/boost_1_65_0/boost/config/user.hpp \
  /Users/plewis/Documents/libraries/boost_1_65_0/boost/config/detail/select_compiler_config.hpp \
  /Users/plewis/Documents/libraries/boost_1_65_0/boost/config/compiler/clang.hpp \
  /Users/plewis/Documents/libraries/boost_1_65_0/boost/config/detail/select_stdlib_config.hpp \
  /Users/plewis/Documents/libraries/boost_1_65_0/boost/config/stdlib/libcpp.hpp \
  /Users/plewis/Documents/libraries/boost_1_65_0/boost/config/detail/select_platform_config.hpp \
  /Users/plewis/Documents/libraries/boost_1_65_0/boost/config/platform/macos.hpp \
  /Users/plewis/Documents/libraries/boost_1_65_0/boost/config/detail/posix_features.hpp \
  /Applications/Xcode.app/Contents/Developer/Platforms/MacOSX.platform/Developer/SDKs/MacOSX10.13.sdk/usr/include/unistd.h \
  /Applications/Xcode.app/Contents/Developer/Platforms/MacOSX.platform/Developer/SDKs/MacOSX10.13.sdk/usr/include/sys/unistd.h \
  /Applications/Xcode.app/Contents/Developer/Platforms/MacOSX.platform/Developer/SDKs/MacOSX10.13.sdk/usr/include/sys/_types/_posix_vdisable.h \
  /Applications/Xcode.app/Contents/Developer/Platforms/MacOSX.platform/Developer/SDKs/MacOSX10.13.sdk/usr/include/sys/_types/_seek_set.h \
  /Applications/Xcode.app/Contents/Developer/Platforms/MacOSX.platform/Developer/SDKs/MacOSX10.13.sdk/usr/include/sys/select.h \
  /Applications/Xcode.app/Contents/Developer/Platforms/MacOSX.platform/Developer/SDKs/MacOSX10.13.sdk/usr/include/sys/_select.h \
  /Applications/Xcode.app/Contents/Developer/Platforms/MacOSX.platform/Developer/SDKs/MacOSX10.13.sdk/usr/include/sys/_types/_uuid_t.h \
  /Applications/Xcode.app/Contents/Developer/Platforms/MacOSX.platform/Developer/SDKs/MacOSX10.13.sdk/usr/include/gethostuuid.h \
  /Users/plewis/Documents/libraries/boost_1_65_0/boost/config/detail/suffix.hpp \
  /Users/plewis/Documents/libraries/boost_1_65_0/boost/format/detail/compat_workarounds.hpp \
  /Users/plewis/Documents/libraries/boost_1_65_0/boost/format/detail/config_macros.hpp \
  /Users/plewis/Documents/libraries/boost_1_65_0/boost/format/detail/workarounds_gcc-2_95.hpp \
  /Users/plewis/Documents/libraries/boost_1_65_0/boost/format/detail/workarounds_stlport.hpp \
  /Users/plewis/Documents/libraries/boost_1_65_0/boost/format/format_fwd.hpp \
  /Users/plewis/Documents/libraries/boost_1_65_0/boost/format/internals_fwd.hpp \
  /Users/plewis/Documents/libraries/boost_1_65_0/boost/format/internals.hpp \
  /Users/plewis/Documents/libraries/boost_1_65_0/boost/assert.hpp \
  /Users/plewis/Documents/libraries/boost_1_65_0/boost/optional.hpp \
  /Users/plewis/Documents/libraries/boost_1_65_0/boost/optional/optional.hpp \
  /Users/plewis/Documents/libraries/boost_1_65_0/boost/core/addressof.hpp \
  /Users/plewis/Documents/libraries/boost_1_65_0/boost/core/enable_if.hpp \
  /Users/plewis/Documents/libraries/boost_1_65_0/boost/core/explicit_operator_bool.hpp \
  /Users/plewis/Documents/libraries/boost_1_65_0/boost/core/swap.hpp \
  /Users/plewis/Documents/libraries/boost_1_65_0/boost/optional/bad_optional_access.hpp \
  /Users/plewis/Documents/libraries/boost_1_65_0/boost/static_assert.hpp \
  /Users/plewis/Documents/libraries/boost_1_65_0/boost/throw_exception.hpp \
  /Users/plewis/Documents/libraries/boost_1_65_0/boost/exception/exception.hpp \
  /Users/plewis/Documents/libraries/boost_1_65_0/boost/current_function.hpp \
  /Users/plewis/Documents/libraries/boost_1_65_0/boost/type.hpp \
  /Users/plewis/Documents/libraries/boost_1_65_0/boost/type_traits/alignment_of.hpp \
  /Users/plewis/Documents/libraries/boost_1_65_0/boost/type_traits/intrinsics.hpp \
  /Users/plewis/Documents/libraries/boost_1_65_0/boost/type_traits/detail/config.hpp \
  /Users/plewis/Documents/libraries/boost_1_65_0/boost/version.hpp \
  /Users/plewis/Documents/libraries/boost_1_65_0/boost/type_traits/integral_constant.hpp \
  /Users/plewis/Documents/libraries/boost_1_65_0/boost/type_traits/conditional.hpp \
  /Users/plewis/Documents/libraries/boost_1_65_0/boost/type_traits/has_nothrow_constructor.hpp \
  /Users/plewis/Documents/libraries/boost_1_65_0/boost/type_traits/is_default_constructible.hpp \
  /Users/plewis/Documents/libraries/boost_1_65_0/boost/type_traits/detail/yes_no_type.hpp \
  /Users/plewis/Documents/libraries/boost_1_65_0/boost/type_traits/type_with_alignment.hpp \
  /Users/plewis/Documents/libraries/boost_1_65_0/boost/type_traits/is_pod.hpp \
  /Users/plewis/Documents/libraries/boost_1_65_0/boost/type_traits/is_void.hpp \
  /Users/plewis/Documents/libraries/boost_1_65_0/boost/type_traits/is_scalar.hpp \
  /Users/plewis/Documents/libraries/boost_1_65_0/boost/type_traits/is_arithmetic.hpp \
  /Users/plewis/Documents/libraries/boost_1_65_0/boost/type_traits/is_integral.hpp \
  /Users/plewis/Documents/libraries/boost_1_65_0/boost/type_traits/is_floating_point.hpp \
  /Users/plewis/Documents/libraries/boost_1_65_0/boost/type_traits/is_enum.hpp \
  /Users/plewis/Documents/libraries/boost_1_65_0/boost/type_traits/is_pointer.hpp \
  /Users/plewis/Documents/libraries/boost_1_65_0/boost/type_traits/is_member_pointer.hpp \
  /Users/plewis/Documents/libraries/boost_1_65_0/boost/type_traits/is_member_function_pointer.hpp \
  /Users/plewis/Documents/libraries/boost_1_65_0/boost/type_traits/detail/is_mem_fun_pointer_impl.hpp \
  /Users/plewis/Documents/libraries/boost_1_65_0/boost/type_traits/remove_cv.hpp \
  /Users/plewis/Documents/libraries/boost_1_65_0/boost/type_traits/remove_const.hpp \
  /Users/plewis/Documents/libraries/boost_1_65_0/boost/type_traits/remove_reference.hpp \
  /Users/plewis/Documents/libraries/boost_1_65_0/boost/type_traits/decay.hpp \
  /Users/plewis/Documents/libraries/boost_1_65_0/boost/type_traits/is_array.hpp \
  /Users/plewis/Documents/libraries/boost_1_65_0/boost/type_traits/is_function.hpp \
  /Users/plewis/Documents/libraries/boost_1_65_0/boost/type_traits/is_reference.hpp \
  /Users/plewis/Documents/libraries/boost_1_65_0/boost/type_traits/is_lvalue_reference.hpp \
  /Users/plewis/Documents/libraries/boost_1_65_0/boost/type_traits/is_rvalue_reference.hpp \
  /Users/plewis/Documents/libraries/boost_1_65_0/boost/type_traits/detail/is_function_ptr_helper.hpp \
  /Users/plewis/Documents/libraries/boost_1_65_0/boost/type_traits/remove_bounds.hpp \
  /Users/plewis/Documents/libraries/boost_1_65_0/boost/type_traits/remove_extent.hpp \
  /Users/plewis/Documents/libraries/boost_1_65_0/boost/type_traits/add_pointer.hpp \
  /Users/plewis/Documents/libraries/boost_1_65_0/boost/type_traits/is_base_of.hpp \
  /Users/plewis/Documents/libraries/boost_1_65_0/boost/type_traits/is_base_and_derived.hpp \
  /Users/plewis/Documents/libraries/boost_1_65_0/boost/type_traits/is_same.hpp \
  /Users/plewis/Documents/libraries/boost_1_65_0/boost/type_traits/is_class.hpp \
  /Users/plewis/Documents/libraries/boost_1_65_0/boost/type_traits/is_constructible.hpp \
  /Users/plewis/Documents/libraries/boost_1_65_0/boost/type_traits/is_destructible.hpp \
  /Users/plewis/Documents/libraries/boost_1_65_0/boost/type_traits/declval.hpp \
  /Users/plewis/Documents/libraries/boost_1_65_0/boost/type_traits/add_rvalue_reference.hpp \
  /Users/plewis/Documents/libraries/boost_1_65_0/boost/type_traits/is_nothrow_move_assignable.hpp \
  /Users/plewis/Documents/libraries/boost_1_65_0/boost/type_traits/has_trivial_move_assign.hpp \
  /Users/plewis/Documents/libraries/boost_1_65_0/boost/type_traits/is_const.hpp \
  /Users/plewis/Documents/libraries/boost_1_65_0/boost/type_traits/is_volatile.hpp \
  /Users/plewis/Documents/libraries/boost_1_65_0/boost/type_traits/is_assignable.hpp \
  /Users/plewis/Documents/libraries/boost_1_65_0/boost/type_traits/has_nothrow_assign.hpp \
  /Users/plewis/Documents/libraries/boost_1_65_0/boost/utility/enable_if.hpp \
  /Users/plewis/Documents/libraries/boost_1_65_0/boost/type_traits/is_nothrow_move_constructible.hpp \
  /Users/plewis/Documents/libraries/boost_1_65_0/boost/move/utility.hpp \
  /Users/plewis/Documents/libraries/boost_1_65_0/boost/move/detail/config_begin.hpp \
  /Users/plewis/Documents/libraries/boost_1_65_0/boost/move/detail/workaround.hpp \
  /Users/plewis/Documents/libraries/boost_1_65_0/boost/move/utility_core.hpp \
  /Users/plewis/Documents/libraries/boost_1_65_0/boost/move/core.hpp \
  /Users/plewis/Documents/libraries/boost_1_65_0/boost/move/detail/config_end.hpp \
  /Users/plewis/Documents/libraries/boost_1_65_0/boost/move/detail/meta_utils.hpp \
  /Users/plewis/Documents/libraries/boost_1_65_0/boost/move/detail/meta_utils_core.hpp \
  /Users/plewis/Documents/libraries/boost_1_65_0/boost/move/traits.hpp \
  /Users/plewis/Documents/libraries/boost_1_65_0/boost/move/detail/type_traits.hpp \
  /Users/plewis/Documents/libraries/boost_1_65_0/boost/none.hpp \
  /Users/plewis/Documents/libraries/boost_1_65_0/boost/none_t.hpp \
  /Users/plewis/Documents/libraries/boost_1_65_0/boost/utility/compare_pointees.hpp \
  /Users/plewis/Documents/libraries/boost_1_65_0/boost/optional/optional_fwd.hpp \
  /Users/plewis/Documents/libraries/boost_1_65_0/boost/optional/detail/optional_config.hpp \
  /Users/plewis/Documents/libraries/boost_1_65_0/boost/optional/detail/optional_factory_support.hpp \
  /Users/plewis/Documents/libraries/boost_1_65_0/boost/optional/detail/optional_aligned_storage.hpp \
  /Users/plewis/Documents/libraries/boost_1_65_0/boost/optional/detail/optional_reference_spec.hpp \
  /Users/plewis/Documents/libraries/boost_1_65_0/boost/optional/detail/optional_relops.hpp \
  /Users/plewis/Documents/libraries/boost_1_65_0/boost/optional/detail/optional_swap.hpp \
  /Users/plewis/Documents/libraries/boost_1_65_0/boost/limits.hpp \
  /Users/plewis/Documents/libraries/boost_1_65_0/boost/format/alt_sstream.hpp \
  /Users/plewis/Documents/libraries/boost_1_65_0/boost/utility/base_from_member.hpp \
  /Users/plewis/Documents/libraries/boost_1_65_0/boost/preprocessor/arithmetic/inc.hpp \
  /Users/plewis/Documents/libraries/boost_1_65_0/boost/preprocessor/config/config.hpp \
  /Users/plewis/Documents/libraries/boost_1_65_0/boost/preprocessor/repetition/enum_binary_params.hpp \
  /Users/plewis/Documents/libraries/boost_1_65_0/boost/preprocessor/cat.hpp \
  /Users/plewis/Documents/libraries/boost_1_65_0/boost/preprocessor/punctuation/comma_if.hpp \
  /Users/plewis/Documents/libraries/boost_1_65_0/boost/preprocessor/control/if.hpp \
  /Users/plewis/Documents/libraries/boost_1_65_0/boost/preprocessor/control/iif.hpp \
  /Users/plewis/Documents/libraries/boost_1_65_0/boost/preprocessor/logical/bool.hpp \
  /Users/plewis/Documents/libraries/boost_1_65_0/boost/preprocessor/facilities/empty.hpp \
  /Users/plewis/Documents/libraries/boost_1_65_0/boost/preprocessor/punctuation/comma.hpp \
  /Users/plewis/Documents/libraries/boost_1_65_0/boost/preprocessor/repetition/repeat.hpp \
  /Users/plewis/Documents/libraries/boost_1_65_0/boost/preprocessor/debug/error.hpp \
  /Users/plewis/Documents/libraries/boost_1_65_0/boost/preprocessor/detail/auto_rec.hpp \
  /Users/plewis/Documents/libraries/boost_1_65_0/boost/preprocessor/tuple/eat.hpp \
  /Users/plewis/Documents/libraries/boost_1_65_0/boost/preprocessor/tuple/elem.hpp \
  /Users/plewis/Documents/libraries/boost_1_65_0/boost/preprocessor/facilities/expand.hpp \
  /Users/plewis/Documents/libraries/boost_1_65_0/boost/preprocessor/facilities/overload.hpp \
  /Users/plewis/Documents/libraries/boost_1_65_0/boost/preprocessor/variadic/size.hpp \
  /Users/plewis/Documents/libraries/boost_1_65_0/boost/preprocessor/tuple/rem.hpp \
  /Users/plewis/Documents/libraries/boost_1_65_0/boost/preprocessor/tuple/detail/is_single_return.hpp \
  /Users/plewis/Documents/libraries/boost_1_65_0/boost/preprocessor/variadic/elem.hpp \
  /Users/plewis/Documents/libraries/boost_1_65_0/boost/preprocessor/repetition/enum_params.hpp \
  /Users/plewis/Documents/libraries/boost_1_65_0/boost/preprocessor/repetition/repeat_from_to.hpp \
  /Users/plewis/Documents/libraries/boost_1_65_0/boost/preprocessor/arithmetic/add.hpp \
  /Users/plewis/Documents/libraries/boost_1_65_0/boost/preprocessor/arithmetic/dec.hpp \
  /Users/plewis/Documents/libraries/boost_1_65_0/boost/preprocessor/control/while.hpp \
  /Users/plewis/Documents/libraries/boost_1_65_0/boost/preprocessor/list/fold_left.hpp \
  /Users/plewis/Documents/libraries/boost_1_65_0/boost/preprocessor/list/detail/fold_left.hpp \
  /Users/plewis/Documents/libraries/boost_1_65_0/boost/preprocessor/control/expr_iif.hpp \
  /Users/plewis/Documents/libraries/boost_1_65_0/boost/preprocessor/list/adt.hpp \
  /Users/plewis/Documents/libraries/boost_1_65_0/boost/preprocessor/detail/is_binary.hpp \
  /Users/plewis/Documents/libraries/boost_1_65_0/boost/preprocessor/detail/check.hpp \
  /Users/plewis/Documents/libraries/boost_1_65_0/boost/preprocessor/logical/compl.hpp \
  /Users/plewis/Documents/libraries/boost_1_65_0/boost/preprocessor/list/fold_right.hpp \
  /Users/plewis/Documents/libraries/boost_1_65_0/boost/preprocessor/list/detail/fold_right.hpp \
  /Users/plewis/Documents/libraries/boost_1_65_0/boost/preprocessor/list/reverse.hpp \
  /Users/plewis/Documents/libraries/boost_1_65_0/boost/preprocessor/logical/bitand.hpp \
  /Users/plewis/Documents/libraries/boost_1_65_0/boost/preprocessor/control/detail/while.hpp \
  /Users/plewis/Documents/libraries/boost_1_65_0/boost/preprocessor/arithmetic/sub.hpp \
  /Users/plewis/Documents/libraries/boost_1_65_0/boost/shared_ptr.hpp \
  /Users/plewis/Documents/libraries/boost_1_65_0/boost/smart_ptr/shared_ptr.hpp \
  /Users/plewis/Documents/libraries/boost_1_65_0/boost/config/no_tr1/memory.hpp \
  /Users/plewis/Documents/libraries/boost_1_65_0/boost/checked_delete.hpp \
  /Users/plewis/Documents/libraries/boost_1_65_0/boost/core/checked_delete.hpp \
  /Users/plewis/Documents/libraries/boost_1_65_0/boost/smart_ptr/detail/shared_count.hpp \
  /Users/plewis/Documents/libraries/boost_1_65_0/boost/smart_ptr/bad_weak_ptr.hpp \
  /Users/plewis/Documents/libraries/boost_1_65_0/boost/smart_ptr/detail/sp_counted_base.hpp \
  /Users/plewis/Documents/libraries/boost_1_65_0/boost/smart_ptr/detail/sp_has_sync.hpp \
  /Users/plewis/Documents/libraries/boost_1_65_0/boost/smart_ptr/detail/sp_counted_base_clang.hpp \
  /Users/plewis/Documents/libraries/boost_1_65_0/boost/detail/sp_typeinfo.hpp \
  /Users/plewis/Documents/libraries/boost_1_65_0/boost/core/typeinfo.hpp \
  /Users/plewis/Documents/libraries/boost_1_65_0/boost/core/demangle.hpp \
  /Applications/Xcode.app/Contents/Developer/Platforms/MacOSX.platform/Developer/SDKs/MacOSX10.13.sdk/usr/include/cxxabi.h \
  /Applications/Xcode.app/Contents/Developer/Toolchains/XcodeDefault.xctoolchain/usr/include/c++/v1/stddef.h \
  /Applications/Xcode.app/Contents/Developer/Platforms/MacOSX.platform/Developer/SDKs/MacOSX10.13.sdk/usr/include/__cxxabi_config.h \
  /Users/plewis/Documents/libraries/boost_1_65_0/boost/cstdint.hpp \
  /Users/plewis/Documents/libraries/boost_1_65_0/boost/smart_ptr/detail/sp_counted_impl.hpp \
  /Users/plewis/Documents/libraries/boost_1_65_0/boost/smart_ptr/detail/sp_disable_deprecated.hpp \
  /Users/plewis/Documents/libraries/boost_1_65_0/boost/smart_ptr/detail/sp_convertible.hpp \
  /Users/plewis/Documents/libraries/boost_1_65_0/boost/smart_ptr/detail/sp_nullptr_t.hpp \
  /Users/plewis/Documents/libraries/boost_1_65_0/boost/smart_ptr/detail/sp_noexcept.hpp \
  /Users/plewis/Documents/libraries/boost_1_65_0/boost/smart_ptr/detail/spinlock_pool.hpp \
  /Users/plewis/Documents/libraries/boost_1_65_0/boost/smart_ptr/detail/spinlock.hpp \
  /Users/plewis/Documents/libraries/boost_1_65_0/boost/smart_ptr/detail/spinlock_std_atomic.hpp \
  /Users/plewis/Documents/libraries/boost_1_65_0/boost/smart_ptr/detail/yield_k.hpp \
  /Users/plewis/Documents/libraries/boost_1_65_0/boost/predef.h \
  /Users/plewis/Documents/libraries/boost_1_65_0/boost/predef/language.h \
  /Users/plewis/Documents/libraries/boost_1_65_0/boost/predef/language/stdc.h \
  /Users/plewis/Documents/libraries/boost_1_65_0/boost/predef/version_number.h \
  /Users/plewis/Documents/libraries/boost_1_65_0/boost/predef/make.h \
  /Users/plewis/Documents/libraries/boost_1_65_0/boost/predef/detail/test.h \
  /Users/plewis/Documents/libraries/boost_1_65_0/boost/predef/language/stdcpp.h \
  /Users/plewis/Documents/libraries/boost_1_65_0/boost/predef/language/objc.h \
  /Users/plewis/Documents/libraries/boost_1_65_0/boost/predef/architecture.h \
  /Users/plewis/Documents/libraries/boost_1_65_0/boost/predef/architecture/alpha.h \
  /Users/plewis/Documents/libraries/boost_1_65_0/boost/predef/architecture/arm.h \
  /Users/plewis/Documents/libraries/boost_1_65_0/boost/predef/architecture/blackfin.h \
  /Users/plewis/Documents/libraries/boost_1_65_0/boost/predef/architecture/convex.h \
  /Users/plewis/Documents/libraries/boost_1_65_0/boost/predef/architecture/ia64.h \
  /Users/plewis/Documents/libraries/boost_1_65_0/boost/predef/architecture/m68k.h \
  /Users/plewis/Documents/libraries/boost_1_65_0/boost/predef/architecture/mips.h \
  /Users/plewis/Documents/libraries/boost_1_65_0/boost/predef/architecture/parisc.h \
  /Users/plewis/Documents/libraries/boost_1_65_0/boost/predef/architecture/ppc.h \
  /Users/plewis/Documents/libraries/boost_1_65_0/boost/predef/architecture/pyramid.h \
  /Users/plewis/Documents/libraries/boost_1_65_0/boost/predef/architecture/rs6k.h \
  /Users/plewis/Documents/libraries/boost_1_65_0/boost/predef/architecture/sparc.h \
  /Users/plewis/Documents/libraries/boost_1_65_0/boost/predef/architecture/superh.h \
  /Users/plewis/Documents/libraries/boost_1_65_0/boost/predef/architecture/sys370.h \
  /Users/plewis/Documents/libraries/boost_1_65_0/boost/predef/architecture/sys390.h \
  /Users/plewis/Documents/libraries/boost_1_65_0/boost/predef/architecture/x86.h \
  /Users/plewis/Documents/libraries/boost_1_65_0/boost/predef/architecture/x86/32.h \
  /Users/plewis/Documents/libraries/boost_1_65_0/boost/predef/architecture/x86/64.h \
  /Users/plewis/Documents/libraries/boost_1_65_0/boost/predef/architecture/z.h \
  /Users/plewis/Documents/libraries/boost_1_65_0/boost/predef/compiler.h \
  /Users/plewis/Documents/libraries/boost_1_65_0/boost/predef/compiler/borland.h \
  /Users/plewis/Documents/libraries/boost_1_65_0/boost/predef/compiler/clang.h \
  /Users/plewis/Documents/libraries/boost_1_65_0/boost/predef/detail/comp_detected.h \
  /Users/plewis/Documents/libraries/boost_1_65_0/boost/predef/compiler/comeau.h \
  /Users/plewis/Documents/libraries/boost_1_65_0/boost/predef/compiler/compaq.h \
  /Users/plewis/Documents/libraries/boost_1_65_0/boost/predef/compiler/diab.h \
  /Users/plewis/Documents/libraries/boost_1_65_0/boost/predef/compiler/digitalmars.h \
  /Users/plewis/Documents/libraries/boost_1_65_0/boost/predef/compiler/dignus.h \
  /Users/plewis/Documents/libraries/boost_1_65_0/boost/predef/compiler/edg.h \
  /Users/plewis/Documents/libraries/boost_1_65_0/boost/predef/compiler/ekopath.h \
  /Users/plewis/Documents/libraries/boost_1_65_0/boost/predef/compiler/gcc_xml.h \
  /Users/plewis/Documents/libraries/boost_1_65_0/boost/predef/compiler/gcc.h \
  /Users/plewis/Documents/libraries/boost_1_65_0/boost/predef/compiler/greenhills.h \
  /Users/plewis/Documents/libraries/boost_1_65_0/boost/predef/compiler/hp_acc.h \
  /Users/plewis/Documents/libraries/boost_1_65_0/boost/predef/compiler/iar.h \
  /Users/plewis/Documents/libraries/boost_1_65_0/boost/predef/compiler/ibm.h \
  /Users/plewis/Documents/libraries/boost_1_65_0/boost/predef/compiler/intel.h \
  /Users/plewis/Documents/libraries/boost_1_65_0/boost/predef/compiler/kai.h \
  /Users/plewis/Documents/libraries/boost_1_65_0/boost/predef/compiler/llvm.h \
  /Users/plewis/Documents/libraries/boost_1_65_0/boost/predef/compiler/metaware.h \
  /Users/plewis/Documents/libraries/boost_1_65_0/boost/predef/compiler/metrowerks.h \
  /Users/plewis/Documents/libraries/boost_1_65_0/boost/predef/compiler/microtec.h \
  /Users/plewis/Documents/libraries/boost_1_65_0/boost/predef/compiler/mpw.h \
  /Users/plewis/Documents/libraries/boost_1_65_0/boost/predef/compiler/palm.h \
  /Users/plewis/Documents/libraries/boost_1_65_0/boost/predef/compiler/pgi.h \
  /Users/plewis/Documents/libraries/boost_1_65_0/boost/predef/compiler/sgi_mipspro.h \
  /Users/plewis/Documents/libraries/boost_1_65_0/boost/predef/compiler/sunpro.h \
  /Users/plewis/Documents/libraries/boost_1_65_0/boost/predef/compiler/tendra.h \
  /Users/plewis/Documents/libraries/boost_1_65_0/boost/predef/compiler/visualc.h \
  /Users/plewis/Documents/libraries/boost_1_65_0/boost/predef/compiler/watcom.h \
  /Users/plewis/Documents/libraries/boost_1_65_0/boost/predef/library.h \
  /Users/plewis/Documents/libraries/boost_1_65_0/boost/predef/library/c.h \
  /Users/plewis/Documents/libraries/boost_1_65_0/boost/predef/library/c/_prefix.h \
  /Users/plewis/Documents/libraries/boost_1_65_0/boost/predef/detail/_cassert.h \
  /Users/plewis/Documents/libraries/boost_1_65_0/boost/predef/library/c/gnu.h \
  /Users/plewis/Documents/libraries/boost_1_65_0/boost/predef/library/c/uc.h \
  /Users/plewis/Documents/libraries/boost_1_65_0/boost/predef/library/c/vms.h \
  /Users/plewis/Documents/libraries/boost_1_65_0/boost/predef/library/c/zos.h \
  /Users/plewis/Documents/libraries/boost_1_65_0/boost/predef/library/std.h \
  /Users/plewis/Documents/libraries/boost_1_65_0/boost/predef/library/std/_prefix.h \
  /Users/plewis/Documents/libraries/boost_1_65_0/boost/predef/detail/_exception.h \
  /Users/plewis/Documents/libraries/boost_1_65_0/boost/predef/library/std/cxx.h \
  /Users/plewis/Documents/libraries/boost_1_65_0/boost/predef/library/std/dinkumware.h \
  /Users/plewis/Documents/libraries/boost_1_65_0/boost/predef/library/std/libcomo.h \
  /Users/plewis/Documents/libraries/boost_1_65_0/boost/predef/library/std/modena.h \
  /Users/plewis/Documents/libraries/boost_1_65_0/boost/predef/library/std/msl.h \
  /Users/plewis/Documents/libraries/boost_1_65_0/boost/predef/library/std/roguewave.h \
  /Users/plewis/Documents/libraries/boost_1_65_0/boost/predef/library/std/sgi.h \
  /Users/plewis/Documents/libraries/boost_1_65_0/boost/predef/library/std/stdcpp3.h \
  /Users/plewis/Documents/libraries/boost_1_65_0/boost/predef/library/std/stlport.h \
  /Users/plewis/Documents/libraries/boost_1_65_0/boost/predef/library/std/vacpp.h \
  /Users/plewis/Documents/libraries/boost_1_65_0/boost/predef/os.h \
  /Users/plewis/Documents/libraries/boost_1_65_0/boost/predef/os/aix.h \
  /Users/plewis/Documents/libraries/boost_1_65_0/boost/predef/os/amigaos.h \
  /Users/plewis/Documents/libraries/boost_1_65_0/boost/predef/os/android.h \
  /Users/plewis/Documents/libraries/boost_1_65_0/boost/predef/os/beos.h \
  /Users/plewis/Documents/libraries/boost_1_65_0/boost/predef/os/bsd.h \
  /Users/plewis/Documents/libraries/boost_1_65_0/boost/predef/os/macos.h \
  /Users/plewis/Documents/libraries/boost_1_65_0/boost/predef/os/ios.h \
  /Users/plewis/Documents/libraries/boost_1_65_0/boost/predef/detail/os_detected.h \
  /Users/plewis/Documents/libraries/boost_1_65_0/boost/predef/os/bsd/bsdi.h \
  /Users/plewis/Documents/libraries/boost_1_65_0/boost/predef/os/bsd/dragonfly.h \
  /Users/plewis/Documents/libraries/boost_1_65_0/boost/predef/os/bsd/free.h \
  /Users/plewis/Documents/libraries/boost_1_65_0/boost/predef/os/bsd/open.h \
  /Users/plewis/Documents/libraries/boost_1_65_0/boost/predef/os/bsd/net.h \
  /Users/plewis/Documents/libraries/boost_1_65_0/boost/predef/os/cygwin.h \
  /Users/plewis/Documents/libraries/boost_1_65_0/boost/predef/os/haiku.h \
  /Users/plewis/Documents/libraries/boost_1_65_0/boost/predef/os/hpux.h \
  /Users/plewis/Documents/libraries/boost_1_65_0/boost/predef/os/irix.h \
  /Users/plewis/Documents/libraries/boost_1_65_0/boost/predef/os/linux.h \
  /Users/plewis/Documents/libraries/boost_1_65_0/boost/predef/os/os400.h \
  /Users/plewis/Documents/libraries/boost_1_65_0/boost/predef/os/qnxnto.h \
  /Users/plewis/Documents/libraries/boost_1_65_0/boost/predef/os/solaris.h \
  /Users/plewis/Documents/libraries/boost_1_65_0/boost/predef/os/unix.h \
  /Users/plewis/Documents/libraries/boost_1_65_0/boost/predef/os/vms.h \
  /Users/plewis/Documents/libraries/boost_1_65_0/boost/predef/os/windows.h \
  /Users/plewis/Documents/libraries/boost_1_65_0/boost/predef/other.h \
  /Users/plewis/Documents/libraries/boost_1_65_0/boost/predef/other/endian.h \
  /Users/plewis/Documents/libraries/boost_1_65_0/boost/predef/platform.h \
  /Users/plewis/Documents/libraries/boost_1_65_0/boost/predef/platform/mingw.h \
  /Users/plewis/Documents/libraries/boost_1_65_0/boost/predef/platform/windows_desktop.h \
  /Users/plewis/Documents/libraries/boost_1_65_0/boost/predef/platform/windows_store.h \
  /Users/plewis/Documents/libraries/boost_1_65_0/boost/predef/platform/windows_phone.h \
  /Users/plewis/Documents/libraries/boost_1_65_0/boost/predef/platform/windows_runtime.h \
  /Users/plewis/Documents/libraries/boost_1_65_0/boost/predef/platform/ios.h \
  /Users/plewis/Documents/libraries/boost_1_65_0/boost/predef/hardware.h \
  /Users/plewis/Documents/libraries/boost_1_65_0/boost/predef/hardware/simd.h \
  /Users/plewis/Documents/libraries/boost_1_65_0/boost/predef/hardware/simd/x86.h \
  /Users/plewis/Documents/libraries/boost_1_65_0/boost/predef/hardware/simd/x86/versions.h \
  /Users/plewis/Documents/libraries/boost_1_65_0/boost/predef/hardware/simd/x86_amd.h \
  /Users/plewis/Documents/libraries/boost_1_65_0/boost/predef/hardware/simd/x86_amd/versions.h \
  /Users/plewis/Documents/libraries/boost_1_65_0/boost/predef/hardware/simd/arm.h \
  /Users/plewis/Documents/libraries/boost_1_65_0/boost/predef/hardware/simd/arm/versions.h \
  /Users/plewis/Documents/libraries/boost_1_65_0/boost/predef/hardware/simd/ppc.h \
  /Users/plewis/Documents/libraries/boost_1_65_0/boost/predef/hardware/simd/ppc/versions.h \
  /Users/plewis/Documents/libraries/boost_1_65_0/boost/predef/version.h \
  /Users/plewis/Documents/libraries/boost_1_65_0/boost/smart_ptr/detail/operator_bool.hpp \
  /Users/plewis/Documents/libraries/boost_1_65_0/boost/smart_ptr/detail/local_sp_deleter.hpp \
  /Users/plewis/Documents/libraries/boost_1_65_0/boost/smart_ptr/detail/local_counted_base.hpp \
  /Users/plewis/Documents/libraries/boost_1_65_0/boost/format/alt_sstream_impl.hpp \
  /Users/plewis/Documents/libraries/boost_1_65_0/boost/format/format_class.hpp \
  /Users/plewis/Documents/libraries/boost_1_65_0/boost/format/exceptions.hpp \
  /Users/plewis/Documents/libraries/boost_1_65_0/boost/format/format_implementation.hpp \
  /Users/plewis/Documents/libraries/boost_1_65_0/boost/format/group.hpp \
  /Users/plewis/Documents/libraries/boost_1_65_0/boost/format/feed_args.hpp \
  /Users/plewis/Documents/libraries/boost_1_65_0/boost/format/detail/msvc_disambiguater.hpp \
  /Users/plewis/Documents/libraries/boost_1_65_0/boost/format/parsing.hpp \
  /Users/plewis/Documents/libraries/boost_1_65_0/boost/format/free_funcs.hpp \
  /Users/plewis/Documents/libraries/boost_1_65_0/boost/format/detail/unset_macros.hpp \
  /Users/plewis/Documents/libraries/boost_1_65_0/boost/range/adaptor/reversed.hpp \
  /Users/plewis/Documents/libraries/boost_1_65_0/boost/range/iterator_range.hpp \
  /Users/plewis/Documents/libraries/boost_1_65_0/boost/range/iterator_range_core.hpp \
  /Users/plewis/Documents/libraries/boost_1_65_0/boost/iterator/iterator_traits.hpp \
  /Users/plewis/Documents/libraries/boost_1_65_0/boost/detail/iterator.hpp \
  /Users/plewis/Documents/libraries/boost_1_65_0/boost/iterator/iterator_facade.hpp \
  /Users/plewis/Documents/libraries/boost_1_65_0/boost/iterator.hpp \
  /Users/plewis/Documents/libraries/boost_1_65_0/boost/iterator/interoperable.hpp \
  /Users/plewis/Documents/libraries/boost_1_65_0/boost/mpl/bool.hpp \
  /Users/plewis/Documents/libraries/boost_1_65_0/boost/mpl/bool_fwd.hpp \
  /Users/plewis/Documents/libraries/boost_1_65_0/boost/mpl/aux_/adl_barrier.hpp \
  /Users/plewis/Documents/libraries/boost_1_65_0/boost/mpl/aux_/config/adl.hpp \
  /Users/plewis/Documents/libraries/boost_1_65_0/boost/mpl/aux_/config/msvc.hpp \
  /Users/plewis/Documents/libraries/boost_1_65_0/boost/mpl/aux_/config/intel.hpp \
  /Users/plewis/Documents/libraries/boost_1_65_0/boost/mpl/aux_/config/gcc.hpp \
  /Users/plewis/Documents/libraries/boost_1_65_0/boost/mpl/aux_/config/workaround.hpp \
  /Users/plewis/Documents/libraries/boost_1_65_0/boost/mpl/integral_c_tag.hpp \
  /Users/plewis/Documents/libraries/boost_1_65_0/boost/mpl/aux_/config/static_constant.hpp \
  /Users/plewis/Documents/libraries/boost_1_65_0/boost/mpl/or.hpp \
  /Users/plewis/Documents/libraries/boost_1_65_0/boost/mpl/aux_/config/use_preprocessed.hpp \
  /Users/plewis/Documents/libraries/boost_1_65_0/boost/mpl/aux_/nested_type_wknd.hpp \
  /Users/plewis/Documents/libraries/boost_1_65_0/boost/mpl/aux_/na_spec.hpp \
  /Users/plewis/Documents/libraries/boost_1_65_0/boost/mpl/lambda_fwd.hpp \
  /Users/plewis/Documents/libraries/boost_1_65_0/boost/mpl/void_fwd.hpp \
  /Users/plewis/Documents/libraries/boost_1_65_0/boost/mpl/aux_/na.hpp \
  /Users/plewis/Documents/libraries/boost_1_65_0/boost/mpl/aux_/na_fwd.hpp \
  /Users/plewis/Documents/libraries/boost_1_65_0/boost/mpl/aux_/config/ctps.hpp \
  /Users/plewis/Documents/libraries/boost_1_65_0/boost/mpl/aux_/config/lambda.hpp \
  /Users/plewis/Documents/libraries/boost_1_65_0/boost/mpl/aux_/config/ttp.hpp \
  /Users/plewis/Documents/libraries/boost_1_65_0/boost/mpl/int.hpp \
  /Users/plewis/Documents/libraries/boost_1_65_0/boost/mpl/int_fwd.hpp \
  /Users/plewis/Documents/libraries/boost_1_65_0/boost/mpl/aux_/nttp_decl.hpp \
  /Users/plewis/Documents/libraries/boost_1_65_0/boost/mpl/aux_/config/nttp.hpp \
  /Users/plewis/Documents/libraries/boost_1_65_0/boost/mpl/aux_/integral_wrapper.hpp \
  /Users/plewis/Documents/libraries/boost_1_65_0/boost/mpl/aux_/static_cast.hpp \
  /Users/plewis/Documents/libraries/boost_1_65_0/boost/mpl/aux_/lambda_arity_param.hpp \
  /Users/plewis/Documents/libraries/boost_1_65_0/boost/mpl/aux_/template_arity_fwd.hpp \
  /Users/plewis/Documents/libraries/boost_1_65_0/boost/mpl/aux_/arity.hpp \
  /Users/plewis/Documents/libraries/boost_1_65_0/boost/mpl/aux_/config/dtp.hpp \
  /Users/plewis/Documents/libraries/boost_1_65_0/boost/mpl/aux_/preprocessor/params.hpp \
  /Users/plewis/Documents/libraries/boost_1_65_0/boost/mpl/aux_/config/preprocessor.hpp \
  /Users/plewis/Documents/libraries/boost_1_65_0/boost/preprocessor/comma_if.hpp \
  /Users/plewis/Documents/libraries/boost_1_65_0/boost/preprocessor/repeat.hpp \
  /Users/plewis/Documents/libraries/boost_1_65_0/boost/preprocessor/inc.hpp \
  /Users/plewis/Documents/libraries/boost_1_65_0/boost/mpl/aux_/preprocessor/enum.hpp \
  /Users/plewis/Documents/libraries/boost_1_65_0/boost/mpl/aux_/preprocessor/def_params_tail.hpp \
  /Users/plewis/Documents/libraries/boost_1_65_0/boost/mpl/limits/arity.hpp \
  /Users/plewis/Documents/libraries/boost_1_65_0/boost/preprocessor/logical/and.hpp \
  /Users/plewis/Documents/libraries/boost_1_65_0/boost/preprocessor/identity.hpp \
  /Users/plewis/Documents/libraries/boost_1_65_0/boost/preprocessor/facilities/identity.hpp \
  /Users/plewis/Documents/libraries/boost_1_65_0/boost/preprocessor/empty.hpp \
  /Users/plewis/Documents/libraries/boost_1_65_0/boost/mpl/aux_/config/eti.hpp \
  /Users/plewis/Documents/libraries/boost_1_65_0/boost/mpl/aux_/config/overload_resolution.hpp \
  /Users/plewis/Documents/libraries/boost_1_65_0/boost/mpl/aux_/lambda_support.hpp \
  /Users/plewis/Documents/libraries/boost_1_65_0/boost/mpl/aux_/include_preprocessed.hpp \
  /Users/plewis/Documents/libraries/boost_1_65_0/boost/mpl/aux_/config/compiler.hpp \
  /Users/plewis/Documents/libraries/boost_1_65_0/boost/preprocessor/stringize.hpp \
  /Users/plewis/Documents/libraries/boost_1_65_0/boost/mpl/aux_/preprocessed/gcc/or.hpp \
  /Users/plewis/Documents/libraries/boost_1_65_0/boost/type_traits/is_convertible.hpp \
  /Users/plewis/Documents/libraries/boost_1_65_0/boost/iterator/detail/config_def.hpp \
  /Users/plewis/Documents/libraries/boost_1_65_0/boost/iterator/detail/config_undef.hpp \
  /Users/plewis/Documents/libraries/boost_1_65_0/boost/iterator/iterator_categories.hpp \
  /Users/plewis/Documents/libraries/boost_1_65_0/boost/mpl/eval_if.hpp \
  /Users/plewis/Documents/libraries/boost_1_65_0/boost/mpl/if.hpp \
  /Users/plewis/Documents/libraries/boost_1_65_0/boost/mpl/aux_/value_wknd.hpp \
  /Users/plewis/Documents/libraries/boost_1_65_0/boost/mpl/aux_/config/integral.hpp \
  /Users/plewis/Documents/libraries/boost_1_65_0/boost/mpl/identity.hpp \
  /Users/plewis/Documents/libraries/boost_1_65_0/boost/mpl/placeholders.hpp \
  /Users/plewis/Documents/libraries/boost_1_65_0/boost/mpl/arg.hpp \
  /Users/plewis/Documents/libraries/boost_1_65_0/boost/mpl/arg_fwd.hpp \
  /Users/plewis/Documents/libraries/boost_1_65_0/boost/mpl/aux_/na_assert.hpp \
  /Users/plewis/Documents/libraries/boost_1_65_0/boost/mpl/assert.hpp \
  /Users/plewis/Documents/libraries/boost_1_65_0/boost/mpl/not.hpp \
  /Users/plewis/Documents/libraries/boost_1_65_0/boost/mpl/aux_/yes_no.hpp \
  /Users/plewis/Documents/libraries/boost_1_65_0/boost/mpl/aux_/config/arrays.hpp \
  /Users/plewis/Documents/libraries/boost_1_65_0/boost/mpl/aux_/config/gpu.hpp \
  /Users/plewis/Documents/libraries/boost_1_65_0/boost/mpl/aux_/config/pp_counter.hpp \
  /Users/plewis/Documents/libraries/boost_1_65_0/boost/mpl/aux_/arity_spec.hpp \
  /Users/plewis/Documents/libraries/boost_1_65_0/boost/mpl/aux_/arg_typedef.hpp \
  /Users/plewis/Documents/libraries/boost_1_65_0/boost/mpl/aux_/preprocessed/gcc/arg.hpp \
  /Users/plewis/Documents/libraries/boost_1_65_0/boost/mpl/aux_/preprocessed/gcc/placeholders.hpp \
  /Users/plewis/Documents/libraries/boost_1_65_0/boost/iterator/detail/facade_iterator_category.hpp \
  /Users/plewis/Documents/libraries/boost_1_65_0/boost/mpl/and.hpp \
  /Users/plewis/Documents/libraries/boost_1_65_0/boost/mpl/aux_/preprocessed/gcc/and.hpp \
  /Users/plewis/Documents/libraries/boost_1_65_0/boost/detail/indirect_traits.hpp \
  /Users/plewis/Documents/libraries/boost_1_65_0/boost/type_traits/remove_pointer.hpp \
  /Users/plewis/Documents/libraries/boost_1_65_0/boost/iterator/detail/enable_if.hpp \
  /Users/plewis/Documents/libraries/boost_1_65_0/boost/utility/addressof.hpp \
  /Users/plewis/Documents/libraries/boost_1_65_0/boost/type_traits/add_const.hpp \
  /Users/plewis/Documents/libraries/boost_1_65_0/boost/type_traits/add_lvalue_reference.hpp \
  /Users/plewis/Documents/libraries/boost_1_65_0/boost/type_traits/add_reference.hpp \
  /Users/plewis/Documents/libraries/boost_1_65_0/boost/mpl/always.hpp \
  /Users/plewis/Documents/libraries/boost_1_65_0/boost/mpl/aux_/preprocessor/default_params.hpp \
  /Users/plewis/Documents/libraries/boost_1_65_0/boost/mpl/apply.hpp \
  /Users/plewis/Documents/libraries/boost_1_65_0/boost/mpl/apply_fwd.hpp \
  /Users/plewis/Documents/libraries/boost_1_65_0/boost/mpl/aux_/preprocessed/gcc/apply_fwd.hpp \
  /Users/plewis/Documents/libraries/boost_1_65_0/boost/mpl/apply_wrap.hpp \
  /Users/plewis/Documents/libraries/boost_1_65_0/boost/mpl/aux_/has_apply.hpp \
  /Users/plewis/Documents/libraries/boost_1_65_0/boost/mpl/has_xxx.hpp \
  /Users/plewis/Documents/libraries/boost_1_65_0/boost/mpl/aux_/type_wrapper.hpp \
  /Users/plewis/Documents/libraries/boost_1_65_0/boost/mpl/aux_/config/has_xxx.hpp \
  /Users/plewis/Documents/libraries/boost_1_65_0/boost/mpl/aux_/config/msvc_typename.hpp \
  /Users/plewis/Documents/libraries/boost_1_65_0/boost/preprocessor/array/elem.hpp \
  /Users/plewis/Documents/libraries/boost_1_65_0/boost/preprocessor/array/data.hpp \
  /Users/plewis/Documents/libraries/boost_1_65_0/boost/preprocessor/array/size.hpp \
  /Users/plewis/Documents/libraries/boost_1_65_0/boost/preprocessor/repetition/enum_trailing_params.hpp \
  /Users/plewis/Documents/libraries/boost_1_65_0/boost/mpl/aux_/config/has_apply.hpp \
  /Users/plewis/Documents/libraries/boost_1_65_0/boost/mpl/aux_/msvc_never_true.hpp \
  /Users/plewis/Documents/libraries/boost_1_65_0/boost/mpl/aux_/preprocessed/gcc/apply_wrap.hpp \
  /Users/plewis/Documents/libraries/boost_1_65_0/boost/mpl/lambda.hpp \
  /Users/plewis/Documents/libraries/boost_1_65_0/boost/mpl/bind.hpp \
  /Users/plewis/Documents/libraries/boost_1_65_0/boost/mpl/bind_fwd.hpp \
  /Users/plewis/Documents/libraries/boost_1_65_0/boost/mpl/aux_/config/bind.hpp \
  /Users/plewis/Documents/libraries/boost_1_65_0/boost/mpl/aux_/preprocessed/gcc/bind_fwd.hpp \
  /Users/plewis/Documents/libraries/boost_1_65_0/boost/mpl/next.hpp \
  /Users/plewis/Documents/libraries/boost_1_65_0/boost/mpl/next_prior.hpp \
  /Users/plewis/Documents/libraries/boost_1_65_0/boost/mpl/aux_/common_name_wknd.hpp \
  /Users/plewis/Documents/libraries/boost_1_65_0/boost/mpl/protect.hpp \
  /Users/plewis/Documents/libraries/boost_1_65_0/boost/mpl/aux_/preprocessed/gcc/bind.hpp \
  /Users/plewis/Documents/libraries/boost_1_65_0/boost/mpl/aux_/full_lambda.hpp \
  /Users/plewis/Documents/libraries/boost_1_65_0/boost/mpl/quote.hpp \
  /Users/plewis/Documents/libraries/boost_1_65_0/boost/mpl/void.hpp \
  /Users/plewis/Documents/libraries/boost_1_65_0/boost/mpl/aux_/has_type.hpp \
  /Users/plewis/Documents/libraries/boost_1_65_0/boost/mpl/aux_/config/bcc.hpp \
  /Users/plewis/Documents/libraries/boost_1_65_0/boost/mpl/aux_/preprocessed/gcc/quote.hpp \
  /Users/plewis/Documents/libraries/boost_1_65_0/boost/mpl/aux_/template_arity.hpp \
  /Users/plewis/Documents/libraries/boost_1_65_0/boost/mpl/aux_/preprocessed/gcc/template_arity.hpp \
  /Users/plewis/Documents/libraries/boost_1_65_0/boost/mpl/aux_/preprocessed/gcc/full_lambda.hpp \
  /Users/plewis/Documents/libraries/boost_1_65_0/boost/mpl/aux_/preprocessed/gcc/apply.hpp \
  /Users/plewis/Documents/libraries/boost_1_65_0/boost/type_traits/is_abstract.hpp \
  /Users/plewis/Documents/libraries/boost_1_65_0/boost/range/functions.hpp \
  /Users/plewis/Documents/libraries/boost_1_65_0/boost/range/begin.hpp \
  /Users/plewis/Documents/libraries/boost_1_65_0/boost/range/config.hpp \
  /Users/plewis/Documents/libraries/boost_1_65_0/boost/range/iterator.hpp \
  /Users/plewis/Documents/libraries/boost_1_65_0/boost/range/range_fwd.hpp \
  /Users/plewis/Documents/libraries/boost_1_65_0/boost/range/mutable_iterator.hpp \
  /Users/plewis/Documents/libraries/boost_1_65_0/boost/range/detail/extract_optional_type.hpp \
  /Users/plewis/Documents/libraries/boost_1_65_0/boost/range/detail/msvc_has_iterator_workaround.hpp \
  /Users/plewis/Documents/libraries/boost_1_65_0/boost/range/const_iterator.hpp \
  /Users/plewis/Documents/libraries/boost_1_65_0/boost/range/end.hpp \
  /Users/plewis/Documents/libraries/boost_1_65_0/boost/range/detail/implementation_help.hpp \
  /Users/plewis/Documents/libraries/boost_1_65_0/boost/range/detail/common.hpp \
  /Users/plewis/Documents/libraries/boost_1_65_0/boost/range/detail/sfinae.hpp \
  /Users/plewis/Documents/libraries/boost_1_65_0/boost/range/size.hpp \
  /Users/plewis/Documents/libraries/boost_1_65_0/boost/range/size_type.hpp \
  /Users/plewis/Documents/libraries/boost_1_65_0/boost/range/difference_type.hpp \
  /Users/plewis/Documents/libraries/boost_1_65_0/boost/range/has_range_iterator.hpp \
  /Users/plewis/Documents/libraries/boost_1_65_0/boost/range/concepts.hpp \
  /Users/plewis/Documents/libraries/boost_1_65_0/boost/concept_check.hpp \
  /Users/plewis/Documents/libraries/boost_1_65_0/boost/concept/assert.hpp \
  /Users/plewis/Documents/libraries/boost_1_65_0/boost/concept/detail/general.hpp \
  /Users/plewis/Documents/libraries/boost_1_65_0/boost/concept/detail/backward_compatibility.hpp \
  /Users/plewis/Documents/libraries/boost_1_65_0/boost/concept/detail/has_constraints.hpp \
  /Users/plewis/Documents/libraries/boost_1_65_0/boost/type_traits/conversion_traits.hpp \
  /Users/plewis/Documents/libraries/boost_1_65_0/boost/concept/usage.hpp \
  /Users/plewis/Documents/libraries/boost_1_65_0/boost/concept/detail/concept_def.hpp \
  /Users/plewis/Documents/libraries/boost_1_65_0/boost/preprocessor/seq/for_each_i.hpp \
  /Users/plewis/Documents/libraries/boost_1_65_0/boost/preprocessor/repetition/for.hpp \
  /Users/plewis/Documents/libraries/boost_1_65_0/boost/preprocessor/repetition/detail/for.hpp \
  /Users/plewis/Documents/libraries/boost_1_65_0/boost/preprocessor/seq/seq.hpp \
  /Users/plewis/Documents/libraries/boost_1_65_0/boost/preprocessor/seq/elem.hpp \
  /Users/plewis/Documents/libraries/boost_1_65_0/boost/preprocessor/seq/size.hpp \
  /Users/plewis/Documents/libraries/boost_1_65_0/boost/preprocessor/seq/detail/is_empty.hpp \
  /Users/plewis/Documents/libraries/boost_1_65_0/boost/preprocessor/seq/enum.hpp \
  /Users/plewis/Documents/libraries/boost_1_65_0/boost/concept/detail/concept_undef.hpp \
  /Users/plewis/Documents/libraries/boost_1_65_0/boost/iterator/iterator_concepts.hpp \
  /Users/plewis/Documents/libraries/boost_1_65_0/boost/range/value_type.hpp \
  /Users/plewis/Documents/libraries/boost_1_65_0/boost/range/detail/misc_concept.hpp \
  /Users/plewis/Documents/libraries/boost_1_65_0/boost/type_traits/make_unsigned.hpp \
  /Users/plewis/Documents/libraries/boost_1_65_0/boost/type_traits/is_signed.hpp \
  /Users/plewis/Documents/libraries/boost_1_65_0/boost/type_traits/is_unsigned.hpp \
  /Users/plewis/Documents/libraries/boost_1_65_0/boost/type_traits/add_volatile.hpp \
  /Users/plewis/Documents/libraries/boost_1_65_0/boost/range/detail/has_member_size.hpp \
  /Users/plewis/Documents/libraries/boost_1_65_0/boost/utility.hpp \
  /Users/plewis/Documents/libraries/boost_1_65_0/boost/utility/binary.hpp \
  /Users/plewis/Documents/libraries/boost_1_65_0/boost/preprocessor/control/deduce_d.hpp \
  /Users/plewis/Documents/libraries/boost_1_65_0/boost/preprocessor/seq/cat.hpp \
  /Users/plewis/Documents/libraries/boost_1_65_0/boost/preprocessor/seq/fold_left.hpp \
  /Users/plewis/Documents/libraries/boost_1_65_0/boost/preprocessor/seq/transform.hpp \
  /Users/plewis/Documents/libraries/boost_1_65_0/boost/preprocessor/arithmetic/mod.hpp \
  /Users/plewis/Documents/libraries/boost_1_65_0/boost/preprocessor/arithmetic/detail/div_base.hpp \
  /Users/plewis/Documents/libraries/boost_1_65_0/boost/preprocessor/comparison/less_equal.hpp \
  /Users/plewis/Documents/libraries/boost_1_65_0/boost/preprocessor/logical/not.hpp \
  /Users/plewis/Documents/libraries/boost_1_65_0/boost/utility/identity_type.hpp \
  /Users/plewis/Documents/libraries/boost_1_65_0/boost/type_traits/function_traits.hpp \
  /Users/plewis/Documents/libraries/boost_1_65_0/boost/core/noncopyable.hpp \
  /Users/plewis/Documents/libraries/boost_1_65_0/boost/next_prior.hpp \
  /Users/plewis/Documents/libraries/boost_1_65_0/boost/type_traits/has_plus.hpp \
  /Users/plewis/Documents/libraries/boost_1_65_0/boost/type_traits/detail/has_binary_operator.hpp \
  /Users/plewis/Documents/libraries/boost_1_65_0/boost/type_traits/is_fundamental.hpp \
  /Users/plewis/Documents/libraries/boost_1_65_0/boost/type_traits/has_plus_assign.hpp \
  /Users/plewis/Documents/libraries/boost_1_65_0/boost/type_traits/has_minus.hpp \
  /Users/plewis/Documents/libraries/boost_1_65_0/boost/type_traits/has_minus_assign.hpp \
  /Users/plewis/Documents/libraries/boost_1_65_0/boost/iterator/advance.hpp \
  /Users/plewis/Documents/libraries/boost_1_65_0/boost/iterator/reverse_iterator.hpp \
  /Users/plewis/Documents/libraries/boost_1_65_0/boost/iterator/iterator_adaptor.hpp \
  /Users/plewis/Documents/libraries/boost_1_65_0/boost/range/distance.hpp \
  /Users/plewis/Documents/libraries/boost_1_65_0/boost/range/empty.hpp \
  /Users/plewis/Documents/libraries/boost_1_65_0/boost/range/rbegin.hpp \
  /Users/plewis/Documents/libraries/boost_1_65_0/boost/range/reverse_iterator.hpp \
  /Users/plewis/Documents/libraries/boost_1_65_0/boost/range/rend.hpp \
  /Users/plewis/Documents/libraries/boost_1_65_0/boost/range/algorithm/equal.hpp \
  /Users/plewis/Documents/libraries/boost_1_65_0/boost/range/detail/safe_bool.hpp \
  /Users/plewis/Documents/libraries/boost_1_65_0/boost/range/iterator_range_io.hpp \
  /Users/plewis/Documents/libraries/boost_1_65_0/boost/algorithm/string/replace.hpp \
  /Users/plewis/Documents/libraries/boost_1_65_0/boost/algorithm/string/config.hpp \
  /Users/plewis/Documents/libraries/boost_1_65_0/boost/algorithm/string/find_format.hpp \
  /Applications/Xcode.app/Contents/Developer/Toolchains/XcodeDefault.xctoolchain/usr/include/c++/v1/deque \
  /Users/plewis/Documents/libraries/boost_1_65_0/boost/range/as_literal.hpp \
  /Users/plewis/Documents/libraries/boost_1_65_0/boost/range/detail/str_types.hpp \
  /Users/plewis/Documents/libraries/boost_1_65_0/boost/algorithm/string/concept.hpp \
  /Users/plewis/Documents/libraries/boost_1_65_0/boost/algorithm/string/detail/find_format.hpp \
  /Users/plewis/Documents/libraries/boost_1_65_0/boost/algorithm/string/detail/find_format_store.hpp \
  /Users/plewis/Documents/libraries/boost_1_65_0/boost/algorithm/string/detail/replace_storage.hpp \
  /Users/plewis/Documents/libraries/boost_1_65_0/boost/algorithm/string/sequence_traits.hpp \
  /Users/plewis/Documents/libraries/boost_1_65_0/boost/algorithm/string/yes_no_type.hpp \
  /Users/plewis/Documents/libraries/boost_1_65_0/boost/algorithm/string/detail/sequence.hpp \
  /Users/plewis/Documents/libraries/boost_1_65_0/boost/mpl/logical.hpp \
  /Users/plewis/Documents/libraries/boost_1_65_0/boost/algorithm/string/detail/find_format_all.hpp \
  /Users/plewis/Documents/libraries/boost_1_65_0/boost/algorithm/string/finder.hpp \
  /Users/plewis/Documents/libraries/boost_1_65_0/boost/algorithm/string/constants.hpp \
  /Users/plewis/Documents/libraries/boost_1_65_0/boost/algorithm/string/detail/finder.hpp \
  /Users/plewis/Documents/libraries/boost_1_65_0/boost/algorithm/string/compare.hpp \
  /Users/plewis/Documents/libraries/boost_1_65_0/boost/algorithm/string/formatter.hpp \
  /Users/plewis/Documents/libraries/boost_1_65_0/boost/algorithm/string/detail/formatter.hpp \
  /Users/plewis/Documents/libraries/boost_1_65_0/boost/algorithm/string/detail/util.hpp \
  split.hpp tree_manip.hpp \
  /Applications/Xcode.app/Contents/Developer/Toolchains/XcodeDefault.xctoolchain/usr/include/c++/v1/stack \
  /Applications/Xcode.app/Contents/Developer/Toolchains/XcodeDefault.xctoolchain/usr/include/c++/v1/queue \
  /Applications/Xcode.app/Contents/Developer/Toolchains/XcodeDefault.xctoolchain/usr/include/c++/v1/regex \
  tree.hpp node.hpp xstrom.hpp /usr/local/include/ncl/nxsmultiformat.h \
  /usr/local/include/ncl/nxsdefs.h \
  /Applications/Xcode.app/Contents/Developer/Toolchains/XcodeDefault.xctoolchain/usr/include/c++/v1/list \
  /usr/local/include/ncl/nxspublicblocks.h \
  /usr/local/include/ncl/nxsblock.h \
  /usr/local/include/ncl/nxsexception.h \
  /usr/local/include/ncl/nxsstring.h /usr/local/include/ncl/nxstoken.h \
  /usr/local/include/ncl/nxsassumptionsblock.h \
  /usr/local/include/ncl/nxstreesblock.h \
  /Applications/Xcode.app/Contents/Developer/Toolchains/XcodeDefault.xctoolchain/usr/include/c++/v1/cfloat \
  /Applications/Xcode.app/Contents/Developer/Toolchains/XcodeDefault.xctoolchain/usr/include/c++/v1/float.h \
  /Applications/Xcode.app/Contents/Developer/Toolchains/XcodeDefault.xctoolchain/usr/lib/clang/9.1.0/include/float.h \
  /Applications/Xcode.app/Contents/Developer/Platforms/MacOSX.platform/Developer/SDKs/MacOSX10.13.sdk/usr/include/float.h \
  /usr/local/include/ncl/nxstaxablock.h \
  /usr/local/include/ncl/nxscharactersblock.h \
  /Applications/Xcode.app/Contents/Developer/Toolchains/XcodeDefault.xctoolchain/usr/include/c++/v1/sstream \
  /usr/local/include/ncl/nxsdiscretedatum.h \
  /usr/local/include/ncl/nxsdatablock.h \
  /usr/local/include/ncl/nxsdistancesblock.h \
  /usr/local/include/ncl/nxsdistancedatum.h \
  /usr/local/include/ncl/nxstaxaassociationblock.h \
  /usr/local/include/ncl/nxsunalignedblock.h \
  /usr/local/include/ncl/nxsreader.h data.hpp \
  /Applications/Xcode.app/Contents/Developer/Toolchains/XcodeDefault.xctoolchain/usr/include/c++/v1/numeric \
  /Users/plewis/Documents/libraries/boost_1_65_0/boost/program_options.hpp \
  /Users/plewis/Documents/libraries/boost_1_65_0/boost/program_options/options_description.hpp \
  /Users/plewis/Documents/libraries/boost_1_65_0/boost/program_options/config.hpp \
  /Users/plewis/Documents/libraries/boost_1_65_0/boost/config/auto_link.hpp \
  /Users/plewis/Documents/libraries/boost_1_65_0/boost/program_options/errors.hpp \
  /Users/plewis/Documents/libraries/boost_1_65_0/boost/program_options/value_semantic.hpp \
  /Users/plewis/Documents/libraries/boost_1_65_0/boost/any.hpp \
  /Users/plewis/Documents/libraries/boost_1_65_0/boost/type_index.hpp \
  /Users/plewis/Documents/libraries/boost_1_65_0/boost/type_index/stl_type_index.hpp \
  /Users/plewis/Documents/libraries/boost_1_65_0/boost/type_index/type_index_facade.hpp \
  /Users/plewis/Documents/libraries/boost_1_65_0/boost/functional/hash.hpp \
  /Users/plewis/Documents/libraries/boost_1_65_0/boost/functional/hash/hash.hpp \
  /Users/plewis/Documents/libraries/boost_1_65_0/boost/functional/hash/hash_fwd.hpp \
  /Users/plewis/Documents/libraries/boost_1_65_0/boost/functional/hash/detail/hash_float.hpp \
  /Users/plewis/Documents/libraries/boost_1_65_0/boost/functional/hash/detail/float_functions.hpp \
  /Users/plewis/Documents/libraries/boost_1_65_0/boost/config/no_tr1/cmath.hpp \
  /Users/plewis/Documents/libraries/boost_1_65_0/boost/functional/hash/detail/limits.hpp \
  /Users/plewis/Documents/libraries/boost_1_65_0/boost/integer/static_log2.hpp \
  /Users/plewis/Documents/libraries/boost_1_65_0/boost/integer_fwd.hpp \
  /Applications/Xcode.app/Contents/Developer/Toolchains/XcodeDefault.xctoolchain/usr/include/c++/v1/typeindex \
  /Users/plewis/Documents/libraries/boost_1_65_0/boost/functional/hash/extensions.hpp \
  /Users/plewis/Documents/libraries/boost_1_65_0/boost/detail/container_fwd.hpp \
  /Applications/Xcode.app/Contents/Developer/Toolchains/XcodeDefault.xctoolchain/usr/include/c++/v1/complex \
  /Applications/Xcode.app/Contents/Developer/Toolchains/XcodeDefault.xctoolchain/usr/include/c++/v1/array \
  /Users/plewis/Documents/libraries/boost_1_65_0/boost/function/function1.hpp \
  /Users/plewis/Documents/libraries/boost_1_65_0/boost/function/detail/maybe_include.hpp \
  /Users/plewis/Documents/libraries/boost_1_65_0/boost/function/function_template.hpp \
  /Users/plewis/Documents/libraries/boost_1_65_0/boost/function/detail/prologue.hpp \
  /Users/plewis/Documents/libraries/boost_1_65_0/boost/config/no_tr1/functional.hpp \
  /Users/plewis/Documents/libraries/boost_1_65_0/boost/function/function_base.hpp \
  /Users/plewis/Documents/libraries/boost_1_65_0/boost/integer.hpp \
  /Users/plewis/Documents/libraries/boost_1_65_0/boost/integer_traits.hpp \
  /Users/plewis/Documents/libraries/boost_1_65_0/boost/type_traits/has_trivial_copy.hpp \
  /Users/plewis/Documents/libraries/boost_1_65_0/boost/type_traits/is_copy_constructible.hpp \
  /Users/plewis/Documents/libraries/boost_1_65_0/boost/type_traits/has_trivial_destructor.hpp \
  /Users/plewis/Documents/libraries/boost_1_65_0/boost/type_traits/composite_traits.hpp \
  /Users/plewis/Documents/libraries/boost_1_65_0/boost/type_traits/is_union.hpp \
  /Users/plewis/Documents/libraries/boost_1_65_0/boost/ref.hpp \
  /Users/plewis/Documents/libraries/boost_1_65_0/boost/core/ref.hpp \
  /Users/plewis/Documents/libraries/boost_1_65_0/boost/function_equal.hpp \
  /Users/plewis/Documents/libraries/boost_1_65_0/boost/function/function_fwd.hpp \
  /Users/plewis/Documents/libraries/boost_1_65_0/boost/mem_fn.hpp \
  /Users/plewis/Documents/libraries/boost_1_65_0/boost/bind/mem_fn.hpp \
  /Users/plewis/Documents/libraries/boost_1_65_0/boost/get_pointer.hpp \
  /Users/plewis/Documents/libraries/boost_1_65_0/boost/bind/mem_fn_template.hpp \
  /Users/plewis/Documents/libraries/boost_1_65_0/boost/bind/mem_fn_cc.hpp \
  /Users/plewis/Documents/libraries/boost_1_65_0/boost/preprocessor/enum.hpp \
  /Users/plewis/Documents/libraries/boost_1_65_0/boost/preprocessor/repetition/enum.hpp \
  /Users/plewis/Documents/libraries/boost_1_65_0/boost/preprocessor/enum_params.hpp \
  /Users/plewis/Documents/libraries/boost_1_65_0/boost/detail/no_exceptions_support.hpp \
  /Users/plewis/Documents/libraries/boost_1_65_0/boost/core/no_exceptions_support.hpp \
  /Users/plewis/Documents/libraries/boost_1_65_0/boost/lexical_cast.hpp \
  /Users/plewis/Documents/libraries/boost_1_65_0/boost/lexical_cast/bad_lexical_cast.hpp \
  /Users/plewis/Documents/libraries/boost_1_65_0/boost/lexical_cast/try_lexical_convert.hpp \
  /Users/plewis/Documents/libraries/boost_1_65_0/boost/lexical_cast/detail/is_character.hpp \
  /Users/plewis/Documents/libraries/boost_1_65_0/boost/lexical_cast/detail/converter_numeric.hpp \
  /Users/plewis/Documents/libraries/boost_1_65_0/boost/type_traits/is_float.hpp \
  /Users/plewis/Documents/libraries/boost_1_65_0/boost/numeric/conversion/cast.hpp \
  /Users/plewis/Documents/libraries/boost_1_65_0/boost/numeric/conversion/converter.hpp \
  /Users/plewis/Documents/libraries/boost_1_65_0/boost/numeric/conversion/conversion_traits.hpp \
  /Users/plewis/Documents/libraries/boost_1_65_0/boost/numeric/conversion/detail/conversion_traits.hpp \
  /Users/plewis/Documents/libraries/boost_1_65_0/boost/numeric/conversion/detail/meta.hpp \
  /Users/plewis/Documents/libraries/boost_1_65_0/boost/mpl/equal_to.hpp \
  /Users/plewis/Documents/libraries/boost_1_65_0/boost/mpl/aux_/comparison_op.hpp \
  /Users/plewis/Documents/libraries/boost_1_65_0/boost/mpl/aux_/numeric_op.hpp \
  /Users/plewis/Documents/libraries/boost_1_65_0/boost/mpl/numeric_cast.hpp \
  /Users/plewis/Documents/libraries/boost_1_65_0/boost/mpl/tag.hpp \
  /Users/plewis/Documents/libraries/boost_1_65_0/boost/mpl/aux_/has_tag.hpp \
  /Users/plewis/Documents/libraries/boost_1_65_0/boost/mpl/aux_/numeric_cast_utils.hpp \
  /Users/plewis/Documents/libraries/boost_1_65_0/boost/mpl/aux_/config/forwarding.hpp \
  /Users/plewis/Documents/libraries/boost_1_65_0/boost/mpl/aux_/msvc_eti_base.hpp \
  /Users/plewis/Documents/libraries/boost_1_65_0/boost/mpl/aux_/is_msvc_eti_arg.hpp \
  /Users/plewis/Documents/libraries/boost_1_65_0/boost/mpl/aux_/preprocessed/gcc/equal_to.hpp \
  /Users/plewis/Documents/libraries/boost_1_65_0/boost/numeric/conversion/detail/int_float_mixture.hpp \
  /Users/plewis/Documents/libraries/boost_1_65_0/boost/numeric/conversion/int_float_mixture_enum.hpp \
  /Users/plewis/Documents/libraries/boost_1_65_0/boost/mpl/integral_c.hpp \
  /Users/plewis/Documents/libraries/boost_1_65_0/boost/mpl/integral_c_fwd.hpp \
  /Users/plewis/Documents/libraries/boost_1_65_0/boost/numeric/conversion/detail/sign_mixture.hpp \
  /Users/plewis/Documents/libraries/boost_1_65_0/boost/numeric/conversion/sign_mixture_enum.hpp \
  /Users/plewis/Documents/libraries/boost_1_65_0/boost/numeric/conversion/detail/udt_builtin_mixture.hpp \
  /Users/plewis/Documents/libraries/boost_1_65_0/boost/numeric/conversion/udt_builtin_mixture_enum.hpp \
  /Users/plewis/Documents/libraries/boost_1_65_0/boost/numeric/conversion/detail/is_subranged.hpp \
  /Users/plewis/Documents/libraries/boost_1_65_0/boost/mpl/multiplies.hpp \
  /Users/plewis/Documents/libraries/boost_1_65_0/boost/mpl/times.hpp \
  /Users/plewis/Documents/libraries/boost_1_65_0/boost/mpl/aux_/arithmetic_op.hpp \
  /Users/plewis/Documents/libraries/boost_1_65_0/boost/mpl/aux_/largest_int.hpp \
  /Users/plewis/Documents/libraries/boost_1_65_0/boost/mpl/aux_/preprocessed/gcc/times.hpp \
  /Users/plewis/Documents/libraries/boost_1_65_0/boost/mpl/less.hpp \
  /Users/plewis/Documents/libraries/boost_1_65_0/boost/mpl/aux_/preprocessed/gcc/less.hpp \
  /Users/plewis/Documents/libraries/boost_1_65_0/boost/numeric/conversion/converter_policies.hpp \
  /Users/plewis/Documents/libraries/boost_1_65_0/boost/numeric/conversion/detail/converter.hpp \
  /Users/plewis/Documents/libraries/boost_1_65_0/boost/numeric/conversion/bounds.hpp \
  /Users/plewis/Documents/libraries/boost_1_65_0/boost/numeric/conversion/detail/bounds.hpp \
  /Users/plewis/Documents/libraries/boost_1_65_0/boost/numeric/conversion/numeric_cast_traits.hpp \
  /Users/plewis/Documents/libraries/boost_1_65_0/boost/numeric/conversion/detail/numeric_cast_traits.hpp \
  /Users/plewis/Documents/libraries/boost_1_65_0/boost/numeric/conversion/detail/preprocessed/numeric_cast_traits_common.hpp \
  /Users/plewis/Documents/libraries/boost_1_65_0/boost/numeric/conversion/detail/preprocessed/numeric_cast_traits_long_long.hpp \
  /Users/plewis/Documents/libraries/boost_1_65_0/boost/lexical_cast/detail/converter_lexical.hpp \
  /Users/plewis/Documents/libraries/boost_1_65_0/boost/type_traits/has_left_shift.hpp \
  /Users/plewis/Documents/libraries/boost_1_65_0/boost/type_traits/has_right_shift.hpp \
  /Users/plewis/Documents/libraries/boost_1_65_0/boost/detail/lcast_precision.hpp \
  /Users/plewis/Documents/libraries/boost_1_65_0/boost/lexical_cast/detail/widest_char.hpp \
  /Users/plewis/Documents/libraries/boost_1_65_0/boost/array.hpp \
  /Users/plewis/Documents/libraries/boost_1_65_0/boost/swap.hpp \
  /Users/plewis/Documents/libraries/boost_1_65_0/boost/container/container_fwd.hpp \
  /Users/plewis/Documents/libraries/boost_1_65_0/boost/container/detail/std_fwd.hpp \
  /Users/plewis/Documents/libraries/boost_1_65_0/boost/move/detail/std_ns_begin.hpp \
  /Users/plewis/Documents/libraries/boost_1_65_0/boost/move/detail/std_ns_end.hpp \
  /Users/plewis/Documents/libraries/boost_1_65_0/boost/lexical_cast/detail/converter_lexical_streams.hpp \
  /Users/plewis/Documents/libraries/boost_1_65_0/boost/lexical_cast/detail/lcast_char_constants.hpp \
  /Users/plewis/Documents/libraries/boost_1_65_0/boost/lexical_cast/detail/lcast_unsigned_converters.hpp \
  /Users/plewis/Documents/libraries/boost_1_65_0/boost/noncopyable.hpp \
  /Users/plewis/Documents/libraries/boost_1_65_0/boost/lexical_cast/detail/inf_nan.hpp \
  /Users/plewis/Documents/libraries/boost_1_65_0/boost/math/special_functions/sign.hpp \
  /Users/plewis/Documents/libraries/boost_1_65_0/boost/math/tools/config.hpp \
  /Users/plewis/Documents/libraries/boost_1_65_0/boost/math/tools/user.hpp \
  /Users/plewis/Documents/libraries/boost_1_65_0/boost/math/special_functions/math_fwd.hpp \
  /Users/plewis/Documents/libraries/boost_1_65_0/boost/math/special_functions/detail/round_fwd.hpp \
  /Users/plewis/Documents/libraries/boost_1_65_0/boost/math/tools/promotion.hpp \
  /Users/plewis/Documents/libraries/boost_1_65_0/boost/math/policies/policy.hpp \
  /Users/plewis/Documents/libraries/boost_1_65_0/boost/mpl/list.hpp \
  /Users/plewis/Documents/libraries/boost_1_65_0/boost/mpl/limits/list.hpp \
  /Users/plewis/Documents/libraries/boost_1_65_0/boost/mpl/list/list20.hpp \
  /Users/plewis/Documents/libraries/boost_1_65_0/boost/mpl/list/list10.hpp \
  /Users/plewis/Documents/libraries/boost_1_65_0/boost/mpl/list/list0.hpp \
  /Users/plewis/Documents/libraries/boost_1_65_0/boost/mpl/long.hpp \
  /Users/plewis/Documents/libraries/boost_1_65_0/boost/mpl/long_fwd.hpp \
  /Users/plewis/Documents/libraries/boost_1_65_0/boost/mpl/list/aux_/push_front.hpp \
  /Users/plewis/Documents/libraries/boost_1_65_0/boost/mpl/push_front_fwd.hpp \
  /Users/plewis/Documents/libraries/boost_1_65_0/boost/mpl/list/aux_/item.hpp \
  /Users/plewis/Documents/libraries/boost_1_65_0/boost/mpl/list/aux_/tag.hpp \
  /Users/plewis/Documents/libraries/boost_1_65_0/boost/mpl/list/aux_/pop_front.hpp \
  /Users/plewis/Documents/libraries/boost_1_65_0/boost/mpl/pop_front_fwd.hpp \
  /Users/plewis/Documents/libraries/boost_1_65_0/boost/mpl/list/aux_/push_back.hpp \
  /Users/plewis/Documents/libraries/boost_1_65_0/boost/mpl/push_back_fwd.hpp \
  /Users/plewis/Documents/libraries/boost_1_65_0/boost/mpl/list/aux_/front.hpp \
  /Users/plewis/Documents/libraries/boost_1_65_0/boost/mpl/front_fwd.hpp \
  /Users/plewis/Documents/libraries/boost_1_65_0/boost/mpl/list/aux_/clear.hpp \
  /Users/plewis/Documents/libraries/boost_1_65_0/boost/mpl/clear_fwd.hpp \
  /Users/plewis/Documents/libraries/boost_1_65_0/boost/mpl/list/aux_/O1_size.hpp \
  /Users/plewis/Documents/libraries/boost_1_65_0/boost/mpl/O1_size_fwd.hpp \
  /Users/plewis/Documents/libraries/boost_1_65_0/boost/mpl/list/aux_/size.hpp \
  /Users/plewis/Documents/libraries/boost_1_65_0/boost/mpl/size_fwd.hpp \
  /Users/plewis/Documents/libraries/boost_1_65_0/boost/mpl/list/aux_/empty.hpp \
  /Users/plewis/Documents/libraries/boost_1_65_0/boost/mpl/empty_fwd.hpp \
  /Users/plewis/Documents/libraries/boost_1_65_0/boost/mpl/list/aux_/begin_end.hpp \
  /Users/plewis/Documents/libraries/boost_1_65_0/boost/mpl/begin_end_fwd.hpp \
  /Users/plewis/Documents/libraries/boost_1_65_0/boost/mpl/list/aux_/iterator.hpp \
  /Users/plewis/Documents/libraries/boost_1_65_0/boost/mpl/iterator_tags.hpp \
  /Users/plewis/Documents/libraries/boost_1_65_0/boost/mpl/deref.hpp \
  /Users/plewis/Documents/libraries/boost_1_65_0/boost/mpl/aux_/msvc_type.hpp \
  /Users/plewis/Documents/libraries/boost_1_65_0/boost/mpl/aux_/lambda_spec.hpp \
  /Users/plewis/Documents/libraries/boost_1_65_0/boost/mpl/list/aux_/include_preprocessed.hpp \
  /Users/plewis/Documents/libraries/boost_1_65_0/boost/mpl/list/aux_/preprocessed/plain/list10.hpp \
  /Users/plewis/Documents/libraries/boost_1_65_0/boost/mpl/list/aux_/preprocessed/plain/list20.hpp \
  /Users/plewis/Documents/libraries/boost_1_65_0/boost/mpl/aux_/preprocessed/gcc/list.hpp \
  /Users/plewis/Documents/libraries/boost_1_65_0/boost/mpl/contains.hpp \
  /Users/plewis/Documents/libraries/boost_1_65_0/boost/mpl/contains_fwd.hpp \
  /Users/plewis/Documents/libraries/boost_1_65_0/boost/mpl/sequence_tag.hpp \
  /Users/plewis/Documents/libraries/boost_1_65_0/boost/mpl/sequence_tag_fwd.hpp \
  /Users/plewis/Documents/libraries/boost_1_65_0/boost/mpl/aux_/has_begin.hpp \
  /Users/plewis/Documents/libraries/boost_1_65_0/boost/mpl/aux_/contains_impl.hpp \
  /Users/plewis/Documents/libraries/boost_1_65_0/boost/mpl/begin_end.hpp \
  /Users/plewis/Documents/libraries/boost_1_65_0/boost/mpl/aux_/begin_end_impl.hpp \
  /Users/plewis/Documents/libraries/boost_1_65_0/boost/mpl/aux_/traits_lambda_spec.hpp \
  /Users/plewis/Documents/libraries/boost_1_65_0/boost/mpl/find.hpp \
  /Users/plewis/Documents/libraries/boost_1_65_0/boost/mpl/find_if.hpp \
  /Users/plewis/Documents/libraries/boost_1_65_0/boost/mpl/aux_/find_if_pred.hpp \
  /Users/plewis/Documents/libraries/boost_1_65_0/boost/mpl/aux_/iter_apply.hpp \
  /Users/plewis/Documents/libraries/boost_1_65_0/boost/mpl/iter_fold_if.hpp \
  /Users/plewis/Documents/libraries/boost_1_65_0/boost/mpl/pair.hpp \
  /Users/plewis/Documents/libraries/boost_1_65_0/boost/mpl/aux_/iter_fold_if_impl.hpp \
  /Users/plewis/Documents/libraries/boost_1_65_0/boost/mpl/aux_/preprocessed/gcc/iter_fold_if_impl.hpp \
  /Users/plewis/Documents/libraries/boost_1_65_0/boost/mpl/same_as.hpp \
  /Users/plewis/Documents/libraries/boost_1_65_0/boost/mpl/remove_if.hpp \
  /Users/plewis/Documents/libraries/boost_1_65_0/boost/mpl/fold.hpp \
  /Users/plewis/Documents/libraries/boost_1_65_0/boost/mpl/O1_size.hpp \
  /Users/plewis/Documents/libraries/boost_1_65_0/boost/mpl/aux_/O1_size_impl.hpp \
  /Users/plewis/Documents/libraries/boost_1_65_0/boost/mpl/aux_/has_size.hpp \
  /Users/plewis/Documents/libraries/boost_1_65_0/boost/mpl/aux_/fold_impl.hpp \
  /Users/plewis/Documents/libraries/boost_1_65_0/boost/mpl/aux_/preprocessed/gcc/fold_impl.hpp \
  /Users/plewis/Documents/libraries/boost_1_65_0/boost/mpl/reverse_fold.hpp \
  /Users/plewis/Documents/libraries/boost_1_65_0/boost/mpl/aux_/reverse_fold_impl.hpp \
  /Users/plewis/Documents/libraries/boost_1_65_0/boost/mpl/aux_/preprocessed/gcc/reverse_fold_impl.hpp \
  /Users/plewis/Documents/libraries/boost_1_65_0/boost/mpl/aux_/inserter_algorithm.hpp \
  /Users/plewis/Documents/libraries/boost_1_65_0/boost/mpl/back_inserter.hpp \
  /Users/plewis/Documents/libraries/boost_1_65_0/boost/mpl/push_back.hpp \
  /Users/plewis/Documents/libraries/boost_1_65_0/boost/mpl/aux_/push_back_impl.hpp \
  /Users/plewis/Documents/libraries/boost_1_65_0/boost/mpl/inserter.hpp \
  /Users/plewis/Documents/libraries/boost_1_65_0/boost/mpl/front_inserter.hpp \
  /Users/plewis/Documents/libraries/boost_1_65_0/boost/mpl/push_front.hpp \
  /Users/plewis/Documents/libraries/boost_1_65_0/boost/mpl/aux_/push_front_impl.hpp \
  /Users/plewis/Documents/libraries/boost_1_65_0/boost/mpl/clear.hpp \
  /Users/plewis/Documents/libraries/boost_1_65_0/boost/mpl/aux_/clear_impl.hpp \
  /Users/plewis/Documents/libraries/boost_1_65_0/boost/mpl/vector.hpp \
  /Users/plewis/Documents/libraries/boost_1_65_0/boost/mpl/limits/vector.hpp \
  /Users/plewis/Documents/libraries/boost_1_65_0/boost/mpl/vector/vector20.hpp \
  /Users/plewis/Documents/libraries/boost_1_65_0/boost/mpl/vector/vector10.hpp \
  /Users/plewis/Documents/libraries/boost_1_65_0/boost/mpl/vector/vector0.hpp \
  /Users/plewis/Documents/libraries/boost_1_65_0/boost/mpl/vector/aux_/at.hpp \
  /Users/plewis/Documents/libraries/boost_1_65_0/boost/mpl/at_fwd.hpp \
  /Users/plewis/Documents/libraries/boost_1_65_0/boost/mpl/vector/aux_/tag.hpp \
  /Users/plewis/Documents/libraries/boost_1_65_0/boost/mpl/aux_/config/typeof.hpp \
  /Users/plewis/Documents/libraries/boost_1_65_0/boost/mpl/vector/aux_/front.hpp \
  /Users/plewis/Documents/libraries/boost_1_65_0/boost/mpl/vector/aux_/push_front.hpp \
  /Users/plewis/Documents/libraries/boost_1_65_0/boost/mpl/vector/aux_/item.hpp \
  /Users/plewis/Documents/libraries/boost_1_65_0/boost/mpl/vector/aux_/pop_front.hpp \
  /Users/plewis/Documents/libraries/boost_1_65_0/boost/mpl/vector/aux_/push_back.hpp \
  /Users/plewis/Documents/libraries/boost_1_65_0/boost/mpl/vector/aux_/pop_back.hpp \
  /Users/plewis/Documents/libraries/boost_1_65_0/boost/mpl/pop_back_fwd.hpp \
  /Users/plewis/Documents/libraries/boost_1_65_0/boost/mpl/vector/aux_/back.hpp \
  /Users/plewis/Documents/libraries/boost_1_65_0/boost/mpl/back_fwd.hpp \
  /Users/plewis/Documents/libraries/boost_1_65_0/boost/mpl/vector/aux_/clear.hpp \
  /Users/plewis/Documents/libraries/boost_1_65_0/boost/mpl/vector/aux_/vector0.hpp \
  /Users/plewis/Documents/libraries/boost_1_65_0/boost/mpl/vector/aux_/iterator.hpp \
  /Users/plewis/Documents/libraries/boost_1_65_0/boost/mpl/plus.hpp \
  /Users/plewis/Documents/libraries/boost_1_65_0/boost/mpl/aux_/preprocessed/gcc/plus.hpp \
  /Users/plewis/Documents/libraries/boost_1_65_0/boost/mpl/minus.hpp \
  /Users/plewis/Documents/libraries/boost_1_65_0/boost/mpl/aux_/preprocessed/gcc/minus.hpp \
  /Users/plewis/Documents/libraries/boost_1_65_0/boost/mpl/advance_fwd.hpp \
  /Users/plewis/Documents/libraries/boost_1_65_0/boost/mpl/distance_fwd.hpp \
  /Users/plewis/Documents/libraries/boost_1_65_0/boost/mpl/prior.hpp \
  /Users/plewis/Documents/libraries/boost_1_65_0/boost/mpl/vector/aux_/O1_size.hpp \
  /Users/plewis/Documents/libraries/boost_1_65_0/boost/mpl/vector/aux_/size.hpp \
  /Users/plewis/Documents/libraries/boost_1_65_0/boost/mpl/vector/aux_/empty.hpp \
  /Users/plewis/Documents/libraries/boost_1_65_0/boost/mpl/vector/aux_/begin_end.hpp \
  /Users/plewis/Documents/libraries/boost_1_65_0/boost/mpl/vector/aux_/include_preprocessed.hpp \
  /Users/plewis/Documents/libraries/boost_1_65_0/boost/mpl/vector/aux_/preprocessed/typeof_based/vector10.hpp \
  /Users/plewis/Documents/libraries/boost_1_65_0/boost/mpl/vector/aux_/preprocessed/typeof_based/vector20.hpp \
  /Users/plewis/Documents/libraries/boost_1_65_0/boost/mpl/aux_/preprocessed/gcc/vector.hpp \
  /Users/plewis/Documents/libraries/boost_1_65_0/boost/mpl/at.hpp \
  /Users/plewis/Documents/libraries/boost_1_65_0/boost/mpl/aux_/at_impl.hpp \
  /Users/plewis/Documents/libraries/boost_1_65_0/boost/mpl/advance.hpp \
  /Users/plewis/Documents/libraries/boost_1_65_0/boost/mpl/negate.hpp \
  /Users/plewis/Documents/libraries/boost_1_65_0/boost/mpl/aux_/advance_forward.hpp \
  /Users/plewis/Documents/libraries/boost_1_65_0/boost/mpl/aux_/preprocessed/gcc/advance_forward.hpp \
  /Users/plewis/Documents/libraries/boost_1_65_0/boost/mpl/aux_/advance_backward.hpp \
  /Users/plewis/Documents/libraries/boost_1_65_0/boost/mpl/aux_/preprocessed/gcc/advance_backward.hpp \
  /Users/plewis/Documents/libraries/boost_1_65_0/boost/mpl/size.hpp \
  /Users/plewis/Documents/libraries/boost_1_65_0/boost/mpl/aux_/size_impl.hpp \
  /Users/plewis/Documents/libraries/boost_1_65_0/boost/mpl/distance.hpp \
  /Users/plewis/Documents/libraries/boost_1_65_0/boost/mpl/iter_fold.hpp \
  /Users/plewis/Documents/libraries/boost_1_65_0/boost/mpl/aux_/iter_fold_impl.hpp \
  /Users/plewis/Documents/libraries/boost_1_65_0/boost/mpl/aux_/preprocessed/gcc/iter_fold_impl.hpp \
  /Users/plewis/Documents/libraries/boost_1_65_0/boost/mpl/iterator_range.hpp \
  /Users/plewis/Documents/libraries/boost_1_65_0/boost/mpl/comparison.hpp \
  /Users/plewis/Documents/libraries/boost_1_65_0/boost/mpl/not_equal_to.hpp \
  /Users/plewis/Documents/libraries/boost_1_65_0/boost/mpl/aux_/preprocessed/gcc/not_equal_to.hpp \
  /Users/plewis/Documents/libraries/boost_1_65_0/boost/mpl/greater.hpp \
  /Users/plewis/Documents/libraries/boost_1_65_0/boost/mpl/aux_/preprocessed/gcc/greater.hpp \
  /Users/plewis/Documents/libraries/boost_1_65_0/boost/mpl/less_equal.hpp \
  /Users/plewis/Documents/libraries/boost_1_65_0/boost/mpl/aux_/preprocessed/gcc/less_equal.hpp \
  /Users/plewis/Documents/libraries/boost_1_65_0/boost/mpl/greater_equal.hpp \
  /Users/plewis/Documents/libraries/boost_1_65_0/boost/mpl/aux_/preprocessed/gcc/greater_equal.hpp \
  /Users/plewis/Documents/libraries/boost_1_65_0/boost/config/no_tr1/complex.hpp \
  /Users/plewis/Documents/libraries/boost_1_65_0/boost/math/special_functions/detail/fp_traits.hpp \
  /Users/plewis/Documents/libraries/boost_1_65_0/boost/detail/endian.hpp \
  /Users/plewis/Documents/libraries/boost_1_65_0/boost/predef/detail/endian_compat.h \
  /Users/plewis/Documents/libraries/boost_1_65_0/boost/math/special_functions/fpclassify.hpp \
  /Users/plewis/Documents/libraries/boost_1_65_0/boost/math/tools/real_cast.hpp \
  /Users/plewis/Documents/libraries/boost_1_65_0/boost/detail/basic_pointerbuf.hpp \
  /Users/plewis/Documents/libraries/boost_1_65_0/boost/program_options/detail/value_semantic.hpp \
  /Users/plewis/Documents/libraries/boost_1_65_0/boost/function.hpp \
  /Users/plewis/Documents/libraries/boost_1_65_0/boost/preprocessor/iterate.hpp \
  /Users/plewis/Documents/libraries/boost_1_65_0/boost/preprocessor/iteration/iterate.hpp \
  /Users/plewis/Documents/libraries/boost_1_65_0/boost/preprocessor/slot/slot.hpp \
  /Users/plewis/Documents/libraries/boost_1_65_0/boost/preprocessor/slot/detail/def.hpp \
  /Users/plewis/Documents/libraries/boost_1_65_0/boost/preprocessor/iteration/detail/iter/forward1.hpp \
  /Users/plewis/Documents/libraries/boost_1_65_0/boost/preprocessor/iteration/detail/bounds/lower1.hpp \
  /Users/plewis/Documents/libraries/boost_1_65_0/boost/preprocessor/slot/detail/shared.hpp \
  /Users/plewis/Documents/libraries/boost_1_65_0/boost/preprocessor/iteration/detail/bounds/upper1.hpp \
  /Users/plewis/Documents/libraries/boost_1_65_0/boost/function/detail/function_iterate.hpp \
  /Users/plewis/Documents/libraries/boost_1_65_0/boost/program_options/positional_options.hpp \
  /Users/plewis/Documents/libraries/boost_1_65_0/boost/program_options/parsers.hpp \
  /Users/plewis/Documents/libraries/boost_1_65_0/boost/program_options/option.hpp \
  /Users/plewis/Documents/libraries/boost_1_65_0/boost/program_options/detail/cmdline.hpp \
  /Users/plewis/Documents/libraries/boost_1_65_0/boost/program_options/cmdline.hpp \
  /Users/plewis/Documents/libraries/boost_1_65_0/boost/program_options/detail/parsers.hpp \
  /Users/plewis/Documents/libraries/boost_1_65_0/boost/program_options/detail/convert.hpp \
  /Users/plewis/Documents/libraries/boost_1_65_0/boost/program_options/variables_map.hpp \
  /Users/plewis/Documents/libraries/boost_1_65_0/boost/program_options/version.hpp

/Applications/Xcode.app/Contents/Developer/Toolchains/XcodeDefault.xctoolchain/usr/include/c++/v1/iostream:

/Applications/Xcode.app/Contents/Developer/Toolchains/XcodeDefault.xctoolchain/usr/include/c++/v1/__config:

/Applications/Xcode.app/Contents/Developer/Toolchains/XcodeDefault.xctoolchain/usr/include/c++/v1/ios:

/Applications/Xcode.app/Contents/Developer/Toolchains/XcodeDefault.xctoolchain/usr/include/c++/v1/iosfwd:

/Applications/Xcode.app/Contents/Developer/Toolchains/XcodeDefault.xctoolchain/usr/include/c++/v1/wchar.h:

/Applications/Xcode.app/Contents/Developer/Platforms/MacOSX.platform/Developer/SDKs/MacOSX10.13.sdk/usr/include/wchar.h:

/Applications/Xcode.app/Contents/Developer/Platforms/MacOSX.platform/Developer/SDKs/MacOSX10.13.sdk/usr/include/_types.h:

/Applications/Xcode.app/Contents/Developer/Platforms/MacOSX.platform/Developer/SDKs/MacOSX10.13.sdk/usr/include/sys/_types.h:

/Applications/Xcode.app/Contents/Developer/Platforms/MacOSX.platform/Developer/SDKs/MacOSX10.13.sdk/usr/include/sys/cdefs.h:

/Applications/Xcode.app/Contents/Developer/Platforms/MacOSX.platform/Developer/SDKs/MacOSX10.13.sdk/usr/include/sys/_symbol_aliasing.h:

/Applications/Xcode.app/Contents/Developer/Platforms/MacOSX.platform/Developer/SDKs/MacOSX10.13.sdk/usr/include/sys/_posix_availability.h:

/Applications/Xcode.app/Contents/Developer/Platforms/MacOSX.platform/Developer/SDKs/MacOSX10.13.sdk/usr/include/machine/_types.h:

/Applications/Xcode.app/Contents/Developer/Platforms/MacOSX.platform/Developer/SDKs/MacOSX10.13.sdk/usr/include/i386/_types.h:

/Applications/Xcode.app/Contents/Developer/Platforms/MacOSX.platform/Developer/SDKs/MacOSX10.13.sdk/usr/include/sys/_pthread/_pthread_types.h:

/Applications/Xcode.app/Contents/Developer/Platforms/MacOSX.platform/Developer/SDKs/MacOSX10.13.sdk/usr/include/Availability.h:

/Applications/Xcode.app/Contents/Developer/Platforms/MacOSX.platform/Developer/SDKs/MacOSX10.13.sdk/usr/include/AvailabilityInternal.h:

/Applications/Xcode.app/Contents/Developer/Platforms/MacOSX.platform/Developer/SDKs/MacOSX10.13.sdk/usr/include/sys/_types/_null.h:

/Applications/Xcode.app/Contents/Developer/Platforms/MacOSX.platform/Developer/SDKs/MacOSX10.13.sdk/usr/include/sys/_types/_size_t.h:

/Applications/Xcode.app/Contents/Developer/Platforms/MacOSX.platform/Developer/SDKs/MacOSX10.13.sdk/usr/include/sys/_types/_mbstate_t.h:

/Applications/Xcode.app/Contents/Developer/Platforms/MacOSX.platform/Developer/SDKs/MacOSX10.13.sdk/usr/include/machine/types.h:

/Applications/Xcode.app/Contents/Developer/Platforms/MacOSX.platform/Developer/SDKs/MacOSX10.13.sdk/usr/include/i386/types.h:

/Applications/Xcode.app/Contents/Developer/Platforms/MacOSX.platform/Developer/SDKs/MacOSX10.13.sdk/usr/include/sys/_types/_int8_t.h:

/Applications/Xcode.app/Contents/Developer/Platforms/MacOSX.platform/Developer/SDKs/MacOSX10.13.sdk/usr/include/sys/_types/_int16_t.h:

/Applications/Xcode.app/Contents/Developer/Platforms/MacOSX.platform/Developer/SDKs/MacOSX10.13.sdk/usr/include/sys/_types/_int32_t.h:

/Applications/Xcode.app/Contents/Developer/Platforms/MacOSX.platform/Developer/SDKs/MacOSX10.13.sdk/usr/include/sys/_types/_int64_t.h:

/Applications/Xcode.app/Contents/Developer/Platforms/MacOSX.platform/Developer/SDKs/MacOSX10.13.sdk/usr/include/sys/_types/_u_int8_t.h:

/Applications/Xcode.app/Contents/Developer/Platforms/MacOSX.platform/Developer/SDKs/MacOSX10.13.sdk/usr/include/sys/_types/_u_int16_t.h:

/Applications/Xcode.app/Contents/Developer/Platforms/MacOSX.platform/Developer/SDKs/MacOSX10.13.sdk/usr/include/sys/_types/_u_int32_t.h:

/Applications/Xcode.app/Contents/Developer/Platforms/MacOSX.platform/Developer/SDKs/MacOSX10.13.sdk/usr/include/sys/_types/_u_int64_t.h:

/Applications/Xcode.app/Contents/Developer/Platforms/MacOSX.platform/Developer/SDKs/MacOSX10.13.sdk/usr/include/sys/_types/_intptr_t.h:

/Applications/Xcode.app/Contents/Developer/Platforms/MacOSX.platform/Developer/SDKs/MacOSX10.13.sdk/usr/include/sys/_types/_uintptr_t.h:

/Applications/Xcode.app/Contents/Developer/Platforms/MacOSX.platform/Developer/SDKs/MacOSX10.13.sdk/usr/include/sys/_types/_ct_rune_t.h:

/Applications/Xcode.app/Contents/Developer/Platforms/MacOSX.platform/Developer/SDKs/MacOSX10.13.sdk/usr/include/sys/_types/_rune_t.h:

/Applications/Xcode.app/Contents/Developer/Platforms/MacOSX.platform/Developer/SDKs/MacOSX10.13.sdk/usr/include/sys/_types/_wchar_t.h:

/Applications/Xcode.app/Contents/Developer/Toolchains/XcodeDefault.xctoolchain/usr/lib/clang/9.1.0/include/stdarg.h:

/Applications/Xcode.app/Contents/Developer/Toolchains/XcodeDefault.xctoolchain/usr/include/c++/v1/stdio.h:

/Applications/Xcode.app/Contents/Developer/Platforms/MacOSX.platform/Developer/SDKs/MacOSX10.13.sdk/usr/include/stdio.h:

/Applications/Xcode.app/Contents/Developer/Platforms/MacOSX.platform/Developer/SDKs/MacOSX10.13.sdk/usr/include/_stdio.h:

/Applications/Xcode.app/Contents/Developer/Platforms/MacOSX.platform/Developer/SDKs/MacOSX10.13.sdk/usr/include/sys/_types/_va_list.h:

/Applications/Xcode.app/Contents/Developer/Platforms/MacOSX.platform/Developer/SDKs/MacOSX10.13.sdk/usr/include/sys/stdio.h:

/Applications/Xcode.app/Contents/Developer/Platforms/MacOSX.platform/Developer/SDKs/MacOSX10.13.sdk/usr/include/sys/_types/_off_t.h:

/Applications/Xcode.app/Contents/Developer/Platforms/MacOSX.platform/Developer/SDKs/MacOSX10.13.sdk/usr/include/sys/_types/_ssize_t.h:

/Applications/Xcode.app/Contents/Developer/Platforms/MacOSX.platform/Developer/SDKs/MacOSX10.13.sdk/usr/include/time.h:

/Applications/Xcode.app/Contents/Developer/Platforms/MacOSX.platform/Developer/SDKs/MacOSX10.13.sdk/usr/include/sys/_types/_clock_t.h:

/Applications/Xcode.app/Contents/Developer/Platforms/MacOSX.platform/Developer/SDKs/MacOSX10.13.sdk/usr/include/sys/_types/_time_t.h:

/Applications/Xcode.app/Contents/Developer/Platforms/MacOSX.platform/Developer/SDKs/MacOSX10.13.sdk/usr/include/sys/_types/_timespec.h:

/Applications/Xcode.app/Contents/Developer/Platforms/MacOSX.platform/Developer/SDKs/MacOSX10.13.sdk/usr/include/_wctype.h:

/Applications/Xcode.app/Contents/Developer/Platforms/MacOSX.platform/Developer/SDKs/MacOSX10.13.sdk/usr/include/__wctype.h:

/Applications/Xcode.app/Contents/Developer/Platforms/MacOSX.platform/Developer/SDKs/MacOSX10.13.sdk/usr/include/sys/_types/_wint_t.h:

/Applications/Xcode.app/Contents/Developer/Platforms/MacOSX.platform/Developer/SDKs/MacOSX10.13.sdk/usr/include/_types/_wctype_t.h:

/Applications/Xcode.app/Contents/Developer/Toolchains/XcodeDefault.xctoolchain/usr/include/c++/v1/ctype.h:

/Applications/Xcode.app/Contents/Developer/Platforms/MacOSX.platform/Developer/SDKs/MacOSX10.13.sdk/usr/include/ctype.h:

/Applications/Xcode.app/Contents/Developer/Platforms/MacOSX.platform/Developer/SDKs/MacOSX10.13.sdk/usr/include/_ctype.h:

/Applications/Xcode.app/Contents/Developer/Platforms/MacOSX.platform/Developer/SDKs/MacOSX10.13.sdk/usr/include/runetype.h:

/Applications/Xcode.app/Contents/Developer/Toolchains/XcodeDefault.xctoolchain/usr/include/c++/v1/__locale:

/Applications/Xcode.app/Contents/Developer/Toolchains/XcodeDefault.xctoolchain/usr/include/c++/v1/string:

/Applications/Xcode.app/Contents/Developer/Toolchains/XcodeDefault.xctoolchain/usr/include/c++/v1/string_view:

/Applications/Xcode.app/Contents/Developer/Toolchains/XcodeDefault.xctoolchain/usr/include/c++/v1/__string:

/Applications/Xcode.app/Contents/Developer/Toolchains/XcodeDefault.xctoolchain/usr/include/c++/v1/algorithm:

/Applications/Xcode.app/Contents/Developer/Toolchains/XcodeDefault.xctoolchain/usr/include/c++/v1/initializer_list:

/Applications/Xcode.app/Contents/Developer/Toolchains/XcodeDefault.xctoolchain/usr/include/c++/v1/cstddef:

/Applications/Xcode.app/Contents/Developer/Toolchains/XcodeDefault.xctoolchain/usr/lib/clang/9.1.0/include/stddef.h:

/Applications/Xcode.app/Contents/Developer/Toolchains/XcodeDefault.xctoolchain/usr/lib/clang/9.1.0/include/__stddef_max_align_t.h:

/Applications/Xcode.app/Contents/Developer/Toolchains/XcodeDefault.xctoolchain/usr/include/c++/v1/__nullptr:

/Applications/Xcode.app/Contents/Developer/Toolchains/XcodeDefault.xctoolchain/usr/include/c++/v1/type_traits:

/Applications/Xcode.app/Contents/Developer/Toolchains/XcodeDefault.xctoolchain/usr/include/c++/v1/cstring:

/Applications/Xcode.app/Contents/Developer/Toolchains/XcodeDefault.xctoolchain/usr/include/c++/v1/string.h:

/Applications/Xcode.app/Contents/Developer/Platforms/MacOSX.platform/Developer/SDKs/MacOSX10.13.sdk/usr/include/string.h:

/Applications/Xcode.app/Contents/Developer/Platforms/MacOSX.platform/Developer/SDKs/MacOSX10.13.sdk/usr/include/strings.h:

/Applications/Xcode.app/Contents/Developer/Toolchains/XcodeDefault.xctoolchain/usr/include/c++/v1/utility:

/Applications/Xcode.app/Contents/Developer/Toolchains/XcodeDefault.xctoolchain/usr/include/c++/v1/__tuple:

/Applications/Xcode.app/Contents/Developer/Toolchains/XcodeDefault.xctoolchain/usr/include/c++/v1/cstdint:

/Applications/Xcode.app/Contents/Developer/Toolchains/XcodeDefault.xctoolchain/usr/include/c++/v1/stdint.h:

/Applications/Xcode.app/Contents/Developer/Toolchains/XcodeDefault.xctoolchain/usr/lib/clang/9.1.0/include/stdint.h:

/Applications/Xcode.app/Contents/Developer/Platforms/MacOSX.platform/Developer/SDKs/MacOSX10.13.sdk/usr/include/stdint.h:

/Applications/Xcode.app/Contents/Developer/Platforms/MacOSX.platform/Developer/SDKs/MacOSX10.13.sdk/usr/include/_types/_uint8_t.h:

/Applications/Xcode.app/Contents/Developer/Platforms/MacOSX.platform/Developer/SDKs/MacOSX10.13.sdk/usr/include/_types/_uint16_t.h:

/Applications/Xcode.app/Contents/Developer/Platforms/MacOSX.platform/Developer/SDKs/MacOSX10.13.sdk/usr/include/_types/_uint32_t.h:

/Applications/Xcode.app/Contents/Developer/Platforms/MacOSX.platform/Developer/SDKs/MacOSX10.13.sdk/usr/include/_types/_uint64_t.h:

/Applications/Xcode.app/Contents/Developer/Platforms/MacOSX.platform/Developer/SDKs/MacOSX10.13.sdk/usr/include/_types/_intmax_t.h:

/Applications/Xcode.app/Contents/Developer/Platforms/MacOSX.platform/Developer/SDKs/MacOSX10.13.sdk/usr/include/_types/_uintmax_t.h:

/Applications/Xcode.app/Contents/Developer/Toolchains/XcodeDefault.xctoolchain/usr/include/c++/v1/__debug:

/Applications/Xcode.app/Contents/Developer/Toolchains/XcodeDefault.xctoolchain/usr/include/c++/v1/memory:

/Applications/Xcode.app/Contents/Developer/Toolchains/XcodeDefault.xctoolchain/usr/include/c++/v1/typeinfo:

/Applications/Xcode.app/Contents/Developer/Toolchains/XcodeDefault.xctoolchain/usr/include/c++/v1/exception:

/Applications/Xcode.app/Contents/Developer/Toolchains/XcodeDefault.xctoolchain/usr/include/c++/v1/cstdlib:

/Applications/Xcode.app/Contents/Developer/Toolchains/XcodeDefault.xctoolchain/usr/include/c++/v1/stdlib.h:

/Applications/Xcode.app/Contents/Developer/Platforms/MacOSX.platform/Developer/SDKs/MacOSX10.13.sdk/usr/include/stdlib.h:

/Applications/Xcode.app/Contents/Developer/Platforms/MacOSX.platform/Developer/SDKs/MacOSX10.13.sdk/usr/include/sys/wait.h:

/Applications/Xcode.app/Contents/Developer/Platforms/MacOSX.platform/Developer/SDKs/MacOSX10.13.sdk/usr/include/sys/_types/_pid_t.h:

/Applications/Xcode.app/Contents/Developer/Platforms/MacOSX.platform/Developer/SDKs/MacOSX10.13.sdk/usr/include/sys/_types/_id_t.h:

/Applications/Xcode.app/Contents/Developer/Platforms/MacOSX.platform/Developer/SDKs/MacOSX10.13.sdk/usr/include/sys/signal.h:

/Applications/Xcode.app/Contents/Developer/Platforms/MacOSX.platform/Developer/SDKs/MacOSX10.13.sdk/usr/include/sys/appleapiopts.h:

/Applications/Xcode.app/Contents/Developer/Platforms/MacOSX.platform/Developer/SDKs/MacOSX10.13.sdk/usr/include/machine/signal.h:

/Applications/Xcode.app/Contents/Developer/Platforms/MacOSX.platform/Developer/SDKs/MacOSX10.13.sdk/usr/include/i386/signal.h:

/Applications/Xcode.app/Contents/Developer/Platforms/MacOSX.platform/Developer/SDKs/MacOSX10.13.sdk/usr/include/machine/_mcontext.h:

/Applications/Xcode.app/Contents/Developer/Platforms/MacOSX.platform/Developer/SDKs/MacOSX10.13.sdk/usr/include/i386/_mcontext.h:

/Applications/Xcode.app/Contents/Developer/Platforms/MacOSX.platform/Developer/SDKs/MacOSX10.13.sdk/usr/include/mach/machine/_structs.h:

/Applications/Xcode.app/Contents/Developer/Platforms/MacOSX.platform/Developer/SDKs/MacOSX10.13.sdk/usr/include/mach/i386/_structs.h:

/Applications/Xcode.app/Contents/Developer/Platforms/MacOSX.platform/Developer/SDKs/MacOSX10.13.sdk/usr/include/sys/_pthread/_pthread_attr_t.h:

/Applications/Xcode.app/Contents/Developer/Platforms/MacOSX.platform/Developer/SDKs/MacOSX10.13.sdk/usr/include/sys/_types/_sigaltstack.h:

/Applications/Xcode.app/Contents/Developer/Platforms/MacOSX.platform/Developer/SDKs/MacOSX10.13.sdk/usr/include/sys/_types/_ucontext.h:

/Applications/Xcode.app/Contents/Developer/Platforms/MacOSX.platform/Developer/SDKs/MacOSX10.13.sdk/usr/include/sys/_types/_sigset_t.h:

/Applications/Xcode.app/Contents/Developer/Platforms/MacOSX.platform/Developer/SDKs/MacOSX10.13.sdk/usr/include/sys/_types/_uid_t.h:

/Applications/Xcode.app/Contents/Developer/Platforms/MacOSX.platform/Developer/SDKs/MacOSX10.13.sdk/usr/include/sys/resource.h:

/Applications/Xcode.app/Contents/Developer/Platforms/MacOSX.platform/Developer/SDKs/MacOSX10.13.sdk/usr/include/sys/_types/_timeval.h:

/Applications/Xcode.app/Contents/Developer/Platforms/MacOSX.platform/Developer/SDKs/MacOSX10.13.sdk/usr/include/machine/endian.h:

/Applications/Xcode.app/Contents/Developer/Platforms/MacOSX.platform/Developer/SDKs/MacOSX10.13.sdk/usr/include/i386/endian.h:

/Applications/Xcode.app/Contents/Developer/Platforms/MacOSX.platform/Developer/SDKs/MacOSX10.13.sdk/usr/include/sys/_endian.h:

/Applications/Xcode.app/Contents/Developer/Platforms/MacOSX.platform/Developer/SDKs/MacOSX10.13.sdk/usr/include/libkern/_OSByteOrder.h:

/Applications/Xcode.app/Contents/Developer/Platforms/MacOSX.platform/Developer/SDKs/MacOSX10.13.sdk/usr/include/libkern/i386/_OSByteOrder.h:

/Applications/Xcode.app/Contents/Developer/Platforms/MacOSX.platform/Developer/SDKs/MacOSX10.13.sdk/usr/include/alloca.h:

/Applications/Xcode.app/Contents/Developer/Platforms/MacOSX.platform/Developer/SDKs/MacOSX10.13.sdk/usr/include/sys/_types/_dev_t.h:

/Applications/Xcode.app/Contents/Developer/Platforms/MacOSX.platform/Developer/SDKs/MacOSX10.13.sdk/usr/include/sys/_types/_mode_t.h:

/Applications/Xcode.app/Contents/Developer/Toolchains/XcodeDefault.xctoolchain/usr/include/c++/v1/new:

/Applications/Xcode.app/Contents/Developer/Toolchains/XcodeDefault.xctoolchain/usr/include/c++/v1/limits:

/Applications/Xcode.app/Contents/Developer/Toolchains/XcodeDefault.xctoolchain/usr/include/c++/v1/__undef_macros:

/Applications/Xcode.app/Contents/Developer/Toolchains/XcodeDefault.xctoolchain/usr/include/c++/v1/iterator:

/Applications/Xcode.app/Contents/Developer/Toolchains/XcodeDefault.xctoolchain/usr/include/c++/v1/__functional_base:

/Applications/Xcode.app/Contents/Developer/Toolchains/XcodeDefault.xctoolchain/usr/include/c++/v1/tuple:

/Applications/Xcode.app/Contents/Developer/Toolchains/XcodeDefault.xctoolchain/usr/include/c++/v1/stdexcept:

/Applications/Xcode.app/Contents/Developer/Toolchains/XcodeDefault.xctoolchain/usr/include/c++/v1/cassert:

/Applications/Xcode.app/Contents/Developer/Platforms/MacOSX.platform/Developer/SDKs/MacOSX10.13.sdk/usr/include/assert.h:

/Applications/Xcode.app/Contents/Developer/Toolchains/XcodeDefault.xctoolchain/usr/include/c++/v1/atomic:

/Applications/Xcode.app/Contents/Developer/Toolchains/XcodeDefault.xctoolchain/usr/include/c++/v1/cstdio:

/Applications/Xcode.app/Contents/Developer/Toolchains/XcodeDefault.xctoolchain/usr/include/c++/v1/cwchar:

/Applications/Xcode.app/Contents/Developer/Toolchains/XcodeDefault.xctoolchain/usr/include/c++/v1/cwctype:

/Applications/Xcode.app/Contents/Developer/Toolchains/XcodeDefault.xctoolchain/usr/include/c++/v1/cctype:

/Applications/Xcode.app/Contents/Developer/Toolchains/XcodeDefault.xctoolchain/usr/include/c++/v1/wctype.h:

/Applications/Xcode.app/Contents/Developer/Platforms/MacOSX.platform/Developer/SDKs/MacOSX10.13.sdk/usr/include/wctype.h:

/Applications/Xcode.app/Contents/Developer/Platforms/MacOSX.platform/Developer/SDKs/MacOSX10.13.sdk/usr/include/_types/_wctrans_t.h:

/Applications/Xcode.app/Contents/Developer/Toolchains/XcodeDefault.xctoolchain/usr/include/c++/v1/mutex:

/Applications/Xcode.app/Contents/Developer/Toolchains/XcodeDefault.xctoolchain/usr/include/c++/v1/__mutex_base:

/Applications/Xcode.app/Contents/Developer/Toolchains/XcodeDefault.xctoolchain/usr/include/c++/v1/chrono:

/Applications/Xcode.app/Contents/Developer/Toolchains/XcodeDefault.xctoolchain/usr/include/c++/v1/ctime:

/Applications/Xcode.app/Contents/Developer/Toolchains/XcodeDefault.xctoolchain/usr/include/c++/v1/ratio:

/Applications/Xcode.app/Contents/Developer/Toolchains/XcodeDefault.xctoolchain/usr/include/c++/v1/climits:

/Applications/Xcode.app/Contents/Developer/Toolchains/XcodeDefault.xctoolchain/usr/include/c++/v1/limits.h:

/Applications/Xcode.app/Contents/Developer/Toolchains/XcodeDefault.xctoolchain/usr/lib/clang/9.1.0/include/limits.h:

/Applications/Xcode.app/Contents/Developer/Platforms/MacOSX.platform/Developer/SDKs/MacOSX10.13.sdk/usr/include/limits.h:

/Applications/Xcode.app/Contents/Developer/Platforms/MacOSX.platform/Developer/SDKs/MacOSX10.13.sdk/usr/include/machine/limits.h:

/Applications/Xcode.app/Contents/Developer/Platforms/MacOSX.platform/Developer/SDKs/MacOSX10.13.sdk/usr/include/i386/limits.h:

/Applications/Xcode.app/Contents/Developer/Platforms/MacOSX.platform/Developer/SDKs/MacOSX10.13.sdk/usr/include/i386/_limits.h:

/Applications/Xcode.app/Contents/Developer/Platforms/MacOSX.platform/Developer/SDKs/MacOSX10.13.sdk/usr/include/sys/syslimits.h:

/Applications/Xcode.app/Contents/Developer/Toolchains/XcodeDefault.xctoolchain/usr/include/c++/v1/system_error:

/Applications/Xcode.app/Contents/Developer/Toolchains/XcodeDefault.xctoolchain/usr/include/c++/v1/cerrno:

/Applications/Xcode.app/Contents/Developer/Toolchains/XcodeDefault.xctoolchain/usr/include/c++/v1/errno.h:

/Applications/Xcode.app/Contents/Developer/Platforms/MacOSX.platform/Developer/SDKs/MacOSX10.13.sdk/usr/include/errno.h:

/Applications/Xcode.app/Contents/Developer/Platforms/MacOSX.platform/Developer/SDKs/MacOSX10.13.sdk/usr/include/sys/errno.h:

/Applications/Xcode.app/Contents/Developer/Toolchains/XcodeDefault.xctoolchain/usr/include/c++/v1/__threading_support:

/Applications/Xcode.app/Contents/Developer/Platforms/MacOSX.platform/Developer/SDKs/MacOSX10.13.sdk/usr/include/pthread.h:

/Applications/Xcode.app/Contents/Developer/Platforms/MacOSX.platform/Developer/SDKs/MacOSX10.13.sdk/usr/include/pthread/pthread_impl.h:

/Applications/Xcode.app/Contents/Developer/Platforms/MacOSX.platform/Developer/SDKs/MacOSX10.13.sdk/usr/include/pthread/sched.h:

/Applications/Xcode.app/Contents/Developer/Platforms/MacOSX.platform/Developer/SDKs/MacOSX10.13.sdk/usr/include/sys/_pthread/_pthread_cond_t.h:

/Applications/Xcode.app/Contents/Developer/Platforms/MacOSX.platform/Developer/SDKs/MacOSX10.13.sdk/usr/include/sys/_pthread/_pthread_condattr_t.h:

/Applications/Xcode.app/Contents/Developer/Platforms/MacOSX.platform/Developer/SDKs/MacOSX10.13.sdk/usr/include/sys/_pthread/_pthread_key_t.h:

/Applications/Xcode.app/Contents/Developer/Platforms/MacOSX.platform/Developer/SDKs/MacOSX10.13.sdk/usr/include/sys/_pthread/_pthread_mutex_t.h:

/Applications/Xcode.app/Contents/Developer/Platforms/MacOSX.platform/Developer/SDKs/MacOSX10.13.sdk/usr/include/sys/_pthread/_pthread_mutexattr_t.h:

/Applications/Xcode.app/Contents/Developer/Platforms/MacOSX.platform/Developer/SDKs/MacOSX10.13.sdk/usr/include/sys/_pthread/_pthread_once_t.h:

/Applications/Xcode.app/Contents/Developer/Platforms/MacOSX.platform/Developer/SDKs/MacOSX10.13.sdk/usr/include/sys/_pthread/_pthread_rwlock_t.h:

/Applications/Xcode.app/Contents/Developer/Platforms/MacOSX.platform/Developer/SDKs/MacOSX10.13.sdk/usr/include/sys/_pthread/_pthread_rwlockattr_t.h:

/Applications/Xcode.app/Contents/Developer/Platforms/MacOSX.platform/Developer/SDKs/MacOSX10.13.sdk/usr/include/sys/_pthread/_pthread_t.h:

/Applications/Xcode.app/Contents/Developer/Platforms/MacOSX.platform/Developer/SDKs/MacOSX10.13.sdk/usr/include/pthread/qos.h:

/Applications/Xcode.app/Contents/Developer/Platforms/MacOSX.platform/Developer/SDKs/MacOSX10.13.sdk/usr/include/sys/qos.h:

/Applications/Xcode.app/Contents/Developer/Platforms/MacOSX.platform/Developer/SDKs/MacOSX10.13.sdk/usr/include/sys/_types/_mach_port_t.h:

/Applications/Xcode.app/Contents/Developer/Toolchains/XcodeDefault.xctoolchain/usr/include/c++/v1/functional:

/Applications/Xcode.app/Contents/Developer/Toolchains/XcodeDefault.xctoolchain/usr/include/c++/v1/locale.h:

/Applications/Xcode.app/Contents/Developer/Platforms/MacOSX.platform/Developer/SDKs/MacOSX10.13.sdk/usr/include/locale.h:

/Applications/Xcode.app/Contents/Developer/Platforms/MacOSX.platform/Developer/SDKs/MacOSX10.13.sdk/usr/include/_locale.h:

/Applications/Xcode.app/Contents/Developer/Platforms/MacOSX.platform/Developer/SDKs/MacOSX10.13.sdk/usr/include/xlocale.h:

/Applications/Xcode.app/Contents/Developer/Platforms/MacOSX.platform/Developer/SDKs/MacOSX10.13.sdk/usr/include/_xlocale.h:

/Applications/Xcode.app/Contents/Developer/Platforms/MacOSX.platform/Developer/SDKs/MacOSX10.13.sdk/usr/include/xlocale/_ctype.h:

/Applications/Xcode.app/Contents/Developer/Platforms/MacOSX.platform/Developer/SDKs/MacOSX10.13.sdk/usr/include/xlocale/__wctype.h:

/Applications/Xcode.app/Contents/Developer/Platforms/MacOSX.platform/Developer/SDKs/MacOSX10.13.sdk/usr/include/xlocale/_stdio.h:

/Applications/Xcode.app/Contents/Developer/Platforms/MacOSX.platform/Developer/SDKs/MacOSX10.13.sdk/usr/include/xlocale/_stdlib.h:

/Applications/Xcode.app/Contents/Developer/Platforms/MacOSX.platform/Developer/SDKs/MacOSX10.13.sdk/usr/include/xlocale/_string.h:

/Applications/Xcode.app/Contents/Developer/Platforms/MacOSX.platform/Developer/SDKs/MacOSX10.13.sdk/usr/include/xlocale/_time.h:

/Applications/Xcode.app/Contents/Developer/Platforms/MacOSX.platform/Developer/SDKs/MacOSX10.13.sdk/usr/include/xlocale/_wchar.h:

/Applications/Xcode.app/Contents/Developer/Platforms/MacOSX.platform/Developer/SDKs/MacOSX10.13.sdk/usr/include/xlocale/_wctype.h:

/Applications/Xcode.app/Contents/Developer/Toolchains/XcodeDefault.xctoolchain/usr/include/c++/v1/streambuf:

/Applications/Xcode.app/Contents/Developer/Toolchains/XcodeDefault.xctoolchain/usr/include/c++/v1/istream:

/Applications/Xcode.app/Contents/Developer/Toolchains/XcodeDefault.xctoolchain/usr/include/c++/v1/ostream:

/Applications/Xcode.app/Contents/Developer/Toolchains/XcodeDefault.xctoolchain/usr/include/c++/v1/locale:

/Applications/Xcode.app/Contents/Developer/Platforms/MacOSX.platform/Developer/SDKs/MacOSX10.13.sdk/usr/include/nl_types.h:

/Applications/Xcode.app/Contents/Developer/Platforms/MacOSX.platform/Developer/SDKs/MacOSX10.13.sdk/usr/include/sys/types.h:

/Applications/Xcode.app/Contents/Developer/Platforms/MacOSX.platform/Developer/SDKs/MacOSX10.13.sdk/usr/include/sys/_types/_u_char.h:

/Applications/Xcode.app/Contents/Developer/Platforms/MacOSX.platform/Developer/SDKs/MacOSX10.13.sdk/usr/include/sys/_types/_u_short.h:

/Applications/Xcode.app/Contents/Developer/Platforms/MacOSX.platform/Developer/SDKs/MacOSX10.13.sdk/usr/include/sys/_types/_u_int.h:

/Applications/Xcode.app/Contents/Developer/Platforms/MacOSX.platform/Developer/SDKs/MacOSX10.13.sdk/usr/include/sys/_types/_caddr_t.h:

/Applications/Xcode.app/Contents/Developer/Platforms/MacOSX.platform/Developer/SDKs/MacOSX10.13.sdk/usr/include/sys/_types/_blkcnt_t.h:

/Applications/Xcode.app/Contents/Developer/Platforms/MacOSX.platform/Developer/SDKs/MacOSX10.13.sdk/usr/include/sys/_types/_blksize_t.h:

/Applications/Xcode.app/Contents/Developer/Platforms/MacOSX.platform/Developer/SDKs/MacOSX10.13.sdk/usr/include/sys/_types/_gid_t.h:

/Applications/Xcode.app/Contents/Developer/Platforms/MacOSX.platform/Developer/SDKs/MacOSX10.13.sdk/usr/include/sys/_types/_in_addr_t.h:

/Applications/Xcode.app/Contents/Developer/Platforms/MacOSX.platform/Developer/SDKs/MacOSX10.13.sdk/usr/include/sys/_types/_in_port_t.h:

/Applications/Xcode.app/Contents/Developer/Platforms/MacOSX.platform/Developer/SDKs/MacOSX10.13.sdk/usr/include/sys/_types/_ino_t.h:

/Applications/Xcode.app/Contents/Developer/Platforms/MacOSX.platform/Developer/SDKs/MacOSX10.13.sdk/usr/include/sys/_types/_ino64_t.h:

/Applications/Xcode.app/Contents/Developer/Platforms/MacOSX.platform/Developer/SDKs/MacOSX10.13.sdk/usr/include/sys/_types/_key_t.h:

/Applications/Xcode.app/Contents/Developer/Platforms/MacOSX.platform/Developer/SDKs/MacOSX10.13.sdk/usr/include/sys/_types/_nlink_t.h:

/Applications/Xcode.app/Contents/Developer/Platforms/MacOSX.platform/Developer/SDKs/MacOSX10.13.sdk/usr/include/sys/_types/_useconds_t.h:

/Applications/Xcode.app/Contents/Developer/Platforms/MacOSX.platform/Developer/SDKs/MacOSX10.13.sdk/usr/include/sys/_types/_suseconds_t.h:

/Applications/Xcode.app/Contents/Developer/Platforms/MacOSX.platform/Developer/SDKs/MacOSX10.13.sdk/usr/include/sys/_types/_rsize_t.h:

/Applications/Xcode.app/Contents/Developer/Platforms/MacOSX.platform/Developer/SDKs/MacOSX10.13.sdk/usr/include/sys/_types/_errno_t.h:

/Applications/Xcode.app/Contents/Developer/Platforms/MacOSX.platform/Developer/SDKs/MacOSX10.13.sdk/usr/include/sys/_types/_fd_def.h:

/Applications/Xcode.app/Contents/Developer/Platforms/MacOSX.platform/Developer/SDKs/MacOSX10.13.sdk/usr/include/sys/_types/_fd_setsize.h:

/Applications/Xcode.app/Contents/Developer/Platforms/MacOSX.platform/Developer/SDKs/MacOSX10.13.sdk/usr/include/sys/_types/_fd_set.h:

/Applications/Xcode.app/Contents/Developer/Platforms/MacOSX.platform/Developer/SDKs/MacOSX10.13.sdk/usr/include/sys/_types/_fd_clr.h:

/Applications/Xcode.app/Contents/Developer/Platforms/MacOSX.platform/Developer/SDKs/MacOSX10.13.sdk/usr/include/sys/_types/_fd_zero.h:

/Applications/Xcode.app/Contents/Developer/Platforms/MacOSX.platform/Developer/SDKs/MacOSX10.13.sdk/usr/include/sys/_types/_fd_isset.h:

/Applications/Xcode.app/Contents/Developer/Platforms/MacOSX.platform/Developer/SDKs/MacOSX10.13.sdk/usr/include/sys/_types/_fd_copy.h:

/Applications/Xcode.app/Contents/Developer/Platforms/MacOSX.platform/Developer/SDKs/MacOSX10.13.sdk/usr/include/sys/_types/_fsblkcnt_t.h:

/Applications/Xcode.app/Contents/Developer/Platforms/MacOSX.platform/Developer/SDKs/MacOSX10.13.sdk/usr/include/sys/_types/_fsfilcnt_t.h:

/Applications/Xcode.app/Contents/Developer/Platforms/MacOSX.platform/Developer/SDKs/MacOSX10.13.sdk/usr/include/_types/_nl_item.h:

/Applications/Xcode.app/Contents/Developer/Toolchains/XcodeDefault.xctoolchain/usr/include/c++/v1/__bsd_locale_defaults.h:

/Applications/Xcode.app/Contents/Developer/Toolchains/XcodeDefault.xctoolchain/usr/include/c++/v1/bitset:

/Applications/Xcode.app/Contents/Developer/Toolchains/XcodeDefault.xctoolchain/usr/include/c++/v1/__bit_reference:

strom.hpp:

tree_summary.hpp:

/Applications/Xcode.app/Contents/Developer/Toolchains/XcodeDefault.xctoolchain/usr/include/c++/v1/set:

/Applications/Xcode.app/Contents/Developer/Toolchains/XcodeDefault.xctoolchain/usr/include/c++/v1/__tree:

/Applications/Xcode.app/Contents/Developer/Toolchains/XcodeDefault.xctoolchain/usr/include/c++/v1/map:

/Applications/Xcode.app/Contents/Developer/Toolchains/XcodeDefault.xctoolchain/usr/include/c++/v1/vector:

/Applications/Xcode.app/Contents/Developer/Toolchains/XcodeDefault.xctoolchain/usr/include/c++/v1/__split_buffer:

/Applications/Xcode.app/Contents/Developer/Toolchains/XcodeDefault.xctoolchain/usr/include/c++/v1/fstream:

/Applications/Xcode.app/Contents/Developer/Toolchains/XcodeDefault.xctoolchain/usr/include/c++/v1/cmath:

/Applications/Xcode.app/Contents/Developer/Toolchains/XcodeDefault.xctoolchain/usr/include/c++/v1/math.h:

/Applications/Xcode.app/Contents/Developer/Platforms/MacOSX.platform/Developer/SDKs/MacOSX10.13.sdk/usr/include/math.h:

/Users/plewis/Documents/libraries/boost_1_65_0/boost/format.hpp:

/Users/plewis/Documents/libraries/boost_1_65_0/boost/detail/workaround.hpp:

/Users/plewis/Documents/libraries/boost_1_65_0/boost/config/workaround.hpp:

/Users/plewis/Documents/libraries/boost_1_65_0/boost/config.hpp:

/Users/plewis/Documents/libraries/boost_1_65_0/boost/config/user.hpp:

/Users/plewis/Documents/libraries/boost_1_65_0/boost/config/detail/select_compiler_config.hpp:

/Users/plewis/Documents/libraries/boost_1_65_0/boost/config/compiler/clang.hpp:

/Users/plewis/Documents/libraries/boost_1_65_0/boost/config/detail/select_stdlib_config.hpp:

/Users/plewis/Documents/libraries/boost_1_65_0/boost/config/stdlib/libcpp.hpp:

/Users/plewis/Documents/libraries/boost_1_65_0/boost/config/detail/select_platform_config.hpp:

/Users/plewis/Documents/libraries/boost_1_65_0/boost/config/platform/macos.hpp:

/Users/plewis/Documents/libraries/boost_1_65_0/boost/config/detail/posix_features.hpp:

/Applications/Xcode.app/Contents/Developer/Platforms/MacOSX.platform/Developer/SDKs/MacOSX10.13.sdk/usr/include/unistd.h:

/Applications/Xcode.app/Contents/Developer/Platforms/MacOSX.platform/Developer/SDKs/MacOSX10.13.sdk/usr/include/sys/unistd.h:

/Applications/Xcode.app/Contents/Developer/Platforms/MacOSX.platform/Developer/SDKs/MacOSX10.13.sdk/usr/include/sys/_types/_posix_vdisable.h:

/Applications/Xcode.app/Contents/Developer/Platforms/MacOSX.platform/Developer/SDKs/MacOSX10.13.sdk/usr/include/sys/_types/_seek_set.h:

/Applications/Xcode.app/Contents/Developer/Platforms/MacOSX.platform/Developer/SDKs/MacOSX10.13.sdk/usr/include/sys/select.h:

/Applications/Xcode.app/Contents/Developer/Platforms/MacOSX.platform/Developer/SDKs/MacOSX10.13.sdk/usr/include/sys/_select.h:

/Applications/Xcode.app/Contents/Developer/Platforms/MacOSX.platform/Developer/SDKs/MacOSX10.13.sdk/usr/include/sys/_types/_uuid_t.h:

/Applications/Xcode.app/Contents/Developer/Platforms/MacOSX.platform/Developer/SDKs/MacOSX10.13.sdk/usr/include/gethostuuid.h:

/Users/plewis/Documents/libraries/boost_1_65_0/boost/config/detail/suffix.hpp:

/Users/plewis/Documents/libraries/boost_1_65_0/boost/format/detail/compat_workarounds.hpp:

/Users/plewis/Documents/libraries/boost_1_65_0/boost/format/detail/config_macros.hpp:

/Users/plewis/Documents/libraries/boost_1_65_0/boost/format/detail/workarounds_gcc-2_95.hpp:

/Users/plewis/Documents/libraries/boost_1_65_0/boost/format/detail/workarounds_stlport.hpp:

/Users/plewis/Documents/libraries/boost_1_65_0/boost/format/format_fwd.hpp:

/Users/plewis/Documents/libraries/boost_1_65_0/boost/format/internals_fwd.hpp:

/Users/plewis/Documents/libraries/boost_1_65_0/boost/format/internals.hpp:

/Users/plewis/Documents/libraries/boost_1_65_0/boost/assert.hpp:

/Users/plewis/Documents/libraries/boost_1_65_0/boost/optional.hpp:

/Users/plewis/Documents/libraries/boost_1_65_0/boost/optional/optional.hpp:

/Users/plewis/Documents/libraries/boost_1_65_0/boost/core/addressof.hpp:

/Users/plewis/Documents/libraries/boost_1_65_0/boost/core/enable_if.hpp:

/Users/plewis/Documents/libraries/boost_1_65_0/boost/core/explicit_operator_bool.hpp:

/Users/plewis/Documents/libraries/boost_1_65_0/boost/core/swap.hpp:

/Users/plewis/Documents/libraries/boost_1_65_0/boost/optional/bad_optional_access.hpp:

/Users/plewis/Documents/libraries/boost_1_65_0/boost/static_assert.hpp:

/Users/plewis/Documents/libraries/boost_1_65_0/boost/throw_exception.hpp:

/Users/plewis/Documents/libraries/boost_1_65_0/boost/exception/exception.hpp:

/Users/plewis/Documents/libraries/boost_1_65_0/boost/current_function.hpp:

/Users/plewis/Documents/libraries/boost_1_65_0/boost/type.hpp:

/Users/plewis/Documents/libraries/boost_1_65_0/boost/type_traits/alignment_of.hpp:

/Users/plewis/Documents/libraries/boost_1_65_0/boost/type_traits/intrinsics.hpp:

/Users/plewis/Documents/libraries/boost_1_65_0/boost/type_traits/detail/config.hpp:

/Users/plewis/Documents/libraries/boost_1_65_0/boost/version.hpp:

/Users/plewis/Documents/libraries/boost_1_65_0/boost/type_traits/integral_constant.hpp:

/Users/plewis/Documents/libraries/boost_1_65_0/boost/type_traits/conditional.hpp:

/Users/plewis/Documents/libraries/boost_1_65_0/boost/type_traits/has_nothrow_constructor.hpp:

/Users/plewis/Documents/libraries/boost_1_65_0/boost/type_traits/is_default_constructible.hpp:

/Users/plewis/Documents/libraries/boost_1_65_0/boost/type_traits/detail/yes_no_type.hpp:

/Users/plewis/Documents/libraries/boost_1_65_0/boost/type_traits/type_with_alignment.hpp:

/Users/plewis/Documents/libraries/boost_1_65_0/boost/type_traits/is_pod.hpp:

/Users/plewis/Documents/libraries/boost_1_65_0/boost/type_traits/is_void.hpp:

/Users/plewis/Documents/libraries/boost_1_65_0/boost/type_traits/is_scalar.hpp:

/Users/plewis/Documents/libraries/boost_1_65_0/boost/type_traits/is_arithmetic.hpp:

/Users/plewis/Documents/libraries/boost_1_65_0/boost/type_traits/is_integral.hpp:

/Users/plewis/Documents/libraries/boost_1_65_0/boost/type_traits/is_floating_point.hpp:

/Users/plewis/Documents/libraries/boost_1_65_0/boost/type_traits/is_enum.hpp:

/Users/plewis/Documents/libraries/boost_1_65_0/boost/type_traits/is_pointer.hpp:

/Users/plewis/Documents/libraries/boost_1_65_0/boost/type_traits/is_member_pointer.hpp:

/Users/plewis/Documents/libraries/boost_1_65_0/boost/type_traits/is_member_function_pointer.hpp:

/Users/plewis/Documents/libraries/boost_1_65_0/boost/type_traits/detail/is_mem_fun_pointer_impl.hpp:

/Users/plewis/Documents/libraries/boost_1_65_0/boost/type_traits/remove_cv.hpp:

/Users/plewis/Documents/libraries/boost_1_65_0/boost/type_traits/remove_const.hpp:

/Users/plewis/Documents/libraries/boost_1_65_0/boost/type_traits/remove_reference.hpp:

/Users/plewis/Documents/libraries/boost_1_65_0/boost/type_traits/decay.hpp:

/Users/plewis/Documents/libraries/boost_1_65_0/boost/type_traits/is_array.hpp:

/Users/plewis/Documents/libraries/boost_1_65_0/boost/type_traits/is_function.hpp:

/Users/plewis/Documents/libraries/boost_1_65_0/boost/type_traits/is_reference.hpp:

/Users/plewis/Documents/libraries/boost_1_65_0/boost/type_traits/is_lvalue_reference.hpp:

/Users/plewis/Documents/libraries/boost_1_65_0/boost/type_traits/is_rvalue_reference.hpp:

/Users/plewis/Documents/libraries/boost_1_65_0/boost/type_traits/detail/is_function_ptr_helper.hpp:

/Users/plewis/Documents/libraries/boost_1_65_0/boost/type_traits/remove_bounds.hpp:

/Users/plewis/Documents/libraries/boost_1_65_0/boost/type_traits/remove_extent.hpp:

/Users/plewis/Documents/libraries/boost_1_65_0/boost/type_traits/add_pointer.hpp:

/Users/plewis/Documents/libraries/boost_1_65_0/boost/type_traits/is_base_of.hpp:

/Users/plewis/Documents/libraries/boost_1_65_0/boost/type_traits/is_base_and_derived.hpp:

/Users/plewis/Documents/libraries/boost_1_65_0/boost/type_traits/is_same.hpp:

/Users/plewis/Documents/libraries/boost_1_65_0/boost/type_traits/is_class.hpp:

/Users/plewis/Documents/libraries/boost_1_65_0/boost/type_traits/is_constructible.hpp:

/Users/plewis/Documents/libraries/boost_1_65_0/boost/type_traits/is_destructible.hpp:

/Users/plewis/Documents/libraries/boost_1_65_0/boost/type_traits/declval.hpp:

/Users/plewis/Documents/libraries/boost_1_65_0/boost/type_traits/add_rvalue_reference.hpp:

/Users/plewis/Documents/libraries/boost_1_65_0/boost/type_traits/is_nothrow_move_assignable.hpp:

/Users/plewis/Documents/libraries/boost_1_65_0/boost/type_traits/has_trivial_move_assign.hpp:

/Users/plewis/Documents/libraries/boost_1_65_0/boost/type_traits/is_const.hpp:

/Users/plewis/Documents/libraries/boost_1_65_0/boost/type_traits/is_volatile.hpp:

/Users/plewis/Documents/libraries/boost_1_65_0/boost/type_traits/is_assignable.hpp:

/Users/plewis/Documents/libraries/boost_1_65_0/boost/type_traits/has_nothrow_assign.hpp:

/Users/plewis/Documents/libraries/boost_1_65_0/boost/utility/enable_if.hpp:

/Users/plewis/Documents/libraries/boost_1_65_0/boost/type_traits/is_nothrow_move_constructible.hpp:

/Users/plewis/Documents/libraries/boost_1_65_0/boost/move/utility.hpp:

/Users/plewis/Documents/libraries/boost_1_65_0/boost/move/detail/config_begin.hpp:

/Users/plewis/Documents/libraries/boost_1_65_0/boost/move/detail/workaround.hpp:

/Users/plewis/Documents/libraries/boost_1_65_0/boost/move/utility_core.hpp:

/Users/plewis/Documents/libraries/boost_1_65_0/boost/move/core.hpp:

/Users/plewis/Documents/libraries/boost_1_65_0/boost/move/detail/config_end.hpp:

/Users/plewis/Documents/libraries/boost_1_65_0/boost/move/detail/meta_utils.hpp:

/Users/plewis/Documents/libraries/boost_1_65_0/boost/move/detail/meta_utils_core.hpp:

/Users/plewis/Documents/libraries/boost_1_65_0/boost/move/traits.hpp:

/Users/plewis/Documents/libraries/boost_1_65_0/boost/move/detail/type_traits.hpp:

/Users/plewis/Documents/libraries/boost_1_65_0/boost/none.hpp:

/Users/plewis/Documents/libraries/boost_1_65_0/boost/none_t.hpp:

/Users/plewis/Documents/libraries/boost_1_65_0/boost/utility/compare_pointees.hpp:

/Users/plewis/Documents/libraries/boost_1_65_0/boost/optional/optional_fwd.hpp:

/Users/plewis/Documents/libraries/boost_1_65_0/boost/optional/detail/optional_config.hpp:

/Users/plewis/Documents/libraries/boost_1_65_0/boost/optional/detail/optional_factory_support.hpp:

/Users/plewis/Documents/libraries/boost_1_65_0/boost/optional/detail/optional_aligned_storage.hpp:

/Users/plewis/Documents/libraries/boost_1_65_0/boost/optional/detail/optional_reference_spec.hpp:

/Users/plewis/Documents/libraries/boost_1_65_0/boost/optional/detail/optional_relops.hpp:

/Users/plewis/Documents/libraries/boost_1_65_0/boost/optional/detail/optional_swap.hpp:

/Users/plewis/Documents/libraries/boost_1_65_0/boost/limits.hpp:

/Users/plewis/Documents/libraries/boost_1_65_0/boost/format/alt_sstream.hpp:

/Users/plewis/Documents/libraries/boost_1_65_0/boost/utility/base_from_member.hpp:

/Users/plewis/Documents/libraries/boost_1_65_0/boost/preprocessor/arithmetic/inc.hpp:

/Users/plewis/Documents/libraries/boost_1_65_0/boost/preprocessor/config/config.hpp:

/Users/plewis/Documents/libraries/boost_1_65_0/boost/preprocessor/repetition/enum_binary_params.hpp:

/Users/plewis/Documents/libraries/boost_1_65_0/boost/preprocessor/cat.hpp:

/Users/plewis/Documents/libraries/boost_1_65_0/boost/preprocessor/punctuation/comma_if.hpp:

/Users/plewis/Documents/libraries/boost_1_65_0/boost/preprocessor/control/if.hpp:

/Users/plewis/Documents/libraries/boost_1_65_0/boost/preprocessor/control/iif.hpp:

/Users/plewis/Documents/libraries/boost_1_65_0/boost/preprocessor/logical/bool.hpp:

/Users/plewis/Documents/libraries/boost_1_65_0/boost/preprocessor/facilities/empty.hpp:

/Users/plewis/Documents/libraries/boost_1_65_0/boost/preprocessor/punctuation/comma.hpp:

/Users/plewis/Documents/libraries/boost_1_65_0/boost/preprocessor/repetition/repeat.hpp:

/Users/plewis/Documents/libraries/boost_1_65_0/boost/preprocessor/debug/error.hpp:

/Users/plewis/Documents/libraries/boost_1_65_0/boost/preprocessor/detail/auto_rec.hpp:

/Users/plewis/Documents/libraries/boost_1_65_0/boost/preprocessor/tuple/eat.hpp:

/Users/plewis/Documents/libraries/boost_1_65_0/boost/preprocessor/tuple/elem.hpp:

/Users/plewis/Documents/libraries/boost_1_65_0/boost/preprocessor/facilities/expand.hpp:

/Users/plewis/Documents/libraries/boost_1_65_0/boost/preprocessor/facilities/overload.hpp:

/Users/plewis/Documents/libraries/boost_1_65_0/boost/preprocessor/variadic/size.hpp:

/Users/plewis/Documents/libraries/boost_1_65_0/boost/preprocessor/tuple/rem.hpp:

/Users/plewis/Documents/libraries/boost_1_65_0/boost/preprocessor/tuple/detail/is_single_return.hpp:

/Users/plewis/Documents/libraries/boost_1_65_0/boost/preprocessor/variadic/elem.hpp:

/Users/plewis/Documents/libraries/boost_1_65_0/boost/preprocessor/repetition/enum_params.hpp:

/Users/plewis/Documents/libraries/boost_1_65_0/boost/preprocessor/repetition/repeat_from_to.hpp:

/Users/plewis/Documents/libraries/boost_1_65_0/boost/preprocessor/arithmetic/add.hpp:

/Users/plewis/Documents/libraries/boost_1_65_0/boost/preprocessor/arithmetic/dec.hpp:

/Users/plewis/Documents/libraries/boost_1_65_0/boost/preprocessor/control/while.hpp:

/Users/plewis/Documents/libraries/boost_1_65_0/boost/preprocessor/list/fold_left.hpp:

/Users/plewis/Documents/libraries/boost_1_65_0/boost/preprocessor/list/detail/fold_left.hpp:

/Users/plewis/Documents/libraries/boost_1_65_0/boost/preprocessor/control/expr_iif.hpp:

/Users/plewis/Documents/libraries/boost_1_65_0/boost/preprocessor/list/adt.hpp:

/Users/plewis/Documents/libraries/boost_1_65_0/boost/preprocessor/detail/is_binary.hpp:

/Users/plewis/Documents/libraries/boost_1_65_0/boost/preprocessor/detail/check.hpp:

/Users/plewis/Documents/libraries/boost_1_65_0/boost/preprocessor/logical/compl.hpp:

/Users/plewis/Documents/libraries/boost_1_65_0/boost/preprocessor/list/fold_right.hpp:

/Users/plewis/Documents/libraries/boost_1_65_0/boost/preprocessor/list/detail/fold_right.hpp:

/Users/plewis/Documents/libraries/boost_1_65_0/boost/preprocessor/list/reverse.hpp:

/Users/plewis/Documents/libraries/boost_1_65_0/boost/preprocessor/logical/bitand.hpp:

/Users/plewis/Documents/libraries/boost_1_65_0/boost/preprocessor/control/detail/while.hpp:

/Users/plewis/Documents/libraries/boost_1_65_0/boost/preprocessor/arithmetic/sub.hpp:

/Users/plewis/Documents/libraries/boost_1_65_0/boost/shared_ptr.hpp:

/Users/plewis/Documents/libraries/boost_1_65_0/boost/smart_ptr/shared_ptr.hpp:

/Users/plewis/Documents/libraries/boost_1_65_0/boost/config/no_tr1/memory.hpp:

/Users/plewis/Documents/libraries/boost_1_65_0/boost/checked_delete.hpp:

/Users/plewis/Documents/libraries/boost_1_65_0/boost/core/checked_delete.hpp:

/Users/plewis/Documents/libraries/boost_1_65_0/boost/smart_ptr/detail/shared_count.hpp:

/Users/plewis/Documents/libraries/boost_1_65_0/boost/smart_ptr/bad_weak_ptr.hpp:

/Users/plewis/Documents/libraries/boost_1_65_0/boost/smart_ptr/detail/sp_counted_base.hpp:

/Users/plewis/Documents/libraries/boost_1_65_0/boost/smart_ptr/detail/sp_has_sync.hpp:

/Users/plewis/Documents/libraries/boost_1_65_0/boost/smart_ptr/detail/sp_counted_base_clang.hpp:

/Users/plewis/Documents/libraries/boost_1_65_0/boost/detail/sp_typeinfo.hpp:

/Users/plewis/Documents/libraries/boost_1_65_0/boost/core/typeinfo.hpp:

/Users/plewis/Documents/libraries/boost_1_65_0/boost/core/demangle.hpp:

/Applications/Xcode.app/Contents/Developer/Platforms/MacOSX.platform/Developer/SDKs/MacOSX10.13.sdk/usr/include/cxxabi.h:

/Applications/Xcode.app/Contents/Developer/Toolchains/XcodeDefault.xctoolchain/usr/include/c++/v1/stddef.h:

/Applications/Xcode.app/Contents/Developer/Platforms/MacOSX.platform/Developer/SDKs/MacOSX10.13.sdk/usr/include/__cxxabi_config.h:

/Users/plewis/Documents/libraries/boost_1_65_0/boost/cstdint.hpp:

/Users/plewis/Documents/libraries/boost_1_65_0/boost/smart_ptr/detail/sp_counted_impl.hpp:

/Users/plewis/Documents/libraries/boost_1_65_0/boost/smart_ptr/detail/sp_disable_deprecated.hpp:

/Users/plewis/Documents/libraries/boost_1_65_0/boost/smart_ptr/detail/sp_convertible.hpp:

/Users/plewis/Documents/libraries/boost_1_65_0/boost/smart_ptr/detail/sp_nullptr_t.hpp:

/Users/plewis/Documents/libraries/boost_1_65_0/boost/smart_ptr/detail/sp_noexcept.hpp:

/Users/plewis/Documents/libraries/boost_1_65_0/boost/smart_ptr/detail/spinlock_pool.hpp:

/Users/plewis/Documents/libraries/boost_1_65_0/boost/smart_ptr/detail/spinlock.hpp:

/Users/plewis/Documents/libraries/boost_1_65_0/boost/smart_ptr/detail/spinlock_std_atomic.hpp:

/Users/plewis/Documents/libraries/boost_1_65_0/boost/smart_ptr/detail/yield_k.hpp:

/Users/plewis/Documents/libraries/boost_1_65_0/boost/predef.h:

/Users/plewis/Documents/libraries/boost_1_65_0/boost/predef/language.h:

/Users/plewis/Documents/libraries/boost_1_65_0/boost/predef/language/stdc.h:

/Users/plewis/Documents/libraries/boost_1_65_0/boost/predef/version_number.h:

/Users/plewis/Documents/libraries/boost_1_65_0/boost/predef/make.h:

/Users/plewis/Documents/libraries/boost_1_65_0/boost/predef/detail/test.h:

/Users/plewis/Documents/libraries/boost_1_65_0/boost/predef/language/stdcpp.h:

/Users/plewis/Documents/libraries/boost_1_65_0/boost/predef/language/objc.h:

/Users/plewis/Documents/libraries/boost_1_65_0/boost/predef/architecture.h:

/Users/plewis/Documents/libraries/boost_1_65_0/boost/predef/architecture/alpha.h:

/Users/plewis/Documents/libraries/boost_1_65_0/boost/predef/architecture/arm.h:

/Users/plewis/Documents/libraries/boost_1_65_0/boost/predef/architecture/blackfin.h:

/Users/plewis/Documents/libraries/boost_1_65_0/boost/predef/architecture/convex.h:

/Users/plewis/Documents/libraries/boost_1_65_0/boost/predef/architecture/ia64.h:

/Users/plewis/Documents/libraries/boost_1_65_0/boost/predef/architecture/m68k.h:

/Users/plewis/Documents/libraries/boost_1_65_0/boost/predef/architecture/mips.h:

/Users/plewis/Documents/libraries/boost_1_65_0/boost/predef/architecture/parisc.h:

/Users/plewis/Documents/libraries/boost_1_65_0/boost/predef/architecture/ppc.h:

/Users/plewis/Documents/libraries/boost_1_65_0/boost/predef/architecture/pyramid.h:

/Users/plewis/Documents/libraries/boost_1_65_0/boost/predef/architecture/rs6k.h:

/Users/plewis/Documents/libraries/boost_1_65_0/boost/predef/architecture/sparc.h:

/Users/plewis/Documents/libraries/boost_1_65_0/boost/predef/architecture/superh.h:

/Users/plewis/Documents/libraries/boost_1_65_0/boost/predef/architecture/sys370.h:

/Users/plewis/Documents/libraries/boost_1_65_0/boost/predef/architecture/sys390.h:

/Users/plewis/Documents/libraries/boost_1_65_0/boost/predef/architecture/x86.h:

/Users/plewis/Documents/libraries/boost_1_65_0/boost/predef/architecture/x86/32.h:

/Users/plewis/Documents/libraries/boost_1_65_0/boost/predef/architecture/x86/64.h:

/Users/plewis/Documents/libraries/boost_1_65_0/boost/predef/architecture/z.h:

/Users/plewis/Documents/libraries/boost_1_65_0/boost/predef/compiler.h:

/Users/plewis/Documents/libraries/boost_1_65_0/boost/predef/compiler/borland.h:

/Users/plewis/Documents/libraries/boost_1_65_0/boost/predef/compiler/clang.h:

/Users/plewis/Documents/libraries/boost_1_65_0/boost/predef/detail/comp_detected.h:

/Users/plewis/Documents/libraries/boost_1_65_0/boost/predef/compiler/comeau.h:

/Users/plewis/Documents/libraries/boost_1_65_0/boost/predef/compiler/compaq.h:

/Users/plewis/Documents/libraries/boost_1_65_0/boost/predef/compiler/diab.h:

/Users/plewis/Documents/libraries/boost_1_65_0/boost/predef/compiler/digitalmars.h:

/Users/plewis/Documents/libraries/boost_1_65_0/boost/predef/compiler/dignus.h:

/Users/plewis/Documents/libraries/boost_1_65_0/boost/predef/compiler/edg.h:

/Users/plewis/Documents/libraries/boost_1_65_0/boost/predef/compiler/ekopath.h:

/Users/plewis/Documents/libraries/boost_1_65_0/boost/predef/compiler/gcc_xml.h:

/Users/plewis/Documents/libraries/boost_1_65_0/boost/predef/compiler/gcc.h:

/Users/plewis/Documents/libraries/boost_1_65_0/boost/predef/compiler/greenhills.h:

/Users/plewis/Documents/libraries/boost_1_65_0/boost/predef/compiler/hp_acc.h:

/Users/plewis/Documents/libraries/boost_1_65_0/boost/predef/compiler/iar.h:

/Users/plewis/Documents/libraries/boost_1_65_0/boost/predef/compiler/ibm.h:

/Users/plewis/Documents/libraries/boost_1_65_0/boost/predef/compiler/intel.h:

/Users/plewis/Documents/libraries/boost_1_65_0/boost/predef/compiler/kai.h:

/Users/plewis/Documents/libraries/boost_1_65_0/boost/predef/compiler/llvm.h:

/Users/plewis/Documents/libraries/boost_1_65_0/boost/predef/compiler/metaware.h:

/Users/plewis/Documents/libraries/boost_1_65_0/boost/predef/compiler/metrowerks.h:

/Users/plewis/Documents/libraries/boost_1_65_0/boost/predef/compiler/microtec.h:

/Users/plewis/Documents/libraries/boost_1_65_0/boost/predef/compiler/mpw.h:

/Users/plewis/Documents/libraries/boost_1_65_0/boost/predef/compiler/palm.h:

/Users/plewis/Documents/libraries/boost_1_65_0/boost/predef/compiler/pgi.h:

/Users/plewis/Documents/libraries/boost_1_65_0/boost/predef/compiler/sgi_mipspro.h:

/Users/plewis/Documents/libraries/boost_1_65_0/boost/predef/compiler/sunpro.h:

/Users/plewis/Documents/libraries/boost_1_65_0/boost/predef/compiler/tendra.h:

/Users/plewis/Documents/libraries/boost_1_65_0/boost/predef/compiler/visualc.h:

/Users/plewis/Documents/libraries/boost_1_65_0/boost/predef/compiler/watcom.h:

/Users/plewis/Documents/libraries/boost_1_65_0/boost/predef/library.h:

/Users/plewis/Documents/libraries/boost_1_65_0/boost/predef/library/c.h:

/Users/plewis/Documents/libraries/boost_1_65_0/boost/predef/library/c/_prefix.h:

/Users/plewis/Documents/libraries/boost_1_65_0/boost/predef/detail/_cassert.h:

/Users/plewis/Documents/libraries/boost_1_65_0/boost/predef/library/c/gnu.h:

/Users/plewis/Documents/libraries/boost_1_65_0/boost/predef/library/c/uc.h:

/Users/plewis/Documents/libraries/boost_1_65_0/boost/predef/library/c/vms.h:

/Users/plewis/Documents/libraries/boost_1_65_0/boost/predef/library/c/zos.h:

/Users/plewis/Documents/libraries/boost_1_65_0/boost/predef/library/std.h:

/Users/plewis/Documents/libraries/boost_1_65_0/boost/predef/library/std/_prefix.h:

/Users/plewis/Documents/libraries/boost_1_65_0/boost/predef/detail/_exception.h:

/Users/plewis/Documents/libraries/boost_1_65_0/boost/predef/library/std/cxx.h:

/Users/plewis/Documents/libraries/boost_1_65_0/boost/predef/library/std/dinkumware.h:

/Users/plewis/Documents/libraries/boost_1_65_0/boost/predef/library/std/libcomo.h:

/Users/plewis/Documents/libraries/boost_1_65_0/boost/predef/library/std/modena.h:

/Users/plewis/Documents/libraries/boost_1_65_0/boost/predef/library/std/msl.h:

/Users/plewis/Documents/libraries/boost_1_65_0/boost/predef/library/std/roguewave.h:

/Users/plewis/Documents/libraries/boost_1_65_0/boost/predef/library/std/sgi.h:

/Users/plewis/Documents/libraries/boost_1_65_0/boost/predef/library/std/stdcpp3.h:

/Users/plewis/Documents/libraries/boost_1_65_0/boost/predef/library/std/stlport.h:

/Users/plewis/Documents/libraries/boost_1_65_0/boost/predef/library/std/vacpp.h:

/Users/plewis/Documents/libraries/boost_1_65_0/boost/predef/os.h:

/Users/plewis/Documents/libraries/boost_1_65_0/boost/predef/os/aix.h:

/Users/plewis/Documents/libraries/boost_1_65_0/boost/predef/os/amigaos.h:

/Users/plewis/Documents/libraries/boost_1_65_0/boost/predef/os/android.h:

/Users/plewis/Documents/libraries/boost_1_65_0/boost/predef/os/beos.h:

/Users/plewis/Documents/libraries/boost_1_65_0/boost/predef/os/bsd.h:

/Users/plewis/Documents/libraries/boost_1_65_0/boost/predef/os/macos.h:

/Users/plewis/Documents/libraries/boost_1_65_0/boost/predef/os/ios.h:

/Users/plewis/Documents/libraries/boost_1_65_0/boost/predef/detail/os_detected.h:

/Users/plewis/Documents/libraries/boost_1_65_0/boost/predef/os/bsd/bsdi.h:

/Users/plewis/Documents/libraries/boost_1_65_0/boost/predef/os/bsd/dragonfly.h:

/Users/plewis/Documents/libraries/boost_1_65_0/boost/predef/os/bsd/free.h:

/Users/plewis/Documents/libraries/boost_1_65_0/boost/predef/os/bsd/open.h:

/Users/plewis/Documents/libraries/boost_1_65_0/boost/predef/os/bsd/net.h:

/Users/plewis/Documents/libraries/boost_1_65_0/boost/predef/os/cygwin.h:

/Users/plewis/Documents/libraries/boost_1_65_0/boost/predef/os/haiku.h:

/Users/plewis/Documents/libraries/boost_1_65_0/boost/predef/os/hpux.h:

/Users/plewis/Documents/libraries/boost_1_65_0/boost/predef/os/irix.h:

/Users/plewis/Documents/libraries/boost_1_65_0/boost/predef/os/linux.h:

/Users/plewis/Documents/libraries/boost_1_65_0/boost/predef/os/os400.h:

/Users/plewis/Documents/libraries/boost_1_65_0/boost/predef/os/qnxnto.h:

/Users/plewis/Documents/libraries/boost_1_65_0/boost/predef/os/solaris.h:

/Users/plewis/Documents/libraries/boost_1_65_0/boost/predef/os/unix.h:

/Users/plewis/Documents/libraries/boost_1_65_0/boost/predef/os/vms.h:

/Users/plewis/Documents/libraries/boost_1_65_0/boost/predef/os/windows.h:

/Users/plewis/Documents/libraries/boost_1_65_0/boost/predef/other.h:

/Users/plewis/Documents/libraries/boost_1_65_0/boost/predef/other/endian.h:

/Users/plewis/Documents/libraries/boost_1_65_0/boost/predef/platform.h:

/Users/plewis/Documents/libraries/boost_1_65_0/boost/predef/platform/mingw.h:

/Users/plewis/Documents/libraries/boost_1_65_0/boost/predef/platform/windows_desktop.h:

/Users/plewis/Documents/libraries/boost_1_65_0/boost/predef/platform/windows_store.h:

/Users/plewis/Documents/libraries/boost_1_65_0/boost/predef/platform/windows_phone.h:

/Users/plewis/Documents/libraries/boost_1_65_0/boost/predef/platform/windows_runtime.h:

/Users/plewis/Documents/libraries/boost_1_65_0/boost/predef/platform/ios.h:

/Users/plewis/Documents/libraries/boost_1_65_0/boost/predef/hardware.h:

/Users/plewis/Documents/libraries/boost_1_65_0/boost/predef/hardware/simd.h:

/Users/plewis/Documents/libraries/boost_1_65_0/boost/predef/hardware/simd/x86.h:

/Users/plewis/Documents/libraries/boost_1_65_0/boost/predef/hardware/simd/x86/versions.h:

/Users/plewis/Documents/libraries/boost_1_65_0/boost/predef/hardware/simd/x86_amd.h:

/Users/plewis/Documents/libraries/boost_1_65_0/boost/predef/hardware/simd/x86_amd/versions.h:

/Users/plewis/Documents/libraries/boost_1_65_0/boost/predef/hardware/simd/arm.h:

/Users/plewis/Documents/libraries/boost_1_65_0/boost/predef/hardware/simd/arm/versions.h:

/Users/plewis/Documents/libraries/boost_1_65_0/boost/predef/hardware/simd/ppc.h:

/Users/plewis/Documents/libraries/boost_1_65_0/boost/predef/hardware/simd/ppc/versions.h:

/Users/plewis/Documents/libraries/boost_1_65_0/boost/predef/version.h:

/Users/plewis/Documents/libraries/boost_1_65_0/boost/smart_ptr/detail/operator_bool.hpp:

/Users/plewis/Documents/libraries/boost_1_65_0/boost/smart_ptr/detail/local_sp_deleter.hpp:

/Users/plewis/Documents/libraries/boost_1_65_0/boost/smart_ptr/detail/local_counted_base.hpp:

/Users/plewis/Documents/libraries/boost_1_65_0/boost/format/alt_sstream_impl.hpp:

/Users/plewis/Documents/libraries/boost_1_65_0/boost/format/format_class.hpp:

/Users/plewis/Documents/libraries/boost_1_65_0/boost/format/exceptions.hpp:

/Users/plewis/Documents/libraries/boost_1_65_0/boost/format/format_implementation.hpp:

/Users/plewis/Documents/libraries/boost_1_65_0/boost/format/group.hpp:

/Users/plewis/Documents/libraries/boost_1_65_0/boost/format/feed_args.hpp:

/Users/plewis/Documents/libraries/boost_1_65_0/boost/format/detail/msvc_disambiguater.hpp:

/Users/plewis/Documents/libraries/boost_1_65_0/boost/format/parsing.hpp:

/Users/plewis/Documents/libraries/boost_1_65_0/boost/format/free_funcs.hpp:

/Users/plewis/Documents/libraries/boost_1_65_0/boost/format/detail/unset_macros.hpp:

/Users/plewis/Documents/libraries/boost_1_65_0/boost/range/adaptor/reversed.hpp:

/Users/plewis/Documents/libraries/boost_1_65_0/boost/range/iterator_range.hpp:

/Users/plewis/Documents/libraries/boost_1_65_0/boost/range/iterator_range_core.hpp:

/Users/plewis/Documents/libraries/boost_1_65_0/boost/iterator/iterator_traits.hpp:

/Users/plewis/Documents/libraries/boost_1_65_0/boost/detail/iterator.hpp:

/Users/plewis/Documents/libraries/boost_1_65_0/boost/iterator/iterator_facade.hpp:

/Users/plewis/Documents/libraries/boost_1_65_0/boost/iterator.hpp:

/Users/plewis/Documents/libraries/boost_1_65_0/boost/iterator/interoperable.hpp:

/Users/plewis/Documents/libraries/boost_1_65_0/boost/mpl/bool.hpp:

/Users/plewis/Documents/libraries/boost_1_65_0/boost/mpl/bool_fwd.hpp:

/Users/plewis/Documents/libraries/boost_1_65_0/boost/mpl/aux_/adl_barrier.hpp:

/Users/plewis/Documents/libraries/boost_1_65_0/boost/mpl/aux_/config/adl.hpp:

/Users/plewis/Documents/libraries/boost_1_65_0/boost/mpl/aux_/config/msvc.hpp:

/Users/plewis/Documents/libraries/boost_1_65_0/boost/mpl/aux_/config/intel.hpp:

/Users/plewis/Documents/libraries/boost_1_65_0/boost/mpl/aux_/config/gcc.hpp:

/Users/plewis/Documents/libraries/boost_1_65_0/boost/mpl/aux_/config/workaround.hpp:

/Users/plewis/Documents/libraries/boost_1_65_0/boost/mpl/integral_c_tag.hpp:

/Users/plewis/Documents/libraries/boost_1_65_0/boost/mpl/aux_/config/static_constant.hpp:

/Users/plewis/Documents/libraries/boost_1_65_0/boost/mpl/or.hpp:

/Users/plewis/Documents/libraries/boost_1_65_0/boost/mpl/aux_/config/use_preprocessed.hpp:

/Users/plewis/Documents/libraries/boost_1_65_0/boost/mpl/aux_/nested_type_wknd.hpp:

/Users/plewis/Documents/libraries/boost_1_65_0/boost/mpl/aux_/na_spec.hpp:

/Users/plewis/Documents/libraries/boost_1_65_0/boost/mpl/lambda_fwd.hpp:

/Users/plewis/Documents/libraries/boost_1_65_0/boost/mpl/void_fwd.hpp:

/Users/plewis/Documents/libraries/boost_1_65_0/boost/mpl/aux_/na.hpp:

/Users/plewis/Documents/libraries/boost_1_65_0/boost/mpl/aux_/na_fwd.hpp:

/Users/plewis/Documents/libraries/boost_1_65_0/boost/mpl/aux_/config/ctps.hpp:

/Users/plewis/Documents/libraries/boost_1_65_0/boost/mpl/aux_/config/lambda.hpp:

/Users/plewis/Documents/libraries/boost_1_65_0/boost/mpl/aux_/config/ttp.hpp:

/Users/plewis/Documents/libraries/boost_1_65_0/boost/mpl/int.hpp:

/Users/plewis/Documents/libraries/boost_1_65_0/boost/mpl/int_fwd.hpp:

/Users/plewis/Documents/libraries/boost_1_65_0/boost/mpl/aux_/nttp_decl.hpp:

/Users/plewis/Documents/libraries/boost_1_65_0/boost/mpl/aux_/config/nttp.hpp:

/Users/plewis/Documents/libraries/boost_1_65_0/boost/mpl/aux_/integral_wrapper.hpp:

/Users/plewis/Documents/libraries/boost_1_65_0/boost/mpl/aux_/static_cast.hpp:

/Users/plewis/Documents/libraries/boost_1_65_0/boost/mpl/aux_/lambda_arity_param.hpp:

/Users/plewis/Documents/libraries/boost_1_65_0/boost/mpl/aux_/template_arity_fwd.hpp:

/Users/plewis/Documents/libraries/boost_1_65_0/boost/mpl/aux_/arity.hpp:

/Users/plewis/Documents/libraries/boost_1_65_0/boost/mpl/aux_/config/dtp.hpp:

/Users/plewis/Documents/libraries/boost_1_65_0/boost/mpl/aux_/preprocessor/params.hpp:

/Users/plewis/Documents/libraries/boost_1_65_0/boost/mpl/aux_/config/preprocessor.hpp:

/Users/plewis/Documents/libraries/boost_1_65_0/boost/preprocessor/comma_if.hpp:

/Users/plewis/Documents/libraries/boost_1_65_0/boost/preprocessor/repeat.hpp:

/Users/plewis/Documents/libraries/boost_1_65_0/boost/preprocessor/inc.hpp:

/Users/plewis/Documents/libraries/boost_1_65_0/boost/mpl/aux_/preprocessor/enum.hpp:

/Users/plewis/Documents/libraries/boost_1_65_0/boost/mpl/aux_/preprocessor/def_params_tail.hpp:

/Users/plewis/Documents/libraries/boost_1_65_0/boost/mpl/limits/arity.hpp:

/Users/plewis/Documents/libraries/boost_1_65_0/boost/preprocessor/logical/and.hpp:

/Users/plewis/Documents/libraries/boost_1_65_0/boost/preprocessor/identity.hpp:

/Users/plewis/Documents/libraries/boost_1_65_0/boost/preprocessor/facilities/identity.hpp:

/Users/plewis/Documents/libraries/boost_1_65_0/boost/preprocessor/empty.hpp:

/Users/plewis/Documents/libraries/boost_1_65_0/boost/mpl/aux_/config/eti.hpp:

/Users/plewis/Documents/libraries/boost_1_65_0/boost/mpl/aux_/config/overload_resolution.hpp:

/Users/plewis/Documents/libraries/boost_1_65_0/boost/mpl/aux_/lambda_support.hpp:

/Users/plewis/Documents/libraries/boost_1_65_0/boost/mpl/aux_/include_preprocessed.hpp:

/Users/plewis/Documents/libraries/boost_1_65_0/boost/mpl/aux_/config/compiler.hpp:

/Users/plewis/Documents/libraries/boost_1_65_0/boost/preprocessor/stringize.hpp:

/Users/plewis/Documents/libraries/boost_1_65_0/boost/mpl/aux_/preprocessed/gcc/or.hpp:

/Users/plewis/Documents/libraries/boost_1_65_0/boost/type_traits/is_convertible.hpp:

/Users/plewis/Documents/libraries/boost_1_65_0/boost/iterator/detail/config_def.hpp:

/Users/plewis/Documents/libraries/boost_1_65_0/boost/iterator/detail/config_undef.hpp:

/Users/plewis/Documents/libraries/boost_1_65_0/boost/iterator/iterator_categories.hpp:

/Users/plewis/Documents/libraries/boost_1_65_0/boost/mpl/eval_if.hpp:

/Users/plewis/Documents/libraries/boost_1_65_0/boost/mpl/if.hpp:

/Users/plewis/Documents/libraries/boost_1_65_0/boost/mpl/aux_/value_wknd.hpp:

/Users/plewis/Documents/libraries/boost_1_65_0/boost/mpl/aux_/config/integral.hpp:

/Users/plewis/Documents/libraries/boost_1_65_0/boost/mpl/identity.hpp:

/Users/plewis/Documents/libraries/boost_1_65_0/boost/mpl/placeholders.hpp:

/Users/plewis/Documents/libraries/boost_1_65_0/boost/mpl/arg.hpp:

/Users/plewis/Documents/libraries/boost_1_65_0/boost/mpl/arg_fwd.hpp:

/Users/plewis/Documents/libraries/boost_1_65_0/boost/mpl/aux_/na_assert.hpp:

/Users/plewis/Documents/libraries/boost_1_65_0/boost/mpl/assert.hpp:

/Users/plewis/Documents/libraries/boost_1_65_0/boost/mpl/not.hpp:

/Users/plewis/Documents/libraries/boost_1_65_0/boost/mpl/aux_/yes_no.hpp:

/Users/plewis/Documents/libraries/boost_1_65_0/boost/mpl/aux_/config/arrays.hpp:

/Users/plewis/Documents/libraries/boost_1_65_0/boost/mpl/aux_/config/gpu.hpp:

/Users/plewis/Documents/libraries/boost_1_65_0/boost/mpl/aux_/config/pp_counter.hpp:

/Users/plewis/Documents/libraries/boost_1_65_0/boost/mpl/aux_/arity_spec.hpp:

/Users/plewis/Documents/libraries/boost_1_65_0/boost/mpl/aux_/arg_typedef.hpp:

/Users/plewis/Documents/libraries/boost_1_65_0/boost/mpl/aux_/preprocessed/gcc/arg.hpp:

/Users/plewis/Documents/libraries/boost_1_65_0/boost/mpl/aux_/preprocessed/gcc/placeholders.hpp:

/Users/plewis/Documents/libraries/boost_1_65_0/boost/iterator/detail/facade_iterator_category.hpp:

/Users/plewis/Documents/libraries/boost_1_65_0/boost/mpl/and.hpp:

/Users/plewis/Documents/libraries/boost_1_65_0/boost/mpl/aux_/preprocessed/gcc/and.hpp:

/Users/plewis/Documents/libraries/boost_1_65_0/boost/detail/indirect_traits.hpp:

/Users/plewis/Documents/libraries/boost_1_65_0/boost/type_traits/remove_pointer.hpp:

/Users/plewis/Documents/libraries/boost_1_65_0/boost/iterator/detail/enable_if.hpp:

/Users/plewis/Documents/libraries/boost_1_65_0/boost/utility/addressof.hpp:

/Users/plewis/Documents/libraries/boost_1_65_0/boost/type_traits/add_const.hpp:

/Users/plewis/Documents/libraries/boost_1_65_0/boost/type_traits/add_lvalue_reference.hpp:

/Users/plewis/Documents/libraries/boost_1_65_0/boost/type_traits/add_reference.hpp:

/Users/plewis/Documents/libraries/boost_1_65_0/boost/mpl/always.hpp:

/Users/plewis/Documents/libraries/boost_1_65_0/boost/mpl/aux_/preprocessor/default_params.hpp:

/Users/plewis/Documents/libraries/boost_1_65_0/boost/mpl/apply.hpp:

/Users/plewis/Documents/libraries/boost_1_65_0/boost/mpl/apply_fwd.hpp:

/Users/plewis/Documents/libraries/boost_1_65_0/boost/mpl/aux_/preprocessed/gcc/apply_fwd.hpp:

/Users/plewis/Documents/libraries/boost_1_65_0/boost/mpl/apply_wrap.hpp:

/Users/plewis/Documents/libraries/boost_1_65_0/boost/mpl/aux_/has_apply.hpp:

/Users/plewis/Documents/libraries/boost_1_65_0/boost/mpl/has_xxx.hpp:

/Users/plewis/Documents/libraries/boost_1_65_0/boost/mpl/aux_/type_wrapper.hpp:

/Users/plewis/Documents/libraries/boost_1_65_0/boost/mpl/aux_/config/has_xxx.hpp:

/Users/plewis/Documents/libraries/boost_1_65_0/boost/mpl/aux_/config/msvc_typename.hpp:

/Users/plewis/Documents/libraries/boost_1_65_0/boost/preprocessor/array/elem.hpp:

/Users/plewis/Documents/libraries/boost_1_65_0/boost/preprocessor/array/data.hpp:

/Users/plewis/Documents/libraries/boost_1_65_0/boost/preprocessor/array/size.hpp:

/Users/plewis/Documents/libraries/boost_1_65_0/boost/preprocessor/repetition/enum_trailing_params.hpp:

/Users/plewis/Documents/libraries/boost_1_65_0/boost/mpl/aux_/config/has_apply.hpp:

/Users/plewis/Documents/libraries/boost_1_65_0/boost/mpl/aux_/msvc_never_true.hpp:

/Users/plewis/Documents/libraries/boost_1_65_0/boost/mpl/aux_/preprocessed/gcc/apply_wrap.hpp:

/Users/plewis/Documents/libraries/boost_1_65_0/boost/mpl/lambda.hpp:

/Users/plewis/Documents/libraries/boost_1_65_0/boost/mpl/bind.hpp:

/Users/plewis/Documents/libraries/boost_1_65_0/boost/mpl/bind_fwd.hpp:

/Users/plewis/Documents/libraries/boost_1_65_0/boost/mpl/aux_/config/bind.hpp:

/Users/plewis/Documents/libraries/boost_1_65_0/boost/mpl/aux_/preprocessed/gcc/bind_fwd.hpp:

/Users/plewis/Documents/libraries/boost_1_65_0/boost/mpl/next.hpp:

/Users/plewis/Documents/libraries/boost_1_65_0/boost/mpl/next_prior.hpp:

/Users/plewis/Documents/libraries/boost_1_65_0/boost/mpl/aux_/common_name_wknd.hpp:

/Users/plewis/Documents/libraries/boost_1_65_0/boost/mpl/protect.hpp:

/Users/plewis/Documents/libraries/boost_1_65_0/boost/mpl/aux_/preprocessed/gcc/bind.hpp:

/Users/plewis/Documents/libraries/boost_1_65_0/boost/mpl/aux_/full_lambda.hpp:

/Users/plewis/Documents/libraries/boost_1_65_0/boost/mpl/quote.hpp:

/Users/plewis/Documents/libraries/boost_1_65_0/boost/mpl/void.hpp:

/Users/plewis/Documents/libraries/boost_1_65_0/boost/mpl/aux_/has_type.hpp:

/Users/plewis/Documents/libraries/boost_1_65_0/boost/mpl/aux_/config/bcc.hpp:

/Users/plewis/Documents/libraries/boost_1_65_0/boost/mpl/aux_/preprocessed/gcc/quote.hpp:

/Users/plewis/Documents/libraries/boost_1_65_0/boost/mpl/aux_/template_arity.hpp:

/Users/plewis/Documents/libraries/boost_1_65_0/boost/mpl/aux_/preprocessed/gcc/template_arity.hpp:

/Users/plewis/Documents/libraries/boost_1_65_0/boost/mpl/aux_/preprocessed/gcc/full_lambda.hpp:

/Users/plewis/Documents/libraries/boost_1_65_0/boost/mpl/aux_/preprocessed/gcc/apply.hpp:

/Users/plewis/Documents/libraries/boost_1_65_0/boost/type_traits/is_abstract.hpp:

/Users/plewis/Documents/libraries/boost_1_65_0/boost/range/functions.hpp:

/Users/plewis/Documents/libraries/boost_1_65_0/boost/range/begin.hpp:

/Users/plewis/Documents/libraries/boost_1_65_0/boost/range/config.hpp:

/Users/plewis/Documents/libraries/boost_1_65_0/boost/range/iterator.hpp:

/Users/plewis/Documents/libraries/boost_1_65_0/boost/range/range_fwd.hpp:

/Users/plewis/Documents/libraries/boost_1_65_0/boost/range/mutable_iterator.hpp:

/Users/plewis/Documents/libraries/boost_1_65_0/boost/range/detail/extract_optional_type.hpp:

/Users/plewis/Documents/libraries/boost_1_65_0/boost/range/detail/msvc_has_iterator_workaround.hpp:

/Users/plewis/Documents/libraries/boost_1_65_0/boost/range/const_iterator.hpp:

/Users/plewis/Documents/libraries/boost_1_65_0/boost/range/end.hpp:

/Users/plewis/Documents/libraries/boost_1_65_0/boost/range/detail/implementation_help.hpp:

/Users/plewis/Documents/libraries/boost_1_65_0/boost/range/detail/common.hpp:

/Users/plewis/Documents/libraries/boost_1_65_0/boost/range/detail/sfinae.hpp:

/Users/plewis/Documents/libraries/boost_1_65_0/boost/range/size.hpp:

/Users/plewis/Documents/libraries/boost_1_65_0/boost/range/size_type.hpp:

/Users/plewis/Documents/libraries/boost_1_65_0/boost/range/difference_type.hpp:

/Users/plewis/Documents/libraries/boost_1_65_0/boost/range/has_range_iterator.hpp:

/Users/plewis/Documents/libraries/boost_1_65_0/boost/range/concepts.hpp:

/Users/plewis/Documents/libraries/boost_1_65_0/boost/concept_check.hpp:

/Users/plewis/Documents/libraries/boost_1_65_0/boost/concept/assert.hpp:

/Users/plewis/Documents/libraries/boost_1_65_0/boost/concept/detail/general.hpp:

/Users/plewis/Documents/libraries/boost_1_65_0/boost/concept/detail/backward_compatibility.hpp:

/Users/plewis/Documents/libraries/boost_1_65_0/boost/concept/detail/has_constraints.hpp:

/Users/plewis/Documents/libraries/boost_1_65_0/boost/type_traits/conversion_traits.hpp:

/Users/plewis/Documents/libraries/boost_1_65_0/boost/concept/usage.hpp:

/Users/plewis/Documents/libraries/boost_1_65_0/boost/concept/detail/concept_def.hpp:

/Users/plewis/Documents/libraries/boost_1_65_0/boost/preprocessor/seq/for_each_i.hpp:

/Users/plewis/Documents/libraries/boost_1_65_0/boost/preprocessor/repetition/for.hpp:

/Users/plewis/Documents/libraries/boost_1_65_0/boost/preprocessor/repetition/detail/for.hpp:

/Users/plewis/Documents/libraries/boost_1_65_0/boost/preprocessor/seq/seq.hpp:

/Users/plewis/Documents/libraries/boost_1_65_0/boost/preprocessor/seq/elem.hpp:

/Users/plewis/Documents/libraries/boost_1_65_0/boost/preprocessor/seq/size.hpp:

/Users/plewis/Documents/libraries/boost_1_65_0/boost/preprocessor/seq/detail/is_empty.hpp:

/Users/plewis/Documents/libraries/boost_1_65_0/boost/preprocessor/seq/enum.hpp:

/Users/plewis/Documents/libraries/boost_1_65_0/boost/concept/detail/concept_undef.hpp:

/Users/plewis/Documents/libraries/boost_1_65_0/boost/iterator/iterator_concepts.hpp:

/Users/plewis/Documents/libraries/boost_1_65_0/boost/range/value_type.hpp:

/Users/plewis/Documents/libraries/boost_1_65_0/boost/range/detail/misc_concept.hpp:

/Users/plewis/Documents/libraries/boost_1_65_0/boost/type_traits/make_unsigned.hpp:

/Users/plewis/Documents/libraries/boost_1_65_0/boost/type_traits/is_signed.hpp:

/Users/plewis/Documents/libraries/boost_1_65_0/boost/type_traits/is_unsigned.hpp:

/Users/plewis/Documents/libraries/boost_1_65_0/boost/type_traits/add_volatile.hpp:

/Users/plewis/Documents/libraries/boost_1_65_0/boost/range/detail/has_member_size.hpp:

/Users/plewis/Documents/libraries/boost_1_65_0/boost/utility.hpp:

/Users/plewis/Documents/libraries/boost_1_65_0/boost/utility/binary.hpp:

/Users/plewis/Documents/libraries/boost_1_65_0/boost/preprocessor/control/deduce_d.hpp:

/Users/plewis/Documents/libraries/boost_1_65_0/boost/preprocessor/seq/cat.hpp:

/Users/plewis/Documents/libraries/boost_1_65_0/boost/preprocessor/seq/fold_left.hpp:

/Users/plewis/Documents/libraries/boost_1_65_0/boost/preprocessor/seq/transform.hpp:

/Users/plewis/Documents/libraries/boost_1_65_0/boost/preprocessor/arithmetic/mod.hpp:

/Users/plewis/Documents/libraries/boost_1_65_0/boost/preprocessor/arithmetic/detail/div_base.hpp:

/Users/plewis/Documents/libraries/boost_1_65_0/boost/preprocessor/comparison/less_equal.hpp:

/Users/plewis/Documents/libraries/boost_1_65_0/boost/preprocessor/logical/not.hpp:

/Users/plewis/Documents/libraries/boost_1_65_0/boost/utility/identity_type.hpp:

/Users/plewis/Documents/libraries/boost_1_65_0/boost/type_traits/function_traits.hpp:

/Users/plewis/Documents/libraries/boost_1_65_0/boost/core/noncopyable.hpp:

/Users/plewis/Documents/libraries/boost_1_65_0/boost/next_prior.hpp:

/Users/plewis/Documents/libraries/boost_1_65_0/boost/type_traits/has_plus.hpp:

/Users/plewis/Documents/libraries/boost_1_65_0/boost/type_traits/detail/has_binary_operator.hpp:

/Users/plewis/Documents/libraries/boost_1_65_0/boost/type_traits/is_fundamental.hpp:

/Users/plewis/Documents/libraries/boost_1_65_0/boost/type_traits/has_plus_assign.hpp:

/Users/plewis/Documents/libraries/boost_1_65_0/boost/type_traits/has_minus.hpp:

/Users/plewis/Documents/libraries/boost_1_65_0/boost/type_traits/has_minus_assign.hpp:

/Users/plewis/Documents/libraries/boost_1_65_0/boost/iterator/advance.hpp:

/Users/plewis/Documents/libraries/boost_1_65_0/boost/iterator/reverse_iterator.hpp:

/Users/plewis/Documents/libraries/boost_1_65_0/boost/iterator/iterator_adaptor.hpp:

/Users/plewis/Documents/libraries/boost_1_65_0/boost/range/distance.hpp:

/Users/plewis/Documents/libraries/boost_1_65_0/boost/range/empty.hpp:

/Users/plewis/Documents/libraries/boost_1_65_0/boost/range/rbegin.hpp:

/Users/plewis/Documents/libraries/boost_1_65_0/boost/range/reverse_iterator.hpp:

/Users/plewis/Documents/libraries/boost_1_65_0/boost/range/rend.hpp:

/Users/plewis/Documents/libraries/boost_1_65_0/boost/range/algorithm/equal.hpp:

/Users/plewis/Documents/libraries/boost_1_65_0/boost/range/detail/safe_bool.hpp:

/Users/plewis/Documents/libraries/boost_1_65_0/boost/range/iterator_range_io.hpp:

/Users/plewis/Documents/libraries/boost_1_65_0/boost/algorithm/string/replace.hpp:

/Users/plewis/Documents/libraries/boost_1_65_0/boost/algorithm/string/config.hpp:

/Users/plewis/Documents/libraries/boost_1_65_0/boost/algorithm/string/find_format.hpp:

/Applications/Xcode.app/Contents/Developer/Toolchains/XcodeDefault.xctoolchain/usr/include/c++/v1/deque:

/Users/plewis/Documents/libraries/boost_1_65_0/boost/range/as_literal.hpp:

/Users/plewis/Documents/libraries/boost_1_65_0/boost/range/detail/str_types.hpp:

/Users/plewis/Documents/libraries/boost_1_65_0/boost/algorithm/string/concept.hpp:

/Users/plewis/Documents/libraries/boost_1_65_0/boost/algorithm/string/detail/find_format.hpp:

/Users/plewis/Documents/libraries/boost_1_65_0/boost/algorithm/string/detail/find_format_store.hpp:

/Users/plewis/Documents/libraries/boost_1_65_0/boost/algorithm/string/detail/replace_storage.hpp:

/Users/plewis/Documents/libraries/boost_1_65_0/boost/algorithm/string/sequence_traits.hpp:

/Users/plewis/Documents/libraries/boost_1_65_0/boost/algorithm/string/yes_no_type.hpp:

/Users/plewis/Documents/libraries/boost_1_65_0/boost/algorithm/string/detail/sequence.hpp:

/Users/plewis/Documents/libraries/boost_1_65_0/boost/mpl/logical.hpp:

/Users/plewis/Documents/libraries/boost_1_65_0/boost/algorithm/string/detail/find_format_all.hpp:

/Users/plewis/Documents/libraries/boost_1_65_0/boost/algorithm/string/finder.hpp:

/Users/plewis/Documents/libraries/boost_1_65_0/boost/algorithm/string/constants.hpp:

/Users/plewis/Documents/libraries/boost_1_65_0/boost/algorithm/string/detail/finder.hpp:

/Users/plewis/Documents/libraries/boost_1_65_0/boost/algorithm/string/compare.hpp:

/Users/plewis/Documents/libraries/boost_1_65_0/boost/algorithm/string/formatter.hpp:

/Users/plewis/Documents/libraries/boost_1_65_0/boost/algorithm/string/detail/formatter.hpp:

/Users/plewis/Documents/libraries/boost_1_65_0/boost/algorithm/string/detail/util.hpp:

split.hpp:

tree_manip.hpp:

/Applications/Xcode.app/Contents/Developer/Toolchains/XcodeDefault.xctoolchain/usr/include/c++/v1/stack:

/Applications/Xcode.app/Contents/Developer/Toolchains/XcodeDefault.xctoolchain/usr/include/c++/v1/queue:

/Applications/Xcode.app/Contents/Developer/Toolchains/XcodeDefault.xctoolchain/usr/include/c++/v1/regex:

tree.hpp:

node.hpp:

xstrom.hpp:

/usr/local/include/ncl/nxsmultiformat.h:

/usr/local/include/ncl/nxsdefs.h:

/Applications/Xcode.app/Contents/Developer/Toolchains/XcodeDefault.xctoolchain/usr/include/c++/v1/list:

/usr/local/include/ncl/nxspublicblocks.h:

/usr/local/include/ncl/nxsblock.h:

/usr/local/include/ncl/nxsexception.h:

/usr/local/include/ncl/nxsstring.h:

/usr/local/include/ncl/nxstoken.h:

/usr/local/include/ncl/nxsassumptionsblock.h:

/usr/local/include/ncl/nxstreesblock.h:

/Applications/Xcode.app/Contents/Developer/Toolchains/XcodeDefault.xctoolchain/usr/include/c++/v1/cfloat:

/Applications/Xcode.app/Contents/Developer/Toolchains/XcodeDefault.xctoolchain/usr/include/c++/v1/float.h:

/Applications/Xcode.app/Contents/Developer/Toolchains/XcodeDefault.xctoolchain/usr/lib/clang/9.1.0/include/float.h:

/Applications/Xcode.app/Contents/Developer/Platforms/MacOSX.platform/Developer/SDKs/MacOSX10.13.sdk/usr/include/float.h:

/usr/local/include/ncl/nxstaxablock.h:

/usr/local/include/ncl/nxscharactersblock.h:

/Applications/Xcode.app/Contents/Developer/Toolchains/XcodeDefault.xctoolchain/usr/include/c++/v1/sstream:

/usr/local/include/ncl/nxsdiscretedatum.h:

/usr/local/include/ncl/nxsdatablock.h:

/usr/local/include/ncl/nxsdistancesblock.h:

/usr/local/include/ncl/nxsdistancedatum.h:

/usr/local/include/ncl/nxstaxaassociationblock.h:

/usr/local/include/ncl/nxsunalignedblock.h:

/usr/local/include/ncl/nxsreader.h:

data.hpp:

/Applications/Xcode.app/Contents/Developer/Toolchains/XcodeDefault.xctoolchain/usr/include/c++/v1/numeric:

/Users/plewis/Documents/libraries/boost_1_65_0/boost/program_options.hpp:

/Users/plewis/Documents/libraries/boost_1_65_0/boost/program_options/options_description.hpp:

/Users/plewis/Documents/libraries/boost_1_65_0/boost/program_options/config.hpp:

/Users/plewis/Documents/libraries/boost_1_65_0/boost/config/auto_link.hpp:

/Users/plewis/Documents/libraries/boost_1_65_0/boost/program_options/errors.hpp:

/Users/plewis/Documents/libraries/boost_1_65_0/boost/program_options/value_semantic.hpp:

/Users/plewis/Documents/libraries/boost_1_65_0/boost/any.hpp:

/Users/plewis/Documents/libraries/boost_1_65_0/boost/type_index.hpp:

/Users/plewis/Documents/libraries/boost_1_65_0/boost/type_index/stl_type_index.hpp:

/Users/plewis/Documents/libraries/boost_1_65_0/boost/type_index/type_index_facade.hpp:

/Users/plewis/Documents/libraries/boost_1_65_0/boost/functional/hash.hpp:

/Users/plewis/Documents/libraries/boost_1_65_0/boost/functional/hash/hash.hpp:

/Users/plewis/Documents/libraries/boost_1_65_0/boost/functional/hash/hash_fwd.hpp:

/Users/plewis/Documents/libraries/boost_1_65_0/boost/functional/hash/detail/hash_float.hpp:

/Users/plewis/Documents/libraries/boost_1_65_0/boost/functional/hash/detail/float_functions.hpp:

/Users/plewis/Documents/libraries/boost_1_65_0/boost/config/no_tr1/cmath.hpp:

/Users/plewis/Documents/libraries/boost_1_65_0/boost/functional/hash/detail/limits.hpp:

/Users/plewis/Documents/libraries/boost_1_65_0/boost/integer/static_log2.hpp:

/Users/plewis/Documents/libraries/boost_1_65_0/boost/integer_fwd.hpp:

/Applications/Xcode.app/Contents/Developer/Toolchains/XcodeDefault.xctoolchain/usr/include/c++/v1/typeindex:

/Users/plewis/Documents/libraries/boost_1_65_0/boost/functional/hash/extensions.hpp:

/Users/plewis/Documents/libraries/boost_1_65_0/boost/detail/container_fwd.hpp:

/Applications/Xcode.app/Contents/Developer/Toolchains/XcodeDefault.xctoolchain/usr/include/c++/v1/complex:

/Applications/Xcode.app/Contents/Developer/Toolchains/XcodeDefault.xctoolchain/usr/include/c++/v1/array:

/Users/plewis/Documents/libraries/boost_1_65_0/boost/function/function1.hpp:

/Users/plewis/Documents/libraries/boost_1_65_0/boost/function/detail/maybe_include.hpp:

/Users/plewis/Documents/libraries/boost_1_65_0/boost/function/function_template.hpp:

/Users/plewis/Documents/libraries/boost_1_65_0/boost/function/detail/prologue.hpp:

/Users/plewis/Documents/libraries/boost_1_65_0/boost/config/no_tr1/functional.hpp:

/Users/plewis/Documents/libraries/boost_1_65_0/boost/function/function_base.hpp:

/Users/plewis/Documents/libraries/boost_1_65_0/boost/integer.hpp:

/Users/plewis/Documents/libraries/boost_1_65_0/boost/integer_traits.hpp:

/Users/plewis/Documents/libraries/boost_1_65_0/boost/type_traits/has_trivial_copy.hpp:

/Users/plewis/Documents/libraries/boost_1_65_0/boost/type_traits/is_copy_constructible.hpp:

/Users/plewis/Documents/libraries/boost_1_65_0/boost/type_traits/has_trivial_destructor.hpp:

/Users/plewis/Documents/libraries/boost_1_65_0/boost/type_traits/composite_traits.hpp:

/Users/plewis/Documents/libraries/boost_1_65_0/boost/type_traits/is_union.hpp:

/Users/plewis/Documents/libraries/boost_1_65_0/boost/ref.hpp:

/Users/plewis/Documents/libraries/boost_1_65_0/boost/core/ref.hpp:

/Users/plewis/Documents/libraries/boost_1_65_0/boost/function_equal.hpp:

/Users/plewis/Documents/libraries/boost_1_65_0/boost/function/function_fwd.hpp:

/Users/plewis/Documents/libraries/boost_1_65_0/boost/mem_fn.hpp:

/Users/plewis/Documents/libraries/boost_1_65_0/boost/bind/mem_fn.hpp:

/Users/plewis/Documents/libraries/boost_1_65_0/boost/get_pointer.hpp:

/Users/plewis/Documents/libraries/boost_1_65_0/boost/bind/mem_fn_template.hpp:

/Users/plewis/Documents/libraries/boost_1_65_0/boost/bind/mem_fn_cc.hpp:

/Users/plewis/Documents/libraries/boost_1_65_0/boost/preprocessor/enum.hpp:

/Users/plewis/Documents/libraries/boost_1_65_0/boost/preprocessor/repetition/enum.hpp:

/Users/plewis/Documents/libraries/boost_1_65_0/boost/preprocessor/enum_params.hpp:

/Users/plewis/Documents/libraries/boost_1_65_0/boost/detail/no_exceptions_support.hpp:

/Users/plewis/Documents/libraries/boost_1_65_0/boost/core/no_exceptions_support.hpp:

/Users/plewis/Documents/libraries/boost_1_65_0/boost/lexical_cast.hpp:

/Users/plewis/Documents/libraries/boost_1_65_0/boost/lexical_cast/bad_lexical_cast.hpp:

/Users/plewis/Documents/libraries/boost_1_65_0/boost/lexical_cast/try_lexical_convert.hpp:

/Users/plewis/Documents/libraries/boost_1_65_0/boost/lexical_cast/detail/is_character.hpp:

/Users/plewis/Documents/libraries/boost_1_65_0/boost/lexical_cast/detail/converter_numeric.hpp:

/Users/plewis/Documents/libraries/boost_1_65_0/boost/type_traits/is_float.hpp:

/Users/plewis/Documents/libraries/boost_1_65_0/boost/numeric/conversion/cast.hpp:

/Users/plewis/Documents/libraries/boost_1_65_0/boost/numeric/conversion/converter.hpp:

/Users/plewis/Documents/libraries/boost_1_65_0/boost/numeric/conversion/conversion_traits.hpp:

/Users/plewis/Documents/libraries/boost_1_65_0/boost/numeric/conversion/detail/conversion_traits.hpp:

/Users/plewis/Documents/libraries/boost_1_65_0/boost/numeric/conversion/detail/meta.hpp:

/Users/plewis/Documents/libraries/boost_1_65_0/boost/mpl/equal_to.hpp:

/Users/plewis/Documents/libraries/boost_1_65_0/boost/mpl/aux_/comparison_op.hpp:

/Users/plewis/Documents/libraries/boost_1_65_0/boost/mpl/aux_/numeric_op.hpp:

/Users/plewis/Documents/libraries/boost_1_65_0/boost/mpl/numeric_cast.hpp:

/Users/plewis/Documents/libraries/boost_1_65_0/boost/mpl/tag.hpp:

/Users/plewis/Documents/libraries/boost_1_65_0/boost/mpl/aux_/has_tag.hpp:

/Users/plewis/Documents/libraries/boost_1_65_0/boost/mpl/aux_/numeric_cast_utils.hpp:

/Users/plewis/Documents/libraries/boost_1_65_0/boost/mpl/aux_/config/forwarding.hpp:

/Users/plewis/Documents/libraries/boost_1_65_0/boost/mpl/aux_/msvc_eti_base.hpp:

/Users/plewis/Documents/libraries/boost_1_65_0/boost/mpl/aux_/is_msvc_eti_arg.hpp:

/Users/plewis/Documents/libraries/boost_1_65_0/boost/mpl/aux_/preprocessed/gcc/equal_to.hpp:

/Users/plewis/Documents/libraries/boost_1_65_0/boost/numeric/conversion/detail/int_float_mixture.hpp:

/Users/plewis/Documents/libraries/boost_1_65_0/boost/numeric/conversion/int_float_mixture_enum.hpp:

/Users/plewis/Documents/libraries/boost_1_65_0/boost/mpl/integral_c.hpp:

/Users/plewis/Documents/libraries/boost_1_65_0/boost/mpl/integral_c_fwd.hpp:

/Users/plewis/Documents/libraries/boost_1_65_0/boost/numeric/conversion/detail/sign_mixture.hpp:

/Users/plewis/Documents/libraries/boost_1_65_0/boost/numeric/conversion/sign_mixture_enum.hpp:

/Users/plewis/Documents/libraries/boost_1_65_0/boost/numeric/conversion/detail/udt_builtin_mixture.hpp:

/Users/plewis/Documents/libraries/boost_1_65_0/boost/numeric/conversion/udt_builtin_mixture_enum.hpp:

/Users/plewis/Documents/libraries/boost_1_65_0/boost/numeric/conversion/detail/is_subranged.hpp:

/Users/plewis/Documents/libraries/boost_1_65_0/boost/mpl/multiplies.hpp:

/Users/plewis/Documents/libraries/boost_1_65_0/boost/mpl/times.hpp:

/Users/plewis/Documents/libraries/boost_1_65_0/boost/mpl/aux_/arithmetic_op.hpp:

/Users/plewis/Documents/libraries/boost_1_65_0/boost/mpl/aux_/largest_int.hpp:

/Users/plewis/Documents/libraries/boost_1_65_0/boost/mpl/aux_/preprocessed/gcc/times.hpp:

/Users/plewis/Documents/libraries/boost_1_65_0/boost/mpl/less.hpp:

/Users/plewis/Documents/libraries/boost_1_65_0/boost/mpl/aux_/preprocessed/gcc/less.hpp:

/Users/plewis/Documents/libraries/boost_1_65_0/boost/numeric/conversion/converter_policies.hpp:

/Users/plewis/Documents/libraries/boost_1_65_0/boost/numeric/conversion/detail/converter.hpp:

/Users/plewis/Documents/libraries/boost_1_65_0/boost/numeric/conversion/bounds.hpp:

/Users/plewis/Documents/libraries/boost_1_65_0/boost/numeric/conversion/detail/bounds.hpp:

/Users/plewis/Documents/libraries/boost_1_65_0/boost/numeric/conversion/numeric_cast_traits.hpp:

/Users/plewis/Documents/libraries/boost_1_65_0/boost/numeric/conversion/detail/numeric_cast_traits.hpp:

/Users/plewis/Documents/libraries/boost_1_65_0/boost/numeric/conversion/detail/preprocessed/numeric_cast_traits_common.hpp:

/Users/plewis/Documents/libraries/boost_1_65_0/boost/numeric/conversion/detail/preprocessed/numeric_cast_traits_long_long.hpp:

/Users/plewis/Documents/libraries/boost_1_65_0/boost/lexical_cast/detail/converter_lexical.hpp:

/Users/plewis/Documents/libraries/boost_1_65_0/boost/type_traits/has_left_shift.hpp:

/Users/plewis/Documents/libraries/boost_1_65_0/boost/type_traits/has_right_shift.hpp:

/Users/plewis/Documents/libraries/boost_1_65_0/boost/detail/lcast_precision.hpp:

/Users/plewis/Documents/libraries/boost_1_65_0/boost/lexical_cast/detail/widest_char.hpp:

/Users/plewis/Documents/libraries/boost_1_65_0/boost/array.hpp:

/Users/plewis/Documents/libraries/boost_1_65_0/boost/swap.hpp:

/Users/plewis/Documents/libraries/boost_1_65_0/boost/container/container_fwd.hpp:

/Users/plewis/Documents/libraries/boost_1_65_0/boost/container/detail/std_fwd.hpp:

/Users/plewis/Documents/libraries/boost_1_65_0/boost/move/detail/std_ns_begin.hpp:

/Users/plewis/Documents/libraries/boost_1_65_0/boost/move/detail/std_ns_end.hpp:

/Users/plewis/Documents/libraries/boost_1_65_0/boost/lexical_cast/detail/converter_lexical_streams.hpp:

/Users/plewis/Documents/libraries/boost_1_65_0/boost/lexical_cast/detail/lcast_char_constants.hpp:

/Users/plewis/Documents/libraries/boost_1_65_0/boost/lexical_cast/detail/lcast_unsigned_converters.hpp:

/Users/plewis/Documents/libraries/boost_1_65_0/boost/noncopyable.hpp:

/Users/plewis/Documents/libraries/boost_1_65_0/boost/lexical_cast/detail/inf_nan.hpp:

/Users/plewis/Documents/libraries/boost_1_65_0/boost/math/special_functions/sign.hpp:

/Users/plewis/Documents/libraries/boost_1_65_0/boost/math/tools/config.hpp:

/Users/plewis/Documents/libraries/boost_1_65_0/boost/math/tools/user.hpp:

/Users/plewis/Documents/libraries/boost_1_65_0/boost/math/special_functions/math_fwd.hpp:

/Users/plewis/Documents/libraries/boost_1_65_0/boost/math/special_functions/detail/round_fwd.hpp:

/Users/plewis/Documents/libraries/boost_1_65_0/boost/math/tools/promotion.hpp:

/Users/plewis/Documents/libraries/boost_1_65_0/boost/math/policies/policy.hpp:

/Users/plewis/Documents/libraries/boost_1_65_0/boost/mpl/list.hpp:

/Users/plewis/Documents/libraries/boost_1_65_0/boost/mpl/limits/list.hpp:

/Users/plewis/Documents/libraries/boost_1_65_0/boost/mpl/list/list20.hpp:

/Users/plewis/Documents/libraries/boost_1_65_0/boost/mpl/list/list10.hpp:

/Users/plewis/Documents/libraries/boost_1_65_0/boost/mpl/list/list0.hpp:

/Users/plewis/Documents/libraries/boost_1_65_0/boost/mpl/long.hpp:

/Users/plewis/Documents/libraries/boost_1_65_0/boost/mpl/long_fwd.hpp:

/Users/plewis/Documents/libraries/boost_1_65_0/boost/mpl/list/aux_/push_front.hpp:

/Users/plewis/Documents/libraries/boost_1_65_0/boost/mpl/push_front_fwd.hpp:

/Users/plewis/Documents/libraries/boost_1_65_0/boost/mpl/list/aux_/item.hpp:

/Users/plewis/Documents/libraries/boost_1_65_0/boost/mpl/list/aux_/tag.hpp:

/Users/plewis/Documents/libraries/boost_1_65_0/boost/mpl/list/aux_/pop_front.hpp:

/Users/plewis/Documents/libraries/boost_1_65_0/boost/mpl/pop_front_fwd.hpp:

/Users/plewis/Documents/libraries/boost_1_65_0/boost/mpl/list/aux_/push_back.hpp:

/Users/plewis/Documents/libraries/boost_1_65_0/boost/mpl/push_back_fwd.hpp:

/Users/plewis/Documents/libraries/boost_1_65_0/boost/mpl/list/aux_/front.hpp:

/Users/plewis/Documents/libraries/boost_1_65_0/boost/mpl/front_fwd.hpp:

/Users/plewis/Documents/libraries/boost_1_65_0/boost/mpl/list/aux_/clear.hpp:

/Users/plewis/Documents/libraries/boost_1_65_0/boost/mpl/clear_fwd.hpp:

/Users/plewis/Documents/libraries/boost_1_65_0/boost/mpl/list/aux_/O1_size.hpp:

/Users/plewis/Documents/libraries/boost_1_65_0/boost/mpl/O1_size_fwd.hpp:

/Users/plewis/Documents/libraries/boost_1_65_0/boost/mpl/list/aux_/size.hpp:

/Users/plewis/Documents/libraries/boost_1_65_0/boost/mpl/size_fwd.hpp:

/Users/plewis/Documents/libraries/boost_1_65_0/boost/mpl/list/aux_/empty.hpp:

/Users/plewis/Documents/libraries/boost_1_65_0/boost/mpl/empty_fwd.hpp:

/Users/plewis/Documents/libraries/boost_1_65_0/boost/mpl/list/aux_/begin_end.hpp:

/Users/plewis/Documents/libraries/boost_1_65_0/boost/mpl/begin_end_fwd.hpp:

/Users/plewis/Documents/libraries/boost_1_65_0/boost/mpl/list/aux_/iterator.hpp:

/Users/plewis/Documents/libraries/boost_1_65_0/boost/mpl/iterator_tags.hpp:

/Users/plewis/Documents/libraries/boost_1_65_0/boost/mpl/deref.hpp:

/Users/plewis/Documents/libraries/boost_1_65_0/boost/mpl/aux_/msvc_type.hpp:

/Users/plewis/Documents/libraries/boost_1_65_0/boost/mpl/aux_/lambda_spec.hpp:

/Users/plewis/Documents/libraries/boost_1_65_0/boost/mpl/list/aux_/include_preprocessed.hpp:

/Users/plewis/Documents/libraries/boost_1_65_0/boost/mpl/list/aux_/preprocessed/plain/list10.hpp:

/Users/plewis/Documents/libraries/boost_1_65_0/boost/mpl/list/aux_/preprocessed/plain/list20.hpp:

/Users/plewis/Documents/libraries/boost_1_65_0/boost/mpl/aux_/preprocessed/gcc/list.hpp:

/Users/plewis/Documents/libraries/boost_1_65_0/boost/mpl/contains.hpp:

/Users/plewis/Documents/libraries/boost_1_65_0/boost/mpl/contains_fwd.hpp:

/Users/plewis/Documents/libraries/boost_1_65_0/boost/mpl/sequence_tag.hpp:

/Users/plewis/Documents/libraries/boost_1_65_0/boost/mpl/sequence_tag_fwd.hpp:

/Users/plewis/Documents/libraries/boost_1_65_0/boost/mpl/aux_/has_begin.hpp:

/Users/plewis/Documents/libraries/boost_1_65_0/boost/mpl/aux_/contains_impl.hpp:

/Users/plewis/Documents/libraries/boost_1_65_0/boost/mpl/begin_end.hpp:

/Users/plewis/Documents/libraries/boost_1_65_0/boost/mpl/aux_/begin_end_impl.hpp:

/Users/plewis/Documents/libraries/boost_1_65_0/boost/mpl/aux_/traits_lambda_spec.hpp:

/Users/plewis/Documents/libraries/boost_1_65_0/boost/mpl/find.hpp:

/Users/plewis/Documents/libraries/boost_1_65_0/boost/mpl/find_if.hpp:

/Users/plewis/Documents/libraries/boost_1_65_0/boost/mpl/aux_/find_if_pred.hpp:

/Users/plewis/Documents/libraries/boost_1_65_0/boost/mpl/aux_/iter_apply.hpp:

/Users/plewis/Documents/libraries/boost_1_65_0/boost/mpl/iter_fold_if.hpp:

/Users/plewis/Documents/libraries/boost_1_65_0/boost/mpl/pair.hpp:

/Users/plewis/Documents/libraries/boost_1_65_0/boost/mpl/aux_/iter_fold_if_impl.hpp:

/Users/plewis/Documents/libraries/boost_1_65_0/boost/mpl/aux_/preprocessed/gcc/iter_fold_if_impl.hpp:

/Users/plewis/Documents/libraries/boost_1_65_0/boost/mpl/same_as.hpp:

/Users/plewis/Documents/libraries/boost_1_65_0/boost/mpl/remove_if.hpp:

/Users/plewis/Documents/libraries/boost_1_65_0/boost/mpl/fold.hpp:

/Users/plewis/Documents/libraries/boost_1_65_0/boost/mpl/O1_size.hpp:

/Users/plewis/Documents/libraries/boost_1_65_0/boost/mpl/aux_/O1_size_impl.hpp:

/Users/plewis/Documents/libraries/boost_1_65_0/boost/mpl/aux_/has_size.hpp:

/Users/plewis/Documents/libraries/boost_1_65_0/boost/mpl/aux_/fold_impl.hpp:

/Users/plewis/Documents/libraries/boost_1_65_0/boost/mpl/aux_/preprocessed/gcc/fold_impl.hpp:

/Users/plewis/Documents/libraries/boost_1_65_0/boost/mpl/reverse_fold.hpp:

/Users/plewis/Documents/libraries/boost_1_65_0/boost/mpl/aux_/reverse_fold_impl.hpp:

/Users/plewis/Documents/libraries/boost_1_65_0/boost/mpl/aux_/preprocessed/gcc/reverse_fold_impl.hpp:

/Users/plewis/Documents/libraries/boost_1_65_0/boost/mpl/aux_/inserter_algorithm.hpp:

/Users/plewis/Documents/libraries/boost_1_65_0/boost/mpl/back_inserter.hpp:

/Users/plewis/Documents/libraries/boost_1_65_0/boost/mpl/push_back.hpp:

/Users/plewis/Documents/libraries/boost_1_65_0/boost/mpl/aux_/push_back_impl.hpp:

/Users/plewis/Documents/libraries/boost_1_65_0/boost/mpl/inserter.hpp:

/Users/plewis/Documents/libraries/boost_1_65_0/boost/mpl/front_inserter.hpp:

/Users/plewis/Documents/libraries/boost_1_65_0/boost/mpl/push_front.hpp:

/Users/plewis/Documents/libraries/boost_1_65_0/boost/mpl/aux_/push_front_impl.hpp:

/Users/plewis/Documents/libraries/boost_1_65_0/boost/mpl/clear.hpp:

/Users/plewis/Documents/libraries/boost_1_65_0/boost/mpl/aux_/clear_impl.hpp:

/Users/plewis/Documents/libraries/boost_1_65_0/boost/mpl/vector.hpp:

/Users/plewis/Documents/libraries/boost_1_65_0/boost/mpl/limits/vector.hpp:

/Users/plewis/Documents/libraries/boost_1_65_0/boost/mpl/vector/vector20.hpp:

/Users/plewis/Documents/libraries/boost_1_65_0/boost/mpl/vector/vector10.hpp:

/Users/plewis/Documents/libraries/boost_1_65_0/boost/mpl/vector/vector0.hpp:

/Users/plewis/Documents/libraries/boost_1_65_0/boost/mpl/vector/aux_/at.hpp:

/Users/plewis/Documents/libraries/boost_1_65_0/boost/mpl/at_fwd.hpp:

/Users/plewis/Documents/libraries/boost_1_65_0/boost/mpl/vector/aux_/tag.hpp:

/Users/plewis/Documents/libraries/boost_1_65_0/boost/mpl/aux_/config/typeof.hpp:

/Users/plewis/Documents/libraries/boost_1_65_0/boost/mpl/vector/aux_/front.hpp:

/Users/plewis/Documents/libraries/boost_1_65_0/boost/mpl/vector/aux_/push_front.hpp:

/Users/plewis/Documents/libraries/boost_1_65_0/boost/mpl/vector/aux_/item.hpp:

/Users/plewis/Documents/libraries/boost_1_65_0/boost/mpl/vector/aux_/pop_front.hpp:

/Users/plewis/Documents/libraries/boost_1_65_0/boost/mpl/vector/aux_/push_back.hpp:

/Users/plewis/Documents/libraries/boost_1_65_0/boost/mpl/vector/aux_/pop_back.hpp:

/Users/plewis/Documents/libraries/boost_1_65_0/boost/mpl/pop_back_fwd.hpp:

/Users/plewis/Documents/libraries/boost_1_65_0/boost/mpl/vector/aux_/back.hpp:

/Users/plewis/Documents/libraries/boost_1_65_0/boost/mpl/back_fwd.hpp:

/Users/plewis/Documents/libraries/boost_1_65_0/boost/mpl/vector/aux_/clear.hpp:

/Users/plewis/Documents/libraries/boost_1_65_0/boost/mpl/vector/aux_/vector0.hpp:

/Users/plewis/Documents/libraries/boost_1_65_0/boost/mpl/vector/aux_/iterator.hpp:

/Users/plewis/Documents/libraries/boost_1_65_0/boost/mpl/plus.hpp:

/Users/plewis/Documents/libraries/boost_1_65_0/boost/mpl/aux_/preprocessed/gcc/plus.hpp:

/Users/plewis/Documents/libraries/boost_1_65_0/boost/mpl/minus.hpp:

/Users/plewis/Documents/libraries/boost_1_65_0/boost/mpl/aux_/preprocessed/gcc/minus.hpp:

/Users/plewis/Documents/libraries/boost_1_65_0/boost/mpl/advance_fwd.hpp:

/Users/plewis/Documents/libraries/boost_1_65_0/boost/mpl/distance_fwd.hpp:

/Users/plewis/Documents/libraries/boost_1_65_0/boost/mpl/prior.hpp:

/Users/plewis/Documents/libraries/boost_1_65_0/boost/mpl/vector/aux_/O1_size.hpp:

/Users/plewis/Documents/libraries/boost_1_65_0/boost/mpl/vector/aux_/size.hpp:

/Users/plewis/Documents/libraries/boost_1_65_0/boost/mpl/vector/aux_/empty.hpp:

/Users/plewis/Documents/libraries/boost_1_65_0/boost/mpl/vector/aux_/begin_end.hpp:

/Users/plewis/Documents/libraries/boost_1_65_0/boost/mpl/vector/aux_/include_preprocessed.hpp:

/Users/plewis/Documents/libraries/boost_1_65_0/boost/mpl/vector/aux_/preprocessed/typeof_based/vector10.hpp:

/Users/plewis/Documents/libraries/boost_1_65_0/boost/mpl/vector/aux_/preprocessed/typeof_based/vector20.hpp:

/Users/plewis/Documents/libraries/boost_1_65_0/boost/mpl/aux_/preprocessed/gcc/vector.hpp:

/Users/plewis/Documents/libraries/boost_1_65_0/boost/mpl/at.hpp:

/Users/plewis/Documents/libraries/boost_1_65_0/boost/mpl/aux_/at_impl.hpp:

/Users/plewis/Documents/libraries/boost_1_65_0/boost/mpl/advance.hpp:

/Users/plewis/Documents/libraries/boost_1_65_0/boost/mpl/negate.hpp:

/Users/plewis/Documents/libraries/boost_1_65_0/boost/mpl/aux_/advance_forward.hpp:

/Users/plewis/Documents/libraries/boost_1_65_0/boost/mpl/aux_/preprocessed/gcc/advance_forward.hpp:

/Users/plewis/Documents/libraries/boost_1_65_0/boost/mpl/aux_/advance_backward.hpp:

/Users/plewis/Documents/libraries/boost_1_65_0/boost/mpl/aux_/preprocessed/gcc/advance_backward.hpp:

/Users/plewis/Documents/libraries/boost_1_65_0/boost/mpl/size.hpp:

/Users/plewis/Documents/libraries/boost_1_65_0/boost/mpl/aux_/size_impl.hpp:

/Users/plewis/Documents/libraries/boost_1_65_0/boost/mpl/distance.hpp:

/Users/plewis/Documents/libraries/boost_1_65_0/boost/mpl/iter_fold.hpp:

/Users/plewis/Documents/libraries/boost_1_65_0/boost/mpl/aux_/iter_fold_impl.hpp:

/Users/plewis/Documents/libraries/boost_1_65_0/boost/mpl/aux_/preprocessed/gcc/iter_fold_impl.hpp:

/Users/plewis/Documents/libraries/boost_1_65_0/boost/mpl/iterator_range.hpp:

/Users/plewis/Documents/libraries/boost_1_65_0/boost/mpl/comparison.hpp:

/Users/plewis/Documents/libraries/boost_1_65_0/boost/mpl/not_equal_to.hpp:

/Users/plewis/Documents/libraries/boost_1_65_0/boost/mpl/aux_/preprocessed/gcc/not_equal_to.hpp:

/Users/plewis/Documents/libraries/boost_1_65_0/boost/mpl/greater.hpp:

/Users/plewis/Documents/libraries/boost_1_65_0/boost/mpl/aux_/preprocessed/gcc/greater.hpp:

/Users/plewis/Documents/libraries/boost_1_65_0/boost/mpl/less_equal.hpp:

/Users/plewis/Documents/libraries/boost_1_65_0/boost/mpl/aux_/preprocessed/gcc/less_equal.hpp:

/Users/plewis/Documents/libraries/boost_1_65_0/boost/mpl/greater_equal.hpp:

/Users/plewis/Documents/libraries/boost_1_65_0/boost/mpl/aux_/preprocessed/gcc/greater_equal.hpp:

/Users/plewis/Documents/libraries/boost_1_65_0/boost/config/no_tr1/complex.hpp:

/Users/plewis/Documents/libraries/boost_1_65_0/boost/math/special_functions/detail/fp_traits.hpp:

/Users/plewis/Documents/libraries/boost_1_65_0/boost/detail/endian.hpp:

/Users/plewis/Documents/libraries/boost_1_65_0/boost/predef/detail/endian_compat.h:

/Users/plewis/Documents/libraries/boost_1_65_0/boost/math/special_functions/fpclassify.hpp:

/Users/plewis/Documents/libraries/boost_1_65_0/boost/math/tools/real_cast.hpp:

/Users/plewis/Documents/libraries/boost_1_65_0/boost/detail/basic_pointerbuf.hpp:

/Users/plewis/Documents/libraries/boost_1_65_0/boost/program_options/detail/value_semantic.hpp:

/Users/plewis/Documents/libraries/boost_1_65_0/boost/function.hpp:

/Users/plewis/Documents/libraries/boost_1_65_0/boost/preprocessor/iterate.hpp:

/Users/plewis/Documents/libraries/boost_1_65_0/boost/preprocessor/iteration/iterate.hpp:

/Users/plewis/Documents/libraries/boost_1_65_0/boost/preprocessor/slot/slot.hpp:

/Users/plewis/Documents/libraries/boost_1_65_0/boost/preprocessor/slot/detail/def.hpp:

/Users/plewis/Documents/libraries/boost_1_65_0/boost/preprocessor/iteration/detail/iter/forward1.hpp:

/Users/plewis/Documents/libraries/boost_1_65_0/boost/preprocessor/iteration/detail/bounds/lower1.hpp:

/Users/plewis/Documents/libraries/boost_1_65_0/boost/preprocessor/slot/detail/shared.hpp:

/Users/plewis/Documents/libraries/boost_1_65_0/boost/preprocessor/iteration/detail/bounds/upper1.hpp:

/Users/plewis/Documents/libraries/boost_1_65_0/boost/function/detail/function_iterate.hpp:

/Users/plewis/Documents/libraries/boost_1_65_0/boost/program_options/positional_options.hpp:

/Users/plewis/Documents/libraries/boost_1_65_0/boost/program_options/parsers.hpp:

/Users/plewis/Documents/libraries/boost_1_65_0/boost/program_options/option.hpp:

/Users/plewis/Documents/libraries/boost_1_65_0/boost/program_options/detail/cmdline.hpp:

/Users/plewis/Documents/libraries/boost_1_65_0/boost/program_options/cmdline.hpp:

/Users/plewis/Documents/libraries/boost_1_65_0/boost/program_options/detail/parsers.hpp:

/Users/plewis/Documents/libraries/boost_1_65_0/boost/program_options/detail/convert.hpp:

/Users/plewis/Documents/libraries/boost_1_65_0/boost/program_options/variables_map.hpp:

/Users/plewis/Documents/libraries/boost_1_65_0/boost/program_options/version.hpp:
