# Supplementary material for: Order, please! Uncertainty in the ordinal-level classification of Chlorophyceae
Source: PeerJ. 2019 May 15;7:e6899. doi: 10.7717/peerj.6899 (PMC6525593; doi:10.7717/peerj.6899)
Supplement: Supplemental Information 1 — This compressed folder contains untrimmed, masked alignments for individual chloroplast genes (subfolder nexus), as well as trimmed alignments with appropriate analysis blocks and the consensus trees resulting from these single-gene and concatenated analyses (MrBayes subfolders). Supplementary methods with associated references are included in the SupplementaryMethods.txt file. SVDquartets, BaliPhy, PhyloBayes and RAxML analysis files are in separate subfolders, with their respective resulting tree files. Files associated with MrBayes analysis of the 1st and 2nd positions and the analysis of the 3rd positions are placed in the subfolders 1st_and_2nd_positions_only and 3rd_positions_only, respectively. The 18Splastid_combined subfolder contains the MrBayes analysis materials (alignment and consensus tree) for the analysis including nucleotide plastid data as well as 18S nucleotide data. Documentation, trees and scripts used to create Fig. 3 are included in the “Figure3” subfolder, and documentation for and full results of Treespace analyses are in the “Treespace” subfolder. The results of the AU topology tests are included in a Word document. [file peerj-07-6899-s008.zip › supplementary_alignments_trees/Figure3/treesummary/src/tree_manip.hpp]

#pragma once

#include <cassert>
#include <climits>
#include <memory>
#include <stack>
#include <boost/format.hpp>
#include <queue>
#include <set>
#include <regex>
#include <boost/range/adaptor/reversed.hpp>
#include <boost/algorithm/string/replace.hpp>
#include "tree.hpp"
#include "xstrom.hpp"

namespace strom
{

    class TreeManip
        {
        public:
                                        TreeManip();
                                        TreeManip(Tree::SharedPtr t);
                                        ~TreeManip();

            void                        setTree(Tree::SharedPtr t);
            Tree::SharedPtr             getTree();
            double                      calcTreeLength() const;
            void                        scaleAllEdgeLengths(double scaler);
            void                        createTestTree();
            void                        clear();

            std::string                 makeNewickNumbers(unsigned precision) const;
            std::string                 makeNewickNames(unsigned precision, const std::vector<std::string> & taxon_names) const;
            void                        buildFromNewick(const std::string newick, bool rooted, bool allow_polytomies);
            void                        storeSplits(std::set<Split> & splitset);
            
            void                        rerootAtNodeNumber(int node_index);
            void                        rerootAtSplit(Split::SharedPtr s);

            Node *                      findNodeWithSplit(const Split & s);

        private:

            void                        rerootAtEdge(Node * edge_owner);
            void                        rerootAtNode(Node * prospective_root);
            void                        refreshPreorder();
            void                        debugPreorderNumbers() const;
            void                        debugNodesMemoryAddresses() const;
            void                        refreshLevelorder();
            void                        rerootHelper(Node * m, Node * t);
            void                        extractNodeNumberFromName(Node * nd, std::set<unsigned> & used);
            void                        extractEdgeLen(Node * nd, std::string edge_length_string);
            unsigned                    countNewickLeaves(const std::string newick);
            void                        stripOutNexusComments(std::string & newick);
            bool                        canHaveSibling(Node * nd, bool rooted, bool allow_polytomies);

            Tree::SharedPtr             _tree;

        public:

            typedef std::shared_ptr< TreeManip > SharedPtr;
        };

inline TreeManip::TreeManip()
    {
    //std::cerr << "Constructing a TreeManip" << std::endl;
    clear();
    }

inline TreeManip::TreeManip(Tree::SharedPtr t)
    {
    //std::cerr << "Constructing a TreeManip with a supplied tree" << std::endl;
    clear();
    setTree(t);
    }

inline TreeManip::~TreeManip()
    {
    //std::cerr << "Destroying a TreeManip" << std::endl;
    }

inline void TreeManip::clear()
    {
    _tree.reset();
    }

inline void TreeManip::setTree(Tree::SharedPtr t)
    {
    assert(t);
    _tree = t;
    }

inline Tree::SharedPtr TreeManip::getTree()
    {
    return _tree;
    }

inline double TreeManip::calcTreeLength() const
    {
    double TL = 0.0;
    for (auto nd : _tree->_preorder)
        {
        TL += nd->_edge_length;
        }
    return TL;
    }

inline void TreeManip::scaleAllEdgeLengths(double scaler)
    {
    for (auto nd : _tree->_preorder)
        {
        nd->_edge_length *= scaler;
        }
    }

inline void TreeManip::createTestTree()
    {
    clear();
    _tree = Tree::SharedPtr(new Tree());
    _tree->_nodes.resize(6);

    Node * root_node       = &_tree->_nodes[0];
    Node * first_internal  = &_tree->_nodes[1];
    Node * second_internal = &_tree->_nodes[2];
    Node * first_leaf      = &_tree->_nodes[3];
    Node * second_leaf     = &_tree->_nodes[4];
    Node * third_leaf      = &_tree->_nodes[5];

    // Here is the structure of the tree (numbers in
    // parentheses are node numbers, other numbers
    // are edge lengths):
    //
    // first_leaf (0)   second_leaf (1)   third_leaf (2)
    //      \              /                  /
    //       \ 0.1        / 0.1              /
    //        \          /                  /
    //     second_internal (3)             / 0.2
    //             \                      /
    //              \ 0.1                /
    //               \                  /
    //                first_internal (4)
    //                        |
    //                        | 0.1
    //                        |
    //                    root_node (5)
    //
    root_node->_parent = 0;
    root_node->_left_child = first_internal;
    root_node->_right_sib = 0;
    root_node->_number = 5;
    root_node->_name = "root node";
    root_node->_edge_length = 0.0;

    first_internal->_parent = root_node;
    first_internal->_left_child = second_internal;
    first_internal->_right_sib = 0;
    first_internal->_number = 4;
    first_internal->_name = "first internal node";
    first_internal->_edge_length = 0.1;

    second_internal->_parent = first_internal;
    second_internal->_left_child = first_leaf;
    second_internal->_right_sib = third_leaf;
    second_internal->_number = 3;
    second_internal->_name = "second internal node";
    second_internal->_edge_length = 0.1;

    first_leaf->_parent = second_internal;
    first_leaf->_left_child = 0;
    first_leaf->_right_sib = second_leaf;
    first_leaf->_number = 0;
    first_leaf->_name = "first leaf";
    first_leaf->_edge_length = 0.1;

    second_leaf->_parent = second_internal;
    second_leaf->_left_child = 0;
    second_leaf->_right_sib = 0;
    second_leaf->_number = 1;
    second_leaf->_name = "second leaf";
    second_leaf->_edge_length = 0.1;

    third_leaf->_parent = first_internal;
    third_leaf->_left_child = 0;
    third_leaf->_right_sib = 0;
    third_leaf->_number = 2;
    third_leaf->_name = "third leaf";
    third_leaf->_edge_length = 0.1;

    _tree->_is_rooted = true;
    _tree->_root = root_node;
    _tree->_nleaves = 3;

    // Note that root node is not included in _preorder
    _tree->_preorder.push_back(first_internal);
    _tree->_preorder.push_back(second_internal);
    _tree->_preorder.push_back(first_leaf);
    _tree->_preorder.push_back(second_leaf);
    _tree->_preorder.push_back(third_leaf);

    _tree->_levelorder.push_back(first_internal);
    _tree->_levelorder.push_back(second_internal);
    _tree->_levelorder.push_back(third_leaf);
    _tree->_levelorder.push_back(first_leaf);
    _tree->_levelorder.push_back(second_leaf);
}

inline std::string TreeManip::makeNewickNumbers(unsigned precision) const
    {
    std::vector<std::string> empty_names;
    return makeNewickNames(precision, empty_names);
    }
    
inline std::string TreeManip::makeNewickNames(unsigned precision, const std::vector<std::string> & taxon_names) const
    {
    bool using_names = (taxon_names.size() > 0);
    std::string newick;
    const boost::format names_tip_node_format( boost::str(boost::format("%%s:%%.%df") % precision) );
    const boost::format numbers_tip_node_format( boost::str(boost::format("%%d:%%.%df") % precision) );
    const boost::format internal_node_format( boost::str(boost::format("):%%.%df%%s") % precision) );
    std::stack<Node *> node_stack;

    Node * root_tip = (_tree->_is_rooted ? 0 : _tree->_root);
    for (auto nd : _tree->_preorder)
        {
        if (nd->_left_child)
            {
            newick += "(";
            node_stack.push(nd);
            if (root_tip)
                {
                if (using_names) {
                    std::string nm = taxon_names[root_tip->_number];
                    boost::replace_all(nm, " ", "_");
                    newick += boost::str(boost::format(names_tip_node_format) % nm % nd->_edge_length);
                    }
                else
                    newick += boost::str(boost::format(numbers_tip_node_format) % (root_tip->_number + 1) % nd->_edge_length);
                newick += ",";
                root_tip = 0;
                }
            }
        else
            {
            if (using_names) {
                std::string nm = taxon_names[nd->_number];
                boost::replace_all(nm, " ", "_");
                newick += boost::str(boost::format(names_tip_node_format) % nm % nd->_edge_length);
                }
            else
                newick += boost::str(boost::format(numbers_tip_node_format) % (nd->_number + 1) % nd->_edge_length);
            if (nd->_right_sib)
                newick += ",";
            else
                {
                Node * popped = (node_stack.empty() ? 0 : node_stack.top());
                while (popped && !popped->_right_sib)
                    {
                    node_stack.pop();
                    if (node_stack.empty())
                        {
                        newick += ")";
                        popped = 0;
                        }
                    else
                        {
                        std::string splitinfo = popped->getSplitInfo();
                        newick += boost::str(boost::format(internal_node_format) % popped->_edge_length % splitinfo);
                        popped = node_stack.top();
                        }
                    }
                if (popped && popped->_right_sib)
                    {
                    node_stack.pop();
                    std::string splitinfo = popped->getSplitInfo();
                    newick += boost::str(boost::format(internal_node_format) % popped->_edge_length % splitinfo);
                    newick += ",";
                    }
                }
            }
        }

    return newick;
    }
    
inline Node * TreeManip::findNodeWithSplit(const Split & s)
    {
    Node * it = 0;
    for (auto nd : _tree->_preorder)
        {
        if (nd->_split == s)
            {
            it = nd;
            break;
            }
        }
    return it;
    }

inline void TreeManip::extractNodeNumberFromName(Node * nd, std::set<unsigned> & used)
    {
    assert(nd);
    bool success = true;
    unsigned x = 0;
    try
        {
        x = std::stoi(nd->_name);
        }
    catch(std::invalid_argument &)
        {
        // node name could not be converted to an integer value
        success = false;
        }

    if (success)
        {
        // conversion succeeded
        // attempt to insert x into the set of node numbers altready used
        std::pair<std::set<unsigned>::iterator, bool> insert_result = used.insert(x);
        if (insert_result.second)
            {
            // insertion was made, so x has NOT already been used
            nd->_number = x - 1;
            }
        else
            {
            // insertion was not made, so set already contained x
            throw XStrom(boost::str(boost::format("leaf number %d used more than once") % x));
            }
        }
    else
        throw XStrom(boost::str(boost::format("node name (%s) not interpretable as a positive integer") % nd->_name));
    }

inline void TreeManip::extractEdgeLen(Node * nd, std::string edge_length_string)
    {
    assert(nd);
    bool success = true;
    double d = 0.0;
    try
        {
        d = std::stof(edge_length_string);
        }
    catch(std::invalid_argument &)
        {
        // edge_length_string could not be converted to a double value
        success = false;
        }

    if (success)
        {
        // conversion succeeded
        nd->_edge_length = (d < 0.0 ? 0.0 : d);
        }
    else
        throw XStrom(boost::str(boost::format("%s is not interpretable as an edge length") % edge_length_string));

    }

inline unsigned TreeManip::countNewickLeaves(const std::string newick)
    {
    std::regex taxonexpr("[(,]\\s*(\\d+|\\S+?|['].+?['])\\s*(?=[,):])");
    std::sregex_iterator m1(newick.begin(), newick.end(), taxonexpr);
    std::sregex_iterator m2;
    return (unsigned)std::distance(m1, m2);
    }

inline void TreeManip::stripOutNexusComments(std::string & newick)
    {
    std::regex commentexpr("\\[.*?\\]");
    newick = std::regex_replace(newick, commentexpr, std::string(""));
    }

inline void TreeManip::debugPreorderNumbers() const
    {
    std::cerr << "\nPreorder sequence:" << std::endl;
    std::string lchildstr = (_tree->_root->_left_child ? std::to_string(_tree->_root->_left_child->_number) : " ");
    std::string rsibstr   = (_tree->_root->_right_sib  ? std::to_string(_tree->_root->_right_sib->_number)  : " ");
    std::string parstr    = (_tree->_root->_parent     ? std::to_string(_tree->_root->_parent->_number)     : " ");
    std::cerr << boost::str(boost::format("%d (lchild = %2s | rsib = %2s | par = %2s) <-- root node\n") % _tree->_root->_number % lchildstr % rsibstr % parstr);
    for (auto nd : _tree->_preorder)
        {
        lchildstr = (nd->_left_child ? std::to_string(nd->_left_child->_number) : " ");
        rsibstr   = (nd->_right_sib  ? std::to_string(nd->_right_sib->_number)  : " ");
        parstr    = (nd->_parent     ? std::to_string(nd->_parent->_number)     : " ");
        std::cerr << boost::str(boost::format("%d (lchild = %2s | rsib = %2s | par = %2s)\n") % nd->_number % lchildstr % rsibstr % parstr);
        }
    std::cerr << std::endl;
    }
    
inline void TreeManip::debugNodesMemoryAddresses() const
    {
    std::string lchildstr, rsibstr, parstr, rootstr;
    std::cerr << boost::str(boost::format("%12s %6s | %12s | %12s | %12s\n") % "node" % "number" % "lchild" % "rsib" % "parent");
    for (auto & nd : _tree->_nodes)
        {
        rootstr = (&nd == _tree->_root ? "<-- root node" : "");
        lchildstr = (nd._left_child ? boost::str(boost::format("%x") % nd._left_child) : "NULL");
        rsibstr   = (nd._right_sib  ? boost::str(boost::format("%x") % nd._right_sib)  : "NULL");
        parstr    = (nd._parent     ? boost::str(boost::format("%x") % nd._parent)     : "NULL");
        std::cerr << boost::str(boost::format("%12x %6d | %12s | %12s | %12s%s\n") % &nd % nd._number % lchildstr % rsibstr % parstr % rootstr);
        }
    std::cerr << std::endl;
    }
    
inline void TreeManip::refreshPreorder()
    {
    // Create vector of node pointers in preorder sequence
    _tree->_preorder.clear();
    _tree->_preorder.reserve(_tree->_nodes.size() - 1); // _preorder does not include root node

    if (!_tree->_root)
        return;

    Node * first_preorder = _tree->_root->_left_child;

    // sanity check: first preorder node should be the only child of the root node
    assert(first_preorder->_right_sib == 0);

    Node * nd = first_preorder;
    _tree->_preorder.push_back(nd);
    
    //std::cerr << "\n******** begin *********\n" << std::endl;

    while (true)
        {
        //std::cerr << boost::str(boost::format("node %d: lchild=%s rsib=%s par=%s") % nd->_number % (nd->_left_child ? std::to_string(nd->_left_child->_number) : "NULL") % (nd->_right_sib ? std::to_string(nd->_right_sib->_number) : "NULL") % (nd->_parent ? std::to_string(nd->_parent->_number) : "NULL") )  << std::endl;
        
        if (!nd->_left_child && !nd->_right_sib)
            {
            // nd has no children and no siblings, so next preorder is the right sibling of
            // the first ancestral node that has a right sibling.
            Node * anc = nd->_parent;
            while (anc && !anc->_right_sib)
                anc = anc->_parent;
            if (anc)
                {
                // We found an ancestor with a right sibling
                _tree->_preorder.push_back(anc->_right_sib);
                nd = anc->_right_sib;
                }
            else
                {
                // nd is last preorder node in the tree
                break;
                }
            }
        else if (nd->_right_sib && !nd->_left_child)
            {
            // nd has no children (it is a tip), but does have a sibling on its right
            _tree->_preorder.push_back(nd->_right_sib);
            nd = nd->_right_sib;
            }
        else if (nd->_left_child && !nd->_right_sib)
            {
            // nd has children (it is an internal node) but no siblings on its right
            _tree->_preorder.push_back(nd->_left_child);
            nd = nd->_left_child;
            }
        else
            {
            // nd has both children and siblings on its right
            _tree->_preorder.push_back(nd->_left_child);
            nd = nd->_left_child;
            }

        }   // end while loop
        
    //std::cerr << "\n******* end *********\n" << std::endl;

    // renumber internal nodes in postorder sequence
    int curr_internal = _tree->_nleaves;
    for (auto nd : boost::adaptors::reverse(_tree->_preorder))
        {
        if (nd->_left_child)
            {
            // nd is an internal node

            // node numbers for internal nodes start at _nleaves and go up
            nd->_number = curr_internal;
            curr_internal++;
            }
        }

    //if (_tree->_is_rooted)
    //    _tree->_root->_number = curr_internal;
    }

//                            1. start by adding only descendant of root node to buffer queue
//                               queue = [1], stack = []
//                            2. move node at front of buffer queue to back of stack vector
//                               queue = [], stack = [1]
//                 8    9     3. add this node's immediate children to back of buffer queue
//                  \  /         queue = [2,3], stack = [1]
//                   \/       4. repeat 2 and 3 until all nodes are processed
//      4  5    6    7           (2) queue = [3], stack = [1,2]
//       \ |     \  /            (3) queue = [3,4,5], stack = [1,2]
//        \|      \/             (2) queue = [4,5], stack = [1,2,3]
//         2      3              (3) queue = [4,5,6,7], stack = [1,2,3]
//          \    /               (2) queue = [5,6,7], stack = [1,2,3,4]
//           \  /                (3) no-op: 4 has no children
//            \/                 (2) queue = [6,7], stack = [1,2,3,4,5]
//            1                  (3) no-op: 5 has no children
//            |                  (2) queue = [7], stack = [1,2,3,4,5,6]
//            0                  (3) no-op: 6 has no children
//                               (2) queue = [], stack = [1,2,3,4,5,6,7]
//                               (3) queue = [8,9], stack = [1,2,3,4,5,6,7]
//                               (2) queue = [9], stack = [1,2,3,4,5,6,7,8]
//                               (3) no-op: 8 has no children
//                               (2) queue = [], stack = [1,2,3,4,5,6,7,8,9]
//                               (3) no-op: 9 has no children
//                            5. stack vector is now in level order
inline void TreeManip::refreshLevelorder()
    {
    if (!_tree->_root)
        return;

    // q is the buffer queue
    std::queue<Node *> q;

    // _tree->_levelorder is the stack vector
    _tree->_levelorder.clear();
    _tree->_levelorder.reserve(_tree->_nodes.size() - 1);

    Node * nd = _tree->_root->_left_child;

    // sanity check: first node should be the only child of the root node
    assert(nd->_right_sib == 0);

    // Push nd onto back of queue
    q.push(nd);

    while (!q.empty())
        {
        // pop nd off front of queue
        nd = q.front(); q.pop();

        // and push it onto the stack
        _tree->_levelorder.push_back(nd);

        // add all children of nd to back of queue
        Node * child = nd->_left_child;
        if (child)
            {
            q.push(child);
            child = child->_right_sib;
            while (child)
                {
                q.push(child);
                child = child->_right_sib;
                }
            }
        }   // end while loop
    }

inline bool TreeManip::canHaveSibling(Node * nd, bool rooted, bool allow_polytomies)
    {
    assert(nd);
    if (!nd->_parent)
        {
        // trying to give root node a sibling
        return false;
        }

    if (allow_polytomies)
        return true;

    bool nd_can_have_sibling = true;
    if (nd != nd->_parent->_left_child)
        {
        if (nd->_parent->_parent)
            {
            // trying to give a sibling to a sibling of nd, and nd's parent is not the root
            nd_can_have_sibling = false;
            }
        else
            {
            if (rooted)
                {
                // root node has exactly 2 children in rooted trees
                nd_can_have_sibling = false;
                }
            else if (nd != nd->_parent->_left_child->_right_sib)
                {
                // trying to give root node more than 3 children
                nd_can_have_sibling = false;
                }
            }
        }

    return nd_can_have_sibling;
    }

inline void TreeManip::rerootAtSplit(Split::SharedPtr s)
    {
    assert(s);
    
    // Force recalculation of all splits
    Split::treeid_t splitset;
    storeSplits(splitset);
    
    // Locate node having _split compatible with s
    Split & target_split = *s;
    Node * selected_node = 0;
    for (auto & curr : _tree->_nodes)
        {
        if (curr._split.isEquivalent(target_split))
            {
            selected_node = &curr;
            break;
            }
        }
    if (!selected_node)
        throw XStrom("no split in tree is compatible with outgroup");
        
    // Add new node halfway down selected_node's edge and reroot at that fake leaf
    rerootAtEdge(selected_node);
    }
    
inline void TreeManip::rerootAtEdge(Node * edge_owner)
    {
    Node * fake_leaf = 0;
    if (_tree->_is_rooted)
        {
        throw XStrom("rerootAtEdge produces a rooted tree from an unrooted tree at the moment; you called it for a rooted tree");
        }
    else
        {
        unsigned num_nodes = (unsigned)_tree->_nodes.size();
        assert(num_nodes > 0);
        
        // the resize in the next line causes all nodes to be moved to new addresses, invalidating pointers and _preorder/_levelorder vectors
        //_tree->_nodes.resize(num_nodes + 2);
        
        fake_leaf = &_tree->_nodes[num_nodes - 1];
        Node * fake_leaf_parent = &_tree->_nodes[num_nodes - 2];
        
        double prev_edge_length = edge_owner->_edge_length;
        Node * edge_owner_parent = edge_owner->_parent;
        assert(edge_owner_parent);  // assume edge_owner has a parent
        
        Node * edge_owner_left_sib = edge_owner_parent->_left_child;
        if (edge_owner_left_sib == edge_owner)
            edge_owner_left_sib = 0;
        else
            {
            while (edge_owner_left_sib->_right_sib != edge_owner)
                edge_owner_left_sib = edge_owner_left_sib->_right_sib;
            }
        
        fake_leaf->_left_child            = 0;
        fake_leaf->_right_sib             = edge_owner;
        fake_leaf->_parent                = fake_leaf_parent;
        fake_leaf->_number                = -1;
        fake_leaf->_edge_length           = 0.0;
        
        fake_leaf_parent->_left_child     = fake_leaf;
        fake_leaf_parent->_right_sib      = edge_owner->_right_sib;
        fake_leaf_parent->_parent         = edge_owner_parent;
        fake_leaf_parent->_number         = num_nodes - 1;
        fake_leaf_parent->_edge_length    = prev_edge_length/2.0;
        fake_leaf_parent->setSplitInfo(edge_owner->getSplitInfo());
        
        //edge_owner->_left_child           = unmodified;
        edge_owner->_right_sib            = 0;
        edge_owner->_parent               = fake_leaf_parent;
        //edge_owner->_number               = unmodified;
        edge_owner->_edge_length          = prev_edge_length/2.0;
        
        if (edge_owner_left_sib)
            {
            //edge_owner_left_sib->_left_child  = unmodified;
            edge_owner_left_sib->_right_sib   = fake_leaf_parent;
            //edge_owner_left_sib->_parent      = unmodified;
            //edge_owner_left_sib->_number      = unmodified;
            //edge_owner_left_sib->_edge_length = unmodified;
            
            //edge_owner_parent->_left_child    = unmodified;
            //edge_owner_parent->_right_sib     = unmodified;
            //edge_owner_parent->_parent        = unmodified;
            //edge_owner_parent->_number        = unmodified;
            //edge_owner_parent->_edge_length   = unmodified;
            }
        else
            {
            edge_owner_parent->_left_child    = fake_leaf_parent;
            //edge_owner_parent->_right_sib     = unmodified;
            //edge_owner_parent->_parent        = unmodified;
            //edge_owner_parent->_number        = unmodified;
            //edge_owner_parent->_edge_length   = unmodified;
            }
        }
    _tree->_is_rooted = true;
    refreshPreorder();
    //debugPreorderNumbers();
    refreshLevelorder();
    rerootAtNode(fake_leaf);
    }
    
inline void TreeManip::rerootAtNodeNumber(int node_number)
    {
    assert(node_number != UINT_MAX);
    // Locate node having _number equal to node_number
    Node * nd = 0;
    for (auto & curr : _tree->_nodes)
        {
        if (curr._number == node_number)
            {
            nd = &curr;
            break;
            }
        }
    if (!nd)
        throw XStrom(boost::str(boost::format("no node found with number equal to %d") % node_number));

    if (nd != _tree->_root)
        {
        if (nd->_left_child)
            throw XStrom(boost::str(boost::format("cannot currently root trees at internal nodes (e.g. node %d)") % nd->_number));
        rerootAtNode(nd);
        }
    }

#if 0
// This version works but seems overly complicated
inline void TreeManip::rerootAtNode(Node * prospective_root)
    {
    Node * nd = prospective_root;
    Node * t = prospective_root;
    Node * m = prospective_root->_parent;
    while (nd->_parent)
        {
        // Begin by swapping the mover's edge length with nd's edge length
        double tmp_edgelen = m->_edge_length;
        m->_edge_length = nd->_edge_length;
        nd->_edge_length = tmp_edgelen;

        // Make the "mover" node m (along with all of its children except nd) the rightmost child of the "target" node t
        rerootHelper(m, t);

        // The next target node is always the previous mover, and the next mover node is always nd's parent
        t = m;
        m = nd->_parent;
        }
    _tree->_root = nd;
    refreshPreorder();
    refreshLevelorder();
    }
#endif

#if 0
// This version doesn't work and should be abandoned
inline void TreeManip::rerootAtNode(Node * prospective_root)
    {
    //debugNodesMemoryAddresses();
    std::vector<Node *> former_children;
    Node *      prev_node    = 0;
    Node *      next_node    = prospective_root;
    std::string tmp_info     = "";
    std::string prev_info    = "";
    double      tmp_edgelen  = 0.0;
    double      prev_edgelen = 0.0;

    Node * nd = next_node;
    while (next_node)
        {
        former_children.clear();
        for (Node * tmp = nd->_left_child; tmp != NULL; tmp = tmp->_right_sib)
            {
            former_children.push_back(tmp);
            }
        next_node       = nd->_parent;
        nd->_left_child = next_node;
        nd->_parent     = prev_node;
        
        // Swap nd's split info with its new parent's split info
        tmp_info = nd->getSplitInfo();
        nd->setSplitInfo(prev_info);
        prev_info = tmp_info;
        
        // Swap nd's edge length with its new parent's edge length
        tmp_edgelen = nd->getEdgeLength();
        nd->setEdgeLength(prev_edgelen);
        prev_edgelen = tmp_edgelen;
        
        // Keep all of nd's former children except prev_node (which is now nd's parent)
        Node * left_sib = nd->_left_child;
        for (auto child : former_children)
            {
            child->_right_sib = 0;
            if (child != prev_node)
                {
                if (left_sib)
                    left_sib->_right_sib = child;
                else
                    nd->_left_child = child;
                left_sib = child;
                }
            }
        prev_node = nd;
        nd = next_node;
        }

    _tree->_root = prospective_root;
    refreshPreorder();
    //debugPreorderNumbers();
    refreshLevelorder();
    }
#endif

inline void TreeManip::rerootAtNode(Node * prospective_root)
    {
    //debugNodesMemoryAddresses();
    Node * a = prospective_root;
    Node * b = prospective_root->_parent;
    Node * c = 0;
    Node * d = 0;
    Node * p = 0;
    a->_parent = 0;
    std::string tmp_info = "";
    std::string prev_info = "";
    double tmp_edgelen  = 0.0;
    double prev_edgelen = 0.0;
    
    while (b)
        {
        // Prune node "a" from the tree
        if (a == b->_left_child)
            {
            if (a->_right_sib)
                {
                b->_left_child = a->_right_sib;
                a->_right_sib = 0;
                }
            else
                {
                b->_left_child = 0;
                }
            }
        else
            {
            c = b->_left_child;
            while (c->_right_sib != a)
                c = c->_right_sib;
            d = a->_right_sib;
            c->_right_sib = d;
            }
            
        // Make b right-most child of a, but don't unhook b from its parent just yet
        if (a->_left_child)
            {
            c = a->_left_child;
            while (c->_right_sib)
                c = c->_right_sib;
            c->_right_sib = b;
            }
        else
            {
            a->_left_child = b;
            }
        
        // Ratchet
        p = a;
        a = b;
        b = b->_parent;
        a->_parent = p;
        
        // Swap nd's split info with its new parent's split info
        tmp_info = a->getSplitInfo();
        a->setSplitInfo(prev_info);
        prev_info = tmp_info;
        
        // Swap nd's edge length with its new parent's edge length
        tmp_edgelen = a->getEdgeLength();
        a->setEdgeLength(prev_edgelen);
        prev_edgelen = tmp_edgelen;
        }
    _tree->_root = prospective_root;
    refreshPreorder();
    //debugPreorderNumbers();
    refreshLevelorder();
    }

inline void TreeManip::rerootHelper(Node * m, Node * t)
    {
    assert(m);
    assert(t);

    // Save nodes to which m attaches
    Node * m_left_child    = m->_left_child;
    Node * m_right_sib     = m->_right_sib;
    Node * m_parent        = m->_parent;

    // Starting with t, walk down tree to identify x, the child of m that is on the path from m to t
    Node * x = t;
    while (x->_parent != m)
        {
        x = x->_parent;
        assert(x);
        }
    Node * x_right_sib = x->_right_sib;

    // Identify x_left_sib, the immediate left sibling of x (will be NULL if x is _left_child of m)
    Node * x_left_sib = 0;
    if (x != m_left_child)
        {
        x_left_sib = m_left_child;
        while (x_left_sib->_right_sib != x)
            {
            x_left_sib = x_left_sib->_right_sib;
            assert(x_left_sib);
            }
        }

    // identify m_left_sib, the immediate left sibling of m (will be NULL if m is root node or is _left_child of its parent)
    Node * m_left_sib = 0;
    if (m_parent && m != m_parent->_left_child)
        {
        m_left_sib = m_parent->_left_child;
        while (m_left_sib->_right_sib != m)
            {
            m_left_sib = m_left_sib->_right_sib;
            assert(m_left_sib);
            }
        }

    // Put x where m is now
    if (!m_parent)
        {
        // m is the root node
        assert(!m_right_sib);
        assert(!m_left_sib);
        x->_right_sib = 0;
        x->_parent = 0;
        if (x == m_left_child)
            m->_left_child = x_right_sib;
        else
            x_left_sib->_right_sib = x_right_sib;
        }
    else if (m == m_parent->_left_child)
        {
        // m is leftmost child of its parent
        x->_right_sib = m_right_sib;
        x->_parent = m_parent;
        m->_right_sib = 0;
        m->_parent = 0;
        m_parent->_left_child = x;
        if (x == m_left_child)
            m->_left_child = x_right_sib;
        else
            x_left_sib->_right_sib = x_right_sib;
        }
    else
        {
        // m is not leftmost child of its parent
        m_left_sib->_right_sib = x;
        x->_right_sib = m_right_sib;
        x->_parent = m_parent;
        m->_right_sib = 0;
        m->_parent = 0;
        if (x == m_left_child)
            m->_left_child = x_right_sib;
        else
            x_left_sib->_right_sib = x_right_sib;
        }

    // Make m the new rightmost child of t
    m->_parent = t;
    if (!t->_left_child)
        t->_left_child = m;
    else
        {
        // Find rightmost child of t
        m_left_sib = t->_left_child;
        while (m_left_sib->_right_sib)
            m_left_sib = m_left_sib->_right_sib;

        // Make rightmost child of t the left sib of m
        m_left_sib->_right_sib = m;
        }
    }

inline void TreeManip::buildFromNewick(const std::string newick, bool rooted, bool allow_polytomies)
    {
    clear();
    _tree.reset(new Tree());
    _tree->_is_rooted = rooted;

    std::set<unsigned> used; // used to ensure that two tips do not have the same number
    //unsigned curr_leaf = 0;

    std::string commentless_newick = newick;
    stripOutNexusComments(commentless_newick);

    _tree->_nleaves = countNewickLeaves(commentless_newick);
    if (_tree->_nleaves == 0)
        throw XStrom("Expecting newick tree description to have at least 4 leaves");
    unsigned max_nodes = 2*_tree->_nleaves; // best allocate for rooted tree always - (_tree->_is_rooted ? 0 : 2);
    _tree->_nodes.resize(max_nodes);

    // Assign all nodes a default node number that is negative to make it easy to tell if we've not set it
    // (leaves will replace this number with the number equivalent of their name, internal nodes will replace
    // this number with a number higher than any leaf)
    for (unsigned i = 0; i < max_nodes; ++i)
        _tree->_nodes[i]._number = -1;

    // This will point to the first tip node encountered so that we can reroot at this node before returning
    Node * first_tip = 0;

    unsigned num_edge_lengths = 0;
    unsigned curr_node_index = 0;

    try
        {
        // Root node
        Node * nd = &_tree->_nodes[curr_node_index];
        _tree->_root = nd;

        if (_tree->_is_rooted)
            {
            nd = &_tree->_nodes[++curr_node_index];
            nd->_parent = &_tree->_nodes[curr_node_index - 1];
            nd->_parent->_left_child = nd;
            }

        // Some flags to keep track of what we did last
        enum {
            Prev_Tok_LParen		= 0x01,	// previous token was a left parenthesis ('(')
            Prev_Tok_RParen		= 0x02,	// previous token was a right parenthesis (')')
            Prev_Tok_Colon		= 0x04,	// previous token was a colon (':')
            Prev_Tok_Comma		= 0x08,	// previous token was a comma (',')
            Prev_Tok_Name		= 0x10,	// previous token was a node name (e.g. '2', 'P._articulata')
            Prev_Tok_EdgeLen	= 0x20	// previous token was an edge length (e.g. '0.1', '1.7e-3')
            };
        unsigned previous = Prev_Tok_LParen;

        // Some useful flag combinations
        unsigned LParen_Valid = (Prev_Tok_LParen | Prev_Tok_Comma);
        unsigned RParen_Valid = (Prev_Tok_RParen | Prev_Tok_Name | Prev_Tok_EdgeLen);
        unsigned Comma_Valid  = (Prev_Tok_RParen | Prev_Tok_Name | Prev_Tok_EdgeLen);
        unsigned Colon_Valid  = (Prev_Tok_RParen | Prev_Tok_Name);
        unsigned Name_Valid   = (Prev_Tok_RParen | Prev_Tok_LParen | Prev_Tok_Comma);

        // Set to true while reading an edge length
        bool inside_edge_length = false;
        std::string edge_length_str;
        unsigned edge_length_position = 0;

        // Set to true while reading a node name surrounded by (single) quotes
        bool inside_quoted_name = false;

        // Set to true while reading a node name not surrounded by (single) quotes
        bool inside_unquoted_name = false;

        // Set to start of each node name and used in case of error
        unsigned node_name_position = 0;

        // loop through the characters in newick, building up tree as we go
        unsigned position_in_string = 0;
        for (auto ch : commentless_newick)
            {
            position_in_string++;

            if (inside_quoted_name)
                {
                if (ch == '\'')
                    {
                    inside_quoted_name = false;
                    node_name_position = 0;
                    if (!nd->_left_child)
                        {
                        extractNodeNumberFromName(nd, used);
                        //curr_leaf++;
                        if (!first_tip)
                            first_tip = nd;
                        }
                    previous = Prev_Tok_Name;
                    }
                else if (iswspace(ch))
                    nd->_name += ' ';
                else
                    nd->_name += ch;

                continue;
                }
            else if (inside_unquoted_name)
                {
                if (ch == '(')
                    throw XStrom(boost::str(boost::format("Unexpected left parenthesis inside node name at position %d in tree description") % node_name_position));

                if (iswspace(ch) || ch == ':' || ch == ',' || ch == ')')
                    {
                    inside_unquoted_name = false;

                    // Expect node name only after a left paren (child's name), a comma (sib's name) or a right paren (parent's name)
                    if (!(previous & Name_Valid))
                        throw XStrom(boost::str(boost::format("Unexpected node name (%s) at position %d in tree description") % nd->_name % node_name_position));

                    if (!nd->_left_child)
                        {
                        extractNodeNumberFromName(nd, used);
                        //curr_leaf++;
                        if (!first_tip)
                            first_tip = nd;
                        }

                    previous = Prev_Tok_Name;
                    }
                else
                    {
                    nd->_name += ch;
                    continue;
                    }
                }
            else if (inside_edge_length)
                {
                if (ch == ',' || ch == ')' || iswspace(ch))
                    {
                    inside_edge_length = false;
                    edge_length_position = 0;
                    extractEdgeLen(nd, edge_length_str);
                    ++num_edge_lengths;
                    previous = Prev_Tok_EdgeLen;
                    }
                else
                    {
                    bool valid = (ch =='e' || ch == 'E' || ch =='.' || ch == '-' || ch == '+' || isdigit(ch));
                    if (!valid)
                        throw XStrom(boost::str(boost::format("Invalid branch length character (%c) at position %d in tree description") % ch % position_in_string));
                    edge_length_str += ch;
                    continue;
                    }
                }

            if (iswspace(ch))
                continue;

            switch(ch)
                {
                case ';':
                    break;

                case ')':
                    // If nd is bottommost node, expecting left paren or semicolon, but not right paren
                    if (!nd->_parent)
                        throw XStrom(boost::str(boost::format("Too many right parentheses at position %d in tree description") % position_in_string));

                    // Expect right paren only after an edge length, a node name, or another right paren
                    if (!(previous & RParen_Valid))
                        throw XStrom(boost::str(boost::format("Unexpected right parenthesisat position %d in tree description") % position_in_string));

                    // Go down a level
                    nd = nd->_parent;
                    if (!nd->_left_child->_right_sib)
                        throw XStrom(boost::str(boost::format("Internal node has only one child at position %d in tree description") % position_in_string));
                    previous = Prev_Tok_RParen;
                    break;

                case ':':
                    // Expect colon only after a node name or another right paren
                    if (!(previous & Colon_Valid))
                        throw XStrom(boost::str(boost::format("Unexpected colon at position %d in tree description") % position_in_string));
                    previous = Prev_Tok_Colon;
                    break;

                case ',':
                    // Expect comma only after an edge length, a node name, or a right paren
                    if (!nd->_parent || !(previous & Comma_Valid))
                        throw XStrom(boost::str(boost::format("Unexpected comma at position %d in tree description") % position_in_string));

                    // Check for polytomies
                    if (!canHaveSibling(nd, rooted, allow_polytomies))
                        throw XStrom(boost::str(boost::format("Polytomy found in the following tree description but polytomies prohibited:\n%s") % newick));

                    // Create the sibling
                    curr_node_index++;
                    if (curr_node_index == _tree->_nodes.size())
                        throw XStrom(boost::str(boost::format("Too many nodes specified by tree description (%d nodes allocated for %d leaves)") % _tree->_nodes.size() % _tree->_nleaves));
                    nd->_right_sib = &_tree->_nodes[curr_node_index];
                    nd->_right_sib->_parent = nd->_parent;
                    nd = nd->_right_sib;
                    previous = Prev_Tok_Comma;
                    break;

                case '(':
                    // Expect left paren only after a comma or another left paren
                    if (!(previous & LParen_Valid))
                        throw XStrom(boost::str(boost::format("Not expecting left parenthesis at position %d in tree description") % position_in_string));

                    // Create new node above and to the left of the current node
                    assert(!nd->_left_child);
                    curr_node_index++;
                    if (curr_node_index == _tree->_nodes.size())
                        throw XStrom(boost::str(boost::format("malformed tree description (more than %d nodes specified)") % _tree->_nodes.size()));
                    nd->_left_child = &_tree->_nodes[curr_node_index];
                    nd->_left_child->_parent = nd;
                    nd = nd->_left_child;
                    previous = Prev_Tok_LParen;
                    break;

                case '\'':
                    // Encountered an apostrophe, which always indicates the start of a
                    // node name (but note that node names do not have to be quoted)

                    // Expect node name only after a left paren (child's name), a comma (sib's name)
                    // or a right paren (parent's name)
                    if (!(previous & Name_Valid))
                        throw XStrom(boost::str(boost::format("Not expecting node name at position %d in tree description") % position_in_string));

                    // Get the rest of the name
                    nd->_name.clear();

                    inside_quoted_name = true;
                    node_name_position = position_in_string;

                    break;

                default:
                    // Get here if ch is not one of ();:,'

                    // Expecting either an edge length or an unquoted node name
                    if (previous == Prev_Tok_Colon)
                        {
                        // Edge length expected (e.g. "235", "0.12345", "1.7e-3")
                        inside_edge_length = true;
                        edge_length_position = position_in_string;
                        edge_length_str = ch;
                        }
                    else
                        {
                        // Get the node name
                        nd->_name = ch;

                        inside_unquoted_name = true;
                        node_name_position = position_in_string;
                        }

                }   // end of switch statement
            }   // loop over characters in newick string

        if (inside_unquoted_name)
            throw XStrom(boost::str(boost::format("Tree description ended before end of node name starting at position %d was found") % node_name_position));
        if (inside_edge_length)
            throw XStrom(boost::str(boost::format("Tree description ended before end of edge length starting at position %d was found") % edge_length_position));
        if (inside_quoted_name)
            throw XStrom(boost::str(boost::format("Expecting single quote to mark the end of node name at position %d in tree description") % node_name_position));

        if (!_tree->_is_rooted)
            {
            rerootAtNodeNumber(0);
            }

        refreshPreorder();
        refreshLevelorder();
        }
    catch(XStrom x)
        {
        clear();
        throw x;
        }

    }

inline void TreeManip::storeSplits(std::set<Split> & splitset)
    {
    // Start by clearing and resizing all splits
    for (auto & nd : _tree->_nodes)
        {
        nd._split.resize(_tree->_nleaves);
        }

    // Now do a postorder traversal and add the bit corresponding
    // to the current node in its parent node's split
    for (auto nd : boost::adaptors::reverse(_tree->_preorder))
        {
        if (nd->_left_child)
            {
            // add this internal node's split to splitset
            //std::cerr << nd->_split.createPatternRepresentation() << std::endl;
            splitset.insert(nd->_split);
            }
        else
            {
            // set bit corresponding to this leaf node's number
            nd->_split.setBitAt(nd->_number);
            }

        if (nd->_parent)
            {
            // parent's bits are the union of the bits set in all its children
            nd->_parent->_split.addSplit(nd->_split);
            }
        }
    }

}
