# Supplementary material for: Order, please! Uncertainty in the ordinal-level classification of Chlorophyceae
Source: PeerJ. 2019 May 15;7:e6899. doi: 10.7717/peerj.6899 (PMC6525593; doi:10.7717/peerj.6899)
Supplement: Supplemental Information 1 — This compressed folder contains untrimmed, masked alignments for individual chloroplast genes (subfolder nexus), as well as trimmed alignments with appropriate analysis blocks and the consensus trees resulting from these single-gene and concatenated analyses (MrBayes subfolders). Supplementary methods with associated references are included in the SupplementaryMethods.txt file. SVDquartets, BaliPhy, PhyloBayes and RAxML analysis files are in separate subfolders, with their respective resulting tree files. Files associated with MrBayes analysis of the 1st and 2nd positions and the analysis of the 3rd positions are placed in the subfolders 1st_and_2nd_positions_only and 3rd_positions_only, respectively. The 18Splastid_combined subfolder contains the MrBayes analysis materials (alignment and consensus tree) for the analysis including nucleotide plastid data as well as 18S nucleotide data. Documentation, trees and scripts used to create Fig. 3 are included in the “Figure3” subfolder, and documentation for and full results of Treespace analyses are in the “Treespace” subfolder. The results of the AU topology tests are included in a Word document. [file peerj-07-6899-s008.zip › supplementary_alignments_trees/Figure3/treesummary/src/split.hpp]

#pragma once

#include <vector>
#include <memory>
#include <set>
#include <map>
#include <climits>
#include <cassert>

namespace strom
    {

    class Split
        {
        public:
                                                                Split();
                                                                Split(const Split & other);
                                                                ~Split();

            Split &                                             operator=(const Split & other);
            bool                                                operator==(const Split & other) const;
            bool                                                operator<(const Split & other) const;

            void                                                clear();
            void                                                resize(unsigned nleaves);

            typedef unsigned long                               split_unit_t;
            typedef std::vector<split_unit_t>                   split_t;
            typedef std::set<Split>                             treeid_t;
            typedef std::map< treeid_t, std::vector<unsigned> > treemap_t;
            typedef std::tuple<unsigned,unsigned,unsigned>      split_metrics_t;

            Split::split_unit_t                                 getBits(unsigned unit_index) const;
            bool                                                getBitAt(unsigned leaf_index) const;
            void                                                setBitAt(unsigned leaf_index);
            void                                                addSplit(const Split & other);
            
            bool                                                isEquivalent(const Split & other) const;
            bool                                                isCompatible(const Split & other) const;
            bool                                                conflictsWith(const Split & other) const;

            std::string                                         createPatternRepresentation() const;
            split_metrics_t                                     getSplitMetrics() const;

        private:

            split_t                                             _bits;
            unsigned                                            _bits_per_unit;
            unsigned                                            _nleaves;
            const split_unit_t                                  _unity;

        public:

            typedef std::shared_ptr< Split >                    SharedPtr;
    };

inline Split::Split() : _unity(1)
    {
    _nleaves = 0;
    //std::cout << "CHAR_BIT = " << CHAR_BIT << std::endl;
    //std::cout << "sizeof(Split::split_unit_t) = " << sizeof(Split::split_unit_t) << std::endl;
    _bits_per_unit = (CHAR_BIT)*sizeof(Split::split_unit_t);
    clear();
    //std::cout << "Constructing a Split" << std::endl;
    }

inline Split::Split(const Split & other) : _unity(1)
    {
    _nleaves = other._nleaves;
    _bits_per_unit = (CHAR_BIT)*sizeof(Split::split_unit_t);
    _bits = other._bits;
    }

inline Split::~Split()
    {
    //std::cout << "Destroying a Split" << std::endl;
    }

inline void Split::clear()
    {
    for (auto & u : _bits)
        {
        u = 0L;
        }
    }

inline Split & Split::operator=(const Split & other)
    {
    _nleaves = other._nleaves;
    _bits = other._bits;
    return *this;
    }

inline bool Split::operator==(const Split & other) const
    {
    return (_bits == other._bits);
    }

inline bool Split::operator<(const Split & other) const
    {
    assert(_bits.size() == other._bits.size());
    return (_bits < other._bits);
    }

inline void Split::resize(unsigned nleaves)
    {
    _nleaves = nleaves;
    unsigned nunits = 1 + ((nleaves - 1)/_bits_per_unit);
    _bits.resize(nunits);
    clear();
    }

inline void Split::setBitAt(unsigned leaf_index)
    {
    unsigned unit_index = leaf_index/_bits_per_unit;
    unsigned bit_index = leaf_index - unit_index*_bits_per_unit;
    split_unit_t bit_to_set = _unity << bit_index;
    _bits[unit_index] |= bit_to_set;
    }

inline Split::split_unit_t Split::getBits(unsigned unit_index) const
    {
    assert(unit_index < _bits.size());
    return _bits[unit_index];
    }

inline bool Split::getBitAt(unsigned leaf_index) const
    {
    unsigned unit_index = leaf_index/_bits_per_unit;
    unsigned bit_index = leaf_index - unit_index*_bits_per_unit;
    split_unit_t bit_to_set = _unity << bit_index;
    return (bool)(_bits[unit_index] & bit_to_set);
    }

inline void Split::addSplit(const Split & other)
    {
    unsigned nunits = (unsigned)_bits.size();
    assert(nunits == other._bits.size());
    for (unsigned i = 0; i < nunits; ++i)
        {
        _bits[i] |= other._bits[i];
        }
    }
    
// Returns true if this split and `other' are equivalent. Equivalence is less strict than equality.
// Two splits can be equivalent even if they are not equal because of the position of the root.
// For example, these two splits are equal because a & b = a = b:
//
//  split a: -***---*--
//  split b: -***---*--
//    a & b: -***---*-- (equals both a and b)
//
//  These two splits are also equal because a & ~b = a and ~a & b = b:
//
//  split a: -****-*---
//  split b: *----*-***
//    a & b: ----------
//   a & ~b: -****-*--- (equal to a)
//   ~a & b: *----*-*** (equal to b)
//
//  These two splits, on the other hand, are not equal because a & b equals neither a nor b, a & ~b does not equal a, and ~a & b does not equal b:
//
//  split a: -***---*--
//  split b: ---***---*
//    a & b: ---*------ (equals neither a nor b)
//   a & ~b: -**----*-- (not equal to a)
//   ~a & b: ----**---* (not equal to b)
//
inline bool Split::isEquivalent(const Split & other) const
    {
    //std::cerr << "this split:  " << createPatternRepresentation() << std::endl;
    //std::cerr << "other split: " << other.createPatternRepresentation() << std::endl;
    unsigned nunits = (unsigned)_bits.size();
    assert(nunits > 0);
    unsigned polarity = 0; // polarity 1 means root is on the same side of both splits, 2 means they are inverted relative to one another
    for (unsigned i = 0; i < nunits; ++i)
        {
        split_unit_t a = _bits[i];
        split_unit_t b = other._bits[i];
        bool a_equals_b = (a == b);
        bool a_equals_inverse_b = (a == ~b);
        bool ok = (a_equals_b || a_equals_inverse_b);
        if (ok)
            {
            if (polarity == 0)
                {
                if (a_equals_b)
                    polarity = 1;
                else
                    polarity = 2;
                }
            else
                {
                if (polarity == 1 && !a_equals_b )
                    return false;
                else if (polarity == 2 && !a_equals_inverse_b )
                    return false;
                }
            }
        else
            {
            return false;
            }
        }

    // All of the units were equivalent, so that means the splits are equivalent
    return true;
    }

// Returns true if this split and `other' are compatible. The two splits a and b are compatible if a & b is nonzero
// and also not equal to either a or b. For example, these two splits
//
//  split a: -***---*--
//  split b: ----***--*
//    a & b: ----------
//
//  are compatible, because a & b = 0. The two splits below are also compatible because a & b == b:
//
//  split a: -****-*---
//  split b: --**--*--- <-
//    a & b: --**--*--- <-
//
//  These two splits, on the other hand, are not compatible because a & b != 0 and is not equal to either a or b:
//
//  split a: -***---*--
//  split b: ---***---*
//    a & b: ---*------
//
inline bool Split::isCompatible(const Split & other) const
    {
    for (unsigned i = 0; i < _bits.size(); ++i)
        {
        split_unit_t a = _bits[i];
        split_unit_t b = other._bits[i];
        split_unit_t a_and_b = (a & b);
        bool equals_a   = (a_and_b == a);
        bool equals_b   = (a_and_b == b);
        if (a_and_b && !(equals_a || equals_b))
            {
            // A failure of any unit to be compatible makes the entire split incompatible
            return false;
            }
        }

    // None of the units were incompatible, so that means the splits are compatible
    return true;
    }

inline bool Split::conflictsWith(const Split & other) const
    {
    return !isCompatible(other);
    }

inline std::string Split::createPatternRepresentation() const
    {
    std::string s;
    unsigned ntax_added = 0;
    for (unsigned i = 0; i < _bits.size(); ++i)
        {
        for (unsigned j = 0; j < _bits_per_unit; ++j)
            {
            split_unit_t bitmask = ((split_unit_t)1 << j);
            bool bit_is_set = ((_bits[i] & bitmask) > (split_unit_t)0);
            if (bit_is_set)
                s += '*';
            else
                s += '-';
            if (++ntax_added == _nleaves)
                break;
            }
        }
    return s;
    }


    }
