# Supplementary material for: Order, please! Uncertainty in the ordinal-level classification of Chlorophyceae
Source: PeerJ. 2019 May 15;7:e6899. doi: 10.7717/peerj.6899 (PMC6525593; doi:10.7717/peerj.6899)
Supplement: Supplemental Information 1 — This compressed folder contains untrimmed, masked alignments for individual chloroplast genes (subfolder nexus), as well as trimmed alignments with appropriate analysis blocks and the consensus trees resulting from these single-gene and concatenated analyses (MrBayes subfolders). Supplementary methods with associated references are included in the SupplementaryMethods.txt file. SVDquartets, BaliPhy, PhyloBayes and RAxML analysis files are in separate subfolders, with their respective resulting tree files. Files associated with MrBayes analysis of the 1st and 2nd positions and the analysis of the 3rd positions are placed in the subfolders 1st_and_2nd_positions_only and 3rd_positions_only, respectively. The 18Splastid_combined subfolder contains the MrBayes analysis materials (alignment and consensus tree) for the analysis including nucleotide plastid data as well as 18S nucleotide data. Documentation, trees and scripts used to create Fig. 3 are included in the “Figure3” subfolder, and documentation for and full results of Treespace analyses are in the “Treespace” subfolder. The results of the AU topology tests are included in a Word document. [file peerj-07-6899-s008.zip › supplementary_alignments_trees/Figure3/treesummary/treesummary-output.txt]

Starting...
Outgroup taxon found: index of "Chaetopeltis orbicularis" was 8
Outgroup taxon found: index of "Floydiella terrestris" was 27
Outgroup taxon found: index of "Koshicola spirodelophila" was 37
Outgroup taxon found: index of "Stigeoclonium helveticum" was 62
Outgroup taxon found: index of "Uronema sp" was 65
Outgroup taxon found: index of "Schizomeris leibleinii" was 59
Outgroup taxon found: index of "Oedogonium angustistomum" was 46
Outgroup taxon found: index of "Oedogonium cardiacum" was 47
Outgroup taxon found: index of "Oedocladium carolinianum" was 45


newick = ([&prob=1.00000000e+00,prob_stddev=0.00000000e+00,prob_range={1.00000000e+00,1.00000000e+00},prob(percent)="100",prob+-sd="100+-0"]1:[&length_mean=7.39598682e-02,length_median=7.38393000e-02,length_95%HPD={6.69662300e-02,8.10530000e-02}]7.383930e-02,[&prob=1.00000000e+00,prob_stddev=0.00000000e+00,prob_range={1.00000000e+00,1.00000000e+00},prob(percent)="100",prob+-sd="100+-0"]2:[&length_mean=8.32592002e-02,length_median=8.32129000e-02,length_95%HPD={7.62973600e-02,9.03876300e-02}]8.321290e-02,((((((((([&prob=1.00000000e+00,prob_stddev=0.00000000e+00,prob_range={1.00000000e+00,1.00000000e+00},prob(percent)="100",prob+-sd="100+-0"]3:[&length_mean=2.91007848e-01,length_median=2.90962700e-01,length_95%HPD={2.74988200e-01,3.07632400e-01}]2.909627e-01,[&prob=1.00000000e+00,prob_stddev=0.00000000e+00,prob_range={1.00000000e+00,1.00000000e+00},prob(percent)="100",prob+-sd="100+-0"]41:[&length_mean=3.96139743e-01,length_median=3.96091100e-01,length_95%HPD={3.76505000e-01,4.15617700e-01}]3.960911e-01)[&prob=1.00000000e+00,prob_stddev=0.00000000e+00,prob_range={1.00000000e+00,1.00000000e+00},prob(percent)="100",prob+-sd="100+-0"]:[&length_mean=6.58972340e-02,length_median=6.58597000e-02,length_95%HPD={5.54738100e-02,7.68430700e-02}]6.585970e-02,(([&prob=1.00000000e+00,prob_stddev=0.00000000e+00,prob_range={1.00000000e+00,1.00000000e+00},prob(percent)="100",prob+-sd="100+-0"]10:[&length_mean=2.46307021e-01,length_median=2.46319100e-01,length_95%HPD={2.34191400e-01,2.57841400e-01}]2.463191e-01,(([&prob=1.00000000e+00,prob_stddev=0.00000000e+00,prob_range={1.00000000e+00,1.00000000e+00},prob(percent)="100",prob+-sd="100+-0"]11:[&length_mean=1.33397547e-01,length_median=1.33400900e-01,length_95%HPD={1.25373100e-01,1.41359200e-01}]1.334009e-01,[&prob=1.00000000e+00,prob_stddev=0.00000000e+00,prob_range={1.00000000e+00,1.00000000e+00},prob(percent)="100",prob+-sd="100+-0"]26:[&length_mean=2.59520766e-01,length_median=2.59543400e-01,length_95%HPD={2.47257100e-01,2.72194700e-01}]2.595434e-01)[&prob=1.00000000e+00,prob_stddev=0.00000000e+00,prob_range={1.00000000e+00,1.00000000e+00},prob(percent)="100",prob+-sd="100+-0"]:[&length_mean=1.82133032e-02,length_median=1.81526200e-02,length_95%HPD={1.39133400e-02,2.28450500e-02}]1.815262e-02,((((([&prob=1.00000000e+00,prob_stddev=0.00000000e+00,prob_range={1.00000000e+00,1.00000000e+00},prob(percent)="100",prob+-sd="100+-0"]15:[&length_mean=2.20962592e-02,length_median=2.20776300e-02,length_95%HPD={1.96637300e-02,2.48579400e-02}]2.207763e-02,[&prob=1.00000000e+00,prob_stddev=0.00000000e+00,prob_range={1.00000000e+00,1.00000000e+00},prob(percent)="100",prob+-sd="100+-0"]17:[&length_mean=1.71261109e-02,length_median=1.70934600e-02,length_95%HPD={1.48812700e-02,1.95817000e-02}]1.709346e-02)[&prob=1.00000000e+00,prob_stddev=0.00000000e+00,prob_range={1.00000000e+00,1.00000000e+00},prob(percent)="100",prob+-sd="100+-0"]:[&length_mean=1.17971832e-01,length_median=1.17924100e-01,length_95%HPD={1.10364200e-01,1.25346400e-01}]1.179241e-01,[&prob=1.00000000e+00,prob_stddev=0.00000000e+00,prob_range={1.00000000e+00,1.00000000e+00},prob(percent)="100",prob+-sd="100+-0"]56:[&length_mean=1.09312550e-01,length_median=1.09231600e-01,length_95%HPD={1.02449300e-01,1.16361800e-01}]1.092316e-01)[&prob=1.00000000e+00,prob_stddev=0.00000000e+00,prob_range={1.00000000e+00,1.00000000e+00},prob(percent)="100",prob+-sd="100+-0"]:[&length_mean=2.91054601e-02,length_median=2.89849800e-02,length_95%HPD={2.42460700e-02,3.41455400e-02}]2.898498e-02,[&prob=1.00000000e+00,prob_stddev=0.00000000e+00,prob_range={1.00000000e+00,1.00000000e+00},prob(percent)="100",prob+-sd="100+-0"]62:[&length_mean=2.38447749e-01,length_median=2.38482500e-01,length_95%HPD={2.26423600e-01,2.49675000e-01}]2.384825e-01)[&prob=9.85001500e-01,prob_stddev=5.37347419e-03,prob_range={9.81201880e-01,9.88801120e-01},prob(percent)="99",prob+-sd="99+-1"]:[&length_mean=1.60037861e-02,length_median=1.59676600e-02,length_95%HPD={1.19713900e-02,2.01150800e-02}]1.596766e-02,[&prob=1.00000000e+00,prob_stddev=0.00000000e+00,prob_range={1.00000000e+00,1.00000000e+00},prob(percent)="100",prob+-sd="100+-0"]20:[&length_mean=1.37856801e-01,length_median=1.37825300e-01,length_95%HPD={1.30196900e-01,1.45600300e-01}]1.378253e-01)[&prob=1.00000000e+00,prob_stddev=0.00000000e+00,prob_range={1.00000000e+00,1.00000000e+00},prob(percent)="100",prob+-sd="100+-0"]:[&length_mean=2.69792418e-02,length_median=2.69409900e-02,length_95%HPD={2.22606100e-02,3.15949500e-02}]2.694099e-02,([&prob=1.00000000e+00,prob_stddev=0.00000000e+00,prob_range={1.00000000e+00,1.00000000e+00},prob(percent)="100",prob+-sd="100+-0"]16:[&length_mean=1.40436053e-01,length_median=1.40317500e-01,length_95%HPD={1.31447800e-01,1.49984000e-01}]1.403175e-01,[&prob=1.00000000e+00,prob_stddev=0.00000000e+00,prob_range={1.00000000e+00,1.00000000e+00},prob(percent)="100",prob+-sd="100+-0"]32:[&length_mean=3.02997760e-01,length_median=3.02900800e-01,length_95%HPD={2.89085600e-01,3.17348100e-01}]3.029008e-01)[&prob=1.00000000e+00,prob_stddev=0.00000000e+00,prob_range={1.00000000e+00,1.00000000e+00},prob(percent)="100",prob+-sd="100+-0"]:[&length_mean=4.19151576e-02,length_median=4.18750300e-02,length_95%HPD={3.52568600e-02,4.82432500e-02}]4.187503e-02)[&prob=1.00000000e+00,prob_stddev=0.00000000e+00,prob_range={1.00000000e+00,1.00000000e+00},prob(percent)="100",prob+-sd="100+-0"]:[&length_mean=1.50403108e-02,length_median=1.49785100e-02,length_95%HPD={1.14763300e-02,1.87392600e-02}]1.497851e-02)[&prob=1.00000000e+00,prob_stddev=0.00000000e+00,prob_range={1.00000000e+00,1.00000000e+00},prob(percent)="100",prob+-sd="100+-0"]:[&length_mean=5.24815049e-02,length_median=5.24290600e-02,length_95%HPD={4.67447300e-02,5.83887500e-02}]5.242906e-02)[&prob=1.00000000e+00,prob_stddev=0.00000000e+00,prob_range={1.00000000e+00,1.00000000e+00},prob(percent)="100",prob+-sd="100+-0"]:[&length_mean=3.17199208e-02,length_median=3.16543400e-02,length_95%HPD={2.66760000e-02,3.71212700e-02}]3.165434e-02,[&prob=1.00000000e+00,prob_stddev=0.00000000e+00,prob_range={1.00000000e+00,1.00000000e+00},prob(percent)="100",prob+-sd="100+-0"]54:[&length_mean=2.67320797e-01,length_median=2.67203800e-01,length_95%HPD={2.55012100e-01,2.80335900e-01}]2.672038e-01)[&prob=9.97950205e-01,prob_stddev=2.33321906e-03,prob_range={9.96300370e-01,9.99600040e-01},prob(percent)="100",prob+-sd="100+-0"]:[&length_mean=1.39236117e-02,length_median=1.38652400e-02,length_95%HPD={9.73068700e-03,1.83045100e-02}]1.386524e-02)[&prob=1.00000000e+00,prob_stddev=0.00000000e+00,prob_range={1.00000000e+00,1.00000000e+00},prob(percent)="100",prob+-sd="100+-0"]:[&length_mean=3.66240911e-02,length_median=3.65785300e-02,length_95%HPD={3.12853000e-02,4.15716800e-02}]3.657853e-02,(([&prob=1.00000000e+00,prob_stddev=0.00000000e+00,prob_range={1.00000000e+00,1.00000000e+00},prob(percent)="100",prob+-sd="100+-0"]13:[&length_mean=2.14524607e-01,length_median=2.14609900e-01,length_95%HPD={2.03133800e-01,2.25747600e-01}]2.146099e-01,([&prob=1.00000000e+00,prob_stddev=0.00000000e+00,prob_range={1.00000000e+00,1.00000000e+00},prob(percent)="100",prob+-sd="100+-0"]14:[&length_mean=7.68936656e-02,length_median=7.68651600e-02,length_95%HPD={7.02291500e-02,8.33374400e-02}]7.686516e-02,([&prob=1.00000000e+00,prob_stddev=0.00000000e+00,prob_range={1.00000000e+00,1.00000000e+00},prob(percent)="100",prob+-sd="100+-0"]31:[&length_mean=9.25862615e-02,length_median=9.25633100e-02,length_95%HPD={8.60789300e-02,9.89735000e-02}]9.256331e-02,([&prob=1.00000000e+00,prob_stddev=0.00000000e+00,prob_range={1.00000000e+00,1.00000000e+00},prob(percent)="100",prob+-sd="100+-0"]55:[&length_mean=3.85865296e-02,length_median=3.85432200e-02,length_95%HPD={3.51343500e-02,4.21838000e-02}]3.854322e-02,[&prob=1.00000000e+00,prob_stddev=0.00000000e+00,prob_range={1.00000000e+00,1.00000000e+00},prob(percent)="100",prob+-sd="100+-0"]67:[&length_mean=3.31243651e-02,length_median=3.30623900e-02,length_95%HPD={2.98475900e-02,3.64502200e-02}]3.306239e-02)[&prob=1.00000000e+00,prob_stddev=0.00000000e+00,prob_range={1.00000000e+00,1.00000000e+00},prob(percent)="100",prob+-sd="100+-0"]:[&length_mean=6.36853155e-02,length_median=6.36650000e-02,length_95%HPD={5.81030100e-02,6.91785100e-02}]6.366500e-02)[&prob=1.00000000e+00,prob_stddev=0.00000000e+00,prob_range={1.00000000e+00,1.00000000e+00},prob(percent)="100",prob+-sd="100+-0"]:[&length_mean=5.63132208e-02,length_median=5.61727600e-02,length_95%HPD={5.01512600e-02,6.27175500e-02}]5.617276e-02)[&prob=1.00000000e+00,prob_stddev=0.00000000e+00,prob_range={1.00000000e+00,1.00000000e+00},prob(percent)="100",prob+-sd="100+-0"]:[&length_mean=1.14808582e-01,length_median=1.14652200e-01,length_95%HPD={1.06504400e-01,1.23841500e-01}]1.146522e-01)[&prob=1.00000000e+00,prob_stddev=0.00000000e+00,prob_range={1.00000000e+00,1.00000000e+00},prob(percent)="100",prob+-sd="100+-0"]:[&length_mean=4.85708546e-02,length_median=4.85480200e-02,length_95%HPD={4.21887900e-02,5.49302700e-02}]4.854802e-02,([&prob=1.00000000e+00,prob_stddev=0.00000000e+00,prob_range={1.00000000e+00,1.00000000e+00},prob(percent)="100",prob+-sd="100+-0"]24:[&length_mean=2.66002706e-01,length_median=2.65853600e-01,length_95%HPD={2.52952000e-01,2.79886600e-01}]2.658536e-01,(([&prob=1.00000000e+00,prob_stddev=0.00000000e+00,prob_range={1.00000000e+00,1.00000000e+00},prob(percent)="100",prob+-sd="100+-0"]39:[&length_mean=1.05833535e-01,length_median=1.05752500e-01,length_95%HPD={9.74038700e-02,1.13858900e-01}]1.057525e-01,[&prob=1.00000000e+00,prob_stddev=0.00000000e+00,prob_range={1.00000000e+00,1.00000000e+00},prob(percent)="100",prob+-sd="100+-0"]40:[&length_mean=1.59802665e-01,length_median=1.59683400e-01,length_95%HPD={1.50361700e-01,1.69719900e-01}]1.596834e-01)[&prob=1.00000000e+00,prob_stddev=0.00000000e+00,prob_range={1.00000000e+00,1.00000000e+00},prob(percent)="100",prob+-sd="100+-0"]:[&length_mean=9.13554336e-02,length_median=9.13485600e-02,length_95%HPD={8.31594700e-02,1.00238700e-01}]9.134856e-02,([&prob=1.00000000e+00,prob_stddev=0.00000000e+00,prob_range={1.00000000e+00,1.00000000e+00},prob(percent)="100",prob+-sd="100+-0"]49:[&length_mean=2.29465867e-01,length_median=2.29501900e-01,length_95%HPD={2.16711700e-01,2.41924200e-01}]2.295019e-01,[&prob=1.00000000e+00,prob_stddev=0.00000000e+00,prob_range={1.00000000e+00,1.00000000e+00},prob(percent)="100",prob+-sd="100+-0"]51:[&length_mean=1.94482236e-01,length_median=1.94378300e-01,length_95%HPD={1.82944800e-01,2.06309600e-01}]1.943783e-01)[&prob=1.00000000e+00,prob_stddev=0.00000000e+00,prob_range={1.00000000e+00,1.00000000e+00},prob(percent)="100",prob+-sd="100+-0"]:[&length_mean=5.63237466e-02,length_median=5.62665600e-02,length_95%HPD={4.85611500e-02,6.44253200e-02}]5.626656e-02)[&prob=1.00000000e+00,prob_stddev=0.00000000e+00,prob_range={1.00000000e+00,1.00000000e+00},prob(percent)="100",prob+-sd="100+-0"]:[&length_mean=1.12999819e-01,length_median=1.12955900e-01,length_95%HPD={1.03565700e-01,1.23355400e-01}]1.129559e-01)[&prob=1.00000000e+00,prob_stddev=0.00000000e+00,prob_range={1.00000000e+00,1.00000000e+00},prob(percent)="100",prob+-sd="100+-0"]:[&length_mean=3.72053860e-02,length_median=3.71202600e-02,length_95%HPD={3.04054000e-02,4.42727000e-02}]3.712026e-02)[&prob=1.00000000e+00,prob_stddev=0.00000000e+00,prob_range={1.00000000e+00,1.00000000e+00},prob(percent)="100",prob+-sd="100+-0"]:[&length_mean=1.48019856e-02,length_median=1.47304200e-02,length_95%HPD={1.09209300e-02,1.86873700e-02}]1.473042e-02)[&prob=1.00000000e+00,prob_stddev=0.00000000e+00,prob_range={1.00000000e+00,1.00000000e+00},prob(percent)="100",prob+-sd="100+-0"]:[&length_mean=1.47679044e-02,length_median=1.46835700e-02,length_95%HPD={1.07080900e-02,1.88596700e-02}]1.468357e-02,(([&prob=1.00000000e+00,prob_stddev=0.00000000e+00,prob_range={1.00000000e+00,1.00000000e+00},prob(percent)="100",prob+-sd="100+-0"]12:[&length_mean=4.34643237e-02,length_median=4.33973600e-02,length_95%HPD={3.85973600e-02,4.84827700e-02}]4.339736e-02,[&prob=1.00000000e+00,prob_stddev=0.00000000e+00,prob_range={1.00000000e+00,1.00000000e+00},prob(percent)="100",prob+-sd="100+-0"]19:[&length_mean=6.31522914e-02,length_median=6.31441900e-02,length_95%HPD={5.76877300e-02,6.89624600e-02}]6.314419e-02)[&prob=1.00000000e+00,prob_stddev=0.00000000e+00,prob_range={1.00000000e+00,1.00000000e+00},prob(percent)="100",prob+-sd="100+-0"]:[&length_mean=1.83391132e-01,length_median=1.83373700e-01,length_95%HPD={1.71704500e-01,1.95049100e-01}]1.833737e-01,[&prob=1.00000000e+00,prob_stddev=0.00000000e+00,prob_range={1.00000000e+00,1.00000000e+00},prob(percent)="100",prob+-sd="100+-0"]18:[&length_mean=1.29826397e-01,length_median=1.29759200e-01,length_95%HPD={1.19644700e-01,1.39748600e-01}]1.297592e-01)[&prob=1.00000000e+00,prob_stddev=0.00000000e+00,prob_range={1.00000000e+00,1.00000000e+00},prob(percent)="100",prob+-sd="100+-0"]:[&length_mean=2.53977949e-01,length_median=2.53844900e-01,length_95%HPD={2.39996400e-01,2.68380700e-01}]2.538449e-01)[&prob=1.00000000e+00,prob_stddev=0.00000000e+00,prob_range={1.00000000e+00,1.00000000e+00},prob(percent)="100",prob+-sd="100+-0"]:[&length_mean=1.55275847e-02,length_median=1.54755100e-02,length_95%HPD={1.07513100e-02,2.02813900e-02}]1.547551e-02,([&prob=1.00000000e+00,prob_stddev=0.00000000e+00,prob_range={1.00000000e+00,1.00000000e+00},prob(percent)="100",prob+-sd="100+-0"]8:[&length_mean=3.02182382e-01,length_median=3.02957800e-01,length_95%HPD={2.74240300e-01,3.27907400e-01}]3.029578e-01,[&prob=1.00000000e+00,prob_stddev=0.00000000e+00,prob_range={1.00000000e+00,1.00000000e+00},prob(percent)="100",prob+-sd="100+-0"]33:[&length_mean=4.65458674e-01,length_median=4.65236600e-01,length_95%HPD={4.43099700e-01,4.88923200e-01}]4.652366e-01)[&prob=5.00000000e-01,prob_stddev=7.07106781e-01,prob_range={0.00000000e+00,1.00000000e+00},prob(percent)="50",prob+-sd="50+-71"]:[&length_mean=3.12391608e-02,length_median=3.11785000e-02,length_95%HPD={2.32329900e-02,3.92683400e-02}]3.117850e-02)[&prob=5.00000000e-01,prob_stddev=7.07106781e-01,prob_range={0.00000000e+00,1.00000000e+00},prob(percent)="50",prob+-sd="50+-71"]:[&length_mean=1.62674438e-02,length_median=1.61852400e-02,length_95%HPD={1.20864400e-02,2.07338100e-02}]1.618524e-02,([&prob=1.00000000e+00,prob_stddev=0.00000000e+00,prob_range={1.00000000e+00,1.00000000e+00},prob(percent)="100",prob+-sd="100+-0"]7:[&length_mean=2.10605249e-01,length_median=2.10538600e-01,length_95%HPD={1.96755800e-01,2.24598600e-01}]2.105386e-01,[&prob=1.00000000e+00,prob_stddev=0.00000000e+00,prob_range={1.00000000e+00,1.00000000e+00},prob(percent)="100",prob+-sd="100+-0"]68:[&length_mean=1.76617539e-01,length_median=1.76532600e-01,length_95%HPD={1.63837000e-01,1.88950400e-01}]1.765326e-01)[&prob=1.00000000e+00,prob_stddev=0.00000000e+00,prob_range={1.00000000e+00,1.00000000e+00},prob(percent)="100",prob+-sd="100+-0"]:[&length_mean=2.56401536e-01,length_median=2.56842600e-01,length_95%HPD={2.30045600e-01,2.81945800e-01}]2.568426e-01)[&prob=9.99950005e-01,prob_stddev=7.07036078e-05,prob_range={9.99900010e-01,1.00000000e+00},prob(percent)="100",prob+-sd="100+-0"]:[&length_mean=1.45761893e-02,length_median=1.45085300e-02,length_95%HPD={1.01120100e-02,1.92153600e-02}]1.450853e-02,(((([&prob=1.00000000e+00,prob_stddev=0.00000000e+00,prob_range={1.00000000e+00,1.00000000e+00},prob(percent)="100",prob+-sd="100+-0"]9:[&length_mean=1.69433804e-01,length_median=1.69328700e-01,length_95%HPD={1.57326400e-01,1.82332800e-01}]1.693287e-01,[&prob=1.00000000e+00,prob_stddev=0.00000000e+00,prob_range={1.00000000e+00,1.00000000e+00},prob(percent)="100",prob+-sd="100+-0"]28:[&length_mean=2.42645901e-01,length_median=2.42471400e-01,length_95%HPD={2.28388000e-01,2.57661700e-01}]2.424714e-01)[&prob=1.00000000e+00,prob_stddev=0.00000000e+00,prob_range={1.00000000e+00,1.00000000e+00},prob(percent)="100",prob+-sd="100+-0"]:[&length_mean=1.67048393e-01,length_median=1.67020700e-01,length_95%HPD={1.52790200e-01,1.81285200e-01}]1.670207e-01,[&prob=1.00000000e+00,prob_stddev=0.00000000e+00,prob_range={1.00000000e+00,1.00000000e+00},prob(percent)="100",prob+-sd="100+-0"]38:[&length_mean=5.23116938e-01,length_median=5.23048400e-01,length_95%HPD={4.96867100e-01,5.49186100e-01}]5.230484e-01)[&prob=1.00000000e+00,prob_stddev=0.00000000e+00,prob_range={1.00000000e+00,1.00000000e+00},prob(percent)="100",prob+-sd="100+-0"]:[&length_mean=3.96218709e-02,length_median=3.95409600e-02,length_95%HPD={2.91462300e-02,5.03262500e-02}]3.954096e-02,([&prob=1.00000000e+00,prob_stddev=0.00000000e+00,prob_range={1.00000000e+00,1.00000000e+00},prob(percent)="100",prob+-sd="100+-0"]60:[&length_mean=1.60989387e-01,length_median=1.60895400e-01,length_95%HPD={1.48792100e-01,1.72550600e-01}]1.608954e-01,([&prob=1.00000000e+00,prob_stddev=0.00000000e+00,prob_range={1.00000000e+00,1.00000000e+00},prob(percent)="100",prob+-sd="100+-0"]63:[&length_mean=1.70818684e-01,length_median=1.70630400e-01,length_95%HPD={1.59661200e-01,1.81615600e-01}]1.706304e-01,[&prob=1.00000000e+00,prob_stddev=0.00000000e+00,prob_range={1.00000000e+00,1.00000000e+00},prob(percent)="100",prob+-sd="100+-0"]66:[&length_mean=1.35457530e-01,length_median=1.35427000e-01,length_95%HPD={1.25359200e-01,1.45585100e-01}]1.354270e-01)[&prob=1.00000000e+00,prob_stddev=0.00000000e+00,prob_range={1.00000000e+00,1.00000000e+00},prob(percent)="100",prob+-sd="100+-0"]:[&length_mean=1.04689030e-01,length_median=1.04735200e-01,length_95%HPD={9.45306300e-02,1.15048200e-01}]1.047352e-01)[&prob=1.00000000e+00,prob_stddev=0.00000000e+00,prob_range={1.00000000e+00,1.00000000e+00},prob(percent)="100",prob+-sd="100+-0"]:[&length_mean=1.77553069e-01,length_median=1.77621500e-01,length_95%HPD={1.60848200e-01,1.93927000e-01}]1.776215e-01)[&prob=6.53834617e-01,prob_stddev=6.29262109e-02,prob_range={6.09339066e-01,6.98330167e-01},prob(percent)="65",prob+-sd="65+-6"]:[&length_mean=3.06588598e-02,length_median=3.06411600e-02,length_95%HPD={2.28008500e-02,3.83228700e-02}]3.064116e-02,([&prob=1.00000000e+00,prob_stddev=0.00000000e+00,prob_range={1.00000000e+00,1.00000000e+00},prob(percent)="100",prob+-sd="100+-0"]46:[&length_mean=4.29482983e-02,length_median=4.29523100e-02,length_95%HPD={3.77884100e-02,4.84375100e-02}]4.295231e-02,([&prob=1.00000000e+00,prob_stddev=0.00000000e+00,prob_range={1.00000000e+00,1.00000000e+00},prob(percent)="100",prob+-sd="100+-0"]47:[&length_mean=4.36915213e-02,length_median=4.36284800e-02,length_95%HPD={4.00569500e-02,4.75703300e-02}]4.362848e-02,[&prob=1.00000000e+00,prob_stddev=0.00000000e+00,prob_range={1.00000000e+00,1.00000000e+00},prob(percent)="100",prob+-sd="100+-0"]48:[&length_mean=4.69257863e-02,length_median=4.68624200e-02,length_95%HPD={4.29760500e-02,5.09797900e-02}]4.686242e-02)[&prob=1.00000000e+00,prob_stddev=0.00000000e+00,prob_range={1.00000000e+00,1.00000000e+00},prob(percent)="100",prob+-sd="100+-0"]:[&length_mean=2.52758515e-02,length_median=2.52394600e-02,length_95%HPD={2.03690800e-02,2.97203900e-02}]2.523946e-02)[&prob=1.00000000e+00,prob_stddev=0.00000000e+00,prob_range={1.00000000e+00,1.00000000e+00},prob(percent)="100",prob+-sd="100+-0"]:[&length_mean=4.11192841e-01,length_median=4.10878400e-01,length_95%HPD={3.86450600e-01,4.36321500e-01}]4.108784e-01)[&prob=1.00000000e+00,prob_stddev=0.00000000e+00,prob_range={1.00000000e+00,1.00000000e+00},prob(percent)="100",prob+-sd="100+-0"]:[&length_mean=3.00176422e-01,length_median=2.99952700e-01,length_95%HPD={2.80059200e-01,3.20481600e-01}]2.999527e-01)[&prob=9.99850015e-01,prob_stddev=7.07036078e-05,prob_range={9.99800020e-01,9.99900010e-01},prob(percent)="100",prob+-sd="100+-0"]:[&length_mean=1.32946166e-02,length_median=1.32341600e-02,length_95%HPD={9.04076300e-03,1.75065300e-02}]1.323416e-02,((((([&prob=1.00000000e+00,prob_stddev=0.00000000e+00,prob_range={1.00000000e+00,1.00000000e+00},prob(percent)="100",prob+-sd="100+-0"]4:[&length_mean=7.64976069e-02,length_median=7.64872100e-02,length_95%HPD={7.06716600e-02,8.23825400e-02}]7.648721e-02,([&prob=1.00000000e+00,prob_stddev=0.00000000e+00,prob_range={1.00000000e+00,1.00000000e+00},prob(percent)="100",prob+-sd="100+-0"]5:[&length_mean=5.25792602e-02,length_median=5.25331800e-02,length_95%HPD={4.84358300e-02,5.68190900e-02}]5.253318e-02,[&prob=1.00000000e+00,prob_stddev=0.00000000e+00,prob_range={1.00000000e+00,1.00000000e+00},prob(percent)="100",prob+-sd="100+-0"]6:[&length_mean=6.23910162e-02,length_median=6.23886100e-02,length_95%HPD={5.79409700e-02,6.70885200e-02}]6.238861e-02)[&prob=1.00000000e+00,prob_stddev=0.00000000e+00,prob_range={1.00000000e+00,1.00000000e+00},prob(percent)="100",prob+-sd="100+-0"]:[&length_mean=2.62526299e-02,length_median=2.61984700e-02,length_95%HPD={2.21522900e-02,3.03967100e-02}]2.619847e-02)[&prob=1.00000000e+00,prob_stddev=0.00000000e+00,prob_range={1.00000000e+00,1.00000000e+00},prob(percent)="100",prob+-sd="100+-0"]:[&length_mean=1.45726992e-01,length_median=1.45763600e-01,length_95%HPD={1.35741800e-01,1.55390200e-01}]1.457636e-01,[&prob=1.00000000e+00,prob_stddev=0.00000000e+00,prob_range={1.00000000e+00,1.00000000e+00},prob(percent)="100",prob+-sd="100+-0"]29:[&length_mean=2.41198792e-01,length_median=2.41170900e-01,length_95%HPD={2.29929000e-01,2.53827300e-01}]2.411709e-01)[&prob=1.00000000e+00,prob_stddev=0.00000000e+00,prob_range={1.00000000e+00,1.00000000e+00},prob(percent)="100",prob+-sd="100+-0"]:[&length_mean=3.74619204e-02,length_median=3.74607300e-02,length_95%HPD={3.12382600e-02,4.38953000e-02}]3.746073e-02,([&prob=1.00000000e+00,prob_stddev=0.00000000e+00,prob_range={1.00000000e+00,1.00000000e+00},prob(percent)="100",prob+-sd="100+-0"]22:[&length_mean=2.33177532e-01,length_median=2.33117900e-01,length_95%HPD={2.20914900e-01,2.45257200e-01}]2.331179e-01,[&prob=1.00000000e+00,prob_stddev=0.00000000e+00,prob_range={1.00000000e+00,1.00000000e+00},prob(percent)="100",prob+-sd="100+-0"]57:[&length_mean=1.96569754e-01,length_median=1.96489400e-01,length_95%HPD={1.85198600e-01,2.07623000e-01}]1.964894e-01)[&prob=1.00000000e+00,prob_stddev=0.00000000e+00,prob_range={1.00000000e+00,1.00000000e+00},prob(percent)="100",prob+-sd="100+-0"]:[&length_mean=3.95112951e-02,length_median=3.94850600e-02,length_95%HPD={3.23970600e-02,4.67986000e-02}]3.948506e-02)[&prob=1.00000000e+00,prob_stddev=0.00000000e+00,prob_range={1.00000000e+00,1.00000000e+00},prob(percent)="100",prob+-sd="100+-0"]:[&length_mean=2.51902264e-02,length_median=2.51514000e-02,length_95%HPD={1.99460100e-02,3.05824800e-02}]2.515140e-02,((((([&prob=1.00000000e+00,prob_stddev=0.00000000e+00,prob_range={1.00000000e+00,1.00000000e+00},prob(percent)="100",prob+-sd="100+-0"]21:[&length_mean=1.14047313e-01,length_median=1.13988800e-01,length_95%HPD={1.05373200e-01,1.22717400e-01}]1.139888e-01,[&prob=1.00000000e+00,prob_stddev=0.00000000e+00,prob_range={1.00000000e+00,1.00000000e+00},prob(percent)="100",prob+-sd="100+-0"]53:[&length_mean=1.93377470e-01,length_median=1.93251600e-01,length_95%HPD={1.82378600e-01,2.04519800e-01}]1.932516e-01)[&prob=1.00000000e+00,prob_stddev=0.00000000e+00,prob_range={1.00000000e+00,1.00000000e+00},prob(percent)="100",prob+-sd="100+-0"]:[&length_mean=3.08246859e-02,length_median=3.07892400e-02,length_95%HPD={2.39857500e-02,3.76571300e-02}]3.078924e-02,[&prob=1.00000000e+00,prob_stddev=0.00000000e+00,prob_range={1.00000000e+00,1.00000000e+00},prob(percent)="100",prob+-sd="100+-0"]45:[&length_mean=2.70505323e-01,length_median=2.70432000e-01,length_95%HPD={2.57157100e-01,2.84443000e-01}]2.704320e-01)[&prob=1.00000000e+00,prob_stddev=0.00000000e+00,prob_range={1.00000000e+00,1.00000000e+00},prob(percent)="100",prob+-sd="100+-0"]:[&length_mean=9.68788768e-02,length_median=9.68071900e-02,length_95%HPD={8.71787800e-02,1.05897100e-01}]9.680719e-02,(([&prob=1.00000000e+00,prob_stddev=0.00000000e+00,prob_range={1.00000000e+00,1.00000000e+00},prob(percent)="100",prob+-sd="100+-0"]34:[&length_mean=1.51826882e-01,length_median=1.51866900e-01,length_95%HPD={1.42024200e-01,1.61395100e-01}]1.518669e-01,[&prob=1.00000000e+00,prob_stddev=0.00000000e+00,prob_range={1.00000000e+00,1.00000000e+00},prob(percent)="100",prob+-sd="100+-0"]59:[&length_mean=1.05766300e-01,length_median=1.05742100e-01,length_95%HPD={9.80557300e-02,1.14515200e-01}]1.057421e-01)[&prob=1.00000000e+00,prob_stddev=0.00000000e+00,prob_range={1.00000000e+00,1.00000000e+00},prob(percent)="100",prob+-sd="100+-0"]:[&length_mean=1.15442470e-01,length_median=1.15415800e-01,length_95%HPD={1.06038500e-01,1.24681500e-01}]1.154158e-01,[&prob=1.00000000e+00,prob_stddev=0.00000000e+00,prob_range={1.00000000e+00,1.00000000e+00},prob(percent)="100",prob+-sd="100+-0"]58:[&length_mean=2.46775076e-01,length_median=2.46627900e-01,length_95%HPD={2.34566300e-01,2.59575800e-01}]2.466279e-01)[&prob=1.00000000e+00,prob_stddev=0.00000000e+00,prob_range={1.00000000e+00,1.00000000e+00},prob(percent)="100",prob+-sd="100+-0"]:[&length_mean=2.65079343e-02,length_median=2.64299800e-02,length_95%HPD={2.01218600e-02,3.22111900e-02}]2.642998e-02)[&prob=1.00000000e+00,prob_stddev=0.00000000e+00,prob_range={1.00000000e+00,1.00000000e+00},prob(percent)="100",prob+-sd="100+-0"]:[&length_mean=3.31947778e-02,length_median=3.31013200e-02,length_95%HPD={2.73857000e-02,3.92879300e-02}]3.310132e-02,([&prob=1.00000000e+00,prob_stddev=0.00000000e+00,prob_range={1.00000000e+00,1.00000000e+00},prob(percent)="100",prob+-sd="100+-0"]37:[&length_mean=1.56875615e-01,length_median=1.56807400e-01,length_95%HPD={1.47122800e-01,1.66601900e-01}]1.568074e-01,[&prob=1.00000000e+00,prob_stddev=0.00000000e+00,prob_range={1.00000000e+00,1.00000000e+00},prob(percent)="100",prob+-sd="100+-0"]50:[&length_mean=1.04304751e-01,length_median=1.04286600e-01,length_95%HPD={9.62064500e-02,1.12566500e-01}]1.042866e-01)[&prob=1.00000000e+00,prob_stddev=0.00000000e+00,prob_range={1.00000000e+00,1.00000000e+00},prob(percent)="100",prob+-sd="100+-0"]:[&length_mean=1.54030607e-01,length_median=1.53996000e-01,length_95%HPD={1.43484500e-01,1.64272900e-01}]1.539960e-01)[&prob=1.00000000e+00,prob_stddev=0.00000000e+00,prob_range={1.00000000e+00,1.00000000e+00},prob(percent)="100",prob+-sd="100+-0"]:[&length_mean=2.50216555e-02,length_median=2.49486300e-02,length_95%HPD={2.00679700e-02,3.00519400e-02}]2.494863e-02,([&prob=1.00000000e+00,prob_stddev=0.00000000e+00,prob_range={1.00000000e+00,1.00000000e+00},prob(percent)="100",prob+-sd="100+-0"]43:[&length_mean=4.95346308e-02,length_median=4.95431200e-02,length_95%HPD={4.41382400e-02,5.42652500e-02}]4.954312e-02,[&prob=1.00000000e+00,prob_stddev=0.00000000e+00,prob_range={1.00000000e+00,1.00000000e+00},prob(percent)="100",prob+-sd="100+-0"]44:[&length_mean=4.80234436e-02,length_median=4.79910400e-02,length_95%HPD={4.31105600e-02,5.31114800e-02}]4.799104e-02)[&prob=1.00000000e+00,prob_stddev=0.00000000e+00,prob_range={1.00000000e+00,1.00000000e+00},prob(percent)="100",prob+-sd="100+-0"]:[&length_mean=2.92104891e-01,length_median=2.91946400e-01,length_95%HPD={2.77549100e-01,3.06398500e-01}]2.919464e-01)[&prob=9.99950005e-01,prob_stddev=7.07036078e-05,prob_range={9.99900010e-01,1.00000000e+00},prob(percent)="100",prob+-sd="100+-0"]:[&length_mean=1.50178593e-02,length_median=1.49559200e-02,length_95%HPD={1.11588900e-02,1.91523600e-02}]1.495592e-02)[&prob=1.00000000e+00,prob_stddev=0.00000000e+00,prob_range={1.00000000e+00,1.00000000e+00},prob(percent)="100",prob+-sd="100+-0"]:[&length_mean=4.60664500e-02,length_median=4.60316000e-02,length_95%HPD={4.03707100e-02,5.16169800e-02}]4.603160e-02,(((([&prob=1.00000000e+00,prob_stddev=0.00000000e+00,prob_range={1.00000000e+00,1.00000000e+00},prob(percent)="100",prob+-sd="100+-0"]23:[&length_mean=4.89033347e-01,length_median=4.88757600e-01,length_95%HPD={4.64721600e-01,5.14291400e-01}]4.887576e-01,([&prob=1.00000000e+00,prob_stddev=0.00000000e+00,prob_range={1.00000000e+00,1.00000000e+00},prob(percent)="100",prob+-sd="100+-0"]64:[&length_mean=6.90768305e-02,length_median=6.90209200e-02,length_95%HPD={6.19346600e-02,7.61962400e-02}]6.902092e-02,[&prob=1.00000000e+00,prob_stddev=0.00000000e+00,prob_range={1.00000000e+00,1.00000000e+00},prob(percent)="100",prob+-sd="100+-0"]65:[&length_mean=7.13477494e-02,length_median=7.13433600e-02,length_95%HPD={6.40280500e-02,7.86119700e-02}]7.134336e-02)[&prob=1.00000000e+00,prob_stddev=0.00000000e+00,prob_range={1.00000000e+00,1.00000000e+00},prob(percent)="100",prob+-sd="100+-0"]:[&length_mean=1.89716031e-01,length_median=1.89593400e-01,length_95%HPD={1.73996700e-01,2.04679100e-01}]1.895934e-01)[&prob=1.00000000e+00,prob_stddev=0.00000000e+00,prob_range={1.00000000e+00,1.00000000e+00},prob(percent)="100",prob+-sd="100+-0"]:[&length_mean=7.02982997e-02,length_median=7.01613000e-02,length_95%HPD={5.73303400e-02,8.32470300e-02}]7.016130e-02,[&prob=1.00000000e+00,prob_stddev=0.00000000e+00,prob_range={1.00000000e+00,1.00000000e+00},prob(percent)="100",prob+-sd="100+-0"]27:[&length_mean=4.56288706e-01,length_median=4.56120100e-01,length_95%HPD={4.33400200e-01,4.78259400e-01}]4.561201e-01)[&prob=1.00000000e+00,prob_stddev=0.00000000e+00,prob_range={1.00000000e+00,1.00000000e+00},prob(percent)="100",prob+-sd="100+-0"]:[&length_mean=1.14647857e-01,length_median=1.14589000e-01,length_95%HPD={1.01318400e-01,1.28098500e-01}]1.145890e-01,([&prob=1.00000000e+00,prob_stddev=0.00000000e+00,prob_range={1.00000000e+00,1.00000000e+00},prob(percent)="100",prob+-sd="100+-0"]30:[&length_mean=2.91978354e-01,length_median=2.91931600e-01,length_95%HPD={2.75816300e-01,3.09685300e-01}]2.919316e-01,([&prob=1.00000000e+00,prob_stddev=0.00000000e+00,prob_range={1.00000000e+00,1.00000000e+00},prob(percent)="100",prob+-sd="100+-0"]35:[&length_mean=2.53185029e-01,length_median=2.53072600e-01,length_95%HPD={2.37900800e-01,2.68474500e-01}]2.530726e-01,[&prob=1.00000000e+00,prob_stddev=0.00000000e+00,prob_range={1.00000000e+00,1.00000000e+00},prob(percent)="100",prob+-sd="100+-0"]36:[&length_mean=1.99553657e-01,length_median=1.99589300e-01,length_95%HPD={1.86007700e-01,2.13525100e-01}]1.995893e-01)[&prob=1.00000000e+00,prob_stddev=0.00000000e+00,prob_range={1.00000000e+00,1.00000000e+00},prob(percent)="100",prob+-sd="100+-0"]:[&length_mean=2.38494789e-01,length_median=2.38425800e-01,length_95%HPD={2.21826500e-01,2.55279400e-01}]2.384258e-01)[&prob=1.00000000e+00,prob_stddev=0.00000000e+00,prob_range={1.00000000e+00,1.00000000e+00},prob(percent)="100",prob+-sd="100+-0"]:[&length_mean=4.47796551e-02,length_median=4.47196800e-02,length_95%HPD={3.51498100e-02,5.45679400e-02}]4.471968e-02)[&prob=1.00000000e+00,prob_stddev=0.00000000e+00,prob_range={1.00000000e+00,1.00000000e+00},prob(percent)="100",prob+-sd="100+-0"]:[&length_mean=3.18650592e-02,length_median=3.17438100e-02,length_95%HPD={2.38590500e-02,3.95778900e-02}]3.174381e-02,([&prob=1.00000000e+00,prob_stddev=0.00000000e+00,prob_range={1.00000000e+00,1.00000000e+00},prob(percent)="100",prob+-sd="100+-0"]25:[&length_mean=2.66451906e-01,length_median=2.66355300e-01,length_95%HPD={2.51272900e-01,2.81634600e-01}]2.663553e-01,([&prob=1.00000000e+00,prob_stddev=0.00000000e+00,prob_range={1.00000000e+00,1.00000000e+00},prob(percent)="100",prob+-sd="100+-0"]42:[&length_mean=3.19918949e-01,length_median=3.19773700e-01,length_95%HPD={3.02045400e-01,3.37545200e-01}]3.197737e-01,[&prob=1.00000000e+00,prob_stddev=0.00000000e+00,prob_range={1.00000000e+00,1.00000000e+00},prob(percent)="100",prob+-sd="100+-0"]52:[&length_mean=3.09151955e-01,length_median=3.09154900e-01,length_95%HPD={2.92424700e-01,3.26477400e-01}]3.091549e-01)[&prob=1.00000000e+00,prob_stddev=0.00000000e+00,prob_range={1.00000000e+00,1.00000000e+00},prob(percent)="100",prob+-sd="100+-0"]:[&length_mean=1.29193436e-01,length_median=1.29059800e-01,length_95%HPD={1.17258100e-01,1.42087100e-01}]1.290598e-01)[&prob=1.00000000e+00,prob_stddev=0.00000000e+00,prob_range={1.00000000e+00,1.00000000e+00},prob(percent)="100",prob+-sd="100+-0"]:[&length_mean=3.92132703e-02,length_median=3.91613200e-02,length_95%HPD={3.08735000e-02,4.72009900e-02}]3.916132e-02)[&prob=1.00000000e+00,prob_stddev=0.00000000e+00,prob_range={1.00000000e+00,1.00000000e+00},prob(percent)="100",prob+-sd="100+-0"]:[&length_mean=4.62740833e-02,length_median=4.61598400e-02,length_95%HPD={3.90441100e-02,5.38269300e-02}]4.615984e-02)[&prob=9.99950005e-01,prob_stddev=7.07036078e-05,prob_range={9.99900010e-01,1.00000000e+00},prob(percent)="100",prob+-sd="100+-0"]:[&length_mean=2.23158043e-02,length_median=2.22574600e-02,length_95%HPD={1.74494100e-02,2.76024500e-02}]2.225746e-02)[&prob=9.99950005e-01,prob_stddev=7.07036078e-05,prob_range={9.99900010e-01,1.00000000e+00},prob(percent)="100",prob+-sd="100+-0"]:[&length_mean=3.92744734e-02,length_median=3.92140300e-02,length_95%HPD={3.14683000e-02,4.71711800e-02}]3.921403e-02,[&prob=1.00000000e+00,prob_stddev=0.00000000e+00,prob_range={1.00000000e+00,1.00000000e+00},prob(percent)="100",prob+-sd="100+-0"]61:[&length_mean=2.97079111e-01,length_median=2.97031700e-01,length_95%HPD={2.81358400e-01,3.11186100e-01}]2.970317e-01)[&prob=1.00000000e+00,prob_stddev=0.00000000e+00,prob_range={1.00000000e+00,1.00000000e+00},prob(percent)="100",prob+-sd="100+-0"]:[&length_mean=2.40480411e-01,length_median=2.40294100e-01,length_95%HPD={2.27213100e-01,2.55146800e-01}]2.402941e-01)

Outgroup taxon found: index of "Chaetopeltis orbicularis" was 8
Outgroup taxon found: index of "Floydiella terrestris" was 27
Outgroup taxon found: index of "Koshicola spirodelophila" was 37
Outgroup taxon found: index of "Stigeoclonium helveticum" was 62
Outgroup taxon found: index of "Uronema sp" was 65
Outgroup taxon found: index of "Schizomeris leibleinii" was 59
Outgroup taxon found: index of "Oedogonium angustistomum" was 46
Outgroup taxon found: index of "Oedogonium cardiacum" was 47
Outgroup taxon found: index of "Oedocladium carolinianum" was 45
A total of 3701 trees were read from files
     1 tree to plot
  3700 input trees

Tree to plot: ([&prob=1.00000000e+00,prob_stddev=0.00000000e+00,prob_range={1.00000000e+00,1.00000000e+00},prob(percent)="100",prob+-sd="100+-0"]1:[&length_mean=7.39598682e-02,length_median=7.38393000e-02,length_95%HPD={6.69662300e-02,8.10530000e-02}]7.383930e-02,[&prob=1.00000000e+00,prob_stddev=0.00000000e+00,prob_range={1.00000000e+00,1.00000000e+00},prob(percent)="100",prob+-sd="100+-0"]2:[&length_mean=8.32592002e-02,length_median=8.32129000e-02,length_95%HPD={7.62973600e-02,9.03876300e-02}]8.321290e-02,((((((((([&prob=1.00000000e+00,prob_stddev=0.00000000e+00,prob_range={1.00000000e+00,1.00000000e+00},prob(percent)="100",prob+-sd="100+-0"]3:[&length_mean=2.91007848e-01,length_median=2.90962700e-01,length_95%HPD={2.74988200e-01,3.07632400e-01}]2.909627e-01,[&prob=1.00000000e+00,prob_stddev=0.00000000e+00,prob_range={1.00000000e+00,1.00000000e+00},prob(percent)="100",prob+-sd="100+-0"]41:[&length_mean=3.96139743e-01,length_median=3.96091100e-01,length_95%HPD={3.76505000e-01,4.15617700e-01}]3.960911e-01)[&prob=1.00000000e+00,prob_stddev=0.00000000e+00,prob_range={1.00000000e+00,1.00000000e+00},prob(percent)="100",prob+-sd="100+-0"]:[&length_mean=6.58972340e-02,length_median=6.58597000e-02,length_95%HPD={5.54738100e-02,7.68430700e-02}]6.585970e-02,(([&prob=1.00000000e+00,prob_stddev=0.00000000e+00,prob_range={1.00000000e+00,1.00000000e+00},prob(percent)="100",prob+-sd="100+-0"]10:[&length_mean=2.46307021e-01,length_median=2.46319100e-01,length_95%HPD={2.34191400e-01,2.57841400e-01}]2.463191e-01,(([&prob=1.00000000e+00,prob_stddev=0.00000000e+00,prob_range={1.00000000e+00,1.00000000e+00},prob(percent)="100",prob+-sd="100+-0"]11:[&length_mean=1.33397547e-01,length_median=1.33400900e-01,length_95%HPD={1.25373100e-01,1.41359200e-01}]1.334009e-01,[&prob=1.00000000e+00,prob_stddev=0.00000000e+00,prob_range={1.00000000e+00,1.00000000e+00},prob(percent)="100",prob+-sd="100+-0"]26:[&length_mean=2.59520766e-01,length_median=2.59543400e-01,length_95%HPD={2.47257100e-01,2.72194700e-01}]2.595434e-01)[&prob=1.00000000e+00,prob_stddev=0.00000000e+00,prob_range={1.00000000e+00,1.00000000e+00},prob(percent)="100",prob+-sd="100+-0"]:[&length_mean=1.82133032e-02,length_median=1.81526200e-02,length_95%HPD={1.39133400e-02,2.28450500e-02}]1.815262e-02,((((([&prob=1.00000000e+00,prob_stddev=0.00000000e+00,prob_range={1.00000000e+00,1.00000000e+00},prob(percent)="100",prob+-sd="100+-0"]15:[&length_mean=2.20962592e-02,length_median=2.20776300e-02,length_95%HPD={1.96637300e-02,2.48579400e-02}]2.207763e-02,[&prob=1.00000000e+00,prob_stddev=0.00000000e+00,prob_range={1.00000000e+00,1.00000000e+00},prob(percent)="100",prob+-sd="100+-0"]17:[&length_mean=1.71261109e-02,length_median=1.70934600e-02,length_95%HPD={1.48812700e-02,1.95817000e-02}]1.709346e-02)[&prob=1.00000000e+00,prob_stddev=0.00000000e+00,prob_range={1.00000000e+00,1.00000000e+00},prob(percent)="100",prob+-sd="100+-0"]:[&length_mean=1.17971832e-01,length_median=1.17924100e-01,length_95%HPD={1.10364200e-01,1.25346400e-01}]1.179241e-01,[&prob=1.00000000e+00,prob_stddev=0.00000000e+00,prob_range={1.00000000e+00,1.00000000e+00},prob(percent)="100",prob+-sd="100+-0"]56:[&length_mean=1.09312550e-01,length_median=1.09231600e-01,length_95%HPD={1.02449300e-01,1.16361800e-01}]1.092316e-01)[&prob=1.00000000e+00,prob_stddev=0.00000000e+00,prob_range={1.00000000e+00,1.00000000e+00},prob(percent)="100",prob+-sd="100+-0"]:[&length_mean=2.91054601e-02,length_median=2.89849800e-02,length_95%HPD={2.42460700e-02,3.41455400e-02}]2.898498e-02,[&prob=1.00000000e+00,prob_stddev=0.00000000e+00,prob_range={1.00000000e+00,1.00000000e+00},prob(percent)="100",prob+-sd="100+-0"]62:[&length_mean=2.38447749e-01,length_median=2.38482500e-01,length_95%HPD={2.26423600e-01,2.49675000e-01}]2.384825e-01)[&prob=9.85001500e-01,prob_stddev=5.37347419e-03,prob_range={9.81201880e-01,9.88801120e-01},prob(percent)="99",prob+-sd="99+-1"]:[&length_mean=1.60037861e-02,length_median=1.59676600e-02,length_95%HPD={1.19713900e-02,2.01150800e-02}]1.596766e-02,[&prob=1.00000000e+00,prob_stddev=0.00000000e+00,prob_range={1.00000000e+00,1.00000000e+00},prob(percent)="100",prob+-sd="100+-0"]20:[&length_mean=1.37856801e-01,length_median=1.37825300e-01,length_95%HPD={1.30196900e-01,1.45600300e-01}]1.378253e-01)[&prob=1.00000000e+00,prob_stddev=0.00000000e+00,prob_range={1.00000000e+00,1.00000000e+00},prob(percent)="100",prob+-sd="100+-0"]:[&length_mean=2.69792418e-02,length_median=2.69409900e-02,length_95%HPD={2.22606100e-02,3.15949500e-02}]2.694099e-02,([&prob=1.00000000e+00,prob_stddev=0.00000000e+00,prob_range={1.00000000e+00,1.00000000e+00},prob(percent)="100",prob+-sd="100+-0"]16:[&length_mean=1.40436053e-01,length_median=1.40317500e-01,length_95%HPD={1.31447800e-01,1.49984000e-01}]1.403175e-01,[&prob=1.00000000e+00,prob_stddev=0.00000000e+00,prob_range={1.00000000e+00,1.00000000e+00},prob(percent)="100",prob+-sd="100+-0"]32:[&length_mean=3.02997760e-01,length_median=3.02900800e-01,length_95%HPD={2.89085600e-01,3.17348100e-01}]3.029008e-01)[&prob=1.00000000e+00,prob_stddev=0.00000000e+00,prob_range={1.00000000e+00,1.00000000e+00},prob(percent)="100",prob+-sd="100+-0"]:[&length_mean=4.19151576e-02,length_median=4.18750300e-02,length_95%HPD={3.52568600e-02,4.82432500e-02}]4.187503e-02)[&prob=1.00000000e+00,prob_stddev=0.00000000e+00,prob_range={1.00000000e+00,1.00000000e+00},prob(percent)="100",prob+-sd="100+-0"]:[&length_mean=1.50403108e-02,length_median=1.49785100e-02,length_95%HPD={1.14763300e-02,1.87392600e-02}]1.497851e-02)[&prob=1.00000000e+00,prob_stddev=0.00000000e+00,prob_range={1.00000000e+00,1.00000000e+00},prob(percent)="100",prob+-sd="100+-0"]:[&length_mean=5.24815049e-02,length_median=5.24290600e-02,length_95%HPD={4.67447300e-02,5.83887500e-02}]5.242906e-02)[&prob=1.00000000e+00,prob_stddev=0.00000000e+00,prob_range={1.00000000e+00,1.00000000e+00},prob(percent)="100",prob+-sd="100+-0"]:[&length_mean=3.17199208e-02,length_median=3.16543400e-02,length_95%HPD={2.66760000e-02,3.71212700e-02}]3.165434e-02,[&prob=1.00000000e+00,prob_stddev=0.00000000e+00,prob_range={1.00000000e+00,1.00000000e+00},prob(percent)="100",prob+-sd="100+-0"]54:[&length_mean=2.67320797e-01,length_median=2.67203800e-01,length_95%HPD={2.55012100e-01,2.80335900e-01}]2.672038e-01)[&prob=9.97950205e-01,prob_stddev=2.33321906e-03,prob_range={9.96300370e-01,9.99600040e-01},prob(percent)="100",prob+-sd="100+-0"]:[&length_mean=1.39236117e-02,length_median=1.38652400e-02,length_95%HPD={9.73068700e-03,1.83045100e-02}]1.386524e-02)[&prob=1.00000000e+00,prob_stddev=0.00000000e+00,prob_range={1.00000000e+00,1.00000000e+00},prob(percent)="100",prob+-sd="100+-0"]:[&length_mean=3.66240911e-02,length_median=3.65785300e-02,length_95%HPD={3.12853000e-02,4.15716800e-02}]3.657853e-02,(([&prob=1.00000000e+00,prob_stddev=0.00000000e+00,prob_range={1.00000000e+00,1.00000000e+00},prob(percent)="100",prob+-sd="100+-0"]13:[&length_mean=2.14524607e-01,length_median=2.14609900e-01,length_95%HPD={2.03133800e-01,2.25747600e-01}]2.146099e-01,([&prob=1.00000000e+00,prob_stddev=0.00000000e+00,prob_range={1.00000000e+00,1.00000000e+00},prob(percent)="100",prob+-sd="100+-0"]14:[&length_mean=7.68936656e-02,length_median=7.68651600e-02,length_95%HPD={7.02291500e-02,8.33374400e-02}]7.686516e-02,([&prob=1.00000000e+00,prob_stddev=0.00000000e+00,prob_range={1.00000000e+00,1.00000000e+00},prob(percent)="100",prob+-sd="100+-0"]31:[&length_mean=9.25862615e-02,length_median=9.25633100e-02,length_95%HPD={8.60789300e-02,9.89735000e-02}]9.256331e-02,([&prob=1.00000000e+00,prob_stddev=0.00000000e+00,prob_range={1.00000000e+00,1.00000000e+00},prob(percent)="100",prob+-sd="100+-0"]55:[&length_mean=3.85865296e-02,length_median=3.85432200e-02,length_95%HPD={3.51343500e-02,4.21838000e-02}]3.854322e-02,[&prob=1.00000000e+00,prob_stddev=0.00000000e+00,prob_range={1.00000000e+00,1.00000000e+00},prob(percent)="100",prob+-sd="100+-0"]67:[&length_mean=3.31243651e-02,length_median=3.30623900e-02,length_95%HPD={2.98475900e-02,3.64502200e-02}]3.306239e-02)[&prob=1.00000000e+00,prob_stddev=0.00000000e+00,prob_range={1.00000000e+00,1.00000000e+00},prob(percent)="100",prob+-sd="100+-0"]:[&length_mean=6.36853155e-02,length_median=6.36650000e-02,length_95%HPD={5.81030100e-02,6.91785100e-02}]6.366500e-02)[&prob=1.00000000e+00,prob_stddev=0.00000000e+00,prob_range={1.00000000e+00,1.00000000e+00},prob(percent)="100",prob+-sd="100+-0"]:[&length_mean=5.63132208e-02,length_median=5.61727600e-02,length_95%HPD={5.01512600e-02,6.27175500e-02}]5.617276e-02)[&prob=1.00000000e+00,prob_stddev=0.00000000e+00,prob_range={1.00000000e+00,1.00000000e+00},prob(percent)="100",prob+-sd="100+-0"]:[&length_mean=1.14808582e-01,length_median=1.14652200e-01,length_95%HPD={1.06504400e-01,1.23841500e-01}]1.146522e-01)[&prob=1.00000000e+00,prob_stddev=0.00000000e+00,prob_range={1.00000000e+00,1.00000000e+00},prob(percent)="100",prob+-sd="100+-0"]:[&length_mean=4.85708546e-02,length_median=4.85480200e-02,length_95%HPD={4.21887900e-02,5.49302700e-02}]4.854802e-02,([&prob=1.00000000e+00,prob_stddev=0.00000000e+00,prob_range={1.00000000e+00,1.00000000e+00},prob(percent)="100",prob+-sd="100+-0"]24:[&length_mean=2.66002706e-01,length_median=2.65853600e-01,length_95%HPD={2.52952000e-01,2.79886600e-01}]2.658536e-01,(([&prob=1.00000000e+00,prob_stddev=0.00000000e+00,prob_range={1.00000000e+00,1.00000000e+00},prob(percent)="100",prob+-sd="100+-0"]39:[&length_mean=1.05833535e-01,length_median=1.05752500e-01,length_95%HPD={9.74038700e-02,1.13858900e-01}]1.057525e-01,[&prob=1.00000000e+00,prob_stddev=0.00000000e+00,prob_range={1.00000000e+00,1.00000000e+00},prob(percent)="100",prob+-sd="100+-0"]40:[&length_mean=1.59802665e-01,length_median=1.59683400e-01,length_95%HPD={1.50361700e-01,1.69719900e-01}]1.596834e-01)[&prob=1.00000000e+00,prob_stddev=0.00000000e+00,prob_range={1.00000000e+00,1.00000000e+00},prob(percent)="100",prob+-sd="100+-0"]:[&length_mean=9.13554336e-02,length_median=9.13485600e-02,length_95%HPD={8.31594700e-02,1.00238700e-01}]9.134856e-02,([&prob=1.00000000e+00,prob_stddev=0.00000000e+00,prob_range={1.00000000e+00,1.00000000e+00},prob(percent)="100",prob+-sd="100+-0"]49:[&length_mean=2.29465867e-01,length_median=2.29501900e-01,length_95%HPD={2.16711700e-01,2.41924200e-01}]2.295019e-01,[&prob=1.00000000e+00,prob_stddev=0.00000000e+00,prob_range={1.00000000e+00,1.00000000e+00},prob(percent)="100",prob+-sd="100+-0"]51:[&length_mean=1.94482236e-01,length_median=1.94378300e-01,length_95%HPD={1.82944800e-01,2.06309600e-01}]1.943783e-01)[&prob=1.00000000e+00,prob_stddev=0.00000000e+00,prob_range={1.00000000e+00,1.00000000e+00},prob(percent)="100",prob+-sd="100+-0"]:[&length_mean=5.63237466e-02,length_median=5.62665600e-02,length_95%HPD={4.85611500e-02,6.44253200e-02}]5.626656e-02)[&prob=1.00000000e+00,prob_stddev=0.00000000e+00,prob_range={1.00000000e+00,1.00000000e+00},prob(percent)="100",prob+-sd="100+-0"]:[&length_mean=1.12999819e-01,length_median=1.12955900e-01,length_95%HPD={1.03565700e-01,1.23355400e-01}]1.129559e-01)[&prob=1.00000000e+00,prob_stddev=0.00000000e+00,prob_range={1.00000000e+00,1.00000000e+00},prob(percent)="100",prob+-sd="100+-0"]:[&length_mean=3.72053860e-02,length_median=3.71202600e-02,length_95%HPD={3.04054000e-02,4.42727000e-02}]3.712026e-02)[&prob=1.00000000e+00,prob_stddev=0.00000000e+00,prob_range={1.00000000e+00,1.00000000e+00},prob(percent)="100",prob+-sd="100+-0"]:[&length_mean=1.48019856e-02,length_median=1.47304200e-02,length_95%HPD={1.09209300e-02,1.86873700e-02}]1.473042e-02)[&prob=1.00000000e+00,prob_stddev=0.00000000e+00,prob_range={1.00000000e+00,1.00000000e+00},prob(percent)="100",prob+-sd="100+-0"]:[&length_mean=1.47679044e-02,length_median=1.46835700e-02,length_95%HPD={1.07080900e-02,1.88596700e-02}]1.468357e-02,(([&prob=1.00000000e+00,prob_stddev=0.00000000e+00,prob_range={1.00000000e+00,1.00000000e+00},prob(percent)="100",prob+-sd="100+-0"]12:[&length_mean=4.34643237e-02,length_median=4.33973600e-02,length_95%HPD={3.85973600e-02,4.84827700e-02}]4.339736e-02,[&prob=1.00000000e+00,prob_stddev=0.00000000e+00,prob_range={1.00000000e+00,1.00000000e+00},prob(percent)="100",prob+-sd="100+-0"]19:[&length_mean=6.31522914e-02,length_median=6.31441900e-02,length_95%HPD={5.76877300e-02,6.89624600e-02}]6.314419e-02)[&prob=1.00000000e+00,prob_stddev=0.00000000e+00,prob_range={1.00000000e+00,1.00000000e+00},prob(percent)="100",prob+-sd="100+-0"]:[&length_mean=1.83391132e-01,length_median=1.83373700e-01,length_95%HPD={1.71704500e-01,1.95049100e-01}]1.833737e-01,[&prob=1.00000000e+00,prob_stddev=0.00000000e+00,prob_range={1.00000000e+00,1.00000000e+00},prob(percent)="100",prob+-sd="100+-0"]18:[&length_mean=1.29826397e-01,length_median=1.29759200e-01,length_95%HPD={1.19644700e-01,1.39748600e-01}]1.297592e-01)[&prob=1.00000000e+00,prob_stddev=0.00000000e+00,prob_range={1.00000000e+00,1.00000000e+00},prob(percent)="100",prob+-sd="100+-0"]:[&length_mean=2.53977949e-01,length_median=2.53844900e-01,length_95%HPD={2.39996400e-01,2.68380700e-01}]2.538449e-01)[&prob=1.00000000e+00,prob_stddev=0.00000000e+00,prob_range={1.00000000e+00,1.00000000e+00},prob(percent)="100",prob+-sd="100+-0"]:[&length_mean=1.55275847e-02,length_median=1.54755100e-02,length_95%HPD={1.07513100e-02,2.02813900e-02}]1.547551e-02,([&prob=1.00000000e+00,prob_stddev=0.00000000e+00,prob_range={1.00000000e+00,1.00000000e+00},prob(percent)="100",prob+-sd="100+-0"]8:[&length_mean=3.02182382e-01,length_median=3.02957800e-01,length_95%HPD={2.74240300e-01,3.27907400e-01}]3.029578e-01,[&prob=1.00000000e+00,prob_stddev=0.00000000e+00,prob_range={1.00000000e+00,1.00000000e+00},prob(percent)="100",prob+-sd="100+-0"]33:[&length_mean=4.65458674e-01,length_median=4.65236600e-01,length_95%HPD={4.43099700e-01,4.88923200e-01}]4.652366e-01)[&prob=5.00000000e-01,prob_stddev=7.07106781e-01,prob_range={0.00000000e+00,1.00000000e+00},prob(percent)="50",prob+-sd="50+-71"]:[&length_mean=3.12391608e-02,length_median=3.11785000e-02,length_95%HPD={2.32329900e-02,3.92683400e-02}]3.117850e-02)[&prob=5.00000000e-01,prob_stddev=7.07106781e-01,prob_range={0.00000000e+00,1.00000000e+00},prob(percent)="50",prob+-sd="50+-71"]:[&length_mean=1.62674438e-02,length_median=1.61852400e-02,length_95%HPD={1.20864400e-02,2.07338100e-02}]1.618524e-02,([&prob=1.00000000e+00,prob_stddev=0.00000000e+00,prob_range={1.00000000e+00,1.00000000e+00},prob(percent)="100",prob+-sd="100+-0"]7:[&length_mean=2.10605249e-01,length_median=2.10538600e-01,length_95%HPD={1.96755800e-01,2.24598600e-01}]2.105386e-01,[&prob=1.00000000e+00,prob_stddev=0.00000000e+00,prob_range={1.00000000e+00,1.00000000e+00},prob(percent)="100",prob+-sd="100+-0"]68:[&length_mean=1.76617539e-01,length_median=1.76532600e-01,length_95%HPD={1.63837000e-01,1.88950400e-01}]1.765326e-01)[&prob=1.00000000e+00,prob_stddev=0.00000000e+00,prob_range={1.00000000e+00,1.00000000e+00},prob(percent)="100",prob+-sd="100+-0"]:[&length_mean=2.56401536e-01,length_median=2.56842600e-01,length_95%HPD={2.30045600e-01,2.81945800e-01}]2.568426e-01)[&prob=9.99950005e-01,prob_stddev=7.07036078e-05,prob_range={9.99900010e-01,1.00000000e+00},prob(percent)="100",prob+-sd="100+-0"]:[&length_mean=1.45761893e-02,length_median=1.45085300e-02,length_95%HPD={1.01120100e-02,1.92153600e-02}]1.450853e-02,(((([&prob=1.00000000e+00,prob_stddev=0.00000000e+00,prob_range={1.00000000e+00,1.00000000e+00},prob(percent)="100",prob+-sd="100+-0"]9:[&length_mean=1.69433804e-01,length_median=1.69328700e-01,length_95%HPD={1.57326400e-01,1.82332800e-01}]1.693287e-01,[&prob=1.00000000e+00,prob_stddev=0.00000000e+00,prob_range={1.00000000e+00,1.00000000e+00},prob(percent)="100",prob+-sd="100+-0"]28:[&length_mean=2.42645901e-01,length_median=2.42471400e-01,length_95%HPD={2.28388000e-01,2.57661700e-01}]2.424714e-01)[&prob=1.00000000e+00,prob_stddev=0.00000000e+00,prob_range={1.00000000e+00,1.00000000e+00},prob(percent)="100",prob+-sd="100+-0"]:[&length_mean=1.67048393e-01,length_median=1.67020700e-01,length_95%HPD={1.52790200e-01,1.81285200e-01}]1.670207e-01,[&prob=1.00000000e+00,prob_stddev=0.00000000e+00,prob_range={1.00000000e+00,1.00000000e+00},prob(percent)="100",prob+-sd="100+-0"]38:[&length_mean=5.23116938e-01,length_median=5.23048400e-01,length_95%HPD={4.96867100e-01,5.49186100e-01}]5.230484e-01)[&prob=1.00000000e+00,prob_stddev=0.00000000e+00,prob_range={1.00000000e+00,1.00000000e+00},prob(percent)="100",prob+-sd="100+-0"]:[&length_mean=3.96218709e-02,length_median=3.95409600e-02,length_95%HPD={2.91462300e-02,5.03262500e-02}]3.954096e-02,([&prob=1.00000000e+00,prob_stddev=0.00000000e+00,prob_range={1.00000000e+00,1.00000000e+00},prob(percent)="100",prob+-sd="100+-0"]60:[&length_mean=1.60989387e-01,length_median=1.60895400e-01,length_95%HPD={1.48792100e-01,1.72550600e-01}]1.608954e-01,([&prob=1.00000000e+00,prob_stddev=0.00000000e+00,prob_range={1.00000000e+00,1.00000000e+00},prob(percent)="100",prob+-sd="100+-0"]63:[&length_mean=1.70818684e-01,length_median=1.70630400e-01,length_95%HPD={1.59661200e-01,1.81615600e-01}]1.706304e-01,[&prob=1.00000000e+00,prob_stddev=0.00000000e+00,prob_range={1.00000000e+00,1.00000000e+00},prob(percent)="100",prob+-sd="100+-0"]66:[&length_mean=1.35457530e-01,length_median=1.35427000e-01,length_95%HPD={1.25359200e-01,1.45585100e-01}]1.354270e-01)[&prob=1.00000000e+00,prob_stddev=0.00000000e+00,prob_range={1.00000000e+00,1.00000000e+00},prob(percent)="100",prob+-sd="100+-0"]:[&length_mean=1.04689030e-01,length_median=1.04735200e-01,length_95%HPD={9.45306300e-02,1.15048200e-01}]1.047352e-01)[&prob=1.00000000e+00,prob_stddev=0.00000000e+00,prob_range={1.00000000e+00,1.00000000e+00},prob(percent)="100",prob+-sd="100+-0"]:[&length_mean=1.77553069e-01,length_median=1.77621500e-01,length_95%HPD={1.60848200e-01,1.93927000e-01}]1.776215e-01)[&prob=6.53834617e-01,prob_stddev=6.29262109e-02,prob_range={6.09339066e-01,6.98330167e-01},prob(percent)="65",prob+-sd="65+-6"]:[&length_mean=3.06588598e-02,length_median=3.06411600e-02,length_95%HPD={2.28008500e-02,3.83228700e-02}]3.064116e-02,([&prob=1.00000000e+00,prob_stddev=0.00000000e+00,prob_range={1.00000000e+00,1.00000000e+00},prob(percent)="100",prob+-sd="100+-0"]46:[&length_mean=4.29482983e-02,length_median=4.29523100e-02,length_95%HPD={3.77884100e-02,4.84375100e-02}]4.295231e-02,([&prob=1.00000000e+00,prob_stddev=0.00000000e+00,prob_range={1.00000000e+00,1.00000000e+00},prob(percent)="100",prob+-sd="100+-0"]47:[&length_mean=4.36915213e-02,length_median=4.36284800e-02,length_95%HPD={4.00569500e-02,4.75703300e-02}]4.362848e-02,[&prob=1.00000000e+00,prob_stddev=0.00000000e+00,prob_range={1.00000000e+00,1.00000000e+00},prob(percent)="100",prob+-sd="100+-0"]48:[&length_mean=4.69257863e-02,length_median=4.68624200e-02,length_95%HPD={4.29760500e-02,5.09797900e-02}]4.686242e-02)[&prob=1.00000000e+00,prob_stddev=0.00000000e+00,prob_range={1.00000000e+00,1.00000000e+00},prob(percent)="100",prob+-sd="100+-0"]:[&length_mean=2.52758515e-02,length_median=2.52394600e-02,length_95%HPD={2.03690800e-02,2.97203900e-02}]2.523946e-02)[&prob=1.00000000e+00,prob_stddev=0.00000000e+00,prob_range={1.00000000e+00,1.00000000e+00},prob(percent)="100",prob+-sd="100+-0"]:[&length_mean=4.11192841e-01,length_median=4.10878400e-01,length_95%HPD={3.86450600e-01,4.36321500e-01}]4.108784e-01)[&prob=1.00000000e+00,prob_stddev=0.00000000e+00,prob_range={1.00000000e+00,1.00000000e+00},prob(percent)="100",prob+-sd="100+-0"]:[&length_mean=3.00176422e-01,length_median=2.99952700e-01,length_95%HPD={2.80059200e-01,3.20481600e-01}]2.999527e-01)[&prob=9.99850015e-01,prob_stddev=7.07036078e-05,prob_range={9.99800020e-01,9.99900010e-01},prob(percent)="100",prob+-sd="100+-0"]:[&length_mean=1.32946166e-02,length_median=1.32341600e-02,length_95%HPD={9.04076300e-03,1.75065300e-02}]1.323416e-02,((((([&prob=1.00000000e+00,prob_stddev=0.00000000e+00,prob_range={1.00000000e+00,1.00000000e+00},prob(percent)="100",prob+-sd="100+-0"]4:[&length_mean=7.64976069e-02,length_median=7.64872100e-02,length_95%HPD={7.06716600e-02,8.23825400e-02}]7.648721e-02,([&prob=1.00000000e+00,prob_stddev=0.00000000e+00,prob_range={1.00000000e+00,1.00000000e+00},prob(percent)="100",prob+-sd="100+-0"]5:[&length_mean=5.25792602e-02,length_median=5.25331800e-02,length_95%HPD={4.84358300e-02,5.68190900e-02}]5.253318e-02,[&prob=1.00000000e+00,prob_stddev=0.00000000e+00,prob_range={1.00000000e+00,1.00000000e+00},prob(percent)="100",prob+-sd="100+-0"]6:[&length_mean=6.23910162e-02,length_median=6.23886100e-02,length_95%HPD={5.79409700e-02,6.70885200e-02}]6.238861e-02)[&prob=1.00000000e+00,prob_stddev=0.00000000e+00,prob_range={1.00000000e+00,1.00000000e+00},prob(percent)="100",prob+-sd="100+-0"]:[&length_mean=2.62526299e-02,length_median=2.61984700e-02,length_95%HPD={2.21522900e-02,3.03967100e-02}]2.619847e-02)[&prob=1.00000000e+00,prob_stddev=0.00000000e+00,prob_range={1.00000000e+00,1.00000000e+00},prob(percent)="100",prob+-sd="100+-0"]:[&length_mean=1.45726992e-01,length_median=1.45763600e-01,length_95%HPD={1.35741800e-01,1.55390200e-01}]1.457636e-01,[&prob=1.00000000e+00,prob_stddev=0.00000000e+00,prob_range={1.00000000e+00,1.00000000e+00},prob(percent)="100",prob+-sd="100+-0"]29:[&length_mean=2.41198792e-01,length_median=2.41170900e-01,length_95%HPD={2.29929000e-01,2.53827300e-01}]2.411709e-01)[&prob=1.00000000e+00,prob_stddev=0.00000000e+00,prob_range={1.00000000e+00,1.00000000e+00},prob(percent)="100",prob+-sd="100+-0"]:[&length_mean=3.74619204e-02,length_median=3.74607300e-02,length_95%HPD={3.12382600e-02,4.38953000e-02}]3.746073e-02,([&prob=1.00000000e+00,prob_stddev=0.00000000e+00,prob_range={1.00000000e+00,1.00000000e+00},prob(percent)="100",prob+-sd="100+-0"]22:[&length_mean=2.33177532e-01,length_median=2.33117900e-01,length_95%HPD={2.20914900e-01,2.45257200e-01}]2.331179e-01,[&prob=1.00000000e+00,prob_stddev=0.00000000e+00,prob_range={1.00000000e+00,1.00000000e+00},prob(percent)="100",prob+-sd="100+-0"]57:[&length_mean=1.96569754e-01,length_median=1.96489400e-01,length_95%HPD={1.85198600e-01,2.07623000e-01}]1.964894e-01)[&prob=1.00000000e+00,prob_stddev=0.00000000e+00,prob_range={1.00000000e+00,1.00000000e+00},prob(percent)="100",prob+-sd="100+-0"]:[&length_mean=3.95112951e-02,length_median=3.94850600e-02,length_95%HPD={3.23970600e-02,4.67986000e-02}]3.948506e-02)[&prob=1.00000000e+00,prob_stddev=0.00000000e+00,prob_range={1.00000000e+00,1.00000000e+00},prob(percent)="100",prob+-sd="100+-0"]:[&length_mean=2.51902264e-02,length_median=2.51514000e-02,length_95%HPD={1.99460100e-02,3.05824800e-02}]2.515140e-02,((((([&prob=1.00000000e+00,prob_stddev=0.00000000e+00,prob_range={1.00000000e+00,1.00000000e+00},prob(percent)="100",prob+-sd="100+-0"]21:[&length_mean=1.14047313e-01,length_median=1.13988800e-01,length_95%HPD={1.05373200e-01,1.22717400e-01}]1.139888e-01,[&prob=1.00000000e+00,prob_stddev=0.00000000e+00,prob_range={1.00000000e+00,1.00000000e+00},prob(percent)="100",prob+-sd="100+-0"]53:[&length_mean=1.93377470e-01,length_median=1.93251600e-01,length_95%HPD={1.82378600e-01,2.04519800e-01}]1.932516e-01)[&prob=1.00000000e+00,prob_stddev=0.00000000e+00,prob_range={1.00000000e+00,1.00000000e+00},prob(percent)="100",prob+-sd="100+-0"]:[&length_mean=3.08246859e-02,length_median=3.07892400e-02,length_95%HPD={2.39857500e-02,3.76571300e-02}]3.078924e-02,[&prob=1.00000000e+00,prob_stddev=0.00000000e+00,prob_range={1.00000000e+00,1.00000000e+00},prob(percent)="100",prob+-sd="100+-0"]45:[&length_mean=2.70505323e-01,length_median=2.70432000e-01,length_95%HPD={2.57157100e-01,2.84443000e-01}]2.704320e-01)[&prob=1.00000000e+00,prob_stddev=0.00000000e+00,prob_range={1.00000000e+00,1.00000000e+00},prob(percent)="100",prob+-sd="100+-0"]:[&length_mean=9.68788768e-02,length_median=9.68071900e-02,length_95%HPD={8.71787800e-02,1.05897100e-01}]9.680719e-02,(([&prob=1.00000000e+00,prob_stddev=0.00000000e+00,prob_range={1.00000000e+00,1.00000000e+00},prob(percent)="100",prob+-sd="100+-0"]34:[&length_mean=1.51826882e-01,length_median=1.51866900e-01,length_95%HPD={1.42024200e-01,1.61395100e-01}]1.518669e-01,[&prob=1.00000000e+00,prob_stddev=0.00000000e+00,prob_range={1.00000000e+00,1.00000000e+00},prob(percent)="100",prob+-sd="100+-0"]59:[&length_mean=1.05766300e-01,length_median=1.05742100e-01,length_95%HPD={9.80557300e-02,1.14515200e-01}]1.057421e-01)[&prob=1.00000000e+00,prob_stddev=0.00000000e+00,prob_range={1.00000000e+00,1.00000000e+00},prob(percent)="100",prob+-sd="100+-0"]:[&length_mean=1.15442470e-01,length_median=1.15415800e-01,length_95%HPD={1.06038500e-01,1.24681500e-01}]1.154158e-01,[&prob=1.00000000e+00,prob_stddev=0.00000000e+00,prob_range={1.00000000e+00,1.00000000e+00},prob(percent)="100",prob+-sd="100+-0"]58:[&length_mean=2.46775076e-01,length_median=2.46627900e-01,length_95%HPD={2.34566300e-01,2.59575800e-01}]2.466279e-01)[&prob=1.00000000e+00,prob_stddev=0.00000000e+00,prob_range={1.00000000e+00,1.00000000e+00},prob(percent)="100",prob+-sd="100+-0"]:[&length_mean=2.65079343e-02,length_median=2.64299800e-02,length_95%HPD={2.01218600e-02,3.22111900e-02}]2.642998e-02)[&prob=1.00000000e+00,prob_stddev=0.00000000e+00,prob_range={1.00000000e+00,1.00000000e+00},prob(percent)="100",prob+-sd="100+-0"]:[&length_mean=3.31947778e-02,length_median=3.31013200e-02,length_95%HPD={2.73857000e-02,3.92879300e-02}]3.310132e-02,([&prob=1.00000000e+00,prob_stddev=0.00000000e+00,prob_range={1.00000000e+00,1.00000000e+00},prob(percent)="100",prob+-sd="100+-0"]37:[&length_mean=1.56875615e-01,length_median=1.56807400e-01,length_95%HPD={1.47122800e-01,1.66601900e-01}]1.568074e-01,[&prob=1.00000000e+00,prob_stddev=0.00000000e+00,prob_range={1.00000000e+00,1.00000000e+00},prob(percent)="100",prob+-sd="100+-0"]50:[&length_mean=1.04304751e-01,length_median=1.04286600e-01,length_95%HPD={9.62064500e-02,1.12566500e-01}]1.042866e-01)[&prob=1.00000000e+00,prob_stddev=0.00000000e+00,prob_range={1.00000000e+00,1.00000000e+00},prob(percent)="100",prob+-sd="100+-0"]:[&length_mean=1.54030607e-01,length_median=1.53996000e-01,length_95%HPD={1.43484500e-01,1.64272900e-01}]1.539960e-01)[&prob=1.00000000e+00,prob_stddev=0.00000000e+00,prob_range={1.00000000e+00,1.00000000e+00},prob(percent)="100",prob+-sd="100+-0"]:[&length_mean=2.50216555e-02,length_median=2.49486300e-02,length_95%HPD={2.00679700e-02,3.00519400e-02}]2.494863e-02,([&prob=1.00000000e+00,prob_stddev=0.00000000e+00,prob_range={1.00000000e+00,1.00000000e+00},prob(percent)="100",prob+-sd="100+-0"]43:[&length_mean=4.95346308e-02,length_median=4.95431200e-02,length_95%HPD={4.41382400e-02,5.42652500e-02}]4.954312e-02,[&prob=1.00000000e+00,prob_stddev=0.00000000e+00,prob_range={1.00000000e+00,1.00000000e+00},prob(percent)="100",prob+-sd="100+-0"]44:[&length_mean=4.80234436e-02,length_median=4.79910400e-02,length_95%HPD={4.31105600e-02,5.31114800e-02}]4.799104e-02)[&prob=1.00000000e+00,prob_stddev=0.00000000e+00,prob_range={1.00000000e+00,1.00000000e+00},prob(percent)="100",prob+-sd="100+-0"]:[&length_mean=2.92104891e-01,length_median=2.91946400e-01,length_95%HPD={2.77549100e-01,3.06398500e-01}]2.919464e-01)[&prob=9.99950005e-01,prob_stddev=7.07036078e-05,prob_range={9.99900010e-01,1.00000000e+00},prob(percent)="100",prob+-sd="100+-0"]:[&length_mean=1.50178593e-02,length_median=1.49559200e-02,length_95%HPD={1.11588900e-02,1.91523600e-02}]1.495592e-02)[&prob=1.00000000e+00,prob_stddev=0.00000000e+00,prob_range={1.00000000e+00,1.00000000e+00},prob(percent)="100",prob+-sd="100+-0"]:[&length_mean=4.60664500e-02,length_median=4.60316000e-02,length_95%HPD={4.03707100e-02,5.16169800e-02}]4.603160e-02,(((([&prob=1.00000000e+00,prob_stddev=0.00000000e+00,prob_range={1.00000000e+00,1.00000000e+00},prob(percent)="100",prob+-sd="100+-0"]23:[&length_mean=4.89033347e-01,length_median=4.88757600e-01,length_95%HPD={4.64721600e-01,5.14291400e-01}]4.887576e-01,([&prob=1.00000000e+00,prob_stddev=0.00000000e+00,prob_range={1.00000000e+00,1.00000000e+00},prob(percent)="100",prob+-sd="100+-0"]64:[&length_mean=6.90768305e-02,length_median=6.90209200e-02,length_95%HPD={6.19346600e-02,7.61962400e-02}]6.902092e-02,[&prob=1.00000000e+00,prob_stddev=0.00000000e+00,prob_range={1.00000000e+00,1.00000000e+00},prob(percent)="100",prob+-sd="100+-0"]65:[&length_mean=7.13477494e-02,length_median=7.13433600e-02,length_95%HPD={6.40280500e-02,7.86119700e-02}]7.134336e-02)[&prob=1.00000000e+00,prob_stddev=0.00000000e+00,prob_range={1.00000000e+00,1.00000000e+00},prob(percent)="100",prob+-sd="100+-0"]:[&length_mean=1.89716031e-01,length_median=1.89593400e-01,length_95%HPD={1.73996700e-01,2.04679100e-01}]1.895934e-01)[&prob=1.00000000e+00,prob_stddev=0.00000000e+00,prob_range={1.00000000e+00,1.00000000e+00},prob(percent)="100",prob+-sd="100+-0"]:[&length_mean=7.02982997e-02,length_median=7.01613000e-02,length_95%HPD={5.73303400e-02,8.32470300e-02}]7.016130e-02,[&prob=1.00000000e+00,prob_stddev=0.00000000e+00,prob_range={1.00000000e+00,1.00000000e+00},prob(percent)="100",prob+-sd="100+-0"]27:[&length_mean=4.56288706e-01,length_median=4.56120100e-01,length_95%HPD={4.33400200e-01,4.78259400e-01}]4.561201e-01)[&prob=1.00000000e+00,prob_stddev=0.00000000e+00,prob_range={1.00000000e+00,1.00000000e+00},prob(percent)="100",prob+-sd="100+-0"]:[&length_mean=1.14647857e-01,length_median=1.14589000e-01,length_95%HPD={1.01318400e-01,1.28098500e-01}]1.145890e-01,([&prob=1.00000000e+00,prob_stddev=0.00000000e+00,prob_range={1.00000000e+00,1.00000000e+00},prob(percent)="100",prob+-sd="100+-0"]30:[&length_mean=2.91978354e-01,length_median=2.91931600e-01,length_95%HPD={2.75816300e-01,3.09685300e-01}]2.919316e-01,([&prob=1.00000000e+00,prob_stddev=0.00000000e+00,prob_range={1.00000000e+00,1.00000000e+00},prob(percent)="100",prob+-sd="100+-0"]35:[&length_mean=2.53185029e-01,length_median=2.53072600e-01,length_95%HPD={2.37900800e-01,2.68474500e-01}]2.530726e-01,[&prob=1.00000000e+00,prob_stddev=0.00000000e+00,prob_range={1.00000000e+00,1.00000000e+00},prob(percent)="100",prob+-sd="100+-0"]36:[&length_mean=1.99553657e-01,length_median=1.99589300e-01,length_95%HPD={1.86007700e-01,2.13525100e-01}]1.995893e-01)[&prob=1.00000000e+00,prob_stddev=0.00000000e+00,prob_range={1.00000000e+00,1.00000000e+00},prob(percent)="100",prob+-sd="100+-0"]:[&length_mean=2.38494789e-01,length_median=2.38425800e-01,length_95%HPD={2.21826500e-01,2.55279400e-01}]2.384258e-01)[&prob=1.00000000e+00,prob_stddev=0.00000000e+00,prob_range={1.00000000e+00,1.00000000e+00},prob(percent)="100",prob+-sd="100+-0"]:[&length_mean=4.47796551e-02,length_median=4.47196800e-02,length_95%HPD={3.51498100e-02,5.45679400e-02}]4.471968e-02)[&prob=1.00000000e+00,prob_stddev=0.00000000e+00,prob_range={1.00000000e+00,1.00000000e+00},prob(percent)="100",prob+-sd="100+-0"]:[&length_mean=3.18650592e-02,length_median=3.17438100e-02,length_95%HPD={2.38590500e-02,3.95778900e-02}]3.174381e-02,([&prob=1.00000000e+00,prob_stddev=0.00000000e+00,prob_range={1.00000000e+00,1.00000000e+00},prob(percent)="100",prob+-sd="100+-0"]25:[&length_mean=2.66451906e-01,length_median=2.66355300e-01,length_95%HPD={2.51272900e-01,2.81634600e-01}]2.663553e-01,([&prob=1.00000000e+00,prob_stddev=0.00000000e+00,prob_range={1.00000000e+00,1.00000000e+00},prob(percent)="100",prob+-sd="100+-0"]42:[&length_mean=3.19918949e-01,length_median=3.19773700e-01,length_95%HPD={3.02045400e-01,3.37545200e-01}]3.197737e-01,[&prob=1.00000000e+00,prob_stddev=0.00000000e+00,prob_range={1.00000000e+00,1.00000000e+00},prob(percent)="100",prob+-sd="100+-0"]52:[&length_mean=3.09151955e-01,length_median=3.09154900e-01,length_95%HPD={2.92424700e-01,3.26477400e-01}]3.091549e-01)[&prob=1.00000000e+00,prob_stddev=0.00000000e+00,prob_range={1.00000000e+00,1.00000000e+00},prob(percent)="100",prob+-sd="100+-0"]:[&length_mean=1.29193436e-01,length_median=1.29059800e-01,length_95%HPD={1.17258100e-01,1.42087100e-01}]1.290598e-01)[&prob=1.00000000e+00,prob_stddev=0.00000000e+00,prob_range={1.00000000e+00,1.00000000e+00},prob(percent)="100",prob+-sd="100+-0"]:[&length_mean=3.92132703e-02,length_median=3.91613200e-02,length_95%HPD={3.08735000e-02,4.72009900e-02}]3.916132e-02)[&prob=1.00000000e+00,prob_stddev=0.00000000e+00,prob_range={1.00000000e+00,1.00000000e+00},prob(percent)="100",prob+-sd="100+-0"]:[&length_mean=4.62740833e-02,length_median=4.61598400e-02,length_95%HPD={3.90441100e-02,5.38269300e-02}]4.615984e-02)[&prob=9.99950005e-01,prob_stddev=7.07036078e-05,prob_range={9.99900010e-01,1.00000000e+00},prob(percent)="100",prob+-sd="100+-0"]:[&length_mean=2.23158043e-02,length_median=2.22574600e-02,length_95%HPD={1.74494100e-02,2.76024500e-02}]2.225746e-02)[&prob=9.99950005e-01,prob_stddev=7.07036078e-05,prob_range={9.99900010e-01,1.00000000e+00},prob(percent)="100",prob+-sd="100+-0"]:[&length_mean=3.92744734e-02,length_median=3.92140300e-02,length_95%HPD={3.14683000e-02,4.71711800e-02}]3.921403e-02,[&prob=1.00000000e+00,prob_stddev=0.00000000e+00,prob_range={1.00000000e+00,1.00000000e+00},prob(percent)="100",prob+-sd="100+-0"]61:[&length_mean=2.97079111e-01,length_median=2.97031700e-01,length_95%HPD={2.81358400e-01,3.11186100e-01}]2.970317e-01)[&prob=1.00000000e+00,prob_stddev=0.00000000e+00,prob_range={1.00000000e+00,1.00000000e+00},prob(percent)="100",prob+-sd="100+-0"]:[&length_mean=2.40480411e-01,length_median=2.40294100e-01,length_95%HPD={2.27213100e-01,2.55146800e-01}]2.402941e-01)

Topology 1 seen in these 1 trees:
  1823 
Topology 2 seen in these 1 trees:
  1858 
Topology 3 seen in these 1 trees:
  1837 
Topology 4 seen in these 1 trees:
  1899 
Topology 5 seen in these 1 trees:
  1842 
Topology 6 seen in these 1 trees:
  1888 
Topology 7 seen in these 1 trees:
  1835 
Topology 8 seen in these 1 trees:
  1885 
Topology 9 seen in these 1 trees:
  1865 
Topology 10 seen in these 1 trees:
  1801 
Topology 11 seen in these 1 trees:
  1868 
Topology 12 seen in these 1 trees:
  932 
Topology 13 seen in these 1 trees:
  988 
Topology 14 seen in these 1 trees:
  977 
Topology 15 seen in these 1 trees:
  953 
Topology 16 seen in these 1 trees:
  962 
Topology 17 seen in these 1 trees:
  903 
Topology 18 seen in these 1 trees:
  908 
Topology 19 seen in these 1 trees:
  981 
Topology 20 seen in these 1 trees:
  931 
Topology 21 seen in these 1 trees:
  999 
Topology 22 seen in these 1 trees:
  446 
Topology 23 seen in these 1 trees:
  425 
Topology 24 seen in these 1 trees:
  365 
Topology 25 seen in these 1 trees:
  822 
Topology 26 seen in these 1 trees:
  933 
Topology 27 seen in these 1 trees:
  926 
Topology 28 seen in these 1 trees:
  912 
Topology 29 seen in these 1 trees:
  997 
Topology 30 seen in these 1 trees:
  936 
Topology 31 seen in these 1 trees:
  319 
Topology 32 seen in these 1 trees:
  900 
Topology 33 seen in these 1 trees:
  802 
Topology 34 seen in these 1 trees:
  314 
Topology 35 seen in these 1 trees:
  944 
Topology 36 seen in these 1 trees:
  952 
Topology 37 seen in these 1 trees:
  980 
Topology 38 seen in these 1 trees:
  968 
Topology 39 seen in these 1 trees:
  966 
Topology 40 seen in these 1 trees:
  3253 
Topology 41 seen in these 1 trees:
  937 
Topology 42 seen in these 1 trees:
  928 
Topology 43 seen in these 1 trees:
  947 
Topology 44 seen in these 1 trees:
  902 
Topology 45 seen in these 1 trees:
  395 
Topology 46 seen in these 1 trees:
  904 
Topology 47 seen in these 1 trees:
  957 
Topology 48 seen in these 1 trees:
  963 
Topology 49 seen in these 1 trees:
  961 
Topology 50 seen in these 1 trees:
  959 
Topology 51 seen in these 1 trees:
  942 
Topology 52 seen in these 1 trees:
  922 
Topology 53 seen in these 1 trees:
  941 
Topology 54 seen in these 1 trees:
  949 
Topology 55 seen in these 1 trees:
  2846 
Topology 56 seen in these 1 trees:
  1774 
Topology 57 seen in these 1 trees:
  400 
Topology 58 seen in these 1 trees:
  1094 
Topology 59 seen in these 1 trees:
  1027 
Topology 60 seen in these 1 trees:
  1087 
Topology 61 seen in these 1 trees:
  1048 
Topology 62 seen in these 1 trees:
  1096 
Topology 63 seen in these 1 trees:
  1061 
Topology 64 seen in these 1 trees:
  1083 
Topology 65 seen in these 1 trees:
  1038 
Topology 66 seen in these 1 trees:
  1058 
Topology 67 seen in these 1 trees:
  1005 
Topology 68 seen in these 1 trees:
  1080 
Topology 69 seen in these 1 trees:
  1019 
Topology 70 seen in these 1 trees:
  1068 
Topology 71 seen in these 1 trees:
  1095 
Topology 72 seen in these 1 trees:
  1085 
Topology 73 seen in these 1 trees:
  1012 
Topology 74 seen in these 1 trees:
  1034 
Topology 75 seen in these 1 trees:
  1100 
Topology 76 seen in these 1 trees:
  1079 
Topology 77 seen in these 1 trees:
  1015 
Topology 78 seen in these 1 trees:
  1030 
Topology 79 seen in these 1 trees:
  1042 
Topology 80 seen in these 1 trees:
  1016 
Topology 81 seen in these 1 trees:
  1049 
Topology 82 seen in these 1 trees:
  1010 
Topology 83 seen in these 1 trees:
  1075 
Topology 84 seen in these 1 trees:
  1044 
Topology 85 seen in these 1 trees:
  1067 
Topology 86 seen in these 2 trees:
  1028 1066 
Topology 87 seen in these 1 trees:
  1004 
Topology 88 seen in these 1 trees:
  1084 
Topology 89 seen in these 1 trees:
  1032 
Topology 90 seen in these 1 trees:
  1013 
Topology 91 seen in these 1 trees:
  1072 
Topology 92 seen in these 2 trees:
  1006 1063 
Topology 93 seen in these 1 trees:
  1077 
Topology 94 seen in these 1 trees:
  1024 
Topology 95 seen in these 1 trees:
  1031 
Topology 96 seen in these 1 trees:
  1018 
Topology 97 seen in these 1 trees:
  1007 
Topology 98 seen in these 1 trees:
  1093 
Topology 99 seen in these 1 trees:
  1022 
Topology 100 seen in these 1 trees:
  1057 
Topology 101 seen in these 1 trees:
  1008 
Topology 102 seen in these 1 trees:
  1099 
Topology 103 seen in these 1 trees:
  1086 
Topology 104 seen in these 1 trees:
  256 
Topology 105 seen in these 1 trees:
  1040 
Topology 106 seen in these 1 trees:
  1053 
Topology 107 seen in these 1 trees:
  1055 
Topology 108 seen in these 1 trees:
  1071 
Topology 109 seen in these 1 trees:
  1069 
Topology 110 seen in these 1 trees:
  2895 
Topology 111 seen in these 1 trees:
  2740 
Topology 112 seen in these 1 trees:
  1002 
Topology 113 seen in these 1 trees:
  2542 
Topology 114 seen in these 1 trees:
  2818 
Topology 115 seen in these 1 trees:
  2536 
Topology 116 seen in these 1 trees:
  2569 
Topology 117 seen in these 1 trees:
  2528 
Topology 118 seen in these 1 trees:
  2533 
Topology 119 seen in these 1 trees:
  2511 
Topology 120 seen in these 1 trees:
  2538 
Topology 121 seen in these 1 trees:
  376 
Topology 122 seen in these 1 trees:
  320 
Topology 123 seen in these 1 trees:
  331 
Topology 124 seen in these 1 trees:
  310 
Topology 125 seen in these 1 trees:
  306 
Topology 126 seen in these 1 trees:
  2883 
Topology 127 seen in these 1 trees:
  1649 
Topology 128 seen in these 1 trees:
  397 
Topology 129 seen in these 1 trees:
  371 
Topology 130 seen in these 1 trees:
  383 
Topology 131 seen in these 1 trees:
  391 
Topology 132 seen in these 1 trees:
  1651 
Topology 133 seen in these 1 trees:
  1630 
Topology 134 seen in these 1 trees:
  1659 
Topology 135 seen in these 1 trees:
  3250 
Topology 136 seen in these 1 trees:
  3232 
Topology 137 seen in these 1 trees:
  3223 
Topology 138 seen in these 1 trees:
  1657 
Topology 139 seen in these 1 trees:
  3230 
Topology 140 seen in these 1 trees:
  3207 
Topology 141 seen in these 1 trees:
  3285 
Topology 142 seen in these 1 trees:
  3217 
Topology 143 seen in these 1 trees:
  3099 
Topology 144 seen in these 1 trees:
  339 
Topology 145 seen in these 1 trees:
  307 
Topology 146 seen in these 1 trees:
  368 
Topology 147 seen in these 1 trees:
  303 
Topology 148 seen in these 1 trees:
  358 
Topology 149 seen in these 1 trees:
  373 
Topology 150 seen in these 1 trees:
  1754 
Topology 151 seen in these 1 trees:
  302 
Topology 152 seen in these 1 trees:
  317 
Topology 153 seen in these 1 trees:
  2588 
Topology 154 seen in these 1 trees:
  1757 
Topology 155 seen in these 1 trees:
  1772 
Topology 156 seen in these 1 trees:
  1751 
Topology 157 seen in these 1 trees:
  1744 
Topology 158 seen in these 1 trees:
  1788 
Topology 159 seen in these 1 trees:
  1713 
Topology 160 seen in these 1 trees:
  1786 
Topology 161 seen in these 1 trees:
  1733 
Topology 162 seen in these 1 trees:
  1743 
Topology 163 seen in these 1 trees:
  1735 
Topology 164 seen in these 1 trees:
  1712 
Topology 165 seen in these 1 trees:
  1783 
Topology 166 seen in these 1 trees:
  1755 
Topology 167 seen in these 1 trees:
  1763 
Topology 168 seen in these 1 trees:
  1799 
Topology 169 seen in these 1 trees:
  1795 
Topology 170 seen in these 1 trees:
  1732 
Topology 171 seen in these 1 trees:
  1796 
Topology 172 seen in these 1 trees:
  1760 
Topology 173 seen in these 1 trees:
  378 
Topology 174 seen in these 1 trees:
  335 
Topology 175 seen in these 1 trees:
  382 
Topology 176 seen in these 1 trees:
  364 
Topology 177 seen in these 1 trees:
  1800 
Topology 178 seen in these 1 trees:
  1709 
Topology 179 seen in these 1 trees:
  1720 
Topology 180 seen in these 1 trees:
  1787 
Topology 181 seen in these 1 trees:
  1758 
Topology 182 seen in these 1 trees:
  1724 
Topology 183 seen in these 1 trees:
  1773 
Topology 184 seen in these 1 trees:
  1719 
Topology 185 seen in these 1 trees:
  1753 
Topology 186 seen in these 1 trees:
  1725 
Topology 187 seen in these 1 trees:
  1703 
Topology 188 seen in these 1 trees:
  1721 
Topology 189 seen in these 1 trees:
  1790 
Topology 190 seen in these 1 trees:
  1726 
Topology 191 seen in these 1 trees:
  1723 
Topology 192 seen in these 1 trees:
  1776 
Topology 193 seen in these 1 trees:
  1727 
Topology 194 seen in these 1 trees:
  1737 
Topology 195 seen in these 1 trees:
  361 
Topology 196 seen in these 1 trees:
  337 
Topology 197 seen in these 1 trees:
  346 
Topology 198 seen in these 1 trees:
  1750 
Topology 199 seen in these 1 trees:
  1775 
Topology 200 seen in these 1 trees:
  377 
Topology 201 seen in these 1 trees:
  1785 
Topology 202 seen in these 1 trees:
  1756 
Topology 203 seen in these 1 trees:
  1797 
Topology 204 seen in these 1 trees:
  1746 
Topology 205 seen in these 1 trees:
  1710 
Topology 206 seen in these 1 trees:
  1707 
Topology 207 seen in these 1 trees:
  1762 
Topology 208 seen in these 1 trees:
  1717 
Topology 209 seen in these 1 trees:
  1702 
Topology 210 seen in these 1 trees:
  1782 
Topology 211 seen in these 1 trees:
  1794 
Topology 212 seen in these 1 trees:
  3307 
Topology 213 seen in these 1 trees:
  3363 
Topology 214 seen in these 1 trees:
  3313 
Topology 215 seen in these 1 trees:
  2585 
Topology 216 seen in these 1 trees:
  1492 
Topology 217 seen in these 1 trees:
  2592 
Topology 218 seen in these 1 trees:
  2580 
Topology 219 seen in these 1 trees:
  2521 
Topology 220 seen in these 1 trees:
  2485 
Topology 221 seen in these 1 trees:
  2417 
Topology 222 seen in these 1 trees:
  3311 
Topology 223 seen in these 1 trees:
  3359 
Topology 224 seen in these 1 trees:
  2501 
Topology 225 seen in these 1 trees:
  2544 
Topology 226 seen in these 1 trees:
  1435 
Topology 227 seen in these 1 trees:
  2488 
Topology 228 seen in these 2 trees:
  2516 2571 
Topology 229 seen in these 1 trees:
  3339 
Topology 230 seen in these 1 trees:
  3392 
Topology 231 seen in these 1 trees:
  3332 
Topology 232 seen in these 1 trees:
  3334 
Topology 233 seen in these 1 trees:
  3341 
Topology 234 seen in these 1 trees:
  3374 
Topology 235 seen in these 1 trees:
  3352 
Topology 236 seen in these 1 trees:
  3368 
Topology 237 seen in these 1 trees:
  3349 
Topology 238 seen in these 1 trees:
  3302 
Topology 239 seen in these 1 trees:
  3366 
Topology 240 seen in these 1 trees:
  3348 
Topology 241 seen in these 1 trees:
  353 
Topology 242 seen in these 1 trees:
  318 
Topology 243 seen in these 1 trees:
  324 
Topology 244 seen in these 1 trees:
  359 
Topology 245 seen in these 1 trees:
  332 
Topology 246 seen in these 1 trees:
  352 
Topology 247 seen in these 1 trees:
  311 
Topology 248 seen in these 1 trees:
  386 
Topology 249 seen in these 1 trees:
  355 
Topology 250 seen in these 1 trees:
  924 
Topology 251 seen in these 1 trees:
  1608 
Topology 252 seen in these 1 trees:
  1640 
Topology 253 seen in these 1 trees:
  1687 
Topology 254 seen in these 1 trees:
  1605 
Topology 255 seen in these 1 trees:
  1619 
Topology 256 seen in these 1 trees:
  1672 
Topology 257 seen in these 1 trees:
  1692 
Topology 258 seen in these 1 trees:
  1696 
Topology 259 seen in these 1 trees:
  1670 
Topology 260 seen in these 1 trees:
  1620 
Topology 261 seen in these 1 trees:
  1679 
Topology 262 seen in these 1 trees:
  1641 
Topology 263 seen in these 1 trees:
  1700 
Topology 264 seen in these 1 trees:
  1680 
Topology 265 seen in these 1 trees:
  1602 
Topology 266 seen in these 1 trees:
  1662 
Topology 267 seen in these 1 trees:
  1624 
Topology 268 seen in these 1 trees:
  1614 
Topology 269 seen in these 1 trees:
  1675 
Topology 270 seen in these 1 trees:
  1661 
Topology 271 seen in these 1 trees:
  1051 
Topology 272 seen in these 1 trees:
  1009 
Topology 273 seen in these 1 trees:
  1088 
Topology 274 seen in these 1 trees:
  1052 
Topology 275 seen in these 1 trees:
  1050 
Topology 276 seen in these 1 trees:
  1082 
Topology 277 seen in these 1 trees:
  1041 
Topology 278 seen in these 1 trees:
  1014 
Topology 279 seen in these 1 trees:
  1098 
Topology 280 seen in these 1 trees:
  1074 
Topology 281 seen in these 1 trees:
  1011 
Topology 282 seen in these 1 trees:
  1033 
Topology 283 seen in these 1 trees:
  1035 
Topology 284 seen in these 1 trees:
  1043 
Topology 285 seen in these 1 trees:
  1090 
Topology 286 seen in these 1 trees:
  1039 
Topology 287 seen in these 1 trees:
  1021 
Topology 288 seen in these 1 trees:
  1070 
Topology 289 seen in these 1 trees:
  1669 
Topology 290 seen in these 1 trees:
  1682 
Topology 291 seen in these 1 trees:
  1643 
Topology 292 seen in these 1 trees:
  1604 
Topology 293 seen in these 1 trees:
  1073 
Topology 294 seen in these 1 trees:
  1029 
Topology 295 seen in these 1 trees:
  1036 
Topology 296 seen in these 1 trees:
  1037 
Topology 297 seen in these 1 trees:
  1025 
Topology 298 seen in these 1 trees:
  1064 
Topology 299 seen in these 1 trees:
  1089 
Topology 300 seen in these 1 trees:
  1047 
Topology 301 seen in these 1 trees:
  1023 
Topology 302 seen in these 1 trees:
  1056 
Topology 303 seen in these 1 trees:
  1065 
Topology 304 seen in these 1 trees:
  1081 
Topology 305 seen in these 1 trees:
  1062 
Topology 306 seen in these 1 trees:
  1001 
Topology 307 seen in these 1 trees:
  1097 
Topology 308 seen in these 1 trees:
  1003 
Topology 309 seen in these 1 trees:
  1026 
Topology 310 seen in these 1 trees:
  1078 
Topology 311 seen in these 1 trees:
  1617 
Topology 312 seen in these 1 trees:
  1653 
Topology 313 seen in these 1 trees:
  1695 
Topology 314 seen in these 1 trees:
  1646 
Topology 315 seen in these 1 trees:
  1603 
Topology 316 seen in these 1 trees:
  1677 
Topology 317 seen in these 1 trees:
  1615 
Topology 318 seen in these 1 trees:
  1673 
Topology 319 seen in these 1 trees:
  1622 
Topology 320 seen in these 1 trees:
  1606 
Topology 321 seen in these 1 trees:
  1647 
Topology 322 seen in these 1 trees:
  1691 
Topology 323 seen in these 1 trees:
  1684 
Topology 324 seen in these 1 trees:
  1671 
Topology 325 seen in these 1 trees:
  1631 
Topology 326 seen in these 1 trees:
  1686 
Topology 327 seen in these 1 trees:
  1636 
Topology 328 seen in these 1 trees:
  1674 
Topology 329 seen in these 1 trees:
  1601 
Topology 330 seen in these 1 trees:
  1610 
Topology 331 seen in these 1 trees:
  1638 
Topology 332 seen in these 1 trees:
  1625 
Topology 333 seen in these 1 trees:
  1648 
Topology 334 seen in these 1 trees:
  1639 
Topology 335 seen in these 1 trees:
  1616 
Topology 336 seen in these 1 trees:
  1618 
Topology 337 seen in these 1 trees:
  1627 
Topology 338 seen in these 1 trees:
  1668 
Topology 339 seen in these 1 trees:
  1655 
Topology 340 seen in these 1 trees:
  1650 
Topology 341 seen in these 1 trees:
  1654 
Topology 342 seen in these 1 trees:
  1634 
Topology 343 seen in these 1 trees:
  1681 
Topology 344 seen in these 1 trees:
  1645 
Topology 345 seen in these 1 trees:
  1761 
Topology 346 seen in these 1 trees:
  1644 
Topology 347 seen in these 1 trees:
  1683 
Topology 348 seen in these 1 trees:
  1612 
Topology 349 seen in these 1 trees:
  1626 
Topology 350 seen in these 1 trees:
  1698 
Topology 351 seen in these 1 trees:
  1660 
Topology 352 seen in these 1 trees:
  1697 
Topology 353 seen in these 1 trees:
  1685 
Topology 354 seen in these 1 trees:
  1629 
Topology 355 seen in these 1 trees:
  1637 
Topology 356 seen in these 1 trees:
  1642 
Topology 357 seen in these 1 trees:
  1656 
Topology 358 seen in these 1 trees:
  1678 
Topology 359 seen in these 1 trees:
  1663 
Topology 360 seen in these 1 trees:
  1621 
Topology 361 seen in these 1 trees:
  1665 
Topology 362 seen in these 1 trees:
  1652 
Topology 363 seen in these 1 trees:
  1688 
Topology 364 seen in these 1 trees:
  1676 
Topology 365 seen in these 1 trees:
  1635 
Topology 366 seen in these 1 trees:
  1609 
Topology 367 seen in these 1 trees:
  1623 
Topology 368 seen in these 1 trees:
  1699 
Topology 369 seen in these 1 trees:
  1690 
Topology 370 seen in these 1 trees:
  1658 
Topology 371 seen in these 1 trees:
  1689 
Topology 372 seen in these 1 trees:
  1633 
Topology 373 seen in these 1 trees:
  1076 
Topology 374 seen in these 1 trees:
  1060 
Topology 375 seen in these 1 trees:
  1092 
Topology 376 seen in these 1 trees:
  1017 
Topology 377 seen in these 1 trees:
  1091 
Topology 378 seen in these 1 trees:
  1020 
Topology 379 seen in these 1 trees:
  1054 
Topology 380 seen in these 1 trees:
  1045 
Topology 381 seen in these 1 trees:
  3482 
Topology 382 seen in these 1 trees:
  3444 
Topology 383 seen in these 1 trees:
  3421 
Topology 384 seen in these 1 trees:
  3452 
Topology 385 seen in these 1 trees:
  1532 
Topology 386 seen in these 1 trees:
  1536 
Topology 387 seen in these 1 trees:
  1534 
Topology 388 seen in these 1 trees:
  3031 
Topology 389 seen in these 1 trees:
  3075 
Topology 390 seen in these 1 trees:
  1059 
Topology 391 seen in these 1 trees:
  3479 
Topology 392 seen in these 1 trees:
  3484 
Topology 393 seen in these 1 trees:
  3500 
Topology 394 seen in these 1 trees:
  3483 
Topology 395 seen in these 1 trees:
  3409 
Topology 396 seen in these 1 trees:
  3474 
Topology 397 seen in these 1 trees:
  3460 
Topology 398 seen in these 1 trees:
  3427 
Topology 399 seen in these 1 trees:
  3420 
Topology 400 seen in these 1 trees:
  3415 
Topology 401 seen in these 1 trees:
  3403 
Topology 402 seen in these 1 trees:
  3052 
Topology 403 seen in these 1 trees:
  3480 
Topology 404 seen in these 1 trees:
  3487 
Topology 405 seen in these 1 trees:
  392 
Topology 406 seen in these 1 trees:
  3085 
Topology 407 seen in these 1 trees:
  312 
Topology 408 seen in these 1 trees:
  815 
Topology 409 seen in these 1 trees:
  375 
Topology 410 seen in these 1 trees:
  313 
Topology 411 seen in these 1 trees:
  3299 
Topology 412 seen in these 1 trees:
  3205 
Topology 413 seen in these 1 trees:
  342 
Topology 414 seen in these 1 trees:
  366 
Topology 415 seen in these 1 trees:
  347 
Topology 416 seen in these 1 trees:
  328 
Topology 417 seen in these 1 trees:
  1533 
Topology 418 seen in these 1 trees:
  1510 
Topology 419 seen in these 1 trees:
  1588 
Topology 420 seen in these 1 trees:
  1599 
Topology 421 seen in these 1 trees:
  1555 
Topology 422 seen in these 1 trees:
  1520 
Topology 423 seen in these 1 trees:
  1531 
Topology 424 seen in these 1 trees:
  1596 
Topology 425 seen in these 1 trees:
  1560 
Topology 426 seen in these 1 trees:
  3104 
Topology 427 seen in these 1 trees:
  399 
Topology 428 seen in these 1 trees:
  326 
Topology 429 seen in these 1 trees:
  325 
Topology 430 seen in these 1 trees:
  389 
Topology 431 seen in these 1 trees:
  387 
Topology 432 seen in these 1 trees:
  2812 
Topology 433 seen in these 1 trees:
  3377 
Topology 434 seen in these 1 trees:
  308 
Topology 435 seen in these 1 trees:
  367 
Topology 436 seen in these 1 trees:
  1525 
Topology 437 seen in these 1 trees:
  1507 
Topology 438 seen in these 1 trees:
  1567 
Topology 439 seen in these 1 trees:
  1552 
Topology 440 seen in these 1 trees:
  1559 
Topology 441 seen in these 1 trees:
  1550 
Topology 442 seen in these 1 trees:
  1595 
Topology 443 seen in these 1 trees:
  1548 
Topology 444 seen in these 1 trees:
  3445 
Topology 445 seen in these 1 trees:
  3446 
Topology 446 seen in these 1 trees:
  3477 
Topology 447 seen in these 1 trees:
  3411 
Topology 448 seen in these 1 trees:
  3488 
Topology 449 seen in these 1 trees:
  3454 
Topology 450 seen in these 1 trees:
  3499 
Topology 451 seen in these 1 trees:
  3490 
Topology 452 seen in these 1 trees:
  3459 
Topology 453 seen in these 1 trees:
  3431 
Topology 454 seen in these 1 trees:
  1597 
Topology 455 seen in these 1 trees:
  3478 
Topology 456 seen in these 1 trees:
  3455 
Topology 457 seen in these 1 trees:
  2910 
Topology 458 seen in these 1 trees:
  2938 
Topology 459 seen in these 1 trees:
  2943 
Topology 460 seen in these 1 trees:
  2995 
Topology 461 seen in these 1 trees:
  2923 
Topology 462 seen in these 1 trees:
  3241 
Topology 463 seen in these 1 trees:
  3615 
Topology 464 seen in these 1 trees:
  545 
Topology 465 seen in these 1 trees:
  581 
Topology 466 seen in these 1 trees:
  984 
Topology 467 seen in these 1 trees:
  1478 
Topology 468 seen in these 1 trees:
  1425 
Topology 469 seen in these 1 trees:
  1451 
Topology 470 seen in these 1 trees:
  1428 
Topology 471 seen in these 1 trees:
  1489 
Topology 472 seen in these 1 trees:
  1405 
Topology 473 seen in these 1 trees:
  1433 
Topology 474 seen in these 1 trees:
  1479 
Topology 475 seen in these 1 trees:
  1419 
Topology 476 seen in these 1 trees:
  2402 
Topology 477 seen in these 1 trees:
  2790 
Topology 478 seen in these 1 trees:
  2732 
Topology 479 seen in these 1 trees:
  2776 
Topology 480 seen in these 1 trees:
  2713 
Topology 481 seen in these 1 trees:
  2750 
Topology 482 seen in these 1 trees:
  2742 
Topology 483 seen in these 1 trees:
  2783 
Topology 484 seen in these 1 trees:
  2725 
Topology 485 seen in these 1 trees:
  2747 
Topology 486 seen in these 1 trees:
  1465 
Topology 487 seen in these 1 trees:
  1443 
Topology 488 seen in these 1 trees:
  1452 
Topology 489 seen in these 1 trees:
  2702 
Topology 490 seen in these 1 trees:
  2460 
Topology 491 seen in these 1 trees:
  2754 
Topology 492 seen in these 1 trees:
  2791 
Topology 493 seen in these 1 trees:
  2709 
Topology 494 seen in these 1 trees:
  2752 
Topology 495 seen in these 1 trees:
  2773 
Topology 496 seen in these 1 trees:
  2786 
Topology 497 seen in these 1 trees:
  2793 
Topology 498 seen in these 1 trees:
  2708 
Topology 499 seen in these 1 trees:
  2749 
Topology 500 seen in these 1 trees:
  2731 
Topology 501 seen in these 1 trees:
  2772 
Topology 502 seen in these 1 trees:
  2728 
Topology 503 seen in these 1 trees:
  2723 
Topology 504 seen in these 1 trees:
  2774 
Topology 505 seen in these 1 trees:
  2734 
Topology 506 seen in these 1 trees:
  2764 
Topology 507 seen in these 1 trees:
  2707 
Topology 508 seen in these 1 trees:
  2792 
Topology 509 seen in these 1 trees:
  1480 
Topology 510 seen in these 1 trees:
  1464 
Topology 511 seen in these 1 trees:
  1458 
Topology 512 seen in these 1 trees:
  1500 
Topology 513 seen in these 1 trees:
  1410 
Topology 514 seen in these 1 trees:
  1414 
Topology 515 seen in these 1 trees:
  1416 
Topology 516 seen in these 1 trees:
  1403 
Topology 517 seen in these 1 trees:
  1438 
Topology 518 seen in these 1 trees:
  1484 
Topology 519 seen in these 1 trees:
  1487 
Topology 520 seen in these 1 trees:
  1440 
Topology 521 seen in these 1 trees:
  1411 
Topology 522 seen in these 1 trees:
  1439 
Topology 523 seen in these 1 trees:
  2572 
Topology 524 seen in these 1 trees:
  1482 
Topology 525 seen in these 1 trees:
  1486 
Topology 526 seen in these 1 trees:
  1460 
Topology 527 seen in these 1 trees:
  2704 
Topology 528 seen in these 1 trees:
  2739 
Topology 529 seen in these 1 trees:
  2751 
Topology 530 seen in these 1 trees:
  2733 
Topology 531 seen in these 1 trees:
  2775 
Topology 532 seen in these 1 trees:
  2729 
Topology 533 seen in these 1 trees:
  2716 
Topology 534 seen in these 1 trees:
  2721 
Topology 535 seen in these 1 trees:
  2744 
Topology 536 seen in these 1 trees:
  2705 
Topology 537 seen in these 1 trees:
  2762 
Topology 538 seen in these 1 trees:
  2787 
Topology 539 seen in these 1 trees:
  2720 
Topology 540 seen in these 1 trees:
  2722 
Topology 541 seen in these 1 trees:
  2718 
Topology 542 seen in these 1 trees:
  2758 
Topology 543 seen in these 1 trees:
  2797 
Topology 544 seen in these 1 trees:
  2769 
Topology 545 seen in these 1 trees:
  2765 
Topology 546 seen in these 1 trees:
  2760 
Topology 547 seen in these 1 trees:
  2767 
Topology 548 seen in these 1 trees:
  2777 
Topology 549 seen in these 1 trees:
  2483 
Topology 550 seen in these 1 trees:
  2717 
Topology 551 seen in these 1 trees:
  1494 
Topology 552 seen in these 1 trees:
  1475 
Topology 553 seen in these 1 trees:
  1437 
Topology 554 seen in these 1 trees:
  1442 
Topology 555 seen in these 1 trees:
  1495 
Topology 556 seen in these 1 trees:
  1424 
Topology 557 seen in these 1 trees:
  3353 
Topology 558 seen in these 1 trees:
  3393 
Topology 559 seen in these 1 trees:
  3322 
Topology 560 seen in these 1 trees:
  3370 
Topology 561 seen in these 1 trees:
  1611 
Topology 562 seen in these 1 trees:
  3015 
Topology 563 seen in these 1 trees:
  2597 
Topology 564 seen in these 1 trees:
  2590 
Topology 565 seen in these 1 trees:
  2574 
Topology 566 seen in these 1 trees:
  2505 
Topology 567 seen in these 1 trees:
  120 
Topology 568 seen in these 1 trees:
  132 
Topology 569 seen in these 1 trees:
  134 
Topology 570 seen in these 1 trees:
  139 
Topology 571 seen in these 1 trees:
  185 
Topology 572 seen in these 1 trees:
  111 
Topology 573 seen in these 1 trees:
  2583 
Topology 574 seen in these 1 trees:
  2599 
Topology 575 seen in these 1 trees:
  2589 
Topology 576 seen in these 1 trees:
  2545 
Topology 577 seen in these 1 trees:
  1529 
Topology 578 seen in these 2 trees:
  1501 1562 
Topology 579 seen in these 1 trees:
  1591 
Topology 580 seen in these 1 trees:
  1535 
Topology 581 seen in these 1 trees:
  1522 
Topology 582 seen in these 1 trees:
  1512 
Topology 583 seen in these 1 trees:
  1543 
Topology 584 seen in these 1 trees:
  1574 
Topology 585 seen in these 1 trees:
  1515 
Topology 586 seen in these 1 trees:
  1586 
Topology 587 seen in these 1 trees:
  1518 
Topology 588 seen in these 1 trees:
  1506 
Topology 589 seen in these 1 trees:
  1571 
Topology 590 seen in these 1 trees:
  1541 
Topology 591 seen in these 1 trees:
  1502 
Topology 592 seen in these 1 trees:
  1527 
Topology 593 seen in these 1 trees:
  1568 
Topology 594 seen in these 1 trees:
  1511 
Topology 595 seen in these 1 trees:
  1578 
Topology 596 seen in these 1 trees:
  1577 
Topology 597 seen in these 1 trees:
  1528 
Topology 598 seen in these 1 trees:
  1583 
Topology 599 seen in these 1 trees:
  1576 
Topology 600 seen in these 1 trees:
  1589 
Topology 601 seen in these 1 trees:
  1580 
Topology 602 seen in these 1 trees:
  1590 
Topology 603 seen in these 1 trees:
  1513 
Topology 604 seen in these 1 trees:
  1521 
Topology 605 seen in these 1 trees:
  1508 
Topology 606 seen in these 1 trees:
  1519 
Topology 607 seen in these 1 trees:
  1546 
Topology 608 seen in these 1 trees:
  1530 
Topology 609 seen in these 1 trees:
  1593 
Topology 610 seen in these 1 trees:
  1563 
Topology 611 seen in these 1 trees:
  1585 
Topology 612 seen in these 1 trees:
  1523 
Topology 613 seen in these 1 trees:
  1556 
Topology 614 seen in these 1 trees:
  1558 
Topology 615 seen in these 1 trees:
  1526 
Topology 616 seen in these 1 trees:
  1570 
Topology 617 seen in these 1 trees:
  1587 
Topology 618 seen in these 1 trees:
  1545 
Topology 619 seen in these 1 trees:
  1592 
Topology 620 seen in these 1 trees:
  1551 
Topology 621 seen in these 1 trees:
  1544 
Topology 622 seen in these 1 trees:
  1514 
Topology 623 seen in these 1 trees:
  1509 
Topology 624 seen in these 1 trees:
  1505 
Topology 625 seen in these 1 trees:
  1516 
Topology 626 seen in these 1 trees:
  1569 
Topology 627 seen in these 1 trees:
  1584 
Topology 628 seen in these 1 trees:
  1504 
Topology 629 seen in these 1 trees:
  1561 
Topology 630 seen in these 1 trees:
  1598 
Topology 631 seen in these 1 trees:
  2504 
Topology 632 seen in these 1 trees:
  3278 
Topology 633 seen in these 1 trees:
  3231 
Topology 634 seen in these 1 trees:
  3292 
Topology 635 seen in these 1 trees:
  1538 
Topology 636 seen in these 1 trees:
  3252 
Topology 637 seen in these 1 trees:
  3264 
Topology 638 seen in these 1 trees:
  2554 
Topology 639 seen in these 1 trees:
  2566 
Topology 640 seen in these 1 trees:
  3212 
Topology 641 seen in these 1 trees:
  3246 
Topology 642 seen in these 1 trees:
  3202 
Topology 643 seen in these 1 trees:
  3293 
Topology 644 seen in these 1 trees:
  3213 
Topology 645 seen in these 1 trees:
  1483 
Topology 646 seen in these 1 trees:
  2584 
Topology 647 seen in these 1 trees:
  1539 
Topology 648 seen in these 1 trees:
  1537 
Topology 649 seen in these 1 trees:
  1488 
Topology 650 seen in these 1 trees:
  1517 
Topology 651 seen in these 1 trees:
  1557 
Topology 652 seen in these 1 trees:
  1564 
Topology 653 seen in these 1 trees:
  1600 
Topology 654 seen in these 1 trees:
  1542 
Topology 655 seen in these 1 trees:
  1547 
Topology 656 seen in these 1 trees:
  2507 
Topology 657 seen in these 1 trees:
  2579 
Topology 658 seen in these 1 trees:
  1401 
Topology 659 seen in these 1 trees:
  1466 
Topology 660 seen in these 1 trees:
  1409 
Topology 661 seen in these 1 trees:
  1474 
Topology 662 seen in these 1 trees:
  1524 
Topology 663 seen in these 1 trees:
  3255 
Topology 664 seen in these 1 trees:
  144 
Topology 665 seen in these 1 trees:
  188 
Topology 666 seen in these 1 trees:
  199 
Topology 667 seen in these 1 trees:
  195 
Topology 668 seen in these 1 trees:
  176 
Topology 669 seen in these 1 trees:
  1667 
Topology 670 seen in these 1 trees:
  3090 
Topology 671 seen in these 1 trees:
  2893 
Topology 672 seen in these 1 trees:
  2543 
Topology 673 seen in these 1 trees:
  2598 
Topology 674 seen in these 1 trees:
  2586 
Topology 675 seen in these 1 trees:
  2515 
Topology 676 seen in these 1 trees:
  2565 
Topology 677 seen in these 1 trees:
  2525 
Topology 678 seen in these 1 trees:
  2508 
Topology 679 seen in these 1 trees:
  2575 
Topology 680 seen in these 1 trees:
  2559 
Topology 681 seen in these 1 trees:
  2523 
Topology 682 seen in these 1 trees:
  2520 
Topology 683 seen in these 1 trees:
  2561 
Topology 684 seen in these 1 trees:
  2556 
Topology 685 seen in these 1 trees:
  2582 
Topology 686 seen in these 1 trees:
  2503 
Topology 687 seen in these 1 trees:
  1573 
Topology 688 seen in these 1 trees:
  1572 
Topology 689 seen in these 1 trees:
  1549 
Topology 690 seen in these 1 trees:
  1553 
Topology 691 seen in these 1 trees:
  1566 
Topology 692 seen in these 1 trees:
  1579 
Topology 693 seen in these 1 trees:
  1565 
Topology 694 seen in these 1 trees:
  1503 
Topology 695 seen in these 1 trees:
  2496 
Topology 696 seen in these 1 trees:
  2430 
Topology 697 seen in these 1 trees:
  1436 
Topology 698 seen in these 1 trees:
  3344 
Topology 699 seen in these 1 trees:
  3312 
Topology 700 seen in these 1 trees:
  3376 
Topology 701 seen in these 1 trees:
  3380 
Topology 702 seen in these 1 trees:
  3343 
Topology 703 seen in these 1 trees:
  1462 
Topology 704 seen in these 1 trees:
  3320 
Topology 705 seen in these 1 trees:
  3383 
Topology 706 seen in these 1 trees:
  3386 
Topology 707 seen in these 1 trees:
  3319 
Topology 708 seen in these 1 trees:
  2568 
Topology 709 seen in these 1 trees:
  129 
Topology 710 seen in these 1 trees:
  2553 
Topology 711 seen in these 1 trees:
  126 
Topology 712 seen in these 1 trees:
  180 
Topology 713 seen in these 1 trees:
  121 
Topology 714 seen in these 1 trees:
  154 
Topology 715 seen in these 1 trees:
  187 
Topology 716 seen in these 1 trees:
  164 
Topology 717 seen in these 1 trees:
  2710 
Topology 718 seen in these 1 trees:
  158 
Topology 719 seen in these 1 trees:
  184 
Topology 720 seen in these 1 trees:
  2581 
Topology 721 seen in these 1 trees:
  2353 
Topology 722 seen in these 1 trees:
  3308 
Topology 723 seen in these 1 trees:
  2532 
Topology 724 seen in these 1 trees:
  3170 
Topology 725 seen in these 1 trees:
  127 
Topology 726 seen in these 1 trees:
  159 
Topology 727 seen in these 1 trees:
  123 
Topology 728 seen in these 1 trees:
  138 
Topology 729 seen in these 1 trees:
  103 
Topology 730 seen in these 1 trees:
  3382 
Topology 731 seen in these 1 trees:
  3316 
Topology 732 seen in these 1 trees:
  181 
Topology 733 seen in these 1 trees:
  165 
Topology 734 seen in these 1 trees:
  183 
Topology 735 seen in these 1 trees:
  191 
Topology 736 seen in these 1 trees:
  107 
Topology 737 seen in these 1 trees:
  149 
Topology 738 seen in these 1 trees:
  196 
Topology 739 seen in these 1 trees:
  162 
Topology 740 seen in these 1 trees:
  146 
Topology 741 seen in these 1 trees:
  179 
Topology 742 seen in these 1 trees:
  3463 
Topology 743 seen in these 1 trees:
  1777 
Topology 744 seen in these 1 trees:
  2447 
Topology 745 seen in these 1 trees:
  2550 
Topology 746 seen in these 1 trees:
  2527 
Topology 747 seen in these 1 trees:
  2519 
Topology 748 seen in these 1 trees:
  2594 
Topology 749 seen in these 1 trees:
  2573 
Topology 750 seen in these 1 trees:
  2600 
Topology 751 seen in these 1 trees:
  3283 
Topology 752 seen in these 1 trees:
  3251 
Topology 753 seen in these 1 trees:
  2540 
Topology 754 seen in these 1 trees:
  2558 
Topology 755 seen in these 1 trees:
  3224 
Topology 756 seen in these 1 trees:
  2593 
Topology 757 seen in these 1 trees:
  2562 
Topology 758 seen in these 1 trees:
  2577 
Topology 759 seen in these 1 trees:
  2548 
Topology 760 seen in these 1 trees:
  2587 
Topology 761 seen in these 1 trees:
  2549 
Topology 762 seen in these 1 trees:
  2529 
Topology 763 seen in these 1 trees:
  2557 
Topology 764 seen in these 1 trees:
  2552 
Topology 765 seen in these 1 trees:
  2517 
Topology 766 seen in these 1 trees:
  2537 
Topology 767 seen in these 1 trees:
  2502 
Topology 768 seen in these 1 trees:
  2530 
Topology 769 seen in these 1 trees:
  2513 
Topology 770 seen in these 1 trees:
  2595 
Topology 771 seen in these 1 trees:
  2567 
Topology 772 seen in these 1 trees:
  2539 
Topology 773 seen in these 1 trees:
  2551 
Topology 774 seen in these 1 trees:
  2531 
Topology 775 seen in these 1 trees:
  2522 
Topology 776 seen in these 1 trees:
  2534 
Topology 777 seen in these 1 trees:
  3220 
Topology 778 seen in these 1 trees:
  3201 
Topology 779 seen in these 1 trees:
  2564 
Topology 780 seen in these 1 trees:
  3243 
Topology 781 seen in these 1 trees:
  3268 
Topology 782 seen in these 1 trees:
  3225 
Topology 783 seen in these 1 trees:
  3270 
Topology 784 seen in these 1 trees:
  3276 
Topology 785 seen in these 1 trees:
  1417 
Topology 786 seen in these 1 trees:
  1454 
Topology 787 seen in these 1 trees:
  1406 
Topology 788 seen in these 1 trees:
  1468 
Topology 789 seen in these 1 trees:
  1470 
Topology 790 seen in these 1 trees:
  1432 
Topology 791 seen in these 1 trees:
  1473 
Topology 792 seen in these 1 trees:
  1422 
Topology 793 seen in these 1 trees:
  1485 
Topology 794 seen in these 1 trees:
  1427 
Topology 795 seen in these 1 trees:
  1496 
Topology 796 seen in these 1 trees:
  1456 
Topology 797 seen in these 1 trees:
  1449 
Topology 798 seen in these 1 trees:
  1497 
Topology 799 seen in these 1 trees:
  1459 
Topology 800 seen in these 1 trees:
  1490 
Topology 801 seen in these 1 trees:
  1471 
Topology 802 seen in these 1 trees:
  1499 
Topology 803 seen in these 1 trees:
  1420 
Topology 804 seen in these 1 trees:
  3414 
Topology 805 seen in these 1 trees:
  3497 
Topology 806 seen in these 1 trees:
  3475 
Topology 807 seen in these 1 trees:
  3429 
Topology 808 seen in these 1 trees:
  3408 
Topology 809 seen in these 1 trees:
  3451 
Topology 810 seen in these 1 trees:
  3434 
Topology 811 seen in these 1 trees:
  3448 
Topology 812 seen in these 1 trees:
  3439 
Topology 813 seen in these 1 trees:
  3426 
Topology 814 seen in these 1 trees:
  3402 
Topology 815 seen in these 1 trees:
  3001 
Topology 816 seen in these 1 trees:
  125 
Topology 817 seen in these 1 trees:
  108 
Topology 818 seen in these 1 trees:
  175 
Topology 819 seen in these 1 trees:
  133 
Topology 820 seen in these 1 trees:
  174 
Topology 821 seen in these 1 trees:
  153 
Topology 822 seen in these 1 trees:
  124 
Topology 823 seen in these 1 trees:
  200 
Topology 824 seen in these 1 trees:
  160 
Topology 825 seen in these 1 trees:
  178 
Topology 826 seen in these 1 trees:
  102 
Topology 827 seen in these 1 trees:
  198 
Topology 828 seen in these 1 trees:
  130 
Topology 829 seen in these 1 trees:
  116 
Topology 830 seen in these 1 trees:
  169 
Topology 831 seen in these 1 trees:
  131 
Topology 832 seen in these 1 trees:
  177 
Topology 833 seen in these 1 trees:
  145 
Topology 834 seen in these 1 trees:
  3436 
Topology 835 seen in these 1 trees:
  3422 
Topology 836 seen in these 1 trees:
  3412 
Topology 837 seen in these 2 trees:
  3418 3470 
Topology 838 seen in these 1 trees:
  3405 
Topology 839 seen in these 1 trees:
  3424 
Topology 840 seen in these 1 trees:
  3457 
Topology 841 seen in these 1 trees:
  3430 
Topology 842 seen in these 1 trees:
  3467 
Topology 843 seen in these 1 trees:
  1412 
Topology 844 seen in these 1 trees:
  1402 
Topology 845 seen in these 1 trees:
  1413 
Topology 846 seen in these 1 trees:
  495 
Topology 847 seen in these 1 trees:
  2343 
Topology 848 seen in these 1 trees:
  3493 
Topology 849 seen in these 1 trees:
  3489 
Topology 850 seen in these 1 trees:
  3466 
Topology 851 seen in these 1 trees:
  3416 
Topology 852 seen in these 1 trees:
  2800 
Topology 853 seen in these 1 trees:
  2761 
Topology 854 seen in these 1 trees:
  1575 
Topology 855 seen in these 1 trees:
  1582 
Topology 856 seen in these 1 trees:
  3498 
Topology 857 seen in these 1 trees:
  3456 
Topology 858 seen in these 1 trees:
  3419 
Topology 859 seen in these 1 trees:
  3476 
Topology 860 seen in these 1 trees:
  694 
Topology 861 seen in these 1 trees:
  2002 
Topology 862 seen in these 1 trees:
  1759 
Topology 863 seen in these 1 trees:
  1423 
Topology 864 seen in these 1 trees:
  2526 
Topology 865 seen in these 1 trees:
  2546 
Topology 866 seen in these 1 trees:
  1429 
Topology 867 seen in these 1 trees:
  2506 
Topology 868 seen in these 1 trees:
  2514 
Topology 869 seen in these 1 trees:
  2547 
Topology 870 seen in these 1 trees:
  2563 
Topology 871 seen in these 1 trees:
  2570 
Topology 872 seen in these 1 trees:
  2518 
Topology 873 seen in these 1 trees:
  1431 
Topology 874 seen in these 1 trees:
  1448 
Topology 875 seen in these 1 trees:
  122 
Topology 876 seen in these 1 trees:
  142 
Topology 877 seen in these 1 trees:
  113 
Topology 878 seen in these 1 trees:
  136 
Topology 879 seen in these 1 trees:
  109 
Topology 880 seen in these 1 trees:
  173 
Topology 881 seen in these 1 trees:
  119 
Topology 882 seen in these 1 trees:
  110 
Topology 883 seen in these 1 trees:
  186 
Topology 884 seen in these 1 trees:
  157 
Topology 885 seen in these 1 trees:
  128 
Topology 886 seen in these 1 trees:
  166 
Topology 887 seen in these 1 trees:
  197 
Topology 888 seen in these 1 trees:
  101 
Topology 889 seen in these 1 trees:
  168 
Topology 890 seen in these 1 trees:
  163 
Topology 891 seen in these 1 trees:
  1450 
Topology 892 seen in these 1 trees:
  1444 
Topology 893 seen in these 1 trees:
  1493 
Topology 894 seen in these 1 trees:
  148 
Topology 895 seen in these 1 trees:
  194 
Topology 896 seen in these 1 trees:
  155 
Topology 897 seen in these 1 trees:
  171 
Topology 898 seen in these 1 trees:
  192 
Topology 899 seen in these 1 trees:
  182 
Topology 900 seen in these 1 trees:
  105 
Topology 901 seen in these 1 trees:
  156 
Topology 902 seen in these 1 trees:
  190 
Topology 903 seen in these 1 trees:
  135 
Topology 904 seen in these 1 trees:
  118 
Topology 905 seen in these 1 trees:
  112 
Topology 906 seen in these 1 trees:
  150 
Topology 907 seen in these 1 trees:
  2591 
Topology 908 seen in these 1 trees:
  117 
Topology 909 seen in these 1 trees:
  152 
Topology 910 seen in these 1 trees:
  114 
Topology 911 seen in these 1 trees:
  170 
Topology 912 seen in these 1 trees:
  115 
Topology 913 seen in these 1 trees:
  193 
Topology 914 seen in these 1 trees:
  161 
Topology 915 seen in these 1 trees:
  104 
Topology 916 seen in these 1 trees:
  141 
Topology 917 seen in these 1 trees:
  172 
Topology 918 seen in these 1 trees:
  140 
Topology 919 seen in these 1 trees:
  151 
Topology 920 seen in these 1 trees:
  189 
Topology 921 seen in these 1 trees:
  143 
Topology 922 seen in these 1 trees:
  147 
Topology 923 seen in these 1 trees:
  167 
Topology 924 seen in these 1 trees:
  137 
Topology 925 seen in these 1 trees:
  3401 
Topology 926 seen in these 1 trees:
  3485 
Topology 927 seen in these 1 trees:
  3481 
Topology 928 seen in these 1 trees:
  3442 
Topology 929 seen in these 1 trees:
  3453 
Topology 930 seen in these 1 trees:
  3496 
Topology 931 seen in these 1 trees:
  3491 
Topology 932 seen in these 1 trees:
  3336 
Topology 933 seen in these 1 trees:
  338 
Topology 934 seen in these 1 trees:
  390 
Topology 935 seen in these 1 trees:
  323 
Topology 936 seen in these 1 trees:
  362 
Topology 937 seen in these 1 trees:
  305 
Topology 938 seen in these 1 trees:
  327 
Topology 939 seen in these 1 trees:
  385 
Topology 940 seen in these 1 trees:
  360 
Topology 941 seen in these 1 trees:
  336 
Topology 942 seen in these 1 trees:
  321 
Topology 943 seen in these 1 trees:
  374 
Topology 944 seen in these 1 trees:
  394 
Topology 945 seen in these 1 trees:
  349 
Topology 946 seen in these 1 trees:
  301 
Topology 947 seen in these 1 trees:
  322 
Topology 948 seen in these 1 trees:
  393 
Topology 949 seen in these 1 trees:
  379 
Topology 950 seen in these 1 trees:
  939 
Topology 951 seen in these 1 trees:
  396 
Topology 952 seen in these 1 trees:
  372 
Topology 953 seen in these 1 trees:
  380 
Topology 954 seen in these 1 trees:
  333 
Topology 955 seen in these 1 trees:
  356 
Topology 956 seen in these 1 trees:
  384 
Topology 957 seen in these 1 trees:
  398 
Topology 958 seen in these 1 trees:
  3079 
Topology 959 seen in these 1 trees:
  348 
Topology 960 seen in these 1 trees:
  329 
Topology 961 seen in these 1 trees:
  334 
Topology 962 seen in these 1 trees:
  354 
Topology 963 seen in these 1 trees:
  3357 
Topology 964 seen in these 1 trees:
  3367 
Topology 965 seen in these 1 trees:
  3323 
Topology 966 seen in these 1 trees:
  407 
Topology 967 seen in these 1 trees:
  443 
Topology 968 seen in these 1 trees:
  474 
Topology 969 seen in these 1 trees:
  488 
Topology 970 seen in these 1 trees:
  439 
Topology 971 seen in these 1 trees:
  468 
Topology 972 seen in these 1 trees:
  2891 
Topology 973 seen in these 1 trees:
  992 
Topology 974 seen in these 1 trees:
  921 
Topology 975 seen in these 1 trees:
  3378 
Topology 976 seen in these 1 trees:
  2524 
Topology 977 seen in these 1 trees:
  3360 
Topology 978 seen in these 1 trees:
  3310 
Topology 979 seen in these 1 trees:
  3381 
Topology 980 seen in these 1 trees:
  3337 
Topology 981 seen in these 1 trees:
  3314 
Topology 982 seen in these 1 trees:
  3356 
Topology 983 seen in these 1 trees:
  1233 
Topology 984 seen in these 1 trees:
  1255 
Topology 985 seen in these 1 trees:
  911 
Topology 986 seen in these 1 trees:
  986 
Topology 987 seen in these 1 trees:
  975 
Topology 988 seen in these 1 trees:
  982 
Topology 989 seen in these 1 trees:
  915 
Topology 990 seen in these 1 trees:
  934 
Topology 991 seen in these 1 trees:
  976 
Topology 992 seen in these 1 trees:
  998 
Topology 993 seen in these 1 trees:
  943 
Topology 994 seen in these 1 trees:
  990 
Topology 995 seen in these 1 trees:
  960 
Topology 996 seen in these 1 trees:
  1824 
Topology 997 seen in these 1 trees:
  1856 
Topology 998 seen in these 1 trees:
  1840 
Topology 999 seen in these 1 trees:
  1811 
Topology 1000 seen in these 1 trees:
  1829 
Topology 1001 seen in these 1 trees:
  1867 
Topology 1002 seen in these 1 trees:
  1828 
Topology 1003 seen in these 1 trees:
  1843 
Topology 1004 seen in these 1 trees:
  1830 
Topology 1005 seen in these 1 trees:
  1845 
Topology 1006 seen in these 1 trees:
  1809 
Topology 1007 seen in these 1 trees:
  1827 
Topology 1008 seen in these 1 trees:
  1803 
Topology 1009 seen in these 1 trees:
  1864 
Topology 1010 seen in these 1 trees:
  1869 
Topology 1011 seen in these 1 trees:
  1900 
Topology 1012 seen in these 1 trees:
  1894 
Topology 1013 seen in these 1 trees:
  1815 
Topology 1014 seen in these 1 trees:
  2246 
Topology 1015 seen in these 1 trees:
  2010 
Topology 1016 seen in these 1 trees:
  1613 
Topology 1017 seen in these 1 trees:
  1666 
Topology 1018 seen in these 1 trees:
  357 
Topology 1019 seen in these 1 trees:
  1279 
Topology 1020 seen in these 1 trees:
  341 
Topology 1021 seen in these 1 trees:
  1218 
Topology 1022 seen in these 1 trees:
  1296 
Topology 1023 seen in these 1 trees:
  3159 
Topology 1024 seen in these 1 trees:
  1217 
Topology 1025 seen in these 1 trees:
  1289 
Topology 1026 seen in these 1 trees:
  1254 
Topology 1027 seen in these 1 trees:
  1284 
Topology 1028 seen in these 1 trees:
  1287 
Topology 1029 seen in these 1 trees:
  1286 
Topology 1030 seen in these 1 trees:
  1265 
Topology 1031 seen in these 1 trees:
  1207 
Topology 1032 seen in these 1 trees:
  1263 
Topology 1033 seen in these 1 trees:
  1250 
Topology 1034 seen in these 1 trees:
  1290 
Topology 1035 seen in these 1 trees:
  1267 
Topology 1036 seen in these 1 trees:
  1208 
Topology 1037 seen in these 1 trees:
  1221 
Topology 1038 seen in these 1 trees:
  1212 
Topology 1039 seen in these 1 trees:
  1281 
Topology 1040 seen in these 1 trees:
  1248 
Topology 1041 seen in these 1 trees:
  1203 
Topology 1042 seen in these 1 trees:
  1278 
Topology 1043 seen in these 1 trees:
  1273 
Topology 1044 seen in these 1 trees:
  1219 
Topology 1045 seen in these 1 trees:
  1223 
Topology 1046 seen in these 1 trees:
  1241 
Topology 1047 seen in these 1 trees:
  1238 
Topology 1048 seen in these 1 trees:
  1247 
Topology 1049 seen in these 1 trees:
  1228 
Topology 1050 seen in these 1 trees:
  1232 
Topology 1051 seen in these 1 trees:
  1271 
Topology 1052 seen in these 1 trees:
  1266 
Topology 1053 seen in these 1 trees:
  1253 
Topology 1054 seen in these 1 trees:
  1224 
Topology 1055 seen in these 1 trees:
  1269 
Topology 1056 seen in these 1 trees:
  1246 
Topology 1057 seen in these 1 trees:
  1280 
Topology 1058 seen in these 1 trees:
  1214 
Topology 1059 seen in these 1 trees:
  1240 
Topology 1060 seen in these 1 trees:
  1258 
Topology 1061 seen in these 1 trees:
  1243 
Topology 1062 seen in these 1 trees:
  2256 
Topology 1063 seen in these 1 trees:
  1210 
Topology 1064 seen in these 1 trees:
  1297 
Topology 1065 seen in these 1 trees:
  1237 
Topology 1066 seen in these 1 trees:
  1251 
Topology 1067 seen in these 1 trees:
  1229 
Topology 1068 seen in these 1 trees:
  1849 
Topology 1069 seen in these 1 trees:
  1834 
Topology 1070 seen in these 1 trees:
  1234 
Topology 1071 seen in these 1 trees:
  1295 
Topology 1072 seen in these 1 trees:
  3119 
Topology 1073 seen in these 1 trees:
  1852 
Topology 1074 seen in these 1 trees:
  1239 
Topology 1075 seen in these 1 trees:
  1204 
Topology 1076 seen in these 1 trees:
  1235 
Topology 1077 seen in these 1 trees:
  1252 
Topology 1078 seen in these 1 trees:
  1272 
Topology 1079 seen in these 1 trees:
  1256 
Topology 1080 seen in these 1 trees:
  1261 
Topology 1081 seen in these 1 trees:
  1244 
Topology 1082 seen in these 1 trees:
  1245 
Topology 1083 seen in these 1 trees:
  1225 
Topology 1084 seen in these 1 trees:
  1227 
Topology 1085 seen in these 1 trees:
  1206 
Topology 1086 seen in these 1 trees:
  1249 
Topology 1087 seen in these 1 trees:
  2236 
Topology 1088 seen in these 1 trees:
  2224 
Topology 1089 seen in these 1 trees:
  2214 
Topology 1090 seen in these 1 trees:
  2215 
Topology 1091 seen in these 1 trees:
  2266 
Topology 1092 seen in these 1 trees:
  2237 
Topology 1093 seen in these 1 trees:
  2269 
Topology 1094 seen in these 1 trees:
  2264 
Topology 1095 seen in these 1 trees:
  2244 
Topology 1096 seen in these 1 trees:
  2276 
Topology 1097 seen in these 1 trees:
  2288 
Topology 1098 seen in these 1 trees:
  2262 
Topology 1099 seen in these 1 trees:
  1822 
Topology 1100 seen in these 1 trees:
  1884 
Topology 1101 seen in these 1 trees:
  1841 
Topology 1102 seen in these 1 trees:
  1260 
Topology 1103 seen in these 1 trees:
  2290 
Topology 1104 seen in these 1 trees:
  1288 
Topology 1105 seen in these 1 trees:
  1262 
Topology 1106 seen in these 1 trees:
  1211 
Topology 1107 seen in these 1 trees:
  1292 
Topology 1108 seen in these 1 trees:
  1293 
Topology 1109 seen in these 1 trees:
  1222 
Topology 1110 seen in these 1 trees:
  1268 
Topology 1111 seen in these 1 trees:
  1276 
Topology 1112 seen in these 1 trees:
  1300 
Topology 1113 seen in these 1 trees:
  1205 
Topology 1114 seen in these 1 trees:
  1215 
Topology 1115 seen in these 1 trees:
  1264 
Topology 1116 seen in these 1 trees:
  3214 
Topology 1117 seen in these 1 trees:
  1209 
Topology 1118 seen in these 1 trees:
  1294 
Topology 1119 seen in these 1 trees:
  1236 
Topology 1120 seen in these 1 trees:
  1213 
Topology 1121 seen in these 1 trees:
  1275 
Topology 1122 seen in these 1 trees:
  1230 
Topology 1123 seen in these 1 trees:
  1226 
Topology 1124 seen in these 1 trees:
  2249 
Topology 1125 seen in these 1 trees:
  1877 
Topology 1126 seen in these 1 trees:
  3133 
Topology 1127 seen in these 1 trees:
  3188 
Topology 1128 seen in these 1 trees:
  3282 
Topology 1129 seen in these 1 trees:
  2231 
Topology 1130 seen in these 1 trees:
  2254 
Topology 1131 seen in these 1 trees:
  1850 
Topology 1132 seen in these 1 trees:
  1897 
Topology 1133 seen in these 1 trees:
  1855 
Topology 1134 seen in these 1 trees:
  1848 
Topology 1135 seen in these 1 trees:
  2206 
Topology 1136 seen in these 1 trees:
  930 
Topology 1137 seen in these 1 trees:
  1818 
Topology 1138 seen in these 1 trees:
  2292 
Topology 1139 seen in these 1 trees:
  2016 
Topology 1140 seen in these 1 trees:
  2857 
Topology 1141 seen in these 1 trees:
  388 
Topology 1142 seen in these 1 trees:
  2837 
Topology 1143 seen in these 1 trees:
  2872 
Topology 1144 seen in these 1 trees:
  2856 
Topology 1145 seen in these 1 trees:
  2866 
Topology 1146 seen in these 1 trees:
  2824 
Topology 1147 seen in these 1 trees:
  2803 
Topology 1148 seen in these 1 trees:
  2882 
Topology 1149 seen in these 2 trees:
  1736 1778 
Topology 1150 seen in these 1 trees:
  2139 
Topology 1151 seen in these 1 trees:
  1781 
Topology 1152 seen in these 1 trees:
  2832 
Topology 1153 seen in these 1 trees:
  2835 
Topology 1154 seen in these 1 trees:
  2809 
Topology 1155 seen in these 1 trees:
  1749 
Topology 1156 seen in these 2 trees:
  1715 1729 
Topology 1157 seen in these 1 trees:
  1706 
Topology 1158 seen in these 1 trees:
  1714 
Topology 1159 seen in these 1 trees:
  1765 
Topology 1160 seen in these 1 trees:
  1769 
Topology 1161 seen in these 1 trees:
  1704 
Topology 1162 seen in these 1 trees:
  1779 
Topology 1163 seen in these 1 trees:
  1708 
Topology 1164 seen in these 1 trees:
  1768 
Topology 1165 seen in these 1 trees:
  1728 
Topology 1166 seen in these 1 trees:
  1748 
Topology 1167 seen in these 1 trees:
  1747 
Topology 1168 seen in these 1 trees:
  1767 
Topology 1169 seen in these 1 trees:
  1742 
Topology 1170 seen in these 1 trees:
  1739 
Topology 1171 seen in these 1 trees:
  1730 
Topology 1172 seen in these 1 trees:
  1734 
Topology 1173 seen in these 1 trees:
  1791 
Topology 1174 seen in these 1 trees:
  1740 
Topology 1175 seen in these 1 trees:
  1718 
Topology 1176 seen in these 1 trees:
  1741 
Topology 1177 seen in these 1 trees:
  1770 
Topology 1178 seen in these 1 trees:
  1722 
Topology 1179 seen in these 1 trees:
  1731 
Topology 1180 seen in these 1 trees:
  1780 
Topology 1181 seen in these 1 trees:
  2285 
Topology 1182 seen in these 1 trees:
  2108 
Topology 1183 seen in these 1 trees:
  2164 
Topology 1184 seen in these 1 trees:
  2144 
Topology 1185 seen in these 1 trees:
  2187 
Topology 1186 seen in these 1 trees:
  2811 
Topology 1187 seen in these 1 trees:
  2878 
Topology 1188 seen in these 1 trees:
  2197 
Topology 1189 seen in these 1 trees:
  2146 
Topology 1190 seen in these 1 trees:
  2179 
Topology 1191 seen in these 1 trees:
  2136 
Topology 1192 seen in these 1 trees:
  2105 
Topology 1193 seen in these 1 trees:
  2127 
Topology 1194 seen in these 1 trees:
  2839 
Topology 1195 seen in these 1 trees:
  2299 
Topology 1196 seen in these 1 trees:
  2287 
Topology 1197 seen in these 1 trees:
  2870 
Topology 1198 seen in these 1 trees:
  2842 
Topology 1199 seen in these 1 trees:
  2064 
Topology 1200 seen in these 1 trees:
  2286 
Topology 1201 seen in these 1 trees:
  1745 
Topology 1202 seen in these 1 trees:
  2802 
Topology 1203 seen in these 1 trees:
  2152 
Topology 1204 seen in these 1 trees:
  2153 
Topology 1205 seen in these 1 trees:
  2172 
Topology 1206 seen in these 1 trees:
  2156 
Topology 1207 seen in these 1 trees:
  2154 
Topology 1208 seen in these 1 trees:
  2119 
Topology 1209 seen in these 1 trees:
  2185 
Topology 1210 seen in these 1 trees:
  2143 
Topology 1211 seen in these 1 trees:
  2107 
Topology 1212 seen in these 1 trees:
  2120 
Topology 1213 seen in these 1 trees:
  2194 
Topology 1214 seen in these 1 trees:
  2103 
Topology 1215 seen in these 1 trees:
  2174 
Topology 1216 seen in these 1 trees:
  2157 
Topology 1217 seen in these 1 trees:
  2134 
Topology 1218 seen in these 1 trees:
  2182 
Topology 1219 seen in these 1 trees:
  2149 
Topology 1220 seen in these 1 trees:
  2133 
Topology 1221 seen in these 1 trees:
  2176 
Topology 1222 seen in these 1 trees:
  2900 
Topology 1223 seen in these 1 trees:
  2188 
Topology 1224 seen in these 1 trees:
  2110 
Topology 1225 seen in these 1 trees:
  1821 
Topology 1226 seen in these 1 trees:
  1886 
Topology 1227 seen in these 1 trees:
  1820 
Topology 1228 seen in these 1 trees:
  1881 
Topology 1229 seen in these 1 trees:
  1802 
Topology 1230 seen in these 1 trees:
  2271 
Topology 1231 seen in these 1 trees:
  2073 
Topology 1232 seen in these 1 trees:
  2267 
Topology 1233 seen in these 1 trees:
  2296 
Topology 1234 seen in these 1 trees:
  2216 
Topology 1235 seen in these 1 trees:
  2273 
Topology 1236 seen in these 1 trees:
  2277 
Topology 1237 seen in these 1 trees:
  2280 
Topology 1238 seen in these 1 trees:
  2207 
Topology 1239 seen in these 1 trees:
  2298 
Topology 1240 seen in these 1 trees:
  2241 
Topology 1241 seen in these 1 trees:
  2220 
Topology 1242 seen in these 1 trees:
  1866 
Topology 1243 seen in these 1 trees:
  2243 
Topology 1244 seen in these 1 trees:
  2226 
Topology 1245 seen in these 1 trees:
  2252 
Topology 1246 seen in these 1 trees:
  2100 
Topology 1247 seen in these 1 trees:
  2051 
Topology 1248 seen in these 1 trees:
  993 
Topology 1249 seen in these 1 trees:
  925 
Topology 1250 seen in these 1 trees:
  918 
Topology 1251 seen in these 1 trees:
  979 
Topology 1252 seen in these 1 trees:
  1000 
Topology 1253 seen in these 1 trees:
  916 
Topology 1254 seen in these 1 trees:
  969 
Topology 1255 seen in these 1 trees:
  938 
Topology 1256 seen in these 1 trees:
  2810 
Topology 1257 seen in these 1 trees:
  499 
Topology 1258 seen in these 1 trees:
  826 
Topology 1259 seen in these 1 trees:
  821 
Topology 1260 seen in these 1 trees:
  812 
Topology 1261 seen in these 1 trees:
  880 
Topology 1262 seen in these 1 trees:
  866 
Topology 1263 seen in these 1 trees:
  906 
Topology 1264 seen in these 1 trees:
  970 
Topology 1265 seen in these 1 trees:
  994 
Topology 1266 seen in these 1 trees:
  956 
Topology 1267 seen in these 1 trees:
  996 
Topology 1268 seen in these 1 trees:
  894 
Topology 1269 seen in these 1 trees:
  871 
Topology 1270 seen in these 1 trees:
  840 
Topology 1271 seen in these 1 trees:
  869 
Topology 1272 seen in these 1 trees:
  820 
Topology 1273 seen in these 1 trees:
  890 
Topology 1274 seen in these 1 trees:
  899 
Topology 1275 seen in these 1 trees:
  825 
Topology 1276 seen in these 1 trees:
  817 
Topology 1277 seen in these 1 trees:
  805 
Topology 1278 seen in these 1 trees:
  875 
Topology 1279 seen in these 1 trees:
  896 
Topology 1280 seen in these 1 trees:
  851 
Topology 1281 seen in these 1 trees:
  845 
Topology 1282 seen in these 1 trees:
  870 
Topology 1283 seen in these 1 trees:
  835 
Topology 1284 seen in these 1 trees:
  867 
Topology 1285 seen in these 1 trees:
  801 
Topology 1286 seen in these 1 trees:
  842 
Topology 1287 seen in these 1 trees:
  810 
Topology 1288 seen in these 1 trees:
  893 
Topology 1289 seen in these 1 trees:
  803 
Topology 1290 seen in these 1 trees:
  818 
Topology 1291 seen in these 1 trees:
  891 
Topology 1292 seen in these 1 trees:
  849 
Topology 1293 seen in these 1 trees:
  833 
Topology 1294 seen in these 1 trees:
  889 
Topology 1295 seen in these 1 trees:
  814 
Topology 1296 seen in these 1 trees:
  868 
Topology 1297 seen in these 1 trees:
  811 
Topology 1298 seen in these 1 trees:
  823 
Topology 1299 seen in these 1 trees:
  841 
Topology 1300 seen in these 1 trees:
  860 
Topology 1301 seen in these 1 trees:
  862 
Topology 1302 seen in these 1 trees:
  854 
Topology 1303 seen in these 1 trees:
  882 
Topology 1304 seen in these 1 trees:
  878 
Topology 1305 seen in these 1 trees:
  819 
Topology 1306 seen in these 1 trees:
  853 
Topology 1307 seen in these 1 trees:
  897 
Topology 1308 seen in these 1 trees:
  883 
Topology 1309 seen in these 1 trees:
  855 
Topology 1310 seen in these 1 trees:
  863 
Topology 1311 seen in these 1 trees:
  892 
Topology 1312 seen in these 1 trees:
  874 
Topology 1313 seen in these 1 trees:
  844 
Topology 1314 seen in these 1 trees:
  809 
Topology 1315 seen in these 1 trees:
  898 
Topology 1316 seen in these 1 trees:
  877 
Topology 1317 seen in these 1 trees:
  861 
Topology 1318 seen in these 1 trees:
  852 
Topology 1319 seen in these 1 trees:
  838 
Topology 1320 seen in these 1 trees:
  832 
Topology 1321 seen in these 1 trees:
  816 
Topology 1322 seen in these 1 trees:
  829 
Topology 1323 seen in these 1 trees:
  884 
Topology 1324 seen in these 1 trees:
  828 
Topology 1325 seen in these 1 trees:
  837 
Topology 1326 seen in these 1 trees:
  914 
Topology 1327 seen in these 1 trees:
  901 
Topology 1328 seen in these 1 trees:
  873 
Topology 1329 seen in these 1 trees:
  886 
Topology 1330 seen in these 1 trees:
  806 
Topology 1331 seen in these 1 trees:
  831 
Topology 1332 seen in these 1 trees:
  843 
Topology 1333 seen in these 1 trees:
  830 
Topology 1334 seen in these 1 trees:
  850 
Topology 1335 seen in these 1 trees:
  856 
Topology 1336 seen in these 1 trees:
  876 
Topology 1337 seen in these 1 trees:
  978 
Topology 1338 seen in these 1 trees:
  905 
Topology 1339 seen in these 1 trees:
  340 
Topology 1340 seen in these 1 trees:
  954 
Topology 1341 seen in these 1 trees:
  973 
Topology 1342 seen in these 1 trees:
  909 
Topology 1343 seen in these 1 trees:
  212 
Topology 1344 seen in these 1 trees:
  2888 
Topology 1345 seen in these 1 trees:
  3156 
Topology 1346 seen in these 1 trees:
  3219 
Topology 1347 seen in these 1 trees:
  3067 
Topology 1348 seen in these 1 trees:
  2974 
Topology 1349 seen in these 1 trees:
  2966 
Topology 1350 seen in these 1 trees:
  3000 
Topology 1351 seen in these 1 trees:
  2954 
Topology 1352 seen in these 1 trees:
  3286 
Topology 1353 seen in these 1 trees:
  3258 
Topology 1354 seen in these 1 trees:
  3273 
Topology 1355 seen in these 1 trees:
  3210 
Topology 1356 seen in these 1 trees:
  3204 
Topology 1357 seen in these 1 trees:
  3055 
Topology 1358 seen in these 1 trees:
  316 
Topology 1359 seen in these 1 trees:
  363 
Topology 1360 seen in these 1 trees:
  1705 
Topology 1361 seen in these 1 trees:
  3385 
Topology 1362 seen in these 1 trees:
  3338 
Topology 1363 seen in these 1 trees:
  3396 
Topology 1364 seen in these 1 trees:
  3327 
Topology 1365 seen in these 1 trees:
  3321 
Topology 1366 seen in these 1 trees:
  3391 
Topology 1367 seen in these 1 trees:
  3342 
Topology 1368 seen in these 1 trees:
  1355 
Topology 1369 seen in these 1 trees:
  2822 
Topology 1370 seen in these 1 trees:
  987 
Topology 1371 seen in these 1 trees:
  1664 
Topology 1372 seen in these 1 trees:
  1607 
Topology 1373 seen in these 1 trees:
  1694 
Topology 1374 seen in these 1 trees:
  1632 
Topology 1375 seen in these 1 trees:
  1693 
Topology 1376 seen in these 1 trees:
  470 
Topology 1377 seen in these 1 trees:
  834 
Topology 1378 seen in these 1 trees:
  3486 
Topology 1379 seen in these 1 trees:
  3458 
Topology 1380 seen in these 1 trees:
  3435 
Topology 1381 seen in these 1 trees:
  3441 
Topology 1382 seen in these 1 trees:
  3034 
Topology 1383 seen in these 1 trees:
  3094 
Topology 1384 seen in these 1 trees:
  3035 
Topology 1385 seen in these 1 trees:
  3061 
Topology 1386 seen in these 1 trees:
  3021 
Topology 1387 seen in these 1 trees:
  3029 
Topology 1388 seen in these 1 trees:
  3043 
Topology 1389 seen in these 1 trees:
  3095 
Topology 1390 seen in these 1 trees:
  3053 
Topology 1391 seen in these 1 trees:
  3016 
Topology 1392 seen in these 1 trees:
  3076 
Topology 1393 seen in these 1 trees:
  3036 
Topology 1394 seen in these 1 trees:
  3024 
Topology 1395 seen in these 1 trees:
  3091 
Topology 1396 seen in these 1 trees:
  3059 
Topology 1397 seen in these 1 trees:
  3092 
Topology 1398 seen in these 1 trees:
  3440 
Topology 1399 seen in these 1 trees:
  3465 
Topology 1400 seen in these 1 trees:
  3404 
Topology 1401 seen in these 1 trees:
  3410 
Topology 1402 seen in these 1 trees:
  3472 
Topology 1403 seen in these 1 trees:
  3012 
Topology 1404 seen in these 1 trees:
  3462 
Topology 1405 seen in these 1 trees:
  3045 
Topology 1406 seen in these 1 trees:
  3018 
Topology 1407 seen in these 1 trees:
  3064 
Topology 1408 seen in these 1 trees:
  3065 
Topology 1409 seen in these 1 trees:
  3082 
Topology 1410 seen in these 1 trees:
  3032 
Topology 1411 seen in these 1 trees:
  865 
Topology 1412 seen in these 1 trees:
  808 
Topology 1413 seen in these 1 trees:
  807 
Topology 1414 seen in these 1 trees:
  813 
Topology 1415 seen in these 1 trees:
  991 
Topology 1416 seen in these 1 trees:
  597 
Topology 1417 seen in these 1 trees:
  1356 
Topology 1418 seen in these 1 trees:
  2987 
Topology 1419 seen in these 1 trees:
  2985 
Topology 1420 seen in these 1 trees:
  2962 
Topology 1421 seen in these 1 trees:
  2996 
Topology 1422 seen in these 1 trees:
  2914 
Topology 1423 seen in these 1 trees:
  2982 
Topology 1424 seen in these 1 trees:
  3494 
Topology 1425 seen in these 1 trees:
  3438 
Topology 1426 seen in these 1 trees:
  3428 
Topology 1427 seen in these 1 trees:
  3437 
Topology 1428 seen in these 1 trees:
  3471 
Topology 1429 seen in these 1 trees:
  2979 
Topology 1430 seen in these 1 trees:
  2911 
Topology 1431 seen in these 1 trees:
  2921 
Topology 1432 seen in these 1 trees:
  2927 
Topology 1433 seen in these 1 trees:
  2917 
Topology 1434 seen in these 1 trees:
  2946 
Topology 1435 seen in these 1 trees:
  2953 
Topology 1436 seen in these 1 trees:
  2924 
Topology 1437 seen in these 1 trees:
  2947 
Topology 1438 seen in these 1 trees:
  2907 
Topology 1439 seen in these 1 trees:
  2955 
Topology 1440 seen in these 1 trees:
  2904 
Topology 1441 seen in these 1 trees:
  2956 
Topology 1442 seen in these 1 trees:
  2952 
Topology 1443 seen in these 1 trees:
  2980 
Topology 1444 seen in these 1 trees:
  2908 
Topology 1445 seen in these 1 trees:
  2978 
Topology 1446 seen in these 1 trees:
  2977 
Topology 1447 seen in these 1 trees:
  2958 
Topology 1448 seen in these 1 trees:
  3153 
Topology 1449 seen in these 1 trees:
  676 
Topology 1450 seen in these 1 trees:
  2905 
Topology 1451 seen in these 1 trees:
  2988 
Topology 1452 seen in these 1 trees:
  573 
Topology 1453 seen in these 1 trees:
  584 
Topology 1454 seen in these 1 trees:
  587 
Topology 1455 seen in these 1 trees:
  532 
Topology 1456 seen in these 1 trees:
  550 
Topology 1457 seen in these 1 trees:
  566 
Topology 1458 seen in these 1 trees:
  533 
Topology 1459 seen in these 1 trees:
  530 
Topology 1460 seen in these 1 trees:
  567 
Topology 1461 seen in these 1 trees:
  568 
Topology 1462 seen in these 1 trees:
  542 
Topology 1463 seen in these 1 trees:
  547 
Topology 1464 seen in these 1 trees:
  559 
Topology 1465 seen in these 1 trees:
  557 
Topology 1466 seen in these 1 trees:
  574 
Topology 1467 seen in these 1 trees:
  546 
Topology 1468 seen in these 1 trees:
  534 
Topology 1469 seen in these 1 trees:
  592 
Topology 1470 seen in these 1 trees:
  505 
Topology 1471 seen in these 1 trees:
  561 
Topology 1472 seen in these 1 trees:
  571 
Topology 1473 seen in these 1 trees:
  583 
Topology 1474 seen in these 1 trees:
  502 
Topology 1475 seen in these 1 trees:
  537 
Topology 1476 seen in these 1 trees:
  517 
Topology 1477 seen in these 1 trees:
  575 
Topology 1478 seen in these 1 trees:
  594 
Topology 1479 seen in these 1 trees:
  596 
Topology 1480 seen in these 1 trees:
  520 
Topology 1481 seen in these 1 trees:
  553 
Topology 1482 seen in these 1 trees:
  560 
Topology 1483 seen in these 1 trees:
  519 
Topology 1484 seen in these 1 trees:
  549 
Topology 1485 seen in these 1 trees:
  511 
Topology 1486 seen in these 1 trees:
  512 
Topology 1487 seen in these 1 trees:
  552 
Topology 1488 seen in these 1 trees:
  539 
Topology 1489 seen in these 1 trees:
  514 
Topology 1490 seen in these 1 trees:
  590 
Topology 1491 seen in these 1 trees:
  504 
Topology 1492 seen in these 1 trees:
  513 
Topology 1493 seen in these 1 trees:
  548 
Topology 1494 seen in these 1 trees:
  577 
Topology 1495 seen in these 1 trees:
  586 
Topology 1496 seen in these 1 trees:
  544 
Topology 1497 seen in these 1 trees:
  579 
Topology 1498 seen in these 1 trees:
  522 
Topology 1499 seen in these 1 trees:
  506 
Topology 1500 seen in these 1 trees:
  536 
Topology 1501 seen in these 1 trees:
  508 
Topology 1502 seen in these 1 trees:
  524 
Topology 1503 seen in these 1 trees:
  515 
Topology 1504 seen in these 1 trees:
  503 
Topology 1505 seen in these 1 trees:
  521 
Topology 1506 seen in these 1 trees:
  531 
Topology 1507 seen in these 1 trees:
  569 
Topology 1508 seen in these 1 trees:
  591 
Topology 1509 seen in these 1 trees:
  527 
Topology 1510 seen in these 1 trees:
  554 
Topology 1511 seen in these 1 trees:
  555 
Topology 1512 seen in these 1 trees:
  572 
Topology 1513 seen in these 1 trees:
  595 
Topology 1514 seen in these 1 trees:
  570 
Topology 1515 seen in these 1 trees:
  551 
Topology 1516 seen in these 1 trees:
  558 
Topology 1517 seen in these 1 trees:
  525 
Topology 1518 seen in these 1 trees:
  516 
Topology 1519 seen in these 1 trees:
  501 
Topology 1520 seen in these 1 trees:
  564 
Topology 1521 seen in these 1 trees:
  526 
Topology 1522 seen in these 1 trees:
  589 
Topology 1523 seen in these 1 trees:
  576 
Topology 1524 seen in these 1 trees:
  556 
Topology 1525 seen in these 1 trees:
  562 
Topology 1526 seen in these 1 trees:
  523 
Topology 1527 seen in these 1 trees:
  578 
Topology 1528 seen in these 1 trees:
  665 
Topology 1529 seen in these 1 trees:
  543 
Topology 1530 seen in these 1 trees:
  529 
Topology 1531 seen in these 1 trees:
  535 
Topology 1532 seen in these 1 trees:
  3492 
Topology 1533 seen in these 1 trees:
  588 
Topology 1534 seen in these 1 trees:
  2867 
Topology 1535 seen in these 1 trees:
  1628 
Topology 1536 seen in these 1 trees:
  2939 
Topology 1537 seen in these 1 trees:
  2957 
Topology 1538 seen in these 1 trees:
  2799 
Topology 1539 seen in these 1 trees:
  2795 
Topology 1540 seen in these 1 trees:
  2741 
Topology 1541 seen in these 1 trees:
  2771 
Topology 1542 seen in these 1 trees:
  2780 
Topology 1543 seen in these 1 trees:
  2576 
Topology 1544 seen in these 1 trees:
  528 
Topology 1545 seen in these 1 trees:
  2746 
Topology 1546 seen in these 1 trees:
  2727 
Topology 1547 seen in these 1 trees:
  2933 
Topology 1548 seen in these 1 trees:
  3397 
Topology 1549 seen in these 1 trees:
  824 
Topology 1550 seen in these 1 trees:
  3375 
Topology 1551 seen in these 1 trees:
  3058 
Topology 1552 seen in these 1 trees:
  3325 
Topology 1553 seen in these 1 trees:
  3030 
Topology 1554 seen in these 1 trees:
  3028 
Topology 1555 seen in these 1 trees:
  3080 
Topology 1556 seen in these 1 trees:
  3084 
Topology 1557 seen in these 1 trees:
  3039 
Topology 1558 seen in these 1 trees:
  3098 
Topology 1559 seen in these 1 trees:
  3041 
Topology 1560 seen in these 1 trees:
  3063 
Topology 1561 seen in these 1 trees:
  1313 
Topology 1562 seen in these 1 trees:
  582 
Topology 1563 seen in these 1 trees:
  580 
Topology 1564 seen in these 1 trees:
  3226 
Topology 1565 seen in these 1 trees:
  3277 
Topology 1566 seen in these 1 trees:
  3300 
Topology 1567 seen in these 1 trees:
  3237 
Topology 1568 seen in these 1 trees:
  3222 
Topology 1569 seen in these 1 trees:
  3233 
Topology 1570 seen in these 1 trees:
  3236 
Topology 1571 seen in these 1 trees:
  3291 
Topology 1572 seen in these 1 trees:
  3235 
Topology 1573 seen in these 1 trees:
  3244 
Topology 1574 seen in these 1 trees:
  1274 
Topology 1575 seen in these 1 trees:
  510 
Topology 1576 seen in these 1 trees:
  2998 
Topology 1577 seen in these 1 trees:
  3010 
Topology 1578 seen in these 1 trees:
  3048 
Topology 1579 seen in these 1 trees:
  3047 
Topology 1580 seen in these 1 trees:
  3044 
Topology 1581 seen in these 1 trees:
  3011 
Topology 1582 seen in these 1 trees:
  3069 
Topology 1583 seen in these 1 trees:
  3050 
Topology 1584 seen in these 1 trees:
  3017 
Topology 1585 seen in these 1 trees:
  3062 
Topology 1586 seen in these 1 trees:
  3072 
Topology 1587 seen in these 1 trees:
  3046 
Topology 1588 seen in these 1 trees:
  3100 
Topology 1589 seen in these 1 trees:
  518 
Topology 1590 seen in these 1 trees:
  3384 
Topology 1591 seen in these 2 trees:
  3318 3340 
Topology 1592 seen in these 1 trees:
  3400 
Topology 1593 seen in these 1 trees:
  3301 
Topology 1594 seen in these 1 trees:
  540 
Topology 1595 seen in these 1 trees:
  563 
Topology 1596 seen in these 1 trees:
  599 
Topology 1597 seen in these 1 trees:
  600 
Topology 1598 seen in these 1 trees:
  541 
Topology 1599 seen in these 1 trees:
  507 
Topology 1600 seen in these 1 trees:
  3361 
Topology 1601 seen in these 1 trees:
  3008 
Topology 1602 seen in these 1 trees:
  3389 
Topology 1603 seen in these 1 trees:
  509 
Topology 1604 seen in these 1 trees:
  3101 
Topology 1605 seen in these 1 trees:
  691 
Topology 1606 seen in these 1 trees:
  680 
Topology 1607 seen in these 1 trees:
  636 
Topology 1608 seen in these 1 trees:
  2368 
Topology 1609 seen in these 1 trees:
  3097 
Topology 1610 seen in these 1 trees:
  858 
Topology 1611 seen in these 1 trees:
  3093 
Topology 1612 seen in these 1 trees:
  3004 
Topology 1613 seen in these 1 trees:
  3269 
Topology 1614 seen in these 1 trees:
  3256 
Topology 1615 seen in these 1 trees:
  2512 
Topology 1616 seen in these 1 trees:
  2089 
Topology 1617 seen in these 1 trees:
  3290 
Topology 1618 seen in these 1 trees:
  3248 
Topology 1619 seen in these 1 trees:
  3234 
Topology 1620 seen in these 1 trees:
  3229 
Topology 1621 seen in these 1 trees:
  3209 
Topology 1622 seen in these 1 trees:
  3049 
Topology 1623 seen in these 1 trees:
  3038 
Topology 1624 seen in these 1 trees:
  3417 
Topology 1625 seen in these 1 trees:
  565 
Topology 1626 seen in these 1 trees:
  585 
Topology 1627 seen in these 1 trees:
  593 
Topology 1628 seen in these 1 trees:
  3447 
Topology 1629 seen in these 1 trees:
  3432 
Topology 1630 seen in these 1 trees:
  3469 
Topology 1631 seen in these 1 trees:
  3025 
Topology 1632 seen in these 1 trees:
  3083 
Topology 1633 seen in these 1 trees:
  3027 
Topology 1634 seen in these 1 trees:
  3078 
Topology 1635 seen in these 1 trees:
  3086 
Topology 1636 seen in these 1 trees:
  3087 
Topology 1637 seen in these 1 trees:
  3019 
Topology 1638 seen in these 1 trees:
  3468 
Topology 1639 seen in these 1 trees:
  3009 
Topology 1640 seen in these 1 trees:
  3423 
Topology 1641 seen in these 1 trees:
  2306 
Topology 1642 seen in these 1 trees:
  681 
Topology 1643 seen in these 1 trees:
  3450 
Topology 1644 seen in these 1 trees:
  538 
Topology 1645 seen in these 1 trees:
  598 
Topology 1646 seen in these 1 trees:
  2743 
Topology 1647 seen in these 1 trees:
  3433 
Topology 1648 seen in these 1 trees:
  613 
Topology 1649 seen in these 1 trees:
  3070 
Topology 1650 seen in these 1 trees:
  3051 
Topology 1651 seen in these 1 trees:
  3007 
Topology 1652 seen in these 1 trees:
  3089 
Topology 1653 seen in these 1 trees:
  3003 
Topology 1654 seen in these 1 trees:
  3013 
Topology 1655 seen in these 1 trees:
  2380 
Topology 1656 seen in these 1 trees:
  3056 
Topology 1657 seen in these 1 trees:
  3073 
Topology 1658 seen in these 1 trees:
  2782 
Topology 1659 seen in these 1 trees:
  3081 
Topology 1660 seen in these 1 trees:
  3020 
Topology 1661 seen in these 1 trees:
  3042 
Topology 1662 seen in these 1 trees:
  3473 
Topology 1663 seen in these 1 trees:
  3425 
Topology 1664 seen in these 1 trees:
  3096 
Topology 1665 seen in these 1 trees:
  3002 
Topology 1666 seen in these 1 trees:
  369 
Topology 1667 seen in these 1 trees:
  381 
Topology 1668 seen in these 1 trees:
  3066 
Topology 1669 seen in these 1 trees:
  3057 
Topology 1670 seen in these 1 trees:
  3060 
Topology 1671 seen in these 1 trees:
  3026 
Topology 1672 seen in these 1 trees:
  3074 
Topology 1673 seen in these 1 trees:
  3071 
Topology 1674 seen in these 1 trees:
  448 
Topology 1675 seen in these 1 trees:
  455 
Topology 1676 seen in these 1 trees:
  457 
Topology 1677 seen in these 1 trees:
  462 
Topology 1678 seen in these 1 trees:
  409 
Topology 1679 seen in these 1 trees:
  484 
Topology 1680 seen in these 1 trees:
  476 
Topology 1681 seen in these 1 trees:
  469 
Topology 1682 seen in these 1 trees:
  967 
Topology 1683 seen in these 1 trees:
  3077 
Topology 1684 seen in these 1 trees:
  3355 
Topology 1685 seen in these 1 trees:
  3358 
Topology 1686 seen in these 1 trees:
  3328 
Topology 1687 seen in these 1 trees:
  3373 
Topology 1688 seen in these 1 trees:
  3379 
Topology 1689 seen in these 1 trees:
  626 
Topology 1690 seen in these 1 trees:
  3362 
Topology 1691 seen in these 1 trees:
  1326 
Topology 1692 seen in these 1 trees:
  971 
Topology 1693 seen in these 1 trees:
  958 
Topology 1694 seen in these 1 trees:
  950 
Topology 1695 seen in these 1 trees:
  974 
Topology 1696 seen in these 1 trees:
  913 
Topology 1697 seen in these 1 trees:
  1329 
Topology 1698 seen in these 1 trees:
  1323 
Topology 1699 seen in these 1 trees:
  1833 
Topology 1700 seen in these 1 trees:
  1861 
Topology 1701 seen in these 1 trees:
  1832 
Topology 1702 seen in these 1 trees:
  3151 
Topology 1703 seen in these 1 trees:
  2070 
Topology 1704 seen in these 2 trees:
  1826 1873 
Topology 1705 seen in these 1 trees:
  1810 
Topology 1706 seen in these 1 trees:
  1891 
Topology 1707 seen in these 1 trees:
  1825 
Topology 1708 seen in these 1 trees:
  1862 
Topology 1709 seen in these 1 trees:
  1400 
Topology 1710 seen in these 1 trees:
  1878 
Topology 1711 seen in these 1 trees:
  1283 
Topology 1712 seen in these 1 trees:
  1348 
Topology 1713 seen in these 1 trees:
  3129 
Topology 1714 seen in these 1 trees:
  3118 
Topology 1715 seen in these 1 trees:
  3157 
Topology 1716 seen in these 1 trees:
  3109 
Topology 1717 seen in these 1 trees:
  3103 
Topology 1718 seen in these 1 trees:
  3112 
Topology 1719 seen in these 1 trees:
  1257 
Topology 1720 seen in these 1 trees:
  1291 
Topology 1721 seen in these 1 trees:
  1220 
Topology 1722 seen in these 1 trees:
  1277 
Topology 1723 seen in these 1 trees:
  3106 
Topology 1724 seen in these 1 trees:
  3168 
Topology 1725 seen in these 1 trees:
  3155 
Topology 1726 seen in these 1 trees:
  3137 
Topology 1727 seen in these 1 trees:
  3113 
Topology 1728 seen in these 1 trees:
  3165 
Topology 1729 seen in these 1 trees:
  3193 
Topology 1730 seen in these 1 trees:
  3122 
Topology 1731 seen in these 1 trees:
  3123 
Topology 1732 seen in these 1 trees:
  3199 
Topology 1733 seen in these 1 trees:
  3198 
Topology 1734 seen in these 1 trees:
  3200 
Topology 1735 seen in these 1 trees:
  1839 
Topology 1736 seen in these 1 trees:
  1377 
Topology 1737 seen in these 1 trees:
  1368 
Topology 1738 seen in these 1 trees:
  1365 
Topology 1739 seen in these 1 trees:
  1352 
Topology 1740 seen in these 1 trees:
  1301 
Topology 1741 seen in these 1 trees:
  1320 
Topology 1742 seen in these 1 trees:
  3110 
Topology 1743 seen in these 1 trees:
  3171 
Topology 1744 seen in these 1 trees:
  3136 
Topology 1745 seen in these 1 trees:
  3146 
Topology 1746 seen in these 1 trees:
  3197 
Topology 1747 seen in these 1 trees:
  3114 
Topology 1748 seen in these 1 trees:
  3160 
Topology 1749 seen in these 1 trees:
  3162 
Topology 1750 seen in these 1 trees:
  3135 
Topology 1751 seen in these 1 trees:
  3131 
Topology 1752 seen in these 1 trees:
  3116 
Topology 1753 seen in these 1 trees:
  1299 
Topology 1754 seen in these 1 trees:
  1370 
Topology 1755 seen in these 1 trees:
  3144 
Topology 1756 seen in these 1 trees:
  3154 
Topology 1757 seen in these 1 trees:
  2210 
Topology 1758 seen in these 1 trees:
  1342 
Topology 1759 seen in these 1 trees:
  1325 
Topology 1760 seen in these 1 trees:
  1303 
Topology 1761 seen in these 1 trees:
  3108 
Topology 1762 seen in these 1 trees:
  2265 
Topology 1763 seen in these 1 trees:
  955 
Topology 1764 seen in these 1 trees:
  3180 
Topology 1765 seen in these 1 trees:
  3148 
Topology 1766 seen in these 1 trees:
  1819 
Topology 1767 seen in these 1 trees:
  3115 
Topology 1768 seen in these 1 trees:
  1332 
Topology 1769 seen in these 1 trees:
  1870 
Topology 1770 seen in these 1 trees:
  1216 
Topology 1771 seen in these 1 trees:
  2251 
Topology 1772 seen in these 1 trees:
  1324 
Topology 1773 seen in these 1 trees:
  1231 
Topology 1774 seen in these 1 trees:
  2235 
Topology 1775 seen in these 1 trees:
  1360 
Topology 1776 seen in these 1 trees:
  1384 
Topology 1777 seen in these 1 trees:
  3172 
Topology 1778 seen in these 1 trees:
  3176 
Topology 1779 seen in these 1 trees:
  3161 
Topology 1780 seen in these 1 trees:
  3166 
Topology 1781 seen in these 1 trees:
  3169 
Topology 1782 seen in these 1 trees:
  3121 
Topology 1783 seen in these 1 trees:
  3120 
Topology 1784 seen in these 1 trees:
  3184 
Topology 1785 seen in these 1 trees:
  3126 
Topology 1786 seen in these 1 trees:
  3179 
Topology 1787 seen in these 1 trees:
  3145 
Topology 1788 seen in these 1 trees:
  3189 
Topology 1789 seen in these 1 trees:
  3132 
Topology 1790 seen in these 1 trees:
  3128 
Topology 1791 seen in these 1 trees:
  3158 
Topology 1792 seen in these 1 trees:
  3147 
Topology 1793 seen in these 1 trees:
  3124 
Topology 1794 seen in these 1 trees:
  3183 
Topology 1795 seen in these 1 trees:
  3102 
Topology 1796 seen in these 1 trees:
  3105 
Topology 1797 seen in these 1 trees:
  3130 
Topology 1798 seen in these 1 trees:
  3143 
Topology 1799 seen in these 1 trees:
  3178 
Topology 1800 seen in these 1 trees:
  2293 
Topology 1801 seen in these 1 trees:
  1898 
Topology 1802 seen in these 1 trees:
  927 
Topology 1803 seen in these 1 trees:
  1808 
Topology 1804 seen in these 1 trees:
  1201 
Topology 1805 seen in these 1 trees:
  1328 
Topology 1806 seen in these 1 trees:
  1895 
Topology 1807 seen in these 1 trees:
  910 
Topology 1808 seen in these 1 trees:
  1321 
Topology 1809 seen in these 1 trees:
  2212 
Topology 1810 seen in these 1 trees:
  1335 
Topology 1811 seen in these 1 trees:
  1322 
Topology 1812 seen in these 1 trees:
  1304 
Topology 1813 seen in these 1 trees:
  2874 
Topology 1814 seen in these 1 trees:
  2007 
Topology 1815 seen in these 1 trees:
  2033 
Topology 1816 seen in these 1 trees:
  1350 
Topology 1817 seen in these 1 trees:
  2869 
Topology 1818 seen in these 1 trees:
  2038 
Topology 1819 seen in these 1 trees:
  2898 
Topology 1820 seen in these 1 trees:
  1387 
Topology 1821 seen in these 1 trees:
  3022 
Topology 1822 seen in these 1 trees:
  1376 
Topology 1823 seen in these 1 trees:
  2058 
Topology 1824 seen in these 1 trees:
  1302 
Topology 1825 seen in these 1 trees:
  1386 
Topology 1826 seen in these 1 trees:
  1330 
Topology 1827 seen in these 1 trees:
  1307 
Topology 1828 seen in these 1 trees:
  1814 
Topology 1829 seen in these 1 trees:
  1341 
Topology 1830 seen in these 1 trees:
  1337 
Topology 1831 seen in these 1 trees:
  1327 
Topology 1832 seen in these 1 trees:
  2030 
Topology 1833 seen in these 1 trees:
  1366 
Topology 1834 seen in these 1 trees:
  2021 
Topology 1835 seen in these 1 trees:
  1331 
Topology 1836 seen in these 1 trees:
  1379 
Topology 1837 seen in these 1 trees:
  1338 
Topology 1838 seen in these 1 trees:
  1306 
Topology 1839 seen in these 1 trees:
  1361 
Topology 1840 seen in these 1 trees:
  2055 
Topology 1841 seen in these 1 trees:
  1353 
Topology 1842 seen in these 1 trees:
  1397 
Topology 1843 seen in these 1 trees:
  1349 
Topology 1844 seen in these 1 trees:
  1312 
Topology 1845 seen in these 1 trees:
  1389 
Topology 1846 seen in these 1 trees:
  1345 
Topology 1847 seen in these 1 trees:
  1371 
Topology 1848 seen in these 1 trees:
  1372 
Topology 1849 seen in these 1 trees:
  1318 
Topology 1850 seen in these 1 trees:
  2201 
Topology 1851 seen in these 1 trees:
  1333 
Topology 1852 seen in these 1 trees:
  1385 
Topology 1853 seen in these 1 trees:
  1319 
Topology 1854 seen in these 1 trees:
  2091 
Topology 1855 seen in these 1 trees:
  1369 
Topology 1856 seen in these 1 trees:
  1308 
Topology 1857 seen in these 1 trees:
  1394 
Topology 1858 seen in these 1 trees:
  1359 
Topology 1859 seen in these 1 trees:
  1315 
Topology 1860 seen in these 1 trees:
  1388 
Topology 1861 seen in these 1 trees:
  1398 
Topology 1862 seen in these 2 trees:
  1316 1393 
Topology 1863 seen in these 1 trees:
  1399 
Topology 1864 seen in these 1 trees:
  1375 
Topology 1865 seen in these 1 trees:
  1317 
Topology 1866 seen in these 1 trees:
  1346 
Topology 1867 seen in these 1 trees:
  1378 
Topology 1868 seen in these 1 trees:
  1362 
Topology 1869 seen in these 1 trees:
  1896 
Topology 1870 seen in these 1 trees:
  2011 
Topology 1871 seen in these 1 trees:
  2035 
Topology 1872 seen in these 1 trees:
  1383 
Topology 1873 seen in these 1 trees:
  1863 
Topology 1874 seen in these 1 trees:
  907 
Topology 1875 seen in these 1 trees:
  985 
Topology 1876 seen in these 1 trees:
  442 
Topology 1877 seen in these 1 trees:
  44 
Topology 1878 seen in these 1 trees:
  51 
Topology 1879 seen in these 1 trees:
  482 
Topology 1880 seen in these 1 trees:
  487 
Topology 1881 seen in these 1 trees:
  489 
Topology 1882 seen in these 1 trees:
  451 
Topology 1883 seen in these 1 trees:
  493 
Topology 1884 seen in these 1 trees:
  418 
Topology 1885 seen in these 1 trees:
  432 
Topology 1886 seen in these 1 trees:
  412 
Topology 1887 seen in these 1 trees:
  452 
Topology 1888 seen in these 1 trees:
  2850 
Topology 1889 seen in these 1 trees:
  351 
Topology 1890 seen in these 1 trees:
  859 
Topology 1891 seen in these 1 trees:
  857 
Topology 1892 seen in these 1 trees:
  888 
Topology 1893 seen in these 1 trees:
  848 
Topology 1894 seen in these 1 trees:
  827 
Topology 1895 seen in these 1 trees:
  881 
Topology 1896 seen in these 1 trees:
  879 
Topology 1897 seen in these 1 trees:
  847 
Topology 1898 seen in these 1 trees:
  836 
Topology 1899 seen in these 1 trees:
  885 
Topology 1900 seen in these 1 trees:
  846 
Topology 1901 seen in these 1 trees:
  839 
Topology 1902 seen in these 1 trees:
  864 
Topology 1903 seen in these 1 trees:
  887 
Topology 1904 seen in these 1 trees:
  804 
Topology 1905 seen in these 1 trees:
  923 
Topology 1906 seen in these 1 trees:
  948 
Topology 1907 seen in these 1 trees:
  895 
Topology 1908 seen in these 1 trees:
  2076 
Topology 1909 seen in these 1 trees:
  946 
Topology 1910 seen in these 1 trees:
  309 
Topology 1911 seen in these 1 trees:
  972 
Topology 1912 seen in these 1 trees:
  1396 
Topology 1913 seen in these 1 trees:
  221 
Topology 1914 seen in these 1 trees:
  370 
Topology 1915 seen in these 1 trees:
  279 
Topology 1916 seen in these 1 trees:
  264 
Topology 1917 seen in these 1 trees:
  228 
Topology 1918 seen in these 1 trees:
  210 
Topology 1919 seen in these 1 trees:
  219 
Topology 1920 seen in these 1 trees:
  229 
Topology 1921 seen in these 1 trees:
  222 
Topology 1922 seen in these 1 trees:
  265 
Topology 1923 seen in these 1 trees:
  277 
Topology 1924 seen in these 1 trees:
  225 
Topology 1925 seen in these 1 trees:
  299 
Topology 1926 seen in these 1 trees:
  250 
Topology 1927 seen in these 1 trees:
  271 
Topology 1928 seen in these 1 trees:
  253 
Topology 1929 seen in these 1 trees:
  214 
Topology 1930 seen in these 1 trees:
  3068 
Topology 1931 seen in these 1 trees:
  235 
Topology 1932 seen in these 1 trees:
  294 
Topology 1933 seen in these 1 trees:
  286 
Topology 1934 seen in these 1 trees:
  260 
Topology 1935 seen in these 1 trees:
  236 
Topology 1936 seen in these 1 trees:
  248 
Topology 1937 seen in these 1 trees:
  237 
Topology 1938 seen in these 1 trees:
  220 
Topology 1939 seen in these 1 trees:
  211 
Topology 1940 seen in these 1 trees:
  285 
Topology 1941 seen in these 1 trees:
  218 
Topology 1942 seen in these 1 trees:
  283 
Topology 1943 seen in these 1 trees:
  254 
Topology 1944 seen in these 1 trees:
  262 
Topology 1945 seen in these 1 trees:
  209 
Topology 1946 seen in these 1 trees:
  227 
Topology 1947 seen in these 1 trees:
  252 
Topology 1948 seen in these 1 trees:
  226 
Topology 1949 seen in these 1 trees:
  207 
Topology 1950 seen in these 1 trees:
  213 
Topology 1951 seen in these 1 trees:
  202 
Topology 1952 seen in these 1 trees:
  203 
Topology 1953 seen in these 1 trees:
  238 
Topology 1954 seen in these 1 trees:
  280 
Topology 1955 seen in these 1 trees:
  282 
Topology 1956 seen in these 1 trees:
  239 
Topology 1957 seen in these 1 trees:
  296 
Topology 1958 seen in these 1 trees:
  276 
Topology 1959 seen in these 1 trees:
  205 
Topology 1960 seen in these 1 trees:
  298 
Topology 1961 seen in these 1 trees:
  273 
Topology 1962 seen in these 1 trees:
  251 
Topology 1963 seen in these 1 trees:
  244 
Topology 1964 seen in these 1 trees:
  289 
Topology 1965 seen in these 1 trees:
  300 
Topology 1966 seen in these 1 trees:
  266 
Topology 1967 seen in these 1 trees:
  215 
Topology 1968 seen in these 1 trees:
  206 
Topology 1969 seen in these 1 trees:
  263 
Topology 1970 seen in these 1 trees:
  255 
Topology 1971 seen in these 1 trees:
  234 
Topology 1972 seen in these 1 trees:
  217 
Topology 1973 seen in these 1 trees:
  208 
Topology 1974 seen in these 1 trees:
  2770 
Topology 1975 seen in these 1 trees:
  224 
Topology 1976 seen in these 1 trees:
  290 
Topology 1977 seen in these 1 trees:
  231 
Topology 1978 seen in these 1 trees:
  270 
Topology 1979 seen in these 1 trees:
  267 
Topology 1980 seen in these 1 trees:
  293 
Topology 1981 seen in these 1 trees:
  648 
Topology 1982 seen in these 1 trees:
  201 
Topology 1983 seen in these 1 trees:
  243 
Topology 1984 seen in these 1 trees:
  232 
Topology 1985 seen in these 1 trees:
  240 
Topology 1986 seen in these 1 trees:
  261 
Topology 1987 seen in these 1 trees:
  258 
Topology 1988 seen in these 1 trees:
  297 
Topology 1989 seen in these 1 trees:
  274 
Topology 1990 seen in these 1 trees:
  259 
Topology 1991 seen in these 1 trees:
  2560 
Topology 1992 seen in these 1 trees:
  249 
Topology 1993 seen in these 1 trees:
  278 
Topology 1994 seen in these 1 trees:
  2541 
Topology 1995 seen in these 1 trees:
  287 
Topology 1996 seen in these 1 trees:
  269 
Topology 1997 seen in these 1 trees:
  241 
Topology 1998 seen in these 1 trees:
  223 
Topology 1999 seen in these 1 trees:
  272 
Topology 2000 seen in these 1 trees:
  230 
Topology 2001 seen in these 1 trees:
  291 
Topology 2002 seen in these 1 trees:
  245 
Topology 2003 seen in these 1 trees:
  281 
Topology 2004 seen in these 1 trees:
  233 
Topology 2005 seen in these 1 trees:
  204 
Topology 2006 seen in these 1 trees:
  242 
Topology 2007 seen in these 1 trees:
  288 
Topology 2008 seen in these 1 trees:
  683 
Topology 2009 seen in these 1 trees:
  295 
Topology 2010 seen in these 1 trees:
  216 
Topology 2011 seen in these 1 trees:
  2509 
Topology 2012 seen in these 1 trees:
  731 
Topology 2013 seen in these 1 trees:
  3508 
Topology 2014 seen in these 1 trees:
  3206 
Topology 2015 seen in these 1 trees:
  2027 
Topology 2016 seen in these 1 trees:
  350 
Topology 2017 seen in these 1 trees:
  3249 
Topology 2018 seen in these 1 trees:
  3215 
Topology 2019 seen in these 1 trees:
  315 
Topology 2020 seen in these 1 trees:
  2945 
Topology 2021 seen in these 1 trees:
  2639 
Topology 2022 seen in these 1 trees:
  2913 
Topology 2023 seen in these 1 trees:
  2919 
Topology 2024 seen in these 1 trees:
  2909 
Topology 2025 seen in these 1 trees:
  2973 
Topology 2026 seen in these 1 trees:
  2986 
Topology 2027 seen in these 1 trees:
  2619 
Topology 2028 seen in these 1 trees:
  658 
Topology 2029 seen in these 1 trees:
  2641 
Topology 2030 seen in these 1 trees:
  2918 
Topology 2031 seen in these 1 trees:
  2942 
Topology 2032 seen in these 1 trees:
  3280 
Topology 2033 seen in these 1 trees:
  3203 
Topology 2034 seen in these 1 trees:
  3247 
Topology 2035 seen in these 1 trees:
  2674 
Topology 2036 seen in these 1 trees:
  793 
Topology 2037 seen in these 1 trees:
  797 
Topology 2038 seen in these 1 trees:
  3238 
Topology 2039 seen in these 1 trees:
  3289 
Topology 2040 seen in these 1 trees:
  3211 
Topology 2041 seen in these 1 trees:
  3507 
Topology 2042 seen in these 1 trees:
  2620 
Topology 2043 seen in these 1 trees:
  2607 
Topology 2044 seen in these 1 trees:
  43 
Topology 2045 seen in these 1 trees:
  88 
Topology 2046 seen in these 1 trees:
  3580 
Topology 2047 seen in these 1 trees:
  3544 
Topology 2048 seen in these 1 trees:
  3591 
Topology 2049 seen in these 1 trees:
  3529 
Topology 2050 seen in these 1 trees:
  3584 
Topology 2051 seen in these 1 trees:
  3040 
Topology 2052 seen in these 1 trees:
  2638 
Topology 2053 seen in these 1 trees:
  2684 
Topology 2054 seen in these 1 trees:
  2687 
Topology 2055 seen in these 1 trees:
  2617 
Topology 2056 seen in these 1 trees:
  2667 
Topology 2057 seen in these 1 trees:
  2700 
Topology 2058 seen in these 1 trees:
  705 
Topology 2059 seen in these 1 trees:
  788 
Topology 2060 seen in these 1 trees:
  787 
Topology 2061 seen in these 1 trees:
  1738 
Topology 2062 seen in these 1 trees:
  344 
Topology 2063 seen in these 1 trees:
  3398 
Topology 2064 seen in these 1 trees:
  2491 
Topology 2065 seen in these 1 trees:
  2427 
Topology 2066 seen in these 1 trees:
  2461 
Topology 2067 seen in these 1 trees:
  2465 
Topology 2068 seen in these 1 trees:
  2468 
Topology 2069 seen in these 1 trees:
  2457 
Topology 2070 seen in these 1 trees:
  2422 
Topology 2071 seen in these 1 trees:
  2414 
Topology 2072 seen in these 1 trees:
  2442 
Topology 2073 seen in these 1 trees:
  2462 
Topology 2074 seen in these 1 trees:
  2490 
Topology 2075 seen in these 1 trees:
  2411 
Topology 2076 seen in these 1 trees:
  2416 
Topology 2077 seen in these 1 trees:
  2436 
Topology 2078 seen in these 1 trees:
  2474 
Topology 2079 seen in these 1 trees:
  2477 
Topology 2080 seen in these 1 trees:
  2446 
Topology 2081 seen in these 1 trees:
  2499 
Topology 2082 seen in these 1 trees:
  2464 
Topology 2083 seen in these 1 trees:
  2404 
Topology 2084 seen in these 1 trees:
  2408 
Topology 2085 seen in these 1 trees:
  2480 
Topology 2086 seen in these 1 trees:
  2435 
Topology 2087 seen in these 1 trees:
  2451 
Topology 2088 seen in these 1 trees:
  2453 
Topology 2089 seen in these 1 trees:
  2489 
Topology 2090 seen in these 1 trees:
  2459 
Topology 2091 seen in these 1 trees:
  2482 
Topology 2092 seen in these 1 trees:
  2438 
Topology 2093 seen in these 1 trees:
  2486 
Topology 2094 seen in these 1 trees:
  2407 
Topology 2095 seen in these 1 trees:
  2479 
Topology 2096 seen in these 1 trees:
  2403 
Topology 2097 seen in these 1 trees:
  2466 
Topology 2098 seen in these 1 trees:
  2418 
Topology 2099 seen in these 1 trees:
  2484 
Topology 2100 seen in these 1 trees:
  1445 
Topology 2101 seen in these 1 trees:
  2500 
Topology 2102 seen in these 1 trees:
  2452 
Topology 2103 seen in these 1 trees:
  2406 
Topology 2104 seen in these 1 trees:
  2622 
Topology 2105 seen in these 1 trees:
  3330 
Topology 2106 seen in these 1 trees:
  2405 
Topology 2107 seen in these 1 trees:
  2410 
Topology 2108 seen in these 1 trees:
  2412 
Topology 2109 seen in these 1 trees:
  2463 
Topology 2110 seen in these 1 trees:
  2443 
Topology 2111 seen in these 1 trees:
  2449 
Topology 2112 seen in these 1 trees:
  2476 
Topology 2113 seen in these 1 trees:
  2475 
Topology 2114 seen in these 1 trees:
  3350 
Topology 2115 seen in these 1 trees:
  3303 
Topology 2116 seen in these 1 trees:
  3372 
Topology 2117 seen in these 1 trees:
  3287 
Topology 2118 seen in these 1 trees:
  3371 
Topology 2119 seen in these 1 trees:
  3335 
Topology 2120 seen in these 1 trees:
  3326 
Topology 2121 seen in these 1 trees:
  3345 
Topology 2122 seen in these 1 trees:
  3329 
Topology 2123 seen in these 1 trees:
  3387 
Topology 2124 seen in these 1 trees:
  3369 
Topology 2125 seen in these 1 trees:
  3306 
Topology 2126 seen in these 1 trees:
  3399 
Topology 2127 seen in these 1 trees:
  3309 
Topology 2128 seen in these 1 trees:
  3331 
Topology 2129 seen in these 1 trees:
  3365 
Topology 2130 seen in these 1 trees:
  3317 
Topology 2131 seen in these 1 trees:
  3354 
Topology 2132 seen in these 1 trees:
  738 
Topology 2133 seen in these 1 trees:
  709 
Topology 2134 seen in these 1 trees:
  1927 
Topology 2135 seen in these 1 trees:
  1903 
Topology 2136 seen in these 1 trees:
  1982 
Topology 2137 seen in these 1 trees:
  1907 
Topology 2138 seen in these 1 trees:
  1999 
Topology 2139 seen in these 1 trees:
  1967 
Topology 2140 seen in these 1 trees:
  3506 
Topology 2141 seen in these 1 trees:
  25 
Topology 2142 seen in these 1 trees:
  79 
Topology 2143 seen in these 1 trees:
  3 
Topology 2144 seen in these 1 trees:
  23 
Topology 2145 seen in these 1 trees:
  92 
Topology 2146 seen in these 1 trees:
  77 
Topology 2147 seen in these 1 trees:
  3505 
Topology 2148 seen in these 1 trees:
  3516 
Topology 2149 seen in these 1 trees:
  3575 
Topology 2150 seen in these 1 trees:
  3525 
Topology 2151 seen in these 1 trees:
  3551 
Topology 2152 seen in these 1 trees:
  3581 
Topology 2153 seen in these 1 trees:
  3519 
Topology 2154 seen in these 1 trees:
  330 
Topology 2155 seen in these 1 trees:
  872 
Topology 2156 seen in these 1 trees:
  935 
Topology 2157 seen in these 1 trees:
  917 
Topology 2158 seen in these 1 trees:
  1305 
Topology 2159 seen in these 1 trees:
  2814 
Topology 2160 seen in these 1 trees:
  2682 
Topology 2161 seen in these 1 trees:
  2043 
Topology 2162 seen in these 1 trees:
  2069 
Topology 2163 seen in these 1 trees:
  2090 
Topology 2164 seen in these 1 trees:
  1046 
Topology 2165 seen in these 1 trees:
  1902 
Topology 2166 seen in these 1 trees:
  2494 
Topology 2167 seen in these 1 trees:
  2419 
Topology 2168 seen in these 1 trees:
  2431 
Topology 2169 seen in these 1 trees:
  1916 
Topology 2170 seen in these 1 trees:
  1983 
Topology 2171 seen in these 1 trees:
  463 
Topology 2172 seen in these 1 trees:
  485 
Topology 2173 seen in these 1 trees:
  447 
Topology 2174 seen in these 1 trees:
  403 
Topology 2175 seen in these 1 trees:
  459 
Topology 2176 seen in these 1 trees:
  441 
Topology 2177 seen in these 1 trees:
  435 
Topology 2178 seen in these 1 trees:
  2940 
Topology 2179 seen in these 1 trees:
  2929 
Topology 2180 seen in these 1 trees:
  3461 
Topology 2181 seen in these 1 trees:
  2930 
Topology 2182 seen in these 1 trees:
  275 
Topology 2183 seen in these 1 trees:
  257 
Topology 2184 seen in these 1 trees:
  246 
Topology 2185 seen in these 1 trees:
  2697 
Topology 2186 seen in these 1 trees:
  739 
Topology 2187 seen in these 1 trees:
  1975 
Topology 2188 seen in these 1 trees:
  634 
Topology 2189 seen in these 1 trees:
  247 
Topology 2190 seen in these 1 trees:
  2675 
Topology 2191 seen in these 1 trees:
  3406 
Topology 2192 seen in these 1 trees:
  2601 
Topology 2193 seen in these 1 trees:
  2645 
Topology 2194 seen in these 1 trees:
  746 
Topology 2195 seen in these 1 trees:
  730 
Topology 2196 seen in these 1 trees:
  2396 
Topology 2197 seen in these 1 trees:
  2386 
Topology 2198 seen in these 1 trees:
  2304 
Topology 2199 seen in these 1 trees:
  2333 
Topology 2200 seen in these 1 trees:
  3245 
Topology 2201 seen in these 1 trees:
  2385 
Topology 2202 seen in these 1 trees:
  1391 
Topology 2203 seen in these 1 trees:
  345 
Topology 2204 seen in these 1 trees:
  3149 
Topology 2205 seen in these 1 trees:
  2487 
Topology 2206 seen in these 1 trees:
  2928 
Topology 2207 seen in these 1 trees:
  2971 
Topology 2208 seen in these 1 trees:
  2302 
Topology 2209 seen in these 1 trees:
  2336 
Topology 2210 seen in these 1 trees:
  2373 
Topology 2211 seen in these 1 trees:
  1933 
Topology 2212 seen in these 1 trees:
  701 
Topology 2213 seen in these 1 trees:
  1973 
Topology 2214 seen in these 1 trees:
  2376 
Topology 2215 seen in these 1 trees:
  2363 
Topology 2216 seen in these 1 trees:
  2323 
Topology 2217 seen in these 1 trees:
  3413 
Topology 2218 seen in these 1 trees:
  2369 
Topology 2219 seen in these 1 trees:
  2325 
Topology 2220 seen in these 1 trees:
  2398 
Topology 2221 seen in these 1 trees:
  3495 
Topology 2222 seen in these 1 trees:
  3449 
Topology 2223 seen in these 1 trees:
  2409 
Topology 2224 seen in these 1 trees:
  2941 
Topology 2225 seen in these 1 trees:
  2964 
Topology 2226 seen in these 1 trees:
  2932 
Topology 2227 seen in these 1 trees:
  2976 
Topology 2228 seen in these 1 trees:
  2925 
Topology 2229 seen in these 1 trees:
  2906 
Topology 2230 seen in these 1 trees:
  2901 
Topology 2231 seen in these 1 trees:
  2951 
Topology 2232 seen in these 1 trees:
  2969 
Topology 2233 seen in these 1 trees:
  2920 
Topology 2234 seen in these 1 trees:
  2948 
Topology 2235 seen in these 1 trees:
  2960 
Topology 2236 seen in these 1 trees:
  2916 
Topology 2237 seen in these 1 trees:
  2967 
Topology 2238 seen in these 1 trees:
  2972 
Topology 2239 seen in these 1 trees:
  2970 
Topology 2240 seen in these 1 trees:
  2915 
Topology 2241 seen in these 1 trees:
  2991 
Topology 2242 seen in these 1 trees:
  2922 
Topology 2243 seen in these 1 trees:
  2937 
Topology 2244 seen in these 1 trees:
  2963 
Topology 2245 seen in these 1 trees:
  2989 
Topology 2246 seen in these 1 trees:
  2935 
Topology 2247 seen in these 1 trees:
  2993 
Topology 2248 seen in these 1 trees:
  2975 
Topology 2249 seen in these 1 trees:
  2990 
Topology 2250 seen in these 1 trees:
  2997 
Topology 2251 seen in these 1 trees:
  2902 
Topology 2252 seen in these 1 trees:
  2992 
Topology 2253 seen in these 1 trees:
  2944 
Topology 2254 seen in these 1 trees:
  2926 
Topology 2255 seen in these 1 trees:
  2984 
Topology 2256 seen in these 1 trees:
  2965 
Topology 2257 seen in these 1 trees:
  2961 
Topology 2258 seen in these 1 trees:
  2936 
Topology 2259 seen in these 1 trees:
  2983 
Topology 2260 seen in these 1 trees:
  1167 
Topology 2261 seen in these 1 trees:
  643 
Topology 2262 seen in these 1 trees:
  3107 
Topology 2263 seen in these 1 trees:
  620 
Topology 2264 seen in these 1 trees:
  653 
Topology 2265 seen in these 1 trees:
  2630 
Topology 2266 seen in these 1 trees:
  2611 
Topology 2267 seen in these 1 trees:
  2614 
Topology 2268 seen in these 1 trees:
  3605 
Topology 2269 seen in these 1 trees:
  3614 
Topology 2270 seen in these 1 trees:
  3603 
Topology 2271 seen in these 1 trees:
  3688 
Topology 2272 seen in these 1 trees:
  3625 
Topology 2273 seen in these 1 trees:
  3685 
Topology 2274 seen in these 1 trees:
  3684 
Topology 2275 seen in these 1 trees:
  3675 
Topology 2276 seen in these 1 trees:
  3698 
Topology 2277 seen in these 1 trees:
  3659 
Topology 2278 seen in these 1 trees:
  3633 
Topology 2279 seen in these 1 trees:
  3620 
Topology 2280 seen in these 1 trees:
  3666 
Topology 2281 seen in these 1 trees:
  3677 
Topology 2282 seen in these 1 trees:
  3695 
Topology 2283 seen in these 1 trees:
  3671 
Topology 2284 seen in these 1 trees:
  3607 
Topology 2285 seen in these 1 trees:
  3665 
Topology 2286 seen in these 1 trees:
  3613 
Topology 2287 seen in these 1 trees:
  3622 
Topology 2288 seen in these 1 trees:
  3649 
Topology 2289 seen in these 1 trees:
  3601 
Topology 2290 seen in these 1 trees:
  3632 
Topology 2291 seen in these 1 trees:
  3645 
Topology 2292 seen in these 1 trees:
  3686 
Topology 2293 seen in these 1 trees:
  3689 
Topology 2294 seen in these 1 trees:
  3679 
Topology 2295 seen in these 1 trees:
  3660 
Topology 2296 seen in these 1 trees:
  3693 
Topology 2297 seen in these 1 trees:
  3621 
Topology 2298 seen in these 1 trees:
  3637 
Topology 2299 seen in these 1 trees:
  3658 
Topology 2300 seen in these 1 trees:
  3611 
Topology 2301 seen in these 1 trees:
  3602 
Topology 2302 seen in these 1 trees:
  3694 
Topology 2303 seen in these 1 trees:
  3683 
Topology 2304 seen in these 1 trees:
  3636 
Topology 2305 seen in these 1 trees:
  3653 
Topology 2306 seen in these 1 trees:
  3699 
Topology 2307 seen in these 1 trees:
  3676 
Topology 2308 seen in these 1 trees:
  3608 
Topology 2309 seen in these 1 trees:
  3634 
Topology 2310 seen in these 1 trees:
  3692 
Topology 2311 seen in these 1 trees:
  3656 
Topology 2312 seen in these 1 trees:
  3682 
Topology 2313 seen in these 1 trees:
  3700 
Topology 2314 seen in these 1 trees:
  3680 
Topology 2315 seen in these 2 trees:
  3624 3641 
Topology 2316 seen in these 1 trees:
  3644 
Topology 2317 seen in these 1 trees:
  3667 
Topology 2318 seen in these 1 trees:
  3604 
Topology 2319 seen in these 1 trees:
  3618 
Topology 2320 seen in these 1 trees:
  3669 
Topology 2321 seen in these 1 trees:
  3610 
Topology 2322 seen in these 1 trees:
  3629 
Topology 2323 seen in these 1 trees:
  3672 
Topology 2324 seen in these 1 trees:
  3646 
Topology 2325 seen in these 1 trees:
  3612 
Topology 2326 seen in these 1 trees:
  3668 
Topology 2327 seen in these 1 trees:
  3643 
Topology 2328 seen in these 1 trees:
  3652 
Topology 2329 seen in these 1 trees:
  3664 
Topology 2330 seen in these 1 trees:
  3673 
Topology 2331 seen in these 1 trees:
  3626 
Topology 2332 seen in these 1 trees:
  3657 
Topology 2333 seen in these 1 trees:
  3639 
Topology 2334 seen in these 1 trees:
  3630 
Topology 2335 seen in these 1 trees:
  3635 
Topology 2336 seen in these 1 trees:
  3631 
Topology 2337 seen in these 1 trees:
  3628 
Topology 2338 seen in these 1 trees:
  3663 
Topology 2339 seen in these 1 trees:
  3662 
Topology 2340 seen in these 1 trees:
  3647 
Topology 2341 seen in these 1 trees:
  3651 
Topology 2342 seen in these 1 trees:
  2334 
Topology 2343 seen in these 1 trees:
  2903 
Topology 2344 seen in these 1 trees:
  2247 
Topology 2345 seen in these 1 trees:
  3691 
Topology 2346 seen in these 1 trees:
  3648 
Topology 2347 seen in these 1 trees:
  3661 
Topology 2348 seen in these 1 trees:
  3655 
Topology 2349 seen in these 1 trees:
  3638 
Topology 2350 seen in these 1 trees:
  3674 
Topology 2351 seen in these 1 trees:
  3690 
Topology 2352 seen in these 1 trees:
  3627 
Topology 2353 seen in these 1 trees:
  3697 
Topology 2354 seen in these 1 trees:
  3678 
Topology 2355 seen in these 1 trees:
  3617 
Topology 2356 seen in these 1 trees:
  3606 
Topology 2357 seen in these 1 trees:
  3623 
Topology 2358 seen in these 1 trees:
  3670 
Topology 2359 seen in these 1 trees:
  3681 
Topology 2360 seen in these 1 trees:
  3642 
Topology 2361 seen in these 1 trees:
  3619 
Topology 2362 seen in these 1 trees:
  3640 
Topology 2363 seen in these 1 trees:
  3696 
Topology 2364 seen in these 1 trees:
  3654 
Topology 2365 seen in these 1 trees:
  3616 
Topology 2366 seen in these 1 trees:
  3609 
Topology 2367 seen in these 1 trees:
  3687 
Topology 2368 seen in these 1 trees:
  3650 
Topology 2369 seen in these 1 trees:
  1196 
Topology 2370 seen in these 1 trees:
  1179 
Topology 2371 seen in these 1 trees:
  1124 
Topology 2372 seen in these 1 trees:
  1120 
Topology 2373 seen in these 1 trees:
  1106 
Topology 2374 seen in these 1 trees:
  1165 
Topology 2375 seen in these 1 trees:
  1139 
Topology 2376 seen in these 1 trees:
  1199 
Topology 2377 seen in these 1 trees:
  1169 
Topology 2378 seen in these 2 trees:
  1136 1178 
Topology 2379 seen in these 1 trees:
  1189 
Topology 2380 seen in these 1 trees:
  1128 
Topology 2381 seen in these 1 trees:
  1145 
Topology 2382 seen in these 1 trees:
  1108 
Topology 2383 seen in these 1 trees:
  1146 
Topology 2384 seen in these 1 trees:
  1142 
Topology 2385 seen in these 1 trees:
  1164 
Topology 2386 seen in these 1 trees:
  1173 
Topology 2387 seen in these 2 trees:
  1125 1172 
Topology 2388 seen in these 1 trees:
  1133 
Topology 2389 seen in these 1 trees:
  1155 
Topology 2390 seen in these 1 trees:
  1157 
Topology 2391 seen in these 1 trees:
  1183 
Topology 2392 seen in these 1 trees:
  1104 
Topology 2393 seen in these 1 trees:
  1177 
Topology 2394 seen in these 1 trees:
  1194 
Topology 2395 seen in these 1 trees:
  1174 
Topology 2396 seen in these 1 trees:
  1109 
Topology 2397 seen in these 1 trees:
  1158 
Topology 2398 seen in these 1 trees:
  1126 
Topology 2399 seen in these 2 trees:
  1140 1181 
Topology 2400 seen in these 1 trees:
  1138 
Topology 2401 seen in these 1 trees:
  1191 
Topology 2402 seen in these 1 trees:
  1168 
Topology 2403 seen in these 1 trees:
  1171 
Topology 2404 seen in these 1 trees:
  1116 
Topology 2405 seen in these 1 trees:
  1113 
Topology 2406 seen in these 1 trees:
  1160 
Topology 2407 seen in these 1 trees:
  1107 
Topology 2408 seen in these 1 trees:
  1156 
Topology 2409 seen in these 1 trees:
  1150 
Topology 2410 seen in these 1 trees:
  1180 
Topology 2411 seen in these 2 trees:
  1103 1121 
Topology 2412 seen in these 1 trees:
  1147 
Topology 2413 seen in these 1 trees:
  1101 
Topology 2414 seen in these 1 trees:
  1118 
Topology 2415 seen in these 1 trees:
  654 
Topology 2416 seen in these 1 trees:
  2934 
Topology 2417 seen in these 1 trees:
  605 
Topology 2418 seen in these 1 trees:
  646 
Topology 2419 seen in these 1 trees:
  642 
Topology 2420 seen in these 1 trees:
  2676 
Topology 2421 seen in these 1 trees:
  685 
Topology 2422 seen in these 1 trees:
  692 
Topology 2423 seen in these 1 trees:
  625 
Topology 2424 seen in these 1 trees:
  664 
Topology 2425 seen in these 1 trees:
  622 
Topology 2426 seen in these 1 trees:
  644 
Topology 2427 seen in these 1 trees:
  674 
Topology 2428 seen in these 1 trees:
  606 
Topology 2429 seen in these 1 trees:
  1175 
Topology 2430 seen in these 1 trees:
  1111 
Topology 2431 seen in these 1 trees:
  1185 
Topology 2432 seen in these 1 trees:
  1162 
Topology 2433 seen in these 1 trees:
  1105 
Topology 2434 seen in these 1 trees:
  1132 
Topology 2435 seen in these 1 trees:
  2632 
Topology 2436 seen in these 1 trees:
  2623 
Topology 2437 seen in these 1 trees:
  1198 
Topology 2438 seen in these 1 trees:
  1159 
Topology 2439 seen in these 1 trees:
  1123 
Topology 2440 seen in these 1 trees:
  1122 
Topology 2441 seen in these 1 trees:
  1188 
Topology 2442 seen in these 1 trees:
  1170 
Topology 2443 seen in these 1 trees:
  1190 
Topology 2444 seen in these 1 trees:
  616 
Topology 2445 seen in these 1 trees:
  2382 
Topology 2446 seen in these 1 trees:
  1418 
Topology 2447 seen in these 1 trees:
  775 
Topology 2448 seen in these 1 trees:
  786 
Topology 2449 seen in these 1 trees:
  757 
Topology 2450 seen in these 1 trees:
  734 
Topology 2451 seen in these 1 trees:
  768 
Topology 2452 seen in these 1 trees:
  750 
Topology 2453 seen in these 1 trees:
  755 
Topology 2454 seen in these 1 trees:
  770 
Topology 2455 seen in these 1 trees:
  800 
Topology 2456 seen in these 1 trees:
  720 
Topology 2457 seen in these 1 trees:
  772 
Topology 2458 seen in these 1 trees:
  790 
Topology 2459 seen in these 1 trees:
  715 
Topology 2460 seen in these 1 trees:
  703 
Topology 2461 seen in these 1 trees:
  778 
Topology 2462 seen in these 1 trees:
  771 
Topology 2463 seen in these 1 trees:
  792 
Topology 2464 seen in these 1 trees:
  769 
Topology 2465 seen in these 1 trees:
  723 
Topology 2466 seen in these 1 trees:
  777 
Topology 2467 seen in these 1 trees:
  794 
Topology 2468 seen in these 1 trees:
  713 
Topology 2469 seen in these 1 trees:
  745 
Topology 2470 seen in these 1 trees:
  737 
Topology 2471 seen in these 1 trees:
  707 
Topology 2472 seen in these 1 trees:
  795 
Topology 2473 seen in these 1 trees:
  733 
Topology 2474 seen in these 1 trees:
  742 
Topology 2475 seen in these 1 trees:
  762 
Topology 2476 seen in these 1 trees:
  749 
Topology 2477 seen in these 1 trees:
  783 
Topology 2478 seen in these 1 trees:
  717 
Topology 2479 seen in these 1 trees:
  754 
Topology 2480 seen in these 1 trees:
  3515 
Topology 2481 seen in these 1 trees:
  3589 
Topology 2482 seen in these 1 trees:
  758 
Topology 2483 seen in these 1 trees:
  741 
Topology 2484 seen in these 1 trees:
  764 
Topology 2485 seen in these 1 trees:
  743 
Topology 2486 seen in these 1 trees:
  3564 
Topology 2487 seen in these 1 trees:
  3512 
Topology 2488 seen in these 1 trees:
  3530 
Topology 2489 seen in these 1 trees:
  3563 
Topology 2490 seen in these 1 trees:
  3557 
Topology 2491 seen in these 1 trees:
  782 
Topology 2492 seen in these 1 trees:
  2949 
Topology 2493 seen in these 1 trees:
  2473 
Topology 2494 seen in these 1 trees:
  2469 
Topology 2495 seen in these 1 trees:
  2493 
Topology 2496 seen in these 1 trees:
  2421 
Topology 2497 seen in these 1 trees:
  2478 
Topology 2498 seen in these 1 trees:
  1135 
Topology 2499 seen in these 1 trees:
  292 
Topology 2500 seen in these 1 trees:
  2337 
Topology 2501 seen in these 1 trees:
  61 
Topology 2502 seen in these 1 trees:
  31 
Topology 2503 seen in these 1 trees:
  11 
Topology 2504 seen in these 1 trees:
  60 
Topology 2505 seen in these 1 trees:
  27 
Topology 2506 seen in these 1 trees:
  65 
Topology 2507 seen in these 1 trees:
  93 
Topology 2508 seen in these 1 trees:
  26 
Topology 2509 seen in these 1 trees:
  49 
Topology 2510 seen in these 1 trees:
  100 
Topology 2511 seen in these 1 trees:
  72 
Topology 2512 seen in these 1 trees:
  16 
Topology 2513 seen in these 1 trees:
  6 
Topology 2514 seen in these 1 trees:
  64 
Topology 2515 seen in these 1 trees:
  50 
Topology 2516 seen in these 1 trees:
  2931 
Topology 2517 seen in these 1 trees:
  995 
Topology 2518 seen in these 1 trees:
  2950 
Topology 2519 seen in these 1 trees:
  704 
Topology 2520 seen in these 1 trees:
  2968 
Topology 2521 seen in these 1 trees:
  2068 
Topology 2522 seen in these 1 trees:
  2994 
Topology 2523 seen in these 1 trees:
  2999 
Topology 2524 seen in these 1 trees:
  2470 
Topology 2525 seen in these 1 trees:
  2433 
Topology 2526 seen in these 1 trees:
  2278 
Topology 2527 seen in these 1 trees:
  1925 
Topology 2528 seen in these 1 trees:
  1984 
Topology 2529 seen in these 1 trees:
  1981 
Topology 2530 seen in these 1 trees:
  1472 
Topology 2531 seen in these 1 trees:
  1408 
Topology 2532 seen in these 1 trees:
  1997 
Topology 2533 seen in these 1 trees:
  2471 
Topology 2534 seen in these 1 trees:
  2454 
Topology 2535 seen in these 1 trees:
  2467 
Topology 2536 seen in these 1 trees:
  2415 
Topology 2537 seen in these 1 trees:
  2424 
Topology 2538 seen in these 1 trees:
  1957 
Topology 2539 seen in these 1 trees:
  2759 
Topology 2540 seen in these 1 trees:
  2763 
Topology 2541 seen in these 1 trees:
  2730 
Topology 2542 seen in these 1 trees:
  2757 
Topology 2543 seen in these 1 trees:
  2715 
Topology 2544 seen in these 1 trees:
  2724 
Topology 2545 seen in these 1 trees:
  2755 
Topology 2546 seen in these 1 trees:
  2768 
Topology 2547 seen in these 1 trees:
  2766 
Topology 2548 seen in these 1 trees:
  2756 
Topology 2549 seen in these 1 trees:
  2738 
Topology 2550 seen in these 1 trees:
  2712 
Topology 2551 seen in these 1 trees:
  2784 
Topology 2552 seen in these 1 trees:
  2779 
Topology 2553 seen in these 1 trees:
  2798 
Topology 2554 seen in these 1 trees:
  2737 
Topology 2555 seen in these 1 trees:
  2789 
Topology 2556 seen in these 1 trees:
  2794 
Topology 2557 seen in these 1 trees:
  2788 
Topology 2558 seen in these 1 trees:
  3218 
Topology 2559 seen in these 1 trees:
  2701 
Topology 2560 seen in these 1 trees:
  2912 
Topology 2561 seen in these 1 trees:
  1407 
Topology 2562 seen in these 1 trees:
  1430 
Topology 2563 seen in these 1 trees:
  1467 
Topology 2564 seen in these 1 trees:
  1461 
Topology 2565 seen in these 1 trees:
  1453 
Topology 2566 seen in these 1 trees:
  1404 
Topology 2567 seen in these 1 trees:
  1426 
Topology 2568 seen in these 1 trees:
  1476 
Topology 2569 seen in these 1 trees:
  2444 
Topology 2570 seen in these 1 trees:
  2781 
Topology 2571 seen in these 1 trees:
  2719 
Topology 2572 seen in these 1 trees:
  2706 
Topology 2573 seen in these 1 trees:
  2726 
Topology 2574 seen in these 1 trees:
  2703 
Topology 2575 seen in these 1 trees:
  2735 
Topology 2576 seen in these 1 trees:
  2753 
Topology 2577 seen in these 1 trees:
  2714 
Topology 2578 seen in these 1 trees:
  2778 
Topology 2579 seen in these 1 trees:
  2796 
Topology 2580 seen in these 1 trees:
  2785 
Topology 2581 seen in these 1 trees:
  2458 
Topology 2582 seen in these 1 trees:
  2455 
Topology 2583 seen in these 1 trees:
  1447 
Topology 2584 seen in these 1 trees:
  1434 
Topology 2585 seen in these 1 trees:
  1498 
Topology 2586 seen in these 1 trees:
  2456 
Topology 2587 seen in these 1 trees:
  2448 
Topology 2588 seen in these 1 trees:
  2481 
Topology 2589 seen in these 1 trees:
  2401 
Topology 2590 seen in these 1 trees:
  2472 
Topology 2591 seen in these 1 trees:
  2492 
Topology 2592 seen in these 1 trees:
  2437 
Topology 2593 seen in these 1 trees:
  2372 
Topology 2594 seen in these 1 trees:
  2428 
Topology 2595 seen in these 1 trees:
  1945 
Topology 2596 seen in these 1 trees:
  3390 
Topology 2597 seen in these 1 trees:
  3315 
Topology 2598 seen in these 1 trees:
  2301 
Topology 2599 seen in these 1 trees:
  2344 
Topology 2600 seen in these 1 trees:
  1148 
Topology 2601 seen in these 1 trees:
  2303 
Topology 2602 seen in these 1 trees:
  675 
Topology 2603 seen in these 1 trees:
  2364 
Topology 2604 seen in these 1 trees:
  2381 
Topology 2605 seen in these 1 trees:
  2313 
Topology 2606 seen in these 1 trees:
  2367 
Topology 2607 seen in these 1 trees:
  2338 
Topology 2608 seen in these 1 trees:
  1117 
Topology 2609 seen in these 1 trees:
  1151 
Topology 2610 seen in these 1 trees:
  1184 
Topology 2611 seen in these 1 trees:
  1163 
Topology 2612 seen in these 1 trees:
  1186 
Topology 2613 seen in these 1 trees:
  1182 
Topology 2614 seen in these 1 trees:
  2335 
Topology 2615 seen in these 1 trees:
  2387 
Topology 2616 seen in these 1 trees:
  1153 
Topology 2617 seen in these 1 trees:
  1161 
Topology 2618 seen in these 1 trees:
  1115 
Topology 2619 seen in these 1 trees:
  1114 
Topology 2620 seen in these 1 trees:
  1130 
Topology 2621 seen in these 1 trees:
  1176 
Topology 2622 seen in these 1 trees:
  1197 
Topology 2623 seen in these 1 trees:
  1137 
Topology 2624 seen in these 1 trees:
  1154 
Topology 2625 seen in these 1 trees:
  1187 
Topology 2626 seen in these 1 trees:
  1149 
Topology 2627 seen in these 1 trees:
  1193 
Topology 2628 seen in these 1 trees:
  1119 
Topology 2629 seen in these 1 trees:
  1134 
Topology 2630 seen in these 1 trees:
  1195 
Topology 2631 seen in these 1 trees:
  1144 
Topology 2632 seen in these 1 trees:
  1110 
Topology 2633 seen in these 1 trees:
  1112 
Topology 2634 seen in these 1 trees:
  1141 
Topology 2635 seen in these 1 trees:
  1192 
Topology 2636 seen in these 1 trees:
  2495 
Topology 2637 seen in these 1 trees:
  2309 
Topology 2638 seen in these 1 trees:
  1905 
Topology 2639 seen in these 1 trees:
  1989 
Topology 2640 seen in these 1 trees:
  1965 
Topology 2641 seen in these 1 trees:
  3227 
Topology 2642 seen in these 1 trees:
  711 
Topology 2643 seen in these 1 trees:
  716 
Topology 2644 seen in these 1 trees:
  784 
Topology 2645 seen in these 1 trees:
  753 
Topology 2646 seen in these 1 trees:
  3267 
Topology 2647 seen in these 1 trees:
  3005 
Topology 2648 seen in these 1 trees:
  1373 
Topology 2649 seen in these 1 trees:
  677 
Topology 2650 seen in these 1 trees:
  2347 
Topology 2651 seen in these 1 trees:
  2395 
Topology 2652 seen in these 1 trees:
  2318 
Topology 2653 seen in these 1 trees:
  619 
Topology 2654 seen in these 1 trees:
  2322 
Topology 2655 seen in these 1 trees:
  2329 
Topology 2656 seen in these 1 trees:
  604 
Topology 2657 seen in these 1 trees:
  2377 
Topology 2658 seen in these 1 trees:
  2348 
Topology 2659 seen in these 1 trees:
  2383 
Topology 2660 seen in these 1 trees:
  2393 
Topology 2661 seen in these 1 trees:
  2332 
Topology 2662 seen in these 1 trees:
  2345 
Topology 2663 seen in these 1 trees:
  2326 
Topology 2664 seen in these 1 trees:
  1540 
Topology 2665 seen in these 1 trees:
  1554 
Topology 2666 seen in these 1 trees:
  1594 
Topology 2667 seen in these 1 trees:
  1581 
Topology 2668 seen in these 1 trees:
  3240 
Topology 2669 seen in these 1 trees:
  3271 
Topology 2670 seen in these 1 trees:
  3260 
Topology 2671 seen in these 1 trees:
  3221 
Topology 2672 seen in these 1 trees:
  3298 
Topology 2673 seen in these 1 trees:
  3284 
Topology 2674 seen in these 1 trees:
  3216 
Topology 2675 seen in these 1 trees:
  3279 
Topology 2676 seen in these 1 trees:
  3242 
Topology 2677 seen in these 1 trees:
  3254 
Topology 2678 seen in these 1 trees:
  3239 
Topology 2679 seen in these 1 trees:
  3257 
Topology 2680 seen in these 1 trees:
  3263 
Topology 2681 seen in these 1 trees:
  3297 
Topology 2682 seen in these 1 trees:
  3281 
Topology 2683 seen in these 1 trees:
  3295 
Topology 2684 seen in these 2 trees:
  3259 3296 
Topology 2685 seen in these 1 trees:
  3275 
Topology 2686 seen in these 1 trees:
  3208 
Topology 2687 seen in these 1 trees:
  1481 
Topology 2688 seen in these 1 trees:
  1441 
Topology 2689 seen in these 1 trees:
  1415 
Topology 2690 seen in these 1 trees:
  3272 
Topology 2691 seen in these 1 trees:
  729 
Topology 2692 seen in these 1 trees:
  722 
Topology 2693 seen in these 1 trees:
  2693 
Topology 2694 seen in these 1 trees:
  2602 
Topology 2695 seen in these 1 trees:
  2643 
Topology 2696 seen in these 1 trees:
  2658 
Topology 2697 seen in these 1 trees:
  2636 
Topology 2698 seen in these 1 trees:
  2691 
Topology 2699 seen in these 1 trees:
  2628 
Topology 2700 seen in these 1 trees:
  789 
Topology 2701 seen in these 1 trees:
  785 
Topology 2702 seen in these 1 trees:
  719 
Topology 2703 seen in these 1 trees:
  1920 
Topology 2704 seen in these 1 trees:
  1930 
Topology 2705 seen in these 1 trees:
  759 
Topology 2706 seen in these 1 trees:
  766 
Topology 2707 seen in these 1 trees:
  708 
Topology 2708 seen in these 1 trees:
  721 
Topology 2709 seen in these 1 trees:
  1928 
Topology 2710 seen in these 1 trees:
  284 
Topology 2711 seen in these 1 trees:
  1938 
Topology 2712 seen in these 1 trees:
  779 
Topology 2713 seen in these 1 trees:
  761 
Topology 2714 seen in these 1 trees:
  724 
Topology 2715 seen in these 1 trees:
  714 
Topology 2716 seen in these 1 trees:
  740 
Topology 2717 seen in these 1 trees:
  776 
Topology 2718 seen in these 1 trees:
  706 
Topology 2719 seen in these 1 trees:
  798 
Topology 2720 seen in these 1 trees:
  1915 
Topology 2721 seen in these 1 trees:
  3037 
Topology 2722 seen in these 1 trees:
  1932 
Topology 2723 seen in these 1 trees:
  1988 
Topology 2724 seen in these 1 trees:
  744 
Topology 2725 seen in these 1 trees:
  763 
Topology 2726 seen in these 1 trees:
  760 
Topology 2727 seen in these 1 trees:
  765 
Topology 2728 seen in these 1 trees:
  780 
Topology 2729 seen in these 1 trees:
  756 
Topology 2730 seen in these 1 trees:
  727 
Topology 2731 seen in these 1 trees:
  712 
Topology 2732 seen in these 1 trees:
  726 
Topology 2733 seen in these 1 trees:
  752 
Topology 2734 seen in these 1 trees:
  1477 
Topology 2735 seen in these 1 trees:
  1960 
Topology 2736 seen in these 1 trees:
  2535 
Topology 2737 seen in these 1 trees:
  2578 
Topology 2738 seen in these 1 trees:
  2445 
Topology 2739 seen in these 1 trees:
  2498 
Topology 2740 seen in these 1 trees:
  2432 
Topology 2741 seen in these 1 trees:
  2425 
Topology 2742 seen in these 1 trees:
  2423 
Topology 2743 seen in these 1 trees:
  2450 
Topology 2744 seen in these 1 trees:
  2413 
Topology 2745 seen in these 1 trees:
  2420 
Topology 2746 seen in these 1 trees:
  2434 
Topology 2747 seen in these 1 trees:
  1962 
Topology 2748 seen in these 1 trees:
  652 
Topology 2749 seen in these 1 trees:
  3532 
Topology 2750 seen in these 1 trees:
  3558 
Topology 2751 seen in these 1 trees:
  629 
Topology 2752 seen in these 1 trees:
  695 
Topology 2753 seen in these 1 trees:
  668 
Topology 2754 seen in these 1 trees:
  3513 
Topology 2755 seen in these 1 trees:
  651 
Topology 2756 seen in these 1 trees:
  3521 
Topology 2757 seen in these 1 trees:
  3594 
Topology 2758 seen in these 1 trees:
  2748 
Topology 2759 seen in these 1 trees:
  614 
Topology 2760 seen in these 1 trees:
  631 
Topology 2761 seen in these 1 trees:
  3139 
Topology 2762 seen in these 1 trees:
  3388 
Topology 2763 seen in these 1 trees:
  1936 
Topology 2764 seen in these 1 trees:
  618 
Topology 2765 seen in these 1 trees:
  688 
Topology 2766 seen in these 1 trees:
  669 
Topology 2767 seen in these 1 trees:
  649 
Topology 2768 seen in these 1 trees:
  637 
Topology 2769 seen in these 1 trees:
  603 
Topology 2770 seen in these 1 trees:
  656 
Topology 2771 seen in these 1 trees:
  3583 
Topology 2772 seen in these 1 trees:
  268 
Topology 2773 seen in these 1 trees:
  3554 
Topology 2774 seen in these 1 trees:
  2384 
Topology 2775 seen in these 1 trees:
  2327 
Topology 2776 seen in these 1 trees:
  3579 
Topology 2777 seen in these 1 trees:
  2379 
Topology 2778 seen in these 1 trees:
  2317 
Topology 2779 seen in these 1 trees:
  2352 
Topology 2780 seen in these 1 trees:
  2388 
Topology 2781 seen in these 1 trees:
  2349 
Topology 2782 seen in these 1 trees:
  3562 
Topology 2783 seen in these 1 trees:
  3574 
Topology 2784 seen in these 1 trees:
  609 
Topology 2785 seen in these 1 trees:
  608 
Topology 2786 seen in these 1 trees:
  630 
Topology 2787 seen in these 1 trees:
  1951 
Topology 2788 seen in these 1 trees:
  2307 
Topology 2789 seen in these 1 trees:
  2354 
Topology 2790 seen in these 1 trees:
  2375 
Topology 2791 seen in these 1 trees:
  2637 
Topology 2792 seen in these 1 trees:
  2371 
Topology 2793 seen in these 1 trees:
  2362 
Topology 2794 seen in these 1 trees:
  650 
Topology 2795 seen in these 1 trees:
  2316 
Topology 2796 seen in these 1 trees:
  3265 
Topology 2797 seen in these 1 trees:
  3288 
Topology 2798 seen in these 1 trees:
  3274 
Topology 2799 seen in these 1 trees:
  3266 
Topology 2800 seen in these 1 trees:
  3294 
Topology 2801 seen in these 1 trees:
  3228 
Topology 2802 seen in these 1 trees:
  3261 
Topology 2803 seen in these 1 trees:
  3262 
Topology 2804 seen in these 1 trees:
  2510 
Topology 2805 seen in these 1 trees:
  2596 
Topology 2806 seen in these 1 trees:
  1942 
Topology 2807 seen in these 1 trees:
  3014 
Topology 2808 seen in these 1 trees:
  3541 
Topology 2809 seen in these 1 trees:
  3518 
Topology 2810 seen in these 1 trees:
  3526 
Topology 2811 seen in these 1 trees:
  3553 
Topology 2812 seen in these 1 trees:
  3585 
Topology 2813 seen in these 1 trees:
  3586 
Topology 2814 seen in these 1 trees:
  3504 
Topology 2815 seen in these 1 trees:
  3538 
Topology 2816 seen in these 1 trees:
  3524 
Topology 2817 seen in these 1 trees:
  799 
Topology 2818 seen in these 1 trees:
  791 
Topology 2819 seen in these 1 trees:
  718 
Topology 2820 seen in these 1 trees:
  732 
Topology 2821 seen in these 1 trees:
  748 
Topology 2822 seen in these 1 trees:
  735 
Topology 2823 seen in these 1 trees:
  751 
Topology 2824 seen in these 1 trees:
  773 
Topology 2825 seen in these 1 trees:
  728 
Topology 2826 seen in these 1 trees:
  3595 
Topology 2827 seen in these 1 trees:
  3533 
Topology 2828 seen in these 1 trees:
  2698 
Topology 2829 seen in these 1 trees:
  1421 
Topology 2830 seen in these 1 trees:
  1455 
Topology 2831 seen in these 1 trees:
  1463 
Topology 2832 seen in these 1 trees:
  1457 
Topology 2833 seen in these 1 trees:
  1469 
Topology 2834 seen in these 1 trees:
  1446 
Topology 2835 seen in these 1 trees:
  1491 
Topology 2836 seen in these 1 trees:
  424 
Topology 2837 seen in these 1 trees:
  3577 
Topology 2838 seen in these 1 trees:
  3567 
Topology 2839 seen in these 1 trees:
  3559 
Topology 2840 seen in these 1 trees:
  3596 
Topology 2841 seen in these 1 trees:
  3407 
Topology 2842 seen in these 1 trees:
  1977 
Topology 2843 seen in these 1 trees:
  666 
Topology 2844 seen in these 1 trees:
  58 
Topology 2845 seen in these 1 trees:
  2671 
Topology 2846 seen in these 1 trees:
  68 
Topology 2847 seen in these 1 trees:
  84 
Topology 2848 seen in these 1 trees:
  2653 
Topology 2849 seen in these 1 trees:
  2627 
Topology 2850 seen in these 1 trees:
  2699 
Topology 2851 seen in these 1 trees:
  53 
Topology 2852 seen in these 1 trees:
  82 
Topology 2853 seen in these 1 trees:
  37 
Topology 2854 seen in these 1 trees:
  55 
Topology 2855 seen in these 1 trees:
  45 
Topology 2856 seen in these 1 trees:
  30 
Topology 2857 seen in these 1 trees:
  39 
Topology 2858 seen in these 1 trees:
  69 
Topology 2859 seen in these 1 trees:
  32 
Topology 2860 seen in these 1 trees:
  73 
Topology 2861 seen in these 1 trees:
  22 
Topology 2862 seen in these 1 trees:
  14 
Topology 2863 seen in these 1 trees:
  36 
Topology 2864 seen in these 1 trees:
  5 
Topology 2865 seen in these 1 trees:
  21 
Topology 2866 seen in these 1 trees:
  98 
Topology 2867 seen in these 1 trees:
  76 
Topology 2868 seen in these 1 trees:
  86 
Topology 2869 seen in these 1 trees:
  10 
Topology 2870 seen in these 1 trees:
  78 
Topology 2871 seen in these 1 trees:
  20 
Topology 2872 seen in these 1 trees:
  33 
Topology 2873 seen in these 1 trees:
  71 
Topology 2874 seen in these 1 trees:
  1 
Topology 2875 seen in these 1 trees:
  59 
Topology 2876 seen in these 1 trees:
  67 
Topology 2877 seen in these 1 trees:
  74 
Topology 2878 seen in these 1 trees:
  52 
Topology 2879 seen in these 1 trees:
  91 
Topology 2880 seen in these 1 trees:
  56 
Topology 2881 seen in these 1 trees:
  62 
Topology 2882 seen in these 1 trees:
  38 
Topology 2883 seen in these 1 trees:
  8 
Topology 2884 seen in these 1 trees:
  41 
Topology 2885 seen in these 1 trees:
  24 
Topology 2886 seen in these 1 trees:
  85 
Topology 2887 seen in these 1 trees:
  29 
Topology 2888 seen in these 1 trees:
  13 
Topology 2889 seen in these 1 trees:
  17 
Topology 2890 seen in these 1 trees:
  75 
Topology 2891 seen in these 2 trees:
  7 96 
Topology 2892 seen in these 1 trees:
  2 
Topology 2893 seen in these 1 trees:
  4 
Topology 2894 seen in these 1 trees:
  9 
Topology 2895 seen in these 1 trees:
  18 
Topology 2896 seen in these 1 trees:
  99 
Topology 2897 seen in these 1 trees:
  47 
Topology 2898 seen in these 1 trees:
  94 
Topology 2899 seen in these 1 trees:
  12 
Topology 2900 seen in these 1 trees:
  70 
Topology 2901 seen in these 1 trees:
  66 
Topology 2902 seen in these 1 trees:
  90 
Topology 2903 seen in these 1 trees:
  95 
Topology 2904 seen in these 1 trees:
  46 
Topology 2905 seen in these 1 trees:
  48 
Topology 2906 seen in these 1 trees:
  34 
Topology 2907 seen in these 1 trees:
  40 
Topology 2908 seen in these 1 trees:
  63 
Topology 2909 seen in these 1 trees:
  15 
Topology 2910 seen in these 1 trees:
  89 
Topology 2911 seen in these 1 trees:
  80 
Topology 2912 seen in these 1 trees:
  81 
Topology 2913 seen in these 1 trees:
  57 
Topology 2914 seen in these 1 trees:
  3464 
Topology 2915 seen in these 1 trees:
  2440 
Topology 2916 seen in these 1 trees:
  3543 
Topology 2917 seen in these 1 trees:
  3514 
Topology 2918 seen in these 1 trees:
  3520 
Topology 2919 seen in these 1 trees:
  3555 
Topology 2920 seen in these 1 trees:
  414 
Topology 2921 seen in these 1 trees:
  2360 
Topology 2922 seen in these 1 trees:
  2391 
Topology 2923 seen in these 1 trees:
  3522 
Topology 2924 seen in these 1 trees:
  3502 
Topology 2925 seen in these 1 trees:
  3503 
Topology 2926 seen in these 1 trees:
  698 
Topology 2927 seen in these 1 trees:
  660 
Topology 2928 seen in these 1 trees:
  632 
Topology 2929 seen in these 1 trees:
  3590 
Topology 2930 seen in these 1 trees:
  3545 
Topology 2931 seen in these 1 trees:
  635 
Topology 2932 seen in these 1 trees:
  607 
Topology 2933 seen in these 1 trees:
  670 
Topology 2934 seen in these 1 trees:
  627 
Topology 2935 seen in these 1 trees:
  697 
Topology 2936 seen in these 1 trees:
  615 
Topology 2937 seen in these 1 trees:
  699 
Topology 2938 seen in these 1 trees:
  612 
Topology 2939 seen in these 1 trees:
  686 
Topology 2940 seen in these 1 trees:
  3511 
Topology 2941 seen in these 1 trees:
  3550 
Topology 2942 seen in these 1 trees:
  3534 
Topology 2943 seen in these 1 trees:
  3598 
Topology 2944 seen in these 1 trees:
  3535 
Topology 2945 seen in these 1 trees:
  662 
Topology 2946 seen in these 1 trees:
  3576 
Topology 2947 seen in these 1 trees:
  3593 
Topology 2948 seen in these 1 trees:
  2399 
Topology 2949 seen in these 1 trees:
  2397 
Topology 2950 seen in these 1 trees:
  2355 
Topology 2951 seen in these 1 trees:
  2374 
Topology 2952 seen in these 1 trees:
  2312 
Topology 2953 seen in these 1 trees:
  2330 
Topology 2954 seen in these 1 trees:
  2361 
Topology 2955 seen in these 1 trees:
  2314 
Topology 2956 seen in these 1 trees:
  2378 
Topology 2957 seen in these 1 trees:
  2311 
Topology 2958 seen in these 1 trees:
  2370 
Topology 2959 seen in these 1 trees:
  2400 
Topology 2960 seen in these 1 trees:
  2390 
Topology 2961 seen in these 1 trees:
  2340 
Topology 2962 seen in these 1 trees:
  657 
Topology 2963 seen in these 1 trees:
  689 
Topology 2964 seen in these 1 trees:
  2711 
Topology 2965 seen in these 1 trees:
  3578 
Topology 2966 seen in these 1 trees:
  3528 
Topology 2967 seen in these 1 trees:
  3592 
Topology 2968 seen in these 1 trees:
  3572 
Topology 2969 seen in these 1 trees:
  3548 
Topology 2970 seen in these 1 trees:
  3517 
Topology 2971 seen in these 1 trees:
  3536 
Topology 2972 seen in these 1 trees:
  3588 
Topology 2973 seen in these 1 trees:
  3573 
Topology 2974 seen in these 1 trees:
  3570 
Topology 2975 seen in these 1 trees:
  3587 
Topology 2976 seen in these 1 trees:
  3597 
Topology 2977 seen in these 1 trees:
  3539 
Topology 2978 seen in these 1 trees:
  3600 
Topology 2979 seen in these 1 trees:
  3501 
Topology 2980 seen in these 1 trees:
  3556 
Topology 2981 seen in these 1 trees:
  3549 
Topology 2982 seen in these 1 trees:
  3523 
Topology 2983 seen in these 1 trees:
  3599 
Topology 2984 seen in these 1 trees:
  3547 
Topology 2985 seen in these 1 trees:
  3582 
Topology 2986 seen in these 1 trees:
  3546 
Topology 2987 seen in these 1 trees:
  3540 
Topology 2988 seen in these 1 trees:
  2736 
Topology 2989 seen in these 1 trees:
  2745 
Topology 2990 seen in these 1 trees:
  659 
Topology 2991 seen in these 1 trees:
  3542 
Topology 2992 seen in these 1 trees:
  3571 
Topology 2993 seen in these 1 trees:
  3537 
Topology 2994 seen in these 1 trees:
  3566 
Topology 2995 seen in these 1 trees:
  3565 
Topology 2996 seen in these 1 trees:
  3527 
Topology 2997 seen in these 1 trees:
  3569 
Topology 2998 seen in these 1 trees:
  3552 
Topology 2999 seen in these 1 trees:
  3560 
Topology 3000 seen in these 1 trees:
  3510 
Topology 3001 seen in these 1 trees:
  3568 
Topology 3002 seen in these 1 trees:
  3509 
Topology 3003 seen in these 1 trees:
  3531 
Topology 3004 seen in these 1 trees:
  3561 
Topology 3005 seen in these 1 trees:
  647 
Topology 3006 seen in these 1 trees:
  687 
Topology 3007 seen in these 1 trees:
  682 
Topology 3008 seen in these 1 trees:
  628 
Topology 3009 seen in these 1 trees:
  2358 
Topology 3010 seen in these 1 trees:
  671 
Topology 3011 seen in these 1 trees:
  624 
Topology 3012 seen in these 1 trees:
  679 
Topology 3013 seen in these 1 trees:
  638 
Topology 3014 seen in these 1 trees:
  700 
Topology 3015 seen in these 1 trees:
  696 
Topology 3016 seen in these 1 trees:
  678 
Topology 3017 seen in these 1 trees:
  684 
Topology 3018 seen in these 1 trees:
  693 
Topology 3019 seen in these 1 trees:
  601 
Topology 3020 seen in these 1 trees:
  602 
Topology 3021 seen in these 1 trees:
  667 
Topology 3022 seen in these 1 trees:
  655 
Topology 3023 seen in these 1 trees:
  623 
Topology 3024 seen in these 1 trees:
  2426 
Topology 3025 seen in these 1 trees:
  2429 
Topology 3026 seen in these 1 trees:
  2366 
Topology 3027 seen in these 1 trees:
  2441 
Topology 3028 seen in these 1 trees:
  2439 
Topology 3029 seen in these 1 trees:
  1970 
Topology 3030 seen in these 1 trees:
  1994 
Topology 3031 seen in these 1 trees:
  1980 
Topology 3032 seen in these 1 trees:
  2308 
Topology 3033 seen in these 1 trees:
  2342 
Topology 3034 seen in these 1 trees:
  1200 
Topology 3035 seen in these 1 trees:
  1152 
Topology 3036 seen in these 1 trees:
  2497 
Topology 3037 seen in these 1 trees:
  2633 
Topology 3038 seen in these 1 trees:
  2357 
Topology 3039 seen in these 1 trees:
  2341 
Topology 3040 seen in these 1 trees:
  2392 
Topology 3041 seen in these 1 trees:
  2394 
Topology 3042 seen in these 1 trees:
  2328 
Topology 3043 seen in these 1 trees:
  2692 
Topology 3044 seen in these 1 trees:
  2661 
Topology 3045 seen in these 1 trees:
  2668 
Topology 3046 seen in these 1 trees:
  2649 
Topology 3047 seen in these 1 trees:
  2610 
Topology 3048 seen in these 1 trees:
  2608 
Topology 3049 seen in these 1 trees:
  2629 
Topology 3050 seen in these 1 trees:
  2651 
Topology 3051 seen in these 1 trees:
  2646 
Topology 3052 seen in these 1 trees:
  2683 
Topology 3053 seen in these 1 trees:
  2603 
Topology 3054 seen in these 1 trees:
  2604 
Topology 3055 seen in these 1 trees:
  2634 
Topology 3056 seen in these 1 trees:
  2695 
Topology 3057 seen in these 1 trees:
  2644 
Topology 3058 seen in these 1 trees:
  2624 
Topology 3059 seen in these 1 trees:
  2612 
Topology 3060 seen in these 1 trees:
  2625 
Topology 3061 seen in these 1 trees:
  2664 
Topology 3062 seen in these 1 trees:
  2609 
Topology 3063 seen in these 1 trees:
  2635 
Topology 3064 seen in these 1 trees:
  2677 
Topology 3065 seen in these 1 trees:
  2648 
Topology 3066 seen in these 1 trees:
  2631 
Topology 3067 seen in these 1 trees:
  2670 
Topology 3068 seen in these 1 trees:
  2685 
Topology 3069 seen in these 1 trees:
  2652 
Topology 3070 seen in these 1 trees:
  2673 
Topology 3071 seen in these 1 trees:
  2659 
Topology 3072 seen in these 1 trees:
  2678 
Topology 3073 seen in these 1 trees:
  2650 
Topology 3074 seen in these 1 trees:
  2657 
Topology 3075 seen in these 1 trees:
  2679 
Topology 3076 seen in these 1 trees:
  2690 
Topology 3077 seen in these 1 trees:
  2669 
Topology 3078 seen in these 1 trees:
  2621 
Topology 3079 seen in these 1 trees:
  2681 
Topology 3080 seen in these 1 trees:
  2688 
Topology 3081 seen in these 1 trees:
  2686 
Topology 3082 seen in these 1 trees:
  2640 
Topology 3083 seen in these 1 trees:
  2666 
Topology 3084 seen in these 1 trees:
  2665 
Topology 3085 seen in these 1 trees:
  2689 
Topology 3086 seen in these 1 trees:
  2696 
Topology 3087 seen in these 1 trees:
  2613 
Topology 3088 seen in these 1 trees:
  2618 
Topology 3089 seen in these 1 trees:
  2606 
Topology 3090 seen in these 1 trees:
  2662 
Topology 3091 seen in these 1 trees:
  2672 
Topology 3092 seen in these 1 trees:
  2616 
Topology 3093 seen in these 1 trees:
  2680 
Topology 3094 seen in these 1 trees:
  2331 
Topology 3095 seen in these 1 trees:
  2389 
Topology 3096 seen in these 1 trees:
  2356 
Topology 3097 seen in these 1 trees:
  2359 
Topology 3098 seen in these 1 trees:
  2351 
Topology 3099 seen in these 1 trees:
  1940 
Topology 3100 seen in these 1 trees:
  87 
Topology 3101 seen in these 1 trees:
  35 
Topology 3102 seen in these 1 trees:
  42 
Topology 3103 seen in these 1 trees:
  97 
Topology 3104 seen in these 1 trees:
  19 
Topology 3105 seen in these 1 trees:
  28 
Topology 3106 seen in these 1 trees:
  54 
Topology 3107 seen in these 1 trees:
  83 
Topology 3108 seen in these 1 trees:
  2555 
Topology 3109 seen in these 1 trees:
  2339 
Topology 3110 seen in these 1 trees:
  2663 
Topology 3111 seen in these 1 trees:
  2694 
Topology 3112 seen in these 1 trees:
  1131 
Topology 3113 seen in these 1 trees:
  1166 
Topology 3114 seen in these 1 trees:
  1102 
Topology 3115 seen in these 1 trees:
  1129 
Topology 3116 seen in these 1 trees:
  2654 
Topology 3117 seen in these 1 trees:
  2660 
Topology 3118 seen in these 1 trees:
  2615 
Topology 3119 seen in these 1 trees:
  2656 
Topology 3120 seen in these 1 trees:
  2647 
Topology 3121 seen in these 1 trees:
  1143 
Topology 3122 seen in these 1 trees:
  1127 
Topology 3123 seen in these 1 trees:
  2626 
Topology 3124 seen in these 1 trees:
  2642 
Topology 3125 seen in these 1 trees:
  2655 
Topology 3126 seen in these 1 trees:
  2605 
Topology 3127 seen in these 1 trees:
  106 
Topology 3128 seen in these 1 trees:
  3443 
Topology 3129 seen in these 1 trees:
  702 
Topology 3130 seen in these 1 trees:
  725 
Topology 3131 seen in these 1 trees:
  796 
Topology 3132 seen in these 1 trees:
  747 
Topology 3133 seen in these 1 trees:
  781 
Topology 3134 seen in these 1 trees:
  767 
Topology 3135 seen in these 1 trees:
  774 
Topology 3136 seen in these 1 trees:
  951 
Topology 3137 seen in these 1 trees:
  945 
Topology 3138 seen in these 1 trees:
  2350 
Topology 3139 seen in these 1 trees:
  964 
Topology 3140 seen in these 1 trees:
  3324 
Topology 3141 seen in these 1 trees:
  304 
Topology 3142 seen in these 1 trees:
  343 
Topology 3143 seen in these 1 trees:
  1986 
Topology 3144 seen in these 1 trees:
  475 
Topology 3145 seen in these 1 trees:
  406 
Topology 3146 seen in these 1 trees:
  2346 
Topology 3147 seen in these 1 trees:
  486 
Topology 3148 seen in these 1 trees:
  427 
Topology 3149 seen in these 1 trees:
  416 
Topology 3150 seen in these 1 trees:
  479 
Topology 3151 seen in these 1 trees:
  430 
Topology 3152 seen in these 1 trees:
  494 
Topology 3153 seen in these 1 trees:
  413 
Topology 3154 seen in these 1 trees:
  453 
Topology 3155 seen in these 1 trees:
  3305 
Topology 3156 seen in these 1 trees:
  3394 
Topology 3157 seen in these 1 trees:
  3304 
Topology 3158 seen in these 1 trees:
  3395 
Topology 3159 seen in these 1 trees:
  940 
Topology 3160 seen in these 1 trees:
  2310 
Topology 3161 seen in these 1 trees:
  405 
Topology 3162 seen in these 1 trees:
  422 
Topology 3163 seen in these 1 trees:
  431 
Topology 3164 seen in these 1 trees:
  480 
Topology 3165 seen in these 1 trees:
  437 
Topology 3166 seen in these 1 trees:
  464 
Topology 3167 seen in these 1 trees:
  491 
Topology 3168 seen in these 1 trees:
  426 
Topology 3169 seen in these 1 trees:
  401 
Topology 3170 seen in these 1 trees:
  461 
Topology 3171 seen in these 1 trees:
  490 
Topology 3172 seen in these 1 trees:
  498 
Topology 3173 seen in these 1 trees:
  465 
Topology 3174 seen in these 1 trees:
  421 
Topology 3175 seen in these 1 trees:
  473 
Topology 3176 seen in these 1 trees:
  402 
Topology 3177 seen in these 1 trees:
  460 
Topology 3178 seen in these 1 trees:
  500 
Topology 3179 seen in these 1 trees:
  444 
Topology 3180 seen in these 1 trees:
  436 
Topology 3181 seen in these 1 trees:
  419 
Topology 3182 seen in these 1 trees:
  483 
Topology 3183 seen in these 1 trees:
  434 
Topology 3184 seen in these 1 trees:
  466 
Topology 3185 seen in these 1 trees:
  471 
Topology 3186 seen in these 1 trees:
  481 
Topology 3187 seen in these 1 trees:
  410 
Topology 3188 seen in these 1 trees:
  417 
Topology 3189 seen in these 1 trees:
  454 
Topology 3190 seen in these 1 trees:
  408 
Topology 3191 seen in these 1 trees:
  420 
Topology 3192 seen in these 1 trees:
  472 
Topology 3193 seen in these 1 trees:
  467 
Topology 3194 seen in these 1 trees:
  423 
Topology 3195 seen in these 1 trees:
  449 
Topology 3196 seen in these 1 trees:
  497 
Topology 3197 seen in these 1 trees:
  456 
Topology 3198 seen in these 1 trees:
  440 
Topology 3199 seen in these 1 trees:
  458 
Topology 3200 seen in these 1 trees:
  496 
Topology 3201 seen in these 1 trees:
  404 
Topology 3202 seen in these 1 trees:
  428 
Topology 3203 seen in these 1 trees:
  450 
Topology 3204 seen in these 1 trees:
  478 
Topology 3205 seen in these 1 trees:
  445 
Topology 3206 seen in these 1 trees:
  477 
Topology 3207 seen in these 1 trees:
  438 
Topology 3208 seen in these 1 trees:
  411 
Topology 3209 seen in these 1 trees:
  433 
Topology 3210 seen in these 1 trees:
  492 
Topology 3211 seen in these 1 trees:
  2315 
Topology 3212 seen in these 1 trees:
  2075 
Topology 3213 seen in these 1 trees:
  965 
Topology 3214 seen in these 1 trees:
  2077 
Topology 3215 seen in these 1 trees:
  2022 
Topology 3216 seen in these 1 trees:
  641 
Topology 3217 seen in these 1 trees:
  617 
Topology 3218 seen in these 1 trees:
  661 
Topology 3219 seen in these 1 trees:
  710 
Topology 3220 seen in these 1 trees:
  2060 
Topology 3221 seen in these 1 trees:
  2006 
Topology 3222 seen in these 1 trees:
  2062 
Topology 3223 seen in these 1 trees:
  2026 
Topology 3224 seen in these 1 trees:
  640 
Topology 3225 seen in these 1 trees:
  2365 
Topology 3226 seen in these 1 trees:
  3346 
Topology 3227 seen in these 1 trees:
  2081 
Topology 3228 seen in these 1 trees:
  639 
Topology 3229 seen in these 1 trees:
  2049 
Topology 3230 seen in these 1 trees:
  3364 
Topology 3231 seen in these 1 trees:
  3333 
Topology 3232 seen in these 1 trees:
  673 
Topology 3233 seen in these 1 trees:
  621 
Topology 3234 seen in these 1 trees:
  672 
Topology 3235 seen in these 1 trees:
  645 
Topology 3236 seen in these 1 trees:
  633 
Topology 3237 seen in these 1 trees:
  2050 
Topology 3238 seen in these 1 trees:
  2085 
Topology 3239 seen in these 1 trees:
  2014 
Topology 3240 seen in these 1 trees:
  736 
Topology 3241 seen in these 1 trees:
  611 
Topology 3242 seen in these 1 trees:
  663 
Topology 3243 seen in these 1 trees:
  690 
Topology 3244 seen in these 1 trees:
  610 
Topology 3245 seen in these 1 trees:
  3351 
Topology 3246 seen in these 1 trees:
  2321 
Topology 3247 seen in these 1 trees:
  920 
Topology 3248 seen in these 1 trees:
  2097 
Topology 3249 seen in these 1 trees:
  919 
Topology 3250 seen in these 1 trees:
  929 
Topology 3251 seen in these 1 trees:
  989 
Topology 3252 seen in these 1 trees:
  1836 
Topology 3253 seen in these 1 trees:
  2004 
Topology 3254 seen in these 1 trees:
  1838 
Topology 3255 seen in these 1 trees:
  1874 
Topology 3256 seen in these 1 trees:
  1805 
Topology 3257 seen in these 1 trees:
  1846 
Topology 3258 seen in these 1 trees:
  1816 
Topology 3259 seen in these 1 trees:
  1282 
Topology 3260 seen in these 1 trees:
  1882 
Topology 3261 seen in these 1 trees:
  1964 
Topology 3262 seen in these 1 trees:
  1947 
Topology 3263 seen in these 1 trees:
  1961 
Topology 3264 seen in these 1 trees:
  1978 
Topology 3265 seen in these 1 trees:
  1909 
Topology 3266 seen in these 1 trees:
  1912 
Topology 3267 seen in these 1 trees:
  1901 
Topology 3268 seen in these 1 trees:
  983 
Topology 3269 seen in these 1 trees:
  1334 
Topology 3270 seen in these 1 trees:
  2204 
Topology 3271 seen in these 1 trees:
  2008 
Topology 3272 seen in these 1 trees:
  2028 
Topology 3273 seen in these 1 trees:
  3164 
Topology 3274 seen in these 1 trees:
  1911 
Topology 3275 seen in these 1 trees:
  1995 
Topology 3276 seen in these 1 trees:
  1917 
Topology 3277 seen in these 1 trees:
  1952 
Topology 3278 seen in these 1 trees:
  1921 
Topology 3279 seen in these 1 trees:
  1906 
Topology 3280 seen in these 1 trees:
  1344 
Topology 3281 seen in these 1 trees:
  1924 
Topology 3282 seen in these 1 trees:
  1309 
Topology 3283 seen in these 1 trees:
  1363 
Topology 3284 seen in these 1 trees:
  3182 
Topology 3285 seen in these 1 trees:
  3141 
Topology 3286 seen in these 1 trees:
  3196 
Topology 3287 seen in these 1 trees:
  3150 
Topology 3288 seen in these 1 trees:
  3127 
Topology 3289 seen in these 1 trees:
  1859 
Topology 3290 seen in these 1 trees:
  1259 
Topology 3291 seen in these 1 trees:
  1311 
Topology 3292 seen in these 1 trees:
  2208 
Topology 3293 seen in these 1 trees:
  1395 
Topology 3294 seen in these 1 trees:
  1310 
Topology 3295 seen in these 1 trees:
  1390 
Topology 3296 seen in these 1 trees:
  3173 
Topology 3297 seen in these 1 trees:
  1904 
Topology 3298 seen in these 1 trees:
  1954 
Topology 3299 seen in these 1 trees:
  3191 
Topology 3300 seen in these 1 trees:
  3138 
Topology 3301 seen in these 1 trees:
  3195 
Topology 3302 seen in these 1 trees:
  3174 
Topology 3303 seen in these 1 trees:
  3117 
Topology 3304 seen in these 1 trees:
  3140 
Topology 3305 seen in these 1 trees:
  3175 
Topology 3306 seen in these 1 trees:
  1908 
Topology 3307 seen in these 1 trees:
  1953 
Topology 3308 seen in these 1 trees:
  1202 
Topology 3309 seen in these 1 trees:
  1969 
Topology 3310 seen in these 1 trees:
  1298 
Topology 3311 seen in these 1 trees:
  1935 
Topology 3312 seen in these 1 trees:
  1958 
Topology 3313 seen in these 1 trees:
  2000 
Topology 3314 seen in these 1 trees:
  2257 
Topology 3315 seen in these 1 trees:
  2042 
Topology 3316 seen in these 1 trees:
  2253 
Topology 3317 seen in these 1 trees:
  2227 
Topology 3318 seen in these 1 trees:
  2260 
Topology 3319 seen in these 1 trees:
  2203 
Topology 3320 seen in these 1 trees:
  2229 
Topology 3321 seen in these 1 trees:
  2219 
Topology 3322 seen in these 1 trees:
  2295 
Topology 3323 seen in these 1 trees:
  2255 
Topology 3324 seen in these 1 trees:
  2263 
Topology 3325 seen in these 1 trees:
  1950 
Topology 3326 seen in these 1 trees:
  1926 
Topology 3327 seen in these 1 trees:
  1948 
Topology 3328 seen in these 1 trees:
  1979 
Topology 3329 seen in these 1 trees:
  1943 
Topology 3330 seen in these 1 trees:
  1971 
Topology 3331 seen in these 1 trees:
  1285 
Topology 3332 seen in these 1 trees:
  1270 
Topology 3333 seen in these 1 trees:
  1807 
Topology 3334 seen in these 1 trees:
  1890 
Topology 3335 seen in these 1 trees:
  1851 
Topology 3336 seen in these 1 trees:
  1860 
Topology 3337 seen in these 1 trees:
  1990 
Topology 3338 seen in these 1 trees:
  1941 
Topology 3339 seen in these 1 trees:
  1993 
Topology 3340 seen in these 1 trees:
  1976 
Topology 3341 seen in these 1 trees:
  1992 
Topology 3342 seen in these 1 trees:
  1955 
Topology 3343 seen in these 1 trees:
  1985 
Topology 3344 seen in these 1 trees:
  1910 
Topology 3345 seen in these 1 trees:
  1923 
Topology 3346 seen in these 1 trees:
  1242 
Topology 3347 seen in these 1 trees:
  2297 
Topology 3348 seen in these 1 trees:
  1937 
Topology 3349 seen in these 1 trees:
  1972 
Topology 3350 seen in these 1 trees:
  1956 
Topology 3351 seen in these 1 trees:
  1934 
Topology 3352 seen in these 1 trees:
  1966 
Topology 3353 seen in these 1 trees:
  1913 
Topology 3354 seen in these 1 trees:
  1959 
Topology 3355 seen in these 1 trees:
  2222 
Topology 3356 seen in these 1 trees:
  1991 
Topology 3357 seen in these 1 trees:
  3177 
Topology 3358 seen in these 1 trees:
  3181 
Topology 3359 seen in these 1 trees:
  3187 
Topology 3360 seen in these 1 trees:
  2024 
Topology 3361 seen in these 1 trees:
  3142 
Topology 3362 seen in these 1 trees:
  3194 
Topology 3363 seen in these 1 trees:
  3186 
Topology 3364 seen in these 1 trees:
  3192 
Topology 3365 seen in these 1 trees:
  3134 
Topology 3366 seen in these 1 trees:
  3152 
Topology 3367 seen in these 1 trees:
  3163 
Topology 3368 seen in these 1 trees:
  3125 
Topology 3369 seen in these 1 trees:
  1996 
Topology 3370 seen in these 1 trees:
  1963 
Topology 3371 seen in these 1 trees:
  2250 
Topology 3372 seen in these 1 trees:
  1998 
Topology 3373 seen in these 1 trees:
  1968 
Topology 3374 seen in these 1 trees:
  3190 
Topology 3375 seen in these 1 trees:
  1949 
Topology 3376 seen in these 1 trees:
  1939 
Topology 3377 seen in these 1 trees:
  3167 
Topology 3378 seen in these 1 trees:
  3111 
Topology 3379 seen in these 1 trees:
  1946 
Topology 3380 seen in these 1 trees:
  1880 
Topology 3381 seen in these 2 trees:
  1876 1879 
Topology 3382 seen in these 1 trees:
  1854 
Topology 3383 seen in these 1 trees:
  2063 
Topology 3384 seen in these 1 trees:
  2034 
Topology 3385 seen in these 1 trees:
  2046 
Topology 3386 seen in these 1 trees:
  2052 
Topology 3387 seen in these 1 trees:
  2080 
Topology 3388 seen in these 1 trees:
  2825 
Topology 3389 seen in these 1 trees:
  2881 
Topology 3390 seen in these 1 trees:
  2833 
Topology 3391 seen in these 1 trees:
  2045 
Topology 3392 seen in these 1 trees:
  2078 
Topology 3393 seen in these 1 trees:
  2044 
Topology 3394 seen in these 1 trees:
  2054 
Topology 3395 seen in these 1 trees:
  2036 
Topology 3396 seen in these 1 trees:
  2981 
Topology 3397 seen in these 1 trees:
  2959 
Topology 3398 seen in these 1 trees:
  2025 
Topology 3399 seen in these 1 trees:
  1380 
Topology 3400 seen in these 1 trees:
  2284 
Topology 3401 seen in these 1 trees:
  2009 
Topology 3402 seen in these 1 trees:
  1929 
Topology 3403 seen in these 1 trees:
  1987 
Topology 3404 seen in these 1 trees:
  1931 
Topology 3405 seen in these 1 trees:
  1919 
Topology 3406 seen in these 1 trees:
  1914 
Topology 3407 seen in these 1 trees:
  2275 
Topology 3408 seen in these 1 trees:
  2319 
Topology 3409 seen in these 1 trees:
  2071 
Topology 3410 seen in these 1 trees:
  2305 
Topology 3411 seen in these 1 trees:
  1918 
Topology 3412 seen in these 1 trees:
  415 
Topology 3413 seen in these 1 trees:
  2877 
Topology 3414 seen in these 1 trees:
  2065 
Topology 3415 seen in these 1 trees:
  2012 
Topology 3416 seen in these 1 trees:
  2020 
Topology 3417 seen in these 1 trees:
  1847 
Topology 3418 seen in these 1 trees:
  1883 
Topology 3419 seen in these 1 trees:
  1889 
Topology 3420 seen in these 1 trees:
  2239 
Topology 3421 seen in these 1 trees:
  2202 
Topology 3422 seen in these 1 trees:
  2093 
Topology 3423 seen in these 1 trees:
  1381 
Topology 3424 seen in these 1 trees:
  2242 
Topology 3425 seen in these 1 trees:
  2282 
Topology 3426 seen in these 1 trees:
  1351 
Topology 3427 seen in these 1 trees:
  2291 
Topology 3428 seen in these 1 trees:
  2228 
Topology 3429 seen in these 1 trees:
  2268 
Topology 3430 seen in these 1 trees:
  2092 
Topology 3431 seen in these 1 trees:
  1944 
Topology 3432 seen in these 1 trees:
  1922 
Topology 3433 seen in these 1 trees:
  1974 
Topology 3434 seen in these 1 trees:
  2234 
Topology 3435 seen in these 1 trees:
  2240 
Topology 3436 seen in these 1 trees:
  2047 
Topology 3437 seen in these 1 trees:
  2232 
Topology 3438 seen in these 1 trees:
  2259 
Topology 3439 seen in these 1 trees:
  2087 
Topology 3440 seen in these 1 trees:
  2098 
Topology 3441 seen in these 1 trees:
  2013 
Topology 3442 seen in these 1 trees:
  1339 
Topology 3443 seen in these 1 trees:
  2804 
Topology 3444 seen in these 1 trees:
  2858 
Topology 3445 seen in these 1 trees:
  2151 
Topology 3446 seen in these 1 trees:
  2173 
Topology 3447 seen in these 1 trees:
  2855 
Topology 3448 seen in these 1 trees:
  2873 
Topology 3449 seen in these 1 trees:
  2048 
Topology 3450 seen in these 1 trees:
  2880 
Topology 3451 seen in these 1 trees:
  2816 
Topology 3452 seen in these 1 trees:
  2827 
Topology 3453 seen in these 1 trees:
  2885 
Topology 3454 seen in these 1 trees:
  2849 
Topology 3455 seen in these 1 trees:
  2862 
Topology 3456 seen in these 1 trees:
  2875 
Topology 3457 seen in these 1 trees:
  2889 
Topology 3458 seen in these 1 trees:
  2852 
Topology 3459 seen in these 1 trees:
  2848 
Topology 3460 seen in these 1 trees:
  2805 
Topology 3461 seen in these 1 trees:
  2829 
Topology 3462 seen in these 1 trees:
  2815 
Topology 3463 seen in these 1 trees:
  2892 
Topology 3464 seen in these 1 trees:
  2844 
Topology 3465 seen in these 1 trees:
  2838 
Topology 3466 seen in these 1 trees:
  2831 
Topology 3467 seen in these 1 trees:
  2899 
Topology 3468 seen in these 1 trees:
  2806 
Topology 3469 seen in these 1 trees:
  2853 
Topology 3470 seen in these 1 trees:
  2840 
Topology 3471 seen in these 1 trees:
  2854 
Topology 3472 seen in these 1 trees:
  2876 
Topology 3473 seen in these 1 trees:
  2808 
Topology 3474 seen in these 1 trees:
  2826 
Topology 3475 seen in these 1 trees:
  3023 
Topology 3476 seen in these 1 trees:
  2057 
Topology 3477 seen in these 1 trees:
  2886 
Topology 3478 seen in these 1 trees:
  2887 
Topology 3479 seen in these 1 trees:
  2894 
Topology 3480 seen in these 1 trees:
  2871 
Topology 3481 seen in these 1 trees:
  2865 
Topology 3482 seen in these 2 trees:
  2841 2845 
Topology 3483 seen in these 1 trees:
  2884 
Topology 3484 seen in these 1 trees:
  2843 
Topology 3485 seen in these 1 trees:
  2861 
Topology 3486 seen in these 1 trees:
  2879 
Topology 3487 seen in these 1 trees:
  2851 
Topology 3488 seen in these 1 trees:
  2003 
Topology 3489 seen in these 1 trees:
  1789 
Topology 3490 seen in these 1 trees:
  1711 
Topology 3491 seen in these 1 trees:
  1793 
Topology 3492 seen in these 1 trees:
  1792 
Topology 3493 seen in these 1 trees:
  1752 
Topology 3494 seen in these 1 trees:
  1798 
Topology 3495 seen in these 1 trees:
  1764 
Topology 3496 seen in these 1 trees:
  1771 
Topology 3497 seen in these 1 trees:
  1716 
Topology 3498 seen in these 1 trees:
  1766 
Topology 3499 seen in these 1 trees:
  1701 
Topology 3500 seen in these 1 trees:
  2121 
Topology 3501 seen in these 1 trees:
  3347 
Topology 3502 seen in these 1 trees:
  1784 
Topology 3503 seen in these 1 trees:
  2029 
Topology 3504 seen in these 1 trees:
  2141 
Topology 3505 seen in these 1 trees:
  2145 
Topology 3506 seen in these 1 trees:
  2162 
Topology 3507 seen in these 1 trees:
  2140 
Topology 3508 seen in these 1 trees:
  2830 
Topology 3509 seen in these 1 trees:
  2859 
Topology 3510 seen in these 1 trees:
  2864 
Topology 3511 seen in these 1 trees:
  2896 
Topology 3512 seen in these 1 trees:
  2817 
Topology 3513 seen in these 1 trees:
  2834 
Topology 3514 seen in these 1 trees:
  2150 
Topology 3515 seen in these 1 trees:
  2109 
Topology 3516 seen in these 1 trees:
  2196 
Topology 3517 seen in these 1 trees:
  2115 
Topology 3518 seen in these 1 trees:
  2868 
Topology 3519 seen in these 1 trees:
  2863 
Topology 3520 seen in these 1 trees:
  2142 
Topology 3521 seen in these 1 trees:
  2001 
Topology 3522 seen in these 1 trees:
  2074 
Topology 3523 seen in these 1 trees:
  2111 
Topology 3524 seen in these 1 trees:
  2083 
Topology 3525 seen in these 1 trees:
  2059 
Topology 3526 seen in these 1 trees:
  2079 
Topology 3527 seen in these 1 trees:
  2836 
Topology 3528 seen in these 1 trees:
  3033 
Topology 3529 seen in these 1 trees:
  3088 
Topology 3530 seen in these 1 trees:
  3006 
Topology 3531 seen in these 1 trees:
  2195 
Topology 3532 seen in these 1 trees:
  2148 
Topology 3533 seen in these 1 trees:
  2823 
Topology 3534 seen in these 1 trees:
  2801 
Topology 3535 seen in these 1 trees:
  2017 
Topology 3536 seen in these 1 trees:
  2118 
Topology 3537 seen in these 1 trees:
  2807 
Topology 3538 seen in these 1 trees:
  2114 
Topology 3539 seen in these 1 trees:
  2126 
Topology 3540 seen in these 1 trees:
  2031 
Topology 3541 seen in these 1 trees:
  2183 
Topology 3542 seen in these 1 trees:
  2828 
Topology 3543 seen in these 1 trees:
  2821 
Topology 3544 seen in these 1 trees:
  2324 
Topology 3545 seen in these 1 trees:
  2041 
Topology 3546 seen in these 1 trees:
  1314 
Topology 3547 seen in these 1 trees:
  2218 
Topology 3548 seen in these 1 trees:
  2847 
Topology 3549 seen in these 1 trees:
  3054 
Topology 3550 seen in these 1 trees:
  2897 
Topology 3551 seen in these 1 trees:
  2890 
Topology 3552 seen in these 1 trees:
  2820 
Topology 3553 seen in these 1 trees:
  2023 
Topology 3554 seen in these 1 trees:
  2056 
Topology 3555 seen in these 1 trees:
  2320 
Topology 3556 seen in these 1 trees:
  2084 
Topology 3557 seen in these 1 trees:
  2860 
Topology 3558 seen in these 1 trees:
  2167 
Topology 3559 seen in these 1 trees:
  2177 
Topology 3560 seen in these 1 trees:
  2106 
Topology 3561 seen in these 1 trees:
  2147 
Topology 3562 seen in these 1 trees:
  2186 
Topology 3563 seen in these 1 trees:
  2131 
Topology 3564 seen in these 1 trees:
  2178 
Topology 3565 seen in these 1 trees:
  2159 
Topology 3566 seen in these 1 trees:
  2116 
Topology 3567 seen in these 1 trees:
  2137 
Topology 3568 seen in these 1 trees:
  2184 
Topology 3569 seen in these 1 trees:
  2171 
Topology 3570 seen in these 1 trees:
  2163 
Topology 3571 seen in these 1 trees:
  2122 
Topology 3572 seen in these 1 trees:
  2160 
Topology 3573 seen in these 1 trees:
  2166 
Topology 3574 seen in these 1 trees:
  2138 
Topology 3575 seen in these 1 trees:
  2128 
Topology 3576 seen in these 1 trees:
  2155 
Topology 3577 seen in these 1 trees:
  2180 
Topology 3578 seen in these 1 trees:
  2135 
Topology 3579 seen in these 1 trees:
  2168 
Topology 3580 seen in these 1 trees:
  2189 
Topology 3581 seen in these 1 trees:
  2192 
Topology 3582 seen in these 1 trees:
  2123 
Topology 3583 seen in these 1 trees:
  2175 
Topology 3584 seen in these 1 trees:
  2170 
Topology 3585 seen in these 1 trees:
  2129 
Topology 3586 seen in these 1 trees:
  2181 
Topology 3587 seen in these 1 trees:
  429 
Topology 3588 seen in these 1 trees:
  2102 
Topology 3589 seen in these 1 trees:
  2113 
Topology 3590 seen in these 1 trees:
  2190 
Topology 3591 seen in these 1 trees:
  2191 
Topology 3592 seen in these 1 trees:
  1336 
Topology 3593 seen in these 1 trees:
  2032 
Topology 3594 seen in these 1 trees:
  1357 
Topology 3595 seen in these 1 trees:
  2094 
Topology 3596 seen in these 1 trees:
  2040 
Topology 3597 seen in these 1 trees:
  2053 
Topology 3598 seen in these 1 trees:
  2819 
Topology 3599 seen in these 1 trees:
  2019 
Topology 3600 seen in these 1 trees:
  2096 
Topology 3601 seen in these 1 trees:
  2015 
Topology 3602 seen in these 1 trees:
  2082 
Topology 3603 seen in these 1 trees:
  2200 
Topology 3604 seen in these 1 trees:
  2165 
Topology 3605 seen in these 1 trees:
  2104 
Topology 3606 seen in these 1 trees:
  2132 
Topology 3607 seen in these 1 trees:
  2158 
Topology 3608 seen in these 1 trees:
  2124 
Topology 3609 seen in these 1 trees:
  2169 
Topology 3610 seen in these 1 trees:
  2193 
Topology 3611 seen in these 1 trees:
  2112 
Topology 3612 seen in these 1 trees:
  2125 
Topology 3613 seen in these 1 trees:
  2101 
Topology 3614 seen in these 1 trees:
  2198 
Topology 3615 seen in these 1 trees:
  2130 
Topology 3616 seen in these 1 trees:
  2117 
Topology 3617 seen in these 1 trees:
  2199 
Topology 3618 seen in these 1 trees:
  2813 
Topology 3619 seen in these 1 trees:
  2279 
Topology 3620 seen in these 1 trees:
  2005 
Topology 3621 seen in these 1 trees:
  1817 
Topology 3622 seen in these 1 trees:
  1812 
Topology 3623 seen in these 1 trees:
  1857 
Topology 3624 seen in these 1 trees:
  1813 
Topology 3625 seen in these 1 trees:
  1893 
Topology 3626 seen in these 1 trees:
  1875 
Topology 3627 seen in these 1 trees:
  2018 
Topology 3628 seen in these 1 trees:
  2274 
Topology 3629 seen in these 1 trees:
  1804 
Topology 3630 seen in these 1 trees:
  1347 
Topology 3631 seen in these 1 trees:
  1831 
Topology 3632 seen in these 1 trees:
  2221 
Topology 3633 seen in these 1 trees:
  1892 
Topology 3634 seen in these 1 trees:
  2067 
Topology 3635 seen in these 1 trees:
  2086 
Topology 3636 seen in these 1 trees:
  2225 
Topology 3637 seen in these 1 trees:
  2272 
Topology 3638 seen in these 1 trees:
  1392 
Topology 3639 seen in these 1 trees:
  2213 
Topology 3640 seen in these 1 trees:
  1343 
Topology 3641 seen in these 1 trees:
  2088 
Topology 3642 seen in these 1 trees:
  1340 
Topology 3643 seen in these 1 trees:
  3185 
Topology 3644 seen in these 1 trees:
  2233 
Topology 3645 seen in these 1 trees:
  2238 
Topology 3646 seen in these 1 trees:
  2300 
Topology 3647 seen in these 1 trees:
  2095 
Topology 3648 seen in these 1 trees:
  2230 
Topology 3649 seen in these 1 trees:
  2258 
Topology 3650 seen in these 1 trees:
  2205 
Topology 3651 seen in these 1 trees:
  2283 
Topology 3652 seen in these 1 trees:
  2289 
Topology 3653 seen in these 1 trees:
  2211 
Topology 3654 seen in these 1 trees:
  1887 
Topology 3655 seen in these 1 trees:
  1358 
Topology 3656 seen in these 1 trees:
  1871 
Topology 3657 seen in these 1 trees:
  1806 
Topology 3658 seen in these 1 trees:
  2281 
Topology 3659 seen in these 1 trees:
  2270 
Topology 3660 seen in these 1 trees:
  2261 
Topology 3661 seen in these 1 trees:
  2223 
Topology 3662 seen in these 1 trees:
  2209 
Topology 3663 seen in these 1 trees:
  2099 
Topology 3664 seen in these 1 trees:
  1382 
Topology 3665 seen in these 1 trees:
  1364 
Topology 3666 seen in these 1 trees:
  1374 
Topology 3667 seen in these 1 trees:
  2294 
Topology 3668 seen in these 1 trees:
  2037 
Topology 3669 seen in these 1 trees:
  2217 
Topology 3670 seen in these 1 trees:
  1844 
Topology 3671 seen in these 1 trees:
  2245 
Topology 3672 seen in these 1 trees:
  2248 
Topology 3673 seen in these 1 trees:
  2161 
Topology 3674 seen in these 1 trees:
  1853 
Topology 3675 seen in these 1 trees:
  1872 
Topology 3676 seen in these 1 trees:
  2061 
Topology 3677 seen in these 1 trees:
  2066 
Topology 3678 seen in these 1 trees:
  1367 
Topology 3679 seen in these 1 trees:
  2072 
Topology 3680 seen in these 1 trees:
  1354 
Topology 3681 seen in these 1 trees:
  2039 

Topologies sorted by sample frequency:
            topology            frequency
                3482                    2
                3381                    2
                2891                    2
                2684                    2
                2411                    2
                2399                    2
                2387                    2
                2378                    2
                2315                    2
                1862                    2
                1704                    2
                1591                    2
                1156                    2
                1149                    2
                 837                    2
                 578                    2
                 228                    2
                  92                    2
                  86                    2
                3681                    1
                3680                    1
                3679                    1
                3678                    1
                3677                    1
                3676                    1
                3675                    1
                3674                    1
                3673                    1
                3672                    1
                3671                    1
                3670                    1
                3669                    1
                3668                    1
                3667                    1
                3666                    1
                3665                    1
                3664                    1
                3663                    1
                3662                    1
                3661                    1
                3660                    1
                3659                    1
                3658                    1
                3657                    1
                3656                    1
                3655                    1
                3654                    1
                3653                    1
                3652                    1
                3651                    1
                3650                    1
                3649                    1
                3648                    1
                3647                    1
                3646                    1
                3645                    1
                3644                    1
                3643                    1
                3642                    1
                3641                    1
                3640                    1
                3639                    1
                3638                    1
                3637                    1
                3636                    1
                3635                    1
                3634                    1
                3633                    1
                3632                    1
                3631                    1
                3630                    1
                3629                    1
                3628                    1
                3627                    1
                3626                    1
                3625                    1
                3624                    1
                3623                    1
                3622                    1
                3621                    1
                3620                    1
                3619                    1
                3618                    1
                3617                    1
                3616                    1
                3615                    1
                3614                    1
                3613                    1
                3612                    1
                3611                    1
                3610                    1
                3609                    1
                3608                    1
                3607                    1
                3606                    1
                3605                    1
                3604                    1
                3603                    1
                3602                    1
                3601                    1
                3600                    1
                3599                    1
                3598                    1
                3597                    1
                3596                    1
                3595                    1
                3594                    1
                3593                    1
                3592                    1
                3591                    1
                3590                    1
                3589                    1
                3588                    1
                3587                    1
                3586                    1
                3585                    1
                3584                    1
                3583                    1
                3582                    1
                3581                    1
                3580                    1
                3579                    1
                3578                    1
                3577                    1
                3576                    1
                3575                    1
                3574                    1
                3573                    1
                3572                    1
                3571                    1
                3570                    1
                3569                    1
                3568                    1
                3567                    1
                3566                    1
                3565                    1
                3564                    1
                3563                    1
                3562                    1
                3561                    1
                3560                    1
                3559                    1
                3558                    1
                3557                    1
                3556                    1
                3555                    1
                3554                    1
                3553                    1
                3552                    1
                3551                    1
                3550                    1
                3549                    1
                3548                    1
                3547                    1
                3546                    1
                3545                    1
                3544                    1
                3543                    1
                3542                    1
                3541                    1
                3540                    1
                3539                    1
                3538                    1
                3537                    1
                3536                    1
                3535                    1
                3534                    1
                3533                    1
                3532                    1
                3531                    1
                3530                    1
                3529                    1
                3528                    1
                3527                    1
                3526                    1
                3525                    1
                3524                    1
                3523                    1
                3522                    1
                3521                    1
                3520                    1
                3519                    1
                3518                    1
                3517                    1
                3516                    1
                3515                    1
                3514                    1
                3513                    1
                3512                    1
                3511                    1
                3510                    1
                3509                    1
                3508                    1
                3507                    1
                3506                    1
                3505                    1
                3504                    1
                3503                    1
                3502                    1
                3501                    1
                3500                    1
                3499                    1
                3498                    1
                3497                    1
                3496                    1
                3495                    1
                3494                    1
                3493                    1
                3492                    1
                3491                    1
                3490                    1
                3489                    1
                3488                    1
                3487                    1
                3486                    1
                3485                    1
                3484                    1
                3483                    1
                3481                    1
                3480                    1
                3479                    1
                3478                    1
                3477                    1
                3476                    1
                3475                    1
                3474                    1
                3473                    1
                3472                    1
                3471                    1
                3470                    1
                3469                    1
                3468                    1
                3467                    1
                3466                    1
                3465                    1
                3464                    1
                3463                    1
                3462                    1
                3461                    1
                3460                    1
                3459                    1
                3458                    1
                3457                    1
                3456                    1
                3455                    1
                3454                    1
                3453                    1
                3452                    1
                3451                    1
                3450                    1
                3449                    1
                3448                    1
                3447                    1
                3446                    1
                3445                    1
                3444                    1
                3443                    1
                3442                    1
                3441                    1
                3440                    1
                3439                    1
                3438                    1
                3437                    1
                3436                    1
                3435                    1
                3434                    1
                3433                    1
                3432                    1
                3431                    1
                3430                    1
                3429                    1
                3428                    1
                3427                    1
                3426                    1
                3425                    1
                3424                    1
                3423                    1
                3422                    1
                3421                    1
                3420                    1
                3419                    1
                3418                    1
                3417                    1
                3416                    1
                3415                    1
                3414                    1
                3413                    1
                3412                    1
                3411                    1
                3410                    1
                3409                    1
                3408                    1
                3407                    1
                3406                    1
                3405                    1
                3404                    1
                3403                    1
                3402                    1
                3401                    1
                3400                    1
                3399                    1
                3398                    1
                3397                    1
                3396                    1
                3395                    1
                3394                    1
                3393                    1
                3392                    1
                3391                    1
                3390                    1
                3389                    1
                3388                    1
                3387                    1
                3386                    1
                3385                    1
                3384                    1
                3383                    1
                3382                    1
                3380                    1
                3379                    1
                3378                    1
                3377                    1
                3376                    1
                3375                    1
                3374                    1
                3373                    1
                3372                    1
                3371                    1
                3370                    1
                3369                    1
                3368                    1
                3367                    1
                3366                    1
                3365                    1
                3364                    1
                3363                    1
                3362                    1
                3361                    1
                3360                    1
                3359                    1
                3358                    1
                3357                    1
                3356                    1
                3355                    1
                3354                    1
                3353                    1
                3352                    1
                3351                    1
                3350                    1
                3349                    1
                3348                    1
                3347                    1
                3346                    1
                3345                    1
                3344                    1
                3343                    1
                3342                    1
                3341                    1
                3340                    1
                3339                    1
                3338                    1
                3337                    1
                3336                    1
                3335                    1
                3334                    1
                3333                    1
                3332                    1
                3331                    1
                3330                    1
                3329                    1
                3328                    1
                3327                    1
                3326                    1
                3325                    1
                3324                    1
                3323                    1
                3322                    1
                3321                    1
                3320                    1
                3319                    1
                3318                    1
                3317                    1
                3316                    1
                3315                    1
                3314                    1
                3313                    1
                3312                    1
                3311                    1
                3310                    1
                3309                    1
                3308                    1
                3307                    1
                3306                    1
                3305                    1
                3304                    1
                3303                    1
                3302                    1
                3301                    1
                3300                    1
                3299                    1
                3298                    1
                3297                    1
                3296                    1
                3295                    1
                3294                    1
                3293                    1
                3292                    1
                3291                    1
                3290                    1
                3289                    1
                3288                    1
                3287                    1
                3286                    1
                3285                    1
                3284                    1
                3283                    1
                3282                    1
                3281                    1
                3280                    1
                3279                    1
                3278                    1
                3277                    1
                3276                    1
                3275                    1
                3274                    1
                3273                    1
                3272                    1
                3271                    1
                3270                    1
                3269                    1
                3268                    1
                3267                    1
                3266                    1
                3265                    1
                3264                    1
                3263                    1
                3262                    1
                3261                    1
                3260                    1
                3259                    1
                3258                    1
                3257                    1
                3256                    1
                3255                    1
                3254                    1
                3253                    1
                3252                    1
                3251                    1
                3250                    1
                3249                    1
                3248                    1
                3247                    1
                3246                    1
                3245                    1
                3244                    1
                3243                    1
                3242                    1
                3241                    1
                3240                    1
                3239                    1
                3238                    1
                3237                    1
                3236                    1
                3235                    1
                3234                    1
                3233                    1
                3232                    1
                3231                    1
                3230                    1
                3229                    1
                3228                    1
                3227                    1
                3226                    1
                3225                    1
                3224                    1
                3223                    1
                3222                    1
                3221                    1
                3220                    1
                3219                    1
                3218                    1
                3217                    1
                3216                    1
                3215                    1
                3214                    1
                3213                    1
                3212                    1
                3211                    1
                3210                    1
                3209                    1
                3208                    1
                3207                    1
                3206                    1
                3205                    1
                3204                    1
                3203                    1
                3202                    1
                3201                    1
                3200                    1
                3199                    1
                3198                    1
                3197                    1
                3196                    1
                3195                    1
                3194                    1
                3193                    1
                3192                    1
                3191                    1
                3190                    1
                3189                    1
                3188                    1
                3187                    1
                3186                    1
                3185                    1
                3184                    1
                3183                    1
                3182                    1
                3181                    1
                3180                    1
                3179                    1
                3178                    1
                3177                    1
                3176                    1
                3175                    1
                3174                    1
                3173                    1
                3172                    1
                3171                    1
                3170                    1
                3169                    1
                3168                    1
                3167                    1
                3166                    1
                3165                    1
                3164                    1
                3163                    1
                3162                    1
                3161                    1
                3160                    1
                3159                    1
                3158                    1
                3157                    1
                3156                    1
                3155                    1
                3154                    1
                3153                    1
                3152                    1
                3151                    1
                3150                    1
                3149                    1
                3148                    1
                3147                    1
                3146                    1
                3145                    1
                3144                    1
                3143                    1
                3142                    1
                3141                    1
                3140                    1
                3139                    1
                3138                    1
                3137                    1
                3136                    1
                3135                    1
                3134                    1
                3133                    1
                3132                    1
                3131                    1
                3130                    1
                3129                    1
                3128                    1
                3127                    1
                3126                    1
                3125                    1
                3124                    1
                3123                    1
                3122                    1
                3121                    1
                3120                    1
                3119                    1
                3118                    1
                3117                    1
                3116                    1
                3115                    1
                3114                    1
                3113                    1
                3112                    1
                3111                    1
                3110                    1
                3109                    1
                3108                    1
                3107                    1
                3106                    1
                3105                    1
                3104                    1
                3103                    1
                3102                    1
                3101                    1
                3100                    1
                3099                    1
                3098                    1
                3097                    1
                3096                    1
                3095                    1
                3094                    1
                3093                    1
                3092                    1
                3091                    1
                3090                    1
                3089                    1
                3088                    1
                3087                    1
                3086                    1
                3085                    1
                3084                    1
                3083                    1
                3082                    1
                3081                    1
                3080                    1
                3079                    1
                3078                    1
                3077                    1
                3076                    1
                3075                    1
                3074                    1
                3073                    1
                3072                    1
                3071                    1
                3070                    1
                3069                    1
                3068                    1
                3067                    1
                3066                    1
                3065                    1
                3064                    1
                3063                    1
                3062                    1
                3061                    1
                3060                    1
                3059                    1
                3058                    1
                3057                    1
                3056                    1
                3055                    1
                3054                    1
                3053                    1
                3052                    1
                3051                    1
                3050                    1
                3049                    1
                3048                    1
                3047                    1
                3046                    1
                3045                    1
                3044                    1
                3043                    1
                3042                    1
                3041                    1
                3040                    1
                3039                    1
                3038                    1
                3037                    1
                3036                    1
                3035                    1
                3034                    1
                3033                    1
                3032                    1
                3031                    1
                3030                    1
                3029                    1
                3028                    1
                3027                    1
                3026                    1
                3025                    1
                3024                    1
                3023                    1
                3022                    1
                3021                    1
                3020                    1
                3019                    1
                3018                    1
                3017                    1
                3016                    1
                3015                    1
                3014                    1
                3013                    1
                3012                    1
                3011                    1
                3010                    1
                3009                    1
                3008                    1
                3007                    1
                3006                    1
                3005                    1
                3004                    1
                3003                    1
                3002                    1
                3001                    1
                3000                    1
                2999                    1
                2998                    1
                2997                    1
                2996                    1
                2995                    1
                2994                    1
                2993                    1
                2992                    1
                2991                    1
                2990                    1
                2989                    1
                2988                    1
                2987                    1
                2986                    1
                2985                    1
                2984                    1
                2983                    1
                2982                    1
                2981                    1
                2980                    1
                2979                    1
                2978                    1
                2977                    1
                2976                    1
                2975                    1
                2974                    1
                2973                    1
                2972                    1
                2971                    1
                2970                    1
                2969                    1
                2968                    1
                2967                    1
                2966                    1
                2965                    1
                2964                    1
                2963                    1
                2962                    1
                2961                    1
                2960                    1
                2959                    1
                2958                    1
                2957                    1
                2956                    1
                2955                    1
                2954                    1
                2953                    1
                2952                    1
                2951                    1
                2950                    1
                2949                    1
                2948                    1
                2947                    1
                2946                    1
                2945                    1
                2944                    1
                2943                    1
                2942                    1
                2941                    1
                2940                    1
                2939                    1
                2938                    1
                2937                    1
                2936                    1
                2935                    1
                2934                    1
                2933                    1
                2932                    1
                2931                    1
                2930                    1
                2929                    1
                2928                    1
                2927                    1
                2926                    1
                2925                    1
                2924                    1
                2923                    1
                2922                    1
                2921                    1
                2920                    1
                2919                    1
                2918                    1
                2917                    1
                2916                    1
                2915                    1
                2914                    1
                2913                    1
                2912                    1
                2911                    1
                2910                    1
                2909                    1
                2908                    1
                2907                    1
                2906                    1
                2905                    1
                2904                    1
                2903                    1
                2902                    1
                2901                    1
                2900                    1
                2899                    1
                2898                    1
                2897                    1
                2896                    1
                2895                    1
                2894                    1
                2893                    1
                2892                    1
                2890                    1
                2889                    1
                2888                    1
                2887                    1
                2886                    1
                2885                    1
                2884                    1
                2883                    1
                2882                    1
                2881                    1
                2880                    1
                2879                    1
                2878                    1
                2877                    1
                2876                    1
                2875                    1
                2874                    1
                2873                    1
                2872                    1
                2871                    1
                2870                    1
                2869                    1
                2868                    1
                2867                    1
                2866                    1
                2865                    1
                2864                    1
                2863                    1
                2862                    1
                2861                    1
                2860                    1
                2859                    1
                2858                    1
                2857                    1
                2856                    1
                2855                    1
                2854                    1
                2853                    1
                2852                    1
                2851                    1
                2850                    1
                2849                    1
                2848                    1
                2847                    1
                2846                    1
                2845                    1
                2844                    1
                2843                    1
                2842                    1
                2841                    1
                2840                    1
                2839                    1
                2838                    1
                2837                    1
                2836                    1
                2835                    1
                2834                    1
                2833                    1
                2832                    1
                2831                    1
                2830                    1
                2829                    1
                2828                    1
                2827                    1
                2826                    1
                2825                    1
                2824                    1
                2823                    1
                2822                    1
                2821                    1
                2820                    1
                2819                    1
                2818                    1
                2817                    1
                2816                    1
                2815                    1
                2814                    1
                2813                    1
                2812                    1
                2811                    1
                2810                    1
                2809                    1
                2808                    1
                2807                    1
                2806                    1
                2805                    1
                2804                    1
                2803                    1
                2802                    1
                2801                    1
                2800                    1
                2799                    1
                2798                    1
                2797                    1
                2796                    1
                2795                    1
                2794                    1
                2793                    1
                2792                    1
                2791                    1
                2790                    1
                2789                    1
                2788                    1
                2787                    1
                2786                    1
                2785                    1
                2784                    1
                2783                    1
                2782                    1
                2781                    1
                2780                    1
                2779                    1
                2778                    1
                2777                    1
                2776                    1
                2775                    1
                2774                    1
                2773                    1
                2772                    1
                2771                    1
                2770                    1
                2769                    1
                2768                    1
                2767                    1
                2766                    1
                2765                    1
                2764                    1
                2763                    1
                2762                    1
                2761                    1
                2760                    1
                2759                    1
                2758                    1
                2757                    1
                2756                    1
                2755                    1
                2754                    1
                2753                    1
                2752                    1
                2751                    1
                2750                    1
                2749                    1
                2748                    1
                2747                    1
                2746                    1
                2745                    1
                2744                    1
                2743                    1
                2742                    1
                2741                    1
                2740                    1
                2739                    1
                2738                    1
                2737                    1
                2736                    1
                2735                    1
                2734                    1
                2733                    1
                2732                    1
                2731                    1
                2730                    1
                2729                    1
                2728                    1
                2727                    1
                2726                    1
                2725                    1
                2724                    1
                2723                    1
                2722                    1
                2721                    1
                2720                    1
                2719                    1
                2718                    1
                2717                    1
                2716                    1
                2715                    1
                2714                    1
                2713                    1
                2712                    1
                2711                    1
                2710                    1
                2709                    1
                2708                    1
                2707                    1
                2706                    1
                2705                    1
                2704                    1
                2703                    1
                2702                    1
                2701                    1
                2700                    1
                2699                    1
                2698                    1
                2697                    1
                2696                    1
                2695                    1
                2694                    1
                2693                    1
                2692                    1
                2691                    1
                2690                    1
                2689                    1
                2688                    1
                2687                    1
                2686                    1
                2685                    1
                2683                    1
                2682                    1
                2681                    1
                2680                    1
                2679                    1
                2678                    1
                2677                    1
                2676                    1
                2675                    1
                2674                    1
                2673                    1
                2672                    1
                2671                    1
                2670                    1
                2669                    1
                2668                    1
                2667                    1
                2666                    1
                2665                    1
                2664                    1
                2663                    1
                2662                    1
                2661                    1
                2660                    1
                2659                    1
                2658                    1
                2657                    1
                2656                    1
                2655                    1
                2654                    1
                2653                    1
                2652                    1
                2651                    1
                2650                    1
                2649                    1
                2648                    1
                2647                    1
                2646                    1
                2645                    1
                2644                    1
                2643                    1
                2642                    1
                2641                    1
                2640                    1
                2639                    1
                2638                    1
                2637                    1
                2636                    1
                2635                    1
                2634                    1
                2633                    1
                2632                    1
                2631                    1
                2630                    1
                2629                    1
                2628                    1
                2627                    1
                2626                    1
                2625                    1
                2624                    1
                2623                    1
                2622                    1
                2621                    1
                2620                    1
                2619                    1
                2618                    1
                2617                    1
                2616                    1
                2615                    1
                2614                    1
                2613                    1
                2612                    1
                2611                    1
                2610                    1
                2609                    1
                2608                    1
                2607                    1
                2606                    1
                2605                    1
                2604                    1
                2603                    1
                2602                    1
                2601                    1
                2600                    1
                2599                    1
                2598                    1
                2597                    1
                2596                    1
                2595                    1
                2594                    1
                2593                    1
                2592                    1
                2591                    1
                2590                    1
                2589                    1
                2588                    1
                2587                    1
                2586                    1
                2585                    1
                2584                    1
                2583                    1
                2582                    1
                2581                    1
                2580                    1
                2579                    1
                2578                    1
                2577                    1
                2576                    1
                2575                    1
                2574                    1
                2573                    1
                2572                    1
                2571                    1
                2570                    1
                2569                    1
                2568                    1
                2567                    1
                2566                    1
                2565                    1
                2564                    1
                2563                    1
                2562                    1
                2561                    1
                2560                    1
                2559                    1
                2558                    1
                2557                    1
                2556                    1
                2555                    1
                2554                    1
                2553                    1
                2552                    1
                2551                    1
                2550                    1
                2549                    1
                2548                    1
                2547                    1
                2546                    1
                2545                    1
                2544                    1
                2543                    1
                2542                    1
                2541                    1
                2540                    1
                2539                    1
                2538                    1
                2537                    1
                2536                    1
                2535                    1
                2534                    1
                2533                    1
                2532                    1
                2531                    1
                2530                    1
                2529                    1
                2528                    1
                2527                    1
                2526                    1
                2525                    1
                2524                    1
                2523                    1
                2522                    1
                2521                    1
                2520                    1
                2519                    1
                2518                    1
                2517                    1
                2516                    1
                2515                    1
                2514                    1
                2513                    1
                2512                    1
                2511                    1
                2510                    1
                2509                    1
                2508                    1
                2507                    1
                2506                    1
                2505                    1
                2504                    1
                2503                    1
                2502                    1
                2501                    1
                2500                    1
                2499                    1
                2498                    1
                2497                    1
                2496                    1
                2495                    1
                2494                    1
                2493                    1
                2492                    1
                2491                    1
                2490                    1
                2489                    1
                2488                    1
                2487                    1
                2486                    1
                2485                    1
                2484                    1
                2483                    1
                2482                    1
                2481                    1
                2480                    1
                2479                    1
                2478                    1
                2477                    1
                2476                    1
                2475                    1
                2474                    1
                2473                    1
                2472                    1
                2471                    1
                2470                    1
                2469                    1
                2468                    1
                2467                    1
                2466                    1
                2465                    1
                2464                    1
                2463                    1
                2462                    1
                2461                    1
                2460                    1
                2459                    1
                2458                    1
                2457                    1
                2456                    1
                2455                    1
                2454                    1
                2453                    1
                2452                    1
                2451                    1
                2450                    1
                2449                    1
                2448                    1
                2447                    1
                2446                    1
                2445                    1
                2444                    1
                2443                    1
                2442                    1
                2441                    1
                2440                    1
                2439                    1
                2438                    1
                2437                    1
                2436                    1
                2435                    1
                2434                    1
                2433                    1
                2432                    1
                2431                    1
                2430                    1
                2429                    1
                2428                    1
                2427                    1
                2426                    1
                2425                    1
                2424                    1
                2423                    1
                2422                    1
                2421                    1
                2420                    1
                2419                    1
                2418                    1
                2417                    1
                2416                    1
                2415                    1
                2414                    1
                2413                    1
                2412                    1
                2410                    1
                2409                    1
                2408                    1
                2407                    1
                2406                    1
                2405                    1
                2404                    1
                2403                    1
                2402                    1
                2401                    1
                2400                    1
                2398                    1
                2397                    1
                2396                    1
                2395                    1
                2394                    1
                2393                    1
                2392                    1
                2391                    1
                2390                    1
                2389                    1
                2388                    1
                2386                    1
                2385                    1
                2384                    1
                2383                    1
                2382                    1
                2381                    1
                2380                    1
                2379                    1
                2377                    1
                2376                    1
                2375                    1
                2374                    1
                2373                    1
                2372                    1
                2371                    1
                2370                    1
                2369                    1
                2368                    1
                2367                    1
                2366                    1
                2365                    1
                2364                    1
                2363                    1
                2362                    1
                2361                    1
                2360                    1
                2359                    1
                2358                    1
                2357                    1
                2356                    1
                2355                    1
                2354                    1
                2353                    1
                2352                    1
                2351                    1
                2350                    1
                2349                    1
                2348                    1
                2347                    1
                2346                    1
                2345                    1
                2344                    1
                2343                    1
                2342                    1
                2341                    1
                2340                    1
                2339                    1
                2338                    1
                2337                    1
                2336                    1
                2335                    1
                2334                    1
                2333                    1
                2332                    1
                2331                    1
                2330                    1
                2329                    1
                2328                    1
                2327                    1
                2326                    1
                2325                    1
                2324                    1
                2323                    1
                2322                    1
                2321                    1
                2320                    1
                2319                    1
                2318                    1
                2317                    1
                2316                    1
                2314                    1
                2313                    1
                2312                    1
                2311                    1
                2310                    1
                2309                    1
                2308                    1
                2307                    1
                2306                    1
                2305                    1
                2304                    1
                2303                    1
                2302                    1
                2301                    1
                2300                    1
                2299                    1
                2298                    1
                2297                    1
                2296                    1
                2295                    1
                2294                    1
                2293                    1
                2292                    1
                2291                    1
                2290                    1
                2289                    1
                2288                    1
                2287                    1
                2286                    1
                2285                    1
                2284                    1
                2283                    1
                2282                    1
                2281                    1
                2280                    1
                2279                    1
                2278                    1
                2277                    1
                2276                    1
                2275                    1
                2274                    1
                2273                    1
                2272                    1
                2271                    1
                2270                    1
                2269                    1
                2268                    1
                2267                    1
                2266                    1
                2265                    1
                2264                    1
                2263                    1
                2262                    1
                2261                    1
                2260                    1
                2259                    1
                2258                    1
                2257                    1
                2256                    1
                2255                    1
                2254                    1
                2253                    1
                2252                    1
                2251                    1
                2250                    1
                2249                    1
                2248                    1
                2247                    1
                2246                    1
                2245                    1
                2244                    1
                2243                    1
                2242                    1
                2241                    1
                2240                    1
                2239                    1
                2238                    1
                2237                    1
                2236                    1
                2235                    1
                2234                    1
                2233                    1
                2232                    1
                2231                    1
                2230                    1
                2229                    1
                2228                    1
                2227                    1
                2226                    1
                2225                    1
                2224                    1
                2223                    1
                2222                    1
                2221                    1
                2220                    1
                2219                    1
                2218                    1
                2217                    1
                2216                    1
                2215                    1
                2214                    1
                2213                    1
                2212                    1
                2211                    1
                2210                    1
                2209                    1
                2208                    1
                2207                    1
                2206                    1
                2205                    1
                2204                    1
                2203                    1
                2202                    1
                2201                    1
                2200                    1
                2199                    1
                2198                    1
                2197                    1
                2196                    1
                2195                    1
                2194                    1
                2193                    1
                2192                    1
                2191                    1
                2190                    1
                2189                    1
                2188                    1
                2187                    1
                2186                    1
                2185                    1
                2184                    1
                2183                    1
                2182                    1
                2181                    1
                2180                    1
                2179                    1
                2178                    1
                2177                    1
                2176                    1
                2175                    1
                2174                    1
                2173                    1
                2172                    1
                2171                    1
                2170                    1
                2169                    1
                2168                    1
                2167                    1
                2166                    1
                2165                    1
                2164                    1
                2163                    1
                2162                    1
                2161                    1
                2160                    1
                2159                    1
                2158                    1
                2157                    1
                2156                    1
                2155                    1
                2154                    1
                2153                    1
                2152                    1
                2151                    1
                2150                    1
                2149                    1
                2148                    1
                2147                    1
                2146                    1
                2145                    1
                2144                    1
                2143                    1
                2142                    1
                2141                    1
                2140                    1
                2139                    1
                2138                    1
                2137                    1
                2136                    1
                2135                    1
                2134                    1
                2133                    1
                2132                    1
                2131                    1
                2130                    1
                2129                    1
                2128                    1
                2127                    1
                2126                    1
                2125                    1
                2124                    1
                2123                    1
                2122                    1
                2121                    1
                2120                    1
                2119                    1
                2118                    1
                2117                    1
                2116                    1
                2115                    1
                2114                    1
                2113                    1
                2112                    1
                2111                    1
                2110                    1
                2109                    1
                2108                    1
                2107                    1
                2106                    1
                2105                    1
                2104                    1
                2103                    1
                2102                    1
                2101                    1
                2100                    1
                2099                    1
                2098                    1
                2097                    1
                2096                    1
                2095                    1
                2094                    1
                2093                    1
                2092                    1
                2091                    1
                2090                    1
                2089                    1
                2088                    1
                2087                    1
                2086                    1
                2085                    1
                2084                    1
                2083                    1
                2082                    1
                2081                    1
                2080                    1
                2079                    1
                2078                    1
                2077                    1
                2076                    1
                2075                    1
                2074                    1
                2073                    1
                2072                    1
                2071                    1
                2070                    1
                2069                    1
                2068                    1
                2067                    1
                2066                    1
                2065                    1
                2064                    1
                2063                    1
                2062                    1
                2061                    1
                2060                    1
                2059                    1
                2058                    1
                2057                    1
                2056                    1
                2055                    1
                2054                    1
                2053                    1
                2052                    1
                2051                    1
                2050                    1
                2049                    1
                2048                    1
                2047                    1
                2046                    1
                2045                    1
                2044                    1
                2043                    1
                2042                    1
                2041                    1
                2040                    1
                2039                    1
                2038                    1
                2037                    1
                2036                    1
                2035                    1
                2034                    1
                2033                    1
                2032                    1
                2031                    1
                2030                    1
                2029                    1
                2028                    1
                2027                    1
                2026                    1
                2025                    1
                2024                    1
                2023                    1
                2022                    1
                2021                    1
                2020                    1
                2019                    1
                2018                    1
                2017                    1
                2016                    1
                2015                    1
                2014                    1
                2013                    1
                2012                    1
                2011                    1
                2010                    1
                2009                    1
                2008                    1
                2007                    1
                2006                    1
                2005                    1
                2004                    1
                2003                    1
                2002                    1
                2001                    1
                2000                    1
                1999                    1
                1998                    1
                1997                    1
                1996                    1
                1995                    1
                1994                    1
                1993                    1
                1992                    1
                1991                    1
                1990                    1
                1989                    1
                1988                    1
                1987                    1
                1986                    1
                1985                    1
                1984                    1
                1983                    1
                1982                    1
                1981                    1
                1980                    1
                1979                    1
                1978                    1
                1977                    1
                1976                    1
                1975                    1
                1974                    1
                1973                    1
                1972                    1
                1971                    1
                1970                    1
                1969                    1
                1968                    1
                1967                    1
                1966                    1
                1965                    1
                1964                    1
                1963                    1
                1962                    1
                1961                    1
                1960                    1
                1959                    1
                1958                    1
                1957                    1
                1956                    1
                1955                    1
                1954                    1
                1953                    1
                1952                    1
                1951                    1
                1950                    1
                1949                    1
                1948                    1
                1947                    1
                1946                    1
                1945                    1
                1944                    1
                1943                    1
                1942                    1
                1941                    1
                1940                    1
                1939                    1
                1938                    1
                1937                    1
                1936                    1
                1935                    1
                1934                    1
                1933                    1
                1932                    1
                1931                    1
                1930                    1
                1929                    1
                1928                    1
                1927                    1
                1926                    1
                1925                    1
                1924                    1
                1923                    1
                1922                    1
                1921                    1
                1920                    1
                1919                    1
                1918                    1
                1917                    1
                1916                    1
                1915                    1
                1914                    1
                1913                    1
                1912                    1
                1911                    1
                1910                    1
                1909                    1
                1908                    1
                1907                    1
                1906                    1
                1905                    1
                1904                    1
                1903                    1
                1902                    1
                1901                    1
                1900                    1
                1899                    1
                1898                    1
                1897                    1
                1896                    1
                1895                    1
                1894                    1
                1893                    1
                1892                    1
                1891                    1
                1890                    1
                1889                    1
                1888                    1
                1887                    1
                1886                    1
                1885                    1
                1884                    1
                1883                    1
                1882                    1
                1881                    1
                1880                    1
                1879                    1
                1878                    1
                1877                    1
                1876                    1
                1875                    1
                1874                    1
                1873                    1
                1872                    1
                1871                    1
                1870                    1
                1869                    1
                1868                    1
                1867                    1
                1866                    1
                1865                    1
                1864                    1
                1863                    1
                1861                    1
                1860                    1
                1859                    1
                1858                    1
                1857                    1
                1856                    1
                1855                    1
                1854                    1
                1853                    1
                1852                    1
                1851                    1
                1850                    1
                1849                    1
                1848                    1
                1847                    1
                1846                    1
                1845                    1
                1844                    1
                1843                    1
                1842                    1
                1841                    1
                1840                    1
                1839                    1
                1838                    1
                1837                    1
                1836                    1
                1835                    1
                1834                    1
                1833                    1
                1832                    1
                1831                    1
                1830                    1
                1829                    1
                1828                    1
                1827                    1
                1826                    1
                1825                    1
                1824                    1
                1823                    1
                1822                    1
                1821                    1
                1820                    1
                1819                    1
                1818                    1
                1817                    1
                1816                    1
                1815                    1
                1814                    1
                1813                    1
                1812                    1
                1811                    1
                1810                    1
                1809                    1
                1808                    1
                1807                    1
                1806                    1
                1805                    1
                1804                    1
                1803                    1
                1802                    1
                1801                    1
                1800                    1
                1799                    1
                1798                    1
                1797                    1
                1796                    1
                1795                    1
                1794                    1
                1793                    1
                1792                    1
                1791                    1
                1790                    1
                1789                    1
                1788                    1
                1787                    1
                1786                    1
                1785                    1
                1784                    1
                1783                    1
                1782                    1
                1781                    1
                1780                    1
                1779                    1
                1778                    1
                1777                    1
                1776                    1
                1775                    1
                1774                    1
                1773                    1
                1772                    1
                1771                    1
                1770                    1
                1769                    1
                1768                    1
                1767                    1
                1766                    1
                1765                    1
                1764                    1
                1763                    1
                1762                    1
                1761                    1
                1760                    1
                1759                    1
                1758                    1
                1757                    1
                1756                    1
                1755                    1
                1754                    1
                1753                    1
                1752                    1
                1751                    1
                1750                    1
                1749                    1
                1748                    1
                1747                    1
                1746                    1
                1745                    1
                1744                    1
                1743                    1
                1742                    1
                1741                    1
                1740                    1
                1739                    1
                1738                    1
                1737                    1
                1736                    1
                1735                    1
                1734                    1
                1733                    1
                1732                    1
                1731                    1
                1730                    1
                1729                    1
                1728                    1
                1727                    1
                1726                    1
                1725                    1
                1724                    1
                1723                    1
                1722                    1
                1721                    1
                1720                    1
                1719                    1
                1718                    1
                1717                    1
                1716                    1
                1715                    1
                1714                    1
                1713                    1
                1712                    1
                1711                    1
                1710                    1
                1709                    1
                1708                    1
                1707                    1
                1706                    1
                1705                    1
                1703                    1
                1702                    1
                1701                    1
                1700                    1
                1699                    1
                1698                    1
                1697                    1
                1696                    1
                1695                    1
                1694                    1
                1693                    1
                1692                    1
                1691                    1
                1690                    1
                1689                    1
                1688                    1
                1687                    1
                1686                    1
                1685                    1
                1684                    1
                1683                    1
                1682                    1
                1681                    1
                1680                    1
                1679                    1
                1678                    1
                1677                    1
                1676                    1
                1675                    1
                1674                    1
                1673                    1
                1672                    1
                1671                    1
                1670                    1
                1669                    1
                1668                    1
                1667                    1
                1666                    1
                1665                    1
                1664                    1
                1663                    1
                1662                    1
                1661                    1
                1660                    1
                1659                    1
                1658                    1
                1657                    1
                1656                    1
                1655                    1
                1654                    1
                1653                    1
                1652                    1
                1651                    1
                1650                    1
                1649                    1
                1648                    1
                1647                    1
                1646                    1
                1645                    1
                1644                    1
                1643                    1
                1642                    1
                1641                    1
                1640                    1
                1639                    1
                1638                    1
                1637                    1
                1636                    1
                1635                    1
                1634                    1
                1633                    1
                1632                    1
                1631                    1
                1630                    1
                1629                    1
                1628                    1
                1627                    1
                1626                    1
                1625                    1
                1624                    1
                1623                    1
                1622                    1
                1621                    1
                1620                    1
                1619                    1
                1618                    1
                1617                    1
                1616                    1
                1615                    1
                1614                    1
                1613                    1
                1612                    1
                1611                    1
                1610                    1
                1609                    1
                1608                    1
                1607                    1
                1606                    1
                1605                    1
                1604                    1
                1603                    1
                1602                    1
                1601                    1
                1600                    1
                1599                    1
                1598                    1
                1597                    1
                1596                    1
                1595                    1
                1594                    1
                1593                    1
                1592                    1
                1590                    1
                1589                    1
                1588                    1
                1587                    1
                1586                    1
                1585                    1
                1584                    1
                1583                    1
                1582                    1
                1581                    1
                1580                    1
                1579                    1
                1578                    1
                1577                    1
                1576                    1
                1575                    1
                1574                    1
                1573                    1
                1572                    1
                1571                    1
                1570                    1
                1569                    1
                1568                    1
                1567                    1
                1566                    1
                1565                    1
                1564                    1
                1563                    1
                1562                    1
                1561                    1
                1560                    1
                1559                    1
                1558                    1
                1557                    1
                1556                    1
                1555                    1
                1554                    1
                1553                    1
                1552                    1
                1551                    1
                1550                    1
                1549                    1
                1548                    1
                1547                    1
                1546                    1
                1545                    1
                1544                    1
                1543                    1
                1542                    1
                1541                    1
                1540                    1
                1539                    1
                1538                    1
                1537                    1
                1536                    1
                1535                    1
                1534                    1
                1533                    1
                1532                    1
                1531                    1
                1530                    1
                1529                    1
                1528                    1
                1527                    1
                1526                    1
                1525                    1
                1524                    1
                1523                    1
                1522                    1
                1521                    1
                1520                    1
                1519                    1
                1518                    1
                1517                    1
                1516                    1
                1515                    1
                1514                    1
                1513                    1
                1512                    1
                1511                    1
                1510                    1
                1509                    1
                1508                    1
                1507                    1
                1506                    1
                1505                    1
                1504                    1
                1503                    1
                1502                    1
                1501                    1
                1500                    1
                1499                    1
                1498                    1
                1497                    1
                1496                    1
                1495                    1
                1494                    1
                1493                    1
                1492                    1
                1491                    1
                1490                    1
                1489                    1
                1488                    1
                1487                    1
                1486                    1
                1485                    1
                1484                    1
                1483                    1
                1482                    1
                1481                    1
                1480                    1
                1479                    1
                1478                    1
                1477                    1
                1476                    1
                1475                    1
                1474                    1
                1473                    1
                1472                    1
                1471                    1
                1470                    1
                1469                    1
                1468                    1
                1467                    1
                1466                    1
                1465                    1
                1464                    1
                1463                    1
                1462                    1
                1461                    1
                1460                    1
                1459                    1
                1458                    1
                1457                    1
                1456                    1
                1455                    1
                1454                    1
                1453                    1
                1452                    1
                1451                    1
                1450                    1
                1449                    1
                1448                    1
                1447                    1
                1446                    1
                1445                    1
                1444                    1
                1443                    1
                1442                    1
                1441                    1
                1440                    1
                1439                    1
                1438                    1
                1437                    1
                1436                    1
                1435                    1
                1434                    1
                1433                    1
                1432                    1
                1431                    1
                1430                    1
                1429                    1
                1428                    1
                1427                    1
                1426                    1
                1425                    1
                1424                    1
                1423                    1
                1422                    1
                1421                    1
                1420                    1
                1419                    1
                1418                    1
                1417                    1
                1416                    1
                1415                    1
                1414                    1
                1413                    1
                1412                    1
                1411                    1
                1410                    1
                1409                    1
                1408                    1
                1407                    1
                1406                    1
                1405                    1
                1404                    1
                1403                    1
                1402                    1
                1401                    1
                1400                    1
                1399                    1
                1398                    1
                1397                    1
                1396                    1
                1395                    1
                1394                    1
                1393                    1
                1392                    1
                1391                    1
                1390                    1
                1389                    1
                1388                    1
                1387                    1
                1386                    1
                1385                    1
                1384                    1
                1383                    1
                1382                    1
                1381                    1
                1380                    1
                1379                    1
                1378                    1
                1377                    1
                1376                    1
                1375                    1
                1374                    1
                1373                    1
                1372                    1
                1371                    1
                1370                    1
                1369                    1
                1368                    1
                1367                    1
                1366                    1
                1365                    1
                1364                    1
                1363                    1
                1362                    1
                1361                    1
                1360                    1
                1359                    1
                1358                    1
                1357                    1
                1356                    1
                1355                    1
                1354                    1
                1353                    1
                1352                    1
                1351                    1
                1350                    1
                1349                    1
                1348                    1
                1347                    1
                1346                    1
                1345                    1
                1344                    1
                1343                    1
                1342                    1
                1341                    1
                1340                    1
                1339                    1
                1338                    1
                1337                    1
                1336                    1
                1335                    1
                1334                    1
                1333                    1
                1332                    1
                1331                    1
                1330                    1
                1329                    1
                1328                    1
                1327                    1
                1326                    1
                1325                    1
                1324                    1
                1323                    1
                1322                    1
                1321                    1
                1320                    1
                1319                    1
                1318                    1
                1317                    1
                1316                    1
                1315                    1
                1314                    1
                1313                    1
                1312                    1
                1311                    1
                1310                    1
                1309                    1
                1308                    1
                1307                    1
                1306                    1
                1305                    1
                1304                    1
                1303                    1
                1302                    1
                1301                    1
                1300                    1
                1299                    1
                1298                    1
                1297                    1
                1296                    1
                1295                    1
                1294                    1
                1293                    1
                1292                    1
                1291                    1
                1290                    1
                1289                    1
                1288                    1
                1287                    1
                1286                    1
                1285                    1
                1284                    1
                1283                    1
                1282                    1
                1281                    1
                1280                    1
                1279                    1
                1278                    1
                1277                    1
                1276                    1
                1275                    1
                1274                    1
                1273                    1
                1272                    1
                1271                    1
                1270                    1
                1269                    1
                1268                    1
                1267                    1
                1266                    1
                1265                    1
                1264                    1
                1263                    1
                1262                    1
                1261                    1
                1260                    1
                1259                    1
                1258                    1
                1257                    1
                1256                    1
                1255                    1
                1254                    1
                1253                    1
                1252                    1
                1251                    1
                1250                    1
                1249                    1
                1248                    1
                1247                    1
                1246                    1
                1245                    1
                1244                    1
                1243                    1
                1242                    1
                1241                    1
                1240                    1
                1239                    1
                1238                    1
                1237                    1
                1236                    1
                1235                    1
                1234                    1
                1233                    1
                1232                    1
                1231                    1
                1230                    1
                1229                    1
                1228                    1
                1227                    1
                1226                    1
                1225                    1
                1224                    1
                1223                    1
                1222                    1
                1221                    1
                1220                    1
                1219                    1
                1218                    1
                1217                    1
                1216                    1
                1215                    1
                1214                    1
                1213                    1
                1212                    1
                1211                    1
                1210                    1
                1209                    1
                1208                    1
                1207                    1
                1206                    1
                1205                    1
                1204                    1
                1203                    1
                1202                    1
                1201                    1
                1200                    1
                1199                    1
                1198                    1
                1197                    1
                1196                    1
                1195                    1
                1194                    1
                1193                    1
                1192                    1
                1191                    1
                1190                    1
                1189                    1
                1188                    1
                1187                    1
                1186                    1
                1185                    1
                1184                    1
                1183                    1
                1182                    1
                1181                    1
                1180                    1
                1179                    1
                1178                    1
                1177                    1
                1176                    1
                1175                    1
                1174                    1
                1173                    1
                1172                    1
                1171                    1
                1170                    1
                1169                    1
                1168                    1
                1167                    1
                1166                    1
                1165                    1
                1164                    1
                1163                    1
                1162                    1
                1161                    1
                1160                    1
                1159                    1
                1158                    1
                1157                    1
                1155                    1
                1154                    1
                1153                    1
                1152                    1
                1151                    1
                1150                    1
                1148                    1
                1147                    1
                1146                    1
                1145                    1
                1144                    1
                1143                    1
                1142                    1
                1141                    1
                1140                    1
                1139                    1
                1138                    1
                1137                    1
                1136                    1
                1135                    1
                1134                    1
                1133                    1
                1132                    1
                1131                    1
                1130                    1
                1129                    1
                1128                    1
                1127                    1
                1126                    1
                1125                    1
                1124                    1
                1123                    1
                1122                    1
                1121                    1
                1120                    1
                1119                    1
                1118                    1
                1117                    1
                1116                    1
                1115                    1
                1114                    1
                1113                    1
                1112                    1
                1111                    1
                1110                    1
                1109                    1
                1108                    1
                1107                    1
                1106                    1
                1105                    1
                1104                    1
                1103                    1
                1102                    1
                1101                    1
                1100                    1
                1099                    1
                1098                    1
                1097                    1
                1096                    1
                1095                    1
                1094                    1
                1093                    1
                1092                    1
                1091                    1
                1090                    1
                1089                    1
                1088                    1
                1087                    1
                1086                    1
                1085                    1
                1084                    1
                1083                    1
                1082                    1
                1081                    1
                1080                    1
                1079                    1
                1078                    1
                1077                    1
                1076                    1
                1075                    1
                1074                    1
                1073                    1
                1072                    1
                1071                    1
                1070                    1
                1069                    1
                1068                    1
                1067                    1
                1066                    1
                1065                    1
                1064                    1
                1063                    1
                1062                    1
                1061                    1
                1060                    1
                1059                    1
                1058                    1
                1057                    1
                1056                    1
                1055                    1
                1054                    1
                1053                    1
                1052                    1
                1051                    1
                1050                    1
                1049                    1
                1048                    1
                1047                    1
                1046                    1
                1045                    1
                1044                    1
                1043                    1
                1042                    1
                1041                    1
                1040                    1
                1039                    1
                1038                    1
                1037                    1
                1036                    1
                1035                    1
                1034                    1
                1033                    1
                1032                    1
                1031                    1
                1030                    1
                1029                    1
                1028                    1
                1027                    1
                1026                    1
                1025                    1
                1024                    1
                1023                    1
                1022                    1
                1021                    1
                1020                    1
                1019                    1
                1018                    1
                1017                    1
                1016                    1
                1015                    1
                1014                    1
                1013                    1
                1012                    1
                1011                    1
                1010                    1
                1009                    1
                1008                    1
                1007                    1
                1006                    1
                1005                    1
                1004                    1
                1003                    1
                1002                    1
                1001                    1
                1000                    1
                 999                    1
                 998                    1
                 997                    1
                 996                    1
                 995                    1
                 994                    1
                 993                    1
                 992                    1
                 991                    1
                 990                    1
                 989                    1
                 988                    1
                 987                    1
                 986                    1
                 985                    1
                 984                    1
                 983                    1
                 982                    1
                 981                    1
                 980                    1
                 979                    1
                 978                    1
                 977                    1
                 976                    1
                 975                    1
                 974                    1
                 973                    1
                 972                    1
                 971                    1
                 970                    1
                 969                    1
                 968                    1
                 967                    1
                 966                    1
                 965                    1
                 964                    1
                 963                    1
                 962                    1
                 961                    1
                 960                    1
                 959                    1
                 958                    1
                 957                    1
                 956                    1
                 955                    1
                 954                    1
                 953                    1
                 952                    1
                 951                    1
                 950                    1
                 949                    1
                 948                    1
                 947                    1
                 946                    1
                 945                    1
                 944                    1
                 943                    1
                 942                    1
                 941                    1
                 940                    1
                 939                    1
                 938                    1
                 937                    1
                 936                    1
                 935                    1
                 934                    1
                 933                    1
                 932                    1
                 931                    1
                 930                    1
                 929                    1
                 928                    1
                 927                    1
                 926                    1
                 925                    1
                 924                    1
                 923                    1
                 922                    1
                 921                    1
                 920                    1
                 919                    1
                 918                    1
                 917                    1
                 916                    1
                 915                    1
                 914                    1
                 913                    1
                 912                    1
                 911                    1
                 910                    1
                 909                    1
                 908                    1
                 907                    1
                 906                    1
                 905                    1
                 904                    1
                 903                    1
                 902                    1
                 901                    1
                 900                    1
                 899                    1
                 898                    1
                 897                    1
                 896                    1
                 895                    1
                 894                    1
                 893                    1
                 892                    1
                 891                    1
                 890                    1
                 889                    1
                 888                    1
                 887                    1
                 886                    1
                 885                    1
                 884                    1
                 883                    1
                 882                    1
                 881                    1
                 880                    1
                 879                    1
                 878                    1
                 877                    1
                 876                    1
                 875                    1
                 874                    1
                 873                    1
                 872                    1
                 871                    1
                 870                    1
                 869                    1
                 868                    1
                 867                    1
                 866                    1
                 865                    1
                 864                    1
                 863                    1
                 862                    1
                 861                    1
                 860                    1
                 859                    1
                 858                    1
                 857                    1
                 856                    1
                 855                    1
                 854                    1
                 853                    1
                 852                    1
                 851                    1
                 850                    1
                 849                    1
                 848                    1
                 847                    1
                 846                    1
                 845                    1
                 844                    1
                 843                    1
                 842                    1
                 841                    1
                 840                    1
                 839                    1
                 838                    1
                 836                    1
                 835                    1
                 834                    1
                 833                    1
                 832                    1
                 831                    1
                 830                    1
                 829                    1
                 828                    1
                 827                    1
                 826                    1
                 825                    1
                 824                    1
                 823                    1
                 822                    1
                 821                    1
                 820                    1
                 819                    1
                 818                    1
                 817                    1
                 816                    1
                 815                    1
                 814                    1
                 813                    1
                 812                    1
                 811                    1
                 810                    1
                 809                    1
                 808                    1
                 807                    1
                 806                    1
                 805                    1
                 804                    1
                 803                    1
                 802                    1
                 801                    1
                 800                    1
                 799                    1
                 798                    1
                 797                    1
                 796                    1
                 795                    1
                 794                    1
                 793                    1
                 792                    1
                 791                    1
                 790                    1
                 789                    1
                 788                    1
                 787                    1
                 786                    1
                 785                    1
                 784                    1
                 783                    1
                 782                    1
                 781                    1
                 780                    1
                 779                    1
                 778                    1
                 777                    1
                 776                    1
                 775                    1
                 774                    1
                 773                    1
                 772                    1
                 771                    1
                 770                    1
                 769                    1
                 768                    1
                 767                    1
                 766                    1
                 765                    1
                 764                    1
                 763                    1
                 762                    1
                 761                    1
                 760                    1
                 759                    1
                 758                    1
                 757                    1
                 756                    1
                 755                    1
                 754                    1
                 753                    1
                 752                    1
                 751                    1
                 750                    1
                 749                    1
                 748                    1
                 747                    1
                 746                    1
                 745                    1
                 744                    1
                 743                    1
                 742                    1
                 741                    1
                 740                    1
                 739                    1
                 738                    1
                 737                    1
                 736                    1
                 735                    1
                 734                    1
                 733                    1
                 732                    1
                 731                    1
                 730                    1
                 729                    1
                 728                    1
                 727                    1
                 726                    1
                 725                    1
                 724                    1
                 723                    1
                 722                    1
                 721                    1
                 720                    1
                 719                    1
                 718                    1
                 717                    1
                 716                    1
                 715                    1
                 714                    1
                 713                    1
                 712                    1
                 711                    1
                 710                    1
                 709                    1
                 708                    1
                 707                    1
                 706                    1
                 705                    1
                 704                    1
                 703                    1
                 702                    1
                 701                    1
                 700                    1
                 699                    1
                 698                    1
                 697                    1
                 696                    1
                 695                    1
                 694                    1
                 693                    1
                 692                    1
                 691                    1
                 690                    1
                 689                    1
                 688                    1
                 687                    1
                 686                    1
                 685                    1
                 684                    1
                 683                    1
                 682                    1
                 681                    1
                 680                    1
                 679                    1
                 678                    1
                 677                    1
                 676                    1
                 675                    1
                 674                    1
                 673                    1
                 672                    1
                 671                    1
                 670                    1
                 669                    1
                 668                    1
                 667                    1
                 666                    1
                 665                    1
                 664                    1
                 663                    1
                 662                    1
                 661                    1
                 660                    1
                 659                    1
                 658                    1
                 657                    1
                 656                    1
                 655                    1
                 654                    1
                 653                    1
                 652                    1
                 651                    1
                 650                    1
                 649                    1
                 648                    1
                 647                    1
                 646                    1
                 645                    1
                 644                    1
                 643                    1
                 642                    1
                 641                    1
                 640                    1
                 639                    1
                 638                    1
                 637                    1
                 636                    1
                 635                    1
                 634                    1
                 633                    1
                 632                    1
                 631                    1
                 630                    1
                 629                    1
                 628                    1
                 627                    1
                 626                    1
                 625                    1
                 624                    1
                 623                    1
                 622                    1
                 621                    1
                 620                    1
                 619                    1
                 618                    1
                 617                    1
                 616                    1
                 615                    1
                 614                    1
                 613                    1
                 612                    1
                 611                    1
                 610                    1
                 609                    1
                 608                    1
                 607                    1
                 606                    1
                 605                    1
                 604                    1
                 603                    1
                 602                    1
                 601                    1
                 600                    1
                 599                    1
                 598                    1
                 597                    1
                 596                    1
                 595                    1
                 594                    1
                 593                    1
                 592                    1
                 591                    1
                 590                    1
                 589                    1
                 588                    1
                 587                    1
                 586                    1
                 585                    1
                 584                    1
                 583                    1
                 582                    1
                 581                    1
                 580                    1
                 579                    1
                 577                    1
                 576                    1
                 575                    1
                 574                    1
                 573                    1
                 572                    1
                 571                    1
                 570                    1
                 569                    1
                 568                    1
                 567                    1
                 566                    1
                 565                    1
                 564                    1
                 563                    1
                 562                    1
                 561                    1
                 560                    1
                 559                    1
                 558                    1
                 557                    1
                 556                    1
                 555                    1
                 554                    1
                 553                    1
                 552                    1
                 551                    1
                 550                    1
                 549                    1
                 548                    1
                 547                    1
                 546                    1
                 545                    1
                 544                    1
                 543                    1
                 542                    1
                 541                    1
                 540                    1
                 539                    1
                 538                    1
                 537                    1
                 536                    1
                 535                    1
                 534                    1
                 533                    1
                 532                    1
                 531                    1
                 530                    1
                 529                    1
                 528                    1
                 527                    1
                 526                    1
                 525                    1
                 524                    1
                 523                    1
                 522                    1
                 521                    1
                 520                    1
                 519                    1
                 518                    1
                 517                    1
                 516                    1
                 515                    1
                 514                    1
                 513                    1
                 512                    1
                 511                    1
                 510                    1
                 509                    1
                 508                    1
                 507                    1
                 506                    1
                 505                    1
                 504                    1
                 503                    1
                 502                    1
                 501                    1
                 500                    1
                 499                    1
                 498                    1
                 497                    1
                 496                    1
                 495                    1
                 494                    1
                 493                    1
                 492                    1
                 491                    1
                 490                    1
                 489                    1
                 488                    1
                 487                    1
                 486                    1
                 485                    1
                 484                    1
                 483                    1
                 482                    1
                 481                    1
                 480                    1
                 479                    1
                 478                    1
                 477                    1
                 476                    1
                 475                    1
                 474                    1
                 473                    1
                 472                    1
                 471                    1
                 470                    1
                 469                    1
                 468                    1
                 467                    1
                 466                    1
                 465                    1
                 464                    1
                 463                    1
                 462                    1
                 461                    1
                 460                    1
                 459                    1
                 458                    1
                 457                    1
                 456                    1
                 455                    1
                 454                    1
                 453                    1
                 452                    1
                 451                    1
                 450                    1
                 449                    1
                 448                    1
                 447                    1
                 446                    1
                 445                    1
                 444                    1
                 443                    1
                 442                    1
                 441                    1
                 440                    1
                 439                    1
                 438                    1
                 437                    1
                 436                    1
                 435                    1
                 434                    1
                 433                    1
                 432                    1
                 431                    1
                 430                    1
                 429                    1
                 428                    1
                 427                    1
                 426                    1
                 425                    1
                 424                    1
                 423                    1
                 422                    1
                 421                    1
                 420                    1
                 419                    1
                 418                    1
                 417                    1
                 416                    1
                 415                    1
                 414                    1
                 413                    1
                 412                    1
                 411                    1
                 410                    1
                 409                    1
                 408                    1
                 407                    1
                 406                    1
                 405                    1
                 404                    1
                 403                    1
                 402                    1
                 401                    1
                 400                    1
                 399                    1
                 398                    1
                 397                    1
                 396                    1
                 395                    1
                 394                    1
                 393                    1
                 392                    1
                 391                    1
                 390                    1
                 389                    1
                 388                    1
                 387                    1
                 386                    1
                 385                    1
                 384                    1
                 383                    1
                 382                    1
                 381                    1
                 380                    1
                 379                    1
                 378                    1
                 377                    1
                 376                    1
                 375                    1
                 374                    1
                 373                    1
                 372                    1
                 371                    1
                 370                    1
                 369                    1
                 368                    1
                 367                    1
                 366                    1
                 365                    1
                 364                    1
                 363                    1
                 362                    1
                 361                    1
                 360                    1
                 359                    1
                 358                    1
                 357                    1
                 356                    1
                 355                    1
                 354                    1
                 353                    1
                 352                    1
                 351                    1
                 350                    1
                 349                    1
                 348                    1
                 347                    1
                 346                    1
                 345                    1
                 344                    1
                 343                    1
                 342                    1
                 341                    1
                 340                    1
                 339                    1
                 338                    1
                 337                    1
                 336                    1
                 335                    1
                 334                    1
                 333                    1
                 332                    1
                 331                    1
                 330                    1
                 329                    1
                 328                    1
                 327                    1
                 326                    1
                 325                    1
                 324                    1
                 323                    1
                 322                    1
                 321                    1
                 320                    1
                 319                    1
                 318                    1
                 317                    1
                 316                    1
                 315                    1
                 314                    1
                 313                    1
                 312                    1
                 311                    1
                 310                    1
                 309                    1
                 308                    1
                 307                    1
                 306                    1
                 305                    1
                 304                    1
                 303                    1
                 302                    1
                 301                    1
                 300                    1
                 299                    1
                 298                    1
                 297                    1
                 296                    1
                 295                    1
                 294                    1
                 293                    1
                 292                    1
                 291                    1
                 290                    1
                 289                    1
                 288                    1
                 287                    1
                 286                    1
                 285                    1
                 284                    1
                 283                    1
                 282                    1
                 281                    1
                 280                    1
                 279                    1
                 278                    1
                 277                    1
                 276                    1
                 275                    1
                 274                    1
                 273                    1
                 272                    1
                 271                    1
                 270                    1
                 269                    1
                 268                    1
                 267                    1
                 266                    1
                 265                    1
                 264                    1
                 263                    1
                 262                    1
                 261                    1
                 260                    1
                 259                    1
                 258                    1
                 257                    1
                 256                    1
                 255                    1
                 254                    1
                 253                    1
                 252                    1
                 251                    1
                 250                    1
                 249                    1
                 248                    1
                 247                    1
                 246                    1
                 245                    1
                 244                    1
                 243                    1
                 242                    1
                 241                    1
                 240                    1
                 239                    1
                 238                    1
                 237                    1
                 236                    1
                 235                    1
                 234                    1
                 233                    1
                 232                    1
                 231                    1
                 230                    1
                 229                    1
                 227                    1
                 226                    1
                 225                    1
                 224                    1
                 223                    1
                 222                    1
                 221                    1
                 220                    1
                 219                    1
                 218                    1
                 217                    1
                 216                    1
                 215                    1
                 214                    1
                 213                    1
                 212                    1
                 211                    1
                 210                    1
                 209                    1
                 208                    1
                 207                    1
                 206                    1
                 205                    1
                 204                    1
                 203                    1
                 202                    1
                 201                    1
                 200                    1
                 199                    1
                 198                    1
                 197                    1
                 196                    1
                 195                    1
                 194                    1
                 193                    1
                 192                    1
                 191                    1
                 190                    1
                 189                    1
                 188                    1
                 187                    1
                 186                    1
                 185                    1
                 184                    1
                 183                    1
                 182                    1
                 181                    1
                 180                    1
                 179                    1
                 178                    1
                 177                    1
                 176                    1
                 175                    1
                 174                    1
                 173                    1
                 172                    1
                 171                    1
                 170                    1
                 169                    1
                 168                    1
                 167                    1
                 166                    1
                 165                    1
                 164                    1
                 163                    1
                 162                    1
                 161                    1
                 160                    1
                 159                    1
                 158                    1
                 157                    1
                 156                    1
                 155                    1
                 154                    1
                 153                    1
                 152                    1
                 151                    1
                 150                    1
                 149                    1
                 148                    1
                 147                    1
                 146                    1
                 145                    1
                 144                    1
                 143                    1
                 142                    1
                 141                    1
                 140                    1
                 139                    1
                 138                    1
                 137                    1
                 136                    1
                 135                    1
                 134                    1
                 133                    1
                 132                    1
                 131                    1
                 130                    1
                 129                    1
                 128                    1
                 127                    1
                 126                    1
                 125                    1
                 124                    1
                 123                    1
                 122                    1
                 121                    1
                 120                    1
                 119                    1
                 118                    1
                 117                    1
                 116                    1
                 115                    1
                 114                    1
                 113                    1
                 112                    1
                 111                    1
                 110                    1
                 109                    1
                 108                    1
                 107                    1
                 106                    1
                 105                    1
                 104                    1
                 103                    1
                 102                    1
                 101                    1
                 100                    1
                  99                    1
                  98                    1
                  97                    1
                  96                    1
                  95                    1
                  94                    1
                  93                    1
                  91                    1
                  90                    1
                  89                    1
                  88                    1
                  87                    1
                  85                    1
                  84                    1
                  83                    1
                  82                    1
                  81                    1
                  80                    1
                  79                    1
                  78                    1
                  77                    1
                  76                    1
                  75                    1
                  74                    1
                  73                    1
                  72                    1
                  71                    1
                  70                    1
                  69                    1
                  68                    1
                  67                    1
                  66                    1
                  65                    1
                  64                    1
                  63                    1
                  62                    1
                  61                    1
                  60                    1
                  59                    1
                  58                    1
                  57                    1
                  56                    1
                  55                    1
                  54                    1
                  53                    1
                  52                    1
                  51                    1
                  50                    1
                  49                    1
                  48                    1
                  47                    1
                  46                    1
                  45                    1
                  44                    1
                  43                    1
                  42                    1
                  41                    1
                  40                    1
                  39                    1
                  38                    1
                  37                    1
                  36                    1
                  35                    1
                  34                    1
                  33                    1
                  32                    1
                  31                    1
                  30                    1
                  29                    1
                  28                    1
                  27                    1
                  26                    1
                  25                    1
                  24                    1
                  23                    1
                  22                    1
                  21                    1
                  20                    1
                  19                    1
                  18                    1
                  17                    1
                  16                    1
                  15                    1
                  14                    1
                  13                    1
                  12                    1
                  11                    1
                  10                    1
                   9                    1
                   8                    1
                   7                    1
                   6                    1
                   5                    1
                   4                    1
                   3                    1
                   2                    1
                   1                    1

Taxon names and the position of each in split representations below:
           1 Ankyra judayi
           2 Atractomorpha echinata
           3 Borodinellopsis texensis
           4 Bracteacoccus aerius
           5 Bracteacoccus giganteus
           6 Bracteacoccus minor
           7 Carteria cerasiformis
           8 Carteria sp SAG 8 5
           9 Chaetopeltis orbicularis
          10 Characiochloris acuminata
          11 Chlamydomonas applanata
          12 Chlamydomonas nivalis
          13 Chlamydomonas peterfii
          14 Chlamydomonas reinhardtii
          15 Chlorococcum tatrense
          16 Chlorogonium capillatum
          17 Chloromonas perforata
          18 Chloromonas radiata
          19 Chloromonas rosae
          20 Chlorosarcinopsis eremi
          21 Chlorotetraedron incus
          22 Chromochloris zofingiensis
          23 Cylindrocapsa geminella
          24 Desmotetra stigmatica
          25 Dictyochloris fragrans
          26 Dunaliella salina
          27 Elakatothrix viridis
          28 Floydiella terrestris
          29 Follicularia botryoides
          30 Golenkinia longispicula
          31 Gonium pectorale
          32 Haematococcus lacustris
          33 Hafniomonas laevis
          34 Hariotina reticulata
          35 Jenufa minuta
          36 Jenufa perforata
          37 Kirchneriella aperta
          38 Koshicola spirodelophila
          39 Lobochlamys culleus
          40 Lobochlamys segnis
          41 Microglena monadina
          42 Microspora sp
          43 Mychonastes homosphaera
          44 Mychonastes jurisii
          45 Neochloris aquatica
          46 Oedocladium carolinianum
          47 Oedogonium angustistomum
          48 Oedogonium cardiacum
          49 Oogamochlamys gigantea
          50 Ourococcus multisporus
          51 Palmellopsis texensis
          52 Parallela transversalis
          53 Pediastrum duplex
          54 Phacotus lenticularis
          55 Pleodorina starrii
          56 Protosiphon botryoides
          57 Pseudomuriella schumacherensis
          58 Rotundella rotunda
          59 Scenedesmus obliquus
          60 Schizomeris leibleinii
          61 Spermatozopsis similis
          62 Stephanosphaera pluvialis
          63 Stigeoclonium helveticum
          64 Treubaria triappendiculata
          65 Trochiscia hystrix
          66 Uronema sp
          67 Volvox carteri
          68 Carteria crucifera

GSF and IC for the 66 splits in tree number 0
             support split

               0.426 ----**--------------------------------------------------------------
               0.338 ---**---------------------------------------------------------------
               0.010 IC

               0.871 ---***--------------------------------------------------------------
               0.016 ---**----------------*----------------------------------------------
               0.868 IC

               0.952 --------------*-*---------------------------------------------------
               0.008 ----------------*--------------------------------------*------------
               0.928 IC

               0.962 -----------*------*-------------------------------------------------
               0.016 -----------*-----*--------------------------------------------------
               0.880 IC

               0.866 -----------*-----**-------------------------------------------------
               0.026 -----------*------*--------------------------------------*----------
               0.807 IC

               0.126 ----------*--------------*------------------------------------------
               0.150 -------------------------*-----*------------------------------------
              -0.006 IC

               0.839 --------*------------------*----------------------------------------
               0.029 --------*--------------------------------------------------*--*--*--
               0.786 IC

               0.212 ---***----------------------*---------------------------------------
               0.146 ---***--------------------------------------------------*-----------
               0.025 IC

               0.205 ---------------*---------------*------------------------------------
               0.150 -------------------------*-----*------------------------------------
               0.017 IC

               0.046 -------*------------------------*-----------------------------------
               0.096 --------------------------------*---------------------------*-------
              -0.090 IC

               0.908 ----------------------------------**--------------------------------
               0.025 ---------------------------------**---------------------------------
               0.824 IC

               0.265 -----------------------------*----**--------------------------------
               0.093 ------------------------*---------**--------------------------------
               0.172 IC

               0.336 --------*------------------*---------*------------------------------
               0.209 --------*------------------*-------------------------------*--*--*--
               0.039 IC

               0.799 --------------------------------------**----------------------------
               0.066 ---------------------------------------*--------*-*-----------------
               0.609 IC

               0.230 --*-------------------------------------*---------------------------
               0.152 ----------------------------------------*------------*--------------
               0.031 IC

               0.995 ------------------------------------------**------------------------
               0.001 -----------------------*------------------*-------------------------
               0.988 IC

               0.409 ----------------------------------------------**--------------------
               0.318 ---------------------------------------------**---------------------
               0.011 IC

               0.958 ---------------------------------------------***--------------------
               0.012 -------------------------------------*--------**--------------------
               0.905 IC

               0.887 ------------------------------------*------------*------------------
               0.010 ---------------------*---------------------------*------------------
               0.914 IC

               0.622 ------------------------------------------------*-*-----------------
               0.150 --------------------------------------**----------*-----------------
               0.289 IC

               0.695 --------------------------------------**--------*-*-----------------
               0.026 --------*------------------*---------***-----***-----------*--*--*--
               0.773 IC

               0.159 -----------------------*--------------**--------*-*-----------------
               0.079 -------*---------------*--------------------------------------------
               0.082 IC

               0.641 -----------------------------------------*---------*----------------
               0.047 ------------------------*----------------*--------------------------
               0.642 IC

               0.199 ------------------------*----------------*---------*----------------
               0.099 ------------------------*----*----**--------------------------------
               0.082 IC

               0.354 --------------------*-------------------------------*---------------
               0.253 --------------------------------------------*-------*---------------
               0.020 IC

               0.552 --------------------*-----------------------*-------*---------------
               0.045 ---------------------------------*----------*-------------*---------
               0.612 IC

               0.611 ------------------------------*-----------------------*-----------*-
               0.157 -------------*----------------*-------------------------------------
               0.268 IC

               0.890 -------------*----------------*-----------------------*-----------*-
               0.018 -------------*------------------*--------------------*--------------
               0.862 IC

               0.340 ------------**----------------*-----------------------*-----------*-
               0.053 ------------*-------------------*-----------------------------------
               0.431 IC

               0.081 ------------**---------*------*-------**--------*-*---*-----------*-
               0.079 -------*---------------*--------------------------------------------
               0.000 IC

               0.361 --------------*-*--------------------------------------*------------
               0.122 --------------*-*--------------------------------------------*------
               0.184 IC

               0.136 ---------------------*----------------------------------*-----------
               0.146 ---***--------------------------------------------------*-----------
              -0.001 IC

               0.121 ---***---------------*------*---------------------------*-----------
               0.089 ----------------------------*-------------**------------------------
               0.016 IC

               0.782 ---------------------------------*------------------------*---------
               0.028 ---------------------------------*----------*-----------------------
               0.784 IC

               0.171 ---------------------------------*-----------------------**---------
               0.156 --------------------*-----------------------*-------*----*----------
               0.001 IC

               0.176 --------------------*------------*----------*-------*----**---------
               0.118 ---------------------------------*--*------------*--------*---------
               0.029 IC

               0.099 --------------------*------------*--*-------*----*--*----**---------
               0.107 ------------------------------------------**-------------*----------
              -0.001 IC

               0.055 --------------------*------------*--*-----***----*--*----**---------
               0.089 ----------------------------*-------------**------------------------
              -0.040 IC

               0.245 ---***--------------**------*----*--*-----***----*--*---***---------
               0.062 ------------------------------------------**----------------*-------
               0.276 IC

               0.176 --------------*-*--------------------------------------*-----*------
               0.146 --------------*-*--*-----------------------------------*------------
               0.006 IC

               0.246 --------------*-*--*-----------------------------------*-----*------
               0.093 -------------------------------*-----------------------------*------
               0.153 IC

               0.157 --------------***--*-----------*-----------------------*-----*------
               0.150 -------------------------*-----*------------------------------------
               0.000 IC

               0.356 ----------*---***--*-----*-----*-----------------------*-----*------
               0.056 ---------*-----*----------------------------------------------------
               0.426 IC

               0.275 ---------**---***--*-----*-----*-----------------------*-----*------
               0.098 ----------*---***--*-----*-----*---------------------*-*-----*------
               0.169 IC

               0.142 ---------**---***--*-----*-----*---------------------*-*-----*------
               0.152 ----------------------------------------*------------*--------------
              -0.001 IC

               0.158 --*------**---***--*-----*-----*--------*------------*-*-----*------
               0.049 --*----*------------------------------------------------------------
               0.207 IC

               0.060 --*------**-*****--*---*-*----**------***-------*-*--***-----*----*-
               0.079 -------*---------------*--------------------------------------------
              -0.014 IC

               0.065 --*------***********---*-*----**------***-------*-*--***-----*----*-
               0.086 -------*---*-----**-------------------------------------------------
              -0.014 IC

               0.039 --*----*-***********---*-*----***-----***-------*-*--***-----*----*-
               0.096 --------------------------------*---------------------------*-------
              -0.133 IC

               0.079 --*---**-***********---*-*----***-----***-------*-*--***-----*----**
               0.096 --------------------------------*---------------------------*-------
              -0.007 IC

               0.751 -----------------------------------------------------------*--*--*--
               0.056 --------*------------------*---------*-------***-----------*--------
               0.637 IC

               0.245 --------*------------------*---------*---------------------*--*--*--
               0.254 --------*------------------*---------*-------***--------------------
              -0.000 IC

               0.694 --------*------------------*---------*-------***-----------*--*--*--
               0.032 ----------------------*----------------------***--------------------
               0.738 IC

               0.051 --*---**************---*-*-*--***----****----****-*--***---*-**--***
               0.096 --------------------------------*---------------------------*-------
              -0.072 IC

               0.331 ----------------------*----------------------------------------**---
               0.189 ----------------------*---*-----------------------------------------
               0.054 IC

               0.366 ----------------------*---*------------------------------------**---
               0.037 --------------------------*-------**--------------------------------
               0.558 IC

               0.038 ----------------------*---*--*----**---------------------------**---
               0.099 ------------------------*----*----**--------------------------------
              -0.150 IC
[truncated: 831 more chars]
