# Supplementary material for: Order, please! Uncertainty in the ordinal-level classification of Chlorophyceae
Source: PeerJ. 2019 May 15;7:e6899. doi: 10.7717/peerj.6899 (PMC6525593; doi:10.7717/peerj.6899)
Supplement: Supplemental Information 1 — This compressed folder contains untrimmed, masked alignments for individual chloroplast genes (subfolder nexus), as well as trimmed alignments with appropriate analysis blocks and the consensus trees resulting from these single-gene and concatenated analyses (MrBayes subfolders). Supplementary methods with associated references are included in the SupplementaryMethods.txt file. SVDquartets, BaliPhy, PhyloBayes and RAxML analysis files are in separate subfolders, with their respective resulting tree files. Files associated with MrBayes analysis of the 1st and 2nd positions and the analysis of the 3rd positions are placed in the subfolders 1st_and_2nd_positions_only and 3rd_positions_only, respectively. The 18Splastid_combined subfolder contains the MrBayes analysis materials (alignment and consensus tree) for the analysis including nucleotide plastid data as well as 18S nucleotide data. Documentation, trees and scripts used to create Fig. 3 are included in the “Figure3” subfolder, and documentation for and full results of Treespace analyses are in the “Treespace” subfolder. The results of the AU topology tests are included in a Word document. [file peerj-07-6899-s008.zip › supplementary_alignments_trees/Figure3/d3/POLTree.js]

function TreeNode() {
    this.x = null,
    this.y = null,
    this.angle = 0,
    this.nchildren = 0,
    this.ndescendants = 0,
    this.backbone = false,
    this.lchild =  null,
    this.rsib = null,
    this.parent = null,
    this.edgelen = 0.0,
    this.height = 0.0,
    this.depth = 0.0,
    this.name = "",
    this.number = -1,
    //this.radius = 0.0,      // used?
    this.info = null,
    this.decorate = null;   // if defined, should be function(x, y, svg) that adds some elements to svg at point (x,y)
    }

function Tree() {
    this.nleaves = 0,
    this.root = null,
    this.preorder = [];     // TreeNode objects in preorder sequence
    this.leaforder = {};    // leaforder[nd] = k, where k is the order in which leaf nd appears in preorder sequence
    this.total_height = 0.0;
    this.xmax = 0.0;
    this.ymax = 0.0;
    }

Tree.prototype.rebuildPreorder = function() {
    //console.log("entering rebuildPreorder function");
    // Build preorder array
    this.preorder = [this.root];
    var num_nodes = this.nleaves;
    nd = this.root;
    nd.backbone = true;
    while (nd) {
        if (nd.parent) {
            nd.backbone = false;
            if (nd.parent.backbone && !nd.rsib) {
                nd.backbone = true;
                }
            this.preorder.push(nd);
            }

        if (nd.lchild != null) {
            // internal node
            nd.number = num_nodes;
            num_nodes += 1;
            nd = nd.lchild;
            }
        else {
            // leaf node
            while (nd && !nd.rsib)
                nd = nd.parent;
            if (nd)
                nd = nd.rsib;
            }
        }
    //console.log("done rebuilding preorder");

    // Build leaforder lookup and determine node heights
    this.leaforder = {};
    var k = 0;
    this.total_height = 0.0;
    for (i in this.preorder) {
        var nd = this.preorder[i];

        nd.height = nd.edgelen;
        if (nd.parent != null)
            nd.height += nd.parent.height;
        //console.log("nd.name = " + nd.name + ", nd.height = " + nd.height);

        if (nd.lchild == null) {
            if (nd.height > this.total_height)
                this.total_height = nd.height;
            this.leaforder[nd.number] = k++;
            }
        }
    //console.log("done rebuilding leaforder");
    }

Tree.prototype.makeNewick = function(precision) {
    var newick = "";
    var node_stack = [];

    var root_tip = null;
    for (i in this.preorder) {
        var nd = this.preorder[i];
        var ndnum = root_tip.number + 1;
        if (nd.lchild)
            {
            newick += "(";
            node_stack.push(nd);
            if (root_tip)
                {
                newick += ndnum + ":" + nd.edgelen.toFixed(precision);
                newick += ",";
                root_tip = null;
                }
            }
        else
            {
            newick += ndnum + ":" + nd.edgelen.toFixed(precision);
            if (nd.rsib)
                newick += ",";
            else
                {
                var popped = (node_stack.length == 0 ? 0 : node_stack[node_stack.length - 1]);
                while (popped && !popped.rsib)
                    {
                    node_stack.pop();
                    if (node_stack.length == 0)
                        {
                        newick += ")";
                        popped = null;
                        }
                    else
                        {
                        newick += "):" + popped.edgelen.toFixed(precision);
                        popped = node_stack.top();
                        }
                    }
                if (popped && popped.rsib)
                    {
                    node_stack.pop();
                    newick += "):" + popped.edgelen.toFixed(precision);
                    newick += ",";
                    }
                }
            }
        }

    return newick;
    }

Tree.prototype.ladderize = function() {
    // Initialize data element for all nodes to 0
    for (var i in this.preorder) {
        this.preorder[i].backbone = false;
        this.preorder[i].ndescendants = 0;
        }

    // Down-pass sets data elements of internal nodes to the number of descendants they have
    var nnodes = this.preorder.length;
    for (var i = nnodes-1; i >= 0; i--) {
        var nd = this.preorder[i];
        if (nd.parent) {
            if (nd.lchild) {
                // internal node
                nd.parent.ndescendants += nd.ndescendants;
                }
            else {
                // leaf node
                nd.parent.ndescendants++;
                }
            }
        }

    // Up-pass swaps nodes if rightmost child has fewer children than leftmost
    for (var i in this.preorder) {
        var nd = this.preorder[i];
        if (nd.lchild && nd.lchild.rsib && nd.lchild.rsib.rsib) {
            // polytomy with 3 children
            var nodea = nd.lchild;
            var nodeb = nd.lchild.rsib;
            var nodec = nd.lchild.rsib.rsib;
            var a = nodea.ndescendants;
            var b = nodeb.ndescendants;
            var c = nodec.ndescendants;
            if (a >= b && a >= c) {
                //console.log("(a = " + a + ") larger than (b = " + b + ") and (c = " + c + ")");
                nd.lchild = nodeb;
                nodeb.rsib = nodec;
                nodec.rsib = nodea;
                nodea.rsib = null;
                }
            else if (b >= a && b >= c) {
                //console.log("(b = " + b + ") larger than (a = " + a + ") and (c = " + c + ")");
                nd.lchild = nodea;
                nodea.rsib = nodec;
                nodec.rsib = nodeb;
                nodeb.rsib = null;
                }
            //else if (c >= a && c >= b) {
            //    //console.log("(c = " + c + ") larger than (a = " + a + ") and (b = " + b + ")");
            //    }
            }
        else if (nd.lchild && nd.lchild.ndescendants > nd.lchild.rsib.ndescendants) {
            // assumes no polyomies
            var tmp = nd.lchild;
            nd.lchild = tmp.rsib;
            nd.lchild.rsib = tmp;
            nd.lchild.rsib.rsib = null;
            }
        }

    this.rebuildPreorder();
    }

Tree.prototype.swallowComment = function(newick, c) {
    var msg = "";
    var ch = newick[c];
    while (c < newick.length && ch !== ']') {
        msg += ch;
        c++;
        ch = newick[c];
        }
    return {position:c, message:msg};
    }

Tree.prototype.buildFromNewick = function(translate, newick) {
    var nd = new TreeNode();
    this.root = nd;
    this.nleaves = 0;

    var Prev_Tok = {
        LParen:0x01,	// previous token was a left parenthesis ('(')
        RParen:0x02,	// previous token was a right parenthesis (')')
        Colon:0x04,	    // previous token was a colon (':')
        Comma:0x08,	    // previous token was a comma (',')
        Name:0x10,	    // previous token was a node name (e.g. '2', 'P._articulata')
        EdgeLen:0x20	// previous token was an edge length (e.g. '0.1', '1.7e-3')
    }
    var previous = Prev_Tok.LParen;

    // Some useful flag combinations
    var LParen_Valid = (Prev_Tok.LParen | Prev_Tok.Comma);
    var RParen_Valid = (Prev_Tok.RParen | Prev_Tok.Name | Prev_Tok.EdgeLen);
    var Comma_Valid  = (Prev_Tok.RParen | Prev_Tok.Name | Prev_Tok.EdgeLen);
    var Colon_Valid  = (Prev_Tok.RParen | Prev_Tok.Name);
    var Name_Valid   = (Prev_Tok.RParen | Prev_Tok.LParen | Prev_Tok.Comma);

    // loop through the characters in newick, building up tree as we go
    for (var c = 0; c < newick.length; c++)
        {
        var ch = newick[c];
        //console.log("ch = " + ch); // temporary
        if (/\s/.test(ch))
            continue;
        switch(ch)
            {
            case ';':
                //console.log("~~> semicolon"); // temporary
                break;

            case ')':
                //console.log("~~> right parenthesis"); // temporary
                // If nd is bottommost node, expecting left paren or semicolon, but not right paren
                if (!nd.parent)
                    console.log("Too many right parentheses at position " + c + " in tree description");

                // Expect right paren only after an edge length, a node name, or another right paren
                if (!(previous & RParen_Valid))
                    console.log("Unexpected right parenthesisat position " + c + " in tree description");

                // Go down a level
                nd = nd.parent;
                if (!nd.lchild.rsib)
                    console.log("Internal node has only one child at position " + c + " in tree description");
                previous = Prev_Tok.RParen;
                break;

            case ':':
                //console.log("~~> colon"); // temporary
                // Expect colon only after a node name or another right paren
                if (!(previous & Colon_Valid))
                    console.log("Unexpected colon at position " + c + " in tree description");
                previous = Prev_Tok.Colon;
                break;

            case ',':
                //console.log("~~> comma"); // temporary
                // Expect comma only after an edge length, a node name, or a right paren
                if (!nd.parent || !(previous & Comma_Valid))
                    console.log("Unexpected comma at position " + c + " in tree description");

                // Create the sibling
                nd.rsib = new TreeNode();
                nd.rsib.parent = nd.parent;
                nd = nd.rsib;
                previous = Prev_Tok.Comma;
                break;

            case '(':
                //console.log("~~> left parenthesis"); // temporary
                // Expect left paren only after a comma or another left paren
                if (!(previous & LParen_Valid))
                    console.log("Not expecting left parenthesis at position " + c + " in tree description");

                // Create new node above and to the left of the current node
                nd.lchild = new TreeNode();
                nd.lchild.parent = nd;
                nd = nd.lchild;
                previous = Prev_Tok.LParen;
                break;

            case "'":
            case "\"":
                //console.log("~~> apostrophe"); // temporary
                // Encountered an apostrophe, which always indicates the start of a
                // node name (but note that node names do not have to be quoted)

                // Expect node name only after a left paren (child's name), a comma (sib's name)
                // or a right paren (parent's name)
                if (!(previous & Name_Valid))
                    console.log("Not expecting node name at position " + c + " in tree description");

                // Get the rest of the name
                for (c++; c < newick.length; c++)
                    {
                    ch = newick[c];
                    if (ch == '\'' || ch == '\"')
                        break;
                    else if (/\s/.test(ch))
                        nd.name += ' ';
                    else
                        nd.name += ch;
                    }
                if (ch != "'" && ch != "\"")
                    console.log("Expecting single quote to mark the end of node name at position " + c + " in tree description");

                if (nd.lchild == null) {
                    if (translate) {
                        // If a translate object was provided, assume that the node
                        // node names are numbers and attempt to translate these numbers
                        // to names stored in the translate object
                        nd.number = Number(nd.name) - 1;
                        this.nleaves += 1;

                        // translate number to taxon name
                        var translated = translate[nd.name];
                        if (translated !== undefined) {
                            nd.name = translated;
                            }
                    } else {
                        // No translate object was provided, so use node names as is
                        nd.number = this.nleaves;
                        this.nleaves += 1;
                        }
                    }
                //console.log("~~> nd.name (quoted) = " + nd.name + ", ch = " + ch); // temporary

                previous = Prev_Tok.Name;
                break;

            default:
                // Expecting either an edge length or an unquoted node name
                if (previous == Prev_Tok.Colon)
                    {
                    //console.log("~~> default (after colon)"); // temporary
                    // Edge length expected (e.g. "235", "0.12345", "1.7e-3")
                    var edge_length_str = "";
                    var IC  = null;
                    var ICA = null;
                    for (; c < newick.length; c++)
                        {
                        ch = newick[c];
                        if (ch == '[') {
                            var comment = this.swallowComment(newick, c + 1);
                            nd.info = comment.message;
                            c = comment.position + 1;
                            ch = newick[c];
                            }
                        if (ch == ',' || ch == ')' || /\s/.test(ch))
                            break;
                        var valid = (ch =='e' || ch == 'E' || ch =='.' || ch == '-' || ch == '+' || /\d/.test(ch));
                        if (valid)
                            edge_length_str += ch;
                        else
                            console.log("Invalid branch length character (" + ch + ") at position " + c + " in tree description");
                        }
                    c--;
                    //console.log("edge_length_str = " + edge_length_str);
                    nd.edgelen = Number(edge_length_str);
                    if (nd.edgelen < 1.e-10)
                        nd.edgelen = 1.e-10;

                    previous = Prev_Tok.EdgeLen;
                    }
                else
                    {
                    //console.log("~~> default (not after colon)"); // temporary
                    // Get the node name
                    nd.name = "";
                    for (; c < newick.length; c++)
                        {
                        ch = newick[c];
                        if (ch == '(')
                            console.log("Unexpected left parenthesis inside node name at position " + c + " in tree description");
                        if (/\s/.test(ch) || ch == ':' || ch == ',' || ch == ')')
                            break;
                        nd.name += ch;
                        }
                    c--;

                    // Expect node name only after a left paren (child's name), a comma (sib's name) or a right paren (parent's name)
                    if (!(previous & Name_Valid))
                        console.log("Unexpected node name (" + nd.name + ") at position " + c + " in tree description");

                    if (nd.lchild == null) {
                        if (translate) {
                            nd.number = Number(nd.name) - 1;
                            this.nleaves += 1;

                            var translated = translate[nd.name];
                            if (translated !== undefined) {
                                nd.name = translated;
                                }
                        } else {
                            // No translate object was provided, so use node names as is
                            nd.number = this.nleaves;
                            this.nleaves += 1;
                            }
                        }
                    //console.log("~~> nd.name (unquoted) = " + nd.name + ", ch = " + ch); // temporary

                    previous = Prev_Tok.Name;
                    }
            }
            if (c == newick.length-1)
                break;
        }   // loop over characters in newick string

    this.rebuildPreorder();
};

Tree.prototype.decorateNode = function(nm, func) {
    var nd = null;
    for (i in this.preorder) {
        var curr = this.preorder[i];
        if (curr.name == nm) {
            nd = curr;
            break;
            }
        }
    nd.decorate = func;
    }

// From https://en.wikipedia.org/wiki/Logarithmic_spiral
// Logarithmic spiral polar coordinates:
//   r = a e^{b \theta}
//   \theta = (1/b) log(r/a)
// Logarithmic spiral parametric form:
//   x(t) = r(t) cos(t) = a e^{bt} cos(t)
//   y(t) = r(t) sin(t) = a e^{bt} sin(t)
// phi = arctan(1/b)
// pitch = complement of phi
Tree.prototype.createLogarithmicSpiralData = function(a, b, pct, ntheta, nleaves) {
    var thetas_per_leaf = Math.round(ntheta/nleaves);
    ntheta = thetas_per_leaf*nleaves + 1;
    var data = {'curve':[], 'tips':[], 'debugline':[], 'debugcircle':[]};
    var theta1 = 0.0;
    var r = a*Math.exp(b*theta1);
    var x1 = r*Math.cos(theta1);
    var y1 = r*Math.sin(theta1);
    xmin = x1;
    xmax = x1;
    ymin = y1;
    ymax = y1;
    for (var t = 1; t < ntheta; t++) {
        theta2 = t*Math.PI/180;
        var r = a*Math.exp(b*theta2);
        var x2 = r*Math.cos(theta2);
        var y2 = r*Math.sin(theta2);
        if (x2 < xmin) xmin = x2;
        if (x2 > xmax) xmax = x2;
        if (y2 < ymin) ymin = y2;
        if (y2 > ymax) ymax = y2;
        //console.log("curve: x2 = " + x2 + ", y2 = " + y2 + ", theta2 = " + theta2);
        data.curve.push({'x1':x1, 'y1':y1, 'x2':x2, 'y2':y2, 'theta1':theta1, 'theta2':theta2});

        if (t % thetas_per_leaf == 0) {
            var theta_far = theta2 + 2*Math.PI;
            r = pct*a*Math.exp(b*theta_far);
            var x2_far = r*Math.cos(theta_far);
            var y2_far = r*Math.sin(theta_far);
            data.tips.push({'x2':x2_far, 'y2':y2_far, 'theta2':theta_far});
            console.log("t = " + t + ", t/180 = " + (t/180) + ", r = " + r)
            var phi = Math.atan(1/b);
            var thetatmp = theta2 + phi;
            var rtmp = 30;
            var xtmp = r*Math.cos(thetatmp);
            var ytmp = r*Math.sin(thetatmp);
            data.debugline.push({'x1':xtmp, 'y1':ytmp, 'x2':x2, 'y2':y2, 'col':"orange"});
            data.debugline.push({'x1':0, 'y1':0, 'x2':x2, 'y2':y2, 'col':"black"});
            data.debugcircle.push({'x2':xtmp, 'y2':ytmp, 'col':"orange"});
            data.debugcircle.push({'x2':x2, 'y2':y2, 'col':"magenta"});
            }

        x1 = x2;
        y1 = y2;
        theta1 = theta2;
        }

    return data;
    }

// assumes tree has been ladderized right already and backbone nodes identified
Tree.prototype.fitTreeToLogarithmicSpiral = function(leaf_coord, a, pct, b) {
    console.log("a = " + a + ", b = " + b);

    // postorder traversal to calculate depths of backbone nodes
    var nodes = this.preorder;
    for (var i = nodes.length - 1; i >= 0; i--) {
        var nd = nodes[i];
        if (nd.lchild && !nd.backbone) {
            // non-backbone internal node
            nd.parent.depth = nd.depth + nd.edgelen;
            }
        else if (!nd.lchild) {
            // leaf node
            nd.parent.depth = nd.edgelen;
            }
        }

    // preorder traversal to modify edge lengths above backbone nodes
    // to be proportions of total height down to backbone
    var backbone_depth = null;
    for (var i in this.preorder) {
        var nd = this.preorder[i];

        if (nd.backbone) {
            backbone_depth = nd.depth;
            }
        else {
            nd.edgelen /= backbone_depth;
            nd.depth /= backbone_depth;
            }

        console.log("nd.name = " + nd.name + ", nd.edgelen = " + nd.edgelen + ", nd.depth = " + nd.depth + ", backbone_depth = " + backbone_depth + " " + (nd.backbone ? "(backbone) " : (nd.lchild ? "(internal) " : "(leaf) ")));
        }

    // postorder traversal to set x,y coordinates of all nodes
    var leaf = 0;
    var data = {"circles":[], "lines":[], "labels":[]};
    var nodes = this.preorder;
    console.log("length of this.preorder = " + nodes.length);
    for (var i = nodes.length - 1; i >= 0; i--) {
        var nd = nodes[i];

        if (nd.lchild) {
            // internal node
            nd.angle /= nd.nchildren;
            if (nd.backbone) {
                // node is on the spiral
                var r = pct*a*Math.exp(b*(nd.angle));;
                //var r = a*Math.exp(b*nd.angle);
                nd.x = r*Math.cos(nd.angle);
                nd.y = r*Math.sin(nd.angle);
                data.circles.push({"x2":nd.x, "y2":nd.y, "col":"blue"});
                //data.labels.push({"x2":nd.x, "y2":nd.y, "text":nd.name});
                //console.log("nd.name = " + nd.name + ", nd.x = " + nd.x + ", nd.y = " + nd.y + " " + (nd.backbone ? "(backbone) " : (nd.lchild ? "(internal) " : "(leaf) ")));
                }
            else if (false) {
                // node is "above" the spiral
                var rdist = pct*a*Math.exp(b*(nd.angle));
                var rprox = a*Math.exp(b*(nd.angle - 2*Math.PI)); // angle negative inside first spiral?
                var r = rprox + (1.0 - nd.depth)*(rdist - rprox);
                nd.x = r*Math.cos(nd.angle);
                nd.y = r*Math.sin(nd.angle);
                //data.circles.push({"x2":nd.x, "y2":nd.y, "col":"red"});
                //data.labels.push({"x2":nd.x, "y2":nd.y, "text":nd.name});

                // draw line back to parent
                var rparent = rprox + (1.0 - nd.parent.depth)*(rdist - rprox);
                var xparent = rparent*Math.cos(nd.angle);
                var yparent = rparent*Math.sin(nd.angle);
                //data.lines.push({'x1':xparent, 'y1':yparent, 'x2':nd.x, 'y2':nd.y});

                // draw shoulder to left child
                rdist = pct*a*Math.exp(b*(nd.lchild.angle));
                rprox = a*Math.exp(b*(nd.lchild.angle - 2*Math.PI)); // angle negative inside first spiral?
                var rlchild = rprox + (1.0 - nd.depth)*(rdist - rprox);
                var xlchild = rlchild*Math.cos(nd.lchild.angle);
                var ylchild = rlchild*Math.sin(nd.lchild.angle);
                //data.lines.push({'x1':xlchild, 'y1':ylchild, 'x2':nd.x, 'y2':nd.y});

                // draw shoulder to right child
                var rchild = nd.lchild;
                while (rchild.rsib) {
                    rchild = rchild.rsib;
                    }
                rdist = pct*a*Math.exp(b*(rchild.angle));
                rprox = a*Math.exp(b*(rchild.angle - 2*Math.PI)); // angle negative inside first spiral?
                var rrchild = rprox + (1.0 - nd.depth)*(rdist - rprox);
                var rrchild = (1.0 - nd.depth)*pct*a*Math.exp(b*(rchild.angle));
                var xrchild = r*Math.cos(rchild.angle);
                var yrchild = r*Math.sin(rchild.angle);
                //data.lines.push({'x1':xrchild, 'y1':yrchild, 'x2':nd.x, 'y2':nd.y});

                //console.log("nd.name = " + nd.name + ", nd.x = " + nd.x + ", nd.y = " + nd.y + " " + (nd.backbone ? "(backbone) " : (nd.lchild ? "(internal) " : "(leaf) ")));
                }
            }
        else {
            // leaf node is on the outermost spiral at preselected, evenly-spaced points
            //nd.x = leaf_coord[leaf].x2;
            //nd.y = leaf_coord[leaf].y2;
            nd.angle = leaf_coord[leaf].theta2; // angle is the "far out" angle
            var r = a*Math.exp(b*(nd.angle));;
            nd.x = r*Math.cos(nd.angle);
            nd.y = r*Math.sin(nd.angle);
            //data.circles.push({"x2":nd.x, "y2":nd.y, "col":"green"});
            //data.labels.push({"x2":nd.x, "y2":nd.y, "text":nd.name});

            // edge projects backward at nd.angle a fraction (determined by nd.edgelen) of the way to the spiral
            if (!nd.parent.backbone) {
                var r = (1.0 - nd.parent.depth)*a*Math.exp(b*(nd.angle));
                var xprox = r*Math.cos(nd.angle);
                var yprox = r*Math.sin(nd.angle);
                //data.lines.push({'x1':xprox, 'y1':yprox, 'x2':nd.x, 'y2':nd.y});
                }
            //console.log("nd.name = " + nd.name + ", nd.x = " + nd.x + ", nd.y = " + nd.y + " " + (nd.backbone ? "(backbone) " : (nd.lchild ? "(internal) " : "(leaf) ")));
            leaf++;
            }

        if (nd.parent && !nd.backbone) {
            if (!nd.rsib) {
                // right-most child of parent, set parent's angle
                nd.parent.angle = nd.angle;
                nd.parent.nchildren = 1;
                }
            else {
                // not right-most child, add to parent's angle
                if (nd.parent != null) {
                    // add to parent's angle
                    nd.parent.angle += nd.angle;
                    nd.parent.nchildren++;
                    }
                }
            }
        }

    console.log("length of data.circles  = " + data.circles.length);
    console.log("length of data.lines    = " + data.lines.length);
    console.log("length of data.labels   = " + data.labels.length);
    return data;
    }

// svg is the SVG on which the tree should be plotted
// css_class is the class used for all objects (to make it easy to delete everything)
Tree.prototype.addSpiralTreeToSVG = function(svg, css_class, traits, a, pct, b) {
    var w = svg.attr("width");
    var h = svg.attr("height");
    var points = this.createLogarithmicSpiralData(a, b, pct, 2000, this.nleaves);
    //var tipdata = this.createLogarithmicSpiralData(pct*a, b, this.nleaves, 2.);
    var nodedata = this.fitTreeToLogarithmicSpiral(points.tips, a, pct, b);
    var xdiff = xmax - xmin;
    var ydiff = ymax - ymin;
    console.log(" ");
    svg.selectAll("circle." + css_class)
        .data(nodedata.circles)
        .enter()
        .append("circle")
        .attr("class", css_class)
        .attr("cx", function(d) {return w/2 + d.x2;})
        .attr("cy", function(d) {return h/2 + d.y2;})
        .attr("r", 2)
        .attr("fill", function(d) {return d.col;})
        .attr("stroke", function(d) {return d.col;});
    svg.selectAll("text." + css_class)
        .data(nodedata.labels)
        .enter()
        .append("text")
        .attr("class", css_class)
        .attr("x", function(d) {return w/2 + d.x2 + 3;})
        .attr("y", function(d) {return h/2 + d.y2 + 3;})
        .text(function(d) {return d.text;});
    svg.selectAll("line.edges")
        .data(nodedata.lines)
        .enter()
        .append("line")
        .attr("class", "edges")
        .attr("x1", function(d) {return w/2 + d.x1;})
        .attr("y1", function(d) {return h/2 + d.y1;})
        .attr("x2", function(d) {return w/2 + d.x2;})
        .attr("y2", function(d) {return h/2 + d.y2;})
        .attr("stroke", "maroon");
    svg.selectAll("line." + css_class)
        .data(points.curve)
        .enter()
        .append("line")
        .attr("class", css_class)
        .attr("x1", function(d) {return w/2 + d.x1;})
        .attr("y1", function(d) {return h/2 + d.y1;})
        .attr("x2", function(d) {return w/2 + d.x2;})
        .attr("y2", function(d) {return h/2 + d.y2;})
        .attr("stroke", "blue");
    svg.selectAll("line." + 'debug-line')
        .data(points.debugline)
        .enter()
        .append("line")
        .attr("class", 'debug-line')
        .attr("x1", function(d) {return w/2 + d.x1;})
        .attr("y1", function(d) {return h/2 + d.y1;})
        .attr("x2", function(d) {return w/2 + d.x2;})
        .attr("y2", function(d) {return h/2 + d.y2;})
        .attr("stroke", function(d) {return d.col;});
    svg.selectAll("circle." + 'debug-circle')
        .data(points.debugcircle)
        .enter()
        .append("circle")
        .attr("class", 'debug-circle')
        .attr("cx", function(d) {return w/2 + d.x2;})
        .attr("cy", function(d) {return h/2 + d.y2;})
        .attr("r", 2)
        .attr("fill", "none")
        .attr("stroke", function(d) {return d.col;});
    }

// svg is the SVG on which the tree should be plotted
// css_class is the class used for all objects (to make it easy to delete everything)
// tscale is a linear scale for translating tree heights to x-coordinates
Tree.prototype.addTreeToSVG = function(svg, css_class, tscale, traits, showtimeline = true) {
    this.xmax = 0.0;
    this.ymax = 0.0;
    var total_info = 0.0;

    var w = svg.attr("width");
    var h = svg.attr("height");

    // Provide defaults if some traits were not specified
    if (!('padding' in traits)) {
        traits.padding = 50;
    }
    if (!('node_radius' in traits)) {
        traits.node_radius = 2;
    }
    if (!('line_width' in traits)) {
        traits.line_width = 1;
    }
    if (!('taxon_labels' in traits)) {
        traits.taxon_labels = true;
    }
    if (!('show_backbone' in traits)) {
        traits.show_backbone = false;
    }

    // Set x coordinate of each node
    var nd = this.root;
    nd.x = 0.0;
    this.xmax = 0.0;
    for (var i in this.preorder) {
        nd = this.preorder[i];
        nd.x = nd.edgelen;
        if (nd.parent != null)
            nd.x += nd.parent.x;
        if (nd.x > this.xmax)
            this.xmax = nd.x;
    }

    // Set y coordinate of internal nodes to be average y coordinate of its children
    var nodes = this.preorder;
    this.ymax = 0.0;
    for (i = nodes.length - 1; i >= 0; i--) {
        nd = nodes[i];
        nd.x *= 1.0/this.xmax; // scale x coordinates to fit inside svg element width
        if (nd.lchild) {
            // non-root internal node: y already the sum of children's y values
            // divide by number of children to obtain average y value
            var nchildren = 1;
            var child = nd.lchild;
            while (child.rsib) {
                child = child.rsib;
                nchildren++;
                }
            nd.y /= nchildren;
        }
        else {
            // leaf node
            nd.y = 2*this.leaforder[nd.number];
        }

        if (nd.parent) {
            if (nd.parent.y) {
                nd.parent.y += nd.y;
            }
            else {
                nd.parent.y = nd.y;
            }
        }

        if (nd.y > this.ymax)
            this.ymax = nd.y;
    }

    // Create leaf names now so that xScale and tscale can accommodate longest name
    var widest_taxon_name = 0.0;
    if (traits.taxon_labels) {
        var taxon_names = svg.selectAll("text." + css_class)
            .data(this.preorder)
            .enter()
            .append("text")
            .attr("class", css_class)
            .attr("font-family", "\"Times New Roman\",Times,serif")
            .attr("font-style", "italic")
            .attr("font-size", "14px")
            .text(function(d) {
                if (d.lchild == null)
                    return d.name;
                else
                    return "";
            });

        // Determine the widest bounding box width for any taxon name
        taxon_names.each(function() {
            var w = this.getBBox().width;
            if (w > widest_taxon_name)
                widest_taxon_name = w;
        });
    }

    // debugging code to create R code for scatterplot of taxon name lengths (number of
    // characters) vs. bounding box width
    // var doofx = [];
    // var doofy = [];
    // taxon_names.each(function() {
    //     if (this.textContent.length > 0) {
    //         doofx.push(this.textContent.length);
    //         doofy.push(this.getBBox().width);
    //     }
    // });
    // console.log("x = c(" + doofx.join(",") + ")");
    // console.log("y = c(" + doofy.join(",") + ")");

    // Create scale for X axis
    xScale = d3.scaleLinear()
        .domain([0, 1])
        .range([traits.padding, w - traits.padding - widest_taxon_name]);

    // Create scale for Y axis
    yScale = d3.scaleLinear()
        .domain([0, 2*(this.nleaves-1)])
        .range([traits.padding, h - traits.padding]);

    // Create time axis
    tscale.range([traits.padding, w - traits.padding - widest_taxon_name]);
    var taxis = d3.axisBottom(tscale)
        .ticks(5)
        .tickFormat(d3.format(".1f"));

    if (showtimeline) {
        svg.append("g")
            .attr("id", "taxis")
            .attr("class", "axis " + css_class)
            .attr("transform", "translate(0," + (h - traits.padding/2.0) + ")")
            .call(taxis);
        }

    // Walk tree in postorder sequence, creating circles for nodes
    // and connecting the circles with lines

    // nodedata is an array of integers from 0 to number_of_nodes - 1
    // any node i can be accessed as this.preorder[i]
    //var nodedata = Object.keys(this.preorder).map(Number);
    //console.log("nodedata = ", nodedata);

    // Create all circles representing nodes
    var circles = svg.selectAll("circle." + css_class)
        .data(this.preorder)
        .enter()
        .append("circle")
        .attr("class", css_class)
        .attr("cx", function(d) {
            return xScale(d.x);
        })
        .attr("cy", function(d) {
            return yScale(d.y);
        })
        .attr("r", function(d) {return (traits.show_backbone && d.backbone ? 2 : traits.node_radius);})
        .attr("fill",  function(d) {return (traits.show_backbone && d.backbone ? "red" : "blue");})
        .on("mouseover", function(d) {
            console.log("d.name " + d.name + ", d.x = " + d.x + ", d.y = " + d.y + ", d.edgelen =" + d.edgelen);
            //if (d.lchild == null) {
                // leaf node
                //var svgRect = d3.select("svg").node().getBoundingClientRect();
                // var rect = d3.select(this).node().getBoundingClientRect();
                // var x = xScale(d.x);
                // var y = yScale(d.y);
                // console.log("x = " + x + ", y = " + y + ", rect = ",rect);
                // d3.select("#tooltip")
                //     .style("left", x + "px")
                //     .style("top", y + "px")
                //     .select("#nodeinfo")
                //     .html(d.info);
                // d3.select("#tooltip").classed("hidden", false);
            //}
            //else {
            //    // internal node
            //    console.log("edge length =" + d.edgelen);
            //}
        })
        .on("mouseout", function() {
            d3.select("#tooltip").classed("hidden", true);
        });

    // Set x and y coordinates for taxon names
    if (traits.taxon_labels) {
        taxon_names.attr("x", function(d) {
                return xScale(d.x) + 10;
            })
            .attr("y", function(d) {
                return yScale(d.y) + 4;
            });
        }

    // Create lines extending back from each node
    var lines = svg.selectAll("polyline." + css_class)
        .data(this.preorder)
        .enter()
        .append("polyline")
        .attr("class", css_class)
        .attr("points", function(d) {
            var points = "";

            // start with the node itself
            var x = xScale(d.x);
            var y = yScale(d.y);
            points += x.toFixed(2) + "," + y.toFixed(2);

            if (d.parent != null) {
                // go straight back to parent's level (if there is a parent)
                x = xScale(d.parent.x);
                y = yScale(d.y);
                points += " " + x.toFixed(2) + "," + y.toFixed(2);

                // now up or down to parent's node
                x = xScale(d.parent.x);
                y = yScale(d.parent.y);
                points += " " + x.toFixed(2) + "," + y.toFixed(2);
            }
            //console.log(points);
            return points;
        })
        .attr("fill", "none")
        .attr("stroke-width", traits.line_width)
        .attr("stroke", "navy");

    // Call decorate function for each node if defined
    for (var i in this.preorder) {
        var nd = this.preorder[i];
        var func = nd.decorate;
        if (func) {
            func((xScale(nd.x) + xScale(nd.parent.x))/2, yScale(nd.y), svg);
            }
        }
    };

Tree.prototype.varCovMatrix = function(verbose) {
    // Returns Variance-Covariance Matrix in which variance terms are path lengths from
    // root to tip and covariances are path lengths from root to most recent common ancestor

    // Create nleaves X nleaves matrix and set every element to zero
    var V = [];
    for (var k = 0; k < this.nleaves; k++) {
        var row = [];
        for (var m = 0; m < this.nleaves; m++) {
            row.push(0.0);
            }
        V.push(row);
        }

    for (var i = 0; i < this.preorder.length; i++) {
        var nd = this.preorder[i];
        var edge_length = nd.edgelen;
        if (nd.parent != null) {
            if (nd.lchild == null) {
                //console.log("~~> adding leaf edge length " + edge_length + " to V[" + nd.number + "][" + nd.number + "]");
                V[nd.number][nd.number] += edge_length;
                }
            else {
                // make a list of all descendant leaf node numbers
                //console.log("Ancestral node number " + nd.number + " has these descendants:");
                var leaves = [];
                leaves.length = 0;
                for (var j = i+1; j < this.preorder.length; j++) {
                    var descendant = this.preorder[j];
                    if (descendant == nd.rsib)
                        break;
                    else if (descendant.lchild == null) {
                        //console.log("  leaf number " + descendant.number + " (name = " + descendant.name  + ")");
                        leaves.push(descendant.number);
                        }
                    }

                //console.log("descendants of node " + nd.number + " are:");
                //console.log(leaves);

                // add edge_length to every pairwise comparison involving elements of leaves
                for (var x = 0; x < leaves.length - 1; x++) {
                    var ndx = leaves[x];
                    V[ndx][ndx] += edge_length;
                    //console.log("~~> adding internal edge length " + edge_length + " to V[" + x + "][" + x + "]");
                    for (var y = x + 1; y < leaves.length; y++) {
                        var ndy = leaves[y];
                        V[ndx][ndy] += edge_length;
                        V[ndy][ndx] += edge_length;
                        //console.log("~~> adding internal edge length " + edge_length + " to V[" + ndx + "][" + ndy + "]");
                        //console.log("~~> adding internal edge length " + edge_length + " to V[" + ndy + "][" + ndx + "]");
                        }
                    }
                var last = leaves[leaves.length - 1];
                V[last][last] += edge_length;
                //console.log("~~> adding internal edge length " + edge_length + " to V[" + last + "][" + last + "]");
                }
            }
        }

    if (verbose) {
        console.log("Variance-Covariance Matrix:");
        var last = V.length - 1;
        var varcov = "[";
        for (var i in V) {
            varcov += "[";
            for (var j in V[i]) {
                varcov += V[i][j].toFixed(5);
                varcov += (j == last ? "]" : ",");
                }
            varcov += (i == last ? "]" : ",");
            }
        console.log("  V = np.array(" + varcov + ")");
        }

    return V;
    };
