# Supplementary material for: Order, please! Uncertainty in the ordinal-level classification of Chlorophyceae
Source: PeerJ. 2019 May 15;7:e6899. doi: 10.7717/peerj.6899 (PMC6525593; doi:10.7717/peerj.6899)
Supplement: Supplemental Information 1 — This compressed folder contains untrimmed, masked alignments for individual chloroplast genes (subfolder nexus), as well as trimmed alignments with appropriate analysis blocks and the consensus trees resulting from these single-gene and concatenated analyses (MrBayes subfolders). Supplementary methods with associated references are included in the SupplementaryMethods.txt file. SVDquartets, BaliPhy, PhyloBayes and RAxML analysis files are in separate subfolders, with their respective resulting tree files. Files associated with MrBayes analysis of the 1st and 2nd positions and the analysis of the 3rd positions are placed in the subfolders 1st_and_2nd_positions_only and 3rd_positions_only, respectively. The 18Splastid_combined subfolder contains the MrBayes analysis materials (alignment and consensus tree) for the analysis including nucleotide plastid data as well as 18S nucleotide data. Documentation, trees and scripts used to create Fig. 3 are included in the “Figure3” subfolder, and documentation for and full results of Treespace analyses are in the “Treespace” subfolder. The results of the AU topology tests are included in a Word document. [file peerj-07-6899-s008.zip › supplementary_alignments_trees/Figure3/d3/d3.min.js]

// https://d3js.org Version 4.7.1. Copyright 2017 Mike Bostock.
(function(t,n){"object"==typeof exports&&"undefined"!=typeof module?n(exports):"function"==typeof define&&define.amd?define(["exports"],n):n(t.d3=t.d3||{})})(this,function(t){"use strict";function n(t){return function(n,e){return Rs(t(n),e)}}function e(t,n){return[t,n]}function r(t,n,e){var r=Math.abs(n-t)/Math.max(0,e),i=Math.pow(10,Math.floor(Math.log(r)/Math.LN10)),o=r/i;return o>=Qs?i*=10:o>=Ks?i*=5:o>=tf&&(i*=2),n<t?-i:i}function i(t){return t.length}function o(t){return"translate("+t+",0)"}function u(t){return"translate(0,"+t+")"}function a(t){var n=t.bandwidth()/2;return t.round()&&(n=Math.round(n)),function(e){return t(e)+n}}function c(){return!this.__axis}function s(t,n){function e(e){var o=null==s?n.ticks?n.ticks.apply(n,i):n.domain():s,u=null==f?n.tickFormat?n.tickFormat.apply(n,i):xf:f,g=Math.max(l,0)+p,y=n.range(),m=y[0]+.5,x=y[y.length-1]+.5,b=(n.bandwidth?a:xf)(n.copy()),w=e.selection?e.selection():e,M=w.selectAll(".domain").data([null]),T=w.selectAll(".tick").data(o,n).order(),k=T.exit(),S=T.enter().append("g").attr("class","tick"),N=T.select("line"),E=T.select("text");M=M.merge(M.enter().insert("path",".tick").attr("class","domain").attr("stroke","#000")),T=T.merge(S),N=N.merge(S.append("line").attr("stroke","#000").attr(r+"2",d*l).attr(v+"1",.5).attr(v+"2",.5)),E=E.merge(S.append("text").attr("fill","#000").attr(r,d*g).attr(v,.5).attr("dy",1===t?"0em":3===t?"0.71em":"0.32em")),e!==w&&(M=M.transition(e),T=T.transition(e),N=N.transition(e),E=E.transition(e),k=k.transition(e).attr("opacity",1e-6).attr("transform",function(t){return isFinite(t=b(t))?_(t):this.getAttribute("transform")}),S.attr("opacity",1e-6).attr("transform",function(t){var n=this.parentNode.__axis;return _(n&&isFinite(n=n(t))?n:b(t))})),k.remove(),M.attr("d",4===t||2==t?"M"+d*h+","+m+"H0.5V"+x+"H"+d*h:"M"+m+","+d*h+"V0.5H"+x+"V"+d*h),T.attr("opacity",1).attr("transform",function(t){return _(b(t))}),N.attr(r+"2",d*l),E.attr(r,d*g).text(u),w.filter(c).attr("fill","none").attr("font-size",10).attr("font-family","sans-serif").attr("text-anchor",2===t?"start":4===t?"end":"middle"),w.each(function(){this.__axis=b})}var r,i=[],s=null,f=null,l=6,h=6,p=3,d=1===t||4===t?-1:1,v=4===t||2===t?(r="x","y"):(r="y","x"),_=1===t||3===t?o:u;return e.scale=function(t){return arguments.length?(n=t,e):n},e.ticks=function(){return i=mf.call(arguments),e},e.tickArguments=function(t){return arguments.length?(i=null==t?[]:mf.call(t),e):i.slice()},e.tickValues=function(t){return arguments.length?(s=null==t?null:mf.call(t),e):s&&s.slice()},e.tickFormat=function(t){return arguments.length?(f=t,e):f},e.tickSize=function(t){return arguments.length?(l=h=+t,e):l},e.tickSizeInner=function(t){return arguments.length?(l=+t,e):l},e.tickSizeOuter=function(t){return arguments.length?(h=+t,e):h},e.tickPadding=function(t){return arguments.length?(p=+t,e):p},e}function f(t){return s(1,t)}function l(t){return s(2,t)}function h(t){return s(3,t)}function p(t){return s(4,t)}function d(){for(var t,n=0,e=arguments.length,r={};n<e;++n){if(!(t=arguments[n]+"")||t in r)throw new Error("illegal type: "+t);r[t]=[]}return new v(r)}function v(t){this._=t}function _(t,n){return t.trim().split(/^|\s+/).map(function(t){var e="",r=t.indexOf(".");if(r>=0&&(e=t.slice(r+1),t=t.slice(0,r)),t&&!n.hasOwnProperty(t))throw new Error("unknown type: "+t);return{type:t,name:e}})}function g(t,n){for(var e,r=0,i=t.length;r<i;++r)if((e=t[r]).name===n)return e.value}function y(t,n,e){for(var r=0,i=t.length;r<i;++r)if(t[r].name===n){t[r]=bf,t=t.slice(0,r).concat(t.slice(r+1));break}return null!=e&&t.push({name:n,value:e}),t}function m(t){return function(){var n=this.ownerDocument,e=this.namespaceURI;return e===wf&&n.documentElement.namespaceURI===wf?n.createElement(t):n.createElementNS(e,t)}}function x(t){return function(){return this.ownerDocument.createElementNS(t.space,t.local)}}function b(){return new w}function w(){this._="@"+(++Sf).toString(36)}function M(t,n,e){return t=T(t,n,e),function(n){var e=n.relatedTarget;e&&(e===this||8&e.compareDocumentPosition(this))||t.call(this,n)}}function T(n,e,r){return function(i){var o=t.event;t.event=i;try{n.call(this,this.__data__,e,r)}finally{t.event=o}}}function k(t){return t.trim().split(/^|\s+/).map(function(t){var n="",e=t.indexOf(".");return e>=0&&(n=t.slice(e+1),t=t.slice(0,e)),{type:t,name:n}})}function S(t){return function(){var n=this.__on;if(n){for(var e,r=0,i=-1,o=n.length;r<o;++r)e=n[r],t.type&&e.type!==t.type||e.name!==t.name?n[++i]=e:this.removeEventListener(e.type,e.listener,e.capture);++i?n.length=i:delete this.__on}}}function N(t,n,e){var r=zf.hasOwnProperty(t.type)?M:T;return function(i,o,u){var a,c=this.__on,s=r(n,o,u);if(c)for(var f=0,l=c.length;f<l;++f)if((a=c[f]).type===t.type&&a.name===t.name)return this.removeEventListener(a.type,a.listener,a.capture),this.addEventListener(a.type,a.listener=s,a.capture=e),void(a.value=n);this.addEventListener(t.type,s,e),a={type:t.type,name:t.name,value:n,listener:s,capture:e},c?c.push(a):this.__on=[a]}}function E(n,e,r,i){var o=t.event;n.sourceEvent=t.event,t.event=n;try{return e.apply(r,i)}finally{t.event=o}}function A(){}function C(){return[]}function z(t,n){this.ownerDocument=t.ownerDocument,this.namespaceURI=t.namespaceURI,this._next=null,this._parent=t,this.__data__=n}function P(t,n,e,r,i,o){for(var u,a=0,c=n.length,s=o.length;a<s;++a)(u=n[a])?(u.__data__=o[a],r[a]=u):e[a]=new z(t,o[a]);for(;a<c;++a)(u=n[a])&&(i[a]=u)}function L(t,n,e,r,i,o,u){var a,c,s,f={},l=n.length,h=o.length,p=new Array(l);for(a=0;a<l;++a)(c=n[a])&&(p[a]=s="$"+u.call(c,c.__data__,a,n),s in f?i[a]=c:f[s]=c);for(a=0;a<h;++a)s="$"+u.call(t,o[a],a,o),(c=f[s])?(r[a]=c,c.__data__=o[a],f[s]=null):e[a]=new z(t,o[a]);for(a=0;a<l;++a)(c=n[a])&&f[p[a]]===c&&(i[a]=c)}function R(t,n){return t<n?-1:t>n?1:t>=n?0:NaN}function q(t){return function(){this.removeAttribute(t)}}function U(t){return function(){this.removeAttributeNS(t.space,t.local)}}function D(t,n){return function(){this.setAttribute(t,n)}}function O(t,n){return function(){this.setAttributeNS(t.space,t.local,n)}}function F(t,n){return function(){var e=n.apply(this,arguments);null==e?this.removeAttribute(t):this.setAttribute(t,e)}}function I(t,n){return function(){var e=n.apply(this,arguments);null==e?this.removeAttributeNS(t.space,t.local):this.setAttributeNS(t.space,t.local,e)}}function Y(t){return function(){this.style.removeProperty(t)}}function B(t,n,e){return function(){this.style.setProperty(t,n,e)}}function j(t,n,e){return function(){var r=n.apply(this,arguments);null==r?this.style.removeProperty(t):this.style.setProperty(t,r,e)}}function H(t){return function(){delete this[t]}}function X(t,n){return function(){this[t]=n}}function $(t,n){return function(){var e=n.apply(this,arguments);null==e?delete this[t]:this[t]=e}}function V(t){return t.trim().split(/^|\s+/)}function W(t){return t.classList||new Z(t)}function Z(t){this._node=t,this._names=V(t.getAttribute("class")||"")}function G(t,n){for(var e=W(t),r=-1,i=n.length;++r<i;)e.add(n[r])}function J(t,n){for(var e=W(t),r=-1,i=n.length;++r<i;)e.remove(n[r])}function Q(t){return function(){G(this,t)}}function K(t){return function(){J(this,t)}}function tt(t,n){return function(){(n.apply(this,arguments)?G:J)(this,t)}}function nt(){this.textContent=""}function et(t){return function(){this.textContent=t}}function rt(t){return function(){var n=t.apply(this,arguments);this.textContent=null==n?"":n}}function it(){this.innerHTML=""}function ot(t){return function(){this.innerHTML=t}}function ut(t){return function(){var n=t.apply(this,arguments);this.innerHTML=null==n?"":n}}function at(){this.nextSibling&&this.parentNode.appendChild(this)}function ct(){this.previousSibling&&this.parentNode.insertBefore(this,this.parentNode.firstChild)}function st(){return null}function ft(){var t=this.parentNode;t&&t.removeChild(this)}function lt(t,n,e){var r=el(t),i=r.CustomEvent;i?i=new i(n,e):(i=r.document.createEvent("Event"),e?(i.initEvent(n,e.bubbles,e.cancelable),i.detail=e.detail):i.initEvent(n,!1,!1)),t.dispatchEvent(i)}function ht(t,n){return function(){return lt(this,t,n)}}function pt(t,n){return function(){return lt(this,t,n.apply(this,arguments))}}function dt(t,n){this._groups=t,this._parents=n}function vt(){return new dt([[document.documentElement]],vl)}function _t(){t.event.stopImmediatePropagation()}function gt(t,n){var e=t.document.documentElement,r=_l(t).on("dragstart.drag",null);n&&(r.on("click.drag",xl,!0),setTimeout(function(){r.on("click.drag",null)},0)),"onselectstart"in e?r.on("selectstart.drag",null):(e.style.MozUserSelect=e.__noselect,delete e.__noselect)}function yt(t,n,e,r,i,o,u,a,c,s){this.target=t,this.type=n,this.subject=e,this.identifier=r,this.active=i,this.x=o,this.y=u,this.dx=a,this.dy=c,this._=s}function mt(){return!t.event.button}function xt(){return this.parentNode}function bt(n){return null==n?{x:t.event.x,y:t.event.y}:n}function wt(t,n){var e=Object.create(t.prototype);for(var r in n)e[r]=n[r];return e}function Mt(){}function Tt(t){var n;return t=(t+"").trim().toLowerCase(),(n=El.exec(t))?(n=parseInt(n[1],16),new At(n>>8&15|n>>4&240,n>>4&15|240&n,(15&n)<<4|15&n,1)):(n=Al.exec(t))?kt(parseInt(n[1],16)):(n=Cl.exec(t))?new At(n[1],n[2],n[3],1):(n=zl.exec(t))?new At(255*n[1]/100,255*n[2]/100,255*n[3]/100,1):(n=Pl.exec(t))?St(n[1],n[2],n[3],n[4]):(n=Ll.exec(t))?St(255*n[1]/100,255*n[2]/100,255*n[3]/100,n[4]):(n=Rl.exec(t))?Ct(n[1],n[2]/100,n[3]/100,1):(n=ql.exec(t))?Ct(n[1],n[2]/100,n[3]/100,n[4]):Ul.hasOwnProperty(t)?kt(Ul[t]):"transparent"===t?new At(NaN,NaN,NaN,0):null}function kt(t){return new At(t>>16&255,t>>8&255,255&t,1)}function St(t,n,e,r){return r<=0&&(t=n=e=NaN),new At(t,n,e,r)}function Nt(t){return t instanceof Mt||(t=Tt(t)),t?(t=t.rgb(),new At(t.r,t.g,t.b,t.opacity)):new At}function Et(t,n,e,r){return 1===arguments.length?Nt(t):new At(t,n,e,null==r?1:r)}function At(t,n,e,r){this.r=+t,this.g=+n,this.b=+e,this.opacity=+r}function Ct(t,n,e,r){return r<=0?t=n=e=NaN:e<=0||e>=1?t=n=NaN:n<=0&&(t=NaN),new Lt(t,n,e,r)}function zt(t){if(t instanceof Lt)return new Lt(t.h,t.s,t.l,t.opacity);if(t instanceof Mt||(t=Tt(t)),!t)return new Lt;if(t instanceof Lt)return t;t=t.rgb();var n=t.r/255,e=t.g/255,r=t.b/255,i=Math.min(n,e,r),o=Math.max(n,e,r),u=NaN,a=o-i,c=(o+i)/2;return a?(u=n===o?(e-r)/a+6*(e<r):e===o?(r-n)/a+2:(n-e)/a+4,a/=c<.5?o+i:2-o-i,u*=60):a=c>0&&c<1?0:u,new Lt(u,a,c,t.opacity)}function Pt(t,n,e,r){return 1===arguments.length?zt(t):new Lt(t,n,e,null==r?1:r)}function Lt(t,n,e,r){this.h=+t,this.s=+n,this.l=+e,this.opacity=+r}function Rt(t,n,e){return 255*(t<60?n+(e-n)*t/60:t<180?e:t<240?n+(e-n)*(240-t)/60:n)}function qt(t){if(t instanceof Dt)return new Dt(t.l,t.a,t.b,t.opacity);if(t instanceof Ht){var n=t.h*Dl;return new Dt(t.l,Math.cos(n)*t.c,Math.sin(n)*t.c,t.opacity)}t instanceof At||(t=Nt(t));var e=Yt(t.r),r=Yt(t.g),i=Yt(t.b),o=Ot((.4124564*e+.3575761*r+.1804375*i)/.95047),u=Ot((.2126729*e+.7151522*r+.072175*i)/1);return new Dt(116*u-16,500*(o-u),200*(u-Ot((.0193339*e+.119192*r+.9503041*i)/1.08883)),t.opacity)}function Ut(t,n,e,r){return 1===arguments.length?qt(t):new Dt(t,n,e,null==r?1:r)}function Dt(t,n,e,r){this.l=+t,this.a=+n,this.b=+e,this.opacity=+r}function Ot(t){return t>Fl*Fl*Fl?Math.pow(t,1/3):t/(3*Fl*Fl)+4/29}function Ft(t){return t>Fl?t*t*t:3*Fl*Fl*(t-4/29)}function It(t){return 255*(t<=.0031308?12.92*t:1.055*Math.pow(t,1/2.4)-.055)}function Yt(t){return(t/=255)<=.04045?t/12.92:Math.pow((t+.055)/1.055,2.4)}function Bt(t){if(t instanceof Ht)return new Ht(t.h,t.c,t.l,t.opacity);t instanceof Dt||(t=qt(t));var n=Math.atan2(t.b,t.a)*Ol;return new Ht(n<0?n+360:n,Math.sqrt(t.a*t.a+t.b*t.b),t.l,t.opacity)}function jt(t,n,e,r){return 1===arguments.length?Bt(t):new Ht(t,n,e,null==r?1:r)}function Ht(t,n,e,r){this.h=+t,this.c=+n,this.l=+e,this.opacity=+r}function Xt(t){if(t instanceof Vt)return new Vt(t.h,t.s,t.l,t.opacity);t instanceof At||(t=Nt(t));var n=t.r/255,e=t.g/255,r=t.b/255,i=((Yl*Bl-jl*Il)*r+Hl*jl*n-Hl*Yl*e)/-5.9615122912,o=r-i,u=(Hl*(e-i)-Bl*o)/jl,a=Math.sqrt(u*u+o*o)/(Hl*i*(1-i)),c=a?Math.atan2(u,o)*Ol-120:NaN;return new Vt(c<0?c+360:c,a,i,t.opacity)}function $t(t,n,e,r){return 1===arguments.length?Xt(t):new Vt(t,n,e,null==r?1:r)}function Vt(t,n,e,r){this.h=+t,this.s=+n,this.l=+e,this.opacity=+r}function Wt(t,n,e,r,i){var o=t*t,u=o*t;return((1-3*t+3*o-u)*n+(4-6*o+3*u)*e+(1+3*t+3*o-3*u)*r+u*i)/6}function Zt(t,n){return function(e){return t+e*n}}function Gt(t,n,e){return t=Math.pow(t,e),n=Math.pow(n,e)-t,e=1/e,function(r){return Math.pow(t+r*n,e)}}function Jt(t,n){var e=n-t;return e?Zt(t,e>180||e<-180?e-360*Math.round(e/360):e):Kl(isNaN(t)?n:t)}function Qt(t){return 1===(t=+t)?Kt:function(n,e){return e-n?Gt(n,e,t):Kl(isNaN(n)?e:n)}}function Kt(t,n){var e=n-t;return e?Zt(t,e):Kl(isNaN(t)?n:t)}function tn(t){return function(n){var e,r,i=n.length,o=new Array(i),u=new Array(i),a=new Array(i);for(e=0;e<i;++e)r=Et(n[e]),o[e]=r.r||0,u[e]=r.g||0,a[e]=r.b||0;return o=t(o),u=t(u),a=t(a),r.opacity=1,function(t){return r.r=o(t),r.g=u(t),r.b=a(t),r+""}}}function nn(t){return function(){return t}}function en(t){return function(n){return t(n)+""}}function rn(t){return"none"===t?ph:(Xl||(Xl=document.createElement("DIV"),$l=document.documentElement,Vl=document.defaultView),Xl.style.transform=t,t=Vl.getComputedStyle($l.appendChild(Xl),null).getPropertyValue("transform"),$l.removeChild(Xl),t=t.slice(7,-1).split(","),dh(+t[0],+t[1],+t[2],+t[3],+t[4],+t[5]))}function on(t){return null==t?ph:(Wl||(Wl=document.createElementNS("http://www.w3.org/2000/svg","g")),Wl.setAttribute("transform",t),(t=Wl.transform.baseVal.consolidate())?(t=t.matrix,dh(t.a,t.b,t.c,t.d,t.e,t.f)):ph)}function un(t,n,e,r){function i(t){return t.length?t.pop()+" ":""}function o(t,r,i,o,u,a){if(t!==i||r!==o){var c=u.push("translate(",null,n,null,e);a.push({i:c-4,x:oh(t,i)},{i:c-2,x:oh(r,o)})}else(i||o)&&u.push("translate("+i+n+o+e)}function u(t,n,e,o){t!==n?(t-n>180?n+=360:n-t>180&&(t+=360),o.push({i:e.push(i(e)+"rotate(",null,r)-2,x:oh(t,n)})):n&&e.push(i(e)+"rotate("+n+r)}function a(t,n,e,o){t!==n?o.push({i:e.push(i(e)+"skewX(",null,r)-2,x:oh(t,n)}):n&&e.push(i(e)+"skewX("+n+r)}function c(t,n,e,r,o,u){if(t!==e||n!==r){var a=o.push(i(o)+"scale(",null,",",null,")");u.push({i:a-4,x:oh(t,e)},{i:a-2,x:oh(n,r)})}else 1===e&&1===r||o.push(i(o)+"scale("+e+","+r+")")}return function(n,e){var r=[],i=[];return n=t(n),e=t(e),o(n.translateX,n.translateY,e.translateX,e.translateY,r,i),u(n.rotate,e.rotate,r,i),a(n.skewX,e.skewX,r,i),c(n.scaleX,n.scaleY,e.scaleX,e.scaleY,r,i),n=e=null,function(t){for(var n,e=-1,o=i.length;++e<o;)r[(n=i[e]).i]=n.x(t);return r.join("")}}}function an(t){return((t=Math.exp(t))+1/t)/2}function cn(t){return((t=Math.exp(t))-1/t)/2}function sn(t){return((t=Math.exp(2*t))-1)/(t+1)}function fn(t){return function(n,e){var r=t((n=Pt(n)).h,(e=Pt(e)).h),i=Kt(n.s,e.s),o=Kt(n.l,e.l),u=Kt(n.opacity,e.opacity);return function(t){return n.h=r(t),n.s=i(t),n.l=o(t),n.opacity=u(t),n+""}}}function ln(t,n){var e=Kt((t=Ut(t)).l,(n=Ut(n)).l),r=Kt(t.a,n.a),i=Kt(t.b,n.b),o=Kt(t.opacity,n.opacity);return function(n){return t.l=e(n),t.a=r(n),t.b=i(n),t.opacity=o(n),t+""}}function hn(t){return function(n,e){var r=t((n=jt(n)).h,(e=jt(e)).h),i=Kt(n.c,e.c),o=Kt(n.l,e.l),u=Kt(n.opacity,e.opacity);return function(t){return n.h=r(t),n.c=i(t),n.l=o(t),n.opacity=u(t),n+""}}}function pn(t){return function n(e){function r(n,r){var i=t((n=$t(n)).h,(r=$t(r)).h),o=Kt(n.s,r.s),u=Kt(n.l,r.l),a=Kt(n.opacity,r.opacity);return function(t){return n.h=i(t),n.s=o(t),n.l=u(Math.pow(t,e)),n.opacity=a(t),n+""}}return e=+e,r.gamma=n,r}(1)}function dn(){return Ch||(Lh(vn),Ch=Ph.now()+zh)}function vn(){Ch=0}function _n(){this._call=this._time=this._next=null}function gn(t,n,e){var r=new _n;return r.restart(t,n,e),r}function yn(){dn(),++Sh;for(var t,n=Zl;n;)(t=Ch-n._time)>=0&&n._call.call(null,t),n=n._next;--Sh}function mn(){Ch=(Ah=Ph.now())+zh,Sh=Nh=0;try{yn()}finally{Sh=0,bn(),Ch=0}}function xn(){var t=Ph.now(),n=t-Ah;n>1e3&&(zh-=n,Ah=t)}function bn(){for(var t,n,e=Zl,r=1/0;e;)e._call?(r>e._time&&(r=e._time),t=e,e=e._next):(n=e._next,e._next=null,e=t?t._next=n:Zl=n);Gl=t,wn(r)}function wn(t){if(!Sh){Nh&&(Nh=clearTimeout(Nh));var n=t-Ch;n>24?(t<1/0&&(Nh=setTimeout(mn,n)),Eh&&(Eh=clearInterval(Eh))):(Eh||(Ah=Ch,Eh=setInterval(xn,1e3)),Sh=1,Lh(mn))}}function Mn(t,n){var e=t.__transition;if(!e||!(e=e[n])||e.state>0)throw new Error("too late");return e}function Tn(t,n){var e=t.__transition;if(!e||!(e=e[n])||e.state>2)throw new Error("too late");return e}function kn(t,n){var e=t.__transition;if(!e||!(e=e[n]))throw new Error("too late");return e}function Sn(t,n,e){function r(t){e.state=1,e.timer.restart(i,e.delay,e.time),e.delay<=t&&i(t-e.delay)}function i(r){var s,f,l,h;if(1!==e.state)return u();for(s in c)if(h=c[s],h.name===e.name){if(3===h.state)return Rh(i);4===h.state?(h.state=6,h.timer.stop(),h.on.call("interrupt",t,t.__data__,h.index,h.group),delete c[s]):+s<n&&(h.state=6,h.timer.stop(),delete c[s])}if(Rh(function(){3===e.state&&(e.state=4,e.timer.restart(o,e.delay,e.time),o(r))}),e.state=2,e.on.call("start",t,t.__data__,e.index,e.group),2===e.state){for(e.state=3,a=new Array(l=e.tween.length),s=0,f=-1;s<l;++s)(h=e.tween[s].value.call(t,t.__data__,e.index,e.group))&&(a[++f]=h);a.length=f+1}}function o(n){for(var r=n<e.duration?e.ease.call(null,n/e.duration):(e.timer.restart(u),e.state=5,1),i=-1,o=a.length;++i<o;)a[i].call(null,r);5===e.state&&(e.on.call("end",t,t.__data__,e.index,e.group),u())}function u(){e.state=6,e.timer.stop(),delete c[n];for(var r in c)return;delete t.__transition}var a,c=t.__transition;c[n]=e,e.timer=gn(r,0,e.time)}function Nn(t,n){var e,r;return function(){var i=Tn(this,t),o=i.tween;if(o!==e){r=e=o;for(var u=0,a=r.length;u<a;++u)if(r[u].name===n){r=r.slice(),r.splice(u,1);break}}i.tween=r}}function En(t,n,e){var r,i;if("function"!=typeof e)throw new Error;return function(){var o=Tn(this,t),u=o.tween;if(u!==r){i=(r=u).slice();for(var a={name:n,value:e},c=0,s=i.length;c<s;++c)if(i[c].name===n){i[c]=a;break}c===s&&i.push(a)}o.tween=i}}function An(t,n,e){var r=t._id;return t.each(function(){var t=Tn(this,r);(t.value||(t.value={}))[n]=e.apply(this,arguments)}),function(t){return kn(t,r).value[n]}}function Cn(t){return function(){this.removeAttribute(t)}}function zn(t){return function(){this.removeAttributeNS(t.space,t.local)}}function Pn(t,n,e){var r,i;return function(){var o=this.getAttribute(t);return o===e?null:o===r?i:i=n(r=o,e)}}function Ln(t,n,e){var r,i;return function(){var o=this.getAttributeNS(t.space,t.local);return o===e?null:o===r?i:i=n(r=o,e)}}function Rn(t,n,e){var r,i,o;return function(){var u,a=e(this);return null==a?void this.removeAttribute(t):(u=this.getAttribute(t),u===a?null:u===r&&a===i?o:o=n(r=u,i=a))}}function qn(t,n,e){var r,i,o;return function(){var u,a=e(this);return null==a?void this.removeAttributeNS(t.space,t.local):(u=this.getAttributeNS(t.space,t.local),u===a?null:u===r&&a===i?o:o=n(r=u,i=a))}}function Un(t,n){function e(){var e=this,r=n.apply(e,arguments);return r&&function(n){e.setAttributeNS(t.space,t.local,r(n))}}return e._value=n,e}function Dn(t,n){function e(){var e=this,r=n.apply(e,arguments);return r&&function(n){e.setAttribute(t,r(n))}}return e._value=n,e}function On(t,n){return function(){Mn(this,t).delay=+n.apply(this,arguments)}}function Fn(t,n){return n=+n,function(){Mn(this,t).delay=n}}function In(t,n){return function(){Tn(this,t).duration=+n.apply(this,arguments)}}function Yn(t,n){return n=+n,function(){Tn(this,t).duration=n}}function Bn(t,n){if("function"!=typeof n)throw new Error;return function(){Tn(this,t).ease=n}}function jn(t){return(t+"").trim().split(/^|\s+/).every(function(t){var n=t.indexOf(".");return n>=0&&(t=t.slice(0,n)),!t||"start"===t})}function Hn(t,n,e){var r,i,o=jn(n)?Mn:Tn;return function(){var u=o(this,t),a=u.on;a!==r&&(i=(r=a).copy()).on(n,e),u.on=i}}function Xn(t){return function(){var n=this.parentNode;for(var e in this.__transition)if(+e!==t)return;n&&n.removeChild(this)}}function $n(t,n){var e,r,i;return function(){var o=el(this).getComputedStyle(this,null),u=o.getPropertyValue(t),a=(this.style.removeProperty(t),o.getPropertyValue(t));return u===a?null:u===e&&a===r?i:i=n(e=u,r=a)}}function Vn(t){return function(){this.style.removeProperty(t)}}function Wn(t,n,e){var r,i;return function(){var o=el(this).getComputedStyle(this,null).getPropertyValue(t);return o===e?null:o===r?i:i=n(r=o,e)}}function Zn(t,n,e){var r,i,o;return function(){var u=el(this).getComputedStyle(this,null),a=u.getPropertyValue(t),c=e(this);return null==c&&(this.style.removeProperty(t),c=u.getPropertyValue(t)),a===c?null:a===r&&c===i?o:o=n(r=a,i=c)}}function Gn(t,n,e){function r(){var r=this,i=n.apply(r,arguments);return i&&function(n){r.style.setProperty(t,i(n),e)}}return r._value=n,r}function Jn(t){return function(){this.textContent=t}}function Qn(t){return function(){var n=t(this);this.textContent=null==n?"":n}}function Kn(t,n,e,r){this._groups=t,this._parents=n,this._name=e,this._id=r}function te(t){return vt().transition(t)}function ne(){return++up}function ee(t){return+t}function re(t){return t*t}function ie(t){return t*(2-t)}function oe(t){return((t*=2)<=1?t*t:--t*(2-t)+1)/2}function ue(t){return t*t*t}function ae(t){return--t*t*t+1}function ce(t){return((t*=2)<=1?t*t*t:(t-=2)*t*t+2)/2}function se(t){return 1-Math.cos(t*hp)}function fe(t){return Math.sin(t*hp)}function le(t){return(1-Math.cos(lp*t))/2}function he(t){return Math.pow(2,10*t-10)}function pe(t){return 1-Math.pow(2,-10*t)}function de(t){return((t*=2)<=1?Math.pow(2,10*t-10):2-Math.pow(2,10-10*t))/2}function ve(t){return 1-Math.sqrt(1-t*t)}function _e(t){return Math.sqrt(1- --t*t)}function ge(t){return((t*=2)<=1?1-Math.sqrt(1-t*t):Math.sqrt(1-(t-=2)*t)+1)/2}function ye(t){return 1-me(1-t)}function me(t){return(t=+t)<4/11?pp*t*t:t<8/11?pp*(t-=6/11)*t+.75:t<10/11?pp*(t-=9/11)*t+.9375:pp*(t-=21/22)*t+63/64}function xe(t){return((t*=2)<=1?1-me(1-t):me(t-1)+1)/2}function be(t,n){for(var e;!(e=t.__transition)||!(e=e[n]);)if(!(t=t.parentNode))return bp.time=dn(),bp;return e}function we(){t.event.stopImmediatePropagation()}function Me(t){return{type:t}}function Te(){return!t.event.button}function ke(){var t=this.ownerSVGElement||this;return[[0,0],[t.width.baseVal.value,t.height.baseVal.value]]}function Se(t){for(;!t.__brush;)if(!(t=t.parentNode))return;return t.__brush}function Ne(t){return t[0][0]===t[1][0]||t[0][1]===t[1][1]}function Ee(t){var n=t.__brush;return n?n.dim.output(n.selection):null}function Ae(){return ze(Pp)}function Ce(){return ze(Lp)}function ze(n){function e(t){var e=t.property("__brush",a).selectAll(".overlay").data([Me("overlay")]);e.enter().append("rect").attr("class","overlay").attr("pointer-events","all").attr("cursor",qp.overlay).merge(e).each(function(){var t=Se(this).extent;_l(this).attr("x",t[0][0]).attr("y",t[0][1]).attr("width",t[1][0]-t[0][0]).attr("height",t[1][1]-t[0][1])}),t.selectAll(".selection").data([Me("selection")]).enter().append("rect").attr("class","selection").attr("cursor",qp.selection).attr("fill","#777").attr("fill-opacity",.3).attr("stroke","#fff").attr("shape-rendering","crispEdges");var i=t.selectAll(".handle").data(n.handles,function(t){return t.type});i.exit().remove(),i.enter().append("rect").attr("class",function(t){return"handle handle--"+t.type}).attr("cursor",function(t){return qp[t.type]}),t.each(r).attr("fill","none").attr("pointer-events","all").style("-webkit-tap-highlight-color","rgba(0,0,0,0)").on("mousedown.brush touchstart.brush",u)}function r(){var t=_l(this),n=Se(this).selection;n?(t.selectAll(".selection").style("display",null).attr("x",n[0][0]).attr("y",n[0][1]).attr("width",n[1][0]-n[0][0]).attr("height",n[1][1]-n[0][1]),t.selectAll(".handle").style("display",null).attr("x",function(t){return"e"===t.type[t.type.length-1]?n[1][0]-h/2:n[0][0]-h/2}).attr("y",function(t){return"s"===t.type[0]?n[1][1]-h/2:n[0][1]-h/2}).attr("width",function(t){return"n"===t.type||"s"===t.type?n[1][0]-n[0][0]+h:h}).attr("height",function(t){return"e"===t.type||"w"===t.type?n[1][1]-n[0][1]+h:h})):t.selectAll(".selection,.handle").style("display","none").attr("x",null).attr("y",null).attr("width",null).attr("height",null)}function i(t,n){return t.__brush.emitter||new o(t,n)}function o(t,n){this.that=t,this.args=n,this.state=t.__brush,this.active=0}function u(){function e(){var t=qf(T);!U||w||M||(Math.abs(t[0]-O[0])>Math.abs(t[1]-O[1])?M=!0:w=!0),O=t,b=!0,Np(),o()}function o(){var t;switch(m=O[0]-D[0],x=O[1]-D[1],S){case Ap:case Ep:N&&(m=Math.max(P-l,Math.min(R-v,m)),h=l+m,_=v+m),E&&(x=Math.max(L-p,Math.min(q-g,x)),d=p+x,y=g+x);break;case Cp:N<0?(m=Math.max(P-l,Math.min(R-l,m)),h=l+m,_=v):N>0&&(m=Math.max(P-v,Math.min(R-v,m)),h=l,_=v+m),E<0?(x=Math.max(L-p,Math.min(q-p,x)),d=p+x,y=g):E>0&&(x=Math.max(L-g,Math.min(q-g,x)),d=p,y=g+x);break;case zp:N&&(h=Math.max(P,Math.min(R,l-m*N)),_=Math.max(P,Math.min(R,v+m*N))),E&&(d=Math.max(L,Math.min(q,p-x*E)),y=Math.max(L,Math.min(q,g+x*E)))}_<h&&(N*=-1,t=l,l=v,v=t,t=h,h=_,_=t,k in Up&&Y.attr("cursor",qp[k=Up[k]])),y<d&&(E*=-1,t=p,p=g,g=t,t=d,d=y,y=t,k in Dp&&Y.attr("cursor",qp[k=Dp[k]])),A.selection&&(z=A.selection),w&&(h=z[0][0],_=z[1][0]),M&&(d=z[0][1],y=z[1][1]),z[0][0]===h&&z[0][1]===d&&z[1][0]===_&&z[1][1]===y||(A.selection=[[h,d],[_,y]],r.call(T),F.brush())}function u(){if(we(),t.event.touches){if(t.event.touches.length)return;c&&clearTimeout(c),c=setTimeout(function(){c=null},500),I.on("touchmove.brush touchend.brush touchcancel.brush",null)}else gt(t.event.view,b),B.on("keydown.brush keyup.brush mousemove.brush mouseup.brush",null);I.attr("pointer-events","all"),Y.attr("cursor",qp.overlay),A.selection&&(z=A.selection),Ne(z)&&(A.selection=null,r.call(T)),F.end()}function a(){switch(t.event.keyCode){case 16:U=N&&E;break;case 18:S===Cp&&(N&&(v=_-m*N,l=h+m*N),E&&(g=y-x*E,p=d+x*E),S=zp,o());break;case 32:S!==Cp&&S!==zp||(N<0?v=_-m:N>0&&(l=h-m),E<0?g=y-x:E>0&&(p=d-x),S=Ap,Y.attr("cursor",qp.selection),o());break;default:return}Np()}function s(){switch(t.event.keyCode){case 16:U&&(w=M=U=!1,o());break;case 18:S===zp&&(N<0?v=_:N>0&&(l=h),E<0?g=y:E>0&&(p=d),S=Cp,o());break;case 32:S===Ap&&(t.event.altKey?(N&&(v=_-m*N,l=h+m*N),E&&(g=y-x*E,p=d+x*E),S=zp):(N<0?v=_:N>0&&(l=h),E<0?g=y:E>0&&(p=d),S=Cp),Y.attr("cursor",qp[k]),o());break;default:return}Np()}if(t.event.touches){if(t.event.changedTouches.length<t.event.touches.length)return Np()}else if(c)return;if(f.apply(this,arguments)){var l,h,p,d,v,_,g,y,m,x,b,w,M,T=this,k=t.event.target.__data__.type,S="selection"===(t.event.metaKey?k="overlay":k)?Ep:t.event.altKey?zp:Cp,N=n===Lp?null:Op[k],E=n===Pp?null:Fp[k],A=Se(T),C=A.extent,z=A.selection,P=C[0][0],L=C[0][1],R=C[1][0],q=C[1][1],U=N&&E&&t.event.shiftKey,D=qf(T),O=D,F=i(T,arguments).beforestart();"overlay"===k?A.selection=z=[[l=n===Lp?P:D[0],p=n===Pp?L:D[1]],[v=n===Lp?R:l,g=n===Pp?q:p]]:(l=z[0][0],p=z[0][1],v=z[1][0],g=z[1][1]),h=l,d=p,_=v,y=g;var I=_l(T).attr("pointer-events","none"),Y=I.selectAll(".overlay").attr("cursor",qp[k]);if(t.event.touches)I.on("touchmove.brush",e,!0).on("touchend.brush touchcancel.brush",u,!0);else{var B=_l(t.event.view).on("keydown.brush",a,!0).on("keyup.brush",s,!0).on("mousemove.brush",e,!0).on("mouseup.brush",u,!0);bl(t.event.view)}we(),Fh(T),r.call(T),F.start()}}function a(){var t=this.__brush||{selection:null};return t.extent=s.apply(this,arguments),t.dim=n,t}var c,s=ke,f=Te,l=d(e,"start","brush","end"),h=6;return e.move=function(t,e){t.selection?t.on("start.brush",function(){i(this,arguments).beforestart().start()}).on("interrupt.brush end.brush",function(){i(this,arguments).end()}).tween("brush",function(){function t(t){u.selection=1===t&&Ne(s)?null:f(t),r.call(o),a.brush()}var o=this,u=o.__brush,a=i(o,arguments),c=u.selection,s=n.input("function"==typeof e?e.apply(this,arguments):e,u.extent),f=fh(c,s);return c&&s?t:t(1)}):t.each(function(){var t=this,o=arguments,u=t.__brush,a=n.input("function"==typeof e?e.apply(t,o):e,u.extent),c=i(t,o).beforestart();Fh(t),u.selection=null==a||Ne(a)?null:a,r.call(t),c.start().brush().end()})},o.prototype={beforestart:function(){return 1===++this.active&&(this.state.emitter=this,this.starting=!0),this},start:function(){return this.starting&&(this.starting=!1,this.emit("start")),this},brush:function(){return this.emit("brush"),this},end:function(){return 0===--this.active&&(delete this.state.emitter,this.emit("end")),this},emit:function(t){E(new Sp(e,t,n.output(this.state.selection)),l.apply,l,[t,this.that,this.args])}},e.extent=function(t){return arguments.length?(s="function"==typeof t?t:kp([[+t[0][0],+t[0][1]],[+t[1][0],+t[1][1]]]),e):s},e.filter=function(t){return arguments.length?(f="function"==typeof t?t:kp(!!t),e):f},e.handleSize=function(t){return arguments.length?(h=+t,e):h},e.on=function(){var t=l.on.apply(l,arguments);return t===l?e:t},e}function Pe(t){return function(n,e){return t(n.source.value+n.target.value,e.source.value+e.target.value)}}function Le(){this._x0=this._y0=this._x1=this._y1=null,this._=""}function Re(){return new Le}function qe(t){return t.source}function Ue(t){return t.target}function De(t){return t.radius}function Oe(t){return t.startAngle}function Fe(t){return t.endAngle}function Ie(){}function Ye(t,n){var e=new Ie;if(t instanceof Ie)t.each(function(t,n){e.set(n,t)});else if(Array.isArray(t)){var r,i=-1,o=t.length;if(null==n)for(;++i<o;)e.set(i,t[i]);else for(;++i<o;)e.set(n(r=t[i],i,t),r)}else if(t)for(var u in t)e.set(u,t[u]);return e}function Be(){return{}}function je(t,n,e){t[n]=e}function He(){return Ye()}function Xe(t,n,e){t.set(n,e)}function $e(){}function Ve(t,n){var e=new $e;if(t instanceof $e)t.each(function(t){e.add(t)});else if(t){var r=-1,i=t.length;if(null==n)for(;++r<i;)e.add(t[r]);else for(;++r<i;)e.add(n(t[r],r,t))}return e}function We(t){return new Function("d","return {"+t.map(function(t,n){return JSON.stringify(t)+": d["+n+"]"}).join(",")+"}")}function Ze(t,n){var e=We(t);return function(r,i){return n(e(r),i,t)}}function Ge(t){var n=Object.create(null),e=[];return t.forEach(function(t){for(var r in t)r in n||e.push(n[r]=r)}),e}function Je(t,n,e,r){if(isNaN(n)||isNaN(e))return t;var i,o,u,a,c,s,f,l,h,p=t._root,d={data:r},v=t._x0,_=t._y0,g=t._x1,y=t._y1;if(!p)return t._root=d,t;for(;p.length;)if((s=n>=(o=(v+g)/2))?v=o:g=o,(f=e>=(u=(_+y)/2))?_=u:y=u,i=p,!(p=p[l=f<<1|s]))return i[l]=d,t;if(a=+t._x.call(null,p.data),c=+t._y.call(null,p.data),n===a&&e===c)return d.next=p,i?i[l]=d:t._root=d,t;do i=i?i[l]=new Array(4):t._root=new Array(4),(s=n>=(o=(v+g)/2))?v=o:g=o,(f=e>=(u=(_+y)/2))?_=u:y=u;while((l=f<<1|s)===(h=(c>=u)<<1|a>=o));return i[h]=p,i[l]=d,t}function Qe(t){var n,e,r,i,o=t.length,u=new Array(o),a=new Array(o),c=1/0,s=1/0,f=-(1/0),l=-(1/0);for(e=0;e<o;++e)isNaN(r=+this._x.call(null,n=t[e]))||isNaN(i=+this._y.call(null,n))||(u[e]=r,a[e]=i,r<c&&(c=r),r>f&&(f=r),i<s&&(s=i),i>l&&(l=i));for(f<c&&(c=this._x0,f=this._x1),l<s&&(s=this._y0,l=this._y1),this.cover(c,s).cover(f,l),e=0;e<o;++e)Je(this,u[e],a[e],t[e]);return this}function Ke(t){for(var n=0,e=t.length;n<e;++n)this.remove(t[n]);return this}function tr(t){return t[0]}function nr(t){return t[1]}function er(t,n,e){var r=new rr(null==n?tr:n,null==e?nr:e,NaN,NaN,NaN,NaN);return null==t?r:r.addAll(t)}function rr(t,n,e,r,i,o){this._x=t,this._y=n,this._x0=e,this._y0=r,this._x1=i,this._y1=o,this._root=void 0}function ir(t){for(var n={data:t.data},e=n;t=t.next;)e=e.next={data:t.data};return n}function or(t){return t.x+t.vx}function ur(t){return t.y+t.vy}function ar(t){return t.index}function cr(t,n){var e=t.get(n);if(!e)throw new Error("missing: "+n);return e}function sr(t){return t.x}function fr(t){return t.y}function lr(t){return new hr(t)}function hr(t){if(!(n=Zd.exec(t)))throw new Error("invalid format: "+t);var n,e=n[1]||" ",r=n[2]||">",i=n[3]||"-",o=n[4]||"",u=!!n[5],a=n[6]&&+n[6],c=!!n[7],s=n[8]&&+n[8].slice(1),f=n[9]||"";"n"===f?(c=!0,f="g"):Wd[f]||(f=""),(u||"0"===e&&"="===r)&&(u=!0,e="0",r="="),this.fill=e,this.align=r,this.sign=i,this.symbol=o,this.zero=u,this.width=a,this.comma=c,
this.precision=s,this.type=f}function pr(n){return Gd=Kd(n),t.format=Gd.format,t.formatPrefix=Gd.formatPrefix,Gd}function dr(){this.reset()}function vr(t,n,e){var r=t.s=n+e,i=r-n,o=r-i;t.t=n-o+(e-i)}function _r(t){return t>1?0:t<-1?Uv:Math.acos(t)}function gr(t){return t>1?Dv:t<-1?-Dv:Math.asin(t)}function yr(t){return(t=Gv(t/2))*t}function mr(){}function xr(t,n){t&&n_.hasOwnProperty(t.type)&&n_[t.type](t,n)}function br(t,n,e){var r,i=-1,o=t.length-e;for(n.lineStart();++i<o;)r=t[i],n.point(r[0],r[1],r[2]);n.lineEnd()}function wr(t,n){var e=-1,r=t.length;for(n.polygonStart();++e<r;)br(t[e],n,1);n.polygonEnd()}function Mr(){o_.point=kr}function Tr(){Sr(iv,ov)}function kr(t,n){o_.point=Sr,iv=t,ov=n,t*=Yv,n*=Yv,uv=t,av=Xv(n=n/2+Ov),cv=Gv(n)}function Sr(t,n){t*=Yv,n*=Yv,n=n/2+Ov;var e=t-uv,r=e>=0?1:-1,i=r*e,o=Xv(n),u=Gv(n),a=cv*u,c=av*o+a*Xv(i),s=a*r*Gv(i);r_.add(Hv(s,c)),uv=t,av=o,cv=u}function Nr(t){return[Hv(t[1],t[0]),gr(t[2])]}function Er(t){var n=t[0],e=t[1],r=Xv(e);return[r*Xv(n),r*Gv(n),Gv(e)]}function Ar(t,n){return t[0]*n[0]+t[1]*n[1]+t[2]*n[2]}function Cr(t,n){return[t[1]*n[2]-t[2]*n[1],t[2]*n[0]-t[0]*n[2],t[0]*n[1]-t[1]*n[0]]}function zr(t,n){t[0]+=n[0],t[1]+=n[1],t[2]+=n[2]}function Pr(t,n){return[t[0]*n,t[1]*n,t[2]*n]}function Lr(t){var n=Qv(t[0]*t[0]+t[1]*t[1]+t[2]*t[2]);t[0]/=n,t[1]/=n,t[2]/=n}function Rr(t,n){gv.push(yv=[sv=t,lv=t]),n<fv&&(fv=n),n>hv&&(hv=n)}function qr(t,n){var e=Er([t*Yv,n*Yv]);if(_v){var r=Cr(_v,e),i=[r[1],-r[0],0],o=Cr(i,r);Lr(o),o=Nr(o);var u,a=t-pv,c=a>0?1:-1,s=o[0]*Iv*c,f=Bv(a)>180;f^(c*pv<s&&s<c*t)?(u=o[1]*Iv,u>hv&&(hv=u)):(s=(s+360)%360-180,f^(c*pv<s&&s<c*t)?(u=-o[1]*Iv,u<fv&&(fv=u)):(n<fv&&(fv=n),n>hv&&(hv=n))),f?t<pv?Yr(sv,t)>Yr(sv,lv)&&(lv=t):Yr(t,lv)>Yr(sv,lv)&&(sv=t):lv>=sv?(t<sv&&(sv=t),t>lv&&(lv=t)):t>pv?Yr(sv,t)>Yr(sv,lv)&&(lv=t):Yr(t,lv)>Yr(sv,lv)&&(sv=t)}else gv.push(yv=[sv=t,lv=t]);n<fv&&(fv=n),n>hv&&(hv=n),_v=e,pv=t}function Ur(){c_.point=qr}function Dr(){yv[0]=sv,yv[1]=lv,c_.point=Rr,_v=null}function Or(t,n){if(_v){var e=t-pv;a_.add(Bv(e)>180?e+(e>0?360:-360):e)}else dv=t,vv=n;o_.point(t,n),qr(t,n)}function Fr(){o_.lineStart()}function Ir(){Or(dv,vv),o_.lineEnd(),Bv(a_)>1e-6&&(sv=-(lv=180)),yv[0]=sv,yv[1]=lv,_v=null}function Yr(t,n){return(n-=t)<0?n+360:n}function Br(t,n){return t[0]-n[0]}function jr(t,n){return t[0]<=t[1]?t[0]<=n&&n<=t[1]:n<t[0]||t[1]<n}function Hr(t,n){t*=Yv,n*=Yv;var e=Xv(n);Xr(e*Xv(t),e*Gv(t),Gv(n))}function Xr(t,n,e){++mv,bv+=(t-bv)/mv,wv+=(n-wv)/mv,Mv+=(e-Mv)/mv}function $r(){f_.point=Vr}function Vr(t,n){t*=Yv,n*=Yv;var e=Xv(n);Pv=e*Xv(t),Lv=e*Gv(t),Rv=Gv(n),f_.point=Wr,Xr(Pv,Lv,Rv)}function Wr(t,n){t*=Yv,n*=Yv;var e=Xv(n),r=e*Xv(t),i=e*Gv(t),o=Gv(n),u=Hv(Qv((u=Lv*o-Rv*i)*u+(u=Rv*r-Pv*o)*u+(u=Pv*i-Lv*r)*u),Pv*r+Lv*i+Rv*o);xv+=u,Tv+=u*(Pv+(Pv=r)),kv+=u*(Lv+(Lv=i)),Sv+=u*(Rv+(Rv=o)),Xr(Pv,Lv,Rv)}function Zr(){f_.point=Hr}function Gr(){f_.point=Qr}function Jr(){Kr(Cv,zv),f_.point=Hr}function Qr(t,n){Cv=t,zv=n,t*=Yv,n*=Yv,f_.point=Kr;var e=Xv(n);Pv=e*Xv(t),Lv=e*Gv(t),Rv=Gv(n),Xr(Pv,Lv,Rv)}function Kr(t,n){t*=Yv,n*=Yv;var e=Xv(n),r=e*Xv(t),i=e*Gv(t),o=Gv(n),u=Lv*o-Rv*i,a=Rv*r-Pv*o,c=Pv*i-Lv*r,s=Qv(u*u+a*a+c*c),f=gr(s),l=s&&-f/s;Nv+=l*u,Ev+=l*a,Av+=l*c,xv+=f,Tv+=f*(Pv+(Pv=r)),kv+=f*(Lv+(Lv=i)),Sv+=f*(Rv+(Rv=o)),Xr(Pv,Lv,Rv)}function ti(t,n){return[t>Uv?t-Fv:t<-Uv?t+Fv:t,n]}function ni(t,n,e){return(t%=Fv)?n||e?p_(ri(t),ii(n,e)):ri(t):n||e?ii(n,e):ti}function ei(t){return function(n,e){return n+=t,[n>Uv?n-Fv:n<-Uv?n+Fv:n,e]}}function ri(t){var n=ei(t);return n.invert=ei(-t),n}function ii(t,n){function e(t,n){var e=Xv(n),a=Xv(t)*e,c=Gv(t)*e,s=Gv(n),f=s*r+a*i;return[Hv(c*o-f*u,a*r-s*i),gr(f*o+c*u)]}var r=Xv(t),i=Gv(t),o=Xv(n),u=Gv(n);return e.invert=function(t,n){var e=Xv(n),a=Xv(t)*e,c=Gv(t)*e,s=Gv(n),f=s*o-c*u;return[Hv(c*o+s*u,a*r+f*i),gr(f*r-a*i)]},e}function oi(t,n,e,r,i,o){if(e){var u=Xv(n),a=Gv(n),c=r*e;null==i?(i=n+r*Fv,o=n-c/2):(i=ui(u,i),o=ui(u,o),(r>0?i<o:i>o)&&(i+=r*Fv));for(var s,f=i;r>0?f>o:f<o;f-=c)s=Nr([u,-a*Xv(f),-a*Gv(f)]),t.point(s[0],s[1])}}function ui(t,n){n=Er(n),n[0]-=t,Lr(n);var e=_r(-n[1]);return((-n[2]<0?-e:e)+Fv-1e-6)%Fv}function ai(t,n,e,r){this.x=t,this.z=n,this.o=e,this.e=r,this.v=!1,this.n=this.p=null}function ci(t){if(n=t.length){for(var n,e,r=0,i=t[0];++r<n;)i.n=e=t[r],e.p=i,i=e;i.n=e=t[0],e.p=i}}function si(t,n,e,r){function i(i,o){return t<=i&&i<=e&&n<=o&&o<=r}function o(i,o,a,s){var f=0,l=0;if(null==i||(f=u(i,a))!==(l=u(o,a))||c(i,o)<0^a>0){do s.point(0===f||3===f?t:e,f>1?r:n);while((f=(f+a+4)%4)!==l)}else s.point(o[0],o[1])}function u(r,i){return Bv(r[0]-t)<1e-6?i>0?0:3:Bv(r[0]-e)<1e-6?i>0?2:1:Bv(r[1]-n)<1e-6?i>0?1:0:i>0?3:2}function a(t,n){return c(t.x,n.x)}function c(t,n){var e=u(t,1),r=u(n,1);return e!==r?e-r:0===e?n[1]-t[1]:1===e?t[0]-n[0]:2===e?t[1]-n[1]:n[0]-t[0]}return function(u){function c(t,n){i(t,n)&&S.point(t,n)}function s(){for(var n=0,e=0,i=_.length;e<i;++e)for(var o,u,a=_[e],c=1,s=a.length,f=a[0],l=f[0],h=f[1];c<s;++c)o=l,u=h,f=a[c],l=f[0],h=f[1],u<=r?h>r&&(l-o)*(r-u)>(h-u)*(t-o)&&++n:h<=r&&(l-o)*(r-u)<(h-u)*(t-o)&&--n;return n}function f(){S=N,v=[],_=[],k=!0}function l(){var t=s(),n=k&&t,e=(v=lf(v)).length;(n||e)&&(u.polygonStart(),n&&(u.lineStart(),o(null,null,1,u),u.lineEnd()),e&&C_(v,a,t,o,u),u.polygonEnd()),S=u,v=_=g=null}function h(){E.point=d,_&&_.push(g=[]),T=!0,M=!1,b=w=NaN}function p(){v&&(d(y,m),x&&M&&N.rejoin(),v.push(N.result())),E.point=c,M&&S.lineEnd()}function d(o,u){var a=i(o,u);if(_&&g.push([o,u]),T)y=o,m=u,x=a,T=!1,a&&(S.lineStart(),S.point(o,u));else if(a&&M)S.point(o,u);else{var c=[b=Math.max(-1e9,Math.min(1e9,b)),w=Math.max(-1e9,Math.min(1e9,w))],s=[o=Math.max(-1e9,Math.min(1e9,o)),u=Math.max(-1e9,Math.min(1e9,u))];E_(c,s,t,n,e,r)?(M||(S.lineStart(),S.point(c[0],c[1])),S.point(s[0],s[1]),a||S.lineEnd(),k=!1):a&&(S.lineStart(),S.point(o,u),k=!1)}b=o,w=u,M=a}var v,_,g,y,m,x,b,w,M,T,k,S=u,N=N_(),E={point:c,lineStart:h,lineEnd:p,polygonStart:f,polygonEnd:l};return E}}function fi(){q_.point=hi,q_.lineEnd=li}function li(){q_.point=q_.lineEnd=mr}function hi(t,n){t*=Yv,n*=Yv,d_=t,v_=Gv(n),__=Xv(n),q_.point=pi}function pi(t,n){t*=Yv,n*=Yv;var e=Gv(n),r=Xv(n),i=Bv(t-d_),o=Xv(i),u=Gv(i),a=r*u,c=__*e-v_*r*o,s=v_*e+__*r*o;R_.add(Hv(Qv(a*a+c*c),s)),d_=t,v_=e,__=r}function di(t,n){return!(!t||!Y_.hasOwnProperty(t.type))&&Y_[t.type](t,n)}function vi(t,n){return 0===F_(t,n)}function _i(t,n){var e=F_(t[0],t[1]);return F_(t[0],n)+F_(n,t[1])<=e+1e-6}function gi(t,n){return!!L_(t.map(yi),mi(n))}function yi(t){return t=t.map(mi),t.pop(),t}function mi(t){return[t[0]*Yv,t[1]*Yv]}function xi(t,n,e){var r=Js(t,n-1e-6,e).concat(n);return function(t){return r.map(function(n){return[t,n]})}}function bi(t,n,e){var r=Js(t,n-1e-6,e).concat(n);return function(t){return r.map(function(n){return[n,t]})}}function wi(){function t(){return{type:"MultiLineString",coordinates:n()}}function n(){return Js($v(o/_)*_,i,_).map(h).concat(Js($v(s/g)*g,c,g).map(p)).concat(Js($v(r/d)*d,e,d).filter(function(t){return Bv(t%_)>1e-6}).map(f)).concat(Js($v(a/v)*v,u,v).filter(function(t){return Bv(t%g)>1e-6}).map(l))}var e,r,i,o,u,a,c,s,f,l,h,p,d=10,v=d,_=90,g=360,y=2.5;return t.lines=function(){return n().map(function(t){return{type:"LineString",coordinates:t}})},t.outline=function(){return{type:"Polygon",coordinates:[h(o).concat(p(c).slice(1),h(i).reverse().slice(1),p(s).reverse().slice(1))]}},t.extent=function(n){return arguments.length?t.extentMajor(n).extentMinor(n):t.extentMinor()},t.extentMajor=function(n){return arguments.length?(o=+n[0][0],i=+n[1][0],s=+n[0][1],c=+n[1][1],o>i&&(n=o,o=i,i=n),s>c&&(n=s,s=c,c=n),t.precision(y)):[[o,s],[i,c]]},t.extentMinor=function(n){return arguments.length?(r=+n[0][0],e=+n[1][0],a=+n[0][1],u=+n[1][1],r>e&&(n=r,r=e,e=n),a>u&&(n=a,a=u,u=n),t.precision(y)):[[r,a],[e,u]]},t.step=function(n){return arguments.length?t.stepMajor(n).stepMinor(n):t.stepMinor()},t.stepMajor=function(n){return arguments.length?(_=+n[0],g=+n[1],t):[_,g]},t.stepMinor=function(n){return arguments.length?(d=+n[0],v=+n[1],t):[d,v]},t.precision=function(n){return arguments.length?(y=+n,f=xi(a,u,90),l=bi(r,e,y),h=xi(s,c,90),p=bi(o,i,y),t):y},t.extentMajor([[-180,-90+1e-6],[180,90-1e-6]]).extentMinor([[-180,-80-1e-6],[180,80+1e-6]])}function Mi(){return wi()()}function Ti(){V_.point=ki}function ki(t,n){V_.point=Si,g_=m_=t,y_=x_=n}function Si(t,n){$_.add(x_*t-m_*n),m_=t,x_=n}function Ni(){Si(g_,y_)}function Ei(t,n){t<W_&&(W_=t),t>G_&&(G_=t),n<Z_&&(Z_=n),n>J_&&(J_=n)}function Ai(t,n){K_+=t,tg+=n,++ng}function Ci(){cg.point=zi}function zi(t,n){cg.point=Pi,Ai(M_=t,T_=n)}function Pi(t,n){var e=t-M_,r=n-T_,i=Qv(e*e+r*r);eg+=i*(M_+t)/2,rg+=i*(T_+n)/2,ig+=i,Ai(M_=t,T_=n)}function Li(){cg.point=Ai}function Ri(){cg.point=Ui}function qi(){Di(b_,w_)}function Ui(t,n){cg.point=Di,Ai(b_=M_=t,w_=T_=n)}function Di(t,n){var e=t-M_,r=n-T_,i=Qv(e*e+r*r);eg+=i*(M_+t)/2,rg+=i*(T_+n)/2,ig+=i,i=T_*t-M_*n,og+=i*(M_+t),ug+=i*(T_+n),ag+=3*i,Ai(M_=t,T_=n)}function Oi(t){this._context=t}function Fi(t,n){vg.point=Ii,fg=hg=t,lg=pg=n}function Ii(t,n){hg-=t,pg-=n,dg.add(Qv(hg*hg+pg*pg)),hg=t,pg=n}function Yi(){this._string=[]}function Bi(t){return"m0,"+t+"a"+t+","+t+" 0 1,1 0,"+-2*t+"a"+t+","+t+" 0 1,1 0,"+2*t+"z"}function ji(t){return t.length>1}function Hi(t,n){return((t=t.x)[0]<0?t[1]-Dv-1e-6:Dv-t[1])-((n=n.x)[0]<0?n[1]-Dv-1e-6:Dv-n[1])}function Xi(t){var n,e=NaN,r=NaN,i=NaN;return{lineStart:function(){t.lineStart(),n=1},point:function(o,u){var a=o>0?Uv:-Uv,c=Bv(o-e);Bv(c-Uv)<1e-6?(t.point(e,r=(r+u)/2>0?Dv:-Dv),t.point(i,r),t.lineEnd(),t.lineStart(),t.point(a,r),t.point(o,r),n=0):i!==a&&c>=Uv&&(Bv(e-i)<1e-6&&(e-=1e-6*i),Bv(o-a)<1e-6&&(o-=1e-6*a),r=$i(e,r,o,u),t.point(i,r),t.lineEnd(),t.lineStart(),t.point(a,r),n=0),t.point(e=o,r=u),i=a},lineEnd:function(){t.lineEnd(),e=r=NaN},clean:function(){return 2-n}}}function $i(t,n,e,r){var i,o,u=Gv(t-e);return Bv(u)>1e-6?jv((Gv(n)*(o=Xv(r))*Gv(e)-Gv(r)*(i=Xv(n))*Gv(t))/(i*o*u)):(n+r)/2}function Vi(t,n,e,r){var i;if(null==t)i=e*Dv,r.point(-Uv,i),r.point(0,i),r.point(Uv,i),r.point(Uv,0),r.point(Uv,-i),r.point(0,-i),r.point(-Uv,-i),r.point(-Uv,0),r.point(-Uv,i);else if(Bv(t[0]-n[0])>1e-6){var o=t[0]<n[0]?Uv:-Uv;i=e*o/2,r.point(-o,i),r.point(0,i),r.point(o,i)}else r.point(n[0],n[1])}function Wi(t){return function(n){var e=new Zi;for(var r in t)e[r]=t[r];return e.stream=n,e}}function Zi(){}function Gi(t,n,e){var r=n[1][0]-n[0][0],i=n[1][1]-n[0][1],o=t.clipExtent&&t.clipExtent();t.scale(150).translate([0,0]),null!=o&&t.clipExtent(null),e_(e,t.stream(Q_));var u=Q_.result(),a=Math.min(r/(u[1][0]-u[0][0]),i/(u[1][1]-u[0][1])),c=+n[0][0]+(r-a*(u[1][0]+u[0][0]))/2,s=+n[0][1]+(i-a*(u[1][1]+u[0][1]))/2;return null!=o&&t.clipExtent(o),t.scale(150*a).translate([c,s])}function Ji(t,n,e){return Gi(t,[[0,0],n],e)}function Qi(t){return Wi({point:function(n,e){n=t(n,e),this.stream.point(n[0],n[1])}})}function Ki(t,n){function e(r,i,o,u,a,c,s,f,l,h,p,d,v,_){var g=s-r,y=f-i,m=g*g+y*y;if(m>4*n&&v--){var x=u+h,b=a+p,w=c+d,M=Qv(x*x+b*b+w*w),T=gr(w/=M),k=Bv(Bv(w)-1)<1e-6||Bv(o-l)<1e-6?(o+l)/2:Hv(b,x),S=t(k,T),N=S[0],E=S[1],A=N-r,C=E-i,z=y*A-g*C;(z*z/m>n||Bv((g*A+y*C)/m-.5)>.3||u*h+a*p+c*d<bg)&&(e(r,i,o,u,a,c,N,E,k,x/=M,b/=M,w,v,_),_.point(N,E),e(N,E,k,x,b,w,s,f,l,h,p,d,v,_))}}return function(n){function r(e,r){e=t(e,r),n.point(e[0],e[1])}function i(){g=NaN,w.point=o,n.lineStart()}function o(r,i){var o=Er([r,i]),u=t(r,i);e(g,y,_,m,x,b,g=u[0],y=u[1],_=r,m=o[0],x=o[1],b=o[2],16,n),n.point(g,y)}function u(){w.point=r,n.lineEnd()}function a(){i(),w.point=c,w.lineEnd=s}function c(t,n){o(f=t,n),l=g,h=y,p=m,d=x,v=b,w.point=o}function s(){e(g,y,_,m,x,b,l,h,f,p,d,v,16,n),w.lineEnd=u,u()}var f,l,h,p,d,v,_,g,y,m,x,b,w={point:r,lineStart:i,lineEnd:u,polygonStart:function(){n.polygonStart(),w.lineStart=a},polygonEnd:function(){n.polygonEnd(),w.lineStart=i}};return w}}function to(t){return no(function(){return t})()}function no(t){function n(t){return t=f(t[0]*Yv,t[1]*Yv),[t[0]*_+a,c-t[1]*_]}function e(t){return t=f.invert((t[0]-a)/_,(c-t[1])/_),t&&[t[0]*Iv,t[1]*Iv]}function r(t,n){return t=u(t,n),[t[0]*_+a,c-t[1]*_]}function i(){f=p_(s=ni(b,w,M),u);var t=u(m,x);return a=g-t[0]*_,c=y+t[1]*_,o()}function o(){return d=v=null,n}var u,a,c,s,f,l,h,p,d,v,_=150,g=480,y=250,m=0,x=0,b=0,w=0,M=0,T=null,k=yg,S=null,N=H_,E=.5,A=wg(r,E);return n.stream=function(t){return d&&v===t?d:d=Mg(k(s,A(N(v=t))))},n.clipAngle=function(t){return arguments.length?(k=+t?mg(T=t*Yv,6*Yv):(T=null,yg),o()):T*Iv},n.clipExtent=function(t){return arguments.length?(N=null==t?(S=l=h=p=null,H_):si(S=+t[0][0],l=+t[0][1],h=+t[1][0],p=+t[1][1]),o()):null==S?null:[[S,l],[h,p]]},n.scale=function(t){return arguments.length?(_=+t,i()):_},n.translate=function(t){return arguments.length?(g=+t[0],y=+t[1],i()):[g,y]},n.center=function(t){return arguments.length?(m=t[0]%360*Yv,x=t[1]%360*Yv,i()):[m*Iv,x*Iv]},n.rotate=function(t){return arguments.length?(b=t[0]%360*Yv,w=t[1]%360*Yv,M=t.length>2?t[2]%360*Yv:0,i()):[b*Iv,w*Iv,M*Iv]},n.precision=function(t){return arguments.length?(A=wg(r,E=t*t),o()):Qv(E)},n.fitExtent=function(t,e){return Gi(n,t,e)},n.fitSize=function(t,e){return Ji(n,t,e)},function(){return u=t.apply(this,arguments),n.invert=u.invert&&e,i()}}function eo(t){var n=0,e=Uv/3,r=no(t),i=r(n,e);return i.parallels=function(t){return arguments.length?r(n=t[0]*Yv,e=t[1]*Yv):[n*Iv,e*Iv]},i}function ro(t){function n(t,n){return[t*e,Gv(n)/e]}var e=Xv(t);return n.invert=function(t,n){return[t/e,gr(n*e)]},n}function io(t,n){function e(t,n){var e=Qv(o-2*i*Gv(n))/i;return[e*Gv(t*=i),u-e*Xv(t)]}var r=Gv(t),i=(r+Gv(n))/2;if(Bv(i)<1e-6)return ro(t);var o=1+r*(2*i-r),u=Qv(o)/i;return e.invert=function(t,n){var e=u-n;return[Hv(t,Bv(e))/i*Jv(e),gr((o-(t*t+e*e)*i*i)/(2*i))]},e}function oo(t){var n=t.length;return{point:function(e,r){for(var i=-1;++i<n;)t[i].point(e,r)},sphere:function(){for(var e=-1;++e<n;)t[e].sphere()},lineStart:function(){for(var e=-1;++e<n;)t[e].lineStart()},lineEnd:function(){for(var e=-1;++e<n;)t[e].lineEnd()},polygonStart:function(){for(var e=-1;++e<n;)t[e].polygonStart()},polygonEnd:function(){for(var e=-1;++e<n;)t[e].polygonEnd()}}}function uo(t){return function(n,e){var r=Xv(n),i=Xv(e),o=t(r*i);return[o*i*Gv(n),o*Gv(e)]}}function ao(t){return function(n,e){var r=Qv(n*n+e*e),i=t(r),o=Gv(i);return[Hv(n*o,r*Xv(i)),gr(r&&e*o/r)]}}function co(t,n){return[t,Wv(Kv((Dv+n)/2))]}function so(t){function n(){var t=Uv*a(),n=o([0,0]);return s(null==f?[[n[0]-t,n[1]-t],[n[0]+t,n[1]+t]]:[[Math.max(n[0]-t,f),e],[Math.min(n[0]+t,r),i]])}var e,r,i,o=to(t),u=o.center,a=o.scale,c=o.translate,s=o.clipExtent,f=null;return o.center=function(t){return arguments.length?(u(t),n()):u()},o.scale=function(t){return arguments.length?(a(t),n()):a()},o.translate=function(t){return arguments.length?(c(t),n()):c()},o.clipExtent=function(t){return arguments.length?(null==t?f=e=r=i=null:(f=+t[0][0],e=+t[0][1],r=+t[1][0],i=+t[1][1]),n()):null==f?null:[[f,e],[r,i]]},n()}function fo(t){return Kv((Dv+t)/2)}function lo(t,n){function e(t,n){o>0?n<-Dv+1e-6&&(n=-Dv+1e-6):n>Dv-1e-6&&(n=Dv-1e-6);var e=o/Zv(fo(n),i);return[e*Gv(i*t),o-e*Xv(i*t)]}var r=Xv(t),i=t===n?Gv(t):Wv(r/Xv(n))/Wv(fo(n)/fo(t)),o=r*Zv(fo(t),i)/i;return i?(e.invert=function(t,n){var e=o-n,r=Jv(i)*Qv(t*t+e*e);return[Hv(t,Bv(e))/i*Jv(e),2*jv(Zv(o/r,1/i))-Dv]},e):co}function ho(t,n){return[t,n]}function po(t,n){function e(t,n){var e=o-n,r=i*t;return[e*Gv(r),o-e*Xv(r)]}var r=Xv(t),i=t===n?Gv(t):(r-Xv(n))/(n-t),o=r/i+t;return Bv(i)<1e-6?ho:(e.invert=function(t,n){var e=o-n;return[Hv(t,Bv(e))/i*Jv(e),o-Jv(i)*Qv(t*t+e*e)]},e)}function vo(t,n){var e=Xv(n),r=Xv(t)*e;return[e*Gv(t)/r,Gv(n)/r]}function _o(t,n,e,r){return 1===t&&1===n&&0===e&&0===r?H_:Wi({point:function(i,o){this.stream.point(i*t+e,o*n+r)}})}function go(t,n){return[Xv(n)*Gv(t),Gv(n)]}function yo(t,n){var e=Xv(n),r=1+Xv(t)*e;return[e*Gv(t)/r,Gv(n)/r]}function mo(t,n){return[Wv(Kv((Dv+n)/2)),-t]}function xo(t,n){return t.parent===n.parent?1:2}function bo(t){return t.reduce(wo,0)/t.length}function wo(t,n){return t+n.x}function Mo(t){return 1+t.reduce(To,0)}function To(t,n){return Math.max(t,n.y)}function ko(t){for(var n;n=t.children;)t=n[0];return t}function So(t){for(var n;n=t.children;)t=n[n.length-1];return t}function No(t){var n=0,e=t.children,r=e&&e.length;if(r)for(;--r>=0;)n+=e[r].value;else n=1;t.value=n}function Eo(t,n){if(t===n)return t;var e=t.ancestors(),r=n.ancestors(),i=null;for(t=e.pop(),n=r.pop();t===n;)i=t,t=e.pop(),n=r.pop();return i}function Ao(t,n){var e,r,i,o,u,a=new Ro(t),c=+t.value&&(a.value=t.value),s=[a];for(null==n&&(n=zo);e=s.pop();)if(c&&(e.value=+e.data.value),(i=n(e.data))&&(u=i.length))for(e.children=new Array(u),o=u-1;o>=0;--o)s.push(r=e.children[o]=new Ro(i[o])),r.parent=e,r.depth=e.depth+1;return a.eachBefore(Lo)}function Co(){return Ao(this).eachBefore(Po)}function zo(t){return t.children}function Po(t){t.data=t.data.data}function Lo(t){var n=0;do t.height=n;while((t=t.parent)&&t.height<++n)}function Ro(t){this.data=t,this.depth=this.height=0,this.parent=null}function qo(t){this._=t,this.next=null}function Uo(t,n){var e=n.x-t.x,r=n.y-t.y,i=t.r-n.r;return i*i+1e-6>e*e+r*r}function Do(t,n){var e,r,i,o=null,u=t.head;switch(n.length){case 1:e=Oo(n[0]);break;case 2:e=Fo(n[0],n[1]);break;case 3:e=Io(n[0],n[1],n[2])}for(;u;)i=u._,r=u.next,e&&Uo(e,i)?o=u:(o?(t.tail=o,o.next=null):t.head=t.tail=null,n.push(i),e=Do(t,n),n.pop(),t.head?(u.next=t.head,t.head=u):(u.next=null,t.head=t.tail=u),o=t.tail,o.next=r),u=r;return t.tail=o,e}function Oo(t){return{x:t.x,y:t.y,r:t.r}}function Fo(t,n){var e=t.x,r=t.y,i=t.r,o=n.x,u=n.y,a=n.r,c=o-e,s=u-r,f=a-i,l=Math.sqrt(c*c+s*s);return{x:(e+o+c/l*f)/2,y:(r+u+s/l*f)/2,r:(l+i+a)/2}}function Io(t,n,e){var r=t.x,i=t.y,o=t.r,u=n.x,a=n.y,c=n.r,s=e.x,f=e.y,l=e.r,h=2*(r-u),p=2*(i-a),d=2*(c-o),v=r*r+i*i-o*o-u*u-a*a+c*c,_=2*(r-s),g=2*(i-f),y=2*(l-o),m=r*r+i*i-o*o-s*s-f*f+l*l,x=_*p-h*g,b=(p*m-g*v)/x-r,w=(g*d-p*y)/x,M=(_*v-h*m)/x-i,T=(h*y-_*d)/x,k=w*w+T*T-1,S=2*(b*w+M*T+o),N=b*b+M*M-o*o,E=(-S-Math.sqrt(S*S-4*k*N))/(2*k);return{x:b+w*E+r,y:M+T*E+i,r:E}}function Yo(t,n,e){var r=t.x,i=t.y,o=n.r+e.r,u=t.r+e.r,a=n.x-r,c=n.y-i,s=a*a+c*c;if(s){var f=.5+((u*=u)-(o*=o))/(2*s),l=Math.sqrt(Math.max(0,2*o*(u+s)-(u-=s)*u-o*o))/(2*s);e.x=r+f*a+l*c,e.y=i+f*c-l*a}else e.x=r+u,e.y=i}function Bo(t,n){var e=n.x-t.x,r=n.y-t.y,i=t.r+n.r;return i*i-1e-6>e*e+r*r}function jo(t,n){for(var e=t._.r;t!==n;)e+=2*(t=t.next)._.r;return e-n._.r}function Ho(t,n,e){var r=t._,i=t.next._,o=r.r+i.r,u=(r.x*i.r+i.x*r.r)/o-n,a=(r.y*i.r+i.y*r.r)/o-e;return u*u+a*a}function Xo(t){this._=t,this.next=null,this.previous=null}function $o(t){if(!(i=t.length))return 0;var n,e,r,i;if(n=t[0],n.x=0,n.y=0,!(i>1))return n.r;if(e=t[1],n.x=-e.r,e.x=n.r,e.y=0,!(i>2))return n.r+e.r;Yo(e,n,r=t[2]);var o,u,a,c,s,f,l,h=n.r*n.r,p=e.r*e.r,d=r.r*r.r,v=h+p+d,_=h*n.x+p*e.x+d*r.x,g=h*n.y+p*e.y+d*r.y;n=new Xo(n),e=new Xo(e),r=new Xo(r),n.next=r.previous=e,e.next=n.previous=r,r.next=e.previous=n;t:for(a=3;a<i;++a){Yo(n._,e._,r=t[a]),r=new Xo(r),c=e.next,s=n.previous,f=e._.r,l=n._.r;do if(f<=l){if(Bo(c._,r._)){f+n._.r+e._.r>jo(c,e)?n=c:e=c,n.next=e,e.previous=n,--a;continue t}f+=c._.r,c=c.next}else{if(Bo(s._,r._)){jo(n,s)>l+n._.r+e._.r?n=s:e=s,n.next=e,e.previous=n,--a;continue t}l+=s._.r,s=s.previous}while(c!==s.next);for(r.previous=n,r.next=e,n.next=e.previous=e=r,v+=d=r._.r*r._.r,_+=d*r._.x,g+=d*r._.y,h=Ho(n,o=_/v,u=g/v);(r=r.next)!==e;)(d=Ho(r,o,u))<h&&(n=r,h=d);e=n.next}for(n=[e._],r=e;(r=r.next)!==e;)n.push(r._);for(r=Kg(n),a=0;a<i;++a)n=t[a],n.x-=r.x,n.y-=r.y;return r.r}function Vo(t){return null==t?null:Wo(t)}function Wo(t){if("function"!=typeof t)throw new Error;return t}function Zo(){return 0}function Go(t){return Math.sqrt(t.value)}function Jo(t){return function(n){n.children||(n.r=Math.max(0,+t(n)||0))}}function Qo(t,n){return function(e){if(r=e.children){var r,i,o,u=r.length,a=t(e)*n||0;if(a)for(i=0;i<u;++i)r[i].r+=a;if(o=$o(r),a)for(i=0;i<u;++i)r[i].r-=a;e.r=o+a}}}function Ko(t){return function(n){var e=n.parent;n.r*=t,e&&(n.x=e.x+t*n.x,n.y=e.y+t*n.y)}}function tu(t){return t.id}function nu(t){return t.parentId}function eu(t,n){return t.parent===n.parent?1:2}function ru(t){var n=t.children;return n?n[0]:t.t}function iu(t){var n=t.children;return n?n[n.length-1]:t.t}function ou(t,n,e){var r=e/(n.i-t.i);n.c-=r,n.s+=e,t.c+=r,n.z+=e,n.m+=e}function uu(t){for(var n,e=0,r=0,i=t.children,o=i.length;--o>=0;)n=i[o],n.z+=e,n.m+=e,e+=n.s+(r+=n.c)}function au(t,n,e){return t.a.parent===n.parent?t.a:e}function cu(t,n){this._=t,this.parent=null,this.children=null,this.A=null,this.a=this,this.z=0,this.m=0,this.c=0,this.s=0,this.t=null,this.i=n}function su(t){for(var n,e,r,i,o,u=new cu(t,0),a=[u];n=a.pop();)if(r=n._.children)for(n.children=new Array(o=r.length),i=o-1;i>=0;--i)a.push(e=n.children[i]=new cu(r[i],i)),e.parent=n;return(u.parent=new cu(null,0)).children=[u],u}function fu(t,n,e,r,i,o){for(var u,a,c,s,f,l,h,p,d,v,_,g=[],y=n.children,m=0,x=0,b=y.length,w=n.value;m<b;){c=i-e,s=o-r;do f=y[x++].value;while(!f&&x<b);for(l=h=f,v=Math.max(s/c,c/s)/(w*t),_=f*f*v,d=Math.max(h/_,_/l);x<b;++x){if(f+=a=y[x].value,a<l&&(l=a),a>h&&(h=a),_=f*f*v,p=Math.max(h/_,_/l),p>d){f-=a;break}d=p}g.push(u={value:f,dice:c<s,children:y.slice(m,x)}),u.dice?iy(u,e,r,i,w?r+=s*f/w:o):fy(u,e,r,w?e+=c*f/w:i,o),w-=f,m=x}return g}function lu(t,n){return t[0]-n[0]||t[1]-n[1]}function hu(t){for(var n=t.length,e=[0,1],r=2,i=2;i<n;++i){for(;r>1&&my(t[e[r-2]],t[e[r-1]],t[i])<=0;)--r;e[r++]=i}return e.slice(0,r)}function pu(t){if(!(t>=1))throw new Error;this._size=t,this._call=this._error=null,this._tasks=[],this._data=[],this._waiting=this._active=this._ended=this._start=0}function du(t){if(!t._start)try{vu(t)}catch(n){if(t._tasks[t._ended+t._active-1])gu(t,n);else if(!t._data)throw n}}function vu(t){for(;t._start=t._waiting&&t._active<t._size;){var n=t._ended+t._active,e=t._tasks[n],r=e.length-1,i=e[r];e[r]=_u(t,n),--t._waiting,++t._active,e=i.apply(null,e),t._tasks[n]&&(t._tasks[n]=e||Ty)}}function _u(t,n){return function(e,r){t._tasks[n]&&(--t._active,++t._ended,t._tasks[n]=null,null==t._error&&(null!=e?gu(t,e):(t._data[n]=r,t._waiting?du(t):yu(t))))}}function gu(t,n){var e,r=t._tasks.length;for(t._error=n,t._data=void 0,t._waiting=NaN;--r>=0;)if((e=t._tasks[r])&&(t._tasks[r]=null,e.abort))try{e.abort()}catch(t){}t._active=NaN,yu(t)}function yu(t){if(!t._active&&t._call){var n=t._data;t._data=void 0,t._call(t._error,n)}}function mu(t){return new pu(arguments.length?+t:1/0)}function xu(t){return function(n,e){t(null==n?e:null)}}function bu(t){var n=t.responseType;return n&&"text"!==n?t.response:t.responseText}function wu(t,n){return function(e){return t(e.responseText,n)}}function Mu(t){function n(n){var o=n+"",u=e.get(o);if(!u){if(i!==jy)return i;e.set(o,u=r.push(n))}return t[(u-1)%t.length]}var e=Ye(),r=[],i=jy;return t=null==t?[]:By.call(t),n.domain=function(t){if(!arguments.length)return r.slice();r=[],e=Ye();for(var i,o,u=-1,a=t.length;++u<a;)e.has(o=(i=t[u])+"")||e.set(o,r.push(i));return n},n.range=function(e){return arguments.length?(t=By.call(e),n):t.slice()},n.unknown=function(t){return arguments.length?(i=t,n):i},n.copy=function(){return Mu().domain(r).range(t).unknown(i)},n}function Tu(){function t(){var t=i().length,r=u[1]<u[0],l=u[r-0],h=u[1-r];n=(h-l)/Math.max(1,t-c+2*s),a&&(n=Math.floor(n)),l+=(h-l-n*(t-c))*f,e=n*(1-c),a&&(l=Math.round(l),e=Math.round(e));var p=Js(t).map(function(t){return l+n*t});return o(r?p.reverse():p)}var n,e,r=Mu().unknown(void 0),i=r.domain,o=r.range,u=[0,1],a=!1,c=0,s=0,f=.5;return delete r.unknown,r.domain=function(n){return arguments.length?(i(n),t()):i()},r.range=function(n){return arguments.length?(u=[+n[0],+n[1]],t()):u.slice()},r.rangeRound=function(n){return u=[+n[0],+n[1]],a=!0,t()},r.bandwidth=function(){return e},r.step=function(){return n},r.round=function(n){return arguments.length?(a=!!n,t()):a},r.padding=function(n){return arguments.length?(c=s=Math.max(0,Math.min(1,n)),t()):c},r.paddingInner=function(n){return arguments.length?(c=Math.max(0,Math.min(1,n)),t()):c},r.paddingOuter=function(n){return arguments.length?(s=Math.max(0,Math.min(1,n)),t()):s},r.align=function(n){return arguments.length?(f=Math.max(0,Math.min(1,n)),t()):f},r.copy=function(){return Tu().domain(i()).range(u).round(a).paddingInner(c).paddingOuter(s).align(f)},t()}function ku(t){var n=t.copy;return t.padding=t.paddingOuter,delete t.paddingInner,delete t.paddingOuter,t.copy=function(){return ku(n())},t}function Su(){return ku(Tu().paddingInner(1))}function Nu(t,n){return(n-=t=+t)?function(e){return(e-t)/n}:Hy(n)}function Eu(t){return function(n,e){var r=t(n=+n,e=+e);return function(t){return t<=n?0:t>=e?1:r(t)}}}function Au(t){return function(n,e){var r=t(n=+n,e=+e);return function(t){return t<=0?n:t>=1?e:r(t)}}}function Cu(t,n,e,r){var i=t[0],o=t[1],u=n[0],a=n[1];return o<i?(i=e(o,i),u=r(a,u)):(i=e(i,o),u=r(u,a)),function(t){return u(i(t))}}function zu(t,n,e,r){var i=Math.min(t.length,n.length)-1,o=new Array(i),u=new Array(i),a=-1;for(t[i]<t[0]&&(t=t.slice().reverse(),n=n.slice().reverse());++a<i;)o[a]=e(t[a],t[a+1]),u[a]=r(n[a],n[a+1]);return function(n){var e=Ds(t,n,1,i)-1;return u[e](o[e](n))}}function Pu(t,n){return n.domain(t.domain()).range(t.range()).interpolate(t.interpolate()).clamp(t.clamp())}function Lu(t,n){function e(){return i=Math.min(a.length,c.length)>2?zu:Cu,o=u=null,r}function r(n){return(o||(o=i(a,c,f?Eu(t):t,s)))(+n)}var i,o,u,a=$y,c=$y,s=fh,f=!1;return r.invert=function(t){return(u||(u=i(c,a,Nu,f?Au(n):n)))(+t)},r.domain=function(t){return arguments.length?(a=Yy.call(t,Xy),e()):a.slice()},r.range=function(t){return arguments.length?(c=By.call(t),e()):c.slice()},r.rangeRound=function(t){return c=By.call(t),s=lh,e()},r.clamp=function(t){return arguments.length?(f=!!t,e()):f},r.interpolate=function(t){return arguments.length?(s=t,e()):s},e()}function Ru(t){var n=t.domain;return t.ticks=function(t){var e=n();return nf(e[0],e[e.length-1],null==t?10:t)},t.tickFormat=function(t,e){return Vy(n(),t,e)},t.nice=function(e){var i=n(),o=i.length-1,u=null==e?10:e,a=i[0],c=i[o],s=r(a,c,u);return s&&(s=r(Math.floor(a/s)*s,Math.ceil(c/s)*s,u),i[0]=Math.floor(a/s)*s,i[o]=Math.ceil(c/s)*s,n(i)),t},t}function qu(){var t=Lu(Nu,oh);return t.copy=function(){return Pu(t,qu())},Ru(t)}function Uu(){function t(t){return+t}var n=[0,1];return t.invert=t,t.domain=t.range=function(e){return arguments.length?(n=Yy.call(e,Xy),t):n.slice()},t.copy=function(){return Uu().domain(n)},Ru(t)}function Du(t,n){return(n=Math.log(n/t))?function(e){return Math.log(e/t)/n}:Hy(n)}function Ou(t,n){return t<0?function(e){return-Math.pow(-n,e)*Math.pow(-t,1-e)}:function(e){return Math.pow(n,e)*Math.pow(t,1-e)}}function Fu(t){return isFinite(t)?+("1e"+t):t<0?0:t}function Iu(t){return 10===t?Fu:t===Math.E?Math.exp:function(n){return Math.pow(t,n)}}function Yu(t){return t===Math.E?Math.log:10===t&&Math.log10||2===t&&Math.log2||(t=Math.log(t),function(n){return Math.log(n)/t})}function Bu(t){return function(n){return-t(-n)}}function ju(){function n(){return o=Yu(i),u=Iu(i),r()[0]<0&&(o=Bu(o),u=Bu(u)),e}var e=Lu(Du,Ou).domain([1,10]),r=e.domain,i=10,o=Yu(10),u=Iu(10);return e.base=function(t){return arguments.length?(i=+t,n()):i},e.domain=function(t){return arguments.length?(r(t),n()):r()},e.ticks=function(t){var n,e=r(),a=e[0],c=e[e.length-1];(n=c<a)&&(h=a,a=c,c=h);var s,f,l,h=o(a),p=o(c),d=null==t?10:+t,v=[];if(!(i%1)&&p-h<d){if(h=Math.round(h)-1,p=Math.round(p)+1,a>0){for(;h<p;++h)for(f=1,s=u(h);f<i;++f)if(l=s*f,!(l<a)){if(l>c)break;v.push(l)}}else for(;h<p;++h)for(f=i-1,s=u(h);f>=1;--f)if(l=s*f,!(l<a)){if(l>c)break;v.push(l)}}else v=nf(h,p,Math.min(p-h,d)).map(u);return n?v.reverse():v},e.tickFormat=function(n,r){if(null==r&&(r=10===i?".0e":","),"function"!=typeof r&&(r=t.format(r)),n===1/0)return r;null==n&&(n=10);var a=Math.max(1,i*n/e.ticks().length);return function(t){var n=t/u(Math.round(o(t)));return n*i<i-.5&&(n*=i),n<=a?r(t):""}},e.nice=function(){return r(Wy(r(),{floor:function(t){return u(Math.floor(o(t)))},ceil:function(t){return u(Math.ceil(o(t)))}}))},e.copy=function(){return Pu(e,ju().base(i))},e}function Hu(t,n){return t<0?-Math.pow(-t,n):Math.pow(t,n)}function Xu(){function t(t,n){return(n=Hu(n,e)-(t=Hu(t,e)))?function(r){return(Hu(r,e)-t)/n}:Hy(n)}function n(t,n){return n=Hu(n,e)-(t=Hu(t,e)),function(r){return Hu(t+n*r,1/e)}}var e=1,r=Lu(t,n),i=r.domain;return r.exponent=function(t){return arguments.length?(e=+t,i(i())):e},r.copy=function(){return Pu(r,Xu().exponent(e))},Ru(r)}function $u(){return Xu().exponent(.5)}function Vu(){function t(){var t=0,o=Math.max(1,r.length);for(i=new Array(o-1);++t<o;)i[t-1]=of(e,t/o);return n}function n(t){if(!isNaN(t=+t))return r[Ds(i,t)]}var e=[],r=[],i=[];return n.invertExtent=function(t){var n=r.indexOf(t);return n<0?[NaN,NaN]:[n>0?i[n-1]:e[0],n<i.length?i[n]:e[e.length-1]]},n.domain=function(n){if(!arguments.length)return e.slice();e=[];for(var r,i=0,o=n.length;i<o;++i)r=n[i],null==r||isNaN(r=+r)||e.push(r);return e.sort(Rs),t()},n.range=function(n){return arguments.length?(r=By.call(n),t()):r.slice()},n.quantiles=function(){return i.slice()},n.copy=function(){return Vu().domain(e).range(r)},n}function Wu(){function t(t){if(t<=t)return u[Ds(o,t,0,i)]}function n(){var n=-1;for(o=new Array(i);++n<i;)o[n]=((n+1)*r-(n-i)*e)/(i+1);return t}var e=0,r=1,i=1,o=[.5],u=[0,1];return t.domain=function(t){return arguments.length?(e=+t[0],r=+t[1],n()):[e,r]},t.range=function(t){return arguments.length?(i=(u=By.call(t)).length-1,n()):u.slice()},t.invertExtent=function(t){var n=u.indexOf(t);return n<0?[NaN,NaN]:n<1?[e,o[0]]:n>=i?[o[i-1],r]:[o[n-1],o[n]]},t.copy=function(){return Wu().domain([e,r]).range(u)},Ru(t)}function Zu(){function t(t){if(t<=t)return e[Ds(n,t,0,r)]}var n=[.5],e=[0,1],r=1;return t.domain=function(i){return arguments.length?(n=By.call(i),r=Math.min(n.length,e.length-1),t):n.slice()},t.range=function(i){return arguments.length?(e=By.call(i),r=Math.min(n.length,e.length-1),t):e.slice()},t.invertExtent=function(t){var r=e.indexOf(t);return[n[r-1],n[r]]},t.copy=function(){return Zu().domain(n).range(e)},t}function Gu(t,n,e,r){function i(n){return t(n=new Date(+n)),n}return i.floor=i,i.ceil=function(e){return t(e=new Date(e-1)),n(e,1),t(e),e},i.round=function(t){var n=i(t),e=i.ceil(t);return t-n<e-t?n:e},i.offset=function(t,e){return n(t=new Date(+t),null==e?1:Math.floor(e)),t},i.range=function(e,r,o){var u=[];if(e=i.ceil(e),o=null==o?1:Math.floor(o),!(e<r&&o>0))return u;do u.push(new Date(+e));while(n(e,o),t(e),e<r);return u},i.filter=function(e){return Gu(function(n){if(n>=n)for(;t(n),!e(n);)n.setTime(n-1)},function(t,r){if(t>=t)for(;--r>=0;)for(;n(t,1),!e(t););})},e&&(i.count=function(n,r){return Zy.setTime(+n),Gy.setTime(+r),t(Zy),t(Gy),Math.floor(e(Zy,Gy))},i.every=function(t){return t=Math.floor(t),isFinite(t)&&t>0?t>1?i.filter(r?function(n){return r(n)%t===0}:function(n){return i.count(0,n)%t===0}):i:null}),i}function Ju(t){return Gu(function(n){n.setDate(n.getDate()-(n.getDay()+7-t)%7),n.setHours(0,0,0,0)},function(t,n){t.setDate(t.getDate()+7*n)},function(t,n){return(n-t-6e4*(n.getTimezoneOffset()-t.getTimezoneOffset()))/6048e5})}function Qu(t){return Gu(function(n){n.setUTCDate(n.getUTCDate()-(n.getUTCDay()+7-t)%7),n.setUTCHours(0,0,0,0)},function(t,n){t.setUTCDate(t.getUTCDate()+7*n)},function(t,n){return(n-t)/6048e5})}function Ku(t){if(0<=t.y&&t.y<100){var n=new Date(-1,t.m,t.d,t.H,t.M,t.S,t.L);return n.setFullYear(t.y),n}return new Date(t.y,t.m,t.d,t.H,t.M,t.S,t.L)}function ta(t){if(0<=t.y&&t.y<100){var n=new Date(Date.UTC(-1,t.m,t.d,t.H,t.M,t.S,t.L));return n.setUTCFullYear(t.y),n}return new Date(Date.UTC(t.y,t.m,t.d,t.H,t.M,t.S,t.L))}function na(t){return{y:t,m:0,d:1,H:0,M:0,S:0,L:0}}function ea(t){function n(t,n){return function(e){var r,i,o,u=[],a=-1,c=0,s=t.length;for(e instanceof Date||(e=new Date(+e));++a<s;)37===t.charCodeAt(a)&&(u.push(t.slice(c,a)),null!=(i=Gm[r=t.charAt(++a)])?r=t.charAt(++a):i="e"===r?" ":"0",(o=n[r])&&(r=o(e,i)),u.push(r),c=a+1);return u.push(t.slice(c,a)),u.join("")}}function e(t,n){return function(e){var i=na(1900)
;if(r(i,t,e+="",0)!=e.length)return null;if("p"in i&&(i.H=i.H%12+12*i.p),"W"in i||"U"in i){"w"in i||(i.w="W"in i?1:0);var o="Z"in i?ta(na(i.y)).getUTCDay():n(na(i.y)).getDay();i.m=0,i.d="W"in i?(i.w+6)%7+7*i.W-(o+5)%7:i.w+7*i.U-(o+6)%7}return"Z"in i?(i.H+=i.Z/100|0,i.M+=i.Z%100,ta(i)):n(i)}}function r(t,n,e,r){for(var i,o,u=0,a=n.length,c=e.length;u<a;){if(r>=c)return-1;if(i=n.charCodeAt(u++),37===i){if(i=n.charAt(u++),o=B[i in Gm?n.charAt(u++):i],!o||(r=o(t,e,r))<0)return-1}else if(i!=e.charCodeAt(r++))return-1}return r}function i(t,n,e){var r=C.exec(n.slice(e));return r?(t.p=z[r[0].toLowerCase()],e+r[0].length):-1}function o(t,n,e){var r=R.exec(n.slice(e));return r?(t.w=q[r[0].toLowerCase()],e+r[0].length):-1}function u(t,n,e){var r=P.exec(n.slice(e));return r?(t.w=L[r[0].toLowerCase()],e+r[0].length):-1}function a(t,n,e){var r=O.exec(n.slice(e));return r?(t.m=F[r[0].toLowerCase()],e+r[0].length):-1}function c(t,n,e){var r=U.exec(n.slice(e));return r?(t.m=D[r[0].toLowerCase()],e+r[0].length):-1}function s(t,n,e){return r(t,w,n,e)}function f(t,n,e){return r(t,M,n,e)}function l(t,n,e){return r(t,T,n,e)}function h(t){return N[t.getDay()]}function p(t){return S[t.getDay()]}function d(t){return A[t.getMonth()]}function v(t){return E[t.getMonth()]}function _(t){return k[+(t.getHours()>=12)]}function g(t){return N[t.getUTCDay()]}function y(t){return S[t.getUTCDay()]}function m(t){return A[t.getUTCMonth()]}function x(t){return E[t.getUTCMonth()]}function b(t){return k[+(t.getUTCHours()>=12)]}var w=t.dateTime,M=t.date,T=t.time,k=t.periods,S=t.days,N=t.shortDays,E=t.months,A=t.shortMonths,C=oa(k),z=ua(k),P=oa(S),L=ua(S),R=oa(N),q=ua(N),U=oa(E),D=ua(E),O=oa(A),F=ua(A),I={a:h,A:p,b:d,B:v,c:null,d:ba,e:ba,H:wa,I:Ma,j:Ta,L:ka,m:Sa,M:Na,p:_,S:Ea,U:Aa,w:Ca,W:za,x:null,X:null,y:Pa,Y:La,Z:Ra,"%":Za},Y={a:g,A:y,b:m,B:x,c:null,d:qa,e:qa,H:Ua,I:Da,j:Oa,L:Fa,m:Ia,M:Ya,p:b,S:Ba,U:ja,w:Ha,W:Xa,x:null,X:null,y:$a,Y:Va,Z:Wa,"%":Za},B={a:o,A:u,b:a,B:c,c:s,d:da,e:da,H:_a,I:_a,j:va,L:ma,m:pa,M:ga,p:i,S:ya,U:ca,w:aa,W:sa,x:f,X:l,y:la,Y:fa,Z:ha,"%":xa};return I.x=n(M,I),I.X=n(T,I),I.c=n(w,I),Y.x=n(M,Y),Y.X=n(T,Y),Y.c=n(w,Y),{format:function(t){var e=n(t+="",I);return e.toString=function(){return t},e},parse:function(t){var n=e(t+="",Ku);return n.toString=function(){return t},n},utcFormat:function(t){var e=n(t+="",Y);return e.toString=function(){return t},e},utcParse:function(t){var n=e(t,ta);return n.toString=function(){return t},n}}}function ra(t,n,e){var r=t<0?"-":"",i=(r?-t:t)+"",o=i.length;return r+(o<e?new Array(e-o+1).join(n)+i:i)}function ia(t){return t.replace(/[\\\^\$\*\+\?\|\[\]\(\)\.\{\}]/g,"\\$&")}function oa(t){return new RegExp("^(?:"+t.map(ia).join("|")+")","i")}function ua(t){for(var n={},e=-1,r=t.length;++e<r;)n[t[e].toLowerCase()]=e;return n}function aa(t,n,e){var r=Jm.exec(n.slice(e,e+1));return r?(t.w=+r[0],e+r[0].length):-1}function ca(t,n,e){var r=Jm.exec(n.slice(e));return r?(t.U=+r[0],e+r[0].length):-1}function sa(t,n,e){var r=Jm.exec(n.slice(e));return r?(t.W=+r[0],e+r[0].length):-1}function fa(t,n,e){var r=Jm.exec(n.slice(e,e+4));return r?(t.y=+r[0],e+r[0].length):-1}function la(t,n,e){var r=Jm.exec(n.slice(e,e+2));return r?(t.y=+r[0]+(+r[0]>68?1900:2e3),e+r[0].length):-1}function ha(t,n,e){var r=/^(Z)|([+-]\d\d)(?:\:?(\d\d))?/.exec(n.slice(e,e+6));return r?(t.Z=r[1]?0:-(r[2]+(r[3]||"00")),e+r[0].length):-1}function pa(t,n,e){var r=Jm.exec(n.slice(e,e+2));return r?(t.m=r[0]-1,e+r[0].length):-1}function da(t,n,e){var r=Jm.exec(n.slice(e,e+2));return r?(t.d=+r[0],e+r[0].length):-1}function va(t,n,e){var r=Jm.exec(n.slice(e,e+3));return r?(t.m=0,t.d=+r[0],e+r[0].length):-1}function _a(t,n,e){var r=Jm.exec(n.slice(e,e+2));return r?(t.H=+r[0],e+r[0].length):-1}function ga(t,n,e){var r=Jm.exec(n.slice(e,e+2));return r?(t.M=+r[0],e+r[0].length):-1}function ya(t,n,e){var r=Jm.exec(n.slice(e,e+2));return r?(t.S=+r[0],e+r[0].length):-1}function ma(t,n,e){var r=Jm.exec(n.slice(e,e+3));return r?(t.L=+r[0],e+r[0].length):-1}function xa(t,n,e){var r=Qm.exec(n.slice(e,e+1));return r?e+r[0].length:-1}function ba(t,n){return ra(t.getDate(),n,2)}function wa(t,n){return ra(t.getHours(),n,2)}function Ma(t,n){return ra(t.getHours()%12||12,n,2)}function Ta(t,n){return ra(1+om.count(Mm(t),t),n,3)}function ka(t,n){return ra(t.getMilliseconds(),n,3)}function Sa(t,n){return ra(t.getMonth()+1,n,2)}function Na(t,n){return ra(t.getMinutes(),n,2)}function Ea(t,n){return ra(t.getSeconds(),n,2)}function Aa(t,n){return ra(am.count(Mm(t),t),n,2)}function Ca(t){return t.getDay()}function za(t,n){return ra(cm.count(Mm(t),t),n,2)}function Pa(t,n){return ra(t.getFullYear()%100,n,2)}function La(t,n){return ra(t.getFullYear()%1e4,n,4)}function Ra(t){var n=t.getTimezoneOffset();return(n>0?"-":(n*=-1,"+"))+ra(n/60|0,"0",2)+ra(n%60,"0",2)}function qa(t,n){return ra(t.getUTCDate(),n,2)}function Ua(t,n){return ra(t.getUTCHours(),n,2)}function Da(t,n){return ra(t.getUTCHours()%12||12,n,2)}function Oa(t,n){return ra(1+Am.count(Vm(t),t),n,3)}function Fa(t,n){return ra(t.getUTCMilliseconds(),n,3)}function Ia(t,n){return ra(t.getUTCMonth()+1,n,2)}function Ya(t,n){return ra(t.getUTCMinutes(),n,2)}function Ba(t,n){return ra(t.getUTCSeconds(),n,2)}function ja(t,n){return ra(zm.count(Vm(t),t),n,2)}function Ha(t){return t.getUTCDay()}function Xa(t,n){return ra(Pm.count(Vm(t),t),n,2)}function $a(t,n){return ra(t.getUTCFullYear()%100,n,2)}function Va(t,n){return ra(t.getUTCFullYear()%1e4,n,4)}function Wa(){return"+0000"}function Za(){return"%"}function Ga(n){return Wm=ea(n),t.timeFormat=Wm.format,t.timeParse=Wm.parse,t.utcFormat=Wm.utcFormat,t.utcParse=Wm.utcParse,Wm}function Ja(t){return t.toISOString()}function Qa(t){var n=new Date(t);return isNaN(n)?null:n}function Ka(t){return new Date(t)}function tc(t){return t instanceof Date?+t:+new Date(+t)}function nc(t,n,e,i,o,u,a,c,s){function f(r){return(a(r)<r?v:u(r)<r?_:o(r)<r?g:i(r)<r?y:n(r)<r?e(r)<r?m:x:t(r)<r?b:w)(r)}function l(n,e,i,o){if(null==n&&(n=10),"number"==typeof n){var u=Math.abs(i-e)/n,a=qs(function(t){return t[2]}).right(M,u);a===M.length?(o=r(e/31536e6,i/31536e6,n),n=t):a?(a=M[u/M[a-1][2]<M[a][2]/u?a-1:a],o=a[1],n=a[0]):(o=r(e,i,n),n=c)}return null==o?n:n.every(o)}var h=Lu(Nu,oh),p=h.invert,d=h.domain,v=s(".%L"),_=s(":%S"),g=s("%I:%M"),y=s("%I %p"),m=s("%a %d"),x=s("%b %d"),b=s("%B"),w=s("%Y"),M=[[a,1,1e3],[a,5,5e3],[a,15,15e3],[a,30,3e4],[u,1,6e4],[u,5,3e5],[u,15,9e5],[u,30,18e5],[o,1,36e5],[o,3,108e5],[o,6,216e5],[o,12,432e5],[i,1,864e5],[i,2,1728e5],[e,1,6048e5],[n,1,2592e6],[n,3,7776e6],[t,1,31536e6]];return h.invert=function(t){return new Date(p(t))},h.domain=function(t){return arguments.length?d(Yy.call(t,tc)):d().map(Ka)},h.ticks=function(t,n){var e,r=d(),i=r[0],o=r[r.length-1],u=o<i;return u&&(e=i,i=o,o=e),e=l(t,i,o,n),e=e?e.range(i,o+1):[],u?e.reverse():e},h.tickFormat=function(t,n){return null==n?f:s(n)},h.nice=function(t,n){var e=d();return(t=l(t,e[0],e[e.length-1],n))?d(Wy(e,t)):h},h.copy=function(){return Pu(h,nc(t,n,e,i,o,u,a,c,s))},h}function ec(t){var n=t.length;return function(e){return t[Math.max(0,Math.min(n-1,Math.floor(e*n)))]}}function rc(t){function n(n){var o=(n-e)/(r-e);return t(i?Math.max(0,Math.min(1,o)):o)}var e=0,r=1,i=!1;return n.domain=function(t){return arguments.length?(e=+t[0],r=+t[1],n):[e,r]},n.clamp=function(t){return arguments.length?(i=!!t,n):i},n.interpolator=function(e){return arguments.length?(t=e,n):t},n.copy=function(){return rc(t).domain([e,r]).clamp(i)},Ru(n)}function ic(t){return t>1?0:t<-1?kx:Math.acos(t)}function oc(t){return t>=1?Sx:t<=-1?-Sx:Math.asin(t)}function uc(t){return t.innerRadius}function ac(t){return t.outerRadius}function cc(t){return t.startAngle}function sc(t){return t.endAngle}function fc(t){return t&&t.padAngle}function lc(t,n,e,r,i,o,u,a){var c=e-t,s=r-n,f=u-i,l=a-o,h=(f*(n-o)-l*(t-i))/(l*c-f*s);return[t+h*c,n+h*s]}function hc(t,n,e,r,i,o,u){var a=t-e,c=n-r,s=(u?o:-o)/Tx(a*a+c*c),f=s*c,l=-s*a,h=t+f,p=n+l,d=e+f,v=r+l,_=(h+d)/2,g=(p+v)/2,y=d-h,m=v-p,x=y*y+m*m,b=i-o,w=h*v-d*p,M=(m<0?-1:1)*Tx(bx(0,b*b*x-w*w)),T=(w*m-y*M)/x,k=(-w*y-m*M)/x,S=(w*m+y*M)/x,N=(-w*y+m*M)/x,E=T-_,A=k-g,C=S-_,z=N-g;return E*E+A*A>C*C+z*z&&(T=S,k=N),{cx:T,cy:k,x01:-f,y01:-l,x11:T*(i/b-1),y11:k*(i/b-1)}}function pc(t){this._context=t}function dc(t){return t[0]}function vc(t){return t[1]}function _c(t){this._curve=t}function gc(t){function n(n){return new _c(t(n))}return n._curve=t,n}function yc(t){var n=t.curve;return t.angle=t.x,delete t.x,t.radius=t.y,delete t.y,t.curve=function(t){return arguments.length?n(gc(t)):n()._curve},t}function mc(t,n,e){t._context.bezierCurveTo((2*t._x0+t._x1)/3,(2*t._y0+t._y1)/3,(t._x0+2*t._x1)/3,(t._y0+2*t._y1)/3,(t._x0+4*t._x1+n)/6,(t._y0+4*t._y1+e)/6)}function xc(t){this._context=t}function bc(t){this._context=t}function wc(t){this._context=t}function Mc(t,n){this._basis=new xc(t),this._beta=n}function Tc(t,n,e){t._context.bezierCurveTo(t._x1+t._k*(t._x2-t._x0),t._y1+t._k*(t._y2-t._y0),t._x2+t._k*(t._x1-n),t._y2+t._k*(t._y1-e),t._x2,t._y2)}function kc(t,n){this._context=t,this._k=(1-n)/6}function Sc(t,n){this._context=t,this._k=(1-n)/6}function Nc(t,n){this._context=t,this._k=(1-n)/6}function Ec(t,n,e){var r=t._x1,i=t._y1,o=t._x2,u=t._y2;if(t._l01_a>1e-12){var a=2*t._l01_2a+3*t._l01_a*t._l12_a+t._l12_2a,c=3*t._l01_a*(t._l01_a+t._l12_a);r=(r*a-t._x0*t._l12_2a+t._x2*t._l01_2a)/c,i=(i*a-t._y0*t._l12_2a+t._y2*t._l01_2a)/c}if(t._l23_a>1e-12){var s=2*t._l23_2a+3*t._l23_a*t._l12_a+t._l12_2a,f=3*t._l23_a*(t._l23_a+t._l12_a);o=(o*s+t._x1*t._l23_2a-n*t._l12_2a)/f,u=(u*s+t._y1*t._l23_2a-e*t._l12_2a)/f}t._context.bezierCurveTo(r,i,o,u,t._x2,t._y2)}function Ac(t,n){this._context=t,this._alpha=n}function Cc(t,n){this._context=t,this._alpha=n}function zc(t,n){this._context=t,this._alpha=n}function Pc(t){this._context=t}function Lc(t){return t<0?-1:1}function Rc(t,n,e){var r=t._x1-t._x0,i=n-t._x1,o=(t._y1-t._y0)/(r||i<0&&-0),u=(e-t._y1)/(i||r<0&&-0),a=(o*i+u*r)/(r+i);return(Lc(o)+Lc(u))*Math.min(Math.abs(o),Math.abs(u),.5*Math.abs(a))||0}function qc(t,n){var e=t._x1-t._x0;return e?(3*(t._y1-t._y0)/e-n)/2:n}function Uc(t,n,e){var r=t._x0,i=t._y0,o=t._x1,u=t._y1,a=(o-r)/3;t._context.bezierCurveTo(r+a,i+a*n,o-a,u-a*e,o,u)}function Dc(t){this._context=t}function Oc(t){this._context=new Fc(t)}function Fc(t){this._context=t}function Ic(t){return new Dc(t)}function Yc(t){return new Oc(t)}function Bc(t){this._context=t}function jc(t){var n,e,r=t.length-1,i=new Array(r),o=new Array(r),u=new Array(r);for(i[0]=0,o[0]=2,u[0]=t[0]+2*t[1],n=1;n<r-1;++n)i[n]=1,o[n]=4,u[n]=4*t[n]+2*t[n+1];for(i[r-1]=2,o[r-1]=7,u[r-1]=8*t[r-1]+t[r],n=1;n<r;++n)e=i[n]/o[n-1],o[n]-=e,u[n]-=e*u[n-1];for(i[r-1]=u[r-1]/o[r-1],n=r-2;n>=0;--n)i[n]=(u[n]-i[n+1])/o[n];for(o[r-1]=(t[r]+i[r-1])/2,n=0;n<r-1;++n)o[n]=2*t[n+1]-i[n+1];return[i,o]}function Hc(t,n){this._context=t,this._t=n}function Xc(t){return new Hc(t,0)}function $c(t){return new Hc(t,1)}function Vc(t,n){return t[n]}function Wc(t){for(var n,e=0,r=-1,i=t.length;++r<i;)(n=+t[r][1])&&(e+=n);return e}function Zc(t){return t[0]}function Gc(t){return t[1]}function Jc(){this._=null}function Qc(t){t.U=t.C=t.L=t.R=t.P=t.N=null}function Kc(t,n){var e=n,r=n.R,i=e.U;i?i.L===e?i.L=r:i.R=r:t._=r,r.U=i,e.U=r,e.R=r.L,e.R&&(e.R.U=e),r.L=e}function ts(t,n){var e=n,r=n.L,i=e.U;i?i.L===e?i.L=r:i.R=r:t._=r,r.U=i,e.U=r,e.L=r.R,e.L&&(e.L.U=e),r.R=e}function ns(t){for(;t.L;)t=t.L;return t}function es(t,n,e,r){var i=[null,null],o=Lb.push(i)-1;return i.left=t,i.right=n,e&&is(i,t,n,e),r&&is(i,n,t,r),zb[t.index].halfedges.push(o),zb[n.index].halfedges.push(o),i}function rs(t,n,e){var r=[n,e];return r.left=t,r}function is(t,n,e,r){t[0]||t[1]?t.left===e?t[1]=r:t[0]=r:(t[0]=r,t.left=n,t.right=e)}function os(t,n,e,r,i){var o,u=t[0],a=t[1],c=u[0],s=u[1],f=a[0],l=a[1],h=0,p=1,d=f-c,v=l-s;if(o=n-c,d||!(o>0)){if(o/=d,d<0){if(o<h)return;o<p&&(p=o)}else if(d>0){if(o>p)return;o>h&&(h=o)}if(o=r-c,d||!(o<0)){if(o/=d,d<0){if(o>p)return;o>h&&(h=o)}else if(d>0){if(o<h)return;o<p&&(p=o)}if(o=e-s,v||!(o>0)){if(o/=v,v<0){if(o<h)return;o<p&&(p=o)}else if(v>0){if(o>p)return;o>h&&(h=o)}if(o=i-s,v||!(o<0)){if(o/=v,v<0){if(o>p)return;o>h&&(h=o)}else if(v>0){if(o<h)return;o<p&&(p=o)}return!(h>0||p<1)||(h>0&&(t[0]=[c+h*d,s+h*v]),p<1&&(t[1]=[c+p*d,s+p*v]),!0)}}}}}function us(t,n,e,r,i){var o=t[1];if(o)return!0;var u,a,c=t[0],s=t.left,f=t.right,l=s[0],h=s[1],p=f[0],d=f[1],v=(l+p)/2,_=(h+d)/2;if(d===h){if(v<n||v>=r)return;if(l>p){if(c){if(c[1]>=i)return}else c=[v,e];o=[v,i]}else{if(c){if(c[1]<e)return}else c=[v,i];o=[v,e]}}else if(u=(l-p)/(d-h),a=_-u*v,u<-1||u>1)if(l>p){if(c){if(c[1]>=i)return}else c=[(e-a)/u,e];o=[(i-a)/u,i]}else{if(c){if(c[1]<e)return}else c=[(i-a)/u,i];o=[(e-a)/u,e]}else if(h<d){if(c){if(c[0]>=r)return}else c=[n,u*n+a];o=[r,u*r+a]}else{if(c){if(c[0]<n)return}else c=[r,u*r+a];o=[n,u*n+a]}return t[0]=c,t[1]=o,!0}function as(t,n,e,r){for(var i,o=Lb.length;o--;)us(i=Lb[o],t,n,e,r)&&os(i,t,n,e,r)&&(Math.abs(i[0][0]-i[1][0])>Ub||Math.abs(i[0][1]-i[1][1])>Ub)||delete Lb[o]}function cs(t){return zb[t.index]={site:t,halfedges:[]}}function ss(t,n){var e=t.site,r=n.left,i=n.right;return e===i&&(i=r,r=e),i?Math.atan2(i[1]-r[1],i[0]-r[0]):(e===r?(r=n[1],i=n[0]):(r=n[0],i=n[1]),Math.atan2(r[0]-i[0],i[1]-r[1]))}function fs(t,n){return n[+(n.left!==t.site)]}function ls(t,n){return n[+(n.left===t.site)]}function hs(){for(var t,n,e,r,i=0,o=zb.length;i<o;++i)if((t=zb[i])&&(r=(n=t.halfedges).length)){var u=new Array(r),a=new Array(r);for(e=0;e<r;++e)u[e]=e,a[e]=ss(t,Lb[n[e]]);for(u.sort(function(t,n){return a[n]-a[t]}),e=0;e<r;++e)a[e]=n[u[e]];for(e=0;e<r;++e)n[e]=a[e]}}function ps(t,n,e,r){var i,o,u,a,c,s,f,l,h,p,d,v,_=zb.length,g=!0;for(i=0;i<_;++i)if(o=zb[i]){for(u=o.site,c=o.halfedges,a=c.length;a--;)Lb[c[a]]||c.splice(a,1);for(a=0,s=c.length;a<s;)p=ls(o,Lb[c[a]]),d=p[0],v=p[1],f=fs(o,Lb[c[++a%s]]),l=f[0],h=f[1],(Math.abs(d-l)>Ub||Math.abs(v-h)>Ub)&&(c.splice(a,0,Lb.push(rs(u,p,Math.abs(d-t)<Ub&&r-v>Ub?[t,Math.abs(l-t)<Ub?h:r]:Math.abs(v-r)<Ub&&e-d>Ub?[Math.abs(h-r)<Ub?l:e,r]:Math.abs(d-e)<Ub&&v-n>Ub?[e,Math.abs(l-e)<Ub?h:n]:Math.abs(v-n)<Ub&&d-t>Ub?[Math.abs(h-n)<Ub?l:t,n]:null))-1),++s);s&&(g=!1)}if(g){var y,m,x,b=1/0;for(i=0,g=null;i<_;++i)(o=zb[i])&&(u=o.site,y=u[0]-t,m=u[1]-n,x=y*y+m*m,x<b&&(b=x,g=o));if(g){var w=[t,n],M=[t,r],T=[e,r],k=[e,n];g.halfedges.push(Lb.push(rs(u=g.site,w,M))-1,Lb.push(rs(u,M,T))-1,Lb.push(rs(u,T,k))-1,Lb.push(rs(u,k,w))-1)}}for(i=0;i<_;++i)(o=zb[i])&&(o.halfedges.length||delete zb[i])}function ds(){Qc(this),this.x=this.y=this.arc=this.site=this.cy=null}function vs(t){var n=t.P,e=t.N;if(n&&e){var r=n.site,i=t.site,o=e.site;if(r!==o){var u=i[0],a=i[1],c=r[0]-u,s=r[1]-a,f=o[0]-u,l=o[1]-a,h=2*(c*l-s*f);if(!(h>=-Db)){var p=c*c+s*s,d=f*f+l*l,v=(l*p-s*d)/h,_=(c*d-f*p)/h,g=Rb.pop()||new ds;g.arc=t,g.site=i,g.x=v+u,g.y=(g.cy=_+a)+Math.sqrt(v*v+_*_),t.circle=g;for(var y=null,m=Pb._;m;)if(g.y<m.y||g.y===m.y&&g.x<=m.x){if(!m.L){y=m.P;break}m=m.L}else{if(!m.R){y=m;break}m=m.R}Pb.insert(y,g),y||(Ab=g)}}}}function _s(t){var n=t.circle;n&&(n.P||(Ab=n.N),Pb.remove(n),Rb.push(n),Qc(n),t.circle=null)}function gs(){Qc(this),this.edge=this.site=this.circle=null}function ys(t){var n=qb.pop()||new gs;return n.site=t,n}function ms(t){_s(t),Cb.remove(t),qb.push(t),Qc(t)}function xs(t){var n=t.circle,e=n.x,r=n.cy,i=[e,r],o=t.P,u=t.N,a=[t];ms(t);for(var c=o;c.circle&&Math.abs(e-c.circle.x)<Ub&&Math.abs(r-c.circle.cy)<Ub;)o=c.P,a.unshift(c),ms(c),c=o;a.unshift(c),_s(c);for(var s=u;s.circle&&Math.abs(e-s.circle.x)<Ub&&Math.abs(r-s.circle.cy)<Ub;)u=s.N,a.push(s),ms(s),s=u;a.push(s),_s(s);var f,l=a.length;for(f=1;f<l;++f)s=a[f],c=a[f-1],is(s.edge,c.site,s.site,i);c=a[0],s=a[l-1],s.edge=es(c.site,s.site,null,i),vs(c),vs(s)}function bs(t){for(var n,e,r,i,o=t[0],u=t[1],a=Cb._;a;)if(r=ws(a,u)-o,r>Ub)a=a.L;else{if(i=o-Ms(a,u),!(i>Ub)){r>-Ub?(n=a.P,e=a):i>-Ub?(n=a,e=a.N):n=e=a;break}if(!a.R){n=a;break}a=a.R}cs(t);var c=ys(t);if(Cb.insert(n,c),n||e){if(n===e)return _s(n),e=ys(n.site),Cb.insert(c,e),c.edge=e.edge=es(n.site,c.site),vs(n),void vs(e);if(!e)return void(c.edge=es(n.site,c.site));_s(n),_s(e);var s=n.site,f=s[0],l=s[1],h=t[0]-f,p=t[1]-l,d=e.site,v=d[0]-f,_=d[1]-l,g=2*(h*_-p*v),y=h*h+p*p,m=v*v+_*_,x=[(_*y-p*m)/g+f,(h*m-v*y)/g+l];is(e.edge,s,d,x),c.edge=es(s,t,null,x),e.edge=es(t,d,null,x),vs(n),vs(e)}}function ws(t,n){var e=t.site,r=e[0],i=e[1],o=i-n;if(!o)return r;var u=t.P;if(!u)return-(1/0);e=u.site;var a=e[0],c=e[1],s=c-n;if(!s)return a;var f=a-r,l=1/o-1/s,h=f/s;return l?(-h+Math.sqrt(h*h-2*l*(f*f/(-2*s)-c+s/2+i-o/2)))/l+r:(r+a)/2}function Ms(t,n){var e=t.N;if(e)return ws(e,n);var r=t.site;return r[1]===n?r[0]:1/0}function Ts(t,n,e){return(t[0]-e[0])*(n[1]-t[1])-(t[0]-n[0])*(e[1]-t[1])}function ks(t,n){return n[1]-t[1]||n[0]-t[0]}function Ss(t,n){var e,r,i,o=t.sort(ks).pop();for(Lb=[],zb=new Array(t.length),Cb=new Jc,Pb=new Jc;;)if(i=Ab,o&&(!i||o[1]<i.y||o[1]===i.y&&o[0]<i.x))o[0]===e&&o[1]===r||(bs(o),e=o[0],r=o[1]),o=t.pop();else{if(!i)break;xs(i.arc)}if(hs(),n){var u=+n[0][0],a=+n[0][1],c=+n[1][0],s=+n[1][1];as(u,a,c,s),ps(u,a,c,s)}this.edges=Lb,this.cells=zb,Cb=Pb=Lb=zb=null}function Ns(t,n,e){this.target=t,this.type=n,this.transform=e}function Es(t,n,e){this.k=t,this.x=n,this.y=e}function As(t){return t.__zoom||Ib}function Cs(){t.event.stopImmediatePropagation()}function zs(){return!t.event.button}function Ps(){var t,n,e=this;return e instanceof SVGElement?(e=e.ownerSVGElement||e,t=e.width.baseVal.value,n=e.height.baseVal.value):(t=e.clientWidth,n=e.clientHeight),[[0,0],[t,n]]}function Ls(){return this.__zoom||Ib}var Rs=function(t,n){return t<n?-1:t>n?1:t>=n?0:NaN},qs=function(t){return 1===t.length&&(t=n(t)),{left:function(n,e,r,i){for(null==r&&(r=0),null==i&&(i=n.length);r<i;){var o=r+i>>>1;t(n[o],e)<0?r=o+1:i=o}return r},right:function(n,e,r,i){for(null==r&&(r=0),null==i&&(i=n.length);r<i;){var o=r+i>>>1;t(n[o],e)>0?i=o:r=o+1}return r}}},Us=qs(Rs),Ds=Us.right,Os=Us.left,Fs=function(t,n){null==n&&(n=e);for(var r=0,i=t.length-1,o=t[0],u=new Array(i<0?0:i);r<i;)u[r]=n(o,o=t[++r]);return u},Is=function(t,n,r){var i,o,u,a,c=t.length,s=n.length,f=new Array(c*s);for(null==r&&(r=e),i=u=0;i<c;++i)for(a=t[i],o=0;o<s;++o,++u)f[u]=r(a,n[o]);return f},Ys=function(t,n){return n<t?-1:n>t?1:n>=t?0:NaN},Bs=function(t){return null===t?NaN:+t},js=function(t,n){var e,r,i=t.length,o=0,u=0,a=-1,c=0;if(null==n)for(;++a<i;)isNaN(e=Bs(t[a]))||(r=e-o,o+=r/++c,u+=r*(e-o));else for(;++a<i;)isNaN(e=Bs(n(t[a],a,t)))||(r=e-o,o+=r/++c,u+=r*(e-o));if(c>1)return u/(c-1)},Hs=function(t,n){var e=js(t,n);return e?Math.sqrt(e):e},Xs=function(t,n){var e,r,i,o=-1,u=t.length;if(null==n){for(;++o<u;)if(null!=(r=t[o])&&r>=r){e=i=r;break}for(;++o<u;)null!=(r=t[o])&&(e>r&&(e=r),i<r&&(i=r))}else{for(;++o<u;)if(null!=(r=n(t[o],o,t))&&r>=r){e=i=r;break}for(;++o<u;)null!=(r=n(t[o],o,t))&&(e>r&&(e=r),i<r&&(i=r))}return[e,i]},$s=Array.prototype,Vs=$s.slice,Ws=$s.map,Zs=function(t){return function(){return t}},Gs=function(t){return t},Js=function(t,n,e){t=+t,n=+n,e=(i=arguments.length)<2?(n=t,t=0,1):i<3?1:+e;for(var r=-1,i=0|Math.max(0,Math.ceil((n-t)/e)),o=new Array(i);++r<i;)o[r]=t+r*e;return o},Qs=Math.sqrt(50),Ks=Math.sqrt(10),tf=Math.sqrt(2),nf=function(t,n,e){var i=r(t,n,e);return Js(Math.ceil(t/i)*i,Math.floor(n/i)*i+i/2,i)},ef=function(t){return Math.ceil(Math.log(t.length)/Math.LN2)+1},rf=function(){function t(t){var i,o,u=t.length,a=new Array(u);for(i=0;i<u;++i)a[i]=n(t[i],i,t);var c=e(a),s=c[0],f=c[1],l=r(a,s,f);Array.isArray(l)||(l=nf(s,f,l));for(var h=l.length;l[0]<=s;)l.shift(),--h;for(;l[h-1]>=f;)l.pop(),--h;var p,d=new Array(h+1);for(i=0;i<=h;++i)p=d[i]=[],p.x0=i>0?l[i-1]:s,p.x1=i<h?l[i]:f;for(i=0;i<u;++i)o=a[i],s<=o&&o<=f&&d[Ds(l,o,0,h)].push(t[i]);return d}var n=Gs,e=Xs,r=ef;return t.value=function(e){return arguments.length?(n="function"==typeof e?e:Zs(e),t):n},t.domain=function(n){return arguments.length?(e="function"==typeof n?n:Zs([n[0],n[1]]),t):e},t.thresholds=function(n){return arguments.length?(r="function"==typeof n?n:Zs(Array.isArray(n)?Vs.call(n):n),t):r},t},of=function(t,n,e){if(null==e&&(e=Bs),r=t.length){if((n=+n)<=0||r<2)return+e(t[0],0,t);if(n>=1)return+e(t[r-1],r-1,t);var r,i=(r-1)*n,o=Math.floor(i),u=+e(t[o],o,t);return u+(+e(t[o+1],o+1,t)-u)*(i-o)}},uf=function(t,n,e){return t=Ws.call(t,Bs).sort(Rs),Math.ceil((e-n)/(2*(of(t,.75)-of(t,.25))*Math.pow(t.length,-1/3)))},af=function(t,n,e){return Math.ceil((e-n)/(3.5*Hs(t)*Math.pow(t.length,-1/3)))},cf=function(t,n){var e,r,i=-1,o=t.length;if(null==n){for(;++i<o;)if(null!=(r=t[i])&&r>=r){e=r;break}for(;++i<o;)null!=(r=t[i])&&r>e&&(e=r)}else{for(;++i<o;)if(null!=(r=n(t[i],i,t))&&r>=r){e=r;break}for(;++i<o;)null!=(r=n(t[i],i,t))&&r>e&&(e=r)}return e},sf=function(t,n){var e,r=0,i=t.length,o=-1,u=i;if(null==n)for(;++o<i;)isNaN(e=Bs(t[o]))?--u:r+=e;else for(;++o<i;)isNaN(e=Bs(n(t[o],o,t)))?--u:r+=e;if(u)return r/u},ff=function(t,n){var e,r=[],i=t.length,o=-1;if(null==n)for(;++o<i;)isNaN(e=Bs(t[o]))||r.push(e);else for(;++o<i;)isNaN(e=Bs(n(t[o],o,t)))||r.push(e);return of(r.sort(Rs),.5)},lf=function(t){for(var n,e,r,i=t.length,o=-1,u=0;++o<i;)u+=t[o].length;for(e=new Array(u);--i>=0;)for(r=t[i],n=r.length;--n>=0;)e[--u]=r[n];return e},hf=function(t,n){var e,r,i=-1,o=t.length;if(null==n){for(;++i<o;)if(null!=(r=t[i])&&r>=r){e=r;break}for(;++i<o;)null!=(r=t[i])&&e>r&&(e=r)}else{for(;++i<o;)if(null!=(r=n(t[i],i,t))&&r>=r){e=r;break}for(;++i<o;)null!=(r=n(t[i],i,t))&&e>r&&(e=r)}return e},pf=function(t,n){for(var e=n.length,r=new Array(e);e--;)r[e]=t[n[e]];return r},df=function(t,n){if(e=t.length){var e,r,i=0,o=0,u=t[o];for(n||(n=Rs);++i<e;)(n(r=t[i],u)<0||0!==n(u,u))&&(u=r,o=i);return 0===n(u,u)?o:void 0}},vf=function(t,n,e){for(var r,i,o=(null==e?t.length:e)-(n=null==n?0:+n);o;)i=Math.random()*o--|0,r=t[o+n],t[o+n]=t[i+n],t[i+n]=r;return t},_f=function(t,n){var e,r=0,i=t.length,o=-1;if(null==n)for(;++o<i;)(e=+t[o])&&(r+=e);else for(;++o<i;)(e=+n(t[o],o,t))&&(r+=e);return r},gf=function(t){if(!(o=t.length))return[];for(var n=-1,e=hf(t,i),r=new Array(e);++n<e;)for(var o,u=-1,a=r[n]=new Array(o);++u<o;)a[u]=t[u][n];return r},yf=function(){return gf(arguments)},mf=Array.prototype.slice,xf=function(t){return t},bf={value:function(){}};v.prototype=d.prototype={constructor:v,on:function(t,n){var e,r=this._,i=_(t+"",r),o=-1,u=i.length;{if(!(arguments.length<2)){if(null!=n&&"function"!=typeof n)throw new Error("invalid callback: "+n);for(;++o<u;)if(e=(t=i[o]).type)r[e]=y(r[e],t.name,n);else if(null==n)for(e in r)r[e]=y(r[e],t.name,null);return this}for(;++o<u;)if((e=(t=i[o]).type)&&(e=g(r[e],t.name)))return e}},copy:function(){var t={},n=this._;for(var e in n)t[e]=n[e].slice();return new v(t)},call:function(t,n){if((e=arguments.length-2)>0)for(var e,r,i=new Array(e),o=0;o<e;++o)i[o]=arguments[o+2];if(!this._.hasOwnProperty(t))throw new Error("unknown type: "+t);for(r=this._[t],o=0,e=r.length;o<e;++o)r[o].value.apply(n,i)},apply:function(t,n,e){if(!this._.hasOwnProperty(t))throw new Error("unknown type: "+t);for(var r=this._[t],i=0,o=r.length;i<o;++i)r[i].value.apply(n,e)}};var wf="http://www.w3.org/1999/xhtml",Mf={svg:"http://www.w3.org/2000/svg",xhtml:wf,xlink:"http://www.w3.org/1999/xlink",xml:"http://www.w3.org/XML/1998/namespace",xmlns:"http://www.w3.org/2000/xmlns/"},Tf=function(t){var n=t+="",e=n.indexOf(":");return e>=0&&"xmlns"!==(n=t.slice(0,e))&&(t=t.slice(e+1)),Mf.hasOwnProperty(n)?{space:Mf[n],local:t}:t},kf=function(t){var n=Tf(t);return(n.local?x:m)(n)},Sf=0;w.prototype=b.prototype={constructor:w,get:function(t){for(var n=this._;!(n in t);)if(!(t=t.parentNode))return;return t[n]},set:function(t,n){return t[this._]=n},remove:function(t){return this._ in t&&delete t[this._]},toString:function(){return this._}};var Nf=function(t){return function(){return this.matches(t)}};if("undefined"!=typeof document){var Ef=document.documentElement;if(!Ef.matches){var Af=Ef.webkitMatchesSelector||Ef.msMatchesSelector||Ef.mozMatchesSelector||Ef.oMatchesSelector;Nf=function(t){return function(){return Af.call(this,t)}}}}var Cf=Nf,zf={};if(t.event=null,"undefined"!=typeof document){"onmouseenter"in document.documentElement||(zf={mouseenter:"mouseover",mouseleave:"mouseout"})}var Pf=function(t,n,e){var r,i,o=k(t+""),u=o.length;{if(!(arguments.length<2)){for(a=n?N:S,null==e&&(e=!1),r=0;r<u;++r)this.each(a(o[r],n,e));return this}var a=this.node().__on;if(a)for(var c,s=0,f=a.length;s<f;++s)for(r=0,c=a[s];r<u;++r)if((i=o[r]).type===c.type&&i.name===c.name)return c.value}},Lf=function(){for(var n,e=t.event;n=e.sourceEvent;)e=n;return e},Rf=function(t,n){var e=t.ownerSVGElement||t;if(e.createSVGPoint){var r=e.createSVGPoint();return r.x=n.clientX,r.y=n.clientY,r=r.matrixTransform(t.getScreenCTM().inverse()),[r.x,r.y]}var i=t.getBoundingClientRect();return[n.clientX-i.left-t.clientLeft,n.clientY-i.top-t.clientTop]},qf=function(t){var n=Lf();return n.changedTouches&&(n=n.changedTouches[0]),Rf(t,n)},Uf=function(t){return null==t?A:function(){return this.querySelector(t)}},Df=function(t){"function"!=typeof t&&(t=Uf(t));for(var n=this._groups,e=n.length,r=new Array(e),i=0;i<e;++i)for(var o,u,a=n[i],c=a.length,s=r[i]=new Array(c),f=0;f<c;++f)(o=a[f])&&(u=t.call(o,o.__data__,f,a))&&("__data__"in o&&(u.__data__=o.__data__),s[f]=u);return new dt(r,this._parents)},Of=function(t){return null==t?C:function(){return this.querySelectorAll(t)}},Ff=function(t){"function"!=typeof t&&(t=Of(t));for(var n=this._groups,e=n.length,r=[],i=[],o=0;o<e;++o)for(var u,a=n[o],c=a.length,s=0;s<c;++s)(u=a[s])&&(r.push(t.call(u,u.__data__,s,a)),i.push(u));return new dt(r,i)},If=function(t){"function"!=typeof t&&(t=Cf(t));for(var n=this._groups,e=n.length,r=new Array(e),i=0;i<e;++i)for(var o,u=n[i],a=u.length,c=r[i]=[],s=0;s<a;++s)(o=u[s])&&t.call(o,o.__data__,s,u)&&c.push(o);return new dt(r,this._parents)},Yf=function(t){return new Array(t.length)},Bf=function(){return new dt(this._enter||this._groups.map(Yf),this._parents)};z.prototype={constructor:z,appendChild:function(t){return this._parent.insertBefore(t,this._next)},insertBefore:function(t,n){return this._parent.insertBefore(t,n)},querySelector:function(t){return this._parent.querySelector(t)},querySelectorAll:function(t){return this._parent.querySelectorAll(t)}};var jf=function(t){return function(){return t}},Hf=function(t,n){if(!t)return p=new Array(this.size()),s=-1,this.each(function(t){p[++s]=t}),p;var e=n?L:P,r=this._parents,i=this._groups;"function"!=typeof t&&(t=jf(t));for(var o=i.length,u=new Array(o),a=new Array(o),c=new Array(o),s=0;s<o;++s){var f=r[s],l=i[s],h=l.length,p=t.call(f,f&&f.__data__,s,r),d=p.length,v=a[s]=new Array(d),_=u[s]=new Array(d);e(f,l,v,_,c[s]=new Array(h),p,n);for(var g,y,m=0,x=0;m<d;++m)if(g=v[m]){for(m>=x&&(x=m+1);!(y=_[x])&&++x<d;);g._next=y||null}}return u=new dt(u,r),u._enter=a,u._exit=c,u},Xf=function(){return new dt(this._exit||this._groups.map(Yf),this._parents)},$f=function(t){for(var n=this._groups,e=t._groups,r=n.length,i=e.length,o=Math.min(r,i),u=new Array(r),a=0;a<o;++a)for(var c,s=n[a],f=e[a],l=s.length,h=u[a]=new Array(l),p=0;p<l;++p)(c=s[p]||f[p])&&(h[p]=c);for(;a<r;++a)u[a]=n[a];return new dt(u,this._parents)},Vf=function(){for(var t=this._groups,n=-1,e=t.length;++n<e;)for(var r,i=t[n],o=i.length-1,u=i[o];--o>=0;)(r=i[o])&&(u&&u!==r.nextSibling&&u.parentNode.insertBefore(r,u),u=r);return this},Wf=function(t){function n(n,e){return n&&e?t(n.__data__,e.__data__):!n-!e}t||(t=R);for(var e=this._groups,r=e.length,i=new Array(r),o=0;o<r;++o){for(var u,a=e[o],c=a.length,s=i[o]=new Array(c),f=0;f<c;++f)(u=a[f])&&(s[f]=u);s.sort(n)}return new dt(i,this._parents).order()},Zf=function(){var t=arguments[0];return arguments[0]=this,t.apply(null,arguments),this},Gf=function(){var t=new Array(this.size()),n=-1;return this.each(function(){t[++n]=this}),t},Jf=function(){for(var t=this._groups,n=0,e=t.length;n<e;++n)for(var r=t[n],i=0,o=r.length;i<o;++i){var u=r[i];if(u)return u}return null},Qf=function(){var t=0;return this.each(function(){++t}),t},Kf=function(){return!this.node()},tl=function(t){for(var n=this._groups,e=0,r=n.length;e<r;++e)for(var i,o=n[e],u=0,a=o.length;u<a;++u)(i=o[u])&&t.call(i,i.__data__,u,o);return this},nl=function(t,n){var e=Tf(t);if(arguments.length<2){var r=this.node();return e.local?r.getAttributeNS(e.space,e.local):r.getAttribute(e)}return this.each((null==n?e.local?U:q:"function"==typeof n?e.local?I:F:e.local?O:D)(e,n))},el=function(t){return t.ownerDocument&&t.ownerDocument.defaultView||t.document&&t||t.defaultView},rl=function(t,n,e){var r;return arguments.length>1?this.each((null==n?Y:"function"==typeof n?j:B)(t,n,null==e?"":e)):el(r=this.node()).getComputedStyle(r,null).getPropertyValue(t)},il=function(t,n){return arguments.length>1?this.each((null==n?H:"function"==typeof n?$:X)(t,n)):this.node()[t]};Z.prototype={add:function(t){this._names.indexOf(t)<0&&(this._names.push(t),this._node.setAttribute("class",this._names.join(" ")))},remove:function(t){var n=this._names.indexOf(t);n>=0&&(this._names.splice(n,1),this._node.setAttribute("class",this._names.join(" ")))},contains:function(t){return this._names.indexOf(t)>=0}};var ol=function(t,n){var e=V(t+"");if(arguments.length<2){for(var r=W(this.node()),i=-1,o=e.length;++i<o;)if(!r.contains(e[i]))return!1;return!0}return this.each(("function"==typeof n?tt:n?Q:K)(e,n))},ul=function(t){return arguments.length?this.each(null==t?nt:("function"==typeof t?rt:et)(t)):this.node().textContent},al=function(t){return arguments.length?this.each(null==t?it:("function"==typeof t?ut:ot)(t)):this.node().innerHTML},cl=function(){return this.each(at)},sl=function(){return this.each(ct)},fl=function(t){var n="function"==typeof t?t:kf(t);return this.select(function(){return this.appendChild(n.apply(this,arguments))})},ll=function(t,n){var e="function"==typeof t?t:kf(t),r=null==n?st:"function"==typeof n?n:Uf(n);return this.select(function(){return this.insertBefore(e.apply(this,arguments),r.apply(this,arguments)||null)})},hl=function(){return this.each(ft)},pl=function(t){return arguments.length?this.property("__data__",t):this.node().__data__},dl=function(t,n){return this.each(("function"==typeof n?pt:ht)(t,n))},vl=[null];dt.prototype=vt.prototype={constructor:dt,select:Df,selectAll:Ff,filter:If,data:Hf,enter:Bf,exit:Xf,merge:$f,order:Vf,sort:Wf,call:Zf,nodes:Gf,node:Jf,size:Qf,empty:Kf,each:tl,attr:nl,style:rl,property:il,classed:ol,text:ul,html:al,raise:cl,lower:sl,append:fl,insert:ll,remove:hl,datum:pl,on:Pf,dispatch:dl};var _l=function(t){return"string"==typeof t?new dt([[document.querySelector(t)]],[document.documentElement]):new dt([[t]],vl)},gl=function(t){return"string"==typeof t?new dt([document.querySelectorAll(t)],[document.documentElement]):new dt([null==t?[]:t],vl)},yl=function(t,n,e){arguments.length<3&&(e=n,n=Lf().changedTouches);for(var r,i=0,o=n?n.length:0;i<o;++i)if((r=n[i]).identifier===e)return Rf(t,r);return null},ml=function(t,n){null==n&&(n=Lf().touches);for(var e=0,r=n?n.length:0,i=new Array(r);e<r;++e)i[e]=Rf(t,n[e]);return i},xl=function(){t.event.preventDefault(),t.event.stopImmediatePropagation()},bl=function(t){var n=t.document.documentElement,e=_l(t).on("dragstart.drag",xl,!0);"onselectstart"in n?e.on("selectstart.drag",xl,!0):(n.__noselect=n.style.MozUserSelect,n.style.MozUserSelect="none")},wl=function(t){return function(){return t}};yt.prototype.on=function(){var t=this._.on.apply(this._,arguments);return t===this._?this:t};var Ml=function(){function n(t){t.on("mousedown.drag",e).on("touchstart.drag",o).on("touchmove.drag",u).on("touchend.drag touchcancel.drag",a).style("-webkit-tap-highlight-color","rgba(0,0,0,0)")}function e(){if(!f&&l.apply(this,arguments)){var n=c("mouse",h.apply(this,arguments),qf,this,arguments);n&&(_l(t.event.view).on("mousemove.drag",r,!0).on("mouseup.drag",i,!0),bl(t.event.view),_t(),s=!1,n("start"))}}function r(){xl(),s=!0,v.mouse("drag")}function i(){_l(t.event.view).on("mousemove.drag mouseup.drag",null),gt(t.event.view,s),xl(),v.mouse("end")}function o(){if(l.apply(this,arguments)){var n,e,r=t.event.changedTouches,i=h.apply(this,arguments),o=r.length
;for(n=0;n<o;++n)(e=c(r[n].identifier,i,yl,this,arguments))&&(_t(),e("start"))}}function u(){var n,e,r=t.event.changedTouches,i=r.length;for(n=0;n<i;++n)(e=v[r[n].identifier])&&(xl(),e("drag"))}function a(){var n,e,r=t.event.changedTouches,i=r.length;for(f&&clearTimeout(f),f=setTimeout(function(){f=null},500),n=0;n<i;++n)(e=v[r[n].identifier])&&(_t(),e("end"))}function c(e,r,i,o,u){var a,c,s,f=i(r,e),l=_.copy();if(E(new yt(n,"beforestart",a,e,g,f[0],f[1],0,0,l),function(){return null!=(t.event.subject=a=p.apply(o,u))&&(c=a.x-f[0]||0,s=a.y-f[1]||0,!0)}))return function t(h){var p,d=f;switch(h){case"start":v[e]=t,p=g++;break;case"end":delete v[e],--g;case"drag":f=i(r,e),p=g}E(new yt(n,h,a,e,p,f[0]+c,f[1]+s,f[0]-d[0],f[1]-d[1],l),l.apply,l,[h,o,u])}}var s,f,l=mt,h=xt,p=bt,v={},_=d("start","drag","end"),g=0;return n.filter=function(t){return arguments.length?(l="function"==typeof t?t:wl(!!t),n):l},n.container=function(t){return arguments.length?(h="function"==typeof t?t:wl(t),n):h},n.subject=function(t){return arguments.length?(p="function"==typeof t?t:wl(t),n):p},n.on=function(){var t=_.on.apply(_,arguments);return t===_?n:t},n},Tl=function(t,n,e){t.prototype=n.prototype=e,e.constructor=t},kl="\\s*([+-]?\\d+)\\s*",Sl="\\s*([+-]?\\d*\\.?\\d+(?:[eE][+-]?\\d+)?)\\s*",Nl="\\s*([+-]?\\d*\\.?\\d+(?:[eE][+-]?\\d+)?)%\\s*",El=/^#([0-9a-f]{3})$/,Al=/^#([0-9a-f]{6})$/,Cl=new RegExp("^rgb\\("+[kl,kl,kl]+"\\)$"),zl=new RegExp("^rgb\\("+[Nl,Nl,Nl]+"\\)$"),Pl=new RegExp("^rgba\\("+[kl,kl,kl,Sl]+"\\)$"),Ll=new RegExp("^rgba\\("+[Nl,Nl,Nl,Sl]+"\\)$"),Rl=new RegExp("^hsl\\("+[Sl,Nl,Nl]+"\\)$"),ql=new RegExp("^hsla\\("+[Sl,Nl,Nl,Sl]+"\\)$"),Ul={aliceblue:15792383,antiquewhite:16444375,aqua:65535,aquamarine:8388564,azure:15794175,beige:16119260,bisque:16770244,black:0,blanchedalmond:16772045,blue:255,blueviolet:9055202,brown:10824234,burlywood:14596231,cadetblue:6266528,chartreuse:8388352,chocolate:13789470,coral:16744272,cornflowerblue:6591981,cornsilk:16775388,crimson:14423100,cyan:65535,darkblue:139,darkcyan:35723,darkgoldenrod:12092939,darkgray:11119017,darkgreen:25600,darkgrey:11119017,darkkhaki:12433259,darkmagenta:9109643,darkolivegreen:5597999,darkorange:16747520,darkorchid:10040012,darkred:9109504,darksalmon:15308410,darkseagreen:9419919,darkslateblue:4734347,darkslategray:3100495,darkslategrey:3100495,darkturquoise:52945,darkviolet:9699539,deeppink:16716947,deepskyblue:49151,dimgray:6908265,dimgrey:6908265,dodgerblue:2003199,firebrick:11674146,floralwhite:16775920,forestgreen:2263842,fuchsia:16711935,gainsboro:14474460,ghostwhite:16316671,gold:16766720,goldenrod:14329120,gray:8421504,green:32768,greenyellow:11403055,grey:8421504,honeydew:15794160,hotpink:16738740,indianred:13458524,indigo:4915330,ivory:16777200,khaki:15787660,lavender:15132410,lavenderblush:16773365,lawngreen:8190976,lemonchiffon:16775885,lightblue:11393254,lightcoral:15761536,lightcyan:14745599,lightgoldenrodyellow:16448210,lightgray:13882323,lightgreen:9498256,lightgrey:13882323,lightpink:16758465,lightsalmon:16752762,lightseagreen:2142890,lightskyblue:8900346,lightslategray:7833753,lightslategrey:7833753,lightsteelblue:11584734,lightyellow:16777184,lime:65280,limegreen:3329330,linen:16445670,magenta:16711935,maroon:8388608,mediumaquamarine:6737322,mediumblue:205,mediumorchid:12211667,mediumpurple:9662683,mediumseagreen:3978097,mediumslateblue:8087790,mediumspringgreen:64154,mediumturquoise:4772300,mediumvioletred:13047173,midnightblue:1644912,mintcream:16121850,mistyrose:16770273,moccasin:16770229,navajowhite:16768685,navy:128,oldlace:16643558,olive:8421376,olivedrab:7048739,orange:16753920,orangered:16729344,orchid:14315734,palegoldenrod:15657130,palegreen:10025880,paleturquoise:11529966,palevioletred:14381203,papayawhip:16773077,peachpuff:16767673,peru:13468991,pink:16761035,plum:14524637,powderblue:11591910,purple:8388736,rebeccapurple:6697881,red:16711680,rosybrown:12357519,royalblue:4286945,saddlebrown:9127187,salmon:16416882,sandybrown:16032864,seagreen:3050327,seashell:16774638,sienna:10506797,silver:12632256,skyblue:8900331,slateblue:6970061,slategray:7372944,slategrey:7372944,snow:16775930,springgreen:65407,steelblue:4620980,tan:13808780,teal:32896,thistle:14204888,tomato:16737095,turquoise:4251856,violet:15631086,wheat:16113331,white:16777215,whitesmoke:16119285,yellow:16776960,yellowgreen:10145074};Tl(Mt,Tt,{displayable:function(){return this.rgb().displayable()},toString:function(){return this.rgb()+""}}),Tl(At,Et,wt(Mt,{brighter:function(t){return t=null==t?1/.7:Math.pow(1/.7,t),new At(this.r*t,this.g*t,this.b*t,this.opacity)},darker:function(t){return t=null==t?.7:Math.pow(.7,t),new At(this.r*t,this.g*t,this.b*t,this.opacity)},rgb:function(){return this},displayable:function(){return 0<=this.r&&this.r<=255&&0<=this.g&&this.g<=255&&0<=this.b&&this.b<=255&&0<=this.opacity&&this.opacity<=1},toString:function(){var t=this.opacity;return t=isNaN(t)?1:Math.max(0,Math.min(1,t)),(1===t?"rgb(":"rgba(")+Math.max(0,Math.min(255,Math.round(this.r)||0))+", "+Math.max(0,Math.min(255,Math.round(this.g)||0))+", "+Math.max(0,Math.min(255,Math.round(this.b)||0))+(1===t?")":", "+t+")")}})),Tl(Lt,Pt,wt(Mt,{brighter:function(t){return t=null==t?1/.7:Math.pow(1/.7,t),new Lt(this.h,this.s,this.l*t,this.opacity)},darker:function(t){return t=null==t?.7:Math.pow(.7,t),new Lt(this.h,this.s,this.l*t,this.opacity)},rgb:function(){var t=this.h%360+360*(this.h<0),n=isNaN(t)||isNaN(this.s)?0:this.s,e=this.l,r=e+(e<.5?e:1-e)*n,i=2*e-r;return new At(Rt(t>=240?t-240:t+120,i,r),Rt(t,i,r),Rt(t<120?t+240:t-120,i,r),this.opacity)},displayable:function(){return(0<=this.s&&this.s<=1||isNaN(this.s))&&0<=this.l&&this.l<=1&&0<=this.opacity&&this.opacity<=1}}));var Dl=Math.PI/180,Ol=180/Math.PI,Fl=6/29;Tl(Dt,Ut,wt(Mt,{brighter:function(t){return new Dt(this.l+18*(null==t?1:t),this.a,this.b,this.opacity)},darker:function(t){return new Dt(this.l-18*(null==t?1:t),this.a,this.b,this.opacity)},rgb:function(){var t=(this.l+16)/116,n=isNaN(this.a)?t:t+this.a/500,e=isNaN(this.b)?t:t-this.b/200;return t=1*Ft(t),n=.95047*Ft(n),e=1.08883*Ft(e),new At(It(3.2404542*n-1.5371385*t-.4985314*e),It(-.969266*n+1.8760108*t+.041556*e),It(.0556434*n-.2040259*t+1.0572252*e),this.opacity)}})),Tl(Ht,jt,wt(Mt,{brighter:function(t){return new Ht(this.h,this.c,this.l+18*(null==t?1:t),this.opacity)},darker:function(t){return new Ht(this.h,this.c,this.l-18*(null==t?1:t),this.opacity)},rgb:function(){return qt(this).rgb()}}));var Il=-.14861,Yl=1.78277,Bl=-.29227,jl=-.90649,Hl=1.97294;Tl(Vt,$t,wt(Mt,{brighter:function(t){return t=null==t?1/.7:Math.pow(1/.7,t),new Vt(this.h,this.s,this.l*t,this.opacity)},darker:function(t){return t=null==t?.7:Math.pow(.7,t),new Vt(this.h,this.s,this.l*t,this.opacity)},rgb:function(){var t=isNaN(this.h)?0:(this.h+120)*Dl,n=+this.l,e=isNaN(this.s)?0:this.s*n*(1-n),r=Math.cos(t),i=Math.sin(t);return new At(255*(n+e*(Il*r+Yl*i)),255*(n+e*(Bl*r+jl*i)),255*(n+e*(Hl*r)),this.opacity)}}));var Xl,$l,Vl,Wl,Zl,Gl,Jl=function(t){var n=t.length-1;return function(e){var r=e<=0?e=0:e>=1?(e=1,n-1):Math.floor(e*n),i=t[r],o=t[r+1];return Wt((e-r/n)*n,r>0?t[r-1]:2*i-o,i,o,r<n-1?t[r+2]:2*o-i)}},Ql=function(t){var n=t.length;return function(e){var r=Math.floor(((e%=1)<0?++e:e)*n);return Wt((e-r/n)*n,t[(r+n-1)%n],t[r%n],t[(r+1)%n],t[(r+2)%n])}},Kl=function(t){return function(){return t}},th=function t(n){function e(t,n){var e=r((t=Et(t)).r,(n=Et(n)).r),i=r(t.g,n.g),o=r(t.b,n.b),u=Kt(t.opacity,n.opacity);return function(n){return t.r=e(n),t.g=i(n),t.b=o(n),t.opacity=u(n),t+""}}var r=Qt(1);return e.gamma=t,e}(1),nh=tn(Jl),eh=tn(Ql),rh=function(t,n){var e,r=n?n.length:0,i=t?Math.min(r,t.length):0,o=new Array(r),u=new Array(r);for(e=0;e<i;++e)o[e]=fh(t[e],n[e]);for(;e<r;++e)u[e]=n[e];return function(t){for(e=0;e<i;++e)u[e]=o[e](t);return u}},ih=function(t,n){var e=new Date;return t=+t,n-=t,function(r){return e.setTime(t+n*r),e}},oh=function(t,n){return t=+t,n-=t,function(e){return t+n*e}},uh=function(t,n){var e,r={},i={};null!==t&&"object"==typeof t||(t={}),null!==n&&"object"==typeof n||(n={});for(e in n)e in t?r[e]=fh(t[e],n[e]):i[e]=n[e];return function(t){for(e in r)i[e]=r[e](t);return i}},ah=/[-+]?(?:\d+\.?\d*|\.?\d+)(?:[eE][-+]?\d+)?/g,ch=new RegExp(ah.source,"g"),sh=function(t,n){var e,r,i,o=ah.lastIndex=ch.lastIndex=0,u=-1,a=[],c=[];for(t+="",n+="";(e=ah.exec(t))&&(r=ch.exec(n));)(i=r.index)>o&&(i=n.slice(o,i),a[u]?a[u]+=i:a[++u]=i),(e=e[0])===(r=r[0])?a[u]?a[u]+=r:a[++u]=r:(a[++u]=null,c.push({i:u,x:oh(e,r)})),o=ch.lastIndex;return o<n.length&&(i=n.slice(o),a[u]?a[u]+=i:a[++u]=i),a.length<2?c[0]?en(c[0].x):nn(n):(n=c.length,function(t){for(var e,r=0;r<n;++r)a[(e=c[r]).i]=e.x(t);return a.join("")})},fh=function(t,n){var e,r=typeof n;return null==n||"boolean"===r?Kl(n):("number"===r?oh:"string"===r?(e=Tt(n))?(n=e,th):sh:n instanceof Tt?th:n instanceof Date?ih:Array.isArray(n)?rh:isNaN(n)?uh:oh)(t,n)},lh=function(t,n){return t=+t,n-=t,function(e){return Math.round(t+n*e)}},hh=180/Math.PI,ph={translateX:0,translateY:0,rotate:0,skewX:0,scaleX:1,scaleY:1},dh=function(t,n,e,r,i,o){var u,a,c;return(u=Math.sqrt(t*t+n*n))&&(t/=u,n/=u),(c=t*e+n*r)&&(e-=t*c,r-=n*c),(a=Math.sqrt(e*e+r*r))&&(e/=a,r/=a,c/=a),t*r<n*e&&(t=-t,n=-n,c=-c,u=-u),{translateX:i,translateY:o,rotate:Math.atan2(n,t)*hh,skewX:Math.atan(c)*hh,scaleX:u,scaleY:a}},vh=un(rn,"px, ","px)","deg)"),_h=un(on,", ",")",")"),gh=Math.SQRT2,yh=function(t,n){var e,r,i=t[0],o=t[1],u=t[2],a=n[0],c=n[1],s=n[2],f=a-i,l=c-o,h=f*f+l*l;if(h<1e-12)r=Math.log(s/u)/gh,e=function(t){return[i+t*f,o+t*l,u*Math.exp(gh*t*r)]};else{var p=Math.sqrt(h),d=(s*s-u*u+4*h)/(2*u*2*p),v=(s*s-u*u-4*h)/(2*s*2*p),_=Math.log(Math.sqrt(d*d+1)-d);r=(Math.log(Math.sqrt(v*v+1)-v)-_)/gh,e=function(t){var n=t*r,e=an(_),a=u/(2*p)*(e*sn(gh*n+_)-cn(_));return[i+a*f,o+a*l,u*e/an(gh*n+_)]}}return e.duration=1e3*r,e},mh=fn(Jt),xh=fn(Kt),bh=hn(Jt),wh=hn(Kt),Mh=pn(Jt),Th=pn(Kt),kh=function(t,n){for(var e=new Array(n),r=0;r<n;++r)e[r]=t(r/(n-1));return e},Sh=0,Nh=0,Eh=0,Ah=0,Ch=0,zh=0,Ph="object"==typeof performance&&performance.now?performance:Date,Lh="function"==typeof requestAnimationFrame?requestAnimationFrame:function(t){setTimeout(t,17)};_n.prototype=gn.prototype={constructor:_n,restart:function(t,n,e){if("function"!=typeof t)throw new TypeError("callback is not a function");e=(null==e?dn():+e)+(null==n?0:+n),this._next||Gl===this||(Gl?Gl._next=this:Zl=this,Gl=this),this._call=t,this._time=e,wn()},stop:function(){this._call&&(this._call=null,this._time=1/0,wn())}};var Rh=function(t,n,e){var r=new _n;return n=null==n?0:+n,r.restart(function(e){r.stop(),t(e+n)},n,e),r},qh=function(t,n,e){var r=new _n,i=n;return null==n?(r.restart(t,n,e),r):(n=+n,e=null==e?dn():+e,r.restart(function o(u){u+=i,r.restart(o,i+=n,e),t(u)},n,e),r)},Uh=d("start","end","interrupt"),Dh=[],Oh=function(t,n,e,r,i,o){var u=t.__transition;if(u){if(e in u)return}else t.__transition={};Sn(t,e,{name:n,index:r,group:i,on:Uh,tween:Dh,time:o.time,delay:o.delay,duration:o.duration,ease:o.ease,timer:null,state:0})},Fh=function(t,n){var e,r,i,o=t.__transition,u=!0;if(o){n=null==n?null:n+"";for(i in o)(e=o[i]).name===n?(r=e.state>2&&e.state<5,e.state=6,e.timer.stop(),r&&e.on.call("interrupt",t,t.__data__,e.index,e.group),delete o[i]):u=!1;u&&delete t.__transition}},Ih=function(t){return this.each(function(){Fh(this,t)})},Yh=function(t,n){var e=this._id;if(t+="",arguments.length<2){for(var r,i=kn(this.node(),e).tween,o=0,u=i.length;o<u;++o)if((r=i[o]).name===t)return r.value;return null}return this.each((null==n?Nn:En)(e,t,n))},Bh=function(t,n){var e;return("number"==typeof n?oh:n instanceof Tt?th:(e=Tt(n))?(n=e,th):sh)(t,n)},jh=function(t,n){var e=Tf(t),r="transform"===e?_h:Bh;return this.attrTween(t,"function"==typeof n?(e.local?qn:Rn)(e,r,An(this,"attr."+t,n)):null==n?(e.local?zn:Cn)(e):(e.local?Ln:Pn)(e,r,n))},Hh=function(t,n){var e="attr."+t;if(arguments.length<2)return(e=this.tween(e))&&e._value;if(null==n)return this.tween(e,null);if("function"!=typeof n)throw new Error;var r=Tf(t);return this.tween(e,(r.local?Un:Dn)(r,n))},Xh=function(t){var n=this._id;return arguments.length?this.each(("function"==typeof t?On:Fn)(n,t)):kn(this.node(),n).delay},$h=function(t){var n=this._id;return arguments.length?this.each(("function"==typeof t?In:Yn)(n,t)):kn(this.node(),n).duration},Vh=function(t){var n=this._id;return arguments.length?this.each(Bn(n,t)):kn(this.node(),n).ease},Wh=function(t){"function"!=typeof t&&(t=Cf(t));for(var n=this._groups,e=n.length,r=new Array(e),i=0;i<e;++i)for(var o,u=n[i],a=u.length,c=r[i]=[],s=0;s<a;++s)(o=u[s])&&t.call(o,o.__data__,s,u)&&c.push(o);return new Kn(r,this._parents,this._name,this._id)},Zh=function(t){if(t._id!==this._id)throw new Error;for(var n=this._groups,e=t._groups,r=n.length,i=e.length,o=Math.min(r,i),u=new Array(r),a=0;a<o;++a)for(var c,s=n[a],f=e[a],l=s.length,h=u[a]=new Array(l),p=0;p<l;++p)(c=s[p]||f[p])&&(h[p]=c);for(;a<r;++a)u[a]=n[a];return new Kn(u,this._parents,this._name,this._id)},Gh=function(t,n){var e=this._id;return arguments.length<2?kn(this.node(),e).on.on(t):this.each(Hn(e,t,n))},Jh=function(){return this.on("end.remove",Xn(this._id))},Qh=function(t){var n=this._name,e=this._id;"function"!=typeof t&&(t=Uf(t));for(var r=this._groups,i=r.length,o=new Array(i),u=0;u<i;++u)for(var a,c,s=r[u],f=s.length,l=o[u]=new Array(f),h=0;h<f;++h)(a=s[h])&&(c=t.call(a,a.__data__,h,s))&&("__data__"in a&&(c.__data__=a.__data__),l[h]=c,Oh(l[h],n,e,h,l,kn(a,e)));return new Kn(o,this._parents,n,e)},Kh=function(t){var n=this._name,e=this._id;"function"!=typeof t&&(t=Of(t));for(var r=this._groups,i=r.length,o=[],u=[],a=0;a<i;++a)for(var c,s=r[a],f=s.length,l=0;l<f;++l)if(c=s[l]){for(var h,p=t.call(c,c.__data__,l,s),d=kn(c,e),v=0,_=p.length;v<_;++v)(h=p[v])&&Oh(h,n,e,v,p,d);o.push(p),u.push(c)}return new Kn(o,u,n,e)},tp=vt.prototype.constructor,np=function(){return new tp(this._groups,this._parents)},ep=function(t,n,e){var r="transform"==(t+="")?vh:Bh;return null==n?this.styleTween(t,$n(t,r)).on("end.style."+t,Vn(t)):this.styleTween(t,"function"==typeof n?Zn(t,r,An(this,"style."+t,n)):Wn(t,r,n),e)},rp=function(t,n,e){var r="style."+(t+="");if(arguments.length<2)return(r=this.tween(r))&&r._value;if(null==n)return this.tween(r,null);if("function"!=typeof n)throw new Error;return this.tween(r,Gn(t,n,null==e?"":e))},ip=function(t){return this.tween("text","function"==typeof t?Qn(An(this,"text",t)):Jn(null==t?"":t+""))},op=function(){for(var t=this._name,n=this._id,e=ne(),r=this._groups,i=r.length,o=0;o<i;++o)for(var u,a=r[o],c=a.length,s=0;s<c;++s)if(u=a[s]){var f=kn(u,n);Oh(u,t,e,s,a,{time:f.time+f.delay+f.duration,delay:0,duration:f.duration,ease:f.ease})}return new Kn(r,this._parents,t,e)},up=0,ap=vt.prototype;Kn.prototype=te.prototype={constructor:Kn,select:Qh,selectAll:Kh,filter:Wh,merge:Zh,selection:np,transition:op,call:ap.call,nodes:ap.nodes,node:ap.node,size:ap.size,empty:ap.empty,each:ap.each,on:Gh,attr:jh,attrTween:Hh,style:ep,styleTween:rp,text:ip,remove:Jh,tween:Yh,delay:Xh,duration:$h,ease:Vh};var cp=function t(n){function e(t){return Math.pow(t,n)}return n=+n,e.exponent=t,e}(3),sp=function t(n){function e(t){return 1-Math.pow(1-t,n)}return n=+n,e.exponent=t,e}(3),fp=function t(n){function e(t){return((t*=2)<=1?Math.pow(t,n):2-Math.pow(2-t,n))/2}return n=+n,e.exponent=t,e}(3),lp=Math.PI,hp=lp/2,pp=7.5625,dp=function t(n){function e(t){return t*t*((n+1)*t-n)}return n=+n,e.overshoot=t,e}(1.70158),vp=function t(n){function e(t){return--t*t*((n+1)*t+n)+1}return n=+n,e.overshoot=t,e}(1.70158),_p=function t(n){function e(t){return((t*=2)<1?t*t*((n+1)*t-n):(t-=2)*t*((n+1)*t+n)+2)/2}return n=+n,e.overshoot=t,e}(1.70158),gp=2*Math.PI,yp=function t(n,e){function r(t){return n*Math.pow(2,10*--t)*Math.sin((i-t)/e)}var i=Math.asin(1/(n=Math.max(1,n)))*(e/=gp);return r.amplitude=function(n){return t(n,e*gp)},r.period=function(e){return t(n,e)},r}(1,.3),mp=function t(n,e){function r(t){return 1-n*Math.pow(2,-10*(t=+t))*Math.sin((t+i)/e)}var i=Math.asin(1/(n=Math.max(1,n)))*(e/=gp);return r.amplitude=function(n){return t(n,e*gp)},r.period=function(e){return t(n,e)},r}(1,.3),xp=function t(n,e){function r(t){return((t=2*t-1)<0?n*Math.pow(2,10*t)*Math.sin((i-t)/e):2-n*Math.pow(2,-10*t)*Math.sin((i+t)/e))/2}var i=Math.asin(1/(n=Math.max(1,n)))*(e/=gp);return r.amplitude=function(n){return t(n,e*gp)},r.period=function(e){return t(n,e)},r}(1,.3),bp={time:null,delay:0,duration:250,ease:ce},wp=function(t){var n,e;t instanceof Kn?(n=t._id,t=t._name):(n=ne(),(e=bp).time=dn(),t=null==t?null:t+"");for(var r=this._groups,i=r.length,o=0;o<i;++o)for(var u,a=r[o],c=a.length,s=0;s<c;++s)(u=a[s])&&Oh(u,t,n,s,a,e||be(u,n));return new Kn(r,this._parents,t,n)};vt.prototype.interrupt=Ih,vt.prototype.transition=wp;var Mp=[null],Tp=function(t,n){var e,r,i=t.__transition;if(i){n=null==n?null:n+"";for(r in i)if((e=i[r]).state>1&&e.name===n)return new Kn([[t]],Mp,n,+r)}return null},kp=function(t){return function(){return t}},Sp=function(t,n,e){this.target=t,this.type=n,this.selection=e},Np=function(){t.event.preventDefault(),t.event.stopImmediatePropagation()},Ep={name:"drag"},Ap={name:"space"},Cp={name:"handle"},zp={name:"center"},Pp={name:"x",handles:["e","w"].map(Me),input:function(t,n){return t&&[[t[0],n[0][1]],[t[1],n[1][1]]]},output:function(t){return t&&[t[0][0],t[1][0]]}},Lp={name:"y",handles:["n","s"].map(Me),input:function(t,n){return t&&[[n[0][0],t[0]],[n[1][0],t[1]]]},output:function(t){return t&&[t[0][1],t[1][1]]}},Rp={name:"xy",handles:["n","e","s","w","nw","ne","se","sw"].map(Me),input:function(t){return t},output:function(t){return t}},qp={overlay:"crosshair",selection:"move",n:"ns-resize",e:"ew-resize",s:"ns-resize",w:"ew-resize",nw:"nwse-resize",ne:"nesw-resize",se:"nwse-resize",sw:"nesw-resize"},Up={e:"w",w:"e",nw:"ne",ne:"nw",se:"sw",sw:"se"},Dp={n:"s",s:"n",nw:"sw",ne:"se",se:"ne",sw:"nw"},Op={overlay:1,selection:1,n:null,e:1,s:null,w:-1,nw:-1,ne:1,se:1,sw:-1},Fp={overlay:1,selection:1,n:-1,e:null,s:1,w:null,nw:-1,ne:-1,se:1,sw:1},Ip=function(){return ze(Rp)},Yp=Math.cos,Bp=Math.sin,jp=Math.PI,Hp=jp/2,Xp=2*jp,$p=Math.max,Vp=function(){function t(t){var o,u,a,c,s,f,l=t.length,h=[],p=Js(l),d=[],v=[],_=v.groups=new Array(l),g=new Array(l*l);for(o=0,s=-1;++s<l;){for(u=0,f=-1;++f<l;)u+=t[s][f];h.push(u),d.push(Js(l)),o+=u}for(e&&p.sort(function(t,n){return e(h[t],h[n])}),r&&d.forEach(function(n,e){n.sort(function(n,i){return r(t[e][n],t[e][i])})}),o=$p(0,Xp-n*l)/o,c=o?n:Xp/l,u=0,s=-1;++s<l;){for(a=u,f=-1;++f<l;){var y=p[s],m=d[y][f],x=t[y][m],b=u,w=u+=x*o;g[m*l+y]={index:y,subindex:m,startAngle:b,endAngle:w,value:x}}_[y]={index:y,startAngle:a,endAngle:u,value:h[y]},u+=c}for(s=-1;++s<l;)for(f=s-1;++f<l;){var M=g[f*l+s],T=g[s*l+f];(M.value||T.value)&&v.push(M.value<T.value?{source:T,target:M}:{source:M,target:T})}return i?v.sort(i):v}var n=0,e=null,r=null,i=null;return t.padAngle=function(e){return arguments.length?(n=$p(0,e),t):n},t.sortGroups=function(n){return arguments.length?(e=n,t):e},t.sortSubgroups=function(n){return arguments.length?(r=n,t):r},t.sortChords=function(n){return arguments.length?(null==n?i=null:(i=Pe(n))._=n,t):i&&i._},t},Wp=Array.prototype.slice,Zp=function(t){return function(){return t}},Gp=Math.PI,Jp=2*Gp,Qp=Jp-1e-6;Le.prototype=Re.prototype={constructor:Le,moveTo:function(t,n){this._+="M"+(this._x0=this._x1=+t)+","+(this._y0=this._y1=+n)},closePath:function(){null!==this._x1&&(this._x1=this._x0,this._y1=this._y0,this._+="Z")},lineTo:function(t,n){this._+="L"+(this._x1=+t)+","+(this._y1=+n)},quadraticCurveTo:function(t,n,e,r){this._+="Q"+ +t+","+ +n+","+(this._x1=+e)+","+(this._y1=+r)},bezierCurveTo:function(t,n,e,r,i,o){this._+="C"+ +t+","+ +n+","+ +e+","+ +r+","+(this._x1=+i)+","+(this._y1=+o)},arcTo:function(t,n,e,r,i){t=+t,n=+n,e=+e,r=+r,i=+i;var o=this._x1,u=this._y1,a=e-t,c=r-n,s=o-t,f=u-n,l=s*s+f*f;if(i<0)throw new Error("negative radius: "+i);if(null===this._x1)this._+="M"+(this._x1=t)+","+(this._y1=n);else if(l>1e-6)if(Math.abs(f*a-c*s)>1e-6&&i){var h=e-o,p=r-u,d=a*a+c*c,v=h*h+p*p,_=Math.sqrt(d),g=Math.sqrt(l),y=i*Math.tan((Gp-Math.acos((d+l-v)/(2*_*g)))/2),m=y/g,x=y/_;Math.abs(m-1)>1e-6&&(this._+="L"+(t+m*s)+","+(n+m*f)),this._+="A"+i+","+i+",0,0,"+ +(f*h>s*p)+","+(this._x1=t+x*a)+","+(this._y1=n+x*c)}else this._+="L"+(this._x1=t)+","+(this._y1=n);else;},arc:function(t,n,e,r,i,o){t=+t,n=+n,e=+e;var u=e*Math.cos(r),a=e*Math.sin(r),c=t+u,s=n+a,f=1^o,l=o?r-i:i-r;if(e<0)throw new Error("negative radius: "+e);null===this._x1?this._+="M"+c+","+s:(Math.abs(this._x1-c)>1e-6||Math.abs(this._y1-s)>1e-6)&&(this._+="L"+c+","+s),e&&(l<0&&(l=l%Jp+Jp),l>Qp?this._+="A"+e+","+e+",0,1,"+f+","+(t-u)+","+(n-a)+"A"+e+","+e+",0,1,"+f+","+(this._x1=c)+","+(this._y1=s):l>1e-6&&(this._+="A"+e+","+e+",0,"+ +(l>=Gp)+","+f+","+(this._x1=t+e*Math.cos(i))+","+(this._y1=n+e*Math.sin(i))))},rect:function(t,n,e,r){this._+="M"+(this._x0=this._x1=+t)+","+(this._y0=this._y1=+n)+"h"+ +e+"v"+ +r+"h"+-e+"Z"},toString:function(){return this._}};var Kp=function(){function t(){var t,a=Wp.call(arguments),c=n.apply(this,a),s=e.apply(this,a),f=+r.apply(this,(a[0]=c,a)),l=i.apply(this,a)-Hp,h=o.apply(this,a)-Hp,p=f*Yp(l),d=f*Bp(l),v=+r.apply(this,(a[0]=s,a)),_=i.apply(this,a)-Hp,g=o.apply(this,a)-Hp;if(u||(u=t=Re()),u.moveTo(p,d),u.arc(0,0,f,l,h),l===_&&h===g||(u.quadraticCurveTo(0,0,v*Yp(_),v*Bp(_)),u.arc(0,0,v,_,g)),u.quadraticCurveTo(0,0,p,d),u.closePath(),t)return u=null,t+""||null}var n=qe,e=Ue,r=De,i=Oe,o=Fe,u=null;return t.radius=function(n){return arguments.length?(r="function"==typeof n?n:Zp(+n),t):r},t.startAngle=function(n){return arguments.length?(i="function"==typeof n?n:Zp(+n),t):i},t.endAngle=function(n){return arguments.length?(o="function"==typeof n?n:Zp(+n),t):o},t.source=function(e){return arguments.length?(n=e,t):n},t.target=function(n){return arguments.length?(e=n,t):e},t.context=function(n){return arguments.length?(u=null==n?null:n,t):u},t};Ie.prototype=Ye.prototype={constructor:Ie,has:function(t){return"$"+t in this},get:function(t){return this["$"+t]},set:function(t,n){return this["$"+t]=n,this},remove:function(t){var n="$"+t;return n in this&&delete this[n]},clear:function(){for(var t in this)"$"===t[0]&&delete this[t]},keys:function(){var t=[];for(var n in this)"$"===n[0]&&t.push(n.slice(1));return t},values:function(){var t=[];for(var n in this)"$"===n[0]&&t.push(this[n]);return t},entries:function(){var t=[];for(var n in this)"$"===n[0]&&t.push({key:n.slice(1),value:this[n]});return t},size:function(){var t=0;for(var n in this)"$"===n[0]&&++t;return t},empty:function(){for(var t in this)if("$"===t[0])return!1;return!0},each:function(t){for(var n in this)"$"===n[0]&&t(this[n],n.slice(1),this)}};var td=function(){function t(n,i,u,a){if(i>=o.length)return null!=r?r(n):null!=e?n.sort(e):n;for(var c,s,f,l=-1,h=n.length,p=o[i++],d=Ye(),v=u();++l<h;)(f=d.get(c=p(s=n[l])+""))?f.push(s):d.set(c,[s]);return d.each(function(n,e){a(v,e,t(n,i,u,a))}),v}function n(t,e){if(++e>o.length)return t;var i,a=u[e-1];return null!=r&&e>=o.length?i=t.entries():(i=[],t.each(function(t,r){i.push({key:r,values:n(t,e)})})),null!=a?i.sort(function(t,n){return a(t.key,n.key)}):i}var e,r,i,o=[],u=[];return i={object:function(n){return t(n,0,Be,je)},map:function(n){return t(n,0,He,Xe)},entries:function(e){return n(t(e,0,He,Xe),0)},key:function(t){return o.push(t),i},sortKeys:function(t){return u[o.length-1]=t,i},sortValues:function(t){return e=t,i},rollup:function(t){return r=t,i}}},nd=Ye.prototype;$e.prototype=Ve.prototype={constructor:$e,has:nd.has,add:function(t){return t+="",this["$"+t]=t,this},remove:nd.remove,clear:nd.clear,values:nd.keys,size:nd.size,empty:nd.empty,each:nd.each};var ed=function(t){var n=[];for(var e in t)n.push(e);return n},rd=function(t){var n=[];for(var e in t)n.push(t[e]);return n},id=function(t){var n=[];for(var e in t)n.push({key:e,value:t[e]});return n},od=function(t){function n(t,n){var r,i,o=e(t,function(t,e){if(r)return r(t,e-1);i=t,r=n?Ze(t,n):We(t)});return o.columns=i,o}function e(t,n){function e(){if(f>=s)return u;if(i)return i=!1,o;var n,e=f;if(34===t.charCodeAt(e)){for(var r=e;r++<s;)if(34===t.charCodeAt(r)){if(34!==t.charCodeAt(r+1))break;++r}return f=r+2,n=t.charCodeAt(r+1),13===n?(i=!0,10===t.charCodeAt(r+2)&&++f):10===n&&(i=!0),t.slice(e+1,r).replace(/""/g,'"')}for(;f<s;){var a=1;if(n=t.charCodeAt(f++),10===n)i=!0;else if(13===n)i=!0,10===t.charCodeAt(f)&&(++f,++a);else if(n!==c)continue;return t.slice(e,f-a)}return t.slice(e)}for(var r,i,o={},u={},a=[],s=t.length,f=0,l=0;(r=e())!==u;){for(var h=[];r!==o&&r!==u;)h.push(r),r=e();n&&null==(h=n(h,l++))||a.push(h)}return a}function r(n,e){return null==e&&(e=Ge(n)),[e.map(u).join(t)].concat(n.map(function(n){return e.map(function(t){return u(n[t])}).join(t)})).join("\n")}function i(t){return t.map(o).join("\n")}function o(n){return n.map(u).join(t)}function u(t){return null==t?"":a.test(t+="")?'"'+t.replace(/\"/g,'""')+'"':t}var a=new RegExp('["'+t+"\n\r]"),c=t.charCodeAt(0);return{parse:n,parseRows:e,format:r,formatRows:i}},ud=od(","),ad=ud.parse,cd=ud.parseRows,sd=ud.format,fd=ud.formatRows,ld=od("\t"),hd=ld.parse,pd=ld.parseRows,dd=ld.format,vd=ld.formatRows,_d=function(t,n){function e(){var e,i,o=r.length,u=0,a=0;for(e=0;e<o;++e)i=r[e],u+=i.x,a+=i.y;for(u=u/o-t,a=a/o-n,e=0;e<o;++e)i=r[e],i.x-=u,i.y-=a}var r;return null==t&&(t=0),null==n&&(n=0),e.initialize=function(t){r=t},e.x=function(n){return arguments.length?(t=+n,e):t},e.y=function(t){return arguments.length?(n=+t,e):n},e},gd=function(t){return function(){return t}},yd=function(){return 1e-6*(Math.random()-.5)},md=function(t){var n=+this._x.call(null,t),e=+this._y.call(null,t);return Je(this.cover(n,e),n,e,t)},xd=function(t,n){if(isNaN(t=+t)||isNaN(n=+n))return this;var e=this._x0,r=this._y0,i=this._x1,o=this._y1;if(isNaN(e))i=(e=Math.floor(t))+1,o=(r=Math.floor(n))+1;else{if(!(e>t||t>i||r>n||n>o))return this;var u,a,c=i-e,s=this._root;switch(a=(n<(r+o)/2)<<1|t<(e+i)/2){case 0:do u=new Array(4),u[a]=s,s=u;while(c*=2,i=e+c,o=r+c,t>i||n>o);break;case 1:do u=new Array(4),u[a]=s,s=u;while(c*=2,e=i-c,o=r+c,e>t||n>o);break;case 2:do u=new Array(4),u[a]=s,s=u;while(c*=2,i=e+c,r=o-c,t>i||r>n);break;case 3:do u=new Array(4),u[a]=s,s=u;while(c*=2,e=i-c,r=o-c,e>t||r>n)}this._root&&this._root.length&&(this._root=s)}return this._x0=e,this._y0=r,this._x1=i,this._y1=o,this},bd=function(){var t=[];return this.visit(function(n){if(!n.length)do t.push(n.data);while(n=n.next)}),t},wd=function(t){return arguments.length?this.cover(+t[0][0],+t[0][1]).cover(+t[1][0],+t[1][1]):isNaN(this._x0)?void 0:[[this._x0,this._y0],[this._x1,this._y1]]},Md=function(t,n,e,r,i){this.node=t,this.x0=n,this.y0=e,this.x1=r,this.y1=i},Td=function(t,n,e){var r,i,o,u,a,c,s,f=this._x0,l=this._y0,h=this._x1,p=this._y1,d=[],v=this._root;for(v&&d.push(new Md(v,f,l,h,p)),null==e?e=1/0:(f=t-e,l=n-e,h=t+e,p=n+e,e*=e);c=d.pop();)if(!(!(v=c.node)||(i=c.x0)>h||(o=c.y0)>p||(u=c.x1)<f||(a=c.y1)<l))if(v.length){var _=(i+u)/2,g=(o+a)/2;d.push(new Md(v[3],_,g,u,a),new Md(v[2],i,g,_,a),new Md(v[1],_,o,u,g),new Md(v[0],i,o,_,g)),(s=(n>=g)<<1|t>=_)&&(c=d[d.length-1],d[d.length-1]=d[d.length-1-s],d[d.length-1-s]=c)}else{var y=t-+this._x.call(null,v.data),m=n-+this._y.call(null,v.data),x=y*y+m*m;if(x<e){var b=Math.sqrt(e=x);f=t-b,l=n-b,h=t+b,p=n+b,r=v.data}}return r},kd=function(t){if(isNaN(o=+this._x.call(null,t))||isNaN(u=+this._y.call(null,t)))return this;var n,e,r,i,o,u,a,c,s,f,l,h,p=this._root,d=this._x0,v=this._y0,_=this._x1,g=this._y1;if(!p)return this;if(p.length)for(;;){if((s=o>=(a=(d+_)/2))?d=a:_=a,(f=u>=(c=(v+g)/2))?v=c:g=c,n=p,!(p=p[l=f<<1|s]))return this;if(!p.length)break;(n[l+1&3]||n[l+2&3]||n[l+3&3])&&(e=n,h=l)}for(;p.data!==t;)if(r=p,!(p=p.next))return this;return(i=p.next)&&delete p.next,r?(i?r.next=i:delete r.next,this):n?(i?n[l]=i:delete n[l],(p=n[0]||n[1]||n[2]||n[3])&&p===(n[3]||n[2]||n[1]||n[0])&&!p.length&&(e?e[h]=p:this._root=p),this):(this._root=i,this)},Sd=function(){return this._root},Nd=function(){var t=0;return this.visit(function(n){if(!n.length)do++t;while(n=n.next)}),t},Ed=function(t){var n,e,r,i,o,u,a=[],c=this._root;for(c&&a.push(new Md(c,this._x0,this._y0,this._x1,this._y1));n=a.pop();)if(!t(c=n.node,r=n.x0,i=n.y0,o=n.x1,u=n.y1)&&c.length){var s=(r+o)/2,f=(i+u)/2;(e=c[3])&&a.push(new Md(e,s,f,o,u)),(e=c[2])&&a.push(new Md(e,r,f,s,u)),(e=c[1])&&a.push(new Md(e,s,i,o,f)),(e=c[0])&&a.push(new Md(e,r,i,s,f))}return this},Ad=function(t){var n,e=[],r=[];for(this._root&&e.push(new Md(this._root,this._x0,this._y0,this._x1,this._y1));n=e.pop();){var i=n.node;if(i.length){var o,u=n.x0,a=n.y0,c=n.x1,s=n.y1,f=(u+c)/2,l=(a+s)/2;(o=i[0])&&e.push(new Md(o,u,a,f,l)),(o=i[1])&&e.push(new Md(o,f,a,c,l)),(o=i[2])&&e.push(new Md(o,u,l,f,s)),(o=i[3])&&e.push(new Md(o,f,l,c,s))}r.push(n)}for(;n=r.pop();)t(n.node,n.x0,n.y0,n.x1,n.y1);return this},Cd=function(t){return arguments.length?(this._x=t,this):this._x},zd=function(t){return arguments.length?(this._y=t,this):this._y},Pd=er.prototype=rr.prototype;Pd.copy=function(){var t,n,e=new rr(this._x,this._y,this._x0,this._y0,this._x1,this._y1),r=this._root;if(!r)return e;if(!r.length)return e._root=ir(r),e;for(t=[{source:r,target:e._root=new Array(4)}];r=t.pop();)for(var i=0;i<4;++i)(n=r.source[i])&&(n.length?t.push({source:n,target:r.target[i]=new Array(4)}):r.target[i]=ir(n));return e},Pd.add=md,Pd.addAll=Qe,Pd.cover=xd,Pd.data=bd,Pd.extent=wd,Pd.find=Td,Pd.remove=kd,Pd.removeAll=Ke,Pd.root=Sd,Pd.size=Nd,Pd.visit=Ed,Pd.visitAfter=Ad,Pd.x=Cd,Pd.y=zd;var Ld,Rd=function(t){function n(){function t(t,n,e,r,i){var o=t.data,a=t.r,p=l+a;{if(!o)return n>s+p||r<s-p||e>f+p||i<f-p;if(o.index>c.index){var d=s-o.x-o.vx,v=f-o.y-o.vy,_=d*d+v*v;_<p*p&&(0===d&&(d=yd(),_+=d*d),0===v&&(v=yd(),_+=v*v),_=(p-(_=Math.sqrt(_)))/_*u,c.vx+=(d*=_)*(p=(a*=a)/(h+a)),c.vy+=(v*=_)*p,o.vx-=d*(p=1-p),o.vy-=v*p)}}}for(var n,r,c,s,f,l,h,p=i.length,d=0;d<a;++d)for(r=er(i,or,ur).visitAfter(e),n=0;n<p;++n)c=i[n],l=o[c.index],h=l*l,s=c.x+c.vx,f=c.y+c.vy,r.visit(t)}function e(t){if(t.data)return t.r=o[t.data.index];for(var n=t.r=0;n<4;++n)t[n]&&t[n].r>t.r&&(t.r=t[n].r)}function r(){if(i){var n,e,r=i.length;for(o=new Array(r),n=0;n<r;++n)e=i[n],o[e.index]=+t(e,n,i)}}var i,o,u=1,a=1;return"function"!=typeof t&&(t=gd(null==t?1:+t)),n.initialize=function(t){i=t,r()},n.iterations=function(t){return arguments.length?(a=+t,n):a},n.strength=function(t){return arguments.length?(u=+t,n):u},n.radius=function(e){return arguments.length?(t="function"==typeof e?e:gd(+e),r(),n):t},n},qd=function(t){function n(t){return 1/Math.min(s[t.source.index],s[t.target.index])}function e(n){for(var e=0,r=t.length;e<d;++e)for(var i,o,c,s,l,h,p,v=0;v<r;++v)i=t[v],o=i.source,c=i.target,s=c.x+c.vx-o.x-o.vx||yd(),l=c.y+c.vy-o.y-o.vy||yd(),h=Math.sqrt(s*s+l*l),h=(h-a[v])/h*n*u[v],s*=h,l*=h,c.vx-=s*(p=f[v]),c.vy-=l*p,o.vx+=s*(p=1-p),o.vy+=l*p}function r(){if(c){var n,e,r=c.length,h=t.length,p=Ye(c,l);for(n=0,s=new Array(r);n<h;++n)e=t[n],e.index=n,"object"!=typeof e.source&&(e.source=cr(p,e.source)),"object"!=typeof e.target&&(e.target=cr(p,e.target)),s[e.source.index]=(s[e.source.index]||0)+1,s[e.target.index]=(s[e.target.index]||0)+1;for(n=0,f=new Array(h);n<h;++n)e=t[n],f[n]=s[e.source.index]/(s[e.source.index]+s[e.target.index]);u=new Array(h),i(),a=new Array(h),o()}}function i(){if(c)for(var n=0,e=t.length;n<e;++n)u[n]=+h(t[n],n,t)}function o(){if(c)for(var n=0,e=t.length;n<e;++n)a[n]=+p(t[n],n,t)}var u,a,c,s,f,l=ar,h=n,p=gd(30),d=1;return null==t&&(t=[]),e.initialize=function(t){c=t,r()},e.links=function(n){return arguments.length?(t=n,r(),e):t},e.id=function(t){return arguments.length?(l=t,e):l},e.iterations=function(t){return arguments.length?(d=+t,e):d},e.strength=function(t){return arguments.length?(h="function"==typeof t?t:gd(+t),i(),e):h},e.distance=function(t){return arguments.length?(p="function"==typeof t?t:gd(+t),o(),e):p},e},Ud=Math.PI*(3-Math.sqrt(5)),Dd=function(t){function n(){e(),p.call("tick",o),u<a&&(h.stop(),p.call("end",o))}function e(){var n,e,r=t.length;for(u+=(s-u)*c,l.each(function(t){t(u)}),
n=0;n<r;++n)e=t[n],null==e.fx?e.x+=e.vx*=f:(e.x=e.fx,e.vx=0),null==e.fy?e.y+=e.vy*=f:(e.y=e.fy,e.vy=0)}function r(){for(var n,e=0,r=t.length;e<r;++e){if(n=t[e],n.index=e,isNaN(n.x)||isNaN(n.y)){var i=10*Math.sqrt(e),o=e*Ud;n.x=i*Math.cos(o),n.y=i*Math.sin(o)}(isNaN(n.vx)||isNaN(n.vy))&&(n.vx=n.vy=0)}}function i(n){return n.initialize&&n.initialize(t),n}var o,u=1,a=.001,c=1-Math.pow(a,1/300),s=0,f=.6,l=Ye(),h=gn(n),p=d("tick","end");return null==t&&(t=[]),r(),o={tick:e,restart:function(){return h.restart(n),o},stop:function(){return h.stop(),o},nodes:function(n){return arguments.length?(t=n,r(),l.each(i),o):t},alpha:function(t){return arguments.length?(u=+t,o):u},alphaMin:function(t){return arguments.length?(a=+t,o):a},alphaDecay:function(t){return arguments.length?(c=+t,o):+c},alphaTarget:function(t){return arguments.length?(s=+t,o):s},velocityDecay:function(t){return arguments.length?(f=1-t,o):1-f},force:function(t,n){return arguments.length>1?(null==n?l.remove(t):l.set(t,i(n)),o):l.get(t)},find:function(n,e,r){var i,o,u,a,c,s=0,f=t.length;for(null==r?r=1/0:r*=r,s=0;s<f;++s)a=t[s],i=n-a.x,o=e-a.y,u=i*i+o*o,u<r&&(c=a,r=u);return c},on:function(t,n){return arguments.length>1?(p.on(t,n),o):p.on(t)}}},Od=function(){function t(t){var n,a=i.length,c=er(i,sr,fr).visitAfter(e);for(u=t,n=0;n<a;++n)o=i[n],c.visit(r)}function n(){if(i){var t,n,e=i.length;for(a=new Array(e),t=0;t<e;++t)n=i[t],a[n.index]=+c(n,t,i)}}function e(t){var n,e,r,i,o,u=0;if(t.length){for(r=i=o=0;o<4;++o)(n=t[o])&&(e=n.value)&&(u+=e,r+=e*n.x,i+=e*n.y);t.x=r/u,t.y=i/u}else{n=t,n.x=n.data.x,n.y=n.data.y;do u+=a[n.data.index];while(n=n.next)}t.value=u}function r(t,n,e,r){if(!t.value)return!0;var i=t.x-o.x,c=t.y-o.y,h=r-n,p=i*i+c*c;if(h*h/l<p)return p<f&&(0===i&&(i=yd(),p+=i*i),0===c&&(c=yd(),p+=c*c),p<s&&(p=Math.sqrt(s*p)),o.vx+=i*t.value*u/p,o.vy+=c*t.value*u/p),!0;if(!(t.length||p>=f)){(t.data!==o||t.next)&&(0===i&&(i=yd(),p+=i*i),0===c&&(c=yd(),p+=c*c),p<s&&(p=Math.sqrt(s*p)));do t.data!==o&&(h=a[t.data.index]*u/p,o.vx+=i*h,o.vy+=c*h);while(t=t.next)}}var i,o,u,a,c=gd(-30),s=1,f=1/0,l=.81;return t.initialize=function(t){i=t,n()},t.strength=function(e){return arguments.length?(c="function"==typeof e?e:gd(+e),n(),t):c},t.distanceMin=function(n){return arguments.length?(s=n*n,t):Math.sqrt(s)},t.distanceMax=function(n){return arguments.length?(f=n*n,t):Math.sqrt(f)},t.theta=function(n){return arguments.length?(l=n*n,t):Math.sqrt(l)},t},Fd=function(t){function n(t){for(var n,e=0,u=r.length;e<u;++e)n=r[e],n.vx+=(o[e]-n.x)*i[e]*t}function e(){if(r){var n,e=r.length;for(i=new Array(e),o=new Array(e),n=0;n<e;++n)i[n]=isNaN(o[n]=+t(r[n],n,r))?0:+u(r[n],n,r)}}var r,i,o,u=gd(.1);return"function"!=typeof t&&(t=gd(null==t?0:+t)),n.initialize=function(t){r=t,e()},n.strength=function(t){return arguments.length?(u="function"==typeof t?t:gd(+t),e(),n):u},n.x=function(r){return arguments.length?(t="function"==typeof r?r:gd(+r),e(),n):t},n},Id=function(t){function n(t){for(var n,e=0,u=r.length;e<u;++e)n=r[e],n.vy+=(o[e]-n.y)*i[e]*t}function e(){if(r){var n,e=r.length;for(i=new Array(e),o=new Array(e),n=0;n<e;++n)i[n]=isNaN(o[n]=+t(r[n],n,r))?0:+u(r[n],n,r)}}var r,i,o,u=gd(.1);return"function"!=typeof t&&(t=gd(null==t?0:+t)),n.initialize=function(t){r=t,e()},n.strength=function(t){return arguments.length?(u="function"==typeof t?t:gd(+t),e(),n):u},n.y=function(r){return arguments.length?(t="function"==typeof r?r:gd(+r),e(),n):t},n},Yd=function(t,n){if((e=(t=n?t.toExponential(n-1):t.toExponential()).indexOf("e"))<0)return null;var e,r=t.slice(0,e);return[r.length>1?r[0]+r.slice(2):r,+t.slice(e+1)]},Bd=function(t){return t=Yd(Math.abs(t)),t?t[1]:NaN},jd=function(t,n){return function(e,r){for(var i=e.length,o=[],u=0,a=t[0],c=0;i>0&&a>0&&(c+a+1>r&&(a=Math.max(1,r-c)),o.push(e.substring(i-=a,i+a)),!((c+=a+1)>r));)a=t[u=(u+1)%t.length];return o.reverse().join(n)}},Hd=function(t){return function(n){return n.replace(/[0-9]/g,function(n){return t[+n]})}},Xd=function(t,n){t=t.toPrecision(n);t:for(var e,r=t.length,i=1,o=-1;i<r;++i)switch(t[i]){case".":o=e=i;break;case"0":0===o&&(o=i),e=i;break;case"e":break t;default:o>0&&(o=0)}return o>0?t.slice(0,o)+t.slice(e+1):t},$d=function(t,n){var e=Yd(t,n);if(!e)return t+"";var r=e[0],i=e[1],o=i-(Ld=3*Math.max(-8,Math.min(8,Math.floor(i/3))))+1,u=r.length;return o===u?r:o>u?r+new Array(o-u+1).join("0"):o>0?r.slice(0,o)+"."+r.slice(o):"0."+new Array(1-o).join("0")+Yd(t,Math.max(0,n+o-1))[0]},Vd=function(t,n){var e=Yd(t,n);if(!e)return t+"";var r=e[0],i=e[1];return i<0?"0."+new Array(-i).join("0")+r:r.length>i+1?r.slice(0,i+1)+"."+r.slice(i+1):r+new Array(i-r.length+2).join("0")},Wd={"":Xd,"%":function(t,n){return(100*t).toFixed(n)},b:function(t){return Math.round(t).toString(2)},c:function(t){return t+""},d:function(t){return Math.round(t).toString(10)},e:function(t,n){return t.toExponential(n)},f:function(t,n){return t.toFixed(n)},g:function(t,n){return t.toPrecision(n)},o:function(t){return Math.round(t).toString(8)},p:function(t,n){return Vd(100*t,n)},r:Vd,s:$d,X:function(t){return Math.round(t).toString(16).toUpperCase()},x:function(t){return Math.round(t).toString(16)}},Zd=/^(?:(.)?([<>=^]))?([+\-\( ])?([$#])?(0)?(\d+)?(,)?(\.\d+)?([a-z%])?$/i;lr.prototype=hr.prototype,hr.prototype.toString=function(){return this.fill+this.align+this.sign+this.symbol+(this.zero?"0":"")+(null==this.width?"":Math.max(1,0|this.width))+(this.comma?",":"")+(null==this.precision?"":"."+Math.max(0,0|this.precision))+this.type};var Gd,Jd=function(t){return t},Qd=["y","z","a","f","p","n","µ","m","","k","M","G","T","P","E","Z","Y"],Kd=function(t){function n(t){function n(t){var n,i,s,m=v,x=_;if("c"===d)x=g(t)+x,t="";else{t=+t;var b=t<0;if(t=g(Math.abs(t),p),b&&0===+t&&(b=!1),m=(b?"("===c?c:"-":"-"===c||"("===c?"":c)+m,x=x+("s"===d?Qd[8+Ld/3]:"")+(b&&"("===c?")":""),y)for(n=-1,i=t.length;++n<i;)if(s=t.charCodeAt(n),48>s||s>57){x=(46===s?o+t.slice(n+1):t.slice(n))+x,t=t.slice(0,n);break}}h&&!f&&(t=r(t,1/0));var w=m.length+t.length+x.length,M=w<l?new Array(l-w+1).join(e):"";switch(h&&f&&(t=r(M+t,M.length?l-x.length:1/0),M=""),a){case"<":t=m+t+x+M;break;case"=":t=m+M+t+x;break;case"^":t=M.slice(0,w=M.length>>1)+m+t+x+M.slice(w);break;default:t=M+m+t+x}return u(t)}t=lr(t);var e=t.fill,a=t.align,c=t.sign,s=t.symbol,f=t.zero,l=t.width,h=t.comma,p=t.precision,d=t.type,v="$"===s?i[0]:"#"===s&&/[boxX]/.test(d)?"0"+d.toLowerCase():"",_="$"===s?i[1]:/[%p]/.test(d)?"%":"",g=Wd[d],y=!d||/[defgprs%]/.test(d);return p=null==p?d?6:12:/[gprs]/.test(d)?Math.max(1,Math.min(21,p)):Math.max(0,Math.min(20,p)),n.toString=function(){return t+""},n}function e(t,e){var r=n((t=lr(t),t.type="f",t)),i=3*Math.max(-8,Math.min(8,Math.floor(Bd(e)/3))),o=Math.pow(10,-i),u=Qd[8+i/3];return function(t){return r(o*t)+u}}var r=t.grouping&&t.thousands?jd(t.grouping,t.thousands):Jd,i=t.currency,o=t.decimal,u=t.numerals?Hd(t.numerals):Jd;return{format:n,formatPrefix:e}};pr({decimal:".",thousands:",",grouping:[3],currency:["$",""]});var tv=function(t){return Math.max(0,-Bd(Math.abs(t)))},nv=function(t,n){return Math.max(0,3*Math.max(-8,Math.min(8,Math.floor(Bd(n)/3)))-Bd(Math.abs(t)))},ev=function(t,n){return t=Math.abs(t),n=Math.abs(n)-t,Math.max(0,Bd(n)-Bd(t))+1},rv=function(){return new dr};dr.prototype={constructor:dr,reset:function(){this.s=this.t=0},add:function(t){vr(qv,t,this.t),vr(this,qv.s,this.s),this.s?this.t+=qv.t:this.s=qv.t},valueOf:function(){return this.s}};var iv,ov,uv,av,cv,sv,fv,lv,hv,pv,dv,vv,_v,gv,yv,mv,xv,bv,wv,Mv,Tv,kv,Sv,Nv,Ev,Av,Cv,zv,Pv,Lv,Rv,qv=new dr,Uv=Math.PI,Dv=Uv/2,Ov=Uv/4,Fv=2*Uv,Iv=180/Uv,Yv=Uv/180,Bv=Math.abs,jv=Math.atan,Hv=Math.atan2,Xv=Math.cos,$v=Math.ceil,Vv=Math.exp,Wv=Math.log,Zv=Math.pow,Gv=Math.sin,Jv=Math.sign||function(t){return t>0?1:t<0?-1:0},Qv=Math.sqrt,Kv=Math.tan,t_={Feature:function(t,n){xr(t.geometry,n)},FeatureCollection:function(t,n){for(var e=t.features,r=-1,i=e.length;++r<i;)xr(e[r].geometry,n)}},n_={Sphere:function(t,n){n.sphere()},Point:function(t,n){t=t.coordinates,n.point(t[0],t[1],t[2])},MultiPoint:function(t,n){for(var e=t.coordinates,r=-1,i=e.length;++r<i;)t=e[r],n.point(t[0],t[1],t[2])},LineString:function(t,n){br(t.coordinates,n,0)},MultiLineString:function(t,n){for(var e=t.coordinates,r=-1,i=e.length;++r<i;)br(e[r],n,0)},Polygon:function(t,n){wr(t.coordinates,n)},MultiPolygon:function(t,n){for(var e=t.coordinates,r=-1,i=e.length;++r<i;)wr(e[r],n)},GeometryCollection:function(t,n){for(var e=t.geometries,r=-1,i=e.length;++r<i;)xr(e[r],n)}},e_=function(t,n){t&&t_.hasOwnProperty(t.type)?t_[t.type](t,n):xr(t,n)},r_=rv(),i_=rv(),o_={point:mr,lineStart:mr,lineEnd:mr,polygonStart:function(){r_.reset(),o_.lineStart=Mr,o_.lineEnd=Tr},polygonEnd:function(){var t=+r_;i_.add(t<0?Fv+t:t),this.lineStart=this.lineEnd=this.point=mr},sphere:function(){i_.add(Fv)}},u_=function(t){return i_.reset(),e_(t,o_),2*i_},a_=rv(),c_={point:Rr,lineStart:Ur,lineEnd:Dr,polygonStart:function(){c_.point=Or,c_.lineStart=Fr,c_.lineEnd=Ir,a_.reset(),o_.polygonStart()},polygonEnd:function(){o_.polygonEnd(),c_.point=Rr,c_.lineStart=Ur,c_.lineEnd=Dr,r_<0?(sv=-(lv=180),fv=-(hv=90)):a_>1e-6?hv=90:a_<-1e-6&&(fv=-90),yv[0]=sv,yv[1]=lv}},s_=function(t){var n,e,r,i,o,u,a;if(hv=lv=-(sv=fv=1/0),gv=[],e_(t,c_),e=gv.length){for(gv.sort(Br),n=1,r=gv[0],o=[r];n<e;++n)i=gv[n],jr(r,i[0])||jr(r,i[1])?(Yr(r[0],i[1])>Yr(r[0],r[1])&&(r[1]=i[1]),Yr(i[0],r[1])>Yr(r[0],r[1])&&(r[0]=i[0])):o.push(r=i);for(u=-(1/0),e=o.length-1,n=0,r=o[e];n<=e;r=i,++n)i=o[n],(a=Yr(r[1],i[0]))>u&&(u=a,sv=i[0],lv=r[1])}return gv=yv=null,sv===1/0||fv===1/0?[[NaN,NaN],[NaN,NaN]]:[[sv,fv],[lv,hv]]},f_={sphere:mr,point:Hr,lineStart:$r,lineEnd:Zr,polygonStart:function(){f_.lineStart=Gr,f_.lineEnd=Jr},polygonEnd:function(){f_.lineStart=$r,f_.lineEnd=Zr}},l_=function(t){mv=xv=bv=wv=Mv=Tv=kv=Sv=Nv=Ev=Av=0,e_(t,f_);var n=Nv,e=Ev,r=Av,i=n*n+e*e+r*r;return i<1e-12&&(n=Tv,e=kv,r=Sv,xv<1e-6&&(n=bv,e=wv,r=Mv),i=n*n+e*e+r*r,i<1e-12)?[NaN,NaN]:[Hv(e,n)*Iv,gr(r/Qv(i))*Iv]},h_=function(t){return function(){return t}},p_=function(t,n){function e(e,r){return e=t(e,r),n(e[0],e[1])}return t.invert&&n.invert&&(e.invert=function(e,r){return e=n.invert(e,r),e&&t.invert(e[0],e[1])}),e};ti.invert=ti;var d_,v_,__,g_,y_,m_,x_,b_,w_,M_,T_,k_=function(t){function n(n){return n=t(n[0]*Yv,n[1]*Yv),n[0]*=Iv,n[1]*=Iv,n}return t=ni(t[0]*Yv,t[1]*Yv,t.length>2?t[2]*Yv:0),n.invert=function(n){return n=t.invert(n[0]*Yv,n[1]*Yv),n[0]*=Iv,n[1]*=Iv,n},n},S_=function(){function t(t,n){e.push(t=r(t,n)),t[0]*=Iv,t[1]*=Iv}function n(){var t=i.apply(this,arguments),n=o.apply(this,arguments)*Yv,c=u.apply(this,arguments)*Yv;return e=[],r=ni(-t[0]*Yv,-t[1]*Yv,0).invert,oi(a,n,c,1),t={type:"Polygon",coordinates:[e]},e=r=null,t}var e,r,i=h_([0,0]),o=h_(90),u=h_(6),a={point:t};return n.center=function(t){return arguments.length?(i="function"==typeof t?t:h_([+t[0],+t[1]]),n):i},n.radius=function(t){return arguments.length?(o="function"==typeof t?t:h_(+t),n):o},n.precision=function(t){return arguments.length?(u="function"==typeof t?t:h_(+t),n):u},n},N_=function(){var t,n=[];return{point:function(n,e){t.push([n,e])},lineStart:function(){n.push(t=[])},lineEnd:mr,rejoin:function(){n.length>1&&n.push(n.pop().concat(n.shift()))},result:function(){var e=n;return n=[],t=null,e}}},E_=function(t,n,e,r,i,o){var u,a=t[0],c=t[1],s=n[0],f=n[1],l=0,h=1,p=s-a,d=f-c;if(u=e-a,p||!(u>0)){if(u/=p,p<0){if(u<l)return;u<h&&(h=u)}else if(p>0){if(u>h)return;u>l&&(l=u)}if(u=i-a,p||!(u<0)){if(u/=p,p<0){if(u>h)return;u>l&&(l=u)}else if(p>0){if(u<l)return;u<h&&(h=u)}if(u=r-c,d||!(u>0)){if(u/=d,d<0){if(u<l)return;u<h&&(h=u)}else if(d>0){if(u>h)return;u>l&&(l=u)}if(u=o-c,d||!(u<0)){if(u/=d,d<0){if(u>h)return;u>l&&(l=u)}else if(d>0){if(u<l)return;u<h&&(h=u)}return l>0&&(t[0]=a+l*p,t[1]=c+l*d),h<1&&(n[0]=a+h*p,n[1]=c+h*d),!0}}}}},A_=function(t,n){return Bv(t[0]-n[0])<1e-6&&Bv(t[1]-n[1])<1e-6},C_=function(t,n,e,r,i){var o,u,a=[],c=[];if(t.forEach(function(t){if(!((n=t.length-1)<=0)){var n,e,r=t[0],u=t[n];if(A_(r,u)){for(i.lineStart(),o=0;o<n;++o)i.point((r=t[o])[0],r[1]);return void i.lineEnd()}a.push(e=new ai(r,t,null,!0)),c.push(e.o=new ai(r,null,e,!1)),a.push(e=new ai(u,t,null,!1)),c.push(e.o=new ai(u,null,e,!0))}}),a.length){for(c.sort(n),ci(a),ci(c),o=0,u=c.length;o<u;++o)c[o].e=e=!e;for(var s,f,l=a[0];;){for(var h=l,p=!0;h.v;)if((h=h.n)===l)return;s=h.z,i.lineStart();do{if(h.v=h.o.v=!0,h.e){if(p)for(o=0,u=s.length;o<u;++o)i.point((f=s[o])[0],f[1]);else r(h.x,h.n.x,1,i);h=h.n}else{if(p)for(s=h.p.z,o=s.length-1;o>=0;--o)i.point((f=s[o])[0],f[1]);else r(h.x,h.p.x,-1,i);h=h.p}h=h.o,s=h.z,p=!p}while(!h.v);i.lineEnd()}}},z_=function(){var t,n,e,r=0,i=0,o=960,u=500;return e={stream:function(e){return t&&n===e?t:t=si(r,i,o,u)(n=e)},extent:function(a){return arguments.length?(r=+a[0][0],i=+a[0][1],o=+a[1][0],u=+a[1][1],t=n=null,e):[[r,i],[o,u]]}}},P_=rv(),L_=function(t,n){var e=n[0],r=n[1],i=[Gv(e),-Xv(e),0],o=0,u=0;P_.reset();for(var a=0,c=t.length;a<c;++a)if(f=(s=t[a]).length)for(var s,f,l=s[f-1],h=l[0],p=l[1]/2+Ov,d=Gv(p),v=Xv(p),_=0;_<f;++_,h=y,d=x,v=b,l=g){var g=s[_],y=g[0],m=g[1]/2+Ov,x=Gv(m),b=Xv(m),w=y-h,M=w>=0?1:-1,T=M*w,k=T>Uv,S=d*x;if(P_.add(Hv(S*M*Gv(T),v*b+S*Xv(T))),o+=k?w+M*Fv:w,k^h>=e^y>=e){var N=Cr(Er(l),Er(g));Lr(N);var E=Cr(i,N);Lr(E);var A=(k^w>=0?-1:1)*gr(E[2]);(r>A||r===A&&(N[0]||N[1]))&&(u+=k^w>=0?1:-1)}}return(o<-1e-6||o<1e-6&&P_<-1e-6)^1&u},R_=rv(),q_={sphere:mr,point:mr,lineStart:fi,lineEnd:mr,polygonStart:mr,polygonEnd:mr},U_=function(t){return R_.reset(),e_(t,q_),+R_},D_=[null,null],O_={type:"LineString",coordinates:D_},F_=function(t,n){return D_[0]=t,D_[1]=n,U_(O_)},I_={Feature:function(t,n){return di(t.geometry,n)},FeatureCollection:function(t,n){for(var e=t.features,r=-1,i=e.length;++r<i;)if(di(e[r].geometry,n))return!0;return!1}},Y_={Sphere:function(){return!0},Point:function(t,n){return vi(t.coordinates,n)},MultiPoint:function(t,n){for(var e=t.coordinates,r=-1,i=e.length;++r<i;)if(vi(e[r],n))return!0;return!1},LineString:function(t,n){return _i(t.coordinates,n)},MultiLineString:function(t,n){for(var e=t.coordinates,r=-1,i=e.length;++r<i;)if(_i(e[r],n))return!0;return!1},Polygon:function(t,n){return gi(t.coordinates,n)},MultiPolygon:function(t,n){for(var e=t.coordinates,r=-1,i=e.length;++r<i;)if(gi(e[r],n))return!0;return!1},GeometryCollection:function(t,n){for(var e=t.geometries,r=-1,i=e.length;++r<i;)if(di(e[r],n))return!0;return!1}},B_=function(t,n){return(t&&I_.hasOwnProperty(t.type)?I_[t.type]:di)(t,n)},j_=function(t,n){var e=t[0]*Yv,r=t[1]*Yv,i=n[0]*Yv,o=n[1]*Yv,u=Xv(r),a=Gv(r),c=Xv(o),s=Gv(o),f=u*Xv(e),l=u*Gv(e),h=c*Xv(i),p=c*Gv(i),d=2*gr(Qv(yr(o-r)+u*c*yr(i-e))),v=Gv(d),_=d?function(t){var n=Gv(t*=d)/v,e=Gv(d-t)/v,r=e*f+n*h,i=e*l+n*p,o=e*a+n*s;return[Hv(i,r)*Iv,Hv(o,Qv(r*r+i*i))*Iv]}:function(){return[e*Iv,r*Iv]};return _.distance=d,_},H_=function(t){return t},X_=rv(),$_=rv(),V_={point:mr,lineStart:mr,lineEnd:mr,polygonStart:function(){V_.lineStart=Ti,V_.lineEnd=Ni},polygonEnd:function(){V_.lineStart=V_.lineEnd=V_.point=mr,X_.add(Bv($_)),$_.reset()},result:function(){var t=X_/2;return X_.reset(),t}},W_=1/0,Z_=W_,G_=-W_,J_=G_,Q_={point:Ei,lineStart:mr,lineEnd:mr,polygonStart:mr,polygonEnd:mr,result:function(){var t=[[W_,Z_],[G_,J_]];return G_=J_=-(Z_=W_=1/0),t}},K_=0,tg=0,ng=0,eg=0,rg=0,ig=0,og=0,ug=0,ag=0,cg={point:Ai,lineStart:Ci,lineEnd:Li,polygonStart:function(){cg.lineStart=Ri,cg.lineEnd=qi},polygonEnd:function(){cg.point=Ai,cg.lineStart=Ci,cg.lineEnd=Li},result:function(){var t=ag?[og/ag,ug/ag]:ig?[eg/ig,rg/ig]:ng?[K_/ng,tg/ng]:[NaN,NaN];return K_=tg=ng=eg=rg=ig=og=ug=ag=0,t}};Oi.prototype={_radius:4.5,pointRadius:function(t){return this._radius=t,this},polygonStart:function(){this._line=0},polygonEnd:function(){this._line=NaN},lineStart:function(){this._point=0},lineEnd:function(){0===this._line&&this._context.closePath(),this._point=NaN},point:function(t,n){switch(this._point){case 0:this._context.moveTo(t,n),this._point=1;break;case 1:this._context.lineTo(t,n);break;default:this._context.moveTo(t+this._radius,n),this._context.arc(t,n,this._radius,0,Fv)}},result:mr};var sg,fg,lg,hg,pg,dg=rv(),vg={point:mr,lineStart:function(){vg.point=Fi},lineEnd:function(){sg&&Ii(fg,lg),vg.point=mr},polygonStart:function(){sg=!0},polygonEnd:function(){sg=null},result:function(){var t=+dg;return dg.reset(),t}};Yi.prototype={_circle:Bi(4.5),pointRadius:function(t){return this._circle=Bi(t),this},polygonStart:function(){this._line=0},polygonEnd:function(){this._line=NaN},lineStart:function(){this._point=0},lineEnd:function(){0===this._line&&this._string.push("Z"),this._point=NaN},point:function(t,n){switch(this._point){case 0:this._string.push("M",t,",",n),this._point=1;break;case 1:this._string.push("L",t,",",n);break;default:this._string.push("M",t,",",n,this._circle)}},result:function(){if(this._string.length){var t=this._string.join("");return this._string=[],t}}};var _g=function(t,n){function e(t){return t&&("function"==typeof o&&i.pointRadius(+o.apply(this,arguments)),e_(t,r(i))),i.result()}var r,i,o=4.5;return e.area=function(t){return e_(t,r(V_)),V_.result()},e.measure=function(t){return e_(t,r(vg)),vg.result()},e.bounds=function(t){return e_(t,r(Q_)),Q_.result()},e.centroid=function(t){return e_(t,r(cg)),cg.result()},e.projection=function(n){return arguments.length?(r=null==n?(t=null,H_):(t=n).stream,e):t},e.context=function(t){return arguments.length?(i=null==t?(n=null,new Yi):new Oi(n=t),"function"!=typeof o&&i.pointRadius(o),e):n},e.pointRadius=function(t){return arguments.length?(o="function"==typeof t?t:(i.pointRadius(+t),+t),e):o},e.projection(t).context(n)},gg=function(t,n,e,r){return function(i,o){function u(n,e){var r=i(n,e);t(n=r[0],e=r[1])&&o.point(n,e)}function a(t,n){var e=i(t,n);_.point(e[0],e[1])}function c(){b.point=a,_.lineStart()}function s(){b.point=u,_.lineEnd()}function f(t,n){v.push([t,n]);var e=i(t,n);m.point(e[0],e[1])}function l(){m.lineStart(),v=[]}function h(){f(v[0][0],v[0][1]),m.lineEnd();var t,n,e,r,i=m.clean(),u=y.result(),a=u.length;if(v.pop(),p.push(v),v=null,a)if(1&i){if(e=u[0],(n=e.length-1)>0){for(x||(o.polygonStart(),x=!0),o.lineStart(),t=0;t<n;++t)o.point((r=e[t])[0],r[1]);o.lineEnd()}}else a>1&&2&i&&u.push(u.pop().concat(u.shift())),d.push(u.filter(ji))}var p,d,v,_=n(o),g=i.invert(r[0],r[1]),y=N_(),m=n(y),x=!1,b={point:u,lineStart:c,lineEnd:s,polygonStart:function(){b.point=f,b.lineStart=l,b.lineEnd=h,d=[],p=[]},polygonEnd:function(){b.point=u,b.lineStart=c,b.lineEnd=s,d=lf(d);var t=L_(p,g);d.length?(x||(o.polygonStart(),x=!0),C_(d,Hi,t,e,o)):t&&(x||(o.polygonStart(),x=!0),o.lineStart(),e(null,null,1,o),o.lineEnd()),x&&(o.polygonEnd(),x=!1),d=p=null},sphere:function(){o.polygonStart(),o.lineStart(),e(null,null,1,o),o.lineEnd(),o.polygonEnd()}};return b}},yg=gg(function(){return!0},Xi,Vi,[-Uv,-Dv]),mg=function(t,n){function e(e,r,i,o){oi(o,t,n,i,e,r)}function r(t,n){return Xv(t)*Xv(n)>a}function i(t){var n,e,i,a,f;return{lineStart:function(){a=i=!1,f=1},point:function(l,h){var p,d=[l,h],v=r(l,h),_=c?v?0:u(l,h):v?u(l+(l<0?Uv:-Uv),h):0;if(!n&&(a=i=v)&&t.lineStart(),v!==i&&(p=o(n,d),(A_(n,p)||A_(d,p))&&(d[0]+=1e-6,d[1]+=1e-6,v=r(d[0],d[1]))),v!==i)f=0,v?(t.lineStart(),p=o(d,n),t.point(p[0],p[1])):(p=o(n,d),t.point(p[0],p[1]),t.lineEnd()),n=p;else if(s&&n&&c^v){var g;_&e||!(g=o(d,n,!0))||(f=0,c?(t.lineStart(),t.point(g[0][0],g[0][1]),t.point(g[1][0],g[1][1]),t.lineEnd()):(t.point(g[1][0],g[1][1]),t.lineEnd(),t.lineStart(),t.point(g[0][0],g[0][1])))}!v||n&&A_(n,d)||t.point(d[0],d[1]),n=d,i=v,e=_},lineEnd:function(){i&&t.lineEnd(),n=null},clean:function(){return f|(a&&i)<<1}}}function o(t,n,e){var r=Er(t),i=Er(n),o=[1,0,0],u=Cr(r,i),c=Ar(u,u),s=u[0],f=c-s*s;if(!f)return!e&&t;var l=a*c/f,h=-a*s/f,p=Cr(o,u),d=Pr(o,l);zr(d,Pr(u,h));var v=p,_=Ar(d,v),g=Ar(v,v),y=_*_-g*(Ar(d,d)-1);if(!(y<0)){var m=Qv(y),x=Pr(v,(-_-m)/g);if(zr(x,d),x=Nr(x),!e)return x;var b,w=t[0],M=n[0],T=t[1],k=n[1];M<w&&(b=w,w=M,M=b);var S=M-w,N=Bv(S-Uv)<1e-6,E=N||S<1e-6;if(!N&&k<T&&(b=T,T=k,k=b),E?N?T+k>0^x[1]<(Bv(x[0]-w)<1e-6?T:k):T<=x[1]&&x[1]<=k:S>Uv^(w<=x[0]&&x[0]<=M)){var A=Pr(v,(-_+m)/g);return zr(A,d),[x,Nr(A)]}}}function u(n,e){var r=c?t:Uv-t,i=0;return n<-r?i|=1:n>r&&(i|=2),e<-r?i|=4:e>r&&(i|=8),i}var a=Xv(t),c=a>0,s=Bv(a)>1e-6;return gg(r,i,e,c?[0,-t]:[-Uv,t-Uv])},xg=function(t){return{stream:Wi(t)}};Zi.prototype={constructor:Zi,point:function(t,n){this.stream.point(t,n)},sphere:function(){this.stream.sphere()},lineStart:function(){this.stream.lineStart()},lineEnd:function(){this.stream.lineEnd()},polygonStart:function(){this.stream.polygonStart()},polygonEnd:function(){this.stream.polygonEnd()}};var bg=Xv(30*Yv),wg=function(t,n){return+n?Ki(t,n):Qi(t)},Mg=Wi({point:function(t,n){this.stream.point(t*Yv,n*Yv)}}),Tg=function(){return eo(io).scale(155.424).center([0,33.6442])},kg=function(){return Tg().parallels([29.5,45.5]).scale(1070).translate([480,250]).rotate([96,0]).center([-.6,38.7])},Sg=function(){function t(t){var n=t[0],e=t[1];return a=null,i.point(n,e),a||(o.point(n,e),a)||(u.point(n,e),a)}function n(){return e=r=null,t}var e,r,i,o,u,a,c=kg(),s=Tg().rotate([154,0]).center([-2,58.5]).parallels([55,65]),f=Tg().rotate([157,0]).center([-3,19.9]).parallels([8,18]),l={point:function(t,n){a=[t,n]}};return t.invert=function(t){var n=c.scale(),e=c.translate(),r=(t[0]-e[0])/n,i=(t[1]-e[1])/n;return(i>=.12&&i<.234&&r>=-.425&&r<-.214?s:i>=.166&&i<.234&&r>=-.214&&r<-.115?f:c).invert(t)},t.stream=function(t){return e&&r===t?e:e=oo([c.stream(r=t),s.stream(t),f.stream(t)])},t.precision=function(t){return arguments.length?(c.precision(t),s.precision(t),f.precision(t),n()):c.precision()},t.scale=function(n){return arguments.length?(c.scale(n),s.scale(.35*n),f.scale(n),t.translate(c.translate())):c.scale()},t.translate=function(t){if(!arguments.length)return c.translate();var e=c.scale(),r=+t[0],a=+t[1];return i=c.translate(t).clipExtent([[r-.455*e,a-.238*e],[r+.455*e,a+.238*e]]).stream(l),o=s.translate([r-.307*e,a+.201*e]).clipExtent([[r-.425*e+1e-6,a+.12*e+1e-6],[r-.214*e-1e-6,a+.234*e-1e-6]]).stream(l),u=f.translate([r-.205*e,a+.212*e]).clipExtent([[r-.214*e+1e-6,a+.166*e+1e-6],[r-.115*e-1e-6,a+.234*e-1e-6]]).stream(l),n()},t.fitExtent=function(n,e){return Gi(t,n,e)},t.fitSize=function(n,e){return Ji(t,n,e)},t.scale(1070)},Ng=uo(function(t){return Qv(2/(1+t))});Ng.invert=ao(function(t){return 2*gr(t/2)});var Eg=function(){return to(Ng).scale(124.75).clipAngle(179.999)},Ag=uo(function(t){return(t=_r(t))&&t/Gv(t)});Ag.invert=ao(function(t){return t});var Cg=function(){return to(Ag).scale(79.4188).clipAngle(179.999)};co.invert=function(t,n){return[t,2*jv(Vv(n))-Dv]};var zg=function(){return so(co).scale(961/Fv)},Pg=function(){return eo(lo).scale(109.5).parallels([30,30])};ho.invert=ho;var Lg=function(){return to(ho).scale(152.63)},Rg=function(){return eo(po).scale(131.154).center([0,13.9389])};vo.invert=ao(jv);var qg=function(){return to(vo).scale(144.049).clipAngle(60)},Ug=function(){function t(){return i=o=null,u}var n,e,r,i,o,u,a=1,c=0,s=0,f=1,l=1,h=H_,p=null,d=H_;return u={stream:function(t){return i&&o===t?i:i=h(d(o=t))},clipExtent:function(i){return arguments.length?(d=null==i?(p=n=e=r=null,H_):si(p=+i[0][0],n=+i[0][1],e=+i[1][0],r=+i[1][1]),t()):null==p?null:[[p,n],[e,r]]},scale:function(n){return arguments.length?(h=_o((a=+n)*f,a*l,c,s),t()):a},translate:function(n){return arguments.length?(h=_o(a*f,a*l,c=+n[0],s=+n[1]),t()):[c,s]},reflectX:function(n){return arguments.length?(h=_o(a*(f=n?-1:1),a*l,c,s),t()):f<0},reflectY:function(n){return arguments.length?(h=_o(a*f,a*(l=n?-1:1),c,s),t()):l<0},fitExtent:function(t,n){return Gi(u,t,n)},fitSize:function(t,n){return Ji(u,t,n)}}};go.invert=ao(gr);var Dg=function(){return to(go).scale(249.5).clipAngle(90+1e-6)};yo.invert=ao(function(t){return 2*jv(t)});var Og=function(){return to(yo).scale(250).clipAngle(142)};mo.invert=function(t,n){return[-n,2*jv(Vv(t))-Dv]};var Fg=function(){var t=so(mo),n=t.center,e=t.rotate;return t.center=function(t){return arguments.length?n([-t[1],t[0]]):(t=n(),[t[1],-t[0]])},t.rotate=function(t){return arguments.length?e([t[0],t[1],t.length>2?t[2]+90:90]):(t=e(),[t[0],t[1],t[2]-90])},e([0,0,90]).scale(159.155)},Ig=function(){function t(t){var o,u=0;t.eachAfter(function(t){var e=t.children;e?(t.x=bo(e),t.y=Mo(e)):(t.x=o?u+=n(t,o):0,t.y=0,o=t)});var a=ko(t),c=So(t),s=a.x-n(a,c)/2,f=c.x+n(c,a)/2;return t.eachAfter(i?function(n){n.x=(n.x-t.x)*e,n.y=(t.y-n.y)*r}:function(n){n.x=(n.x-s)/(f-s)*e,n.y=(1-(t.y?n.y/t.y:1))*r})}var n=xo,e=1,r=1,i=!1;return t.separation=function(e){return arguments.length?(n=e,t):n},t.size=function(n){return arguments.length?(i=!1,e=+n[0],r=+n[1],t):i?null:[e,r]},t.nodeSize=function(n){return arguments.length?(i=!0,e=+n[0],r=+n[1],t):i?[e,r]:null},t},Yg=function(){return this.eachAfter(No)},Bg=function(t){var n,e,r,i,o=this,u=[o];do for(n=u.reverse(),u=[];o=n.pop();)if(t(o),e=o.children)for(r=0,i=e.length;r<i;++r)u.push(e[r]);while(u.length);return this},jg=function(t){for(var n,e,r=this,i=[r];r=i.pop();)if(t(r),n=r.children)for(e=n.length-1;e>=0;--e)i.push(n[e]);return this},Hg=function(t){for(var n,e,r,i=this,o=[i],u=[];i=o.pop();)if(u.push(i),n=i.children)for(e=0,r=n.length;e<r;++e)o.push(n[e]);for(;i=u.pop();)t(i);return this},Xg=function(t){return this.eachAfter(function(n){for(var e=+t(n.data)||0,r=n.children,i=r&&r.length;--i>=0;)e+=r[i].value;n.value=e})},$g=function(t){return this.eachBefore(function(n){n.children&&n.children.sort(t)})},Vg=function(t){for(var n=this,e=Eo(n,t),r=[n];n!==e;)n=n.parent,r.push(n);for(var i=r.length;t!==e;)r.splice(i,0,t),t=t.parent;return r},Wg=function(){for(var t=this,n=[t];t=t.parent;)n.push(t);return n},Zg=function(){var t=[];return this.each(function(n){t.push(n)}),t},Gg=function(){var t=[];return this.eachBefore(function(n){n.children||t.push(n)}),t},Jg=function(){var t=this,n=[];return t.each(function(e){e!==t&&n.push({source:e.parent,target:e})}),n};Ro.prototype=Ao.prototype={constructor:Ro,count:Yg,each:Bg,eachAfter:Hg,eachBefore:jg,sum:Xg,sort:$g,path:Vg,ancestors:Wg,descendants:Zg,leaves:Gg,links:Jg,copy:Co};var Qg=function(t){for(var n=(t=t.slice()).length,e=null,r=e;n;){var i=new qo(t[n-1]);r=r?r.next=i:e=i,t[void 0]=t[--n]}return{head:e,tail:r}},Kg=function(t){return Do(Qg(t),[])},ty=function(t){return $o(t),t},ny=function(t){return function(){return t}},ey=function(){function t(t){return t.x=e/2,t.y=r/2,n?t.eachBefore(Jo(n)).eachAfter(Qo(i,.5)).eachBefore(Ko(1)):t.eachBefore(Jo(Go)).eachAfter(Qo(Zo,1)).eachAfter(Qo(i,t.r/Math.min(e,r))).eachBefore(Ko(Math.min(e,r)/(2*t.r))),t}var n=null,e=1,r=1,i=Zo;return t.radius=function(e){return arguments.length?(n=Vo(e),t):n},t.size=function(n){return arguments.length?(e=+n[0],r=+n[1],t):[e,r]},t.padding=function(n){return arguments.length?(i="function"==typeof n?n:ny(+n),t):i},t},ry=function(t){t.x0=Math.round(t.x0),t.y0=Math.round(t.y0),t.x1=Math.round(t.x1),t.y1=Math.round(t.y1)},iy=function(t,n,e,r,i){for(var o,u=t.children,a=-1,c=u.length,s=t.value&&(r-n)/t.value;++a<c;)o=u[a],o.y0=e,o.y1=i,o.x0=n,o.x1=n+=o.value*s},oy=function(){function t(t){var u=t.height+1;return t.x0=t.y0=i,t.x1=e,t.y1=r/u,t.eachBefore(n(r,u)),o&&t.eachBefore(ry),t}function n(t,n){return function(e){e.children&&iy(e,e.x0,t*(e.depth+1)/n,e.x1,t*(e.depth+2)/n);var r=e.x0,o=e.y0,u=e.x1-i,a=e.y1-i;u<r&&(r=u=(r+u)/2),a<o&&(o=a=(o+a)/2),e.x0=r,e.y0=o,e.x1=u,e.y1=a}}var e=1,r=1,i=0,o=!1;return t.round=function(n){return arguments.length?(o=!!n,t):o},t.size=function(n){return arguments.length?(e=+n[0],r=+n[1],t):[e,r]},t.padding=function(n){return arguments.length?(i=+n,t):i},t},uy={depth:-1},ay={},cy=function(){function t(t){var r,i,o,u,a,c,s,f=t.length,l=new Array(f),h={};for(i=0;i<f;++i)r=t[i],a=l[i]=new Ro(r),null!=(c=n(r,i,t))&&(c+="")&&(s="$"+(a.id=c),h[s]=s in h?ay:a);for(i=0;i<f;++i)if(a=l[i],c=e(t[i],i,t),null!=c&&(c+="")){if(u=h["$"+c],!u)throw new Error("missing: "+c);if(u===ay)throw new Error("ambiguous: "+c);u.children?u.children.push(a):u.children=[a],a.parent=u}else{if(o)throw new Error("multiple roots");o=a}if(!o)throw new Error("no root");if(o.parent=uy,o.eachBefore(function(t){t.depth=t.parent.depth+1,--f}).eachBefore(Lo),o.parent=null,f>0)throw new Error("cycle");return o}var n=tu,e=nu;return t.id=function(e){return arguments.length?(n=Wo(e),t):n},t.parentId=function(n){return arguments.length?(e=Wo(n),t):e},t};cu.prototype=Object.create(Ro.prototype);var sy=function(){function t(t){var r=su(t);if(r.eachAfter(n),r.parent.m=-r.z,r.eachBefore(e),c)t.eachBefore(i);else{var s=t,f=t,l=t;t.eachBefore(function(t){t.x<s.x&&(s=t),t.x>f.x&&(f=t),t.depth>l.depth&&(l=t)});var h=s===f?1:o(s,f)/2,p=h-s.x,d=u/(f.x+h+p),v=a/(l.depth||1);t.eachBefore(function(t){t.x=(t.x+p)*d,t.y=t.depth*v})}return t}function n(t){var n=t.children,e=t.parent.children,i=t.i?e[t.i-1]:null;if(n){uu(t);var u=(n[0].z+n[n.length-1].z)/2;i?(t.z=i.z+o(t._,i._),t.m=t.z-u):t.z=u}else i&&(t.z=i.z+o(t._,i._));t.parent.A=r(t,i,t.parent.A||e[0])}function e(t){t._.x=t.z+t.parent.m,t.m+=t.parent.m}function r(t,n,e){if(n){for(var r,i=t,u=t,a=n,c=i.parent.children[0],s=i.m,f=u.m,l=a.m,h=c.m;a=iu(a),i=ru(i),a&&i;)c=ru(c),u=iu(u),u.a=t,r=a.z+l-i.z-s+o(a._,i._),r>0&&(ou(au(a,t,e),t,r),s+=r,f+=r),l+=a.m,s+=i.m,h+=c.m,f+=u.m;a&&!iu(u)&&(u.t=a,u.m+=l-f),i&&!ru(c)&&(c.t=i,c.m+=s-h,e=t)}return e}function i(t){t.x*=u,t.y=t.depth*a}var o=eu,u=1,a=1,c=null;return t.separation=function(n){return arguments.length?(o=n,t):o},t.size=function(n){return arguments.length?(c=!1,u=+n[0],a=+n[1],t):c?null:[u,a]},t.nodeSize=function(n){return arguments.length?(c=!0,u=+n[0],a=+n[1],t):c?[u,a]:null},t},fy=function(t,n,e,r,i){for(var o,u=t.children,a=-1,c=u.length,s=t.value&&(i-e)/t.value;++a<c;)o=u[a],o.x0=n,o.x1=r,o.y0=e,o.y1=e+=o.value*s},ly=(1+Math.sqrt(5))/2,hy=function t(n){function e(t,e,r,i,o){fu(n,t,e,r,i,o)}return e.ratio=function(n){return t((n=+n)>1?n:1)},e}(ly),py=function(){function t(t){return t.x0=t.y0=0,t.x1=i,t.y1=o,t.eachBefore(n),u=[0],r&&t.eachBefore(ry),t}function n(t){var n=u[t.depth],r=t.x0+n,i=t.y0+n,o=t.x1-n,h=t.y1-n;o<r&&(r=o=(r+o)/2),h<i&&(i=h=(i+h)/2),t.x0=r,t.y0=i,t.x1=o,t.y1=h,t.children&&(n=u[t.depth+1]=a(t)/2,r+=l(t)-n,i+=c(t)-n,o-=s(t)-n,h-=f(t)-n,o<r&&(r=o=(r+o)/2),h<i&&(i=h=(i+h)/2),e(t,r,i,o,h))}var e=hy,r=!1,i=1,o=1,u=[0],a=Zo,c=Zo,s=Zo,f=Zo,l=Zo;return t.round=function(n){return arguments.length?(r=!!n,t):r},t.size=function(n){return arguments.length?(i=+n[0],o=+n[1],t):[i,o]},t.tile=function(n){return arguments.length?(e=Wo(n),t):e},t.padding=function(n){return arguments.length?t.paddingInner(n).paddingOuter(n):t.paddingInner()},t.paddingInner=function(n){return arguments.length?(a="function"==typeof n?n:ny(+n),t):a},t.paddingOuter=function(n){return arguments.length?t.paddingTop(n).paddingRight(n).paddingBottom(n).paddingLeft(n):t.paddingTop()},t.paddingTop=function(n){return arguments.length?(c="function"==typeof n?n:ny(+n),t):c},t.paddingRight=function(n){return arguments.length?(s="function"==typeof n?n:ny(+n),t):s},t.paddingBottom=function(n){return arguments.length?(f="function"==typeof n?n:ny(+n),t):f},t.paddingLeft=function(n){return arguments.length?(l="function"==typeof n?n:ny(+n),t):l},t},dy=function(t,n,e,r,i){function o(t,n,e,r,i,u,a){if(t>=n-1){var s=c[t];return s.x0=r,s.y0=i,s.x1=u,s.y1=a,void 0}for(var l=f[t],h=e/2+l,p=t+1,d=n-1;p<d;){var v=p+d>>>1;f[v]<h?p=v+1:d=v}var _=f[p]-l,g=e-_;if(a-i>u-r){var y=(i*g+a*_)/e;o(t,p,_,r,i,u,y),o(p,n,g,r,y,u,a)}else{var m=(r*g+u*_)/e;o(t,p,_,r,i,m,a),o(p,n,g,m,i,u,a)}}var u,a,c=t.children,s=c.length,f=new Array(s+1);for(f[0]=a=u=0;u<s;++u)f[u+1]=a+=c[u].value;o(0,s,t.value,n,e,r,i)},vy=function(t,n,e,r,i){(1&t.depth?fy:iy)(t,n,e,r,i)},_y=function t(n){function e(t,e,r,i,o){if((u=t._squarify)&&u.ratio===n)for(var u,a,c,s,f,l=-1,h=u.length,p=t.value;++l<h;){for(a=u[l],c=a.children,s=a.value=0,f=c.length;s<f;++s)a.value+=c[s].value;a.dice?iy(a,e,r,i,r+=(o-r)*a.value/p):fy(a,e,r,e+=(i-e)*a.value/p,o),p-=a.value}else t._squarify=u=fu(n,t,e,r,i,o),u.ratio=n}return e.ratio=function(n){return t((n=+n)>1?n:1)},e}(ly),gy=function(t){
for(var n,e=-1,r=t.length,i=t[r-1],o=0;++e<r;)n=i,i=t[e],o+=n[1]*i[0]-n[0]*i[1];return o/2},yy=function(t){for(var n,e,r=-1,i=t.length,o=0,u=0,a=t[i-1],c=0;++r<i;)n=a,a=t[r],c+=e=n[0]*a[1]-a[0]*n[1],o+=(n[0]+a[0])*e,u+=(n[1]+a[1])*e;return c*=3,[o/c,u/c]},my=function(t,n,e){return(n[0]-t[0])*(e[1]-t[1])-(n[1]-t[1])*(e[0]-t[0])},xy=function(t){if((e=t.length)<3)return null;var n,e,r=new Array(e),i=new Array(e);for(n=0;n<e;++n)r[n]=[+t[n][0],+t[n][1],n];for(r.sort(lu),n=0;n<e;++n)i[n]=[r[n][0],-r[n][1]];var o=hu(r),u=hu(i),a=u[0]===o[0],c=u[u.length-1]===o[o.length-1],s=[];for(n=o.length-1;n>=0;--n)s.push(t[r[o[n]][2]]);for(n=+a;n<u.length-c;++n)s.push(t[r[u[n]][2]]);return s},by=function(t,n){for(var e,r,i=t.length,o=t[i-1],u=n[0],a=n[1],c=o[0],s=o[1],f=!1,l=0;l<i;++l)o=t[l],e=o[0],r=o[1],r>a!=s>a&&u<(c-e)*(a-r)/(s-r)+e&&(f=!f),c=e,s=r;return f},wy=function(t){for(var n,e,r=-1,i=t.length,o=t[i-1],u=o[0],a=o[1],c=0;++r<i;)n=u,e=a,o=t[r],u=o[0],a=o[1],n-=u,e-=a,c+=Math.sqrt(n*n+e*e);return c},My=[].slice,Ty={};pu.prototype=mu.prototype={constructor:pu,defer:function(t){if("function"!=typeof t||this._call)throw new Error;if(null!=this._error)return this;var n=My.call(arguments,1);return n.push(t),++this._waiting,this._tasks.push(n),du(this),this},abort:function(){return null==this._error&&gu(this,new Error("abort")),this},await:function(t){if("function"!=typeof t||this._call)throw new Error;return this._call=function(n,e){t.apply(null,[n].concat(e))},yu(this),this},awaitAll:function(t){if("function"!=typeof t||this._call)throw new Error;return this._call=t,yu(this),this}};var ky=function(t,n){return t=null==t?0:+t,n=null==n?1:+n,1===arguments.length?(n=t,t=0):n-=t,function(){return Math.random()*n+t}},Sy=function(t,n){var e,r;return t=null==t?0:+t,n=null==n?1:+n,function(){var i;if(null!=e)i=e,e=null;else do e=2*Math.random()-1,i=2*Math.random()-1,r=e*e+i*i;while(!r||r>1);return t+n*i*Math.sqrt(-2*Math.log(r)/r)}},Ny=function(){var t=Sy.apply(this,arguments);return function(){return Math.exp(t())}},Ey=function(t){return function(){for(var n=0,e=0;e<t;++e)n+=Math.random();return n}},Ay=function(t){var n=Ey(t);return function(){return n()/t}},Cy=function(t){return function(){return-Math.log(1-Math.random())/t}},zy=function(t,n){function e(t){var n,e=s.status;if(!e&&bu(s)||e>=200&&e<300||304===e){if(o)try{n=o.call(r,s)}catch(t){return void a.call("error",r,t)}else n=s;a.call("load",r,n)}else a.call("error",r,t)}var r,i,o,u,a=d("beforesend","progress","load","error"),c=Ye(),s=new XMLHttpRequest,f=null,l=null,h=0;if("undefined"==typeof XDomainRequest||"withCredentials"in s||!/^(http(s)?:)?\/\//.test(t)||(s=new XDomainRequest),"onload"in s?s.onload=s.onerror=s.ontimeout=e:s.onreadystatechange=function(t){s.readyState>3&&e(t)},s.onprogress=function(t){a.call("progress",r,t)},r={header:function(t,n){return t=(t+"").toLowerCase(),arguments.length<2?c.get(t):(null==n?c.remove(t):c.set(t,n+""),r)},mimeType:function(t){return arguments.length?(i=null==t?null:t+"",r):i},responseType:function(t){return arguments.length?(u=t,r):u},timeout:function(t){return arguments.length?(h=+t,r):h},user:function(t){return arguments.length<1?f:(f=null==t?null:t+"",r)},password:function(t){return arguments.length<1?l:(l=null==t?null:t+"",r)},response:function(t){return o=t,r},get:function(t,n){return r.send("GET",t,n)},post:function(t,n){return r.send("POST",t,n)},send:function(n,e,o){return s.open(n,t,!0,f,l),null==i||c.has("accept")||c.set("accept",i+",*/*"),s.setRequestHeader&&c.each(function(t,n){s.setRequestHeader(n,t)}),null!=i&&s.overrideMimeType&&s.overrideMimeType(i),null!=u&&(s.responseType=u),h>0&&(s.timeout=h),null==o&&"function"==typeof e&&(o=e,e=null),null!=o&&1===o.length&&(o=xu(o)),null!=o&&r.on("error",o).on("load",function(t){o(null,t)}),a.call("beforesend",r,s),s.send(null==e?null:e),r},abort:function(){return s.abort(),r},on:function(){var t=a.on.apply(a,arguments);return t===a?r:t}},null!=n){if("function"!=typeof n)throw new Error("invalid callback: "+n);return r.get(n)}return r},Py=function(t,n){return function(e,r){var i=zy(e).mimeType(t).response(n);if(null!=r){if("function"!=typeof r)throw new Error("invalid callback: "+r);return i.get(r)}return i}},Ly=Py("text/html",function(t){return document.createRange().createContextualFragment(t.responseText)}),Ry=Py("application/json",function(t){return JSON.parse(t.responseText)}),qy=Py("text/plain",function(t){return t.responseText}),Uy=Py("application/xml",function(t){var n=t.responseXML;if(!n)throw new Error("parse error");return n}),Dy=function(t,n){return function(e,r,i){arguments.length<3&&(i=r,r=null);var o=zy(e).mimeType(t);return o.row=function(t){return arguments.length?o.response(wu(n,r=t)):r},o.row(r),i?o.get(i):o}},Oy=Dy("text/csv",ad),Fy=Dy("text/tab-separated-values",hd),Iy=Array.prototype,Yy=Iy.map,By=Iy.slice,jy={name:"implicit"},Hy=function(t){return function(){return t}},Xy=function(t){return+t},$y=[0,1],Vy=function(n,e,i){var o,u=n[0],a=n[n.length-1],c=r(u,a,null==e?10:e);switch(i=lr(null==i?",f":i),i.type){case"s":var s=Math.max(Math.abs(u),Math.abs(a));return null!=i.precision||isNaN(o=nv(c,s))||(i.precision=o),t.formatPrefix(i,s);case"":case"e":case"g":case"p":case"r":null!=i.precision||isNaN(o=ev(c,Math.max(Math.abs(u),Math.abs(a))))||(i.precision=o-("e"===i.type));break;case"f":case"%":null!=i.precision||isNaN(o=tv(c))||(i.precision=o-2*("%"===i.type))}return t.format(i)},Wy=function(t,n){t=t.slice();var e,r=0,i=t.length-1,o=t[r],u=t[i];return u<o&&(e=r,r=i,i=e,e=o,o=u,u=e),t[r]=n.floor(o),t[i]=n.ceil(u),t},Zy=new Date,Gy=new Date,Jy=Gu(function(){},function(t,n){t.setTime(+t+n)},function(t,n){return n-t});Jy.every=function(t){return t=Math.floor(t),isFinite(t)&&t>0?t>1?Gu(function(n){n.setTime(Math.floor(n/t)*t)},function(n,e){n.setTime(+n+e*t)},function(n,e){return(e-n)/t}):Jy:null};var Qy=Jy.range,Ky=Gu(function(t){t.setTime(1e3*Math.floor(t/1e3))},function(t,n){t.setTime(+t+1e3*n)},function(t,n){return(n-t)/1e3},function(t){return t.getUTCSeconds()}),tm=Ky.range,nm=Gu(function(t){t.setTime(6e4*Math.floor(t/6e4))},function(t,n){t.setTime(+t+6e4*n)},function(t,n){return(n-t)/6e4},function(t){return t.getMinutes()}),em=nm.range,rm=Gu(function(t){var n=6e4*t.getTimezoneOffset()%36e5;n<0&&(n+=36e5),t.setTime(36e5*Math.floor((+t-n)/36e5)+n)},function(t,n){t.setTime(+t+36e5*n)},function(t,n){return(n-t)/36e5},function(t){return t.getHours()}),im=rm.range,om=Gu(function(t){t.setHours(0,0,0,0)},function(t,n){t.setDate(t.getDate()+n)},function(t,n){return(n-t-6e4*(n.getTimezoneOffset()-t.getTimezoneOffset()))/864e5},function(t){return t.getDate()-1}),um=om.range,am=Ju(0),cm=Ju(1),sm=Ju(2),fm=Ju(3),lm=Ju(4),hm=Ju(5),pm=Ju(6),dm=am.range,vm=cm.range,_m=sm.range,gm=fm.range,ym=lm.range,mm=hm.range,xm=pm.range,bm=Gu(function(t){t.setDate(1),t.setHours(0,0,0,0)},function(t,n){t.setMonth(t.getMonth()+n)},function(t,n){return n.getMonth()-t.getMonth()+12*(n.getFullYear()-t.getFullYear())},function(t){return t.getMonth()}),wm=bm.range,Mm=Gu(function(t){t.setMonth(0,1),t.setHours(0,0,0,0)},function(t,n){t.setFullYear(t.getFullYear()+n)},function(t,n){return n.getFullYear()-t.getFullYear()},function(t){return t.getFullYear()});Mm.every=function(t){return isFinite(t=Math.floor(t))&&t>0?Gu(function(n){n.setFullYear(Math.floor(n.getFullYear()/t)*t),n.setMonth(0,1),n.setHours(0,0,0,0)},function(n,e){n.setFullYear(n.getFullYear()+e*t)}):null};var Tm=Mm.range,km=Gu(function(t){t.setUTCSeconds(0,0)},function(t,n){t.setTime(+t+6e4*n)},function(t,n){return(n-t)/6e4},function(t){return t.getUTCMinutes()}),Sm=km.range,Nm=Gu(function(t){t.setUTCMinutes(0,0,0)},function(t,n){t.setTime(+t+36e5*n)},function(t,n){return(n-t)/36e5},function(t){return t.getUTCHours()}),Em=Nm.range,Am=Gu(function(t){t.setUTCHours(0,0,0,0)},function(t,n){t.setUTCDate(t.getUTCDate()+n)},function(t,n){return(n-t)/864e5},function(t){return t.getUTCDate()-1}),Cm=Am.range,zm=Qu(0),Pm=Qu(1),Lm=Qu(2),Rm=Qu(3),qm=Qu(4),Um=Qu(5),Dm=Qu(6),Om=zm.range,Fm=Pm.range,Im=Lm.range,Ym=Rm.range,Bm=qm.range,jm=Um.range,Hm=Dm.range,Xm=Gu(function(t){t.setUTCDate(1),t.setUTCHours(0,0,0,0)},function(t,n){t.setUTCMonth(t.getUTCMonth()+n)},function(t,n){return n.getUTCMonth()-t.getUTCMonth()+12*(n.getUTCFullYear()-t.getUTCFullYear())},function(t){return t.getUTCMonth()}),$m=Xm.range,Vm=Gu(function(t){t.setUTCMonth(0,1),t.setUTCHours(0,0,0,0)},function(t,n){t.setUTCFullYear(t.getUTCFullYear()+n)},function(t,n){return n.getUTCFullYear()-t.getUTCFullYear()},function(t){return t.getUTCFullYear()});Vm.every=function(t){return isFinite(t=Math.floor(t))&&t>0?Gu(function(n){n.setUTCFullYear(Math.floor(n.getUTCFullYear()/t)*t),n.setUTCMonth(0,1),n.setUTCHours(0,0,0,0)},function(n,e){n.setUTCFullYear(n.getUTCFullYear()+e*t)}):null};var Wm,Zm=Vm.range,Gm={"-":"",_:" ",0:"0"},Jm=/^\s*\d+/,Qm=/^%/;Ga({dateTime:"%x, %X",date:"%-m/%-d/%Y",time:"%-I:%M:%S %p",periods:["AM","PM"],days:["Sunday","Monday","Tuesday","Wednesday","Thursday","Friday","Saturday"],shortDays:["Sun","Mon","Tue","Wed","Thu","Fri","Sat"],months:["January","February","March","April","May","June","July","August","September","October","November","December"],shortMonths:["Jan","Feb","Mar","Apr","May","Jun","Jul","Aug","Sep","Oct","Nov","Dec"]});var Km=Date.prototype.toISOString?Ja:t.utcFormat("%Y-%m-%dT%H:%M:%S.%LZ"),tx=+new Date("2000-01-01T00:00:00.000Z")?Qa:t.utcParse("%Y-%m-%dT%H:%M:%S.%LZ"),nx=function(){return nc(Mm,bm,am,om,rm,nm,Ky,Jy,t.timeFormat).domain([new Date(2e3,0,1),new Date(2e3,0,2)])},ex=function(){return nc(Vm,Xm,zm,Am,Nm,km,Ky,Jy,t.utcFormat).domain([Date.UTC(2e3,0,1),Date.UTC(2e3,0,2)])},rx=function(t){return t.match(/.{6}/g).map(function(t){return"#"+t})},ix=rx("1f77b4ff7f0e2ca02cd627289467bd8c564be377c27f7f7fbcbd2217becf"),ox=rx("393b795254a36b6ecf9c9ede6379398ca252b5cf6bcedb9c8c6d31bd9e39e7ba52e7cb94843c39ad494ad6616be7969c7b4173a55194ce6dbdde9ed6"),ux=rx("3182bd6baed69ecae1c6dbefe6550dfd8d3cfdae6bfdd0a231a35474c476a1d99bc7e9c0756bb19e9ac8bcbddcdadaeb636363969696bdbdbdd9d9d9"),ax=rx("1f77b4aec7e8ff7f0effbb782ca02c98df8ad62728ff98969467bdc5b0d58c564bc49c94e377c2f7b6d27f7f7fc7c7c7bcbd22dbdb8d17becf9edae5"),cx=Th($t(300,.5,0),$t(-240,.5,1)),sx=Th($t(-100,.75,.35),$t(80,1.5,.8)),fx=Th($t(260,.75,.35),$t(80,1.5,.8)),lx=$t(),hx=function(t){(t<0||t>1)&&(t-=Math.floor(t));var n=Math.abs(t-.5);return lx.h=360*t-100,lx.s=1.5-1.5*n,lx.l=.8-.9*n,lx+""},px=ec(rx("44015444025645045745055946075a46085c460a5d460b5e470d60470e6147106347116447136548146748166848176948186a481a6c481b6d481c6e481d6f481f70482071482173482374482475482576482677482878482979472a7a472c7a472d7b472e7c472f7d46307e46327e46337f463480453581453781453882443983443a83443b84433d84433e85423f854240864241864142874144874045884046883f47883f48893e49893e4a893e4c8a3d4d8a3d4e8a3c4f8a3c508b3b518b3b528b3a538b3a548c39558c39568c38588c38598c375a8c375b8d365c8d365d8d355e8d355f8d34608d34618d33628d33638d32648e32658e31668e31678e31688e30698e306a8e2f6b8e2f6c8e2e6d8e2e6e8e2e6f8e2d708e2d718e2c718e2c728e2c738e2b748e2b758e2a768e2a778e2a788e29798e297a8e297b8e287c8e287d8e277e8e277f8e27808e26818e26828e26828e25838e25848e25858e24868e24878e23888e23898e238a8d228b8d228c8d228d8d218e8d218f8d21908d21918c20928c20928c20938c1f948c1f958b1f968b1f978b1f988b1f998a1f9a8a1e9b8a1e9c891e9d891f9e891f9f881fa0881fa1881fa1871fa28720a38620a48621a58521a68522a78522a88423a98324aa8325ab8225ac8226ad8127ad8128ae8029af7f2ab07f2cb17e2db27d2eb37c2fb47c31b57b32b67a34b67935b77937b87838b9773aba763bbb753dbc743fbc7340bd7242be7144bf7046c06f48c16e4ac16d4cc26c4ec36b50c46a52c56954c56856c66758c7655ac8645cc8635ec96260ca6063cb5f65cb5e67cc5c69cd5b6ccd5a6ece5870cf5773d05675d05477d1537ad1517cd2507fd34e81d34d84d44b86d54989d5488bd6468ed64590d74393d74195d84098d83e9bd93c9dd93ba0da39a2da37a5db36a8db34aadc32addc30b0dd2fb2dd2db5de2bb8de29bade28bddf26c0df25c2df23c5e021c8e020cae11fcde11dd0e11cd2e21bd5e21ad8e219dae319dde318dfe318e2e418e5e419e7e419eae51aece51befe51cf1e51df4e61ef6e620f8e621fbe723fde725")),dx=ec(rx("00000401000501010601010802010902020b02020d03030f03031204041405041606051806051a07061c08071e0907200a08220b09240c09260d0a290e0b2b100b2d110c2f120d31130d34140e36150e38160f3b180f3d19103f1a10421c10441d11471e114920114b21114e22115024125325125527125829115a2a115c2c115f2d11612f116331116533106734106936106b38106c390f6e3b0f703d0f713f0f72400f74420f75440f764510774710784910784a10794c117a4e117b4f127b51127c52137c54137d56147d57157e59157e5a167e5c167f5d177f5f187f601880621980641a80651a80671b80681c816a1c816b1d816d1d816e1e81701f81721f817320817521817621817822817922827b23827c23827e24828025828125818326818426818627818827818928818b29818c29818e2a81902a81912b81932b80942c80962c80982d80992d809b2e7f9c2e7f9e2f7fa02f7fa1307ea3307ea5317ea6317da8327daa337dab337cad347cae347bb0357bb2357bb3367ab5367ab73779b83779ba3878bc3978bd3977bf3a77c03a76c23b75c43c75c53c74c73d73c83e73ca3e72cc3f71cd4071cf4070d0416fd2426fd3436ed5446dd6456cd8456cd9466bdb476adc4869de4968df4a68e04c67e24d66e34e65e44f64e55064e75263e85362e95462ea5661eb5760ec5860ed5a5fee5b5eef5d5ef05f5ef1605df2625df2645cf3655cf4675cf4695cf56b5cf66c5cf66e5cf7705cf7725cf8745cf8765cf9785df9795df97b5dfa7d5efa7f5efa815ffb835ffb8560fb8761fc8961fc8a62fc8c63fc8e64fc9065fd9266fd9467fd9668fd9869fd9a6afd9b6bfe9d6cfe9f6dfea16efea36ffea571fea772fea973feaa74feac76feae77feb078feb27afeb47bfeb67cfeb77efeb97ffebb81febd82febf84fec185fec287fec488fec68afec88cfeca8dfecc8ffecd90fecf92fed194fed395fed597fed799fed89afdda9cfddc9efddea0fde0a1fde2a3fde3a5fde5a7fde7a9fde9aafdebacfcecaefceeb0fcf0b2fcf2b4fcf4b6fcf6b8fcf7b9fcf9bbfcfbbdfcfdbf")),vx=ec(rx("00000401000501010601010802010a02020c02020e03021004031204031405041706041907051b08051d09061f0a07220b07240c08260d08290e092b10092d110a30120a32140b34150b37160b39180c3c190c3e1b0c411c0c431e0c451f0c48210c4a230c4c240c4f260c51280b53290b552b0b572d0b592f0a5b310a5c320a5e340a5f3609613809623909633b09643d09653e0966400a67420a68440a68450a69470b6a490b6a4a0c6b4c0c6b4d0d6c4f0d6c510e6c520e6d540f6d550f6d57106e59106e5a116e5c126e5d126e5f136e61136e62146e64156e65156e67166e69166e6a176e6c186e6d186e6f196e71196e721a6e741a6e751b6e771c6d781c6d7a1d6d7c1d6d7d1e6d7f1e6c801f6c82206c84206b85216b87216b88226a8a226a8c23698d23698f24699025689225689326679526679727669827669a28659b29649d29649f2a63a02a63a22b62a32c61a52c60a62d60a82e5fa92e5eab2f5ead305dae305cb0315bb1325ab3325ab43359b63458b73557b93556ba3655bc3754bd3853bf3952c03a51c13a50c33b4fc43c4ec63d4dc73e4cc83f4bca404acb4149cc4248ce4347cf4446d04545d24644d34743d44842d54a41d74b3fd84c3ed94d3dda4e3cdb503bdd513ade5238df5337e05536e15635e25734e35933e45a31e55c30e65d2fe75e2ee8602de9612bea632aeb6429eb6628ec6726ed6925ee6a24ef6c23ef6e21f06f20f1711ff1731df2741cf3761bf37819f47918f57b17f57d15f67e14f68013f78212f78410f8850ff8870ef8890cf98b0bf98c0af98e09fa9008fa9207fa9407fb9606fb9706fb9906fb9b06fb9d07fc9f07fca108fca309fca50afca60cfca80dfcaa0ffcac11fcae12fcb014fcb216fcb418fbb61afbb81dfbba1ffbbc21fbbe23fac026fac228fac42afac62df9c72ff9c932f9cb35f8cd37f8cf3af7d13df7d340f6d543f6d746f5d949f5db4cf4dd4ff4df53f4e156f3e35af3e55df2e661f2e865f2ea69f1ec6df1ed71f1ef75f1f179f2f27df2f482f3f586f3f68af4f88ef5f992f6fa96f8fb9af9fc9dfafda1fcffa4")),_x=ec(rx("0d088710078813078916078a19068c1b068d1d068e20068f2206902406912605912805922a05932c05942e05952f059631059733059735049837049938049a3a049a3c049b3e049c3f049c41049d43039e44039e46039f48039f4903a04b03a14c02a14e02a25002a25102a35302a35502a45601a45801a45901a55b01a55c01a65e01a66001a66100a76300a76400a76600a76700a86900a86a00a86c00a86e00a86f00a87100a87201a87401a87501a87701a87801a87a02a87b02a87d03a87e03a88004a88104a78305a78405a78606a68707a68808a68a09a58b0aa58d0ba58e0ca48f0da4910ea3920fa39410a29511a19613a19814a099159f9a169f9c179e9d189d9e199da01a9ca11b9ba21d9aa31e9aa51f99a62098a72197a82296aa2395ab2494ac2694ad2793ae2892b02991b12a90b22b8fb32c8eb42e8db52f8cb6308bb7318ab83289ba3388bb3488bc3587bd3786be3885bf3984c03a83c13b82c23c81c33d80c43e7fc5407ec6417dc7427cc8437bc9447aca457acb4679cc4778cc4977cd4a76ce4b75cf4c74d04d73d14e72d24f71d35171d45270d5536fd5546ed6556dd7566cd8576bd9586ada5a6ada5b69db5c68dc5d67dd5e66de5f65de6164df6263e06363e16462e26561e26660e3685fe4695ee56a5de56b5de66c5ce76e5be76f5ae87059e97158e97257ea7457eb7556eb7655ec7754ed7953ed7a52ee7b51ef7c51ef7e50f07f4ff0804ef1814df1834cf2844bf3854bf3874af48849f48948f58b47f58c46f68d45f68f44f79044f79143f79342f89441f89540f9973ff9983ef99a3efa9b3dfa9c3cfa9e3bfb9f3afba139fba238fca338fca537fca636fca835fca934fdab33fdac33fdae32fdaf31fdb130fdb22ffdb42ffdb52efeb72dfeb82cfeba2cfebb2bfebd2afebe2afec029fdc229fdc328fdc527fdc627fdc827fdca26fdcb26fccd25fcce25fcd025fcd225fbd324fbd524fbd724fad824fada24f9dc24f9dd25f8df25f8e125f7e225f7e425f6e626f6e826f5e926f5eb27f4ed27f3ee27f3f027f2f227f1f426f1f525f0f724f0f921")),gx=function(t){return function(){return t}},yx=Math.abs,mx=Math.atan2,xx=Math.cos,bx=Math.max,wx=Math.min,Mx=Math.sin,Tx=Math.sqrt,kx=Math.PI,Sx=kx/2,Nx=2*kx,Ex=function(){function t(){var t,s,f=+n.apply(this,arguments),l=+e.apply(this,arguments),h=o.apply(this,arguments)-Sx,p=u.apply(this,arguments)-Sx,d=yx(p-h),v=p>h;if(c||(c=t=Re()),l<f&&(s=l,l=f,f=s),l>1e-12)if(d>Nx-1e-12)c.moveTo(l*xx(h),l*Mx(h)),c.arc(0,0,l,h,p,!v),f>1e-12&&(c.moveTo(f*xx(p),f*Mx(p)),c.arc(0,0,f,p,h,v));else{var _,g,y=h,m=p,x=h,b=p,w=d,M=d,T=a.apply(this,arguments)/2,k=T>1e-12&&(i?+i.apply(this,arguments):Tx(f*f+l*l)),S=wx(yx(l-f)/2,+r.apply(this,arguments)),N=S,E=S;if(k>1e-12){var A=oc(k/f*Mx(T)),C=oc(k/l*Mx(T));(w-=2*A)>1e-12?(A*=v?1:-1,x+=A,b-=A):(w=0,x=b=(h+p)/2),(M-=2*C)>1e-12?(C*=v?1:-1,y+=C,m-=C):(M=0,y=m=(h+p)/2)}var z=l*xx(y),P=l*Mx(y),L=f*xx(b),R=f*Mx(b);if(S>1e-12){var q=l*xx(m),U=l*Mx(m),D=f*xx(x),O=f*Mx(x);if(d<kx){var F=w>1e-12?lc(z,P,D,O,q,U,L,R):[L,R],I=z-F[0],Y=P-F[1],B=q-F[0],j=U-F[1],H=1/Mx(ic((I*B+Y*j)/(Tx(I*I+Y*Y)*Tx(B*B+j*j)))/2),X=Tx(F[0]*F[0]+F[1]*F[1]);N=wx(S,(f-X)/(H-1)),E=wx(S,(l-X)/(H+1))}}M>1e-12?E>1e-12?(_=hc(D,O,z,P,l,E,v),g=hc(q,U,L,R,l,E,v),c.moveTo(_.cx+_.x01,_.cy+_.y01),E<S?c.arc(_.cx,_.cy,E,mx(_.y01,_.x01),mx(g.y01,g.x01),!v):(c.arc(_.cx,_.cy,E,mx(_.y01,_.x01),mx(_.y11,_.x11),!v),c.arc(0,0,l,mx(_.cy+_.y11,_.cx+_.x11),mx(g.cy+g.y11,g.cx+g.x11),!v),c.arc(g.cx,g.cy,E,mx(g.y11,g.x11),mx(g.y01,g.x01),!v))):(c.moveTo(z,P),c.arc(0,0,l,y,m,!v)):c.moveTo(z,P),f>1e-12&&w>1e-12?N>1e-12?(_=hc(L,R,q,U,f,-N,v),g=hc(z,P,D,O,f,-N,v),c.lineTo(_.cx+_.x01,_.cy+_.y01),N<S?c.arc(_.cx,_.cy,N,mx(_.y01,_.x01),mx(g.y01,g.x01),!v):(c.arc(_.cx,_.cy,N,mx(_.y01,_.x01),mx(_.y11,_.x11),!v),c.arc(0,0,f,mx(_.cy+_.y11,_.cx+_.x11),mx(g.cy+g.y11,g.cx+g.x11),v),c.arc(g.cx,g.cy,N,mx(g.y11,g.x11),mx(g.y01,g.x01),!v))):c.arc(0,0,f,b,x,v):c.lineTo(L,R)}else c.moveTo(0,0);if(c.closePath(),t)return c=null,t+""||null}var n=uc,e=ac,r=gx(0),i=null,o=cc,u=sc,a=fc,c=null;return t.centroid=function(){var t=(+n.apply(this,arguments)+ +e.apply(this,arguments))/2,r=(+o.apply(this,arguments)+ +u.apply(this,arguments))/2-kx/2;return[xx(r)*t,Mx(r)*t]},t.innerRadius=function(e){return arguments.length?(n="function"==typeof e?e:gx(+e),t):n},t.outerRadius=function(n){return arguments.length?(e="function"==typeof n?n:gx(+n),t):e},t.cornerRadius=function(n){return arguments.length?(r="function"==typeof n?n:gx(+n),t):r},t.padRadius=function(n){return arguments.length?(i=null==n?null:"function"==typeof n?n:gx(+n),t):i},t.startAngle=function(n){return arguments.length?(o="function"==typeof n?n:gx(+n),t):o},t.endAngle=function(n){return arguments.length?(u="function"==typeof n?n:gx(+n),t):u},t.padAngle=function(n){return arguments.length?(a="function"==typeof n?n:gx(+n),t):a},t.context=function(n){return arguments.length?(c=null==n?null:n,t):c},t};pc.prototype={areaStart:function(){this._line=0},areaEnd:function(){this._line=NaN},lineStart:function(){this._point=0},lineEnd:function(){(this._line||0!==this._line&&1===this._point)&&this._context.closePath(),this._line=1-this._line},point:function(t,n){switch(t=+t,n=+n,this._point){case 0:this._point=1,this._line?this._context.lineTo(t,n):this._context.moveTo(t,n);break;case 1:this._point=2;default:this._context.lineTo(t,n)}}};var Ax=function(t){return new pc(t)},Cx=function(){function t(t){var a,c,s,f=t.length,l=!1;for(null==i&&(u=o(s=Re())),a=0;a<=f;++a)!(a<f&&r(c=t[a],a,t))===l&&((l=!l)?u.lineStart():u.lineEnd()),l&&u.point(+n(c,a,t),+e(c,a,t));if(s)return u=null,s+""||null}var n=dc,e=vc,r=gx(!0),i=null,o=Ax,u=null;return t.x=function(e){return arguments.length?(n="function"==typeof e?e:gx(+e),t):n},t.y=function(n){return arguments.length?(e="function"==typeof n?n:gx(+n),t):e},t.defined=function(n){return arguments.length?(r="function"==typeof n?n:gx(!!n),t):r},t.curve=function(n){return arguments.length?(o=n,null!=i&&(u=o(i)),t):o},t.context=function(n){return arguments.length?(null==n?i=u=null:u=o(i=n),t):i},t},zx=function(){function t(t){var n,f,l,h,p,d=t.length,v=!1,_=new Array(d),g=new Array(d);for(null==a&&(s=c(p=Re())),n=0;n<=d;++n){if(!(n<d&&u(h=t[n],n,t))===v)if(v=!v)f=n,s.areaStart(),s.lineStart();else{for(s.lineEnd(),s.lineStart(),l=n-1;l>=f;--l)s.point(_[l],g[l]);s.lineEnd(),s.areaEnd()}v&&(_[n]=+e(h,n,t),g[n]=+i(h,n,t),s.point(r?+r(h,n,t):_[n],o?+o(h,n,t):g[n]))}if(p)return s=null,p+""||null}function n(){return Cx().defined(u).curve(c).context(a)}var e=dc,r=null,i=gx(0),o=vc,u=gx(!0),a=null,c=Ax,s=null;return t.x=function(n){return arguments.length?(e="function"==typeof n?n:gx(+n),r=null,t):e},t.x0=function(n){return arguments.length?(e="function"==typeof n?n:gx(+n),t):e},t.x1=function(n){return arguments.length?(r=null==n?null:"function"==typeof n?n:gx(+n),t):r},t.y=function(n){return arguments.length?(i="function"==typeof n?n:gx(+n),o=null,t):i},t.y0=function(n){return arguments.length?(i="function"==typeof n?n:gx(+n),t):i},t.y1=function(n){return arguments.length?(o=null==n?null:"function"==typeof n?n:gx(+n),t):o},t.lineX0=t.lineY0=function(){return n().x(e).y(i)},t.lineY1=function(){return n().x(e).y(o)},t.lineX1=function(){return n().x(r).y(i)},t.defined=function(n){return arguments.length?(u="function"==typeof n?n:gx(!!n),t):u},t.curve=function(n){return arguments.length?(c=n,null!=a&&(s=c(a)),t):c},t.context=function(n){return arguments.length?(null==n?a=s=null:s=c(a=n),t):a},t},Px=function(t,n){return n<t?-1:n>t?1:n>=t?0:NaN},Lx=function(t){return t},Rx=function(){function t(t){var a,c,s,f,l,h=t.length,p=0,d=new Array(h),v=new Array(h),_=+i.apply(this,arguments),g=Math.min(Nx,Math.max(-Nx,o.apply(this,arguments)-_)),y=Math.min(Math.abs(g)/h,u.apply(this,arguments)),m=y*(g<0?-1:1);for(a=0;a<h;++a)(l=v[d[a]=a]=+n(t[a],a,t))>0&&(p+=l);for(null!=e?d.sort(function(t,n){return e(v[t],v[n])}):null!=r&&d.sort(function(n,e){return r(t[n],t[e])}),a=0,s=p?(g-h*m)/p:0;a<h;++a,_=f)c=d[a],l=v[c],f=_+(l>0?l*s:0)+m,v[c]={data:t[c],index:a,value:l,startAngle:_,endAngle:f,padAngle:y};return v}var n=Lx,e=Px,r=null,i=gx(0),o=gx(Nx),u=gx(0);return t.value=function(e){return arguments.length?(n="function"==typeof e?e:gx(+e),t):n},t.sortValues=function(n){return arguments.length?(e=n,r=null,t):e},t.sort=function(n){return arguments.length?(r=n,e=null,t):r},t.startAngle=function(n){return arguments.length?(i="function"==typeof n?n:gx(+n),t):i},t.endAngle=function(n){return arguments.length?(o="function"==typeof n?n:gx(+n),t):o},t.padAngle=function(n){return arguments.length?(u="function"==typeof n?n:gx(+n),t):u},t},qx=gc(Ax);_c.prototype={areaStart:function(){this._curve.areaStart()},areaEnd:function(){this._curve.areaEnd()},lineStart:function(){this._curve.lineStart()},lineEnd:function(){this._curve.lineEnd()},point:function(t,n){this._curve.point(n*Math.sin(t),n*-Math.cos(t))}};var Ux=function(){return yc(Cx().curve(qx))},Dx=function(){var t=zx().curve(qx),n=t.curve,e=t.lineX0,r=t.lineX1,i=t.lineY0,o=t.lineY1;return t.angle=t.x,delete t.x,t.startAngle=t.x0,delete t.x0,t.endAngle=t.x1,delete t.x1,t.radius=t.y,delete t.y,t.innerRadius=t.y0,delete t.y0,t.outerRadius=t.y1,delete t.y1,t.lineStartAngle=function(){return yc(e())},delete t.lineX0,t.lineEndAngle=function(){return yc(r())},delete t.lineX1,t.lineInnerRadius=function(){return yc(i())},delete t.lineY0,t.lineOuterRadius=function(){return yc(o())},delete t.lineY1,t.curve=function(t){return arguments.length?n(gc(t)):n()._curve},t},Ox={draw:function(t,n){var e=Math.sqrt(n/kx);t.moveTo(e,0),t.arc(0,0,e,0,Nx)}},Fx={draw:function(t,n){var e=Math.sqrt(n/5)/2;t.moveTo(-3*e,-e),t.lineTo(-e,-e),t.lineTo(-e,-3*e),t.lineTo(e,-3*e),t.lineTo(e,-e),t.lineTo(3*e,-e),t.lineTo(3*e,e),t.lineTo(e,e),t.lineTo(e,3*e),t.lineTo(-e,3*e),t.lineTo(-e,e),t.lineTo(-3*e,e),t.closePath()}},Ix=Math.sqrt(1/3),Yx=2*Ix,Bx={draw:function(t,n){var e=Math.sqrt(n/Yx),r=e*Ix;t.moveTo(0,-e),t.lineTo(r,0),t.lineTo(0,e),t.lineTo(-r,0),t.closePath()}},jx=Math.sin(kx/10)/Math.sin(7*kx/10),Hx=Math.sin(Nx/10)*jx,Xx=-Math.cos(Nx/10)*jx,$x={draw:function(t,n){var e=Math.sqrt(.8908130915292852*n),r=Hx*e,i=Xx*e;t.moveTo(0,-e),t.lineTo(r,i);for(var o=1;o<5;++o){var u=Nx*o/5,a=Math.cos(u),c=Math.sin(u);t.lineTo(c*e,-a*e),t.lineTo(a*r-c*i,c*r+a*i)}t.closePath()}},Vx={draw:function(t,n){var e=Math.sqrt(n),r=-e/2;t.rect(r,r,e,e)}},Wx=Math.sqrt(3),Zx={draw:function(t,n){var e=-Math.sqrt(n/(3*Wx));t.moveTo(0,2*e),t.lineTo(-Wx*e,-e),t.lineTo(Wx*e,-e),t.closePath()}},Gx=-.5,Jx=Math.sqrt(3)/2,Qx=1/Math.sqrt(12),Kx=3*(Qx/2+1),tb={draw:function(t,n){var e=Math.sqrt(n/Kx),r=e/2,i=e*Qx,o=r,u=e*Qx+e,a=-o,c=u;t.moveTo(r,i),t.lineTo(o,u),t.lineTo(a,c),t.lineTo(Gx*r-Jx*i,Jx*r+Gx*i),t.lineTo(Gx*o-Jx*u,Jx*o+Gx*u),t.lineTo(Gx*a-Jx*c,Jx*a+Gx*c),t.lineTo(Gx*r+Jx*i,Gx*i-Jx*r),t.lineTo(Gx*o+Jx*u,Gx*u-Jx*o),t.lineTo(Gx*a+Jx*c,Gx*c-Jx*a),t.closePath()}},nb=[Ox,Fx,Bx,Vx,$x,Zx,tb],eb=function(){function t(){var t;if(r||(r=t=Re()),n.apply(this,arguments).draw(r,+e.apply(this,arguments)),t)return r=null,t+""||null}var n=gx(Ox),e=gx(64),r=null;return t.type=function(e){return arguments.length?(n="function"==typeof e?e:gx(e),t):n},t.size=function(n){return arguments.length?(e="function"==typeof n?n:gx(+n),t):e},t.context=function(n){return arguments.length?(r=null==n?null:n,t):r},t},rb=function(){};xc.prototype={areaStart:function(){this._line=0},areaEnd:function(){this._line=NaN},lineStart:function(){this._x0=this._x1=this._y0=this._y1=NaN,this._point=0},lineEnd:function(){switch(this._point){case 3:mc(this,this._x1,this._y1);case 2:this._context.lineTo(this._x1,this._y1)}(this._line||0!==this._line&&1===this._point)&&this._context.closePath(),this._line=1-this._line},point:function(t,n){switch(t=+t,n=+n,this._point){case 0:this._point=1,this._line?this._context.lineTo(t,n):this._context.moveTo(t,n);break;case 1:this._point=2;break;case 2:this._point=3,this._context.lineTo((5*this._x0+this._x1)/6,(5*this._y0+this._y1)/6);default:mc(this,t,n)}this._x0=this._x1,this._x1=t,this._y0=this._y1,this._y1=n}};var ib=function(t){return new xc(t)};bc.prototype={areaStart:rb,areaEnd:rb,lineStart:function(){this._x0=this._x1=this._x2=this._x3=this._x4=this._y0=this._y1=this._y2=this._y3=this._y4=NaN,this._point=0},lineEnd:function(){switch(this._point){case 1:this._context.moveTo(this._x2,this._y2),this._context.closePath();break;case 2:this._context.moveTo((this._x2+2*this._x3)/3,(this._y2+2*this._y3)/3),this._context.lineTo((this._x3+2*this._x2)/3,(this._y3+2*this._y2)/3),this._context.closePath();break;case 3:this.point(this._x2,this._y2),this.point(this._x3,this._y3),this.point(this._x4,this._y4)}},point:function(t,n){switch(t=+t,n=+n,this._point){case 0:this._point=1,this._x2=t,this._y2=n;break;case 1:this._point=2,this._x3=t,this._y3=n;break;case 2:this._point=3,this._x4=t,this._y4=n,this._context.moveTo((this._x0+4*this._x1+t)/6,(this._y0+4*this._y1+n)/6);break;default:mc(this,t,n)}this._x0=this._x1,this._x1=t,this._y0=this._y1,this._y1=n}};var ob=function(t){return new bc(t)};wc.prototype={areaStart:function(){this._line=0},areaEnd:function(){this._line=NaN},lineStart:function(){this._x0=this._x1=this._y0=this._y1=NaN,this._point=0},lineEnd:function(){(this._line||0!==this._line&&3===this._point)&&this._context.closePath(),this._line=1-this._line},point:function(t,n){switch(t=+t,n=+n,this._point){case 0:this._point=1;break;case 1:this._point=2;break;case 2:this._point=3;var e=(this._x0+4*this._x1+t)/6,r=(this._y0+4*this._y1+n)/6;this._line?this._context.lineTo(e,r):this._context.moveTo(e,r);break;case 3:this._point=4;default:mc(this,t,n)}this._x0=this._x1,this._x1=t,this._y0=this._y1,this._y1=n}};var ub=function(t){return new wc(t)};Mc.prototype={lineStart:function(){this._x=[],this._y=[],this._basis.lineStart()},lineEnd:function(){var t=this._x,n=this._y,e=t.length-1;if(e>0)for(var r,i=t[0],o=n[0],u=t[e]-i,a=n[e]-o,c=-1;++c<=e;)r=c/e,this._basis.point(this._beta*t[c]+(1-this._beta)*(i+r*u),this._beta*n[c]+(1-this._beta)*(o+r*a));this._x=this._y=null,this._basis.lineEnd()},point:function(t,n){this._x.push(+t),this._y.push(+n)}};var ab=function t(n){function e(t){return new Mc(t,.85)}return e.beta=function(n){return t(+n)},e}(.85);kc.prototype={areaStart:function(){this._line=0},areaEnd:function(){this._line=NaN},lineStart:function(){this._x0=this._x1=this._x2=this._y0=this._y1=this._y2=NaN,this._point=0},lineEnd:function(){switch(this._point){case 2:this._context.lineTo(this._x2,this._y2);break;case 3:Tc(this,this._x1,this._y1)}(this._line||0!==this._line&&1===this._point)&&this._context.closePath(),this._line=1-this._line},point:function(t,n){switch(t=+t,n=+n,this._point){case 0:this._point=1,this._line?this._context.lineTo(t,n):this._context.moveTo(t,n);break;case 1:this._point=2,this._x1=t,this._y1=n;break;case 2:this._point=3;default:Tc(this,t,n)}this._x0=this._x1,this._x1=this._x2,this._x2=t,this._y0=this._y1,this._y1=this._y2,this._y2=n}};var cb=function t(n){function e(t){return new kc(t,0)}return e.tension=function(n){return t(+n)},e}(0);Sc.prototype={areaStart:rb,areaEnd:rb,lineStart:function(){this._x0=this._x1=this._x2=this._x3=this._x4=this._x5=this._y0=this._y1=this._y2=this._y3=this._y4=this._y5=NaN,this._point=0},lineEnd:function(){switch(this._point){case 1:this._context.moveTo(this._x3,this._y3),this._context.closePath();break;case 2:this._context.lineTo(this._x3,this._y3),this._context.closePath();break;case 3:this.point(this._x3,this._y3),this.point(this._x4,this._y4),this.point(this._x5,this._y5)}},point:function(t,n){switch(t=+t,n=+n,this._point){case 0:this._point=1,this._x3=t,this._y3=n;break;case 1:this._point=2,this._context.moveTo(this._x4=t,this._y4=n);break;case 2:this._point=3,this._x5=t,this._y5=n;break;default:Tc(this,t,n)}this._x0=this._x1,this._x1=this._x2,this._x2=t,this._y0=this._y1,this._y1=this._y2,this._y2=n}};var sb=function t(n){function e(t){return new Sc(t,0)}return e.tension=function(n){return t(+n)},e}(0);Nc.prototype={areaStart:function(){this._line=0},areaEnd:function(){this._line=NaN},lineStart:function(){this._x0=this._x1=this._x2=this._y0=this._y1=this._y2=NaN,this._point=0},lineEnd:function(){(this._line||0!==this._line&&3===this._point)&&this._context.closePath(),this._line=1-this._line},point:function(t,n){switch(t=+t,n=+n,this._point){case 0:this._point=1;break;case 1:this._point=2;break;case 2:this._point=3,this._line?this._context.lineTo(this._x2,this._y2):this._context.moveTo(this._x2,this._y2);break;case 3:this._point=4;default:Tc(this,t,n)}this._x0=this._x1,this._x1=this._x2,this._x2=t,this._y0=this._y1,this._y1=this._y2,this._y2=n}};var fb=function t(n){function e(t){return new Nc(t,0)}return e.tension=function(n){return t(+n)},e}(0);Ac.prototype={areaStart:function(){this._line=0},areaEnd:function(){this._line=NaN},lineStart:function(){this._x0=this._x1=this._x2=this._y0=this._y1=this._y2=NaN,this._l01_a=this._l12_a=this._l23_a=this._l01_2a=this._l12_2a=this._l23_2a=this._point=0},lineEnd:function(){switch(this._point){case 2:this._context.lineTo(this._x2,this._y2);break;case 3:this.point(this._x2,this._y2)}(this._line||0!==this._line&&1===this._point)&&this._context.closePath(),this._line=1-this._line},point:function(t,n){if(t=+t,n=+n,this._point){var e=this._x2-t,r=this._y2-n;this._l23_a=Math.sqrt(this._l23_2a=Math.pow(e*e+r*r,this._alpha))}switch(this._point){case 0:this._point=1,this._line?this._context.lineTo(t,n):this._context.moveTo(t,n);break;case 1:this._point=2;break;case 2:
this._point=3;default:Ec(this,t,n)}this._l01_a=this._l12_a,this._l12_a=this._l23_a,this._l01_2a=this._l12_2a,this._l12_2a=this._l23_2a,this._x0=this._x1,this._x1=this._x2,this._x2=t,this._y0=this._y1,this._y1=this._y2,this._y2=n}};var lb=function t(n){function e(t){return new Ac(t,.5)}return e.alpha=function(n){return t(+n)},e}(.5);Cc.prototype={areaStart:rb,areaEnd:rb,lineStart:function(){this._x0=this._x1=this._x2=this._x3=this._x4=this._x5=this._y0=this._y1=this._y2=this._y3=this._y4=this._y5=NaN,this._l01_a=this._l12_a=this._l23_a=this._l01_2a=this._l12_2a=this._l23_2a=this._point=0},lineEnd:function(){switch(this._point){case 1:this._context.moveTo(this._x3,this._y3),this._context.closePath();break;case 2:this._context.lineTo(this._x3,this._y3),this._context.closePath();break;case 3:this.point(this._x3,this._y3),this.point(this._x4,this._y4),this.point(this._x5,this._y5)}},point:function(t,n){if(t=+t,n=+n,this._point){var e=this._x2-t,r=this._y2-n;this._l23_a=Math.sqrt(this._l23_2a=Math.pow(e*e+r*r,this._alpha))}switch(this._point){case 0:this._point=1,this._x3=t,this._y3=n;break;case 1:this._point=2,this._context.moveTo(this._x4=t,this._y4=n);break;case 2:this._point=3,this._x5=t,this._y5=n;break;default:Ec(this,t,n)}this._l01_a=this._l12_a,this._l12_a=this._l23_a,this._l01_2a=this._l12_2a,this._l12_2a=this._l23_2a,this._x0=this._x1,this._x1=this._x2,this._x2=t,this._y0=this._y1,this._y1=this._y2,this._y2=n}};var hb=function t(n){function e(t){return new Cc(t,.5)}return e.alpha=function(n){return t(+n)},e}(.5);zc.prototype={areaStart:function(){this._line=0},areaEnd:function(){this._line=NaN},lineStart:function(){this._x0=this._x1=this._x2=this._y0=this._y1=this._y2=NaN,this._l01_a=this._l12_a=this._l23_a=this._l01_2a=this._l12_2a=this._l23_2a=this._point=0},lineEnd:function(){(this._line||0!==this._line&&3===this._point)&&this._context.closePath(),this._line=1-this._line},point:function(t,n){if(t=+t,n=+n,this._point){var e=this._x2-t,r=this._y2-n;this._l23_a=Math.sqrt(this._l23_2a=Math.pow(e*e+r*r,this._alpha))}switch(this._point){case 0:this._point=1;break;case 1:this._point=2;break;case 2:this._point=3,this._line?this._context.lineTo(this._x2,this._y2):this._context.moveTo(this._x2,this._y2);break;case 3:this._point=4;default:Ec(this,t,n)}this._l01_a=this._l12_a,this._l12_a=this._l23_a,this._l01_2a=this._l12_2a,this._l12_2a=this._l23_2a,this._x0=this._x1,this._x1=this._x2,this._x2=t,this._y0=this._y1,this._y1=this._y2,this._y2=n}};var pb=function t(n){function e(t){return new zc(t,.5)}return e.alpha=function(n){return t(+n)},e}(.5);Pc.prototype={areaStart:rb,areaEnd:rb,lineStart:function(){this._point=0},lineEnd:function(){this._point&&this._context.closePath()},point:function(t,n){t=+t,n=+n,this._point?this._context.lineTo(t,n):(this._point=1,this._context.moveTo(t,n))}};var db=function(t){return new Pc(t)};Dc.prototype={areaStart:function(){this._line=0},areaEnd:function(){this._line=NaN},lineStart:function(){this._x0=this._x1=this._y0=this._y1=this._t0=NaN,this._point=0},lineEnd:function(){switch(this._point){case 2:this._context.lineTo(this._x1,this._y1);break;case 3:Uc(this,this._t0,qc(this,this._t0))}(this._line||0!==this._line&&1===this._point)&&this._context.closePath(),this._line=1-this._line},point:function(t,n){var e=NaN;if(t=+t,n=+n,t!==this._x1||n!==this._y1){switch(this._point){case 0:this._point=1,this._line?this._context.lineTo(t,n):this._context.moveTo(t,n);break;case 1:this._point=2;break;case 2:this._point=3,Uc(this,qc(this,e=Rc(this,t,n)),e);break;default:Uc(this,this._t0,e=Rc(this,t,n))}this._x0=this._x1,this._x1=t,this._y0=this._y1,this._y1=n,this._t0=e}}},(Oc.prototype=Object.create(Dc.prototype)).point=function(t,n){Dc.prototype.point.call(this,n,t)},Fc.prototype={moveTo:function(t,n){this._context.moveTo(n,t)},closePath:function(){this._context.closePath()},lineTo:function(t,n){this._context.lineTo(n,t)},bezierCurveTo:function(t,n,e,r,i,o){this._context.bezierCurveTo(n,t,r,e,o,i)}},Bc.prototype={areaStart:function(){this._line=0},areaEnd:function(){this._line=NaN},lineStart:function(){this._x=[],this._y=[]},lineEnd:function(){var t=this._x,n=this._y,e=t.length;if(e)if(this._line?this._context.lineTo(t[0],n[0]):this._context.moveTo(t[0],n[0]),2===e)this._context.lineTo(t[1],n[1]);else for(var r=jc(t),i=jc(n),o=0,u=1;u<e;++o,++u)this._context.bezierCurveTo(r[0][o],i[0][o],r[1][o],i[1][o],t[u],n[u]);(this._line||0!==this._line&&1===e)&&this._context.closePath(),this._line=1-this._line,this._x=this._y=null},point:function(t,n){this._x.push(+t),this._y.push(+n)}};var vb=function(t){return new Bc(t)};Hc.prototype={areaStart:function(){this._line=0},areaEnd:function(){this._line=NaN},lineStart:function(){this._x=this._y=NaN,this._point=0},lineEnd:function(){0<this._t&&this._t<1&&2===this._point&&this._context.lineTo(this._x,this._y),(this._line||0!==this._line&&1===this._point)&&this._context.closePath(),this._line>=0&&(this._t=1-this._t,this._line=1-this._line)},point:function(t,n){switch(t=+t,n=+n,this._point){case 0:this._point=1,this._line?this._context.lineTo(t,n):this._context.moveTo(t,n);break;case 1:this._point=2;default:if(this._t<=0)this._context.lineTo(this._x,n),this._context.lineTo(t,n);else{var e=this._x*(1-this._t)+t*this._t;this._context.lineTo(e,this._y),this._context.lineTo(e,n)}}this._x=t,this._y=n}};var _b=function(t){return new Hc(t,.5)},gb=Array.prototype.slice,yb=function(t,n){if((r=t.length)>1)for(var e,r,i=1,o=t[n[0]],u=o.length;i<r;++i){e=o,o=t[n[i]];for(var a=0;a<u;++a)o[a][1]+=o[a][0]=isNaN(e[a][1])?e[a][0]:e[a][1]}},mb=function(t){for(var n=t.length,e=new Array(n);--n>=0;)e[n]=n;return e},xb=function(){function t(t){var o,u,a=n.apply(this,arguments),c=t.length,s=a.length,f=new Array(s);for(o=0;o<s;++o){for(var l,h=a[o],p=f[o]=new Array(c),d=0;d<c;++d)p[d]=l=[0,+i(t[d],h,d,t)],l.data=t[d];p.key=h}for(o=0,u=e(f);o<s;++o)f[u[o]].index=o;return r(f,u),f}var n=gx([]),e=mb,r=yb,i=Vc;return t.keys=function(e){return arguments.length?(n="function"==typeof e?e:gx(gb.call(e)),t):n},t.value=function(n){return arguments.length?(i="function"==typeof n?n:gx(+n),t):i},t.order=function(n){return arguments.length?(e=null==n?mb:"function"==typeof n?n:gx(gb.call(n)),t):e},t.offset=function(n){return arguments.length?(r=null==n?yb:n,t):r},t},bb=function(t,n){if((r=t.length)>0){for(var e,r,i,o=0,u=t[0].length;o<u;++o){for(i=e=0;e<r;++e)i+=t[e][o][1]||0;if(i)for(e=0;e<r;++e)t[e][o][1]/=i}yb(t,n)}},wb=function(t,n){if((e=t.length)>0){for(var e,r=0,i=t[n[0]],o=i.length;r<o;++r){for(var u=0,a=0;u<e;++u)a+=t[u][r][1]||0;i[r][1]+=i[r][0]=-a/2}yb(t,n)}},Mb=function(t,n){if((i=t.length)>0&&(r=(e=t[n[0]]).length)>0){for(var e,r,i,o=0,u=1;u<r;++u){for(var a=0,c=0,s=0;a<i;++a){for(var f=t[n[a]],l=f[u][1]||0,h=f[u-1][1]||0,p=(l-h)/2,d=0;d<a;++d){var v=t[n[d]];p+=(v[u][1]||0)-(v[u-1][1]||0)}c+=l,s+=p*l}e[u-1][1]+=e[u-1][0]=o,c&&(o-=s/c)}e[u-1][1]+=e[u-1][0]=o,yb(t,n)}},Tb=function(t){var n=t.map(Wc);return mb(t).sort(function(t,e){return n[t]-n[e]})},kb=function(t){return Tb(t).reverse()},Sb=function(t){var n,e,r=t.length,i=t.map(Wc),o=mb(t).sort(function(t,n){return i[n]-i[t]}),u=0,a=0,c=[],s=[];for(n=0;n<r;++n)e=o[n],u<a?(u+=i[e],c.push(e)):(a+=i[e],s.push(e));return s.reverse().concat(c)},Nb=function(t){return mb(t).reverse()},Eb=function(t){return function(){return t}};Jc.prototype={constructor:Jc,insert:function(t,n){var e,r,i;if(t){if(n.P=t,n.N=t.N,t.N&&(t.N.P=n),t.N=n,t.R){for(t=t.R;t.L;)t=t.L;t.L=n}else t.R=n;e=t}else this._?(t=ns(this._),n.P=null,n.N=t,t.P=t.L=n,e=t):(n.P=n.N=null,this._=n,e=null);for(n.L=n.R=null,n.U=e,n.C=!0,t=n;e&&e.C;)r=e.U,e===r.L?(i=r.R,i&&i.C?(e.C=i.C=!1,r.C=!0,t=r):(t===e.R&&(Kc(this,e),t=e,e=t.U),e.C=!1,r.C=!0,ts(this,r))):(i=r.L,i&&i.C?(e.C=i.C=!1,r.C=!0,t=r):(t===e.L&&(ts(this,e),t=e,e=t.U),e.C=!1,r.C=!0,Kc(this,r))),e=t.U;this._.C=!1},remove:function(t){t.N&&(t.N.P=t.P),t.P&&(t.P.N=t.N),t.N=t.P=null;var n,e,r,i=t.U,o=t.L,u=t.R;if(e=o?u?ns(u):o:u,i?i.L===t?i.L=e:i.R=e:this._=e,o&&u?(r=e.C,e.C=t.C,e.L=o,o.U=e,e!==u?(i=e.U,e.U=t.U,t=e.R,i.L=t,e.R=u,u.U=e):(e.U=i,i=e,t=e.R)):(r=t.C,t=e),t&&(t.U=i),!r){if(t&&t.C)return void(t.C=!1);do{if(t===this._)break;if(t===i.L){if(n=i.R,n.C&&(n.C=!1,i.C=!0,Kc(this,i),n=i.R),n.L&&n.L.C||n.R&&n.R.C){n.R&&n.R.C||(n.L.C=!1,n.C=!0,ts(this,n),n=i.R),n.C=i.C,i.C=n.R.C=!1,Kc(this,i),t=this._;break}}else if(n=i.L,n.C&&(n.C=!1,i.C=!0,ts(this,i),n=i.L),n.L&&n.L.C||n.R&&n.R.C){n.L&&n.L.C||(n.R.C=!1,n.C=!0,Kc(this,n),n=i.L),n.C=i.C,i.C=n.L.C=!1,ts(this,i),t=this._;break}n.C=!0,t=i,i=i.U}while(!t.C);t&&(t.C=!1)}}};var Ab,Cb,zb,Pb,Lb,Rb=[],qb=[],Ub=1e-6,Db=1e-12;Ss.prototype={constructor:Ss,polygons:function(){var t=this.edges;return this.cells.map(function(n){var e=n.halfedges.map(function(e){return fs(n,t[e])});return e.data=n.site.data,e})},triangles:function(){var t=[],n=this.edges;return this.cells.forEach(function(e,r){if(o=(i=e.halfedges).length)for(var i,o,u,a=e.site,c=-1,s=n[i[o-1]],f=s.left===a?s.right:s.left;++c<o;)u=f,s=n[i[c]],f=s.left===a?s.right:s.left,u&&f&&r<u.index&&r<f.index&&Ts(a,u,f)<0&&t.push([a.data,u.data,f.data])}),t},links:function(){return this.edges.filter(function(t){return t.right}).map(function(t){return{source:t.left.data,target:t.right.data}})},find:function(t,n,e){for(var r,i,o=this,u=o._found||0,a=o.cells.length;!(i=o.cells[u]);)if(++u>=a)return null;var c=t-i.site[0],s=n-i.site[1],f=c*c+s*s;do i=o.cells[r=u],u=null,i.halfedges.forEach(function(e){var r=o.edges[e],a=r.left;if(a!==i.site&&a||(a=r.right)){var c=t-a[0],s=n-a[1],l=c*c+s*s;l<f&&(f=l,u=a.index)}});while(null!==u);return o._found=r,null==e||f<=e*e?i.site:null}};var Ob=function(){function t(t){return new Ss(t.map(function(r,i){var o=[Math.round(n(r,i,t)/Ub)*Ub,Math.round(e(r,i,t)/Ub)*Ub];return o.index=i,o.data=r,o}),r)}var n=Zc,e=Gc,r=null;return t.polygons=function(n){return t(n).polygons()},t.links=function(n){return t(n).links()},t.triangles=function(n){return t(n).triangles()},t.x=function(e){return arguments.length?(n="function"==typeof e?e:Eb(+e),t):n},t.y=function(n){return arguments.length?(e="function"==typeof n?n:Eb(+n),t):e},t.extent=function(n){return arguments.length?(r=null==n?null:[[+n[0][0],+n[0][1]],[+n[1][0],+n[1][1]]],t):r&&[[r[0][0],r[0][1]],[r[1][0],r[1][1]]]},t.size=function(n){return arguments.length?(r=null==n?null:[[0,0],[+n[0],+n[1]]],t):r&&[r[1][0]-r[0][0],r[1][1]-r[0][1]]},t},Fb=function(t){return function(){return t}};Es.prototype={constructor:Es,scale:function(t){return 1===t?this:new Es(this.k*t,this.x,this.y)},translate:function(t,n){return 0===t&0===n?this:new Es(this.k,this.x+this.k*t,this.y+this.k*n)},apply:function(t){return[t[0]*this.k+this.x,t[1]*this.k+this.y]},applyX:function(t){return t*this.k+this.x},applyY:function(t){return t*this.k+this.y},invert:function(t){return[(t[0]-this.x)/this.k,(t[1]-this.y)/this.k]},invertX:function(t){return(t-this.x)/this.k},invertY:function(t){return(t-this.y)/this.k},rescaleX:function(t){return t.copy().domain(t.range().map(this.invertX,this).map(t.invert,t))},rescaleY:function(t){return t.copy().domain(t.range().map(this.invertY,this).map(t.invert,t))},toString:function(){return"translate("+this.x+","+this.y+") scale("+this.k+")"}};var Ib=new Es(1,0,0);As.prototype=Es.prototype;var Yb=function(){t.event.preventDefault(),t.event.stopImmediatePropagation()},Bb=function(){function n(t){t.on("wheel.zoom",s).on("mousedown.zoom",f).on("dblclick.zoom",l).on("touchstart.zoom",h).on("touchmove.zoom",p).on("touchend.zoom touchcancel.zoom",v).style("-webkit-tap-highlight-color","rgba(0,0,0,0)").property("__zoom",Ls)}function e(t,n){return n=Math.max(x,Math.min(b,n)),n===t.k?t:new Es(n,t.x,t.y)}function r(t,n,e){var r=n[0]-e[0]*t.k,i=n[1]-e[1]*t.k;return r===t.x&&i===t.y?t:new Es(t.k,r,i)}function i(t,n){var e=t.invertX(n[0][0])-w,r=t.invertX(n[1][0])-M,i=t.invertY(n[0][1])-T,o=t.invertY(n[1][1])-k;return t.translate(r>e?(e+r)/2:Math.min(0,e)||Math.max(0,r),o>i?(i+o)/2:Math.min(0,i)||Math.max(0,o))}function o(t){return[(+t[0][0]+ +t[1][0])/2,(+t[0][1]+ +t[1][1])/2]}function u(t,n,e){t.on("start.zoom",function(){a(this,arguments).start()}).on("interrupt.zoom end.zoom",function(){a(this,arguments).end()}).tween("zoom",function(){var t=this,r=arguments,i=a(t,r),u=m.apply(t,r),c=e||o(u),s=Math.max(u[1][0]-u[0][0],u[1][1]-u[0][1]),f=t.__zoom,l="function"==typeof n?n.apply(t,r):n,h=N(f.invert(c).concat(s/f.k),l.invert(c).concat(s/l.k));return function(t){if(1===t)t=l;else{var n=h(t),e=s/n[2];t=new Es(e,c[0]-n[0]*e,c[1]-n[1]*e)}i.zoom(null,t)}})}function a(t,n){for(var e,r=0,i=A.length;r<i;++r)if((e=A[r]).that===t)return e;return new c(t,n)}function c(t,n){this.that=t,this.args=n,this.index=-1,this.active=0,this.extent=m.apply(t,n)}function s(){function n(){o.wheel=null,o.end()}if(y.apply(this,arguments)){var o=a(this,arguments),u=this.__zoom,c=Math.max(x,Math.min(b,u.k*Math.pow(2,-t.event.deltaY*(t.event.deltaMode?120:1)/500))),s=qf(this);if(o.wheel)o.mouse[0][0]===s[0]&&o.mouse[0][1]===s[1]||(o.mouse[1]=u.invert(o.mouse[0]=s)),clearTimeout(o.wheel);else{if(u.k===c)return;o.mouse=[s,u.invert(s)],Fh(this),o.start()}Yb(),o.wheel=setTimeout(n,150),o.zoom("mouse",i(r(e(u,c),o.mouse[0],o.mouse[1]),o.extent))}}function f(){function n(){Yb(),o.moved=!0,o.zoom("mouse",i(r(o.that.__zoom,o.mouse[0]=qf(o.that),o.mouse[1]),o.extent))}function e(){u.on("mousemove.zoom mouseup.zoom",null),gt(t.event.view,o.moved),Yb(),o.end()}if(!g&&y.apply(this,arguments)){var o=a(this,arguments),u=_l(t.event.view).on("mousemove.zoom",n,!0).on("mouseup.zoom",e,!0),c=qf(this);bl(t.event.view),Cs(),o.mouse=[c,this.__zoom.invert(c)],Fh(this),o.start()}}function l(){if(y.apply(this,arguments)){var o=this.__zoom,a=qf(this),c=o.invert(a),s=o.k*(t.event.shiftKey?.5:2),f=i(r(e(o,s),a,c),m.apply(this,arguments));Yb(),S>0?_l(this).transition().duration(S).call(u,f,a):_l(this).call(n.transform,f)}}function h(){if(y.apply(this,arguments)){var n,e,r,i,o=a(this,arguments),u=t.event.changedTouches,c=u.length;for(Cs(),e=0;e<c;++e)r=u[e],i=yl(this,u,r.identifier),i=[i,this.__zoom.invert(i),r.identifier],o.touch0?o.touch1||(o.touch1=i):(o.touch0=i,n=!0);if(_&&(_=clearTimeout(_),!o.touch1))return o.end(),i=_l(this).on("dblclick.zoom"),void(i&&i.apply(this,arguments));n&&(_=setTimeout(function(){_=null},500),Fh(this),o.start())}}function p(){var n,o,u,c,s=a(this,arguments),f=t.event.changedTouches,l=f.length;for(Yb(),_&&(_=clearTimeout(_)),n=0;n<l;++n)o=f[n],u=yl(this,f,o.identifier),s.touch0&&s.touch0[2]===o.identifier?s.touch0[0]=u:s.touch1&&s.touch1[2]===o.identifier&&(s.touch1[0]=u);if(o=s.that.__zoom,s.touch1){var h=s.touch0[0],p=s.touch0[1],d=s.touch1[0],v=s.touch1[1],g=(g=d[0]-h[0])*g+(g=d[1]-h[1])*g,y=(y=v[0]-p[0])*y+(y=v[1]-p[1])*y;o=e(o,Math.sqrt(g/y)),u=[(h[0]+d[0])/2,(h[1]+d[1])/2],c=[(p[0]+v[0])/2,(p[1]+v[1])/2]}else{if(!s.touch0)return;u=s.touch0[0],c=s.touch0[1]}s.zoom("touch",i(r(o,u,c),s.extent))}function v(){var n,e,r=a(this,arguments),i=t.event.changedTouches,o=i.length;for(Cs(),g&&clearTimeout(g),g=setTimeout(function(){g=null},500),n=0;n<o;++n)e=i[n],r.touch0&&r.touch0[2]===e.identifier?delete r.touch0:r.touch1&&r.touch1[2]===e.identifier&&delete r.touch1;r.touch1&&!r.touch0&&(r.touch0=r.touch1,delete r.touch1),r.touch0||r.end()}var _,g,y=zs,m=Ps,x=0,b=1/0,w=-b,M=b,T=w,k=M,S=250,N=yh,A=[],C=d("start","zoom","end");return n.transform=function(t,n){var e=t.selection?t.selection():t;e.property("__zoom",Ls),t!==e?u(t,n):e.interrupt().each(function(){a(this,arguments).start().zoom(null,"function"==typeof n?n.apply(this,arguments):n).end()})},n.scaleBy=function(t,e){n.scaleTo(t,function(){return this.__zoom.k*("function"==typeof e?e.apply(this,arguments):e)})},n.scaleTo=function(t,u){n.transform(t,function(){var t=m.apply(this,arguments),n=this.__zoom,a=o(t),c=n.invert(a);return i(r(e(n,"function"==typeof u?u.apply(this,arguments):u),a,c),t)})},n.translateBy=function(t,e,r){n.transform(t,function(){return i(this.__zoom.translate("function"==typeof e?e.apply(this,arguments):e,"function"==typeof r?r.apply(this,arguments):r),m.apply(this,arguments))})},c.prototype={start:function(){return 1===++this.active&&(this.index=A.push(this)-1,this.emit("start")),this},zoom:function(t,n){return this.mouse&&"mouse"!==t&&(this.mouse[1]=n.invert(this.mouse[0])),this.touch0&&"touch"!==t&&(this.touch0[1]=n.invert(this.touch0[0])),this.touch1&&"touch"!==t&&(this.touch1[1]=n.invert(this.touch1[0])),this.that.__zoom=n,this.emit("zoom"),this},end:function(){return 0===--this.active&&(A.splice(this.index,1),this.index=-1,this.emit("end")),this},emit:function(t){E(new Ns(n,t,this.that.__zoom),C.apply,C,[t,this.that,this.args])}},n.filter=function(t){return arguments.length?(y="function"==typeof t?t:Fb(!!t),n):y},n.extent=function(t){return arguments.length?(m="function"==typeof t?t:Fb([[+t[0][0],+t[0][1]],[+t[1][0],+t[1][1]]]),n):m},n.scaleExtent=function(t){return arguments.length?(x=+t[0],b=+t[1],n):[x,b]},n.translateExtent=function(t){return arguments.length?(w=+t[0][0],M=+t[1][0],T=+t[0][1],k=+t[1][1],n):[[w,T],[M,k]]},n.duration=function(t){return arguments.length?(S=+t,n):S},n.interpolate=function(t){return arguments.length?(N=t,n):N},n.on=function(){var t=C.on.apply(C,arguments);return t===C?n:t},n};t.version="4.7.1",t.bisect=Ds,t.bisectRight=Ds,t.bisectLeft=Os,t.ascending=Rs,t.bisector=qs,t.cross=Is,t.descending=Ys,t.deviation=Hs,t.extent=Xs,t.histogram=rf,t.thresholdFreedmanDiaconis=uf,t.thresholdScott=af,t.thresholdSturges=ef,t.max=cf,t.mean=sf,t.median=ff,t.merge=lf,t.min=hf,t.pairs=Fs,t.permute=pf,t.quantile=of,t.range=Js,t.scan=df,t.shuffle=vf,t.sum=_f,t.ticks=nf,t.tickStep=r,t.transpose=gf,t.variance=js,t.zip=yf,t.axisTop=f,t.axisRight=l,t.axisBottom=h,t.axisLeft=p,t.brush=Ip,t.brushX=Ae,t.brushY=Ce,t.brushSelection=Ee,t.chord=Vp,t.ribbon=Kp,t.nest=td,t.set=Ve,t.map=Ye,t.keys=ed,t.values=rd,t.entries=id,t.color=Tt,t.rgb=Et,t.hsl=Pt,t.lab=Ut,t.hcl=jt,t.cubehelix=$t,t.dispatch=d,t.drag=Ml,t.dragDisable=bl,t.dragEnable=gt,t.dsvFormat=od,t.csvParse=ad,t.csvParseRows=cd,t.csvFormat=sd,t.csvFormatRows=fd,t.tsvParse=hd,t.tsvParseRows=pd,t.tsvFormat=dd,t.tsvFormatRows=vd,t.easeLinear=ee,t.easeQuad=oe,t.easeQuadIn=re,t.easeQuadOut=ie,t.easeQuadInOut=oe,t.easeCubic=ce,t.easeCubicIn=ue,t.easeCubicOut=ae,t.easeCubicInOut=ce,t.easePoly=fp,t.easePolyIn=cp,t.easePolyOut=sp,t.easePolyInOut=fp,t.easeSin=le,t.easeSinIn=se,t.easeSinOut=fe,t.easeSinInOut=le,t.easeExp=de,t.easeExpIn=he,t.easeExpOut=pe,t.easeExpInOut=de,t.easeCircle=ge,t.easeCircleIn=ve,t.easeCircleOut=_e,t.easeCircleInOut=ge,t.easeBounce=me,t.easeBounceIn=ye,t.easeBounceOut=me,t.easeBounceInOut=xe,t.easeBack=_p,t.easeBackIn=dp,t.easeBackOut=vp,t.easeBackInOut=_p,t.easeElastic=mp,t.easeElasticIn=yp,t.easeElasticOut=mp,t.easeElasticInOut=xp,t.forceCenter=_d,t.forceCollide=Rd,t.forceLink=qd,t.forceManyBody=Od,t.forceSimulation=Dd,t.forceX=Fd,t.forceY=Id,t.formatDefaultLocale=pr,t.formatLocale=Kd,t.formatSpecifier=lr,t.precisionFixed=tv,t.precisionPrefix=nv,t.precisionRound=ev,t.geoArea=u_,t.geoBounds=s_,t.geoCentroid=l_,t.geoCircle=S_,t.geoClipExtent=z_,t.geoContains=B_,t.geoDistance=F_,t.geoGraticule=wi,t.geoGraticule10=Mi,t.geoInterpolate=j_,t.geoLength=U_,t.geoPath=_g,t.geoAlbers=kg,t.geoAlbersUsa=Sg,t.geoAzimuthalEqualArea=Eg,t.geoAzimuthalEqualAreaRaw=Ng,t.geoAzimuthalEquidistant=Cg,t.geoAzimuthalEquidistantRaw=Ag,t.geoConicConformal=Pg,t.geoConicConformalRaw=lo,t.geoConicEqualArea=Tg,t.geoConicEqualAreaRaw=io,t.geoConicEquidistant=Rg,t.geoConicEquidistantRaw=po,t.geoEquirectangular=Lg,t.geoEquirectangularRaw=ho,t.geoGnomonic=qg,t.geoGnomonicRaw=vo,t.geoIdentity=Ug,t.geoProjection=to,t.geoProjectionMutator=no,t.geoMercator=zg,t.geoMercatorRaw=co,t.geoOrthographic=Dg,t.geoOrthographicRaw=go,t.geoStereographic=Og,t.geoStereographicRaw=yo,t.geoTransverseMercator=Fg,t.geoTransverseMercatorRaw=mo,t.geoRotation=k_,t.geoStream=e_,t.geoTransform=xg,t.cluster=Ig,t.hierarchy=Ao,t.pack=ey,t.packSiblings=ty,t.packEnclose=Kg,t.partition=oy,t.stratify=cy,t.tree=sy,t.treemap=py,t.treemapBinary=dy,t.treemapDice=iy,t.treemapSlice=fy,t.treemapSliceDice=vy,t.treemapSquarify=hy,t.treemapResquarify=_y,t.interpolate=fh,t.interpolateArray=rh,t.interpolateBasis=Jl,t.interpolateBasisClosed=Ql,t.interpolateDate=ih,t.interpolateNumber=oh,t.interpolateObject=uh,t.interpolateRound=lh,t.interpolateString=sh,t.interpolateTransformCss=vh,t.interpolateTransformSvg=_h,t.interpolateZoom=yh,t.interpolateRgb=th,t.interpolateRgbBasis=nh,t.interpolateRgbBasisClosed=eh,t.interpolateHsl=mh,t.interpolateHslLong=xh,t.interpolateLab=ln,t.interpolateHcl=bh,t.interpolateHclLong=wh,t.interpolateCubehelix=Mh,t.interpolateCubehelixLong=Th,t.quantize=kh,t.path=Re,t.polygonArea=gy,t.polygonCentroid=yy,t.polygonHull=xy;t.polygonContains=by,t.polygonLength=wy,t.quadtree=er,t.queue=mu,t.randomUniform=ky,t.randomNormal=Sy,t.randomLogNormal=Ny,t.randomBates=Ay,t.randomIrwinHall=Ey,t.randomExponential=Cy,t.request=zy,t.html=Ly,t.json=Ry,t.text=qy,t.xml=Uy,t.csv=Oy,t.tsv=Fy,t.scaleBand=Tu,t.scalePoint=Su,t.scaleIdentity=Uu,t.scaleLinear=qu,t.scaleLog=ju,t.scaleOrdinal=Mu,t.scaleImplicit=jy,t.scalePow=Xu,t.scaleSqrt=$u,t.scaleQuantile=Vu,t.scaleQuantize=Wu,t.scaleThreshold=Zu,t.scaleTime=nx,t.scaleUtc=ex,t.schemeCategory10=ix,t.schemeCategory20b=ox,t.schemeCategory20c=ux,t.schemeCategory20=ax,t.interpolateCubehelixDefault=cx,t.interpolateRainbow=hx,t.interpolateWarm=sx,t.interpolateCool=fx,t.interpolateViridis=px,t.interpolateMagma=dx,t.interpolateInferno=vx,t.interpolatePlasma=_x,t.scaleSequential=rc,t.creator=kf,t.local=b,t.matcher=Cf,t.mouse=qf,t.namespace=Tf,t.namespaces=Mf,t.select=_l,t.selectAll=gl,t.selection=vt,t.selector=Uf,t.selectorAll=Of,t.touch=yl,t.touches=ml,t.window=el,t.customEvent=E,t.arc=Ex,t.area=zx,t.line=Cx,t.pie=Rx,t.radialArea=Dx,t.radialLine=Ux,t.symbol=eb,t.symbols=nb,t.symbolCircle=Ox,t.symbolCross=Fx,t.symbolDiamond=Bx,t.symbolSquare=Vx,t.symbolStar=$x,t.symbolTriangle=Zx,t.symbolWye=tb,t.curveBasisClosed=ob,t.curveBasisOpen=ub,t.curveBasis=ib,t.curveBundle=ab,t.curveCardinalClosed=sb,t.curveCardinalOpen=fb,t.curveCardinal=cb,t.curveCatmullRomClosed=hb,t.curveCatmullRomOpen=pb,t.curveCatmullRom=lb,t.curveLinearClosed=db,t.curveLinear=Ax,t.curveMonotoneX=Ic,t.curveMonotoneY=Yc,t.curveNatural=vb,t.curveStep=_b,t.curveStepAfter=$c,t.curveStepBefore=Xc,t.stack=xb,t.stackOffsetExpand=bb,t.stackOffsetNone=yb,t.stackOffsetSilhouette=wb,t.stackOffsetWiggle=Mb,t.stackOrderAscending=Tb,t.stackOrderDescending=kb,t.stackOrderInsideOut=Sb,t.stackOrderNone=mb,t.stackOrderReverse=Nb,t.timeInterval=Gu,t.timeMillisecond=Jy,t.timeMilliseconds=Qy,t.utcMillisecond=Jy,t.utcMilliseconds=Qy,t.timeSecond=Ky,t.timeSeconds=tm,t.utcSecond=Ky,t.utcSeconds=tm,t.timeMinute=nm,t.timeMinutes=em,t.timeHour=rm,t.timeHours=im,t.timeDay=om,t.timeDays=um,t.timeWeek=am,t.timeWeeks=dm,t.timeSunday=am,t.timeSundays=dm,t.timeMonday=cm,t.timeMondays=vm,t.timeTuesday=sm,t.timeTuesdays=_m,t.timeWednesday=fm,t.timeWednesdays=gm,t.timeThursday=lm,t.timeThursdays=ym,t.timeFriday=hm,t.timeFridays=mm,t.timeSaturday=pm,t.timeSaturdays=xm,t.timeMonth=bm,t.timeMonths=wm,t.timeYear=Mm,t.timeYears=Tm,t.utcMinute=km,t.utcMinutes=Sm,t.utcHour=Nm,t.utcHours=Em,t.utcDay=Am,t.utcDays=Cm,t.utcWeek=zm,t.utcWeeks=Om,t.utcSunday=zm,t.utcSundays=Om,t.utcMonday=Pm,t.utcMondays=Fm,t.utcTuesday=Lm,t.utcTuesdays=Im,t.utcWednesday=Rm,t.utcWednesdays=Ym,t.utcThursday=qm,t.utcThursdays=Bm,t.utcFriday=Um,t.utcFridays=jm,t.utcSaturday=Dm,t.utcSaturdays=Hm,t.utcMonth=Xm,t.utcMonths=$m,t.utcYear=Vm,t.utcYears=Zm,t.timeFormatDefaultLocale=Ga,t.timeFormatLocale=ea,t.isoFormat=Km,t.isoParse=tx,t.now=dn,t.timer=gn,t.timerFlush=yn,t.timeout=Rh,t.interval=qh,t.transition=te,t.active=Tp,t.interrupt=Fh,t.voronoi=Ob,t.zoom=Bb,t.zoomTransform=As,t.zoomIdentity=Ib,Object.defineProperty(t,"__esModule",{value:!0})});
