# Supplementary material for: Order, please! Uncertainty in the ordinal-level classification of Chlorophyceae
Source: PeerJ. 2019 May 15;7:e6899. doi: 10.7717/peerj.6899 (PMC6525593; doi:10.7717/peerj.6899)
Supplement: Supplemental Information 1 — This compressed folder contains untrimmed, masked alignments for individual chloroplast genes (subfolder nexus), as well as trimmed alignments with appropriate analysis blocks and the consensus trees resulting from these single-gene and concatenated analyses (MrBayes subfolders). Supplementary methods with associated references are included in the SupplementaryMethods.txt file. SVDquartets, BaliPhy, PhyloBayes and RAxML analysis files are in separate subfolders, with their respective resulting tree files. Files associated with MrBayes analysis of the 1st and 2nd positions and the analysis of the 3rd positions are placed in the subfolders 1st_and_2nd_positions_only and 3rd_positions_only, respectively. The 18Splastid_combined subfolder contains the MrBayes analysis materials (alignment and consensus tree) for the analysis including nucleotide plastid data as well as 18S nucleotide data. Documentation, trees and scripts used to create Fig. 3 are included in the “Figure3” subfolder, and documentation for and full results of Treespace analyses are in the “Treespace” subfolder. The results of the AU topology tests are included in a Word document. [file peerj-07-6899-s008.zip › supplementary_alignments_trees/Figure3/_readme.txt]

This directory contains the source code and data files needed to reproduce Figure 3.

Steps:

1. Build and run the tree summary program. Note: This step not strictly necessary.
    Its job is to generate the treedata.js file, which consists only of a newick tree
    description containing edge comments containing pairs of values. This treedata.js
    file could thus be constructed (with a small amount of tweaking by hand) from a
    newick tree description produced by some other program (e.g. RAxML). The tree
    summary program is derived from the program described in the tutorial at
    https://phylogeny.uconn.edu/tutorial-v2/.

    a. Navigate to the treesummary directory

    b. Install the boost from https://www.boost.org

    c. Install NCL (Nexus Class Library) from https://sourceforge.net/projects/ncl/

    d. Modify src/Makefile.am to specify the correct include and library directories
        for both NCL and boost

    e. Assuming your system is equipped to compile C++ programs and has Gnu autotools
        installed, you should be able to build the program using the single command below:

        ./build.sh

    f. Run the program using the command

        ./run.sh

    The program takes its instructions from the strom.conf file, and the tree files
        specified therein are included

2. Create the figure. The figure is generated inside a web browser using a javascript
    program that uses the d3 library (see http://d3js.org). The figure can be extracted
    as SVG graphics and saved to a file for manipulation/exporting by other programs.

    a. Once the tree summary program has been run, copy the output file treedata.js
        into the d3 directory

    b. Open the nodecharts.html file in a web browser to see the tree

    c. You can copy the svg element from nodecharts.html into a text file and give
        it the extension svg in order to open the figure in an application that reads
        SVG files. To do this using the Opera, Firefox, or Chrome browser,

        i) open the developer tools using the menu command Developer > Developer
            Tools (Opera), Tools > Web developer > Inspector (Firefox), or
            View > Developer > Developer Tools (Chrome)

        ii) Select the svg element (nested inside body, div.container, div.tree) and
            use the copy outer HTML command from the popup menu to copy the svg
            element to the clipboard

        iii) Paste the copied text into a newly-created text file named figure.svg

        iv) Open the svg file in other graphics software (e.g. Adobe Illustrator) or
            convert it to pdf or png format using, for example, ImageMagick
