# Supplementary material for: Order, please! Uncertainty in the ordinal-level classification of Chlorophyceae
Source: PeerJ. 2019 May 15;7:e6899. doi: 10.7717/peerj.6899 (PMC6525593; doi:10.7717/peerj.6899)
Supplement: Supplemental Information 1 — This compressed folder contains untrimmed, masked alignments for individual chloroplast genes (subfolder nexus), as well as trimmed alignments with appropriate analysis blocks and the consensus trees resulting from these single-gene and concatenated analyses (MrBayes subfolders). Supplementary methods with associated references are included in the SupplementaryMethods.txt file. SVDquartets, BaliPhy, PhyloBayes and RAxML analysis files are in separate subfolders, with their respective resulting tree files. Files associated with MrBayes analysis of the 1st and 2nd positions and the analysis of the 3rd positions are placed in the subfolders 1st_and_2nd_positions_only and 3rd_positions_only, respectively. The 18Splastid_combined subfolder contains the MrBayes analysis materials (alignment and consensus tree) for the analysis including nucleotide plastid data as well as 18S nucleotide data. Documentation, trees and scripts used to create Fig. 3 are included in the “Figure3” subfolder, and documentation for and full results of Treespace analyses are in the “Treespace” subfolder. The results of the AU topology tests are included in a Word document. [file peerj-07-6899-s008.zip › supplementary_alignments_trees/18Splastid_combined/concatenated-stripped-plus18S.nex]

#nexus

begin data;
    dimensions ntax=68 nchar=36157;
    format datatype=dna gap=- missing=?;
    matrix
                 Ankyra_judayi  GTGGAAACGCTCTTTAATGGAACACTTACTGTAGGTGGTCGTGACCAAGAATCCACAGGTTTTGCTTGGTGGTCTGGAAACGCTCGTCTAATTAATCTTTCAGGTAAACTTTTAGGTGCTCACGTAGCACATGCTGGTTTAATCGTTTTTTGGGCAGGTGCAATGAACTTATTTGAAGTAGCTCACTTTGTACCAGAAAAACCTATGTATGAACAAGGTTTAATCCTTTTACCGCACATTGCTACTTTAGGTTATGGTGTTGGTCCAGGTGGTGAAGTTATTGATACATTCCCATACTTTGTTTCAGGCGTATTACATTTAATTTCTTCAGCAGTTTTAGGTTTTGGTGGTGTTTATCACTCATTAATTGGTCCAGAAACTTTAGAAGAATCATTCCCATTCTTTGGTTATGTATGGAAAGACAAAAATAAAATGACTAATATTCTTGGCTATCACCTTATTATGTTAGGTTTAGGCGCTTGGTTATTAGTTTGGAAAGCTATGTATTTTGGTGGTGTTTATGATACTTGGGCTCCAGGTGGTGGAGACGTGAGAATTATCACTAACCCTACAACAAGTGCTGCTGTAATTTTTGGTTACTTAGTAAAATCACCTTTTGGCGGTGATGGTTGGATTGTAAGTGTAGATAATATGGAAGATATTATTGGTGGTCATATTTGGATTGGAACTTTAGAAATTTTAGGTGGTATTTGGCACATTTATACAACACCTTGGCCGTGGGCACGTCGTGCATTTGTTTGGTCAGGCGAAGCATACTTATCATACAGTTTAGCTGCTATTTCTGTAATGGGCTTTATTGCTTGTTGTATGTCATGGTTTAACAATACTGCTTATCCATCAGAATTCTATGGCCCAACTGGTCCTGAAGCATCTCAATCACAAGCATTTACATTCCTTGTTCGTGACCAACGTTTAGGTGCAAACGTAGCATCTGCTCAAGGTCCAACTGGTTTAGGTAAATATTTAATGCGTTCACCTACTGGTGAAATCATTTTTGGTGGTGAAACTATGCGTTTCTGGGATTTCCGTGGTCCTTGGTTAGAACCATTAAGAGGACCTAATGGTTTAGATTTAAATAAATTAAAGAATGATATTCAACCATGGCAAGAACGTCGTGCTGCTGAATATATGACACATGCACCTCTAGGATCTTTAAACTCTGTAGGTGGTGTAGCAACAGAAATCAACTCAACTAACTTTGTTAGTCCACGTTCTTGGTTAGCAACTAGCCATTTCGTTCTTGGTTTCTTCTTCTTTATTGGACATTTATGGCATGCAGGGCGTGCGCGTGCTGCTGCTGCTGGTTTTGAAAAAGGTATTGACCGTTTAGATGAACCTGCATTATCAATGCGTCCATTAGATGAAGTGGCTGAAGTTTCAGTAGGACAACATTATTATTGGCAAATTGGTAATTATGAAGTGCATGGTCAAGTTTTAATTACTTCATGGATTGTTTTAGGTATTATTATTACTTTATCTTTCTTAGGAAATAGTAATTTAAAATCAACACCAGATGGATTCCAAAATTTAACAGAATTAGTTACAGAGTTTATTCGAGATTTAGCAAAAACACAAATTGGAGAAGAAGAA------TATTTAAAATGGGTTCCATTTTTAGGAACTATCTTCTTATTTATTTTTGTTTCAAATTGGTCAGGAGCTTTAGTACCTTGGCGTTTAATTGAATTACCAAATGGTGAATTAGCAGCTCCAACAAATGATATTAATACTACTGTAGCTTTAGCATTATTAACATCAATTTCTTATTTCTACGCAGGTATTAGAAAAAAAGGATTAGGTTATTTTAAACGTTATGTTGAACCAGCAGCTTTTTTATTACCAATTAATGTTTTAGAAGATTTTACAAAACCTTTATCATTAAGTTTTCGACTTTTTGGAAATATTCTTGCTGATGAACTTGTAGTTGGTGTATTAGTTGCTTTAGTACCATTAGTTGTACCGATTCCTCTGATGTTATTAGGTTTATTCACAAGTGCTATTCAAGCCCTTGTATTTGCAACTTTAGCTGGGGCATATATTGGTGAAGCTTTAGAAGATCACCATATGCTAAGTCCTAAAAGAACAAAATTTCGTAAACATCATCGCGGACATTTACGTGGTAAAGCTACTCGTGGTAACAAAATTGCATTTGGAGAATTTGCTTTACAAGCATTAGAACCTTGTTGGATTACAGCAAGACAAATTGAAGCTGGCCGACGAGTGTTAACACGTTATGTAAAACGTGGCGGTAAATTATGGATTAGACTGTTTCCTGATAAACCCGTAACTATCAGACCTGCAGGTACACGAATGGGTTCTGGTAAAGGGTATCCTGAATACTGGGTTGCTGTTGTACACCCTGGACGAATTATTTATGAAATTCGAGGCGTATCAGAAATAGTAGCAAAACAAGCTATGAGAATTGCTGCATATAAAATGCCAGTAAAGACAAAATTTTTAATGTCTAACACAGGAACTACTGGACGTGTACCGTTATGGCTTGTGGGAACAGTTGTAGGAATGGCTGCTCTTGGTTTACTTGCTATTTTCTTTTATGGATCTTATGTAGGTTTAGGTTCATCACTTATGCCTCGTCGTCCAATTAAACGTACTATTTCACCAGATCCAGTATATAATAGTATTTCAGTTCATATGTTGGTAAACAGAATTTTAAAAAATGGTAAAAAATCTTTAGCTTATAGAATTGTATATAATGCTTTACGTGAAATCGGTGATATTACACAAAAAAATCCGGTTGAAGTTTTTGAAACAGCATTAGATAATGTAACACCCCGCGTAGAGGTTAAACCAAGACGTCGTGGTGGTGCTGTTCAAATGGTTCCCCGAGTACTACGATCAACTGATCGTGCTCGAGCAAATTCGCTACGTTGGATTTTAGAAGTTTGTCGTAAAAGAACAGGACAAAGTATGGTTTCTAGACTAAAGTATGAAATTATTGAAGCTTATAAAAAAACAGGTTTAGCAATTAAAAAACGAGATGAATTACATAAAATTGCATTAAATAATGCAATGTATGCAAAAAGACCACAAACGGTACTAAATGCTATTAATATGAAATTAGCATATTGGATGTATGCAGGACCAGCTCATATTGGTACATTGAGAGTTGCAAGTTCTTTTAAAAATGTGCATGCTGTTATGCATGCTCCATTAGGTGATGATTATTTTAATGTTATGCGAAGTATGCTAGAAAGATCGCGTGATTTTACACCCGTTACCGCGAGTATTGTGGATAGACATGTATTAGCAAGAGGTTCAGGTGAAAAAGTTGTTGAAAACATTACACGAAAAGATAAAGAAGATTGCCCAGATTTAATTTTATTAACACCTACTTGTACGTCTAGTATTTTACAAGAAGATTTACAAAATTTTGTAAACCGGGCAGATGTTATTTTAGCTGATGTAAATCACTATAGAGTTAATGAAATACAAGCTGCTGATCGAACTTTAGAACAAATCATTCGTTTTTATCTTGAAAAAACGGAACCATCGGTAAATATATTAGGTATGTTTACTTTAGGATTTCATAATACGCACGATTGCAACGAATTAAAAAAATTATTAAAGGATTTAGGTATAAGTGTAAATTTAATTGTTCCAGAAGGCAGTTCAGTTACAGAATTAAAAAATTTACCACAAGCATGGTTTAATATTGTTCCGTATAGAGAAGTGGGTTTAATGAGTGCTATTTATTTAGAGAATGAATTTAATATGCCTTATATTTCCACAACTCCAATGGGAATACTTAATACTGCGACTTTTATTCGTTATATTGATCAACAAACTCGATTTATTTCTCAAGCTGCATGGTTTTCAAGATCTATTGACTGCCAAAACTTAACAGGAAAAAAAACAGTAGTATTTGGTGATGCTACTCATGCTGCTAGTATAACAAAAATTTTAGTTAGAGAAATGGGACTAAAAGTTTCTTGTGCTGGAACTTATTGTAAACATGATGCTGATTGGTTCCGCGAGCAAGTTACAGGTTATACGGATCAGATATTAATAACTGACGATCATACTCAAGTCGGTGATATGATTGCACGAATTGAACCAGCTGCTATTTTTGGGACGCAGATGGAACGGCACGTTGGAAAACGATTAGATATTCCATGCGGTGTAATTTCTGCACCTGTTCACATTCAAAATTTTCCCTTAGGATATCGTCCTTTTTTAGGTTATGAGGGAACAAATCAAATTGCAGATTTAGTTTATAATTCATTTACTTTAGGTATGGAAGATCATTTATTAGAAATTTTTGGTGGTCATGATACATGGCAAACGGATGCATTACAAGAATTACAAAAAATTCCAGGATTTGTTCGAGGTAAAGTGAAACGAAATACAGAAAAATTTGCTAATAATATAAAGTTAATTACAGTAGAAGTAATGTTTGCTGCTAAAGAAGCAGTAGCAGCTTTTGAATGTGAAACAGGAAATTATCATACATTTTGCCCTATTAGTTGTGTTTCATGGTTATATCAAAAAATAGAAGACAGTTTTTTTCTTGTAATAGGTACAAAAACATGTGGTTATTTTTTACAAAATGCTTTGGGTGTAATGATCTTTGCAGAACCTCGTTATGCAATGGCAGAATTAGAAGAAAGTGATATTTCTGCACAATTAAATGACTATAAAGAATTAAAACGTTTATGTTTACAAATTAAACAAGATCGCAATCCAAGTGTAATTGTTTGGATTGGAACGTGCACAACGGAAATAATTAAAATGGATTTAGAAGGAATGGCTCCGAAATTAGAGCTGGATATTGGTATTCCTATTGTTGTAGCACGCGCAAATGGTTTAGATTATGCTTTTACACAAGGTGAAGATACAGTATTAGCAGCTATGGCACAACGTTGTGTTTTGTTTGGTTCTTTACCAAGCACAATAGTTACACAATTAAATTTAGAGTTAAAACAGCAAGGTATTGATGTTGCGGGTTGGTTACCAGCACAAAGCTATAATGAGTTACCCGTTTTAAATGAAAATGTTTATGTTTGTGGCATTAATCCATTTCTAAGTCGAACTGCAACGACATTGATGCGACGACGAAAATGTAAACTTATTGCAGCTCCATTTCCTATTGGACCCGATGGAACTAGAGCTTGGATTGAAAAAATTTGTTCAGTTTTAGATATTTTATTAGAGGAACGAGAAATGAAAATTTGGGAAACTTTAGAAGAT---------TATCTTAAATTAATTAGAGGAAAATCAGTCTTTTTTATGGGTGATAATCTTCTTGAAATTTCATTAGCTCGTTTTTTAATTCGTTGTGGTATGATTGTTTATGAAATAGGAATTCCATATATGGATAAAAGGTTTCAATCCGCTGAATTAGAACTACTTCAAAAAACTTGTGTACAAATGAACGTACCTATACCACGAATTGTAGAAAAACCGGATAATTATTATCAAATTCAACGTATTAAAGAATTACAACCTGATATTACTATTACGGGTATGGCTCATGCAAATCCTTTAGAAGCGAGAGGTATTACTACTAAATGGTCAGTCGAATTTACATTTGCACAAATTCATGGTTTTTCTAATAGTCGAGAAATTTTGGAATTAATTACTCGTCCTCTTCGTCGTAATATGGCAACACCTGGAATTTCTACTCCATTAGGCACTTTATTACGTCCATTAAACTCAGAAGCTGGTAAAGTTTTACCGGGTTGGGGTACAACAGTATTAATGGGTGTTTTCATTTTATTATTTGCTGTGTTCTTACTAATTATTCTTGAAATTTATAATAGTTCTCTTGTATTAGATGATGTAACTATGAGCTGGGAAACTTTAGCTATGCCAATTGGTGTACCTAGAATTATTTATTGTTGGGGCGAAGAATTGCCAGCTCAATGGACTGATATTTATAATTTTATTTTTCGTCGACGAATGGTCTTTTTAATGCAATATTTAGATGATGAATTATGTAACCAAATCTGTGGGTTATTAATCAATATTCATATGGAAGATCGTTCAAAAGAGATGGAAAAAAAAGAAATGGAAAGTCGAAAACAAACAGAACGAACATTCCAAGAAGAAGAATCGAAAAAAGTTTTTATGATTATTAATTCTTTTGGTGGTTCAGTTGGAAATGGAATTACCGTTCATGATGCTTTACAATTTATTAAAGCAGGTTCATTAACTTTAGGGTTAGGGGTGGCTGCCTCAGCGGCATCTTTAGCACTAGCAGGTGGAACAATTGGTGAACGTTATGTAACAGAAGGCTGTCATGTTATGATTCACCAACCTGAAGGTGGTATTAGTGGTCAAGCATCTGATATTTGGATTGATAGCCAAGAAATTATGAAAATTCGTTTAGATGTTGCTGAAATTTATTCACTATCAACATATAGACCTCGTCATAAAATTTTAAAAGATTTAGATCGTGATTTTTATTTATCTGCAACTGAGACAATTTTCTATGGATTAGCGGATGAAATTGCTACTAACGAAGTAATGCATGAGATAATTGAAATGACTAGTAAAGTTTGGGACTACCATGATAGTAAACAACAAAAATTACTTGAAAGTCGTGCAAATGCTTTATTTATTGCAAAATTACCAGAAGCATATGCACCGTTTGACCCAATTGTAGATATTTTACCAATTATTCCTGTATTCTTTTTATTATTAGCATTTGTTTGGCAAGCATCAGTAAGTTTTAGAATGACAATAGCGATTGGATATCAAGAAAAACGTACATGGTTTGATGACGCAGATGACTGGTTACGTCAAGACCGTTTTGTATTTGTAGGCTGGTCAGGTCTTTTATTATTACCTTGTGCTTATTTAGCTGTAGGTGGTTGGTTAACAGGAACAACTTTTGTAACTTCTTGGTACACTCATGGTTTAGCAACTTCATATTTAGAAGGTTGTAACTTCTTAACTGCTGCTGTTTCAACTCCAGCAAATAGTATGGCACACTCTTTATTATTCTTATGGGGTCCTGAAGCTCAAGGCGATTTTAGCCGTTGGTGTCAATTAGGTGGCTTATGGACTTTCGTAGCTTTACACGGTGCTTTTGGTTTAATTGCTTTCATGTTACGCCAATTTGAAATTGCTCGTTCAGTAAACTTACGTCCATATAACGCTATTGCTTTCTCAGCACCAATTGCTGTATTCACATCTGTATTTTTAATTTACCCATTAGGCCAATCAGGTTGGTTCTTTGCACCAAGTTTTGGTGTTGCTGCAATTTTCCGTTTCATTTTATTCTTCCAAGGTTTCCATAACTGGACATTAAACCCATTCCATATGATGGGTGTTGCTGGTGTTCTAGGAGGTGCTTTATTATGTGCAATTCACGGTGCAACTGTTGAAAACACATTATTCGAAGACGGTGACGGTGCAAACACTTTCCGTGCTTTTAACCCTACACAAGCTGAAGAAACATATTCAATGGTAACGGCGAACCGTTTCTGGTCTCAAATTTTTGGTGTTGCTTTCTCTAACAAACGTTGGTTACACTTCTTCATGTTACTAGTTCCAGTAACTGGTCTTTGGATGAGTGCTATCGGTGTAGTTGGATTAGCATTAAACCTTCGTGCATACGACTTCGTTTCACAAGAAATTCGTGCTGCTGAAGACCCTGAATTTGAAACTTTCTACACTAAAAATATTTTATTAAACGAAGGTATCCGTGCTTGGATGGCTGCACAAGACCAACCACACGAACGTTTAGTATTCCCTGAAGAAGTATTACCACGTGGTAACGCTCTATTGTCTAATGTTTTATTATTAATTTTTTTAATTTTAAGATGGACTGAATCTGGTCATTTTCCTTTAAGTAATATTTATGAAGCATTAATGTTTTTATCCTGGTGTTTTACAGTAATTCATTTAATTAGTTGTATTTCAGCGCCTACAGCTTTTTTTATAAATGCTTTTGCAACCTTGAGTTTACCTCAAGAATTACAAAAAGCTAGTCCTCTTGTTCCTGCGTTACAATCAAATTGGTTAATGATGCATGTAACTGTTATGATTTTAAGTTATGCAGCGTTAATTTCAGGTTCTTTATTAGCAATTGCTTTTTTGTTAGACAATTTAAGCTATCGTATTATTGGTATCGGGTTTCCATTATTAACTATTGGTATTCTTTCCGGTGCGGTTTGGGCAAATGAAGCTTGGGGTTCGTATTGGAGTTGGGATCCAAAAGAAACTTGGGCATTATTAACTTGGTTAATTTTTGCAATTTATCTACATACACGAATCACTCGTGGTTGGGAAGGTAAAAAACCAGCTTTTATAGCTGCCTGTGGTTTTTTTATTGTTTGGATTTGTTTTTTAGGAGTTAATTTAATTGGTGAAGGCTTACATAGTTATGGTTGGTTCCAACAAAGATTAAAAACATACTACGTTCAAAAAATTATGCCTAAGTTATTTGAACAATTTAAATATAATAATAAACACGAAGTTCCAAAAATTGAAAAAATTGTAATTAATCGTGGTGTTGGTGACGCGTCGCAAAATAGTAAACTTATTGATGCATCATTAAAAGAAATTGCTGTAATTGCAGGCCAAAAAGGGATTATTACACGTTCAAAAAAATCAATTGCTGGTTTTAAAATTCGTGAACAAATGCCAGTGGGGGTATCAGTTACATTAAGAGGTGATAAAATGTATGGTTTTTTAGATCGACTAATTCATTTAGCATTACCTCGAGTACGTGATTTCCAAGGTATTAATCCAAAAAGTTTTGATAAAAATGGAAATTATAGTATAGGTTTAGAAGAACAATTAATGTTCCCTGAAATTGAATATGATAAAATTGATCAAATTCGAGGAATGGATATTTCAATAGTAACTACTGCGCAAAATCAAGAAGAAGGGTTAGCTCTTTTAAAAGAATTTGGTTTACCATTTAAAGCTAGACCTAATCCCAACAAACAAGTTGTTGAATTAAATCGTACTAGTCTTTATTGGGGACTATTATTAATTTTTGTTTTAGCAGTGTTATTCTCTAGTTATGTATTTAACATGAGTTTACAAGTTACTATTCTTACACCTGAACGTCCTTTTTGGAATGGTCAAGCTGAAGAGATCATTCTTCCTACTGAAACAGGAGAAATGGGTGTATTAAAAAATCACGCTCCAATTATTACAGGTTTAGATGTAGGTGCAATGTTAATTCGT------------------ACAAAAGAACAATGGAAGTCAGTTGCTGTAATGGGTGGCTTTGCAGTTGTAAAACGAAATCAAGTGACAATTCTTGCTAATGAAGCTGAAGCTTCAGAAACAATTAATCCTGAAGAAGCAAAAAATGAGTTTGAATTAGCTAAAGCTAATTTAGAAAAAGCTGAAGGCGTGAAACAAAAAGTTGAAGCGAATTTTACTTTTAAACGTGCAAAAGCGCGTTTCCAAGTTGTAAAATCAATGGAAGCTTTAGTTTATACTTTTTTATTAATCGGTACTTTAGGAATTATTTTCTTTGCGATTTTCTTCAGAGAACCTCCACGTATTGTAAAAATGGTTCCACAAACTGAAACTAAAGCAACTGCTGGGTTTAAAGCAGGTGTAAAAGATTATCGTTTAACGTACTACACTCCTGATTATGTTGTAAGAGATACTGATATTCTTGCTGCTTTCCGTATGACTCCTCAACCAGGTGTTCCACCTGAAGAATGTGGTGCTGCTGTAGCTGCTGAATCTTCAACTGGTACATGGACAACTGTATGGACAGATGGTTTAACTAGTTTAGACAAATATAAAGGTCGTTGTTTTGACATCGAGCCTGTTGCTGGTGAAGAAAACCAATACATTGCTTATGTAGCATATCCTATCGACTTATTTGAAGAAGGTTCTGTAACTAACTTATTCACTTCAATCGTTGGTAACGTATTTGGTTTCAAAGCTCTTCGTGCACTTCGTTTAGAAGATCTTCGTATTTCAGCTGCGTATGTAAAAACTTTCCAAGGTCCTCCACACGGTATCCAGGTAGAACGTGACAAATTAAACAAATATGGTCGTGGTCTTTTAGGTTGTACAATTAAACCTAAATTAGGTCTTTCTGCTAAAAACTACGGTCGTGCAGTTTATGAATGTTTACGTGGTGGTTTAGACTTTACAAAAGATGACGAGAACGTAACATCACAACCATTCATGCGTTGGAGAGATCGTTTCTTATTCGTAGCTGAAGCAATCTATAAATCACAAGCAGAAACAGGTGAAATTAAAGGTCACTATTTAAATGCTACTGCTGGTACTAGTGAAGAAATGATCAAACGTGCAGTGTGTGCTAAAGAATTAGGTATTCCTATTATTATGCATGACTACCTAACTGGTGGTTTCACTTCTAACACTTCATTAGCTAACTACTGTCGTGACCATGGTTTATTATTACACATTCACCGTGCGATGCACGCTGTAATTGACCGTCAAAGAAACCACGGTATCCACTTCCGTGTTTTAGCTAAAGCTTTACGTTTATCAGGTGGTGACCACCTTCACTCTGGTACTGTTGTAGGTAAATTAGAAGGTGAACGTGAAGTAACTTTAGGTTTCGTTGATTTAATGCGTGATGACTATATTGAAAAAGATCGTAGTCGTGGTATTTATTTCACACAAGATTGGGTTGCTTTACCAGGTACTATGCCAGTTGCTTCTGGTGGTATTCACGTATGGCACATGCCAGCTCTTGTTGAAATTTTCGGTGATGACGCTTGTCTTCAGTTCGGTGGTGGTACTTTAGGTCACCCTTGGGGTAACGCTCCAGGTGCTGCTGCAAACCGTGTAGCTTTAGAAGCTTGTACACAAGCTCGTAACGAAGGTCGTGACCTTGCTCGTGAAGGTGGCGATGTTATCCGTTCTGCATGCAAATGGAGTCCTGAATTAGCTGCAGCTTGTGAAGTTTGGAAAGAAATTAAATTCGAATTTGATACTATTGACAAACTTATGGCCGGTAAATCAGTAGAGCGTCCTTTTTCTGATATTTTAACTAGTATTCGTTATTGGGTTATTCATAGTATTACAATTCCTGCATTATTTGTTGCGGGTTGGTTATTTGTAAGTACAGGTTTAGCATATGATGTATTTGGTAGTCCTCGACCAAATGAATATTTTACAGAAGATCGTCAAGATGCACCTTTAATCACAGACCGTTTCAACGCATTAGAACAAGTTAAAAAATTATCACAAATACGTCGTTATATTATTGTGGGTGAAAGACGATTCAGCAATTATTGGTGGTCCAGTACTATTTTACTAGGTTCAATAGGCTTTTTACTAACAGGTATATCTAGTTACATTAATTTTTTTCCACAAGGTTTATTAATGTCATTCTATGGAAGTTTAGGTTTTCTTGTAAGTTTATATTGGTGGTTATTAATTTTTTGGAATGTTGGAGGTGGTTTTAATGAATTTAATAAAAAAGAAGGAAGTATTCGAATTTTTCGATGGGGTTATCCTGGAAAAAATCGTAGAATTGATTTATTCTATACGTTAAAAGACGTTGAAGCAATTCGAGTAGAGTTACAACAACGAACAATTTATTTACGTTTAAAAAACGAAATTCCAATTACAGGAATTGGCGAGCCATTAACATTAAAAGAAATTGAAAAACAAGCTTCTGAGTTAGCAAATTTTTTACAAATTTCTTTAGAAGGAATGAATGAAATTGTTTTACAACTTACAAGTCTTCTTTTAGTTGTAGCTGCTGGTCCATTAGTTGTAATTTTATTATCAGCGCGTGGTGGTAATTTATTTGGTTTTAACACTAATATTTTTGAAACGAATGTTATTAACTTAGCAGCTGTCATCGCTATTGTGATTTCTTTTGTTGGACCAAATTTAACAGGATTATTAGAAGATCGTAAAAAAACGATTCTAAGTAATTTAGAAGAAGCAAACCAACGTGCATTAGAAGCACAACAACGCTTAACAGAAGCACGAGCACAGTTAGAGTTAGCTAAAAGTAAAGCTCAACAAATTCGAGAAGAAGGTGCATTAAGAGCTGACCAAGAGGAAAAAAACTGTATTTTCCAACATGAAGAAAGATTGTCACGCTTAGAAGAATTTAAACAAGAAACAATTCAATTTTATCAGCAAAAAGCATTAAAACAAGCTTATATGTATATTATTTCTAGAATTATGACTCGTGTTCGTGAAAGATTAAATTCTGGTTTAGATTCTACTTATCATGTAGTTGTAAATAATTTTTATGTATCACGTTTTACAGAGTATATGGATAGTCCTGCATTTTTCTTTACTTTTTTTTTATCGTTCTTACTGTTAAGCGCCACGGGATACTCAGTATACGTAAGCTTTGGACCTCCTTCTAAAAAATTAAGAGATCCTTTCGAAGAACATGAAGATACTTACGAAGAAATTGGCTTATTTCCACGTTCTTTTAATAGAGTTTTCGACAGATTTTTTAAACAGTTGTTTTCTGATGTTGAAAATTTAGTTATTCAAGAATATAGGTTTTATCGATATTTATTTTTAACTACTATTAAATGTTTAGCACTTTTAATTATTGTTCCTTTTATTGTAAATTTAATATCTAAAACTTATTTTGTTAGACCCATTACAGAATTTTATTGGAATTCAAAACAACCAGAAATTTTTTTAAATTCTTATCAACAAGAACATGCCTTTGCCGAATTACACGAATTTGAAGAAAAAATTTATTTTGAATCATTATTAGCTATCAGATATAATAATCAAAGTATTGAATGTATCACCAATTTTTTTGCGGATTTAATTAGTTTCTTTACACTTTGTTTTTTATTTTTAAATTTAGAAATTCAAATTAATATTACTAAATCTTTTTTATTAGAAGTTTTTTTTGGTTTGGATGATAGTAAAAAAGCTCTTTTAATCTTGTTTGTTACTGATTTACTTGTTGGGTATCATTCTCCAAATATTTGGGAATTATTTTTTCAATTTATTTTTTATCATTATGGTTTACCAGAAAATGAGACTGGTATTTTCCTTTTAGTTGCTACTCTGCCAGTTTTATTAGATGTGTTATTTAAATATTTAATATTTAGACATTTAAATCGTGCTTCTCCTGCAACGGTTGCTACTTATCATGCTATGATAGAAAAATTAGCAGTATATGGAAAAGGTGGCATCGGAAAATCTACAACCAGTTGTAATATTTCAATAGCCCTAGCACGTCGTGGAAAAAAAGTTCTACAAATTGGTTGTGATCCAAAACATGATAGTACGTTTACACTAACAGGATTTTTAATCCCAACAATTATAGACACTTTACAATCCAAAGATTATCATTATGAAGATGTTTGGCCAGAAGATGTTATTTACCAAGGATATGGAAACGTTGATTGTGTAGAAGCTGGAGGACCTCCAGCTGGAGCTGGTTGCGGGGGTTATGTTGTTGGTGAAACGGTAAAATTATTAAAAGAATTAAATGCTTTTTATGAATATGATATTATTTTATTTGATGTTTTAGGTGATGTTGTTTGTGGTGGATTTGCAGCACCTTTAAACTATGCGGATTATTGTATTATAGTAACTGATAATGGATTTGACGCATTATTTGCAGCAAATCGGATAGCTGCTTCCGTAAGAGAAAAATCTAGAACACATCCGCTTCGACTAGCAGGTCTAATTGGAAATCGAACTGCAAAACGAGATTTAATTGATAAATATGTGGAAGCATGCCCGATGCCAGTCTTAGAAGTTTTACCACTTATAGAAGAAGTACGAGTTTCAAGAGTAAAAGGAAAAACTTTATTTGAAATGGCATATATTTGTGATTTTTACTTAAATATTGCAGATCAACTATTAACTCAACCGGAAGGAGTTATTCCAAGAGAACTATCCGATCGTGAACTTTTTAATTTACTTTCAGATTTTTATTTAATGGTAGAACCTTTATTATCTGGAATCGTGTTAGGTTTAGTTCCTGTTACTATCGCAGGTTTATTTGTAACTGCTTATTTACAGTATCGTCGTGGTGATCAAGCGACTTGGATGGCAAAAAAAAGTATGATTCAACGAGAATTAAAACGTCAGCGTTTAGTTATGAAATATGCTGAAAAACGTGCGGATTTAAAAAAACAAATTAAAGAATTTTTAAAAGAAAAATTAGCGTTACATAGAAAATTACAACAATTACCAAAAAATAGTTCAGCAGTACGATTACATAATCGCTGTTTAATTACTGGTCGTCCAAAAGGCTATTTTAGAGACTTTGGTTTATCACGTCATGTTTTACGTGAAATGGCTCATGAAGGTTTATTACCAGGTGTTACTAAATCAAGTTGGATGGAAGTAAATATTTTTGGTTTAACAGCAACAGCATTATTTATTATTATTCCAACTTCATTTTTATTAATTTTATATGTTAAAACTGCTTCAAATATGACTCGTGTAAAACGTGGAAATGTCTCTCGAAAAAGACATAAAAAAATTTTAAAATTAGTTAAAGGTTTTCGTGGTGCTGCGTCTGGATTATTTCGTACGGCAAATCAACAAAGTATGAAAGCATTGCGTTCATCGTATACTAATCGACGTAAAAAAAAACGTGATTTTCGTCGTTTATGGATTGCGCGAATTAATGCTGCGGTAAGAAAATACGGAATTAATTATAGTGAATTTTTTAATTATTTAAAAACTCAATCTATCAAATTGAATAGAAAAACTATTTCTCAATTAGCAGTATGTGATCCTGAAGCTTTATTACAATTAATGAACCCAATTGTTGCTGCTGCATCTGTAATTTCTGCTGGATTAGCTGTTGGCCTTGCTGCTATTGGTCCTGGTATGGGTCAAGGTACTGCTGCTGGTTATGCTGTTGAAGGTATTGCTAGACAACCAGAAGCTGAAGGTAAAATCCGTGGTGCTTTATTATTAAGTTTTGCGTTCATGGAATCTTTAACTATTTATGGTTTAGTTGTTGCTTTAGCATTATTATTTGCTAACCCATTTGCAATGATTAACCCTCAATCGTATCTAAATGTTGCTGATAATAGTGGCGCACGAAAATTAATGTGTATTCGAGTATTAAAAGGTCATATTGGTGATATAATTATTGCAGTTGTAAAAGATGCAATCCCAAATATGCCATTAAAAAAATCAGATGTTGTTCGAGCTGTAATTGTACGTACATCACAAGGTGTTCGACGTGAAAACGGTATGACAATTCGTTTTGATGATAACGCTGCTGTAGTTATAAATAAAGAAGGTAACCCAAGAGGAACACGTGTATTTGGACCAATTGCAAGAGAATTAAGAGAACGTAATTTTACAAAAATTGTGTCTTTAGCTCCCGAAGTTGTTATGGCACGTGCTAAATTTGAACGTAAAAAACCACACGTTAATATTGGTACAATTGGTCACGTAGACCACGGTAAAACAACTTTAACAGCAGCAATTACAATGGCATTAGCTGCACGCGGTGGTGCGCAAGGTAAAAAATATGATGAAATTGATTCTTCACCAGAAGAAAAAGCTCGTGGTATTACTATTAATACAGCACACGTAGAATATGAAACTGAAAATCGTCACTATGCACACGTAGATTGCCCAGGTCACGCAGATTATGTAAAAAATATGATTACTGGTGCTGCACAAATGGATGGTGCTATTTTAGTAGTTTCAGGTGCAGATGGTCCTATGCCACAAACAAAAGAACACCTTTTATTAGCAAAACAAGTAGGTGTTCCACACATTGTTGTTTTCTTAAATAAGGAAGACCAAGTAGATGATACTGAACTTTTAGAATTAGTTGAACTTGAAGTGCGCGAAACACTAGATAAATATGAATTTCCTGGTGATGAAATTCCTATTGTTACAGGATCAGCTTTATTAGCATTAGAAGCTTTAGTTGAAAATCCAAAGATTCAACCTGGTGACAATAAATGGGTAGATAAAATTTATGCACTAATGGATAAAGTAGATAGTTATATTCCTACACCAGAACGTGAAACAGATAAACCATTCTTATTAGCAGTAGAAGATGTTTTATCAATTACAGGTCGTGGTACAGTTGCGACAGGTCGTGTTGAACGAGGTACATTACGTGTTGGTGATAACCTTGAAATTGTAGGTCTTAAAGACACAAAAAACTGTGTTGTAACAGGATTAGAAATGTTTAAGAAAACTTTAGACGAAACTATGGCGGGTGACAACGTTGGTGTATTATTACGTGGTGTTCAAAAGAAAGATATCGAACGCGGTATGGTTTTAGCAAAACCTGGCTCAATCTTACCACATACTAAATTTGAAGCTCAAGTTTATATTCTTACTAAAGAAGAAGGTGGCCGACACTCAGCATTTTTAGTAGGGTATCAACCACAATTTTATGTTCGTACAACAGATGTAACTGGTAAAGTAGAAGGGTTTAGTCATATTCAAATGCGTAACCCATCATCAGTAGCAGAAGAGCATTCAAATAAAATGGCTATGCCTGGTGATCGTGTAAGTATGATTGTAAAATTAATTAATCCAATTGCAATTGAAAAAGGAATGCGTTTTGCAATTCGTGAAGGTGGTCGTACAGTTGGTGCCGGTGTTGTTACAAATGATAGTATTAGCGATATGTTAACGCGTATTCGAAATTCAAGTATGGCAAAAAAAGCAATTGTTTCAATTCCTTGTACGCGAATTAATAAACAAATTGCACAAATTCTAGAAAAAGAAGGTTTTATTCAAAGCTTTCGTCTTAAATATGAATCTTGTATCACTAATTTAAAAAGAATTAGTAAACCGGGTTTACGAATTTATGCGAATCATAAAGAAATTCCACGTGTATTAGGTGGTGCTGGTATAGTTATTATTTCAACACCAACTGGAATTATGACAGACCGAGAAGCTCGTACACGAGGAATTGGAGGTGAAATTCTTTGTTCAATTTGGAAAAATGTTGGACGTGTTGTTCAAATTATTGGTCCAGTTTTAGATATTGTGTTTTCAAAGGGACAAGTTCCAAATATTTATAACGCATTAGTTGTTAGTGCAAAAAATGCTTCTGGCGAACAAATTAGTGTTACTTGTGAAGTACAACAACTTTTAGGTGACAGTTGTGTTCGTGCTGTATCAATGAACCCAACAGAAGGTTTAATGCGTGGAATGGAAGTATTAGATACTGGCAAAGCATTAACTGTACCAGTTGGTAAAGCGACTTTAGGTCGTATTTTTAATGTATTAGGTGAACCAGTTGATAACATGGGTCCTGTAAACAATGATGAAAGTTTACCAATTCACAGAACAGCACCGGCGTTTGTAGATTTAGATACTCGTTTATCAATTTTTGAAACTGGTATTAAAGTTGTAGATTTATTAGCTCCTTATCGTCGTGGTGGTAAAATTGGTTTATTCGGTGGTGCAGGTGTAGGAAAAACTGTATTAATTATGGAATTAATTAATAATATTGCTAAAGCTCACGGTGGTGTTTCTGTATTTGCTGGTGTAGGTGAAAGAACTCGTGAAGGGAATGACCTTTATGCAGAAATGAGAGAATCTGGTGTAATTGTTGAAAAAAATCTTGCTGATTCAAAAGTAGCGTTAGTATACGGACAAATGAATGAGCCACCTGGAGCACGTATGCGTGTTGCATTAACAGCTTTAACAATGGCAGAATATTTCCGTGATGTTAATAAACAAGACGTTTTATTCTTCATTGATAATATTTTCCGTTTTGTACAAGCAGGTGCTGAAGTATCAGCGTTATTAGGCCGTATGCCGTCTGCTGTAGGTTACCAACCTACACTTGCAACAGAAATGGGTACGTTACAAGAACGTATTACATCAACAAAAGATGGATCAATTACGTCAATTCAAGCTGTATATGTACCAGCAGATGACTTAACTGACCCTGCTCCAGCAACAACATTTGCTCACTTAGATGCTACAACTGTTCTTTCTCGAAACTTAGCAGCAAAAGGAATTTACCCAGCTGTAGACCCGTTAGATTCTACTTCAACAATGTTACAACCTTGGATTGTTGGCGAAAAACACTACAGTTGCGCACAAAGCATCAAAAAAACACTTCAACGTTATAAAGAACTTCAAGATATTATTGCTATTTTAGGTTTAGATGAATTATCTGAAGAAGATAGATTAGTTGTATCACGTGCTCGTAAAATTGAACGTTTATTATCACAACCTTTCTTCGTTGCTGAAGTATTTACAGGTTCTCCAGGTAAATATGTAAGTTTAGCTGAAACAATTGAAGGCTTTACTAAAATTTTAGCTGGTGAATTAGATACTTTACCAGAACAAGCATTCTATTTAGTAGGTAATGTTAATGAAGTTTTAGCTAAAGCGGCTTCATTAATGTCACATATTGTTAAAATTTATGATACTTGTATTGGTTGTACTCAGTGTGTAAGAGCGTGTCCTTTAGATGTTCTAGAAATGGTTCCGTGGGATGGTTGTAAAGCAAATCAAATGGCATCAGCACCACGTACAGAAGATTGTGTTGGTTGCAAACGCTGTGAAACTGCTTGTCCTACAGACTTCTTAAGTGTTCGTATTTATTTAGGTTCAGAAAGTACAAGAAGTATGGGATTAGCTTATATGGGATTACCTTGGTATCGTGTACATACAGTTGTTATTAATGACCCTGGGCGCCTTATTGCTGTACATTTAATGCATACTGCTCTTGTAGCAGGTTGGGCAGGTTCAATGACTTTATTTGAAATCGCTGTTTTTGACCCTTCTGACCCTGTTTTAAATCCAATGTGGCGTCAAGGTATGTTTGTTTTACCTTTTATGACTCGTTTAGGTATCACACAGTCATGGGGTGCTTGGACAATTAGTGGTGAAACATCTTCAAACTGGAGTTATGAAGGTGTTGCTGCATCACACATTATTTTATCAGGACTTTTATTTTTAGCTGCAGTTTGGCACTGGGTATATTGGGATTTAGAATTATTCCGTGATCCGCGTACTGGCAAAACAGCTTTAGACCTTCCAAAAATTTTTGGTATTCATTTATTTTTAGCAGGTTTAACTTGTTTTGGTTTTGGTGCTTTCCACGTAACTGGTGTATTTGGCCCTGGTATTTGGGTATCTGATCCTTATGGTTTAACTGGTAGTGTACAACCAGTTGCACCTTCTTGGGGTGCAGATGGGTTTGATCCGTTTAACCCAGGCGGAATTGCAGCTCACCATATTGCTGCAGGTATTTTAGGTGTATTAGCAGGATTATTCCACCTTTGTGTACGTCCTTCAATTCGTTTATACTTCGGTTTATCAATGGGTAGTATTGAATCAGTATTATCAAGTAGTATTGCTGCTGTATTCTGGGCTGCTTTTGTAGTAGCTGGAACAATGTGGTATGGTTCTGCAGCAACTCCAATTGAATTATTTGGTCCAACACGTTATCAATGGGATCAAGGGTTCTTCCAACAAGAAATTCAAAAACGAGTTCAAGCAAGTTTAGCAGAAGGTAACTCTGTTTCTGAAGCTTGGGCAAAAATTCCAGAAAAATTAGCTTTCTACGATTATATTGGGAATAATCCAGCTAAAGGTGGTTTATTCCGTACTGGTGCTATGAATAGTGGTGACGGAATTGCAGTAGGTTGGTTAGGCCATGCTGTATTTAAAGATTCTGAAGGTCGAGACTTATTTGTACGTCGAATGCCAACTTTCTTTGAAACATTCCCAGTTTTATTAATTGATAAAGATGGTGTTGTACGTGCTGACGTTCCTTTCCGAAGAGCAGAGTCTAAATATAGTATTGAACAAGTAGGAGTTTCAGTAACTTTCTATGGTGGCGAATTAGATGGATTAACTTTCAACGATCCGGCAACAGTTAAAAAGTACGCACGTAAAGCTCAATTAGGTGAAATTTTTGAATTTGACCGTTCTACATTACAATCAGACGGTGTATTCCGTAGTAGTCCACGAGGTTGGTTCACTTTTGGTCACGTATGTTTTGCATTATTGTTCTTCTTTGGACATATTTGGCATGGTGCTCGAACAATTTTCCGTGATGTATTTGCAGGTATTGATGATGATGTTAATGATCAAGTAGAGTTTGGTAAATACAAAAAACTTGGGGATACTAGCTCAATTCGTGAAGCATTTATGGCAACAAAATTGTTTCCTAAATTTAGCCAAGGTCTTGCTCAAGACCCAACTACTCGGCGAATTTGGTATGGGTTAGCAATGGCCCACGACTTTGAAAGTCATGATGGCATGACAGAAGAAAACCTATACCAAAAAATTTTTGCCTCTCATTTTGGCCAATTAGCAATTATCTTTTTATGGACTTCTGGGAATCTTTTCCATGTAGCGTGGCAAGGGAATTTTGAAGCATGGGTTGCAGATCCTCTTCATGTTAGACCTATTGCGCATGCAATTTGGGATCCACATTTCGGTCAACCTGCAGTTGAAGCATTTACGCGTGGTGGTGCTTCAGGTCCAGTAAATATTGCCACATCGGGTGTTTATCAATGGTGGTATACTATTGGTATGCGCACAAACCAAGATTTATATGTTGCATCAGTGTTTTTAGGTTTAGTTTCTGCAGTATTTTTATTTGCAGGTTGGCTACACTTACAACCAAATTTCCAACCGTCTTTATCATGGTTTAAAGATGCTGAATCTAGATTAAATCACCATTTATCAGGTCTTTTTGGTGTGAGTTCATTAGCTTGGACAGGACATTTAGTTCACGTTGCAATTCCAGAATCACGTGGTAAACATGTAGGCTGGGATAACTTTTTAACAGAGTTACCACACCCACAAGGTTTAACTCCATTCTGGACAGGTAATTGGGCAGTTTATGCACAAAATCCGGATTCTGCAAATCATATTTTTGCAACTTCGGAAGGTTCAGGGGAAGCAATCTTAACATTCTTAGGTGGTTTCCATCCACAAACTCAAAGTCTTTGGTTAACTGATATGGCTCATCACCATTTAGCAATTGCAGTTATTTTTATTGTAGCGGGTCATATGTATCGTACTAATTTTGGTATTGGTCATAGATTACAAGCAATTTTAGATTCGCATGTTCCACCTGCTGGAGGTTTAGGAACTGGGCATAAAGGCTTATTTGATACAGTAAATAATTCATTACACTTCCAATTAGGTTTAGCATTAGCATCAGTAGGTACAGTATGTTCATTAACAGCGCAACATATTTACTCATTACCACCTTATGCTTTCTTAGCAAATGATTTTACAACTCAAGCGGCTTTATACACTCACCACCAATATATTGCTGGTTTTATTATGTGTGGTGCTTTTGCTCATGGTGCAATTTTCTTTATTCGTGATTACGATCCAGAAGCAAATAAAGGTAACGTATTAGCAAGAATGTTAGATCATAAAGAAGCTGTTATTTCTCACTTAAGTTGGGTTTCATTATTCTTAGGTTTCCATACATTAGGACTTTATGTTCATAATGATGTTATGCAAGCTTTTGGTACTCCTGAAAAACAAATTTTAATTGAACCTGTTTTTGCACAATGGATTCAAGCTGCACAAGGTAAAGCTTTATATGGTTTTGATTTCTTATTATCATCATCAACTAACCCAGCTGTTTCA------GCAAGTCAAAGTTTATGGCTTCCAGGCTGGTTAGAAGCAATTAATAATAATCAAAATTCTTTATTCTTAACTATTGGGCCGGGTGATTTCTTAGTTCACCATGCCATTGCATTAGGTCTTCATACAACTACTTTAATTCTTGTAAAAGGTGCTTTAGATGCGCGTGGTTCTAAATTAATGCCAGATAAAAAAGATTTTGGTTATAGTTTCCCATGTGATGGTCCAGGTCGAGGTGGAACATGTGATATTTCTGCTTATGACGCTTTTTATTTAGCTGTATTCTGGATGCTTAATACAATTGGTTGGGTTACTTTCTACTGGCATTGGAAACATTTAACACTATGGCAAGGTAATGTGTCTCAATTTGATGAATCTTCAACTTATTTAATGGGTTGGTTACGTGACTATTTATGGTTAAATTCATCACAACTTATTAACGGTTATAACCCATTTGGTATGAACAGTTTATCAGTATGGGCGTGGATGTTCCTTTTTGGACACTTAATTTATGCGACAGGTTTCATGTTCCTTATCTCTTGGCGTGGATACTGGCAAGAATTAATTGAAACTCTTGTATGGGCTCACGAAAAAACTCCACTTGCAAATTTAGTTTATTGGAAAGATAAACCAGTAGCATTATCAATTGTTCAAGCTCGTCTTGTAGGTTTAGCACACTTCTCAGTGGGTTATATCTTTACTTATGCAGCGTTCCTGATCGCCTCAACGTCAGGACGTTTTGGACCAATAATTCCACCAAAATCGTTAATTATTAATCGTCGTATTATTGATTATAAACATTGTGGGTTGTTACAAAAATATATTGGTCTTGGAGGCAAAATTTTATCACGACGCCAAACAAAATTAACTGCTAAACAACAACGTTATGTTGCAAAAACTATTAAAAGCGCAAGAATTATGGGCTTACTACCGTTTGTTAGTAAAGAAAAAGGATTTTTTCGTATGTTAAAACATGGGATGCATTACGGTGAAAAAGCGGTAAAATGTCATGCACGTATGCGAAAATTTATTCTTTTAAATTTACTAAAAACTCGTCGTTGTTTAATTAAATCGTTACAACAATTAGCAAAGTATGCGATTAAAGGTCGAACATTTTTATTTGTAGGAACTAAAAAATCAGCGTCGGCATTAGTGGCTAGAGCGGCTTTATTAACAAAAACTTCATTTTTTGTAAATACAAGATGGTTAGGCGGTATGTTAACAAATTGGAAAACTATTTTAAAGTCAATTTCAAAAATTAAACCAATTTTAAAAGAAAAACAAAAAATTATTAAAAATATTTTAGAAAAACGTCAACGTATTAAATTACGTTTATTTAAAAAAGTTAGTTTATTAAGAATCAAACTAACAAATATTAATTTTGTTAAAACAAAATTAGTAAGTGAGCGTAAATTAATGCAACAATTAAAGTTAAAATTAAAAAAATTAGCTTCTGAACAACGCTTACTAAGATTTTTACCAAAATTACGCTCTTTAAAAATTGCGCAAACTATTCAGATTGTAATGAAGAAATTTGTTGATCCGAAAATGGTTTACGCTCGTAAGAAAAAATGGCAACGTTTAGAAAAATATTTTGGCGGTATTAGTAAAATGGTTGCTATTATTATCGGTCAACAAGAAGAATTAAACGCAGTTCGTGAGTGTAAAAAGTTAGGTATTAAAATGTTCCATATTGTTGACACAAATTGTAATCCATTATTAGCTGATCATATTATTCCTGCTAATGATGATTCAAGAAATTCTATTAAGTTTATTTTAAATAAAATGTTACAAAATATTCGTTTAGCAATGAAAGATTTCACTACTTATTTATCAACTGCTCCCGTTGTTGCTTTAGGTTGGTTTGTTATTACTGCTGGGTTATTAATTGAAATTAATCGCTTCTTCCCAGATCCGTTAGTTTTTTCTTTTATGAAAGTACGTAGTTCAGTTCGAAAAATTTGTGATAATTGTCGATTAATTCGTCGAAAAGGTAAAGTTATGGTAATTTGTTCCAATCCAAAACATAAACAACGACAAGGAATGGGAATTCGTTTTCTTCAAGCTTTCACTCCCGGGACAAGAAATCGTTCGGTATCAGATTTTAGTGAAATACCAGAAAAATCATTATCATACAGATTACACCGTTCAAGCGGTCGAAATAATCGAGGTATTATTACAGTACGTCATAGAGGTGGTGGGCATAAACGTCTTTATCGTGAAATCGATTTTCGTCGTGATAAAATAGGTATTCCTGCACGAGTTTTAACTATTGAATATGACCCAAACCGTAACGCACGCATTGCTTTACTTCGTTATGAAGATGGTGAAAAACGCTATATTCTTCAACCACGAGGTTTAACTGTAGGCGAAGTTATTATCTCTGATATTAATGCACCTATTTTAAATGGAAATTGTCTTCCACTTCGAAATATTCCTTTAGGTGCTGAAGTTCATAATGTTGAATTTCAACCTGGTTCAGGTGGTCAATTGGCTCGTGCGGCTGGAACATTAGTTGAAGTTTTAGCTAAAGAAGGAAATTTTGTTACTGTTCGTTTACCGTCTAAAGAAATTCGTTTAGTTTCAAAAAATTGCTGGGCTACGATTGGTCAAGTTGGTAATATTGAAGCATATAATTTAACAATTGGCAAAGCTGGCCGAACGCGTTGGTTAGGAAAACGTCCGACAGTTCGTGGTTCCGCAATGAACCCTGTAGATCACCCACATGGTGGTGGTGAAGGGCGTTGTCCAATTGGTCGTAGCCGTCCTGTTACACCATGGGGTAAACCTGCATTAGGGTTAATTACAAGAAAGCCAAAAAAATATAGTACTGAATTAATTCTTCGTAAACGAAAAATGAGTAAAGTTTATGACTGGTTTGAAGAACGTTTAGAAATTCAAGCAATTGCAGATGATATTTCAAGTAAGTATGTACCACCACATGTAAATATTTTTTATTGTTTAGGTGGTATTACATTTACTTGTTTTCTTGTGCAAGTTGCTACAGGTTTTGCAATGACATTCTATTACCGACCAACTGTAGCAGAAGCGTTTGCTTCAGTTGAATATATTATGACAGAAGTTAATTTTGGATGGTTAATCAGATCAATTCACCGTTGGTCTGCTTCAATGATGGTACTTATGATGGTTTTACATGTTTGTCGTGTTTATTTAACTGGTGGATTCAAAAGACCACGTGAATTAACTTGGGTTACAGGTGTTATTATGGCAGTTTGTACTGTATCATTTGGTGTAACAGGTTACTCTTTACCTTGGGACCAAATTGGTTACTGGGCGGTTAAAATTGTTACAGGTGTACCTGAAGCAATTCCAGGAGTTGGTAGTGCGCTTGTAGAACTATTACGAGGTGGTGTGGGTGTAGGACAATCTACTTTAACTCGTTTTTATAGTTTACATACTTTTGTTCTTCCATTATTAACTGCTGTTTTCATGCTTATGCACTTCTTAATGATTAGAAAACAAGGTATTTCTGGACCTCTAATGCCTACTATTCAGCAGTTAATTCGCTCTGCGAGAAAAGAAGTTTTTAATAAAAAAAAAGCACCTGCTTTAAAATCATGTCCTCAAAGAAGAGGTATTTGTTTACGAGTTTATACAATTACACCAAAAAAACCAAATTCAGCTTTACGAAAAGTAGCTCGAGTTCGTTTAACTTCAGGTTTTGAGGTGACAGCTTATATTCCAGGTATTGGACATAATTTACAGGAACACGCAGTAGTTTTAGTTCGTGGTGGACGTGTAAAAGATTTACCTGGTGTTCGTTATCATATTGTTCGTGGTGCTTTAGATACAGCGGGTGTAAAAAATAGAGTTCAAGGTCGTTCAAAATATGGAGTTAAAATGGGACAAAAAATTCATCCTTTAGGATTTCGTGTTGGTATTACAAAACAGCATCAATCAGAATGGTTTGCTAGATTTCATAAACATCAATACTCTCAAGCAGTTGTAGAAGATCGTTTAATTAGAGATACTTTAAAAACGCTTCAAGATGTTTTTGTAGATCAAATTCAAAAACAAAGAACTATGTATCAAGATAATTTATCATTAACACCAAAAATTTCCATTAAGTTTTATTCAGTAAAGACTTTAGACTCTAAAGCTTCTTTAATTGCAGAATCTATTGTTGATGATCTTGAAAAGAGAAAAGCATTCCGTGGTGTTATTAAAAAAGCTAAGGAACAATTAATGGCTAAAGGCGTTAAGATTCAAGTTGGCGGTCGTTTAAATGGAGCTGAAATTGCGCGTACAGAATGGGTTCGTGCAGGACGAGTTCCGCTACAAACATTAAAAGCTAACATTGATTATTGTTATCGAACTGCAAATACAATTTATGGTATTATTGGTGTAAAAGTTTGGATTTATGAAGCATATCCAATTTTTGCTCAACAAAATTACGAAAATCCGCGCGAAGCAAACGGACGTATTGTTTGTGCAAACTGTCACTTAGCTCAAAAACCTGTTGAATTAGAAGTTCCACAAGCAGTTTTACCAGATACTGTTTTTGAAGCTGTTGTTAAAATTCCATATGATCAACAAATTCAACAAGTTTTAGCTAATGGTAAAAAAGGCGAATTAAATGTTGGAATGGTTTTACTTCTTCCAGAAGGTTTTGAGTTAGCACCATCAGATCGAGTACCTGAAGAAATGAAGAAAAAAGTAGGTAATTTATATTATCAACCATACAGTCCAGAAAAGAAAAATATTTTAGTAGTAGGACCAGTTCCTGGAAAAACATATAATGAAATGGTAATTCCAATTCTTTCTCCAGATCCTGCAACAAATAAAAATGTTTCATATCTTAAATATCCCCTTTATTTAGGTGGTAACCGAGGTCGTGGACAAGTATATCCTGACGGTTCAAAATCAAATAATACTATCTACAATGCATCTGCAGCTGGTAAAATTGTTTCAATTGCTTATCAAGTAACAATTGAAACTGCTAGTGGCGACCAAGTTGTTGATAAAATTCCAGCAGGACCAGAATTAATTGTTAAAGAAGGCCAAACACTACTACCAGATCAACCATTAACAAATAATCCAAATGTTGGTGGTTTTGGTCAAAAAGATGTAGAAATTGTGTTACAAAATCCAGCTCGTATTCAAGGATTATTAGTATTCTTTACTTTTGTTTTATTAGCTCAAGTTTTATTAGTTCTGAAGAAAAAACAATTTGAAAAAGTTCAGTTAGCAGAAATGAACTTCACAGATTTAGTAAAATACCCTGTTATTACCGAAAAATCTTATGTATCCTTATTTAAAAATAAACAATATACATTTGACGTTGATTTACGCTTAAGTAAACCGCAAATTAAGAAATTATTTGAAAATTTATTCCAAGTTAATGTAATTTCTATTAACACGCATATTCCAGGCTATAAACCCCGTTATAAACGCGTAATTTTAACTTTAAAAGAAGGTCAATCTATGTTAACATTAAAAATTTTTGTTTATACTGTTGTTACTTTCTTTGTATTCTTATTTATTTTTGGATTCTTATCTAATGACCCTGCAAGAAACCCGGGTAAAATGTCAAGATATTTAGGCCCGCGCTTACGAATCATACGTCGTTTAGGAAAGTTACGAGGTTTTACAAGAAAAAAACCGTTTCGTAGAATGTTTAAAGGAAAAGGTCCATTACGTAAAGTTATTCCACCAGGCCAACACGGTGCAAAATTATTAAAATATCTAATTCGATTAAAAGTAAAACAAAGACTACGCTATAATTATGGAATTACAGAAAGACAATTAATCAAATATGTACGTAAAGCTAAACGTACAAAAGAATCAACTGGACAAGTATTACTTCAATTGTTAGAAATGCGATTAGATAACATTGTTTTTCGTTTAAATATGGCACCAACTATTTGTGCTGCACGACAATTAATTAGTCATGGTCATATTCGTGTAAATAATAAAAAAGTGACAATTGCTAGTTATATGTGTAAACCAAAAGATGTGATTTCTGTAGCTATGAAACAAAAGTCATTAAAATTAGTTAATAAAAACAAAATTATGTTTTATAAAAAACGTTTAGAAAAAAGTTTAGCATTTATTTTAATGTCAAGACAAACAAGAAAACCTAAGACTAGACTTTTTAGAGGGGTTGTTCATATTCAAGCTGGTCATCATAACACAATTGTTACTATTACTAATATTAGAGGAGATGTAGTATGTTGGAGTTCGGCGGGTTCATGCGGTTTTAGAGGAAAACGTAAAAGTACAAGTTTTGCTGCTAAAAAAGCTGCAGAAACGGCTGCTCGTATTTCTAGA---GATTTAGCTATGCGTGAAGCAAAAGTATTAGTTACTGGCCCGGGTCAAGGACGAGAAACAGCAATTCGTGAAATTTTTAAGGCTGGCATTAAAGTGAATGTCATTCGTGAAAAAACTGGAATTCCTCATAATGGATGTCGTCCACCTAAAAAACGTCGTGTAATGACATTAATTCTTCAAATAGCTTTACTTGCTTTAATTGTAGTGTCTTTTGCATTAGTAGTTGGTGTACCAGTAGTATTTGCATCACCTAATGGTTGGACAGAAAACAAACGAGTTGTATTTTCTGGTTTAAGTTTATGGCTTCTTTTAGTGTTTACTGTAGGAATTTTTAATTCATTTGTTGTAATGTTAACGATTGTAAGTTATATTGGTTTACTTGTAGGTGCATTAGCTTTTACTTTAAGTATTTATTTTGGTTTAACAAAAGTAGTAAAATTAATTATGACAATTAGTTCACCAGAACGAGAAGCCAAAAAAGTTAAAATTGCGGTAGATCGTAATCCAGTTGAAACAAATTTTGAAAAATGGGCTAAACCAGGACATTTTTCTCGTACTCTGTCAAAAGGTCCAAATACAACTACGTGGATTTGGAATCTTCATGCTGATGCACACGATTTTGATAGTCACACGAGTGATCTAGAAGAAATCTCTCGCAAAGTGTTTAGTGCACATTTTGGTCAATTAGGTATTATTTTAATTTGGTTAAGTGGTATGTATTTCCATGGAGCTAGATTTTCAAATTACGAAGCTTGGTTAACTGATCCAACACATATTAAACCAAGTGCACAAGTAGTTTGGCCAATTGTTGGTCAAGAGATTTTAAATGGTGATGTAGGTGGTGGTTTCCAAGGTATTCAAATTACTTCAGGATTCTTCCAACTTTGGCGCGCTAGTGGTATTACTAGTGAATTACAATTATACAGTACTGCAATTGGTGGTTTAGTATTAGCTATTGCAATGTTCTTTGCTGGTTGGTTCCACTATCATAAAGCTGCTCCAAAATTAGAATGGTTCCAAAATGTAGAATCAATGTTAAATCACCATTTAGCAGGTTTATTAGGTTTAGGTAGTTTAGGTTGGGCTGGTCACCAAATCCATATTTCGTTACCAGTAAATAAACTTTTAGATGCTGGTGTTGATCCAAAAGAGATTCCATTACCTCATGAATTAATGTTAAACAGACAATTTATGGCAGATCTTTATCCAAGTTTTGCTAAAGGTTTAGCACCATTCTTCACATTACAATGGAATGAATACAGCGATTTTTTAACTTTTAAAGGAGGATTAAATCCTGTAACAGGTGGACTTTGGTTAAGTGATACAGCACACCATCACTTAGCAATTGCAGTATTATTTTTAGTAGCTGGTCATATGTATCGTACTAATTGGGGTATTGGACACAGTATGAAAGAAATTTTAGAAGCTCATCGTGGTCCATTTACTGGTGAAGGTCATGTAGGCTTATATGAAATTTTAACAACATCTTGGCATGCACAATTAGCAATTAATTTAGCAATGTTAGGTTCATTATCAATTATCGTAGCTCATCATATGTATAGTATGCCACCATACCCATATTTAGCTACAGATTATGCAACTCAACTTTCTTTATTTACACACCATGTTTGGATTGGTGGTTTTTGTATTGTAGGTGCTGGTGCTCACGCAGCAATCTTTATGGTAAGAGACTATGATCCTACATCAAATTACAATAATTTATTAGACCGTGTAATCCGTCACCGTGATGCGATTATTTCTCATTTAAATTGGGTTTGTATTTTCTTAGGTTTCCATAGTTTTGGTCTTTATATTCACAACGATACTTTAAGTGCTTTAGGTCGTCCACAAGATATGTTCTCTGATACAGCAATTCAATTACAACCAGTATTTGCACAGTGGGTTCAAAATACTCATTTCTTAGCACCAGATTTAACGGCACCAAATGCGTTAGCAGCAACTAGTGCTACTTGGGGTGGTGATATTGTAGCTGTAGGTGGAAAAGTAGCTATGATGCCAATTTCTTTAGGTACTGCTGATTTCATGGTTCACCATATTCATGCTTTTACTATTCATGTAACAGTATTAATTCTTTTAAAAGGTGTTTTATATGCGCGTAGTTCACGTTTAATTCCTGATAAAGCAAACTTAGGTTTCCGATTCCCTTGTGATGGTCCTGGTCGTGGTGGTACATGTCAAGTTTCAGCATGGGACCACGTATTCTTAGGTCTATTCTGGATGTATAACTCATTATCAATTGTTATTTTCCACTTTAGCTGGAAAATGCAATCTGATGTATGGGGTAGTGTTACTGCTTCTGGT---GTATCACATATCACTGGTGGTAACTTTGCACAAAGTGCGAATACAATTAATGGTTGGCTTCGTGACTTCTTATGGGCACAATCTAGCCAAGTTATTCAATCATATGGTTCAGCGTTATCAGCTTATGGTTTAATGTTCTTAGGAGCACACTTTGTATGGGCATTCTCATTAATGTTCTTATTTAGTGGTCGTGGCTACTGGCAAGAACTTATTGAATCAATTGTTTGGGCACATAATAAATTAAAAGTAGCTCCAGCAATCCAACCTAGAGCATTAAGTATTACTCAAGGTCGTGCTGTTGGTGTTGCTCATTACTTATTAGGTGGTATTGCGACAACTTGGTCATTCTTCTTAGCTCGTATTATTTCTGTAGGAATGACAGCTATTTTAAGCCTTTGGGCTCGTTTTTGTGAGTGGATTACTAGCACTGAAAACCGTTTATACATCGGTTGGTTTGGTGTAATCATGATCCCTTGCTTATTAACAGCAACATCTGTTTTCATCATTGCTTTCATCGCTGCTCCGCCAGTTGATATCGATGGTATCCGTGAGCCAGTTTCTGGTTCATTATTATACGGTAACAACATCATTTCTGGTGCTGTAATCCCTACATCTAACGCTATCGGTTTACACTTCTACCCAATTTGGGAAGCTGCATCTTTAGACGAGTGGTTATACAACGGTGGTCCTTACCAATTAATCGTTTGCCACTTCTTATTAGGTGTATGCTGCTACATGGGTCGTGAGTGGGAATTATCTTTCCGTTTAGGTATGCGTCCTTGGATTGCTGTAGCTTACTCAGCTCCAGTAGCTGCTGCAACTGCAGTTTTCTTAATCTACCCAATCGGTCAAGGTTCTTTCTCTGACGGTATGCCTTTAGGTATTTCTGGTACTTTCAACTTCATGATCGTATTCCAAGCTGAACACAACATTTTAATGCACCCATTCCACATGTTAGGTGTTGCTGGTGTATTTGGTGGTTCATTATTCTCAGCTATGCACGGTTCATTAGTAACTTCATCTTTAATCCGTGAAACTACTGAAAACGAATCTGCTAACGCTGGTTACAAATTTGGTCAAGAAGAAGAAACTTATAACATTGTTGCTGCTCACGGTTACTTTGGTCGTTTAATCTTCCAATATGCTTCATTCAACAACTCTCGTTCATTACACTTCTTCTTAGCTGCTTGGCCAGTAGTAGGTATTTGGTTCACAGCTTTAGGTTTATCAACTATGGCTTTCAACTTAAACGGTTTCAACTTCAACCAATCTGTTATCGACTCTCAAGGTCGTGTATTAAACACTTGGGCTGATATCATCAACCGTGCTAACTTAGGTATGGAAGTAATGCACGAACGTAACGCTCACAACTTCCCTCTAGACTTAGCTGCTGTTGAAGCTCCTATGCCACGTTCAATTAAAAAAGGTCCATTTGTTGCAGATCATTTATTAAAGAAAATTGAAAAATTGAATGCGCAAGGACAAAAAAAAGTAATCACGACATGGTCGCGTTCTTCAACAATTCTTCCAATTATGATTGGTCATACAATTGCTGTACATAATGGTAGAGAACATTTACCAGTTTTCATTACAGACCAAATGGTTGGACATAAATTAGGTGAATTTTCTCCAACACGCACATATAGAGGTCATGTAAAAACAGATAAAAAGTCAAGAACAATGAGAACGCCAGAAGAACTTAGTAATTTAATTAAGGATTTAATTGAAACATACACACCAGAAGTAAAAATGGTTGATTTTGGTATTGTTTTCCAAGTAGGTGATGGTATTGCGCGTATTTATGGATTAGAACGTGCGATGGCAGGTGAATTAGTAGAATTTGAAGACGGTACTTTAGGTATTGCACTAAACTTAGAAGCAAATAACGTAGGTGCTGTATTATTAGGTGATGGCTTAAAAATTACTGAAGGTAGCCGTGTACGTTGTACAGGTAAAATTGCTGAAATTCCAGTAGGTGAAGGTTATTTAGGTCGTGTAGTTGATGCTTTATCTCGACCAATTGATGGTAAAGGTCCAGTTGCTACTACAAGTACACGTGCTATTGAATCTCAAGCACCTGGTATTATTGCTCGTCGTTCAGTTTATGAACCATTACAAACTGGTTTAGTTTCTGTAGATGCTATGATTCCAATTGGTCGCGGACAA---CGTGAATTAATTATTGGTGACCGTCAAACTGGTAAAACTGCTATTGCTGTAGACACAATCTTAAACCAAAAAGGTAAAGGTGTAATTTGTGTTTATGTTGCAATTGGTCAAAAAGCATCTTCTGTTGCACAAGTTTTAAACACTTTAAAAGAACGTGGAGCTTTAGATTATACTATTATCGTAATGGCGAACGCTAATGAACCTTCTACATTACAATACTTAGCTCCATATACTGGTGCTACATTAGCAGAATACTTTATGTATACTGGTCGTCCAACATTAGTAATTTATGACGATTTATCTAAACAAGCTCAAGCTTACCGTGAAATGTCATTATTATTACGTCGCCCACCAGGACGTGAAGCTTACCCAGGTGACGTTTTCTATCTACACTCTCGTCTTTTAGAAAGAGCTGCAAAATTAAGTGATGCTTTAGGTGAAGGTAGTATGACAGCACTTCCAATTATTGAAACACAAGAGGGTGACGTATCAGCGTATATTCCTACAAATGTTATTTCAATTACTGACGGTCAGATCTTCTTATCTGCTGATTTATTTAACGCTGGTATTCGTCCAGCTATTAACGTTGGTATTTCAGTTTCTCGTGTAGGTTCTGCTGCTCAACCAAAAGCTATGAAACAAACAGCTGGTAAATTAAAATTAGAATTAGCTCAATTTGCTGAACTAGAAGCTTTCTCTCAGTTTGCTTCAGATTTAGACCAAGCTACACAAAACCAATTAGCAAGAGGTTCACGTTTACGTGAAATTTTAAAACAGCCTCAATCTTCTCCACTATCTTTAGAAGATCAAGTTGCAAGCATTTATGCAGGAACAAATGGATTCCTTGATAAATTAGAAGTTTCTCAAGTTAGAGCATTCTTAGTTGGTTTAAGAACTTATGTAGCAAATAATTATGCAAAATATAATGAAATTATCCAAACTACTTTAACGTTTAATGCAGAAGCAGAAAGTTTACTGAAAAAAGCAATTGAAGAATATTTAGAAGAGGCAATCGTTTATCCAATTTTTACAGTGCGTTGGTTAGCAATTCACGCAATTGCTGTACCAACAATCTTTTTTTTAGGTTCTATTACAGCAATGCAATTTATCCAACGTATGTCAGTTACAAAAAAACCTGATTTAACAGATCCTGTTTTAAAAGCAAAATTAGCAAAAGGTATGGGTCATAATAGTTATGGTGAACCAGCATGGCCAAATGATTTATTATATATGTTCCCAGTAGTAATTTTAGGTACATTTGCATGTGTTATTGGTTTATCAGTATTAGATCCTGCTGCAATGGGTGAGCCGGCAAATCCATTCGCAACACCATTAGAAATTTTACCAGAATGGTATTTCTATCCAGTTTTCCAACTTCTGCGTACAGTTCCAAATAAATTACTTGGTGTTCTATTAATGGCTGCAGTTCCAGTGGGATTGATTACTGTACCGTTTATCGAGAACATTAACAAGTTCCAAAACCCATACAGAAGACCAATTGCTACTGTATTATTTTTAGTAGGTACTGTTGCTGCTATTTACTTAGGTATTGGTGCAACATTACCAATTGACATCTCATTAACATTTGGATTATTTATGCCAAGATCTCAGAGAAATGATAATTTTATTGATAAAACTTTTACTGTTATTGCAGATATATTATTAAAAATATTACCGACGTCTCAGAGAGAAAAACAAGCATTTACTTATTATCGAGACGGAATGTCAGCACAAGCTGAAGGTGAATATGCTGAAGCTTTACAAAATTATTATGAAGCAATGCGATTAGAGATAGATGCTTACGATAGAAGTTATATACTATATAACATCGGTTTAATCCATACAAGTAATGGTGAACATGGACGAGCTTTAGAATATTATTACCAAGCTTTAGAACGAAATCCATCTTTACCTAGTGCGTTAAATAATATTGCTGTTATTTATCATTATAGAGGAGAGCAAGCTATAGAAAACGGACAATCTGAAATTTCTCAAATTTTATTTGAAAAAGCAGCGGATTATTGGAAAGAAGCTATTCGATTAGCACCTACTAATTACATTGAGGCCCAAAATTGGTTAAAAATGACGAATAGA---------------AAAGATTAAGCCATGCATGTCTAAGTATAAACTGCTTATACTGTGAAACTGCGAATGGCTCATTAAATCAGTTATAGTTTATTTGATGGTACCTT--TACTCGGATAACTCTTGGAAATCTAGAGCTAATACGTGCTTAAAGGGTGACTTC-GGAAGCCTTGCACACATTAGA-CAAAGGCCGACC-AGCTCTGCTGGTTTCTCGGTGAATCATGATGTTTTCACGAATCGCATGGCC-TCGGCGATGTTTCATTCAAATTTCTGCCCTATCAACTTTCGATGGTAGGATAGAGGCCTACCATGGTGGTAACGGGTGACGGAGGATTAGGGTTCGATTCCGGAGAGGGAGCCTGAGAAACGGCTACCACATCCAAGGAAGGCAGCAGGCGCGCAAATTACCCAATCCTGATACAGGGAGGTAGTGACAAGAAATAACAA-AGGAGGCGCTTACGGCTTTCCT-ATTGGAATGAGTACAATCTAAATCCCTTAACGAAG-GCCATTGGAGGGCAAGTCTGGTGCCAGCAGCCGCGGTAATTCCAGCTCCAATAGCGTATATTTAAGTTGTTGCAGTTAAAAAGCTCGTAGTCGGATTTCGGGCAGGTGTCAGCGGTCCGCCTTGGGTGAGTACTGCT-GCTTGCCTTTCTGTCGGGGACGGGCTCCTGGGCTTCACTGTCCGGGACTCGGAGTCGGCGAGGTTACTGTGAGTAAATTAGAGTGTTCAAAGCAGGCCTACGCTCTGAATACGTTAGCATGGAATAACATGATAGGACTCTGGCCTATCCTGTTGGTCTGTAGGACCGGAGTAATGATTAAGAGGGATGGTGGGGGGCATTCGTATTTCATTGTCAGAGGTGAAATTCTTGGATTTATGAAAGACGAACTACTGCGAAAGCATTTGCCAACGACATCCTCATTGATCAAGAACGAAAGTTGGGGGCTCGAAGACGATTAGATACCGTCGTAGTCTCAACCATAAACGATGCCGACTAGGGATTGCAGGGTGTTTTTTCGATGACCTCTGCAGCACCTTATGAGAAATCAAAGTTTTTGGGTTCCGGGGGGAGTATGGTCGCAAGGCTGAAACTTAAAGGAATTA---GAAGGGCACCACCAGGCGTGGAGCCTGCGGCTTAATTTGACTCAACACGGG-AAACTTACCAGGTCCAGACACCGGGAGGATTGACAGATTGAGAGCTCTTTCTTGATTCGGTGGGTGGTGGTGCATGGCCGTTCTTAGTTGGTGGGTTGCCTTGTCAGGTTGATTCCGGTAACGAACGAGACCTCAGCCTGC--AAT-----CGCTTGCCTCTGCAGGTGGTTGACTTCTTAGAGGGACTATTGCCGTTTAGGCAATGGAAGTATGAGGCAATAACAGGTCTGTGATGCCCTTAGATGTTCTGGGCCGCACGCGCGCTACACTGATGCATTCAACGAGCCTATCCTTGACAGAAATGTCCGGGTAATCTTTGAAACTGCATCGTGATGGGGATAGATTATTGCAATTATTAGTCTTCAACGAGGAATGCCTAGTAACCGCGAGTCATCAGCTCGCGTTGATTACGTCCCTGCCCTTTGTACACACCGCCCGTCGCTCCTACCGATTGGGTGTGCTGGTGAAGTGTTCGGATTGGCTTTAGTTGGGGCCTCGACTCTTGCGAGAAGAATATTAAACCCTCCCACCTA-----------------------------
        Atractomorpha_echinata  GTGGAAACGCTCTTTAATGGAACACTTACGGTAGGTGGTCGTGACCAAGAATCCACAGGTTTTGCTTGGTGGTCTGGAAACGCTCGTCTAATTAATCTTTCAGGTAAACTTTTAGGTGCTCACGTAGCACACGCTGGTTTAATCGTTTTTTGGGCAGGTGCAATGAATTTATTTGAAGTAGCTCACTTTGTCCCTGAAAAACCAATGTATGAACAAGGTTTAATTCTTTTACCACATATTGCTACTTTAGGTTACGGTGTTGGTCCAGGTGGGGAAGTTATTGATACATTCCCATATTTTGTTTCAGGTGTATTACATTTAATTTCTTCAGCTGTTTTAGGCTTTGGTGGGGTTTATCACTCATTAATTGGTCCGGAAACTTTAGAAGAATCTTTCCCATTCTTTGGTTATGTATGGAAAGACAAAAATAAAATGACTAATATTCTTGGTTATCACCTTATTATTTTAGGTTTAGGTGCATGGTTATTAGTTTGGAAAGCTATGTATTTTGGCGGTGTTTACGATACTTGGGCTCCGGGCGGTGGAGACGTTCGAATTATCACTAATCCTACAACAAATGCTGCTGTAATTTTTGGTTACTTAGTGAAATCACCTTTCGGGGGTGATGGTTGGATTGTTAGTGTAGATAATATGGAAGATATTATTGGTGGTCATATTTGGATCGGGACTTTAGAAATTTTAGGTGGTATTTGGCACATTTATACAACACCTTGGCCGTGGGCACGCCGTGCATTTGTTTGGTCTGGTGAAGCTTATTTATCATATAGTTTAGCAGCTATTTCTGTTATGGGCTTTATTGCTTGTTGTATGTCATGGTTTAACAATACTGCTTACCCTTCTGAATTTTATGGTCCAACAGGGCCAGAAGCATCTCAATCTCAAGCATTTACATTCCTTGTTCGTGACCAACGTTTAGGGGCTAATGTTGCGTCAGCACAAGGACCAACAGGTTTAGGTAAATACTTAATGAGATCACCTACTGGTGAAATCATTTTCGGTGGTGAAACTATGCGTTTCTGGGATTTCCGTGGTCCTTGGTTAGAACCGTTAAGAGGTCCTAATGGTTTAGATTTAAACAAATTAAAGAATGATATTCAACCATGGCAAGAACGCCGTGCTGCTGAATATATGACACACGCACCTCTTGGATCTTTAAACTCTGTAGGTGGTGTAGCAACAGAAATTAACTCAACTAACTTTGTTAGTCCACGTTCTTGGTTAGCAACTAGTCATTTCGTTCTTGGTTTCTTCTTCTTTATTGGCCATTTATGGCATGCAGGCCGTGCACGTGCTGCAGCAGCTGGTTTTGAAAAAGGTATCGATCGTTTAGATGAACCGGCATTATCAATGCGTCCATTAGATGAAGTAGCTGAAGTTTCAGTAGGACAACATTATTATTGGCAAATTGGCAATTATGAAGTACATGGTCAAGTTTTAATTACTTCATGGATTGTTTTAGCTATTATTGTTACTTTATCTTTACTTGGAAATAGCAATTTAAAATCAACACCCGATGGATTTCAAAATTTAACAGAATTAGTTACTGAATTTATTAGAGATTTAGCAAAAACACAAATTGGCGAAGAAGAG------TACTTAAAATGGGTACCTTTTTTAGGAACTATTTTCTTATTTATTTTTGTTTCAAATTGGTCGGGAGCTTTAGTGCCATGGCGTTTAATTGAATTACCGAACGGTGAATTAGCTGCTCCAACAAATGACATTAACACTACTGTAGCTTTAGCTTTATTAACGTCGATTTCTTATTTTTACGCAGGTATCAGAAAAAAAGGCTTAGGTTATTTTAAACGTTATATTGAACCAGCAGCTTTTTTATTACCAATTAATATTTTAGAAGATTTTACAAAACCTTTATCATTGAGTTTCCGACTTTTTGGAAACATTCTTGCTGATGAACTTGTAGTTGGCGTATTAGTTGCATTAGTACCGTTAGTTGTACCTATTCCTTTAATGTTATTAGGTTTATTTACAAGTGCGATCCAAGCTCTTGTATTCGCGACTTTAGCAGGAGCATACATTGGTGAAGCTCTAGAAGATCACCATATGCTAAGTCCTAAAAGAACAAAATTTCGTAAACATCATCGAGGCCATTTACGCGGTAAAGCAACTCGTGGTAATAAAATTGCATTTGGCGAATTTGCTTTACAAGCATTAGAACCTTGTTGGATCACAGCACGGCAAATTGAAGCTGGCCGTCGTGTATTAACACGTTATGTAAAGCGCGGAGGCAAATTATGGATTCGCCTTTTTCCTGATAAACCTGTAACTATGAGACCTGCTGGTACACGAATGGGTTCAGGAAAAGGGTATCCAGAGTATTGGGTTGCTGTTGTGCATCCTGGACGAATTATTTATGAAATTCGAGGTGTTTCAGAGTTAGTTGCAAAACAAGCCATGAGAATTGCAGCTTATAAAATGCCTGTAAAAACAAAATTTTTAATGTCTAACACAGGAACTACTGGACGTGTACCGTTATGGCTTGTGGGCACAGTTGTAGGAATTGCAGCTATTGGTCTATTAGCTATTTTCTTTTATGGATCTTATGTAGGGTTAGGTTCATCTCTTATGCCTCGTCGTCCAATTAAACGTTCTGTTTCACCAGATCCTGTATATAATAGTGTTTCAGTGCATATGTTAGTGAATCGTATTTTAAAAAACGGTAAAAAATCTTTAGCTTATAGGATTGTTTATAATGCTTTGCGTGAAATAGGCGATATTACACAAAAAAATCCTGTAGAAGTTTTTGAAACTGCATTAGATAATGTTACCCCAAGGGTAGAAGTAAAACCTCGTCGCCGTGGTGGCGCAGTTCAAATGGTTCCAAGAGTATTAAGATCGACTGACCGTGCGCGTGCAAATTCTTTACGTTGGATTTTAGAAGTTTGTCGTAAAAGAACAGGACAAAGTATGGTTTCTAGATTAAAATTTGAAATTATTGAAGCTTATAAAAAAACAGGTTTAGCAATTAAAAAAAGAGATGAATTACATAAAATTGCGTTAAATAATGCAATGTATGCAAAAAGACCACAAACTGTATTAAATGCAATTAATATGAAATTAGCATATTGGATGTATGCAGGACCAGCTCATATTGGTACATTAAGGGTTGCAAGCTCTTTTAAAAATGTGCATGCTATTATGCACGCTCCTTTAGGTGATGACTATTTTAATGTTATGCGAAGCATGTTGGAAAGGTCGCGTGATTTTACACCCGTAACTGCAAGCATTGTTGATCGACATGTCTTAGCAAAGGGTTCAGGTGAAAAAGTTGTTGAAAATATTACACGAAAAGACAAAGAGGATTGTCCGGATTTAATATTATTAACACCAACTTGCACTTCTAGCATTTTGCAAGAAGATTTGCAAAATTTTGTTAATAGAGCAGATGTTATTTTAGCCGATGTTAATCATTATAGAGTTAATGAAATACAAGCTGCTGATCGAACTTTAGAACAAATTATTCGTTTTTATCTTGAAAAAATGAAGCCATCCGCAAATATATTAGGTATGTTTACTTTAGGTTTTCATAATACTCACGATTGCCGTGAATTAAAAAAATTATTAACAGATTTAGGGATAAGTGTGAATTTAATTGTTCCAGAAGGTGGTTCAGTGACAGTATTAAAAAATTTAACACAAGCATGGTTTAATATTGTTCCTTATCGTGAAGTTGGTTTAATGAGTGCTATATATTTAGAGAATGAATTTAATATGCCTTATGTTTCAACAACTCCAATGGGCATCATTAATACTGCTAATTTCATTCGTTATATTGATCAACAAACTCGATTTATTTCACAAGCTGCTTGGTTTTCAAGATCAATTGATTGCCAAAACTTAACTGGTAAAAAAACTGTGGTTTTTGGTGATGCAACACATGCAGCAAGTATGACTAAAATATTAGTGAGAGAAATGGGACTTAAAGTTTCTTGTGCTGGAACCTATTGTAAACATGACGCCGATTGGTTCCGTGAACAGGTTGCAGGTTATACAGATCAAATATTAATTACTGATGATCATACTCAAGTAGGCGATATGATTGCACGAATTGAGCCTGCGGCTATTTTTGGTACCCAAATGGAGCGTCATGTTGGTAAACGACTTGATATTCCATGCGGTGTCATTTCTGCGCCTGTTCATATTCAAAATTTTCCGTTAGGATACCGTCCTTTTTTAGGATACGAAGGAACAAATCAGATTGCGGATTTAGTGTATAATTCATTTACTTTAGGTATGGAAGATCATTTATTAGAAATTTTTGGAGGTCATGATACTTGGAATATAACTGCATTACAGGAATTAAATAAAATTCCCGGGTTTGTTCGAGGTAAGGTGAAAAGAAATACAGAGAAATTTGCTAATAATATAAATGTAATTACCCTTGAAGTAATGTATGCTGCTAAGGAAGCGGTTGCAGCATTTGAATGTGAGACTGGTAATTATCATACATTTTGTCCAATTAGTTGTGTATCATGGTTATATCAAAAAATAGAAGATAGTTTTTTTCTTGTAATTGGAACAAAAACTTGTGGTTATTTTTTACAAAATGCATTAGGCGTTATGATTTTTGCTGAACCCCGATATGCAATGGCAGAGTTAGAAGAAAGTGATATTTCTGCTCAATTAAACGATTACAAAGAATTGAAACGATTATGTTTACAAATTAAACAAGATCGAAATCCAAGTGTAATTGTTTGGATTGGAACGTGTACAACAGAAATTATTAAAATGGATTTAGAGGGTATGGCTCCCAGATTAGAAGCAGAGATTGGAATTCCAATTATTGTGGCAAGAGCAAATGGTTTAGATTATGCTTTTACACAAGGTGAAGATACAGTATTAGCCGCAATGGCTCAACGTTGTGTATTATTTGGTTCTTTACCAGGCACAATTGTTACGCAATTAAACTTAGAATTACAGTCCCAAGGTATTAGTGTTTCAGGTTGGTTACCATCGCAAAGTTATAATGATTTACCGATATTAGGTGAAAATGTTTATGTATGTGGAATTAATCCGTTTTTAAGCCGTACAGCTACAACCTTAATGCGTCGCCGAAAATGTAAATTAATTTCAGCCCCTTTTCCTATTGGTCCAGATGGAACTCGAGCTTGGGTTGAAAAAATTTGTTCAGTTTTTGGTGTGGTATTAGAACAACGCGAAATGAAAATTTGGGAAACTCTAGAAGAT---------TATCTTTCACTCATCCGCGGAAAATCTATTTTTTTTATGGGAGATAATTTGCTTGAAATCTCCTTAGCTCGTTTTTTAATTCGTTGTGGTATGATTGTGTATGAAATTGGAATTCCCTACATGGATAAAAGATTTCAATCAGCTGAATTAGAACTCCTTAAAAAAACTTGTCAGCAAATGAATGTTCCTCTACCTCGAATTGTAGAGAAGCCTGATAATTATTATCAAATTCAACGAATTAAAGAGTTACAACCTGATATAACTATTACTGGGATGGCTCATGCTAATCCGTTAGAAGCTCGAGGTATTACAACAAAATGGTCTGTTGAATTTACATTTGCACAAATTCATGGATTTTCTAATAGTCGAGAAATTTTAGAGTTAATTACACGTCCTTTGCGTCGAAATATGGCAACACCGGGAATTTCTACTCCACTAGGAACTCTATTACGCCCATTAAATTCAGAAGCTGGAAAAGTTTTACCTGGTTGGGGCACAACAGTATTAATGGGTGTTTTCATTTTATTATTTGCTGTTTTCTTATTAATTATTCTTGAAATTTATAATAGTTCTCTTCTATTAGATGATGTAACTATGAGCTGGGAAACTCTAGCTATGCCAATTGGTGTACCTAGAATTATTTATTGTTGGGGCGAAGAATTGCCAGCTCAATGGACTGATATTTATAATTTTATTTTTCGAAGACGAATGGTTTTTTTAATGCAATACTTAGATGATGAACTATGTAATCAAATTTGCGGGTTGTTAATTAATATTCATATGGAAGATCGCTCAAAAGAGATGGAAAAAAAAGAAATGGAACGTCGGAAACAAACAGAACGAACATTTCAAGAAGAAGAATCCAAAAAAGTTTTTATGATTATTAATTCTTTTGGTGGATCCGTTGGTAATGGAATTACTGTTCATGATGCTCTTCAATTTATTAAAGCAGGTTCATTGACTTTAGGATTAGGTGTTGCAGCATCAGCAGCATCATTAGCCTTAGCGGGTGGGACGATTGGCGAACGTTATGTAACAGAAGGATGTCATGTTATGATTCACCAACCTGAAGGTGGAATTAGTGGTCAAGCATCTGACATTTGGATTGATAGCCAAGAAATTATGAAAATTCGTTTAGATGTTGCAGAAATTTATTCACTGTCAACTTATAGACCGCGCCATAAAATCTTAAAAGATTTAGATCGCGATTTTTATTTATCAGCGACAGAAACTATTTTTTATGGTTTAGCTGATGAAATTGCAACTAATGAAGTTATGCATGAAATTATTGAAATGACAAGTAAAGTTTGGGATTATCATGATAGTAAACAACAAAAATTACTTGAAAGTCGCGCAAACGCTTTATTTATTGCAAAATTACCAGAAGCGTATGCACCGTTTGACCCAATTGTAGATATCTTACCAATTATTCCTGTATTCTTTTTATTACTAGCATTTGTTTGGCAAGCATCAGTAAGTTTTAGAATGACAATAGCGATTGGATATCAAGAAAAACGTACATGGTTTGATGACGCAGATGACTGGTTACGTCAAGACCGTTTTGTATTTGTAGGCTGGTCAGGTCTTTTATTATTACCTTGTGCTTATTTAGCCGTAGGTGGTTGGTTAACAGGAACAACTTTCGTAACTTCTTGGTACACTCATGGTTTAGCAAGTTCATATTTAGAAGGTTGCAACTTCTTAACTGCAGCTGTTTCAACTCCAGCAAATAGTATGGCACATTCTTTATTATTCTTATGGGGTCCTGAAGCTCAAGGTGATTTTAGCCGTTGGTGTCAGTTAGGTGGTTTATGGACTTTTGTAGCTTTACACGGTGCGTTTGGTTTAATTGGTTTTATGTTACGTCAGTTTGAAATTGCTCGTTCAGTTAACTTACGTCCATATAACGCAATTGCGTTTTCAGCACCAATTGCTGTATTCACGTCTGTATTCTTAATTTATCCATTAGGGCAATCTGGTTGGTTCTTTGCACCAAGCTTTGGTGTTGCATCAATCTTCCGTTTCATTTTATTCTTCCAAGGTTTCCATAACTGGACACTAAATCCATTCCATATGATGGGTGTTGCTGGTGTTTTAGGTGGTGCTTTATTATGTGCAATTCACGGTGCAACTGTTGAAAACACATTATTTGAAGACGGCGATGGTGCCAATACTTTCCGTGCATTCAACCCTACGCAAGCCGAAGAAACATATTCAATGGTAACTGCAAACCGTTTCTGGTCTCAAATTTTTGGTGTTGCTTTCTCTAACAAGCGTTGGTTACACTTCTTCATGCTTCTTGTTCCAGTAACAGGATTATGGATGAGTGCAATTGGTGTAGTAGGACTTGCTCTTAACTTACGTGCATATGACTTCGTATCTCAAGAAATTCGCGCTGCTGAAGATCCTGAATTCGAAACATTCTATACTAAAAATATTCTTCTTAATGAGGGTATTCGTGCTTGGATGGCTGCACAAGATCAACCACACGAGCGTTTAGTATTCCCTGAAGAAGTATTACCACGTGGTAACGCTCTATTGTCTAATGTTTTATTATTAAGTTTTTTAATTTTAAGATGGAATGAATCGGGTCATTTTCCTTTAAGTAATATTTATGAAGCATTAATGTTTTTATCATGGTGTTTTACAATAATTCATTTAATTAGTTGTATCTCTGCTCCAACAGCTTTTTTTATAAATGCTTTTGCAACATTAAGTTTACCTCAAGAATTACAAAAAGCAACTCCACTTGTTCCAGCTTTACAATCAAATTGGTTAATGATGCACGTAACTGTTATGATTTTAAGTTATGCCGCGTTAATTTCAGGTTCTTTATTAGCAATTGCTTTTCTTTTAGACAACTTAAGTTATCGTATTATTGGTGTTGGTTTTCCGTTGCTAACTATTGGCATTCTTTCAGGTGCTGTCTGGGCTAATGAAGCATGGGGTTCTTATTGGAGTTGGGATCCAAAAGAAACTTGGGCTTTATTAACTTGGTTAATTTTTGCAATTTATTTGCATACCCGAATAACTCGTGGCTGGGAAGGTAGAAAACCTGCTTTTATTGCTGCATTTGGGTTTTTTATTGTTTGGATTTGTTTTTTAGGCGTTAATTTAATTGGAGAAGGCTTACATAGTTATGGTTGGTTTCAACAAAGATTAAAAACATATTATGTTCAAAAAATTATGCCTAAACTATTTGAACAATTTAAATATAATAATAAACACGAGGTACCAAAAATCGAGAAAATTGTTATCAATCGCGGTGTTGGTGATGCTTCACAAAATAGTAAATTAATTGATGCGTCTTTAAAAGAAATTGCAGTAATTGCAGGTCAAAAAGGTATTATTACGCGTTCAAAAAAATCAATTGCTGGTTTTAAAATTCGTGAACAAATGCCAGTAGGTGTATCTGTGACATTACGCGGTGAACGCATGTATGGCTTTTTAGATAGACTAATTCATTTAGCATTACCCCGTGTACGTGATTTTCAAGGTATTAATCCCAAAAGTTTTGATAAAAATGGAAATTACAGTTTAGGATTAGAAGAACAATTAATGTTCCCTGAAATTGAATATGATAAAATTGACCAAATTCGAGGGATGGATATTTCAATTGTAACTACTGCGCGGAATCAAGAAGAAGGTTTAGCGCTTTTAAAAGAATTTGGTTTACCATTTAAAGCTAGACCTAATCCCAACAAACAAGTTGTTGAATTAAATCGTACTAGTCTTTATTGGGGACTATTATTAATTTTTGTGTTAGCAGTTTTATTTTCAAGTTATGTATTTAATATGAGTTTACAAGTTACAATTCTAACACCTGAACGTCCTTTTTGGAATGGGCCAGCCGAAGAAATTATTTTACCTACAGAAACAGGTGAAATGGGTGTATTAAAAAATCACGCTCCAATTATTACTGGTTTAGATGTAGGTGCAATGTTAATTCGT------------------ACAAAAGAACAATGGAAGTCAGTTGCTGTAATGGGTGGTTTTGCTGTTGTAAAACGCAATCAAGTAACAATTCTTGCTAATGAAGCTGAATCGTCTGAAACTATTAATGCTGAAGAAGCAAAAAATGAATTTGAATTAGCTAAAACTAACTTAGAAAAAGCTGAAGGTGTTAAACAAAAAGTTGAAGCAAATTTCACTTTTAAACGTGCAAAAGCACGTTTTCAAGTGGTTAAATCAATGGAAGCTTTAGTTTATACTTTTTTATTAATCGGAACTTTAGGAATTATTTTCTTTGCAATTTTTTTCAGAGAACCTCCACGTATTGTAAAAATGGTTCCACAAACTGAAACTAAAGCAACTGCTGGGTTTAAAGCAGGTGTAAAAGATTATCGTTTAACGTACTACACTCCTGATTATGTTGTAAGAGACACTGATATTCTTGCTGCTTTCCGTATGACTCCTCAACCAGGTGTTCCACCTGAAGAATGTGGTGCTGCTGTAGCTGCTGAGTCTTCAACTGGTACATGGACAACTGTATGGACAGATGGTTTAACTAGTTTAGACAAATATAAAGGTCGCTGTTACGATATCGAACCAGTTGCAGGTGAAGAAAACCAATATATTGCTTATGTAGCATATCCTTTAGACTTATTTGAAGAAGGTTCTGTTACTAACTTATTCACTTCAATTGTTGGTAACGTATTTGGTTTCAAAGCTCTTCGTGCACTTCGTTTAGAAGATCTTCGTATTCCGCCTGCATACGTAAAAACTTTCCAAGGTCCTCCGCACGGTATTCAAGTAGAGCGTGACAAATTAAACAAATATGGTCGTGGTCTTTTAGGTTGTACAATTAAACCAAAATTAGGTCTTTCAGCTAAAAACTATGGTCGTGCTGTTTATGAATGTTTACGTGGTGGTTTAGACTTCACAAAAGATGACGAAAACGTAACATCACAACCATTCATGCGTTGGAGAGATCGTTTCTTATTTGTAGCTGAAGCAATCTATAAAGCACAAGCAGAAACTGGTGAAATTAAAGGTCACTATTTAAACGTTACTGCTGGTACTGCTGAAGAAATGATCAAACGTGCTCAGTGTGCTAAAGAATTAGGTGTTCCTATTATTATGCATGACTACTTAACTGGTGGTTTCACTTCTAACACTTCATTAGCTAACTTCTGCCGTGATCATGGTTTATTATTACACATTCACCGTGCGATGCATGCTGTAATTGACCGTCAAAGAAACCACGGTATCCACTTCCGTGTTTTAGCGAAAGCTTTACGTTTATCAGGTGGTGACCACCTTCACTCTGGTACTGTTGTAGGTAAATTAGAAGGTGAACGTGAAGTAACTTTAGGTTTCGTTGATTTAATGCGTGATGATTATATCGAAAAAGATCGTAGTCGTGGTATTTACTTTACACAAGACTGGGCTGCTTTACCAGGTACTATGCCAGTTGCTTCTGGTGGTATTCACGTATGGCACATGCCAGCTCTTGTTGAAATTTTCGGTGATGACGCGTGTCTTCAATTCGGTGGTGGTACTTTAGGACACCCTTGGGGTAATGCTCCAGGTGCTGCTGCAAACCGTGTAGCGTTAGAAGCTTGTACACAAGCTCGTAACGAAGGTCGTGACCTTGCTCGCGAAGGTGGCGACGTTATCCGTTCTGCATGCAAATGGAGTCCTGAATTAGCTGCTGCTTGTGAAGTTTGGAAAGAAATTAAATTTGAGTTTGATACTATTGATAAACTTATGGCCGGCAAATCAGTAGAGCGTCCTTTTTCTGATATTTTGACTAGTATTCGTTATTGGGTTATTCATAGTATTACAATTCCTGCATTATTTGTTGCAGGTTGGTTATTTGTAAGTACAGGTTTAGCGTATGACGTATTTGGTAGCCCTCGACCAAATGAGTACTTTACAGAAGATCGTCAAGATCCACCTTTAATTACAGACCGTTTTAATGCGTTAGAACAAGTTAAAAAATTATCACAAATACGTCGTTATATTATTGTGGGTGAAAGACGATTTAGCAATTATTGGTGGTCTAGCAGTATTTTATTAGGTTCGATAGGTTTTTTATTGACAGGTATATCAAGTTATATTAATTTTTTTCCACAAGGTTTATTAATGTCATTTTATGGCAGTTTAGGTTTCCTTGTAAGTCTATACTGGTGGTTATTAATTTTTTGGAATGTTGGTGGTGGTTTTAATGAATTTAATAAAAAAGATGGAATTATTCGTATTTTTCGATGGGGTTACCCTGGCAAAAATCGTCGAATTGATTTATGTTATACATTAAAAGATGTTGAAGCGATTCGAGTAGAATTACAACAACGAACAATTTATTTACGTTTAAAAAACGAAATTCCAATTACAGGAATTGGACAACCGTTAACATTAAAAGAAATCGAAAAACAAGCTTCTGAGTTAGCTAATTTTTTACAAATTTCTTTAGAAGGTATGAATGAAATTGTTTTACAACTTACAAGTCTTCTTTTAGTTGTAGCCGCTGGTCCATTAGTTGTAATTTTATTATCTGCACGTGGTGGTAATTTATTTGGTTTTAACACTAATATTTTTGAAACTAACGTTATTAACTTAGCAGCTGTAATTGCTATTGTAATTTCGTTTGTTGGTCCTAATTTAACTGGTTTATTAGAAGATCGTAAAAAAACAATTCTTAATAATTTAGAAGAAGCCAATCAACGCGCTTTAGAAGCTCAGAAACGTTTAACTGAAGCACGAGCTCAGTTAGAAATGGCTAAAACTAAAGCTCAACAAATTAGAGAAGAAGGTGCCGTACGAGCTGAACAAGAAGAAAAAAATTGTATTTTTCAACATGAGGAAAGATTGTCACGTTTAGAAGAATTTAAACAAGAAACAATACAATTTTATCAACAAAAAGCATTAAAACAAGCTTATATGTATATTATTTCAAAAATAATGACTCGTGTTCGTGAAAGATTAAATTCTGGTCTTGATTCTACTTATCATGTAGTTGTAAATAATTTTTATGTATCACGTTTTACAGAATATATGGATAGTCCTGCATTTTTCTTTACTTTTTTTTTATCGTTCTTACTTTTAAGCGCAACGGGGTATTCAGTATACGTAAGCTTTGGACCGCCTTCTAAAAAATTAAGAGATCCATTTGAAGAACATGAAGATACTTATGAAGAAATTGGTTTATTTCCCCGCTCTTTTAATAGAGTTTTTGATAGATTTTTTAAACAACTTTTTTCTGATGTTGAGAATTTAGTTATTCAAGAATATAGATTTTATAGATATCTTTTCTTGACTACTATTAAGTGTTTGTCACTTTTAATAATTGTTCCGCTTGTCGTTAATTTAATCTCTAAAACTTATTTTGTTCGACCAATAACTGAATTTTATTGGAATTCAAAACAACCAGAAATTTTTTTGAATTCCTATCAACAACAACGAGCTTTTGCAGAATTACATGAATTTGAAGAAAAGATTTATTTTGAATCATTATTAGCAATAAGATATAATAATCAAAGTATTGAATGTATTACTAATTTTTTTGCAGATTTAATTAGTTTTTTTACACTTTGTTTTTTATTCTTAAATTTAGAAATTCAAATTAATATTACTAAATCTTTTTTATTAGAGGTTTTTTTTGGATTAGATGATAGCAAAAAATCACTTTTAATTCTTTTTGTCACTGATTTACTTGTAGGTTATCATTCTCCTAACATTTGGGAATTATTTTTTCAATTTATTTTTTATCATTATGGTTTACCAGAAAATGAAACGGGTATTTTCCTTTTAGTTGCCACTCTTCCTGTTTTATTAGATGTATTATTTAAATATTTAATATTTAGACATCTAAATCGTGCTTCTCCTGCTACAGTTGCCACTTATCATGCTATGATAGAAAAATTAGCAGTATATGGAAAAGGGGGCATAGGAAAATCTACAACAAGTTGTAATATTTCAATAGCATTAGCAAGACGTGGAAAAAAAGTGCTTCAAATTGGTTGTGATCCAAAACATGATAGTACTTTTACATTAACTGGATTTTTAATTCCTACTATAATTGATACACTACAATCTAAAGATTATCATTATGAAGATGTTTGGCCAGAAGATGTTATTTACCAAGGATATGGCCATGTTGATTGCGTTGAAGCTGGAGGGCCACCAGCTGGAGCCGGTTGTGGGGGATATGTAGTTGGTGAAACTGTTAAATTGTTAAAAGAATTAAATGCTTTTTATGAATACGATATTATTTTATTTGATGTTCTAGGTGACGTTGTTTGCGGTGGTTTTGCGGCTCCTTTAAATTATGCAGATTATTGTATTATAGTTACTGATAATGGTTTTGATGCGTTATTTGCAGCAAATCGTATAGCAGCTTCTGTTAAAGAAAAATCACGAACACATCCACTTCGTTTAGCAGGTTTAATTGGAAATCGAACTTCAAAAAGAGATTTAATTGATAAATATGTAGAAGCATGCCCAATGCCTGTTTTAGAAGTTTTACCACTTATAGAAGAAGTTCGGATTTCAAGAATAAAAGGTCAAACTTTATTTGAAATGGCATATATTTGCGATTTTTATTTAAATATTGCAGATCAATTATTAACGCAACCTGAGGGAGTAATTCCAAGAGAACTTTCTGATCGAGAATTGTTTAATTTACTTTCCGACTTTTATTTAATGGTAGAACCTTTATTATCTGGAATCGTTTTAGGTTTAGTTCCTGTTACTATTGCAGGTTTATTTGTAACTGCGTATTTACAGTATCGTCGTGGTGATCAAGCTACTTGGATGGCAAAAAAAAGTATGATTCAGAGAGAATTAAAACGTCAGCGTTTAGTTATGAAATATGCTGAAAAGCGTGCGGATTTAAAAAAACAAATAAAAGAATTTTTAAAAGACAAATTAGCACTACATAGAAAACTCCAGCAATTACCAAAAAATAGCTCACCAGTAAGATTACACAATCGCTGTTTGATCACTGGTCGTCCAAAAGGATATTTTAGAGATTTTGGTTTATCACGTCATGTGTTACGCGAAATGGCACATGAAGGTTTATTACCAGGTGTTACAAAATCCAGTTGGATGGAAGTAAATATTTTTGGTTTAACAGCAACAGCATTATTTATTATTATTCCGACTTCATTTTTATTAATCTTATATGTTAAAACTGCTGCAAATATGACTCGTGTAAAACGTGGAAATGTTTCTCGAAAAAGACATAAAAAAATTTTAAAATTGGTTAAAGGATTCCGTGGCTCTGCATCCGCATTATTTCGTACCGCCAATCAACAAAATATGAAAGCACTTCGCTCATCATATACTAATCGACGTAAAAAAAAACGTGATTTTCGTCGATTATGGATTGCCCGAATTAATGCTGCTGTAAGAAAATATGGAATTAATTACAGTGAATTTTTTAATTATTTAAAAAATCAGTCAATAAAATTAAACCGAAAATCGATTTCTCAATTAGCAGTATGCGATCCTGAAGCTTTATTACAATTAATGAACCCAATTGTTGCTGCTGCATCTGTAATTTCTGCTGGATTAGCTGTTGGCCTTGCTGCTATTGGTCCTGGTATGGGTCAAGGAACTGCTGCTGGTTATGCTGTTGAAGGTATTGCTAGACAACCAGAAGCTGAAGGTAAAATTCGTGGTGCTTTATTATTAAGTTTTGCATTCATGGAATCTTTAACTATTTATGGTTTAGTAGTTGCTTTAGCATTATTATTCGCTAACCCATTTGCAATGATCAACCCTCAATCGTATTTAAATGTTGCGGATAATAGCGGTGCGCGAAAATTAATGTGTATTCGCGTATTAAAAGGAAATATTGGTGATGTAATTATTGCAGTTGTAAAAGATGCAATTCCAAACATGCCTTTAAAAAAATCAGACGTAGTTCGAGCTGTAATTGTACGTACTTCTAAAGGTGTTCGTCGTGAAAATGGAATGACAATTCGTTTTGATGATAATGCTGCTGTAGTGATAAATAAAGAAGGTAACCCAAGAGGAACACGTGTATTTGGACCAATAGCAAGAGAATTAAGAGAACGTAATTTTACAAAAATTGTATCATTAGCTCCTGAAGTTGTTATGGCACGTGCTAAATTTGAACGTAAAAAACCACACGTGAATATTGGTACAATTGGTCACGTAGACCACGGGAAAACTACTTTAACAGCAGCGATCACAATGGCATTAGCTGCACGTGGTGGTGCACAAGGTAAAAAATATGATGAAATTGATTCTTCACCAGAAGAAAAAGCTCGTGGTATTACAATTAATACTGCGCATGTAGAATATGAGACTGAAAATCGTCACTACGCACACGTAGACTGTCCAGGTCACGCAGATTATGTAAAAAATATGATTACTGGTGCTGCTCAAATGGATGGTGCTATTTTAGTAGTTTCAGGTGCAGATGGTCCTATGCCACAAACAAAAGAACACCTTCTATTAGCAAAACAAGTAGGTGTTCCACACATTGTTGTTTTTTTAAATAAAGAAGATCAAGTAGATGATACAGAACTTTTAGAATTAGTTGAGCTTGAAGTACGTGAAACTTTAGATAAATATGAATTTCCTGGTGATGAAATTCCGATTGTTACAGGATCAGCTTTATTAGCATTAGAAGCTTTAGTTGAAAATCCACAAATTCAACCTGGGGAAAATAAATGGGTAGACAAAATTTATGCCTTAATGGATAAAGTAGATAGTTATATTCCTACACCAGAACGTGAAACAGACAAGCCATTCTTATTAGCAGTAGAAGACGTATTATCAATTACAGGTCGTGGTACTGTTGCAACAGGTCGTGTAGAAAGAGGTACTTTACGTGTTGGGGATAACCTTGAAATCGTAGGTCTTAAAGAAACAAAAAACTGTGTTGTAACAGGATTAGAAATGTTTAAGAAAACTTTAGATGAAACTATGGCTGGGGACAACGTTGGTGTATTATTACGTGGTATTCAAAAGAAAGATATTGAACGTGGTATGGTTTTAGCAAAACCAGGTTCAATTTTACCACACACTAAATTTGAAGCTCAAGTTTATATTCTTACTAAAGAAGAAGGTGGCCGACATTCAGCATTTTTAGTAGGTTATCAACCACAATTTTATGTTCGCACAACAGATGTAACTGGTAAAGTAGAAGGTTTCAGCCATATTCAAATGCGTAATCCTTCATCAGTAGCAGAAGAACATTCAAATAAAATGGCAATGCCTGGAGACCGTGTTAGTATGATTGTAAAATTAATTAACCCAATTGCAATTGAAAAAGGAATGCGTTTTGCAATTCGAGAAGGTGGCCGTACTGTTGGTGCAGGCGTAGTTACAAATGATAGTATTAGTGATATGTTAACACGTATTCGAAATTCAAGTATGGCAAAAAAAGCAATTGTCTCCATTCCTTCTACACGTATTAATCAACAAATTGCCCAAATTTTAGAAAAAGAAGGTTTTATTCAAAGCTTTCGTCTTAAATACGAGGCTTGTATTACAAATTTAAAAAGAATTAGTAAACCAGGTTTACGAATTTATGCTAATCATAAAGAGATTCCCCGCGTATTAGGAGGAGCTGGCATTGTTATTATTTCAACACCAGATGGAATTATGACAGATCGTGAAGCCCGTACACGTGGAATTGGTGGTGAAATATTATGTTCAATTTGGAAAAATGTTGGGCGTGTTGTTCAAATTATTGGTCCAGTTTTAGATATTGTTTTTTCAAAAGGGCAAGTTCCAAATATTTATAACGCCGTAATTGTTAGTGCAAAAAACGCTTCTGGTGAACAACTTAATGTTACTTGTGAAGTACAACAACTTTTAGGTGATAGCTGTGTTCGTGCGGTTTCAATGAACCCAACAGATGGTTTAATGCGTGGAATGGAAGTTTTAGATACGGGTAAACCATTAAGTGTACCAGTTGGTAAAGCAACTTTAGGACGTATATTTAATGTATTAGGTGAACCTGTTGACAATATGGGTCCTGTAAATAATGAAGAAACTTTACCAATTCACAGAACAGCTCCAGCATTTGTAGATTTAGATACTCGTCTATCAATTTTTGAAACTGGTATTAAAGTAGTAGATTTATTAGCTCCTTATCGTCGTGGTGGTAAAATTGGTTTATTTGGTGGTGCAGGTGTAGGAAAAACCGTGCTTATTATGGAATTAATTAATAATATTGCTAAAGCTCACGGTGGTGTTTCTGTATTCGCTGGTGTAGGGGAAAGAACTCGTGAAGGTAATGATCTTTATACAGAAATGAAAGAATCAGGCGTAATCGTGGAAAAAAATCTTGCTGATTCAAAAGTAGCGTTAGTATACGGACAAATGAATGAACCACCAGGAGCACGTATGCGTGTTGCATTAACTGCTTTAACAATGGCAGAATATTTCCGTGATGTTAATAAACAAGACGTTTTATTTTTCATTGATAATATTTTCCGTTTTGTACAAGCAGGTGCTGAAGTATCAGCGTTATTAGGTCGTATGCCATCTGCGGTAGGTTATCAACCTACACTTGCTACAGAAATGGGTACGCTACAAGAACGTATTACTTCTACAAAAGATGGATCTATTACGTCAATTCAAGCTGTATATGTACCAGCCGATGACTTAACAGACCCTGCCCCAGCAACAACATTTGCTCACTTAGATGCTACTACAGTTCTTTCACGAAACTTAGCAGCAAAAGGAATTTATCCAGCTGTAGATCCATTAGATTCTACTTCAACAATGTTACAACCTTGGATTGTTGGTGAGAAACATTACAGTTGTGCACAAAGTATCAAGAAAACGCTTCAACGTTATAAAGAACTTCAAGATATCATTGCTATTTTAGGTTTAGATGAATTATCAGAAGAAGATAGACTAGTTGTAACACGTGCTCGTAAAATTGAACGTTTCTTATCACAACCATTCTTCGTTGCTGAAGTATTTACAGGTTCTCCTGGTAAATACGTAAGTTTAGCTGAAACAATTGAAGGTTTCAATAAAATTTTATCTGGTGAATTAGATAGTTTACCAGAACAAGCATTTTATTTAGTAGGTAATGTTAATGAAGTTTTAGCAAAAGCAGCTTCATTAATGTCACATATTGTTAAAATTTATGATACTTGTATTGGTTGTACTCAATGTGTAAGAGCTTGTCCTTTAGATGTATTAGAAATGGTTCCTTGGGATGGTTGTAAAGCAAATCAAATGGCATCAGCACCACGTACTGAAGACTGTGTTGGTTGCAAAAGATGTGAAACAGCTTGTCCTACGGACTTTTTAAGTGTTCGTGTTTATTTAGGTTCAGAAAGTACAAGAAGTATGGGATTAGCTTATATGGGATTACCTTGGTATCGTGTACATACAGTTGTTATTAATGACCCTGGGCGCCTTATTGCTGTGCATTTAATGCATACTGCTCTTGTTGCAGGTTGGGCAGGTTCAATGACTTTATTTGAAATTGCTGTTTTTGATCCTTCTGACCCTGTATTAAATCCAATGTGGCGTCAAGGTATGTTTGTTTTACCTTTTATGACTCGTTTAGGCGTAACACAGTCATGGGGTGCTTGGACTATTAGCGGTGAAACATCATCAAACTGGAGTTATGAAGGTGTTGCTGCATCACACATTATTTTATCAGGCCTTTTATTCTTAGCTGCCGTGTGGCACTGGGTATATTGGGATTTAGAATTATTCCGTGATCCTCGTACTGGTAAAACTGCATTAGATCTTCCTAAAATTTTTGGTATTCATTTATTTTTAGCAGGTTTACTTTGTTTTGGTTTTGGTGCTTTCCACGTAACAGGTGTATTTGGACCTGGTATTTGGGTATCTGATCCTTATGGTTTAACTGGTAGTGTACAACCAGTAGCACCTTCTTGGGGTGCAGACGGATTTGATCCATTTAACCCTGGAGGAATTGCGGCGCACCATATTGCTGCTGGTATTTTAGGTGTATTAGCAGGATTATTCCACCTTTGCGTACGTCCTTCAATTCGTTTATACTTTGGTTTATCAATGGGTAGTATTGAATCAGTATTATCTAGTAGTATTGCTGCTGTTTTCTGGGCTGCGTTTGTAGTAGCTGGAACTATGTGGTATGGTTCTGCAGCAACTCCAATTGAATTATTTGGTCCAACACGTTATCAATGGGATCAAGGTTTCTTCCAACAAGAAATTCAAAAACGAGTTCAAGCAAGTTTAGCAGAAGGTACTTCTGTATCAGAGGCTTGGGCGAAAATTCCAGAAAAATTAGCTTTCTACGATTATATTGGTAATAACCCAGCTAAAGGTGGTTTATTCCGTACTGGTGCTATGAATAGTGGGGATGGTATTGCTGTTGGTTGGTTAGGTCATGCTGTATTTAAAGATTCTGAAGGTCGCGAGTTATTTGTACGTCGAATGCCAACTTTCTTCGAAACATTCCCAGTTTTATTAATTGATAAAGATGGTGTTGTACGCGCTGACGTTCCTTTCAGAAGAGCAGAATCTAAATATAGTATTGAACAAGTAGGAGTTTCTGTTACTTTTTATGGTGGTGAATTAGACGGATTAACTTTCAATGATCCAGCAACTGTTAAGAAGTATGCACGTAAAGCTCAACTAGGTGAAATTTTTGAATTTGACCGTTCTACATTACAATCTGATGGTGTATTCCGTAGTAGTCCAAGAGGTTGGTTTACTTTTGGTCACGTATGTTTTGCATTATTATTCTTCTTTGGACATATTTGGCATGGTGCTCGAACAATTTTCCGAGATGTATTTGCTGGTATTGATGACGATATCAACGACCAAGTAGAATTCGGGAAATACAAAAAACTTGGTGATACTAGCTCAATTCGTGAAGCATTCATGGCAACAAAATTGTTTCCTAAATTTAGCCAAGGTCTTGCTCAAGACCCAACTACTCGGCGAATTTGGTATGGGTTAGCGATGGCCCACGACTTTGAAAGTCATGATGGCATGACAGAAGAAAACCTATACCAAAAAATTTTTGCCTCTCATTTTGGCCAATTAGCAATCATCTTTTTATGGACTTCTGGAAATCTTTTCCATGTTGCTTGGCAAGGAAATTTTGAATCATGGGTTGCAGACCCTCTTCATGTTAGACCTATTGCTCATGCAATCTGGGATCCACATTTCGGTCAACCTGCAGTTGAAGCGTTTACACGTGGTGGTGCTTCAGGTCCAGTAAATATTGCTACTTCCGGTGTTTATCAATGGTGGTATACTATTGGTATGCGTACAAATCAAGATTTATATATTGCCTCAGTTTTCTTAGGTTTAGTTTCTGCAATATTTTTATTTGCAGGTTGGCTTCATTTACAACCAAACTTTCAACCGTCTTTATCATGGTTTAAAGATGCTGAATCTAGATTAAATCACCATTTATCAGGTCTTTTTGGTGTAAGTTCATTAGCGTGGACAGGACATTTAGTTCACGTAGCAATTCCTGAGTCACGTGGTAAACATGTAGGATGGGATAACTTTTTAACAGAGTTACCACATCCACAAGGTTTAACTCCGTTCTGGACAGGAAATTGGGCTGTGTATGCACAAAATCCTGATTCTGCAAATCATATTTTTGCTACTTCTGAAGGTTCTGGTGAAGCAATTTTAACATTTTTAGGTGGTTTTCATCCACAAACTCAAAGTCTTTGGTTAACAGATATGGCTCACCACCATTTAGCAATTGCTGTTATTTTCATTGTAGCTGGTCATATGTATCGTACTAATTTTGGTATTGGTCATAGATTACAAGCAATTTTAGATTCTCATGTACCACCTGCTGGTGGTTTAGGAAATGGTCATAAAGGATTATTTGATACAGTTAATAATTCATTACATTTCCAATTAGGATTAGCTTTAGCATCAGTGGGTACAGTTTGTTCATTAGTAGCACAACATATTTATTCGTTACCACCTTATGCTTTCTTAGCAAATGATTTTACAACTCAAGCAGCGTTATATACTCACCACCAATATATTGCTGGTTTTATTATGTGTGGTGCATTTGCTCATGGTGCTATTTTCTTTATTCGTGATTATGATCCAGAAGCAAACAAAGGCAATGTTTTAGCAAGAATGTTAGATCATAAAGAAGCTATTATCTCTCACTTAAGTTGGGTTTCATTATTCTTAGGTTTCCATACATTAGGGTTATATGTTCATAATGATGTTATGCAAGCTTTTGGGACTCCTGAAAAACAAATTTTAATTGAACCTGTTTTTGCACAATGGATTCAAGCAGCACAAGGTAAAGCTTTATATGGTTTTGATTTCTTATTATCGTCATCTACTAACCCTGCTGTATCA------GCTAGTCAAAGTTTATGGCTTCCAGGCTGGTTAGAGGCAATTAATAATAATCAAAACTCTTTATTCTTAACTATTGGGCCAGGTGATTTCTTAGTTCACCATGCTATTGCACTAGGGCTTCACACAACAACTCTGATTCTTGTAAAAGGTGCGTTAGATGCTCGTGGTTCTAAATTAATGCCAGATAAGAAAGATTTTGGTTATAGCTTCCCTTGTGATGGTCCAGGTCGTGGTGGAACATGTGATATTTCTGCTTATGATGCTTTTTATTTAGCTGTATTCTGGATGCTTAACACAATTGGTTGGGTAACTTTTTACTGGCACTGGAAACATTTAACATTATGGCAAGGTAATGTTTCACAATTTGATGAATCTTCAACGTATTTAATGGGTTGGTTACGTGACTATTTATGGTTAAATTCATCACAACTTATTAATGGTTATAACCCGTTTGGTATGAATAGTTTATCAGTATGGGCTTGGATGTTCTTATTTGGACATTTAATCTATGCAACAGGCTTTATGTTCTTAATTTCATGGCGTGGTTATTGGCAAGAGTTAATTGAAACTTTAGTTTGGGCTCATGAAAAAACTCCGTTAGCTAATTTAGTTTATTGGAAAGACAAGCCTGTGGCACTTTCAATTGTTCAAGCTCGATTAGTAGGATTAGCTCATTTCTCAGTTGGTTACATTTTTACTTATGCTGCATTTTTAATTGCCTCAACGTCAGGTCGTTTTGGACCAATTATTCCACCAAAATCTTTAATTATTAATCGTCGTATCATTGATTATAAACATTGTGGTTTATTACAAAAATATATTGGTCTTGGAGGAAAAATTTTGCCACGACGTCAAACAAAATTAACAGCTAAACAACAACGTTATGTTGCAAAAACTATTAAAAGTGCTAGGATTATGGGCTTATTACCGTTTGTTAGTAAAGAAAAAGGATTTTTTCGTATGTTAAAACATGGTATGCATTATGGAGAAAAGGCAGTAAAATGTCATGCACGTATGCGAAAATTTATTCTTTTAAATTTATTAAAAACTCGTCGTTGTTTAATAAAAGCTTTACAACAATTATCTAAATATGCTCTTAAAGGTCGAACATTTTTATTTGTAGGCACTAAAAAATCTGCATCTGCATTAATAGCGCGGGCGGCTTTATTAACTAAAACTTCTTTTTTTGTAAATACACGTTGGCTAGGTGGTATGCTAACAAATTGGAAGACAATTTTAAAATCAATTTCTAAAATCAAACCACTTTTAAAAGAAAAGCAAAAAATAATCAAAAATATTTTAGAAAAACGTGAACGTATTAAATTACGTTTATTTAAAAAAGTAAGTTTATTAAGAATTAAAGTTACAAATATTAACTTTATTAAAACTAAATTATTAGTTGAGCGCAAAGTAATGCACAATTTAAAATTACAATTAAAGAAATTAGCGTCTGAACAAAGATTATTAAGATTTTTACCAAAATTAAGATCTTTAAAAATTGCACAAACTATTCAAATAGTAATGAAAAAATTTGTTGATCCGAAAATGGTTTATGCTCGTAAGAAAAAATGGCAACGTTTAGAAAAATATTTTGGCGGTATTAGTAAAATGGTTGCTATTATTATTGGTCAACAAGAAGAATTAAACGCTGTTCGTGAGTGTAAGAAATTAGGTATAAAAATGTTTCATATTGTGGATACAAATTGTAATCCATTGTTAGCGGACCACATCATTCCTGCAAACGATGATTCTAGAAATTCTATTAAATTTATTTTAAATAAAATGTTAAAAAATATTCGTTTAGCTATGAAAGATTTTACTACTTATTTATCAACTGCACCCGTTGTTGCTTTAGGTTGGTTTATTATTACTGCTGGTTTATTAATTGAAATTAATCGTTTTTTCCCGGATCCGTTAGTGTTTTCTTTTATGAAAGTACGTAGTTCAGTTAGAAAAATTTGTGATAATTGTAGATTAATTCGTCGAAAAGGAAAAGTAATGGTAATTTGTTCAAATCCAAAACATAAACAACGTCAGGGAATGGGAATTCGTTTTCTTCAAGCTTTCACTCCTGGAACAAGAAATCGTTCTGTTTCAGATTTTAGTGAAATACCAGAAAAATCATTATCATACAGATTACATCGTTCCAGTGGTCGAAATAATAGAGGCATTATTACAGTTCGTCATCGCGGTGGCGGCCATAAACGTCTTTATCGTGAAATTGATTTTCGTCGCGATAAAATAGGTATTCCTGCAAGAGTTATAACTATTGAATATGACCCAAATCGGAACTCAAGAATTGCCTTACTTCGTTATGAAGATGGTGAAAAACGTTACATTCTTCAACCCCGTGGGTTAACTGTAGGAGAAGTAATTATTTCTGATATTAATGCACCTATTTTAAATGGCAATTGTCTTCCATTAAGAAACATTCCATTAGGTGCAGAAGTTCACAATGTTGAGTTCCAACCGGGTTCAGGAGGTCAATTAGCTCGAGCAGCGGGAACATTAGTTGAAGTTTTAGCTAAAGAAGGAAATTTTGTTACGGTTCGTTTACCATCTAAAGAAATTCGTTTAGTTTCAAAAAACTGTTGGGCTACAATTGGACAAGTAGGCAATATTGAAGCGTATAATTTAACAATAGGAAAAGCAGGGCGAACTCGTTGGTTAGGAAAACGACCAACTGTACGTGGTTCAGCCATGAACCCGGTTGATCACCCACATGGAGGTGGTGAAGGTCGTTGTCCAATTGGTCGCAGTCGACCTGTTACGCCATGGGGTAAACCTGCTTTAGGATTAATGACACGAAAACCAAAAAAATATAGTTCTGAATTAATTCTTCGTAAACGTAAAATGAGTAAAGTTTATGACTGGTTTGAAGAACGTTTAGAAATTCAATCAATTGCTGATGATATTTCAAGTAAATATGTACCACCTCATGTAAATATTTTTTATTGTTTAGGTGGTATTACATTTACTTGTTTCTTAGTACAGGTTGCTACAGGGTTTGCAATGACATTTTATTATCGACCAACAGTAGCAGAAGCTTTTGCTTCTGTTGAATATATTATGACAGAAGTTAATTTTGGATGGTTAATTCGATCAATTCATCGTTGGTCTGCATCAATGATGGTACTTATGATGATTTTACACGTTTGTCGAGTTTATTTAACTGGTGGTTTTAAAAAACCACGTGAATTAACTTGGGTTACAGGTGTTATTATGGCAGTATGTACTGTATCTTTTGGTGTAACGGGCTATTCATTACCTTGGGACCAAATTGGGTACTGGGCTGTTAAAATTGTTACTGGTGTACCAGAAGCTATTCCAGTAGTAGGTAGTGCACTTGTAGAGTTATTACGAGGTGGTGTAGGTGTAGGCCAAGCAACTTTAACTCGTTTCTACAGTTTACATACTTTCGTTCTTCCTCTATTAACAGCTGTTTTCATGCTTATGCACTTTTTAATGATCAGAAAACAAGGTATTTCTGGTCCACTAATGCCTACTATCCAACAACTAATTCGTTCTGCGCGAAAAGAAGTTTTTAATAAAAAAAAAGCCCCTGCTTTAAAATCATGTCCTCAAAGAAGAGGTATTTGCCTACGAGTGTATACCATTACACCTAAAAAACCAAATTCTGCTTTACGAAAAGTAGCTCGAGTTCGTTTAACTTCCGGTTTTGAGGTAACCGCTTATATTCCAGGTATTGGGCATAATTTACAAGAACATGCAGTTGTCTTAGTTCGTGGTGGACGAGTAAAAGATTTGCCGGGTGTTCGTTATCATATTGTTCGTGGTGCTCTTGATACAGCAGGTGTAAAAAATCGTGTACAAGGTCGTTCAAAATATGGTGTTAAA---------------------------------------------------------------------------------------------------------------------------------------AAAACTCTTCAAGATGTTTTTGTTGACCAAATTCAAAAACAAAGAACTATGTATCAAGATAACTTATCATTAATACCAAAAATCTCAATTAAGTTTTATTCAGTAAAAACTTTAGAATCTAAAGCTTCTTTAATTGCGGAATCTATTGTTGATGATCTTGAAAAAAGAAAAGCATTCCGTGGTGTTATTAAAAAAGCAAAAGAACAGTTAATGGCTAAAGGTGTTAAAATTCAAGTGGGAGGTCGTTTAAACGGAGCTGAAATTGCACGTACTGAGTGGGTTCGTGCCGGACGAGTTCCTTTACAAACATTAAAAGCTAATATTGATTATTGTTATAGAACTGCAAATACAATTTATGGTATTATTGGTGTAAAAGTTTGGATTTATGAAGCATACCCAATTTTTGCTCAACAAAATTACGAAAATCCTCGCGAAGCAAATGGTCGTATTGTTTGTGCAAATTGTCATTTAGCGCAAAAACCGGTTGAATTAGAAGTTCCTCAAGCTGTTTTACCAGACACTGTTTTTGAAGCAGTAGTTAAAATTCCATATGATCAACAAATTCAACAAGTTTTAGCAAATGGAAAAAAAGGTGAACTAAACGTTGGAATGGTTTTAATTCTTCCAGAAGGCTTTGAATTAGCACCATCTGATCGAGTTCCTGAAGAAATGAAGAAAAAAGTAGGAAATTTATATTATCAACCATATAGTCCAGAGAAAAAAAATATTTTAGTTGTAGGTCCGGTTCCTGGTAAAACATATAATGAAATGGTAGTTCCAATTCTTTCTCCAGATCCAGCAAAAAATAAAAATGTTTCATATCTTAAATATCCAATCTATTTAGGTGGTAACAGAGGTCGTGGACAAGTGTACCCAGATGGTTCAAAATCTAATAATACTATCTATAATGCTTCTGCTGCTGGTAAAATTGTTTCAATTGCTTACCAAGTAACTATTGAAACTGCTAATGGAGATCAAATTGTGGATAAAGTTCCAGCAGGACCAGAATTAATTGTTAAAGAAGGCCAAACTTTACAAGCAGATCAACCATTAACAAATAATCCAAATGTTGGTGGTTTTGGTCAAAAAGATGTAGAAATTGTATTACAAAATCCAGCTCGCATCCAAGGTTTATTAGCGTTCTTTACTTTTGTGTTATTAGCACAAGTGTTATTAGTTCTGAAGAAAAAACAATTTGAAAAAGTTCAGCTAGCTGAAATGAATTTCACAGATTTAGTAAAATATCCGGTTATTACTGAAAAATCATATGTATGTTTATTTAAAAATAAACAGTATACGTTTGATGTTGATTTACGATTAAGTAAACCGCAAATTAAAAAGCTATTTGAGAATTTATTTCAAGTTAATGTTATTTCTATTAATACGCATATTCCAGGCTATAAACCACGCTATAAACGCGTAATTTTAACTTTAAAAGAAGGCCAATCTATGTTAACATTAAAAATTTTTGTTTATACTGTTGTTACTTTCTTTGTATTCTTATTTATTTTTGGATTTTTATCTAATGACCCTGCAAGAAATCCGGGCAAGATGTCAAGATATTTAGGACCACGCTTAAGAATTATACGCCGTTTAGGTAAATTAAGAGGTTTCACTAGAAAAAAACCATTTCGTCGAATGTTTAAAGGAAAAGGTCCATTACGTAAAGTTATTCCACCAGGACAACATGGTTCAAAGTTACTTAAATATTTAATTCGATTAAAAGTAAAACAAAGATTACGTTATAATTATGGAATTACAGAAAGACAACTAATTAAGTATGTGCGTAAAGCTAAACGTACGAAAGAATCTACAGGTCAAGTTTTACTGCAACTATTAGAAATGCGATTAGATAATATTGTATTTCGTTTAAATATGGCACCAACTATTTGTGCTGCACGCCAATTAATTAGTCATGGTCATATTCGTGTAAATAATAAAAAAGTAACAATTGCTAGCTATATGTGTAAACCCAAAGACGTCATTTCCATAGCAATGAAACAAAAATCTTTAAAGTTAGTTAATAAAAACAAAATTATGTTTTATAAAAAACGTTTAGAAAAAAGTTTAGCATTTATTTTAATGTCAAGACAAACAAGAAAGCCCAAAACTAGACTTTTTAGAGGTGTTGTGCACATTCAAGCTGGTCATCATAATACTATTGTAACTATAACTAATATTAGAGGCGATGTAGTATGTTGGAGTTCAGCAGGTTCATGCGGTTTTAGAGGAAAACGTAAAAGTACAAGTTTTGCAGCAAAAAAAGCTGCTGAAACTGCTGCTCGTATCTCTAGA---GATTTAGCAATGCGTGAAGCTAAAGTATTAGTAACTGGACCTGGTCAAGGACGTGAAACAGCAATCCGTGAGATTTTCAAGGCTGGTATTAAAGTTAATGTTATTCGTGAAAAAACAGGAATTCCGCATAAT------------------------------ATGACATTAATTCTTCAAATAGCTTTACTTGCTTTAATTGTAGTGTCTTTTGCATTAGTAGTTGGTGTACCAGTAGTATTTGCATCACCTAATGGTTGGACAGAAAATAAACGAGTTGTATTTTCTGGTTTAAGTTTATGGCTTCTTTTAGTTTTTACTGTAGGAATCTTTAATTCTTTTGTTGTAATGTTAACGATTGTAAGTTATATTGGTTTACTTGTAGGTGCATTAGCTTTTACCTTAACTATCTATTTTGGTTTAACAAAAGTAGTAAAATTAATTATGACAATTAGTTCACCAGAACGAGAAGCCAAAAAGGTAAAAATTGCGGTAGATCGTAATCCCGTTGAAACAAATTTTGAAAAATGGGCTAAACCAGGACATTTTTCTCGAACTCTTTCAAAAGGCCCAAATACAACTACTTGGATTTGGAACCTTCATGCTGATGCACATGATTTTGATAGTCATACAAGTGATTTAGAAGAAATTTCTAGAAAAGTTTTTAGTGCACATTTTGGTCAATTAGGATTAATTTTAATTTGGTTAAGTGGTATGTATTTCCATGGAGCTCGATTTTCAAATTACGAAGCCTGGTTAACTGATCCTACACATATCAAACCAAGTGCGCAAGTAGTTTGGCCCATTGTTGGTCAAGAAATTTTAAATGGTGACGTAGGTGGTGGTTTCCAAGGTATTCAAATTACTTCTGGTTTTTTCCAACTTTGGCGAGCTAGTGGTATTACTAGTGAACTACAACTATATAGTACTGCAATTGGTGGTTTAGTATTAGCAATTGCAATGTTCTTTGCTGGTTGGTTCCACTACCATAAAGCTGCTCCAAAATTAGAATGGTTCCAAAATGTTGAATCAATGTTAAATCACCATTTAGCTGGTTTATTAGGTTTAGGAAGTTTAGGTTGGGCTGGACACCAAATTCATATTTCATTACCAGTAAATAAACTTTTAGATGCCGGTGTTGATCCAAAAGAAATTCCATTACCTCATGAATTAATGTTAAATCGACAATTTATGGCAGATCTTTATCCAAGTTTTGCAAAAGGTTTAGCACCATTTTTTACATTACAATGGAATGAATACAGTGATTTTCTAACGTTTAAAGGAGGATTAAACCCGGTAACTGGTGGTCTTTGGTTAAGTGATACAGCACACCATCATTTAGCAATTGCTGTATTATTTTTAGTAGCTGGTCATATGTATCGTACTAATTGGGGTATCGGTCACAGCATGAAAGAAATTTTAGAAGCTCACCGTGGACCATTTACTGGTGAAGGACACGTAGGCTTATATGAAATTTTAACAACATCTTGGCATGCGCAATTAGCAATTAATTTAGCTATGTTAGGTTCATTGTCAATTATTGTAGCTCAGCACATGTATAGTATGCCACCATACCCGTATTTAGCTACAGATTATGCCACTCAACTTTCTTTATTCACACACCATGTTTGGATTGGTGGTTTCTGTATTGTGGGTGCTGGTGCTCACGCAGCAATCTTTATGGTACGAGATTATGATCCTACATCAAATTACAATAACTTATTAGACCGTGTAATTCGTCACCGTGACGCAATTATTTCTCATTTAAACTGGGTTTGTATCTTTTTAGGTTTCCATAGTTTTGGGCTATATATTCATAATGATACTTTAAGTGCTTTAGGGCGTCCACAAGATATGTTTTCGGATACAGCAATTCAGTTACAACCAGTATTTGCACAATGGATCCAAAATACTCATTTTTTAGCTCCAGAATTAACTGCTCCTAATGCTTTAGCAGCAACTAGTGCTACTTGGGGCGGTGATATTGTTGCTGTAGGTGGAAAAGTAGCTATGATGCCAATTTCATTAGGTACAGCTGATTTCATGGTTCACCATATTCATGCTTTTACTATTCACGTTACAGTACTAATTCTTTTAAAAGGTGTTTTATATGCGCGTAGCTCACGTTTAATTCCTGATAAAGCGAACTTAGGCTTCCGTTTCCCTTGTGACGGTCCAGGTCGTGGTGGAACATGCCAAGTATCAGCTTGGGACCACGTATTCTTAGGTTTATTCTGGATGTATAATTCATTATCAATTGTTATTTTCCACTTTAGCTGGAAATTACAATCTGATGTATGGGGTAGTGTAACAGCTTCTGGC---GTATCTCATATTACTGGTGGTAACTTTGCTCAAAGTGCTAATACAATTAACGGTTGGCTTCGTGACTTCTTATGGGCACAATCTAGCCAAGTTATTCAATCGTACGGGTCAGCATTATCAGCTTATGGTTTAATGTTCTTAGGTGCACACTTTGTATGGGCGTTTTCATTAATGTTCTTATTTAGTGGTCGTGGCTATTGGCAAGAACTTATTGAATCAATTGTTTGGGCACATAATAAACTAAAAGTAGCTCCTGCAATTCAACCGCGAGCATTAAGTATTACTCAAGGACGTGCTGTTGGTGTAGCTCATTACTTATTAGGTGGTATTGCTACAACTTGGTCATTCTTCTTAGCCCGTATTATTTCGGTAGGCATGACAGCTATTTTAAGCCTTTGGGCTCGTTTTTGTGAGTGGATTACTAGCACTGAAAACCGTTTATACATCGGTTGGTTTGGTGTAATCATGATCCCTTGCTTATTAACAGCAACATCTGTTTTCATCATCGCTTTCATCGCTGCTCCGCCAGTTGATATCGATGGTATCCGTGAGCCAGTTTCTGGTTCATTATTATACGGTAACAACATCATTTCTGGTGCTGTAATCCCTACATCTAACGCTATCGGTTTACACTTCTACCCAATTTGGGAAGCTGCATCTTTAGACGAGTGGTTATACAACGGTGGTCCTTACCAATTAATCGTTTGCCACTTCTTATTAGGTGTATTCTGCTACATGGGTCGTGAATGGGAATTATCTTTCCGTTTAGGTATGCGTCCTTGGATTGCTGTAGCTTACTCAGCTCCAGTAGCTGCTGCAACTGCAGTTTTCTTAATCTACCCAATCGGTCAAGGTTCTTTCTCTGACGGTATGCCTTTAGGTATTTCTGGTACTTTCAACTTCATGATCGTATTCCAAGCTGAACATAACATTTTAATGCACCCATTCCACATGTTAGGTGTTGCTGGTGTATTTGGTGGTTCATTATTCTCAGCTATGCACGGTTCATTAGTAACTTCATCTTTAATCCGTGAAACTACTGAAAATGAATCTGCTAACGCTGGTTACAAATTTGGTCAAGAAGAAGAAACTTACAACATCGTTGCTGCTCATGGTTACTTTGGTCGTTTAATCTTCCAATATGCTTCATTCAACAACTCTCGTTCATTACACTTCTTCTTAGCTGCTTGGCCAGTAGTAGGTATTTGGTTCACAGCTTTAGGTTTATCAACTATGGCTTTCAACTTAAACGGTTTCAACTTCAACCAATCTGTTATCGACTCTCAAGGTCGTGTATTAAACACTTGGGCTGATATCATCAACCGTGCTAACTTAGGTATGGAAGTTATGCATGAACGTAACGCTCACAACTTCCCTCTAGACTTAGCTGCTGTTGAAGCTCCAATGCCGCGTTCAATTAAAAAAGGTCCATTCGTTGCAGATCATTTATTAAAAAAAATTGAAAAATTAAATACACAAGGACAAAAAAAAGTAATTATGACATGGTCACGTTCTTCTACAATTCTTCCAATTATGATTGGTCATACGATTGCTGTTCATAATGGTCGAGAACATTTACCAGTTTTTATTACAGATCAAATGGTAGGTCATAAATTAGGTGAATTTTCTCCAACACGAACATATAGAGGCCATGTAAAAACAGATAAAAAATCAAGAACAATGAGAACGCCAGAAGAACTTAGTAATTTAATTAAGGATTTAATTGAAAAATACACACCTGAAGTAAAAATGGTTGACTTTGGTATTGTTTTCCAAGTAGGTGACGGTATTGCGCGTATTTATGGATTAGAGCGTGTAATGGCGGGTGAACTAGTAGAATTTGAAGATGGTACTTTAGGGATTGCATTAAATTTAGAAGCAAATAATGTTGGTGCTGTATTATTAGGTGATGGTTTAAAAATTACTGAAGGTAGCCGTGTACGCTGTACAGGTAAAATTGCAGAAATTCCTGTAGGCGAAGCTTATTTAGGTCGTGTAGTTGATGCTTTAGCTCGACCAATTGATGGTAAAGGACCGATTGCTACAACTAACACACGTGCTATTGAATCTCAAGCTCCAGGTATCATTTCTCGTCGTTCTGTTTATGAACCGTTACAAACAGGTCTAGTATCTGTAGATGCAATGATTCCTATTGGTCGTGGACAA---CGTGAGTTAATTATTGGTGACCGTCAAACTGGTAAAACTGCCATTGCAGTAGACACAATTTTAAATCAAAAAGGTAAAGGAGTAATTTGTGTTTATGTTGCAATTGGTCAAAAAGCATCTTCTGTTGCACAAGTTTTAAATACTTTAAAAGAACGAGGAGCGTTAGATTATACTATTATCGTTATGGCCAATGCTAATGAACCGTCTACATTACAATATTTAGCACCATATACTGGCGCTACTTTAGCAGAATACTTTATGTATACTGGACGCCCAACATTAGCTATCTATGATGATTTATCTAAACAAGCACAAGCTTATCGTGAAATGTCATTATTATTACGTCGTCCACCAGGACGTGAAGCTTATCCAGGTGACGTTTTTTATCTACACTCTCGTCTTTTAGAAAGAGCTGCAAAATTAAGTGATGCTTTAGGTGAAGGTAGTATGACTGCACTTCCAATTATTGAAACACAAGAAGGTGACGTATCAGCTTATATTCCTACAAATGTTATTTCAATTACTGATGGTCAGATTTTCTTATCTGCCGACTTATTTAACTCTGGTATTCGTCCAGCTATTAATGTAGGTATTTCAGTTTCTCGTGTAGGTTCTGCTGCTCAACCAAAAGCAATGAAACAAACAGCAGGTAAATTAAAATTAGAATTAGCGCAATTTGCTGAACTTGAAGCTTTCTCTCAATTTGCATCTGATTTAGACCAAGCCACTCAAAATCAATTAGCTCGAGGACAACGTTTACGTGAAATTTTAAAACAACCTCAATCTTCTCCATTATCTTTAGAAGATCAAGTTGCAAGCATTTATGCAGGAACAAATGGATTCCTTGATAAATTAGAAGTTTCTCAAGTTAGATCGTTCTTAGTTGGTTTAAGAACTTATGTAGCAAATAATTATTCAAAATATAATGAAATTATTCAAACAACTTTAACATTTAATTCAGAAGCAGAAAGTTTACTGAAAAAAGCAATTGAAGAATATTTAGAAGAAGCAATCGTTTATCCAATTTTTACAGTACGTTGGTTAGCAATTCATGCAATTGCTGTACCAACAATCTTTTTTTTAGGTTCTATTACAGCAATGCAATTTATTCAACGTATGTCAGTTACAAAAAAACCTGATTTAACAGATCCTGTTTTAAAAGCAAAATTAGCAAAAGGTATGGGTCATAACAGTTACGGAGAACCAGCATGGCCAAATGATTTATTATACATTTTCCCAGTAGTAATTTTAGGTACATTCGCGTGTGTTATTGGCTTATCAGTGTTAGATCCTGCTGCAATGGGTGAGCCTGCAAATCCATTTGCAACACCATTAGAAATTTTACCAGAATGGTATTTCTATCCAGTATTCCAACTTCTTCGTACAGTTCCAAATAAATTATTAGGTGTACTTTTAATGGCTGCTGTTCCTGCAGGCCTTATTACAGTTCCATTTATTGAAAATATTAACAAATTCCAAAACCCTTACCGTCGCCCAATTGCAACAGTTTTATTTTTATTAGGTACAGCTGTTGCAATTTGGTTAGGAATTGGTGCAACTCTTCCTATCGAAATTTCATTAACATTTGGATTATTTATGCCACGATCTCAAAGAAATGATAATTTTATTGATAAAACCTTTACTGTTATTGCAGACATATTATTAAAAATATTGCCGACGTCTCAAAGAGAAAAACAAGCATTTACTTATTACAGAGATGGAATGTCAGCTCAAGCCGAAGGTGAATACGCTGAAGCTTTACAAAATTATTATGAAGCCATGCGATTAGAAATTGATGCTTATGATAGAAGTTATATATTATATAATATTGGTTTAATCCATACAAGTAATGGTGAACATGGTCGAGCTTTAGAATATTATTATCAAGCTTTAGAGAGAAATCCTTCGTTACCTAGTGCATTAAATAATATTGCTGTTATTTACCACTATAGAGGAGAACAAGCTATCGAAAATGGACAATCAGAAATTTCTCAGATTTTATTTGAAAAATCAGCCGATTATTGGAAAGAAGCTATTCGGTTAGCACCGACTAACTATATTGAGGCTCAAAACTGGTTAAAAATGACTAATCGA---------------AAAGATTAAGCCATGCATGTCTAAGTATAAACTGCTTATACTGTGAAACTGCGAATGGCTCATTAAATCAGTTATAGTTTATTTGATGGTACCTT--TACTCGGATAACTCTTGGAAATCTAGAGCTAATACGAGCTTAAAGGGTGACTTC-GGAAGCCTTGCACACATTAGA-CAAAGGCCGACCCGGCTCTGCCGGTTTCTCGGTGAATCATGATGTTTTCACGAATCGCATGGCCTTCGGCGATGTTTCATTCAAATTTCTGCCCTATCAACTTTCGATGGTAGGATAGAGGCCTACCATGGTGGTAACGGGTGACGGAGGATTAGGGTTCGATTCCGGAGAGGGAGCCTGAGAAACGGCTACCACATCCAAGGAAGGCAGCAGGCGCGCAAATTACCCAATCCTGATACAGGGAGGTAGTGACAAGAAATAACAAAGGAGGCC--TTACGGCTTTCCT-ATTGGAATGAGTACAATCTAAATCCCTTAACGAAG-GCCATTGGAGGGCAAGTCTGGTGCCAGCAGCCGCGGTAATTCCAGCTCCAATAGCGTATATTTAAGTTGTTGCAGTTAAAAAGCTCGTAGTCGGATTTCGGGCAGGTGTCAGCGGTCCGCCTTGGGTGAGTACTGCT-GCTTGCCTTTCTGTCGGGGACGGGCTCCTGGGCTTCACTGTCCGGGACTCGGAGTCGGCGAGGTTACTGTGAGTAAATTAGAGTGTTCAAAGCAGGCCTACGCTCTGAATACGTTAGCATGGAATAACATGATAGGACTCTGGCCTATCTTGTTGGTCTGTAGGACCGGAGTAATGATTAAGAGGGATGGTGGGGGGCATTCGTATTTCATTGTCAGAGGTGAAATTCTTGGATTTATGAAAGACGAACTACTGCGAAAGCATTTGCCAACGACATCCTCATTGATCAAGAACGAAAGTTGGGGGCTCGAAGACGATTAGATACCGTCGTAGTCTCAACCATAAACGATGCCGACTAGGGATTGCAGGGTGTTTTTTCGATGACCTCTGCAGCACCTTATGAGAAATCAAAGTTTTTGGGTTCCGGGGGGAGTATGGTCGCAAGGCTGAAACTTAAAGGAATTGACGGAAGGGCACCACCAGGCGTGGAGCCTGCGGCTTAATTTGACTCAACACGGGAAAACTTACCAGGTCCAGACACCGGGAGGATTGACAGATTGAGAGCTCTTTCTTGATTCGGTGGGTGGTGGTGCATGGCCGTTCTTAGTTGGTGGGTTGCCTTGTCAGGTTGATTCCGGTAACGAACGAGACCTCAGCCTGCTAAATAGTCGCGCTTGCCTCTGCAGGTGGTTGACTTCTTAGAGGGACTATTGACGC--AGTCAATGGAAGTATGAGGCAATAACAGGTCTGTGATGCCCTTAGATGTTCTGGGCCGCACGCGCGCTACACTGATGCATTCAACAAGCCTATCCTTGGCCGAAAGGCCCGGGTAATCTTTGAAACTGCATCGTGATGGGGCTAGACCCTTGCAATTATGGGTCTTCAACGAGGAATGCCTAGTAAGCGCAAGTCATCAGCTTGCGTTGATTACGTCCCTGCCCTTTGTACACACCGCCCGTCGCTCCTACCGATTGGGTGTGCTGGTGAAGTGTTCGGATTGGC------GGGGTCCCTCCCTGCT--GAGAAGTTCATTAAACCCTCCCACCTAGAGGAAGG---------------------
      Borodinellopsis_texensis  ATGGAAACACTTTTTAACGGAACACTAACTGTTGGTGGTCGTGATCAAGAATCCACAGGATTTGCTTGGTGGGCTGGTAATGCACGACTTATTAATCTTTCTGGGAAACTTTTAGGTGCTCACGTAGCTCATGCAGGTCTAATTGTTTTTTGGGCTGGTGCTATGAACTTATTTGAGGTTTCACATTTTGTTCCAGAAAAACCAATGTACGAACAAGGTCTAATTCTTCTTCCACACTTAGCTTCTTTAGGATATGGTGTAGGTCCTGGTGGTGAAGTTCTTGATACTTTTCCATACTTTGTTTCAGGTGTTTTACACCTTATTTCATCTGCAGTTTTAGGATTTGGTGGTGTATATCACTCATTAATTGGTCCAGAAACTTTAGAAGAATCGTTTCCATTCTTTGGATACGTTTGGAAAGACAAAAATAAAATGACTAACATTTTAGGTTATCATTTAATTATTCTTGGCGCAGGTGCTTGGTTACTAGTACTGAAAGCAATGTTCTTTGGTGGTCTTTATGATACTTGGGCTCCAGGAGGTGGAGATACAAGAATTATTACAAACCCAACAACTAATGCTGCAGTTATCTTTGGCTACCTTTTAAAATCACCTTTTGGTGGGGATGGTTGGATTTGTAGTGTAGACAACCTTGAAGATATCGTTGGTGGTCACATTTGGATTGGTACTTTAGAAATTTTAGGTGGTATTTGGCATATTTATACAACTCCATGGCCATGGGCTCGACGTGCTTTTGTTTGGTCAGGTGAAGCTTACCTTTCATATAGTTTAGCTGCTATTGCAATGATGGGATTCATTGCTTGCTGTTTCTCATGGTTCAATAACACAGCCTACCCAAGCGAATTTTATGGGCCGACTGGTCCTGAAGCGTCTCAAGCACAAGCATTTACGTTCCTTGTTCGTGACCAACGTTTAGGTGCTAACGTAGCATCGGCACAAGGTCCAACAGGTTTAGGGAAATATTTAATGCGTTCACCTACAGGTGAAATTATTTTTGGTGGTGAAACTATGCGTTTCTGGGATTTCCGTGGGCCTTGGGTTGAACCATTAAGAGGTCCAAACGGTTTAGATTTAACTAAATTAAAAAATGACATTCAACCATGGCAAGAACGTAGAGCAGCAGAATATATGACTCATGCTCCTTTAGGTTCTTTAAACTCTGTTGGTGGTGTTGCTACTGAAATTAATGCTGTTAACTTTGTATCACCACGCAGTTGGTTAGCTTGTTCACACTTTGTATTAGGTTTCTTCTTCTTTATTGGACACTTATGGCATGCTGGGCGTGCTCGTGCAGCTGCTGCTGGTTTTGAAAAAGGAATTGACCGTGTTGACGAGCCAGTACTTTCTATGCGACCTCTGGATGATATTTCAGAAGTTTCAGTTGGGCAACATTTCTATTGGCAACTAGGGAATTATACTTTACATGGTCAAGTTTTAATAACATCTTGGATTGTGTTAGGAATTATTTTTCTTTTAAGTTTTTTAGGTAATAGTAATTTGAAATCTACTCCAGATGGTTTCCAAAATTTTACTGAACTTGTTACAGAATTTATTCGTGATTTAGCTAAAACACAAATTGGTGAAGAAGAA------TATTTAAAATGGGTTCCTTTTGTTGGAACAATTTTTTTATTTATTTTCGTCTCAAACTGGTCCGGAGCTTTATTTCCATGGAAGGTGTTTGAATTACCAAATGGTGAATTAGCTGCCCCAACAAACGATATTAATACTACGGTGGCTTTAGCTTTATTAACTTCTATTTCATATTTTTATGCTGGTATAAGAAAAAAAGGTTTAGGCTATTTCAAACGTTATATTTCACCAGCGGCTTTCTTATTGCCTATTAATATTTTAGAAGATTTTACAAAACCTTTATCATTAAGTTTCCGTCTTTTTGGTAACATTCTAGCAGATGAACTTGTTGTTGGAGTATTAGTTTCACTTGTACCTCTAATTATTCCAATTCCCATTATGCTTTTAGGGGTTTTCACTAGTGCAATTCAAGCATTAGTTTTTGCAACCCTAGCAGGTGCTTATATTGGTGAATCTGTTGAAGATCATCATATGCTTAGTCCGAAAAGAGTAAAATTTCGTAAACAACATCGCGGCAGATTAACTGGAAAAGCAACTCGAGGAAATACTGTTGCTTTTGGAGACTTTGGTTTACAAGCTTTAGAACCTTGTTGGATTACTTCTCGCCAAATTGAATCTGGTCGTCGAGTTCTAACACGTTATGTTCGTAGAGGAGGAAAATTATGGATTCGTATTTTTCCAGATAAACCAGTAACAATGAGACCGGCCGGTACTCGTATGGGTTCAGGAAAGGGTGCTCCAGAATATTGGGTTGCTGTTATACACCCAGGTAAAATCATTTATGAAATTAGAGGTGTTAATGAAACTATTGCTAGACAAGCAATGAGAATAGCATCGTATAAAATGCCTGTTAAAACGAAATTTTTAATGTCTAATACTGGAACTACAGGACGTATTCCTCTTTGGCTTGTTGGTACTTTAATTGGAACAGCTGCTATAGGTTTATTAGCTATATTTTTTTATGGATCATATGTTGGTTTAGGGTCTTCAGTTATGCCTCGCCGTCCTTTAACACGTACTCTTTTACCAGATCCAATTTATCAGAGTATTTCAGTTCATATGCTTATAAATCGTGTTTTAAAAAGCGGAAAAAAATCAGTGGCTTATCGAATCGTTTATAATGCTTTAAAAGAAATAGGTGATAGTACAGGAAATAACCCTGTGGAAGTTTTTGAAAAAGCTTTAGAAAATGCGACACCCCGTGTTGAGGTTAAGCCTCGTAGACGAGCGGGTGCAATTCAATTAATACCACGAGTTCTTCGTGTAGGGGATAGATCAAAAGCAAATGCACTTAGATGGATTTTAGAAGCATGTCAAAAACGTTCGGGTCAACCCATGATTAATAAATTAAAAAATGAAATTCTTGAAGCTTATAAAAAAACAGGATATGCTATTCGAAAAAGAGATGAACTTCATAAAATAGCTATTAATAATGCAATGTATGCTAAAAAACCCCAAACAGTTATTAACGCTGTCAATATGAAATTAGCGTATTGGATGTATGCCGGCCCAGCACATATAGGAACTTTACGCGTTGCAAGTTCTTTTAAAAATGTTCATGCTATTATGCATGCACCCTTAGGTGATGATTATTTTAATGTTATGCGTTCAATGTTAGAACGCGAAAGAGATTTTACACCAGTTACTGCAAGTATTGTTGACCGACATGTTTTAGCTCGTGGTTCGCAAGAGAAAGTGGTTGAAAATATTACAAGAAAAGATAAAGAAGAACGACCAGATCTAATTCTTTTAACACCAACTTGTACAAGTAGTATTTTGCAAGAAGATTTACAAAATTTCGTAAATCGTGCAGACGTTATTTTGGCAGATGTTAATCATTATAGAGTTAATGAATTGCAAGCCGCTGACCGTACTTTAGAACAAATTGTACGTTTTTATCTTGAAAAAGAAAAGCCTTCTGCCAATATTATAGGTATTTTTACTTTAGGATTCCACAATCAACATGATTGCAGAGAATTAAAACGTTTATTAAATGATTTAGGAATTGATGTTAATGAAGTAATACCTGAAGGTGGTTCTGTGACGAATTTAAAAAATTTACCAAAAGCTTGGTTTAACATTGTTCCTTATCGTGAAGTCGGTTTAATGACTGCCGTTTATTTAGAAAAAGAATATGAAATGCCCTATATATCAATAACACCTATGGGTGTAGTAGATACTGCAGCTTTTATTCGTTATATTGATCAACAAACTAGATTTGTATCACAAGCTGCTTGGTTTTCCCGTTCGATTGATTGCCAGAATTTAACTGGAAAAAAAGCTGTTGTATTTGGTGACGCCACTCATGCTGCGTGTATGACTAAAATTTTATCAAGAGAAATGGGAATTATTGTTGTTTGTGCTGGCACTTATTGTAAACACGATGCAGATTGGTTTAGGGAACAAGTGATGGGCTTTTGTGATCAAATATTAATCACAGATGATCATACTCAAGTAGGTGACATTATAGCAAAAATGGAACCAGCTGCTATTTTTGGAACACAAATGGAACGACATGTTGGAAAACGTTTAGATATACCATGTGGTGTGATTTCAGCACCCGTACATATTCAAAATTTCCCTTTAGGTTATCGTCCTTTTTTAGGTTATGAAGGTACAAATCAAATTGCAGATTTAGTATATAACTCATTTAGTTTAGGTATGGAAGATCATCTGTTACAGATTTTTGGAGGACACGATACGTGGGCTCCAGATGCTTTAGCTGAATTAAACCGTGTGCCCGGATTTGTTCGCGGTAAAGTGAAACGTAATACAGAGAAATTTGCTCAAAATATTAAAATAATTTCTGCTGAAGTAATGTTTGCTGCTAAAGAAGCTGTAGGTGCTTTTGAATGTGAAACGGGAAATTACCATACTTTTTGTCCAATAAGTTGTGTATCATGGTTATATCAAAAAATCGAAGATAGCTTTTTTTTAGTTATTGGTACAAAAACTTGTGGCTATTTTTTACAAAATGCTTTGGGTGTTATGATTTTTGCTGAACCTCGTTATGCTATGGCTGAATTAGAAGAAAGTGACATTTCTGCACAACTTAATGATTACAAAGAACTTAAACGACTTTGTTTACAGATAAAGCAAGATAGAAATCCAAGTGTAATTGTCTGGATTGGGACTTGTACAACTGAAATTATCAAAATGGATTTAGAAGGTATGGCCCCTATACTTGAAACTGAAATTGGGATTCCTATTGTGGTAGCCCGTGCAAACGGACTAGACTATGCTTTTACTCAAGGAGAAGATACAGTTTTAGCTTCAATGGCCCAAAGATGTGTTTTATTTGGATCATTACCTAGCACAGTTGCTTCACAATTAACCTTAGAATTAAAGCGTCAAGGTATTGAAGTTTCCGGATGGTTACCTTCTCAACGTTATATTGATTTACCTTCTCTAGGTGAAGATGTTTATGTATGTGGTATTAATCCTTTTTTAAGTAGAACTGCTACAACATTAATGCGTCGACGTAAATGTAAATTAATTGGTGCTCCTTTCCCTATTGGTCCTGACGGAACACGTGCATGGGTTGAAAAAATTTGTTCAGTTTTTGATATTGTACTAGAAGAACGTGAAACAAAAATTTGGGAAAGTTTAGAAGAT---------TATTTAAAATTAATTCGTGGAAAATCGGTTTTTTTTATGGGGGATAATCTTCTTGAAATCTCGCTTGCAAGATTTTTAATTAATTGTGGCATGATCGTTTATGAAGTAGGAATCCCTTATATGGATAAAAGATTTCAAGCAGCGGAATTAGCTTTATTAGAAAAAACATGCCTATTAAAAAATACACCTATGCCAAGAATTGTAGAGAAACCAGATAATTATTATCAAATCCAACGTATTCGTGAATTACAACCAGATTTAGCCATTACGGGTATGGCCCACGCAAATCCATTAGAGGCTAGAGGTATTACAACAAAATGGTCCGTTGAATTTACTTTTGCACAAATTCATGGATTTGCAAATGCCCGTGAAATTTTAGAGCTTGTCACAAGACCTTTACGAAGAAATATGGCAACACCTGGAATTCAAACTCCTTTAGGGAGCCTTTTACGACCCCTAAACTCTGAAGCAGGAAAAGTTCTTCCTGGATGGGGAACTACTGTTCTGATGGCAGTTTTTATTCTTCTTTTTGCAGTATTTTTACTTATTATTCTAGAAATTTATAATAATTCTATTCTTTTAGATGGTGTACCAAATAGTTGGGAAAGTTTAGCAATGCCAATTGGAGTACCTAGAATAATCTATAGTTGGGGGGAAGAACTTCCAGCTCAATGGACTGATATTTATAATTTTATATTTCGTCGTCGCATGGTTTTTTTAATGCAATATTTAGATGACGAGCTTTGTAACCAAATTTGTGGTTTATTAATTAATATTCATATGGAAGATCGTTCTAAAGAATTAGAAAAAAAAGAAACTGAAAGACGCAAACAAACAGAACGTGCTTTCCAAGAAGAAGAGTCTAAAAAAGTTTTTGTTATTATAAATTCTTTTGGCGGTTCTGTTGGGAACGGTATTACGGTGCATGATGCTTTACAATTTATTAAAGCTGGATCACTAACTTTAGCTTTAGGTGTGGCAGCATCTGCAGCTTCATTAGCTTTAGCAGGGGGGACTATTGGAGAACGTTATGTTACTGAAGGGTGTCATGTTATGATTCACCAACCTGAAGGTGGGTTACAAGGACAAGCTTCTGACATTTGGATTGATAGTCAAGAAATTATGAAAATTCGATTAGATGTTGCTGAAATTTATTCATTATCTACTTATAGACCAAGACACAAGGTTTTGAGAGATTTAGACAGAGATTTTTATTTAACAGCCACTGAAACAATTTATTATGGATTAGCGGACGAAATAGCTACAAATGAAGTCATGCACGAGATTATTGAAATGACTAGTAAAGTTTGGGACTATCATGATAGTAAACAGCAACGTTTATTAGAAAGTAGAGAAAGTTTTATTGTACTTGCAAAACTTCCAGAAGCTTATGCACCATTTTCACCAATTGTAGATATTTTACCTATTATTCCAGTTTTATTTATTCTTTTAGCATTTGTTTGGCAAGCTTCTGTTAGTTTCAGAATGACTATAGCGATCGGTTATCAAGAAAAACGCACATGGTTTGACGACGCTGATGACTGGTTACGTCAAGATAGATTCGTATTTGTAGGTTGGAGCGGTCTATTACTATTCCCTTGTGCTTATTTTGCCCTAGGTGGTTGGTTAACTGGGACAACATTTGTAACATCATGGTATACTCATGGTTTAGCAAGTTCATATTTAGAAGGTTGTAACTTCTTAACAGCAGCAGTATCAACCCCTGCTAACAGTTTAGGACATTCACTTTTATTTGTTTGGGGTCCTGAAGCTCAAGGTGACTTAACACGTTGGTTCCAATTAGGTGGTTTATGGGCTTTTGTAGCACTTCATGGTGCTTTTGGTTTAATTGGATTTATGCTACGTCAATTTGAAATTGCTCGTTCAGTTAACTTACGTCCATATAACGCTATTGCTTTCTCAGCCCCAATTGCTGTTTTTGTGTCTGTGTTCTTAATTTACCCACTAGGTCAATCAGGTTGGTTCTTCGCACCAAGTTTTGGTGTTGCTGCAATCTTCCGTTTCATCTTGTTCTTCCAAGGTTTCCATAACTGGACGCTAAATCCATTCCATATGATGGGTGTAGCTGGTGTTCTAGGTGCGGCTCTACTTTGTGCAATTCATGGTGCTACTGTAGAAAATACTCTTTTTGAAGATGGTGATGGTGCAAACACATTCCGTGCATTCAACCCAACGCAAGCAGAGGAAACGTATTCCATGGTGACTGCTAATCGTTTTTGGTCTCAAATTTTTGGTGTAGCTTTCTCTAACAAACGTTGGCTTCACTTCTTTATGTTATTTGTACCTGTAACAGGACTATGGATGAGTGCTTTAGGTGTTGTAGGTTTAGCTTTAAACTTACGTGCTTACGACTTCGTATCGCAGGAAATCCGTGCTGCTGAGGATCCTGAGTTCGAAACATTCTATACGAAAAACATTCTTCTTAACGAAGGTATTCGTGCATGGATGGCTGCTCAAGACCAACCTCATGAACGTTTAGTATTCCCTGAAGAAGTTTTACCTCGTGGTAACGCTCTTTTCTCAAATATTTGTTTAATGATTTTACTATTATTACGTTGGAAAGAATCCGGACATTTTCCTTTAAGTAACTTATATGAATCATTAATGTTTTTATCATGGGGTTTTACAGTTATTCATCTATTTGGCTGTATTACATCACCAATAGCATTGTTTACCAATGCTTTTGCTACTTTAAGTTTACCAAAAGAAATGCAAGGTGCGGCTCCGTTAGTACCTGCTTTACAATCAAATTGGTTAATGATGCATGTTACTGTCATGATTTTAAGTTATGCTGCGTTAATTTTGGGTTCTCTATTATCAATTGCTTTTTTATTAGATAATTTAAGTTATAGAATTCTAGGTATTGGGTTTCCTTTCTTAACAATAGGAATTTTATCCGGAGCAGTGTGGGCTAATGAAGCTTGGGGCTCATATTGGAGTTGGGATCCAAAAGAAACATGGGCTTTATTAACATGGCTTGTTTTTGCGATATACTTACACACTAGGTTAACAAAAGGCTGGGAAGGAAAAAAACCAGCCATAATAGCATCCTTAGGTTTTGTAACGGTATGGATTTGTTTTTTAGGTGTGAATTTAATAGGTGAAGGTTTACACAGCTATGGTTGGCTGGTTCAAAGATTAAAAACTCAATATAATGAAACAATTATTCAAAAATTAAAACAACAATTTGAATACAATAATATTCATGAAGTACCCAAAATTGAAAAAATTGTTATAAACAGAGGTATCGGAAGTGCCTCACAAAATCAGAAAGTTGTTGAATCCGCTTTAAAAGAGTTAGGCATGATTGCAGGCCAAAAAGGTGTAATCACTCGTTCAAAAAAAGCGATTGCTGGATTTAAATTAAGAGAAAAAATGCCTGTCGGTGTAGCTGTTACACTTAGAGGGGATCGTATGTATGGTTTTTTAGACAGATTAATACATTTAGCCTTACCACGTGTTCGTGATTTCCAAGGAATTAATCCAAAAAGTTTTGATAAAAATGGTAATTATAGTTTAGGATTAGAAGAACAATTAATGTTCCCTGAAATAGAATATGATAAAATTGATCAAATTCGAGGTATGGACATTTCAATAGTTACTACAGCAAAAAAACAAGAAGAAGGATTAGCCCTTTTAAAAGAATTTGGCTTACCATTTAAAGCTAGACCAAACCCAAATAAACAAGTTGTTGAATTAAACCGTACTAGTCTTTATTTTGGACTTTTATTAATTTTTGTTTTAGCAGTTTTATTTTCAAGCTATATTTTTAACATGAGTTTACAAGTTTCTATTTTAACTCCTGAGCGTCCATTCTGGAATGGCTCGGCAGAAGAATTAATTTTACCGACTGAAACAGGTGAAATGGGAGTGTTAAAAAATCACGCGCCTATTATAACGGGTTTAGATGTTGGTGCTATGTTGATTCGC------------------ACAAAAGAAGAATGGAGTTCTTACGCTATTATGGGTGGTTTTGCTTTAGTGAAACAAAATCAAGTAACAATTTTAGCAAATGAGGCGCAATCCTCTAATACGATTAATCCTGAGGAAGCAAAAAATGCGTTTGAAGCTGCAAAAGAAAATTTAGAAAAAGCAGAAGGTATAAAACAAAAAGTAGAAGCGAATTTTGCTTACAAACGCGCTAAAGCACGTTTTCAGGTAATTAAAGTTATGGAAGCTTTAGTATACACTTTCTTATTAATTGGAACGTTAGGTATTATATTTTTTGCAATTTTTTTCAGAGAACCTCCACGTATTGTTAAAATGGTACCACAAACTGAAACCAAAGCAGGTGCTGGTTTTAAAGCAGGTGTAAAAGATTATCGTTTAACTTACTATACACCTGATTATGTTGTAAAAGAAACTGATATTCTTGCAGCTTTCCGTATGACTCCTCAACCAGGTGTTCCTCCTGAAGAATGTGGTGCAGCTGTAGCGGCTGAATCATCAACAGGTACTTGGACAACTGTATGGACAGATGGATTAACAAGTCTTGATCGTTACAAAGGTCGTTGTTACGATATCGAACCAGTTCCAGGGGAAGAAAACCAATACATCGCTTACGTAGCTTACCCAATTGACCTTTTTGAAGAGGGTTCAGTAACTAACCTATTTACTTCTATTGTAGGTAACGTTTTTGGATTCAAAGCTCTACGTGCACTTCGTTTAGAAGATCTTCGTATCCCTCCAGCTTACGTTAAAACATTCGGAGGACCTCCACACGGTATCCAAGTTGAACGTGATAAACTAAACAAATACGGCCGAGGCCTACTTGGATGTACGATTAAACCGAAGTTAGGTCTTTCAGCTAAAAACTACGGACGTGCTGTTTACGAATGTTTACGTGGTGGATTAGATTTTACAAAAGATGATGAAAACGTTAACTCTCAACCATTCATGCGTTGGAGAGACCGTTTCCTTTTCTGTGCTGAAGCTATCTACAAAGCTCAAGCGGAAACTGGTGAGGTAAAAGGGCACTATTTAAACGCAACAGCTGCTACTTGTGAAGAAATGATCAAACGTGCTGTTTTTGCTAAAGAACTTGGTGTACCTATCGTAATGCATGACTACCTAACTGGTGGTTTTACAGCTAATACTTCATTATCTAACTACTGTCGTGATAACGGTCTATTATTACACATTCACCGTGCTATGCACGCTGTAATTGACCGTCAAAGAAACCACGGGATTCACTTCCGTGTTCTAGCTAAAGCTCTACGTCTATCTGGTGGTGACCACCTTCACTCAGGTACTGTAGTAGGTAAATTAGAAGGGGAACGTGAAGTAACTTTAGGTTTCGTTGATTTAATGCGTGACGATTACATCGAGAAAGACCGTAGTCGTGGTATTTACTTCACACAAGACTGGTGTTCAATGGCAGGTGTAATGCCAGTAGCATCAGGTGGTATTCACGTATGGCACATGCCAGCTTTAGTAGAAATCTTCGGTGATGACGCTTGTCTTCAATTCGGTGGTGGTACTTTAGGTCACCCTTGGGGTAATGCTCCAGGTGCTGTAGCTAACCGTGTTGCTCTTGAAGCATGTACTCAAGCTCGTAACGAAGGTCGTGACTTAGCACGTGAAGGTGGAGACGTAATCCGTTCTGCTTGTAAATGGAGTCCAGAACTTGCAGCGGCTTGTGAGGTGTGGAAAGAAATTAAGTTTGAATTCGATACAATTGACAAACTAATGGCTGGAAAACCAGTAGAACGTCCTTTCTCTGATATTTTAACAAGTATTCGTTATTGGGTTATACATAGTATTACAATCCCTTCTTTATTCATTGCTGGGTGGCTTTTTGTTAGTACAGGTTTAGCTTATGACGTTTTTGGTAGTCCTCGACCGAACGAGTATTTTACAGAAGAACGTCAGGATGCTCCTTTAATTACTGACCGTTTTAATGCTTTAGAACAAGTTAAAAAATTATCTCAGATTCGACGTTATTTAATTATAGGTGAAAGACGTCTAAGTAATTATTGGTGGGCTTTTGTTGTTTTTTTAGGTTCTGTTGGGTTTTTATTGACAGGAATTTCTTCATACGTAAGTTTTTTTCCTCAAGGATTATTAATGTCATTTTATGGAAGTTTAGGTTTTTTATTAAGTTTATATTGGTGGTTTTTAATTTTTTGGAACGTTGGGGGTGGTTTTAATGAATTTGATAAAAAAAATGGATATATCAGAATTTTTCGTTGGGGATACCCTGGAAAAAATAGAAGAATTGATTTTTCTTATTCTTTAAAAGATGTGGAAGCTATTAAAGTAGAATTCAAACAACGAACTATATATTTGCGTTTAAAAGGTGAAATTCCTTTAACAGGTATTGGACAACCATTAACTTTAAAAGATATTGAAAAACAAGCATCTGAATTAGCAAATTTTTTACAAGTATCATTAGAAGGTATGAATGAAGTAGTTCTTCAACTTGCATCTCTTCTGCTTGTTGTAGCGGCAGGTCCAGTGGTTGTTGTATTATTATCAATTCGTGGTGGTAATCTTTTTGGGATTAATACTAATATTTTTGAAACAAATATTATTAACTTAGCTGCAGTTATTGGAATTGTAGTATCTTTTGTTGGTAATAATCTAAAAGCATTACTTATGGATCGCCAAAAAACGATATTAAATAATTTACAAGAAGCTAATCAACGCGCTGCTGAAGCGCAAGAAAAATTAACAGCAGCACGTAATCAATTAGAATTATCAAATAAAAAAGCACAAGAAATTCGTGAAGAAGGGATTTCTAAATATAATACTGAAATTAATACTGTTGTAAGTGAGCATGAAATTCGATTAGCTAAATTACAAGAATTTAAAAATGAAACTTTAGAATTTTATCAGCAAAAAGCTTTTAAAGAGGCTTATTTATATATAATTTCTCGTATTATGAATATTGTTACTGAACGTCTTAATAAAGGTTTAAATTCATCAAATCATGTAGTTGTTAATAATTTTTATGTTTCACGTTTTTCTGATTTCATGGAAAGTCCAGCTTTTTTCTTTACCTTTTTTTTATGGTTTCTTCTATTAAGTGTAACTGGGTATTCAGTTTATGTTAGTTTTGGGCCTCCTTCTAAAAAATTGCGTGATCCTTTTGAAGAGCATGAAGATACCTATGAAGAAATAGGTTTATTTCCAAGATCTTTTAGTCGAGTTTTAGATCGTTTTTTGAAACAAGTATTTTTAGATGTCGAAAATTTAGTTATACAAGAATATCGGTTTTATAGGTATTTATTTTTAACCACTTTAAAATGTATTTTAATATTATTTATTGTGCCATTTTTTGTCAATTTTTTAGCAAAAAATTATTTAGTTAGACCTTTAACAGAATATTTTTGGAATACAAAACAAACAGAAATTTTCTTAAATTCCTACCAACAAAAAAGAGCTTTTGCTGAATTAAAAGATTTTGAAGAGAAACTGTATTTTGAGTCTTTGTTAGCTGTGCGATATAATAATCAAAGTATTGAAGCAATGACAAATTTTTTTGCGGATTTGATAAGTTTTATGACTTTATTCTATTTGTTGTTTGTTCTGGAAATACAAATAAATATTACTAAATCTTTTTTACTTGAAGTTTTTTTTGGTTTAGATGATAGTAAAAAATCATTACTCATCCTTTTAGTTACAGATTTATTAGTAGGTTATCATTCTTCAAACATATGGGAATTATTTTTTGAATTTTTATTAAATCATTATGGATTACCTGAAAGTCAAACAGGGATTTTTTTATTAGTAGCAACATTGCCAGTATTGTTGGATGTATTATTTAAATATCTTATATTTCGACACTTAAATAGATCTTCACCTGCAACTGTAGCAACTTATCATGCTATGATTGAAAAATTAGCTGTATATGGAAAAGGTGGTATAGGAAAATCAACAACAAGTTGTAATATTTCTATAGCTTTAGCTAAACGTGGTAAAAAAGTTTTACAAATAGGCTGTGATCCTAAACATGATAGTACTTTTACACTAACAGGATTTTTAATCCCTACTATTATAGATACATTGCAAGCGAAAGACTATCATTATGAAGATGTTTGGGCTGAAGATGTAATTTATCAAGGTTATGGCGGAGTTGATTGTGTTGAAGCCGGCGGACCCCCAGCGGGTGCAGGTTGTGGGGGTTATGTTGTGGGTGAAACAGTGAAATTATTAAAAGAATTAAATGCTTTTTATGAATATGATGTAATTCTTTTCGATGTTTTAGGAGATGTAGTTTGTGGAGGTTTTGCGGCTCCATTAAATTATGCCGATTATTGTATAATTGTAACTGATAATGGATTCGATGCTTTATTTGCCGCAAATCGTATAGCAGCTTCTGTTCGTGAAAAAGCTCGTACGCATCCACTCCGATTAGCTGGTTTAATAGGGAATAGAACAACAAAACGTGATTTAATCGATAAATATGTTGAAGCGTGTCCAATGCCTGTTCTTGAAGTTTTACCTTTAATAGAAGATATTAGAATTTCTAGAGTAAAGGGTAAAACATTGTTTGAAATGGCATTTATTTGTGATTATTACTTAAATATAGCTGATCAACTATTAACAGAACCTGAGGGTGTTATACCACGTGAATTAGGCGATCGCGAACTTTTTACTTTATTATCAGATTTCTATTTAATGGTAGAACCTCTATTATCAGGTATTGTTTTAGGACTTGTTCCAATTACTATTGCTGGTTTATTTGTAACAGCATATTTACAATTTCGTCGTGGAGATTTAGCCACATTCATGGCAACAAAAAATATGATTCAACGTGAATTAAAACGTCAACGTTTAGTAATGAAATATGCAAAAAAACGAGAAACATTAAAAAAAAAAATTAAGGATATTCTTAAAGAAAAATTAATGTTTCATAGAAAATTACAACAATTACCACGTAATAGTTCAACTGTGAGGTTACATAATCGATGCATGATTACTGGAAGACCCAAAGGTTACTATAGAGATTTTGGTCTATCACGACATGTTCTGAGAGAAATGGCACATCAAGGTCTTTTACCTGGGGTTAAAAAATCTAGTTGGATGGAAGTAAATATTTTTGGATTAACAGCAACTGCTTTATTTATTATTATTCCTACTTCATTTTTACTAATCTTATATGTAAAAACAGCTTCGACAATGACTAGAGTTAAACGCGGTAATGTGTCACGTAAACGACACAAAAAAATTTTAAAATTATCAAAGGGGTTTCGCGGATCAGCATCTTTATTATTCCGTATAGCAAATCAACAAAGTATGAAAGCTTTAAGATATTCATACTTAAATCGTCGTAAAAAAAAACGTGACTTTAAAAATATTTGGATCACAAGAGTAAACGCCGCTGTACGTCGTTACGGGTTGAATTATAGTGAATTTATGCACTATTTAAAAACACGTTCTATAAAAATAAATAAAAAAATAATAGCTCAATTATCTGTTTGTGACCCTGAAGCTTTCATGCAACTAATGAACCCTATCGTTGCTGCTGCATCTGTTGTATCTGCTGGATTAGCTGTTGGTCTTGCTGCTATTGGACCAGGCGTTGGACAAGGTACTGCTGCTGGTTATGCTGTTGAAGGTATTGCACGTCAACCTGAAGCTGAAGGCAAAATCCGTGGTGCCCTATTATTAAGCTTTGCTTTTATGGAATCATTAACAATTTATGGTCTAGTAGTTGCACTTGCTCTTCTATTTGCTAACCCATTCGCTATGATAACACCTCAATCTTATTTAAATGTAGCAGACAACAGCGGTGCTAAAAAACTGATGTGTATTCGGGTATTAGGGGGAAATATTGGAGATATAATAATCGCTGTAGTAAAAGATGCTCTTCCAAATATGCCTACAAAAAAATCCGATATTGTAAGGGCCGTAATTGTACGTACAAGCAAGGGTATTAGACGTGAAAATGGTATGTTTATTAGATTTGATGATAATGCAGCTGTTATCATTAACAAAGAAAATAGTCCACGTGGAACTCGTGTTTTCGGGCCAATAGCACGTGAATTAAGAGATAAAAATTTAACAAAAATTGTTTCTTTAGCACCAGAAGTAATTATGGCACGCGCAAAATTTGAACGCAAAAAACCACATGTAAATATTGGTACAATTGGACACGTTGACCACGGAAAAACAACTTTAACAGCAGCTATTACAATGACTTTAGCTGCTCGTGGTACTGGTTTAGGAAAAAAATATGATGAGATTGATTCAGCTCCAGAAGAAAAAGCACGTGGTATTACAATTAACACAGCACACGTTGAGTATGAAACAGAAAATCGTCATTATGCACACGTTGATTGCCCCGGCCATGCTGACTATGTAAAAAATATGATTACTGGTGCAGCTCAAATGGATGGCGCAATTTTAGTAGTTTCAGGCGCAGATGGACCAATGCCTCAAACAAAAGAACATATTCTTTTAGCTAAACAGGTAGGAGTTCCAAATATTGTTGTTTTTTTAAATAAAGAAGATCAAGTAGATGACAAAGAACTTTTAGAATTAGTTGAATTAGAAGTACGTGAAACTTTAGATAAATATGAATTTCCAGGTGATGAAATCCCTGTGATTTCAGGTTCTGCTTTATTAGCTTTAGAAGCACTTGTTGAAAATCCAAAAATCGCACGTGGCGAAAACCCATGGGTTGACAAAATTTATGAATTAATGGATAAAGTAGATAGTTATATTCCTACGCCACAAAGAGAAACAGACAAACCGTTTTTGTTAGCGGTTGAAGATGTTCTATCAATTACAGGACGTGGTACAGTAGCTACAGGTAGAGTCGAAAGAGGCGTTTTAAAAACAGGTGATAACGTTGAAATTGTTGGTCTTAGAGATACACAAACGGCTGTAGTAACAGGGCTTGAAATGTTTAAAAAAACTTTAGACGAAACAATGGCTGGTGATAATGTAGGCGTTCTTTTACGTGGTGTTCAAAAAAAAGATATCCAACGTGGAATGGTTATTTCAAAACCTGGCAGTATCAAGCCTCATATGAAATTTGAAGCTCAAGTTTATATTTTAACAAAAGAGGAAGGCGGACGTCACTCGGCTTTTTTAGTTGGTTATCAACCACAATTTTATGTTCGTACAACGGATGTTACTGGTAAAGTAACAGGCTTTTCACACATTCAAATGCGTAATCCATCTTCTGTAGCTGAAGAACATTCAAACAAAATGGCTATGCCTGGAGACCGTGTAAGTATGGTTGTAGAACTTATTTGCCCAATTGCTATTGAAAAAGGTATGCGTTTCGCTATCCGTGAGGGTGGGCGTACTGTTGGTGCTGGGGTTGTAACTACAGATAGCATTAGTGATATGCTAACACGTATAAGAAACGCTAATTTAGCTAAAAAATCGAATGTAAATATTCCATCAACTAAATTAAACTTAGAAATAGCAAAAGTTTTAGAAAAAGAAGGTTTCATACAAGGTTTTAGATTAAAATATGAATCATGTATTACAAATTTAAAACGTATTAGTAAACCTGGACTTAGAATTTACACTAATTCGAGAGAAATACCTAGAATTTTAGGTGGAACTGGAATTGTTATTTTATCAACACCTAACGGCATAATGACTGACCGAGAAGCACGTTCTATAGGAATTGGAGGTGAACTTCTATGTTCTATATGGAAAAATATTGGACGCGTAATCCAAGTTATTGGACCAGTTTTAGACGTAGTTTTTGCAAAAGGTCAAGTTCCTAACATTTACAATGCATTAACTATTCGTACAAAAAATGCCGCTGGGCTAGAAATGGCTGTTACTTGTGAAGTTCAACAACTTTTAGGTGACAACGCTGTACGTGCTGTATCTATGAACCCTACTGAAGGTTTAATGCGTGGTATGGAAGTTTTAGATACGGGTAGACCATTAAGTGTACCTGTAGGTAAAAGTACATTAGGACGTATTTTTAATGTTCTAGGTGAGCCTGTGGATAATTTAGGTCCTGTAGTAGGAGAAGAAACATTACCTATTCACCGATTAGCCCCTGCTTTCGTTGATTTAGATACTCGATTATCAATTTTTGAAACAGGTATTAAAGTTGTAGATTTATTAGCTCCATATCGTCGTGGTGGTAAAATTGGTCTTTTCGGTGGGGCAGGTGTTGGAAAAACCGTGCTAATTATGGAGTTAATCAACAATATCGCTAAAGCCCATGGTGGGGTTTCTGTTTTTGCTGGAGTAGGGGAAAGAACTCGTGAGGGTAATGACCTTTATACTGAAATGAAAGAATCTGGTGTAATTGTTGAAAAAAATTTAACTGAATCTAAAGTAGCTCTGGTATATGGACAAATGAACGAACCGCCTGGAGCACGTATGCGTGTAGCTTTGACTGCTTTAACTATGGCTGAGTATTTTAGAGACGTGAACAAACAAGACGTTCTTTTCTTTATTGATAATATTTTCCGTTTCGTTCAAGCTGGGGCAGAAGTTTCAGCGTTATTAGGTCGTATGCCGTCAGCTGTAGGTTATCAACCAACGTTAGCAACTGAAATGGGTACACTTCAAGAACGTATTACGTCAACAAAAGATGGTTCAATTACTTCTATCCAAGCTGTTTATGTACCTGCTGATGATTTAACGGATCCAGCACCTTCTGTAACATTTGCGCATTTAGATGCAACAACTGTTCTATCAAGAAATTTAGCTAGTAAAGGGATTTATCCAGCAGTTGATCCATTAGATTCTACATCAACTATGTTACAACCTTGGATTGTTGGTGAAAAACATTATGGAACGGCTCAAAATGTTAAAAAAACACTGCAACGTTATAAAGAACTGCAAGATATTATTGCAATTTTAGGTCTAGACGAGTTATCTGAAGAAGATCGTCAAATTGTAGCTAGAGCTAGAAAATTAGAACGTTTCCTTTCACAACCTTTCTTCGTTGCTGAAGTATTTACAGGATCTCCTGGAAAATACGTATCTTTAGCTGAAACAATTGAAGGTTTTAACAAAATTTTAGTTGGTGATTTAGATGAAATCCCAGAACAAGCTTTTTATCTAATTGGAAATATTAATGAAGCTATTGAAAAAGCTGCCTCTATG---------------------------ACTTGTATTGGGTGTACTCAATGTGTTAGAGCATGTCCGTTGGATGTTTTAGAGATGGTCCCGTGGGACGGCTGTAAGGCTTCTCAAATGGCATCATCTCCGCGTACAGAAGATTGTGTTGGTTGCAAACGTTGTGAAACAGCATGTCCTACAGATTTTTTAAGTATTCGAGTATATTTAGGACCTGAAAGTACAAGAAGTATGGGCCTAGCTTATATGGGTTTACCTTGGTATCGTGTTCATACAGTAGTAATTAATGACCCTGGACGTCTGATTTCAGTTCATTTAATGCATACTGCACTTGTTTCAGGTTGGGCGGGTTCGATGACTCTTTTTGAAATTGCCGTTTTTGACCCTTCTGATCCAGTTTTAAATCCTATGTGGCGTCAAGGAATGTTTGTTCTTCCTTTTATGACTCGATTAGGTATTACTCAATCTTGGGGTGGATGGACTATTAGTGGTGAAACATCTTCAAACTGGAGTTATGAGGGTGTAGCAGCTTCTCATATTGTATTATCTGGTCTATTATTCCTAGCTTCCGTTTGGCACTGGACTTTCTGGGATCTTGAACTATTCCGTGATCCTAGAACAGGCAAAACTGCTCTTGATTTACCAAAAATTTTTGGTATTCACCTTTTTTTAGCAGGTCTTCTTTGTTTCGGATTTGGTGCTTTCCACGTAACAGGGCTTTTTGGCCCGGGTATTTGGGTTTCAGACCCTTATGGTTTAACAGGTAGTGTACAACCCGTAGCTCCATCATGGGGTGCTGACGGTTTTGATCCTTATAACCCAGGAGGGATTCCAGCTCATCACATTGCCGCGGGTATTCTTGGTATCATTGCCGGGCTGTTCCATCTGTGTGTAAGACCTTCAATTCGTTTATATTTTGGACTTTCAATGGGTTCTATTGAATCTGTACTTTCTAGTAGTATTGCTGCCGTTTTCTGGGCTGCTTTTGTTGTTGCTGGTACAATGTGGTACGGTTCTGCTGCAACACCCGTTGAACTGTTTGGTCCAACTCGTTACCAATGGGATTTAGGCTTTTTCCAACAAGAAATTCAAAAACGAGTACAATCTAGTTTAGCATCTGGTGCTTCTTCTTCAGAAGCTTGGTCAAAAATTCCAGAAAAACTTGCTTTTTATGATTATATTGGAAACAACCCTGCTAAAGGTGGTCTTTTCAGAACTGGAGCTATGAACAGTGGTGATGGTATCGCTGTGGGTTGGTTAGGACATGCATCATTTAAGGATCAAGATGGCAGAGAACTTTTTGTACGTCGTATGCCAACTTTTTTTGAAACATTCCCTGTAATTTTAGTTGATAAAGATGGTATCGTTAGAGCTGACGTTCCATTCCGTAAAGCAGAATCAAAATATAGTATTGAACAAGTAGGTGTTTCTGTGACTTTTTACGGTGGTGAACTAGATGGTTTAACATTTACGGATCCGGCTACTGTTAAAAAATATGCGCGCAAGGCTCAATTAGGTGAAATTTTTGAATTTGATCGCTCTACACTACAATCTGACGGTGTATTCCGTAGTAGCCCAAGAGGTTGGTTTACTTTTGGTCATTTATCTTTTGCTTTATTATTTTTCTTTGGTCATATTTGGCACGGATCACGTACGATTTTCCGTGATGTATTCGCAGGTATCGACGACGACATGAATGATCAATTAGAATTTGGTAAATACAAAAAACTTGGGGATACTTCATCTGTTCGTGAAGCTTTCATGGCAACTAAGTTGTTTCCGAAATTTAGCCAAGGTTTGGCACAAGATCCGACAACACGTCGTATTTGGTTTGGGCTTGCTGTAGCTCATGACTTTGAAAGTCATGATGGTATGACTGAAGAAAGCTTATATCAAAAAATTTTTGCTTCGCACTTTGGTCAATTAGCTATTATCTTCATTTGGACTTCAGGAAATTTATTCCATGTAGCTTGGCAAGGGAATTTTGAACAATGGGTAACAGACCCTATTCATGTTCGCCCGATTGCACACGCAATTTGGGATCCACACTTCGGTCAACCAGCAGTCGAAGCATTTACAAGAGGTGGAGCTTCTGGTCCTGTTAATATTTCGACATCAGGTGTTTACCAATGGTGGTATACAATTGGTCTTCGCACAAATCAAGAGCTGTACGTTGGTTCTGTTTTCTTAGCTTTAATATCTGCAGTATTCCTGTTTGCAGGATGGCTGCATTTACAACCAAATTTCCAACCTTCATTATCTTGGTTTAAAGATGCTGAATCTCGATTAAATCACCACTTATCAGGATTATTTGGAGTAAGTTCACTGGCTTGGACAGGCCATTTAGTGCATGTAGCAATTCCAGAGTCACGTGGTCAACATGTGGGTTGGGATAATTTCCTTTCTGTACTACCCCACCCACAAGGTTTAACACCTTTCTTTACAGGAAACTGGGCCGCTTATGCACAAAACCCTGATTCTTCAACACATTTATTTGGATCTGGTGAAGGGTCTGGTCAAGCAATCCTGACTTTTTTAGGTGGATTCCACCCACAAACTCAAAGTTTATGGTTAACAGATATGGCACACCACCATTTAGCAATTGCAGTTATTTTCATTGTAGCTGGGCATATGTATAGAACTAATTTTGGTATTGGACATCGACTTCAAGCAATCTTAGACGCTCATACACCACCAGGTGGCGGTTTAGGTGCTGGTCACAAGGGGTTATTCGAAACAGTTAATAACTCTTTACATTTCCAATTAGGATTAGCTCTAGCATCAGTTGGTACTATAACTTCTTTAGTTGCACAACACATGTATGCTTTACCTCCTTATGCTTTCCTTGCTGTTGATTTTACAACTCAAGCGTCATTATATACTCATCACCAATATATAGCAGGGTTTATTATGTGTGGTGCTTTTGCTCATGGGGCGATTTTCTTTATTAGAGATTATGATCCTGAACAAAATAAAGGAAATGTTTTAGCTCGAATTTTAGATCATAAAGAAGCCATTATTTCACATTTAAGCTGGGTTTCTTTATTTTTAGGATTCCACACATTAGGACTTTATGTTCATAACGATGTTATGAATGCTTTTGGAACTCCTGAAAAACAAATTTTAATTGAACCTGTTTTTGCTCAATGGATTCAGGCTGCACAAGGGAAATCACTTTATGGTTTTGATTTCCTTCTTTCTTCAACTAATAGCCCAGCTTTCTCT------GCTGGTCAAAGTCTATGGCTTCCAGGTTGGCTAGAAGCTATCAATAACAACCAAAACTCTTTATTCTTAACTATTGGCCCTGGTGACTTTTTAGTACACCATGCTATTGCATTAGGTCTTCATACTACAACTTTAATTCTTGTAAAAGGTGCTTTAGATGCAAGAGGTTCTAAACTAATGCCGGATAAAAAAGATTTTGGTTATAGTTTCCCTTGTGATGGCCCTGGTCGTGGCGGAACTTGTGATATTTCTGGTTATGATGCTTTTTATTTAGCAATCTTCTGGATGCTTAACACAATCGGTTGGGTGACATTCTATTGGCACTGGAAACATTTAACTTTATGGCAGGGTAACGTGTCACAGTTCGATGAATCATCAACTTATCTTATGGGTTGGCTAAGAGACTATCTTTGGTTAAATTCATCACAACTTATTAATGGTTACAACCCTTTTGGTATGAATAGTTTATCTGTTTGGGCGTGGATGTTCTTATTTGGACATTTAATTTATGCTACTGGGTTTATGTTCCTAATTTCATGGCGTGGTTATTGGCAAGAATTAATCGAAACTCTTGTTTGGGCTCATGAAAAAACGCCTTTAGCAAACTTAGTTTATTGGAAAGATAAACCGGTTGCTTTATCTATTGTTCAAGCTAGATTAGTAGGTTTAGCACACTTCTCAGTAGGATATATTTTTACCTACGCTGCCTTCTTGATTGCGTCAACTTCTGGTCGATTTGGTCCAATAATTCCACCTAAATCATTAGTTATTAATCGTCGTATTATAGATTACAAACATTGTGGATTATTACAAAGATACATTGGTTTAGGTGGTAAAATTTTACCACGAAGACAAACCCGTTTAACAGCAAAACAACAACGTTATATAGCTAAAACTATAAAAAGTGCAAGAATTGTGGGTCTATTACCTTTTGTAAGCAAAGAAAAAGGTTTTTTTAGAATGGTAAAAAATGGTATGCATTTTGGTGAAAAAGCTGTTAAATGTGATGCAAGAATGAAAAAATATATTATAATAAATCTTTTAAAAACACGTCGTTGTTTAAATAAAGCTTTAAATTTGTTAAGCAAATATGCTGTTAAAGGTAGAACTTTTTTATTTATTGGAACAAAAAAACCGGCAGCAGGCCTAATTGCTATTGCTTCTTTATTTAGCAAAACATCTTTTTTTGTGAATACTCGTTGGTTGGGTGGTATGCTTACAAATTGGAAAACTATTTTAAAATCAATTTCCAAAATTAGACCTATTTTAAAGGAAAAGCAAAAAATCTATATTGACATATTAGAAAAAAGACAAAATTTCAAAAATCTTTTAATCCAAAAAGCTTTATTGTTAAGAAAGAAATCTTCTGAATTATTATTTATTAAACAAAAATTAAGTATTGAACGTAACGTTATTGTGGTTCTTAAAACAAAATTACAATTCTTCCTTTCACAAAAAAAATTATTTAAGTTTATACCAAAATTACGTTATTTAAAAATCGCTGAAACAGTCCAAATTTTAATGCGTAAAATTGTGGATCCTAAACTAAAATATATTCGTAAAAAAAAATGGCAACGTTTAGAAAAATATTTTGGTGGTATAGCTAATATGATTGCAATTATTATTGGTCAAAAAGAAGAATTAAATGCTGTTAATGAATGTAAAAAACTAGGTATTAAAATGTTTAACGTTGTAGATACAAATTGTAATCCAAGTCTAGCTGATCATATTATTCCGGCTAATGATGATTCAAGAAATTCAATTAAATATATCTTAAATAAGTTTTTAATTCGTATCAAATTAGCAATGAAAGATTTTACTACTTATTTATCTACTGCTCCCGTTGTTGCTACTGGTTGGTTTATTTTTACAGCTGGACTATTAATTGAAATTAATAGATTTTTTCCGGATCCTTTAGTTTTTTCTTTTATGAAAGTCCGAGCTTCTGTTAAAAAAATTTGCGAAAATTGTCGCGTCATTCGTCGAAAAGGAAAAATTATGGTTATTTGTACAAATCCAAAACATAAACAACGTCAAGGCATGGGAATTAATTTTTTAAACCCTTGTACACCCGGAACTCGTCAAAGATCCGTTTCTGATTTCAGTGAAATCCCAGAAAAATCTTTATCATTTTTTGTTCATCGTGCAAAAGGCAGAAATAATAGAGGTATTATTACCTGTCGTCATCGCGGTGGTGGTCATAAACGCTTATACCGTGAAATTGATTTTCGACGTGATAAAATTGGTGTTTCTGCAAAAGTCGTAAGTATTGAATATGATCCAAATAGAAATGCTCGAATTGCTCTTCTGCGTTATGAAGACGGAGATAAAAGATACATATTACACCCACGTGGTTTAAGTTTAGGAGAAATATTGATTGCAGATTTAAATGCACCTATTTTAGTTGGAAATTCTTTACCTTTAAGAAATATTCCATTAGGGGCAGAAGTTCATAATGTTGAATTTCAGCCAGGTTCTGGGGGTCAATTAGCAAGATCTGCTGGAACATTAATAGAAATTCTAGCAAAAGAAGGAAATTTTGTTACTGTTCGCCTACCATCAAAAGAAATTCGTCTAATTTCAAAAAATTGTTGGGCAACTATTGGTCAAGTTGGTAATGTGGAAGCATATAATTTAAGAATTGGAAAAGCTGGACGTACACGTTGGCTTGGAATTCGTCCTACAGTTAGAGGATCCGTAATGAACCCCGTAGATCACCCACATGGTGGTGGTGAAGGGCGCGCCCCTATAGGACGATGTCACCCTGTTACGCCTTGGGGAAAACCAGCTTTAGGTAAAATTACAAGAAAACCAAAAAAATATAGTAATCAATTTATTATGCGTAAACGCAAAATGAGTAAAGTTTATGATTGGTTTGAAGAACGTCTTGAAATTCAAGCAATTGCTGATGACATTTCAAGTAAATATGTCCCGCCGCATGTAAATATCTTTTACTGTCTAGGAGGTATTACTTTTACTTGTTTCCTTGTTCAAGTTGCTACAGGGTTTGCAATGACTTTTTATTATCGACCTACAGTAGCTGAAGCTTTTGCTTCAGTTCAATACATTATGACAGATGTAAATTTTGGTTGGTTAATTCGTTCAATACACCGTTGGTCTGCAAGTATGATGGTTCTAATGATGGTTCTACATGTTTTCCGTGTTTATTTAACAGGTGGTTTTAAAAGACCTAGAGAATTAACATGGGTGACAGGTGTAATTATGGCCGTATGTACCGTTTCTTTTGGTGTAACTGGATACTCTTTACCGTGGGACCAAATTGGATATTGGGCCGTTAAAATTGTAACAGGTGTACCTGAAGCAATTCCTGTAGTAGGGGCACCTCTTGTTGAATTATTACGTGGAGGTGTTGGGGTAGGACAATCTACTTTAACACGTTTCTATAGTTTACATACTTTTGTTTTACCTTTACTAACTGCTGTATTTATGTTAATGCACTTCTTAATGATTAGAAAACAAGGGATTTCAGGTCCTCTAATGCCTACTATCCAACAATTAATACGCTCAGCACGAAAAAAACAAACAGATAAATCTAAAGCTCCTGCTTTAAAATCATGCCCTCAAAGAAGAGGTATTTGTTTACGTGTTTATACTGTGACACCTAAAAAGCCTAACTCGGCACTTCGAAAAGTAGCACGTGTACGTTTAACTACTGGTTTTGAGGTTACAGCTTATATTCCCGGAATTGGTCATAACCTTCAAGAACATGCCGTGGTGTTAGTTAGGGGTGGTCGAGTTAAAGACTTACCAGGTGTTCGTTACCATATAGTTCGAGGAACACTTGATACTGCTGGGGTTAAAAACCGTGCTCAAAGTAGATCAAAATATGGTGTCAAAATGGGTCAAAAAGTTCATCCTCTCGGATTTCGTGTTGGTATTACAAAAAAACACCAATCTCAATGGTTTGCTAGATTTAATAAATATAAATATTCCCAAAGTGTTTTAGAAGATCGTATGTTAAGAGAAACTTTAAAAACACTACAAGATGTTTTTTTAGAACAACTAGAAAAACAAAGAAGTATGTGTAAAGAAAATGCTCAATTAATTCCAAAAATTTCATTAAAATTTTATTCAGTAAAGAGTTTAGAAGCTAAAGCGTCGATTATTTCTGAATCTGTTGTAGATGCTTTAGAAAAACGTAAAGCGTTCCGCAAAGTTATAAAAGATGCTAAAGAAAGTTTAATGCGAAAAGGAGTAAAAATTCAAGTGGCTGGTCGTTTAAATGGTGCTGAAATTGCAAGAACTGAATGGGTTCGTGCAGGGCGTGTACCATTACAAACTTTACGTGCTAATCTTGACTATTCATATCGTACAGCAAATACTATTTATGGTATTATTGGTGTTAAAGTTTGGATTTTTAATGCTTATCCTATTTTCGCCCAACAAAATTATGAAAACCCTCGCGAAGCTAACGGTCGTATTGTTTGTGCAAACTGCCATTTAGCACAAAAACCAGTTGAATTAGAAGTCCCTCAATCTGTATTACCTGATACTGTTTTTGAAGCTGTTGTTGAAATTCCATATGACCAACAAGTTAAACAAGTTTTAGCTAATGGTAAAAAAGGGGGTTTAAACGTTGGAATGGTTTTAATTCTGCCAGAAGGATTTGAATTAGCCCCATCAGATAGAATTCCTGAAGAAATGAAAAAGAAAGTTGGTAATCTTTATTACCAACCTTATAGTCCAGAAAAAAAAAATATCCTTGTTGTAGGTCCTGTTCCTGGAAAAAAATACAGTGAAATGGTTGTACCTATTCTTTCTCCAGATCCTACTAAAAATAAAAATATTTCTTATCTAAAATATCCAATTTACTTAGGTGCAAATAGAGGACGTGGTCAAGTATATCCTGACGGTTCAAAATCAAATAATACAATTTACAGTGCTTCAGCAGCTGGTAAAATTGTTTCAATCGCAGTTGAAATTACTATTCAAAAATCCGACGGAGAATCTGTGGTAGAAAAAATTCCAGGGGGTCCTGAAATTGTTGTAAGTGAAGGACAAATGGTTTCAGTTGAACAGCCATTAACAAATAATCCAAATGTAGGTGGATACGGTCAAAAAGATGCTGAAATTGTATTACAAAACCCTGGGCGTGTTCAAGGACTTTTAGTTTTCTTTATTTGTGTTCTTCTTGCACAGGTTTTATTAGTTCTTAAAAAGAAACAATTTGAAAAAGTACAATTAGCAGAAATGAATTTTGCAGATTTAGTGAAATATCCAGTTATAACGGAAAAAAGTTATATAGCTTTATATAAAAATCGCCAATATACATTTGATGTAGATAAACGTTTAAGTAAACCTCAAATTAAAAAATTATTTGAAAATCTTTTTAATGTGACTATTGTAGCAATAAATACTCATATACCAGGGTATAAACCTTCATTTAAAAGAACTATAATAACTTTAAAAGAAGGTCAGTCAATGTTAACACTTAAAATTTTTGTTTATACGGTTATAACATTCTTTGTATGCCTTTTTATTTTTGGGTTCCTGTCAAATGACCCGGCTCGTAATCCAGGTAAGATGGCACGTTATATTGGTCCAAAATTAAGAATTATACGTAGAATTGGAAAGCTACGCGGTTTAACTCGTAAAAAACCTTTCCGACGAGTTTTTCGTGGCAAAGGAGCTTTAAAAAAAGTAATTCCTCCAGGTCAACATGGAGTGAAATTGTTTAAATATTTAATTCGTTTAAAAGTTAAACAAAGATTGCGTTTTAATTATGGTATAAGTGAACGTCAATTAGTAACTTATGTTAAAAAAGCGAAAAAATTTAAAGAAGCAACTGGTCAAGTTTTATTACAATTACTTGAAATGCGTTTAGACAATATTGTGTTTCGTTTAAACATGGCTCCAACGATTGTAGCTGCTCGTCAATTAGTAAGTCACGGCCATATAAGAGTTAATAATAAAAAAGTCAATATTCCTAGTTATATGTGTAAACCAAAGGAGGTTATCTCAGTGGCTATGAAACAACAATCACTAAAGCTTGTCAATAAAAATCGTATGCGTTTTGACAAAAAAAGACTAGAAAAAACGATAGCGTTTATACTTATGGCAAAACAAATAAGAAAAACAAAAAAAAGAGTCTATCGTGGTATTGTTTTTATTCAAGCTGGGCATCATAACACTATTGTTACAATTACAAATATTAGAGGGGAAGTTTTATGTTGGAGCTCTTCTGGGGCTTGTGGGTTCAAAGGAAAAAGAAAAGCAACAGGCTTTGCTGCTAAGAAAGCTGCAGAAACTGCTGCAAAAAAATCTCGC---GATTTCGCAATGAGAGAAGCTAAAGTTCTAGTAGCTGGACCTGGACAAGGACGTGAAAGCGCAATTCGTGAAATTTTTAAAGCTGGTATTAAAGTAAATGTCATTCGTGAAAAAACAGGAATACCTCATAACGGGTGTCGCCCACCAAAGAAAAGAAGTATTATGACATCAATTCTTCAACTTTCATTATTTGCGTTAATTCTGGTATCATTTGCTTTAGTAATAGGTGTTCCAGTTGTTTTTGCTTCACCAAATGGATGGACGGAAAACAAACGTTTTGTTTTCTCAGGTCTAAGCGTATGGTTTTTATTAGTATTTGCTGTTGGAGTTTTTAACTCTTTTGTGGTGATGTTAACTGTTGTTAGTTATATCGCTTTATTAGTTGGTGCTCTTGTTTTTACTTTAACAATTTATTTAGGCTTATTAAAAGTTGTTAAACTTATTATGACAATTAGTTCACCTGAACGTGAAGCAAAAAAAGTAAAGATTGCGGTAGATCGTAATCCAGTAGAAACAAGTTTTGAAAAATGGGCGAAACCAGGACATTTTTCTCGTTCTTTATCAAAAGGACCAAATACAACAGCATGGGTTTGGAATTTGCACGCCGATGCTCATGATTTTGATAGCCATACAAGTGATTTAGAAGAAATTTCAAGAAAAGTTTTTAGCGCGCACTTTGGGCAGCTGGGCATAATCTTGATTTGGCTAAGTGGGATGTATTTCCACGGAGCACGCTTTTCAAACTATGAAGCTTGGTTAAGTGATCCTACTCATATTAAACCAAGTGCACAAATTGTATGGCCTATCGTTGGTCAAGAAATTTTAAATGGAGACGTTGGTGGAGGTTTCCAAGGTATTCAAATTACATCTGGTTTCTTCCAATTATGGCGTGCAAGCGGTATCACTAGTGAATTACAACTTTACACTACAGCTATTGGTGGTCTGATTTTAGCAGGTGCAATGTTTTTTGCAGGATGGTTCCATTATCATAAAGCAGCACCTAAACTAGAATGGTTCCAAAATGTAGAATCAATGTTAAATCACCACCTTGCTGGTTTACTTGGTTTAGGAAGCTTAGCTTGGGCTGGTCACCAAATTCACGTTTCTTTACCAATTAATAAATTATTAGATGCTGGTGTAGATCCAAAAGAAATTCCATTACCACATGATTTCCTTTTAAATAGAAACATTATAGCGGATTTATACCCTTCTTTTTCTAAAGGATTAGCACCATTTTTTACTTTAAATTGGAATGAATATAGTGATTTCCTAACTTTTAAAGGTGGATTAAATCCAGTTACAGGTGGTTTATGGTTAAGTGATACAGCACACCACCATTTAGCAATTGCTGTTCTTTTTTTAGTTGCTGGTCATATGTACCGTACTAATTGGGGTATTGGTCATTCGATGAAAGAAATCCTGGAAGCTCATAAAGGCCCATTCACTGGCGAAGGTCACGTTGGTCTTTATGAAATTTTAACAACTTCTTGGCATGCACAATTGGCTATTAATTTAGCTTTATTTGGTTCATTATCAATTATCGTGGCTCATCACATGTACTCGATGCCTCCGTATCCTTATTTAGCTACGGATTATGGGACACAATTATCTATCTTTACACACCACAATTGGATTGGTGGTTTCTGTATTGTAGGTGCAGGGGCTCACGCCGCGATTTTTATGGTTCGTGATTACGATCCTACAAATAACTATAATAATTTATTAGACCGAGTAATTCGTCACCGTGACGCTATAATTTCACATTTAAATTGGGTTTCAATATTTTTAGGGTTCCATAGCTTTGGTCTTTATATTCATAACGATACTATGAGTGCATTAGGTCGACCACAAGATATGTTCTCTGATAATGCAATCCAATTACAACCTATTTTCGCTCAATGGATTCAAAAAACTCACTTCTTTGCTCCACAGTTAACTGCTCCAAATGCGTTAGCACCTACAAGTGCAACTTGGGGTGGTGATATTGTAGCAGTAGGTGGGAAAGTTGCTATGATGCCTATTTCTTTAGGTACGGCAGACTTCCTGGTTCATCACATTCACGCGTTTACAATACACGTAACTGTTTTAATTCTTTTAAAGGGTGTTTTATTTGCGCGTAGTTCTCGTTTAATCCCAGATAAAGCAAACTTAGGTTTCCGTTTCCCTTGTGATGGTCCAGGTCGTGGCGGAACTTGTCAAGTATCTGCTTGGGACCACATTTTCTTAGGGCTATTCTGGATGTATAACTCACTATCAATTGCTATTTTCCACTTCAGCTGGAAAATGCAATCGGATGTTTGGGGAACTGTAAGTGAATCAGGT---GTGTCACACATTACAGGTGGTAACTTTGCACAAAGTGCAAATACTATTAATGGTTGGCTTCGTGATTTCTTATGGGCACAATCATCACAAGTTATACAATCATATGGTTCAGCTCTTTCTGCATATGGACTAATTTTCCTTGGAGCTCACTTTGTTTGGGCTTTCTCTTTAATGTTCTTATTTTCAGGACGTGGCTATTGGCAAGAACTTATTGAATCAATTGTATGGGCACATAATAAATTAAAAGTTGCTCCTGCAATTCAACCACGTGCTTTAAGTATTACTCAAGGGCGTGCTGTTGGTGTTGCACACTACCTTTTAGGTGGTATTGGTACAACTTGGTCTTTCTTCTTAGCCCGTATTATTGCAGTAGGAATGACAGCAATTTTAAGCCTATGGGCTCGTTTTTGTGAGTGGATCACTAGCACTGAAAACCGTTTATACATCGGTTGGTTTGGTGTAATCATGATCCCAACTTTATTAACAGCAACTTCAGTATTCATCATCGCTTTCATCGCTGCACCGCCAGTTGATATCGATGGTATTCGTGAGCCAGTTTCTGGTTCTCTTCTTTACGGTAACAACATCATTACTGGTGCTGTTGTTCCAACTTCAAACGCTATTGGTCTACACTTCTACCCAATTTGGGAAGCTGCTTCACTAGACGAATGGTTATACAATGGCGGACCGTACCAATTAATCGTATGTCACTTCCTTTTAGGTGTGGCTTGTTATATGGGTCGTGAGTGGGAACTTTCATACCGTTTAGGTATGCGTCCATGGATCGCTGTAGCTTATTCTGCACCAGTTGCAGCAGCAACTGCAGTATTCTTAATTTACCCAATCGGACAAGGTTCTTTCTCTGATGGTATGCCTTTAGGTATTTCAGGTACATTTAACTTCATGATCGTTTTCCAAGCTGAGCATAACATTCTAATGCACCCATTCCACATGCTGGGTGTAGCAGGTGTTTTTGGTGGTTCATTATTCTCAGCAATGCACGGTTCATTAGTTACTTCATCATTAATCCGTGAAACAACTGAAAACGAATCAGCTAACGCTGGTTATAAATTTGGTCAAGAAGAAGAAACATACAACATCGTAGCTGCTCACGGTTACTTTGGTCGTTTAATCTTCCAATACGCTTCATTCAACAACTCTCGTAGCTTACACTTCTTCTTAGCTATTTGGCCAGTACTAGGTATTTGGTTCACAGCTTTAGGTCTATCTACAATGGCTTTCAACCTTAACGGTTTCAACTTCAACCAATCAGTAGTAGATTCTCAAGGTCGTGTACTAAACACTTGGGCTGATATCATCAACCGTGCTAATTTAGGTATGGAAGTAATGCACGAACGTAACGCGCACAACTTCCCTCTTGACTTAGCTTCAGTTGAAGCTCCTATGCCACGTTCAATAAAAAAAGGACCTTTTGTTGCAGATCATTTATTTAAAAAAATTGAAAAATTAAATTCAGAAGGAAAAAAAGCAGTAATAAAAACATGGTCACGTTCATCAATGATTCTGCCGCCTATGATTGGCCATACAATTGGCGTTTATAACGGTCGTGAACATATTCCAGTTTTTGTAACAGACCAAATGGTTGGTCATAAATTAGGTGAATTTTCTCCTACACGTACTTATAAAGGTCATGTAAAAAATGATAAAAAATCAAAAGCAATGCGTACACCAGAGGAGCTAAGCAATCTAATTAAAGATTTAATTGAACAGTATACACCTGAAGTAAAAATGGTTGATTTTGGAATAACTTTTCAAGTTGGAGACGGGATTGCTCGTATTTACGGGCTAGAGCGCGCAATGTCAGGAGAATTATTAGAATTCGAAGATGGTACTTTAGGTATTGCTCTAAATTTAGAGGCAAACAACGTTGGTGCGGTTTTATTAGGTGACGGTCTAAAAATTAGAGAAGGTAGCCGCGTACGCTGCACAGGCAAGATTGCTGAAATTCCAGTTGGTGAAAATTATTTAGGTCGAGTAGTGAATTCATTATCGCAACCAGTTGATGGAAAAGGTCCAATTCAAACTAAAGACACTAGAGGTATTGAATCAGCAGCCCCTAATATCATTGCAAGACGTTCGGTTTACGAACCTATGCAAACTGGACTAATTGCTGTAGATTCAATGATTCCTGTTGGACGTGGGCAA---CGTGAGCTAATTATTGGTGACCGACAAACTGGAAAAACAGCGATTGCTGTCGATACAATTTTAAACCAAAAGGGTAAAGGCGTAATTTGTGTATATGTAGCAATTGGCCAAAAAGCTTCGTCTGTTGCACAAGTATTAAGTACACTAAAAGAACGAGGTGCATTAGATTATACAATTATTGTAATGGCAAATGCTAATGAACCAGCAACTTTACAGTATCTGGCACCATACACTGGCGCTACGCTAGCGGAGTACTTCATGTACACAGGCCGCCCAACATTAACAATTTATGACGATTTATCAAAACAAGCACAAGCTTATCGTGAAATGTCATTATTACTACGTCGTCCTCCTGGACGCGAGGCCTACCCAGGCGACGTTTTCTATTTGCACTCACGTCTTCTTGAAAGAGCCGCTAAATTAAATACTGCTTTAGGTGAAGGTAGTATGACGGCTCTTCCTATTATTGAGACGCAAGAAGGTGACGTATCTGCTTATATTCCAACAAATGTAATTTCTATTACGGATGGTCAAATTTTCTTATCTTCTTCTTTATTTAACTCTGGTCTGCGTCCAGCTATTAACGTTGGTATTTCAGTATCAAGAGTAGGTTCAGCCGCTCAACCAAAAGCAATGAAACAAGTAGCAGGTAAATTAAAACTAGAACTTGCCCAATTTACTGAATTAGAGGCTTTCTCTCAATTTGCTTCAGATTTAGACCAAGCGACACAAAATCAGTTAGCCCGTGGTCAACGTTTACGTGAAATTCTAAAACAGGCACAATCATCTCCTTTATCTTTAGAAGAACAAATTTCTAGTATTTATGCAGGGACTAATGGGTATTTAGATAAAATTGAAGTTGAGCAAGTGCGTCCTTTCTTAACAGGCTTCCGTTCTTATCTTGCAAGTAGTCATCCAAAATTCGGCGAAATTATTCGTAACGGTCAAGTATTTACACCAGATGCTGAAGCCTTATTAAAACAAGCGATTATGGAATATTTAGAAGAAATCCTTACATACCCAATTTTTACAGTTCGTTGGTTATCTATCCATGCATTAGCGGTTCCTACTATTTTCTTTTTAGGTGCAATTACATCAATGCAATTTATCCAACGTATGTCTGTTACAAAAAAACCAGATTTAACGGATCCAGTTTTAAAAGCTAAATTAGCTAAAGGAATGGGGCACAATAGTTATGGTGAACCTGCTTGGCCTAATGATCTTTTATACATTTTCCCAGTTGTTATTTTAGGTACATTTGCTTGTTGTATTGGTTTAGCTGTTTTAGATCCCGCTGCTATGGGTGAGCCGGCAAACCCTTTTGCTACACCGTTAGAAATTCTTCCAGAATGGTATTTCTATCCCGTGTTCCAAATTCTACGTACTGTACCTAATAAATTATTAGGTGTTTTATTAATGGCTGCTGTACCAGCAGGACTTTTAACAGTTCCTTTCATTGAAAATATTAACAAATTCCAAAACCCATACCGTCGTCCTATTGCTACAATTTCATTTTTATTAGGAACTTTTGCAGCTGTGTGGTTAGGTATTGGTGCTACATTCCCTATTGATATTTCTTTAACGTTAGGTTTATTCATGCCTAGAACCCAAAGGAACGATAATTTTATCGATAAAACCTTTACTGTAATTGCAGATATTTTATTGAAAGTTTTGCCAACATCTCAACGAGAAAAACAGGCTTTTTCTTATTATCGAAACGGAATGTCTGCGCAGGCAGAAGGTGAATATGCAGAAGCTTTACAAAATTATTATGAAGCTATGCGTTTAGAAATTGATGCCTATGACAGAAGTTACATATTGTATAACATTGGCCTGATCCATACAAGTAATGGAGAACACGGTAGAGCTTTAGAATATTATTATCAAGCTTTAGAAAGAAACCCTTCCTTGCCAAGTGCTTTAAATAACATAGCTGTAATTTATCATTATCGGGGTGAACAGGCTATTGAAAATGGCCAGTCAGAAATTTCAATAATCCTTTTTGAAAAAGCAGCTGATTATTGGAAAGAGGCTATTCGATTAGCCCCTACAAATTATATTGAAGCACAAAATTGGTTAAAAATGACTGGTAGGTCATATGCTTGTCTCAAAGATTAAGCCATGCATGTCTAAGTATAAACTGCTTATACTGTGAAACTGCGAATGGCTCATTAAATCAGTTATAGTTTATTTGATGGTACC-TCCTACTCGGATAACCGTAGTAATTCTAGAGCTAATACGTGCGCACACCCCGACTTCTGGAAGGGGCGTATTTATTAGATAAAAGGCCAGCCGGGCTT--CCCGACCTGAGTTGAGTCATAATAACTTCACGAATCGCACGGCCCCCGGCGATGTTTCATTCAAATTTCTGCCCTATCAACTTTCGATGGTAGGATAGAGGCCTACCATGGTGGTAACGGGTGACGGAGGATTAGGGTTCGATTCCGGAGAGGGCGCCTGAGAAACGGCTACCACATCCAAGGAAGGCAGCAGGCGCGCAAATTACCCAATCCCGACACGGGGAGGTAGTGACAAAAAATAACTATAGCGGGCATTTT-ATGTCTGCTAATAGGAATGAGTACAATCTAAATCCCTTAACGAGGATCCATTGGAGGGCAAGTCTGGTGCCAGCAGCCGCGGTAATTCCAGCTCCAATAGCGTATATTTAAGTTGTTGCAGTTAAAAAGCTCGTAGTCGGATTTCGGGTGGGCTCC-GCGGTCCGCCTCTGGTGTGCACTGCCGGC---CCTTTCTGCCGGTGACGGGCTCTTGGGCTTCACTGTCCGGGACTCGGAGTCGGCGAGGTTACTGTGAGCAAATTAGAGTGTTCAAAGCAGGCGATCGCCTTGAATACATTAGCATGGAATAACGCGATAGGACTCTGGCCTATCTTGTTGGTCTGTAGGACCGGAGTAATGATTAAGAGGGACAGTCGGGGGCATTCGTATTTCATTGTCAGAGGTGAAATTCTTGGATTTATGAAAGACGAACTTCTGCGAAAGCATTTGCCAAGGATGTTTTCATTGATCAAGAACGAAAGTTGGGGGCTCGAAGACGATTAGATACCGTCGTAGTCTCAACCATAAACGATGCCGACTAGGGATTGGCGGGCGTTTCGTTGATGACCCCGCCAGCACCTTATGAGAAATCAAAGTTTTTGGGTTCCGGGGGGAGTATGGTCGCAAGGCTGAAACTTAAAGGAATTGACGGAAGGGCACCACCAGGCGTGGAGCCTGCGGCTTAATTTGACTCAACACGGGGAAACTTACCAGGTCCAGACACGGGGAGGATTGACAGATTGAGAGCTCTTTCTTGATTCTGTGGGTGGTGGTGCATGGCCGTTCTTAGTTGGTGGGTTGCCTTGTCAGGTTGATTCCGGTAACGAACGAGACCTCAGCCTGCTAAATAGCCGCGGTCGCCCT-GCCG-CTCCCGGCTTCTTAGAGGGACTATTGTCGCTTAGGCAATGGAAGTGTGAGGCAATAACAGGTCTGTGATGCCCTTAGATGTTCTGGGCCGCACGCGCGCTACACTGATGCATCCAACGAGCCCACCCTTGGCCGAGAGGCCCGGGTAATCTTGGAACCTGCATCGTGATGGGGATAGATTATTGCAATTATTAGTCTTCAACGAGGAATGCCTAGTAAGCGCGAGTCATCAGCTCGCGTTGATTACGTCCCTGCCCTTTGTACACACCGCCCGTCGCTCCTACCGATTGGGTGTGCTGGTGAAGTGTGCGGATTGGGGCCGGGGGA---ACATTCCACGGTGAAAAGCACATTAAACCCTCCCACCTAGAGGAAGGAGAAGTCGTAACAAGGTTTCC
          Bracteacoccus_aerius  GTGGAAACGCTCTTTAATGGAACACTTACAGTAGGAGGTCGTGACCAAGAGTCTACAGGATTTGCTTGGTGGGCTGGAAATGCTCGTTTAATCAATTTATCTGGTAAACTTTTAGGCGCTCACGTGGCACACGCTGGTCTAATTGTATTTTGGGCGGGTGCTATGAACTTATTCGAAGTAGCTCACTTCGTACCAGAAAAACCTATGTATGAACAAGGTTTAATTTTGTTACCTCACATTGCAACTCTTGGTTATGGTGTAGGTCCTGGCGGAGAAATTCTGGATACATTCCCATATTTCGTATCTGGTGTACTTCATTTAATTTCTTCAGCAGTTCTTGGTTTTGGTGGTGTATATCACTCATTAATTGGACCAGAAACTTTAGAAGAATCTTTCCCTTTCTTTGGTTATGTTTGGAAAGATAAAAACAAAATGACAAACATTCTAGGTTATCACCTAATCATTCTAGGTTTAGGTGCATGGCTATTAGTTTGGAAAGCTATGTACTTTGGAGGTGTTTACGATACTTGGGCACCGGGGGGTGGAGACGTTCGTCTTATCACTAATCCAACTACGAATGCTGGTGTTATTTTCGGTTATTTATTAAAATCTCCATTCGGTGGTGATGGTTGGATTGTGAGTGTAGATAACATGGAAGACATTATTGGTGGTCACATTTGGATTGGAACTTTAGAAATTCTTGGCGGTCTTTGGCACGTATATACAACTCCTTGGCCATGGGCACGTCGCGCTTTTGTTTGGTCTGGTGAGGCTTATCTGTCATACAGTTTAGGTGCAATTTCTGTAATGGGATTCATCGCTTGTTGTATGTCTTGGTTTAATAACACAGCTTATCCTAGCGAATTTTATGGTCCAACAGGTCCAGAAGCTTCACAATCACAAGCTTTTACATTCCTGGTTCGTGACCAACGTTTAGGTGCAAACGTTGCTTCAGCTCAAGGACCTACTGGTCTTGGTAAATATTTAATGAGATCACCTACTGGTGAAATCATTTTTGGTGGTGAGACGATGCGTTTCTGGGATTTCCGTGGACCGTGGTTAGAACCACTAAGAGGACCTAACGGTTTAGATTTAAATAAACTTAAAAACGATATTCAACCTTGGCAAGAGCGTCGTGCGGCTGAATACATGACTCATGCACCTCTTGGATCTTTAAACTCAGTAGGAGGTGTAGCAACTGAGATTAACGCAGTTAACTATGTATCTCCTCGTAGTTGGTTAGCTTGTTCACACTTCGTTTTAGGTTTCTTCTTCTTTATTGGTCATTTATGGCATGCTGGACGTGCTCGTGCAGCTGCTGCTGGTTTCGAAAAAGGTATCGATCGTTTAGACGAACCGGCTCTTTCTATGAGACCATTAGATGACATAGCTGAAGTTTCTGTAGGTAAACATTTTTATTGGCAAATTGGTGATTATCAAGCCCATGGACAAGTATTAATAATGTCTTGGTTTGTATTAGGGATTATTTTTGTATTAGCTTTTTTAGGAAATAGTAATTTGAAATCAATTCCGGAAGGTTTACAAAATTTTACAGAACTAGTGACTGAGTTTATTCGCGATCTTGCCAAAACTCAAATTGGTGAAGAAGAA------TACTTAACGTGGGTTCCTTTTTTAGGAACTTTATTTTTATTTATTTTAGTATCTAATTGGTCCGGAGCGCTATTACCATGGGCATTGATCGAATTACCTAGCGGTGAGTTAGCTGCTCCCACAAATGATATTAATACGACAGTTGCTTTAGCTCTTTTAACATCTATCGCTTATTTTTACGCAGGAATTAGGAAAAAAGGTTTAGGGTATTTCAAACGTTATGTACAGCCAGCTGCTTTTTTATTACCTATTAACGTATTAGAAGACTTCACAAAACCTCTTTCTCTAAGTTTCCGACTTTTTGGAAACATTTTAGCTGATGAGCTTGTCGTGGGTGTATTAGTTGCTCTAGTACCTTTATTTATTCCAATTCCTATCATGTTGCTAGGTGTGTTTACTAGCGCTATTCAAGCTTTAGTATTTTCAACATTAGCTGGTGCTTATATTGGTGAAGCTTTAGAAGATCATCATATGTTAAGTCCTAAAAGAACAAAATTTCGTAGACAACATCGTGGGCACTTAAGAGGAAAAGCAAATCGTGGAAATAAAATCTCTTTTGGTGAATTTGGCTTACAAGCATTAGAACCTTGTTGGATTACTTCTCGTCAAATTGAAGCAGGTCGACGAGTTTTGACTCGTTATGTGCGACGAACAGGTAAATTATGGATTCGAATTTTTCCTGATAAACCAATTACAATGCGTCCGGCAGGAACTCGAATGGGATCAGGAAAAGGTTATCCAGAATATTGGGTAGCAGTTGTACATCCAGGAAAAATTATTTATGAGATTAAAGGTCTTTCAGAAACACTTTCTAAAAAAGCCCTTCGAATCGCAGCATATAAAATGCCAATTAAAACAAAATTTGTAATGTCTAATACAGGAACTACTGGGCGTATTCCATTATGGCTTATTGGTACTGTTGTAGGTACTGCAGCAATTGGTTTATTAGCTATTTTTTTCTACGGTGCATATGTTGGTTTAGGATCTTCTTTAATGCCTCGTCGTCCAATAAAGCGTATATTATTACCTGATCCAATTTATAATAGTTTATCTGTCCATATGCTAGTGAATCGAGTTATGAAAAGCGGCAAAAAGTCGGTTGCTTATAGGATTGTTTATACTGCTTTGAGAGATATTGGTGATATGACGAAAAAAAACCCAGTAGAAGTTTTCGAAAAAGCACTAGAAAATGCTATGCCAAAAGTTGAAGTAAAGCCAAGACGTCGAGCTGGTTCTGTTCAATTAGTACCTAGGGTTTTACGTTCGACAGAGAGGGGTAAAGCAACAGCTTTGCGTTGGATATTAGATGCCTGCGAAAAAAAATCGAATAAAAGTATGGTTTCGCGTCTTCAAACGGAAATTTTAGATGCCTACGAAAAAAAAGGAAATGCTCTGAAAAAAAAAGAAGAGTTACATAAGATTGCGGCAAATAATGCAATGTATGCAAAAAGACCTCAAACAGTTTTAAATGCGGTATCTATGAAGTTGGCATATTGGATGTACGCGGGTCCAGCACATATTGGAACTTTAAGAGTGGCCAGTTCTTTTAAAAATGTGCATGCGATTATGCATGCCCCTTTAGGAGATGACTATTTTAATGTTATGCGTTCTATGTTAGAACGCGAAAGGGATTTTACTCCCGTGACTGCTAGTATTGTAGATCGCCATGTCTTAGCTCGCGGTTCTCAAGAAAAGGTTGTAGAAAATATCACACGAAAAGATAAAGAAGAATGTCCAGACCTCATTTTATTGACACCTACATGTACCTCGAGTATTTTACAAGAAGATCTACAAAATTTCGTAGAGCGTGCTGATGTAATTTTAGCAGATGTGAATCATTATAGAGTCAATGAATTACAAGCTGCCGATCGAACTTTAGAACAAATTGTGCGCTTTTATATCGAAAAAAAAAAACCTTCTGCGAATATTTTGGGCATTTTTACATTAGGATTTCACAATCAGCATGATTGTCGAGAAATAAAACGTTTATTAAATGATTTAGGAATCGAAATCAATGAAATTATACCGGAAGGTGGTTCTGTGTCTTCTTTAAAGAATTTACCAAAAGCTTGGTTTAATATTGTACCGTATCGTGAAGTTGGATTAATGACTGCTGTTTATTTAGAAAAAGAATTTGGTATGCCTTATGTGTCTACGACTCCCATGGGAGTCGTAGACACAGCAAATTTTATTCGCTATATTGATCGACAAACACGATTTATTTCCCAAGCAGCCTGGTTTTCTAGATCCATCGATTGTCAAAACTTGACGGGAAAAAGAGCTGTTGTTTTTGGAGATTCCACACATGCAGCTTCAATGACGAAAATTTTAGCGAGAGAAATGGGGATTCGCGTAGCATGCGCTGGAACTTATTGTAAACACGATGCAGATTGGTTTAGAGAACAAGTTTTTGGATTTTGCGACCAAGTTTTAATTACAGAAGATCATACTCAAGTAGGCGACATGATCGCTCAGCTTGAACCAGCTGCGATTTTTGGAACACAGATGGAAAGACATGTTGGAAAACGATTAGATATTCCTTGCGGTGTTATTTCCGCACCTGTTCATATTCAAAATTTCCCTTTAGGCTATCGTCCATTTTTAGGTTATGAAGGCACGAATCAAATCGCTGATTTAGTTTACAATTCTTTTAGCCTTGGTATGGAAGATCATTTACTTGAAATTTTTGGCGGACACGATACATGGGCAGCCGATGGATTGTCAGAATTAAACAAAATTCCAGGATTCGTTCGAGGCAAAGTTAAACGAAATACTGAAAAATTTGCTAATAATATTCAAACCATCACAGTGGAAGTTATGTTTGCTGCGAAAGAAGCGGCTGGGGCTTTTGAATGTGAAACAGGTAATTATCATACTTTTTGTCCTATCAGTTGTGTTTCTTGGTTATACCAAAAAATCGAAGATAGTTTTTTCTTAGTAATTGGAACAAAGACTTGTGGTTATTTTTTGCAAAATGCTCTTGGAGTTATGATTTTTGCTGAACCTCGTTATGCTATGGCTGAATTAGAAGAAGGAGATATTTCTGCTCAATTAAACGATTATAAAGAACTAAAACGTCTTTGTTTACAAATTAAACAAGATAGAAATCCGAGCGTGATTGTTTGGATTGGAACTTGCACGACTGAAATTATTAAAATGGATTTGGAAGGTATGGCACCTCGATTAGAGATAGAAATTGGTTTACCTATTGTCGTTGCTCGAGCAAATGGGTTAGATTATGCTTTTACTCAAGGAGAAGATACTGTATTAGCTGCTATGGCTCAACGTTGTGTTTTATTCGGGTCTTTACCTAGCACAGTTGCTACTGGACTTACGCTCGAATTAAAAATGCAAGGTATTGAAGTTTCGGGTTGGCTTCCTTCACAACGTTATACAGATTTGCCTGTTTTATCAGAAGGGACTTATGTTTGTGGCGTAAATCCTTTTTTAAGTCGAACGGCAACAACTTTAATGCGTCGTAGAAAATGCAAACTAATTGGTGCTCCTTTTCCGATCGGACCAGACGGAACTCGCGCGTGGGTAGAAAAAATCTGTTCTGTTTTTGGAATTGTTTTAGAAGAACGCGAATTACGAATTTGGAATACGTTAGAAGAT---------TATTTACAATTAATTCGTGGTAAATCTGTTTTTTTTATGGGTGACAATTTATTAGAAATTTCTTTAGCTCGATTTTTAATTCGTTGTGGCATGATTGTTTATGAGGTAGGAATTCCTTACATGGATAAGCGATTTCAAGCTGCAGAATTAGAATTATTGCAGAGCACTTGTCACGATATGAAGGTTCCTATGCCTCGTATTGTGGAAAAACCTGATAACTATTACCAAATTCAACGTATTCGAGAACTTCAACCAGATTTAGCTATTACTGGAATGGCTCATGCTAATCCTTTAGAAGCACGAGGTATCACTACCAAATGGTCTGTAGAATTTACGTTTGCACAAATTCATGGATTTGCTAATAGTCGTGAAATTTTAGAATTAGTTACAAGACCTTTACGAAGAAATATGGCAACACCTGGAATTGTAACTCCATTAGGAACTTTATTAAGACCCTTAAACTCAGAAGCAGGTAAAGTGTTACCTGGCTGGGGTACTACAGTTTTAATGGGCGTATTTATCGTTCTTTTTGCTGTATTTTTATTAATTATCTTAGAAATTTACAACAGTTCTTTACTTTTAGATAATGTAACTATGAGTTGGGAAAGTTTAGCGATGCCAATCGGTGTACCAAGAATTATTTATTGTTGGGGCGAAGAACTTCCTGCTCAATGGACAGATATTTATAATTTTATTTTTCGAAGAAGAATGGTATTTTTGATGCAATATTTGGACGATGAATTATGCAATCAAATTTGCGGTTTATTAATTAATATTCACATGGAAGATAGATCGAAAGAATTAGAAAAAAAAGAAATGGAGAATAGAAAACAAACAGAACGTGTGCTTCAAGAAGAAGAATCCAAAAAAGTTTTTATGATTATTAACTCATTTGGAGGTTCGGTAGGAAATGGTATTACCGTTCACGATGCTTTACAATTTATTAAAGCCGGATCCATGACGCTCGCGTTAGGAGTGGCTGCGTCAGCAGCTTCTTTAGCATTAGCTGGGGGAACTATTGGGGAACGTTATGTGACGGAAGGTTGTCATGTAATGATTCACCAGCCTGAGGGGGGCTTAACTGGACAAGCTTCAGATATTTGGATCGACAGTCAAGAAATCATGAAAATTCGTTTAGATGTTGCAGAAATCTATTCTTTATCCACTTATAGACCGCGTCATAAAATTTTACGCGATTTAGATAGAGATTTTTATTTAACAGCAACGGAAACAGTCTATTATGGGTTAGCTGATGAAATCGCAACCAATGAAGTAATGCATGAAATTATTGAAATGACTAGTAAAGTGTGGGATTATCACGATAGTCAACAACAAAGATTATTAGAAAGCCGAGAAAGTGCTTTAATTCTTGCAAAATTACCTGAAGCTTATGCTCCTTTTGACCCTATCGTAGACGTTTTACCTGTTATTCCTGTATTATTTTTATTATTAGCTTTTGTATGGCAAGCTTCTGTTAGTTTCAGAATGACTATTGCGATCGGTTATCAAGAAAAACGCACATGGTTTGATGATGCTGACGACTGGCTTCGTCAAGACAGATTTGTTTTTGTAGGTTGGTCAGGTCTTTTATTATTCCCTACTGCTTATCTTGCATTAGGTGGTTGGTTAACAGGAACTACATTCGTAACTTCTTGGTATACTCATGGATTAGCAACTTCTTATTTAGAAGGTTGTAACTTCCTTACAGCTGCTGTTTCTACTCCAGCAAATAGTATGGCTCACTCTTTACTATTCTTATGGGGTCCAGAAGCACAAGGTGATTTCACACGTTGGTGTCAACTTGGCGGTTTATGGACTTTTGTAGCTCTTCATGGTTCTTTTGCACTTATCGGATTTATGCTACGTCAGTTCGAAATTGCTCGTTCTGTAAATCTTCGTCCATATAACGCAATCGCTTTTTCTGCACCTATTGCAGTTTTTGTTTCAGTATTTTTAATTTACCCGTTAGGTCAATCTGGTTGGTTCTTTGCACCGAGTTTTGGTGTAGCTGCGATCTTCCGTTTCATTTTATTTTTCCAAGGTTTTCATAACTGGACATTAAATCCATTCCACATGATGGGGGTTGCTGGTGTTTTAGGAGCTGCATTATTATGTGCTATTCACGGTGCGACAGTAGAAAACACTCTATTTGAAGACGGTGATGGTGCTAACACTTTCCGTGCATTCAACCCTACTCAAGCTGAAGAAACTTATTCGATGGTAACTGCGAATCGTTTCTGGTCTCAAATTTTTGGTGTAGCATTCTCTAACAAACGTTGGTTACACTTCTTCATGTTATTTGTTCCGGTTACTGGACTATGGATGTCTGCTATTGGTGTTGTTGGATTAGCGCTGAATTTACGTGCATACGATTTCGTATCACAAGAAATTCGCGCAGCAGAAGATCCAGAGTTTGAAACATTCTACACAAAAAATATTCTTCTTAATGAAGGTATTCGTGCTTGGATGGCTGCTCAAGACCAACCGCACGAAAGATTAGTATTCCCTGAAGAAGTATTACCTCGTGGTAACGCTCTTATAGCGAATTTTTCATTATTTAGTTTGCTTGTTTTACGTTGGATAGAATCTGGCCATTTTCCTTTGAGTAATTTGTATGAATCTTTGATGTTTTTATCTTGGAGTTTTACGACTATTCATTTAATTGGTTGTATTACTTCTCCTAGTGCTTTATTCACTAATGCTTTTGCTACTTTTAGTTTACCTATAGAAATGCAAAAATCTTCGTCTCTAGTTCCTGCACTTCAGTCGAATTGGTTGATGATGCACGTGACCGTGATGATTTTAAGTTATGCTGCATTAATTTGTGGATCTCTTTTATCAATAGCTTTTTTAATAGATAATTTAAGTTATCGAATATTAGGACTTGGGTTTCCTCTTTTAACCATTGGAATTTTATCTGGCGCTGTGTGGGCTAATGAAGCTTGGGGATCTTATTGGAGTTGGGATCCGAAAGAAACATGGGCTTTTTTGACTTGGTTAGTTTTTGCTATTTATTTACATACCAGATTCACTAAAGGATGGCAAGGAAAAAAACCAGCAATTATTGCTTCTTTAGGTTTCGTAACTGTTTGGGTTTGTTTTTTAGGGGTTAATTTAATCGGGGAAGGACTTCATAGTTATGGTTGGATTCATCAACGTTTAAAAACACAGTATATTCAAACAATCGTTCCTAACTTATTGAAACAATTTAAATATACAAATATCCATGAAGTTCCTCAAATTAAAAAAATCGTAATCAATCGAGGAATCGGAGATGCTTCTCAAAATAATAAGATTTTAGAATCTTCTTTAAAAGAATTAGGAATGATCGCCGGTCAAAAAGGAGTAGTAACTCGTTCAAAAAAATCAATTGCTGGTTTTAAAATCAGAGAACAAATGCCAGTGGGTGTTTCTGTCACATTAAGAGGAGATCGTATGTATGGTTTTTTAGACCGTCTGATTCATTTAGCACTACCTCGCGTTCGTGATTTTCAAGGAATTAGTCCAAAAAGTTTTGATAAACATGGCAATTATAGTTTAGGTTTAGAAGAACAATTGATGTTTCCTGAAATCGAATATGATAAAATTGATCAAATCCGCGGTATGGATATTTGTATTGTTACGACAGCTAAGAATCAAGAAGAAGCATTAACTTTATTAAAGCAATTTGGTCTACCTTTTAAAGCTAGACCTAATCCCAATAAACAAGTTGTTGAATTAAATCGTACTAGTCTTTATTGGGGACTATTATTAATTTTTGTATTAGCTGTATTATTTTCAAGCTATATTTTTAACATGAGTTTACAAATTTCTATTTTAACTCCTGAACGTCCTTTTTGGAATGGTCAAGCTGAAGAAATTATTTTACCTACAGAAACCGGTGAAATGGGGGTTTTAAAAAACCACGCACCAATTATCACAGGGTTAGACGTTGGGGCTATGTTAATTCGT------------------ACAAAAGAATCTTGGAGTTCTTTCGCTGTTATGGGTGGTTTTGCTGTCGTAAAAAAAAATCAAGTTACAATTTTAGCAAATGAAGCTGAATCTGCAGAGTCAATTGATGCAGACGAAGCAAAAAATTTATTTGAAACTGCAAAAACTAATTTAGAAAAAGCGGAAGGCGTTAAACAAAAAGTCGAAGCAAATTTTGCTTTTAAAAGAGCAAAAGCTCGTTATCAGGTTATCAAAGTAATGGAAGCTTTAGTTTATACATTTTTATTAGTTGGTACGTTAGGAATTATCTTTTTCGCTATTTTTTTCAGAGAACCTCCACGCATGGTAAAAATGGTTCCACAAACTGAAACTAAAGCGGGTGCTGGATTTAAAGCAGGTGTAAAAGATTACCGTTTAACATACTACACTCCAGATTACGTAGTTAAAGATACTGATATTTTAGCTGCATTCCGTATGACTCCACAACCAGGTGTTCCTGCTGAAGAGTGTGGTGCAGCTGTAGCAGCTGAATCATCTACAGGTACTTGGACAACTGTATGGACTGACGGTTTAACTAGTTTAGACCGTTACAAAGGTCGTTGTTACGATTTAGAGCCAGTACCGGGTGAAGAAAACCAGTATATTGCTTATGTAGCTTACCCTATCGATCTATTCGAAGAAGGTTCTGTAACTAACTTATTTACTTCAATCGTAGGTAACGTATTTGGTTTCAAAGCTCTTCGTGCACTACGTTTAGAAGATCTTCGTATTCCTCCAGCATACGTTAAAACTTTCCAAGGTCCTCCTCACGGTATTCAAGTTGAACGTGACAAACTTAACAAATATGGTCGTGGTTTATTAGGTTGTACAATCAAACCTAAATTAGGTCTTTCAGCTAAAAACTATGGACGTGCTGTTTACGAGTGTTTACGTGGTGGTTTAGACTTCACAAAAGATGACGAAAACGTTAACTCACAACCATTCATGCGTTGGAGAGACCGTTTCTTATTCGTTGCTGAAGCTCTTTACAAATCACAAGCTGAAACAGGTGAAATTAAAGGACACTACTTAAACGCTACTGCAGGTAACTGCGAAGAAATGCTAAAACGTGCAGAGTGTGCTAAAGATTTAGGTGTACCAATCATTATGCACGACTACCTAACTGGTGGTTTCACAGCTAACACTTCTCTAGCTTCTTACTGTCGTGATAACGGTTTATTACTTCACATTCACCGTGCAATGCACGCTGTTATTGACCGTCAAAAAAACCACGGTATGCACTTCCGTGTACTAGCTAAAGCTCTACGTCTGTCTGGTGGTGACCACCTTCACTCTGGTACTGTTGTAGGTAAATTAGAAGGTGAGCGTGAAGTAACTTTAGGTTTCGTAGACTTAATGCGTGATGATTACATCGAAAAAGACCGTAGTCGTGGTATTTACTTCACTCAAGACTGGTGTTCTATGGGTGGTGTTATGCCAGTTGCTTCTGGTGGTATCCACGTATGGCACATGCCAGCTCTTGTTGAAATTTTCGGTGATGACGCTTGTTTACAATTCGGTGGTGGTACTCTAGGTCACCCTTGGGGTAACGCTCCTGGTGCTGCAGCTAACCGTGTAGCTTTAGAAGCTTGTACTCAAGCTCGTAACGAAGGTCGCGACCTTGCTCGCGAAGGTGGAGATGTTATTCGTTCTGCATGTAAATGGAGTCCTGAATTAGCAGCTGCTTGTGAAGTTTGGAAAGAAATTAAGTTCGAATTCGAAACAATCGATACTCTAATGGCTGGTAAACCCGTAGAGCGTCCTTTTTCTGACATTTTAACTAGTATTAGATATTGGGTTATTCATAGTATCACAATTCCTGCTTTATTCATTGCAGGTTGGCTTTTTGTAAGTACAGGTTTAGCTTATGACGTATTCGGAAGTCCTAGACCTAATGAATATTTTACAGAGGATCGTCAAGATGCTCCTCTAATCACAGATCGTTTCAATGCATTAGAACAAGTTAAAAAATTATCTCAAATTCGTCGTTATATTATAATAGGCGAGAGACGATTCAGTAATTATTGGTGGGCTTTTGTAATTTTAGCTGGGGCGATTGGGTTTTTAGTGACAGGAATCTCCAGTTATATTGCTTTTTTTCCTCAAGGTTTATTAATGTGTTTTTATGGAAGTTTAGGTTTATTACTTAGTATTTATTGGTGGTTATTAATTTTTTGGAATGTAGGAGGCGGTTTTAATGAGTTTAATAAAAAAGAAGGTTTTATTAGAATTTTTAGATGGGGCTATCCGGGTAAAAATCGTAAAATTGATTTATATTATACTTTGAAAGATGTAGAAGCGATTCGTGTGGAATTTAAGCAACGAACTATTTATATAAAATTAAAAGGAGAAATTCCTTTAACGGGAATCGGGCAACCTCTAACCATCAAAGAAATTGAAAAACAGGCTTCTGAATTAGCGAATTTTTTACAGGTTTCTTTGGAAGGAATGAATGAAATTGTTCTTCAACTTGCAAGCTTACTTCTGATCGTAGCAGCTGGACCACTAGTAGTAATTTTATTATCAGCTCGTGGTGGTAATCTGTTTGGTATTAATACAAATATTTTTGAAACAAATGTTATCAACTTAGCTGCCGTAGTTGCTATTGTGATTTCTTTTGTAGGAAAGAGTTTAACTTCTTTATTAGAAGAGCGTAAAAAGACAATTGTTAACAATTTACAAGAAGCGAATCAACGAGCTGCTGAAGCTCAGGAAAAATTAGCACAAGCTAGAAATCAGTTGCAACTTGCCCAGAAAAAAGCTCTTCAAATTCGTGAAGAAGGTGTTTTAAAAGCAACACAAGAAATTTCTAATTGTGTTTCACAACATGAACAAAGACTTTCATTATTAGATGATTTTAAACAAGAAACAATTCAATTTTATCAACAAAAAGCTTTCAAACAAGCTTATATGTATGTTATTTCTCGCATCATGAGCAATGTTAAAGAAAGATTAACGAAAAATTTAGATTCTACATATCACGTTGTTGTAAATAACTTCTATGTTTCTAGATTTACAGAATATATGGATAGTCCTGCTTTTTTCTTTACCTTTTTTTTAGGGTTTCTTTTATTAAGTGCTACAGGATATTCAATTTATGTGAGTTTTGGACCTCCATCTAAAAAACTTAGAGACCCATTTGAAGAGCATGAAGATACATATGAAGAAATTGGTTTATTCCCGAGATCATTTAATCGAGTTTTTGATCGTTTTTTTAAACAATTATTTTTTGATGTGGAAAATTTAGTGATTCAAGAGTATCGTTTTTATCGATACCTTTTTTTAACTACAGTAAAGTGTGTTTTTATTCTCATATTTGTACCATTTTTAGTAAATTTTATTTGTAAAAATTACTTGGTAAAGCCTATTACCGAATATTATTGGAATTCAGCACAACCTGAAATTTTTTTAAACTCTTATCAGCAAAAACGCGCATTTACTGAGTTGAAGGATTTTGAGGAAAAAATTTATTTTGAATCTTTATTAGCTATCCATTATAACGAAGAAAGTATTGAATCAATCACTAATTTTTTCGCAGATTTAATTAGTTTTAGTACTTTATGTTTTTTACTTTTTAATTTAGAAATTCAAATTAATATCACAAAATCTTTTTTACTTGAAGTTTTTTTTGGATTAGATGATAGTAAAAAATCATTGTTAATCCTATTCGTGACAGATTTATTAGTTGGTTATCATTCTCCAAATATATGGGAATTATTTTTTCAATCTTTATTTGATCATTATGGTCTACCTGAAAGTCAAACAACTATTTTTTTATTAGTTGCAACTCTTCCTGTATTATTAGACGTTTTATTTAAATATTTAATTTTCCGTCATCTCAATCGAGCATCACCGGCTACAGTAGCTACTTATCACGCAATGATCGAAAAATTATCAGTTTATGGAAAAGGAGGAATTGGAAAATCTACGACAAGTTGTAATATTTCAATTGCTCTAGCAACACGCGGTAAAAAAGTATTACAAATTGGTTGTGACCCGAAACATGATAGCACATTTACTTTAACTGGGTTTTTAATTCCAACTATTATTGATACATTACAGTCAAAAGATTACCATTATGAAGATGTGTGGCCTGAAGATGTTATATATCAAGGCTATGGAGGGGTGGATTGTGTCGAAGCAGGAGGTCCGCCTGCAGGTGCTGGTTGTGGAGGTTATGTGGTAGGCGAAACAGTGAAATTGTTAAAAGAACTTAATGCTTTTTATGAGTATGATATAATTTTATTCGATGTTTTAGGAGATGTTGTATGTGGTGGATTTGCTGCTCCTTTAAATTATTCTGATTATTGCATTATTGTGACTGATAATGGATTCGATGCTTTATTTGCTGCTAATCGTATTGCTGCGTCTGTGCGCGAAAAAGCACGAACTCATCCTTTGCGTTTAGCCGGTTTAATTGCAAACAGGACCGCTAAACGTGATCTCATCGATAAATATGTGGAAGCTTGTCCAATGCCTGTACTGGAAGTATTACCATTGATCGAAGATATTCGTATCTCTCGAGTAAAAGGTAAAACACTTTTCGAAATGGCTTATATTTGTGATTTTTATTTAAATATTGCCGATCAATTATTAACAGAACCAGAAGGCGTTATTCCTCGAGAATTAGCTGATAAAGAATTATTCACACTACTTTCTGACTTCTATTTAATGGTAGAACCTTTATTATCTGGAATTGTGTTAGGATTAGTGCCAGTAACTATTGCAGGTTTATTTGTAACAGCATATCTTCAATATCGTCGCGGAGATCAAGCGACTTGGATGGCAAACAAAGCAATGATTCAACGCGAGATAAAACGTCAGCGTTTAGTAATGAAATACGCAAAAAAGCGTGCTTCTTTAAAAGAACAAATTAAACAGTCTCTAAAAGAAAAGTTAGCTTTACATCGAAAATTACAACAGTTACCTAGAAATAGCTCTGCAGTTCGATTACATAATCGTTGTACAGTAACTGGTCGACCTAAAGGTTATTATAGAGATTTTGGTTTATCGAGACATGTTTTACGCGAAATGGCTCATGAAGGTCTTTTACCTGGAGTGCAAAAATCTAGTTGGATGGAAGTAAATATCTTTGGATTAACAGCTACTGCTTTATTTATTATTATTCCTACTTCTTTTCTACTAATCTTATACGTTAAAACTGCGTCAAATATGACTAGAGTTAAACGTGGTAATGTTTCTCGAAAAAGACATAAAAAAGTCTTAAACATGACAAAAGGTTTTCGCGGAGCTGCTTCTCTTTTGTTTCGTACAGCAAATCAACAAAATATGAAAGCTTTACGTTATTCATATGCGAATCGTCGTAAAAAAAAACGCGATTTTCGTCGTCTTTGGATCACACGTGTAAATGCAGCTATCCATCGCTACGGTATGAATTACAGCGAATTTGCAAATTATTTAAAAATGTGTTCGATTCAATTAAATCGTAAAGTTTTAGCTCAATTATCGATCTGTGATCCAGAAAGTTTTTTACAATTTATGAATCCAATTGTTGCTGCTGCATCTGTTGTTTCTGCTGGATTAGCTGTTGGTCTTGCTGCTATTGGTCCTGGTATGGGTCAAGGTACTGCTGCAGGTTACGCTGTAGAAGGTATTGCAAGACAACCTGAAGCTGAAGGTAAAATTCGTGGTGCATTACTTTTAAGTTTCGCTTTCATGGAATCACTTACAATTTATGGTCTTGTTGTTGCTTTAGCTCTTCTATTCGCTAACCCTTTTGCTATGATTAAACCACAATCTTATTTAAATGTTGCCGATAATAGCGGCGCAAGAAAATTAATGTGTATTCGTGTTTTAGGTGCGACTATTGGCGACGTAATTATTGCAGTAGTAAAAGATGCATTACCAAATATGCCTTTAAAAAAATCAGACGTTGTTCGCGCTGTCGTTGTTAGAACGAGCAAAGGTGTACATCGCGCTAATGGCATGATGTTACGTTTCGATGACAATGCAGCTGTGGTTATTAATAAAGAGGGCAATCCTAGAGGTACTCGCGTATTTGGGCCTATTGCACGTGAACTCAGAGATCGCAATTTTACGAAAATTGTCTCTTTAGCACCAGAAGTTATTATGGCTCGCGCTAAATTTGAACGTACAAAACCTCATGTTAATATTGGTACAATTGGACACGTTGACCATGGAAAAACAACTTTAACAGCAGCTATCACAATGGCGCTTGCAGCTCAAGGGGGAGCTACAGGAAAAAAATACGATGAAATTGATTCAGCACCAGAAGAAAAAGCTCGTGGTATTACAATCAACACAGCTCACGTAGAATACGAAACAGAAAATCGTCACTATGCTCACGTAGACTGTCCAGGTCACGCCGACTATGTAAAAAACATGATTACTGGAGCTGCTCAAATGGATGGCGCTATTTTAGTTGTTTCTGGAGCTGATGGGCCTATGCCTCAAACAAAAGAACACATTCTGCTTGCAAAACAAGTAGGTGTGCCTAATATCGTAGTTTTCTTAAATAAAGAAGATCAGGTAGACGACGCAGAACTTTTAGAATTAGTAGAACTTGAAGTTCGCGAAACTTTAGATAAATATGAATTCCCAGGGGATGAAATTCCGATCATCAGCGGTTCTGCTTTATTAGCTCTAGAAGCATTAGTAGAAAATCCTCAAATCAAACGCGGAGAAAATAAATGGGTAGATAAAATTTATAACCTAATGGATCAAGTAGACCAATATATTCCAACTCCAGAGAGACAAACGGATAAACCTTTCTTATTAGCAGTAGAAGACGTATTATCAATCACCGGGCGTGGTACTGTTGCTACAGGTCGTGTAGAAAGAGGAACACTTAAAGTAGGCGAAAACGTTGAACTTGTTGGTTTAAAAGATACGAAATCAACAGTTGTAACTGGGCTTGAAATGTTTAAAAAAACATTAGACGAAACGATGGCGGGTGATAATGTTGGTGTTTTACTTCGCGGTATTCAAAAAAAAGAAATTGAGCGCGGTATGGTTTTAGCTAAACCTGGTACGATTACTCCACACACTAAATTTGAAGCTCAAGTTTATGTGTTAACAAAAGAAGAGGGTGGTCGTCACTCTCCTTTCTTAGTTGGTTACCAACCTCAATTTTTCATGCGTACTACAGACGCAACTGGTCGCGTGACTGATTTTTCTCACATTCAAATGCGTAATCCTTCTTCCGTAGCTGAGGAACATTCAAATAAAATGGCAATGCCTGGTGATCGTATCAGCATGGTGGTGCAATTAATCAACCCAATTGCAATTGAAAAAGGAATGCGTTTTGCTATTCGCGAAGGTGGGCGTACAGTTGGTGCTGGTGTAGTGACAGCGGATAGTATTAGTGATATGTTAACACGTATTCGTAATTCTTCTATGATAAAAAAATCAACAGTAGCCGTACCTTTTACTCGCATAAATCAAAAAATCTCTCAAATTTTAGAAAAAGAGGGTTTTATTCAAACTTTTAGATTAAAATACGAATCGTGCATTACTAATTTAAAAAGAATTAGTAAACCCGGTCTTAGAATTTACGCAAACCATAAAGACATTCCTCGTATTTTAGGTGGAGCTGGAATTGTCATTATGTCTACACCGAATGGAATTATGACAGATCGAGAGGCACGTTCTTTGGGAATAGGCGGTGAAATTTTATGTTCAATTTGGAAAAACGTAGGACGTATTTTACAAATTATTGGTCCTGTTTTAGACGTAGTTTTTCCAAAAGGTCAAGTTCCAAACATTTACAACGCATTGACGATTGCGGCAAAAAATGCAGCTGGTCAAGAAATGAGCGTAACTTGTGAAGTTCAGCAGCTTTTAGGTGATAGTTGTGTTCGTGCAGTTGCTATGACTCCTACTGATGGATTAATGCGCGGTATGGAGGTTTTAGATACAGGTAAACCATTAAGCGTACCTGTAGGAAAAGCAACTTTAGGCCGTATTTTTAATGTGCTTGGAGAGCCCGTAGATAACATGGGTCCTGTAAATAATCAAGACACATTACCAATTCACCGCCAAGCTCCTGCCTTTGTGGACTTAGATACACGTCTATCAATTTTTGAAACAGGTATTAAAGTTGTAGACCTATTAGCGCCTTATCGCCGTGGTGGTAAAATTGGTTTATTTGGTGGTGCAGGAGTGGGTAAAACTGTATTAATTATGGAATTAATTAACAATATTGCAAAAGCTCACGGGGGTGTTTCAGTATTTGCAGGTGTTGGTGAGCGTACTCGTGAAGGAAACGATCTTTATACAGAAATGAAAGAGTCTGGCGTAATTGTTGAGAAAAATTTAGGAGATTCTAAAGTAGCTCTAGTTTATGGTCAGATGAATGAGCCACCAGGAGCGCGTATGCGTGTTGCTTTAACTGCTTTAACTATGGCGGAATATTTCAGAGATGCTAACAAACAAGACGTTCTTTTCTTCATTGATAATATTTTCCGATTTGTTCAAGCTGGTGCTGAAGTTTCTGCTCTATTAGGTCGTATGCCTTCAGCTGTAGGTTACCAACCAACATTAGCTACAGAGATGGGTGTTTTACAGGAACGTATTACATCTACAAAAGACGGTTCTATTACATCTATTCAAGCCGTATATGTGCCTGCTGATGACCTTACTGACCCTGCGCCTGCAACTACTTTTGCTCACTTAGATGCAACAACAGTACTTTCACGTGGTCTAGCTTCAAAAGGAATTTACCCTGCGGTAGATCCTCTTGACTCTACTTCTACGATGTTACAACCATGGATTGTTGGTGAAAAACACTATGATTGTGCCCAAAACGTTAAAAAAACTTTACAACGTTACAAAGAATTACAAGATATTATTGCTATTTTAGGTTTAGATGAATTATCAGAAGAAGATAGATTAATCGTAGCTCGAGCTCGTAAAATCGAACGTTTCTTATCTCAACCTTTCTTTGTAGCTGAAGTATTTACTGGATCTCCAGGAAAATATGTTAGTTTAAGTGAAACAATTGAAGGATTTAATAAAATTCTTTCAGGCGAATTAGACGATTTACCTGAACAATCTTTCTATCTTGTAGGAACTATCAATGAAGCTTTATCTAAAGCTTCTTCTCTTATGTCACATTTAGTTAAAATTTATGATACATGTATTGGTTGTACTCAATGTGTTCGCGCATGTCCGTTAGATGTTTTAGAAATGGTTCCGTGGGATGGTTGTAAAGCAAATCAATTGGCATCAGCACCTCGTACGGAAGATTGTGTTGGTTGTAAACGTTGCGAAACAGCATGTCCTACAGATTTTTTAAGTGTGCGTGTATACTTAGGCTCTGAAACTTCAAGAAGTATGGGACTTTCATACATGGGTTTACCTTGGTATAGAGTTCATACAGTTGTAATCAACGACCCAGGCAGACTAATTTCTGTGCATTTAATGCACACGGCATTAGTAGCGGGTTGGGCAGGTTCAATGACATTATTTGAAATTGCAGTTTTTGATCCATCAGATCCAGTATTAAACCCTATGTGGCGTCAGGGGATGTTCGTTCTTCCGTTTATGACACGTTTAGGTGTAACACAATCATGGGGCGGTTGGACAATCAGTGGTGAAACAGCAACAAACTGGAGCTATGAAGGTGTTGCAGCATCACACATTATTTTATCTGGATTATTATTCTTAGCTTCTGTTTGGCACTGGGTATATTGGGATTTAGAACTATTCCGTGATCCAAGAACAGGAAAAACAGCTTTAGACCTTCCGAAAATTTTTGGGATTCATTTATTCTTATCAGGTCTTTTATGTTTTGGTTTTGGTGCATTCCACGTAACAGGACTATTTGGACCTGGTATCTGGGTTTCTGATCCTTACGGATTAACTGGAAGTGTTCAACCAGTAGCACCTGCTTGGGGAGCTGAGGGCTTTGATCCTTATAATCCTGGTGGAATTGCTTCTCACCACATTGCGGCTGGGATTTTAGGTGTTTTAGCAGGTTTATTCCATATTTGTGTACGTCCTTCAATTCGTTTATACTTTGGTTTATCTATGGGTAGTATTGAAACGGTATTATCTAGCAGTATCGCAGCAGTTTTCTGGGCAGCTTTTGTTGTTGCAGGAACAATGTGGTATGGATCAGCTGCAACTCCAATTGAGTTATTTGGTCCAACTCGTTATCAATGGGACCAAGGATTTTTCCAACAAGAAATTCAAAAACGAGTTCAAACTAGTGTAGCATCTGGTGCTTCTCTGCAAGAAGCTTGGTCGAAGATTCCAGAGAAATTAGCTTTTTACGATTATATCGGAAATAACCCTGCTAAGGGTGGTCTTTTCCGTACAGGGGCTATGAACAGTGGTGATGGTATCGCTGTGGGATGGTTAGGCCATGCCGTATTCAAAGATCAACAAGGACGCGAGCTTTTTGTTCGACGTATGCCTACTTTCTTTGAAACTTTCCCAGTATTACTGATCGATAAAGATGGTGTTGTACGTGCTGACGTTCCTTTCCGTCGAGCAGAATCTAAATACAGTATTGAACAAGTTGGTGTTTCGGTGACTTTCTACGGTGGTGAATTAGACGGTTTAACATTCACAGATCCTGCTACAGTTAAAAAATACGCACGTAAAGCTCAGTTAGGTGAAATTTTTGAATTTGATCGCTCAACTTTACAATCTGATGGTGTATTCCGCAGCAGTCCGCGTGGTTGGTTTACTTTTGGTCATGTATGTTTTGCGCTATTATTCTTCTTTGGTCATATTTGGCATGGTGCTCGTACTATTTTCCGCGATGTATTTGCTGGAATTGACGATGATTTAAATGAACAATTAGAATTCGGTAAATACAAAAAACTTGGAGATACTAGTTCTGTTCGTGAAGCTTTCATGGCAACAAAGTTGTTTCCTAAATTTAGCCAAGGTCTAGCACAAGACCCAACAACACGTCGAATTTGGTTCGGACTCGCAGTGGCGCATGATTTTGAAAGCCACGATGGCATGACTGAAGAAAATCTTTACCAAAAAATTTTCGCGTCTCACTTTGGACAATTAGCTATTATTTTCCTTTGGACTTCTGGAAATCTTTTCCATGTAGCTTGGCAAGGAAATTTTGAAACATGGGTAGCAGACCCTATTCATGTTCGCCCAATTGCTCATGCTATTTGGGATCCTCATTTTGGACAACCAGCAGTGGAAGCTTTTACTCGAGGCGGAGCATCTGGCCCAGTAAACATTTCCACATCAGGTGTTTATCAGTGGTGGTATACTATCGGAATGAGAACAAATTCTGATCTTTATGTTGGCTCTGTGTTTTTAGCTCTTGTTTCAGCAATTTTCTTGTTTGCTGGTTGGCTACACTTACAACCAAGTTTCCAACCATCGTTATCTTGGTTTAAAGACGCAGAATCTCGCTTAAATCACCACCTTTCTGGTTTATTTGGGGTGAGTTCATTAGCTTGGACTGGTCACTTAATTCACGTAGCTATTCCAGAATCTCGCGGAAAACATGTTGGTTGGGATAATTTCTTAACTGTTCTTCCACATCCACAAGGATTAACTCCTTTCTGGACAGGAAATTGGGCTGCTTACGCTCAAAATCCTGATTCTTCGAGTCATATTTTTGGAACTTCAGAAGGTGCTGGAGATGCCATTTTAACTTTTTTAGGCGGTTTCCACCCTCAAACTCAAAGTCTTTGGTTAACGGATATGGCTCATCACCATTTAGCGATTGCTGTTATATTCATTATCGCTGGTCATATGTATCGCACGAATTTCGGTATTGGACATCGCATGCAAGCTATTCTGGATGCTCACGTACCGCCTAGTGGTGGCTTAGGAGCTGGACACAAAGGTTTATTCGATACAGTAAACAACTCTTTACATTTCCAATTAGGATTAGCCTTAGCTTCTGTAGGTACCATTTGTTCTTTAGTTGCACAACACATGTATTCGTTACCACCATATGCATTTTTAGCGAATGATTTTACGACTCAAGCAGCTTTATATACTCATCACCAATATATCGCAGGATTTATCATGTGTGGTGCTTTTGCGCACGGTGCTATTTTCTTTATCAGAGATTATGACCCTGAACAAAATAAAGGAAACGTATTAGCAAGAATGTTAGATCATAAAGAAGCTGTGATTTCACATTTAAGTTGGGTTTCACTTTTCTTAGGTTTCCATACTCTAGGTCTTTACGTTCATAACGATGTTATGCAAGCTTTTGGAACTCCGGAAAAACAAATTTTAATCGAACCTGTTTTTGCGCAATGGATCCAAGCTGCCCAGGGTAAAGCTTTATATGGTTTTGACTTTTTACTGTCTTCTTCTGATAGTGCTGCAAGTTCT------GCGAGCGTAAGCTTATGGCTTCCTGGTTGGTTAGAAGCTATTAATAATAATCAAAACTCACTATTTTTAACTATTGGACCTGGTGACTTTTTAGTACACCACGCTATTGCTCTAGGTCTTCACACAACTACACTTATTTTAGTGAAAGGTGCATTAGATGCTCGTGGTTCTAAATTAATGCCAGATAAAAAAGATTTTGGTTATAGTTTCCCTTGTGACGGTCCAGGTCGCGGTGGTACTTGTGATATTTCAGCTTATGACGCTTTTTATTTAGCCGTTTTCTGGATGCTTAACACGATTGGTTGGGTAACGTTCTATTGGCACTGGAAACATTTAACTTTATGGCAAGGAAATGTTTCTCAATTTGATGAATCTTCAACTTATCTAATGGGTTGGCTTCGTGATTATTTATGGTTAAATTCTTCTCAATTAATTAATGGTTATAACCCATTCGGGATGAATAGTTTATCGGTTTGGGCTTGGATGTTCTTATTCGGTCACTTAATCTATGCTACTGGCTTTATGTTCTTAATTTCGTGGCGTGGTTATTGGCAAGAACTTATCGAAACACTGGTTTGGGCTCACGAAAAAACACCTCTAGCAAATTTAGTAATGTGGCGTGATAAACCAGTAGCTCTTTCTATTGTGCAAGCTCGTCTTGTTGGATTAGCTCATTTCTCTGTGGGCTATGTATTTACTTATGCTGCTTTCTTAATTGCTTCAACATCTGGTAAATTTGGACCCATAATTCCTCCAAAATCTTTGATTATTAATCGTCGAATTATCGATTATAAACACTGTGGTTTATTACAAAGATATATTGGTTTGGGAGGTAAAATTTTACCTCGCAGACAAACAAAATTATCTGCAAAACAACAGCGTTACATCGCAAAAACAATCAAAAGCGCAAGAATTATGGGATTATTACCTTTCGTTAGCAAAGAAAGAGGTTTTTTTAGAATGGTGCAAACAGGTATGCATTTTGGAGAAAAAACCATTCGTTGTCACGCTAATATGCGAAAATTTGTTTTAATTAATTTATTAAAAACACGTCGTTGTTTGACGAAAGCTTTAAAACAGTTATCTAAATATGCTGCTAAAGGTCGAACATTCTTATTTGTCGGTACGAAAAAATCAGCTGCAGCGTTAATTGCTCGAACAGCAATGTTGACAAAAACTTCATTTTTTGTAAACACTCGATGGTTAGGTGGAATGTTGACAAACTGGAAAACAATTTTAAAATCAATTTCTCAAATTCGACCAATTTTAAAAGAAAAACAAAGAATCATCAAGAAAATTTTAGAAAAACGACAAAAAATTAAAAGCCGTTTAATCAAAAAAGTTAATTTCCTAAGAAAACGCACTTCACAACTTCAGATAATCAAAGGAAAACTTTTAACAGAACAAAAAAATCTCCTTAAACTAAAAGTTAAATTGAAAAAATTAGCTTCAGAACAAAGATTATTGAAATTTTTACCGAAACTTCGTTATTTAAAAATGTCGGAAACTATTCAAATTTTAATGAAAAAATTCGTAGATCCTAAAATGAGTTATGCTCGTAAACAAAAATGGCAACGTTTAGAAAAGTATTTTGGTGGACTGACTAAAATGGTCGCAATTATTGTTGGTCAACAAGAAGAAATGAATGCTGTTTGTGAATGCCAGAAACTTGGCATAAAAATGTTCACTTTAGTAGATACTAACTGCAATCCACGATTAGCAGATCACATTATTCCAGCAAACGATGATTCGAGAAATTCAATCAAATATGTTCTTGGTGAAATGTTGATTCGTATTCGCTTAGCTATGAAAGATTTTACTATTTATTTGTCGACAGCTCCTGTCGTTGCTCTTGTATGGTTTACGATTACAGCAGGTTTATTGATTGAAATTAATCGTTTCTTCCCTGATCCTCTTGTTTTTTCTTTTATGAAAGTTCGCTCTTCTGTTAAAAAAATTTGTGATAAATGCCGCGTAATTCGTCGAAAAGGCACGGTTATGGTAATTTGTTCTAATCCAAAGCATAAACAACGTCAAGGTATGGGTATTCGTTTTCTTCAAGCTTTTACACCTGGTACAAGAAATCGCTCTGTCTCAGATTTTAGTGAAATTCCAGAAAAATCTCTTTCTTATAAACTTCATAATTCGAAAGGTCGTAATAATCGTGGTGTCATCACGTGTCGTCATAAAGGCGGGGGCCACCCTAAATTATATCGTCAGATTGATTTTCGCCGCGATAAAATAGGTATTCCTGCTCGCGTTCTTACGATCGAATATGATCCAAATCGTAATGCACGCATAGCTTTATTACGTTATACCGATGGCGAAAAAAGATATATTTTACATCCTCGCGGGTTAAATATCGGAGATATGATTATTTCAGATCTTCAGGCACCCATTTTAGTAGGAAATGCTTTACCTTTACGTAATATTCCTTTAGGTTCAGAAGTTCATAACGTTGAATTCCAACCGGGTTCTGGTGGTCAACTGGCGCGCTCAGCCGGGTCAGTTGTCGAAGTGTTAGCTAAAGAAGGCAATTTCGTTACAGTACGTTTGCCGTCTAAAGAAATTCGTTTAGTTTCTAAAAATTGTTGGGCAACAATCGGCCAAGTTGGGAATTTAGAAGCTTATAATTTAACTATCGGAAAAGCTGGGCGTAATCGTTGGTTAGGAAAACGTCCTACAGTTCGTGGATCAGTTATGAATCCAGTAGATCACCCACACGGTGGGGGAGAAGGTCGTGCTCCTATTGGTCGTAGCCGTCCAGTAACACCTTGGGGACGACCAGCTTTAGGCCAATTAACGCGTAAACCAAAAAAATATAGTTCTTCTCTCATTTTGCGTAAAAGAAAAATGAGTAAAATTTATGACTGGTTCGAAGAGCGTTTAGAAATTCAATCTATTGCAGACGATATTACTAGTAAGTATGTTCCGCCACATGTTAATATTTTTTATTGTCTAGGTGGTATTACTTTTACTTGTTTTCTTGTTCAAGTCGCAACTGGCTTTGCTATGACTTTCTATTATCGCCCAACTGTTGCGGAAGCTTTTGCTTCAGTTCAATATATTATGACAGAAGTAAATTTTGGATGGTTAATTCGTTCAATCCATCGCTGGTCAGCTAGTATGATGGTATTGATGATGATTTTACACGTTTTCCGCGTATATTTAACGGGTGGTTTCAAAAAACCAAGAGAAAGTACTTGGGTTACAGGTGTTATTATGGCAGTTTGTACAGTTTCTTTTGGTGTAACAGGTTATTCATTACCTTGGGACCAAATTGGTTATTGGGCTGTTAAAATCGTAACAGGTGTGCCTGAAGCTATTCCAGTAGTTGGTTCACCTCTAGTAGAACTATTACGTGGTGGTGTAGGTGTAGGACAAGCTACTTTAACGCGTTTCTATAGTTTACACACTTTTGTATTACCTTTATTAACTGCAGTATTTATGCTAATGCACTTCTTAATGATCAGAAAACAGGGTATTTCTGGACCGCTAATGCCTACAATTCAACAATTAATTAAATCTGCTAGAAAAAAAATAACAAATAAACCAAAAGCTCCTGCTTTAAAATCTTGCCCTCAAAGACGCGGAATTTGTTTGCGAGTTTATACGGTAACTCCAAAAAAACCAAACTCTGCATTAAGAAAGGTAGCTCGTGTGCGTTTAACTTCTGGATTCGAAGTGACAGCTTATATTCCAGGAATTGGACATAATTTGCAAGAGCATGCTGTGGTTTTAGTAAGAGGTGGAAGGGTAAAAGATTTACCAGGTGTTCGATATCACATCGTTCGCGGTACTCTAGACACTGCAGGAGTTAAGGGACGTGTTCAAGGACGATCAAAATATGGCGTTAAAATGGGACAAAAAATTCATCCTTTAGGGTTTCGAGTAGGTATTACTAAAAGTCACCAATCACAATGGTTTGCCAGATTTCATAAACAACAATACGCTTCTTCAGTACTAGAAGATCGTCTATTAAGACAAACTTTAAAAAATTTACAAGCTGTATTTTTAGAACAGCTTCAAAAACAAAGAACAGTTTGTCGCAAAAATATCGAATTAACGCCAAAAATTTCATTGAAATTTTACTCTGTTCAGAATCTAGAAACCAAAGCTACTATCGTAGCAGATTCTATCGTAGATGATTTAGAAAAACGAAAAGCTTTTCGTCGAGTAATCAAACAAGCTAAAGAAACTTTAATGACAAAAGGTGTTAAAATCCAAGTTTCTGGACGTTTAAATGGAGCTGAAATTGCTCGTTCTGAATGGGTTCGAGCAGGTCGAGTTCCATTACAAACTTTACGTGCTAACATTGATTATTGTTATAAAACTGCTAGTACAATTTATGGTATTATTGGTGTAAAAGTTTGGATTTATCAAGCTTATCCTATTTTTGCTCAACAAAATTACGAAAATCCTCGTGAAGCGACAGGTCGAATTGTTTGCGCAAACTGCCACTTAGCCCAAAAACCCGTAGAGTTAGAGGTTCCGCAAGCAGTATTACCAGATACAGTTTTTGAAGCAGTCGTTAAAATTCCTTATGATCAACAAGTTAAACAAGTTTTAGCAAATGGCAAAAAAGGTGATTTGAACGTGGGTATGGTTTTAATTTTACCTGAAGGATTTGAATTAGCTCCGACAGACCGAATTTCAGAAGAAATGAAGAAAAAAGTTGGCGACTTATATTATCAACCTTATAGCCCAGAGAAAAAAAATATTTTAGTTGTAGGTCCAGTACCGGGCAAAAAATATAGCGAAATGGTGATTCCAATTTTATCTCCAGATCCAGCTAAAAATAAAAACGTGTCATATTTAAAATATCCAATTTATTTAGGTGGAAATAGAGGTCGAGGGCAAGTTTATCCAGATGGATCAAAATCAAATAATACAATTTACAATTCACCAGCGGCTGGAAAAATCACAAATATTGAATTCAATATTACTATTGAAACAACAAAAGGAGATCAAATCGTTGAAAAAATTCCTGCTGGTCCAGAATTAGCAGTTAGCGTAGGTCAATCTGTTCAAGCTGACCAACCATTAACAAACAATCCTAACGTTGGTGGTTTTGGACAAAAAGATGTAGAAATCGTATTACAAAATCCTGCACGTATTCAAGGATTACTAGCTTTCTTTGCAACTATTTTATTAGCTCAAACATTATTAGTTCTTAAGAAAAAACAATTCGAAAAAGTTCAACTAGCAGAAATGAATTTTGTCGATTTGATCAAATATCCAGTTATTACAGAAAAATCCTATATTGCACTATTTAAAAATAAGCAATACACATTTGATGTTGATTTAAGACTTACAAAACCTCAAATCAAAGCACTTTTTAAGCAGTTATTTAGCGTGGATGTTATTGGTATTAATACTCATCGTCCTGGATATAAAGCTCGTTATAAAAGAGTAATTATTACTTTAAAAGAGGGTCAATCTATGTTAACACTTAAAATTTTTGTTTATACTGTTGTGACATTCTTTGTGTTTCTTTTTGTATTTGGCTTTTTATCAAATGACCCTGCACGTAATCCAGGAAAAATGTCAAGATATGTAGGTCCGCGCTTGAGAATTATTCGTAGACTGGGAAAATTAAGAGGCTTCACTCGAAAAAAACCTTTTCGTCGATCGTTTCGTGGTAAAGGTCTTTTTCGTAAAGTTCTTCCACCTGGACAGCATGGTACAAAATTATTTAAATATTTAATTCGTCTTAAAGTTAAACAAAGATTGCGTTATAATTATGGGATTGGCGAAAAGCAATTAATTAATTATGTACGCAAAGCGAAAAAAACGAAAGAATCAACAGGTCAAGTCTTATTACAACTATTAGAAATGAGGTTAGATAATGTTGTTTTTCGATTAAATATGGCTCCCACAATCGTAGCAGCTCGTCAATTAATCAGTCACGGTCATATTCGCGTAAATCAGAAAAAAGTTAACATAGCTAGTTACATGTGTAAACCTAAAGACGTTATTTCGGTTGCTATGAAACAGAGTTCTCTGAAACTAGTAAATCGAAATAAAATGCGTTTTTATAAAAAACGCTTGGAAAAAACTTTAGCTTACATTTTAATGGCAAGACAAACTCGAAAACTGAAAAGACGTATTTATAGAGGTGTTGTTCATATTCAAGCAGGACATCACAATACAATTATCACAATTACCAATATTCGAGGCGATGTAGTTTGTTGGAGCTCTGCAGGAGCTTGTGGGTTTAAAGGTAAACGTAAATCTACAACTTTTGCCGCAAAAAAAGCAGCAGAAACTGCAGCAAGAAAATCGCGT---GAATTTTTAATGAAAGAAGCTAAAGTATTGGTTACAGGTCCTGGACAAGGACGAGAAACAGCTATTCGTGAAATTTTCAAAGCTGGTATTAAAGTTAATGTTATTCGTGAAAAAACAGGCGTTCCTCATAATGGATGTCGTCCTCCAAAAAAACGTCGTGTTATGACATCAATTCTTCAACTTGCTTTATTAGCATTAATCGCTGTTTCTTTTGCTTTAGTAGTAGGTGTACCAGTTGTATTTGCTACTCCTAATGGATGGTCAGAAAATAAAGGTGTTGTTTTTTCTGGGTTAAGTCTATGGCTTTTACTTGTATTTACTGTAGGAATTTGTAACTCATTTGTTATTATGTTTACAATTACTAGTTATATCGTTTTACTTATTGGTGCGTTAGGATTTACACTGAGTCTGTATTTAGGTTTAGTAAAAGTTGCTAAATTAATCATGACAATTAGTTCACCAGAGCGAGAAGCCAAAAAAGTAAAGATTGCGGTTGATCGCAATCCAGTAGAAACAAGTTTTGAAAAATGGGCAAAACCAGGACATTTTTCTCGAACACTTTCGAAAGGTCCAAATACTACGACTTGGATTTGGAATCTTCACGCAGATGCACATGACTTTGATAGTCATACTAGCGATTTAGAAGAAATTTCAAGAAAAGTTTTCAGTGCACATTTTGGACAATTAGGTGTTATTTTTATTTGGTTAAGTGGTATGTATTTCCATGGAGCTCGTTTTTCTAACTATGAAGCTTGGTTAAGTGATCCTATTCATATCAAACCAAGTGCACAAGTTGTTTGGCCAGTAGTAGGTCAAGAAATTTTAAATGGAGACGTAGGTGGTGGTTTCCAAGGTATTCAAATTACTTCTGGATTTTTCCAACTTTGGCGAGCTAGTGGTATTACTAGCGAGCTACAACTATATACAACAGCTATTGGTGGTTTAGTAATGGCTGCTGCAATGTTTTTTGCTGGTTGGTTCCACTATCATAAAGCTGCTCCAAAACTAGAATGGTTCCAAAACGTAGAATCTATGTTAAATCACCATTTAGCTGGGCTTTTAGGTTTAGGAAGTTTAAGCTGGGCTGGTCACCAAATTCACGTGTCATTACCTGTAAATAAGTTATTAGACGCTGGTGTTGACCCTAAAGAAATTCCTTTACCGCACGAATTACTATTAAATCGTGCGATCATGGCAGATCTTTACCCTAGTTTTGCTAAAGGATTAGCACCATTCTTCACATTACAATGGGGAGAATACAGCGATTTCTTAACATTTAAGGGCGGGTTAAATCCCGTGACAGGTGGTTTATGGTTAACAGATACTGCTCACCATCACTTAGCGATTGCTGTTTTATTCTTAGTAGCTGGTCATATGTATCGCACGAATTGGGGAATTGGACATAGCATGAAAGAAATTTTAGAAGCTCACCGTGGGCCATTTACTGGTGAAGGTCACGTAGGTCTTTATGAAATTTTAACGACATCATGGCATGCTCAATTAGCTATCAATTTAGCTCTATTCGGTTCGTTATCGATTATTGTAGCTCACCATATGTATTCAATGCCTCCTTATCCTTATTTAGCGACTGATTATGGAACTCAACTTTCTATTTTCACTCATCACATGTGGATTGGTGGTTTCTGTATCGTAGGGGCAGGTGCTCACGCAGCTATTTTTATGGTTCGTGATTATGATCCAACAAATAATTATAACAACTTATTAGATCGTGTAATTCGTCATAGAGATGCTATCATTTCTCACTTAAACTGGGTTTGTATTTTCTTAGGGTTCCACAGTTTTGGTCTATATATTCATAATGATACAATGAGCGCTTTAGGACGTCCTCAAGATATGTTCTCTGATACAGCTATTCAGCTTCAACCTGTTTTCGCACAGTGGATTCAAAATACGCATTTCTTAGCACCTCAACTTACTGCACCAAACGCTCTATCTGCTACTAGTCTTACATGGGGTGGTGATTTAGTCGCTGTTGGTGGAAAAGTAGCTATGATGCCAATTAACCTGGGAACAGCTGATTTCATGGTTCACCATATTCATGCTTTTACGATTCATGTGACAGTTTTAATTTTATTAAAAGGTGTACTGTTTGCTCGTAGTTCTCGTTTAATTCCAGATAAAGCAAATTTAGGCTTCCGTTTCCCTTGTGATGGTCCAGGTCGCGGTGGTACTTGTCAGGTTTCTGCATGGGACCACGTTTTCTTAGGACTTTTCTGGATGTATAATTCTTTATCGATCGTAATTTTCCACTTTAGCTGGAAAATGCAAAGTGATGTTTGGGGTAGCGTGAACGCCTCTGGT---GTTTCGCACATTACAGGCGGAAACTTTGCTCAAAGTGCTAATACGATCAATGGTTGGTTACGTGATTTCTTATGGGCGCAATCTTCGCAAGTTATTCAATCATATGGTTCAGCACTTAGTGCTTATGGTCTGATGTTCTTAGGTGCACACTTCGTTTGGGCATTTAGTTTAATGTTCTTATTCAGTGGTCGTGGTTATTGGCAAGAGCTTATCGAATCTATCGTATGGGCTCACTCAAAATTAAAGGTAGCTCCTTCAATTCAACCTCGCGCTTTAAGCATCACTCAAGGGCGTGCCGTAGGTGTTGCTCACTATTTACTTGGTGGGATTGCGACAACGTGGTCATTCTTCTTAGCAAGAATTATCGCTGTGGGTATGACTGCAATTCTTAGCCTGTGGGCTCGTTTTTGTGAGTGGGTTACTTCAACTGAAAACCGTCTATACATTGGATGGTTCGGTACTATCATGATCCCAACTCTATTAACTGCTACTTCAGTATTCATCATCGCTTTTGTTGCTGCTCCTCCAGTTGACATCGATGGTATCCGTGAACCAGTTTCAGGTTCTTTATTATACGGAAACAACATTATCTCTGGTGCTGTAATCCCAACTTCAAACGCTATTGGTTTACACTTCTACCCAATCTGGGAAGCTGCTTCTTTAGATGAGTGGTTATACAACGGTGGTCCTTACCAACTTATCGTTTGTCACTTCCTTTTAGGTGTATGCTGTTACATGGGTCGTGAATGGGAACTTTCATACCGTTTAGGTATGCGTCCTTGGATCGCTGTGGCTTACTCAGCTCCAGTTGCTGCTGCTACTGCTGTATTCCTAATCTACCCTATCGGACAAGGTTCTTTCTCTGATGGTATGCCTTTAGGTATTTCAGGTACTTTCAACTTCATGATCGTATTCCAAGCTGAGCACAACATCCTTATGCACCCATTCCACATGCTTGGTGTTGCTGGTGTATTTGGTGGTTCATTATTCTCTGCTATGCACGGTTCATTAGTTACTTCATCTCTAATCCGTGAAACAACAGAAAACGAATCTGCTAACGAAGGTTACAAATTCGGTCAAGAAGAAGAAACTTACAACATTGTAGCTGCTCACGGTTACTTTGGTCGTTTAATCTTCCAATACGCTTCTTTCAACAACTCTCGTTCATTACACTTCTTCTTAGCTGCTTGGCCAGTAGTTGGTATCTGGTTCACTGCTTTAGGTCTTTCAACTATGGCATTCAACCTTAACGGTTTCAACTTCAACCAATCAGTTGTAGACTCACAAGGTCGTGTATTAAACACTTGGGCTGACATCATCAACCGTGCTAACTTAGGTATGGAAGTTATGCACGAAAGAAACGCTCACAACTTCCCTCTAGATTTAGCGTCTGTAGAAGCTCCTATGCCACGTTCTTTAAAAAAAGGGCCCTTTGTAGCCGATCATTTATTAAAAAAAATTGAAAAATTAAATGCTCAAGGACAAAAAAAAGTCATAACTACTTGGTCTCGATCATCGACGATTTTACCTATGATGATCGGTCATACTATTTCTACTTATAATGGTAAAGAGTTTCTTCCTGTTTTTATTACAGATCAAATGGTAGGTCATAAATTAGGAGAATTCGCACCCACGCGTACTTTTAAAGGCCACGTAAAAAGCGATAAAAAATCTAAAACAATGAGAACACCAGAAGAACTTAGCAATCTGATTAAAGGATTAATCGAAGATTATACACCTGAAGTGAAAATGGTTGATTTTGGAATTGTATTCCAAGTTGGAGATGGTATTGCTCGTATTTATGGGTTAGACCGCGCAATGGCTGGCGAATTACTAGAATTTGAAGATGGAACTTTAGGGATTGCTTTAAACCTAGAAGCAAATAATGTTGGTGCCGTTTTATTAGGAGATGGTTTAAAAATCAGTGAAGGAAGTCGAGTTCGCTGTACAGGGAAAATTGCTGAAATTCCTGTAGGAGAAGCTTATTTAGGTCGAGTTGTAGACGCCTTAGCGCGCCCAATTGATGGTAAAGGCCCTATCGCAACTTCGGAAAATCGCGCAATCGAATCACCAGCACCCGGTATTATCTCTCGTCGTTCTGTTTATGAGCCACTTGCTACAGGATTAGTTGCTGTTGATGCAATGATTCCCATTGGACGAGGTCAG---CGAGAACTTATTATTGGTGACCGTCAAACAGGAAAAACTTCAATTGCCGTAGATACTATTTTAAACCAGAAAGGAAAAGATGTTATTTGTGTTTATGTAGCGATTGGTCAAAAAGCATCTTCAGTTGCTCAAGTTCTTAATACATTAAAAGAGCGTGGCGCGTTAGAATATACTATTATTGTAATGGCTAATGCTAATGAGCCTTCTACGTTACAATATTTAGCTCCTTATACTGGTGCTACATTAGCAGAGTATTTCATGTATACAGGTCGTGCTACCCTAACAATTTATGACGATTTATCTAAACAAGCGCAAGCATATCGTGAAATGTCTCTTTTATTACGCCGTCCGCCTGGGCGTGAAGCTTACCCTGGGGATGTATTCTATTTACACTCTCGTCTTTTAGAAAGAGCGGCTAAATTAAGTGATGCTTTAGGAGAAGGAAGTATGACTGCTTTACCTATTGTAGAAACTCAAGAAGGCGACGTTTCTGCATATATTCCGACAAATGTAATTTCTATTACAGATGGTCAAATTTTCTTATCTGGCGATCTTTTTAATGCGGGTATTCGTCCAGCAATTAACGTAGGTATTTCTGTTTCTCGTGTAGGATCTGCAGCGCAACCTAAAGCTATGAAGCAAGTTGCAGGTAAATTAAAACTTGAGCTAGCTCAGTTTGCTGAACTTGAAGCTTTCTCTCAATTTGCTTCAGATTTAGACCAAGCAACTCAAAATCAATTAGCACGAGGTTCTCGTTTACGTGAAGTTTTAAAACAAGCTCAATCATCTCCACTTTCTTTAGAGGATCAGGTTGTGAGCATTTATGCAGGTACTAATGGATTCTTAGATTCTTTAGATGTTGTTCAAGTACGTTCTTTCCTTACAGGTCTGAGAGCTTATTTAGCTAACAGTTGTCCACAGTATGGTGAGATTCTTCGCGCAACAAAAACATTTACTCCAGAAGCAGAAGCATTACTTAAAAAATCAATTGCAGAATATCTAGAAGAAGTTATTACTTATCCGATTTTTACTGTACGTTGGTTAGCTATTCATGCTTTAGCTGTTCCGACTATTTTCTTTTTAGGCTCTATTACAGCAATGCAATTTATTCAACGAATGTCAGTTACAAAAAAACCAGATTTAACAGATCCAGTATTAAAAGAGAAATTAGCCAAGGGTATGGGGCATAACTATTATGGAGAACCAGCTTGGCCAAATGACTTATTATATATTTTCCCTGTGGTAATTTTCGGAACTTTTGCTTGTGTTATCGGACTAGCTGTATTAGAACCAGCAGCTATTGGCGAACCAGCAAATCCTTTTGCCACTCCTTTAGAAATTTTACCTGAATGGTATTTTTATCCAGTATTCCAACTTTTACGCACGGTACCTAATAAATTATTAGGTGTTCTTTTAATGGCAGCTGTTCCTGCTGGATTAATCACTGTTCCATTTATTGAAAACATCAATAAATTCCAAAATCCATTCCGTCGTCCAATCGCAACAACACTGTTTTTAGTTGGTACTTTAGTAGCTCTTTGGTTAGGTATTGGTGCGACTTTACCGATCGATATTTCTCTTACTTTTGGACTATTTATGCCCCGTTCTCAAAGAAATGACAATTTTATCGATAAAACGTTTACAGTAATAGCAGATATTTTGTTAAAAGTTTTGCCTACTTCACAACGTGAAAAACAAGCATTCACTTATTATCGTGATGGAATGTCTGCACAAGCAGAAGGAGAATACGCAGAAGCATTACAAAATTATTATGAAGCAATGCGTTTAGAAGTGGATGCTTACGACAGAAGTTATATTTTGTATAATATTGGACTAATCCACACAAGCAACGGCGAACATGGTCGAGCACTCGAATATTATTATCAAGCATTAGAAAGAAATCCATCATTACCCAGCGCTTTGAATAACATTGCTGTAATCTACCATTATCGAGGCGAACAAGCAATTGAAAATGGTCAATCAGAAATTTCTCAAATTTTATTCGAGAAAGCTGCGGATTATTGGAAAGAAGCTATTCGTTTAGCGCCGACAAATTATATCGAAGCCCAAAATTGGTTAAAAATGACAAAAAGATCATATGCTTGTCTCAAAGATTAAGCCATGCATGTCTAAGTATAAACTGCTTATACTGTGAAACTGCGAATGGCTCATTAAATCAGTTATAGTTTATTTGATGGTACACTACTACTCGGATAACCGTAGTAATTCTAGAGCTAATACGTGCGTAAATCCCGACTTCTGGAAGGGACGTATTTATTAGATAAAAGGCCGACCGGACTTTG-CCGACCCGCGGTGAATCATAATAACTTCACGAATCGCATGGCCTTCGGCGATGTTTCATTCAAATTTCTGCCCTATCAACTTTCGATGGTAGGATAGAGGCCTACCATGGTGGTAACGGGTGACGGAGGATTAGGGTTCGATTCCGGAGAGGGAGCCTGAGAAACGGCTACCACATCCAAGGAAGGCAGCAGGCGCGCAAATTACCCAATCCTGATACGGGGAGGTAGTGACAATAAATAACAATACCGGGCATTTA-ATGTCTGGTAATTGGAATGAGTACAATCTAAATCCCTTAACGAGGATCCATTGGAGGGCAAGTCTGGTGCCAGCAGCCGCGGTAATTCCAGCTCCAATAGCGTATATTTAAGTTGTTGCAGTTAAAAAGCTCGTAGTTGGATTTCGGGTGGGTTGCAGCGGTCCGCCTCTGGTGAGTACTGCTGGCCTACCTTTCTGCCGGGGACGGGCTCCTGGGCTTAACTGTCCGGGACTCGGAGTCGGCGATGTTACTTTGAGTAAATTAGAGTGTYCAAAGCAGGCCTACGCTCTGAATACTTTAGCATGGAATAACACGATAGGACTCTGGCCTATCTTGTTGGTCTGTAGGACCGGAGTAATGATTAAGAGGGACAGTCGGGGGCATTCGTATTTCATTGTCAGAGGTGAAATTCTTGGATTTATGAAAGACGAACTACTGCGAAAGCATTTGCCAAGGATGTTTTCATTAATCAAGAACGAAAGTTGGGGGCTCGAAGACGATTAGATACCGTCGTAGTCTCAACCATAAACGATGCCGACTAGGGATTGGCGGGTGTTTATTCAATGACCCCGCCAGCACCTTATGAGAAATCAAAGTTTTTGGGTTCCGGGGGGAGTATGGTCGCAAGGCTGAAACTTAAAGGAATTGACGGAAGGGCACCACCAGGCGTGGAG-CTGCGGCTTAATTTGACTCAACACGGGAAAACTTACCAGGTCCAGACATAGTGAGGATTGACAGATTGAGAGCTCTTTCTTGATTCTATGGGTGGTGGTGCATGGCCGTTCTTAGTTGGTGGGTTGCCTTGTCAGGTTGATTCCGGTAACGAACGAGACCTCAGCCTGCTAAATAGTCACGGTCGCTTCTGCTGA-------CTTCTTAGAGGGACTATTGGCGTTTAGTCAATGGAAGTATGAGGCAATAACAGGTCTGTGATGCCCTTAGATGTTCTGGGCCGCACGCGCGCTACACTGATGCATTCAACGAGCCTATCCTTGGCCGAGAGGCCCGGGTAATCTTTGAAACTGCATCGTGATGGGGATAGACTTTTGCAATTTTTAGTCTTCAACGAGGAATGCCTAGTAAGCGCGAGTCATCAGCTCGCGTTGATTACGTCCCTGCCCTTTGTACACACCGCCCGTCGCTCCTACCGATTGGGTGTGCTGGTGAAGAGTTCGGATTGGCAGCAGCGGG--CATCTGCTGCTGCGAGAAG-TCTTTAAACCCTCCTACCTAGAGAAG-----------------------
       Bracteacoccus_giganteus  GTGGAAACGCTCTTTAATGGAACACTTACAGTAGGAGGTCGTGACCAAGAGTCTACAGGTTTTGCTTGGTGGGCTGGAAATGCTCGCTTGATCAATTTATCTGGTAAACTTTTAGGTGCTCACGTAGCACACGCTGGTCTGATTGTATTTTGGGCAGGTGCTATGAACTTATTTGAAGTAGCTCATTTCGTACCAGAAAAACCAATGTACGAACAAGGTCTGATTCTATTACCTCACATCGCAACTCTTGGTTATGGTGTAGGCCCTGGCGGAGAAATTCTTGATACATTCCCATACTTCGTATCTGGTGTTCTTCATTTAATTTCTTCAGCAGTTCTTGGTTTTGGTGGTGTATATCACTCATTAATTGGTCCAGAAACACTGGAAGAATCTTTCCCTTTCTTCGGTTACGTATGGAAAGACAAGAACAAAATGACTAACATTTTAGGTTACCACCTGATCATTTTAGGATTAGGAGCATGGTTATTAGTTTGGAAAGCTATGTACTTCGGCGGTGTGTACGATACTTGGGCGCCTGGTGGTGGAGACGTTCGTCTTATCACGAATCCAACTACAAACGCTGGTGTTATTTTCGGTTACTTACTAAAATCACCATTTGGTGGTGATGGTTGGATCGTAAGCGTGGACAACATGGAAGACATCATCGGTGGTCACATTTGGATCGGAACTTTAGAAATCCTTGGTGGTCTATGGCACGTATATACTACTCCTTGGCCATGGGCACGACGTGCTTTCGTTTGGTCTGGTGAAGCTTACCTATCATACAGTTTAGGTGCGATCGCTGTTATGGGATTCATTGCTTGCTGTATGTCTTGGTTCAACAACACTGCTTATCCTAGCGAGTTTTATGGGCCAACGGGTCCTGAAGCTTCACAATCTCAAGCTTTCACTTTCCTTGTTCGTGACCAACGTTTAGGTGCGAACGTAGCTTCAGCTCAAGGACCTACAGGTCTTGGTAAATATTTAATGAGATCGCCTACAGGTGAGATTATTTTTGGTGGTGAAACGATGCGTTTCTGGGATTTCCGTGGACCATGGCTAGAACCACTAAGAGGACCAAACGGTTTAGATTTAAATAAACTTAAAAACGATATTCAACCTTGGCAAGAACGTCGTGCAGCTGAATATATGACTCACGCGCCTCTAGGCTCTTTAAACTCAGTAGGTGGTGTAGCGACTGAAATCAACGCAGTTAACTACGTATCTCCTCGTAGTTGGTTAGCATGTTCACACTTCGTTTTAGGTTTTTTCTTCTTTATCGGTCACTTATGGCATGCTGGACGTGCTCGTGCAGCTGCTGCTGGTTTCGAAAAAGGTATCGACCGTTTAGACGAACCAGTTCTTTCTATGAGACCTTTAGATGACATCGCTGAAGTTTCTGTAGGTAAACATTTCTATTGGCAAATTGGTGATTATCAAGTCCATGGACAAGTATTGATGACATCTTGGTTCGTATTAGGCACTATTTTCGTGTTAGCTTTTTTAGGAAATAGCAATTTAAAATCGATTCCTGAAGGCGTTCAAAATTTCACAGAATTAGTGACTGAATTCATTCGCGATCTTGCGAAAACTCAAATCGGCGAAGAAGAA------TATTTAACGTGGGTGCCTTTTTTAGGAACTTTATTTTTGTTCATTTTAGTGTCTAACTGGTCCGGAGCTTTATTACCGTGGGCATTGATCGAATTGCCGAGTGGTGAATTAGCCGCACCGACGAATGATATCAATACGACAGTCGCATTAGCTCTTTTAACATCGATCGCTTATTTTTACGCAGGAATCAGAAAAAAAGGTTTAGGTTATTTTAAACGTTACGTACAACCTGCAGCTTTCTTATTACCTATCAATGTACTTGAAGACTTCACTAAGCCACTATCTTTAAGCTTCCGACTTTTCGGAAACATCTTAGCCGATGAACTTGTAGTTGGCGTTTTAGTTGCTTTAGTTCCACTATTCATTCCGATTCCTATCATGTTGCTGGGAGTATTCACGAGCGCGATTCAAGCTCTAGTATTTTCGACGTTAGCTGGTGCTTATATCGGCGAAGCTTTAGAAGATCACCACATGTTGAGTCCTAAAAGAACAAAATTTCGTAGACAACACCGCGGACACTTAAGAGGAAAAGCAAGTCGTGGCAATAAAATTGCTTTTGGTGAATTTGGTTTACAAGCATTAGAACCTTGTTGGATTACTTCTCGTCAAATTGAAGCAGGTCGTCGTGTTTTAACTCGTTATGTTCGACGAACAGGTAAATTATGGATTAGAATTTTTCCCGATAAACCGATTACGATTCGTCCAGCAGGAACTAGAATGGGATCAGGTAAAGGTTATCCAGAATACTGGGTAGCTGTCGTACATCCAGGAAAAATTATTTATGAAATTAAAGGTCTCTCAGAAACACTTTCTAAAAAAGCACTTCGTATTGCAGCTTACAAAATGCCAATTAAAACGAAATTTGTCATGTCTAATACAGGAACTACTGGGCGTATTCCATTATGGCTTATAGGTACTGCTGTAGGTACAGCAGCACTTGGTTTATTATCTATCTTTTTCTATGGTGCGTACGTTGGTTTAGGGTCTTCTTTAATGCCTCGTCGTCCAATTAAACGTGTATTATTACCAGACCCGATTTATAATAGTTTATCTATACATATGCTAGTGAATCGAGTTATGAAAAGTGGAAAAAAATCAGTTGCTTATAGAATTGTTTATACAGCTTTAAGAGAAATTAGTGACATTACAAAAAAAAGCCCAGTAGAAGTTTTTGAAAAAGCATTAGAAAATGCAATGCCAAAAGTCGAAGTAAAGCCAAGACGTCGCGCCGGTTCTGTTCAATTAGTTCCTAGAGTTTTACGTTCTACAGAGAGAGGTAAAGCGACTGCTTTACGCTGGATGTTAGATGCTTGTGAAAAAAAATCGAATAAAAGTATGGTTTCTCGCCTTCAAACAGAAATTTTAGACGCTTACGAAAAAAAAGGCAATGCTTTGAAAAAAAAAGAAGAATTACATAAAATTGCAGCAAATAATGCGATGTATGCGAAGAGACCTCAAACTGTTTTAAATGCAGTATCTATGAAATTAGCATATTGGATGTATGCAGGCCCAGCACATATTGGTACTTTGAGAGTGGCTAGTTCTTTTAAAAATGTTCATGCTATTATGCATGCACCTTTAGGAGATGATTATTTTAATGTCATGCGTTCTATGTTAGAACGTGAAAGAGATTTCACTCCTGTGACCGCTAGTATCGTAGATCGACACGTATTAGCTCGTGGCTCTCAGGAAAAAGTAGTAGAAAATATCACTCGAAAAGATAAAGAAGAGTGTCCTGATCTTATTTTATTGACGCCAACTTGCACGTCAAGTATTTTACAAGAAGATTTACAAAATTTCGTAGAACGCGCGGATGTGATTTTAGCTGATGTGAACCATTATAGAGTAAATGAATTGCAAGCTGCTGATAGAACTTTAGAACAAATCGTGCGTTTTTATCTCGAAAAAGAAAAACCATCTGCTAATATTTTAGGCATTTTCACGTTGGGATTTCACAATCAACATGATTGCCGAGAATTAAAACGTTTATTGAATGATTTAGGCATCGAAATTAACGAAATTGTACCTGAAGGAGGCACTGTTTCTTCTTTGAAAAATTTACCCAAAGCTTGGTTCAACATAGTTGCTTATCGTGAAGTTGGATTGATGACTGCTGTTTATTTAGAAAAAGAATTTGGTATGCCTTACGTATCGACTACTCCAATGGGCATAGTCGATACTGCAAATTTCATTCGTTATATCGATCAACAAACGCGATTTATTTCTCAAGCAGCTTGGTTTTCTAGATCTATCGATTGTCAAAATTTAACAGGAAAAAGAGTGGTTGTTTTTGGAGATGCTACACATGCAGCTTCTATGACCAAAATTTTATCCAGAGAAATGGGAATTCGCGTAGCGTGTGCCGGAACTTACTGCAAACATGATGCAGATTGGTTTAGAGAGCAAGTTTTTGGGTTTTGTGATCAAGTTTTAATTACAGAAGATCATACTCAAGTAGGTGACATGATCGCTCAATTAGAACCAGCCGCGATTTTTGGAACACAGATGGAGAGACATGTCGGAAAACGACTAGATATTCCTTGTGGGGTTATTTCTGCTCCTGTTCATATCCAAAATTTTCCATTAGGTTATCGTCCGTTTTTAGGTTATGAAGGTACAAATCAAATTGCAGATTTAGTTTATAATTCTTTTAGCCTTGGCATGGAAGACCATTTACTCGAAATTTTCGGTGGTCATGATACGTGGGCAACAGATGGTTTGACAGAATTAAACAAAATTCCAGGATTCGTTCGAGGAAAAGTTAAAAGAAATACTGAAAAATTTGCTAATAATATTCAAACAATCACTGTGGAAGTCATGTTCGCCGCAAAAGAAGCAGCTGGGGCATTTGAGTGTGAAACTGGTAATTATCATACTTTTTGTCCTATTAGTTGTGTTTCCTGGTTATACCAAAAAATCGAAGACAGTTTTTTTTTAGTGATTGGAACTAAAACTTGTGGTTATTTTTTACAAAATGCTCTTGGAGTTATGATTTTTGCTGAGCCTCGATATGCTATGGCTGAATTAGAAGAAGGAGATATTTCGGCTCAATTAAATGATTATAAAGAATTAAAACGTCTTTGTTTACAAATTAAACAAGATAGAAATCCGAGCGTAATTGTTTGGATTGGAACTTGCACGACGGAAATCATTAAAATGGATTTGGAAGGTATGGCTCCTCGATTAGAAATAGAAATTGGTTTACCTATCGTCGTTGCGCGCGCAAATGGGTTAGATTACGCCTTTACTCAAGGAGAAGATACTGTATTAGCTGCTATGGCTCAACGTTGTGTTTTATTTGGGTCATTACCTAGCACAGTTGCTACTCAACTCACACTCGAACTAAAAATGCAAGGTATTGAAGTTTCAGGTTGGCTTCCTTCACAACGTTATGCGGATTTGCCCGTGTTATCGGAAGGAACATATGTTTGTGGCGTGAATCCATTTTTAAGTCGAACAGCGACGACTTTAATGCGCCGTAGAAAATGTAAATTAATTGGTGCTCCTTTTCCTATTGGACCTGATGGAACTCGCGCTTGGGTAGAAAAAATTTGTTCTGTGTTTGGAATCCTTTTAGAAGAACGCGAATCGAAAATTTGGAACACATTAGAAGAT---------TATTTACAATTAATTCGCGGTAAATCCGTTTTTTTCATGGGGGACAACTTATTAGAAATTTCTTTAGCTCGATTTTTAACTCGCTGTGGTATGGTTATTTATGAAATCGGAATTCCTTATATGGATAAACGATTTCAAGCAGCAGAACTAGAATTATTACAAAAAACTTGTTCTGAAATGAAAGTTCCTATGCCGCGTATCGTCGAAAAACCCGACAATTATTATCAAATTCAACGTATTCGAGAACTTCAACCAGATTTAGCTATCACTGGAATGGCACACGCAAATCCTTTGGAAGCACGAGGCATCACTACTAAATGGTCTGTAGAATTTACATTTGCACAAATTCACGGATTTGCTAATAGTCGTGAAATTTTAGAACTTGTTACGAGACCTTTACGAAGAAATATGGCAACACCTGGAATTGTGACTCCATTAGGAACTCTATTAAGACCGTTAAACTCAGAAGCAGGTAAAGTTTTACCTGGATGGGGCACAACAGTTTTAATGGGAGTATTTATTGTCCTTTTTGCTGTATTCTTATTAATTATCTTAGAAATTTATAACAGTTCTTTACTTTTAGACAATGTAACTATGAGTTGGGAAAGTTTAGCAATGCCGATCGGTGTACCAAGAATCATTTATTGTTGGGGAGAAGAACTTCCTGCTCAATGGACAGATATTTATAACTTTATTTTTCGAAGAAGAATGGTATTTCTAATGCAATATTTAGACGATGAACTATGTAATCAAATTTGTGGTTTATTGATTAATATTCATATGGAAGATAGATCGAAAGAATTAGAAAAAAAAGAAATGGAAAACAGAAAACAGACAGAACGTGTGCTTCAAGAAGAAGAATCTAAAAAAGTTTTTATGATTATTAATTCGTTTGGAGGTTCAGTAGGAAATGGCATCACGGTTCACGATGCTTTACAATTCATTAAAGCTGGATCAATGACGCTCGCTTTAGGTGTAGCTGCTTCTGCAGCTTCTTTAGCATTAGCTGGAGGAACTATTGGAGAACGTTATGTGACGGAAGGTTGTCATGTGATGATTCACCAACCTGAAGGAGGATTGACTGGGCAAGCTTCAGATATTTGGATCGACAGTCAAGAAATCATGAAAATTCGTTTAGATGTGGCAGAAATTTATTCTTTATCGACTTATAGACCACGCCATAAAATTTTACGCGATTTAGATAGAGATTTTTATTTAACAGCAACAGAAACAATTTATTATGGACTAGCTGATGAAATTGCGACTAATGAAGTTATGCATGAAATTATTGAAATGACTAGTAAAGTGTGGGATTATCACGATAGTCAACAACAAAAATTATTAGAAAGTCGAGAAAGTGCTTTAATTCTTGCAAAATTACCTGAAGCTTATGCTCCTTTTGACCCAATCGTAGACGTTTTACCTGTTATTCCTGTATTATTTTTATTATTAGCTTTTGTTTGGCAAGCTTCTGTTAGTTTTAGAATGACTATTGCGATCGGTTATCAAGAAAAACGCACATGGTTTGATGATGCTGACGACTGGCTTCGTCAAGACAGATTTGTTTTTGTAGGTTGGTCTGGTCTTTTATTATTCCCTACTGCTTATCTTGCATTAGGTGGTTGGTTAACAGGAACTACATTCGTAACTTCTTGGTACACTCATGGACTAGCAACTTCTTATTTAGAAGGTTGTAACTTCCTTACAGCAGCTGTTTCTACTCCAGCGAACAGTATGGCTCACTCTTTACTGTTCTTATGGGGTCCTGAAGCACAAGGAGATTTCACTCGCTGGTGTCAATTAGGTGGTCTATGGGCTTTCGTAGCTCTTCACGGTTCTTTCGCACTTATTGGATTCATGTTACGTCAGTTCGAAATTGCTCGTTCTGTAAACCTTCGTCCTTATAACGCGATTGCTTTCTCTGCACCTATCGCAGTTTTCGTGTCAGTATTCTTAATTTACCCGTTAGGTCAATCTGGTTGGTTCTTCGCGCCGAGTTTTGGTGTGGCTGCAATCTTCCGTTTCATTCTGTTCTTCCAAGGTTTCCACAACTGGACACTTAACCCATTCCACATGATGGGTGTTGCTGGTGTTCTAGGAGCTGCATTATTATGTGCTATTCACGGTGCGACTGTAGAAAACACTCTATTCGAAGACGGTGACGGTGCTAACACTTTCCGTGCATTCAACCCTACTCAAGCAGAAGAAACTTATTCAATGGTTACTGCGAATCGTTTCTGGTCTCAAATTTTCGGTGTAGCTTTCTCTAACAAACGTTGGTTACACTTCTTTATGCTTTTCGTGCCTGTAACTGGTTTATGGATGAGTGCTATTGGTGTTGTAGGACTTGCACTTAATCTTCGTGCATACGACTTCGTATCGCAAGAAATTCGTGCTGCTGAAGACCCAGAATTCGAAACATTCTACACAAAAAATATCCTTCTTAACGAAGGTATTCGTGCTTGGATGGCTGCTCAAGACCAACCACACGAAAGATTAGTATTCCCTGAAGAAGTATTACCTCGTGGTAACGCTCTTTTAGCAAATTTTTCATTGTTTAGCTTGCTAGTTTTACGTTGGAAAGAATCTGGTCATTTTCCTTTGAGTAATTTGTATGAATCTTTGATGTTTTTATCTTGGAGTTTCACAACTATTCAGTTAATTGGGTGTATCACTTCTCCCAGTGCTTTATTTACGAATGCTTTCGCGACTTTTAGTTTACCGATAGAAATGCAAAAATCTTCATCTTTAGTTCCTGCACTTCAATCGAACTGGTTAATGATGCATGTGACTGTCATGATTTTAAGTTATGCGGCTTTAATTTGTGGATCTCTTTTATCGATAGCTTTTTTACTAGATAATTTAAGTTATAGAATTTTAGGACTCGGGTTTCCTCTTTTAACGATCGGTATTTTATCTGGAGCTGTTTGGGCTAATGAAGCGTGGGGCTCTTATTGGAGTTGGGATCCTAAAGAAACATGGGCTTTTTTAACTTGGTTAGTGTTTGCAATTTATTTACATACTAGATTGACCAAAGGTTGGCAAGGAAAAAGACCAGCAATTATAGCTTCTTTAGGTTTCATGACTGTTTGGATTTGTTTTTTAGGAGTGAATTTAATTGGAGAAGGTCTTCATAGTTATGGTTGGATTCACCAACGTTTAAAAACACAATATAGTCAAACAATCGTTCCAAAATTATTGGAGCAATTTAAATATAAAAATATTCATGAAGTTCCACAAATTCAAAAAATCGTAATCAACCGAGGAATTGGGGATGCTTCTCAAAATAATAAAATTTTAGAATCTTCTTTAAAAGAATTAGGAATGATTGCTGGCCAAAAAGGAATCGTAACTCATTCAAAAAAATCAATTGCTGGTTTTAAAATTAGAGAACAAATGCCAGTAGGTGTTTCTGTGACATTAAGAGGTGATCGTATGTATGGTTTTTTAGATCGTTTAATTCATTTAGCATTACCTCGTGTTCGTGATTTTCAAGGGATCAGTCCAAAAAGTTTTGATAAAAATGGCAATTATAGTTTAGGTTTAGAAGAACAATTAATGTTCCCTGAAATTGAATATGATAAAATCGATCAAATTCGTGGTATGGATATCTGTATCGTTACGACAGCTAATAATCAAGAAGAAGGATTAGCTTTATTAAAACAATTTGGTTTACCTTTCAAAGCTAGACCTAATCCCAATAAACAAGTTGTTGAATTAAATCGTACTAGTCTTTATTGGGGACTATTATTAATTTTTGTGTTAGCTGTATTATTTTCAAGCTATATTTTTAACATGAGCTTACAAATTTCTATTTTAACTCCAGAGCGTCCTTTTTGGAATGGCCAAGCTGAAGAAATTATTTTACCTACAGAAACTGGCGAAATGGGTGTTTTAAAAAATCACGCACCAATCATCACTGGTTTAGATGTTGGAGCTATGCTTATTCGT------------------ACGAAAGAATCTTGGAATTCTTTCGCTGTAATGGGAGGTTTTGCTGTGGTAAAAAAAAATCAAGTTACGATTTTAGCAAATGAAGCAGAGTCTGCAGAAACTATCAACGCGGACGAAGCAAAAAATTCATTTGAAACTGCGAAAGCGTCTTTAGAAAAAGCAGAAGGAGTTAAACAAAAAGTCGAAGCGAACTTCGCTTTTAAAAGAGCTAAAGCTCGTTTCCAAGTGATCAAAGTAATGGAAGCTTTAGTTTATACATTTTTATTAGTTGGTACGTTAGGAATTATCTTTTTCGCTATTTTCTTTAGAGAACCTCCACGCATGGTAAAAATGGTTCCACAAACTGAAACTAAAACGGGTGCTGGATTTAAAGCGGGTGTAAAAGATTACCGTTTAACATACTACACTCCAGATTACGTAGTTAAAGATACTGATATCTTAGCTGCATTCCGTATGACTCCACAACCAGGTGTTCCTGCTGAAGAGTGTGGTGCAGCTGTAGCAGCTGAATCATCTACTGGTACTTGGACTACTGTATGGACTGACGGGTTAACTAGTTTAGACCGTTACAAAGGTCGTTGTTACGACTTAGAGCCTGTTGCTGGTGAAGAAAACCAATACATTGCTTATGTTGCTTACCCAATCGATCTATTCGAAGAAGGTTCTGTAACTAACCTATTCACTTCAATCGTTGGTAACGTATTCGGTTTCAAAGCTCTTCGTGCACTTCGTCTTGAAGACCTTCGTATCCCTCCAGCATACGTTAAAACTTTCGCTGGTCCTCCTCACGGTATTCAAGTTGAACGTGACAAACTGAACAAATACGGACGTGGTCTATTAGGTTGTACAATCAAACCTAAATTAGGTCTTTCAGCTAAAAACTACGGTCGTGCTGTTTACGAATGTTTACGTGGTGGTCTAGACTTCACTAAGGATGACGAAAACGTTAACTCACAACCATTCATGCGTTGGAGAGACCGTTTCTTATTCGTTTCAGAAGCTTTATACAAAGCACAAGCAGAAACAGGTGAAATTAAAGGGCACTACTTAAATGCTACTGCAGGTAACTGTGAAGAAATGCTAAAACGTGCATCATGTGCTAAAGATTTAGGTGTACCTATTGTTATGCACGACTACCTAACTGGTGGTTTCACTGCTAACACTTCTCTAGCTTCTTACTGTCGTGATAACGGTTTATTACTTCACATTCACCGTGCAATGCACGCTGTTATTGACCGTCAAAAAAACCACGGTATGCACTTCCGTGTATTAGCTAAAGCTTTACGTCTATCTGGTGGTGACCACCTTCACTCTGGTACTGTTGTAGGTAAACTAGAAGGTGAACGTGAAGTAACTTTAGGTTTCGTAGACTTAATGCGTGATGATTACATCGAAAAAGACCGTAGCCGTGGTATTTACTTCACTCAAGACTGGTGTTCAATGGGTGGTGTTATGCCAGTTGCTTCTGGTGGTATCCACGTATGGCACATGCCAGCTCTTGTAGAAATCTTCGGTGATGACGCTTGTTTACAGTTCGGTGGTGGTACTCTAGGTCACCCTTGGGGTAACGCTCCTGGTGCTGTAGCTAACCGTGTAGCTTTAGAAGCTTGTACTCAAGCTCGTAACGAAGGTCGTGACCTTGCTCGCGAAGGTGGAGATGTTATTCGTTCTGCATGCAAATGGAGTCCTGAATTAGCAGCTGCTTGTGAAGTTTGGAAAGAAATTAAATTCGAATTCGAAACTATCGATACTCTAATGGCTGGTAAACCAGTAGAACGTCCGTTTTCTGATATTTTAACTAGTATTAGATATTGGGTTATTCATAGTATTACAATTCCTGCTTTATTCATCGCAGGTTGGCTTTTTGTAAGTACAGGTTTAGCTTATGACGTATTCGGAAGTCCTAGACCTAACGAATACTTTACAGAGGATCGTCAAGATGCTCCTCTAATCACAGATCGTTTCAATGCACTAGAACAAGTTAAAAAATTATCTCAAATTCGTCGCTATATTATTATAGGTGAAAGACGATTTAGTAATTATTGGTGGGCTTCTGTAATTTTAGGCGGTGCTATTGGATTTTTAGCTACAGGTATTTCTAGTTACATTGCTTTTTTTCCTCAAGGTTTATTAATGTGTTTTTATGGAAGTTTAGGGTTGTTACTGAGTATTTATTGGTGGTTATTGATTTTTTGGAATGTAGGGGGTGGATTTAACGAATTTAATAAAAAAGAAGGTTTCATCAGAATTTTTAGATGGGGTTATCCCGGTAAAAATCGTAAAATCGATTTATACTATACTTTAAAAGATGTAGAAGCCATTCGTGTAGAATTTAAACAACGAACTATTTATATAAAACTTAAAGGCGAAATTCCTTTGACAGGAATTGGTCAACCACTGACGATCAAAGAAATTGAAAAACAAGCTTCTGAATTAGCTAATTTTTTACAGGTTTCTCTAGAAGGGATGAATGAGATCGTTCTTCAACTTGCAAGTCTACTTTTTATCGTAGCGGCTGGTCCACTTGTAGTAGTATTATTATCAGCTCGTGGTGGTAATTTATTTGGTATTAATACCAATATTTTTGAAACAAATGTTATTAATTTAGCTGCAGTAGTTGCTATTGTAATTTCTTTCGTAGGTAAAAGTTTAACATCTTTATTAGAAGACCGTAAAAAAACTATCGTTAGTAATTTACAAGAAGCAAGTCAAAGAGCTGCTGAAGCTCAAGAAAAACTGGCACAAGCAAGAAATCAATTACAACTTGCTCAGAAAAAAGCTCTTCAAATTCGTGAAGAAGGTGTTTTAAAATCGACACAAGAAATCTCTAATTGTGTTTCTCAACACGAACAAAGACTTTCTTTATTAGATGACTTTAAACAAGAAACTATTCAATTTTATCAACAAAAAGCTTTCAAACAAGCTTATATGTACGTTATTTCTCGTATTATGAGTAATGTAAAAGAAAGATTAACAAAAAATTTAGATTCTACTTACCATATCGTTGTTAACAATTTTTATGTTTCTAGATTTACAGAATATATGGATAGTCCTGCTTTTTTCTTTACCTTTTTTTTAGGGTTTCTTTTATTGAGTGCTACCGGATATTCAATTTACGTGAGTTTTGGACCTCCGTCTAAAAAACTCAGAGATCCGTTTGAAGAGCATGAAGATACCTATGAAGAAATTGGTTTATTTCCAAGATCATTCAATCGAGTTTTTGATCGTTTTTTCAAACAATTATTTTTTGATGTCGAAAATTTAGTGATTCAAGAATATCGATTTTATCGATATCTTTTTTTAACTACTGTGAAGTGTGTTTTTATTTTGATATTTGTACCATTTTTAGTGAATTTCGTATGTAAAAATTATTTAGTAAAACCTATTACAGAATATTATTGGAATTCCGCACAACCGGAAATTTTTTTAAATTCTTATCAACAAAAACGAGCATTTCGAGAATTAAAAGATTTCGAAGAAAAAATTTATTTTGAGTCATTGTTAGCAATTCATTATAACGAAGAAAGTATCGAATCAATTACTAATTTTTTTGCAGATTTAATTAGTTTTGGTACATTATGTTTTTTACTTTTTAATTTAGAAATTCAAATTAATATCACAAAATCTTTTTTACTTGAAGTTTTTTTTGGATTAGATGATAGTAAAAAATCTTTATTGATTTTGTTTGTAACAGATTTATTAGTTGGTTATCACTCTCCTAATATCTGGGAATTATTTTTTCAATCTTTATTCGATCACTATGGGTTACCTGAAAGCCAAACTACTATTTTTTTATTAGTTGCGACTCTTCCTGTATTATTAGATGTTTTATTCAAATATTTAATTTTTCGCCATCTTAACAGAGCATCACCAGCTACTGTGGCTACTTATCATGCGATGATCGAAAAATTATCAGTTTATGGAAAAGGAGGAATCGGTAAATCAACGACGAGTTGCAATATTTCAATTGCTTTAGCGACACGTGGTAAAAAAGTATTACAAATTGGCTGTGATCCGAAACATGATAGCACATTCACATTAACTGGGTTTCTAATTCCAACTATTATCGATACATTACAAGCAAAAGATTATCACTACGAAGATGTTTGGCCTGAAGACGTCATTTATCAAGGTTATGGGGGAGTTGATTGTGTCGAAGCAGGGGGCCCTCCCGCAGGTGCTGGGTGTGGAGGTTATGTAGTTGGAGAAACGGTGAAATTATTAAAAGAACTCAATGCTTTTTACGAGTATGATATTATTTTATTCGATGTTTTAGGAGATGTCGTGTGCGGTGGATTCGCTGCTCCTTTAAATTATTCTGATTATTGTATTATTGTGACTGATAACGGATTTGACGCTTTATTCGCTGCGAATCGTATCGCTGCGTCTGTACGCGAAAAAGCCAGAACTCACCCTCTGCGTTTAGCCGGTTTAATTGCAAATAGAACGGCTAAACGCGATCTCATTGATAAATACGTGGAAGCTTGCCCAATGCCTGTTTTAGAAGTATTACCTTTAATCGAAGATATTCGTGTATCTCGAGTAAAAGGCAAAACACTGTTTGAAATGGCTTATATTTGTGATTTTTATTTAAATATTGCAGATCAATTATTAACAGAGCCAGAAGGAGTAATACCTCGAGAATTAGCAGATAAAGAATTATTTACATTGCTTTCTGATTTCTATTTAATGGTAGAACCTTTATTATCTGGAATCGTGTTAGGATTAGTACCAGTAACTATCGCAGGTTTATTTGTAACAGCATATCTTCAATATCGTCGCGGAGATCAAGCGACTTGGATGGCAAACAAAGCAATGATTCAGCGTGAAATAAAGCGTCAACGTTTAGTAATGAAATATGCAAAAAAACGTGCTTCTTTAAAAGAGCAAATTAAACAATCTTTAAAAGAAAAATTAGCTTTACATAGAAAGTTGCAACAGTTACCTAGAAATAGTTCCGCAGTTCGATTACATAATCGTTGTACAGTAACTGGACGACCTAAAGGTTATTATAGAGATTTTGGTTTATCAAGACACGTTTTACGTGAAATGGCTCACGAAGGCCTTTTACCTGGAGTACAAAAATCTAGTTGGATGGAAGTAAATATCTTTGGATTAACAGCTACTGCTTTATTTATTATTATTCCTACTTCTTTTTTATTAATTTTATATGTTAAAACTGCATCAGATATGACTAGAGTTAAACGTGGTAATGTTTCTCGCAAAAGACACAAAAAAGTTTTAAATATGACAAAAGGTTTTCGCGGAGCTGCTTCTATTTTATTTCGTACTGCAAATCAACAAAATATGAAAGCACTCCGTTATTCATATACTAATCGTCGTAAAAAAAAGCGTGATTTTCGTCGTCTTTGGATTGCACGTGTAAATGCGGCTATTCGTCGTTATGGTATGAATTACAGTGAATTCGTACATTATTTAAAAAATTGTTCGATTAAATTAAATCGTAAAGTATTGGCGCAATTATCAATTTGTGATCCAGAGAGTTTTTTACAGTTTATGAATCCAATTGTTGCTGCTGCATCTGTTATCTCTGCTGGATTAGCTGTTGGTCTTGCTGCTATTGGTCCTGGTATGGGTCAAGGTACTGCTGCTGGTTATGCTGTAGAAGGTATCGCAAGACAACCTGAAGCTGAAGGTAAAATTCGTGGTGCATTACTTTTAAGTTTTGCTTTCATGGAATCGCTAACAATTTACGGTCTAGTTGTTGCTTTAGCTCTTTTATTCGCTAACCCTTTCGCTATGATCAAACCGCAATCTTATTTAAATGTCGCCGATAATAGTGGCGCAAGAAAGTTAATGTGTATTCGTGTTTTAGGTGCAAGTATTGGTGACGTCATCATTGCTGTAGTAAAAGATGCTTTACCGAACATGCCTTTAAAAAAATCGGATGTTGTTCGAGCTGTTGTTGTTAGAACGAGTAAAGGTGTTCGTCGTACTAATGGGATGATGTTGCGTTTTGACGATAACGCCGCTGTGGTTATTAATAAAGAGGGTAATCCTAGAGGTACTCGTGTGTTTGGACCTATAGCACGCGAACTGAGAGATCGTAATTTTACGAAAATTGTGTCTTTAGCGCCAGAAGTGATTATGGCTCGCGCTAAATTTGAACGTACAAAACCTCACGTGAATATCGGTACAATTGGACACGTTGACCACGGAAAAACAACGTTAACAGCAGCTATCACAATGGCATTAGCAGCTCAAGGTGGAGCTACAGGAAAAAAATACGATGAGATTGATTCAGCACCCGAAGAAAAAGCTCGCGGTATTACGATCAATACAGCACACGTAGAATACGAAACTGAAAATCGTCACTATGCTCACGTTGATTGTCCCGGCCACGCTGACTACGTAAAAAATATGATTACTGGGGCTGCTCAAATGGACGGTGCTATTTTAGTAGTTTCTGGCGCTGATGGTCCTATGCCTCAAACAAAAGAACATATTCTACTTGCAAAACAAGTAGGCGTACCGAATATCGTAGTTTTCTTAAATAAAGAAGACCAAGTCGATGACGCAGAACTTTTAGAATTAGTTGAACTTGAAGTTCGTGAAACTTTAGATAAATATGAGTTTCCTGGAGATGAGATTCCTATTATCAGTGGCTCTGCTTTATTAGCTTTAGAAGCACTAGTAGAAAACCCTCAAATTAAACGCGGGGAAAATAAATGGGTCGATAAAATTTTCAATCTAATGGATCAAGTAGATCAATATATTCCAACTCCAGAAAGACAGACAGATAAACCTTTCTTATTAGCAGTAGAAGATGTTTTATCTATTACAGGTCGTGGTACAGTTGCTACTGGTCGTGTAGAAAGAGGAACGCTTAAAGTAGGTGAAAACGTAGAACTTGTTGGTCTAAAAGATACTAAATCGACAGTTGTAACTGGACTTGAGATGTTTAAAAAAACTTTAGACGAAACAATGGCCGGTGATAATGTCGGTGTTTTACTTCGTGGTGTCCAAAAAAAAGATATTGAGCGTGGTATGGTTTTAGCTAAACCTGGTACTATCACACCACACACTAAATTTGAAGCTCAAGTTTATGTTTTAACTAAAGAAGAAGGTGGTCGTCACTCTCCTTTCTTAATTGGATATCAACCTCAATTTTTCATGCGTACGACAGATTCTACTGGTCGTGTAACTGATTTCTCTCATATTCAAATGCGTAATCCTTCTTCGGTAGCTGAAGAACATTCTAATAAAATGGCAATGCCTGGTGACCGTATCAGTATGGTCGTACAGTTAATTAATCCTATTGCGATTGAAAAAGGAATGCGTTTTGCTATTCGTGAAGGTGGTCGTACAGTTGGTGCTGGTGTAGTGACAGCGGATAGTATTAGTGATATGTTAACACGCATTCGTAATGCTTGTATGATAAAAAAATCGACAGTAGCTGTTCCCTTTACTCGCATGAACCAAAAAATCTCTCAAATTTTAGAAAAAGAAGGTTTTATTCAAACTTTTAGACTAAAATACGAATCATGCATTACTAATTTAAAAAGAATTAGTAAACCAGGTCTTAGAATCTATGCTAATCATAAAGAAATTCCTCGTATTTTAGGTGGAGCTGGAATCGTGATTATGTCTACACCTAGTGGAATTATGACAGATCGAGAATCACGTTCTTTAGGAATAGGCGGTGAAATTTTATGTTCAATTTGGAAAAATGTAGGACGCATTTTACAAATTATTGGTCCTGTTTTAGACGTAGTTTTTCCAAAAGGTCAAGTTCCAAACATTTACAACGCATTAACAATCACTGCGAAAAACGCAGCTGGTCAAGAAATGAGCGTAACTTGTGAAGTTCAACAGCTTTTAGGTGATAGTTGTGTTCGTGCAGTTGCTATGACTCCTACTGATGGATTAATGCGTGGTATGGAAGTATTAGATACAGGTAAACCATTAAGCGTACCTGTAGGAAAAGCTACTTTAGGCCGTATTTTTAATGTACTTGGAGAGCCAGTAGATAATATGGGTCCTGTAAACAATCAAGAAACATTACCAATTCATCGCCAAGCTCCTGCGTTTGTGGATTTAGATACACGTCTTTCAATTTTTGAAACGGGTATTAAAGTTGTAGATTTATTAGCACCTTATCGTCGTGGTGGTAAAATTGGTTTATTTGGTGGTGCTGGGGTAGGTAAAACTGTATTAATTATGGAATTAATCAACAATATTGCTAAAGCTCATGGTGGTGTTTCAGTATTTGCCGGCGTTGGTGAACGTACTCGTGAAGGAAACGACCTTTATACAGAAATGAAAGAGTCTGGTGTAATTGTGGAAAAAAACTTAGGAGATTCTAAAGTAGCTTTAGTATATGGTCAGATGAACGAACCGCCAGGAGCACGTATGCGTGTTGCATTAACTGCTTTAACTATGGCAGAATATTTCAGAGACGCTAATAAACAAGACGTTCTTTTCTTCATCGATAACATTTTCCGATTCGTTCAGGCTGGTGCTGAAGTTTCTGCTTTATTAGGTCGTATGCCTTCAGCTGTAGGTTACCAACCTACTTTAGCGACAGAAATGGGTGTTTTACAAGAACGTATTACATCGACAAAAGACGGTTCTATCACATCTATTCAAGCCGTATATGTACCTGCAGATGACCTTACTGACCCTGCACCAGCAACTACTTTTGCTCACTTAGATGCTACGACAGTACTATCTCGTGGTCTAGCTTCGAAAGGAATTTATCCTGCTGTAGATCCTCTTGATTCTACTTCTACAATGTTACAGCCATGGATTGTTGGTGAAAAACACTATGATTGTGCTCAAAATGTTAAAAAAACTTTACAACGTTATAAAGAACTACAAGATATTATCGCTATTTTAGGTTTAGATGAATTATCAGAAGAAGATAGATTAATCGTAGCGCGAGCTCGTAAAATCGAACGTTTCTTATCTCAACCTTTCTTCGTAGCTGAAGTATTTACTGGGTCTCCAGGAAAATATGTTAGTCTTGGCGAAACAATCGAAGGATTTAATAAAATTCTTTCAGGTGAATTAGATGATTTACCTGAACAAGCTTTCTATCTTGTAGGAGGTTTAAACGAAGCTTTATCTAAGGCTGCTTCTCTTATGTCACATTTAGTTAAAATTTATGACACTTGTATTGGTTGTACTCAATGTGTTCGTGCATGTCCTTTAGATGTTTTAGAAATGGTTCCATGGGATGGTTGTAAAGCAAACCAACTGGCATCAGCACCTCGCACAGAGGATTGTGTAGGTTGTAAACGTTGTGAAACAGCATGCCCAACAGATTTTTTAAGCGTACGTGTATACTTAGGCTCTGAAACTTCTAGAAGTATGGGACTTTCATACATGGGTTTACCTTGGTATCGAGTTCATACAGTAGTAATTAACGACCCGGGAAGACTGATCTCTGTGCATTTAATGCACACAGCATTAGTAGCAGGTTGGGCAGGTTCGATGACATTATTTGAAATCGCAGTTTTTGATCCATCAGATCCAGTATTAAATCCTATGTGGCGTCAAGGGATGTTCGTTCTTCCTTTCATGACACGTTTAGGTGTTACACAATCATGGGGTGGTTGGACAATCAGTGGTGAAACAGCGACAAATTGGAGTTATGAAGGTGTTGCTGCCTCACATATTATTCTATCAGGTCTATTATTCTTAGCGTCAGTTTGGCACTGGGTATATTGGGATTTAGAACTATTCCGTGATCCAAGAACAGGAAAAACTGCTTTAGATCTTCCAAAAATTTTTGGGATTCATCTATTCTTATCAGGTCTTTTATGTTTTGGTTTCGGGGCATTCCACGTAACAGGACTATTTGGACCAGGTATCTGGGTTTCTGATCCTTACGGATTAACTGGAAGTGTTCAACCAGTAGCCCCTGCTTGGGGAGCTGATGGTTTTGACCCTTATAACCCTGGTGGAATCGCTTCTCACCACATTGCGGCTGGAATCTTAGGAGTTCTAGCTGGTCTGTTCCATTTATGTGTACGTCCATCGATTCGTCTATACTTTGGTTTATCGATGGGTAGTATTGAAACTGTATTATCTAGCAGTATCGCAGCGGTTTTCTGGGCTGCTTTTGTCGTTGCAGGAACAATGTGGTATGGATCGGCTGCAACTCCGATCGAATTATTCGGTCCAACTCGTTACCAATGGGACCAAGGATTCTTCCAACAAGAAATTCAAAAACGAGTTCAAACTAGCGTAGCCGGTGGTTCTTCTCTACAAGAAGCTTGGTCGAAGATCCCAGAAAAATTAGCTTTTTACGATTATATTGGAAACAACCCTGCAAAAGGAGGTCTTTTCCGTACAGGAGCTATGAACAGCGGTGATGGTATTGCTGTAGGATGGTTAGGCCATGCTGTGTTCAAAGATCAAGAAGGACGTGACCTTTTCGTTCGTCGTATGCCTACTTTCTTTGAAACTTTCCCAGTATTACTTATCGATAAAGATGGCGTTGTACGTGCAGACGTTCCTTTCCGTCGAGCAGAATCTAAATATAGTATCGAACAAGTTGGTGTTTCTGTGACTTTCTATGGCGGTGAATTAGATGGATTGACTTTCACAGACCCTGCTACAGTTAAAAAATATGCACGTAAAGCTCAATTAGGTGAAATTTTTGAATTTGATCGTTCGACTTTACAATCTGATGGTGTATTCCGTAGCAGTCCACGTGGTTGGTTCACTTTCGGTCACGTATGTTTTGCATTATTATTCTTCTTTGGTCACATTTGGCACGGTGCTCGTACTATCTTCCGTGATGTATTTGCTGGTATTGATGACGACTTAAATGAACAATTAGAATTTGGTAAATACAAAAAACTTGGAGATACTAGTTCTGTTCGTGAAGCTTTCATGGCAACAAAGTTGTTTCCTAAATTTAGCCAAGGTCTAGCACAAGACCCAACGACACGTCGAATTTGGTTCGGACTTGCAGTAGCGCATGATTTTGAAAGTCACGATGGCATGACAGAAGAAAATCTTTACCAAAAGATTTTCGCCTCTCACTTCGGACAATTAGCTATTATTTTTCTTTGGACTTCTGGCAATCTTTTTCATGTAGCTTGGCAAGGAAATTTCGAAACATGGGTAGCAGATCCTATTCATGTACGTCCTATCGCTCATGCTATTTGGGACCCTCATTTCGGTCAACCAGCGGTAGAAGCTTTCACTAGAGGAGGCGCGTCGGGTCCAGTAAACATCTCGACATCGGGCGTTTATCAGTGGTGGTATACTATCGGCATGAGAACAAATTCTGATCTTTATGTCGGTTCTGTTTTTTTAGCTTTAGTTTCAGCGATCTTCTTATTCGCTGGATGGCTACATTTACAACCGAGTTTTCAACCAGCATTATCTTGGTTTAAAGATGCAGAATCTCGTTTAAATCACCATCTTTCTGGTTTATTCGGCGTGAGCTCATTAGCTTGGACTGGTCACTTAATTCACGTAGCCATTCCAGAATCTCGCGGAAAACACGTCGGTTGGGATAATTTTTTAACTGTGCTGCCTCATCCACAAGGATTAACTCCTTTCTGGACAGGAAATTGGGCTGCTTATGCTCAAAATCCTGATTCTTCGAGCCATATCTTTGGAACGAGCGAAGGTGCTGGAGACGCTATTCTGACTTTTTTAGGTGGTTTCCACCCTCAGACCCAAAGTCTGTGGTTGACTGATATGGCTCATCACCACTTAGCTATCGCCGTGATCTTCATCATCGCCGGTCATATGTATCGTACGAATTTTGGAATCGGACACCGCATGCAAGCTATTTTAGACGCTCACGTACCACCTGCAGGCGGTCTAGGGGCTGGACACAAAGGTTTATTCGATACAGTGAATAACTCTTTACATTTCCAATTAGGATTAGCTTTAGCTTCTGTAGGAACGATTTGTTCTTTAGTAGCGCAACACATGTATGCGTTACCACCATACGCATTCTTAGCTAATGATTTCACGACTCAAGCATCTTTATATACTCATCACCAATATATCGCAGGATTCATCATGTGTGGTGCTTTTGCACACGGAGCTATTTTCTGGATCAGAGATTATGATCCAGAACAAAATAAAGGAAACGTGTTAGCAAGAATGTTAGATCATAAAGAAGCGATTATTTCGCACTTAAGCTGGGTTTCGCTTTTCTTAGGTTTCCACACTCTGGGTCTTTACGTTCATAACGACGTAATGCAAGCATTCGGTACTCCAGAAAAACAGATTTTAATCGAACCTGTTTTCGCACAATGGATTCAAGCCGCTCAAGGTAAAGCTTTATATGGTTTCGATTTTTTATTATCTTCTTCGAATAGTTCTGCGAGTTCT------GCGAGTCAGAGCTTATGGCTCCCTGGTTGGTTAGAAGCTATCAATAATAATCAAAATTCATTATTTTTAACTATCGGGCCTGGTGACTTTTTAGTACACCATGCTATCGCTTTAGGTCTTCACACGACTACTCTTATTTTAGTTAAAGGTGCGTTAGATGCTCGTGGATCTAAATTGATGCCGGATAAAAAAGATTTCGGTTATAGTTTCCCTTGTGATGGTCCAGGTCGCGGCGGTACTTGTGATATTTCAGCATGGGATGCTTTTTATCTAGCTGTTTTTTGGATGCTCAACACGATCGGTTGGGTGACTTTCTATTGGCACTGGAAACACTTGACTTTATGGCAAGGAAACGTTTCTCAATTCGACGAATCGTCTACATATTTAATGGGTTGGCTTCGTGATTATTTATGGTTGAATTCTTCTCAACTTATCAATGGTTATAACCCATTTGGTATGAACAGTTTATCTGTTTGGGCTTGGATGTTCCTGTTCGGTCATTTGATCTATGCTACAGGTTTCATGTTCCTGATCTCGTGGAGAGGTTACTGGCAAGAGCTTATCGAGACTCTCGTTTGGGCTCACGAAAAAACTCCATTAGCGAATTTAGTTATGTGGCGTGACAAACCAGTGGCTCTTTCGATCGTTCAAGCTCGTTTAGTCGGACTCGCTCACTTCTCTGTGGGTTACATTTTCACTTATGCAGCCTTTTTAATTGCTTCGACTTCTGGTAAGTTCGGTCCGATCATTCCTCCAAAATCTTTAATCATTAACCGTCGAATCATCGATTATAAACATTGTGGTTTATTACAAAGATACATTGGTTTGGGAGGTAAAATTTTACCTCGCAGACAAACTAAATTATCTGCAAAACAACAACGTTATGTAGCAAAAACGATTAAAAGCGCTCGAATTATGGGATTATTACCTTTCGTGAGTAAAGAACGAGGTTTTTTTAGAATGATTCGAACAGGAATGCATTTCGGAGAAAAAACGATTCGTTGCCATGCCAACATGCGAAAATTCGTCTTGATTAATTTATTAAAAACACGTCGCTGTTTGACAAAAGCTTTAAAGCAGCTAGCTAAATATGCTGCTAAAGGTCGAACATTTTTATTTGTGGGCACGAAAAAATCCGCTGCGGGTTTAATTGCTCGAACAGCAATGTTGACTAAAACATCGTTTTTTGTCAACACTCGATGGTTAGGTGGAATGTTGACAAATTGGAAAACTATTTTAAAATCGATTGCTCAAATTCGACCAATTTTAAAAGAAAAACAGAGAATAATCAAAAAAATTTTAGAAAAACGACAAAAAATCAAAACTCGTTTGATTAAAAAAGTGAATCTTTTGAGAAAACGCGTTTCACAACTTCAATTGATTAAAACAAAACTTTTAGCAGAACAAAAAAATCTTCTTAAATTAAAAATCAAACTGAAAAAATTAGCTTCAGAACAAAGATTATTAAAATTTTTACCGAAACTTCGTTATTTAAAAATGTCTGAAACTATTCAAGTTTTAATGAAAAAATTCGTAGATCCTAAAATGAGCTATGCTCGTAAACAAAAATGGCAACGTTTAGAAAAATATTTTGGCGGTCTGACTAAAATGGTCGCAATCATCATAGGTCAACAAGAAGAAATGAACGCTGTTCGTGAATGTCAAAAACTCGGTATAAAAATGTTCACTGTAGTAGACACTAACTGTAATCCACGATTAGCTGATCATGTTATTCCAGCAAACGATGATTCGAGAAATTCTATTAAATTCGTTCTCGGTGAAATGTTGACTCGTATTCGTTTAGCTATGAAAGATTTTACTACTTATTTATCTACAGCTCCTGTTGTTGCCCTTGTTTGGTTCACGATCACGGCAGGTTTATTAATTGAAATTAATCGTTTCTTTCCTGACCCTCTTGTTTTTGCATTTATGAAAGTTCGCTCTTCTGTTAAAAAAATTTGTGATAAATGTCGCGTAATACGTCGAAAAGGAACTGTTATGGTAATTTGTTCTAATCCAAAACATAAACAACGCCAAGGTATGGGAATTCGTTTTCTTCAAGCTTTTACACCTGGTACGAGAAATCGATCTGTATCCGATTTCAGTGAAATTCCAGAAAAATCTCTTTCTTATAAACTTCATAATTCGAAAGGCCGTAACAATCGTGGTGTGATCACGTGTCGTCATAAAGGTGGAGGTCACTCTAAATTATACCGTCAAATCGATTTCCGTCGCGATAAAATAGGAATTCCTGCTCGCGTACTAACGATTGAATATGATCCAAATCGTAATGCGCGTATCGCTTTATTACGTTATACTGACGGAGAAAAAAGATATATCTTACATCCTCGCGGATTAAATGTTGGAGATGTGATTATTTCAGATCTTCAAGCACCTATTTTAGTTGGAAACGCTTTACCTCTGCGTAATATTCCTTTAGGTTCAGAAGTGCACAATGTGGAATTTCAACCAGGTTCTGGGGGTCAATTAGCACGTTCAGCTGGATCGATCGTGGAAGTATTAGCTAAAGAAGGTGATTTCGTAACAGTACGTTTGCCATCAAAAGAAATTCGTTTAGTTTCTAAAAATTGTTGGGCAACCATTGGTCAAGTCGGAAATTTAGAAGCTTATAATTTAACTATCGGAAAAGCTGGCCGTAATCGTTGGTTAGGAAAACGTCCTACAGTTCGTGGATCGGTTATGAATCCAGTAGATCACCCACATGGTGGGGGAGAAGGTCGTGCTCCTATCGGTCGTAGTCGACCAGTAACACCGTGGGGTCGACCAGCTTTAGGACAATTGACTCGTAAACCGAAAAAATACAGTTCTTCTCTTATTCTTCGTAAAAGAAAAATGAGTAAAATTTATGACTGGTTTGAAGAACGTTTAGAAATTCAATCTATTGCAGATGATATTACTAGTAAATACGTACCACCGCATGTAAACATCTTTTACTGTCTGGGTGGTATTACTTTTACTTGTTTTTTAGTACAAGTAGCGACTGGTTTTGCTATGACTTTCTATTATCGCCCGACTGTCGCTGAAGCTTTTGCTTCTGTTCAATATATCATGACAGAAGTGAATTTTGGATGGTTAATTCGTTCTATTCACCGTTGGTCAGCTAGTATGATGGTATTGATGATGATTTTACACGTTTTCCGTGTATATTTAACGGGAGGTTTTAAAAAACCACGAGAAAGCACTTGGGTTACTGGTGTTATTATGGCCGTTTGTACTGTTTCTTTCGGTGTTACAGGGTATTCATTACCTTGGGACCAGATCGGTTACTGGGCCGTTAAAATCGTAACAGGTGTACCTGAAGCTATTCCAGTGGTTGGTTCGCCTTTAGTAGAATTATTACGTGGTGGTGTAGGTGTAGGACAATCTACTTTGACGCGTTTCTATAGTTTACACACTTTCGTATTACCTTTATTAACTGCAGTATTTATGTTGATGCATTTCTTAATGATCAGAAAACAAGGGATTTCTGGACCTCTAATGCCTACAATTCAACAATTAATTCGATCTGCTAGAAAGAAAATCACTAATAAGCCAAAAGCTCCGGCTTTAAAATCTTGTCCTCAAAGACGTGGAATTTGTTTACGAGTTTATACAGTGACTCCAAAAAAACCAAACTCGGCATTAAGAAAAGTTGCTCGTGTACGTTTAACTTCTGGATTTGAAGTGACAGCTTACATTCCAGGAATTGGACATAATTTGCAAGAACATGCTGTTGTTTTAGTTAGAGGTGGAAGAGTTAAAGATTTACCAGGTGTTAGATATCATATCGTTCGTGGTACTTTAGATACTGCTGGAGTAAAAGGTCGTGTTCAAGGACGATCAAAATATGGTGTTAAAATGGGACAAAAAATTCATCCTTTAGGATTTCGCGTAGGTATTACTAAAAGTCACCAATCACAATGGTTCGCTAGATTTCATAAACATCAATATGCCTCGTCTGTATTAGAAGATCGTTTATTAAGACAAACTTTAAAAAATTTACAAGCTGTGTTTTTAGAACAACTTCAAAAACAAAGAACAGTTTGTCGTCGAAATATTGAATTAACGCCAAAAATTTCAATGAAATTTTATTCTGTGCAAAATTTAGAAACTAAAGCGACTATCGTAGCAGATTCGATCGTAGACGATTTAGAAAAGCGAAAAGCTTTCCGCCGAGTGATCAAACAAGCTAAAGAAACTTTAATGACTAAAGGGGTTAAAATTCAAGTTTCTGGGCGTTTAAATGGAGCTGAAATTGCTCGTTCTGAATGGGTTCGAGCAGGCCGAGTTCCGTTACAGACTTTACGTGCGAATATTGATTACTGTTATAAAACAGCTAGTACGATTTACGGAATTATTGGCGTAAAAGTTTGGATTTATCAAGCTTATCCTATTTTCGCTCAACAAAATTATGAAAATCCTCGTGAAGCCACAGGTCGAATTGTTTGTGCGAATTGTCACTTAGCTCAAAAGCCTGTGGAATTAGAAGTCCCACAATCAATTTTACCAGACACAGTTTTTGAAGCAGTTGTTAAAATTCCTTATGACCAACAGGTGAAACAAGTTTTAGGAAATGGTAAGAAAGGCGATTTAAATGTGGGGATGGTTTTAATTTTACCAGAAGGTTTTGAATTAGCTCCAACAGATCGAGTTCCAGAAGAAATGAAGAAAAAAGTTGGTAACTTATATTATCAACCTTATAGTCCAGAGAAAAAAAATATTTTAGTCGTAGGCCCAGTACCAGGCAAAAAATATAGCGAAATGGTGGTTCCTATTTTATCTCCAGATCCAGCCGTGAATAAAAACGTATCATATTTAAAATACCCAATTTATTTAGGCGGAAATAGAGGTCGAGGACAAGTTTATCCAGATGGATCTAAATCAAATAATACAATCTACAATTCACCAGTAGCTGGAAAAGTGACGAATATCGAATTCAAAGTTACTATTGAAACAGCAAATGGAGATCAAATCACTGAAAAAATTCCTTCTGGGCCAGAGTTAGCAGTTACTGTAGGACAAACAATTCAAGCTGATCAACCATTAACAAATAATCCTAACGTAGGTGGATTCGGACAAAAAGATGTTGAAGTTGTATTACAAAACCCTGCGCGTATTCAAGGATTACTAGCTTTCTTCGCAACTATTTTGTTAGCTCAAACATTATTAGTTCTGAAGAAAAAACAATTCGAAAAAGTTCAATTAGCAGAAATGAATTTTGCTGATTTGATCAAATATCCAGTTATTACAGAAAAATCATACATTGCACTTTTTAAAAATAAACAATATACATTTGATGTCGATTTAAGACTTACAAAACCTCAAATCAAAGCGCTTTTTAAACAATTATTTAATGTCGAGATTATTGGCATTAATACTCACCGCCCTGGATATAAAGCTCGTTATAAACGAGTGATTATCACATTAAAAGAAGGTCAATCTATGTTAACACTTAAAATTTTTGTTTATACTGTTGTGACATTCTTTGTATTTCTTTTTGTATTTGGATTCTTATCAAATGACCCTGCACGTAACCCAGGAAAAATGTCAAGATATGTAGGCCCACGCTTAAGAATCATTCGTAGACTTGGAAAGTTAAGAGGTTTCACACGAAAAAAACCTTTTCGTCGATCATTTCGTGGTAAAGGTATGTTTCGCAAAGTGCTTCCGCCTGGACAACACGGTACAAAATTATTCAAATATTTAATTCGTCTTAAAGTTAAACAAAGATTACGCTATAATTATGGTATTGGCGAAAAACAACTGATTAACTATGTGCGTAAAGCAAAAAAAATGAAAGAATCGACAGGTCAAGTTTTATTACAATTATTAGAAATGAGACTAGATAATATCGTTTTTAGATTAAATATGGCTCCTACAATCATAGCAGCCCGTCAACTGATTAGCCACGGTCATATTCGCGTCAATCAAAAAAAAGTCAACGTAGCGAGTTATATGTGTAAACCTAAAGATGTGATTTCAGTTGCTATGAAACAGAGTTCTTTAAAACTAGTAAATCGAAATAAAATGCGTTTTTATAAAAAACGCTTAGAAAAAACTCTAGCTTATATTTTAATGGCAAGACAAACTCGAAAATTAAAAAGACGAATTTATAGAGGCGTCGTTCATATTCAAGCAGGGCATCACAATACGATCATTACTATTACAAATATTCGAGGAGATGTAGTTTGCTGGAGTTCTGCGGGAGCTTGTGGATTCAAAGGTAAACGTAAATCTACGACTTTTGCTGCAAAAAAAGCAGCAGAAACTGCAGCAAGAAAATCACGT---GAATTTTTAATGAAAGAGGCTAAAGTTTTAGTGACAGGTCCTGGACAAGGTCGAGAAACAGCTATTCGTGAAATTTTCAAAGCTGGAATTAAAGTCAATGTGATTCGTGAAAAAACAGGCGTTCCACATAACGGGTGTCGTCCTCCAAAAAAACGTCGTGTAATGACATCAATTCTTCAAATTGCTTTATTAGCATTAATCGCTGTTTCTTTTGCTTTAATTGTAGGCGTACCAGTTGTATTTGCTACTCCTAACGGATGGTCAGACAATAAAGGTGTTGTTTTTTCTGGTTTAAGTCTATGGCTTTTACTTGTATTTACTGTAGGAATTTGTAACTCTTTCGTTATTATGTTTACAATTACTAGTTATATCGTTTTACTTATTGGCGCTTTAGGATTCACACTGAGTCTTTATTTAGGTTTAGTAAAAATCGCTAAATTAATCATGACAATTAGTTCACCAGAGCGAGAAGCCAAAAAAGTAAAGATTGCGGTTGATCGCAATCCAGTAGAAACAAGTTTTGAAAGATGGGCAAAACCAGGACATTTTTCACGAACACTTTCTAAAGGTCCAAATACTACGACTTGGATTTGGAATCTTCACGCTGACGCGCATGACTTTGATAGCCACACTAGCGATTTAGAAGAAATTTCGAGAAAAGTTTTTAGTGCTCATTTTGGACAATTAGGCGTTATTTTTATTTGGTTAAGTGGTATGTATTTCCATGGAGCTCGTTTTTCTAACTATGAAGCTTGGTTAAGCGATCCCATTCATATTAAACCAAGTGCACAAGTAGTTTGGCCAGTAGTAGGTCAAGAAATTTTAAACGGGGATGTAGGCGGCGGTTTTCAGGGTATTCAAATTACTTCTGGATTTTTCCAACTTTGGCGAGCTAGTGGTATTACTAGTGAGCTACAACTTTACACGACAGCTATCGGTGGTTTAGTGATGGCTGCTGCGATGTTTTTTGCTGGTTGGTTCCACTATCACAAAGCTGCTCCAAAACTAGAGTGGTTCCAAAATGTAGAATCTATGTTAAATCACCATTTAGCTGGACTTTTAGGTTTAGGAAGTTTAAGTTGGGCTGGTCACCAAATTCACGTATCGTTACCTATCAATAAACTATTAGATGCTGGTGTGGACCCTAAAGAAATTCCTCTACCACACGAATTACTTCTAAATCGTGCGATCATGGCAGATCTTTATCCTAGTTTTGCTAAAGGATTAGCGCCATTTTTCACGCTTCAATGGGGAGAATACAGTGACTTCCTGACTTTCAAAGGAGGCTTAAATCCCGTGACAGGTGGTTTATGGTTGACAGATACTGCTCACCATCATTTAGCAATTGCGGTGTTATTCTTAGTAGCTGGTCATATGTACCGTACGAATTGGGGAATCGGACATAGCATGAAAGAAATTTTAGAAGCTCACCGTGGTCCATTCACTGGCGAAGGTCACGTAGGTCTTTATGAAATTTTAACTACATCATGGCATGCTCAATTAGCTATTAATTTAGCTTTATTTGGTTCATTATCTATTCTTGTAGCGCATCACATGTATTCGATGCCTCCTTATCCTTATTTAGCGACTGATTATGGAACTCAGCTTTCTATTTTCACTCACCATATGTGGATTGGTGGTTTCTGTATCGTGGGAGCGGGTGCTCACGGAGCTATTTTCATGGTTCGTGATTATGATCCGACGAATAATTATAACAATCTATTAGATCGTGTGATTCGTCATAGAGATGCTATGATTTCTCATTTAAATTGGGTTTGTATTTTCCTAGGATTCCACAGTTTTGGTCTATACATCCATAATGATACTATGAGTGCTTTAGGTCGTCCTCAAGATATGTTCTCTGATACAGCTATTCAACTTCAACCTGTTTTCGCTCAATGGGTACAAAACACTCATTTCTTAGCGCCTCAATTAACTGCACCGAACGCACTATCTGCTACTAGCCTTACATGGGGCGGTGATTTAGTAGCTGTAGGTGGAAAAGTAGCTATGATGCCAATTAATCTGGGAACAGCTGACTTTATGGTTCACCATATTCATGCTTTTACAATTCACGTTACTGTTTTAATTTTATTAAAAGGCGTGCTATTTGCTCGTAGTTCTCGTTTAATTCCAGATAAAGCGAATTTAGGTTTCCGTTTCCCTTGTGATGGTCCAGGCCGTGGTGGGACTTGTCAGGTTTCTGCATGGGACCACGTTTTCTTAGGACTTTTCTGGATGTATAATTCGTTATCGATCGTGATTTTCCACTTTAGTTGGAAAATGCAAAGTGACGTTTGGGGTAGTGTGAATGCTTCTGGT---GTTTCTCATATCACAGGCGGAAACTTCGCTCAAAGTGCTAACACGATTAATGGTTGGTTACGTGATTTCTTATGGGCGCAATCTTCGCAAGTAATCCAATCTTATGGTTCAGCACTTAGCGCATATGGTCTGATGTTCTTAGGCGCACACTTTGTTTGGGCATTTAGTTTAATGTTCTTATTTAGTGGTCGTGGTTATTGGCAAGAACTTATCGAATCTATCGTATGGGCTCACTCAAAATTAAAAGTAGCTCCTTCGATTCAACCTCGTGCTTTAAGCATCACTCAAGGACGTGCAGTAGGTGTTGCTCACTATCTATTAGGTGGTATTGCAACGACATGGTCATTCTTCTTAGCAAGAATTATCGCTGTTGGAATGACTGCAATTCTTAGCCTGTGGGCTCGTTTTTGTGAGTGGGTAACTTCTACTGAAAACCGTCTATACATCGGATGGTTCGGTACTATCATGATCCCAACTCTATTAACTGCTACTTCAGTATTCATCATCGCTTTCGTTGCTGCTCCTCCAGTTGACATCGATGGTATCCGTGAACCAGTTTCAGGTTCTTTATTATACGGTAACAACATCATCTCTGGTGCTGTTATCCCAACTTCAAACGCTATCGGTTTACACTTCTACCCTATTTGGGAAGCTGCTTCTTTAGACGAGTGGTTATACAACGGTGGTCCTTACCAACTTATCGTTTGCCACTTCCTTTTAGGTGTTTGCTGCTACATGGGTCGTGAGTGGGAATTATCTTACCGTTTAGGTATGCGTCCTTGGATCGCTGTAGCTTACTCAGCTCCAGTTGCTGCTGCAATGGCTGTATTCCTAATCTACCCTATCGGACAAGGTTCTTTCTCTGACGGTATGCCTTTAGGTATCTCTGGTACTTTCAACTTCATGATCGTATTCCAAGCTGAGCATAACATCCTTATGCACCCATTCCACATGTTAGGTGTTGCTGGTGTATTTGGTGGTTCATTATTCTCTGCTATGCACGGTTCATTAGTAACTTCATCTCTAATCCGTGAAACTACAGAAAACGAATCTGCTAACGAAGGTTACAAATTCGGACAAGAAGAAGAAACTTATAACATTGTAGCTGCTCACGGTTACTTCGGTCGTCTAATCTTCCAATACGCTTCTTTCAACAACTCTCGTTCATTACACTTCTTCTTAGCTGCTTGGCCAGTTGTTGGTATCTGGTTCACTGCTTTAGGTTTATCAACTATGGCATTCAACTTAAACGGATTCAACTTCAACCAATCAGTAGTAGACTCACAAGGTCGTGTACTAAACACTTGGGCTGACATCATCAACCGTGCTAACTTAGGTATGGAAGTAATGCACGAACGTAACGCTCACAACTTCCCTCTTGACTTAGCTTCTGTTGAAGCTCCTATGCCACGTTCTCTAAAAAAAGGGCCTTTTGTAGCCGATCATTTATTAAAAAAAATAGAAAAATTAAATGCTCAAGGACAAAAAAAAGTTATTACTACTTGGTCTCGATCATCGACAATTTTACCTATGATGATCGGTCACACGATTTCTACTTATAATGGTAAAGAATTTCTTCCTGTATTTATAACAGATCAAATGGTAGGACACAAATTAGGAGAATTTGCACCTACACGTACTTTTAAAGGCCACGTAAAAAGCGATAAAAAATCTAAAACAATGAGAACGCCAGAAGAACTTAGTAATCTAATTAAAGGATTAATTGAAGATTACACACCTGAAGTGAAAATGGTTGATTTTGGAATTGTATTCCAAGTCGGAGATGGTATTGCTCGTGTTTATGGATTAGACCGTGCAATGGCTGGTGAACTATTAGAGTTCGAAGATGGAACTTTAGGTATTGCTTTAAACTTAGAAGCAAACAACGTTGGTGCTGTTTTATTAGGAGATGGTTTAAAAATCACTGAAGGAAGTCGAGTTCGCTGTACAGGTAAAATTGCTGAAATTCCTGTAGGAGAGGCTTATTTAGGTCGAGTTGTAGATGCGTTAGCACGTCCAATCGATGGAAAAGGCCCTATCGCGAGCACAGAAAATCGTGCGATTGAATCGCCTGCACCTGGTATTATTGCTCGTCGTTCTGTTTATGAACCACTTTCTACTGGATTAGTTGCAGTTGATGCGATGATTCCTATTGGACGAGGTCAA---CGAGAACTTATCATTGGTGACCGTCAAACAGGAAAAACTTCAATTGCTGTAGACACAATTTTAAACCAAAAAGGAAAAGACGTTATTTGTGTTTATGTCGCTATTGGCCAAAAAGCATCTTCTGTTGCTCAAGTTCTTAACACATTAAAAGAGCGTGGTGCTTTAGATTACACTATTATTGTTATGGCTAACGCTAATGAACCTTCTACATTACAATATTTAGCTCCTTATACTGGTGCTACACTAGCAGAATATTTCATGTATACAGGTCGCCCTACACTGACAATTTATGACGATTTATCTAAACAAGCACAAGCATATCGTGAAATGTCTCTTTTATTACGTCGTCCACCTGGACGTGAAGCTTATCCCGGCGACGTATTCTACTTACACTCTCGTCTTTTAGAAAGAGCGGCTAAATTAAGCGATGCTTTAGGGGAAGGAAGTATGACTGCTTTACCTATCGTAGAAACTCAAGAAGGTGACGTTTCTGCTTATATTCCAACAAACGTTATTTCTATTACAGATGGGCAAATTTTTTTATCTGGTGATCTTTTCAACTCAGGTATTCGTCCAGCGATTAACGTTGGTATCTCTGTTTCTCGTGTAGGTTCTGCAGCACAACCGAAAGCGATGAAACAGGTTGCGGGTAAATTAAAACTTGAGCTAGCTCAATTTGCTGAACTTGAAGCTTTCTCTCAATTTGCTTCAGATTTAGATCAAGCGACTCAAAACCAATTAGCACGAGGATCTCGTTTACGTGAAGTATTAAAACAAGCTCAATCATCTCCACTTTCTTTAGAAGATCAGGTTGCTAGTATTTATTCAGGTACTAACGGGTTCTTAGATTCTTTAGAAGTTGGTCAAGTACGTTCTTTCCTTACAGGTCTGAGAACTTATTTAGCTAATAGTTGTTCAGAATATGGTGAGATTCTTCGTAATACAAAAACATTTACTCCAGAAGCAGAAGCATTACTTAAAAAATCAATTACAGAATATTTAGAAGAAGTTATTACTTATCCGATTTTTACTGTACGTTGGTTAGCTATTCATGCTTTAGCTGTTCCGACTATTTTCTTTTTAGGTTCTATCACAGCAATGCAATTTATTCAACGAATGTCAGTTACAAAAAAACCAGATTTAACAGATCCAGTATTAAAAGAGAAGTTAGCCAAAGGTATGGGACATAACTATTATGGAGAACCAGCTTGGCCAAATGATTTATTATATATTTTCCCTGTAGTAATTTTCGGAACTTTCGCTTGTGTAATTGGATTAGCTGTATTAGAACCAGCAGCTATCGGGGAGCCAGCTAACCCGTTCGCTACTCCTTTAGAAATTTTACCGGAATGGTACTTCTACCCTGTGTTTCAACTTTTACGCACAGTACCTAACAAATTATTAGGTGTTCTTTTAATGGCAGCTGTTCCTGCCGGTTTAATTACAGTTCCGTTTATTGAAAATATCAATAAATTCCAAAATCCATTCCGTCGTCCAATTGCAACTACAATTTTCTTAGTTGGTACTTTAGTAGCTCTTTGGTTAGGTATTGGCGCAACTTTACCTATTGATATTTCTCTTACTTTCGGACTATTTATGCCTCGTTCTCAAAGAAATGACAATTTTATCGATAAAACTTTTACAGTTATTGCAGATATTTTATTAAAAGTTTTGCCTACCTCACAACGTGAAAAACAAGCATTTACTTATTATCGTGATGGAATGTCTGCGCAAGCGGAAGGAGAATACGCAGAAGCATTACAGAATTATTATGAAGCCATGCGTCTAGAAGTAGACGCTTATGATCGCAGTTATATCCTTTATAATATTGGGCTGATACACACAAGTAATGGGGAACATGGACGAGCACTAGAATATTATTATCAAGCATTAGAAAGAAATCCATCATTACCTAGTGCTCTGAATAATATTGCTGTAATTTATCATTACCGAGGTGAACAAGCAATTGAGAATGGTCAGTCAGAAATCTCTCAAATTTTATTTGAAAAAGCTGCTGATTATTGGAAAGAAGCAATTCGTTTAGCTCCAACAAATTATATTGAAGCACAAAATTGGTTGAAAATGACAAAAAGA--------------------TTAAGCCATGCATGTCTAAGTATAAACTGCTTATACTGTGAAACTGCGAATGGCTCATTAAATCAGTTATAGTTTATTTGATGGTACACTACTACTCGGATAACCGTAGTAATTCTAGGGCTAATACGTGCGTAAATCCCGACTTCTGGAAGGGACGTATTTATTAGATAAAAGGCCGACCGGACTTTG-CCGACCCGCGGTGAACCATGATAACTTCACGAATCGCATGGCCTTCGGCGATGTTTCATTCAAATTTCTGCCCTATCAACTTTCGATGGTAGGATAGAGGCCTACCATGGTGGTAACGGGTGACGGAGGATTAGGGTTCGATTCCGGAGAGGGAGCCTGAGAAACGGCTACCACATCCAAGGAAGGCAGCAGGCGCGCAAATTACCCAATCCTGATACGGGGAGGTAGTGACAATAAATAACAATACCGGGCATTTA-ATGTCTGGTAATTGGAATGAGTACAATCTAAATCCCTTAACGAGGATCCATTGGAGGGCAAGTCTGGTGCCAGCAGCCGCGGTAATTCCAGCTCCAATAGCGTATATTTAAGTTGTTGCAGTTAAAAAGCTCGTAGTTGGATTTCGGGTGGGTTGCAGCGG-CCGCCTCTGGTGAGTACTGCTGGCCTACCTTTCTGCCGGGGACGGGCTCCTGGGCTTCACTGTCCGGGACTCGGAGTCGGCGATGTTAC-TTGAGTAAATTAGAGTGTCCAAAGCAGGCCTACGCTCTGAATACTTTAGCATGGAATAACACGATAGGACTCTGGCCTATCTTGTTGGTCTGTAGGACCGGAGTAATGATTAAGAGGGACAGTCGGGGGCATTCGTATTTCATTGTCAGAGGTGAAATTCTTGGATTTATGAAAGACGAACTACTGCGAAAGCATTTGCCAAGGATGTTTTCATTAATCAAGAACGAAAGTTGGGGGCTCGAAGACGATTAGATACCGTCGTAGTCTCAACCATAAACGATGCCGACTAGGGATTGGCGGATGTTTATTCAATGACTCCGCCAGCACCTTATGAGAAATCAAAGTTTTTGGGTTCCGGGGGGAGTATGGTCKCAAGGCTGAAACTTAAAGGAATTGACGGAAGGGCACCACCAGGCGTGGAGCCTGCGGCTTAATTTGACTCAACACGGGAAAACTTACCAGGTCCAGACATAGTGAGGATTGACAGATTGAGAGCTCTTTCTTGATTCTATGGGTGGTGGTGCATGGCCGTTCTTAGTTGGTGGGTTGCCTTGTCAGGTTGATTCCGGTAACGAACGAGACCTCAGCCTGCTAAATAGTCCTGGGCGCTTCTGCTGA-------CTTCTTAGAGGGACTATTGGCGTTTAGTCAATGGAAGTATGAGGCAATAACAGGTCTGTGATGCCCTTAGATGTTCTGGGCCGCACGCGCGCTACACTGATGCATTCAACGAGCCTATCCTTGACCGAGAGGTCCGGGTAATCTTTGAAACTGCATCGTGATGGGGATAGATTATTGCAATTATTAGTCTTTAACGAGGAATGCCTAGTAAGCGCGAGTCATCAGCTCGCGTTGATTACGTCCCTGCCCTTTGTACACACCGCCCGTCGCTCCTACCGATTGGGTGTGCTGGTGAAAAGTTTGGATTGGCGGCAGCGGG--CCATCTCTGCTGCGAGAAATTCTTTAAACCCTCCCACCTAGAGGAAGG---------------------
           Bracteacoccus_minor  GTGGAAACGCTCTTTAATGGAACACTTACAGTAGGAGGTCGTGACCAAGAGTCTACAGGTTTTGCTTGGTGGGCTGGAAATGCTCGCTTAATCAATTTATCTGGTAAACTTTTAGGTGCTCACGTAGCACACGCAGGTCTAATCGTTTTTTGGGCAGGTGCTATGAACTTATTCGAAGTAGCGCATTTCGTACCAGAAAAACCTATGTATGAGCAAGGTCTAATTCTATTACCTCACATCGCGACTCTTGGTTATGGCGTAGGCCCTGGTGGAGAGATTCTTGATACATTCCCATATTTCGTGTCTGGTGTACTTCATTTAATTTCTTCGGCAGTTCTTGGTTTTGGTGGTGTATATCACTCATTAATTGGACCGGAAACACTAGAAGAATCTTTCCCTTTCTTCGGTTACGTGTGGAAAGACAAAAACAAGATGACTAACATTTTAGGTTATCACCTGATCATCCTAGGTTTAGGTGCGTGGTTATTAGTTTGGAAAGCTATGTACTTCGGTGGTATTTATGATACGTGGGCTCCTGGAGGTGGAGACGTTCGTCTTATCACGAATCCAACTACAAATGCTGGTATTATTTTCGGTTACTTACTAAAATCACCATTTGGTGGTGATGGTTGGATCGTAAGTGTAGATAACATGGAAGATATCATCGGTGGTCACATTTGGATCGGAACTTTAGAAATCCTTGGAGGTCTTTGGCACGTATACACGACTCCTTGGCCATGGGCACGTCGTGCTTTCGTTTGGTCTGGTGAAGCTTATTTATCATACAGTTTAGCTGCAATTTCTGTAATGGGATTCATTGCTTGCTGTATGTCTTGGTTTAACAACACAGCTTATCCTAGTGAGTTTTACGGTCCAACAGGTCCAGAAGCTTCACAATCACAAGCTTTCACTTTCCTTGTTCGTGACCAACGTTTAGGTGCTAACGTAGCTTCAGCTCAAGGTCCTACTGGTCTTGGTAAATATTTAATGAGATCACCTACTGGTGAAATCATTTTTGGTGGTGAAACAATGCGTTTCTGGGATTTCCGTGGACCATGGTTAGAACCGCTAAGAGGTCCAAACGGTCTAGACTTAAACAAACTTAAAAACGATATTCAACCTTGGCAAGAACGTCGTGCAGCTGAATACATGACTCATGCACCTCTAGGGTCTCTAAACTCTGTAGGTGGTGTAGCTACAGAAATCAACGCTGTTAACTACGTATCTCCTCGTAGTTGGTTAGCTTGTTCACACTTCGTTTTAGGTTTCTTCTTCTTTATCGGTCACTTATGGCATGCTGGACGTGCTCGTGCAGCTGCTGCTGGTTTCGAAAAAGGTATCGACCGTTTAGATGAACCTGTTCTTTCTATGAGACCATTAGATGATATCGCTGAAGTTTCTGTAGGTAAACATTTCTATTGGCAAATTGGTGATTATCAAGTCCATGGACAAGTATTAATGACATCTTGGTTCGTATTAGGTTTAATTTTTGTATTGGCTTTTTTAGGAAATAGCAATTTAAAAAGTATTCCTGAAGGCGTTCAAAACTTTACAGAATTAGTGACTGAGTTTATCCGCGATCTTGCGAAAACTCAAATTGGTGAAGAAGAA------TATTTATCATGGGTTCCTTTTTTAGGAACTTTATTTTTATTTATTTTAGTTTCTAACTGGTCTGGAGCTTTATTACCATGGGCATTAATCGAATTACCGAGCGGTGAATTAGCTGCTCCGACTAATGATATTAACACGACAGTAGCGTTAGCGCTTTTAACATCAATCGCTTATTTTTATGCAGGAATTCGAAAAAAAGGTTTAGGTTATTTTAAACGTTATGTTCAACCTGCTGCTTTTTTATTACCAATTAACGTACTTGAAGACTTCACTAAACCTCTTTCTTTAAGTTTCCGACTTTTTGGTAACATTTTAGCTGACGAACTTGTTGTAGGTGTTTTAGTAGCTCTGGTTCCTTTATTTATTCCAATTCCTATTATGTTACTGGGCGTATTTACTAGTGCGATTCAAGCTTTAGTTTTTTCTACATTAGCAGGTGCTTATATCGGCGAAGCTTTAGAAGATCATCACATGTTGAGTCCTAAAAGAACAAAATTTCGTAGACAACACCGTGGGCATTTAAGAGGCAAAGCGAGTCGTGGCAATAAAATCGCTTTTGGTGAATTTGGTTTACAAGCATTAGAACCTTGTTGGATTACTTCTCGTCAAATAGAAGCGGGCCGTCGTGTTTTAACTCGTTATGTTCGACGAACAGGTAAATTATGGATTAGAATTTTTCCCGACAAACCGATCACGATACGCCCAGCAGGAACTAGAATGGGATCGGGTAAAGGTTATCCAGAATACTGGGTAGCTGTAGTACAGCCAGGAAAAATCATTTATGAGATTAAAGGTCTCTCAGAAACACTTTCTAAAAAAGCACTTCGCATCGCAGCTTATAAAATGCCAATTAAAACAAAATTCGTCATGTCTAATACAGGAACTACTGGGCGTATTCCATTATGGCTTATCGGTACTGCTGTAGGTACAGCAGCACTTGGTTTATTATCTATTTTTTTCTATGGTGCGTACGTTGGTTTAGGGTCTTCTTTAATGCCTCGTCGTCCAATCAAACGTATATTATTGCCCGATCCGATTTACAACAGTTTATCTATCCATATGTTAGTAAATCGAGTTATGAAAAGTGGAAAAAAATCAGTTGCTTACAGAATTGTTTATACTGCTTTACGAGAAATTAGCGATATTACAAAAAAAAGCCCAGTCGAAGTGTTCGAAAAAGCACTAGAAAATGCGATGCCAAAAGTAGAAGTAAAACCAAGACGTCGAGCTGGTTCTGTTCAATTAGTGCCTAGAGTTTTAAGATCTACAGAGAGAGGCAAAGCGACTGCTTTGCGCTGGATGTTAGATGCTTGCGAAAAAAAGTCAAATAAAAGTATGATTTCTCGTCTTCAAACAGAAATTTTAGATGCTTACGAAAAAAAAGGGAATGCTTTAAAAAAGAAAGAAGAATTACATAAAATTGCAGCAAATAATGCAATGTATGCCAAAAGACCTCAGACCGTTTTGAATGCCGTATCTATGAAATTAGCATATTGGATGTATGCAGGTCCAGCACACATTGGGACTTTAAGAGTGGCTAGTTCTTTTAAAAACGTCCATGCTATCATGCATGCACCGTTAGGTGATGACTACTTTAATGTTATGCGCTCTATGTTAGAGCGCGAACGAGATTTCACTCCCGTAACGGCTAGTATCGTAGATCGACATGTATTAGCTCGCGGTTCTCAAGAAAAAGTAGTAGAAAATATCACGCGAAAAGATAAAGAAGAGTGTCCAGATCTTATCTTATTAACACCGACCTGTACATCGAGTATTTTACAAGAAGATTTGCAAAATTTCGTAGAACGTGCAGACGTTATTCTAGCTGATGTCAATCATTATAGAGTCAATGAATTACAAGCTGCTGACAGAACTTTAGAACAGATCGTGCGTTTTTATCTCGAAAAACAAAAACCTTCTGCTAATATTTTAGGGATTTTCACGTTGGGTTTTCATAATCAACATGATTGTCGAGAACTGAAACGTTTATTAAACGATTTAGGGATCGAAATCAACGAAATAATACCAGAAGGAGGTTCTGTATCTTGTTTGAAAAATTTGCCCAAAGCTTGGTTTAATATCGTACCATATCGCGAAGTTGGATTAATGACTGCTGTTTATTTAGAAAAAGAATTTGACATGCCTTACGTATCCACTACTCCTATGGGAGTCGTAGATACTGCGAATTTCATTCGCTATATTGATCAACAAACGCGATTTATTTCTCAAGCAGCTTGGTTTTCTAGATCGATTGACTGTCAAAATTTGACGGGGAAAAGAGCGATCGTTTTCGGGGATTCGACACATGCAGCTTCTATGACTAAAATTTTAGCGAGAGAGATGGGAATTCGCGTAGCTTGTGCGGGAACTTATTGCAAACATGATGCAGATTGGTTTAGAGAACAAGTTTTTGGATTTTGCGATCAAGTTTTAATCACAGAAGATCACACTCAAGTCGGGGATATGATTGCTCAACTAGAACCGGCCGCTATTTTTGGAACGCAAATGGAAAGACACGTTGGAAAACGATTAGATATTCCGTGTGGAGTGATTTCTGCGCCTGTTCACATCCAAAATTTTCCATTGGGTTATCGCCCGTTTTTGGGTTATGAAGGTACGAATCAAATTGCCGATTTAGTTTATAATTCTTTTAGTCTGGGCATGGAAGACCATTTACTCGAAATTTTCGGCGGTCATGATACGTGGGCAGCAGACGGCTTGACCGAGTTAAACAAAATCCCGGGATTCGTTCGAGGTAAAGTCAAAAGAAATACCGAAAAATTTGCTAATAATATACAAACGATTACAGTCGAAGTGATGTTTGCTGCCAAAGAAGCAGCTGGCGCATTTGAGTGTGAAACGGGCAATTATCATACTTTTTGTCCTATCAGTTGTGTTTCTTGGTTATATCAAAAAATCGAAGATAGTTTTTTTCTAGTAATTGGAACGAAAACTTGTGGTTATTTTTTACAAAATGCTCTTGGAGTCATGATTTTTGCTGAACCTCGCTATGCTATGGCTGAATTAGAAGAAGGAGATATTTCAGCTCAATTAAACGATTATAAAGAATTAAAACGTCTTTGTTTACAAATTAAACAAGATCGAAATCCAAGCGTAATAGTTTGGATTGGAACTTGTACGACGGAAATTATTAAAATGGATTTAGAAGGTATGGCACCTCGATTAGAAATAGAAATTGGTTTACCTATCGTGGTTGCACGTGCGAATGGCTTAGATTATGCTTTTACTCAAGGAGAAGACACTGTATTAGCTGCTATGGCTCAACGTTGTGTTTTATTTGGATCTTTACCAAGTACAGTTGCTACCCAACTTACGCTCGAATTAAAGACACAAGGTATTGAAGTTTCGGGCTGGCTTCCTTCACAACGTTATGCAGATTTACCTCTTTTATCCGAAGGAACTTATGTTTGTGGTGTCAATCCTTTTTTAAGTCGAACAGCGACAACTTTAATGCGACGTAGAAAATGCAAGTTGATCGGTGCTCCTTTTCCGATTGGACCAGACGGAACTCGTGCTTGGGTAGAAAAAATTTGTTCTGTTTTTGGAATCGTCCTAGAACAGCGTGAATTAAAAATTTGGAATACATTAGAAGAT---------TATTTACAATTGATTCGAGGTAAATCTGTTTTTTTCATGGGCGATAATTTATTAGAAATTTCTTTAGCTCGATTTTTGACTCGCTGCGGGATGATTATTTATGAAATTGGAATTCCTTACATGGATAAACGATTTCAAGCAGCAGAATTAGAATTATTACAAAAAACTTGTCGTGAAATGAAAGTTCCTATGCCTCGCATCGTCGAAAAACCCGACAATTATTATCAAATTCAGCGTATTCGAGAACTTCAACCAGATTTAGCTATCACTGGAATGGCTCACGCTAATCCTTTGGAAGCACGAGGGATTACGACTAAATGGTCTGTTGAATTTACGTTTGCACAAATTCACGGATTTGCGAACAGTCGTGAAATTTTAGAACTCGTTACGAGACCTTTACGAAGAAATATGGCAACACCTGGAATTGTGACTCCATTAGGAACTTTATTAAGACCATTAAACTCAGAAGCAGGTAAAGTTTTACCTGGTTGGGGAACGACAGTTTTAATGGGAGTATTTATTGTCCTTTTTGCTGTATTCTTACTAATTATCTTAGAAATTTATAACAGTTCTTTACTTTTAGATAATGTAACTATGAGTTGGGAAAGTTTAGCGATGCCAATCGGTGTACCAAGAATTATTTATTGTTGGGGTGAAGAACTCCCTGCTCAATGGACAGATATTTATAATTTTATTTTTCGAAGAAGGATGGTTTTTCTAATGCAATATCTAGACGATGAACTGTGTAATCAAATTTGTGGTTTATTAATTAATATTCATATGGAAGATAGATCGCAAGAATTAGAAAAAAAAGAACTGGAAAATAGAAAGCAAACAGAAAGCCTACTACAAGAAGAAGAATCTAAAAAAGTTTTTATGATCATTAATTCATTTGGAGGATCTGTAGGAAATGGTATCACCGTTCACGACGCTTTACAATTCATCAAAGCTGGATCCATGACGCTCGCTTTAGGTGTAGCTGCATCTGCAGCTTCTTTAGCATTAGCTGGGGGAACTATCGGAGAACGTTATGTGACCGAGGGTTGCCACGTCATGATTCACCAGCCTGAGGGAGGATTGACTGGACAAGCTTCAGATATTTGGATCGACAGCCAAGAAATCATGAAAATTCGGTTAGATGTAGCAGAAATTTATTCTTTATCGACTTATAGACCACGCCATAAAATTTTACGCGATTTGGATAGAGATTTTTATTTAACAGCGACAGAAACGATTCATTACGGACTAGCCGATGAAATCGCAACTAATGAAGTCATGCACGAAATTATCGAAATGACTAGTAAAGTTTGGGATTACCACGATAGTCAACAACAAAAATTATTAGAAAGTCGAGAAAGGGCTTTAATTCTTGCAAAATTACCTGAAGCTTATGCTCCGTTTGACCCGATCGTAGACGTTTTACCCGTTATTCCTGTATTATTTTTATTATTAGCTTTTGTTTGGCAAGCTTCTGTTAGTTTCAGAATGACTATTGCGATCGGTTATCAAGAAAAACGCACATGGTTTGATGATGCTGATGACTGGCTTCGTCAAGACAGATTTGTTTTCGTAGGTTGGTCTGGTCTTTTATTATTCCCTACTGCTTACCTTGCATTAGGTGGTTGGTTAACAGGAACTACATTCGTAACTTCTTGGTATACTCATGGACTAGCAACTTCTTATTTAGAAGGTTGTAACTTCCTAACAGCTGCTGTTTCTACTCCAGCGAATAGTATGGCTCACTCTTTATTATTCCTATGGGGTCCAGAAGCACAAGGTGATTTCACGCGCTGGTGCCAATTAGGTGGTTTATGGACTTTCGTAGCTCTTCATGGTTCTTTCGCACTTATTGGATTCATGTTACGTCAGTTCGAAATCGCTCGTTCTGTAAACCTTCGTCCTTACAACGCGATTGCATTCTCTGCACCTATCGCAGTTTTCGTTTCAGTATTCTTAATTTACCCATTAGGTCAATCTGGTTGGTTCTTCGCGCCAAGTTTTGGTGTAGCTGCAATCTTCCGTTTCATCTTATTTTTCCAGGGCTTCCATAACTGGACACTTAACCCATTCCACATGATGGGTGTTGCTGGTGTTTTAGGGGCTGCATTATTATGTGCTATTCACGGTGCGACTGTAGAAAACACTCTATTCGAAGATGGTGATGGTGCTAACACTTTCCGTGCTTTCAACCCTACTCAAGCAGAAGAAACTTATTCTATGGTAACTGCGAATCGTTTCTGGTCTCAAATTTTCGGTGTAGCTTTCTCTAACAAACGTTGGTTACACTTCTTCATGTTATTCGTTCCAGTAACAGGTTTATGGATGTCAGCAATCGGTGTAGTAGGTTTAGCTTTAAACTTACGAGCTTATGACTTCGTTTCACAAGAAATTCGTGCTGCTGAAGATCCTGAGTTCGAAACTTTCTACACGAAAAATATCCTTCTTAACGAAGGTATTCGTGCTTGGATGGCTGCTCAAGACCAACCACACGAAAGACTAGTATTCCCTGAAGAAGTATTACCTCGTGGTAACGCTCTTTTAGCGAATTTTTCGTTGTTTAGTTTGCTCGTTTGTCGTTGGAAAGAATCTGGACATTTTCCTCTGAGCAATTTATATGAATCTTTGATGTTCTTATCTTGGAGTTTTACGACGATTCAGTTATTTGGCTGCATTACGTCGCCTAGTGCTTTGTTTACGAACGCTTTTGCGACTTTTAGTTTACCTCTAGAAATGCAAAAATCTTCGTCATTAGTGCCTGCACTACAATCGAATTGGTTGATGATGCACGTGACTGTCATGATTTTGAGTTACGCTGCTTTGATTTGTGGATCTCTGTTATCGATAGCTTTTTTGTTAGATAATTTGAGTTATAGAATCTTAGGACTTGGGTTTCCTCTTTTGACAATCGGCATTTTATCAGGAGCTGTGTGGGCTAACGAAGCTTGGGGATCTTATTGGAGCTGGGATCCCAAAGAAACGTGGGCTTTTTTGACTTGGTTAGTTTTTGCAATTTATTTGCATACGAGATTGACTAAAGGATGGCAAGGAAAAAAACCAGCTATCATTGCTTCTTTAGGATTCGTGACTGTTTGGGTTTGTTTTTTAGGAGTGAATTTAATCGGCGAAGGTCTTCATAGCTATGGCTGGATTCAACAACGTTTAAAAACACAATATGTTCAAACAATCATTCCAAAATTATTGGAGCAATTTAAATACGGAAATATTCACGAGGTTCCTCAAATCAAAAAAATCGTAATCAACCGAGGAATCGGAGACGCTTCTCAAAATAATAAAATTTTAGAGTCTTCTTTAAAAGAATTAGGAATTATTGCTGGCCAAAAAGGAATCACTACTCATTCAAAAAAATCAATCGCTGGTTTTAAAATTAGAGAACAAATGCCAGTAGGTGTTTCTGTGACATTAAGAGGTGACCGTATGTATGGTTTTTTAGATCGTCTTATTCATCTAGCCTTGCCTCGCGTTCGTGATTTTCAAGGAATCAGCCCAAAAAGTTTTGATAAAAATGGCAATTATAGTTTAGGTTTAGAAGAACAATTAATGTTCCCTGAAATCGAATATGATAAAATTGATCAAATTCGTGGTATGGATATTTGTATCGTTACGACGGCCAACAATCAAGAAGAAGCATTAGCGTTATTAAAACAATTTGGATTACCTTTCAAAGCTAGACCTAATCCCAATAAACAAGTTGTTGAATTAAACCGTACTAGTCTTTATTGGGGACTATTATTAATTTTCGTATTAGCTGTATTATTTTCGAGCTATATTTTTAACATGAGTTTACAAATTTCTATTTTAACTCCAGAACGTCCTTTTTGGAATGGTCAAGCTGAAGAAATCATTTTACCGACAGAAACTGGAGAAATGGGCGTTTTAAAAAATCACGCGCCTATCATCACAGGTTTAGACGTGGGAGCTATGCTCGTTCGT------------------ACGAAAGAATCATGGAATTCTTTCGCTGTTATGGGTGGTTTTGCTGTCATTAAAAAAAATCAAGTGACAATTTTAGCCAATGAAGCAGAATCTGCAGAAACTATTAATGCAGATGAAGCGAAAAATTTATTCGAAACTGCGAAAGCATCTTTAGAAAAAGCAGAAGGAGTTAAACAAAAAGTCGAAGCAAACTTTGCTTTTAAAAGAGCAAAAGCTCGTTTTCAAGTTATTAAAGTAATGGAAGCTTTAGTTTATACATTTTTATTAGTTGGTACGTTAGGAATTATCTTTTTCGCGATTTTCTTTAGAGAACCTCCACGTATGGTAAAAATGGTTCCACAAACTGAAACTAAAACAGGTGCTGGATTTAAAGCAGGTGTAAAAGATTACCGTTTAACATACTACACTCCAGATTACGTAGTTAAAGATACTGACATTTTAGCTGCATTCCGTATGACTCCACAACCAGGCGTTCCTGCTGAAGAATGTGGTGCTGCTGTTGCTGCTGAATCATCTACTGGTACTTGGACTACTGTATGGACTGACGGTTTAACTAGTTTAGACCGTTACAAAGGTCGTTGTTACGACTTAGAGCCGGTTGCAGGCGAAGAAAACCAATACATCGCATATGTTGCTTACCCGATCGATTTATTCGAAGAAGGTTCTGTAACTAACTTATTCACTTCGATTGTTGGTAACGTATTCGGTTTCAAAGCTCTTCGTGCACTTCGTTTAGAAGACCTTCGTATTCCTCCAGCATACGTGAAAACTTTCCAAGGGCCTCCTCACGGGATCCAAGTAGAACGTGACAAACTAAACAAATACGGGCGTGGTTTCTTAGGTTGTACGATCAAACCTAAATTAGGTTTATCTGCTAAAAACTACGGACGTGCTGTTTACGAATGTTTACGTGGTGGTCTAGACTTCACTAAAGATGACGAAAACGTTAACTCACAACCATTCATGCGTTGGAGAGACCGTTTCTTATTCGTTGCTGAAGCGCTTTACAAATCACAAGCAGAAACTGGTGAAATTAAAGGTCACTACTTAAACGCTACTGCAGGTAACTGTGATGAAATGCTAAAACGCGCAGAATGTGCTAAAGATTTAGGTGTACCTATTGTTATGCACGACTACCTAACTGGTGGTTTTACAGCTAACACTTCTTTAGCTTCTTACTGTCGTGATAACGGTTTATTACTTCACATTCACCGTGCAATGCACGCTGTTATCGACCGTCAAAAAAACCACGGTATGCACTTCCGTGTATTAGCTAAAGCTCTACGTCTATCTGGTGGTGACCACCTTCACTCTGGTACTGTTGTAGGTAAACTAGAAGGTGAACGTGAAGTAACTTTAGGTTTCGTAGACTTAATGCGTGACGATTACATCGAAAAAGACCGTAGCCGTGGTATTTACTTCACTCAAGACTGGTGTTCAATGGGTGGTGTTATGCCAGTTGCTTCTGGTGGTATCCACGTATGGCACATGCCAGCTCTTGTAGAAATTTTCGGTGATGACGCTTGTCTACAATTCGGTGGTGGTACTCTAGGTCACCCTTGGGGTAACGCTCCTGGTGCTGTAGCTAACCGTGTAGCTTTAGAAGCTTGTACTCAAGCTCGTAACGAAGGTCGTGACCTTGCTCGTGAAGGTGGAGATGTTATTCGTTCTGCATGCAAATGGAGTCCTGAATTAGCAGCTGCTTGTGAAGTTTGGAAAGAAATTAAATTCGAATTCGAAACTATCGACACTCTAATGGCTGGTAAACCAGTAGAACGTCCTTTTTCGGATATTTTAACTAGTATCAGATATTGGGTTATTCACAGCATCACGATTCCTGCTTTATTTATTGCAGGTTGGCTTTTTGTAAGTACAGGTTTAGCGTATGACGTATTCGGAAGTCCTAGACCTAACGAATACTTTACAGAAGATCGTCAAGATGCTCCTCTGATTACAGATCGTTTCAATGCATTAGAACAAGTTAAAAAATTATCTCAAATTCGTCGTTATATTATTATAGGTGAAAGACGATTTAGCAATTATTGGTGGGCTTCTGTCATTTTAGGCGGCGCGATTGGATTTTTAGCTACAGGCATTTCTAGTTATATTACTTTTTTCCCTCAAGGTTTATTAATGTGTTTTTATGGAAGTTTAGGTTTATTGCTGAGTATTTATTGGTGGTTATTGATTTTTTGGAATGTAGGCGGTGGTTTCAATGAATTTAATAAAAAAGAAGGTTTCATTCGAATTTTTAGATGGGGTTATCCAGGTAAAAATCGTAAAATTGATTTATACTATACTTTAAAAGATGTAGAAGCTATTCGCGTAGAATTTAAGCAACGAACTATTTATATAAAACTAAAAGGAGAAATTCCGTTGACAGGGATCGGCCAACCATTAACCATAAAAGAAATCGAAAAACAAGCTTCTGAATTAGCTAATTTCTTACAGGTGTCCTTAGAAGGAATGAATGAGATTGTTCTTCAACTTGCTAGCTTACTTTTCATCGTAGCAGCTGGTCCACTTGTAGTAGTATTATTATCAGCTCGTGGCGGTAATCTATTTGGTATTAATACCAACATTTTTGAAACAAATGTTATTAATTTAGCTGCAGTAGTTACTATCGTAATTTCTTTTGTAGGTAAAAGTTTAACTTCTTTATTAGACGATCGTAAAAAAACAATCGTTAACAATTTACAAGAAGCAAGTCAAAGAGCTGCCGAAGCTCAAGAAAAATTAGCACAAGCAAGAAATCAATTACAACTTGCTCAGAAAAAAGCTATTCAAATTCGTGAAGAAGGTGCTTTAAAATCGAGTCAAGAAATCTCTAATTGTGTTTCTCAGCATGAACAAAGACTTTCTTTATTAGATGATTTTAAACAAGAAACAATTCAATTTTATCAACAAAAAGCTTTTAAACAAGCTTACATGTACGTTATTTCTCGTATTATGAGCAATGTAAAAGAAAGATTGACAAAAAATTTAGATTCTACTTATCACGTTGTTGTTAATAACTTTTATGTTTCTAGATTTACTGAATATATGGATAGCCCTGCTTTTTTCTTTACCTTTTTTTTAGGGTTTCTTTTGTTGAGCGCTACAGGATATTCGATTTATGTGAGTTTTGGACCTCCGTCTAAAAAACTTAGAGATCCGTTCGAAGAACATGAAGATACTTATGAAGAAATTGGTTTATTTCCTAGATCCTTTAATCGCGTTTTTGACCGTTTTTTTAAGCAATTATTTTTTGATGTGGAAAACCTAGTCATTCAAGAATATCGATTTTATAGATATCTTTTTTTGACTACCGTAAAATGTGTTTTTATTTTGATATTTGTACCGTTTTTAGTGAATTTCATCTGTAAAAATTATTTAGTTAAACCTATTACTGAATATTACTGGAATTCGGCTCAATCTGAAATTTTTTTAAATTCTTATCAACAAAAACGTGCATTTATGGAGTTAAAAGATTTTGAGGAAAAAATTTATTTTGAATCGTTATTGGCAATTCATTATAACGAAGAAAGTATCGAATCGATTACTAATTTTTTTGCGGATTTAATTAGTTTTAGCACTTTATGTTTTTTACTCAAGGCGTTAGAAATTCAAATAAATATTACAAAATCGTTTTTACTCGAAGTTTTTTTTGGATTAGATGATAGTAAAAAATCTTTATTGATTTTGTTCGTAACAGATTTATTAGTTGGTTATCATTCTCCTAATATTTGGGAACTATTTTTTCAATCTTTATTTGATCATTATGGGTTACCTGAAAGTCAAACTACTATCTTTTTATTAGTCGCGACTCTTCCTGTATTACTAGATGTTCTATTTAAATATTTAATTTTCCGTCATCTCAACAGGGCATCACCTGCTACTGTAGCAACTTACCATGCGATGATTGAAAAATTATCAGTTTATGGAAAAGGAGGCATCGGTAAATCTACTACGAGTTGTAATATTTCAATTGCTTTAGCGACTCGCGGTAAAAAAGTATTACAAATTGGATGTGATCCAAAACATGATAGCACATTCACTTTAACTGGGTTTTTAATTCCAACTATTATCGATACATTACAAGCAAAAGATTATCACTACGAAGATGTGTGGCCTGAAGATGTCATTTATCAAGGTTATGGAGGCGTCGATTGCGTCGAAGCGGGCGGACCGCCCGCAGGTGCTGGATGTGGAGGTTATGTAGTTGGTGAAACAGTTAAATTATTAAAAGAACTCAATGCTTTTTATGAGTATGATATCATTTTATTCGACGTTTTAGGAGATGTTGTGTGTGGCGGTTTCGCTGCTCCTCTAAATTATTCTGATTATTGTATTATAGTCACTGATAATGGATTCGATGCTTTATTTGCTGCCAACCGTATTGCCGCGTCTGTGCGCGAAAAAGCCCGAACTCATCCTCTGCGTTTAGCCGGTTTAATCGCAAATAGAACAGCGAAACGTGATCTTATCGATAAATATGTCGAAGCTTGTCCAATGCCTGTTTTAGAAGTATTGCCTTTAATCGAAGATATTCGCATATCGCGAGTGAAAGGAAAAACCCTATTCGAAATGGCTTATATTTGTGATTTTTATTTAAATATTGCAGATCAATTATTGACAGAGCCAGAAGGGGTCATACCTCGAGAATTAGCAGATAAAGAATTGTTCACATTACTTTCTGATTTCTATTTAATGGTAGAACCTTTATTATCTGGAATTGTGTTAGGATTAGTACCAGTAACTATTGCAGGTTTATTCGTAACAGCATATCTTCAATATCGTCGTGGAGATCAAGCAACTTGGATGGCAAATAAAGCAATGATTCAGCGTGAAACAAAACGTCAACGTTTAGTAATGAAATATGCTACGAAACGCGCTTCTTTAAAAGAACAAATTAGACAATCTTTAAGAGAAAAACTAGCTTTACATAGAAAATTACAGCAGTTACCTAAAAATAGTTCTGCAGTTCGATTACATAATCGTTGTACTGTGACTGGACGTCCTAAAGGTTATTATAGAGATTTTGGTTTATCAAGACACGTTTTACGTGAAATGGCTCATGAAGGTCTTTTACCTGGTGTGCAAAAATCTAGTTGGATGGAAGTAAATATCTTTGGATTAACAGCTACTGCTTTATTTATTATTATTCCTACTTCTTTTTTATTAATCTTATACGTTAAAACTGCATCGGATATGACTAGAGTTAAACGTGGTAATGTTTCTCGTAAAAGACACAAAAAAGTGTTAACTATGACAAAAGGTTTTCGTGGAGCTGCTTCTATTTTATTCCGTACAGCAAATCAACAAAATATGAAAGCGCTACGTTATTCATATACTAATCGCCGTAAGAAAAAACGTGATTTTCGTCGTCTTTGGATCGCACGTGTAAATGCAGCTATTCGTCGCTATGGTATGAATTATAGTGAATTTATAAATTGTTTGAAAAATTGTTCGATCAAATTAAATCGTAAAGTATTAGCACAGTTATCTATTTGTGATCCAGAAAGTTTTTTACAATTTATGAATCCAATTGTTGCTGCTGCATCTGTTATCTCTGCTGGATTAGCTGTTGGTCTTGCTGCTATTGGTCCTGGTATGGGTCAAGGTACTGCTGCTGGTTACGCTGTAGAAGGTATCGCAAGACAACCTGAAGCTGAAGGTAAAATTCGTGGTGCATTACTTTTAAGTTTCGCTTTCATGGAGTCTTTAACGATTTACGGTCTAGTTGTTGCATTAGCTCTTTTATTCGCTAACCCTTTCGCTATGATCAAACCGCAATCTTATTTAAACGTGGCCGATAATAGTGGCGCAAGAAAATTAATGTGTATTCGTGTATTAGGTGCAGGTATTGGTGATGTTATTATTGCTGTAGTTAAAGACGCATTACCCAATATGCCTTTGAAAAAATCGGATGTTGTTCGAGCTGTTATCGTTAGAACGAGTAAAGGTGTTCGTCGTCCTAATGGAATGATGTTACGTTTCGATGATAACGCTGCTGTCGTAATTAATAAAGAAGGTAATCCTAGAGGCACTCGTGTATTTGGACCTATCGCCCGTGAACTTAGAGATCGTAATTTTACGAAAATCGTTTCTTTGGCACCAGAGGTTATTATGGCTCGCGCTAAATTTGAACGTACAAAACCTCATGTGAATATTGGTACAATTGGACACGTTGACCACGGAAAAACGACTTTAACAGCAGCTATCACGATGGCATTAGCAGCTCAAGGTGGTGCTACAGGAAAAAAATACGACGAAATTGATTCAGCACCAGAAGAAAAAGCTCGTGGTATTACGATTAATACAGCACACGTAGAATACGAAACAGAAAATCGTCACTATGCTCACGTTGACTGTCCGGGCCACGCCGATTACGTGAAAAATATGATTACTGGGGCTGCTCAAATGGATGGTGCTATTTTAGTCGTTTCTGGAGCTGACGGTCCTATGCCTCAAACAAAAGAACACATTTTACTAGCGAAACAAGTAGGAGTGCCCAACATCGTAGTTTTCTTAAATAAAGAAGATCAAGTAGATGACGCAGAACTTTTAGAACTAGTTGAACTTGAAGTTCGTGAAACTTTAGATAAATATGAATTTCCTGGAGACGAAATTCCTATCATCAGTGGCTCTGCTTTATTAGCTTTAGAGGCACTAGTAGAAAATCCTCAAATGAAACGCGGGGATAACAAATGGGTAGACAAAATTTTTAACCTAATGGATCAAGTAGATGAATATATTCCAACTCCGGAAAGACAAACTGATAAACCTTTCTTATTAGCAGTCGAAGACGTATTATCTATTACTGGACGTGGTACTGTTGCTACAGGTCGTGTAGAAAGAGGAACGCTTAAAGTAGGAGAAAACGTCGAACTTGTTGGTTTAAAAGATACAAAATCGACAGTTGTGACTGGACTTGAAATGTTTAAAAAAACTTTAGATGAAACAATGGCCGGTGATAATGTTGGTGTTTTACTTCGTGGTGTTCAAAAAAAAGATATTGAACGCGGTATGGTTTTAGCTAAACCTGGTACGATCACACCACATACTAAATTCGAAGCTCAAGTTTATGTACTGACAAAAGAAGAGGGTGGTCGTCACTCTCCTTTTTTAATTGGCTATCAACCTCAATTTTTCATGCGTACGACAGACTCGACTGGTCGTGTGACTGATTTTTCTCACATTCAAATGCGCAACCCTTCTTCTGTAGCCGAAGAACATTCGAATAAAATGGCAATGCCCGGTGACCGTATCAGTATGGTCGTGCAATTGATCAATCCTATTGCGATTGAGAAAGGAATGCGTTTTGCTATTCGCGAAGGCGGTCGTACAGTTGGTGCAGGTGTAGTAACTGCGGATAGTATTAGTGATATGTTAACGCGCATTCGTAATGCTTGTATGATAAAAAAATCGACAGTAGCTGTTCCTTTTACTCGAATGAATCAAAAAATTGCTCAAATTTTAGAAAAAGAAGGTTTCATTCAAACTTTTAGATTAAAATACGAATCATGCATTACTAATTTAAAAAGAATTAGTAAACCTGGGCTTAGAATTTATGCCAATCATAAAGAAATTCCTCGTATTCTAGGTGGAGCAGGAATTGTGATTATGTCGACGCCTAGCGGAATTTTAACAGATCGAGAATCACGTTCTTTAGGAATAGGTGGAGAAATCTTATGCTCAATTTGGAAAAATGTAGGACGTATTTTACAAATTATTGGTCCTGTTTTAGACGTAGTTTTTCCAAAAGGCCAAGTTCCAAACATTTATAACGCATTAACGATTACTGCGAAAAACGCGGCTGGCCAAGAAATGAGCGTAACTTGTGAAGTTCAACAACTTTTAGGTGATAGCTGCGTTCGTGCAGTTGCTATGACTCCTACAGATGGATTAATGCGTGGTATGGAAGTTTTAGACACAGGTAAACCACTGAGCGTACCTGTAGGAAAAGCGACTTTAGGTCGTATTTTCAACGTACTTGGAGAGCCAGTAGATAACATGGGCCCTGTAAACAACCAAGAAACATTACCAATTCACCGTCAAGCTCCTGCATTTGTGGACTTAGATACACGTCTTTCGATTTTCGAAACGGGCATTAAAGTCGTAGACTTATTAGCGCCTTATCGTCGTGGCGGTAAAATTGGTTTATTCGGTGGTGCTGGAGTAGGTAAAACTGTATTAATTATGGAATTAATCAACAATATCGCTAAAGCTCATGGCGGTGTTTCAGTATTTGCTGGGGTTGGTGAACGTACTCGTGAAGGAAATGACCTTTACACAGAAATGAAAGAATCTGGCGTAATCGTTGAAAAAAATTTAGGCGATTCTAAAGTTGCTTTAGTTTATGGTCAGATGAACGAACCACCTGGAGCACGTATGCGTGTAGCATTAACGGCTTTAACGATGGCAGAATATTTCAGAGATGCAAATAAACAAGACGTTCTGTTCTTCATCGATAACATTTTCCGATTCGTTCAAGCTGGTGCTGAAGTTTCTGCTTTATTAGGTCGTATGCCTTCTGCCGTTGGTTATCAACCTACATTAGCGACTGAAATGGGTGTTTTACAAGAACGTATTACGTCTACTAAAGATGGTTCGATCACTTCGATTCAAGCCGTTTACGTGCCTGCCGATGACCTTACTGACCCTGCTCCTGCTACTACTTTCGCTCACTTAGATGCTACGACGGTTCTTTCTCGTGGATTAGCTTCGAAAGGGATTTATCCAGCAGTTGATCCTCTTGATTCGACTTCTACGATGTTACAGCCATGGATCGTAGGCGAAAAACATTATGATTGTGCACAAAATGTTAAAAAAACATTACAACGTTACAAAGAATTACAAGATATTATCGCGATTTTAGGTTTAGACGAATTATCTGAAGAAGACAGATTAATCGTAGCTCGAGCTCGTAAAATCGAACGTTTCTTATCTCAACCTTTCTTCGTAGCTGAAGTATTTACTGGATCTCCAGGAAAATACGTGAGTCTTGGCGAAACGATCGAAGGATTCAATAAAATTCTTACTGGTGAATTAGACGATTTACCTGAACAAGCTTTCTACCTTGTTGGAGGTTTAAACGAAGCTTTATCTAAAGCAAGTTCTCTTATGTCACACTTAGTTAAAATTTATGACACTTGTATCGGTTGTACTCAATGTGTTCGTGCATGTCCTTTAGATGTTTTAGAAATGGTTCCGTGGGATGGTTGTAAAGCAAACCAACTGGCATCAGCGCCTCGCACAGAAGATTGCGTTGGTTGCAAACGTTGTGAAACAGCATGTCCGACAGACTTTTTAAGTGTTCGTGTTTATTTAGGTTCTGAAACTTCAAGAAGTATGGGACTTTCATATATGGGTTTACCGTGGTACCGAGTACATACAGTTGTAATTAACGATCCGGGAAGACTGATCTCTGTGCATTTAATGCACACAGCATTAGTAGCAGGTTGGGCAGGTTCAATGACATTATTTGAAATTGCAGTTTTTGATCCATCAGATCCAGTATTAAACCCTATGTGGCGTCAAGGGATGTTCGTTCTTCCTTTTATGACACGTTTAGGTGTGACACAATCATGGGGTGGTTGGACTATTAGTGGTGAAACGGCGACAAACTGGAGTTATGAAGGTGTTGCAGCATCACACATCATTTTATCTGGTCTATTATTTTTAGCATCAGTTTGGCACTGGGTATATTGGGACTTAGAATTATTCCGCGACCCAAGAACAGGCAAAACAGCTTTAGATCTTCCAAAAATCTTTGGTATTCATTTATTCTTATCAGGTCTTTTATGTTTCGGTTTCGGAGCATTCCACGTGACAGGACTATTTGGGCCAGGAATCTGGGTTTCTGATCCTTACGGATTAACTGGAAGTGTTCAACCAGTAGCGCCTTCGTGGGGAGCTGACGGTTTTGATCCTTATAACCCGGGTGGAATCGCTTCTCACCACATTGCAGCTGGAATTTTAGGGGTTCTTGCCGGCTTATTCCACTTATGTGTGCGTCCTTCGATTCGTTTATATTTTGGACTATCTATGGGTAGTATCGAAACTGTATTATCTAGCAGTATCGCAGCAGTTTTCTGGGCAGCTTTTGTCGTTGCAGGAACAATGTGGTATGGATCGGCTGCGACTCCGATCGAATTATTCGGTCCGACTCGTTACCAGTGGGACCAAGGATTCTTCCAACAAGAAATTCAAAAACGAGTTCAAACTAGCGTAGCTGCTGGCTCTTCTCTGCAAGAAGCTTGGTCGAAAATTCCAGAAAAATTAGCTTTTTACGATTATATTGGAAACAACCCTGCGAAAGGAGGTCTTTTCCGTACTGGAGCTATGAATAGTGGTGACGGTATCGCTGTAGGTTGGTTAGGTCACGCCGTATTCAAAGATCAAGAAGGACGTGAACTTTTTGTTCGTCGTATGCCTACTTTCTTCGAAACTTTCCCAGTATTACTGATTGACAAAGATGGTGTTGTACGTGCTGACGTTCCTTTCCGTCGAGCAGAATCTAAGTACAGTATCGAACAAGTTGGTGTTTCAGTGACTTTCTATGGTGGTGAATTAGACGGATTAACTTTCACAGATCCTGCTACAGTTAAAAAATATGCACGTAAAGCTCAGTTAGGTGAAATTTTCGAATTTGATCGTTCGACTTTACAATCTGACGGTGTATTCCGTAGTAGCCCACGTGGTTGGTTTACTTTCGGACATGTATGTTTCGCACTATTATTCTTCTTCGGTCATATTTGGCATGGTGCTCGTACTATCTTCCGTGATGTATTTGCTGGTATCGACGACGACTTAAATGAACAATTAGAATTCGGTAAATACAAAAAACTTGGGGATACTAGCTCTGTTCGTGAAGCTTTCATGGCAACAAAGTTGTTTCCTAAATTTAGCCAAGGTCTAGCGCAAGACCCAACAACGCGTCGAATTTGGTTCGGACTTGCGGTAGCGCATGATTTCGAAAGTCACGATGGTATGACAGAAGAAAATCTTTACCAAAAAATTTTCGCGTCTCACTTCGGACAGTTAGCTATTATTTTCCTTTGGACTTCTGGAAATCTTTTTCACGTAGCTTGGCAAGGAAATTTCGAAACTTGGGTAGCAGATCCTATTCATGTACGTCCAATCGCTCATGCTATCTGGGATCCTCATTTCGGTCAGCCTGCAGTAGAAGCCTTCACTAGAGGAGGAGCTTCTGGTCCAGTGAACATCTCGACATCAGGTGTTTATCAGTGGTGGTATACTATCGGTATGAGAACAAATTCAGATCTTTATATCGGTTCTGTTTTTTTAGCTCTAGTATCAGCAATTTTTTTATTTGCTGGATGGCTACACTTACAACCGAGTTTTCAACCATCGTTATCTTGGTTTAAAGATGCGGAATCTCGCTTGAATCACCATCTTTCTGGTCTATTCGGTGTGAGTTCGTTAGCTTGGACAGGTCACTTAATTCACGTGGCTATTCCAGAATCTCGCGGAAAACACGTCGGTTGGGATAATTTTTTAACAGTTCTACCTCACCCACAAGGATTAACTCCTTTCTGGACTGGAAATTGGGCTGCTTATGCTTCTAATCCGGACTCTTCGAGTCATATTTTTGGAACGAGCGAAGGTGCTGGAGATGCTATTTTGACTTTTTTAGGTGGTTTCCACCCTCAAACTCAAAGTCTTTGGTTGACTGACATGGCTCATCACCACTTAGCTATCGCGGTTATTTTCATCATTGCTGGTCATATGTATCGTACGAATTTTGGAATCGGGCATCGCATGCAAGCTATTTTAGACGCTCACGTGCCTCCTGCAGGTGGTTTAGGTGCTGGACACAAAGGTTTATTCGACACGGTGAACAACTCTTTACACTTCCAATTAGGATTAGCTTTAGCTTCTGTAGGAACGATTTGTTCGTTAGTAGCACAACACATGTATTCATTACCGCCATATGCGTTCTTAGCGAATGATTTTACGACTCAAGCAGCGCTGTACACTCATCACCAATATATCGCGGGATTCATCATGTGTGGTGCTTTTGCACACGGAGCTATTTTCTGGATCAGAGATTACGATCCTGAACAAAACAAAGGAAATGTATTAGCAAGAATGTTAGACCATAAAGAAGCGATTATTTCACACTTAAGTTGGGTTTCGCTTTTCTTAGGTTTCCACACTCTTGGTCTTTATGTTCATAACGACGTAATGCAAGCGTTCGGTACTCCAGAAAAACAAATTTTAATCGAACCTGTTTTCGCACAATGGATTCAAGCTGCACAAGGTAAAGCTTTATATGGTTTTGATTTCTTATTATCTTCTTCTGGTAGTGCTGCGAGTTCT------GCGAGTCAGAGTTTATGGCTTCCTGGTTGGTTAGAAGCTATCAATAATAATCAAAACTCATTATTCTTGACTATTGGACCTGGTGACTTTTTAGTGCACCACGCTATCGCTTTAGGTCTTCACACGACGACGCTTATTTTAGTTAAAGGGGCTTTAGACGCTCGTGGTTCGAAACTAATGCCTGATAAAAAAGACTTTGGTTATAGTTTCCCTTGTGATGGTCCAGGTCGTGGGGGTACTTGTGACATTTCAGCTTATGATGCTTTCTATTTAGCTGTTTTTTGGATGCTTAACACTATCGGTTGGGTTACTTTTTACTGGCACTGGAAACATCTGACTTTATGGCAAGGAAACGTTTCTCAATTCGATGAATCTTCGACATATTTAATGGGTTGGCTTCGTGACTATTTATGGTTAAATTCTTCTCAACTTATTAATGGTTACAATCCATTCGGTATGAACAGTTTATCGGTTTGGGCTTGGATGTTCCTATTCGGTCACCTTATCTACGCTACTGGCTTTATGTTCCTGATTTCATGGCGTGGTTACTGGCAAGAACTTATCGAGACTCTAGTGTGGGCACACGAAAAAACGCCTCTGGCGAATCTAGTAATGTGGAGAGACAAACCAGTGGCTCTTTCTATCGTACAAGCTCGTCTTGTTGGTTTAGCTCATTTCTCTGTAGGTTACATATTTACATATGCGGCCTTTTTAATCGCTTCGACTTCTGGGAAATTCGGACCAATTATTCCTCCAAAATCTTTGATTATTAACCGCCGAATCATCGATTATAAACACTGCGGTTTATTACAGAGATATATTGGTTTAGGAGGGAAAATTTTACCTCGCAGACAAACCAAATTATCTGCGAAACAACAACGTTATATAGCAAAAACGATCAAAAGCGCGCGAATTATGGGATTATTACCTTTCGTAAGTAAAGAAAGAGGTTTTTTTAGAATGATTCGAACAGGAATGCATTTTGGAGAAAAAACTATTCGTTGTCATGCTAATATGCGTAAATTCGTTTTGATCAACTTATTAAAAACGCGTCGCTGTCTGACAAAAGCTTTAAAACAACTGGCTAAATATGCTGCTAAAGGCCGAACATTTTTATTCGTCGGTACGAAAAAATCAGCCGCTGCACTGATCGCGAGAACAGCAATGTTGACGAAAACGTCGTTTTTCGTCAACACTCGATGGTTAGGAGGTATGTTGACAAACTGGAAAACTATTTTAAAGTCGATCGCTCAAGTTCGCCCGATTTTACAAGAAAAACAGCGAATCATCAAAAAAATTTTAGAGAAACGACAAAAAATCAAAACTCGTTTAATGAAAAAAGTAAATCTTTTAAGAAAACGTGGAGCACAACTTCGATTAATCAAAACAAAACTTTTAACAGAACAAAAAAATCTCCTTAAATTAAAAATCAAACTGAAAAAATTAGCTTCAGAACAAAGATTACTAAAATTTTTACCGAAACTTCGTTATTTGCTTATGTCAGAAACGGTTCAAATTTTAATGAAAAAATTTGTAGATCCTAAAATGAGTTATGCTCGTAAACAAAAATGGCAACGTTTAGAAAAATACTTTGGAGGTCTGACGAAAATGATTGCGATCATTATCGGTCAACAGGAAGAAATGAATGCTGTTCGCGAATGTCAAAAACTGGGCATAAAAATGTTCACTCTAGTCGATACGAATTGTAACCCGCGTTTAGCTGATCATGTTATTCCAGCAAACGATGACTCTAGAAATTCTGTTAAATTCGTTCTCGGTGAAATGTTAACTCGTATCCGTTTAGCTATGAAAGATTTTACTATTTATTTATCGACAGCTCCTGTTGTTGCTCTCGTTTGGTTTACAGTTACGGCGGGTTTATTGATCGAAATTAACCGCTTTTTCCCTGATCCCCTTGTTTTTGCTTTTATGAAAGTTCGTTCTTCTGTTAAAAAAATTTGTGATAAATGTCGTGTGATTCGTCGAAAAGGAACGGTTATGGTCATTTGCTCTAATCCAAAACATAAACAACGCCAAGGAATGGGAATTCGTTTTCTTCAAGCTTTCACACCTGGTACAAGAAACCGTTCTGTGTCGGATTTCAGTGAAATCCCAGAAAAATCTCTTTCTTATAAACTTCATAATTCAAAAGGCCGCAATAATCGCGGTGTAATCACTTGTCGTCACAAAGGTGGCGGTCACTCTAAATTATATCGTCAAATCGATTTTCGTCGCGATAAAATAGGAATTCCTGCGCGCGTGCTGACGATCGAATATGATCCAAATCGTAATGCGCGCATCGCTTTATTACGTTACACGGATGGAGAAAAAAGATATATTTTGCACCCTCGCGGATTGAATGTCGGAGATGTTATTATTTCAGATCTTCAAGCGCCTATTTTAGTTGGAAATGCTTTACCTCTGCGTAATATTCCTTTAGGTTCAGAAGTCCACAACGTGGAATTTCAACCAGGTTCTGGAGGCCAACTAGCACGTTCAGCCGGGTCAATCGTGGAAGTCTTAGCTAAAGAAGGCAATTTCGTAACAGTACGTTTGCCATCTAAAGAAATTCGCCTAGTTTCTAAAAATTGTTGGGCAACGATCGGTCAGGTTGGAAATTTAGAAGCTTATAATTTAACTATTGGAAAAGCTGGACGTAATCGTTGGTTAGGAAAACGTCCTACAGTTCGTGGGTCGGTTATGAACCCAGTAGATCACCCACATGGTGGGGGAGAAGGTCGTGCTCCTATTGGTCGTAGTCGACCAGTAACGCCGTGGGGACGACCAACTTTAGGACAATTAACTCGTAAACCAAAAAAATACAGCTCTTCTCTTATTCTTCGCAAAAGAAAAATGAGTAAAATTTATGATTGGTTTGAAGAGCGTTTAGAAATTCAATCTATTGCAGACGACATTACTAGTAAATACGTACCACCCCACGTTAATATTTTTTATTGTCTAGGTGGTATTACTTTTACTTGCTTTTTAGTACAAGTAGCGACTGGTTTTGCTATGACTTTTTATTACCGTCCGACTGTCGCTGAAGCTTTTGCTTCAGTTCAATATATCATGACAGAAGTGAATTTTGGATGGTTAATTCGTTCGATTCACCGTTGGTCAGCTAGTATGATGGTATTAATGATGATTTTACACGTTTTCCGCGTGTATTTAACAGGTGGTTTTAAAAAACCACGAGAAAGTACTTGGGTTACTGGTGTTATTATGGCAGTTTGTACTGTTTCATTCGGTGTAACGGGATATTCATTACCTTGGGACCAAATTGGTTATTGGGCCGTTAAAATCGTAACAGGTGTACCTGAAGCTATTCCAGTAGTTGGATCACCTTTAGTAGAATTATTACGTGGTGGCGTAGGCGTAGGACAAGCCACTTTAACACGTTTCTATAGTTTACACACTTTCGTATTACCTTTATTAACTGCAGTATTTATGTTAATGCATTTCTTAATGATTAGAAAACAAGGGATTTCTGGACCTCTAATGCCTACAATTCAACAATTAATTCGATCTGCTAGAAAAAAAATAACTAATAAGCCAAAAGCTCCTGCGTTAAAATCTTGTCCTCAAAGACGTGGAATTTGTTTACGAGTTTATACAGTAACTCCAAAAAAACCAAATTCTGCATTAAGAAAAGTTGCTCGTGTACGCTTAACTTCTGGATTCGAAGTGACAGCTTATATTCCGGGAATTGGACATAATTTGCAAGAGCATGCTGTAGTTTTAGTTAGAGGTGGAAGAGTAAAAGATTTACCGGGGGTTAGATATCATATCGTTCGTGGTACTTTAGATACGGCTGGAGTAAAAGGACGTGTTCAAGGACGATCAAAATATGGTGTGAAAATGGGACAAAAAATTCATCCTTTAGGATTTCGAGTTGGTATTACTAAAAGCCATCAATCACAGTGGTTTGCCAGATTTCATAAACATCAGTATGCTTCTTCAGTGTTAGAAGACCGTCTATTAAGACAGACTTTAAAAAATTTACAAGCTGTATTTTTAGACCAGCTTCAGAAACAAAGAACAATTTGTCGTCAAAATATCGAATTAACGCCAAAAATTTCGATGAAATTTTATTCTGTACAAAATTTAGAGACTAAAGCGACGATTGTAGCAGATTCTATCGTAGATGATCTAGAAAAACGAAAAGCTTTCCGTCGAGTAATTAAACAAGCGAAAGAAACTTTAATGACTAAAGGGGTTAAAATTCAAGTTTCTGGTCGTTTAAATGGAGCTGAAATCGCTCGTTCTGAATGGGTTCGTGCAGGTCGAGTTCCGTTACAAACGTTACGCGCTAATATCGATTACTGTTATAAAACAGCAAGTACAATTTATGGGATTATCGGCGTAAAAGTTTGGATTTATCAAGCTTATCCTATTTTCGCTCAACAAAATTACGAAAATCCTCGTGAAGCGACAGGACGAATCGTTTGTGCAAACTGTCACTTAGCTCAAAAACCAGTAGAATTAGAAGTTCCACAATCAGTATTACCAGATACGGTTTTTGAAGCAGTTGTTAAAATTCCTTATGACCAACAGGTTAAACAAGTTTTAGGGAACGGTAAAAAAGGCGATTTAAACGTGGGTATGGTTTTAATCTTACCAGAAGGATTTGAATTAGCTCCGACAGACCGAGTTCCAGAAGAAATTAAAAAGAAGGTTGGTAATTTATACTATCAATCTTACAGCCCGGAGAAAAAAAATATTTTAGTAGTAGGTCCAGTACCAGGCAAAAAATATAGCGAAATGGTGATTCCTATTTTATCTCCTGATCCAGCAGTTAATAAAAACGTATCGTATTTAAAATACCCAATTTACTTAGGTGGAAATAGAGGTCGAGGACAAGTCTATCCAGATGGATCTAAATCGAATAATACAATCTATAATTCACCAGCAGCTGGAAAAATAACGAACATCGAATTTAAAATTACGATCGAAACAGCTAACGGAGATCAAATCGTTGAAAAAATTCCTCCTGGACCAGAGTTAGCAGTTAATGTAGGACAAACAGTTCAAGCTGACCAACCGTTAACGAACAATCCTAATGTGGGTGGATTCGGACAAAAAGACGTAGAAGTCGTTTTACAGAATCCTGCGCGTATTCAAGGATTATTAGCTTTCTTCGCAACTATTTTATTAGCTCAAACATTATTAGTTCTGAAGAAAAAACAATTCGAAAAAGTTCAACTAGCAGAAATGAATTTTGTTGATTTGATAAAATACCCAGTTATCACAGAAAAATCTTATATTGCACTGTTTAAAAATAAACAATATACATTTGACGTCGACTTAAGACTTACTAAACCTCAAATAAAAGCTCTTTTTAAACAATTATTTAACGTAGAAATCATTGGTATGAACACTCACCGTCCTGGATATAAAGCTCGTTACAAACGAGTGATTATAACTTTAAAAGAGGGTCAATCTATGTTAACACTTAAAATTTTTGTTTATACTGTTGTGACATTTTTTGTATTTCTTTTTGTATTTGGATTCTTATCAAATGACCCTGCACGTAACCCAGGAAAAATGTCAAGATATGTAGGCCCACGTTTAAGAATTATTCGTAGACTTGGAAAATTAAGAGGTTTCACTCGAAAAAAACCTTTTCGTAGATCATTTCGTGGTAAAGGTATGTTTCGCAAAGTGCTTCCGCCCGGACAACATGGTACAAAATTATTCAAATATTTAATTCGTCTTAAAGTGAAACAAAGATTACGCTATAATTACGGCATTGGCGAAAAACAACTGATTAATTATGTGCGTAAAGCAAAAAAAATGAAAGAATCTACAGGTCAAGTTTTATTACAATTATTAGAAATGAGATTAGATAATATTGTTTTTAGATTAAATATGGCTCCAACAATCATCGCTGCTCGTCAGCTAATTAGTCACGGCCATATTCGTGTTAATCAAAAAAAAGTCAATGTAGCTAGTTACATGTGTAAACCTAAAGACGTTATTTCAGTTGCTATGAAACAAAGTTCTTTAAAACTAGTAAATAGGAATAAGATGCGTTTTTATAAAAAACGCTTAGAAAAAACTTTAGCTTATATTTTAATGGCAAGACAAACTCGAAAATTAAAAAGACGTATTTATAGAGGCGTCGTTCATATTCAAGCAGGACATCACAACACGATTATCACGATTACTAACATTCGAGGAGATGTGGTTTGTTGGAGTTCTGCAGGAGCTTGTGGATTCAAAGGCAAACGTAAATCTACGACTTTTGCCGCAAAAAAAGCTGCAGAAACAGCAGCAAGAAAATCACGT---GAATTTTTAATGAAAGAAGCTAAAGTATTAGTGACAGGTCCTGGGCAAGGCCGAGAAACGGCTATCCGCGAAATTTTTAAAGCAGGCATTAAAGTCAATGTGATTCGTGAAAAAACAGGCGTTCCACACAATGGTTGTCGTCCTCCGAAAAAACGTCGTGTCATGACATCAATTCTTCAACTTGCTTTATTAGCATTAATCGCTGTTTCTTTTGCTTTAATTGTAGGTGTACCAGTTGTGTTCGCTACTCCTAACGGATGGTCAGAAAATAAAGGTGTTGTTTTTTCTGGTTTAAGTTTATGGCTTTTACTTGTATTTACTGTAGGAATTTGTAATTCATTCGTTATTATGTTTACAATTACTAGTTATATCGTTTTACTTATCGGTGCTTTAGGATTCACGCTGAGCCTTTATTTAGGTTTAGCAAAAGTTGCTAAATTAATCATGACAATTAGTTCACCAGAGCGAGAAGCCAAAAAAGTAAAGATTGCGGTTGATCGCAATCCAGTAGAAACAAGTTTTGAAAAATGGGCAAAACCAGGACATTTTTCACGAACACTTTCTAAAGGTCCAAACACTACGACTTGGATTTGGAATCTTCACGCAGATGCACATGATTTCGATAGTCATACTAGCGATTTAGAAGAAATTTCAAGAAAAGTATTTAGTGCTCATTTTGGACAATTAGGTGTTATTTTCATTTGGTTAAGTGGTATGTATTTCCATGGAGCTCGTTTTTCTAACTACGAAGCTTGGTTGAGTGATCCTATTCATATCAAACCGAGTGCTCAAGTTGTTTGGCCAGTTGTGGGCCAAGAAATTTTAAACGGCGATGTAGGTGGGGGATTCCAAGGTATTCAAATTACTTCTGGATTTTTCCAACTTTGGCGAGCTAGCGGTATCACTAGTGAATTACAACTTTATACTACAGCTATCGGTGGTTTAGTAATGGCTGCCGCGATGTTTTTTGCTGGTTGGTTCCACTATCACAAAGCCGCTCCAAAATTAGAATGGTTCCAAAACGTAGAATCTATGCTGAATCACCATTTAGCTGGGCTTCTAGGTTTAGGAAGCTTAAGTTGGGCTGGTCACCAAATTCACGTATCGTTACCTATCAATAAACTATTAGATGCTGGAGTTGACCCTAAAGAAATTCCGTTACCGCATGAATTACTTTTAAATCGCGCGATCATGGCAGACCTTTATCCTAGTTTTGCTAAAGGTTTAGCGCCGTTTTTCACACTTCAGTGGGGAGAATACAGCGATTTCTTAACTTTCAAGGGAGGGTTAAATCCTGTAACTGGTGGTTTATGGTTAACAGATACTGCTCACCATCATTTAGCGATCGCTGTTTTATTTTTAGTAGCTGGTCATATGTATCGTACGAATTGGGGAATTGGACATAGCATGAAAGAAATTTTAGAAGCTCACCGCGGTCCATTCACTGGTGAAGGTCACGTAGGTCTTTATGAAATTTTAACGACGTCATGGCATGCTCAATTAGCTATTAATTTAGCTCTATTTGGTTCGTTATCTATTCTAGTAGCTCATCACATGTATTCTATGCCTCCTTATCCTTATTTAGCGACTGATTATGGGACTCAACTTTCTATTTTCACTCACCATATGTGGATCGGTGGTTTTTGTATCGTGGGTGCGGGTGCTCACGCAGCTATCTTCATGGTTCGTGATTACGATCCGACAAATAACTATAACAACTTATTAGACCGTGTGATCCGTCATAGAGATGCTATGATTTCTCACTTAAACTGGGTTTGTATTTTCTTAGGATTCCATAGTTTTGGTTTATACATTCATAACGATACTATGAGTGCTTTAGGTCGTCCTCAAGACATGTTCTCTGATACAGCTATCCAACTTCAACCTGTTTTTGCGCAGTGGGTTCAAAATACTCATTTCTTAGCCCCTCAACTGACTGCACCAAATGCTCTGTCTGCTACTAGCCTTACATGGGGTGGCGATTTAGTAGCTGTCGGTGGAAAAGTAGCTATGATGCCTATCAATCTAGGAACTGCTGATTTCATGGTGCATCACATTCATGCTTTTACGATTCACGTAACTGTTTTAATTTTATTAAAAGGTGTTCTATTTGCTCGCAGTTCTCGTTTAATCCCAGATAAAGCAAACTTAGGTTTCCGTTTCCCTTGTGATGGTCCAGGTCGCGGTGGTACTTGTCAAGTTTCTGCATGGGACCACGTATTCTTAGGTCTATTCTGGATGTACAATTCATTATCGATCGTGATTTTCCACTTTAGCTGGAAAATGCAAAGTGACGTTTGGGGTAGCGTAAATGCTTCTGGG---GTGTCTCACATCACGGGCGGAAACTTCGCTCAAAGTGCTAATACGATCAATGGTTGGTTACGTGATTTCTTATGGGCACAATCTTCGCAAGTAATCCAATCTTACGGTTCAGCATTAAGTGCTTACGGTTTAATGTTCTTAGGCGCACACTTCGTTTGGGCATTCAGTTTAATGTTCTTATTTAGTGGTCGTGGTTATTGGCAAGAACTTATCGAATCTATCGTATGGGCTCACTCTAAATTAAAAGTGGCTCCTTCGATTCAACCTCGTGCTTTAAGTATCACTCAAGGACGTGCAGTTGGTGTTGCTCATTATTTACTAGGTGGTATCGCGACGACATGGTCATTCTTCCTAGCGAGAATTATCGCAGTAGGTATGACTGCTATTTTAAGCCTTTGGGCTCGTTTTTGTGAGTGGGTTACTTCTACTGAAAACCGTTTATACATCGGTTGGTTCGGTACAATCATGATCCCAACTCTATTAACTGCTACTTCAGTATTCATCATCGCTTTCGTTGCTGCTCCTCCAGTTGACATCGATGGTATCCGTGAGCCAGTTTCAGGTTCATTATTATACGGAAACAACATCATCTCTGGTGCTGTTATCCCAACTTCAAACGCGATTGGTTTACACTTCTACCCGATCTGGGAAGCTGCTTCTTTAGACGAGTGGTTATACAACGGTGGTCCTTACCAACTTATCGTTTGCCACTTCCTTTTAGGTGTTTGCTGCTACATGGGTCGTGAGTGGGAATTATCTTACCGTTTAGGTATGCGTCCTTGGATCGCTGTTGCTTACTCAGCTCCAGTTGCTGCTGCTATGGCAGTTTTCCTAATCTACCCTATCGGACAAGGTTCTTTCTCTGACGGTATGCCTTTAGGTATTTCTGGTACTTTCAACTTCATGATCGTATTCCAAGCTGAACACAACATCTTAATGCACCCATTCCACATGCTTGGTGTTGCTGGTGTATTCGGTGGTTCATTATTCTCTGCTATGCACGGTTCATTAGTAACTTCATCTCTAATCCGTGAAACTACAGAAAACGAATCTGCTAACGAAGGTTACAAATTCGGTCAAGAAGAAGAAACTTACAACATCGTAGCTGCTCACGGTTACTTCGGTCGTTTAATCTTCCAATACGCTTCTTTCAACAACTCTCGTTCATTACACTTCTTCTTAGCTGCTTGGCCAGTTGTTGGTATCTGGTTCACTGCTTTAGGTTTATCAACTATGGCATTCAACTTAAATGGTTTCAACTTCAACCAATCAGTAGTTGACTCTCAAGGTCGTGTATTAAACACTTGGGCTGACATCATCAACCGTGCTAACTTAGGTATGGAAGTAATGCACGAGCGTAACGCTCACAACTTCCCTCTTGACTTAGCTTCTGCTGATGCTCCTATGCCACGTTCTCTAAAAAAAGGCCCTTTTGTAGCCGATCATTTATTAAAAAAAATCGAAAAATTAAATGCACAAGGACAAAAAAAAGTAATCACTACTTGGTCTCGATCATCGACAATCTTACCGATGATGATCGGTCACACGATTTCTACTTATAATGGTAAAGAATTCCTTCCTGTTTTTATCACAGACCAGATGGTAGGACATAAATTAGGAGAATTTGCACCTACGCGTACTTTTAAAGGACACGTCAAAAGTGATAAAAAATCTAAAACAATGAGAACGCCAGAAGAACTTAGTAATCTGATTAAAGGGTTAATCGAAGATTACACACCTGAAGTGAAAATGGTTGATTTTGGAATTGTATTCCAAGTCGGAGATGGTATTGCGCGTGTTTATGGATTAGACCGTGCAATGGCCGGTGAATTATTAGAATTTGAAGATGGAACTTTAGGAATCGCTTTAAATTTAGAAGCCAATAACGTCGGTGCTGTTTTATTAGGAGACGGTTTAAAAATCACGGAAGGAAGCCGAGTTCGTTGTACAGGTAAAATCGCTGAAATTCCTGTAGGAGAAGCTTATTTAGGTCGAGTTGTAGATGCATTAGCACGTCCGATCGACGGTAAAGGCCCTATCACAAGCACAGAAAATCGTGCGATCGAATCACCTGCACCTGGTATTATTTCTCGTCGTTCTGTTTATGAACCACTTTCTACAGGACTAGTTGCTGTGGATGCTATGATTCCTATCGGACGAGGTCAA---CGAGAACTTATCATTGGTGACCGTCAAACAGGAAAAACTGCGATTGCTCTAGACACGATTTTAAACCAAAAAGGTAAAGATGTTGTGTGCGTTTATGTTGCTATTGGTCAAAAAGCATCTTCTGTTGCTCAAGTTCTTAACACATTAAAAGAACGTGGCGCTTTAGATTATACTATTATCGTTATGGCGAATGCTAACGAACCTTCTACATTACAATATTTAGCTCCTTACACAGGTGCTACACTAGCAGAATATTTCATGTATACAGGACGTGCAACACTGACAATCTACGACGATTTATCTAAACAAGCACAAGCATATCGTGAAATGTCTCTTTTATTACGTCGTCCGCCTGGACGTGAAGCTTACCCTGGTGACGTATTCTATTTACACTCTCGCCTTTTAGAAAGAGCGGCTAAATTAAGCGATGCTTTAGGAGAAGGAAGTATGACTGCTTTACCTATCGTAGAAACTCAAGAAGGTGACGTTTCTGCTTATATCCCAACGAATGTTATTTCTATTACAGACGGACAAATTTTCTTATCTGGGGATCTTTTTAACTCAGGTATTCGTCCGGCAATTAACGTAGGTATTTCTGTTTCTCGTGTAGGTTCTGCAGCACAACCTAAAGCTATGAAACAGGTTGCTGGTAAATTAAAACTTGAACTAGCTCAATTTGCTGAACTTGAAGCTTTCTCTCAATTCGCTTCAGACTTAGATCAAGCAACTCAAAACCAATTAGCACGAGGATCTCGTTTACGTGAAGTTTTAAAACAATCTCAATCATCTCCACTTTCTTTAGAGGATCAGGTTGCTAGTATTTATTCAGGTACTAATGGATTCTTAGATTCTTTAGAAGTTAGTCAAGTACGTTCTTTCCTTACTGGGCTGAGAACTTATTTAGTTAATAGTTGTTCACAATATGGTGAAATCCTTCGTAGTACAAAAACATTTACTCCTGAAGCAGAATCTTTACTTAAAAAATCGATTACAGAATATTTAGAAGAAGTTATTACTTATCCGATTTTTACAGTACGTTGGTTAGCTATTCATGCTTTAGCTGTTCCAACTATTTTCTTTTTAGGTTCTATCACAGCAATGCAATTTATTCAACGAATGTCAGTTACAAAAAAACCAGATTTAACAGACCCAGTATTAAAAGAAAAATTAGCTAAAGGTATGGGACATAACTATTATGGAGAACCAGCTTGGCCAAATGATTTATTATATATTTTCCCTGTAGTAATTTTCGGAACTTTCGCTTGTGTAATCGGATTAGCTGTATTAGAACCAGCAGCTATCGGAGAACCAGCTAACCCTTTTGCGACACCATTAGAAATTTTACCAGAGTGGTATTTCTATCCTGTGTTCCAATTATTACGTACAGTACCTAACAAATTATTAGGTGTTCTTTTAATGGCAGCTGTTCCTGCTGGTTTAATCACTGTGCCGTTTATCGAGAATATTAATAAATTCCAAAATCCATTCCGTCGTCCAATCGCGACTACGATTTTTTTAGTTGGTACTTTAGTAGCTCTTTGGTTAGGTATTGGTGCAGCTTTACCAATCGATATTTCTCTTACTTTCGGACTATTTATGCCTCGTTCTCAAAGAAATGACAATTTTATCGATAAAACTTTTACAGTTATCGCAGATATTTTGTTAAAAGTTTTACCTACTTCGCAACGTGAAAAACAAGCTTTTACTTATTATCGTGACGGAATGTCCGCACAAGCGGAAGGAGAATATGCAGAAGCACTACAAAATTATTATGAAGCCATGCGTTTAGAAGTAGACGCTTATGACAGAAGTTACATTCTTTATAATATTGGACTCATACACACCAGTAATGGAGAACATGGTCGAGCACTCGAATATTATTATCAAGCGTTAGAAAGAAATCCATCATTACCTAGCGCTTTGAACAATATTGCTGTGATTTACCATTATCGAGGTGAACAAGCCATTGAAAATGGTCAGTCAGAAATCTCTCAAATTTTATTCGAAAAAGCTGCTGATTATTGGAAAGAGGCTATTCGGTTAGCTCCAACTAATTACATCGAAGCACAAAATTGGTTAAAAATGACAAAAAGATCATATGCTTGTCTCAAAGATTACG-CATGCATGTCTAAGAATAAACTGCTTATACTGTGAAACTGCGAATGGCTCATTAAATCAGTTATAGTTTATTTGATGGCACACTACTACTCGGATAACCGCAGTAATTCTAGGGCTAATACGTGCGTAAATCCCGACTTCTGGAAGGGACGTATTTATTAGATAAAAGGCCGATCGGACTCTG-CCGACCCGCGGTGAACCATGATAACTTCACGAATCGCATGGCC-TCGGCGATGTTTCATTCAAATTTCTGCCCTATCAACTTTCGATGGTAGGATAGAGGCCTACCATGGTGGTAACGGGTGA-GGAGGATTAGGGTTCGATTCCGGAGAGGGAGCCTGAGAAACGGCTACCACATCCAAGGAAGGCAGCAGGCGCGCAAATTACCCAATCCTGACACGGGGAGGTAGTGACAATAAATAACAATACCGGGCATTTA-ATGTCTGGCAATTGGAATGAGTACAATCTAAATCCCTTAACGAGGATCCATTGGAGGGCAAGTCTGGTGCCAGCAGCCGCGGCAATTCCAGCTCCAATAGCGTATATTTAAGTTGTTGCAGTTAAAAAGCTCGCAGTTGGATTTCGGATGGGTTGCAGCGGTCCGCCYCTGGTGAGTACTGCTGGCC--CTTTTCTGCCGGGGACGGGCTCCTGGGCTTCACTGTCCGGGACTCGGAGTCGGCGATGTTAC-TTGAGTAAATTAGAGTGTTCAAAGCAGGCCTACGCTCTGAATACTTTAGCATGGAATAACACGATAGGACTCTGGCCTATCTTGTTGGTCTGTAGGACCGGAGTAATGATTAAGAGGGACAGTCGGGGGCATTCGTATTTCATTGTCAGAGGTGAAATTCTTGGATTTATGAAAGACGAACT-CTGCGAAAGCATTTGCCAAGGATGTTTTCATTRATCAAGAACGAAAGTTGGGGGCTCGAAGACGATTAGATACCGTCGTAGTCTCAACCATAAACGATGCCGACTAGGGATTGGCGGATGTTTATTCRATGACTCCGCCAGCACCTTATGAGAAATCAAAGTTTTTGGGTTCCGGGGGGAGTATGGTC---AGGCTGAAACTTAAAGGAATTGACGGAAGGGCACCACCAGGCGTGGAGCCTGCGGCTTAATTTGACTCAACACGGGAAAACTTACCAGGTCCAGACATAGTGAGGATTGRCAGATTGAGAGCTCTTTCTTGATTCTATGGGTGGTGGTGCATGGCCGTTCTTAGTTGGTGGGTTGCCTTGTCAGGTTGATTCCGGTAACGAACGAGACCTCAGCCTGCTAAATAGTCCTAATCGCTTTCGC------TTGACTTCTTAGAGGGACTATTGKCGCTTAGTCAATGGAAGTATGAGGCAATWACAGGTCTGTGATGCCCTTAGATGTTCTGGGCCGCACGCGCGCTACACTGATGCATTCAACGAGCCTATCCTTGATCGAGAGGTCCGGGTAATCTTGTAAACTGTATCGTGATGGGGATAGATTATTGCAATTATTAGTCTTCAACGAGGAATGTCTAGTAAGCGCGAGTCATCAGCTCGCGTTGATTACGTCCCTGCCCTTTGTACACACCGCCCGTCGCTCCTACCGATTGGGTGTGCTGGTGAAAAGTTTGGACTGGCGGTAGCGGG--------CTGTTGCGGGAAATTCTTTAAACCCTCCCACCTAGAGGAAGGAGAAGTCGTAACAAGGTTTCC
         Carteria_cerasiformis  GTGGAAACTCTCTTTAATGGAACACTAACAATTGGTGGTCGTGACCAGGAAACAACTGGTTTTGCTTGGTGGGCAGGAAACGCTCGATTAATTAACTTATCAGGTAAACTTTTAGGAGCTCATGTAGCACATGCTGGTTTAATCGTATTCTGGGCAGGCGCTATGAATTTATTTGAAGTAGCTCATTTTGTACCAGAAAAACCTATGTACGAACAAGGTCTTATTTTATTACCGCACTTAGCTACAATTGGTTATGGTGTAGGTCCTGGTGGTGAAGTAATTGACACTTTCCCATACTTTGTTTCAGGTGTTCTTCATTTAATTTCATCAGCTGTTTTAGGTTTTGGTGGGGTTTATCACTCTTTAATCGGACCTGAGACATTAGAAGAATCTTTCCCGTTTTTTGGTTACGTTTGGAAAGATAAAAACAAGATGACGAATATTTTAGGTTATCACCTTATCATTCTAGGTATTGGTGCATGGCTTTTAGTTTGGAAAGCTATGTATTTTGGTGGTGTTTACGATACTTGGGCTCCTGGTGGTGGAGACGTTCGTATTATTACTAATCCTACAACAACAGCTTCTGTTGTTTTTGGTTATTTATTAAAATCACCATTTGGTGGAGATGGTTGGATCGTTAGTGTTGATAACATGGAAGATATTATTGGTGGTCATATTTGGATTGGTACACTTTGTATCTTTGGTGGTATTTGGCATATTTATACAACACCATGGCCATGGGCACGTCGTGCTTTTGTTTGGTCAGGCGAAGCTTATCTTTCTTATAGCTTAGCTGCTATCTCATTAATGGGATTCACTGCATGTTGTATGGCATGGTTTAATACTACAGCATACCCTAGTGAATTCTATGGTCCAACAGGTCCAGAAGCTTCTCAATCTCAAACGTTTACATTCTTAGTACGTGACCAACGTTTAGGTGCTAATGTAGCATCTGCACAAGGTCCTACAGGATTAGGTAAATATTTAATGAGATCACCAACAGGTGAAATCATTTTCGGGGGTGAAACAATGCGTTTCTGGGATTTCCGTGGTCCATGGTTAGAACCGCTAAGAGGTCCTAATGGTTTAGACTTAAATAAATTAAAAAATGATATTCAACCATGGCAAGAACGTCGTGCTGCAGAATATATGACACATGCACCTTTAGGGTCTTTAAACTCTGTAGGTGGTGTAGCTACTGAAATTAATAGTGTTAACTTTGTATCACCACGTTCATGGTTAGCTACTTCTCATTTCTGTTTAGGTTTCTTCTTCTTCGTTGGACACTTATGGCATGCAGGTCGTGCTCGTGCTGCTGCGGCTGGTTTTGAAAAAGGTATTGACCGTTTCGATGAACCTGTTCTTTCAATGCGTCCTATTGATTCATTATCCGAAGTTTCAGTAGGACAACATTTTTATTGGCAAATCGGTGATTATCAATTACATGGTCAAGTGTTAATTGTATCATGGGTAGTATTAGGAATTATTATGACATTAAGTTTTTTAGGAAATAGTAATTTAAAATCAACTCCTGATGGATTTCAAAATTTTACAGAACTAGTAACAGAATTTATTCGTGATTTAGCTAAAACACAAATCGGGGAACACGAC------TATTTAAAATGGGTTCCTTTTTTAGGAACTATTTTCTTATTTATTTTTGTGTCAAACTGGTCTGGTGCGCTTATTCCATGGCGAGTTATCGAAATTCCAAATGGTGAATTAGCAGCTCCTACGAATGATATTAATACAACAGTAGCATTAGCTCTTTTAACTTCTATTTCTTATTTTTATGCAGGAATTAGTAAAAAGGGATTAGGATATTTTAAACGTTACGTTCAACCAGCTATCTTTTTACTTCCAATTAATGTTTTAGAAGATTTTTCTAAACCTTTATCATTAAGTTTCCGACTTTTTGGAAACATCTTAGCGGATGAATTAGTAGTTGGTGTTTTAGTAGCTTTAGTTCCACTTATTATTCCAATCCCTGTAATGCTTTTAGGTGTATTTACAAGTGCCATCCAAGCCCTAGTTTTTGCTACTTTAGCCGGAGCTTATATTGGTGAAGCTATTGAAGATCATCATATGCTGAGCCCAAAAAGAACAAAATATCGAAAACCACATCGTGGTCGTTTAAACGGAAAAGCCTGTCGTGGAAATAAAATAGCTTTTGGTGAATTTGCTCTACAAGCTTTAGAGCCTTGTTGGATTACTGCTCGACAACTTGAAGCAGGACGACGCGTTTTAACTCGTTATGTACGACGAGGAGGTAAGCTATGGATCCGCCTTTTCCCAGATAAAGCAGTAACTATGCGACCAGCAGGAACTCGAATGGGTTCAGGAAAAGGTACCCCGGAATACTGGGTAGCCGTTGTTCATCCTGGGAAAATTATTTATGAAATTAAAGGAATTTCAGAAATTATGGCAAAAGAAGCTATGAGAATTGCGGCCTATAAAATGCCAATCAAAACTAAATTTATCATGTCTAATACTGGAACAACGGGGCGTATCCCATTATGGCTAATAGGAACTTTTGTAGGTACTGCTGCTATTGGTTTACTTAGTATTTTCTTCTATGGATCTTACGTTGGTTTAGGATCTTCTCTAATGCCTCGTCGTCCTTTAAAACGAATATTATTACCAGATTCAGTTTATAAAAATATTTCGGTTCACATGTTAGTAAATCGAGTGTTAAAAAATGGTAAAAAAGCCGTGGCTTATAAAATAGTTTATTCTGCATTAAAAGAATTAGGTGAAAAAACACAAAAAAATCCAGTTGAAGTTTTTGAAACAGCTTTAGATCAAATTTCTCCCCGTGTCGAAGTACGTCCCCGTCGCCGCGCTGGTGCTATCCAATTAGTCCCTAGAGTTTTGCGTTCACGAGATCGTGCTAAAGCTACTGCCCTTTGTTGGGTGCTAGAAGGCTGCCGTAAACGTGCAGGTCAAACAATGATATCAAAATTAACTAATGAAATTTTAGAAGCTTATAAGAAAAGTGGTTATGCCGCAAAAAAAAAGGATGAATTACATAAAACAGCTGTTAATAATGCTATGTATGCTCGTAAACCTCAAGCTATTTTTAATGCTATAACTATGAAATTAGCTTATTGGATGTATGCAGGACCCGCACATATAGGAGCACTTCGAGTAGCTTCTTCTTTTAAAAACGTGCATGCTATTATGCATGCTCCATTGGGAGATGATTATTTTAATGTAATGCGCTCTATGTTAGAGCGCGAACGTGATTTTACTCCCGTTACTACAAGTGTTGTAGATCGTCATGTATTAGCACGTGGTTCTCAAGAAAAAGTAGTTGAAAACTTAGTGCGAAAAAAAAAAGAAGATACTCCAGATTTACTTATTTTAACACCAACTTGTACATCTAGTATTTTACAAGAAGATCTACAAAATTTTGTAGATCGGGCTAATGCATTGTTTGTCGATATTAATCATTATCGTGTTAATGAATTACAAGCAGCAGATCGAACATTAGAGCAAATAGTTAGGTATTATTTAGAAAAAAAAAACCCCTCAGCTAATATTATTGGGATGTTTACATTAGGATTTCATAATCAACATGATTGCCGGGAATTAAAACGTTTATTAAATGACTTAGGCATTGAAGTTAATGAAGTTATTCCTGAGGGTGCTTCAGTTAATAATTTAAAAAATCTAACAAAAGCATGGTTTAATCTCGTTCCTTATCGCGAAATTGGACTCATGACTGCTGTTTATTTAGAAAAAGAATTTCAAATACCTTATGTTTCAATCACCCCGATGGGATTAATAGATACCGCTGAGTGTATTAGATATATAAACGTCCAAACTCGTTTTGTATCTCAAGCTGCTTGGTTTTCAAAATCCATTGATTGTCAAAATTTAACGGGAAAAAAAGCTGTTGTTTTTGGAGATGCTACTCATGCTGCCGCGATGACAAAACTGTTAGCGCGTGAAATGGGTATTAAAGTAGCTTGTGCGGGAACTTATTGTAAACATGATGCTGATTGGTTTCGTGAACAAGTATTAGGCTTTTGTGATCAAATTTTAATAACTGATGATCATACCCAAGTTGGTGATATGATCGCGCGTTTAGAGCCTGCTGCTATTTTTGGAACCCAAATGGAGCGCCATGTTGGTAAACGTTTGGATATTCCTTGTGGGGTTATCTCGGCACCAGTGCACATTCAAAACTTTCCGTTAGGATATCGACCTTTTTTAGGGTATGAGGGAACGAATCAAATAGCGGATTTAGTTTATAATTCATTCACTTTAGGAATGGAAGATCATTTACTGAGCATTTTTGGTGGACATGATACATGGTCACCTGAAGGCTTAGCTGAATTAAATAAAATACCTGGGTTTGTGCGAGGTAAAGTTAAAAGAAATACGGAAAAATATGCTAATTCTATAGCATGTATAAACGTGGAAGTTATGTATGCAGCTAAAGAAGCTTTATCCGCATTTGAATGTGAAACCGGAAATTATCATACATTTTGTCCTATTAGCTGTGTCGCTTGGCTTTATCAAAAAATTGAAGATAGCTTCTTTTTAGTTATTGGAACTAAAACTTGTGGGTATTTCTTACAAAATGCCTTAGGTGTCATGATTTTTGCTGAGCCTCGTTATGCTATGGCAGAATTAGAAGAAAGTGATATTTCTGCTCAATTAAATGATTATAAAGAACTAAAACGACTTTGCTTACAAATAAAACAAGATCGTAATCCAAGTGTTATTGTTTGGATTGGGACTTGTACAACGGAAATTATTAAAATGGATTTAGAGGGGATGGCCCCTAAATTAGAAAGTGAAATAGGAATTCCGATTGTAGTAGCGCGTGCTAATGGATTAGATTATGCTTTTACACAAGGTGAAGATACTGTATTAGCTGCTATGGCTCAAAGATGCGTTTTATTTGGCTCTTTACCTAGTACAGTAGCCACGCAATTAACTTTAGAATTAAATCGTCAAGGTATCGAAGTTGCCGGATGGTTGCCCGCACAACGATATAGTGAATTACCGGCTTTAAGTGAAGGGATGTATGTGTGTGGGGTGAATCCTTTTTTAAGTCGTACTGCTACCACTTTAATGCGTCGTCGTAAATGTAAGTTAATATCGGCTCCTTTTCCAATAGGCCCTGATGGGACAAGAGCTTGGTTGGAAAAAATTTGTCACGTTTTTAATTTAAAATTAGAACAACGAGAAATTAAAATTTGGGAAAGTCTTGAGGAG---------TATATTCAATTAATAAGAGGTAAATCTGTGTTTTTTATGGGAGATAATCTATTAGAAATATCTTTAGCTAGATTTTTAATTAGATGCGGAATGGTTGTTTATGAGATAGGAATTCCTTACCTTGATAAACGCTTTCAAGGCGCCGAGTTATTATTATTGCAACAAACTTGTCAAGAAATGAATGTTCCAGTACCGAGAATAGTAGAAAAACCTGATAATTATTATCAAATTCAAAGAATTCGTGAATTAAACCCAGATTTAGTTATTACAGGAATGGCTCATTGTAATCCATTAGAAGCTCGAGGAATTAGTACAAAATGGTCAGTAGAATTTACTTTTGCTCAAATTCATGGCTTTACAAATGCACGAGATATTTTAGAATTGGTAACGAGACCCTTACGACGAAATATGGCAAAAGCCGGTATTGTTACTCCATTAGGAACATTATTACGCCCATTAAACTCTGAAGCAGGAAAAGTATTACCAGGCTGGGGAACTACAGTATTAATGGGCGTTTTTATTGGTTTATTTGCTGTTTTCTTACTTATTATTTTAGAAATTTATAATAGTTCAATCATTTTAGATGATGTTACAATGAGCTGGAAAAGTTTAGCTATGCCGATTGGAGTGCCCCGAATTATTTATTGTTGGAGTGAAGAACTCCCTGCTCAATGGACTGATATTTATAATTTTATTTTTAGAAAACGAATGATTTTTTTAATGCAACATTTAGATAATGAAATTTGTAATCAAATCTGTGGATTATTAATCAATATTCATATGGAAGATCGAACGAAAGATTTAGATGAAAAAAAAATGTTAAAAGATGAACGAATCATGCGATTAATTGAAGAAGAAAGTGAAAATAAATTATTTGTACTTATCAATTCTTTTGGTGGTTCGGTAGGAAATGGAATCACTATTCATGATGCTATGCAATTTATTCGTGGCACAATTCTAACGGTCGGTCTTGGTGTTGTCGCTTCAGCTGCTTCATTAGCATTAGCTGGCGGAACTATAGGAGACCGCTATATAACTGAAGCTTGCCATGCTATGATTCACCAACCAGAAGGAGGAGTATCGGGCCAAGCGTCAGATCTTTGGATTGAAAGTCAAGAAATTTTAAAAATTCGTTTAAATGTTGCTGAAATTTATTCCTTAACGACATATCGACCGCGCCATAAAGTTTTACGAGATTTAGATCGTGACTTTTATTTAACTGCTTCAGAAGCTTGTGCTTATGGGTTAGCTGATTATGTTGCAACTAGTGCTGTTATGCATGAAATTATTCAAGCTACAAATTCTGCTTGGGATTATCAAGACAGTAAGCAACAACGTTTATTAGAAAAAAGATTAAGTGAAATGCTATTAGCAAAACTACCTGAAGCGTATGCACCGTTTGATCCTATCGTAGACGTTTTACCTGTAATTCCTGTTTTATTTTTATTATTAGCTTTTGTATGGCAAGCATCTGTAAGTTTTCGTATGACAATAGCAATTGGTTATCAAGAAAAACGTACGTGGTTTGATGATGCTGACGATTGGTTACGCCAAGACCGTTTTGTTTTTGTAGGTTGGTCTGGTCTTTTACTATTCCCTTGTGCTTATTTTGCTTTAGGTGGATGGTTAACTGGTACTACATTTGTAACATCATGGTATACACATGGTTTAGCATCTTCTTATTTAGAAGGTTGCAACGTGTTAACAGCTGCTGTTTCTACTCCAGCTAACAGCATGGCACACTCATTATTATTATTATGGGGTCCTGAAGCTCAAGGTGATTTTACTCGTTGGTGTCAATTAGGTGGACTTTGGGCGTTTGTAGCATTACACGGTGCTTTTGGATTAATTGGTTTCATGTTACGTCAATTTGAAATTGCAAGATCAGTAAATTTACGTCCTTATAACGCTATTGCTTTCTCTGCTCCTATTGCAGTTTTCGTTTCTGTTTTCCTTATTTACCCATTAGGTCAATCAGGATGGTTCTTTGCGCCTAGTTTTGGTGTAGCGGCTATTTTCCGTTTCATTTTATTCTTCCAAGGTTTCCATAACTGGACATTAAATCCATTCCACATGATGGGTGTTGCTGGTGTATTAGGTGCTGCTTTATTATGCGCTATTCACGGTGCAACAGTAGAAAACACTTTATTCGAAGATGGTGATGGTGCAAACACATTCCGTGCATTTAACCCGACACAGGCTGAAGAAACATATTCAATGGTAACTGCGAATCGTTTCTGGTCACAAATCTTTGGTGTAGCTTTCTCTAACAAGCGTTGGTTACATTTCTTCATGCTTTTTGTTCCTGTTACTGGATTATGGATGAGTGCTATTGGGGTAGTAGGATTAGCGCTAAACTTACGTGCTTATGATTTCGTATCACAAGAAATTAGAGCTGCTGAAGATCCTGAATTCGAAACATTCTATACTAAAAACATTCTATTAAATGAAGGTATTCGTGCTTGGATGGCGGCTCAAGATCAACCACACGAACGTTTAGTATTCCCTGAAGAAGTATTACCACGTGGTAACGCTTTAAGTAGCTTTTTTTCTACCACTTTTTTAATGTTTTTTCGATTTATTGAATCAGGGCATCTTCCATTAAGTAATCTATACGAATCATTAATTTTTTTATCTTGGAGTTGTCTTGCTATTCATTTAATTAGCCCAGCTACTATTTCTGGTGCTTTGTTTATTAATGGCTTTGCTAATTTTAGTTTACCACTTGAAATGCAACAATCAATGCCCCTCGTGCCCGCGTTACAATCTAATTGGTTAATGATGCATGTTAGTGTTATGATTTTAAGCTACTCCGCTTTAATCTTAGGGTCATTATTTGCCATTGTCTATTTATTAGATAATTTAAGTTATCGATTATTAGGCATAGGTTTTCCATTATTAACCATTGGGATTTTATCCGGAGCTGTCTGGGCCAATGAAGCTTGGGGATCTTATTGGAGCTGGGATCCCAAAGAAACTTGGGCCCTTTTAACTTGGTTAGTTTTTGCTATTTATTTACACACACGCATTACCAAGGGCTGGCAAGGCAAAAAAGCCGCTTTATTAGCTAGTGTAGGCTTTTTAACTGTTTGGATGTGCTTTTTAGGAGTTAATTTACTAGGTCAAGGCCTTCATTCATATGGTTGGTTTTCACAGCGATTAAAACAATATTATATAGAAACTATTATTCCAAAATTAAAAGAGCAATTTAAATATAAAAATTTACATCAAGTACCCTCGATTGAAAAAATAGTAATTAATCGAGGACTAGGGGATGCCTCGCAAAATCAAAAAATTGTGGATTCATCTTTAAAAGAATTAGCTATGATTTCAGGACAAAAAGGGGTTATTACTCGATCTCGTAAATCTATTGCTAGTTTTAAAATACGTGAAAAAATGCCAGTTGGAATAGCTGTAACCTTACGTGGGGACCGTCTTTATGGCTTTTTAGATCGTTTAATTAATTTAGCTCTTCCTCGTGTTCGAGATTTTCAAGGAATTAACCCCAAAAGCTTTGATAAACATGGGAATTATAGTCTAGGTTTAGAAGAACAATTAATGTTTCCAGAAATTGAATATGATAAAATTGAAAAAATTCGCGGAATGGATATTACTATAGTTACGACAGCAAACAAACAAGAAGAGGGCTTGGCTTTATTAAAAGAATTTGGATTGCCATTTAAAGTTAGACCTAATCCCAATAAACAAGCAGTTGAATTAAATCGTACGAGTCTTTATTGGGGACTCCTTTTAATTTTTGTTTTAGCCGTTTTATTCTCAAGCTATATTTTCAACATGAGTTTACAAGTTTCTATTTTAACACCAGAACGCCCTTTTTGGAATGGTCAAGCTGAAGAAATCATATTACCAACTGAAACAGGTGAAATGGGAATTTTAAAAAACCACGCTCCTATTATAACAGGATTAGATGTTGGAGCTATGTTAATTCGC------------------ACTAAAGAACAATGGAGTTCATTTGCTATAATGGGCGGATTTGCATTAGTTAAAAAAAATGTGGTTACGATATTAGCTAACGAAGCTGAATCAGCAGAAACAATTAACCCTGAACAAGCCAAATTAGATTTTGAAAATTTAAAGTCTAATCTTGAAAAAGCTGAAGGAACAAAACAAAAAGTAGAAGCTAATTTTGCTTATAAACGCGCTAAAGCTAGATTTCAAGTTGTTAAAAAAATGGAAGCTTTAGTATATACGTTCCTTCTTGTTGGGACTTTAGGGATTATCTTTTTTTCTATCTTTTTTAGAGAGCCACCACGTATGTTAAAAATGGTACCACAAACTGAAACCAGAGCAGGTGCAGGATTTAAAGCAGGGGTTAAAGATTACCGATTAACGTATTATACTCCTGATTATGTTGTAAAAGAAACGGATATTTTAGCTGCATTCCGTATGACTCCACAACCAGGTGTTCCACCAGAAGAATGTGGAGCTGCTGTAGCTGCTGAATCAAGTACTGGTACTTGGACAACAGTATGGACTGATGGATTAACATCTCTAGATCGCTACAAAGGGCGTTGCTATGACATCGAACCTGTTCCTGGTGAAGAAAACCAATACATTGCTTATGTAGCATACCCAATCGATTTATTTGAAGAAGGTTCTGTAACTAACTTATTTACATCAATTGTAGGTAACGTATTCGGATTTAAAGCACTTCGTGCTTTACGTTTAGAAGATTTACGTATTTCTCCAGCATATGTTAAAACATTCCAAGGTCCTCCTCACGGTATCCAAGTAGAACGTGATAAAATTAACAAATATGGTAGAGGTCTTTTAGGTTGTACTATTAAACCAAAATTAGGTTTATCTGCTAAAAACTATGGACGTGCTGTTTACGAATGTTTACGTGGTGGTCTTGACTTTACTAAAGATGATGAAAACGTAAACTCACAACCATTCATGCGTTGGAGAGACCGTTTCTTATTCGTAGCTGAAGCTATTTATAAAGCACAAGGTGAAACTGGTGAAATTAAAGGTCACTATTTAAATGCTACTGCAGGTACTTGTGAAGAAATGATCAAACGTGCTCAATGTGCTAAGGAGCTTGGAGTACCGATCATCATGCATGACTACCTAACAGGTGGTTTCACAGCTAACACATCATTAGCAGAATATTGCCGTGATCATGGTCTATTATTACACATTCACCGTGCTATGCACGCTGTTATTGACCGTCAAAGAAATCACGGTATTCACTTCCGTGTATTAGCAAAAGCTCTTCGTATGTCAGGTGGTGACCACTTACACTCAGGAACTGTTGTTGGTAAATTAGAAGGTGAACGTGAAGTTACTTTAGGATTTGTTGATTTAATGCGTGACGATTATGTTGAAAAAGATCGTAGTCGTGGTATTTATTTCACACAAGACTGGGTTTCTATGGCTGGGGTTATGCCTGTAGCTTCTGGTGGTATTCACGTTTGGCACATGCCAGCATTAGTTGAAATCTTCGGTGATGACGCTTGTTTACAATTCGGTGGTGGTACTTTAGGTCACCCTTGGGGTAACGCACCAGGTGCGGCTGCTAACCGTGTAGCTCTAGAAGCTTGTACTCAAGCTCGTAACGAAGGTCGCGATTTAGCTCGTGAAGGTGGCGATGTTATTCGTTCAGCTTGCCGTTGGAGTCCTGAACTAGCTGCTGCTTGTGAAGTTTGGAAAGAAATCAAATTCGAATTTGAAACAATTGATAAACTAATGGCTGGTAAACCAGTAGAACGCCCTTTTTCAGACATTTTAACAAGCATCAGATATTGGGTTATTCATTCAATTACAATTCCGGCTTTATTCATAGCAGGTTGGCTTTTTGTTAGTACAGGACTTGCTTATGACGTTTTTGGTAGTCCACGTCCAAATGAATATTTTACAGAAGAGCGTCAAGAAACTCCATTAATTACGGATCGCTTTAATGCTTTAAATCAAGTAAAAGCATTATCTGCTATTCGTCGTTATATTGTGATCGGGGAAAGAAGGTTTAGTAATTATTGGTGGGCAATTATCTCTTTTTTAGGATCAATAGGTTTTTTATTAACAGGAATTTCTTCATATATTAATTTTTTTCCACAAGGACTGTTAATGTGTTTTTATGGTAGTTTGGCTTTTTTAATGAGTTTATATTGGTGTCTATTAATTATATGGAACGTAGGTGGCGGATTTTCAGAAATTGATTTTCAAAACGGTTATATTCGAATTTTTAGATGGGGATATCCTGGTAAAAATCGTCGTATCGATTTAAAATATCCAATAAAAGAGGTGGAAGCTATTAAAATTGAACAAAAATTTCGCACTATTTTAATTCGTTTAAAAGGAGAAATTCCCTTTATTGGAACAACGGAGCCTTTAACGTTAAAATTATTAGAAAAACAAGCCTCTGAATTAGCTCGGTTTTTAGATGCGCCATTAGAAGGGATGAATGAAATTGTTTTACAACTTACTTCTCTTCTTTTTGTATTAGCTGCTGGTCCATTAGTTGTCGTTTTATTATCAGCACGCGGTGGTAATTTATTTGGGATTAATACGGATATTTTTGAAACAAATATTATTAACTTAGCTGTTGTAGTAGGTGTTGTTGTTACTTTTGTAGGTCAAAATTTAACTGCATTATTAGAAGATCGTAAAAAAACAATTTTGAATAATTTACAAGAAGCTAATTTAAAAGCAGCTGAGGCCCAACAAAAATTAGCGGAAGCTCGTACTCAATTAGAACTAGCTAAGAAAAAAGCGAAAGAAATTCGTGAAGAAGGTGTCGTAAGAGCAACACAAGAAATTCAAAATTGTGTTCGTGAACATGAGTTAAGAATCGCGAGATTAGACGAATTTAAACAAGAAACGATTCAATTTTATCAACAAAAAGCGTATAAACAAGCATACGCATATTTTATTTCACGTATAATGTCACGTGTACGCGAAAAATTAAACAAAGGTATCGATTCTACATATCAAATTATCGTTAATAATTTTTATGTAACACGTTTTACAGAT---ATGGATAGTCCTGCTTTTTTCTTTACATTTTTTTTATGGTTTCTCTTATTAAGTGCTACCGGGTATTCAGTTTATGTTAGTTTTGGACCTCCTTCTAAAAAATTAAGAGATCCTTTTGAAGAACATGAAGATACGTATGAAGAAATTGGGCTTTTTCCAAGATCTTTTAGCAGAGTTTTTGATCGTTTTCTAAAACAGGTTTTTTCTGATGTTGATAATTTAGTAATTAAAGAATATCGCCTATATCGTTATTTATTTTTAACAACAATTCGAACTTGTGTTATTATTTTTTTTGTTCCATTTTTAGTTAATTTTTTTGCTAAAAATTATTTAGTTCAGCCGATAACTGAATATTTATGGAATTTAAAACAACAAGAAATTTTTTTAAATTCGTTTCAATTAAAAAAAGCTTTTACAGAATTTCAAGAATTTGAAGAAATTTTATATTTTGATTCCATCTTAGCTATTCGCTATAATAAACAAAGTGTTCAAGCGATTATTAATATAGTTTCTGATTTTTTTAGTTTTGTTACTTTATGGTATTTATTTTTAACAATGGAAATTCAAATAAACATAACAAAATCGTTTTTACTTGAATTTTTTTTTGGTCTTGATGATACTAAAAAATCCTTAATTATCTTACTTATAACAGATTTATTAGTGGGGTATCACTCCCCTAATATTTGGGAATTTTTTTTACAATTTATCTTTAATCATTATGGTTTACCAGAAAGTCAATTAAATATCTTTTTATTAGTAGCTACGCTTCCTGTGTTATTAGATGTCTTATTTAAATATTTAATTTTTCGTCATTTAAATAGGACCTCTCCTGCTACGGTGGCTACTTACTTAGCAATTTTAGAAAAATTATCGGTTTATGGAAAAGGTGGTATAGGAAAATCAACAACAAGCTGTAATATTTCAATAGCTTTAGCAAAACGAGGGAAAAAAGTGTTACAAATTGGCTGTGATCCCAAACATGATAGTACATTTACATTAACGGGGTTTTTAATTCCAACTATTATTGATACTTTACAAGCCAAAGATTATCATTATGAAGATGTTTGGCCTGAAGATGTTATTTATCAAGGATATAACGGCGTTGATTGTGTTGAAGCTGGAGGACCGCCCGCTGGGGCAGGATGCGGTGGCTACGTAGTAGGGGAGACTGTTAAACTATTAAAAGAATTAAATGCTTTTTATGAATATGATATTATTCTTTTCGATGTTTTAGGTGATGTTGTATGCGGAGGATTTGCAGCCCCTTTAAATTATTCAGATTATTGTATAATAGTGACAGACAATGGGTTTGACGGGCTTTTTGCTGCAAATCGAATAGCTGCTTCGGTTCGTGAAAAAGCTCGAACACATCCATTGAGACTTGCTGGATTAATCGGAAATCGAACAGCTAAACGAGATTTAATTGATAAATATGTCGAAGCTTGTCCTATGCCTGTTTTAGAAGTTTTACCTTTAATAGAAGAGATTAGAGTATCTCGAGTAAAAGGAAAAACATTATTCGAGATGGCCTATATTTGTGAATACTATTTAAATATAGCTGATCAATTATTAACAGAACCTGAAGGGGTTATCCCTAGAGAACTTTCAGATAGAGAATTATTTAATTTACTTTCGGACCAGCTTTTTATGGTAGAACCGTTATTATCAGGAATCGTTTTAGGTTTAATCCCTGTTACTATTGCAGGATTATTTGTAACAGCATATTTACAATATCGTCGTGGTGATCAAGCTACTATTATGGCAAAAAAAAGTATGATTCAACGTGAATTAAATCGTCAAGTTTTAGTTATGAAATACGCAAAAAAACGCGCTGTATTAAAAAAGCAAATAAAAGAATTTTTAAAAGAAAAATTAACATTACATAGAAAATTACAAAATCTTCCGAGAAATAGTTCAATGGTACGTCTTCATAATCGTTGTATGATTACAGGTCGACCTAAAGGATTTTATCGAGATTTTGGTTTATCTCGTCATGTTTTACGAGAAATGGCGCATGACGGTCTTTTACCTGGAGTTAAAAAAGCGAGTTGGATGGAAGTAAACATTTTTGGATTAACAGCAACTGCTTTATTTATTTTAATTCCAACATCATTTTTACTTATTCTTTACGTAAAAACAGCATCAAATATGACTAGAGTAAAACGTGGTAATGTTTCTCGTAAACGCCATAAAAAAATATTAAAGATGACAAAAGGCTTTCGAGGAGCAGGTTCGGTTCTTTTTAGAACAAGTAATCAACAAAATATGAAAGCTTTACGATCTTCTTATAAAAATCGTCGACAAAAAAAACGTGATTTTCGCCGTCTTTGGATAGCACGTATAAACGGGGCTGTTCGTCGTTATGGATCTAATTATAGTGAATTTATGAATTTTTTAAAGAAACGTTGTATAAAGTTAGATAGAAAAATCATTTCTCAACTAGCGATTTGTGATCCAGAAGCTTTTGTTCAATTAATGAACCCTATTATTGCTGCTGCTTCTGTTTTATCTGCTGGTTTAGCTGTTGGTTTAGGTGCTATTGGACCAGGTCTTGGTCAAGGAACAGCTGCTGGATATGCAGTTGAAGGTATTGCACGTCAACCAGAAGCCGAAGGAAAAATCCGTGGTGCTTTATTATTAAGTTTTGCTTTTATGGAATCTTTAACTATTTATGGTTTAGTTGTAGCATTAGCTCTTTTATTCGCTAACCCATTTGCTATGATTCAAACTTTATCTTATTTAAATGTAGCAGATAATAGCGGTGCTAAAAAATTGATGTGTATACGTGTTTTAGGCGCTAATATTGGTGATGTTATTATTGCAGTAGTAAAAGATGCCATTCCAAATATGCCATTAAAAAAATCCGATATAGTAAGAGCTGTTCTTGTTCGCTCGTCTAAAGGCCTGCGCCGTGATAATGGAATGGTTATTCGCTTTGATGATAATGCTGCTGTTATTATTAATAAAGAAGGCAATCCTAGAGGTACTCGTGTTTTTGGCCCTATAGCCCGCGAATTACGCGATAGTAATTTCACTAAAATTGTTTCTTTAGCTCCGGAAGTTATTATGGCACGTAGTAAATTTGAACGTAAAAAGCCCCACGTTAATATCGGAACAATTGGTCATGTTGATCATGGTAAAACAACATTAACAGCCGCAATTACAATGGCTTTAGCGGCAAAAGGAGGCGGATTAGGTAAACGCTATGATGAAATTGATTCAGCTCCTGAAGAAAAAGCACGCGGTATTACAATTAATACAGCTCATGTAGAATATGAGACTGATAATCGTCATTATGCACATGTAGATTGTCCAGGCCATGCTGACTATGTTAAAAACATGATTACTGGAGCTGCTCAGATGGATGGTGCGATTTTAGTTGTTTCTGGAGCTGATGGTCCAATGCCTCAAACAAAAGAACATTTACTTTTAGCTAAACAAGTAGGTGTACCAAATATTGTCGTTTTTTTAAATAAAGAAGACCAAGTTGATGATGCTGAATTATTAGAATTAGTTGAATTAGAGGTTCGCGAAACATTAGATAAATATGAATTTCCAGGTGATGAAATTCCTGTCGTTACTGGATCCGCTTTATTAGCTTTAGAGGCCTTAGTTGAAAATCCGAAAATTCAACGTGGTGAAAGTAAATGGGTTGATAAAATTTATTCTTTAATGGATCAAGTAGATAATTATATCCCAACACCTGCTCGTGAAACAGAGAAACCATTCCTTTTAGCTGTTGAAGATGTATTATCTATCACAGGTCGAGGCACAGTAGCAACGGGTCGTGTAGAAAGAGGAACTTTAAAAATTGGTGAAAACGTTGATATTGTAGGTTTAAAAGATACTAAGAGTGCGGTAGTGACGGGATTAGAAATGTTTAAAAAAACATTAGATGAAACAATGGCTGGTGATAACGTTGGAGTACTATTACGTGGTGTGCAAAAAAAAGACATTGAACGTGGTATGGTTTTAGCTAAACCTCAATCAATCAAAGCTTACAGTAAGTTTGAAGCTCAAGTGTATGTATTAACAAAAGAGGAAGGTGGTCGCCACTCAGCATTCCTTATTGGCTATCAACCGCAGTTTTATATCCGAACTACTGATGTTACAGGAAGAGTATTATCATTTACACATATTCAAATGCGCACGCCTTCGTCTGTAGCTGATGAGCATTCTAATAAAATGGCAATGCCCGGAGACCGAGTAAGTATGACAGTACAATTAATATCACCAGTAGCCGTAGAAAAAGGAATGCGCTTTGCTATTCGTGAAGGCGGTAGAACTGTAGGTGCAGGAGTTGTTACAGCTGATACAATTAGTGATATGCTTACGCGTATTAGAAACGCGACTTTAGCGAAAAAAGCGACCGTTTATGTGCCCTATACGCGATTAACGGAACAAATCGCTCAAATTTTAGAAAAAGAAGGTTTTATTCAAGCTTTTCGTTTAAAATATGAATCTTGTATTACAAATTTAAGAAGAATCAGTAAACCAGGGTTACGAATTTACACTAATCATAAAGGTATTCCACGAATCTTAGGGGGAGCTGGTATTGTTATAATTTCAACACCCCAAGGGATTTTAACAGATCGTGAAGCTCGTTCTCGCGGAATTGGTGGTGAAATTTTATGTTCAGTGTGGAAAAACATTGGCCGTATTTCACAAATTATTGGTCCTGTATTAGATATTTCTTTTCCAAAAGGTCAAGTTCCAAATATTTATAACGCTTTAAGAATTAAAGCAAAAAATGCGGCTGGTCTTGAAATGGCTGTGACATGTGAAGTTCAACAATTATTAGGCGATAATTGTGTTCGTGCTGTAGCTATGCAACCAACAGAAGGTTTAATGCGTGGTATGGAAGTGTTAGATACAGGTAACCCATTAACAGTGCCTGTAGGTAAAGTAACATTAGGCCGTATTTTTAATGTATTAGGTGAGCCTGTGGATAATATGGGACCGGTTGAAACACAAGAAACGTTACCAATCCATAGAACAGCTCCTGCTTTTGTTGATTTAGATACTCGTTTATCTATTTTTGAAACAGGGATTAAAGTTGTTGACTTATTAGCTCCATACCGTCGTGGCGGTAAAATTGGTTTATTCGGGGGTGCCGGCGTAGGAAAAACAGTTTTGATCATGGAGCTGATCAACAATATTGCTAAAGCACATGGTGGTGTTTCGGTTTTTGCTGGTGTAGGTGAACGTACGCGCGAAGGAAATGACCTTTATACAGAAATGAAAGAGTCAGGGGTTATTGTAGAAAAAAACCTATCAGAATCGAAAGTAGCTCTTGTTTATGGGCAAATGAATGAGCCACCAGGAGCTCGTATGCGTGTAGCTTTAACTGCTTTAACTATGGCGGAATATTTTAGAGATATTAATAAACAAGACGTTTTATTCTTCATTGATAATATTTTCCGTTTTGTTCAAGCGGGTGCTGAAGTATCTGCTTTATTAGGACGTATGCCATCTGCTGTAGGTTACCAGCCAACGCTGGCTACTGAAATGGGTTCGTTACAAGAACGTATCACTTCTACAAAAGACGGTTCTATTACTTCAATTCAGGCTGTTTATGTTCCTGCCGATGACTTAACAGATCCGGCTCCTGCTACTACTTTCTCACACTTAGATGCTACTACAGTATTATCTCGAGGATTAGCTGCTAAAGGGATTTATCCAGCTGTTGACCCGTTAGATTCTACAAGTACAATGTTACAACCATGGATTGTTGGTGAAAAACATTATGATTCAGCTCAAAAAGTAAAACAAACTTTACAACGTTATAAAGAATTACAAGATATCATTGCAATTCTAGGTTTAGATGAACTTTCAGAAGAAGATCGTCTTTTAGTAGCTCGTGCACGTAAAATTGAGCGTTTCTTATCACAACCTTTCTTTGTAGCTGAAGTTTTCACAGGTTCACCTGGAAAATATGTATCTTTACAAGAAACAATTGATGGATTTACGAAAATTTTAGGAGGCGAATTAGATGAATTCCCAGAGCAAAGTTTCTATTTAGTAGGTAATATTAATGAGGCAGTAGCAAAAGCAGCGACTTTAATGGCTCATTTAGTTAAAATTTATGATACATGTATCGGATGTACTCAATGTGTGCGAGCTTGTCCTTTAGACGTTTTAGAAATGGTACCATGGGATGGCTGTAAAGCAAATCAAATGGCATCAGCTCCACGCACAGAAGATTGTGTAGGATGCAAACGTTGTGAAACAGCTTGTCCTACTGATTTTTTAAGTGTTCGCGTTTATTTAGGTTCTGAAAGTACACGTAGTATGGGATTAGCTTATATGGGATTACCTTGGTATCGAGTACACACTGTAGTTATTAACGACCCGGGTCGATTAATTTCTGTTCATTTAATGCATACAGCTTTAGTTGCTGGATGGGCTGGTTCAATGACTTTATTTGAATTAGCTGTTTTTGACCCATCTGATCCAGTTTTAAATCCGATGTGGCGTCAAGGGATGTTCGTTCTTCCATTTATGACACGCTTAGGAATCACTCAATCTTGGGGTGGATGGACTATTAGCGGAGAAACTGCTTCTAATTGGAGTTATGAAGGTGTAGCTGCTTCTCATATCGTGCTATCAGGCTTATTATTTTTAGCGTCAGTATGGCATTGGACATATTGGGATTTAGAATTATTCCGTGATCCTAGAACAGGAAATCCTGCATTAGATTTACCGAAAATTTTTGGTATTCATTTATTTTTAGCAGGTCTTTTATGTTTTGGTTTTGGAGCATTCCATGTAACAGGATTATTTGGACCTGGTATTTGGATCTCTGATCCTTACGGCTTAACTGGTAGCGTACAACCCGTAGCTCCTTCATGGGGTTCAGATGGTTTTGACCCTTATAATCCAGGCGGGATTCCAGCTCACCACATTGCTGCTGGTATTTTAGGTGTATTAGCGGGATTATTCCACTTATGTGTACGTCCATCTATTCGTCTTTACTTTGGATTATCTATGGGAAGTATTGAGTCTGTATTATCTAGTAGTATTGCTGCTGTTTTCTGGGCTGCTTTTGTTGTTGCCGGTACTATGTGGTACGGTTCAGCAGCGACTCCTATTGAATTATTTGGTCCTACACGTTATCAATGGGATCAAGGATTCTTCCAACAAGAGATTCAGAAACGAGTTCAAACTAGCTTAGCTTCTGGATCATCGTTAACAGAAGCTTGGGCGCAAATTCCAGAAAAATTAGCTTTCTATGATTATATTGGAAACAACCCTGCTAAAGGTGGTCTTTTCCGTACTGGTGCTATGAATAGCGGTGATGGAATTGCTGTTGGTTGGTTAGGTCATGCTGTTTTTAAAGACTCAGAAGGACGCGAGCTTTTTGTTCGTCGTATGCCTACATTCTTTGAAACATTCCCTGTAATTTTACTAGATAAAGATGGCGTTGTAAGAGCGGATGTTCCATTCCGTCGTGCAGAATCAAAATATAGTATTGAACAAGTCGGCGTTTCTGTTACATTCTATGGCGGTGAGTTAGATGGCTTAAAATTCACAGACCCAGCTACTGTTAAAAAATATGCTCGTAAAGCACAATTAGGTGAAATTTTTGAATTTGATCGTTCAACTCTTCAATCTGACGGTGTTTTCAGAAGTAGCCCACGTGGTTGGTTTACTTTTGGGCATGTATGTTTTGCTCTTTTATTCTTCTTTGGTCATATTTGGCACGGTGCGCGTACTATCTTCCGAGAAGTATTCGCTGGTATTGATGATGACATTTTTGATCAAGTAGAATTTGGTAAATTCAAGAAACTTGGTGACGTTACATCGGCACGTGAAGCTTTTATGGCTACAAAATTATTTCCGAAATTTAGCCAAGGCTTGGCACAAGATCCGACTACTCGTCGTATCTGGTTTGGACTTGCTGTTGCTCACGACTTTGAGAGTCATGATGGAATGACTGAAGAAAATCTATATCAAAAGATTTTTGCTTCACATTTTGGACAATTAGCTATCATTTTTTTATGGACTTCAGGTAATTTATTTCATGTAGCTTGGCAAGGTAACTTTGAACAATGGGTTACAGATCCTATTCATGTTAGACCGATTGCTCATGCTATTTGGGATCCACATTTTGGGCAACCCGCTGTAGAAGCTTTTACCCGTGGTGGAGCAACAGGGCCTGTTAATATTTCAACTTCAGGTGTATATCAATGGTGGTATACTGTTGGTATGCGTACTAATGAAGATTTATATACAGGATCTGTATTTCTTGGTCTTGTTTCTGCTATTTTTTTATTCGCAGGTTGGTTACACTTACAACCAAAATTCCAACCATCTGTTTCTTGGTTTAAAGACGCAGAGTCTCGTTTAAATCACCATTTAGCTGGTCTTTTTGGTGTAAGTTCATTAGCTTGGACAGGACATTTAATCCATGTAGCTATCCCAGAATCTCGTGGACAACATGTAGGTTGGGATAACTTTTTAACAAAAGCGCCTCACCCACAAGGTTTAGCTCCTTTTTGGGCAGGGGATTGGGCTGTATATGCTCAAAACCCAGACTCAGCAAGTCATCTTTTTGGTACTTCAGAAGGTTCAGGCCAAGCTATTTTAACGTTTTTAGGTGGTTTCCACCCACAAACACAAAGTTTATGGTTAACTGATATCGCACACCACCATTTAGCTATTGCGGTTATTTTTATTATTGCTGGGCATATGTATAGAACAAATTTTGGTATTGGTCATAGAATGCAGGCTATTTTAGAAGCTCACACAGCTCCTTCGGGCCGTTTAGGGGCGGGACATAAAGGATTATTTGATACAGTAAATAATTCATTACATTTCCAATTAGGATTAGCTTTAGCTTCTGTAGGTACTATTACATCTTTAGTAGCACAACACATGTATTCATTACCACCTTATGCGTTTTTAGCGAATGACTTTACAACTCAAGCAGCATTATATACTCATCACCAATATATCGCAGGCTTTATTATGTGTGGTGCTTTTGCTCATGGTGCTATTTTCTTTATTCGTGATTACGATCCAGAACAAAACAAAGGAAACGTTTTAGCAAGAATGTTAGATCATAAAGAAGCTATTATTTCTCATTTAAGCTGGGCTTCTTTATTCTTAGGTTTCCATACATTAGGATTATATGTTCATAATGATGTTATGTTAGCTTTTGGTACTCCAGAAAAACAAATTTTAATTGAACCTGTTTTTGCACAATGGATTCAAGCGGCTCACGGAAAATCTTTATATGGTTTTGACTTATTATTATCATCATCTACTAGTCCTGCTTATCAAAATGCTAATAATACTAGTTTATGGTTACCTGGTTGGTTAGAAGCTATTAACAATAATCAAAATTCATTATTCTTAGCGATCGGGCCTGGTGACTTTTTAGTACACCATGCTATTGCTTTAGGGTTACATACAACTACGTTAATTTTAGTGAAAGGAGCTTTAGATGCTCGTGGTTCTAAATTAATGCCAGACAAAAAAGATTTTGGTTATAGTTTCCCTTGTGATGGCCCAGGTCGTGGAGGTACTTGTGATATTTCAGCTTATGATGCTTTCTATTTAGCGGTTTTCTGGATGCTTAACACTATTGGTTGGGTAACATTCTACTGGCATTGGAAACATTTAACTTTATGGCAAGGTAACGTTTCACAATTTGATGAATCAAGTACATATTTAATGGGTTGGCTTCGTGATTATCTATGGTTAAATTCTTCACAATTAATTAATGGTTATAACCCATTTGGTATGAATAGCCTTTCTGTTTGGGCGTGGGTGTTCTTAGGAGGCCATTTAGTTTACGCAACAGGGTTCATGTTCCTAATTTCATGGCGTGGATACTGGCAAGAATTAATTGAAACTTTAGTATGGAGCCATGAAAAAACTCCATTAGCTAATTTAGTATATTGGAAAGATAAACCTGTCGCTTTATCTATTGTTCAAGCTCGTTTAGTAGGTCTTGCGCATTTTAGTGTTGGTTATGTTTTCACATATGCAGCCTTTTTAATTGCATCAACTTCAGGACGATTTGGTCCTTTAATTCCGCCTAAATCTTTATTAGTAAACCGTCGTATTATTGACTATAAAAACGCTGGTTTATTACAAAAATATATAGGTATTGGGGGAAAAATCTTGCCACGCTTACAAACCGGATTAACATCAAAACAACAACGTTATGTAGCGAAAACAATAAAAAGCGCTCGAATAATGGGATTATTGCCTTTTGTTGGAAAAGAGCGTGGGTTTTTTCGAATGTTAAAAAGTGGGTTACATTTTGGTGAAAAAGCTGTTAAATGTAATGCTAATATGCGTAAGTACTTGATTTTAAATTTATTTAAAACACGTAATTGTTTAATGAAAGTATTACTTCAATTAACTAAATATGCTGCAAAAGGAAATAAATTTTTATTTGTTGGGACGAAAAAATCAGCTGCTGGTTTAATAGCAAGAGCTGCTTTATTTTCAAAAAATGCTTTTTTTGTAAATACGCGCTGGTTAGGCGGCATGTTAACAAACTGGAAAACTATTTTAAAATCAATTTCCCAAATTCGTCCAATTTTACAAGAAAAACAAAAATTAATGACAAACATTTTAACAAAACGACAAAGAATTAAAACTCAACTTGTTTCGAAATTAGATAAAATACGTACAAAATTATCGGAATTATTACTAATTAAAGGAGTTCTTAAAAAAGATATTATTATACAAAAAATTATTTTACAAAAAATTAAACGATTAGGCTTACAACAACGCTTTTTAGTATCAATTCCAAAATTACGTCATTTAAAACTAAATGATGCAATTAAACTTATTTTAGATAAATGCATTGACCCTATTATTAAAGAAAGCTTAAAGAAAAAATGGCAACGTTTAGAAAAATATTTTGGCGGTGTTGCCAAAATGATTGCTATTTTAATTGGACAAAAACAAGAAAAAACAGCGGTACTTGAGTGTCAAAAGGTAGGAATTAAAACTATTCAACTAATTGACAGTAACTGTAATCCTAGCTTAGCTGATTATTTTGTTCCTATGAACGATGATTCCCGAAATTCAATCAAATATATTTTAACTCGCTTTTTAAAGCACATTCGTTTAGGGATGAAAGATTTTACAACGTATTTATCAACAGCGCCTGTTGTTGCTTTAGGCTGGTTTGTTTTCACAGCAGGCTTATTAATTGAAATTAATCGTTTTTTCCCAGATCCATTAGTTTTTTCATTCATGAAAGTAAGAAGTTCAGTTCGTGCTATTTGTGAAAAATGTCGTCTTATTAGACGAAGAGGAAAAGTTATGGTTATTTGTTCAAATCCTAAACATAAACAACGTCAAGGAATGGGAATTCGTTTTTTTCAAGCAAATACTCCAGGAACAAGAAATCGCTCGATTTGCGATTTTAATGAACTTCCCGACAAATCCTTAATTTTATCTAATCATAGAGCCAAGGGCCGTAATAATAGAGGGGTTATTACATGTCGTCATAGAGGAGGTGGTCATAAACGCCTTTATCGTGAAATTGATTTCCGTCGAGATAAAATAGGAATTCCAGCACGAGTTCTTACTGTTGAATATGATCCTAACCGTAACAGCAGAATCGCTTTAATTCGTTATGCTGATGGTCAAAAGCGTTATATTTTACAACCTAAAGGTTTACGAGTAAATGATATTTTAATGTCTGATTTAAATGCTCCGATTTTAATAGGGAATTCTTTACCTCTTCGCAATATTCCTTTAGGCGCAGAAGTTCATAATGTTGAATTTCAAGCTGGTGCTGGTGGCAAATTAGCTAGATCAGCCGGGACTTTAGTTGAAATTTTAGCTAAAGAAGGGAATTTTGTTACTTTACGTTTACCATCAAAAGAAATCCGCATGGTTTCAAAAAATTGCTGGGCCACTATTGGACAGGTGGGAAATATTGAAGCTTATAATATTATTAAAGGTAAAGCAGGAAAAACACGCTGGTTAGGGATTCGCCCTACTGTTCGAGGGTCTGTTATGAATCCAGTTGATCACCCGCATGGTGGTGGGGAAGGCCGCGCGCCTATCGGTCGTAGTAGACCAGTAACTCCGTGGGGACGTCCTGCGTTAGGACAATTAACACGAAAACCTAAAAAATATAGCTCACAATTTATAATTCGTAAACGCGTTATGAGTAAAGTTTATGATTGGTTTGAAGAACGTTTAGAAATTCAATCAATAGCAGATGATATTACAAGTAAATATGTACCACCCCATGTTAATATTTTTTATTGTTTAGGAGGGATTACTTTTACTTGTTTTTTAGTTCAAGTAGCTACTGGTTTTGCTATGACATTCTATTATCGCCCTACAGTTGCTGAAGCTTTTGCTTCTGTTCAATATTTAATGACAGACGTAAATTTTGGGTGGCTTATTCGTTCGATTCATAGATGGTCAGCTAGTATGATGGTTTTAATGATGATTTTACATGTTTTCCGTGTTTATTTAACGGGTGGCTTTAAAAGACCTCGTGAATTAACATGGGTGAGTGGTGTTATTATGGCTGTTTGTACTGTTTCTTTTGGTGTAACTGGGTATTCTTTACCATGGGATCAGATTGGTTATTGGGCCGTAAAAATCGTAACAGGTGTTCCTGAAGCTATCCCAGTAGTAGGAGGACCATTAGTAGAATTATTACGTGGTGGTGTTGGCGTTGGACAAGCAACATTAACTCGTTTTTATTCTTTACATACTTTTGTATTACCTTTATTAACAGCTGTTTTTATGTTAGCTCATTTTTTAATGATTAGAAAACAAGGAATTTCTGGTCCTTTAATGCCAACTATTCAACAATTAATAAGATCAGCGCGAAAAGAATTAATTTACAAACAAAAAGCCCCTGCTTTAAAAGCGTGCCCTCAAAGACGAGGAATTTGTTTGCGAGTTTATACAGTAACTCCAAAAAAACCGAACTCAGCGTTACGAAAAGTAGCAAGGGTTAGATTAACGACTGGTTTTGAAGTTACTGCTTATATTCCAGGAATTGGACATAATTTACAAGAACATGCTGTTGTTTTAGTACGTGGAGGAAGAGTTAAAGATTTACCGGGGGTTCGTTATCATATTGTACGTGGTACATTAGATACGGCCGGAGTTAAAAATCGTGCTCAAAGTCGCTCAAAATATGGAGTAAAAATGGGACAAAAAGTGCATCCAATCGGATTTCGTATCGGGATAACAAAACAACATCAATCTCAATGGTTTGCTAATTTTCAAAAATATCAATATGCTCAATCGGTAGTAGAAGATCAATTTTTAAGAGAAACAATCAAAAAATTAAATGAAGTATTTCTAGATCAAATTGAAAAGCAAAAAAATCGTTTTACGAATAATATCTTATTAACACCAAAAATTTCTATCAGTTTTTATTCATTAAAACAAATCGAATCAAAAGCAAGTTTTGTTGCGGATTCTATTGTTGATCAACTAGAAAAACGAAAAGCTTTTAGAAAAGTAATAAAAGATGCCCAAGAAGATTTAATGAATAAAGGGGTAAAAATTCAAGTAAGTGGACGTTTAAATGGAGCAGAAATTGCTCGAACTGAATGGGTTCGAGCTGGTCGAGTTCCATTACAAACTTTACGTGCTAATATTGATTATTCTTATAAAACAGCAAATACTATTTATGGAATAATTGGAGTTAAAGTCTGGATTTTTCAAGCTTATCCTATTTTTGCACAACAAAATTATGAAAATCCTCGTGAAGCTAATGGAAGACTTGTTTGTGCTAATTGCCATTTAGCTCAAAAACCTATTGAACTTGAAGTTCCTCAAGCTGTTTTACCTGACAGCGTTTTTGAAGCTGTTTTAAGTATTCCATATGATAAACAGATTCAACAAGTTTTAGCTAATGGAAAAAAAGGGGAGTTAAATGTAGGTATGGTATTAATTCTTCCAGAAGGATTCGAACTAGCTCCAGCTGATCGTATCCCAGAAGAAATTAAAGAAAAAGTAGGCAATCTTTATTATCAACCGTATAGCGCTGAGAGAAAAAATATTTTAGTTGTAGGACCAGTACCTGGTAAAAAATATAGCGAAATGGTTATTCCAATTCTTTCTCCGGATCCGGCTACGAATAAAACAGTTTCTTACTTAAAATATCCTATTTTTGCTGGCGGTAACCGTGGTCGTGGTCAAGTATATCCTGATGGTTCAAAATCAAATAATACAGTATATAATTCTCCAGCTACTGGTAAAATTGTAAGCATTGAAGCAGAAATTAGTATTGAAAAAACAAATGGTGAGGTTGTTGTTGAAAAAATTCCACCAGGACCAGAAGTTTTAGTGACAGTTGGTCAAGCAATTAAAGCTGATCAGCCATTAACAACAAATCCAAATGTTGGTGGTTTTGGTCAAAAAGATACAGAAGTTGTTTTACAAAACCCAGCTCGTATCCAAGGGTTACTTGTTTTCTTTACATTCATTTTATTAACTCAAGTTTTCTTAGTTCTTAAGAAAAAACAATTTGAAAAAGTTCAATTAGCTGAAATGAATTTTATTGATTTAATAAAATATCCTGTAATAACCGAAAAATCGTATGGGGCTATTTTCACAAAAAACCAATATACTTTTGATGTTGATTTAAGATTAAATAAAACTCAAATTAAAATGTTATTTGAAAAATTATTTCAAGTGAATATAGTATCTGTTAATACTCACAGACCTGGGTATAAACCATTATATAAACGAGTGATTTTAACTTTAAAACAAGGAGAAGTTATGTTAACACTTAAAATTTTTGTTTATACTGTGGTAACGTTTTTTGTATTTTTATTTATTTTTGGGTTCTTATCAAATGACCCAGCAAGAAACCCAGGAAAAATGTCAAGATACTTAGGTCCCAAATTAAGAATAATCCGTCGACTTGGAAAATTACGAGGATTAACACGTAAAAAACCTTTTCGTAGAGTTTTTCGTGGACGTGGCCCTTTAAAAAAAATTCTTCCGCCAGGTCAACACGGGAAAAAATTATTTAAATATTTAATTCGTTTAAAAGTAAAACAAAGATTACGCTTTAATTATGGATTAACAGAACGTCAATTAATCAAATATATAAGAAAAGCTAAAAAACTAAAAGAAACAACTGGACAAGTGTTACTTCAGTTATTAGAAATGCGTTTAGATAATATTGTTTTTCGTTTACATTATGCTCCTACTATCGGCTCCGCTCGTCAATTAATTACCCATGGGCATATTAAAGTAAATAATGCTAAAGTAACTATTCCAAGTTATCAATGTAAAGCAAAAGATGTTATTTCAATTGCAATGAAAGAAACATCTTTAAAAATAGTAAATAGAAATCGAATAAGTCTTTATAAAAACCGTTTAGAAAAGACGTTGGCTTTTATTTTAATGGCTAAATTAGTAAAAAAACCAAAAAGAAGAGTTTTTAGAGGAGTAGTGCATATTCAGGCAGGACATCATAATACAATCGTAACAATATCAAATATTCGTGGAGATGTATTATGTTGGAGTTCGGCTGGATCTTGTGGATTTAAAGGTAAACGCAAATCTACTACATTCGCTGCTAAAAAAGCAGCAGAAACTGCTGCCAGAAAATCCCGA---GATTTTGCTATGCAAGAAGCAAAAGTATTAGTAAGCGGACCAGGTCAAGGGCGTGAAACTGCTATTCGAGAAATTTTTCAGGCTGGTATTAAAGTCAATTTAATACGAGAAAAAGGGGGGATTCCACATAATGGATGTCGACCACCAAAAAAGCGTAGTGTTATGACATCAATTCTTCAATTAGCTGTGTTTGCTTTAATTGTGTTATCGTTCGCTTTAGTTGTTGGTGTGCCTGTTATTTTTGCCACTCCTAATGGATGGACGTCAAATAAAGGTCTAGTGTTTTCAGGTTTAAGCTTTTGGTTATTATTAGTTTTTGCTGTTGGTATTTTTAATTCTTTTGTAGTTATGGTAACTATTATCAGTTATATTGGATTACTAGTAGGTTTTGTAGGTTTTACGTTAACACTTTATTTAGGGCTTACTAAAGTAGTTAAATTAATTATGACAATTAGTTCTCCA------GAGCTAAAAAAAAGTAAAATTGCGGTTGATCGCAATCCAGTAGAAACGAGTTTTGAGCGTTGGGCTAAACCAGGACATTTTTCACGTACGTTAGCCAAAGGACCAAATACTACGACATGGATTTGGAATCTTCATGCAGATGCACATGATTTTGATACACATACAAGTGACTTAGAAGATATTTCTAGAAAAGTATTTAGTGCTCATTTTGGTCAATTAGGCGTTATCTTTATTTGGCTAAGTGGTATGTATTTTCACGGAGCTCGTTTTTCTAACTACGAAGCGTGGTTAAGTGATCCAATTCATATTAAACCAAGTGCTCAAGTAGTATGGCCTATTGTAGGACAAGAAATTTTAAATGGTGACGTTGGCGGTGGTTTCCAAGGTATTCAAATCACATCAGGATTTTTCCAATTATGGCGTGCTAGTGGTATTACAAGTGAATTACAATTATATACGACAGCTATTGGTGGTCTTGTTATGGCCTTAGCTATGTTTTTTGCTGGTTGGTTCCATTATCATAAAGCAGCGCCTAAATTAGAATGGTTCCAAAATGTAGAATCAATGCTAAACCACCATTTAGCTGGTCTTTTAGGTTTAGGAAGTTTAGGATGGGCAGGACATCAAATCCACATTTCTTTACCTATTAATAAGCTTTTAGACGCTGGTGTAGATCCAAAAGAAATTCCATTACCACATGATTTCTTATTAAATCGAGGCCTTATGGCTGATCTTTACCCAAGTTTTGCTAAAGGTATTGCTCCTTTCTTTACTTTAAATTGGAGTGACTACAGTGATTTCTTAACATTCAAAGGTGGGTTAAACCCTGTTACTGGCGGTCTGTGGCTAAGTGACACAGCTCACCACCACGTAGCTATCGCGGTTCTTTTCTTAGTAGCTGGGCATATGTATAGAACAAACTGGGGTATTGGTCATAGCATGAAAGAAATCCTTGAGGCACACCGTGGCCCATTCACAGGTGAAGGGCACGTTGGACTTTATGAGATTTTAACTACTTCATGGCATGCTCAATTAGCTATTAACTTAGCTTTATTTGGTTCACTTTCTATTATTGTAGCGCATCATATGTATTCTATGCCGCCATATCCTTATATTGCAACAGACTACCCAACACAATTATCGTTATTTACACATCATACTTGGATTGGTGGATTCTGTATTGTAGGTGCTGGGGCTCACGCAGCTATTTATATGGTTCGTGATTACGATCCTACTAATAACTATAATAATTTATTAGACCGTGTTATTCGTCACCGTGATGCTATTATTTCTCATTTAAATTGGGTATGTATTTTCTTAGGCTTCCATAGTTTTGGTTTATATATTCACAATGATACTATGAGTGCATTAGGCCGTCCGCAAGATATGTTCTCTGACACTGCCATTCAGTTACAACCGGTTTTTGCACAATGGATTCAAAATACTCATTTCTTAGCTCCTGGCTTCACTGCTCCTAATGCTTTAGCTGCTACTTCAGCTAGCTGGGGAGGTGATTTAGTTGCAGTTGGTGGTAAAGTAGCTATGATGCCTATTTCTCTAGGAACGTCTGATTTCCTTGTTCATCATATTCATGCTTTTACTATTCATGTTACGGTTTTAATTCTATTAAAAGGTGTCTTATTTGCTCGTAGTTCTAGACTTATTCCAGATAAAGCTAACTTAGGCTTCCGTTTCCCTTGTGATGGTCCAGGTCGTGGAGGTACATGTCAAGTATCAGCGTGGGATCATGTTTTCCTTGGATTGTTTTGGATGTATAATTCTATTTCAGTTGTTATTTTCCATTTCTCATGGAAAATGCAATCTGATGTTTGGGGTACTGTATCTACAGCAGGCGCTGTTTCACATATTACAGGTGGTAACTTTGCACAAAGTGCTAATACTATTAATGGCTGGTTACGTGATTTCTTATGGGCTCAATCAAGCCAAGTTATCTCTAGTTATGGTAGCGCTCTATCTGCTTACGGTTTAATTTTCTTAGGAGCACATTTCGTGTGGGCGTTTTCGCTTATGTTCTTATTCAGTGGCCGTGGTTACTGGCAAGAATTAATCGAATCAATTGTATGGGCACATAACAAATTAAAAGTAGCTCCTGCTATTCAACCGCGTGCTCTTAGTATTACTCAAGGGCGTGCTGTAGGTGTTGCACACTATCTTCTTGGAGGTATTGCGACTACGTGGTCATTCTTCTTAGCACGTATTATTTCTGTAGGTATGACAGCTATTCTTAGCCTGTGGGCTCGTTTTTGTGAGTGGATTACTTCTACAGAAAACCGTTTATACATCGGTTGGTTTGGTGTTATTATGATTCCTACATTATTAACAGCTGCTTCTGTATTCATTATTGCTTTTATCGCTGCTCCTCCAGTAGACATCGATGGTATTCGTGAACCAGTTAGCGGTTCTTTATTATACGGAAACAACATCATTTCTGGTGCTGTAATTCCTACTTCTAATGCTATCGGTCTTCACTTCTACCCAATTTGGGAAGCTGCTTCTTTAGACGAGTGGTTATACAACGGTGGTCCTTACCAATTAATTGTTTGCCATTTCTTCTTAGGTGTTTGCTGCTATATGGGTCGTGAATGGGAACTTTCATACCGTTTAGGTATGCGTCCTTGGATCGCTGTAGCTTACTCAGCTCCAGTTGCTGCAGCTACTGCTGTATTCATTATCTATCCAATCGGACAAGGTTCATTCTCTGACGGGATGCCATTAGGTATTTCAGGTACATTTAACTTCATGATCGTATTCCAAGCTGAGCATAACATTCTTATGCACCCATTCCACATGTTAGGTGTTGCTGGTGTATTCGGTGGTTCATTATTCTCTGCTATGCACGGTTCATTAGTAACTTCTTCTTTAATTCGTGAAACAACTGAAAATGAATCAGCAAACGCTGGTTACAAATTCGGTCAAGAAGAGGAAACTTATAACATCGTAGCTGCTCATGGTTACTTTGGTCGTCTTATTTTCCAATATGCTTCTTTCAACAACTCTCGTTCATTACACTTCTTCTTAGCTGCTTGGCCAGTTATCGGTATTTGGTTCACTTCTTTAGGTATTTCTACAATGGCTTTCAACTTAAATGGTTTCAACTTCAACCAATCAATTGTTGATTCACAAGGTCGTGTATTAAATACTTGGGCTGATATCATCAACCGTGCTAACTTAGGTATGGAAGTTATGCACGAACGTAACGCTCACAACTTCCCTCTAGATTTAGCTAGCTCTCAAGCTCCAATGTCTCGTTCTCTTAAAAAAGGTCCTTTTGTTGCTGATCATTTATTAAAAAAAATAGAAAAATTAAATGCAAAAAAACAAAAAAAGGTTATAATGACTTGGTCGCGTTCATCAACTATTGTTCCAATGATGATTGGGCATACCTTAGCTGTTCATAATGGAAAAGAACATCTTCCTGTGTTTATAACAGATCAAATGGTTGGTCATAAATTAGGAGAGTTTTCACCAACACGTAATTTCCGTGGACATACAAAAAAAGACAAAAAAACAAAAACAATGCGTACTCCTGAAGAACTAAGTAATTTAATTAAAGATTTAATTGAACAATACACTCCCGAAGTTAAGATGGTTGATTTTGGTATTGTGTTTCAAGTAGGTGATGGAATTGCTCGTATTTATGGATTAGAGCGCGCGATGGCTGGTGAATTAGTAGAATTCGAAGATGGAACTCTTGGTATTGCATTAAATTTAGAAGCAAACAACGTAGGGGCTGTTTTATTAGGAGATGGCTTAAAAATTTCTGAAGGAAGTCGTGTACGTTGTACAGGTAAAATTGCAGAAATTCCAGTAGGAGAAGCGTATTTAGGTCGTGTTGTAGATTCTTTAGCTCGTCCAATCGATGGTAAAGGTGCTATTCAAACAAATCAAAGTCGCGCGATTGAATCTCAAGCACCTGGTATTATTTCACGTCGTTCAGTTTATGAACCATTACAAACAGGCTTAATTTCAGTAGATGCTATGATTCCTGTAGGTAGAGGACAA---CGTGAGTTAATTATTGGTGACCGTCAAACAGGTAAAACAGCTATTGCCGTTGATACTATTTTAAACCAAAAAGGTAAAGGTGTTATTTGTGTTTATGTTGCGATTGGGCAAAAAGCATCATCTGTAGCTCAAGTATTAAATACATTAAAAGAACGTGGAGCCCTTGATTACACTATTATTGTAATGGCTAATGCTAACGAACCAGCTCCGTTACAATATTTAGCTCCATACACAGGAGCTACTCTAGCTGAATTCTTTATGTATACAGGTCGTGCTACTTTAGCTATTTATGATGATTTATCAAAACAAGCGCAAGCATATCGTGAAATGTCATTATTATTACGCCGTCCACCAGGACGTGAAGCATACCCTGGTGACGTTTTCTATTTACATTCACGCTTACTAGAAAGAGCTGCTAAATTAAGCAATGCTTTAGGTGAAGGTAGTATGACTGCTTTACCTATTGTAGAAACGCAAGAAGGTGACGTTTCGGCTTATATTCCAACTAATGTTATTTCAATTACAGATGGACAAATTTTCTTATCTGCTGATTTATTTAACTCTGGTATTCGACCTGCGATTAATGTAGGGATTTCAGTATCACGTGTAGGTTCAGCGGCACAACCGAAAGCCACTAAACAAACAGCTGGTAAACTAAAATTAGAATTAGCACAATTTGCTGAATTAGAAGCGTTCTCTCAATTTGCTTCAGATTTAGATCAAGCTACTCAAAACCAATTAGCTCGTGGAGCACGTTTACGTGAAATTTTAAAACAACCTCAATCATCTCCATTATCTTTAGATGAACAAGTAGCTAGTGTTTATGCAGGAACTAATGGATATTTAGATAGCTTAGAAGTAAACCAAGTACGTCCTTTCTTAAGTTCTTTTAGATCTTATTTAGCTAATACTTATCCAAAATTTGCTGAAATCTTAAAAACTACTTTAACTCTAACGCCTGAGGCTGAAACTATTTTAAAATCTGCTATTGTAGAATATTTAAATGAAGCTATTACATACCCAATTTTTACTGTTCGTTGGTTAGCTATTCACGGAATTGCAGTACCTACTATTTTTTTCTTAGGAGCTATTACAGCAATGCAATTTATTCAACGAATGACTGTTACAAAAAAACCAGATTTAACAGACCCGGTTTTAAAAGCGAAATTAGCTAAAGGCATGGGCCATAATAGTTATGGTGAACCGGCTTGGCCTAATGATTTATTATATATGTTCCCTGTTTGTATTTTAGGAACATTTGCTATTGTTACTGGTTTAGCTGTTTTAGACCCTGCTGCCATCGGCGAGCCAGCTAACCCTTTTGCTACTCCATTAGAAATTCTTCCAGAATGGTATTTTTACCCTGTATTCCAAGTTTTACGTGTAGTACCTAACAAATTATTAGGTATTTTAGTTATGGCGGGGATCCCTGTAGGCTTAATTGGAGTTCCGTTCATCGAAAGTATCAATAAATTTCAAAACCCATATAGACGTCCAATTGCTACTACTTTATTTTTATTAGGGACATTAGTAGCTGTTTGGTTAGGTATTGGGGCTACATTCCCAATTGATATTTCTTTAACTTTTGGTTTATTTATGCCTAGATCCCAAAGAAATGATAATTTTATAGATAAAACTTTTACGGTAGTAGCTGATATTTTATTAAAATTATTACCTACTTCTCAACGTGAAAAACAAGCCTTTATGTATTATCGAGATGGAATGTCGGCTCAAGCTGAAGGTGAATATGCTGAAGCATTACAAAACTATTATGAAGCTATGCGCTTAGAAATTGATGCATATGATCGAAGTTATATTTTATATAATATTGGCTTAATTCACACAAGTAATGGAGAACATGGTCGTGCATTAGAATATTATTATCAAGCGTTAGAAAGAAATCCTTCTTTACCAAGTGCATTAAATAATATAGCGGTTATTTATCATTATCGTGGAGAACAGGCTATTGAAAAAGGGCAAGCTGAAATTTCTCAAATTTTATTTGAAAAAGCTGCTGATTATTGGAAAGAAGCTATTCGTTTAGCCCCTACGAATTATATAGAAGCACAAAATTGGTTAAAAATGACAGGTCGCTCATATGCTTGTCTCAAAGATTAAGCCATGCATGTCTAAGTATAAACTGCTTATACTGTGAAACTGCGAATGGCTCATTAAATCAGTTATAGTTTATTTGATGGTACC-TACTACTCGGATAACCGTAGTAATTCTAGAGCTAATACGTGCGTAAATCCCAACTTCTGGAAGGGACGTATTTATTAGATAAAAGGCCGACCCAGCTCTGCTGGACCTGCGGTGAATCATGATAACTTCACGAATCGCATGGCCTTCGGCGATGTTTCATTCAAATTTCTGCCCTATCAACTTTCGATGGTAGGATAGAGGCCTACCATGGTGGTAACGGGTGACGGAGGATTAGGGTTCGATTCCGGAGAGGGAGCCTGAGAAACGGCTACCACATCCAAGGAAGGCAGCAGGCGCGCAAATTACCCAATCCAGATACTGGGAGGTAGTGACAATAAATAACAATAGCTGGCATATT-ATGTCGGCTAATTGGAATGAGTACAATCTAAACCTCTTAACGAGTACCCATTGGAGGGCAAGTCTGGTGCCAGCAGCCGCGGTAATTCCAGCTCCAATAGCGTATATTTAAGTTGTTGCAGTTAAAAAGCTCGTAGTTGGATTTCGGGTGGGTTCTAGCGGTCCGCCTCTGGTGTGCACTGCT-GCCTACCTTTCTGCCGGGGACGGGCTCCTGGGCTTCACTGTCCGGGACTCGGAGTCGGCGAGGTTACTTTGAGTAAATTAGAGTGTTCAAAGCAGGCCTACGCTCTGAATACATTAGCATGGAATAACACGATAGGACTCTGGCCTATCTTGTTGGTCTGTAGGACCGGAGTAATGATTAAGAGGGACAGTCGGGGGCATTCGTATTTCATTGTCAGAGGTGAAATTCTTGGATTTATGAAAGACGAACTTCTGCGAAAGCATTTGCCAAGGATGTTTTCATTAATCAAGAACGAAAGTTGGGGGCTCGAAGACGATTAGATACCGTCGTAGTCTCAACCATAAACGATGCCGACTAGGGATTAGCAGATGTTTTGTTGATGACTCTGCTAGCACCTTATGAGAAATCAAAGTTTTTGGGTTCCGGGGGGAGTATGGTCGCAAGGCTGAAACTTAAAGGAATTGACGGAAGGGCACCACCAGGCGTGGAGCCTGCGGCTTAATTTGACTCAACACGGGAAAACTTACCAGGTCCAGACACGGGGAGGATTGACAGATTGAGAGCTCTTTCTTGATTCTGTGGGTGGTGGTGCATGGCCGTTCTTAGTTGGTGGGTTGCCTTGTCAGGTTGATTCCGGTAACGAACGAGACCTCAGCCTGCTAAATAGTCACGGCTGCTTTTACAGA-------CTTCTTAGAGGGACTATTGGCGTTTAGTCAATGGAAGTATGAGGCAATAACAGGTCTGTGATGCCCTTAGATGTTCTGGGCCGCACGCGCGCTACACTGATGCATTCAACGAGCCTATCCTTGGCCGAGAGGCCCGGGTAATCTTGTAAACTGCATCGTGATGGGGATAGATTATTGCAATTATTAGTCTTCAACGAGGAATGCCTAGTAAGCGCGAGTCATCAGCTCGCGTTGATTACGTCCCTGCCCTTTGTACACACCGCCCGTCGCTCCTACCGATTGGGTGTGCTGGTGAAGTGTTCGGATTGGTGGTGGCTGCCA-------------GAGAAGTTCATTAAACCCTCCCACCTAGAGGAAGGAGAAGTCGTAACAAGGTTTCC
            Carteria_crucifera  ???????????????????????????????????????????????????????????????????????????????????????????????????????????????????????????????????????????????????????????????????????????????????????????????????????????????????????????????????????????????????????????????????????????????????????????????????????????????????????????????????????????????????????????????????????????????????????????????????????????????????????????????????????????????????????????????????????????????????????????????????????????????????????????????????????????????????????????????????????????????????????????????????????????????????????????????????????????????????????????????????????????????????????????????????????????????????????????????????????????????????????????????????????????????????????????????????????????????????????????????????????????????????????????????????????????????????????????????????????????????????????????????????????????????????????????????????????????????????????????????????????????????????????????????????????????????????????????????????????????????????????????????????????????????????????????????????????????????????????????????????????????????????????????????????????????????????????????????????????????????????????????????????????????????????????????????????????????????????????????????????????????????????????????????????????????????????????????????????????????????????????????????????????TCATTGTCAGAAGTTTCAGTAGGACAACATTTTTATTGGCAAATAGGAGATTATCAATTACATGGGCAAGTTTTAATTACATCATGGGTTGTTTTAGGTATCATTGCGATTTTATGTTTCTTAGGAAATAGCAATTTAAAATCGACGCCTGATGGTTTTCAAAACTTTACAGAACTTGTAACTGAATTTATTCGAGATTTAGCTAAAACACAAATCGGGGAAGAAGAA------TATTTAAAATGGGTTCCATTTTTAGGCACTATTTTCTTATTTATTTTTGTTTCTAACTGGTCAGGGGCTTTACTTCCTTGGAGATTAATTGAAATTCCTAATGGAGAATTAGCAGCACCAACCAATGATATTAATACTACCGTTGCGTTAGCTCTTATCACATCCATTTCTTATTTTTATGCAGGAATTAGTAAAAAAGGGTTAGGTTATTTTAAACGTTATGTAGAACCAGCTCCTTTTTTATTACCAATTAACGTATTAGAAGATTTTTCAAAACCATTATCTTTAAGTTTCCGACTTTTTGGAAATATTTTAGCAGATGAATTAGTTGTTGGAGTTTTAGTCGCATTAGTTCCACTAATTATTCCAATTCCAGTAATGCTTTTAGGTGTATTCACAAGTGCCATTCAAGCACTTGTTTTTGCTACTTTAGCAGGTGCCTACATTGGTGAAGCTCTTGAAGACCATCATATGCTTAGTCCTAAAAGAACAAAATTTCGTAAACAACATCGTGGTAAATTAAACGGAAAAGCAATCCGTGGAAATAAAATAGCTTTTGGTGAATTTGCTTTGCAAGCCTTAGAGCCTTGTTGGATTACTGCTCGACAAATCGAAGCAGGTCGTCGTGTTTTAACACGTTATGTCCGTCGTGGTGGTAAACTATGGATTCGTCTTTTTCCAGATAAACCTGTCACAATGCGTCCTGCCGGTACTCGAATGGGTTCGGGTAAAGGTACACCAGAGTATTGGGTTGCTGTAGTACATCCAGGTAAAATAATTTATGAAGTAAAAGGTATTTCTGAAACAATGGCAAAACAAGCCATGCGAATAGCCGCTTATAAAATGCCTATTAAAACGAAATTTATAATGTCTAACACTGGAACTACTGGACGTATCCCATTATGGCTTGTTGGAACATTAGTGGGTACAGCTGCTATTGGTTTACTTGGAATTTTCTTTTATGGATCTTATGTTGGTTTAGGATCTTCTCTTATGCCTCGTCGTCCTCTAAAAAGAACTTTATTACCAGATTCAGTATATAAAAATATATCAGTTCATATGCTTGTAAACCGTGTTTTAAAAAGCGGCAAAAAATCAGTAGCTTATCGAATTGTTTATTCAGCTTTAAAAGATATCGGAGATAAAACACAAAAAAATCCGGTGGAAGTTTTTGAAAAAGCATTAGATCAAATTTCACCTCGAGTTGAAGTACGCCCTCGACGCAGAGCGGGTGCCATTCAATTAGTACCAAGAGTATTAAGATCTCGAGATCGTGCAAAAGCGACTGCACTTTGTTGGGTTTTAGAAGGTTGTCGTAAACGTGCGGGTCAAACAATGGTTTCAAAATTAACAAATGAAATTATGGAAGCATATAAAAAGAGTGGTTATGCTGCTCGTAAAAAAGATGAATTACATAAAATAGCAGTAAATAACGCAATGTACGCTCGAAAACCTCAAGCTATTTTTAACGCTATTAATATGAAATTAGCTTATTGGATGTACGCAGGTCCCGCACATATCGGTGCACTTCGAGTAGCCGCTTCTTTTAAAAATGTGCATGCTATTATGCATGCACCTTTAGGAGATGACTATTTTAATGTTATGCGATCTATGTTAGAACGTGAACGTGATTTTACTCCAGTGACGACTAGTGTGGTCGATCGTCATGTTTTAGCTCGCGGATCTCAAGAAAAAGTAGTTGAAAATATTATTAGAAAAAATAAAGAAGATAGTCCAGATTTAATAATTTTAACACCAACGTGTACTTCAAGTATTTTACAAGAAGATTTACAAAATTTTGTGGATAGAGCTAACGCCTTATTTGTTGATATAAATCATTATCGTGTTAATGAATTACAAGCAGCTGACCGTACTTTAGAGCAAATAGTTAGGTTTTATTTAGAAAAAGAAAAACCCTCTGCAAATATAATTGGGATTTTTACATTAGGCTTTCATAATCAACATGATTGTCGAGAATTAAAAAAATTATTAAATGATTTAGGAATCGAAGTAAATGAAATCATACCAGAAGGGGCTTCTGTAAAAAATCTTAAAAATTTACCAAAAGCTTGGTTTAATTTAGTGCCTTATCGTGAAGTAGGATTAATGACAGCTGTCTATTTAGAAAAAGAATTTCAAATGCCTTATGTTTCAATTACTCCAATGGGATTAATTGATACAGCGTCTTGTATTCGTTACATAGAATCACAAACACGTTTTGTTTCACAAGCTGCTTGGTTTTCGCGTTCGATTGATTGTCAAAACTTAACAGGAAAAAAAGCAGTTGTTTTTGGTGACGCAACACATGCCGCATCCATGACAAAAATCTTAGCCCGCGAAATGGGTATAAAAGTCGTGTGCGCTGGTACGTATTGCAAACATGATGCGGACTGGTTTAGAGAACAAGTTGTTGGCTTTTGTGATCAAATTTTAATTACCGATGATCATACTCAAGTAGGTGATATGATTGCCCGTTTAGAGCCATCCGCTATTTTTGGTACACAAATGGAACGTCATGTTGGAAAACGACTAGATATACCTTGTGGTGTTATTTCGGCTCCAGTGCATATACAAAATTTTCCTTTAGGGTATCGTCCTTTTTTAGGTTATGAAGGCAGTAATCAAATAGCAGATTTAGTTTATAATTCATTTACTTTAGGTATGGAAGATCATTTACTAAGCATTTTCGGTGGCCATGATACATGGTCATCAGATGGATTAGCTGAATTAAATAAAATTCCCGGATTTGTAAGAGGAAAAGTGAAACGTAATACTGAAAAATATGCTAATAATATTAATCTTATAACAGTTGAAGTAATGTTCGCTGCTAAAGAAGCCGTTGGGGCATTTGAATGTGAAACAGGTAATTATCATACTTTTTGTCCAATTAGTTGTGTAGCCTGGTTATATCAAAAAATTGAGGATAGTTTTTTTTTGGTTATTGGAACTAAAACATGTGGGTATTTTTTACAAAATGCTTTAGGTGTAATGATTTTTGCTGAACCGCGTTATGCAATGGCAGAATTAGAAGAAAGTGATATTTCAGCTCAACTAAATGATTTCAAAGAATTAAAACGACTTTGTTTACAGATCAAACAAGATCGTAATCCAAGTGTTATTGTTTGGATCGGTACTTGTACAACTGAAATTATTAAAATGGATTTAGAAGGTATGGCTCCAAAATTAGAAATCGAAATAGGTATTCCTATAGTAGTAGCTCGAGCAAATGGATTAGATTATGCTTTTACACAAGGTGAAGATACGGTTTTGGCTGCAATGGCTCAAAAATGTGTTTTATTTGGATCTTTACCTAGTACGGTAGCTACTCAATTAACTTTAGAATTAAAAAAACAAGGTGTTGAGGTTGCTGGTTGGTTGCCAGCGCAAAGGTATACAGAATTACCGGCTTTAGGTTCTGATGTTTATGTTTGTGGTGTAAATCCTTTTTTAAGTAGAACAGCAACAACTTTAATGCGTCGACGTAAGTGTAAACTGATCTCTGCGCCTTTTCCTATAGGTCCTGATGGAACGAGGGCGTGGATAGAAAAAATCTGCAGTGTTTTCGGTATTCAATTAGATAAACGAGAATCAACTATTTGGGATGGACTTGAAGAG---------TATTTAAAATTAATTCGTGGAAAATCTATTTTTTTTATGGGCGACAATCTCTTAGAAATTTCTTTAGCAAGATTTTTAATTCGATGTGGAATGATTGTTTATGAAATAGGTATTCCTTATATGGATAAAAGATTTCAAGCTGCTGAATTATTATTATTAGAACAAACTTGTCAACGAATGAATGTTCCTATGCCTCGAATTGTTGAAAAACCTGATAATTATTATCAAATTCAAAGGATTCGTGAATTAAAACCGGATCTTGTTATTACAGGAATGGCTCATTGCAATCCGTTAGAAGCTCGAGGTATTAGTACTAAATGGTCCGTTGAATTTACATTTGCGCAAATTCATGGTTTTGCTAATGCTCGAGATATTCTTGAATTAGTAACACGACCTTTACGTCGTAATATGGCAAAACCTGGCATCGTTACTCCTCTAGGTACTTTATTACGTCCATTAAATTCTGAAGCTGGAAAAGTTTTACCTGGTTGGGGTACTACAGTTTTAATGGGAGTTTTTATTTGTTTATTTGCTGTATTTTTACTTATTATTCTAGAAATTTATAATAGCTCAATTATTTTAGATGATGTTACTATGAGTTGGGAAAGTTTAGCTATGCCAATTGGAGTTCCTAGAATTATTTATTGTTGGAGTGAAGAACTTCCAGCACAATGGACTGATATTTATAATTTCATATTTCGTAAACGTATGATTTTTTTAATGCAACATTTAGATAATGAAATTTGTAATCAAATTTGTGGATTATTAATAAATATCCATATGGAAGATAGAACAAAAGATTTAGATGAAAAAAAAATGTTAAAAGATGAACGTATAATGCGAATGATTGAAGAAGAAAGTGAAAACAAATTATTTGTTCTTATTAATTCATTTGGTGGGTCAGTCGGAAATGGAATTACCATTCATGATGCGATGCAATTTATTCGTGGTACTATATTAACTGTTGGTCTTGGTGTCGTAGCGTCAGCCGCTTCACTTGCATTAGCAGGCGGAACTATAGGAGATCGTTATATTACAGAAGCTTGTCATGCAATGATTCATCAACCAGAGGGTGGTGTTTCTGGGCAAGCTTCCGATCTTTGGATTGAAAGTCAAGAAATTTTAAAAATTCGTTTAAATGTTGCTGAAATTTATTCTTTAACAACGTATAGACCACGTCACAAAGTTTTACGTGATTTAGATCGTGATTTCTATTTAACTGCATCAGAAGCTTGCGCTTATGGATTAGCTGATTATGTTGCAACAAGTGCTGTCATGCATGAAATTATTCAAGCTACAAATTCAGCTTGGGATTATCAAGATAGTAAACAACAGCGTTTATTAGAAAAAAGATTAAGTGAAATGCTATTAGCTAAATTACCTGAAGCATATGCACCGTTTGATCCAATTGTTGACGTTTTACCCGTTATTCCTGTATTATTTTTACTTTTAGCTTTTGTATGGCAAGCATCAGTAAGTTTTAGAATGACAATTGCTATTGGTTATCAAGAAAAGCGTACTTGGTTTGATGACGCTGATGATTGGTTAAGACAAGACCGTTTTGTATTTATTGGTTGGTCTGGGTTATTATTACTTCCTTGTGCATATATGGCATTAGGTGGCTGGTTAACAGGAACAACATTTGTAACTTCATGGTATACTCATGGATTAGCTTCATCTTATTTAGAAGGTTGTAACTTTTTAACTGCAGCTGTTTCTACTCCAGCTAACAGTATGGCTCATTCTTTATTATTTGTTTGGGGACCTGAAGCTCAAGGTGATTTAACACGTTGGTTCCAATTAGGCGGTCTTTGGACATTTGTTGCTCTTCATGGAGCTTTTGGTTTAATTGGTTTCATGTTACGCCAATTTGAAATTGCAAGATCTGTTAATTTACGTCCATATAACGCTATTGCGTTTTCAGCACCTATTTCAGTTTTTGTTTCAGTATTTTTAATTTACCCTTTAGGTCAATCAGGTTGGTTTTTTGCGCCTAGTTTTGGTGTTGCTGCTATCTTTAGATTTATTTTATTCTTCCAAGGTTTCCATAACTGGACATTAAACCCATTCCACATGATGGGTGTTGCTGGCGTTTTAGGCGCTGCTTTATTATGCGCGATTCATGGTGCTACGGTTGAGAATACTTTATTTGAAGACGGTGATGGTGCTAACACTTTCCGTGCATTTAACCCAACGCAAGCGGAAGAAACATACTCTATGGTTACAGCTAATAGATTTTGGTCACAAATTTTTGGTGTTGCTTTCTCTAACAAACGTTGGTTACACTTCTTTATGCTTTTCGTTCCTGTTACGGGCCTTTGGATGAGTGCTATTGGTGTTGTTGGTTTAGCTTTAAATTTACGTGCTTACGATTTCGTATCTCAAGAAATCAGGGCCGCAGAAGATCCAGAGTTCGAAACTTTCTATACTAAAAACATTCTTTTAAATGAAGGTATTCGTGCTTGGATGGCTGCTCAAGATCAACCACACGAACGTTTAGTATTCCCTGAGGAAGTATTACCTCGTGGTAATGCTCTATTGAGTTTGTTTTGTATTACTTTATTAATGATTTTCAGATTTGTTGAATCAGGTCATCTTCCCTTAAGTAACTTATATGAATCTTTGATGTTTTTATCATGGAGTTGTATTATCATTCATTTGATTTCACCAGCAACAATATCAGCTTCTTTATTTATAAATGGGTTCGCTACATTTAGTTTACCTCCCGAAATGCAACAAGCTAGTCCTTTAGTGCCTGCTTTACAATCGAATTGGTTAATGATGCATGTTAGTGTTATGATTTTAAGTTATGCTGCTTTGATGTTAGGTTCTTTATTAGCTATCGTTTATTTG------------------------------------------------------------------------------------------------------------------------------------------------------------------------------------------------------------------------------------------------------------------------------------------------------------CAACGATTAAAAAAATATTATATTGAAACTATTGTTCCTAAATTAAAAGAAAAATTTAAATATAAAAATATGCATCAAGTTCCTTCTATTGAAAAAATAGTTATAAATAGAGGATTAGGTGATGCTTCTCAAAATCAAAAAATTGTCGATTCTTCTTTAAAAGAACTTGCAATGATCTCTGGACAAAAAGGAGTGATAACTCGTTCTCGAAAATCGATTGCAGGTTTTAAAATCCGAGAAAAAATGCCAGTTGGAATAGCAGTTACTTTAAGAGGAGAAAGAATGTATGGTTTTTTAGATCGCTTAATCAATTTAGCACTTCCTCGTGTTCGAGATTTTCAAGGAATTAATCCAAAAAGTTTTGATAAACATGGTAATTATAGTTTAGGTTTAGAAGAACAATTAATGTTTCCAGAAATTGAATATGACAAAATTGAAAAAATACGAGGAATGGATATTTCAATAGTAACAACAGCACAAAAACAAGAAGAAGGCTTAGCTCTTTTAAAAGAATTTGGACTACCTTTTAAAGTAAGACCAAATCCCAATAAACAAAATGTTGAATTAAACCGTACGAGTCTTTATTGGGGACTCCTATTAATTTTTGTTTTAGCTGTTTTATTTTCAAGTTATATTTTTAACATGAGTTTACAAGTTTCTATTTTAACACCAGAACGCCCTTTTTGGAATGGTCAAGCTGAAGAAATTATATTACCAACAGAAACAGGTGAAATGGGTGTATTAAAAAATCACGCCCCTATTATTACAGGTTTAGATGTCGGTGCTATGTTAATTCGT------------------ACAAAAGACCAATGGAGTTCATTTGCTATTATGGGTGGTTTTGCACTAGTAAAAAAAAATGTAGTAACTATCTTAGCAAATGAAGCAGAGTCAGCTGAAACAATAAATCCAGAAGAAGCAAAAGCGGCGTTTGAAACATTAAAAAATAATCTTGAAAAAGCCGAAGGTACTAAACAAAAGGTAGAAGCTAATTTTGCTTATAAACGTGCTAAAGCAAGATTCCAAGTTGTTAAAAAAATGGAAGCATTAGTATATACTTTTTTATTAATTGGGACTTTAGGAATTATCTTTTTTGCTATTTTCTTTAGAGAGCCTCCTCGTATGTTAAAAATGGTACCACAAACTGAAACCAGAGCAGGTGCAGGGTTTAAAGCAGGGGTTAAAGATTACCGATTAACATATTACACTCCTGATTATGTTGTAAAAGAAACAGATATTCTAGCTGCATTCCGTATGACTCCTCAACCAGGTGTTCCACCTGAAGAATGTGGAGCAGCCGTTGCCGCTGAATCAAGCACAGGGACTTGGACTACAGTATGGACTGATGGTTTAACTTCACTTGATCGTTACAAAGGTCGTTGTTATGATATTGAGCCAGTACCTGGTGAAGAAAATCAGTACATTGCTTATGTAGCATACCCTATCGATTTATTTGAAGAAGGTTCTGTTACTAACTTATTTACTTCAATTGTAGGTAACGTATTCGGTTTTAAAGCACTTCGTGCTTTACGTTTAGAAGATTTACGTATTCCTCCAGCATACGTTAAAACTTTCCAAGGACCTCCTCACGGTATCCAAGTAGAACGTGATAAAATTAACAAATATGGTCGTGGTCTTTTAGGTTGTACTATTAAACCAAAATTAGGTCTTTCAGCTAAAAACTATGGACGTGCTGTATATGAATGTTTACGTGGTGGTCTAGATTTTACAAAAGATGACGAAAACGTTAACTCACAACCATTCATGCGTTGGCGAGATCGTTTCTTATTCGTAGCTGAAGCTATTTATAAATCACAAGCAGAAACTGGTGAAATTAAAGGTCACTATTTAAACGCAACAGCTGGTACTTGTGAAGAAATGATTAAACGTGCTCAATGTGCAAAAGAGTTTGGTGTACCAATCATTATGCACGATTACTTAACTGGTGGTTTTACAGCTAACACATCATTAGCACATTATTGCCGTGATCATGGTTTATTATTACATATTCACCGTGCTATGCACGCTGTAATTGACCGTCAAAGAAACCACGGTATTCACTTCCGTGTTCTAGCTAAAGCTCTTCGTATGTCTGGTGGTGACCACTTACACTCAGGTACTGTTGTAGGTAAACTTGAAGGTGAGCGTGAAGTAACATTAGGTTTCGTAGATTTAATGCGTGATGATTACATTGAAAAAGATCGTAGCCGTGGTATTTACTTTACACAAGACTGGTGTTCAATGTCAGGTGTAATGCCAGTAGCTTCTGGTGGTATTCACGTATGGCACATGCCGGCATTAGTAGAAATTTTCGGTGATGACGCTTGTTTACAATTTGGTGGTGGTACTTTAGGGCACCCTTGGGGTAACGCTCCTGGTGCAGCTGCAAACCGTGTTGCTTTAGAAGCATGCACACAAGCCCGTAATGAAGGTCGCGACCTGGCCCGTGAAGGCGGCGATGTTATTCGCTCAGCGTGCCGTTGGAGTCCTGAATTAGCGGCAGCTTGTGAAGTTTGGAAAGAAATTAAATTTGAATTTGAAACAATTGACAAGCTAATGGCTGGTAAACCAGTAGAACGCCCTTTTTCAGACATTTTAACAAGTATCCGATACTGGGTTATTCATAGTATCACAATTCCAGCATTATTTATTGCTGGTTGGCTTTTTGTTAGCACAGGATTAGCATATGACGTTTTTGGTAGCCCTAGACCTAATGAGTATTTTACTGAAAATCGTCAAGAAACTCCTTTAATTACAGATCGTTTTAACGCTTTAAGTCAAGTTAAAGCATTATCGGCAATACGTCGTTATATTGTAATAGGCGAACGTCGCTTTAGTAATTATTGGTGGGCTATCGTTTTTTTAATAGGCTCAATGGGATTTCTATTAACCGGAATTTCTTCTTATATTAATTTTTTCCCACAAGGATTATTAATGTGTTTTTATGGTAGTTTAGCTTTTTTACTTAGTTTATATTGGTGGCTTTTAATTTTATGGAATGTTGGCGGCGGTTTTTCGGAAATAGATTTTCAAAAAGGTTATATACGAATTTTTAGATGGGGCTATCCTGGTAAAAATAGACGTATTGATTTACAATATCCAATTAAAGATGTTGAAGCGATTAAAATTGAGCAAAAATTTCGGACTATTTTAATTCGCTTAAAAGGGGAAATTCCATTTATAGGAACTACTGAACCATTAACTTTAAAACTTTTAGAAACACAAGCCTCGGAATTAGCTAGCTTTTTAGATGCTCCTTTAGAAGGAATGAATGAACTTCTTTTACAACTTACTGCTCTGTTTTTAGTTTTAGCTGCGGGTCCATTAGTTGTTGTATTACTTTCTGCTCGTGGTGGTAATCTATTTGGTTTTAATGATGATATTTTTGAAACAAATATAATAAATTTAGCTGTTGTTGTTGGTGTTGTTGTTACTTTTGTAGGAAAAAATTTAACTTCTTTATTAGAAGATAGAAAAAAAACAATTTTAAATAATTTACAAGAAGCTAATTTAAAAGCAACTGAAGCGCAACAAAAATTAACAGAAGCGCGTAATCAATTAGAATTAGCTAAGAAAAAAGCTAAAGACATTCGTGAAGAAGGTGTTTTACGTGCAACACAAGAAATTCAAAATTGTGTCCGTGAACATGAATTAAGAATAGCTCGTTTAGATGAATTTAAACAAGAAACAATTCAATTTTATCAGCAAAAAGCTTATAAACAAGCATATGGTTATTTTATTTCTCGCATTATGACTCGTGTTCGTGAAAAATTAAATAAAGGTATTGATTCGACTTATCAAATTATTGTAAATAATTTTTACGTTACACGTTTTACTGAC---ATGGATAGTCCTGCTTTTTTCTTTACCTTCTTTTTATGGTTTCTTTTATTAAGTGCTACTGGATATTCAGTTTATGTTAGTTTTGGTCCTCCATCAAAAAAATTAAGAGATCCTTTTGAAGAACATGAAGATACATACGAAGAAATTGGATTATTTCCAAGATCTTTTAATCGTGTATTAGATCGGTTTATTAAACAAGTTTTTTCTGATGTTGATAATTTAGTAATTAAAGAATATAGACTTTATCGTTATTTATTTTTAACAACGATACGGACGTGTCTTATCATCTTTTTTGTTCCGTTTTTAATTAATTTTATAGCTAAGAATTATTTAGTAAAACCTATTACTGAATATTTTTGGAATAGTCAACAACAAGAAATTTTTTTAAATTCCTATCAATTAAAACGTGCTTTTTCAGAATTACAAGAATTTAACGAAATTCTTTATTTTGATACTATTTTAGCTATTCGTTTTAATAATCAAAGTCTGGAATCAATAATTAATATTGTTTCAGATTTTTTTAGTTTTTTAACGTTGTGGTATTTATTTTTAACTATGGAAATTCAAATAAATATTACAAAATCTTTTCTTTTAGAATTTTTCTTTGGACTTGATGATACAAAAAAATCTTTAATTATTTTATTAATCACTGACTTGTTAGTCGGCTATCATTCGCCCAATATTTGGGAATTTTTTCTTCAATTTATTTTTAATCATTATGGTTTACCGGAAAGTCAATTAAATATCTTTTTATTAGTTGCTACTCTTCCTGTTCTATTAGATGTTTTATTTAAGTACTTAATTTTCCGTCATTTAAATAGAACTTCACCCGCTACTGTTGCTACTTATTTAGCTATTTTAGAAAAATTAGCTGTTTATGGAAAAGGTGGTATCGGAAAATCTACAACAAGTTGTAATATTTCTATTGCTTTAGCAAAACGTGGAAAAAAAGTATTACAAATAGGGTGCGATCCAAAACATGATAGTACATTTACTTTAACTGGATTTTTAATTCCTACAATTATTGATACTTTACAAGCAAAAGATTATCATTATGAAGATGTGTGGCCTGAAGATGTTATTTACCAAGGTTACAGTGGAGTTGATTGTGTCGAAGCAGGAGGTCCTCCAGCTGGAGCAGGTTGCGGCGGCTATGTGGTCGGAGAAACAGTAAAACTGCTAAAAGAATTAAATGCTTTTTACGAATATGATATTATTCTTTTTGATGTTTTAGGTGATGTAGTTTGTGGAGGATTTGCTGCGCCATTAAATTATTCTGATTATTGTATCATTGTTACAGATAATGGTTTTGATGGTCTATTTGCAGCTAATCGCATAGCAGCATCTGTGCGCGAAAAGGCCCGAACTCATCCATTACGTTTAGCCGGATTAATAGGAAATCGTACAGCTAAGCGTGATTTAATTGATAAATACGTCGAGGCTTGTCCAATGCCTGTATTAGAGGTTTTACCATTAATTGAAGAAATCAGACTTTCTCGCGTAAAAGGTAAAACATTATTTGAAATGGCTTATATTTGTGATTTTTATTTAAATATAGCTGATCAGTTACTGACTGAACCCGAGGGAGTTATTCCAAGGGAGTTGTCTGATCGTGAATTATTTAGTTTATTATCAGATCAACTTTTTATGGTTGAACCTCTATTATCTGGAATCGTTTTAGGATTAGTACCGGTAACAATTGCTGGTTTATTTGTTACAGCTTATTTACAATATCGTCGTGGTGATCAAGCAAGTATTATGGCAAAAAAAAGCATGATTCAACGTGAATTAAAACGTCAATTTTTAGTTATGAAATACGCAAAAAAACGTGCAAAATTAAAAAAACAAATAAAAGAATTTTTAAAAGAAAAATTAATGTTACATAGAAAATTACAAGCATTGCCTAGAAATAGTTCAGTGGTCCGTCTTCACAATCGTTGTATGATTACAGGTCGACCAAAAGGATTTTATAGAGATTTTGGTTTATCTCGTCATGTGCTTCGCGAAATGGCGCATGAAGGATTATTACCTGGGGTTAAAAAATCCAGTTGGATGGAAGTAAACATTTTTGGATTAACAGCAACAGCTTTATTTATTATTATTCCTACTTCATTTTTATTAATTCTTTATGTAAAAACAGCATCTAACATGACTCGTGTAAAACGTGGAAATGTTTCTCGTAAAAGACATAAAAAAATTTTAAAAATGACTAAAGGTTTTCGCGGCGCTGGTTCAGTTCTTTTTAGAACAAGTAATCAACAAAATATGAAAGCATTACGATATTCTTATAAAAATAGAAGACAAAAAAAAAGAGATTTTCGTCGTCTTTGGATTGCTCGAATAAATGGAGCTATTCGTCGTTATGGTAGTAACTATAGTGAATTTATGTTTTTTTTAAAAAAACGTTCAATTAAATTAGATCGTAGAATTATTTCTCAATTAGCTATTTGTGATCCGGAAGCTTTTGTTCAACTCATGAATCCTATTATTGCTGCTGCTTCTGTTTTATCTGCTGGATTAGCTGTAGGTTTAGGTGCTATTGGACCAGGTCTTGGTCAAGGAACAGCTGCTGGTTATGCTGTTGAAGGTATTGCGCGTCAACCAGAAGCGGAAGGTAAAATCCGTGGTGCTTTATTATTAAGTTTTGCTTTCATGGAATCTTTAACTATTTATGGTCTTGTTGTTGCTTTAGCGCTTCTTTTCGCTAACCCTTTTGCTATGATTCAAACTTTATCGTATTTAAACGTAGCTGATAATAGTGGTGCACGTAAATTAATGTGCATTCGAGTTTTAGGAGCAAATATTGGCGATATTATTATTGCAGTTGTAAAAGATGCTATTCCCAACATGCCATTAAAAAAATCTGATATAGTAAGAGCTGTTATTGTTAGATCTTCTAAAGGGGTACGTCGTGAAAATGGAATGATTATTCGTTTCGATGATAATGCTGCTGTTATTATTAATAAAGAAGGTAATCCAAGGGGGACACGTGTTTTTGGTCCTATAGCACGTGAATTAAGAGATAGTAATTTTACTAAAATAGTTTCTTTAGCACCAGAAGTAGTTATGGCACGTGCTAAATTTGAACGTAAAAAACCACATGTAAATATCGGTACGATTGGACATGTTGATCACGGTAAAACGACTTTAACAGCAGCTATTACAATGGCTTTAGCTGCCCGTGGAGGAGGTTTAGGAAAAAGATATGATGAAATTGATTCCGCACCTGAAGAAAAAGCTCGTGGTATTACTATTAATACAGCGCATGTTGAATATGAAACAGATAATCGTCATTACGCTCATGTGGATTGTCCAGGTCATGCTGACTATGTAAAAAACATGATTACAGGTGCTGCCCAAATGGATGGCGCTATTTTAGTGGTATCAGGCGCAGATGGCCCAATGCCTCAAACAAAAGAGCACTTACTATTAGCAAAACAAGTTGGTGTACCTAATATTGTAGTTTTTTTAAATAAAGAAGATCAAGTAGATGATACTGAACTTTTAGAATTAGTTGAATTAGAAGTTCGTGAAACTCTTGATAAATATGAATTTCCTGGCGATGAAGTTCCTGTTGTAACAGGTTCTGCTTTATTAGCTTTAGAAGCGCTTGTTGAAAATCCGAAAATTCAACGAGGTGAAAATAAGTGGGTTGATAAAATTTATTCACTTATGGATCAAGTAGATAACTACATTCCTACACCGGCACGTGAAACAGATAAACCTTTCCTTCTTGCTGTTGAAGATGTGTTATCTATTACAGGACGTGGAACAGTTGCTACTGGGCGTGTTGAACGAGGGACCCTAAAAATAGGGGAAAACGTGGAAATCGTTGGACTTAAAGATACAAAAAACGCTGTTGTTACTGGACTTGAAATGTTTAAAAAAACATTAGAAGAAACAATGGCTGGTGATAACGTGGGTGTATTATTACGAGGTGTTCAAAAAAAAGATATTGAACGTGGAATGGTTTTAGCTAAACCACAATCAATAAAAGCTTATAGTAAATTTGAAGCGCAAGTTTATGTTTTAACAAAAGAAGAAGGTGGACGTCACTCCGCTTTCCTGATAGGCTATCAACCTCAATTTTATATTCGAACAACAGATGTAACTGGAAAAGTGCTTTCTTTTACTCATATTCAAATGCGTACACCTTCTTCAGTAGCCGATGAACATTCAAATAAAATGGCAATGCCTGGTGATAGAGTAAGTATGACAGTTCAATTAATTTCGCCTGTTGCTGTTGAAAAAGGTATGCGATTTGCTATTCGTGAAGGTGGACGTACGGTAGGAGCAGGCGTTGTTACTTCTGATAGTATTAGCGATATGTTAACTCGCATTCGAAACGCGTGTTTAGCGAAAAAATCATCGGTTTATATTCCGTATACAAAATTAAATGAACAAATAGCTCAAATTTTAGAGAAAGAAGGATTTATTCAAGCTTTTCGTTTAAAATATGAATCTTGCATTACCAACTTAAGAAGAATAAGTAAAACAGGCTTGCGCATTTATACTAATCATAAAGAAATTCCAAGAATTTTAGGCGGAGCTGGAATAGTCATTATTTCCACCCCAGAAGGTATTATGACAGATCGTGAAGCTCGTTCTAGAGGAATTGGGGGTGAGATTTTGTGTTCTGTTTGGAAAAATATTGGTCGTATTGCCCAAATTATTGGTCCAGTTTTAGATATTTCTTTTCCAAAAGGACAAGTTCCAAATATCTATAATGCTTTAAGAATTAAAGCAAAAAATGCAGCAGGTCAAGAAATGGCTGTTACTTGTGAAGTTCAACAGTTATTAGGTGATAATTGTGTTCGTGCTGTTGCTATGCAACCAACTGAAGGCTTAATGCGCGGTATGGAAGTTTTAGACACAGGAAAACCTTTAAGTGTACCTGTAGGTAAAGTAACATTAGGTCGAATTTTTAACGTTTTAGGTGAACCTGTTGATAATATGGGACCAGTTGAAACGCAAGAAACACTTCCTATTCATAGGACAGCTCCAGCTTTTGTTGATTTAGACACTCGTCTTTCGATTTTTGAAACTGGAATTAAAGTAGTAGACTTATTAGCACCTTATCGTCGTGGTGGTAAAATTGGTTTATTTGGCGGTGCGGGTGTAGGCAAAACCGTTTTAATTATGGAATTAATTAATAATATTGCCAAAGCACATGGGGGTGTATCTGTTTTTGCTGGTGTAGGTGAACGTACTCGTGAAGGAAATGACCTTTATACTGAAATGAAAGAATCTGGTGTTATTGTAGAAAAAAATTTATCAGATTCAAAAGTAGCTTTAGTTTATGGTCAAATGAATGAACCGCCAGGAGCACGTATGCGTGTTGCTTTAACGGCTTTAACAATGGCTGAATATTTCAGAGATATTAATAAACAAGATGTATTATTTTTTATTGATAATATTTTCCGTTTTGTTCAAGCTGGTGCTGAAGTTTCTGCGTTATTAGGTCGTATGCCTTCAGCAGTAGGATATCAACCAACATTAGCTACTGAAATGGGTGCGTTACAAGAGCGTATTACTTCAACAAAAGATGGATCAATTACCTCAATCCAAGCGGTATATGTTCCTGCGGATGACTTAACAGATCCTGCTCCTGCTACTACTTTTGCTCACCTTGACGCTACAACAGTTCTTTCACGTGGTTTAGCAGCTAAAGGTATTTATCCAGCTGTAGATCCTTTAGATTCAACAAGTACTATGTTACAGCCTTGGATTGTAGGTGAAAAACACTATGATAGTGCGCAAAGTGTTAAAAAAACCTTACAACGATATAAAGAATTACAGGATATTATTGCTATTTTAGGTTTAGATGAACTATCAGAAGAAGATCGTCTTTTAGTAGCACGCGCGCGTAAAATTGAACGTTTCCTTTCTCAGCCTTTCTTCGTGGCCGAAGTATTCACAGGATCGTCTGGTAAGTACGTATCTTTAGCTGAAACGATTGATGGATTTACTAAAATCTTAAAAGGTGAATTAGACGAATTACCTGAACAAAGTTTTTATTTAGTAGGTAATATTAACGAAGCTTTAGCTAAAGGAGCAACGCTTATGTCACACGTCGTTAAAATCTATGATACTTGTATTGGGTGCACTCAATGTGTTCGAGCATGTCCTTTAGATGTTTTAGAAATGGTTCCTTGGGATGGCTGTAAAGCAAGTCAAATGGCATCTGCTCCACGAACAGAAGATTGTGTTGGTTGCAAACGTTGTGAAACTGCTTGTCCGACTGATTTTTTAAGTGTTCGTGTTTATTTAGGTTCCGAAAGTACACGTAGTATGGGCTTAGCTTATATGGGATTACCTTGGTATCGAGTACATACTGTTGTAATTAACGACCCAGGTCGTTTAATTTCTGTACATTTAATGCATACTGCTCTTGTTGCTGGTTGGGCTGGTTCAATGACTTTATTTGAATTAGCTGTTTTTGATCCATCAGATCCTGTATTAAATCCTATGTGGCGTCAAGGGATGTTTGTACTTCCCTTTATGACTCGTTTAGGAATTACTCAGTCATGGGGTGGGTGGACAATTAGCGGTGAAACAGCTTCTAATTGGAGTTACGAAGGTGTAGCAGCTTCACATATCGTTTTATCCGGTTTACTTTTCTTAGCATCAGTATGGCACTGGACATACTGGGATCTTGAACTTTTCCGCGATCCTCGAACTGGTAATACTGCACTAGATTTACCTAAAATTTTTGGTATTCACTTATTCTTAGCGGGGTTAACTTGCTTTGGATTTGGTGCTTTTCACGTTACTGGTTTATTTGGTCCTGGAATTTGGGTCTCTGATCCATATGGTTTAACTGGAAGTGTACAACCCGTAGCTCCTTCTTGGGGCGCTGATGGTTTTGATCCTTACAATCCTGGTGGTATTGCAGCTCACCACGTTGCTGCAGGTATTCTGGGTGTATTAGCTGGGTTATTCCACCTTTGTGTTCGTCCATCTATTCGTTTATATTTTGGTCTATCAATGGGTAGTATTGAATCAGTTCTTTCAAGTAGTATAGCTGCTGTTTTCTGGGCTGCCTTTGTTGTAGCTGGAACTATGTGGTATGGCTCTGCTGCAACTCCAATTGAATTATTTGGTCCGACACGTTATCAATGGGATCAAGGTTTCTTCCAACAAGAAATTCAAAAACGAGTACAAACTAGCGTAGCTTCTGGTACATCATTAACTGAAGCTTGGTCACAAATTCCTGAAAAACTAGCATTCTACGATTATATCGGAAATAACCCAGCTAAAGGTGGTTTATTCCGAACAGGTGCAATGAATAGCGGTGATGGTATTGCAGTTGGTTGGTTAGGTCACGCTGTTTTTAAAGACTCGGAAGGTCGCGAGCTTTTTGTTCGTCGCATGCCGACTTTCTTCGAAACTTTCCCAGTTTTATTAATTGATAAAGATGGTGTAGTTAGAGCTGACGTTCCTTTCCGTCGTGCTGAGTCAAAATATAGTATTGAACAAGTTGGTGTATCTGTAACTTTTTACGGTGGGGAATTAGATGGATTAACATTTAATGATCCTGCTACTGTTAAAAAATATGCTCGTAAAGCTCAACTAGGTGAAATTTTTGAATTTGATCGTTCGACTCTTCAATCAGACGGTGTTTTCAGAAGTAGTCCACGTGGTTGGTTTACTTTTGGTCATGTATGTTTTGCACTTCTATTCTTCTTTGGTCATATTTGGCATGGTGCTCGTACTATCTTCCGTGAAGTATTTGCTGGTATTGATGACGATATTTTTGATCAAGTTGAATTTGGTAAATTCAAAAAACTTGGTGACCCAACTTCTGCTCGTGAAGCATTCATGGCTACCAAATTATTTCCGAAATTTAGCCAAGGTTTGGCACAAGACCCTACAACGCGTCGTATTTGGTTTGGACTTGCAGTAGCACATGACTTTGAAAGTCACGATGGTATGACTGAAGAAAATCTTTATCAAAAAATTTTTGCTTCTCATTTTGGACAATTAGCTATCATTTTCTTATGGACATCCGGAAATTTGTTCCATGTTGCTTGGCAAGGTAATTTTGAGCAATGGGTAACAGATCCGATTCATGTAAGACCTATTGCACACGCTATTTGGGATCCCCATTTTGGACAATCAGCGGTTGAAGCTTTTACACGTGGAGGCGCTTCAGGACCTGTAAATATTTCAACATCAGGTGTTTACCAATGGTGGTACACGGTTGGTATGCGAACAAATCAAGATTTATATACAGGATCTGTATTCTTAGGATTAGTTTCAGCGATCTTTTTATTTGCTGGCTGGCTTCATTTACAACCAAAATTTCAACCATCAGTATCGTGGTTTAAAGATGCAGAATCTCGTTTAAATCACCATTTAGCAGGTTTATTTGGTGTGAGTTCATTAGCTTGGACAGGACATTTAGTGCATGTAGCTATTCCAGAATCACGTGGCCAACATGTTGGTTGGGATAACTTTTTAACAAAAGCTCCTCACCCACAAGGTTTAGCTCCATTCTGGGCTGGTGATTGGGCAGCTTACGCTCAAAACCCGGACTCACCTAGTCATCTTTTTGGAACTTCAGAAGGTTCAGGACAAGCCATTTTAACGTTTTTAGGTGGTTTCCATCCACAAACGCAAAGTTTATGGTTAACTGATATAGCTCATCACCATTTAGCTATTGCTGTTATCTTTATTATTGCAGGTCATATGTATCGAACAAACTTCGGGATTGGTCACCGCATGCAAGCTATTTTAGAAGCTCACGTTGCCCCTAGTGGTCGTTTAGGCGCTGGTCATAAAGGATTATTTGATACTGTAAATAATTCTTTACATTTCCAATTAGGTTTAGCTTTAGCTTCTGTAGGTACAATTACTTCACTAGTAGCTCAACATATGTATGCAATGCCACCATATGCTTTCTTAGCTAATGATTTTACAACTCAAGCAGCACTATATACACACCATCAATATATCGCTGGTTTTATTATGTGTGGTGCTTTTGCTCATGGTGCTATTTTTTTCATTCGTGATTATGACCCGGAACAAAATAAAGGTAACGTGTTAGCTCGAATGTTAGATCATAAAGAAGCAGTGATTTCTCACTTAAGTTGGGTTGCTTTATTCTTAGGATTCCATACTTTAGGTTTATATACACATAATGATGTAATGCTTGCTTTTGGTACTCCTGAAAAACAAATTTTAATTGAACCTGTTTTTGCACAATGGATTCAAGCGGCTCACGGTAAAGCTCTTTATGGTTTTGATTTATTATTATCATCATCAAGTAGCGTAGCTTATGCTAATGCTAATAGCACAAGCTTATGGCTTCCTGGTTGGTTAGAAGCAATCAATAATAATCAAAATTCATTATTCTTAACTATTGGACCAGGTGATTTCCTTGTTCACCATGCGATTGCTTTAGGATTACACACAACAACTTTAATTTTAGTTAAAGGTGCATTAGACGCGCGTGGTTCTAAATTAATGCCGGATAAAAAAGATTTTGGTTATAGTTTCCCATGTGATGGTCCTGGTCGTGGCGGTACTTGTGATATTTCTGCGTATGATGCTTTCTATTTAGCAGTATTTTGGATGTTAAACACTATAGGTTGGGTAACATTTTATTGGCATTGGAAACATTTAACTTTATGGCAAGGAAACGTATCACAATTTGATGAATCTAGTACATATTTAATGGGTTGGTTAAGAGATTACTTATGGTTAAATTCTTCACAGTTAATTAACGGTTATAACCCATTTGGTATGAACAGTTTATCTGTATGGGCATGGATGTTCTTATTTGGACACTTAATTTATGCGACAGGTTTCATGTTCTTAATTTCATGGCGTGGATACTGGCAAGAACTTATTGAAACTTTAGTTTGGTCACATGAAAAAACTCCATTAGCTAATTTAGTTTATTGGAAAGATAAACCAGTAGCTCTTTCAATTGTACAAGCTCGTCTAGTTGGTCTTGCACATTTCTCTGTTGGTTATATTTTCACTTATGCAGCGTTCTTAATCGCTTCAACTTCTGGTCGTTTTGGTCCGTTAATTCCACCTAAATCATTATTAGTAAATCGAAGAATTATTGATTATAAAAATGCTGGTTTATTACAAAAATATATAGGTATCGGGGGAAAAATATTACCTCGATTACAAACAGGGTTAACATCAAAACAACAACGTTATGTAGCTAAAACAATTAAAAGTGCTCGTATTATGGGTTTACTACCTTTTGTTGGGAAAGAACGTGGTTTTTTTAGGATGTTAAAAAGTGGAATTCATTTTGGTGAAAAAGCTGTTAAATGTAATGCACGCATGCGCAAATATATTGTTTTAAACTTATTTAAAACTCGTAATTGTTTAAATAATGTTTTAAAACAATTAACAAAATACGCAGCAAAAGGTAATAAATTTTTATTTGTAGGAACTAAAAAGTCAGCTGCTGGATTAATTGCGAGAGCAGCTTTGTTTTCAAAAAACGCTTTTTTTGTTAATACTAGATGGTTAGGTGGTATGTTAACAAATTGGAAAACTATTTTAAAATCTATTTCACAAATTCGTCCTATTTTACAAGAAAAACAAAAATTAATGACCAATATTTTAACAAAAAGACAAAGAATTAAAAATCAATTATTATCTAAATTAGATAAAATTCGCACAAAATTTTCTGAATTAAAATTATTAAAATTAGCATTAAAAAAAGATATTGTTTTACAAAAACTTCTCCTTCAAAAAATGAAACGTTTAGCTTTACAACAAAGCTTTTTAGTGTCCATTCCTAAATTACGTCATTTAAAGCTGAATGATGCTGTGAAATTAATTTTAGATAAATGTATTGATCCTATTATCAAGAAGAGTCTAAAAAAGAAATGGCAAAGATTAGAAAAATATTTTGGTGGAGTAGCAAAAATGGTCGCTATTTTAATAGGTCAAAAGCAAGAAAAAACGGCTGTTCTAGAATGTCAAAAAGTGGGAATTAAAACTATTCAAATTTTAGATACTAATTGTAATCCTAGTTTAGCCGATTATTTTGTGCCAGCAAATGATGACTCTCGAAATTCAATTAAATATATTTTAACGCAGTTTTTAACACATATTCGTTTAGGTATGAAAGATTTTACAACATATTTATCAACAGCACCTGTAGTTGCTGTAGGCTGGTTTATCTTTACAGCTGGTTTATTAATTGAAATTAATCGCTTTTTCCCAGATCCATTAGTTTTTTCTTTTATGAAAGTAAGAAGTTCAGTTCGAGCCATTTGTGAAAAATGTCGTCTTATTAGAAGAAATGGGAAAGTAATGGTAATATGTTCAAACCCAAAACATAAACAACGTCAAGGTATGGGAATTCGTTTTTTTAAAGCTTATACTCCAGGAACTAGAACTAAATCAATTTCTGATTTTAGTGAATTACCAGAAAAATCTTTATTAAGTAATAATCATCGTTCAAAAGGTCGAAATAATCGTGGAGTTATTACTTGTCGTCATCGAGGAGGTGGTCATAAACGTCTTTATCGTCAAATTGATTTTCGTCGAGATAAAATTGGCATCCCTGCTACTGTTCTGACCATCGAATATGATCCGAATCGTAATAGTAGAATAGCTTTAATTCGTTATGCAGACGGCGATAAACGTTATATTTTGCAGCCTAAAGGATTAAATGTTAATGATATTATTCTTTCGGATTTAAACGCTCCTATTTTAGTCGGAAATTCTCTTCCTCTAAGAAATATACCTTTAGGCGCAGAAGTTCATAACATTGAATTTCAACCGGGTTCTGGGGGTCAATTAGCTAGATCAGCAGGAACCCTTGTTGAAATTTTAGCAAAAGAAGGACATTTTGTAACACTTCGTTTACCATCTAAAGAAATCCGAATGGTGTCAAAAAATTGTTGGGCGACTATTGGTCAAGTTGGAAATATAGAAGCATATAATGTTGTTAAAGGAAAAGCTGGACGGACTCGTTGGCTGGGAATTCGACCAACAGTTAGAGGTTCTGTTATGAACCCTGTTGATCACCCACACGGTGGTGGTGAAGGCCGTGCTCCTATTGGTCGCAGTCGTCCAGTGACTCCTTGGGGTCGTCCGGCTTTAGGGCAATTTACAAGAAAACCAAAGAAATATAGTTCACAATTTATTATTCGTAAAAGAGGAATGAGTAAAGTGTATGATTGGTTTGAAGAACGTTTAGAAATACAATCTATAGCTGATGATATTACAAGCAAATATGTCCCACCACACGTTAATATTTTTTACTGTTTAGGTGGTATTACTTTTACTTGTTTTCTAGTACAGGTAGCTACTGGGTTTGCAATGACTTTTTACTATAGACCAACAGTAGCAGAAGCGTTTGCTTCTGTTCAATATTTAATGACAGATGTTAACTTTGGTTGGTTAATTCGTTCGATTCATCGTTGGTCTGCCAGTATGATGGTATTAATGATGATTTTACACGTTTTCCGCGTTTATTTAACAGGTGGATTTAAAAGACCGCGTGAGCTTACTTGGGTAAGTGGCGTTATTATGGCGGTTTGTACAGTATCATTTGGTGTTACAGGTTATTCATTACCTTGGGACCAAGTCGGATATTGGGCTGTTAAAATTGTAACAGGAGTTCCTGAAGCAATTCCTGTAGTAGGTGGCCCTTTAGTGGAACTTTTAAGAGGTGGTGTAGGAGTTGGTCAAGCAACATTAACTAGATTCTATTCTTTACATACTTTTGTTCTTCCATTACTTACTGCTGTGTTTATGCTAGCTCATTTCTTAATGATTAGAAAACAAGGTATTTCAGGTCCTCTAATGCCTACTATTCAACAATTAATCCGAAGTGCTCGAAAAAAAATTACTTATAAAGCAAAAGCCCCTGCTTTAAAATCATGCCCTCAACGCCGAGGTATTTGTCTAAGAGTTTATACAGTAACTCCAAAAAAACCAAATTCAGCTCTTCGCAAAGTAGCGCGTGTACGTTTAACAACTGGATTTGAAGTAACAGCTTATATTCCTGGAATAGGACATAATTTACAAGAACATGCTGTTGTTTTAGTTCGTGGTGGTCGAGTAAAAGATTTACCAGGAGTTCGTTATCATATCGTACGAGGTACTTTAGATACAGCGGGTGTCAAAAATCGTGTACAAAGCAGATCTAAATATGGAGTTAAAATGGGACAAAAAGTACATCCAATAGGTTTCCGTGTAGGAATAACAAAACAACATGAATCGCAGTGGTTTGCGAATTTTCAGAAATATCAATATGCACAATCTGTAGTTGAAGATCGTTTTTTACGTGCTACTATTAAAAAATTAAATGAGGTGTTTATTGATCAAATTGAAAAACAAAAAGCCAGATTTAAAAATAATATTTTATTAACACCAAAAATAGCTATTAGTTTTTATTCAATTAAACAAATAGAATCAAAAGCTTCATTTGTAGCCGATTCTATTGTTGATCAATTAGAAAAACGAAAAGCATTTAGAAAAGTAATTAAAGATGCAAAAGAAGATTTAATGAATAAAGGTGTCAAAATTCAAGTAGCAGGTCGTTTAAATGGAGCCGAAATAGCAAGAACTGAATGGGTTCGAGCTGGTCGTGTACCATTACAAACATTACGAGCTAATATTGATTATTCATATAAAACAGCAAATACTATTTACGGTATTATAGGAGTAAAAGTTTGGATTTTAAATGCTTATCCTATTTTTGCACAGCAAAATTATGAAAATCCACGCGAAGCTAATGGACGAATTGTGTGTGCTAATTGTCATTTAGCTCAAAAGCCTATCGAACTAGAAGTTCCACAATCGATTTTCCCAGATACAGTGTTTGAAGCTGTTCTAAGTATTCCATATGATAAACAAATTCAACAAGTTTTAGCAAATGGAAAAAAAGGTGATCTTAATGTTGGTATGGTATTAATTTTACCTGACGGTTTTGAATTAGCTCCAGCTGATCGTATTCCTGAAGAAATCAAAGAAAAAGTAGGAAATCTGTACTATCAACCGTATAGTCCAGAGAAAAAAAATATTTTAGTAGTAGGGCCTGTACCTGGTAAAAAATATAGTGAAATGGTTATCCCTCTTCTTTCTCCGGACCCTAGCAAAAATAAAGCAGTTTCTTATTTAAAATATCCTATTTATGCAGGTGGTAACCGCGGGCGTGGCCAAGTATATCCAGACGGTTCAAAATCGAATAATACTGTATATAATTCACCTGTTACTGGTACTATTGTTAGTATCGCGGCTGAAATTAGTATTGAAAAAGCCAATGGTGAAACTGTTTTAGAAAAAATCCCAGCAGGGCCAGAAGTTATTGTGAGTGTAGGTCAAACAATAAAAGCAGATCAACCATTAACAAATAATCCAAATGTAGGTGGTTTTGGTCAAAAAGATACAGAAGTAGTACTTCAAAACCCAGCACGTGTGCAAGGTTTATTAGTTTTCTTTGCTTTTATTTTATTAACACAAGTTTTATTAGTTCTTAAGAAAAAACAATTTGAAAAAGTTCAATTAGCTGAAATGAACTTTATTGATTTAATTAAGTATCCAGTAATTACAGAAAAATCTTACAGTGCTATTTTTACTAAAACACAATATACGTTTGATGTTGATTTAAGATTAAATAAAACACAAATTAAAAAATTATTTGAAAAATTATTTCAAATAAATATTATCGCTGTAAATACACATAGACCAGGTGCTAAACCACGTTATAAAAGAGTTATTTTAACGGTACAAAAAGGACAATCTATGTTAACACTTAAAATTTTTGTATATACTGTGGTAACGTTTTTTGTATTTTTATTTATTTTTGGATTTTTATCAAATGACCCTGCTCGAAATGCAGGTAAAATGTCAAGATATATAGGTCCAAAATTAAGAATTATACGTCGAATTGGTAAATTACGAGGTTTAACACGTAAAAAACCTTTTCGTAGAGTTTTTAGAGGCAGAGGTCCTTTAAAAAAAGTGTTACCTCCAGGTCAACATGGTAAAAAATTATTTAAATTTTTAATTAGATTAAAAGTAAAACAAAGACTACGTTTTAATTATGGTCTTACTGAAAGACAGTTAATGCAGTATATACGAAAAGCTAAAAAAATTAAAGAAGCTACAGGGCAAGTTTTACTTCAATTATTAGAAATGCGATTAGATAATATTGTTTTCCGTTTACATTTTGCTCCTACTATAGGAGCTGCTAGACAACTGATAAATCATGGCCATATAAAAGTTAACAATGCCAAAGTGACAATACCTAGTTATCAATGTAAACCAAAAGATGTTATTTCTATTGCCATGAAAGAACAATCGTTAAAAGTTGTAAATAGAAATAGAGTTAGTTTTTATAAAAAACGTTTAGAAAAAACATTAGCTTTTATTATTATGGCTAAACAAATGAGAAAACCAAAACGTCGCATTTTTAGAGGAGTTGTTCATATTCAAGCAGGTCACCACAATACTATTGTAACCATTTCAAATATTCGTGGAGATGTTTTATGTTGGAGTTCTGCCGGGGCTTGTGGTTTTCGAGGGAAACGTAAATCTACAACGTTTGCTGCTAAAAAAGCAGCAGAAACAGCTGCGCGTAAATCTAGA---GATTTTTCTATGCAAGAAGCTAAAGTATTAGTAATAGGCCCAGGTCAAGGACGTGAAACAGCTATTCGAGAAATATTTCAAGCAGGCATTAAAGTAAATCTTATTAGAGAAAAAGGTGGAATTCCTCATAATGGTTGTCGTCCTCCTAAAAAACGTAGAGTTATGACATCAATTCTTCAACTAGCTGTTTTAGCTTTAATTGTGTTATCTTTTGCTTTAGTAGTTGGTGTACCTGTTATTTTTGCTACACCTAATGGTTGGACATCAAATAAAGGCCTTGTATTTTCTGGTTTAAGTTTTTGGTTGCTTCTAGTTTTTGCTGTTGGTATTTTTAATTCGTTTGTAGTTATGTTAACAATTATTAGTTATATCGGATTACTTGTTGGTTTTGTTGTTTTTACATTAAGTCTATATTTAGGTCTTGCTAAAGTGGTAAAACTTATTATGACAATTAGTTCTCCA------GAGCTAAAAAAAGTCAAGATTGCGGTTGATCGTAATCCAGTTGAAACTAGTTTTGAAAGATGGGCTAAACCGGGGCATTTTTCACGCACTCTTGCTAAAGGCCCAAATACTACAACGTGGATTTGGAACCTTCACGCTGATGCGCATGATTTTGATAGTCATACAAGCGATTTAGAAGATATTTCAAGAAAAGTATTTAGTGCTCATTTTGGCCAATTAGGAATTATTTTTATTTGGTTAAGTGGAATGTATTTCCATGGTGCACGTTTTTCAAACTATGAAGCTTGGTTAAGTGATCCAATTCATATTAAACCAAGTGCTCAAGTTGTTTGGCCTGTTGTAGGTCAAGAAATTTTAAATGGTGATGTAGGTGGTGGTTTCCAAGGTATTCAAATTACATCTGGTTTCTTCCAACTATGGCGAGCTAGTGGTATTACAAGTGAATTACAACTTTATACAACAGCTATCGGTGGATTAGTAATGGCATTAGCTATGTTTTTTGCTGGTTGGTTCCATTACCATAAAGCTGCTCCTAAATTAGAATGGTTCCAAAACGTTGAATCAATGTTAAACCACCACTTAGGAGGTCTTTTAGGTTTAGGAAGTTTAGGTTGGGCAGGTCATCAAATTCATGTATCTTTACCAATTAACAAGCTGTTAGATGCTGGTGTAGACCCTAAAGAAATTCCATTACCTCATGATTTATTATTAAATCGTGGAATAATGGCTGACCTTTACCCTAGTTTTGCTAAAGGTATAGCACCGTTCTTTACTTTAAATTGGAGTGAATATAGTGACTTTTTAACTTTTAAAGGTGGCTTAAACCCGGTAACTGGTGGATTATGGTTAAGTGATACAGCACACCATCACGTTGCTATTGCTGTACTATTCTTAGTAGCTGGGCACATGTATAGAACAAATTGGGGTATTGGACATAGCATTAAAGAAATGTTAGAAGCACACAAAGGTCCTTTCACAGGTGAAGGCCACGTAGGTCTTTATGAAATTTTAACAACTTCATGGCATGCACAATTAGCTATAAATTTAGCTTTATTTGGTTCACTTTCTATTATTGTGGCTCATCACATGTACGCAATGCCTCCGTACCCTTATTTAGCAACAGATTACCCTACTCAATTATCATTATTTACCCATCACATGTGGATTGGTGGTTTTTGTGTAGTAGGCGCTGGTGCTCATGCCGCTATTTATATGGTTCGTGACTACGATCCTACGAATAATTACAATAACTTATTAGATCGTGTTATTCGTCACCGTGATGCTATTATTTCTCACCTAAACTGGGTATGTATTTTCTTAGGTTTCCATAGTTTTGGATTATATATTCATAATGATACAATGAGTGCTTTAGGTCGTCCTCAAGATATGTTTTCTGATACAGCGATTCAACTTCAACCAGTTTTTGCACAATGGATTCAAAATACTCACTTCTTAGCTCCGGGCTTTACAGCGCCAAATGCTTTAGCTGCTACTTCAGCAAGTTGGGGAGGTGATTTAGTTGCAGTTGGAGGAAAAGTGGCAATGATGCCTATTGCTTTAGGTACTGCGGACTTCATGGTTCATCATATTCACGCGTTCACAATACATGTTACTGTATTAATTCTGTTAAAAGGTGTTTTATTTGCTCGTAGTTCTAGACTAATTCCAGATAAAGCAAACTTAGGTTTCCGTTTCCCTTGTGATGGTCCAGGACGTGGCGGTACATGTCAAGTGTCTGCTTGGGACCATGTATTCTTAGGCCTGTTCTGGATGTATAATGCACTTTCGATTGTTATATTCCATTTCTCATGGAAAATGCAATCAGATGTATGGGGAACTGTTTCAGCTTCTGGCGCAGTTTCACATATTACTGGAGGTAACTTTGCTCAAAGTGCAAATACTATTAACGGTTGGTTACGTGACTTCTTATGGGCACAAGCTAGCCAAGTAATTTCTAGCTATGGTAGTGCACTTTCTGCTTATGGATTAATCTTCTTAGGAGCACACTTCGTTTGGGCGTTTTCTCTAATGTTCTTATTCAGTGGCCGCGGTTACTGGCAAGAATTAATTGAATCTATTGTTTGGGCACATAACAAACTTAAAGTAGCTCCTGCTATTCAACCGCGTGCTTTAAGTATTACTCAAGGTCGTGCTGTTGGTGTAGCACACTATCTTCTAGGAGGTATAGGCACAACATGGTCATTCTTCTTAGCGCGTATTATTGCTGTAGGTATGACAGCAATTCTTAGCCTGTGGGCTCGCTTTTGTGCATGGATCACTTCAACTGAAAACCGCCTTTACATCGGTTGGTTTGGTGTTATCATGATCCCAACTCTTTTAACAGCAACTAGCGTATTCATTATCGCTTTTATCGCTGCTCCTCCAGTTGACATCGATGGTATTCGTGAGCCAGTAAGCGGTTCATTATTATACGGTAACAACATCATCTCTGGTGCTGTTGTTCCTACTTCTAACGCTATCGGTCTTCATTTCTACCCAATCTGGGAAGCAGCTTCATTAGACGAGTGGTTATACAACGGTGGTCCTTACCAATTAATCGTTTGCCATTTCTTCTTAGGTATTTGTTGCTACATGGGTCGTGAGTGGGAACTTTCATACCGTTTAGGTATGCGTCCTTGGATCGCAGTTGCTTACTCAGCTCCAGTAGCTGCAGCAACAGCTGTATTCATCATCTACCCAATCGGACAAGGTTCATTCTCTGATGGTATGCCTTTAGGTATTTCTGGTACATTCAACTTCATGATTGTATTCCAAGCTGAGCATAACATTTTAATGCACCCATTCCACATGTTAGGTGTTGCTGGTGTATTTGGTGGTTCATTATTCTCTGCAATGCACGGTTCATTAGTAACTTCATCTCTAATCCGTGAAACAACTGAGAACGAATCAGCAAACGCTGGTTACAAATTCGGTCAAGAAGAGGAAACATACAACATTGTAGCTGCGCATGGTTACTTTGGTCGTTTAATCTTCCAATACGCTTCTTTCAACAACTCACGTTCATTACACTTCTTCTTAGCAGCATGGCCAGTAGTTGGAATTTGGATGACAGCTCTTGGTATCTCTACTATGGCTTTCAACTTAAACGGTTTCAACTTCAACCAATCAATTGTTGATTCACAAGGTCGTGTATTAAACACTTGGGCTGATATCATCAACCGTGCTAACTTAGGTATGGAAGTAATGCACGAACGTAACGCTCACAACTTCCCACTAGATTTAGCTAGCTCTAACCAAGCTATGTCACGTTCTCTTAAAAAAGGTCCTTTTGTAGCAGATCATTTATTGAAAAAAATTGAAAAATTAAATTCTAAAAAACAAAAGAAAGTATTAATGACTTGGTCACGTTCTTCTACTATCGTACCAATTATGATTGGACATACTATCGCAGTTCATAATGGTAAAGAACATCTTCCTGTTTTTATTACGGATCAAATGGTAGGTCATAAATTAGGTGAATTTTCCCCGACTCGTAATTTTCGAAGTCATACAAAAAAGGATAAAAAAACAAAAACAATGCGCACTCCCGAAGAACTAAGTAATTTAATTAAAGACTTAATTGAGCAATACACACCAGAAGTAAAAATGGTTGATTTTGGTATTGTTTTCCAAGTAGGTGATGGTATCGCTCGCATTTATGGTTTAGAGCGCGTTATGGCCGGAGAATTATTAGAATTTGAAGATGGTAGTTTAGGAATTGCTTTAAATTTAGAAGCTAATAATGTAGGAGCTGTTTTATTAAGTGATGGCTTAAAAATTTCAGAAGGTAGTAGAGTTCGTTGTAGCGGAAAAATTGCTGAAATTCCAGTTGGAGATGCTTATTTAGGTCGTGTTGTAGATTCTTTAGCTCGACCTATTGATGGTAAAGGTGCTATTCAAACGAATCAAACACGTGCTATTGAATCTCCTGCTCCTGGTATCATTTCGCGTCGTTCAGTTTATGAACCATTACAAACAGGATTAATTTCAGTTGATGCCATGATTCCAGTAGGGCGAGGTCAA---CGTGAGTTAATTATTGGTGATCGTCAAACAGGTAAAACCGCTATTGCAGTTGATACTATCCTAAATCAAAAAGGTAAAGGTGTTATTTGTGTATATGTTGCTATTGGTCAAAAAGCATCATCCGTTGCTCAAGTTTTAAATACTTTAAAAGAGAGAGGTGCTTTAGAATACACTATAATTGTAATGGCTAACGCTAATGAACCTGCTACTTTACAATATTTAGCTCCATATACAGGTGCTACATTAGCGGAATATTTTATGTATACAGGTCGTCCTACTCTAGCTATTTATGATGATTTATCAAAACAAGCACAAGCGTATCGTGAGATGTCATTATTATTACGTCGTCCACCTGGACGTGAAGCTTATCCTGGGGACGTTTTCTATTTACACTCACGTCTTCTTGAACGCGCTGCTAAATTAAGCACAGCCTTAGGTGAAGGTAGTATGACAGCTTTACCTATCGTTGAAACACAAGAAGGTGATGTATCAGCATATATTCCAACAAACGTTATTTCTATTACTGATGGACAAATTTTCCTTTCAGCTGATTTATTTAACTCTGGTATTCGTCCAGCTATTAATGTAGGTATTTCTGTATCACGTGTTGGGTCTGCTGCACAACCAAAAGCCACAAAACAAACAGCTGGTAAACTAAAACTGGAATTAGCTCAATTTGCTGAATTAGAAGCTTTCTCACAATTTGCGTCAGATTTAGACCAAGCAACACAAAATCAATTAGCACGTGGATCACGTTTACGTGAAATTTTAAAACAACCACAATCGTCACCTTTATCTCTAGAGGAACAAGTTGCTAGTATTTATGCTGGAACAAATGGTTATTTAGATAGTTTAGAAGTAGCGCAGGTTCGTCCTTTCTTAAGCTCTTTTAGATCTTATTTAGCAAACACTTATCCAAAATTTGGTGAAATTCTGAAAACAACACTAACTTTAACTCCAGAAGCTGAAGGTATTTTAAAATCAGCTTTAGTTGAATACTTAACAGAAGCTCTAACATATCCAATTTTTACTGTTCGTTGGCTAGCTATTCATGCATTAGCTGTACCTACTATTTTTTTCTTAGGTGCTATCACTGCTATGCAGTTTATCCAACGCATGTCAGTTACAAAAAAACCTGATTTAACAGATCCAGTATTAAAAGCAAAATTAGCAAAAGGAATGGGTCATAACACATACGGTGAACCCGCTTGGCCTAATGATTTATTATATATGTTCCCTGTTTGTATTCTTGGAACTTTTGCTTGTTGTATTGGTTTAGCTGTATTAGATCCAGCGGCTATTGGAGAACCAGCGAACCCCTTTGCTACACCATTAGAAATTTTACCAGAATGGTATTTTTACCCAGTTTTCCAAGTTTTACGTGTTGTACCTAATAAACTATTAGGTATTTTAGTTATGGGAGGTATTCCTGTTGGTTTAATTGGCGTTCCTTTTATTGAAAGCATTAATAAATTCCAAAACCCATATCGTCGTCCAATTGCTACTACATTATTTTTATTAGGAACCCTAGTAGCTGTATGGTTAGGTATTGGTGCTACTTTTCCGATTGATATTTCTTTAACATTAGGTTTATTT??????????????????????????????????????????????????????????????????????????????????????????????????????????????????????????????????????????????????????????????????????????????????????????????????????????????????????????????????????????????????????????????????????????????????????????????????????????????????????????????????????????????????????????????????????????????????????????????????????????????????????????????????????????????????????????????????????????????????????????????????????????????????TCATATGCTTGTCTCAAAGATTAAGCCATGCATGTCTAAGTATAAACTGCTTATACTGTGAAACTGCGAATGGCTCATTAAATCAGTTATAGTTTATTTGATGGTACC-TACTACTCGGATAACCGTAGGAATTCTAGAGCTAATACGTGCGTAAATCCCAACTTCTGGAAGGGACGTATTTATTAGATAAAAGGCCGACCCAGCTCTGCTGGACCTGCGGTGAATCATGATAACTTCACGAATCGCATGGCC-TCGGCGATGTTTCATTCAAATTTCTGCCCTATCAACTTTCGATGGTAGGATAGAGGCCTACCATGGTGGTAACGGGTGACGGAGGATTAGGGTTCGATTCCGGAGAGGGAGCCTGAGAAACGGCTACCACATCCAAGGAAGGCAGCAGGCGCGCAAATTACCCAATCCAGATACTGGGAGGTAGTGACAATAAATAACAATAGCTGGCATTTA-ATGTCGGCTAATTGGAATGAGTACAATCTAAATCCCTTAACGAGGATCCATTGGAGGGCAAGTCTGGTGCCAGCAGCCGCGGTAATTCCAGCTCCAATAGCGTATATTTAAGTTGTTGCAGTTAAAAAGCTCGTAGTTGGATTTCGGGTGGGTTCTAGCGGTCCGCCTCTGGTGTGCACTGCTGGCCTACCTTTCTGTCGGGGACGGGCTCCTGGGCTTCACTGTCCGGGACTCGGAGTCGACGAGGTTACTTTGAGTAAATTAGAGTGTTCAAAGCAAGCCTACGCTCTGAATACATTAGCATGGAATAACACGATAGGACTCTGGCCTATCTTGTTGGTCTGTAGGACCGGAGTAATGATTAAGAGGGACAGTCGGGGGCATTCGTATTTCATTGTCAGAGGTGAAATTCTTGGATTTATGAAAGACGAACTTCTGCGAAAGCATTTGCCAAGGATGTTTTCATTAATCAAGAACGAAAGTTGGGGGCTCGAAGACGATTAGATACCGTCGTAGTCTCAACCATAAACGATGCCGACTAGGGATTAGCAGACGTTTTTTCGATGACTCTGCTAGCACCTTATGAGAAATCAAAGTTTTTGGGTTCCGGGGGGAGTATGGTCGCAAGGCTGAAACTTAAAGGAATTGACGGAAGGGCACCACCAGGCGTGGAGCCTGCGGCTTAATTTGACTCAACACGGGAAAACTTACCAGGTCCAGACACGGGGAGGATTGACAGATTGAGAGCTCTTTCTTGATTCTGTGGGTGGTGGTGCATGACCGTTCTTAGTTGGTGGGTTGCCTTGTCAGGTTGATTCCGGTAACGAACGAGACCTCAGCCTGCTAAATAGTCACGTCTGCTTTTGCAGATGAGCGACTTCTTAGAGGGACTATTGTCGTTT--GCAATGGAAGTATGAGGCAATAACAGGTCTGTGATGCCCTTAGATGTTCTGGGCCGCACGCGCGCTACACTGATGCATTCAACGAGCCTATCCTTGGCCGAGAGGCCCGGGTAATCTTTGAAACTGCATCGTGATGGGGATAGATTATTGCAATTATTAGTCTTCAACGAGGAATGCCTAGTAAGCGCGAGTCATCAGCTCGCGTTGATTACGTCCCTGCCCTTTGTACACACCGCCCGTCGCTCCTACCGATTGGGTGTGCTGGTGAAGTGTTCGGACTGGTGATTTTCGG-----------TAGTGGGAAGTTCATTAAACCCTCCCACCTAGAGGAAGGAGAAGTCGTAACAAGGTTTCC
           Carteria_sp_SAG_8_5  GTGGAAACACTCTTTAATGGAACACTTACAGTAGGTGGTCGTGACCAAGAAACCACAGGTTTCGCTTGGTGGGCCGGGAATGCTCGATTAATTAATCTTTCTGGAAAATTATTAGGAGCTCACGTAGCTCACGCTGGTCTGATTGTATTCTGGGCTGGTGCTATGAACTTATTTGAAGTTTCACACTTCACACCAGAAAAACCAATGTACGAACAAGGTTTAATTTTATTACCACACATCGCTACATTAGGTTATGGTGTTGGACCTGGTGGAGAAGTAATTGACACTTTCCCTTACTTTGTATCTGGAGTACTACACTTAATTTCATCAGCTGTTTTAGGTTTTGGTGGTGTTTATCACTCACTAATTGGACCTGAAACATTAGAAGAATCATACCCATTCTTTGGTTATGTTTGGAAAGATAAAAATAAAATGACTAACATTTTAGGTTATCACCTTATTATGCTTGGTTTAGGTGCTTGGCTTCTTGTATGGAAAGCTATGTACTTTGGTGGTGTTTACGATACTTGGGCTCCTGGTGGTGGAGACGTTCGTGTTATTACAAACCCAACAACAAATGCAGCTGTTATTTTTGGTTACTTACTAAAATCTCCTTTTGGTGGTGACGGTTGGATTGTTAGTGTTGATAACATGGAAGACATTATTGGTGGTCACATTTGGATCGGTACACTTGAAATTTTAGGTGGTATTTGGCACATTTATACAACACCATGGCCTTGGGCTCGTCGTGCTTTCGTTTGGTCTGGTGAAGCTTACCTATCTTACAGTTTAGGTGCTATTGCAGTAATGGGCTTCACGGCTTGTTGTATGGCTTGGTTTAACAACACAGCTTATCCAAGTGAATTCTACGGTCCAACTGCTGCAGAAGCTTCACAATCTCAAACATTTACATTCCTAGTTCGTGACCAACGTTTAGGTGCTAACGTTGCATCTTCTCAAGGTCCTACTGGTTTAGGTAAATACTTAATGAGATCACCTACAGGAGAAATCATTTTTGGTGGTGAAACAATGCGTTTCTGGGATTTCCGTGGTCCATGGTTAGAACCACTACGTGGTCCAAACGGTTTAGACTTAAGCAAACTAAAAAATGATATCCAACCTTGGCAAGAACGAAGAGCTGCTGAATATATGACACACGCTCCTTTAGGATCTCTAAACTCAGTAGGTGGTGTTGCTACAGAAATTAACAGTGTTAACTTTGTTAGCCCACGTTCATGGTTATCTACTTCACACTTCTGTTTAGGTTTCTTCTTCTTCGTAGGACACTTATGGCACGCAGGTCGTGCACGTGCTGCTGCTGCTGGTTTTGAAAAAGGTATTGATAGATTTGATGAACCAGTATTATCAATGCGTCCTTTAGACGAAATTGCTGAAGTTTCAGTAGGTCAACATTATTATTGGCAAATAGGTTCTTATGAAGTTCATGGTCAAGTTTTAATAACATCTTGGGTTGTTTTAGCTATTCTTGCTACGTTAAGCTTTTTAGGAAACCGTGATTTAAAATCAATTCCTGATGGTTTTCAAAATTTTACTGAACTAGTAACAGAATTTATTCGTGATCTTGCTAAAACTCAAATAGGTGAAGAAGAA------TATTTAAAATGGGTCCCTTTCTTAGGAACTATTTTCTTATTTATTTTTGTATCTAACTGGTCGGGAGCTTTATTACCATATCGCTTAATTGAAATCCCAAATGGTGAATTAGCAGCACCAACAAATGATATTAATACTACTGTAGCATTAGCTTTATTAACATCTATTTCTTATTTCTATGCTGGATTTAAGAAAAAAGGTTTAGGCTATTTTAAACGCTATATTTCACCAGCCGCTTTTTTATTACCTATTAACGTACTTGAAGATTTCACTAAGCCGCTATCGCTTAGCTTCCGTTTATTTGGTAATATCTTAGCCGATGAATTAGTTGTTGGTGTTTTAGTTTCTTTAGTACCATTAATTATTCCTATTCCTATTATGCTTTTAGGTGTTTTCACTAGTGCTATTCAAGCTTTAGTATTCGCTACATTAGCTGGTGCTTATATTGGAGAAGCTGTAGAAGATCACCATATGTTAAGTCCTAAAAGAACAAAATATCGTAAACACCATCGTGGCAATTTAAGAGGTAAAGCTAGCCGCGGAAATAAAATAGCGTTTGGAGATTTTGCTTTACAAATTTTAGAACCTTGCTGGATTACTTCTCGTCAAATTGAAGCAGGTCGTCGTGTTTTAACTCGATATGTTAGACGTGGTGGTAAACTTTGGATTCGTCTTTTTCCAGATAAACCAGTTACTATGCGACCAGCTGGAACTCGTATGGGTTCTGGTAAAGGTTTCCCTGAATATTGGGTAGCAGTAGTACACCCAGGAAAAATTATTTACGAAATTAAAGGCGTATCTGAAATTATTGCTAAACAAGCAATGCGAATAGCTGCTTATAAAATGCCAGTAAAAACAAAATTTTTAATGTCTAATACAGGTACTACTGGACGTATTCCTCTATGGCTTATTGGAGTTGTAGTTGGTTCAGCTGCAATCGGTCTTCTAGCTATTTTCTTCTATGGATCTTATGTTGGTTTAGGTTCATCTCTAATGCCACGCCGCCCCATTAAACGTACACTTTTACCAGATCCTATTTATAATAGCTTATCTATTCATATGTTAGTTAATCGTGTTTTAAAAAGTGGAAAAAAATCAATTGCATATAGAATTGTATATAATGCATTAAGAGAAGTTGGTGAAATTACAAAAAAAAATCCTGTTGAAGTTTTTGAAGAAGCTTTAGATAATATTACTCCTCGTGTAGAAGTTAAACCGCGTCGTCGTGCTGGTGCTGTTCAAATGGTTCCACGCGTATTACGTGTTGGGGATCGACCATTAGCAACAACACTACGTTGGTTATTAGAATCTTGTGAAAAAAAATCTGGTCAAAGTATGGTTTCTAAATTAAAAAATGAAATTCTTGATGCTTATAAAAAAACAGGTTACGCTATTCGTAAAAAAGAAGAACTACATAAAATTGCATTAAGTAATGCTATGTATGCTAAAAAACCACAAACAATTCTTTCAGCCCTTTCTATGAAATTAGCTTATTGGATGTACGCCGGGCCAGCACATATAGGTACTTTACGTGTAGCAAGTTCTTTTAAAAATGTTCATGCTATTATGCACGCACCTTTAGGCGATGACTATTTTAATGTTATGCGTTCGATGCTAGAACGAGAACGAGATTTTACTCCTGTAACCGCAAGTATTGTCGATCGTCATGTATTAGCTCGAGGTTCACAAGAAAAAGTAGTAGAAAATATAACTCGAAAAGATAAAGAAGAGCAACCTGATTTAATACTATTAACACCTACTTGTACCTCAAGTATCTTACAAGAAGATTTAAAAAATTTTGTGGATCGTGCTGATGTTATTTTAGCAGATGTGAATCATTATCGTGTCAATGAATTACAAGCTGCTGACCGTACATTAGAACAAATTGTTCGCTTTTATTTGGAAAAAGAACGTCCTTCCGCTAATATTTTAGGTATGTTTACATTAGGATTTCATAATCAACACGATTGCAAAGAAATTAAAAGATTATTAAACGATCTAGGAATCACTGTAAATGAAATCATTCCAGAAGGCTGTTCTGTTTTAAATTTACAAAATTTACCAAAAGCTTGGTTTAATATAGTTCCTTATAGAGAAATTGGACTAATGTCGGCTATTTATTTAGAAAAAGAATATAATATGCCTTATATTGCAACAACGCCTATGGGAATAGTGGACACTGCTGCTTTCATTCGTTATATAGAACGACAAACGAAATATGTATCACAAGCTGCTTGGTTTTCACGATCTATTGATTGTCAAAATTTAACAGGAAAAAAAGCTTTTGTATTTGGTGATGCTACACACGCTGCTTCAATGACTAAAATATTAGCACGTGAAATGGGTATTCGAGTAGTTTGTGCTGGAACCTATTGTAAACATGATGCAGATTGGTTCAGAGAACAAGTCTTAGGTTTCTGTGATGAAGTTTTAATTAGTGAAGATCATACACAAGTTGGTGATATTATAGCTAGATTAGAACCAGCGGCTATTTTTGGAACACAAATGGAACGTCATGTTGGAAAACGATTAGATATTCCTTGTGGTGTTATTTCAGCACCAATACATATTCAAAACTTCCCGTTAGGTTATCGTCCTTTCTTAGGTTATGAAGGAACAAATCAAATCTCAGACTTAGTCTATAATTCTTTCTCATTAGGAATGGAAGATCATTTATTAGAAATTTTTGGTGGACATGACACCTGGGCGCCTGATGGTTTATCGGAATTAAACAAAATTCCAGGTTTTGTAAGAGGTAAAATAAAACGAAATACTGAAAAATATGCTCAAAAAATTCATAAAATAACAGTTGAAGTGATGTACGCTGCAAAAGAAGCAGTAGACGCTTTCGAATGTGAAACGGGAAATTATCATACTTTTTGTCCTATTAGTTGTGTTTCTTGGTTATATCAAAAAATAGAAGATAGTTTTTTTCTTGTTATTGGAACGAAAACCTGTGGCTATTTTTTACAAAATGCTTTAGGAGTTATGATTTTTGCGGAACCTCGATATGCTATGGCTGAATTAGAAGAAAGTGATATTTCTGCTAAATTAAATGATTATAAAGAACTAAAAAGACTTTGTTTACAAATAAAACAAGATAGAAATCCGAGTGTTATTGTATGGATAGGAACTTGTACAACAGAAATTATAAAAATGGATTTAGAAGGAATGGCTCCTCGTTTAGAATCTGAAATAGGTATTCCAATAGTAGTAGCTAGAGCTAATGGTTTAGATTATGCTTTCACACAAGGAGAAGATACAGTACTAGCTGCAATGGCTCAAAAATGCGTTTTATTTGGTTCTTTACCTAGTACAGTAGCTACGAGTTTATCACTAGAGTTAAAACGTCAAGGCATTGAAATTAGTGGTTGGCTTCCATCTCAACGCTATGGTGATTTGCCAATGTTAGGAGAAGGTGTTTATGTATGTGCTGTAAATCCTTTTTTAAGTCGTACCGCAACTACTTTAATGCGTCGCCGAAAATGTAAACTAATTAGTGCACCTTTTCCTATAGGTCCTGATGGTACACGTGCTTGGGTTGAAAAAATTTGTAATACTTTTAACATAATATTAATAGAACGCGAAGAACAAATTTTTAAATCAATGCAAGAT---------TATTTAGATTTAATTCGTGGAAAATCTGTTTTCTTTACAGGAGACAATTTATTAGAAATATCATTAGCACGCTTCTTAATAAAATGCGGTATGATTGTATATGAAATAGGTATTCCATACATGGATAAACGTTTCCAAGGAGCGGAATTAACTTTACTTGAAAAAACTTGTAAAGAAAAGAACATTCCAATGCCGAGAATTGTAGAAAAACCTGATAATTATTATCAAATGCAACGAATTCGAGAATTACAGCCTGATTTGGTTATAACGGGAATGGCACATGCTAATCCATTAGAAGCAAGAGGTATTACAACTAAATGGTCAGTAGAATTTACGTTTGCACAAATACACGGTTTTGCAAATGCAAGAGATATACTTGAATTAGTTACACGACCTTTAAGACGCAACATGGCAACACCAGGTATTTCAACTGCACTAGGTACATTACTACGTCCTTTAAATTCAGAAGCTGGAAAAGTATTACCTGGATGGGGAACAACAGTTCTAATGGGAGTTTTTATTGGTTTATTCGCTGTTTTCTTACTAATCATTTTAGAAATTTATAACCGTTCACTAATTCTTGACGGTGTTACTGTAGCGTGG------------ATGCCAATTGGAGTACCTCGAATTATTTATTGTTGGGGTGAAGAGTTGCCCGCACAATGGACAGATATTTACAATTTTATTTTTAGACGACGAATGATTTTTTTAATGCAATATTTAGATGATGAACTTTGTAACCAAATTTGTGGTTTACTAATTAATATTCATATGGAAGATCGTGCAAAAGATTTAGAAAAAAAAGAAATGGAAAATCGCAAACAAACAGAAAGAGCTTTTCAAGATGAAGAATCAAAAAAAGTTTTTATGATTATTAACTCTTTTGGTGGTTCTGTTGGAAATGGTATAACAGTGCATGATGCTTTACAATTTATTAAAGCGGGTTCTCTTACATTAGCGTTAGGTGTAGCCGCCTCTGCTGCTTCTTTAGCATTAGCTGGGGGGACAATAGGTGAGCGTTATGTCACTGAAGGTTGTCATGTTATGATTCACCAACCTGAAGGTGGTTTATCTGGCCAAGCTTCAGACATTTGGATTGATTCACAAGAAATTATGAAAATTCGTCAAGAAGTTGCAAATATTTATTCTTTATCAACATATAGACCGCGCCATAAAATTTTAAGAGACTTAGATCGTGATTTTTATTTAACTGCAACAGAAACTGTTTATTACGGGTTAGCAGATGAAATTGCAAGTAATGAAGTCATGCATGAAATTATAGAAATGACAAGCAAAGTATGGGATTATCATGATACTAAACAACAACGTTTATTAGAATCACGTGATAGTGCGATGTTACTAGCAAAACTTCCAGAAGCATACGCACCATTTTCACCCATCGTTGACGTACTGCCAATTATTCCAGTTTTATTTATTCTTTTAGCTTTTGTTTGGCAAGCAGCTGTGAGTTTTAGAATGACAATTGCGATTGGTTATCAAGAAAAACGCACATGGTTTGATGATGCTGACGACTGGTTACGTCAAGACCGTTTTGTATTCGTAGGCTGGTCTGGTCTTTTATTATTCCCTTGCGCTTACTTTGCTTTAGGTGGTTGGTTAACAGGGATTACTTTTGTATCTTCTTGGTATACGCACGGTTTAGCTTCATCTTTCCTAGAAGGATGTAACGTTTTAACAGCTGCTGTATCTACTCCACCAAATAGTTTTGGTCACTCTTTATTATTTGTTTGGGGTCCTGAAGCACAAGGCGACTTTACTCGTTGGTGTCAATTAGGTGGTCTTTGGGCATTCGTAGCTTTACACGGAGCTTTCGCTTTAATCGGATTTATGTTACGTCAATTCGAAATCGCTAGATCTGTAAACTTACGTCCATACAACGCTATTGCTTTCTCAGCACCAATTTCTGTATTCGTTTCTGTTTTCCTAATTTATCCTTTAGGTCAATCTGGTTGGTTCTTCGCACCAAGTTTTGGTGTTGCTCCAATCTTCCGTTTCATCTTATTTTTCCAAGGTTTCCATAACTGGACATTAAACCCATTCCACATGATGGGTGTAGCTGGTGTATTAGGAGCTGCTCTTTTATGTGCTATTCACGGTGCTACTGTTGAAAACACATTATTCGAAGATGGTGACGGTGCTAACACTTTCCGTGCTTTCAACCCTACACAAGCTGAAGAAACTTACTCTATGGTAACAGCAAATCGTTTCTGGTCACAAATTTTTGGTGTAGCTTTCTCTAACAAACGTTGGTTACACTTCTTTATGTTATTTGTACCTGTAACTGGTCTATGGATGAGTGCTTTAGGTGTTGTTGGACTTGCTCTTAACTTACGTGCTTACGACTTCGTATCACAAGAGATTCGTGCAGCTGAAGACCCAGAATTTGAAACATTCTACACTAAAAACATTCTTCTTAACGAAGGTATTCGTGCTTGGATGGCTGCTCAAGACCAACCACACGAAAAATTAGTTTTCCCTGAAGAAGTTCTTCCACGTGGTAACGCTCTACTTTCGAATATTACATTATTACTATTATTATTATTCCGATGGAAAGAATCTGGACATTTTCCATTAAGTAATTTATATGAATCTTTAATTTTTTTATCGTGGAGTTGTACATTCATTCATTTTGCTGGGTGTATTACATCCCCATGTGCTTTGTTCACTAACGCATTTGCTAGTTTTAGTTTACCTGAAGAAATGCAAAAAATGGCCCCTTTAGTACCTGCGTTACAATCAAATTGGTTAATGATGCATGTTACGGTAATGATTATAAGTTATTCTGCTTTAATTATAGGTTCGTTATTGTCAATAGCTTTTCTTTTAGATAACTTAAGTTATCGTATTTTAGGTTTAGGTTTTCCATTTTTAACAATCGGGATTTTATCCGGAGCCGTTTGGGCAAATGAAGCTTGGGGATCATATTGGAGTTGGGATCCAAAAGAAACTTGGGCTTTATTAACATGGTTAGTTTTTGCTATTTATCTTCATACTAGAATTTCAAAAGGTTGGGAAGGTAAAAAACCTGCTATTATTGCATCTTTCGGTTTTATTGTTGTTTGGGCTTGCTATTTAGGTGTAAACTTAATTGGAGAGGGTCTTCATAGTTATGGTTGGTTCAATCAAAGATTAAAAAAACAATATAATGAAACCATAGTCCCTAAATTAATTGAACTTTTTAAATATAAAAATTTTCATGAAGTTCCAAAAATCGAAAAAATAGTAATTAACAGAGGTATCGGTGATGCTTCTCAAAACCAAAAAATGGTTGAATCTTCTTTAAAAGAAATAGCTCAAATTGCTGGGCAAAAAGGCATTATTACACGTTCAAAAAAAGCGATTGCTGGTTTTAAATTACGTGAAAAAATGCCTGTTGGTATTTCAGTAACTTTAAGAGGTGAACGTATGTATGGTTTTTTAGATAGATTAATAAATTTAGCTTTACCTCGCGTACGTGATTTTCAAGGCATTAATCCAAAAAGTTTTGATAAACGAGGAAATTATAGTTTAGGTTTAGAAGAACAATTAATGTTCCCAGAAATTGAATATGAAAAAATTGATCAAATTCGTGGTATGGATATTTCTATAGTGACTACAGCACAAAAACCAGAAGAAGGACTTGCTTTATTAAAAGAATTTGGCTTACCTTTTAAAGCTAGACCAAATCCTAATAAACAAGTAGTAGAATTAAACCGTACTAGTCTATATTGGGGACTTTTATTAATTTTCGTTTTAGCTGTACTGTTTTCTAGTTATATTTTTAACATGAGTTTACAAATTTCAATTTTAACGCCTGAAAAACCTTTTTGGAATGGTCAAGCTGAAGAAATCATTTTACCAACTGAAACAGGTGAAATGGGTGTTTTAAAAAATCACGCACCAATTATTACTGGATTAGATGTTGGTGCTATGTTAATTAGA------------------ACAAAAGAAGAATGGACTTCAGTTGCTATCATGGGCGGTTTTGCCTTAGTAAAAAAAAATCAAGTGACAATTTTAGCAAATGAAGCACAAGCTGCTGAAAGTATCGATCCAGAAGAAGCGAAAGCAGCTTTTGAAACAGCTAAAATGAATCTTGAAAAAGCGGAAGGTATGAAAGAAAAAGTAGAAGCTAACTTTACATATAAACGCGCAAAAGCACGTTTTCAAGTTGTTAAAGTTATGGAAGCTTTAGTTTATACATTTCTACTAGTTGGAACATTAGGAATTATCTTTTTTGCTATTTTTTTCCGCGAACCTCCACGTATGCTTAAAATGGTTCCACAAACAGAAACCAAAGCAGGTGCCGGGTTTAAAGCTGGTGTGAAAGATTACCGTTTAACATATTACACTCCAGATTACGTTGTAAAAGATACTGATATCTTAGCAGCTTTCCGTATGACTCCACAACCTGGTGTTCCACCTGAAGAATGTGGTGCAGCGGTTGCAGCTGAATCTTCAACAGGTACTTGGACAACTGTATGGACTGACGGTTTAACTTCTCTAGACCGTTACAAAGGACGTTGTTACGATATCGAGCCAGTTCCAGGTGAAGAAAACCAATACATCGCTTATGTTGCTTACCCAATCGATCTTTTCGAAGAAGGTTCAGTAACTAACTTACTAACTTCTATTGTTGGTAACGTATTTGGTTTCAAAGCTTTACGTGCTCTTCGTTTAGAAGATATCCGTATTTCTGCTGCTTACGCTAAAACTTTCCAAGGACCTCCTCACGGGATCCAAGTTGAACGTGACAAACTAAACAAATATGGTCGTGGTCTTTTAGGTTGTACAATCAAACCTAAACTAGGTCTTTCAGCTAAAAACTACGGTCGTGCTGTTTACGAATGTTTACGTGGTGGTCTAGACTTCACTAAAGATGACGAAAACGTTAACTCTCAACCATTCATGCGTTGGCGTGACCGTTTCCTTTTCGTTTCTGAAGCTATCTACAAATCACAAGCTGAAACAGGTGAAATTAAAGGACACTACCTTAACGCTACTGCAGCTACTTGTGAAGAAATGATGAAACGTGCACAATGTGCTAAAGAATTCGGTGTTCCGATTATTATGCATGACTACATTACTGGTGGTTTCACTGCTAACACTTCTTTATCTCACTACTGTCGTGACCACGGTCTATTATTACACATCCACCGTGCTATGCACGCTGTTATTGACCGTCAAAGAAACCACGGTATCCACTTCCGTGTTCTAGCTAAATGTCTACGTATGTCTGGTGGTGACCACTTACACTCTGGTACTGTTGTAGGTAAATTAGAAGGTGAACGTGAAGTAACTTTAGGTTTCGTTGACCTAATGCGTGACGACTACATCGAAAAAGATCGTAGCCGTGGTATTTACTTCACTCAAGACTGGTGTTCTCTACCAGGTGTTATGCCAGTTGCTTCTGGTGGTATTCACGTTTGGCACATGCCAGCTCTAGTTGAAATTTTCGGTGATGACGCTTGTTTACAATTTGGTGGTGGTACACTAGGACACCCATGGGGTAACGCTCCAGGTGCTGCTGCTAACCGTGTTGCTTTAGAAGCTTGTACACAAGCTCGTAACGAAGGTCGTGACCTTGCTCGCGAAGGTGGAGATGTTATCCGCTCAGCTTGCAAATGGTCTCCAGAACTTGCTGCTGCTTGTGAAGTTTGGAAAGAAATCAAATTTGAATTCGAAACTATTGACAAACTTATGGCTGGAAGACCGGTAGAACGTCCTTTTTCTGACATCTTAACAAGCATTCGTTATTGGGTAATTCATAGTATTACTATCCCTTCTTTATTTATTGCAGGTTGGCTTTTTGTTAGCACAGGTTTAGCTTATGACGTTTTTGGTAGTCCACGACCAAACGAGTACTTTACTGAAACTCGTCAAGAAGCACCTCTAATCACAGATAGATTTAATGCTTTAGAACAAGTGAAACAACTATCAGCTATAAGACGTTATATTATAGTAGGTGAAAGACGTTTTAGTAATTATTTTTGGGCTACTGTTGTTTTAATAGGTGCTTTAGGATTTTTACTAAAAGGAACATCCTCATCTATTCCTTTTATTCCGCAAGGATTACTTATGTCCTTTTATGGAAGTCTTGGTATTTTATTAAGCATATATTGGTGGTTTTTAATATTTTGGAACGTGGGTGGGGGATTTAATGAATTTAATAAAAAAGATGGTTTTATTCGTATTTTTAGATGGAGTTATCCTGGCAAAAATAGACGAATAGATCTTTCATATCCTTTAAAAGACGTAGAAGCAATCAAAGTTGAATTAAAACAACGTACTATTTATTTAAGATTAAAAGGAGAAATTCCTTTAACAGGAATTGGACAACCTTTAACATTAAAAGAAATTGAAAAACAAGCATCGGAATTAGCTAATTATTTACAAGTTTCTTTAGAAGGTATGAATGAACTTGTTTTACAACTAACTGCTTTCCTTCTTATTTTTGCTGCGGGACCTCTAGTAGTAGTACTTTTATCTGCTCGTGGCGGTAACCTTTTTGGTTTTAATACTAACGTTTTTGAAACTAATATCATTAACTTAGCTGCAGTTGTTGGGATTGTTATTACTTTTGTTGGGAAAAATTTAACATCTTTATTAGATGATCGTAAAAAAACGATTGTAAATAATTTACAAGAAGCTAACCAAAGAGCTATTGAGGCACAAGAAAAACTAACAGCAGCTCGTACACAATTAGAAACAGCTAAGAAAAAAGCACAAGAAATTAGAGAAGAAGGTATTTTAAGAGCCACTCAAGAAATTAATAATTGCGTTGCACAACATGAATTACGTATTGCTCGTCTTGAAGAATTTAAACAAGAAACAGTACAATTTTATCAACAAAAAGCATTCAAACAAGCTTCAGCTTATGTTATTTCTCGTATTATGAATCGAGTACGTGAAAGACTAAATAAAGGTCTTGATAATACATATCACGTTGTTGTGAATAATTTCTATGTTTCTCGTTTTACAGAATTTATGGAAAGTTCCGCTTTTTTCTTTACCTTCTTTTTATGGTTTCTTCTGTTAAGTGTTACCGGATATTCAGTTTATGTTAGTTTTGGACCTCCATCAAAAAAATTAAGAGATCCATTTGAAGAACATGAAGATACTTATGAAGAAATAGGTTTATTTCCTCGTTCTTTTAGTCGTGTTTTTGATCGTTTTATAAAACAAGTTTTTTCTGATGTAGAAAATTTGGTAATACAAGAATATCGTTTTTATAGATATTTATTTTTAACAACTTTAAAATGTTTATTTCTTCTTATCTTTTTGCCCTTTTTAGTGAATTTATTAGCTAAGCAAATTTTAGTACAACCATTCACTGAATATTTTTGGAATACTAAGCAATCTGAGATCTTTTTAAATTCATATCAACAAAAACGCGCATTTGAAGAATTACAAGATTTTGAAGAAAAACTCTACTTTGAATCTTTATTAGCTATTCGGTATAATAATGAAAGTATTGAAGCAATTACAAACTTTTTTGCCGATTTATTTAGTTTAATGACATTAGGTTTTCTTTTTTTTGCTTTAGAAATTCAAATAAATATAACTAAATCTTTTTTATTAGAAGTTTTTTTTGGGTTAGATGATAGTAAAAAATCTTTAATGATTTTATTAGTAACAGATTTATTAGTAGGATACCACTCATCGAATTTATGGGAGTTGTTTTTTCAATTTTTATTTAATCACTATGGTTTGCCGGAAAATCAAACAGGAATTTTCTTATTAGTTGCAACTTTTCCTGTATTATTAGATGTTTTATTCAAATATTTAATATTCCGTCATTTAAATCGAGCATCCCCCGCTACTGTTGCTACATATCATGCTATGATTGAAAAAATATCTGTTTATGGAAAAGGTGGTATTGGCAAATCTACTACAAGTTGTAATATTTCCATAGCATTTGCAAAAAGAGGTAAAAAAGTTTTACAAATTGGTTGTGATCCTAAACACGATAGTACTTTTACTCTTACTGGCTTTTTAATTCCTACAATTATTGATACATTACAAGCTAAAGATTATCATTATGAAGATGTTTGGCCCGAAGATGTTATATATCAAGGTTTTGGAGGTGTAGATTGTGTTGAAGCTGGGGGTCCACCAGCTGGTGCAGGGTGTGGTGGATATGTAGTTGGAGAAACCGTAAAATTATTAAAAGAATTAAATGCTTTTTATGAGTACGATCTTATTTTATTTGATGTTTTAGGTGATGTTGTATGCGGAGGTTTTGCAGCTCCTTTAAATTATTCGGATTATTGTATTATAGTAACTGATAATGGTTTTGATAGTGTTTTTGCAGCGAATAGAATAGCTGCTTCAGTTCGTGAAAAAGCGCGTACACATCCATTACGTTTAGCAGGTTTAATTGGTAATCGAACCGCAAAGAGAGATTTAATAGATAAATTTGTGGAAGCTTGTCCAATGCCTGTTTTGGAGGTTTTACCTTTAATCGAAGATATACGCGTTTCTCGGGTTAAAGGGAAAACACTTTTTGAAATGGCTTTTATTTGTGATTATTATCTTAATATAGTAGATCAATTATTAACAGAACCTGAAGGTGTAGTACCTCGTGAACTATCGGATCGCGAACTTTTTAGTTTATTATCAAATTTCTATTTAATGGTAGAACCACTTTTATCTGGTATCGTTCTAGGTTTAGTTCCTGTAACTATTGCTGGTTTATTTGTAACAGCATATTTACAATTTCGTCGTGGTGATTTAGCTACTTTTATGGCAAAAAAAAGTATGATTCAACGTGAATTAAAACGTCAACGTTTAATTATGAAATATTCACAAAAACGTGAAACATTAAAAAAACAAATTAAAGAATTTTTAAAAGACAAATTAATGTTACATAGAAAATTACAACAACTACCTAGAAATAGTTCTGCTGTTAGATTACATAATCGTTGTATGGTTACAGGAAGACCAAAAGGTTATTTCAGAGATTTTGGTTTATCACGTCATGTATTAAGAGAAATGGCTCATGAAGGATTACTTCCAGGTGTAAAAAAAGCTAGTTGGATGGAAGTTAATATTCTAGGTCTAACAGCTACAGCTTTATTTATTATTATTCCTACTTCTTTTTTATTAATTTTATATGTTAAAACAGCAGCAACAATGACTAGAGTAAAACGTGGGAATGTTTCTCGTAAAAGACATAAAAAAATTTTAAATATGTCTAAGGGCTTTCGTGGAGCAGGTTCTATACTATTTTGTACAGCTAATCAACAAAATATGAAAGCCTTAAGATATTCTTATAGAAACCGTCGTCAAAAAAAACGTGATTTTAGACGTCTGTGGATTGCACGAGTAAATGCTGCGGTACGTCGTTATGGAACAAGCTATAGTGAATTTATTAACTATCTAAAAAAACGTTCAATTAAATTAAATCGTAAAGTATTAGCACAACTATCAATTTGTGATCCGGCTGCTTTTATGGAATTAATGAACCCTATCGTTGCTGCTGCATCTGTTGTATCTGCTGGTTTAGCTGTAGGTCTTGCTGCTATTGGACCAGGAATGGGACAAGGTACTGCTGCTGGTTACGCTGTTGAAGGTATTGCTCGTCAACCAGAAGCAGAAGGTAAAATCCGTGGTGCTTTATTATTAAGTTTCGCTTTCATGGAATCACTTACAATTTACGGTCTAGTTGTTGCTTTAGCTCTTCTATTCGCTAACCCATTTGCTATGATAAAACCTTTATCTTATCTAAACGTAGCAGACAATAGTGGCGCTCGCAAATTAATGTGTATTCGTGTATTGGGTGCCCATATCGGAGATATTATAATTGCTGTAATTAAAGAAGCAATTCCAAATATGCCTTTTAAAAAATCTGATGTTGTTCGAGCAGTTATTGTAAGAACATCAAAAGGTTTACGCCGAGAAAATGGTATGGTGATTAGTTTTGACGAGAATGCTGCAGTTATTATTAACAAAGAAGGAAACCCAAGAGGAACACGTGTATTCGGACCTATCGCAAGGGAACTAAGAGATCGCAATTTTACAAAAATTGTATCTTTAGCACCTGAAGTAATAATGGCTCGCTCTAAATTTGAACGTAAAAAACCACACGTAAATATTGGTACAATTGGTCACGTTGACCATGGTAAAACAACATTAACAGCTGCTATTACAATGGCATTAGCTGCCCGTGGCGGTGGTGCTGGAAAACGTTATGATGAAATTGACTCTGCTCCAGAAGAAAAAGCAAGAGGTATTACTATCAATACAGCACACGTTGAATACGAAACAGAGAATCGTCACTATGCACACGTTGATTGTCCAGGCCACGCTGACTATGTAAAAAATATGATTACAGGTGCAGCACAAATGGATGGTGCTATTCTAGTTGTATCTGGTGCTGATGGTCCTATGCCACAAACAAAAGAACACATCTTATTAGCTAAACAAGTAGGTGTTCCAAACATTGTTGTTTTTTTAAATAAAGAAGATCAAGTAGATGATAAAGAACTTTTAGAATTAGTTGAGTTAGAAGTTCGTGAAACATTAGATAAATATGAATTCCCTGGGGATGAAATTCCTGTTGTTTCAGGTTCAGCTTTATTAGCTTTAGAAGCTTTAATTGAAAATCCAAAAATTCAAAAAGGTGACAGCAAATGGGTTGATAAAATTTATGATTTAATGGATAAAGTAGATAGCTATATTCCTACTCCACAACGTGAAACTGATAAACCTTTCCTGTTAGCTGTTGAAGACGTATTATCTATTACAGGTCGTGGTACAGTTGCAACCGGACGTGTTGAAAGAGGTACTGTTAAAATTGGTGAAACAGTTGAAATCGTAGGTTTAAAAGATACAAAAACAGTAACAGTAACTGGTCTTGAAATGTTCAAAAAAACATTAGATGAATCTATTGCCGGTGACAACGTAGGTATCTTATTACGTGGTGTACAAAAAAAAGATATTGAAAGAGGTATGGTATTAGCTAAACCTAATAGTATTAAAGCTCATTCGAAATTTGAAGCTCAAGTATATATTCTAACAAAAGAAGAAGGTGGACGTCATTCAGCTTTCTTAGTAGGTTATCAACCACAATTCTATGTACGTACAACTGACGTAACTGGAAAAGTAACAAGTTTTTCTCATATTCAAATGCGTAACCCTTCTTCTGTTGCTGATGAACATTCTAATAAAATGGCTATGCCAGGCGACCGTATCAGTATGGTTGTAGAATTAATTAACCCTATTGCTATTGAAAAAGGTATGCGTTTTGCTATTCGTGAAGGTGGACGTACAGTAGGTGCTGGGGTTGTAACTAATGATAGCATTAGTGATATGTTAACACGTATCCGCAACGGTTGTTTAGCAAAAAAATCAATTGTTTCAATACCGTATACACGTTTAAATCAACAAATAGCACAAATTTTGGAAAAAGAAGGCTTTATTCAAAGTTTTCATTTAAAATACGAATCTTGTATTACAAATTTAAAACGAATTAGTAAACCAGGACTTCGAATTTATACAAATCATAGAGAGATTCCACGCATATTAGGAGGTGCAGGAATAGTAATCATTTCAACACCATCAGGTATTCTAACTGATCGAGAAGCTCGGTTACGTGGGATTGGTGGGGAAATTTTATGTTCTGTTTGGAAAAATTCAGGGCGCATTGCACAAATTATTGGTCCAGTATTAGATATTGTTTTTCCAAAAGGACAAGTTCCAAATATTTATAATGCTTTAACAATTACAGGCAAAAATGCAGCTGGTACAGAACTTTCAGTAACTTGTGAAGTACAACAACTTTTAGGTGATAACTTTGTACGTGCCGTAGCTATGAACCCTACAGAAGGTTTAATGCGTGGTATGGAAGTTTTAGATACTGGAAAACCATTGACAGTACCAGTAGGGAAAGTAACACTAGGACGTATTTTCAACGTTTTAGGTGAACCTGTTGATAACTTAGGTCCAGTAAATGCTGAAGAAAAACTACCAATTCACCGTTTAGCTCCTGCTTTCGTTGATTTAGATACTCGTTTATCGATTTTTGAAACAGGTATTAAAGTTGTAGACTTATTAGCTCCTTACCGTCGTGGTGGTAAAATTGGTTTATTCGGTGGTGCCGGTGTAGGTAAAACAGTTCTAATTATGGAACTTATTAACAACATTGCGAAAGCTCACGGTGGTGTATCTGTGTTCGCTGGTGTAGGTGAACGAACACGTGAAGGGAATGACCTTTATACTGAAATGAAAGAATCAGGTGTTATTGTAGAAAAAAATTTAACAGATTCTAAAGTAGCTTTAGTATACGGACAAATGAACGAACCGCCAGGAGCTCGTATGCGTGTAGCTTTATCAGCATTAACAATGGCTGAATACTTCCGTGATGTTAACAAACAAGACGTTTTATTCTTTATTGATAATATTTTCCGTTTCGTACAAGCTGGTGCTGAAGTATCTGCTTTATTAGGCCGTATGCCATCTGCTGTAGGTTACCAACCAACTCTAGCAACAGAAATGGGAACATTACAAGAACGTATTACATCAACTAAAGATGGTTCAATTACATCTATTCAAGCTGTTTATGTTCCAGCTGATGATTTAACAGACCCCGCTCCGGCTGTGACATTTGCTCACTTAGATGCTACTACAGTATTATCTCGTAACTTAGCTGCTAAAGGTATTTACCCAGCTGTAGACCCTCTAGAATCAACATCAACTATGTTACAACCATGGATCGTAGGTGAAAAACACTACGGTAGTGCTCAAGCAGTTAAAAAAACATTACAACGTTACAAAGAATTACAAGATATTATTGCTATTTTAGGTCTTGATGAATTATCAGAAGAAGATAGACTAATTGTAGCACGTGCTCGTAAAATCGAAAGATTCCTATCTCAACCATTCTTCGTTGCTGAAGTATTTACAGGATCTCCTGGGAAATATGTTAGCTTAGCTGAAACTATTGAAGGTTTCAATAAAATTTTTGCTGGTGAACTAGACGATTTACCTGAACAAGCATTCTACTTAGTTGGGAACATTAATGAAGTAGTAGCTAAAGGTGCTACTTTAATGGCACATATCGTAAAAATCTATGATACTTGTATTGGATGCACACAATGTGTTCGTGCTTGTCCTTTAGATGTATTAGAAATGGTACCTTGGGATGGCTGTAAAGCTAATCAAATGGCATCTGCACCTCGTACAGAAGATTGTGTTGGTTGCAAACGTTGTGAAACTGCTTGTCCAACTGACTTTTTAAGTGTACGTGTTTACTTAGGATCAGAAAGCACACGAAGCATGGGCTTAGCTTACATGGGTTTACCTTGGTATCGTGTACATACTGTTGTTATTAATGACCCTGGACGACTAATTGCAGTTCATTTAATGCACACTGCATTAGTTGCTGGTTGGGCTGGTTCAATGACTTTATTTGAAATTGCAGTTTTCGATCCATCAGATCCTGTATTAAATCCTATGTGGCGTCAAGGTATGTTCGTATTACCTTTTATGACACGTTTAGGGGTTACTCAATCATGGGGTGGTTGGACAATTAGTGGTGAAAATGCTTCTAATTGGAGTTACGAAGGTGTAGCTGCTTCTCATATTATCCTTTCAGGTTTATTATTCCTTGCTGCTGTTTGGCACTGGGTATATTGGGATTTAGAACTATTCCGTGACCCACGTACTGGAAAAACTGCATTAGATTTACCAAAAATTTTCGGTATTCACCTATTCTTATCAGGTTTACTATGTTTTGGTTTCGGTGCTTTCCACGTTACTGGTGTTTTTGGTCCTGGTATGTGGGTATCAGATCCATACGGTTTAACTGGAAGTGTACAACCTGTTGCTCCTTCATGGGGAGCAGATGGTTTTGATCCTTACAACCCTGGTGGTGTACCCGCGCATCACATTGCCGCTGGTATTTTAGGTGTTTTAGCAGGTCTTTTCCACTTATGTGTAAGACCTTCTATTCGTCTTTATTTTGGTTTATCTATGGGTAGCATTGAAACAGTTTTATCAAGTAGTATTGCTGCTGTTTTCTGGGCTGCTTTCGTAGTAGCTGGTACTATGTGGTACGGTTCTGCGGCTACTCCTGTTGAACTATTTGGTCCAACTCGTTACCAATGGGACCAAGGATTCTTCCAACAAGAAATTCAAAAACGTGTTCAAACTAGCGTAGCACAAGGTGCTTCTCTATCTGAAGCTTGGGCTCGTATTCCTGAAAAACTAGCTTTCTACGATTATATCGGGAACAACCCAGCTAAAGGTGGTTTATTCCGTACAGGAGCTATGAACAGTGGTGACGGTATTGCTGTTGGTTGGTTAGGGCACGCTGTTTTCAAAGATCAAGATGGACGTGAACTTTCAGTTCGTCGTATGCCTACTTTCTTTGAAACATTCCCAGTTGTTTTAATTGACAAAGATGGTGTTGTACGTGCTGACGTACCTTTCCGTAAAGCTGAATCAAAATACAGTATTGAACAAGTAGGTGTTTCTGTGACATTCTACGGTGGTGAATTAGATGGTTTAACATTTACTGACCCTGCTACTGTTAAAAAATATGCACGTAAAGCTCAATTAGGTGAAATTTTTGAATTTGACCGTTCAACTTTACAATCAGATGGTGTATTCCGTAGCAGCCCTAGAGGTTGGTTTACTTTTGGTCACCTATCTTTTGCTTTATTATTCTTCTTCGGACACATTTGGCACGGTGCGAGAACTATCTTCCGTGATGTATTTGCTGGTATTGATGATGATATTAACGATCAAGTTGAATTCGGTAAATACAAAAAACTTGGGGATACTTCTTCTCTTCGTGAAGTATTCATGGCAACTAAGCTGTTCCCGAAATTTAGCCAAGGTCTGGCACAAGACCCTACAACTCGGCGAATTTGGTTCGGACTTGCAATGGCTCATGATTTTGAAAGCCATGACGGAATGACAGAAGAAAATCTTTATCAAAAGATTTTTGCTTCTCATTTTGGTCAACTTGCAATTATTTTTTTATGGACATCTGGTAACTTATTCCATGTTGCATGGCAAGGAAATTTTGAACAATGGGTAACTGATCCAATTCATGTACGTCCAATTGCTCACGCTATTTGGGATCCTCATTTTGGACAATCTGCTGTTGAAGCTTTTACACGTGGTGGAGCTTCTGGCCCGGTAAATATTTCAACATCAGGTGTATACCAATGGTGGTACACAATCGGTATGAGAACAAATGCTGATTTATATGTTGGTTCTGTTTTCTTAGCTTTAGTATCAGCAGTATTCTTATTTGCTGGTTGGCTTCACCTACAACCAAATTTCCAACCATCATTATCTTGGTTTAAAGACGCTGAGTCACGCTTAAACCACCATTTATCTGGTTTATTTGGTGTTAGTTCATTAGCTTGGACAGGTCACTTAGTGCACGTTGCTATCCCTGAATCGCGTGGTCAACATGTAGGTTGGGATAACTTCATCACAGTGTTACCTCACCCACAAGGTTTAACTCCTTTCTTTACAGGAAATTGGGCAGCTTATGCTCAAAATCCAGATACTGCTAGTCATATTTTTGGAACATCGCAAGGAGCTGGAGATGCAATTCTAACGTTCTTAGGCGGTTTCCACCCACAAACACAAAGTTTATGGCTTACAGATATGGCACACCACCATTTAGCAATTGCAGTTATTTTCATTGTAGCTGGTCACATGTACCGTACTAACTTTGGTATTGGTCATAGAATGGAAGCTATTTTAGAAGCACATGTTCCTGTTTCTGGTATTTTAGGATCTGGTCACAAAGGATTATTCCATACTGTAAATAATTCTTTACATTTCCAATTAGGTTTAGCATTAGCTTCAGTAGGTACAATTTGTTCTATGGTTGCTCAACATATCTATTCATTACCTCCTTATGCTTTCTTAGCCAATGATTTTACAACACAAGCTGCATTATACACACACCACCAATACATCGCTGGATTTATTATGTGTGGTGCTTTTGCGCACGGTGCTATTTTCTTCATTCGTGATTATGATCCAGAAGCTAACAAAGGAAATGTATTAGCTCGTATGTTAGATCATAAAGAAGCTGTTATTTCTCACTTAAGCTGGGTTTCTCTATTCTTAGGTTTCCACACTCTTGGTTTATATGTTCATAACGACGTTATGCAAGCTTTTGGAACACCTGAAAAACAAATTCTAATTGAACCTGTTTTTGCTCAATGGATTCAAGCAGCACATGGTAAAGCCCTATATGGTTTTGATTTCTTATTATCATCTTCTAACAGTGCAGCTTTCTCA------AACAGCCAAAGCTTATGGCTTCCTGGTTGGTTAGAAGCTATTAATAACAACCAAAACTCTCTATTCCTTACTATTGGACCTGGTGATTTCTTAGTACACCATGCTATTGCTTTAGGTCTTCACACTACTACTTTAATTTTAGTGAAAGGTGCTTTAGATGCTCGTGGTTCTAAACTAATGCCTGATAAAAAAGATTTTGGTTACAGTTTCCCTTGTGACGGCCCTGGTCGTGGCGGTACTTGTGATATTTCTGCTTATGATGCTTTCTATCTAGCTGTTTTCTGGATGCTTAACACTATCGGTTGGGTTACATTCTACTGGCACTGGAAACATTTAACATTATGGCAAGGTAACGTTTCTCAATTTGATGAATCTTCTACATATTTAATGGGTTGGTTAAGAGATTACCTATGGTTAAACTCTTCTCAATTAATTAATGGATACAACCCATTTGGTATGAACAGTTTATCTGTTTGGGCTTGGACTTTCCTATTTGGACATTTAATCTATGCTACTGGTTTCATGTTCCTTATTTCGTGGAGAGGTTACTGGCAAGAATTAATTGAAACTTTAGTATGGGCTCATGAAAAAACTCCTCTAGCTAACTTAGTTTACTGGAAAGATAAACCTGTAGCTCTTTCTATTGTTCAAGCTCGTCTTGTTGGATTAGCACACTTCTCTGTTGGTTATATTTTCACATACGCTGCTTTCCTTATTGCGTCTACTTCTGGACGTTTTGGACCTATTATTCCACCTAAATCACTCATTATTAATCGTCGTATTATTGATTATAAACATTGTGGTCTATTACAACGTTATATTGGCTTAGGAGGAAAAATTTTACCTAGAAGACAAACGAATTTAACAGCAAAACAACAAAGATATGTAGCAAAAACTATTAAAACAGCTCGTGTAATGGGTCTTTTACCATTTGTTAGTAAAGAACGAGGTTTTTTTAGAATGTTAAAAAGTGGAATGCATTTTGGTGAAAAAGCTGTAAAATGTCAAGCTAAAATGAGAGAATATATTTTCTTAAACTTATTAAAAACGCGCCGATGTTTAAACCAAGCTTTAAATCAATTAACAAAATATGCTGTAAAAGGAAGAACTTTCTTATTTGTAGGAACAAAAAAACCAGCTGCGAGTTTAATTTCTCGTGCTGCCCTTTTCAGTAAAAAATCATTTTTCGTAAATACTCGTTGGTTAGGTGGTATGTTAACTAACTGGAAAACAATTCTGAAATCTATTTCAAAAATTCGTCCAATTTTAAAAGAAAAACAAAGAATTATTCAGATGCTTCTAACAAAACGTCAAGGAATTAAGCTTCGTTTAATGAAAAAA---------------------TTAGTTGAATTAACTAAAATAAAAACAAAATTAGTTTCTGAACAAAAAGTTATCAAACTTTTAAAAAATAAAATCAAAAGATCAGCAGCTGAGAAAAAATTCTTAAAATTCTTACCTAAATTAAGATATTTAGATGCTACAAATTCCATTCAAATTTTAATGCAAAAATTTGTAGATCCAAAAATCAAACAAGCGCGTAAAAAAAAATGGCAAAGATTAGAAAAATATTTTGGTGGTGTTGCAAATATGGTAGCAATTATTATTGGACAACAAGAAGAAATGAACGCAGTACGTGAATGTCAAAAACTTGGAATTCAAATGTTCCATGTTGTAGATACTAATTGTAATCCTACATTAGCAAATCATTTTGTTCCTGCTAATGATGATTCTCGTAATTCTATGAAATTCATTTTAACGAAATTCCTTACTCATATTCGTTTAGCTATGAAATATTTTACTACATATTTATCAACTGCCCCTGTAGTAGCACTTGGTTGGTTTACTATTACTGCTGGTCTTTTAATTGAAATTAATCGTTTCTTCCCAGACCCACTTGTTTTTTCGTTCATGAAAGTTCGTAGTTCTGTTCGAAAAATTTGTGATAATTGTCGCTTAATTCGCCGCAAAGGGAAAGTAATGGTAATTTGTATTAACCCAAAACACAAACAACGTCAAGGTATGGGAATTCGTTTCCTTCAACCTTTTACACCTGCAACTCGAAATCGATCAGTTTCTGATTTTACTGAGATACCAGAAAAAACATTATCTTTTGGGTATCATCGATCAAAAGGCCGTAATAACCGTGGTGTTATTACAACACGTCATCGTGGTGGTGGTCATAAACGTCTATATCGACAAATCGATTTTAGAAGAGACAAAATTGGTATTCCAGCAAAAGTAGTATCAATCGAATATGATCCAAACCGTAATGCAAGAATAGCCTTATTACGTTATACTGACGGTGAAAAACGTTACATATTACAACCACATGGTTTAAATATCGGTGAAATTCTTATTTCTGATTTAAATGCTCCGATCTCTATTGGAAACGCTTTACCTTTACGTAATATTCCTTTAGGATCTGAAGTGCATAATGTAGAATTTCAACCAGGTTCAGGTGGACAGTTAGCTCGTGCTGCTGGAACTTTAGTTGAAATTTTAGCAAAAGAAGGTAATTTTGTAACAATTCGTTTACCATCTAAAGAAGTTCGTTTGGTTTCAAAAAACTGTTGGGCAACATTAGGTCAAGTTGGTAATATTGAAGCATACAACTTATCTATTGGAAAAGCTGGTCGAACACGTTGGTTAGGAAAACGACCTACTGTACGTGGATCTGCTATGAACCCAGTGGATCACCCACATGGTGGTGGTGAAGGGAAAGCACCAATTGGTCGTAGTGGCCCTGTAACTCCATGGGGTAAACCTGCATTAGGAAAATTAACTAGAAAACCTAAAAAATATAGTAACCAATTTATTATTCGCCTACGCAAAATGAGTAAAATTTATGATTGGTTTGAAGAGCGTCTTGAAATTCAAGCAATTGCCGACGATATTTCTAGTAAATACGTTCCGCCACACGTTAACATCTTTTACTGTATCGGTGGTATTACATTCACTTGTTTCTTAGTACAAGTAGCAACAGGTTTTGCAATGACTTTCTACTATCGCCCAACTGTAGCTGAAGCTTTTGCATCTGTACAATATCTTATGACAGACGTGAATTTTGGATGGTTAATTCGTTCAATTCACCGTTGGTCTGCTAGTATGATGGTTCTTATGATGATTTTACACGTTTTCCGTGTTTATTTAACAGGTGGATTCAAAAAACCTAGAGAATTAACTTGGGTAACTGGTGTAATCATGGCTGTTTGTACTGTTTCTTTTGGTGTTACAGGGTATTCATTACCATGGGACCAAGTAGGTTACTGGGCTGTTAAAATTGTAACAGGTGTACCTGAAGCAATTCCAGTTGTAGGTGGACCACTAGTTGAATTACTTCGTGGTGGTGTTGGTGTTGGTCAAGCAACATTAACACGTTTCTATAGTTTACACACTTTTGTATTACCATTATTAACAGCTGTATTTATGTTAATGCACTTCTTAATGATTCGTAAACAAGGGATTTCAGGTCCTCTAATGCCAACAATTCAACAATTAATTCGCTCCGCTAGAAAAAAATTAACAAAAAAACCCAAAGCTCCAGCTTTAAAATCTTGTCCTCAAAGACGTGGAATTTGTTTACGTGTTTATACAGTGACTCCAAAAAAACCGAATTCAGCTTTACGTAAAGTAGCTCGTGTTCGTTTAACTTCTGGGTTCGAAGTCACTGCATATATCCCAGGGATTGGTCATAATCTTCAAGAACATGCTGTTGTTTTAGTACGTGGTGGAAGGGTAAAAGATTTACCTGGTGTTCGTTATCATATAGTACGTGGTACATTAGATACTGCAGGTGTAAAAAATCGTGTACAAGGACGCTCAAAATATGGTGTTAAAATGGGACAAAAAGTTCATCCAGTAGGCTTCCGTGTAGGTATTACAAAACCTTATCAATCACAATGGTTTGCACGTTTTCATAAATATCAATACTCTCAAACAATTCTTGAAGATCGTCTATTAAGACAAACTTTAGCCGAATTACAAGAGATTTTCTTAAAACAAATTGAAAAACAAAGAAAAATAAGCAAAGAAAATTGTGAATTAACACCCAAAATTTCTTTAAAATTCTATTCCGCTTCTGTTATTGATACAAAAGCTACTATCGTAGCTGATACTATTATTGATGCTTTAGAAAAACGACAAGCTTTTAGAAAAGTTATTAAACAAGCTAAACGTGACCTTTTAAAAAAAGGTGTAAAAATTCAAGTAGCAGGTCGTTTAAACGGTGCTGAAATTGCAAGAACTGAATGGGTTCGTTCAGGTCGAGTTCCATTACAAACATTAACAGCTAATATTGATTATTCATACAAAACAGCTAATACTATTTATGGTATTATAGGTATTAAAGTATGGATTTTTAACGCTTTCCCTATTTTTGCTCAACAAAACTATGCTAATCCTCGTGAAGCAAACGGTCGTCTTGTTTGTGCTAACTGCCACTTAGCACAAAAACCAGTCGAAATCGAAGTTCCACAAGCAGTTTTACCTGATACTGTTTTTGAAGCTGTTATTGAAATTCCTTATGATAAAAGCCTTCAACAAGTATCAGCAAATGGTAAAAAAGGCGACCTAAATGTTGGGATGGTTTTAATTCTTCCTGAAGGTTTTGAATTAGCTCCTGCTGATAGAATTCCTGAAGAAATGAAGAAAAAAGTTGGTAATTTATACTACCAACCATACAGCCCTGAGAACAAAAATATTTTAGTTGTAGGGCCTGTACCTGGAAAACAATACAGTGAAATGGTAGTACCTATTTTATCTCCAGATCCAGCTACTAACAAAAACGTTTCATACCTGAAATACCCTATTTATTTAGGTGGTAACAGAGGTCGTGGACAAGTTTATCCAGATGGTTCAAAATCAAATAACACAGTTTATAACTCACCAGTTAGTGGTAAAGTTACTGATATTGCATTTTTAATTACTATTGAAAAAGCTAACGGAGAAACTATTGTTGAAAAAATTCCAACTGGCCCTGAAATTTTAGTAGCAGTAGGAGATACAGTACTAGCTGATCAACCATTAACAAACAACCCGAACGTTGGTGGTTTTGGTCAAAAAGACGTTGAAATCGTATTACAAAACCCAGCACGTGTACAAGGTTTATTATTATTCTTTGCAGGTGTTATGTTAGCTCAAATTCTTTTAGTTCTTAAGAAAAAACAATTTGAAAAAGTTCAATTATTTGAACTTAATTTCCTGGATTTAATTAAATATCCGGTAATTACAGAAAAATCATATTTAGCTTTATCTAAAAATAAACAATATACTTTTGATGTGGATTTACGTTTAACAAAACCACAAATAAAAAAACTATTTGAAAACTTATACAATGTAAATATTATTGCAATCAATACACATATACCAGGAAATCAATCTCGTTATAAACGAGTGATTTTAACATTAAAAGAAGGACAATCAATGTTAACTCTCAAAATTTTTGTATACACAGTTGTTACATTTTTTGTGTGTTTATTTATTTTTGGTTTCCTTTCAAATGACCCTGCTCGTAACCCAGGTAAAATGTCTCGTTATACTGGTCCTAGATTAAAAATTATACGTCGTCTTGGTAAATTACGTGGTTTTACAAGAAAAAAACCGTTTCGTAGAGTTTTCCGTGGTTTCGGACTTCTTCGTAAAGTTATTCCACCTGGACAACACGGTGCTAAATTATTTAAATATCTTATTCGTTTAAAAGTTAAACAAAGATTACGTTTTAACTATGGTTTAACAGAACGTCAATTAATTCAATACGTTAAAAAAGCTAAACGAGTAAAAGAATCAACAGGTCAAGTTTTATTACAATTATTAGAAATGCGACTTGACAATATTGTTTTTCGTTTAAATATGGCTCCTACTATTGTAGCAGCACGTCAATTCATTAGTCATGGTCACATTCGAGTAAATAACAAAAAAGTAAATATCCCTAGTTATATGTGTAAACCTAAAGATGTTATTTCAGTTGCTATGAAGCAAAAATCTTTAAAATTAGTTAACAAAAATCGTATGCGTTTCTATAAAAAACGTTTAGAAAAAACATTAGCTTTTATTTTAATGTCAAAACAAAATCGTAAACCTAAAAGACGTGTATACCGTGGAATAGTACATATACAAGCTGGACACCATAATACAATAATTACTGTTACAAATATTCGTGGCGAAGTTTTATGTTGGAGTTCTGCTGGTGCTTGTGGTTTTAGAGGAAAACGTAAAGCAACATCTTTTGCTGCTAAAAAAGCAGCTGAAACAGTTGCTCGAAAATCTAAA---GACTTATCAATGCAAGAAGCTAGAATTTTAGTAACAGGACCTGGTCAAGGACGTGAAACAGCTATTCGTGAAATTTTTAAAGCAGGTATTAAAGTTAATATTATTCGTGAAAAAACAGGAATTCCTCATAACGGTTGTCGTCCACCTAAAAAACGTCGTGTTATGACATCTATTCTTCAACTAGCTCTACTAGCTTTAATCGTTGTATCATTTGGTTTAGTGGTAGGCGTTCCAGTTATTTTTGCATCTCCTAACGGATGGACAGAAAATAAACGTATTGTTTTTTCAGGTTTAAGCGTTTGGCTTTTACTTGTTTTTGTTGTAGGAATTTGCAATTCGTTTGTTGTAATGTTAACAGTTGTTAGTTATATCGGATTACTTGTAGGCGCTTTAGTTGGAACTTTAACAATCTACTTAGGTTTAGTTAAAGTTGTTAAACTTATGATGACAATTAGTTCACCTGAACGTGAAGCAAAAAAAGTAAAGATTGCGGTTGATCGTAATCCAGTAGAAACAAGTTTTGAAAAATGGGCTAAACCAGGTCATTTTTCACGTACTCTAGCTAAAGGACCAAATACAACAACTTGGATTTGGAACTTACACGCGGATGTGCACGATTTTGATAGTCATACTAGTGATCTTGAAGAAATTTCACGAAAAGTATTCAGTGCTCATTTTGGTCAACTAGGTGTTATTTTCATTTGGTTAAGTGGTATGTATTTCCATGGTGCTCGTTTTTCAAATTACGAAGCTTGGTTAAGTGATCCAACACATATTAAACCAAGTGCGCAAGTTGTATGGCCTATCGTTGGTCAAGAAATCCTAAACGGAGATGTTGGTGGTGGTTTCCAAGGTATTCAAATTACTTCTGGTTTCTTCCAACTATGGCGTGCTAGTGGTATTACTAGTGAATTACAATTATACACAACAGCTATTGGCGGTTTAGTTATGGCCGTTGCTATGTTCTTTGCTGGTTGGTTCCATTATCACAAAGCAGCACCTAAATTAGAATGGTTCCAAAACGTAGAATCTATGTTAAATCACCATTTAGGTGGTCTTCTTGGTTTAGGTAGTTTAGGATGGGCTGGACACCAAATTCACGTATCATTACCAATAAATAAACTATTAGATGCTGGTGTGGATCCAAAAGAAATTCCGTTACCACATGATTTACTGTTAAATAGAAATCTTATGGCTGATTTATATCCTAGTTTTGCCAAAGGTTTAGCACCTTTCTTTACTTTAAACTGGGGTGAATACAGCGACTTCTTAACTTTTAAAGGTGGTTTAAACCCAGTAACTGGTGGTCTATGGCTAAGCGATACAGCACACCATCACGTTGCTATTGCTGTTCTTTTCTTAGTAGCTGGTCATATGTATCGTACAAATTGGGGTATTGGACATAGCATGAAAGAAATTCTGGAAGCACACCGTGGTCCATTCACAGGTGAAGGGCACGTTGGATTATATGAAATTTTAACAACTTCATGGCATGCTCAATTAGCTATTAACTTAGCTTTATTTGGTTCTTTATCTATCATTGTTAGCCACCACATGTACTCAATGCCACCATACCCATATCTAGCAACTGATTACGGAACACAATTATCACTATTCACACACCATATGTGGATCGGTGGTTTCTGTATTGTTGGTGCTGGTGCTCACGCAGCTATCTTTATGGTTCGTGACTACGATCCAACAAACAATTACAACAACCTTTTAGACCGTGTGATTCGTCACCGTGATGCTATCATTTCTCACTTAAACTGGGTATGTATTTTCTTAGGATTCCACAGTTTTGGTCTATATATTCATAACGATACAATGAGTGCACTTGGTCGTCCACAAGATATGTTCTCAGATACTGCAATTCAGCTTCAACCTGTTTTTGCTCAATGGGTTCAAAAGACTCATTTCTTAGCACCACAATTCACAGCACCAAATGCTTTAGCAGCTACTAGTGCTTCTTGGGGTGGTGATATTGTTGCAGTTGGTGGAAAAGTGGCTATGATGCCTATTTCACTAGGAACTGCTGACTTCCTGGTTCATCATATCCATGCATTCACTATTCACGTGACAGTTTTAATTCTATTAAAAGGTGTTCTATATTCTCGTAGTTCACGTTTAATCCCAGATAAAGCAAATTTAGGTTTCCGTTTCCCTTGTGACGGTCCAGGACGTGGAGGTACTTGTCAAGTTTCTGCTTGGGACCACGTTTTTTTAGGCCTGTTCTGGATGTATAACTCATTATCTATTGTTATTTTCCACTTCTCATGGAAAATGCAATCTGATGTTTGGGGTACTGTAACTTCTTCTGGA---GTTTCACACATTACTGGTGGTAACTTCGGACAAAGTGCTAACACAATTAACGGATGGTTACGTGATTTCTTATGGGCACAAAGTTCTCAAGTAATTCAATCTTATGGTTCTGCTTTATCTGCGTACGGTCTAATCTTCTTAGGAGCTCACTTCGTTTGGGCTTTCTCTTTAATGTTCTTATTCAGCGGACGTGGTTACTGGCAAGAATTAATTGAATCAATTGTATGGGCTCATAATAAACTAAAAGTTGCACCTGCTATCCAACCACGTGCTTTAAGTATTACGCAAGGTCGTGCTGTAGGTGTTGCTCACTATTTACTAGGTGGTATAGCTACTACTTGGTCTTTCTTCTTAGCTCGTATTATCTCTGTAGGAATGACAGCAATTTTAAGCCTATGGGCTCGTTTCTGTGCATGGATCACTTCAACAGAAAACCGTCTTTACATTGGATGGTTTGGTGTTATTATGATCCCAACTCTATTAACAGCTACTTCTGTATTCATCATCGCTTTCGTTGCAGCTCCGCCTGTTGACATCGATGGTATTCGTGAGCCAGTTTCTGGATCACTTCTTTACGGAAACAACATCATTAGTGGTGCTGTTATTCCAACTTCTAACGCTATCGGTCTGCATTTCTACCCAATTTGGGAAGCCGCTACTTTAGACGAATGGCTTTACAATGGTGGGCCTTACCAGCTAATCGTTTGCCACTTCTTCCTAGGTATTTGCTGTTACATGGGTCGTGAATGGGAACTTTCTTTCCGTTTAGGTATGCGTCCTTGGATTGCTGTTGCTTACTCAGCACCTGTTGCTGCTGCAACTGCAGTTTTCATCATTTACCCAATTGGACAAGGTTCATTCTCAGATGGTATGCCTCTTGGTATTTCTGGTACTTTCAACTTCATGATCGTATTCCAAGCTGAACATAACATTCTTATGCACCCATTCCACATGTTAGGTGTTGCTGGTGTTTTTGGTGGTTCTCTTTTCTCAGCTATGCATGGTTCATTAGTAACTTCATCTCTAATCCGTGAAACAACTGAAAACGAATCTTCAAACAACGGTTACCGTTTCGGTCAAGAAGAAGAAACTTACAACATCGTTGCTGCTCATGGATATTTCGGAAGACTTATTTTCCAATATGCATCATTTAACAACTCACGTTCATTACACTTCTTCTTAGCTGCTTGGCCAGTTATCGGTATTTGGTTCACAGCTTTAGGTATTTCAACTATGGCTTTCAACTTAAATGGTTTCAACTTTAACCAATCAGTTGTTGACTCTCAAGGTCGTGTTCTAAACACTTGGGCTGATATCATCAACCGTGCTAACTTAGGTATGGAAGTAATGCACGAGAGAAACGCGCATAATTTTCCGCTAGATTTAGCTTCTGTAGATGCTCCAATGCCACGTTCAATTAAAAAAGGACCTTTTGTAGCAGATCATTTATTAACAAAGATTGAAAAATCTAAAGCACAAGGACAAAAAAAAGTAATTACTACTTGGTCTCGCTCTTCAACTATTATTCCGACTATGATTGGTTTTACGATTGCAGTACATAATGGACGCGAACATATCCCAGTTTTTGTAACAGATCAAATGGTTGGACATAAATTAGGTGAATTTGCTCCTACTCGTACTTATAGAGGTCATGTTAAAAAAGATAAAAAATCTAAAGCAATGAGAACACCTGAAGAATTAAGCAATTTAATTAAAGATTTAATTGATCAATATACACCAGAAGTGAAAATGGTAGACTTTGGTGTAGTTTTCCAAGTTGGGGACGGTATTGCACGTATTTATGGTCTAGAAAAAGCAATGGCTGGTGAATTACTAGAATTTGAAGAAGGAACTTTAGGTATTGCTTTAAACTTAGAAACTAGTAACGTAGGTGCTGTATTATTAGGAGATGGTTTAAAAATCTCTGAAGGAAGCCGTGTTCGTTGTACTGGTAAAATTGCTGAAATTCCAGTAGGTGAAGCTTATTTAGGACGTGTTGTAGATGCTTTAGCTAGACCTATCGATGGGAAAGGACCTATTGCATCAACACAAGGCCGTGCTATTGAATCACCTGCACCTGGTATTGTATCACGTCGTTCAGTATACGAACCATTACAAACAGGACTTATTTCTGTAGACGCAATGATTCCAATTGGGCGTGGTCAA---CGTGAATTAATTATTGGTGACCGTCAAACAGGAAAAACAGCTATTGCTGTAGATACAATTATTAACCAAAAAGGTAAAAACGTTGTTTGTGTTTATGTAGCTATAGGACAAAAAGCGTCATCTGTTGCTCAAGTATTAAATAATTTAAAAGAAAGAGGAGCATTAGATTACACTATTATTGTAATGGCTAACGCTAACGAGCCTGCTACATTACAATATTTAGCTCCATATACAGGTGCTACATTAGCAGAATACTTCATGTATACTGGTCGTGCTACACTAACTATTTATGATGACTTATCAAAACAAGCACAAGCATACCGTGAAATGTCATTATTATTACGTCGACCACCAGGACGTGAAGCATATCCAGGTGACGTTTTCTATCTACACTCACGTCTTCTTGAAAGAGCCGCTAAATTAAGCAATGCTTTAGGTGAAGGAAGTATGACATCATTACCTATTGTAGAAACACAAGAAGGTGACGTTTCTGCTTATATTCCAACAAACGTTATTAGTATTACAGATGGACAAATCTTCTTATCAGCAGATTTATTTAACTCAGGTTTACGTCCAGCTATTAACGTAGGTATTTCAGTATCTCGTGTAGGTTCAGCAGCTCAAACAAAAGCGATGAAACAAGTAGCAGGTACTTTAAAGCTATCTCTTGCTCAATTTGCTGAGCTGGAGGCTTTTTCTCAATTTGCCTCTGACCTTGATACTGCTACTCAAAACCAATTAGCACGTGGTAGCCGTTTAAGAGAAATCCTAAAACAAGCTCAATCATCACCTCTTTCAGTTGCTGACCAAGCAGCTTCTATTTATATTGGTACTAACGGATATTTAGATAAACTAGCTGTGGACGAAGTACGTTCTTTCTTAGTAGGATTCCGTTCTTATCTAAATACAGTTCATGCTAAATATGCTGAAATCGTTGGTTCTACATTAACGTTCAACAATGAAGCTGAGTCAATGGTAAAACAAGCAATTAACGAATATTTAAACGAGGCAATCACATACCCAATTTTTACAGTACGTTGGCTTGCGATTCATGGTATTGCGGTTCCTACTATTTTCTTCTTAGGAGCAATTACAGCTATGCAATTTATTCAACGAATGTCAGTTACAAAAAAACCAGATTTAACAGATCCTGTTCTAAAAGCAAAATTAGCAAAAGGTATGGGCCATAACTCTTATGGTGAACCTGCTTGGCCTAATGATTTATTATACATGTTCCCTGTTGTTATTTTAGGGACATTTGCTTGTGTTATCGGTTTATCTGTATTAGATCCAGCTGCTATCGGTGAACCAGCAAACCCATTTGCTACACCACTTGAAATTTTACCTGAATGGTATTTCTACCCAGTATTCCAAGTCTTACGTGTTGTTCCTAACAAATTATTAGGAGTTTTATTTATGGCTGCTGTACCCGCTGGTCTAATTACTGTTCCTTTTATTGAAAGTATTAATAAATTCCAAAACCCTTACCGTCGACCTATCGCTTCTATTTTATTTTTATTAGGAACTTTAGTAGCAGTTTGGTTAGGTATTGGTGCAACTTTCCCTATTGATATTTCATTAACATTAGGTTTATTCATGCCTAGAACCCAAAGAAATGATAATTTCATTGATAAAACGTTTACAGTTGTTGCAGATATCTTATTAAAAGTTCTACCGACATCTCAAAGAGAAAAACAAGCTTTTTCTTATTATAGAAATGGTATGTCGGCACAAGCTGAAGGTGAATATGCAGAAGCTTTACAAAATTATTATGAAGCTATGCGTTTAGAAATTGATGCTTACGACCGTAGTTATATTCTTTATAATATAGGTTTAATTCATACGAGTAATGGAGAACATGGACGCGCCTTAGAATATTATTACCAAGCTTTAGAAAGAAACCCATCTCTTTCAAGTGCTTTAAATAACATAGCTGTTATATATCATTATCGAGGAGAACAAGCTATAGAAAATGGACAATCTGAAATTTCACAAATATTGTTTGAAAAAGCAGCAGATTATTGGAAAGAAGCTATTAGATTAGCTCCGACTAATTATATTGAAGCTCAAAACTGGTTAAAAATGACGGGTCGT-------------------------CCATGCATGTCTAAGTATAAACTGCTTATACTGTGAAACTGCGAATGGCTCATTAAATCAGTTATAGTTTATTTGATGGTACC-TGGTACTCGGATAACTGTACCAAAAGTAGAGCTAATACGTGCGTAAAGCCCGACTTC-GGAAGGGCCGTATTTATTAGATAAAAGGCCAGCCG-GCTCTGCCCGACTTGTGGTGAATCATGATAACTTCACGAATCGCATGGCCTTCGGCGATGTTTCATTCAAATTTCTGCCCTATCAACTTTCGATGGTAGGATAGAGGCCTACCATGGTGGTAACGGGTGACGGAGGATTAGGGTTCGATTCCGGAGAGGGAGCCTGAGAAATGGCTACCACATCCAAGGAAGGCAGCAGGCGCGCAAATTACCCAATCCTAACACGGGGAGGTAGTGACAATAAATAACAATATCGGGCA-TTCTATGTCTGGTAATTGGAATGAGTACAATCTAAATCCCTTAACGAGTATCCATTGGAGGGCAAGTCTGGTGCCAGCAGCCGCGGTAATTCCAGCTCCAATAGCGTATATTTAAGTTGTTGCAGTTAAAAAGCTCGTAGTTGGATTTCGGGTGGGTTCCTGCGGTCCGCCTCTGGTGAGTACTGCTGGCCTACCTTTCTGCCGGGGACGGGCTCCTGGGATTAATTCTC-GGGACTCGGAGTCGGCGAGGTTACTTTGAGTAAATTAGAGTGTTCAAAGCAAGCCTACGCTCTGAATATGTTAGCATGGAATAACACGATAGGACTCTGGCCTATCTTGTTGGTCTGTAGGACCGGAGTAATGATTAAGAGGGACAGTCGGGGGCATTCGTATTTCATTGTCAGAGGTGAAATTCTTGGATTTATGAAAGACGAACTTCTGCGAAAGCATTTGCCAAGGATGTTTTCATTAATCAAGAACGAAAGTTGGGGGCTCGAAGACGATTAGATACCGTCGTAGTCTCAACCATAAACGATGCCGACTAGGGATTGGCAGGTGTTTTGTTAATGACCCTGCCAGCACCTTATGAGAAATCAAAGTTTTTGGGTTCCGGGGGGAGTATGGTCGCAAGGCTGAAACTTAAAGGAATTGACGGAAGGGCACCACCAGGCGTGGAGCCTGCGGCTTAATTTGACTCAACACGGGGAAA-TTACCAGGTCCAGACACGGGGAGGATTGACAGATTGAGAGCTCTTTCTTGATTCTGTGGGTGGTGGTGCATGGCCGTTCTTAGTTGGTGGGTTGCCTTGTCAGGTTGATTCCGGTAACGAACGAGACCTCAGCCTGCTAAATAGTCACGATTGCTTTTGCTGA------ACTTCTTAGAGGGACTATTGTCGATTAGACATTGGAAGTATGAGGCGATAACAGGTCTGTGATGCCCTTAGATGTTCTGGGCCGCACGCGCGCTACACTGATGCATTCAACGAGCCTATCCTTGGCCGAGAGGCCCGGGTAATCTTTGAAACTGCATCGTGATGGGGATAGATCATTGCAATTATTGGTCTTCAACGAGGAATGCCTAGTAAGCGCGAGTCATCAGCTCGCGTTGATTACGTCCCTGCCCTTTGTACACACCGCCCGTCGCTCCTACCGATTGGGTGTGCTGGTGAAGTGTTCGGATTGGAGACCATGG---CAACAGTTGTGGCGAGAAGTTCATTAAACCCTCCCACCTA-----------------------------
      Chaetopeltis_orbicularis  GTGGAAACACTATATAATGGAACATTGACCATTGGTGGTCGAGATCAAGAATCAACAGGTTTTGCTTGGTGGGCTGGTAACGCTCGTTTAATTAATCTTTCAGGACGTCTTTTAGGTGCACACGTAGCTCACGCAGGTCTTATCGTTTTTTGGGCTGGTGCAATGAACCTATTTGAAGTATCACACTTCGTACCTGAAAAACCAATGTATGAGCAAGGTTTAATTCTTCTTCCTCACTTAGCAACACTAGGTTATGGTGTTGGCCCAGGTGGTGAAATTATTGATACATTCCCTTACTTCGTATCTGGTGTATTACACTTAATTTCATCAGCAGTTTTAGGTTTTGGTGGTGTTTATCACTCTCTAATCGGACCTGAAACTCTTGAAGAAACTTTCCCATTCTTCGGTTACGTGTGGAAGGACAAGAACAAGATGACTAACATTTTAGGTTTCCATTTACTTATGTTAGGTATTGGTGCATGGCTTCTTGTATGGAAAGCTATGTTTTTTGGTGGTGTATATGATACATGGGCGCCTGGAGGCGGTGATGTTCGTATCATCACAAACCCAACAACTAACCCAGGTGTTATCTTTGGTTACTTATTAAAATCACCTTTTGGTGGTGATGGTTGGATCGTAAGTGTTGATAACATGGAAGATATTATTGGTGGTCATATTTGGATTGGTACAGCTTGTTTATTTGGTGGTGTTTGGCACATCTTTACACAACCATGGGCTTGGACACGTCGTGCTTTTGTTTGGTCAGGTGAAGCTTATTTATCATATAGTTTAGGCGCTTTAGCTATTATGGGCTTTACAGCTTGTTGTATGAGCTGGTTTAATAACACAGCTTATCCAAGCGAATTCTTCGGTCCAACAGGTCCTGAAGCATCACAATCACAAGCTTTCACATTCCTTGTTCGTGACCAACGTTTAGGTGCAAACGTAGCTTCTGCACAAGGTCCTACGGGTCTAGGTAAATACCTAATGAGATCACCATCTGGTGAAATCATCTTTGGTGGTGAAACAATGCGTTTCTGGGATTTCCGTGGTCCTTGGTTAGAGCCATTACGTGGACCAAATGGTCTAGATCTAAACAAATTAAAAAATGATATTCAACCATGGCAAGAACGCCGTGCTGCTGAATATATGACACATGCTCCTTTAGGTTCTCTAAACTCTGTAGGTGGTGTTGCAACAGAAATTAACTCTGTTAACTTTGTAAGCCCTCGTTCATGGTTAGCGACATCTCACTTCTGTTTAGGTTTCTTTATTTTCGTAGGCCACTTATGGCACGCAGGTCGTGCACGTGCAGCGGCTGCAGGTTTTGAAAAAGGTATTGACCGTTTTGACGAGCCAGTACTTTCAATGAGACCTATTGACGATGTGTCAGAAGTGTCAGTAGGTCAACATTTTTATTGGCAAATTGGAGATTACCAAGTTCATGGACAAGTATTATTAACATCTTGGTTTGTTTTAGGAACAGTAATTATTTTTGCACTAATTGCCAATACAAATTTAAAACCAATCCCAGCAGGGCCTCAAAATTTGAGCGAACTTGTAACTGAATTTATTCGTGATTTAGCTAAAACGCAAGTAGGTGAAGAAGAT------TATTTAAAATGGGTACCATTTTTAGGAACAATTTTCTTATTCATTTTTGTATCAAACTGGTCAGGTGCATTATTACCATGGCGACTTATCGAATTACCAAATGGTGAATTAGCAGCACCAACAAATGATATCAATACAACAGTTGCTTTAGCTTTATTAACGTCAATTTCGTATTTTTATGCTGGTATTCGTAAAAAAGGATTGGGTTATTTTAAAAGATATGTTGAACCAGCTGTGTTTTTATTACCAATTAACGTCCTAGAAGATTTTTCAAAACCATTATCTTTAAGTTTCCGTTTATTTGGAAACATCTTAGCTGATGAACTTGTTGTTGGTGTTTTAGTTGCTTTAGTTCCTTTATTCGTACCAATTCCTGTTATGCTTTTAGGTGTATTCACTAGTGCGATTCAAGCACTAGTTTTTGCAACTTTAGCTGGTGCATACATTGGCGAAGCTCTTGCAGATCACCATATGTTAAGTCCAAAAAGAACAACTTTTCGAAAACATCACCGTGGTCATTTGAGAGGTAAAGCACAACGCGGAAACAAAATTGTATATGGTGGTTTTGCTCTTCAAGCTGTTGAACCAACATGGATTACTGCACGTCAAATTGAGGCAGGTCGCCGTGTTTTAACTCGCTTTGTTCGTCGTGGTGGTAATTTATGGATTCGTATTTTTCCAGATAAACCTGTTACAATGAGAGCAGCAGGCTCACGTATGGGTTCAGGTAAAGGTGCACCATCTTATTGGGTTGCCGTAGTTAGACCAGGAAGAATTATATATGAACTGAATGGTATTCCAGATAAAATGGCAATCCGTGCATTAAAAGTAGCTTCTTATAAAATGCCTGTTAAAACAAAAATTTTAATGGCTAATACTGGAGTTACTGGACGTGTTCCGTTATGGTTAATCGGTACTTTCGCGGGTACAGCTGCTTTAACAATTGTTGGTATTTTCTTTTATGGTTCTTATGTTGGTCTAGGTTCTTCACTTATGACTCGTAAAGGTGGTATTCGTGTTCTATTTCCTGATCCTGTTTACAATCAAGTATCCGTTCATATGCTTGTAAATCGTGTATTAAAAAATGGTAAAAAATCAGTTGCTTATAGAATTGTTTATAGTGTATTAAGAAAATTAAGCGAAAATACTGATCAAAATCCAGTAGCAATCTGGGAAAAGGCTTTAAATAATGTTCAACCTAGAGTAGAAGTTAAACCTCGTCGTCGTGCTGGTTCAATTCAACAGGTTCCTTATGTAATACGTTCTGTTGATAGAGCACAAGCCACAGCTATTCGTTGGATATTGCTTTCTTGTCAAAAACGTTCAGGAAAAGATATGGTTTCAAAGCTTATGTCTGAAATTTTAGAAGCTTCTAAAAAAAGTGGAGCTGCTTTCCGTAAAAAAGAAGAACTGCATAAAACTGCTTTAGCAAACCAAATGAACTCACGTCGACCTGAAACTATTGTTCAGGCCATTATGATGAAATTAGCTTATTGGATGTATGCTGGACCTGCACATATAGGTACATTACGAGTTGCCAGTTCATTTAAAAACGTGCATGCTATTATGCACGCACCACTAGGTGATGACTATTTTAATGTAATGCGTTCTATGCTTGAACGTGAAAGAGATTTCACTCCAGTAACAGCTAGCATTGTCGATCGTCATGTCTTAGCTCGTGGTTCTCAGGAAAAAGTTGTTTTAAATATTACAAGAAAAGATAAAGAAGAATGTCCAGATCTTATTGTATTAACACCAACCTGTACTTCTAGTATTTTACAAGAAGATTTACAAAACTTTGTTGATAGAGCAGATGTCATTCTAGCTGACGTGAATCATTATAGAGTAAATGAGTTACAGGCAGCTGATCGTACATTAGAACAAATTGTTCGTTTTTATTTAGAAAAAACAAAGCCTTCTGCCAATATTTTAGGAATGTTCACTTTGGGTTTTCATAATGGGCATGACTGTCGTGAATTAAAACGTCTTTTAAATGACTTAGGAATTAGTGTGAACGAAGTGATTCCAGAAGGTGGTGTTGTTACAAATTTGAAAAATCTTCCAAAAGCTTGGTTTAATCTTGTTCCATATAGAGAAGTTGGTTTAATGACCGCTATGTATTTAGAAAAAGAATATGACATGCCTTTTGTGGATATCACACCAATGGGCTTAGTTGAAACAGCTGCTTGTATTCGTTATATTGATCAACAAACACGTTTTGTTTCAGGTGCTGCTTGGTTTTCTCGTTCAATCGACTGCCAAAACTTGACAGGTAAAAGAGTTGTTGTTTTTGCAGATGCAACCCATGCCGCACTAATGACAAAAATTTTAGTGCGAGAAATGGGTATTCGTGTTGCTTGTGCTGGTACTTATTGTAAACATGATGCTGACTGGTTCCGTGAACAAGTATGGGGTTTTTGTGATGAAGTTTTGATTACTGATGACCATACACAAGTAGGTGATATGATTGCACGTGTTGAACCAGCAGCCATTTTTGGTACTCAAATGGAACGTCACGTGGGTAAAAGATTGGATATTCCTTGTGGTGTAATTTCAGCTCCTGTTCATATTCAAAATTTCCCATTAGGTTATCGTCCTTTTTTAGGTTATGAAGGGACAAATCAAATTGCAGATCTTGTATATAATTCATTTACTTTAGGTATGGAAGATCATATGTTAGAAATTTTTTCAGGACATGATACTTGGAGTACAGATGGATTAGCAGAATTAAACCGAATTCCAGGGTTTGTACGTGGTAAAGTAAAACGTAATACTGAAAAATTTGCAAACAACATTAATCAAATTACAATAGAAGTAATGTATGCTGCAAAAGAATCAGCAGGAGCATTTGAGTGTGAAACAGGAAATTATCATACTTTTTGCCCTATTAGCTGTGTTGCATGGCTTTATCAAAAAATTGAAGATAGTTTCTTTTTAGTTATTGGAACAAAGACTTGTGGTTACTTTTTACAAAATGCTTTAGGTGTTATGATTTTTGCTGAACCTAGATACGCTATGGCTGAGTTAGAAGAGGCTGACATTTCAGCTCAATTAAATGATTATAAAGAACTAAAAAGACTTTGTATACAAATTAAACAAGATCGAAATCCAAGTGTTATTGTTTGGATTGGTACTTGTACAACAGAAATTATTAAAATGGATTTAGAAGGCATGGCTCCTCGTTTAGAAGCTGAAATCGGTTTACCTATTGTTGTTGCAAGAGCAAATGGTCTTGATTATGCTTTTACACAAGGTGAAGATACTGTATTAGCTGCTATGGCTTCTTGTTGTGTTTTATTTGGATCATTACCTAGTACTGTTGTCAATCAATTAACTTTGGAATTAAAACAACAAGGTATTAAAGTTTCTGGCTGGTTACCAGCACAACGTTATACTGATTTACCTGCTGTTGGTGAAGGAGTATATGTTTGTGGTGTGAATCCTTTTTTAAGTCGAACTGCTATGACTTTAATGCGACGACGTAAATGTCACTTAATTGGGGCACCTTTTCCTATTGGTCCTGATGGTACTCGTGCTTGGATTGAAAAAATATGTTCAGTATTTGGAGTGGTTCTAGAAGAACGTGAGGCTAAAATTTGGAAAGGTGTGACTGAA---------TACACTAATTTAATACGTGGAAAATCGGTTTTCTTTATGGGAGATAACATTTTAGAAGTTTCTTTAGCACGCTTTTTAATACGTAGTGGAATGGTTGTTAATGAAATTGGGATTCCATATATGGATCGCCGCTTTCAAGCAGCAGAGCTAGCTTTATTAGAAAAAACGTGTGTGGATATGAATGTTCCAATGCCTCGAATTGTTGAAAAACCTGATAATTATTATCAAGTGCAAAGAATTAGAGAATTTTTACCTGACTTAGTTATTACAGGTATGGCACATTGTAATCCTTTAGAAGCACGTGGTATTAATACAAAATGGTCAGTTGAATTTACATTTGCTCAAATTCATGGTTTTGTAAATGCTAGAGAAATTTTAGAACTAGTGACACGACCATTAAGAAGAAATATGGCAACACCAGGTATTAGCACAAAATTAGGTCGTTTATTAAAACCATTAAACTCAGAGGCTGGTAAAGTTTTACCAGGTTGGGGTACAACAGTATTAATGGGTATTTTTATGGCTCTATTTGCAGTATTTTTACTAATTCTTCTTGAAATTTATAACAGTTCTGTTATTTTAGATGACGTAACTATGGGTTGGGAAACTCTTTCAATGCCAGTAGGTGTACCAAAAGTGCTTTATTATTGGGATGATGAACTTCCATTACAATGGATTGATTTATACAATTTAATTTTCCGAAGAAGACTTGTTTTTGTTATGTCTGAATTAGATCAAGATTTATGCAACCAAATTGCTGGTATGATGGTTTATATTCACTTTGAAGACAAACGAAAAGAACTTGAAAAAAAAGGTGTTCAAGTCTTC------TCTGAAACACAAGAACGAATGAGCGAACAAAGACGTGTTTTCGTATTTATTAACTCTACTGGTGGTTCAGTTACCAGTGGTATTACAATTTATGATGCTTTACAATTTGTTAAAGCGGGAGCCGTGACAGTTTGTCTTGGTATGGCTTTTTCAGCTAGTAGTATGGTTCTTGCTGGGGGCAACATAGGCCACCGTTATGTTTCAGAGGGCGCGCATGTAATGATTCATCAACCCGAGGGTGGAATTAGCGGCCAAGCCTCAGATGTTTTGTTAGATGCTCATGAAATTATGAGAGTACGCCGTCAAGCAGCTACTATTTATACACTTTCATCGAAACGTGCTTTTAGTGAAGTTTTAAAAGATTTGGACCGTGATTATTTTATGACTCCCCAAGAAGCTATCGATTATGGTTTAGCTGATGAAATCGTGACACGTTACAATTCAGAATGCATATTGAACGAATTTGAAAAAGATTGGTTAGCTGAAGATGCAAAACAGATTGAAGGTATTACAAAAAAACTCCAATTGATGATCGTCTTAAAATTACCAGAAGCATATGCACCATTTGAACCAATTGTAAATGTTTTACCTGTTATTCCTATTCTTTTCCTATTATTAGCTTTTGTTTGGCAATCAGCAGTTAGTTTTCGCATGACAATCACCATTGGTTATGTAGAACAACGCGGTTGGTTTGATGATGTTGATGACTGGCTTCGTAAAGAGCGTTTTGTATTCGTAGGTTGGTCAGGTTTATTATTATTCCCTTGCGCATATTTAGCGTTAGGTGGATGGCTTACTGGTACAACTTTCGTTACTTCTTGGTATACACATGGTTTAGCAACTTCTTACCTTGAAGGTTGCAACTTCTTAACAGCTGCAGTTTCAACTCCAGCTAACAGTATGGCTCACTCATTATTATTCCTTTGGGGTCCTGAAGCTCAAGGCGATTTTACTCGCTGGTGCCAACTTGGTGGTTTATGGGCTTTTGTAGCTCTTCATGGTGCTTTTGCATTAATGGGTTTCATGTTACGTCAGTTTGAAATCGCTCAATCTTTAAGACTACGTCCATATAACGCTATTGCTTTCTCAGCTCCTATTGCTGTATTCACTTCAGTTTTCCTTATTTACCCTTTAGGTCAATCTGGATGGTTCTTTGCGCCAAGTTTTGGTGTTGCTGCTATCTTCCGTTTTATCTTATTCTTCCAAGGTTTCCACAACTGGACACTTAACCCATTCCACATGATGGGCGTAGCAGGTGTATTAGGTGCTGCTTTATTATGCGCTATTCACGGTGCTACTGTTGAAAACACTTTATTTGAAGATGGTGACGGTGCTAACACATTCCGTGCTTTTAACCCTACTCAATCAGAAGAAACATACTCAATGGTTACGGCGAATCGTTTCTGGTCACAAATTTTCGGTGTAGCGTTCTCTAACAAACGTTGGTTACACTTCTTCATGCTATTTGTTCCAGTAACTGGTTTATGGATGTCAGCTATTGGCGTTGTAGGTTTAGCTTTAAACTTACGTGCTTATGACTTCGTATCTCAAGAGATCCGTGCTGCTGAAGACCCTGAGTTTGAAACTTTCTATACTAAGAACATTCTTCTTAACGAAGGG------------------------------------------------------------------------------------TTATCAAATTTTAGCTTATTAACTCTCTTACTTTTTAGATGGAAAGAATCAGGCCATTTTCCGCTAAGTAATTTATATGAATCGTTAATGTTTTTATCATGGAGTTTTACAAGCATTCATATTTTAGGCTCAATAACTGCTCCAAGTGCTTTGTTAACAAATGCGTTCGCTAATTTTAGCCTACCACTAGAAATGCAACATTCTTCGGCATTAGTCCCAGCTTTGCAATCAAATTGGCTTGTTATGCATGTAACAATTATGATTTTGAGCTATGCAGCATTGATTGCTGGCTGTTTACTATCAATTGCGTTTTTACTTGATAATTTAAGTTATCGCTTATTAGGTATAGGTTTTCCTTTATTAACTATTGGTATTTTATCAGGCGCTGTTTGGGCTAATGAAGCTTGGGGTTCGTATTGGAGTTGGGATCCAAAAGAAACTTGGGCATTGTTAACATGGTTGGTTTTTGCAGTTTATCTTCATACTCGTTTGACAAAAGGTTGGCAAGGTCGTAAACCTGCTATTATTGCTTCTATTGGTTTTGTTGTCGTTTGGATTTGTTTTTTAGGTGTCAATTTAATTGGTAAAGGTCTCCATAGTTATGGTTGGATTCAACAACGATTCAAAAAATTATATACTGAGCATATTGTACCGAAATTAATTAAAGATTTTAACTATAGCAATGTTCATCAAGTGCCTTCCCTTACTAAGATAGTCATAAATCGTGGTATTGGAGATGCATCTCAGAGTAACAAGATTTTAGAAGCTTCGCTTAAAGAATTAAATTTAATATCAGGTCAAAGAGGAATTGTTACTCGTTCTAAAAAAGCAATTGCAGGATTCAAATTACGACAAAAAATGCCTGTTGGTGTTGTAGTAACTTTACGAGGGGATCGTATGTATGGCTTTTTAGACCGTTTAATTAATTTAGCTTTACCACGTATCCGTGATTTTCAAGGAATTAATACTAAAAGTTTTGATAAGAAGGGTAATTATAATATTGGTTTAGAAGAACAACTAATGTTCCCAGAAATTGAATATGATAAAATTGATCAAATTCGTGGTATGGATATTTCAATTGTTACAACAGCTCAAAAAGCTGAAGAAGGCTTGGCTTTACTAAAAGAATTTGGAATGCCATTTAAAGCTCGTCCAAACCCTAACAAACAAGTTGTTGAATTAAACCGTACAAGTCTTTATTGGGGATTATTGTTAATTTTTGTTTTAGCTGTATTATTTTCTAGCTATATCTTTAACATGAGTTTAAAAATTTGTGTTATGACACCGGAACGTATCTTTTGGAATGGTGAATCAGATGAAATCATTTTACCGACTAATACAGGTGAAATGGGGGTATTAAAAAACCACGCTCCAATTATAACAGGATTGGATGTAGGAGCTATGTTAGTTCGT------------------ACAAAAGATGGTTGGCAATCTTTTGCTATTATGGGAGGTTTTGGTATTGTAGGTGAAAATCGTGTTATTTTACTTGTAAATGAAGCTGAATCTTCTGATACAATTGATGTAATTAGTGCTGAAAATGATTTTAATACTGCTAAAACAAAATTAGAAGAAGCTCAAGGAACAAAACAACGTGTTGAAGCTAATTGTGCTTTTAAGAGAGCAAAAGCTCGCTTCCAAGTAGTAAGCAAAATGGAAGCACTTGTTTATACTTTTTTATTAATCGGGACGTTAGGAATCATCTTCTTTGCTATCTTTTTTAGAGAACCTCCACGTATTGTGAGAATGGCTCCACAAACTGAAACCAGAGCTGGCGCAGGGTTTAAAGCCGGGGTAAAAGATTACCGATTAANNNNNNNNNNNNNNNNNNNNNNNNNNNNNNNNNNNNNNNNNNNNNNNNNNNNNCGTATGACTCCACAACCTGGTGTTCCACCAGAAGAGTGTGGCGCAGCTGTTGCAGCTGAATCTTCAACTGGTACATGGACAACTGTTTGGACTGATGGTTTAACTAGTTTAGACCGTTACAAAGGCCGTTGCTATGATATCGAACCAGTTCCTGGTGAAGATAACCAATATATCGCTTATGTTGCTTATCCTATTGACCTTTTTGAAGAAGGTTCAGTAACAAACTTATTTACTTCAATCGTAGGTAACGTATTTGGTTTCAAAGCTCTTCGTGCTCTGAGACTAGAAGACCTTCGTATCTCTCCTGCTTATGTAAAAACATTCCAAGGACCTCCTCACGGTATTCAGGTTGAACGTGACAAACTAAACAAATATGGTCGTGGTCTTTTAGGTTGTACAATCAAACCAAAACTAGGTCTTTCAGCTAAAAACTACGGTCGTGCTGTTTACGAATGTCTACGTGGTGGTCTAGACTTTACAAAAGATGACGAAAACGTTAACTCACAACCATTCATGCGTTGGAGAGACCGTTTCCTTTTCGTTGCAGAAGCTATTTACAAAGCTCAAGCTGAAACTGGTGAAATCAAAGGTCACTATTTAAACGCTACAGCTGCTACTTGTGAAGAAATGCTGAAAAGAGCAGAATGTGCAAAAGAACTTGCTATGCCAATTATTATGCATGACTATATTACAGCTGGTTTCACTGCAAACACTACTCTAGCTGAATATTGCCGTGACCACGGTCTTCTTCTACACATTCACCGTGCTATGCACGCTGTAATTGACCGTCAAAGAAACCACGGTATTCACTTCCGTGTTCTAGCTAAAGCACTACGTATGTCAGGTGGTGACCACTTACACTCAGGTACTGTTGTAGGTAAACTAGAAGGCGAACGTGAAGTAACTCTAGGTTTCGTTGATTTAATGCGTGATGATTATATTGAAAAAGATCGTTCACGTGGTGTTTATTTCACTCAAGACTGGTGTTCTCTTCCAGGTGTTATGCCTGTTGCTTCAGGTGGTATCCACGTTTGGCACATGCCAGCTCTAGTAGAAATCTTCGGTGATGACGCTTGTCTTCAATTCGGTGGTGGTACACTTGGTCACCCTTGGGGTAACGCTCCTGGTGCAGCAGCTAACCGTGTAGCTCTAGAAGCTTGTACTCAAGCTCGTAACGAAGGTCGTGACCTTGCTCGTGAAGGTGGTGACATTATTCGTGCAGCTTGCAAATGGAGTCCAGAATTAGCAGCAGCTTGTGAAGTTTGGAAAGAAATTAAATTTGAATTTGATACTATTGACAAACTTATGGCAGGTAGACCAAATGAGCGTCCTTTCTCTGACATTATTACAAGTATTCGTTACTGGGTTATTCATAGCATTACAATCCCATCTCTATTTATTGCGGGTTGGTTATTTGTAAGTACAGGTTTAGCTTATGACATTTTTGGTAGCCCTAGACCAAATGAATATTTTACAGAAGATCGTCAAGAAACTCCTCTTATTACAGATCGTTTCAATGCTCTAGAGCAAGTGAAAAAATTAGCTCAAATTAGACGTTATGTTATTTTAGGTTCTAGGCGGCTAAGTAATTATTGGTGGGCAACCGTTCTGTTTGTAGGTGCTTCTGGTTTTTTATTAACAGGAGTATCAAGCTATATATCTTTTTTACCTCAAGGATTAGTCATGTCTTTTTATGGTCTTTTGGGTGTTTTATTAAGTTTTTATTTATGGTTAACAATTTTGTGGGATGTTGGTGGTGGTTTTAATGAATTTAATAAAAAAAATGGAATGATTCGAGTTTTCCGTTGGGGATTCCCAGGAAAAAGTCGTTGTATAGATGTATCTTATTCAATTAAGGATGTTGAAGCAATTCGAGTTGAATTGAAAGAACGTACAATTTTTTTGCGAGTGAAAGGAGAAATACCTTTAAACCAAATAGGTCAACCACTGACTCTAGAAGAAATTGAAAAACAAGCTGCTGAATTAGCTAAATTTTTGAAAGTTTCTGTTGAAGGT????????????????????????????????????????????????????????????????????????????????????????????????TTTGGTTTTAATACAAATATTTTTGAAACAAATGTAATCAATTTAGCAGCTGTTTTAGGTATTGTTGTATTTTTTGTTGGAAAAAATTTAACTGCTTTACTTGAAACACGTCAACAAACAATTTTAAATAACCTTCGTGAAGCTGATTTACGAGCAACTGAAGCACAAGAAAAATTAAATAAAGCTCGTTTACAACTTGAAACTGCTGCAAAAAAAGCAACTGAAATTCGCAGCGAAGGTAGTGCAAAAGCACAACTTGAAAAAACAAATTGTATGAATCAATATCAAGCAGATTTAGTTCGTTTAGAAGAATATAAACAAGATACTTTAGGTTTTTATCAACAAAAAGCTTTCCGTCAAGTTTATGTATCTTTAGTTTCACGTGCTTTAAATAATGTGAAAGAAAAATTTAAAAAACCACTTGATGACCAATTCCATATTACAGTTAATAATTATTTTATTGCTCGTTTTGCAGAATATATGGAAAGTCCTGCTTTTTTCTTTACTATTTTTTTATGGTTTTTTTTACTTAGCATAACTGCTTATTCAATTTATGTTGGATTTGGCCCTCCTTCAAAAAGATTGAGGGATCCTTTTGAAGAGCATGAAGAT---TTAGAAAGAATTGGCTTTATCCCTCGCTCTATTTTGAGAATGTTGGATCGGTTTTATAATCAATTATCTATAGGCACAGCTGAGCCTTTAGTCAAACAATTTCGTTTTTCAAAATATTTGTTATTAACAAGTGTTAAATCTTTGCTTATTTTATTGTTTATTCCACTTTTAACTAATTTTTTAACCAAAACATATGTTTTTAGACCTTTAATTGAATATTTTTGGGATAGAAAACAAACAGAAATATTCCTTAACTTTAATCTTCAAGAGCGAGCTTTTTATGAAATGGCTGATTTTGAAGAAAAAATTTATTTTGAATCACTTTTAGCAGAGCATTATAATCATGAAAGTAGAGAAGCTATTACAAATCTTTTAGCTGATTTCATGGGATTTGCTACTTTATGGTTTTTACTGATGAATATGAAAATGTCAATAACAAATACAACAGCTTTTCTGTTTGAGTCATTTTTCAGCTTGAAAGATAGCCGAAAATCTTTTATAATGTTATTGTTTACAGATTTACTTGTTGGTTTTCACTCACCTAGAGGTTGGGAGGTTCTTTTTTCAGGATTATTTGAACATTTTGGTTTACCTGAAAATGAAAATATAATATTATTATTAGTTGGTACTTTCCCAGTACTATTAGATGCACTATTTAAATATTGGATTTTTAGACATTTAAACCGTCATTCACCTGCTACTGTCGCAACATATCAATCAATGGTGGAA---------------------------------------------------------------------------------------------------------------------------------------------------------------------------------------------------------------GAAGATGTTATTTATCAAGGTTACGGTGGAGTAGACTGTGTTGAAGCTGGTGGCCCGCCTGCTGGCGCTGGTTGTGGTGGTTATGTTGTTGGTGAAACCGTTAAATTATTAAAAGAATTAAATGCTTTTTATGAATATGACGTTATTTTATTTGATGTACTTGGTGATGTTGTTTGTGGTGGTTTTGCGGCACCTTTAAATTATGCAGATTATTGTATTATTGTTACTGATAATGGATTTGATGCATTATTTGCTGCAAATAGAATTGCAGCATCTGTACGTGAAAAAGCACGCTCACACCCTTTAAGATTAGCTGGTCTTATTGGAAATCGAACTGTAAAACGTGACTTAATTGATAAATACGTTCAAGCTTGTCCAATACCAGTTCTTGAAGTATTACCATTATTAGAAGATATTCGTGTATCACGAGTGAAAGGAAAAACGTTGTTTGAAATGGCATACGTATGTGATTATTATTTAAATATTGCTGATCAGCTTTTAACTGAACCAGAAGGCGTAGTTCCTCGTGAGTTATCAGATCGTGAATTATTTAGCATGTTATCTGATTTCTATTTGATGGTAGAAGCTTTATTATCTGGAATCGTATTAGGATTAGTTCCTGTAACTATTGCAGGATTATTTGTTACAGCTTATTTACAATATCGTCGTGGTGATCAAGCAACTTGGATGGCAAAGAAAAGTATGATTCAAAGAGAATTAAAACGTCAAAACTTAATTATTAAATATGAAAAAAGACGTTCATTATTAAAAAAACAAATTAAAGAAGTTTTAAAGCAAAAATTATTTTTACACCGAAAACTTCAAACTCTTCCAAGAAATAGTTCAATTGTGCGTCTTCGTAATCGTTGTTTAATTACAGGAAGACCTACCGGTTATTACAGAGATTTTGGACTTTCTCGCCATGTTTTACGTGAAATGGCCCACCAAGGTTTATTACCAGGTGTTGTTAAATCAAGTTGGATGGAAGTTAATATTTTAGGCTTAACAGCTACTGCTTTATTTATAATTATTCCAACTTCTTTTTTACTTATTTTATATGTTAAAACTGCTTCAGCAATGACTCGAGTTCAAAGAGGTAGTGTTGCGCGAAAAAGACGCAAAAAAGTTTTAAGTATTACTAAAGGTTTTCGTGGTGCTGCTTCAGTTTTGTTTAGAACAGCTAACCAACGATACATGAAAGCTTTAAGATCAGCTTACCGAAATCGTCGTCAAAAAAAACGTGATTTTAGAAGTTTATGGATTTCACGCTTAAATGCAGCTGTTCGAAATAATGGTTTAAGTTACAATGAATTTATTCATGCGTTAAAAACATGTGATATTATTTTGAATCGCCAAATCCTTTCTCAATTAAGTTTGTGTGATTCAAATTCTTTTTCAGCTCTTATGAATCCACTTGTTGCTGCTGCATCTGTTATTGCTGCTGGTTTAGCTGTAGGTCTTGCTGCTATTGGTCCTGGTATGGGTCAAGGTACTGCTGCAGGTTATGCAGTTGAAGGTATTGCACGCCAACCTGAAGCTGAAGGTAAAATCCGTGGTGCTTTATTATTAAGTTTCGCTTTTATGGAATCTCTAACCATTTATGGTCTAGTTGTTGCTCTAGCTCTTCTTTTCGCAAACCCTTTTACTATGATTAGACCTCAATCTTATCTCAATGTAGCAGATAATACTGGAGCTAGAAAATTAATGTGTATCCGTGTTTTAGGGGCAAATATTGGTGATGTTATTATTGCAGTTGTTAAGGATTCAATTCCAAACACTACTTTAAAAAAATCAGATATAGTACGTGCTGTTATTGTGCGCTCACGCAAAGGAATTCGTCGAGAAAATGGAATGAGTATTCGTTTTGATGACAATGCTGCTGTTGTTATTAATAAAGAAGGAAATCCACGTGGTACACGTGTTTTTGGTCCAGTTGCTCGTGAATTACGTGATCGCAATTTTACTAAAATTATTTCTTTAGCTCCTGAAGTTTTAATGGCTAGAGCAAAATTTGAACGAAAAAAACCTCACGTTAATATTGGAACAATTGGGCATGTTGACCATGGAAAAACAACATTAACAGCTGCAATTACAATGGCATTAGCTGCACGTGGTGGAGCTAAAGGTCGCAAATATGATGAAATTGACTCATCACCTGAAGAAAAAGCACGTGGTATTACTATTAATGCTGCACACGTTGAATATGAAACAGAGAGTCGTCACTATGCACACGTAGACTGTCCAGGTCATGCTGACTATGTTAAAAATATGATTACTGGTGCTGCACAAATGGATGGTGCGATTCTAGTAGTTTCTGGGGCTGATGGACCTATGCCACAAACAACAGAACATGTTCTGTTAGCAAAACAAGTTGGTGTTCCAGCAATTGTAGTGTTTTTAAATAAAGCTGATCAAGTTGACGATAAAGAATTATTAGAACTTGTTGAATTAGAAGTTCGTGACATTTTGGATAAATATGGTTTTCCAAGTAATGATATTCCTATTGTAACAGGCTCAGCTTTATTAGCTTTAGAAGGTTTAGTTTCAAACCCAAAAATTCAACCTGGTCAAAACGAATGGGTTGACAAAATTTATGAACTTATGGATACTGTTGATAAACATATCCCATTACCTGCTCGTGAAATGGATAAACCTTTTTTATTAGCTGTTGAAGATGTATTCAGTATTACAGGTCGTGGTACTGTAGCAACAGGTCGTGTTGAAAGAGGTACATTAAAAGTTGGTGAATCAGTTGAAGTAGTTGGTCTATCAGAAACAAAAACAAGTATTGTTACAGGTATGGAGATGTTCCAAAAAACTTTAGATGAAACCATTGCTGGTGATAACGTTGGTATTCTTCTTCGTGGTATTCAAAAAAAAGATATTGAACGTGGTATGGTTATTGCTAAACCTGGAACCATTACTCCACATACAAAATTTGAAGGTCAAGTTTATGTATTAACACCTGAAGAAGGTGGTCGTAAAACAGGATTTTTTAAAGGTTATCAACCTCAATTTTATGTACGTACAACTGATGTTACTGGAAAAATTAACTCATTTAGCTACATTAAACAACGTAACCCATCTGATCTTTCAACAATGCATTCAAACCCAATGGTTTGTCCTGGTGACTACGTAAACATGGTAGTTGAACTAATTACACCTATTGCAATCGAAAAAGGTATGAGATTTGCTATTCGTGAAGGTGGACGTACAGTAGGTGCTGGTATGGTAAATCGTGATACTATTAGTGATATGCTAACTCGTATTCGAAATAAAACTCGAGTAAAAAAAAGAACGGTAGTTGTTCCATTAACACGATTAAGTGTTAAAATTGCAGAAATATTAGAAAAAGAAGGATTTATTAATTCTTTTCATTTAAAATATGTTTCTTGTATTACAAACTTGCGTCGTATTAGTAAACCTGGGTTACGTATTTATGCAAATCATAAAGAACTTCCACGTATCTTAGGTGGTGCTGGTATTGTCATTTTATCGACTTCAAATGGAATTATGTCTGATCGTGAAGCACGTTTTCGTGGTATTGGTGGTGAAGTATTATGCTCTGTTTGGAAAAACGTAGGTCGTATTACTCAAATTATCGGTCCTGTTGTTGACATGTCTTTTCCTTCAGGTGCTGTTCCAAACATTTACAATGCACTTATCATTCGTGGTAAAAATACATCAGGCATCGAAATGAACGTTACTTGTGAAGTTCAACAACTATTAGGCGATCGTTCAGTTAGAGCTGTTTCAATGAGCCCTACTGAAGGTTTAATGCGTGGTATGGAAGTAGTTGATACAGGAAATCCAGTATTAGTACCTGTTGGTAAAAAAACTCTTGGACGTATTTTCAACGTTTTAGGTGAACCAGTTGACAACTTAGGCCCTGTTAATGCTGAAGAAAAACTACCTATTCACCGTCCAGCTCCTGCTTTCGTTGATTTAGACACTCGTCTTTCAATTTTTGAAACAGGTATTAAAGTAGTAGACCTTTTAGCACCATACCGTCGTGGTGGTAAAATCGGATTATTCGGTGGTGCTGGTGTAGGAAAAACTGTACTAATTATGGAACTTATCAATAACATTGCTAAAGCTCACGGTGGTGTATCTGTTTTCGCTGGTGTTGGTGAAAGAACACGTGAAGGTAATGACCTTTATATGGAAATGAAAGAATCAAAAGTTATCGTAGAAGATAACCTTAGCGAATCAAAAGTTTCTCTAGTATATGGTCAAATGAACGAACCACCTGGAGCACGTATGCGTGTTGGTTTAACAGCTCTAACAATGGCTGAATATTTCCGTGATATCAACAAACAAGACGTACTATTATTCGTGGATAATATTTTCCGTTTCGTGCAAGCTGGTTCTGAAGTATCAGCTTTATTAGGACGTATGCCTTCTGCTGTAGGTTATCAACCTACGTTAGCGACTGAAATGGGTGGACTACAAGAACGTATCACGTCTACTAAAGACGGTTCTATCACTTCAATCCAGGCGGTTTATGTGCCTGCTGATGACCTTACGGATCCTTCATCTGTAGCTACTTTCGCACACCTTGATGCTACTACTGTACTATCACGTAACTTAGCAGCTAAGGGTATTTATCCTGCAGTTGATCCACTGGATTCTGCGTCAATCATGCTTCAACCGTATATTGTAGGTGACGAACACTATGGCACAGCTCAACGCGTTAAGATCACGCTTCAGCGATATAAAGAGCTGCAAGATATTATCGCTATTTTAGGTCTTGACGAATTATCAGAAGAAGACCGTCTGACTGTAGCTAGAGCTCGTAAAATAGAACGTTTCTTAAGCCAACCTTTCTTCGTAGCTGAAGTGTTCACAGGTTCACCAGGTAAATATGTTTCACTAAGTTCAAGTATTCGTGGTTTCAACATGGTACTTTCAGGTGAATTAGACTCTTTACCAGAACAAGCTTTCTACTTAGTAGGTGATATCGATGAAGCTATTGCTAAAGCGGCAAAACTT------------------------NATACTTGTATTGGTTGTACTCAATGTGTTCGTGCTTGTCCAATTGATGTATTAGAAATGGTACCTTGGGATGGTTGTAAAGCAGAACAAATGGCTTCTGCACCTCGTACAGAAGATTGTGTTGGTTGCAAACGTTGTGAATCTGCTTGTCCTACAGACTTCTTAAGTATTCGTATTTATACTAGCTCAGAAAGCACTCGTTCAATGGGATTAGCTTATATGGGTTTACCTTGGTATCGTGTACACACAGTTGTATTAAATGATCCTGGGCGTTTAATCGCCGTTCACTTAATGCACACAGCTTTAGTTTCAGGTTGGGCAGGTTCAATGGCTTTATATGAACTTGCTGTTTTTGATCCATCAGACCCTGTTTTGAACCCTATGTGGCGTCAAGGGATGTTCGTTCTTCCTTTCATGACTCGTTTAGGTATTTCAAAATCATGGGGTGGTTGGAGTATCAGTGGTGAAACAATCACCACTTGGACATATGAAAGCGTAGCTGCAGCTCACATCGGACTTTCAGGTGTTCTATTCTTAGCAGCAATTTGGCACTGGACATACTGGGATTTAGATTTATTCCGTGATCCTCGTGAGAAAAAACCAGCACTTGACCTTCCAAAAATTTTTGGTATTCACTTATTCTTATCTGGTCTTCTATGCTTTAGTTTCGGTGCTTTCCACGTAACAGGTCTTTATGGTCCTGGTGTTTGGGTATCAGATCCTTATGGATTAACTGGAAGTGTTCAACCGGTTGCACCTTCTTGGGGTTCAGATGGTTTCGACCCATTTAATCCAGGCGGTATCGCTGCACACCACATTGCTGCAGGTATCTTAGGTGTTTTAGCAGGATTATTCCACCTTTGTGTACGTCCTTCACTACGTCTTTACTTAGGTTTATCAATGGGTAGTATTGAAAGTGTTTTATCTAGCAGTATTGCAGCTGTATTCTGGGCAGCATTCGTTGTTGCAGGTACAATGTGGTATGGTTCAGCAGCAACACCTGTTGAATTATTTGGTCCAACACGTTATCAATGGGATCAAGGTTTCTTCCAACAAGAAATTTCAAAACGAGTTAGTAAGAGCTTAGCTTCTGGCGAATCTCTAACTGAAGCTTGGGCAAAAATTCCAGAAAAATTAGCTTTCTATGACTATATCGGAAACAACCCTGCTAAAGGTGGTTTATTCCGTTCAGGTGCAATGAACAGTGGTGATGGTATTGCAGTAGGTTGGTTAGGTCACGCAGTTTTCAAAGATGGTGAAGGCCATGAATTATTTGTACGTCGTATGCCAACTTTCTTCGAAACATTCCCTGTTTTATTAATCGATAAAGATGGTGTTGTACGCGCTGACGTTCCATTCAGACGTGCAGAATCAAAATATAGTATTGAACAGGTTGGTGTTTCTGTTTCTTTCTATGGTGGTGAACTTGATGGTGTATCATTCAGCGATCCAGCAACTGTTAAGAAATATGCTCGTCGTTCACAATTAGGTGAAATTTTTGAATTTGACCGTGCTACACTTCAATCTGACGGTGTATTCCGTAGTAGCCCTCGTGGTTGGTTCACTTTTGGTCACTTATGTTTTGCTCTATTATTCTTCTTTGGCCACATTTGGCATGGTGCTAGAACATTAGCACGTGACCGTTTTGCTGGTATTGACGAAGATGTTACTGATCAAGTGGAATTTGGTAAATTCCAAAAAGTTGGTGACCCTTCTTCA---------------ATGGCAACAAAATTGTTTCCACAATTTAGTAAAGGCCTAGCTCAAGATCCTACCACTCGTCGTATTTGGTTTGGTCTTGCAACTGCTCATGACTTTGAAAGTCACGACGGTATGACTGAGGAGCTTCTTTATCAAAAGATTTTTGCTTCTCATTTTGGACAATTAGCTATTATCTTTTTATGGACAAGTGGTAATTTATTCCACGTTGCTCTTCAAGGTAATTTTGAACAATGGGTTGCTGACCCTCTTCACGTGCGCCCTATTGCTCATGCAATTTGGGATCCTCACTTTGGAACACCAGCGGTTGAAGCTTTCACACGTGGTGGTGCAACAGGTCCTGTAAACATTTGTACATCAGGTGTTTATCAGTGGTGGTATACAGTTGGTATTCGTACAAATACTGAGCTTTATAATGGTTCAGTATTTTTATTAGTTTTAGCTGGATTATTCTTAGTTGCTGGTTGGCTGCACTTACAAAATAACTTTAAACCATCATTATCTTGGTTTAAAGATGCTGAATCACGCTTAAATCACCACTTATCTGGTTTATTTGGTGTGAGTTCTTTTGCATGGACAGGTCACCTTGTTCACGTTGCTATTCCTGAATCACGTGGTCAACACGTAGGTTGGGATAACTTCTTAACAATCCTTCCACACCCACAAGGGTTAGCTCCATTATTTAGTGGTAACTGGGCAGCTTATGCACAAAATCCAGATTCACCAAGCCATTTATTCAGTACTTCACAAGGGTCTGGTCAAGCTATTTTAACATTCCTTGGTGGTTTCCACCCACAAACGCAAAGTCTTTGGTTAACTGACATCGCTCACCACCATTTAGCTATTGCTGTTGTGTTTATCTTAGCAGGACACATGTATCGTACGAATTTTGGTATTGGTCATAGATTTAGTGAAATCTTAGACTCACACGTAGCTCCTAGTGGTAAAATGGGTGCTGGGCATACAGGTTTGTTTGACACTGTGAACAATTCACTTCATTTCCAATTAGGTTTAGCTTTAGCTTCTGTTGGTACAATTTGTTCTTTAGTAGCACAACACATGTATTCTCTACCTCCTTATGCGTTCTTAGCAAACGATTTCACAACTCAAGCAGCTCTTTATACACACCACCAATACATTGCAACATTTATCCTTTGTGGTGCATTTGCACATGGTGCTATTTTCTTCATTCGTGACTACGATCCTGAAGCAAACAAAGGTAACGTTCTTGCACGTATGTTAGAACATAAAGAAGCTATCATCTCTCACCTGAGCTGGGTTTCATTATTCTTAGGTTTCCATACATTAGGTATTTACGTACATAATGATGTTATGCAAGCTTTCGGTACTCCAGAAAAACAAATTCTTATCGAACCTGTTTTTGCACAATGGATTCAAGCATCTCACGGTAAATCTCTTTATGGTTTTGATTTATTATTATCATCTTCTCAAAGTTCTGCTTTCTCT------GCTAGCCAATCTCTTTGGTTACCAGGTTGGTTAGAAGCTATTAACAATAGTAATAACTCATTATTCCTAACAATCGGCCCTGGTGATTTCCTTGTTCACCATGCGATAGCTTTAGGTTTACATACGACAACTTTAATCCTTGTTAAAGGTGCTCTAGATGCTCGTGGTTCAAAATTAATGCCTGATAAAAAAGAATTCGGTTATACTTTCCCTTGTGATGGTCCTGGTCGTGGTGGAACGTGTGACATCTCATCTTGGGATAGTTTTTACCTCTCTGTATTTTGGGCTCTTAACACTGTGGGCTGGGTCACGTTTTATTTCCACTGGAAACACATTACTTTATGGCAAGGTAACCCTGCGCAATTTGATGAGTCATCAACTTATATTATGGGTTGGTTACGTGATTACTTATGGTTAAACTCTTCTCAATTAATCAACGGTTACAATCCTTTTGGTATGAACTCATTGTCTGTGTGGGCATGGTTGTTTTTATTTGGCCACCTTATTTACGCAACAGGATTCATGTTCTTAATTTCATGGCGTGGTTACTGGCAAGAATTAATTGAAACTCTTGTTTGGGCACACGAAAAAACTCCTCTTGCTAACCTTGTATATTGGAAAGATAAACCAGTCGCTCTTTCTATCGTTCAAGCTCGTTTAGTAGGTTTAGTTCACTTCTCAGTTGGCTATGTATTCACATATGCTGCTTTCTTAATCGCTTCTACTTCAGGTAAATTCGGTCCAATTATTCCACCAAAATATCTTTTTATTGATCGTAAATTTGTTGATTATAAAAACAGAGGTTTATTACAAGAGTATATCCGTTTTGATGGTAAAATCTTACCAAGAAGAAAAACTGGTATTACAACTAAACAACAGCGTTATTTAACCAAAGCAATTAAAACAGCACGAATTCTTGGTTTATTACCTTTTGTAAAAAAAGAAAAAGGATTCTTCCGTATGTTAAAAAAATCCTTACATTATGGGGATAAAATCTTAACAGTTAACCCAACAATGAAAAAGTTTACTCTAATAAATTTATTTAAAACGCGTCGTTACCTAGTTCGTGCTCTTTGGTTTTTAACAAAATATGCTTATCAGAAAAAAACAATTTTATTTATTGGAACATCAATCCCATCTTCACGTTCTATTGCAACAGCTGCTTTAAAAACAAAA---TCATTTTTTGTGAATGTACGATGGCTTGGTGGAATGTTAACAAACTGGAAAACTATGAGAAAATTAATTAAAAAA------------------------------------------------------------------------------------------------------------------------------------------------------------------------------------------------------------------------------------------------------------------------------------------------------------GCTGGTAAAAAAGAGAGAGAACGTTTAGAAAAATATTTAAAAGGTATGAAAATGATGGTTGTTATCATGTCTAGTGTTTCTAATGACAAGAGTGCTTTATTAGAATGTCAAAAAATGGGTATTTGTAATTTCAGCATTGTTGATACTGATTGTAATCCAACATTTTCTGATTTTATTGTTCCTGCAAATGATAATTCTTCTTCATCAATAAAATTTCTTTTATATTATTTTGCAAAAGCTATTTTAATTGGAATGAAAGATTTCACTACTTATTTATCAACTGCTCCGGTAGTTGCATTTGCTTGGATTAGTTTTACAGCTGGCTTACTAATTGAGGCAAATCGTTTTTTCCCAGACCCTCTAGTATTCTCTTTTATGAAAGTACGTGCTTCTGTTAAAAAAATCTGTGCAAATTGTCGTTTAATTCGTCGAAAAAGAAAAATTTTAGTTATTTGTGTGAATCCTAAACATAAACAACGCCAAGGTATGGGAATTCGTTTTCTTCGATCAATGACACCAGGAACTAGAAACCGTTCTGTTTCTGATTTTAGTGAGATTCCTGAAAAATCATTAACCTATTCTTTGCACAGAGCAAAAGGACGTAATAATCGTGGTGTTATTACTTGCCGTCACCGTGGTGGTGGTCACAAACGCTTATACCGTGAAATAGACTTTCAACGCGATAAAACTGGAATTCAAGGTAAAGTATTAACCATTGAGTATGACCCTAACCGTAATGCTCGTATTGCATTAGTACGCTATTTAGATGGGGAAAAACGTTATATTTTACATTCACGAGGGTTATCTGTTGGTGATGTTATTCTTTCTGATATTGATGCACCAATACAAGCTGGTAATGCGTTACCACTTCGTAATATTCCATTAGGAACAAGCGTTCATAATGTTGAATTCCAACCTGGTTCTGGTGGTCAATTAGCTCGTTCTGCAGGCGCTATGGTAGAAGTTTTAGCTAAAGAAGGAGATTTTGTAACCATTCGCCTTCCATCAAAAGAAATCCGTCTTATTTCTAGAAATTGTTGGGCAACAATTGGTCAAGTAGGTCATATGGAAGCTTATAACGTTGTTATAGGTAAAGCTGGAAGAACTCGTTGGTTAGGACGACGTCCTACAGTGCGTGGTTCTGTTATGAACCCTGTTGATCACCCACATGGTGGTGGTGAAGGACGTGCTCCGATTGGTCGTAGTCGTCCTGTGACTCCTTGGGGTAAACCAGCATTAGGTCTAATTACTCGAAAACCAAAAAAATATAGTAATAATCTAATTGTTCGTAAAAGAAAAATGAGCAAAGTTTATGATTGGTTTGATGAACGTTTAGAACTTCAAGCTATTGCTGATGATATTTCAAGTAAATATGTTCCACCACATGTGAATATTTTTTACTGTCTTGGTGGTATTACATTTACTTGTTTCCTTGTTCAAGTAGCAACAGGATTTGCTATGACTTTCTACTACCGTCCAACAGTAGCAGAAGCATTTGTTTCAGTACAATACATTATGACTGATGTAAATTTTGGTTGGTTAATCCGTTCAATTCACCGTTGGTCAGCTAGTATGATGGTTCTTTCAATGATTTTACACGTTTTCCGTGTTTACTTAACAGGTGGTTTTAAAAGACCTCGTGAGTTAACATGGTCAACAGGTGTTATTATGGCGGTTTGCACAGTATCATTTGGCGTAACTGGTTACTCGCTTCCTTGGGATCAGGTTGGTTATTGGGCTGTGAAAATCGTAACTGGTGTACCTGATGCTATTCCTGTTGTTGGGCCAACTATTGTAGAACTTCTTCGTGGTAGTGTAGGCGTAGGTCAAGCAACATTAACACGTTTCTATAGTCTTCACACATTTGTACTTCCACTTTTAACAGCAGTATTTATGTTGATGCACTTCTTAATGATCCGTAAACAAGGTATTTCAGGTCCACTTATGCCAACTATTCAACAATTAATCCGTTCAGCGAGAAAACAGGTAACTAATAAAACAAAAGCTCCTGCATTAAAAGCATGTCCACAAAGAAGAGGAATTTGTCTTCGTGTGTATACAGTGACACCTAAAAAACCAAACTCTGCACTTCGTAAAGTAGCTCGTGTTAGATTAAGTTCAGGTTTTGAAGTTACAGCTTATATTCCTGGTATTGGACATAACTTACAAGAACATGCTGTTGTTCTTGTACGTGGGGGCAGGGTAAAAGATTTACCTGGTGTACGCTATCATATTGTGCGCGGAACGTTAGATACAGCAGGTGTGAAAAATCGCGTTCAAAGCCGTTCAAAATATGGTGTGAAGATGGGTCAAAAAATACATCCTTTTGGTTTTCGTGTTGGTATTACACAAAAACATTATGCACGCTGGTTTGCAACT------CCAAGTCAATACCCACAATATGTTATGGAAGATTATTTATTAAGACAATCATTA------TTTAAAAACACTTATCAAACGGATAATCTTACTAATCTTTGTCAAAATATTTCAAAACTTCAAACTTTACCTAAAATAACTCAGATTGAATTTATTCAT---ACACCCACAAGATATGCTGTTTCTTTAGCCTCTTTTATTGTTGAAAAATTAGAAAAACGTTTTTCATTTAGAGGAACAATGAAAAAAGCAAAAGAAGAAGCAATGAAAAAAGGTATTAAAATTCAAGTAGCTGGTCGTTTAAACGGGGCTGAAATTGCTCGTACAGAATGGATGCGTGCTGGTCGTGTTCCTTTACAAACATTAAAAGCAAAGATCGATTATAGTTATAAAACAGCTAGTACCATTTATGGTATTTTAGGTGTTAAAGTATGGATTTTT????????????????????????????????????????????????????????????????????????????????????????????????????????????????????????????????????????????????????????????????????????????????????????????????????????????????????????????????????????????????????????????????????????????????????????????????????????????????????????????????????????????????????????????????????????????????????????????????????????????????????????????????????????????????????????????????????????????????????????????????????????????????????????????????????????????????????????????????????????????????????????????????????????????????????????????????????????????????????????????????????????????????????????????????????????????????????????????????????????????????????????????????????????????????????????????????????????????????????????????????????????????????????????????????????????ATAGACTTAATTAAATATCCTGTTTTAAATTTTAAAGCTTTTAAACTATTAAATGAAAATAAACAATACATGTTTGATGTTGATATGCGATTAACTAAACCACAAATTAAAAAATTATTTGAAAATTATTTTGGTGTGAATGTTATTAATGTAAATACATTAATTCCAGGGTATAAAAATCGCTATAAAAGAGTTATTATTAAACTTGAAAAAGATCAATCAATGTTAACATTAAAAATTTTTGTTTACACTGTTATTACTTTCTTTGTATGCTTATTTATTTTTGGTTTCTTATCAAATGACCCAGGCCGTAACCCTGGTAAAATGTCAAGATATTTAGGACCACGTTTAAGAATAACACGTCGATTAGGTAATTTAATAGGTTTAACAAGAAAAAAACCAACAATGAAACCTCTTTATCCAGATAATCCTTTTGGAAAAATCATTCCACCAGGTCAACATGGCGCAAAATTATTTAAATTTCTTATCCGTTTAAAATTAAAACAACGTCTTCGCTTTTATTATGGTATTACTGAAAAACAATTATTACGATATGTTCAACTAGCTAGAAAAAGTAAAGGCTCAACAGGACGCGTACTTCTTCGCTTATTAGAAATGAGATTAGATAATATCGTTTTCAGATTGCATATGGCTCCAACAATTCAAGCAGCACGTCAGTTAATCAGTCATGGTCATATCTTAGTTAATAAGAAAAAAGTGACAATCCCAAGTTATCAATGTCAACCTAAAGAATTAATTACAGTTGCACCAAAAATTAGATCAATGGAATTAGTTAGTCGTTTCGAATTTGATATGGAAAAAGCTCGTTTTCAACGCCTGGTTAATATTCTCCAAATGTCAAAACAAACAAAAAAAGCTAAAAATAAAGTTTATCGTGGTGTTGTTCATATTCAAACAGGATATAATAATACAATTGTTACTATTACAAATATTAAAGGAGATGCTATTTGTTGGAGTTCTGCTGGTGCGTCAGGTTTAAAAGGAAAAAGAAGATCAACGGCATATGCTGCTAAGTTAGCTGCTGCTAACGCAGCCCGTAAAGGCCTTAGAGATTTTTCAGTAAAAGAAGCAAAAGTTTTAATTACTGGTCCTGGTGCTGCTCGTGAATCAGCAATTCATGAGATTTATAAAGCTGGCATAAAACTAACTGTTATTCGTGAAAAAAGTGGAATTCCACATAATGGATGTCGTCCTCCTAAAAGAAGACGTGTTATGACTTCAATTTTCCAACTAACTGTTTTAGCGTTTATTGCACTATCATTCCTTTTAGTTATTGGTGTACCTGTTGTTTTTGCACTTCCTAATGGTTGGACAGAAAACAAACGTATTGTATTACCTGGTTTAGCAATTTGGCTTTTATTAGTTTTTGCTGTTGGTATTTTTAACTCTTTTGTTATCATGGTTACTCTTATTAGTTATGTAGGATTACTTGGTGGTGCTTTAGTTTTTACATTAGTTATTTATTTAGGTCTTTTAAAAGGTGTAAAACTTATTATGACAATCAATTTACCTGACAAAGAAGCAAAAAAGGTTAAAATTGCTGTGGACAGAAACCCTGTTGAAACATCTTTTCAACGTTGGGCAAAACCAGGGCATTTTTCACGTACATTATCTAAAGGCCCAAACACAACAACTTGGATTTGGAACCTTCACGCAGATGCACACGATTTTGACAGCCATACAAGTGATCTTCAAGATATTTCAAGAAAAGTATTTAGTGCTCACTTTGGTCAACTAGGTGTTATTTTCATTTGGTTAAGTGGTATGTATTTCCATGGTGCTCGTTTTTCAAACTATGAAGCGTGGTTAAGCGATCCAACACATATTAAGCCTAGTGCTCAAATCGTTTGGCCAATTGTTGGTCAAGAAATTTTAAATGGTGATGTTGGTGGTGGTTTCCAAGGTGTACAAATTACATCTGGTTTCTTCCAATTATGGCGTGCAGGCGGTATCACTAGCGAATTACAACTTTATAGCACAGCTATGGGTGGTTTAATCATGGCAGCAGCTATGTTCTTTGCTGGTTGGTTCCACTATCACAAAGCAGCTCCACGTCTTGAATGGTTCCAAAACGTAGAAAGTATGCTAAATCACCATTTAGGTGGTTTACTTGGTTTAGGTAGTTTAGGTTGGGCTGGTCACCAAATTCATGTATCTCTTCCTATTAATAAATTATTAGATGCAGGTGTTGACCCAAAAGAAATTCCTTTACCACATGAATTCTTATTAAATAGAGGATTAATGGCAGATCTTTACCCAAGTTTTGAGAAAGGTTTAACACCATTCTTTACACTTGATTGGAGTGCTTATTCAGACTTCCTTACTTTCCGCGGAGGCAAAAACCCTGTAACAGGTGGTTTATGGTTAAGCGATACAGCTCACCACCACGTAGCTATTGCTGTTTTATTCTTAGTTGCAGGTCATATGTACCGCACAAACTGGGGTATTGGGCATAGTATGAAACAAATTCTTGAAGCGCACGCAGGTCCATTCACGGGCGCTGGCCATAAAGGATTATATGAAATCCTTACAACATCATGGCATGCTCAATTAGCTATTAACTTAGCTTTATTTGGTTCACTTTCTATCATCGTGGCTCATCACATGTATTCGATGCCTCCATATCCTTACCTAGCTACTGATTACGGTACACAACTATCTCTATTCACTCACCATAACTGGATCGGTGGTTTTTGTATTGTTGGTGCTGGTGCTCACGCAGCTATCTTTATGGTACGTGATTACGATCCTACTAATAACTATAACAACTTATTAGATCGTGTACTACGTCATCGTGACGCTATGATTTCTCACTTAAACTGGGTTTGTATTTTCTTAGGCTTCCATAGCTTTGGTTTATATATTCATAACGATACTATGCAAGCTTTAGGACGTCCTGCTGATATGTTCTCAGATACAGCTATTCAACTTCAACCTGTATTCGCACAATGGATTCAAAACACTCACTTCCTAGCACCTCAATTTACTGCACCTAATGCTCTAGCTGCGACTAGTGCTTCTTGGGGTGGTGATTTTGTTGCTGTTGGTGGTAAAGTTGCAATGATGCCTATCGCTTTAGGTACATCTGATTTCCTTGTTCACCATATCCACGCATTTACTATTCACGTAACTGTTTTAATTCTATTAAAAGGTGTTCTATATGCACGTAGTTCTCGTTTAATCCCTGATAAAGCAAACCTTGGCTTCCGTTTCCCTTGTGATGGTCCAGGTCGTGGTGGTACTTGTCAAGTTTCAGCTTGGGACCACGTTTTCTTAGGCTTATTCTGGATGTATAACTCGATTTCAATCGTTATTTTCCACTTCTCTTGGAAAATGCAATCTGATGTATGGGGTTCTGCTTCATCAACAGGCGTAATTTCTCATATCACTGGTGGTAACTTTGCTCAAAGTGCAAACACTATCAACGGTTGGTTAAGAGACTTCTTATGGGCTCAATCATCTCAAGTTATTCAAAGTTATGGTTCTGCTCTATCTGCTTATGGTTTAATCTTCTTAGGCGCACACTTTGTTTGGGCTAACACTTTAAAATTT------------------------------------------------------------------------------------------------------------------------------------------------------------------------------------------------------ATGACAGCGATTTTAGGCCTTTGGGCTCGTTTTTGCGAATGGATCACATCAACTGACAACCGTCTTTATATCGGTTGGTTCGGTGTTATTATGATCCCTACTCTATTAACAGCTACTTCTGTTTTCATTATCGCATTCGTAGCTGCACCTCCAGTTGATATCGATGGTATCCGTGAACCTGTAAGCGGTTCTTTATTATACGGTAACAACATTATCTCTGGTGCTGTTGTTCCTACATCAAACGCGATTGGTCTGCATTTCTACCCAATTTGGGAAGCTGCTACAGTTGACGAATGGCTATACAACGGTGGTCCTTACCAACTTATCGTTTGCCACTTCTTCCTTGGTATCTGCTGCTACATGGGTCGTGAATGGGAACTTTCATTCCGTCTAGGTATGCGTCCTTGGATCGCTGTAGCTTACTCTGCACCTGTTGCAGCTGCTACTGCTGTTTTCATTATCTATCCTATCGGCCAAGGGTCTTTCTCTGATGGTATGCCTCTTGGTATTTCTGGTACTTTCAACTTCATGATCGTATTCCAAGCTGAACATAACATCCTTATGCACCCTTTCCACATGCTAGGTGTAGCTGGTGTTTTTGGTGGTTCATTATTCTCTGCTATGCACGGTTCACTTGTAACTTCATCTCTTATCCGTGAAACAACTGAAAACGTTTCAACAAACGCAGGTTACCGTTTCGGTCAAGAAGAAGAAACTTACAACATCGTTGCTGCTCATGGATACTTTGGTCGTTTAATCTTCCAATATGCGTTATTCAACAATAGCCGTTCTCTACACTTCTTCCTAGCTATTTGGCCAGTTGTAGGTATTTGGTTCACAGCTTTAGGTTTATCAACTATGGCTTTCAACCTTAACGGTTTCAACTTCAACCAATCAATCATCGACTCTCAAGGTCGTGTATTAAACACTTGGGCTGACATCATTAACCGTGCTAACTTAGGTATGGAAGTTATGCACGAGCGTAACGCTCACAACTTTCCTCTAGACTTAGCTGCAGTTGAAGCTCCTATGACAAGATCTATTAAAAAAGGCCCTTTTTTAGCTGAACATTTGTTTAAGAAAATACAAAAATTGAATGCTAAAGGTCTTAAAAAAGTTGTTGTAACTTGGTCACGATCTTCAACTATTGTACCAATTATGATTGGTCATACAATTGCTGTTCATAATGGACGTGAACATATACCAGTATTTATTACAGATAAAATGGTAGGTCATAAACTTGGTGAATTTTCTCCAACACGTACTTTTCGTGGACATTCAAAAAGTGATAAAAAATCAAAAAAAATGCGT---CCTGAAGAAATCAGTAGTATCATCATGCAACAAATTGAACAATATAACCAAGAAGTACAAGTTGTCAATTTCGGTACTGTTTTCCAAGTTGGTGATGGTATTGCTCGTATTTATGGATTAGAAAAAGTTATGGCTGGTGAACTTTTAGAATTCGAAGATGGTACTGTAGGTATCGCTTTAAACCTTGAATCAAAAAACGTTGGAGCTGTTCTTATGGGTGATGGCTTAGAGATTAAAGAAGGAAGCAAAGTTCGTGCAACAGGTAGAGTTGCTCAAATTCCAGTTGGCGAAGGTTATTTAGGCCGTGTTGTTGACTCATTAGCACGTCCAATTGATGGTAAAGGTGATATCGATGCAAAAGAAATGCGTCTAATCGAATCTATTGCTCCTGGTATTATTTCAAGAAGATCTGTACATGAACCACTTCAAACAGGTTTAGTTGCTATTGATGCTATGATTCCAGTAGGTCGTGGTCAA---CGCGAATTAATCATTGGTGACCGTCAAACAGGTAAAACAGCTATCGCAATCGACACTATTTTAAACCAAAAAGGGAAAAATGTTATTTGCGTTTATGTTGCTATTGGTCAAAAAGCTTCTTCAGTTGCACAAGTTGTAACTACTTTAAGAGATCGTGGTGCTTTAGATTATACTATTATTGTTGCATCAAACGCCGATTCAGCTGCAACACTACAATATTTAGCTCCTTATACTGGTGCAACTTTAGCTGAATTTTTCATGTACACTGGTCGTCACACATTAGTTGTTTATGATGATTTATCAAAACAAGCACAAGCTTATCGTGAAATGTCTCTGTTATTACGTCGCCCTCCAGGACGTGAAGCTTACCCAGGTGACGTATTCTATTTACACTCTCGTTTACTTGAAAGAGCTGCTAAATTAAGTGATGCATTAGGTTCTGGTAGTATGACGGCTCTTCCAATTGTTGAAACATTAGAAGGTGACGTATCAGCTTATATTCCAACAAACGTAATTTCTATTACAGATGGACAGATTTTCCTTTCATCATCTTTATTCAACTCAGGTCTTCGCCCTGCTATTAACGTTGGTATTTCAGTATCACGTGTAGGTTCAGCGGCTCAACCTAAGGCTATGAAGCAGACTGCTGGCTCGCTTAAACTAGCACTAGCGCAATATACAGAATTACAAGCATTCTCACAATTCGCATCTGATCTTGACCAAGCAACACAAAACCAATTAGCACGTGGTGCAAGACTTTATGAAACTTTAAAACAAACTCAATATTCACCGCTTTCATTAGCTGAACAGGTTTCATGTATTTATATTGGTACAAACGGCTATTTAGACTCTATTCCTGTTGATAAAATTAAATCTTTTGTAACTACTTTCAGACAATTCTTATCAACTGACTATAAGAAATTTAACGAAATTTTACAAGCAACAAATACTTTAACACCAGAAGCTGAGCAAATTTTAAAAGAAGCTGTAGTGAACTTTAAATCTATTGAAAGAACATATCCAATTTTTACTGTTCGCTGGCTTGCTATTCACGCTTTAGCAGTGCCAACTGTATTCTTTTTAGGCGCAATCACGGCTATGCAATTTATCCAACGANNNNCAGTTACAAAAAAACCAGATTTAAGTGATCCTGTTTTAAAAATGAAATTAGCTAAAGGTATGGGTCACAATTACTATGGTGAACCAGCTTGGCCAAATGATTTACTTTATATTTTCCCTGTTGTTATTTTAGGTACTTTTGCAGGTGTTATCGGCTTAGCTGTGTTAGACCCAGCTGCTATGGGTGAGCCTGCAAATCCGTTTGCTACACCATTAGAAATTTTACCTGAATGGTATTTCTATCCTGTTTTCCAAATTTTACGCGTTGTACCTAATAAATTATTAGGTGTAGGATTAATGGGTGCAGTGCCAATTGCACTTCTTTTAATTCCTTTCATTGAGAACATTAACAAGTTCCAGAATCCTTATAGACGTCCTATCTCAACTGTTGTGTTTTTACTAGGAACTCTTATCGCTTTATGGTTAGGTATTGGTGCTACTTTACCAATTGACATCTCTTTAACATTTGGTTTATTTATGCCAAGATCCCAAAGAAATGATAATTTTATTGATAAAACGTTTACTGTTGTTGCTGACATTTTATTAAAAGTTCTTCCTACTTCTCAAAGAGAAAAACAAGCTTTTTCGTATTATCGTGATGGTATGTCAGCTCAATCTGAAGGTGAATATGCAGAAGCTTTACAAAACTATTATGAAGCAATGAGATTGGAAGTAGATGCTTATGATCGTAGTTATATTCTTTATAATATTGGATTAATTCATACAAGTAATGGTGAACATGCAAGAGCGTTAGAATATTATTATCAAGCTTTAGAAAGAAATCCATCATTACCAAGTGCACTTAATAATATTGCTGTTATTTATCATTACCGTGGTGAACAAGCGATTGAAAAAGGTCAAGCGGAAATCTCTCAAATATTGTTTGATAAAGCTGCTGATTATTGGAAAGAAGCTATACGTTTAGCTCCTACTAACTATATTGAAGCACAAAACTGGTTAAAAATGACAGGTCGTTCATATGCTTGTCTCAAAGATTAAGCCATGCATGTCTAAGTATAAACTGCTTATACTGTGAAACTGCGAATGGCTCATTAAATCAGTTATAGTTTATTTGATGGTA--TTCTTACTCGGATAACCGTAGGAAAACTAGAGCTAATACGTGCGTAAATCCCGACTTCTGGAAGGGACGTATTTATTAGATTCAAGGCCGACCGGGCTT--CCCGAACAGCGGTGAATCATGATAACTTCACGAATCGCATGGCCTTCGGCGATGTTTCATTCAAATTTCTGCCCTATCAACTTTCGATGGTAGGATAGAGGCCTACCATGGTGGTAACGGGTGACGGAGGATTAGGGTTCGATTCCGGAGAGGGAGCCTGAGAAATGGCTACCACATCCAAGGAAGGCAGCAGGCGCGCAAATTACCCAATCCTGACACAGGGAGGTAGTGACAATAAATAACAATGCTGGGCACTTA-GTGTCTGGCAATTGGAATGAGTACAATCTAAATCCCTTAACGAGTATCCATTGGAGGGCAAGTCTGGTGCCAGCAGCCGCGGTAATTCCAGCTCCAATAGCGTATATTTAAGTTGTTGCAGTTAAAAAGCTCGTAGTTGGATTTCGG-TGGGCTTCTCCGGTCCGCC-CTGGTGAGTACTGGCGGCCTAC-TTTCTGTCGGGGACGGGCTCTTGTGCTTCACTGCACGGGACTCGGAGTCGACGAGGTTACTTTGAGTAAATTAGAGTGTTCAAAGCAAGCCTACGCTCTGAATATGTTAGCATGGGATAACACGATAGGACTCTGGCCTATCTTGTTGGTCTGTAGGACCGGAGTAATGATTAAGAGGGACAGTCGGGGGCATTCGTATTTCATTGTCAGAGGTGAAATTCTTGGATTTATGAAAGACGAACCTCTGCGAAAGCATTTGCCAAGGATGTTTTCATTAATCAAGAACGAAAGTTGGGGGCTCGAAGACGATTAGATACCGTCGTAGTCTCAACCATAAACGATGCCGACTAGGGATTGGCGGATGTTTCTTCGATGACTCCGCCAGCACCTTATGAGAAATCAAAGTTTTTGGGTTCCGGGGGGAGTATGGTCGCAAGGCTGAAACTTAAAGGAATTGACGGAAGGGCACCACCAGGCGTGGAGCCTGCGGCTTAATTTGACTCAACACGGGAAAACTTACCAGGTCCAGAC-TAGTGAGGATTGACAGATTGAGAGCTCTTTCTTGATTCTATGGGTGGTGGTGCATGGCCGTTCTTAGTTGGTGGGTTGCCTTGTCAGGTTGATTCCGGTAACGAACGAGACCTCAGCCTGCTAAATAGTCACTAGCGCGCCTGCCGA-------CTTCTTAGAGGGACTATTGACG-TTAGTCAATGGAAGTATGAGGCAATAACAGGTCTGTGATGCCCTTAGATGTTCTGGGCCGCACGCGCGCTACACTGATGCATTCAACGAGCCTATCCTGTACCGAGAGGTTCGGGTAATCTTTGAAACTGCATCGTGATGGGGATAGATTATTGCAATTATTAGTCTTCAACGAGGAATGCCTAGTAAGCGCGAGTCATCAGCTCGCGTTGATTACGTCCCTGCCCTTTGTACACACCGCCCGTCGCTCCTACCGATTGGGTGTGCTGGTGAAATGTTCGGATCG--------TGGGT--------GTCCAGAGAAGTTCATTAAACCCTCCCACCTAGAGGAAGGAGAAGTCGTAACAAGGTTTCC
     Characiochloris_acuminata  GTGGAAACACTTTTTAACGGAACACTAACTGTTGGTGGTCGTGACCAAGAATCCACTGGGTTTGCTTGGTGGGCGGGAAATGCACGATTAATTAACCTTTCAGGTAAATTATTAGGCGCACACGTAGCACACGCTGGTCTTATTGTTTTCTGGGCAGGTGCAATGAACTTATTTGAAGTATCACACTTCGTTCCAGAAAAACCTATGTATGAACAAGGTCTAATTTTATTACCACACTTAGCTGCATTAGGTTATGGTGTTGGTCCTGGTGGTGAAGTTATTGATACTTTCCCATATTTCGTTTCTGGTGTATTACACCTTATTTCTTCAGCTGTTTTAGGTTTTGGTGGTGTTTATCACTCACTAATTGGTCCTGAAACTTTAGAAGAATCTTTCCCATTCTTTGGTTATGTTTGGAAAGACAAAAACAAAATGACTAACATTTTAGGTTACCACCTTATCATGTTAGGTTTAGGTGCTTGGTTATTAGTATTAAAAGCACTTTATTTTGGTGGCGTTTATGACACTTGGGCACCAGGTGGTGGTGACGTACGTATTATTACGAATCCAACAACAAATGCTGCTGTTATTTTCGGTTACCTAGTAAAATCACCTTTTGGTGGTGACGGTTGGATTTGCAGTGTTGATAACCTTGAAGACATCATTGGTGGTCACATTTGGATTGGTACTCTAGAGATCCTAGGTGGTATCTGGCACATTTATACAACTCCTTGGCCTTGGGCTAGACGTGCTTTTGTTTGGTCAGGTGAAGCTTACCTTTCATACAGTTTAGGTGCAATCGCAGTTATGGGTTTCACTGCTTGCTGTTTCTCTTGGTTTAACAATACTGCTTATCCTAGTGAGTTTTATGGTCCGACAGGCCCCGAAGCTTCACAAGCACAAGCATTTACTTTCTTAGTTCGTGACCAACGTTTAGGTGCTAACGTTGCATCTGCTCAAGGTCCTACTGGTTTAGGTAAATACTTAATGCGTTCACCAACAGGTGAAATCATCTTTGGTGGTGAAACTATGCGTTTCTGGGATTTCCGTGGTCCATGGGTTGAACCTCTACGTGGCCCTAACGGTTTAGATCTAAACAAACTTAAGAACGATATCCAACCTTGGCAAGAACGTCGTGCTGCTGAGTACATGACTCACGCTCCATTAGGTTCTTTAAACTCAGTAGGTGGTGTTGCAACTGAAATTAACTCTGTTAACTTCGTTTCACCTCGTTCTTGGTTAGCTACTTCTCACTTCTGTTTAGGTTTCTTCTTCTTCGTAGGACACTTATGGCACGCAGGTCGTGCTCGTGCTGCTGCTGCTGGTTTCGAAAAAGGTATTGACCGTGTTGATGAACCAGTTCTTTCAATGCGTCCTTTAGATGACATTGCTGAAGTTTCAGTAGGACAACATTATTATTGGAAGTTAGGAGAATATGAATTACACGGTCAAGTTTTAATAACATCATGGGTGGTTCTTGGTATTATTGCTATTTTAACAGTATTAGGCAATAGTAATTTAAAATCAACTCCAGATGGTCTACAAAACTTTACTGAATTAGTAACAGAATTTATTCGTGATTTAGCTAAGACTCAAATTGGTGAAGAAGAA------TATTTAAATTGGGTACCTTTTTTAGGCACAATTTTCCTTTTTATCTTTGTATCTAACTGGTCAGGTGCTTTATTACCTTGGCATGTTATTGAAATCCCTAATGGTGAATTAGCAGCACCTACTAATGATATTAATACTACTGTAGCATTAGCACTTTTAACATCAATATCATATTTTTATGCTGGTATTCGTAAAAAAGGATTAGGTTATTTTAAACGTTATATTTCACCAGCAGCTTTTTTATTACCAATTAATATGCTAGAAGATGTAACTAAACCATTATCACTAAGTTTCCGACTTTTTGGTAACATTTTAGCAGACGAATTAGTAGTAGGGGTTCTAGTAAGTCTTGTACCTTTAATTATCCCAATTCCAATTATGCTTTTAGGTTGTTTCACGAGTGCTATTCAAGCCTTAGTATTTGCCACTCTAGCAGGTGCTTATATTGGCGAAGCAGTTGAAGATCACCATATGTTAAGTCCTAAACGTACTAAATTTCGTAAACCACACCGTGGTCGATTTAAAGGAAAAGCAAATCGTGGAAATACAATAGCTTTTGGTGATTTTGGCCTACAAGCATTAGAACCTTGTTGGATTACTTCAAGACAAATTGAATCAGGTAGACGTGTCTTAACAAGATATGTTCGTAGAGGTGGGAAATTATGGATTCGTATTTTCCCTGATAAACCAATTACTATGCGCCCAGCCGGTACTCGTATGGGTTCTGGTAAAGGTGCACCGGAATATTGGGTAGCTGTTGTTCAACCAGGTAAAATTCTATATGAAATGAAAGGTATTTCCGAAACTATAGCAAGACAAGCACTACGCATAGCTGCCTATAAAATGCCTGTTAAAACAAAATTTTTAATGTCTAATATTGGAACAACTGGACGTATCCCTTTATGGCTTGTTGGTACTGTTGTAGGTACATTAGCTATTGGTTTATTAGCTATCTTTTTCTATGGTTCATACGTTGGTTTAGGTTCTTCTTTAATGCCTCGTCGTCCGTTAACTCGTTCTTTATTACCAGATCCAATTTACAATAGTGTTACTGTTCATATGTTAATAAATCGTGTTTTAAAAAGTGGTAAAAAATCAGTAGCTTTTCGTATTGTATATAATGCATTAAAACAAGTTGGAGATAGCACAGGCGCTTGCCCTGTAGAAATTTTCGAAAAAGCATTAGATAATGTTACTCCTCGTGTAGAAGTAAAACCACGTCGTCGTGCTGGTGCTATTCAATTAGTACCTCGTGTTCTTCGTACAGGGGATCGTTCAAAAGCAACAGCATTAAGATGGATTTTAGAAGGTTGTCATAAGCGTTCAGGACAACCAATGCTTAACAGATTAAAAAATGAAATTCTAGATGCTTATAAAAAAACAGGTTATGCTATTCGTAAAAAAGAAGAATTACATAAAATAGCAATAAATAACGCAATGTATGCGAAAAAACCACAAACAGTAATTAATGCAATTAACATGAAATTAGCTTATTGGATGTATGCAGGCCCGGCTCATATAGGTACATTACGTGTGGCAAGTTCTTTTAAAAATGTGCATGCGATTATGCATGCACCTTTAGGTGATGATTATTTTAATGTTATGAGATCTATGCTAGAACGAGAACGAGATTTTACACCAGTAACTGCAAGTATTGTTGATCGTCATGTTTTAGCAAGAGGATCACAAGAAAAAGTAGTTGAAAATATAACAAGAAAAGATAAAGAAGAACAACCGGATTTAATCGTTCTAACACCTACATGTACATCGAGTATATTACAAGAAGATTTGCAAAATTTTGTTAATAGAGCTGATGTTTTATTAGCTGATGTAAATCATTATCGTGTTAATGAATTACAAGCAGCTGATAGAACTTTAGAACAAATTGTTCGTTATTATTTATCAAAAGATAGTCCTTCGGCAAATATTATAGGAATTTTTACATTAGGTTTTCATAATCAACATGATTGTCGAGAATTAAAACGCTTACTTAATGATTTAGGTATAGAAATTAATGAAATAATTCCAGAAGGTGCGTCGGTTCATAATATTCAAAACTTAACAAAAGCTTGGTTTAATATAGTTCCGTATCGTGAAGTTGGCTTAATGACAGCTTCTTTTTTGCAGAAAGAATATGATATGCCTTTTGTTTCAATTACGCCTATGGGTGTTTTAGACACTGCCGCTTTTATTCGTTATATAAATAAGCAAACACTATATGTTTCACAAGCGGCTTGGTTTTCACGTTCAATAGATTGTCAAAATTTAACTGGAAAACGTGTTGTTGTTTTTGGTGATGCAACACATGCATCATGTATGACTAAAATTTTAGCAAGAGAAATGGGGATACGGGTTGTATGTGCCGGAACTTATTGTAAACATGATGCGGATTGGTTTAGGGAACAAGTTTCAGGATTTTGTGATCAAATATTAATAACTGATGATCACGCCCAAGTTGGAGATATTATAGCACTTTTAGAACCATCTGCCATTTTTGGAACGCAAATGGAACGTCATGTTGGAAAGCGCTTAGATATTCCTTGTGGTGTAATTTCAGCTCCTGTACATATTCAAAATTTTACTCTAGGTTATCGTCCTTTTTTAGGATATGAAGGAACAAATCAAATTGCTGACTTAGTTTATAATTCTTTTAGTTTAGGAATGGAAGATCATTTATTAGAAATCTTTGGTGGTCATGATACATGGTTACCGGAAGCTCTTGCTGAATTAAATCGTGTTCCTGGTTTTGTTCGAGGGAAAGTTAAACGTAATACAGAAAAATTCGCTAAAAATAAAATGATAATCACTTTAGATGTAATGTATGCTGCGAAAGAAGCTTTCTCCTCTCATTCTTGTGAAACCGGAAATTATCATACGTTTTGTCCAATTAGTTGTGTTTCATGGCTTTATCAGAAAATAGAAGATAGTTTTTTTTTAGTAATAGGAACAAAAACTTGTGGTTATTTTTTACAAAATGCAATGGGGGTTATGATTTTTGCAGAACCTCGATATGCAATGGCTGAATTAGAAGAGAGTGATATTTCAGCTCAATTAAATGACTATAAAGAATTAAAAAGACTTTGTTTACAAATTAAACAAGATCGTAATCCTAGTGTTATTGTTTGGATAGGAACATGCACAACTGAAATTATTAAAATGGATCTAGAAGGAATGGCTCCTCGTTTAGAACAGGAGCTAAAGGTGCCTATTGTCGTAGCTCGAGCTAATGGTTTAGATTATGCTTTTACACAAGGAGAAGACACTGTTTTAGCTGCTATGGCTCAAAAATGTGTTTTATTTGGCTCTTTACCTACAACAGTGGCTAATCAATTAACTTATGAATTGAAAAAGCAAGGAATTGAAATATCCGGTTGGTTACCTTCACAACGTTATAAAGATTTACCAGTTTTAGATGAAAATACATATGTTTGTGGTGTAAATCCTTTTTTAAGCCGAACAGCTACAACATTAATGCGTCGTCGAAAATGTAAATTAATTAATGCACCTTTTCCTATCGGACCCGATGGCACAAGAGCTTGGATCGAAAAAATTTGTCAAACATTTTCAATACAAGTAGCTGAACGAGAATCACTTATTTGGAAAAATTGCGAAGAA---------TATATTTCTCTTTTAAAAGGCAAATCTGTTTTTTTTATGGGAGATAATCTTCTTGAAATCTCTTTAGCACGCTTTTTAATTCGATGCGGGATGATTGTTTATGAAATTGGAATTCCTTATATGGATAAACGATATCAAGGAGCAGAATTAGAATTATTAAGAAAAACATGTTACGATATGAAAGTACCATTTCCACGTATTGTTGAAAAACCGGATAACTATTCACAAATCCAACGAATTAAGGAATTAAAACCTGATTTAACTATAACTGGGATGGCTCATGCTAATCCTTTAGAAGCAAGAGGGATTACAACGAAATGGTCTGTTGAGTTTACTTTTGCACAAATTCATGGATTTTCTAATGCTCGAGAAATTTGTGAATTAGTTAGCAGACCTTTACGCCGAACAATGGCAACTCCTGGTATTCAAACTCCGTTAGGTACTTTACTACGTCCATTAAATTCAGAAGCTGGTAAAGTTTTACCAGGTTGGGGTACTACTGTTCTAATGGGTGTTTTTATTTTACTTTTCGCAGTATTTTTACTAATTATTTTAGAAATTTATAACAACTCGTTAATTTTAGACGGTGTTACTAACAGCTGGCAATCTTTAGCGATGCCTATTGGTGTTCCACGTATTATTTATTGTTGGGGTGAAGAATTACCTGCACAATGGACAGATATTTACAATTTTATATTTAGACGTCGAATGGTGTTCTTAATGCAATATTTAGACGACGAATTATGTAACCAAATTTGTGGATTATTAATTAATATTCACATGGAAGATCGTTCAAAAGAACTAGAAAAAAAAGAAATAGAACGACGTAAACAAACAGAACGTACTTTTCAAGAAGAAGAATCTAAAAAAGTGTTTGTTATCATTAATTCATTTGGTGGTTCTGTTGGGAACGGTATTACAGTACATGATGCTTTACAATTCATTAAAGCTGGTTCATTAACGTTAGCATTAGGTGTTGCGGCTTCAGCTGCTTCATTAGCATTAGCCGGTGGTACTATTGGAGAACGTTACGTTACAGAAGGATGTCATGTTATGATTCACCAACCAGAATCAGGTCTACAAGGGCAAGCTTCAGATATTTGGATTGATTCTTTAGAAATTATGCGTATACGTCAGGATGTTGCTTCTATTTATTCTCTAAGCACATATCGCCCCCGTCATAAAATTCTTCGTGATCTAGATAGAGATTTTTATTTAAATGCAACCGAAACAATTTACTACGGTTTAGCTGACGAAATCGCAACAAATGAAGTTATGCACGAAATTCTTGAAATGACAAATAAAGCTTGGAGTTATGATGATAGTAAACAACAACGTCTTTTAGAAAGTCGTGAAAGCGTAATGGTACTTGCAAAACTTCCTGAAGCATATGCTCCATTCGCACCACTTGTTGATGTTTTACCAATCATTCCAGTATTATTTATTTTATTAGCGTTTGTTTGGCAAGCATCTGTTAGTTTTAGAATGACAATTGCGATTGGTTATCAAGAAAAACGTACTTGGTTTGATGATGCTGATGACTGGTTACGTCAAGACCGTTTTGTATTTGTAGGTTGGTCAGGTTTATTATTATTCCCTTGTGCTTATTTCGCTCTTGGGGGTTGGTTAACTGGCACTACTTTTGTAACATCTTGGTATACACATGGTTTAGCTACTTCTTACTTAGAAGGTTGTAACTTCTTAACTGCTGCTGTTTCTACACCAGCAAACAGCTTTGGTCACTCACTTCTTTTTGTTTGGGGTCCTGAAGCTCAAGGTGATTTAACACGTTGGTTCCAGCTTGGTGGTCTTTGGCCATTTGTTGCTTTACACGGTGCTTTCGGTTTAATTGGTTTCATGTTACGTCAATTTGAAATCGCACGTTCAGTTAACTTACGTCCTTATAACGCTATTGCTTTCTCAGCACCTATTTCTGTATTCGTATCTGTTTTCCTAATTTACCCATTAGGTCAATCAGGTTGGTTCTTTGCTCCTAGCTTTGGTGTAGCTGCAATTTTCCGTTTCATTTTATTCTTCCAAGGTTTCCACAACTGGACACTTAACCCATTCCACATGATGGGTGTTGCTGGTGTTTTAGGTGCAGCTTTATTATGTGCTATTCACGGTGCAACTGTAGAAAACACATTATTTGAAGATGGCGATGGTGCTAACACATTCCGTGCTTTCAACCCAACTCAAGCAGAGGAAACATACTCAATGGTAACTGCAAACCGTTTCTGGTCACAGATTTTTGGTGTTGCTTTTTCAAACAAACGTTGGTTACACTTCTTTATGCTTTTCGTTCCAGTAACTGGATTATGGATGAGTGCTTTAGGTGTTGTTGGCCTAGCTCTTAACTTACGTGCTTATGATTTCGTTAGCCAAGAGATTCGTGCTGCTGAAGACCCTGAGTTCGAAACTTTCTATACTAAAAACATTCTATTAAATGAAGGTATCCGTGCTTGGATGGCTGCACAAGATCAACCACATGAACGTTTAGTATTCCCTGAAGAAGTATTACCTCGTGGTAACGCTCTAATATCAAATATTTGTTTAGTGTTTTTATTACTAATTCGTTGGAAAGAATCTGGTCATTTTCCATTAAGTAATTTATATGAGTCTTTAATGTTTTTATCCTGGTGTTTTACTTTAATTCATCTTATAGGTGCCATAACGACACCCAGCGCTTTATTTACAAACGCTTTTGCTACGTTTAGTTTACCTCCTGAAATGCAAGCAACTTCACCTTTAGTTCCTGCTTTACAATCAAATTGGTTAATGATGCACGTAACTGTTATGATTTTAAGTTATGCTGCTTTAATATCCGGATCACTTTTAGCTATTGTTTTTTTAATAGATAACTTAAGTTATCGAATATTAGGAATAGGATTTCCTTTTTTAACAATTGGAATTTTGTCTGGTGCTGTTTGGGCAAATGAAGCGTGGGGTTCGTATTGGAGTTGGGATCCTAAAGAAACATGGGCATTATTAACATGGCTCGTTTTTGCAATATATTTACATACTCGATTAAATAAAGGATGGCAAGGACGTAGTTCTGCAATTATAGCTGCAACAGGTTTTATTGTTGTTTGGATTTGTTACTTAGGTGTTAATTTATTAGGCGAAGGTTTACATAGTTATGGATGGTTGAACCAAAGATTAAAAAAACAATATACTGAAACAATTGTTCCAAAATTAGTCGAAAAATTTCAATATACTAATATTCATGAAGTACCTAAAATTGAAAAAATTGTTATAAACAGAGGTATTGGCAATGCGTCTCAAAATCAAAAAATGGTTGAATCGGCTTTAAAAGAATTAGGTATGATCGCTGGTCAAAAAGGTATTATAACACGTTCAAAAAAAGCTATCGCGGGTTTTAAATTACGAGAAAAAATGCCTGTTGGCGTTGTTGTAACATTACGTGGCGATCGCATGTATGGATTCTTAGATCGTCTAATTCATTTAGCATTACCTCGTGTTCGTGATTTTCAAGGCATTAGTCCAAAAAGTTTTGATAAAAATGGGAATTATAGTTTAGGTTTAGAAGAACAATTAATGTTCCCGGAAATAGAATATGACAAAATTGATCAAATTCGAGGTATGGATATCTCTATCGTAATAAAAGCCAATAAACAAGAAGAAGGTTTAGCTTTATTAAAAGAATTTGGTTTACCATTTCGTGCTAGACCAAATCCTAATAAACAAGTAGTAGAATTAAACCGTACAAGTCTTTACTGGGGATTACTTTTAATTTTCGTATTAGCTGTATTATTTTCTAGTTATATTTTCAACATGAGTTTACAAATTTCGATTTTAACACCAGAACGTCCTTTTTGGACAGGTCAAGCTGATGAAATTATTTTACCAACAGAAACTGGTGAAATGGGTGTTCTAAAAAATCACGCTCCTATTATTACTGGTTTAGATGTAGGTGCTATGCTTATTCGT------------------ACAAAAGAAGAATGGAACTCTTATGCTATTATGGGTGGTTTTGCTTTAGTTAAACAAAACCAAGTTACAATTTTAGCAAATGAAGCTCAATCTTCTGTTAGTATCGACCCAGAAGAAGCAAAAAATGCCTTTGAATCAGCAAAATTGTCGTTAGAAAAAGCAGAAGGTATTAAAGAAAAAGTTGAAGCTAATTTCTTATATAAACGTGCTAAAGCACGTTATCAAGTTGTAAAAGCTATGGAAGCTTTAGTTTATACTTTCTTATTAATTGGAACGTTAGGTATTATCTTTTTCGCAATCTTTTTCAGAGAGCCTCCACGTATTGCAAAAATGGTACCACAAACTGAAACTAAAGCAGGCGCTGGCTTCAAAGCAGGTGTTAAAGACTATCGTTTAACATATTACACACCTGATTACGTAGTAAAAGAAACTGATATTTTAGCTGCATTCCGTATGACTCCACAACCAGGTGTTCCACCTGAAGAATGTGGTGCTGCTGTTGCTGCTGAATCTTCAACAGGTACTTGGACTACTGTATGGACAGATGGTTTAACTAGTTTAGACCGTTACAAAGGTCGTTGCTATGACATCGAGCCAGTTCCAGGTGAAGAAAACCAATATATCGCATACGTAGCTTACCCAATCGACTTATTCGAAGAAGGTTCAGTTACTAACATGTTCACATCTATCGTAGGTAACGTATTTGGTTTCAAAGCTTTACGTGCTCTACGTTTAGAAGACCTTCGTATCCCTCCAGCTTACGTTAAAACATTCGCTGGTCCTCCTCACGGTATTCAGGTTGAACGTGATAAAATTAACAAATACGGTCGTGGTTTATTAGGTTGTACAATTAAACCTAAGTTAGGTCTTTCAGCTAAAAACTACGGACGTGCTGTTTACGAGTGTTTACGTGGTGGTTTAGACTTTACTAAAGACGACGAAAACGTAAACTCACAACCATTCATGCGTTGGAGAGACCGTTTCTTATTCGTTGCTGAAGCTATTTACAAAGCACAAGCTGAAACAGGTGAAGTAAAAGGTCACTACTTAAACGCAACTGCAGCTACTGCTGAAGAAATGCTTAAACGTGCACAATGTGCTAAAGAGTTAGGTGTACCTATTATTATGCATGACTATTTAACAGGTGGTTTCACTGCTAACACTTCTTTAGCAGCTTACTGCCGTGACCACGGTTTATTATTACACATCCACCGTGCTATGCACGCTGTAATTGACCGTCAAAGAAACCACGGTATCCACTTCCGTGTTCTAGCTAAAGCTCTACGTATGTCAGGTGGTGACCACCTTCACTCTGGTACTGTAGTAGGTAAACTAGAAGGTGAACGTGAAGTTACTTTAGGTTTCGTAGATTTAATGCGTGACGACTACGTTGAAAAAGATCGTAGCCGTGGTATTTACTTCACACAAGACTGGTGTTCAATGCCAGGTGTAATGCCAGTTGCTTCAGGTGGTATTCACGTATGGCACATGCCTGCTCTAGTAGAGATCTTCGGTGACGACGCATGTTTACAGTTCGGTGGTGGTACTCTTGGTCACCCTTGGGGTAACGCTCCTGGTGCTGTTGCTAACCGTGTTGCTCTTGAAGCTTGTACTCAAGCTCGTAACGAAGGACGTGACCTTGCTCGTGAAGGTGGCGACGTTATCCGTTCTGCTTGCAAATGGAGTCCAGAATTAGCTGCTGCTTGTGAAGTTTGGAAAGAAATTAAGTTTGAATTCGATACTATCGATAAACTAATGGCTGGAAAACCAGTAGAACGTCCTTTTTCTGATATTTTAACAAGTATTCGTTACTGGGTTATTCATAGTATTACAGTACCTGCTCTATTTATTGCAGGTTGGCTTTTTGTTAGCACAGGTTTAGCTTATGACGTATTTGGTAGTCCACGACCAAATGAATATTTTACAGAAGACCGTCAAGATGCTCCACTTATTACAGATCGTTTCAATGCATTAGAACAAGTTAAAAAACTATCTGCAATTCGACGTTATATGATTGTAGGTGAACGCCGTCCTAGTAATTATTGGTGGGCCTTTTTAATCTTAGTAGGTTCTAGTGGTTTTTTATTAACAGGTATTTCAGCGTATCTTTCTTTCTTCCCACAAGGATTATTAATGTCTTTTTATGGAAGCCTAGGTTGTTTATTAAGTTTTTATTGGTGGTTTCTTATTTTTTGGAATGTAGGAGCTGGTTTTAATGAATTTAATAAAAAAGACGGTTTTATACGTATTTTTAGATGGGGATACCCTGGTAAAAATCGTAGAATAGATTTGTCATATTCTTTAAAAGATGTTGAAGCTATAAAAGTGGATATAAAACAACGAACAATTTCTTTAAAATTAAAAGGCGAAATTCCTTTAACTGGGATAGGAGAACCCTTAACATTAAAAGAAATTGAAAAACAAGCTTCTGAATTAGCTAATTTTTTACAAGTTTCGTTAGAAGGTATGAATGAACTAGTTCTTCAATTAACTTCTTTACTTCTTGTTGTTGCTGCTGGTCCTTTAGTTGTTGTTTTATTATCTGCTCGTGGTGGTAACCTATTTGGAATTAATACAAATATTTTCGAAACAAACATTATAAACTTAGCAGCTGTTGTAGGTATTGTTGTTTCATTTGTTGGAAACAATTTAAAAGCTTTATTAGAAGATCGTAGAAAAACAATTTTAAATAATTTACAAGAAGCAAATCAACGTGCTATTGAAGCACAAGAGAAATTAAATCAAGCAAAAGCACAATTAGAATTAGCTAAAAAGAAAGCACAAGAAATTCGTGAAGAAGGAGCGCAGCGAGCTACACAAGAAATTAATAGTGTTGTTAGCCAACATGAAATTCGATTAGCAAATTTAGAAGAATTTAAACAAGAAACTATTCAATTTTATCAACAAAAAGCTTTTAAAGAAGCTTATTTATATATCGTTTCACGTATTATGAATCGTGTTCGTGAACGATTAAATAAAGGTTTAAATTCAACATATCATGTTGTTGTTAATGATTTTTATGTTTCACGTTTTACTGAATTCATGGACAGCCCAGCTTTTTTCTTTACTTTTTTTCTATGGTTTCTTTTATTAAGTGCAACAGGTTATTCTGTATATGTTAGTTTCGGCCCACCTTCAAAAAAATTACGCGATCCGTTTGAAGAACATGAGGATACTTACGAGGAAATCGGATTATTCCCACGATCTTTTAGTCGTGTATTTGACCGTTTTTTAAAACAAATATTTTCAGATGTTGAAAATTTAGTAATACAAGAATATAGATTCTATCGTTATTTGTTTTTAACAACTTTAAAATGTCTTTTAATTTTATTTATTGTACCTTTTTTAGTTAATTTATTTGCTAAAAATTATTTAGTCCGTCCTTTAACAGAATATTTTTGGAATACTAAACAAACAGAAATTTTTTTAAATTCTTATCAACAAAAACGAGCTTTTGCGGAATTAAAAGATTTTGAAGAAAAACTTTATTTTTCTTCTTTGATAGGTGAAAAATATAATAACCAGAGTATTGAAAATATTACTTCTTTTTTCGCAGATCTTTTAAGTTTATTAACACTTTTCTATCTTTTATATGCTTTAGAAATTCAAATAAATATAACAAAATCTTTTTTATTAGAAGTTTTTTTTGGTTTAGACGATAGTAAAAAATCCTTATTAATTCTGTTAGTTACAGATTTATTAGTAGGATACCATTCTTCAAATCTTTGGGAACTTTTTTTTGAATTGATTTTTAATCATTATGGTTTACCAGAAAGTCAGACAGGGATTTTTTTATTAGTAGCTACACTTCCTGTATTATTAGATGTCTTATTTAAATATTTAATATTTAGACATTTAAATCGTTCATCACCAGCAACCGTAGCAACATATCATGCTATGATAGAAAAATTAGCAGTTTATGGGAAAGGTGGTATTGGTAAATCAACAACGAGTTGCAATATTTCTATTGCTTTAGCAAAACGAGGAAAAAAGGTGTTACAAATTGGTTGTGATCCCAAACATGATAGCACTTTTACATTAACCGGATTTTTAATACCAACAATTATTGATACGTTACAGGCTAAAGATTATCATTATGAAGATGTTTGGCCAGAAGATGTAATCTACGAAGGTTATAGTAATGTTGATTGTGTCGAAGCTGGTGGGCCTCCAGCTGGTGCAGGTTGTGGAGGTTATGTTGTAGGTGAAACTGTAAAATTATTAAAAGAATTAAATGCTTTTTACTCGTATGATATTATATTATTTGATGTTTTAGGGGATGTAGTTTGCGGAGGATTTGCTGCTCCTCTAAACTATTCAGATTATTGTATTATTGTAACTGATAATGGTTTTGATGCTTTATTTGCAGCAAATAGAATCGCTGCTTCGGTTCGAGAAAAAGCTCGAACACATCCTCTTCGTTTAGCCGGTCTAATAGGAAATAGAACAAGTAAACGGGATTTAATAGACAAGTACGTTGAAGCATGTCCTATGCCCGTATTAGAAGTTCTACCGTTAATCGAAGATATACGTATTTCTCGAGTGAAAGGTAAAACTTTATTTGAATTGTCTTTTATATGTGAATTCTATTTAAATATAGCAGATCAGCTTTTAACTGAACCTGAGGGTGTAATTCCAAGAGAATTAGCGGATCGTGAATTATTTACCTTATTATCTGATTTTTATTTAATGGTTGAACCTTTATTATCTGGAATTGTTTTAGGGTTAGTTCCTGTTACTATTGCTGGTTTATTTGTAACAGCTTATTTACAATATCGTCGTGGAGATTTAGCTAGTTTTATGGCAAAAAAAAGTATGATTCAACGTGAACAAAAACGTCAACGATTAGTTATGAAATACGCTGTAAAGCGTCAATTATTGAAAAAACGAATCAAAGAAATTTTAAAAGAAAAATTAGCACTTCATAGAAAATTACAACAATTACCACGTAATAGTTCGAGTGTACGATTACACAATCGTTGCATGATTACAGGTAGACCTAAAGGTTACTTTAGAGATTTTGGTCTTTCAAGACATGTATTACGTGAAATGGCCCACCAAGGTTATCTTCCTGGTGTTAAAAAATCAAGTTGGATGGAAGTAAATATTTTTGGATTAACAGCTACTGCTTTATTTATTTTAATTCCTACTTCTTTTTTATTAATTTTATATGTTAAAACAGCTTCAACTATGACGCGAGTAAAACGTGGAAATGTGTCTCGTAAACGACATAAAAAAATCTTAAAGTTATCAAAAGGATTCCGTGGTTCAGCTTCTGTCCTATTTCGAACTGCTAATCAACAAAGTATGAAAGCTTTACGTTATTCATATAGAAACAGACGTCAAAAAAAACGTGATTTTCGAACAATTTGGATTGCACGTTTAAACGCAGCTGTTCGTAGATACGGTTTAAATTATAGTGAATTAACATTTTATTTAAAAAACAAATCTATTAAATTAAATCGAAAAGTGTTATCACAATTATCTATTTGTGACCCAGAAGCGTTTACACAGTTAATGAACCCTATCGTTGCTGCTGCATCTGTTGTATCTGCTGGTCTAGCTGTTGGTCTTGCTGCTATTGGTCCTGGTATGGGTCAAGGTACTGCTGCTGGTTATGCAGTAGAAGGTATCGCACGTCAACCAGAAGCTGAAGGTAAAATCCGTGGTGCTCTTTTATTAAGCTTTGCTTTCATGGAATCTTTAACTATTTATGGTCTAGTTGTTGCTCTTGCTTTATTATTCGCAAACCCATTTGCTATGATTAGACCACAAACATATTTAAATGTAGCAGATAATAGTGGAGCACGTAAATTAATGTGTATTCGTGTTTTAGGTGGCAATATAGGAGATGTTATTATTGCAGTCGTAAAAGATGCATTACCTAACATGCCGACAAAAAAATCTGATATTGTACGTGCTGTTATTGTAAGAACGAGCAAGGGTCTTAGACGTCAAAATGGAATGACAATTCAATTTGACGATAACGCAGCTGTTATTATTAACAAAGAAGGAAATCCACGTGGAACACGTGTATTTGGACCAATTGCTCGTGAATTAAGAGATCGAAATTTTACTAAAATTGTTTCTTTAGCACCTGAAGTTTTAATGGCACGCGCAAAATTTGAACGTAAAAAACCTCACGTAAATATTGGTACTATTGGACACGTAGACCATGGTAAAACTACATTAACAGCTGCTATTACAATGACTTTAGCTGCTCGTGGTGGTGCTCAAGGTAAAAAATATGATGAAATTGATTCAGCTCCAGAAGAAAAAGCACGTGGTATTACAATTAATACAGCACACGTTGAATATGAAACAGAAAACCGTCACTATGCACACGTAGACTGTCCAGGTCACGCTGACTATGTTAAAAACATGATTACTGGTGCTGCTCAAATGGATGGTGCTATTCTAGTAGTTTCTGGTGCTGATGGACCAATGCCTCAAACAAAAGAGCACATTCTATTAGCTAAACAAGTAGGTGTTCCTAATATTGTTGTTTTCTTAAATAAAGAAGATCAAGTTGATGATAAAGAATTACTAGAATTAGTTGAATTAGAAGTTCGTGAAACATTAGATAAATATGAATTCCCTGGTGATGAAATTCCAGTAGTTCCAGGATCTGCTTTATTAGCTTTAGAAGCTTTAGTAGAAAATCCAAAAACTCAACGTGGTGAGAACAAGTGGGTAGATAAAATTTATGAATTAATGGATAAAGTAGACAGCTATATTCCAACTCCACAACGTGAAACAGATAAACCATTCTTATTAGCAGTTGAAGACGTTTTATCGATTACAGGCCGTGGTACTGTAGCAACAGGTCGTGTAGAACGAGGAACATTAAAATTAGGTGATAACGTAGAAATCGTTGGTTTAAAAGATACTAAAAACGCTGTAGTAACAGGGTTAGAAATGTTCAAAAAAACATTAGATGAAACGTTAGCAGGTGATAACGTAGGTGTGTTATTACGTGGTGTTCAGAAAAAAGATATCGAACGTGGTATGGTATTAGCTAAACCAGGAACAATCACTCCACACACAAAATTTGAATCACAAGTGTATATTTTAACAAAAGAAGAGGGTGGTCGTCACTCAGCTTTCCTAGTGGGATATCAGCCACAATTCTATGTACGAACTACAGATGTTACAGGAAAAGTAACTAGTTTTTCACATATTCAAATGAAAAATCCTTCTTCTGTTGCTGAAGAACATTCTAACAAAATGGCTATGCCTGGGGATCGTATCAGTATGGTAGTTGAACTAATCAACCCAATCGCCATTGAAAAAGGTATGCGCTTCGCCATCCGTGAAGGTGGTCGTACTGTTGGTGCTGGTGTTGTTACTTCTGATAGTATTAGTGATATGTTAACACGTATTCGAAATGCTTCATTAGCTAAAAAATCAAATGTTCAAATTCCACATACAAAATTAAATCAGGAAATTGCACAAATTTTAGAAAAAGAAGGTTTTATTCAAAATTTCAAATTAAAATATGAATCTTGTATTACCAATTTAAGAAGAATAAGTAAACCAGGTCTTCGTATTTATGCTAATCATCGTGATATTCCAAGAGTTTTAGGAGGTACTGGTATTGTAATAGTATCAACACCTAGTGGAATTATGACAGATCGTGAGGCACGTTTACGTGGAATAGGTGGTGAATTATTATGTTCTGTTTGGAAAAACGTAGGACGTGTTATACAAATTATTGGTCCTGTATTAGATATCGTATTCCCTAAAGGTCAAGTACCTAATATTTACAATGCACTTACTATTAGTGCTAAAAACGCAGCTGGTTTAGAACTAGCTGTAACTGTTGAAGTTCAACAGTTATTAGGGGATAATGCTGTTCGTGCAGTTTCTATGCAACCTACAGAAGGTTTAATGCGTGGTATGGAAGTTTTAGATACTGGAAAACCTCTAAGTGTACCAGTTGGTAAAGTAACTTTAGGCCGTATTTTCAACGTTCTAGGTGAGCCGGTTGATAATTTAGGTCCAGTTGAAGCTAATGAAACTTTACCTATTCACCGTCAAGCTCCTGCTTTCGTTGATTTAGATACTCGTTTATCGATTTTCGAAACTGGTATTAAAGTTGTAGATTTATTAGCTCCATACCGTCGTGGTGGTAAAATTGGTTTATTTGGTGGTGCTGGTGTTGGTAAAACAGTACTTATTATGGAATTAATTAACAACATTGCTAAAGCTCACGGTGGTGTTTCTGTATTCGCTGGTGTTGGTGAAAGAACTCGTGAAGGTAATGACCTTTATACTGAAATGAAAGAATCTGGGGTTATTGTTGAAAAAAATTTAGTTGATTCTAAAGTAGCTTTAGTATATGGACAAATGAACGAACCACCAGGGGCTCGTATGCGTGTTGCGCTAACTGCTTTAACTATGGCTGAATATTTCCGTGATATCAACAAACAAGACGTTTTATTCTTTATTGACAATATTTTCCGTTTCGTTCAAGCTGGTGCTGAAGTATCTGCCCTTTTAGGTCGTATGCCTTCTGCTGTAGGTTACCAACCAACTCTAGCTACTGAAATGGGTGCTCTACAAGAACGTATTACTTCAACAAAAGATGGTTCTATTACATCTATTCAGGCTGTTTATGTACCTGCGGATGACTTAACAGACCCTGCTCCTGCAACAACATTCGCTCACTTAGACGCAACTACAGTACTTTCTCGTAACTTAGCTGCTAAAGGTATTTACCCGGCTGTAGATCCATTAGAATCAACTTCTACAATGTTACAACCATGGATTGTTGGTGAAAAACACTATTCATGTGCACAAAGCGTTAAAAAAACTTTACAACGTTACAAAGAATTACAAGATATTATTGCGATTTTAGGTCTTGACGAATTATCAGAAGAAGACCGTTTAGTTGTAGCACGTGCACGTAAAATTGAACGTTTCTTATCACAACCATTTTTCGTAGCTGAAGTATTCACTGGTTCTCCAGGTAAGTACGTTTCACTAGCTGAGACTATTGAAGGTTTTGGTAAAATCCTAGGTGGTGATTTAGATGAATTACCAGAGCAGGCTTTCTACCTTGTTGGTAATATCAATGAAGTATTATCTAAAGCAGCATCAATGATGGCACATATTGTTAAAATTTATGACACTTGTATTGGTTGTACTCAATGTGTTCGTGCTTGTCCATTAGACGTTTTAGAAATGGTTCCTTGGGATGGTTGTAAAGCGGCTCAAATGGCGTCAGCTCCTCGAACAGAAGACTGTGTTGGTTGCAAACGTTGTGAAACAGCTTGTCCTACTGACTTTTTAAGTGTTCGTGTTTATTTAGGTTCTGAAAGCACAAGAAGTTTAGGTTTAGCTTACATGGGATTACCTTGGTATCGTGTACATACAGTAGTAATTAATGACCCGGGTCGACTAATTTCTGTGCATTTAATGCACACAGCATTAGTTGCTGGTTGGGCTGGTTCAATGACTTTATTTGAAATTGCAGTATTTGACCCTTCTGATCCTGTATTAAACCCAATGTGGCGTCAGGGTATGTTCGTTCTTCCATTTTTAACACGTTTAGGTGTTACTCAATCATGGGGTGGTTGGACAATTAGTGGTGAAACAGCTACAAACTGGAGTTATGAAGGTGTTGCTGCTTCACACATCGTTCTATCAGGACTTTTATTCTTAGCTTCAGTTTGGCACTGGGTTTATTGGGATTTAGAATTATTCCGTGATCCTCGTACTGGTAAAACTGCTCTAGATTTACCAAAAATTTTTGGTATTCACTTATTCTTATCAGGATTATTATGTTTTGGTTTTGGTGCTTTCCACGTTACAGGTGTTTTTGGGCCTGGTATCTGGGTTTCAGATCCTTATGGTTTAACTGGTAGCGTACAACCGGTTGCTCCTTCTTGGGGTGCTGACGGTTTTGACCCTTATAACCCGGGTGGTATTCCAGCACACCACATTGCTGCTGGTATTTTAGGTGTTTTAGCAGGTCTTTTCCACCTTTGCGTAAGACCATCTATTCGTCTATACTTCGGTTTATCAATGGGTAGTATTGAATCAGTTTTATCTAGTAGTATTGCTGCAGTATTCTGGGCTGCTTTCGTTGTAGCTGGTACTATGTGGTACGGTTCTGCTGCTACTCCAATTGAATTATTTGGTCCAACACGTTATCAATGGGACCAAGGTTTCTTCCAACAAGAAATTCAAAAACGAGTAACAACAGAGTTAGCTTCAGGTGCTTCATTATCAGACGCTTGGGCTAAAATTCCTGAAAAATTAGCATTCTATGACTATATCGGTAATAACCCTGCAAAAGGTGGTCTTTTCCGTACAGGTGCTATGAACAGTGGTGACGGTATCGCTGTAGGTTGGTTAGGACATGCTGTTTTCAAAGATCAAGAAGGACGCGAACTTTCTGTTCGTCGTATGCCAACATTCTTCGAAACATTCCCTGTTATTCTTTTAGATAAAGATGGTGTTGTTCGTGCAGACGTTCCGTTCCGTAAAGCTGAATCTAAATATAGTATTGAACAAGTTGGTGTTTCTGTAACATTCTACGGTGGTGAATTAAATGGTTTAACATTTACTGATCCAGCTACTGTTAAAAAATATGCACGTAAAGCTCAATTAGGTGAAATTTTTGAATTTGACCGTTCTACTTTACAATCTGATGGTGTATTCCGTAGTAGTCCACGTGGATGGTTCACTTTTGGTCACTTATCTTTTGCTTTATTATTCTTCTTTGGTCATATTTGGCACGGTGCTAGAACAATCTTCCGTGACGTATTTGCTGGTATTGATGAAGATATCAACGATCAAGTAGAATTCGGTAAATATAAGAAACTTGGTGATACTTCATCATTACGTGAAGCTTTCATGGCAACTAAGCTGTTTCCGAAATTTAGCCAAGGTCTTGCACAAGATCCTAGTACCCGTCGTATCTGGTTCGGGATTGCCGTAGCTCATGACTTTGAAACACATGATGGCATGACTGAAGAAAATCTTTACCAAAAAATATTTGCTTCACATTTTGGTCAATTAGCTATTATTTTCTTATGGACATCAGGTAACTTATTTCACGTAGCTTGGCAAGGAAACTTTGAACAATGGGTGACTGATCCAGTTCACGTTCGTCCAATAGCTCACGCTATTTGGGACCCTCACTTCGGTCAACCAGCTGTTGATGCATTTACACGTGGTGGTGCTTCTGGACCAGTAAATATCGCTACTTCTGGTGTATACCAATGGTGGTACACAATTGGTTTAAGAACAAACCAAGAACTGTTCACAGGTTCAGTATTCTTAGCTTTATTATCAGCAACTTTCTTATTTGCTGGTTGGCTTCACTTACAACCATCATTCCAACCATCTTTATCTTGGTTTAAAGATGCAGAATCACGTTTAAACCACCACTTAGCTGGTTTATTTGGTGTAAGTTCTTTAGCTTGGACTGGTCACTTAGTACACGTAGCGATTCCAGAATCTCGTGGACAACATGTTGGTTGGGATAATTTCCTATCTGTTTTACCTCACCCGCAAGGCTTAACTCCTTTCTGGACAGGTAATTGGGCAGCTTATGCACAAAATCCTGACACAGCAAACCATATTTTTGGTACTTCACAAGGTGCTGGTCAAGCAATTTTAACGTTTTTAGGTGGTTTCCACCCACAAACACAAAGTTTATGGTTAACTGATATGGCACACCACCACTTAGCTATTGCTGTTATTTTCATCGTAGCAGGTCACCAATATCGTACTAACTTTGGTATTGGTCACCGTTTACAAGCGATTGTAGACGCTCACGTTCCACCTAGTGGTAACCTTGGTGCTGGACATAAAGGTTTATTTGACACAGTAAACAATTCATTACATTTCCAATTAGGTCTTGCTTTAGCTTCTGTTGGTACTATTACATCATTAGTAGCACAACATACTTATTCATTACCACCTTATGCTTATTTAGCTATTGACTTTACAACTCAAGCTGCACTTTATACACACCACCAGTACATTGCTGGTTTCATTATGTGTGGTGCGTTTGCACATGGAGCTATTTTCTTTATTCGTGACTATGATCCAGAACAAAACAAAGGAAACGTTTTAGCACGTATCTTAGATCACAAAGAAGCTATTATTTCACACTTAAGCTGGGTTTCTTTATTCTTAGGTTTCCATACTTTAGGTTTATATGTTCATAATGATGTAGTTCAAGCCTTTGGTACACCTGAAAAACAAATTTTAATTGAACCAGTTTTTGCACAATGGATTCAAGCTTCTCATGGTAAAGCTTTATATGGATTTGATATTTTATTATCATCTTCTTCTAGTGCTGCTTTCTCA------GCAGGTCAAAGTTTATGGCTTCCTGGTTGGTTAGACGCTATTAACAACAGCCAAAACTCTTTATTCTTAACTATTGGTCCTGGTGACTTTTTAGTACACCATGCTATCGCTTTAGGTCTTCACACGACTACATTAATTTTAGTAAAAGGTGCATTAGATGCACGTGGTTCAAAATTAATGCCAGATAAAAAAGATTTTGGTTATAGCTTCCCTTGTGATGGTCCTGGTCGTGGCGGTACTTGTGATATTTCGGCATATGACGCATTCTACTTAGCTGTTTTCTGGATGTTAAATACAATTGGTTGGGTAACATTCTACTGGCACTGGAAACATTTAACATTATGGCAAGGTAACGTTTCTCAATTTGATGAATCATCAACTTACTTAATGGGTTGGTTACGTGACTATTTATGGTTAAATTCATCACAATTAATTAATGGCTACAACCCATTCGGTATGAATAGTTTATCAGTTTTCGCTTGGCTATTCCTGTTTGGGCATCTTATTTATGCTACTGGTTTCATGTTCTTAATTTCATGGCGTGGATATTGGCAAGAGCTAATTGAAACTCTTGTTTGGGCACATGAGAAGACACCACTTGCTAACTTAGTTTATTGGAAAGATAAACCAGTTGCTCTTTCTATCGTTCAAGCTCGTCTTGTTGGTCTAGCGCATTTCTCAGTAGGTTATGTATTTACTTATGCTGCGTTTGTTCTAGCTTCAACTTCTGGACGTTTTGGTCCAATAATTCCACCAAAATCATTAGTTATTAACCGTCGAATTATTGATTATAAACATTGTGGTTTATTACAACGTTATATTGGTTTAGGTGGGAAAATCTTACCAAGAAGACAAACTCGTTTAAGCGCAAAACAACAACGTTATGTTGCAAAAACAATTAAAAGCGCTCGAATTATGGGATTATTACCTTTTGTTAGTAAAGAAAAAGGATTCTTTAGAATGGTTAAAAATGGTATGCATTTTGGGGAAAAAGCTGTAAAATGTCATGCTCGTATGAAAAATTATATTGTTATTAATTTGTTCAAAACAAGACGTTGTTTAAATAAAGCTTTAATCCAGTTAAGCAAATATGCTTTAAAAGGGAGAACGTTCTTATTTATTGGAACAAAAAAACCAGCTGCTGGTTTAATCGAAAGAGCTTCGTATTTTAGCCGAAATTCTTTTTTTGTAAATACACGTTGGTTAGGTGGTATGTTAACAAATTGGAAGACAATCAGCAAATCGATTCAAAAAATTCGTCCAATATTAAAAGAAAAACAAAAAGTTGTTCGTGATATTTTAACAAAACGTCAAAATATTAAAACTCGTTTAATCAAAAAAGCATTATTATTAAAAAATAAACTCAAGGAGTTTCAATTTTTAAAAGAAAAATTAGGAACTGAGCGTACTATGATTCGTATTATTAAACGCAAAAAAGACGTGTTAGACGCACAGAAAAAATTAATAGCTTTTCTTCCACGTTTAAGATATTTAAAAATAAGAGAAATTGTTCAAATTCTATTAAAGAAAATAGTAGATCCTAAACTAAAATATGCACGCAAGAAAAAATGGCAGCGTTTAGAGAAATATTTTGGTGGTATTGCTAATATGGTGGCTATTATTGTCGGTCAATCTGAAGAAATGAACGCTGTTCGTGAATGTCAAAAATTAGGCGCGAAGCTATTTACTATTGTAGATACAAATTGCAACCCTTTATTATCAGATCATATCATTCCAGCAAATGATGATTCGCGAAATTCTATTAAATATATTTTAAATCAATTTATTATCCGTATTCGATTAGCTATGAATAATTTTAAAATTTATTTATCAACTGCTCCTGTTGTTGGTTTAGCTTGGTTTACATTTACAGCTGGATTATTAATTGAAATTAATCGCTTTTTCCCTGATCCATTAGTTTTTTCTTTTATGAAAGTTCGTGCTTCTGTTAAAAAAATTTGTGAAAACTGCCGTGTTATACGTCGAAAAGGTACGGTTATGGTAATTTGCTCGAATCCAAAACATAAACAACGTCAAGGGATGGGAATTCATTTTTTAAACCCGTGTACACCAGGAACTCGTAGACGTTCAGTTTCTGATTTTAGTGAAATTCCAGAAAAATCGTTAACTTTCTTTTTACAACGAAAAAAAGGACGTAATAATAGAGGTATTATTACATGCCGTCATCGTGGCGGAGGTCATAAACGTTTATATCGTGAAATTGATTTTAGAAGAGATAAAATAGGGGTTCCAGCTCAAGTTGTTACAATAGAATATGACCCAAATAGAAACGCTAGAATTGCTTTATTACGTTATGAAGATGGAGAAAAACGTTATATTATACACCCACGTGGATTAAATGTAGGAGAAACAATAGTATCTGATTTAAATGCTCCTATTCTAGTAGGGAATGCTTTACCTTTAAGAAATATTCCATTAGGAGCAGAAGTTCATAATGTTGAATTCCAGCCTGGATCGGGTGGTCAATTAGCTCGTGCTGCTGGAACATTAGTAGAAATTTTAGCAAAAGAGGGTAATTTTGTAACAGTACGTTTACCATCAAAAGAAATTCGCTTAATTTCTCGAAATAGTTGGGCTACTATAGGTCAAGTAGGCAATGTTGAAGCTTACAATTCCATTATAGGAAAAGCTGGTCGAACTCGTTGGCTTGGTATTCGACCTACTGTTCGTGGTTCAGCAATGAACCCAGTAGACCACCCACATGGTGGTGGTGAGGGTCGTGCTCCAATTGGTCATAATAGACCTTTAACACCATGGGGTCGTCCTGCCTTAGGTAAATTTACACGTAAACCTAAAAAATATAGCAATCAATTTATTATTCGTAAAAGAAAAATGAGTAAAATTTATGATTGGTTTGAAGAACGTTTAGAAATTCAAGCAATTGCTGATGATATTACAAGTAAATATGTTCCACCTCACGTGAATATTTTCTATTGTATTGGTGGTATTACGTTTACATGTTTCCTTGTTCAAGTAGCAACTGGTTTTGCTATGACTTTTTATTATCGTCCTACTGTAGCAGAAGCTTTTGCTTCTGTACAATATATTATGACTGATGTAAACTTTGGTTGGTTAATTCGTTCAATTCACCGTTGGTCAGCTAGTATGATGGTACTAATGATGATTTTACACGTATTCCGAGTATATTTAACAGGTGGTTTTAAACGTCCACGTGAATTAACATGGGTTACTGGTGTTATTATGGCCGTTTGTACTGTATCGTTCGGTGTAACAGGATATTCTTTACCATGGGATCAGATTGGATACTGGGCTGTTAAAATTGTAACTGGGGTTCCTGAAGCTATTCCAGTTGTTGGTGGTCCTCTAGTAGAACTATTACGTGGTGGTGTTGGTGTTGGTCAAGCAACTTTAACACGTTTTTATAGTTTACATACTTTCGTTTTACCTTTATTAACAGCTGTGTTTATGTTAATGCACTTCTTAATGATTCGTAAACAAGGTATTTCAGGTCCTCTTATGCCTACTATTCAACAATTAATTCGTACAGCGCGAAAAAAACAAACTGATAAATCAAAAGCACCAGCTTTAAAATCTTGTCCTCAAAGACGTGGTATTTGTTTACGTGTTTATACAGTTACTCCTAAAAAACCAAACTCAGCACTTCGAAAAGTTGCACGTGTTCGTTTAACTTCAGGATATGAAGTAACTGCGTATATTCCAGGAGTTGGCCATAACCTTCAAGAACACGCTGTTGTTCTAGTAAGGGGAGGAAGGGTAAAAGATTTACCCGGTGTGCGTTATCACATCGTTCGTGGTACACTAGATACTGCAGGTGTTAAAAATAGAGTTCAAAGTCGTTCAAAATATGGTGTTAAGATGGGTCAAAAAGTACATCCTCTTGGTTTCCGTGTTGGTATTACAAAAAAACACCAATCGCAATGGTTTGCACGTTTTAATAAATTTAAATATTCTCAAAGTGTTTTAGAAGATACTATGCTTCGTAAAACATTAAAAACGTTACAAGATATTTACTTAGAACAAATTGAAAAACAAAGAACAATGTATAAAGAAAATGCACAATTAACTCCTAAAATTACTATTCAATTTTATTCAGTAAAAAGTTTAAAAGCAAAGGCGTCAGTTGTTTCTGATTCTATTGTAGATGCATTAGAAAAACGAAAAGCCTTTAGAAAAGTTATTAAAGATGCTAAAGAAGAACTAATGAGAAAAGGTGTTAAAATCCAAGTGTCTGGTCGTTTAAACGGTGCTGAAATTGCTCGAAGTGAATGGGTACGTGCAGGCCGTGTTCCTCTTCAAACTTTACGTGCAAATTTAGATTATTCGTATAAAACAGCAAGTACTATTTATGGTATTATTGGAGTTAAAGTTTGGATTTTTGAAGCTTATCCTATTTTTGCGCAACAAAACTATGAAAATCCACGTGAACCAAACGGTCGTATTGTTTGTGCTAACTGTCACTTAGCACAAAAGCCAGCTGAAATTGAAGTACCTCAAGCAGTATTACCAAATACAGTTTTTGAGGCAGTTATTGAAATTCCGTACGATAAACAAGTTCAACAAGTTCAAGCAAATGGTAAAAAAGGGGATCTTAATGTTGGTTTTGTTTTAATTCTTCCAGAAGGTTTCACATTAGCTCCAGCTGATCGTATTCCAGAAGAAATGAAGAAAAAAATTGGTAACGTTTATTATCAACCATATAGTCCAGAAAAACAAAATATTTTAGTAGCTGGCCCTATTCCTGGTAAAAAATATAGTGAACTAGTTGTACCTATTCTTTCTCCTGATCCAGCTGTTAATAAAAATGTTTCTTATTTAAAATACCCTATCTATCTAGGTGCTAATAGAGGTCGTGGTCAGGTTTATCCAGACGGTTCAAAATCAAATAATACTGTTTTTAACGCATCAGCTAGTGGTAAAATCACATCAATTGAATATTTAGTTACAATTGAAAAAGCTGATGGTGAAACTGTAACTGATAAAATTCCAGCAGGACCTGATTTAATTGTTCGTGAAGGTCAGGCCGTAAGTGCAGATCAACCATTAACAAATAATCCAAATGTAGGTGGTTTCGGCCAAAAAGATGTTGAAATTGTTTTACAAAACCCTGCTCGTATTCAAGGTTTATTAGTATTCTTCTTATTTGTTTTATTAGCACAGGTTCTACTTGTTCTGAAGAAAAAACAATTCGAAAAAGTTCAATTAGCTGAAATGAACTTCATTGATTTAGTAAAATACCCAGTCATTACTGAAAAAACCTATTTAGCTTTATATAAAAATCGTCAATATACTTTTGATGTGGATAAACGATTAACAAAAACACAAATTAAAAATTTATTTGAAAATTTATTTGGTATTAATGTAATTGCTGTTAATACACATATTCCAGGAGTGAAGCCATCTTATAAACGTGCTATTTTAACATTAAAAGAAGGTCAATCTATGTTAACATTAAAAATTTTCGTTTATACTGTTGTAAGTTTCTTTGTAGGGTTATTTATTTTTGGTTTCCTATCTAATGACCCAGCACGTAACCCTGGTAAAATGGCAAGATATATTGGACCTAGACTACGAATTGTTCGTAGAATTGGTAAACTAAGAGGTTTTACGCGCAAAAAACCTTTTCGTCGTGTTTTCCGCGGTAAAGGACCTTTAAAAAAAGTTATTCCGCCAGGTCAACATGGTGTAAAATTGTTTAAATATCTAATTCGTTTAAAAGTTAAGCAAAGATTACGTTTTAATTATGGTTTAAGCGAACGTCAATTAGTTAACTACGTAAGAAAAGCGAAAAAAATGAAAGAAGCGACTGGTCAAGTTTTATTACAATTCTTAGAAATGCGTTTAGATAATATTGTTTTTCGTTTAAATATGGCACCAACTATAGTAGCAGCTCGTCAATTAATCAGTCATGGACATATACGAGTAAATAATAAAAAAGTTAATATAGCTAGTTATATGTGTAAACCAAAAGATGTAATTTCTGTTGCTATGAAACAAAAATCTTTAAAATTAGTAAACAAAAATCGTCTGCGTTTTTATAAAAAACGTTTAGAAAAAACAATTGCTTTTGTTTTAATGGCAAGACAAACCAGAAAAACAAAAAAACGTATTTATCGAGGAATAGTTCATATTCAAGCAGGCCATCACAATACAATCGTCACTATTACAAATATTCGTGGGGAAGTTTTATGTTGGAGTTCAGCAGGTGCTTGCGGTTTTAAAGGAAAACGTAAATCAACAGGATTCGCCGCTAAGAAGGCAGCAGAAACAGCTGCTAAAAAAGCTCGC---GATTTTTCAATGCGAGAAACTAAAGTATTAGTTACAGGTCCAGGTCAAGGACGTGAAAGCGCAATTCGTGAAATTTTTAAAGCCGGAATTAAAGTCAATCTTATTCGTGAAAAAACTGGAATTCCACATAATGGATGTCGTCCACCGAAAAGACGTAGTGTTATGACATCAATTCTTCAAATCGCAGTTTTTGCTCTAATTTTAGTATCTTTTGGTTTAGTAGTAGGTGTACCAGTTGTTTTCGCATCTCCTAACGGATGGACAGAAAATAAAGGTATTGTTTTCTCTGGTTTAAGCGTGTGGTTTCTTTTAGTATTCGCAGTTGGTATTTTTAACTCATTTGTAGTTATGGTAACAATTACTAGTTATATCGCGTTATTACTTGGTGCTTTAGGTTTTACTTTAACAATTTATTTCGGTCTGTTAAAAGTTGTTAAATTAATTATGACAATTAGTTCACCAGAACGTGAAGCAAAAAAAGTAAAGATTGCGGTTGATCGCAATCCAGTAGAAACAAGTTTTGAAAAATGGGCCAAACCTGGTCATTTCTCTCGTACATTAGCGAAAGGTCCAAATACAACAACTTGGATTTGGAATTTACACGCTGATGCACATGATTTTGATTCACATACAAGTGATCTAGAAGAAATTTCTAGAAAAGTTTTTAGTGCTCATTTTGGTCAATTAGGTATTATTTTAATTTGGTTAAGTGGTATGTATTTCCACGGTGCTCGTTTTTCAAACTATGAAGCTTGGTTAAGTGATCCAACTCACATTAAACCAAGTGCTCAAGTAGTATGGCCTATTGTTGGTCAAGAAATTTTAAATGGTGATGTTGGTGGCGGTTTCCAAGGTATTCAAATTACATCTGGTTTCTTCCAATTATGGCGTGCTAGCGGTATTACAAGCGAACTACAACTATATACTACAGCAATTGGTGGTTTAGTTTTAGCGGCAGCTTGTTTTTTTGCTGGTTGGTTCCACTATCACAAAGCAGCTCCTAAATTAGAATGGTTCCAAAACGTAGAATCAATGTTAAACCACCATTTAGGTGGTCTTTTAGGTTTAGGTAGCTTAGCATGGGCTGGTCACCAAATTCACGTTTCGTTACCAATTAACAAACTATTAGATGCTGGTGTAGATCCAAAAGAAATTCCATTACCTCACGAATTTTTATTAAATACATCAATTATTGCTGATCTATATCCAAGTTTTGCAAAAGGTTTAGCACCTTTCTTTACTTTAAACTGGAGTGAATACAGTGATTTCTTAACTTTCAAAGGAGGTTTAAACCCTGTAACAGGTGGTTTATGGTTAAGTGATACAGCACACCACCACGTTGCTATTGCTGTTTTATTTTTAGTGGCAGGTCACCAATATCGTACAAATTGGGGTATTGGTCACAGTATTAAAGAAATTTTAGAAGCTCATAAAGGACCATTTACAGGTGAAGGACATGTTGGTCTATATGAAATTCTAACAACTTCTTGGCATGCACAATTAGCAATTAACTTAGCATTATTTGGTTCACTATCAATTATCGTAGCTCATCATATGTATTCAATGCCTCCGTATCCGTACTTAGCAACTGATTACGGTACTCAATTATCACTATTCACACACCACATGTGGATTGGTGGTTTCTGTATTGTTGGTGCTGGTGCTCATGCTGCTATTTTTATGGTTCGTGACTATGATCCAACTAATAACTATAATAACTTATTAGACCGAGTTATTCGTCACCGTGATGCTATTATTTCACACTTAAACTGGGTATGTATTTTCTTAGGTTTCCACAGTTTTGGTTTATATATCCATAACGATACAATGAGTGCTTTAGGTCGTCCGCAAGATATGTTCTCAGATACTGCAATTCAATTACAACCAGTATTTGCACAATGGATTCAAAATACTCATTTTAATGCACCTTTATTAACTGCTCCAAACGCATTAGCTGCTACAAGTTTAACTTGGGGTGGTGATGTTGTTGCTGTTGGTGGTAAAGTAGCTATGATGCCTATTTCATTAGGAACTGCTGACTTCTTAGTTCACCATATTCATGCATTTACAATTCACGTAACTGTTTTAATTCTTTTAAAAGGTGTTCTTTACTCACGTAGTTCTCGTTTAATCCCTGATAAAGCGAATTTAGGTTTCCGCTTCCCTTGTGACGGTCCTGGTCGTGGTGGTACTTGTCAAGTTTCTGCTTGGGACCATGTATTCTTAGGATTATTCTGGATGTATAACTCATTATCTATTGTTATTTTCCACTTCAGTTGGAAAATGCAATCTGATGTTTGGGGTACTGTTACTGATGCTGGT---GTTTCACACATTACAGGTGGTAACTTCGGTCAAAGTGCAAACACTATTAACGGTTGGTTACGTGATTTCTTATGGGCACAATCTTCACAAGTTATCCAATCGTATGGTTCTTCATTATCTGCTTATGGTTTAATGTTCTTAGGTGCACACTTCGTATGGGCATTCTCGTTAATGTTCTTATTTAGTGGTCGTGGTTATTGGCAAGAACTTATTGAGTCAATTGTATGGGCTCATAATAAGTTAAAAGTAGCTCCAGCTATTCAGCCACGTGCTTTAAGTATTACTCAAGGTCGTGCTGTTGGTGTAGCACATTATTTATTAGGTGGTATTGCAACAACATGGTCATTCTTCTTAGCACGTATTATTGCGGTTGGCATGACAGCTATTTTAAGCTTATGGGCTCGTTTTTGTGAATGGATTACTAGCACTGAAAACCGTTTATACATCGGTTGGTTTGGTGTATTAATGATCCCAACTTTATTAACTGCAACTTCTGTATTTATCATCGCTTTCATTGCTGCACCGCCAGTAGATATCGATGGTATCCGTGAACCAGTTTCAGGTTCATTATTATACGGTAACAACATCATTTCAGGTGCTGTTGTTCCAACATCTAACGCTATCGGTCTTCACTTCTACCCAATTTGGGAAGCAGCTTCTTTAGACGAATGGTTATACAATGGTGGTCCTTACCAATTAATCGTTTGCCACTTCTTCTTAGGTATCTGTTCATATATGGGTCGTGAGTGGGAACTTTCTTTCCGTTTAGGTATGCGTCCATGGATCGCTGTTGCTTACTCAGCTCCAGTAGCTGCAGCAACTGCTGTATTCATCATCTACCCTATCGGTCAAGGTTCATTCTCAGATGGTATGCCTTTAGGTATTTCTGGTACTTTCAACTTCATGATCGTATTCCAAGCTGAACACAACATTCTTATGCACCCATTCCACATGTTAGGTGTTGCTGGTGTATTTGGTGGTTCATTATTCTCAGCTATGCACGGTTCTTTAGTAACTTCATCTTTAATCCGTGAAACAACTGAAAACGAATCAGCTAACGCTGGTTACAAATTCGGTCAAGAGGAAGAAACATACAACATTGTAGCTGCACACGGTTACTTTGGTCGTTTAATCTTCCAATACGCTTCATTCAACAACTCTCGTTCATTACACTTCTTCTTAGCTGCTTGGCCAGTTATCTGTATTTGGTTCACTGCTTTAGGTCTTTCAACTATGGCATTTAACCTAAACGGTTTCAACTTCAACCAATCAGTAGTAGACTCACAAGGTCGTGTATTAAACACTTGGGCTGATATTATCAACCGTGCTAACTTAGGTATGGAAGTTATGCACGAACGCAATGCTCATAATTTCCCTCTAGACTTAGCTTCTGTTGAAGCTCCTATGCCACGTTCAGTTCAAAAAGGTCCATTTGTAGCGGATCATCTATTCAAAAAAATTGAAAAATTAAATACAATGGGAAAAAAAATTGTAGTAAAAACTTGGTCTCGTTCGTCTATGATCGTACCTCCAATGATTGGTCATACAATTGGTGTTTATAATGGTCGCGAACATATCCCTGTTTTTATTACTGAACAAATGGTAGGACATAAACTAGGTGAATTTTCACCAACACGTACTTATCGTGGTCATGTTAAAAATGATAAAAAGTCTAAAGCAATGCGCACACCAGAAGAATTAAGTAATTTAATTAAAGAATTAATCGAGCAATATACACCAGAAGTTAAAATGGTTGATTTTGGTATTGTATTCCAAGTAGGAGACGGTATCGCTCGTATTTACGGTCTAGAACGTGTAATGTCAGGTGAATTATTAGAATTTGAAGATGGTACATTAGGTATTGCTTTAAACTTAGAAGCAAATAACGTTGGTGCCGTTTTATTAGGTGATGGTTTAAAAATTACAGAAGGTAGCCGTGTTCGTTGTACAGGAAAAATTGCTGAAATTCCAGTAGGTGAAGCTTTCTTAGGTCGTGTTGTTAACTCATTAGCACAAGCTATTGATGGTAAAGGTGCTATTTCAACAAACGAAACACGTGCTATTGAATCTCCAGCACCTGGTATCGTATCACGTCGTTCAGTATACGAACCATTACAAACTGGTCTTGTTGCTGTTGATGCTATGATTCCAATTGGTCGTGGCCAA---AGGGAACTTATTATTGGTGACCGTCAAACAGGAAAAACAGCAATTGCCGTAGATACTATCCTTAACCAAAAAGGGAAAGGTGTTATTTGTGTTTATGTAGCTATTGGTCAAAAAGCATCATCAGTTGCTCAAGTATTAAATACGTTAAAAGAACGTGGTGCTTTAGATTACACAATTATTGTTATGGCTAACGCTAACGAACCAGCTACTTTACAATATCTAGCTCCTTATACAGGTGCTACGTTAGCTGAGTACTTTATGTACACTGGTCGTCCTACATTAACAATTTACGATGATTTATCAAAACAAGCACAAGCTTACCGTGAAATGTCATTATTATTACGTCGTCCTCCAGGGCGTGAAGCTTATCCAGGTGACGTTTTCTATCTACACTCACGTCTTTTAGAGCGTGCTGCTAAATTAAGCAACGCGCTAGGAGAAGGTAGTATGACAGCTTTACCAATTGTTGAAACACAAGAAGGTGACGTTTCAGCTTATATTCCAACAAATGTAATTTCGATTACAGATGGACAAATTTTCTTATCAGCAGGTTTATTTAACTCTGGTTTACGTCCTGCTATTAACGTTGGTATTTCAGTATCACGTGTAGGTTCAGCAGCACAACCAAAAGCTATGAAACAAGTAGCTGGTACTCTAAAATTATCACTTGCTCAGTTTGCTGAATTAGAAGCTTTCTCTCAATTTGCTTCTGACCTAGATGCAGCTACTCAAAGCCAATTAGCACGTGGGTCTCGTTTACGTGAAATTCTAAAACAGCCTCAATCTTCGCCTCTATCACTAGAGGAACAGGTAGCTACAATTTATGCAGGTACTAACGGCTACCTAGATAAACTTGAGGTTGCTCAGGTTCGTTCTTTCGTAGCTGGTTTACGTAGCTACTTAGCTTCTAGCCACCCAACTTATGGTGAAATTTTACGTTCTAAACAAACATTAACACCAGAAGCTGAGGGAATCTTAAAACAAGGTATTTCTGAATATTTAGAAGAAGCTATTACTTATCCAATTTTTACAGTTCGTTGGTTAGCTATTCATGCTATTGCAGTACCTACTATCTTTTTCTTAGGTTCTATTACAGCAATGCAATTTATTCAACGTATGTCAGTTACAAAAAAACCTGATTTAAGCGATCCAGTATTAAAAGCAAAATTAGCAAAAGGTATGGGGCATAATACATACGGTGAACCAGCTTGGCCTAATGATTTACTTTATATTTTCCCAGTTTGTATTTTAGGCACATTTGCTTGTGTTATTGGTTTAGCAGTTTTAGATCCAGCTGCAATGGGTGAACCAGCTAACCCATTTGCAACACCATTAGAAATTCTTCCAGAATGGTATTTTTACCCTGTGTTCCAAATTCTTCGTACAGTACCTAATAAATTATTAGGTGTTTTATTAATGGCTGCTGTTCCTGCAGGTTTAATTACAGTTCCTTTTATTGAAAGTATCAATAAATTCCAAAACCCGTTCCGTCGTCCTATTGCAACAATTTTATTTTTATTAGGTACTTTAGTTGCTGTTTGGTTAGGTATTGGAGCTACATTCCCTATTGATATTTCATTAACGTTTGGTTTATTCATGCCAAGAACCCAGCGAAATGATAATTTTATTGATAAGACATTTACAGTAGTTGCTGACATTTTATTAAAAGTTTTACCAACATCTCAAAGAGAAAAACAAGCATTTTCTTATTATAGAAATGGAATGTCCGCCCAAGCAGAAGGTGAGTATGCAGAAGCTCTTCAAAATTATTATGAAGCTATGCGTTTAGAAATAGATGCTTACGATCGAAGTTATATACTATATAATATAGGTTTAATTCATACTAGTAATGGAGAACATGGTCGAGCTTTAGAATATTATTATCAAGCTTTAGAAAGAAATCCATCTTTACCAAGTGCTTTAAATAATATAGCGGTTATCTATCATTACCGTGGAGAACAAGCTATTGAAAATGGTCAATCTGAAATTTCTCAAATTTTATTTGAAAAAGCAGCAGATTATTGGAAAGAAGCTATTCGTTTGGCACCGACTAACTATATTGAAGCACAAAACTGGTTAAAAATGACTGGTCGT-----------------------------------------------TACTTATACTGTGAAACTGCGAATGGCTCATTAAATCAGTTATAGTTTATTTGATGGTACC-TACTACTCGGATAACCGTAGTAATTCTAGAGCTAATACGTGCGTAAATCCCGACTTCTGGAAGGGACGTATTTATTAGATAAAAGGCCAGCCGGGCTCTGCCCGACCTGCGGTGAATCATGATAACTTCACGAATCGCACGGCC-TCGGCGATGTTTCATTCAAATTTCTGCCCTATCAACTTTCGATGGTAGGATAGAGGCCTACCATGGTGGTAACGGGTGACGGAGGATTAGGGTTCGATTCCGGAGAGGGAGCCTGAGAAACGGCTACCACATCCAAGGAAGGCAGCAGGCGCGCAAATTACCCAATCCCGACACGGGGAGGTAGTGACAATAAATAACAATACCGGGCATTTT--TGTCTGGTAATTGGAATGAGTACAATCTAAATCCCTTAAAGRGGMTCCATTGGAGGGCAAGTCTGGYGCCAGCAGCCGCGGTAATTCCAGCTCCAATAGCGTATATTTAAGTTGTTGCAGTTAAAAAGCTCGTAGTTGG-TTTCGGGKGGGTTCTAGCGGTCCGCCTCTGGTGTGCACTGCTGGCCTACCTTTCTGCCGGGGACGGGCTCTTGGGCTTAACTGTCCGGGACTCGGA-TCGGCGAGGTTACTTTGAGTAAATTAGAGTGTTCAAAGCAGGCCTACGCTCTGAATACATTAGCATGGAATAACACGATAGGACTCTGGCCTATCTTGTTGGTCTGTAGGACCGGAGTAATGATTAAGAGGGACAGTCGGGGGCATTCGTATTTCATTGTCAGAGGTGAAATTCTTGGATTTATGAAAGACGAACTTCTGCGAAAGCATTTGCCAAGGATGTTTTCATTAATCAAGAACGAAAGTTGGGGGCTCGAAGACGATTAGATACCGTCGTAGTCTCAACCATAAACGATGCCGACTAGGGATTGGCAGGTGTTCTTTTGATGACCCTGCCAGCACCTTATGAGAAATCAAAGTTTTTGGGTTCCGGGGGGAGTATGGTCGCAAGGCTGAAACTTAAAGGAATTGACGGAAGGGCACCACCAGGCGTGGAGCCTGCGGCTTAATTTGACTCAACACGGGAAAACTTACCAGGTCCAGACACGGGAAGGATTGACAGATTGAGAGCTCTTTCTTGATTCTGTGGGTGGTGGTGCATGGCCGTTCTTAGTTGGTGGGTTGCCTTGTCAGGTTGATTCCGGTAACGAACGAGACCTCAGCCTGCTAAATAGTCACGGGACCTTT-GTGCACGCTTGACTTCTTAGAGGGACTATTGGCGTTTAGCCAGTGGAAGTGTGAGGCAATAACAGGTCTGTGATGCCCTTAGATGTTCTGGGCCGCACGCGCGCTACACTGATGCATTCAACGAGCCTATCCTTGGCCGAGAGGCCCGGGTAATCTTTGAAACTGCATCGTGATGGGGATAGATTATTGCAATTATTAGTCTTCAACGAGGAATGCCTAGTAAGCGCAAGTCATCAGCTTGCGTTGATTACGTCCCTGCCCTTTGTACACACCGCCCGTCGCTCCTACCGATTGGGTGTGCTGGTGAAGTGTCCGGATTGGCTTCAATTG---CATCGACTGTTGCGAAAAGGACATTAAACCCTCCCACCTA-----------------------------
[truncated: 2,066,015 more chars]
