# Supplementary material for: Order, please! Uncertainty in the ordinal-level classification of Chlorophyceae
Source: PeerJ. 2019 May 15;7:e6899. doi: 10.7717/peerj.6899 (PMC6525593; doi:10.7717/peerj.6899)
Supplement: Supplemental Information 1 — This compressed folder contains untrimmed, masked alignments for individual chloroplast genes (subfolder nexus), as well as trimmed alignments with appropriate analysis blocks and the consensus trees resulting from these single-gene and concatenated analyses (MrBayes subfolders). Supplementary methods with associated references are included in the SupplementaryMethods.txt file. SVDquartets, BaliPhy, PhyloBayes and RAxML analysis files are in separate subfolders, with their respective resulting tree files. Files associated with MrBayes analysis of the 1st and 2nd positions and the analysis of the 3rd positions are placed in the subfolders 1st_and_2nd_positions_only and 3rd_positions_only, respectively. The 18Splastid_combined subfolder contains the MrBayes analysis materials (alignment and consensus tree) for the analysis including nucleotide plastid data as well as 18S nucleotide data. Documentation, trees and scripts used to create Fig. 3 are included in the “Figure3” subfolder, and documentation for and full results of Treespace analyses are in the “Treespace” subfolder. The results of the AU topology tests are included in a Word document. [file peerj-07-6899-s008.zip › supplementary_alignments_trees/1st_and_second_positions_only/1st2ndpositions.nex]

#NEXUS 

begin data;
    dimensions ntax=68 nchar=22948;
    format datatype=dna gap=- missing=?;
    matrix

Ankyra_judayi                   GTGAACCTTTAAGGACCTACGTGGGGCGGACAGATCACGGTTGCTGTGTCGGAAGCCGCTATAACTTCGGAACTTTGGGCCAGTGCCAGCGGTTATGTTTTGGCGGGCATAATTTTGAGTGCCATTGTCCGAAACCATTAGACAGGTTATCTTTCCCAATGCACTTGGTAGGGTGGCCGGGGGAGTATGAACTTCCTATTGTTCGGGTTTCATTATTCTCGCGTTTGGTTGGGGGTTACATCTTATGGCCGAACTTGAGATCTTCCTTTTGGTAGTTGAAGAAAAAAAATACAAATCTGGTACACTATATTTGGTTGGGCTGTTTTGTTGAAGCATTATTGGGGGTTAGAACTGGCCCGGGGGGGAGTAGATATACAACCACACAGGCGCGTATTTGGTATTGTAATCCCTTGGGGGAGGTGATGTAGGTGAAAATGAGAATATGGGGCAATTGATGGACTTGAATTTGGGGATTGCAATTAACACCCTGCCTGGCCGCGGCTTGTTGTCGGGAGCTATTTCTAAGTTGCGCATTCGTATGGTTATGCTGTGATTCTGTTAAAAACGCTACCTCGATTTAGGCCACGGCCGAGCTCCATCCAGCTTACTTCTGTCGGACACGTTGGGCAAGTGCTCGCCAGGCCACGGTTGGAATATTATCGTCCCACGGGAATATTTGGGGGAACATCGTTTGGATTCGGGCCTGTTGACCTTAGGGCCAAGGTTGATTAAAATTAAAAGAATCACCTGCAGACGCGGCGCGATAATACCAGCCCCTGGTCTTAATCGTGGGGGTGCACGAATAATCACAATTGTAGCCCGTCTGTTGCACAGCATTGTCTGGTTTTTTTTATGGCATTTGCAGCGGCGGCCGGCGCGCGCGGTTGAAAGGATGACGTTGAGACCGCTTTCATCGCCTTGAGAGTGCGAGTTCGTGGCACATATATGCAATGGAATAGAGTCAGGCAGTTTATACTCTGATGTTTGGATATATACTTTCTTTTGGAAAGAATTAATCACCCGAGGTTCAAATTACGATTGTACGATTATCGGATTGCAAACCAATGGGAGAGA----TATTAATGGTCCTTTTGGACATTTTTTTATTTGTTCAATGTCGGGCTTGTCCTGCGTTATGATTCCAAGGGATTGCGCCCACAAGAATAAACACGTGCTTGCTTTTACTCATTCTATTTAGCGGATAGAAAAGGTTGGTATTAACGTAGTGACCGCGCTTTTTTCCATAAGTTTGAGATTACAACCTTTCTTAGTTCGCTTTGGAAATCTGCGAGACTGTGTGGGTTTGTGCTTGTCCTTGTGTCCATCCCTATTTTTGGTTTTACAGGCATCAGCCTGTTTGCACTTGCGGGCTAATGGGAGCTTGAGACACAATCTAGCCAAAGACAATTCGAACACACGGGCATTCGGGAAGCACCGGGAAAAATGCTTGGGATTGCTTCAGCTTGACCTGTGATACGCAGCAATGAGCGGCGCGGTTTACCGTAGTAACGGGGGAATTTGATAGCTTTCCGAAACCGTACATAGCCGCGGACCGATGGTCGGAAGGTACCGATATGGTGCGTGTCACCGGCGATATTAGAATCGGGGTTCGAATGTGCAACAGCATAGATGCGCTAAAATCCGTAAACAATTTTATTCAAACGGACACGGCGGTCCTTTGCTGTGGACGTGTGGATGCGCCTGGTTCTGCATTTTTTAGGTCTAGTGGTTGGTCTCCTATCCCGCGCCATAACGACATTCCCGACCGTTAAAAGATTCGTCAATTTGTAAAGATTTAAAAGGAAAATCTTGCTAAGATGTTAAAGCTTCGGAATGGGAATACCAAAAACCGTGAGTTTGAACGCTTGAAAGTACCCCGGTGAGTAACCAGCGCGGGGGGCGTCAATGTCCCGGTCTCGTCACGACGGCCGGCAATCCTCGTGATTTGAGTTGCGAAAGACGGCAAGATGTTCAGCTAATAGAATATGAGCTAAAAAACGGTTGCATAAAACGGAGATTCAAAATGCTTAAAAGCATTAGCAAAGCCCAACGTCTAAGCATAAATAATTGCTATGATTAGCGGCCGCCAATGGACTTAGGTGCAGTCTTAAAAGTCAGCGTATCAGCCCTTGGGAGATATTAAGTATCGAGATCTGAAGTCCGGATTACCCGTACGCAGATGTGAAGCAGTTTGCAGGGTCGGGAAAGTGTGAAAATACCGAAGAAAGAGATGCCGATTATTTTTACCCACTGACTCAGATTTCAGAGATTCAAATTGTAACGGCGAGTATTTGCGAGTAACATAAGGTAAGAATCAGCGCGACGACTTGACAATATCGTTTACTGAAAACGACCTCGTAAATTTGGATTTACTTGGTTCAAAACCAGATGAAGATTAAAATTTTAAGATTGGATAGGTAATTATGTCCGAGGAGTCGTACGATTAAAATTCCCAGCTGTTAAATGTCCTAAGGAGTGGTTATAGGCATTATTGAAAGATTAAATCCTAATTCACACCCATGGATCTAAACGCACTTATCGTAATGACACAACCGTTATTCCAGCGCTGTTTCAGTCATGATGCAAATTACGGAAAAACGTGTTTGGGAGCACCAGCGCAGATACAAATTTGTAGGAATGGCTAAGTTCTGGCGGACTATGAACAGAGCGATGTTCGGACAGTACGGTAACGACAATTTATACGAGACAACCAGTGGGAATATGCCGATGACCGCGCATTTGGACCAATGACGCAGTGGAACGTTGAATCCTGGGGTATTCGCCCGTCAATCAAATTCCTTGGTACGCCTTTTGGTAGAGGACAACAATGCGATTGTTAAATCTTACTTGGATGAGACATTTTGAATTTGGGGCAGAACTGCAACGAGCTTCAGATTCAAAATCCGGTTGTCGGGAAGTAACGAAACGAAATTGCAAAAATAATTATACGTGAGTATTTGCGCAAGAGCGTGCGCTTGATGGAACGGAATACAACTTTGCCATAGTGGTTCTGTTTACAAAATGAGAAGTTTTCTGTATGGACAAACTGGGTATTTTCAAAGCTTGGGTATATTTGCGACCCGTAGCATGCGATTGAGAAGGAATTCGCCATTAAGATAAAGATTAACGTTTGTTCAATAACAGACGAACCAGGTATGTTGATGGACTGACACGAATATAAATGATTGAGGATGCCCAATTGACTGAATGGATCCATGTGTGCCGGCAAGGTTGATAGCTTACCAGGGAGAACGTTTGCGCATGCCACGTGGTTTTTGGTCTTCCAGACATGTACCATTAATTGATTAACACAGGATGAGTGCGGTGTTCCGCCAAGTAAAGATTCCGTTTAAGAAAGTTAGTTGGGATAACCTTCTAGCGACGCACACTTATCGCGCGAATGAACTATGCGCCCTTCCATGGCCGAGGACAGGCTGATGAAAATTGTCGTTTGAATTTTTGAGACGGAATAAATTGGAACTTGAGA------TACTAATTATAGGGAATCGTTTTTATGGGAAACTCTGAATTCTTGCCGTTTTATCGTGGGATATGTTAGAATGGATCCTAATGAAAAGTTCATCGCGATTGACTCTCAAAACTGGTCAATAAGTCCATCCCGATGTGAAACCGAAATATACAATCACGATAAGATTCACCGAATACATACGGATGCCAGCAACCTTGAGCAGGGATACACAATGTCGTGATTACTTGCCAATCAGGTTTCAAAGCGGAATTTGATTATACCGCCCTCGCGAAATGCACCCGGATTCACCCTTGGACTTTTCGCCTTAATCGAGCGGAAGTTTCCGGTGGGACACGTTTATGGGTTTATTTTTTTGCGTTTTTCTATATCTGAATTAAAAGTCCTGTTTGAGAGTACATAGTGGAACTTGCATCCATGGGTCCAGATATTATGTGGGGAGATTCCGCCATGACGAATTAAATTATTTCGCGCGATGTTTTTATCATATTGAGAGATTTGAACAATTGGGTTTTATAAATCAATGAGACGTCAAGAATGAAAAAGAATGAAGCGAACAACGACGACTTCAGAGAGATCAAAAGTTTATATATAATCTTGGGGTCGTGGAAGGATACGTCAGAGCTTCATTATAAGCGGTCTTACTTGGTTGGGTGCGCTCGCGCTCTTGCCTGCGGGGACATGGGACGTAGTACGAGGTGCAGTATATCACACCGAGGGGATAGGGCAGCTCGAATTGATGAAGCAGAATATAAATCGTTGAGTGCGAATTATCCTTCACTAAGCCCGCAAAATTTAAGATTGACGGATTTATTTCGCACGAACATTTTAGGTTGCGAGAATGCACAAGAGTATCAGAATATGAATACAGAAGTTGGATACAGAAGAACACAAATTCTGAAGCGGCAAGCTTTTATGCAATTCCGAGCTAGCCCTTGACCATGTGAATTTCCATATCCGTTTTTTTTTTTGCTTGTTGCAGCTCGTAGTTAGATACATGCATGGTACAGAAACGACTGTTGAGAGCGAGATGTTCGCAGACGTTGTTTGTGGTGTCGGCTTTTTTTCCTGGCTATTGCGTGGGGTGTTACGGACACTTGTACTCTGTAACCAGGTTGCACTCTATTGAGGTGAATTTTACGCGCGTTCACCCGCAAAGATGCCATCTTTTTTTTTGGGCCGAGCCAGGGATTAGCGTGTGCATTGGGGTTTGACTTGTGCTTCAGGGCTTGGTTATGCTTATTTCGCATTGAATGCCGTCGTAATTCGCCTAAAGCATGCTTTCGCCCATGCGTTTACTCGTTTTTATTACCTTGGCATCGGTGTTTTGCCCAGTTGGGTGCGCATTTCGTTATTTTTTTCAGGTTCAAATGACTTAACCTTCAATATGGGTGCGGGTCTGGGGGCTTTTTGGCATCAGGGCACGTGAAAACTTTTGAGAGGGAGGGCAAACTTCGGCTTAACCACCAGCGAGAACTATCATGTACGCAACGTTTGTCCAATTTGGGTGCTTTCAAAACGTGTTCATTTTATTTCTGTCCGTACGGCTTGATAGGCATGGGTGTGGTTGCTTAACTCGGCTAGATTGTTCCAGAATCGGCGCGAGACCGATTGAACTTTAACAAAAATTTTTAAGAGGATCGGCTGATGCGCCAGACACCCAGACGTTGTTTCCGAGAGTTTCCCGGGAAGCCTTTTCAAGTTTTTTTATTTTTATTTAGTGACGATCGGCATTCCTTAGAAATTAGAGCTTATTTTTTCTGTGTTACGTATCATTATAGTGATTCGCCCACGCTTTTATAAGCTTGCACTTAGTTCCCAGATTCAAAGCAGCCCTGTCCGCTTCATCAATGTTATATCAGTACGTATATTTAGTAGCGCTTATTCGGTCTTTTGCATGCTTTTTTGAAATTAGTACGATATGGATGGTTCCTTTTACATGGATCTTCGGGCGTTGGCAAGAGCTGGGTCTATGAGTGGACCAAGAACTGGCTTTTACTGTTATTTGCATTACTCAACCGATACCGGGTGGAGGAAAACCGCTTATGCGCTGGGTTTTATGTTGATTGTTTTGGGTAATTATGGGAGGTTCAAGTAGGTGTTCACAAGTTAAACTATAGTCAAAATATCCAATTTTGACATTAATAAAAAAACAGAGTCCAAATGAAAATGTATAACGGGGTGGGAGCTCCAAAAGAACTATGAGCTCTTAAGAATGCGTATGCGGCAAAGGATATACCGTCAAAATCATGCGGTTAAATCGGACAATCCGTGGGTTCGTACTTAGGGGAAAATTAGGTTTTGACGCTATCATTGCTTCCCGGTCGGATTCAGGATAACCAAAGTTGAAAAAGGAATAAGATGGTTGAGACATTATTTCCGAATGATAGAAAATGACAATCGGGATGAATTCATGTACACGCCAAACAGAGAGGTTGCCTTTAAGATTGGTTCCTTAAGCAGCCAACCAAAACAGTGTGATTAACGACAGCTTATGGGCTTTTTATTTGTTTGCGTTTTTTCAGTAGTTTAAATAGTTCAGTACATCTACCCGACGCCTTTGAAGGCAGCGAGAATATCTCCACGAACGGGAATGGGTTTAAAACAGCCCATATACGGTTGAGTGGGCATTTATCG------------ACAAGACATGAATCGTGCGTATGGGGTTGCGTGTAACGAACAGTACATCTGCAAGAGCGAGCTCGAACATAACCGAGAGCAAAAGATTGATTGCAAGCAATTGAAAGCGAGGGTAACAAAGTGAGCAATTACTTAACGGCAAGCCGTTCAGTGTAATCATGAGCTTGTTAACTTTTTTATGGACTTGGATATTTTTGCATTTTTAGGACCCCCGATGTAAATGTCCCAACGAACAAGCACGCGGTTAAGCGGGTAAGATACGTTACTATAACCCGATAGTGTAGGAACGAATCTGCGCTTCGATACCCCACCGGGTCCCCGAGATGGGGCGCGTGCGCGATCTCACGGACTGACACGTTGACGAGGTTACAGTTGAAATAAAGGCGTGTTGAATGACCGTGCGGGAGAAACATAATGCTAGTGCTACCATGATTTTGAGAGGTCGTACAATTTTACTCATGTGGAAGTTTGGTTAAGCCTCGGCCTCGTTGAGACTCGATTCGCGCTAGTAAACTTCAGGCCCCCAGGATCAGTGACGGAAATTAAAATAGGCGGGCTTTGGTGACATAACCAATTGGCTTCGCAAAATAGGCGGCGTTAGATGTTCGGGGGTTGATTACAAGAGAGAAAGTACTCCACCTTATCGTGAGGACGTTTTTTGTGCGAGCATTAAATCCAGCGAACGGGAATAAGGCATATTAAGCACGCGGACAGGAGAATATAACGGCGTTGGCAAGATTGGATCCATATATCAGATACTACGGGGTTACTCAAACTCTTGCAATATGCGGACAGGTTTTTTCAATCACGGCATCAGCGTATGACGCAAGAACAGGATCATTCGGTTTGCAAGCTTCGTTTCGGGGGACACTCATCGGACGTGTGGAATTGAGGGACGGAGTACTTGGTTGTGATTATCGGAGATAATGAAAGACGAGCGGGATTATTACCAGATGGTGCTTCCGGACATCCGTGCTCGGGGATCAGTTGCAATCCGCCTGTGAATTTGGGAGAGCTGCTCATTGGGGGGACTTGGCACCTGGGAAGCCCGGGCGCGCAACGGTGCTTGAGCTGACCAGCCGAAGAGGCGGACTGCCGGAGGGGGAGTATCGTCGCTGAATGAGCCGATTGCGCGCTGGAGTTGAAGAATAATTGATTGAACATGAAACTATGCGGAATCGTGACGCCTTTCGAATTTACAGATCGTATGGTATCAAGATACATCCGCTTTTGTGCGGTGTTTTGTAGACGGTTGCTAGAGTTTGGAGCCCGCCAAGATATTACGAGACGCAGAGCCCTTATACGACGTTAAGCTTGACAGTAAAATTTCCAATCGCGTAATATGTGGGAAGCGTTAGAATATGTGTCAGACATTTCTGGTCATGGTTTTCTACGGATTCAGTAATAATTTTCCCAGGTTTTATTCTTTAGGAGTTGGTTCTGTAGTTTATGTGTTTTATTTTGAAGTGGGGGGTTAAGATTAAAAAAGAGGAGATCGATTTCGTGGGTACCGGAAAACGAGATGATTTTTAACTTAAGAGTGAGCATCGGTGATTCACACGACATTATTCGTTAAAAGAATCCATACGGATGGGACCTTACTTAAGAATGAAACAGCTCGATTGCAATTTTCAATTCTTGAGGATAAGAATGTTTCACTACAGCTCTTTGTGTGCGCGGCCTTGTGTATTTTTTCGCCGGGGGAATTTTGGTTAAACAAATTTGAACAAGTATAATTGCGCGTATGCATGTATTCTTGTGGCCAATTACGGTTTTGAGACGAAAAACATCTAGAATTGAGAGCAACACGGCTTGAGCCACACGTTACGAGCCGGCCATTGATTGCAAAGAAGCCACAATCGGAGAGGGCTTAGGCGACAGAGAAAAATGATTTCACAGAGAAGTTTCCGTTGAGATTAACAGAACATCATTTACACAAAGCTTAACAGCTAATTAATATTCAGATATACCGGTCGGAAGTTAATCGGTTGATCACTACAGTGTGTAAAATTTAGTTCCGTTACGATAATGAAGCCGCTTTTTTACTTTTTTTCTTTTCTTTAGGCACGGTATCGTTAGTAGTTGGCCCCTCAAAATTAGGACCTTGAGACAGAGAACTAGAGAATGGTTTTCCCGTCTTAAAGGTTTGAAGTTTTAACATTTTTCGAGTGAAATTGTATCAGATAAGTTTACGTATTTTTTACACATAATGTTGCCTTTATATGTCCTTATGTAATTATTCAAACTATTGTAGCCATACGATTTATGAATCAACACCGAATTTTTAATCTACACAGACAGCTTGCGATTCAGATTGAGAAAATTATTGATCTTTTGCATAGTAAAAACAAGATGATGATACAATTTTGCGATTATAGTTTTACCTTGTTTTTTTTAATTGAATCAATAAATACAATCTTTTTTGAGTTTTTGGTTGAGAAGAAAAGCCTTTATTTTTGTACGATTCTGTGGTACATCCCAAATTGGATTTTTTCATTATTTTACATAGGTTCCGAAAGAACGGATTTCTTTGTGCACCTCCGTTTTTGAGTTTTTAATATTATTTAGCATTAACGGCTCCCGCACGTGCACTACAGCATATGAAATTGCGTTAGGAAGGGGATGGAATCACACAGTGAAATTCATGCCTGCCGCGGGAAAAGTCTCAATGGTGGACCAACAGAAGACTTACCTACGGTTTTATCCACATATGAACTTCATCAAGATACATAGAGAGTTGCCGAGAGTATTACAGGTAGGAAGTGATGGTGAGCGGGGCCCCGCGGGCGGTGGGGGTAGTGTGGGAACGTAATTTTAAGATTAAGCTTTAGATAGAATATTTTTGAGTTTGGGAGTGTTGGGGGTTGCGCCCTTAATAGCGATATGATATGTACGAAAGGTTGAGCTTTTGCGCAACGATGCGCTCGTAGGAAATCAGACCACCCTCGCTGCGGCTATGGAACGACGCAACGGATTATGAAATAGTGAGCTGCCATCCGTTTGAGTTTCCCTATGAGAGTCGGTTCAGGTAAGGAAACTTTTGAATGCTAATTGGATTTATTAAATGCGACACTTTACCACCGAGGGTATCCAGGACTTCGACGGACTTTAATTCTTCGATTTATTATGTGACCTTTTTCGGATGTTTGGTTGTCCGTACATGCGGTTTTGTACGCTATTCATACGCGGGGACAGCACTGATGCAAAAAGATATCACGGATTAACGCACGTTGTATAATAGCGAAACGGCGATTAAAACAATAAGATTTTAAGAAATTGCTTCAAGAATTCACATTCCAAAAAGTCGCGTCGTTCAAACGTGTTATACGGCGCCAAGGTATTAGGATTGGTTTCCGCAGTTTCGGAATGCCAGAGGTTTTCCGGGTACAATCAGTGATGAGTAAATTTGGTTACGCACGCTTTTATATATCCACTCTTTTTTATTTTAGTAAACGCTCAAATACCGGTAACGGGAAGTTCCGAAAGCAAAAAATTTAATTGTAAGGTTCGGGGCGCTCGGTTTTCGACGCAACACAAGATAAGCTTCGTCTCTAACAACGCGAAAAAACGGATTCGCGTTTGATGCCGATAAGCGCGTAGAATAGGATAATAAGGATTTTAATATTAAACCATCATAATTAAAGAAACATTCCATTGCGTTGGACCGAGCTTTTCATTATAACCATGTGCGCGCTCGTATTCGCGGTTGCGTGGCTGCGCATGGCCGGATGGCAGGACGCGCGGTAGCGTGAGGATGCAGCACCGAGCGAGGAAATCGGGGCTTTTTTAGTTGCTTATGATCTTACATTAGGTTGTGTGCTTGCTTTTTTGCAACCTTGCATATAACCCATCTACTAAGTGCGAAAAGGGGCCGAATTATTGATCGGTTTAAGGCAATGGGAATATATGCGTGTAAGAGCATCCAAATCCTTAAAATCGAGTGTCGGCGTATGTCGACTCCAGGGTCGCGGAAAGGATACATCGTTGAGAAAGCGCGTGTATAAAAGAGGAACCAGGGACCGGTTTGGCCATGCAGGATTAGGACGAATTACAAATGTTCTTGCCCGAGTGTATGCCGGCAATTGACGAAAACCCAGTAAATGGACATGGCAGTGACAGGAAACACTTACGCGCATACATGCTTGCGCCGGGGGGCCAGGAAAATAGAGAATGATCTCCCGAGAAAGCCGGGATACATAAACGCCAGTGATAGAACGAAACGCATAGCCAGTGATGCCGGCAGCGATAGTAAAAATATACGGGCGCCAATGAGGGCATTTGTGTTCGGGCGAGGCCATCCCAACAAGACACTTTTTGCAACAGTGGGTCCCAATGTGTTTTTAAAAGAGACAGTGAGAACGACTTTGATTGTGACTGAGTCGGAACCTGAAATAGATTCCGGGAGAATCCATGTACGGTCGCTTTTGCTTGAGCTTGTGAAACCAAATCACCGGGAAAAATGGTGAAAATTAGCCTATGAAAGTGAAGTAATCCACCCGACGGAACGAAACCTTTTTTGCGTGAGAGTTTTCATACGGCGGGACGTGCACGGCGGTGACGGGACTTCGGTGGGAAACTGAATGTGGCTAAGAACAAAATGGTGTACGGTTGAATTTAAAAACTTGAGAACATGCGGGAAAGTGGGTTTTTCGGGGTCAAAAAGAATGACGGGATGTTTGCAACCGGTCATTTCCCAACAATTGAGCCAGTTAATCTACAAGAGAGGGGCGCATCGCTTTTGTGGTACACCCATTTAGTCGACACGAGTACGGAAGTGAGGTTAGCAATCAATCGAACCTCTCGTGCGAGACATCAAAAATGCATCCGGGACGGTAGATATGTAATTATAACCATGCATGAAAGGATCGTTGCATCGGAGGGGCGACGTGGGCGGGTGTACAAGAAGATAGGAATTTACCGATCGAATCAGATGCAAAAGCATGTTCATCCTGACCGATAAAACAATGCCAATCTGAAAGAGGTTATCAAGTTCGCTAATAGATCTGATACAATTAAAGATAGAACCGGTTCGATTAGCAACAAAGAATCCCGGTTTGGGGGCGGATGTATATTCACCCACGGATATACGACGGAGCCGACCGGGATGGGGGAATCTTGTCATTGAAAAGTGGCGGTGTCAATATGGCCGTTTGAATGTTTTCAAGGCAGTCCAAATTAAAGCTTGTGTAGGCAAAAGCTCGGGACAATAGGTACTGGAGTCACACTTTGGGAAGTGGTCGGCGTTCATAACCACGAGGTTATCGGGATGAGTTTGAACGGAAGCTTACGTCCGTGGAAGCACTTGGCGATTTAAGTTTGGGACCGTGAAAATGGCCGTAAAAGAGAAGTTCCATCAAGACGCCCGCTTGTGATTGAACCGTTTCATTTGAACGGATAAGTGTGATTTTGCCCTACGCGGGGGAAATGGTTTTGGGGGCGGGTGGAAACGTTTATATGATTATAAAAATGCAAGCCAGGGGGTTCGTTTGCGGGTGGGAAGACCGGAGGAAGACTTAGCGAATAGGATCGGGTATGTGAAAAACTGCGATCAAGTGCTTGTTAGGCAATAAGACCCCGGGCCGATCGGTGCTTACGCTTACATGCGATATTCGGAGTAAAACAGAGTTTTTTTATGAAAATTTCGTTGTCAGCGGGCGAGTTCGCTTTTGGCGATCCTCGCGTGGTACACCACCTGCACGAATGGACTTCAGACGATACTCACAAGAGGTCATACTCATCAGCGTTAGTCCGCGAGATTACGACCGCCCGCACACTTGCCATTGAGCACACGTCTTCCGAATTGCGCAAGGATTACCGCGTGACCTTGATCACTCACATTTCACCTGATGTGGGAAACATAAGTGGCCAAGATAAAAACCTCACGTAAAGACTCAGAATATGCATTTGGTTGAGATTTCGAGAGAAGTTGTGTTCCGGCCGAAATGACGTTTTTCCACCTTTTGTGCGAGTTTACGGTCCCGGAATAGTAGTTGCGAACATGAGGTTACAAATTTGCGGGATTGAACTTCCGACAGCTTTATTGTGGAAGTAAGAGTTTGCAAGCGCTCTTATTCCAATGTAAATTAGAACTGATGGTGACCATGGTAGGCTGCCTTGAGTCTGAATGTCCTGGAGGTGAAGCAACAATGCTCGCCCCGACGAGATGGTGGTGAACGTGGAACGCTGCCACGATTTTAGGTCGATTATTGGTCGAAGACAGAGATGGTTGCTAATGGTTCCTGTACGGTCAACGTGTATAAGACCGGCGCTATGCGTCATTATCAACGCCTGTGCGGTGGCGGTCATACTTTTGAATGCGTTTGACCTCGACCGTTTAACCATTGCGCAGGATTTGTTTCCTTATACCGTTGGATACCATCTGGGGCTGACATAGGGGAACTCTCAATGAGTAGAGGGTGCGCTCCAATATTTTCGGCTTTTTTTGCGCGTTGCATGGTTATGGATTGATTTTCGGACCCGACGGAAACGCTTGACTCCAAATTTGGATCATTTTTTGCGGTTACTGTTGGTTGGGCTTCAGTACGGGTTTGGCCGGATTGGTTCGACCTAGGTTACGGAGGTCACCGTGCCCTCTGGGGCGAGGTTGACCTTAACCGGGGATGCGCCACAATGCGCGGATTTGGGTTTGCGGTTTTCACTTGGTCGCCTCATCGTTTATTGGTTTCATGGAGATGATCGTTTTCAGAGATGCGCGTTTTGGCGCTTGTGTGCGGACATTGTAGGTCGCGCACCCATGATTTTGGCCACCGTACATGGACAGGTTTTCACAGAATCAAACGGTCAGCAGTTGCGAGGAATCGTTCGAGCTGGCAAATCCGAAATTGCTTTAGATAATGGAAAACCGCAAGGGGTTTTCGACGGGCATAAAGGGGAGGATGCGTGGTGTTGGCAGCGTTTAAGATCGAGGCGGATTTTGTCGCGATCCACTTTTGAACTTCCGTTTTTATGAAAGAGGGTGTCGGCGAGTCCTTCGAGGCGATCAATAAGATGACAGTGGGTTCGTACTTTAGGGGGATTGAGGTTACTTAAGACCGCACGTAAAATAGCCGAAGCCATTGGGAATTTGATTGACGTCACTTCATCGAGGGTTTCGAGAGCCCGGGTGTTACTTGGCAGTTGTTGCTTTTTTTTTTGGCAATTGCAGGGCCGACATTTCGGAGTTTGCGGATGAGAGAGTAAGACAGTGATTGGAATAAAAACTGGGAACAGTCATCGGAGCTTATGCACAATTTTCCAATTAGCAGGCTGCCAGACCACACCGCGATTGTAGGTTGCATGCCAGATTGAAGCAGAGGATACGAGAAACTTACAAAATTTGCTCCATTGGCATTGCATATTTTTTGACTCGGAACTTTCAGTGCTGCAGGAATTGAGCTGGTGCGACCCTCAGTAGCCATGCCAGCATTGGACCCATTGGCACCGCGTGAGCTTACCGGGGGGCTCGGCCGTAAATGCACTCGGGTTACATGTGTAACATGGATCGACAACAGATTTAGTGCTCGTTTTTGGTTGTTCGCGTTTTTTTGCGGTGCTCATTCACCAATTCACCTCTTTCTGTTAAGAGCGATCAGTTAACACATTTCGGCTTTGGGTAGTCTTGCTGACGGCATTGTCAGTGCATCCGATCCGGGAACAGTGGTGGAAATTTTACGATTCCCACCCAGGTTACCCTTTGACGGAATGGCGTTAGCCAAACCGATCGCAACAATTTGCACTCGAGGTCGGGAGCATTTACTTTTGGGGTTCACCCAACCAAGCTTGTTACGAATGCCACACATTGCATGCGTATTTATGTGCGGCAATTACGACAATTGGATGGCAAGTTCAGCATTTGATCCAGTCCCCGCGGGGTTGGACGGCAAAGGTTTTGAACGTAAAATCTTCATTCATTGGTTGCTTGCTCGTGGACGTTGTCTTACGCCACAATTATCTTCCCCTAGCTTTTGCAAGATTACACCAGCGCTTTAACCACACATAATGCGGTTATATTGGGGCTTGCCAGGGCATTTTTATCGGATAGACCGAGCAAAAGGAAGTTTGCAGATTTGACAAAGAGCGTATTCCATTAGTGGTTCTTTTTTGGTTCAACTTGGCTTAGTCAAAGAGTATCAGCTTGGACCCGAAACAATTTATGACCGTTTGCCATGATCAGCGCCAGGAAGCTTTAGGTTGATTTTTTTCTCTCACAACCGCGTTC----GCAGCAAGTTTGCTCCGGTGTTGAGCATAAAAAACAAATCTTTTTTACATGGCCGGGATTTTGTCACAGCATGCTTGGCTCAACACACTTATCTGTAAGGGCTTGAGCCGGGTCAATTATCCGAAAAAGATTGGTAAGTTCCTGGAGGCCGGCGGGGGACTGGAATTCGCTAGAGCTTTATTGCGTTTTGATCTAAACATGGTGGTACTTTATGCATGAACATTACCTTGCAGGAAGTTCCATTGAGATCTCACTATTATGGTGTTCGGATATTTGTTAATCTCCACTATAAGGTAAACCTTGGATAAAGTTTCGTTGGCTGATTTCTTTGGCATTATTAGCACGGTTATTTCTATTCTGCGGGTATGCAGATTATGAACCTGTTGGCCAGAAAACCCCTGCAATTGTTATGAAGAAACCGTGCTTTCATGTCAGCCGCTGTGGTTGCCATTTCGTGGTAATTTACTAGCGCTTCTATGCTCACTCGGCGTTGGCCATATCCCCAATCTTATATAACGCGATATGATAAACATGGGTTTTCAAATAATGGCTGGGGAAATTTTCCGCGCAACAATTACGCAACACACGTAGTGCAAACATAAAGGCAGATATGGTTCTCCTTGTAGAAGAAAGGTTTTCGATTTAACAGGATCATAGGGAAAGCGTAATGCAGCCGATCGAATTATCTTTAATTCTAAACCGCGTGTTATAATCTTCACATTGCAATAGCATAAGGCGACTTTTTTGTGGACAAAATCGCTCGCTTGTGCAGGCGCTTTTACAAACTCTTTTGTAAACAGTGTTGGGGATTTACAATGAAACATTTAATCATTCAAATAACCATTTAAGAAACAAAATATAAAAATTTGAAACGCACGATAATTCGTTTTAAAAGTAGTTTTAGATAACTACAAATAATTGTAAACAATTGTAGGACGAATTATCACATTAATTAATTAAAATTGCTCGACACGTTCTAGTTTTCCAATTCGTCTTAAATGCCAACATCAATGTATAAAATTGTGACCAAATGTTAGCCGAAAAAATGCACGTTGAAATATTGGGGATAGAAATGTGCATATATGGCACAGAGATTAAGCGTCGGATGAAAATTGGATAAATTTCAATGTGAACAATGAACCTTTTGCGACAATATCCGCAAGAGATCAGAATCATAATTATTTAAAAATTTCAAAATCGTTGCATAAGATTACACTATTTCACGCCCGTGTGCTTGGTGTTGTATACGCGGTTTTATGAATAACGTTTTCCGACCTTGTTTTCTTATAAGTCGAGTCGTCGAAATTGGAAATGCGTTATCGCGAAGGAAGTATGTATTGTCAACCAACAAACACGCAGGATGGATCGTTCTCAGCTTACCCGGACAGAACGTCGTTCGATTAGGAATCCGAAATCTTTCTAAGTTCACGTCAGGGCGAAAACGGGATATACGTCGCAAGGGGGGGCAAACGCTTACGGAATGATTCGCGGAAAATGGATCCGCCGGTTTACATGATAGACCAACGAAGCCGATGCTTCTCGTAGAGAGGGAAACGTAATCTCACCCGGGTTACGTGGGAGTATATTCGAATAAGCCCATTTAAGGAATGCTCCCTCGAAATCCTTGGGCGAGTCAAAGTGATTCACCGGTCGGGGCATTGCCGGCGCGGACTTGTGAGTTTGCAAGAGGAATTGTACGTCGTTCCTCAAGAATCGTTGTTCAAAATGTGGCACATGGCAGTGGAAATGAGCTAAATTACATGGAAGCGGCGACCGTGTTGGAACGCCACGTCGGGTCGCATAACCGTGACACCCAGGGGGGGAGGCGTGCCATGGCGAGCGCCGTACCCTGGGAACCGCTTGGTTATACAGAACCAAAATAAGACGATTATCTCGAACGAAATAGAAGTTAGATGTTGAGACGTTGAATCAGCATGCGAGAATTCAGAATAGTCCCCCAGTAAATTTTATGTTGGGGATACTTACTGTTCTGTCAGTGCACGGTTGCATACTTTATACGCCACGTGCGAGCTTGCTCGTGATAATATACGAGTAATTGGTGTTATAGTCATCACGTGTCGCTCATATGTCTATATGTTTCAGTTGCGGTTATTACGGGGTTAAAGCCCGGATTACTGGTACGGGTATATGCGTTGACGTTCTTGGGTACGGTATCTTCCTGGACAATGGTATGGCGTAAATGTACGGGTCCGAGCATCCGGGTGGAGGCCTGTGACTTTCGGGGGGTGGGTGGCATCACTTACCGTTTAAGTTCAACTTGTCTCCTTTTACGCGTTTATCTATCATTTTATATAGAACAGGATTCGGCCCTATCCACATCACATTATCGTCGCAGAAGAGTTTAAAAAAAAGCCCGCTTAATCTGCCCAAGAGGGATTGTTCGGTTAACATACCCAAAACCAATCGCTTCGAAGTGCCGGTCGTTACTCGGTTGAGTACGCTAATCCGGATGGCAAATTCAGACAGCGTGTTTGTCGGGGGCGGTAAGATTCCGGGTCGTACAATGTCGGGGCTTGAACGCGGGTAAAAAGGTCAGGCGTCAATAGGGTAAATGGCAAAATCACCTTGGTTCGGTGGATACAACACACATCGATGTTGCAGTTCAAACACATATCCAGCGTGTGAGACGTTATAGGAACTTAAACCTCAGAGTTTGTGACAATCAAACAAGACATTACAGAAATTTCTTACCCAAATTCATAATTTATCGTAAACTTGATCAAGCTCTTATGCGATCATGTGAGACTGAAAAGAAGCTTCGGGGTATAAAAGCAAGACATTATGCAAGGGTAAATCAGTGGGGCGTTAAGGGCGAATGCCGACGATGGTCGGCGGCGGTCCCTCAACTTAAGCAAATGATATGTACGACGCAAACATTAGGATATGGGTAAGTTGATTAGAGCTACCATTTGCCACAAATAGAAACCCGGAGCAAGGCGATGTTGGCAATGCATTGCCAAACCGTGATTGAGTCCCAGCGTTTCCGAACGTTTGAGCGTGTAAATCCTAGACACAATCACAGTTTGCAAGGAAAAGGGATTAAGTGGATGTTTCTCTCCGAGGTTGATTGCCCTCGACGGTCCGAGAATAAAAAAGTGGAATTTATACACCTAAGCCGAAAAAAAATTTGTGTGGCCGTCCGGAAACTAAAGAATGTATCCATCTTCCCGACCGCACAAAAAAGTTCTACTAATACCCTTATTGGGGAACGGGCGGGCAGTTACCGAGGTCAATCAAAAACATTAAAGCTCGCGCGGAAATGTTCATGCTACAGTACATGAACGCAGGGGACAGTGTGAAAATCCGCGGCCGATTATGTAAGAGGCAACCTCTCCGACACCTTACAAAACCAAGTGGGGTTGGCAAAGAGTGAATGTTTCAAACCGCCGATCAGGTTTTGTTTTTACTTGTTTTTGCCAGTTTTTGTCTAAAAAACATTGAAAGTCATTGCGAATAATTACGATTGTAATACCGTATACGAAATCTAGTTCTTTTAAAAAACATAACTTGAGTGATTCGTTAGAACCCAATAAAATTTTGAAATTTTCAGTAAGTATTCATAAACCAATCCGGTAAACCCGTAAACGGTATTTACTTAAGAGGCATCATTTACTTAAATTTGTTAACGTGTACTTTTGTTTTTTTATTTGGTTTTTCAAGACCGCAGAACCGGAAATTCAGTATTGGCCCGTTCGATATCGCGTTGGAATTCGGGTTACAGAAAACCTTCGAGATTTAAGGAAGGCCTTCGAAGTATCCCCGGCACAGGGCAATTTTAATACTATCGTTAAGTAACAAGCTCGTAAATAGGATACGAAGCATTATAATAGTCGAAGCAACGACAAGATCACGGCAGTTTCTCATTTTGAATCGTTGAAAATGTTTCGTTAAATGCCCACATTGGCGCCGCATTATAGCAGGCAATCGGTAAAAAAAAGTACATGCAGTAATTGAACCAAGAGTATTCGTGCATAACAAATCTTAATTGTAAAAAAAAATATTTTAAAAACGTTGAAAAGTTGCTTATTTATTCAGCAACAGAACCAAACAGCTTTAGGGGTGTCAATCAGCGGCACAAAACATGTACATACAAATAGGGGAGTGTTGTGAGTCGCGGTCTGGGTTAGGGAACGAAAGACAGTTGCGCAAAAGCGCGAACGCGCCGATTCAG--GATTGCATCGGAGCAAGTTTGTACGGCCGGCAGGCGGAACGCATCGGAATTTAAGCGGATAAGTAAGTATCGGAAAACGGATCCCAAAGGTGCGCCCCAAAACGCGGTATACTTATCTCAATGCTTCTGCTTATGTGTTCTTGCTTGTGTGGGTCCGTGTTTGCTCCCAAGGTGACGAAAAACGGTGTTTTCGGTTAGTTTGCTCTTTGTTTACGTGGATTTAATCTTGTGTATTTACATGTAGTAATGGTTCTGTGGGCTTGCTTACTTAGATTATTGGTTACAAGTGTAATTATATACATAGTCCCGACGGAGCAAAAGTAAATGCGTGACGAACCGTGAACAATTGAAATGGCAACCGGCATTTCCGACCTTCAAGGCCAAACACACTGATTGAACTCAGCGAGCCAGATTGAAGCAACAGGACTGAGAATTCCGAAGTTTAGGCCATTGGCATTGGATATTTATTGTTAGGGATTATTCAGGGCAGTTTCAATAGAGCTGTTACGACCACCAATAACCAGGCCAGTGTTGCCATGTGGCAGAATTTAAGGGAGTGGGGGGTTCAGGATCAATACTCGGTTTTCACTTGCGGCAGGGATACAGGATTCATTTAAGACGCATGGGGTTGTTTGCATGCATTTTTGCGGTGTTCATACAAAGCGCCCAATTGATGTTCAAAGTGATCATTTAACACATTGCGGTTTTGGTTGGAGTTGGTGGCGGCACAATCAATTCTTCCGTAAAACTTTGAGCGGGTGACCAAGAATCCTTCCCAGATTATTTAAAGCATTATGCGACTTACCAGTTGCAAGGTTGCCCTTTTACTTCATGAAGATAAGGATTTTACTTAAGGGGTTAACCGTACGGGGCTTGTTAGGAACGCCACACATTGCATGCGTTTTTTTGTGCGGCAATTACGACAATGGGATGGCAAGATAAGAATTTGAGCCACGGGCCTTACGGGAGGCAGTGGTTTAGAATTTACACTCTGCAGCCATTGCATAATTGCATTTGGTCTTTCATATGTGCCACAATTAAGATCCCCTACCTATTGCACGATAGCACCACTTCTTTTACCACAGTTGATGGGGTTTGATGTGGGCGGGCCAGCGCATTTATGTAGGATAGACCACTCAATAAAAATTTTGACGGTATCGCACGGAGCATATTCCATTAATGGTTGATTTTTGGTTCAAGTTGGCTTAATCAAAGAACTTAGGCTTGGCGCCCAGAATTTTCGAACGCATCATTCACCGTTTGCCATGGTCAAAACCATTTTGCCCGATTACGCCCAAGCTTGCGCACAGGCACTGGGGGGAATGTGCGTGGGGAAGTGCATATCCATTCTTGGACGCGATTATGTCACAATCAGCTTACATCAGTACGTTTATCTTTAAGGGTTTTAGCCGAGTCCGTTATCCGAAAGCAATTGGTTCGTTCCTGGAGGCCGGCGGGGGACTGCAGTTCGCTGGACAGTTTTTGGCTTTTGATTAAATCTTTCATGTATTTCATTAGTGAAATCATCGAGTTGGGAGGTACGCTCGG--GTTCCAATACGGGGAATTGCCAAGGCAAACATAAGGTGCTCGGATTTTTGGCCATCAGCAGTATCATCTAGGTCGCTTTCGCTAGGTTATTTTTGGGCCATTGTTGGCTTTCTTATTTTTTTAGGGCGGGTATGCAGACTATGATCATGTTGGCCAAAAATTAAGTGCCCGCATCACCAGGCTTAGATACCAGGCGGCGTGGGTGCCATATTTTGGGGATGCACACTGTCTTTTTTGCCGATATTCGTGGATACGCATTTAGCTTGGCCGTTTGGATGATACAGACGAAACGTTTAATGGTGTTGGGTATATATCCTGTTTTACGCACTCGTTTATATGCTTATGCGCCCCCGTGAATGAGGATCGGACCGTTCGGTCTTTTTAGGAAAAATATTCGGGCGTATCCACTCAAGCATGGTTCATTTACCATTGGAGCGCTCTTGAGATGTTTAAAGGGGCCTACATTATGTTGCATTTTTTGGGTTGTGTAATGGCGGATGGATTTCTTCGTTGGATCGCCTGATGCGTGCTATCGCCCGTGCGCGCACGCGTTTTTATTACCATGGCAGGTCTTTCGAGGATCCTTGGATTCGGACTTAATTATATGTTTCAGCGACAAAATTTATCACCTTCAATTTGGGTGCGGGTTTGGGGTCTTTTTCGCATCAGGTCTTGTACTCTCTTATCGGAACACGAAAGATCGCAAGCGGTAAATTGGCAGAGAGAACTAAAATGTGCGCCAGGTATTGGCGTTATTTCATAGCTCTTAAAATCCGTCTTCATTTTTTGCGCTGCCGTGTGGATTGTTACGCTTGGTTTCACATGCTTAATTAAGGTTAATTAACATCGTATGATCCAGGCGGTTTAAACTGGCGAATATAACGGCAATTGGATGAGTATCAGACGAAGCCAAATTCCCTGATTGCGCGTGAGCCCATCCCGTCATAAAAGGCCTTGTGCGACATTTTAAAAATGAAATTAAGCCAGGCAAAAAGTATACACTGTCCGTCTCACATCTCCATATATGGCAACATGCGTCAAAGGAGGACATTCCGTTTATACGACAATGTGGCAAATTGGGATTTCCCACCGACTAAGGGCAGTAAACGAAAAATCAGACATAGACCCGAGACTAGAATTATAAGATTATGAACTAACCCGAGTAAATGTGATTGGATGTTTCAGTGGGAGGATGCCGATTAGGTTGACGGCATGCGGGATTGTGATTGAGAGGACTTGGATGCCTAATTGAGCAAAAGTGGGCGTTTTTGGGAGGTTAAATACGAGGAGCGGTCGTGACGGAAATGCGAATCCGTGGGAGGTATTGGCGGTGTGAGCTTTCCGCCATGAGGAAGGCCGTGCACACAGACCGGCATGATCCAGCCCGGATATGCCGCGTCGTTAGACCTTCAACGGTTGTTCGTGAGCATATCCATGGCGGGCA--CGGATTATATGGGACGCAACGGAAACGCATGCGTGAACATTTAACAAAGGAAGGGTATTGGTTAGTGCATGGCAAAGCTCTCGTGCCAGTTTAAACTTAAGACGGGGCTTGATAACATATGTATGCAAGCAAGACCTCACTTCATATTGCCCTAACGGGCACTTGCGATATTATTAACGGCGCCACTTGTATTAGAGATTTCAACAGCCAGCTACGGAATTCTTTTTTCGCGCCCCGGCGGAGCTACCGGGAGTTTTACTCATCCGCTTTGAAGGCGCAATTAGGAGCTTGGGAGGAGATACGCCTCCATATGAACCAGAGGGAGTTCGCTAATCCACAAGTATTCATACGAGGCAATTTTTTCGCGATTTTAAGCGGATCGCCGCATAAGTGGATTCGTTCCGGTGGTCGCGCCACCAAGCATAACAACGCGGAATTAATTGATTGCCATTGCGACTGAGCTTTCCATTGCTCGATTGACAGCACCAAACATTGCAGGGTCCGTTCGGAATTTAACACCCATCTCCCCTTCTTGAGACAGTGCAGATTAGCGGACAAGGTTCTGAAATTGAGTTCCAGTAGGCTTTTGTGGTTAGACTAGTGCAAAATAGCAATAAAGAATATCAACACTTACTTAAGCGAGCGAAGTTCTAAAAGCATGAGATATTGAGAGCATGTTACCATTTACGTCGTGTTGCATCAGCATGCGTCCACATTTTTTTGGTCATACGCATCATTATCACGATTCGTACAAAACCGATTACGACCGTTTAAGCAATTGCAAGGATGGCAAAAGTAGGGACCGCTGCCAAGATTTTTAATTTCCGTGTATTTGGACTTGCTGGTATGGTTTCGTTTGACCGCGCATGGGACCGCAACCTTGCACCCTTGAATTTCCGATGTATTTACCGTTTCACTCTCGACGTCCAAAATTCTGGGTCTTTATGCGCGTCCGTGGTTATACGTCCTTATGAAAATAAAATTCAAACCTAAGAGCCATGCACGTTTTTTTGTGGACGTGCGCATTATTGGATGGGCACTTCCATGAATTCTTACTTGGTTTTATCCAGTCCAAGAAGAAATTATGAAAACTTACGTATGCGAATTTTTAAATTTCCACTCCAAGGAAACAGCTTACTATACGGAGGATTCGCCAGCGAGGGATAGCGAGCTTCAAATATAGAGCATCGTTGAATGAGCTAGAAGAGTAATCTTAAAATGGTTATCAACAGAAGGGACAGGCGGCTTGATATATACAGCTTGACGAACCTCTTCCAGGCTTAAAAATGCGTATTACATAAGGGGACAGCATGAAAGGCATCGAATTCCAATTTTTGAAAGCGCGATATGAAGAGCATCGTTGCCCACAATAATGAGCCAAATGTTAAATACAAAG
Atractomorpha_echinata          GTGAACCTTTAAGGACCTACGTGGGGCGGACAGATCACGGTTGCTGTGTCGGAAGCCGCTATAACTTCGGAACTTTGGGCCAGTGCCAGCGGTTATGTTTTGGCGGGCATAATTTTGAGTGCCATTGTCCGAAACCATTAGACAGGTTATCTTTCCCAATGCACTTGGTAGGGTGGCCGGGGGAGTATGAACTTCCTATTGTTCGGGTTTCATTATTCTCGCGTTTGGTTGGGGGTTACATCTTATGGCCGAACTTGAGATCTTCCTTTTGGTAGTTGAAGAAAAAAAATACAAATCTGGTACACTATATTTGGTTGGGCTGTTTTGTTGAAGCATTATTGGGGGTTAGAACTGGCCCGGGGGGGAGTCGATATACAACCACACAAGCGCGTATTTGGTATTGTAATCCCTTGGGGGAGGTGATGTAGGTGAAAATGAGAATATGGGGCAATTGATGGACTTGAATTTGGGGATTGCAATTAACACCCTGCCTGGCCGCGGCTTGTTGTCGGGAGCTATTTCTAAGTTGCGCATTCGTATGGTTATGCTGTGATTCTGTTAAAAACGCTACCTCGATTTAGGCCACGGCCGAGCTCCATCCAGCTTACTTCTGTCGGACACGTTGGGCAAGTGCTCGCCAGGCCACGGTTGGAATATTATAGTCCCACGGGAATATTTGGGGGAACATCGTTTGGATTCGGGCCTGTTGACCTTAGGGCCAAGGTTGATTAAAATTAAAAGAATCACCTGCAGACGCGGCGCGATAATACCAGCCCCTGGTCTTAATCGTGGGGGTGCACGAATAATCACAATTGTAGCCCGTCTGTTGCACAGCATTGTCTGGTTTTTTTTATGGCATTTGCAGCGGCGGCCGGCGCGCGCGGTTGAAAGGATGACGTTGAGACCGCTTTCATCGCCTTGAGAGTGCGAGTTCGTGGCACATATATGCAATGGAATAGAGTCAGGCAGTTTATACTCTGATGTTTGCATATGTACTTTCTTCTGGAAAGAATTAATCACCCGAGGTTCAAATTACGATTGTACGATTATAGGATTGCAAACCAATGGGAGAGA----TATTAATGGTCCTTTTGGACATTTTTTTATTTGTTCAATGTCGGGCTTGTCCTGCGTTATGATTCCAAGGGATTGCGCCCACAAGAATAAACACGTGCTTGCTTTTACTCATTCTATTTAGCGGATAGAAAAGGTTGGTATTAACGTAATGACCGCGCTTTTTTCCATAAATTTGAGATTACAACCTTTCTTAGTTCGCTTTGGAAATCTGCGAGACTGTGTGGGTTTGTGCTTGTCCTTGTGTCCATCCTTATTTTTGGTTTTACAGGCATCAGCCTGTTTGCACTTGCGGGCTAATGGGAGCCTGAGACACAATCTAGCCAAAGACAATTCGAACACACGGGCATTCGGGAAGCACCGGGAAAAATGCTTGGGATTGCTTCAGCTTGACCTGTGATACGCCGCAATGAGCGGCGCGGTTTACCGTAGTAACGGGGGAATTTGATCGCTTTCCGAAACCGTACATAGCCGCGGACCGATGGTCGGAAGGTACCGATATGGTGCGTGTCACCGGCGATATTAGAATCGGGGTTCGATTGTGCAACAGCATAGATGCGCTAAAATCCGTAAACAATTTTATTCAAACGGACACGGCGGTCCTTTGCTGTGGACGTGTGGATGCGCATGGCTTTGCATTTTTTAGGTCTAGTGGTTGGTCTCCTATCCCGCGCCATAACGTCGTTCCCGACCGTTAAAAGGTTCGTCAATTTGTAACGATTTAAAAGGAAAATCTTGCTAAGATGTTAAAGCTTCGGAATGGGAATACCAAAAACCGTGAGTTTGAACGCTTGAAAGTACCCAGGTGAGTAACCCGCGCGGGGGGCGTCAATGTCCAGGTTTAGTCACGACGGCCGGCAATCTTCGTGATTTGAGTTGCGAAAGACGGCAAGATGTTCAGTTAATTGAATATGAGCTAAAAAACGGTTGCATAAAAAGGAGATTCAAAATGCTTAAAAGCATTAGCAAAGCCCAACGTTTAAGCATAAATAATTGCTATGATTAGCGGCCGCCAATGGACTTAGGTGCAGTCTTAAAAGTCAGCATATCAGCCCTTGGGAGATATTAAGTATCGAGATTTGAAGTCCGGATTACCCGTACGCAGATGTGACGCAGTTTGCAAGGTCGGGAAAGTGTGAAAATACCGAAGAAAGAGATGCCGATTATTTTTACCCACTGACTCAGATTTCAGAGATTCAAATTGTAAAGGCGAGTATTTGCGAGTAACATAAGGTAAGAATCAGCGCGACGACTTGACAATATCGTTTACTGAAAATAACCTCGCAAATTTGGATTTACTTGGTTCAAAACCAGATGCGGATTAAAATTTTACGATTGGATAGGTAATTATGTCCGAGGGGTCGTACGTTTAAAATTACCAGCTGTTAAATGTCCTACGGAGTGGTTATAGGCATTATTGAAAGATTAAATCCTAGTTCACACCCATGGATATAAACGCAATTATCGTAATGACACAACCGTTATTCCAGCGCTGTTTCAGTCATGATGCAAATTACGGAAAAACGTGTTTGGGAGCACCAGCGCAGATACAAATTTGTAGGAATGGCTAAGTTCTGGCGGACTATGAACAGAGCGATGTTCGGACAGTGCGGTAACGACAATTTATACGAGACAACCAGTGGGAATATGCCGATGACCGCGCATTTGGACCAATGACGCAGTGGAACGCTGAATCCTGGGGTATTCGCCCGTCAATCAAATTCCTTGGTACGCCTTTTGGTAGAGGACAACAATGCGATTGTTAAATCTTACTTGGATGAGACATTTTGAATTTGGGGCAGAACTGAAATACGCTTCAGATTAAAAATCCGGTTGTCGGGAAGTAAAGAAACGAAATTGCAAAAATAAGTATACCTGAGTATTAGCGCAAGAGCGTGCGCTTGATGGAACGGAATACAACTTTGCCATAGTGGTTCTGTTTACAAAATGAGAAGTTTTCTGTATGGACAAACTGGGTATTTTCAAAGCTTGGGTATATTTGCGACCCGTAGCATGCGATTGAGAAGGAATTCGCCATTAAGATAAAGATTAACGTTTGTTCAATAACAGACGAACCAGGTATGTTGATGGACTGACACGAATATAAATGATTGAGGATGCCCAGTTGAGCGAATGGATCCATATGTGCAGGCAAGGTTGATAGCTTACCAGGGAGAACGTTTGCGCATGCCACGTGGTTTTTGGTCTTCCGGACATGTACCATTAATTGATTCATCCAGGATAGGTTCGGTGTTCCTCCAAGTAAAGATTCCATTTGGGAAAGTTAGTTGGGATAACCTTTTAGCGACGCACACTTATCGCGCGAATGAATTATTCGCCCTTCCATGGCCGAGGACCGGCTGGTGAAAATTGTCGTTTGGGTGTTTGACACGGAATAAATTGGAACCTGAGA------TACTTCCTATCGGGAATCATTTTTATGGGAAATTCTGAATTCTTGCCGTTTTATCGTGGGATATGTTAGAATGGATCCTAATGAAAAGTTCATCGCGATTGACTCTAAAAACTGCACAATAAGTCCCTCCCGATGTGAAACCGAAATATACAATCACGATAAGATTCACCGAATACATACGGATGCCAGCAACCTTGAGCCGGGATACACAATGTCGTGATTACTTGCCAATCAGGTTTCAAAGCGGAATTTGATTATACCGCCTTCGCGAAATGCACCCGGATTCACCCCTGGACCTTTCGCCTTAATCGAGCGGAAGTTTCCGGTGGGACACGTTTATGGGTTTATTTTTTTGCGTTTTTTTATATCTGAATTAAAAGTCCTCTTTGAGAGTACATAGTGGAACCTGCATCCATGGGTCCAGATATTATGTGGGGAGATTCCGCCATGACGAATTAAATTATTTCGAGCGATGTTTTTATCATATTGAGAGACTTGAACAATTGGGTTTTATAAATCAATGAGACGTCAAGAATGAAAAAGAATGACGCGAACAACGACGACTTCAGAGAGATCAAAAGTTTATATATAATCTTGGGGTCGTGGAAGGATACGTCAGAGCCTCATTATAAGCGGTCTTACTTGGTTGGGTGCGCTCGCGCTCTTGCTTGCGGGGACATGGGACGTAGTACGAGGTGCAGTATATCACACCGAGGGGATAGGGCAGCTCGAATTGATGAAGCAGAATATAAATCGTTGAGTGCGAATTATCCTTCACTAAGCCCGCAAAATTTAAGATTGACGGATTTATTTCGCACGAACATTTTAGGTTGCGAGAATGCACAAGAGTATCAGAATATGAATACAGAAGTTGGATACAGAAGAACACAAATTCTGAAGCGGCAAGCTTTTATGCAATTCCGAGCTAGCCCTTGACCATGTGAATTTCCATATCCGTTTTTTTTTCTGCTTGTTGCAGCTCGTAGTTAGATACATGCATGGTACAGAAACGACTGTTGAGAGCGAGATGTTCGCAGACGTTGTTTGTGGTGTCGGCTTTTTTTCCTGGCTATTGCGTGGGGTGTTACGGACACTTGTACTCTGTAACCAGGTTGCAGTCTATTGAGGTGAATTTTACGCGCGTTCACCCGCAAAGATGCCATCTTTTTTTTTGGGCCGAGCCAGGGATTAGCGTGTGCATTGGGGTTTGACTTGTGCTTCAGGGCTTGGTTATGGTTATTTCGCATTGAATGCCGTCGTAATTCGCCTAAAGCATGCTTTCGCCCATGCGTTTACTCGTTTTTATTACCTTGGCATCGGTGTTTTGCCCAGTTGGGTGCTCATTTCGTTATTTTTTTCAGGTTCAAATGACCTAACCTTCAATATGGGTGCGGGTTTGGGGGCTTTTTGGCATCAGGGCACGTGAAAACTTTTGAGAGGGAGGGCAAACTTCGGCTTAACCACCAGCGAGAACTATCATGTACGCAACGTTTGTCCAATTTGGGTGCTTTCAAAACGTGTTCATTTTATCTCTGTCCGTACGGTTTGATAGGCATGGGTGTGGCTGCCTAATTCGGCTAGATTGTTCCAGAATCGGCGCGAGACCGATTGAACTTTAACAAAAATCTCTAAGAGGATCGGCTGATGCGCCAGACACCCAGACGTTGTTTCCGAGAGTTTCCCGGGAAGCCTTTTCAAGTTTTTTTAGTTTTATTTAGTGAAGATCGGCATTCCTTAGAAATTAGAGCTTATTTTTTCTGTGTTACATATCATTATAGTGATTCGCCCACGCTTTTATAAGCTTGCACTTAGTTCCCAGATTCAAAGCACCCCTGTCCGCTTCATCAATGTTATATCAGTACGTATATTTAGTAGCGCTTATTCGGTCTTTTGCATGCTTCTTTGAAATTAGTACGATATGGGTGGTTCCTTCTACATGGATCTTCGGGCGTTGGCAAGAGCTGGGTCTATGAGTGGACCAAGAACTGGCTTTTACTGTTATTTGCATTATTCAACCGATACCGGGTGGAGGAGAACCGCTTATGCGCTTGGTTTTATGTTGATTGTTTTGGGTAATTATGGGAGGTTCAAGTAGGTGTTCACAAGTTAAACTATAGTCAAAATATCCAACTTTGACATTAATAAAAAAACAGAGTCCAAATGAAAATGTATAACGGGGTGGGAGCTCCAAAAGAATTATGAGCTCTTAAGAATGCGTATGCGGCAAAGGATATACCGTCAAAATCATGCGGTTAAATCGGACAATCCGTGGGTTCGTACTTCGGGGACGATTAGGTTTTGAAGCTATCATTGCTTCCCGGTCGGATTCAGGATAACCAAAGTTGAAAAAGGAATAAGTTGGTTGAGACATTATTTCCGAATGATAGAAAATGACAATCGGGATGAATTCATGTACACGCCGAACAGAGAGGTTGCCTTTAAGATTGGTTCCTTAAGCAGCCAACCAAAACAGTGTGATTAACGACAGCTTATGGGCTTTTTATTTGTTTGCGTTTTTTCAGTAGTTTAAATAGTTCAGTACATCTACCCGACGCCTTTGAAGGCCGCGAGAATATTTCCACGAACGGGAATGGGTTTAAAACAGCCCATATACGGTTGAGTGGGCATTTATCG------------ACAAGACATGAATCGTGCGTATGGGGTTGCGTGTAACGAACAGTACATCTGCAAGAGCGATCTCGAACATAAGCGAGAGCAAAAGATTGATTGCAAACAATTGAAAGCGAGGGTAACAAAGTGAGCAATTACTTAACGGCAAGCCGTTCAGTGTAATCATGAGCTTGTTAACTTTTTTATGGACTTGGATATTTTTGCATTTTTAGGACCCCCGATGTAAATGTCCCAACGAACAAGCACGCGGTTAAGCGGGTAAGATACGTTACTATAACCCGATAGTGTAGGAACGAATCTGCGCTTCGATACCCCACCGGGTCCCCGAGATGGGGCGCGTGCGCGATCTCACGGACTGACACGTTGACGAGGTTACAGTTGAAATAAAGGCGTGTAGAATGACCGTGCGGGAGAAACATAATGCTAGTGCTACCTTGATTTTGAGAGGTCGTACAATTTTACTCATGTGGAAGTTTGGTTAAGCCTCGGCCTCGTTGAGACTCGATCCCCGCTAGTAAACTTCAGGCCCCCAGGATCAGTGACGGAAATTAAAATAGGCGGGCTTTGGTGACATAACCAATTGGCTTCGCAAAATAGGCGGCGTTAGATGTTCGGGGGTTGATTACAAGAGAGAAAGTACTCCACCTTATCGTGAGGACGTTTTTTGTGCGAGCATTAAAGCCAGCGAACGGGAATAAGGCATATTAAGTACGCGGACGCGAGAATATAACGGCCATGGCAAGATTGGGTCCATATATCAGATATTACGGGGTTACTCAAACTCTTGCAATTTGCGGACAGGTTTTTTCAATCACGGCATCAGCGTATGACGCAAGAACAGGATCATTCGGTTTGCAAGCTTCGTTTCGGGGGACACTCATCGGACGTGTGGAATTGAGGGACGGAGTACTTGGTTGTGATTATCGGAGATAATGAAAGACGAGCGGGATTATTACCAGATGGCGCTTCCGGACATCCGTGCTCGGGGATCAGTTGCAATCCGCCTGTGAATTTGGGAGAGCTGCTCATTGGGGGGACTTGGCACCTGGGAAGCCCGGGCGCGCAACGGTGCTTGAGCTGACCAGCCGAAGAGGCGGACTGCCGGAGGGGGAGTATCGTCGCTGAATGAGCCGATTGCGCGCTGGAGTTGAAGAATAATTGATTGAACATGAAACTATGCGGAATCGTGACGCCTTTCGAATTTACAGATCGTATGGTATCAAGATACATCCGCTTTTGTGCGGTGTTTTGTAGACGGTTGCTAGAGTTTGGAGCCCGCCAAGATATTACGAGACGCAGACCCCTTATACGACGTTAAGCTTGACAGTAAAATTTCCAATCGCGTAATATGTGGGAAGCGTTAGAATATGTGTCAGAGATTTTTGGTCATGGTTTTTTACGGATTCAGTAATAATTTTCCCAGGTTTTATTCTTTAGGAGTTGGTTCTGTAGCTTATGTGTTTTATTTTGAAGTGGGGGGTTAAGATTAAAAAAGAGGATATCGATTTCGTGGGTACCGGAAAACGCGATGATTTGTAACTTAAGAGTGAGCATCGGTGATTCACACGACATTATTCGTTAAAAGAATCCATACGGATGGCACCTTACTTAAGAATGAAACAGCTCGATTGCAATTTTCAATTCTTGAGGATAAGAATGTTTCACTACAGCTCTTTGTGTGCGCGGCCTTGTGTATTTTTTCGCCGGGGGAATTTTGGTTAAACAAATTTGAACAAGTATAATTGCGCGTATGCATGTATTCTTGTGGCCAATTACGGTTTTGAGACGAAAAACATCTAAAATTGAGAGCAACACGGCTTGAGCCAAACGTTACGAGCCGGCCATTGAATGCAAACAAGCCACAATAGGAGAGGGCGTCGGCGACAGAGAAAAATGATTTCACAGAGAAGTTTCCGTTGAGATTAACAGAACATCATTTACACAAAGCTTAACAGCTAATTAATATTCAAATATACCGGTCGGAAGTTAATCGGCTGATCACTACAGTGTGTAAAATTTAGTTCCGTTACGATAATGAAGCCGCTTTTTTACTTTTTTTCTTTTCTTTAGGCACGGTATCGTTAGTAGTTGGCCCCTCAAAATTAGGACCTTGAGACAGAGAACTAGAGAATGGTTTTCCCGTCTTAAAGGTTTGAAGTTTTAACACTTTTCGAGTGAAATTGTATCAGATAAGTTTAAGTACTTTTTACACATAATGTTTCCTTTATATGTCCCTGTGTAATTATTCAAACTATTGTCGCCATACGATTTATGAATCAACACCGAATTTTTAATCTACACACACGGCTTGCGATTCAGATTGAGAAAATTATTGATCTTTTGCATAGTAAAAACAAGATGATGATACAATTTTGCGATTATAGTTTTACCTTGTTTTTTTTAATTGAATCAATAAATACAATCTTTTTTGAGTTTTTGGTTGAGAAGAAAATCCTTTATCTTTGTACGATTCTGTGGTACATCCCAAATTGGATTTTTTCATTATTTTACATAGGTTCCGAAAGAACGGATTTCTTTGTGCACCTCCGTTTTTGAGTTTTTAATATTATTTAGCACTAACGGCTCCCGCACGTGCACTACAGCATATGAAATTGCGTTAGGAAGGGGATGGAATCACACAGTGAAATTCATGCTTGCAGCGGGAAAAGTCTCAATGGTGGACCAACAGAAGACTTACTTACGGTTTTATCCACATATGAACCTCATCAAGATACATAGAGAGTTGCCGAGAGTATTACAGGTAGGCAGTGATGGTGAGCGGGGCCCCGCGGGCGGTGGGGGTAGTGTGGGAACGTAATTTTAAGATTAAGCTTTAGATAGAATATTTTTGAGTCTGGGAGTGTTGGGGGTTGCGCCCTTAATAGCGATATGATATGTACGAAAGGTTGAGCTTTTGCGCAACGATGCGCTCGTAAGAAATCCGACCACCCTCGTTGCGGTTATGGAACGACTCAAAGGATTATGAAATAGTGAGCTGCCATCCGTTTGAGTTTCCCTATGAGAGTCGATTCAGATAAGGCAACTTTTGAATGCTAATTGGATTTATTAAATGCGACATTTTACCACCGAGGGTATCCAGGACTTCGACGGATTTTAATTCTTCGATTTATTATGTGACCTTTTTCGGATGTTTGGTTGTCCGTACATGCGGTTTTGTACGCTATTCATACGCGGGGACAGCACTGATGCAAAAAGATATCAAGGATTAACGCACGTTGTATAATAGCGAAACGGCGATTAAAACAATAAGATTTTAAGAAATTGCCTCAAGAACTCACATTCCAAAAAGTCCCGTAGTTCAAACGTGTTATACGGCGCCAAGGTATTAGGATTGGTTTCCGCAGTTTCGGAATGCCAGAGGTTTTCCGGGTACAATCAGTGATGAGTAAATTTGGTTACGCACGCTTTTATATATCCACTCTTTTTTATTTTAGTAAACGCGCAAATACCGGTAACGGGAAGTTCCGAAAGCAAAAAATTTAATTGTAAGGTTCGGGTCGCTCGCTTTTCGACGCAACACAAAATAAGCCTCGTCTCTAACAACGCGAAAAAACGGATTCGCGTTTGATGCCGATAAGCGCGTAGAATAGGATAATAAGGATTTTAATATTAAAACATCATAATTAACGAATCATTCCATTGCGTTGGACCGAGCTTTTCATTATAACCATGTGCGCGCTCGTATTCGCGGTTGCGTGGCTGCGCATGGCCGGATGGCAGGACGCGCGGTAGCGTGAGGATGCAGCACCGAGCGAGGAAATCGGGGCTTTTTTAGTTGCTTATGATCTTACATTAGGTTGTGTGCTTGCTTTTTTGCAACCTTGCATATAACCCATCTATTAAGTGCGAAAAGGGGCCGAATTATTGATCGGTTTAAGGAAATGGGAGTATATGCGTGTAAGAGCATCCAAATCCTTAAAATCGAGTGTCGGCGTATGTCGACTCAAGGGTCGCGGAAAGGATACATCGTTGAGAAAGCGCGTGTATAAAAGAGGAACCAGGGACCGGTTTGGCCATGCAGGATTAGGACGAATTACAAATGTTCTTGCCCGAGTGTATGCCGGCAATTGACGAAAACCCAGTAAATGGACATGGCAGTGACAGGAAACACTTACGCGCATACATGCTTGCGCCGGGGGGCCAGGAAAATAGAGAATGATCTCCCGAGAAAGCCGGGATACATAAACGCCAGTGATAGAACGAAACGCATAGCCAGTGATGCCGGCAGCGATAGTAAAAATATACGGGCGCCAATGAGGGCATTTGTGTTCGGGCGAGGCCATCCCAACAAGACACTCTTTGCAACAGTGGGTCCCAATGTGTTTTTAAAAGAGACAGTGAGAACGACTTTGATTGTGACTGAGTCGGAACTTGAAATAGATTCCGGGAGAATCCATGTACGGTCGCTTTTGCTTGAGCTTGTGAAACCCAATCACCGGGAAAAATGGTGAAAATTAGCTTATGAAAGTGAAGTAATCCACCCGACGGAACGAAACCTTTTTTGCGTGAGAGTTTTCATACGGCGGGACGTGCACGGCGGTGAAGGGACTTCGGTGGGAAACTGAATGTGGCTAAGAACAAAATGGTGTACGGTTGAATTTAAAAACTTGAGAACATGCGGGAAAGTGGGTTTTTCGGGATCAAAAAGAATGACGGGATGTTTGCAACCGGTCATTTCCCAACAATTGAGCCAGTTAATCTACAAGAGAGGGGCGCATCGCTTTTGTGGTACACCCATTTAGTCGACACGAGTACGGAAGTGAGGTTAGCAATCAATCGAACCTCTCGTGCGAGACATCAAAAATGCATCCGGGACGGTAGATATGTAATTATAACCATGCATGAAAGGATCGTTGCATCGGAGGGGCGACGTGGGCGGGTGTACAAGAAGATAGGAATTTACCGATCGAATCAGATGCAAAAGCATGTTCATCCTCACCGATAACACAATGCCAATTTGAAAGAGGTTATCAAGTTCGCTAATAGAGCTGATACAATTAAAGATAGAACCGGTTCGATTAGCAACAAAGAATCCCGGTTTGGGGGCGGATGTATATTCACCCGAGGATATACGACGGAGCCGACCGGGATGGGGGAATTTTGTCATTGAAAAGTGGCGGTGTCAATATGGCCGTTTGAATGTTTTCAAGGCAGTCCAAATTAAAGCGTATGTAGGCAAAAGCTCGGGACACTAAGTACTGGAGTCACACTTTGGGAAGTGGTCGGCGTTCATAACCACGAGGTTATCGGGATGAGTTTGAACGGAACCTTAGGTCCGTGGAAGCACTTGGCGATTTAAGTTTGGGACCGTGAAAATGGCCGTAAAAGAGAACTTCCATCAAGACGCCCGCTTGTGATTGAACCGCTTCATTTGAACGGATAAGTGTGATTTTGCCCTACGCGGGGGAAATGGTTTTGGGGGCGGGTGGAAACGTCTATATGATTATAAAAATGCAAGCCAGGGGGTTCGTTTGCGGGTGGGAAGACCGGAGGAAGACTTAACGAATAAGATCGGGTATGTGAAAAACTGCGATCAAGTGCTTGTTAGGCAATAAGACCCCGGGCCGATCGGTGCTTACGCTTACATGCGATATTCGGAGTAAAACAGAGTTTTTTTATGAAAATTTCGTTGTCAGCGGGCGAGTTCGCTTTTGGCGATCCTCGCGTGGTACACCACCTGCACGAATGGACCTCAGACGATACTCACAAGAGGTCATACTCATCAGCGTTAGTCCGCGAGATTACGACCGCCCGCACACTTGCCATTGAGCACACGTCTTCCGAATTGCGCAAGGATTACCGCGTGACCTTGATCACTCACATTTCACCTGATGTGGGAAACATAAGTGGCCAAGATAAAAACCTCACGTAAAGACTCAGAATATGCATTTGGTTGAGATTTCGAGAGAAGCTGTGTACCGGCCGAAATGACGTTTTTCCACCTTTTGTGCGAGTTTACGGTCCCGGAATAGTAGTTGCGAACATGAGGTTAAAAATTTTCGGGATTGAAGTTCCGACAGCTTTATTGTGGAAGTAAGAGTTTGCAAGCGCTCTTATTCCAATGTAAATTAGAACTGATGGTGACCATGGTAGGCTGCCTTGAGTTTGAATGTCCTGGAGGTGAAGCAACAATGCTCGCCCCGACGAGATGGTGGTGAAAGTGGAACGCTGCCACGATTTTAGGTCGGTTATTGGTCGAAGACAGAGATGGTTGCTAATGGTTCCTGTACGGTCAACGTGTATAAGACCGGCGCTATGCGTCATTATCAACGCCTGTGCGGTGGCGGTCATACTTTTGAATGCGTTTGACCTCGACCGTTTAACCATTGCGCAGGATTTGTTTCCTTATACCGTTGGGTACCATCTGGGGCTGACATAGGGGAACTCTCAATGAGTAGAGGGTGCGCTCCAATATTTTCGGCTTTTTTTGCGCGTTGCATGGTTATGGATTGATTTTCGGACCCGACGGAAACGCTTGACTCCAAATTTGGATCATTTTTTGCGGTTCTTGTTGGTTGGGCTTCAGTACGGGTTTGGCCGGATTGGTTCGACCTAGGTTACGGAGGTCACCGTGCCCTCTGGGGCGAGGTTGACCTTAACCGGGGATGCGCCACAATGCGCGGATTTGGGTTTGCGGTTTTCACTTGGTCGCCTCATCGTTTATTGGTTTCATGGAGATGATCGTTTTCAGAGATGCGCGTTTTGGCGCTTGTGTGCGGACATTGTAGGTCGCGCACCCATGATTTTGGCCACCGTACATGGACAGGTTTTCACAGAATCAAACGGTCAGCAGTTGCGAGGACTCGTTCGAGCTGGCAAATCCGAAATTGCTTTAGATAATGGAAAACCGCAAGGGGTTTTCGACGGGCATAAAGGGGAGGATGCGTGGTGTTGGCAGCGTTTAAGATCGAGGCGGATTTTGTCGCGATCCACTTTTGAACTTCCGTTTTTATGAAAGAGGGTGTCGGCGAGTCCTTAGAGGCGATCAATAAGATGACAGTGGGTTCGTACTTTAGGGGGATTGAGGTTACTTAAGACCGCACGTAAAATAGCCGAAGCCACTGGGAATTTGATTGACGTCACTTCATCGAGGGTTTCGAGAGCCAGGGTGTTACTTGGCAGTTGTTGCTTTTTTTTTTGGCAATTGCAGGGCCGACATTTCGGAGTTTGCGGATGAGAGAATAAGACAGTGATTGGAATAAAAACTGGGAACAGTCATCGGAGCTTATGCACAATTTTCCAATTAGCAGGCTGCCAGACCACACCGCGATTGTAGGTTGCATGCCAGATTGAAGCAGAGGATACGAGAAACTTACAAAATTTGCTCCATTGGCATTGCATATTTTTTGACTCGGAACTTTCAGTGCTGCAGGAATTGATCTGGTGCGACCCTCAGTAGCCATGCCAGCATTGGACCCATTGGCACCGCGTGAGCTTACCGGGGGGCTCGGCCGTAAATGCACTCGGGTTACATGTGTAACATGGATCGACAACAGATTTAATGCTCGTTTTTGGTTGTTCGCATTTTTTTGCGGTGCTCATTCACCAATTCACCTCTTTCTGTTAAGAGCGATCAGTTAACACATTTCGGCTTTGGGTAGTCTTGCTGACGGCATTGTCAGTGCATCCGATCCGGGAACAGTGGTGGAAATTTTACGATTCCCACCCAGGTTACCCTTTGACGGAATGGCGTTAGCCAAACCGATCGCAACAATTTGCACTCGAGGTCGGGAGCATTTACTTTTGGGGTTCACCCAACCAAGCTTGTTACGAATGCCACACATTGCATGCGTATTTATGTGCGGCAATTACGACAATTGGATGGCAAGTTCAGCATTTGATCCAGTCCCCGCGGGGTTGGAAGGCAAAGGTTTTGAACGTAAAATCTTCATTCATTGGTTGCTTGCTCGTGGACGTTGTCTTGTGCCACAATTATCTTCCCCTAGCTTTTGCAAGATTACACCAGCGCTTTAACCACACATAATGCGGTTATATTGGGGCTTGCCAGGGCATTTTTATCGGATAGACCGAGCAAAAGGAAGTTTGCAGATTTGACAAAGAGCATATTCCATTAGTGGTTCTTTTTTGGTTCAACTTGGTTTAGTCAAAGAGTATCAGCTTGGACCCGAAACAATTTATGACCGTTTGCCATGATCAGCGCCAGGAAGCTTTAGGTTGATTTTTTTCTCTCACAACCGCGTTC----GCAGCAAGTTTGCTCCGGTGTTGAGCATAAAAAACAAATCTTTTTTACATGGCCGGGATTTTGTCACAGCATGCCTGGCTCAACACACCTATCTGTAAGGGCTTGAGCCGGGTCAATTATCCGAAAAAGATTGGTAAGTTCCTGGAGGCCGGCGGGGGACTGGAATTCGCTAGAGCTTTATTGCGTTTTGATCTAAACATGGTGGTACTTTATGCATGAACATTACTTTGCAGGAAGTTCCATTGAGATCTCACTATTATGGTGTTCGGATATTTGTTAATCTCCACTATAAGGTAAACCTTGGATAAAGTTTCGTTGGCTGATTTTTTTGGCATTATTAGCACGGTTATTTTTATTCTGCGGGTATGCAGATTATGAACTTGTTGGCCAGAAAACCCTTGCAATTGTTATGAAGAAACCGTGCCTTCATGTCAGCCGTTGTGGTTGCCATTTCGTGGTAATTTACTAGCGCTTTTATGCTCACTCGGCGTTGGCCATATCCCCAATCTTATATAACGCGATATGATAAACATGGGTTTTCAAATAATGGCTGGGGAAATTTCCCGCGCAACAATTACGCAACACACGTAGTGCAAACATAAAGGCAGATATGGTTTTCCTTGTAGAAGAAAGGTTTTCGATTTAACAGGATCATAGGGAAAGCGTAATGCAGCCGATCGAATTATCTTTAATTTTAAACCGCGTGTTATAAGCTTCACATTTCAATAGCCTAAGGCGACTTTTTTGTGGACAAAATCGCTCGCTTATGCCGGCGCTTTTACAAACTCTTTTGTAAACCGTGCTGGGGATCTACAATGAAACATTTAATCATTCAAATAACCCTTTAAGAAACAAAATATAAAAATTTGAAACGGACGATAATTCGTTTTAAAAGTAGTTTTAGATAAGTACAAATAATTATAAACAATTTTGTGACGAAGTATCAAATTAATTCATTAAAATTGCTCGACAAGTTTTAGTTTTCCAATTAGTCTTAAATGCCAACATCAATGTATAAAATTGTGACCAAATGTTAGCCGAAAAAATGCACGTTGAAATATTGGGGATAGAAATGTGCATATATGGCACAGAGATTAAGCGTCGGATGAAAATTGGATAAATTTCAATGTGAACAATGAACCTTTTGCGACAATATCCGCAAGAGATCAGAATCATAATTATTTAAAAATTTAAAAATCGTTGCATAAGATTACACTATTTCACGCCCGTGTGCTTGGTGTTATATACGCGGTTTTATGAATAACGTTTTCCGACCTTGTTTTCTTATAAGTCGAGTCGTAGAAATTGGAAATGAGTTATCGCGAAGGAAGTATGTATTGTCAACCAACAAACACGCAGGATGGATCGTTCTCAGCTTACCCGGACAGAACGTCGTTCGATTAGGAATCCGAAATCTTTCTAAGTTCACGTCAGGGCGAAAAAGGGATATACGTCGCACGGGGGGGCAAACGCTTACGGAATGATTCGCGGAAAATGGATCCGCAGGTATACATGATAGACCAACGAATCAGATGCTTCTCGTAGAGAGGGAAACGTAATCTCACCCGGGTTACGTGGGAGTATATTCGAATAAGCCCATTTAAGGAATGCTCCTTAGAAATCCTTGGGCGAGTCAAAGTGATTCACCGGTCGGGGCATTGCCGGCGCGGACTTGTGAGTTTGCAAGAGGAATTGTACGTCGTTCCTCAAGAATCGTTGTTCAAAATGTGGCACATGGCAGTGGAAATGAGCTAAATTACATGGAAGCGGCGACCGTGTTGGAACGCCACGTCGGGTCGCATAACCGTGACACCCAGGGGGGGAGGCGTGCCATGGCGAGCGCCGTACCCTGGGAACCGCTTGGTTATACCGAACCAAAATAAGTCGATTATCTCGAACGAAATAGAAGTTAGATGTTGAGACGTTGAATCATCATGCGAGAATTCAGAATAGTCCCCCAGTAAATTTTATGTTGGGGATACTTACTGTTTTGTCAGTGCACGGTTGCATACTTTATACGCCACGTGCGAGCTTGCTCGTGATAATATACGAGTAATTGGTGTTATCGTCATCACGTGTCGCTCATATGTCTATATATTTCAGTTGCGGTTATTACGGGGTTAAAACCCGGATTACTGGTACGGGTATATGCGTTGACGTTCTTGGGTACGGTATCTTCCTGGACAATGGTATGGCGTAAATGTACGGGTCCGAGCATCCGTGTGGAGGCCTGTGATTTTCGGGGGGTGGGTGGCAGCACTTACCGTTTAAGTTCAACTTGTCTCCCTTTACGCGTTTATCTATCATTTTATATAGAACAGGATTCGGCCCTATCCACATCACACTATCGTCGCCGAAGAGTTTAAAAAAAAGCCCGCTTAATCTGCCCAAGAGGGATTGCTCGGTTAACATACCCAAAACCAATCGCTTCGAAGTGCCGGTCGTTACTCGGTTGAGTACGCTAATCCGGATGGCAAATTCAGACAGCGTGTTTGTCGGGGGCGGTAAGATTCCGGGTCGTACAATGTCGGGGCCTGAACGCGGGTAAAACGGTCAGGCGTCAATAGGGTAA------------------------------------------------------------------------------------------AAACCTCAGAGTTTGTGACAATCAAACAAGACATTACAGAAATTTCTTATCCAAATTCATAATTTATCGTAAACTTGATCAAGCTCTTATGCGATCATGTGAGACTGAAAAGAAGCTTCGGGGTATAAAAGCAAGACATTATGCAAGGGTAAATCAGTGGGGCGTTAAGGGCGAATGCCGACGATGGTCGGCGGCGGTCCTTCAACTTAAGCAAATGATATGTAAGACGCAAACATTAGGATATGGGTAAGTTGATTAGAGCTACCATTTGCCACAAATAGAAACCCGGAGCAAGGCGATGTTGGCAATGCATTGCCAAACCGTGATTGAGTCCCAGCGTTTCCGAACGTTTGAGCGTGTAAATCCTAGACACAATCACAGTTTGCAAGGAAAAGGGACTAAGTGGATGTTTATCTCCGAGGTTGATTGCCCTCGACGGTCCGAGAATAAAAAAGTGGAATTTATACACCTAAGCCGAAAAAAAATTTGTGTGGCCGTCCGGAAACTAAAGAATGTGTCCATCTTCCCGACCGCAAAAAAAAGTTCTACTAATACCATTATTGGGGAAAGGGCGGGCAGTTACCGAGGTCAATCAAAAACATTAAAGCTCGCGCGGAAATGTTCATGCTACAGTACATGAACGCAAGGGACAATGTGAAAGTCCGCGGCCGATTATGTAAGAGGCAACTTCAGCGACACCTTACAAAACCAAGTGGGGTTGGCAAAGAGTGAATGTTTCAAACCGCCGATCAGGTTTTGCTTTTACTTGTTTTTGCCAGTTTTTGTCTAAAAAACATTGAAAGTCACTGCGAATAATTACGATTGTAATACCGTATACGAAATCTAGTTGTTTTAAAAAACATAACTTGAGTGATTCGTTAGAACCCAATAAAACTTTGAAATTTTCAGTAAGTATTCATAAACCAATCCGGTAAACCCGTAAACGGTATTTACTTAAGAGGCATCATTTACTTAAATTTGTTAACGTGTACTTTTGTTTTTTTATTTGGTTTTTCAAGACCGCAGAACCGGAAATTCAGTATTGGCCCGTTAGATATCGCGTTGGAATTAGGGTTACAGAAAACCTTCGCGATTTAAGGAAGGCCTTCGAAGTATCCCCGGCACAGGTCAATTCTAATATTATCGTTAAGTAACAAGTTCGTAAATAGGATACGAAGCACTATAATAGTCGAAGCAACGACAAGATCACGGCAGTTTCTCACTTTGAATCGTTGAAAATGTTTCGTTAAATGCCCACATTGGCGCCGCATTATAGCAGGCAATCGGTAAAAAAAAGTACATGCAGTAATTGAACCAAGAGTATTCATGCATAACAAATCTTAATTGTAAAAAAAAATATTTTAAAAACGTTGAAAAGTTGCTTATTTATTCAGCAACAGAACCAAACAGCTTTAGGGGTGTCAATCAGCGGCACAAAACATGTACATACAAATAGGGGAGTGTTGTGAGTCGCGGTCTGGGTTAGGGAACGAAAGACAGTTGCGCAAAAGCGCGAACGCGCCGATTCAG--GATTGCATCGGAGCAAGTTTGTACGGCCGGCAGGCGGAACGCATCGGAATTTAAGCGGATAAGTAAGTATCGGAAAACGGATCCCAAA--------------------ATACTTATCTCAATGCTTCTGCTTATGTGTTCTTGCTTGTGTGGGTCCGTGTTTGCTCCCAAGGTGACGAAAAACGGTGTTTTCGGTTAGTTTGCTCTTTGTTTACGTGGATTTAATCTTGTGTATTTACATGTAGTAATGGTTCTGTGGGCTTGCTTACTTACATTATTGGTTACAAGTGTAATTATATACATAGTCCCGACGGAGCAAAAGTAAATGCGTGACGAACCGTGAACAATTGAAATGGCAACCGGCATTTCCGACCTTCAAGGCCAAACACACTGATTGAACTCAGCGAGCCAGATTGAAGCAACAGGATTGAGAATTCAGAAGTTTAGGCCATTGGCATTGGTTATTTATTGTTAGGGATTATTCAGGGCCGTTTCAATAGAGCTGTTACGACCACCAATAACCAGGCCAGTGTTGCCATGTGGCAGAATTTAAGGGAGTGGGGGGTTCAGGATCAATACTCGGTTTTCACTTGCGGCAGGGATACAGGACTCACTTAAGACGCATGGGGTTGTTTGCATGCATTTTTGCGGTGTTCATACAAAGCGCCCAATTGATGTTCAAAGTGATCATTTAACACATTGCGGTTTTGGTTGGAGTTGGTGGCGGCACAATCAATTCTTCCGTAAAACTTTGAGCGGGTGACCAAGAATCCTTCCCAGATTATTTAACGCATTATGCGACTTACCAGTTGCAAGGTTGCCCTTTTACTTCATGAAGATAAGGATTCTACTTAAGGGGTTAACCGTACGGGGCTTGTTAGGAACGCCACACATTGCATGCGTTTTTTTGTGCGGCAATTACGACAATGGGATGGCAAGATAAGAATTTGAGCCACGGGCCTTACGGGAGGCAGTGGTTTAGAATTTACACTCTGCAGCCATTGCATAATTGCATTTGGTCTTTCATATGTGCCACAATTAAGATCCCCTACCTATTGCACGATAGCACCACTTCTTTTACCACAGTTGATGGGGTTTGATGTGGGCGGGCCAGCGCATTTATGTCGGATAGACCACTCAATAAAAATTTTGACGGTATCGCACGGAGCATATTCCATTAATGGTTGATTTTTGGTTCAAGTTGGCTTAATCAAAGAACTTAGGCTTGGCGCCCAGAATTTTCGAACGCATCATTCACCGTTTGCCATGATCAAAACCATTTTGCCCGATTACGCCCAAGCTTGCGCACAGGCACTGGGGGGAATGTGCGTGGGGAAGTGCATATCCATTCTTGGACGCGATTATGTCACAATCAGCTTACATCAGTACGTCTATCTTTAAGGGTTTTAGCCGAGTCCGTTATCCGAAAGCAATTGGTTCGTTCCTGGAGGCCGGCGGGGGACTGCAGTTCGCTGGACAGTTTTTGGTTTTTGATTAAATCTTTCATGTATTTCATTAGTGAATTCATCGAGTTGGGAGGTACGCTCGG--GTTCCAATACGGGGAATTGCCAAGGCAAACATAAGGTGCTCGGATTTTTGGCCATCAGCAGTATCATCTAGGTCGCTTTCGCTAGGTTATTTTTGGGCCATTGTTGGCTTTCTTATTTTTTTAGGGCGGGTATGCAGACTATGATCATGTTGGCCAAAAACTAAGTGCCCGCATCACCCGGCTTAGATACCAGGCGGCGTGGGTGCCATATTTTGGGGATGCACACTGTCTTTTTTGCCGATATTCGTGGATACGCATTTAGCTTGGCCGTTTGGATGATACAGACGAAACGTTTAATGGTGTTGGGTATATATCCTGTTTTACGCACTCGTTTATATGCTTATGCGCCCCCGTGAATGAGGATCGGACCGTTCGGTCTTTTTAGGAAAAATATTCGGGCGTATCCACTCAAGCATGGTTCATTTACCATTGGAGCGCTCTTGAGATGTTTAAAGGGGCCTACATTATGTTGCATTTTTTGGGTTTTGTAATGGCGGATGGATTTCTTCGTTGGATCGCCTGATGCGTGCTATCGCCCGTGCGCGCACGCGTTTTTATTACCATGGCAGGTCTTTCGAGGATCCTTGGATTCGGACTTAATTATATGTTTCAGCGACAAAATTTATCACCTTCAATTTGGGTGCGGGTTTGGGGTCTTTTTCGCATCAGGTCTTGTACTCTCTTATCGGAACACGAAAGATCGCAAGCGGTAAATTGGCAGAGAGAACTAAAATGTGCGCCAGGTATTGGCGTTATTTCATAGCTCTTAAAATCCGTCTTCATTTTTTGCGCTGCCGTGTGGATTGTTACGCTTGGTTTCACATGCTTAATTAAGGTTAATTAACATCGTATGATCCAGGCGGTTTAAACTGGCGAATATAACGGCAATTGGATGAGTATCAGACGAAGCCAAATTCCCTGATTGCGCGTGAGCCCATCCCGTCATAAAAGGCCTTGTGCGACATTTTAAAAATGAAATTAAACCAGGCAAAAAGTATATACTGTCCGTCTCACATCTCCATATATGGCAACATGCGTCAAAGGCGGACATTCCGTTTATACGACAATGTGGCAAATTGGGATTTCCCACCGACTAAGGGCAGTAAACGAAAAATCAGACATAGACCCGAGACTAGAATTATAAGATTATGAAATAACCCGAGTAAATGTGATTGGATGTTTCAGTGGGAGGATGCCGATTAGGTTGACGGTATGCGGGACTGTGATTGAGAGGACTTGGATGCTTAATTGAGCAAAAGTGGGCGTTTTTGGGAGGTTAAATACGAGGAGCGGTCGTGACGGAAATGCGAATCCGTGGGAGCTATTGGCGGTGTGAGCTTGCCGCCATGAGGAAGGCCATGCACACAAACCGGCATGATCCAGCCCGGATATTCCGCGTCGTTAGACCTTCAACGGCTGTTCGTGAGCATATCCATGGCGGGCA--CGGATTATATGGGACGCAACGGAAACGCATGCGTGAACATTTAACAAAGGAAGGGTATTGGTTAGTGCATGGCAAAGCTCTCGTGCCAGTTTAAACTTAAGACGGGGCTTGATAACATATGTATGCAAGCAAGACCTCACTTCATATTGCCCTAACGGGCACTTGCGATATTATTAACGGCGCCACTTGCATTAGAGATTTCAACAGCCAGCTACGGAATTCTTTTTTCGCGCCCCGGCGGAGCTACCGGGAGTTTTACTCATCCGCTTTGAAGGCGCAATTAGGAGCTTGGGAGGAGATACGCCTCCATATGAACCAGAGGGAGTTCGCTAATCCACAAGTATTCATACGAGGCAATTTTTTCGCGATTTTAATCGGATCGCCGCATAAGTGGATTCGTTCCGGTGGTCGCGCCACCAAGCATAACAACGCGGAATTAATTGATTGCCATTGCGACTGAGCTTTCCATTGCTCGATTGACAGCACCAAACATTGCCGGGCACGTTCGGAATTTAACACCCATCTCCCTTTCTTGAGACAGTGCAGATTAGCGGACAAGGTTCTGAAATTGAGTTCCAGTAGTCTTTTGTGGTTAGACTAGTGCAAAATATCAATAAAGAATATCAACACTTACTTAATCGAGCGAAGTTCTAAAAGCATGAGATATTGAGAGCATGTTACCATTTACGTCGTGTTGCATCAGCATGCGTCCACATTTTTTTGGTCATACGCATCATTATCACGATTCGTACAAAACCGATTACGACCGTTTAAGCAATTGCAAGGATGGCAAAAGTAGGGACCGCTGCCAAGATTTTTAATTTCCGTGTATTTGGACTTGCTGGTATGGTTTCGTTTGACCGCGCATGGGACCGCAACCTTGCACCCTTGAATTTCCGATGTATTTACCGTTTCACTCTCGACGTCCAAAATTTTGGGTCTTTATGCGCGTCCGCGGCTATACGTCCTTATGAAAATAAAATTCAAACCTACGCGCCATGCACGTTTTTTTTTGGACGCGTGCATTGTTGGATGGGCACCTCCATGAATTCTTACTTGGTTTTATCCCGTCCAAGAAGAAATTATGAAAACTTACGTATGCGAATTTTTAAATTTCCACTCCAAGGAAACAGCTTACTATAAGGAGGATTCGCCAGCGAGGGATAGCGAGCTTCAAATATAGAGCATCGTTGAATGAGCTAGAAGAGTAATTTTAAAATGGTTATCAACAGAAGGGACAGGCGGCTTGATATATACAGCTTGAAGAACCTCTTCCAGGCTTAAAAATGCGTATTACATAAGGGGACAGCATGAAAGGCATCGAATTCCAATTTTTGAAATCGCGATATGAAGAGCATCGTTGCCCACAATAATGAGCCAAATGTTAAATACAACG
Borodinellopsis_texensis        ATGAACCTTTAAGGACCTACGTGGGGCGGACAGATCACGGTTGCTGTGGCGGAAGCCGCTATAACTTCGGAACTTTGGGCCAGTGCCAGCGGCTATGTTTTGGCGGGCATAATTTTGAGTTCCATTGTCCGAAACCATTAGACAGGCTATCTCTCCCATTGCTCTTGGTAGGGTGGCCGGGGGAGTCTGAACTTCCTATTGTTCGGGTTTCACTATTCTCGCGTTTGGTTGGGGGTTACATCTTATGGCCGAACTTGAGATCTTCCTTTTGGTAGTTGAAGAAAAAAAATACAAATTTGGTACATTATATCTGGGCGGGCTGTTCTGTCTAAGCATTTTTGGGGCTTAGAACTGGCCCGGGGGGGAACAGATATACAACCACACAAGCGCGTATTTGGTACTTTAATCCCTTGGGGGAGGTGATTGAGGTGAAACTGAGAATGTGGGGCAATTGATGGACTTGAATTTGGGGATTGCAATTAACACCCTGCCTGGCCGCGGCTTGTTGTCGGGAGCTACTTCTAAGTTGCGCATGCATATGGTTATGCTGTGTTTCTGTTAAAAACGCTACCAGGATTTAGGCCACGGCCGAGCTCCAGCCAGCTTACTTCTGTCGGACACGTTGGGCAAGTGCTCGCCAGGCCACGGTTGGAATATTATCGTCCCACGGGAATATTTGGGGGAACATCGTTTGGATTCGGGCCTGGTGACCTTAGGGCCAAGGTTGATTACAATTAAAAGAATCACCTGCAGACGAGGCGCGATAATACCAGCCCTTGGTCTTAATCGTGGGGGTGCACGAATAAGCGTAATTGTTCCCCGAGTGTTGCTGTCCATTGTTTGGTTTTTTTTATGGCATTTGCAGCGGCGGCCGGCGCGCGCGGTTGAAAGGATGACGGTGAGACCGTCTTCATCGCCCTGAGAATTCGAGTTCGTGGCACATTTATGCACTGGAATAACTTCAGGCAGTTTATACTCTGATGTTTGGATATTTCTTTAGTTTTGGAAAGAATTAATCACCCGAGGTTCAAATTACGACTGTACGATTATCGGATTGCAAACCAATGGGAGAGA----TATTAATGGTCCTTGTGGACATTTTTTTATTTGTTCAATGTCGGGCTTTTCCTGAAGTTTGATTCCAAGGGATTGCGCCCACAAGAATAAACACGTGCTTGCTTTTACTCATTCTATTTAGCGGATAGAAAAGGTTGGTATTAACGTAATTCCCGCGCTTTTTTCCATAAATTTGAGATTACAACCTTTCTTAGTTCGCTTTGGAAATCTGCGAGACTGTGTGGGTTTGTTCCTGTCCCTATATCCATCCATATCTTTGGGTTTACAGGCATCAGCTTGTTTGCACCTGCGGGCTAATGGGATCGTGAGACACAATCTAGCCAAAGGTAATTCGAACACACGGGAGTTACGGAAGCACCGGGAAACGTGCTTGGGATTGGTTCAGCTTGACCTGTGATACTCCGCAATGATCGGCGCGGTCTACCGTAGTCGAGGGGGAATTTGATCGATTTCCGAAACCGTACATAGCCGCGGACCGATGGTCGGAAGGGCCCGATATGGTGCGTATCACCGGAAATATTAGAATAGGGGTAAGAACATGCAGCAGCATAGATGCTCTAAAATCCGTAAACAATTTTATTCAAACGGACACGGCGATCCCTTGCTGTGGACTTATGGACGCGCATGGTTTTGCATTTTTTAGGTCTAGTGGTTGGTCTCGTATCCCGCGCCTTACCGACCTTTCCGACCATTACAAGATTCGTCAATCTATAACGGTTTAAAGGGAAAATCGTGCTACGATGTTAAAGCTTAAGAATGGGAAGACGGAAAACCGTGAGTTTGAAAGCTTGAAAGCACCCCGGTGAGTAACCCGAGCGGCGGGCATCATTATCCCGGTCTCGGTGGGAAGTCAAGCAAGCCTAGTGATTTGAGCTGCAAACGTCGGCACCATATAAAATTAAAAGAATCTGAGCTAAAAAACGGTAGCATCGAAAGGAGACTCAAAATGCATAAAAGCATTAGCAAAACCCAACGTATAAGCGTAAATAATTGCTATGATTAGCGGCCGCCAATGGACTTCGGTGCAGTCTTAAAAGTCAGCATATCAGCCCTTGGGAGATATTAAGTATCGTCATTTGACGGAAGGATTACCCGTACGCAGATGTGACGCAGTTTGCCGGGTCCAGAAAGTGTGAAAATACAGAAGAAAGAGACGCCGACTATCTTTACCCACTGACAGAGATTTCAGAGATTCAAATTGTAACGGCGAGTATTTGCGAGTAACATAAGGTAAGATTCAGCGCGACGACTTGACAATGTCGTTTACTGAAAGAAACCTCGCAAATATGGATTTACTTGGTTCAAACACAGATGAGGATTAACGTTTTAAGATTGGATGAGTAAGAGTATCCGAGGGGTCGTACAATTAAAATTCCAAGCTGTTAAATGTCCTACGGAGTGGTTATACGCGTTATTGAAAGATAGAATCCTAATTCATACCCATGGGTGTGAACGCGCTTATCGTAATGACACAACAGTTGTTCCAGCGCTGTTTCCGTCATGATGCAAATTACGGAAAAGCGTGTTTGGGAGCACCAGCGCTGATACAAATTTTCAGGAATGGATATGTGTTGGCGGACTATGAACAGAGCGATGTTAGGACAGTATGGTTTGGACAATTTATACGAGACAACCAGTGGGAATATGCAAATGACCGCGCATTTGGACCAATGACGCAGTGGAACGTTGAATCCTGGGGTATTCGCCCGTCAATCAAATTCCTTGGTACGCCTTTTGGTAGAGGACAACAATGCGATTGTTAAATCTTAGTTGGATGAGACACTTTCAATTTGGGGCAGAACTGGCCCGAGCTTGCGATTAACGGTCCGGTTGTCGGGAAGTAACGAAACGAAATTGCCAAAATAAATATTCGCGAGTATTTGCGCAAGAGCGTGGGCTTGATGGAACGGAATACAACTTTGCCATAGTGGTTCTGTTTACAAAATGAGAAGTTTTTTGTATGGACAAACTGGGTATTTTCAAAGCTTGGGTATATTTGCGACCCGTAGCATGCGATTGAGAAGGAATTCGCCACTAAGATAAAGACTAACGCTTGTTCAATAACAGAAGAACCAGGTATGTTGATGGACTGACACGAATATAAATGATTGAGGATGCCCATCTGAACGAATGGATCCATGTGTGCCGGCAAGGCTGATAGCTTACCAGGGAGAACGTTTGCTCATGCCAAGTGGTTTTTGGTCTTCCAGACGTGCTCCATTACTTGATTAACGCAGGATGAGTTCGGTGTTCCTCCACGTAATGATTCCTCCTGGGAGAGTTAGTTGGGATAACCTTTTAGAGACGCACACTTATCGCGCGAATGAATTATGGGCCCTTCCATGGCCGAGGACCGGCTGGTGAAAATTGTCGTTTGAATGTCTGAGACGGAACAAATTGGAAGTTGAGA------TATTAATTATCGGGAATCGTTTTTATGGGAAACTCTGAATTCCTGCAGTTTTATAATGGGATATGTTAGAGTGGATCCTAATGAAAAGTTCAGCGCGATTGCTTTTGAAAACTGCTTTAAAAACCCATCCAGATGTGAAACCGAAATATACAATCACGATCGGATTCACCGATTGCATACGGATGCCAGCAACCTTGAGCAGGGATACACAATGTCGTGATTACTTGCCAATCAGGTTGCAAGCCGGAATTTGACTGTACAGCCTTCGAGAAATGCACCCGGATCAACCCTTGGAGCTTTCGCCCTAATCGAGCGGAAGTCTCCGGTGGGACACGTCTATGCGTTTATCTCTTTGCGTTTTTCTATATCTGAATTAAAAATCATCTTTGAGGGTCCAAAGTGGAAGTTGCATCCATGGGTCCAGATATTAAGTGGGGAGACTCCGCCATGACGAATTAAATTATTTCGCGCGATGTTTTTATCATATTGAGAGACTTGAACAATTGGGTTTTATAAATCAATGAGACGTCAAGATTGAAAAAGAACGAAGCGAACAACGACGGCTTCAGAGAGATCAAAAGTTTGTATATAATCTTGGGGTCGTGGAAGGATACGTCAGAGCTTCATTATAAGCGGTCCTACTTGCTTGGGTGCGCTCGCGCTCTTGCTTGCGGGGACATGGGACGTAGTACGAGGTGCAGTATATCACACCGAGGGGTTCAGGCAGCTCGAATTGATGAAGCAGAATATAAATCGTTGAGTGCGAATTATCTTTCACTAAGCCAGCAAAGTTTAGGATTGAAGGATTTATTACGCACGAACATTATAGGTTGCGAGAATGCACAAGAGTATCAGAATATGAATACAGAAGTTGGATACAGAAGAACACACGTTTTGAAGAGGAAGTTATGTCTGCAACTCCGAGCTAGCCCTTTCCCATGTGAATTTCCATATCCGTTTTTATCTTTGCTTGTTGCAGCTCGTAGTTAGATACATGCATGGTACAGAAACGACTGTTGAGAGCGAGATGTTCGCAGAAGTTGTTTGTGGTGAGGGCTTTCTTTCCTGGCTATTGCCTGGGGTGTTACGGACACTTGTACTCTGTAACCAGGTTGCAGTCTATTGAGGTGAATTTTACGCGCGTTCACCCGCAAAGTTGGCATCCTTTTTGTTGGGCCGAGCCAGGGATTACCGTGTTCATTGGGGTTTGGCTTGTGCCTCAGGGCTTGGTTATGGTTATCTCGCATTGAATGCCGTCGTAATTCGCCTAAAGCATGCTTTCGCCCATGCGTTTGTTCGTTTTTATTACCCTGGCATCGGTGTTTTGCCCAGTTGGGTGCGCATTTCGTTATTTTTTTCAGGTTCAAATGACCTAACCTTCAATATGGGTGCGGGTCTGGGCGCCTCTTGGCATCAGGGCACGTGAAAACCTTTGAGAGGGAGGGCAAACTTCGGCTTAACCACCAGCGAGAACTATCATGTACGCAACGTTTGTCCAATTTGGGTGCTTTCAAAACGTGCTCATTTTATTTTTGTCCGTACGGCTTGATAGGCTTGGGTGTGGTTGCTTAATTCGGCTAGATTGTTCCAGAATCGGCGCGAGACCGATTGAACTTTAACAAAAATCTCTAAGAGGATCGGCTGATGCGCCAGACACCCAGACGTTGTTTCCGAGAGTTTCCCGGGAAGCCTTTTCAAATTGTTATATTTCTTTTTCGTGAAGATCGGCATTCCTTAGAATTTAGATCTTATTTTTTCTGGGTTACGTATCACTTTGGTGATACTCCCATGCTTTTACAAGCTTGCACTTAGTTCCAAGAATCAGGGCGCCCTTGTCCGCTTCATCAATGTTATATCAGTACGTATATTTAGTAGCGCTTATTTGGTCCTTTTCATGCTTTTTTGAAATTAGTAAGATCTGGATGGTTCCTTTTACATGGATTTTCGGGCGTTGGCAAGAGCTGGGTCTATGAGTGGACCAAGAACTGGCTTTTACTGCTGTTTGCATTATTCAACAGTTACAAGGTGGAGGAAAACCGCATATGCTCTTGGTTGTACGTTGATTGTTTTGGGTAATTATGGGAGGTTCAAGTAGGTGCTGTCAAGTTAAACCATAAAGAACATATCAAATTAACACATTGATAAAAAATCAGAGTCCAAATGAAAATGTATAAAGGGATGGAGGCTCCAAACAAAGTGTGATCGCTTAAGATTGGATATGCGGCAAAGGGTATACCGTCAAAAGCATGCGGTTAATTAGGAAAATCCGTGGGTGCGTACCTAGGGGACGATTAGGTTTTGAAGTTATCATTGCTTCCCGGTCGGATTCAGGATAACCAAAGTTGAAAAAGGAATAAGTTGGTTGAGACATTATTTCCGAATGATAGAAAATGACAATCGGGATGAATTCATGTACACGCAAAACAGAGAGGTTGCCTTTAAGATTGGTTCCTTAAGCAGCCAACCAAAACAGTGTGATTAACGACAGCTTATTGGCTTTTTATTTGTTTGCGTTTTTTCAGTAATTTAAATAGTTCAGTTCATTTACCCGACGCCTTTGAAGGTCGCGAGATTATTTCCACGAACGGGAATGGGTTTAAAACAGCCCATATACGGTTGAGTGGGCATTTATCG------------ACAAGAGATGAGTCTAGCATATGGGGTTGCTTGTAACAAACAGTACATTTGCAAGAGCCATCTCAAACATAACCGAGAGCAAAAGCTTGAGCGCAAGAAATTGAAAGCGAGGATAACAAAGTGAGCAATTGCTAAACGGCAAGCCGTTCAGTATAAGTATGAGCTTGTTAACTTTTTTATGGACTTGGATATTTTTGCATTTTTAGGACCCCCGATGTAAATGTCCCAACGAACAAGCGGGCGGTTAAGCGGGTAAGATACGTTACTATAACCCGATAGTGTAAGAACGAATCTGCGCTTCGATACCCCACCGGGTCCCCGAGATGGGGCGCGTGCGCGATCTCACGGACTGACACGTTGACGAGGTTACAGCTGACGTAAAGGCGTGTAGAATGACCGTCCGGGAGAAACATAATGCTAGTGCTACCATGACTTTGAGAGGTCGTACAACTTTACTCATGTGGAAGTTTGGTTAAGCCTCGGCCTCGTTGAGACTCGATCCCCGCTAGTAAACTTGGGGCCCCCAGGATCAGTGACGGAAACTAAAATAGGCGGGCTCTGGTGACATAACCAATTGGCTTCGCAAAATAGGCGGCGTTAGATGTTCGGGGGTTGATTACAAGAGAGAAAGTAATCCACCTTATCGTGAGGACGTTCTTTTGGCGAGCATTAAAGCCAGCGAACGGGAGTAAGGCATATTAAGCACGCGCACTGGAGAATATAACGGCGTTTGCAAGACTGGGTCCATGTATCAGATACTACGGGGTTACGCAAACTCTTTCAATATGCGGAAAGGCTTTTTCAATCACGGCATCAGCGTATGACGCAAGAACAGGATCATTCGGTCTGCAAGCCTCGCTTCGGGGGACACTCATCGGACGTGTGGAATTGAGGGACGGAGTACTTGGTTGTGATTATCGGAGATAATGAAAGACGAGCGGGATTATTACCAGATGTGTCATGCGGGTATCCGTGCTCGGGGATCAGTTGCAATCCGCTTGTGAATTTGGGAGAGCTGCTCATTGGGGGGACTTGGCACCTGGGAAGCCCGGGCGTGCAACGGTGCCTGAGCTGACCAGCCGAAGAGGCGGATTGCCGGAGGGGGAGTATCGTCGCTGAATGAGCCGACTGCGCGCTGGAGTTGAAGAATAATTGATTGAACATGAAACTATGCGGAACCGTGACGCCTTTCGAATTTACAGATCGTATGGTATCAAGATACATCCTCTTTTATGCGGTGCTTTGTAGACGGTTGCTAGAGTTTGGAGCCCGCCAAGATATTACGAGACGCAGAGCCCTTATACGACGTTAAGCTTGACAGTAAAATTTCCAATCGCGTATTATATGGGAAGCGCTAGAATATGTGGCTTGTGTTTTTGGTCGTGGTTTTTTACGGATTCTCTAGTAGTTTTCCCAGGTTTTATTCTTTAGGAGTTGGTTTTTTAGTTTATGTGTTTTATTTTGAAGTGGGGGGTTAAGATTGAAAAAAAGGTAATAGATTTCGTGGGTACCGGAAAAAGAGATGATTTCTATCTTAAGAGTGAGCATAAGTGATTAACACGACATTATTCGTTAAGGGAATCCTTACGGATGGCACCTTACTTAAGAATGAAACAGCTCGATTGCAATTTTCAGTTCTTGAGGATAAGAGTGTCTCACTGCTCCTCTCTGTGTGCGCGGCCGTGTGTGTTTTTTCATCGGGGGAACTTTGGATAAACAAATTTGAACAAATATAATTGCGCGTATGGATGTGTTCTTGTGGAAAACTAAGCTTCTATGACGCAAAACATTTAAAATTCAGAGCAACACGGCGCGAGCCAGAAATTACGCGCCGAACATTGATTTCAAAAAAGCCAGAATCGGAGAGGATTCAATAAAACGAATAAACGTGTAGGACAGAATCGTTGCAATTCAGATTAAAAGAACTTGATTTACACAAAGCTTAAGAGCTATTTAATATTCCGATATAAATGTACGACGCTAAAAGGTTAATCTCAACAGTGTGTAAAATTTAGTTCCGTTTCGATTATGAAGCCGCTTTTTTACTTTTTTTGTTCTCTTTAGGTACGGTATCGTTAGTAGTTGGCCCCTCAAAATTCGGACCTTGAGACAGAGAACTAGAGAATGGTTTTCCAGTCTTAGCGGTTTGACGTTTTAACAGTTTTTGAGTGAAATTGTATCAGATACGTTTAAGTATTTTTTACACTTAATGATTTATTTTTATGTCCTTTTGTAATTTTGCAAAATATTGTAGCCTTACGATATTTGAAACAACAACGAATTTTTAATCTACACAAAAGGCTTGCGATTAAGATTGAGAAACTTATTGATCTTTTGCGTCGTAAAAACAAGATGAGCATACAATTTTGCGATTATAGTTATACTTTTTATTTTTTGTCTGAATCAATAAATACAATCTTTTCTGAGTTTTTGGTTGAGAAGAAAATCTTCTATCTTTGTACGATTTTGTGGTACATCTCAAATTGGATTTTTTGATTTTTTAACATAGGTTCCGAAGCAACGGATTTTTTTGTGCACTTCCGTTTTTGAGTTTTTAATACTATTTCGCATTAAAGTCTCCCGCACGTGCACTACAGCATATGAAATTGCGTTAGGAAGGGGATGGAATCACACAGTGAAATTCATGCTTGCAACGGGAAAAGTTTCAATGGTGGACCAACAGAAGACTTACCTACGGTTTTATCCACATATGAACTTCAGCAAGATACATAGAGAGTTGGCGAGAGTATTACAGGTAGGGGGTGATGGTGAGCGGGGCCCCGCGGGCGGTGGGGGTAGTGTGGGAACGTAATTTTAAGATTAAGCTTTAGATAGAGTATCTTTGAGTTTGGGAGTGTTGGGGGTTGCGCCCTTAATAGCGATATGATATGTACGAAAGGTTGAGCTTTTGCGCAACGATGCGCTCGTCGGAAAGCCGACCACCCTCGTTGCGGTTATGGAAAGACACAACGGATTATGAAATAGTGAGCTGCCATCCGTCTGAGTTTCCTTATGAGAATAGATTCAGGTAAGGAAACTTTTGAATGCTTATTGGATATATTAAATGCGACACTTTACGACCGAGGGTATCCCGGATTGGGACGGACTTTACTTTTTCGATTTATTATGTGACCCTTTTCGGATGTTTGGCTGTCCATACATGCGGTTTTGTACGCTATTCATTCGCGGGGATTGCACTTATGCACAAAAATATCACGGATTAACGCACGTTGTATAATAGCAAAACGGAACTTAAAAAAATAAGAATCTAAGAAATTATTTCAAGAATTCACATTCCCGAAAGTCACGTAGTTCAAACGTGATATACGGAGCCAAGGTATAAGGATTGGCTTCCGCAGTCTAGGAATGCCACAGGCTTTCCGGGTAAAATCAGTGATGAGTAAATTTGGTTACGCACGCTTTTATATATCCACTCTTTTCTATTTTAGTAAACGCTCACATACAGGTAACGGGAAGTTCCGAACGCAAAAAATTTAATTTCAAGGTTCGGGTCGCTCTTTTTTCGATGCAACACAAGATAAGCTTAGTATCTATTAACGCGAAAAAACGGATTAAAAATTGATACAGGTAAGCGCGTCGCGTAGGTTAATAAGGATTATCATATTAAACCGTCATAAATAAAAAAATATGCCATTTCGTTGGACCGAGCTTATCACTATAACCATGTGCGCGCTCGTGTTCGCGGTTGCGTGGCTGCGCATGGCCGGGTGGCAGGACGCGCGGTAGCGTGAGGATGCCGCACCGAGCGAGGAAATCGGGGCCTTTTTAGTTGCTTATGATCTTACATTAGGCTGTGTGCCTGCCTCTTTGCAACCTTGCATATACCCCATCTATTAAGTGCGAAAAGGGGCAAAACTATTGATCGGTTTGGGGAAATGGGAATATATGCGTGTAAGAGCCTCCAAATCCACAAAATCGAATGTAGGCGTATGTCGACAGAAGGATAGCGGAAAGGATTTATAGTTGAGAAAGCGCGTATATAAAAGAAAAGCCCGGGACCGGTTTGGCCATGCCGGATTAGGAAAAATTACAAATGTTCTTGCCCGAGTATATGCCGGCAATTGACGAAAACCCAGTAAATGGACATGGCAGTGACAGGAAACACTTACGCGCATACATACTTGCGCCGGGACGGTTGGAAAATAGAGAATGATCGCCCGAGAAAGCCGGGATACATAAACGCCAGTGATAGAACGAAACGCATAGCCAGTGATGCCGGCAGCGATAGTAAAAATATACGGGCGCCAATGAGGGCATTTGTGTTCGGGCGAGGCCATCCCAACAAGACAATCTTTGCAACAGTGGGTCCAAATGTGTTTTTAAAAGAGACAGTGAGAAAGACTTTGATTGTGATTGAGTCGGAACTTGAAATAGATTCCGGGAGAATCCGTATTCGGTCGCTTTTGCTTGAGCCTGTGAAACCAAATGCCGGGGAAACCTGGTGAAAATTAGATTATGAAAGTGAAGTAATCCACCCCAAGGAACGAAACCTTTTTTGCGTGAGAGTCTTCATACGGCGGGACGTGCACGGAGGTGAAGGGGTTTAAACGGGAAAGTGAATGTGGCTAGGAACCAACGCGTGTACGGCTGAATTTAAAAACTTGAGAACATGCGGGAAAGTGGGTCTTTCGGGGTCAAAAAGAATCACGGGATGTATTCAACCGGAGATAACCCAATAATTGAGCCAGTTAATTTACAAGAGAGGGGCGCATCGCTTTTGTGGTACACCCATTTAGTCGACACGAGTACGGAAGTACGGTTTCCAATCAATCGAACCTCTCGTGCGAGACATCAAAAATGCATCCGGGACGGTAGATGTGTGACTATTGCCATGCATGAAAGGATCGTTGCATCGGAGGGGCGACGTGGGCGGGTGTACACGAAGATAGGAATCTACCGATAGAAGCAATTGCAAAATCAAGTAAATCCTCACAATTAATTGAATGCAAGTTTGAAAGAGGTTATCAGGTTAGTTAATAGATCTGATACAATTAACGATAGAACCGGCTAGATTAACAATCAGGAATCCAGATTTGGGGACGGATGTATTTTCACCCAAGGATATACGACGGAGCCGTCATGGATGGGGGACTCTTGTCATTGAAAAATGGCGGTATCAGTATGGCCGTTTGAGTGTTTGCAAGGCAGTCCAAATTAAAGCTTACATCGACAAAAGCGCGGCTGAATGCGTACTGGAGTCACACTTTGGGAAAGCGTCGGCGTTCATAACCACGAGGTTATCGGGATGAGTTTGAACGGAGCCTTAGGTCCGTGGAAAGACTTGGCGATTTAAGTCTGGGACCGTGAAATTGGCCGTGTGGGAGAACTTCCATCACGTTGCCCGCTTGTGATTGAACCGTTTCATTTGAACGGATAAGTGTGATTTTGCCCTACGCGGGGGAAATGGCTTTGGGGGCGGGTGGAAACGTCTATATGATTATAAAAATGCAAGCCAGGGGGTTCGTTTGCGGGTGGGAAGACCGGAGGAAGACTTAACGAATAAGATCGGGTATGTGAAAAATTACGATCAAGTGCCTGTTAGGCAATAAGACCCCGGGCCGATCGGTGCTTACGCTTACATGCGATATTAGGAGTAAAACAGAGTCTTTTTATGAAAATTTCGTTGTCAGCGGGCGAGTTCGCTTTTGGCGATCCTCGCGTGGTACACCACTTGCACGAATGGACCTCAGACGATACTCACAAGAGGTCATACTCATCAGCGTTAGTCCGCGAGATTACGACCGCCCTCGTACTTGCCATTGAGCACACGTCTTCAGAATTGCAGAAGGATTACCGCGTGACCTTGATCACTCACATTTCACCTGATGTGGGAAACATAGGACGCCAAAGTAAAAACCTCACGTAAAGACTCAGAATATGCATTTGGCTGAGATTTCGAGAGACGCAATGTGCAGGCAGAATTGACGTTCTTCCACCTTTTGTGCGAGTTTACGGTCCCGGAATAGTTCTTGCGAACATGAGGTTAAAAATTTGTGGGATTGAGAATCCGACAGCTTTACTATGGAAATAAGAGCATGAAAGCGCTCAT------------------ACTGATGGTGACCATGGTAGGCTGCCTTGAGTTTGAATGTCCTGGAGGTGAAGCTCCAATGCTCTCCCCGACGAGATGGTGGTGAACGTGGAACGCTGCCACGATTTTAGATCGGTTATTGGCCGAAGACAGAGATGGCTGCTAATGGTTCCTGTACGGTCAACGTGTATAAGACCGGCGCTATTCGTCATTATCAACGCCTGTTCGGTGGCGGTCATACCTTTGAATGCGTTTGACCTCGACCGTTTAACCATTGCGCAGGATTTGTCTCCTTATACCGTTGGATACCATCTGGGGGTGACATAGGGGAACTCTCAATGAGTAGAGGGTGCGCTCCAATGTTTTCGGCTTTTTCTGCTCGTTGCATGACTTTGGACTGACTTTCGGACCAGACGGAAACGCCTGATTCCAAATTTGGATCACTTTTTGCGGCTCTTGTTGGTTGGGCTTCAGTACGGCTTTGGCCGGATTGGTTCGACCTAGGTTACGGAGGTCACCGTGCCCTCTGGGGCGAGGTTGACCTAAACCGGGGATCCGCCACAATGCGCGGATCTGGATATGCGGCTTTCACTTGGTAGCCTCATCGTTTATTGGCTTCATGGTCATGATCGTCTTCAGAGATGCGCGTTTTGGCGCTTGTGTGCGGACATTGTAGGTCGCGCACCCGTGACTTTGGCCACCGTACATGGATTGGTTTTCACAGAATCAAACGGTCATCAGTTGCTCGGGCTCTCTCGAGCTGTCAAATCCGAAACTGCTTTAGATAATGGAAAACCGCAAGGGGCTTTAGACGGGCATAAAGGGGAGGATGCGTGGTGTTGGCAGCTCTTAAGACAGAGGAGGACTTTGTCGCGATCCACTTTTGAACTTCCGTATTTGTGAAAGAGGATGTAGGCGAGTCCTTCGAAGCGATCAATAAGATGACAGTGGGTTCGTACTTTAGGGGGACTGAGGTTACTTACGACCGCACGTAAAATAGCCGAAGCCATTGGGAATTTGATTGACGTCACCTCATCGAGGGTTTCGAGAGCCAGGGTGTTACTTGGCATTTCTTGCTTTTTTTTTTGGCAATTGCAGGTCCGACATTTCGGAGTTTGCGGATGAGAGAATAAGACATTGATTGGAATAAAAACTGGGAACTCTCGTCGGAGCTTATGCACAATTTTCCAATTAGCAGGTTGCCAGACCACACCGCGATTGTTGGCTGCGTGCCAGATTGAAGCAGAGGATACGAGAAGTTTACAAAATTTGCTCCATTGGCATTGCATATTTATTGACTCGGAATTTTCAGTGCTGCAGGAATTGACATGGTACGACCATCAGTCGCCATGCCAGCATTGGACCCATTGGCACCGCGTGAGCTTACAGGGGGGCTCGGCCGTAAATTCACTCGGGTTACATGTGTAACATGGCTCGACAACAGACTTAGTGGTCGTTTTTGCTTATTCGCGTTTCTTTGCGGTGCTCATTCACCAATTCACCTCTTTCTGTTAAGAGCGATCCGTTAACACATTTCGGTTTTGGGTAGTCCTGCTGACGGCATTGTCAGTGCATCCGATCCGGGCACAGTGGTGGAAATTCTTCGTCTCCCACCCAGGTTACCCTTTTACGGAATGGCGCTAGCCAAACCGATCTCACCATTTTGGTCGGGAGGTCGGCAGCATCTACTTTTGGGGTTCACCCAACCAAGTTTGTTACGAATGCCACACATTGCATGCGTATTTATGTGCGGCAATTAAGACAATTGGATGGCACGCTCAGCATTTGAGCCAACCCCCGGGGGGTTGGGCGGCAAAGGTTTTGAACGTAAAATCTTCATTCATTGGTTGCCTGCTCGTGGACATACTCTTGTGCCACAATTAGCTTCCCCTAGCTTCTGCGTGATTACACCAGCTCTTTAACCACACATAATGCGGTTATATTGGGGCTTGCCAGGGCATTTTTATAGGATAGACCGACAAAAAGGAAGTTTGCCGATTTGACAAAGAGCATATTCCATTAGTGGTTCTTTTTTGGTTCAACTTGGCTTAGTCAAAGAGTATAAGCTTGGACCCGAAACAATTTATGACCGTTTGCCATGATCAGCGCCAGGAATCCTTAGGTTGATTCTCTTCTCACAAAGCCGCTTTC----GCGGCAAGCTTGCTCCGGTGCTGAGCATAAAAAACAAATCTTTTTTACATGGCCGGGATTTTGTCACAGCATGCTTGGCTCAACACACTTATCTGTAAGGGCTTGAGCAGGGTCAACTATCCGAAAAAGATTGGTAAGTTCCTGGAGGCCGGCGGGGGACTGGAATTCGGTAGAGCTTTATTGCATTTTGATCTAAACATGGTGGTACTTTATGCATGAACATTACTTTGCAGGAAGTTCCATTGAGATCTCACTACTATGGTGCTAGGATACTTGTTAATCTCCACTATAAGGTAAACCTTGGATAAAGTTTCGTTGGCTGATTTTTTTGGCATTATTAGCACGGTTATTTCTATTCTGCGGGTATGCAGATTATGAACCTGTTGGCCAGAAAACCCTTGCAATTGTTATGAAGAAACCGTGCTTTCATGTCAGCAGTTGTGGTTGCCATTTCGTGGTAATTTACTAGCGCTTTTATGCTCACTCGGCGTTGGCCATATCCCCAATCTTGTATAACGCGATATGATAAACATGGGTTTTCAAGTAATGGTTGGGGAAATTTCCCGAGCAACCGTTACGCAACACACGTAATGCAAACATAAAGGCAGATGTGGCTTTCCTTGTAGAAGAAAGGTTTTAGATGTAAAAGGATCATTGGGAAAGCGTAATGGAGCAGATAAAATAATATATAACTTTAAACCGCGTGTTAAAAGCTTAATTTTAGAATAGCGTAAGGAGACTTTTTTATGGACAAAACCGCGCGGCTATGCATGCTCTTTTAGAAACTCTTTTGTAAACCGTGTTGGGGATCTACAATGAAACATTTAATCATTCAAATAGCCATTTAAGAAACAAAATTAATGAATTTGAAAAGCAAATTAAAACTTTATCAAAGCTTTTTTAGAAAATCTCGATTTTTTATAACAAATTAGATGACGAAGTATGTGTCTAAACAATTCATTTTCTTCCAAAAATTTTAATTATCCAATTCGTATTAAATGCGAACGTCAATTTATCGAAATGTGACCAACTAATAATCGAAAAAATGCACGTTGAAATATTGGGGATGCAAATATGCATATATGGCAAAGAGATTAAGCGTAAGATGAAAACTGGATAAATTTAAGTGTGAACAATGAACCAGCTGCGACAATATCCGCAAGAGATCAGAATCATAATAATTTAAAATTTTATCGATAATTGCATAAGATTACACTATTTCACGCCCGTGTGCACGGTGTTATTTACGCGGCTTTATGAATAAAGTTTTCCGACCTTGTTTTCTTATAAGTCGGCTCGTAAAAATTGGAAATGCGGTATCGCGAAGGAAATATGTATTGACAACCAACAAACACGCAGGATGGATAATTTTAACCTGACCCGGACCGCAAGTCGTTCGATTAGGAATCCGAAATCTTTCTTTTGTCACGGCAAGGAGAAAAAGGGATATACTGCGCACGGGGGGGCAAACGTTTACGGAATGATTCGCGGAAAATGGGTTCGCAAGTGTAGATGATAGACCAAAGAAGCCGATGCCTCTCGTAGAGAGGGAAAAGTAATTTCACCCGGGTTAGTTGGGAATTTATGCGATTAAGCCCATTTGTGGAATCTTCCTTAGAAATCCTTGGGCGAGTCAAAGTGATTCACCGGTCGGGGCATTGCAGTCGCGGACTTATGAATCTGCAAGAGGAATTGTACGTCGCTCCTCAAGAATCGCTATTCAAAATGTGGCACATGGCAGTGGAAGTGAGCTAAATTAGATGGAAGCGGCGACCGTGCTGGATCGCCACGTAGGGTCGTATAACCGTGACACCCAGGGGGGGAGGCGGCCCATGGCGTGCACCGTACCCTGGGAACCGCTTGGAAATACAGAACCAAAATAAGAACATTATATCGAACGAAATAGAAGTTAGATGTTGAGACGCTGAATCAGCATGCGAGAATTCAGAATAGTCCCCCAGTAAATTTTATGCTGGGGATACTTACTGTTCTGTCAGTGCACGGTTGCATACTTTATACGCCACGTGCGAGCTTGCTCGTCATAATATACGAGTAATTGGTGTTATCGTCATCACGTGTCGCAGATATGTCTATATGTCTCAGTTTCGGTTATTACGGGGTTAAAGCCAGGATTACTGGTACGGGTATATGCGTTGACGTTCTTGGGTACGGTATCTTCCTGGACAATGGTATGGCGTAAATGTACGGGTCCGAGCATCCGTGTGGGCCCCTGTGATTTTCGGGGGGTGGGTGGCATCACTTACCGTTTAAGTTCAACTTGTTTCCTTCTACGCGTTTATTTATCATTTTATATAGAACAGGATTCGGCCCTATCCACATCACATTATCGTCGCCGAAAACAACGAAATCAAGCCCGCTTAATCTGCCCAAGAGGGATTGTTCGGTTAACGTACCCAAAACCAATCGCCTCGAAGTGCCGGTCGTTACACGGTTGAGTACGCTAATCCGGATGGCAAACTCAGACAGCGTGTTTGTAGGGGGCGGTAAGATTCCGGGTCGTACAATGTCGGGACCTGAACGCGGGTAAAACGGCCAAGAGTCAATAGGGTAAATGGCAAAGTCACCCTGGTTCGGTGGATACAAAACACATCCATGTTGCAGTTAAAATAAATATCCAAGGTTTGAGACGATTTAGGAACTTAAACCTCAGAGTTTTTGACACTGAAACAAGAGATTGAAGAAAGCCATTATCCAAATTCTTAATTTATCGTAAAGTTGAGCAAGCTCATATTCGATCGTGTGAGCTTGAAACGAAGCTTCGAAGTATAAGAGCAAGAAGTTATCGAAGGGTAAATCAGTGCGGCGTTAAGGGCGAATGCAGACGATGGTCGGCGGCGGTCCTTCAACTTCGGCAACTGATATCTACGACGCAAACATTAGGATATGGGTAAGTTGATTTAAGCTACCATTTGCCACAAATAGAAACCCGGAGCAAGGCGATGTTGGCAATGCATTGCCAAACCGTGATTGAGTCCCATCGTTTCCGAACGTTTGAGCGTGTGAATCCTAGACACAGTAACAGTTTGCAAGGAAAAGGGGTTAAGTGGATGTTTATCTCCGAGGTTGATTGCCCTCGAAGATCCGAGAATAAAAAAGTGGAACTTATACACCTAAGCCGAAAAAAAATCTGTGTGGCCGTCCGGAAAATAAGGAATGTGTCCATCTTCCCGACCACAAAAAAAAATTCTACTAATACCATTATTGGGCAAAGGGCGGGCAGTTACCGAGGTCAATCAAAAACATTAAGGCTCGCGCGGAAATGTTCATGCGTGAATACATCAAATCGAGGGATCGTGTGAAAATCCGGGGCCGAATGTGTAGGAGGCAATGTTCGTGACACCTTACAAAACCAAGTGGGGTAGGCAAAGAGCGAATGTTTCAAACCGGCGGTCAGGCTTTGTTTTTATTGGTCTCTGCCAGTTTTTGTCTAAAAAACATTGAAAGTCATTGCGAATAATTGCGATTGTAATACCGTATACGAAAAGTAATGCTTTAAAAACGCATAACTTGAGTGAAACGTTAGAACCCAATAAAATTTTGAAACTTTAAGTACATGTGCATAAACCAATCCGGTAAACCTCTTAAAGACATATACTTAAGAGGCATCATTTACCTAAATTTGTTAACGTATACTTTTGTTGCTTTATTTGGTTCTTCAAGACCGCCGAACCGGAAATGCCGTAATGGCCAATTAGATATCGAGATGGAACTCGGGTTACCGAAAACCTTCGCGGTTTCGGGAAGGGCTTAAAAGTATCCCCGGCACAGGGTAATTTTAATATTATCGTTAAGTAACAAGTTCGTTAATAGGATAGGACGCATTGTACTAGTAAAAGCAAAATTAAGAGCACGGCAGTTTTTCATTCTGAATCGTTGAAAATGTTTCGTTAAATGCCCACATGTGCGCCGCATTGTAGCAGGCAATAGGTAAAAAAAAGTAAATCCAGTAATTGAACCAAGAGTATTCGTGCATAACACATCCTAACTGTAAAAAACGATCGTTGAAAAAAGCTGAAAACATGCTTATCTATGCAACAATAGAAACAAAAAGGTTACGGGATGTTTATCAGCGGCACAAAACATGTACATACAAATAGGGGAGTTTTGTGAGTCTCGGGCTGGGTTAAGGAAAGAAGCACGGTTGCGCAAAAGCGCGAACGCGCAAAATCCG--GATTGCATAGGAGCAAGTCTGTGCGGCCGGCAGGCGGAAGGCATCGGAATTTAAGCGGATAAGTAAGTATCGGAAAACGGATCCCAAAGGTGCGCCCCAAAAAGAGATATACTCATCTCACTTCTTTTGCTTATCTGTTCTTGCTTGTATGGGTCCGTGTTTGCTCCCAAGGTGACGAAAAACGTTGTTTTCGGCTAGGTTGTTTTTTGTTTGCGTGGGTTTAATCTTGTGTATTTACGTGTAGTAATGCTTTTGTGGGCCTGTTTACTTACATTATTGGTTTTAAGTGTAACTATATACATAGTCCCGACGGAGCAAAAGTAAATGCGTGACGAACCGTGAACAGTTGAAATGGCAACCGGCATTTCCGTCTTTCAAGGCCAAACACGCTGGTTGAATTCAGCGAGCCAGATTGAAGCAACAGGATTGAGAATTCAGAAGTTTAGGCCATTGGCACTGGATATTTATTGCTAGGGATTATTCAGGGCCGTTTCAATAGAGCTGTTAGGACCACCAATAACCAGGCCAATGTTGCCATGTGGCAGAATTTAAGGGAGTGGGGGGTTCAGGATCAATACTCGGTTTTCATTTGCGGCAGGGATACAGGATTCACTTAACACGCATGGGGCTATTTGCGGGCATTTTTGCGGTGTTCATACAAAGCGCCCAACTGATGTTCAAAGTGATCATTTAACACACTGCGGTTCTGGTTGGAGTTGCTGGCGGCACAATCAGTTCTTCCATAAAATTTTGAGCGGGTGACCAAGAATCCTTCCCAGATTCTTTAAAGAAATATGCGATTTACCTCTTTCAAGGTTGCCCTTTTACTTAATGAAGATAAGGATTCTACTTAAGGGGTTAACCGTACGGGGTTTGTTAGGAACGCCACACATTGCATGCGTCTTTTTGTGCGGCAATTACGACAATGGGATGGCATCATAAGAATCTGAGCCAAAGGCCTTACGGGAGGCAGTGGCTTAGAATTTACACTCTGCAGCCATTGCATAATTGCTTTTGGTCTTTCATATGTGCCACAATTATCATCCCCTACCTATTGCACGATAGGACCATTTCATTTACCACAAATGATGGGGTTTGATGTGGGCGGGCCAGCGCATTTATGTCGGATAGACCACAAAATAAAAATTTTGACGGTATCGCACGGAGCATATTCCATTAATGGTTCATTTTTGGTTCAAGTTGGCTTAATCAAAGAACATAGGCTTGGCGCCCAGAATTTTCGAAAGCATCATTCACCATTTGCCATGATCAAAACCATTTTGCCCCATTACGCCCAAGCTTGCCCACAGGCACTGGGGGGAATGTGCGTGGGGAAGTGCATATCCATTCTTGGACGCGATTCTGTCACAATCAGCTTACATCAGTACGTTTATCTTTAAGGGTTTTTGCCGAGTCCGTTATCCGAAAGCAATTGGTTCGTTCCTGGAGGCCGGCGGGGGACTGCAGTTCGCTGGACAATTTTTGGCTTTTGATTAAATCCTTCATGCATTTCATTAGTGAAATCATCGAGTTGGGACGTAGGATCGG--GTTCCAATACGGGGAATTGCCAAGGCAAACATAAGGTGCTCGGATTTTTGGCCATCTCCAGTATCATCTAGGTCGCCTTCGCTAGGCTATTTCTGGGCCATTGTTGGCTTTCTTATTTTTTTTCGGCGGGTATGCAGACTATGATCATGTTGGCCAAAAATTAAGTGCCCGCATCACCCGGCTTAGATACCAGGCGGCGTGGGTGCCATACTTTGGGGATGGACACTGTCTTTTTTGCCGATATGCGTGGATACGCATTTAGCTTGGCCGTTTGGATGATACAGACGAAACGTTTAATGGTGTTGGGTATATATCCACTTTTACGCACTCGTTTATATGCTTATGCGCCCCCGTGAATGAGGATCGGACCGTTCGGTCCTCTTAGGAAAAATATACGGGCGTGTCCACTCAAGCATGGCTCATTTACCATTGGAGCGCTCCTGAGATGTTTAAAGGGGCCTACATTATGTTGCATTCTTTGGGTGCTGTAATGGCGGATGGACTTCTACGTTGGATCGCCTGATGCGTGCTATCGCCCGTGCGCGCACGCGTTTTTATTACCATGGCAGGTCTTTCGAGGATCCTTGGATTCGGACTTAATTATATGTTTCAGCGACAAAATCTATCACCTTCAATCTGGGTGCGGGTTTGGGGTCTTTTTCGCATCAGGTCTTGTACTCTCTTATCGGAACACGAAAGATCGCAAGCGGTAAATTGGCAGAGAGAACTAAAATGTGCGCCAGGTATTGGCGTTATTTCATAGCTCTTAAAATCCGAGTTCATTTTTTGCATTGCCGTCTGGATTGTTACGCTTGGCTTCACATGCTTAACTAAGGTTAATTAACATCGTGTGATCCAGGCGGTCTAAACTGGCGAATATAACGGCAATTGGATGAGTATCAGACGAAGCCAAATTCCCTGATTGCTCGTGAGCCCATCCCGTCATAAAAGGCCTTGTGCGACATTTTAAAAATGAAATTAATCGAGGAAAAGCGTATAAACTGTCCGTCTCATATCTCCCCATATGGCAACATGGGTTAAAGGCGGACAATCCGTTTGTACGACAATGTGGCAAATTGGGATTTCCCACCGACTAAAGGCAGTAAAAGAAAAATCAAGCATCGACCCGAGACTAGAACTATAAGATTATGACATAACCCGAGTAAATGTGATTGGATACTTCAGTGGGAGGATGCCGATTAGGCTGACGGCATTCGGGATTTTGATTGAGAGGACTTGGATGCCTAATTGAGCAAAAGTGGGCGTTTTTGGGAGGCTAAATAGGAGGAGCGGTCGTGACGGAAATGCGAATCCGTGGGAAATATTGGCGGTGTAATCTTTCCACCGTGAGGAAGGCCATCAACAAGAACAGGGATGATCGCGCCCAAATATGCAGCGTCGTTAGACCATCAACGGCTATGCGTGATCATATCCGTGGCGGGCA--CGGACTATATGGGACGCAACGGAAACGCATGCGTGAACATTTAACAAAGGAAGGGTATTGGTTAGTGCATGGCAAAGCTCTCGTGCCAGTTTAGACCTAAGACGGGGCTTGATAACATATGTATGCAAGCAAGACCGCACTTCATACTGCCCTAACGGGCACCTGCGATATTATTAACGGCGCCACTTACATTAGAGATTTCAACAGCCAGCTACGGAATTCTTTTCTCGCGCCCCGGCGGAGCTACCGGGAGTTTTATTCATCCGCTCTGAAGGCGCAATTAAACGCTTGGGAGGAGATACGCCTCCATATGAACCAGAGGGAGTTCGCTAATCCACAAGTATTCATACGAGGCAATTTTTTCTCTCTTTTAATCGGCTCGCCGCATAAGTGGATTCGTTCAGGTGGTCGCGCCACCAAGCATAACAGTGCGGAATTAACTGACTGCCATTACGATTGAGCTTTCCATTGCTCGATTGACAGCACCAAACATTGCCGGGCACGTTCGGAATCTAACAGCCATCTCCCTTTCTTGAGACAATTCAGATTAGCGGACAAGGTATTGAAAATGAGTGACAGTCGCCTTTTACGGTTCGTCTACTGCAGAGCACCAATTGGGAATATCGAAGGCAGTTTACCCGAGCGAGCTTTTAACAGCATATGATATTGAGAATCTACTACCATTTACGTCGTGTTTCATCAGCTTGCGTCCACATTTTTTTGGGCATACTCATCATTATCACGATTCGTACAAAACCGATTACGACCGTTTAAGCAATTGCAAGGATGGCAAAAGTAGGGACCGCTGCCAAGACTTTTAATTTCCGTGTATTTGGACTTGCTGTGATGGTTGCGTTTGACCGCGCATGGGACCGCAACCTTGCACCCTTGAATCTCCGATGTATTTACCGTTTCAATCTCGACGTCCAAAATTTTGGGTTTTTATGCGCGTCCGCGGCTTTACGTCCTTATGAAAATAAAATTCAAACCTACGCGCCATGCACATTCTTTTTTGGACTTGCGCGTTGTTGGATGGGCACTTCCATGAATTCTTACTTGGTTTTATCCAGACCAAGAAGAAATTATGAAAACTTACGTATGCGAATTTTTAAGTTTCCACTCCACGGAAACAGCTTTCTATACGAAGGATTCGCCAGCGAGGGATAGCGAGCTTCAAATATAGAGCATCGTTGAATGAGCTAGAAGAGTAATTTTAAAATGGCTATCAACAGAAGGGACAGGAGGCTTGATATATACAGCTTGAAGAACCTCTTCCAGGCTTAAAAATGCGTATTACATACGGGGACAGCATGAAAGGCATCGAATTCATATCTTTGAAAGCGCGATATGAAGAGCATCGTTGCCCACAATAATGAGCCAAATGTTAAATACGGAG
Bracteacoccus_aerius            GTGAACCTTTAAGGACCTACGTGGGGCGGACAGATCACGGTTGCTGTGGCGGAAGCCGTTATAATTTCGGAACTTTGGGCCAGTGCCAGCGGCTATGTTTTGGCGGGCATAATTTTGAGTGCCATTGTCCGAAACCATTAGACAGGTTATTTTTCCCAATGCACCTGGTAGGGTGGCCGGGGGAATCTGAACTTCCTATTGTTCGGGTCTCATTATTCTCGCGTCTGGTTGGGGGTTACATCTTATGGCCGAACTTGAGATCTTCCTTTTGGTAGTTGAAGAAAAAAAATACAAATCTGGTACACTATATCTGGTTGGGCTGCTTTGTTGAAGCATTATTGGGGGTTAGAACTGGCCCGGGGGGGAGTCGCTATACAACCACACAAGCGGGTATTTGGTATTTTAATCCCTTGGGGGAGGTGATGTAGGTGAAAATGAGAATATGGGGCAATTGATGGACTTGAATCTGGGGCTTGCAGTTAACACCCTGCCTGGCCGCGGCTTGTTGTCGGGAGCTACTTCTAAGTTGGGCATTCGTATGGTTATGCTGTGATTCTGTTAAAAACGCTACCAGGATTTAGGCCACGGCCGAGCTCCATCCAGCTTACTTCTGTCGGACACGTTGGGCAAGTGCTCGCCAGGCCACGGCTGGAATATTATAGTCCCACGGGAATATTTGGGGGAACATCGTTTGGATTCGGGCCTGTTGACCCTAGGGCCAAGGTTGATTAAAACTAAAAGAATCACCTGCAGACGCGGCGCGATAATACCAGCCCCTGGTCTTAATCGTGGGGGTGCACGAATAAGCGTAATAGTTCCCCGAGTGTTGCTGTCCATTGTTTGGTTTTTTTTATGGCATTTGCAGCGGCGGCCGGCGCGCGCGGTTGAAAGGATGACGTTGAGACCGCCTTCATAGCCTTGAGAATGCGAGTTCGTGGAACATTTATGCAATGGGATACAGCCAGGCAGTTTATATTCTGTTGTTTGGATATTTGTTTGCTTTTGGAAAGAATTAATCATCCGAGGTTCAAATTACGACTGTACGATTATCGGACTGCAAACCAATGGGAGAGA----TATTACTGGTCCTTTTGGACTTTTTTTTATTTGTTCAATGTCGGGCCTTTCCTGGCTTATGATTCCAGGGGATTGCGCCCACAAGAATAAACACGTGCTTGCCTTTACTCATGCTATTTAGCGGATAGAAAAGGTTGGTATTAACGTAGTCACCGCGCTTTTTTCCATAAGTTTGAGATTACAACCCTTCCTAGTTCGCTTTGGAAATTTGCGAGACTGTGTGGGTTTGTGCCTGTCCTTTTATCCATCCATATTTCTGGGTTTACAGGCATCAGCTTGTTTTCACTTGCGGGCTAATGGGAGCTTGAGACACAATTTAGCCAAAGACAATTCGAGCACACGGGCATTAGGGAAGCAACGGGAAAAATTCTTGGGATTGGTTCAGCTTGACCTGTGATACTCCGCAATGAGCGGCGCGGTTTACCGTAGTCGCGACGGAATTTGATCGATTTCCGAAACCATACATCGCCGCGGACCGATGGTCGGAAGGTACCGATATGGTGCGTGTCACCGGAAATATTAGAATAAGGCTTCGAACCTTCAAAAGCCTCGATGCGCTAAAATCCATAAACAATTGTATTCAAACGGACACGGCGATCCTTTGCTATGGACGTGTGGACGCGCATGGTTTTGCATTTTTTAGGGCTAGTGGTTGGTCTCTTATCCCGCGCCATAACGATTTTTCCGACCATTAAAAGTTTCGTCAATCTGTAACGGTATAAAGGGAAAATCGTGCTAAGATGTTAACGCTTAGGAATGGGAATACAAAAAACCGTGAGTTTGAAAGCCTGAAAGCATCCAAGTGAGTAACCAGCGCGGCGGTCGTCATTGTCCAGGTTTCGTCACGAAGGGAAGCACGCTTCGTGATTTGAGCTGGAAAAATCAAAAAGATGTTCCGCTCAACGAATTTGAGCTAGAAAAAGGAAGCCTAAAAAAGAGATTCAAAATGCGCAAAAGCATTAGCAAAGCCCAACGTTTAAGCGTTCATAATTGCTATGATTAGCGGCCGCCAATGGACTTAGGTGCAGTCTTAAAAGTCAGCATATCAGCCCTTGGGAGATATTAAGTATCGTCATTTGACGGAAGGATTACCCGTACGCAGATGTGACGCAGTTTGCCGGGTCCAGAAAGTGTGAAAATACCGAAGAAAGAGATGCCGACTATTTTTACCCACTGACTCAGATTTCAGAGACTCAAATTGTGACGGCGAGTATTTGCGAGTAACATAAGGTAAGATTCAGCGCGACGACTTGACAATGTCGTTTAATGAAAAAAACCTCGCAAATTTGGATTTACTTGGTTCAAACACAGATGCGGAATAACGTTTTAAGATTGGATGAATAAGAATATCCGAGGGGTCGTTCTCTTAAAATTCCAAGCTGTTAAATGTCCTACGGAGTGGTTATACGCGTTATTGAAAGATTGGATCCTAGTTCACACCCATGGGTGTGAACGCAATTATCGTAATGACGCAACCGTTATTCCAGCGCTGTTTCAGTCATGATGCAAATTACGGAAAGGCGTGTTTGGGATCACCAGCGCTCATACAAATTTGCAGGAATGGATCGGTGCTGGCGGACTATGAACAGAGCGATGTTAGGACAGTTTGGTTTGGACAGTTTATACGAGACAACCAGTGGGAATATGCCACTGACCGCGCATTTGGACCAATGAAGCAGTGGAACGTTGAATCCTGGGGTATTCGCCCGTCAATCAAATTCCTTGGTACGCCTTTTGGTAGAGGACAACAATGCGATTGTTAAATCTTAGCTGGATGAGACATTCTGAATTTGGGGCAGAACTGGCGCGAGGTTTCGATTAAAAATCCGGTTGTCGGGAAGTAACGAAACGAAATTGCAAAAATCAACATACGTGAGTATTTGCGCAAGAGCGCGGGCTTGATGGAACGGAATACAACTTTGCCATAGTGGTTCTGTTTACAAAATGAGAAGTTTTTTGTATGGACAAACTGGGTATTTTCAAAGCCTGGGTATATTTGCGACCCGTAGCATGCGATTGAGAGGGAATTCGCCATTAAGATAAAGACTAACGCTTGTTCAATAACAGAAGAACCAGGTATGTTGATGGACTGACACGAATATAAATGATTGAGGATGCCCCGTTGAATGAATGGTTCCATGTGTGCCGGCAAGGTTGATAGCTTACCAGGGAGAACGTTTGCGCATGCCACGTGGTTTTTGGTCTTCCAGACGTGCACGGCTACCTGATTAAATCAGGATGAGTTCGGTGCTCCTCCACGTAACGATTCCGTTTTCGAGGACTAGTTGGGGTAACCTTTTAGCGACGCACACTTATCGCGAGAATGAACTATGGGCCCTTCCATGGCCGAGGACCGGCTGGTGAAAATTGTCGTTTGGATGTTTGAGACGGATTCGATTGAAACTTGAGA------TATTCATTATCGGGAATCGTTTTTATGGGAAATTTTGAATTCTTGCCGTTTTATCGTGGGATATGTTAGAGTGGATCCTAATGAAACGTTCAGCGCGATTGATTTTCAAGACTGCAGAATAAGTCCATCCCGATGTGAAACCGAAATATACAATCACGATCGGACTCACCGATTGCATACGGATGCCAGCAACCTTGAGCCGGGATACACAATGTCGTGATTACTTGCCAATCAGGTTGCAAAGCGGAATTTGATTGTACAGCCTTCGAGAAATGCACCCGGATGTACCCTTGGACTTTTAGCCTTAATCGAGCGGAAGTTTCCGGTGGGACACGTTTATGGGTTTATGTCTTTGCGTTTTTTTATATTTGAATTAAAAGTCTTCTTTGAAAGTACATAGTGGAAGTTGCATCCATGGGTCCAGATATTATGTGGGGAGACTCCGCCATGACGAATTAAATTATTTCGAGAGATGTTTTTATCATATTGAGAGATTTGAACAATTGGGTTTTATAAATCAATGAGAAGTCAAGATTGAAAAAGAATGAAAAGAACAACGACGGTCTCAGAGAGATCAAAAGTTTATATATAATCTTGGGGTCGTGGAAGGATACGTCAGAGCTTCATTATAAGCGGTCATACCTGCTTGGGTGCGCTCGCGCTCTTGCTTGCGGGGACATGGGACGTAGTACGAGGTGCAGTATATCACACCGAGGGGTTACGGCAGCTCGAATTGATGAAGCAGAATATAAATCGTTGAGTGCGAATTATCTTTCACTAAGCCCGCAAAATTTCGGATTGAAGGATTTATTACGCACGAACGTTATAGGTTGCGAGAATGCACAAGAGTATCAGAATATGAATACAGAAGTTGGATACAGAAGCACACAAGTTTTGAAGCGGAAGGCTTATCTGCAATTCCGAGCTAGCCCTTGACCATGTGAGTTTCCGTATCCGTTTTTTTTTTTGCTTGTTGCAGCTCGTAGTTAGATACATGCATGGTACAGAAACGACTGTTGAGAGCGAGATGCTCGCAGAAGTTGTTTGTGGTGTCGGCTTTTTTTCCACGCTACTGCTTGGGGTGTTACGGACACTTGTACTCTGTAACCAGGTTGCACTCTATTGAGGTGAATTCTACGCGCGTTCACCCGCAAAGATGCCATCTTCTTTTTTGGGCCGAGCCAGGGATTACCGTGTGCACTGGGGTTTGACTTGTGCCTCAGGTCTTGCCTATGGTTATCTCGCATTGAATGCCGTCGTAACTCGCCTAAAGCATGCTTTCGCCCATGCGTTTGTTCGTTTTTATTACCTTGGCATCGGTGTTTTGCCCAGTTGGGTGCGCATTTCGTTATTTTTTTCAGGTTCAAATGACTTAACCTTCAATATGGGTGCGGGTTTGGGCGCTTTTTGGCATCAGGGCACGTGAAAACCTTTGAGAGGGAGGGCAAACTTCGGCTTAACCACCAGCGAGAACTATCATGTACGCAACGTTTGTCCAATTTGGGTGCTTTCAAAACGTGTTCATTTTATTTTTGTCCGTACGGCTTGATTCGCATGGGTGTGGTTGCCTAATTCGGCTAGATTGTTCCAGAATCGGCGCGAGACCGATTGAACTTTAACAAAAATCTCTAAGAGGATCGGCTGATGCGCCAGACACCCAGAAGTTGTTTCCGAGAGTTTCCCGGGAAGCCTATGCAATTTCTTTTAGTTCTGTTTCGTGATGATCGGCATTCCTTAGAATTTAGATCTTATTTTTTCTGAGTTACACATCATTATGGTGATACTCCCAGGCTTTTACAAGCTTGCACTTAGTTCCATGAATCAAATCTCTCCTGTCCGCCTCATCAATGTTATATCAGTACGTATATTTAGTAGCGCTTATTGGGTCCTTTTCATGCTTTTATGAAATTAGTACGATTTGGCTGGTTCCCTTTACATGGATTTTCGGGCGTTGGCAAGAGCTGGGTCTATGAGTGGACCAAGAACTGGCTTTTACTGTTGTTTGCATTATTCAACAGTTACAAGGTGCAGGAAAACCGCATATGCTCTTGGTTGTACGTTGGTTGTTTTGGGTAATTATGGGAGGCTCAAGTAGGTGATCACACGTTAAACCATAATCAACATGTCCAATTTTAACATTAATAACAAATCAGAGTCCCAATAAAAATGTATAACGGGATGGGAGCTCCAAAAAAAATTTGATCTCTTAAGATTGGATATGCGGCAAAGGGTGTACCGTCAAAATCATGCGGTTAAATAGGACAATCCGTGGGTTCGTACTTAGGGGACGATTAGGTTTTGACGCTATCATTGCCTCCCGGTCGGATTCAGGATAGCCAAAGTTGAAACAGGAATAAGTTGGTTGAGACATTATTTCCGAATGATAGAAAATGACAATCGGGATGAATTGATGTACACGCAAAACAGAGAGCTTACTTTTAACATTGGCTCCTTAAGCAGCCAACCAAAACAGTGTGATTAACGACAGCTTATGGGCTTTTTATTTGTTTGCGTTTTTTCAGTAATTTAAATAGTTCAATTCATTTACCCGACGCCTTTGAAGGCAGCGAGAATATTTCCACGAACGGGAATGGGTTTAAAACAGCCCATATACGGTTGAGTGGGCATTTATCG------------ACAAGATCTGAGTCTTGCGTATGGGGTTGCGTGTAAAAAACAGTACATTTGCAAGAGCGATCGCGATCATGAGCGAGAGCAAAATTTTGAACGCAAACAATTGAAAGCGAGGGTAACAAAGTGAGCAATTGCTTAAAGGCAAGCCGTACAGTATAAGTATGAGCTTGTTAACTTTTTTGTGGACTTGGATATTTTTGCATTTTTAGGACCCCCGATGTAAATGTCCCAACGAACAAGCGGGCGGTTAAGCGGGTAAGATACGTTACTATAACCCGATAGTGTAAGAACGAATTTGCGCTTCGATACCCCACCGGGTCCGCGAGATGGGGCGCGTGCGCGATCTCACGGACTGACACGTTGACGAGGTTACAGTTGACGTAAAGGCGTGTAGATTGACCGTCCGGGAGAAACATAATGCTAGTGCTACCATGACTTTGAGAGGTCGTACAATTTTACTCATGTGGAAGTTTGGTTAAGCCTCGGCCTCGTTGAGACTCGATCCCCGCTAGTAAACTTCAGGCCCCCAGGATCAGTGACGGAAACTAAAATAGGCGGGTTTTGGTGACATAACCAATTGGCTTCGCAAAATAGGCGGCGTTAGATGTTCGGGGGTTGATTACAAGAGAGAAAGTAATCCACCTTATCGTGAGGACGTTTTTTGTGCGAGCCTTAAATCCAGCGAACGGGAATAAGGCATATTAAGCACGCGGAATGGAGAATCTAACGGCGATGGCAAGATTGGGTCCATATATCAGATACTACGGGGTTACGCAAACTCCTGCTCTATGCGGAAAGGTTTTCTCAATCACGGCATCAGCGTATGACGCAAAAACAGGATCATTCGGTCTGCAAGCCTCGCTTCGGGGGACACTCATCGGACGTGTGGAATTGAGGGACGGAGTACTTGGTTGTGATTATCGGAGATAATGAAAGACGAGCGGGATTATTACCAGATGTGTCATGGGGGTATCCGTGCTCGGGGATCAGTTGCAATCCGCCTGTGAATTTGGGAGAGCTGTTCATTGGGGGGACCTGGCACCTGGGAAGCCCGGGCGCGCAACGGTGCTTGAGCTGACCAGCCGAAGAGGCGGACTGCCGGAGGGGGAGTATCGTCGCTGAATGAGCCGATTGCGCGCTGGAGTTGAAGAATAATTGATTGAACATGAACCTATGCGGAACCGTGACGCCTTTCGAATTTACAGATAGTATGGTATCAAGATACATCCGCTTTTATGCGGTGCTTTGTAGACGGTTGCTAGAGTTTGGAGCCAGCCAAGATATTACGAGACGCAGAGCCCCTATACGACGTTAAGCTTGACAGTAAAATTTCCAATCGCGTAATATATGGGAAGCGTTAGAATATGTGGCTTGTATTTGCGGGCATGGTTTTGTACGGATTCAGTAATGCTTTTCCCAGGTTTTATTGTTTAGGAGTTGGTTTTCTAGATTATGTGTTTTATTTTGAAGTGGGGGGTTAAGATTAAAAAAGAGGTTATAGATTTAGTGGGTACCGGAAAACGAAATGATTTATAACTTAAGAGTGAGCATCGGTGATTAACACGACATTAATAATTAAGGGAATCCTTACGGATGGCACCCTACATAAGAATGAAACAGCTCGATTGCAATTTTCAGTTCTTGAGGATAAGAATGTCTCACTGCAGTTCTCTATGTGCGCGGCCCTGTGTATTTTTTCGCCGGGGGAACTTTGGATAAACAAATTTGAACAAGTATAATTGCGCGTGTGCATGTATTCTTGTGGAAAGTTACTCTTTTGAGACGAAAAACATGTAAAATTCAGAGCAACACGGCGCGAGCCAGAAATTGCCAGCAGAACATTCACTGCCAAAAAGCCTCAATCGGAGAGGGTTTAAGCACCAGAATTCAATGGTTCCACAGACAAGCTTCTTTTGAGATTAACAGAACATCATTTACACAAAGCTTAACAGCTAATTAGTATTCCGATATAGAAGTAAGAAGTTACAAAATTGATCACTACAGTGTGTAAAATTTAGTTCAGTTACGATAATGAAGCCGCTTTTTTACTTTTTTGGTTCTTTTTAGGCACGGTATCATTAGTAGTTGGCCCCTCAAAACTAGGACCTTGAGACAGAGAACTAGAGAATGGTTTTCCAGTCTTAACGGTTTGACGTTTTAACATTTTTTGAGTGAAATTGTATCAGATACGTTTACGTACTTTTTACACGTAATGGTTTATCTATTTGTCCTTTTGTAATTATTGAAAATATTGTAACCATACGATATATGAATCGCCACCGAATTTTTAATCTACACAAACGGCTTACGATTAAGATTGAGAAAATTATTGATCTTTTGCATCATAAAGAGAAGATGATCATACAATTTTGCGATTATAGTTAGACTTTGTTTTCTTTAATTGAATCAATAAATACAATCTTTTCTGAGTTTTTGGTTGAGAAGAAAATCTTTTATCTTTGTACGATTTTGTGGTACATCCCAAATTGGATTTTTTCATCTTTTGACATAGGCTCCGAAGCAACACATTTTTTTGTGCACCTCCGTTTTTGAGTTTTTAATATTATTTCGCACTAACGGCTCCCGCACGTGCACTACAGCATATGAAATTTCGTTAGGAAGGGGATGGAATCACACAGTGAAATTCATGCCTGCACCGGGAAAAGTTTCAATGGTGGACCAACAGAAGACTTACTTACGGTTTTATCCACATATGAACTTCATCAAGATACATAGAGAGTTGCCGAGAGTATTACAGGTAGGGGGTGATGGTGAGCGGGGCCCCGCGGGCGGTGGGGGTAGTGTGGGAACGTAATTTTAAGACTAAGCTTTAGATAGAATATTTTTGAGTTTGGGAGTGTTGGGGGTTGCGCCCTTAATATCGATATGATATGTACGAAAGGTTGAGCTTTTGCGCAACGATGCGCTCGTCGGAAAGCCGACCACCTTCGTTGCGGTTATGCAAAGACGCAACGGACTATGAAATAGTGAGCTGCCATCCGTCTGAGTTTCCTTATGAGAATCGATTCCGGTAAGGAAACCTTTGAATGCTAATTGGATTTATTAAATGCGACATTTTACGACCGAGGGTATCCCGGATTGCGAAAGATTTTACCTCTTCGATTTATTATGTGACCTTTTTCGGATGTTTGGTTGTCCGTACATGCGGTTTTGTACGCTACTCATACGCGGGGACAGCACTGATGCAAAAGCATATCACGGAATAACGCACGTTGTATAATAGCAAAACGGCTCTTAAGACAATAACATCCTAAGAAATTGCTTCACGAATTCACATTCCAGAAAGTCGCGTCGTTCAAACGTGACGTACGGCGCCAAGGTATAAGGATTGGTTTCAGCAGTTTCGGAATGCCAGAGGCTTTCCGGGTCAAATCAGTGATGAGTAAATTTGGTTACGCACGCTTTTATATATCCACTCTTCTCTATTTTAGTAAACGCTCAAATACAGGTAACGGGAAGTTCCGAAAGCAAAAAGTTTAAATACAAGGTTCGGGGCGCTCCTTTTTCGACGCAACACAAAATAAGCTTCGTATCTAGCAACGCGAAAAAACGGATTCGCGCTTGATACCGGTAAGCGCATCACGTAGGATAATAAGGATTGCAATATTAAATTGTCATCATTAACGAAGTTTGCCATTTCATTGGACCGAAGTTTTCATTATAACCATGTGCGCGCTCGTGTTCGCGGTTGCGTGGCTGCGCATGGCCGGATGGCAGGACGCGCGGTAGCGTGAGGATGCAGCACCGAGCGAGGAAATCGGGGCTTCTTTAGTTGCTTATGATCCTACATTAGGCTGTGTGCTTGCCTCTTTGCAACCTTGCATATAACCCATCTATTAAGTGCGAAAAGGGGCAGAATTATTGATCGGTTTGGGCACATGGGAGTATATGCGTGTAAGAGCTTCCAAATCCTTAAAATCGAGTGTCGGCGTGTGTAGACAGAAGGGTCACGGCAAGGATATTTCGTTGAGAAAGCGCGTGTATAAAAGAGGAACCAGGGACCGGTTTGGCCATGCCGGACTAGGACGAATTACAAATGTTCTTGCCCGAGTATATGCCGGCAATTGACGACAACCCAGTAAATGGACATGGCAGTGACAGGAAACACTTACGCGCATACATGCCTGCGCCAGGGGGCACGGAAAATAGAGAATGATCGCCCGAGAAAGCCGGGATACATAAACGCCAGTGATAGAACGAAACGCATAGCCAGTGATGCCGGCAGCGATAGTAAAAATATACGGGCGCCAATGAGGGCATTTGTGTTCGGGCGAGGCCATCCCAACAAGACAATCTCTGCAACAGTGGGTCCAAATGTGTTTTTAAAAGAGACAGTGAGAGCGACTTTGATTGTGACTGAGTCGGAACTTGAAATAGATTCCGGGAGAATCCATATAGGGTCGCTTTTGCCTGAGCTTGTGAAACCCAATAACGGGGAAAAATGGTGAAAATTAAACTATGACAGTGACATAATCCACCCGAAGCAACGAAACCTTTTTTGCGTGAGAGTTTTCATACGGCGGGACGTGCACGGCGGTGAAGGGACCTAAGTGGGAAAGTGACTGTGGTTAAGAACAATCACGTGTACGGCTGAATTTAAAAACTTGAGAACATGCGGGAAAGTGGGTTTCTCGGGATCAAAAAGAATGACGGGATGTTTGCAACCGGACATACCCCAACAATTGAGCCAGTTAGTTTACAAGAGAGGGGCGCATCCCTTTTGTGGTACACCCATTTTATCGACACGAGCACGGCGGTACGATTTCCAATCAATCGAACCTCTCGTGCGAGACATCAAAAATGCATCCGGGACGATAGATGTGTCATTATAACCATGCATGAAAGGATCGTTGCATCGGAGGGGCGACGTGGGCGGGTGTACGCGAAGATAGGAATTTACCGATCGAATCTCATATAAAATCACGTGCGTCCTTACCGATAACAAAATTCCAATTTGAAAGAGGTTATCAACTTAGTTAATAGATCTGATACAATTAAAGATAGAACCGGCTAGATTAGCAACAAAGAATCCCGATTTGGGGGCGGATGTATATTCACCCAAGGATATACGACGGAGCCGTCTTGGATGGGGGAATTTTGTCATTGAAAAGTGGCGATTTCAATATGGCCGTTTGAGTGTTTCCAAGGCAGTCCAAATTAAAGCTTACATGCGCAAAAGCGCGGCAGAATAGGTACTGGAGTCACACTTTGGGAAGTGGTCGGCGTGCATACCCACGAGGTTATCGGGATGAGTTTGAACGGAACCTTAGGTCCGTGGAAGCACTTGGCGATTTAAGTCTGGGACCGTGAAAATGGCCGTAAAACAGAACTTCCATCACGCAGCCCGCTTGTGATTGAACCGCTTCATTTGAACGGATAAGTGTGACTTTGCCCTACGCGGGGGAAATGGTTTTGGGGGCGGGTGGAAACGTTTATATGATTATAAAAATGCAAGCCAGGGGGTTCGTTTGCGGGTGGGACGACCGGAGGAAGACTTAACGAATAAGATCGGGTATGTGAAAAATTGGGATCAAGTGCCTGTTAGGCAATAAGACCCCGGGCCGATCGGTGCTTACGCTTACATGCGATATTAGGAGCAAAACAGAGTCTTTTTATGAAAATTTCGTTGTCAGCGGGCGAGTTCGCCTTTGGCGATCCTCGCGTGGTACACCACTTGCACGAATGGGTTTCAGACGATACTCACAAGAGGTCATACTCATCAGCGTTAGTCCGCGAGACTACGACCGCCCGCACACTTGCCATTGAGCACACGTCTTCCGGGCTGCTCAAGGATTACCGCGTGACCCTGATCACTCACATTTCACCTGATGTGGGAAACATAGATGGCCAAAGTAAAAACTTCACGTAAAGATTCAGAATATGCATTTGGTTGAGATTTCGAGAGAAGTTATGTGCCGGCCGAAATGACGTTTTTCCACCTTTTGTGCGAGTTTACGGTCCCGGAATAGTAGTTAGGAACATGAGGTTAAAAATCTTCGGGATTGAGATTCCGACATCTTTACTGTGGACATAAGAGCTTTCAAGCTCTCCTATTCCATTGTAAATTAGAACTGATGGTGACCATGGTCGGCTGCCTTGAGTTTGAATGTCCTGGAGGTGAAGCAACATTGCTCGCCCCGACGAGATGGTGGTGAACGTGGAACGCTGCCACGATTTTAGGTCGGTTATTGGTCGAACTCAGAGATGGCTTCTAATGGTTCCTGTAAGGTCAACGTGTATAAGACCGGAGCTATTCGTCATTATCAACGCTTGTGCGGTGGCGGTCATACTTTTGAATGCGTTTGACCTCGACCGTTTAACCATTGCGCAGGATTTGTCTCCTTATACCGTTGGGTACCATCTGGGGGTGACATAGGGGAACGCACAATGAGTAGAGGGTGCGCTCCAATATTTTCGGTTTTTTTTGCTCGTTGCATGGTTATGGATTGACTTTCGGACCAGACGGAAACGCTTGACTCCAAATTTGGATCATTTTTTTCGGCTTTTGTTGGTTGGGCTTCAGTACGGCTTTGGCCGGATTGGTTCGACCTAGGTTACGGAGGTCACCGTGCCCGCTGGGGCGAGGTTGACCTAAACCGGGGATGCTCCACAATGCGCGGATTTGGGTTTGCGGTTTTCAATTGGTCGCCTCATCGTTTATTGGTTTCATGGAGATGAACGTTTTCAGAGATGCGCGTTTTGGCGCTTGTGTGCGGACATTGTAGGTCGCGCACCCATGATTTTGGCCACCGTACATGGACAGGTTTTCACAGAATCAAACGGTCAACAGGTGCTCGGGCTCCTCAGAGCTGTCAAATCCGAAATTGCTTTAGATAATGGAAAACCGCAAGGGGCTTTCGACGGGCATAAAGGGGAGGATGCGTGGTGTTGGCAGCGTTTAAGACACAGGCGGACTTTGTCGCGATCCACTTTTGAACTTCCGTTTCTATGAAAGAGGGTGTCGGCGAGTCCTTCGCGGCGATCAATAAGATGACAGTGGGTTCGTACTTTAGGGGGATTGAGGTTACTTACGACCGCACGTAAAATAGCCGAAGCCATTGGGAATTTGATTGACGTCACTTCATCGAGGGTTTCGAGAGCCCGGGTGTTACTTGGCAGTTGTTGCCTTTTTTTTTGGCAATTGCAGGGCCGACATTTCGGAGTTTGCGGATGAGAGATTAAGACATTGATTGGAATAAAAACTGGGAACAGTCGTCGGAGCTTATGCACAATTTTCCAATTAGCAGGCTGCCAGACCACACCGCGATTGTTGGCTGCGTGCCAGATTGAAGCAGAGGATACGAGAAACTTACAAAATTTGCTCCATTGGCATTGCATATTTCTTGACTCGGAACTTTCAGTGCTGCAGGAATTGAACTGGTGCGACCATCAGTCGCCATGCCAGCATTGGACCCATTGGCACCGCGTGAGCTTACCGGGGGGCTCGGCCGTAAATTCACTCGGGTTACATGTGTAACATGGATAGACAATCGACTTAGTGGTCGTTTTTGCCTGTTCGCATTTTTTTGCGGTGCTCATTCACCAGTTCACCTCTTTCTGTTAAGAGCGATCCGTTAACACACTTCGGTTTTGGGTAGTCTTGCTGACGGCATTATCAGTGCATCCGATCCGGGAACAGTGGTGGAAATTTTACGTCTCCCACCCAGGTTACCCTTTGACGGAATGGCGCTAGCCAAACCGATCTCAGCAATTTGGACTCGAGGGCGGGAGCATTTACTTTTGGGGTTCACCCAACCAAGCTTGTTACGAATGCCACACATTGCATGCGTATTTATATGCGGCAATTACGACAATTGGATGGCACGATCAGCATCTGAGCCAGTCCCCAGGGGGTTGGGCGGCAAAGGTTTTGAACGTAAAATCTTCATTCATTGGTTGCTTGCTCGTGGACATTGTCTTGTGCCACAATTATCTTCCCCTAGCTTTTGCAAGATTACACCAGCGCTTTAACCACACATAATGCGGTTATATTGGGGCTTGCCAGGGCATTTTTATAGGATAGACCGACAAAAAGGAAGTTTGCAGATTTGACAAAGAGCGTATTCCATTAGTGGTTCCTTTTTGGTTCAACCTGGCTTAGTCAAAGAGTATCAGCTTGGACCCGAAACAATTTATGACCGTTTGCCATGATCAGCGCCAGGAAGCTTTAGGTTGATTTTCTTCTCTCGAAGGCGCAGTC----GCAGGTAGTTTGCTCCGGTGTTGAGCATAAAAAACAAATCCTTTTTACATGGCCGGGATTTTGTCACAGCATGCCTGGCTCAACACACCTATTTGTAAGGGCTTGAGCCGGGTCAATTATCCGAAAAAGATTGGTAAGTTCCTGGAGGCCGGCGGGGGACTGGAATTCGCTAGAGCTTTATTGCGTTTTGATCTAAACATGGTGGTACTTTATGCATGAACATTACTTTGCAGGAAGTTCCATTGAGATCTCACTACTATGGTGCTCGGATATTTGTTAATCTCCATTATAAGGTAAACCTTGGATAAAGTTTCGTTGGCTGATTTTTTTGGCATTATTAGCACGGTTATTTTTATTCTGCGGGTATGCAGACTATGAACCTGTTGGCCAGAAAACCCCTGCAATTGTATTGCGGAAACCGTGCCTTCATGTCAGCCGCTGTGGTTGCCATTTCGTGGTAGTTTACTAGCGCTTTTATGCTCACTCGGAATTGGCCATATCCCCAATCTTATATAACGCGATATGATAAACATGGGTTTTCAAGTAATGGTTGGGGAAATTTCCCGAGCAACAATTTCGCAACACACGTAATGCAAACATAAAGGCAGATATGGTTTTCCTTGTAGAAGAAGGGTTTTAGATGTCAACGGATCATTGGGAAAACATCGTGCAGCAAATCGAATTGTTTATAATTTTAAACCGCGTGTTACAAGCTTAACATTTCAATAGCGCAAGGCGACTTTTTTGTGGACAAAATCGCGCGCTTATGCCGACGCATTTACAAACTCTTTTGTAAACCGTGTTGGGGATTTACAATGAAACATTTAATCATTCCAATCGCCATTTAAGAAACAAGATATAAAAATTTGAAACGCAAAATAAAGCGTTATAAAAGTAATTCTAGAACGACTCCACTCAATATAAGGAACTTTACGACAAAAACTCTAACTAAGTAATTAAAATTGCTCGACAAGTTTTAATTTTCCAACTCGTATTAAATTCGAACATCAATTTATAAAATTGTGACCAAATAGTAGCCGAACAAATGCACGTTGAAATATTGGGGCTACAAATGTGCATATGTGGCACAGAGAATAAGCGTTGGATGCAAACTGGATAAATTTACTTGTGAACAATGAACCCGTTGCGACAATATCCGCAAGAGATCAGAATCATAATAGTCTGGGAATTTATCGATCGTTGCATAAGATTACATTATTTCACGCCCGTGTGCCTGTTGTTACATACGCGGTTTTATGAATAACGTTTTCCGACCCTGTTTTCTTATAAGTCGTCTCGTAAAAATTGGAAATGCGGTATCGCGAAGGACGTATGTATTGTCAACCAACAAACACGCAGGATGGATCGTTCTCAGCTTACCCGGACAGAACGTCGTTCGATTAGGAATCCGAAATCCTTCTAAACTCAAATCAAGGCGAAAACGGGGTATACTGCGCAAAGGGGGGCACCAATTTACGCAATGATTCGCGGAAAATGGATCCGCCGGTCTACATGATAGACCAACGAAGCCGATGCTTTTCGTAACGAGGGAAAAGTAATTTCACCCGGGTTAAATGGGAATATATTCGACTCAGCCCATTTGTGGAAGCTTCCTTCGAAATCCTTGGTCGAGTCAAAGTGATTCACCGGTCGGGGCACTGCCGTCGCGGTCGTGTGAGTTTGCAAGAGGAATTGTACGTCGTTCCTCAAGAATCGTTGTTCAAAATGTGGCACATGGCAGTGGAATTGAGCTAAATTACATGGAAGCGGCGAACGTGTTGGAACGCCACGTCGGGTCGTATAACCGTGACACCCAGGGGGGGAGGCGGCCCATGGCGAGCGCCGTACCCTGGGCGCCGCTTGGCATTACCGAACCAAAATAAGTCTCCTATTTCGAAAGAAATAGAAATTAGATGTTGAGACGTTGAATCATCATGCGAGAATACAGAATAGTCCCCCAGTAAATTTTATGCTGGGGATACTTACTGTTCTGTCAGTGCACGGTTGCATACTTTATACGCCACGTGCGAGCTTGCTCGTCATAATATACGAGTAATTGGTGTTATCGTCATCACGTGTCGCAGATATGTTTATATATTTCAGTTTCGGTTATTACGGGGTTAAAACCAGGAAGACTGGTACGGGTATATGCGTTGACGTTCTTGGGTACGGTATCTTCCTGGACAATGGTATGGCGTAAATGTACGGGTCCGAGCATCCGTGTGGTCCCCTGTGACTTTCGGGGGGTGGGTGGCAGCACTTACCGTTTAAGTTCAACTTGTTTCCTTTTACGCGTTTATCTATCATTTTATATAGAACAGGATTCGGCCCTATCCACATCACATTATAATCGCAGAAAAATACAAAACCAAGCCCGCTTAATCTGCCCAAGCGGGATTGTTCGGTTAACGTACCCAAAACCAATCGCTTAGAAGTGCCGGTCGTTACTCGGTTGAGTACGCTAATCCGGATGGCAAATTCAGACAGCGTGTTTGTAGGGGGAGGTAAGATTCCGGGTCGTACAATGTCGGGACCTGAACGCGGGTAAGGCGGTCAGGCGTCAATAGGGTAAATGGCAAAATCACCTTGGTTCGGTGGATACAAAGCACATCCATGTTGCAGTTCAAACACATAGCTCTCGTCTGAGACGCTTTAGCAACTTAAAATTCAGCGTTTTTGACACTCAAACAAGACGTTGCGAAAAATGATTACCCAAATTCTTAATTTATCGTCAAACTGAACAAGCACATGTGCGATCATGTGAGATTGAAACGAAGCTTCGCGGTATAACAGCAAGAACTTATACAAGGGTAAATCAGTTCGGCGTTAAGGGCGAATGCCGTCGATGGTCGGCGGCGGTCCTTCAACTTCGGCAAATGATATGTAAAACGCAGACATTAGGATATGGGTAAGTTGATTACAGCTACCATTTGCCACAAATAGAAACCCGGAGCACGGCGATGTTGGCAATGCATTGCCAAACCGTGATTGAGTCCCAGCGTTTCCGAACGTTTGAGCGTGTAAATCCTAGACACAGTAACAGTTTGCAAGGAAAAGGGATTAAGTGGATGTTTATTTCCGAGGTTGATTGCCCACGACGATTCGAGAATAAAAAAGTGGGATTTATACACCTAAGCCGAAAAAAAATTTGTGTGGCCGTCCGGAAAATAAGGAATGTATCCATTTTCCCGACCGCAAAAAAAAGTTCTATTAATACCATTATTGGGGAAAGGGCGGGCAGTTACCGAGGTCAATCAAAAACATTAAATCCCGCGCGGAAATACAAATGATTAAATACATGAACACAAGGGACAATGTGAAAATCCGCGGCCGATTGCGTAGGTGGCATCGTCAGCGACACCTTACAAAACCAAGTGGGGTTGGCAAAGAGTGAATGTTTCAAACCGCCGATCAGGTTCTGCTTTTGCACATTTTTGCCAACTTTTGTCTAAAAAACATTGAAAGTCACTGCGAATAATTGTGATTATAATACCGTATACGAAATCTAATGCCTTTAAAAAACATAACTTGAGTGATTAGCTACAACCCAATAAGCCTTTAACATTTTAGGTGAGTATGGATAAACCACGCCGGTAAAGCCGTAAAAGGTATATACTTAAGAGGCATCATTTACCTAAATTTGTTAACGTGTACTTTTGTTTCTTTGTTTGGTTTTTCAAGACCGCCGAACCGGAAATTCAGTAGTGGCCCGTTAGATATCGAGCTGGAATTAGGGTTACCGAAAACCTTCGCGTCTTCGGGAAGGCTTTCGAAGTCTCCCCGGCACAGGACAATTTTAATATTATCGCTAAGTAACAAGTTCGTAAATAGGATGGGAAACATTATAATAGTCGAAGCAAAAACAAGATCACGGCAGTTTTTCACTTTGAATAGTTGAAAGTGTTTCGTTAAATGCCCACATGTGCGCCGCATTATAGCAGGCAATCGGTAACAAAAAGTAAATGCAGTAATTGAACCAAGAGTATTCGTGCATAACAAGTCCTAACTGTAACGAAAAATCGTTTAAAAACGTTGAAAACTTGCTAATTTATGCAGCAACCGAACTAAAGCGATTAAGGGGTGTCAATCAGCGGCACAAAACATATACATACAAATCGGGGAGTGTTGTGAGTCGCGGGCTGGGTTAAGGAACGAATCACACTTGCGCAAAAGCGCGAACGCGCAGAATCCG--GATTTTATAAGAGCAAGTTTGTACGGCCGGCAGGCGGAACGCATCGGAATTTAAGCGGATAAGTAAGTATCGGAAAACGGGTCCCAAAGGTGCGCCCCAAAACGCGGTATACTCATCTCACTGCTTTTGCTTATGCGTTCTTGCTTGTGTGGGTCCGTGTTTGCACCCAAGGTGTCGAAAAAGGGTGTTTTCGGTTAGCTTGCTTTCTGTTTACGTGGATTGAATCTTGTATATTTACATACAGTAATGTTTCTATGGGCTTGGTTACCTAGCTTATTGGTTGTAAGTGCAATTATATACATAGTCCCGACGGAGCAAAAGTAAATGCGTGACGAACCGTGAACAGTTGAAATGGCAACCGGCATTTCCGACCTTCAAGGCCAAACACACTGATTGAACTCAGCGAGCCAGATTGAAGCAACAGGATTGAGAATTCAGAAGTTTAGGCCATTGGCATTGGGTATTTATTGTTAGGGATTATTCAGGGCCGTTTCAATAGAGCTGTTAGGACCATCAATAACCAGGCCAGTGTTGCCGTGTGGCAGAATTTAAGGGAGTGGGGGGTTCAGGATCAATACTCGGTTTTCACTTGCGGCAGGGATACAGGACTCACTTAACACGCATGGGGTTGTATGCGCGCATTTTTGCGGTGTTCATACAAAGCGCCCAACTGATGTTCAAAGTGATCATTTAACACATTGCGGCTTTGGTTGGAGTTAGTGGCGGCACAATCAGTTCTTCCGTAAAATTTTGAGCGGGTGACCAAGAATCCTTCCCAGATTCTTTAACGGCATATGCGACTTACCAGTTGCAAGGTTGCCCTTTTACTTCATGGGGATAAGGATTTTACTTAAGGGGTTAACCGTACGGGGTTTGTTACGAACGCCACACATTGCATGCGTTTTTTTGTGCGGCAATTACGACAATGGGATGGCAAGATAAGAATTTGAGCCACGGGCCTTACGGGAGGCAGTGGCTTAGAATTTACACTCTGCAGCCATTGCATAATTGCCTTTGGTCTTTCATATGTGCCACAATTATCATCCCCTACCTATTGCACGATAGGACCACTTCATTTACCACAATTGATGGGGTTTGATGTGGGCGGGCCAGCGCATTTATGTCGGATAGACCACAAAATAAAAATTTTGACGGTATCGCAAGGAGCATATTCCATTAATGGTTGATTTTTGGTTCAAGTTGGCTTAATCAAAGAACATAGGCTTGGCGCCCAGAATTTTCGAACGCATCACTCACCGTTTGCCATGATCAAAACCATTTTGCCCCACTACGCCCAAGCCTTCGCACAGCTACTGGGGGGATTGTGCGTGGGGAAGTGCATATCCATAACTGGACGCGATTATGTCACAATCAGCTTACATCAGTACGTTTATTTTTAAGGGTCTTTGCCGAGTCCGTTATCCGAAAGCAATTGGTTCGTTCCTGGAGGCCGGCGGGGGACTGCAGTTCGCTGGACAGTTTTTGGCTTTTGATTAAATCTTTCATGTATTTCATTAGTGAAATCAAGGAGTTGGGAGGTAAGCTCGG--GTTCCAATACGGGGAATTGCCAAGGCAAACATAAGGTGTTCGGATTTTTGGCCATCTCCAGTATCATCTAGGTCGCCTAGGCTAGGCTATTTTTGGGCCATTGTTGGCTTAGTTATTTTTTTAGGGCGGGTATGCAGACTATGATCATGTTGGCCATCAATTAAGTGCCCTCATCACCCGGCTTAGATACCAGGCGGCGTGGGTGCCATATTCTGGGGATGCACACTGTCTTTTTTGCAGATATGCGTGGATACGCATCTAGCTTGGCCGTTTGGATGGTACTCACGAAACGCTTAATGGTGTTGGACATATATCCACCTTTACGCACTCGTTTATATGCTTGTGCGCCCCCGTGAATGAGGATCGGACCGTTCGGTCTTTTTAGGAAAAATATTCGGGCGTATCCACTCAAGCATGGTTCATTTACCATTGGAGCGCTCTTGAGATGTTTAAAGGGGCCTACACTATGTTGCATTCTTTGGGTTGTGTAATGGCGGATGGACTTCTACGTTGGATCGCCTGATGCGTGCTATCGCCCGTGCGCGCACGCGTTTCTATTACCATGGCAGGTCTTTCGAGGATCCTTGGATTCGGACTTAATTATATGTTTCAGCGACAAAATCTATCACCTTCAATCTGGGTGCGGGTTTGGGGTCTTTTTCGCATCAGGTCTTGTACTCTCCTATCGGAACACGAAAGATCGCAAGAGGTAAATTGGCAGAGAGAACTAAAATGTGCGCCAGGTATTGGCGTTATTTCATAGCTCTTAAAATCCGTCTTCATTTTTTGCGCTGCCGTGTGGATTGTTACGCTTGGCTTCACATGCTTAACTAAGGTTAATTAACATCGTGTGATCCAGGCGGTTTAAACTGGCGAATATAACGGCAATTGGATGAGTATCAGAAGAAGCCAAATTCCCTGATTGCTCGTGAGCCCATCCCGTCTTAAAAGGCCTTGTGCGACATTTTAAAAATGAAATTAAGCCAGGCAAAAAGTATACACTGTCCGTCTCACATTTCCATATATGGCAACATTCACTAAAGGAAGATTCTCCGTTTATACGACAATGTGGCAAATTGGGATTGCCCACCGACTTAAGGCAGTAAAGGAAAAATCAAACATAGACCCGAGACTAGAACTATAAGGTTATGAGATAACCCGAGTAAATGTGATTGGATGTTTCAGTGGGAGGATGCCGATTAGGTTGACGGCATGCGGGATTCTGATTGAGAGGACTTGGATGCTTAACTGAGCAAAAGTGGGCGTTTTTGGGAGGTTAAATAGGAGGAGCGGTCGTGACGGAAATGCGAATCCGTGGGAGCTATTGGCGGTGTGAGCTTGCCGCCATGAGGAAGGCCATGCACTCGAAACGGCATGATCCCGCCCGGATATTCCGCGTCGTTAGACCCTGCACGGTTGTGCGTGAGCATATCCATGGCGGGCA--CGGACTATATGGGACGCAACGGAAACTCATGCGTGAACATTTAACAAAGGAAGAGTATTGGTTAGTGCATGGCAAAGCTCTCGTGCCAGTCTAAACTTAAGACGGGGCTTGATAACATATGTATGCAAGCAAGACCTCACTTCATATTGCCCTAACGGGCACTTGCGATATTATTAACGGCGGCACCTACATTAGAGATTTCAACAGCCAGCTACGGAATTCCTTTTTCGCGCCCCGGCGGAGCTACCGGGAGTTTTATTCATCCGCTTTGAAGGCGCAATTAGGAGCTTGGGAGGAGATACGCTTCCATGTGAACCAGAGGGAGTTCGCTAATCCACAAGTATTCATACGAGGCAATTTTTTCGGGACTTTAAGCGGATCGCCGCATAAGTGGATTCGTTCCGGTGGTCGCGCCACCAAGCATAACAGTGCGGAATTAACTGACTGCCATTGCGACTGAGCTTTCCATTGCTCGATTGACAGCACCAAACATTGCCGGGTCCGTTCGGAGTTTAACAGCCATCTCCCCTTCTTGAGACAGTGTAGATTAGCGGACAAGGTTTTGATCTTGAGTGTCAGTCGTCTTCTACGGCTAGGCTATTGCAAAGTGCCCATAGGGAATCTCGGCACAAACTTACCCGAGCGAGCTTCTAAAATCATGCGATACTGAGAGTATACTACCATTTACGTCGTGTTGCATCAGCTTGCGTCCACATTTTTTTGGTCATACGCATCATTATCACGATTCGTACAAAACCGATTACGACCGTTTAAGAAATTGCAAGGATGGCAAATATAGGGACCGCTGCCAAGATTTTTAATTTCCGTGTATTTGGACTTGCTGGTATGGCTGCGTTTGACCGCGCATGGGACCGCAACCTTGCACCCTTGAATTTCCGATGTATTTACCGTTTCACTTTCGACGTCCAAAATTTTGGGTCTTTATGCGCGTCCGCGGTTATACGTCCTTATGAAAATAAAATTCAAACCTTCGCGCCATGCACACCTTTTTGTGGACTTGTGCCTTGTTGGATGGGCACTTCCATGAATTCCTACTTGGCTTTATCCCGTCCAAGAAGAAATTATGAAAACTTACGTATGCGAATTTTTAAGTTTCCACTCCACGGAAACAGCTTACTATACGGAGGATTCGCCAGCGAGGGATAGCGAGCTTCAAATATAGAGCATCGTTGAGTGAGCTAGAAGAGTAATTTTAAAATGGCTATCAACAGAAGGGACAGGCGGCCTGATATATACAGCTTGAAGAACCTCTTCCAGGCTTAAAAATGCGTATTACATACGGGGACAGCATGAAAGGCATCGAATTCCAATTTTTGAAAGCGCGATATGAAGAGCATCGTTGCCCACAATAATGAGCCAAATGTTAAATACAAAG
Bracteacoccus_giganteus         GTGAACCTTTAAGGACCTACGTGGGGCGGACAGATCACGGTTGCTGTGGCGGAAGCCGTTATAATTTCGGAACTTTGGGCCAGTGCCAGCGGCTATGTTTTGGCGGGCATAATTTTGAGTGCCATTGTCCGAAACCATTAGACAGGCTATCTTTCCCAATGCACCTGGTAGGGTGGCCGGGGGAATCTGAACTTCCTATTGTTCGGGTCTCATTATTCTCGCGTCTGGTTGGGGGTTACATCTTATGGCCGAACCTGAGATCTTCCTTTTGGTAGTTGAAGAAAAAAAATACAAATTTGGTACACTATATTTGGTTGGGCTGTTTTGTTGAAGCATTATTGGGGGTTAGAACTGGCCCGGGGGGGAGTCGCTATACAACCACACAAGCGGGTATTTGGTATTCTAATCCCTTGGGGGAGGTGATGTAGGTGAAAATGAGAATATGGGGCAATTGATGGACTTGAATCTGGGGCTTGCAGTTAACACCCTGCCTGGCCGCGGCTTGTTGTCGGGAGCTACTTCTAAGTTGGGCATGCGTATGGTTATGCTGTGATTCTGTTAAAAACGCTACCAGGATTTAGGCCACGGCCGAGCTCCATCCAGCTTACTTCTGTCGGACACGTTGGGCAAGTGCTCGCCAGGCCACGGCTGGAATATTATAGTCCCACGGGAATATTTGGGGGAACATCGTTTGGATTCGGGCCTGCTGACCCTAGGGCCAAGGTTGATTAAAACTAAAAGAATCACCTGCAGACGCGGCGCGATAATACCAGCCCCTGGTCTTAATCGTGGGGGTGCACGAATAAGCGTAATAGTTCCCCGAGTGTTGCTGTCCATTGTTTGGTTTTTTTTATGGCATTTGCAGCGGCGGCCGGCGCGCGCGGTTGAAAGGATGACGTTGAGACCGTCTTCATAGCCTTGAGAATGCGAGTTCGTGGAACATTTATGCAATGGGATACAGTCAGGCAGTTTATACTCTGTTGTTTGGACATTTGTTTGCTTTTGGAAAGAATTAATCATCCGAGGGTCAAATTACGATTGTACGATTATCGGACTGCAAACCAATGGGAGAGA----TATTACTGGTCCTTTTGGACTTTTTTTTATTTGTTCAATGTCGGGCTTTTCCTGGCTTATGATTCCAGGGGATTGCGCCCACAAGAATAAACACGTGCTTGCCTTTACTCATGCTATTTAGCGGATAGAAAAGGTTGGTATTAACGTAGTCACCGCGCTTTTTTCCATAAGTCTGAGATTACAACCCTTCTTAGTTCGCTTTGGAAATTTGCGAGACTGTGTGGGTTTGTGCTTGTCCCTTTATCCATCCATATTTCTGGGTTTACAGGCATCAGCCTGTTTTCACTTGCGGGCTAATGGGAGCTTGAGACACAATTTAGCCAAAGACAATTCGAGCACACGGGCATTAGGGAAGCAGCGGGAAAAATGCTTGGGATTGGTTCAGCTTGACCTGTGATACTCCGCAATGAGCGGCGCGGTTTACCGTAGTCGCGACGGAATTTGATAGATTTCCGAAACCATACATCGCCGCGGACAGATGGTCGGAAGGTACCGATATGGTGCGTGTCACCGGAAATATTAGAATAAGGCTTCGAACCTTCAAAAGCCTCGATGCGCTAAAATCCATAAACAATTGTATTCAAACGGACACGGCGATCCTTTGCTATGGACGCGTGGACGCGCCTGGTTTTTCATTTTTTAGGGCTAGTGGTTGGTCTCTTATCCCGCGCCATAACGGTTTTTCCGACCATTAAAAGTTTCATCAATCTGTAACGGTATAAAGGGAAAATCGTGCTAAGATGTTAACGCTTAGGAATAGGAATACAAAAAGCCGTGAGTTTGAAAGCTTGAAAGCATCCAAGTGAGTAACCAGCGCGGCGGTCGTCATTGTCCAGGTTTCGTCACGAAGGGAAGCACGCTTCGTGATTTGAGCTGGAAAAATCAAAAAGATGTTCCGCTCAACGAATTTGAGCTAGAAAAAGGAAGCTTAAAAAAGAGATTCAAAATGCGCAAAAGCATTAGCAAAGCCCAACGTTTAAGCGTTCATAATTGCTATGATTAGCGGCCGCCAATGGACTTAGGTGCAGTCTTAAAAGTCAGCATATCAGCCCTTGGGAGATATTAAGTATCGTCATTTGACGGAAGGATTACCCGTACGCAGATGTGACGCAGTTTGCCGGGTCCAGAAAGTGTGAAAATACCGAAGAAAGAGATGCCGACTATTTTTACCCACTGACTCAGATTTCAGAGATTCAAATTGTGACGGCGAGTATTTGCGAGTAACATAAGGTAAGATTCAGCGCGAAGACTTGACAATGTCGTTTACTGAAAGAAACCTCGCAAATTTGGATTTACTTGGTTCAAACACAGATGCGGATTAACGTTTTAAGATTGGATGAATAAGAATGTCCGAGGGGACGTTCTCTTAAAATTCCAAGCTGTTAAATGTGCTACGGAGTGGTTATACGCGTTATTGAAAGATTGGATCCTAGTTCACACCCATGGATGTGAACGCAATTATCGTAATGACACAACCGTTATTCCAGCGCTGTTTCAGTCATGATGCAAATTACGGAAAGGTGTGTTTGGGAGCACCAGCGCTCATACAAATTTTCAGGAATGGATCGGTGCTGGCGGACTATGAACAGAGCGATGTTAGGACAGTTTGGTTTGGACAGTTTATACGAGACAACCAGTGGGAATATGCCATTGACCGCGCATTTGGACCAATGAAGCAGTGGAACGCTGAATCCTGGGGTATTCGCCCGTCAATCAAATTCCTTGGTACGCCTTTTGGTAGAGGACAACAATGCGATTGTTAAATCTTAGCTGGATGAGACATTCTGAATTTGGGGCAGAACTGGCACGAGGTTACGATTAAAAATCCGGTTGTCGGGAAGTAAAGAAACGAAATTGCAAAAATCAACATACGTGAGTATTTGCGCAAGAGCGCGGGCTTGATGGAACGGAATACAACTTTGCCATAGTGGTTCTGTTTACAAAATGAGAAGTTTTTTGTATGGACAAACTGGGTATTTTCAAAGCCTGGGTATATTTGCGACCCGTAGCATGCGATTGAGAGGGAATTCGCCATTAAGATAAAGATTAACGCTTGTTCAATAACAGAAGAACCAGGTATGTTGATGGACTGACACGAATATAAATGATTGAGGATGCCCCGTTGAATGAATGGTTCCATGTGTGCCGGCAAGGTTGATAGCTTACCAGGGAGAACGTTTGCGCATGCCACGTGGTTTTTGGTCTTCCAGACGTGCACCACTACCTGACTAAATCAGGATGAGTTCGGTGCTCCTCCACGTAGCGATTCCGTTTTCGAGGACTAGTTGGGGTAACCTTTTAGCGACGCACACTTATCGCGAGAATGAATTATGGGCCCTTCCATGGCCGAGGACCGGCTGGTGAAAATTGTCGTTTGGATCTTTGAGACGGATCAAATTGAAACTTGAGA------TATTCATTATCGGGAATCGTTTTTATGGGAAATTTTGAATTCTTGCCGTTTTACCGTGGGATGTATTAGAATGGATCCTAATGAAACGTTCAGCGCGACTGATTTTCAAAACTGTCGAATAAGTCCATCCCGATGTGAAACCGAAATATACAATCACGATCGGACTCACCGATTGCATACGGATGCCAGCAACCTTGAGCCGGGATACACAATGTCGTGATTACTTGCCAATCAGGTTGCAAAGCGGAATTTGACTGTACAGCCTTCGAGAAATGCACCCGGATGTACCCTTGGACCTTTAGCCTTAATCGAGCGGAAGTTTCCGGTGGGACACGTTTATGGGTTTATGTCTTTGCGTTTTTTTATATTTGAATTAAAAGTCTTCTTTGAAAGTACATAGTGGAAGTTGCATCCATGGGTCCAGATATTATGTGGGGAGACTCCGCCATGACGAATTAAATTATTTCGAGAGATGTTTCTATCATATTGAGAGACTTGAACAATTGGGTTTTATAAATCAATGAGAAGTCAAGATTGAAAAAGAATGAAAAGAACAACGACGGTCTCAGAGAGATCAAAAGTTTATATATAATCTTGGGGTCGTGGAAGGATACGTCAGAGCTTCATTATAAGCGGTCATACCTGCTTGGGTGCGCTCGCGCTCTTGCTTGCGGGGACATGGGACGTAGTACGAGGTGCAGTATATCACACCGAGGGGTTACGGCAGCTCGAATTGATGAAGCAGAATATAAATCGTTGAGTGCGAATTATCTTTCACTAAGCCCGCAAAATTTCGGATTGAAGGATTTATTACGCACGAACATTATAGGCTGCGAGAATGCACAAGAGTATCAGAATATGAATACAGAAGTTGGATACAGAAGCACACAAATTTTGAAGCGGAAGGCTTATCTGCAATTCCGAGCTAGCCCTTGACCATGTGAGTTTCCGTATCCGTTTTTTTTTTTGCTTGTTGCAGCTCGTAGTTAGATACATGCATGGTACAGAAACGACTGTTGAGAGCGAGATGCTCGCAGAAGTTGTTTGTGGTGTCGGCTTTTTTTCCACGCTACTGCTTGGGGTGTTACGGACACTTGTACTCTGTAACCAGGCTGCACTCTATTGAGGTGAATTCTACGCGCGTTCACCCGCAAAGATGCCATCTTCTTTTTTGGGCCGAGCCAGGGATTACCGTGTGCATTGGGGCTTGGCTTGTGCCTCAGGTCTTGCCTATGGTTATTTCGCATTGAATGCCGTCGTAACTCGCCTAAAGCATGCTTTCGCCCATGCGTTTGTTCGTTTTTATTACCTTGGCATCGGTGTTTTGCCCAGTTGGGTGCGCATTTCGTTATCTTTTTCAGGTTCAAATGACCTAACCTTCAATATGGGTGCGGGTCTGGGCGCTTTTTGGCATCAGGGCACGTGAAAACCTTTGAGAGGGAGGGCAAACTTCGGCTTAACCACCAGCGAGAACTATCATGTACGCAACGTTTGTCCAATTTGGGTGCTTTCAAAACGTGTTCATTTTATCTTTGTCCGTACGGTTTGATAGGCATGGGTGTGGCTGCCTAACTCGGCTAGATTGTTCCAGAATCGGCGCGAGACCGATTGAACTTTAACAAAAATCTCTAAGAGGATCGGCTGATGCGCCAGACACCCAGAAGTTGTTTCCGAGAGTTTCCCGGGAAGCCTTTGCAATTTCTTTTAGTTCTGTTTCGTGAAGATCGGCATTCCTTAGAATTTAGATCTTATTTTTTCTGAGTTACACATCATTATGGTGATACTCCCAGGCTTTTACAAGCTTGCACTTAGTTCCATGAATCAAATCTCTCTTGTCCGCCTCATCAATGTTATATCAGTACGTATATTTAGTAGCGCTTATTGGGTCCTTTTCATGCTTTTCTGAAATTAGTAAGATTTGGCTGGTTCCCTTTACATGGATTTTCGGGCGTTGGCAAGAGCTGGGTCTATGAGTGGACCAAGAACTGGCTTTTACTGTTGTTTGCATTATTCAACAGTTACAAGGTGCAGGAAAGCCGCATATGCTCTTGGTTATACGTTGATTGTTTTGGGTAATTATGGGAGGCTCAAGTAGGTGATCACACGTTAAACCATAAGCAACATGTCCAATTTTGACATTAATAAAAAATCAGAGTCCCAATCAAAATGTATAACGGGATGGGAGCTCCAAAAAAAATTTGATCTCTTAAGATTGGATATGCGGCAAAGGATGTACCATCAAAATCATGCGGTTAAATAGGACAATCCGTGGGTTCGTACTTAGGGGACGATTAGGTTTTGACGTTATCATTGCTTCCCGGTCGGATTCAGGATAGCCAAAGTTGAAAAAGGAATAAGTTGGTTGAGACATTATTTCCGAATGATAGAAAATGACAATCGGGATGAATTGATGTACACGCAAAACAGAGAGGTTGCTTTTAACATTGGTTCCTTAAGCAGCCAACCAAAACAGTGTGATTAACGACAGCTTATGGGCTTTTTATTTGTTTGCGTTTTTTCAGTAATTTAAATAGTTCAATTCATTTACCCGACGCCTTTGAAGGCAGCGAGAATATTTCCACGAACGGGAATGGGTTTAAAACAGCCCATATACGGTTGAGTGGGCATCTATCG------------ACAAGATCTGAATCTTGCGTATGGGGTTGCGTGTAAAAAACAGTACATTTGCAAGAGCGATCGCGAACATAAGCGAGAGCAAAATCTTGAACGCAAGCTCTTGAAAGCGAGGGTAACAAAGTGAGCAATTGCTTAAAGGCAAGCCGTTCAGTATAAGTATGAGCTTGTTAACTTTTTTGTGGACTTGGATATTTTTGCATTTTTAGGACCCCCGATGTAAATGTCCCAACGAACAAACGGGCGGTTAAGCGGGTAAGATACGTTACTATAACCCGATAGTGTAAGAACGAATTTGCGCTTCGATACCCCACCGGGTCCGCGAGATGGGGCGCGTGCGCGATCTCACGGACTGACACGTTGACGAGGTTACAGTTGACGTAAAGGCGTGTAGATTGACCGTGCGGGAGAAACATAATGCTAGTGCTACCATGACTTTGAGAGGTCGTACAACTTTACTCATGTGGAAGTTTGGTTAAGCCTCGGCCTCGCTGAGACTCGATCCCCGCTAGTAAACTTGCGGCCCCCAGGATCAGTGACGGAAACTAAAATAGGCGGGCTTTGGTGACATAACCAATTGGCTTCGCAAAATAGGCGGCGTTAGATGTTCGGGGGCTGATTACAAGAGAGAAAGTAATCCACCTTATCGTGAGGACGTTTTTTGTTCGAGCTTTAAAGCCAGCGAACGGGAATAAGGCATATTAAGCACGCGGAATGGAGAATCTAACGGCTCTGGCAAGATTGGGTCCATGTATCAGATACTACGGGGTTACGCAAACTCCTGCTCTATGCGGAAAGGTTTTCTCAATCACGGCATCAGCGTATGACGCAAAAACAGGATCATTCGGTTTGCAAGCTTCGCTTCGGGGGACACTCATCGGACGTGTGGAACTGAGGGACGGAGTACTTGGTTGTGATTATCGGAGATAATGAAAGACGAGCGGGATTATTACCAGATGTGTCATGGGGGTATCCGTGCTCGGGGATCAGTTGCAATCCGCCTGTGAATTTGGGAGAGCTGTTCATTGGGGGGACCTGGCACCTGGGAAGCCCGGGCGTGCAACGGTGCTTGAGCTGACCAGCCGAAGAGGCGGACTGCCGGAGGGGGAGTATCGTCGCTGAATGAGCCGATTGCGCGCTGGAGTTGAAGAATAATTGATTGAACATGAACCTATGCGGAACCGTGACGCCTTTCGAATTTACAGATAGTATGGTATCAAGATACATCCGCTTTTATGCGGTGCTTTGTAGACGGTTGCTAGAGTTTGGAGCCAGCCAAGATATTACGAGACGCAGAGCCCCTATACGACGTTAAGCCTGACAGTAAAATTTCCAATCGCGTAATATATGGGAAGCGTTAGAATATGTGGCTCGTATTTGGGGGCATGGTTTTGCACGGATTCAGTAATGCTTTTCCCAGGTTTTATTGTTTAGGAGTTGGTTTTCTAGATTATGTGTTTTATTTTGAAGTGGGGGGTTAAGATTAAAAAAGAGGTTATAGATTTAGTGGGTACCGGAAAACGAAATGATTTATAACTTAAGAGTGAGCATCGGTGATTAACACGACATTAATAACTAAGGGAATCCTTACGGATGGCACCCTACATAAGAATGAAACAGCTCGATTGCAATTTTCAGTTCCTGAGGATAAGAATGTCTCACTGCAGCTCTTTATGTGCGCGGCCCTGTGTGTTTTTTCGCCGGGGGAATTTTGGATAAACAAATTTGAACAAGTATAATTGCGCGTGTGCATGTATTCTTGTGGAAAGTTACTCTTTTGAGACGAAAAACATGTAGAATTCAGAGCAGCAAGGCGCGAGCCAGAAACTGCCAGCAGAACATTCACTGCCAAAAAGCCTCAATCGGAGAGGGTTTAATCACCAGAATTCAATGGTTCCACAGACAAGCTTCTTTTGAGATTAACAGAACATCATTTACACAAAGCTTAACAGCTAATTAGTATTCCGATATAGAAGTAAGAAGTTACAAAATTGATCACTACAATGTGTAAAATTTAGTTCAGTTACGATAATGAAGCCGCTTTTTTACTTTTTTGGTTCTTTTTAGGCACGGTATCATTAGTAGTTGGCCCCTCAAAACTAGGACCTTGAGACAGAGAACTAGAGAATGGTTTTCCAGTCTTAACGGTTTGACGTTTTAACATTTTTTGAGTGAAATTGTATCAGATACGTTTACGTACTTTTTACACGTAATGGTTTATTTATTTGTCCTTTTGTAATTGTTGAAAATATTGTAACCATACGATATATGAATCGCCACCGAATTTTTAATCTACACAAACGGCTTCGGATTAAGATTGAGAAAATTATTGATCTTTTGCATCATAAAGAGAAGATGATCATACAATTTTGCGATTATAGTTGGACTTTGTTTTCTTTAATTGAATCAATAAATACAATCTTTTCTGAGTTTTTGGTTGAGAAGAAAATCTTTTATTTTTGTACGATTTTGTGGTACATCCCAAATTGGATTTTTTCATCTTTTGACATAGGTTCCGAAGCAACACATTTTTTTGTGCACCTCCGTTTTTGAGTTTTTAATATTATTTCGCACTAAAGGCTCCCGCACGTGCACTACAGCATATGAAATTTCGTTAGGAAGGGGATGGAATCACACAGTGAAATTCATGCTTGCACCGGGAAAAGTTTCAATGGTGGACCAACAGAAGACTTACTTACGGTTCTATCCACATATGAACTTCAGCAAGATACATAGAGAGTTGCCGAGAGTATTACAGGTAGGGGGTGATGGTGAGCGGGGCCCCGCGGGCGGTGGGGGTAGTGTGGGAACGTAATTTTAAGACTAAGCTTTAGATAGAATATTTTTGAGTTTGGGAGTGTTGGGGGTTGCGCCCTTAATATCGATATGATATGTACGAAAGGTTGAGCTTTTGCGCAACGATGCGCTCGTCGGAAAGCAGACCACCCTCGTTGCGGTTATGCAAAGACGCAACGGACTATGAAATAGTGAGCTGCCATCCGTTTGAGTTTCCTTATGAGAATCGGTTCCGGTAAGGAAACCTTTGAATGCTAATTGGATTTATTAAATGCGACATTTTACGACCGAGGGTATCCCGGATTGCGAAAGATTTTACTTCTTCGATTTATTATGTGACCTTTTTCGGATGTTTGGTTGTCCGTACATGCGGTTTTGTACGCTACTCATACGCGGGGACAGCACTGATGCAAAAGCATATCACGGAATAACGCACGTTGTATAATAGCAAAACGGCTCTTAAGACAATAACATCTTAAGAAATTGCTTCAAGAATTCACATTCCAGAAAGTCGCGTCGTTCAAACGTGACGTACGGCGCCAAGGTATAAGGATTGGTTTCAGCAGTTTCGGAATGCCAGAGGCTTTCCGGGTCAAATCAGTGATGAGTAAATTTGGTTACGCACGCTTTTATATATCCACTCTTTTTTATTTTAGTAAACGCTCGAATACAGGTAACGGGAAGTTCCGAAAGCAAAAAGTTTAAATACAAGGTTCGGGGCGCTCATTTTTCGACGCAACACAAAATAAGCCTCGTATCTAACAACGCGAAAAAACGGATTCGCGCTTGATGCCGGTAAGCGCATCGCGTAGGATAATAAGGATTGTCATATTAAAATGTCATAATTAACGAAGTTTGCCATTTCATTGGACCGAAGTTTTCATTATAACCATGTGCGCGCTCGTATTCGCGGTTGCGTGGCTGCGCATGGCCGGATGGCAGGACGCGCGGTAGCGTGAGGATGCAGCACCGAGCGAGGAAATCGGGGCTTCTTTAGTTGCTTATGATCCTACATTAGGCTGTGTGCTTGCCTTTTTGCAACCTTGCATATAACCCATCTATTAAGTGCGAAAAGGGGCAGAATTATTGATCGGTTTGGGCAGATGGGAGTATATGCGTGTAAGAGCTTCCAAATCCTTAAAATCGAGTGTCGGCGTGTGTAGACAGAAGGGTCGCGACAAGGATATTTCGTTGAGAAAGCGCGTGTATAAAAGAGGAACCAGGGACCGGTTTGGCCATGCCGGACTAGGACGAATTACAAATGTTCTTGCCCGAGTATATGCCGGCAATTGACGACAACCCAGTAAATGGACATGGCAGTGACAGGAAACACTTACGCGCATACATGCTTGCGCCAGGGGGCACGGAAAATAGAGAATGATCGCCCGAGAAAGCCGGGATACATAAACGCCAGTGATAGAACGAAACGCATAGCCAGTGATGCCGGCAGCGATAGTAAAAATATACGGGCGCCAATGAGGGCATTTGTGTTCGGGCGAGGCCATCCCAACAAGACAATCTCTGCAACAGTGGGTCCAAATGTGTTTTTAAAAGAGACAGTGAGAGCGACTTTGATTGTGACTGAGTCGGAACTTGAAATAGATTCCGGGAGAATCCATATAGGGTCGCTTTTGCTTGAGCCTGTGAAACCCAATAACGGGGAAAAATGGTGAAAATTTAACTATGACAGTGACATAATCCACCCGAAGCAACGAAACCTTTTTTGCGTGAGAGTTTTCATACGGCGGGACGTGCACGGCGGTGAAGGGACCTAAGTGGGAAAGTGACTGTGGCTAAGAACAATCACGTGTACGGCTGAATTTAAAAACTTGAGAACATGCGGGAAAGTGGGTTTCTCGGGGTCAAAAAGAATGACGGGATGTTTGCAACCGGACATACCCCAACAATTGAGCCAGTTAGTTTACAAGAGAGGGGCGCATCCCTTTTATGGTACACCCATTTTATCGACACGATCACGGCGGTACGATTTCCAATCAATCGAACCTCTCGTGCGAGACATCAAAAATGCATCCGGGACGATAGATGTGTCATTATAACCATGCATGAAAGGATCGTTGCATCGGAGGGGCGACGTGGGCGGGTGTACGCGAAGATAGGAATTTACCGATCGAAGCTGATATAAAATCACGTGCGTCCTTACCGATAACAAAATTCCAATTTGAAAGAGGTTATCAACTTAGCTAATAGATCTGATACAATTAAAGATAGAACCGGCTAGATTAGCAACAAAGAATCCCGATTTGGGGGCGGATGTATATTCACCCAGGGATATACGACGGATCCGTCTTGGATGGGGGAATTTTGTCATTGAAAAGTGGCGATTTCAATATGGCCGTTTGAGTGTTTCCAAGGCAGTCCAAATTAAAGCTTACATACGCAAAAGCGCGGCAGAATAGGTACTGGAGTCACACTTTGGGAAGTGGTCGGCGTGCATACCCACGAGGTTATCGGGATGAGTTTGAACGGAACCTTAGGTCCGTGGAAGCACTTGGCGATTTAAGTCTGGGACCGTGAAAATGGCCGTAAAACAGAACTTCCATCACGCAGCCCGCTTGTGATTGAACCGCTTCATTTGAACGGATAAGTGTGATTTTGCCCTACGCGGGGGAAATGGTTTTGGGGGCGGGTGGAAACGTTTATATGATTATAAAAATGCAAGCCAGGGGGTTCGTTTGCGGGTGGGACGACCGGAGGAAGACTTAACGAATAAGATCGGGTATGTGAAAAATTGGGATCAAGTGCTTGTTAGGCAATAAGACCCCGGGCCGATCGGTGCTTACGCTTACATGCGATATTAGGAGCAAAACAGAGTCTTTTTATGAAAATTTCGTTGTCAGCGGGCGAGTTCGCTTTTGGCGATCCTCGCGTGGTACACCACTTGCACGAATGGGTTTCAGACGATACTCACAAGAGGTCATACTCATCAGCGTTAGTCCGCGAGACTACGACCGCCCGCACACTTGCCATTGAGCACACGTCTTCCGGGCTGCTCAAGGATTACCGCGTGACCCTGATCACTCACATTTCACCTGATGTGGGAAACATAGATGGCCAAAGTAAAAACTTCACGTAAAGACTCAGAATATGCATTTGGTTGAGATTTCGAGAGAAGTTATGTGCCGGCCGAAATGACGTTTTTCCACCTTTTGTGCGAGTTTACGGTCCCGGAATAGTAGCTGGGAACATGAGGTTAAAAATCTTCGGGATTGAGATTCCGACAGCTTTACTGTGGGGTTAAGAGCTTTCAAGCGCTCCTATTCCATTGTAAATTAGAACTGATGGTGACCATGGTCGGCTGCCTTGAGTTTGAATGTCCTGGAGGTGAAGCAACACTGCTCGCCCCGACGAGATGGTGGTGAACGTGGAACGCTGCCACGATTTTAGGTCGGTTATTGGTCGAACTCAGAGATGGCTTCTAATGGTTCCTGTACGGTCAACGTGTATAAGACCGGAGCTATTCGTCATTATCAACGCTTGTGCGGTGGCGGTCATACTTTTGAATGCGTTTGACCTCGACCGTTTAACCATTGCGCAGGATTTGTCTCCTTATACCGTTGGGTACCATCTGGGGGTGACATAGGGGAACGCACAATGAGTAGAGGGTGCGCTCCAATATCTTCGGCTTTTTTTGCTCGTTGCATGGTTATGGATTGACTTTCGGACCAGACGGAAACGCTTGACTCCAAATTTGGATCACTTTTTTCGGCTTTTGTTGGTTGGGCTTCAGTACGGCTTTGGCCGGATTGGTTCGACCTAGGTTACGGAGGTCACCGTGCCCGCTGGGGCGAGGTTGACCTAAACCGGGGATGCTCCACAATGCGCGGATTTGGGTCTGCGGCTTTCATTTGGTCGCCTCATCGCTTATTGGTTTCATGGAGATGAACGTTTTCAGAGATGCGCGTTTTGGCGCTTGTGTGCGGACATTGTAGGTCGCGCACCCATGATTTTGGCCACCGTACATGGACAGGTTTTCACAGAATCAAACGGTCAACAGGTGCGGGGTCTCCTCAGAGCTGTCAAATCCGAAATTGCTTTAGATAATGGAAAACCGCAAGGGGCTTTCGACGGGCATAAAGGGGAGGATGCGTGGTGTTGGCAGCGTTTAAGACAGAGGCGGACTTTGTCGCGATCCACTTTTGAACTTCCGTTTCTATGAAAGAGGGTGTCGGCGAGTCCTTCGCGGCGATCAATAAGATGACAGTGGGTTCGTACTTTAGGGGGATTGAGGTTACTTACGACCGCACGTAAAATAGCCGAAGCCATTGGGAATTTGATTGACGTCACTTCATCGAGGGTTTCGAGAGCCCGGGTGTTACTTGGCAGTTGTTGCTTTTTTTTTTGGCAATTGCAGGGCCGACATTTCGGAGTTTGCGGATGAGAGATTAAGACATTGATTGGAATAAAAACTGGGAACAGTCGTCGGAGCTTATGCACAATTTTCCAATTAGCAGGCTGCCAGACCACACCGCGATTGTTGGCTGCGTGCCAGATTGAAGCAGAGGATACGAGAAACTTACAAAATTTGCTCCATTGGCATTGCATATTTCTTGACTCGGAACTTTCAGTGCTGCAGGAATTGAACTGGTGCGACCATCAGTCGCCATGCCAGCATTGGACCCATTGGCACCGCGTGAGCTTACAGGGGGGCTCGGCCGTAAATTCACTCGGGTTACATGTGTAACATGGATAGACAATCGACTTAGTGGTCGTTTTTGCTTGTTCGCATTTTTTTGCGGTGCTCATTCACCAGTTCACCGCTTTCTGTTAAGAGCGATCCGTTAACACACTTCGGTTTTGGGTAGTCTTGCTGACGGCATTATCAGTGCATCCGATCCGGGAACAGTGGTGGAAATTTTACGTCTCCCACCCAGGTTACCCTTTGACGGAATGGCGCTAGCCAAACCGATCTCAGCAATTTGGACAGGAGGGCGGGAGCATCTACTTTTGGGGTTCACCCAACCAAGCTTGTTACGAATGCCACACATTGCATGCGTATTTATATGCGGCAATTACGACAATTGGATGGCACGATCAGCATTTGAGCCAGTCCCCGCGGGGCTGGGCGGCAAAGGTTTTGAACGTAAAATCTTCATTCATTGGTTGCTTGCTCGTGGACATTGTCTTGTGCCACAATTAGCTTCCCCTAGCTTTTGCAAGATTACACCAGCTCTTTAACCACACATAATGCGGTTATATTGGGGCTTGCCAGGGCATTTTGATAGGATAGACCGACAAAAAGGAAGTTTGCAGATTTGACAAAGAGCATATTCCATTAGTGGTTCCTTTTTGGTTCAACCTGGCTTAGTCAAAGAGTATCAGCTTGGACCCGAAACAATTTATGACCGTTTGCCATGATCAGCGCCAGGAAGCTTTAGGTTGATTTTTTTCTCTCAAAGTCGCAGTC----GCAGCAAGTTTGCTCCGGTGTTGAGCATAAAAAACAAATCTTTTTTACATGGCCGGGATTTTGTCACAGCATGCTTGGCTCAACACACCTATTTGTAAGGGCTTGAGCCGGGTCAATTATCCGAAAAAGATTGGTAAGTTCCTGGAGGCCGGCGGGGGACTGGAATTCGCTGGAGCTTTACTGCGTTTTGATCTAAACATGGTGGTACTTTATGCATGAACATTACTTTGCAGGAAGTTCCATTGAGATCTCACTATTATGGTGCTCGGATATTTGTTAATCTCCACTATAAGGTAAACCTTGGATAAAGTTTCGTTGGCTGATTTCTTTGGCATTATTAGCACGGTTATTTCTATTCTGAGGGTATGCAGACTATGAACCTGTTGGCCAGAAAACCCTTGCAATTGTATTGCGGAAACCGTGCCTTCATGTCAGCCGTTGTGGCTGCCATTTCGTGGTAATTTACTAGCGCTTTTATGCTCACTCGGAATTGGCCATATCCCCAATCTTATATAACGCGATATGATAAACATGGGTTTTCAAGTAATGGTTGGGGAAATTTCCCGAGCAACAATTTCGCAACACACGTAGTGCAAACATAAAGGCCGATATGGTTTTCCTTGTAGAAGACGGGTTTTAGATATCGACGGATCATTGGGAAAACATCGTGCAGCAAATCGAATTGTTTATAATTTTAAACCGCGTGTTACAAGCTTAACACTGCAATAGCGCAAGGCGACTTTTTTGTGGACAAAATCGCGCGGTTATGCCGACGCATTTACAAACTCTTTTGTAAACCGTGTTGGGGATTTACAATGAAACATTTAATCATGCCAATCGCCATTTAAGAAACAAGATATAAAAATTTGAAACGCAAAATAAACCGTTATAAAAGTAACTTTAGAACGGTTCCACTCATTATAAACAACTTTGCGACAAAAACTCTAATTAAATAACTAAAATTGCTCGACAAGTTTTAATTTTCCAACTCGTATTAAATTCGAACATCAGTTTATAAAATTGTGACCAAATAGTAGCCGAACAAATGCACGTTGAAATATTGGGGCTACAAATGTGCATATATGGCACAGAGAATAAGCGTCGGATGCAAACTGGATAAATTTACGTGTGAACAATGAACCCGTTGCGACAGTATCCGCAAGAGATCAGAATCATAATTGTCTGGGAATTTACCGATCGTTGCATAAGATTACACTATTTCACGCCCGTGTGCCTGTTGTTACATACGCGGTTTTATGAATAACGTTTTCCGACCCTGTTTGCTTATAAGTCGTCTCGTAAAAATTGGAAATGCGGTATCGCGAAGGACGTATGTATTGTCAACCAACAAACACGCAGGATGGATCGTTCTCAGCTTACCCGGACAGAACGTCGTTCGATTAGGAATCCGAAATCCTTCTAAACTCAAATCAAGGCGAAAACGGGGTATACTGCGCAAAGGGGGGCATCAATTTACGCAATGATTCGCGGAAAATGGATCCGCCGGTCTACATGATAGACCAACGAAGCCGATGCTTTTCGTAACGAGGGAAAAGTAATTTCACCCGGGTTAAGTGGGAGTATATTCGACTCAGCCCATTTGTGGAAGCTTCCCTCGAAATCCTTGGTCGAGTCAAAGTGATTCACCGGTCGGGGCATTGCCGTCGCGGTCATGTGAGTTTGCAAGAGGGATTGTACGTCGTTCCTCAAGAATCGTTGTTCAAAATGTGGCACATGGCAGTGGAATTGAGCTAAATTACATGGAAGCGGCGAACGTGTTGGAACGCCACGTCGGGTCGTATAACCGTGACACCCAGGGGGGGAGGCGGCCCATGGCGAGCGCCGTACCCTGGGCGCCGCTTGGCATTACCGAACCAAAATAAGTCTCCTATCTCGAAAGAAATAGAAATTAGATGTTGAGACGTTGAATCATCATGCGAGAATACAGAATAGTCCCCCAGTAAATTTTATGCTGGGGATACTTACTGTTTTGTCAGTGCACGGTTGCATACTTTATACGCCACGTGCGAGCTTGCTCGTCATAATATACGAGTAATTGGTGTTATCGTCATCACGTGTCGCAGATATGTTTATATATTTCAGTTTCGGTTATTACGGGGTTAAAACCCGGAAGACTGGTACGGGTATATGCGTTGACGTTCTTGGGTACGGTATCTTCCTGGACAATGGTATGGCGTAAATGTACGGGTCCGAGCATCCGTGTGGTCCCTTGTGATTTTCGGGGGGTGGGTGGCATCACTTACCGTTTAAGTTCAACTTGTTTCCTTTTACGCGTTTATTTATCATTTTATATAGAACAGGATTCGGCCCTATCCACATCACATTATCGTCGCAGAAAAATACAAAACCAAGCCCGCTTAATCTGCCCAAGCGGGATTGTTCGGTTAACGTACCCAAAACCAATCGCTTAGAAGTGCCGGTCGTTACTCGGTTGAGTACGCTAATCCGGATGGCAAATTCAGACAGCGTGTTTGTAGGGGGAGGTAAGATTCCGGGTAGTACAATGTCGGGACTTGAACGCGGGTAAGGCGGTCAGGCGTCAATAGGGTAAATGGCAAAATCACCTTGGTTCGGTGGATACAAAGCACATCCATGTTGCAGTTCAAACACATAGCTCTCGTTTGAGACGTTTTAGCAACTTAAAATTCAGCGTTTTTGACACTCAAACAAGACGTTGCGCGAAATGATTACCCAAATTCATAATTTATCGTCAAATTGAACAAGCACATGTGCGATCATGTGAGATTGAAACGAAGCTTCGCGGTATAACAGCAAGAACTTATACAAGGGTAAATCAGTTCGGCGTTAAGGGCGAATGCCGTCGATGGTCGGCGGCGGTCCTTCAACTTCGGCAAATGATATGTAAAACGCAGACATTAGGATATGGGTAAGTTGATTACAGCTACCATTTGCCACAAATAGAAACCCGGAGCACGGCGATGTTGGCAATGCATTGCCAAACCGTGATTGAGTCCCATCATTTCCGAACGTTTGAGCGTGTAAATCCTAGACACAGTAACAGTTTGGAAGGAAAAGGGATTAAGTGGATGTTTATTTCCGAGGTTGATTGCCCACGACGGTCCGAGAATAAAAAAGTGGAATTTATACACCTAAGCCGAAAAAAAATTTGTGTGGCCGTCCGGAAAATAAGGAATGTGTCCATTTTCCCGACCGCGTAAAAAAGTTCTATTAATACCATTATTGGGGAAAGGGCGGGCAGTTACCGAGGTCAATCAAAAACATTAAATCCCGTGCGGAAGTACAAATGATTAAGTACATGAACGCAAGGGACAATACGAAAATCCTCGGCCGATTGCGTACGTGGCAACATCAGCGACACCTTACAAAACCAAGTGGGGTTGGCAAAGAGTGAGTGTTTCAAACCGCCGATCAGGTTCTGCTTTTGCACATTTTTGCCAACTTTTGTCTAAAAAACATTGAAAGTCATTGCGAATAATTGCGATTATAATACCGTATACGAAATCTAATGCCTTTAAAAAACATAACTTGAGTGATTAGCTACAACCCAATAAGCCTTTAACATTTTAAGTGAATATGGATAAACCACGCCGGTAAAGCCGTAAACGGTATATACTTAAGAGGCATCATTTACCTAAATTTGTTAACGTGTACTTTTGTTTCTTTGTTTGGTTTTTCAAGACCGCCGAACCGGAAATTCAGTAGTGGCCCGTTAGATATCGAGCTGGAATTAGGGTTACCGAAAACCTTCGCGTCTTCGGGAAGGATTTCGAAGTCTCCCCGGCACAGGACAATTTTAATATTATCGCTAAGTAACAAGTTCGTAAATAGGATGGGAAACACTATAATAGTCGAAGCAAAAATAAGATCACGGCAGTTTTTCATTTTGAATAGCTGAAAATGTTTAGTTAAATGCCCACATATGCGCCGCACTATAGCAGGCAATCGGTAACAAAAAGTAAGTGCAGTAATTGAACCAAGAGTATTCGTGCATAACAAGTCTTAACTGTAACGAAAAATCGTTTAAAAACGTTGAAAACCTGCTAATTTATGCAGCAACCGAATTAAAGCGATTAAGGGGTGTCAATCAGCGGCACAAAACATATACATACAAATCGGGGAGTGTTGTGAGTCGCGGGCTGGGTTAAGGAACGAATCACACTTGCGCAAAAGCGCGAACGCGCAGAATCCG--GATTTTATAAGAGCAAGTTTGTACGGCCGGCAGGCGGAACGCATCGGAATTTAAGCGGATAAGTAAGTATCGGAAAACGGGTCCCAAAGGTGCGCCCCAAAACGCGGTATACTCATCTCAATGCTTTTGCTTATGCGTTCTTGCTTATGTGGGTCCGTGTTTGCACCCAAGGTGTCGAAAAAGGGTGTTTTCGGTTAGCTTGCTTTCTGTTTACGTGGATTGAATCTTGTATATTTACATACAGTAATGTTTCTATGGGCTTGGTTACCTAGCTTATTGGTTGTAAATGCAATTATATACATAGTCCCGACGGAGCAAAAGTAAATGCGTGACGAACCGTGAACAGTTGAAGTGGCAACCGGCATTTCCGACCTTCAAGGCCAAACACACTGATTGAACTCAGCGAGCCAGATTGAAGCAACAGGATTGAGAATTCAGAAGTTTAGGCCATTGGCATTGGGTATTTATTGTTAGGGATTATTCAGGGCCGTTTCAATAGAGCTGTTAGGACCATCAATAACCAGGCCAGTGTTGCCGTGTGGCAGAATTTAAGGGAGTGGGGGGTTCAGGATCAATACTCGGTTTTCACTTGCGGCAGGGATACAGGACTCACTTAACACGCATGGGGTTGTATGCGCGCATTTTTGCGGTGTTCATACAAAGCGCCCAACTGATGTTCAAAGTGATCATTTAACACATTGCGGCTTTGGTTGGAGTTAGTGGCGGCACAATCAGTTCTTCCATAAAACTTTGAGCGGGTGACCAAGAATCCCTCCCAGATTCTCTAACGGCATATGCGACTTACCAGTTGCAAGGTTGCCCTTTTACCTCATGGGGATAAGGATTCTACTTAAGGGGTTAACCGTACGGGGTTTGTTACGAACGCCACACATTGCATGCGTTTTTTTGTGCGGCAATTACGACAATGGGATGGCAAGATAAGAATTTGAGCCACGGGCCTTACGGGAGGCAGTGGCTTAGAATTTACACTCTGCAGCCATTGCATAATTGCTTTTGGTCTTTCATCTGTGCCACAATTATCATCCCCTACCTATTGCACGATAGGACCACTTCATTTACCACAATTGATGGGGTTTGATGTGGGCGGGCCAGGGCATTTATGTCGGATAGACCACAAAATAAAAACTTTGACGGTATCGCAAGGAGCATATTCCATTAATGGTTGATTTCTGGTTCAAGTTGGCTTAATCAAAGAACATAGGCTTGGCGCCCAGAATTTTCGAACGCATCACTCACCGTTTGCCATGGTCAAAACCATTTTGCCCCATTACGCCCAAGCCTTCGCACAGCTACTGGGGGGATTGTGCGTGGGGAAGTGCATATCCATAACTGGACGCGATTATGTCACAATCAGCTTACATCAGTACGTTTATTTTTAAGGGTCTTTGCCGAGTCCGTTATCCGAAAGCAATTGGTTCGTTCCTGGAGGCCGGCGGGGGACTGCAGTTCGCTGGACAGTTTTTGGCTTTTGATTAAATCTTTCATGTATTTCATTAGTGAAATCAAGGAGTTGGGAGGTAAGCTCGG--GTTCCAATACGGGGAATTGCCAAGGCAAACATAAGGTGTTCGGATTTTTGGCCATCTCCAGTATCATCTAGGTCGCCTAGGCTAGGCTATTTTTGGGCCATTGTTGGCTTAGTTATTTTTTTAGGGCGGGTATGCAGACTATGATCATGTTGGCCATCAATTAAGTGCCCTCATCACCCGGCTTAGATACCAGGCGGCGTGGGTGCCATACTTTGGGGATGCACACTGTCTTTTTTGCAGATATGCGTGGATACGCATCTAGCTTGGCCGTTTGGATGGTACTCACGAAACGCTTAATGGTGTTGGACATATATCCACCTTTACGCACTCGTTTATATGCTTGTGCGCCCCCGTGAATGAGGATCGGACCGTTCGGTCTTTTTAGGAAAAATATTCGGGCGTATCCACTCAAGCATGGTTCATTTACCATTGGAGCGCTCTTGAGATGTTTAAAGGGGCCTACACTATGTTGCATTCTTTGGGTTGTGTAATGGCGGATGGATTTCTACGTTGGATCGCCTGATGCGTGCTATCGCCCGTGCGCGCATGCGTTTCTATTACCATGGCAGGTCTTTCGAGGATCCTTGGATTCGGACTTAATTATATGTTTCAGCGACAAAATCTATCACCTTCAATTTGGGTGCGGGTTTGGGGTCTTTTTCGCATCAGGTCTTGTACTCTCCTATCGGAACACGAAAGATCGCAAGAGGTAAATTGGCAGAGAGAACTAAAATGTGCGCCAGGTATTGGCGCTATTTCATAGCTCTTAAAATCCGTCTTCATTTTTTGCGCTGCCGTGTGGATTGTTACGCTTGGTTTCACATGCTTAATTAAGGTTAATTAACATCGTGTGATCCAGGCGGTCTAAACTGGCGAATATAACGGCAATTGGATGAGTATCAGACGAAGCCAAATTCCCTGATTGCTCGTGAGCCCATCCCGTCCTAAAAGGCCTTGTGCGACATTTTAAAAATGAAATTAAGCCAGGCAAAAAGTATACACTGTCCGTCTCACATTTCCATATATGGCAACATTCACTAAAGGAAGATTCTCCGTTTATACGACAATGTGGCAAATTGGGATTGCCCACCGACTTAAGGCAGTAAAGGAAAAATCAAACATAGACCCGAGACTAGAACTATAAGGTTATGAGATAACCCGAGTAAATGTGATTGGATGTTTCAGTGGGAGGATGCCGGTTAGGTTGACGGCATGCGGGACTTTGATTGAGAGGACTTGGATGCTTAATTGAGCAAAAGTGGGCGTTTTTGGGAGGTTAAATACGAGGAGCGGTCGTGACGGAAATGCGAATCCGTGGGAGCTATTGGCGGTGTGAGCTTGCCGCCATGAGGAAGGCCATGCAGACGAAACGGCATGATCCCGCCCGGATATGCCGCGTCGTTAGACCCTTCACGGTTGTGCGTGAGCATATCCATGGCGGGCA--CGGACTATATGGGACGCAACGGAAACTCATGCGTGAACATTTAACAAAGGAAGAGTATTGGTTAGTGCATGGCAAAGCTCTCGTGCCAGTCTAAACTTAAGACGGGGCTTGATAACATATGTATGCAAGCAAGACCTCACTTCATATTGCCCTAACGGGCACCTGCGATATTATTAACGGCGCCACCTACATTAGAGATTTCAACAGCCAGCTACGGAATTCCTTTTTCGCGCCCCGGCGGAGCTACCGGGAGTTTTATTCATCCGCTTTGAAGGCGCAATTAGGAGCTTGGGAGGAGATACGCTTCCATGTGAACCAGAGGGAGTTCGCTAATCCACAAGTATTCATACGAGGCAATTTTTTCGGGACTTTAATCGGATCGCCGCATAAGTGGATTCGTTCCGGTGGTCGCGCCACCAAGCATAACAGTGCGGAATTAACTGACTGCCATTGCGACTGAGCTTTCCATTGCTCGATTGACAGCACCAAACATTGCCGGGTCCGTTCGGAGTTTAACAGCCATCTCCCCTTCTTGAGACAGTGCAGATTATCGGACAAGGTTTTGATCTTGAGTGGCAGTCGTCTTCTACGGCTAGACTATTGCAAAGTGTCGATAGGGAATCTCGAAACAAACTTACCCGAGCGAGCTTCTAAAATCATACGATATTGAGAGTATACTACCATTTACGTCGTGTTGCATCAGCTTGCGTCCACATTTTTTTGGTCATACGCATCATTATCACGATTCGTACAAAACCGATTACGACCGTTTAAGAAATTGCAAGGATGGCAAATATAGGGACCGCTGCCAAGATTTTTAATTTCCGTGTATTTGGACTTGCTGGTATGGTTGCGTTTGACCGCGCATGGGACCGCAACCTTGCACCCTTGAATTTCCGATGTATTTACCGTTTCACTTTCGACGTCCAAAATTTTGGGTCTTTATGCGCGTCCGCGGTTATACGTCCTTATGAAAATAAAATTCAAACCTTCGCGCCATGCACACATTTTTGTGGACTTGTGCCTTGTTGGATGGGCACTTCCATGAATTCCTACTTGGCTTTATCCCGTCCAAGAAGAAATTATGAAAACTTACGTATGCGAATTTTTAAGTTTCCACTCCACGGAAACAGCTTACTATACGGAGGATTCGCCAGCGAGGGATAGCGAGCTTCAAATATAGAGCATCGCTGAGTGAGCTAGACGAGTAATCTTAAAATGGCTATCAACAGAAGGGACAGGCGGCCTGATATATACAGCTTGAAGAACCTCTTCCAGGCCTAAAAATGCGTATTACATACGGGGACAGCATGAAAGGCATCGAATTCCAATTTTTGAAAGCGCGATATGAAGAGCATCGTTGCCCACAATAATGAGCCAAATGTTAAATACAAAG
Bracteacoccus_minor             GTGAACCTTTAAGGACCTACGTGGGGCGGACAGATCACGGTTGCTGTGGCGGAAGCCGTTATAATTTCGGAACTTTGGGCCAGTGCCAGCGGCTATGTTTTGGCGGGCATAATTTTGAGTGCCATTGTCCGAAACCATTAGACAGGCTATCTTTCCCAATGCACCTGGTAGGGTGGCCGGGGGAATCTGAACTTCCTATTGTTCGGGTCTCATTATTCTCGCGTCTGGTTGGGGGTTACATCTTATGGCCGAACCTGAGATCTTCCTTTTGGTAGTTGAAGAAAAAAAATACAAATTTGGTACACTATATCTGGTTGGGCTGTTTTGTTGAAGCATTATTGGGGATTAGAACTGGCCCGGGGGGGAGTCGCTATACAACCACACAAGCGGATATTTGGTATTCTAATCCCTTGGGGGAGGTGATGTAGGTGAAAATGAGAATATGGGGCAATTGATGGACTTGAATCTGGGGCTTGCAGTTAACACCCTGCCTGGCCGCGGCTTGTTGTCGGGAGCTATTTCTAAGTTGCGCATTCGTATGGTTATGCTGTGATTCTGTTAAAAACGCTACCAGGATTTAGGCCACGGCCGAGCTCCATCCAGCTTACTTCTGTCGGACACGTTGGGCAAGTGCTCGCCAGGCCACGGCTGGAATATTATAGTCCCACGGGAATATTTGGGGGAACATCGTTTGGATTCGGGCCTGTTGACCCTAGGGCCAAGGCTGATTAAAACTAAAAGAATCACCTGCAGACGCGGCGCGATAATACCAGCCCCTGGTCCTAATCGTGGGGGTGCACGAATAAGCGTAATAGTTCCCCGAGTGTTGCTGTCCATTGTTTGGTTTTTTTTATGGCATTTGCAGCGGCGGCCGGCGCGCGCGGTTGAAAGGATGACGTTGAGACCGTCTTCATAGCCTTGAGAATGCGAGTTCGTGGAACATTTATGCAATGGGATACAGTCAGGCAGTTTATACTCTGTTGTTTGGTTATTTGTTTGCTTTTGGAAAGAATTAAAGATCCGAGGGTCAAATTACGATTGTACGATTATCGGACTGCAAACCAATGGGAGAGA----TATTTCTGGTCCTTTTGGACTTTTTTTTATTTGTTCAATGTCGGGCTTTTCCTGGCTTATGATTCCAGGGGATTGCGCCCACAAGAATAAACACGTGCTTGCCTTTACTCATGCTATTTAGCGGATCGAAAAGGTTGGTATTAACGTAGTCACCGCGCTTTTTTCCATAAGTCTGAGATTACAACCCTTCTTAGTTCGCTTTGGAAATTTGCGAGACTGTGTGGGTTTGTGCCTGTCCTTTTATCCATCCATATTTCTGGGTTTACAGGCATCAGCTTGTTTTCACTTGCGGGCTAATGGGAGCTTGAGACACAATTTAGCCAAAGACAATTCGAGCACACGGGCATTAGGGAAGCAGCGGGAAAAATGCTTGGGATTGGTTCAGCTTGACCTGTGATACTCCGCAATGAGCGGCGCGGTTTACCGTAGTCGCGACGGAATTTGATAGATTTCCGAAACCATACATCGCCGCGGACAGATGGTCGGAAGGTACCGATATGGTGCGTGTCACCGGAAATATTAGAATAAGGCTTCGAACCTTCAAAAGCCTCGATGCGCTAAAATCCATAAACAATTGTATTCAAACGGACACGGCGATCCTTTGCTATGGACGCGTGGACGCGCCTGGTTTTTCATTTTTTAGGGCTAGTGGTTGGTCTCTTATCCCGCGCCATAACGATTTTTCCGACCATTAAAAGTTTCATCAATTTGTAACGGTATAAAGGGAAAATCGTGCTAAGATGTTAACGCTTCGGAATAGGAATACAAAAAGCCGTGAGTTTGAAAGCCTGAAAGCATCCAAGTGAGTAACCAGCGCGGCGGTCGTCATTGTCCAGGTTTAGTCACGAAGGGAAGCACGCTTCGTGATTTGAGCTGGAAAAATCAAAAAGATATTCCGCTCAACGAATTTGAGCTAGAAAAAGGAAGCTTAAAAAAGAGATTCAAAATGCGCAAAAGCATTAGCAAAGCCCAACGTTTAAGCGTTCATAATTGCTATGATTAGCGGCCGCCAATGGACTTAGGTGCAGTCTTAAAAGTCAGCATATCAGCCCTTGGGAGATATTAAGTATCGTCATTTGACGGACGGATTACCCGTACGCAGATGTGACGCAGTTTGCCGGGTCCAGAAAGTGTGAAAATACCGAAGAAAGAGATGCCGACTATTTTTACCCACTGACTCAGATTTCAGAGATTCAAATTGTGACGGCGAGTATCTGCGAGTAACATAAGGTAAGATTCAGCGCGAAGACTTGACAATGTCGTTTACTGAAACAAACCTCGCAAATTTGGATTTACTTGGTTCAAACACAGATGCGGACTAACGTTTTAAGATTGGATGAATAAGAATATCCGAGGGGTCGTTCTGTTAAAATTCCAAGCTGTTAAATGTCCTACGGAGTGGTTATACGCGTTATTGAAAGATTGAATCCTAGTTCACACCCATGGGTGTGAACGCAATTATCGTAATGACACAACCGTTATTCCAGCGCTGTTTCAGTCATGATGCAAATTACGGAAAGGCATGTTTGGGATCACCAGCGCTCATACAAATTTGCAGGAATGGATCGGTGCTGGCGGACTATGAACAGAGCGATGTTAGGACAGTTTGGTTTGGACAGTTTATACGAGACAACCAGTGGGAATATGCCACTGACCGCGCATTTGGACCAATGAAGCAGTGGAACGTTGAATCCTGGGGTATTCGCCCGTCAATCAAATTCCTTGGTACGCCTTTTGGTAGAGGACAACAATGCGATTGTTAAATCTTAGCTGGATGAGACATTCTGAATTTGGGGCAGAACTGGCGCGAGGTTACGATTAAAAATCCGGTTGTCGGGAAGTAAAGAAACGAAATTGCAAAAATCAACATACGTGAGTATTTGCGCAAGAGCGCGGGCTTGATGGAACGGAATACAACTTTGCCATAGTGGTTCTGTTTACAAAATGAGAAGTTTTCTGTATGGACAAACTGGGTATTTTCAAAGCCTGGGTATATTTGCGACCCGTAGCATGCGATTGAGAGGGAATTCGCCATTAAGATAAAGATTAACGCTTGTTCAATAACAGACGAACCAGGTATGTTGATGGACTGACACGAATATAAATGATTGAGGATGCCCCGTTGAATGAATGGTTCCATGTGTGCCGGCAAGGTTGATAGCTTACCAGGGAGAACGTTTGCGCATGCCACGTGGTTTTTGGTCTTCCAGACGTGCACCACTACCTGATTAAACCAGGATGAGTTCGGTGCTCCTCCACGTAGCGATTCCCTTTTCGAGGACTAGTTGGGGTAACCTTTTAGCGACGCACACTTATCGCGAGAATGAATTATGGGCCCTTCCATGGCCGAGGACCGGCTGGTGAAAATTGTCGTTTGGATGTCTGACACGGATTAAATTGAAACTTGAGA------TATTCATTATCGGGAATCGTTTTTATGGGAAATTTTGAATTCTTGCCGTTTTACCGTGGGATATATTAGAATGGATCCTAATGAAACGTTCAGCGCGATTGATTTTCAAAACTGCGGAATAAGTCCATCCCGATGTGAAACCGAAATATACAATCACGATCGGACTCACCGATTGCATACGGATGCCAGCAACCTTGAGCCGGGATACACAATGTCGTGATTACTTGCCAATCAGGTTGCAAAGCGGAATTTGACTGTACAGCCTTCGAGAAATGCACCCGGATGTACCCTTGGACTTTTAGCCTTAATCGAGCGGAAGTTTCCGGTGGGACACGTTTATGGGTTTATGTCTTTGCGTTTTTCTATATTTGAATTAAAAGTCTTCTTTGAAAGTACATAGTGGAAGTTGCATCCATGGGTCCAGATATTATGTGGGGAGACTCCGCCATGACGAATTAAATTATTTCGAGAGATGTTTCTATCATACTGAGAGACTTGAACAATTGGGTTTTATAAATCAATGAGAAGTCCAGATTGAAAAAGACTGAAAAGAACAACGAAGCTCTCAGAGAGATCAAAAGTTTATATATAATCTTGGGGTCGTGGAAGGATACGTCAGAGCTTCATTATAAGCGGTCATACCTGCTTGGGTGCGCTCGCGCTCTTGCTTGCGGGGACATGGGACGTAGTACGAGGTGCAGTATATCACACCGAGGGGTTACGGCAGCTCGAATTGATGAAGCAGAATATAAATCGTTGAGTGCGAATTATCTTTCACTAAGCCCGCAAAATTTCGGATTGAAGGATTTATTACGCACGAACATCATAGGCTGCGAGAATGCACAAGAGTATCAGAATATGAATACAGAAGTTGGATACAGAAGCACACAAATTTTGAAGCGGAAGGCTTATCTGCAATTCCGAGCTAGCCCTTGACCATGTGAGTTTCCGTATCCGTTTTTTTTTTTGCTTGTTGCAGCTCGTAGTTAGATACATGCATGGTACAGAAACGACTGTTGAGAGCGAGATGCTCGCAGAAGTTGTTTGTGGTGTCGGCTTTTTTTCCACGCTACTGCTTGGGGTGTTACGGACACTTGTACTCTGTAACCAGGCTGCACTCTATTGAGGTGAATTCTACGCGCGTTCACCCGCAAAGATGCCATCTTTTTTCTTGGGCCGAGCCAGGGATTACCGTGTGCATTGGGGTTTGACTTGTGCCTCAGGTCTTGCCTATGGTTATTTCGCATTGAATGCCGTCGTAACTCGCCTAAAGCATGCTTTCGCCCATGCGTTTGTTCGTTTTTATTACCTTGGCATCGGTGTTTTGCCCAGTTGGGTGCGCATTTCGTTATTTTTTTCAGGTTCAAATGACCTAACCTTCAATATGGGTGCGGGTTTGGGCGCTTTTTGGCATCAGGGCACGTGAAAACCTTTGAGAGGGAGGGCAAACTTCGGCTTAACCACCAGCGAGAACTATCATGTACGCAACGTTTGTCCAATTTGGGTGCTTTCAAAACGTGTTCATTTTATTTTTGTCCGTACGGTTTGATTCGCATGGGTGTGGTTGCTTAATTCGGCTAGATTGTTCCAGAATCGGCGCGAGACCGATTGAACTTTAACAAAAATCTCTAAGAGGATCGGCTGATGCGCCAGACACCCAGAAGCTGTTTCCGAGAGTTTCCCGGGAAGCCTTTGCAATTTCTTTTAGTTCTGTTGCGTGAAGATCGGCATTCCCTAGAATTTAGATCTTATTTTTTCTGAGTTACACATCATTTTGGTGATACTCCCAGGCTTTTACAAGCTTGCACTTAGTTCCCTGAATCAAATCTCTCTTGTCCGCCTCATCAATGTTATATCAGTACGTATATTTAGTAGCGCTTATTGGGTCCTTTTCATGCTTTTTTGAAATTAGTAAGATTTGGCTGGTTCCCTTTACATGGATTTTCGGGCGTTGGCAAGAGCTGGGTCTATGAGTGGACCAAGAACTGGCTTTTACTGTTGTTTGCATTATTCAACAGTTACAAGGTGCAGGAAAACCGCATATGCTCTTGGTTGTACGTTGGTTGTTTTGGGTAATTATGGGAGGCTCAAGTAGGTGATCACACGTTAAACCATAGTCAACATATCCAATTTTGACATTAATAGGAAATCAGAGTCCCAATAAAAATGTATAACGGGATGGGAGCTCCAAAAAAAATTTGATCTCTTAAGATTGGATATGCGGCAAAGGATACACCATCAAAATCATGCGGTTAAATAGGACAATCCGTGGGTTCGTACTTAGGGGACGATTAGGTTTTGACGCTATCACTGCTTCCCGGTCGGATTCAGGATAGCCAAAGTTGAAAAAGGAATAAGTTGGTTGAGACATTATTTCCGAATGATAGAAAATGACAATCGGGATGAATTGATGTACACGCAAAACAGAGAGCTTGCTTTTAACATTGGTTCCTTAAGCAGCCAACCAAAACAGTGTGATTAACGACAGCTTATGGGCTTTTTATTTGTTTGCGTTTTTTCAGTAATTTAAATAGTTCAATTCATTTACCCGACGCCTTTGAAGGCAGCGAGAATATTTCCACGAACGGGAATGGGTTTAAAACAGCCCATATACGGTTGAGTGGGCATCTGTCG------------ACAAGATCTGAATCTTGCGTATGGGGTTGCGTATAAAAAACAGTACATTTGCAAGAGCGATCGCGAACATAAGCGAGAGCAAAATTTTGAACGCAAGCTCTTGAAAGCGAGGGTAACAAAGTGAGCAATTGCTTAAAGGCAAGCCGTTCAGTATAAGTATGAGCTTGTTAACTTTTTTGTGGACTTGGATATTTTTGCATTTTTAGGACCCCCGATGTAAATGTCCCAACGAACAAACGGGCGGTTAAGCGGGTAAGATACGTTACTATAACCCGATAGTGTAAGAACGAATTTGCGCTTCGATACCCCACCGGGTCCGCGAGATGGGGCGCGTGCGCGATCTCACGGACTGACACGTTGACGAGGTTACAGTTGACGTAAAGGCGTGTAGATTGACCGTGCGGGAGAAACATAATGCTAGTGCTACCATGATTTTGAGAGGTCGTACAATTTTACTCATGTGGAAGTTTGGTTAAGCCTCGGCCTCGTTGAGACTCGATCCCCGCTAGTAAACTTCAGGCCCCCAGGATCAGTGACGGAAACTAAAATAGGCGGGTTTTGGTGACATAACCAATTGGTTTCGCAAAATAGGCGGCGTTAGATGTTCGGGGGCTGATTACAAGAGAGAAAGTAATCCACCTTATCGTGAGGACGTTTTTTGTGCGAGCCTTAAATCCAGCGAACGGGAATAAGGCATATTAAGCACGCGGAATGGAGAATCTAACGGCGATGGCAAGATTGGGTCCATGTATCAGATACTACGGGGTTACGCAAACTCTTGCTCTATGCGGAAAGGTTTTCTCAATCACGGCATCAGCGTATGACGCAAAAACAGGATCATTCGGTTTGCAAGCCTCGCTTCGGGGGACACTCATCGGACGTGTGGAACTGAGGGACGGAGTACTTGGTTGTGATTATCGGAGATAATGAAAGACGAGCGGGATTATTACCAGATGTGTCATGGGGGTATCCGTGCTCGGGGATCAGTTGCAATCCGCCTGTGAATTTGGGAGAGCTGCTCATTGGGGGGACCTGGCACCTGGGAAGCCCGGGCGTGCAACGGTGCTTGAGCTGACCAGCCGAAGAGGCGGACTGCCGGAGGGGGAGTATCGTCGCTGAATGAGCCGATTGCGCGCTGGAGTTGAAGAATAATTGATTGAACATGAACCTATGCGGAACCGTGACGCCTTTCGAATTTACAGATAGTATGGTATCAAGATACATCCGCTTTTATGCGGTGCTTTGTAGACGGTTGCTAGAGTTTGGAGCCAGCCAAGATATTACGAGACGCAGAGCCCCTATACGACGTTAAGCTTGACAGTAAAATTTCCAATCGCGTAATATATGGGAAGCGTTAGAATATGTGGCTCGTATTTGGGGGCATGGTTTTGCACGGATTCAGTAATACTTTTCCCAGGTTTTATTGTTTAGGAGTTGGTTTTCTAGATTATGTGTTTTATTTTGAAGTGGGGGGTTAAGATTAAAAAAGAGGTTATCGATTTAGTGGGTACCGGAAAACGAAATGATTTATAACTTAAGAGTGAGCATCGGTGATTAACACGACATTAATAACTAAGGGAATCCTTACGGATGGCACCTTACATAAGAATGAAACAGCTCGATTGCAATTTTCAGTTCTTGAGGATAAGAATGTCTCACTGCAGTTCTTTATGTGCGCGGCCCTGTGTGTTTTTTCGCCGGGGGAACTTTGGATAAACAAATTTGAACAAGTATAATTGCGCGTGTACATGTATTCTTGTGGAAAGTTACTCTTTTGAGACGAAAAACATGTAAAATTCAGAGCAGCAAGGCGCGAGCCAGAAATTGCCAGCAGAACATTCACTGCCAAAAAGCATCAATCGGAGAGGGCTTAATCAGCAGAATTCAATGGTTCCACAGACAAGCTTCTTTTGAGATTAACAGAACATCATTTACACAAAGCTTAACAGCTAATTAGTATTCCGATATAGAAGTAAGAAGTTACAAAATTGATCACTACAGTGTGTAAAATTTAGTTCAGTTACGATAATGAAGCCGCTTTTTTACTTTTTTGGTTCTTTTTAGGCACGGTATCATTAGTAGTTGGCCCCTCAAAACTAGGACCTTGAGACAGAGAACTAGAGAATGGTTTTCCAGTCTTAACGGTTTGACGTTTTAACATTTTTTGAGTGAAACTGTATCAGATACGTTTAAGTACTTTTTACACGTAATGGTTTATTTATTTGTCCTTTTGTAATTATTGAAAATATTGTAACCATACGATATATGAATCGCCATCGAATTTTTAATCTACACAAACGGCTTATGATTAAGATTGAGAAAATTATTGATCTTTTGCATCATAAAGAGAAGATGATCATACAATTTTGCGATTATAGTTAGACTTTGTTTTCTAAGCTTGAATCAATAAATACAATCTTTTCTGAGTTTTTGGTTGAGAAGAAAATCTTTTATTTTTGTACGATTTTGTGGTACATCCCAAATTGGACTTTTTCATCTTTTGACATAGGTTCCGAAGCAACACATTTTTTTGTGCACCTCCGTTTCTGAGTCTTTAATATTATTTCGCACTAAAGGCTCCCGCACGTGCACTACAGCATATGAAATTTCGTTAGGAAGGGGATGGAATCACACAGTGAAATTCATGCTTGCACCGGGAAAAGTTTCAATGGTGGACCAACAGAAGACTTACTTACGGTTTTATCCACATATGAACTTCAGCAAGATACATAGAGAGTTGCCGAGAGTATTACAGGTAGGGGGTGATGGTGAGCGGGGCCCCGCGGGCGGTGGGGGTAGTGTGGGAACGTAATTTTAAGACTAAGCTTTAGATAGAATATTTTTGAGTTTGGGAGTGTTGGGGGTTGCGCCCCTAATATCGATATGATATGTACGAAAGGTTGAGCTTTTGCGCAACGATGCGCTCGTCGGAAAGCCGACCACCCTCGTTGCGGTTATGCAAAGACGCAACGGACTATGAAATAGTGAGCTGCCATCCGTTTGAGTTTCCTTATGAGAATCGATTCCGGTAAGGAAACCTTTGAATGCTAATTGGATTTATTAAATGCGACATTTTACGACCGAGGGTATCCCGGATTGCGAAAGATTTTACTTCTTCGATTTATTATGTGACCTTTTTCGGATGTTTGGTTGTCCGTACATGCGGTTTTGTACGCTACTCATACGCGGGGACAGCACTGATGCAAAAGCATATCACGGAACAACGCACGTTGTATAATAGCACAACGGCTCTTAAGACAATAGCATCTTAGGAAACTGCTTCAAGAATTCACATTCCAAAAAGTCGCGTCGTTCAAACGTGACGTACGGCGCCAAGGTATAAGGATTGGTTTCAGCAGTTTCGGAATGCCAGAGGCTTTCCGGGTCAAATCAGTGATGAGTAAATTTGGTTACGCACGCTTTTATATATCCACTCTTTTTTATTTTAGTAAACGCTCGAATACAGGTAACGGGAAGTTCCGAAAGCAAAAAGTTTACATACAAGGTTCGGGGCGCTCATTTTTCGACGCAACACAAAATAAGCCTCGTATCTAACAACGCGAAAAAACGGATTCGCGCTTGATGCCGGTAAGCGCATCGCGTAGGATAATAAGGATTATAATGTTAAAATGTCATAATTAACGAAGTTTGCCATTTCATTGGACCGAAGTTTTCATTATAACCATGTGCGCGCTCGTATTCGCGGTTGCGTGGCTGCGCATGGCCGGATGGCAGGACGCGCGGTAGCGTGAGGATGCAGCACCGAGCGAGGAAATCGGGGCTTCTTTAGTTGCTTATGATCTTACATTAGGCTGTGTGCTTGCCTTTTTGCAACCTTGCATATAACCCATCTATTAAGTGCGAAAAGGGGCAGAATTATTGATCGGTTTGGGCGGATGGGAGTATATGCGTGTAAGAGCTTCCAAATCCTTAAAATCGAGTGTCGGCGTATGTAGACAGAAGGGTCGCGCCAAGGATATTTCGTTGAGAAAGCGCGTGTATAAAAGAGGAACCAGGGACCGGTTTGGCCATGCCGGACTAGGACGAATTACAAATGTTCTTGCCCGAGTATATGCCGGCAATTGACGACAACCCAGTAAATGGACATGGCAGTGACAGGAAACACTTACGCGCATACATGCTTGCGCCAGGGGGCACGGAAAATAGAGAATGATCGCCCGAGAAAGCCGGGATACATAAACGCCAGTGATAGAACGAAACGCATAGCCAGTGATGCCGGCAGCGATAGTAAAAATATACGGGCGCCAATGAGGGCATTTGTGTTCGGGCGAGGCCATCCCAACAAGACAATTTCTGCAACAGTGGGTCCAAATGTGTTTTTAAAAGAGACAGTGAGAGCGACTTTGACTGTGACTGAGTCGGAACTTGAAATAGATTCCGGGAGAATCCATATAGGGTCGCTTTTGCTTGAGCCTGTGAAACCCAATAACGGGGAAAAATGGTGAAAATTTAACTATGACAGTGAGATAATCCACCCGAAGCAACGAAACCTTTTTTGCGTGAGAGTTTTCATACGGCGGGACGTGCACGGCGGTGAAGGGACCTAAGTGGGAAAGTGACTGTGGTTAAGAACAATCACGTGTACGGCTGAATTTAAAAACTTGAGAACATGCGGGAAAGTGGGTTTCTCGGGGTCAAAAAGAATGACGGGATGTTTGCAACCGGACATACCCCAACAATTGAGCCAGTTAGTCTACAAGAGAGGGGCGCATCCCTTTTATGGTACACCCATTTTATCGACACGATCACGGCGGTACGATTTCCAATCAATCGAACCTCTCGTGCGAGACATCAAAAATGCATCCGGGACGATAGATGTGTCATTATAACCATGCATGAAAGGATCGTTGCATCGGAGGGGCGACGTGGGCGGGTGTACGCGAAGATAGGAATTTACCGATCGAAGCTGATATAAAATCACGTGCGTCCTTACCGATAACAAAATGCCAATTTGAAAGAGGTTATCAACTTAGTTAATAGATCTGATACAATTAAAGATAGAACCGGCTAGATTAGCAACAAAGAATCCCGATCTGGGGGCGGATGTATATTCACCCAGGGATTTACGACGGATCCGTCTTGGATGGGGGAATTTTGTCATTGAAAAGTGGCGATTTCAATATGGCCGTTTGAGTGTTTCCAAGGCAGTCCAAATTAAAGCTTACATACGCAAAAGCGCGGCAGAATAGGTACTGGAGTCACACTTTGGGAAGTGGTCGGCGTGCATACCCACGAGGTTATCGGGATGAGTTTGAACGGAACCCTAGGTCCGTGGAAGCACTTGGCGATTTAAGTCTGGGACCGTGAAAATGGCCGTAAAACAGAACTTCCATCACGCAGCCCGCTTGTGATTGAACCGCTTCATTTGAACGGATAAGTGTGATTTTGCCCTACGCGGGGGAAATGGTTTTGGGGGCGGGTGGAAACGTTTATATGATTATAAAAATGCAAGCCAGGGGGTTCGTTTGCGGGTGGGACGACCGGAGGAAGACTTAACGAATAAGATCGGGTATGTGAAAAATTGGGATCAAGTGCTTGTTAGGCAATAAGACCCCGGGCCGATCGGTGCTTACGCTTACATGCGATATTAGGAGCAAAACAGAGTCTTTTTATGAAAATTTCGTTGTCAGCGGGCGAGTTCGCTTTTGGCGATCCTCGCGTGGTACACCACTTGCACGAATGGGTTTCAGACGATACTCACAAGAGGTCATACTCATCAGCGTTAGTCCGCGAGACTACGACCGCCCGCACACTTGCCATTGAGCACACGTCTTCCGGGTTGCTCAAGGATTACCGCGTGACCCTGATCACTCACATTTCACCTGATGTGGGAAACATAGATGGCCAAAGTAAAAACTTCACGTAAAGATTCAGAATATGCATTTGGTTGAGATTTCGAGAGAAGTTATGTGCCGGCCGAAATGACGTTTTTCCACCTTTTGTGCGAGTTTACGGTCCCGGAATAGTAGCTGGGAACATGAGGTTAAAAATCTACGGGATTGAGATTCCGACAGCTTTACTGTGGGGTTAAGAGCTTTCAAGCAGTCCTATTCCATTGTAAATTAGAACTGATGGTGACCATGGTCGGCTGCCTTGAGTTTGAATGTCCTGGAGGTGAAGCAACACTGCTCGCCCCGACGAGATGGTGGTGAACGTGGAACGCTGCCACGATTTTAGGTCGGTTATTGGTCGAACTCAGAGATGGCTTCTAATGGTTCCTGTACGGTCAACGTGTATAAGACCGGAGCTATTCGTCATTATCAACGCTTGTGCGGTGGCGGTCATACTTTTGAATGCGTTTGACCTCGACCGTTTAACCATTGCGCAGGATTTGTCTCCTTATACCGTTGGGTACCATCTGGGGGTGACATAGGGGAACGCACAATGAGTAGAGGGTGCGCTCCAATATTTTCGGCTTTTTTTGCTCGTTGCATGGTTATGGATTGATTTTCGGACCAGACGGAAACGCTTGACTCCAAATTTGGATCATTTTTTTCGGCTTTTGTTGGTTGGGCTTCAGTACGGCTTTGGCCGGATTGGTTCGACCTAGGTTACGGAGGTCACCGTGCCCTCTGGGGCGAGGTTGACCTAAACCGGGGATGCTCCACAATGCGCGGATTTGGGTCTGCGGTTTTCATTTGGTCGCCTCATCGTTTATTGGCTTCATGGAGATGAACGTTTTCAGAGATGCGCGTTTTGGCGCTTGTGTGCGGACATTGTAGGTCGCGCACCCATGATTTTGGCCACCGTACATGGACAGGTTTTCACAGAATCAAACGGTCAACAGGTGCGCGGTCTCCTCAGAGCTGTCAAATCCGAAATTGCTTTAGATAATGGAAAACCGCAAGGGGCTTTCGACGGGCATAAAGGGGAGGATGCGTGGTGTTGGCAGCGTTTAAGACAGAGGCGGACTTTGTCGCGATCCACTTTTGAACTTCCGTTTCTATGAAAGAGGGTGTCGGCGAGTCCTTCGCGGCGATCAATAAGATGACAGTGGGTTCGTACTTTAGGGGGATTGAGGTTACTTACGACCGCACGTAAAATAGCCGAAGCCATTGGGAATTTGATTGACGTCACTTCATCGAGGGTTTCGAGAGCCCGGGTGTTACTTGGCAGTTGTTGCCTTTTTTTTTGGCAATTGCAGGGCCGACATTTCGGAGTTTGCGGATGAGAGATTAAGACATTGATTGGAATAAAAACTGGGAACAGTCGTCGGAGCTTATGCACAATTTTCCAATTAGCAGGCTGCCAGACCACACCGCGATTGTTGGCTGCGTGCCAGATTGAAGCAGAGGATACGAGAAACTTACAAAATTTGCTCCATTGGCATTGCATATTTCTTGACTCGGAACTTTCAGTGCTGCAGGAATTGAACTGGTGCGACCATCAGTCGCCATGCCAGCATTGGACCCATTGGCACCGCGTGAGCTTACAGGGGGGCTCGGCCGTAAATTCACTCGGGTTACATGTGTAACATGGATAGACAATCGACTTAATGGTCGTTTTTGCCTGTTCGCATTTTTTTGCGGTGCTCATTCACCAGTTCACCTCTTTCTGTTAAGAGCGATCCGTTAACACACTTCGGCTTTGGGTAGTCTTGCTGACGGCATTATCAGTGCATCCGATCCGGGAACAGTGGTGGAAATTTTACGTCTCCCACCCAGGTTACCCTTTGACGGAATGGCGCTAGCTCAACCGATCTCAGCAATTTGGACAGGAGGGCGGGAGCATTTACTTTTGGGGTTCACCCAACCAAGCTTGTTACGAATGCCACACATTGCATGCGTATTTATATGCGGCAATTACGACAATTGGATGGCACGATCAGCATTTGAGCCAGTCCCCGCGGGGTTGGGCGGCAAAGGTTTTGAACGTAAAATCTTCATTCATTGGTTGCTTGCTCGTGGACATTGTCTTGTGCCACAATTATCTTCCCCTAGCTTTTGCAAGATTACACCAGCGCCTTAACCACACATAATGCGGTTATATTGGGGCTTGCCAGGGCATTTTGATAGGATAGACCGACAAAAAGGAAGTTTGCAGATTTGACAAAGAGCATATTCCATTAGTGGTTCCTTTTTGGTTCAACCTGGCTTAGTCAAAGAGTATCAGCTTGGACCCGAAACAATTTATGACCGTTTGCCATGATCAGCGCCAGGAAGCTTTAGGTTGATTTTTTTCTCTCGGAGGCGCAGTC----GCAGCAAGTTTGCTCCGGTGTTGAGCATAAAAAACAAATCTTTTTTACATGGCCGGGATTTTGTCACAGCATGCTTGGCTCAACACACCTATTTGTAAGGGCTTGAGCCGGGTCAACTATCCGAAAAAGATTGGTAAGTTCCTGGAGGCCGGCGGGGGACTGGAATTCGCTAGAGCTTTATTGCGTTTTGATCTAAACATGGTGGTACTTTATGCATGAACACTACTTTGCAGGAAGTTCCATTGAGATCTCACTATTATGGTGCTCGGATATTTGTTAATCTCCACTATAAGGTAAACCTTGGATAAAGTTTCGTTGGCTGATTTCTTTGGCACTATTAGCACGGTTATTTCTATTCTGCGGGTATGCAGACTATGAACCTGTTGGCCAGAAAACCCCTGCAACTGTATTGAGGAAACCGTGCCTTCATGTCAGCCGCTGTGGTTGCCATTTCGTGGTAATTTACTAGCGCTTTTATGCTCACTCGGAATTGGCCATATCCCCAATCTTATATAACGCGATATGATAAACATGGGTTTTCAAGTAATGGTTGGGGAAATTTCCCGAGCAACAATTTCGCAACACACGTAATGCAAACATAAAGGCCGATATGGTTTTCCTTGTAGAAGAAGGGTTTTAGATATCGACGGATCATTGGGAAAACATCGTGCAGCAAATCGAATTGTTTATAATTTTAAACCGCGTGCTACAAGCTTAACACTGCAATAGCGCAAGGCGACTTTTTTGTGGACAAAATCGCGCGCCTATGCAGACGCATTTACAAACTCTTTTGTAAACCGTGTTGGGGATTTACAATGAAACATTTAATCATGCCAGTCGCCATTTCAGAAACACGATATAAAAATTTGAAACGCAAAATAAACCGTTATAAAAGTAACTTTAGAACGGGGCCACTCGTTATAAACAACTTTACGACAAAAACTCTAATTAAATAACTAAAATTGCTCGACAAGTTCTAATTTTCCAACTCGTATTCTATTCGAACGTCAATTTATAAAATTGTGACCAAATAGTAGCCGAACAAATGCACGTTGAAATATTGGGGCTACAAATATGCATATATGGCACAGAGAATAAGCGTCGGATGCAAACTGGATAAATTTACCTGTGAACAATGAACCCGTTGCGACAGTATCCGCAAGAGATCAGAATCGTAATTGTCTGGGAATTTACCGATCGTTGCATAAGATTACATTATTTCACGCCCGTGTGCCTGTTGTTACGTACGCGGTTTTATGAATAACGTTTTCCGACCCTGTTTGCTTATAAGTCGTCTCGTAAAAATTGGAAATGCGGTATCGCGAAGGACGTATGTATTGTCAACCAACAAACACGCAGGATGGATCGTTCTCAGCTTACCCGGACAGAACGTCGTTCGATTAGGAATCCGAAATCCTTCTAAACTCAAATCAAGGCGAAAACGGGGTATACTGCGCAAAGGGGGGCATCAATTTACGCAATGATTCGCGGAAAATGGATCCGCCGGTCTACATGATAGACCAACGAAGCCGATGCTTTTCGTAACGAGGGAAAAGTAATTTCACCCGGGTTAAGTGGGAGTATATTCGACTCAGCCCATTTGTGGAAGCTTCCCTCGAAATCCTTGGTCGAGTCAAAGTGATTCACCGGTCGGGGCACTGCCGTCGCGGTCATGTGAGTTTGCAAGAGGAATTGTACGTCGTTCCTCAAGAATCGCTGTTCAAAATGTGGCACATGGCAGTGGAATTGAGCTAAATTACATGGAAGCGGCGAACGTGTTGGAACGCCACGTCGGGTCGTATAACCGTGACACCCAGGGGGGGAGGCGGCCCATGGCGAGCGCCGTACCCTGGGCGCCACTTGGCATTACCGAACCAAAATAAGTCTCCTATCTCGAAAGAAATAGAAATTAGATGTTGAGACGTTGAATCATCATGCGAGAATACAGAATAGTCCCCCAGTAAATTTTATGCTGGGGATACTTACTGTTTTGTCAGTGCACGGTTGCATACTTTATACGCCACGTGCGAGCTTGCTCGTCATAATATACGAGTAATTGGTGTTATCGTCATCACGTGTCGCAGATATGTTTATATATTTCAGTTTCGGTTATTACGGGGTTAAAACCCGGAAGACTGGTACGGGTATATGCGTTGACGTTCTTGGGTACGGTATCTTCCTGGACAATGGTATGGCGTAAATGTACGGGTCCGAGCATCCGTGTGGTCCCTTGTGATTTTCGGGGGGTGGGTGGCAGCACTTACCGTTTAAGTTCAACTTGTTTCCTTTTACGCGTTTATTTATCATTTTATATAGAACAGGATTCGGCCCTATCCACATCACATTATCGTCGCAGAAAAATACAAAACCAAGCCCGCTTAATCTGCCCAAGCGGGATTGTTCGGTTAACGTACCCAAAACCAATCGCTTAGAAGTGCCGGTCGTTACTCGGTTGAGTACGCTAATCCGGATGGCAAATTCAGACAGCGTGTTTGTAGGGGGAGGTAAGATTCCGGGTAGTACAATGTCGGGACTTGAACGCGGGTAAGGCGGTCAGGCGTCAATAGGGTAAATGGCAAAATCACCTTGGTTCGGTGGATACAAAGCACATCCATGTTGCAGTTCAAACACATAGCTCTCGTTTGAGACGCTTTAGCAACTTAAAATTCAGCGTTTTTGACACTCAAACAAGACATTGCGCAAAATGATTACCCAAATTCATAATTTATCGTCAAATTGAACAAGCACATGTGCGATCATGTGAGACTGAAACGAAGCTTCGCGGTATAACAGCAAGAACTTATACAAGGGTAAATCAGTTCGGCGTTAAGGGCGAATGCCGTCGATGGTCGGCGGCGGTCCTTCAACTTCGGCAAATGATATGTAAAACGCAGACATTAGGATATGGGTAAGTTGATTACAGCTACCATTTGCCACAAATAGAAACCCGGAGCACGGCGATGTTGGCAATGCATTGCCAAACCGTGATTGAGTCCCATCGTTTCCGAACGTTTGAGCGTGTAAATCCTAGACACAGTAACAGTTTGGAAGGAAAAGGGATTAAGTGGATGTTTATTTCCGAGGTTGATTGCCCACGACGGTCCGAGAATAAAAAAGTGGAATTTATACATCTAAGCCGAAAAAAAATTTGTGTGGCCGTCCGGAAAATAAGGAATGTATCCATTTTCCCGACCGCGTAAAAAAGTTCTATTAATACCATTATTGGGGAAAGGGCGGGCAGTTACCGAGGTCAATCAAAAACATTAAATCCCGCGCGGAAATACAAATGATTAAATACATGAACGCAAGGGACAATGTGAAAATCCCCGGCCGATTGCGTAAGTGGCAACGTCAGCGACACCTTACAAAACCAAGTGGGGTTGGCAAAGAGTGAGTGTTTCAAACCGCCGATCAGGTTTTGCTTTTGCACATTTTTGCCAACTTTTGTCTAAAAAACATTGAAAGTCACTGCGAATAATTGTGATTATAATACCGTATACGAAATCTAATGCCTTTAAAAAACATAACTTGAGTGATTAGCTACAACCCAATAAGCCTTTAACATTTTAAGTGAATATGGATAAACCACGCCGGTAAAGCCGTAAACGGTATATACTTAAGAGGCATCATTTACCTAAATTTGTTAACGTGTACTTTTGTTTCTTTGTTTGGTTTTTCAAGACCGCCGAACCGGAAATTCAGTAGTGGCCCGTTAGATATCGAGCTGGAATTAGGGTTACCGAAAACCTTCGAGTCTTCGGGAAGGATTTCGAAGTCTCCCCGGCACAGGACAATTTTAATATTATCGCTAAGTAACAAGTTCGTAAATAGGATGGGAAACACTATAATAGTCGAAGCAAAAATAAGATCACGGCAGTTTTTCATTTTGAATAGTTGAAAATGTTTAGTTAAATGCCCACATATGCGCCGCACTATAGCAGGCAATCGGTAACAAAAAGTAAGTGCAGTAATTGAACCAAGAGTATTCGTGCATAACAAGTCTTAACTGTAAAGAAAAATCGTTTAAAAACGTTGAAAACTTGCTAATTTATGCAGCAACCGAATTAAAGCGATTAAGGGGTGTCAATCAGCGGCACAAAACATATACATACAAATCGGGGAGTGTTGTGAGTCGCGGGCTGGGTTAAGGAACGAATCACACTTGCGCAAAAGCGCGAACGCGCAGAATCCG--GATTTTATAAGAGCAAGTTTGTACGGCCGGCAGGCGGAACGCATCGGAATTTAAGCGGATAAGTAAGTATCGGAAAACGGGTCCCAAAGGTGCGCCCCAAAACGCGGTATACTCATCTCACTGCTTTTGCTTATGCGTTCTTGCTTATGTGGGTCCGTGTTTGCACCCAAGGTGTCGAAAAAGGGTGTTTTCGGTTAGTTTGCTTTCTGTTTACGTGGATTGAATCTTGTATATTTACATACAGTAATGTTTCTATGGGCTTGGTTACCTAGCTTATTGGTTGCAAGTGCAATTATATACATAGTCCCGACGGAGCAAAAGTAAATGCGTGACGAACCGTGAACAGTTGAAATGGCAACCGGCATTTCCGACCTTCAAGGCCAAACACACTGATTGAACTCAGCGAGCCAGATTGAAGCAACAGGATTGAGAATTCAGAAGTTTAGGCCATTGGCATTGGGTATTTATTGTTAGGGATTATTCAGGGCCGTTTCAATAGAGCTGTTAGGACCATCAATAACCAGGCCAGTGTTGCCGTGTGGCAGAATTTAAGGGAGTGGGGGGTTCAGGATCAATACTCGGTTTTCACTTGCGGCAGGGATACAGGATTCACTTAACACGCATGGGGTTGTATGCGCGCATTTTTGCGGTGTTCATACAAAGCGCCCAATTGATGTTCAAAGTGATCATCTAACACATTGCGGCTCTGGTTGGAGTTAGTGGCGGCACAATCAGTTCTTCCATAAAACTTTGAGCGGGTGACCAAGAATCCTTCCCAGATTCTTTAACGGCATATGCGACTTACCAGTTGCAAGGTTGCCCTTTTACCTCATGGGGATAAGGATTTTACTTAAGGGGTTAACCGTACGGGGTTTGTTACGAACGCCACACATTGCATGCGTTTTTTTGTGCGGCAATTACGACAATGGGATGGCAAGATAAGAATTTGAGCCACGGGCCTTACGGGAGGCAGTGGCTTAGAATTTACACTCTGCAGCCATTGCATAATTGCCTTTGGTCTTTCATCTGTGCCACAATTATCATCCCCTACCTATTGCACGATAGGACCACTTCATTTACCACAATTGATGGGGTTTGATGTGGGCGGGCCAGCGCATTTATGTCGGATAGACCACAAAATAAAAATTTTGACGGTATCGCAAGGAGCATATTCCATTAATGGTTGATTTTTGGTTCAAGTTGGTTTAATCAAAGAACATAGGCTTGGCGCCCAGAATTTTCGAACGCATCACTCACCGTTTGCCATGGTCAAAACCATTTTGCCCCACTACGCCCAAGCCTTCGCACAGCTACTGGGGGGATTGTGCGTGGGGAAGTGCATATCCATAACTGGACGCGATTATGTCACAATCAGCTTACATCAGTACGTTTATTTTTAAGGGTCTTTGCCGAGTCCGTTATCCGAAAGCAATTGGTTCGTTCCTGGAGGCCGGCGGGGGACTGCAGTTCGCTGGACAGTTTTTGGCTTTTGATTAAATCTTTCATGTATTTCATTAGTGAAATCAAGGAGTTGGGAGGTAAGCTCGG--GTTCCAATACGGGGAATTGCCAAGGCAAACATAAGGTGTTCGGATTTTTGGCCATCTCCAGTATCATCTAGGTCGCTTAGGCTAGGTTATTTTTGGGCCATTGTTGGCTTAGTTATTTTTTTAGGGCGGGTATGCAGACTATGATCATGTTGGCCATCAATTAAGTGCCCTCATCACCCGGCTTAGATACCAGGCGGCGTGGGTGCCATATTCTGGGGATGCACACTGTCTTTTCTGCAGATATGCGTGGATACGCATTTAGCTTGGCCGTTTGGATGGTACTCACGAAACGTTTAATGGTGTTGGACATATATCCACCTTTACGCACTCGTTTATATGCTTGTGCGCCCCCGTGAATGAGGATCGGACCGTTCGGTCTTTTTAGGAAAAATATTCGGGCGTATCCACTCAAGCATGGTTCATTTACCATTGGAGCGCTCTTGAGATGTTTAAAGGGGCCTACACTATGTTGCATTCTTTGGGTTGTGTAATGGCGGATGGATTTCTACGTTGGATCGCCTGATGCGTGCTATCGCCCGTGCGCGCATGCGTTTCTATTACCATGGCAGGTCTTTCGAGGATCCTTGGATTCGGACTTAATTATATGTTTCAGCGACAAAATTTATCACCTTCAATCTGGGTGCGGGTTTGGGGTCTTTTTCGCATCAGGTCTTGTACTCTCCTATCGGAACACGAAAGATCGCAAGAGGTAAATTGGCAGAGAGAACTAAAATGTGCGCCAGGTATTGGCGTTATTTCATAGCTCTTAAAATCCGTCTTCATTTTTTGCGCTGCCGTGTGGATTGTTACGCTTGGTTTCACATGCTTAATTAAGGTTAATTAACATCGTGTGATCCAGGCGGTTTAAACTGGCGAATATAACGGCAATTGGATGAGTATCAGACGAAGCCAAATTCCCTGATTGCTCGCGAGCCCATCCCGTCCTAAAAGGCCTTGTGCGACATTTTAAAAATGAAATTAAGCCAGGCAAAAAGTATACACTGTCCGTCTCACATTTCCATATATGGCAACATTCACTAAAGGAAGATTCTCCGTTTATACGACAATGTGGCAAATTGGGATTGCCCACCGACTTAAGGCAGTAAAGGAAAAATCAAACATAGACCCGAGACTAGAACTATAAGGTTATGAGATAACCCGAGTAAATGTGATTGGATGTTTCAGTGGGAGGATGCCGGTTAGGTTGACGGCATGCGGGATTTTGATTGAGAGGACTTGGATGCTTAATTGAGCAAAAGTGGGCGTTTTTGGGAGGTTAAATACGAGGAGCGGTCGTGACGGAAATGCGAATCCGTGGGAGCTATTGGCGGTGTGAGCTTGCCGCCATGAGGAAGGCCATACAGACGAAACGGCATGATCCCGCCCGGATATTCCGCGTCGTTAGACCCTTCACGGCTGTGCGTGAGCATATCCATGGCGGGCA--CGGACTATATGGGACGCAACGGAAACGCATGCCTGAACATTTAACAAAGGAAGAGTGTTGGTTAGTGCATGGCAAAGCTCTCGTGCCAGTCTAAACTTAAGACGGGGCTTGATAACATATGTATGCAAGCAAGACCTCACTTCATATTGCCCTAACGGGCACCTGCGATATTATTAACGGCGGCACCTACATTAGAGATTTCAACAGCCAGCTACGGAATTCCTTTTTCGCGCCCCGGCGGAGCTACCGGGAGTTTTATTCATCCGCTTTGAAGGCGCAATTAGGAGCTTGGGAGGAGATACGCTTCCATGTGAACCAGAGGGAGTTCGCTAATCCACAAGTATTCATACGAGGCAATTTTTTCGGGACTTTAATCGGATCGCCGCATAAGTGGATTCGTTCCGGTGGTCGCGCCACCAAGCATAACAGTGCGGAATTAACTGACTGCCATTGCGACTGAGCTTTCCATTGCTCGATTGACAGCACCAAACATTGCCGGGTCCGTTCGGAGTTTAACATCCATCTCCCCTTCTTGAGACAGTGCAGATTATCGGACAAGGTTTTGATCTTGAGTAGCAGTCGTCTTCTACGGCTAGACTATTGTAAAGTGTCCATAGGGAATCTCGAGACAAACTTACCCGAGCGATCTTCTAAAATCATACGATATTGAGAGTATACTACCATTTACGTCGTGTTGCATCAGCTTGCGTCCACATTTTTTTGGTCATACGCATCATTATCACGATTCGTACAAAACCGATTACGACCGTTTAAGAAATTGCAAGGATGGCAAATATAGGGACCGCTGCCAAGATTTTTAATTTCCGTGTATTTGGACTTGCTGGTATGGTTGCGTTTGACCGCGCATGGGACCGCAACCTTGCACCCTTGAATTTCCGATGTATTTACCGTTTCATTTTCGACGTCCAAAATTTTGGGTCTTTATGCGCGTCCGCGGTTATACGTCCTTATGAAAATAAAATTCAAACCTTCGCGCCATGCACACATTTTTGTGGACTTGTGCCTTGTTGGATGGGCGCTTCCATGAATTCCTACTTGGCTTTATCCCGTCCAAGAAGAAATTATGAAAACTTACGTATGCGAATTTTTAAGTTTCCACTCCACGGAAACAGCTTACTATACGGAGGATTCGCCAGCGAGGGATAGCGAGCCTCAAATATAGAGCATCGTTGAGTGAGCTAGAAGAGTAATCTTAAAATGGCTATCAACAGAAGGGACAGGCGGCCTGATATATACAGCTTGAAGAACCTCTTCCAGGCTTAAAAATGCGTATTACATACGGGGACAGCATGAAAGGCATCGAATTCCAATTTTTGAAAGCGCGATATGAAGAGCATCGTTGCCCACAATAATGAGCCAAATGTTAAATACAAAG
Carteria_cerasiformis           GTGAACCTTTAAGGACCTACATGGGGCGGACAGAACACGGTTGCTGTGGCGGAAGCCGTTATAATTTCGGAACTTTGGGCCAGTGCCAGCGGTTATGTTTTGGCGGGCATAATTTTGAGTGCCATTGTCCGAAACCATTAGACAGGCTATTTTTCCCATTGCACATGGTAGGGTGGCCGGGGGAGTATGAACTTCCTATTGTTCGGGTCTCATTATTCTCGCGTTTGGTTGGGGGTTACATCTTATGGCCGAACTTGAGATCTTCCTTTTGGTAGTTGAAGAAAAAAAATACAAATTTGGTACACTATATCTGGATGGGCTGCTTTGTTGAAGCATTATTGGGGGTTAGAACTGGCCCGGGGGGGAGTCGATATACAACCACACACGCTCGTGTTTGGTATTTTAATCCCTTGGGGGAGGTGATGTAGGTGAAAATGAGAATATGGGGCAATTGATGGACCTTGATTTGGGGATTGCAATTAACACCCTGCCTGGCCGCGGCTTGTTGTCGGGAGCTACTTCTAAGTTGCGCATTCTTATGGTTACGCTGTGATGCTGTTAAACACGCTACCAGGATTTAGGCCACGGCCGAGCTCCATCCAACTTACTTTTGTCGGACACGTTGGGCAAGTGCTCGCCAGGCCACGGTTGGAATATTATAGTCCCACGGGAATATTTGGGGGAACATCGTTTGGATTCGGGCCTGTTGACCCTAGGGCCAAGGTTGATTAAAATTAAAAGAATCACCTGCAGACGCGGCGCGATAATACCAGCCCTTGGTCTTAATCGTGGGGGTGCACGAATAAAGGTAATTGTTCCCCGTCTGTTGCACTCCATTTGTTGGTTTTTTTTGTGGCATTTGCAGCGGCGGCCGGCGCGCGCGGTTGAAAGGATGACGTTGAGACCGTCTTCATCGCCATGATCTTTCGAGTTCGTGGCACATTTATGCAATGGGATACATTCAGGCAGTTTATGTTCTGGTGTTTGGATATATACTTAGTTTTGGAAAGAATTAATCACCCGAGGTTCAAATTACGACTGTACGATTATCGGATTGCAAACCAATGGGACAGA----TATTAATGGTCCTTTTGGACATTTTTTTATTTGTTCAATGTCGGGCCTATCCTGCGGTATGAATCCAAGGGATTGCGCCCACAAGAATAAACACGTGCTTGCCTTTACTCATTCTATTTAGCGGATAGAAAAGGTTGGTATTAACGTAGTCACCGCATTTTTCTCCATAAGTTTGAGATTTCAACCTTTCTTAGTTCGCTTTGGAAATTTGCGAGATTGTGTGGGTTTGTGCTTGTCCCTATATCCATCCGTATCTTTGGGTTTACAGGCATCAGCCTGTTTGCACTTGCGGGCTAATGGGAGCATGAGACACAATCTAGCCAAAGACAATACGAACCCACGGGCGTTAAGGAAGCTGCGGGAAAAATGCTTGGGATTGCCTCAGCTTGACCTGTGATACGCCGCACTGAGCGGCGCGGTTTACCGTAGTCGCGGGGGAACTTGATCGCTTTCCGAAAGCGTACATCGCCGCGGACCGATGGTCGGAAGGACCCGATATGGTGCGTGTCACCGGAAATATTAGAATAAGGATTCGAATATGCAAGAGCATAGATGCGCTAAAATCCATAAACAATTATATTCAAACGGACACGGCGATCCTTTGCTATGGACTTGTGGACGCGCATGGTTCTAGATTTTTTAGGTCTAGTGGTTGGTCTCCTATCCCGCGCCTTAACGATTTTTCCGATCGTTAAAAAATTCGTCAATTTGTAACGGTTTAAAAGGAAAAGCGTGCTAAAATGTTATCGCTTAAGATTGGGAAAACCAAAAACCGTGAGTTTGAACGCTTGACAATTCCCCGGTGAGTCGCCCGCGCGGCGGGCATCATTGTCCAGGTTTCGTCCGGACGGCAAGCACGCCTTGTGGTCTGAGGTGCGAACGGCGGCAACATATTCAATTACAAGAATTTGAGCTAAAAAAGGGTAGCGCAAAAAAGAGATTCAAAACGCGTAAAAGCATTAGCCGAACCCAGCATTTAAGCATACATAATTGCTATGATTAGCGGCCGCCAATGGGCCTCGGTGCTCTCTTAAAAGTCAGCATATCAGCCCTTGGGAGATATTAAGTATCGTCATTTGACGGACGGATTACCCGTACACAGGTGTGACGCAGTTTGCCGGGTCCAGAAAGTGTGAAATTGTCGAAAAAAGAGAACCCGATTCTATTTACCCACTGACTCAGATTTCAGAGACTCAAATTGTGACGGCAAGCTTTTGTGAATAACATACGGTAAGATTCAGCGCGACGACTTGACAATGTAGTATATTGAAAAAAACCTCGCAAATATGGATTTACTTGGTTCAAACACAGATGCGGATTAACGTTTTAAGATTGGATGAGTAAGAGTATCCGAGGGCTCGTAAAATTAAAACTACAAGCTGTTAACTGTCCTACGGAATGGCTATACGCGTTATTGAAAGATTCAATCCTAGTTCATACCCATGGTTATGAACGCGATGATAGTAATAAGTCAACCGTTGTTCCAGCGCTGTTTCAATCATGATGCAAATTACGGAAAAGCGTGTTTGGGAGCACCAGCGCGCATACAACTTTGCCGGAATGGATAAGTGCTGGCGGACTATGAACAGAGCGATGTTCGGACAGTTTGGTTTGGACAATTTATACGAGACAACCAGTGGGAATATGCCGTTGACCGCGCATTTGGACCAATGACGCAGTGGAACGTTGAATCCTGGGGTATTCGCCCGTCAATCAAATTCCTTGGTACGCCTTTTGGTAGAGGACAACAATGCGATTGTTAAATCTTACTTGGATGAGACATTCTAGATTTGGGGCAGAACTGTCCCGAGGTTGCGATTAAAAATCCGGTTGTCGGGAAGTAAAGAAACGAAATAGCAATCATGCTGATAAGTGAGTATTAGCGCAAGAGCTTTCGCTTGATGGAACGGAATACAACTTTGCCATAGTGGTGCTGCTTACAAAATGAGAAGTTTTTTGTATGGACAAACTGGGTATTTTCAAAGCTTGGGTATATTTGCGACCCGTAGCATGCGATTGAGAAGGAATTCGCCATTAAGATAAAGACTAACGCTTGTTCAATAACAGACGAACCAGGTATGTTGATGGACTGACACGAATATAAATGATTGAGGATGCCCAATTGAAGGAATGGATCCATGTGTGCCGGCAAGGTTGATAGCTTACCAGGGAGAACGTTTGCGCATGCCAAGTGGTTTTTGGTCTTCCAGACGTGCACCATTACTTGATTAACGCAGGATGAGTGCGGTGTTCCGCCACGTAAGGATTCCGCTTAGGAGGATTAGTTGGGGTAACCTTTTAGCGACGCACACTTATCGCGCGAATGAATTATTCGCCCTTCCATGGCCGAGGACAGGCTGTTGAAAATTGCAGTTTAATTAATTGACACGGAATAAATTGGAAGCTGAGA------TAATCATTATAGGGAATCGTTTTTATGGGAAACTTTGAATTCTTGCAGTTTTATAGTGGGATGTGTTAGAATGGATCCTACTGAAACGTTCAGGGCGATTTTTTTTCACAACTGCAGAATAAGTCCGTCCAGATGTGAAACCGAAATATACAATCAAGATCGGATTAACCGATTGTATACGGATGCCATGAACCTTGAGCCGGGATAGACAATGTCGTGATTACTTGCCAATCAGGTTACAAGCCGGAATTTGATTGTACAGCCTTCGCGAAATGCAAGCGGATGTACCCTTGGACTTTTCGCCTTAATCGAGCGGAAGTTTCCGGTGGGACACGTTTATGGGTTTATGGTTTTGCGTTTTTCTATATTTGAATTAAAAGTCATATTTGAGAGTACATAGTGAAAGTTGCATCCATGGGTCCCGATATTATGTGAGGAGACTCCGCCATGACGAATTAAATTATTTAGAACGATATTTTTATCACATTGAAAGAATTGAACAATTGGGTTTTATAAATCAATGAGACGACAAGATTGAGAAAAAATTTAAGAGACGATATCGTTATGAGAGAAGGAAAAATTTTGTCTATAATCTTGGGGTCGTGGAAGGATACATCAGAGCATCATTATCGGGACATCTACGTGGCTGGGTGTGCTCGCGCTCTTGCTTGCGGGGACATGGGACGTAATACGAGCTGCAGCATATCACACCGAGGGGGTTCGGCAGCTCGACTTGATGAAGCAGAATTTAAATCGTTAAGTGCGAATTATCTTACACTACGCCCGCAAAGTTTCGGATTGACGGATTTATTACGCTCGAGCTGGCTAGGTTGCGATAGTGCACAGGCGTATCAGAATATCAGCACAATCGCTGGATACAGAAGAACACACGTTTTGAAAAGTTAGGAATCTTTGCAACTCCGAGCTAGCCCTTGACCATGTGAGTTTCCGTATCCGTTTTTTTTTTTGCTTGTTGCAGCTCGTAGTTCGATACATGCATGGTACAGAAACGACTGTTGAGAGCGAGATGTTCGCAGACGTTGTTTGTGGTGTCGGCTTTCTTTCCTGGCTATTGCTTGGGGTGTTACGGACACTTGTACTCTGTAACCAGGTTGCTCTCTATTGAGGTGAAGTTTACGCGCGTTCACCCGCAAAGATGCCATCTTTTTTTTTGGGCCGAGCCAGGGATTACCGTGTGCATTGGGGCTTGGCTTGTGCTTCAGGGCTTGGTTATGGTTATTTCGCATTGAATGCAGTCGTAATTCGCCTAAAGCATGCTTTCGCCCATGCGTTTGTTCGTTTCTATTACCTTGGCATCGGTGTTTTGCCCAGTTGGGTGCGCATTTCGTTATTTTTTTCAGGTTCAAATGACTTAACCTTCAATATGGGTGCGGGTTTGGGCGCTTTTTGGCATCAGGGCACGTGAAAACTTTTGAGAGGGAGGGCAAACTTCGGCTTAACCACCAGCGAGAACTATCATGTACGCAACGTTTGTCCAATTTGGGTGCTTTCAAAACGTGTTCATTTTATCTTTGTCCGTACGGTTTGATAGGCATGGGTGTGGTTGCCTAATTCGGCTAGATTGTTCCAGAATAGGCGCGAGACCGATTGAACTTTAACAAAAATCTTTAAGAGGATCGGCTGATGCGCCAGACACCCAGACGTTGTTTCCGAGAGTTTCCCGGGAAGCTTAGAGTTTTTCACACTTTTATTTTTCGTTATGATCGGCACTCCTTAGAACTTAGATCTTATTTTTTCTGAGTGCTGCATCATTATAGCCGCACATTCGGGCTTTTATAAGGTTGCAATTAGTTCCCTGAATCACATCATCCCTGTCCGCTTCATCAATGTTATATCAGTAGGTATATTTAGTATCGCTTATTTGGTCTTTTGCATGTTATTTTGAAATTAGTACGTTTTGGATGGTTCCTTTTACATGGATTTTCGGGCGTTGGCAAGAGCTGGGTCTATGAGTGGACCAAGAACTGGCCTTTACTGTTGTTTGCATTATTCAACCGATACAAGGTGCAGGAAAAGCGCTTTTGCAGGTGGTTTTACGTTGATTGTTTTGGGTAATTCTGGCAGGCTCATCTAGGTGTTTCCACGTTAACATATAATGAACATATCCAATTAAGACATTAATAAAAATTCACAGTCCTCATGAAAATGTATAACGGGCTGGGAGCTCCAAACAAAATGTGATCTCTTAAGATTGCATATTCGGCAAAGGGTATACCGTCCGAATCATGCAGTTAAATCGGAAAATCCGTGGATGCGTACTTCGGGGACGCTTAGGTTTTGACGTTATAATTGCCTCCCGGTCGGATTCAGGATAACCAAAGTTGAAACAGGAATAAGCTGGTTGAGACATTATTTCCGAATGATAGAAAATGAAAATCGGGATGAATACATGTACACGCAAAACAGAGAGGTTGCTTTTAAGATTGGTTCCTTAAGTAGCCAACCAAAACAGCGTGATTAACGACAGCTTATGGGCTCTTTATTTGTTTGCGTTTTTTCAGTAATTTAAATAGTTCAGTTCATTTACCCGACGCCTTTGAAGGCAGCGAGAATATTTCCACGAACGGGAATGGATTTAAAACAGCCCATATACGGTTGAGTGGGCATTTATCG------------ACAAGACATGAGTCTTGCATATGGGGTTGCTTGTAAAAAAGTGTACATTTGCAAGAGCGATCGCGAACATAACCGACAGCAATTGATTGAAATTAATCAACTGAAAGCGAGGACAACAAAGTGAGCAATTGCTAAACGGCAAGCAGTTCAGTGTAAAAATGAGCTTGTTAACTTCTCTGTGGACTTGGATATTTTTTCATTTTTAGGACCCCCGATTTAAATGTCCCAACGAACAGGCGGGCGGTTAAGCGGGTAAGATACGTTACTATAACCCGATAGTGTAAGAACGAATTTGCGCTTCGATACCCCACCGGGTCCCCGAGATGGGGCGCGTGCGCGATCAGACGGACTGACACGTTGACGAGGTTACTCCTGACGTAAAGGCGTGTAGAATGACCGTCCGGGAGAAACATAATGCTAGTGCTACCATGATTTTGAGAGGTCGTACAATTTTACTCATGTGGAAGTTTGGTTAAGCCTCGGCTTCGTTGAGATTCGATTCCCGCTAGTAAACTTCAGGCCCCCAGGATCAGTGACGGAAAATAAAATAGGAGGGCTTTGGTGACATAACCAATTGGTTTCGCAAAATAGGCGGCGTTAGATGTTCGGGGGCTGATTACAAGAGAGAAAGTAATCCACCTTATCGTGAGGACGTTTTTTGTGCGAGCATTAAAGCCAGGGAACGGGAATAAGGCATATTAAGCACGCGGACTGGAGAATATAACGGCCATGGCAAGACTGGGTCCATATATCAGATACTACGGGGTTACGCAAACTCTTGCGATATGCGGACAGGCTTTTTCAATCACGGCATCAGCGTATGACGCAAGAACAGGATCATTCGGTTTGCAAGCCTCGATTCGGGGGACATTCATCGGACGTGTGGAATTGAGGGACGGAGTACTTGGTTGTGATTATCGGAGATAGTGAAAGACGAGCGGGATTATTACCAGATGGTTCATGCGGGTATCCGTGCTCGGGGATCAGTTGCAATCCGCTTGTGAATTTGGGAGAGCTGTTCATTGGGGGGACTTGGCACCTGGGAAGCCCGGGCGCGCAACGGTGCCTGAGCTGACCAGCCGAAGAGGCGGATTGCCGGAGGGGGAGTATCGTCGCTGCGTGAGCCGACTGCGCGCTGGAGTTGAAGAATAATTGATTGAACATGAAACTATGCGGAACCGTGACGCCTTTCGAATTTACAGATAGTATGGTATCATCATACATCCGCTTTTATGCGGTGCTTTGTAGACGGCTGCTAGAGTTTGGAGCCCGCCAAGATATTACGAGACGCAGAACCCTTATACGACGTTAAGCTTAACAGTAAGCTTTCGCATCGCGTAATGTATGGGAAGAGTTAGAATATGTGGCATATTCTTTTGGTCATGGTTTTTTACGGATTCTCTAATAATTTTCCCAGGCTTTATTGTTTAGGAGTTGCTTTTATAGTTTATGTGCTTTATATTGAAGTGGGGGGTTTCGAATGATTCAAAGGTAATCGATTTAGTGGGTACCGGAAAACGCGATGATTAATACCATAAGAGTGAGCATAAATGACAAATTCGACATTTATCGTTAAGGGAATCCTTATGGACACGACCTTACTTAATTTTGAAACAGCTCGATTGCCGTTTTGAGCCCTTGAGGATAAGAATGTTTCACTACTCCTCTTTGTTTGCGCGGCCTTGTGTGTTTTTTCGCCGGGGGAATTTTGGATAAACGAATTTGAACAAATATAATTGCGTGTGTGGGTGTGTACTTGTGGCAAATTACGCTTTTGAGACGAAAAACATTTAAAATTCAGAGCAATTAAGCGCGAGCCACAAATTGCGAGCCGACCATTGACTGCAAAAAAGCAAGAATCGGAGAGGGTGTAGGCACCAGAATCAAATGGTCGGACAGATTAGATGCAGTTGAGATTAACAGAACATCATTTACACAAAGCTAAACAGCTAGCTATTATTCCGATATTCCGGTCGGAAATTAAAAGGATGATCACTACAATATGTAAAATTTAGTACCGTTACGA--ATGAAGCCGCTTTTTTACTTTTTTTGTTCTTTTTAGGCACGGTATCGTTAGTAGTTGGCCCCTCAAAATTAGGACCTTGAGACAGAGAACTAGAGAATGGCTTTCCAGTCTTAGAGGTTTGACGTTCTAACAGTTTTCGAGTGAAATTGTATAAGATACGCTTACGTATTTTTTACACATCGACTGGTATATTTTTGTCCTTTTGTAATTTTGCAAAATATTGTCACCATACGATATTTGAATTAACACAGAATTTTTAATCTTCATTAAAAGCTTACGATTCAGATTGAGAATTTTATTGATCATTTGCATCGTAAAAACAAGGTCAGCATATAAATGTTCGATTTTAGTTGTACTTTGTATTTTTTACATGAATCAATAAATACAATCTTTTCTGATTTTTTGGCTGAGAACAAAATCTTATATTTCTATACGATTTTGTGGTACATCCCAAATTGGATTTTTTCATTATTTAACATAGGTTCCGAAGCATTAAATTTTTTTGTGCACCTCCGTTTTTGAGTTTTTAATATTATTTCGCATTAAAGACTCCCGCACGTGCACTATTGCATTTGAAATTTCGTTAGGAAGGGGATGGAATCACACAGTGAAATTCATGCTTGCAACGGGAAAAGTTTCAATGGTGGACCAACAGAAGACTTACTTACGGTTTTATCCACATATGAACTTCAGCAAGATACATAGAGAGTTGCCGAGAGTATTACAGGTAAAGGGTGATGGTGAGCGGGGCCCCGCGGGCGGTGGGGGTAGTGTGGGAACGTAACTTTAAGATTAAGCTTTAGATAGAATATCTTTGAGTTTGGGAGTGTTGGGGGTTGCGCCCTTAATATCGATATGATATGTACGAAAGGTTGAGGCTTTGCGCAACGATGCGCTCGTCGGAAAGCCGACCACCTTAGCTGCGGTTATGGAACGACGCAACGGATTATGAAATAGTGAGCTGCCATCCGTTTGAGTTTCCTTATGAGAATAGGTTCCGGTAAGGAAACTTTTGAATGCTAATTGGATATATTAAATGCGACATTTTACGACCGAGGGTATCCAGGACTTCGAAGGATTTTAATTCTTCGACACTTTATGTGACCTTTTTCGGATGTTTGGTTATCCGTACATGCGGTTTTGTACGCTATTCATACGCGGGGACAGCACATATGCAAAAAGATATCACGGATTAACGCAGTTTGTATAATAGCAAAACGGCGTTTAAAACAATAAGATTTTAAGAAATTACTTCAAGAATTCAAACTCCAGAAAGTCATGTCGCTCAAACGTGATATACGGCGCCAAGGTTTACGGATTGGTTTCCGCAGTTTCGGAATGCCAGAGGCTTTCCGGGTAAAAGCAGTGATGAGTAAATTTGGTTACGCACGCTTTTATTTATCCACTCTTTTCTATCTTAGTAAACGCTCAAATACAGGTAACGGGAAGTTCCGAACGCAAAAAATTTAAATACAAGGTTCGGGGCGGTCGTCTTTAGACAGAACACAAAATAAGCTTCGTCTCTAAAAACGCGCAAAAACGGATTCGCGCTTGATGCCGATAAGGGCGTCGCGTAGGTCAATAAGGATTATAATTTTAAAACGTGATAATTGAAGAAATATTCCACTGCATTGGACCGAGCTTGTCATTATAACCATATGCGCGCTCGTTTTCGCGGTTGCGTGGTTGGGCATGGCCGGCTGGCAGGACGCGCGGTAGCGTGAGGATGCCGCACCGAGCGAGGAAATCGGGGCTTTTTTAGTTGCTTATGATCTTACATTAGGTTGTGTGCTTGCCTTTTTGCAACCTTGCATATCAACTTTCTATTAAGTGCGAAAAGGGGCAAAATTATTGATCGGTTTGGGCAAATGGGAGTATATGCGTGTAAGAGCATCCAAATCCTTAAAATCGAATGTAGGCGTCTGTCGTCTCAAGGCTCGCGGAAAGGATGTATCGTTGAGAAAGCGCGTATATAAAAGAGGAACCAGGGACCGGTTTGGCCATGCCGGATTCGGAAGAATTACAAATGTTCTTGCCCGAGTATATGCCGAGAATTGACGAAAACCCAGTAAATGGACATGGCAGTGACAGGAAACACTTACGCGCATACATGCTTGCGCAAGGGGGGTTGGAACGTAGAGAATGATCGCCCGAGAAAGCCGGGATACATAAACGCCAGTGATAGAACGAAACGCATAGCCAGTGATGCCGGCAGCGATAGTAAAAATATACGGGCGCCAATGAGGGCATTTGTGTTCGGGCGAGGCCATCCCAACAAGACATTCTTTGCAACAGTGGGTCCAAATGTGTTTTTAAAAGAGACAGTGAGAGCGATTTTGATTGTGATTGAGTCGGAACTTGAAATAGATTCCGGGAGAATCCGTGTACGGTCGCTTTTGCTTGAGCTTGTGAAACCAAATCACGGGGAAGAATGGTGAAAATTATCTTATGACAGTGAAATAATCCACCCGCCGGAACGAAACCTTCTTTGCGTGAGAGTTTTCATACGGCGGGACGTGCACGGCGGTGAAGGGACTTAAATGGGAAAGTGAATGTGGTTAAGAACAAAGGCGTGTACGGTTGAATTTAAAAACTTGAGAACATGCGGGAAAGTGGGTCTTTCGGGGTCAAAAAGAATGACGGGATGTTTGCAACCCATCATAAGCTAAGAATTGAGCCAGTTAGTTTACAAGAGAGGGGCGCATCGCTTCTATGGTACACCCATTTAATCGACACGAGTACGGAGGTTTTCTTACCAATCAATCGACCCTCTCGTGCGAGACATCAAAAATGCATCCGGGACGGTAGATACGTCATTATTCCCGTGCGTGAAAGGATCGTTGCATCGGAGGGGAGACGTGGGCGGGTGTACGCGAACATAGGAATCTACCGATAGAAGCACTTGCAAAAGCACGTTAGTCCTAACCGTTACGACAATGCCAATTTGAAAGAGGTTATCAGCTTCGTTAATAGATCTGATACAATTAGAGATAGAACCGGTTCGATTAACAACAAAGGATCCCGATTTGGGGGCGGATGTATATTCACCCCAGGATTTACGACGGAGCCGTCCGGGATGGGGGAATTTTGTCGTTGAAAAATGGCGATTCCAATATGGCCGTTTGAATTCTTCCAAGGCAGTCCAAATTAAAGCTTAGATAAGCAAAAGCGCGGCTGAATGCGTACTGGAGTCACATTTTGGGAAATGGTCGGCGTGCATCACCACGAGGTTATCGGGATGAGTTTGAACGGAACCTTACGTCCGTGGAAGTACTTGGCGATTTAAGTTTGGGACCGTGAAAATGGCCGTGAACCAGAACTTCCATCAAGACGCCCGCTTGTGATTGAACCGTTTCATTTGAACGGATAAGTGTGATTTTGCCCTACGCGGGGGAAATGGTTTTGGGGGCGGGTGGAAACGTTTATATGACTATAAAAATGCAAGCCAGGGGGTTCGTTTGCGGGTGGGACGACCGGAGGAAGACTTAACGAATAAGATCGGGTATGTGAAAAACTTCGATCAAGTGCCTGTTAGGCAATAAGACCCCGGGCCGATCGGTGCTTACGCTTACATGCGATATTAGGAATAAAACAGAGTTTTTTTATGAAAATTTCGTTGTCAGCGGGCGAGTTCGCTTTTGGCGATCCTCGCGTGGTACACCACCTGCACGAATGGTCTTCAGACGATACTCACAAGAGGTCATACTCATCAGCGTTAGTCCGCGAGATTACGACCGCCCGCACACTTTCCATTGAGCACACGTTTTCCGGGTTGCGCAAGGATTACCGCGTGACCTTGATCACAGACATTTCACCTGATGTGGGAAACATAGATCGCCAAAGTAACAACTTCACGTAAAGATTCAGAATATGCATCTGGTTGAGACTTCGAGAGACGCTTTGTGCCGGCCGAAATGACGTTTTTCCACCTTTTGTGCGAGTTTACGGTCCCGGAATAGTTCTTCAGAACATGAGGTTACAAATTTGGGGGATTGAGATTCCGACAAGTTTATTGTGGAAATAAGAGCGTGCAAGCGCACTTATGCCATTGTAAATTAGAACTGATGGTGACCATGGTCGGCTGCCTTGAGTTTGAATGTCCTGGAGGTGAAGCAACAATGCTCGCCCCGACGAGATGGTGGTGAACGTGGAACGCTGCCACGATTTTAGGTCGGTTATTGGTCGAAGACCGAGATGGTTGCTAATGGTTCCTGTACGGTCAACGTGTATAAGACCGGCGTTATTCGTCATTATCAACGCTTGTGCGGTGGCGGTCATACTTTTGATTGCGTTTGACCTCGACCGTTTAACCATTGCGCAGGATTTGTCTCCTTATACCGTTGGATACCATCTGGGGGTGACATAGGGGAACGCTCAATGAGTAGAGGGTGCGCTCCAATGTCTTCGGTTTTTTTTGCTCGTTGCATGACTATGGATTGATTTTCGGACCAGACGGAACCGCTTGATTCCAAATTTGGATCATTTTTTGCGGCTTTTGTTGGTTGGGCTTCAGTACGGTTTTGGCCGGATTGATTCGACCTAGGTTACGGAGGTCACCGTGCCCTCTGGGTCGAGGTTGACCTAAACCGGGGATCCGCCACAATGCGCGGATTTGGGTTTGCGGTTTTCATTTGGTCGCCTCATCGCTTATTGGTTTCATGGAGATGATCGTTTTCAGAGATGCGCGTTTTGGCGCTTGTGTGCGGACATTGTAGGTCGCGCACCCATGATTTTGGCCACCGTACATGGACAGGTTTTCACAGAATCAAACGGTCAACAGTTGCTCGGTCTCTTACGAGCTGGCCAATCCGAAATTGCTTTAGATAATGGAAAACCGCAAGGGGCTTTCGACGGGCATAAAGGGGAGGATGCGTGGTGTTGGCAGCGTTTAAGATCGAGGCGGACTTTGTCGCGATCCACTTTTGAACTTCCGTATTTCTGAAAGAGGGTGTAGGCGAGTCCTTCGCGGCGATCAATAAGATGACAGTGGGTTCGTACTTTAGGGGGATTGAGGTTAATTACGACCGCACGTAAAATAGCCGAAGCCATTGGGAATTTGATTGACGTCACCTCATCGAGGGTTTAGAGAGCCCGGGTGTTACTTGGCAGTTGTTGCCTTTTTTTTTGGCAATTGCAGGGCCGACATTTCGGAGTTTGCGGATGAGAGAATTTGACAGTGATTGGAATTAAAACTGGGAGTACTCGCCGGAGCTTATGCACAATTTTCCAATTAGCAGGTTGCCAGACCACACCGCGATTGTTGGCTGCGTGCCAGATTGAAGCAGAGGATACGAGAAACTTACAAAATTTGCTCCATTGGCATTGCATATTTTTTGACTCGGAATTTTCAGTGCTGCAGGAATTGACATGGTACGACCATCAGTAGCCATGCCAGCATTGGACCCATTGGCACCGCGTGAGCTTACCGGGGGGCACGGCCGTAAATTCACTCGGGTTACATGTGTAACGTGGATCGACAAGAGATTTAACGGTCGTTTCTGGCTGTTCGCATTTTTTTGCGGTGTTCATTCACCAATTCACCTCGTTCTGTTAAGAGCGATCCGTTAACACATTGCGGCTTTGGGTAGTCTTGCTGACGGCATTATCAGTGCATCCGATCCGGGCACAGTGGTGGAAATTTTACAAGCCCCACCCAGGTTGCCCTTTGGCGGGATGGCGTTAGCCAAACCGATCGCAGCACTTTGGACTCGAGGTCGGCAGCATTTACTTTTGGGGTTCACCCAACCAAGTTTGTTACGAATGCCACACATTGCATGCGTATTTATATGCGGCAATTAAGACAATTGGATGGCAAGATCAGCATTTGAGCCAACGCCCTCGGCGTTGGGCGGCAAAGGTTTTGAACGTAAAATCTTCATTCATTGGTTGCTTGCTCGTGGACATACTCTTGTGCCACAATTATCTTCCCCTAGCTTTTGCAAGATTACACCAGCGCTTTAACCACACATAATGCGGTTATATTGGGGCTTGCCAGGGCATTTTTATCGGATAGACCGACAAAAAGGAAGTTTGCAGATTTGACAAAGAGCATATTCCATTAGTGGCTCTTTTTTGGTTCAACTTGGTTTAGTCAAAGAGTATTTGCTTGGACCCGAAACAATTTATGACCGTTTGCCATGATCAGCGCCAGGAATCTTTAGGTTGATTTTTTTCTCTCACAGCCGCTACAAAGCAAAAACAGTTTGTTCCGGTGTTGAGCATAAAAAACAAATCTTTTTTGCATGGCCGGGATTTTGTCACAGCATGCTTGGTTCAACACACTTATTTGTAAGGGCTTGAGCCGGGTCAATTATCCGAAAAAGATTGGTAAGTTCCTGGAGGCCGGCGGGGGACTGGAATTCGCTAGAGCTTTATTGCGTTTTGATCTAAACATGGTGGTACTTTATGCATGAACATTACTTTGCAGGAAGTTCCATTGAGATCAGACTATTATGGTGCTCGGATACTTGTTAATCTCCATTATAAGGTAAACCTTGGATAAAGCTTCGTTGGCTGGTTTTTGGGGCATTGTTAGCACGGTTATTTCTATTCTGCGGGTATGCAGATTATGAACTTGTTGAGCAGAAAACCCTTGCAATTGTTATGAAGAAACCGTGCTTTCATGTCAGCCGTTGTGGCTGCCATTAGGTGGTAGTTTACTAGCGCTTTTATGCTCACTCGGCGTTGGCCTTATCCCCAATCTTTTGTAACGCGATATGATAAAAAGCGGTTTTCAAATAATGGATGGGGAAATTTCCCGTTCAACGGTTACTCAACACACGTAGTGCAAACATAAAGGCCGATATGGTTTTCCTTGTGGAAGACGGGTTTTCGATTTAAAGGGTTCATTGGGAAAGCGTAATGAAGCAAATCGAATATTATTTAATTTTAAACCGAATGTTATAAGTTTCTCATTACAATAGCGCAAGGAAAATTTTTTGTGGACAAAATCGCGCGGTTATGCAGGCGCTTTTTCAAAAGCTTTTGTAAACCGTGTTGGGGATTTACAATGAAACATTTAATCATTCCAATCGCCATTTCAGAAACAAATTATACAAATTTACAACGCAAGATAAACCACTGTTCAATTGAAAATCGACAATTTCGATTTTCTATAAGGGTCTAAAAGAATATATCAAAATATTTCAAAATAACGTTGGTTCACACGTTTTGTTCATCCAATTCGCATTAACTAAGAGCATAACTATTTGAAATGATGACCATATAAGAAGTTAAAAAATGCACGTTGAAATATTGGGGGTGCAAATATGCATTTATGGCAAACAGAAAACGCGTCTGATGCAAAGTGGATAAACATCACTATGAAGAATGAACCAGTTGCGATATTGTCCATAAGAGATCCGAATCATAATAATTTACCGTTTTAACAATCGTTGGATAAGATTACACTATTTCACGCCCGTGTGCTTGGTGTTGTTTACGCGGTTTTATGAATAACGTTTTCCGACCTTGTTTTCTTATAAGTAGAGTCGTCGGCATTGGAAATGCGCTATAGCGAGGGAAGTATGTATTGTCAACCAACAAACACGCAGGATGGATCGTTTTCAGCAAACCCGGACAGAACGTCATTGGATTAAGACTCCGAAATCTTATTTTCAACAAGGCAAGGCGAAAAAGGGGTATACTGCGCAAGGGGGGGCAAACGCTTACGGAATGATTCGCGGAAAATGGATCCGCCGGTCTACGTGATAGACCAACGAAAGAGATGCTTATCGTAGCGAGGCAAACGTAATTTCACCAAGGTTCGGTAAGAATTTATTCGATTAAGCCCATTTATGGAATCTTCCCTCGAAATCCTTGGGCGAGTCAAAGTGATTCAGCGGGCGGGGAATTGCAGTCGCGGACTTGTGAATTTGCAAGAGGAATTGTACTTCGTTCCTCAAGAATCGATGTTCAAAATGTGGCACATGGCAGTGGAAATGAGCTAAAATATAAGGAAGCGGAAACCGTGTTGGATCGCCACGTCGGGTCGTATAACCGTGACACCCAGGGGGGGAGGCGGCCCATGGCGAGAGCCGTACCCTGGGCGCCGCTTGGCATTACCGAACCAAAATAAGTCCATTATATCGAACGGTATAGAAGTTAGATGTTGAGACGTTGAATCATCATGCGAGAATACAGAATAGTCCCCCAGTAAATTTTATGTTGGGGATACTTACTGTTTTGTCAGTGCACGGTTGCATACTTTATACGCCACGTGCGAGCTTGCTCGTCATATTATACGAGTAATTGGTGCTATCGTCATCAAGTGTCGCAGATATGTTTATATATTTCAGTTTCGGTTATTACGGGGTTAAAGCCCGGATTACTGGTAGGGGTATATGCGTTGACGTTCTTGGGTACGGTATCTTCCTGGACAATGGTATGGCGTAAATGTACGGGTCCGAGCATCCGTGTGGGGCCTTGTGATTTTCGGGGGGTGGGTGGCAGCACTTACCGTTTATCTTCAACTTGTTTCCTTTTACGCGTTTATTTGCCATTTTATATAGAACAGGATTCGGCCTTATCCACATCACATTATAGTCGCCGAAGATTATTAAACAAAGCCCGCTTAAGCTGCCCAAGCGGGATTGTTCGGTTAACGTACCCAAAACCAATCGCTTCGAAGTGCAGGTAGTTACACGGTTGAGTACGCTAATCCGGATGGCAAATTCAGACAGCGTGTTTGTCGGGGGAGGTAAGATTCCGGGTCGTACAATGTCGGGACTTGAACGCGGGTAAAACGGCCAAGCGTCAATAGGGTAAATGGCAAAGTCACCATGGTTCGATGGATACAACACACATCCATGTTGCAATTCAAATACATAGCCATCGTGTGAGACATTTTAGGAACATAAAATTAAGAGTTTCTGACAATGAAACAAAAACGTTACAAAAATTTTTACCCAAATTCATAGTTTATCTTAACAATGATCAAGCAGTTGTGCGATCATGTGACACTGAAACGAAGCTTAGAAGTATAAGAGCCAGAGATTATAAAAGGGTAAATCAGTAGGGCGTTAAGGGCGAATGCCGACGATGGTCGGCGGCGGTCCTTCAACTTCGGCAAATGATATCTAAAACGCAAACATTAGGATATGGGTAAGTTGATTTCAGCTACCATTTGCCACAAATAGAAACCCGGAGCAAGGAGCTGTTGGCAATGCATTGCCAAACCATGACTGAGTCCCAGCGTTTCCGAAGGTTTGAGCGTTTAGATCCTAGAAACAATCACAGTTTGCAAGGAAAAGGGATTAAGTGGATGTTTATCTCCGAGGTTGACTGCCCGCGACGATCCGAGAATAAGAAAGTGGAACTTATACACCTAAGGCGAAGAAAAATTTGTGTGGCCGTCCGGAAAATAAGGAATGTATCCATCTTCCCGACCGCACAAAAACGTTCTATTAATACCATTTGCGGGGAACGGGCGGGCAGTTACCGAGGTCAATCAAAAACGTTAAATCCCGCACGGAAATGTAGATGAGCGAATAGATGAAAACAAGGGAGTGTGTGAAAATCCCCGGCCGAGTTTGTACGTGGCAGCATAAGCGACACCTTACACAACCAAGTGGGGTTGGCAAAGAACGAGTGTTTCAAACCGCCGATCAGGTTCTGTTTTTACTTATTTTTACCAGTTTTTGTCTAAAAAACATTGAAAGTCATTGCGAATAATTATGATTATAATACCGTATACGAAATCTAGGGCATTTACAAAACATAACTTGAGTGATTAGTTAAAAACCAATAAATTTTTGAAATTTTCAGTAAATGTTCGTAAACCAAGCCGGTAAACCTTTAAACGGTATTTACTTAACAGGGAGTATTTACCTAAATTTGTTAACGTGTACTTTTGTTTTTTTATTTGGTTTTTCAAGACCGCAGAACCGGAAATTCAGTATTGGCCAATTAGATATCGCGCTGGAATTCGGGTTACCGAAAACCTTCGAGGTTTCGGGCGGGCCTTAAAAATCTCCCCGGCACAGGAAAATTTTAATATTATCGTTAAGTAACAAGTTCGTTAATAGGTTACGACGCATTATAATAATAGAAGCAAAACTAAGAACACGGCAGTTTCTCATTTTGAATCGTTGAAAATGTTTCGTTCATAGCCCACATGGTCGCCGCATTATACCAGGCAATAAGTAAAAGCAAGTACATCCAGTACATGAAGCAAGAGTATTCATGCATAAGAACTCTTAAATGTAAAGAACGATAGCTTAAAAACGTTGAAAACTTGCTTATTTATGCAATTGTAAAACCAAAGAGGTTTAGGGGTGTCAATCAGCGGCACAAAACATGTACATTCAAATCGGGGAGTTTTGTGAGTCGCGGTCTGGGTTAAGGAACGAATCACACTTGCGCAAAAGCGCGAACGCGCAGAATCCG--GATTGCATCAGAGCAAGTTTGTAGGGCCGGCAGGCGGAACGCATCGGAATTTCAGCGGATAAGTAATTATCGGAAAGGGGATCCCAAAGGTGCGCCCCAAAACGAGGTATACTCATCTCATTGCGTTTGCTTATGTTTTCTTGCTTGTGTGGGTCCGTATTTGCACCCAAGGTGACTCAAAAGGCTGTTTTCGGTTAGTTTGTTTTTTGTTTGCGTGGATTTAATCTTGTGTATGTACATATAGTAATGGTTCTGTGGTTGTGGTTACTTACCTTATTGGCTACAAGTGTAATTATATACATAGTCCC----GACTAAAAAGAAATGCGTGACGAACCGTGAACAGTTGACGTGGCAACCGGCATTTCCGACTTGCAAGGCCAAACACACTGATTGAACTCAGCGAGCCAGATTGAACCAACAGGATTGAGAATTCAGAAGTTTAGGCCATTGGCATTGGGTATTTATTGCTAGGGATTATTCAGGGCCGTTTCAATAGAGCTGTTAGGACCATCAATAACCAGGCCAGTGTTGCCATGTGGCAGAATTTAAGGGAGTGGGGGGTTCAGGATCAATACTCGGTTTTCATTTGCGGCAGGGATACAGGATTCATTTAACACGCATGGGGCTGTATGCTTGCATTTTTGCGGTGTTCATACAAAGCGCCCAATTGATGTTCAAAGTGATCATCTAACACATTGCGGCTTTGGTTGGAGTTGGTGGCGGCACAATCAATTCTTCCATAAAACTTTGAGCGGGTGACCAAGAATCCTTCCCAGATTTTTTAACGGGCTATGCGACTTACCAGTTGCAAGGATGCCCTTTTACTTAATGAGGATAAGGATTTTACTTAAGGGGTTAACCGTACGGGGCTTGCTAGGAACGCCACACAGTGCATGCGTCTTTTTGTGCGGCAATTAAGACAATGGGATGGCAAGATAAGAATCTGAGCCACGGGCCTTACGGGAGGCAGTGGCTTAGAATTTACACTCTGCAGCCATTGCATAATTGCTTTTGGTCCTTCATATGTGCCACAATTATCATCCCCTACCTAATGCACGATACCACCATTTCTTTTACCACAACTGATGGGGTTTGATGTGGGCGGGCCAGCGCATTAATGTCGGATAGACCACAAAATAAAAATTTTGACGGTATCGCACGGAGCATATTCCATTAATGGTTGATTTTTGGTTCAAGTTGGTTTAATCAAAGAACATAGGCTTGGCGCCCAGAATTTTCGAACGCATCATTCACCGTTTGCCATGATCAAAACCATTTTGCCCGGTTACGCCCAAGCTTGCGCACTCGCAGTGGGGGGATTGTGCGTGGGGAAGTGCATATCCATTCCTGGACTCGATTCTGTCACAATCAGCTTACATCAGTACGTTTATCTTTAAGGGTTTTTGCCGAGTCAGCTATCCGAAAGCAATTGGTTCGTTCCTGGAGGCCGGCGGGGGACTGCAGTTCGCTGGACAGTTTCTGGTTTTTGATTAAATCATTCGTGTATTTCATTTCTGAAATCATCGAGTTGGGACGTTCACGCGGGCGTTCCAATACGGGGAATTGCCAAGGCAAACATAAGGTGTTCGGATTTTTGGCCATCAGCAGTATTCAGTAGGAGGCCTTCGCTAGGTTATTTTTGGGCCATTGTTGGCTTTCCTATTTTTTTAGGGCGGGTATGCAGATTATGATCATGTTGGCCAAAAATTAAGTGCCCGCATCACCCGGCCTAGATACCAGGCGGCGTGGGTGCCATACTCTGGGGATGCACACTGTCTTTTTTGCCGATATTCGTGGATACGCATCTAGCTTGGCCGTTTGGATGATACTCACGAAACGTTTAATGGTGTTGGGTATATATCCACTTTTACGCGCTCGTTTATATGCTTATGCGCCCCCGTGAATGAGGATCGGACCGTAGGGTCTTTTTAGGAAAAATATTCGGGCGTATCCACTCAAGCATGGCTCATTTACCATTGGAGCGCTCTTGAGATGTTTAAAGGGGCCTACATTATGTTGCATTTTTTGGGTTGTGTAATGGCGGATGGACTTCTACGTTGGATCGCCTGATGCGTGCTATCGCCCGTGCGCGCACGCGTTTATATTACCATGGCAGGTCTTTCGAGGATCCTTGGATTCGGACTTAATTATATGTTTCAGCGACAAAATCTATCACCTTCAATTTGGGTGCGGGTTTGGGGTCTTTTTCGCATCAGGTCTTGTACTCTCTTATCGGAACACGAAAGATCGCAAGCGGTAAATTGGCAGAGAGAACTAAAATGTGCGCCAGGTATTGGCGCTATTTCATAGCTCTTAAAATCCGTCTTCATTTTTTGCGCTGCCGTATGGATTGTTACTCTTGGATTCACATGCTTAATTAAGGTTAATTAACATCATGTGATCCAGGCGGTTTAAACTGGCGAATATAACGGCAATTGGATGAGTATCAGACGAAGCCAAATTCCCTGATTGCAGTCCAGCCCATTCCGTCCTAAAAGGCCTTGTGCGACATTTTAAAAATGAAATTAAGCAAAACAAAAAGTATATACTGTCCGTCTCACATGTCCATATATGGCAACTTGCGTCAAAGGAAGACACTCCGTTTATACGACAATGTGGCAAATTGGGATTTCCCACCGAATTCGGGCAACAAAAGAAAAAACAAACATCGACCCGAGACTAGAATTATAAGATTATGACATAACCCGAGTAAATGTGATTGGATGTTTCAGTGGGAGGATGCCGATTAGGTTGACGGCATGCGGGATTGTGATTGAGAGGACCTGGATGCTTAATTGAGCAAAAGTGGGCGTTTTTGGGAGGTTAAATTCGAGGAGCGGTCGTGACGGAAATGCGAATCCGTGGGAGCTATTGGCGGTGTGATCTTGCCGCCATGAGGAAGGGCATCAACAACAAGCGGCATGATCCAGCCCGGATATTCCGCGTCGTTAGACCTTCAACGGTTATTCGTGAGCATATCCGTGGAGGGCA--CGGATTATATGGGACGCAACGGAAACGCATGCGTGAACATTTAACAAAGGAAGGGTATTGGTTAGTGCATGGCAAAGCTCTCGTGCCAGTTTAAACTTAAGACGGGGCCTGATAACATATGTATGCAAGCAAGACCGCCCTTCATATTGCCCTAACGGGCACCTGCGATTTTATTAACGGCGGCACTTGCATTAGAGATTTCAACAGCCAGCTACGGAATTCTTTTTTCGCGCCCCGGCGGAGCTACCGGGAGTTTTATTCATCCGTTCTGAAGGCGCAATTAGAAGCTTGGGAGGAGATACGCTTCCATGTGAACCAGAGGGAGTTCGCTAATCCACAAGTATTCATACGAGGCAATTTTTTCGCGATTTTAATCGGATCGCCGCATAAGTGGATTCGTTCCGGTGGTCGCGCCACCAAGCACAACAACGCGGAACTAATTGATTGCCATTGCGATTGAGCTTTCCATTGCTCGATTGACAGCACCAAACATTGCCGGGGCCGTTCGGAATTTAACACCCATCTCCCTTTCTTGAGACAGTGCAGGTTAGCGGACAAGGTATTGAAGTTGAGTAACAGTCGCCTTTTAGTCTTAGTCTATTGCAAACTACCAATTGCGAATTTAAACACTTACCTACCCGAGCGAACATTTAATCGCATGTGATATTAAGAGCATACTACCATTTACGTCGTGTTGCATCAGGATGCGTCCACATTTTTTTGGGCATACGCATCATTATCACGATACGTACAAAACCGATTACGACCGTTTAAGCAATTGCAAGGATGGCAAAAGTAGGGACCGCTGCCAAGATTTTTAATTTCCGTTGATTTGGACTTGCATGTACGGTTGCGTTTGACCGCGCATGGGACCGCAACCTTGCACCCTTGAATCTCCGATGTATTTACCGTTTCAGTTTCGGTGTCCAAAATTTTGGATTTGTATGCGGATCCGTGGTTATGGGTCCTTATGAAGATAAAATTCAAACCTAAGCGCCATGCACACTTTTTTTTGGACTTGTGCGTTGTTGGATGGGCACTTCCATGAATTCTTACTTGGTTTTATCCAGTCCAAGAAGAAATTATGAAAACTTACGTGTGCGAATTTTTAATTTTCCACTCCACGGAAACAGCTTATTATACGGAGGATTCGCCAGCGAGGGATAGCGAGCTTCAAATATAGAGCATCGTTGAATGAGCTAGACGAGTAATTTTAAAATGGTTATCAACAGAAGGGACAGGCGGCTTGATATATACAGCTTGAAGAACCTCTTCCAGGCTTAAAAATGCGTATTACATACGGGGACAGCATGAAAGGCAGCGAATTCCAATTTTTGAAAGCGCGATATGAAGAGCATCGTTGCCCACAATAATGAGCCAAATGTTAAATACGGCG
Carteria_sp_SAG_8_5             GTGAACCTTTAAGGACCTACGTGGGGCGGACAGAACACGGTTGCTGTGGCGGAAGCCGTTATAACTTCGGAATTTTGGGCCAGTGCCAGCGGCTATGTTTTGGCGGGCATAATTTTGAGTTCCATTACCCGAAACCATTAGACAGGTTATTTTTCCCAATGCACTTGGTAGGGTGGCCGGGGGAGTATGAACTTCCTATTGTTCGGGTCTCATTATTCTCGCGTTTGGTTGGGGGTTACATCCTATGGCCGAACTTGAGATCTACCTTTTGGTAGTTGAAGAAAAAAAATACAAATTTGGTACACTATATCTGGTTGGGCTGCTCTGTTGAAGCATTATTGGGGGTTAGAACTGGCCCGGGGGGGAGTCGGTATACAACCACACAAGCGCGTATTTGGTATTCTAATCCCTTGGGGGAGGTGATGTAGGTGAAAATGAGAATATGGGGCAATTGATGGACCTGAATTTGGGGATTGCAATTAACACCCTGCCTGGCCGCGGCTTGTTGTCGGGAGCTACTTCTAAGTTGGGCATGCGTATGGTTACGCTGTGATGCTGTTAAAAACGCTACCAGGATTTAGGCCACGCGCGAGCTCCATCCAACTTACTTCTGTCGGACACGTTGGGCAAGTGCTCTCCAGGCCACGGTTGGAATATTATAGTCCCACGGGAATATTTGGGGGAACATCGTTTGGATTCGGGCCTGTTGACCCTCGGGCCAAGGTTGATTAGAACTAAAAGAATCACCTGCAGACGAGGCGCGATAATACCAGCCCTTGGTCCTAATCGTGGGGGTGCACGAATAAAGGTAATTGTAGCCCGTCTGTTTCACTCCATTTGTTGGTTTTTTTTGTGGCATTTGCAGCGGCGGCCGGCGCGCGCGGTTGAAAGGATGAAGTTGAGACCGTTTTCATCGCCTTGAGAATGCGAGTTCGTGGCACATATATGCAATGGTCTAGAGTCAGGCAGTTTATACTCTGGTGTTTGCATCTGCACTTAGTTTTGGAACGGATTAATCATCCGAGGTTCAAATTACGACTGTACGATTATCGGACTGCAAACCAATGGGAGAGA----TATTAATGGTCCTTTTGGACATTTTTTTATTTGTTCAATGTCGGGCTTTTCCTACGTTATGAATCCAAGGGATTGCGCCCACAAGAATAAACACGTGCTTGCTTTTACTCATTCTATTTAGCGGTTAAAAAAGGTTGGTATTAACGTAATTCCCGCGCTTTTTTCCATAAGTCTGAGATTACAACCCTTCCTAGTTCGTTTTGGAAATTTGCGAGATTGTGTGGGTTTGTTCTTGTCCTTATATCCATCCATATCTTTGGGTTTACAGGCATCAGCTTGTTTGCACTTGCGGGCTAATGGGAGCGTGAGACACAATTTAGCCAAAGACAATACGAACACACGGGAATTAGGGAAGCAGCGGGAAAAATGCTTGGGATTGCTTCAATTTGACCTGTGATACTCCGCAATGAGCGGCGCGGTTTACCGTAGTAGCGGGGGAACTTGATCGCTTTCCGAAACCGTACATCGCCGCGGACCGATGGTCGGAAGGTTCCGATATGGTGCGTGTCACCGGAAATATTAGAATAAGGGTTCGAATATGCAACAGCATCGATGCGCTAAAATCCGTAAACAATTTTATTCAAACGGACACGGCGATCCCTTGCTATGGGTGTGTGGTCGCGCATGGCTCTGCATTTTTTAGGTCTAGTGGTTGGTCTCCTATCCCGCGCCATAACGACCTTTCCGACCATTAAAAGTTTCATCAATTTGTAACGGTTTAAAGGGAAAATCATGCTAAGATGTTAAAGCTTAGGAGTGGGAATACAAAAAACCGTGAGTTTGAGAGCTTGAAAATACCCCGGTGAGTAACCCGCGCGGCGGGCGTCAATGTCCCGGTTTCGGTGGGACGCCTTGCACACCTCGTGTTTTGATCTGGAAAAATCGGCAAGATGTTCAATTAAAAGAATCTGAGCTAAAAAACGGTAGCATCGAAAAGAGACTCAAAATGCTTAGAAGCATTAGCAAAACCCAACATCTTCGCCTTCATAATTGCTATGATTAGCGGCCGCCAATGGACTTCGGTGCAGTCTTAAAAGTCAGCATATCAGCCCTTGGGAGATATTAAGTATCGTCATCTGACGGACGGATTACCCGTACGCAGATGTGACGCAGTTTGCCGGGTCCAGAAAGTGTGAAAATACCGAAGAAAGAGACACCGATTATCTTTACCCACTGACTCAGATTTCAGAGATTAAAATTGTGACGGCGAGTATTTGCGAGTAACATACGGTAAGATTCAGCGCGACGACTTGACAATGTCGTTTATTGAAAGACGCCTCGCAAATTTGGATTTACTTGGTTCAAACACAGATGAAGAATAAAGTTTTAAGACTGGATACGTAAGAATATCCGAGGTGTCGTTTAATTCAAATTCCAAGCTGTTAAATGTCCTAAGGAATGGCTATTCGCATTATTGAAAGATAAAATCCTAATGCACACCCATGGATGTGAACGCGCTTATCGTAATGACGCAACAATAGTTCCAGCGCTGTTTCCGTCATGATGCAAATTACGGAAAAGCTTGTTTGGGAGCACCAGCGCTCATACAAATTTGCCGGAATGGATCGGTGTTGGCGGACTATGAACAGAGCGATGTTAGGACAGTTTGGTTTGGAGAGTTTATAGGAGACAACCAGTGGGAATATGCAGTTGACCGCGCATTTGGACCAATGACGCAGTGGAACGTTGAATCCTGGGGTATTCGCCCATCAATCAAATTCCTTGGTACGCCTTTTGGTAGAGGACAACAATTCGATTGTTAAATCTTTCTTGGATGAGACATTTTGAATTTGGGGCAGAACTGGCCCGAGGTTTCGATTAAAAATCCGGTTGTAGGGAAATAACGAAACGAAATAGCCAAAATCAAAATACGTGAGTATTAGCGCAAGAGCGTGAGCTTGATGGAACGGAATACAACTTTGCCATAGTGGTTCTGTTTACAAAATGAGAAGTTTTCTGTATGGACAAACTGGGTATTTTCAAAGCTTGGGTATATTTGCGACCCGTAGCATGCGATTGAGAAGGAATTCGCAATTAAGATAAAGACTAAAGCTTGTTCAATAACAGAAGAACCAGGTATGTTGATGGACTGACACGAATATAAATGATTGAGGATGCCCCGTTGATCGAATGGATCCATGTGTGCAGGCAAGGTTGATAGCTTACCAGGGAGAACGTCTGCGCATGCCAAATGGTTTTTGGTCTTCCAGACGTGCACAGTTTCCTGATTAACGCAGGATGAATAGGGTGCTCCTCCACGTAGGGATTCCATTTGGGAGGGTTAGTTGGCGTAACCTTTTAGCGACGCACACTTATCGCGCGAATGAACTATAGGCCCTTCCATGGCCGAGGACCGGCTGGTGAAAATTGAAACTTAAATATTTATGACGGAGACAATTTAATCATCAGA------TATTGATTATCGGGAATCGTTTTTACGGGAAATTTTGAATTCTTGCCGTTTTATAATGGGATATGTTAGAATGGATCCTAATGAAACGTTCAGGGCGATTACTTCTGAAAACTGAAGAAAAAATCCATCCAGATGTGAAACCGAAATATACAATCACGATCGGATTCACCGATTGTATACGGATGCCAGCAACCTTGAGCAGGGATACACAATGTCGTGATTACTTGCCAATCAGGTTGCAAGCAGGAATCTGATTGTACCGCCTTAGCGAAATGCACCCGGATTCACGCCTGGACTTCTCGCCTTAATCGAGCGGAAGTTTCCGGTGGGACACGTCTATGGGTTTATGGTTTTGCGTTTTTCTATATTTGAATTAAACGTCCTATCTGAGGGTACGTGCTG--------ATCCATGGGTCCCGATATTATGTGGGGAGATTCCGCCATGACGAATTAAATTATTTAGCGCGATATTTTTATCATATTGAGAGACTTGAACAATTGGGTTCTATAAATCAATGAGACGGCAAGATTGAAAAAGAATGAAACGAACAACGAAGGCTTCAGAGAGATCAAAAGTTTATATATAATCTTGGGGTCGTGGAAGGATACGTCAGAGCTTCATTATAAGCGGTCCTACTTGCTTGGGTGCGCTCGCGCTCTTGCTTGCGGGGACATGGGACGTAGTACGAGGTGCAGTATATCACACCGAGGGGTTTCGGCAGCTCGAATTGATGATCCAGAATATAAATCGCAGAGTGCAAATTATCTTTCACTAAGCCCGCAAAATTTAGGATTGACGGATTTATTACGCACGAACGTTATAGGTTGCGAGAATGCAGAAGAGTATCAGAATATGAATACAGAAGTTGGATACAGAACAACACACGTTTTGATCCGGAAGGCATTTCTGCAACTCCGAGCTAGCCCTTTCCCATGTGAGTCTCCATATCCGTTTTTATCTTTGCTTGTTGCAGCGCGTAGTTAGATACATGCATGGTACAGAAACGACTGTTGAGAGCGAGATGTTCGCAGACGTTGTTTGTGGTGTCGGCTTTTTTTCCTGGCTATTGCTTGGGGTGTTACGGATACTTGTTCTCTGTAACCAGGTTGCTCTCTTCTGAGGTGAAGTTTACGCGCGTTCACCCCCAAAGTTGGCATCTTTTTTGTTGGGCCGAGCCAGGGATTACCGTGTGCATTGGGGCTTGGCTTGTGCTTCAGGGCTTGCTTATGGTTATTTCGCATTGAATGCAGTCGTAATTCGCCTAAAGCATGCTTTCGCCCATTCGTTTGTTCGTTTCTATTACCTTGGCATCGGTGTTTTGCCCAGTTGGGTGCCCATTTCGTTATTTTTTTCAGGTTCAAATGACTTAACCTTCAATATGGGTGCGGGTTTGGGCGCCTTTTGGCATCAGGGCACGTGAAAACTTTTGAGAGGGAGGGCAAACTTCGGCTTAACCACCAGCGAGAACTATCATGTACGCAACGTTTGTCCAATTTGGGTGCTTTCAAAACGTGTTCATTTTATTTTTGTCCGTACGGCTTGATAGGCTTGGGTGTGGCTGCCTAATTCGGCTAGATTGTTCCAGAATCGGCGCGAGACCGATTGAACTTTAACAAAAATCTCTAAGAGGATCGGCTGATGCGCCAGACACCCAGAAATTGTTTCCGAGAGTCTCCCGGGAAGCCTCTTCAAATACTTTTCTTTTTTTTTCGTGAAGATCGGCATTCCTTAGAATTTAGATCTTATTTTTTCTGAGTGACTTATCATTGCGGTGATACTCCCTGGCTTTTACAAGCTTGCAGTTAGTTCCGAGAATCAAAATGCCCTTGTCCGCTTCATCAATGTTATATCAGTACGTATATATAGTATCGCTTATATGGTCTTTTTCATGCTTCTTTGAAATTAGTACGATTTGGTTGGTTCCTTTTACATGGATTTTCGGGCGTTGGCAAGAGCTGGGTCTATGAGTGGACCAAGAACTGGCTTTTACTGTTGTTTGCATTACTCAACAGATTCAAGGTGGAGGAAAACCGCATATGCTCTTGGTTATGTGTTGGCTGTATTGGGTAATTATGGGAGGCTCAAGTAGGTGTTAACAAGTTAAAACATAAAGAACATGTCCAATTATGACTTTAATAAAAATTCAGAGTCCAAATGAAAATGTATAAAGGGATGGGAGCTCCAAACAAAATGTGATCTCTTAAGAATGCCAATGCGGCAAAGGATATACCGTCAAAAGCATGCGGTTAATTCGGAAAATCCGTGGATTCGTACTTAGGGGACGATTAGGTTTTGAAGTTATAATTGCTTCCCGGTCGGATTCAGGATAACCAAAGTTGAAACGGGAATAAGTTGGTTGAGACATTATTTCCGAATGATAGAAAATGACAATCGGGATGAATTCATGTACACGCCAAACCGAGAGGCTGCTTTTAAGATTGGTTCCTTAAGCAGCCAACCAAAACAGTGTGATTAACGACAGCTTATGGGCTTTTTATTTGTTTGCGTCTTTTCAGTAATTTAAATAGTTCAATTCATTTACCCGAAACCTTTGAAGGCAGCGAGAATATTTCCACGAACGGGAATGGGTTTAAAACAGCCCATATACGGTTGAGTGGGCATTTATAG------------ACAAGAGATGACTCGTGCATATGGGGTTGCTTGTAAAAAACAGTACATTTGCAAGAGCCAGCGCGAAGATGACCGAGAGCAAGCGCTTGAACGCAAATAACTGAAAGCGAGGATAAGAAAGTGAGCAATTACTAAACGGCAAGCCGTTCAGTGTAAGTATGAGCTTGTTAACTTCTCTGTGGACTTGGATATTTTTGCATTTTTCGGACCCCCGATCTAAATGTCCCAACGAACAAGCGGGCGGTTAAGCGGGTAAGATACGTTACTATAACCCGATAGTGTAAGAACGAATTTGCGCTTCGATACCCCACCGGGTCCCCGAGATGGGGCGCGTGCGCGATCTCACGGACTGACACGTTGACGAGGTTACTCCTGACGTAAAGGCGTGTAGAATGACCGTCCGGGAGAAACATAATGCTAGTGCTACCATGACTTTGAGAGGTCGTACAATTCTACTCATGTGGAAGTTTGGTTAAGCTTCGGCCTCGTTGAGAATCGATTCGCGCTAGCAAACTTCAGGCCCCCAGGATCAGTGACGGAAACTAAAATAGGCGGGCTTTGGTGACATAACCAACTGGCTTCGCAAAATAGGCGGCGTTAGATGTTCGGGGGCTGATTACAAGAGAGAAAGTAATCCACCTTATCGTGCGGACGTTCTTTGTTCGAGCATTAAATCCAGCGAACGGGAATAAGGCATACTAAGCACGCGCACTGGAGAATATAACGGCCATGGCAAGATTGGGTCCATATATCAGATAATACGGGGTTACGCAAACTCTTTCCATATGCGGACAGGCTTTTTCAATCACGGCATCAGCGTATGACGCAAGAACAGGATCATTCGGTCTGCAATGCTCGATTCGGGGGACATTCATCGGACGTGTGGAATTGAGGGACGGAGTACTTGGTTGTGACTATCGGAGATAATGAAAGACGAGCGGGATTATTACCAGATGTGTCCTCCGGGTATCCGTGCTCGGGGATCAGTTGCAATCCGCCTGTGAATTTGGGAGAGCTGTTCATTGGGGGGACCTGGCACCTGGGAAGCCCGGGCGCGCAACGGTGCTTGAGCTGACCAGCCGAAGAGGCGGACTGCCGGAGGGGGAGTATCGTCGCTGAATGTCCCGACTGCGCGCTGGAGTTGAAGAATAATTGATTGAACATGAAACTATGCGGAGCCGTGACGCCTTTCGAATTTACAGATCGTATGGTATCAAGATACATCCTCTTTTATGCGGTGCTTTGTAGACGGTTGCTAGAGTTTGGAGCCCGCCAAGATATTACGAACCGCAGAGCCCCTATACGAAGTTAAGCTTGACAGTAACACTTCGCATAGCGTAATATGTGGGAAGCGTTAGAATATTTGGCACGTGTTTATGGGCTTGGTTTTCTAAGGACTCTCTCATCCTTATCCCAGGTTCTATTCTTTAGGAGCTGGATTTTTAGATTATGTGTTTTATTTTGAAGTGGGGGGTTAAGATTAAAAAAGAGGTTATCGATTTAGTGAGTACCGGAAAAAGCGATGACTTCTACCTTAAGAGTGAGCATAAGTGATTAACACGACATTATTAGTTAAGGGAATCCTTACGGATGGCACCTTACTTAAGAATGAAACAGCTCGATTGCAATATTCAGTTCTTGAGGATAAGACTGTTTCACTACGCTTCTCTATTTGCGCGGCCCTGTGTGTCTTTTCGCCGGGGGAACTTTGGTTAAACAAGTTTGAACAAATATAATTGCGCGTGTGGATGTATACTTGTGGAAAATTACTCTTTTGAGACGAAAAACATGTAAAATTCAGAGCAACAAGGCATGAGCCAGAAACTACGCGCCGACCATTGAACGCAAAAAAGCCAGAATAGGAGAGGATTTAGGCACCAGAATAAAATGGTGCCACAGATTCGATGCCGCTGAGATTAACAGAACGTCATTTACACAAAGCTTAACAGCTCGCTAGTATTCCGATATAACGGTCGGAAGCTAAAAGGCTGAAAACTACAGTGTGTAAAATTTAGTTCCGTTACGATTATGAAGTCGCTTTTTTACTTTTTTTGTTCTCTTTAGGTACGGTATCGTTAGTAGTTGGCCCCTCAAAATTAGGACCTTGAGACAGAGAACTAGAGAATGGTTTTCCCGTCTTAGCGGTTTGACGTTATAACAGTTTTCGAGTGAAATTGTATCAGATACGTTTAAGTATTTTTTACACTTAATGTTTTCTCTATTTTTCCTTTTGTAATTTTGCAACAATTTGTCACCTTACGATATTTGAAACAACATCGAATTTTTAATCTACACAAACGGCTTGAGATTCAGATTGAGAAACTTATTGATCTTTTGCATCGTAAAAAGAAGATGAGCATACAATTTTGCGATTTTAGTTATACTTGGTTCTTTTTGCTTGAATCAATAAATACAATCTTTTTTGAGTTTTTGGTTGAGAAGAAAATCTTATATTTTTGTACGATTTTGTGGTACATCTCAATTTGGATTTTTTCATTTTTTAACATAGGTTCCGAAACAACGGATTTTTTTGTGCACTTCCGTTTTTGAGTTTTTAATATTATTTCGCATTAACGGCTCCCGCACGTGCACTACAGCATATGAAAATTCGTTAGGAAGGGGATGGAATCACACAGTGAAATTCATGCTTGCAAAGGGAAAAGTTTCAATGGTGGACCAACAGAAGACTTACCTACGGTTTTATCCACATATGAACTTCAGCAAGATACATAGAGAGTTGCCGAGAGTATTACAGGTTGGGGGTGATGGTGAGCGGGGCCCCGCGGGCGGTGGGGGTAGTGTGGGAACGTAATTTTAAGATTAAGCTTTAGATAGACTATTTTTGAGTTTGGGAGTGTTGGGGGTTGCGCCCTTAATATCGATATGATATGTACGAAAGGTTGAAGGTTTGCGCAAAGATGCGCTCGTCGGAAAGCCGACCACCTTCGTTGCGGTTATGGAACGACGCAAAGGATTATGAAATTGTGAGCTGCCATCCGTTTGAGTTTCCTTATGAGAATCGGTTCCGGTAAGGAAACCTTTGAATGCTTATTGGATATACTAAATGTGACATTTTACGACCGAGGGTGTCCCGGACTTCGACGGACTTTAGTTTTTCAATTTATTATGTGACCCTTTTCGGATGTCTGGTTGTCCGTACATGCGGTTTTGTACGCTATTCATTCGCGGGGATTGCACTTATGCAAAAAGATATCACGGATTAACGCACGTTATATAATATCCAAACGGAACTTAAAACAATAAGATTTTAAGAAATTATTTCAAGAATTCACACTCCAGAAAGTCGCGTAGTTCAAACGTGATGTACGGAGCCAAGGTATTAGGATTGGTTTCCGCAGTTTAGGAATGCCAGAGGTTCTCCGGGTAAAAGCAGTGATGAGTAAATCTGGCTACGCACGCTTTTATATATCCACTCTTTTTTATTTTAGTAAACGCGCACATACAGGTAACGGGAAGTTCCGAAAGCAAAAAATTTAAATTCAAGGTTCGGGGCGGTCATCTTTTGACGCAACACAAAATAAGCTTAGTATCTAAGAACGCGCAAAAACGGATTAGCGCTTGATGCCGGTAAGCGCGTCGCGTAGGACAGTAAGGATTATAATACTAAAACGTCATAATTAACGAAGTTTGCCACTTCATTGGACCGCGCTTATGATTATAACCATGTGCGCGCTCGTGTTCGCGGTTGCGTGGCTGCGCATGGCCGGATGGCAGGACGCGCGGTAGCGTGAGGATGCCGCACCGAGCGAGGAAATCGGGGCTTTTTTAGTTGCTTATGATCCTACATTAGGCTGTGTGCTTGCCTCTTTGCAACCTTGCATATAACCTTTCTACTAAGTGCGAAAAGGGGCCGAATTATTGATCGGTTTGGGCCAATGGGAATATATGCGTATAAGAGCATCCAAATCCTTAAAATCGAGTGTCGGCGTATGTAGACTCAAGGTTCGCGGAAAGGATGTATAGTTGAGAAAGCGCGTATATAAAAGAGGAACCAGGGACCGGTTTGGCCATGCAGGACTAGGACGAATTACAAATGTTCTTGCCCGAGTATATGCCGTCAATTGACGAAAACCCAGTAAATGGACATGGCAGTGACAGGAAACACTTACGCGCATACATGCTTGCGCCGGGGGGGGCGGAACGTAGAGAATGATCGCCCGAGAAAGCAGGGATACATAAACGCCAGTGATAGAACGAAACGCATAGCCAGTGATGCCGGCAGCGATAGTAAAAATATACGGGCGCCAATGAGGGCATCTGTGTTCGGGCGAGGCCATCCCAACAAGACAATTTTTGCAACAGTGGGTCCAAATGTGTTTTTAAAAGAGACAGTGAGAAAGACTTTGATTGTGATTGAGTCGGAACTTGAAATAGATTCCGGGAGAATCCGTGTTCGGTCGCTTTTGCTTGAGCTTATGAAACCAAATCAAAGGGAAGAATGGTGAAAATTAGATTATGAAAGTGAAGTAATCCACCCCACGGAACGAAACCTTCTTTGCGTGAGAGTTTTCATACGGCGGGACGTGCACGGCGGTGAAGGGACGTAAATGGGAACGTGAATGTGGTTAAGAACAAACGTACGTACGGCTGAATTTAAAAACTTGAGATCATGCGGGAAAGTGGATTTTTCGGGGTCAAAAAGAATGAAGGGATGTTTGCAACCAAAGATAAGCCATCAATTGAGCCAGTTAATCTACAAGAGAGGGGCGCATCGCTTTTGTGGTACACCCATTTAGTCGACACGAGTACGGAAGTACAGTTTCCAATCAATCGAACCTCTCGTGCGAGACATCAAAAATGCATCCGGGACGATAGATGTGTGATTATAACCATGCATGAAAGGATCGTTGCATCGGAGGGGCGACGTGGGCGGGTGTACAAGAAGATAGGAATTTACCGATCGAAGGTGTTGCAAAATCATGTTCATCCTAACCGTTAACACAATGCCAATTTGAAAGAGGTTATCAAGTTCATTAATAGATCTGATACAATTAACGATAGAACCGGCTCGATTAACAACAAGGAATCCCGATTTGGGGGCGGATGTATATTCACCCTCGGATCTACGACGGAGCCGTTCGGGATGGGGGAATTTTGTCGTTGAAAATCGGCGATGCCAATATGGCCGTTTGAATGTTTCCAAGGCAGTCCAAATTAAAGCTTACATACGGAAAAGCGCGGACGACTTCGTACTGGAGTCACACTTTGGGAAATTGTCGGCGTGCATAACCACGAGGTTATCGGGATGAGTTTGAACGGAACCTTACGTCCGTGGAAGTACCTGGCGATTTAAGTTTGGGACCGTGAAATTGGCCGTAAGCGAGAAACTCCATCACGTTGCCCGCTTGTGATTGAACCGTTTCATTTGAACGGATAAGTGTGATTTTGCCCTACGCGGGGGAAATGGTTTTGGGGGCGGGTGGAAACGTCTATATGACTATAAAAATGCAAGCCAGGGGGTTCGTTTGCGGGTGGGACGACCGGAGGAAGACTTAACGAATAAGATCGGGTATGTGAAAAATTACGATCAAGTGCTTGTTAGGCAATAAGACCCCGGGCCGATCGGTGCTTTCGCTTACATGCGATATTCGGAGTAAAACAGAGTTTTTTTATGAAAATTTCGTTGTCAGCGGGCGAGTTCGCTTTTGGCGATCCTCGCGTGGTACACCACCTGCACGAATGGACTTCAGACGATACTCACAAGAGGTCATACTCATCAGCGTTAGTCCGCGAGATTACGACCGCCCGCGTACTTGCCATTGAGCACACGTTTTCCGAATTGCGCAAGGATTACCGCGTGACCCTGATCACTCACATTTCACCTGATGTGGGAAACATAGGAGGCCAGCGTAAAAACTTCACGTAAAGATTCAGAATATGCATTTGGCTGAGATTTCGAGAGAAGCTATGTGCCGGCCGAAATGAAGTTCTTCCACCTTTTGTGCGAGTTTACGGTCCCGGAATAGTAGTTGCGAACATGAGGTTAAAAATTTGCGGGACTGAGATTCCGACAGCTTTATTGTGGAAATAAGAGTGTGCAAGGGCACTTATGCCAATGTAAATTAGAACTGATGGTGACCATGGTCGGCTGCCTTGAGTTTGAATGTCCTGGAGGTGAAGCAACAATGCTCGCCCCGACGAGATGGTGGTGAACGTGGAACGCTGCCACGATTTTAGGTCGGTTATTGGTCGAAGACCGAGATGGTTGCTAATGGTTCCTGTACGGTCAACGTGTATAAGACCGGCGCTATGCGTCATTATCAACGCTTGTGCGGTGGCGGTCATACTTTTGAATGCGTTTGACCTCGACCGTTTAACCATTGCGCAGGATTTGTTTCCTTATACCGTTGGGTACCATCTGGGGGTGACATAGGGGAAAGCTCAATGAGTAGAGGGTGCGCTCCAATATCTTCGGTTTTTTCTGCGCGTTGCATGGTTATGGATTGACTTTCGGACCCGACGGAAACGCTTGATTCCAAATTTGGATCACTTTTTTCGGTTCTTGTTGGTTGGGCTTCAGTACGGGTTTGGCCGGATTGGTTCGACCTAGGTTACGGAGGTCACCGTGCCCTCTGGGGCGAGGTTGACCTAAACCGGGGGTCCGCCACAATGCGCGGATTTGGGTTTGCGGCTTTCATTTGGTAGCCTCATCGCTTATTGGTTTCATGGAGATGAACGTTTTCAGAGATGCGCGTTTTGGCGCTTGTGTGCGGACATTGTAGGTCGCGCACCCGTGACTTTGGCCACCGTACATGGACAGGTTTTCACAGAATCAAACGGTCAACAGGTGCCAGGGCTCCTTCGAGCTGGCCGATCCGAAACTGCTTTAGATAATGGAAAACCGCAAGGGGTTTTCGACGGGCATAAAGGGGAGGATGCGTGGTGTTGGCAGCGTTTAAGACAGAGGCGGACTTCGTCGCGATCCACTTTTGAACTTCCGTGTTTATGAAAGAGGGTGTCGGCGAGTCCTTCGAAGCGATCAATAAGATGACAGTGGGTTCGTACTTTAGGGGGATTGAGGTTACTTACGACCGCACGTAAAATAGCCGAAGCCATTGGGAATTTGATTGACGTCACTTCATCGAGGGTTTCGAGAGCCAGGGTGTTACTTGGCACTTCTTGCTTTTTTTTTTGGCAATTGCAGGGCAGACATTTCGGAGTTTGCGGATGAGAGAATAAGACAGTGATTGGAATAAAAACTGGGAACTCTCCTCGGAGTTTATGCACAACTTTCCAATTAGCAGGCTGCCAGACCACACCGCGATTGTTGGCTGCATGCCAGATTGAAGCAGAGGATACGAGAAACTTACAAAATTTGCTCCATTGGCACTGCATATTTTTTGACTCGGAATTTTCAGTGCTGCAGGAATTGACATGGTACGACCATCAGTCGCCATGCCAGCATTGGACCCATTGGCATCGCGTGAGCTTACCGGGGGGCTCGGCCGTAAATTCACTCGGGTTACATGTGTAACATGGATAGACAAGCGATTTAGTGGTCGTTTTTGCTTGTTCGCGTTTTTTTGCGGTGCTCACTCACCAATTCACCTCTTTCTGTTAAGAGCGATCCGTTAACACATTTCGGTTTTGGGTAGTCTTGCTGACGGCATTGTCAGTGCATCCGATCCGGGCACAGTGGTGGAAATTATACGTTTCCCACCCAGGTTACCCTTTTACGGAATGGCGCTAGCCAAACCGAACGCAGCAATTTGGACTCCAGGGCGGGAGCATCTACTTTTGGGGTTCACCCAACCAAGTTTGCTACGAATGCCACACATTGCATGCGTATTTATGTGCGGCAATTACGACAATTGGATGGCAAGATGAGCATTTGAGCCAGTCCGTTCGGATTTGGTCGGCAAAGGTTTTCAACGTAAAATCTTCATTCATTGGTTGCTTGCTCGTGGACATTGTCATGTGCCACAATTATCTTCCCCTAGCTTTTGCAAGATTACACCAGCGCTTTAACCACACATAATGCGGTTATATTGGGGCTTGCCAGGGCATTTTTATCGGATAGACCGAGCAAAAGGAAGTTTGCCGATTTGACAAAGAGCGTATTCCATTAGTGGTTCCTTTTTGGTTCAACCTGGTTTAGTCAAAGAGTATCAGCTTGGACCCGAAACAATCTATGACCGTTTGCCATGATCAGCGCCAGGAAGCCTTAGGTTGATTTTTTTCTCTCAAAGGCGCTTTC----AAAGCAAGTTTGCTCCGGTGTTGAGCATAAAAAACAAATCCTTTCTACATGGCCGGGATTTTGTCACAGCATGCTTGGCTCAACACACTTATTTGTAAGGGCTTGAGCCGGGTCAACTATCCGAAAAAGATTGGTAAGTTCCTGGAGGCCGGCGGGGGACTGGAATTCGCTAGAGCTTTACTGCGTTTTGATCTAAACATGGTGGTACTTTATGCATGAACATTACTTTGCAGGAAGTTCCATTGAGATCTCACTATTATGGTGTTAGGATACTTGTTAATCTCCATTATAAGGTAAACCTTGGATAAAGTTTCGTTGGCTGACTTCTTTGGCATTATTAGCACGGTTATTTCTATTCTGAGGGTATGCAGATTATGAACTTGTTGGCCAGAAAACCCCTGCAATTGTTATGAAGAAACCGTGCCTTCATGTCAGCCGCTGTGGTTGCCATTTCGTGGTAATTTACTAGCGCTTCTATGCTCACTCGGCGTTGGCCATATCCCCAATCCTATATAACGCGATATGATAAACATGGGCTTTCACGTAATGGTTGGGGAAATTTCCAGAGCAACAATTACGCAACACAAGTAGTGCAAACATAAACGCCGGTATGGCTTTCCTTGTAGAAGACGGGTTTTAGATTTAAAGGGATCATTGGGAAAGCGTAATGCAGCAAATAGGATAATTTTTAATTTTAAACCGCGTGTTAACAGCTTAACATTACAATAGCGTAAGGAGACTTTTTTGTGGACAAAACCGCGCAGTTATTCCGGCGCCTTTAGAAAATCTTTTGTAAACCGTGTTGGGGATTTACAATGAAACATCTAATCATTCAAATCGCCATTTAAGAAACAAGATATCAATCTCTACAACGCAGGATAACTCGTTATAAAA--------------TTGTGATTACAAATAAACAATTGTTCGACAAAGTATAACTTTAAAAAAATAAAGTCGCGCGAAAAATTTTAATTTTCCAATTAGTATTGAGCACAATCATCAATTTATCAAATTGTGACCAAATAACAGCCGAAAAAATGCAAGTTGAAATATTGGGGGTGCAAATGTGCATATATGGCACAGAGAATAAGCGTCGGATGCAAACTGGATCAATTTCAGTGTGAACAATGAACCACTTGCAACATTGTCCGCAAGAGATCCGAATCATAATTATTTACAATTCTACCAATCGTTGCATAATATTACACTATTTCACGCCCGTGTGCCTGGTGTTACATACGCGGCTTTATGAATAACGTTTTCCGACCCTGTTTTCTTATAAGTCGAGTCGTCGAAATTGGAAATGCGTTATCGCGAAGGAAGTATGTATTGATAACCAACAAACACGCAGGATGGATCGTTCTCACCTTACCCGCACCGAACGTCGTTCGATTACGAATCCGAAAACTTTCTTGGTACACGTCAAGGCGAAAACGGGGTATACACCGCACGGGGGGGCAAACGCTTACGCAATGATTAGAGGAAAATGGATCCGCAAGTGTTCATGATAGACCAACGAAGCAGATGCTTTTCGTAACGAGGGAAACGTAATTTCACCCAGGTTAAATGGGAATCTATTCGATTAAGCCCATTCATGGAAGCTTCCTTCGAAATCCTTGGTCGAGTCAAAGTGATTCACCGGTCGGGGCATTGCCGGCGCGGACTTGTGAATTTGCAAGAGGAATTGTACATCGTTCCTCAAGAGTCGTTGTTCAAAATGTGGCACTTGGCAGTGGAAATGAGCTAAATTTCATGGAAGCGGCGACCGTGTTGGAACGCCACGTCGGGTCGCATAACCGTGACACCCAGGGGGGGAGGAAGCCCATGGCGAGGGCCGTACCCTGGGAACCGCTTGGAATTACAGAACCAAAATAAGAACATTATATCGCTCGAAATAGAAATTAGATGTTGAGACGCTGAATCAGCATGCGAGAATTCAGAATAGTCCCCCAGTAAATTTTATGATGGGGATACTTACTGTTTTGTCAGTGCACGGTTGCATACTTTATACGCCACGTGCGAGCTTGCTCGTCATACTATACGAGTAATTGGTGTTATCGTCATCACGTGTCGCAGATATGTCTATATATTTCAGTTTCGGTTATTACGGGGTTAAAACCAGGATTACTGGTACGGGTATATGCGTTGACGTTCTTGGGTACGGTATCTTCCTGGACAGTGGTATGGCGTAAATGTACGGGTCCGAGCATCCGTGTGGGGCCCTGTGATTCTCGGGGGGTGGGTGGCAGCACTTACCGTTTAAGTTCAACTTGTTTCCTTTTACGCGTTTATTTATCATTTTATATCGAACAGGATTCGGCCCTATCCACATCACATTATCGTCGCAGAAAATTACAAAACCAAGCCCGCTTAATCTGCCCAAGCGGGATTGTTCGGTTAACGTACCCAAAACCAATCGCTTCGAAGTGCCGGTCGTTACTCGGTTGAGTACGCTAATCCGGATGGCAAACTCAGACAGCGTGTTTGTCGGGGGAGGTAAGATTCCGGGTCGTACAATGTCGGGACTTGAACGCGGGTAAAACGGTCAGGCGTCAATAGGGTAAATGGCAAAGTCACCGTGGTTCGGTGGATACAACCTACATCCATGTTGCCGTTCAAATACATATCCAACATCTGAGACGCTTTAGCAACTTGCGATTCAGAATTTTTAACAATGAAACAAGAAATAGAAGAAATGGATTACCCAAATTCTTAATTTATCGCTCGTATGAACAAGCACATGTGCGAACATATGAGCTTGAAACGCAGCTTAGAAGTATAACAGCAACGGACTTTAAAAGGGTAAATCAGTGCGGCGTTAAGGGCGAATGCAGACGATGGTCGTCGGCGGTCCTTCAACTTACGCAAATGATATCTAAAACGCAAACATTAGGATATGGATAAGTTGATTTAAGCTTCCATTTGCCACAAATAGCAACCCGGAGCAAGGCGCTGTTGGCAATGCATTGCCAAACCGTGAATGAGTCCCAGCGTTTCCGAACGTTTGAGCGTATGAATCCTAGAAAAGCTCACAGTTCGCAAGGAAAAGGGACTAAGTGGATGTTTATCTCCGAGGTTGATTGCCCGCGAAGATCCGAGAATAAAAAAGTGGAATTTATACACCTAAGCCGAAAAAAAATTTGTGTGGCCGTCCGGAACATAAGGAATGTGTCCATTTTCCCGACCGCACAAAAAAGTTCTACTAATACCATTATTGGGGAAAGGGCGGGCAGTTACCGAGGTCAATCAAAAACGTTAAATCCCGTAGGGAAGTACGAATGCTTTTATACATGAAAGCAAGGGAACATGTGAAAATCCACGGCCGAATTTGTGCGTGGGAACGTCTGCGACACCTTACAAAACCAAGTGGGGTTGGCAAAGAGTGAATGTTTCAAACCGCCGGTCAGGTTTTTTTTTTGCGGGTATTTGCCAATCTTTGTCTAAAAAACATTGAAAGTCATTTTGACTAATTCTGATTATAATACCGTATACGAAATCTATTGCTTTCAAAAAACATAACTTGAGTGATTCGTTACAACCCAATAAAACTTTGAAATTTAAAGTAAATATGCATAAACCAATCCGGAACATCCGTAAACGGTATTTACTTAAGAGGCATCATTTACCTAAATTTGTTAACGTGTACTTTTGTTGTTTTATTTGGTTCTTCAAGACCGCCGAACCGGAAATTCCGTAACGGCCAGTTAAATATCGCGCTGGAATTCGGGTTACAGAAAACCTTCGAGGTTTCGGGTTGGCTCTCGAAGTATCCCCGGCACAGGGCAATTTTAATACTATCGTTAAGTAACAAGTTCGTTAATAGGTTACGACGCATTATCATAGTAAAAGCAACGGTAAGATCACGGCAGTTTTTCATTTTGAATCGCTGAAAATGTTTCGTTAAATGCCCACATGTGCGCCGCATTATAGCAGGCAATCGGTAAAAAAAAGTAAATCCAGTAATTGAACCAAGAGTATTCGTGCATAACAAATCTTAATTGTAAAAAACGATCGTTTAAAAACGTTGAAAACTTGCTTATTTATTCAACAAACGAACCAAAGCGGTTACGGGATGTCAATCAGCGGCACAAAACATATACGTACAAATCGGGGAGTTTTGTGAGTCGCGGGCTGGGTTAGGGAACGAAGCACTCTTGCGCAAAAGCGCGAACGTGCCGAATCAA--GATTTCATCAGAGCAGATTTGTACGGCCGGCAGGCGGAACGCATCGGAATTTAAGCGGATAAGTAAATATCGGAAAACGGATCCCAAAGGTGCGCCCCAAAACGCGGTATACTCATCTCACTGCCTCTGCTTATGTGTTCTTGGTTGTGTGGGTCCGTATTTGCTCCCAAGGTGACGAAAAACGATGTTTTCGGTTAGGTTGCTTTCTGTTTGTGTGGATTGAATCTTGTGTATTTACGTGTAGTAATGGTTCTGTGGGCTTGTGGACTTACATTATTGGTTGTAAGTGTAACTATATACATAGTCCCGACGGAGCAAAAGTAAATGCGTGACGAACCGTGAACAGTTGAAATGGCAACCGGCATTTCCGACCTGCAAGGCCAAACACACTGATTGAATTCAGCGAGTCAGATTGAAGCAACAGGACTGAGAATTCCGAAGTTTAGGCCATTGGCACTGGGTATTTATTGTTAGGGATTATTCAGGGCCGTTTCAATAGAGCTGTTAGGACCACCAATAACCAGGCCAGTGTTGCCATGTGGCAGAATCTAAGGGAGTGGGGGGTTCAGGATCAATACTCGGTTTTCACTTGCGGCAGGGATACAGGATTCATTTAACACGCATGGGGTTGTATGCGTGCATTTTTGCGGTGTTCATACAAAGCGCCCAATTGATGTTCAAAGTGATCATTTAACACATTGGGGCTCTGGTTGGAGTTGGTGGCGGCACAATCAGTTCTTCCATAAAACTTTGAGCGGGTGACCAAGAATCCTTCCCAGATTCTTTAAAGAACTATGCGATTTACCAGTTGCAAGGTTGCCCTTTTACTTAATGGGGATAAGGATTTTACTTAAGGGGTTAACCGTACGGGGCTTGCTAGGAACGCCACACAGTGCATGCGTCTTTTTGTGCGGCAATTACGACAATGGGATGGCAAGATAAGAATCTGAGCCACGGGCCTTACGGGAGGCAGTGGTTTAGAATTTACACTCTGCAGCCATTGCATAATTGCTTTTGGTCTTTCATATGTAGCACAATTATCATCCCCTACCTACTGCACGATAGGACCATTTCCTTTACCACAATTGATGGGGTTTGATGTGGGCGGGCCAGCGCATTTATGTCGGATAGACCACAAAATAAAAACTTTGACGGTATCGCACGGAGCATATTCCATTAATGGTTGATTTTTGGTTCAAGTTGGCTTAATCAAAGAACATAGGCCTGGCGCCCAGAATTTTCGAACGCATCACTCACCGTTTGCCATGGTCAAAACCATTTTGCCCCATTACGCCCAAGCTTGCGCACAGGCTCTGGGGGGAATGTGCGTGGGGAAGTGCATATCCATTCCTGGACGCGATTCTGTCACAATCAGCTTACATCAGTACGTTTATCTTTAAGGGTCTTATCCGAGTCCGTTATCCGAAAGCAATTGGTTCGTTCCTGGAGGCCGGCGGGGGACTGCAGTTCGCTGGACAGTTTTTGGCTTTTGATTAAATCTTTCATGTATTTCATTTCTGAAATCATCGAGTTGGGACGTACTCTCGG--GTTCCAATACGGGGAATTGGCAAGGCAAACATAAGGTGTTCGGATTTTTGGCCAAGTCCAGTATCATCTAGGTCGCTTTCGCTAGGCTATTTTTGGGCCATTGTTGGCTTTCTTATTTTTTTAGGGCGGGTATGCAGATTATGATCATGTTGGCCAAAAACTAAGTGCCCGCATCACCCGGCTTAGATACCAGGCGGCGTGGGTGCCATATTCTGGGGATGCACACTGTCTTTTTTGCCGATATTCGTGGATACGCATTTAGCTTGGCCGTTTGGCTGATACTCACGAAACGCTTAATGGTGTTGGGTATATATCCACCTTTACGCACTCGTTTATATGCTTGTGCGCCCCCGTGAATGAGGATCGGACCGTTCGGTCCTCTTAGGAAAAATATAGGGGCGTATCCACTCAAGCATGGCTCATTTACCATTGGAGCGCACTTGAGATGCTTAAAGGGGCCTACACTATGTTGCATTTTCTGGATTGTGTAATGGCGGATGGACTTCTTCGTTGGATCGCCTGATGCGTGCTATCGCCCGTGCGCGCACGCGTTTATATTACCATGGCAGGTCTTTCGAGGATCCCTGGATTCGGACTTAATTATATGTTTCAGCGACAAAATCTATCACCTTCAATTTGGGTGCGGGTTTGGGGTCCTTTTCGCATCAGGTCTTGTACTCTCCTATCGGAACACGAAAGATCTCAAAAGGTACGTTGGCAGAGAGAACTAAAATGTGCGCCAGGTATTGGAGCTATTTCATAGCTCTTAAAATCCGTCTTCATTTTTTGCGCTGCCGTATGGATTGTTACGCTTGGATTCACATGCTTAATTAAGGTTAATTAACATCGTGTGATCCAGGCGGTCTAAACTGGCGAATATAACGGCAATTGGATGAGTATCAGAAGAAGCCAAATTCCCTGATTGCTCGTGAGCCCATCCCGTCATAAAAGGCCTTGTGCGACATTTTACAAATGAAATCAAGCCAGGCAAAAAGTATACACTGTCCGTCTCACATATCCACATATGGTTACATGCGTCAAAGGCGGACAATCCGTTTGTACGACAATGTGGCAAATTGGGATTGCCCACCGACTAAGGGCAGTAAAAGAAAAATCAAGCATAGACCCGAGATTAGAATTATAAGATTATGACATAACCCGAGTAAATGTGATTGGGTGTTTCAGTGGGAGGATGCCGATTAGGCTGAAAGCATGCGGGATTCTGATTGAGAGGACTTGGATGCTTAATTGAACAGAAGTGGGCGTTTTTGGGAGGTTAAATTCGAGGAGCGGTCGTGACGGAAATGCGAATCCGTGGGAGCTATTGGCGGTGTGAGCTTGCAGCCATGAGGAAGGCCATGCTCACCAGGCGGCATGATCCCGCCCGGATGTTCCGCGTCGTTAGACCTTCAACGGCTATTCGTGAGCATATCCATGGCGGGCA--CGGATTATATGGGACGCAACGGAAACGCATGCGTGAACATATAACAAAGGAAAAGTGTTGGTTAGTGCATGGCAAAGCTCTCGTGCCAGTTTAAAATTAAGAAGGGGCTTGATAACATATGTATGCAAGCAAGACCGCACTTCATATTGCCCTAACGGGCACTTGCGATATTATTAACGGCGGCACCTACATTAGAGATTTCAACAGCCAGCTACGGAATTCTTTTTTCGCGCCCCGGCGGAGCTACCGGGAGTTTTACTCATCCGCTCTGAAGGCGCAATTAGAAGCTTGGGAGGAGATACTCTTCCATGTGAACCAGAGGGAGTTCGCTAATCCACAAGTATAGATACGAGGCAATTTTTTCGCGATTTTAATCGGTTCGCCGCATAAGTGGATTCGTTCCGGTGGTCGCGCCAACAAGCATAACAGTGCGGACTTAACTTCCTGCCATTGCGACTGAGCTTTCCATTGCTCGACTGAACGCACCAAACATTGCCGGGAGCGTTAGGAATCTAACAGCCATCTCCCCTTCGTGCGACAGCGCTCATTAATGGACAAGGTATTGAAACTGCGTGAGAGTCGTCTTTTGTGGTTCGTCTACTAAACGTCAGCAATAGCGAATGTGGTCACTTACTTAAAAGAGCGATCATGTAACAGCATAAGATATTAAGAGCATACTACCATTTACGTCGTGCTGCATCAGGATGCGTCCACATTTTTTTGGGCATACGCATCATTATCACGATTCGTACAAAACCGATTACGACCGTCTAAGCAATTGCAAGGATGGCAAATCTAGGGACCGCTGCCAAGATTTTTAATTTCCGTGTATTTGGACTTGCTGGTATGGTTTCGTTTGACCGCGCATGGGACCGCAACCTTGCACCCCTGAATTTCCGATGTATTTACCGTTTCAGTTTCGGTGTCCAAAATTTTGGGTTTTTATGCGCGTCCGCGGCTATACGTCCTTATGAAGATAAAATTCAAACCTACGCGCCATGCTCATTTTTTTTTGGACTTGTGCGTTGTTGGATGGGCACTTCCATGAATTCTTACTTGGTTTTATCCAGACCAAGAAGAAATTATGAAAACTTACGTGTGCGAATTTTTAAGTCTCCACTCCAAGGAAACAGCTTTCTATAAGAAGGATTCGCCAGCGAGGGATAGCGAGCTTCAAATATAGAGCATCGTTGAATGAGCTAGACGAGTAATCTTAAAATGGTTATCAACAGAAGGGACAGGCGGCTTGATATATACAGCTTGAAGAACCTCCTTCAGGCTTAAAAATGCGTATTACATACGGGGACAGCATGAAAGGCATCGAATTCCAATTTTTGAAAGCGCGATATGAAGAGCATAGTTGCCCACAATAATGAGCCAAATGTTAAATACGGCG
Chaetopeltis_orbicularis        GTGAACCTTAAAGGACTTACATGGGGCGGACAGATCACGGTTGCTGTGGCGGAAGCCGTTATAACTTCGGCGCTTTGGGCCAGTGCCAGCGGCTATGTTTTGGCGGGCATAACTTTGAGTTCCATTGTCCGAAACCATTAGACAGGTTATCTCTCCCATTGCACCTGGTAGGGTGGCCGGGGGAATATGAACTTCCTATTGTTCGGGTTTCATTATTCTCGCGTTTGGTTGGGGGTTACATCCTATGGCCGAACCTGAGAACTTCCTTTTGGTAGTTGAAGAAAAAAAATACAAATTTGGTTCATTCTATTTGGATGGGCTGCTCTGTTGAAGCATTTTTGGGGGTTAGAACTGGCCCGGGGGGGAGTCGATATACAACCACACAACCGGGTATTTGGTATTTTAATCCCTTGGGGGAGGTGATGTAGGTGAAAATGAGAATATGGGGCAATTGATGGACGCTGTTTTGGGGGTTGCAATTTACCACCTGGCTGACCGCGGCTTGTTGTCGGGAGCTATTTCTAAGTTGGGCTTGCATATGGTTACGCTGTGATAGTGTTAAAAACGCTACCAGGATTTTGGCCACGGCCGAGCTCCATCCAGCTTACTTCTGTCGGACACGTTGGGCAAGTGCTCGCCAGGCCACGGCTGGAATACTATAGTCCCTCGGGAATATTTGGGGGAACATCGTTTGGATTCGGGCCTGTTGACCTTCGGGCCAAGGCTGACTAAAATTAAAAGAATCACCTGCAGACGCGGCGCGATAATACCAGCCCTTGGTCCTAATCGTGGGGGTGCACGAATAATCGTAATTGTAGCCCGTCTGTTGCACTCCATTTGTTGGTTTTATTTGTGGCATTTGCAGCGGCGGCCGGCGCGCGCGGTTGAAAGGATGACGTTGAGACCGTCTTCATAGCCATGAGAGTTCGAGTTCGTGGCACATTTATGCAATGGGATACAGTCAGGCAGTTTTTACTCTGTTGTTTGGACGTATATTTGCCTATGCAAACAATTAACCATCCGCGGCCCAAATTAGGACTGTACGATTATCGGATTGCAAACCAGTGGGAGAGA----TATTAATGGTCCTTTTGGACATTTTTTTATTTGTTCAATGTCGGGCTTTTCCTGCGCTATGATTCCAAGGGATTGCGCCCACAAGAATAAACACGTGCTTGCTTTTACTCATTCTATTTAGCGGATCGAAAAGGTTGGTATTAAAGTAGTGACCGCGTTTTTTTCCATAAGTCTGAGATTTCAACCTTTCTTAGTTCGTTTTGGAAATTTGCGAGACTGTGTGGGTTTGTGCTTGTCCTTTTGTCCATCCGTATCTTTGGGTTTACAGGCATCAGCCTGTTTGCACTTGCGGGCTAATGGGAGCCTGCGACACAATTTAGCCAAAGACACTTCGAACACACGGGCATTAGGGAAGCCACGGGAAAAATGTTAGGGGTTGCCTCAGCGTGACCACTGATACGCCGCAATGAGCGGCGCGGTTTACCGTTGTCGCGGGGGAATTTGATCGATTTCCGAAACCGTACATAGGCGCGGTCCGATGGTCGGAAGGGCCCTCTATGGTGCGTGTAGCCGGAGATATTAGACTAAGGATCCGAAAATGCATCGGCTTAAGTGCTCTAAAATCCGTAAACAAATTTATGCAAACGGGTACGGCGGTCCTTTGTTATGGACTTGCGGACGCGCTTACATGTGGATTTTTTAGGTCTAGTGGCTGGTCTCCTATACCGAAGGGGATCGGTCTTTCCGACCGTTAAACAGTTCGTCAATCTGTAACGGTTTAAAAGGAAAATCGTGCTAAGATGTTAAGGTTTAGAATTAGGAAAACGACAAACCGTGCATTGGAAAGCTTAAAAGTCACCAGGTGAGTAACCCGCGCGGCGGTCATCACAGTCCTAGTATCGTCGTGAAGGCCAGCACGCATCGTGATTTCTTCTGCAAACGTCGGAAGAATGTTCAACTATTCGAATTTGAGCTCAAAAAGGGGCGCTTCGAAAAGAGACTCAAAACGCTTGCAACAATAATCCGCGCCGAACATGTCAGCATATATAATTGCTATGATTAGCGGCCGCCAATGGACTTCGGTGCAGTCTTAAAAGTCAGCATATCAGCCCCTGGGAGATATTAAGTATCGTCATCTGACGGAAGGATTACCCGTACGCAGATGTGACGCAGTTTGCCGGGTCCAGAAAGTGTTTAAATACAGAAGAAAGAGATGCCGACTATGTTTACCCACTGACTCAGATTTCAGAGATTCAAATTGTGAAGGCGAGTATCTGCGAGTAACATAAGGTAAGATTCAGCGCGACGACTTGACAATGTCGTTTATTGAAAACAACCTCGCAAATTTGGATTTACTTGGTTCAAAGGCAGATGCGGATTAACGCTTTAAGATTGGATAGGTAAGAGTATCCGAGGGGGTGTACAATTAAAACTCCAAGCTGTTAACTGTCCTAAGGAGTGGTTATACGCATTATTGAAAGATAGAATCCTTGTGAATACCCATGGTTGTGAACGCGCTGATCGTAATGACACAACCGTTGTTCGGGCGCTGTTTCCGTCATGATGCAAATTACGGAAAGGTGTGTTTGCGAGCACCAGCGCCTATACAAATTTGTCGGAATGGATCGGTGCTGGCGGACTATGAACAGAGCGATGTTCGGACAGTTGGGTTTGGAGAGTTTATACGAGACAACCAGTGGGAATATGCCGGTGACCGCGCATTTGGACCAATGACGCAGTGGAAAGTTGAATCCTGGGGTATTCGCCCGTCAATCAAATTCCTTGGTACGCCTTTTGGTAGAGGACAACAATGCGACTGTTAAATCTTACTTGGATGAGACAATTTGAATTTTCGGCAGAACTGAGACGAGGTTGCGATTAACGATCCGGTTGTCGGGAAGTAACGAAACGAAATTGCAAAAATAACAATACATGAGTATTAGCGCAAGATCGCGGGCTTGATGGAACGGAATACAACTTTGCCATAGTGGTGCTGCTTACAAAATGAGAAGTTTTTTGTATGGACAAACTGGGTATTTTCAAAGCTTGGGTATATTTGCGACCAGTAGCATGCGATTGAGAGCGAATTCGCCATTAAGATAAAGACTAAAGCTTGATCAATAACAGACGAACCAGGTATGTTGATGGACTGACACGAATATAAATGATTGAGGATGCCCCGTTGAGCGAATGGTTCCATGTGTGCAGGCAAGGCTGATAGCTTACCAGGGAGAACGTTTGCGCATGCTCTGTGGTTTTTGGTCTTCCAGACGTGTAACATTACTTGATTAACACAGGATAAGTTCGGTGTTCCGCCACGTAACGATTCCGCGTGGGAGGGTTAGTTGGGGTAACCTTTTAGCGACGCATACTTATCGCGCGAATGCATTATGGGCCCTTCCATGGCCGAGGACCGGCTGATGAAAATTGTCGTTTGGGTGTCTGAGACGGAGCAAATTGAAGGGTACGA------TAACAATTATCGGGAATCGTTTTTATGGGAAAATTTGAGTTCTTGCCGTTTTATCGAGGGATGTGTAAGAATGGATCCTAATGACGCGTTCAGCGCGACTGCTTTTGAAAACTGGTGAATAAGTCCATCCCGATGTGAAACCGAAATATACAGTCAAGATAGGATTTTCCGATTGTATACGGATGCCATGAACCTTGAGCCGGGATAAACAATGTCGTGATTACTTGCCAATCAGGTTGTAAGCAGGAATTTGACTGTACCGCCTTAGAGAAATGCACCCGGATAGACAATTGGCGTTTTAACCTTAATCGAGCGGAAGTTTCCGGTGGGACACGTTTATGGATTTATGCCTTTGCGTTTTTCTATCTCTGAATTAAAAGTCGTATTTGAGAGTACATGGTGGAACCTTCATCCGTGGGTCCAAGTCTTATATGGAGAGACTCCTTCATGATGATTTAAATTATTTCGAGAGCTGTTTGTATTCGATTGACAGATTTGAACAATGCGGATATGTTAATCATTGAGAAACGAAGACTGAAAAAGGGTCAGTTT----TCGAACCAGACGATAGGACAAGCGGTTTGTTTATAATCACGGGGTCGTACAGGGATACATTAGAGCTTCATTGTAAGCGGGCGTACGTTGCTGGATGCTTTCGCAGAGATGTCTGCGGGGAAATGGCACGTAGTTCGAGGGCCAGTATATCACACCGAGGGGATAGGGCAGCTCGAGTTTTTGAGCCAGAATATAGGTCGCGCAGCGCACATTAACCTTCTCAACGGCTTAGGAGTTTAAGATTGACGGATATTATACCCCAGAGCATGATAGGTTGCGAGAATGTACCGTAAATCGATGATTTAAGATTGAAAGATGTTGCGAGAGCAACAATGAGGATACAAAACTCATTATATGTTTAATTCCGAGCTAGCCCTTGACCATGTAAGTTTCCGTATCCATCTTTCTTTTTGCTTGTTGCATCGCGTAGTTCGATACATACATGGTAGTGACACGGGTGTTGAGAGTGAGATGCTCGAAGACGTTGTTTGTGGTGTCGGTTTTTTTTCCTGGCTATTGCTTGGGGTGCTACGGACACTTGTACTCTGTAACCAGGTTGCACTCTACTGAGGTGAATTTTACGCGCGTTCACCCGCAAAGATGCCATCTTTTTTCTTGGGCCGAGCCAGGGATTACCGTGTGCACTGGGGTTTGGCTTGTGCCTCAGGGCTTGCTTATGGTTATTTCGCATTGAATGCCATCTTAGCTCGCCTAAAGCATGCTTTCGCCCATGCGTTTACTCGTTTCTATTACCTTGGCATCGGTGTTTTGCCCAGTTGGGTGCGCATTTCGTTATTTTTTTCAGGTTCAAATGACCTAACCTTCAATATGGGTGCGGGTTTGGGCGCTTTTTGGCATCAGGGCACGTGAAAACTTTTGAGAGGGAGGGCAAACTTCGGCTTAACCACCATCGAGAACTATCATGTACGCAACGTTTGTCCAATTTGGGTGCTTTCAAAACGTGTTCATTTTATCTTTGTCCGTACGGTTTGATTCGCATGGGTGTGGTTGCTTAATTCGGCTAGATTGTTCCAGAATCGGCGCGAGACCGATTGAACTTTAACAAAAATCTCTAAGAGG--------------------------------------------------------TTTCAATTAGTTTTACCTTTCTTTAGTGAAGATCGGCATTCCCTAGAATTTAGATCTTATTTTTTCTGAGTTACAGATCAATTTGGTCATACGCCCAGGCTTTTACAAGCTTGCAATTAGCTCCCTGAATCACATCTCGCTTGTCCGCTTCATCAATGCTGTATCAGTACATATATTTAGTAGCGCTTATGCGGTGTTCTTCATGCTTTTCTGAAATTAGTACGTTTTGGATGGTTCCTTTTACATGGATTTTCGGGCGTTGGCAAGAGCTGGGTCTATGAGTGGACCAAGAACTGGCTTTTACTGTTGTTTGCGTTACTCAACCGTTACAAGGTGCAGGCGAACCGCATATGCTCATGGTTGTGTGTTGATTGTTTTGGGTAATTATGGAAGGCTCAAGTAGGTGATCACACGTTAAAATTTAACGACAATGTCCAATTATAAGATTAATAAGAAGTCACAGTCCTCCTACAAATGTATAACGGGATGGGAGCTCCAAGAAAAATTTGAGCTCCTAAGATTAATTATTCGGCAAGGGATGTACCGTCAAAAGCATGCGGTTAATTCGCAAAATCCGTGGGTGTGTACTTCGGGGACGATTAGGTTTTGACGTTATAATTGCTTCCCGATCGGATTCAGGATAAACAAAGTTGAAAAAGGAATAAAATGGTTGAGACACTATTTCCGAATGATAGAAAATGACAATCGGGATGAATTCATGTACACGCCAAAGCGAGAGGTTGCTTCTAAGATTGGATCCTTAAGCCGCCAACCAAAACAGTGTGATTAACGACAGCTTATGGGTTTTTTATTTGTTTGCGTTTTTTCAGTAATTTAAATAGTTAAATTGGTATACCCGACGATTTTGAAGGGATCGAGAATATTTCCACAAACGGGAATGGGTTTAAAACAGCCCATATACGGTTGAGTGGGCATTTGTCG------------ACAAGAGGTGCATCTTGCATATGGGGTTGGATGTGGGAAACGGTATTTCTGTAAGAGCGATCTCGAACATGAGTATAGGCGAAAGATTAAACGCAAACAATTGAGAGCCAGGACAACACGGTGAGCAATGGCTTAAAGGCAAGCCGTTCAGTGTAGAAATGAGCCTGTTAACTTTTTTATGGACTTGGATATTTTTGCATTTTTAGGACCCCCGATGTAGATGCCCCAACGAACAGGCGGGCGGTTAAGCGGGTAAGATACGTTANNNNNNNNNNNNNNNNNNNNNNNNNNNNNNNNNNNCGATACCCCACCGGGTCCCCGAGATGGGGCGCGTGCGCGATCTCACGGACTGACACGTTGACGAGGTTACAGTTGACGTAAAGGCGTGTAGAATGACCGTCCGGGAGAAACATAATGCTAGTGCTACCATGACTTTGAGAGGTCGTACAATTTTACTCATGTGGAAGTTTGGTTAAGCCTCGGCCTAGCTGAGACTCGATTCCCGCTAGTAAACTTCAGGCCCCCAGGATCAGTGACGGAAACTAAAATAGGCGGGCTTTGGTGACATAACCAACTGGCTTCGCAAAATAGGCGGCGTTAGATGCTCGGGGGCTGATTACAAGAGAGAAAGTAATCCACCTTATCGTGAGGACGTTCTTTGTGCGAGCATTAAAGCCAGCGAACGGGAATAAGGCATATTAAGCACGCGCACTGGAGAATCTAAAGGCGATGGCAAGACTGCATCCATATATCAGATAATACGCGGTTACGCAAACACCTGCGATATGCGGACAGGCTCTCTCAATCACGGCATCAGCGTATGACGCAAGAACAGGATCATTCGGTCTGCAAGCCTCGATTCGGGGGACATTCATCGGACGTGTGGAACTGAGGGACGGAGTACCTGGTTGTGATTATCGGAGATAATGAAAGACGTCCGGGGTTATTACCAGATGTGTCCTCCGGGTATCCGTGCTCGGGGATCAGTTGCAATCCGCCTGTGAATTTGGGAGAGCTGCTCATTGGGGGGACCTGGCACCTGGGAAGCCCGGGCGCGCAACGGTGCCTGAGCTGACCAGCCGAAGAGGCGGACTGCCGGAGGGGGAATATCGGCGCTGAATGAGCCGATTGCGCGCTGGAGTTGAAGAATAATTGATTGAACATGAAACTATGCGGAGCCAAGACGCCTTTCGAATATACAGATCGTATGGTATCAAGATACATCCTCCTTTATGCGGTGTTTTGTAGACGGTTGCTAGAATTTGGAGCCAGCCAAGATATTACGAGACGCAGAACCCCTATACGACGTTAAGCCTGACAGTAAAATTGCCAATAGCGTAGTATTTGGTCAGCGCTAGAATATGTGGCACGTCTTTGTGGGCTCGGTTTTTTACGGGTTCAGTAATTCTTTTCCCAGGTTGTATTCTTTAGGCTTTGGGTTTTTAGTTTATTTGTTACATTTTGGAGTGGGGGGTTAAGATTAAAAAAAAGGATATCGGTTTCGTGGGTTCCGGAAAGCGTGATGAGTTCTATCATAAGAGTGAGCATCGGTGATTAAGACGACATTTTTCGGTAAGGGAATCCTTAACAATGGCACCCTACCTGAGAATGAAACAGCGCGATTGCAATTTTAAGTTCGTGAGG????????????????????????????????????????????????????????????????TTGGTTAAACAAATTTGAACAAGTATAATTGCGCGTTTGGATGTGTTTTTGTGGAAAATTACGCTTCTGAACCGCACAACATTTAAAACTCGGAGCGATTCGGCACGAGCCAGAAATTAAAAGCCGTTCACTGAACGCGCAAAAGCACGAATCGAGGAGGAGGCAAGCCACTGAAAACAATGATAACATACAGCGATTGTCGTTGAGATAAACAGAACTTGGTTTACACAAAGCTTCGCAGTTAGTTCTTGTTCCGGCTTAAAAGTAAGAAATTAAAACCCTGAGACATTCAATACGTAAAATATTATGCCGTTGCGATAATGAAGCCGCTTTTTTACATTTTTTGTTTTTTCTAGATACGCTATCATTAGTGGTTGGCCCCTCAAAGTTAGGACCTTGAGACAGAGA--TTGAAGATGGTTATCCCGTCATTTAGATTTGACGTTTAAACATTTCATGGACGCGACCTTGTAACATTCGTTTCAATATTTTTTACAGGTAATCTTCTATTTTTTTATCCCTTTACAATTTTACAAACTAGTTTAGCCTTATGATATTTGGAAGAACAACGAATTTCTAATTAACTCAGACGGCTTTAGAATGCGATTGAGAAAATTATTGATCCTTTGCGACATAAACAGAAGAGGAGCATACAACTTTGCGATTATGGTTGCACTTTGTTTTCTATAAATAAATTCATACAAACACGCTTCTTTGATCTTTTAGTTAAGAAGCGAATCTTATATTTTTTTACGATTCTGTGGTTCATCCCAGGGTGGAGTCTTTTCGGTTTTGACATTGGTTCCGAAAGAAAATATTTTTTTGTGGACTTCCGTCTTTGAGCCTTTAATATGATTTAGCATTAACGCATCCCGCACGTGCACTACATCATGTGA------------------------------------------------------------------------------------------------------------------------------------------GAGAGTATTACAGGTAGGGGGTGATGGTGAGCGGGGCCCCGCGGGCGGTGGGGGTAGTGTGGGAACGTAATTTTAAGATTAAGCTTTAGATAGAGTATTTTTGAGTCTGGGAGTGTTGGGGGTTGCGCCCTTAATAGCGATATGATATGTACGAAAGGTTGAGCTTTTGCGCAAAGATGCGCTCGTCGGAAAGCCGTCCACCTTAGTTGCGGCTATGGAACGACGTAACGGATTATGAAATAGTCAGCTGCCATCCGTCTGAGTTTCCTTTTGAGAATCGGTTCCGGTAAGGAAACTTTTGAATGCTAGTTGGATATATTAAATGCGACACTTTACGACCGAGGGTGTCCCGGATTTCGACGGATTTTAGATTTTCGATTTATTATGTGAGCTTTTTCGGATGTTTGGTTGTCCGTACATGCGGTTTTGTACGCTATTCATACGCGGGGACAGCACTGATGCAAAAAGATATCAAGGATTAACGCAAATTATATAATAGAAAAGCGTCTTTTAAAACAATAAGAGTTTAACAAATTTTTTCACGAACTCAACCTCCAGAAAGTCATGTCGCTCGAACGTGTTATACGGAGCCACGGTATAAGGATTGGCTTCCGCAGTTTCGGAATGCCACAGGTTTTCCGGGTGTAATCAGTGATGAGTAAATTTGGTTACGCACGCTTTTATATATCCACTCTTTTCTATTTTAGTAAACGCTCGCATACCGGTCAAGGGAGGTGCCGAAAGCGAAAAGTTTAGATACAAGGTTCGGGGCGCTCGTTTTTAGACGCAACACGTAATAAGCTTAGTCGCTACGAACGCGCAAAAACGGATTAGAGTTTGATTCCGTTAAGCGCGTCGAAAAGGTTAGTAAAGATTATCAGCTTAAACTGGAATATTTAACGCAATCTTCCATTAGTTTGGATCAATCTTTCGCCTATAACCCTGTGCGCGCTCGTATGCGCGGTTGCGTGGCTGCGCATGGCCGGATGGCAGGACGCGCGGTAGCGTGAGGATGCCGCACCGAGCGAGGAAATCGGGGCTTTTTTAGTTGCTTATGATCCTACATTAGGCTGTGTGCCTGCCTCTTTGCAACCTTACATATAGCCCATCTACTAAGTGCGAAAACGGGCAGAATTATTGATCGGTTTGGGCAAATGGGAGTATATGCGTGTAAGATCATCCAAACACTTAAAATCGAATGTCGGCGTATGTCGTCCGAAGGATCGCGGAAAGGATAGATCGTTGAGAAAGCGCGTGTATAAAAGAGGAACCCGGGACCGGTTTGGCCGTGCCGGATTCGGACGAATTACAAATATTCTTGCCCGAGTTTATGCAGGCAATTGACGAAAACCCAGTAAATGGACATGGCAGTGACAGGAAACACTTACGCGCATACATGCTTGCGCCGGGGGGCAAGGCGAATAGAGAATGATCTCCCGAGAAAGCCGGGATACATAAGCGCCAGTGATAGAACGAAGCGCATAGCCAGTGATGCCGGCAGCGATAGTAAAAATATACGGGCGCCAATGAGGGCATCTGTGTTCGGGCGAGGCCATCCCAACACGACAGTCTTTGCAACAGTGGGTCCGCATGTGTTTTTAAAAGCGACAGTGAGAAAGATTTTGACTGTGATTGAGTCGGAATTTGAAATAGGTTCCAGAAGAATCCATGTACGGTCGCTTTTGCTTGAGGTTGTTCAACCAAATCACCGGCAAAGATGGTGAAAATTAGACTATGAACGTGAAACAATCCTTCCGCCGGAATGAAACCTTTTTTGCGTGAGAGTTTAGATACGGCGGGACGTGCACGGCGGTGAAGGGACTTAAGTGGGATCGTGAGTGTGGCTTCGAACAAACAGATGTACGGATGAATTTCAAAACTTGAGAACATGCGGGAAAGTGGATCTCTCGGGATCAAAAAGAATGACGGGATGTATGCAACCGGACATACCCCAACAATTGAGGCAGTTAGTTTACCCGAGAGGGGCGAAACGGTTTTAAGGTACACCCATTTAGTCGACACGAGTACGGAAATAATCTTAGTAATAACACGAACCTCGACTTCACATCATCAACCATGTTGCCGGGATAGTAAATGTGTGACTATACCCATGCATGAAAGGATAGTTGCATCGGAGGGGCGACGTGGGCGGATGTAACGGAACATAGGAATCTACCGATCGAAAAACCGGTAAAAAGACGTGTGTCCTTACCGTTAGGTAAATGCGAATTTGAAAGAGGTTATAATCTTCATTAATAGTTCTGATACAATTCGCGATAGAACCGGTTCGATTAGCAACAAAGACTCCCGATTTGGGGGCGGATGTATTTTCACTCAAGGATATTCGACGGAGCCGTTCGGGATGGGGGAGTTTTGTCGTTGAAAAGTGGCGATACCAATATGGCCGTGTGAATTCTTCCTCGGGCGTCCAAATTAAAGCCTATATCGGGAAAAACTCGGATGAATAAGTACTGGAGTCACACTTTGGGACGTCGTAGGCGTTCATAGCCACGAGGTTATCGGGATGAGTGTGAACGGAACCGTTTGTCCGTGGAAAAACCTGGCGATTTAAGTTTGGGACCGTGAAATTGGCCGTAAGCGAGAAACTCCATCACGCCGCCCGCTTGTGATTGAACCGCTTCATTTGAACGGATAAGTGTGACTTTGCCCTACGCGGGGGAAATGGTTTTGGGGGCGGGTGGAAACGTCTATATGACTATAAAAATGCAAGCCAGGGGGTTCGTTTGCGGGTGGGAAGACCGGAGGAAGACTTAATGAATAAGATCAAGTATGTGAGAAACTAGGATCAAGTTCCTGTTAGGCAATAAGACCCCGGGCCGATCGGTGGTTACGCCTACATGCGATATTCGGAATAAAACAGAGTCTTTTTGTGAAAATTTCGTTGTCAGCGGTCGAGTTCGCTTTTGGCGATCCTCGCGTGGTACACCACTTGCACGAATGGGGCTCAGACGATACTCACAAGAGGTCATACTCATCAGCGTTAGTCCGCGAGACTACGACCTCTCGTGCACTTGCCACTGAGCACACGTCTTCCGAATTGCGCAAGGATTACCGCGTGACCCTGATCGCTCATATCTCACCTAATGTGGGAGACATAGGACGCCACGGTAAATACCTCACGTAAAGACTCAGAATATGCATTTGGCTGAGATTTCGAGAGACGCTACGTGCAGGCCGAAATGACGTTTTAGCACCTTTTGTGCGAGTTTACGGTCCCGGAATAGTTCCTAGTCAGATCGGGTTAAATGTCTTCGGGATTGATCTTCCGACAGCTTTATTGTGGGAATGAGAGCATGCAAGCGCAACT----------------NAACTGATGGTGACCATGGTCGGCTGCCATGAGTTTGAATGTCCTGGAGGTGAAGCGACAATGCTCGCCCCGACGAGATGGTGGTGAACGTGGATCGCTGCCACGATTTTAGATCGATTAACAGTCGAAGACCGTCATGGTTGCTAATGGTTCCTGTACGGTCAACGTGTTTAAGACCGGCGTTATGCGTCATTATCAACGCTTGTTCGGTGGCGGTCATGCTTTAGACTGCGTTTGACCTCGACCGTTTAACCATTGCGCAGGATTTGTCTCCTTATACCGTTGGATTCAATCTGGGGGTGAGATAGGGGAACATACACTGACTAGAAGGTGCGCGCCAATGGCTTCGGGTCTTTTTGCGCATTGCATGACTATGGATTGATTTTCGGACCCGGAAAAACCGCCTGACTCCAAATTTGGATCATTTTTTTCGGCTCTTGTTAGTTGGGCTTCAGTACGGCTTAGGCCGGGTTGGTTCGACCTAGGTTACGGAGGTCACCGTGCCCTCTGGGTCGAGGTTGACCTTAACCGGGGATGCGCCACAATGCGCGGATTTGGGTTTGCGGTTTTCACTTGGTCGCCTCCTCGCTTATTGGTTTCATGGAGATGAAGGTTTTCAGAGATGCGCGTTTTGGCGCTTGTGTGCGGACATTGTAGGTCGCGCACCCGTGATTTTGGCCACCGTACATGGACAGGTTTTCACAGAATTCAACGGTAGAAAGTTGCTCGGGATCCTACGAGCTGGCAAATCCGAAATTGCTTTAGATAATGGAAAACCGCAAGGGGTTTTCGTCGGGCATAAAGGGGAGGATGCGTGGTGTTGGCAGCGTTTAAGAGGGAGGCAGATTTTGTCGCGATCCACTTTTGAACTTCCGTTTTTATGAAAGAGGGTGTCGGCGAGTCCTTAGCGGCGATCAATAAGATGACAGTGGGTTCGTTCTTTAGGGGGACTGAGGGTTCTTAGGACCGCACGTAAAATAGCCGCGTCCATTGGGAATTTGATTGACGGCACCTCATCGAGGGTTTCGAGAGCCCGGGTGTTACTTGGCATTTGTTGCCTTTTTTTTTGGCAATTGCAGGGCAGACTTGCCGGACGTTGCGGATGAGAGAGTACGACAGTGATTGGAATTCAAAGTGGGACCTCTC----------ATGCACAATTTTCCCATTAGAAGGCTGCCAGACCACACCGCGATTGTTGGCTGCACGCCAGATTGAAGCAGAGGATACGAGACTCTTACAAAATTTGCTCCATTGGCATTGCATATTTTTTGACAGGGAATTTTCAGTGCCTCAGGAATTGACATGGTGCGACCCTCAGTCGCCATGCCAGCATTGGACCCATTGGACCCGCGTGAGCTTACCGGGGGGCACGGCCGTAAATTGACTCGGGTTACATGTGTAACGTGGATCGACAAACGACTTAAAGGTCGTTTTTTTGTTTGCGGTTTTTTGTGCGGTGCTCATTCAAAAATTAACCTCTTTCTGTTAAGAGCGATCCGTTAACACATTTCGGTTTTGGGTAGTCTTGCTGACGGCACTGTCAGTGCATCCGATCCGGGCACAGTGGTGGAAATTTTACATCTCCCACCCAGGTTGCCCTTTTAGGGAATGGCGCTAGCCAAACCGATCCCAGCATTTTAGACTCCAGGTCGGCAGCATTTACTTCTGGGGTTCACCCAACCAAGCTTGTTACGAATGCCACACATTGCATGCGTGTTTATTTGCGGCAATTACGACAATTGGATGGCAAGTTAGGAATTTGATCCAGTGCCCAGGGAAATGGGCGGCAACGGTTTTGAACGTAAAATCCTCATTCATTGGTTGCTTGCTCGTGGACATTGTCTTGTGCCACAATTATCCTCCCCTAGCTTTTGCAAGATTACACCAGCGCCTTAACCACACATAATGCACTTATCTTGGGGCTTGCCAGGGCATTTTTATCGGATAGACCGAGCAAAAGGAAGTCTGCCGATTTGACAAAGAGCATATTCCACTAGTGGTTCTTTTTTGGTTCAACTTGGATTAGTCAAAGAGTATCAGCTTGGACCCGAAACAATCTATGACCGTTTGCCATGATCAGCTCCAGGAATCCTTAGGTTGATTTTTTTCTCTCCAAGTCGCTTTC----GCAGCATCCTTGTTCCGGTGTTGAGCATAAAAAGAAAATCTTTTCTACATGGCCGGGATTCTGTCACAGCATGCTTGGTTCAACACACTTATCTGTAAGGGCCTGAGCCGGGTCAATTATCCGAAAAAGATTGGTAACTTCCTGGAGGCCGGCGGGGGACTGGAATTCTCTGGAAGTTTACTTCGTTTTGGCCTAAACGTGGTGGTACTTTATTCATGAACAATACTTTGCAGGAACCGCCATTGAGATCTCACTAATATGGTGTTCGGATATTTGTTAATCTCCATTATAAGGTAAACCTTGGATAATCTTTCGTTGGCTGTTTTTTTTGGCACTATTAGCACGGTTATTTTTATTCTGCGGGTATGCAGATTATGAACCTGTTGGCCAGAAAACCCCTGCAACTGTTATGAAGAAACCGTGCCTTCATGTCAGCCGTTGTGGTTGTCATTTCGTGGTAGTTTACTAGCGCTTTTATGCTCACTCGGAATTGGCCATATCCCCAATACTTTATGACGAATTGTGATAAAAAAGGGTTTTCAGATAATCGTTGAGGAAATTTCCAGAGAAACGGATACACAACACACGTATTACAAGCATAAACGCCGATCTGGTTTTCCTTGTAAAAGAAAGGTTTTCGATTTAAAATCTTCATAGGGAAAATTTACGTAACCACATAAAATTACCTATAATTTTAAACCGCGTACTGTCGGCCTTGTTTTACAATAGCTACAAAAAACATTTTTATGGACTCATCCTCTCCGTCATGCACGCGCTTAAACAA--TCTTTTGTAAGTCGTGCTGGGGATTTACAATGAAACATAGAATTATAAAA--------------------------------------------------------------------------------------------------------------------------------------------------------------------------------------------------------GCGGAAAAGAAGGACGTTGAAATATTAAGGATAAATATGTGTATATTCAGGTTCAAGAAAAGGCTTTTGATGCAAAATGGATTGAATTAGATGTGAACGATGAACCACTTTCGATTATGTCCGCAAGAAATCTCTCTCATAATTCTTTTATATTGCAAGCATTTATGGATAAGATTACACTATTTCACGCCCGTGTGCTTGCTGATAGTTACGCGGTTCTATGAGCAACGTTTTCCGACCCTGTTTTCTTATAAGTCGGCTCGTAAAAATTGGCAATGCGTTATCGCGAAAGAAATTTGTATTGGTAACCAACAAACACGCAGGATGGATCGTTCTCGTCATACCCGGACAGAACGTCGTTCGATTAGGAATCCGAAATCTTACTATCTTCAAGGCAAGGCGAAAACGGGGTATACTGCGCACGGGGGGGCAAACGTTTACGGAATGATTCACGGAAAACGGATCAGGAAGTTTACATGATAGACCAACGAAGCCGATGCTTGTCGTATTGAGGGAAACGTAATTTCATCCGGGTTTCGTGGGAGTATCTTCGAATGAGCCCATCAGCGGAAGCTTCCCTCGAAATCCTTGGACAGGTCAAAGTGATTCACCGGTCGGGGCATTGCCGTCGCGGGCATGTGAGTTTGCAAGAGGGATTGTACATCGCTCCTCAAGAATCGCTATTCAGAATGTGGCACATGGCAGTGGCAATGAGCTAAAGTGTATGGAAGCGGAGACCGTGTTGGCGCGCCACGTCGGGTCGTATAACCGTGACACCCAGGGGGGGAGGCGGCCCATGGCGAGCGCCGTACCCTGGGAACCGCTTGGCTATACCGAACCAAAATAAGAAAACTATGTCGAAAGAAATAGAAGTTAGATGTTGAGACGTTGACTCAGCATGCGAGAATTCAGAATAGTCCCCCAGTAAATTTTATGCTGGGGATACTTACTGTTCTGTCAGTGCACGGTTGCATACTTTATACGCCACGTGCGAGCTTGTTCGTCATAATATACGAGTAATTGGTGTTATCGTCATCACGTGTCGCAGATATGTCTTCATATTTCAGTTTCGGTTATTACGGGGTTAAAGCCCGGATTACTGTCACGGGTATATGCGTTGACGTTCTTGGGTACGGTATCCTCCTGGACAGTGGTATGGCGTAAATGTACGGGTCCGAGCATCCGTGTGGCCACATGTGACTCTCGGGAGGTGGGTGGCAGCACTTACCGTTTAAGCTCAACTTGTCTCCCTTTACGCGTTTATTTATCATTTTATATCGAACAGGATTCGGCCCTATCCACATCACATTATCGTCGCAGAACAGTACAAAAACAAGCCCGCTTAAGCTGCCCAAGAGGGATTGCTCGGTTAACGTACCCAAAACCAATCGCCTCGAAGTGCCGGTAGTTAGTCGGTTGAGTACGCTAATCCGGATGGCAAATTCAGACAGCGTGTCTGTCGGGGGAGGTAAGATTCCGGGTCGTACAATGTCGGGACTTGAACGCGGGTAAAACGGTCAAGCGTCAATAGGGTAAATGGCAAAATCACCTTGGTTCGGTGGATACCAAACATAGCCGTGTTGCAC----CCAGCATACCCATAGTATGAGATATTTTAGCATCTT----TTAAAAACTACAACGAAACTACAACTTGCAAAATTCAACTCAACTTCCAAATACCAATGATTATCA--ACCCACAGTAGCGTTCTTGCTCTTATGTGAAATTGAAACGTTTCTTAGGGACATAAAAGCAAGAGAGCATAAAAGGATAAATCAGTGCGGCGTTAAGGGCGAATGCCGACGATGATCGGCGGCGGTCCTTCAACTTAAGCAAATGATAAGTAAAACGCAGACATTAGGATTTGGGTAAGTTGATTT????????????????????????????????????????????????????????????????????????????????????????????????????????????????????????????????????????????????????????????????????????????????????????????????????????????????????????????????????????????????????????????????????????????????????????????????????????????????????????????????????????????????????????????????????????????????????????????????????????????????????????????????????????????????????????????????????????????????????????????????????????????????????????????????????????????????????????????????????????????????ATGATTATAATACCGTTTAATTAAGCTTAACTTTAAGAAAAACATAATTTGAGTGAATCGTTACAACCCAATAAAATTTTGAAATATTGGGTAAGTATAAGTAAACTTATCCGGTAAAAACGTAAAAGGTATATAACTGAAAGACATCATTTACTTAAATTTGTTAACGTATACTTTTGTTGTTTTATTTGGTTTTTCAAGACCGGCGAACCGGAAATTCAGTATTGGCCCGTTAGATACCGCGTTGGAATTATGGTTACAGAAAACCACATAACCCTTACCGAAACCTTGGAAATATCCCCGGCACAGGGCAATTTTAATTCTATCGTTAATTAACACGCTCGTTTATAGGATACGAAACATTTTCGTAGTCACTGCAGAAAGAAGGTCACGGCGGTCTCTCGTTTTGAATAGTTGAAAATGTTTAGTTCAATGCCCACATCAGCGCCGCATTATAGCAGGCAATTTGTAAAAAAAAGTACATCCAGTACATGCACCAAGATTATACGTGCCCAAATAGTCATGATTGTAGCGTTGATTGAATGAAAGCCGTTCACGCTGTAAATCTCAATTCAACAACAAAAGCAAAAAAGTTACGGGGTGTCAATCAACGGTAAAAAACATGTACATACAAATAAGGGAGCATTGTGAGTCGCGGGCTCGGTTAAGGAAAGAGTCACGCTAGCGCAATTGCGCGCAAGCGCCGAAGGCTAGGATTTCGTAAGAGCAAGTTTATACGGCCGGGCGCCGGATCGCATCAGAATTAAAGCGGATAACTACGTATCGGAAAAGGGATCCCAAAGGTGCGCCCCAAAGAGCGGTATACTCATTTCACTACGTTTGCTTATGCCTTCTTCTTTGTATGGGTCCGTGTTTGCCTCCAAGGTGACGAAAAACGATGTTTCCGGTTGCATTGCTTTTTGTTTGCGTGGATTTAATCTTGTATATGTACCTATAGTAGTGGTTCTGGGGGCTTGTTTACTTGTATTATTGGCTTTAAGGGTAACTATATACATAATTCCGAAAGAGCAAAAGTAAATGCGTGAAGAACCGTGAACTCTTCACGTGGCAACCGGCATTTCCGACTTTCAAGGCCAAACACACTGATTGAACTCAGCGAGCCAGATTGAAGCAACAGGACTCAGAATTCAGAAGTTTAGGCCATTGGCACTGGGTATTTATTGTTAGGGATTATTCAGGGCCGTTTCAATAGAGCTGTTAGGACCACCAATAACCAGGCCAATGTTGCCATGTGGCAGAATTTAAGGGAGTGGGGGGTTCAGGGTCAATACTCGGTTTTCATTTGCGGCGGGGATACAGGATTCACTTAAGACGCATGGGGTTATATGCGCGCATTTTTGCGGTGTTCATACAAAGCGCCCCGCTGATGTTCAAAGTGAAGATCTAACACATTGGGGTTCTGGTTGGAGTTGGTGGCGGCACAATCAGTTCCTCCATAAAATTTTGAGCGGGTGACCAAGAATCCTTCCCAGATTTTTTAAAGGGTTATGCGACTTACCAGTTGAAAGGTTACCCTTTTACCTGATGAGGCTATCGATTCTACTTCGGGGGAAAACCGTACGGGGTTTGTTAGGAACGCCACACAGTGCATGCGTTTTTTTGTGCGGCAATTACGACAATGGGATGGCAAGATAACAATCTGAGCCAGCGGCCTTACGGGCGGCAAAGGTTTAGAATCTACACTCTGCAGCCATTGCATAATTGCTTTTGGTCCTTCATATGTGCCACAATTATCATCCCCTACCTACTGCACGATAGGACCACTTCCTTTACCACAAATGATGGGGTTTGATGTGGGCGGGCCAGCGCATTTATGTCGGATAGACCACAAAATAAAAATTTTGACGGTCTCGCACGGAGCATATTCCATTAATGGTTGATTTTTGGTTCAAGTTGGTTTAATCAAAGAACATCAGCTTGGCGCCGCGAATTTTCGAACGCATCACTCACCGTTTGCCATGATCAAAACCATTCTGCCCCATTACGCCCAAGCCTGCGCACAGGCTCTGGGGGGATTGTGCGTGGGGAAGTGCATATCCATGCTTGGACTCGATTCTGTCACAATCAGCTTACATCAGTACGTTTATCTTTAAGGGTCTTAGCCGAGTCCGTTATCCGAAAGCAACTGGTTCGTTCCTGGAGGCCGGCGGGGGACTGCAGTTCGCTGGACAGTTTTTGGTTTTTGATTAAATCATTCATGTATTTCATTTCTGAAATCATCGAGTTGGGTCGCTCTCACGGGTATTCCAATACGGGGAATTGCCAAGGCAAACATAAGGTGTTAGGATTTTTGGCCATCTCCAGTATCAAGTAGGTCGCCTTCGCTAGGTTATTTTTGGGCCATTGTTGGCAAACTTAATT------------------------------------------------------------------------------------------------------------------------------------ATACGCATTTGGCTTGGCCGTTTGGATGATACTCACGAAACGCTTAATGGTGTTGGGTATATATCCACCTTTACGCACTCGTTTATATGCTTGTGCGCCCCCGTGAATGAGGATCGGACCGTAGGGTCTTTTTAGGAAAAATATTCGGGCGTGTCCACTCAAGCATGGCTCATTTACCATTGGAGCGCACGTGAGATGCTTAAAGGGGCCTACACTATGTTGCATTTTCTGGATTGTGTAATGGCGGATGGACTTCTTCGCTGGATCGCCTGATGCGTGCTATCGCCCGTGCGCGCACGCGTTTATATTACCATGGCAGGTCTTTCGAGGATCCCTGGATTCGGACTTAATTATATGTTTCAGCGACAAAATCTATCACCTTCAATCTGGGTGCGGGTTTGGGGTCTTTTTCGCATCAGGTCCTGTACTCTCCTATCGGAACACGAAAGTTCACAAGCGGTACGTTGGCAGAGAGAACTAAAATGTGCGCCAGGTATTGGCGTTATTTCATAGCTTTTAAAAAGCGTCCTCATTTTCTGCATTGCCGTGTGGATTGTTACGCTTGGTTTCACATGCTTAACTAAGGTTAATTAACATCATATGATCCAGGCGGTTTAAACTGGCGAATATAACGGCAATTGGATGAGTATCAGACGAAGCCAAATTCCCTGATTGCGCGTGAGCCCATACAGTCATAAAAGGCCTTTTGCGACATTTTAAAAATCAAATTAAGCAAGGCTAAAAGTGTGTACTGTCCGTCTCACATGTCCATATATGGCAACATGCGTCAAAGGCGGACAATCCGTTTATACGAAAATGTGGCAAACTGGGATTTCCCACCGACTTCGGGCATCAAAGGAAAAATCAAAAATCG--CCGAGAATAGAGATATATCACAATGACATAAACAGAGTCAGTGTAATTGGACGTTTCAGTGGGAGGATGCCGATTAGGTTGAAAGTATGCGGGACTTTGATTGAGAGGACGTGGATGCTTAACTGATCAAAAGTGGGCGTCTATGGGAGGTTGAATAAGAGGAGAAGTCGGCACGGAGGTGCCAATCCGTGGGAGGTATTGGCGGTGTGATCTTGCCGCCATGAGGAAGGGAATGAGCAAGAATCGCTATGATCATGCCCGGATATTCAGAGTCGTCAGACCCTCAACGGTTGTGCATGAGCATATCCGTGGCGGGCA--CGGATTATATGGGACGCAACGGAAACGCATGCATGAACATTTAACAAAGGAAAAGTATTGGTTAGTGCATGGCAAAGCTCTCGTGCCAGTGTACACTTAGGACGGGGCTTGATAACATATGTGCTCAAGCGATCGCGCACCTCATATTGCCCTAACGGGCACTTGCGATTTTATTAACGGCGCAACTTGTGTTAGAGATTTCAACAGCCAGCTACGGAATTCCTTTTTCGCGCCCCGGCGGAGCTACCGGGAGTTTTATTCATCCGTTCTGAAGGCGCAATTAGGAGCTTGGTCGGAGATACGCCTCCATGTGAACTTGAGGGAGTTCGCTAATCCACAAGTATTCATACGAGGCAATTTCTTCTCTCTTTTAATCGGCTCGCCGCATAAGTGGATTCGTTCCGGTGGTCGCGCCACCAAGCATAACAACGCGGTCCTAACTGCCTGCCATAACGATTCAGCTTTCCATTGCTCGACTGACAGCACCAAACATTGCCGGGGCAGCTTAGAACTTAACAACCATATCCCCTTCTTGCGACAGTTCTGATTAATGGACAAGGTATTGATCATCCGTGAAAATAATCTTGTACACTTAGCATTTTTCACGATAAAAATTAAGAATTTCAGCACAAACTTACCCGAGCGACAATTTAAGAGCGTGTAATTAATCATGAAGACTACCATTTACGTCGTGCTGCATCAGCTTGCGTCCACGTTTTTTTGGGCATACGCATCATTATCACGNNNCGTACAAAACCGATTAGGACCGTTTAAATAATTGCAAGGATGGCAAATATAGGGACCGCTGCCAAGATTCTTAATTTCCGTGTATTTGGACTTGCGGGTATGGTTGCGTTTGACCGCGCATGGGACCGCAACCTTGCACCCTTGAATTTCCGATGTATTTACCGTTTCAATTTCGGTGTCCAAAATTTTGGGTGGTTATGGGCGTCCATGCCTCTTTATCCTTATGAAAATAAAATTCAAACCTAAGCGCCATTCACGTGTTTTTCTGGACCTATGCTTTGTTGGATGGGCACTTCCATGAATTCTTACTTGGTTTTATCCAGTCCAAGAAGAAATTATGAAAACTTACGTGTGCGAATTTTTAAGTCTCCACTCCAAGGAAACAGCTTTCTATACGGAGGATTCGCCATCGAGGGATAGCGAGCTTCAAATATAGAGCATAGTTGAGTGAGCTAGACGAGTAATCTTAAAATGGTTATCAACAGAAGGGACAGCAGGCTTGATATATACAGCTTGAAGAACCTCTTCCAGGCCTAAAAATGCGTATTACATACGGGGACAGCATGAAAGGCAGCGAATTCCAATTTTTGAAAGCGCGATATGAAGAGCATCGTTGCCCACAATAATGAGCCAAATGTTAAATACGGCG
Characiochloris_acuminata       GTGAACCTTTAAGGACCTACGTGGGGCGGACAGATCACGGTTGCTGTGGCGGAAGCCGTTATAACTTCGGAATTTTGGGCCAGTGCCAGCGGCTATGTTTTGGCGGGCATAATTTTGAGTTCCATTGTCCGAAACCATTAGACAGGCTATTTTTCCCATTGCGCTTGGTAGGGTGGCCGGGGGAGTATGAACTTCCTATTGTTCGGGTTTCACTATTCTCGCGTTTGGTTGGGGGTTACATCCTATGGCCGAACTTGAGATCTTCCTTTTGGTAGTTGAAGAAAAAAAATACAAATTTGGTACACTATATTTGGTTGGGCTGTTTTGTTTAAGCCTTATTGGGGGTTAGAACTGGCCCGGGGGGGAGTCGATATACAACCACACAAGCGCGTATTTGGTACTGTAATCCCTTGGGGGAGGTGATTGAGGTGAAACTGAGAATATGGGGCAATTGATGGACCTGAATCTGGGGATTGCAATTAACACCCTGCCTGGCAGCGGCTTGTTGTCGGGAGCTACTTCTAAGTTGGGCATGCGTATGGTTACGCTGTGTTTCTGTTAAAAACGCTACCAGGATTTAGGCCACGGCCGAGCTCCAGCCAGCTTACTTTTGTCGGACACGTTGGGCAAGTGCTCGCCAGGCCACGGTTGGAATATTATCGTCCCACGGGAATATTTGGGGGAACATCGTTTGGATTCGGGCCTGGTGACCCTCGGGCCAAGGTTGACTAAAACTAAAAGAATCACCTGCAGACGCGGCGCGATAATACCAGCCCTTGGTCTTAATCGTGGGGGTGCACGAATAATCGTAATTGTTCCCCGTCTGTTGCACTCCATTTGTTGGTTTTTTTTGTGGCATTTGCAGCGGCGGCCGGCGCGCGCGGTTGAAAGGATGACGGTGAGACCGTCTTCATCGCCTTGAGAATGCGAGTTCGTGGCACATATATGAATTGGGATAGATTCAGGCAGTTTATACTCTGGTGTCTGGATATGCATTTACGTTTGGAAAGAATTAATCACCCGAGGCTCAAATTACGATTGTACGATTATCGGATTGCAAACCAATGGGAGAGA----TATTAATGGTCCTTTTGGACATTTCTTTATTTGTTCAATGTCGGGCTTTTCCTGCAGTATGAATCCAAGGGATTGCGCCCACAAGAATAAACACGTGCTTGCCTTTACTCATTCTATTTAGCGGATCGAAAAGGTTGGTATTAACGTAATTCCCGCGCTTTTTTCCATAAATCTGAGAGTACAACCTTTCCTAGTTCGCTTTGGAAATTTGCGAGATTGTGTGGGTCTGTAGCTGTCCTTATATCCATCCATATCTTTGGTGTTACAGGCATCAGCTTGTTTGCACCTGCGGGCTAATGGGAGCGTGAGACACAATTTAGCCAACGACAATTCGAACCCACGGGCGTTAAGGAAGCAACGGGAAACATGCTTGGGATTGGCTCAGCTTGACCTGTGATACTCAGCAATGATCGGAGCGGTTTACAGTAGTCGAGGGGGAATTTGATCGATTTCCGAAACCATACATCGCCGCGGACCGATGGTCGGAAGGGCCCGATATGGTGCGTGTCACCGGAAATCTTAGAATAAGGATTCGAACATGCAGCAGCCTCGATGCGCTAAAATCCGTAAACAATTTTATTCAAATGGACACGGCGATCCTTTGCTGTGGACGTGTGGACTTGCATGGTTTTGCATTTTTTAGGTCTAGTGGTTGGTCTCTTATCCCGCGCCTTACCGTCTTTTCCGACCATTAAAAGGTACGTCAATTTATAACGGTTTAAAGGGAAAATCGTGCTTCGATGTTAAAGCTTAACAGTGGGAAGACGGGCTGCCGTGAATTTGAAAGCTTGAAAGTACCCCGGTGAGTAACCCGCGCGGCGGGCATCATTGTCCCGGTCTCGACGGGACGTCAAGCACGCTTAGTGATTTGAGGTGCAAACGTCGGCACCATCTAAAGTTAAAAGAATCTGAGCTAAAAAACGGTAGCATCGAAAAGAGATTCAAAATGCATAAAAGCATTAGCAAAACCCAACGTATAAGCATAAATAATTGCTATGATTAGCGGCCGCCAATGGACTTCGGTGCAGTCTTAAAAGTCAGCATATCAGCCCTTGGGAGATATTAAGTATAGTCATCTGACGGACGGATTACCCGTACGCAGATGTGACGCAGTTTGCAGGGTCCAGAAAGTGTGAAAATACAGAAGAAAGAGACACCGATTATGTCTACCCACTGACTCAGATTTCAGAGATTCAAATTGTAAAGGCGAGTTTTTGCGAGTAACATACGGTAAGATTCAGCGCGAAGACTTGACAATGTCGTATATTTCAAGAAGCCTCGCAAATATGGATTTACTTGGTTCAAACACAGATGCGGATTAACGTTCTAAGATTGGATGAATAAGAATATCCGAGGGCTCGTCAAAATCAAATTACAAGCTGTTAAATGTCCTACGGAGTGGTTATACGCTCTTTTCAAAGATAGAATCCTTGTTCATACCCATGGGTTTGAACGCGCTTATCGTAATAAAACAACCTTAGTTCCAGCGCTGTTTCCGTCATGATGCAAATTACGGAACGGTGTGTTTGGGAGCACCAGCTCTGATACAAATTTGCAGGAATGGATCGGTGTTGGCGGACTATGAACAGAGCGATGTTAGGACAGTTCGGTTTGGACAATTTATACGAGACAGCCAGTGGGAATATGCCTTTGACCTCGCATTTGGACCAATGACGCAGTGGAACGTTGAATCCTGGGGTATTCGCCCGTCAATCAAATTACCTGGTACGCCTTTTGGTAGAGGACAACAATGCGATTGTTAAATCTTAGTTGGATGAGACATTTTGAATTTGGGGCAGAACTGTTCCGAGCCTGCGATTAACGGTCCGGTTGTCGGGAAGTAACGAAACGAAATTGCAAAAAAATATATACTTGAGTATTAGCGCAAGAGCTTTCTCCATCTGGAACGGAATACAACTTTGCCATAGTGGTTCTGCTTACAAAATGAGAAGTTTTTTGTATGGACAAACTGGGTATTTTCAAAGCATGGGTATATTTGCGACCCGTAGCATGCGATTGAGAAGGAATTCGCCATTAAGATAAAGATTAAAGCTTGTTCAATAACAGACGAACCAGGTATGTTGATGGACTGACACGAATATAAATGACTGAGGATGCCCCGTTGACAGACTAAGTCCATGTGTGCCGGCAAGGTTGATAGCTTACCAGGGAGAACGTTTGCGCATGCCAAATGGTTTTTGGTCTTCCACACGTGCAACATTACTAGATTAAAACAGGATGAATTCGGTGTTCCTCCACGTAAAGATTCCGTTTGAGAAAACTAGTTGGGGTAACCTTTTAGCGACGCACACTTATCGCGCGAATGAATTATAAGCCCTTCCATGGCCGAGGACAGGCTGATGAAAATTGCAACTTTCATCAGTGCGACGGATCCTATTGAAAATGGAGA------TAATTCCTTTAAGGAATCGTTTTTATGGGAAACTCTGAATTCTTGCCGTTTTATCGTGGGATATGTTAGAATGGATCCTAATGAAACGTACAGGGCGATTGATTTTAGAAACTGTAGAATAAGTCCTTCCCGATGTGAAACCGAAATATCCAATCACGATAAGATTAACCGATTACATACGGATGCCAGCAACCTTGAGCAGGGATACACAATGTCGTGATTACTTGCCAATCAGGTTTCAAGCCGGAATTGGATTGTAGAGCCTTCGCGACATGCACCCGGATCAACCCTTGGACTTCTCGCCTTAATCGAGCGGAAGTTTCCGGTGGGACACGTCTATGGGTTTATTTCTTTGCGTTTTTCTATATTTGAATTAAAAATCTTATTTGAGGGTACAAAGTGCATCTTGCATCCATGGGTCCCGATATTATGTGGGGAGATTCCGCCATGACGAATTAAATTATTTAGCGCGATGTTTTTATCATATTGAGAGATTTGAACAATTGGGTTTTATAAATCAATGAGACGTCAAGACTGAAAAAGAATGACGCGAACAACGACGACTTCAGAGAGATCAAAAGTTTGTATATAATCTTGGGGTCGTGGAAGGATACGTCAGAGCTTCATTATAAGCGGTCTTACTTGCTTGGGTGCGCTCGCGCTCTTGCTTGCGGGGACATGGGACGTAGTACGAGGTGCAGTATATCACACCGATCGGCTCAGGCAGCTCGAATTGATGATCTTGAATATCGATCGCAGAGTGCTCATTATCCTAGACTACGCCCGCAAAATCTCGGACTGAAGGATTTATTAAGCACGAACATTATAGGTTGCGAGAATGCACAAGAGTATCAGAATCTGAATACAAAAGCTGAGTAGAGAAGAACACACGCTTTGAAGCGGAAGGTATGTCTGCAACTCCGAGCTAGCCCTTGCCCCTGTGAGTTTCCATATCCGTTTTTATTTTTGCTTGTTGCAGCTCGTAGTTAGATACATGCATGGTACAGAAACGACTGTTGAGAGCGAGATGTTCGCAGACGTTGTTTGTGGTGTCGGTTTTTTTTCCTGGCTATTGCCTGGGGTGTTACGGACACTTGTACTCTGTAACCAGGTTGCACTCTATTGAGGTGAATTTTACGCGCGTTCACCCGCAAAGTTGGCATCCTCTTTGTTGGGCCGAGCCAGGGATTACCGTGTTCACTGGGGCTTGCCTTGTGCTTCAGGGCTTGGTTATGGTTATTTCGCATTGAATGCCGTCGTAATTCGCCTAAAGCATGCTTTCGCCCATTCGTTTGTTCGTTTCTATTACCTTGGCATCGGTGTTTTGCCCAGTTGGGTGCGCATTTCGTTATTTTTTTCAGGTTCAAATGACCTAACCTTCAATATGGGTGCGGGTTTGGGCGCTTTTTGGCATCAGGGCACGTGAAAACTTTTGAGAGGGAGGGCAAACTTCGGCTTAACCACCAGCGAGAACTATCATGTACGCAACGTTTGTCCAATTTGGGTGCTTTCAAAACGTGTTCATTTTATCTTTGTCCGTACGGTTTGATAGGCTTGGGTGTGGCTGCCTAATTCGGCTAGATTGTAGCAGAATCGGCGCGAGACCGATTGAACTTTAACAAAAATCTTTAAGAGGATCGGCTGATGCGCCAGACACCCAGACGTTGTTTCCGAGAGTTTCCCGGGAAGCCTATTCAAATTGTTGTTTTTTTCTATCGTGAAGATCGGCATTCCTTAGAATTTAGATCTTATTTTTTCTGTGTTACTTATCACTATGGGCATACACCCAGGCTTTTACAAGCTTGCACTTAGTTCCCCGAATCAGCACTCCCTTGTCCGCTTCATCAATGTTATATCAGTACGTATATTTAGTAGCGCTTATTCGGTCCTTTGCATGTTTTTATGAAATTAGTACGATTTGGATGGTTCCTTTTACATGGATTTTCGGGCGTTGGCAAGAGCTGGGTCTATGAGTGGACCAAGAACTGGCTTTTACTGCTGTTTGCATTATTCAACCGTTAAAAGGTGCAGGCGAGTCGCATATGCGCACGGTTATGTGTTGATTGTATTGGGTAATTTTGGGAGGTTCAAGTAGGTGTTAACAAGTTAAAACATAACGAACATGTCCAATTGTGAAATTCATAACAAATCAGAGTCCAAATGAAAATGTATAAAGGGATGGAAGCTCCAAACAAAATGTGATCGCTTAAGATTGGATATGCGGCAAAGGATATACCGTCAAAAGCATGCGGTTAATTCGGAAAATCCGTGGGTGTGTACTTCGGGGACGATTAGGTTTTGACGCTATCATTGCTTCCCGGTCGGATTCAGGATAGCCAAAGTTGAAAAAGGAATAAGTTGGTTGAGACATTATTTCCGAATGATAGAAAATGACAATCGGGATGAATTCATGTATAAGCAAAACAGAGAGGTTGCTTTTAAGATTGGTTCCTTCGGCAGCCAACCAAAACAGTGTGATTAACGACAGCTTATGGGTTCTTTATTTGTTTGCGTTTTTTCAGTAATTTAAATAGTTCAATTCATTTACCCGACGCCTTTGACGGCAGCGAGAATATTTCCACGAACGGGAATGGGTCTAAAACAGCCCATATACGGTTGAGTGGGCATCTATCG------------ACAAGAGATGAATCTAGCATATGGGGTTGCTTGTAACAAACAGTACATTTGCAAGAGCCATCTCGTAGATGACCGAGAGCAAAAGCTTGATCGCAATTTCTTGAAAGCGAGGATAAGAAAGTGAGCAATTTTTAAACGGCAAGCCGTACAGTGTAAGCATGAGCTTGTTAACTTTTTTATGGACTTGGATATTTTTGCATTTTTAGGACCCCCGATGCAAATGTCCCAACGAACAAGCGGGCGGTTAAGCGGGTAAGATACGTTACTATAACCCGATAGTGTAAGAACGAATTTGCGCTTCGATACCCCACCGGGTCCCCGAGATGGGGCGCGTGCGCGATCTCACGGACTGACACGTTGACGAGGTTACAGTTGACGTAAAGGCGTGTAGAATGACCGTCCGGGAGAAACATAATGCTAGTGCTACCATGATTTTGAGAGGTCGTACAAATTTACTCATGTGGAAGTTTGGTTAAGCTTCGGCCTCGTTGAGACTCGATCCCCGCTAGTAAACTTGCGGCCCCCAGGATCAGTGACGGAAAATAAAATAGGCGGGTTTTGGTGACATAACCAATTGGCTTCGCAAAATAGGCGGCGTTAGATGTTCGGGGGTTGATTACAAGAGAGAAAGTAATCCACCTTATCGTGAGGACGTTTTTTGTGCGAGCATTAAAGCCAGCGAACGGGAGTAAGGCATATTAAGCACGCGCACGCGAGAATCTAACGGCCATGGCAAGATTGGGTCCATATATCAGATATTACGGGGTTACGCAAACTCTTGCGCTATGCGGACAGGTTTTTTCAATCACGGCATCAGCGTATGACGCAAGAACAGGATCATTCGGTCTGCAAGCCTCGATTCGGGGGACACTCATCGGACGTGTGGAACTGAGGGACGGAGTACTTGGTTGTGATTATCGGAGATAGTGAAAGACGAGCGGGATTATTACCAGATGTGTCATCCGGGTATCCGTGCTCGGGGATCAGTTGCAATCCGCCTGTGAATTTGGGAGAGCTGTTCATTGGGGGGACCTGGCACCTGGGAAGCCCGGGCGTGCAACGGTGCCTGAGCTGACCAGCCGAAGAGGCGGACTGCCGGAGGGGGAGTATCGTCGCTGAATGAGCCGATTGCGCGCTGGAGTTGAAGAATAATTGATTGAACATGAAACTATGCGGAACCGTGACGCCTTTCGAATTTACAGATCGTATGGTATCAAGATACGTCCGCCTTTATGCGGTGCTTTGTAGACGGTTGCTAGAGTTTGGAGCCCGCCAAGATATTACGAGACGCAGAGCCCCTATACGACGTTAAGCTTGACAGTAAAACTTCGCATCGCGTAATATGTGGGACGCGCCAGAATATGTGGCTTTTATTTGTGGTCAGGGTTTTTTACGGATTCGCTACTTCTTTTCCCAGGTTTTATTCTTTAGGAGCTGGTGTTTTAGTTTATGTGTTCTATTTTGAAGTGGGCGGTTAAGATTAAAAAAGAGGTTATCGATTTAGTGGGTACCGGAAAACGAGATGATTTCTATCTTAAGAGTGAGCATAAGTGAATAACACGACATTCTTAATTAAGGGAATCCTTACGGATGGGACCTTACTTAAGAATGAAACAGCTCGATTGCAATTTTCAGTTCTTGAGGATAAGACTGTCTCATTACTCTTCTCTGTGTGCGCGGCCTTGTGTGTTTTTTCGCCGGGGGAACTTTGGATAAACAAATTTGAACAAATATAATTGCGCGTGTGGATGTGTTCTTGTGGAAAATTAAGCTTTTGAGACGAGAAACATTTAAAATTCAGAGCAACACGGCATGAGCCAGAAATTAACAGCAAGCCATTGATTGCAAAAAAGCCAGAATCGGAGAGGGCCACGGCACCAGAATAAAGGTGTAGCACAGAATCGTTGCAATTGAGATTAACAGAACATCATTTACACAAAGCTTAAGAGCTATTTAATGTTCCGATATAACGGTCGGACGTTAAAAGGTTAATCACTACAGTGTGTAAGATTTAGTTCCGTTACGATTATGAAGCCGCTTTTTTACTTTTCTTGTTCTTTTTAGGCACGGTATCGTTAGTAGTTGGCCCCTCAAAATTCGGACCTTGAGACAGAGAACTAGAGAATGGTTTTCCCGTCTTAGCGGTTTGACGTTTTAACAATTTTCGAGTGAAATTGTATCAGATAAGTTTACGTATTTTTTACACTTAATGCTTTATTTTTATGTCCTTTTGTAATTTTGCAAAATATTGTCGCCTTACGATATTTGAAACAACAACGAATTTTTAATCTACACAAACGGCTTGCGATTAAGATTGAGAAACTTATTTCTCTTATGGGAAATAAAAACAAGATGAAAATACTCTTTTGCGACTTTAGTTTTACCTTTTACTTTTAGCTTGAATCAATAAATACAATCTTTTTTGAGTTTTTGGTTGAGAAGAAAATCTTTTATCTTTGTACGATTTTGTGGTACATCTCAACTTGGACTTTTTGATTATTTAACATAGGTTCCGAAGCAACGGATTTTTTTGTGCACCTCCGTTTTTGAGTTTTTAATATTATTTAGCATTAACGTCTCCCGCACGTGCACTACAGCATATGAAATTGCGTTAGGAAGGGGATGGAATCACACAGTGAAATTCATGCTTGCAACGGGAAAAGTTTCAATGGTGGACCAACAGAAGACTTACTTACGGTTTTATCCACATATGAACTTCAGCAAGATACATAGAGAGTTGCCGAGAGTATTAGAGGTAAGAAGTGATGGTGAGCGGGGCCCCGCGGGCGGTGGGGGTAGTGTGGGAACGTAATTTTAAGATTAAGCTTTATCTAGAATATTTTTGAGTTTGGGAGTGTTGGGGGTTGCGCCCCTAATATCGATATGATATGTACGAAAGGTTGAGCTTTTGCGCAAAGATGCGCTCGTCGGAAAGCCGACCACCCTCGTTGCGGCTATGGAAAGACAGAACGGATTATGAAATAGTGAGCTGCCATCCGTTTGAGTCTCCTTATGAGAATCGATTCCGGTAAGGAAACTTTTGATTTCTTATTGGATTTATTAAATGCGACACTTTACGACCGAGGGTATCCAGGATTGCGACGGATTTTACTTTTTCGATTTATTATGTGACCTTTTTCGGATGTTTGGTTGTCCGTACATGCGGTTTTGTACGCTATTCATACGCGGGGATTGCAGTTATGCAAAAAGATATCACGGACAAACGCACGTTGTATAATAGCGTAACGCATTTTAAAACGATAAGAATTTAAGAAATTGCCTCAAGAATTCACATTCCCGAAAGTCAGGTCGTTCAAACGTGATATACGGAGCCAAGGTATTAGGATTGGCTTCAGCAGTTTCGGAATGCCACAGGTACTCCGGGTAAAATCAGTGATGAGTAAATTTGGTTACGCACGCTTTTATTTATCCACTCTTTTTTATTTTAGTAAACGCTCACATACCGGTAACGGGAAGTTCCGAACGCAAAAAATTTAATTTCAAGGTTCGGGTCGCTCGTCTTTCGACGCAACACAAGATAAGCTTCGTATCTAAGAAAGCGCAAAAACGGATTCGACATTGATGCCGTTAAGCGCGTCGAGTAGGTTAATAAGGATTACTTTATTAAAAAATCATAATTAACGAAGTTTTCCATTTCATTGGACCGAGCTTACCATTATAACCATGTGCGCGCTCGTGTTCGCGGCTGCGTGGCTGCGCATGGCCGGATGGCAGGACGCGCGGTAGCGTGAGGATGCCGCACCGAGCGAGGAAATCGGGGCCTTTTTAGTTGCTTATGATCTTACATTAGGCTGTGTGCCTGCTTTTTTGCAACCTTGCATATAGCCCAACTATTAAGTGCGAAAAGGGGCCGAATTATTGATCGGTTTGGGGAAATGGGAGTATATGCGTGTAAGAGCTTCCAAATCCACAAAATCGAATGTCGGCGTATGTAGACAGAAGGCTAGCGCAAAGGATACATCATTGAGAAAGCGCGTATATAAAAGAGGAACCCGGGACCGGTTTGGCCATGCCGGATTAGGACGAATTACAAATGTTCTTGCCCGAGTTTATGCCGGCAATTGACGAAAACCCAGTAAATGGACATGGCAGTGACAGGAAACACTTACGCGCATACATACTTGCGCCGGGGGGCCAGGAAAATAGAGAATGATCGCCCGAGAAAGCCGGGATACATAAACGCCAGTGATAGAACGAAACGCATAGCCAGTGATGCCGGCAGCGATAGTAAAAATATACGGGCGCCAATGAGGGCATCTGTGTTCGGGCGAGGCCATCCCAACAAGACAATCTTTGCAACAGTGGGTCCAAATGTGTTTTTAAAAGAGACAGTGAGAAAGATTCTGATTGTGATTGAGTCGGAACTTGAAATAGATTCCGGGAGAATCCGTGTCCGGTCGCTTTTGCTTGAGCTTGTGAAACCAAACCACGGGGAAAAATGGTGAAAATTAGATTATGAAAGTGAAGTAATCCACCCCACGGAACGAAACCTTTTTTGCGTGAGAGTTTTCATACGGCGGGACGTGCACGGCGGTGACGGGACTTAATTGGGAAAGTGAATGTGGTTAAGAACAAAAGCGTGTACGGTTGAATTTAAAAACTTGAGAACTTGCGGGAAAGTGGGTTTTTCGGGGTCAAAAAGAATGACGGGATGTTTGCAACCGGACATACCCCAACAATTGATCCAGTTAATTTACAAGAGAGGGGCGCATCGCTTCTGTGGTACACCCATTTAGTCGACACGAGTACGGAAGTACAGTTTCCAATCAATAAAACCTCTCGTGCGAGACATCAAAAATGCATCCGGGACGATAGATGTGTGACTATAACCATGCATGAAAGGATCGTTGCATCGGAGGGGCGACGTGGGCGGGTGTACTCGAAGATAGGAATTTACCGATCGAAGCTCTTGCAAAATCAAGTCAATCCCAACAATTAACAGAATGCCAATTTGAAAGAGGTTATCAAATTAATTAATAGATCTGATACAATTAGAGATAGAACCGGCTCGATTAGCAACACGGAATCCAGGTTTGGGGACGGATGTATGTTCACCCAGGGATATACGACGGAGCCGTTCGGGATGGGGGATTTTTGTCGTTGAAAAGTGGCGGTATCAATATGGCCGTTTGAATGTTTCCAAGGCAGTCCAAATTAAAGCCTACATAGGCAAAAGCGCGGTTGACTGCGTACGTGAGTCACATTTTGGGAAAGCGTCGGCGTTCATCACCACGAGGTTATCGGGATGAGTTTGAACGGAACCCTAGGTCCGTGGAAGTACTTGGCGATTTAAGTCTGGGACCGTGAAATTGGCCGTGAGCAAGAACTTCCATCACGCAGCCCGCTTGTGATTGAACCGTTTCATTTGAACGGATAAGTGTGATTTTGCCCTACGCGGGGGAAATGGTTTTGGGGGCGGGTGGAAACGTCTATATGATTATAAAAATGCAAGCCAGGGGGTTCGTTTGCGGGTGGGAAGACCGGAGGAAGACTTAACGAATAAGATCGGGTATGTGAAAAATTGTGATCAAGTGCTTGTTAGGCAATAAGACCCCGGGCCGATCGGTGCCTACGCTTACATGCGATATTCGGAATAAAACAGAGTTTTTTTATGAAAATTTCGTTGTCAGCGGGCGAGTTCGCCTTTGGCGATCCTCGCGTGGTACACCACCTGCACGAATGGGCCTCAGACGATACTCACAAGAGGTCATACTCATCAGCGTTAGTCCGCGAGATTACGACCGCCCGCACACTTGCCATTGAGCACACGTCTTCCGAATTGCGCAAGGATTACCGCGTGACCTTGATCACTCACATTTCACCTGATGTGGGAAACATATCTGGCCAAGGTAAAAACTTCACGTAAAGATTCAGAATATGCATTTGGCTGAGATTTCGAGAGACGTTGTGTGCCGGCCGAAATGACGTTTTTCCACCTTTTGTGCGAGTTTACGGTCCCGGAATAGTTCCTGCGAACATGAGGTTGGAAATCTGGGGGATTGAGATTCCGACAGCTTTACTGTGGAAATAAGAGTTTTCAAGCGCTCATATGCCAATGTAAATTAGAACTGATGGTGACCATGGTCGGCTGCCTTGAGTTTGAATGTCCTGGAGGTGAAGCGCCAATGCTCGCCCCGACGAGATGGTGGTGAACGTGGAACGCTGCCACGATTTTAGGTCGGTTATTGGTCGAAGACAGAGTTGGTTGCTAATGGTTCCTGTACGGTCAACGTGTATAAGACCGGCGCTATTCGTCATTATCAACGCTTGTGCGGTGGCGGTCATACTTTTGAATGCGTTTGACCTCGACCGTTTAACCATTGCGCAGGATTTGTCTCCTTTTACCGTTGGGTACCATCTGGGGGTGACATAGGGGAACGCACAATGAGTAGAGGGTGCGCTCCAATGTCTTCGGCTTTTTTTGCTCGTTGCATGGTTATGGATTGATTTTCGGACCCGACGGAAACGCCTGATTCCAAATTTGGATCATTTTTTTCGGTTTTTGTTGGTTGGGCTTCAGTACGGGTTTGGCCGGATTGGTTCGACCTAGGTTACGGAGGTCACCGTGCCCTCTGGGGCGAGGTTGACCTAAACCGGGGATCCGCCACAATGCGCGGATTTGGGTTTGCGGCTTTCACTTGGTAGCCTCATCGCTTATTGGTTTCATGGAGATGATCGTTTTCAGAGATGCGCGTTTTGGCGCTTGTGTGCGGACATTGTAGGTCGCGCACCCATGATTTTGGCCACCGTACATGGACAGGTTTTCACAGAATCAAACGGTACACGATTGCTCGGGCTCTTTCGAGCTGGCAAATCCGAAATTGCTTTAGATAATGGAAAACCGCAAGGGGCTTTCGACGGGCATAAAGGGGAGGATGCGTGGTGTTGGCAGCGTTTAAGACAGAGGCGGACTTCGTCGCGATCCACTTTTGAACTTCCGTATCTTTGAAAGAGGGTGTCGGCGAGTCCTTCGAAGCGATCAATAAGATGACAGTGGGTTCGTACTTTAGGGGGATTAAGGTTACTTACGACCGCACGTAAAATAGCCGAAGCCATTGGGAATTTGATTGACGTCACTTCATCGAGGGTTTCGAGAGCCCGGGTGTTACTTGGCATTTCTTGCTTTTTTTTTTGGCAATTGCAGGGCAGACATTTCGGAGTTTGCGGATGAGAGAATAAGACAGTGATTGGAATAAAAACTGGGAACTCTCTTCGGAGCTTATGCACAACTTTCCAATTAGCAGGCTGCCAGACCAGACCGCGATTGTTGGATGCGTGCCAGATTGAACCAGAGGATACGAGAAACTTACAAAATTTGCTCCATTGGCATTGCATATTTTTTGACTCGGAATTTTCAGTGCTGCAGGAATTGACATGGTACGACCGTCAGTCGCCATGCCAGCATTGGACCCATTGGCACCGCGTGAGCTTACCGGGGGGCTCGGCCGTAAATGCACTCGGGTTACATGTGTAACATGGTTAGACAACAGACTTTACGGTCGTTTTTGCTTTTTCGCACTTTTTTGCGGTGCTCATTCACCTCTTCACCTCTTTCTGTTAAGAGCGATCCGTTAACACATTGCGGTTTTGGGTAGTCTTGCTGACGGCATTGTCAGTGCATCCGATCCGGGCACAGTGGTGGAAATTCTTCGTTTCCCACCCAGGTTACCCTTTGACGGAATGGCGCTAGCCAAACCGAACGCAACAATTTGGACTCCAGGGCGGCAGCATTTACTTTTGGGGTTCACCCAACCAAGTTTGTTACGAATGCCACACATTGCATGCGTATTTATGTGCGGCACATACGACAATTGGATGGCACGTTCAGCATGTGAGCCAGTCCCCAGGGAACTGGGCGGCAAAGGTTTTGAACGTAAAATCTTCATTCATTGGCTGCTTGCTCGTGGACATACTCTTGTGCCACAACTATCTTCCCCTAGCTATTGCATGATTACACCAGCGCCTTAACCACACATAATGCGGTTATATTGGGGCTTGCCAGGGCATTTTTATCGGATAGACCGACAAAAAGGAAGTTTGCCGATTTGACAAAGAGCATATTCCATTAGTGGTTCTTTTTTGGTTCAACTTGGTTTAGTCAAAGAGTGTCAGCTTGGACCCGAAACAATTTATGACCGTTTGCCATGATCAGCTCCAGGAAGCTTTAGGTTGAATTTTTTCTCTCTCAGGCGCTTTC----GCGGCAAGTTTGCTCCGGTGTTGAGCATAAAAAGCAAATCTTTTTTACATGGCCGGGATTTTGTCACAGCATGCTTGGCTCAACACACTTATTTGTAAGGGCTTGAGCCGGGTCAATTATCCGAAAAAGATTGGTAAGTTCCTGGAGGCCGGCGGGGGACTGGAATTCGCTAGAGCTTTATTGCGTTTTGATTTAAACATGGTGGTACTTTATGCATGAACATTACTTTGCAGGAAGTTCCATTGAGATCTCACTATTATGGTGTTCGGATATTTGTTAATCTCCATTATAAGGTAAACCTTGGATAAAGTTTCGTTTGCTGCTTTCTTTGGCACTATTAGCACGGTTATTTTTATTCTGCGGGTATGCAGACTATGAACCTGTTGGCCAGAAAACCCCTGCAATTGTTATGAAGAAACCGTGCCTTCATGTCAGCCGCTGTGGCTGCCATTTCGTGGTAGTTTACTAGCGCTTGTCTGCTCACTCGGCGTTGGCCATATCCCCAATCTTGTATAACGCGATATGATAAACATGGGTTTTCACGTAATGGTTGGGGAAATTTCCAGAGCAACCGTTAGGCAACACACGTAGTGCAAACATAAAGGCCGATATGGTTTTCCTTGTAGAAGAAAGGTTTTAGATGTAAAAGGATCATTGGGAAAGCGTAATGCAGCCGATAAAATAATGTATAATTTTAAACAGCGTGTTAAAAGCTTATCATTAGAATAGCTTAAGGAGACTTTTTTATGGACAAAACCGCGCGGTTATGAAGGCTCTATTAGCGAATCTTTTGTAAACCGTGTTGGGGATTTACAATGAAACATAGAATCATCAAAATCGCCATTTAAGAAACAAAGTGTCGGAATTTACAACGCAAAATAAACCGTTATAAAAGCTTTTTTAAAAAACTAAGATTCATTTTAAGAAATTGGACGACGACATATCGATATAACGAAAAGAGTTTGAGCCAAAAATTATGCTTCTCCCGTTAGTATTAAATAGGAATGTCAATCTTTAAAAATGTGACCAACTAATAGCCGAAAAAATGCACGTTGAAATATTGGGGATGCAAATGTGCATATGTGGCATCGAGAATAAGCGTCGGATGCAAATTGGGCAACTTTACATGTGAACAATGAACCTTTTTCGACAATATCCGCAAGAGATCCGAATCATAATAATTTAACATTATATCGATCGTTGCATAAAATTAAATTATTTCACGCCCGTGTGGTTGCTGTTACTTACGCGGTTTTATGAATAACGTTTTCCGACCTTGTTTTCTTATAAGTCGGCTCGTAAAAATTGGAAATGCGGTATCGCGAAGGACGTATGTATTGTCAACCAACAAACACGCAGGATGGATCATTTTAACCTGACCCGGACCGAGCGTCGTTCGATTAGGAATCCGAAATCTTACTTTTTTCACGAAAAGGCGAAAAAGGGATATACTGCGCACGGGGGGGCAAACGTTTACGGAATGATTAGAGGAAAATGGGTCCGCCAGTGTACATGATAGACCAAAGAAGCAGATGCTTTTCGTAGAGAGGGAAACGTAATATCACCCGGGTTAAGTGGGAACATGTTCGATTAAGCCCATCTGTGGAAGCTTCCTTAGAAATCCTTGGGCGAGTCAAAGTGATTCACCGGTCGGGGCATTGCCGGCGCGGACTTGTGAATTTGCAAGAGGAATTGTACGTCGTTCCTCAAGAATCGTTATTCCGAAAGTGGCACATGGCAGTGGAAGTGAGCTAAATCATATGGAAGCGGCGACCGTGCTGGATCGCCACGTCGGGTCGCATAACCGTGACACCCAGGGGGGGAGGCGGCCCATGGCAAAAGCCTTACCCTGGGCGCCGCTTGGAATTACCGAACCAAAATAAGAACATTATATCGAAAGAAATAGAAATTAGATGTTGAGACGTTGAATCAGCATGCGAGAATACAGAATAGTCCCCCAGTAAATTTTATGATGGGGATACTTACTGTTCTGTCAGTGCACGGTTGCATACTTTATACGCCACGTGCGAGCTTGCTCGTCATAATATACGAGTAATTGGTGTTATCGTCATCACGTGTCGCAGATATGTCTATATATTTCAGTTTCGGTTATTACGGGGTTAACGCCCGGATTACTGGTACGGGTATATGCGTTGACGTTCTTGGGTACGGTATCTTCCTGGACAATGGTATGGCGTAAATGTACGGGTCCGAGCATCCGTGTGGGGCCCTGTGACTTTCGGGGGGTGGGTGGCAGCACTTACCGTTTAAGTTCAACTTGTTTCCTTTTACGCGTTTATTTATCATTTTATATCGAACAGGATTCGGCCCTATCCACATCACATTATCGACGCCGAAAACAACGAAATCAAGCCCGCTTAATCTGCCCAAGCGGGATTGTTCGGTTAACGTACCCAAAACCAATCGCCTCGAAGTGCCGGTCGTTACTCGGTAGAGTACGCTAATCCGGGTGGCAAACTCAGACAGCGTGTCTGTAGGGGGAGGTAAGATTCCGGGTCGTACAATGTCGGGACCTGAACGCGGGTAAAAAGGTCAAGCGTCAATAGGGTAAATGGCAAAGTCACCCTGGTTCGGTGGATACAAAACACATCCATGTTGCCGTTAAAATTAATATCCAAGGTTTGAGAACATCTCGAAACTTAAACTTCAGAATTATTGACAATGAAACAAGACATTAAAGAAAGCCATTACCCAAATACATCATTTATCGTAAAGTTAAGCAAGCTCGTGTTCGATCATGTGAGCTTGAAACGAAGCTTAGAAGTATAAGAGCAAGAGACTATAGAAGGGTAAATCAGTTCGGCGTTAAGGGCGAATGCCGAGGATGGTCGGCGGCGGTCCCTCAACTTCGGCAATTGATATCTAAAACGCAGACATTAGGATATGGGTAAGTTGATTTGAGCTACCATTTGCCACAAATAGAAACCCGGACCAAGGCGATGTTGGCAATGCATTGCCAAACCGCGAATGAGTCCCAGCGTTTCCAAACGTTTGAGCGTATGAATCCTAGAAACAGTCACAGTCAGCAAGGAAAAGGGACTAAGTGGTTGTTTATCTCCGAGGTTACTTGCCCGCGACGATCCGAGAATAAAAAAATGGAAGTTATACACCTAAGCCGAAACAAAATTTGTGCGGCCATCCGGAAAATAAGGACTGTGTCCATCTTCCCGACCGCGTAAAAAAGTTCTATTAATACCATTACTGGGCAAAGGGCGGGCAGTTACCGAGGTCAATCAAAAACGTTTAAGCTCGCAGGGAAATACTCATGATATTGTACATGAAAGCGAGGGAACGTACGAAAATCCGCGGCCGATTATGTCGGAGGCAGCGTAGGCGACACCTTACAAAACCAAGTGGGGTTGGCAAAGAGTGAATGTTTCAAACCGCCGATCAGGTTTTGTTTTTTTTTGTTTTTGCCAGTCTCTGTCTAAAAAACATTGAAAGTCATTGCGAATAATTATGATTGTAATACCGTATACGAAAACTATTGCTTTAAAAACGCATAACTTGAGTGAAACGTTACAAACCAATAAAATTTTGAAATTTTGGATAAGTATGCGTAAACCAATCCGGGTAACCTCTAAACGGCATTTACTTAAGAGGCATCATTTACTTAAATTTGTTAACGTGTAGTTTTGTGGTTTTATTTGGTTCTTCAAGACCGCCGAACCGGAAATGCAGTAATGGCCAGCTCGATGTCGAGATGGAACTAGGGTTACCGAAAACCTTCGCGGTTTCGGGAAGGCCTTAAAAGTATCCCCGGCACAGGGTAATTTTAATACTATCGTTAAGTAACAAGTTCGTTAATAGGTTAGGACGCATTGTAATAGTAGAAGCAAAAATAAGAGCACGGCAGTTTTTCATTTTGAATCGTTGAAAATGTTTCGTTAAATGCCCACATGTGCGCCGCATTATAGCAGGCAATCGGTAAAAAAAAGTAAATGCAGTAATTGAACCAAGAGTATTCGTGCATAACAAATCTTAATTGTAAAAAACGCTCGTTTAAAAACGTTGAAAACATGCTTGTTTATGCAGCAACAGAAACAAAACGATTACGGGATGTCAATCAGCGGCACAAAACATGTACATACAAATCGGGGAGTTTTGTGAGTCGCGGGCTGGGTTAAGGAACGAATCACGGTTGCGCAAAAGCGCGAACGCGCAAAAGCCG--GATTTCATCGGAACAAGTTTGTACGGCCGGCAGGCGGAAGGCATCGGAATTTAAGCGGATAAGTAACTATCGGAAAACGGATCCCAAAGGTGCGCCCCAAAGCGAGGTATACTCATCTCAATGCGTTTGCCTATTTGTTCTTGGTTGTGTGGGTCCGTGTTTGCTCCCAAGGTGACGAAAAAGGATGTTTTCGGTTAGGTTGTTCTTTGTTTGCGTGGATTTAATCTTGTGTATGTACATACAGTAATGCTTTTCTGGGCTTGGTTACTTACATTATTGGCTTTAAGTGTAATTATATACATAGTCCCGACGGAGCAAAAGTAAATGCGTGACGAACCGTGAACAGTTGAAATGGCAACCGGCATTTCCGACTTGCAAGGCCAAACACACTGATTGAATTCAGCGAGCCAGATTGATCCAACAGGACTGAGAATTCAGAAGTTTAGGCCATTGGCATTGGATATTTATTGTTAGGGATTATTCAGGGCCGTTTCAATAGAGCTGTTAGGACCACCAATAACCAGGCCAGTGTTGCCATGTGGCAGAATTTAAGGGAGTGGGGGGTTCAGGATCAATACTCGGTTTTCATTTGCGGCAGGGATACAGGACTCACTTAACACGCATGGGGTTGTTTGCGCGCTGTTTTGCGGTGTTCATACAAAGCGCCCAATTGATGTTCAAAGTGATCATTTAACACATTGGGGCTTTGGTTGGAGTTGCTGGCGGCACAATCAGTTCTTCCATAAAACTTTGAGCGGGTGACCAAGAATCCTTCCCAGATTTTTTAAACTCATATGCGACTTACCAGTTGCAAGGTTGCCCTTTTACTTAATGAGGATAAGGATTTTACTTAAGGGGTTAACCGTACGGGGTTTGTTAGGAACGCCACACAGTGCATGCGTTTTTTTGTGCGGCACATACGACAATGGGATGGCAAGATAAGAATTTGAGCCAAAGGCCTTACGGGAGGCAGTGGCTTAGAATCTACACTCTGCAGCCATTGCATAATTGCTTTTGGTCCTTCATATGTGCCACAATTATCATCCCCTACCTATTGCACGATAGGACCATTTCCTTTACCACAATTGATGGGGTTTGATGTGGGCGGGCCAGCGCATTTATGTCGGATAGACCACAAAATAAAAATTTTGACGGTATCGCACGGAGCATATTCCATTAATGGTTGATTTTTGGTTCAAGTTGGTTTAATCAAAGAACATAGGCTTGGCGCCCAGAATTTTCGAACGCATCATTCACCGTTTGCCATGATCAAAACCATTAAGCCCTTTTACGCCCAAGCTTGCGCACAGTTACTGGGGGGAGTGTGCGTGGGGAAGTGCATATCCATTCTTGGACGCGATTTTGTCACAATCAGCTTACATCAGTACGTTTATCTTTAAGGGTCTTATCCGAGTCCGTTATCCGAAAGCAATTGGTTCGTTCCTGGAGGCCGGCGGGGGACTGCAGTTCGCTGGACAGTTTTTGGTTTTTGATTAAATCTTTCATGTATTTCATTAGTGAAATCATCGAGTTGGGACGTACGAGCGG--GTTCCAATACGGGGAATTGGCAAGGCAAACATAAGGTGTTCGGATTTTTGGCCATCTCCAGTATCATCTAGGTCTCTTTCGCTAGGTTATTTTTGGGCCATTGTTGGCTTTCTTATTTTTTTAGGGCGGGTATGCAGACTATGATCATGTTGGCCAAAAATTAAGTGCCCGCATCACCCGGCTTAGATACCAGGCGGCGTGGGTGCCATATTTTGGGGATGCACACTGTCTTTTTTGCCGATATGCGTGGATACGCATTTAGTTTGGCCGTTTGGATGATACAGACGAAACGTTTAATGGTGTTGGGTTTATATCCACTTTTACGCACTCGTTTATATGCTTATGCGCCCCCGTGAATGAGGATCGGACCGTTCGGTCTTTTTAGGAAAAATATTCGGGCGTGTCCACTCAAGCATGGCTCATTTACCATTGGAGCGCTCTTGAGATGTTTAAAGGGGCCTACATTATGTTGCATTTTTTGGATTGTCTAATGGCGGATGGACTTCTTCGTTGGATCGCCTGATGCGTGCTATCGCCCGTGCGCGCACGCGTTTATATTACCATGGCAGGTCTTTCGAGGATCCTTGGATTCGGACTTAATTATATGTTTCAGCGACAAAATCTATCACCTTCAATTTGGGTGCGGGTTTGGGGTCTTTTTCGCATCAGGTCTTGTACTCTCTTATCGGAACACGAAAGATCGCAAGCGGTAAATTGGCAGAGAGAACTAAAATGTGCGCCAGGTATTGGCGTTATTTCATAGCTCTTAAAATCCGTCTTCATTTTTTGCGCTGCCGTATTGATTGTTACGCTTGGCTTCACATGCTTAACTAAGGTTAATTAACATCGTGTGATCCAGGCGGTTTAAACTGGCGAATATAACGGCAATTGGATGAGTATCAGACGAAGCCAAATTCCCTGATTGCTCGTGAGCCCATCCCGTCGTCAAAGGCCTTGTGCGACACTTTAAAAATGAAATTAAACATGGAAAAATGTGTAAACTGTCCGTCTCATATGTCCCCATATGGCAACATGGGTTAAAGGCGGACAATCCGTTTATACGACAATGTGGCAAACTGGGATTTCCCACCGACTACGGGCAGTAAAAGAAAAATCAAGCATCGACCCGAGATTAGAATTATAAGATTATGACATAACCCGAGTAAATGTGATTGGATGTTTCAGTGGGAGGATGCCGATTAGGCTGACGGTATTCGGGATTTTGATTGAGAGGACTTGGATGCTTAATTGAGCAAAAGTGGGCGTTTTTGGGAGGTTAAATACGAGGAGCGGTCGTGACGGAAATGCGAATCCGTGGGAGCTTTTGGCGGTGTAATCTTGCCAGCATGAGGAAGGGCATTCACAAGAACCGGCATGATCCCGCCCGGATGTTCCGCGTCGTTAGACCTTCAACGGCTGTGCGTGAGCATATCCATGGCGGGCA--AGGACTATATGGGACGCAACGGAAACGCATGCGTGAACATCTAACAAAGGAAGGGTATTGGTTAGTGCATGGCAAAGCTCTCGTGCCAGTTTAAACTTAAGACGGGGCTTGATAACATATGTATGCAAGCAAGACCGCACTTCATACTGCCCTAACGGGCACTTGCGATATTATTAACGGCGCCACTTACATTAGAGATTTCAACAGCCAGCTACGGAATTCTTTTTTCGCGCCCCGGCGGAGCTACCGGGAGTTTTACTCATCCGCTTTGACGGCGCAATTAGAAGCCTGGGAGGAGATACGCTTCCATGTGAACCAGAGGGAGTTCGCTAATCCACAAGTATTCATACGAGGCAATTTTTTCGCGGTTTTAATCGGTTCGCCGCATAAGTGGATTCGTTCCGGTGGTCGCGCCACCAAGCATAACAGTGCGGACCTAATTTCCTGCCATTGCGATTGAGCTTTCCATTGCTCGACTGAGCGCACCAAGCATTGCCGGGTCCGTTCGGAATCTAACACCCATCTCCCCTTCCTGAGACAGTGCACATTAGCGGACAAGGTACTGAAACTGAGTGCCAGTCGTCTTGTGCGGTTCGAGTATTGCTCAGCACCACTAGGGAATTTCGTCAACAACTTACCCGAGCGAGGATTTAACAGGATTCGATATTGAGAGCATACTACCATTTACGTCGTGTTGCATCAGCATGCGTCCACATTTTTTTGGTCATACGCATCATTATCACGATTCGTACAAAACCGATTAGGACCGTTTAAGCAATTGCAAGGATGGCAAAACTAGGGACCGCTGCCAAGATTCTTAATTTCCGTTGATTTGGACTTGCTGGTATGGTTGCGTTTGACCGCGCATGGGACCGCAACCTTGCACCCTTGAATCTCCGATGTATTTACCGTTTCAATCTCGACGTCCAAAATTTTGGGTTTTTATGCGCGTCCGCGGTTATACGTCCTTATGAAGATAAAATTCAAACCTTCGCGCCATGCACATTTTTTTTTGGACTTGTGCGTTGTTGGATGGGCACTTCCATGAATTCTTACTTGGTTTTATCCAGACCACGAAGAAATTATGAAAACTTACGTGTGCGAATTTTTAAGTTTCCACTCCAAGGAAACAGCTTTCTATAAGAAGGATTCGCCAGCGAGGGATAGCGAGCCTCAAATATAGAGCATCGTTGAATGAGCTAGACGAGTAATCTTAAAATGGTTATCAACAGAAGGGACAGGCGGCTTGATATATACAGCTTGAAGAACCTCTTCCAGGCTTAAAAATGCGTATTACATACGGGGACAGCATGAAAGGCATCGAATTCCAATTTTTGAAAGCGCGATATGAAGAGCATCGTTGCCCACAATAATGAGCCAAATGTTAAATACGGCG
Chlamydomonas_applanata         GTGAACCTTTAAGGACCTACGTGGGGCGGACAGAACACGGTTGCTGTGTCGGAAGCCGTTATAACTTCGGAACTTTGGGCCAGTGCCAGCGGCTATGTTTTGGCGGGCATAATTTTGAGTTCCATTGTCCGAAACCATTAGACAGGTTATCTCTCCCATTGCACTTGGTAGGGTGGCCGGGGGAGTATGAACTTCCTATTGTTCGGGTTTCACTATTCTCGCGTTTGGTTGGGGGTTACATCTTATGGCCGAACTTGAGATCTACCTTTTGGTAGTTGAAGAAAAAAAATACAAATTTGGTACACTATATTTGGTGGGGCTGCTCTGTTTAAGCTTTATTGGGGATTAGAACTGGCCCGGGGGGGAGTCGATATACAACCACACAAGCGCGTATTTGGTATTGTAATCCCTTGGGGGAGGTGATTGAGGTGAAATTGAGAATATGGGGCAATTGATGGACTTTGATCTGGGGATTGCAATTAACACCCTGCCTGGCCGCGGCTTGTTGTCGGGAGCTATTTCTAAGTTGGGCATGCGCATGGTTATGCTGTGTTTCTGTTAAAAACGCTACCAGGATTTTGGCCACGGCCGAGCAGCAGCCAGCTTACTTTTGTCGGACACGTTGGGCAAGTGCTCGCCAGGCCACGGTTGGAATATTATCGTCCCACGGGAATATTTGGGGGAACATCGTTTGGATTCGGGCCTGGTGACCTTCGGGCCAAGGTTGATTAAAACTAAAAGAATCACCTGCAGACGCGGCGCGATAATACCAGCCCTTGGTCTTAATCGTGGGGGTGCACGAATAAGCGTAATTGTAGCCCGTCTGTTGCTGTCCATTGTTTGGTTTTTTTTATGGCATTTGCAGCGGCGGCCGGCGCGCGCGGTTGAAAGGATGACGGTGAGACCGTCTTCATCGCCTTGAGAATGCGAGTTCGTGGCACATATATGAATTGGGATTGAGTCAGGCAGTTTATACTCTGGTGTTTGGATATGCATTTTCTTGCGGAAAGAATTAACCACCCGAGGTTCAAATTACGATTGTACGATTATCGGATTGCAAACCAATGGGAGAGA----TATTAATGGTCCTTTTGGACATTTTTTTATTTGTTCAATGTCGGGCTTTTCCTGCAGTATGAATCCAAGGGATTGCGCCCACAAGAATAAACACGTGCCTGCTTCTACTCATTCTATTTAGCGGTTAGAAAAGGTTGGTATTAACGTAATTCCCGCGCTTTTTTCCATAAGTCTGAGATTACAACCCTTCCTAGTTCGCTTTGGAAATCTGCGAGACTGTGTGGGTTTGTGCTTGTCCCTATGTCCATCCATATCTTTGGTGTTACAGGCATCAGCTTGTTTGCACTTGCGGGCTAATGGGAGCGTGAGACACAATTTAGCCAACGACAATACGAACCCACGGGCGTTAAGGAAGCAGAAGGAAACATGCTTGGGATAGCTTCAGCTTGACCTGTGTTACTCCGCAATGATCGGCGCGGTCTACCGTAGTCGCGGGGGAATTTGATCGGTTTCCGAAAGCATACACCGCCGCGGACCGATGGTCGGAAGGGCCCGATATGGTGCGTATCACCGGAAATATTAGAATAAGGGTTCGAGCATGCCGCAGCTTCGATGCGCTAAAATCCATAAACGCTTCGATTCAAATGGACACGGCGATCCTTTGCTGTGGACGTGTGGACTTGCATGGTTTTGCGTTTTTTAGGTCTAGTGGTTGGTCTCCTATCCCGCGCCTTAACGATCTTTGCGACCATTAAAAGGTTCGTCAATTTATAACGGTTTAAAGGGAAAATCGTGCTACGATGTTAAAGCTTAAGAATGGGAACACGGAAAACCGTGAGTTTGAAAGCTTGAAAGTACCCCGGTGAGTAACCAGCGCGGCGGGCATCATTGTCCCGGTTTCGACAGGACGTCAAGCAGGCCTCGTGATTTGAGGTGCAAACGGCGGCACCATCTAACGTTAAAAGAATTTGAGCTAAAAAACGGTAGCATCGAAAAGAGATTCAAAATGCCTAAAAGCATTAGCCGAACCCAACGTATAAGCGTAAATAATTGCTATGATTAGCGGCCGCCAATGGACCTCGGTGCAGTCTTAGAAGTCAGCATATCAGCCCTTGGGAGATATTAAGTATCGTCATTTGACGGACGGATTACCCGTACGCAGATGTGACGCAGTCTGCCGGGTCCAGAAAGTGTGAAAATCACGAAGAAAGAGATCCCGATTATTTTTACCCACTGACTCAGATTTCAGAGATTCAAATTGTAACGGCGAGTTTTTGCGAGTAACATACGGTAAGATTCAGCGCGACGACTTGACAATGTCGTTTAATGAAAAAAACCTCGCAAATTTGGATTTACTTGGTTCAAACACAGATGCGGATTAACGTTTTGCGATTGAATGAGTAAGAGTATCCGAGGGGTTGTTCAATTAAAATTCCAAGCTGTTAAATGTCCTACGGAGTGGCTATACGCGTTATTGAAAGATTGGATCCTAACTCACACCCATGGATATCAACTCGCTTATCGTAATAAAACAACCATTGTTCCAGCGCTGTTGCCGTCATGATGCAAATTACGGAAAAACGTGTTTGGGAGCACCAGCGCAGATACAAATTTGTCGGAATGGATCAGTGTTGGCGGACTATGAACAGAGCGATGTTAGGACAGTTCGGTTTGGACAGTTTATACGAGACAAGCAATGGGAATATTCCAATGACCGCGCATTTGGACCAATGACGCAGTGGAACGTTGAATCCTGGGGTATTCGCCCGTCAATCAAATTCCTTGGTTAGCCTTCTGGTAGAGGACAACAATTCGACTGTTAAATCTTAGTTGGATGAGACATTTTGAATTTAAGGCAGAAATGACAAGAGCTTGCGACTTCAAGTCCGGTTGTCGGCAAGTAACGAAACGAAATTGTACAACACAAAATACGTGATTATTAGCGCAAGAGGGCAGGCTTGATGGAACGGAATACAACTTTGCCATAGTGGTTCTGCTTACAAAATGAGAAGTTTTTTGTATGGACAAACTGGGTATTTTCAAAGCTTGGGTATATTTGCGACCCGTAGCATGCGATTGAGAAGGAATTCGCCATTAAGATAAAGACTAACGTTTGTTCAATAACAGACGAACCAGGTATGTTGATGGACTGACACGAATATAAATGATTGAGGATGCCCAATTGAGCGACTGGATCCATGTGTGCAGGCAAGGCTGATAGCTTACCAGGGAGAACGTTTGCGCATGTCAAATGGTTTTTGGTCCTCCAGACATGCACCACTGATTGATTAAAACAGGATCAGTAGGGTGCTCCGCTCCGTATCGATTCCACCTGGGAGAGTTAGTTGGGATAACCTTTTAGCGACGCACTCCTATCGCGCGAATGAATTATTCGCCCTTCCATGGCCGAGGACCGGCTGGTGAAAATTGACGTTTGGATACTTGAGACGGAGAACGTTGCAGGTTAAGA------TATTTCTTGTAAGGAATCGTTTTTATGGGAAATTTTGAATTCTTGCCGTTTTATCGTGGGATGTGTTAGAATGGATCCTAATGACACGTTCAGCGGGATTGATTTTAAAAACTGCTCAATAAGTCCTTCCCGATATGAAACCGAAATATACAATCACGATAAGATTCACCGATTGTATACGGATGCCAGCAACCCTGAGCCGGGATACACAATGTCGTGATTACTTGCCAATCAGGTTACAAGCCGGAGTTTGATTGTACAGCCTTCGCGAAATGCACCCGGATGTACCCTTGGACTTTTCGCCTTAATCGAGCGGAAGTTTCCGGTGGGACACGTCTATGCGTTTATCTCTTTGCGTTTTTTTATATCTGAATTTAAAATCTTATTTGAGAGTACAAAGTGCAGCTTGCATCCATGGGTCCCGATATTATGTGGGGAGATTCCGCCATGACGAATTAAATTATTTCGCGAGATGTTTTTATCATATTGAGAGACTTGAACAATTGGGTTTTATAAATCAATGAGACGTCAAGACTGAAAAAGAACGAAACGAACAACGAAAGCTTATGAGAGATCAAAAGTTTGTATATAATCTTGGGGTCGTGGAAGGATACGTCAGAGCTTCATTATAAGCGGTCTTACTTGGTTGGGTGCGCTCGCGCTCTTGTTTGCGGGGACATGGGACGTAGTACGAGGTGCAACATATCACACCGAGGGGTTCAGGCAGCTCGAATTGATGAAGCAGAATATAAATCGCTGAGTGCGAATTATCTTTCACTACGCCCGCAAAATTTCGGATTGACGGATTTATTACGCATGAACATTATAGGTTGCGAGAATGCACAAGAGTATAAGAATATGAATACAGAAGTTGGATACAGAAGAACACACGTTTTGAAGCGGAAGGTATGTATGCAACTCCGAGCTAGCCCTTTCCCATGTGAATTTCCGTATCCGTCTTTATTTTTGCTTGTTGCAGCTCGTAGTTCGATACATGCATGGTACAGAAACGACTGTTGAGAGCGAGATGTTCGCAGACGTTGTTTGTGGTGTCGGTTTTTTTTCCTGGCTATTGCGTGGGGTGTTACGGACACTTGTAGTCTGTAACCAGGTTGCACTCTATTGAGGTGAATTTTACGCGCGTTCACCCGCAATCATGGCATCCTCTTTGTTGGGCCGAGCCAGGGATTACCGTGTTCATTGGGGTTTGGCTTGTGCTTCAGGGCTTGCTTATGGTTATTTCGCATTGAATGCCGTCGTAATTCGCCTAAAGCATGCTTTCGCCCATTCGTTTGTGCGTTTTTATTACCTTGGCATCGGTGTTTTGCCCAGTTGGGTGCGCATTTCGTTATTTTTTTCAGGTTCAAATGACCTAACCTTCAATATGGGTGCGGGTTTGGGCGCTTTTTGGCATCAGGGCACGTGAAAACTTTTGAGAGGGAGGGCAAACTTCGGCTTAACCACCAGCGAGAACTATCATGTACGCAACGTTTGTCCAATTTGGGTGCTTGCAAAACGTGTTCATTTTATTTTTGTCCGTACGGTTTGATAGGCATGGGTGTGGTTGCTTAATTCGGCTAGATTGTTCCAGAATCGGCGCGAGACCGATTGAACTTTAACAAAAATCTCTAAGAGGATCGGCTGATGCGCCAGACACCCAGACGTTGTTTCCGAGAGTTTCCCGGGAAGCCTGCTCAAATTTTTGCTTTTTTATTTCGTGAAGATCGGCATTCCTTAGAATTTAGATCTTATTTTTTCTGTGTTACGGCTCATTTTGGGCATACACCCAGGCCTTTACAAGCTTGCACTTACTTCCAAGAATCAGAGTTCCCTTGTCCGCTTCATCAATGCTATATCAGTACGTATATTTAGTAGCGCTTATTTGGTCCTCTTCATGCTATTTTGAAATTAGTACGATTTGGATGGTTCCTTTTACATGGATTTTCGGGCGTTGGCAAGAGCTGGGTCTATGAGTGGACCAAGAACTGGCTTTTACTGTTATTTGCATTACTCAATCGTTAAAAGGTGGAGGAAAACCGCATATGCTCTTGGTTGTATGTTGATTGTATTGGGTAATTATGGGAGGTTCAAGTAGGTGCTTCCAAGTTAAAACATAGTGAACATGTCCAATTATGAAATTAATACAAAGTCACAGTCCAAATGAAAATGTATAACGGGATGGAGGCTCCAAACAAAATGTGATCGCTTAAGATTGGGTATGCGGCAAAGGGTATACCGTCAAAAGCATGCGGTTAACTCGGAAAATCCGTGGGTACGTACTTCGGGGACGATTTGGTTTTGACGTTATCATTGCCTCCCGGTCGGATTCAGGATAACCAAAGTTGAAAAAGGAATAAGTTGGTTGAGACATTATTTCCGAATGATAGAAAATGACAATCGGGATGAATTCATGTACACGCACAACAGAGAGGTTGCCTTTACGATTGGCTCCTTAAGCAGCCAACCAAAACAGTGTGACTAACGACAGCTTATGGGTTTTTTATTTGTTTGCGTTTTTTCAGTAATTTAAATAGTTCAATTCATTTACCCGACGCCTTTGACGGCAGCGAGAATATTTCCACGAACGGGAATGGGTTTAAAACAGCCCATATACGGTTGAGTGGGCATCTATCG------------TCAACAGATGAATCTAGCATATGGGGTTGCTTGTAACAAAGTGTACATTTGCAAGAGCCATCTCGCAAATGACCGAGAGCAAACGCTTGAACGCAAGCAATTGAAAGCGAGGGTAAGAAAGTGAGCAATTGCTAAACGGCAAGCCGTTCAGTGTAAGCATGAGCTTGTTAACTTTTTTATGGACTTGGATATTTTTGCATTTTTAGGACCCCCGATGCAAATGTCCCAACGAACAGGCGGGCGGTTAAGCGGGTAAGATACGCTACTATAACCCGATAGTGTAGGAACGAATTTGCGCTTCGATACCCCACCGGGTCCCCGAGATGGGGCGCGTGCGCGATCTCACGGACTGACACGTTGACGAGGTTACAGTTGACGTAAAGGCGTGTAGAATGACCGTCCGGGAGAAACATAATGCTAGTGCTACCATGATTTTGAGAGGTCGTACAAATTTACTCATGTGGAAGTTTGGTTAAGCTTCGGCCTCGCTGAGATTCGATCCCCGCTAGTAAACTTGGGGCCCCCAGGATCAGTGACGGACGTTAAAATAGGCGGGCTTTGGTGACATAACCAATTGGCTTCGCAAAATAGGCGGCGTTAGATGTTCGGGGGTTGATTACAAGAGAGAAAGTAATCCACCTTATCGTGAGGACGTTTTTTGTGCGAGCATTAAATCCAGCGAACGGGAGTAAGGCATATTAAGCACGCGCACTCGAGAATATAACGGCGTTGGCAAGATTGGGTCCATATATCAGATATTACGGGGTTACGCAAACTCTTGCGCTATGCGGACAGGTTTTTTCAATCACGGCATCAGCGTATGACGCACGAACAGGATCATTCGGTTTGCAAGCTTCGTTTCGGGGGACATTCATCGGACGTGTGGAATTGAGGGACGGAGTACTTGGTTGTGATTATCGGAGATAATGAAAGACGAGCGGGATTATTACCAGATGTGTCATCCGGGTATCCGTGCTCGGGGATCAGTTGCAATCCGCCTGTGAATTTGGGAGAGCTGTTCATTGGGGGGACCTGGCACCTGGGAAGCCCGGGCGTGCAACGGTGCTTGAGCTGACCAGCCGAAGAGGCGGATTGCCGGAGGGGGAGTATCGTCGCTGAATGAGCCGATTGCGCGCTGGAGTTGAAGAATAATTGATTGAACATGAAACTATGCGGAACCGTGACGCCTTTCGAATTTACAGATCGTATGGTATCAAGATACGTCCGCTTTTATGCGGTGCTTTGTAGACGGTTGCTAGAGTTTGGAGCCCGCCAAGATATTACGAGACGCAGAGCCCCTATACGACGTTAAGCTTGACAGTAAGCTTTCGCATCGCGTAATATTTGGGACGCGGCAGAATATGTGGCTGATGTTTTTGGTCTTGGTTCTTTAGGGATTCGCTAGTGCTTTTCCCAGGTTCTATTCTTTAGGAGTTGGTTCTTTAGTTTATGTGTTTTATTTTGAAGTGGGGGGTTAAGATTAAAAAAGAGGTTATCGGTTTAGTGGGTACCGGAAAACGCGATGATTTCTATCTTAAGAGTGAGCATAAGTGATTAACACGACATTATTAATTAAGGGAATCCTTACGGATGGGACCTTACTTAAGAATGAAACAGCTCGATTGCAATTCTCAGTTCCTGAGGATAAGATTGTCTCATTGCTCTTCTTTGTGTGCGCGGCCCTGTGTGTTTTTTCCTCGGGGGAATTTTGGATAAACAAATTTGAACAAATATAATTGCGCGTGTGGATGTGTTCTTGTGGAAAATTACGCTTTTGAGACGAAAAACATCTTCAATTGAGAGCAACACGGCATGAGCCAGAAATTAAAAGCAAGCGGTTGATTGCAAAAAAGCCAGAATCGGAGAGGATGCCGGCACAGGAATAAACGTGTAGGACAGACTCGTTGCAATTAAGATTAAACGAACGTAGTTTACACAAAGCTTAAGAGCTATTTAGTGTTCCGATATACCGGTCGGACGTTACCGGGTTGATCACTACAGTGTGTAAAATTTAGTTCAGTTACGATAATGAAGCCGCTTTTTTACTTTTTTTGTTCTTTTTAGGCACGGTATCGTTAGTAGTTGGCCCCAGAAAACTAGGACCTTGAGACAGAGAACTAGAGAATGGTTTTCCCGTCTTAGCGGTTTGACGTTCTAACAGTTTTCGAGTGAACTTGTATCAGATACGTTTACGTATTTTTTACACTTAATCCTTTATTTTTTTGTCCTTTTGTAATTTGGCAAAATAGTGTCGCCTTACGATATTTGAAACAACAACGAATTTTTAATCTACACAAACGGCTTGCGATTAAGATTGAGAAACTTATTGATCTTCTGCCACGTAAAGACAAGATGAGCATACAATTTTGCGATTATAGTTTTACTTTTTATTCTTAGCCTGAATCAATAAATACAATCTTTTTTGAGTTTTTGGTTGAGAACAAAATCTTCTATCTTTGTACGATTTTGTGGTACATCTCAACTTGGATTTTTTGATTTTTTAACATAGGTTCCGAAGCAACGGATTTTTTTGTGCACTTCCGTTTTTGAGTTTTTAATATTATTTCGCATTAACGGCTCCCGCACGTGCACTACGGCATATGAAATTGCGTTAGGAAGGGGATGGAATCACACAGTGAAATTCATGCTTGCAACGGGAAAAGTTTCAATGGTGGACCAACAGAAGACTTACTTACGGTTTTATCCACATATGAACTTCAAGAAGATACATAGAGAGTTGCCGAGAGTATTACAGGTAGGAAGTGATGGTGAGCGGGGCCCCGCGGGCGGTGGGGGTAGTGTGGGAACGTAATTTTAAGATTAAGCTTTAGATAGAATATTTTTGAGTTTGGGAGTGTTGGGGGTTGCGCCCTTAATAGCGATATGATATGTACGAAAGGTTGAGCTTTTGCGCAACGATGCGCTCGTCGGAAAGCCGATCACCCTCGTTGCGGTTATGGAACGACTCAACGGATTATGAAATAGTGAGCTGCCATCCGTTTGAGTCTCCTTATGAGAATCGATTCCGGTAAGGAAACTTTTGAATGCTAATTGGATATATTAAATGCGACACTTTACGACCGAGGGTGTCCAGGATTTCGACGGATTTTACTTTTTCGATTTATTATGTGACCTTTTTCGGATGTTTGGCTGTCCGTACATGCGGTTTTGTACGCTATTCATACGAGGGGATTGCAGTTATGCAAAAAGATATCACGGATTAACGCACGCTGTATAATAGCAAAACGGAGATTAAAACGTTAAGATTTTAAGAAATTGCTTCAAGAATTCACATTCCCGAAAGTCTTGTCGTTCAAACGTGATGTACGGAGCCAAGGTATAAGGATTGGTTTCCGCAGTTTCGGAATGCCACAGGTTTTCCGGGTAAAATCAGTGATGAGTAAATCTGGTTATGCACGCTTTTATATATCCACTCTTTTTTATTTTAGTAAACGCTCACATACCGGTAACGGGAAGTTCCGAACGCAAAAAATTTAATTAAAAGGTTCGGGTCGCTCGTTTTTCGACGCAACACAAGATAAGCTTCGTATCTACGAACGCGCAAAAACGGATTAGAGGTTGATGCCGTTAAGCGCGTCGAGTAGGTTAATATCGATTATCATATTAAACCGAAATAATTAACGAAATTTGCCATTTCATTGGACCGAGCTTACCATTATAACCATGTGCGCGCTCGTGTGCGCGGCTGCGTGGTTGCGCATGGCCGGATGGCAGGACGCGCGGTAGCGTGAGGATGCCGCACCGAGCGAGGAAATCGGGGCTTTTTTAGTTGCTTATGATCTTACATTAGGCTGTGTGCTTGCCTCTTTGCAACCTTGCATATCACCCATCTATTAAGTGCGAAAAGGGGCCGAATTATTGATCGGTTTGGGGAAATGGGAATATATGCGTGTAAGAGCCTCCAAATCCACAAAATCGAATGTAGGCGTATGTCGACAGAAGGTTAGAGCCAAGGATACATCGTTGAGAAAGCGCGTATGTAAAAGAGGAACCCGGGACCGGTTTGGCCATGCCGGATTCGGACGAATTACAAATGTTCTTGCCCGAGTTTATGCCGGCAATTGACGAAAACCCAGTAAATGGACATGGCAGTGACAGGAAACACCTACGCGCATACATACTTGCGCCGGGGGGGCAGGAAAATAGAGAATGATCGCCCGAGAAAGCCGGGATACATAAACGCCAGTGATAGAACGAAACGCATAGCCAGTGATGCCGGCAGCGATAGTAAAAATATACGGGCGCCAATGAGGGCATTTGTGTTCGGGCGAGGCCATCCCAACAAGACAATCTTTGCAACAGTGGGTCCAAATGTGTTTTTAAAAGAGACAGTGAGAAAGATTTTGATTGTGATTGAGTCGGAACTTGAAATAGATTCCGGGAGAATCCGTGTCCGGTCGCCTTTGCTTGAGCTTGTGCAACCAAATCACGGGGAAAGATGGTGAAAATTACATTATGAAAGTGAAGTAATCCACCCCACGGAACGAAACCTTTTTTGCGTGAGAGTTTTCATACGGCGGGACGTGCACGGCGGTGACGGGACTTAAATGGGAAAGTGAGTGTGGTTAAGAACAAACACGTGTACGGTTGAATTTAAAAACTTGAGAACCTGCGGGAAAGTGGGTTTTTCGGGATCAAAAAGAATGACGGGATGTTTGCAACCGGTCATACCCCAACAATTGAGCCAGTTAATTTACAAGAGAGGGGCGCATCGCTTTTGTGGTACACCCATTTAGTCGACACGAGTACGGAAGTACGGTTTCCAATCAATCGTCGCGCGCGCGCGAGACATCAAAAATGCATCCGGGACGATAGATACGTGATTATAACCATGCATGAAAGGATCGTTGCATCGGAGGGGCGACGTGGGCGGGTGTACACGAAGATAGGAATTTACCGATAGAAGCTGTTACAAAATCAAGTGTATCCCAACAATTAAGTGAATGCCAATTTGAAAGAGGTTATCTGGTTCGTTAATAGATCTGATACAATTCAAGATAGAACCGGCTCGATTAGCAATCCGGAATCCCGATTTGGGGACGGATGTATCTTCACCCACGGATATACGACGGAGCCGTTAAGGATGGGGGACTTTTGTCGTTGAAAAGTGGCGGTGTCAATATGGCCGTCTGAATGTTTGCAAGGCAGTCCAAATTAAAGCTTAGATAAAGAAAAGCGCGGACGATTTCGTACGTGAGTCACATTTTGGGAAAGCGTCGGCGTTCATCACCACGAGGTTATCGGGATGAGTGTGATCGGAACCTTAGGTCCGTGGCGGAACTTGGCGATTTAAGTTTGGGACCGTGAAATTGGCCGTAAAAGGGAACTTCCATCACGCAGCCCTCTTGTGATTGAACCGTTTCATTTGAACGGATAAGTGTGACTTTGCCCTACGCGGGGGAAATGGTTTTGGGGGCGGGTGGAAACGTCTATATGATTATAAAAATGCAAGCCAGGGGGTTCGTTTGCGGGTGGGAAGACCGGAGGAAGACTTAACGAATAAGATCGGGTATGTGAAAAATTGTGATCAAGTGCCTGTTAGGCAATAAGACCCCGGGCCGATCGGTGCTTACGCTTACATGCGATATTCGGAGTAAAACAGAGTTTTTTTATGAAAATTTCGTTGTCAGCGGGCGAGTTCGCCTTTGGCGATCCTCGCGTGGTACACCACTTGCACGAATGGACTTCAGACGATACTCACAAGAGGAGATACTCATCAGCGTTAGTCCGCGAGATTACGACCGCCCGCACACTTGCCATTGAGCACACGTTTAGCGAATTGCGCAAGGATTACCGCGTGACCTTGATCACTCACATTTCACCTGATGTGGGAAACATAGCACGCCAAAATAAAAACTTCACGTAAAGATTCAGAATATGCATTTGGTTGAGATTAGGAGAGACGTTACGTGCCGGCCGCGGTGACGTTTTTCCACCTTTTGTGCGAGTTTACGGTCCCGGAATAGTAGTTGCGATCATGAGGTTAAAAATTTTCGGGATTGAGATTCCGAAGTCTTTATTGTGGAAATAAGAGCATTCAAGCGCACTTATGCCAATGTAAATTAGAACTGATGGTGACCATGGTCGGCTGCCTTGAGTCTGAATGTCCTGAAGGTGAAGCGCCAATGCTCGCCCCGACGAGATGGTGGTGAACGTGGAACGCTGCCACGATTTTAGATCGATTATTGGTCGAAGACAGAGTTGGTTGCTAATGGTTCCTGTACGGTCAACGTGTATAAGACCGGCGTTATTCGTCATTATCAACGCCTGTGCGGTGGCGGTCATACTTTTGAATGCGTTTGACCTCGACCGTTTAACCATTGCGCAGGATTTGTCTCCTTCTACCGTTGGGTACCATCTGGGGGTGACATAGGGGAACGCAAAATGAGTAGAGGGTGCGCTCCAATGTTTTCGGCTTTTTTTGCTCGTTGCATGGTTATGGATTGATTTTCGGACCCGACGGAAACGCTTGATTCCAAATTTGGATCATTTTTTTCGGCTTTTGTTGGTTGGGCTTCAGTACGGGTTTGGCCGGATTGGTTCGACCTAGGATACGGAGGTCACCGTGCCCTCTGGGGCGAGGTTAGCCTAAACCGGGGATCCGCCACAATGCGCGGATTTGGGTTTGCGGTTTTCATTTGGTCGCCTCATCGTTTATTGGCTTCATGGTCATGATCGTTTTCAGAGATGCGCGTTTTGGCGCTTGTGTGCGGACATTGTAGGTCGCGCACCCATGATTTTGGCCACCGTACATGGACAGGTTTTCACAGAATCAAACGGTACCAAGACGCGAGGGGTCTTGCGAGCTGTCAAATCCGAAATTGCTTTAGATAATGGAAAACCGCAAGGGGCTTTCGACGGGCATAAAGGGGAGGATGCGTGGTGTTGGCAGCTCTTAAGACAGAGGCGGATTTTGTCGCGATCCACTTTTGAACTTCCGTATTTTTGAAAGAGGATGTCGGCGAGTCCTTCGAAGCGATCAATATCATGACAGTGGGTTCGTACTTTAGGGGGATTAAGGTTACTTACGACCGCACGTAAAATAGCCGAAGCCATTGGGAATTTGATTGACGTCACTTCATCGAGGGTTTCGAGAGCCCGGGTGTTACTTGGCATTTGTTGCTTTTTTTTTTGGCAATTGCAGGGCCGACATTTCGGAGTTTGCGGATGAGAGAATAAGACAGTGATTGGAATAAAAACTGGGAACTCTCCTCGGAGCTTATGCACAACTTTCCAATTAGCAGGCTGCCAGACCAGACCGCGATTGTTGGCTGCGTGCCAGATTGAAGCAGAGGATACGAGAAACTTACAAAATTTGCTCCATTGGCATTGCATATTTTTTGACTCGGAATTTTCAGTGCTGCAGGAATTGACATGGTACGACCGTCAGTCGCCATGCCAGCATTGGACCCATTGGCACCGCGTGAGCTTACCGGGGGGCTCGGCCGTAAATTCACTCGGGTTACATGTGTAACATGGTTCGTCAACAGACTTAGTGGTCGTTTCTGCTTGTTCGCCTTTTTTTGCGGTGTTCATTCACCAATTCACCTCTTTCTGTTAAGAGCGATCCGTTAACACATTTCGGTTTTGGGTAGTCTTGCTGACGGCATTATCAGTGCATCCGATCCGGGCACAGTGGTGGAAATTTTTCGTTTCCCACCCAGGTTGCCCTTTGTCGGAATGGCGCTAGCCAAGCCGAACGCTCCAGTTTGGTCAGGAGGTCGGACGCATTTACTTTTGGGGTTCACCCAACCAAGTTTGTTACGAATGCCACACATTGCATGCGTATTTATGTGCGGCAATTACGACAATTGGATGGCACGTTCAGCATTTGAGCCAACGCCCAGGGCGTTGGGCGGCAAAGGCTTTGAACGTAAAATCTTCATTCATTGGTTGCTTGCTCGTGGACATACTCATATGCCACAATTATCTTCCCCTAGCTATTGCATGATTACACCAGCGCCTTAACCACACATAATGCGGTTATATTGGGGCTTGCCAGGGCATTTTTATCGGATAGACCGACAAAAAGGAAGTTTGCCGATTTGACAAAGAGCATATTCCATTAGTGGTTCTTTTTTGGTTCAACCTGGTTTAGTCAAAGAGTGTCAGCTTGGACCCGAAACAATCTATGACCGTTTGCCATGATCAGCGCCAGGAATCTTTAGGTTGATTTTTTTCTCTCTCAGGCGCTTTC----GCGGCAAGTTTGCTCCGGTGTTGAGCATAAAAAGCAAATCTTTTTTACATGGCCGGGATTTTGTCACAGCATGCTTGGCTCAACACACTTATCTGTAAGGGCTTGAGCCGGGTCAATTATCCGAAAAAGATTGGTAAGTTCCTGGAGGCCGGCGGGGGACTGGAATTCGCTAGAGCTTTATTGCGTTTTGATCTAAACATGGTGGTACTTTATGCATGAACATTACTTTGCAGGAAGTGCCATTGAGATCTCACTATTATGGTGTTCGGATATTTGTTAATCTCCATTATAAGGTAAACCTTGGATAAAGTTTCGTTGGCTGACTTTTTTGGCATTATTAGCACGGTTATTTTTATTCTGCGGGTATGCAGATTATGAACTTGTTGGCCAGAAAACCCTTGCAATTGTTATGAAGAAACCGTGCTTTCATGTCAGCCGTTGTGGTTGCCATTTCGTGGTAATTTACTAGCGCTTTTATGCTCACTCGGCGTTGGCCATATCCCCGCCACTGTATAACGCGATATGATAAACATGGGTTTTCACGTAACGGTTGGGGAAATTTCCAGAACAACCGTTACCCAACACACGTAATGCAAACATAAAGGCCGATATGGCTTTCCTTGTAGAAGAAAGGTTTTAGATTTGCCAAGATCATTGGGAAAGCGTAATGCAGCCGATAAAATCATATATAATTTTAAACCGCGTGTTAAAAGCTTAAATTTACAATAGCTTAAGGAGACTTTTTTATGGACAAAACCGCGCGGCTGTGCAGGCTCTATTACAAAATCTTTAGTAAACCGTGCTGGGGATTTACAATGAAACATTGAATCATTCAAATCGCCATCTAAGAAACAAAGTGTCGGAATTTGAAGAGCAACATAAACCGTTATAAAAGCTTTTCTAAAAAAGCACGATTCACATTAAGCAATTAGAGGACGGCGTATCAATGTAACGAATTAAGCTTGAGCCAAAAATTTTAATTTTCCCGTTCGTATTAAATTCGAATGTCAATCTTTACAAATGTGACCAATTAATAGCCGAAAAAATGCACGTTGAAATATTGGGGATGCAAATGTGCATATATGGCAAAGAGAATAAGCGTCGGATGCAAATTGGATAAATTTACATGTGAACAATGAACCGCTTTCGACAGTATCCGCAAGAGATCCGAAAGATAATAATTTACAATTATACCGATCGTTGCATAAAATTACACTATTTCACGCCCGTGTGGTTGCTGGCGTTTACTCGGTTTTATGAATAACGTTTTCCGACCTTGTTTTCTTATAAGTCGGCTCGTAAAAATTGGAAATGCGGTATCGCGAAGGAAGTATGTATTGTCAACCAACAAACACGCAGGATGGATAATTCTAACCTGACCCGGACCGCAAGTCGTTCGATTAGGAATCCGAAATCTTACTCTACGCACGGCAAGGCGAAAGCGGGATATACTGCGCACGGGGGGGCAAACGTTTACGGAATGATTCGCGGAAAATGGATCCGCAAGTGTTCGTGATAGACCAAAGAAGCCGATGCCTTTCGTAGAGAGGGAAACGTAATTTCACCCGGGTTAAGTGGGAATCTATTCGATTAAGCCCATTTGTGGAATCCTCCTTCGAAATCCCTGGGCGAATCAAAGTGATTCACCGGTCGGGGCATTGCCGGCGCGGTCTTGTGAATTTGCAAGAGGAATTGTACGTCGCTCCTCAAGAATCGTTATTCAAAAAGTGGCACATGGCAGTGGAAGTGAGCTAAATTAAATGGAAGCGGCGACCGTGTTGGATCGCCACGTCGGGTCGCATAACCGTGACACCCAGGGGGGGAGGCGGCCCATGGCAAGCGCCTTACCCTGGGCGCCGCTTGGAACTACCGAACCAAAATAAGAAGTTTATATCGACCGAAATAGAAATTAGATGTTGAGACGTTGAATCAGCATGCGAGAATACAGAATAGTCCCCCAGTAAATTTTATGATGGGGATACTTACTGTTTTGTCAGTGCACGGTTGCATACTTTATACGCCACGTGCGAGCTTGCTCGTCATATTATACGAGTAATTGGTGTTATCGTCATCACGTGTCGCAGATATGTTTATATGTTTCAGTTTCGGTTATTACGGGGTTAACGCCCGGATTACTGGTACGGGTATATGCGTTGACGTTCTTGGGTACGGTATCTTCCTGGACAGTGGTATGGCGTAAATGTACGGGTCCGAGCATCCGGATGGGGCCTTGTGATTTTCGGGGGGTGGGTGGCAGCACTTACCGTTTAAGTTCAACTTGTTTCCTTTTACGCGTTTATTTATCATTTTATATCGAACAGGATTCGGCCCTATCCACATCACATTATGATCGCCGCAAATTACACAAAGAAGCCCGCTTAATCTGCCCACGCGGGATTGTTCGGTTAACGTACCCAAAACCAATCGCCTCGAAGTGCCGGTCGTTACTCGGTAGAGTACGCTAATCCGGGTGGCAAACTCAGACAGCGTGTTTGTCGGGGGAGGTAAGATTCCGGGTCGTACAATGTCGGGACTTGAACGCGGGTAAAACGGCCAAGCGAGAATAGGGTAAATGGCAAAGTCACCTTGGTTCGGTGGATACAAAACACATCCATGTTGCCGTTAAAAAAAATAGCCAAGGTTTGAGACGATCTCGGAACTTAAACTTCAGAGTTTTTGACAATGAAACAAGACATTAACGAAAATTCTTACCCAAATTCATAATTTATCGTAAAGGTAAGCAAGCTCGTGTGCGATCGTGCGAGCTTGAAACGAAGCTTCGAAGTATAAGAGCAAGAGATTATCGAAGGGTAAATCAGTTCGGCGTTAAGGGCGAATGCCGAGGATGGTCGGCGGCGGTCCTTCAACTTCGGCAACTGATATCTAAAACGCAGACATTAGGATATGGATAAGTTGATTTCAGCTACCATTTGCCACAAATAGAAACCCGGAGCACGGCGATGTTGGCAATGCATTGCCAAACCGCGAATGAGTCCCAGCGTTTCCGAACGTTTGAGCGTGTGAATCCTAGAAATCTCAACAGTTTGCAAGGAAAAGGGATTAAGTGGTTGTTTATCTCCGAGGTTGATTGCCCGCGACGATCCGAGAATAAAAAAGTGGAAGTTATACACCTAAGCCGAAAAAAAATCTGTGTGGCCTTCCGGAAAATAAGGATTGTGTCCATCTTCCCGACCGCAAAAAAAAGTTCTATTAATACCATTATTGGGCAACGGGCGGGCAGTTACCGAGGTCAATCAAAAACGTTAAAGCTCGCGCGGAAATACAAATGCTATTGTACATGAAAGCAAGGGAACGTACGAAAATCCGCGGCCGATTCTGTAAGAGGCAGTGTACGCGACACCTTACTCAACCAAGTGGGGTTGGCAAAGAGTGAATGTCTCAAACCGCCGATCAGGTTTTGTTTTTGTTTGTCTTTGCCAGTTTTTGTCTAAAAAACATTGAAAGTCATTGCGAATAATTGTGATAGTAATACCGTATACGAAAACTACTGATTTAAAAACGCATAACTTGAGTGAAACGTTAAAAACCAATAAAATTATGAGGTTTTGAGTAAGTATGCGTAAACCAATCCGGTACGCCTTTAAAAGGCATATACCTAAGAGGCATCATTTACTTAAGTTTGTTAACGTGTACTTTTGTTGTTTTATTTGGTTTTTCAAGACCGCCGAACCGGAAATGCAGTAATGGCCAATTAGATATCGCGATGGAATTCGGGTTACCGAAAACCTTCGCGGTTTCGGG----------AAGTATCCCCGGCACAGGGTAATTTTAATTTTATCGTTAAGTAACACGTTCGTTAATAGGTTACGACGCATTGTAATAGTAGAAGCAAAAAAAAGAGCACGGCAGTCTTTCATTTTGAATCGTTGAAAATGTTTCGTTAAATGCCCACATGTGCGCCGCATTATAGCAGGCAATCGGTAAAGAAAAGTAAATCCAGTAATTGAACCAAGAGTATTCGTGCATAAGAAATCCTCGTTGTAAAAAACGATCGTTTAAAAACGTTGAAAACATGCTTGTTTATGCAGCAACAGAAGCAAAACGGTTACGGGATGTCAATCAGCGGCACAAAACATGTACATACAAATCGGGGAGTTTTGTGAGTCGCGGGCTGGGTTAAGGAACGAATCACGGTTGCGCAAAAGCGCGAACGCGCAAAATCCG--GATTGCATCGGAGCAAGTTTGTACGGCCGGCAGGCGGAAGGCATCGGAATTTAAGCGGATAAGTAAGTATCGGAAAACGGATCCCAAAGGTGCGCCCCAACGCGAGGTATACTCATCTCAGTGCCTTTGCTTATCTGTTCTTGCTTGTATGGGTCCGTGTTTGCTCCCAAGGTGACGAAAAAGGGTGTTTTCGGTTAGTTTGTTTTTTGTTTGCGTGGATTTAATCTTGTGTATGTACATACAGTAATGCTTTTATGGGCTTGGTTACTTACATTATTGGTTTTAAGTGTAATTATATACATAGTCCCGACGGAGCAAAAGTAAATGCGTGACGAACCGTGAACAGTTGAAATGGCAACCGGCATTTCCGACTTGCAAGGCCAAACACACTGATTGAATTCAGCGAGCCAGATTGAAGCAACAGGATTGAGAATTCAGAAGTTTAGGCCATTGGCATTGGATATTTATTGTTAGGGATTATTCAGGGCCGTTTCAATAGAGCTGTTAGGACCACCAATAACCAGGCCAGTGTTGCCATGTGGCAGAATTTAAGGGAGTGGGGGGTTCAGGATCAATACTCGGTTTTCATTTGCGGCGGGGATACAGGATTCATTTAACACGCATGGGGTTGTTTTCGCGCTGTTTTGCGGTGTTCATACAAAGCGCCCAATTGATGTTCAAAGTGATCATTTAACACATTGGGGTTTTGGTTGGAGTTGCTGGCGGCACAATCAGTTCTTCCGTAAAATTTTGAGCGGGTGACCAAGAATCCTTCCCAGATTTTTTAAAAGCATTTGCGATTTACCAGTTTCAAGGTTGCCCTTTTACTTAATGAGGATAAGGATTTTACTTAAGGGGTTAACCGTACGGGGTTTGTTAGGAACGCCACACATTGCATGCGTTTTTTTGTGCGGCACATACGACAATGGGATGGCAAGATAAGAATCTGAGCCAAAGGCCTTACGGGAGGCAGTGGTTTAGAATTTACACAGTGCAGCCATTGCATAATTGCTTTTGGTCTTTCATATGTGCCACAATTAGCATCCCCTACCTATTGCACGATAGGACCATTTCTTTTACCACAATTGATGGGGTTTGATGTGGGCGGGCCAGCGCATTTATGTCGGATAGACCACAAAATAAAAATTTTGACGGTATCGCACGGAGCATATTCCATTAATGGTTGATTTTTGGTTCAAGTTGGTTTAATCAAAGAACATAGGCTTGGCGCCCAGAATTTTCGAACGCATCACTCACCGTTTGCCATGATCAAAACCATTACGCCCCATTACGCCCAAGCTTGCGCACAGTTACTGGGGGGAGTGTGCGTGGGGAAGTGCATATCCATTCTTGGACGCGATTCTGTCACAATCAGCTTACATCAGTACGTTTATCTTTAAGGGTTTTAGCCGAGTCCGTTATCCGAAAGCAATTGGTTCGTTCCTGGAGGCCGGCGGGGGACTGCAGTTCGCTGGACAGTTTTTGGCTTTTGATTAAATCTTTCATGTATTTCATTAGTGAAATCATCGAGTTGGGACGTACGAGCGG--GTTCCAATACGGGGAATTGGCAAGGCAAACATAAGGTGTTCGGATTTTTGGCCATCAGCAGTATCATCTAGGTCTCTTTCGCTAGGTTATTTTTGGGCCATTGTTGGCTTTCTTATTTTTTTTCGGCGGGTATGCAGACTATGATCATGTTGGCCAAAAACTAAGTGCCCTCATCACCCGGCTTAGATACCAGGCGGCGTGGGTGCCATATTTTGGGGATGCACACTGTCTTTTTTGCCGATATGCGTGGATACGCATCTAGCTTGGCCGTTTGGATGATACTCACGAAACGTTTAATGGTGTTGGGTATATATCCACCTTTACGCACTCGTTTATATGCTTATGCGCCCCCGTGAATGAGGATCGGACCGTTCGGTCTTTTTAGGAAAAATATACGGGCGTATCCACTCAAGCATGGCTCATTTACCATTGGAGCGCTCTTGAGATGTTTAAAGGGGCCTACATTATGTTGCATTTTTTGGATTGTGTAATGGCGGATGGATTTCTTCGTTGGATCGCCTGATGCGTGCTATCGCCCGTGCGCGCACGCGTTTATATTACCATGGCAGGTCTTTCGAGGATCCCTGGATTCGGACTTAATTATATGTTTCAGCGACAAAATCTATCACCTTCAATTTGGGTGCGGGTTTGGGGTCTTTTTCGCATCAGGTCTTGTACTCTCTTATCGGAACACGAAAGATCGCAAGCGGTAAATTGGCAGAGAGAACTAAAATGTGCGCCAGGTATTGGCGTTATTTCATAGCTCTTAAAATCCGTCTTCATTTTTTGCGCTGCCGTATTGATTGTTACGCTTGGTTTCACATGCTTAATTAAGGTTAATTAACATCGTGTGATCCAGGCGGTTTAAACTGGCGAATATAACGGCAATTGGATGAGTATCAGACGAAGCCAAATTCCCTGATTGCTCGTGAGCCCATCCCGTCATAAAAGGCCTTGTGCGACATTCTAAAAGTGAAATTAAAGATGCAAAAATGTATAAACTGTCCGTCTCATATGTCCCCATATGGCAACATGCGTTAAAGGCGGACAATCCGTTTGTACGACAATGTGGCAAATTGGGATTTCCCACCGACTACGGGCAGTAAAAGAAAAATCAAGCATCGACCCGAGATTAGAATTATAAGATTATGACATAACCCGAGTAAATGTGATTGGATGTTTCAGTGGGAGGATGCCGATTAGGTTGACGGTATTCGGGATTTTGATTGAGAGGACTTGGATGCTTAACTGAGCAAAAGTGGGCGTTTTTGGGAGGTTAAATACGAGGAGCGGTCGTGACGGCGATGCGAATCCGTGGGAGCTATTGGCGGTGTAATCTTGCCACCATGAGGAAGGGCATAGACAACATCCGGCATGATCATGCCCGGATGTTCCGCGTCGTTAGACCTTCAACGGTTGTGCGTGAGCATATCCGTGGCGGGCA--CGGACTATATGGGACGCAACGGAAACGCATGCGTGAACATTTAACAAAGGAAGGGTATTGGTTAGTGCATGGCAAAGCTCTCGTGCCAGTTTAAACTTAAGACGGGGCTTGATAACATATGTATGCAAGCAAGACCGCACTTCATATTGCCCTAACGGGCACTTGCGATTTTATTAACGGCGCCACTTACATTAGAGATTTCAACAGCCAGCTACGGAATTCTTTTTTCGCGCCCCGGCGGAGCTACCGGGAGTTTTACTCATCCGTTTTGACGGCGCAATTAGAAGCTTGGGAGGAGATACGCCTCCATGTGAACCAGAGGGAGTTCGCTAATCCACAAGTATTCATACGAGGCAATTTTTGCGCTCTTTTAATCGGTTCGCCGCATAAGTGGATTCGTTCCGGTGGTCGCGCCACCAAGCATAACAGTGCGGAACTAATTGACTGCCATTGCGACTGAGCTTTCCATTGCTCGATTGAGCGCACCAGCCATTGCCGGGGCCGTTAGGAATTTAACATCCATCTCCCCTTCTTGAGACAGTGCAGATTAGTGGACAAGGTATTGAAATTGAGTTCCAGTCGGCTTTTACGGTTCGGCTAATGCTCAGCAGCAATTAAACATCTCGGAACCAACTTACCCGAGCGAAAATCTAAGCGCATGCGATATTGAGAGTATACTACCATTTACGTCGTGTTGCATCAGCATGCGTCCACATTTTTTTGGTCATACGCATCATTATCACGATTCGTACAAAACCGATTAGGACCGTTTAAGCAATTGCAAGGATGGCAAAACTAGGGACCGCTGCCAAGATTCTTAATTTCCGTGTATTTGGACTTGCTGGTATGGTTTCGTTTGACCGCGCATGGGACCGCAACCTTGCACCCTTGAATCTCCGATGTATTTACCGTTTCAATTTCGGTGTCCAAAATTTTGGGTTTTTATGCGCGTCCGCGGTTATACGTCCTTATGAAGATAAAATTCAAACCTACGCGCCATGCACATTTTTTTTTGGACTTGTGCGTTGTTGGATGGGCACTTCCATGAATTCTTACTTGGTTTTATCCCGACCAAGAAGAAATTATGAAAACTTACGTGTGCGAATTTCTAAGTTTCCACTCCACGGAAACAGCTTTCTATACGAAGGATTCGCCAGCGAGGGATAGCGAGCCTCAAATATAGAGCATCGTTGAATGAGCTAGAAGAGTAATCTTAAAATGGTTATCAACAGAAGGGACAGGCGGCCTGATATATACAGCTTGACGAACCTCTTCCAGGCTTAAAAATGCGTATTACATACGGGGACAGCGTGAAAGGCATCGAATTCCAATTTTTGAAAGCGCGATATGAAGAGCATCGTTGCCCACAATAATGAGCCAAATGTTAAATACGGCG
Chlamydomonas_nivalis           ATGAACCTTTAAGGGTTTTCATGGGGCGACCAGAGAACGGTTGCTGTGGCGGAAGCCGCTATAACTTCGGAACTTTGGGCCAGTGCCAGCGGTTATGTTTTGGCGGGCATAATTTTGAGTTCCATTGTCCGAAACCATTAGACAGGCTATCTTTCCCAATGCACTTGGTAGGGTGGCCGGGGGAGTATGAACTTCCTATTGTTCGGGTTTCATTATTCTCGCGTTTGGTTGGGGGTTTCATCTTATGGCCGAACTTGAGATCTTCCTTTTGGTAATTGAAGAAAAAAAATACAAATTTGGTACACTATATTTGGCTGGGCTGCTCTGTATAAGCATTTTTGGGGGTTAGAACTGGCCCGGGGGGGAGTAGATATTCAACCACACAAGCGCATATTTGGTATTTTAATCCCTTGGGGGAGGTGATGTAGGTGAAAATGAGAATATGGGGCAATTGATGGACCTTTCTTTGGGGATTGCAATTAACACCCTGCCTGGCAGCGGCTTATTGTCGGGAGCTATTTCTAAGTTGCGCATTCTTATGGTTATTCTGTGATTCTGTTAAAAACGCTACCAGGATTTAGGCCACGGCCGAGCTCCATCCAACTTACTTTTGTAGGACACGTTGGGCAAGTGCTCGCCAGGCCACGGTTGGAATATTATCGTCCCACGGGAATATTTGGGGGAACATCGTTTGGATTCGGGCCTGTTGACCTTAGGGCCAAGGTTGATTAAAACTAAAAGAATCACCTGCAGACGCGGCGCGATAATACCAGCCCCTGGTCTTAATCGTGGGGGTGCACGAATAAGCGTAATTGTAGCCCGTCTGCTGCACTCCATTTGCTGGTTTTTTTTGTGGCATTTGCATCGGCGGCCGGCGCGCGCGGTTGAAAGGATGAAGTTGAGACCGTCTTCATAACCTTGAGAATGGGAGTTCGTGGCACATTTATGAAATGCGGTAAGGTCAGGCAGTCTCTACTCTGTTGTTTGCATATGGATTTAGTTTTGGAATCAATTAAGCACCCGAGGACCAAATTACGACTGTACGATTATCGGATTTCAAACCAATGGGATCCAGGGATACTCGTGGTCCTTCTGGACATTTTTTTATTTGTTCAATGTCGGGCTTATCCTGAACTATGATTCCAAGGGATTGCGCCCACAAGAATAAACACGTGCTTGCCTTTACTCATTCTATTTAGCGGATAAAAAAGGTTGGTATTAAAGTAGTCACCGCGCTTTTTTCCATAAGTTTGAGATTACAACCTTTCTTTCTTCGCTTTGGAAATCTGCGAGACTGTGTGGGTCTGTGCCTGTCCCTATATCCATCCCTATCTCTGGCTTTACAGGGATCAGCCTGTTTGCACCTGCGGGCTAATGGGAGCCTGAGACACAATCTAGCCAAAGACAATTCGAACACACGGGAGTTAAGGAAGCACCGGGAAAAATTCTTGGGATTGCTTCAGCTTGACCTGTGATACTCAGCAATGAGCGGAGCGGTTTACCGTAGTCGAGGGGGAATTTGATAGATTTCCGAAACCATACCTCACCGCGGACCGATGGTCGGAAGGTACCGATATGGTGCGTGTCACCGGAAATATTAGAATAAGGGTTCGAATATGCAACAGCTTCGATGCGGCAAAATCCGTAAACAATTTTATTCAAATGTACACGGCGATCCTTTGCTGTGGACTTGTGGACGCGCCTGGATCTTCATTTTTTAGGTCTAGTGGTTGGTCTCCTATCCCGCGCCATACCGTCCTTTCCGACCATTAAAAGATTCGTCAATTTGTAACGGTTTAAAAGGAAAATCATGCTACGATGTTAAAGCTTAAGAGTGGGAATACAAAAAACCGTGAATTTGAAAGCTTGAAAGTACCCCGGTGAGTAACCCGCGAGGCGGACGTCACTGTCCCGGTCTCGACGGGAAAGCCGGCTCGCCTAGTGATTTGAGCTGCAAACGTCGGCATCATATGCAATTAAAAGAATGTGAGCTAAAAAACGGTTGCGTCGAAAAGAGACTCAAAATGCATAAAAGCATTAGCCGAACCCAACGTATAAGCATAAATAATTGCTATGATTAGCGGCCGCCAATGGACTTCGGTGCAGTCTTAAAAGTCAGCATATCAGCCCTTGGGAGATATTAAGTATCGTCATTTGAAGGAAGGATTACCCGTACGCAGATGTGACGCAGTTTGCCGGGTCCAGAAAGTGTGAAAATACCGAAGAAAGAGACACCGATTATGTCTACCCACTGACAGTCATTTCAGAGATTCAAATTGTGACGGCGAGTCTTTGCGAGTAACATAAGGTAAGACTCAGCGCGAAGACCTGACAATGTCGTTTAATGAAAGAAACCTCGCAAATATGGATTTACTTGGTTCAAACACAGATGCGGATTAGCGTTTTAAGATTGGATGAGTAAGAGTTTCCGAGGGGTCGTAAAATTAAAATTCCAAGCTGTTAATTATCCTACGGAGTGGTTATTCGCATTACTGAAAGATTAAATCCTAGTGCATACCCATGGGTGTGAACGCGCTGATCGTAATGAAACAACCGTTGTTCCAGCGCTGTTTCCGTCATGATGCAAATTACGGAAAAGCGTGTTTGGGAGCACCAGCGCTCATACAAATTTGCCGGAATGGATCGGTGTTGGCGGACTATGAACAGAGCGATGTTAGGACAGTGTGGTTTGGACAGTTTATACGAGACAACTTGTGGGAATATGCCGATGACCGCGCATTTGGACCAATGACGCAGTGGAACGTTGAATCCTGGGGTATTCGCCCATCAATCAAATTCCCTGGTACGCCTTTTGGTAGAGGACAACAATGCGATTGTTAAATCTTGTCTGGATGAGACATTTTGAATTTGGGGCAGAAATGTCTCGAGGTTGCGATTAAAAATCCGGTTGTCGGGAAGTAACGAAACGAAATTGCAAAAATGGGTATACGTGAGTATTTGCGCAAGAGCGCGGGCTTGATGGAACGGAATACAACTTTGCCATAGTGGTGCTGCTTACAAAATGAGAAGTTTTTTGTATGGACAAACTGGGTATTTTCAAAGCTTGGGTATATTTGCGACCCGTAGCATGCGATTGAGAAGGAATTCGCCATTAAGATAAAGATTAAAGCTTGTTCAATAACAGAAGAACCAGGTGTGTTGATGGACTGACACGAATATAAATGATTGAGGATGCCCCGTTGAACGAATGGATCCATGTGTGCCGGCAAGGCTGATAGCTTACCAGGGAGAACGTCTGCGCATGCCAAGTGGTTTTTGGTCTTCCAGACGTACTCCATTTCATGATTAAAACAGGATTTGTTCGGTGTTCCTCCACGTAAAGATTCCGTTTGGGAGAGTTAGTTGGGGTAACCTTCTAGCGACGCACACTTATCGCGCGAATGAACTATGGGCCCTTCCATGGCCGAGGACCGGCTGGTGAAAATTGAGATTTGAATGTTTGAGACGGATCAAATTGCAAGTTGAGA------TATTCATTGTCGGGAATCGTTTTTATGGGATCCTCTGAGTCCTTGCAGTTTTACCGTGGGATACGTTTGAATGGATCCTAATGAAACGTTCAGCGCGACTGCTTTTGAAAACTGAAGAATAAGTCCATCCCGATGTGAAACCGAAATATACACTCACGATCGGACTTTCCGACTGTATACGGATGCCAGCAACCTTGAGCCGGGATAGACAATGTCGTGATTACTTGCCAATCAGGTTGCAAGCCGGAATTTGACTGTACAGCCTTAGAGAAATGCACCCGGATTCACCCTTGGACTTTTCGCCTTAATCGAGCGGAAGTTTCCGGTGGGACACGTTTATGCGTTTATCTCTTTGCGTTTTTCTATATTTGAATTAAAAGTCCTATTTGAGGGTGTAAAATGGATATCGCATCCATGGGTCCAGATATTATGTGGGGAGACTCCCCCATGACGAATTAAATTATTTCGCGCGATGTTTTTATCATATTGAGAGACTTGAACAATTGGGTTTTATAAATCAATGAGACGTCAAGACTGAAAAAGAATGAAACGAACAACAAAGGCCTCAGAGAGATCAAAAGTTTGTATATAATCTTGGGGTCGTGGAAGGATACGTCAGAGCTTCATTATAAGCGGTCCTACTTGGCTGGGTGCGCAGGCGCTCTTGTTTGCGGGGACATTCGACGTAGTACGAGGTGCAACATATCACACCGAGGGGCTAAGGCAGCTCGAATTGATGAAGCAGAATATAAATCGTTGAGTGCGAATTATCTTTCGCCACGCCCGCAAAATTTCGGATTGACGGATTTATTACGCACGAACATCATAGGTTGCGAGAATGCACAAGAGTATCACAATATGAATACAGAAGTTGGATACAGAAGAACACACGTTCTGAACCGAAAGTCATTTCTGCAACTCCGAGCTAGCCCTTGCCCATGTGAGTATCCATATCCGTTTTTATTTTTGCTTGTTGCAGCTCGTAGTTAGATACATGCATGGTACAGAAACGACTGTTGAGAGCGAGATGCTCGCAGACGTTGTTTATGGTGTCGGCTTTTTTTCCTGGCTATTGCCTGGGGTGTTACGGACACTTGTACTCTGTAACCAGGTTGCACTCTATTGAGGTGAATTTTACGCGCGTTCACCCGCAAAGATGGCATCTTCTTTGTTGGGCCGAGCCAGGGATTACCGTGTGCACTGGGGTTTGACTTGTGCCTCAGGGCTTGGTTATGGTTATCTCGCATTGAATGCCGTCGTAACTCGCCTAAAGCATGCTTTCGCCCATGCGTTTGTTCGTTTCTATTACCTTGGCATCGGTGTTTTGCCCAGTTGGGTGCGCATTTCGTTATTTTTTTCAGGTTCAAATGACTTAACCTTCAATATGGGTGCGGGTCTGGGCGCCTCTTGGCATCAGGGCACGTGAAAACCTTTGAGAGGGAGGGCAAACTTCGGCTTAACCACCATCGAGAACTATCATGTACGCAAAGTTTGTCCAATTTGGGTGCTTTCAAAACGTGTTCATTTTATCTTTGTCCGTACGGTTTGATAGGCATGGGTGTGGCTGCTTAATTAGGCTAGATTGTTCCAGAATAGGCGCGAGACCGATTGAACTTTAACAAAAATCTTTAAGAGGATCGGCTGATGCGCCAGACACCCAGAAGCTGTTTCCGAGAGTTTCCCGGGAAGCCTATTCAATTTTTTATTGTTTTATTTCGTGAAGATCGGCATTCCTTAGAATTTAGATCTTATTTTTTCTGAGTGACTTATCACTGTGGTCATACTCCCATGCTTTTACAAGCTTGCACTTAATTCCGCGAATCAAAGCGCCCTTGTCCGCCTCATCAATGTTATATCAGTACGTATATATAGTATCGCTTATCTGGTCTTTTTCATGCTTCTTTGAAATTAGTACGGTTTGGATGGTTCCTTTTACATGGATTTTCGGGCGTTGGCAAGAGCTGGGTCTATGAGTGGACCAAGAACTGGCTTTTACTGTTATTTGCATTATTCAGCAGATACAAGGTGCAGGAAAACCGCATATGCTCTTGGTTTTGCATTGATTGTTTTGGGTAATTATGGGAGGTTCAAGTAGGTGTTTCCAAGCTAAACTATAACGAACATATCCAATTCAAACATTCATAGAAAATCACAGTCCAAATGAAAATGTATAAAGGGATGGGCGCTCCAAACAAAATGTGATCTCTTAAGATTGCATATGCGGCAAAGGATATACCGTCAAAAGCATGCGGTTAAGTAGGAAAATCCGTGGATGTGTAGTTAGGGGACGATTAAGTTCTGACGCTATAATTGCTTCCCGGTCGGATTCAGGATAACCAAAGTTGAAAAAGGAATAAGTTGGTTGAGACATTATTTCCGAATGATAGAAAATGACAGTCGGGATGAATTCATGTACACGCACAACAGCGAGGTTGCCTTTAAGATTGGTTCCTTAAGCAGCCAACCAAAACAAGGTGACTAACGACAGCTTATGGGTTTTTTATTTGTTTGCGTTTTTAGAGTAATTTAAATAGTTCAATTCATTTACCCGACGCCTTTGAAGGCAGCGAGAATATCTCCACGAACGGGAATGGGTTTAAAACAGCCCCTATACGGTTGAGTGGGCATTTATCG------------TCAAGAGATGAATCTAGCATATGGGGTTGCTTGTAACAAACAGTACATTTGCAAGAGCGATCGCGAAAATGACCGAGAGCAAACAGTTGAACGCAAGCAATTGAAAGCGAGGGTAAGAAAGTGAGCAATTGCTAAACGTCAAGCCGTTCAACGTAATTATGAGCTTGTTAACTTTTTTGTGGACTTGGATATTTTTGCATTTTTAGGACCCCCGATTTAAATGTCCCAACCAACAGGTGGGCGGTTAAGCGGGTAAGATACGTTACTATAACCCGATAGTGTAGGAACGAATCTGCGCTTCGATACCCCAGCGGGTCCATGAGAGCGGGCGCGTGCGCGATCTCACGGACTGACACGTTGACGAGGTTACAGCTGACGTAAAGGCGTGTAGAATGACCGTGCGGGAGAAACATAATGCTAGTGCTACCATGATTTTGAGAGGTCGTACAGTTTTACTCATGTGGAAGTTTGGTTAAGCCTCGGCCTCGCTGAGATTCGATTCACGCTATGAATCTTCAGGCCCCCAGGATCAGTGACGGAAATTAAAATAGGCGGGCTTTGGTGACATAACCAATTGGCTTCGCAAAATAGGCGGCGTTAGATGTTCGGGGGCTGATTACAAGAGAGAAAGTACTCCATCTTATCGTGAGGACGTTATTTGTGCGAGCCTTAAATCCAGCGAACGGGAATAAGGCATATTAAGCACTCGGACGCGAGAATTTAACGGCGAGTGCAAGATTGGGTCCATATATCAGATATTACGGGGTTACGCAAACTCTTGCCATATGCGGAAAGGTTTTTTCAATCAAGGCATCAGCGTATGACGCAAGAACAGGATCATTCGGTTTGCAAGCCTCGCTTCGGGGGACACTCATCGGACGTGTGGAACTGAGGGACGGAGTACTTGGTTGTGATTATCGGAGATAATGAAAGACGAGCGGGATTATTACCAGATGTGGGTTGGGGGTATCCGTGCTCGGGGATCAGTTGCAATCCGCTTGTGAATTTGGGAGAGCTGCTCATTGGGGGGACTTGGCACCTGGGAAGCCCGGGCGCGCAACGGTGCCTGAGCTGACCAGCCGAAGAGGCGGATTGCCGGAGGGGGAGTATCGTCGCTGAATGAGCCGATTGCGCGCTGGAGTTGAAGAATAATTGATTGAACATGAAACTATGCGGAACCGTGACGCCTTTCGAATTTACAGATCGTATGGTATCAAGATACATCCGCTTTTATGCGGTGTTTTGTGGACGGTTGCTAGAGTTTGGAGCCAGCCAAGATATTACGAGACGCAGAGCCCTTATACGACGTTGAGCTTAACAGTAAAATTTCCAAACGCGTATTATGTGGGACGAGCTAGAATATGTGGCTCGTATTTTTGGGGTTGGTTTTTTACGGATTCTCTAATGCTTTTCCCAGGTTCTATTGTTTAGGAGTTGGGTCTTTAGATTATGTGCTCTATTTTGGAGTGGGGGGTTAAGATTAAAAAAGAGGTTATAGATTTCGTGGGTACCGGAAAACGCGATGAATTCTACCTTCAGAATGAGCATCGGTGATTAAGACAACATTTGTCGTTCTTCGAATCCTTGGGGATGGCACTTTACTTAAGAATGAAACAGCTCGATTGCAATTTTCAGTGACTGAGGATACCACTGTTTCACTACGCTTCTTTGTGTGGGCGGCCTTACATATTTTTTCTTCGAAGGAACTTTGGTTAAAGAAATTTGAACAAATATAATTGCGCGTGTGGATGTGTACTTGTGGAGAACTACGCTTTTGAGACGAAAAACATTTAAAATTCAGAGCAACAAGGCATGAGCCAGAAATTAGCAGCCGGCCATTGATCGCAAAAAAGCCAGAATCGGAGAGGATTTAGGCACCAGAATAAAATTAATTAACAGAATAGTTGCAGTTCAGATTAACAGAACCTCACAGCGACAAAGCTTAACAGCTAATTATTATGCAAATTCAAAGGTCGGAAGTTAAACGGTTGATCACTACAGTGTGTAAAATTTAGTTCCGTTACGATTATGGAGTCGCTTTTTTACTTTTTTTGTTCTCTTTAGGTACGGTATCGTTAATAGTTGGCCCCTCAAAAATAAAGTCTT----------ACTAGAGAATGGTTTTCCAGTCTTAGCGGTTTGACGTTATAACATTTTTCGAGTGAAATTGTATCAGATACGTTTACGTATTTTTTACACGTAATGTTTTATCTCTTTGTCCTTTTATAAGTGCAGAAAATATTATAGCCCTACGATATGTGAACAAACAGGGAATTTTTAACAGAAACAAACAGCTTGCGATTCAGATTGAGAAAGTTATTGATCCTTTGCATGATAAAAAGCAGATGAGCATAGTGATTTGCGATTATAGCTAGGTTTGGTGTTCTATTTATGAGTCAATAGGTAGCGTTTTATCTGAGTTTTTGGCTGAGAACAAAATCCTATATTTTTGTACGACTTTGTGGTACATCGTGGCCTGTCATTTTTGATCTTTTAACGTAGGTTCCAAAGCAGCGCATTATTCTACGGAGTTCCGTATATGAGTTTTTAATATTATTTAGCATTAACGGCTCCCGCTCGTGCACTACAGCATATGAAATTGCGTTAGGAAGGGGATGGAATCACACAGTGAAATTCATGCTTGCAGCGGGAAAAGTTTCAATGGTGGACCAACAGAAGACTTACCTACGGTTTTATCCACATATGAACCTCACAAAGATACATAGAGAGTTGCCGAGAGTATTACAGGTAGGGGGTGAAGGTGAGCGGGGCCCCGCGGGCGGTGGGGGTAGTGTGGGAACGTAATTTTAAGATTAAGCTTTAGATAGAATATTTTTGAGTTTGGGAGTGTTGGGGGTTGCGCCCTTAATAGCGATATGATATGTACGAAAGGTTGAGCTTTTGCGCAACGATGCGCTCGTCGGAAAGCCGACCACCTTAGTTGCGGTTATGGAACGACGCAAAGGATTATGAAATAGTGAGCTGCCATCCGTCTGAGTTTCCCTATGAGAATAGGTTCCGGTAAGGAAACTTTTGAATGTTAATTGGATTTATTAAATGCGACACTTTACGACCGAGGGTGTCCAGGATTTCGACGGATTTTAGTTCTTCGATTTATTATGTGACCTTTTTCGGATGTTTGGTTGTCCGTACATGCGGTTTTGTACGCTATTCATACGCGGGGATTGCACTTATGCAAAAAGATATCACGGATTAACGCAAATTGTATAATAGCGAAACGGCTCTTAAGACAATAACATTTTAAGAAATTACTTCACGAATTCACACTCCCGAAAGGCGCGTAGCTCAAACGTGATATACGGCGCCAAGGTATAAGGATTGGTTTCCGCAGTTTCGGAATGCCAGAGGCTTTCCGGGTCAAATCAGTGATGAGTAAATTTGGTTACGCACGCTTTTATTTATCCACTCTTCTTTATTTTAGTAAACGCTCACATACCGGTAACGGGAAGTTCCGAACGCAAAAAGTTTAAATTCAAGGTTCGGGGCGGTCGTTTTTAGACGCAACACAAAATAAGCTTCGTATCTACGAACGCGCAAAAACGGATTAGCGCTTGATGCCGTTAAGCGCGTCGTGTAGGCTAATAAAGATTCTAATATTAAATCGAGATAATTAACGAAATCTGCCATTGCACGCGAACGAGCTTATCATTATGAAGTTATGGGCGCAGGTTTGCGCGGATGCGTGGGTGGAGATGGCCGGACGGCAGGACGCGCGGTAGCGTGAGGATGCCGCACCGAGCGAGGAAATCGGGGCCTTTCTTCTTGCTTATGATCCTACATTAGGTTGTGTGCTTGCCTCTTTGCAACCTTTTATATAACCCATCTACTAAGTGCGAAAAGGGGCCGAATTATTGATCGGTTTGGGGAAATGGGAATATATGGGTGTAAGATCATCCAAATCCTTAAAAGCGAGTGTCGGCGTATGTCGACAGAAGGTTAACGCAAAGGATTCATCGTTGAGAAAGCGCGTATATAAAAGAGGAACCAGGGACCGGTTTGGCCATGCCGGATTAGGACGAATTACAAATGTTCTTGCCCGAGTATATGCCGGCAATTGACGAAAACCCAGTAAATGGACATGGCAGTGACAGGAAACACTTACGCGCATACATACTTGCGCCGGGGGGGGCGGAACGTAGAGAATGATCGCCCGAGACGGCCGGGATACATAAACGCCAGTGATAGAACGAAACGCATAGCCAGTGATGCCGGCAGCGATAGTAAAAATATACGGGCGCCAATGAGGGCATTTGTGTTCGGGCGAGGCCATCCCAACAAGACAATTTTTGCAACAGTGGGTCCAAATGTGTTTTTAAAAGAGACAGTGAGAGCGACTTTGATTGTGATTGAGTCGGAACTTGAAATAGATACCGGGAGAATCCATGTCGGGTCGCTTTTGCCTGAGCTTGTGAAACCAAATCACGGGGACAAATGGTGAAAATTAGATTATGCGCGTGAAGTAATCCACCCGACGCAATGAAACCTTTTTTGCGTGATCACGTTCATACGGCGGGACGTGCACGGCGGTGAAGGGACGTAAATGGGAACGTGAATGTGGTTAAGAACAAAAACATGTACGGCTGAATTTAAAAACTTGAGAAGATGCGGGAAAGTGGGTTTCTCGGGATCAAAAAGAATGACGGGATGTATGCAACCAATCATCTCCCACAAATTGAGCCAGTTAATCTACAAGAGAGGGGCGCATCGCTTTTGCGGTACACCCATTTTGTCGACACGAGTACGGAAGTGTAGTTAGCAATCAATCGAACCTCTCGTGCGAGACATCAAAAATGCATCCGGGACGATAGATTTGTGACTATTCCCATGCATGAAAGGGTAGTTGCATCGGAGGGGCGACGTGGGCGGGTGTACGCGAACATAGGAATTTACCGATCGAAGCAGTTGCAAAATCACGTTGATCCTAACCATTAACACAATGCCAATTTGAAAGAGGTAATTTACGTCGCTAATAGATCTGTTACAATTAGCGATAGCGCCTCCTAGATTAACAATCAAGAATCCAGGTTTGGGGACGGATATATCTTCACCCAGGGCTTTACGACGGAGCCGTCCGGGATGGGGGAATTTTGTCATTGAAAAATGGCGGTGTCAATATGGCCGTTTGAATGTTTTCAAGGCAGTCCAAATTAAAGCTTGTATCGTCAAAAGCGCGGTCGAGTAGGTACGTGAGTCACACTCTGGGAAATGGTCGGCGTTCATAACCTCGAGGTTACCGGGATGAGTATGAACGGAACCTTACGTCCGTGGAAGCACTTGGCGATTTAAGTCTGGGACCGTGAAATTGGCCGTAAGCGAACGCTTCCATCACGACGCCCGCTTGTGATTGAACCGCTTCATTTGAACGGATAAGTGTGACTTTGCCCTACGCGGGGGAAATGGTTTTGGGGGCGGGTGGAAACGTTTATATGATTATAAAAATGCAAGCCAGGGGGTTCGTTTGCGGGTGGGAAGACCGGAGGAAGACTTAACGAATAAGATCGGGTATGTGAAAAGCTTCGATCAAGTGCCTGTTAGGCAATAAGACCCCGGGCCGATCGGTGCTTACGCTTACATGCGATATTAGGATTAAAACAGAGTCTTTTTATGAAAATTTCGTTGTCAGCGGGCGAGTTCGCTTTTGGCGATCCTCGCGTGGTACACCACTTGCACGAATGGACTTCAGACGATACTCACAAGAGGTCATACTCATCAGCGTTAGTCCGCGAGACTACGACCGCCCGCGTACTTACCATTGAGCACACGTTTTCAGGGTTGCAGAAGGATTACCGCGTGACCTTGATCACTCACATTTCACCTGATGTGGGAAACATAGGGTGCCAGAGTAAAAACCTCAAGTAAAGACTACGAATATGCATTTGGTTGAGATTTCGAGAGAAGTTGTGTGCCGGCCGAAATGAAGTTCTAGCACCTTTTGTGCGAGTTTACGGTCCCGGAATAGTAGTTACGATCATGAGGTTGGAAATTTACGGGATTGAAGTTCCGACAGCTTTATTGTGGAAATAAGAGTATGCAAGCGCACTTATGCCATTGTAAATTAGAACTGATGGTGACCATGGTCGGCTGCCTTGAGTTTGAATGTCCTGGAGGTGAAGCAACAATGCTCGCCCCGACGAGATGGTGGTGAACGTGGAACGCTGCCACGATTTTAGGTAGGTTATTGGTCGAAGACCGAGATGGTTGCTAATGGTTCCTGTACGGTCAACGTGTATAAGACCGGCGTTATTCGTCATTATCAACGCCTGTGCGGTGGCGGTCATACCTTTGAATGCGTTTGACCTCGACCGTTTAACCATTGCGCAGGATTTGTCTCCTTATACCGTTGGATACCATCTGGGGGTGACATAGGGGAACGCTCAATGAGTAGAGGGTGCGCTCCAATGTCTTCGGCTCTTTTTGCTCGTTGCATGGTTATGGACTGATTTTCGGACCAGACGGAAACGCTTGATTCCAAATTTGGATCATTTTTTTCGGCTCTTGTTGGTTGGGCTTCAGTACGGGTTTGGCCGGATTGGTTCGACCTAGGTTACGGAGGTCACCGTTCCCTCTGGGGCGAGGTTGACCTAAACCGGGGATGCGCCACAATGCGCGGATTTGGGTCTGCGGCTTTCACTTGGTCGCCTCATCGCTTATTGGCTTCATGGAGATGAACGTTTTCAGAGATGCGCGTTTTGGCGCTTGTGTGCGGACATTGTAGGTCGCGCACCCATGACTTAGGCCACCGTACATGGATTGGTTTTCACAGAATCAAACGGTCAACAGTTAGGAGGTCTCTTCCGCGCTGGCAAATCCGAAATTGCTTTAGATAATGGAAAACCGCAAGGGGCTTTCGACGGGCATAAAGGGGAGGATGCGTGGTGTTGGCAGCGTTTAAGACAGAGGCGGATTTTGTCGCGATCCACTTTTGAACTTCCGTATTTATGAAAGAGGGTGTCGGCGAGTCCTTCGAAGCGATCAATAAGATGACAGTGGGTTCGTACTTTAGGGGGATTGAGGTTACTTAAGACCGCACGTAAAATAGCCGAAGCCATTGGGAATTTGATTGACGTCACTTCATCGAGGGTTTCGAGAGCCCGGGTGTTACTTGGCAGTTGTTGCTTTTTTTTTTGGCAATTGCAGGGCAGACATTTAGGAGTTTGCGGATGAGAGATTAAGACATTGATTGGAATAAAAACTGGGAACTCTCCTCGGAGCTTATGCACAACTTTCCAATTAGCAGGTTGCCAGACCACACCGAGATTGTTGGCTGCACGCCAGATTGAAGCAGAGGATACGAGAAACTTACAAAATTTGCTCCATTGGCACTTCGTATTTCTTGACTCGGAATTTTCAGTGCTGCAGGAATTGACATGGTACGACCATCAGTCGCCATGCCAGCATTGGACCCATTGGCACCGCGTGAGCTTACCGGGGGGCTCGGCCGTAAATGCACTCGGGTTACATGTGTAACGTGGTTCGACAATCGATTTAACGGTCGTTTCTGCTTGTTCGCATTTTTTTGCGGTGCTCATTCACCAATTCACCTCTTTCTGTTAAGAGCGATCCGTTAACACACTTCGGTTTTGGGTAGTCTTGCTGACGGCATTGTCAGTGCATCCGATCCGGGCACAGTGGTGGAAATTATACGTTTCCCACCCTGGTTACCCTTTGACGGAATGGCGCTAGCCAAACCGATCGCGCCAGTTTGGACTCGAGGTCGGGAGCATTTACTTTTGGGGTTCACCCAACCATCCTTGTTACGAATGCCACACATTGCATGCGTATTTATGTGCGGCAATTACGACAATTGGATGGCACGATAAGCATCTGATCCAGTGCCCAGGGAGATGGGCGGCAAAGGTTTTGAACGTAAAATCTTCATTCATTGGTTGCTTGCTCGTGGACATACTCTTGTGCCACAATTAGCTTCCCCTAGCTTTTGCGTGATTACACCAGCTCCTTAACCACACATAATGCGGTTATATTGGGGCTTGCCAGGGCATTTTTATCGGATAGACCGATTAAAAGGAAGTTTGCAGATTTGACAAAGAGCATATTCCATTAGTGGTTCTTTTCTGGTTCAACTTGGTTTAGTCAAAGAGTATCAGCTTGGACCCGAAACAATTTATGACCGTTTGCCATGATCAGCGCCAGGAATCCTTAGGTTGATTTTTTTCTCTCACAGGTGCGCTC----GCAGCAAGTTTGTTCCGGTGTTGAGCATAAAAAGCAAATCTTTTTTACATGGCCGGGATTTTGTCACAGCATGCTTGGTTCAACACACCTATCTGTAAGGGCTTGAGCCGGGTCAATTATCCGAAAAAGATTGGTAAGTTCCTGGAGGCCGGCGGGGGACTGGAATTCGCTAGAGCTTTATTGCGTTTTGATCTAAACATGGTGGTACTTTATGCATGAACACTACTTTGCAGGAAGTGCCATTGAGATCTCACTACTATGGTGTTAGGATATTTGTTAATCTCCATTATAAGGTAAACCTTGGATAAAGTTTCGTTATCTGATTTTTTTGGCATTATTAGCACGGTTATTTTTATTCTGCGGGTATGCAGACTATGAACTTGTTGGCCAGAAAACCCTTGCTCTTGTTATGAAGAAACCGTGCCTTCATGTCAGCCGTTGTGGTTTCCATTTCGTGGTAGTTTACTAGCGCTTTTCTGCTCACTCGCCGTTGGCCATATCCCCAATCTTATATAACGAGATATGATAAACATGGGTTTTCAAGTAATGGTTGGGGAAATTTCCAGCGCAACCGTTACGCAACACACGTAGTGCAAACATAAAGGCAGATATGGTTTTCCTTGTAGAAGACGGGTTTTCGATCTATAAGGATCATAGGGAAAGTGTAATGCAGCAAATCGAGTTGCTTATAATTTTAAACCGCGTGTTAAATGGCTAACATTACAATAGCGCAAGGAGACTTTTTTGTGGACAAAACCGCGCGGTTATGCCGGCGCTTTTAGAAACTCTTTTGTAAACAGTGTTGGGGATCTACAATGAAACATATAATCATTCAAATCGCCATCTAAGAAACAAAGTATTCAAATCTCAAACGTCAAATCACACGTTCTAAAAGTTTTCTTAGAAAAAAAGGATTGACTATAAACAATATTTCGACACAATATCGGTTTAGAGAATTAACGCAGAGCGAAAAATTTTCATTTTCCAATTCGTATTCAATTCGTGCATCATTTTATAACGTTGTGACCAAATAATAGCCGAAAAAATGCACGTTGAACTATTGGGGATGCAAATGTGCATATATGGCACAGAGAATAAGCATCGGATGAAAACTGGATAAATTTCAATGTGAACAATGAACCGGTTGCGACATTATCCGCAAGAGATCAGAATCATAATATTTTTCAAATGTACCGATAGTTGCATAAGATTACACTATTTCACGCCCGTGTAGTTGCTGTTGTTTACGCGTTTTTATGGTTAAAAGTTTCCGACCCTGTTTACTTATAAGTCGGCTCGTAAGCATTGGAAATGCGGTATCGCGAAGGACGTATGTATTGTCAACCAACAAACACGCAGGATGGATCGTTCTCAGCTTACCCGGACAGAACGTCGTTCGATTAGGATTCCGAAGTCTTACTAAATTCAAGGCAAGGCGAACACGGGGTATACTCCGCACGGGGGGGCAAACGCTTAAGCTATGATTCGCGGAAAATGGATGAGCAAGTATACATGATAGACCAACGAAGCCGATGCCTCTCGTAGAGAGGGAAAAGTAATTTCACCCGGGCTAAATGGTCACGTGTGGGAATAAGCCCATATATGGAATCCTCCTTCGAAATCCTTGGGCGAATCAAAGTGATTCACCGGTCGGGGCAATGCCGGCGCGGGCGTGTGAATTTGCAAGAGGAATTGTACTTCGTTCCTCAAGAATCGTTGTTCAAAATGTGGCACATGGCAGTGGAAATGAGCTAAATTACTTGGAAGCGGCGACCGTGTTGGATAGCCACGTAGGGTCGTATAACCGTGACACCCAGGGGGGGAGGCGACCCATGGCAAGCGCCTTACCCTGGGAACCGCTTGGGTTTACCGACCCAAAATAAGAACATTATATCGAAAGAAATAGAAGTTAGATGTTGAGACGTTGAATCATCATGCGAGAATAGAGAATAGTCCCCCAGTAAATTTTATGTTGGGGATACTTACTGTTTTGTCAGTGCACGGTTGCATACTTTATAAGCCACGTGCGAGCTTGCTCGTCATAATATACGAGTAATTGGTGTTATCGTCATCACGTGTCGCAGATATGTTTATATATTTCAGTTTCGGTTATTACGGGGTTAAAACCCGGATTACTGGTAGGGGTATATGCGTTGACGTTCTTGGGTACGGTATCTTCCTGGACAATGGTATGGCGTAAATGTACGGGTCCGAGCATCCGTATGGGGCCTTGTGACTTTAGGGGGGTGGGTGGCAAGACTTACCGTTTAAGCTCAACTTGTTTCCTTGCACGCGCTTATTTATCATTTTATATAGAACAGGATTCGGCCCTATCCACATCACATTATCGTCGCCGAAAACTACAAAACTAAGCCCGCCTAATCTGCCCACGAGGGATTGCTAGGTTAACATACCCAAAACCAATCGCCTCGAAGTGCAGGTCGTTACTCGGTAGAGTACGCTAATCCGGATGGCAAATTCAGACAGCGTGTTTGTAGGGGGCGGTAAGACTCCGGGTCGTACAATGTCGGGACTTGAACGCGGGTAAAACGGTCAAGCGTCAATAGGGTAAATGGCAAAGTCACCATGGTTCGGTGGATACAAAGCACATCCATGTTGCAGTTACAATAGCTAGCCAAGTTTTGAGACGATCTCGAAACTTAAGGTTCCGAATTTTTGACACTGAAACACGAAATTAAACACTGTAACTCGGCAAATTCATAATTTATCGTGAAAGTAAATAAGCGCATATTCGATCGTATGAGCTTGAAACGAAGCTTAGAAGTATAAGAGCAAGAAATTATCGAAGGGTAAATCAGTTCGGCGTTAAGGGCGAATGCCGACGATGGTAGAGGGCGGTCCTTCAACTTAGGCAATTGATATCTAAAACGCAAACATTAGGATATGGGTAAGTTGATTTATGCTACCGTTTGCCACAAATAGAAACCCGGAGCAAGGCGATGTTGGCAATGCATTGCCAAACCGCGAATGAATCCCAGCGTTTCCGAACGTTTGAGCGTGTCAATCCTAGAAACAGTCACAGTCAGCAAGGAAAAGGGATTAAGTGGATGTTTATCTCCGAGGTTGACTGCCCCCGACGATCCGAGATTAAAAAAGTGGAAATTATACACCTAAGCCGAAAAAAAATTTGTGCGGCCCTCCGGAAAATAAGGAATATATCCATCTTCCCGACCGCAAAATCAAGTGCTATTAATACCATTATTGGGCAAAGGGCGGGCAGTTACCGAGGTCAATCAAAAACGTTAAAGCTCGTAGGGAAATGTTCATAAATAAATACATGAAAGCAAGGGAAAGTATGAAAATCCGCGGCCGAGTTTGTCAGAGGCATTATCAGCGACACCTTACAAAACCAAATGGGGTTGGCAAAGAGTGAATGTCTCAAATCTCAGATACGGTTTTATTTTTGTTTATCTATGCCAGTCTTTGTCTAAAAAACATTGAAAGTCATTGCGAATAATTATGATTATAATACCATATACGAAATCTATTACTTTTAAAACACATAACTTGAGTGATTCGTTAGAACCCAATAAAATTTTGAAATTTTAAGTAGGTATGCGTAAACCAATCCGGTACGGCCGTAAACGGCATTTACTTAAAAGGCATCATTTACCTAAATTTGTTAACGTGTACTTTTGTTGTTTTCTTTGGTTCTTCAAGACCGCCGAACCGGAAATTCCGTACTGGCCCGTTAGATATCGAGATGGAATTAGGGTTACCGAAAACCTTCGAGGTTTAAGGCGGGGCTTCGAAGTATCCCCGGCACAGGGTAATTTTAATACTATCGTTAAGTAACAAGTTCGTTAATAGGTTACGACGCATTGTAAGTGTAGAAGCAAAAAAAAGATCACGGGGATTTTTCATTTTGAATCGTTGAAAATGTTTCGTTAAATGCCCACATGTGCGCCGCATTATTGCAGGCAATAAGTAAAAAAAAGTAAATGGAGTATTTGAACAAAGAGTATTCGTTCATAAGAAATCTTAACTATACAAAACGGTCGTTTAAAGACGTTAAAAACTTTCTTATCTATGCAGCAACCGAAGCAAAAAAATTACGGGGTGTCAATCAGCGGTACAAAACATATACATACAAGTAGGGGAGTCTTGTGAGTCGCGGGCTGGGTTAAGGAACGAATCACAGTTGCGCAAAAGCGCGAACGCGCCGAATCAA--GAGCGCATAGGAGCAAGTTTGTACGGCCGGCAGGCGGAAGGCATAGGAATTTAAGCGGATAAGTAAGTATCGGAAAACGGATCCCAAAGGTGCGCCCCAAAACGAGGTATACTCATCTCACTACTTTTGCTTATTTGTTCTTGGTTGTGTGGGTCCGTGTTTGCTCCCAAGGTGACGAAAAAGGTTGTTTTCGGCTAGTTTGGCGTCTGTTTACGTGGGTTTAATCTTGTGTATTTACATACAGTAGTGTTTTTGTGGGCTTGGTTACTTGGATTACTGGCTTTAAGTGTAATTATATACATAGTCCCGACGGAGCAAAAGTAAATGCGTGACGAACCGTGAACAGTTGAAGTGGCAACCGGCATTTCCGACCTTCAAGGCCAAACACACTGATTGAACTCAGCGAGCCAGATTGAAGCAACAGGACTGAGAATTCCGAAGTTTAGGCCATTGGCACTGGATATTTATTGTTAGGGATTATTCAGGGCCGTTTCAATAGAGCTGCTAGGACCACCAATAACCAGGCCAGTGTTGCCATGTGGCAGAATTTAAGGGAGTGGGGGGTTCAGGATCAATACTCGGTTTTCACTTGCGGGGCGGATACAGGACTCATTTAAGACGCATGGGGTTGTATGCGCGCATTTTTGCGGTGTTCATTCAAAGCGCCCAACTGATGTTCAAAGTGATCATTTAACACATTGGGGTTCTGGTTGGAGTTGGTGGCGGCACAATCAATTCTTCCATAAAATTTTGAGCGGGTGACCAAGAATCCTTCCCAGATTATTTAACGACTTATGCGACTTACCAGTTGGAAGGTTGCCCTTTTACTTAATGAGGATAAGGATTTTACTTAAGGGGTTAACCGTACGGGGTTTGTTAGGAACGCCACACAGTGCATGCGTTTTTTTGTGCGGCAATTACGACAATGGGATGGCAAGATAAGAATTTGAGCCACGGGCCTTACGGGCGGCAGTGGTTTAGAATTTACACTCTGCAGCCATTGCATAATTGCTTTTGGTCTTTCATATGTGCCACAATTAGCATCCCCTACCTACTGCACGATAGCACCACTTCTTTTACCACAATTGATGGGGTTTGGTGTGGGGGCGCCAGGGCATTTATGTCGGATAGACCACAAAATAAAAACTTTGACGGTATCGCACGGAGCATATTCCATTAATGGTTCATTTTTGGTTCATCTTGGTTTAATCAAAGAACATAGGCCTGGCGCCCAGAATTTTCGAACGCATCACTCACCATTTGCCATGATCAAAACCATTTTGCCCCATTACGCCCAAGCTTGCGCACAGGTTCTGGGGGGAGTGTGCGTGGGGAAGTGCATATCCATTCTTGGACTCGATTTTGTCACAATCAGCTTACATCAGTACGTTTATCTTTAAGGGTTTTTGCCGAGTCCGTTATCCGAAAGCAATTGGTTCGTTCCTGGAGGCCGGCGGGGGACTGCAGTTCGCTGGACAGTTTCTGGTTTTTGATTAAATCTTTCATGTATTTCATTAGTGAAATCATCGAGTTGGGACGTAAGCTCGG--GTTCCAATACGGGGAATTGCCAAGGCAAACATAAGGTGCTCGGATTTTTGGCCATCAGCAGTATCATCTAGGTCTCTTTCGCTAGGCTATTTTTGGGCCATTGTTGGCTTAGCTATTTCTTTTCGGCGGGTATGCAGATTATGATCATGTTGGCCAAAAACTAAGTGCCCTCATCACCCGGCTTAGATACCAGGAGGCGTGGGTGCCATACTTTGGGGATGCACACTGTCTTTTGAGCCGATATGGGTGGATACGCGTATAGTTTGGCCGTTTGGATGGTACTCACGAAACGATTAGTGGTGTTGGACATATTTCCACCTTTACGCACTCGTTAATATGCTTGTGCGCCCCCGTGAATGAGGATCGGACCGTTCGGTCTTCTTAGGAAAAATATTCGGGCGTATCCACAGAAGCATGGCTCATTTACCATTGGAGCGCTCCTGAGATGTTTAAAGGGGCCTACAATATGTTGCATTTTATGGATTGGCTAATGGAGGATGGATTTCTACGTTGGATAGCCTGATTGGTGCTATCGCCCGTGCGCGCACGCGTTTATATTACCATGGCAGGAGTTTCGAGGATCCTTGGATTCGGACTTAATTATATGTTTCAGCGACAAAATCTATCACCTTCAATTTGGGTGCGGGTTTGGGGTCTTTTTCGCATCAGGTCTTGTACTCTCTTATCGGAACACGAAAGATCGCAAGCGGTAAATTGGCAGAGAGAACTAAAATGTGCGCCAGGTATTGGCGTTATTTCATAGCTCTTAAAATCCGTCTTCATTTTTTGCGCTGCCGTATGGATTGTTACGCTTGGATTCACATGCTTAACTAAGGTTAATTAACATCGTGTGATCCAGGCGGTTTAAACTGGCGAATATAACGGCAATTGGATGAGTATCAGACGAAGCCAAATTCCCTGATTGCTCGTGAGCCCATCCCGTCATAAAAGGCCTTGTGCGACATTTTAAAAATGAAATTAAGCCAGGCAAAAAGTTTACACTGTCCGTCTCATATTTCCCCATATGGCAACATGGGTTAAAGGCGGACAATCCGTTTATACGACAATGTGGCAAATTGGGATTTCCCACCGACTACGGGCAGGAAACGAAAAATCAAGCATCGACCCGAGATTAGAATTATAAGACTATGACATAACCCGAGTAAATGTGATTGGATGTTTCAGTGGGAGGATGCCGGTTAGGTTGAAAGCATTCGGGACTTTGATTGAGAGGACCTGGATGCTTAATTGAACAAAAGTGGGCGTTTCTGGGAGGATAAATACGAGGAGCGGTCGTGACGGAAATGCGAATCCGTGGGAGGTATTGGCGGTGTGAGCTTGCCGCCGTGAGGAAGGGCATTCACAAGAACAGGCATGATCGTGCCCGGATATACCGCGTCGTTAGACCTTGCACGGCTGTTCATGAGCATATCCGTGGCGGGCA--CGGATTATATGGGACGCAACGGAAACTCATGCATGAACATTTAACAAAGGAAGGGTGTTGGTTAGTGCATGGCAAAGCTCTCGTGCCAGTTTAAACTTAAGACGGGGCTTGATAACATATGTATGCAAGCAAGACCTCACTTCATATTGCCCTAACGGGCACTTGCGATATTATTAACGGCGGCACTTGTATTAGAGATTTCAACAGCCAGCTACGGAATTCTTTTCTCGCGCCCCGGCGGAGCTACCGGGAGTTTTACTCATCCGCTTTGAAGGCGCAATTAGACGCTTGGGAGGAGATACGCCTCCATATGAACCAGAGGGAGTTCGCTAATCCACAAGTATTCATACGAGGCAATTTTTGCGGGATTTTAAGCGGATCGCCGCATAAGTGGATTCGTTCCGGTGGTCGCGCCACCAAGCATAACAGTGCGGTCCTAATTTCTTGCCATTGCGATTGAGCTTTCCATTGCTCGATTGACAGCACCAAACATTGCCGGGGTCGTTCGGAATCTAACAGCCATCGCCCTTTCTTGAGACAGTTTACATTATCGGACCAGGTTCTGAAACTGAGTAACAGTCGGCTTGTATGGTTCGAGTTATGCTCAATACCAATAAGGAATATAAGCACTTGCTTACCCGAGCGAGGATGTAACAGGATAAGATATTAGGAACATACTACCATTTACGTCGTGCTTCATCAGCTTGCGTCCACGTTTTTTTGGGCATACGCATCATTATCACGATTCGTACAAAACCGACTACGACCGTTTAAGCAATTGCAAGGATGGCAAAAGTAGGGACCGCTGCCAAGATTCTTAATTTCCGTGTATTTGGACTTGCTGGTGTGGTTGCGTTTGACCGCGCATGGGACCGCAACCTTGCACCCTTGAATTTCCGATGTATTTACCGTTTCACTTTCGACGTCCAAAACTTTGGGTTTTTATGCGCGTCCTTGGCTGGTTGTCCTTATGAAAATAAAATTCAAACCTACGAGCCATGCACATTTTTCTTTGGACGTGCGCATTGTTGGATGGGCACTTCCATGAATTCTTACTTGGTTTTATCCAGACCAAAAAGAAATTATGAAAACTTACGTATGCGAATTTCTAAGTTTCCACTCCACGGAAACAGCTTTCTATACGAAGGATTCGCCAGCGAGGGATAGCGAGCCTCAAATATAGAGCATCGTTGAATGAGCTAGACGAGTAATCTTAAAATGGTTATCAACAGAAGGGACAGGAGGCTTGATATATACAGCTTGAAGAACCTCTTCCAGGCTTAAAAATGCGTATTACATAAGGGGACAGCATCAGAAACACCGAATTGCACTTTTTGAAAGCGCGATATGAAGAGCATCGTTGCCCACAATAATGAGCCAAATGTTAAATACGGCG
Chlamydomonas_peterfii          GTGAACCTTTAAGGACTTACGTGGGGCGGACAGATCACGGTTGCTGTGTCGGAAGCCGTTATAACTTCGGAACTTTGGGCCAGTGCCAGCGGCTATGTTTTGGCGGGCATAATTTTGAGTTCCATTGTCCGAAACCATTAGACAGGTTATCTTTCCCAATGCAGTTGGTAGGGTGGCCGGGGGAATATGAACTTCCTATTGTTCGGGTCTCATTATTCTCGCGTTTGGTTGGGGGTTACATCTTATGGCCGAACTTGAGATCTACCTTTTGGTAGTTGAAGAAAAAAAATACAAATTTGGTACATTATATTTGGTTGGGCTGCTTTGTTGAAGCATTATTGGGGATTAGAACTGGCCCGGGGGGGAGTCGGTATACAACCACACAAGCGCGTATTTGGTACTTTAATCCCTTGGGGGAGGTGATGTAGGTGAAATTGAGAATATGGGGCAATTGATGGACTTGAATTTGGGGATTGCAATTAACACCCTGCCTGGCCGCGGCTTGTTGTCGGGAGCTATTTCTAAGTTGGGCATGCGTATGGTTATGCTGTGATTCTGTTAAAAACGCTACCAGGATTTAGGCCACGGCCGAGCTCCAGCCAGCTTACTTTTGTCGGACACGTTGGGCAAGTGCTCGCCAGGCCACGGCTGGAATATTATCGTCCCACGGGAATATTTGGGGGAACATCGTTTGGATTCGGGCCTGGTGACCTTCGGGCCAAGGCTGATTAAAACTAAAAGAATCACCTGCAGACGCGGCGCGATAATACCAGCCCTTGGTCTTAATCGTGGGGGTGCACGAATAAAGGTAATTGTTCCCCGTCTGTTGCTGTCCATTTGTTGGTTTTTTTTATGGCATTTGCAGCGGCGGCCGGCGCGCGCGGTTGAAAGGATGACGTTGAGACCGTTTTCATCGCCTTGAGAATTCGAGTTCGTGGCACATATATGCATTGGGGTAGAGTCAGGCAGTTTATACTCTGGTGTTTGGATTTGCATTTAGTTTTGGAAAGAGTTAAGCACCCGAGGGTCAAATTACGACTGTACGATTATCGGATTGCAAACCAATGGGAGAGA----TATTAATGGTCCTTTTGGACATTTTTTTATTTGTTCAATGTCGGGCTTATCCTACGCTATGAATCCAAGGGATTGCGCCCACAAGAATAAACACGTGCTTGCTTTTACTCATTCTATTTAGCGGCTAGAAAAGGTTGGTATTTCCGTAGTGACCGCGCTTTTTTCCATAAGTCTGAGATTACAACCCTTCCTAGTTCGCTTTGGAAATTTGCGAGACTGTGTGGGTTTGTGCTTGTCCCTATATCCATCCATATCTTTGGGTTTACAGGCATCAGCTTGTTTGCACTTGCGGGCTAATGGGAGCCTGCGACACAATTTAGCCAAAGACAATTCGAACCCACGGGCATTAGGGAAGCTCCGGGAAAAATGTTTGGGATTGGTTCAGCCTGACCTGTGATACTCCGCAATGAGCGGCGCGGTCTACCGTAGTCGAGGGGGAACTTGATCGATTTCCGAAAGCGTACATCGCCGCGGACCGATGGTCGGAAGGGCCCGATATGGTGCGTGTCACCGGAAATTTTAGATTAAGGATTCGAACATGCAGCAGCTTCGATGCGCTAAAATCCATCAACAATTTTATTCAAACGGACACGGCGATCCCTTGCTGTGGGTGTGGGGACGCGTATACTTGTTCATTTTTTAGGTCTAGTGGTTGGTCTCCTATCCCGCGCCATAGCGGCCTTTCCGACCGTTAAAAAACACGTCAATCTGTAACGGTTTAAAGGGAAAATCATGCTACGATGTTAACGCTTAAGAATGGGAGTACCTAAAACCGTGAGTTTGAACGCTTGAAAATACCCCGGTGAGTAACCCGCGCGGCGGGCATCAATGTCCCGGTTTCGGCGCGACAGCAAGCACTCCTCGTGATCTGAGCTGCAAACGTCGGCACCATGTGCAATTAAACGAATCTGAGCTAAAAAACGGTTGCATCGAAAAGAGACTCAAACTGCATAAAAGCATTAGCCGAACCCAACGTATAAGCGTAAATAATTGCTATGATTAGCGGCCGCCAATGGACCTCGATGCAGTCTTAAAAGTCAGCATATCAGCCCCTGGGAGATATTAAGTATCGTCATTTGACGGACGGATTACCCGTACGCAGATGTGACGCAGTTTGCCGGGTCCAGAAAGTGTCAAAATACCGAAGAAAGAGAAACCGATTATATTTACCCACTGACTCAGATTTCAGAGATTCAAATTGTGAATGCAAGTTTTTGCGAGTAACATACGGTAAGATTCAGCGCGACGACTTGACAATGTCGTTTTGTGAAAGAAACCACGCAAATATGGATTTACTTGGTTCACACACAGATGCGGATTAAAGTTTTCAGATGGGATGAATAAGAATATCCGAGGTGTAGTGAAAATAAAATTTCAAGCTGTTAAATGTCCTACGGACTGGTTATACGCGTTATTGAAAGACTCAATCCTAATTCACACCCATGGTTGTGAACTCAATTTTGATAATCAAACAACTTTAGTTCGGGCGCTGTTTCCGTCATGATGCAAATTACGGAAAAGCGTGTTTGGGATCACCAGCGCTCATACAAATTTGCCGGAATGGATCGGTGCTGGCGGACTATGAACAGATCGATGTTAGGACAGTCAGGTTTGGACAATTTATACGAGACAACCAGTGGGAATATGCGACTCACCTCGCATTTGGACCAATGACGCAGTGGAACGCTGAATCCTGGGGTATTCCCCCATCAATCAAATTCCTTGGTACGCCTTTTGGTAGAGGGCAACAATGCGACTGTTAAATCTTAATTGGATGAGACACTTTAGATTTGGGGCAGAACTGGCCCGAGGTTAAGATTAAAAATCCGGTTGTCGGGAAGTAACGAAACGAAATTGCAATCATAAATATACGTGAGTTTTTGCGCAAGAGCGTGGGCTTGATGGAACGGAATACAACTTTGCCATAGTGGTTCTGTTTACAAAATGAGAAGTTTTTTGTATGGACAAACTGGGTATTTTCAAAGCTTGGGTATATTTGCGACCCGTAGCATGCGATTGAGAGCGAATTCGCCATTAAGATAAAGACTAACGCTTGTTCAATAACAGAAGAACCAGGTATGTTGATGGACTGACACGAATATAAATGATTGAGGATGCCCAATTGAGCGATTGGATCCATGTGTGCCGGCAAGGTTGATAGCTTACCAGGGAGAACGTTTGCGCATGCTTAATGGTTTTTGGTCGTCCAGACGTGCACCATTAGTTGACTAACGCAGGATGAGTGCGGTGTTCCGCCACGTAACGATTCCAGTTGGGAAAGTTAGTTGGGGTAACCTTTTAGCGACGCACACTTATCGCGCGAATGAATTATGTGCCCTTCCATGGCCGAGGACAGGCTGATGAAAATTGTTGCCTGGAAACTTGAGACGGAAAAAATTGGAGGTTGAGA------TACTTCTTATCGGGAATCGTTTTTATGGGAAATTCTGAATTCTTGCCGTTTTATCGTGGGATATGTTAGAATGGATCCTAATGAAACGTTCAGCGCGATTGATTTTGACAACTGATCAATAAGTCCATCCCGATGTGAAACCGAAATATACAGTCACGATAAGATTCACCGATTGCATACGGATGCCAGCAACCTTGAGCCGGGATACACAATGTCGTGATTACTTGCCAATCAGGTTGCAAGTCGGAATTTGACTGTACCGCCTTCGCGAAATGCACCCGGATCAACCCTTGGACTTTTCGCCTTAATCGAGCGGAAGTTTCCGGTGGGACACGTTTATGGGTTTATTTCTTTGCGTTTAATTATATTTGAATTAAAAGTCCTATTTGAGAGTACATAGTGAAACTTGCATCCATGGGTCCAGATATTATGTGGGGAGATTCCGCCATGACGAATTAAATTATTTCGCGCGATGTTTTTATCATACTGAGAGATTTGAACAATTGGGTTTTATAAATCAATGAGACGTCAAGACTGAAAAAGAATGAAAGGGGCTGACCGCTCCTGAGAGATAGGAAAAGTTTGTATATAATCTTGGGGTCGTGGAAGGATACGTCAGAGCCTCATTATAAGCGGTCTTACTTGGTTGGGTGCGCTCGCGCTCCTGTTTGCGGGGACATGGGACGTAGTACGAGGTGCAGTATATCACACCGAGGGGTTAAGGCAGCTCGAATTGATGAGCAAGAATATAAATCGCTGAGTGCGAATTATCTTAGACTAAGCCCGCAAAATTTCGGATTGACGGATTTATTACGCACGAACATCATAGGTTGCGAGAATGCACAAGAGTATCATCATATGAATACAGAAGTTGGATTCAGAGCCACACACGCTTTGAACCGGAAGGCATGTATGCAACTCCGAGCTAGCCCTTGCCCATGTGAGTTTCCGTATCCGTTTTTATTTTTGCTTGTTGCAGCTCGTAGTTAGATACATGCATGGTACAGAAACGACTGTTGAGAGCGAGATGTTCGCAGACGTTGTTTGTGGTGTCGGTTTTCTTTCCTGGCTATTGCGTGGGGTGTTACGGACACTTGTACTCTGTAACCAGGTTGCACTCTATTGAGGTGAATTTTACGCGCGTTCACCCGCAAAGATGCCATCTTTTTTTTTGGGCCGAGCCAGGGATTACCGTGTGCACTGGGGTTTGGCTTATGCTTCAGGTCTTGGTTATGGTTATTTCGCATTGAATGCCGTCGTAATTCGCCTAAAGCATGCTTTCGCCCATGCGTTTACTCGTTTTTATTACCTTGGCATCGGTGTTTTGCCCAGTTGGGTGCGCATTTCGTTATTTTTTTCAGGTTCAAATGACCTAACCTTCAATATGGGTGCGGGTTTGGGCGCTTTTTGGCATCAGGGCACGTGAAAACTTTTGAGAGGGAGGGCAAACTTCGGCTTAACCACCAGCGAGAACTATCATGTACGCAACGTTTGTCCAATTTGGGTGCTTTCAAAACGTGTTCATTTTATTTTTGTCCGTACGGTTTGATTCGCATGGGTATGGTTGCTTAATTCGGCTAGATTGTTCCAGAATCGGCGCGAGACCGATTGAACTTTAACAAAAATCTCTAAGAGGATCGGCTGATGCGCCAGACACCCAGACGTTGTTTCCGAGAGTTTCCCGGGAAGCCTCTGCAGCTAGTTGTGCTTTTAGTTCGTGTTGATCGGCATTCCTTAGAATTTAGATCTTATTTTTTCTGAGTGACAGGTCACTTTGGGCATTTGCCCTTGCCTTTTTAAGCTTGCACTTTCTTCCAAGAATCATTGCGGCCTTGTCCGCTTCATCAATGTTATATCAGTACGTATATATAGTAGCGCCTATCTGGTCTTTTTCATGTTTGTTTGATATTAGTACGATATGGATGGTTCCTTTTACATGGATTTTCGGGCGTTGGCAAGAGCTGGGTCTATGAGTGGACCAAGAACTGGCCTTTACTGCTGTTTGCATTATTCAACCGATACAAGGTGGAGGGAAACCGCCTATGCTCCTGGTTATGTGTTGATTGTATTGGGTAATTCTGGGAGGTTCAAGTAGGTTTTGTCAAGTTAAAATTTAAACAACATGTCCAATTATGACATTAATACAAAATCAGAGTCCCAATGAAAATGTATAACGGGATGGGAGCTCCAAACAAAATGTGAGCTCTTAAGATTGCATATGCGGCAAAGGGTGTACCGTCAAAAGCATGCGGTTAATTAGCACAACCCGTGGGTACGTACTTCGGGGACGATTAGGTTTTGACGTTATAATTGCCTCCCGGTCGGATTCAGGATAGTCAAAGTTGAAAAAGGAATAAGTTGGTTGAGACATTATTTCCGAATGATAGAAAATGACAATAGGGATGAATTCATGTACACGCAAAACAGAGAGGCTGCTTTTAAGCTTGGCTCCTTAAGTAGCCAACCAAAACAGCGTGATTAACGACAGTTTATGGGTTTTCTATTTGTTTGCGTTTTTTCAGTAATTTAAATAGCTCAATTCATTTACCCCACGCCTTTGAGGGCAGCGAGAATATTTCCACGAACGGGAATGGGTTTAAAACAGCCCATATACGGTTGAGTGGGCATTTGTCG------------ACAACAGATGAATCTAGCATATGGGGTTGCCTGTAACAAACAGTACATTTGCAAGAGCGATCTCGAAAATAAACGAGAGCCAACGCTTGAACGCAATTAATTGAAAGCGAGGGTAAGAAAGTGAGCAATTGCTAAACGGCAAGCCGTACAGTGTAAGTATGAGCTTGTTAACTTTTTTGTGGACTTGGATATTTTTTCATTTTTAGGACCCCCGATGTGGATGTCCCAACGAACAAGCGGGCGGTTAAGCGGGTAAGATACGTTACTATAACCCGATAGTGTAGGAACGAATTTGCGCTTCGATACCCCACCGGGTCCCCGAGATGGGGCGCGTGCGCGATCTCACGGACTGACACGTTGACGAGGTTACAGCTGAAATAAAGGCGTGTAGAATGACCGTCCGGGAGAAACATAATGCTAGTGCTACCATGATTTTGAGAGGTCGTACAAATTTACTCATGTGGAAGTTTGGTTAAGCTTCGGCTTCGTTGAGACTCGATCCCCGCTAACAAACTTCAGGCCCCCAGGATCAGTGACGGAAATTAAAATAGGCGGGTTTTGGTGACATAACCAATTGGCTTCGCAAAATAGGCGGCGTTAGATGTTCGGGGGCTGATTACAAGAGAGAAAGTAATCCACCTTATCGTGCGGACGTTTTTTGTGCGAGCATTAAATCCATCGAACGGGAGTAAGGCATATTAATGACGCGCACTCGAGAATTTAACGGCCATGGCAAGACTGGGTCCATGTATCAGATATTACGGGGTTACTCAAACTCTTGCCATATGCGGAAAGGTTTTTTCAATCACGGCATCAGCGTATGACGCACGAACAGGATCATTCGGTTTGCAAGCTTCGATTCGGGGGACATTCATCGGACGTGTGGAATTGAGGGACGGAGTACTTGGTTGTGATTATCGGAGATAGTGAAAGACGAGCGGGATTATTACCAGATGTGGCATTCGGGTATCCGTGCTCGGGGATCAGTTGCAATCCGCTTGTGAATTTGGGAGAGCTGCTCATTGGGGGGACCTGGCACCTGGGAAGCCCGGGCGCGCAACGGTGCCTGAGCTGACCAGCCGAAGAGGCGGACTGCCGGAGGGGGAGTATCGTCGCTGAATGAGCCGATTGCGCGCTGGAGTTGAAGAATAATTGATTGAACATGAAACTATGCGGAATCGTGACGCCTTTCGAATTTACAGATCGTATGGTATCAAGATACATCCGCTTTTATGCGGTGTTTTGTAGACGGTTGCTAGAGTTTGGACCCCGCCAAGATATTACGAACCGCAGAGCCCTTATACGACGTTAAGCTTGCCAGTAAGCTTTCCAATCGCGTAATATGTGGGAAGCGCTAGAATATGTGGCTCGTATTTTTGGGCTGGGTTTTTAAAGGATGCGCTAATCCTTTTCCCAGGCTTTATTGTTTAGGAGTTGGTTTTTTAGTTTATGATTTTTATTTTGAAGTGGGGGGTTAAGATTAAAAAAGAGGTTGTCGATTTAGTGGGTACCGGAAAACGAAATGATTGTTATCTTAAGAGTGAGCATCGGTGAATAACACGACATTATTCACTAATCGAATCCTTACGGATAGCACCTTACCTAAGAATGAAACAGCTCGATTGCAATTTTCAGTTCTTGAGGATAAGATTATGTACCTACAGTTTTCTGTGTGCTCGGCCCTGTGTATTTTTTCGTCGGGGGAACTTTGGATAAACAAATTTGAACAAATATAATTGCGCGTGTGGATGTGTACTTGTGGAGAATTACGCTTCTGAGACGAAACACATCTAAAACTCAGAGCAACACGGCGTGAGCCAGAAATTAACAGCCGAGCATTGAATGCAAAAAAGCGAGAATCGGCGAGGGTCAAGGCACCAGAATAAAAGTGTGTCACAGACTCGTTGCAGTTGAGATTAACAGAACCTTCTTTACACAAAGCTTAACAGCTAGTTAGTCTTCAAATATACCGGTCGGAAGCTAAAAGGTTGATCACAACAGTGTGTAAAATATAGTTCTTTTACACAGATGAAGCCGCTTTTTTACTTTTTTTGTTCTCTTTAGGTACGGTATCGTTAGTAGTTGGCCCCTCAAAATTAGGACCTTGAGACAGAGAACTAGAGAATGGTTTTCCAGTCTTAGCGGTATGAAGTTTTAACAATTTTCGAGTGAAATTGTATCAGATACGTTTACGTATTTTTTACACATCAACATTTGTTTGTTTGTCCTTTTGTAATTATGCAAACTACTATCGCCGTACGATTTTTGAAACAACAACGAATTTTTAATCTAGACAAACGGCTTATGACTCAGATTGAGAAATTTATTGATCTTTTGCGTCGTAAAAACAAGATGATCATACAATTTTGCGATTCTAGTTTTACTTTTTATTTTGTTCTTGAATCAATAAATACAATCTTTTTTGAGTTTTTGGTTGAGAAGAAAATCCTTTATCTATATACGATTTTGTGGTACATCTCAACTTGGATTTTTTCATTTTTTAACATAGGATCCGAAGCAACGGATTTTTCTGTGCACCTCCGTTTTTGAGTCTTTAATATTATTTCGCATTAACGGCTCCCGCACGTGCACTACAGCATATGAAATTTCGTTAGGAAGGGGATGGAATCACACAGTGAAATTCATGCTTGCACCGGGAAAAGTTTCAATGGTGGACCAACAGAAGACTTACTTACGGTTTTATCCACATATGAACTTCAGCAAGATACATAGAGAGTTGCCGAGAGTATTACAGGTAGGGGGTGATGGTGAGCGGGGCCCCGCGGGCGGTGGGGGTAGTGTGGGAACGTAACTTTAAGATTAAGCTTTAGATAGAATATCTTTGAGTTTGGGAGTGTTGGGGGTTGCGCCCCTAATATCGATATGATATGTACGAAAGGTTGAGCTTTTGCGCAACGATGCGCTCGTCGGAAAGCCGACCACCCTCGTTGCGGTTATGGAACGACGCAACGGATTATGAAATAGTGAGCTGCCATCCGTTTGAGTTTCCTTATGAGAATCGGTTCCGGTAAGGAAACTTTTGAATGCTTATTGGATATATTAAATGCGACACTTTACGACCGAGGGTATCCCGGATTGCGACGGACTTTACTTTTTCGATTTATTATGTGACCTTTTTCGGATGTTTGGTTATCCGTACATGCGGTTTTGTACGCTATTCATACGCGGGGATTGCACTTATGCAAAAAGATATCACGGAATAACGCACGTTGTATAATAGCAAAACGGAATTTAACACAATAAGATCTTAAGAAATTCATTAAAGAATTCACACTCCTTAAAGTCCCGTAGTTCAAACGTGATATACGGAGCCAAGGTTTACGGATTGGCTTCCGCAGTTTCGGATTGCCACAGGTTTTCCGGGTCGAATCAGTGATGAGTAAATTTGGTTACGCACGCTTTTATATATCCACTCTTTTCTATCTTAGTAAACGCGCACATACCGGTAACGGGAAGTTCCGAAAGCAAAAAGTTTACATGCAAGGTTCGGGGCGCTCGTCTTTAGACTCAACACAGTATAAGCTTCGTATCTACGAACGCGCAAAAACGGATTAGCGTTTGATGCCGGTAAGCGCGTCGCGTAGGTTAGTAAGGATTATAATATTAAGTCGTCATCATTAACGAAGTGTTCCATTGCGTTGGACCGAGGTTATCATTATAACCATGTGCGCGCTCGTGTTCGCGGCTGCGTGGTTGCGCATGGCCGGATGGCAGGACGCGCGGTAGCGTGAGGATGCCGCACCGAGCGAGGAAATCGGGGCTTTTTTAGTTGCTTATGATCTTACATTAGGCTGTGTGCTTGCCTTTTTGCAACCTTGCATATAACCCATCTATTAAGTGCGAAAAGGGGCCGGATTATTGATCGGCTTGGGCAAATGGGAGTATATGCGTGTAAGAGCTTCCAAATCCGTAACGTCGAGTGTCGGCGTATGTAGACCGTCGGGTAACGGAAAGGATAAATCGTTGAGAAAGCGCGTATATAAAAGAGGAACCCGGGACCGGTTTGGCCATGCCGGATTAGGACGAATTACAAATGTTCTTGCCCGAGTATATGCCGAGAATTGACGAAAACCCAGTAAATGGACATGGCAGTGACAGGAAACACCTACGCGCATACATACTTGCGCAGGGGGGCCAGGAAAATAGAGAATGATCTCCCGAGAAAGCCGGGATACATAAACGCCAGTGATAGAACAGGCCGCATAGCCAGTGATGCCGGCAGCGATAGTAAAAATATACGGGCGCCAATGAGGGCATTTGTGTTCGGGCGAGGCCATCCCAACAAGACAATCTTTGCAACAGTGGGTCCAAGTGTGTTTTTAAAAGAGACAGTGAGAACGACTTTGATTGTGATTGAGTCGGAACTTGAAATAGATTCCGGGAGAATCCGTGTCCGGTCGCTTTTGCTTGAGCTTATGAAACCAAACCACGGGGAAAAATGGTGAAAATTAGATTATGAAAGTGAAGTAATCCACCCCACGGAACGAAACCTTTTTTGCGTGAGAGTTTTCATACGGCGGGACGTGCACGGCGGTGACGGGGTTTAATTACGAAAGTGAATGTGGTTAGCCACCAACGCGTGTACGGCTGAATTTAAAAACTTGAGAACGTGCGGGAAAGTGGGTTTCTCGGGGTCAAAAAGAATGACGGGATGTATGCAACCGGACATACCCCAACAATTGAGCCAGTTAATTTACAAGAGAGGGGCGCATCGCTTATATGGTACACCCATTTAGTCGACACGAGTACGGAAGTGTGGTTTCCAATCAATCGAACCTCTCGTGCGAGACATCAAAAATGCATCCGGGACGATAGATACGTGATTATAACCATGCATGAAAGGATCGTTGCATCGGAGGGGCGACGTGGGCGGGTGTACACGAAGATGGGAATTTACCGATCGAAGCTGTTGCAAAATCACATAGTTCCTTACAGATAACACAATGTCAATTTGAAAGAGGTTATCAAGTACGTTAATAGATCTGATACAATTAACGATAGAACCGGCTCGATTATCAAGCCGGAATCCCGATTTGGGGACGGATGTATCTTCACCCGAGGCTTTACGACGGAGCCGTTCGGGATGGGGGACTTTTGTCGTTGAAAAAAGGCGATGTCAATATGGCCGTTTGAATGTTTGCAAGGCAGTCCAAATTAAAGCCTACATAATCAAAAACGCGGGTGAATGCGTACGTGAGTCACATTTTGGGAAATGATCGGCGTGCATAACCACGAGGTTATCGGGATGAGTTTGAACGGAACCTTACGTCCGTGGAAGGACTTGGCGATTTAAGTTTGGGACCGTGAAAATGGCCGTAAGTGAGAACCTCCATCACGACGCCCGCTTGCGATTGAACCGTTTCATTTGAACGGATAAGTGTGACTTTGCCCTACGCGGGGGAAATGGTTTTGGGGGCGGGTGGAAACGTCTATATGATTATAAAAATGCAAGCCAGGGGGTTCGTTTGCGGGTGGGACGACCGGAGGAAGATTTACAGAATCGGATCGGGTATGTGAAAAACTTCGATCAAGTGCTTGTTAGGCAATAAGACCCCGGGCCGATCGGTGCTTACGCTTACATGCGATATTCGGAGTAAAACAGAGTTTTTTTGTGAAAATTTCGTTGTCAGCGGGCGAGTTCGCTTTTGGCGATCCTCGCGTGGTACACCACTTGCACGAATGGTCTTCAGACGATACTCACAAGAGGTCATACTCATCAGCGTTAGTCCGCGAGACTACGACCGCCCAGACACTTGCCATTGAGCACACGTTTTCAGAATTGCGCAAGGATTACCGCGTGACCCTGATCTCTCACATTTCACCTGATGTGGGAAACATAGGATGCCAAGATAAAAACCTCACGTAAAGATTCAGAATATGCATTTGGTTGAGATTTCGAGAGACGTTATGTGCCGGCCGAAATGACGTTTTTCCACCTTTTGTGCGAGTTTACGGTCCCGGAATAGTTCCTGCGATCATGAGGTTAGAAATTTTCGGGATTGAAGATCCGACAGCTTTATTGTGGAAATTCGATCATGCAAGCAAACTTATTCCAATGTAAATTAGAACTGATGGTGACCATGGTCGGCTGCCTTGAGTTTGAATGTCCTGGAGGTGAAGCGCCAATGCTCGCCCCGACGAGATGGTGGTGAACGTGGAACGCTGCCACGATTTTAGGTCGGTTATTGGGCGAACACAGAGATGGTTACTAATGGTTCCTGTACGGTCAACGTGTATAAGACCGGAGCTATTCGTCATTATCAACGCTTGTGCGGTGGCGGTCATGCTTTTGAATTCGTTTGACCTCGACCGTTTAACCATTGCGCAGGATTTGTCTCCTTATACCGTTGGATAGCATCTGGGGGTGACATAGGGGAACGCTCAATGAGTAGAGGGTGCGCTCCAATATCTTCGGTTTTTTTTGCTCGTTGCATGGCTATGGATTGATTTTCGGACCAGACGGAAACGCTTGATTCCAAATTTGGATCACTTTTTTCGGCTTTTGTTGGTTGGGCTTCAGTACGGGTTTGGCCGGATTGGTTCGACCTAGGTTACGGAGGTCACCGTGCCCTCTGGGTCGAGGTTGACCTAAACCGGGGATGCGCCACAATGCGCGGATTTGGGTTTGCGGTTTTCACTTGGTCGCCTCATCGTTTATTGGTTTCATGGAGATGAACGTTTTCAGAGATGCGCGTTTTGGCGCTTGTGTGCGGACATTGTAGGTCGCGCACCCATGATTTAGGCCACCGTACATGGACAGGTTTTCACAGAATCAAACGGTCAACAGTTGCAGGGGTTCTTTCGAGCTGGCTCATCCGAAATTGCTTTAGATAATGGAAAACCGCAAGGGGTTTTCGACGGGCATAAAGGGGAGGATGCGTGGTGTTGGCAGCGTTTAAGACAGAGGCGGATTTTGTCGCGATCCACTTTTGAACTTCCGTATTTCTGAAAGAGGATGTCGGCGAGTCCTTCGAAGCGATCAATAAGATGACAGTGGGTTCGTACTTTAGGGGGATTGAGGTTACTTAAGACCGCACGTAAAATAGCCGAAGCCATTGGGAATTTGATTGACGTCACTTCATCGAGGGTTTCGAGAGCCCGGGTGTTACTTGGCAGTGTTTGCTTTTTTTTTTGGCAATTGCAGGGCAGACATTTCGGAGTTTGCGGATGAGAGAATAAGACAGTGATTGGAATAAAAACTGGGAACTCTCATCGGAGCTTATGCACAACTTTCCAATTAGCAGGCTGCCAGACCACACCGCGATTGTAGGCTGCATGCCAGATTGAAGCAGAGGATACGAGAAACTTACAAAATTTGCTCCATTGGCATTGCATATTTTTTGACTCGGAACTTTCAGTGCTGCAGGAATTGACATGGTACGACCGTCAATCGCCATGCCAGCATTGGACCCATTGGCACCGCGTGAGCTTACCGGGGGGCTCGGCCGTAAATTCACTCGGGTTAGATGTGTAACATGGATCGACAATCGATTTAGTGGTCGTTTTTGGTTTTTCGCGTTTTTTTGCGGTGTTCATTCACCAATTCACCTCTTTCTGTTAAGAGCGATCCGTTAACACACTTCGGTTTTGGGTAGTCTTGCTGACGGCATTGTCAGTGCATCCGAGCCGGGCACAGTGGTGGAAATTTTTCGTTTCCCACCCAGGTTACCCTTTTACGGAATGGCGCTAGCCAAACCGAACGCAGCAATTTGGACTCCAGGTCGGCAGCATTTACTTTTGGGGTTCACCCAACCAAGTTTGTTTCGAATGCCACACATTGCATGCGTATTTATGTGCGGCAATTACGACAATTGGATGGCACGATCAGCATCTGAGCCAACCCCCCTGGGGTTGGAAGGCAAAGGATTTGAACGTAAAATCTTCATTCATTGGTTGCTTGCTCGTGGACATACTCTTGTGCCACAATTATCTTCCCCTAGCTTTTTCGTGATTACACCAGCGCCTTAACCACACATAATGCGGTTATATTGGGGCTTGCCAGGGCATTTTTATCGGATAGACCGACAAAAAGGAAGTTTGCCGATCTGACAAAGAGCGTATTCCATTAGTGGTTCTTTTTTGGTTCAACTTGGCTTAGTCAAAGAGTATCTGCTTGGACCCGAAACAATCTATGACCGTTTGCCATGATCAGCGCCAGGAAGCTTTAGGTTGATTTTTTTCTCTCTCAGGCGCTAGC----AAGGCAAGTTTGTTCCGGTGTTGAGCATAAAAAACAAATCCTTTTTAAATGGCCGGGATTTTGTCACAGCATGCTTGGTTCAACACACCTATCTGTAAGGGCTTGAGCCGGGTCAACTATCCGAAAAAGATTGGTAAGTTCCTGGAGGCCGGCGGGGGACTGGAATTCGCTAGAGCTTTATTGCGTTTTGATTTAAACATGGTGGTACTTTATGCATGAACATTACTTTGCAGGAAGTTCCATTGAGATCTCACTATTATGGTGTTCGGATATTTGTTAATCTCCATTATAAGGTAAACCTTGGATAAAGTTTCGTTGGCTGATTTCTTTGGCACTATTAGCACGGTTATTTTTATTCTGCGGGTATGCAGATTATGAACCTGTTGGCCAGAAAACCCTTGCAAGTGTTATGAAGAAACCGTGCCTTCATGTCAGCCGCTGTGGTTGCCATTTCGTGGTAATTTACTAGCGCTTTTATGCTCACTCGGCGTTGGCCATATCCCCAAACTTATATAACGCGATATGATAAACATGGGTTTTCACGTAATGGCTGGGGAAATTTCCCGCGCAACCGTTACGCAACACACGTTGTTCAAACATAAACGCAGGTATGGTTTTCCTTGTAGAAGACGGGTTTAAGATTTAAAGGGATCATTGGGAAAGCGTAATGAAGCAGATAAAATAATGTATAATTTTAAACCGCGTGCTAAAAGCCTACCATTACAATAGCGCAAGGAAACTTTTTTGTGGACAAAAGCGCGCGGTTATGCCGGCTCTTTTAGAAAAGCTTTTGTAAACCGTGTTGGGGATCTACAATGAAACATTTAATCATTCAAATCGCCATTTAAGAAACAGTATATAAGAATCTCAAACGCAAGATAAAGATTTATGAAAGCTTTTCTAAAAAAGTACCATTCTCAATCACACGTTACTCCACGAAATATCGATGTAACGAATTAACAATTTGCCAAACGTTATCATTTTCCAATTCGTATTAAATGCCAACGTCAGTTTATAAAAATGTGACCAACTAATAATCGAAAAAATGCACGTTGAAATATTGGGGATTCAAATGTGCATATATGGCACAGAGAATAAGCGTCGGATGAAAATTGGATAAATTTCAATGTGAACAATGAACCAGTTGCGACATTATCCGCAAGAGATCCGAATCATCATTATTTACCATTTTACCGATCGTTTCATAAGATTACACTATTTCACGCCCGTGTGCACGTTGTTGCTTACGCGGTTTTATGAATAACGTTTTCCGACCTTGTTTGCTTATAAGTAGGCTCGTAAAAATTGGAAATGCGGTATCGCGAAGGACGTATGTATTGGAAAGCAACAAACAAGCAGGATGGATCGTTCTCAGCTAACCCTCACCGAACGTCGTTCGATTAGGACTGTGAAAAGTTACGCACTTCAAATCTCGGCGAAAAAGGGGTATACTGCGCACGGGGGGGCAAACGTTTACGCAATGATTAGAGGAAAATGGGTACGCAAGTATGCATCATAGACCAACGAAGCAGATGCTTGTCGTAGAGAGGGAAACGTAATTTCACCCGGGCTAAGTGGGAATATATTCGATTAAGCCCATTTGTGGAATCCTCCTTAGAAATCCTTGGGCGAGTCAAAGTGATTCACCGGTCGGGGCATTGCCGTCGCGGGCTTGTGAATTTGCAAGAGGAATTGTACATCGTTCCTCAAGAATCGTTGTTCAACATGTGGCACATGGCAGTGGAAATGAGCTAAATTACTTGGAAGCGGCGACCGTGTTGGAACGCCACGTCGGGTCGTATAACCGTGACACCCAGGGGGGGAGGCGGCCCATGGAGAGCGCCGTACCCTGGGCGCCGCTTGGCATTACCGAACCAAAATAAGAAAATTATGTCGCAAGAAATAGAAGTTAGATGTTGAGACGTTGAATCATCATGCGAGAATACAGAATAGTCCCCCAGTAAATTTTATGATGGGGATACTTACTGTTTTGTCAGTGCACGGTTGCATACTTTATACGCCACGTGCGAGCTTGCTCGTGATAATATACGAGTAATTGGTGTTATCGTCATCACGTGTCGCAGATATGTTTATATGTTTCAGTTTCGGTTATTACGGGGTTAACGCCCGGACTACTGGTACGGGTATATGCGTTGACGTTCTTGGGTACGGTATCTTCCTGGACAATGGTATGGCGTAAATGTACGGGTCCGAGCATCCGTATGGGCCCTTGTGATTTTCGGGGGGTGGGTGGCAGCACTTACCGTTTAAGTTCAACTTGTTTCCTTTTACGCGTTTATTTATCATTTTATATCGAACAGGATTCGGCCCTATCCACATCACATTATCGTCGCCGACAAATACAAAAACAATCCCGCTTGATCTGCCCAAGCGGGATTGTTCGGTTAACGTACCCAAAACCAATCGCTTCGAAGTGCCGGTCGTTACACGGTTGAGTACGCTAATCCGGGTGGCAAATTCAGACAGCGTGTCTGTCGGGGGCGGTAAGATTCCGGGTCGTACAATGTCGGGACTTGAACGCGGGTAAAACGCACAAGCGTCAATAGGGTAAATGGCAAAGTCACCTTGGTTCGGTGGATACAAAACACATCCATGTTGCCGTTAAAATAGCTAGCCAAGGTGTGAGATTATCTCGAAACTTAAAACTCAGAGCTTTTGACAGTGAAACACGAAATTAAAGCAACTGCCTACCCAAATTCATCATTTTTCGTGAAACTTTGAAAGCTCGTGTGCGATCGTGTGAGCTTGAAACGAAGCTTAGGGGTATAAAAGCAAGAGATTATCGAAGGGTAAATCAGTGCGGCGTTAAGGGCGAATGCCGAGGATGGTCGGCGGCGGTCCTTCAACTTCGGCAAATGATATCTACGACGCAGACATTAGGATATGGGTAAGTTGATTTAAGCTACCATTTGCCACAAATAGAAACCCGGACCAAGGCGATGTTGGCAATGCATTGCCAAATCGTGAATGAATCCCAGCGTTTCCAAACGTTTGAGCGTATGACTCCTAGAAACAGTCACAGTTTGCAAGGAAAAGGGATTAAGTGGATGTCTATTTCCGAGGTTGATTGCCCCAGACGATCCGAGAATAAAAAAGTGGAATTTATACACCTAAGCCGAAAAAAAATCTGTGTGGCCGTCCGGAAAATAAGGAATGTGTCCATTTGCCCGACCGCACAAAAAAGTTCTATTAATACCATTATTGGGGAAAGGGCGGGCAGTTACCGAGGTCAATCAAAAACGTTAAATCTCGTACGGAAATACTCATGCCTGAATACATGAAAGCAAGGGATCATGTGAAAATCCGCGGCCGATTATGTCGGAGGCACTATTCGCGACACCTTACAAAACCAAGTGGGGTTGGCAAGGAGTGAATGTTTCAAACCGCCGATCAGGTTTTGTTTTTGTTTGTTTACGCCAGTCTTTGTCTAAAAAACATTGAAAGTCACTGCGAATAATTCTGATTGTAATACCGTATACGAAAACTAATGCTTTTAAAACGCATAACTTGAGTGAGTCGTTAAAAAGCAATAAAATTTTTCAATTTTAAGTGAGTATAGGTAAACCAATCCGGACAGCCCGTAAACGGCATATACATAAGAGGCATCATTTACTTAAATTTGTTAACGTGTACTTTTGTTGTTTTATTTGGTTTTAGAAGACCGCCGAACCGGAAATTCAGTAATGGCCAGTTCGATGTCGAGTTGGAATTAGGGTTACCGAAAACCTTCGCGGTTTCGGGAAGGGCTTCGAAGTATCCCCGGCACAGGAAAATTTTAATACTATCGTTAAGTAACAAGTTCGCTAATAGGTTACGACGCATTGTAATAGTCGAAGCAAAAATAAGATCACGGCAGTTTTTCATTTTGAATCGCTGAAAATGTTTCGTTAAATGCCCACATCCGCGCCGCATTATAGCAGGCAATCGGTAAGGAAAAGTAAATCCAGTATCTGAACCAAGAGTATTCGTGCATAACAAATCTTAACTGTAACAAACGATCGTTTAAAAACGTTGAAAACTTGCTTGTTTATGCAGCAACAGAAACAAAACGATTTAGGGGTGTCAATCAGCGGAACAAAACATATACATACAAATAGGGGAGTTTTGTGAGTCGCGGGCTGGGTTAGGGAACGAAGCACAGTTGCGCAAAAGCGCGAACGTGCAAAATCCG--GATTGCATCGGAGCAAATCTGTACGGCCGGCAGGCGGAAGGCATCGGAATTTAAGCGGATAAGTAAGTATCGGAAAACGGATCCCAAAGGTGCGCCCCAAAACGAGGTATACTCATCTCACTTCTTTTGCTTATCTTTTCTTGCTTGTGTGGGTCCGTGTTTGCTCCCAAGGTGGCGAAAAACGGTGTTTTCGGGTAGATTGCTCTTTGTTTGCATGGATTTAATCTTGTATATTTACATACAGTAATGGTTCTATGGGCCTGTTTACTTGGTTTATTGGTTTTAAGTGTAATTATATACATCGTCCCGACGGAGCAAAAGTAAATGCGTGACGAACCGTGAACAGTTGAAATGGCAACCGGCATTTCCGAGCTGCAAGGCCAAACACACTGATTGAACTCAGCGAGCCAGATTGAAGCAACAGGACTGAGAATTCAGAAGTTTAGGCCATTGGCATTGGGTATTTATTGTTAGGGATTATTCAGGGCCGTTTCAATAGAGCTGTTAGGACCACCAATAACCAGGCCAGTGTTGCCGTGTGGCAGAATCTAAGGGAGTGGGGGGTTCAGGATCAATACTCGGTTTTCATTTGCGGCAGGGATACAGGATTCACTTAACACGCATGGGGCTGTATGCGCGCATTTTTGCGGTGTTCATACAAAGCGCCCAATTGATGTTCAAAGTGATCATTTAACACATTGGGGTTTTGGTTGGAGTTGGTGGCGGCACAATCAGTTCTTCCGTAAAATTTTGAGCGGGTGACCAAGAATCCTTCCCAGATTTTTTAACGAGATATGCGACTTACCAGTTGCAAGGTTGCCCTTTTACTTAATGAGGATAAGGATTTTACTTAAGGGGTTAACCGTACGGGGCTTGTTAGGAACGCCACACAGTGCATGCGTTTTTTTGTGCGGCAATTACGACAATGGGATGGCATCCTCGGAATTTGAGCCAAAGGCCTTACGGGAGGCAGTGGTTTAGAATTTACACTCTGCAGCCATTGCATAATTGCTTTTGGTCTTTCATATGTGCCACAATTATCATCCCCTACCTATTGCACGATAGGACCATTTCTTTTACCACAACTGATGGGGTTTGATGTGGGCGGGCCAGCGCATTTATGTCGGATAGACCACAAAATAAAAATTTTGACGGTATCGCACGGAGCATATTCCATTAATGGTTGATTTTTGGTTCAAGTTGGTTTAATCAAAGAACATAGGCTTGGCGCCCAGAATTTTCGAACGCATCATTCACCGTTTGCCATGATCAAAACCATTTTGCCCCATTACGCCCAAGCTTGCGCACAGTTACTGGGGGGATTGTGCGTGGGGAAGTGCATATCCATTCTTGGACTCGATTCTGTCACAATCAGCTTACATCAGTACGTTTATCTTTAAGGGTTTTTGCCGAGTCCGTTATCCGAAAGCAATTGGTTCGTTCCTGGAGGCCGGCGGGGGACTGCAGTTCGCTGGACAGTTTCTGGTTTTTGATTAAATCTTTCATGTATTTCATTAGTGAAATCATCGAGTTGGGACGTACTCTCGG--GTTCCAATACGGGGAATTGCCAAGGCAAACATAAGGTGTTCGGATTTTTGGCCATCTCCAGTATCATCTAGGTCGCTTTCGCTAGGTTATTTTTGGGCCATTGTTGGCTTTCTTATTTTTTTTCGGCGGGTATGCAGATTATGATCATCTTGGCCAAAAATTAAGTGCCCGCATCACCCGGCCTAGATACCAGGCGGCGTGGGTGCCATACTTTGGGGATGCACACTGTCTTTTTTGCCGATATTCGTGGATACGCGTTTAGCTTGGCCGTTTGGATGATACTCACGAAACGTTTAATGGTGTTGGGTATATATCCTGTTTTACGCACTCGTTTATATGCTTGTGCGCCCCCGTGAATGAGGATCGGACCGTTCGGTCTTTTTAGGAAAAATATTCGGGCGTATCCACTCAAGCATGGTTCATTTACCGTTGGAGCGCTCTTGAGATGTTTAAAGGGGCCTACATTATGTTGCATTTTTTGGGTTGTGTAATGGCGGATGGATTTCTTCGTTGGATCGCCTGATGCGTGCTATCGCCCGTGCGCGCACGCGTTTTTATTACCATGGCAGGTCTTTCGAGGATCCTTGGATTCGGACTTAATTATATGTTTCAGCGACAAAATCTATCACCTTCAATTTGGGTGCGGGTTTGGGGTCTTTTTCGCATCAGGTCTTGTACTCTCTTATCGGAACACGAAAGATCGCAAGCGGTACGTTGGCAGAGAGAACTAAAATGTGCGCCAGGTATTGGCGTTATTTCATAGCTCTTAAAATCCGTCTTCATTTTTTGCGCTGCCGTATGGATTGTTACGCTTGGTTTCACATGCTTAACTAAGGTTAATTAACATCGTGTGATCCAGGCGGTTTAAACTGGCGAATATAACGGCAATTGGATGAGTATCAGAAGAAGCCAAATTCCTTGATTGCTCGTGAGCCCATTCCGTCGTAAAAGGCCTTGTGCGACATTTTCAAAATGAAATTAAGCAAGGAAAAGTGTATCAACTGTCCGTCTCATATATCCCCATATGGCAACATGGGTTAAAGGCGGACAATCCGTTTGTACGACAATGTGGCAAATTGGGATTTCCCACCGACTAAGGGCAGCAAAAGAAAAAGCAAGCATCGACCCGAGATTAGAATTATAAGACTATGACATAACCCGAGTAAATGTGATTGGATGTTTCAGTGGGAGGATGCCGATTAGGTTGAAAGCATTCGGGACTCTGATTGAGAGGACTTGGATGCTTAATTGAGCAAAAGTGGGCGTTTTTGGGAGGTTAAATACGAGGAGCGGTCGTGACGGAAATTCGAATCCGTGGGAGATATTGGCGGTGTGAGCTTGCCGCCGTGAGGAAGGGCATACACAACAAGCGGCATGATCGTGCCCGGATATTCCGCGTCGTTAGACCTTTCACGGTTGTGCGTGAGCATATCCGTGGCGGGCA--CGGACTATATGGGACGCAACGGAAACGCATGCGTGAACATCTAACAAAGGAAGGGTGTTGGTTAGTGCATGGCAAAGCTCTCGTGCCAGTTTAAACTTAAGACGGGGCTTGATAACATATGTATGCAAGCAAGACCGCCCTTCATATTGCCCTAGTGGGCACTTGCGATTTTATTAACGGCGGCACTTTGATTAGAGATTTCAACAGCCAGCTACGGAATTCTTTTTTCGCGCCCCGGCGGAGCTACCGGGAGTTTTATTCATCCGTTTTGACGGCGCAATTAGAAGCTTGGGAGGAGATACGCTTCCATGTGAACCAGAGGGAGTTCGCTAATCCACAAGTATTCATACGAGGCAATTTTTTCGCGGTTTTAATCGGTTCGCCGCATAAGTGGATTCGTTCCGGTGGTCGCGCCACCAAGCATAACAGTGCGGAACTAACTGATTGCCATTGCGATTGAGCTTAGCATTGCTCGACTGACAGCACCAAACATTGCCGGGGCCGTTCGGAATTTAACAGCCATCTCCCTTTCTTGAGACAGTGCACATTAACGGATAAGGTTTTGAAAATGAGTACTCGTCGTCTTGTGCGGTTCGTCTATTGCTCAATACCAATAGGGAATTTAGTCACTTACTTACCCGAGCGAGGTTTTAACAGCATGCGATATCGCGAGCATACTACCATTTACGTCGTGTTGCATCAGCATGCGTCCACGTTTTTTTGGGCATACGCATCATTATCACGATTCGTACAAAACCGATTAGGACCGTTTAAGCAATTGCAAGGATGGCAAAAGTAGGGACCGCTGCCAAGATTTTTAATTTCCGTGTATTTGGACTTGCTGGTATGGCTTCGTTTGACCGCGCGTGGGACCGCAACCTTGCACCCCTGAATCTCCGATGTATTTACCGTTTCAATTTCGACGTCCAAAATTTTGGGTTTGCATGCGCGTCCGTGGTTATACATCCTTATGAAGATAAAATTCAAACCTACGCGCCATGCACATTTTTTTTTGGACTTGTGCGTTGTTGGATGGGCTGTTCCATGAATTCTTACTTGGTTTTATCCAGACCAAGAAGAAATTATGAAAACTTACGTGTGCGAATTTCTAAGTTTCCACTCCACGGAAACAGCTTTCTATAAGAAGGATTCGCCAGCGAGGGATAGCGAGCTTCAAATATAGAGCATCGTTGAATGAGCTAGAAGAGTAATTTTAAAATGGTTATCAACAGAAGGGACAGGCGGCTTGATATATACAGCTTGAAGAACCTCCTCCAGGCTTAAAAATGCGTATTACATACGGGGACAGCATGAAAGGCATCGAATTCCAATCTTTGAAAGCGCGATATGAAGAGCATCGTTGCCCACAATAATGAGCCTAATGTTAAATACAGAG
Chlamydomonas_reinhardtii       GTGAACCTTTAAGGACCTACGTGGGGCGGACAGAACACGGTTGCTGTGTCGGAAGCCGCTATAACTTCGGAACTTTGGGCCAGTGCCAGCGGCTATGTTTTGGCGGGCATAATTTTGAGTTCCATTGTCCGAAACCATTAGACAGGTTATCTTTCCCAATGCACTTGGTAGGGTGGCCGGGGGAATATGAACTTCCTATTGTTCGGGTTTCATTATTCTCGCGTTTGGTTGGGGGTTACATCTTATGGCCGAACTTGAGATCTACCTTTTGGTAGTTGAAGAAAAAAAATACAAATTTGGTACACTATATTTGGTTGGGCTGTTCTGTTGAAGCATTATTGGGGGTTAGAACTGGCCCGGGGGGGAGTCGGTATACAACCACACAAGCGCGTATTTGGTACTGTAATCCCTTGGGGGAGGTGATTGAGGTGAAAATGAGAATATGGGGCAATTGATGGACTTGAATCTGGGGATTGCAATTAACACCCTGCCTGGCCGCGGCTTGTTGTCGGGAGCTACTTCTAAGCTGGGCATGGGTATGGTTATGCTGTGATTCTGTTAAAAACGCTACCAGGATTTAGGCCACGGCCGAGCAGCATCCAGCTTACTTTTGTCGGACACGTTGGGCAAGTGCTCGCCAGGCCACGGTTGGAATATTATCGTCCCACGGGAATATTTGGGGGAACATCGTTTGGATTCGGGCCTGTTGACCCTCGGGCCAAGGTTGATTAAAACTAAAAGAATCACCTGCAGACGCGGCGCGATAATACCAGCCCCTGGTCTTAATCGTGGGGGTGCACGAATAAGCGTAATTGTTCCCCGTCTGTTGCTGTCCATTTGTTGGTTTTTTTTATGGCATTTGCAGCGGCGGCCGGCGCGCGCGGTTGAAAGGATGACGTTGAGACCGTCTTCATCGCCTTGAGAATGCGAGTTCGTGGCACATATATGGATTGGGGTAGATTCAGGCAGTCTATACTCTGGTGTTTGGATCTGCGTTTAGTTTTGGAAAGAATTAATCACCCGAGGTTCAAATTACGACTGTACGATTATCGGATTGCAAACCAATGGGAGAGA----TATTAATGGTCCTTTTGGACATTTTTTTATTTGTTCAATGTCGGGCTTTTCCTACGTTATGAATCCAAGGGATTGCGCCCACAAGAATAAACACGTGCCTGCCTTTACTCATTCTATTTAGCGGATAGAAAAGGTTGGTATTAGCGTAGTGACCGCGCTTTTTTCCATAAGTTTGAGATTACAACCTTTCTTAGTTCGCTTTGGAAATCTGCGAGACTGTGTGGGTCTGTGCCTGTCCTTATATCCATCCATATCTTTGGGTTTACAGGCATCAGCTTGTTTGCACTTGCGGGCTAATGGGAGCTTGCGACACAATTTAGCCAAAGACAATTCGAACCCACGGGCATTAGGGAAGCACCGGGAAAAATGTTTGGGATTGCTTCAGCCAGACCTGTGATACTCCGCAATGAGCGGCGCGGTTTACCGTAGTCGCGGGGGAATTTGATCGATTTCCGAAAGCGTACATCGCCGCGGACCGATGGTCGGAAGGGCCCGATATGGTGCGTGTCACCGGAAATTTTAGAATCAGGGTTCGAACATGCAGCAGCATCGATGCGCTAAAATCCGTAAACAATTTTATTCAAACGGACACGGCGATCCCTTGCTGTGGACGTGTGGACTTGCATGGTTTTGCGTTTTTTAGGTCTAGTGGTTGGTCTCCTATCCCGCGCCATAACGACTTTTCCGACCGTTAAAAGGTTCGTCAATTTGTAACGGTTTAAAGGGAAAATCGTGCTACGATGTTAAAGCTTAAGAATGGGAGTACCAAAAACCGTGAGTTTGAAAGCTTGAAAGTACCCCGGTGAGTAACCCGCGCGGCGGGCATCAATGTCCCGGTTTCGTTGGGACGGCCGGCAATCTTCGTGATATGAGCTGGAAACGTCGGCACCATGTACAATTAAAGGAATCTGAGCTAAAAAACGGTTGCATCGAAAAGAGACTCAAAATGCATGCAAGCATTAGCAAAACCCAGTATATAAGCATAAATAATTGCTATGATTAGCGGCCGCCAATGGGTTTCGGTAGAGTCTTAAAAGTCAGCATATCAGCCCTTGGGAGATATTAAGTATCGTCATTTGACGGACGGATTACCCGTACGCAGATGTGACGCAGTTTGCAGGGTCCAGAAAGTGTGAAAATACCGAAAAAAGAGAACCCGATTATTTTTACCCACTGACTCAGATTTCAGAGATTCAAATTGTGATCGCGAGTATTTGCGAGTAACATACGGTAAGATTCAGCGCGACGACCTGACAATGTCGTATAATTCCAGCAACCTCGTAAATATGGATTTACTTGGTTCAAACACAGATGCGGATTAACGTTTTAAGATTGGATCAATAAGAATATCCGAGGGGAAGTCAAATTAAAATTCCCAGCTGTTAATTGTCCTACGGAATGGTTATACGCATTATTAATCGATTAAATCCTAGTGCATACCCATGGTTATGAACGCGCTGATCGTAATGACACAACCGTTGTTCCAGCGCTGTTTCCGTCATGATGCAAATTACGGAAAAGCGTGTTTGGGAGCACCATCGCGCATACAATTTTGCCGGAATGGATAAGTTCTGGCGGACTATGAACAGAGCGATGTTAGGACAGTAGGGTTTGGACAGTTTATACGAGACAACCAGTGGGAATATGCCATTGACCGCGCATTTGGACCAATGACGCAGTGGAACGTTGAATCCTGGGGTATTCGCCCGTCAATCAAATTCCTTGGTACGCCTTTTGGTAGAGGACAACAATGCGATTGTTAAATCTTAACTGGATGAGACATTTTCAATTTGGGGCAGATCTGTCCCGAGGTTGCGATTAAAAGTCCGGTTGTCGGGAAGTAACGAAACGAAATAGCAAAATGTCATATACGTGAGTATTAGCGCAAGAGCTTTCGCTTGATGGAACGGAATACAACTTTGCCATAGTGGTGCTGTTTACAAAATGAGAAGTTTTTTGTATGGACAAACTGGGTATTTTCAAAGCCTGGGTATATTTGCGACCAGTAGCATGCGATTGAGAAGGAATTCGCCATTAAGATAAAGATTAACGTTTGTTCAATAACAGAAGAACCAGGTATGTTGATGGACTGACACGAATATAAATGATTGAGGATGCCCCGTTGAACGAATGGATCCATGTGTGCCGGCAAGGTTGATAGCTTACCAGGGAGAACGTTTTCGCATGCTTGCTCGTTTTTGGTCGTCCAGACGTACACCATTACTTGATTAAAAGAGGATAAGTTCGGTGCTCCTCGCAATAAAGATTCCACTTAAAAGAACCTGTTGGGATAACCTTTTAGCGACGCACACTTATCGCGAGAATGACTTATTGGCCCTTCCATGGCCGAGGACAGGTTGATGAAAATTGGGGCTTGGATAATTTAGACGGACAAAATTTAAGGCTGAGA------TATTAATTTTCGGGAATCGTTTTTATGGGAAATTTTGAATTCTTGCCGTTTTACCGTGGGATATGTTAGAATGGATCCTATTGAAACGTTCAGCGCGATTGCTTTTGACAACTGAAGAATAAGTCCATCCCGATGTGAAACCGAAATATACAATCACGATCGGATTAACCGATTACATACGGATGCCAGCAACCTTGAGCCGGGATACACAATGTCGTGATTACTTGCCAATCAGGTTACAAACCGGAATTTGATTGTACCGCCCTAGCGAAATGCACCCGGTTGTACCCTTGGACTTTTCGCCCTAATCGAGCGGAAGTTTCCGGTGGGACACGTTTATGCGTTTATCTTTTTGCGCTTTTTTATATTTGAATTAAAAGTCTTATTTGAGAGTTCATAGTGGAACTTGCATCCATGGGTCCCGATATTATGTGGGGAGATTCCGCCATGACGAATTAAATTATTTCGCGCGATGTTTTTATCATATTGAGAGATTTGAACAATTGGGTTTTATAAATCAATGAGACGTCAAGATTGAAAAAGAATGAAACGAACAACGACGGTATCAGAGAGATCAAAAGTTTATATATAATCTTGGGGTCGTGGAAGGATACGTCAGAGCTTCATTATAAGCGGTCTTACTTGCTTGGGTGCGCTCGCGCTCTTGCTTGCGGGGACATGGGACGTAGTACGAGGTGCAACATATCACACCGAGGGGTTAAGGCAGCTCGAATTGATGAAGCAGAATATAAATCGTTGAGTGCGAATTATCTTTCACTACGCCAGCAAAATTTCGGATTGACGGATTTATTACGCATGAACATTATAGGTTGCGAGAATGCACAAGAGTATCAAGATGTGAATACAACAGTTGAGTACAGAAGAACAGACGTTTTGAAGCGGCAGGCCTGTCTGCAACTCCGAGCTAGCCCTTGCCCATGTGAGTTTCCGTATCCGTTTTTATTTTTGCTTGTTGCAGCGCGTAGTTCGATACATGCATGGTACAGAAACGACTGTTGAGAGCGAGATGCTCGCAGACGTTGTTTGTGGTGTCGGTTTTCTTTCCTGGCTATTGCTTGGGGTGTTACGGACACTTGTACTCTGTAACCAGGTTGCACTCTATTGAGGTGAATTTTACGCGCGTTCACCCGCAAAGATGCCATCCTCTTTGTTGGGCCGAGCCAGGGATTACCGTGTGCACTGGGGTTTGGCTTGTGCTTCAGGGCTTGGTTATGGTTATCTCGCATTGAATGCCGTCGTAATTCGCCTAAAGCATGCTTTCGCCCATGCGTTTGTTCGTTTCTATTACCTTGGCATCGGTGTTTTGCCCAGTTGGGTGCGCATTTCGTTATTTTTTTCAGGTTCAAATGACCTAACCTTCAATATGGGTGCGGGTTTGGGCGCTTTTTGGCATCAGGGCACGTGAAAACTTTTGAGAGGGAGGGCAAACTTCGGCTTAACCACCAGCGAGAACTATCATGTACGCAACGTTTGTCCAATTTGGGTGCTTTCAAAACGTGCTCATTTTATTTTTGTCCGTACGGCTTGATAGGCATGGGTGTGGTTGCCTAATTCGGCTAGATTGTTCCAGAATCGGCGCGAGACCGATTGAACTTTAACAAAAATCTCTAAGAGGATCGGCTGATGCGCCAGACACCCAGACGTTGTTTCCGAGAGTTTCCCGGGAAGCCTGTTCAATTTTTTGTTTTTTTCTGTCGTGGAAATCGGCATTCCTTAGAATTTAGATCTTATTTTTGCTGTGTGACTTTTTATTTTGGTCTTATGCCCTGAGTTTTATAAGCTTGCACTTAGTTCCAAGAATCACAGCTCCCTTGTCCGCTTCATCAATGTTATATCAGTACGTATATATAGTAGCACTTATATGGTCTTTTTCATTTTTTTTTGAGCTTAGTACGATATGGTTGGTTCCTTTTACATGGATTTTCGGGCGTTGGCAAGAGCTGGGTCTATGAGTGGACCAAGAACTGGCTTTTACTGTTGTTTGCATTACTCAACCGTTACAAGGTGGAGGGAAACCGCATATGCGCGTGGTTTTGTGTTGTTTGTATTGGGTAATTATGGGAGGTTCAAGTAGGTTTTAACACGTTAAAATTTAACAAACATGTCCAATTACACAATTAATAAGAAATCAGAGTCCAAATGAAAATGTATAACGGGATGGGAGCTCCAAACAAAATGTGATCAGTTAAGATTGCATATGCGGCAAAGGGTGTACCGTCAAAAGCATGCGGTTAATTAGCACAATCCGTGGGTACGTACTTCGGGGACGATTAGGTTCTGACGTTATCATTGCTTCCCGGTCGGATTCAGGATAGTCAAAGTTGAAAAAGGAATAAGTTGGTTGAGACATTATTTCCGAATGATAGAAAATGACAGTCGGGATGAATTCATGTACACGCAAACCAGAGAGGCTGCTTTTAAGATTGGTTCCTTAAGCAGCCAACCAAAACAGTGTGATTAACGACAGTTTATGGGTTCTTTATTTGTTTGCGTCTTTTCAGTAATTTAAATAGTTCAATTCATTTACCCGACGCCTTTGAAGGCAGCGAGAATATTTCCACGAACGGGAATGGGTTTAAAACAGCCCATATACGGTTGAGTGGGCATCTATCGGGGGCAGCTCGGTCAAGAGATGAATCTAGCATATGGGGTTGCTTGTAACAAACAGTACATTTGCAAGAGCGTTCGCGAAAATAACCGAGAGCAAGAGCTTGAACGCAAGCAATTGAAAGCGAGGGTAAGAAAGTGAGCAATTGCTAAACGGCAAGCCGTACAGTGTAAGTATGAGCTTGTTAACTTTTTTGTGGACTTGGATATTTTTTCATTTTTAGGACCCCCGATATAAATGTCCCAACGAACAAGCGGGCGGTTAAGCGGGTAAGATACGTTACTATAACCCGATAGTGTAGGAACGAATTTGCGCTTCGATACCCCACCGGGTCCCCGAGATGGGGCGCGTGCGCGATCTCACGGACTGACACGTTGACGAGGTTACAGCTGACGTAAAGGCGTGTAGAATGACCGTCCGGGAGAAACATAATGCTAGTGCTACCATGATTTTGAGAGGTCGTACAAATTTACTCATGTGGAAGTTTGGTTAAGCTTCGGCCTCGCTGAGACTCGATCCCCGCTAGTAAACTTGTGGCCCCCAGGATCAGTGACGGAAATTAAAATAGGCGGGCTTTGGTGACATAACCAATTGGCTTCGCAAAATAGGCGGCGTTAGATGTTCGGGGGCTGATTACAAGAGAGAAAGTAATCCACCTTATCGTGCGGACGTTCTTTGTGCGAGCATTAAAGCCAGCGAACGGGAGTAAGGCATATTAAGCACGCGGACTGGAGAATATAACGGCGTTGGCAAGATTGGGTCCATATATCAGATATTACGGGGTTACGCAAACTCTTGCATTATGCGGAAAGGCTCTCTCAATCACGGCATCAGCGTATGACGCACGAACAGGATCATTCGGTCTGCAAGCCTCGATTCGGGGGACACTCATCGGACGTGTGGAACTGAGGGACGGAGTACCTGGTTGTGATTATCGGAGATAGTGAAAGACGAGCGGGATTATTACCAGATGTGTCATCCGGGTATCCGTGCTCGGGGATCAGTTGCAATCCGCTTGTGAATTTGGGAGAGCTGCTCATTGGGGGGACCTGGCACCTGGGAAGCCCGGGCGCGCAACGGTGCCTGAGCTGACCAGCCGAAGAGGCGGACTGCCGGAGGGGGAGTATCGTCGCTGAATGTCCCGACTGCGCGCTGGAGTTGAAGAATAATTGATTGAACATGAAACTATGCGGAACCGTGACGCCTTTCGAATTTACAGATCGTATGGTATCAAGATACGTCCGCTTTTATGCGGTGTTTTGTAGACGGCTGCTAGAGTTTGGACCCCGCCAAGATATTACGAGACGCAGAGCCCTTATACGACGTTAAGCTTGACAGTAAAATTTCGG????????????????????????????????????????????????????????????????????????????????????????????????????????????????????????????????????????????????????????????????????????????????????????????????????????????????????????????????????????????????????????????????????????????????????????????????????????????????????????ATAAGATTGCCTACCTGTAGCTGTTTGTGTTCGCGGCCCTGTGTGTTTTTTCGCCGGGGGAATTTTGGTTAAACAAGTTTGAACAAATATAATTGCGCGTGTGGATGTGTTCTTGTGGAAAATTTCTCTTTTGAGACGAAAAACATGTAAAATTGAGAGCAACACGGCATGAGCGACAAATTACGCGCCGACCATTGAACGCAAAAAAGCCAGAATCGGAGAGGGTTTCGGCACCAGAATAAAAGTGTTCCACAGATTCGTTGCCGTTCAGATTAACAGAACCTGCTTTACACAAAGCTTAACAGCTATTTAGTATAAAAATATACCGGTCGGACGTTAAAAGGTTGATCACTACAGTGTGTAAAATTTAGTTCCGTTACCATTATGAAGCCGCTTTTTTACTTTTTTTGTTCTCTTTAGGTACGGTATCGTTAGTAGTTGGCCCCTCAAAATTCGGACCTTGAGACAGAGAACTAGAGAATGGTTTTCCCGTCTTAGCGGTTTGACGTTTTAACACTTTTCGAGTGAAACTGTATCAGATACGTTTACGTATTTTTTACACATAAACATTTATTTTTTTGTCCTTTTGTAATTGCGCAAAATAATGTAACCATACGATATTTGAAACAGCACCGAATTTTTAATCTAGACAAACGGCTTGTGATTGCAATTGAGAAAATTATTGAACTTTTGCACTATAAAAACAAGATGAGCATACAATTTTGCGATTTTAGTTTTACCTTTTATTTTATACCTGAATCAATAAATACAATCTTTTTTGAGTTTTTGGTTGAGAAGAAAATCTTTTATTTTTATACGATTTTGTGGTACATCTCAATTTGGATTTTTTGATTATTTAACATAGGATCCGAAGCAACGGATTTTTTTGTGCACTTCCGTTTTTGAGTTTTTAATATTATTTCGCATTAACGTCTCCCGCACGTGCACTACAGCATATGAAATTGCGTTAGGAAGGGGATGGAATCACACAGTGAAATTCATGCTTGCAACGGGAAAAGTTTCAATGGTGGACCAACAGAAGACTTACTTACGGTTTTATCCACATATGAACTTAGTCAAGATACATAGAGAATTGCCGAGAGTATTAGGGGTAGGGGGTGATGGTGAGCGGGGCCCCGCGGGCGGTGGGGGTAGTGTGGGAACGTAACTTTAAGATTAAGCTTTTGATAGAGTATTTTTGAGTTTGGGAGTGTTGGGGGTTGCGCCCTTAATAGCGATATGATATGTACGAAAGGTTGAGCTTTTGCGCAACGATGCGCTCGTCGGAAAGCCGACCACCTTCGTTGCGGTTATGGAACGACTCAACGGATTATGAAATAGTGAGCTGCCATCCGTTTGAGTTTCCTTATGAGAATCGATTCCGGTAAGGAAACTTTTGAATTCTAATTGAATTTATTAAATGCGACATTTTACGACCGAGGGTATCCCGGATTGCGAAAGACTTTACCTTTTCGATTTACTATGTGACCCTTTTGGGATGTTTGGTTGTCCGTACATGCGGTTTTGTACGCTATTCATACGCGGGGATTGCACTAATGCAAAAAGATATCACGGATTAACGCAAATTGTATAATAGCACAACGGCGCCTAAGACAATAACATTTTAAGAAATTAGTTCAAGAATTCACATTCCCGAAAGTCGCGTCGTTCAAACGTGATATACGGCGCCAAGGTATTAGGATTGGTTTCCGCAGTTTCGGAATGCCACAGGCTTTCCGGGTTGAATCAGTGATGAGTAAATTAGGTTACGCACGCTTTTATATATCCACTCTTTTCTATTTTAGTAAACGCTCACATACCGGTAACGGGAAGTTCCGAAAGCAAAAAATTTAAATTCAAGGTTAGGGGCGCTCACCTTTCGACGCAACACAAAATAAGCTTCGTATCTAAGAACGCGCAAAAACGGATTCGCGATTGATACCGGTAATCGCGTCGCGTAGGTTAATAAGGATTATAATATTAAACCAAAATCATTAACGAAGTATGCCACTTCATTGGACCGAGCTTATCATTATAACCATGTGCGCGCTCGTGTTCGCGGCTGCGTGGTTGCGCATGGCCGGATGGCAGGACGCGCGGTAGCGTGAGGATGCCGCACCGAGCGAGGAAATCGGGGCCTTTTTAGTTGCTTATGATCTTACATTAGGCTGTGTGCTTGCCTCTTTGCAACCTTGCATATAACCTTTCTATTAAGTGCGAAAAGGGGCCGGATTATTGATCGGCCTGGGCAAATGGGAGTATATGCGTGTAAGAGCTTCCAAATCCGTAACGTCGAATGTCGGCGTATGTCGACCGAAGGATCGCGGAAAGGATGCATCGTTGAGAAAGCGCGTATATAAAAGAGGAACCCGGGACCGGTTTGGCCATGCCGGATTCGGAAAAATTACAAATGTTCTTGCCCGAGTTTATTCCGGCAATTGACGAAAACCCAGTAAATGGACATGGCAGTGACAGGAAACACCTACGCGCATACATACTTGCGCGCGGGGTCGTGGAAAATAGAGAATGATCGCCCGAGAAAGCCGGGATACATAAACGCCAGTGATAGAACGAAACGCATAGCCAGTGATGCCGGCAGCGATAGTAAAAATATACGGGCGCCAATGAGGGCATTTGTGTTCGGGCGAGGCCATCCCAACAAGACAATCTTTGCAACAGTGGGTCCAAGTGTGTTTTTAAAAGAGACAGTGAGAAAGACTCTGATTGTGATTGAGTCGGAACTTGAAATAGATTCCGGGAGAATCCGTGTCCGGTCGCTTTTGCTTGAGCTTATGAAACCAAACCACGGGGAAAAATGGTGAAAATTACATTATGAAAGTGAAGTAATCCACCCCACGGAACGAAACCTTTTTTGCGTGAGAGTTTTCATACGGCGGGACGTGCACGGCGGTGACGGGGCTTAGATAGGAAAGTGAATGTGGTTAGCCACCAACGCGTGTACGGTTGAATTTAAAAACTTGAGAACTTGCGGGAAAGTGGGTCTCTCGGGGTCAAAAAGAATGACGGGATGTATGCAACCGGACATACCCCAACAATTGAGCCAGTTAGTTTACAAGAGAGGGGCGCATCGCTTATATGGTACACCCATTTAGTCGACACGAGTACGGAAGTGTGGTTAACAATCAATCGAACCTCTCGTGCGAGACATCAAAAATGCATCCGGGACGATAGATACGTGACTATAACCATGCATGAAAGGATCGTTGCATCGGAGGGGCGACGTGGGCGGGTGTACAAGAAGATGGGAATTTACCGATCGAAGCTGTTGCAAAATCAGGTTCATCCTTACCGTTAACAAAATGCCAATCTGACAGAGGTTATCAACTACGCTAATAGATCTGATACAATTAACGATAGAACCGGTTCGATTATCAACAAAGAATTTCGATTTGGGGACGGATGTATGTTCACCCGAGGCTATACGACGGAGCCGCTCGGGATGGGGGATTCTTGTCGTTGAAAAATGGCGATGTCAATATGGCCGTTTGAATGTTTGCAAGGCAGTCCAAATTAAAGCCTACATCGGCAAAATCGCGGACGAATGCGTACTGGAGTCACACTTTGGGAAATGGTCGGCGTTCATAACCACGAGGTTATCGGGATGAGTGTGAACGGAACCTTAGGTCCGTGGAAGTACTTGGCGATTTAAGTCTGGGACCGTGAAAATGGAAGTAAGTGAGAACTTCCATCACGACGCCCGCTTGTGATTGAACCGTTTCATTTGAACGGATAAGTGTGACTTTGCCCTACGCGGGGGAAATGGCTTTGGGGGCGGGTGGAAACGTTTATATGACTATAAAAATGCAAGCCAGGGGGTTCGTTTGCGGGTGGGACGACCGGAGGAAGACTTAACGAATAAGATCGGGTATGTGAAAAATTTCGATCAAGTGCCTGTTAGGCAATAAGACCCCGGGCCGATCGGTGCTTACGCTTACATGCGATATTCGGAGTAAAACAGAGTTTTTTTATGAAAATTTCGTTGTCAGCGGGCGAGTTCGCTTTTGGCGATCCTCGCGTGGTACACCACTTGCACGAATGGGGCTCAGACGATACTCACAAGAGGTCATACTCATCAGCGTTAGTCCGCGAGACTACGACCGCCCGCACACTTGCCATTGAGCACACGTCTTCCGAATTGCGCAAGGATTACCGCGTGACCTTGATCACTCACATTTCACCTGATCTGGGAAACATAGATCGCCAAGGTAAAAACTTCACGTAAAGATTCAGAATATGCATCTGGTTGAGATTTCGAGAGAAGCTATGTGCCGGCCGAAATGACGTTTTTCCACCTTTTGTGCGAGTTTACGGTCCCGGAATAGTTCTTGCGAACATGAGGTTGGAAATTTGCGGGATTGAGATTCCGACAGCTTTATTGTGGAAATACGAGCATAGAAGCGCTCTTATGCCAATGTAAATTAGAACTGATGGTGACCATGGTCGGCTGCCTTGAGTTTGAATGTCCTGGAGGTGAAGCAGCAATGCTCGCCCCGACGAGATGGTGGTGAACGTGGAACGCTGCCACGATTTTAGGTCGGTTACTGGTCGAAGACAGAGATGGTTTCTAATGGTTCCTGTACGGTCAACGTGTATAAGACCGGCGTTATTCGTCATTATCAACGCTTGTTCGGTGGCGGTCATGCTTTTGAATTCGTTTGACCTCGACCGTTTAACCATTGCGCAGGATTTGTCTCCTTATACCGTTGGATACCATCTGGGGGTGACATAGGGGAACGCACAATGAGTAGAGGGTGCGCGCCAATATCTTCGGGCTTTTTTGCTCGTTGCATGACTATGGATTGACTTTCGGACCCGACGGAAACGCTTGATTCCAAATTTGGATCATTTTTTTCGGTTCTTGTTGGTTGGGCTTCAGTACGGGTTTGGCCGGATTGGTTCGACCTAGGTTACGGAGGTCACCGTGCCCTCTGGGGCGAGGTTGACCTAAACCGGGGATGCTCCACAATGCGCGGATTTGGGTTTGCGGTTTTCATTTGGTCGCCTCATCGTTTATTGGTTTCATGGAGATGAACGTTTTCAGAGATGCGCGTTTTGGCGCTTGTGTGCGGACATTGTAGGTCGCGCACCCATGATTTTGGCCACCGTACATGGACAGGTTTTCACAGAATCAAACGGTCAGCAGTTGCGAGGGCTCTTTCGAGCTGTCCGATCCGAAATTGCTTTAGATAATGGAAAACCGCAAGGGGTTTTCGACGGGCATAAAGGGGAGGATGCGTGGTGTTGGCAGCTCTTAAGACAGAGGCGGATTTTGTCGCGATCCACTTTTGAACTTCCGTCTTTTTGAAAGAGGATGTCGGCGAGTCCTTCGAAGCGATCAATAAGATGACAGTGGGTTCGTACTTTAGGGGGATTGAGGTTACTTACGACCGCACGTAAAATAGCCGAAGCCATTGGGAATTTGATTGACGTCACTTCATCGAGGGTTTCGAGAGCCCGGGTGTTACTTGGCAGTTGTTGCTTTTTTTTTTGGCAATTGCAGGGCCGACATTTCGGAGTTTGCGGATGAGAGAATAAGACAGTGATTGGAATAAAAACTGGGAACTCTCCTCGGAGCTTATGCACAACTTTCCAATTAGCAGGCTGCCAGACCACACCGAGATTGTAGGCTGCATGCCAGATTGAAGCAGAGGATACGAGAAACTTACAAAATTTGCTCCATTGGCATTTCATATTTTTTGACTCGGAATTTTCAGTGCTGCAGGAATTGACATGGTACGACCGTCAATCGCCATGCCAGCATTGGACCCATTGGCACCGCGTGAGCTTACCGGGGGGCTCGGCCGTAAATTCACTCGGGTTACATGTGTAACATGGATCGACAACAGATTTAGTGGTCGTTTTTGCTTGTTCGCATTTCTTTGCGGTGCTCATTCACCAATTCACCTCCTTCTGTTAAGAGCGATCCGTTAACACACTTCGGTTTTGGGTAGTCTTGCTGACGGCATTGTCAGTGCATCCGATCCGGGCACAGTGGTGGAAATTTTTCGTTTCCCACCCAGGTTACCCTTTTACGGAATGGCGCTAGCCAAGCCGAACGCAGCAGTTTGGACGCCAGGTCGGCAGCATTTACTTTTGGGGTTCACCCAACCAAGTTTGTTACGAATGCCACACATTGCATGCGTATTTATGTGCGGCAATTACGACAATTGGATGGCACGATCAGCATTTGAGCCAACCCCCAGGGTCTTGGGCGGCAAAGGTTTTGAACGTAAAATCTTCATTCATTGGCTGCTTGCTCGTGGACATACTCTTGTGCCACAATTATCTTCCCCTAGCTTCAGCATGATTACACCAGCGCCTTAACCACACATAATGCGGTTATATTGGGGCTTGCCAGGGCATTTTTATCGGATAGACCGACAAAAAGGAAGTTTGCCGATCTGACAAAGAGCCTATTCCATTAGTGGTTCTTTTCTGGTTCAACTTGGCTTAGTCAAAGAGTATCAGCTTGGACCCGAAACAATCTATGACCGTTTGCCATGATCAGCGCCAGGAAGCTTTAGGTTGATTTTTTTCTCAAACAGGCGCTTGC----AAGGCAAGTTTGTTCCGGTGTTGAGCATAAAAAACAAATCTTTTTTACATGGCCGGGATTCTGTCACAGCATGCTTGGCTCAACACACTTATCTGTAAGGGCCTGAGCCGGGTCAACTATCCGAAAAAGATTGGTAAGTTCCTGGAGGCCGGCGGGGGACTGGAATTCGCTAGAGCTTTATTGCGTTTTGATCTAAACATGGTGGTACTTTATGCATGAACATTACTTTGCAGGAAGTGCCATTGAGATCTCACTATTATGGTGTTCGGATACTTGTTAATCTCCATTATAAGGTAAACCTTGGATAATCTTTCGTTGGCTGACTTTTTTGGCATTATTAGCACGGTTATTTTTATTCTGCGGGTATGCAGATTATGAACCTGTTGGCCAGAAAACCCCTGCAATTGTTATGAAGAAACCGTGCCTTCATGTCAGCCGTTGTGGTTGCCATTTCGTGGTAATTTACTAGCGCTTTTATGCTCACTCGGCGTTGGCCTTATCCCCAAACTTGTATAACGCGTAATGATAAACAAGGGTTTTCACGTAATGGTTGGGGAAATTTCCAGAGCAACCGTTACGCAACACACGTTGTGCAAACATAAACGCCGGTATGGTTTTCCTTGTAGAAGACGAGTTTTAAATTTAAAGGGATCATAGGGAAAGCATAATGAAGCCGATAAAATAGTCTATAATTTTAAACCGCGTGTTACAAGCTTGCCATTACAATAGCGCAAGGAAACTTTTTTGTGGACAAAAGCGCTCGGTTGTGCCGGCGCTTTTAGAAAAGCTTTTGTAAACCGTGTTGGGGATTTACAATGAAACATTTAATCATTCAAATCGCCATTTAAGAAACAATATATAAGAATCTGAAACGCAACATAAGCCGTTATCAAAGCTTCTTTAGAAAAGTGCGATTCGCAATAACAACTTCAACGACGAAATATCGGTTTCGCGAATTAACAATGCGCCAAACGTTATAATTTTCCAATTCGTATTAAATGACAACGCCGTTTTGTAAAATTGTGACCAAATAATATCCGAAAAAATGCACGTTGAAATATTGGGGATTCAAATGTGCATATATGGCACAGAGAATAAGCGTCGGATGCAAACTGGATAAATTTCAATGTGAACAATGAACCGGCTGCGACATTATCCGCAAGAGAGCCGAATCATAATTATTTGGAATTTTACCGATCGTTGCATAAGATTACACTATTTCACGCCCGTATGCACATTGTTACTTACGCGGTTTTATGAATAACGTATTCCGACCCTGTTTTCTTATAAGTCGGCTCGTAAAAATTGGAAATGCGGTATAACGAAGGAAGTATGTATTGTCAAGCAACAAACAAGCAGGATGGATAGTTCTCAGCTAACCCGGACCGAACGTCGTTCGATTAGGATTCCGAAAGCTTACGTAGTTCACGGCAAGGCGAAAACGGGATATACTGCGCACGGGGGGGCAAACGTTTACGCAATGATTCGCGGAAAATGGGTACGCAAGTGTAGATGATAGACCAACGAAGCCGATGCTTCTCGTAGAGAGGGAAACGTAATATCACCCGGGTTAAATGGGAATATCATCGATTAAGCCCATTTATGGAATCTTCCTTCGAAATCCTTGGGCGAGTCAAAGTGATTCACCGGTCGGGGCATTGCCGTCGCGGGCATGTGAATTTGCAAGAGGAATTGTACATCGTTCCTCAAGAATCGTTGTTCAAAATGTGGCACGTGGCAGTGGAAATGAGCTAAATTACATGGAAGCGGCGACCGTGTTGGAACGCCACGTCGGGTCGTATAACCGTGACACCCAGGGGGGGAGGCGGCCCATGGCGAGCGCCGTACCCTGGGCGCCGCTTGGCATTACAGAACCAAAATAAGAAACTTATGTAAAAAGAAATAGAAGTTAGATGTTGAGACGTTGAATCAGCATGCGAGAATACAGAATAGTCCCCCAGTAAATTTTATGATGGGGATACTTACTGTTCTGTCAGTGCACGGTTGCATACTTTATACGCCACGTGCGAGCTTGCTCGTCATAATATACGAGTAATTGGTGTTATCGTCATCACGTGTCGCAGATATGTCTATATGTTTCAGTTTCGGTTATTACGGGGTTAACGCCCGGATTACTGGTACGGGTATATGCGTTGACGTTCTTGGGTACGGTATCTTCCTGGACAGTGGTATGGCGTAAATGTACGGGTCCGAGCATCCGGGTGGGGTTATGTGATTTTCGGGGGGTGGGTGGCAGCACTTACCGTTTAAGTTCAACTTGTTTCCCTTTACGCGTTTATTTATCATTTTATATCGAACAGGATTCGGCCCTATCCACATCACATTATCGTCGCCGAAAAATACAAAAACAATCCCGCCTAATCTGCCCACGCGGGATTGCTCGGTTAACGTACCCAAAACCAATCGCCTCGAAGTGCAGGTCGTTACACGGTTGAGTACGCTAATCCGGGTGGCAAATTCAGACAGCGTGTTTGTCGGGGGCGGTAAGATTCCGGGTCGTACAATGTCGGGAGTTGAACGCGGGTAAAACGGTCAAGCGTCAATAGGGTAAATGGCAAAGTCACCTTGGTTCGGTGGATACAAAACACATCCATGTTGCAGTTCAAATAGCTATCCAAGGTTTGAGACAATCTCGACACTTACAATTCAACGCTTTTACCAATGAAGCAAGAAATTAAAGCAATTGCCTACCCAAATTCATAATTTTTCGTACAACTTTGAAAGCTCACGTGCGATCATGTGAGCTTGAAACGAAGCTTCGGGGTATAAAAGCAAGAGATTATCTAAGGGTAAATCAGTGCGGCGTTAAGGGCGAATGCCGAGGATGGTCGGCGGCGGTCCCTCAACTTCGGCAAATGATAGCTACGACGCAAACATTAGGATATGGGTAAGTTGATTTCAGCTACCGTTTGCCACAAATAGCAACCCGGAGCAAGGCGATGTTGGCAATGCATTGCCAAAGCGTGAATGAGTCCCAGCGTTTCCGAACGTTTGAGCGTATGACTCCTAGAAACAGTAACAGTTTGCAAGGAAAAGGGATTAAGTGGATGTTTATTTCCGAGGTTGATTGCCCCCGACGGTCCGCGAATAAGAAAGTGGAACTTATACACCTAAGCCGACAAAAAATTTGTGTGGCCGTCCGGAAAATAAGGAATGTGTCCATTTTCCCGACCGCAAAAAAAAGTTCTATTAATACCATTATTGGGGAACGGGCGGGCAGTTACCGAGGAAAATCAAAAACATTAAAGCTCGCGCGGAAATGTGCATACTTGAGTTCATGAAAGCAAGGGAGTGTGTGAAAATCCGCGGCCGATTATGTAAGAGGCAACGTCAGCGACACCTTACAAAACCAAGTGGGGTTGGCAGCGAACGAATGTTTCAAACCGCCGATCAGGTTTTGTTTTTAGTTGTTTCTACCAGTTTTTGTCTAAAAAACATTGAAAGTCATTGCGAATAATTCTGATTGTAATACCGTATACCAAAACTAATGCTTTTAAGACGCATAACTTGAGTGATTCGTTACAACCCAATAAAAGTTTGAACTTTTAAGTGAGTATTCGTAAACCAATCCGGTACGCCCGTAAACGGCATATACTTAAGAGGCATCATTTACTTAAATTTGTTAACGTGTACTTTTGTTGTTTTATTTGGTTTTTCAAGACCGCCGAACCGGAAATTCCGTATTGGCCCGTTAGGTATCGCGATGGAATTAGGGTTACCGAAAACCTTCGCGGTTTAAGGTTGGGGTTAAAAGTATCCCCGGCACAGGACAACTTTAATACTATCGTTAAGTAACACGTTCGTTAATAGGATACGACGCACTGTAATAGTCGAAGCAAAAATAAGATCACGGCAGTTTCTCATTTTGAATCGTTGAAAATGTTTCGTTAAATGCCCACATCCGCGCCGCACTATAGCAGGCAATCGGTAAAAAAAAGTAAATCCAGTAATTGAACCAAGAGTATTCGTGCATAACACGTCTTCACTGTAAAAAACGATCGTTTAAAAACGTTGAAAACTTCCTTATTTATGCAACAACCGAAACAAAAAAATTTAGGGGTGTCAATCAGCGGCACAAAACATGTACATACAAATCGGGGAGTTTTGTGAGTCGCGGGCTGGGTTAGGGAACGAATCACAGTTGCGCAAAAGCGCGAACGTGCCGAATCCG--GATTACATAAGCGCAAATTTGTACGGCCGGCAGGCGGAAGGCATCGGAATTTAAGCGGATAAGTAGGTATCGGAAAACGGATCCCAAAGGTGCGCCCCAAAACGAGGTATACTCATCTCAGTGCCTCTGCTTATTTGTTCTTGCTTGTGTGGGTCCGTGTTTGCACCCAAGGTGACGAAAAAGGGCGTTTTCGGCTAGTTTGCTTTTTGTTTGTGTGGATTTAATCTTGTGTATTTACATACAGTAGTGGTTCTATGGGCTTGTTTACTTGGATTATTGGCTTTAAGTGTAACTATATACATAGACCCGACGGAGCAAAAGTAAATGCGTGACGAACCGTGAACAGTTGAAATGGCAACCGGCATTTCCGACCTTCAAGGCCAAACACACTGATTGAACTCAGCGAGCCAGATTGAAGCAACAGGACTGAGAATTCAGAAGTTTAGGCCATTGGCATTGGATATTTATTGTTAGGGATTATTCAGGGCCGTTTCAATAGAGCTGTTAGGACCACCAATAACCAGGCCAGTGTTGCCATGTGGCAGAATTTAAGGGAGTGGGGGGTTCAGGATCAATACTCGGTTTTCATTTGCGGCAGGGATACAGGATTCACTTAACACGCATGGGGTTGTATGCGCGCATTTTTGCGGTGTTCATACAAAGCGCCCAACTGATGTTCAAAGTGATCATTTAACACATTGGGGCTCTGGTTGGAGTTGCTGGCGGCACAATCAGTTCTTCCGTAAAATTTTGAGCGGGTGACCAAGAATCCCTCCCAGATTTTTTAACGGCATATGCGATTTACCAGTTGCAAGGATGCCCTTTTACTTAATGAGGATAAGGATTTTACTTAAGGGGTTAACCGTACGGGGCTTGTTAGGAACGCCACACAGTGCATGCGTTTTTTTGTGCGGCAATTACGACAATGGGATGGCAAGATAAGAATTTGAGCCACGGGCCTTACGGGAGGCAGTGGTTTAGAATTTACACTCTGCAGCCATTGCATAATTGCTTTTGGTCTTTCATATGTGCCACAATTAGCATCCCCTACCTATTGCACGATAGGACCATTTCTTTTACCACAACTGATGGGGTTTGATGTGGGCGGGCCAGCGCATTTATGTCGGATAGACCACAAAATAAAAATTTTGACGGTATCGCACGGAGCATATTCCATTAATGGTTGATTTTTGGTTCAAGTTGGTTTAATCAAAGAACATAGGCTTGGCGCCCAGAATTTTCGAACGCATCACTCACCGTTTGCCATGATCAAAACCATTTTGCCCCATTACGCCCAAGCTTGCGCACAGTTACTGGGGGGATTGTGCGTGGGGAAGTGCATATCCATTCTTGGACTCGATTATGTCACAATCAGCTTACATCAGTACGTTTATCTCTAAGGGTTTTTGCCGAGTCCGCTATCCGAAAGCAATTGGTTCGTTCCTGGAGGCCGGCGGGGGACTGCAGTTCGCTGGACAGTTTTTGGCTTTTGATTAAAAGTTTCATGTATTTCATTAGTGAAATCATCGAGTTGGGACGTACGCTCGG--GTTCCAATACGGGGAATTGCCAAGGCAAACATAAGGTGTTCGGATTTTTGGCCATCTCCAGTATCATCTAGGTCGCCTTCGCTAGGTTATTTTTGGGCCATTGTTGGCTTTCTTATTTTTTTTCGGCGGGTATGCAGACTATGATCATGTTGGCCAAAAACTAAGTGCCCGCATCACCCGGCTTAGATACCAGGCGGCGTGGGTGCCATACTTTGGGGATGCACACTGTCTTTTTTGCCGATATTCGTGGATACGCATTTAGCTTGGCCGTTTGGATGATACTCACGAAACGTTTAATGGTGTTGGGTATATATCCTGCTCTACGCACTCGTTTATATGCTTATGCGCCCCCGTGAATGAGGATCGGACCGTTCGGTCCTCTTAGGAAAAATATACGGGCGTATCCACTCAAGCATGGCTCATTTACCATTGGAGCGCTCCTGAGATGTTTAAAGGGGCCTACACTATGTTGCATTCTCTGGGTTATGTAATGGCGGATGGATTTCTTCGTTGGATCGCCTGATGCGTGCTATCGCCCGTGCGCGCTCGCGTTTTTGTTACCATGGCAGGTCTTTCGAGGATCCTTGGATTCGGACTTAATTATATGTTTCAGCGACAAAATCTATCACCTTCAATTTGGGTGCGGGTTTGGGGTCTTTTTCGCATCAGGTCTTGTACTCTCTTATCGGAACACGAAAGATCGCAAGAGGTACGTTGGCAGAGAGAACTAAAATGTGCGCCAGGTATTGGCGCTATTTCATAGCTCTTAAAATCCGTCTTCATTTTTTGCGCTGCCGTATGGATTGTTACGCTTGGTTTCACATGCTTAATTAAGGTTAATTAACATCGTGTGATCCAGGCGGTCTAAACTGGCGAATATAACGGCAATTGGATGAGTATCAGACGAAGCCAAATTCCCTGATTGCTCACAATCAGATTCCGTCCTAAAAGGCCTTGTGCGACATTCTAAAAATGAAATTAAGCAAGGAAAAGTGTATAAACTGTCCGTCTCATATGTCCCCATATGGCAACATGGGTTAAAGGCGGACAATCCGTTTGTAGGACAATGTGGCAAGTTGGGATTTCCCACCGACTACGGGCAGCAAAAGAAAAAGCAAGCATCGACCCGAGACTAGAACTATAAGATTATGACATAACCCGAGTAAATGTGATTGGATGTTTCAGTGGGAGGATGCCGATTAGGTTGAAAGCATTCGGGATTCTGATTGAGAGGACTTGGATGCCTAATTGAGCAAAAGTGGGCGTTTTTGGGAGGTTAAATACGAGGAGCGGTCGTGACGGAAATGCGAATCCGTGGGAGCTATTGGCGGTGTGAGGTTGCCGCCGTGAGGAAGGGCGTCAACAAGAAGCGGCATGATCCCGCCCGGATGTGCCGCGTCGTTAGACCTTGCACGGTTGTGCGTGAGCATATCCGTGGCGGGCA--CGGACTATATGGGACGCAACGGAAACGCATGCGTGAACATCTAACAAAGGAAGGGTATTGGTTAGTGCATGGCAAAGCTCTCGTGCCAGTTTAAACTTAAGACGGGGCTTGATAACATATGTATGCAAGCAAGACCGCACTTCATATTGCCCTAACGGGCACTTGCGATATTATTAACGGCGCCACTTACATTAGAGATTTCAACAGCCAGCTACGGAATTCCTTTCTCGCGCCCCGGCGGAGCTACCGGGAGTTTTACTCATCCGTTTTGACGGCGCAATTAAAAGCTTGGGAGGAGATACGCCTCCATGTGAACCAGAGGGAGTTCGCTAATCCACAAGTATTCATACGAGGCAATTTTTGCGCGGTTTTAATCGGTTCGCCGCATAAGTGGATTCGTTCCGGTGGTCGCGCCACCAAGCATAACAGTGCGGAACTAATTGACTGCCATTGCGACTGAGCTTTCCATTGCTCGACTGACAGCACCAAACATTGCCGGGGCCGTTCGGAATTTAACACCCATCTCCCCTTCGTGAGACAGTGCTCATTAGCGGACAAGGTATTGAAACTGAGTTCCAGTCGGCTATTTCGGTTCGAGTATTGCAAAGTACCAATAGGGAATTTCGTCACTTACTTACCCGAGCGAGGTTGTAACAGCATAAGATATTGAGAGTCTGTTACCATTTACGTCGTGTTGCATCAGGATGCGTCCACATTTTTTTGGGCATACGCATCATTATCACGATTCGTACAAAACCGATTAGGACCGTTTAAGCAATTGCAAGGATGGCAAAACTAGGGACCGCTGCCAAGATTTTTAATTTCCGTGTATTTGGACTTGCTGGTATGGTTTCGTTTGACCGCGCATGGGACCGCAACCTTGCACCCCTGAATTTCCGATGTATTTACCGTTTCAATTTCGGTGTCCAAAACTCTGGGTTTTTATGCGCGTCCGCGGCTATACGTCCTTATGAAGATAAAATTCAAACCTACGCGCCATGCACATTTTTCTTTGGACTTGTGCGTTGTTGGATGGTCACTTCCATGAATTCTTACTTGGTTTTATCCAGACCAAGAAGAAATTATGAAAACTTACGTGTGCGAATTTTTAAGTTTCCACTCCACGGAAACAGCTTTCTATACGAAGGATTCGCCAGCGAGGGATAGCGAGCTTCAAATATAGAGCATCGTTGAGTGAGCTAGACGAGTAATCTTAAAATGGCTATCAACAGAAGGGACAGGAGGCTTGATATATACAGCTTGACGAACCTCTTTCAGGCTTAAAAATGCGTATTACATACGGGGACAGCATGAAAGGCATCGAATTCCAATTTTTGAAAGCGCGATATGAAGAGCATCGTTGCCCACAATAATGAGCTTAATGTTAAATACGGCG
Chlorococcum_tatrense           GTGAACCTTTAAGGACCTACGTGGGGCGGACAGAACACGGTTGCTGTGGCGGAAGCCGTTATAATTTCGGAATTTTGGGCCAGTGCCAGCGGTTATGTTTTGGCGGGCATAATTTTGAGTTCCATTGTCCGAAACCATTAGACAGGTTATCTTTCCCATTGCACTTGGTAGGGTGGCCGGGGGAGTATGAACTTCCTATTGTTCGGGTTTCATTATTCTCGCGTTTGGTTGGGGGTTACATCTTATGGCCGAACTTGAGATCTACCTTTTGGTAGTTGAAGAAAAAAAATACAAATTTGGTACACTATATTTGGTGGGGCTGCTCTGTTTAAGCTTTATTGGGGGTTAGAACTGGCCCGGGGGGGAGTCGATATACAACCACACAAGCGCGTATTTGGTATTGTAATCCCTTGGGGGAGGTGATTGAGGTGAAATTGAGAATATGGGGCAATTGATGGACCTTGATTTGGGGATTGCAATTAACACCCTGCCTGGCCGCGGCTTGTTGTCGGGAGCTACTTCTAAGTTGGGCATGCACATGGTTATGCTGTGTTTCTGTTAAAAACGCTACCAGGATTTAGGCCACGGCCGAGCTCCAGCCAGCTTACTTTTGTCGGACACGTTGGGCAAGTGCTCGCCAGGCCACGGTTGGAATATTATCGTCCCACGGGAATATTTGGGGGAACATCGTTTGGATTCGGGCCTGGTGACCTTAGGGCCAAGGTTGATTAAAACTAAAAGAATCACCTGCAGACGCGGCGCGATAATACCAGCCCTTGGTCTTAATCGTGGGGGTGCACGAATAAGCGTAATTGTAGCCCGTCTGTTGCTGTCCATTTGTTGGTTTTTTTTGTGGCATTTGCAGCGGCGGCCGGCGCGCGCGGTTGAAAGGATGACGGTGAGACCGTCTTCATCGCCTTGAGACTGCGAGTTCGTGGCACATATATGAATTGGGATTGATTCAGGCAGTTTATACTCTGGTGTTTGCATATTTATTTGCTTGTGGAAAGAATTAACAACCCGAGGTTCAAATTACGATTGTACGATTATCGGATTGCAAACCAATGGGAGAGA----TATTAATGGTCCTTTTGGACATTTTTTTATTTGTTCAATGTCGGGCTTTTCCTGCAGTATGAATCCAAGGGATTGCGCCCACAAGAATAAACACGTGCCTGCTTTTACTCGTTCTATTTAGCGGATACAAAAGGTTGGTATTAACGTAATTCCCGCGTTTTTTTCCATAAGTTTGAGATTAGAACCTTTCCTAGTTCGTTTTGGAAATTTGCGAGATTGTGTGGGTTTGTGCCTGTCCTTATGTCCATCCGTATCTTTGGGTTTACAGGCATCAGCCTGTTTGCACCTGCGGGCTAATGGGAGCGTGAGACACAATTTAGCCAAAGACAATACGAACACACGGGCATTAGGGAAGCACCGGGAAACATGCTTGGGATTGGTTCAGCTTGACCTGTGATACTCCGCAATGATCGGCGCGGTTTACCGTAGTCGCGGGGGAATTTGATAGATTTCCGAAACCATACCTCGTCGCGGAGCGATGGTCGGAAGGGCGTGATTTGGTGCGTGTCACCGGAAGTATTAGAATAAGGGTTCGAACATGCCGCAGCTTCGATGCTCTAAAATCCGTAAACAATTTTATTCAAATGGACACGGCGATCCTTTGCTGTGGACGTGTGGACCTGCATGGTTTTTCATTTTTTAGGTCTAGTGGTTGGTCTCTTATCCCGCGCCTTAACGATCTTTCCGACCATTAAAAGGTACGTCAATTTATAACGGTTTAAAGGGAAAATCGTGCTACGATGTTAAAGCTTAAGAATGGGAAGACGGAAAACCGTGAGTTTGAAAGCTTGAAAGTACCCAGGTGAGTAACCAGCGCGGCGGGCATCATTGTCCCGGTTTCGACGGGAAGTCAAGCACGCTTCGTGGTTTGAGGTGCAAACGTCGGCACCATTTAACGTTAAAAGAATATGAGCTAAAAAACGGTAGCATCGAAAAGAGATTCAAAGTGCGTAGAAGCATTAGCAAAACCCAACGTCTAAGCGTAGATAATTGCTATGATTAGCGGCCGCCAATGGACTTCGGTGCAGTCTTAAAAGTCAGCATATCAGCCCTTGGGAGATATTAAGTATCGTCATTTGACGGACGGATTACCCGTACGCAGATGTGACGCAGTTTGCAGGGTCCAGAAAGTGTGAAAATACCGAAGAAAGAGACGCCGATTATTTTTACCCACTGACTCAGATTTCAGAGATTCAAATTGTAACGGCGAGTATTTGCGAGTAACATACGGTAAGATTCAGCGCGACGACTTGACAATGTCGTTTAATGAAAGAAACCTCGCAAATTTGGATTTACTTGGTTCAAACACAGATGAAGATTAAAATTTTAAGATTCAATGAATAAGAGTTTCCGAGGGGGAGTAATCTTAAAATTCCAAGCTGTTAAATGTCCTACGGAGTGGTTATACGCATTATTGAAAGATTAAATCCTAACTCATACCCATGGCTGTGAACGCGCTTATCGTAATGAAACAACCATTGTTCCAGCGCTGTTTCAGTCATGATGCAAATTACGGAAAAACGTGTTTGGGAGCACCAGCGCAGATACAAATTTGTCGGAATGGATCAGTGTTGGCGGACTATGAACAGAGCGATGTTAGGACAGTTCGGTATGGACAGTTTATACGAGACAAGCAATGGGAATATGCAATTGACCGCGCATTTGGACCAATGACGCAGTGGAACGTTGAATCCTGGGGTATTCGCCCGTCAATCAAATTCCTTGGTTAGCCTTTTGGTAGAGGACAACAATTCGATTGTTAAATCTTAGTTGGATGAGACATTCTGAATTTAAGGCAGAAATGACAAGAGCTTACGACTTCAAGTCCGGTTGTAGTCAAGTAACGAAACGAAATAGCATAAGCCGCAATACGTGAATATTAGCGCAAGAGCGTCAGTTTGATGGAACGGAATACAACTTTGCCATAGTGGTTCTGTTTACAAAATGAGAAGTTTTTTGTATGGACAAACTGGGTATTTTCAAAGCTTGGGTATATTTGCGACCCGTAGCATGCGACTGAGAAGGAATTCGCCATTAAGATAAAGATTAAAGTTTGATCAATAACAGACGAACCAGGTATGTTGATGGACTGACACGAATATAAATGATTGAGGATGCCCATTTGAGCGAATGGATCCATGTGTGCCGGCAAGGTTGATAGCTTACCAGGGAGAACGTTTGCGCATGTGCCATGGTTTTTGGTCTTCCAGACATGCAACATTGATTGATTAACGCAGGATGAGTTCGGTGTTCCTCACCGTAGCGATTCCGCCTGGGAGAGTTAGTTGGGATAACCTTTTAGCGACGCACACTTATCGCGCGAATGAATTATTCGCCCTTCCATGGCCGAGGACCGGCTGATGAAAATTGAGGTTTGGATACTTGAGACGGACACAGTTGAAACTTAAGATCACGATATTAAATTTAAGGAATCGTTTTTATGGGAAATTTTGAATTCTTGCCGTTTTATCGTGGGATATGTTAGAATGGATCCTAATGAAACGTTCAGCGCGATTGCTTTTGAAAACTGTAGAATAAGTAATGCCCGATGTGAAACCGAAATATACAATCACGATAAGATTCACCGATTGTATACGGATGCCAGCAACCCTGAGCCGGGATACACAATGTCGTGATTACTTGCCAATCAGGTTACAAGCAAGAATTTGATTGTACCGCCTTCGCGAAATGCACCCGGATGTACCCTTGGACTTTTCGCCCTAATCGAGCGGAAGTTTCCGGTGGGACACGTCTATGCGTTTATCTCTTTGCGCTTTTCTATATTTGAATTAAAAATCTTATTTGAGGGTACAAAGTGGCTCTTGCATCCATGGGTCCCGATATTATGTGGGGAGATTCCGCCATGACGAATTAAATTATTTCGCGAGATGTTTTTATCATATTGAGAGATTTGAACAATTGGGTTTTATAAATCAATGAGACGTCAAGATTGAAAAAGAATGACGCGAACAACGACGGCTTATGAGAGATCAAAAGTTTGTATATAATCTTGGGGTCGTGGAAGGGTACGTCAGAGCTTCATTATAAGCGGTCTTACTTGCTTGGGTGCGCTCGCGCTCTTGCTTGCGGGGACATGGGACGTAGTACGAGGTGCAGTATATCACACCGATCGGCTCAGGCAGCTCGAATTGATGAAGCAGAATATAAATCGTTGAGTGCGAATTATCTTAGACTAAGCCCGCAAAATCTCGGATTGACGGATTTATTACGCACGAACATCATAGGTTGCGAGAATGCACAAGAGTATCATCATATGAATACAAACGTTGGATACAGAAGAACACACGTTTTGAAGCGGAAGGTATGTCTGCAACTCCGAGCTAGCCCTTTCCCATGTGAGTTTCCGTATCCGTTTTTATTTTTGCTTGTTGCAGCTCGTAGTTAGATACATGCATGGTACAGAAACGACTGTTGAGAGCGAGATGTTCGCAGACGTTGTTTGTGGTGTCGGCTTTTTCTCCTGGCTATTGCGTGGGGTGTTACGGGTACTTGTACTCTGTAACCAGGTTGCAGTCTATTGAGGTGAAGTTTACGCGCGTTCACCCGCAAAGCTGGCATCTTTTTTGTTGGGCCGAGCCAGGGATTACCGTGTTCATTGGGGTTTGGCTTGTGCTTCAGGGCTTGGTTATGGTTATTTCGCATTGAATGCCGTCGTAATTCGCCTAAAGCATGCTTTCGGCCATGCGTTTGTAGGTTTTTATTACCTTGGCATCGGTGTTTTGCCCAGTTGGGTGCCCATTTCGTTATCTTTTTCAGGTTCAAATGACCTAACCTTCAATATGGGTGCGGATTTGGGGGCTTTTTGGCATCAGGGCACGTGAAAACTTTTGAGAGGGAGGGCAAACTTCGGCTTAACCACCAGCGAGAACTATCATGTACGCAAAGTTTGTCCAATTTGGGTGCTTGCAAAACGTGTTCATTTTATTTTTGTCCGTACGGTTTGATTCGCTTGGGTGTGGTTGCTTAATTCGGCTAGATTGTAGCAGAATCGGCGCGAGACCGATTGAACTTTAACAAAAATCTTTAAGAGGATCGGCTGATGCGCCAGACACCCAGACGTTGTTTCCGAGAGTTTCCCGGGAAGCCTATTCAAATTTTTGGTTTTCTCTTTCGTGAAGATCGGCATTCCTTAGAATTTAGATCTTATTTTTTCTGTGTTACAGCTCACTTAGGGCATACACCCAGGCTTCTACAAGCTTGCACTTACTTCCAAGAATCAGAGCGCCCTTGTCCGCTTCATCAATGTTATATCAGTACGTATATTTAGTAGCGCTTATTTGGTCTTATTCATGCTTTTTTGAAATTAGTAAGATTTGGATGGTTCCTTTTACATGGATTTTCGGGCGTTGGCAAGAGCTGGGTCTATGAGTGGACCAAGAACTGGCTTTTACTGTTATTTGCATTATTCAACAGTTTCAAGGTGGAGGAAAACCGCATATGCTCTTGGTTGTATGTTGATTGTATTGGGTAATTATGGGAGGTTCAAGTAGGTGATGTCAAGCTAAAACATAATGAACATGTCCAATTATGACATTAATAGAAAATCACAGTCCAAATGAAAATGTATAAAGGGATGGAGGCTCCAAACAAAATGTGATCGCCTAAGATTGGATATGCGGCAAAGGGTATACCGTCAAAAGCATGCGGTTAATTAGGAAAATCCGTGGGTACGTACCTCGGGGACGATTAGGTTTTGACGTTATCATTGCTTCCCGGTCGGATTCAGGATAACCAAAGTTGAAAAAGGAATAAGTTGGTTGAGACATTATTTCCGAATGATAGAAAATGACAGTCGGGATGAATTCATGTACACGCACAACAGAGAGGTTGCCTTTAAGATTGGTTCCTTAAGCAGCCAACCAAAACAGTGTGATTAACGACAGCTTATGGGCTTTTTATTTGTTTGCGTTTTTTCAGTAATTTAAATAGTTCAATTCATTTACCCGACGCCTTTGAAGGCAGCGAGAATATCTCCACGAACGGGAATGGGTTTAAAACAGCCCATATACGGTTGAGTGGGCATTTATCG------------TCAACAGATGAATCTAGCATATGGGGTTGCTTGTAACAAAGTGTACATTTGCAAGAGCCATCTCGAAAATGACCGAGAGCAAAAGCTTGAACGCAAATAATTGAAAGCGAGGGTAAGAAAGTGAGCAATTGCTAAACGGCAAGCCGTTCAGTGTAAGCATGAGCTTGTTAACTTTTTTATGGACTTGGATATTTTTGCATTTTTAGGACCCCCGATGCAAATGTCCCAACGAACAGGCGGGCGGTTAAGCGGGTAAGATACGTTACTATAACCCGATAGTGTAGGAACGAATTTGCGCTTCGATACCCCAGCGGGTCCCCGAGATGGGGCGCGTGCGCGATCTCACGGACTGACACGTTGACGAGGTTACAGTTGACGTAAAGGCGTGTAGAATGACCGTCCGGGAGAAACATAATGCTAGTGCTACCATGATTTTGAGAGGTCGTACAAATTTACTCATGTGGAAGTTTGGTTAAGCTTCGGCCTCGCTGAGATTCGATCCCCGCTAGTAAACTTTCGGCCCCCAGGATCAGTGACGGAAAATAAAATAGGCGGGCTTTGGTGACATAACCAATTGGTTTCGCAAAATAGGCGGCGTTAGATGTTCGGGGGCTGATTACAAGAGAGAAAGTAATCCACCTTATCGTGAGGACGTTTTTTGTGCGAGCTGTAAAGCCAGCGAACGGGAGTAAGGCATATTAAGCACGCGGACGCGAGAATTTAAAGGCCATGGCAAGATTGGGTCCATATATCAGATATTACGGGGTTACGCAAACTCTTGCTTTATGCGGACAGGTTTTTTCAATCACGGCATCAGCGTATGACGCAAGAACAGGATCATTCGGTTTGCAAGCTTCGATTCGGGGGACACTCATCGGACGTGTGGAATTGAGGGACGGAGTACTTGGTTGTGATTATCGGAGATAGTGAAAGACGAGCGGGATTATTACCAGATGTGTCATCCGGGTATCCGTGCTCGGGGATCAGTTGCAATCCGCTTGTGAATTTGGGAGAGCTGTTCATTGGGGGGACTTGGCACCTGGGAAGCCCGGGCGTGCAACGGTGCTTGAGCTGACCAGCCGAAGAGGCGGACTGCCGGAGGGGGAGTATCGTCGCTGAATGTCCCGATTGCGCGCTGGAGTTGAAGAATAATTGATTGAACATGAAACTATGCGGAATCGTGACGCCTTTCGAATTTACAGATCGTATGGTATCAAGATACGTCCGCTTTTATGCGGTGTTTTGTAGACGGTTGCTAGAGTTTGGAGCCCGCCAAGATATTACGATCCGCAGAGCCCTTATACGACGTTAAGCTTGACAGTAACATTTCGCATCGCGTAATATTTGGGAAGCGACAGAATATTTGGCTTATGTTTTTGGTCTTGGTTTTTTACGGCTTCTCTATTTCTTTTCCCAGGTTTTATTCATTAGGAGTTGGTTCTTTAGTTTATGGGTTAAATTTTGAAGTGGGGGGTTAAGATTAAAAAAGAGGAAATCGGTTTAGTGGGTACCGGAAAACGAGATGATTTCTATCTTAAGAGTGAGCATAAGTGATTAACAAGACATTATTAATTAAGGGAATCCTTACGGATGGGACCCTACTTAAGAATGAAACAGCTCGATTGCAATTCTCAGTTCCTGAGGATAAGATTGTTTCATTGGTCTTCTCTGTGTGCGCGGCCCTGTGTGTTTTTTCTTCGGGGGAACTTTGGATAAACAAATTTGAACAAATATAATTGCGTGTGTGGGTGTGTTCTTGTGGAAAATTACGCTTTTGAGACGAAAAACATTTTCAATTGAGAGCAAAACGGCATGAGCCAGAAATTGCAAGCAAGCCATTGATTGCAAAAAAGCCAGAATCGCAGAGGATGCCGGCACACGAATAAACGTGTAGCACAGAATCGTTTCAATTGAGATTAAAAGAACGTCATTTACACAAAGCTTAAGAGCTATTTAGTGTTCCGATATACCGGTCGGACGTTAAGGGGTTAATCACTACAGTGAGTAAAATTTAGTAGCGTTACGATAATGAAGCCGCTTTTTTGCTTTTTTTGTTCTTTTTAGGCACGGTATCGTTAGTAGTTGGCCCCTCCGAATTAGGACCTTGAGACAGAGAACTAGAGAATGGTTTTCCCGTCTTAGCGGTTTGAAGTTTTAACAGTTTTCGAGTGAAATTGTATCAGATACGTTTACGTATTTTTTACACTTAATGCTTTATTTTTTTATCCTTTTGTAATTTTGCAAACTAGTGTAGCCTTACGATATTTGAAACAACAACGAATTTTTAATCTACACAAACGGCTTGCGATTAAGATTGAGAAAACTATTGATCTTTTGCCAAGTAAAGACAAGATGAGCATACAATTTTGCGATTATAGTTTTACTTTTTATTTTTAGCCTGAATCAATAAATACAATCTTTTTTGAGTTTTTGGTTGAGAAGAAAATCTTCTATTTTTATACGATTCTGTGGTACATCTCAATTTGGATTTTTTGATTTTTTCACATAGGTTCCGAAGCAACGGATTTTTTTGTGCACCTCCGTTTTTGAGTTTTTAATACTATTTCGCATTAAAGTCTCCCGCACGTGCACTACAGCATATGAAATTGCGTTAGGAAGGGGATGGAATCACACAGTGAAATTCATGCTTGCAACGGGAAAAGTTTCAATGGTGGACCAACAGAAGACTTACTTACGGTTTTATCCACATATGAACTTCAAGAAGATACATAGAGAGTTGCCGAGAGTATTACAGGTAGGAAGTGATGGTGAGCGGGGCCCCGCGGGCGGTGGGGGTAGTGTGGGAACGTAATTTTAAGATTAAGCTTTAGATAGAGTATTTTTGAGTTTGGGAGTGTTGGGGGTTGCGCCCTTAATAGCGATATGATATGTACGAAAGGTTGAGCTTTTGCGCAACGATGCGCTCGTCGGAAATCCGGTCACCTTCGTTGCGGCTATGGAACGACGCAACGGATTATGAAATAGTGAGCTGCCATCCGTTTGAGTTTCCTTATGAGAATCGATTCAGGTAAGGAAACCTTTGAATGCTAATTGGATTTATTAAATGCGACATTTTACGACCGAGGGTGTCCAGGACTTCGACGGATTTTACTTTTTCGATTTATTATGTGACCTTTTTCGGATGTCTGGTTGTCCGTACATGCGGTTTTGTACGCTATTCATACGAGGGGATTGCAATTATGCAAAAAGATATCACGGATTAACGCACGCTGTATAATATCAAAACGGCGTTTAAAATTTTAAGAGTTTAAGAAATTGCTTCAAGAATTCACATTCCCGAAAGTCTTGTAGTTCAAACGTGTTGTACGGAGCCAAGGTATTAGGATTGGTTTCCGCAGTTTCGGAATGCCACAGGTTTTCCGGGTACAATCAGTGATGAGTAAATCTGGTTATGCACGCTTTTATATATCCACTCTTTTTTATCTTAGTAAACGCTCGCATACCGGTAACGGGAAGTTCCGAACGCAAAAAATTTAACTAAAAGGTTCGGGGCGCTCGTGTTTCGACGCAACACAAGATAAGCTTCGTATCTACGAACGCGCAAAAACGGATTCGAGCTTGATTCCGTTAAGCGCGTCGCGTAGGTTAATATCGATTATCATATTAAACCGAGATAACTAACGAAGTTTGCCACTTCATTGGACCGAGCTTACCATTATAACCATGTGCGCGCTCGTATTCGCGGTTGCGTGGTTGCGCATGGCCGGATGGCAGGACGCGCGGTAGCGTGAGGATGCCGCACCGAGCGAGGAAATCGGGGCTTTTTTAGTTGCTTATGATCTTACATTAGGCTGTGTGCTTGCCTTTTTGCAACCTTGCATATAGCCCATCTATTAAGTGCGAAAAGGGGCAGAATTATTGATCGGTTTGGGGAAATGGGAATATATGCGTGTAAGAGCCTCCAAATCCACAAAGTCGAGTGTAGGCGTATGTCGACAGAAGGCTCGCGCAAAGGATACATAATTGAGAAAGCGCGTATATAAAAGAGGAACCAGGGACCGGTTTGGCCATGCCGGATTAGGACGAATTACAAATGTTCTTGCCCGAGTCTATGCCGGCAATTGACGAAAACCCAGTAAATGGACATGGCAGTGACAGGAAACACTTACGCGCATACATACTTGCGCCGGGGGGCCAGGAAAATAGAGAATGATCGCCCGAGAAAGCCGGGATACATAAACGCCAGTGATAGAACGAAACGCATAGCCAGTGATGCCGGCAGCGATAGTAAAAATATACGGGCGCCAATGAGGGCATTTGTGTTCGGGCGAGGCCATCCCAACAAGACAATCTTTGCAACAGTGGGTCCAAATGTGTTTTTAAAAGAGACAGTGAGAAAGATTTTGATTGTGATTGAGTCGGAACTTGAAATAGATTCCGGGAGAATCCATGTCCGGTCGCCTTTGCTTGAGCTTATGAAACCAAACCACGGGGAAAAATGGTGAAAATCTCATTATGACAGTGAAGTAATCCACCCCACGGAACGAAACCTTTTTTGCATGAGAGTTTTCATACGGCGGGACGTGCACGGCGGTGACGGGACTTAAGTGGGAAAGTGAGTGTGGTTAAGAACAAACTCGTGTACGGTTGAATTTAAAAACTTGAGAACCTGCGGGAAAGTGGGTTTTTCGGGGTCAAAAAGAATGACGGGATGTTTGCAACCGGTCATAACCCAACAATTGAGCCAGTTAATTTACAAGAGAGGGGCGCATCGCTTTTGTGGTACACCCATTTAGTCGACACGAGTACGGAAGTACTCTTTCCAATCAATCGAACCTCTCGTGCGAGACATCAAAAATGCATCCGGGACGATAGATGTGTGATTATAACCATGCATGAAAGGATCGTTGCATCGGAGGGGCGACGTGGGCGGGTGTACTCGAAGGTAGGAATTTACCGATAGAAGCTGTTGCAAAATCAGGTATGTCCCAACAATTAACAGAATGCCAATTTGAAAGAGGTTATCAAGTACGTTAATAGATCTGATACAATTAAAGATAGAACCGGTTCGATTAGCAACACGGAATCCCGGTTTGGGGACGGATATGTCTTCACCCAGGGGTTTACGACGGAGCCGTTAAGGATGGGGGATTATTGTCATTGAAAAGTGGCGGTGTCAATATGGCCGTCTGAATGTTTTCAAGGCAGTCCAAATTAAAGCTTACATCAAGAAAAGCGCGGGCGATTTCGTACGTGAGTCACATTTTGGGAAAGCGTCGGCGTTCATCACCACGAGGTTATCGGGATAAGTGTGAACGGAACCCTAAGTCCGTGGCGAAACTTGGCGATTTAAGTTTGGGACCGTGAAATTGGCCGTAACAAGGAACTTCCATCACGCAGCCCGCTTGTGATTGAACCGTTTCATTTGAACGGATAAGTGTGATTTTGCCCTACGCGGGGGAAATGGTTTTGGGGGCGGGTGGAAACGTTTATATGATTATAAAAATGCAAGCCAGGGGGTTCGTTTGCGGGTGGGAAGACCGGAGGAAGACTTAACGAATAAGATCGGGTATGTGAAAAATTCCGAAGAAGTGCCTGTTAGGCAATAAGACCCCGGGCCGATCGGTGCTTACGCTTACATGCGATATTCGGAGTAAAACAGAGTCTTTTTATGAAAATTTCGTTGTCAGCGGGCGAGTAGGCTTTTGGCGATCCTCGCGTGGTACACCACCTGCACGAATGGACTTCAGACGATACAGACAAGAGGAGATACAGATCAGCGTTAGTCCGCGAGATTACGACCGCCCGCACACTTGCCATTGAGCACACGTTTAGCGAATTGCGCAAGGATTACCGCGTGACCCTGATCACAGACATTTCACCTGATGTGGGAAACATAAGACGCCAAGGTAAAAACTTCACGTAAAGATTCAGAATATGCATCTGGTTGAGATTAGGAGAGACGTTATGTGCCGGCCGAAATGACGTTTTAGCACCTTTTGTGCGAGTTTACGGGCGAGGAATAGTAGTTGCGAGCATGAGGTTACAAATTTAGGGGATTGAGATTCCGACAGCTTTATTGTGGAAGTAAGAGTATAGAAGCGCTCCTATGCCAATGTAAATTAGAACTGATGGTGACCATGGTCGGCTGCCCTGAGTTTGAATGTCCTGAAGGTGAAGCGCCAATGCTCGCCCCGACGAGATGGTGGTGAACGTGGAACGCTGCCACGATTTTAGGTCGGTTATTGGGCGAAGACAGAGTTGGTTGCTAATGGTTCCTGTACGGTCAACGTGTATAAGACCGGCGTTATTCGTCATTATCAACGCTTGTGCGGTGGCGGTCATACTTTTGAATGCGTTTGACCTCGACCGTTTAACCATTGCGCAGGATTTGTCTCCTTTTACCGTTGGGTACCATCTGGGGGTGACATAGGGGAACGCAAAATGAGTAGAGGGCGCGCTCCAATGTTTTCGGTTTTTTTTGCTCGTTGCATGGTTATGGATTGATTTTCGGACCCGACGGAAACGCTTGATTCCAAATTTGGATCATTTTTTTCGGCTTTTGTTGGTTGGGCTTCAGTACGGGTTTGGCCGGATTGGTTCGACCTAGGTTACGGAGGTCACCGTGCCCTCTGGGGCGAGGTTGACCTAAACCGGGGATCCGCCACAATGCGCGGATTTGGGTTTGCGGTTTTCATTTGGTCGCCTCATCGTTTATTGGCTTCATGGTCATGATCGTTTTCAGAGATGCGCGTTTTGGCGCTTGTGTGCGGACATTGTAGGTCGCGCACCCATGATTTTGGCCACCGTACATGGACAGGTTTTCACAGAATCAAACGGTGCCAAGACGCGAGGGCTCTTGCGAGCTGTCAAATCCGAAATTGCTTTAGATAATGGAAAACCGCAAGGGGCTTTCGACGGGCATAAAGGGGAGGATGCGTGGTGTTGGCAGCGTTTAAGACAGAGGCGGACTTAGTCGCGATCCACTTTTGAACTTCCGTGTTTATGAAAGAGGATGTCGGCGAGTCCTTCGAAGCGATCAATATCATGACAGTGGGTTCGTACTTTAGGGGGATTAAGGTTACTTACGACCGCACGTAAAATAGCCGAAGCCATTGGGAATTTGATTGACGTCACTTCATCGAGGGTTTCGAGAGCCCGGGTGTTACTTGGCATTTCTTGCTTTTTTTTTTGGCAATTGCAGGGCCGACATTTCGGAGTTTGCGGATGAGAGAATAAGACAGTGATTGGAATAAAAACTGGGAACTCTCTTCGGAGCTTATGCACAACTTTCCAATTAGCAGGCTGCCAGACCAGACCGCGATTGTTGGCTGCGTGCCAGATTGAAGCAGAGGATACGAGAAACTTACAAAATTTGCTCCATTGGCATTGCGTATTTCTTGACTCGGAATTTTCAGTGCTGCAGGAATTGACATGGTACGACCACCAGTCGCCATGCCAGCATTGGACCCATTGGCACCGCGTGAGCTTACCGGGGGGCTCGGCCGTAAATTCACAGGGGTTACATGTGTAACGTGGTTCGTCAACAGATTTAGTGGTCGTTTTTGCTTGTTCGCGTTTTTTTGCGGTGCTCATTCACCAATTCACCTCTTTCTGTTAAGAGCGATCCGTTAACACATTTCGGTTTTGGGTAGTCTTGCTGGCGGCATTGTCAGTGCATCCGATCCGGGCACAGTGGTGGAAATTTTTCGTTTCCCACCCAGGTTGCCCTTTTACGGAATGGCGCTAGCCAAACCGAACGCTCCACTTTAGACAGCAGGTCGGACGCATTTACTTTTGGGGTTCACCCAACCAAGTTTGTTACGAATGCCACACATTGCATGCGTATTTATGTGCGGCAATTACGACAATTGGATGGCACGTTCAACATTTGAGCCAACGCCCTCGGAACTGGGCGGCAAAGGTTTTAAACGTAAAATCTTCATTCATTGGTTGCTTGCTCGTGGACATACTCATGTGCCACAATTATCTTCCGCTAGCTATTGCGTGATTACACCAGCGCCTTAACCACACATAATGCGGTTATATTGGGGCTTGCCAGGGCATTTTTATCGGATAGACCGAGAAAAAGGAAGTTTGCCGATTTGACAAAGAGCATATTCCATTAGTGGTTCTTTTTTGGTTCAACTTGGTTTAGTCAAAGAGTGTCAGCTTGGACCCGAAACAATTTATGACCGTTTGCCATGATCAGCGCCAGGAATCTTTAGGTTGATTTTTTAGTCTCAAAGTTGCTTAG----GCGGCAAGTTTGCTCCGGTGTTGAGCATAAAAAGCAAATCTTTTTTACATGGCCGGGATTTTGTCACAGCATGCTTGGCTCAACACACCTATTTGTAAGGGCTTGAGCCGGGAGAATTATCCGAAAAAGATTGGTAAGTTCCTGGAGGCCGGCGGGGGACTGGAATTCGCTAGAGCTTTATTGCGTTTTGATTTAAACATGGTGGTACTTTATGCATGAACATTACTTTGCAGGAAGTTCCATTGAGAAGTCACTATTATGGTGTTAGGATATTTGTTAATCTCCATTATAAGGTAAACCTTGGATAAAGTTTCGTTGGCTGGTTTCTTTGGCACTATTAGCACGGTTATTTTTATTCTGCGGGTATGCAGATTATGAACCTGTTGGCCAGAAAACCCTTGCAATTGTTATGAAGAAACCGTGCTTAGATGTCAGCCGTTGTGGTTGCCATTTCGTGGTAATTTACTAGCGCTTTTATGCTCACTCGGCGTTGGCCATATCCCCAATCTTGTATAACGCGATATGATAAACATGGGTTTTCACGTAATGGTTGGGGAAATTTCCAGAGCAACCGTTACGCAACACACGTAATGCAAACATAAAGGCAGATATGGTTCTCCTTGTAGAAGAAAGGTTTTAGATATAGCAGGATCATTGGGAAAGCGTAATGCAGCCGATAAAATAATGTATAATTTTAAACCGCGTGTTAACAGCTTAAAAGTACAATAGCTTAAGGAGACTTTTTTATGGACAAAACCGCGCGGTTGTGCAGGCTCTTTTACAAAATCTTTAGTAAACAGTGTTGGGGATTTACAATGAAACATTGAATCATTCAAATCGCCATTTAAGAAACAAAGTGTCGCAATTTGAAGAGCAGCATAAAACGTTATAAAAGCGTTTTTAGAAAAGTAAGATTCACACTAATTAATTATAAGACGAGATATCGATGTAACGAATTAAGCTTGAGCCAAAAATTCTAATTTTCCCGTTAGTATTAAATTCGAATGTCAATTTCTGCAGATGTGACCAATTAATAGCCGAAAAAATGCACGTTGAAATATTGGGGATGCAAATGTGCATATATGGCAAAGAGAATAAGCGTCGGATGCAAACTGGATAAATTTACATGTGAACAATGAACCACTTTCGACAATATCCGCAAGAGATCCGAGTCATAATAATTTACAATTATACCGATCGTTGCATAAGATTACACTATTTCACGCCCGTGTGGTTGGTGGCATTTACTCGGTTTTATGAATAACGTTTTCCGACCTTGTTTTCTTATAAGTCGGCTCGTAAAAATTGGAAATGCGGTATCGAGAAGGACGTATGTATTGTCAACCAACAAACACGCAGGATGGATAATTTTAACCTGACCCGGACCGCAAGTCGTTCGATTAGGAATCCGAAATCTTACTCTACACACGTCAAGGCGAAAACGGGATATACTGCGCACGGGGGGGCAAACGTTTACGGAATGATTAGCGGAAAATGGGTCCGCAAGTGTTCATGATAGACCAAAGAAGCCGATGCTTTTCGTATTGAGGGAAACGTAATTTCACCCGGGTTAAGCGGGAATATATTCGATTAAGCCCATTTGTGGAATCTTCCTTCGAAATCCTTGGGCGAATCAAAGTGATTCACCGGTCGGGGCATTGCCGGCGCGGTCTTGTGAATTTGCAAGAGGAATTGTACGTCGTTCCTCAAGAATCGTTATTCAAAAAGTGGCACATGGCAGTGGAAGTGAGCTAAGTTAAATGGAAGCGGCGTCCGTGTTGGATCGCCACGTCGGGTCGCATAACCGTGACACCCAGGGGGGGAGGTGTCCCATGGCTAGCGCCCTACCCTGGGCGCCGCCTGGAATTACCGCACCAAAATAAGAAGTTTATATCGAACGAAATAGAAATTAGATGTTGAGACGTTGAATCATCATGCGAGAATACAGAATAGTCCCCCAGTAAATTTTATGCTGGGGATACTTACTGTTTTGTCAGTGCACGGTTGCATACTTTATAAGCCACGTGCGAGCTTGCTCGTCATATTATACGAGTAATTGGTGTTATCGTCATCACGTGTCGCAGATATGTTTATATATTTCAGTTTCGGTTATTACGGGGTTAACGCCAGGATTACTGGTAGGGGTATATGCGTTGACGTTCTTGGGTACGGTATCCTCCTGGACAGTGGTATGGCGTAAATGTACGGGTCCGAGCATCCGTGTGGGGCCTTGTGATTTTCGGGGGGTGGGTGGCATCACCTACCGTTTAAGTTCAACTTGTCTCCCTTTACGCGTTTATTTGCCATTTTATATAGAACAGGATTCGGCCCTATCCACATCACATTATCGTCGCCGAAAACAACGAAATCAAGCCCGCCTAATCTGCCCACGAGGGATTGTTCGGTTAACGTACCCAAAACCAATCGCTTCGAAGTGCCGGTCGTTACTCGGTAGAGTACGCTAATCCGGGTGGCAAATTCAGACAGCGTGTTTGTCGGGGGAGGTAAGATTCCGGGTCGTACAATGTCGGGAGCTGAACGCGGGTAAAACGGTCAAGCGAGAATAGGGTAAATGGCAAAGTCACCTTGGTTCGGTGGATACAAAACACATCCATGTTGCCGTTAAAAAAAATAGCCAAGGTTTGAGACGATCTCGCAACTT----TTTCGAGTTTTTGACAATGAAACAAGAAATTAAAGAAAGCCACTACCCAAATGCATAATTTATCGTGAGCTTAAGCAAGCTCGTGTGCGATCGTGTGAGCTTGAAACGAAGCTTCGAAGTATAAGAGCAAGAGATTATCGAAGGGTAAATCAGTGCGGCGTTAAGGGCGAATGCCGAGGATGGTCGGCGGCGGTCCTTCAACTTCGGCAAATGATATCTAAAACGCAAACATTAGGATATGGATAAGTTGATTTGAGCTACCATTTGCCACAAATAGAAACCCGGAGCACGGCGCTGTTGGCAATGCATTGCCAAACCGCGAATGAGTCCCAGCGTTTCCGAACGTTTGAGCATGTGAATCCTAGAAATCGCAACAGTTTGCAAGGAAAAGGGATTAAGTGGTTGTTTATCTCCGAGGTTGATTGCCCGCGACGATCCGAGAATAAAAAAGTGGAAGTTATACACCTAAGCCGAAAAAAAATCTGTGTGGCCTTCCGGAAAATAAGGACTGTGTCCATCTTCCCGACCGCAAAAAAAAGTTCTATTAATACCATTATTGGGCAACGGGCGGGCAGTTACCGAGGTCAATCAAAAACGTTAAAGCTCGCCCGGAAATACTCATGCTATTGTACATGAAATCAAGGGAACGTACGAAAATCCGCGGCCGATTATGTCGGAGGCAGTCTACGCGACACCTTACTCAACCAAGTGGGGTTGGCAAAGAGTGAGTGTTTCAAACCGCCGATCAGGTTTTGTTTTTGTTTGTCTTTGCCAGTCTCTGTCTAAAAAACATTGAAAGTCATTGCGAATAATTATGACTGTAATACCGTTTACGAAAACTCATATATCCAAAACGCATAACTTGAGTGAAACGTTACAAACCAATAAAATTTTGAACTTTTGAGTAAGTATGGGTAAACCAATCCGGCACGCCTCTAAACGGCATATACTTAAGAAACAACATTTACCTAAATTTGTTAACGTGTACTTTTGTGGTTTTATTTGGTTTTTCAAGACCGCCGAACCGGAAATGCAGTAATGGCCAATTAGATATCGCGATGGAATTCGGGTTACCGAAAACCTTAGCGGTTTCGGGAAGGCCTTAAAAGTATCCCCGGCACAGGGTAACTTTAATATTATCGTTAAGTAACACGTTCGTTAATAGGTTACGACGCATTGTAATAGTAGAAGCAAAAGTAAGAGCACGGCAGTTTTTCATTTTGAATCGTTGAAAATGTTTCGTTAAATGCCCTCATGTGCGCAGCACTATAGCAGGCAATCGGTAAAAAAAAGTAAATGCAGTAATTGAACCAAGAGTATTCGTGCATAAGAAATCCTCGTTGTAAAAAACGATCGTTTAAAAACGTTGAAAACATGCTTATTTATGCAGCAACAGAAACAAAACGTCTAAGGGATGTCAATCAGCGGCACAAAACATGTACATACAAATCGGGGAGTTTTGTGAGTCGCGGGCTGGGTTAAGGAAAGAATCACGGTTGCGCAAAAGCGCGAACGCGCAAAATCCG--GATTTTGTCGGAGCAAGTTTGTACGGCCGGCAGGCGGAAGGCATCGGAATTTAAGCGGATAAGTAAGTATCGGAAAACGGATCCCAAAGGTGCGCCCCAACGCGAGGTATACTCATCTCATTGCCTTTGCTTATTTGTTCTTGCTTGTGTGGGTCCGTGTTTGCTCCCAAGGTGACGAAAAAGGGTGTTTTCGGTTAGTTTGTTTTTTGTTTGCGTGGATTTAATCTTGTGTATGTACATTCAGTAATGCTTTTATGGGCTTGGTTACTTACATTATTGGCTTTAAGTGTAACTATATACATAGTCCCGACGGAGCAAAAGTAAATGCGTGACGAACCGTGAACAGTTGAAGTGGCAACCGGCATTTCCGACTTGCAAGGCCAAACACACTGATTGAATTCAGCGAGCCAGATTGAAGCAACAGGACTGAGAATTCAGAAGTTTAGGCCATTGGCATTGGATATTTATTGTTAGGGATTATTCAGGGCCGTTTCAATAGAGCTGTTAGGACCACCAATAACCAGGCCAGTGTTGCCATGTGGCAGAATTTAAGGGAGTGGGGGGTTCAGGATCAATACTCGGTTTTCATTTGCGGCGGGGATACAGGATTCACTTAACACGCATGGGGTTGTTTGCGCGCTGTTTTGCGGTGTTCATACAAAGCGCCCAACTGATGTTCAAAGTGATCATTTAACACATTGGGGTTTTGGTTGGAGTTGCTGGCGGCACAATCAGTTCTTCCATAAAATTTTGAGCGGGTGACCAAGAATCCTTCCCAGATTTTTTAAAATCATATGCGATTTACCAGTTTCAAGGTTGCCCTTTTACTTAATGAGGATAAGGATTTTACTTAAGGGGTTAACCGTACGGGGTTTGTTAGGAACGCCACACAGTGCATGCGTCTTTTTGTGCGGCACATACGACAATGGGCTGGCAAGATAAGAATCTGAGCCAAAGGCCTTACGGGAGGCAGTGGTTTAGAATTTACACTCTGCAGCCATTGCATAATTGCTTTTGGTCTTTCATATGTGCCACAATTAGCATCCCCTACCTATTGCACGATAGGACCATTTCTTTTACCACAATTGATGGGGTTTGGTGTGGGCGGGCCAGCGCATTTATGTCGGATAGACCACAAAATAAAAATTTTGACGGTATCGCACGGAGCATATTCCATTAATGGTTGATTTTTGGTTCAAGTTGGTTTAATCAAAGAACATAGGCTTGGCGCCCAGAATTTTCGAACGCATCACTCACCGTTTGCCATGATCAAAACCATTACGCCCCATTACGCCCAAGCTTGCGCACAGTTACTGGGGGGAGTGTGCGTGGGGAAGTGCATATCCATTCTTGGACGCGATTCTGTCACAATCAGCTTACATCAGTACGTTTATTTTTAAGGGTTTTAGCCGAGTCCGTTATCCGAAAGCAATTGGTTCGTTCCTGGAGGCCGGCGGGGGACTGCAGTTCGCTGGACAGTTTCTGGCTTTTGATTAAATCTTTCATGTATTTCATTAGTGAAATCATCGAGTTGGGACGTACGATCGG--GTTCCAATACGGGGAATTGGCAAGGCAAACATAAGGTGTTCGGATTTTTGGCCATCTCCAGTATCATCTAGGTCTCTTTCGCTAGGTTATTTTTGGGCCATTGTTGGCTTTCTTATTTCTTTTCGGCGGGTATGCAGATTATGATCATGTTGGCCAAAAACTCGGTGCCCTCATCACCCGGCTTAGATACCAGGCGGCGTGGGTGCCATATTTTGGGGATGCACACTGTCTTTTTTGCCGATATGCGTGGATACGCATTTAGCTTGGCCGTTTGGATGGTACTCACGAAACGATTAATGGTGTTGGGTGTATATCCACCTTTACGCACAGGTTTATATGCTTATGCGCCCCCGTGAATGAGGATCGGACCGTTCGGTCTTTTTAGGAAAAATATACGGGCGTATCCCTTCAAGCATGGCTCATTTACCATTGGAGCGCTCTTGAGATGTTTAAAGGGGCCTAGAATATGTTTCATTTTTTGGGTTGTGTAATGGCGGATGGATTTCTTCGTTGGATCGCCTGATGCGTGCTATCGCCCGTGCGCGCACGCGTTTTTATTACCATGGCAGGTCTTTCGAGGATCCTTGGATTCGGACTTAATTATATGTTTCAGCGACAAAATCTATCACCTTCAATTTGGGTGCGGGTTTGGGGTCTTTTTCGCATCAGGTCTTGTACTCTCTTATCGGAACACGAAAGATCGCAAGCGGTACGTTGGCAGAGAGAACTAAAATGTGCGCCAGGTATTGGCGTTATTTCATAGCTCTTAAAATCCGTCTTCATTTTTTGCATTGCCGTGTGGATTGTTACGCTTGGATTCACATGCTTAACTAAGGTTAATTAACATCGTGTGATCCAGGCGGTTTAAACTGGCGAATATAACGGCAATTGGATGAGTATCAGAAGAAGCCAAATTCCTTGATTGCTCGTGAGCCCATCCCGTCATAAAAGGCCTTGTGCGACATTTTCGAAGTGAAATTAAACATGGAAAAATGTATAAACTGTCCGTCTCGTGTATCCCCATATGGCAACATGGGTTAAAGGCGGACAATCCGTTTATACGACAATGTGGCAAATTGGGATTTCCCACCGACTACGGGCAGTAAAAGAAAAATCAGGCACCGACCCGAGACTTCAACTATAAGATTATGACATAACCCGAGTAAATGTGATTGGATGTTTCAGTGGGAGGATGCCGATTAGGTTGACGGTATTCGGGATTCTGATTGAGAGGACTTGGATGCTTAATTGAGCAAAAGTGGGCGTTTTTGGGAGGTTAAATACGAGGAGCGGTCGTGACGGCGATGCGAATCCGTGGGAGGTATTGGCGGTGTAATCTTGCCACCATGAGGAAGGTCATAAACACGAACCGGCATGATCCAGCCCGGATGTTCCGCGTCGTTAGACCTTCAACGGTTGTGCGTGAGCATATCCGTGGCGGGCA--CGGACTATATGGGACGCAACGGAAACGCATGCGTGAACATTTAACAAAGGAAGGGTATTGGTTAGTGCATGGCAAAGCTCTCGTGCCAGTTTAAAATTAAGACGGGGCTTGATAACATATGTATGCAAGCAAGACCGCACTTCATATTGCCCTAACGGGCACTTGCGATATTATTAAAGGCGCCACTTACATTAGAGATTTCAACAGCCAGCTACGGAATTCTTTTTTCGCGCCCCGGCGGAGCTACCGGGAGTTTTACTCATCCGCTTTGACGGCGCAATTAGACGCTTGGGAGGAGATACGCCTCCATGTGAACCAGAGGGAGTTCGCTAATCCACAAGTATTCATACGAGGCAATTTTTTCGCAGTTTTAATCGGTTCGCCGCATAAGTGGATTCGTTCCGGTGGTCGCGCCACCAAGCATAACAGTGCGGACTTAACTTCTTGCCATTAGGACTGAGCTTTCCATTGCTCGATTGACAGCACCAAACACTGCAGGGTCCGTTAGGAATTTAACAGCCAGGTCCCTTTCCTGCGACAGTTCAGATTATCGGACAAGGTATTGAAGTTGCGTGAGCGTCGCCTTTTGTGGCTCGTCTAATGCACAGCATCAATTAAGAATTTGCACGCCAACTTACCCGAGCGAACATTTAACAGCATTCGATACTGAGAGTAAACTACCATTTACGTCGTGTTGCATCAGCTTGCGTCCACATTTTTTTGGTCATACGCATCATTATCACGATTCGTACAAAACCGATTAGGACCGTTTAAGCAATTGCAAGGATGGCAAATCTAGGGACCGCTGCCAAGATTTTTAATTTCCGTGTATTTGGACTTGCACGTATGGCTTCGTTTGACCGCGCATGGGACCGCAACCTTGCACCCTTGAATTTCCGATGTATTTACCGTTTCAATTTCGGTGTCCAAAATTTTGGGTTTTTATGCGCGTCCCTTTCTAGTTGTCCTTATGAAGATAAAATTCAAACCTACGCGCCATGCACATTTTTTTTTGGACGTGTGCGTTGTTGGATGGGCACTTCCATGAATTCTTACTTGGTTTTATCCCGACCAAGAAGAAATTATGAAAACTTACGTGTGCGAATTTTTAAGTCTCCACTCCACGGAAACAGCTTTCTATACGAAGGATTCGCCAGCGAGGGATAGCGAGCCTCAAATATAGAGCATCGTTGAATGAGCTAGACGAGTAATTTTAAAATGGTTATCAACAGAAGGGACAGGAGGCTTGATATATACAGCTTGACGAACCTCTTCCAGGCTTAAAAATGCGTATTACATACGGGGACAGCATGAAAGGCATCGAATTCCAATTTTTGAAAGCGCGATATGAAGAGCATCGCTGCCCACAATAATGAGCCAAATGTTAAATACGGCG
Chlorogonium_capillatum         GTGAACCTTTAAGGACCTACGTGGGGCGGACAGAACACGGTTGCTGTGGCGGAAGCAGTTATAATTTCGGAACTTTGGGCCAGTGCCAGCGGTTATGTTTTGGCGGGCATAATTTTGAGTTCCATTGTCCGAAACCATTAGACAGGTTATCTTTCCCACTGCACTTGGTAGGGTGGCCGGGGGAGTATGAACTTCCTATTGTTCGGGTTTCATTATTCTCGCGTTTGGTTGGGGGTTACATCTTATGGCCGAACTTGAGATCTACCTTTTGGTAATTGAAGAAAAAAAATACAAATTTGGTACATTATATTTGGTGGGGCTGCTTTGTTTAAGCTTTATTGGGGGTTAGAACTGGCCCGGGGGGGAGTCGCTATTCAACCACACAAGCGCGTATTTGGTATTGTAATCCCTGGGGGGAGGTGATTGAGGTGAAATTGAGAATATGGGGCAATTGATGGACTTTGATTTGGGGATTGCAATTAACACCCTGCCTGGCCGCGGCTTGTTGTCGGGAGCTATTTCTAAGTTGGGCGTTCTTATGGTTATGCTGTGTTTCTGTTAAAAACGCTACCAGGATTTAGGCCACGGCCGAGCTCCAGCCAGCTTACTTCTGTCGGACACGTTGGGCAAGTGCTCGCCAGGCCACGGTTGGAATATTATCGTCCCACGGGAATATTTGGGGGAACATCGTTTGGATTAGGGCCTGGCGACCCTAGGGCCAAGGTTGACTCAAATTAATAGAGTCACCTGCAGACGCGGCGCGATAATACCAGCCCTTGGTCTTAATCGTGGGGGTGCACGAATAAGCGTAATTGTAGCCCGTCTGTTGCTGTCCATTTGTTGGTTTTTTTTGTGGCATTTGCAGCGGCGGCCGGCGCGCGCGGTTGAAAGGATGACGGTGAGACCGTCTTCATCGCCTTGATTCTGCGAGTTCGTGGCACATATATGAATTGGGATTGAGTCAGGCAGTTTATACTCTGTTGTTTGCATATGTTCTTAGTTCTGGAAAGAATTAATCACCCGAGGTTCAAATTACGACTGTACGATTATCGGATTGCAAACCAATGGGAGAGA----TATTAATGGTCCTTTTGGACATTTTTTTATTTGTTCAATGTCGGGCTTTTCCTGCAATATGAATCCAAGGGATTGCGCCCACAAGAATAAACACGTGCTTGCTTCTACTCATTCTATTTAGCGGATAGAAAAGGTTGGTATTAACGTAGTTCCCGCGCTTTTCTCCATAAGTCTGAGATTACAACCCTAGTTTCTTCGCTTTGGAAATTTGCGAGATTGTGTGGGTTTGTGCTTGTCCCTATATCCATCCATATCTTTGGTGTTACAGGCATCAGCCTGTTTGCACTTGCGGGCTAATGGGAGCGTGAGACACAATTTAGCCAAAGACAATACGAACACACGGGTCTTAAGGAAGCAACGGGAAACATGCTTGGGATTGCTTCAGCTTGACCTGTGATACTCCGCAATGATCGGCGCGGTTTACCGTAGTCGCGGGGGAATTTGATCGATTTCCGAAACCGTACATCGCCGCGGACCGATGGTCGGAAGGGCCCGATATGGTGCGTGTCACCGGAAATCTTAGATTAAGGGTTCGAGTATGCCGCAGCTTCGATGCGCTAAAATCCGTAAACAATTTTATTCAAATGGACACGGCGATCCTTTGCTATGGACGTGTGGACTTGCATGGTTTTGCATTTTTTAGGTCTAGTGGCTGGTCTCTTATCCCGCGCCCTAACGATCTTTCCGACCATTAAAAGATTCGTCAATTTATAACGGTTTAAAGGGAAAATCGTGCTACGATGTTAACGCTTAAGAATGGGAACACGGAAAACCGTGAGTTTGAAAGCCTGAAAGTACCCCGGTGAGTAACCAGCGCGGCGGGCATCACTGTCCCGGTTTCGGCGGGAAGTCAGGCACGCTTCGTGATTTGAGGTGCAAACGTCGGCACCATTTAACGTTAAAAGAATCTGAGCTTAAAAACGGTAGCATCGAAAAGAGATTCAAAATGCGTAAAAGCATTAGCAGAACCCAACGTATAAGCGTAAATAATTGCTATGATTAGCGGCCGCCAATGGACTTCGGTGCAGTCTTAAAAGTCAGCATATCAGCCCTTGGGAGATATTAAGTATCGTCATTTGACGGACGGATTACCCGTACGCAGATGTGACGCAGTTTGCCGGGTCCAGAAAGTGTGAAATTCACGAAGAAAGAGACGCCGATTATTTTTACCCACTGACTCAGATCTCAGAGATTCAAATTGTAACGGCGAGTCTTTGCGAGTAACATACGGTAAGATTCAGCGCGACGACTTGACAATGTCGTTTAATGAAACCAACCTCGCAAATTTGGGTTTACTTGGTTCAAACTCAGATGCGGATTAAAATTTTACGATTGGATGAGTAAGAATATCCGAGGGGACATAAAATTAAAATTCCAAGCTGTTAAATGTCCTACGGAAAGGTTATACGCGTTACTGAAAGATTAGATCCTAACAAATACCCATGGATGTGAACGCGCTTATCGTAATGAAACAACTATTGTTCCAGCGCTGTTTCCGTCATGATGCAAATTACGGAAAAACGTGTTTGGGAGCACCAGCGCAGATACAAATCTGTCGGAATGGATCAGTGTTGGCGGACTATGAACAGAGCGATGTTAGGACAGTTCGGTTTGGACAATTTATACGAGACAAGCAATGGGAATATGCCAATGACCGCGCATTTGGACCAATGACGCAGTGGAACGTTGAATCCTGGGGTATTCGCCCGTCAATCAAATTCCTTGGTTAGCCTTTTGGTAGAGGACAACAATTCGATTGTTAAATCTTAGTTGGATGAGACATTTTGAATTTAAGGCAGAAATGACAAGAGCTTGCGACTGAAAGTCCGGTTGTCGGCAAGTAACGAAACGAAATAGCCAAAATCAAAATACCTGAGCATTAGCGCAAGAGCGTTC--TTGATGGAACGGAATACAACTTTGCCATAGTGGTTCTGTTTACAAAATGAGAAGTTTTTTGTATGGACAAACTGGGTATTTTCAAAGCTTGGGTATATTTGCGACCCGTAGCATGCGATTGAGAAGGAATTCGCCATTAAGATAAAGATTAAAGCTTGTTCAATAACAGACGAACCAGGTATGTTGATGGACTGACACGAATATAAATGATTGAGGATGCCCCTCTGAAAGATTAAATCCATGTGTGCCGGCAAGGTTGATAGCTTACCAGGGAGAACGTTTGCGCATGTGGCATTGTTTTTGGTCTTCCAGACATGCAACATTGATTGATTAACGCAGGGTAAGTTCGGTGTTCCTCTCCGTATCGATTCCTTTTGGGAAAGTTAGTTGGGATAACCTATTAGAGACGCACGCTTATCGCGAAAATGAATTATTCGCCCTTCCATGGCCGAGGACAGGCTGGTGAAAATTGAAGTTTGGATATTTGAGACGGAAAAAATTTGAAATTAACC------TAATGATTATAAGGAAACGTTTTTATGGGAAACTCTGAATTCCTGCCGTTTTATCGTGGGATACGTTAGAATGGATCCTAATGAAAAGTTCATCGGGACTGATTTTTTAAACTGTAGAATAAGTCCGTCCCGATGTGAAACCGAAATATACAATCACGATAAGATTCACCGATTGTATACGGATGCCAGCAACCTTGAGCCGGGATACACAATGTCGTGATTACTTGCCAATCAGGTTACAAGCAAGAATTTGATTGTACAGCCTTCGCGAAATGCACCCGGATGTACCCTTGGACTTTTCGCCTTAATCGAGCGGAAGTTTCCGGTGGGACACGTTTATGGGTTTATCTCTTTGCGTTTTTCTATATTTGAATTAAAAATCTTATTTGAGAGTACAAAGTGGATCTTGCATCCATGGGTCCCGATATTATGTGGGGAGACTCCGCCATGACGAATTAAATTATTTCGCGCGATGTTTTTATCATATTGAGAGACTTGAACAATTGGGTTTTATAAATCAATGAGACGTCAAGACTGAAAAAGAATGCCCCGAACAACGACGGCCTATGAGAGATCAAAAGTTTGTATATAATCTTGGGGTCGTGGAAGGGTACGTCAGAGCTTCATTATAAGCGGTCTTACTTGGTTGGGTGCGCTCGCGCTCTTGCTTGCGGGGACATGGGACGTAGTACGAGGTGCAGTATATCACACCGAGGGGTTCAGGCAGCTCGAATTGATGAAGCAGAATATAAATCGTTGAGTGCGAATTATCTTTCACTACGCCCGCAAAATTTCGGATTGACGGATTTATTACGCTCGAACATCATAGGTTGCGAGAATGCACAAGAGTATCATCATATGAATACAGAAGTTGGATACAGAACAACACACGTTTTGAACAGGAAGGTATGTTTGCAACTCCGAGCTAGCCCTTTCCCATGTGAGTTTCCATATCCGTTTTTATTTTTGCTTGTTGCAGCTCGTAGTTAGATACATGCATGGTACAGAAACGACTGTTGAGAGCGAGATGTTCGCAGACGTTGTTTGTGGTGTCGGCTTTTTTTCCTGGCTATTGCCTGGGGTGTTACGGACACTTGTACTCTGTAACCAGGTTGCAGTCTATTGAGGTGAATTTTACGCGCGTTCACCCGCAAAGCTGGCATCCTTTTTGTTGGGCCGAGCCAGGGATTACCGTGTTCACTGGGGTTTGACTTGTGCTTCAGGGCTTGGTTATGGTTATTTCGCATTGAATGCCGTCGTAATTCGCCTAAAGCATGCTTTCGCCCATTCGTTTGTTCGTTTTTATTACCTTGGCATCGGTGTTTTGCCCAGTTGGGTGCGCATTTCGTTATTTTTTTCAGGTTCAAATGACTTAACCTTCAATATGGGTGCGGGTTTGGGCGCTTTTTGGCATCAGGGCACGTGAAAACTTTTGAGAGGGAGGGCAAACTTCGGCTTAACCACCAGCGAGAACTATCATGTACGCAAAGTTTGTCCAATTTGGGTGCTTTCAAAACGTGTTCATTTTATCTTTGTCCGTACGGCTTGATTCGCTTGGGTGTGGTTGCTTAATTCGGCTAGATTGTTCCAGAATCGGCGCGAGACCGATTGAACTTTAACAAAAATTTTTAAGAGGATCGGCTGATGCGCCAGACACCCAGAAACTGTTTCCGAGAGTCTCCCGGGAAGCCTATTCAAATTTTTGGCTTTTTTTTTCGTGAAGATCGGCATTCCTTAGAATTTAGATCTTATTTCTTCTGTGTTACGTATCACTTTGGGCATACACCCAGGCTTTTACAAGCTTGCACTTACTTCCAAGAATCAGATCTCCCCTGTCCGCTTCATCAATGTTATATCAGTACGTATATTTAGTAGCGCTTATATGGTCTTTTTCATGCTTTTCTGAAATTAGTACGATTTGGATGGTTCCCTTTACATGGATTTTCGGGCGTTGGCAAGAGCTGGGTCTATGAGTGGACCAAGAACTGGCTTGCACTGCTATTTGCATTATTCAACAGTTTCAAGGTGGAGGAAAACCGCATATGCTCTTGGTTATATGTTGGTTGTATTGGGTAATTATGGGAGGTTCAAGTAGGTGCTTCCAAGTTAAAACATAGTGAACATGTCCAACTATCAAATTAATAAAAAATCACAGTCCAAATGAAAATGTATAAAGGGATGGAGGCTCCAAACAAAATGTGATCGCCTAAGATTGGATATGCGGCAAAGGGTATACCGTCAAAAGCATGCGGTTAATTCGGAAAATCCGTGGGTACGTACTTCGGGGACGATTAGGTTTTGACGTTATCATTGCCTCCCGGTCGGATTCAGGATAGGCAAAGTTGAAAAAGGAATAAGTTGGTTGAGACATTATTTCCGAATGATAGAAAATGAACGTCGGGATGAATTCATGTACACGCTTAACAGAGAGGTTGCCTTTAAGATTGGTTCCTTAAGCAGCCAACCAAAACAGTGTGATTAACGACAGCTTATTGGCTTTTTATTTGTTTGCGTTTTTTCAGTAATTTAA??????????????????????????????????????????????????????????????????????????????????????????????????????????????????????????????????????????????????????????????????????????????????????????????????????????????????????????????????????????????????????????????????????????????????ATGAGCTTGTTAACTTTTTTATGGACTTGGATATTTTTGCATTTTTAGGACCCCCGATGCAAATGTCCCAACGAACCGGCGGGCGGTTAAGCGGGTAAGATACGTTACTATAACCCGATAGTGTAGGAACGAGTTTGCGCTTCGATACCCCACCGGGTCCCCGAGATGGGGCGCGTGCGCGATCTCACGGACTGACACGTTGACGAGGTTACAGTTGACGTAAAGGCGTGTAGAATGACCGTCCGGGAGAAACATAATGCTAGTGCTACCATGATTTTGAGAGGTCGTACAAATTTACTCATGTGGAAGTTTGGTTAAGCTTCGGCTTCGCTGAGACTCGATCCCCGCTAGTAAACTTTCGGCCCCCAGGATCAGTGACGGAAATTAAAATAGGCGGGTTCTGGTGACATAACCAATTGGTTTCGCAAAATAGGCGGCGTTAGATGTTCGGGGGTTGATTACAAGAGAGAAAGTACTCCACCTTATCGTGAGGACGTTTTTTGTGCGAGCATTAAAGCCAGCGAACGGGAGTAAGGCATATTAAGTACGCGGACGCGAGAATCTAACGGCCATGGCAAGATTGGGTCCATATATCAGATATTACGGGGTTACTCAAACTCTTGCTTTTTGCGGAAAGGTTTTTTCAATCACGGCATCAGCGTATGACGCACGAACAGGATCATTCGGTTTGCAAGCTTCGATTCGGGGGACACTCATCGGACGTGTGGAATTGAGGGACGGAGTACTTGGTTGTGATTATCGGAGATAGTGAAAGACGAGCGGGATTATTACCAGATGTGTCATCCGGGTATCCGTGCTCGGGGATCAGTTGCAATCCGCTTGTGAATTTGGGAGAGCTGTTCATTGGGGGGACTTGGCACCTGGGAAGCCCGGGCGTGCAACGGTGCTTGAGCTGACCAGCCGAAGAGGCGGATTGCCGGAGGGGGAGTATCGTCGCTGAATGTCCCGATTGCGCGCTGGAGTTGAAGAATAATTGATTGAACGTGAAATTATGCGGAACCGTGACGCCTTTCGAATTTACAGATCGTATGGTATCAAGATACGTCCGCTTTTATGCGGTGCTTTGTAGACGGTTGCTAGAGTTTGGAGCCCGCCAAGATATTACGAAACGCAGAGCCCTTATACGACGTTAAGCTTGACAGTAAAATTTCGCATAGCGTAATATCTGGGAAGCGGTAGAATATGTGGCTGATATTTTTGGTCTCGGTTTTTTAGGGATTCTCTAGTTCTTTTCCCAGGTTTTATTCTTTAGGATTTGGTTCTTTAGTTTATGTGTTAAATTTTGAAGTGGGGGGTTAAGATTAAAAAAGAGGCGATCGATTTAGTGGGTACCGGAAAACGCGATGATTTCTATCTTAAGAGTGAGCATAAGTGATTAACAAGACATTTTTAATTAAGGGAATCCTTACGGATGGGACCTTACCTAAGAATGAAACAGCTCGATTGCAATTCTCAGTTCCTGAGGATAAGATTGTCTCATTACTCCTCTCTATGTGCGCGGCCCTGTGTGTTTTTTCTTCGGGGGAACTTTGGATAAACAAATTTGAACAAATATAATTGCGCGTGTGGATGTGTTCTTGTGGAAAATTAGTCTTTTGAGACGAAAAACATTTTAAACTGAGAGCAACACGGCCTGAGCCAGAAATTAAAAGCAAGCGGTTGATAGCAAAAAAGCCACTATCGGAGAGGATTCCGGCACAGGAATAAACGTGTAAATCAGAATCGTTGCAATTGAGATTAAAAGAACGTCATTTACACAAAGCTTAAGAGCTACTTAGTGTTCAAATTTACCGGTCGGACGTTAACGGGTTGATCACTACAGTGTGTAAAATTTAGTTCAGTTACGCTTATGAAGCCGCTTTTTTACTTTTTTTGTTCTCTTTAGGCACGGTATCGTTAGTAGTTGGCCCCTCCGAATTAGGACCTTGAGACAGAGAACTAGAGAATGGTTTTCCCGTCTTAGCGGTTTGAAGTTCTAACAGTTTTCGAGTGAAATTGTATCAGATACGTTTACGTATTTTTTACACTTAATGCTTTATTTTTTTGTCCTTTTGTAATTTTGCAAACTAGTGTAGCCTTACGATATTTGAAACAACACCGAATTTTTAATCTACACAAACAGCTTGCGATTAAGATTGAGAAACTTATTGATCCTTTGCCACGTAAAGACAAGATGAGAATACAATTTTGCGATTATAGTTTTACTTTTTACTTTTAGCCTGAATCAATAAATACAATCTTTTCTGAGTTTTTGGTTGAGAAGAAAATCTTCTATCTTTGTACGATTTTGTGGTACATCTCAATTTGGATTTTTTGATTATTTCACATAGGTTCCGAAGCAACGGATTTTTTTGTGCACTTCCGTTTTTGAGTTTTTAATACTATTTCGCATTAACGTCTCCCGCACGTGCACTACAGCATATGAAATTGCGTTAGGAAGGGGATGGAATCACACAGTGAAATTCATGCTTGCAACGGGAAAAGTTTCAATGGTGGACCAACAGAAGACTTACTTACGGTTTTATCCACATATGAACTTCAAGAAGATACATAGAGAGTTGCCGAGAGTATTACAGGTAGGAAGTGATGGTGAGCGGGGCCCCGCGGGCGGTGGGGGTAGTGTGGGAACGTAATTTTAAGATTAAGCTTTAGATAGAGTATTTTTGAGTTTGGGAGTGTTGGGGGTTGCGCCCTTAATAGCGATATGATATGTACGAAAGGTTGAGCTTTTGCGCAACGATGCGCTCGTCGGAAAGCCGATCACCCTCGTTGCGGCTATGGAACGACGTAACGGATTATGAAATAGTGAGCTGCCATCCGTTTGAATCTCCCTATGAGAATCGATTCCGGTAAGGCAACCTTTTCTTTCTAATTGGATTTATTAAATGCGACATTTTACGACCGAGGGTGTCCAGGACTTCGAAAGATTTTACTTTTTCGATTTATAATGTGACCCTTTTCGGATGTCTGGCTGTCCGTACATGCGGTTTTGTACGCTATTCATACGCGGGGATTGCAATTATGCAAAAAGATATCACGGATTAACGCACGTTGTATAATAGCAAAACGGAGATTAAAAGCTTAAGATTTTAAGAAATTGCTTCACGAATTCACATTCCAGAAAGTCTTGTCGTTCAAACGTGCTGTACGGCGCCAAGGTATTAGGATTGGTTTCCGCAGTTTCGGAATGCCACAGGTTTTCCGGGTCAAATCAGTGATGAGTAAATCTGGTTATGCACGCTTTTATATATCCACTCTTTTTTATCTTAGTAAACGCGCACATACCGGTAACGGGAAGTTCCGAACGCAAAAAATTTAATTAAAAGGTTCGGGGCGCTCGTTTTTCGACGCAACACAAGATAAGCTTCGTATCTACGAACGCGCAAAAACGGATTAGAGCTTGATGCAGTTAAGCGCGTCGCGTAGGTTAATATCGATTATCATATTAAACCGCAATAATTAACGAAATTTGCCATTTCATTGGACCGAGCTTACCATTATAACCATGTGCGCGCTCGTGTTCGCGGCTGCGTGGTTGCGCATGGCCGGATGGCAGGACGCGCGGTAGCGTGAGGATGCCGCACCGAGCGAGGAAATCGGGGCTTTTTTAGTTGCTTATGATCCTACATTAGGCTGTGTGCTTGCTTTTTTGCAACCTTGCATATAGCCCATCTATTAAGTGCGAAAAGGGGCCGAATTATTGATCGGTTTGGGGAAATGGGAATATATGCGTGTAAGAGCCTCCAAATCCACAAAAGCGAATGTCGGCGTATGTCGACAGAAGGTTCGCGCAAAGGATACATAATTGAGAAAGCGCGTATATAAAAGAGGAACCCGGGACCGGTTTGGCCATGCCGGATTCGGACGAATTACAAATGTTCTTGCCCGAGTTTATGCCGGCAATTGACGAAAACCCAGTAAATGGACATGGCAGTGACAGGAAACACTTACGCGCATACATACTTGCGCCGGGGGGGCAGGAAAATAGAGAATGATCGCCCGAGAAAGCCGGGATACATAAACGCCAGTGATAGAACGAAACGCATAGCCAGTGATGCCGGCAGCGATAGTAAAAATATACGGGCGCCAATGAGGGCATCTGTGTTCGGGCGAGGCCATCCCAACAAGACAATCTCTGCAACAGTGGGTCCAAATGTGTTTTTAAAAGAGACAGTGAGAAAGATTTTGATTGTGATTGAGTCGGAACTTGAAATAGATTCCGGGAGAATCCGTGTCCGGTCGCCTTTGCTTGAGCCTATGAAACCAAATCACGGGGAAAAATGGTGAAAATTAGATTATGAAAGTGAAGTAATCCACCCGCCGGAACGAAACCTTTTTTGCGTGAGAGTTTTCATACGGCGGGACGTGCACGGCGGTGACGGGACTTAAGTGGGAAAGTGAGTGTGGTTAAGAACAAACGCGTGTACGGTTGAATTTAAAAACTTGAGAACATGCGGGAAAGTGGGTTTCTCGGGGTCAAAAAGAATGACGGGATGTTTGCAACCAATCATAACCCAACAATTGAGCCAGTTAATTTACAAGAGAGGGGCGCATCGCTTTTGTGGTACACCCATTTAGTCGACACGAGTACGGAAGTACTCTTACCAATCAATCGAACCTCTCGTGCGAGACATCAAAAATGCATCCGGGACGATAGATGTGTGATTATAACCATGCATGAAAGGATCGTTGCATCGGAGGGGCGACGTGGGCGGGTGTACAAGAAGATAGGAATTTACCGATAGAAGCTGTTGCAAAAACAAGTTTATCCCAACAATTAAAAGAATGCCAATTTGAAAGAGGTTATCAGGTTCGTTAATAGATCTGATACAATTAACGATAGAACCGGCTCGATTAGCAACAAGGAATCCCGATTTGGGGACGGATGTATGTTCACCCAAGGATATACGACGGAGCCGTTAAGGATGGGGGATTATTGTCGTTGAAAAGTGGCGGTGTCAATATGGCCGTTTGAATGTTTTCAAGGCAGTCCAAATTAAAGCTTACATAAAGAAAAGCGCGGATGAGTGCGTACGTGAGTCACATTTTGGGAAAGCGTCGGCGTTCATCACAACGAGGTTATCGGGATGAGTGTGAACGGAACCTTAGGTCCGTGGCGGAACTTGGCGATTTAAGTTTGGGACCGTGAAATTGGCCGTCACAAACAACTTCCATCACGCAGCCCTTTTGTGATTGAACCGTTTCATTTGAACGGATAAGTGTGACTCTGCCCTACGCGGGGGAAATGGTTTTGGGGGCGGGTGGAAACGTTTATATGATTATAAAAATGCAAGCCAGGGGGTTCGTTTGCGGGTGGGAAGACCGGAGGAAGACTTAACGAATAAGATCGGGTATGTGAAAAATTCCGAAGAAGTGCTTGTTAGGCAATAAGACCCCGGGCCGATCGGTGCTTACGCTTACATGCGATATTCGGAGTAAAACAGAGTCTTTTTATGAAAATTTCGTTGTCAGCGGGCGAGTTCGCTTTTGGCGATCCTCGCGTGGTACACCACTTGCACGAATGGACTTCAGACGATACAGACAAGAGGAGATACAGATCAGCGTTAGTCCGCGAGATTACGACCGCCCGCACACTTGCCATTGAGCACACGTTTAGCGAATTGCGCAAGGATTACCGCGTGACCTTGATCACTCACATTTCACCTGATGTGGGAAACATAAGACGCCAAAGTAAAAACTTCACGTAAAGATTCAGAATATGCATTTGGTTGAGATTAGGAGAGACGTTGTGTGCCGGCCGAAATGACGTTTTAGCACCTTTTGTGCGAGTTTACGGTCCCGGAATAGTTCTTGCGAACATGAGCTTAAAAATTTGCGGGATTGAGATTCCGACAGCTTTACTGTGGAAATAAGAGCTTAGAAGCAATCTTATGCCATTGTAAATTAGAACTGATGGTGACCATGGTCGGCTGCCCTGAGTTTGAATGTCCTGAAGGTGAAGCGCCAATGCTCGCCCCGACGAGATGGTGGTGAACGTGGAACGCTGCCACGATTTTAGATCGGTTATTGGTCGAAGACAGAGTTGGTTGCTAATGGTTCCTGTACGGTCAACGTGTATAAGACCGGCGCTATTCGTCATTATCAACGCTTGTGCGGTGGCGGTCATACTTTTGAATGCGTTTGACCTCGACCGTTTAACCATTGCGCAGGATTTGTCTCCTTTTACCGTTGGGTACCATCTGGGGGTGACATAGGGGAACGCAAAATGAGTAGAGGGTGCGCTCCAATGTTTTCGGTTTTTTTTGCTCGTTGCATGGTTATGGATTGATTTTCGGACCCGACGGAAACGCTTGATTCCAAATTTGGATCATTTTTTTCGGTTTTTGTTGGTTGGGCTTCAGTACGGGTTTGGCCGGATTGGTTCGACCTAGGTTACGGAGGTCACCGTGCCCTCTGGGGCGAGGTTGACCTAAACCGGGGATCCGCCACAATGCGCGGATTTGGGTTTGCGGTTTTCACTTGGTCGCCTCATCGTTTATTGGCTTCATGGTCATGATCGTTTTCAGAGATGCGCGTTTTGGCGCTTGTGTGCGGACATTGTAGGTCGCGCACCCATGATTTTGGCCACCGTACATGGACAGGTTTTCACAGAATCAAACGGTGCCAAGACGCGAGGTTAATAAGCTGCTGGCAAATCCGAAATTGCTTTAGATAATGGAAAACCGCAAGGGGCTTTCGACGGGCATAAAGGGGAGGATGCGTGGTGTTGGCAGCGTTTAAGACAGAGGCGGACTTAGTCGCGATCCACTTTTGAACTTCCGTATCTCTGAAAGAGGATGTCGGCGAGTCCTTCGAAGCGATCAATATCATGACAGTGGGTTCGTACTTTAGGGGGATTAAGGTTACTTACGACCGCACGTAAAATAGCCGAAGCCATTGGGAATTTGATTGACGTCACTTCATCGAGGGTTTCGTCAGCCCGGGTGTTACTTGGCATTTCTTGCCTCTTTTTTTGGCAATTGCAGGGCAGACATTTCGGAGTTTGCGGATGAGAGAATAAGACAGTGATTGGAATAAAAACTGGGAACTCTCCTCGGAGCTTATGCACAACTTTCCAATTAGCAGGCTGCCAGACCAGACCGCGATTGTTGGCTGCGTGCCAGATTGAAGCAGAGGATACGAGAAACTTACAAAATTTGCTCCATTGGCATTGCATATTTTTTGACTCGGAATTTTCAGTGCTGCAGGAATTGACATGGTAAGACCACCAGTCGCCATGCCAGCATTGGACCCATTGGCACCGCGTGAGCTTACCGGGGGGCTCGGCCGTAAATGCACTCGGGTTACATGTGTAACATGGTTCGTCAAAGGATTTAGTGGTCGTTTTTGCTTGTTCGCGTTTTTTTGCGGTGCTCATTCACCTCTTCACCTCTTTCTGTTAAGAGCGATCCGTTAACACATTTCGGTTTTGGGTAGAGTTGCTGACGGCATTGTCAGTGCATCCGATCCGGGCACAGTGGTGGAAATTTTTCGTTTCCCACCCAGGTTAACCTTTGACGGAATGGCGCTAGCCAAACCGAACGCTCCAGTTTGGACGCGAGGTCGGACGCATTTACTTTTGGGGTTCACCCAACCAAGTTTGTTACGAATGCCACACATTGCATGCGTATTTATGTGCGGCAATTACGACAATTGGATGGCACGTTCAGCATTTGAGCCAACCCCCTCGGAGTTGGACGGCAAAGGTTTTGAACGTAAAATCTTCATTCATTGGTTGCTTGCTCGTGGACATACTCCTGTGCCACAATTATCTTCCCCTAGCTATTGCGTGATTACACCAGCTCCTTAACCACACATAATGCGGTTATATTGGGGCTTGCCAGGGCATTTTGATCGGATAGACCGACAAAAAGGAAGTTTGCCGATTTGACAAAGAGCATATTCCATTAGTGGTTCTTTTTTGGTTCAACTTGGTTTAGTCAAAGAGTGTCAGCTTGGACCCGAAACAATTTATGACCGTTTGCCATGATCAGCGCCAGGAAAAATTAGAAATTTTTTTTTCAAAAAATCCAGCTTTC----GCGGCAAGTTTGTTCCGGTGTTGAGCATAAAAAACAAATCTTTTTTCAATGGCCGGGATTTTGTCACAGCATGCTTGGCTCAACACACTTATCTGTAAGGGCTTGAGCCGGGAGAATTATCCGAAAAAGATTGGTAAGTTCCTGGAGGCCGGCGGGGGACTGGAATTCGCTAGAGCTTTATTGCGTTTTGATCTAAACATGGTGGTACTTTATGCATGAACATTACTTTGCAGGAAGTTCCATTGAGATCTCACTATTATGGTGTTCGGATATTTGTTAATCTCCATTATAAGGTAAACCTTGGATAAAGCTTCGTTAGCTGATTTCTTTGGCACTGTTAGCACGGTTATTTCTATTCTGCGGGTATGCAGATTATGAACTTGTTGGCCAGAAAACCCCTGCAACTGTTATGAAGAAACCGTGCTTTCATGTCAGCCGCTGTGGCTGTCATTTCGTGGTAATTTACTAGCGCTTGTATGCTCACTCGGCGTTGGCCATATCCCCAATCTTATATAACGCGATATGATAAACATGGGTTTTCACGTAATGGTTGGGGAAATTTCCAGCGCAACCGTTACGCAACACACGTAATGCAAACATAAAGGCCGATATGGCTTTCCTTGTAGAAGAAAAGTTTTAGATATTTCAGGATCATTGGGAAAGCGTAATGCAGCCGATAAAATACTGTATAACTCTAAACCGCGTGTTAAAAGCTTAAACTTACAATAGCTTAAGGAGACTTTTTTATGGACAAAACCGCGCGGTTCTTCCGGCTCTTTTACAAAATCTTTAGTAAACCGTGCTGGGGATTTACAATGAAACATTGAATCATTCAAATCGCCATTTAAGAAACAAAGTGTCGGAATTTGAAGAGCAAAATAATCCGTTATAAAAGCTTTTTTAGAAAAGTAGGATTCACTTTAAACAATTACAAGACGCAGTATCGATGTAACGAATTAAGCTTGAGCCAAAAATTATAATTTTCCCGCTCGTATTAAATTCCAATGTCAATTTTTTCAAGTGTGACCAATTAATAGCCGAAAAAATGCACGTTGAAATATTGGGGATGCAAATATGCATATATGGCAAAGAGAATAAGCGTCGGATGCAAATTGGATAAACTTACATGTGAACAATGAACCACTTTCGACAATATCCGCAAGAGATCCGAAGCATAATAATTTACAATTATACCGATCGTTGCATAAAATTACACTATTTCACGCCCGTGTGGCTGGTGGCATTTACGCGGTTCTATGAATAACGTTTTCCGACCTTGTTTGCTTATAAGTCGGCTCGTAAAAATTGGAAATGCGGTATCGCGAAGGACGTATGTATTGTCAACCAACAAACACGCAGGATGGATAATTTTAACCTGACCCGGACCGCAAGTCGTTCGATTAGGAATCCGAAATCTTACCGAGAACAAGTCAAGGCGAAAACGGGATATACTGCGCACGGGGGGGCAAACGTTTACGGAATGATTAGCGGAAAATGGGTCCGCAAGTGTAAATGATAGACCAAAGAAGCCGATGCTTTTCGTACTGAGGGAAACGTAATTTCACCCGGGTTAAGCGGGAATATATACGACTAAGCGCATTTGTGGAATCTTCCTTCGAAATCCTTGGACGAGTCAAAGTGATTCACCGGTCGGGGCATTGCCGACGCGGTCTTGTGAATTTGCAAGAGGAATTGTACGTCGTTCCTCAAGAATCGTTATTCAAAATGTGGCACATGGCAGTGGAAGTGAGCTAAATTAAATGGAAGCGGCGTCCGTGTTGGATCGCCACGTCGGGTCGCATAACCGTGACACCCAGGGGGGGAGGCGGCCCATGGCAAGCGCCTTACCCTGGGCGCCGCTTGGAATTACCGAACCAAAATAAGAAGTTTATATCGAACGAAATAGAAATTAGATGTTGAGACGTTGAATCAGCATGCGAGAATTCAGAATAGTCCCCCAGTAAATTTTATGATGGGGATACTTACTGTTTTGTCAGTGCACGGTTGCATACTTTATACGCCACGTGCGAGCTTGCTCGTCATATTATACGAGTAATTGGTGTTATCGTCATCACGTGTCGCAGATATGTCTATATATCTCAGTTTCGGTTATTACGGGGTTAACGCCCGGATTACTGGTACGGGTATATGCGTTGACGTTCTTGGGTACGGTATCTTCCTGGACAATGGTATGGCGTAAATGTACGGGTCCGAGCATCCGTATGGGGCCTTGTGACTTTCGGGGGGTGGGTGGCAGCACTTACCGTTTAAGTTCAACTTGTTTCCTTTTACGCGTTTATTTATCATTTTATATCGAACAGGATAGGGCCCTATCCACATCACATTATCGTCGCCGAAAACAACGACATCAAGCCCGCTTAATCTGCCCACGCGGGATTGTTCGGTTAACGTACCCAAAACCAATCGCCTCGAAGTGCCGGTCGTTACTCGGTAGAGTACGCTAATCCGGGTGGCAAATTCAGACAGCGTGTTTGTCGGGGGCGGTAAGATTCCGGGTCGTACAATGTCGGGACCTGAACGCGGGTAAAACGATCAAGCGAGAATAGGGTAAATGGCAAAGTCACCTTGGTTCGGTGGATACAAAACACATCCATGTTGCCGTTAAAACAAATAGCCAAGGTTTGAGACGATCTCGCAACTTAAACTTCAGAATTTTTGACAATGAAACAAGACATTACAGAAAGTCATTACCCAAATAAATAATTTAGCGTCAAGCTAAGCAAGCTCGTGTGCGGTCGTGTGAGCTTGAAACGAAGCTTCGAAGTATAAGAGCAAGAGATTATCGAAGGGTAAATCAGTTCGGCGTTAAGGGCGAATGCCGAGGATGGTCGGCGGCGGTCCTTCAACTTCGGCAACTGATATCTAAAACGCAAACATTAGGATGTGGGTAAGTTGATTTCAGCTACCATTTGCCACAAATAGAAACCCGGAGCACGGCGATGTTGGCAATGCATTGCCAAACCGCGAATGAGTCCCAGCGTTTCCGAACGTTTGAGCGTGTGAATCCTAGATTTCTCAACAGTTTGCAAGGAAAAGGGATTAAGTGGTTGTTTATCTCCGAGGTTACTTGCCCATGACGATCCGAGAATAAAAAAGTGGGAGTTATACACCTAAGCCACAAAAAAATCTGTGTGGCCTTCCGGAAAATAAGGATTGTGTCCATTTTCCCGACCGCAAAAAAAAGTTCTATTAATACCATTATTGGGCAACGGGCGGGCAGTTACCGAGGTCAATCAAAAACGTTTAAGCTCGCGCGGCAATACGCATGCTATTGTACATGAAAGCAAGGGAACGTACGAAAATCCGCGGCCGATTATGTCGGAGGCAGTGTGTGCGACACCTTACTCAACCAAGTGGGGTTGGCAAAGAGTGAATGTCTCAAACCGCCGGTCAGGTTTTGTTTTTGTTTATCTTTGCCAGTTTTTGTCTAAAAAACATTGAAAGTCATTGCGAATAATTATGATTGTAATACCGTATACGAAAACTACTGCTTTAGGAACGCATAACTTGAGTGAAACGTTACAAACCAATAAAACTTTGAAGTTTTAAGTGAGTATGCGTAAACCAATCCGGTTCGCCTCTTAAAGGCATATACGTAAGAGGCATCATTTACCTAAATTTGTTAACGTGTACTTTTGTGGTTTTATTTGGTTTTTCAAGACCGCCGAACCGGAAATGCAGTAATGGCCAATTAAATATCGCGATGGAATTCGGGTTACCGAAAACCTTCGCGGTTTCGGGAAGGCTTTAAAAGTATCCCCGGCACAGGGTAACTTTAATATTATCGCTAAGTAACACGTTCGTTAATAGGTTACGACGCATTGTAATAGTAGAAGCAAAAATAAGAGCACGGCAGTCTTTCACTTTGAATCGTTGAAAATGTTTCGTTAAATGCCCACATGTGCGCCGCATTATAGCAGGCAATCGGTAAAAAAAAGTAAATGCAGTAATTGAACCAAGAGTATTCGTGCATAAGAAATCTTCGTTGTAAAAAACGATCGTTTAAAAACGTTGAAAACATGCTTATTTATGCAGCAACAGAAGCAAACCGATTAAGGGGTGTCAATCAGCGGCACAAAACATGTACATACAAATCGGGGAGTTTTGTGAGTCTCGGTCTGGGTTAAGGAACGAATCACGGTTGCGCAAAAGCGCGAACGCGCAAAATCCG--GATTGCATCGGAGCAAGTCTGTACGGCCGGCAGGCGGAAGGCATCGGAATTTAAGCGGATAAGTAAGTATCGGAAAACGGATCCCAAAGGTGCGCCCCAACGCGAGGTATACTCATCTCAATGCTTCTGCTTGTCTGTTCTTGCTTGTGTGGGTCCGTGTTTGCTCCCAAGGTGACGAAAAAGGGTGTTTTCGGTTAGTTTGTTTTTTGTTTGCGTGGATTTAATCTTGTGTATGTACATACAGTAATGCTTTTATGGGCTTGGTTACTTACATTATTGGCTCTAAATGTAATTATATACATAGTCCCGACGGAGCAAAAGTAAATGCGTGACGAACCGTGAACAGTTGAAATGGCAACCGGCATTTCCGACTTGCAAGGCCAAACACACTGATTGAACTCAGCGAGCCAGATTGAAGCAACAGGACTGAGAATTCAGAAGTTTAGGCCATTGGCATTGGATATTTATTGTTAGGGATTATTCAGGGCCGTTTCAATAGAGCTGTTAGGACCACCAATAACCAGGCCAGTGTTGCCATGTGGCAGAATTTAAGGGAGTGGGGGGTTCAGGATCAATACTCGGTTTTCATTTGCGGCAGGGATACAGGATTCATTTAACACGCATGGGGTTGTTTGCGCGCTGTTTTGCGGTGTTCATACAAAGCGCCCAATTGATGTTCAAAGTGATCATTTAACACATTGGGGTTTTGGTTGGAGCTTCTGGCGGCACAATCAGTTCTTCCATAAAATTTTGAGCGGGTGACCAAGAATCCTTCCCAGATTTTTTAAAATCATATGCGATTTACCAGTTTCAAGGTTACCCTTTTACTTAATGAAGATAAGGATTTTACTTAAGGGGTTAACCGTACGGGGTTTGTTAGGAACGCCACACATTGCATGCGTTTTTTTGTGCGGCACATACGACAATGGGATGGCAAGATAAGAATTTGAGCCAAAGGCCTTACGGGAGGCAGTGGTTTAGAATTTACACTCTGCAGCCATTGCATAATTGCTTTTGGTCCTTCATATGTGCCACAATTATCATCCCCTACCTATTGCACGATAGGACCACTTCTTTTACCACAATTGATGGGGTTTGATGTGGGCGGGCCAGCGCATTTATGTCGGATAGACCACAAAATAAAAATTTTGACGGTATCGCACGGAGCATATTCCATTAATGGTTCATTTTTGGTTCAAGTTGGTTTAATCAAAGAACATAGGCTTGGCGCCCAGAATTTTCGAACGCATCACTCACCGTTTGCCATGGTCAAAACCATTACGCCCCATTACGCCCAAGCTTGCGCACAGTTACTGGGGGGAGTGTGCGTGGGGAAGTGCATATCCATTCTTGGACGCGATTATGTCACAATCAGCTTACATCAGTACGTTTATCTTTAAGGGTTTTAGCCGAGTCCGTTATCCGAAAGCAATTGGTTCGTTCCTGGAGGCCGGCGGGGGACTGCAGTTCGCTGGACAGTTTTTGGTTTTTGATTAAATCCTTCATGTATTTCATTAGTGAAATCATCGAGTTGGGAGGTACGAGCGG--GTTCCAATACGGGGAATTGGCAAGGCAAACATAAGGTGTTCGGATTCTTGGCCATCTCCAGTATCATCTAGGTCTCTTTCGCTAGGTTATTTTTGGGCCATTGTTGGCTTTCTTATTTTTTTAGGGCGGGTATGCAGACTATGATCATCTTGTCCAAAAACTAAGTGCCCAGATCACCCGGCCTAGATACCAGGCGGCGTGGGTGCCATACTTTGGGGATGCACACTGTCTTTTTTGCCGATATGCGTGGATACGCATTTAGCTTGGCCGTTTGGATGATACTCACGAAACGCTTAATGGTGTTGGGTATATATCCACTTTTACGCACTCGTTTATATGCTTATGCGCCCCCGTGAATGAGGATCGGACCGTTCGGTCTTTTTAGGAAAAATATACGGGCATATCCACTCAAGCATGGATCATTTACCATTGGAGCGCTCTTGAGATGTTTAAAGGGGCCTACATTATGTTTCATTCTTTGGGTTATGTAATGGAGGATGGATTTCTACGCTGGATCGCCTGATGCGTGCTATCGCCCGCGCGCGCACGCGTTTCTGTTACCATGGCAGGTCTTTCGAGGATCCCTGGATTCGGACTTAATTATATGTTTCAGCGACAAAATTTATCACCTTCAATTTGGGTGCGGGTTTGGGGTCTTTTTCGCATCAGGTCTTGTACTCTCTTATCGGAACACGAAAGATCGCAAGCGGTAAATTGGCAGAGAGAACTAAAATGTGCGCCAGGTATTGGCGTTATTTCATAGCTCTTAAAATCCGTCTTCATTTTTTGCGCTGCCGTGTTGATTGTTACGCTTGGTTTCACATGCTTAATTAAGGTTAATTAACATCGTGTGATCCAGGCGGTTTAAACTGGCGAATATAACGGCAATTGGATGAGTATCAGAAGAAGCCAAATTCCTTGATTGCTC----GCCCATCCCGTCATAAAAGGCCTTGTGCGACATTTTCGAAGTGAAATTAAACATGGAAAAATGTATAAACTGTCCGTCTCATGTGTCCCCATATGGCAACATGGGTTAAAGGCGGACAATCCGTTTATACGACAATGTGGCAAATTGGGATTTCCCACCGACTACGGGCAGTAAAAGAAAAATCAAGCATCGACCCGAGATTAGAACTATAAGATTATGACATAACCCGAGTAAATGTGATTGGATGTTTCAGTGGGAGGATGCCGATTAGGTTGACGGTATTCGGGATTTTGATTGAGAGGACTTGGATGCTTAATTGAGCAAAAGTGGGCGTTTTTGGGAGGTTAAATACGAGGAGCGGTCGTGACGGCGATGCGAATCCGTGGGAGCTATTGGCGGTGTAAGCTTGCCACCATGAGGAAGGCCGTAAACACAAACCGGCATGATCATGCCCGGATGTTCCGCGTCGTTAGACCTTCAACGGTTGTGCGTGATCATATCCGTGGCGGGCA--CGGACTATATGGGACGCAACGGAAACGCATGCGTGAACATTTAACAAAGGAAGGGTATTGGTTAGTGCATGGCAAAGCTCTCGTGCCAGTTTAAACTTAAGACGGGGCTTGATAACATATGTATGCAAGCAAGACCGCACTTCATATTGCCCTAACGGGCACTTGCGATATTATTAACGGCGGCACTTACATTAGAGATTTCAACAGCCAGCTACGGAATTCTTTTTTCGCGCCCCGGCGGAGCTACCGGGAGTTTTATTCATCCGCTTTGACGGCGCAATTAAAAGCCTGGGAGGAGATACGCCTCCATGTGAACCAGAGGGAGTTCGCTAATCCACAAGTATTCATACGAGGCAATTTCTTCGCGGCTTTAATCGGTTCGCCGCATAAGTGGATTCGTTCCGGTGGTCGCGCCACCAAGCATAACAGTGCGGAATTAACTGATTGCCATTGCGACTGAGCTTTCCATTGCTCGATTGACAGCACCAAACATTGCAGGGGCCGTTCGGAGTTTAACAGCCATCTCCCTTTCTTGAGACAATGCAGATTAGCGGACAGGGTATTGAAATTGAGTCTCAGTCGCCTTTTACGGCTCGTCTTATGCAGAGCACCAATTAAGAATCTCGTCACCAACTTACCCGAGCGAACATTTAAACGCATTCGATATTGAGAGTATACTACCATTTACGTCGTGTTGCATCAGGTTGCGTCCACATTTTTTTGGTCATACGCATCATTATCACGATTCGTACAAAACCGATTAGGACCGTTTAAGCAATTGCAAGGATGGCAAATCTAGGGACCGCTGCCAAGATTCTTAATTTCCGTGTATTTGGACTTGCTGGTATGGTTTCGTTTGACCGCGCATGGGACCGCAACCTTGCACCCTTGAATTTCCGATGTATTTACCGTTTCAATCTCGGTGTCCAAAATTTTGGGTTTTTATGCGCGTCCGCGGTTATTTATCCTTATGAAGATAAAATTCAAACCTACGCGCCATGCACATCTTTTTTTGGACTTGTGCGTTGTTGGATGGGCACTTCCATGAATTCTTACTTGGTTTTATCCCGACCACGAAGAAATTATGAAAACTTACGTGTGCGAATTTTTAAGTCTCCACTCCACGGAAACAGCTTTCTATAAGAAGGATTCGCCAGCGAGGGATAGCGAGCCTCAAATATAGAGCATCGTTGAATGAGCTAGAAGAGTAATCTTAAAATGGTTATCAACAGAAGGGACAGGCGGCTTGATATATACAGCCTGAAGAACCTCTTCCAGGCTTAAAAATGCGTATTACATACGGGGACAGCATGAAAGGCATCGAATTCCAATTTTTGAAAGCGCGATATGAAGAGCATAGCTGCCCACAATAATGAGCCAAATGTTAAATACGGCG
Chloromonas_perforata           GTGAACCTTTAAGGACCTACGTGGGGCGGACAGAACACGGTTGCTGTGGCGGAAGCCGTTATAATTTCGGAATTTTGGGCCAGTGCCAGCGGTTATGTTTTGGCGGGCATAATTTTGAGTTCCATTGTCCGAAACCATTAGACAGGTTATCTTTCCCATTGCACTTGGTAGGGTGGCCGGGGGAGTATGAACTTCCTATTGTTCGGGTTTCATTATTCTCGCGTTTGGTTGGGGGTTACATCTTATGGCCGAACTTGAGATCTACCTTTTGGTAGTTGAAGAAAAAAAATACAAATTTGGTACACTATATTTGGTGGGGCTGCTCTGTTTAAGCTTTATTGGGGGTTAGAACTGGCCCGGGGGGGAGTCGATATACAACCACACAAGCGCGTATTTGGTATTGTAATCCCTTGGGGGAGGTGATTGAGGTGAAATTGAGAATATGGGGCAATTGATGGACCTTGATTTGGGGATTGCAATTAACACCCTGCCTGGCCGCGGCTTGTTGTCGGGAGCTACTTCTAAGTTGGGCATGCACATGGTTATGCTGTGTTTCTGTTAAAAACGCTACCAGGATTTAGGCCACGGCCGAGCTCCAGCCAGCTTACTTTTGTCGGACACGTTGGGCAAGTGCTCGCCAGGCCACGGTTGGAATATTATCGTCCCACGGGAATATTTGGGGGAACATCGTTTGGATTCGGGCCTGGTGACCTTAGGGCCAAGGTTGATTAAAATTAAAAGAATCACCTGCAGACGCGGCGCGATAATACCAGCCCTTGGTCTTAATCGTGGGGGTGCACGAATAAGCGTAATTGTAGCCCGTCTGTTGCTGTCCATTTGTTGGTTTTTTTTGTGGCATTTGCAGCGGCGGCCGGCGCGCGCGGTTGAAAGGATGACGGTGAGACCGTCTTCATCGCCTTGAGACTGCGAGTTCGTGGCACATATATGAATTGGGATTGATTCAGGCAGTTTATACTCTGGTGTTTGCATATTTATTTGCTTGCGGAAAGAATTAACAACCCGAGGTTCAAATTACGATTGTACGATTATCGGATTGCAAACCAATGGGAGAGA----TATTAATGGTCCTTTTGGACATTTTTTTATTTGTTCAATGTCGGGCTTTTCCTGCAGTATGAATCCAAGGGATTGCGCCCACAAGAATAAACACGTGCCTGCTTTTACTCGTTCTATTTAGCGGATACAAAAGGTTGGTATTAACGTAATTCCCGCGTTTTTTTCCATAAGTTTGAGATTAGAACCTTTCCTAGTTCGTTTTGGAAATTTGCGAGATTGTGTGGGTTTGTGCCTGTCCTTATGTCCATCCGTATCTTTGGGTTTACAGGCATCAGCCTGTTTGCACCTGCGGGCTAATGGGAGCGTGAGACACAATTTAGCCAAAGACAATACGAACACACGGGCATTAGGGAAGCACCGGGAAACATGCTTGGGATTGGTTCAGCTTGACCTGTGATACTCCGCAATGATCGGCGCGGTTTACCGTAGTCGCGAGGGAATTTGATAGATTTCCGAAACCATACCTCGTCGCGGAGCGATGGTCGGAAGGGCGTGATTTGGTGCGTGTCACCGGAAGTATTAGAATAAGGGTTCGAACATGCCGCAGCTTCGATGCTCTAAAATCCGTAAACAATTTTATTCAAATGGACACGGCGATCCTTTGCTGTGGACGTGTGGACCTGCATGGTTTTTCATTTTTTAGGTCTAGTGGTTGGTCTCTTATCCCGCGCCTTAACGATCTTTCCGACCATTAAAAGGTACGTCAATTTATAACGGTTTAAAGGGAAAATCGTGCTACGATGTTAAAGCTTAAGAATGGGAAGACGGAAAACCGTGAGTTTGAAAGCTTGAAAGTACCCAGGTGAGTAACCAGCGCGGCGGGCATCATTGTCCCGGTTTCGACGGGAAGTCAAGCACGCTTCGTGGTTTGAGGTGCAAACGTCGGCACCATTTAACGTTAAAAGAATATGAGCTAAAAAACGGTAGCATCGAAAAGAGATTCAAAGTGCGTAGAAGCATTAGCAAAACCCAACGTCTAAGCGTAGATAATTGCTATGATTAGCGGCCGCCAATGGACTTCGGTGCAGTCTTAAAAGTCAGCATATCAGCCCTTGGGAGATATTAAGTATCGTCATTTGACGGACGGATTACCCGTACACAGATGTGACGCAGTTTGCAGGGTCCAGAAAGTGTGAAAATACCGAAGAAAGAGACGCCGATTATTTTTACCCACTGACTCAGATTTCAGAGATTCAAATTGTAACGGCGAGTATTTGCGAGTAACATACGGTAAGATTCAGCGCGACGACTTGACAATGTCGTTTAATGAAAGAAACCTCGCAAATTTGGATTTACTTGGTTCAAACACAGATGAAGATTAAAATTTTAAGATTGAATGAATAAGAGTTTCCGAGGGGGAGTAATCTTAAAATTCCAAGCTGTTAAATGTCCTACGGAGTGGTTATACGCATTATTGAAAGATTGAATCCTAACTCATACCCATGGCTGTGAACGCGCTTATCGTAATGAAACAACCATTGTTCCAGCGCTGTTTCCGTCATGATGCAAATTACGGAAAAACGTGTTTGGGAGCACCAGCGCAGATACAAATTTGTCGGAATGGATCAGTGTTGGCGGACTATGAACAGAGCGATGTTAGGACAGTTCGGTATGGACAGTTTATACGAGACAAGCAATGGGAATATGCAATTGACCGCGCATTTGGACCAATGACGCAGTGGAACGTTGAATCCTGGGGTATTCGCCCGTCAATCAAATTCCCTGGTTCGCCTTTTGGTAGAGGACAACAATTCGATTGTTAAATCTTAGTTGGATGAGACATTTTGAATTTAAGGCAGAAATGACAAGAGCTTACGACTTCAAGTCCGGTTGTAGTCAAGTAACGAAACGAAATAGCATAAACCGCAATACGTGAATATTAGCGCAAGAGCGTCAGTTTGATGGAACGGAATACAACTTTGCCATAGTGGTTCTGTTTACAAAATGAGAAGTTTTTTGTATGGACAAACTGGGTATTTTCAAAGCTTGGGTATATTTGCGACCCGTAGCATGCGACTGAGAAGGAATTCGCCATTAAGATAAAGATTAAAGTTTGATCAATAACAGACGAACCAGGTATGTTGATGGACTGACACGAATATAAATGATTGAGGATGCCCATTTGAGCGAATGGATCCATGTGTGCCGGCAAGGTTGATAGCTTACCAGGGAGAACGTTTGCGCATGTGCCATGGTTTTTGGTCTTCCAGACATGCAACATTGATTGATTAACGCAGGATGAGTTCGGTGTTCCTCACCGTAGCGATTCCGCCTGGGAGAGTTAGTTGGGATAACCTTTTAGCGACGCACACTTATCGCGCGAATGAATTATTCGCCCTTCCATGGCCGAGGACCGGCTGATGAAAATTGAGGTTTGGATACTTGAGACGGACACAGTTGAAACTTAAGATCACGATATTAAATTTAAGGAATCGTTTTTATGGGAAATTTTGAATTCTTGCCGTTTTATCGTGGGATATGTTAGAATGGATCCTAATGAAAAGTTCAGCGCGATTGCTTTTGAAAACTGTAGAATAAGTAATGCCCGATGTGAAACCGAAATATACAATCACGATAAGATTCACCGATTGTATACGGATGCCAGCAACCCTGAGCCGGGATACACAATGTCGTGATTACTTGCCAATCAGGTTACAAGCAAGAATTTGATTGTACCGCCTTCGCGAAATGCACCCGGATGTACCCTTGGACTTTTCGCCCTAATCGAGCGGAAGTTTCCGGTGGGACACGTCTATGCGTTTATCTCTTTGCGCTTTTCTATATTTGAATTAAAAATCTTATTTGAGGGTACAAAGTGGCTCTTGCATCCATGGGTCCCGATATTATGTGGGGAGATTCCGCCATGACGAATTAAATTATTTCGCGAGATGTTTTTATCATATTGAGAGATTTGAACAATTGGGTTTTATAAATCAATGAGACGTCAAGATTGAAAAAGAATGACGCGAACAACGACGGCTTATGAGAGATCAAAAGTTTGTATATAATCTTGGGGTCGTGGAAGGGTACGTCAGAGCTTCATTATAAGCGGTCTTACTTGCTTGGGTGCGCTCGCGCTCTTGCTTGCGGGGACATGGGACGTAGTACGAGGTGCAGTATATCACACCGATCGGCTCAGGCAGCTCGAATTGATGAAGCAGAATATAAATCGTTGAGTGCGAATTATCTTTCACTACGCCCGCAAAATCTCGGATTGACGGATTTATTACGCACGAACATCATAGGTTGCGAGAATGCACAAGAGTATAAGAATATGAATACAGAAGTTGGATACAGAAGAACACACGTTTTGAAGCGGAAGGTATGTCTGCAACTCCGAGCTAGCCCTTTCCCATGTGAGTTTCCATATCCGTTTTTATTTTTGCTTGTTGCAGCTCGTAGTTAGATACATGCATGGTACAGAAACGACTGTTGAGAGCGAGATGTTCGCAGACGTTGTTTGTGGTGTCGGCTTTTTCTCCTGGCTATTGCGTGGGGTGTTACGGGTACTTGTACTCTGTAACCAGGTTGCAGTCTACTGAGGTGAAGTTTACGCGCGTTCACCCGCAAAGCTGGCATCTTTTTTGTTGGGCCGAGCCAGGGATTACCGTGTTCATTGGGGTTTGGCTTGTGCTTCAGGGCTTGGTTATGGTTATTTCGCATTGAATGCCGTCGTAATTCGCCTAAAGCATGCTTTCGCCCATTCGTTTGTAGGTTTTTATTACCTTGGCATCGGTGTTTTGCCCAGTTGGGTGCCCATTTCGTTATCTTTTTCAGGTTCAAATGACCTAACCTTCAATATGGGTGCGGATTTGGGGGCTTTTTGGCATCAGGGCACGTGAAAACTTTTGAGAGGGAGGGCAAACTTAGGCTTAACCACCAGCGAGAACTATCATGTACGCAAAGTTTGTCCAATTTGGGTGCTTGCAAAACGTGTTCATTTTATTTTTGTCCGTACGGTTTGATTCGCCTGGGTGTGGTTGCTTAATTCGGCTAGATTGTAGCAGAATCGGCGCGAGACCGATTGAACTTTAACAAAAATCTTTAAGAGGATCGGCTGATGCGCCAGACACCCAGACGTTGTTTCCGAGAGTTTCCCGGGAAGCCTATTCAAATTTTTGGTTTTCTCTTTCGTGAAGATCGGCATTCCTTAGAATTTAGATCTTATTTTTTCTGTGTTACGGCTCACTTAGGGCATACACCCAGGCTTTTACAAGCTTGCACTTACTTCCAAGAATCAGAGCGCCCTTGTCCGCTTCATCAATGTTATATCAGTACGTATATTTAGTAGCGCTTATTTGGTCTTATTCATGCTTTTTTGAAATTAGTAAGATTTGGATGGTTCCTTTTACATGGATTTTCGGGCGTTGGCAAGAGCTGGGTCTATGAGTGGACCAAGAACTGGCTTTTACTGTTATTTGCATTATTCAACAGTTTCAAGGTGGAGGAAAACCGCATATGCTCTTGGTTGTATGTTGATTGTATTGGGTAATTATGGGAGGTTCAAGTAGGTGATGTCAAGTTAAAACATAAGGAACATGTCCAATTATGACATTAATACAAAATCACAGTCCAAATGAAAATGTATAAAGGGATGGAGGCTCCAAACAAAATGTGATCGCCTAAGATTGGATATGCGGCAAAGGGTATACCGTCAAAAGCATGCGGTTAATTAGGAAAATCCGTGGGTACGTACTTCGGGGACGATTAGGTTTTGACGTTATCATTGCTTCCCGGTCGGATTCAGGATAACCAAAGTTGAAAAAGGAATAAGTTGGTTGAGACATTATTTCCGAATGATAGAAAATGACAGTCGGGATGAATTCATGTACACGCACAACAGAGAGGTTGCCTTTAAGATTGGTTCCTTAAGCAGCCAACCAAAACAGTGTGATTAACGACAGCTTATGGGCTTTTTATTTGTTTGCGTTTTTTCAGTAATTTAAATAGTTCAATTCATTTACCCGACGCCTTTGAAGGCAGCGAGAATATCTCCACGAACGGGAATGGGTTTAAAACAGCCCATATACGGTTGAGTGGGCATTTATCG------------TCAACAGATGAATCTAGCATATGGGGTTGCTTGTAACAAAGTGTACATTTGCAAGAGCCATCTCGAAAATGACCGAGAGCAAAAGCTTGAACGCAAATAATTGAAAGCGAGGGTAAGAAAGTGAGCAATTGCTAAACGGCAAGCCGTTCAGTGTAAGCATGAGCTTGTTAACTTTTTTATGGACTTGGATATTTTTGCATTTTTAGGACCCCCGATGCAAATGTCCCAACGAACAGGCGGGCGGTTAAGCGGGTAAGATACGTTACTATAACCCGATAGTGTAGGAACGAATTTGCGCTTCGATACCCCAGCGGGTCCCCGAGATGGGGCGCGTGCGCGATCAGACGGACTGACACGTTGACGAGGTTACAGTTGACGTAAAGGCGTGTAGAATGACCGTCCGGGAGAAACATAATGCTAGTGCTACCATGATTTTGAGAGGTCGTACAAATTTACTCATGTGGAAGTTTGGTTAAGCTTCGGCCTCGCTGAGATTCGATCCCCGCTAGTAAACTTTCGGCCCCCAGGATCAGTGACGGAAAATAAAATAGGCGGGCTTTGGTGACATAACCAATTGGCTTCGCAAAATAGGCGGCGTTAGATGTTCGGGGGCTGATTACAAGAGAGAAAGTAATCCACCTTATCGTGAGGACGTTTTTTGTGCGAGCTGTAAAGCCAGCGAACGGGAGTAAGGCATATTAAGCACGCGGACGCGAGAATTTAAAGGCCATGGCAAGATTGGGTCCATATATCAGATATTACGGGGTTACGCAAACTCTTGCTTTATGCGGACAGGTTTTTTCAATCACGGCATCAGCGTATGACGCAAGAACAGGATCATTCGGTTTGCAAGCTTCGATTCGGGGGACACTCATCGGACGTGTGGAATTGAGGGACGGAGTACTTGGTTGTGATTATCGGAGATAGTGAAAGACGAGCGGGATTATTACCAGATGTGTCATCCGGGTATCCGTGCTCGGGGATCAGTTGCAATCCGCTTGTGAATTTGGGAGAGCTGTTCATTGGGGGGACTTGGCACCTGGGAAGCCCGGGCGTGCAACGGTGCTTGAGCTGACCAGCCGAAGAGGCGGACTGCCGGAGGGGGAGTATCGTCGCTGAATGTCCCGATTGCGCGCTGGAGTTGAAGAATAATTGATTGAACATGAAACTATGCGGAATCGTGACGCCTTTCGAATTTACAGATCGTATGGTATCAAGATACGTCCGCTTTTATGCGGTGTTTTGTAGACGGTTGCTAGAGTTTGGAGCCCGCCAAGATATTACGATCCGCAGAGCCCTTATACGACGTTAAGCTTGACAGTAACATTTCGCATAGCGTAATATTTGGGAAGCGACAGAATATTTGGCTTATGTTTTTGGTCTTGGTTTTTTACGGCTTCTCTATTTCTTTTCCCAGGTTTTATTCATTAGGAGTTGGTTCTTTAGTTTATGGGTTAAATTTTGAAGTGGGGGGTTAAGATTAAAAAAGAGGAAATCGATTTAGTGGGTACCGGAAAACGCGATGATTTCTATCTTAAGAGTGAGCATAAGTGATTAACAAGACATTATTAATTAAGGGAATCCTTACGGATGGGACCCTACTTAAGAATGAAACAGCTCGATTGCAATTCTCAGTTCCTGAGGATAAGATTGTTTCATTGGTCTTCTCTGTGTGCGCGGCCCTGTGTGTTTTTTCTTCGGGGGAACTTTGGATAAACAAATTTGAACAAATATAATTGCGTGTGTGGGTGTGTTCTTGTGGAAAATTACGCTTTTGAGACGAAAAACATTTTCAATTGAGAGCAAAACGGCATGAGCCAGAAATTGCAAGCAAGCCATTGATTGCAAAAAAGCCAGAATCGCAGAGGATGCCGGCACACGAATAAACGTGTAGCACAGAATCGTTTCAATTGAGATTAAAAGAACGTCATTTACACAAAGCTTAAGAGCTATTTAGTGTTCCGATATACCGGTCGGACGTTAAGGGGTTAATCACTACAGTGAGTAAAATTTAGTAGCGTTACGATAATGAAGCCGCTTTTTTGCTTTTTTTGTTCTTTTTAGGCACGGTATCGTTAGTAGTTGGCCCCTCCGAATTAGGACCTTGAGACAGAGAACTAGAGAATGGTTTTCCCGTCTTAGCGGTTTGAAGTTTTAACAGTTTTCGAGTGAAATTGTATCAGATACGTTTAAGTATTTTTTACACTTAATGCTTTATTTTTTTATCCTTTTGTAATTTTGCAAACTAGTGTAGCCTTACGATATTTGAAACAACAACGAATTTTTAATCTACACAAACGGCTTGCGATTAAGATTGAGAAAACTATTGATCTTTTGCCAAGTAAAGACAAGATGAGCATACAATTTTGCGATTATAGTTTTACTTTTTATTTTTAGCCTGAATCAATAAATACAATCTTTTTTGAGTTTTTGGTTGAGAAGAAAATCTTCTATTTTTATACGATTCTGTGGTACATCTCAATTTGGATTTTTTGATTTTTTCACATAGGTTCCGAAGCAACGGATTTTTTTGTGCACTTCCGTTTTTGAGTTTTTAATACTATTTCGCATTAAAGTCTCCCGCACGTGCACTACAGCATATGAAATTGCGTTAGGAAGGGGATGGAATCACACAGTGAAATTCATGCTTGCAACGGGAAAAGTTTCAATGGTGGACCAACAGAAGACTTACTTACGGTTTTATCCACATATGAACTTCAAGAAGATACATAGAGAGTTGCCGAGAGTATTACAGGTAGGAAGTGATGGTGAGCGGGGCCCCGCGGGCGGTGGGGGTAGTGTGGGAACGTAATTTTAAGATTAAGCTTTAGATAGAGTATTTTTGAGTTTGGGAGTGTTGGGGGTTGCGCCCTTAATAGCGATATGATATGTACGAAAGGTTGAGCTTTTGCGCAACGATGCGCTCGTCGGAAATCCGGTCACCTTCGTTGCGGCTATGGAACGACGCAACGGATTATGAAATAGTGAGCTGCCATCCGTTTGAGTTTCCTTATGAGAATCGATTCAGGTAAGGAAACCTTTGAATGCTAATTGGATTTATTAAATGCGACATTTTACGACCGAGGGTGTCCAGGACTTCGACGGATTTTACTTTTTCGATTTATTATGTGACCTTTTTCGGATGTCTGGTTGTCCGTACATGCGGTTTTGTACGCTATTCATACGAGGGGATTGCAATTATGCAAAAAGATATCACGGATTAACGCACGCTGTATAATATCAAAACGGCGTTTAAAATTTTAAGAGTTTAAGAAATTGCTTCAAGAATTCACATTCCCGAAAGTCTTGTAGTTCAAACGTGTTGTACGGAGCCAAGGTATTAGGATTGGTTTCCGCAGTTTCGGAATGCCACAGGTTTTCCGGGTACAATCAGTGATGAGTAAATCTGGTTATGCACGCTTTTATATATCCACTCTTTTTTATCTTAGTAAACGCTCGCATACCGGTAACGGGAAGTTCCGAACGCAAAAAATTTAACTAAAAGGTTCGGGGCGCTCGTGTTTCGACGCAACACAAGATAAGCTTCGTATCTACGAACGCGCAAAAACGGATTCGAGCTTGATTCCGTTAAGCGCGTCGCGTAGGTTAATATCGATTATCATATTAAACCGAGATAATTAACGAAGTTTGCCATTTCATTGGACCGAGCTTACCATTATAACCATGTGCGCGCTCGTATTCGCGGTTGCGTGGTTGCGCATGGCCGGATGGCAGGACGCGCGGTAGCGTGAGGATGCCGCACCGAGCGAGGAAATCGGGGCTTTTTTAGTTGCTTATGATCTTACATTAGGCTGTGTGCTTGCCTTTTTGCAACCTTGCATATAGCCCATCTATTAAGTGCGAAAAGGGGCAGAATTATTGATCGGTTTGGGGAAATGGGAATATATGCGTGTAAGAGCCTCCAAATCCACAAAGTCGAGTGTAGGCGTATGTCGACAGAAGGCTCGCGCAAAGGATACATAATTGAGAAAGCGCGTATATAAAAGAGGAACCAGGGACCGGTTTGGCCATGCCGGATTAGGACGAATTACAAATGTTCTTGCCCGAGTCTATGCCGGCAATTGACGAAAACCCAGTAAATGGACATGGCAGTGACAGGAAACACTTACGCGCATACATACTTGCGCCGGGGGGCCAGGAAAATAGAGAATGATCGCCCGAGAAAGCCGGGATACATAAACGCCAGTGATAGAACGAAACGCATAGCCAGTGATGCCGGCAGCGATAGTAAAAATATACGGGCGCCAATGAGGGCATTTGTGTTCGGGCGAGGCCATCCCAACAAGACAATTTTTGCAACAGTGGGTCCAAATGTGTTTTTAAAAGAGACAGTGAGAAAGATTTTGATTGTGATTGAGTCGGAACTTGAAATAGATTCCGGGAGAATCCATGTCCGGTCGCCTTTGCTTGAGCTTATGAAACCAAACCACGGGGAAAAATGGTGAAAATCTCATTATGACAGTGAAGTAATCCACCCCACGGAACGAAACCTTTTTTGCATGAGAGTTTTCATACGGCGGGACGTGCACGGCGGTGACGGGACTTAAGTGGGAAAGTGAGTGTGGTTAAGAACAAACTCGTGTACGGTTGAATTTAAAAACTTGAGAACCTGCGGGAAAGTGGGTTTTTCGGGGTCAAAAAGAATGACGGGATGTTTGCAACCGGTCATAACCCAACAATTGAGCCAGTTAATTTACAAGAGAGGGGCGCATCGCTTTTGTGGTACACCCATTTAGTCGACACGAGTACGGAAGTACTCTTTCCAATCAATCGAACCTCTCGTGCGAGACATCAAAAATGCATCCGGGACGATAGATGTGTGATTATAACCATGCATGAAAGGATCGTTGCATCGGAGGGGCGACGTGGGCGGGTGTACTCGAAGGTAGGAATTTACCGATAGAAGCTGTTGCAAAATCAGGTATGTCCCAACAATTAACAGAATGCCAATTTGAAAGAGGTTATCAAGTACGTTAATAGATCTGATACAATTAAAGATAGAACCGGTTCGATTAGCAACACGGAATCCCGGTTTGGGGACGGATATGTCTTCACCCAGGGGTTTACGACGGAGCCGTTAAGGATGGGGGATTATTGTCATTGAAAAGTGGCGGTGTCAATATGGCCGTCTGAATGTTTTCAAGGCAGTCCAAATTAAAGCTTACATAAAGAAAAGCGCGGGCGATTTCGTACGTGAGTCACATTTTGGGAAAGCGTCGGCGTTCATCACCACGAGGTTATCGGGATGAGTTTGAACGGAACCCTAAGTCCGTGGCGGAACTTGGCGATTTAAGTTTGGGACCGTGAAATTGGCCGTAACAAGGAACTTCCATCACGCAGCCCGCTTGTGATTGAACCGTTTCATTTGAACGGATAAGTGTGATTTTGCCCTACGCGGGGGAAATGGTTTTGGGGGCGGGTGGAAACGTTTATATGATTATAAAAATGCAAGCCAGGGGGTTCGTTTGCGGGTGGGAAGACCGGAGGAAGACTTAACGAATAAGATCGGGTATGTGAAAAATTCCGAAGAAGTGCCTGTTAGGCAATAAGACCCCGGGCCGATCGGTGCTTACGCTTACATGCGATATTCGGAGTAAAACAGAGTCTTTTTATGAAAATTTCGTTGTCAGCGGGCGAGTAGGCTTTTGGCGATCCTCGCGTGGTACACCACCTGCACGAATGGACTTCAGACGATACAGACAAGAGGAGATACAGATCAGCGTTAGTCCGCGAGATTACGACCGCCCGCACACTTGCCATTGAGCACACGTTTAGCGAATTGCGCAAGGATTACCGCGTGACCCTGATCACAGACATTTCACCTGATGTGGGAAACATATCACGCCAAGGTAAAAACTTCACGTAAAGATTCAGAATATGCATCTGGTTGAGATTAGGAGAGACGTTGTGTGCCGGCCGAAATGACGTTCTAGCACCTTTTGTGCGAGTTTACGGGCGAGGAATAGTAGTTGCGAGGATGAGGTTACAAATTTAGGGGATTGAGATTCCGACAGCTTTATTGTGGAAGTAAGAGTATAGAAGCGCTCCTATGCCAATGTAAATTAGAACTGATGGTGACCATGGTCGGCTGCCCTGAGTTTGAATGTCCTGAAGGTGAAGCGCCAATGCTCGCCCCGACGAGATGGTGGTGAACGTGGAACGCTGCCACGATTTTAGGTCGGTTATTGGTCGAAGACAGAGTTGGTTGCTAATGGTTCCTGTACGGTCAACGTGTATAAGACCGGCGTTATTCGTCATTATCAACGCTTGTGCGGTGGCGGTCATACTTTTGAATGCGTTTGACCTCGACCGTTTAACCATTGCGCAGGATTTGTCTCCTTTTACCGTTGGGTACCATCTGGGGGTGACATAGGGGAACGCAAAATGAGTAGAGGGCGCGCTCCAATGTTTTCGGTTTTTTTTGCTCGTTGCATGGTTATGGATTGATTTTCGGACCCGACGGAAACGCTTGATTCCAAATTTGGATCATTTTTTTCGGCTTTTGTTGGTTGGGCTTCAGTACGGGTTTGGCCGGATTGGTTCGACCTAGGTTACGGAGGTCACCGTGCCCTCTGGGGCGAGGTTGACCTAAACCGGGGATCCGCCACAATGCGCGGATTTGGGTTTGCGGTTTTCATTTGGTCGCCTCATCGTTTATTGGCTTCATGGTCATGATCGTTTTCAGAGATGCGCGTTTTGGCGCTTGTGTGCGGACATTGTAGGTCGCGCACCCATGATTTTGGCCACCGTACATGGACAGGTTTTCACAGAATCAAACGGTGCCAAGACGCGAGGTCTCTTGCGAGCTGTCAAATCCGAAATTGCTTTAGATAATGGAAAACCGCAAGGGGCTTTCGACGGGCATAAAGGGGAGGATGCGTGGTGTTGGCAGCGTTTAAGACAGAGGCGGACTTAGTCGCGATCCACTTTTGAACTTCCGTGTTTATGAAAGAGGATGTCGGCGAGTCCTTCGAAGCGATCAATATCATGACAGTGGGTTCGTACTTTAGGGGGATTAAGGTTACTTACGACCGCACGTAAAATAGCCGAAGCCATTGGGAATTTGATTGACGTCACTTCATCGAGGGTTTCGAGAGCCCGGGTGTTACTTGGCATTTCTTGCTTTTTTTTTTGGCAATTGCAGGGCCGACATTTCGGAGTTTGCGGATGAGAGAATAAGACAGTGATTGGAATAAAAACTGGGAACTCTCTTCGGAGCTTATGCACAACTTTCCAATTAGCAGGCTGCCAGACCAGACCGCGATTGTTGGCTGCGTGCCAGATTGAAGCAGAGGATACGAGAAACTTACAAAATTTGCTCCATTGGCATTGCGTATTTCTTGACTCGGAATTTTCAGTGCTGCAGGAATTGACATGGTACGACCATCAGTCGCCATGCCAGCATTGGACCCATTGGCACCGCGTGAGCTTACCGGGGGGCTCGGCCGTAAATTCACAGGGGTTACATGTGTAACGTGGTTCGTCAACAGATTTAGTGGTCGTTTTTGCTTGTTCGCGTTTTTTTGCGGTGCTCATTCACCAATTCACCTCTTTCTGTTAAGAGCGATCCGTTAACACATTTCGGTTTTGGGTAGTCTTGCTGACGGCATTGTCAGTGCATCCGATCCGGGCACAGTGGTGGAAATTTTTCGTTTCCCACCCAGGTTGCCCTTTGACGGAATGGCGCTAGCCAAACCGAACGCTCCACTTTAGACTCCAGGTCGGACGCATTTACTTTTGGGGTTCACCCAACCAAGTTTGTTACGAATGCCACACATTGCATGCGTATTTATGTGCGGCAATTACGACAATTGGATGGCACGTTCAGCATTTGAGCCAACGCCCAGGGAATTGGGCGGCAAAGGTTTTGAACGTAAAATCTTCATTCATTGGTTGCTTGCTCGTGGACATACTCATGTGCCACAATTATCTTCCGCTAGCTATTGCATGATTACACCAGCGCCTTAACCACACATAATGCGGTTATATTGGGGCTTGCCAGGGCATTTTTATCGGATAGACCGACAAAAAGGAAGTTTGCCGATTTGACAAAGAGCATATTCCATTAGTGGTTCTTTTTTGGTTCAACTTGGTTTAGTCAAAGAGTGTCAGCTTGGACCCGAAACAATTTATGACCGTTTGCCATGATCAGCGCCAGGAATCTTTAGGTTGATTTTTTTCTCTCAAAGTAGCTTTC----GCGGCAAGTTTGCTCCGGTGTTGAGCATAAAAAGCAAATCTTTTTTACATGGCCGGGATTTTGTCACAGCATGCTTGGCTCAACACACCTATCTGTAAGGGCTTGAGCCGGGAGAATTATCCGAAAAAGATTGGTAAGTTCCTGGAGGCCGGCGGGGGACTGGAATTCGCTAGAGCTTTATTGCGTTTTGATTTAAACATGGTGGTACTTTATGCATGAACATTACTTTGCAGGAAGTGCCATTGAGATCTCACTATTATGGTGTTAGGATATTTGTTAATCTCCATTATAAGGTAAACCTTGGATAAAGTTTCGTTGGCTGGTTTCTTTGGCACTATTAGCACGGTTATTTTTATTCTGCGGGTATGCAGATTATGAACCTGTTGGCCAGAAAACCCTTGCAACTGTTATGAAGAAACCGTGCTTAGATGTCAGCCGCTGTGGTTGCCATTTCGTGGTAATTTACTAGCGCTTTTATGCTCACTCGGCGTTGGCCATATCCCCAATCTTGTATAACGCGATATGATAAACATGGGTTTTCACGTAATGGTTGGGGAAATTTCCAGAGCAACCGTTACGCAACACACGTAATGCAAACATAAAGGCAGATATGGTTCTCCTTGTAGAAGAAAGGTTTTAGATATAGCAGGATCATTGGGAAAGCGTAATGAAGCCGATAAAATAATGTATAATTTTAAACCGCGTGTTAACAGCTTAAAAGTACAATAGCTTAAGGAGACTTTTTTATGGACAAAACCGCGCGGTTGTGCAGGCTCTTTTACAAAATCTTTAGTAAACAGTGTTGGGGATTTACAATGAAACATTGAATCATTCAAATCGCCATTTAAGAAACAAAGTGTCGGAATTTGAAGAGCAGCATAAAACGTTATAAAAGCGTTTTTAGAAAAGTCAGATTCACACTAATTAATTATAAGACGAGATATCGATGTAACGAATTAAGCTTGAGCCAAAAATTCTAATTTTCCCGTTAGTATTAAATTCGAATGTCAATTTCTGCAGATGTGACCAATTAATAGCCGAAAAAATGCACGTTGAAATATTGGGGATGCAAATGTGCATATATGGCAAAGAGAATAAGCGTCGGATGCAAACTGGATAAATTTACATGTGAACAATGAACCACTTTCGACAATATCCGCAAGAGATCCGAGTCATAATAATTTACAATTATACCGATCGTTGCATAAGATTACACTATTTCACGCCCGTGTGGTTGGTGGCATTTACTCGGTTTTATGAATAACGTTTTCCGACCTTGTTTTCTTATAAGTCGGCTCGTAAAAATTGGAAATGCGGTATCGAGAAGGACGTATGTATTGTCAACCAACAAACACGCAGGATGGATAATTTTAACCTGACCCGGACCGCAAGTCGTTCGATTAGGAATCCGAAATCTTACTCTACACAAGTCAAGGCGAAAACGGGATATACTGCGCACGGGGGGGCAAACGTTTACGGAATGATTAGCGGAAAATGGGTCCGCAAGTGTTCATGATAGACCAAAGAAGCCGATGCTTTTCGTATTGAGGGAAACGTAATTTCACCCGGGTTAAGCGGGAATATATTCGATTAAGCCCATTTGTGGAATCTTCCTTCGAAATCCTTGGGCGAATCAAAGTGATTCACCGGTCGGGGCATTGCCGGCGCGGTCTTGTGAATTTGCAAGAGGAATTGTACGTCGTTCCTCAAGAATCGTTATTCAAAAAGTGGCACATGGCAGTGGAAGTGAGCTAAGTTAAATGGAAGCGGCGTCCGTGCTGGATCGCCACGTCGGGTCGCATAACCGTGACACCCAGGGGGGGAGGTGTCCCATGGCTAGCGCCGTACCCTGGGCGCCGCTTGGAATTACCGCACCAAAATAAGAAGTTTATATCGAACGAAATAGAAATTAGATGTTGAGACGTTGAATCATCATGCGAGAATACAGAATAGTCCCCCAGTAAATTTTATGCTGGGGATACTTACTGTTTTGTCAGTGCACGGTTGCATACTTTATAAGCCACGTGCGAGCTTGCTCGTCATATTATACGAGTAATTGGTGTTATCGTCATCACGTGTCGCAGATATGTTTATATATTTCAGTTTCGGTTATTACGGGGTTAACGCCAGGATTACTGGTAGGGGTATATGCGTTGACGTTCTTGGGTACGGTATCCTCCTGGACAATGGTATGGCGTAAATGTACGGGTCCGAGCATCCGTGTGGGGCCTTGTGATTTTCGGGGGGTGGGTGGCATCACCTACCGTTTAAGTTCAACTTGTCTCCCTTTACGCGTTTATTTGCCATTTTATATAGAACAGGATTCGGCCCTATCCACATCACATTATCGTCGCCGAAAACAACGAAATCAAGCCCGCCTAATCTGCCCACGAGGGATTGTTCGGTTAACGTACCCAAAACCAATCGCTTCGAAGTGCCGGTCGTTACTCGGTAGAGTACGCTAATCCGGGTGGCAAATTCAGACAGCGTGTTTGTCGGGGGCGGTAAGATTCCGGGTCGTACAATGTCGGGAGCTGAACGCGGGTAAAACGGTCAAGCGAGAATAGGGTAAATGGCAAAGTCACCTTGGTTCGGTGGATACAAAACACATCCATGTTGCCGTTAAAACAAATAGCCAAGGTTTGAGACGATCTCGCAACTTCCTCGAGAGAGTTTTTGACAATGAAACAAGAAATTAAAGAAAGCCATTACCCAAATGCATAATTTATCGTGAGCTTAAGCAAGCTCGTGTGCGATCGTGTGAGCTTGAAACGAAGCTTCGAAGTATAAGAGCAAGAGATTATCGAAGGGTAAATCAGTTCGGCGTTAAGGGCGAATGCCGAGGATGGTCGGCGGCGGTCCTTCAACTTCGGCAAATGATATCTAAAACGCAAACATTAGGATATGGATAAGTTGATTTGAGCTACCATTTGCCACAAATAGAAACCCGGAGCACGGCGCTGTTGGCAATGCATTGCCAAACCGCGAATGAGTCCCAGCGTTTCCGAACGTTTGAGCATGTGAATCCTAGAAATCTCAACAGTTTGCAAGGAAAAGGGATTAAGTGGTTGTTTATCTCCGAGGTTGATTGCCCGCGACGATCCGAGAATAAAAAAGTGGAAGTTATACACCTAAGCCGAAAAAAAATCTGTGTGGCCTTCCGGAAAATAAGGACTGTGTCCATCTTCCCGACCGCAAAAAAAAGTTCTATTAATACCATTATTGGGCAACGGGCGGGCAGTTACCGAGGTCAATCAAAAACGTTAAAGCTCGCGCGGAAATACTCATGCTATTGTACATGAAATCAAGGGAACGTACGAAAATCCGCGGCCGATTCTGTCGGAGGCAGTCTACGCGACACCTTACTCAACCAAGTGGGGTTGGCAAAGAGTGAGTGTTTCAAACCGCCGATCAGGTTTTGTTTTTGTTTGTCTTTGGCAGTTTCTGTCTAAAAAACATTGAAAGTCATTGCGAATAATTATGACTGTAATACCGTTTACGAAAACTCATATATCCAAAACGCATAACTTGAGTGAAACGTTACAAACCAATAAAATTTTGAACTTTTGAGTAAGTATGGGTAAACCAATCCGGCACGCCTCTAAACGGCATATACTTAAGAAACAACATTTACCTAAATTTGTTAACGTGTACTTTTGTGGTTTTATTTGGTTTTTCAAGACCGCCGAACCGGAAATGCAGTAATGGCCAATTAGATATCGCGATGGAATTCGGGTTACCGAAAACCTTAGCGGTTTCGGGAAGGCCTTAAAAGTATCCCCGGCACAGGGTAACTTTAATATTATCGTTAAGTAACACGTTCGTTAATAGGTTACGACGCATTGTAATAGTAGAAGCAAAAATAAGAGCACGGCAGTTTTTCATTTTGAATCGTTGAAAATGTTTCGTTAAATGCCCACATGTGCGCAGCACTATAGCAGGCAATCGGTAAAAAAAAGTAAATGCAGTAATTGAACCAAGAGTATTCGTGCATAAGAAATCCTCGTTGTAAAAAACGATCGTTTAAAAACGTTGAAAACATGCTTCTTTATGCAGCAACAGAAACAAAACGTCTAAGGGATGTCAATCAGCGGCACAAAACATGTACATACAAATCGGGGAGTTTTGTGAGTCGCGGGCTGGGTTAAGGAAAGAATCACGGTTGCGCAAAAGCGCGAACGCGCAAAATCCG--GATTTTGTCGGAGCAAGTTTGTACGGCCGGCAGGCGGAAGGCATCGGAATTTAAGCGGATAAGTAAGTATCGGAAAACGGATCCCAAAGGTGCGCCCCAACGCGAGGTATACTCATCTCATTGCTTTTGCTTATTTGTTCTTGCTTGTGTGGGTCCGTGTTTGCTCCCAAGGTGACGAAAAAGGGTGTTTTCGGTTAGTTTGTTTTTTGTTTGCGTGGATTTAATCTTGTGTATGTACATTCAGTAATGCTTTTATGGGCTTGGTTACTTACATTATTGGCTTTAAGTGTAACTATATACATAGTCCCGACGGAGCAAAAGTAAATGCGTGACGAACCGTGAACAGTTGAAGTGGCAACCGGCATTTCCGACTTGCAAGGCCAAACACACTGATTGAATTCAGCGAGCCAGATTGAAGCAACAGGACTGAGAATTCAGAAGTTTAGGCCATTGGCATTGGATATTTATTGTTAGGGATTATTCAGGGCCGTTTCAATAGAGCTGTTAGGACCACCAATAACCAGGCCAGTGTTGCCATGTGGCAGAATTTAAGGGAGTGGGGGGTTCAGGATCAATACTCGGTTTTCATTTGCGGCGGGGATACAGGATTCACTTAACACGCATGGGGTTGTTTGCGCGCTGTTTTGCGGTGTTCATACAAAGCGCCCAACTGATGTTCAAAGTGATCATTTAACACATTGCGGTTTTGGTTGGAGTTGCTGGCGGCACAATCAGTTCTTCCATAAAATTTTGAGCGGGTGACCAAGAATCCTTCCCAGATTTTTTAAAATCATATGCGATTTACCAGTTTCAAGGTTGCCCTTTTACTTAATGAGGATAAGGATTTTACTTAAGGGGTTAACCGTACGGGGTTTGTTAGGAACGCCACACAGTGCATGCGTCTTTTTGTGCGGCACATACGACAATGGGCTGGCAAGATAAGAATTTGAGCCAAAGGCCTTACGGGAGGCAGTGGTTTAGAATTTACACTCTGCAGCCATTGCATAATTGCTTTTGGTCTTTCATATGTGCCACAATTAGCATCCCCTACCTATTGCACGATAGGACCATTTCTTTTACCACAATTGATGGGGTTTGGTGTGGGCGGGCCAGCGCATTTATGTCGGATAGACCACAAAATAAAAATTTTGACGGTATCGCACGGAGCATATTCCATTAATGGTTGATTTTTGGTTCAAGTTGGTTTAATCAAAGAACATAGGCTTGGCGCCCAGAATTTTCGAACGCATCACTCACCGTTTGCCATGATCAAAACCATTACGCCCCATTACGCCCAAGCTTGCGCACAGTTACTGGGGGGAGTGTGCGTGGGGAAGTGCATATCCATTCTTGGACGCGATTTTGTCACAATCAGCTTACATCAGTACGTTTATTTTTAAGGGTTTTAGCCGAGTCCGTTATCCGAAAGCAATTGGTTCGTTCCTGGAGGCCGGCGGGGGACTGCAGTTCGCTGGACAGTTTCTGGCTTTTGATTAAATCTTTCATGTATTTCATTAGTGAAATCATCGAGTTGGGACGTACGATCGG--GTTCCAATACGGGGAATTGGCAAGGCAAACATAAGGTGCTCGGATTTTTGGCCATCTCCAGTATCATCTAGGTCTCTTTCGCTAGGTTATTTTTGGGCCATTGTTGGCTTTCTTATTTCTTTTCGGCGGGTATGCAGACTATGATCATGTTGGCCAAAAACTCGGTGCCCTCATCACCCGGCTTAGATACCAGGCGGCGTGGGTGCCATATTTTGGGGATGCACACTGTCTTTTTTGCCGATATGCGTGGATACGCATTTAGCTTGGCCGTTTGGATGATACTCACGAAACGATTAATGGTGTTGGGTATATATCCACCTTTACGCACAGGTTTATATGCTTATGCGCCCCCGTGAATGAGGATCGGACCGTTCGGTCTTTTTAGGAAAAATATACGGGCGTATCCCTTCAAGCATGGCTCATTTACCATTGGAGCGCTCCTGAGATGTTTAAAGGGGCCTAGAATATGTTTCATTTTTTGGGTTGTGTAATGGCGGATGGATTTCTTCGTTGGATCGCCTGATGCGTGCTATCGCCCGTGCGCGCACGCGTTTTTATTACCATGGCAGGTCTTTCGAGGATCCTTGGATAGGGACTTAATTATATGTTTCAGCGACAAAATCTATCACCTTCAATTTGGGTGCGGGTTTGGGGTCTTTTTCGCATCAGGTCTTGTACTCTCTTATCGGAACACGAAAGATCGCAAGCGGTACGTTGGCAGAGAGAACTAAAATGTGCGCCAGGTATTGGCGTTATTTCATAGCTCTTAAAATCCGTCTTCATTTTTTGCATTGCCGTGTGGATTGTTACGCTTGGATTCACATGCTTAACTAAGGTTAATTAACATCGTGTGATCCAGGCGGTTTAAACTGGCGAATATAACGGCAATTGGATGAGTATCAGACGAAGCCAAATTCCTTGATTGCTCGTGAGCCCATCCCGTCATAAAAGGCCTTGTGCGACATTTTCGAAGTGAAATTAAACATGGAAAAATGTATAAACTGTCCGTCTCGTGTATCCCCATATGGCAACATGGGTTAAAGGCGGACAATCCGTTTATACGACAATGTGGCAAATTGGGATTTCTCACCGACTACGGGCAGTAAAAGAAAAATCAGGCATCGACCCGAGACTTCAACTATAAGATTATGACATAACCCGAGTAAATGTGATTGGATGTTTCAGTGGGAGGATGCCGATTAGGTTGACGGTATTCGGGATTCTGATTGAGAGGACTTGGATGCTTAATTGAGCAAAAGTGGGCGTTTTTGGGAGGTTAAATACGAGGAGCGGTCGTGACGGCGATGCGAATCCGTGGGAGGTATTGGCGGTGTAATCTTGCCACCGTGAGGAAGGTCATAAACACGAACCGGCATGATCCAGCCCGGATGTTCCGCGTCGTTAGACCTTCAACGGTTGTGCGTGAGCATATCCGTGGCGGGCA--CGGACTATATGGGACGCAACGGAAACGCATGCGTGAACATTTAACAAAGGAAGGGTATTGGTTAGTGCATGGCAAAGCTCTCGTGCCAGTTTAAAACTAAGACGGGGCTTGATAACATATGTATGCAAGCAAGACCGCACTTCATATTGCCCTAACGGGCACTTGCGATATTATTAAAGGCGCCACTTACATTAGAGATTTCAACAGCCAGCTACGGAATTCTTTTTTCGCGCCCCGGCGGAGCTACCGGGAGTTTTACTCATCCGCTTTGACGGCGCAATTAGACGCTTGGGAGGAGATACGCCTCCATGTGAACCAGAGGGAGTTCGCTAATCCACAAGTATTCATACGAGGCAATTTTTTCGCAGTTTTAATCGGTTCGCCGCATAAGTGGATTCGTTCCGGTGGTCGCGCCACCAAGCATAACAGTGCGGACCTAACTTCTTGCCATTAGGACTGAGCTTTCCATTGCTCGATTGACAGCACCAAACACTGCAGGGTCCGTTAGGAATTTAACAGCCAGGTCCCTTTCCTGCGACAGTTCAGATTATCGGACAAGGTATTGAAGTTCCGTGAACGTCGCCTTTTGTGGCTCGTCTAATGCACAGCATCAATTAAGAATTTGCACGCCAACTTACCCGAGCGAACATTTAACAGCATTCGATACTGAGAGTAAACTACCATTTACGTCGTGTTGCATCAGCATGCGTCCACATTTTTTTGGTCATACGCATCATTATCACGATTCGTACAAAACCGATTAGGACCGTTTAAGCAATTGCAAGGATGGCAAATCTAGGGACCGCTGCCAAGATTTTTAATTTCCGTGTATTTGGACTTGCATGTGTGGTTTCGTTTGACCGCGCATGGGACCGCAACCTTGCACCCTTGAATTTCCGATGTATTTACCGTTTCAATTTCGGTGTCCAAAATTTTGGGTGTGCATGCGCGTCCGTGGCTATACGTCCTTATGAAGATAAAATTCAAACCTACGCGCCATGCACGTTTTTTTTTGGACGTGTGCGTTGTTGGATGGGCACTTCCATGAATTCTTACTTGGTTTTATCCCGACCAAGAAGAAATTATGAAAACTTACGTGTGCGAATTTTTAAGTCTCCACTCCACGGAAACAGCTTTCTATACGAAGGATTCGCCAGCGAGGGATAGCGAGCCTCAAATATAGAGCATCGTTGAATGAGCTAGACGAGTAATCTTAAAATGGTTATCAACAGAAGGGACAGGAGGCTTGATATATACAGCTTGACGAACCTCTTCCAGGCTTAAAAATGCGTATTACATACGGGGACAGCATGAAAGGCATCGAATTCCAATTTTTGAAAGCGCGATATGAAGAGCATCGCTGCCCACAATAATGAGCCAAATGTTAAATACGGCG
[truncated: 1,172,563 more chars]
