# Supplementary material for: Order, please! Uncertainty in the ordinal-level classification of Chlorophyceae
Source: PeerJ. 2019 May 15;7:e6899. doi: 10.7717/peerj.6899 (PMC6525593; doi:10.7717/peerj.6899)
Supplement: Supplemental Information 1 — This compressed folder contains untrimmed, masked alignments for individual chloroplast genes (subfolder nexus), as well as trimmed alignments with appropriate analysis blocks and the consensus trees resulting from these single-gene and concatenated analyses (MrBayes subfolders). Supplementary methods with associated references are included in the SupplementaryMethods.txt file. SVDquartets, BaliPhy, PhyloBayes and RAxML analysis files are in separate subfolders, with their respective resulting tree files. Files associated with MrBayes analysis of the 1st and 2nd positions and the analysis of the 3rd positions are placed in the subfolders 1st_and_2nd_positions_only and 3rd_positions_only, respectively. The 18Splastid_combined subfolder contains the MrBayes analysis materials (alignment and consensus tree) for the analysis including nucleotide plastid data as well as 18S nucleotide data. Documentation, trees and scripts used to create Fig. 3 are included in the “Figure3” subfolder, and documentation for and full results of Treespace analyses are in the “Treespace” subfolder. The results of the AU topology tests are included in a Word document. [file peerj-07-6899-s008.zip › supplementary_alignments_trees/BaliPhy18S/C1.trees]

('Ankyra_judayi':0.014659	('Cylindrocapsa_geminella':0.010755	'Atractomorpha_echinata':0.008712)'A71':0.004865	(((((('Lobochlamys_culleus':0.006319	'Chlamydomonas_peterfii':0.010598)'A133':0.005772	'Lobochlamys_segnis':0.013555)'A96':0.005229	'Jenufa_perforata':0.018336)'A130':0.003876	((((('Oedogonium_cardiacum':0.014709	'Haematococcus_lacustris':0.017034)'A94':0.005870	'Stephanosphaera_pluvialis':0.021460)'A98':0.000212	((('Stigeoclonium_helveticum':0.018056	'Chlorosarcinopsis_eremi':0.018055)'A115':0.002545	(('Desmotetra_stigmatica':0.013145	('Dunaliella_salina':0.001348	'Chlamydomonas_applanata':0.001174)'A116':0.010942)'A85':0.007713	(('Chlorococcum_tatrense':0.013880	'Spermatozopsis_similis':0.014437)'A101':0.005036	('Bracteacoccus_minor':0.016987	(('Phacotus_lenticularis':0.010458	((('Pleodorina_starrii':0.000287	'Gonium_pectorale':0.000274)'A69':0.002031	(('Neochloris_aquatica':0.005875	((('Chromochloris_zofingiensis':0.008193	'Oogamochlamys_gigantea':0.002694)'A109':0.003235	'Floydiella_terrestris':0.002678)'A84':0.000593	'Chlorotetraedron_incus':0.001709)'A99':0.004106)'A74':0.015216	'Volvox_carteri':0.005041)'A124':0.002527)'A82':0.009506	'Elakatothrix_viridis':0.007353)'A127':0.002402)'A117':0.003559	(('Koshicola_spirodelophila':0.007446	('Pseudomuriella_schumacherensis':0.001544	'Kirchneriella_aperta':0.001775)'A131':0.005194)'A93':0.001200	'Chaetopeltis_orbicularis':0.009691)'A123':0.004423)'A79':0.004153)'A80':0.003169)'A111':0.001340)'A104':0.001596)'A106':0.000376	(((('Bracteacoccus_aerius':0.005024	'Scenedesmus_obliquus':0.004491)'A77':0.012305	'Golenkinia_longispicula':0.015727)'A75':0.001338	('Jenufa_minuta':0.013200	'Borodinellopsis_texensis':0.007951)'A110':0.011545)'A120':0.003062	(((('Mychonastes_jurisii':0.010387	'Follicularia_botryoides':0.015633)'A89':0.003097	((('Palmellopsis_texensis':0.002378	'Carteria_cerasiformis':0.001692)'A87':0.003561	'Carteria_crucifera':0.004606)'A73':0.005425	'Hariotina_reticulata':0.007456)'A78':0.002635)'A108':0.004525	('Uronema_sp':0.010861	'Dictyochloris_fragrans':0.010341)'A72':0.006325)'A92':0.001527	('Oedogonium_angustistomum':0.010622	'Oedocladium_carolinianum':0.010653)'A128':0.007921)'A76':0.002299)'A105':0.001171)'A70':0.000549)'A126':0.000490	('Mychonastes_homosphaera':0.022377	(((((('Pediastrum_duplex':0.002814	'Carteria_sp':0.006115)'A97':0.004030
('Ankyra_judayi':0.014230	('Cylindrocapsa_geminella':0.004998	'Atractomorpha_echinata':0.003252)'A71':0.003483	((('Jenufa_perforata':0.007312	((((((('Mychonastes_homosphaera':0.001456	'Chlorogonium_capillatum':0.001036)'A88':0.002706	(((('Microglena_monadina':0.001284	'Ourococcus_multisporus':0.000373)'A121':0.000084	('Treubaria_triappendiculata':0.001361	'Chlamydomonas_reinhardtii':0.000803)'A91':0.000206)'A102':0.000343	(('Carteria_sp':0.000788	('Schizomeris_leibleinii':0.000749	('Microspora_sp':0.000894	'Pediastrum_duplex':0.000410)'A112':0.000275)'A100':0.000014)'A97':0.004120	'Trochiscia_hystrix':0.002540)'A83':0.000354)'A81':0.000093	'Chloromonas_perforata':0.001581)'A118':0.000245)'A129':0.000196	'Parallela_transversalis':0.001334)'A95':0.002778	(('Chloromonas_rosae':0.001238	'Rotundella_rotunda':0.001121)'A125':0.000349	'Characiochloris_acuminata':0.000556)'A132':0.006451)'A122':0.000872	('Hafniomonas_laevis':0.001180	'Protosiphon_botryoides':0.000928)'A114':0.017708)'A68':0.005173	((('Oedogonium_cardiacum':0.001336	'Haematococcus_lacustris':0.000333)'A94':0.001107	'Stephanosphaera_pluvialis':0.005363)'A98':0.004061	((('Stigeoclonium_helveticum':0.001087	'Chlorosarcinopsis_eremi':0.001381)'A115':0.000707	((('Chlorococcum_tatrense':0.000845	'Spermatozopsis_similis':0.000740)'A101':0.001010	('Desmotetra_stigmatica':0.002343	('Dunaliella_salina':0.000445	'Chlamydomonas_applanata':0.000282)'A116':0.001275)'A85':0.000159)'A111':0.002016	('Bracteacoccus_minor':0.001272	(('Phacotus_lenticularis':0.001233	(((('Gonium_pectorale':0.000115	'Pleodorina_starrii':0.000042)'A69':0.000040	'Volvox_carteri':0.000129)'A124':0.003044	('Neochloris_aquatica':0.000997	((('Chromochloris_zofingiensis':0.000415	'Oogamochlamys_gigantea':0.001371)'A109':0.000191	'Floydiella_terrestris':0.000774)'A84':0.000185	'Chlorotetraedron_incus':0.000704)'A99':0.000282)'A74':0.000463)'A82':0.000856	'Elakatothrix_viridis':0.001183)'A127':0.000267)'A117':0.000549	(('Koshicola_spirodelophila':0.000869	('Pseudomuriella_schumacherensis':0.000521	'Kirchneriella_aperta':0.000348)'A131':0.000384)'A93':0.000377	'Chaetopeltis_orbicularis':0.001483)'A123':0.000441)'A79':0.000253)'A80':0.000233)'A104':0.000832)'A106':0.000591	((('Bracteacoccus_aerius':0.000269	'Scenedesmus_obliquus':0.000600)'A77':0.002991	(('Jenufa_minuta':0.001505
(((((((('Chlamydomonas_peterfii':0.028570	'Lobochlamys_culleus':0.000119)'A96':0.000792	'Lobochlamys_segnis':0.004937)'A133':0.003427	'Jenufa_perforata':0.026764)'A90':0.001600	(((((((('Microglena_monadina':0.007697	'Ourococcus_multisporus':0.005270)'A121':0.004135	('Treubaria_triappendiculata':0.008293	'Chlamydomonas_reinhardtii':0.004058)'A91':0.001819)'A102':0.000309	(('Carteria_sp':0.004630	('Schizomeris_leibleinii':0.005505	('Microspora_sp':0.005475	'Pediastrum_duplex':0.003088)'A112':0.001406)'A100':0.001263)'A97':0.001721	'Trochiscia_hystrix':0.017858)'A83':0.001663)'A81':0.001524	(('Chlorogonium_capillatum':0.008156	'Chloromonas_perforata':0.011083)'A88':0.003985	'Mychonastes_homosphaera':0.016377)'A129':0.000568)'A95':0.000768	'Parallela_transversalis':0.006009)'A118':0.019332	(('Chloromonas_rosae':0.007441	'Rotundella_rotunda':0.010042)'A125':0.002712	'Characiochloris_acuminata':0.007167)'A132':0.024330)'A122':0.009605	('Hafniomonas_laevis':0.004404	'Protosiphon_botryoides':0.006325)'A114':0.006746)'A68':0.023708	((('Oedogonium_cardiacum':0.007154	'Haematococcus_lacustris':0.004332)'A94':0.005149	'Stephanosphaera_pluvialis':0.009710)'A98':0.003989	((('Stigeoclonium_helveticum':0.008785	'Chlorosarcinopsis_eremi':0.012866)'A115':0.003024	((('Chlorococcum_tatrense':0.007243	'Spermatozopsis_similis':0.005596)'A101':0.004026	('Desmotetra_stigmatica':0.009920	('Dunaliella_salina':0.008682	'Chlamydomonas_applanata':0.002043)'A116':0.002160)'A85':0.000986)'A111':0.010635	('Bracteacoccus_minor':0.008156	(('Phacotus_lenticularis':0.011012	(('Oogamochlamys_gigantea':0.004414	('Elakatothrix_viridis':0.005714	(('Volvox_carteri':0.002739	'Pleodorina_starrii':0.000320)'A124':0.000545	'Gonium_pectorale':0.001013)'A69':0.005011)'A127':0.003762)'A99':0.004271	((('Neochloris_aquatica':0.006547	'Chlorotetraedron_incus':0.001539)'A74':0.004634	'Chromochloris_zofingiensis':0.005329)'A84':0.001551	'Floydiella_terrestris':0.013682)'A109':0.000463)'A82':0.001740)'A117':0.001725	(('Koshicola_spirodelophila':0.009147	('Pseudomuriella_schumacherensis':0.003004	'Kirchneriella_aperta':0.009506)'A131':0.001566)'A93':0.002769	'Chaetopeltis_orbicularis':0.006012)'A123':0.001437)'A79':0.001861)'A80':0.001858)'A104':0.004376)'A106':0.003338	((('Bracteacoccus_aerius':0.004076	'Scenedesmus_obliquus':0.011740)'A77':0.015017	(('Jenufa_minuta':0.021665
(((((((('Chlamydomonas_peterfii':0.023471	'Lobochlamys_culleus':0.000920)'A96':0.000631	'Lobochlamys_segnis':0.003886)'A133':0.007621	'Jenufa_perforata':0.029476)'A90':0.002563	((((((((('Trochiscia_hystrix':0.034001	'Treubaria_triappendiculata':0.016161)'A83':0.003985	'Chlamydomonas_reinhardtii':0.017997)'A91':0.006579	('Microglena_monadina':0.014877	'Ourococcus_multisporus':0.009975)'A121':0.002123)'A102':0.000423	('Carteria_sp':0.012366	(('Microspora_sp':0.013803	'Schizomeris_leibleinii':0.007784)'A112':0.000639	'Pediastrum_duplex':0.007822)'A100':0.005267)'A97':0.004157)'A81':0.001134	(('Chlorogonium_capillatum':0.006955	'Chloromonas_perforata':0.016784)'A88':0.002991	'Mychonastes_homosphaera':0.022231)'A129':0.000812)'A95':0.000591	'Parallela_transversalis':0.015250)'A118':0.004549	(('Characiochloris_acuminata':0.006665	'Chloromonas_rosae':0.014711)'A132':0.007333	'Rotundella_rotunda':0.013995)'A125':0.003375)'A122':0.004534	('Hafniomonas_laevis':0.013153	'Protosiphon_botryoides':0.012925)'A114':0.008256)'A68':0.001953	((('Oedogonium_cardiacum':0.019764	'Haematococcus_lacustris':0.010274)'A94':0.003606	'Stephanosphaera_pluvialis':0.019022)'A98':0.008188	((('Stigeoclonium_helveticum':0.018128	'Chlorosarcinopsis_eremi':0.019518)'A115':0.002930	((('Chlorococcum_tatrense':0.012302	'Spermatozopsis_similis':0.011222)'A101':0.001703	('Desmotetra_stigmatica':0.018531	('Dunaliella_salina':0.005882	'Chlamydomonas_applanata':0.001241)'A116':0.003520)'A85':0.000249)'A111':0.013022	((((('Neochloris_aquatica':0.010430	'Chlorotetraedron_incus':0.007007)'A74':0.002486	'Chromochloris_zofingiensis':0.005989)'A84':0.003759	'Floydiella_terrestris':0.011477)'A109':0.001444	('Oogamochlamys_gigantea':0.006218	('Elakatothrix_viridis':0.011765	(('Volvox_carteri':0.002901	'Pleodorina_starrii':0.001860)'A69':0.001465	'Gonium_pectorale':0.000572)'A124':0.013323)'A127':0.002130)'A99':0.002396)'A82':0.002646	(((('Koshicola_spirodelophila':0.012219	('Pseudomuriella_schumacherensis':0.006826	'Kirchneriella_aperta':0.007108)'A131':0.004240)'A93':0.001294	'Chaetopeltis_orbicularis':0.014386)'A123':0.000923	'Bracteacoccus_minor':0.014362)'A79':0.001547	'Phacotus_lenticularis':0.019317)'A80':0.002216)'A117':0.003043)'A104':0.007680)'A106':0.002937	((('Bracteacoccus_aerius':0.005466	'Scenedesmus_obliquus':0.008860)'A77':0.002322	(('Jenufa_minuta':0.023468
(((('Chloromonas_rosae':0.012614	'Chlamydomonas_nivalis':0.006628)'A132':0.008006	(('Chlamydomonas_radiata':0.008658	'Bracteacoccus_giganteus':0.015848)'A103':0.002917	(((('Lobochlamys_culleus':0.002783	'Lobochlamys_segnis':0.003568)'A96':0.003655	'Chlamydomonas_peterfii':0.016209)'A133':0.001052	'Jenufa_perforata':0.027630)'A90':0.001001	(((('Oedogonium_cardiacum':0.021145	'Haematococcus_lacustris':0.006620)'A94':0.001761	'Stephanosphaera_pluvialis':0.016551)'A98':0.002482	((('Stigeoclonium_helveticum':0.021187	'Chlorosarcinopsis_eremi':0.014821)'A115':0.004221	((('Chlorococcum_tatrense':0.014573	'Spermatozopsis_similis':0.007896)'A101':0.002377	('Desmotetra_stigmatica':0.015935	('Dunaliella_salina':0.004477	'Chlamydomonas_applanata':0.003502)'A116':0.004897)'A85':0.000641)'A111':0.002273	(((((('Neochloris_aquatica':0.011980	'Chlorotetraedron_incus':0.006401)'A74':0.001164	'Chromochloris_zofingiensis':0.006531)'A84':0.001450	((('Pseudomuriella_schumacherensis':0.006996	'Kirchneriella_aperta':0.007033)'A131':0.001492	'Bracteacoccus_minor':0.011245)'A93':0.001722	'Koshicola_spirodelophila':0.012925)'A79':0.001174)'A82':0.000565	('Chaetopeltis_orbicularis':0.005433	'Floydiella_terrestris':0.012484)'A123':0.016276)'A109':0.003177	('Oogamochlamys_gigantea':0.005024	('Elakatothrix_viridis':0.012077	(('Volvox_carteri':0.003258	'Pleodorina_starrii':0.001676)'A69':0.000707	'Gonium_pectorale':0.001355)'A124':0.011998)'A127':0.003481)'A99':0.002627)'A80':0.000928	'Phacotus_lenticularis':0.013603)'A117':0.001981)'A104':0.003597)'A106':0.002974	((('Bracteacoccus_aerius':0.005237	'Scenedesmus_obliquus':0.005212)'A77':0.002570	(('Jenufa_minuta':0.019980	'Borodinellopsis_texensis':0.016821)'A110':0.002625	'Golenkinia_longispicula':0.012628)'A120':0.003447)'A75':0.003570	(((('Hariotina_reticulata':0.013513	('Mychonastes_jurisii':0.012952	'Follicularia_botryoides':0.008561)'A89':0.000918)'A78':0.002689	('Palmellopsis_texensis':0.008426	('Carteria_crucifera':0.004512	'Carteria_cerasiformis':0.001619)'A73':0.004919)'A87':0.002075)'A108':0.000753	('Uronema_sp':0.015125	'Dictyochloris_fragrans':0.013078)'A72':0.003893)'A92':0.001825	('Oedogonium_angustistomum':0.006408	'Oedocladium_carolinianum':0.004033)'A128':0.016891)'A76':0.001141)'A105':0.006203)'A70':0.001359)'A126':0.002060	(('Hafniomonas_laevis':0.017653	'Protosiphon_botryoides':0.015200)'A114':0.003737
((((('Chlamydomonas_radiata':0.005473	('Chloromonas_rosae':0.002981	'Chlamydomonas_nivalis':0.002421)'A132':0.004030)'A103':0.005605	'Bracteacoccus_giganteus':0.014061)'A86':0.000619	((((('Lobochlamys_culleus':0.003124	'Lobochlamys_segnis':0.002284)'A96':0.005615	'Chlamydomonas_peterfii':0.020782)'A133':0.001670	'Jenufa_perforata':0.026986)'A90':0.001493	((('Oedogonium_cardiacum':0.020948	'Haematococcus_lacustris':0.008742)'A94':0.001329	'Stephanosphaera_pluvialis':0.016076)'A98':0.002093	((('Stigeoclonium_helveticum':0.024292	'Chlorosarcinopsis_eremi':0.014191)'A115':0.002595	((((('Dunaliella_salina':0.004399	'Chlorococcum_tatrense':0.011983)'A116':0.001443	'Chlamydomonas_applanata':0.001492)'A85':0.004153	'Spermatozopsis_similis':0.010396)'A101':0.001017	'Desmotetra_stigmatica':0.017479)'A111':0.000058	((((('Neochloris_aquatica':0.006623	'Chlorotetraedron_incus':0.009086)'A74':0.002712	('Koshicola_spirodelophila':0.019393	('Chaetopeltis_orbicularis':0.003309	'Floydiella_terrestris':0.003314)'A123':0.013725)'A93':0.001807)'A82':0.001175	((('Kirchneriella_aperta':0.007312	'Pseudomuriella_schumacherensis':0.005041)'A79':0.001132	'Chromochloris_zofingiensis':0.002926)'A131':0.000698	'Bracteacoccus_minor':0.011213)'A84':0.002289)'A109':0.002192	('Oogamochlamys_gigantea':0.007685	('Elakatothrix_viridis':0.013977	(('Gonium_pectorale':0.001342	'Volvox_carteri':0.003781)'A124':0.000009	'Pleodorina_starrii':0.000768)'A69':0.014870)'A127':0.002633)'A99':0.001468)'A80':0.001816	'Phacotus_lenticularis':0.016839)'A117':0.000529)'A104':0.001399)'A106':0.000952	((('Bracteacoccus_aerius':0.007826	'Scenedesmus_obliquus':0.013404)'A77':0.000624	(('Golenkinia_longispicula':0.011528	'Jenufa_minuta':0.020225)'A120':0.001320	'Borodinellopsis_texensis':0.019950)'A110':0.001233)'A75':0.000778	(((('Hariotina_reticulata':0.012295	('Follicularia_botryoides':0.005469	'Mychonastes_jurisii':0.013606)'A89':0.000532)'A78':0.002628	('Palmellopsis_texensis':0.008134	('Carteria_crucifera':0.004122	'Carteria_cerasiformis':0.002992)'A73':0.003873)'A87':0.003677)'A108':0.000696	('Uronema_sp':0.016327	'Dictyochloris_fragrans':0.009939)'A72':0.000801)'A92':0.000380	('Oedogonium_angustistomum':0.005833	'Oedocladium_carolinianum':0.003459)'A128':0.011600)'A76':0.000409)'A105':0.005100)'A70':0.000016)'A126':0.002003)'A113':0.000050	(('Hafniomonas_laevis':0.014365	'Protosiphon_botryoides':0.012887)'A114':0.003300
((((('Chlamydomonas_radiata':0.007444	('Chloromonas_rosae':0.005296	'Chlamydomonas_nivalis':0.002173)'A132':0.004850)'A103':0.008337	'Bracteacoccus_giganteus':0.005966)'A86':0.000590	(((((('Hafniomonas_laevis':0.016192	'Protosiphon_botryoides':0.018863)'A114':0.001400	(('Chlorogonium_capillatum':0.002046	'Chloromonas_perforata':0.016370)'A88':0.003231	'Characiochloris_acuminata':0.004019)'A125':0.002876)'A68':0.003670	('Rotundella_rotunda':0.010585	'Mychonastes_homosphaera':0.017846)'A129':0.005061)'A95':0.000425	(((('Schizomeris_leibleinii':0.011019	('Parallela_transversalis':0.006762	'Microspora_sp':0.006357)'A118':0.006096)'A112':0.000034	'Carteria_sp':0.013241)'A100':0.000389	'Pediastrum_duplex':0.010060)'A97':0.001564	((('Trochiscia_hystrix':0.003411	'Treubaria_triappendiculata':0.002825)'A83':0.024230	'Chlamydomonas_reinhardtii':0.017521)'A91':0.001794	('Microglena_monadina':0.014045	'Ourococcus_multisporus':0.011946)'A121':0.000725)'A102':0.000233)'A81':0.000937)'A122':0.000324	((('Lobochlamys_culleus':0.001785	'Lobochlamys_segnis':0.005759)'A96':0.005717	'Chlamydomonas_peterfii':0.017427)'A133':0.001511	'Jenufa_perforata':0.028779)'A90':0.004123)'A130':0.000013	((('Oedogonium_cardiacum':0.021631	'Haematococcus_lacustris':0.010151)'A94':0.000849	'Stephanosphaera_pluvialis':0.019818)'A98':0.004325	(('Stigeoclonium_helveticum':0.023569	(((('Desmotetra_stigmatica':0.021920	(('Dunaliella_salina':0.003401	'Chlorococcum_tatrense':0.014776)'A116':0.000586	'Chlamydomonas_applanata':0.003014)'A85':0.005781)'A101':0.000202	'Spermatozopsis_similis':0.015616)'A111':0.000946	((((('Neochloris_aquatica':0.009481	'Chlorotetraedron_incus':0.008146)'A74':0.004190	('Koshicola_spirodelophila':0.017612	('Chaetopeltis_orbicularis':0.006617	'Floydiella_terrestris':0.001599)'A123':0.012261)'A93':0.001687)'A82':0.002041	((('Kirchneriella_aperta':0.007102	'Pseudomuriella_schumacherensis':0.006104)'A79':0.001542	'Chromochloris_zofingiensis':0.003979)'A131':0.000488	'Bracteacoccus_minor':0.012350)'A84':0.000232)'A109':0.003375	('Oogamochlamys_gigantea':0.006665	('Elakatothrix_viridis':0.017034	(('Pleodorina_starrii':0.001014	'Gonium_pectorale':0.002137)'A69':0.000007	'Volvox_carteri':0.003468)'A124':0.013524)'A127':0.002019)'A99':0.002369)'A80':0.000964	'Phacotus_lenticularis':0.020224)'A117':0.001561)'A104':0.001015	'Chlorosarcinopsis_eremi':0.017017)'A106':0.001720)'A115':0.002344
((('Cylindrocapsa_geminella':0.026377	((((('Haematococcus_lacustris':0.009966	'Stephanosphaera_pluvialis':0.011118)'A94':0.003208	'Oedogonium_cardiacum':0.027377)'A98':0.001831	((('Chlorosarcinopsis_eremi':0.022291	'Stigeoclonium_helveticum':0.024781)'A106':0.000002	((((('Dunaliella_salina':0.002717	'Chlorococcum_tatrense':0.013571)'A116':0.001671	'Chlamydomonas_applanata':0.001871)'A85':0.005753	'Spermatozopsis_similis':0.015095)'A111':0.000380	'Desmotetra_stigmatica':0.017815)'A101':0.000221	((((('Neochloris_aquatica':0.006711	'Chlorotetraedron_incus':0.007146)'A74':0.005097	('Koshicola_spirodelophila':0.014597	('Chaetopeltis_orbicularis':0.004016	'Floydiella_terrestris':0.001966)'A123':0.010909)'A93':0.005499)'A82':0.000689	((('Kirchneriella_aperta':0.007587	'Pseudomuriella_schumacherensis':0.008402)'A79':0.001529	'Chromochloris_zofingiensis':0.004692)'A131':0.001043	'Bracteacoccus_minor':0.012268)'A84':0.001388)'A109':0.003685	('Oogamochlamys_gigantea':0.006936	('Elakatothrix_viridis':0.017501	(('Gonium_pectorale':0.002157	'Pleodorina_starrii':0.000719)'A124':0.000000	'Volvox_carteri':0.003583)'A69':0.011682)'A127':0.001106)'A99':0.002137)'A80':0.001810	'Phacotus_lenticularis':0.015328)'A117':0.000450)'A104':0.000742)'A115':0.001380	(((((('Bracteacoccus_aerius':0.008085	'Scenedesmus_obliquus':0.009558)'A77':0.001852	(('Follicularia_botryoides':0.011429	'Mychonastes_jurisii':0.011273)'A78':0.000304	'Hariotina_reticulata':0.012295)'A89':0.002718)'A75':0.000649	(('Borodinellopsis_texensis':0.020455	'Jenufa_minuta':0.026952)'A110':0.003629	'Golenkinia_longispicula':0.015104)'A120':0.002058)'A76':0.000652	('Palmellopsis_texensis':0.010526	('Carteria_crucifera':0.004083	'Carteria_cerasiformis':0.004768)'A73':0.006069)'A87':0.005382)'A108':0.000892	('Uronema_sp':0.014729	'Dictyochloris_fragrans':0.013645)'A72':0.000379)'A92':0.001324	('Oedogonium_angustistomum':0.004441	'Oedocladium_carolinianum':0.004704)'A128':0.014400)'A105':0.003445)'A70':0.001091)'A126':0.001191	((('Lobochlamys_culleus':0.002097	'Lobochlamys_segnis':0.003864)'A96':0.005401	'Jenufa_perforata':0.029369)'A90':0.000189	'Chlamydomonas_peterfii':0.020281)'A133':0.001707)'A113':0.000016	(((((((('Parallela_transversalis':0.011876	'Microspora_sp':0.005398)'A118':0.007159	'Schizomeris_leibleinii':0.007969)'A100':0.000563	'Carteria_sp':0.014248)'A112':0.000592	'Pediastrum_duplex':0.009200)'A97':0.001138
(((('Cylindrocapsa_geminella':0.038501	(((((('Neochloris_aquatica':0.009371	'Chlorotetraedron_incus':0.006939)'A74':0.002883	('Koshicola_spirodelophila':0.021837	('Chaetopeltis_orbicularis':0.004978	'Floydiella_terrestris':0.003424)'A123':0.013266)'A93':0.006102)'A82':0.003014	(('Bracteacoccus_minor':0.010846	('Kirchneriella_aperta':0.007054	'Pseudomuriella_schumacherensis':0.006342)'A79':0.003055)'A84':0.000000	'Chromochloris_zofingiensis':0.005525)'A131':0.000586)'A109':0.007412	((((('Dunaliella_salina':0.001838	'Chlorococcum_tatrense':0.016768)'A116':0.002522	'Chlamydomonas_applanata':0.002299)'A85':0.005800	'Spermatozopsis_similis':0.012748)'A111':0.001350	'Desmotetra_stigmatica':0.022569)'A101':0.000025	('Phacotus_lenticularis':0.020119	(('Chlorosarcinopsis_eremi':0.024784	'Stigeoclonium_helveticum':0.028464)'A106':0.000366	(((((((('Mychonastes_jurisii':0.016532	'Bracteacoccus_aerius':0.010487)'A89':0.000046	('Scenedesmus_obliquus':0.002777	'Hariotina_reticulata':0.007355)'A77':0.007033)'A75':0.000581	'Follicularia_botryoides':0.010248)'A78':0.004382	(('Borodinellopsis_texensis':0.015827	'Jenufa_minuta':0.036499)'A110':0.003041	'Golenkinia_longispicula':0.021399)'A120':0.001972)'A76':0.002086	('Palmellopsis_texensis':0.011541	('Carteria_crucifera':0.005311	'Carteria_cerasiformis':0.004955)'A73':0.008233)'A87':0.002492)'A108':0.000325	('Uronema_sp':0.022262	'Dictyochloris_fragrans':0.014249)'A72':0.005206)'A92':0.000204	('Oedogonium_angustistomum':0.008369	'Oedocladium_carolinianum':0.002174)'A128':0.023017)'A105':0.002158	(('Haematococcus_lacustris':0.007798	'Stephanosphaera_pluvialis':0.015025)'A94':0.007015	'Oedogonium_cardiacum':0.027786)'A98':0.003348)'A70':0.000693)'A115':0.001396)'A117':0.000551)'A104':0.000399)'A99':0.000544	(('Elakatothrix_viridis':0.020517	(('Pleodorina_starrii':0.001399	'Volvox_carteri':0.002554)'A124':0.000000	'Gonium_pectorale':0.001257)'A69':0.015411)'A127':0.004284	'Oogamochlamys_gigantea':0.010615)'A80':0.000350)'A126':0.002529	(('Chlamydomonas_peterfii':0.026424	'Jenufa_perforata':0.033178)'A133':0.000608	('Lobochlamys_culleus':0.001708	'Lobochlamys_segnis':0.005074)'A96':0.006058)'A90':0.001256)'A113':0.000729)'A119':0.000730	(((((('Protosiphon_botryoides':0.005268	'Chloromonas_perforata':0.008163)'A125':0.009170	'Chlorogonium_capillatum':0.004540)'A88':0.004756	'Characiochloris_acuminata':0.011818)'A114':0.003772	'Hafniomonas_laevis':0.018157)'A68':0.001156
(((((('Chlamydomonas_radiata':0.006775	('Chloromonas_rosae':0.005831	'Chlamydomonas_nivalis':0.002543)'A132':0.003800)'A103':0.005721	'Bracteacoccus_giganteus':0.010969)'A86':0.000392	((((((('Ourococcus_multisporus':0.007717	'Pediastrum_duplex':0.007001)'A102':0.001257	('Rotundella_rotunda':0.010751	'Mychonastes_homosphaera':0.013954)'A129':0.002364)'A97':0.005826	((('Parallela_transversalis':0.009833	'Microspora_sp':0.010610)'A118':0.008542	'Schizomeris_leibleinii':0.011030)'A112':0.001140	'Carteria_sp':0.012152)'A100':0.000743)'A81':0.001663	'Microglena_monadina':0.015741)'A121':0.000542	(('Hafniomonas_laevis':0.017418	((('Protosiphon_botryoides':0.005311	'Chloromonas_perforata':0.007956)'A125':0.011272	'Chlorogonium_capillatum':0.001268)'A88':0.006446	'Characiochloris_acuminata':0.006902)'A114':0.002125)'A95':0.002722	'Chlamydomonas_reinhardtii':0.015668)'A68':0.000059)'A122':0.000089	(((((((('Dunaliella_salina':0.005313	'Chlorococcum_tatrense':0.014406)'A116':0.003229	'Chlamydomonas_applanata':0.001952)'A85':0.007836	'Spermatozopsis_similis':0.017049)'A101':0.000000	'Desmotetra_stigmatica':0.021974)'A111':0.000552	'Phacotus_lenticularis':0.020665)'A117':0.000740	(((((((((('Scenedesmus_obliquus':0.002448	'Hariotina_reticulata':0.010237)'A77':0.008438	'Mychonastes_jurisii':0.016864)'A89':0.000263	('Follicularia_botryoides':0.011258	'Bracteacoccus_aerius':0.005720)'A78':0.000821)'A75':0.004931	(('Jenufa_minuta':0.032131	'Borodinellopsis_texensis':0.021582)'A110':0.000702	'Golenkinia_longispicula':0.010631)'A120':0.002492)'A76':0.000215	('Palmellopsis_texensis':0.007200	('Carteria_crucifera':0.006552	'Carteria_cerasiformis':0.003166)'A73':0.005172)'A87':0.005297)'A108':0.002020	('Uronema_sp':0.020728	'Dictyochloris_fragrans':0.010967)'A72':0.001208)'A92':0.000045	('Oedogonium_angustistomum':0.006870	'Oedocladium_carolinianum':0.003729)'A128':0.018333)'A105':0.001529	(('Haematococcus_lacustris':0.007537	'Stephanosphaera_pluvialis':0.011913)'A94':0.005756	'Oedogonium_cardiacum':0.019193)'A98':0.002788)'A70':0.001270	'Stigeoclonium_helveticum':0.019562)'A106':0.000206	'Chlorosarcinopsis_eremi':0.022700)'A115':0.000774)'A104':0.000368	((('Kirchneriella_aperta':0.008098	'Pseudomuriella_schumacherensis':0.007763)'A79':0.001264	('Chromochloris_zofingiensis':0.004752	(('Neochloris_aquatica':0.008500	'Chlorotetraedron_incus':0.006943)'A74':0.003854
(((('Hafniomonas_laevis':0.012308	((('Protosiphon_botryoides':0.005014	'Chloromonas_perforata':0.008675)'A125':0.008772	'Chlorogonium_capillatum':0.001767)'A88':0.006498	'Characiochloris_acuminata':0.004704)'A114':0.002716)'A95':0.002105	(((((((('Rotundella_rotunda':0.011276	'Mychonastes_homosphaera':0.012135)'A129':0.001247	'Ourococcus_multisporus':0.008266)'A102':0.000344	'Pediastrum_duplex':0.009472)'A97':0.002872	(('Schizomeris_leibleinii':0.009667	('Parallela_transversalis':0.011851	'Microspora_sp':0.010246)'A118':0.006052)'A112':0.002068	'Carteria_sp':0.014205)'A100':0.000152)'A81':0.001821	'Microglena_monadina':0.013615)'A121':0.000891	'Chlamydomonas_reinhardtii':0.018791)'A68':0.000524	((((((('Dunaliella_salina':0.004492	'Chlorococcum_tatrense':0.013715)'A116':0.001896	'Chlamydomonas_applanata':0.002282)'A85':0.005589	'Desmotetra_stigmatica':0.013827)'A101':0.000027	(('Chlorosarcinopsis_eremi':0.015859	'Stigeoclonium_helveticum':0.018143)'A115':0.000000	((((('Palmellopsis_texensis':0.010160	('Carteria_crucifera':0.003623	'Carteria_cerasiformis':0.004932)'A73':0.006091)'A87':0.002163	((('Follicularia_botryoides':0.008542	'Bracteacoccus_aerius':0.003230)'A78':0.003759	('Scenedesmus_obliquus':0.004082	'Hariotina_reticulata':0.005090)'A77':0.006742)'A75':0.000082	'Mychonastes_jurisii':0.018911)'A89':0.002006)'A108':0.000332	(('Uronema_sp':0.015284	'Dictyochloris_fragrans':0.011753)'A72':0.003078	(('Jenufa_minuta':0.033989	'Golenkinia_longispicula':0.016736)'A110':0.001635	'Borodinellopsis_texensis':0.020150)'A120':0.001181)'A92':0.000225)'A76':0.000665	('Oedogonium_angustistomum':0.005221	'Oedocladium_carolinianum':0.004565)'A128':0.018077)'A105':0.002769	(('Haematococcus_lacustris':0.008187	'Stephanosphaera_pluvialis':0.014919)'A94':0.005440	'Oedogonium_cardiacum':0.028529)'A98':0.001703)'A70':0.000894)'A106':0.000533)'A111':0.000533	('Phacotus_lenticularis':0.016278	'Spermatozopsis_similis':0.010722)'A117':0.001702)'A104':0.000966	(((('Kirchneriella_aperta':0.006773	'Pseudomuriella_schumacherensis':0.005651)'A79':0.000850	'Chromochloris_zofingiensis':0.003409)'A131':0.000093	(('Neochloris_aquatica':0.006527	'Chlorotetraedron_incus':0.006429)'A74':0.003178	('Koshicola_spirodelophila':0.012560	('Chaetopeltis_orbicularis':0.005850	'Floydiella_terrestris':0.001229)'A123':0.010299)'A93':0.004560)'A82':0.000949)'A84':0.000000	'Bracteacoccus_minor':0.012245)'A109':0.005435)'A99':0.000081
((('Chlamydomonas_peterfii':0.023374	'Jenufa_perforata':0.036251)'A133':0.000031	((((((((('Pleodorina_starrii':0.001958	'Volvox_carteri':0.003161)'A124':0.002125	'Gonium_pectorale':0.000311)'A69':0.010202	(('Trochiscia_hystrix':0.003161	'Treubaria_triappendiculata':0.002966)'A83':0.009451	'Elakatothrix_viridis':0.004711)'A91':0.010734)'A80':0.002400	'Oogamochlamys_gigantea':0.008468)'A127':0.000876	('Desmotetra_stigmatica':0.019937	(('Spermatozopsis_similis':0.010389	'Phacotus_lenticularis':0.015029)'A104':0.000662	((('Stigeoclonium_helveticum':0.024830	'Chlorosarcinopsis_eremi':0.018670)'A115':0.000004	(((((('Palmellopsis_texensis':0.010863	('Carteria_crucifera':0.005053	'Carteria_cerasiformis':0.005824)'A73':0.004662)'A87':0.004864	((('Scenedesmus_obliquus':0.002786	'Hariotina_reticulata':0.006533)'A77':0.005786	'Mychonastes_jurisii':0.019604)'A89':0.000633	('Follicularia_botryoides':0.011731	'Bracteacoccus_aerius':0.002272)'A78':0.003430)'A75':0.001626)'A108':0.001042	(('Jenufa_minuta':0.034049	'Golenkinia_longispicula':0.010674)'A110':0.001558	'Borodinellopsis_texensis':0.020911)'A120':0.002053)'A76':0.000013	('Uronema_sp':0.020950	'Dictyochloris_fragrans':0.017177)'A72':0.001460)'A92':0.000570	('Oedogonium_angustistomum':0.006508	'Oedocladium_carolinianum':0.004157)'A128':0.019364)'A105':0.002454	(('Haematococcus_lacustris':0.009783	'Stephanosphaera_pluvialis':0.013842)'A94':0.003983	'Oedogonium_cardiacum':0.022779)'A98':0.003087)'A70':0.000657)'A106':0.000862	(('Dunaliella_salina':0.003449	'Chlorococcum_tatrense':0.016724)'A116':0.000960	'Chlamydomonas_applanata':0.003756)'A85':0.005211)'A111':0.000380)'A117':0.001059)'A126':0.000198)'A99':0.000001	((('Chromochloris_zofingiensis':0.002734	'Bracteacoccus_minor':0.012931)'A131':0.002272	('Kirchneriella_aperta':0.009677	'Pseudomuriella_schumacherensis':0.005914)'A79':0.001834)'A84':0.000000	(('Neochloris_aquatica':0.008546	'Chlorotetraedron_incus':0.005301)'A74':0.002536	('Koshicola_spirodelophila':0.014805	('Chaetopeltis_orbicularis':0.004330	'Floydiella_terrestris':0.001385)'A123':0.014894)'A93':0.004759)'A82':0.001363)'A109':0.006121)'A101':0.001497	((((((('Rotundella_rotunda':0.010785	'Mychonastes_homosphaera':0.014125)'A129':0.000068	'Ourococcus_multisporus':0.007191)'A97':0.000650	'Pediastrum_duplex':0.007241)'A102':0.005207	((('Parallela_transversalis':0.013053	'Microspora_sp':0.009117)'A118':0.008278
(((('Chlamydomonas_peterfii':0.031808	((('Lobochlamys_culleus':0.002444	'Lobochlamys_segnis':0.003361)'A96':0.006645	('Chlamydomonas_radiata':0.008278	('Chloromonas_rosae':0.004470	'Chlamydomonas_nivalis':0.003369)'A132':0.007252)'A103':0.009363)'A107':0.001322	'Bracteacoccus_giganteus':0.012865)'A86':0.000385)'A90':0.000044	((((((('Rotundella_rotunda':0.013140	(('Ourococcus_multisporus':0.008310	'Mychonastes_homosphaera':0.016810)'A97':0.001733	'Pediastrum_duplex':0.008182)'A102':0.001002)'A129':0.003351	(('Carteria_sp':0.014415	'Schizomeris_leibleinii':0.009901)'A100':0.000009	('Parallela_transversalis':0.009516	'Microspora_sp':0.009134)'A118':0.010749)'A112':0.001890)'A81':0.002751	'Microglena_monadina':0.012530)'A121':0.000092	'Chlamydomonas_reinhardtii':0.017942)'A68':0.000081	'Cylindrocapsa_geminella':0.040563)'A113':0.000092	(((('Desmotetra_stigmatica':0.020742	'Oogamochlamys_gigantea':0.010442)'A127':0.000093	((('Pleodorina_starrii':0.001486	'Gonium_pectorale':0.000683)'A124':0.000439	'Volvox_carteri':0.003099)'A69':0.014446	(('Trochiscia_hystrix':0.003644	'Treubaria_triappendiculata':0.003241)'A83':0.017243	'Elakatothrix_viridis':0.003100)'A91':0.013469)'A80':0.002548)'A126':0.001846	(('Spermatozopsis_similis':0.012560	'Phacotus_lenticularis':0.018445)'A104':0.000547	(((((((('Dictyochloris_fragrans':0.018191	(('Mychonastes_jurisii':0.018320	('Follicularia_botryoides':0.011177	'Bracteacoccus_aerius':0.003421)'A78':0.003522)'A89':0.000105	('Scenedesmus_obliquus':0.003609	'Hariotina_reticulata':0.007140)'A77':0.010794)'A75':0.002554)'A72':0.002038	('Palmellopsis_texensis':0.011340	('Carteria_crucifera':0.004873	'Carteria_cerasiformis':0.004878)'A73':0.011614)'A87':0.003269)'A108':0.000400	((('Jenufa_minuta':0.029978	'Golenkinia_longispicula':0.014236)'A110':0.003444	'Borodinellopsis_texensis':0.024542)'A120':0.000471	'Uronema_sp':0.019544)'A92':0.000751)'A76':0.000404	('Oedogonium_angustistomum':0.009605	'Oedocladium_carolinianum':0.002968)'A128':0.020487)'A105':0.003165	(('Haematococcus_lacustris':0.006517	'Stephanosphaera_pluvialis':0.016175)'A94':0.006701	'Oedogonium_cardiacum':0.030081)'A98':0.001478)'A70':0.000694	'Chlorosarcinopsis_eremi':0.025812)'A115':0.000005	'Stigeoclonium_helveticum':0.025625)'A106':0.000389	(('Dunaliella_salina':0.005089	'Chlorococcum_tatrense':0.018812)'A116':0.004329
(((('Chlamydomonas_peterfii':0.023208	((('Chlamydomonas_radiata':0.005513	('Chloromonas_rosae':0.004463	'Chlamydomonas_nivalis':0.001882)'A132':0.003022)'A103':0.008628	'Bracteacoccus_giganteus':0.011993)'A107':0.000755	('Lobochlamys_culleus':0.000970	'Lobochlamys_segnis':0.003105)'A96':0.005935)'A86':0.000591)'A90':0.000226	((('Cylindrocapsa_geminella':0.025261	(((((((('Dunaliella_salina':0.004536	'Chlorococcum_tatrense':0.013120)'A116':0.002787	'Chlamydomonas_applanata':0.000773)'A85':0.003537	'Phacotus_lenticularis':0.012887)'A117':0.001652	'Spermatozopsis_similis':0.011507)'A104':0.000079	((('Chlorosarcinopsis_eremi':0.014229	('Haematococcus_lacustris':0.005007	'Stephanosphaera_pluvialis':0.011315)'A94':0.001704)'A115':0.004822	((('Oedocladium_carolinianum':0.003772	'Oedogonium_cardiacum':0.004409)'A128':0.002491	'Oedogonium_angustistomum':0.004675)'A98':0.016129	(((('Golenkinia_longispicula':0.013742	'Jenufa_minuta':0.033451)'A120':0.002063	'Borodinellopsis_texensis':0.022108)'A110':0.000999	'Uronema_sp':0.014856)'A76':0.004047	(('Dictyochloris_fragrans':0.011411	(('Mychonastes_jurisii':0.013216	('Follicularia_botryoides':0.008120	'Bracteacoccus_aerius':0.007183)'A78':0.002608)'A75':0.000780	('Scenedesmus_obliquus':0.003094	'Hariotina_reticulata':0.008301)'A77':0.005954)'A89':0.001738)'A72':0.002895	('Palmellopsis_texensis':0.007423	('Carteria_crucifera':0.006281	'Carteria_cerasiformis':0.004332)'A73':0.005863)'A87':0.003048)'A108':0.000363)'A92':0.000709)'A105':0.001218)'A70':0.000018	'Stigeoclonium_helveticum':0.020017)'A106':0.000361)'A111':0.002522	((('Chromochloris_zofingiensis':0.006006	('Kirchneriella_aperta':0.003703	'Pseudomuriella_schumacherensis':0.006323)'A79':0.001519)'A131':0.000348	'Bracteacoccus_minor':0.014797)'A109':0.000434	(('Neochloris_aquatica':0.012420	'Chlorotetraedron_incus':0.008409)'A74':0.001555	('Koshicola_spirodelophila':0.015630	('Chaetopeltis_orbicularis':0.004668	'Floydiella_terrestris':0.002392)'A123':0.011453)'A93':0.005234)'A82':0.003738)'A84':0.005639)'A126':0.000469	('Desmotetra_stigmatica':0.020220	'Oogamochlamys_gigantea':0.011086)'A127':0.001497)'A101':0.000569	((('Volvox_carteri':0.004396	'Pleodorina_starrii':0.001697)'A69':0.001324	'Gonium_pectorale':0.000040)'A124':0.013508	(('Trochiscia_hystrix':0.003747	'Treubaria_triappendiculata':0.002783)'A83':0.012367	'Elakatothrix_viridis':0.004955)'A91':0.015012)'A80':0.002741)'A99':0.000289)'A122':0.000183
((((((('Cylindrocapsa_geminella':0.034968	('Hafniomonas_laevis':0.019872	((('Protosiphon_botryoides':0.004494	'Chloromonas_perforata':0.007604)'A125':0.009036	'Chlorogonium_capillatum':0.002388)'A88':0.006871	'Characiochloris_acuminata':0.006323)'A114':0.003764)'A95':0.001594)'A113':0.000796	((((('Rotundella_rotunda':0.011763	'Pediastrum_duplex':0.007282)'A102':0.000022	('Ourococcus_multisporus':0.008836	'Mychonastes_homosphaera':0.019754)'A97':0.001972)'A129':0.003726	(('Carteria_sp':0.015727	('Parallela_transversalis':0.008784	'Microspora_sp':0.010073)'A118':0.006501)'A100':0.000468	'Schizomeris_leibleinii':0.011190)'A112':0.001849)'A81':0.002827	'Microglena_monadina':0.017095)'A121':0.000972	'Chlamydomonas_reinhardtii':0.017971)'A68':0.000302)'A122':0.000072	((('Desmotetra_stigmatica':0.014377	'Oogamochlamys_gigantea':0.007350)'A127':0.004047	((((('Bracteacoccus_giganteus':0.010235	'Bracteacoccus_minor':0.009958)'A107':0.000811	'Chromochloris_zofingiensis':0.002167)'A84':0.002167	('Kirchneriella_aperta':0.005531	'Pseudomuriella_schumacherensis':0.008472)'A79':0.002222)'A109':0.000109	(('Neochloris_aquatica':0.007898	'Chlorotetraedron_incus':0.009505)'A74':0.001907	('Koshicola_spirodelophila':0.016425	('Chaetopeltis_orbicularis':0.005115	'Floydiella_terrestris':0.002456)'A123':0.015054)'A93':0.005654)'A82':0.003360)'A131':0.006238	((((('Chlorosarcinopsis_eremi':0.014119	('Haematococcus_lacustris':0.007931	'Stephanosphaera_pluvialis':0.014477)'A94':0.002958)'A115':0.003925	((('Oedocladium_carolinianum':0.003412	'Oedogonium_cardiacum':0.003431)'A128':0.001152	'Oedogonium_angustistomum':0.006440)'A98':0.021015	(((('Golenkinia_longispicula':0.010781	'Jenufa_minuta':0.037056)'A120':0.004374	'Borodinellopsis_texensis':0.020428)'A110':0.000952	'Uronema_sp':0.021601)'A76':0.000763	(('Dictyochloris_fragrans':0.013828	((('Follicularia_botryoides':0.010364	'Bracteacoccus_aerius':0.002037)'A78':0.005260	'Mychonastes_jurisii':0.016562)'A75':0.000170	('Scenedesmus_obliquus':0.001931	'Hariotina_reticulata':0.009739)'A77':0.006949)'A89':0.001780)'A72':0.003512	('Palmellopsis_texensis':0.008992	('Carteria_crucifera':0.003476	'Carteria_cerasiformis':0.004384)'A73':0.005135)'A87':0.002071)'A108':0.001880)'A92':0.000687)'A105':0.002165)'A70':0.000165	'Stigeoclonium_helveticum':0.026296)'A106':0.001591	'Spermatozopsis_similis':0.010114)'A111':0.000001	((('Dunaliella_salina':0.004535
(((((('Lobochlamys_culleus':0.002048	'Lobochlamys_segnis':0.005021)'A96':0.003676	('Chlamydomonas_radiata':0.006042	('Chloromonas_rosae':0.005982	'Chlamydomonas_nivalis':0.003732)'A132':0.002534)'A103':0.006823)'A86':0.001467	'Chlamydomonas_peterfii':0.025171)'A119':0.000242	((('Cylindrocapsa_geminella':0.035358	(((((('Ourococcus_multisporus':0.007574	'Mychonastes_homosphaera':0.017669)'A97':0.003312	'Pediastrum_duplex':0.007490)'A129':0.002015	'Rotundella_rotunda':0.014075)'A102':0.002932	(('Carteria_sp':0.014025	'Schizomeris_leibleinii':0.014191)'A100':0.001057	('Parallela_transversalis':0.011508	'Microspora_sp':0.008478)'A118':0.007874)'A112':0.000807)'A81':0.001701	'Microglena_monadina':0.015042)'A121':0.000595	'Chlamydomonas_reinhardtii':0.016785)'A68':0.000654)'A113':0.000313	(((((((('Bracteacoccus_giganteus':0.001059	'Bracteacoccus_minor':0.008075)'A107':0.005419	'Chromochloris_zofingiensis':0.003478)'A84':0.002135	('Neochloris_aquatica':0.006875	'Chlorotetraedron_incus':0.009223)'A74':0.004623)'A131':0.000139	('Kirchneriella_aperta':0.008060	'Pseudomuriella_schumacherensis':0.005637)'A79':0.002374)'A109':0.001723	('Koshicola_spirodelophila':0.019600	('Chaetopeltis_orbicularis':0.005239	'Floydiella_terrestris':0.003097)'A123':0.011029)'A93':0.011396)'A82':0.004657	('Desmotetra_stigmatica':0.020951	'Oogamochlamys_gigantea':0.006800)'A127':0.002661)'A126':0.000118	(((('Chlorosarcinopsis_eremi':0.014259	('Haematococcus_lacustris':0.008241	'Stephanosphaera_pluvialis':0.010800)'A94':0.001529)'A115':0.004585	('Stigeoclonium_helveticum':0.023545	((('Oedocladium_carolinianum':0.004153	'Oedogonium_cardiacum':0.004859)'A128':0.000872	'Oedogonium_angustistomum':0.007458)'A98':0.019731	(((('Golenkinia_longispicula':0.015577	'Borodinellopsis_texensis':0.023738)'A120':0.000268	'Jenufa_minuta':0.035464)'A110':0.001707	'Uronema_sp':0.022451)'A76':0.002346	(('Dictyochloris_fragrans':0.015931	(('Mychonastes_jurisii':0.013395	('Follicularia_botryoides':0.009172	'Bracteacoccus_aerius':0.002956)'A78':0.003596)'A89':0.001177	('Scenedesmus_obliquus':0.002539	'Hariotina_reticulata':0.009436)'A77':0.005028)'A75':0.001138)'A72':0.002069	('Palmellopsis_texensis':0.009052	('Carteria_crucifera':0.003829	'Carteria_cerasiformis':0.005207)'A73':0.006577)'A87':0.002702)'A108':0.000674)'A92':0.000050)'A105':0.000556)'A106':0.002505)'A70':0.000619	((('Dunaliella_salina':0.003752
(((('Chlamydomonas_peterfii':0.026839	(((((((('Palmellopsis_texensis':0.013132	('Carteria_crucifera':0.005361	'Carteria_cerasiformis':0.007162)'A73':0.005004)'A87':0.003467	((('Kirchneriella_aperta':0.008022	'Pseudomuriella_schumacherensis':0.007303)'A79':0.003089	(('Koshicola_spirodelophila':0.021253	('Chaetopeltis_orbicularis':0.007400	'Floydiella_terrestris':0.001862)'A123':0.013166)'A93':0.006690	('Neochloris_aquatica':0.008094	'Chlorotetraedron_incus':0.009793)'A74':0.001054)'A82':0.004549)'A131':0.000280	((((('Follicularia_botryoides':0.009361	'Bracteacoccus_aerius':0.004632)'A78':0.003601	'Mychonastes_jurisii':0.015111)'A89':0.000528	('Scenedesmus_obliquus':0.001541	'Hariotina_reticulata':0.009863)'A77':0.008012)'A75':0.004997	'Dictyochloris_fragrans':0.017050)'A92':0.001508	(('Bracteacoccus_giganteus':0.001286	'Bracteacoccus_minor':0.008244)'A107':0.005845	'Chromochloris_zofingiensis':0.004641)'A84':0.002245)'A72':0.001335)'A109':0.006050)'A108':0.002206	('Desmotetra_stigmatica':0.019562	'Oogamochlamys_gigantea':0.007405)'A127':0.001933)'A126':0.000024	('Spermatozopsis_similis':0.013167	((((('Dunaliella_salina':0.001777	'Chlorococcum_tatrense':0.020957)'A116':0.002131	'Chlamydomonas_applanata':0.002842)'A85':0.002296	'Phacotus_lenticularis':0.020368)'A117':0.004742	('Chlorosarcinopsis_eremi':0.011537	('Haematococcus_lacustris':0.012046	'Stephanosphaera_pluvialis':0.014837)'A94':0.002254)'A115':0.002010)'A111':0.001452	('Stigeoclonium_helveticum':0.021790	((('Oedocladium_carolinianum':0.005934	'Oedogonium_cardiacum':0.006442)'A128':0.001892	'Oedogonium_angustistomum':0.006074)'A98':0.021392	((('Borodinellopsis_texensis':0.025284	'Jenufa_minuta':0.044748)'A120':0.000009	'Golenkinia_longispicula':0.012368)'A110':0.001146	'Uronema_sp':0.020761)'A76':0.001063)'A105':0.001173)'A106':0.007375)'A70':0.001123)'A104':0.000750)'A99':0.000763	((('Volvox_carteri':0.003900	'Pleodorina_starrii':0.001462)'A69':0.003348	'Gonium_pectorale':0.000129)'A124':0.019404	(('Trochiscia_hystrix':0.006199	'Treubaria_triappendiculata':0.001563)'A83':0.015315	'Elakatothrix_viridis':0.003588)'A91':0.014688)'A80':0.004930)'A101':0.001746	'Cylindrocapsa_geminella':0.030992)'A122':0.000007	(((((('Pediastrum_duplex':0.008482	'Rotundella_rotunda':0.012139)'A129':0.002543	('Ourococcus_multisporus':0.008960	'Mychonastes_homosphaera':0.014334)'A97':0.001425)'A102':0.005214	(('Parallela_transversalis':0.010926
(((((((('Hafniomonas_laevis':0.020899	((('Protosiphon_botryoides':0.007464	'Chloromonas_perforata':0.009879)'A125':0.009915	'Chlorogonium_capillatum':0.002713)'A88':0.005637	'Characiochloris_acuminata':0.011341)'A114':0.002766)'A95':0.002970	(('Microglena_monadina':0.014256	('Carteria_sp':0.016625	'Chlamydomonas_reinhardtii':0.020472)'A100':0.001553)'A121':0.000030	(((('Pediastrum_duplex':0.008076	('Ourococcus_multisporus':0.011066	'Mychonastes_homosphaera':0.015550)'A97':0.003076)'A102':0.000341	'Rotundella_rotunda':0.011478)'A129':0.003991	('Parallela_transversalis':0.010098	'Microspora_sp':0.007154)'A118':0.008672)'A112':0.001444	'Schizomeris_leibleinii':0.016505)'A81':0.002919)'A68':0.000440)'A113':0.000108	'Cylindrocapsa_geminella':0.036284)'A122':0.000075	((((((('Neochloris_aquatica':0.010983	'Chlorotetraedron_incus':0.007430)'A74':0.003226	((('Kirchneriella_aperta':0.009365	'Pseudomuriella_schumacherensis':0.010182)'A79':0.000787	(('Bracteacoccus_giganteus':0.002145	'Bracteacoccus_minor':0.008809)'A107':0.004846	'Chromochloris_zofingiensis':0.003615)'A84':0.000661)'A109':0.000026	(((('Scenedesmus_obliquus':0.002566	'Hariotina_reticulata':0.007248)'A77':0.007069	('Follicularia_botryoides':0.008713	'Bracteacoccus_aerius':0.002975)'A78':0.001413)'A75':0.000106	'Mychonastes_jurisii':0.013594)'A89':0.001151	'Dictyochloris_fragrans':0.015725)'A92':0.000258)'A72':0.001114)'A82':0.001915	('Koshicola_spirodelophila':0.018744	('Chaetopeltis_orbicularis':0.003988	'Floydiella_terrestris':0.003966)'A123':0.013847)'A93':0.005555)'A131':0.006427	('Palmellopsis_texensis':0.007911	('Carteria_crucifera':0.004263	'Carteria_cerasiformis':0.005817)'A73':0.008626)'A87':0.001639)'A126':0.000323	('Desmotetra_stigmatica':0.021759	'Oogamochlamys_gigantea':0.007226)'A127':0.002726)'A108':0.000774	('Spermatozopsis_similis':0.015171	((((('Dunaliella_salina':0.003278	'Chlorococcum_tatrense':0.015623)'A116':0.002291	'Chlamydomonas_applanata':0.006488)'A85':0.002157	('Chlorosarcinopsis_eremi':0.013367	('Haematococcus_lacustris':0.006240	'Stephanosphaera_pluvialis':0.012442)'A94':0.002771)'A115':0.001000)'A117':0.000735	'Phacotus_lenticularis':0.017844)'A111':0.002556	('Stigeoclonium_helveticum':0.018776	((('Oedocladium_carolinianum':0.003666	'Oedogonium_cardiacum':0.007198)'A128':0.000679	'Oedogonium_angustistomum':0.005796)'A98':0.019828	((('Golenkinia_longispicula':0.012503
(((((((((((('Parallela_transversalis':0.012278	'Microspora_sp':0.011372)'A118':0.009553	'Schizomeris_leibleinii':0.017310)'A81':0.000335	('Rotundella_rotunda':0.014231	(('Mychonastes_homosphaera':0.017299	'Ourococcus_multisporus':0.008449)'A97':0.000885	'Pediastrum_duplex':0.006465)'A102':0.002789)'A129':0.003262)'A112':0.001894	('Carteria_sp':0.014035	'Chlamydomonas_reinhardtii':0.024547)'A100':0.000975)'A68':0.000069	'Microglena_monadina':0.017191)'A121':0.001266	('Hafniomonas_laevis':0.024516	((('Protosiphon_botryoides':0.006082	'Chloromonas_perforata':0.009860)'A125':0.009490	'Chlorogonium_capillatum':0.005412)'A88':0.005960	'Characiochloris_acuminata':0.008255)'A114':0.003264)'A95':0.002505)'A130':0.000084	'Cylindrocapsa_geminella':0.035306)'A113':0.000031	(((((((('Chromochloris_zofingiensis':0.004732	((('Bracteacoccus_giganteus':0.003735	'Bracteacoccus_minor':0.008357)'A107':0.006612	(('Mychonastes_jurisii':0.015444	('Scenedesmus_obliquus':0.001418	'Hariotina_reticulata':0.008432)'A77':0.008728)'A89':0.000556	('Follicularia_botryoides':0.011040	'Bracteacoccus_aerius':0.006052)'A78':0.002006)'A75':0.000304)'A72':0.000122	'Dictyochloris_fragrans':0.014382)'A92':0.000467)'A84':0.000703	('Neochloris_aquatica':0.011832	'Chlorotetraedron_incus':0.006095)'A74':0.005399)'A109':0.000004	('Kirchneriella_aperta':0.012984	'Pseudomuriella_schumacherensis':0.007697)'A79':0.002156)'A82':0.002358	('Koshicola_spirodelophila':0.019143	('Chaetopeltis_orbicularis':0.006621	'Floydiella_terrestris':0.001201)'A123':0.013618)'A93':0.006960)'A131':0.007071	('Desmotetra_stigmatica':0.016893	'Oogamochlamys_gigantea':0.009306)'A127':0.001285)'A108':0.000019	('Palmellopsis_texensis':0.009791	('Carteria_crucifera':0.009331	'Carteria_cerasiformis':0.003395)'A73':0.010669)'A87':0.002057)'A126':0.000186	(('Spermatozopsis_similis':0.013970	('Stigeoclonium_helveticum':0.023003	((('Oedocladium_carolinianum':0.004492	'Oedogonium_cardiacum':0.006132)'A128':0.001320	'Oedogonium_angustistomum':0.005694)'A98':0.018726	((('Jenufa_minuta':0.035128	'Golenkinia_longispicula':0.014261)'A120':0.002531	'Borodinellopsis_texensis':0.027395)'A110':0.000716	'Uronema_sp':0.016119)'A76':0.000147)'A105':0.000799)'A106':0.006823)'A104':0.001199	(((('Dunaliella_salina':0.005254	'Chlorococcum_tatrense':0.016636)'A116':0.001550	'Chlamydomonas_applanata':0.003180)'A85':0.001429	('Chlorosarcinopsis_eremi':0.013263
((((((('Hafniomonas_laevis':0.015949	((('Protosiphon_botryoides':0.005245	'Chloromonas_perforata':0.010177)'A125':0.011676	'Chlorogonium_capillatum':0.002245)'A88':0.003778	'Characiochloris_acuminata':0.007003)'A114':0.003331)'A95':0.000931	'Cylindrocapsa_geminella':0.029126)'A122':0.000218	(((('Carteria_sp':0.018391	'Chlamydomonas_reinhardtii':0.019083)'A100':0.000790	'Microglena_monadina':0.013418)'A121':0.000038	((('Parallela_transversalis':0.014595	'Microspora_sp':0.006444)'A118':0.010043	'Schizomeris_leibleinii':0.009795)'A112':0.000772	((('Mychonastes_homosphaera':0.017811	'Ourococcus_multisporus':0.009231)'A97':0.001726	'Pediastrum_duplex':0.007514)'A102':0.000322	'Rotundella_rotunda':0.010438)'A129':0.002009)'A81':0.003556)'A68':0.000644	(((('Desmotetra_stigmatica':0.019957	'Oogamochlamys_gigantea':0.006226)'A127':0.004010	('Palmellopsis_texensis':0.008838	('Carteria_crucifera':0.006011	'Carteria_cerasiformis':0.006787)'A73':0.009594)'A87':0.001399)'A99':0.000701	((('Spermatozopsis_similis':0.016900	(((('Haematococcus_lacustris':0.006887	'Stephanosphaera_pluvialis':0.011967)'A94':0.001308	(('Dunaliella_salina':0.005375	'Chlorococcum_tatrense':0.015927)'A116':0.002124	'Chlamydomonas_applanata':0.002587)'A85':0.002143)'A115':0.000878	'Chlorosarcinopsis_eremi':0.010519)'A117':0.002833	'Phacotus_lenticularis':0.014605)'A111':0.003675)'A70':0.000001	('Stigeoclonium_helveticum':0.023900	((('Oedocladium_carolinianum':0.003145	'Oedogonium_cardiacum':0.004564)'A128':0.001340	'Oedogonium_angustistomum':0.006441)'A98':0.017519	((('Jenufa_minuta':0.045870	'Golenkinia_longispicula':0.010932)'A120':0.003272	'Borodinellopsis_texensis':0.022822)'A110':0.000712	'Uronema_sp':0.017143)'A76':0.001911)'A105':0.002615)'A106':0.004204)'A104':0.001095	(((('Neochloris_aquatica':0.009724	'Chlorotetraedron_incus':0.008035)'A74':0.006213	('Kirchneriella_aperta':0.008373	'Pseudomuriella_schumacherensis':0.005060)'A79':0.001431)'A82':0.000000	(('Chromochloris_zofingiensis':0.004085	(('Bracteacoccus_giganteus':0.001345	'Bracteacoccus_minor':0.008515)'A107':0.004431	(('Mychonastes_jurisii':0.015863	('Scenedesmus_obliquus':0.004719	'Hariotina_reticulata':0.011661)'A77':0.006605)'A89':0.001071	('Follicularia_botryoides':0.013850	'Bracteacoccus_aerius':0.004342)'A78':0.001187)'A75':0.000229)'A92':0.000582)'A72':0.000562	'Dictyochloris_fragrans':0.015058)'A84':0.002100)'A131':0.000651
((('Jenufa_perforata':0.051719	'Chlamydomonas_peterfii':0.023419)'A119':0.000065	((((((('Desmotetra_stigmatica':0.018947	'Oogamochlamys_gigantea':0.009316)'A127':0.002885	('Palmellopsis_texensis':0.012750	('Carteria_crucifera':0.006139	'Carteria_cerasiformis':0.005673)'A73':0.010026)'A99':0.001490)'A126':0.000849	(('Spermatozopsis_similis':0.016464	((((('Stephanosphaera_pluvialis':0.006114	(('Chlorococcum_tatrense':0.001138	'Chloromonas_perforata':0.006570)'A88':0.005726	'Protosiphon_botryoides':0.009729)'A125':0.005984)'A94':0.003815	'Haematococcus_lacustris':0.011489)'A116':0.002252	('Dunaliella_salina':0.008228	'Chlamydomonas_applanata':0.005570)'A85':0.000745)'A115':0.002378	'Chlorosarcinopsis_eremi':0.019869)'A117':0.004980	'Phacotus_lenticularis':0.021463)'A111':0.003435)'A104':0.000000	(((((('Dictyochloris_fragrans':0.014537	'Chromochloris_zofingiensis':0.006124)'A72':0.001759	(('Mychonastes_jurisii':0.019155	((('Bracteacoccus_giganteus':0.001288	'Bracteacoccus_minor':0.009197)'A107':0.003513	'Bracteacoccus_aerius':0.005684)'A78':0.001468	'Follicularia_botryoides':0.012653)'A75':0.002601)'A89':0.000395	('Scenedesmus_obliquus':0.003877	'Hariotina_reticulata':0.008445)'A77':0.006136)'A92':0.000513)'A84':0.000380	('Neochloris_aquatica':0.012174	'Chlorotetraedron_incus':0.008103)'A74':0.005743)'A131':0.000000	('Kirchneriella_aperta':0.012245	'Pseudomuriella_schumacherensis':0.009182)'A79':0.000858)'A82':0.002403	('Koshicola_spirodelophila':0.021398	('Chaetopeltis_orbicularis':0.005546	'Floydiella_terrestris':0.003036)'A123':0.013515)'A93':0.006707)'A109':0.004872	(((('Oedogonium_angustistomum':0.007647	'Oedogonium_cardiacum':0.004435)'A98':0.000342	'Oedocladium_carolinianum':0.005573)'A128':0.024863	(('Golenkinia_longispicula':0.014712	'Jenufa_minuta':0.038069)'A110':0.000144	'Borodinellopsis_texensis':0.025920)'A120':0.003032)'A105':0.001116	('Stigeoclonium_helveticum':0.014359	'Uronema_sp':0.006519)'A106':0.012259)'A76':0.004608)'A108':0.000934)'A70':0.000734)'A87':0.000386	((('Volvox_carteri':0.003149	'Pleodorina_starrii':0.000715)'A69':0.001336	'Gonium_pectorale':0.000245)'A124':0.014012	(('Trochiscia_hystrix':0.006576	'Treubaria_triappendiculata':0.003127)'A83':0.012134	'Elakatothrix_viridis':0.006840)'A91':0.017594)'A80':0.004187)'A101':0.000648	('Hafniomonas_laevis':0.020578	('Characiochloris_acuminata':0.009794	'Chlorogonium_capillatum':0.008871)'A114':0.004646)'A95':0.002625)'A113':0.000079
((((((('Hafniomonas_laevis':0.028532	('Characiochloris_acuminata':0.005590	'Chlorogonium_capillatum':0.013972)'A114':0.004914)'A95':0.002205	(('Microglena_monadina':0.021002	((('Parallela_transversalis':0.010120	'Microspora_sp':0.008782)'A118':0.011428	'Schizomeris_leibleinii':0.018395)'A112':0.001845	(('Pediastrum_duplex':0.009104	('Mychonastes_homosphaera':0.020360	'Ourococcus_multisporus':0.011380)'A97':0.002590)'A129':0.000333	'Rotundella_rotunda':0.016055)'A102':0.003877)'A81':0.004320)'A68':0.000756	('Carteria_sp':0.014528	'Chlamydomonas_reinhardtii':0.031373)'A100':0.001007)'A121':0.000616)'A130':0.000135	('Cylindrocapsa_geminella':0.037390	(((('Desmotetra_stigmatica':0.019134	'Oogamochlamys_gigantea':0.012299)'A127':0.000461	(((((('Haematococcus_lacustris':0.012465	('Stephanosphaera_pluvialis':0.010081	(('Chlorococcum_tatrense':0.000347	'Chloromonas_perforata':0.002958)'A88':0.003560	'Protosiphon_botryoides':0.015028)'A125':0.005791)'A94':0.005909)'A116':0.000709	('Dunaliella_salina':0.005495	'Chlamydomonas_applanata':0.004946)'A85':0.002216)'A115':0.000223	'Chlorosarcinopsis_eremi':0.017379)'A117':0.003565	'Phacotus_lenticularis':0.013917)'A111':0.005077	'Spermatozopsis_similis':0.017789)'A104':0.000539	((((((((('Mychonastes_jurisii':0.020936	(('Follicularia_botryoides':0.014037	'Bracteacoccus_aerius':0.001311)'A78':0.001739	('Bracteacoccus_giganteus':0.002804	'Bracteacoccus_minor':0.016054)'A107':0.003215)'A75':0.002848)'A92':0.000776	('Scenedesmus_obliquus':0.005003	'Hariotina_reticulata':0.012447)'A77':0.006018)'A89':0.001972	'Chromochloris_zofingiensis':0.004559)'A72':0.000230	'Dictyochloris_fragrans':0.021647)'A84':0.001854	('Kirchneriella_aperta':0.009452	'Pseudomuriella_schumacherensis':0.015448)'A79':0.001933)'A82':0.000340	('Neochloris_aquatica':0.010721	'Chlorotetraedron_incus':0.009925)'A74':0.004329)'A131':0.001545	('Koshicola_spirodelophila':0.024643	('Chaetopeltis_orbicularis':0.009634	'Floydiella_terrestris':0.003716)'A123':0.015883)'A93':0.007940)'A109':0.002126	('Stigeoclonium_helveticum':0.016302	'Uronema_sp':0.009324)'A106':0.012595)'A76':0.000856	((((('Oedogonium_cardiacum':0.003657	'Oedocladium_carolinianum':0.004956)'A128':0.002079	'Oedogonium_angustistomum':0.007569)'A98':0.027157	'Borodinellopsis_texensis':0.029922)'A105':0.000076	'Jenufa_minuta':0.046230)'A110':0.000815	'Golenkinia_longispicula':0.022299)'A120':0.003061)'A108':0.006130)'A70':0.000439)'A87':0.000609
(((('Chlamydomonas_peterfii':0.032362	(((('Hafniomonas_laevis':0.024615	('Characiochloris_acuminata':0.007655	'Chlorogonium_capillatum':0.012056)'A114':0.004069)'A95':0.002144	'Cylindrocapsa_geminella':0.045331)'A122':0.000000	(('Microglena_monadina':0.017194	('Carteria_sp':0.020793	'Chlamydomonas_reinhardtii':0.023378)'A100':0.000349)'A68':0.000796	((('Parallela_transversalis':0.012932	'Microspora_sp':0.007531)'A118':0.011757	'Schizomeris_leibleinii':0.012648)'A112':0.002224	(('Pediastrum_duplex':0.010029	('Mychonastes_homosphaera':0.018915	'Ourococcus_multisporus':0.008388)'A97':0.001813)'A129':0.000211	'Rotundella_rotunda':0.017974)'A102':0.005644)'A81':0.007624)'A121':0.001341)'A130':0.000099	(((('Desmotetra_stigmatica':0.016190	'Oogamochlamys_gigantea':0.011792)'A127':0.002399	('Palmellopsis_texensis':0.010662	('Carteria_crucifera':0.006193	'Carteria_cerasiformis':0.006197)'A73':0.010596)'A99':0.000442)'A87':0.000486	((((((('Stephanosphaera_pluvialis':0.009685	(('Chlorococcum_tatrense':0.001029	'Chloromonas_perforata':0.003855)'A88':0.011343	'Protosiphon_botryoides':0.007201)'A125':0.007711)'A94':0.009415	'Haematococcus_lacustris':0.014229)'A116':0.000054	('Dunaliella_salina':0.007565	'Chlamydomonas_applanata':0.004434)'A85':0.001237)'A115':0.000036	'Chlorosarcinopsis_eremi':0.016417)'A117':0.005787	'Phacotus_lenticularis':0.017659)'A111':0.008475	'Spermatozopsis_similis':0.018967)'A104':0.001639	((('Stigeoclonium_helveticum':0.015097	'Uronema_sp':0.007296)'A106':0.013142	(((('Kirchneriella_aperta':0.006959	'Pseudomuriella_schumacherensis':0.010489)'A79':0.001244	('Neochloris_aquatica':0.011190	'Chlorotetraedron_incus':0.009914)'A74':0.005314)'A82':0.000026	(('Dictyochloris_fragrans':0.013295	(((('Follicularia_botryoides':0.016008	'Bracteacoccus_aerius':0.002073)'A78':0.001513	('Bracteacoccus_giganteus':0.002095	'Bracteacoccus_minor':0.006948)'A107':0.003785)'A75':0.002427	'Mychonastes_jurisii':0.018158)'A89':0.001022	('Scenedesmus_obliquus':0.005673	'Hariotina_reticulata':0.012769)'A77':0.009150)'A92':0.000820)'A84':0.000136	'Chromochloris_zofingiensis':0.004748)'A72':0.000194)'A131':0.003706	('Koshicola_spirodelophila':0.019845	('Chaetopeltis_orbicularis':0.005929	'Floydiella_terrestris':0.001990)'A123':0.012144)'A93':0.008729)'A109':0.001116)'A76':0.000294	((((('Oedogonium_cardiacum':0.004602	'Oedogonium_angustistomum':0.007430)'A128':0.001183
(((((('Lobochlamys_culleus':0.002494	'Lobochlamys_segnis':0.002830)'A96':0.004991	('Chlamydomonas_radiata':0.007109	('Chloromonas_rosae':0.005386	'Chlamydomonas_nivalis':0.003591)'A132':0.004199)'A103':0.008117)'A86':0.000351	'Chlamydomonas_peterfii':0.024697)'A119':0.000662	(('Cylindrocapsa_geminella':0.039472	((((('Chlamydomonas_reinhardtii':0.003214	'Pleodorina_starrii':0.001545)'A124':0.000217	'Volvox_carteri':0.004732)'A69':0.000027	'Gonium_pectorale':0.002929)'A100':0.018848	(('Trochiscia_hystrix':0.003833	'Treubaria_triappendiculata':0.003326)'A83':0.015672	'Elakatothrix_viridis':0.006482)'A91':0.014341)'A80':0.005423	(((('Desmotetra_stigmatica':0.021321	'Oogamochlamys_gigantea':0.005561)'A127':0.002236	('Palmellopsis_texensis':0.011836	('Carteria_crucifera':0.008242	'Carteria_cerasiformis':0.004175)'A73':0.008844)'A99':0.001077)'A87':0.000594	((((((('Stephanosphaera_pluvialis':0.006853	(('Chlorococcum_tatrense':0.000290	'Chloromonas_perforata':0.003118)'A88':0.009730	'Protosiphon_botryoides':0.011705)'A125':0.004353)'A94':0.007247	'Haematococcus_lacustris':0.009787)'A115':0.001985	'Chlamydomonas_applanata':0.006757)'A116':0.001894	'Dunaliella_salina':0.007628)'A85':0.001663	'Chlorosarcinopsis_eremi':0.016214)'A117':0.004725	'Phacotus_lenticularis':0.015537)'A111':0.004752	'Spermatozopsis_similis':0.014801)'A104':0.001062)'A126':0.000013	((((((('Oedocladium_carolinianum':0.004782	'Oedogonium_angustistomum':0.008583)'A98':0.001628	'Oedogonium_cardiacum':0.003859)'A128':0.018617	'Jenufa_minuta':0.037231)'A110':0.001367	'Borodinellopsis_texensis':0.031910)'A105':0.000437	'Golenkinia_longispicula':0.025106)'A120':0.003499	('Stigeoclonium_helveticum':0.009785	'Uronema_sp':0.005753)'A106':0.013339)'A76':0.000227	(((((((('Scenedesmus_obliquus':0.003177	'Hariotina_reticulata':0.007474)'A77':0.005407	(('Bracteacoccus_aerius':0.003523	('Bracteacoccus_giganteus':0.002411	'Bracteacoccus_minor':0.007923)'A107':0.005278)'A78':0.000675	'Follicularia_botryoides':0.012438)'A75':0.005156)'A92':0.000084	('Mychonastes_homosphaera':0.002340	'Mychonastes_jurisii':0.012737)'A97':0.037746)'A89':0.000181	'Chromochloris_zofingiensis':0.006392)'A72':0.000002	('Kirchneriella_aperta':0.010131	'Pseudomuriella_schumacherensis':0.005932)'A79':0.000801)'A84':0.000601	'Dictyochloris_fragrans':0.021266)'A82':0.000585	('Neochloris_aquatica':0.013277
(((((((('Microglena_monadina':0.014361	'Carteria_sp':0.015264)'A68':0.000618	((('Pediastrum_duplex':0.006172	'Rotundella_rotunda':0.012860)'A102':0.003145	(('Parallela_transversalis':0.010259	'Microspora_sp':0.005530)'A118':0.005609	'Ourococcus_multisporus':0.009650)'A112':0.003159)'A129':0.003445	'Schizomeris_leibleinii':0.013251)'A81':0.002937)'A121':0.002015	('Cylindrocapsa_geminella':0.040861	('Hafniomonas_laevis':0.020695	('Characiochloris_acuminata':0.003097	'Chlorogonium_capillatum':0.007011)'A114':0.004706)'A95':0.000096)'A130':0.000549)'A119':0.000080	(((('Volvox_carteri':0.003220	('Pleodorina_starrii':0.000820	'Chlamydomonas_reinhardtii':0.001963)'A100':0.000681)'A69':0.000106	'Gonium_pectorale':0.001370)'A124':0.013999	(('Trochiscia_hystrix':0.005804	'Treubaria_triappendiculata':0.002652)'A83':0.010828	'Elakatothrix_viridis':0.005545)'A91':0.011846)'A80':0.003169	((((((('Neochloris_aquatica':0.009700	'Chlorotetraedron_incus':0.009930)'A74':0.005905	('Kirchneriella_aperta':0.010684	'Pseudomuriella_schumacherensis':0.007503)'A79':0.001850)'A82':0.000126	(('Dictyochloris_fragrans':0.015624	(((('Bracteacoccus_aerius':0.002692	('Bracteacoccus_giganteus':0.003441	'Bracteacoccus_minor':0.008745)'A107':0.002422)'A78':0.001613	('Mychonastes_homosphaera':0.002787	'Mychonastes_jurisii':0.004368)'A97':0.014807)'A89':0.000492	('Scenedesmus_obliquus':0.002989	'Hariotina_reticulata':0.008934)'A77':0.007222)'A92':0.001106	'Follicularia_botryoides':0.008815)'A75':0.000430)'A84':0.000054	'Chromochloris_zofingiensis':0.004388)'A72':0.000283)'A131':0.003882	(((('Jenufa_minuta':0.033884	'Borodinellopsis_texensis':0.022218)'A105':0.003213	'Golenkinia_longispicula':0.017326)'A120':0.001943	(('Oedogonium_cardiacum':0.006551	'Oedogonium_angustistomum':0.007718)'A98':0.000950	'Oedocladium_carolinianum':0.003760)'A128':0.017325)'A110':0.002224	(('Stigeoclonium_helveticum':0.015628	'Uronema_sp':0.007093)'A106':0.010470	('Koshicola_spirodelophila':0.020174	('Chaetopeltis_orbicularis':0.003678	'Floydiella_terrestris':0.001512)'A123':0.010475)'A93':0.003538)'A76':0.002196)'A108':0.002274)'A109':0.005325	((((('Chlamydomonas_applanata':0.003608	'Dunaliella_salina':0.006018)'A116':0.000053	(('Stephanosphaera_pluvialis':0.007006	(('Chlorococcum_tatrense':0.000331	'Chloromonas_perforata':0.005460)'A88':0.007472	'Protosiphon_botryoides':0.009616)'A125':0.006256)'A94':0.005225
((((((((((('Pleodorina_starrii':0.001128	'Chlamydomonas_reinhardtii':0.002080)'A124':0.000476	'Volvox_carteri':0.004131)'A100':0.003067	'Gonium_pectorale':0.000014)'A69':0.017506	(('Trochiscia_hystrix':0.006667	'Treubaria_triappendiculata':0.004388)'A83':0.014284	'Elakatothrix_viridis':0.004920)'A91':0.020854)'A80':0.005031	((('Palmellopsis_texensis':0.007939	('Carteria_crucifera':0.006384	'Carteria_cerasiformis':0.006282)'A73':0.012782)'A99':0.001435	(((((('Haematococcus_lacustris':0.012268	('Stephanosphaera_pluvialis':0.009282	(('Chlorococcum_tatrense':0.000524	'Chloromonas_perforata':0.002901)'A88':0.006490	'Protosiphon_botryoides':0.011613)'A125':0.006210)'A94':0.007915)'A116':0.002093	('Dunaliella_salina':0.007081	'Chlamydomonas_applanata':0.004776)'A85':0.001515)'A115':0.000473	'Chlorosarcinopsis_eremi':0.019053)'A117':0.005853	'Phacotus_lenticularis':0.019336)'A111':0.006022	'Spermatozopsis_similis':0.019648)'A104':0.000353	(((('Kirchneriella_aperta':0.010465	'Pseudomuriella_schumacherensis':0.010214)'A79':0.002387	('Chromochloris_zofingiensis':0.004932	('Dictyochloris_fragrans':0.018645	(((('Mychonastes_homosphaera':0.006459	'Mychonastes_jurisii':0.001360)'A97':0.020819	('Scenedesmus_obliquus':0.001188	'Hariotina_reticulata':0.009295)'A77':0.011273)'A92':0.000232	('Bracteacoccus_aerius':0.002767	('Bracteacoccus_giganteus':0.001568	'Bracteacoccus_minor':0.011033)'A107':0.002991)'A78':0.003552)'A89':0.000148	'Follicularia_botryoides':0.013213)'A84':0.000790)'A72':0.000518)'A75':0.001064)'A131':0.000564	('Neochloris_aquatica':0.011180	'Chlorotetraedron_incus':0.011823)'A74':0.005444)'A82':0.002623	((('Stigeoclonium_helveticum':0.017488	'Uronema_sp':0.014446)'A106':0.006932	('Koshicola_spirodelophila':0.024747	('Chaetopeltis_orbicularis':0.006451	'Floydiella_terrestris':0.004084)'A123':0.010108)'A93':0.007456)'A108':0.002479	(('Golenkinia_longispicula':0.023573	('Jenufa_minuta':0.039783	'Borodinellopsis_texensis':0.030098)'A105':0.000517)'A120':0.000919	(('Oedogonium_cardiacum':0.007139	'Oedogonium_angustistomum':0.009873)'A128':0.001719	'Oedocladium_carolinianum':0.001803)'A98':0.022363)'A110':0.001790)'A76':0.004774)'A109':0.006405)'A126':0.000331)'A70':0.000695	('Desmotetra_stigmatica':0.018670	'Oogamochlamys_gigantea':0.011127)'A127':0.001133)'A87':0.000481)'A101':0.001350	(('Hafniomonas_laevis':0.024242	('Characiochloris_acuminata':0.005289	'Chlorogonium_capillatum':0.009721)'A114':0.005715)'A95':0.001520
(((((((((('Volvox_carteri':0.005181	'Pleodorina_starrii':0.000000)'A124':0.001845	'Chlamydomonas_reinhardtii':0.001282)'A100':0.002536	'Gonium_pectorale':0.000004)'A69':0.015895	(('Trochiscia_hystrix':0.003612	'Treubaria_triappendiculata':0.004219)'A83':0.010245	'Elakatothrix_viridis':0.004308)'A91':0.015143)'A80':0.002875	(((((('Haematococcus_lacustris':0.008479	('Stephanosphaera_pluvialis':0.009239	(('Chlorococcum_tatrense':0.000346	'Chloromonas_perforata':0.004311)'A88':0.004776	'Protosiphon_botryoides':0.007639)'A125':0.003911)'A94':0.005226)'A116':0.001117	('Dunaliella_salina':0.006002	'Chlamydomonas_applanata':0.002344)'A85':0.001594)'A115':0.000849	'Chlorosarcinopsis_eremi':0.016845)'A117':0.003783	'Phacotus_lenticularis':0.015488)'A111':0.002763	'Spermatozopsis_similis':0.011584)'A104':0.002675	((('Desmotetra_stigmatica':0.017794	'Oogamochlamys_gigantea':0.008734)'A127':0.001872	('Palmellopsis_texensis':0.006308	('Carteria_crucifera':0.003040	'Carteria_cerasiformis':0.003624)'A73':0.009153)'A99':0.000695)'A70':0.000117	((((('Dictyochloris_fragrans':0.014530	(((('Bracteacoccus_aerius':0.003063	('Bracteacoccus_giganteus':0.001545	'Bracteacoccus_minor':0.006804)'A107':0.001826)'A78':0.003619	('Mychonastes_homosphaera':0.003871	'Mychonastes_jurisii':0.002046)'A97':0.017625)'A89':0.000260	('Scenedesmus_obliquus':0.003797	'Hariotina_reticulata':0.008575)'A77':0.005909)'A92':0.000211	'Follicularia_botryoides':0.015526)'A84':0.001007)'A75':0.000196	'Chromochloris_zofingiensis':0.004776)'A72':0.000654	('Neochloris_aquatica':0.009105	'Chlorotetraedron_incus':0.009088)'A74':0.003907)'A131':0.000071	('Kirchneriella_aperta':0.010123	'Pseudomuriella_schumacherensis':0.007386)'A79':0.001000)'A82':0.002769	((('Koshicola_spirodelophila':0.022545	('Chaetopeltis_orbicularis':0.005362	'Floydiella_terrestris':0.001697)'A123':0.012057)'A93':0.003502	('Stigeoclonium_helveticum':0.008861	'Uronema_sp':0.005098)'A106':0.011062)'A108':0.000941	((('Oedogonium_cardiacum':0.005113	'Oedogonium_angustistomum':0.006886)'A128':0.001352	'Oedocladium_carolinianum':0.002494)'A98':0.018499	((('Jenufa_perforata':0.030660	'Jenufa_minuta':0.006479)'A90':0.025084	'Borodinellopsis_texensis':0.021277)'A105':0.001969	'Golenkinia_longispicula':0.017037)'A120':0.002869)'A110':0.000360)'A76':0.001072)'A109':0.003595)'A87':0.000219)'A126':0.000110)'A101':0.000455	(('Microglena_monadina':0.012149	'Carteria_sp':0.016437)'A68':0.000026
(((('Chlamydomonas_peterfii':0.037482	(('Lobochlamys_culleus':0.003002	'Lobochlamys_segnis':0.006043)'A96':0.005874	('Chlamydomonas_radiata':0.006930	('Chloromonas_rosae':0.004544	'Chlamydomonas_nivalis':0.004079)'A132':0.002410)'A103':0.008675)'A86':0.000566)'A133':0.003408	(((((('Trochiscia_hystrix':0.005056	'Treubaria_triappendiculata':0.003447)'A83':0.021873	'Elakatothrix_viridis':0.003124)'A91':0.015705	'Cylindrocapsa_geminella':0.035646)'A80':0.003216	((('Volvox_carteri':0.003895	'Pleodorina_starrii':0.001037)'A124':0.000847	'Chlamydomonas_reinhardtii':0.001515)'A100':0.002079	'Gonium_pectorale':0.000190)'A69':0.020458)'A101':0.001356	((('Palmellopsis_texensis':0.010492	('Carteria_crucifera':0.005857	'Carteria_cerasiformis':0.006611)'A73':0.011192)'A99':0.000951	('Desmotetra_stigmatica':0.025717	'Oogamochlamys_gigantea':0.011465)'A127':0.000377)'A87':0.000309	(((((((('Stephanosphaera_pluvialis':0.011541	(('Chlorococcum_tatrense':0.001329	'Chloromonas_perforata':0.003684)'A88':0.004867	'Protosiphon_botryoides':0.010207)'A125':0.005409)'A94':0.006738	'Haematococcus_lacustris':0.010855)'A116':0.001722	'Dunaliella_salina':0.007728)'A115':0.000173	'Chlamydomonas_applanata':0.005217)'A85':0.001614	'Chlorosarcinopsis_eremi':0.018868)'A117':0.003065	'Phacotus_lenticularis':0.023756)'A111':0.003407	'Spermatozopsis_similis':0.014340)'A104':0.001478	((((('Dictyochloris_fragrans':0.018482	'Chromochloris_zofingiensis':0.007025)'A75':0.000442	(((('Scenedesmus_obliquus':0.003639	'Hariotina_reticulata':0.008992)'A77':0.007896	('Mychonastes_homosphaera':0.006756	'Mychonastes_jurisii':0.003199)'A97':0.023628)'A89':0.000547	('Bracteacoccus_aerius':0.005418	('Bracteacoccus_giganteus':0.002580	'Bracteacoccus_minor':0.014174)'A107':0.001867)'A78':0.004202)'A92':0.000725	'Follicularia_botryoides':0.010811)'A84':0.000349)'A72':0.001346	('Kirchneriella_aperta':0.007564	'Pseudomuriella_schumacherensis':0.005927)'A79':0.001409)'A131':0.000692	('Neochloris_aquatica':0.009776	'Chlorotetraedron_incus':0.011221)'A74':0.006986)'A82':0.004042	((('Koshicola_spirodelophila':0.021049	('Chaetopeltis_orbicularis':0.008863	'Floydiella_terrestris':0.004084)'A123':0.017554)'A93':0.005872	('Stigeoclonium_helveticum':0.013738	'Uronema_sp':0.009189)'A106':0.011430)'A108':0.001692	((('Oedogonium_cardiacum':0.003475	'Oedogonium_angustistomum':0.007589)'A128':0.004110
(((('Hafniomonas_laevis':0.026433	('Characiochloris_acuminata':0.007806	'Chlorogonium_capillatum':0.011605)'A114':0.004167)'A95':0.001130	(((((('Trochiscia_hystrix':0.006735	'Treubaria_triappendiculata':0.003774)'A83':0.016536	'Elakatothrix_viridis':0.007064)'A91':0.004105	'Cylindrocapsa_geminella':0.028264)'A80':0.013142	((('Pleodorina_starrii':0.001924	'Volvox_carteri':0.004698)'A100':0.000519	'Chlamydomonas_reinhardtii':0.002769)'A124':0.001237	'Gonium_pectorale':0.000810)'A69':0.021475)'A101':0.004605	((('Desmotetra_stigmatica':0.021867	'Oogamochlamys_gigantea':0.011906)'A127':0.002367	((((('Neochloris_aquatica':0.010688	'Chlorotetraedron_incus':0.010901)'A74':0.004927	(('Chromochloris_zofingiensis':0.006660	('Follicularia_botryoides':0.011303	((('Mychonastes_homosphaera':0.003030	'Mychonastes_jurisii':0.002235)'A97':0.019003	('Bracteacoccus_aerius':0.003202	('Bracteacoccus_giganteus':0.002048	'Bracteacoccus_minor':0.011511)'A107':0.003407)'A78':0.003720)'A89':0.000018	('Scenedesmus_obliquus':0.003301	'Hariotina_reticulata':0.012058)'A77':0.006254)'A92':0.000958)'A84':0.000343)'A72':0.000336	'Dictyochloris_fragrans':0.022661)'A75':0.000260)'A131':0.000015	('Kirchneriella_aperta':0.011038	'Pseudomuriella_schumacherensis':0.010531)'A79':0.002312)'A82':0.003177	((('Koshicola_spirodelophila':0.021308	('Chaetopeltis_orbicularis':0.006522	'Floydiella_terrestris':0.002348)'A123':0.012950)'A93':0.004597	('Stigeoclonium_helveticum':0.016216	'Uronema_sp':0.010430)'A106':0.012493)'A108':0.003431	(('Golenkinia_longispicula':0.022488	('Borodinellopsis_texensis':0.032167	('Jenufa_perforata':0.007898	'Jenufa_minuta':0.018759)'A90':0.030400)'A105':0.008714)'A110':0.001362	(('Oedogonium_cardiacum':0.009679	'Oedogonium_angustistomum':0.009503)'A128':0.001845	'Oedocladium_carolinianum':0.003812)'A98':0.017936)'A120':0.003785)'A76':0.002123)'A109':0.008444	((((((('Stephanosphaera_pluvialis':0.009069	(('Chlorococcum_tatrense':0.000102	'Chloromonas_perforata':0.005563)'A88':0.009281	'Protosiphon_botryoides':0.009592)'A125':0.011058)'A94':0.004993	'Haematococcus_lacustris':0.009672)'A116':0.003687	'Chlamydomonas_applanata':0.005989)'A85':0.000733	'Dunaliella_salina':0.006657)'A115':0.000690	'Chlorosarcinopsis_eremi':0.014531)'A117':0.004010	'Phacotus_lenticularis':0.019228)'A111':0.005819	'Spermatozopsis_similis':0.013723)'A104':0.000260)'A87':0.000253)'A70':0.000097	('Palmellopsis_texensis':0.012282
((((('Lobochlamys_culleus':0.002170	'Lobochlamys_segnis':0.003946)'A96':0.005139	('Chlamydomonas_radiata':0.008981	('Chloromonas_rosae':0.008447	'Chlamydomonas_nivalis':0.005773)'A132':0.002281)'A103':0.012250)'A86':0.000855	'Chlamydomonas_peterfii':0.032945)'A113':0.001377	((((((('Spermatozopsis_similis':0.015928	(((('Chromochloris_zofingiensis':0.006006	(('Kirchneriella_aperta':0.011923	'Pseudomuriella_schumacherensis':0.009453)'A79':0.002421	('Follicularia_botryoides':0.014102	((('Mychonastes_homosphaera':0.002542	'Mychonastes_jurisii':0.001766)'A97':0.018360	('Bracteacoccus_aerius':0.003886	('Bracteacoccus_giganteus':0.001414	'Bracteacoccus_minor':0.011250)'A107':0.001957)'A78':0.004150)'A92':0.000625	('Scenedesmus_obliquus':0.002781	'Hariotina_reticulata':0.010263)'A77':0.006094)'A89':0.000772)'A75':0.000044)'A82':0.001396)'A72':0.000026	'Dictyochloris_fragrans':0.021554)'A84':0.001384	('Neochloris_aquatica':0.009806	'Chlorotetraedron_incus':0.011512)'A74':0.004141)'A131':0.003223	((('Koshicola_spirodelophila':0.019362	('Chaetopeltis_orbicularis':0.005102	'Floydiella_terrestris':0.005109)'A123':0.013277)'A93':0.004118	('Stigeoclonium_helveticum':0.013147	'Uronema_sp':0.007770)'A106':0.014833)'A108':0.006136	(('Golenkinia_longispicula':0.019874	('Borodinellopsis_texensis':0.028897	('Jenufa_perforata':0.006757	'Jenufa_minuta':0.013507)'A90':0.018529)'A105':0.003452)'A120':0.001266	(('Oedogonium_cardiacum':0.006527	'Oedogonium_angustistomum':0.007736)'A128':0.000662	'Oedocladium_carolinianum':0.005572)'A98':0.025090)'A110':0.005112)'A76':0.001555)'A109':0.003148)'A104':0.002099	('Desmotetra_stigmatica':0.016239	'Oogamochlamys_gigantea':0.011609)'A127':0.003251)'A70':0.000467	('Phacotus_lenticularis':0.025584	(('Dunaliella_salina':0.007176	'Chlamydomonas_applanata':0.004934)'A115':0.000289	('Chlorosarcinopsis_eremi':0.017386	(('Haematococcus_lacustris':0.008930	'Chlorogonium_capillatum':0.005706)'A114':0.000637	('Stephanosphaera_pluvialis':0.012074	(('Chlorococcum_tatrense':0.000096	'Chloromonas_perforata':0.006694)'A88':0.009920	'Protosiphon_botryoides':0.008846)'A125':0.005748)'A94':0.004561)'A116':0.002107)'A117':0.003129)'A85':0.006388)'A111':0.007120)'A126':0.000061	('Palmellopsis_texensis':0.011150	('Carteria_crucifera':0.006440	'Carteria_cerasiformis':0.008061)'A73':0.008097)'A99':0.000603)'A87':0.000721	((('Trochiscia_hystrix':0.007885	'Treubaria_triappendiculata':0.004369)'A83':0.016502
((('Chlamydomonas_peterfii':0.025563	((('Hafniomonas_laevis':0.024039	'Characiochloris_acuminata':0.011936)'A95':0.003891	((((('Trochiscia_hystrix':0.006565	'Treubaria_triappendiculata':0.003893)'A83':0.015633	'Elakatothrix_viridis':0.007301)'A91':0.002992	'Cylindrocapsa_geminella':0.025362)'A80':0.022340	((('Volvox_carteri':0.004821	'Pleodorina_starrii':0.000568)'A100':0.001079	'Chlamydomonas_reinhardtii':0.002345)'A124':0.001721	'Gonium_pectorale':0.000132)'A69':0.026352)'A130':0.000471	(((((((((('Scenedesmus_obliquus':0.002567	'Hariotina_reticulata':0.011809)'A77':0.008094	('Mychonastes_homosphaera':0.004446	'Mychonastes_jurisii':0.000391)'A97':0.025031)'A92':0.000026	('Bracteacoccus_aerius':0.002281	('Bracteacoccus_giganteus':0.002687	'Bracteacoccus_minor':0.007933)'A107':0.002432)'A78':0.003804)'A89':0.000731	'Follicularia_botryoides':0.012245)'A75':0.000315	('Dictyochloris_fragrans':0.019398	'Chromochloris_zofingiensis':0.004605)'A84':0.000110)'A82':0.000452	('Kirchneriella_aperta':0.012490	'Pseudomuriella_schumacherensis':0.008589)'A79':0.003014)'A72':0.001694	('Neochloris_aquatica':0.011336	'Chlorotetraedron_incus':0.009270)'A74':0.006782)'A131':0.002966	((('Koshicola_spirodelophila':0.023196	('Chaetopeltis_orbicularis':0.006384	'Floydiella_terrestris':0.002248)'A123':0.013151)'A93':0.005133	('Stigeoclonium_helveticum':0.012439	'Uronema_sp':0.008409)'A106':0.010088)'A108':0.003408	((('Borodinellopsis_texensis':0.025130	('Jenufa_perforata':0.009734	'Jenufa_minuta':0.012432)'A90':0.031041)'A105':0.006453	'Golenkinia_longispicula':0.018430)'A120':0.001097	(('Oedogonium_cardiacum':0.009864	'Oedogonium_angustistomum':0.006903)'A128':0.001775	'Oedocladium_carolinianum':0.002220)'A98':0.026200)'A110':0.001059)'A76':0.002468)'A109':0.004589	('Desmotetra_stigmatica':0.021575	'Oogamochlamys_gigantea':0.014191)'A127':0.002924)'A126':0.001199	(('Palmellopsis_texensis':0.010682	('Carteria_crucifera':0.006488	'Carteria_cerasiformis':0.005879)'A73':0.008493)'A99':0.001398	('Spermatozopsis_similis':0.020646	('Phacotus_lenticularis':0.019112	(((('Haematococcus_lacustris':0.009298	'Chlorogonium_capillatum':0.003221)'A116':0.002032	('Stephanosphaera_pluvialis':0.009059	(('Chlorococcum_tatrense':0.000092	'Chloromonas_perforata':0.005567)'A88':0.008561	'Protosiphon_botryoides':0.011200)'A125':0.003351)'A94':0.007603)'A114':0.003353
(((((('Hafniomonas_laevis':0.022339	'Characiochloris_acuminata':0.009381)'A95':0.001799	((((('Pediastrum_duplex':0.009706	'Rotundella_rotunda':0.015501)'A129':0.001830	(('Parallela_transversalis':0.009707	'Microspora_sp':0.009096)'A118':0.006438	'Ourococcus_multisporus':0.013407)'A112':0.003912)'A102':0.004238	'Schizomeris_leibleinii':0.012965)'A81':0.002771	'Microglena_monadina':0.009967)'A68':0.000090	'Carteria_sp':0.021914)'A121':0.001551)'A122':0.000537	((((('Volvox_carteri':0.004458	'Pleodorina_starrii':0.001309)'A100':0.000554	'Chlamydomonas_reinhardtii':0.001534)'A124':0.001649	'Gonium_pectorale':0.000033)'A69':0.023056	((((('Phacotus_lenticularis':0.015249	(((('Haematococcus_lacustris':0.014116	'Chlorogonium_capillatum':0.007247)'A116':0.000530	('Stephanosphaera_pluvialis':0.008926	(('Chlorococcum_tatrense':0.000676	'Chloromonas_perforata':0.005985)'A88':0.007435	'Protosiphon_botryoides':0.013255)'A125':0.003818)'A94':0.006504)'A114':0.001554	('Dunaliella_salina':0.007557	'Chlamydomonas_applanata':0.004474)'A115':0.001931)'A117':0.000861	'Chlorosarcinopsis_eremi':0.014006)'A85':0.003167)'A111':0.004313	(((((('Follicularia_botryoides':0.015124	('Kirchneriella_aperta':0.008941	'Pseudomuriella_schumacherensis':0.011382)'A79':0.002779)'A75':0.000591	((('Mychonastes_homosphaera':0.002051	'Mychonastes_jurisii':0.004336)'A97':0.020505	('Scenedesmus_obliquus':0.003301	'Hariotina_reticulata':0.009503)'A77':0.009502)'A89':0.000130	('Bracteacoccus_aerius':0.003065	('Bracteacoccus_giganteus':0.002082	'Bracteacoccus_minor':0.007434)'A107':0.004238)'A78':0.003814)'A92':0.000292)'A84':0.000585	'Chromochloris_zofingiensis':0.005138)'A82':0.000003	'Dictyochloris_fragrans':0.021227)'A72':0.000676	('Neochloris_aquatica':0.010917	'Chlorotetraedron_incus':0.011023)'A74':0.004862)'A131':0.002664	((('Koshicola_spirodelophila':0.013539	('Chaetopeltis_orbicularis':0.007144	'Floydiella_terrestris':0.002488)'A123':0.016296)'A93':0.007701	('Stigeoclonium_helveticum':0.018093	'Uronema_sp':0.008008)'A106':0.011537)'A108':0.003534	(('Golenkinia_longispicula':0.018096	('Borodinellopsis_texensis':0.022307	('Jenufa_perforata':0.009393	'Jenufa_minuta':0.010493)'A90':0.023414)'A105':0.007011)'A110':0.001320	(('Oedogonium_cardiacum':0.006060	'Oedogonium_angustistomum':0.006481)'A128':0.001830	'Oedocladium_carolinianum':0.005061)'A98':0.024109)'A120':0.001719)'A76':0.001630)'A109':0.002949)'A70':0.001355
((('Chlamydomonas_peterfii':0.034866	(((('Microglena_monadina':0.018092	((('Rotundella_rotunda':0.017777	'Pediastrum_duplex':0.006957)'A129':0.000021	(('Parallela_transversalis':0.013280	'Microspora_sp':0.012278)'A118':0.007414	'Ourococcus_multisporus':0.008322)'A112':0.003620)'A102':0.001826	'Schizomeris_leibleinii':0.014317)'A81':0.003236)'A121':0.000060	'Carteria_sp':0.017333)'A68':0.001475	((((('Volvox_carteri':0.005406	'Chlamydomonas_reinhardtii':0.005373)'A100':0.000128	'Pleodorina_starrii':0.001265)'A124':0.003548	'Gonium_pectorale':0.000046)'A69':0.016507	((('Trochiscia_hystrix':0.006053	'Treubaria_triappendiculata':0.005345)'A83':0.014762	'Elakatothrix_viridis':0.007794)'A91':0.002365	'Cylindrocapsa_geminella':0.024017)'A80':0.012288)'A130':0.002396	(('Spermatozopsis_similis':0.018937	(('Palmellopsis_texensis':0.011115	('Carteria_crucifera':0.008060	'Carteria_cerasiformis':0.005967)'A73':0.011374)'A99':0.000582	(('Phacotus_lenticularis':0.018825	(((('Chlorogonium_capillatum':0.004465	'Haematococcus_lacustris':0.010657)'A114':0.000496	('Stephanosphaera_pluvialis':0.012127	(('Chlorococcum_tatrense':0.001105	'Chloromonas_perforata':0.004946)'A88':0.009938	'Protosiphon_botryoides':0.008950)'A125':0.004667)'A94':0.005884)'A116':0.002178	('Dunaliella_salina':0.006984	'Chlamydomonas_applanata':0.003357)'A115':0.001706)'A117':0.000184	'Chlorosarcinopsis_eremi':0.018375)'A85':0.003037)'A111':0.007481	('Desmotetra_stigmatica':0.028730	'Oogamochlamys_gigantea':0.007535)'A127':0.000968)'A104':0.000195)'A126':0.000052)'A87':0.001281	((((((('Kirchneriella_aperta':0.009577	'Pseudomuriella_schumacherensis':0.007335)'A79':0.000962	'Follicularia_botryoides':0.012168)'A84':0.000681	((('Bracteacoccus_aerius':0.004158	('Bracteacoccus_giganteus':0.002847	'Bracteacoccus_minor':0.012775)'A107':0.002731)'A78':0.002745	('Mychonastes_homosphaera':0.005520	'Mychonastes_jurisii':0.001101)'A97':0.019346)'A89':0.001898	('Scenedesmus_obliquus':0.003463	'Hariotina_reticulata':0.011300)'A77':0.008314)'A92':0.000841)'A75':0.000682	'Chromochloris_zofingiensis':0.005461)'A72':0.000465	'Dictyochloris_fragrans':0.020243)'A82':0.001201	('Neochloris_aquatica':0.012498	'Chlorotetraedron_incus':0.013055)'A74':0.005387)'A131':0.002472	((('Koshicola_spirodelophila':0.018834	('Chaetopeltis_orbicularis':0.005764	'Floydiella_terrestris':0.001555)'A123':0.011890)'A93':0.006430
((((((('Carteria_sp':0.017719	((('Rotundella_rotunda':0.016360	'Pediastrum_duplex':0.005731)'A129':0.003160	(('Parallela_transversalis':0.017001	'Microspora_sp':0.008817)'A118':0.008549	'Ourococcus_multisporus':0.011151)'A112':0.004981)'A102':0.003023	'Schizomeris_leibleinii':0.010858)'A81':0.003542)'A121':0.001099	'Microglena_monadina':0.016322)'A68':0.002862	('Hafniomonas_laevis':0.029357	'Characiochloris_acuminata':0.010404)'A95':0.000674)'A122':0.000009	(((('Pleodorina_starrii':0.001729	'Volvox_carteri':0.005227)'A124':0.000289	('Gonium_pectorale':0.005007	'Chlamydomonas_reinhardtii':0.001121)'A69':0.000018)'A100':0.018471	((('Trochiscia_hystrix':0.006103	'Treubaria_triappendiculata':0.004387)'A83':0.014443	'Elakatothrix_viridis':0.007502)'A91':0.001360	'Cylindrocapsa_geminella':0.036663)'A80':0.012502)'A130':0.003428	(((('Spermatozopsis_similis':0.012968	('Phacotus_lenticularis':0.021375	((('Dunaliella_salina':0.007472	'Chlamydomonas_applanata':0.004620)'A117':0.000192	(('Haematococcus_lacustris':0.012047	'Chlorogonium_capillatum':0.005753)'A116':0.000158	('Stephanosphaera_pluvialis':0.010414	(('Chlorococcum_tatrense':0.000068	'Chloromonas_perforata':0.006764)'A88':0.009555	'Protosiphon_botryoides':0.013555)'A125':0.005218)'A94':0.006248)'A114':0.002872)'A115':0.000800	'Chlorosarcinopsis_eremi':0.024200)'A85':0.005530)'A111':0.007004)'A126':0.001463	('Palmellopsis_texensis':0.011968	('Carteria_crucifera':0.006714	'Carteria_cerasiformis':0.007059)'A73':0.009830)'A99':0.002479)'A87':0.000079	((('Koshicola_spirodelophila':0.020992	('Chaetopeltis_orbicularis':0.005781	'Floydiella_terrestris':0.002722)'A123':0.017672)'A93':0.006071	(((((('Kirchneriella_aperta':0.012917	'Pseudomuriella_schumacherensis':0.007082)'A79':0.002413	'Follicularia_botryoides':0.017910)'A84':0.000902	((('Scenedesmus_obliquus':0.003826	'Hariotina_reticulata':0.013105)'A77':0.011915	('Mychonastes_homosphaera':0.003671	'Mychonastes_jurisii':0.004224)'A97':0.020988)'A89':0.000351	('Bracteacoccus_aerius':0.004780	('Bracteacoccus_giganteus':0.002869	'Bracteacoccus_minor':0.009095)'A107':0.002941)'A78':0.004777)'A92':0.001892)'A75':0.001186	'Chromochloris_zofingiensis':0.006755)'A82':0.000368	'Dictyochloris_fragrans':0.018835)'A72':0.000004	('Neochloris_aquatica':0.016061	'Chlorotetraedron_incus':0.011342)'A74':0.007279)'A131':0.005515)'A76':0.001167	(('Stigeoclonium_helveticum':0.012031
((('Chlamydomonas_peterfii':0.034258	(('Lobochlamys_culleus':0.002015	'Lobochlamys_segnis':0.004756)'A96':0.004929	('Chlamydomonas_radiata':0.006908	('Chloromonas_rosae':0.006245	'Chlamydomonas_nivalis':0.005586)'A132':0.003491)'A103':0.013529)'A86':0.001880)'A133':0.000721	((('Hafniomonas_laevis':0.021311	'Characiochloris_acuminata':0.011895)'A95':0.001414	(('Microglena_monadina':0.018718	((('Pediastrum_duplex':0.010476	'Rotundella_rotunda':0.014948)'A102':0.000027	(('Parallela_transversalis':0.020748	'Microspora_sp':0.009603)'A118':0.012830	'Ourococcus_multisporus':0.012092)'A112':0.007622)'A129':0.004176	'Schizomeris_leibleinii':0.020327)'A81':0.007578)'A68':0.000007	'Carteria_sp':0.019406)'A121':0.001225)'A122':0.000048	((((('Pleodorina_starrii':0.001373	'Volvox_carteri':0.005337)'A100':0.000702	'Chlamydomonas_reinhardtii':0.002716)'A69':0.002024	'Gonium_pectorale':0.001981)'A124':0.020400	((('Trochiscia_hystrix':0.006884	'Treubaria_triappendiculata':0.006278)'A83':0.019089	'Elakatothrix_viridis':0.005343)'A91':0.001066	'Cylindrocapsa_geminella':0.032218)'A80':0.012618)'A130':0.003735	((((((((('Follicularia_botryoides':0.015256	('Kirchneriella_aperta':0.015580	'Pseudomuriella_schumacherensis':0.007001)'A79':0.002507)'A84':0.000246	'Dictyochloris_fragrans':0.018845)'A75':0.001451	'Chromochloris_zofingiensis':0.006653)'A82':0.000012	((('Bracteacoccus_aerius':0.005127	('Bracteacoccus_giganteus':0.001322	'Bracteacoccus_minor':0.011729)'A107':0.002595)'A78':0.009257	('Scenedesmus_obliquus':0.005870	'Hariotina_reticulata':0.009745)'A77':0.008614)'A92':0.000042	('Mychonastes_homosphaera':0.004117	'Mychonastes_jurisii':0.002297)'A97':0.022837)'A89':0.001370)'A72':0.001027	('Neochloris_aquatica':0.007015	'Chlorotetraedron_incus':0.009349)'A74':0.007286)'A131':0.003128	('Koshicola_spirodelophila':0.016846	('Chaetopeltis_orbicularis':0.005610	'Floydiella_terrestris':0.005728)'A123':0.015971)'A93':0.008391)'A109':0.002028	(('Stigeoclonium_helveticum':0.016083	'Uronema_sp':0.009282)'A106':0.018766	(('Golenkinia_longispicula':0.028267	('Borodinellopsis_texensis':0.024503	('Jenufa_perforata':0.010947	'Jenufa_minuta':0.022119)'A90':0.028317)'A105':0.006880)'A120':0.000979	(('Oedogonium_cardiacum':0.006275	'Oedogonium_angustistomum':0.012526)'A128':0.002091	'Oedocladium_carolinianum':0.002877)'A98':0.023582)'A110':0.002903)'A108':0.000208)'A76':0.005324
((('Chlamydomonas_peterfii':0.022050	(('Lobochlamys_culleus':0.004150	'Lobochlamys_segnis':0.005818)'A96':0.003547	('Chlamydomonas_radiata':0.009236	('Chloromonas_rosae':0.005307	'Chlamydomonas_nivalis':0.004209)'A132':0.002965)'A103':0.006379)'A86':0.000977)'A133':0.000276	((('Hafniomonas_laevis':0.019614	'Characiochloris_acuminata':0.010268)'A95':0.000265	((((('Volvox_carteri':0.005234	'Pleodorina_starrii':0.000700)'A69':0.000738	'Chlamydomonas_reinhardtii':0.000405)'A100':0.001482	'Gonium_pectorale':0.000780)'A124':0.020046	((('Trochiscia_hystrix':0.007034	'Treubaria_triappendiculata':0.004564)'A83':0.017313	'Elakatothrix_viridis':0.002699)'A91':0.001261	'Cylindrocapsa_geminella':0.026199)'A80':0.019788)'A101':0.000016	((('Desmotetra_stigmatica':0.024666	'Oogamochlamys_gigantea':0.008772)'A127':0.001535	('Palmellopsis_texensis':0.008214	('Carteria_crucifera':0.007014	'Carteria_cerasiformis':0.004785)'A73':0.011769)'A99':0.000332)'A87':0.001532	((((((((('Bracteacoccus_aerius':0.004786	('Bracteacoccus_giganteus':0.001081	'Bracteacoccus_minor':0.010613)'A107':0.003400)'A78':0.002154	('Mychonastes_homosphaera':0.003487	'Mychonastes_jurisii':0.002055)'A97':0.019475)'A92':0.000044	('Scenedesmus_obliquus':0.001756	'Hariotina_reticulata':0.006805)'A77':0.008939)'A89':0.000664	((('Kirchneriella_aperta':0.010445	'Pseudomuriella_schumacherensis':0.007365)'A79':0.000966	'Dictyochloris_fragrans':0.017920)'A82':0.000005	'Follicularia_botryoides':0.015077)'A84':0.000420)'A75':0.000097	'Chromochloris_zofingiensis':0.004688)'A72':0.000100	('Neochloris_aquatica':0.009816	'Chlorotetraedron_incus':0.011323)'A74':0.005384)'A131':0.002274	(('Stigeoclonium_helveticum':0.015354	'Uronema_sp':0.008613)'A106':0.011332	((('Borodinellopsis_texensis':0.032051	('Jenufa_perforata':0.009508	'Jenufa_minuta':0.013084)'A90':0.032350)'A105':0.003550	'Golenkinia_longispicula':0.019035)'A120':0.001198	(('Oedogonium_cardiacum':0.004907	'Oedogonium_angustistomum':0.011649)'A128':0.001214	'Oedocladium_carolinianum':0.002383)'A98':0.026607)'A110':0.001325)'A108':0.003496)'A76':0.000007	('Koshicola_spirodelophila':0.022553	('Chaetopeltis_orbicularis':0.010371	'Floydiella_terrestris':0.002701)'A123':0.015566)'A93':0.006425)'A109':0.005677	('Spermatozopsis_similis':0.013288	('Phacotus_lenticularis':0.019616	(('Chlamydomonas_applanata':0.006128
((((('Hafniomonas_laevis':0.022529	'Characiochloris_acuminata':0.012834)'A95':0.002248	(('Chlamydomonas_radiata':0.007196	('Chloromonas_rosae':0.005659	'Chlamydomonas_nivalis':0.003645)'A132':0.005074)'A103':0.009406	('Lobochlamys_culleus':0.003720	'Lobochlamys_segnis':0.004319)'A96':0.006470)'A133':0.000894)'A122':0.000512	((('Chlamydomonas_peterfii':0.011412	((('Volvox_carteri':0.005289	'Pleodorina_starrii':0.000693)'A69':0.000526	'Chlamydomonas_reinhardtii':0.002094)'A100':0.003291	'Gonium_pectorale':0.000002)'A124':0.005758)'A113':0.012596	((('Trochiscia_hystrix':0.007691	'Treubaria_triappendiculata':0.002413)'A83':0.022189	'Elakatothrix_viridis':0.005487)'A91':0.004045	'Cylindrocapsa_geminella':0.028591)'A80':0.018572)'A101':0.002803	(((('Palmellopsis_texensis':0.015082	('Carteria_crucifera':0.009379	'Carteria_cerasiformis':0.009801)'A73':0.011266)'A99':0.000351	((('Koshicola_spirodelophila':0.023551	('Chaetopeltis_orbicularis':0.007703	'Floydiella_terrestris':0.002247)'A123':0.012810)'A93':0.006722	(((('Dictyochloris_fragrans':0.025930	'Chromochloris_zofingiensis':0.005026)'A72':0.000232	('Kirchneriella_aperta':0.010827	'Pseudomuriella_schumacherensis':0.009364)'A79':0.002214)'A82':0.000003	(((('Scenedesmus_obliquus':0.002740	'Hariotina_reticulata':0.007905)'A77':0.011966	('Bracteacoccus_aerius':0.004484	('Bracteacoccus_giganteus':0.002125	'Bracteacoccus_minor':0.009663)'A107':0.003996)'A78':0.005314)'A89':0.000556	('Mychonastes_homosphaera':0.005861	'Mychonastes_jurisii':0.003198)'A97':0.020589)'A92':0.001852	'Follicularia_botryoides':0.015550)'A84':0.001413)'A75':0.001031	('Neochloris_aquatica':0.009074	'Chlorotetraedron_incus':0.008514)'A74':0.005761)'A131':0.002781)'A109':0.001119	(('Stigeoclonium_helveticum':0.013364	'Uronema_sp':0.009740)'A106':0.013466	((('Borodinellopsis_texensis':0.018134	('Jenufa_perforata':0.008699	'Jenufa_minuta':0.018687)'A90':0.033865)'A105':0.004631	'Golenkinia_longispicula':0.029216)'A120':0.002486	(('Oedogonium_cardiacum':0.006395	'Oedogonium_angustistomum':0.009993)'A128':0.002111	'Oedocladium_carolinianum':0.005234)'A98':0.027159)'A110':0.001994)'A108':0.000809)'A76':0.005410)'A87':0.000292	('Spermatozopsis_similis':0.022681	('Phacotus_lenticularis':0.020041	((((('Stephanosphaera_pluvialis':0.011491	(('Chlorococcum_tatrense':0.000444	'Chloromonas_perforata':0.003809)'A88':0.008819
((((((('Chlamydomonas_peterfii':0.010471	((('Volvox_carteri':0.003532	'Chlamydomonas_reinhardtii':0.002687)'A100':0.000182	'Pleodorina_starrii':0.000848)'A69':0.001171	'Gonium_pectorale':0.001339)'A124':0.008772)'A113':0.015116	((('Trochiscia_hystrix':0.002895	'Treubaria_triappendiculata':0.003276)'A83':0.016293	'Elakatothrix_viridis':0.004906)'A91':0.002772	'Cylindrocapsa_geminella':0.021095)'A80':0.011485)'A101':0.002499	((('Spermatozopsis_similis':0.017728	('Phacotus_lenticularis':0.015706	(('Dunaliella_salina':0.009449	((('Haematococcus_lacustris':0.010757	'Chlorogonium_capillatum':0.004112)'A116':0.001288	('Stephanosphaera_pluvialis':0.008666	(('Chlorococcum_tatrense':0.000197	'Chloromonas_perforata':0.005926)'A88':0.007562	'Protosiphon_botryoides':0.009459)'A125':0.006206)'A94':0.008249)'A114':0.001318	'Chlorosarcinopsis_eremi':0.017410)'A115':0.001434)'A117':0.000838	'Chlamydomonas_applanata':0.004858)'A85':0.004942)'A111':0.003211)'A126':0.001097	(((('Stigeoclonium_helveticum':0.014406	'Uronema_sp':0.007262)'A106':0.011919	((('Borodinellopsis_texensis':0.021343	('Jenufa_perforata':0.007800	'Jenufa_minuta':0.009338)'A90':0.026564)'A105':0.001091	'Golenkinia_longispicula':0.017150)'A110':0.000494	(('Oedogonium_cardiacum':0.003005	'Oedogonium_angustistomum':0.009406)'A128':0.002325	'Oedocladium_carolinianum':0.003291)'A98':0.020285)'A120':0.001337)'A108':0.001578	('Koshicola_spirodelophila':0.024288	('Chaetopeltis_orbicularis':0.005104	'Floydiella_terrestris':0.002914)'A123':0.009589)'A93':0.008223)'A109':0.002342	(((((('Kirchneriella_aperta':0.010229	'Pseudomuriella_schumacherensis':0.007846)'A79':0.001880	((('Scenedesmus_obliquus':0.002925	'Hariotina_reticulata':0.009744)'A77':0.008120	('Mychonastes_homosphaera':0.004214	'Mychonastes_jurisii':0.000779)'A97':0.018534)'A89':0.000531	('Bracteacoccus_aerius':0.003898	('Bracteacoccus_giganteus':0.001792	'Bracteacoccus_minor':0.006276)'A107':0.002386)'A78':0.003902)'A92':0.000682)'A82':0.000138	'Follicularia_botryoides':0.011100)'A84':0.000053	'Dictyochloris_fragrans':0.016014)'A72':0.000054	'Chromochloris_zofingiensis':0.006047)'A75':0.000865	('Neochloris_aquatica':0.011248	'Chlorotetraedron_incus':0.009660)'A74':0.004601)'A131':0.001748)'A76':0.007644)'A87':0.000000	(('Palmellopsis_texensis':0.009958	('Carteria_crucifera':0.006558	'Carteria_cerasiformis':0.007327)'A73':0.008088)'A99':0.001121	('Desmotetra_stigmatica':0.022778
((('Hafniomonas_laevis':0.028605	((((('Chlamydomonas_peterfii':0.016102	((('Pleodorina_starrii':0.001117	'Volvox_carteri':0.003096)'A69':0.000820	'Gonium_pectorale':0.001597)'A124':0.000077	'Chlamydomonas_reinhardtii':0.000887)'A100':0.009081)'A113':0.015239	((('Trochiscia_hystrix':0.006026	'Treubaria_triappendiculata':0.004525)'A83':0.015543	'Elakatothrix_viridis':0.005088)'A91':0.000803	'Cylindrocapsa_geminella':0.028186)'A80':0.016809)'A101':0.003100	((('Palmellopsis_texensis':0.009713	('Carteria_crucifera':0.004885	'Carteria_cerasiformis':0.005612)'A73':0.007898)'A99':0.002162	(((('Stigeoclonium_helveticum':0.013506	'Uronema_sp':0.014725)'A106':0.018747	(('Golenkinia_longispicula':0.017008	('Borodinellopsis_texensis':0.024485	('Jenufa_perforata':0.011049	'Jenufa_minuta':0.012949)'A90':0.030723)'A105':0.004643)'A120':0.001491	(('Oedogonium_cardiacum':0.006038	'Oedogonium_angustistomum':0.007993)'A128':0.002280	'Oedocladium_carolinianum':0.002278)'A98':0.025211)'A110':0.001803)'A108':0.001513	('Koshicola_spirodelophila':0.027653	('Chaetopeltis_orbicularis':0.006410	'Floydiella_terrestris':0.005872)'A123':0.012286)'A93':0.009107)'A76':0.001089	((((('Kirchneriella_aperta':0.009790	'Pseudomuriella_schumacherensis':0.011287)'A79':0.003367	'Chromochloris_zofingiensis':0.005042)'A75':0.000673	'Dictyochloris_fragrans':0.017572)'A72':0.000113	(((('Bracteacoccus_aerius':0.004881	('Bracteacoccus_giganteus':0.003783	'Bracteacoccus_minor':0.009353)'A107':0.002583)'A78':0.004060	('Scenedesmus_obliquus':0.003466	'Hariotina_reticulata':0.011691)'A77':0.011958)'A92':0.000345	('Mychonastes_homosphaera':0.004665	'Mychonastes_jurisii':0.002401)'A97':0.015886)'A89':0.000051	'Follicularia_botryoides':0.013434)'A82':0.001318)'A84':0.000625	('Neochloris_aquatica':0.011332	'Chlorotetraedron_incus':0.011270)'A74':0.005879)'A131':0.003120)'A109':0.008089)'A87':0.000164	(('Spermatozopsis_similis':0.013330	('Phacotus_lenticularis':0.023627	(('Chlamydomonas_applanata':0.004388	((('Haematococcus_lacustris':0.013863	'Chlorogonium_capillatum':0.005746)'A116':0.000891	('Stephanosphaera_pluvialis':0.011824	(('Chlorococcum_tatrense':0.000296	'Chloromonas_perforata':0.004030)'A88':0.008741	'Protosiphon_botryoides':0.009796)'A125':0.009534)'A94':0.007380)'A115':0.000980	'Chlorosarcinopsis_eremi':0.016437)'A114':0.004782)'A117':0.000706	'Dunaliella_salina':0.006967)'A85':0.004537)'A111':0.006392)'A126':0.003051
(((((((('Chlamydomonas_peterfii':0.012741	(('Volvox_carteri':0.004091	('Chlamydomonas_reinhardtii':0.000376	'Gonium_pectorale':0.002099)'A69':0.000150)'A124':0.000178	'Pleodorina_starrii':0.000812)'A100':0.008166)'A113':0.008869	'Hafniomonas_laevis':0.015834)'A101':0.003277	((('Trochiscia_hystrix':0.005018	'Treubaria_triappendiculata':0.003325)'A83':0.010715	'Elakatothrix_viridis':0.008140)'A91':0.001670	'Cylindrocapsa_geminella':0.026825)'A80':0.009933)'A130':0.002591	((((((((((((('Scenedesmus_obliquus':0.004025	'Hariotina_reticulata':0.008238)'A77':0.009134	('Mychonastes_homosphaera':0.004892	'Mychonastes_jurisii':0.001822)'A97':0.018218)'A92':0.001122	('Bracteacoccus_aerius':0.003810	('Bracteacoccus_giganteus':0.000809	'Bracteacoccus_minor':0.007268)'A107':0.002084)'A78':0.003779)'A89':0.001659	('Kirchneriella_aperta':0.009163	'Pseudomuriella_schumacherensis':0.005533)'A79':0.002075)'A82':0.000225	'Follicularia_botryoides':0.012283)'A72':0.000266	'Dictyochloris_fragrans':0.015169)'A75':0.000059	'Chromochloris_zofingiensis':0.004414)'A84':0.000498	('Neochloris_aquatica':0.008527	'Chlorotetraedron_incus':0.012265)'A74':0.006337)'A131':0.000116	('Koshicola_spirodelophila':0.017908	('Chaetopeltis_orbicularis':0.005912	'Floydiella_terrestris':0.003103)'A123':0.014641)'A93':0.004021)'A76':0.002492	(('Stigeoclonium_helveticum':0.013867	'Uronema_sp':0.009704)'A106':0.010287	((('Borodinellopsis_texensis':0.021673	('Jenufa_perforata':0.009682	'Jenufa_minuta':0.008500)'A90':0.024643)'A105':0.004988	(('Oedogonium_cardiacum':0.005663	'Oedogonium_angustistomum':0.005957)'A128':0.001389	'Oedocladium_carolinianum':0.004104)'A98':0.017316)'A120':0.000026	'Golenkinia_longispicula':0.018421)'A110':0.000501)'A108':0.001208)'A109':0.005569	('Palmellopsis_texensis':0.010135	('Carteria_crucifera':0.004299	'Carteria_cerasiformis':0.006176)'A73':0.005171)'A99':0.001654)'A70':0.000246	('Desmotetra_stigmatica':0.016656	'Oogamochlamys_gigantea':0.009143)'A127':0.002450)'A87':0.001515	('Spermatozopsis_similis':0.018209	('Phacotus_lenticularis':0.010387	(('Dunaliella_salina':0.007840	((('Stephanosphaera_pluvialis':0.007578	(('Chlorococcum_tatrense':0.001045	'Chloromonas_perforata':0.006271)'A88':0.006547	'Protosiphon_botryoides':0.011361)'A125':0.006054)'A94':0.002308	'Chlorosarcinopsis_eremi':0.015569)'A115':0.001096	('Haematococcus_lacustris':0.009817
(((((((('Chlamydomonas_peterfii':0.017416	((('Pleodorina_starrii':0.001710	'Volvox_carteri':0.006267)'A124':0.000063	'Chlamydomonas_reinhardtii':0.001278)'A69':0.001856	'Gonium_pectorale':0.000746)'A100':0.006608)'A113':0.008237	'Hafniomonas_laevis':0.022433)'A101':0.004421	((('Trochiscia_hystrix':0.007635	'Treubaria_triappendiculata':0.004734)'A83':0.014958	'Elakatothrix_viridis':0.008303)'A91':0.002642	'Cylindrocapsa_geminella':0.028024)'A80':0.012237)'A130':0.002483	(((('Spermatozopsis_similis':0.014628	('Phacotus_lenticularis':0.022944	(('Dunaliella_salina':0.008294	'Chlamydomonas_applanata':0.004292)'A117':0.000053	((('Haematococcus_lacustris':0.011800	'Chlorogonium_capillatum':0.003051)'A116':0.002472	('Stephanosphaera_pluvialis':0.012448	(('Chlorococcum_tatrense':0.000097	'Chloromonas_perforata':0.005041)'A88':0.006742	'Protosiphon_botryoides':0.007893)'A125':0.005912)'A94':0.010466)'A114':0.000089	'Chlorosarcinopsis_eremi':0.017371)'A115':0.003346)'A85':0.003508)'A111':0.006591)'A126':0.002500	((((((('Follicularia_botryoides':0.013685	('Kirchneriella_aperta':0.008253	'Pseudomuriella_schumacherensis':0.010447)'A79':0.000760)'A72':0.001655	((('Mychonastes_homosphaera':0.004627	'Mychonastes_jurisii':0.001694)'A97':0.021170	('Scenedesmus_obliquus':0.002601	'Hariotina_reticulata':0.014011)'A77':0.013259)'A89':0.000004	('Bracteacoccus_aerius':0.004503	('Bracteacoccus_giganteus':0.002285	'Bracteacoccus_minor':0.009769)'A107':0.002894)'A78':0.002334)'A92':0.000645)'A82':0.001452	'Chromochloris_zofingiensis':0.005251)'A84':0.001148	'Dictyochloris_fragrans':0.020085)'A75':0.000341	('Neochloris_aquatica':0.018101	'Chlorotetraedron_incus':0.011785)'A74':0.005733)'A131':0.003927	('Koshicola_spirodelophila':0.017547	('Chaetopeltis_orbicularis':0.007853	'Floydiella_terrestris':0.004185)'A123':0.017489)'A93':0.008412)'A76':0.000975	(('Stigeoclonium_helveticum':0.011991	'Uronema_sp':0.009292)'A106':0.021627	((('Borodinellopsis_texensis':0.024577	('Jenufa_perforata':0.009823	'Jenufa_minuta':0.013254)'A90':0.026828)'A105':0.007056	'Golenkinia_longispicula':0.028165)'A110':0.000013	(('Oedogonium_cardiacum':0.006493	'Oedogonium_angustistomum':0.007730)'A128':0.001244	'Oedocladium_carolinianum':0.003679)'A98':0.027083)'A120':0.002647)'A108':0.001242)'A109':0.006289)'A104':0.001169	('Desmotetra_stigmatica':0.022782	'Oogamochlamys_gigantea':0.011495)'A127':0.002353)'A87':0.000010	('Palmellopsis_texensis':0.011211
((((('Chlamydomonas_radiata':0.007558	('Chloromonas_rosae':0.007502	'Chlamydomonas_nivalis':0.003860)'A132':0.003948)'A103':0.011875	('Lobochlamys_culleus':0.004436	'Lobochlamys_segnis':0.004226)'A96':0.005418)'A133':0.000778	((((('Chlamydomonas_peterfii':0.014591	((('Pleodorina_starrii':0.000542	'Volvox_carteri':0.003550)'A124':0.001998	'Chlamydomonas_reinhardtii':0.000666)'A100':0.001396	'Gonium_pectorale':0.000746)'A69':0.004891)'A113':0.011922	'Hafniomonas_laevis':0.016488)'A101':0.003401	((('Trochiscia_hystrix':0.005963	'Treubaria_triappendiculata':0.003657)'A83':0.014665	'Elakatothrix_viridis':0.006516)'A91':0.003479	'Cylindrocapsa_geminella':0.021255)'A80':0.013383)'A130':0.004845	(((('Palmellopsis_texensis':0.010348	('Carteria_crucifera':0.006351	'Carteria_cerasiformis':0.006682)'A73':0.008155)'A99':0.001634	('Desmotetra_stigmatica':0.015251	'Oogamochlamys_gigantea':0.009909)'A127':0.001984)'A104':0.000503	('Spermatozopsis_similis':0.018428	('Phacotus_lenticularis':0.020962	(('Chlamydomonas_applanata':0.004727	((('Stephanosphaera_pluvialis':0.007484	(('Chlorococcum_tatrense':0.000020	'Chloromonas_perforata':0.005987)'A88':0.007365	'Protosiphon_botryoides':0.010314)'A125':0.006473)'A94':0.006624	'Chlorosarcinopsis_eremi':0.011265)'A115':0.002098	('Haematococcus_lacustris':0.010924	'Chlorogonium_capillatum':0.006604)'A116':0.001487)'A114':0.002379)'A117':0.000409	'Dunaliella_salina':0.005189)'A85':0.003627)'A111':0.005072)'A126':0.002234)'A70':0.000105	((('Koshicola_spirodelophila':0.020006	('Chaetopeltis_orbicularis':0.005792	'Floydiella_terrestris':0.002622)'A123':0.017747)'A93':0.006204	((('Follicularia_botryoides':0.014097	('Kirchneriella_aperta':0.008398	'Pseudomuriella_schumacherensis':0.005935)'A79':0.001014)'A72':0.003047	((((('Mychonastes_homosphaera':0.004371	'Mychonastes_jurisii':0.002040)'A97':0.022451	('Bracteacoccus_aerius':0.004599	('Bracteacoccus_giganteus':0.001231	'Bracteacoccus_minor':0.010045)'A107':0.006146)'A78':0.002509)'A89':0.000256	('Scenedesmus_obliquus':0.004416	'Hariotina_reticulata':0.009649)'A77':0.010005)'A92':0.001405	'Dictyochloris_fragrans':0.016499)'A75':0.000059	'Chromochloris_zofingiensis':0.005613)'A82':0.000119)'A84':0.000462	('Neochloris_aquatica':0.011751	'Chlorotetraedron_incus':0.008248)'A74':0.006634)'A131':0.002685)'A109':0.002406	(('Stigeoclonium_helveticum':0.013215	'Uronema_sp':0.009190)'A106':0.015357
((('Characiochloris_acuminata':0.009702	((((('Chlamydomonas_peterfii':0.009462	((('Pleodorina_starrii':0.001116	'Volvox_carteri':0.003618)'A100':0.000952	'Gonium_pectorale':0.001606)'A124':0.000482	'Chlamydomonas_reinhardtii':0.001932)'A69':0.006445)'A113':0.008742	'Hafniomonas_laevis':0.013034)'A101':0.003847	((('Trochiscia_hystrix':0.006650	'Treubaria_triappendiculata':0.002478)'A83':0.014177	'Elakatothrix_viridis':0.003362)'A91':0.000825	'Cylindrocapsa_geminella':0.018909)'A80':0.012074)'A130':0.001001	((('Spermatozopsis_similis':0.010194	('Phacotus_lenticularis':0.014102	(('Chlamydomonas_applanata':0.006360	'Dunaliella_salina':0.005634)'A117':0.000240	((('Stephanosphaera_pluvialis':0.008229	(('Chlorococcum_tatrense':0.000121	'Chloromonas_perforata':0.004195)'A88':0.007489	'Protosiphon_botryoides':0.008966)'A125':0.005537)'A94':0.005911	('Haematococcus_lacustris':0.007048	'Chlorogonium_capillatum':0.004055)'A116':0.000366)'A115':0.000520	'Chlorosarcinopsis_eremi':0.009916)'A114':0.002105)'A85':0.003498)'A111':0.003516)'A126':0.001839	((('Koshicola_spirodelophila':0.022632	('Chaetopeltis_orbicularis':0.005291	'Floydiella_terrestris':0.001490)'A123':0.010649)'A93':0.005468	((('Neochloris_aquatica':0.010093	'Chlorotetraedron_incus':0.007591)'A74':0.004660	('Follicularia_botryoides':0.010408	('Kirchneriella_aperta':0.008564	'Pseudomuriella_schumacherensis':0.005937)'A79':0.000712)'A72':0.000574)'A84':0.000143	(('Dictyochloris_fragrans':0.011745	((('Scenedesmus_obliquus':0.002764	'Hariotina_reticulata':0.008247)'A77':0.007332	('Mychonastes_homosphaera':0.003411	'Mychonastes_jurisii':0.002891)'A97':0.013582)'A89':0.001330	('Bracteacoccus_aerius':0.003193	('Bracteacoccus_giganteus':0.001985	'Bracteacoccus_minor':0.009142)'A107':0.004664)'A78':0.002656)'A92':0.000318)'A82':0.000018	'Chromochloris_zofingiensis':0.003124)'A75':0.001742)'A131':0.002227)'A109':0.000542	(('Stigeoclonium_helveticum':0.008429	'Uronema_sp':0.006014)'A106':0.013149	((('Golenkinia_longispicula':0.015161	('Jenufa_perforata':0.009191	'Jenufa_minuta':0.009645)'A90':0.018837)'A110':0.001148	'Borodinellopsis_texensis':0.025637)'A105':0.000461	(('Oedogonium_cardiacum':0.003175	'Oedogonium_angustistomum':0.006836)'A128':0.001821	'Oedocladium_carolinianum':0.004290)'A98':0.015485)'A120':0.001594)'A108':0.000437)'A76':0.003256)'A70':0.000189	(('Palmellopsis_texensis':0.009348	('Carteria_crucifera':0.006600
(((((((('Chlamydomonas_peterfii':0.016270	((('Volvox_carteri':0.004580	'Pleodorina_starrii':0.001392)'A124':0.000025	'Chlamydomonas_reinhardtii':0.003830)'A100':0.001049	'Gonium_pectorale':0.000476)'A69':0.005289)'A113':0.012115	'Hafniomonas_laevis':0.016338)'A101':0.002395	((('Trochiscia_hystrix':0.006625	'Treubaria_triappendiculata':0.003586)'A83':0.014822	'Elakatothrix_viridis':0.006745)'A91':0.000480	'Cylindrocapsa_geminella':0.019925)'A80':0.015080)'A130':0.004247	(((('Spermatozopsis_similis':0.016030	('Phacotus_lenticularis':0.016394	(('Chlamydomonas_applanata':0.003462	'Dunaliella_salina':0.006676)'A85':0.000401	((('Stephanosphaera_pluvialis':0.008881	(('Chlorococcum_tatrense':0.000095	'Chloromonas_perforata':0.003960)'A88':0.007650	'Protosiphon_botryoides':0.005823)'A125':0.005118)'A94':0.004480	'Chlorosarcinopsis_eremi':0.011809)'A115':0.001136	('Haematococcus_lacustris':0.008306	'Chlorogonium_capillatum':0.007908)'A116':0.001867)'A114':0.001313)'A117':0.004289)'A111':0.002134)'A126':0.001274	((('Koshicola_spirodelophila':0.021131	('Chaetopeltis_orbicularis':0.005248	'Floydiella_terrestris':0.002694)'A123':0.015933)'A93':0.003834	(('Stigeoclonium_helveticum':0.014072	'Uronema_sp':0.007994)'A106':0.012492	((('Golenkinia_longispicula':0.015988	('Jenufa_perforata':0.011801	'Jenufa_minuta':0.009374)'A90':0.023059)'A110':0.001990	'Borodinellopsis_texensis':0.019857)'A105':0.001830	(('Oedogonium_cardiacum':0.003244	'Oedogonium_angustistomum':0.006900)'A128':0.001374	'Oedocladium_carolinianum':0.003020)'A98':0.019506)'A120':0.000452)'A108':0.000643)'A76':0.000117	((((('Chromochloris_zofingiensis':0.006349	((('Scenedesmus_obliquus':0.002584	'Hariotina_reticulata':0.005390)'A77':0.009779	('Bracteacoccus_aerius':0.002798	('Bracteacoccus_giganteus':0.001822	'Bracteacoccus_minor':0.009982)'A107':0.001957)'A78':0.003281)'A89':0.000030	('Mychonastes_homosphaera':0.004999	'Mychonastes_jurisii':0.001050)'A97':0.015787)'A92':0.000834)'A82':0.000041	'Dictyochloris_fragrans':0.018998)'A75':0.000208	('Neochloris_aquatica':0.011100	'Chlorotetraedron_incus':0.007626)'A74':0.006311)'A84':0.000042	('Kirchneriella_aperta':0.012610	'Pseudomuriella_schumacherensis':0.007500)'A79':0.002216)'A131':0.000702	'Follicularia_botryoides':0.013636)'A72':0.002336)'A109':0.006731)'A87':0.001017	('Desmotetra_stigmatica':0.017435	'Oogamochlamys_gigantea':0.009793)'A127':0.001492)'A104':0.000022	('Palmellopsis_texensis':0.009595
((((('Chlamydomonas_radiata':0.008209	('Chloromonas_rosae':0.008086	'Chlamydomonas_nivalis':0.003192)'A132':0.002066)'A103':0.011342	('Lobochlamys_culleus':0.003289	'Lobochlamys_segnis':0.005470)'A96':0.005895)'A133':0.000309	((((('Chlamydomonas_peterfii':0.014807	((('Pleodorina_starrii':0.002700	'Volvox_carteri':0.004311)'A124':0.000275	'Gonium_pectorale':0.002110)'A100':0.000728	'Chlamydomonas_reinhardtii':0.001703)'A69':0.004292)'A113':0.010839	'Hafniomonas_laevis':0.014438)'A101':0.004578	((('Trochiscia_hystrix':0.005945	'Treubaria_triappendiculata':0.004433)'A83':0.017846	'Elakatothrix_viridis':0.005275)'A91':0.000702	'Cylindrocapsa_geminella':0.024951)'A80':0.011046)'A130':0.003144	(((('Palmellopsis_texensis':0.008171	('Carteria_crucifera':0.005273	'Carteria_cerasiformis':0.005002)'A73':0.009639)'A99':0.001381	('Desmotetra_stigmatica':0.024841	'Oogamochlamys_gigantea':0.010494)'A127':0.002189)'A70':0.000099	(((((((('Bracteacoccus_aerius':0.003852	('Bracteacoccus_giganteus':0.002295	'Bracteacoccus_minor':0.007977)'A107':0.002316)'A78':0.002524	('Mychonastes_homosphaera':0.005535	'Mychonastes_jurisii':0.002089)'A97':0.018696)'A92':0.000141	('Scenedesmus_obliquus':0.002624	'Hariotina_reticulata':0.008803)'A77':0.008450)'A89':0.000960	'Dictyochloris_fragrans':0.016913)'A82':0.000777	'Chromochloris_zofingiensis':0.007570)'A75':0.000843	(('Follicularia_botryoides':0.011464	('Neochloris_aquatica':0.011440	'Chlorotetraedron_incus':0.006667)'A74':0.004953)'A131':0.000030	('Kirchneriella_aperta':0.010009	'Pseudomuriella_schumacherensis':0.008010)'A79':0.001328)'A84':0.000464)'A72':0.003091	('Koshicola_spirodelophila':0.019073	('Chaetopeltis_orbicularis':0.005803	'Floydiella_terrestris':0.001753)'A123':0.017727)'A93':0.004032)'A76':0.001000	(('Stigeoclonium_helveticum':0.014006	'Uronema_sp':0.008662)'A106':0.013204	(('Golenkinia_longispicula':0.023422	('Jenufa_perforata':0.007135	'Jenufa_minuta':0.013493)'A90':0.020285)'A110':0.003523	((('Oedogonium_cardiacum':0.004252	'Oedogonium_angustistomum':0.007654)'A128':0.001474	'Oedocladium_carolinianum':0.003511)'A98':0.021665	'Borodinellopsis_texensis':0.020972)'A120':0.003979)'A105':0.002280)'A108':0.000444)'A109':0.005261)'A87':0.000980	('Spermatozopsis_similis':0.013636	('Phacotus_lenticularis':0.017399	(('Chlamydomonas_applanata':0.004765	(('Chlorosarcinopsis_eremi':0.011380
((('Characiochloris_acuminata':0.014811	(('Chlamydomonas_radiata':0.009082	('Chloromonas_rosae':0.008529	'Chlamydomonas_nivalis':0.004107)'A132':0.007478)'A103':0.007974	('Lobochlamys_culleus':0.003265	'Lobochlamys_segnis':0.004705)'A96':0.007123)'A133':0.001753)'A119':0.000404	((((('Chlamydomonas_peterfii':0.020714	((('Pleodorina_starrii':0.001091	'Volvox_carteri':0.004774)'A69':0.000529	'Chlamydomonas_reinhardtii':0.002837)'A124':0.001286	'Gonium_pectorale':0.001159)'A100':0.010872)'A113':0.009509	'Hafniomonas_laevis':0.022392)'A101':0.002783	((('Trochiscia_hystrix':0.007780	'Treubaria_triappendiculata':0.003086)'A83':0.016871	'Elakatothrix_viridis':0.003839)'A91':0.004106	'Cylindrocapsa_geminella':0.031732)'A80':0.017329)'A130':0.001848	(((((('Koshicola_spirodelophila':0.022953	('Chaetopeltis_orbicularis':0.003930	'Floydiella_terrestris':0.003815)'A123':0.013980)'A93':0.007130	(((((('Bracteacoccus_aerius':0.004586	('Bracteacoccus_giganteus':0.003074	'Bracteacoccus_minor':0.009197)'A107':0.003504)'A78':0.006630	('Mychonastes_homosphaera':0.004286	'Mychonastes_jurisii':0.002205)'A97':0.018956)'A89':0.000575	('Scenedesmus_obliquus':0.004869	'Hariotina_reticulata':0.011002)'A77':0.010216)'A92':0.001529	(('Kirchneriella_aperta':0.009978	'Pseudomuriella_schumacherensis':0.010762)'A79':0.002869	('Dictyochloris_fragrans':0.024374	'Chromochloris_zofingiensis':0.007104)'A75':0.000598)'A131':0.000325)'A82':0.000340	('Neochloris_aquatica':0.009854	'Chlorotetraedron_incus':0.011997)'A74':0.005414)'A84':0.000406	'Follicularia_botryoides':0.016814)'A72':0.002208)'A109':0.002247	(('Stigeoclonium_helveticum':0.020186	'Uronema_sp':0.005608)'A106':0.013554	(((('Jenufa_perforata':0.012394	'Jenufa_minuta':0.016260)'A90':0.029222	'Borodinellopsis_texensis':0.033875)'A110':0.001733	'Golenkinia_longispicula':0.024968)'A105':0.001480	(('Oedogonium_cardiacum':0.003680	'Oedogonium_angustistomum':0.010848)'A128':0.001457	'Oedocladium_carolinianum':0.005530)'A98':0.031067)'A120':0.001638)'A108':0.003176)'A76':0.008726	('Desmotetra_stigmatica':0.024711	'Oogamochlamys_gigantea':0.008951)'A127':0.001331)'A70':0.000137	('Palmellopsis_texensis':0.006797	('Carteria_crucifera':0.003768	'Carteria_cerasiformis':0.006428)'A73':0.014857)'A99':0.002163)'A87':0.000671	('Spermatozopsis_similis':0.015447	('Phacotus_lenticularis':0.020122	(('Chlamydomonas_applanata':0.005459
((((((('Chlamydomonas_peterfii':0.020942	((('Volvox_carteri':0.003345	'Pleodorina_starrii':0.002269)'A124':0.001417	'Chlamydomonas_reinhardtii':0.001217)'A69':0.000804	'Gonium_pectorale':0.000150)'A100':0.005715)'A113':0.012922	'Hafniomonas_laevis':0.016523)'A101':0.001986	((('Trochiscia_hystrix':0.006703	'Treubaria_triappendiculata':0.002383)'A83':0.017397	'Elakatothrix_viridis':0.005103)'A91':0.001895	'Cylindrocapsa_geminella':0.027381)'A80':0.018833)'A130':0.003754	(((('Spermatozopsis_similis':0.020799	('Phacotus_lenticularis':0.019836	(('Chlamydomonas_applanata':0.006242	'Dunaliella_salina':0.004915)'A85':0.000141	(('Chlorogonium_capillatum':0.004966	'Haematococcus_lacustris':0.014650)'A114':0.002722	('Chlorosarcinopsis_eremi':0.014620	('Stephanosphaera_pluvialis':0.013297	(('Chlorococcum_tatrense':0.000620	'Chloromonas_perforata':0.006909)'A88':0.008004	'Protosiphon_botryoides':0.009901)'A125':0.007167)'A94':0.007396)'A115':0.000688)'A116':0.000658)'A117':0.006019)'A111':0.004756)'A126':0.001123	(((('Stigeoclonium_helveticum':0.013048	'Uronema_sp':0.007808)'A106':0.016686	(((('Jenufa_perforata':0.011434	'Jenufa_minuta':0.015543)'A90':0.021189	'Borodinellopsis_texensis':0.027224)'A110':0.007027	'Golenkinia_longispicula':0.017197)'A105':0.005437	(('Oedogonium_cardiacum':0.003710	'Oedogonium_angustistomum':0.007953)'A128':0.002135	'Oedocladium_carolinianum':0.003562)'A98':0.022892)'A120':0.001965)'A108':0.000689	('Koshicola_spirodelophila':0.023223	('Chaetopeltis_orbicularis':0.006847	'Floydiella_terrestris':0.002362)'A123':0.019596)'A93':0.005183)'A76':0.000038	(((('Kirchneriella_aperta':0.011632	'Pseudomuriella_schumacherensis':0.012935)'A79':0.001049	'Follicularia_botryoides':0.014919)'A82':0.002127	(('Chromochloris_zofingiensis':0.006029	'Dictyochloris_fragrans':0.023379)'A131':0.000175	((('Mychonastes_homosphaera':0.003429	'Mychonastes_jurisii':0.002699)'A97':0.019163	('Scenedesmus_obliquus':0.003794	'Hariotina_reticulata':0.012140)'A77':0.010581)'A92':0.000005	('Bracteacoccus_aerius':0.004078	('Bracteacoccus_giganteus':0.003037	'Bracteacoccus_minor':0.009952)'A107':0.002015)'A78':0.004725)'A89':0.001136)'A75':0.000689)'A72':0.000173	('Neochloris_aquatica':0.012638	'Chlorotetraedron_incus':0.013901)'A74':0.006751)'A84':0.003645)'A109':0.005712)'A70':0.000678	('Palmellopsis_texensis':0.010802	('Carteria_crucifera':0.005575	'Carteria_cerasiformis':0.009357)'A73':0.009646)'A99':0.001974)'A104':0.000947
(((((((('Pediastrum_duplex':0.013558	(('Parallela_transversalis':0.011183	'Microspora_sp':0.012550)'A118':0.006895	'Ourococcus_multisporus':0.006989)'A112':0.004636)'A129':0.000378	'Rotundella_rotunda':0.013768)'A102':0.003829	'Schizomeris_leibleinii':0.010611)'A81':0.003810	'Microglena_monadina':0.015846)'A68':0.000090	'Carteria_sp':0.018216)'A121':0.001956	((('Chlamydomonas_radiata':0.007054	('Chloromonas_rosae':0.006135	'Chlamydomonas_nivalis':0.005979)'A132':0.002919)'A103':0.007702	('Lobochlamys_culleus':0.003225	'Lobochlamys_segnis':0.005094)'A96':0.006167)'A133':0.001221	'Characiochloris_acuminata':0.009463)'A122':0.000642)'A119':0.000240	(((('Chlamydomonas_peterfii':0.018803	((('Pleodorina_starrii':0.001052	'Volvox_carteri':0.006467)'A69':0.000708	'Chlamydomonas_reinhardtii':0.002895)'A124':0.001241	'Gonium_pectorale':0.000748)'A100':0.005098)'A113':0.009030	'Hafniomonas_laevis':0.019580)'A101':0.002975	((('Trochiscia_hystrix':0.006138	'Treubaria_triappendiculata':0.005769)'A83':0.017348	'Elakatothrix_viridis':0.002059)'A91':0.001979	'Cylindrocapsa_geminella':0.022819)'A80':0.016144)'A130':0.005839	((('Desmotetra_stigmatica':0.015892	'Oogamochlamys_gigantea':0.008152)'A127':0.001633	(('Spermatozopsis_similis':0.019967	('Phacotus_lenticularis':0.016532	(('Chlamydomonas_applanata':0.007222	'Dunaliella_salina':0.006689)'A85':0.001118	((('Chlorogonium_capillatum':0.003384	'Haematococcus_lacustris':0.010778)'A114':0.001779	'Chlorosarcinopsis_eremi':0.013974)'A116':0.000774	('Stephanosphaera_pluvialis':0.011318	(('Chlorococcum_tatrense':0.000976	'Chloromonas_perforata':0.003262)'A88':0.007697	'Protosiphon_botryoides':0.011244)'A125':0.007205)'A94':0.006424)'A115':0.001799)'A117':0.007724)'A111':0.004532)'A126':0.000615	((((('Neochloris_aquatica':0.008266	'Chlorotetraedron_incus':0.007063)'A74':0.004285	(('Kirchneriella_aperta':0.014856	'Pseudomuriella_schumacherensis':0.007027)'A79':0.002782	'Follicularia_botryoides':0.014905)'A82':0.000032)'A72':0.000424	(('Chromochloris_zofingiensis':0.005124	'Dictyochloris_fragrans':0.020111)'A131':0.000341	((('Bracteacoccus_aerius':0.001852	('Bracteacoccus_giganteus':0.002857	'Bracteacoccus_minor':0.013757)'A107':0.002651)'A78':0.004749	('Scenedesmus_obliquus':0.002952	'Hariotina_reticulata':0.006150)'A77':0.008393)'A92':0.000002	('Mychonastes_homosphaera':0.004610
((('Characiochloris_acuminata':0.009128	((('Carteria_sp':0.014145	((('Pediastrum_duplex':0.010314	(('Parallela_transversalis':0.012291	'Microspora_sp':0.008852)'A118':0.005733	'Ourococcus_multisporus':0.006549)'A112':0.002886)'A129':0.000244	'Rotundella_rotunda':0.016120)'A102':0.002670	'Schizomeris_leibleinii':0.013369)'A81':0.002580)'A121':0.001716	'Microglena_monadina':0.011531)'A68':0.000834	(('Borodinellopsis_texensis':0.029371	((('Chlamydomonas_peterfii':0.015595	((('Pleodorina_starrii':0.003436	'Volvox_carteri':0.003555)'A69':0.001052	'Chlamydomonas_reinhardtii':0.003182)'A124':0.000710	'Gonium_pectorale':0.000885)'A100':0.003317)'A113':0.008993	'Hafniomonas_laevis':0.019719)'A101':0.002420	((('Trochiscia_hystrix':0.004117	'Treubaria_triappendiculata':0.004424)'A83':0.019072	'Elakatothrix_viridis':0.004472)'A91':0.000946	'Cylindrocapsa_geminella':0.017262)'A80':0.011074)'A130':0.003147)'A110':0.000796	(('Spermatozopsis_similis':0.015574	('Phacotus_lenticularis':0.016876	(('Chlamydomonas_applanata':0.003443	(('Chlorosarcinopsis_eremi':0.011187	('Stephanosphaera_pluvialis':0.007688	(('Chlorococcum_tatrense':0.000006	'Chloromonas_perforata':0.003003)'A88':0.006780	'Protosiphon_botryoides':0.005471)'A125':0.005740)'A94':0.004746)'A116':0.001211	('Chlorogonium_capillatum':0.004118	'Haematococcus_lacustris':0.009990)'A114':0.002060)'A115':0.001262)'A85':0.000001	'Dunaliella_salina':0.005408)'A117':0.004478)'A111':0.003719)'A126':0.000240	(('Palmellopsis_texensis':0.009551	('Carteria_crucifera':0.007010	'Carteria_cerasiformis':0.004658)'A73':0.008136)'A99':0.000495	(('Desmotetra_stigmatica':0.019142	'Oogamochlamys_gigantea':0.009971)'A127':0.001274	((((((('Dictyochloris_fragrans':0.016444	'Chromochloris_zofingiensis':0.006534)'A75':0.000043	((('Mychonastes_homosphaera':0.002583	'Mychonastes_jurisii':0.001983)'A97':0.017727	('Scenedesmus_obliquus':0.002275	'Hariotina_reticulata':0.008767)'A77':0.007211)'A89':0.000938	('Bracteacoccus_aerius':0.003238	('Bracteacoccus_giganteus':0.001265	'Bracteacoccus_minor':0.009347)'A107':0.002756)'A78':0.002422)'A92':0.001135)'A131':0.000567	('Neochloris_aquatica':0.010021	'Chlorotetraedron_incus':0.008293)'A74':0.004976)'A72':0.000001	('Kirchneriella_aperta':0.008892	'Pseudomuriella_schumacherensis':0.006499)'A79':0.000571)'A82':0.000464	'Follicularia_botryoides':0.009705)'A84':0.002858
((('Characiochloris_acuminata':0.009860	((('Microglena_monadina':0.011898	((('Pediastrum_duplex':0.006203	(('Parallela_transversalis':0.011576	'Microspora_sp':0.010723)'A118':0.007033	'Ourococcus_multisporus':0.007036)'A112':0.002601)'A129':0.000230	'Rotundella_rotunda':0.010675)'A102':0.003735	'Schizomeris_leibleinii':0.015241)'A81':0.004987)'A121':0.000078	'Carteria_sp':0.013904)'A68':0.000864	(('Borodinellopsis_texensis':0.018381	((('Chlamydomonas_peterfii':0.014724	(('Volvox_carteri':0.004808	('Pleodorina_starrii':0.001193	'Chlamydomonas_reinhardtii':0.001504)'A124':0.000008)'A69':0.002200	'Gonium_pectorale':0.000698)'A100':0.010523)'A113':0.007257	'Hafniomonas_laevis':0.015600)'A101':0.001699	((('Trochiscia_hystrix':0.006519	'Treubaria_triappendiculata':0.004991)'A83':0.014521	'Elakatothrix_viridis':0.004326)'A91':0.000964	'Cylindrocapsa_geminella':0.018998)'A80':0.011053)'A130':0.000451)'A110':0.002462	(('Spermatozopsis_similis':0.010865	('Phacotus_lenticularis':0.019586	((((('Stephanosphaera_pluvialis':0.008749	(('Chlorococcum_tatrense':0.000148	'Chloromonas_perforata':0.004738)'A88':0.005266	'Protosiphon_botryoides':0.009806)'A125':0.008159)'A94':0.004053	'Chlorosarcinopsis_eremi':0.010269)'A115':0.001278	('Chlorogonium_capillatum':0.002037	'Haematococcus_lacustris':0.006646)'A114':0.002412)'A116':0.001562	'Dunaliella_salina':0.005132)'A117':0.000389	'Chlamydomonas_applanata':0.003565)'A85':0.003075)'A111':0.005768)'A126':0.002008	((('Palmellopsis_texensis':0.005655	('Carteria_crucifera':0.004870	'Carteria_cerasiformis':0.003511)'A73':0.007895)'A99':0.000789	((((('Neochloris_aquatica':0.009271	'Chlorotetraedron_incus':0.007140)'A74':0.003482	((((('Mychonastes_homosphaera':0.002995	'Mychonastes_jurisii':0.001959)'A97':0.015970	('Bracteacoccus_aerius':0.003227	('Bracteacoccus_giganteus':0.001079	'Bracteacoccus_minor':0.008016)'A107':0.003154)'A78':0.002639)'A89':0.000959	('Scenedesmus_obliquus':0.003141	'Hariotina_reticulata':0.007098)'A77':0.005629)'A92':0.000777	'Dictyochloris_fragrans':0.017115)'A131':0.000214	'Chromochloris_zofingiensis':0.006277)'A75':0.000355)'A72':0.000243	('Follicularia_botryoides':0.010918	('Kirchneriella_aperta':0.009076	'Pseudomuriella_schumacherensis':0.009481)'A79':0.002012)'A84':0.000544)'A82':0.001450	('Koshicola_spirodelophila':0.019346	('Chaetopeltis_orbicularis':0.004038
((('Characiochloris_acuminata':0.010880	((('Carteria_sp':0.022480	'Microglena_monadina':0.019283)'A68':0.000224	((('Rotundella_rotunda':0.014291	(('Parallela_transversalis':0.015539	'Microspora_sp':0.008837)'A118':0.008686	'Ourococcus_multisporus':0.009936)'A112':0.002045)'A102':0.000721	'Pediastrum_duplex':0.009658)'A129':0.004663	'Schizomeris_leibleinii':0.010574)'A81':0.006038)'A121':0.000608	((('Borodinellopsis_texensis':0.031344	((('Trochiscia_hystrix':0.006446	'Treubaria_triappendiculata':0.005595)'A83':0.017317	'Elakatothrix_viridis':0.005789)'A91':0.001181	'Cylindrocapsa_geminella':0.028779)'A80':0.012071)'A130':0.000142	(('Chlamydomonas_peterfii':0.021631	((('Gonium_pectorale':0.002888	'Chlamydomonas_reinhardtii':0.004265)'A69':0.000087	'Pleodorina_starrii':0.001844)'A124':0.000800	'Volvox_carteri':0.002296)'A100':0.008921)'A113':0.007771	'Hafniomonas_laevis':0.015571)'A101':0.004694)'A110':0.003100	(('Spermatozopsis_similis':0.018013	('Phacotus_lenticularis':0.017963	(('Chlamydomonas_applanata':0.004762	(('Chlorosarcinopsis_eremi':0.016554	('Stephanosphaera_pluvialis':0.008697	(('Chlorococcum_tatrense':0.000191	'Chloromonas_perforata':0.003999)'A88':0.008699	'Protosiphon_botryoides':0.014103)'A125':0.009744)'A94':0.006138)'A116':0.001017	('Chlorogonium_capillatum':0.004470	'Haematococcus_lacustris':0.011364)'A114':0.002322)'A115':0.001247)'A117':0.000648	'Dunaliella_salina':0.007943)'A85':0.005653)'A111':0.002820)'A126':0.000802	((('Oogamochlamys_gigantea':0.009174	'Palmellopsis_texensis':0.004668)'A127':0.006583	('Carteria_crucifera':0.007932	'Carteria_cerasiformis':0.008680)'A73':0.008149)'A99':0.000846	((((('Stigeoclonium_helveticum':0.014513	'Uronema_sp':0.009449)'A106':0.016124	((('Oedogonium_cardiacum':0.005040	'Oedogonium_angustistomum':0.007753)'A128':0.001515	'Oedocladium_carolinianum':0.003252)'A98':0.024492	('Golenkinia_longispicula':0.020693	('Jenufa_perforata':0.014681	'Jenufa_minuta':0.014220)'A90':0.029933)'A120':0.006428)'A105':0.002698)'A108':0.002356	('Koshicola_spirodelophila':0.026393	('Chaetopeltis_orbicularis':0.006536	'Floydiella_terrestris':0.003923)'A123':0.010413)'A93':0.005799)'A76':0.000494	(((('Kirchneriella_aperta':0.012727	'Pseudomuriella_schumacherensis':0.013718)'A79':0.002596	('Neochloris_aquatica':0.012342	'Chlorotetraedron_incus':0.011206)'A74':0.006582)'A82':0.000279
(((((('Microglena_monadina':0.017746	'Carteria_sp':0.017308)'A121':0.000171	((('Pediastrum_duplex':0.008999	'Rotundella_rotunda':0.013923)'A102':0.001706	(('Parallela_transversalis':0.010954	'Microspora_sp':0.010499)'A118':0.011977	'Ourococcus_multisporus':0.006041)'A112':0.005222)'A129':0.004954	'Schizomeris_leibleinii':0.012308)'A81':0.006486)'A68':0.001119	((((('Chlamydomonas_peterfii':0.013225	((('Volvox_carteri':0.004679	'Pleodorina_starrii':0.000564)'A100':0.001250	'Gonium_pectorale':0.002128)'A69':0.000105	'Chlamydomonas_reinhardtii':0.001404)'A124':0.007194)'A113':0.010719	'Hafniomonas_laevis':0.018145)'A101':0.005243	'Borodinellopsis_texensis':0.028851)'A130':0.000007	((('Trochiscia_hystrix':0.003508	'Treubaria_triappendiculata':0.002390)'A83':0.016126	'Elakatothrix_viridis':0.003273)'A91':0.001143	'Cylindrocapsa_geminella':0.029607)'A80':0.018643)'A110':0.003266	((('Desmotetra_stigmatica':0.018441	((('Koshicola_spirodelophila':0.015533	('Chaetopeltis_orbicularis':0.005180	'Floydiella_terrestris':0.002717)'A123':0.017433)'A93':0.002787	((('Kirchneriella_aperta':0.009825	'Pseudomuriella_schumacherensis':0.011621)'A79':0.001645	(((((('Scenedesmus_obliquus':0.001719	'Hariotina_reticulata':0.007354)'A77':0.009000	('Bracteacoccus_aerius':0.004152	('Bracteacoccus_giganteus':0.001795	'Bracteacoccus_minor':0.008873)'A107':0.001855)'A78':0.003956)'A92':0.001668	('Mychonastes_homosphaera':0.003246	'Mychonastes_jurisii':0.000848)'A97':0.020049)'A89':0.000295	'Dictyochloris_fragrans':0.016436)'A75':0.000631	'Chromochloris_zofingiensis':0.004464)'A131':0.000330	('Neochloris_aquatica':0.009140	'Chlorotetraedron_incus':0.010514)'A74':0.003709)'A84':0.000057)'A72':0.002041	'Follicularia_botryoides':0.016849)'A82':0.002243)'A109':0.000014	(('Stigeoclonium_helveticum':0.014574	'Uronema_sp':0.007272)'A106':0.017278	((('Oedogonium_cardiacum':0.003806	'Oedogonium_angustistomum':0.008477)'A128':0.002291	'Oedocladium_carolinianum':0.002867)'A98':0.019677	('Golenkinia_longispicula':0.013038	('Jenufa_perforata':0.008696	'Jenufa_minuta':0.013304)'A90':0.025863)'A120':0.007473)'A105':0.001816)'A108':0.000874)'A76':0.003816)'A87':0.000408	('Spermatozopsis_similis':0.015441	('Phacotus_lenticularis':0.023964	(('Chlamydomonas_applanata':0.004040	'Dunaliella_salina':0.004665)'A117':0.000213	((('Stephanosphaera_pluvialis':0.011120
(((((('Carteria_sp':0.016553	'Microglena_monadina':0.017946)'A68':0.000808	((('Pediastrum_duplex':0.014021	'Rotundella_rotunda':0.016660)'A102':0.001060	(('Parallela_transversalis':0.008561	'Microspora_sp':0.011324)'A118':0.005716	'Ourococcus_multisporus':0.013614)'A112':0.007164)'A129':0.003424	'Schizomeris_leibleinii':0.012715)'A81':0.005369)'A121':0.001003	((('Borodinellopsis_texensis':0.026988	(('Chlamydomonas_peterfii':0.015138	(('Gonium_pectorale':0.004202	('Pleodorina_starrii':0.001069	'Volvox_carteri':0.005415)'A124':0.000172)'A69':0.000344	'Chlamydomonas_reinhardtii':0.000954)'A100':0.014085)'A113':0.012188	'Hafniomonas_laevis':0.024707)'A101':0.004949)'A130':0.000068	((('Trochiscia_hystrix':0.006987	'Treubaria_triappendiculata':0.004124)'A83':0.014078	'Elakatothrix_viridis':0.004600)'A91':0.001733	'Cylindrocapsa_geminella':0.025618)'A80':0.017352)'A110':0.004691	((('Desmotetra_stigmatica':0.017773	('Spermatozopsis_similis':0.020639	('Phacotus_lenticularis':0.022260	(('Chlamydomonas_applanata':0.007520	((('Stephanosphaera_pluvialis':0.010696	(('Chlorococcum_tatrense':0.001750	'Chloromonas_perforata':0.006397)'A88':0.008625	'Protosiphon_botryoides':0.009020)'A125':0.008491)'A94':0.008306	('Chlorogonium_capillatum':0.003774	'Haematococcus_lacustris':0.011374)'A114':0.001035)'A116':0.000707	'Chlorosarcinopsis_eremi':0.015960)'A115':0.001444)'A117':0.000305	'Dunaliella_salina':0.004428)'A85':0.004836)'A111':0.007240)'A126':0.001468)'A104':0.000203	(((((((('Scenedesmus_obliquus':0.004780	'Hariotina_reticulata':0.010016)'A77':0.009710	('Mychonastes_homosphaera':0.004033	'Mychonastes_jurisii':0.002391)'A97':0.023563)'A92':0.000265	('Bracteacoccus_aerius':0.005338	('Bracteacoccus_giganteus':0.001179	'Bracteacoccus_minor':0.011284)'A107':0.002166)'A78':0.004907)'A89':0.001344	('Chromochloris_zofingiensis':0.008947	('Dictyochloris_fragrans':0.021096	('Kirchneriella_aperta':0.011556	'Pseudomuriella_schumacherensis':0.011305)'A79':0.000958)'A84':0.000945)'A131':0.000016)'A75':0.002794	('Neochloris_aquatica':0.011392	'Chlorotetraedron_incus':0.013887)'A74':0.006189)'A72':0.000420	'Follicularia_botryoides':0.022788)'A82':0.000823	('Koshicola_spirodelophila':0.021413	('Chaetopeltis_orbicularis':0.006480	'Floydiella_terrestris':0.003388)'A123':0.022162)'A93':0.001665)'A76':0.001282	(('Stigeoclonium_helveticum':0.015290	'Uronema_sp':0.009893)'A106':0.022844
((('Characiochloris_acuminata':0.015212	((('Microglena_monadina':0.020053	((('Rotundella_rotunda':0.013611	'Pediastrum_duplex':0.013017)'A102':0.003464	(('Parallela_transversalis':0.014756	'Microspora_sp':0.011839)'A118':0.008458	'Ourococcus_multisporus':0.010442)'A112':0.004429)'A129':0.002353	'Schizomeris_leibleinii':0.013273)'A81':0.005447)'A121':0.001381	'Carteria_sp':0.020971)'A68':0.001289	((('Borodinellopsis_texensis':0.029146	(('Chlamydomonas_peterfii':0.018020	((('Pleodorina_starrii':0.000992	'Volvox_carteri':0.006608)'A69':0.000906	'Chlamydomonas_reinhardtii':0.002133)'A100':0.000046	'Gonium_pectorale':0.003558)'A124':0.007593)'A113':0.010316	'Hafniomonas_laevis':0.016370)'A101':0.004945)'A130':0.000047	((('Trochiscia_hystrix':0.005706	'Treubaria_triappendiculata':0.003173)'A83':0.019485	'Elakatothrix_viridis':0.003286)'A91':0.001321	'Cylindrocapsa_geminella':0.026836)'A80':0.016722)'A110':0.001448	(('Desmotetra_stigmatica':0.022324	(('Spermatozopsis_similis':0.016131	('Phacotus_lenticularis':0.023195	(('Dunaliella_salina':0.006420	'Chlamydomonas_applanata':0.008216)'A85':0.000130	((('Chlorogonium_capillatum':0.005939	('Stephanosphaera_pluvialis':0.008864	(('Chlorococcum_tatrense':0.000492	'Chloromonas_perforata':0.005788)'A88':0.007305	'Protosiphon_botryoides':0.011801)'A125':0.008123)'A94':0.008707)'A114':0.000001	'Haematococcus_lacustris':0.010305)'A116':0.001784	'Chlorosarcinopsis_eremi':0.018932)'A115':0.001482)'A117':0.004898)'A111':0.003951)'A126':0.000556	((('Koshicola_spirodelophila':0.023300	('Chaetopeltis_orbicularis':0.005677	'Floydiella_terrestris':0.002712)'A123':0.017225)'A93':0.006856	(('Stigeoclonium_helveticum':0.015870	'Uronema_sp':0.007609)'A106':0.014886	((('Oedogonium_cardiacum':0.009023	'Oedogonium_angustistomum':0.009275)'A128':0.001944	'Oedocladium_carolinianum':0.004823)'A98':0.032113	('Golenkinia_longispicula':0.022504	('Jenufa_perforata':0.012445	'Jenufa_minuta':0.013496)'A90':0.030598)'A120':0.005182)'A105':0.000871)'A108':0.004187)'A76':0.000427	(((('Kirchneriella_aperta':0.009676	'Pseudomuriella_schumacherensis':0.010521)'A79':0.001712	('Neochloris_aquatica':0.012031	'Chlorotetraedron_incus':0.010221)'A74':0.006407)'A84':0.000041	(('Dictyochloris_fragrans':0.020943	'Chromochloris_zofingiensis':0.004732)'A75':0.000486	((('Scenedesmus_obliquus':0.005622
((('Characiochloris_acuminata':0.011562	(('Chlamydomonas_radiata':0.008264	('Chloromonas_rosae':0.004697	'Chlamydomonas_nivalis':0.002048)'A132':0.003113)'A103':0.009983	('Lobochlamys_culleus':0.004196	'Lobochlamys_segnis':0.003121)'A96':0.003946)'A133':0.000736)'A95':0.000084	((('Microglena_monadina':0.015275	'Carteria_sp':0.013450)'A68':0.000352	((('Rotundella_rotunda':0.010900	'Pediastrum_duplex':0.006840)'A129':0.001224	(('Parallela_transversalis':0.011802	'Microspora_sp':0.009713)'A118':0.005053	'Ourococcus_multisporus':0.011037)'A112':0.002862)'A102':0.003934	'Schizomeris_leibleinii':0.010395)'A81':0.003664)'A121':0.000922	((((('Chlamydomonas_peterfii':0.010797	((('Volvox_carteri':0.004628	'Pleodorina_starrii':0.001169)'A124':0.000660	'Gonium_pectorale':0.001093)'A69':0.000172	'Chlamydomonas_reinhardtii':0.000750)'A100':0.006691)'A113':0.011167	'Hafniomonas_laevis':0.016408)'A101':0.004710	'Borodinellopsis_texensis':0.019940)'A130':0.000213	((('Trochiscia_hystrix':0.004857	'Treubaria_triappendiculata':0.002798)'A83':0.018663	'Elakatothrix_viridis':0.003566)'A91':0.001754	'Cylindrocapsa_geminella':0.016025)'A80':0.013537)'A110':0.003302	(('Desmotetra_stigmatica':0.019154	(('Spermatozopsis_similis':0.019683	('Phacotus_lenticularis':0.014727	(('Chlamydomonas_applanata':0.003680	((('Stephanosphaera_pluvialis':0.011315	(('Chlorococcum_tatrense':0.001030	'Chloromonas_perforata':0.004647)'A88':0.007297	'Protosiphon_botryoides':0.006184)'A125':0.004653)'A94':0.003986	('Chlorogonium_capillatum':0.002531	'Haematococcus_lacustris':0.007889)'A115':0.000661)'A114':0.000201	'Chlorosarcinopsis_eremi':0.014827)'A116':0.002963)'A85':0.000011	'Dunaliella_salina':0.006686)'A117':0.005532)'A111':0.003064)'A126':0.001280	(((((('Kirchneriella_aperta':0.010373	'Pseudomuriella_schumacherensis':0.006461)'A79':0.001469	(('Chromochloris_zofingiensis':0.005349	((('Scenedesmus_obliquus':0.002477	'Hariotina_reticulata':0.007969)'A77':0.006982	('Bracteacoccus_aerius':0.004739	('Bracteacoccus_giganteus':0.002403	'Bracteacoccus_minor':0.008276)'A107':0.001631)'A78':0.003878)'A92':0.000240	('Mychonastes_homosphaera':0.003328	'Mychonastes_jurisii':0.001877)'A97':0.013816)'A89':0.001047)'A75':0.000367	'Dictyochloris_fragrans':0.017470)'A131':0.000990)'A84':0.000318	('Neochloris_aquatica':0.013239	'Chlorotetraedron_incus':0.009024)'A74':0.002697)'A72':0.001071
((((('Chlamydomonas_radiata':0.008098	('Chloromonas_rosae':0.005103	'Chlamydomonas_nivalis':0.002363)'A132':0.004692)'A103':0.009367	('Lobochlamys_culleus':0.003908	'Lobochlamys_segnis':0.002779)'A96':0.006739)'A133':0.002246	'Characiochloris_acuminata':0.010660)'A122':0.000479	((('Microglena_monadina':0.017687	'Carteria_sp':0.017950)'A68':0.000001	((('Rotundella_rotunda':0.016178	'Pediastrum_duplex':0.009516)'A129':0.000290	(('Parallela_transversalis':0.015065	'Microspora_sp':0.012968)'A118':0.008909	'Ourococcus_multisporus':0.010750)'A112':0.008302)'A102':0.005501	'Schizomeris_leibleinii':0.014609)'A81':0.005203)'A121':0.001456	((((('Chlamydomonas_peterfii':0.018656	((('Pleodorina_starrii':0.001085	'Volvox_carteri':0.008190)'A124':0.000573	'Chlamydomonas_reinhardtii':0.001668)'A69':0.002376	'Gonium_pectorale':0.001374)'A100':0.007338)'A113':0.010125	'Hafniomonas_laevis':0.017587)'A101':0.002313	((('Trochiscia_hystrix':0.007277	'Treubaria_triappendiculata':0.008257)'A83':0.021900	'Elakatothrix_viridis':0.004970)'A91':0.003364	'Cylindrocapsa_geminella':0.022424)'A80':0.014160)'A110':0.000112	'Borodinellopsis_texensis':0.030410)'A130':0.003044	((('Desmotetra_stigmatica':0.022297	(((((('Kirchneriella_aperta':0.007990	'Pseudomuriella_schumacherensis':0.008917)'A79':0.000063	'Follicularia_botryoides':0.015130)'A82':0.000931	('Neochloris_aquatica':0.009986	'Chlorotetraedron_incus':0.009207)'A74':0.010109)'A84':0.000012	(('Chromochloris_zofingiensis':0.005424	((('Bracteacoccus_aerius':0.001706	('Bracteacoccus_giganteus':0.001892	'Bracteacoccus_minor':0.015651)'A107':0.004378)'A78':0.003765	('Mychonastes_homosphaera':0.008113	'Mychonastes_jurisii':0.001122)'A97':0.022438)'A89':0.001345	('Scenedesmus_obliquus':0.003647	'Hariotina_reticulata':0.008194)'A77':0.011725)'A92':0.001082)'A131':0.000196	'Dictyochloris_fragrans':0.020551)'A75':0.000408)'A72':0.002601	(('Stigeoclonium_helveticum':0.010731	'Uronema_sp':0.011702)'A106':0.011065	((('Oedogonium_cardiacum':0.004333	'Oedogonium_angustistomum':0.009377)'A128':0.002870	'Oedocladium_carolinianum':0.002165)'A98':0.024809	('Golenkinia_longispicula':0.014740	('Jenufa_perforata':0.010579	'Jenufa_minuta':0.013598)'A90':0.028515)'A120':0.004431)'A105':0.001048)'A108':0.002592)'A76':0.000000	('Koshicola_spirodelophila':0.021058	('Chaetopeltis_orbicularis':0.008428
(((((('Microglena_monadina':0.015111	'Carteria_sp':0.018302)'A68':0.001903	((('Rotundella_rotunda':0.013489	'Pediastrum_duplex':0.012375)'A129':0.000590	(('Parallela_transversalis':0.016177	'Microspora_sp':0.011083)'A118':0.011144	'Ourococcus_multisporus':0.009211)'A112':0.006437)'A102':0.002860	'Schizomeris_leibleinii':0.011097)'A81':0.004839)'A121':0.001039	((((('Chlamydomonas_peterfii':0.017275	((('Chlamydomonas_reinhardtii':0.002824	'Pleodorina_starrii':0.001487)'A124':0.000793	'Volvox_carteri':0.005145)'A69':0.001582	'Gonium_pectorale':0.000757)'A100':0.008095)'A113':0.006897	'Hafniomonas_laevis':0.022575)'A101':0.006091	((('Trochiscia_hystrix':0.007198	'Treubaria_triappendiculata':0.005279)'A83':0.020880	'Elakatothrix_viridis':0.004457)'A91':0.002154	'Cylindrocapsa_geminella':0.017651)'A80':0.014312)'A130':0.000003	'Borodinellopsis_texensis':0.026237)'A110':0.003567	(((('Spermatozopsis_similis':0.012362	('Phacotus_lenticularis':0.027148	(((('Chlorosarcinopsis_eremi':0.015923	('Chlorogonium_capillatum':0.003882	'Haematococcus_lacustris':0.008449)'A115':0.003669)'A116':0.001155	('Stephanosphaera_pluvialis':0.011757	(('Chlorococcum_tatrense':0.001175	'Chloromonas_perforata':0.003772)'A88':0.012566	'Protosiphon_botryoides':0.009036)'A125':0.007832)'A94':0.007133)'A114':0.002300	'Chlamydomonas_applanata':0.006792)'A117':0.000190	'Dunaliella_salina':0.008792)'A85':0.004387)'A111':0.002755)'A126':0.002983	((('Koshicola_spirodelophila':0.020457	('Chaetopeltis_orbicularis':0.005412	'Floydiella_terrestris':0.005128)'A123':0.010473)'A93':0.006678	(((('Neochloris_aquatica':0.010711	'Chlorotetraedron_incus':0.010387)'A74':0.007224	'Follicularia_botryoides':0.018521)'A82':0.000003	('Kirchneriella_aperta':0.009103	'Pseudomuriella_schumacherensis':0.006950)'A79':0.002926)'A84':0.001035	((((('Scenedesmus_obliquus':0.002845	'Hariotina_reticulata':0.010579)'A77':0.014489	('Mychonastes_homosphaera':0.002681	'Mychonastes_jurisii':0.002019)'A97':0.023043)'A89':0.000011	('Bracteacoccus_aerius':0.004521	('Bracteacoccus_giganteus':0.002163	'Bracteacoccus_minor':0.012519)'A107':0.002065)'A78':0.004093)'A92':0.001269	'Dictyochloris_fragrans':0.018418)'A75':0.001054	'Chromochloris_zofingiensis':0.005778)'A131':0.000030)'A72':0.004283)'A109':0.000073	(('Stigeoclonium_helveticum':0.013510	'Uronema_sp':0.006903)'A106':0.017006	((('Oedogonium_cardiacum':0.002932
((((((((('Rotundella_rotunda':0.011708	'Pediastrum_duplex':0.006848)'A102':0.002245	(('Parallela_transversalis':0.008298	'Microspora_sp':0.008812)'A118':0.008797	'Ourococcus_multisporus':0.009927)'A112':0.002650)'A129':0.003859	'Schizomeris_leibleinii':0.011096)'A81':0.002203	'Microglena_monadina':0.014581)'A68':0.000368	'Carteria_sp':0.015485)'A121':0.000663	((((('Chlamydomonas_peterfii':0.011063	((('Pleodorina_starrii':0.000145	'Volvox_carteri':0.004908)'A69':0.001246	'Chlamydomonas_reinhardtii':0.000919)'A124':0.001380	'Gonium_pectorale':0.000262)'A100':0.004402)'A113':0.008456	'Hafniomonas_laevis':0.019796)'A101':0.001246	((('Trochiscia_hystrix':0.006395	'Treubaria_triappendiculata':0.002628)'A83':0.015220	'Elakatothrix_viridis':0.007124)'A91':0.001145	'Cylindrocapsa_geminella':0.021296)'A80':0.011715)'A130':0.000766	'Borodinellopsis_texensis':0.022925)'A110':0.004999	(((('Spermatozopsis_similis':0.015450	('Phacotus_lenticularis':0.014170	(('Chlamydomonas_applanata':0.005549	'Dunaliella_salina':0.005346)'A85':0.000696	(('Chlorosarcinopsis_eremi':0.015971	('Stephanosphaera_pluvialis':0.006180	(('Chlorococcum_tatrense':0.000035	'Chloromonas_perforata':0.004299)'A88':0.007539	'Protosiphon_botryoides':0.009734)'A125':0.006018)'A94':0.005249)'A116':0.000849	('Chlorogonium_capillatum':0.003943	'Haematococcus_lacustris':0.007661)'A115':0.000861)'A114':0.002242)'A117':0.006810)'A111':0.003638)'A126':0.001758	'Desmotetra_stigmatica':0.018787)'A104':0.000002	((('Koshicola_spirodelophila':0.017472	('Chaetopeltis_orbicularis':0.004837	'Floydiella_terrestris':0.003545)'A123':0.015289)'A93':0.006691	(('Stigeoclonium_helveticum':0.011561	'Uronema_sp':0.004434)'A106':0.012537	((('Oedogonium_cardiacum':0.004151	'Oedogonium_angustistomum':0.007361)'A128':0.001349	'Oedocladium_carolinianum':0.005065)'A98':0.021067	('Golenkinia_longispicula':0.015669	('Jenufa_perforata':0.007853	'Jenufa_minuta':0.012705)'A90':0.027114)'A120':0.005630)'A105':0.001129)'A108':0.000964)'A109':0.000438	((('Follicularia_botryoides':0.011647	('Kirchneriella_aperta':0.009701	'Pseudomuriella_schumacherensis':0.005445)'A79':0.001142)'A84':0.000008	('Neochloris_aquatica':0.010795	'Chlorotetraedron_incus':0.007580)'A74':0.008949)'A82':0.000344	(('Chromochloris_zofingiensis':0.005089	'Dictyochloris_fragrans':0.014383)'A75':0.000013	((('Bracteacoccus_aerius':0.004529
((('Characiochloris_acuminata':0.009839	((('Carteria_sp':0.018716	((('Rotundella_rotunda':0.017243	(('Parallela_transversalis':0.010512	'Microspora_sp':0.013638)'A118':0.010637	'Ourococcus_multisporus':0.011373)'A112':0.006660)'A102':0.000003	'Pediastrum_duplex':0.010427)'A129':0.005395	'Schizomeris_leibleinii':0.017733)'A81':0.005172)'A68':0.000541	'Microglena_monadina':0.017866)'A121':0.000627	((('Borodinellopsis_texensis':0.023319	((('Trochiscia_hystrix':0.003734	'Treubaria_triappendiculata':0.005284)'A83':0.015107	'Elakatothrix_viridis':0.005765)'A91':0.003254	'Cylindrocapsa_geminella':0.022947)'A80':0.022740)'A130':0.000037	(('Chlamydomonas_peterfii':0.017300	((('Volvox_carteri':0.005415	'Pleodorina_starrii':0.001651)'A124':0.000783	'Chlamydomonas_reinhardtii':0.001569)'A69':0.002729	'Gonium_pectorale':0.000653)'A100':0.006778)'A113':0.006997	'Hafniomonas_laevis':0.026459)'A101':0.006603)'A110':0.002140	((('Desmotetra_stigmatica':0.019459	(((((('Kirchneriella_aperta':0.010653	'Pseudomuriella_schumacherensis':0.010215)'A79':0.002777	('Neochloris_aquatica':0.010286	'Chlorotetraedron_incus':0.011657)'A74':0.003714)'A72':0.000238	'Follicularia_botryoides':0.016321)'A82':0.000381	(('Dictyochloris_fragrans':0.020967	'Chromochloris_zofingiensis':0.005152)'A131':0.000977	((('Mychonastes_homosphaera':0.004208	'Mychonastes_jurisii':0.002192)'A97':0.023718	('Scenedesmus_obliquus':0.001922	'Hariotina_reticulata':0.010544)'A77':0.012927)'A89':0.000134	('Bracteacoccus_aerius':0.003189	('Bracteacoccus_giganteus':0.002142	'Bracteacoccus_minor':0.010292)'A107':0.001786)'A78':0.004959)'A92':0.000725)'A75':0.000537)'A84':0.004292	(('Stigeoclonium_helveticum':0.011525	'Uronema_sp':0.010659)'A106':0.016513	((('Oedogonium_cardiacum':0.005691	'Oedogonium_angustistomum':0.008427)'A128':0.003591	'Oedocladium_carolinianum':0.007523)'A98':0.021840	('Golenkinia_longispicula':0.019091	('Jenufa_perforata':0.010249	'Jenufa_minuta':0.013492)'A90':0.029833)'A120':0.004894)'A105':0.002683)'A108':0.000528)'A109':0.000643	('Koshicola_spirodelophila':0.022981	('Chaetopeltis_orbicularis':0.007669	'Floydiella_terrestris':0.003144)'A123':0.017464)'A93':0.005642)'A76':0.004734)'A104':0.001735	(('Oogamochlamys_gigantea':0.004647	'Palmellopsis_texensis':0.007953)'A127':0.004394	('Carteria_crucifera':0.006100	'Carteria_cerasiformis':0.006457)'A73':0.013270)'A99':0.000799)'A87':0.001085
(((((('Microglena_monadina':0.017214	'Carteria_sp':0.018988)'A68':0.000165	((('Rotundella_rotunda':0.015732	(('Parallela_transversalis':0.011537	'Microspora_sp':0.018604)'A118':0.008184	'Ourococcus_multisporus':0.014577)'A112':0.003124)'A102':0.000340	'Pediastrum_duplex':0.008895)'A129':0.004123	'Schizomeris_leibleinii':0.018222)'A81':0.003821)'A121':0.000466	((('Borodinellopsis_texensis':0.024421	((('Trochiscia_hystrix':0.007489	'Treubaria_triappendiculata':0.006484)'A83':0.020986	'Elakatothrix_viridis':0.004149)'A91':0.003257	'Cylindrocapsa_geminella':0.025081)'A80':0.013097)'A110':0.000038	(('Chlamydomonas_peterfii':0.018839	((('Volvox_carteri':0.004281	'Pleodorina_starrii':0.000732)'A100':0.000360	'Chlamydomonas_reinhardtii':0.002853)'A124':0.002199	'Gonium_pectorale':0.001056)'A69':0.008325)'A113':0.010820	'Hafniomonas_laevis':0.019978)'A101':0.005890)'A130':0.005271	(((((('Koshicola_spirodelophila':0.030168	('Chaetopeltis_orbicularis':0.008264	'Floydiella_terrestris':0.003028)'A123':0.018671)'A93':0.007718	(('Stigeoclonium_helveticum':0.014194	'Uronema_sp':0.007225)'A106':0.013337	((('Oedogonium_cardiacum':0.002469	'Oedogonium_angustistomum':0.008919)'A128':0.002194	'Oedocladium_carolinianum':0.003095)'A98':0.024062	('Golenkinia_longispicula':0.016391	('Jenufa_perforata':0.009400	'Jenufa_minuta':0.017250)'A90':0.024166)'A120':0.005595)'A105':0.001963)'A108':0.000305)'A109':0.001460	((('Neochloris_aquatica':0.009388	'Chlorotetraedron_incus':0.014178)'A74':0.003145	(((('Bracteacoccus_aerius':0.005989	('Bracteacoccus_giganteus':0.003186	'Bracteacoccus_minor':0.008547)'A107':0.002558)'A78':0.005589	('Scenedesmus_obliquus':0.005852	'Hariotina_reticulata':0.010212)'A77':0.009058)'A89':0.000193	('Mychonastes_homosphaera':0.004540	'Mychonastes_jurisii':0.001411)'A97':0.018951)'A92':0.002886	('Dictyochloris_fragrans':0.022878	(('Kirchneriella_aperta':0.011473	'Pseudomuriella_schumacherensis':0.009094)'A79':0.001257	'Chromochloris_zofingiensis':0.006572)'A75':0.000486)'A72':0.000367)'A131':0.000202)'A84':0.000105	'Follicularia_botryoides':0.013102)'A82':0.003010)'A76':0.003247	'Desmotetra_stigmatica':0.022740)'A87':0.000030	('Spermatozopsis_similis':0.016548	('Phacotus_lenticularis':0.021449	(('Dunaliella_salina':0.007804	'Chlamydomonas_applanata':0.006432)'A117':0.001693	(('Chlorosarcinopsis_eremi':0.016206
(((((('Chlamydomonas_radiata':0.009347	('Chloromonas_rosae':0.005958	'Chlamydomonas_nivalis':0.004099)'A132':0.006156)'A103':0.007517	('Lobochlamys_culleus':0.004782	'Lobochlamys_segnis':0.004403)'A96':0.006755)'A133':0.003215	'Characiochloris_acuminata':0.011224)'A122':0.000951	(((((('Trochiscia_hystrix':0.005127	'Treubaria_triappendiculata':0.004177)'A83':0.019124	'Elakatothrix_viridis':0.006268)'A91':0.006527	'Cylindrocapsa_geminella':0.026208)'A80':0.012635	(('Chlamydomonas_peterfii':0.018426	((('Volvox_carteri':0.004757	'Pleodorina_starrii':0.000987)'A124':0.001448	'Chlamydomonas_reinhardtii':0.001774)'A100':0.001817	'Gonium_pectorale':0.000934)'A69':0.008620)'A113':0.009768	'Hafniomonas_laevis':0.021769)'A101':0.006092)'A110':0.001995	'Borodinellopsis_texensis':0.031021)'A130':0.003203	((('Desmotetra_stigmatica':0.026504	((('Koshicola_spirodelophila':0.022201	('Chaetopeltis_orbicularis':0.010700	'Floydiella_terrestris':0.005665)'A123':0.014503)'A93':0.006608	(((((('Mychonastes_homosphaera':0.006841	'Mychonastes_jurisii':0.001143)'A97':0.018393	('Bracteacoccus_aerius':0.004102	('Bracteacoccus_giganteus':0.003020	'Bracteacoccus_minor':0.010525)'A107':0.005444)'A78':0.002756)'A89':0.002253	('Scenedesmus_obliquus':0.004593	'Hariotina_reticulata':0.009821)'A77':0.012278)'A92':0.001949	(('Dictyochloris_fragrans':0.019667	('Kirchneriella_aperta':0.011102	'Pseudomuriella_schumacherensis':0.008289)'A79':0.000905)'A75':0.000912	'Chromochloris_zofingiensis':0.007250)'A131':0.000061)'A72':0.000232	('Neochloris_aquatica':0.015549	'Chlorotetraedron_incus':0.008696)'A74':0.006352)'A84':0.000277	'Follicularia_botryoides':0.013839)'A82':0.004529)'A109':0.001117	(('Stigeoclonium_helveticum':0.015163	'Uronema_sp':0.009340)'A106':0.016389	((('Oedogonium_cardiacum':0.008384	'Oedogonium_angustistomum':0.010423)'A128':0.001235	'Oedocladium_carolinianum':0.003848)'A98':0.034069	('Golenkinia_longispicula':0.015320	('Jenufa_perforata':0.005742	'Jenufa_minuta':0.018741)'A90':0.031559)'A120':0.007866)'A105':0.002797)'A108':0.001693)'A76':0.004233)'A104':0.000009	('Spermatozopsis_similis':0.018470	('Phacotus_lenticularis':0.015722	(('Chlamydomonas_applanata':0.005388	'Dunaliella_salina':0.012908)'A85':0.001010	((('Stephanosphaera_pluvialis':0.010924	(('Chlorococcum_tatrense':0.000306	'Chloromonas_perforata':0.006134)'A88':0.010212
((((('Chlamydomonas_radiata':0.006151	('Chloromonas_rosae':0.003198	'Chlamydomonas_nivalis':0.003852)'A132':0.002869)'A103':0.008282	('Lobochlamys_culleus':0.002306	'Lobochlamys_segnis':0.003687)'A96':0.004008)'A133':0.001012	'Characiochloris_acuminata':0.013586)'A95':0.000223	((((((('Trochiscia_hystrix':0.003538	'Treubaria_triappendiculata':0.003503)'A83':0.012255	'Elakatothrix_viridis':0.005277)'A91':0.001452	'Cylindrocapsa_geminella':0.023080)'A80':0.007817	(('Chlamydomonas_peterfii':0.011378	((('Pleodorina_starrii':0.000859	'Volvox_carteri':0.004841)'A100':0.000480	'Chlamydomonas_reinhardtii':0.001226)'A124':0.001228	'Gonium_pectorale':0.000404)'A69':0.007371)'A113':0.009423	'Hafniomonas_laevis':0.015750)'A101':0.003654)'A110':0.001728	'Borodinellopsis_texensis':0.022432)'A130':0.003413	((('Spermatozopsis_similis':0.017319	('Phacotus_lenticularis':0.013340	(('Dunaliella_salina':0.006037	((('Chlorogonium_capillatum':0.005273	'Haematococcus_lacustris':0.009634)'A115':0.002515	('Stephanosphaera_pluvialis':0.006387	(('Chlorococcum_tatrense':0.000479	'Chloromonas_perforata':0.002850)'A88':0.006395	'Protosiphon_botryoides':0.006624)'A125':0.005847)'A94':0.004552)'A116':0.000447	'Chlorosarcinopsis_eremi':0.017823)'A114':0.001648)'A117':0.000876	'Chlamydomonas_applanata':0.004144)'A85':0.003063)'A111':0.003032)'A126':0.002994	((((('Follicularia_botryoides':0.017847	(((('Kirchneriella_aperta':0.006620	'Pseudomuriella_schumacherensis':0.007436)'A79':0.000686	((('Scenedesmus_obliquus':0.003799	'Hariotina_reticulata':0.007940)'A77':0.009101	('Mychonastes_homosphaera':0.003735	'Mychonastes_jurisii':0.001252)'A97':0.017680)'A92':0.002256	('Bracteacoccus_aerius':0.004078	('Bracteacoccus_giganteus':0.002317	'Bracteacoccus_minor':0.007714)'A107':0.002348)'A78':0.003036)'A89':0.000957)'A131':0.000021	'Chromochloris_zofingiensis':0.004216)'A72':0.000026	'Dictyochloris_fragrans':0.016857)'A75':0.000759)'A82':0.000312	('Neochloris_aquatica':0.011419	'Chlorotetraedron_incus':0.009333)'A74':0.003221)'A84':0.002844	('Koshicola_spirodelophila':0.017223	('Chaetopeltis_orbicularis':0.006767	'Floydiella_terrestris':0.002193)'A123':0.012255)'A93':0.006347)'A76':0.000248	(('Stigeoclonium_helveticum':0.012946	'Uronema_sp':0.009476)'A106':0.010384	((('Oedogonium_cardiacum':0.003210	'Oedogonium_angustistomum':0.007642)'A128':0.001653	'Oedocladium_carolinianum':0.003189)'A98':0.020858
((((('Chlamydomonas_radiata':0.010544	('Chloromonas_rosae':0.006803	'Chlamydomonas_nivalis':0.002907)'A132':0.003626)'A103':0.007571	('Lobochlamys_culleus':0.004630	'Lobochlamys_segnis':0.005108)'A96':0.010317)'A133':0.000947	'Characiochloris_acuminata':0.011816)'A122':0.000139	((((((('Trochiscia_hystrix':0.005713	'Treubaria_triappendiculata':0.003029)'A83':0.018208	'Elakatothrix_viridis':0.005721)'A91':0.002652	'Cylindrocapsa_geminella':0.029087)'A80':0.012383	(('Chlamydomonas_peterfii':0.016055	((('Volvox_carteri':0.006389	'Pleodorina_starrii':0.002011)'A124':0.000272	'Chlamydomonas_reinhardtii':0.001608)'A100':0.002554	'Gonium_pectorale':0.000498)'A69':0.007238)'A113':0.010620	'Hafniomonas_laevis':0.017672)'A101':0.002204)'A110':0.001720	'Borodinellopsis_texensis':0.025367)'A130':0.003363	((('Desmotetra_stigmatica':0.022476	((((((((('Scenedesmus_obliquus':0.003251	'Hariotina_reticulata':0.008408)'A77':0.012320	('Bracteacoccus_aerius':0.003083	('Bracteacoccus_giganteus':0.003818	'Bracteacoccus_minor':0.009459)'A107':0.004186)'A78':0.004608)'A89':0.000129	('Mychonastes_homosphaera':0.009846	'Mychonastes_jurisii':0.000802)'A97':0.019863)'A92':0.000401	('Kirchneriella_aperta':0.011079	'Pseudomuriella_schumacherensis':0.009115)'A79':0.002601)'A72':0.000387	('Chromochloris_zofingiensis':0.003552	'Dictyochloris_fragrans':0.018962)'A75':0.000933)'A131':0.000711	'Follicularia_botryoides':0.014049)'A82':0.000066	('Neochloris_aquatica':0.011229	'Chlorotetraedron_incus':0.010374)'A74':0.009351)'A84':0.001479	('Koshicola_spirodelophila':0.020556	('Chaetopeltis_orbicularis':0.008548	'Floydiella_terrestris':0.003311)'A123':0.016453)'A93':0.003913)'A76':0.000576	(('Stigeoclonium_helveticum':0.012645	'Uronema_sp':0.008484)'A106':0.016836	((('Oedogonium_cardiacum':0.005241	'Oedogonium_angustistomum':0.010409)'A128':0.002418	'Oedocladium_carolinianum':0.002825)'A98':0.022131	('Golenkinia_longispicula':0.016684	('Jenufa_perforata':0.010204	'Jenufa_minuta':0.014585)'A90':0.032422)'A120':0.006559)'A105':0.000742)'A108':0.003035)'A109':0.005972)'A104':0.000003	(('Oogamochlamys_gigantea':0.004518	'Palmellopsis_texensis':0.007379)'A127':0.008378	('Carteria_crucifera':0.006223	'Carteria_cerasiformis':0.005612)'A73':0.011386)'A99':0.000308)'A87':0.000036	('Spermatozopsis_similis':0.018286	('Phacotus_lenticularis':0.020322	(('Dunaliella_salina':0.005752
((((((((('Rotundella_rotunda':0.012784	'Pediastrum_duplex':0.008213)'A129':0.000170	(('Parallela_transversalis':0.011671	'Microspora_sp':0.008668)'A118':0.007974	'Ourococcus_multisporus':0.008347)'A112':0.001880)'A102':0.005094	'Schizomeris_leibleinii':0.012057)'A81':0.004373	'Carteria_sp':0.018859)'A121':0.000168	'Microglena_monadina':0.016223)'A68':0.000685	((((('Chlamydomonas_peterfii':0.015871	((('Pleodorina_starrii':0.001376	'Volvox_carteri':0.002442)'A100':0.001502	'Chlamydomonas_reinhardtii':0.002371)'A124':0.001476	'Gonium_pectorale':0.001595)'A69':0.006748)'A113':0.006984	'Hafniomonas_laevis':0.017429)'A101':0.004300	((('Trochiscia_hystrix':0.003939	'Treubaria_triappendiculata':0.002931)'A83':0.013963	'Elakatothrix_viridis':0.009279)'A91':0.001633	'Cylindrocapsa_geminella':0.022701)'A80':0.012676)'A130':0.000379	'Borodinellopsis_texensis':0.020351)'A110':0.002018	((((('Koshicola_spirodelophila':0.025815	('Chaetopeltis_orbicularis':0.006159	'Floydiella_terrestris':0.003440)'A123':0.015251)'A93':0.006196	(((((((('Mychonastes_homosphaera':0.006425	'Mychonastes_jurisii':0.001523)'A97':0.015819	('Bracteacoccus_aerius':0.003248	('Bracteacoccus_giganteus':0.001946	'Bracteacoccus_minor':0.009873)'A107':0.004441)'A78':0.004368)'A89':0.000577	('Scenedesmus_obliquus':0.002749	'Hariotina_reticulata':0.010054)'A77':0.009213)'A92':0.001855	'Chromochloris_zofingiensis':0.008861)'A131':0.000134	'Dictyochloris_fragrans':0.020443)'A75':0.000557	('Kirchneriella_aperta':0.007640	'Pseudomuriella_schumacherensis':0.008625)'A79':0.002038)'A72':0.001123	('Neochloris_aquatica':0.010169	'Chlorotetraedron_incus':0.010741)'A74':0.009564)'A84':0.000426	'Follicularia_botryoides':0.014767)'A82':0.002352)'A109':0.000329	(((('Oedogonium_cardiacum':0.004657	'Oedogonium_angustistomum':0.009818)'A128':0.002539	'Oedocladium_carolinianum':0.003105)'A98':0.017469	('Golenkinia_longispicula':0.016410	('Jenufa_perforata':0.008686	'Jenufa_minuta':0.009559)'A90':0.030562)'A120':0.004095)'A108':0.002496	('Stigeoclonium_helveticum':0.012337	'Uronema_sp':0.010225)'A106':0.009305)'A105':0.004248)'A76':0.005847	('Desmotetra_stigmatica':0.020295	('Spermatozopsis_similis':0.015075	('Phacotus_lenticularis':0.015464	((((('Chlorogonium_capillatum':0.005760	'Haematococcus_lacustris':0.008136)'A115':0.002993	('Stephanosphaera_pluvialis':0.013465
((((((((((('Parallela_transversalis':0.014841	'Microspora_sp':0.009068)'A118':0.008631	'Ourococcus_multisporus':0.007395)'A112':0.005227	'Pediastrum_duplex':0.011889)'A129':0.001687	'Rotundella_rotunda':0.016201)'A102':0.006712	'Schizomeris_leibleinii':0.011571)'A81':0.003976	'Carteria_sp':0.014079)'A68':0.000164	'Microglena_monadina':0.014428)'A121':0.001704	(((((('Trochiscia_hystrix':0.004296	'Treubaria_triappendiculata':0.004120)'A83':0.015050	'Elakatothrix_viridis':0.002373)'A91':0.002886	'Cylindrocapsa_geminella':0.027234)'A80':0.010101	'Borodinellopsis_texensis':0.030914)'A130':0.000999	(('Chlamydomonas_peterfii':0.015296	(('Gonium_pectorale':0.001514	('Pleodorina_starrii':0.000974	'Volvox_carteri':0.005219)'A100':0.000702)'A69':0.000221	'Chlamydomonas_reinhardtii':0.000403)'A124':0.005574)'A113':0.010198	'Hafniomonas_laevis':0.015576)'A101':0.005661)'A110':0.002593	(((((((((('Dictyochloris_fragrans':0.022685	((('Mychonastes_homosphaera':0.005425	'Mychonastes_jurisii':0.001303)'A97':0.015470	('Scenedesmus_obliquus':0.003751	'Hariotina_reticulata':0.008488)'A77':0.009703)'A89':0.000010	('Bracteacoccus_aerius':0.003856	('Bracteacoccus_giganteus':0.002626	'Bracteacoccus_minor':0.009314)'A107':0.001962)'A78':0.004113)'A92':0.001642)'A84':0.000132	('Kirchneriella_aperta':0.008857	'Pseudomuriella_schumacherensis':0.010068)'A79':0.002701)'A131':0.000231	'Chromochloris_zofingiensis':0.004475)'A75':0.001084	('Neochloris_aquatica':0.010407	'Chlorotetraedron_incus':0.012671)'A74':0.007686)'A72':0.001090	'Follicularia_botryoides':0.010927)'A82':0.002829	('Koshicola_spirodelophila':0.020464	('Chaetopeltis_orbicularis':0.008307	'Floydiella_terrestris':0.002268)'A123':0.015595)'A93':0.007455)'A109':0.001615	(((('Oedogonium_cardiacum':0.004624	'Oedogonium_angustistomum':0.010402)'A128':0.002691	'Oedocladium_carolinianum':0.001780)'A98':0.020091	('Golenkinia_longispicula':0.017452	('Jenufa_perforata':0.007845	'Jenufa_minuta':0.015670)'A90':0.021238)'A120':0.007037)'A108':0.000147	('Stigeoclonium_helveticum':0.011768	'Uronema_sp':0.009353)'A106':0.016976)'A105':0.001557)'A76':0.005744	('Spermatozopsis_similis':0.012279	('Phacotus_lenticularis':0.017359	((((('Stephanosphaera_pluvialis':0.009982	(('Chlorococcum_tatrense':0.002171	'Chloromonas_perforata':0.002966)'A88':0.008764	'Protosiphon_botryoides':0.006972)'A125':0.007964)'A94':0.003240
((('Characiochloris_acuminata':0.011093	(((((('Pediastrum_duplex':0.009674	'Rotundella_rotunda':0.012277)'A129':0.001298	(('Parallela_transversalis':0.010943	'Microspora_sp':0.007508)'A118':0.006151	'Ourococcus_multisporus':0.005704)'A112':0.005858)'A102':0.001719	'Schizomeris_leibleinii':0.011567)'A81':0.006595	'Carteria_sp':0.015608)'A121':0.000359	'Microglena_monadina':0.017847)'A68':0.001108	(((((('Trochiscia_hystrix':0.005515	'Treubaria_triappendiculata':0.005617)'A83':0.013250	'Elakatothrix_viridis':0.007292)'A91':0.001365	'Cylindrocapsa_geminella':0.019874)'A80':0.013844	(('Chlamydomonas_peterfii':0.010985	((('Chlamydomonas_reinhardtii':0.002383	'Pleodorina_starrii':0.000998)'A124':0.000206	'Volvox_carteri':0.004830)'A69':0.000048	'Gonium_pectorale':0.003290)'A100':0.006351)'A113':0.011372	'Hafniomonas_laevis':0.018914)'A101':0.003057)'A130':0.001126	'Borodinellopsis_texensis':0.022250)'A110':0.001338	(((((('Koshicola_spirodelophila':0.016522	('Chaetopeltis_orbicularis':0.006948	'Floydiella_terrestris':0.001862)'A123':0.012490)'A93':0.004890	(((('Oedogonium_cardiacum':0.002555	'Oedogonium_angustistomum':0.007027)'A128':0.002349	'Oedocladium_carolinianum':0.002391)'A98':0.021312	('Golenkinia_longispicula':0.009912	('Jenufa_perforata':0.008406	'Jenufa_minuta':0.012107)'A90':0.023470)'A120':0.003834)'A108':0.000720	('Stigeoclonium_helveticum':0.010930	'Uronema_sp':0.007300)'A106':0.008140)'A105':0.001631)'A109':0.001419	((((('Kirchneriella_aperta':0.008840	'Pseudomuriella_schumacherensis':0.010518)'A79':0.000663	(((('Scenedesmus_obliquus':0.004088	'Hariotina_reticulata':0.008841)'A77':0.005925	('Mychonastes_homosphaera':0.003978	'Mychonastes_jurisii':0.001856)'A97':0.017952)'A89':0.001067	('Bracteacoccus_aerius':0.004373	('Bracteacoccus_giganteus':0.002430	'Bracteacoccus_minor':0.010698)'A107':0.004276)'A78':0.003417)'A92':0.001410	'Dictyochloris_fragrans':0.015171)'A131':0.000023)'A84':0.000420	'Chromochloris_zofingiensis':0.007095)'A75':0.000326	('Neochloris_aquatica':0.005348	'Chlorotetraedron_incus':0.009115)'A74':0.003748)'A82':0.001058	'Follicularia_botryoides':0.006938)'A72':0.002341)'A76':0.005003	'Desmotetra_stigmatica':0.022192)'A70':0.000016	(('Oogamochlamys_gigantea':0.004818	'Palmellopsis_texensis':0.005036)'A127':0.005682	('Carteria_crucifera':0.006275	'Carteria_cerasiformis':0.005790)'A73':0.007512)'A99':0.001018)'A87':0.000466
((((((((((('Koshicola_spirodelophila':0.024155	('Chaetopeltis_orbicularis':0.004844	'Floydiella_terrestris':0.003166)'A123':0.015919)'A93':0.002476	(((('Oedogonium_cardiacum':0.005036	'Oedogonium_angustistomum':0.008514)'A128':0.002302	'Oedocladium_carolinianum':0.001740)'A98':0.026151	('Golenkinia_longispicula':0.018727	('Jenufa_perforata':0.015506	'Jenufa_minuta':0.011315)'A90':0.026376)'A120':0.005662)'A108':0.000800	('Stigeoclonium_helveticum':0.011973	'Uronema_sp':0.009824)'A106':0.012337)'A105':0.000462)'A109':0.001559	(((((('Kirchneriella_aperta':0.009995	'Pseudomuriella_schumacherensis':0.008404)'A79':0.001203	((('Scenedesmus_obliquus':0.002784	'Hariotina_reticulata':0.007012)'A77':0.007316	('Mychonastes_homosphaera':0.005828	'Mychonastes_jurisii':0.001934)'A97':0.017714)'A92':0.000160	('Bracteacoccus_aerius':0.004218	('Bracteacoccus_giganteus':0.001981	'Bracteacoccus_minor':0.009441)'A107':0.001980)'A78':0.006619)'A89':0.001422)'A84':0.000008	'Dictyochloris_fragrans':0.022205)'A131':0.000042	'Chromochloris_zofingiensis':0.006139)'A75':0.000076	'Follicularia_botryoides':0.012177)'A72':0.000128	('Neochloris_aquatica':0.012001	'Chlorotetraedron_incus':0.009343)'A74':0.003717)'A82':0.002020)'A76':0.005622	'Desmotetra_stigmatica':0.023659)'A104':0.001415	('Spermatozopsis_similis':0.019089	('Phacotus_lenticularis':0.019474	(('Chlamydomonas_applanata':0.005738	'Dunaliella_salina':0.007310)'A117':0.000016	(('Chlorosarcinopsis_eremi':0.020148	('Stephanosphaera_pluvialis':0.007208	(('Chlorococcum_tatrense':0.000234	'Chloromonas_perforata':0.005294)'A88':0.006067	'Protosiphon_botryoides':0.008650)'A125':0.005369)'A94':0.004743)'A116':0.001941	('Chlorogonium_capillatum':0.003909	'Haematococcus_lacustris':0.009886)'A115':0.002386)'A114':0.002461)'A85':0.004878)'A111':0.007386)'A126':0.000628)'A87':0.000524	(('Oogamochlamys_gigantea':0.007186	'Palmellopsis_texensis':0.004895)'A127':0.005417	('Carteria_crucifera':0.006681	'Carteria_cerasiformis':0.005241)'A73':0.010793)'A99':0.000080)'A70':0.000352	(('Microglena_monadina':0.015428	((((('Parallela_transversalis':0.015462	'Microspora_sp':0.011093)'A118':0.007155	'Ourococcus_multisporus':0.006428)'A112':0.003798	'Pediastrum_duplex':0.009566)'A129':0.001410	'Rotundella_rotunda':0.013850)'A102':0.004583	'Schizomeris_leibleinii':0.012002)'A81':0.003991)'A121':0.000192	'Carteria_sp':0.015300)'A68':0.000814)'A86':0.001395	(('Borodinellopsis_texensis':0.029202
(((((((('Chlamydomonas_peterfii':0.016291	((('Pleodorina_starrii':0.000808	'Volvox_carteri':0.003381)'A100':0.000383	'Gonium_pectorale':0.001710)'A124':0.000105	'Chlamydomonas_reinhardtii':0.001671)'A69':0.008355)'A113':0.009719	'Hafniomonas_laevis':0.017934)'A101':0.003234	((('Trochiscia_hystrix':0.007032	'Treubaria_triappendiculata':0.002756)'A83':0.018238	'Elakatothrix_viridis':0.006976)'A91':0.002713	'Cylindrocapsa_geminella':0.022123)'A80':0.013107)'A130':0.000216	'Borodinellopsis_texensis':0.028481)'A110':0.003968	((('Desmotetra_stigmatica':0.019995	((('Koshicola_spirodelophila':0.023592	('Chaetopeltis_orbicularis':0.008685	'Floydiella_terrestris':0.002141)'A123':0.017128)'A93':0.003823	(((('Oedogonium_cardiacum':0.004429	'Oedogonium_angustistomum':0.007646)'A128':0.001973	'Oedocladium_carolinianum':0.006106)'A98':0.016465	('Golenkinia_longispicula':0.017372	('Jenufa_perforata':0.011960	'Jenufa_minuta':0.011137)'A90':0.026681)'A120':0.004233)'A108':0.003182	('Stigeoclonium_helveticum':0.012261	'Uronema_sp':0.009663)'A106':0.011712)'A105':0.000505)'A109':0.004195	(((((((('Scenedesmus_obliquus':0.002540	'Hariotina_reticulata':0.007642)'A77':0.008199	('Bracteacoccus_aerius':0.005442	('Bracteacoccus_giganteus':0.002797	'Bracteacoccus_minor':0.010861)'A107':0.002733)'A78':0.004580)'A92':0.000020	('Mychonastes_homosphaera':0.005117	'Mychonastes_jurisii':0.001901)'A97':0.017214)'A89':0.000673	'Dictyochloris_fragrans':0.021709)'A131':0.000302	('Kirchneriella_aperta':0.008368	'Pseudomuriella_schumacherensis':0.007525)'A79':0.001377)'A75':0.000013	'Chromochloris_zofingiensis':0.009633)'A84':0.001133	('Neochloris_aquatica':0.012735	'Chlorotetraedron_incus':0.009358)'A74':0.005998)'A82':0.001167	'Follicularia_botryoides':0.012426)'A72':0.002212)'A76':0.009138)'A87':0.000153	('Spermatozopsis_similis':0.014705	('Phacotus_lenticularis':0.023699	(('Dunaliella_salina':0.006815	'Chlamydomonas_applanata':0.005201)'A85':0.000983	((('Chlorogonium_capillatum':0.006161	'Haematococcus_lacustris':0.008883)'A115':0.001629	('Stephanosphaera_pluvialis':0.012508	(('Chlorococcum_tatrense':0.000173	'Chloromonas_perforata':0.003582)'A88':0.011536	'Protosiphon_botryoides':0.009529)'A125':0.004353)'A94':0.007878)'A114':0.000583	'Chlorosarcinopsis_eremi':0.020744)'A116':0.002093)'A117':0.003366)'A111':0.003340)'A126':0.000779)'A104':0.000929	(('Oogamochlamys_gigantea':0.006676	'Palmellopsis_texensis':0.005805)'A127':0.003764
((((((((('Rotundella_rotunda':0.013122	'Pediastrum_duplex':0.010495)'A129':0.004301	(('Parallela_transversalis':0.017947	'Microspora_sp':0.009407)'A118':0.003418	'Ourococcus_multisporus':0.012671)'A112':0.003909)'A102':0.003051	'Schizomeris_leibleinii':0.011895)'A81':0.007548	'Microglena_monadina':0.026375)'A68':0.000015	'Carteria_sp':0.020661)'A121':0.000971	'Characiochloris_acuminata':0.012887)'A95':0.000295	(((((('Trochiscia_hystrix':0.006900	'Treubaria_triappendiculata':0.005671)'A83':0.012133	'Elakatothrix_viridis':0.006041)'A91':0.000478	'Cylindrocapsa_geminella':0.026654)'A80':0.019264	(('Chlamydomonas_peterfii':0.024247	(('Chlamydomonas_reinhardtii':0.002501	('Volvox_carteri':0.003400	'Pleodorina_starrii':0.001359)'A100':0.001229)'A69':0.001332	'Gonium_pectorale':0.001196)'A124':0.006260)'A113':0.013957	'Hafniomonas_laevis':0.021359)'A101':0.003837)'A130':0.001617	'Borodinellopsis_texensis':0.026237)'A110':0.001851	(('Spermatozopsis_similis':0.015833	('Phacotus_lenticularis':0.023299	(('Dunaliella_salina':0.008173	'Chlamydomonas_applanata':0.003913)'A117':0.000670	((('Chlorogonium_capillatum':0.003900	'Haematococcus_lacustris':0.012294)'A115':0.001550	('Stephanosphaera_pluvialis':0.008822	(('Chlorococcum_tatrense':0.000928	'Chloromonas_perforata':0.005778)'A88':0.005974	'Protosiphon_botryoides':0.008701)'A125':0.005258)'A94':0.005397)'A116':0.002039	'Chlorosarcinopsis_eremi':0.018298)'A114':0.003974)'A85':0.005004)'A111':0.004707)'A87':0.000376	(((('Oogamochlamys_gigantea':0.005897	'Palmellopsis_texensis':0.007889)'A127':0.004610	('Carteria_crucifera':0.004584	'Carteria_cerasiformis':0.004553)'A73':0.008781)'A99':0.001254	((('Koshicola_spirodelophila':0.023422	('Chaetopeltis_orbicularis':0.008219	'Floydiella_terrestris':0.004649)'A123':0.018511)'A93':0.005190	(((('Oedogonium_cardiacum':0.005322	'Oedogonium_angustistomum':0.009990)'A128':0.002410	'Oedocladium_carolinianum':0.005253)'A98':0.023774	('Golenkinia_longispicula':0.019213	('Jenufa_perforata':0.013585	'Jenufa_minuta':0.017071)'A90':0.029630)'A120':0.004719)'A108':0.002016	('Stigeoclonium_helveticum':0.016047	'Uronema_sp':0.008374)'A106':0.013158)'A105':0.002294)'A109':0.005702	((('Chromochloris_zofingiensis':0.004821	(((('Scenedesmus_obliquus':0.002165	'Hariotina_reticulata':0.009296)'A77':0.013281	('Mychonastes_homosphaera':0.004047
((('Characiochloris_acuminata':0.018041	(('Chlamydomonas_radiata':0.015483	('Chloromonas_rosae':0.014237	'Chlamydomonas_nivalis':0.007949)'A132':0.004030)'A103':0.015139	('Lobochlamys_culleus':0.002930	'Lobochlamys_segnis':0.009342)'A96':0.007403)'A133':0.002521)'A119':0.000015	(((((('Chlamydomonas_peterfii':0.020987	(('Chlamydomonas_reinhardtii':0.003118	('Volvox_carteri':0.006920	'Pleodorina_starrii':0.003174)'A100':0.002205)'A69':0.003100	'Gonium_pectorale':0.000674)'A124':0.012080)'A113':0.009153	'Hafniomonas_laevis':0.026654)'A101':0.003175	((('Trochiscia_hystrix':0.009400	'Treubaria_triappendiculata':0.003227)'A83':0.024402	'Elakatothrix_viridis':0.006456)'A91':0.005510	'Cylindrocapsa_geminella':0.030886)'A80':0.024545)'A130':0.001628	'Borodinellopsis_texensis':0.037072)'A110':0.005607	(((((('Koshicola_spirodelophila':0.026701	('Chaetopeltis_orbicularis':0.011921	'Floydiella_terrestris':0.004702)'A123':0.021547)'A93':0.005284	(((('Oedogonium_cardiacum':0.009104	'Oedogonium_angustistomum':0.008349)'A128':0.001198	'Oedocladium_carolinianum':0.004718)'A98':0.037592	('Golenkinia_longispicula':0.027501	('Jenufa_perforata':0.011633	'Jenufa_minuta':0.018168)'A90':0.032646)'A120':0.004731)'A108':0.000505	('Stigeoclonium_helveticum':0.015983	'Uronema_sp':0.015539)'A106':0.020159)'A105':0.001539)'A109':0.006934	(((('Neochloris_aquatica':0.015244	'Chlorotetraedron_incus':0.009198)'A74':0.007049	('Kirchneriella_aperta':0.015830	'Pseudomuriella_schumacherensis':0.012913)'A79':0.002093)'A82':0.001373	((((('Mychonastes_homosphaera':0.005250	'Mychonastes_jurisii':0.003343)'A97':0.026193	('Scenedesmus_obliquus':0.004440	'Hariotina_reticulata':0.017445)'A77':0.010282)'A92':0.000289	('Bracteacoccus_aerius':0.005209	('Bracteacoccus_giganteus':0.000577	'Bracteacoccus_minor':0.011071)'A107':0.004081)'A78':0.007042)'A89':0.001774	'Dictyochloris_fragrans':0.027870)'A131':0.000034	'Chromochloris_zofingiensis':0.006419)'A75':0.004268)'A72':0.000876	'Follicularia_botryoides':0.022520)'A84':0.005382)'A76':0.011036	(('Oogamochlamys_gigantea':0.009649	'Palmellopsis_texensis':0.006519)'A127':0.007906	('Carteria_crucifera':0.008208	'Carteria_cerasiformis':0.008730)'A73':0.009474)'A99':0.000936)'A104':0.001878	'Desmotetra_stigmatica':0.029110)'A126':0.000639	('Spermatozopsis_similis':0.019055	('Phacotus_lenticularis':0.023663	(('Dunaliella_salina':0.016654
((('Characiochloris_acuminata':0.013188	(('Chlamydomonas_radiata':0.012646	('Chloromonas_rosae':0.005181	'Chlamydomonas_nivalis':0.004692)'A132':0.003943)'A103':0.009198	('Lobochlamys_culleus':0.003671	'Lobochlamys_segnis':0.004501)'A96':0.004143)'A133':0.001265)'A95':0.000109	(((('Carteria_sp':0.019891	'Microglena_monadina':0.018168)'A68':0.002273	('Spermatozopsis_similis':0.022607	('Phacotus_lenticularis':0.017435	(('Dunaliella_salina':0.010409	'Chlamydomonas_applanata':0.005984)'A117':0.001797	(('Chlorosarcinopsis_eremi':0.014018	('Stephanosphaera_pluvialis':0.009401	(('Chlorococcum_tatrense':0.000531	'Chloromonas_perforata':0.004787)'A88':0.010383	'Protosiphon_botryoides':0.010325)'A125':0.008077)'A94':0.004112)'A114':0.001393	('Chlorogonium_capillatum':0.003681	'Haematococcus_lacustris':0.015094)'A115':0.001813)'A116':0.003854)'A85':0.005161)'A111':0.003877)'A87':0.002812)'A122':0.000424	((('Oogamochlamys_gigantea':0.007493	'Palmellopsis_texensis':0.011205)'A127':0.004745	('Carteria_crucifera':0.012590	'Carteria_cerasiformis':0.008169)'A73':0.011954)'A99':0.000333	('Desmotetra_stigmatica':0.027386	((((('Koshicola_spirodelophila':0.024176	('Chaetopeltis_orbicularis':0.006353	'Floydiella_terrestris':0.002498)'A123':0.016436)'A93':0.004639	(((('Oedogonium_cardiacum':0.007017	'Oedogonium_angustistomum':0.010791)'A128':0.000577	'Oedocladium_carolinianum':0.003331)'A98':0.028832	('Golenkinia_longispicula':0.019126	('Jenufa_perforata':0.009411	'Jenufa_minuta':0.019482)'A90':0.029315)'A120':0.004386)'A108':0.001810	('Stigeoclonium_helveticum':0.016519	'Uronema_sp':0.006175)'A106':0.015727)'A105':0.002921)'A109':0.010544	(('Kirchneriella_aperta':0.010925	'Pseudomuriella_schumacherensis':0.008018)'A79':0.001817	'Follicularia_botryoides':0.015359)'A82':0.000245)'A76':0.000078	((('Rotundella_rotunda':0.015927	'Pediastrum_duplex':0.008811)'A129':0.001695	(('Parallela_transversalis':0.018129	'Microspora_sp':0.012871)'A118':0.009765	'Ourococcus_multisporus':0.007465)'A112':0.006639)'A102':0.000121	(('Neochloris_aquatica':0.009227	'Chlorotetraedron_incus':0.014614)'A74':0.005453	((((('Mychonastes_homosphaera':0.010102	'Mychonastes_jurisii':0.001197)'A97':0.020659	('Bracteacoccus_aerius':0.004608	('Bracteacoccus_giganteus':0.002364	'Bracteacoccus_minor':0.012953)'A107':0.005735)'A78':0.005268)'A92':0.000099
(('Carteria_sp':0.015868	(('Characiochloris_acuminata':0.008668	(('Chlamydomonas_radiata':0.006249	('Chloromonas_rosae':0.006043	'Chlamydomonas_nivalis':0.004093)'A132':0.003224)'A103':0.007163	('Lobochlamys_culleus':0.002863	'Lobochlamys_segnis':0.004338)'A96':0.003091)'A133':0.000610)'A119':0.000088	((('Borodinellopsis_texensis':0.022329	((('Trochiscia_hystrix':0.004346	'Treubaria_triappendiculata':0.003539)'A83':0.014633	'Elakatothrix_viridis':0.002913)'A91':0.001648	'Cylindrocapsa_geminella':0.019689)'A80':0.008630)'A130':0.000112	(('Chlamydomonas_peterfii':0.008456	((('Volvox_carteri':0.002271	'Gonium_pectorale':0.001264)'A100':0.000044	'Chlamydomonas_reinhardtii':0.002562)'A124':0.000384	'Pleodorina_starrii':0.001826)'A69':0.005709)'A113':0.003926	'Hafniomonas_laevis':0.018224)'A101':0.002674)'A110':0.002805	(('Microglena_monadina':0.015573	(((('Oogamochlamys_gigantea':0.005520	'Palmellopsis_texensis':0.005368)'A127':0.002728	('Carteria_crucifera':0.003575	'Carteria_cerasiformis':0.007181)'A73':0.007072)'A99':0.000479	'Desmotetra_stigmatica':0.016849)'A126':0.000233	(((((('Oedogonium_cardiacum':0.004416	'Oedogonium_angustistomum':0.007128)'A128':0.002478	'Oedocladium_carolinianum':0.004269)'A98':0.015809	('Golenkinia_longispicula':0.012611	('Jenufa_perforata':0.007694	'Jenufa_minuta':0.012530)'A90':0.021802)'A120':0.007078)'A108':0.001778	('Schizomeris_leibleinii':0.011272	('Stigeoclonium_helveticum':0.011249	'Uronema_sp':0.004666)'A106':0.008727)'A76':0.004146)'A105':0.001271	('Koshicola_spirodelophila':0.012697	('Chaetopeltis_orbicularis':0.007259	'Floydiella_terrestris':0.002646)'A123':0.012460)'A93':0.004148)'A109':0.000466	(((((((('Scenedesmus_obliquus':0.002822	'Hariotina_reticulata':0.006707)'A77':0.008057	('Mychonastes_homosphaera':0.005342	'Mychonastes_jurisii':0.001666)'A97':0.018387)'A89':0.000343	('Bracteacoccus_aerius':0.003047	('Bracteacoccus_giganteus':0.001297	'Bracteacoccus_minor':0.008878)'A107':0.002234)'A78':0.003957)'A92':0.000948	'Dictyochloris_fragrans':0.015947)'A131':0.000134	'Chromochloris_zofingiensis':0.007283)'A75':0.000383	((('Parallela_transversalis':0.009066	'Microspora_sp':0.007040)'A118':0.006204	('Kirchneriella_aperta':0.006093	'Ourococcus_multisporus':0.002113)'A72':0.003424)'A112':0.001971	'Pseudomuriella_schumacherensis':0.009902)'A79':0.000230)'A129':0.000297
(((('Characiochloris_acuminata':0.013923	'Carteria_sp':0.027264)'A95':0.000767	((('Borodinellopsis_texensis':0.024740	(('Chlamydomonas_peterfii':0.014750	((('Volvox_carteri':0.004008	'Pleodorina_starrii':0.000711)'A100':0.000158	'Gonium_pectorale':0.002113)'A124':0.000064	'Chlamydomonas_reinhardtii':0.002483)'A69':0.008104)'A113':0.008742	'Hafniomonas_laevis':0.020628)'A101':0.003017)'A110':0.000408	((('Trochiscia_hystrix':0.010260	'Treubaria_triappendiculata':0.005921)'A83':0.020520	'Elakatothrix_viridis':0.004569)'A91':0.002447	'Cylindrocapsa_geminella':0.026788)'A80':0.020327)'A130':0.002302	((('Oogamochlamys_gigantea':0.010045	'Palmellopsis_texensis':0.006210)'A127':0.004293	('Carteria_crucifera':0.005345	'Carteria_cerasiformis':0.007093)'A73':0.011129)'A99':0.000753	('Microglena_monadina':0.018504	(('Spermatozopsis_similis':0.014163	('Phacotus_lenticularis':0.017846	(('Dunaliella_salina':0.006784	'Chlamydomonas_applanata':0.006003)'A117':0.001273	((('Stephanosphaera_pluvialis':0.013734	(('Chlorococcum_tatrense':0.000836	'Chloromonas_perforata':0.005395)'A88':0.006110	'Protosiphon_botryoides':0.009571)'A125':0.005053)'A94':0.003460	'Chlorosarcinopsis_eremi':0.016544)'A116':0.001602	('Chlorogonium_capillatum':0.005515	'Haematococcus_lacustris':0.010759)'A115':0.001396)'A114':0.002770)'A85':0.005488)'A111':0.007110)'A87':0.002497	((((((('Oedogonium_cardiacum':0.008846	'Oedogonium_angustistomum':0.009974)'A128':0.002319	'Oedocladium_carolinianum':0.003472)'A98':0.023772	('Golenkinia_longispicula':0.013677	('Jenufa_perforata':0.009968	'Jenufa_minuta':0.014473)'A90':0.030522)'A120':0.009941)'A108':0.001404	('Schizomeris_leibleinii':0.008531	('Stigeoclonium_helveticum':0.010790	'Uronema_sp':0.009337)'A106':0.009281)'A76':0.003547)'A105':0.000076	('Koshicola_spirodelophila':0.022421	('Chaetopeltis_orbicularis':0.006902	'Floydiella_terrestris':0.005590)'A123':0.016547)'A93':0.002241)'A109':0.003118	((((((('Bracteacoccus_aerius':0.006054	('Bracteacoccus_giganteus':0.000960	'Bracteacoccus_minor':0.011203)'A107':0.003110)'A78':0.003379	('Mychonastes_homosphaera':0.007904	'Mychonastes_jurisii':0.002119)'A97':0.019672)'A92':0.001496	('Scenedesmus_obliquus':0.002065	'Hariotina_reticulata':0.009546)'A77':0.009207)'A89':0.001251	'Chromochloris_zofingiensis':0.007844)'A131':0.000138	((('Pseudomuriella_schumacherensis':0.007236
((((('Chlamydomonas_radiata':0.007972	('Chloromonas_rosae':0.004882	'Chlamydomonas_nivalis':0.004345)'A132':0.004862)'A103':0.007240	('Lobochlamys_culleus':0.002696	'Lobochlamys_segnis':0.003641)'A96':0.004704)'A133':0.000643	('Carteria_sp':0.016726	'Characiochloris_acuminata':0.010526)'A95':0.000947)'A119':0.000137	(((((('Trochiscia_hystrix':0.003811	'Treubaria_triappendiculata':0.005535)'A83':0.014543	'Elakatothrix_viridis':0.004704)'A91':0.002580	'Cylindrocapsa_geminella':0.021302)'A80':0.017260	(('Chlamydomonas_peterfii':0.011675	((('Chlamydomonas_reinhardtii':0.000922	'Volvox_carteri':0.004405)'A124':0.000218	'Gonium_pectorale':0.001605)'A69':0.000166	'Pleodorina_starrii':0.000262)'A100':0.007258)'A113':0.007337	'Hafniomonas_laevis':0.017432)'A101':0.004593)'A130':0.000023	'Borodinellopsis_texensis':0.021390)'A110':0.001915	((('Spermatozopsis_similis':0.017297	('Phacotus_lenticularis':0.015913	(('Dunaliella_salina':0.004000	((('Stephanosphaera_pluvialis':0.009592	(('Chlorococcum_tatrense':0.000203	'Chloromonas_perforata':0.004937)'A88':0.006598	'Protosiphon_botryoides':0.008345)'A125':0.003742)'A94':0.006958	('Chlorogonium_capillatum':0.004007	'Haematococcus_lacustris':0.009947)'A115':0.000472)'A116':0.000006	'Chlorosarcinopsis_eremi':0.013746)'A114':0.003687)'A85':0.000956	'Chlamydomonas_applanata':0.003758)'A117':0.006884)'A111':0.003734)'A87':0.000340	((('Oogamochlamys_gigantea':0.006402	'Palmellopsis_texensis':0.006578)'A127':0.002626	('Carteria_crucifera':0.002952	'Carteria_cerasiformis':0.007040)'A73':0.008432)'A99':0.000563	((((((('Oedogonium_cardiacum':0.003581	'Oedogonium_angustistomum':0.005957)'A128':0.002616	'Oedocladium_carolinianum':0.002441)'A98':0.022754	('Golenkinia_longispicula':0.016479	('Jenufa_perforata':0.006717	'Jenufa_minuta':0.011106)'A90':0.025210)'A120':0.005188)'A108':0.000283	('Schizomeris_leibleinii':0.007836	('Stigeoclonium_helveticum':0.010376	'Uronema_sp':0.007648)'A106':0.006874)'A76':0.003083)'A105':0.001276	('Koshicola_spirodelophila':0.024140	('Chaetopeltis_orbicularis':0.007164	'Floydiella_terrestris':0.000856)'A123':0.010163)'A93':0.002810)'A109':0.002170	((((((('Mychonastes_homosphaera':0.003791	'Mychonastes_jurisii':0.004174)'A97':0.015266	('Scenedesmus_obliquus':0.004051	'Hariotina_reticulata':0.005520)'A77':0.007233)'A89':0.000044	('Bracteacoccus_aerius':0.003471
(((('Characiochloris_acuminata':0.007397	(('Chlamydomonas_radiata':0.005324	('Chloromonas_rosae':0.003304	'Chlamydomonas_nivalis':0.001737)'A132':0.003895)'A103':0.005506	('Lobochlamys_culleus':0.002273	'Lobochlamys_segnis':0.002138)'A96':0.003606)'A133':0.000506)'A119':0.000865	((('Borodinellopsis_texensis':0.018724	(('Chlamydomonas_peterfii':0.013564	((('Pleodorina_starrii':0.001263	'Chlamydomonas_reinhardtii':0.000436)'A69':0.000353	'Volvox_carteri':0.004205)'A100':0.000456	'Gonium_pectorale':0.001086)'A124':0.007785)'A113':0.004390	'Hafniomonas_laevis':0.012566)'A101':0.005379)'A110':0.000081	((('Trochiscia_hystrix':0.004166	'Treubaria_triappendiculata':0.004187)'A83':0.018074	'Elakatothrix_viridis':0.002052)'A91':0.000574	'Cylindrocapsa_geminella':0.016431)'A80':0.013041)'A130':0.001320	((('Microglena_monadina':0.010666	('Phacotus_lenticularis':0.011135	(('Chlamydomonas_applanata':0.003722	(('Chlorosarcinopsis_eremi':0.010534	('Stephanosphaera_pluvialis':0.007669	(('Chlorococcum_tatrense':0.000124	'Chloromonas_perforata':0.002220)'A88':0.004849	'Protosiphon_botryoides':0.006992)'A125':0.003622)'A94':0.003882)'A116':0.000185	('Chlorogonium_capillatum':0.004560	'Haematococcus_lacustris':0.009672)'A115':0.000950)'A114':0.002943)'A85':0.000023	'Dunaliella_salina':0.005411)'A117':0.003673)'A111':0.001239)'A104':0.002278	(('Desmotetra_stigmatica':0.012213	(((((('Oedogonium_cardiacum':0.001864	'Oedogonium_angustistomum':0.005177)'A128':0.001871	'Oedocladium_carolinianum':0.002541)'A98':0.017573	('Golenkinia_longispicula':0.012719	('Jenufa_perforata':0.009206	'Jenufa_minuta':0.009699)'A90':0.021017)'A120':0.001408)'A108':0.001844	('Schizomeris_leibleinii':0.005191	('Stigeoclonium_helveticum':0.008028	'Uronema_sp':0.004478)'A106':0.007986)'A76':0.002960)'A105':0.001179	('Koshicola_spirodelophila':0.016250	('Chaetopeltis_orbicularis':0.004604	'Floydiella_terrestris':0.002819)'A123':0.010192)'A93':0.001393)'A109':0.002595	((((('Neochloris_aquatica':0.006518	'Chlorotetraedron_incus':0.008303)'A74':0.000631	'Pediastrum_duplex':0.003842)'A102':0.001580	'Rotundella_rotunda':0.011252)'A84':0.002709	('Follicularia_botryoides':0.008312	(('Pseudomuriella_schumacherensis':0.004977	('Parallela_transversalis':0.012247	'Microspora_sp':0.006212)'A118':0.009998)'A79':0.000895	('Kirchneriella_aperta':0.002159
(((((('Chlamydomonas_radiata':0.011682	('Chloromonas_rosae':0.007196	'Chlamydomonas_nivalis':0.003835)'A132':0.007841)'A103':0.008498	('Lobochlamys_culleus':0.002166	'Lobochlamys_segnis':0.010411)'A96':0.011019)'A133':0.000645	(((((('Trochiscia_hystrix':0.005222	'Treubaria_triappendiculata':0.006686)'A83':0.020262	'Elakatothrix_viridis':0.003274)'A91':0.001292	'Cylindrocapsa_geminella':0.030832)'A80':0.014996	'Borodinellopsis_texensis':0.030379)'A110':0.000143	(('Chlamydomonas_peterfii':0.017281	((('Pleodorina_starrii':0.002170	'Volvox_carteri':0.004521)'A69':0.000031	'Chlamydomonas_reinhardtii':0.005906)'A124':0.001673	'Gonium_pectorale':0.002031)'A100':0.010198)'A113':0.011144	'Hafniomonas_laevis':0.020697)'A101':0.008096)'A130':0.002653	((('Microglena_monadina':0.011807	('Phacotus_lenticularis':0.022618	((((('Stephanosphaera_pluvialis':0.007226	(('Chlorococcum_tatrense':0.000735	'Chloromonas_perforata':0.006782)'A88':0.008848	'Protosiphon_botryoides':0.014295)'A125':0.005507)'A94':0.006006	('Chlorogonium_capillatum':0.005895	'Haematococcus_lacustris':0.008609)'A115':0.001898)'A116':0.000848	'Chlorosarcinopsis_eremi':0.017195)'A114':0.002097	'Chlamydomonas_applanata':0.007181)'A85':0.000111	'Dunaliella_salina':0.010561)'A117':0.005861)'A111':0.002260)'A104':0.004184	'Spermatozopsis_similis':0.016903)'A87':0.000049	(((((((('Oedogonium_cardiacum':0.003240	'Oedogonium_angustistomum':0.008924)'A128':0.001705	'Oedocladium_carolinianum':0.004852)'A98':0.021926	('Golenkinia_longispicula':0.017276	('Jenufa_perforata':0.010697	'Jenufa_minuta':0.009739)'A90':0.024584)'A120':0.009756)'A108':0.002156	('Schizomeris_leibleinii':0.010600	('Stigeoclonium_helveticum':0.015390	'Uronema_sp':0.012154)'A106':0.011120)'A76':0.004625)'A105':0.000870	('Koshicola_spirodelophila':0.024948	('Chaetopeltis_orbicularis':0.008681	'Floydiella_terrestris':0.005163)'A123':0.017055)'A93':0.003561)'A109':0.005010	(((('Kirchneriella_aperta':0.002292	'Ourococcus_multisporus':0.003819)'A72':0.007517	('Parallela_transversalis':0.017442	'Microspora_sp':0.008924)'A118':0.010553)'A79':0.001240	'Pseudomuriella_schumacherensis':0.012782)'A112':0.000601	(((('Neochloris_aquatica':0.009653	'Chlorotetraedron_incus':0.010865)'A74':0.001395	'Pediastrum_duplex':0.006792)'A102':0.005173	((((('Scenedesmus_obliquus':0.007148	'Hariotina_reticulata':0.014086)'A77':0.009627
(((((('Chlamydomonas_radiata':0.007098	('Chloromonas_rosae':0.007867	'Chlamydomonas_nivalis':0.004697)'A132':0.004525)'A103':0.009023	('Lobochlamys_culleus':0.003613	'Lobochlamys_segnis':0.004866)'A96':0.003193)'A133':0.002459	'Characiochloris_acuminata':0.009702)'A119':0.000001	((((('Chlamydomonas_peterfii':0.014175	((('Pleodorina_starrii':0.001190	'Volvox_carteri':0.003987)'A69':0.000737	'Chlamydomonas_reinhardtii':0.001636)'A124':0.002516	'Gonium_pectorale':0.000639)'A100':0.004589)'A113':0.007951	'Hafniomonas_laevis':0.016037)'A101':0.002131	((('Trochiscia_hystrix':0.006146	'Treubaria_triappendiculata':0.002510)'A83':0.013152	'Elakatothrix_viridis':0.005092)'A91':0.000532	'Cylindrocapsa_geminella':0.021737)'A80':0.011258)'A130':0.001359	'Borodinellopsis_texensis':0.021070)'A110':0.005848	(((('Desmotetra_stigmatica':0.021287	(((((('Oedogonium_cardiacum':0.005567	'Oedogonium_angustistomum':0.006780)'A128':0.000590	'Oedocladium_carolinianum':0.004454)'A98':0.015005	('Golenkinia_longispicula':0.022020	('Jenufa_perforata':0.010790	'Jenufa_minuta':0.008829)'A90':0.020586)'A120':0.006573)'A108':0.000958	('Schizomeris_leibleinii':0.008672	('Stigeoclonium_helveticum':0.010153	'Uronema_sp':0.009661)'A106':0.010428)'A76':0.003880)'A105':0.001781	('Koshicola_spirodelophila':0.025069	('Chaetopeltis_orbicularis':0.005744	'Floydiella_terrestris':0.001584)'A123':0.011416)'A93':0.002221)'A109':0.004892	(((('Neochloris_aquatica':0.011758	('Chlorotetraedron_incus':0.008827	'Pediastrum_duplex':0.005270)'A102':0.000028)'A74':0.001847	(('Dictyochloris_fragrans':0.018675	'Chromochloris_zofingiensis':0.005285)'A75':0.000000	((('Mychonastes_homosphaera':0.005515	'Mychonastes_jurisii':0.001543)'A97':0.022948	('Scenedesmus_obliquus':0.002489	'Hariotina_reticulata':0.007613)'A77':0.008825)'A92':0.000073	('Bracteacoccus_aerius':0.003646	('Bracteacoccus_giganteus':0.000725	'Bracteacoccus_minor':0.009256)'A107':0.002361)'A78':0.004004)'A89':0.000205)'A82':0.001313)'A84':0.000016	('Rotundella_rotunda':0.017208	((('Parallela_transversalis':0.011938	'Microspora_sp':0.007855)'A118':0.012620	'Pseudomuriella_schumacherensis':0.008231)'A112':0.002918	('Kirchneriella_aperta':0.004136	'Ourococcus_multisporus':0.005073)'A72':0.008063)'A79':0.002716)'A129':0.000081)'A131':0.000186	'Follicularia_botryoides':0.012988)'A121':0.001867)'A81':0.005041)'A87':0.000024	(('Oogamochlamys_gigantea':0.007554
(((('Carteria_sp':0.015035	'Characiochloris_acuminata':0.008703)'A95':0.000926	(('Chlamydomonas_radiata':0.007231	('Chloromonas_rosae':0.005525	'Chlamydomonas_nivalis':0.003890)'A132':0.003341)'A103':0.007446	('Lobochlamys_culleus':0.003116	'Lobochlamys_segnis':0.005473)'A96':0.003171)'A133':0.001888)'A119':0.000000	((('Borodinellopsis_texensis':0.025856	((('Trochiscia_hystrix':0.004894	'Treubaria_triappendiculata':0.007561)'A83':0.012411	'Elakatothrix_viridis':0.006062)'A91':0.002028	'Cylindrocapsa_geminella':0.024337)'A80':0.014473)'A130':0.000003	(('Chlamydomonas_peterfii':0.015255	((('Pleodorina_starrii':0.001531	'Chlamydomonas_reinhardtii':0.001906)'A124':0.000919	'Volvox_carteri':0.004597)'A100':0.000304	'Gonium_pectorale':0.000496)'A69':0.004962)'A113':0.008314	'Hafniomonas_laevis':0.019207)'A101':0.005305)'A110':0.001581	((('Microglena_monadina':0.010498	('Phacotus_lenticularis':0.014201	(('Dunaliella_salina':0.008637	'Chlamydomonas_applanata':0.003863)'A117':0.001167	((('Stephanosphaera_pluvialis':0.009284	(('Chlorococcum_tatrense':0.000341	'Chloromonas_perforata':0.004548)'A88':0.011193	'Protosiphon_botryoides':0.006262)'A125':0.003669)'A94':0.006589	'Chlorosarcinopsis_eremi':0.014247)'A116':0.000197	('Chlorogonium_capillatum':0.004816	'Haematococcus_lacustris':0.010292)'A115':0.001421)'A114':0.002914)'A85':0.004609)'A111':0.003834)'A104':0.002856	'Spermatozopsis_similis':0.014795)'A122':0.000039	(('Desmotetra_stigmatica':0.019924	(('Oogamochlamys_gigantea':0.005158	'Palmellopsis_texensis':0.005942)'A127':0.003379	('Carteria_crucifera':0.005452	'Carteria_cerasiformis':0.004924)'A73':0.009732)'A99':0.000643)'A87':0.001743	(((((('Oedogonium_cardiacum':0.007637	'Oedogonium_angustistomum':0.009962)'A128':0.000756	'Oedocladium_carolinianum':0.003643)'A98':0.023182	('Golenkinia_longispicula':0.018182	('Jenufa_perforata':0.011426	'Jenufa_minuta':0.014313)'A90':0.026975)'A120':0.007063)'A108':0.003196	('Schizomeris_leibleinii':0.009894	('Stigeoclonium_helveticum':0.014581	'Uronema_sp':0.005488)'A106':0.007343)'A76':0.003096)'A105':0.001190	('Koshicola_spirodelophila':0.016861	('Chaetopeltis_orbicularis':0.006800	'Floydiella_terrestris':0.003190)'A123':0.016887)'A93':0.003278)'A109':0.001908	(((((('Parallela_transversalis':0.011108	'Microspora_sp':0.008153)'A118':0.010799	'Pseudomuriella_schumacherensis':0.007174)'A112':0.002195
((((('Chlamydomonas_radiata':0.008079	('Chloromonas_rosae':0.009258	'Chlamydomonas_nivalis':0.006299)'A132':0.005613)'A103':0.008679	('Lobochlamys_culleus':0.002685	'Lobochlamys_segnis':0.004767)'A96':0.004954)'A133':0.001799	((((('Chlamydomonas_peterfii':0.014815	((('Volvox_carteri':0.003669	'Pleodorina_starrii':0.000631)'A100':0.000541	'Chlamydomonas_reinhardtii':0.002299)'A124':0.001004	'Gonium_pectorale':0.000299)'A69':0.006422)'A113':0.008118	'Hafniomonas_laevis':0.024421)'A101':0.002328	((('Trochiscia_hystrix':0.003903	'Treubaria_triappendiculata':0.001749)'A83':0.013705	'Elakatothrix_viridis':0.005336)'A91':0.000431	'Cylindrocapsa_geminella':0.027716)'A80':0.012562)'A110':0.000003	'Borodinellopsis_texensis':0.028050)'A130':0.004681	((('Microglena_monadina':0.011669	('Phacotus_lenticularis':0.019077	(('Chlamydomonas_applanata':0.003124	'Dunaliella_salina':0.006837)'A85':0.001225	(('Chlorogonium_capillatum':0.003355	('Chlorosarcinopsis_eremi':0.014058	('Stephanosphaera_pluvialis':0.009733	(('Chlorococcum_tatrense':0.000105	'Chloromonas_perforata':0.005050)'A88':0.006979	'Protosiphon_botryoides':0.008636)'A125':0.004814)'A94':0.005108)'A116':0.001956)'A115':0.001020	'Haematococcus_lacustris':0.007657)'A114':0.003894)'A117':0.003102)'A111':0.002507)'A104':0.003481	'Spermatozopsis_similis':0.014590)'A87':0.000013	(((('Carteria_crucifera':0.006870	'Carteria_cerasiformis':0.004147)'A73':0.008706	(((((('Oedogonium_cardiacum':0.003192	'Oedogonium_angustistomum':0.010634)'A128':0.002790	'Oedocladium_carolinianum':0.004462)'A98':0.017186	('Golenkinia_longispicula':0.022369	('Jenufa_perforata':0.010946	'Jenufa_minuta':0.010876)'A90':0.022977)'A120':0.009080)'A108':0.000029	('Schizomeris_leibleinii':0.012229	('Stigeoclonium_helveticum':0.011408	'Uronema_sp':0.012912)'A106':0.012204)'A76':0.002190)'A105':0.001807	('Koshicola_spirodelophila':0.021010	('Chaetopeltis_orbicularis':0.006023	'Floydiella_terrestris':0.002928)'A123':0.011713)'A93':0.003675)'A109':0.002211	(((((((('Bracteacoccus_aerius':0.001982	('Bracteacoccus_giganteus':0.001323	'Bracteacoccus_minor':0.010428)'A107':0.002298)'A78':0.004570	('Scenedesmus_obliquus':0.001711	'Hariotina_reticulata':0.009544)'A77':0.008916)'A89':0.000021	('Mychonastes_homosphaera':0.003135	'Mychonastes_jurisii':0.003066)'A97':0.018390)'A92':0.001657	'Dictyochloris_fragrans':0.014260)'A75':0.000054
(((('Carteria_sp':0.014170	'Characiochloris_acuminata':0.010563)'A95':0.000078	(('Chlamydomonas_radiata':0.006898	('Chloromonas_rosae':0.004772	'Chlamydomonas_nivalis':0.003581)'A132':0.003510)'A103':0.010456	('Lobochlamys_culleus':0.002475	'Lobochlamys_segnis':0.005865)'A96':0.005832)'A133':0.002520)'A119':0.000308	((('Borodinellopsis_texensis':0.023394	(('Chlamydomonas_peterfii':0.012398	((('Volvox_carteri':0.004571	'Pleodorina_starrii':0.001326)'A124':0.000797	'Chlamydomonas_reinhardtii':0.002297)'A100':0.000856	'Gonium_pectorale':0.000857)'A69':0.008027)'A113':0.008287	'Hafniomonas_laevis':0.016311)'A101':0.007972)'A110':0.000000	((('Trochiscia_hystrix':0.007348	'Treubaria_triappendiculata':0.003823)'A83':0.016881	'Elakatothrix_viridis':0.003784)'A91':0.001737	'Cylindrocapsa_geminella':0.026360)'A80':0.014325)'A130':0.003214	((('Microglena_monadina':0.013289	('Phacotus_lenticularis':0.016483	(('Dunaliella_salina':0.005815	((('Stephanosphaera_pluvialis':0.009242	(('Chlorococcum_tatrense':0.000088	'Chloromonas_perforata':0.002394)'A88':0.005781	'Protosiphon_botryoides':0.011375)'A125':0.004631)'A94':0.004881	('Chlorogonium_capillatum':0.005072	'Haematococcus_lacustris':0.009175)'A115':0.002577)'A116':0.000358	'Chlorosarcinopsis_eremi':0.014728)'A114':0.001458)'A117':0.000087	'Chlamydomonas_applanata':0.005752)'A85':0.005329)'A111':0.002960)'A104':0.002529	(((('Carteria_crucifera':0.008251	'Carteria_cerasiformis':0.008228)'A73':0.008070	(((((('Oedogonium_cardiacum':0.004310	'Oedogonium_angustistomum':0.009688)'A128':0.001063	'Oedocladium_carolinianum':0.004663)'A98':0.019541	('Golenkinia_longispicula':0.014157	('Jenufa_perforata':0.015704	'Jenufa_minuta':0.010533)'A90':0.025369)'A120':0.004475)'A108':0.001009	('Schizomeris_leibleinii':0.007864	('Stigeoclonium_helveticum':0.009587	'Uronema_sp':0.010512)'A106':0.005840)'A76':0.002816)'A105':0.001888	('Koshicola_spirodelophila':0.022586	('Chaetopeltis_orbicularis':0.006594	'Floydiella_terrestris':0.004419)'A123':0.016473)'A93':0.002554)'A109':0.004025	(((('Neochloris_aquatica':0.011964	'Pediastrum_duplex':0.004345)'A102':0.000779	'Chlorotetraedron_incus':0.015131)'A74':0.003642	(((((('Kirchneriella_aperta':0.003489	'Ourococcus_multisporus':0.006068)'A72':0.003912	'Pseudomuriella_schumacherensis':0.010277)'A79':0.000465	('Parallela_transversalis':0.011690
(((('Carteria_sp':0.026267	'Characiochloris_acuminata':0.008793)'A95':0.001197	(('Chlamydomonas_radiata':0.007115	('Chloromonas_rosae':0.008817	'Chlamydomonas_nivalis':0.003421)'A132':0.002834)'A103':0.008207	('Lobochlamys_culleus':0.006767	'Lobochlamys_segnis':0.004845)'A96':0.005733)'A133':0.000787)'A68':0.000058	((((('Chlamydomonas_peterfii':0.017502	((('Chlamydomonas_reinhardtii':0.002669	'Pleodorina_starrii':0.001437)'A69':0.000182	'Volvox_carteri':0.003488)'A124':0.001208	'Gonium_pectorale':0.001645)'A100':0.008930)'A113':0.014293	'Hafniomonas_laevis':0.020985)'A101':0.004857	'Borodinellopsis_texensis':0.028141)'A110':0.000003	((('Trochiscia_hystrix':0.006605	'Treubaria_triappendiculata':0.003630)'A83':0.017966	'Elakatothrix_viridis':0.005849)'A91':0.003243	'Cylindrocapsa_geminella':0.024112)'A80':0.017553)'A130':0.002843	((('Microglena_monadina':0.014594	('Phacotus_lenticularis':0.021605	(((('Chlorosarcinopsis_eremi':0.019552	('Chlorogonium_capillatum':0.004825	'Haematococcus_lacustris':0.013009)'A115':0.003144)'A114':0.000229	('Stephanosphaera_pluvialis':0.012604	(('Chlorococcum_tatrense':0.000565	'Chloromonas_perforata':0.004035)'A88':0.009016	'Protosiphon_botryoides':0.011007)'A125':0.009197)'A94':0.003541)'A116':0.002057	'Chlamydomonas_applanata':0.003781)'A117':0.000311	'Dunaliella_salina':0.008268)'A85':0.004144)'A111':0.002707)'A104':0.002448	'Spermatozopsis_similis':0.017494)'A70':0.000000	(((((((('Oedogonium_cardiacum':0.005381	'Oedogonium_angustistomum':0.008058)'A128':0.000888	'Oedocladium_carolinianum':0.005409)'A98':0.028308	('Golenkinia_longispicula':0.024751	('Jenufa_perforata':0.013565	'Jenufa_minuta':0.016512)'A90':0.025615)'A120':0.009023)'A108':0.001688	('Schizomeris_leibleinii':0.007325	('Stigeoclonium_helveticum':0.013527	'Uronema_sp':0.008286)'A106':0.008235)'A76':0.002373)'A105':0.000458	('Koshicola_spirodelophila':0.024554	('Chaetopeltis_orbicularis':0.006642	'Floydiella_terrestris':0.002952)'A123':0.015068)'A93':0.008444)'A109':0.004563	(((((((('Mychonastes_homosphaera':0.004310	'Mychonastes_jurisii':0.002067)'A97':0.016758	('Scenedesmus_obliquus':0.005143	'Hariotina_reticulata':0.007958)'A77':0.010231)'A92':0.001406	('Bracteacoccus_aerius':0.004827	('Bracteacoccus_giganteus':0.002845	'Bracteacoccus_minor':0.010081)'A107':0.004081)'A78':0.004483)'A89':0.001345	'Dictyochloris_fragrans':0.023840)'A82':0.000170
((((('Chlamydomonas_radiata':0.011296	('Chloromonas_rosae':0.006289	'Chlamydomonas_nivalis':0.006413)'A132':0.005578)'A103':0.012622	('Lobochlamys_culleus':0.004729	'Lobochlamys_segnis':0.004267)'A96':0.004978)'A133':0.000760	((((('Chlamydomonas_peterfii':0.012938	((('Gonium_pectorale':0.003755	'Chlamydomonas_reinhardtii':0.002697)'A69':0.000769	'Volvox_carteri':0.006576)'A124':0.000307	'Pleodorina_starrii':0.000804)'A100':0.010470)'A113':0.019243	'Hafniomonas_laevis':0.025621)'A101':0.003483	((('Trochiscia_hystrix':0.006373	'Treubaria_triappendiculata':0.002817)'A83':0.021606	'Elakatothrix_viridis':0.003215)'A91':0.001744	'Cylindrocapsa_geminella':0.035715)'A80':0.019758)'A130':0.000648	'Borodinellopsis_texensis':0.033955)'A110':0.002717	(('Spermatozopsis_similis':0.014471	((('Oogamochlamys_gigantea':0.013577	'Palmellopsis_texensis':0.007150)'A127':0.004849	('Carteria_crucifera':0.007165	'Carteria_cerasiformis':0.007528)'A73':0.009040)'A99':0.000933	('Desmotetra_stigmatica':0.030302	(((((('Oedogonium_cardiacum':0.006831	'Oedogonium_angustistomum':0.010823)'A128':0.002607	'Oedocladium_carolinianum':0.003222)'A98':0.027754	('Golenkinia_longispicula':0.019236	('Jenufa_perforata':0.012439	'Jenufa_minuta':0.018036)'A90':0.028768)'A120':0.008341)'A108':0.001925	('Schizomeris_leibleinii':0.011060	('Stigeoclonium_helveticum':0.015874	'Uronema_sp':0.007996)'A106':0.013393)'A76':0.002670)'A105':0.000397	('Koshicola_spirodelophila':0.028208	('Chaetopeltis_orbicularis':0.007758	'Floydiella_terrestris':0.005069)'A123':0.014275)'A93':0.006426)'A109':0.003545	((('Follicularia_botryoides':0.018096	('Chromochloris_zofingiensis':0.005158	(((('Pseudomuriella_schumacherensis':0.013286	('Parallela_transversalis':0.012775	'Microspora_sp':0.014738)'A118':0.014606)'A112':0.000574	('Kirchneriella_aperta':0.005074	'Ourococcus_multisporus':0.003363)'A72':0.009046)'A79':0.001540	((('Mychonastes_homosphaera':0.005912	'Mychonastes_jurisii':0.004094)'A97':0.019853	('Scenedesmus_obliquus':0.004077	'Hariotina_reticulata':0.009859)'A77':0.009204)'A92':0.001072	('Bracteacoccus_aerius':0.004832	('Bracteacoccus_giganteus':0.001753	'Bracteacoccus_minor':0.016497)'A107':0.002934)'A78':0.003457)'A89':0.001286)'A84':0.000006	'Dictyochloris_fragrans':0.020546)'A75':0.000000)'A82':0.001134)'A131':0.000232	(('Chlorotetraedron_incus':0.011430
(((((((('Chlamydomonas_peterfii':0.015511	((('Chlamydomonas_reinhardtii':0.002079	'Pleodorina_starrii':0.001870)'A124':0.000519	'Volvox_carteri':0.005729)'A100':0.000045	'Gonium_pectorale':0.002885)'A69':0.008413)'A113':0.008363	'Hafniomonas_laevis':0.016644)'A101':0.005869	((('Trochiscia_hystrix':0.006205	'Treubaria_triappendiculata':0.003845)'A83':0.017181	'Elakatothrix_viridis':0.005134)'A91':0.000888	'Cylindrocapsa_geminella':0.025766)'A80':0.015971)'A130':0.001911	'Borodinellopsis_texensis':0.024727)'A110':0.002604	(((((((('Koshicola_spirodelophila':0.019009	('Chaetopeltis_orbicularis':0.005546	'Floydiella_terrestris':0.002094)'A123':0.012567)'A93':0.005492	('Schizomeris_leibleinii':0.008409	('Stigeoclonium_helveticum':0.008739	'Uronema_sp':0.008686)'A106':0.008497)'A76':0.003602)'A109':0.001774	((('Oedogonium_cardiacum':0.007148	'Oedogonium_angustistomum':0.012233)'A128':0.000895	'Oedocladium_carolinianum':0.003973)'A98':0.024773	('Golenkinia_longispicula':0.015102	('Jenufa_perforata':0.010341	'Jenufa_minuta':0.012109)'A90':0.024222)'A120':0.003363)'A108':0.002495)'A105':0.002252	((((('Chlorotetraedron_incus':0.010871	'Neochloris_aquatica':0.006971)'A102':0.001360	'Pediastrum_duplex':0.003960)'A74':0.003560	((((('Parallela_transversalis':0.011748	'Microspora_sp':0.005577)'A118':0.011933	'Pseudomuriella_schumacherensis':0.007625)'A79':0.002503	('Kirchneriella_aperta':0.002522	'Ourococcus_multisporus':0.004669)'A72':0.005083)'A112':0.001587	((('Scenedesmus_obliquus':0.005152	'Hariotina_reticulata':0.009226)'A77':0.006620	('Mychonastes_homosphaera':0.003480	'Mychonastes_jurisii':0.000912)'A97':0.015600)'A92':0.000816	('Bracteacoccus_aerius':0.003179	('Bracteacoccus_giganteus':0.001431	'Bracteacoccus_minor':0.009678)'A107':0.003109)'A78':0.002421)'A89':0.001406)'A75':0.000087	('Dictyochloris_fragrans':0.017252	'Chromochloris_zofingiensis':0.003761)'A84':0.000286)'A82':0.000175)'A131':0.000229	'Follicularia_botryoides':0.009957)'A121':0.001254	'Rotundella_rotunda':0.013012)'A129':0.002078)'A81':0.006331	'Desmotetra_stigmatica':0.022258)'A126':0.001303	(('Oogamochlamys_gigantea':0.006546	'Palmellopsis_texensis':0.009596)'A127':0.004136	('Carteria_crucifera':0.004666	'Carteria_cerasiformis':0.007875)'A73':0.011610)'A99':0.000450)'A122':0.000424	'Spermatozopsis_similis':0.016676)'A70':0.000004	('Microglena_monadina':0.013626	('Phacotus_lenticularis':0.020081
((('Characiochloris_acuminata':0.011013	'Carteria_sp':0.020716)'A119':0.001196	((('Chlamydomonas_radiata':0.007987	('Chloromonas_rosae':0.004875	'Chlamydomonas_nivalis':0.003275)'A132':0.003725)'A103':0.009133	('Lobochlamys_culleus':0.004099	'Lobochlamys_segnis':0.003168)'A96':0.006741)'A133':0.000683	((('Borodinellopsis_texensis':0.031845	(('Chlamydomonas_peterfii':0.019086	((('Volvox_carteri':0.010608	'Pleodorina_starrii':0.002073)'A124':0.000184	'Chlamydomonas_reinhardtii':0.002954)'A100':0.001392	'Gonium_pectorale':0.000328)'A69':0.008633)'A113':0.006844	'Hafniomonas_laevis':0.024725)'A101':0.007391)'A110':0.000391	((('Trochiscia_hystrix':0.006414	'Treubaria_triappendiculata':0.006344)'A83':0.017393	'Elakatothrix_viridis':0.004118)'A91':0.004038	'Cylindrocapsa_geminella':0.023157)'A80':0.017365)'A130':0.002908	(('Spermatozopsis_similis':0.016061	(('Desmotetra_stigmatica':0.018650	((((('Oedogonium_cardiacum':0.005783	'Oedogonium_angustistomum':0.011476)'A128':0.001242	'Oedocladium_carolinianum':0.003742)'A98':0.024082	('Golenkinia_longispicula':0.018517	('Jenufa_perforata':0.011296	'Jenufa_minuta':0.016201)'A90':0.032042)'A120':0.001198)'A105':0.001438	(('Koshicola_spirodelophila':0.021029	('Chaetopeltis_orbicularis':0.007609	'Floydiella_terrestris':0.003307)'A123':0.015253)'A93':0.002950	('Schizomeris_leibleinii':0.010661	('Stigeoclonium_helveticum':0.011161	'Uronema_sp':0.011361)'A106':0.014189)'A76':0.003763)'A109':0.004127)'A108':0.003256	(((((('Neochloris_aquatica':0.011680	'Chlorotetraedron_incus':0.013107)'A102':0.000902	'Pediastrum_duplex':0.006806)'A74':0.004339	(('Pseudomuriella_schumacherensis':0.007465	('Parallela_transversalis':0.016095	'Microspora_sp':0.010882)'A118':0.011221)'A79':0.004747	('Kirchneriella_aperta':0.005974	'Ourococcus_multisporus':0.006410)'A72':0.006357)'A112':0.001559)'A75':0.000104	((((('Mychonastes_homosphaera':0.005906	'Mychonastes_jurisii':0.001703)'A97':0.017475	('Scenedesmus_obliquus':0.004172	'Hariotina_reticulata':0.007984)'A77':0.010302)'A92':0.001129	('Bracteacoccus_aerius':0.006763	('Bracteacoccus_giganteus':0.002385	'Bracteacoccus_minor':0.016099)'A107':0.002589)'A78':0.007153)'A89':0.001136	'Dictyochloris_fragrans':0.023278)'A82':0.000185	'Chromochloris_zofingiensis':0.008146)'A84':0.001069)'A131':0.000350	'Follicularia_botryoides':0.018973)'A121':0.000684
(((('Characiochloris_acuminata':0.018375	((((('Chlamydomonas_peterfii':0.017378	((('Chlamydomonas_reinhardtii':0.001833	'Volvox_carteri':0.008393)'A124':0.000292	'Gonium_pectorale':0.001426)'A100':0.000282	'Pleodorina_starrii':0.001892)'A69':0.007387)'A113':0.009250	'Hafniomonas_laevis':0.022002)'A101':0.005636	((('Trochiscia_hystrix':0.009688	'Treubaria_triappendiculata':0.006998)'A83':0.019464	'Elakatothrix_viridis':0.007987)'A91':0.001969	'Cylindrocapsa_geminella':0.022197)'A80':0.019695)'A110':0.001698	'Borodinellopsis_texensis':0.030989)'A130':0.003336	(((((((((('Oedogonium_cardiacum':0.006122	'Oedogonium_angustistomum':0.015923)'A128':0.001602	'Oedocladium_carolinianum':0.008283)'A98':0.026543	('Golenkinia_longispicula':0.019297	('Jenufa_perforata':0.016189	'Jenufa_minuta':0.014012)'A90':0.027490)'A120':0.006666)'A105':0.000365	('Schizomeris_leibleinii':0.009776	('Stigeoclonium_helveticum':0.013950	'Uronema_sp':0.007808)'A106':0.010416)'A76':0.004167)'A108':0.003925	('Koshicola_spirodelophila':0.024020	('Chaetopeltis_orbicularis':0.013809	'Floydiella_terrestris':0.001580)'A123':0.011163)'A93':0.004907)'A109':0.003406	('Rotundella_rotunda':0.021510	((((('Pseudomuriella_schumacherensis':0.012444	('Parallela_transversalis':0.011563	'Microspora_sp':0.012106)'A118':0.011457)'A79':0.002438	('Kirchneriella_aperta':0.004468	'Ourococcus_multisporus':0.006525)'A72':0.008872)'A112':0.001562	(('Chromochloris_zofingiensis':0.010325	((('Scenedesmus_obliquus':0.003193	'Hariotina_reticulata':0.012097)'A77':0.012068	('Mychonastes_homosphaera':0.005777	'Mychonastes_jurisii':0.002333)'A97':0.018518)'A89':0.000546	('Bracteacoccus_aerius':0.002972	('Bracteacoccus_giganteus':0.003787	'Bracteacoccus_minor':0.011830)'A107':0.005103)'A78':0.003310)'A92':0.001948)'A82':0.000204	'Dictyochloris_fragrans':0.021573)'A84':0.001246)'A131':0.000086	'Follicularia_botryoides':0.012820)'A75':0.000490	(('Neochloris_aquatica':0.012988	'Pediastrum_duplex':0.006172)'A102':0.000586	'Chlorotetraedron_incus':0.015694)'A74':0.004732)'A121':0.002484)'A129':0.002941)'A81':0.003841	'Spermatozopsis_similis':0.017147)'A122':0.001752	'Desmotetra_stigmatica':0.027472)'A126':0.000281	(('Oogamochlamys_gigantea':0.007174	'Palmellopsis_texensis':0.006657)'A127':0.003648	('Carteria_crucifera':0.004638	'Carteria_cerasiformis':0.009141)'A73':0.007648)'A99':0.000194)'A87':0.001694	('Microglena_monadina':0.015106
(((('Characiochloris_acuminata':0.015626	(((((('Trochiscia_hystrix':0.006649	'Treubaria_triappendiculata':0.003351)'A83':0.022259	'Elakatothrix_viridis':0.002547)'A91':0.002079	'Cylindrocapsa_geminella':0.025178)'A80':0.016724	(('Chlamydomonas_peterfii':0.012450	(('Gonium_pectorale':0.001699	('Pleodorina_starrii':0.002064	'Chlamydomonas_reinhardtii':0.002495)'A124':0.000852)'A69':0.000005	'Volvox_carteri':0.006939)'A100':0.006980)'A113':0.009293	'Hafniomonas_laevis':0.022457)'A101':0.005842)'A130':0.000223	'Borodinellopsis_texensis':0.023823)'A110':0.003425	(((('Oogamochlamys_gigantea':0.007246	'Palmellopsis_texensis':0.008322)'A127':0.002831	('Carteria_crucifera':0.005891	'Carteria_cerasiformis':0.005433)'A73':0.008692)'A99':0.000428	(((((((('Oedogonium_cardiacum':0.004339	'Oedogonium_angustistomum':0.007546)'A128':0.001758	'Oedocladium_carolinianum':0.002042)'A98':0.027387	('Golenkinia_longispicula':0.016366	('Jenufa_perforata':0.008367	'Jenufa_minuta':0.009314)'A90':0.019710)'A120':0.007525)'A105':0.000374	('Schizomeris_leibleinii':0.006532	('Stigeoclonium_helveticum':0.011367	'Uronema_sp':0.008347)'A106':0.010170)'A76':0.004333)'A108':0.003534	('Koshicola_spirodelophila':0.024800	('Chaetopeltis_orbicularis':0.007468	'Floydiella_terrestris':0.005178)'A123':0.015756)'A93':0.003762)'A109':0.001888	('Rotundella_rotunda':0.014571	((((('Chlorotetraedron_incus':0.009686	'Pediastrum_duplex':0.007771)'A74':0.000139	'Neochloris_aquatica':0.008318)'A102':0.003220	((((('Mychonastes_homosphaera':0.003652	'Mychonastes_jurisii':0.000970)'A97':0.019780	('Scenedesmus_obliquus':0.003116	'Hariotina_reticulata':0.008216)'A77':0.015163)'A89':0.000258	('Bracteacoccus_aerius':0.005438	('Bracteacoccus_giganteus':0.002170	'Bracteacoccus_minor':0.009692)'A107':0.002663)'A78':0.005706)'A92':0.000450	'Dictyochloris_fragrans':0.017384)'A82':0.000009	'Chromochloris_zofingiensis':0.008542)'A84':0.000880)'A75':0.000070	((('Parallela_transversalis':0.014606	'Microspora_sp':0.008141)'A118':0.012080	('Kirchneriella_aperta':0.004157	'Ourococcus_multisporus':0.005286)'A72':0.005370)'A112':0.001339	'Pseudomuriella_schumacherensis':0.007293)'A79':0.001288)'A131':0.002366	'Follicularia_botryoides':0.014290)'A121':0.000576)'A129':0.001777)'A81':0.004762	'Spermatozopsis_similis':0.018730)'A122':0.000607	'Desmotetra_stigmatica':0.020743)'A126':0.000803)'A70':0.000282	('Microglena_monadina':0.011186
(((('Characiochloris_acuminata':0.012941	(((((('Trochiscia_hystrix':0.007691	'Treubaria_triappendiculata':0.004188)'A83':0.019837	'Elakatothrix_viridis':0.004098)'A91':0.001818	'Cylindrocapsa_geminella':0.023346)'A80':0.012070	(('Chlamydomonas_peterfii':0.016339	((('Pleodorina_starrii':0.001111	'Volvox_carteri':0.003759)'A124':0.000756	'Chlamydomonas_reinhardtii':0.002061)'A100':0.002633	'Gonium_pectorale':0.000357)'A69':0.009215)'A113':0.006659	'Hafniomonas_laevis':0.024130)'A101':0.003039)'A110':0.000709	'Borodinellopsis_texensis':0.025431)'A130':0.004126	((('Microglena_monadina':0.013530	('Phacotus_lenticularis':0.016221	(('Dunaliella_salina':0.011230	((('Chlorogonium_capillatum':0.004379	'Haematococcus_lacustris':0.012700)'A115':0.001699	('Stephanosphaera_pluvialis':0.009550	(('Chlorococcum_tatrense':0.001648	'Chloromonas_perforata':0.005669)'A88':0.008567	'Protosiphon_botryoides':0.011025)'A125':0.009656)'A94':0.004047)'A116':0.000758	'Chlorosarcinopsis_eremi':0.015520)'A114':0.003478)'A85':0.000003	'Chlamydomonas_applanata':0.005552)'A117':0.003670)'A111':0.003495)'A104':0.002673	((((((('Oedogonium_cardiacum':0.003635	'Oedogonium_angustistomum':0.007183)'A128':0.003120	'Oedocladium_carolinianum':0.002134)'A98':0.017350	('Golenkinia_longispicula':0.017891	('Jenufa_perforata':0.006334	'Jenufa_minuta':0.012903)'A90':0.023576)'A120':0.007093)'A105':0.001184	('Schizomeris_leibleinii':0.011412	('Stigeoclonium_helveticum':0.010967	'Uronema_sp':0.005899)'A106':0.012312)'A76':0.002330)'A108':0.000857	('Koshicola_spirodelophila':0.027148	('Chaetopeltis_orbicularis':0.009473	'Floydiella_terrestris':0.003030)'A123':0.010068)'A93':0.004907)'A109':0.001890	('Rotundella_rotunda':0.012406	('Follicularia_botryoides':0.015236	((((('Parallela_transversalis':0.015451	'Microspora_sp':0.008098)'A118':0.012100	('Kirchneriella_aperta':0.004025	'Ourococcus_multisporus':0.006518)'A72':0.003960)'A79':0.000981	'Pseudomuriella_schumacherensis':0.008794)'A112':0.003099	(('Chlorotetraedron_incus':0.011587	'Pediastrum_duplex':0.008984)'A102':0.000633	'Neochloris_aquatica':0.008817)'A74':0.003552)'A121':0.000004	(('Chromochloris_zofingiensis':0.007962	'Dictyochloris_fragrans':0.020810)'A84':0.000118	((('Bracteacoccus_aerius':0.003862	('Bracteacoccus_giganteus':0.002908	'Bracteacoccus_minor':0.009111)'A107':0.003374)'A78':0.005187
(((((('Borodinellopsis_texensis':0.026396	((('Trochiscia_hystrix':0.007103	'Treubaria_triappendiculata':0.007849)'A83':0.017629	'Elakatothrix_viridis':0.003759)'A91':0.003411	'Cylindrocapsa_geminella':0.024659)'A80':0.012263)'A110':0.000336	(('Chlamydomonas_peterfii':0.015694	((('Chlamydomonas_reinhardtii':0.002517	'Pleodorina_starrii':0.001709)'A100':0.000335	'Volvox_carteri':0.004559)'A124':0.000675	'Gonium_pectorale':0.001713)'A69':0.006930)'A113':0.009440	'Hafniomonas_laevis':0.020539)'A101':0.003150)'A130':0.001801	(((((((((('Oedogonium_cardiacum':0.004878	'Oedogonium_angustistomum':0.010581)'A128':0.002190	'Oedocladium_carolinianum':0.004362)'A98':0.020140	('Golenkinia_longispicula':0.018654	('Jenufa_perforata':0.015359	'Jenufa_minuta':0.009169)'A90':0.028558)'A120':0.008399)'A105':0.002266	('Schizomeris_leibleinii':0.012146	('Stigeoclonium_helveticum':0.015416	'Uronema_sp':0.009177)'A106':0.008779)'A76':0.006421)'A108':0.002146	('Koshicola_spirodelophila':0.021226	('Chaetopeltis_orbicularis':0.005780	'Floydiella_terrestris':0.002048)'A123':0.010732)'A93':0.004631)'A109':0.003498	('Rotundella_rotunda':0.018567	(((((((('Scenedesmus_obliquus':0.005638	'Hariotina_reticulata':0.011480)'A77':0.007131	('Mychonastes_homosphaera':0.004522	'Mychonastes_jurisii':0.004945)'A97':0.020723)'A89':0.003534	('Bracteacoccus_aerius':0.004089	('Bracteacoccus_giganteus':0.002668	'Bracteacoccus_minor':0.010295)'A107':0.001550)'A78':0.009019)'A92':0.002400	'Chromochloris_zofingiensis':0.006258)'A82':0.000035	'Dictyochloris_fragrans':0.019172)'A84':0.000182	(('Chlorotetraedron_incus':0.013384	'Pediastrum_duplex':0.007649)'A102':0.000002	'Neochloris_aquatica':0.010153)'A74':0.003484)'A121':0.000134	'Follicularia_botryoides':0.014450)'A75':0.000570	((('Kirchneriella_aperta':0.004182	'Ourococcus_multisporus':0.006166)'A72':0.005819	('Parallela_transversalis':0.021048	'Microspora_sp':0.008803)'A118':0.014806)'A112':0.000131	'Pseudomuriella_schumacherensis':0.012182)'A79':0.001218)'A131':0.000629)'A129':0.002202)'A81':0.003741	'Spermatozopsis_similis':0.018872)'A122':0.001973	'Desmotetra_stigmatica':0.023607)'A70':0.002345	(('Oogamochlamys_gigantea':0.007831	'Palmellopsis_texensis':0.007558)'A127':0.007758	('Carteria_crucifera':0.008618	'Carteria_cerasiformis':0.006323)'A73':0.008890)'A99':0.000195)'A126':0.000084	('Microglena_monadina':0.016766	('Phacotus_lenticularis':0.022664
((((('Chlamydomonas_radiata':0.007440	('Chloromonas_rosae':0.004198	'Chlamydomonas_nivalis':0.003726)'A132':0.005555)'A103':0.005465	('Lobochlamys_culleus':0.001532	'Lobochlamys_segnis':0.005035)'A96':0.006649)'A133':0.000065	('Carteria_sp':0.013414	'Characiochloris_acuminata':0.009643)'A68':0.000317)'A119':0.000076	(((((('Trochiscia_hystrix':0.008099	'Treubaria_triappendiculata':0.004273)'A83':0.010779	'Elakatothrix_viridis':0.004394)'A91':0.003076	'Cylindrocapsa_geminella':0.021761)'A80':0.010632	(('Chlamydomonas_peterfii':0.012392	((('Volvox_carteri':0.004335	'Pleodorina_starrii':0.000624)'A100':0.000316	'Chlamydomonas_reinhardtii':0.002163)'A124':0.002166	'Gonium_pectorale':0.001301)'A69':0.007184)'A113':0.008126	'Hafniomonas_laevis':0.019457)'A101':0.002927)'A110':0.000699	'Borodinellopsis_texensis':0.019312)'A130':0.001713	((((((((('Oedogonium_cardiacum':0.004479	'Oedogonium_angustistomum':0.007625)'A128':0.000972	'Oedocladium_carolinianum':0.003923)'A98':0.016754	('Golenkinia_longispicula':0.012884	('Jenufa_perforata':0.011294	'Jenufa_minuta':0.012003)'A90':0.026717)'A120':0.001485)'A105':0.001051	('Schizomeris_leibleinii':0.006567	('Stigeoclonium_helveticum':0.011263	'Uronema_sp':0.008270)'A106':0.007003)'A76':0.003713)'A108':0.000326	('Koshicola_spirodelophila':0.023901	('Chaetopeltis_orbicularis':0.004973	'Floydiella_terrestris':0.002643)'A123':0.008880)'A93':0.003264)'A109':0.001269	(((((('Dictyochloris_fragrans':0.016382	((('Mychonastes_homosphaera':0.004244	'Mychonastes_jurisii':0.001136)'A97':0.020210	('Scenedesmus_obliquus':0.003021	'Hariotina_reticulata':0.009865)'A77':0.006702)'A89':0.000806	('Bracteacoccus_aerius':0.006574	('Bracteacoccus_giganteus':0.002730	'Bracteacoccus_minor':0.009249)'A107':0.003340)'A78':0.006930)'A92':0.000985)'A82':0.000004	'Chromochloris_zofingiensis':0.004821)'A84':0.000483	'Follicularia_botryoides':0.013092)'A75':0.000023	(('Pediastrum_duplex':0.004831	'Neochloris_aquatica':0.011561)'A74':0.000227	'Chlorotetraedron_incus':0.010738)'A102':0.004094)'A121':0.000636	((('Parallela_transversalis':0.012089	'Microspora_sp':0.009283)'A118':0.010592	('Kirchneriella_aperta':0.003274	'Ourococcus_multisporus':0.002856)'A72':0.007467)'A79':0.000247	'Pseudomuriella_schumacherensis':0.008945)'A112':0.000308)'A131':0.001552	'Rotundella_rotunda':0.010681)'A129':0.001631)'A81':0.002498	'Spermatozopsis_similis':0.017713)'A122':0.003059
((((('Chlamydomonas_radiata':0.012539	('Chloromonas_rosae':0.008272	'Chlamydomonas_nivalis':0.008739)'A132':0.006965)'A103':0.016429	('Lobochlamys_culleus':0.004325	'Lobochlamys_segnis':0.005259)'A96':0.008541)'A133':0.005817	('Carteria_sp':0.023350	'Characiochloris_acuminata':0.013996)'A68':0.001211)'A95':0.000382	(((((('Trochiscia_hystrix':0.007460	'Treubaria_triappendiculata':0.005755)'A83':0.028403	'Elakatothrix_viridis':0.008500)'A91':0.003456	'Cylindrocapsa_geminella':0.043228)'A80':0.018033	(('Chlamydomonas_peterfii':0.018271	((('Volvox_carteri':0.005159	'Pleodorina_starrii':0.001928)'A124':0.000713	'Chlamydomonas_reinhardtii':0.002947)'A100':0.002829	'Gonium_pectorale':0.001281)'A69':0.008413)'A113':0.011797	'Hafniomonas_laevis':0.031136)'A101':0.003694)'A110':0.003139	'Borodinellopsis_texensis':0.037981)'A130':0.002571	(((((((((('Oedogonium_cardiacum':0.008403	'Oedogonium_angustistomum':0.008427)'A128':0.002503	'Oedocladium_carolinianum':0.007262)'A98':0.032495	('Golenkinia_longispicula':0.025042	('Jenufa_perforata':0.011526	'Jenufa_minuta':0.015356)'A90':0.031455)'A120':0.005581)'A105':0.000157	('Schizomeris_leibleinii':0.011191	('Stigeoclonium_helveticum':0.017132	'Uronema_sp':0.009488)'A106':0.011387)'A76':0.004980)'A108':0.001183	('Koshicola_spirodelophila':0.027601	('Chaetopeltis_orbicularis':0.006224	'Floydiella_terrestris':0.002341)'A123':0.022136)'A93':0.008052)'A109':0.002229	(((('Follicularia_botryoides':0.018150	(('Chlorotetraedron_incus':0.016249	'Pediastrum_duplex':0.006538)'A74':0.000000	'Neochloris_aquatica':0.017852)'A102':0.005704)'A121':0.000085	((((('Bracteacoccus_aerius':0.006718	('Bracteacoccus_giganteus':0.002995	'Bracteacoccus_minor':0.013210)'A107':0.002959)'A78':0.007858	('Mychonastes_homosphaera':0.004557	'Mychonastes_jurisii':0.002580)'A97':0.024408)'A89':0.000563	('Scenedesmus_obliquus':0.003449	'Hariotina_reticulata':0.009428)'A77':0.013123)'A92':0.002960	'Chromochloris_zofingiensis':0.011774)'A82':0.000863	'Dictyochloris_fragrans':0.031104)'A84':0.000844)'A75':0.000660	((('Parallela_transversalis':0.026064	'Microspora_sp':0.013395)'A118':0.011788	'Pseudomuriella_schumacherensis':0.013832)'A79':0.001998	('Kirchneriella_aperta':0.007805	'Ourococcus_multisporus':0.006148)'A72':0.010686)'A112':0.001439)'A131':0.001960	'Rotundella_rotunda':0.023592)'A129':0.002509)'A81':0.007362	'Spermatozopsis_similis':0.015166)'A122':0.002951
(((((('Lobochlamys_culleus':0.004550	'Lobochlamys_segnis':0.004953)'A96':0.008767	'Carteria_sp':0.023969)'A133':0.000020	('Chlamydomonas_radiata':0.007413	('Chloromonas_rosae':0.007516	'Chlamydomonas_nivalis':0.005703)'A132':0.007256)'A103':0.010832)'A68':0.000723	(((((('Trochiscia_hystrix':0.006506	'Treubaria_triappendiculata':0.005446)'A83':0.023847	'Elakatothrix_viridis':0.006581)'A91':0.005960	'Cylindrocapsa_geminella':0.037321)'A80':0.011748	(('Chlamydomonas_peterfii':0.020387	((('Chlamydomonas_reinhardtii':0.001022	'Pleodorina_starrii':0.000839)'A124':0.000041	'Volvox_carteri':0.004939)'A100':0.003839	'Gonium_pectorale':0.000851)'A69':0.008908)'A113':0.008734	'Hafniomonas_laevis':0.033879)'A101':0.004495)'A110':0.001856	'Borodinellopsis_texensis':0.038741)'A130':0.004987	(('Spermatozopsis_similis':0.021069	(((('Oogamochlamys_gigantea':0.006747	'Palmellopsis_texensis':0.009464)'A127':0.004636	('Carteria_crucifera':0.007416	'Carteria_cerasiformis':0.007132)'A73':0.016141)'A99':0.001809	(((((('Oedogonium_cardiacum':0.007012	'Oedogonium_angustistomum':0.007968)'A128':0.003867	'Oedocladium_carolinianum':0.004351)'A98':0.025268	('Golenkinia_longispicula':0.027005	('Jenufa_perforata':0.008174	'Jenufa_minuta':0.016625)'A90':0.037430)'A120':0.006528)'A105':0.001752	('Schizomeris_leibleinii':0.010640	('Stigeoclonium_helveticum':0.013548	'Uronema_sp':0.009570)'A106':0.012316)'A76':0.005867)'A108':0.000371	('Koshicola_spirodelophila':0.024432	('Chaetopeltis_orbicularis':0.006039	'Floydiella_terrestris':0.001875)'A123':0.020581)'A93':0.003636)'A109':0.003170	(((((('Chromochloris_zofingiensis':0.004876	'Dictyochloris_fragrans':0.019987)'A82':0.000215	((('Bracteacoccus_aerius':0.006462	('Bracteacoccus_giganteus':0.002585	'Bracteacoccus_minor':0.010230)'A107':0.005167)'A78':0.003055	('Scenedesmus_obliquus':0.004269	'Hariotina_reticulata':0.012392)'A77':0.010050)'A89':0.000010	('Mychonastes_homosphaera':0.005131	'Mychonastes_jurisii':0.001459)'A97':0.026485)'A92':0.002694)'A84':0.000754	((('Kirchneriella_aperta':0.002552	'Ourococcus_multisporus':0.005684)'A72':0.008333	('Parallela_transversalis':0.014539	'Microspora_sp':0.009373)'A118':0.012647)'A79':0.002566	'Pseudomuriella_schumacherensis':0.010130)'A112':0.001744)'A75':0.000226	(('Chlorotetraedron_incus':0.010791	'Neochloris_aquatica':0.017718)'A102':0.000827
((('Characiochloris_acuminata':0.011378	((('Borodinellopsis_texensis':0.025922	(('Chlamydomonas_peterfii':0.016786	(('Volvox_carteri':0.003782	'Gonium_pectorale':0.001489)'A124':0.000019	('Chlamydomonas_reinhardtii':0.002931	'Pleodorina_starrii':0.002022)'A100':0.000133)'A69':0.009865)'A113':0.009273	'Hafniomonas_laevis':0.016272)'A101':0.001996)'A130':0.000046	((('Trochiscia_hystrix':0.006311	'Treubaria_triappendiculata':0.004110)'A83':0.012458	'Elakatothrix_viridis':0.003433)'A91':0.002447	'Cylindrocapsa_geminella':0.026391)'A80':0.014445)'A110':0.003203	(('Spermatozopsis_similis':0.014056	(((((((('Oedogonium_cardiacum':0.003801	'Oedogonium_angustistomum':0.008670)'A128':0.001647	'Oedocladium_carolinianum':0.004173)'A98':0.024383	('Golenkinia_longispicula':0.023593	('Jenufa_perforata':0.011365	'Jenufa_minuta':0.012124)'A90':0.026870)'A120':0.003201)'A105':0.001185	('Schizomeris_leibleinii':0.007433	('Stigeoclonium_helveticum':0.011344	'Uronema_sp':0.007502)'A106':0.011156)'A76':0.004152)'A108':0.001079	('Koshicola_spirodelophila':0.018622	('Chaetopeltis_orbicularis':0.007300	'Floydiella_terrestris':0.003079)'A123':0.013357)'A93':0.007150)'A109':0.002333	((('Follicularia_botryoides':0.013335	((('Parallela_transversalis':0.015529	'Microspora_sp':0.009487)'A118':0.009032	('Kirchneriella_aperta':0.003713	'Ourococcus_multisporus':0.004535)'A72':0.004107)'A112':0.001400	'Pseudomuriella_schumacherensis':0.008398)'A79':0.001285)'A75':0.000302	('Rotundella_rotunda':0.014426	(('Chlorotetraedron_incus':0.010058	'Pediastrum_duplex':0.006604)'A74':0.000102	'Neochloris_aquatica':0.015222)'A102':0.003075)'A121':0.003425)'A131':0.000663	(('Chromochloris_zofingiensis':0.005651	((('Bracteacoccus_aerius':0.003056	('Bracteacoccus_giganteus':0.002260	'Bracteacoccus_minor':0.012281)'A107':0.002539)'A78':0.002635	('Scenedesmus_obliquus':0.004263	'Hariotina_reticulata':0.006104)'A77':0.007361)'A89':0.000062	('Mychonastes_homosphaera':0.005480	'Mychonastes_jurisii':0.001987)'A97':0.020079)'A92':0.000805)'A82':0.000024	'Dictyochloris_fragrans':0.019950)'A84':0.000412)'A129':0.002814)'A81':0.010930	'Desmotetra_stigmatica':0.017336)'A122':0.000414	(('Oogamochlamys_gigantea':0.007278	'Palmellopsis_texensis':0.009280)'A127':0.003039	('Carteria_crucifera':0.006076	'Carteria_cerasiformis':0.006702)'A73':0.007353)'A99':0.001104)'A126':0.000698)'A87':0.000000	('Microglena_monadina':0.011441
((((('Carteria_sp':0.016753	('Lobochlamys_culleus':0.003810	'Lobochlamys_segnis':0.004236)'A96':0.007659)'A68':0.000583	('Chlamydomonas_radiata':0.009662	('Chloromonas_rosae':0.007185	'Chlamydomonas_nivalis':0.003861)'A132':0.005171)'A103':0.011193)'A133':0.001283	(((((('Trochiscia_hystrix':0.008730	'Treubaria_triappendiculata':0.005530)'A83':0.017142	'Elakatothrix_viridis':0.007712)'A91':0.002930	'Cylindrocapsa_geminella':0.020878)'A80':0.020766	'Borodinellopsis_texensis':0.029743)'A130':0.000302	(('Chlamydomonas_peterfii':0.017480	((('Volvox_carteri':0.005369	'Pleodorina_starrii':0.001351)'A69':0.000306	'Chlamydomonas_reinhardtii':0.001372)'A100':0.001707	'Gonium_pectorale':0.001277)'A124':0.008783)'A113':0.011300	'Hafniomonas_laevis':0.015005)'A101':0.003807)'A110':0.001860	((('Microglena_monadina':0.015205	('Phacotus_lenticularis':0.025895	(('Chlamydomonas_applanata':0.003572	((('Stephanosphaera_pluvialis':0.011194	(('Chlorococcum_tatrense':0.000009	'Chloromonas_perforata':0.004661)'A88':0.010113	'Protosiphon_botryoides':0.008850)'A125':0.006669)'A94':0.007312	'Chlorosarcinopsis_eremi':0.016844)'A114':0.000141	('Chlorogonium_capillatum':0.004948	'Haematococcus_lacustris':0.010774)'A115':0.002410)'A116':0.002145)'A117':0.001373	'Dunaliella_salina':0.007106)'A85':0.002697)'A111':0.003620)'A104':0.006801	(((((((('Oedogonium_cardiacum':0.007840	'Oedogonium_angustistomum':0.008276)'A128':0.002412	'Oedocladium_carolinianum':0.003715)'A98':0.024328	('Golenkinia_longispicula':0.018322	('Jenufa_perforata':0.012930	'Jenufa_minuta':0.008899)'A90':0.032797)'A120':0.005503)'A105':0.001646	('Schizomeris_leibleinii':0.007117	('Stigeoclonium_helveticum':0.018367	'Uronema_sp':0.009984)'A106':0.009826)'A76':0.007849)'A108':0.000764	('Koshicola_spirodelophila':0.020295	('Chaetopeltis_orbicularis':0.008634	'Floydiella_terrestris':0.003110)'A123':0.011751)'A93':0.004267)'A109':0.002104	(((((('Chlorotetraedron_incus':0.014476	'Neochloris_aquatica':0.009932)'A74':0.000423	'Pediastrum_duplex':0.004950)'A102':0.004515	'Follicularia_botryoides':0.023254)'A121':0.000346	((('Kirchneriella_aperta':0.005808	'Ourococcus_multisporus':0.004629)'A72':0.007848	('Parallela_transversalis':0.012776	'Microspora_sp':0.015689)'A118':0.010831)'A112':0.000536	'Pseudomuriella_schumacherensis':0.011611)'A79':0.000567)'A131':0.000103	((((('Mychonastes_homosphaera':0.007054
((('Characiochloris_acuminata':0.010838	(('Carteria_sp':0.016040	('Lobochlamys_culleus':0.002205	'Lobochlamys_segnis':0.004083)'A96':0.005872)'A68':0.001336	('Chlamydomonas_radiata':0.010854	('Chloromonas_rosae':0.003581	'Chlamydomonas_nivalis':0.004681)'A132':0.004171)'A103':0.007316)'A133':0.002476)'A119':0.000024	((('Borodinellopsis_texensis':0.033974	(('Chlamydomonas_peterfii':0.012414	((('Pleodorina_starrii':0.000750	'Volvox_carteri':0.005594)'A100':0.001225	'Chlamydomonas_reinhardtii':0.001741)'A69':0.001675	'Gonium_pectorale':0.000708)'A124':0.009328)'A113':0.009454	'Hafniomonas_laevis':0.026570)'A101':0.005600)'A110':0.000067	((('Trochiscia_hystrix':0.006477	'Treubaria_triappendiculata':0.003935)'A83':0.021772	'Elakatothrix_viridis':0.004707)'A91':0.002732	'Cylindrocapsa_geminella':0.033663)'A80':0.014560)'A130':0.004284	(((('Desmotetra_stigmatica':0.024618	(('Oogamochlamys_gigantea':0.007324	'Palmellopsis_texensis':0.007994)'A127':0.003082	('Carteria_crucifera':0.007053	'Carteria_cerasiformis':0.003806)'A73':0.008363)'A99':0.000418)'A122':0.000300	(((((('Oedogonium_cardiacum':0.004393	'Oedogonium_angustistomum':0.010036)'A128':0.004275	'Oedocladium_carolinianum':0.003239)'A98':0.025691	('Golenkinia_longispicula':0.018409	('Jenufa_perforata':0.013131	'Jenufa_minuta':0.015216)'A90':0.026657)'A120':0.004907)'A105':0.000512	('Schizomeris_leibleinii':0.010992	('Stigeoclonium_helveticum':0.014686	'Uronema_sp':0.007969)'A106':0.010407)'A76':0.006422)'A108':0.000042	('Koshicola_spirodelophila':0.022292	('Chaetopeltis_orbicularis':0.005372	'Floydiella_terrestris':0.003592)'A123':0.013283)'A93':0.004889)'A109':0.001839	(((((((('Bracteacoccus_aerius':0.003328	('Bracteacoccus_giganteus':0.001636	'Bracteacoccus_minor':0.010262)'A107':0.003640)'A78':0.006460	('Mychonastes_homosphaera':0.003618	'Mychonastes_jurisii':0.003749)'A97':0.021208)'A89':0.000333	('Scenedesmus_obliquus':0.004266	'Hariotina_reticulata':0.011397)'A77':0.011176)'A92':0.000736	'Chromochloris_zofingiensis':0.004446)'A82':0.000432	'Dictyochloris_fragrans':0.018673)'A84':0.001128	((('Parallela_transversalis':0.016834	'Microspora_sp':0.013650)'A118':0.010816	('Kirchneriella_aperta':0.005080	'Ourococcus_multisporus':0.006199)'A72':0.008785)'A79':0.001059	'Pseudomuriella_schumacherensis':0.009247)'A112':0.001104)'A131':0.000031	((('Neochloris_aquatica':0.010805
(((((('Lobochlamys_culleus':0.005988	'Lobochlamys_segnis':0.004282)'A96':0.003975	'Carteria_sp':0.017179)'A133':0.000452	('Chlamydomonas_radiata':0.009380	('Chloromonas_rosae':0.004846	'Chlamydomonas_nivalis':0.003852)'A132':0.007019)'A103':0.008193)'A68':0.000332	(((((('Trochiscia_hystrix':0.004189	'Treubaria_triappendiculata':0.005978)'A83':0.019913	'Elakatothrix_viridis':0.004572)'A91':0.002246	'Cylindrocapsa_geminella':0.029471)'A80':0.014957	(('Chlamydomonas_peterfii':0.015685	((('Pleodorina_starrii':0.003028	'Chlamydomonas_reinhardtii':0.000726)'A69':0.000404	'Volvox_carteri':0.004830)'A100':0.000305	'Gonium_pectorale':0.003229)'A124':0.006194)'A113':0.013956	'Hafniomonas_laevis':0.022695)'A101':0.004651)'A110':0.000680	'Borodinellopsis_texensis':0.033484)'A130':0.000731	(((((('Oogamochlamys_gigantea':0.005569	'Palmellopsis_texensis':0.008274)'A127':0.006443	('Carteria_crucifera':0.004507	'Carteria_cerasiformis':0.005876)'A73':0.010285)'A99':0.000105	'Desmotetra_stigmatica':0.019728)'A126':0.001736	(((((('Oedogonium_cardiacum':0.003700	'Oedogonium_angustistomum':0.009077)'A128':0.001148	'Oedocladium_carolinianum':0.003615)'A98':0.024904	('Golenkinia_longispicula':0.017005	('Jenufa_perforata':0.013622	'Jenufa_minuta':0.013645)'A90':0.021662)'A120':0.005237)'A105':0.000959	('Schizomeris_leibleinii':0.006855	('Stigeoclonium_helveticum':0.013631	'Uronema_sp':0.010799)'A106':0.009722)'A76':0.004665)'A108':0.003223	('Koshicola_spirodelophila':0.019789	('Chaetopeltis_orbicularis':0.004530	'Floydiella_terrestris':0.004723)'A123':0.014838)'A93':0.003055)'A109':0.001637	((((('Neochloris_aquatica':0.010646	'Chlorotetraedron_incus':0.010221)'A74':0.000116	'Pediastrum_duplex':0.007122)'A102':0.002896	((('Dictyochloris_fragrans':0.020465	((('Scenedesmus_obliquus':0.004222	'Hariotina_reticulata':0.011959)'A77':0.008440	('Bracteacoccus_aerius':0.003209	('Bracteacoccus_giganteus':0.001117	'Bracteacoccus_minor':0.013319)'A107':0.002880)'A78':0.002619)'A89':0.000979	('Mychonastes_homosphaera':0.007642	'Mychonastes_jurisii':0.001829)'A97':0.021070)'A92':0.000660)'A84':0.000476	'Chromochloris_zofingiensis':0.007555)'A82':0.000818	(('Pseudomuriella_schumacherensis':0.006426	('Parallela_transversalis':0.013026	'Microspora_sp':0.007576)'A118':0.013733)'A79':0.003356	('Kirchneriella_aperta':0.002522
((('Characiochloris_acuminata':0.011267	(('Carteria_sp':0.015331	('Lobochlamys_culleus':0.002404	'Lobochlamys_segnis':0.002966)'A96':0.004425)'A133':0.000770	('Chlamydomonas_radiata':0.007493	('Chloromonas_rosae':0.006539	'Chlamydomonas_nivalis':0.005020)'A132':0.007908)'A103':0.008646)'A68':0.000843)'A95':0.000193	(((((('Trochiscia_hystrix':0.003409	'Treubaria_triappendiculata':0.006338)'A83':0.018954	'Elakatothrix_viridis':0.005029)'A91':0.001216	'Cylindrocapsa_geminella':0.026240)'A80':0.017414	(('Chlamydomonas_peterfii':0.015421	((('Pleodorina_starrii':0.001053	'Volvox_carteri':0.004714)'A69':0.000144	'Gonium_pectorale':0.002056)'A100':0.000213	'Chlamydomonas_reinhardtii':0.002259)'A124':0.006641)'A113':0.009727	'Hafniomonas_laevis':0.020898)'A101':0.001740)'A110':0.002384	'Borodinellopsis_texensis':0.021443)'A130':0.005396	((('Microglena_monadina':0.012646	('Phacotus_lenticularis':0.019263	(('Dunaliella_salina':0.006178	'Chlamydomonas_applanata':0.003596)'A85':0.000040	((('Chlorogonium_capillatum':0.003458	'Chlorosarcinopsis_eremi':0.018104)'A115':0.000373	('Stephanosphaera_pluvialis':0.011293	(('Chlorococcum_tatrense':0.000569	'Chloromonas_perforata':0.004613)'A88':0.005939	'Protosiphon_botryoides':0.012318)'A125':0.005430)'A94':0.007654)'A114':0.001638	'Haematococcus_lacustris':0.011178)'A116':0.003266)'A117':0.002306)'A111':0.003292)'A104':0.004345	(((((((('Oedogonium_cardiacum':0.004738	'Oedogonium_angustistomum':0.011020)'A128':0.002191	'Oedocladium_carolinianum':0.001672)'A98':0.025238	('Golenkinia_longispicula':0.015516	('Jenufa_perforata':0.009147	'Jenufa_minuta':0.010540)'A90':0.020967)'A120':0.011622)'A105':0.001378	('Schizomeris_leibleinii':0.011506	('Stigeoclonium_helveticum':0.013850	'Uronema_sp':0.006634)'A106':0.010316)'A76':0.004937)'A108':0.001176	('Koshicola_spirodelophila':0.019197	('Chaetopeltis_orbicularis':0.007010	'Floydiella_terrestris':0.004130)'A123':0.016489)'A93':0.003903)'A109':0.004183	(((('Neochloris_aquatica':0.011293	'Chlorotetraedron_incus':0.011943)'A74':0.001248	'Pediastrum_duplex':0.007061)'A102':0.002722	('Follicularia_botryoides':0.016559	((((('Mychonastes_homosphaera':0.004486	'Mychonastes_jurisii':0.002410)'A97':0.019225	('Scenedesmus_obliquus':0.003043	'Hariotina_reticulata':0.007782)'A77':0.009283)'A89':0.000344	('Bracteacoccus_aerius':0.005018
((((((((('Trochiscia_hystrix':0.003928	'Treubaria_triappendiculata':0.004402)'A83':0.023072	'Elakatothrix_viridis':0.004217)'A91':0.001227	'Cylindrocapsa_geminella':0.022309)'A80':0.014024	(('Chlamydomonas_peterfii':0.016075	('Gonium_pectorale':0.000120	(('Volvox_carteri':0.006213	'Pleodorina_starrii':0.001566)'A69':0.000012	'Chlamydomonas_reinhardtii':0.001070)'A124':0.003806)'A100':0.006824)'A113':0.008928	'Hafniomonas_laevis':0.026575)'A101':0.007187)'A110':0.002190	'Borodinellopsis_texensis':0.027109)'A130':0.003587	((('Microglena_monadina':0.016462	('Phacotus_lenticularis':0.024227	(('Dunaliella_salina':0.007034	((('Chlorogonium_capillatum':0.004918	'Chlorosarcinopsis_eremi':0.017811)'A115':0.000057	('Stephanosphaera_pluvialis':0.012389	(('Chlorococcum_tatrense':0.000958	'Chloromonas_perforata':0.003941)'A88':0.005741	'Protosiphon_botryoides':0.008080)'A125':0.004622)'A94':0.007089)'A114':0.000818	'Haematococcus_lacustris':0.015092)'A116':0.002872)'A117':0.000164	'Chlamydomonas_applanata':0.006353)'A85':0.002366)'A111':0.003308)'A104':0.004284	(((((((('Oedogonium_cardiacum':0.006517	'Oedogonium_angustistomum':0.006803)'A128':0.003645	'Oedocladium_carolinianum':0.004122)'A98':0.022032	('Golenkinia_longispicula':0.016476	('Jenufa_perforata':0.014451	'Jenufa_minuta':0.011757)'A90':0.036100)'A120':0.003307)'A105':0.001794	('Schizomeris_leibleinii':0.010050	('Stigeoclonium_helveticum':0.012453	'Uronema_sp':0.011084)'A106':0.009080)'A76':0.003267)'A108':0.002416	('Koshicola_spirodelophila':0.019809	('Chaetopeltis_orbicularis':0.009529	'Floydiella_terrestris':0.002684)'A123':0.014944)'A93':0.004306)'A109':0.004225	((((('Chromochloris_zofingiensis':0.004600	((('Pseudomuriella_schumacherensis':0.009667	('Parallela_transversalis':0.013052	'Microspora_sp':0.009743)'A118':0.009914)'A112':0.002479	('Kirchneriella_aperta':0.004206	'Ourococcus_multisporus':0.004143)'A72':0.007435)'A79':0.001161	'Dictyochloris_fragrans':0.019940)'A75':0.000010)'A121':0.000146	((('Mychonastes_homosphaera':0.003829	'Mychonastes_jurisii':0.002848)'A97':0.017493	('Scenedesmus_obliquus':0.002679	'Hariotina_reticulata':0.011195)'A77':0.006440)'A92':0.001300	('Bracteacoccus_aerius':0.003863	('Bracteacoccus_giganteus':0.003549	'Bracteacoccus_minor':0.014289)'A107':0.004209)'A78':0.005134)'A89':0.001475)'A84':0.001279	'Follicularia_botryoides':0.014644)'A131':0.000095	(('Neochloris_aquatica':0.010268
((('Characiochloris_acuminata':0.014777	((('Lobochlamys_culleus':0.003625	'Lobochlamys_segnis':0.004459)'A96':0.008718	'Carteria_sp':0.016565)'A133':0.001163	('Chlamydomonas_radiata':0.009866	('Chloromonas_rosae':0.005677	'Chlamydomonas_nivalis':0.003645)'A132':0.005194)'A103':0.012552)'A68':0.001134)'A119':0.000124	(((((('Trochiscia_hystrix':0.008231	'Treubaria_triappendiculata':0.003753)'A83':0.020819	'Elakatothrix_viridis':0.003508)'A91':0.001810	'Cylindrocapsa_geminella':0.032712)'A80':0.018386	(('Chlamydomonas_peterfii':0.017778	('Gonium_pectorale':0.000228	(('Volvox_carteri':0.006498	'Chlamydomonas_reinhardtii':0.001752)'A69':0.000023	'Pleodorina_starrii':0.002605)'A124':0.003851)'A100':0.006312)'A113':0.004860	'Hafniomonas_laevis':0.021606)'A101':0.004640)'A110':0.000250	'Borodinellopsis_texensis':0.029859)'A130':0.002458	((('Microglena_monadina':0.012244	('Phacotus_lenticularis':0.022422	(('Chlamydomonas_applanata':0.006336	'Dunaliella_salina':0.005571)'A85':0.001791	((('Stephanosphaera_pluvialis':0.012983	(('Chlorococcum_tatrense':0.000072	'Chloromonas_perforata':0.006866)'A88':0.006274	'Protosiphon_botryoides':0.014414)'A125':0.005128)'A94':0.004463	'Chlorosarcinopsis_eremi':0.014812)'A116':0.002847	('Chlorogonium_capillatum':0.004344	'Haematococcus_lacustris':0.012710)'A115':0.001447)'A114':0.003774)'A117':0.004825)'A111':0.002934)'A104':0.001714	(('Oogamochlamys_gigantea':0.011601	'Palmellopsis_texensis':0.010699)'A127':0.005490	('Carteria_crucifera':0.008172	'Carteria_cerasiformis':0.005963)'A73':0.010094)'A70':0.000660)'A87':0.000630	(((((((('Oedogonium_cardiacum':0.006081	'Oedogonium_angustistomum':0.008634)'A128':0.002067	'Oedocladium_carolinianum':0.002914)'A98':0.019354	('Golenkinia_longispicula':0.022040	('Jenufa_perforata':0.012880	'Jenufa_minuta':0.006704)'A90':0.029466)'A120':0.004923)'A105':0.000509	('Schizomeris_leibleinii':0.012807	('Stigeoclonium_helveticum':0.012670	'Uronema_sp':0.007521)'A106':0.013089)'A76':0.005044)'A108':0.001633	('Koshicola_spirodelophila':0.023552	('Chaetopeltis_orbicularis':0.006594	'Floydiella_terrestris':0.005308)'A123':0.012422)'A93':0.002691)'A109':0.002395	((((('Chromochloris_zofingiensis':0.009032	'Dictyochloris_fragrans':0.016753)'A121':0.000280	(((('Parallela_transversalis':0.011341	'Microspora_sp':0.014734)'A118':0.011751	'Pseudomuriella_schumacherensis':0.006140)'A79':0.003292
((('Characiochloris_acuminata':0.013271	((('Lobochlamys_culleus':0.004179	'Lobochlamys_segnis':0.001932)'A96':0.004844	'Carteria_sp':0.015082)'A133':0.003225	('Chlamydomonas_radiata':0.007339	('Chloromonas_rosae':0.005394	'Chlamydomonas_nivalis':0.003107)'A132':0.005868)'A103':0.007613)'A68':0.000367)'A95':0.000265	((((('Chlamydomonas_peterfii':0.012163	('Gonium_pectorale':0.001053	(('Pleodorina_starrii':0.002115	'Chlamydomonas_reinhardtii':0.001628)'A69':0.000097	'Volvox_carteri':0.003164)'A124':0.001241)'A100':0.006700)'A113':0.008272	'Hafniomonas_laevis':0.017964)'A101':0.002107	((('Trochiscia_hystrix':0.004728	'Treubaria_triappendiculata':0.005957)'A83':0.012037	'Elakatothrix_viridis':0.003993)'A91':0.001074	'Cylindrocapsa_geminella':0.020533)'A80':0.018550)'A130':0.000262	'Borodinellopsis_texensis':0.025787)'A110':0.002977	(((((((((('Schizomeris_leibleinii':0.007692	('Stigeoclonium_helveticum':0.011290	'Uronema_sp':0.003012)'A106':0.012591)'A76':0.004473	('Koshicola_spirodelophila':0.015332	('Chaetopeltis_orbicularis':0.005394	'Floydiella_terrestris':0.001794)'A123':0.010705)'A93':0.004202)'A108':0.002302	(('Oedogonium_cardiacum':0.004579	'Oedogonium_angustistomum':0.008332)'A128':0.002579	'Oedocladium_carolinianum':0.005637)'A98':0.019024)'A109':0.001516	'Golenkinia_longispicula':0.016892)'A120':0.001809	('Jenufa_perforata':0.006503	'Jenufa_minuta':0.010171)'A90':0.026404)'A105':0.002452	((('Follicularia_botryoides':0.014526	((((('Scenedesmus_obliquus':0.003333	'Hariotina_reticulata':0.006932)'A77':0.008499	('Mychonastes_homosphaera':0.003119	'Mychonastes_jurisii':0.001667)'A97':0.018316)'A92':0.003026	('Bracteacoccus_aerius':0.004126	('Bracteacoccus_giganteus':0.001758	'Bracteacoccus_minor':0.010374)'A107':0.003008)'A78':0.002470)'A89':0.000580	'Dictyochloris_fragrans':0.022658)'A84':0.000769	(((('Parallela_transversalis':0.008099	'Microspora_sp':0.009373)'A118':0.010687	'Pseudomuriella_schumacherensis':0.009538)'A79':0.002747	('Kirchneriella_aperta':0.006118	'Ourococcus_multisporus':0.004957)'A72':0.007166)'A112':0.001453	'Chromochloris_zofingiensis':0.005357)'A121':0.000022)'A75':0.000689)'A129':0.000026	(('Neochloris_aquatica':0.009514	'Chlorotetraedron_incus':0.008385)'A74':0.003016	'Pediastrum_duplex':0.006623)'A102':0.003063)'A82':0.001942	'Rotundella_rotunda':0.014408)'A131':0.001543)'A81':0.005551	'Spermatozopsis_similis':0.015727)'A126':0.003757
(((((('Lobochlamys_culleus':0.003022	'Lobochlamys_segnis':0.004702)'A96':0.007700	'Carteria_sp':0.016244)'A133':0.000492	('Chlamydomonas_radiata':0.007884	('Chloromonas_rosae':0.005103	'Chlamydomonas_nivalis':0.004530)'A132':0.005508)'A103':0.009504)'A68':0.001229	((((('Chlamydomonas_peterfii':0.011972	((('Pleodorina_starrii':0.001001	'Chlamydomonas_reinhardtii':0.001796)'A100':0.000680	'Volvox_carteri':0.006376)'A69':0.002135	'Gonium_pectorale':0.001530)'A124':0.007307)'A113':0.007765	'Hafniomonas_laevis':0.023182)'A101':0.005275	((('Trochiscia_hystrix':0.005892	'Treubaria_triappendiculata':0.003023)'A83':0.013209	'Elakatothrix_viridis':0.007495)'A91':0.000604	'Cylindrocapsa_geminella':0.023827)'A80':0.015428)'A130':0.000019	'Borodinellopsis_texensis':0.029126)'A110':0.002980	(((((((((('Oedogonium_cardiacum':0.004318	'Oedogonium_angustistomum':0.010214)'A128':0.001657	'Oedocladium_carolinianum':0.007375)'A98':0.029452	('Golenkinia_longispicula':0.020039	('Jenufa_perforata':0.014303	'Jenufa_minuta':0.014982)'A90':0.021364)'A120':0.002491)'A109':0.002368	('Schizomeris_leibleinii':0.009477	('Stigeoclonium_helveticum':0.014328	'Uronema_sp':0.011605)'A106':0.010431)'A76':0.004033)'A105':0.000323	('Koshicola_spirodelophila':0.023243	('Chaetopeltis_orbicularis':0.005728	'Floydiella_terrestris':0.003205)'A123':0.013094)'A93':0.004971)'A108':0.002623	((((((((('Kirchneriella_aperta':0.005275	'Ourococcus_multisporus':0.008511)'A72':0.009183	'Pseudomuriella_schumacherensis':0.009165)'A79':0.000044	('Parallela_transversalis':0.016272	'Microspora_sp':0.009824)'A118':0.017040)'A112':0.001101	'Chromochloris_zofingiensis':0.005314)'A75':0.000034	((('Scenedesmus_obliquus':0.004687	'Hariotina_reticulata':0.011795)'A77':0.012860	('Mychonastes_homosphaera':0.006442	'Mychonastes_jurisii':0.003497)'A97':0.017603)'A92':0.000890	('Bracteacoccus_aerius':0.004157	('Bracteacoccus_giganteus':0.003112	'Bracteacoccus_minor':0.011355)'A107':0.003057)'A78':0.007669)'A89':0.000537)'A121':0.000046	'Dictyochloris_fragrans':0.017890)'A84':0.001059	(('Neochloris_aquatica':0.010451	'Chlorotetraedron_incus':0.012721)'A74':0.002154	'Pediastrum_duplex':0.006161)'A102':0.002094)'A82':0.000156	'Follicularia_botryoides':0.016440)'A129':0.003054	'Rotundella_rotunda':0.016212)'A131':0.002513)'A81':0.004781	'Desmotetra_stigmatica':0.026982)'A122':0.000765	(('Oogamochlamys_gigantea':0.007882
(((((('Lobochlamys_culleus':0.003626	'Lobochlamys_segnis':0.004126)'A96':0.008917	('Chlamydomonas_radiata':0.010201	('Chloromonas_rosae':0.006653	'Chlamydomonas_nivalis':0.004309)'A132':0.003457)'A103':0.013820)'A68':0.000117	'Carteria_sp':0.017245)'A133':0.003326	((((('Chlamydomonas_peterfii':0.020021	((('Volvox_carteri':0.008381	'Pleodorina_starrii':0.002001)'A69':0.001808	'Chlamydomonas_reinhardtii':0.001444)'A100':0.003497	'Gonium_pectorale':0.000240)'A124':0.010179)'A113':0.009803	'Hafniomonas_laevis':0.024905)'A101':0.005693	((('Trochiscia_hystrix':0.004264	'Treubaria_triappendiculata':0.006167)'A83':0.022413	'Elakatothrix_viridis':0.004484)'A91':0.004079	'Cylindrocapsa_geminella':0.023462)'A80':0.016391)'A130':0.001788	'Borodinellopsis_texensis':0.032615)'A110':0.002549	((('Desmotetra_stigmatica':0.026749	((((((('Oedogonium_cardiacum':0.007467	'Oedogonium_angustistomum':0.011233)'A128':0.002543	'Oedocladium_carolinianum':0.004216)'A98':0.033652	('Golenkinia_longispicula':0.027531	('Jenufa_perforata':0.014886	'Jenufa_minuta':0.014524)'A90':0.034022)'A120':0.004710)'A109':0.000475	('Schizomeris_leibleinii':0.008537	('Stigeoclonium_helveticum':0.016804	'Uronema_sp':0.008005)'A106':0.009055)'A76':0.004254)'A105':0.000120	('Koshicola_spirodelophila':0.027170	('Chaetopeltis_orbicularis':0.007980	'Floydiella_terrestris':0.002709)'A123':0.012146)'A93':0.004490)'A108':0.007160	((('Follicularia_botryoides':0.018065	((('Dictyochloris_fragrans':0.022763	((('Scenedesmus_obliquus':0.006454	'Hariotina_reticulata':0.014297)'A77':0.008311	('Mychonastes_homosphaera':0.007173	'Mychonastes_jurisii':0.001561)'A97':0.020668)'A89':0.002409	('Bracteacoccus_aerius':0.003377	('Bracteacoccus_giganteus':0.004041	'Bracteacoccus_minor':0.015545)'A107':0.002835)'A78':0.003609)'A92':0.000850)'A84':0.000375	((('Kirchneriella_aperta':0.002862	'Ourococcus_multisporus':0.005627)'A72':0.007304	('Parallela_transversalis':0.017137	'Microspora_sp':0.011565)'A118':0.016025)'A79':0.001655	'Pseudomuriella_schumacherensis':0.013058)'A112':0.001255)'A121':0.000200	'Chromochloris_zofingiensis':0.006996)'A75':0.001440)'A82':0.000006	(('Neochloris_aquatica':0.013289	'Chlorotetraedron_incus':0.012921)'A74':0.002114	'Pediastrum_duplex':0.007062)'A102':0.006160)'A131':0.002990	'Rotundella_rotunda':0.013218)'A129':0.001145)'A81':0.004871	'Spermatozopsis_similis':0.024633)'A122':0.003127)'A126':0.000428
((('Characiochloris_acuminata':0.013325	(('Carteria_sp':0.026086	('Lobochlamys_culleus':0.004648	'Lobochlamys_segnis':0.003166)'A96':0.006201)'A133':0.000771	('Chlamydomonas_radiata':0.010652	('Chloromonas_rosae':0.007414	'Chlamydomonas_nivalis':0.004507)'A132':0.005852)'A103':0.015087)'A68':0.001521)'A119':0.000000	(((((('Trochiscia_hystrix':0.008442	'Treubaria_triappendiculata':0.004126)'A83':0.029227	'Elakatothrix_viridis':0.005285)'A91':0.004980	'Cylindrocapsa_geminella':0.022888)'A80':0.022005	(('Chlamydomonas_peterfii':0.015163	((('Volvox_carteri':0.004643	'Pleodorina_starrii':0.000518)'A69':0.001093	'Chlamydomonas_reinhardtii':0.001493)'A100':0.003716	'Gonium_pectorale':0.000938)'A124':0.011681)'A113':0.017894	'Hafniomonas_laevis':0.030204)'A101':0.003884)'A130':0.000805	'Borodinellopsis_texensis':0.034561)'A110':0.002862	('Spermatozopsis_similis':0.022596	(('Microglena_monadina':0.014772	('Phacotus_lenticularis':0.024164	(('Chlamydomonas_applanata':0.007754	((('Haematococcus_lacustris':0.012213	'Chlorogonium_capillatum':0.008940)'A114':0.000896	'Chlorosarcinopsis_eremi':0.019197)'A115':0.000003	('Stephanosphaera_pluvialis':0.012634	(('Chlorococcum_tatrense':0.000905	'Chloromonas_perforata':0.005220)'A88':0.007285	'Protosiphon_botryoides':0.010460)'A125':0.008848)'A94':0.006917)'A116':0.003549)'A117':0.000528	'Dunaliella_salina':0.007533)'A85':0.006068)'A111':0.001933)'A104':0.003201	('Desmotetra_stigmatica':0.022710	((((((('Oedogonium_cardiacum':0.004834	'Oedogonium_angustistomum':0.009228)'A128':0.003149	'Oedocladium_carolinianum':0.007148)'A98':0.025174	('Golenkinia_longispicula':0.023794	('Jenufa_perforata':0.007145	'Jenufa_minuta':0.010546)'A90':0.038343)'A120':0.006251)'A109':0.000105	('Schizomeris_leibleinii':0.009991	('Stigeoclonium_helveticum':0.016719	'Uronema_sp':0.006887)'A106':0.016680)'A76':0.003396)'A105':0.001926	('Koshicola_spirodelophila':0.031447	('Chaetopeltis_orbicularis':0.009344	'Floydiella_terrestris':0.003001)'A123':0.010352)'A93':0.007142)'A108':0.003470	((((('Neochloris_aquatica':0.013435	'Chlorotetraedron_incus':0.010310)'A74':0.001664	'Pediastrum_duplex':0.006612)'A102':0.003255	((((('Bracteacoccus_aerius':0.004113	('Bracteacoccus_giganteus':0.003368	'Bracteacoccus_minor':0.014491)'A107':0.003539)'A78':0.006302	('Scenedesmus_obliquus':0.002624
((('Characiochloris_acuminata':0.018227	(((((('Trochiscia_hystrix':0.006322	'Treubaria_triappendiculata':0.007050)'A83':0.031210	'Elakatothrix_viridis':0.006294)'A91':0.004685	'Cylindrocapsa_geminella':0.042896)'A80':0.019900	'Borodinellopsis_texensis':0.026561)'A110':0.001112	(('Chlamydomonas_peterfii':0.019439	(('Pleodorina_starrii':0.001458	'Chlamydomonas_reinhardtii':0.004115)'A69':0.001519	('Gonium_pectorale':0.003001	'Volvox_carteri':0.005916)'A124':0.001022)'A100':0.012649)'A113':0.012581	'Hafniomonas_laevis':0.027246)'A101':0.006430)'A130':0.004122	(((((((('Schizomeris_leibleinii':0.016233	('Stigeoclonium_helveticum':0.015131	'Uronema_sp':0.009735)'A106':0.012131)'A76':0.002787	('Koshicola_spirodelophila':0.026368	('Chaetopeltis_orbicularis':0.010017	'Floydiella_terrestris':0.002594)'A123':0.023514)'A93':0.009953)'A105':0.004171	((('Oedogonium_cardiacum':0.004624	'Oedogonium_angustistomum':0.012923)'A128':0.001843	'Oedocladium_carolinianum':0.004100)'A98':0.024806	('Golenkinia_longispicula':0.021500	('Jenufa_perforata':0.020107	'Jenufa_minuta':0.016235)'A90':0.034878)'A120':0.005582)'A109':0.000028)'A108':0.007818	('Rotundella_rotunda':0.026027	(((((((('Bracteacoccus_aerius':0.007788	('Bracteacoccus_giganteus':0.003292	'Bracteacoccus_minor':0.013629)'A107':0.003535)'A78':0.006528	('Mychonastes_homosphaera':0.005723	'Mychonastes_jurisii':0.001681)'A97':0.036205)'A89':0.000001	('Scenedesmus_obliquus':0.003589	'Hariotina_reticulata':0.014858)'A77':0.012375)'A92':0.001017	'Chromochloris_zofingiensis':0.008438)'A121':0.000060	'Dictyochloris_fragrans':0.025535)'A75':0.000747	(('Pseudomuriella_schumacherensis':0.011865	('Parallela_transversalis':0.019413	'Microspora_sp':0.013874)'A118':0.013561)'A112':0.003942	('Kirchneriella_aperta':0.007133	'Ourococcus_multisporus':0.006867)'A72':0.008851)'A79':0.001728)'A84':0.003909	(('Pediastrum_duplex':0.006578	'Neochloris_aquatica':0.013261)'A102':0.000024	'Chlorotetraedron_incus':0.017662)'A74':0.005596)'A131':0.000002	'Follicularia_botryoides':0.022004)'A129':0.002110)'A82':0.003021)'A81':0.003805	'Spermatozopsis_similis':0.023036)'A99':0.002908	'Desmotetra_stigmatica':0.029323)'A126':0.000000	(('Oogamochlamys_gigantea':0.012488	'Palmellopsis_texensis':0.016427)'A127':0.006893	('Carteria_crucifera':0.009584	'Carteria_cerasiformis':0.011076)'A73':0.019775)'A70':0.000182)'A87':0.001920	('Microglena_monadina':0.017410
(((((((('Chlamydomonas_peterfii':0.013386	((('Pleodorina_starrii':0.001193	'Chlamydomonas_reinhardtii':0.001778)'A69':0.000987	'Gonium_pectorale':0.003419)'A100':0.000490	'Volvox_carteri':0.003287)'A124':0.009833)'A113':0.010456	'Hafniomonas_laevis':0.022586)'A101':0.007305	((('Trochiscia_hystrix':0.006099	'Treubaria_triappendiculata':0.004519)'A83':0.024628	'Elakatothrix_viridis':0.003673)'A91':0.000754	'Cylindrocapsa_geminella':0.026206)'A80':0.016287)'A130':0.000000	'Borodinellopsis_texensis':0.029878)'A110':0.004164	((('Desmotetra_stigmatica':0.021973	((((('Schizomeris_leibleinii':0.008770	('Stigeoclonium_helveticum':0.012312	'Uronema_sp':0.010279)'A106':0.010373)'A76':0.003801	((('Oedogonium_cardiacum':0.003814	'Oedogonium_angustistomum':0.007432)'A128':0.002736	'Oedocladium_carolinianum':0.003356)'A98':0.021958	('Golenkinia_longispicula':0.021136	('Jenufa_perforata':0.013073	'Jenufa_minuta':0.009458)'A90':0.030425)'A120':0.009761)'A109':0.000944)'A105':0.000668	('Koshicola_spirodelophila':0.018881	('Chaetopeltis_orbicularis':0.008459	'Floydiella_terrestris':0.004449)'A123':0.015692)'A93':0.003485)'A108':0.004216	('Rotundella_rotunda':0.016785	((('Follicularia_botryoides':0.015865	(('Neochloris_aquatica':0.014059	'Pediastrum_duplex':0.007057)'A102':0.000006	'Chlorotetraedron_incus':0.015971)'A74':0.004838)'A84':0.000000	(('Pseudomuriella_schumacherensis':0.005244	('Parallela_transversalis':0.016488	'Microspora_sp':0.008898)'A118':0.012475)'A112':0.001363	('Kirchneriella_aperta':0.002727	'Ourococcus_multisporus':0.004076)'A72':0.007111)'A79':0.001200)'A129':0.000604	((((('Scenedesmus_obliquus':0.001912	'Hariotina_reticulata':0.010534)'A77':0.009730	('Mychonastes_homosphaera':0.005732	'Mychonastes_jurisii':0.001328)'A97':0.022318)'A89':0.000001	('Bracteacoccus_aerius':0.003363	('Bracteacoccus_giganteus':0.003460	'Bracteacoccus_minor':0.011254)'A107':0.005481)'A78':0.003670)'A92':0.001023	'Chromochloris_zofingiensis':0.004737)'A121':0.000130	'Dictyochloris_fragrans':0.016969)'A75':0.000549)'A131':0.002202)'A82':0.001598)'A81':0.005022	'Spermatozopsis_similis':0.013846)'A99':0.003432)'A126':0.000000	(('Oogamochlamys_gigantea':0.007746	'Palmellopsis_texensis':0.011353)'A127':0.005364	('Carteria_crucifera':0.007572	'Carteria_cerasiformis':0.004770)'A73':0.009232)'A70':0.000447)'A87':0.000311	('Microglena_monadina':0.010589	('Phacotus_lenticularis':0.020762
((((('Carteria_sp':0.012158	('Chlamydomonas_radiata':0.004489	('Chloromonas_rosae':0.005956	'Chlamydomonas_nivalis':0.004061)'A132':0.005176)'A103':0.006187)'A133':0.000260	('Lobochlamys_culleus':0.003244	'Lobochlamys_segnis':0.003110)'A96':0.004561)'A68':0.001278	((((('Chlamydomonas_peterfii':0.011579	('Gonium_pectorale':0.000035	(('Pleodorina_starrii':0.000347	'Volvox_carteri':0.002696)'A69':0.000196	'Chlamydomonas_reinhardtii':0.000837)'A100':0.000339)'A124':0.004915)'A113':0.004155	'Hafniomonas_laevis':0.012819)'A101':0.001804	((('Trochiscia_hystrix':0.003847	'Treubaria_triappendiculata':0.002090)'A83':0.013066	'Elakatothrix_viridis':0.002686)'A91':0.002321	'Cylindrocapsa_geminella':0.017918)'A80':0.013062)'A130':0.000006	'Borodinellopsis_texensis':0.018905)'A110':0.000777	((('Desmotetra_stigmatica':0.014163	(('Oogamochlamys_gigantea':0.006111	'Palmellopsis_texensis':0.006099)'A127':0.003006	('Carteria_crucifera':0.004194	'Carteria_cerasiformis':0.004604)'A73':0.004318)'A70':0.001492)'A87':0.000084	((((('Schizomeris_leibleinii':0.008577	('Stigeoclonium_helveticum':0.011159	'Uronema_sp':0.004899)'A106':0.007822)'A76':0.002048	((('Oedogonium_cardiacum':0.002453	'Oedogonium_angustistomum':0.006133)'A128':0.002812	'Oedocladium_carolinianum':0.002353)'A98':0.015968	('Golenkinia_longispicula':0.013239	('Jenufa_perforata':0.008863	'Jenufa_minuta':0.006797)'A90':0.022675)'A120':0.003842)'A109':0.000421)'A105':0.000312	('Koshicola_spirodelophila':0.014733	('Chaetopeltis_orbicularis':0.005449	'Floydiella_terrestris':0.003111)'A123':0.006783)'A93':0.002161)'A108':0.002935	('Rotundella_rotunda':0.008389	((((('Parallela_transversalis':0.010478	'Microspora_sp':0.007746)'A118':0.005223	'Pseudomuriella_schumacherensis':0.004405)'A112':0.001103	('Kirchneriella_aperta':0.001872	'Ourococcus_multisporus':0.003925)'A72':0.004568)'A79':0.000723	((('Chromochloris_zofingiensis':0.004498	((('Mychonastes_homosphaera':0.003850	'Mychonastes_jurisii':0.000529)'A97':0.013419	('Bracteacoccus_aerius':0.001694	('Bracteacoccus_giganteus':0.002426	'Bracteacoccus_minor':0.006896)'A107':0.002109)'A78':0.004388)'A92':0.000144	('Scenedesmus_obliquus':0.001297	'Hariotina_reticulata':0.005337)'A77':0.005602)'A89':0.000944)'A121':0.000595	'Dictyochloris_fragrans':0.012370)'A75':0.000206	(('Chlorotetraedron_incus':0.007801
(((((('Borodinellopsis_texensis':0.031692	((('Trochiscia_hystrix':0.007067	'Treubaria_triappendiculata':0.005215)'A83':0.015432	'Elakatothrix_viridis':0.011083)'A91':0.003865	'Cylindrocapsa_geminella':0.031698)'A80':0.022757)'A110':0.000586	(('Chlamydomonas_peterfii':0.022196	('Gonium_pectorale':0.000143	(('Chlamydomonas_reinhardtii':0.002451	'Pleodorina_starrii':0.000922)'A100':0.000125	'Volvox_carteri':0.007841)'A69':0.002967)'A124':0.015306)'A113':0.011500	'Hafniomonas_laevis':0.023852)'A101':0.009459)'A130':0.003082	((((('Oogamochlamys_gigantea':0.011965	'Palmellopsis_texensis':0.008628)'A127':0.007266	('Carteria_crucifera':0.006641	'Carteria_cerasiformis':0.011278)'A73':0.012262)'A70':0.001318	((((('Schizomeris_leibleinii':0.011446	('Stigeoclonium_helveticum':0.014452	'Uronema_sp':0.006691)'A106':0.018497)'A76':0.004287	((('Oedogonium_cardiacum':0.011321	'Oedogonium_angustistomum':0.008102)'A128':0.003171	'Oedocladium_carolinianum':0.002895)'A98':0.030365	('Golenkinia_longispicula':0.030121	('Jenufa_perforata':0.010422	'Jenufa_minuta':0.020134)'A90':0.043754)'A120':0.005378)'A109':0.001743)'A105':0.001687	('Koshicola_spirodelophila':0.028284	('Chaetopeltis_orbicularis':0.009163	'Floydiella_terrestris':0.004574)'A123':0.018631)'A93':0.001425)'A108':0.011607	((((((((('Bracteacoccus_aerius':0.004874	('Bracteacoccus_giganteus':0.004333	'Bracteacoccus_minor':0.016313)'A107':0.001554)'A78':0.004704	('Scenedesmus_obliquus':0.005415	'Hariotina_reticulata':0.006812)'A77':0.012846)'A92':0.000499	('Mychonastes_homosphaera':0.005194	'Mychonastes_jurisii':0.002133)'A97':0.029981)'A89':0.000596	'Dictyochloris_fragrans':0.021768)'A121':0.001068	((('Parallela_transversalis':0.018061	'Microspora_sp':0.011522)'A118':0.014331	('Kirchneriella_aperta':0.007960	'Ourococcus_multisporus':0.007306)'A72':0.008916)'A79':0.000353	'Pseudomuriella_schumacherensis':0.014148)'A112':0.002332)'A75':0.000260	'Chromochloris_zofingiensis':0.006900)'A82':0.000503	(('Neochloris_aquatica':0.013805	'Chlorotetraedron_incus':0.017668)'A74':0.000703	'Pediastrum_duplex':0.008452)'A102':0.004699)'A129':0.000007	'Follicularia_botryoides':0.027285)'A84':0.001080	'Rotundella_rotunda':0.019401)'A131':0.001313)'A81':0.007068	'Spermatozopsis_similis':0.020525)'A99':0.001844)'A122':0.000003	'Desmotetra_stigmatica':0.033670)'A87':0.000877	('Microglena_monadina':0.014277	('Phacotus_lenticularis':0.026316
((((('Carteria_sp':0.014382	('Chlamydomonas_radiata':0.007706	('Chloromonas_rosae':0.007332	'Chlamydomonas_nivalis':0.003422)'A132':0.004607)'A103':0.006712)'A133':0.000513	('Lobochlamys_culleus':0.005456	'Lobochlamys_segnis':0.003122)'A96':0.006500)'A68':0.003208	(((((('Trochiscia_hystrix':0.006215	'Treubaria_triappendiculata':0.004890)'A83':0.014583	'Elakatothrix_viridis':0.005458)'A91':0.002522	'Cylindrocapsa_geminella':0.018478)'A80':0.015728	(('Chlamydomonas_peterfii':0.014012	((('Volvox_carteri':0.002862	'Pleodorina_starrii':0.002132)'A69':0.001038	'Gonium_pectorale':0.001963)'A100':0.000224	'Chlamydomonas_reinhardtii':0.002842)'A124':0.011510)'A113':0.011152	'Hafniomonas_laevis':0.019227)'A101':0.005707)'A130':0.000108	'Borodinellopsis_texensis':0.028714)'A110':0.001612	(((('Oogamochlamys_gigantea':0.005250	'Palmellopsis_texensis':0.007562)'A127':0.007044	('Carteria_crucifera':0.009607	'Carteria_cerasiformis':0.007650)'A73':0.011635)'A70':0.000016	((((('Schizomeris_leibleinii':0.009907	('Stigeoclonium_helveticum':0.010746	'Uronema_sp':0.009974)'A106':0.010622)'A76':0.002611	((('Oedogonium_cardiacum':0.005282	'Oedogonium_angustistomum':0.008510)'A128':0.002403	'Oedocladium_carolinianum':0.005106)'A98':0.028523	('Golenkinia_longispicula':0.014391	('Jenufa_perforata':0.010703	'Jenufa_minuta':0.008931)'A90':0.026230)'A120':0.005716)'A109':0.001447)'A105':0.000823	('Koshicola_spirodelophila':0.023031	('Chaetopeltis_orbicularis':0.008924	'Floydiella_terrestris':0.001616)'A123':0.011412)'A93':0.005936)'A108':0.006460	(((((('Pseudomuriella_schumacherensis':0.006270	('Parallela_transversalis':0.013126	'Microspora_sp':0.010214)'A118':0.011476)'A79':0.001787	('Kirchneriella_aperta':0.004706	'Ourococcus_multisporus':0.006987)'A72':0.007775)'A112':0.002068	(('Chromochloris_zofingiensis':0.004849	'Dictyochloris_fragrans':0.016893)'A121':0.000009	((('Mychonastes_homosphaera':0.002360	'Mychonastes_jurisii':0.004181)'A97':0.017651	('Bracteacoccus_aerius':0.004800	('Bracteacoccus_giganteus':0.001872	'Bracteacoccus_minor':0.013043)'A107':0.002875)'A78':0.006563)'A89':0.000258	('Scenedesmus_obliquus':0.002379	'Hariotina_reticulata':0.008998)'A77':0.007046)'A92':0.000729)'A82':0.001530)'A75':0.000009	(('Pediastrum_duplex':0.007573	'Chlorotetraedron_incus':0.013599)'A102':0.000533	'Neochloris_aquatica':0.007787)'A74':0.003978)'A129':0.000046
((((('Carteria_sp':0.018021	('Chlamydomonas_radiata':0.007599	('Chloromonas_rosae':0.005418	'Chlamydomonas_nivalis':0.003166)'A132':0.004154)'A103':0.009993)'A133':0.000515	('Lobochlamys_culleus':0.001785	'Lobochlamys_segnis':0.003488)'A96':0.007385)'A68':0.000623	((((('Chlamydomonas_peterfii':0.014458	(('Gonium_pectorale':0.002360	('Pleodorina_starrii':0.000531	'Chlamydomonas_reinhardtii':0.001539)'A124':0.001432)'A69':0.000035	'Volvox_carteri':0.004391)'A100':0.010286)'A113':0.014488	'Hafniomonas_laevis':0.015679)'A101':0.003530	((('Trochiscia_hystrix':0.005630	'Treubaria_triappendiculata':0.003574)'A83':0.016239	'Elakatothrix_viridis':0.003948)'A91':0.000344	'Cylindrocapsa_geminella':0.027418)'A80':0.012767)'A130':0.000112	'Borodinellopsis_texensis':0.027504)'A110':0.002370	(((('Oogamochlamys_gigantea':0.008898	'Palmellopsis_texensis':0.007878)'A127':0.006223	('Carteria_crucifera':0.004495	'Carteria_cerasiformis':0.004647)'A73':0.007329)'A70':0.000256	'Desmotetra_stigmatica':0.024860)'A126':0.000183	(((((('Schizomeris_leibleinii':0.009183	('Stigeoclonium_helveticum':0.016382	'Uronema_sp':0.009868)'A106':0.010461)'A76':0.005753	((('Oedogonium_cardiacum':0.005102	'Oedogonium_angustistomum':0.006473)'A128':0.001268	'Oedocladium_carolinianum':0.003275)'A98':0.019833	('Golenkinia_longispicula':0.018198	('Jenufa_perforata':0.008060	'Jenufa_minuta':0.016604)'A90':0.024648)'A120':0.007375)'A109':0.000530)'A105':0.000346	('Koshicola_spirodelophila':0.020731	('Chaetopeltis_orbicularis':0.004952	'Floydiella_terrestris':0.002151)'A123':0.012905)'A93':0.004722)'A108':0.004957	(('Follicularia_botryoides':0.012119	((('Pediastrum_duplex':0.004799	'Neochloris_aquatica':0.009254)'A102':0.000179	'Chlorotetraedron_incus':0.011005)'A74':0.003821	((('Dictyochloris_fragrans':0.016685	((('Scenedesmus_obliquus':0.006001	'Hariotina_reticulata':0.005663)'A77':0.007132	('Bracteacoccus_aerius':0.002732	('Bracteacoccus_giganteus':0.002323	'Bracteacoccus_minor':0.006862)'A107':0.002656)'A78':0.003387)'A92':0.000008	('Mychonastes_homosphaera':0.002826	'Mychonastes_jurisii':0.001524)'A97':0.014233)'A89':0.000374)'A121':0.000236	'Chromochloris_zofingiensis':0.004405)'A82':0.000393	((('Kirchneriella_aperta':0.005576	'Ourococcus_multisporus':0.003564)'A72':0.005708	('Parallela_transversalis':0.008971
((('Characiochloris_acuminata':0.014854	((((('Chlamydomonas_peterfii':0.019981	(('Volvox_carteri':0.004604	('Pleodorina_starrii':0.000788	'Chlamydomonas_reinhardtii':0.004572)'A124':0.001127)'A100':0.000766	'Gonium_pectorale':0.001912)'A69':0.007297)'A113':0.011117	'Hafniomonas_laevis':0.022024)'A101':0.008623	((('Trochiscia_hystrix':0.007271	'Treubaria_triappendiculata':0.004889)'A83':0.021564	'Elakatothrix_viridis':0.004568)'A91':0.000774	'Cylindrocapsa_geminella':0.035236)'A80':0.012269)'A130':0.000112	'Borodinellopsis_texensis':0.027297)'A110':0.004784	(((('Spermatozopsis_similis':0.016253	(((('Schizomeris_leibleinii':0.008897	('Stigeoclonium_helveticum':0.015987	'Uronema_sp':0.009147)'A106':0.013517)'A76':0.004029	((('Oedogonium_cardiacum':0.003901	'Oedogonium_angustistomum':0.008124)'A128':0.003481	'Oedocladium_carolinianum':0.003567)'A98':0.024664	('Golenkinia_longispicula':0.022429	('Jenufa_perforata':0.008581	'Jenufa_minuta':0.016759)'A90':0.035389)'A120':0.005503)'A109':0.001044)'A105':0.000083	('Koshicola_spirodelophila':0.024254	('Chaetopeltis_orbicularis':0.007330	'Floydiella_terrestris':0.002450)'A123':0.012050)'A93':0.008098)'A108':0.003272	(((((('Chlorotetraedron_incus':0.016069	'Neochloris_aquatica':0.019794)'A74':0.000004	'Pediastrum_duplex':0.007292)'A102':0.004529	((('Parallela_transversalis':0.020601	'Microspora_sp':0.009134)'A118':0.017860	('Kirchneriella_aperta':0.006377	'Ourococcus_multisporus':0.006507)'A72':0.007248)'A112':0.001982	'Pseudomuriella_schumacherensis':0.009151)'A79':0.002601)'A129':0.000232	(('Dictyochloris_fragrans':0.024925	((('Scenedesmus_obliquus':0.004890	'Hariotina_reticulata':0.011591)'A77':0.007305	('Mychonastes_homosphaera':0.002448	'Mychonastes_jurisii':0.002850)'A97':0.025642)'A92':0.000263	('Bracteacoccus_aerius':0.002668	('Bracteacoccus_giganteus':0.002991	'Bracteacoccus_minor':0.009118)'A107':0.003612)'A78':0.006975)'A89':0.001977)'A121':0.000713	'Chromochloris_zofingiensis':0.004523)'A82':0.001129)'A84':0.002007	'Follicularia_botryoides':0.020318)'A75':0.001540	'Rotundella_rotunda':0.014423)'A131':0.001023)'A81':0.005870)'A126':0.002220	'Desmotetra_stigmatica':0.027548)'A87':0.001423	(('Oogamochlamys_gigantea':0.007965	'Palmellopsis_texensis':0.007638)'A127':0.005039	('Carteria_crucifera':0.003707	'Carteria_cerasiformis':0.009709)'A73':0.011024)'A70':0.001539)'A122':0.001358	('Microglena_monadina':0.018521
((('Characiochloris_acuminata':0.012389	(('Carteria_sp':0.022038	('Chlamydomonas_radiata':0.007873	('Chloromonas_rosae':0.005795	'Chlamydomonas_nivalis':0.004122)'A132':0.005017)'A103':0.012011)'A133':0.000849	('Lobochlamys_culleus':0.003311	'Lobochlamys_segnis':0.004010)'A96':0.007135)'A68':0.000532)'A119':0.000192	((((('Chlamydomonas_peterfii':0.012261	(('Gonium_pectorale':0.002963	('Volvox_carteri':0.005119	'Pleodorina_starrii':0.000719)'A100':0.000512)'A69':0.000054	'Chlamydomonas_reinhardtii':0.000682)'A124':0.007775)'A113':0.009238	'Hafniomonas_laevis':0.021003)'A101':0.006460	((('Trochiscia_hystrix':0.005309	'Treubaria_triappendiculata':0.005334)'A83':0.014476	'Elakatothrix_viridis':0.005819)'A91':0.001388	'Cylindrocapsa_geminella':0.031214)'A80':0.017583)'A130':0.000089	'Borodinellopsis_texensis':0.034221)'A110':0.001811	((('Desmotetra_stigmatica':0.020839	(('Oogamochlamys_gigantea':0.009411	'Palmellopsis_texensis':0.004249)'A127':0.009036	('Carteria_crucifera':0.004298	'Carteria_cerasiformis':0.007307)'A73':0.009241)'A70':0.001250)'A99':0.000800	('Spermatozopsis_similis':0.012307	(((('Schizomeris_leibleinii':0.010161	('Stigeoclonium_helveticum':0.012427	'Uronema_sp':0.010349)'A106':0.010622)'A76':0.001887	((('Oedogonium_cardiacum':0.005506	'Oedogonium_angustistomum':0.008177)'A128':0.001991	'Oedocladium_carolinianum':0.003080)'A98':0.023468	('Golenkinia_longispicula':0.019298	('Jenufa_perforata':0.010184	'Jenufa_minuta':0.010827)'A90':0.027360)'A120':0.010223)'A109':0.000861)'A105':0.001894	('Koshicola_spirodelophila':0.019775	('Chaetopeltis_orbicularis':0.005231	'Floydiella_terrestris':0.002148)'A123':0.010572)'A93':0.004197)'A108':0.005118	(('Follicularia_botryoides':0.014119	((((((('Scenedesmus_obliquus':0.005603	'Hariotina_reticulata':0.009079)'A77':0.008609	('Bracteacoccus_aerius':0.004860	('Bracteacoccus_giganteus':0.004474	'Bracteacoccus_minor':0.011037)'A107':0.003642)'A78':0.005455)'A89':0.000577	('Mychonastes_homosphaera':0.005483	'Mychonastes_jurisii':0.001158)'A97':0.020042)'A92':0.001291	'Chromochloris_zofingiensis':0.008071)'A82':0.000008	'Dictyochloris_fragrans':0.021621)'A121':0.000334	((('Parallela_transversalis':0.012400	'Microspora_sp':0.012131)'A118':0.008070	'Pseudomuriella_schumacherensis':0.011374)'A79':0.001120	('Kirchneriella_aperta':0.004325
((('Characiochloris_acuminata':0.017362	(('Carteria_sp':0.018129	('Chlamydomonas_radiata':0.013249	('Chloromonas_rosae':0.009300	'Chlamydomonas_nivalis':0.005642)'A132':0.003979)'A103':0.013821)'A133':0.001065	('Lobochlamys_culleus':0.005008	'Lobochlamys_segnis':0.004942)'A96':0.008704)'A68':0.001922)'A95':0.000175	(((((('Trochiscia_hystrix':0.004698	'Treubaria_triappendiculata':0.007224)'A83':0.021691	'Elakatothrix_viridis':0.005796)'A91':0.000731	'Cylindrocapsa_geminella':0.030198)'A80':0.017236	'Borodinellopsis_texensis':0.031180)'A110':0.000900	(('Chlamydomonas_peterfii':0.022894	((('Pleodorina_starrii':0.002685	'Chlamydomonas_reinhardtii':0.003287)'A124':0.001300	'Volvox_carteri':0.004731)'A100':0.001316	'Gonium_pectorale':0.001362)'A69':0.006335)'A113':0.009971	'Hafniomonas_laevis':0.029341)'A101':0.006985)'A130':0.004379	(((('Spermatozopsis_similis':0.018216	(((('Schizomeris_leibleinii':0.011633	('Stigeoclonium_helveticum':0.018670	'Uronema_sp':0.011417)'A106':0.013691)'A76':0.003741	((('Oedogonium_cardiacum':0.004166	'Oedogonium_angustistomum':0.014109)'A128':0.004578	'Oedocladium_carolinianum':0.003941)'A98':0.030734	('Golenkinia_longispicula':0.026196	('Jenufa_perforata':0.015538	'Jenufa_minuta':0.011476)'A90':0.037585)'A120':0.005088)'A109':0.000206)'A105':0.000759	('Koshicola_spirodelophila':0.034932	('Chaetopeltis_orbicularis':0.010586	'Floydiella_terrestris':0.006316)'A123':0.014871)'A93':0.005835)'A108':0.005982	((((((((('Scenedesmus_obliquus':0.007740	'Hariotina_reticulata':0.013297)'A77':0.011547	('Mychonastes_homosphaera':0.006895	'Mychonastes_jurisii':0.000812)'A97':0.032493)'A92':0.001104	('Bracteacoccus_aerius':0.005764	('Bracteacoccus_giganteus':0.002219	'Bracteacoccus_minor':0.010887)'A107':0.003739)'A78':0.006244)'A89':0.000784	'Chromochloris_zofingiensis':0.006531)'A82':0.000039	'Dictyochloris_fragrans':0.030156)'A121':0.001489	((('Kirchneriella_aperta':0.005365	'Ourococcus_multisporus':0.006970)'A72':0.006764	('Parallela_transversalis':0.014413	'Microspora_sp':0.014094)'A118':0.009772)'A79':0.001136	'Pseudomuriella_schumacherensis':0.012572)'A112':0.001685)'A84':0.000119	(('Pediastrum_duplex':0.007113	'Neochloris_aquatica':0.013086)'A74':0.000817	'Chlorotetraedron_incus':0.012947)'A102':0.003813)'A75':0.000071	'Follicularia_botryoides':0.021634)'A131':0.001076	'Rotundella_rotunda':0.015303)'A129':0.002568)'A81':0.003638)'A126':0.001462
((('Characiochloris_acuminata':0.016341	(((((('Trochiscia_hystrix':0.006599	'Treubaria_triappendiculata':0.006228)'A83':0.019571	'Elakatothrix_viridis':0.008526)'A91':0.004166	'Cylindrocapsa_geminella':0.025410)'A80':0.013098	(('Chlamydomonas_peterfii':0.019777	((('Pleodorina_starrii':0.001595	'Volvox_carteri':0.006185)'A100':0.000020	'Chlamydomonas_reinhardtii':0.002336)'A124':0.002718	'Gonium_pectorale':0.000345)'A69':0.009167)'A113':0.004933	'Hafniomonas_laevis':0.023244)'A101':0.004030)'A110':0.000693	'Borodinellopsis_texensis':0.033664)'A130':0.002893	((('Desmotetra_stigmatica':0.021401	(('Oogamochlamys_gigantea':0.006965	'Palmellopsis_texensis':0.011750)'A127':0.004510	('Carteria_crucifera':0.004741	'Carteria_cerasiformis':0.008407)'A73':0.009898)'A70':0.000090)'A122':0.000768	('Spermatozopsis_similis':0.016222	(((('Schizomeris_leibleinii':0.010370	('Stigeoclonium_helveticum':0.017158	'Uronema_sp':0.009713)'A106':0.013895)'A76':0.001625	((('Oedogonium_cardiacum':0.005560	'Oedogonium_angustistomum':0.008437)'A128':0.003189	'Oedocladium_carolinianum':0.003781)'A98':0.020023	('Golenkinia_longispicula':0.027696	('Jenufa_perforata':0.009718	'Jenufa_minuta':0.009927)'A90':0.036728)'A120':0.006203)'A109':0.002522)'A105':0.002635	('Koshicola_spirodelophila':0.031783	('Chaetopeltis_orbicularis':0.009977	'Floydiella_terrestris':0.004720)'A123':0.009939)'A93':0.005948)'A108':0.007503	(((((('Dictyochloris_fragrans':0.020503	((('Bracteacoccus_aerius':0.006294	('Bracteacoccus_giganteus':0.001967	'Bracteacoccus_minor':0.013370)'A107':0.001527)'A78':0.003911	('Scenedesmus_obliquus':0.004604	'Hariotina_reticulata':0.009956)'A77':0.013812)'A92':0.000111	('Mychonastes_homosphaera':0.006119	'Mychonastes_jurisii':0.001924)'A97':0.019724)'A89':0.000855)'A82':0.000097	'Chromochloris_zofingiensis':0.006504)'A121':0.000293	'Follicularia_botryoides':0.016664)'A75':0.000429	((('Parallela_transversalis':0.015096	'Microspora_sp':0.008258)'A118':0.015220	'Pseudomuriella_schumacherensis':0.010136)'A79':0.000371	('Kirchneriella_aperta':0.006824	'Ourococcus_multisporus':0.006812)'A72':0.005026)'A112':0.000673)'A131':0.000673	(('Pediastrum_duplex':0.010159	'Neochloris_aquatica':0.012725)'A74':0.001035	'Chlorotetraedron_incus':0.009322)'A102':0.001894)'A84':0.001369	'Rotundella_rotunda':0.013211)'A129':0.003164)'A81':0.006308)'A126':0.002451)'A99':0.001476	('Microglena_monadina':0.016459
((('Characiochloris_acuminata':0.009165	(('Carteria_sp':0.016591	('Chlamydomonas_radiata':0.006653	('Chloromonas_rosae':0.005955	'Chlamydomonas_nivalis':0.003276)'A132':0.005312)'A103':0.005293)'A133':0.000156	('Lobochlamys_culleus':0.002361	'Lobochlamys_segnis':0.003240)'A96':0.004297)'A68':0.000633)'A95':0.000799	(((((('Trochiscia_hystrix':0.003312	'Treubaria_triappendiculata':0.002954)'A83':0.013461	'Elakatothrix_viridis':0.002511)'A91':0.002559	'Cylindrocapsa_geminella':0.016702)'A80':0.009010	(('Chlamydomonas_peterfii':0.012623	((('Pleodorina_starrii':0.000972	'Volvox_carteri':0.003950)'A100':0.000259	'Chlamydomonas_reinhardtii':0.002082)'A124':0.001249	'Gonium_pectorale':0.000656)'A69':0.007835)'A113':0.008311	'Hafniomonas_laevis':0.018499)'A101':0.005640)'A130':0.000724	'Borodinellopsis_texensis':0.022240)'A110':0.001450	(((('Spermatozopsis_similis':0.011361	(((('Schizomeris_leibleinii':0.010038	('Stigeoclonium_helveticum':0.010740	'Uronema_sp':0.005001)'A106':0.009238)'A76':0.001927	((('Oedogonium_cardiacum':0.004893	'Oedogonium_angustistomum':0.008525)'A128':0.001579	'Oedocladium_carolinianum':0.002318)'A98':0.014304	('Golenkinia_longispicula':0.019350	('Jenufa_perforata':0.011851	'Jenufa_minuta':0.012615)'A90':0.018213)'A120':0.003076)'A109':0.000364)'A105':0.000822	('Koshicola_spirodelophila':0.017099	('Chaetopeltis_orbicularis':0.006311	'Floydiella_terrestris':0.002701)'A123':0.007520)'A93':0.004119)'A108':0.003218	(((((('Kirchneriella_aperta':0.001300	'Ourococcus_multisporus':0.004596)'A72':0.002845	('Parallela_transversalis':0.008947	'Microspora_sp':0.007796)'A118':0.011372)'A112':0.003033	'Pseudomuriella_schumacherensis':0.006696)'A79':0.001129	((('Neochloris_aquatica':0.010544	'Pediastrum_duplex':0.003576)'A74':0.000014	'Chlorotetraedron_incus':0.009908)'A102':0.005697	(('Chromochloris_zofingiensis':0.005081	((('Scenedesmus_obliquus':0.002399	'Hariotina_reticulata':0.008030)'A77':0.005523	('Mychonastes_homosphaera':0.002931	'Mychonastes_jurisii':0.002068)'A97':0.015891)'A92':0.000021	('Bracteacoccus_aerius':0.002359	('Bracteacoccus_giganteus':0.001482	'Bracteacoccus_minor':0.008696)'A107':0.002588)'A78':0.002756)'A89':0.000142)'A82':0.001151	'Dictyochloris_fragrans':0.014966)'A121':0.000832)'A75':0.000416)'A84':0.000001	'Follicularia_botryoides':0.011505)'A131':0.001446	'Rotundella_rotunda':0.009431)'A129':0.000794)'A81':0.003087)'A126':0.002315
((('Characiochloris_acuminata':0.014769	((('Chlamydomonas_radiata':0.007617	('Chloromonas_rosae':0.007750	'Chlamydomonas_nivalis':0.003896)'A132':0.008346)'A103':0.007018	'Carteria_sp':0.019602)'A133':0.001477	('Lobochlamys_culleus':0.004146	'Lobochlamys_segnis':0.003098)'A96':0.004146)'A68':0.004611)'A119':0.000140	((((('Chlamydomonas_peterfii':0.017279	((('Pleodorina_starrii':0.001109	'Volvox_carteri':0.004592)'A124':0.000691	'Chlamydomonas_reinhardtii':0.003208)'A100':0.002418	'Gonium_pectorale':0.000039)'A69':0.010025)'A113':0.014806	'Hafniomonas_laevis':0.022529)'A101':0.003762	((('Trochiscia_hystrix':0.005416	'Treubaria_triappendiculata':0.008627)'A83':0.023577	'Elakatothrix_viridis':0.006086)'A91':0.000573	'Cylindrocapsa_geminella':0.031911)'A80':0.020250)'A130':0.000194	'Borodinellopsis_texensis':0.025832)'A110':0.002776	((((('Oogamochlamys_gigantea':0.008110	'Palmellopsis_texensis':0.008140)'A127':0.006632	('Carteria_crucifera':0.007769	'Carteria_cerasiformis':0.009053)'A73':0.008979)'A70':0.000381	'Desmotetra_stigmatica':0.023429)'A99':0.001211	('Spermatozopsis_similis':0.021813	(((('Schizomeris_leibleinii':0.009665	('Stigeoclonium_helveticum':0.018734	'Uronema_sp':0.005776)'A106':0.012083)'A76':0.006283	((('Oedogonium_cardiacum':0.003921	'Oedogonium_angustistomum':0.009407)'A128':0.003275	'Oedocladium_carolinianum':0.006063)'A98':0.026134	('Golenkinia_longispicula':0.018332	('Jenufa_perforata':0.011047	'Jenufa_minuta':0.011532)'A90':0.026063)'A120':0.003290)'A109':0.001707)'A105':0.001437	('Koshicola_spirodelophila':0.020557	('Chaetopeltis_orbicularis':0.006678	'Floydiella_terrestris':0.002908)'A123':0.013463)'A93':0.004965)'A108':0.004150	((((('Neochloris_aquatica':0.011752	'Pediastrum_duplex':0.005998)'A102':0.000002	'Chlorotetraedron_incus':0.009800)'A74':0.007177	(((((('Kirchneriella_aperta':0.004333	'Ourococcus_multisporus':0.006626)'A72':0.007467	('Parallela_transversalis':0.015378	'Microspora_sp':0.013764)'A118':0.009874)'A112':0.001339	'Pseudomuriella_schumacherensis':0.010095)'A79':0.001987	'Chromochloris_zofingiensis':0.006686)'A121':0.000111	((('Scenedesmus_obliquus':0.003877	'Hariotina_reticulata':0.012021)'A77':0.009362	('Mychonastes_homosphaera':0.003879	'Mychonastes_jurisii':0.002457)'A97':0.020095)'A89':0.000681	('Bracteacoccus_aerius':0.003057
((('Characiochloris_acuminata':0.008297	((('Chlamydomonas_radiata':0.012292	('Chloromonas_rosae':0.005984	'Chlamydomonas_nivalis':0.003936)'A132':0.005289)'A103':0.008273	'Carteria_sp':0.022994)'A133':0.001481	('Lobochlamys_culleus':0.003868	'Lobochlamys_segnis':0.006395)'A96':0.003386)'A68':0.001103)'A95':0.000158	((((('Chlamydomonas_peterfii':0.012783	((('Pleodorina_starrii':0.001402	'Chlamydomonas_reinhardtii':0.001793)'A124':0.000275	'Volvox_carteri':0.004236)'A100':0.001377	'Gonium_pectorale':0.001351)'A69':0.008490)'A113':0.007036	'Hafniomonas_laevis':0.020739)'A101':0.004106	((('Trochiscia_hystrix':0.005626	'Treubaria_triappendiculata':0.003329)'A83':0.017840	'Elakatothrix_viridis':0.004980)'A91':0.001966	'Cylindrocapsa_geminella':0.029441)'A80':0.015218)'A110':0.000414	'Borodinellopsis_texensis':0.027164)'A130':0.003835	(((('Microglena_monadina':0.011966	('Phacotus_lenticularis':0.014257	(('Dunaliella_salina':0.008368	((('Chlorogonium_capillatum':0.003894	'Haematococcus_lacustris':0.009267)'A116':0.001578	('Stephanosphaera_pluvialis':0.006455	(('Chlorococcum_tatrense':0.001084	'Chloromonas_perforata':0.005071)'A88':0.007617	'Protosiphon_botryoides':0.008849)'A125':0.003743)'A94':0.007703)'A115':0.000525	'Chlorosarcinopsis_eremi':0.013731)'A114':0.001426)'A85':0.001525	'Chlamydomonas_applanata':0.006495)'A117':0.006163)'A111':0.002701)'A104':0.001807	'Desmotetra_stigmatica':0.019400)'A122':0.000044	(('Oogamochlamys_gigantea':0.007098	'Palmellopsis_texensis':0.008678)'A127':0.002787	('Carteria_crucifera':0.008118	'Carteria_cerasiformis':0.005035)'A73':0.012167)'A70':0.001498)'A87':0.000054	('Spermatozopsis_similis':0.016816	(((('Schizomeris_leibleinii':0.011022	('Stigeoclonium_helveticum':0.016644	'Uronema_sp':0.006866)'A106':0.011126)'A76':0.006070	((('Oedogonium_cardiacum':0.005781	'Oedogonium_angustistomum':0.008198)'A128':0.001904	'Oedocladium_carolinianum':0.004136)'A98':0.023806	('Golenkinia_longispicula':0.017253	('Jenufa_perforata':0.010006	'Jenufa_minuta':0.011859)'A90':0.025784)'A120':0.008272)'A109':0.003995)'A105':0.000233	('Koshicola_spirodelophila':0.021683	('Chaetopeltis_orbicularis':0.008669	'Floydiella_terrestris':0.001453)'A123':0.010942)'A93':0.007686)'A108':0.004946	((((((((('Mychonastes_homosphaera':0.005027	'Mychonastes_jurisii':0.002762)'A97':0.021436	('Scenedesmus_obliquus':0.003614
(((((('Chlamydomonas_radiata':0.008639	('Chloromonas_rosae':0.006950	'Chlamydomonas_nivalis':0.004135)'A132':0.004778)'A103':0.010201	'Carteria_sp':0.019840)'A133':0.000184	('Lobochlamys_culleus':0.002182	'Lobochlamys_segnis':0.004364)'A96':0.006032)'A68':0.001717	'Characiochloris_acuminata':0.012036)'A95':0.000059	(((((('Trochiscia_hystrix':0.006230	'Treubaria_triappendiculata':0.004415)'A83':0.015455	'Elakatothrix_viridis':0.004483)'A91':0.004128	'Cylindrocapsa_geminella':0.027416)'A80':0.012147	(('Chlamydomonas_peterfii':0.016087	((('Volvox_carteri':0.005424	'Pleodorina_starrii':0.001007)'A69':0.000809	'Chlamydomonas_reinhardtii':0.001491)'A100':0.002454	'Gonium_pectorale':0.000815)'A124':0.009563)'A113':0.012150	'Hafniomonas_laevis':0.017102)'A101':0.004772)'A130':0.001003	'Borodinellopsis_texensis':0.028263)'A110':0.001117	(((('Oogamochlamys_gigantea':0.008069	'Palmellopsis_texensis':0.008213)'A127':0.004645	('Carteria_crucifera':0.006655	'Carteria_cerasiformis':0.007400)'A73':0.010768)'A70':0.000633	('Microglena_monadina':0.011969	('Phacotus_lenticularis':0.019674	(('Dunaliella_salina':0.006033	'Chlamydomonas_applanata':0.003597)'A85':0.000993	((('Stephanosphaera_pluvialis':0.009997	(('Chlorococcum_tatrense':0.000320	'Chloromonas_perforata':0.006123)'A88':0.006903	'Protosiphon_botryoides':0.009624)'A125':0.003928)'A94':0.004672	'Chlorosarcinopsis_eremi':0.013231)'A115':0.001152	('Chlorogonium_capillatum':0.006433	'Haematococcus_lacustris':0.008999)'A116':0.002575)'A114':0.003485)'A117':0.004172)'A111':0.002169)'A104':0.003353)'A99':0.000003	('Desmotetra_stigmatica':0.028479	('Spermatozopsis_similis':0.012079	(((('Schizomeris_leibleinii':0.007276	('Stigeoclonium_helveticum':0.016314	'Uronema_sp':0.008085)'A106':0.011926)'A76':0.002060	((('Oedogonium_cardiacum':0.005139	'Oedogonium_angustistomum':0.005830)'A128':0.002008	'Oedocladium_carolinianum':0.004464)'A98':0.018526	('Golenkinia_longispicula':0.014542	('Jenufa_perforata':0.013523	'Jenufa_minuta':0.013688)'A90':0.023620)'A120':0.005656)'A109':0.001409)'A105':0.001585	('Koshicola_spirodelophila':0.026662	('Chaetopeltis_orbicularis':0.005122	'Floydiella_terrestris':0.003094)'A123':0.015205)'A93':0.002472)'A108':0.005051	((('Rotundella_rotunda':0.015630	(('Pediastrum_duplex':0.006770	'Neochloris_aquatica':0.011144)'A74':0.000349
((('Characiochloris_acuminata':0.014677	((('Chlamydomonas_radiata':0.012645	('Chloromonas_rosae':0.007762	'Chlamydomonas_nivalis':0.005102)'A132':0.006885)'A103':0.009250	'Carteria_sp':0.020552)'A133':0.001171	('Lobochlamys_culleus':0.003909	'Lobochlamys_segnis':0.007554)'A96':0.010016)'A68':0.001314)'A95':0.000210	(((((('Trochiscia_hystrix':0.009270	'Treubaria_triappendiculata':0.003046)'A83':0.020925	'Elakatothrix_viridis':0.006894)'A91':0.003863	'Cylindrocapsa_geminella':0.029788)'A80':0.023502	(('Chlamydomonas_peterfii':0.011280	((('Pleodorina_starrii':0.002654	'Volvox_carteri':0.005036)'A69':0.000066	'Chlamydomonas_reinhardtii':0.001642)'A100':0.002370	'Gonium_pectorale':0.001533)'A124':0.010340)'A113':0.008527	'Hafniomonas_laevis':0.017220)'A101':0.003065)'A130':0.002211	'Borodinellopsis_texensis':0.031733)'A110':0.003291	(((('Oogamochlamys_gigantea':0.011211	'Palmellopsis_texensis':0.006907)'A127':0.007921	('Carteria_crucifera':0.006870	'Carteria_cerasiformis':0.006168)'A73':0.012488)'A70':0.000830	('Microglena_monadina':0.014132	('Phacotus_lenticularis':0.021960	(('Dunaliella_salina':0.005581	((('Stephanosphaera_pluvialis':0.010101	(('Chlorococcum_tatrense':0.001099	'Chloromonas_perforata':0.008202)'A88':0.009449	'Protosiphon_botryoides':0.010803)'A125':0.007533)'A94':0.004399	'Chlorosarcinopsis_eremi':0.019431)'A115':0.001267	('Chlorogonium_capillatum':0.005469	'Haematococcus_lacustris':0.015330)'A116':0.002249)'A114':0.006814)'A117':0.000004	'Chlamydomonas_applanata':0.004764)'A85':0.005784)'A111':0.007178)'A104':0.003550)'A99':0.000401	('Desmotetra_stigmatica':0.023819	('Spermatozopsis_similis':0.021448	(((('Schizomeris_leibleinii':0.007614	('Stigeoclonium_helveticum':0.017639	'Uronema_sp':0.007514)'A106':0.009959)'A76':0.005420	((('Oedogonium_cardiacum':0.006284	'Oedogonium_angustistomum':0.011663)'A128':0.003519	'Oedocladium_carolinianum':0.003974)'A98':0.026835	('Golenkinia_longispicula':0.024181	('Jenufa_perforata':0.013823	'Jenufa_minuta':0.012168)'A90':0.034087)'A120':0.005222)'A109':0.000746)'A105':0.002429	('Koshicola_spirodelophila':0.022375	('Chaetopeltis_orbicularis':0.009792	'Floydiella_terrestris':0.004367)'A123':0.016175)'A93':0.006472)'A108':0.005148	((('Follicularia_botryoides':0.015417	((('Dictyochloris_fragrans':0.029943	'Chromochloris_zofingiensis':0.005766)'A82':0.000333
(((((('Chlamydomonas_radiata':0.007717	('Chloromonas_rosae':0.004970	'Chlamydomonas_nivalis':0.003491)'A132':0.004403)'A103':0.006714	'Carteria_sp':0.013061)'A133':0.000635	('Lobochlamys_culleus':0.002138	'Lobochlamys_segnis':0.003582)'A96':0.004499)'A68':0.001290	'Characiochloris_acuminata':0.013214)'A119':0.000028	(((((('Trochiscia_hystrix':0.003273	'Treubaria_triappendiculata':0.002425)'A83':0.011301	'Elakatothrix_viridis':0.005962)'A91':0.001057	'Cylindrocapsa_geminella':0.020640)'A80':0.012775	(('Chlamydomonas_peterfii':0.014185	((('Chlamydomonas_reinhardtii':0.000868	'Gonium_pectorale':0.002084)'A124':0.000182	'Volvox_carteri':0.003472)'A69':0.000324	'Pleodorina_starrii':0.000316)'A100':0.007018)'A113':0.007388	'Hafniomonas_laevis':0.014521)'A101':0.002092)'A130':0.001084	'Borodinellopsis_texensis':0.021005)'A110':0.001226	(((('Oogamochlamys_gigantea':0.006540	'Palmellopsis_texensis':0.004136)'A127':0.003543	('Carteria_crucifera':0.004781	'Carteria_cerasiformis':0.003196)'A73':0.009946)'A70':0.000036	(('Spermatozopsis_similis':0.013220	(((('Koshicola_spirodelophila':0.013198	('Chaetopeltis_orbicularis':0.005114	'Floydiella_terrestris':0.002766)'A123':0.013366)'A93':0.004267	('Schizomeris_leibleinii':0.004711	('Stigeoclonium_helveticum':0.010764	'Uronema_sp':0.005821)'A106':0.006172)'A76':0.002414)'A105':0.002320	((('Oedogonium_cardiacum':0.006997	'Oedogonium_angustistomum':0.009143)'A128':0.002953	'Oedocladium_carolinianum':0.002546)'A98':0.021913	('Golenkinia_longispicula':0.016762	('Jenufa_perforata':0.004591	'Jenufa_minuta':0.010591)'A90':0.024812)'A120':0.004979)'A109':0.000336)'A108':0.001846	((((((((('Bracteacoccus_aerius':0.003403	('Bracteacoccus_giganteus':0.001855	'Bracteacoccus_minor':0.005966)'A107':0.002724)'A78':0.003254	('Mychonastes_homosphaera':0.004515	'Mychonastes_jurisii':0.001251)'A97':0.015437)'A89':0.000060	('Scenedesmus_obliquus':0.006788	'Hariotina_reticulata':0.004615)'A77':0.008901)'A92':0.001456	'Dictyochloris_fragrans':0.013020)'A121':0.000062	'Chromochloris_zofingiensis':0.006581)'A82':0.000164	((('Parallela_transversalis':0.008691	'Microspora_sp':0.007634)'A118':0.004757	'Pseudomuriella_schumacherensis':0.004361)'A79':0.003743	('Kirchneriella_aperta':0.003247	'Ourococcus_multisporus':0.006269)'A72':0.003079)'A112':0.001393)'A84':0.000004	'Follicularia_botryoides':0.010603)'A129':0.000003
((('Characiochloris_acuminata':0.011616	(((((('Trochiscia_hystrix':0.005384	'Treubaria_triappendiculata':0.005056)'A83':0.016716	'Elakatothrix_viridis':0.006667)'A91':0.000679	'Cylindrocapsa_geminella':0.021465)'A80':0.014780	(('Chlamydomonas_peterfii':0.014874	((('Pleodorina_starrii':0.001576	'Chlamydomonas_reinhardtii':0.002196)'A69':0.000515	'Volvox_carteri':0.006991)'A100':0.001701	'Gonium_pectorale':0.003284)'A124':0.005759)'A113':0.009754	'Hafniomonas_laevis':0.021305)'A101':0.005962)'A130':0.004078	'Borodinellopsis_texensis':0.025515)'A110':0.001080	((('Desmotetra_stigmatica':0.025175	('Spermatozopsis_similis':0.019396	(((((('Oedogonium_cardiacum':0.006276	'Oedogonium_angustistomum':0.006745)'A128':0.001890	'Oedocladium_carolinianum':0.002770)'A98':0.024560	('Golenkinia_longispicula':0.025904	('Jenufa_perforata':0.009506	'Jenufa_minuta':0.013892)'A90':0.026310)'A120':0.003371)'A109':0.001145	('Schizomeris_leibleinii':0.008177	('Stigeoclonium_helveticum':0.015639	'Uronema_sp':0.007157)'A106':0.008629)'A76':0.004744)'A105':0.000379	('Koshicola_spirodelophila':0.022186	('Chaetopeltis_orbicularis':0.009091	'Floydiella_terrestris':0.002703)'A123':0.019005)'A93':0.002873)'A108':0.003810	((((((('Kirchneriella_aperta':0.002912	'Ourococcus_multisporus':0.006232)'A72':0.008834	'Pseudomuriella_schumacherensis':0.010332)'A112':0.000602	('Parallela_transversalis':0.010232	'Microspora_sp':0.009742)'A118':0.010105)'A79':0.001107	(('Chromochloris_zofingiensis':0.006225	'Dictyochloris_fragrans':0.025016)'A121':0.000066	((('Scenedesmus_obliquus':0.002320	'Hariotina_reticulata':0.006723)'A77':0.008290	('Mychonastes_homosphaera':0.002618	'Mychonastes_jurisii':0.002497)'A97':0.012828)'A89':0.000052	('Bracteacoccus_aerius':0.004125	('Bracteacoccus_giganteus':0.002222	'Bracteacoccus_minor':0.010711)'A107':0.002423)'A78':0.004109)'A92':0.000970)'A82':0.000496)'A75':0.000264	(('Neochloris_aquatica':0.011177	'Pediastrum_duplex':0.005200)'A74':0.000288	'Chlorotetraedron_incus':0.009123)'A102':0.004068)'A84':0.001019	'Follicularia_botryoides':0.013429)'A129':0.001925	'Rotundella_rotunda':0.012932)'A131':0.001911)'A81':0.004422)'A126':0.002641)'A87':0.000963	('Microglena_monadina':0.009059	('Phacotus_lenticularis':0.020830	(('Dunaliella_salina':0.005137	'Chlamydomonas_applanata':0.006560)'A85':0.000927	((('Stephanosphaera_pluvialis':0.009022
(((((('Chlamydomonas_radiata':0.006051	('Chloromonas_rosae':0.006323	'Chlamydomonas_nivalis':0.005724)'A132':0.002046)'A103':0.008530	'Carteria_sp':0.014811)'A133':0.000167	('Lobochlamys_culleus':0.001454	'Lobochlamys_segnis':0.003489)'A96':0.004958)'A68':0.001049	(((((('Trochiscia_hystrix':0.004492	'Treubaria_triappendiculata':0.003086)'A83':0.017689	'Elakatothrix_viridis':0.004388)'A91':0.001088	'Cylindrocapsa_geminella':0.021260)'A80':0.009490	(('Chlamydomonas_peterfii':0.013081	(('Volvox_carteri':0.004118	('Chlamydomonas_reinhardtii':0.001288	'Pleodorina_starrii':0.000909)'A100':0.000100)'A124':0.001191	'Gonium_pectorale':0.001395)'A69':0.009743)'A113':0.010197	'Hafniomonas_laevis':0.015045)'A101':0.002837)'A130':0.000905	'Borodinellopsis_texensis':0.019312)'A110':0.002062	(((('Oogamochlamys_gigantea':0.005911	'Palmellopsis_texensis':0.005973)'A127':0.003722	('Carteria_crucifera':0.004105	'Carteria_cerasiformis':0.004465)'A73':0.006545)'A70':0.001465	('Microglena_monadina':0.010927	('Phacotus_lenticularis':0.012746	(('Dunaliella_salina':0.004520	'Chlamydomonas_applanata':0.005396)'A85':0.000214	((('Stephanosphaera_pluvialis':0.007487	(('Chlorococcum_tatrense':0.000039	'Chloromonas_perforata':0.004302)'A88':0.005746	'Protosiphon_botryoides':0.005625)'A125':0.004832)'A94':0.003443	'Chlorosarcinopsis_eremi':0.014454)'A115':0.000010	('Chlorogonium_capillatum':0.001987	'Haematococcus_lacustris':0.007902)'A116':0.003016)'A114':0.003336)'A117':0.004672)'A111':0.003412)'A104':0.001655)'A87':0.000008	(('Spermatozopsis_similis':0.009711	(((((('Oedogonium_cardiacum':0.003284	'Oedogonium_angustistomum':0.007939)'A128':0.001619	'Oedocladium_carolinianum':0.000973)'A98':0.021243	('Golenkinia_longispicula':0.018501	('Jenufa_perforata':0.006520	'Jenufa_minuta':0.011381)'A90':0.020034)'A120':0.005452)'A109':0.000490	('Schizomeris_leibleinii':0.009443	('Stigeoclonium_helveticum':0.013422	'Uronema_sp':0.008954)'A106':0.006131)'A76':0.002823)'A105':0.000423	('Koshicola_spirodelophila':0.017293	('Chaetopeltis_orbicularis':0.005204	'Floydiella_terrestris':0.001890)'A123':0.010749)'A93':0.004293)'A108':0.004757	(((((('Dictyochloris_fragrans':0.016964	((('Bracteacoccus_aerius':0.004389	('Bracteacoccus_giganteus':0.001913	'Bracteacoccus_minor':0.008569)'A107':0.001496)'A78':0.004951	('Scenedesmus_obliquus':0.003674
(((((('Chlamydomonas_radiata':0.006705	('Chloromonas_rosae':0.005250	'Chlamydomonas_nivalis':0.004829)'A132':0.003276)'A103':0.009326	'Carteria_sp':0.014656)'A133':0.001342	('Lobochlamys_culleus':0.003226	'Lobochlamys_segnis':0.002869)'A96':0.005747)'A68':0.000743	(((((('Trochiscia_hystrix':0.005578	'Treubaria_triappendiculata':0.005461)'A83':0.020438	'Elakatothrix_viridis':0.003562)'A91':0.001067	'Cylindrocapsa_geminella':0.023584)'A80':0.014122	(('Chlamydomonas_peterfii':0.015936	((('Chlamydomonas_reinhardtii':0.001542	'Pleodorina_starrii':0.001430)'A124':0.000421	'Volvox_carteri':0.004043)'A100':0.001464	'Gonium_pectorale':0.000925)'A69':0.010519)'A113':0.006578	'Hafniomonas_laevis':0.027393)'A101':0.004070)'A130':0.001098	'Borodinellopsis_texensis':0.025990)'A110':0.002068	((((((((('Oedogonium_cardiacum':0.006584	'Oedogonium_angustistomum':0.009875)'A128':0.003660	'Oedocladium_carolinianum':0.005735)'A98':0.025670	('Golenkinia_longispicula':0.023999	('Jenufa_perforata':0.016759	'Jenufa_minuta':0.007864)'A90':0.031746)'A120':0.001166)'A109':0.000813	('Schizomeris_leibleinii':0.008384	('Stigeoclonium_helveticum':0.014264	'Uronema_sp':0.006668)'A106':0.009993)'A76':0.004164)'A105':0.000597	('Koshicola_spirodelophila':0.021299	('Chaetopeltis_orbicularis':0.007696	'Floydiella_terrestris':0.000908)'A123':0.016294)'A93':0.007490)'A108':0.001646	((((('Chromochloris_zofingiensis':0.003439	((('Scenedesmus_obliquus':0.002538	'Hariotina_reticulata':0.008115)'A77':0.007898	('Mychonastes_homosphaera':0.004247	'Mychonastes_jurisii':0.001414)'A97':0.022112)'A92':0.000276	('Bracteacoccus_aerius':0.004276	('Bracteacoccus_giganteus':0.002959	'Bracteacoccus_minor':0.010430)'A107':0.003152)'A78':0.004322)'A89':0.000344)'A82':0.001212	'Dictyochloris_fragrans':0.018003)'A121':0.000652	((('Kirchneriella_aperta':0.005598	'Ourococcus_multisporus':0.003295)'A72':0.006113	('Parallela_transversalis':0.009208	'Microspora_sp':0.006972)'A118':0.010876)'A112':0.000808	'Pseudomuriella_schumacherensis':0.010147)'A79':0.001435)'A131':0.000261	('Follicularia_botryoides':0.012983	(('Chlorotetraedron_incus':0.009311	'Pediastrum_duplex':0.005831)'A102':0.000157	'Neochloris_aquatica':0.011282)'A74':0.001940)'A84':0.000691)'A75':0.000791	'Rotundella_rotunda':0.017296)'A129':0.003146)'A81':0.005930	'Spermatozopsis_similis':0.020402)'A126':0.001885	('Microglena_monadina':0.013301
(((((('Chlamydomonas_radiata':0.008228	('Chloromonas_rosae':0.009546	'Chlamydomonas_nivalis':0.005354)'A132':0.008267)'A103':0.012448	'Carteria_sp':0.023570)'A133':0.001936	('Lobochlamys_culleus':0.003672	'Lobochlamys_segnis':0.005542)'A96':0.004169)'A68':0.001973	'Characiochloris_acuminata':0.014385)'A119':0.000000	(((((('Trochiscia_hystrix':0.004015	'Treubaria_triappendiculata':0.005857)'A83':0.022346	'Elakatothrix_viridis':0.004505)'A91':0.002291	'Cylindrocapsa_geminella':0.034090)'A80':0.014391	(('Chlamydomonas_peterfii':0.020572	((('Volvox_carteri':0.007615	'Pleodorina_starrii':0.001592)'A69':0.000836	'Chlamydomonas_reinhardtii':0.002511)'A100':0.000247	'Gonium_pectorale':0.003945)'A124':0.007923)'A113':0.009621	'Hafniomonas_laevis':0.019916)'A101':0.004933)'A130':0.004994	'Borodinellopsis_texensis':0.030160)'A110':0.002886	(((('Oogamochlamys_gigantea':0.004503	'Palmellopsis_texensis':0.007262)'A127':0.008647	('Carteria_crucifera':0.007858	'Carteria_cerasiformis':0.008005)'A73':0.011031)'A70':0.000629	('Desmotetra_stigmatica':0.028534	((((((('Oedogonium_cardiacum':0.007775	'Oedogonium_angustistomum':0.007968)'A128':0.001835	'Oedocladium_carolinianum':0.003923)'A98':0.024293	('Golenkinia_longispicula':0.020202	('Jenufa_perforata':0.012098	'Jenufa_minuta':0.012908)'A90':0.023993)'A120':0.003413)'A109':0.001769	('Schizomeris_leibleinii':0.010086	('Stigeoclonium_helveticum':0.012807	'Uronema_sp':0.007491)'A106':0.010177)'A76':0.000947)'A105':0.000359	('Koshicola_spirodelophila':0.023591	('Chaetopeltis_orbicularis':0.008943	'Floydiella_terrestris':0.003642)'A123':0.013690)'A93':0.003291)'A108':0.003883	((((('Chromochloris_zofingiensis':0.007523	'Dictyochloris_fragrans':0.021222)'A121':0.000009	((('Mychonastes_homosphaera':0.006709	'Mychonastes_jurisii':0.001593)'A97':0.020315	('Scenedesmus_obliquus':0.004297	'Hariotina_reticulata':0.010562)'A77':0.006843)'A89':0.000131	('Bracteacoccus_aerius':0.003230	('Bracteacoccus_giganteus':0.002101	'Bracteacoccus_minor':0.015395)'A107':0.002699)'A78':0.003504)'A92':0.001835)'A82':0.000550	'Follicularia_botryoides':0.016181)'A84':0.000136	'Rotundella_rotunda':0.018748)'A131':0.000147	((('Pediastrum_duplex':0.006987	'Chlorotetraedron_incus':0.011904)'A102':0.000253	'Neochloris_aquatica':0.011081)'A74':0.004527	((('Kirchneriella_aperta':0.002421
(((((((('Chlamydomonas_peterfii':0.019520	((('Pleodorina_starrii':0.001249	'Volvox_carteri':0.003818)'A100':0.000021	'Chlamydomonas_reinhardtii':0.001540)'A69':0.001012	'Gonium_pectorale':0.003216)'A124':0.010592)'A113':0.013724	'Hafniomonas_laevis':0.020783)'A101':0.005408	'Borodinellopsis_texensis':0.030425)'A110':0.000669	((('Trochiscia_hystrix':0.009886	'Treubaria_triappendiculata':0.005066)'A83':0.017158	'Elakatothrix_viridis':0.001559)'A91':0.002518	'Cylindrocapsa_geminella':0.026312)'A80':0.015311)'A130':0.003537	(((('Microglena_monadina':0.012761	('Phacotus_lenticularis':0.025489	(('Chlamydomonas_applanata':0.005083	'Dunaliella_salina':0.007974)'A117':0.000047	((('Stephanosphaera_pluvialis':0.012245	(('Chlorococcum_tatrense':0.001542	'Chloromonas_perforata':0.005951)'A88':0.009375	'Protosiphon_botryoides':0.010309)'A125':0.006786)'A94':0.006587	('Chlorogonium_capillatum':0.008685	'Haematococcus_lacustris':0.008797)'A116':0.000366)'A114':0.002680	'Chlorosarcinopsis_eremi':0.017685)'A115':0.003656)'A85':0.006464)'A111':0.001477)'A104':0.004754	((((((('Oedogonium_cardiacum':0.005483	'Oedogonium_angustistomum':0.010264)'A128':0.002478	'Oedocladium_carolinianum':0.005215)'A98':0.025361	('Golenkinia_longispicula':0.018784	('Jenufa_perforata':0.015446	'Jenufa_minuta':0.012845)'A90':0.038026)'A120':0.003285)'A109':0.000416	('Schizomeris_leibleinii':0.016409	('Stigeoclonium_helveticum':0.015245	'Uronema_sp':0.007762)'A106':0.010612)'A76':0.001561)'A105':0.002531	('Koshicola_spirodelophila':0.026057	('Chaetopeltis_orbicularis':0.006546	'Floydiella_terrestris':0.001787)'A123':0.010773)'A93':0.006521)'A108':0.002903	(('Follicularia_botryoides':0.013817	'Rotundella_rotunda':0.014124)'A84':0.002693	(((('Parallela_transversalis':0.016294	'Microspora_sp':0.009873)'A118':0.011056	('Kirchneriella_aperta':0.003928	'Ourococcus_multisporus':0.004038)'A72':0.004811)'A112':0.001304	'Pseudomuriella_schumacherensis':0.010810)'A79':0.003681	(((((('Mychonastes_homosphaera':0.004697	'Mychonastes_jurisii':0.001439)'A97':0.017042	('Bracteacoccus_aerius':0.004440	('Bracteacoccus_giganteus':0.002017	'Bracteacoccus_minor':0.009466)'A107':0.004801)'A78':0.004385)'A89':0.000748	('Scenedesmus_obliquus':0.003173	'Hariotina_reticulata':0.008926)'A77':0.009475)'A92':0.000200	'Dictyochloris_fragrans':0.024801)'A82':0.000029	'Chromochloris_zofingiensis':0.006272)'A121':0.002040
((((((((('Trochiscia_hystrix':0.007708	'Treubaria_triappendiculata':0.003858)'A83':0.019165	'Elakatothrix_viridis':0.006998)'A91':0.003273	'Cylindrocapsa_geminella':0.026648)'A80':0.017299	'Borodinellopsis_texensis':0.033964)'A110':0.000585	(('Chlamydomonas_peterfii':0.014902	(('Chlamydomonas_reinhardtii':0.001971	'Pleodorina_starrii':0.000556)'A69':0.001323	('Gonium_pectorale':0.002414	'Volvox_carteri':0.005406)'A124':0.000005)'A100':0.008008)'A113':0.012143	'Hafniomonas_laevis':0.020419)'A101':0.005988)'A130':0.003188	(((('Oogamochlamys_gigantea':0.007257	'Palmellopsis_texensis':0.005446)'A127':0.003370	('Carteria_crucifera':0.008241	'Carteria_cerasiformis':0.008410)'A73':0.011993)'A70':0.001227	(((((((('Oedogonium_cardiacum':0.006005	'Oedogonium_angustistomum':0.008117)'A128':0.002041	'Oedocladium_carolinianum':0.002560)'A98':0.022188	('Golenkinia_longispicula':0.022466	('Jenufa_perforata':0.009305	'Jenufa_minuta':0.015757)'A90':0.024749)'A120':0.005391)'A109':0.000602	('Schizomeris_leibleinii':0.011027	('Stigeoclonium_helveticum':0.010405	'Uronema_sp':0.011888)'A106':0.009287)'A76':0.003374)'A105':0.000367	('Koshicola_spirodelophila':0.020134	('Chaetopeltis_orbicularis':0.004894	'Floydiella_terrestris':0.003827)'A123':0.010734)'A93':0.004315)'A108':0.004209	(((((('Kirchneriella_aperta':0.002893	'Ourococcus_multisporus':0.004155)'A72':0.005184	('Parallela_transversalis':0.012568	'Microspora_sp':0.007453)'A118':0.012025)'A79':0.001231	'Pseudomuriella_schumacherensis':0.012644)'A112':0.002538	((('Neochloris_aquatica':0.011961	'Pediastrum_duplex':0.007687)'A74':0.000888	'Chlorotetraedron_incus':0.012254)'A102':0.003515	'Rotundella_rotunda':0.014903)'A131':0.000754)'A129':0.000181	((((('Scenedesmus_obliquus':0.002180	'Hariotina_reticulata':0.010898)'A77':0.010603	('Mychonastes_homosphaera':0.004861	'Mychonastes_jurisii':0.001726)'A97':0.021607)'A92':0.000234	('Bracteacoccus_aerius':0.003878	('Bracteacoccus_giganteus':0.002576	'Bracteacoccus_minor':0.012394)'A107':0.003971)'A78':0.006500)'A89':0.001530	'Dictyochloris_fragrans':0.022808)'A121':0.000250	'Chromochloris_zofingiensis':0.006214)'A82':0.000437)'A84':0.000883	'Follicularia_botryoides':0.013547)'A75':0.002733)'A81':0.004481	'Spermatozopsis_similis':0.017713)'A126':0.001169	'Desmotetra_stigmatica':0.018978)'A122':0.001023)'A87':0.000351	('Microglena_monadina':0.014933	('Phacotus_lenticularis':0.019147
((('Characiochloris_acuminata':0.014154	(('Carteria_sp':0.022440	('Chlamydomonas_radiata':0.007230	('Chloromonas_rosae':0.007093	'Chlamydomonas_nivalis':0.004977)'A132':0.004371)'A103':0.009144)'A133':0.000575	('Lobochlamys_culleus':0.002815	'Lobochlamys_segnis':0.003761)'A96':0.008607)'A68':0.001570)'A119':0.000280	((((('Chlamydomonas_peterfii':0.016987	(('Gonium_pectorale':0.002402	('Pleodorina_starrii':0.000775	'Volvox_carteri':0.003633)'A69':0.000778)'A100':0.000192	'Chlamydomonas_reinhardtii':0.002648)'A124':0.006594)'A113':0.015809	'Hafniomonas_laevis':0.021223)'A110':0.001515	((('Trochiscia_hystrix':0.007125	'Treubaria_triappendiculata':0.003479)'A83':0.021954	'Elakatothrix_viridis':0.002151)'A91':0.003776	'Cylindrocapsa_geminella':0.023336)'A80':0.016057)'A101':0.001051	'Borodinellopsis_texensis':0.028626)'A130':0.005157	((('Desmotetra_stigmatica':0.016744	(('Oogamochlamys_gigantea':0.011550	'Palmellopsis_texensis':0.007862)'A127':0.005570	('Carteria_crucifera':0.007258	'Carteria_cerasiformis':0.007585)'A73':0.013584)'A70':0.000519)'A122':0.000955	((((((('Oedogonium_cardiacum':0.005729	'Oedogonium_angustistomum':0.008192)'A128':0.001949	'Oedocladium_carolinianum':0.003535)'A98':0.024269	('Golenkinia_longispicula':0.019066	('Jenufa_perforata':0.014013	'Jenufa_minuta':0.008439)'A90':0.026534)'A120':0.007206)'A109':0.000770	('Schizomeris_leibleinii':0.011134	('Stigeoclonium_helveticum':0.014835	'Uronema_sp':0.011311)'A106':0.009177)'A76':0.005302)'A105':0.000432	('Koshicola_spirodelophila':0.024484	('Chaetopeltis_orbicularis':0.010196	'Floydiella_terrestris':0.001542)'A123':0.011295)'A93':0.006657)'A108':0.002844	(((((('Chromochloris_zofingiensis':0.005800	((('Bracteacoccus_aerius':0.003863	('Bracteacoccus_giganteus':0.002030	'Bracteacoccus_minor':0.011562)'A107':0.002961)'A78':0.005706	('Scenedesmus_obliquus':0.002858	'Hariotina_reticulata':0.008801)'A77':0.008240)'A92':0.000002	('Mychonastes_homosphaera':0.004937	'Mychonastes_jurisii':0.002337)'A97':0.022231)'A89':0.000468)'A82':0.000004	'Dictyochloris_fragrans':0.022079)'A121':0.001375	(('Pseudomuriella_schumacherensis':0.009924	('Parallela_transversalis':0.013395	'Microspora_sp':0.007760)'A118':0.010689)'A112':0.002344	('Kirchneriella_aperta':0.003770	'Ourococcus_multisporus':0.003677)'A72':0.007262)'A79':0.001577)'A84':0.000039	'Follicularia_botryoides':0.020273)'A129':0.000013
((('Characiochloris_acuminata':0.014413	(((('Chlamydomonas_peterfii':0.017016	(('Volvox_carteri':0.004166	('Chlamydomonas_reinhardtii':0.001082	'Pleodorina_starrii':0.001771)'A100':0.000173)'A124':0.000520	'Gonium_pectorale':0.001872)'A69':0.011254)'A113':0.008644	'Hafniomonas_laevis':0.022545)'A110':0.010568	('Borodinellopsis_texensis':0.033389	((('Trochiscia_hystrix':0.004620	'Treubaria_triappendiculata':0.003976)'A83':0.015865	'Elakatothrix_viridis':0.003798)'A91':0.002157	'Cylindrocapsa_geminella':0.025228)'A80':0.013942)'A130':0.000551)'A101':0.001897	(((((((((('Oedogonium_cardiacum':0.003707	'Oedogonium_angustistomum':0.009493)'A128':0.002643	'Oedocladium_carolinianum':0.004818)'A98':0.025054	('Golenkinia_longispicula':0.014571	('Jenufa_perforata':0.016584	'Jenufa_minuta':0.008615)'A90':0.026515)'A120':0.005772)'A109':0.000970	('Schizomeris_leibleinii':0.010420	('Stigeoclonium_helveticum':0.016111	'Uronema_sp':0.007821)'A106':0.010248)'A76':0.002870)'A105':0.001478	('Koshicola_spirodelophila':0.026302	('Chaetopeltis_orbicularis':0.006264	'Floydiella_terrestris':0.002261)'A123':0.013854)'A93':0.007983)'A108':0.003989	(((((('Chromochloris_zofingiensis':0.004754	((('Scenedesmus_obliquus':0.004058	'Hariotina_reticulata':0.009248)'A77':0.009723	('Bracteacoccus_aerius':0.005102	('Bracteacoccus_giganteus':0.001523	'Bracteacoccus_minor':0.007360)'A107':0.003534)'A78':0.005698)'A89':0.001116	('Mychonastes_homosphaera':0.003582	'Mychonastes_jurisii':0.001484)'A97':0.018195)'A92':0.000964)'A121':0.000229	'Dictyochloris_fragrans':0.020184)'A82':0.000859	((('Parallela_transversalis':0.013183	'Microspora_sp':0.005335)'A118':0.012834	('Kirchneriella_aperta':0.002780	'Ourococcus_multisporus':0.005879)'A72':0.006005)'A112':0.002454	'Pseudomuriella_schumacherensis':0.009511)'A79':0.001095)'A84':0.000592	'Follicularia_botryoides':0.018159)'A75':0.000037	(('Chlorotetraedron_incus':0.014824	'Neochloris_aquatica':0.011418)'A102':0.000564	'Pediastrum_duplex':0.006883)'A74':0.004875)'A131':0.000859	'Rotundella_rotunda':0.017747)'A129':0.002079)'A81':0.006187	'Desmotetra_stigmatica':0.022752)'A126':0.000664	'Spermatozopsis_similis':0.018945)'A99':0.000057	(('Oogamochlamys_gigantea':0.008054	'Palmellopsis_texensis':0.007511)'A127':0.003254	('Carteria_crucifera':0.004737	'Carteria_cerasiformis':0.009432)'A73':0.010786)'A70':0.000807)'A122':0.000319	('Microglena_monadina':0.016321
((((('Carteria_sp':0.014714	('Chlamydomonas_radiata':0.006902	('Chloromonas_rosae':0.004190	'Chlamydomonas_nivalis':0.002510)'A132':0.003846)'A103':0.011076)'A133':0.000277	('Lobochlamys_culleus':0.005025	'Lobochlamys_segnis':0.004622)'A96':0.006029)'A68':0.000878	'Characiochloris_acuminata':0.013851)'A95':0.000950	(((((('Trochiscia_hystrix':0.004942	'Treubaria_triappendiculata':0.002856)'A83':0.019785	'Elakatothrix_viridis':0.004094)'A91':0.001108	'Cylindrocapsa_geminella':0.023164)'A80':0.018647	(('Chlamydomonas_peterfii':0.013692	((('Gonium_pectorale':0.001057	'Volvox_carteri':0.004793)'A124':0.000334	'Pleodorina_starrii':0.002407)'A100':0.002135	'Chlamydomonas_reinhardtii':0.000750)'A69':0.009742)'A113':0.006287	'Hafniomonas_laevis':0.019447)'A110':0.003670)'A130':0.000384	'Borodinellopsis_texensis':0.023074)'A101':0.002776	((('Desmotetra_stigmatica':0.021704	((((((('Oedogonium_cardiacum':0.002402	'Oedogonium_angustistomum':0.008799)'A128':0.002555	'Oedocladium_carolinianum':0.004120)'A98':0.025196	('Golenkinia_longispicula':0.019085	('Jenufa_perforata':0.013251	'Jenufa_minuta':0.016013)'A90':0.020428)'A120':0.004370)'A109':0.001045	('Schizomeris_leibleinii':0.015794	('Stigeoclonium_helveticum':0.018295	'Uronema_sp':0.008262)'A106':0.012338)'A76':0.006101)'A105':0.000229	('Koshicola_spirodelophila':0.023746	('Chaetopeltis_orbicularis':0.007019	'Floydiella_terrestris':0.003303)'A123':0.012568)'A93':0.007281)'A108':0.004213	((((((((('Mychonastes_homosphaera':0.003416	'Mychonastes_jurisii':0.002059)'A97':0.022576	('Scenedesmus_obliquus':0.002178	'Hariotina_reticulata':0.007340)'A77':0.010710)'A89':0.000261	('Bracteacoccus_aerius':0.002524	('Bracteacoccus_giganteus':0.001989	'Bracteacoccus_minor':0.009989)'A107':0.001944)'A78':0.005230)'A92':0.001016	'Dictyochloris_fragrans':0.021073)'A121':0.000277	'Chromochloris_zofingiensis':0.005329)'A82':0.000229	((('Parallela_transversalis':0.014666	'Microspora_sp':0.011835)'A118':0.014518	('Kirchneriella_aperta':0.003975	'Ourococcus_multisporus':0.006596)'A72':0.005879)'A112':0.001085	'Pseudomuriella_schumacherensis':0.009959)'A79':0.000704)'A84':0.000631	(('Neochloris_aquatica':0.007471	'Chlorotetraedron_incus':0.012846)'A102':0.000201	'Pediastrum_duplex':0.006590)'A74':0.005714)'A131':0.000074	'Follicularia_botryoides':0.014667)'A75':0.000793	'Rotundella_rotunda':0.015302)'A129':0.002174)'A81':0.006998
((((((((('Trochiscia_hystrix':0.005369	'Treubaria_triappendiculata':0.008562)'A83':0.021729	'Elakatothrix_viridis':0.004378)'A91':0.000978	'Cylindrocapsa_geminella':0.027253)'A80':0.015449	(('Chlamydomonas_peterfii':0.021228	((('Gonium_pectorale':0.003496	'Chlamydomonas_reinhardtii':0.001961)'A124':0.000146	'Volvox_carteri':0.002679)'A100':0.000761	'Pleodorina_starrii':0.001002)'A69':0.008908)'A113':0.009409	'Hafniomonas_laevis':0.019374)'A110':0.005279)'A130':0.000094	'Borodinellopsis_texensis':0.025365)'A101':0.001555	(((('Oogamochlamys_gigantea':0.006656	'Palmellopsis_texensis':0.007711)'A127':0.005685	('Carteria_crucifera':0.008306	'Carteria_cerasiformis':0.005955)'A73':0.006577)'A70':0.001170	(('Microglena_monadina':0.014987	('Phacotus_lenticularis':0.018131	(('Dunaliella_salina':0.007838	((('Stephanosphaera_pluvialis':0.009449	(('Chlorococcum_tatrense':0.000008	'Chloromonas_perforata':0.004487)'A88':0.010911	'Protosiphon_botryoides':0.009950)'A125':0.006545)'A94':0.006080	('Chlorogonium_capillatum':0.006028	'Haematococcus_lacustris':0.015764)'A116':0.000429)'A115':0.000729	'Chlorosarcinopsis_eremi':0.017473)'A114':0.002766)'A85':0.001326	'Chlamydomonas_applanata':0.005793)'A117':0.005517)'A111':0.003668)'A104':0.003595	((((((('Oedogonium_cardiacum':0.005068	'Oedogonium_angustistomum':0.007966)'A128':0.001185	'Oedocladium_carolinianum':0.005493)'A98':0.023246	('Golenkinia_longispicula':0.017075	('Jenufa_perforata':0.012238	'Jenufa_minuta':0.012355)'A90':0.036930)'A120':0.007700)'A109':0.001597	('Schizomeris_leibleinii':0.010589	('Stigeoclonium_helveticum':0.016846	'Uronema_sp':0.007449)'A106':0.012849)'A76':0.006867)'A105':0.000230	('Koshicola_spirodelophila':0.024899	('Chaetopeltis_orbicularis':0.008070	'Floydiella_terrestris':0.002518)'A123':0.014348)'A93':0.005007)'A108':0.003701	(((((((('Mychonastes_homosphaera':0.005588	'Mychonastes_jurisii':0.003516)'A97':0.019292	('Scenedesmus_obliquus':0.004824	'Hariotina_reticulata':0.010070)'A77':0.013445)'A92':0.000039	('Bracteacoccus_aerius':0.003417	('Bracteacoccus_giganteus':0.000958	'Bracteacoccus_minor':0.010568)'A107':0.002511)'A78':0.004607)'A89':0.003209	'Dictyochloris_fragrans':0.019606)'A121':0.000224	'Chromochloris_zofingiensis':0.006125)'A82':0.000610	(('Pseudomuriella_schumacherensis':0.008858	('Parallela_transversalis':0.013677	'Microspora_sp':0.012037)'A118':0.012643)'A112':0.001541
((('Characiochloris_acuminata':0.015501	(('Carteria_sp':0.019241	('Chlamydomonas_radiata':0.006336	('Chloromonas_rosae':0.010611	'Chlamydomonas_nivalis':0.004779)'A132':0.004652)'A103':0.010714)'A133':0.001673	('Lobochlamys_culleus':0.003991	'Lobochlamys_segnis':0.007121)'A96':0.007257)'A68':0.000554)'A95':0.000011	((((('Chlamydomonas_peterfii':0.018676	((('Pleodorina_starrii':0.000606	'Volvox_carteri':0.005226)'A69':0.001160	'Gonium_pectorale':0.004379)'A124':0.000016	'Chlamydomonas_reinhardtii':0.002253)'A100':0.009780)'A113':0.010652	'Hafniomonas_laevis':0.022333)'A110':0.005512	((('Trochiscia_hystrix':0.005325	'Treubaria_triappendiculata':0.005509)'A83':0.017320	'Elakatothrix_viridis':0.007325)'A91':0.003621	'Cylindrocapsa_geminella':0.026614)'A80':0.012744)'A101':0.000346	'Borodinellopsis_texensis':0.032639)'A130':0.003741	(((((((((('Oedogonium_cardiacum':0.008133	'Oedogonium_angustistomum':0.011707)'A128':0.001746	'Oedocladium_carolinianum':0.004717)'A98':0.031607	('Golenkinia_longispicula':0.020324	('Jenufa_perforata':0.011493	'Jenufa_minuta':0.014072)'A90':0.026235)'A120':0.011607)'A109':0.000314	('Schizomeris_leibleinii':0.012479	('Stigeoclonium_helveticum':0.015820	'Uronema_sp':0.006741)'A106':0.014768)'A76':0.003040)'A105':0.000283	('Koshicola_spirodelophila':0.020733	('Chaetopeltis_orbicularis':0.012933	'Floydiella_terrestris':0.002803)'A123':0.014906)'A93':0.007830)'A108':0.003510	((((('Dictyochloris_fragrans':0.019456	((('Mychonastes_homosphaera':0.004651	'Mychonastes_jurisii':0.001727)'A97':0.022143	('Scenedesmus_obliquus':0.004380	'Hariotina_reticulata':0.006507)'A77':0.010292)'A89':0.000048	('Bracteacoccus_aerius':0.003745	('Bracteacoccus_giganteus':0.001654	'Bracteacoccus_minor':0.013952)'A107':0.002278)'A78':0.008433)'A92':0.000785)'A121':0.000133	'Chromochloris_zofingiensis':0.006169)'A82':0.002832	((('Kirchneriella_aperta':0.005149	'Ourococcus_multisporus':0.005124)'A72':0.005714	('Parallela_transversalis':0.011744	'Microspora_sp':0.009702)'A118':0.009075)'A112':0.001088	'Pseudomuriella_schumacherensis':0.009406)'A79':0.000174)'A84':0.000906	((('Pediastrum_duplex':0.010027	'Neochloris_aquatica':0.013640)'A102':0.000235	'Chlorotetraedron_incus':0.015364)'A74':0.003112	'Rotundella_rotunda':0.011442)'A129':0.000833)'A75':0.000811	'Follicularia_botryoides':0.020875)'A131':0.003119)'A81':0.005447	'Spermatozopsis_similis':0.016157)'A99':0.004734
((((('Carteria_sp':0.014708	('Chlamydomonas_radiata':0.006832	('Chloromonas_rosae':0.002416	'Chlamydomonas_nivalis':0.004355)'A132':0.002335)'A103':0.006012)'A133':0.000396	('Lobochlamys_culleus':0.002970	'Lobochlamys_segnis':0.004105)'A96':0.004620)'A68':0.000814	'Characiochloris_acuminata':0.011702)'A95':0.000554	((('Borodinellopsis_texensis':0.023768	((('Trochiscia_hystrix':0.005497	'Treubaria_triappendiculata':0.002768)'A83':0.014911	'Elakatothrix_viridis':0.004048)'A91':0.001848	'Cylindrocapsa_geminella':0.021760)'A80':0.013208)'A101':0.000468	(('Chlamydomonas_peterfii':0.012851	((('Volvox_carteri':0.002944	'Pleodorina_starrii':0.001153)'A124':0.000416	'Chlamydomonas_reinhardtii':0.001318)'A100':0.000344	'Gonium_pectorale':0.000756)'A69':0.005327)'A113':0.007842	'Hafniomonas_laevis':0.015822)'A110':0.002106)'A130':0.002006	(('Microglena_monadina':0.008845	('Phacotus_lenticularis':0.013430	((((('Chlorogonium_capillatum':0.005333	'Haematococcus_lacustris':0.010060)'A116':0.001543	'Chlorosarcinopsis_eremi':0.013704)'A115':0.000308	('Stephanosphaera_pluvialis':0.009528	(('Chlorococcum_tatrense':0.000112	'Chloromonas_perforata':0.003304)'A88':0.010375	'Protosiphon_botryoides':0.006855)'A125':0.004165)'A94':0.004806)'A114':0.002035	'Dunaliella_salina':0.007807)'A85':0.002060	'Chlamydomonas_applanata':0.003661)'A117':0.002493)'A111':0.001021)'A104':0.002105	(((('Oogamochlamys_gigantea':0.007490	'Palmellopsis_texensis':0.005582)'A127':0.002347	('Carteria_crucifera':0.004138	'Carteria_cerasiformis':0.005256)'A73':0.007065)'A70':0.001400	'Desmotetra_stigmatica':0.018152)'A122':0.000680	((((('Koshicola_spirodelophila':0.012160	('Chaetopeltis_orbicularis':0.005635	'Floydiella_terrestris':0.004299)'A123':0.008892)'A93':0.006257	('Schizomeris_leibleinii':0.008902	('Stigeoclonium_helveticum':0.009280	'Uronema_sp':0.004333)'A106':0.008333)'A76':0.004006)'A108':0.005248	((('Oedogonium_cardiacum':0.004033	'Oedogonium_angustistomum':0.006181)'A128':0.001589	'Oedocladium_carolinianum':0.002261)'A98':0.022733	('Golenkinia_longispicula':0.019660	('Jenufa_perforata':0.011694	'Jenufa_minuta':0.007547)'A90':0.021239)'A120':0.003750)'A109':0.001174)'A105':0.001416	((((('Pediastrum_duplex':0.005070	'Chlorotetraedron_incus':0.009621)'A74':0.000089	'Neochloris_aquatica':0.008209)'A102':0.002478	'Rotundella_rotunda':0.010805)'A129':0.000630
((((('Carteria_sp':0.017253	('Chlamydomonas_radiata':0.008391	('Chloromonas_rosae':0.005732	'Chlamydomonas_nivalis':0.003884)'A132':0.006407)'A103':0.008130)'A133':0.000103	('Lobochlamys_culleus':0.004924	'Lobochlamys_segnis':0.004167)'A96':0.005174)'A68':0.000548	(((((('Trochiscia_hystrix':0.006180	'Treubaria_triappendiculata':0.004957)'A83':0.016431	'Elakatothrix_viridis':0.005029)'A91':0.005502	'Cylindrocapsa_geminella':0.032889)'A80':0.013871	(('Chlamydomonas_peterfii':0.016685	((('Chlamydomonas_reinhardtii':0.002046	'Pleodorina_starrii':0.003086)'A124':0.000163	'Volvox_carteri':0.005829)'A100':0.003953	'Gonium_pectorale':0.001230)'A69':0.008120)'A113':0.015271	'Hafniomonas_laevis':0.032182)'A110':0.004982)'A101':0.000697	'Borodinellopsis_texensis':0.028185)'A130':0.006651	((('Microglena_monadina':0.014866	('Phacotus_lenticularis':0.022830	((((('Stephanosphaera_pluvialis':0.011555	(('Chlorococcum_tatrense':0.000661	'Chloromonas_perforata':0.005283)'A88':0.010749	'Protosiphon_botryoides':0.010191)'A125':0.011378)'A94':0.012047	('Chlorogonium_capillatum':0.005760	'Haematococcus_lacustris':0.012323)'A116':0.002280)'A115':0.000036	'Chlorosarcinopsis_eremi':0.021550)'A114':0.004124	'Dunaliella_salina':0.007515)'A117':0.000910	'Chlamydomonas_applanata':0.004851)'A85':0.004485)'A111':0.003005)'A104':0.002885	((('Oogamochlamys_gigantea':0.008671	'Palmellopsis_texensis':0.006372)'A127':0.005227	('Carteria_crucifera':0.006888	'Carteria_cerasiformis':0.008502)'A73':0.006919)'A70':0.001439	(((((('Koshicola_spirodelophila':0.024571	('Chaetopeltis_orbicularis':0.008356	'Floydiella_terrestris':0.003559)'A123':0.018741)'A93':0.006828	('Schizomeris_leibleinii':0.009036	('Stigeoclonium_helveticum':0.016779	'Uronema_sp':0.008769)'A106':0.007785)'A76':0.001289)'A108':0.000743	(('Oedogonium_cardiacum':0.004012	'Oedogonium_angustistomum':0.009709)'A128':0.001633	'Oedocladium_carolinianum':0.004545)'A98':0.025683)'A105':0.005254	('Golenkinia_longispicula':0.029603	('Jenufa_perforata':0.013557	'Jenufa_minuta':0.013713)'A90':0.039544)'A120':0.000626)'A109':0.003996	((((('Pediastrum_duplex':0.005547	'Chlorotetraedron_incus':0.011511)'A102':0.000001	'Neochloris_aquatica':0.015257)'A74':0.003758	'Rotundella_rotunda':0.015852)'A129':0.001850	(((((('Scenedesmus_obliquus':0.005689	'Hariotina_reticulata':0.012494)'A77':0.012019
((('Characiochloris_acuminata':0.007267	(('Carteria_sp':0.022153	('Chlamydomonas_radiata':0.007853	('Chloromonas_rosae':0.006926	'Chlamydomonas_nivalis':0.004869)'A132':0.006358)'A103':0.010456)'A133':0.001676	('Lobochlamys_culleus':0.005461	'Lobochlamys_segnis':0.005787)'A96':0.005262)'A68':0.001612)'A119':0.000622	((((('Chlamydomonas_peterfii':0.013787	(('Gonium_pectorale':0.003747	'Volvox_carteri':0.004939)'A100':0.000000	('Chlamydomonas_reinhardtii':0.002457	'Pleodorina_starrii':0.001625)'A124':0.001057)'A69':0.008065)'A113':0.008914	'Hafniomonas_laevis':0.022957)'A110':0.003724	((('Trochiscia_hystrix':0.007234	'Treubaria_triappendiculata':0.004406)'A83':0.020720	'Elakatothrix_viridis':0.004692)'A91':0.002276	'Cylindrocapsa_geminella':0.028793)'A80':0.014411)'A130':0.001378	'Borodinellopsis_texensis':0.032685)'A101':0.003905	(((('Oogamochlamys_gigantea':0.011711	'Palmellopsis_texensis':0.005986)'A127':0.004838	('Carteria_crucifera':0.007978	'Carteria_cerasiformis':0.006922)'A73':0.010920)'A70':0.000503	((((('Golenkinia_longispicula':0.019900	('Jenufa_perforata':0.008252	'Jenufa_minuta':0.014376)'A90':0.031941)'A109':0.006853	((('Koshicola_spirodelophila':0.021418	('Chaetopeltis_orbicularis':0.006223	'Floydiella_terrestris':0.003816)'A123':0.014099)'A93':0.003018	('Schizomeris_leibleinii':0.008741	('Stigeoclonium_helveticum':0.013432	'Uronema_sp':0.009741)'A106':0.013080)'A76':0.001724)'A108':0.002369	(('Oedogonium_cardiacum':0.009139	'Oedogonium_angustistomum':0.009050)'A128':0.003056	'Oedocladium_carolinianum':0.002532)'A98':0.016622)'A105':0.005869)'A120':0.002705	((('Follicularia_botryoides':0.015675	((('Dictyochloris_fragrans':0.018073	'Chromochloris_zofingiensis':0.006535)'A121':0.000002	((('Scenedesmus_obliquus':0.005543	'Hariotina_reticulata':0.013546)'A77':0.009424	('Mychonastes_homosphaera':0.004547	'Mychonastes_jurisii':0.003063)'A97':0.018589)'A92':0.000584	('Bracteacoccus_aerius':0.007499	('Bracteacoccus_giganteus':0.001406	'Bracteacoccus_minor':0.012473)'A107':0.004652)'A78':0.003807)'A89':0.001458)'A82':0.000616	(('Pseudomuriella_schumacherensis':0.009164	('Parallela_transversalis':0.013781	'Microspora_sp':0.012273)'A118':0.010049)'A79':0.000510	('Kirchneriella_aperta':0.007018	'Ourococcus_multisporus':0.006841)'A72':0.005635)'A112':0.001346)'A84':0.001032)'A75':0.000289	(('Chlorotetraedron_incus':0.009788
((('Characiochloris_acuminata':0.008732	((((('Chlamydomonas_peterfii':0.019075	((('Chlamydomonas_reinhardtii':0.001212	'Pleodorina_starrii':0.001365)'A100':0.000000	'Volvox_carteri':0.007720)'A69':0.000853	'Gonium_pectorale':0.001404)'A124':0.007183)'A113':0.006848	'Hafniomonas_laevis':0.022442)'A110':0.007004	((('Trochiscia_hystrix':0.007729	'Treubaria_triappendiculata':0.004989)'A83':0.018984	'Elakatothrix_viridis':0.007156)'A91':0.000548	'Cylindrocapsa_geminella':0.025632)'A80':0.014006)'A130':0.000017	'Borodinellopsis_texensis':0.021275)'A101':0.003251	(((('Oogamochlamys_gigantea':0.005610	'Palmellopsis_texensis':0.008770)'A127':0.006079	('Carteria_crucifera':0.004124	'Carteria_cerasiformis':0.009225)'A73':0.010505)'A70':0.000665	((((('Golenkinia_longispicula':0.022495	('Jenufa_perforata':0.008600	'Jenufa_minuta':0.011064)'A90':0.026163)'A109':0.002482	((('Koshicola_spirodelophila':0.025010	('Chaetopeltis_orbicularis':0.006438	'Floydiella_terrestris':0.001787)'A123':0.012236)'A93':0.004374	('Schizomeris_leibleinii':0.006491	('Stigeoclonium_helveticum':0.013670	'Uronema_sp':0.006454)'A106':0.007976)'A76':0.006199)'A108':0.002453	(('Oedogonium_cardiacum':0.006677	'Oedogonium_angustistomum':0.010239)'A128':0.002925	'Oedocladium_carolinianum':0.004573)'A98':0.022408)'A105':0.004526)'A120':0.000901	((((('Chlorotetraedron_incus':0.011444	'Neochloris_aquatica':0.011307)'A102':0.000233	'Pediastrum_duplex':0.006703)'A74':0.005744	((('Dictyochloris_fragrans':0.023589	((('Bracteacoccus_aerius':0.003809	('Bracteacoccus_giganteus':0.001694	'Bracteacoccus_minor':0.009572)'A107':0.004003)'A78':0.002772	('Scenedesmus_obliquus':0.001361	'Hariotina_reticulata':0.010558)'A77':0.005924)'A92':0.000700	('Mychonastes_homosphaera':0.004451	'Mychonastes_jurisii':0.001716)'A97':0.024250)'A89':0.000696)'A82':0.000146	'Chromochloris_zofingiensis':0.008358)'A121':0.000444	((('Parallela_transversalis':0.009515	'Microspora_sp':0.008687)'A118':0.007076	'Pseudomuriella_schumacherensis':0.010047)'A112':0.001695	('Kirchneriella_aperta':0.003867	'Ourococcus_multisporus':0.006005)'A72':0.013145)'A79':0.000926)'A84':0.000638)'A75':0.001273	'Rotundella_rotunda':0.015536)'A131':0.000584	'Follicularia_botryoides':0.016768)'A129':0.002525)'A81':0.005891	'Spermatozopsis_similis':0.015172)'A87':0.000373	'Desmotetra_stigmatica':0.028064)'A99':0.000673)'A122':0.000280	('Microglena_monadina':0.012962
((('Characiochloris_acuminata':0.007596	(('Carteria_sp':0.025510	('Chlamydomonas_radiata':0.010373	('Chloromonas_rosae':0.008001	'Chlamydomonas_nivalis':0.003963)'A132':0.005322)'A103':0.009955)'A133':0.000354	('Lobochlamys_culleus':0.002147	'Lobochlamys_segnis':0.005145)'A96':0.007928)'A68':0.001738)'A95':0.000012	((((('Chlamydomonas_peterfii':0.012257	((('Chlamydomonas_reinhardtii':0.001741	'Pleodorina_starrii':0.001378)'A100':0.000532	'Volvox_carteri':0.005212)'A69':0.000532	'Gonium_pectorale':0.001603)'A124':0.009224)'A113':0.006706	'Hafniomonas_laevis':0.023013)'A110':0.005049	'Borodinellopsis_texensis':0.032299)'A101':0.000073	((('Trochiscia_hystrix':0.005903	'Treubaria_triappendiculata':0.005893)'A83':0.016985	'Elakatothrix_viridis':0.004046)'A91':0.000543	'Cylindrocapsa_geminella':0.033236)'A80':0.016358)'A130':0.005064	('Desmotetra_stigmatica':0.021673	(('Microglena_monadina':0.016686	('Phacotus_lenticularis':0.025157	(('Chlamydomonas_applanata':0.003734	'Dunaliella_salina':0.006719)'A85':0.000339	(('Chlorosarcinopsis_eremi':0.016811	('Stephanosphaera_pluvialis':0.015383	(('Chlorococcum_tatrense':0.000452	'Chloromonas_perforata':0.005696)'A88':0.008606	'Protosiphon_botryoides':0.016363)'A125':0.004831)'A94':0.005056)'A115':0.001525	('Chlorogonium_capillatum':0.003549	'Haematococcus_lacustris':0.009618)'A116':0.002231)'A114':0.001854)'A117':0.007717)'A111':0.001901)'A104':0.003140	('Spermatozopsis_similis':0.016198	(((('Golenkinia_longispicula':0.024478	('Jenufa_perforata':0.009707	'Jenufa_minuta':0.012542)'A90':0.023857)'A109':0.003711	((('Koshicola_spirodelophila':0.021677	('Chaetopeltis_orbicularis':0.006758	'Floydiella_terrestris':0.003954)'A123':0.015216)'A93':0.008744	('Schizomeris_leibleinii':0.009420	('Stigeoclonium_helveticum':0.019388	'Uronema_sp':0.005232)'A106':0.010065)'A76':0.001711)'A108':0.002014	(('Oedogonium_cardiacum':0.007055	'Oedogonium_angustistomum':0.010765)'A128':0.002858	'Oedocladium_carolinianum':0.006006)'A98':0.024186)'A105':0.001565)'A120':0.004094	(((((('Dictyochloris_fragrans':0.018292	((('Scenedesmus_obliquus':0.002237	'Hariotina_reticulata':0.008212)'A77':0.010131	('Mychonastes_homosphaera':0.004552	'Mychonastes_jurisii':0.000233)'A97':0.018848)'A89':0.001416	('Bracteacoccus_aerius':0.003670	('Bracteacoccus_giganteus':0.004991
((('Characiochloris_acuminata':0.014298	(('Carteria_sp':0.018085	('Chlamydomonas_radiata':0.011933	('Chloromonas_rosae':0.009768	'Chlamydomonas_nivalis':0.004856)'A132':0.003256)'A103':0.010065)'A133':0.000992	('Lobochlamys_culleus':0.001645	'Lobochlamys_segnis':0.003925)'A96':0.005940)'A68':0.001489)'A95':0.000058	((((('Chlamydomonas_peterfii':0.016532	((('Pleodorina_starrii':0.001704	'Chlamydomonas_reinhardtii':0.001061)'A69':0.001189	'Volvox_carteri':0.006446)'A100':0.000205	'Gonium_pectorale':0.001121)'A124':0.008041)'A113':0.012287	'Hafniomonas_laevis':0.024540)'A110':0.002545	((('Trochiscia_hystrix':0.010320	'Treubaria_triappendiculata':0.005677)'A83':0.016055	'Elakatothrix_viridis':0.003946)'A91':0.004487	'Cylindrocapsa_geminella':0.031279)'A80':0.011103)'A101':0.001783	'Borodinellopsis_texensis':0.033971)'A130':0.005865	((((((('Golenkinia_longispicula':0.024241	('Jenufa_perforata':0.012490	'Jenufa_minuta':0.015772)'A90':0.027389)'A109':0.005873	((('Koshicola_spirodelophila':0.020348	('Chaetopeltis_orbicularis':0.006562	'Floydiella_terrestris':0.002549)'A123':0.010796)'A93':0.006284	('Schizomeris_leibleinii':0.011702	('Stigeoclonium_helveticum':0.014741	'Uronema_sp':0.009897)'A106':0.007700)'A76':0.002351)'A108':0.001031	(('Oedogonium_cardiacum':0.005817	'Oedogonium_angustistomum':0.008380)'A128':0.005576	'Oedocladium_carolinianum':0.005807)'A98':0.025518)'A105':0.004400)'A120':0.002955	((((((((('Bracteacoccus_aerius':0.003623	('Bracteacoccus_giganteus':0.002269	'Bracteacoccus_minor':0.014373)'A107':0.002074)'A78':0.004322	('Scenedesmus_obliquus':0.004519	'Hariotina_reticulata':0.010846)'A77':0.009805)'A92':0.000038	('Mychonastes_homosphaera':0.003672	'Mychonastes_jurisii':0.003409)'A97':0.018297)'A89':0.000704	'Dictyochloris_fragrans':0.021878)'A121':0.000686	'Chromochloris_zofingiensis':0.004486)'A82':0.000513	(('Pseudomuriella_schumacherensis':0.007605	('Parallela_transversalis':0.015769	'Microspora_sp':0.012229)'A118':0.011781)'A112':0.002317	('Kirchneriella_aperta':0.004498	'Ourococcus_multisporus':0.006429)'A72':0.005881)'A79':0.001043)'A84':0.000917	'Follicularia_botryoides':0.016644)'A75':0.000055	(('Neochloris_aquatica':0.010510	'Chlorotetraedron_incus':0.017239)'A102':0.000056	'Pediastrum_duplex':0.007886)'A74':0.005231)'A129':0.003661	'Rotundella_rotunda':0.020902)'A131':0.002019)'A81':0.007195	'Spermatozopsis_similis':0.016610)'A122':0.000952
((('Characiochloris_acuminata':0.011461	((((('Chlamydomonas_peterfii':0.015213	((('Volvox_carteri':0.004361	'Pleodorina_starrii':0.002028)'A100':0.000779	'Chlamydomonas_reinhardtii':0.004453)'A69':0.003586	'Gonium_pectorale':0.000439)'A124':0.005892)'A113':0.005927	'Hafniomonas_laevis':0.023206)'A110':0.004279	((('Trochiscia_hystrix':0.008168	'Treubaria_triappendiculata':0.005751)'A83':0.021365	'Elakatothrix_viridis':0.004110)'A91':0.001534	'Cylindrocapsa_geminella':0.025667)'A80':0.017572)'A101':0.002438	'Borodinellopsis_texensis':0.027004)'A130':0.001770	(((('Desmotetra_stigmatica':0.024181	(('Oogamochlamys_gigantea':0.007690	'Palmellopsis_texensis':0.007904)'A127':0.004961	('Carteria_crucifera':0.008504	'Carteria_cerasiformis':0.007094)'A73':0.006820)'A70':0.000578)'A99':0.000101	((('Golenkinia_longispicula':0.023236	('Jenufa_perforata':0.009096	'Jenufa_minuta':0.015497)'A90':0.024468)'A109':0.004295	((('Koshicola_spirodelophila':0.022985	('Chaetopeltis_orbicularis':0.010303	'Floydiella_terrestris':0.002520)'A123':0.016750)'A93':0.005567	('Schizomeris_leibleinii':0.016044	('Stigeoclonium_helveticum':0.012576	'Uronema_sp':0.005173)'A106':0.013332)'A76':0.002911)'A108':0.005149	(('Oedogonium_cardiacum':0.007466	'Oedogonium_angustistomum':0.010180)'A128':0.004935	'Oedocladium_carolinianum':0.004549)'A98':0.022000)'A105':0.002425)'A120':0.003961	((((((((('Scenedesmus_obliquus':0.003297	'Hariotina_reticulata':0.009827)'A77':0.009950	('Mychonastes_homosphaera':0.007580	'Mychonastes_jurisii':0.001876)'A97':0.022288)'A92':0.000601	('Bracteacoccus_aerius':0.002888	('Bracteacoccus_giganteus':0.001641	'Bracteacoccus_minor':0.013729)'A107':0.003108)'A78':0.004998)'A89':0.001071	'Chromochloris_zofingiensis':0.005292)'A82':0.000445	'Dictyochloris_fragrans':0.022047)'A121':0.000829	(('Pseudomuriella_schumacherensis':0.007808	('Parallela_transversalis':0.015058	'Microspora_sp':0.011178)'A118':0.011961)'A79':0.001257	('Kirchneriella_aperta':0.004472	'Ourococcus_multisporus':0.004484)'A72':0.008674)'A112':0.000714)'A84':0.000438	(('Neochloris_aquatica':0.008169	'Pediastrum_duplex':0.006674)'A102':0.000132	'Chlorotetraedron_incus':0.012782)'A74':0.005288)'A75':0.000143	'Follicularia_botryoides':0.014714)'A129':0.001753	'Rotundella_rotunda':0.016718)'A131':0.002968)'A81':0.007183)'A87':0.002022	'Spermatozopsis_similis':0.019195)'A126':0.000184	('Microglena_monadina':0.014961
((('Characiochloris_acuminata':0.010518	(('Carteria_sp':0.015076	('Chlamydomonas_radiata':0.006001	('Chloromonas_rosae':0.006664	'Chlamydomonas_nivalis':0.002323)'A132':0.003406)'A103':0.004907)'A133':0.000748	('Lobochlamys_culleus':0.003849	'Lobochlamys_segnis':0.004537)'A96':0.005421)'A68':0.000372)'A95':0.000008	(((((('Trochiscia_hystrix':0.005363	'Treubaria_triappendiculata':0.003454)'A83':0.012843	'Elakatothrix_viridis':0.002991)'A91':0.001484	'Cylindrocapsa_geminella':0.025191)'A80':0.014340	(('Chlamydomonas_peterfii':0.012217	((('Pleodorina_starrii':0.000575	'Volvox_carteri':0.003950)'A69':0.000188	'Chlamydomonas_reinhardtii':0.001583)'A100':0.000538	'Gonium_pectorale':0.001579)'A124':0.007593)'A113':0.007096	'Hafniomonas_laevis':0.016695)'A110':0.002338)'A101':0.000169	'Borodinellopsis_texensis':0.022753)'A130':0.005669	(((('Spermatozopsis_similis':0.013698	((('Golenkinia_longispicula':0.013956	('Jenufa_perforata':0.007481	'Jenufa_minuta':0.012541)'A90':0.022549)'A109':0.003819	((('Koshicola_spirodelophila':0.017603	('Chaetopeltis_orbicularis':0.003473	'Floydiella_terrestris':0.001730)'A123':0.010452)'A93':0.003308	('Schizomeris_leibleinii':0.005168	('Stigeoclonium_helveticum':0.008553	'Uronema_sp':0.006984)'A106':0.009326)'A76':0.003531)'A108':0.001004	(('Oedogonium_cardiacum':0.004281	'Oedogonium_angustistomum':0.006316)'A128':0.002428	'Oedocladium_carolinianum':0.003526)'A98':0.021366)'A105':0.003639)'A120':0.003806	((((('Pediastrum_duplex':0.005115	'Neochloris_aquatica':0.006798)'A74':0.000224	'Chlorotetraedron_incus':0.011177)'A102':0.003763	((('Dictyochloris_fragrans':0.013540	((('Scenedesmus_obliquus':0.002360	'Hariotina_reticulata':0.007221)'A77':0.005796	('Mychonastes_homosphaera':0.002682	'Mychonastes_jurisii':0.002060)'A97':0.019041)'A89':0.000269	('Bracteacoccus_aerius':0.003096	('Bracteacoccus_giganteus':0.001691	'Bracteacoccus_minor':0.010916)'A107':0.001539)'A78':0.004203)'A92':0.000831)'A121':0.000026	'Chromochloris_zofingiensis':0.003341)'A82':0.000101	((('Parallela_transversalis':0.011820	'Microspora_sp':0.008997)'A118':0.011178	('Kirchneriella_aperta':0.002851	'Ourococcus_multisporus':0.004429)'A72':0.003813)'A79':0.002580	'Pseudomuriella_schumacherensis':0.006544)'A112':0.000430)'A84':0.000114)'A129':0.000241	'Follicularia_botryoides':0.009349)'A75':0.000918	'Rotundella_rotunda':0.013815)'A131':0.002352)'A81':0.003528)'A126':0.001258
(((((('Borodinellopsis_texensis':0.037331	((('Trochiscia_hystrix':0.006320	'Treubaria_triappendiculata':0.004051)'A83':0.019180	'Elakatothrix_viridis':0.006306)'A91':0.001800	'Cylindrocapsa_geminella':0.026690)'A80':0.013006)'A101':0.000991	(('Chlamydomonas_peterfii':0.016368	((('Volvox_carteri':0.004855	'Pleodorina_starrii':0.000942)'A100':0.000571	'Chlamydomonas_reinhardtii':0.001513)'A69':0.001145	'Gonium_pectorale':0.000299)'A124':0.009708)'A113':0.012247	'Hafniomonas_laevis':0.020577)'A110':0.004555)'A130':0.003408	(('Microglena_monadina':0.013394	('Phacotus_lenticularis':0.020832	(((('Chlorosarcinopsis_eremi':0.018765	('Stephanosphaera_pluvialis':0.011196	(('Chlorococcum_tatrense':0.001658	'Chloromonas_perforata':0.006546)'A88':0.004807	'Protosiphon_botryoides':0.008310)'A125':0.007327)'A94':0.006962)'A114':0.002255	('Chlorogonium_capillatum':0.005223	'Haematococcus_lacustris':0.010455)'A116':0.002238)'A115':0.002399	'Dunaliella_salina':0.006506)'A85':0.000138	'Chlamydomonas_applanata':0.008305)'A117':0.005102)'A111':0.003220)'A104':0.002819	('Desmotetra_stigmatica':0.028246	(('Spermatozopsis_similis':0.015486	((('Golenkinia_longispicula':0.015068	('Jenufa_perforata':0.010924	'Jenufa_minuta':0.015978)'A90':0.027903)'A109':0.003422	((('Koshicola_spirodelophila':0.018454	('Chaetopeltis_orbicularis':0.005564	'Floydiella_terrestris':0.004547)'A123':0.008787)'A93':0.004699	('Schizomeris_leibleinii':0.008953	('Stigeoclonium_helveticum':0.012637	'Uronema_sp':0.013480)'A106':0.012229)'A76':0.002850)'A108':0.001942	(('Oedogonium_cardiacum':0.005454	'Oedogonium_angustistomum':0.011363)'A128':0.002259	'Oedocladium_carolinianum':0.003421)'A98':0.023986)'A105':0.001357)'A120':0.004383	(((((((('Mychonastes_homosphaera':0.006832	'Mychonastes_jurisii':0.003396)'A97':0.021800	('Scenedesmus_obliquus':0.004219	'Hariotina_reticulata':0.009810)'A77':0.011713)'A92':0.000341	('Bracteacoccus_aerius':0.003587	('Bracteacoccus_giganteus':0.002664	'Bracteacoccus_minor':0.012544)'A107':0.006255)'A78':0.005653)'A89':0.000370	'Dictyochloris_fragrans':0.023540)'A82':0.001019	'Chromochloris_zofingiensis':0.005381)'A121':0.001218	(('Pseudomuriella_schumacherensis':0.008334	('Parallela_transversalis':0.008520	'Microspora_sp':0.010062)'A118':0.016970)'A79':0.002474	('Kirchneriella_aperta':0.003858	'Ourococcus_multisporus':0.005595)'A72':0.007461)'A112':0.000879)'A84':0.000197
((((('Carteria_sp':0.024993	('Chlamydomonas_radiata':0.011247	('Chloromonas_rosae':0.006742	'Chlamydomonas_nivalis':0.005282)'A132':0.005928)'A103':0.009774)'A133':0.002609	('Lobochlamys_culleus':0.004559	'Lobochlamys_segnis':0.005250)'A96':0.006957)'A68':0.000749	'Characiochloris_acuminata':0.016379)'A95':0.000000	((((('Chlamydomonas_peterfii':0.019992	((('Volvox_carteri':0.004069	'Pleodorina_starrii':0.002823)'A69':0.000340	'Chlamydomonas_reinhardtii':0.003584)'A100':0.000773	'Gonium_pectorale':0.000743)'A124':0.008152)'A113':0.014637	'Hafniomonas_laevis':0.031132)'A110':0.005167	'Borodinellopsis_texensis':0.032269)'A101':0.000205	((('Trochiscia_hystrix':0.003480	'Treubaria_triappendiculata':0.005830)'A83':0.024650	'Elakatothrix_viridis':0.005203)'A91':0.001798	'Cylindrocapsa_geminella':0.036865)'A80':0.018843)'A130':0.005118	((('Desmotetra_stigmatica':0.034285	('Spermatozopsis_similis':0.019388	((('Golenkinia_longispicula':0.019599	('Jenufa_perforata':0.016495	'Jenufa_minuta':0.015561)'A90':0.031871)'A109':0.007919	((('Koshicola_spirodelophila':0.021981	('Chaetopeltis_orbicularis':0.007764	'Floydiella_terrestris':0.002267)'A123':0.019461)'A93':0.006359	('Schizomeris_leibleinii':0.012797	('Stigeoclonium_helveticum':0.014454	'Uronema_sp':0.007209)'A106':0.014973)'A76':0.006741)'A108':0.003169	(('Oedogonium_cardiacum':0.004669	'Oedogonium_angustistomum':0.010392)'A128':0.000979	'Oedocladium_carolinianum':0.006394)'A98':0.025708)'A105':0.003930)'A120':0.004353	(((((((('Mychonastes_homosphaera':0.005298	'Mychonastes_jurisii':0.003498)'A97':0.025601	('Bracteacoccus_aerius':0.005320	('Bracteacoccus_giganteus':0.001543	'Bracteacoccus_minor':0.010890)'A107':0.004023)'A78':0.007433)'A89':0.002163	('Scenedesmus_obliquus':0.006118	'Hariotina_reticulata':0.010908)'A77':0.012074)'A92':0.001755	'Dictyochloris_fragrans':0.028933)'A121':0.000839	'Chromochloris_zofingiensis':0.006857)'A82':0.000952	((('Parallela_transversalis':0.016953	'Microspora_sp':0.012400)'A118':0.009562	'Pseudomuriella_schumacherensis':0.010695)'A112':0.001163	('Kirchneriella_aperta':0.004828	'Ourococcus_multisporus':0.004651)'A72':0.011887)'A79':0.001156)'A84':0.000030	((('Neochloris_aquatica':0.015812	'Chlorotetraedron_incus':0.015193)'A74':0.000120	'Pediastrum_duplex':0.007394)'A102':0.001978	'Rotundella_rotunda':0.019100)'A129':0.002154)'A75':0.000594
((((('Carteria_sp':0.014990	('Chlamydomonas_radiata':0.009690	('Chloromonas_rosae':0.004467	'Chlamydomonas_nivalis':0.004891)'A132':0.002747)'A103':0.010091)'A133':0.002231	('Lobochlamys_culleus':0.003050	'Lobochlamys_segnis':0.004053)'A96':0.007039)'A68':0.000131	((((('Chlamydomonas_peterfii':0.009835	(('Chlamydomonas_reinhardtii':0.001538	('Volvox_carteri':0.005577	'Pleodorina_starrii':0.001256)'A100':0.000500)'A124':0.000148	'Gonium_pectorale':0.001533)'A69':0.007271)'A113':0.008348	'Hafniomonas_laevis':0.024713)'A110':0.007272	'Borodinellopsis_texensis':0.028252)'A130':0.000660	((('Trochiscia_hystrix':0.006395	'Treubaria_triappendiculata':0.004689)'A83':0.017609	'Elakatothrix_viridis':0.004539)'A91':0.001184	'Cylindrocapsa_geminella':0.026556)'A80':0.014851)'A101':0.004154	(((('Spermatozopsis_similis':0.023775	((('Golenkinia_longispicula':0.029703	('Jenufa_perforata':0.016750	'Jenufa_minuta':0.017678)'A90':0.028508)'A109':0.002245	((('Schizomeris_leibleinii':0.011606	('Stigeoclonium_helveticum':0.012360	'Uronema_sp':0.006738)'A106':0.007933)'A108':0.002475	('Koshicola_spirodelophila':0.028149	('Chaetopeltis_orbicularis':0.004572	'Floydiella_terrestris':0.003151)'A123':0.014346)'A93':0.002440)'A76':0.001832	(('Oedogonium_cardiacum':0.005036	'Oedogonium_angustistomum':0.009281)'A128':0.003302	'Oedocladium_carolinianum':0.003268)'A98':0.019915)'A105':0.005579)'A120':0.002145	(((((('Parallela_transversalis':0.015339	'Microspora_sp':0.007392)'A118':0.016282	'Pseudomuriella_schumacherensis':0.005990)'A112':0.003807	('Kirchneriella_aperta':0.003541	'Ourococcus_multisporus':0.004698)'A72':0.007599)'A79':0.003568	((('Pediastrum_duplex':0.006011	'Chlorotetraedron_incus':0.013633)'A74':0.000041	'Neochloris_aquatica':0.012043)'A102':0.002423	'Rotundella_rotunda':0.012934)'A129':0.001134)'A84':0.000100	(('Chromochloris_zofingiensis':0.004632	'Dictyochloris_fragrans':0.018075)'A121':0.000019	((('Mychonastes_homosphaera':0.006249	'Mychonastes_jurisii':0.001437)'A97':0.016224	('Scenedesmus_obliquus':0.002758	'Hariotina_reticulata':0.008750)'A77':0.006219)'A89':0.002649	('Bracteacoccus_aerius':0.003392	('Bracteacoccus_giganteus':0.001346	'Bracteacoccus_minor':0.007548)'A107':0.002769)'A78':0.007323)'A92':0.001806)'A82':0.000580)'A75':0.000788	'Follicularia_botryoides':0.015470)'A131':0.002155)'A81':0.004516)'A126':0.002809	(('Oogamochlamys_gigantea':0.007148
((('Characiochloris_acuminata':0.010416	((((('Chlamydomonas_peterfii':0.019258	(('Volvox_carteri':0.003622	('Chlamydomonas_reinhardtii':0.002052	'Pleodorina_starrii':0.000977)'A69':0.000737)'A100':0.002887	'Gonium_pectorale':0.002333)'A124':0.006017)'A113':0.010270	'Hafniomonas_laevis':0.021837)'A110':0.003838	((('Trochiscia_hystrix':0.005856	'Treubaria_triappendiculata':0.007836)'A83':0.016194	'Elakatothrix_viridis':0.004789)'A91':0.001286	'Cylindrocapsa_geminella':0.023182)'A80':0.014743)'A130':0.001258	'Borodinellopsis_texensis':0.023518)'A101':0.003305	((((('Oogamochlamys_gigantea':0.007894	'Palmellopsis_texensis':0.006906)'A127':0.004880	('Carteria_crucifera':0.006497	'Carteria_cerasiformis':0.008119)'A73':0.011713)'A70':0.000655	'Desmotetra_stigmatica':0.024813)'A122':0.000081	('Spermatozopsis_similis':0.011121	(((('Jenufa_perforata':0.011653	'Jenufa_minuta':0.010961)'A90':0.025023	'Golenkinia_longispicula':0.019238)'A120':0.002117	((('Schizomeris_leibleinii':0.011914	('Stigeoclonium_helveticum':0.012406	'Uronema_sp':0.011435)'A106':0.007953)'A108':0.002636	('Koshicola_spirodelophila':0.023813	('Chaetopeltis_orbicularis':0.004206	'Floydiella_terrestris':0.004446)'A123':0.016796)'A93':0.001987)'A76':0.000405	(('Oedogonium_cardiacum':0.006658	'Oedogonium_angustistomum':0.007924)'A128':0.001761	'Oedocladium_carolinianum':0.003098)'A98':0.026865)'A105':0.006269)'A109':0.004545	((((('Dictyochloris_fragrans':0.018605	((('Scenedesmus_obliquus':0.001976	'Hariotina_reticulata':0.008246)'A77':0.006573	('Mychonastes_homosphaera':0.004235	'Mychonastes_jurisii':0.001745)'A97':0.018482)'A92':0.000116	('Bracteacoccus_aerius':0.003769	('Bracteacoccus_giganteus':0.001517	'Bracteacoccus_minor':0.010981)'A107':0.005856)'A78':0.004378)'A89':0.000731)'A82':0.000057	'Chromochloris_zofingiensis':0.006993)'A121':0.000146	(('Pseudomuriella_schumacherensis':0.005909	('Parallela_transversalis':0.010709	'Microspora_sp':0.007554)'A118':0.009940)'A79':0.003269	('Kirchneriella_aperta':0.002658	'Ourococcus_multisporus':0.003454)'A72':0.007215)'A112':0.001062)'A75':0.000066	((('Chlorotetraedron_incus':0.011092	'Pediastrum_duplex':0.005255)'A102':0.000265	'Neochloris_aquatica':0.008801)'A74':0.002065	'Rotundella_rotunda':0.014001)'A129':0.002172)'A84':0.002200	'Follicularia_botryoides':0.013083)'A131':0.001798)'A81':0.004507)'A126':0.001978)'A87':0.000543	('Microglena_monadina':0.015797
((((('Carteria_sp':0.017712	('Chlamydomonas_radiata':0.007678	('Chloromonas_rosae':0.005792	'Chlamydomonas_nivalis':0.004166)'A132':0.005504)'A103':0.006417)'A133':0.000525	('Lobochlamys_culleus':0.002334	'Lobochlamys_segnis':0.004140)'A96':0.003441)'A68':0.000794	'Characiochloris_acuminata':0.013388)'A119':0.000012	((('Borodinellopsis_texensis':0.022457	(('Chlamydomonas_peterfii':0.017264	((('Volvox_carteri':0.003086	'Pleodorina_starrii':0.000463)'A124':0.000127	'Chlamydomonas_reinhardtii':0.001483)'A100':0.000690	'Gonium_pectorale':0.000667)'A69':0.005120)'A113':0.008623	'Hafniomonas_laevis':0.020161)'A110':0.002210)'A130':0.000299	((('Trochiscia_hystrix':0.006264	'Treubaria_triappendiculata':0.003871)'A83':0.012355	'Elakatothrix_viridis':0.005890)'A91':0.001680	'Cylindrocapsa_geminella':0.024015)'A80':0.017578)'A101':0.003127	(((('Spermatozopsis_similis':0.012394	((('Golenkinia_longispicula':0.019172	((('Schizomeris_leibleinii':0.006248	('Stigeoclonium_helveticum':0.012614	'Uronema_sp':0.007913)'A106':0.008821)'A108':0.001575	('Koshicola_spirodelophila':0.018392	('Chaetopeltis_orbicularis':0.004723	'Floydiella_terrestris':0.004838)'A123':0.013398)'A93':0.005778)'A76':0.002338	(('Oedogonium_cardiacum':0.004100	'Oedogonium_angustistomum':0.009125)'A128':0.002392	'Oedocladium_carolinianum':0.002693)'A98':0.016766)'A105':0.003127)'A120':0.000452	('Jenufa_perforata':0.007731	'Jenufa_minuta':0.013050)'A90':0.026929)'A109':0.003486	((((('Dictyochloris_fragrans':0.015583	'Chromochloris_zofingiensis':0.006615)'A121':0.000691	((('Scenedesmus_obliquus':0.003901	'Hariotina_reticulata':0.006448)'A77':0.007295	('Mychonastes_homosphaera':0.003537	'Mychonastes_jurisii':0.000857)'A97':0.019496)'A92':0.000172	('Bracteacoccus_aerius':0.004723	('Bracteacoccus_giganteus':0.001569	'Bracteacoccus_minor':0.012350)'A107':0.002288)'A78':0.004234)'A89':0.001778)'A82':0.000059	((('Chlorotetraedron_incus':0.010966	'Neochloris_aquatica':0.006229)'A74':0.000778	'Pediastrum_duplex':0.004629)'A102':0.003793	'Follicularia_botryoides':0.013509)'A129':0.000458)'A75':0.000562	(('Pseudomuriella_schumacherensis':0.006427	('Parallela_transversalis':0.007989	'Microspora_sp':0.009645)'A118':0.008047)'A112':0.001550	('Kirchneriella_aperta':0.002725	'Ourococcus_multisporus':0.005211)'A72':0.010270)'A79':0.000652)'A131':0.001881	'Rotundella_rotunda':0.012520)'A84':0.001382)'A81':0.005727)'A126':0.002296
((((((((('Trochiscia_hystrix':0.008459	'Treubaria_triappendiculata':0.006251)'A83':0.015466	'Elakatothrix_viridis':0.006533)'A91':0.001198	'Cylindrocapsa_geminella':0.023672)'A80':0.014977	(('Chlamydomonas_peterfii':0.016279	((('Volvox_carteri':0.005929	'Pleodorina_starrii':0.001193)'A124':0.001216	'Chlamydomonas_reinhardtii':0.002202)'A100':0.001334	'Gonium_pectorale':0.000149)'A69':0.014003)'A113':0.011150	'Hafniomonas_laevis':0.018692)'A110':0.004158)'A101':0.002059	'Borodinellopsis_texensis':0.023500)'A130':0.003408	((('Desmotetra_stigmatica':0.025157	('Spermatozopsis_similis':0.016913	(((((('Schizomeris_leibleinii':0.007377	('Stigeoclonium_helveticum':0.015813	'Uronema_sp':0.012292)'A106':0.011967)'A108':0.001826	('Koshicola_spirodelophila':0.020326	('Chaetopeltis_orbicularis':0.005673	'Floydiella_terrestris':0.003062)'A123':0.015429)'A93':0.005593)'A76':0.001278	(('Oedogonium_cardiacum':0.006232	'Oedogonium_angustistomum':0.011071)'A128':0.002595	'Oedocladium_carolinianum':0.005354)'A98':0.019070)'A105':0.005061	'Golenkinia_longispicula':0.023705)'A109':0.000503	('Jenufa_perforata':0.012870	'Jenufa_minuta':0.018887)'A90':0.028338)'A120':0.003465	(((((('Chromochloris_zofingiensis':0.007464	((('Scenedesmus_obliquus':0.002957	'Hariotina_reticulata':0.009019)'A77':0.012139	('Mychonastes_homosphaera':0.003404	'Mychonastes_jurisii':0.002338)'A97':0.021999)'A92':0.001147	('Bracteacoccus_aerius':0.004164	('Bracteacoccus_giganteus':0.002070	'Bracteacoccus_minor':0.011513)'A107':0.003907)'A78':0.003968)'A89':0.001140)'A121':0.000048	'Dictyochloris_fragrans':0.021170)'A82':0.000032	((('Parallela_transversalis':0.016502	'Microspora_sp':0.012830)'A118':0.009146	('Kirchneriella_aperta':0.002935	'Ourococcus_multisporus':0.006098)'A72':0.006296)'A79':0.000352	'Pseudomuriella_schumacherensis':0.011069)'A112':0.001557)'A75':0.000883	(('Neochloris_aquatica':0.012247	'Pediastrum_duplex':0.008103)'A74':0.000254	'Chlorotetraedron_incus':0.014719)'A102':0.006938)'A129':0.000377	'Follicularia_botryoides':0.014827)'A131':0.000383	'Rotundella_rotunda':0.011756)'A84':0.004641)'A81':0.005933)'A126':0.002279)'A87':0.003568	(('Oogamochlamys_gigantea':0.007294	'Palmellopsis_texensis':0.007856)'A127':0.006208	('Carteria_crucifera':0.006382	'Carteria_cerasiformis':0.008168)'A73':0.011032)'A70':0.000642)'A99':0.000668	('Microglena_monadina':0.011521	('Phacotus_lenticularis':0.022779
(((((((('Chlamydomonas_peterfii':0.017293	(('Volvox_carteri':0.006704	('Chlamydomonas_reinhardtii':0.001288	'Pleodorina_starrii':0.002068)'A100':0.001659)'A69':0.000000	'Gonium_pectorale':0.001456)'A124':0.010711)'A113':0.021509	'Hafniomonas_laevis':0.022590)'A110':0.001676	((('Trochiscia_hystrix':0.006032	'Treubaria_triappendiculata':0.004671)'A83':0.018079	'Elakatothrix_viridis':0.003785)'A91':0.002453	'Cylindrocapsa_geminella':0.040709)'A80':0.020356)'A101':0.002271	'Borodinellopsis_texensis':0.035628)'A130':0.003683	((((('Oogamochlamys_gigantea':0.010124	'Palmellopsis_texensis':0.006714)'A127':0.004757	('Carteria_crucifera':0.010956	'Carteria_cerasiformis':0.006571)'A73':0.009794)'A70':0.000668	('Desmotetra_stigmatica':0.025015	((((((('Stigeoclonium_helveticum':0.019483	'Uronema_sp':0.012305)'A106':0.014087	'Schizomeris_leibleinii':0.009664)'A108':0.000267	('Koshicola_spirodelophila':0.024711	('Chaetopeltis_orbicularis':0.008310	'Floydiella_terrestris':0.007434)'A123':0.022348)'A93':0.001258)'A76':0.001909	(('Oedogonium_cardiacum':0.009843	'Oedogonium_angustistomum':0.011872)'A128':0.004359	'Oedocladium_carolinianum':0.003140)'A98':0.025169)'A105':0.003901	'Golenkinia_longispicula':0.031506)'A120':0.000249	('Jenufa_perforata':0.010180	'Jenufa_minuta':0.020612)'A90':0.036820)'A109':0.000642	((('Follicularia_botryoides':0.013766	'Rotundella_rotunda':0.018540)'A129':0.004098	('Chromochloris_zofingiensis':0.007535	(('Dictyochloris_fragrans':0.021420	((('Scenedesmus_obliquus':0.006432	'Hariotina_reticulata':0.015097)'A77':0.012443	('Mychonastes_homosphaera':0.004623	'Mychonastes_jurisii':0.002949)'A97':0.023806)'A89':0.001370	('Bracteacoccus_aerius':0.004585	('Bracteacoccus_giganteus':0.003243	'Bracteacoccus_minor':0.011218)'A107':0.004197)'A78':0.003231)'A92':0.003175)'A75':0.000154	((('Parallela_transversalis':0.015381	'Microspora_sp':0.012472)'A118':0.013542	'Pseudomuriella_schumacherensis':0.008858)'A79':0.004373	('Kirchneriella_aperta':0.003827	'Ourococcus_multisporus':0.005396)'A72':0.007836)'A112':0.001106)'A121':0.000048)'A82':0.000613)'A131':0.000555	(('Neochloris_aquatica':0.012250	'Chlorotetraedron_incus':0.015373)'A74':0.000164	'Pediastrum_duplex':0.008488)'A102':0.005012)'A84':0.004950)'A81':0.005760)'A126':0.000527)'A99':0.001051	'Spermatozopsis_similis':0.021665)'A87':0.000289	('Microglena_monadina':0.015921	('Phacotus_lenticularis':0.026619
((('Characiochloris_acuminata':0.013855	(('Carteria_sp':0.022925	('Chlamydomonas_radiata':0.010147	('Chloromonas_rosae':0.005820	'Chlamydomonas_nivalis':0.005735)'A132':0.005762)'A103':0.008501)'A133':0.000812	('Lobochlamys_culleus':0.005737	'Lobochlamys_segnis':0.004497)'A96':0.005356)'A68':0.001562)'A95':0.000462	(((((('Trochiscia_hystrix':0.006904	'Treubaria_triappendiculata':0.003392)'A83':0.015607	'Elakatothrix_viridis':0.007325)'A91':0.001193	'Cylindrocapsa_geminella':0.040582)'A80':0.019402	(('Chlamydomonas_peterfii':0.017532	((('Pleodorina_starrii':0.003513	'Chlamydomonas_reinhardtii':0.001912)'A100':0.000274	'Volvox_carteri':0.005794)'A69':0.001054	'Gonium_pectorale':0.001983)'A124':0.007532)'A113':0.010131	'Hafniomonas_laevis':0.021760)'A110':0.005346)'A130':0.000757	'Borodinellopsis_texensis':0.029869)'A101':0.002794	(('Desmotetra_stigmatica':0.026868	((('Carteria_crucifera':0.005367	'Carteria_cerasiformis':0.008643)'A73':0.008418	('Spermatozopsis_similis':0.016568	(((('Jenufa_perforata':0.018383	'Jenufa_minuta':0.015051)'A90':0.036146	'Golenkinia_longispicula':0.018351)'A109':0.003611	(((('Stigeoclonium_helveticum':0.014763	'Uronema_sp':0.008248)'A106':0.009952	'Schizomeris_leibleinii':0.013103)'A108':0.002378	('Koshicola_spirodelophila':0.024310	('Chaetopeltis_orbicularis':0.007901	'Floydiella_terrestris':0.002595)'A123':0.018194)'A93':0.005607)'A76':0.001380	(('Oedogonium_cardiacum':0.008358	'Oedogonium_angustistomum':0.010193)'A128':0.004245	'Oedocladium_carolinianum':0.002540)'A98':0.021704)'A105':0.003023)'A120':0.004468	('Follicularia_botryoides':0.018535	('Rotundella_rotunda':0.020279	((('Chlorotetraedron_incus':0.014932	'Neochloris_aquatica':0.016065)'A102':0.000027	'Pediastrum_duplex':0.010651)'A74':0.002641	((('Dictyochloris_fragrans':0.024315	((('Mychonastes_homosphaera':0.003216	'Mychonastes_jurisii':0.001980)'A97':0.018785	('Bracteacoccus_aerius':0.005423	('Bracteacoccus_giganteus':0.002782	'Bracteacoccus_minor':0.014549)'A107':0.002926)'A78':0.004400)'A89':0.000807	('Scenedesmus_obliquus':0.003737	'Hariotina_reticulata':0.007602)'A77':0.009874)'A92':0.001455)'A82':0.000048	((('Parallela_transversalis':0.012515	'Microspora_sp':0.010223)'A118':0.014031	'Pseudomuriella_schumacherensis':0.010592)'A79':0.001938
((('Characiochloris_acuminata':0.011881	(((((('Trochiscia_hystrix':0.006390	'Treubaria_triappendiculata':0.003033)'A83':0.018371	'Elakatothrix_viridis':0.003548)'A91':0.001677	'Cylindrocapsa_geminella':0.031432)'A80':0.012822	(('Chlamydomonas_peterfii':0.013788	((('Pleodorina_starrii':0.002874	'Chlamydomonas_reinhardtii':0.003004)'A124':0.000497	'Volvox_carteri':0.003412)'A100':0.000264	'Gonium_pectorale':0.000951)'A69':0.005623)'A113':0.012915	'Hafniomonas_laevis':0.023718)'A110':0.003755)'A130':0.001031	'Borodinellopsis_texensis':0.033652)'A101':0.003345	((('Microglena_monadina':0.014404	('Phacotus_lenticularis':0.018670	(('Dunaliella_salina':0.010368	((('Stephanosphaera_pluvialis':0.011515	(('Chlorococcum_tatrense':0.001045	'Chloromonas_perforata':0.007035)'A88':0.006756	'Protosiphon_botryoides':0.010022)'A125':0.006136)'A94':0.005682	'Chlorosarcinopsis_eremi':0.018864)'A116':0.001583	('Haematococcus_lacustris':0.011758	'Chlorogonium_capillatum':0.006802)'A115':0.000702)'A114':0.002547)'A117':0.000319	'Chlamydomonas_applanata':0.003950)'A85':0.005283)'A111':0.002695)'A104':0.003489	'Desmotetra_stigmatica':0.021010)'A122':0.000081	((('Carteria_crucifera':0.005675	'Carteria_cerasiformis':0.007041)'A73':0.009472	('Spermatozopsis_similis':0.020658	(((((('Oedogonium_cardiacum':0.009446	'Oedogonium_angustistomum':0.011703)'A128':0.002532	'Oedocladium_carolinianum':0.003413)'A98':0.033219	(('Jenufa_perforata':0.011439	'Jenufa_minuta':0.012625)'A90':0.032974	'Golenkinia_longispicula':0.019315)'A109':0.007296)'A105':0.004469	(('Stigeoclonium_helveticum':0.020584	'Uronema_sp':0.007538)'A106':0.011587	'Schizomeris_leibleinii':0.010786)'A108':0.001246)'A120':0.002784	('Koshicola_spirodelophila':0.020093	('Chaetopeltis_orbicularis':0.007106	'Floydiella_terrestris':0.004499)'A123':0.016701)'A93':0.003665)'A76':0.005020	(('Follicularia_botryoides':0.013572	((('Pediastrum_duplex':0.008918	'Neochloris_aquatica':0.013166)'A74':0.000431	'Chlorotetraedron_incus':0.015211)'A102':0.004077	(((((('Parallela_transversalis':0.012517	'Microspora_sp':0.012957)'A118':0.010872	('Kirchneriella_aperta':0.005062	'Ourococcus_multisporus':0.004973)'A72':0.009595)'A79':0.001543	'Pseudomuriella_schumacherensis':0.006328)'A112':0.000847	((('Bracteacoccus_aerius':0.005930	('Bracteacoccus_giganteus':0.001798
((((('Carteria_sp':0.018047	('Chlamydomonas_radiata':0.011095	('Chloromonas_rosae':0.006282	'Chlamydomonas_nivalis':0.004847)'A132':0.008173)'A103':0.007977)'A133':0.000572	('Lobochlamys_culleus':0.002852	'Lobochlamys_segnis':0.003997)'A96':0.011817)'A68':0.001701	'Characiochloris_acuminata':0.014183)'A119':0.000650	((('Borodinellopsis_texensis':0.031785	(('Chlamydomonas_peterfii':0.015608	((('Volvox_carteri':0.003032	'Pleodorina_starrii':0.002761)'A124':0.000000	'Chlamydomonas_reinhardtii':0.003808)'A69':0.001849	'Gonium_pectorale':0.001856)'A100':0.007371)'A113':0.010217	'Hafniomonas_laevis':0.022940)'A110':0.004813)'A130':0.000181	((('Trochiscia_hystrix':0.007191	'Treubaria_triappendiculata':0.005710)'A83':0.017288	'Elakatothrix_viridis':0.009037)'A91':0.001004	'Cylindrocapsa_geminella':0.030741)'A80':0.017092)'A101':0.002164	((((((((((('Stigeoclonium_helveticum':0.017116	'Uronema_sp':0.008905)'A106':0.014189	'Schizomeris_leibleinii':0.009581)'A108':0.002090	('Koshicola_spirodelophila':0.021655	('Chaetopeltis_orbicularis':0.007602	'Floydiella_terrestris':0.004709)'A123':0.020315)'A93':0.004464)'A120':0.001253	(('Oedogonium_cardiacum':0.005618	'Oedogonium_angustistomum':0.014514)'A128':0.004300	'Oedocladium_carolinianum':0.002566)'A98':0.023364)'A76':0.002941	(('Jenufa_perforata':0.008927	'Jenufa_minuta':0.008991)'A90':0.021901	'Golenkinia_longispicula':0.017223)'A109':0.007393)'A105':0.003349	((((('Chlorotetraedron_incus':0.013057	'Neochloris_aquatica':0.011665)'A102':0.001301	'Pediastrum_duplex':0.005665)'A74':0.006970	(((((('Mychonastes_homosphaera':0.006102	'Mychonastes_jurisii':0.001945)'A97':0.022527	('Scenedesmus_obliquus':0.004415	'Hariotina_reticulata':0.009834)'A77':0.008515)'A89':0.000771	('Bracteacoccus_aerius':0.005669	('Bracteacoccus_giganteus':0.003619	'Bracteacoccus_minor':0.011144)'A107':0.002628)'A78':0.006271)'A92':0.000461	'Dictyochloris_fragrans':0.023546)'A121':0.000004	(('Pseudomuriella_schumacherensis':0.010747	('Parallela_transversalis':0.014495	'Microspora_sp':0.008259)'A118':0.010099)'A112':0.002982	('Kirchneriella_aperta':0.005471	'Ourococcus_multisporus':0.004919)'A72':0.006527)'A79':0.001792)'A82':0.000014	'Chromochloris_zofingiensis':0.007137)'A75':0.000516)'A84':0.000331	'Follicularia_botryoides':0.015554)'A129':0.001635	'Rotundella_rotunda':0.020689)'A131':0.005297)'A81':0.001917	'Spermatozopsis_similis':0.019888)'A87':0.000193
(((((('Chlamydomonas_radiata':0.010608	('Chloromonas_rosae':0.009395	'Chlamydomonas_nivalis':0.005055)'A132':0.004483)'A103':0.009378	'Carteria_sp':0.019844)'A133':0.000083	('Lobochlamys_culleus':0.002619	'Lobochlamys_segnis':0.004996)'A96':0.005328)'A68':0.000171	((((('Chlamydomonas_peterfii':0.012593	((('Volvox_carteri':0.005548	'Pleodorina_starrii':0.001274)'A124':0.000000	'Chlamydomonas_reinhardtii':0.002272)'A69':0.001347	'Gonium_pectorale':0.001068)'A100':0.005533)'A113':0.009397	'Hafniomonas_laevis':0.025550)'A110':0.004060	((('Trochiscia_hystrix':0.006746	'Treubaria_triappendiculata':0.005722)'A83':0.019514	'Elakatothrix_viridis':0.001764)'A91':0.000400	'Cylindrocapsa_geminella':0.024810)'A80':0.012309)'A130':0.000220	'Borodinellopsis_texensis':0.033163)'A101':0.004057	(('Desmotetra_stigmatica':0.020776	('Microglena_monadina':0.011695	('Phacotus_lenticularis':0.018567	((((('Stephanosphaera_pluvialis':0.011288	(('Chlorococcum_tatrense':0.000063	'Chloromonas_perforata':0.004662)'A88':0.005547	'Protosiphon_botryoides':0.007819)'A125':0.003665)'A94':0.006839	'Chlorosarcinopsis_eremi':0.015947)'A114':0.000753	('Haematococcus_lacustris':0.013311	'Chlorogonium_capillatum':0.002714)'A115':0.003251)'A116':0.003902	'Chlamydomonas_applanata':0.005177)'A85':0.000053	'Dunaliella_salina':0.007284)'A117':0.003297)'A111':0.003706)'A104':0.006475)'A126':0.000313	((('Spermatozopsis_similis':0.014901	('Carteria_crucifera':0.007518	'Carteria_cerasiformis':0.005318)'A73':0.012221)'A87':0.000247	(((((('Stigeoclonium_helveticum':0.011499	'Uronema_sp':0.005546)'A106':0.011021	'Schizomeris_leibleinii':0.008057)'A108':0.003365	('Koshicola_spirodelophila':0.022776	('Chaetopeltis_orbicularis':0.005632	'Floydiella_terrestris':0.002799)'A123':0.012611)'A93':0.003183)'A120':0.001770	(('Oedogonium_cardiacum':0.003634	'Oedogonium_angustistomum':0.009043)'A128':0.002239	'Oedocladium_carolinianum':0.002326)'A98':0.020446)'A76':0.001667	(('Jenufa_perforata':0.009234	'Jenufa_minuta':0.011533)'A90':0.023993	'Golenkinia_longispicula':0.017596)'A109':0.005932)'A105':0.002828	((('Follicularia_botryoides':0.015806	(('Neochloris_aquatica':0.011842	'Chlorotetraedron_incus':0.009342)'A74':0.001604	'Pediastrum_duplex':0.005097)'A102':0.004468)'A84':0.000131	((((('Mychonastes_homosphaera':0.003685	'Mychonastes_jurisii':0.002682)'A97':0.022726
(((((('Chlamydomonas_radiata':0.007574	('Chloromonas_rosae':0.007145	'Chlamydomonas_nivalis':0.002663)'A132':0.002889)'A103':0.008958	'Carteria_sp':0.015658)'A133':0.003038	('Lobochlamys_culleus':0.003464	'Lobochlamys_segnis':0.005420)'A96':0.002661)'A68':0.001359	((('Borodinellopsis_texensis':0.024082	(('Chlamydomonas_peterfii':0.013063	((('Volvox_carteri':0.006710	'Chlamydomonas_reinhardtii':0.002107)'A69':0.000000	'Pleodorina_starrii':0.001037)'A124':0.002528	'Gonium_pectorale':0.000193)'A100':0.004854)'A113':0.009789	'Hafniomonas_laevis':0.018416)'A110':0.005801)'A130':0.000073	((('Trochiscia_hystrix':0.005111	'Treubaria_triappendiculata':0.006021)'A83':0.014024	'Elakatothrix_viridis':0.004932)'A91':0.001594	'Cylindrocapsa_geminella':0.021667)'A80':0.015308)'A101':0.002447	(('Desmotetra_stigmatica':0.024136	((((((((('Stigeoclonium_helveticum':0.013098	'Uronema_sp':0.005671)'A106':0.009321	'Schizomeris_leibleinii':0.006822)'A108':0.004883	('Koshicola_spirodelophila':0.016329	('Chaetopeltis_orbicularis':0.005130	'Floydiella_terrestris':0.003432)'A123':0.011471)'A93':0.004400)'A120':0.001745	(('Oedogonium_cardiacum':0.003053	'Oedogonium_angustistomum':0.010177)'A128':0.001037	'Oedocladium_carolinianum':0.002736)'A98':0.015134)'A76':0.004057	(('Jenufa_perforata':0.007945	'Jenufa_minuta':0.010078)'A90':0.027089	'Golenkinia_longispicula':0.022293)'A109':0.003075)'A105':0.001752	(((((('Chromochloris_zofingiensis':0.005364	'Dictyochloris_fragrans':0.017981)'A82':0.000013	((('Parallela_transversalis':0.009301	'Microspora_sp':0.009968)'A118':0.011556	('Kirchneriella_aperta':0.003320	'Ourococcus_multisporus':0.005210)'A72':0.003847)'A112':0.001162	'Pseudomuriella_schumacherensis':0.006795)'A79':0.002271)'A75':0.000091	((('Mychonastes_homosphaera':0.003693	'Mychonastes_jurisii':0.001737)'A97':0.017794	('Scenedesmus_obliquus':0.002628	'Hariotina_reticulata':0.007329)'A77':0.008636)'A89':0.000892	('Bracteacoccus_aerius':0.004466	('Bracteacoccus_giganteus':0.001607	'Bracteacoccus_minor':0.010247)'A107':0.002817)'A78':0.003011)'A92':0.001238)'A121':0.000360	'Follicularia_botryoides':0.011019)'A84':0.000013	(('Pediastrum_duplex':0.004335	'Neochloris_aquatica':0.013110)'A102':0.000657	'Chlorotetraedron_incus':0.011657)'A74':0.004318)'A131':0.001480	'Rotundella_rotunda':0.014783)'A129':0.000847)'A81':0.002748	('Carteria_crucifera':0.003311
(((((('Chlamydomonas_radiata':0.009138	('Chloromonas_rosae':0.007792	'Chlamydomonas_nivalis':0.004783)'A132':0.003400)'A103':0.008942	'Carteria_sp':0.022018)'A133':0.001185	('Lobochlamys_culleus':0.004479	'Lobochlamys_segnis':0.004182)'A96':0.007248)'A68':0.003163	'Characiochloris_acuminata':0.013850)'A119':0.000187	((('Borodinellopsis_texensis':0.028755	(('Chlamydomonas_peterfii':0.015195	((('Volvox_carteri':0.005144	'Pleodorina_starrii':0.000717)'A124':0.000000	'Chlamydomonas_reinhardtii':0.000845)'A69':0.002215	'Gonium_pectorale':0.000372)'A100':0.008795)'A113':0.010463	'Hafniomonas_laevis':0.022591)'A110':0.004886)'A130':0.000017	((('Trochiscia_hystrix':0.006397	'Treubaria_triappendiculata':0.003012)'A83':0.016877	'Elakatothrix_viridis':0.004278)'A91':0.001273	'Cylindrocapsa_geminella':0.025760)'A80':0.019765)'A101':0.004467	(('Desmotetra_stigmatica':0.026194	((('Spermatozopsis_similis':0.015587	('Carteria_crucifera':0.006369	'Carteria_cerasiformis':0.005926)'A73':0.011093)'A87':0.000429	(((((('Stigeoclonium_helveticum':0.013325	'Uronema_sp':0.006504)'A106':0.012987	'Schizomeris_leibleinii':0.012780)'A108':0.005398	('Koshicola_spirodelophila':0.024103	('Chaetopeltis_orbicularis':0.005503	'Floydiella_terrestris':0.005451)'A123':0.016418)'A93':0.006361)'A120':0.000743	(('Oedogonium_cardiacum':0.005936	'Oedogonium_angustistomum':0.008012)'A128':0.003947	'Oedocladium_carolinianum':0.004210)'A98':0.026666)'A76':0.002659	(('Jenufa_perforata':0.009502	'Jenufa_minuta':0.017588)'A90':0.031023	'Golenkinia_longispicula':0.017763)'A109':0.006220)'A105':0.002110	(((((((('Bracteacoccus_aerius':0.006080	('Bracteacoccus_giganteus':0.003563	'Bracteacoccus_minor':0.011640)'A107':0.004571)'A78':0.005192	('Scenedesmus_obliquus':0.004445	'Hariotina_reticulata':0.006854)'A77':0.008658)'A92':0.001282	('Mychonastes_homosphaera':0.003020	'Mychonastes_jurisii':0.002189)'A97':0.017490)'A89':0.000843	'Chromochloris_zofingiensis':0.006980)'A75':0.000021	((('Parallela_transversalis':0.010747	'Microspora_sp':0.010472)'A118':0.012398	'Pseudomuriella_schumacherensis':0.010377)'A112':0.003166	('Kirchneriella_aperta':0.004396	'Ourococcus_multisporus':0.004560)'A72':0.006029)'A79':0.001341)'A82':0.000010	'Dictyochloris_fragrans':0.018591)'A121':0.000173	'Follicularia_botryoides':0.021145)'A84':0.001358	((('Chlorotetraedron_incus':0.014013
(((((((('Chlamydomonas_peterfii':0.016040	((('Pleodorina_starrii':0.001889	'Chlamydomonas_reinhardtii':0.003585)'A124':0.000003	'Volvox_carteri':0.004799)'A69':0.002792	'Gonium_pectorale':0.001086)'A100':0.009879)'A113':0.006795	'Hafniomonas_laevis':0.023818)'A110':0.008036	'Borodinellopsis_texensis':0.031612)'A101':0.000988	((('Trochiscia_hystrix':0.009164	'Treubaria_triappendiculata':0.004601)'A83':0.015324	'Elakatothrix_viridis':0.008330)'A91':0.002622	'Cylindrocapsa_geminella':0.024748)'A80':0.013564)'A130':0.002876	(('Desmotetra_stigmatica':0.023588	('Microglena_monadina':0.015595	('Phacotus_lenticularis':0.023651	(('Chlamydomonas_applanata':0.004971	'Dunaliella_salina':0.004980)'A117':0.001257	(((('Stephanosphaera_pluvialis':0.014354	(('Chlorococcum_tatrense':0.000241	'Chloromonas_perforata':0.005503)'A88':0.009100	'Protosiphon_botryoides':0.007344)'A125':0.008032)'A94':0.005701	'Haematococcus_lacustris':0.012007)'A115':0.000074	'Chlorogonium_capillatum':0.005082)'A116':0.000751	'Chlorosarcinopsis_eremi':0.016266)'A114':0.003685)'A85':0.005161)'A111':0.001800)'A104':0.003585)'A122':0.000025	((((((((('Stigeoclonium_helveticum':0.010271	'Uronema_sp':0.009687)'A106':0.008115	'Schizomeris_leibleinii':0.007482)'A108':0.001504	('Koshicola_spirodelophila':0.023706	('Chaetopeltis_orbicularis':0.007160	'Floydiella_terrestris':0.002846)'A123':0.014679)'A93':0.003463)'A120':0.001150	(('Oedogonium_cardiacum':0.006292	'Oedogonium_angustistomum':0.009640)'A128':0.002283	'Oedocladium_carolinianum':0.005137)'A98':0.022929)'A76':0.004526	(('Jenufa_perforata':0.011746	'Jenufa_minuta':0.013815)'A90':0.029719	'Golenkinia_longispicula':0.017965)'A109':0.003228)'A105':0.002027	((((('Pediastrum_duplex':0.003848	'Neochloris_aquatica':0.012793)'A74':0.000062	'Chlorotetraedron_incus':0.015376)'A102':0.002972	'Rotundella_rotunda':0.018323)'A131':0.002375	(((((('Parallela_transversalis':0.014305	'Microspora_sp':0.008093)'A118':0.013567	('Kirchneriella_aperta':0.004645	'Ourococcus_multisporus':0.005102)'A72':0.007081)'A112':0.000287	'Pseudomuriella_schumacherensis':0.011071)'A79':0.001375	'Dictyochloris_fragrans':0.020989)'A82':0.001386	((('Bracteacoccus_aerius':0.004545	('Bracteacoccus_giganteus':0.002182	'Bracteacoccus_minor':0.012680)'A107':0.002516)'A78':0.005441	('Mychonastes_homosphaera':0.004443	'Mychonastes_jurisii':0.002663)'A97':0.016276)'A89':0.000567
(((((('Chlamydomonas_radiata':0.011061	('Chloromonas_rosae':0.007263	'Chlamydomonas_nivalis':0.003355)'A132':0.008094)'A103':0.010463	'Carteria_sp':0.019713)'A133':0.001309	('Lobochlamys_culleus':0.002433	'Lobochlamys_segnis':0.008037)'A96':0.005597)'A68':0.000835	(((((('Trochiscia_hystrix':0.004790	'Treubaria_triappendiculata':0.006866)'A83':0.014509	'Elakatothrix_viridis':0.005679)'A91':0.000963	'Cylindrocapsa_geminella':0.027080)'A80':0.014907	(('Chlamydomonas_peterfii':0.018697	((('Gonium_pectorale':0.001620	'Volvox_carteri':0.005180)'A69':0.000173	'Chlamydomonas_reinhardtii':0.003444)'A124':0.000250	'Pleodorina_starrii':0.001697)'A100':0.009320)'A113':0.007968	'Hafniomonas_laevis':0.021835)'A110':0.005587)'A101':0.000577	'Borodinellopsis_texensis':0.030177)'A130':0.003551	(('Desmotetra_stigmatica':0.029174	((((((((('Stigeoclonium_helveticum':0.011937	'Uronema_sp':0.012190)'A106':0.013929	'Schizomeris_leibleinii':0.010041)'A108':0.001531	('Koshicola_spirodelophila':0.029079	('Chaetopeltis_orbicularis':0.006414	'Floydiella_terrestris':0.002140)'A123':0.017046)'A93':0.004975)'A120':0.003273	(('Oedogonium_cardiacum':0.006951	'Oedogonium_angustistomum':0.007280)'A128':0.002287	'Oedocladium_carolinianum':0.006915)'A98':0.022663)'A76':0.003203	(('Jenufa_perforata':0.012590	'Jenufa_minuta':0.021665)'A90':0.036785	'Golenkinia_longispicula':0.020352)'A109':0.007025)'A105':0.002918	((('Rotundella_rotunda':0.018133	(('Pediastrum_duplex':0.006267	'Chlorotetraedron_incus':0.021885)'A102':0.000004	'Neochloris_aquatica':0.015615)'A74':0.004843)'A129':0.000818	((('Chromochloris_zofingiensis':0.012063	((('Mychonastes_homosphaera':0.008187	'Mychonastes_jurisii':0.002243)'A97':0.021482	('Scenedesmus_obliquus':0.003031	'Hariotina_reticulata':0.014261)'A77':0.009679)'A89':0.002448	('Bracteacoccus_aerius':0.003497	('Bracteacoccus_giganteus':0.003064	'Bracteacoccus_minor':0.012759)'A107':0.004058)'A78':0.007774)'A92':0.001057)'A121':0.000001	((('Parallela_transversalis':0.015035	'Microspora_sp':0.014656)'A118':0.014121	('Kirchneriella_aperta':0.006876	'Ourococcus_multisporus':0.005236)'A72':0.007365)'A79':0.001179	'Pseudomuriella_schumacherensis':0.013547)'A112':0.000872)'A75':0.001323	'Dictyochloris_fragrans':0.024022)'A82':0.000408)'A84':0.003016	'Follicularia_botryoides':0.014187)'A131':0.006144)'A81':0.006280	'Spermatozopsis_similis':0.018529)'A70':0.000410
(((((('Chlamydomonas_radiata':0.009576	('Chloromonas_rosae':0.006661	'Chlamydomonas_nivalis':0.002593)'A132':0.004325)'A103':0.008896	'Carteria_sp':0.019149)'A133':0.000142	('Lobochlamys_culleus':0.004826	'Lobochlamys_segnis':0.002638)'A96':0.005375)'A68':0.002283	((('Borodinellopsis_texensis':0.028313	((('Trochiscia_hystrix':0.005929	'Treubaria_triappendiculata':0.002262)'A83':0.016788	'Elakatothrix_viridis':0.005087)'A91':0.001410	'Cylindrocapsa_geminella':0.026183)'A80':0.023249)'A101':0.000019	(('Chlamydomonas_peterfii':0.014460	((('Volvox_carteri':0.005182	'Pleodorina_starrii':0.001993)'A124':0.001032	'Chlamydomonas_reinhardtii':0.000660)'A69':0.000999	'Gonium_pectorale':0.002197)'A100':0.010104)'A113':0.008868	'Hafniomonas_laevis':0.021599)'A110':0.002756)'A130':0.002641	(('Desmotetra_stigmatica':0.029912	((((((((('Stigeoclonium_helveticum':0.011842	'Uronema_sp':0.006284)'A106':0.012211	'Schizomeris_leibleinii':0.010100)'A108':0.001626	('Koshicola_spirodelophila':0.019453	('Chaetopeltis_orbicularis':0.005502	'Floydiella_terrestris':0.002888)'A123':0.013899)'A93':0.006957)'A120':0.000341	(('Oedogonium_cardiacum':0.005490	'Oedogonium_angustistomum':0.009714)'A128':0.002769	'Oedocladium_carolinianum':0.003027)'A98':0.023094)'A76':0.002662	(('Jenufa_perforata':0.012189	'Jenufa_minuta':0.014802)'A90':0.030998	'Golenkinia_longispicula':0.020354)'A109':0.006409)'A105':0.003041	(((((((('Kirchneriella_aperta':0.004218	'Ourococcus_multisporus':0.002894)'A72':0.008270	('Parallela_transversalis':0.019727	'Microspora_sp':0.017733)'A118':0.005331)'A79':0.001755	'Pseudomuriella_schumacherensis':0.007450)'A112':0.001074	'Dictyochloris_fragrans':0.017069)'A121':0.000016	((('Bracteacoccus_aerius':0.005979	('Bracteacoccus_giganteus':0.001293	'Bracteacoccus_minor':0.009837)'A107':0.005359)'A78':0.007893	('Scenedesmus_obliquus':0.003297	'Hariotina_reticulata':0.010241)'A77':0.012916)'A92':0.000448	('Mychonastes_homosphaera':0.005775	'Mychonastes_jurisii':0.002266)'A97':0.016371)'A89':0.000693)'A75':0.000391	'Chromochloris_zofingiensis':0.006178)'A82':0.000587	((('Neochloris_aquatica':0.011389	'Pediastrum_duplex':0.006541)'A102':0.000409	'Chlorotetraedron_incus':0.016140)'A74':0.005615	'Follicularia_botryoides':0.018498)'A131':0.000000)'A84':0.001486	'Rotundella_rotunda':0.013511)'A129':0.003670)'A81':0.005590	'Spermatozopsis_similis':0.017645)'A87':0.000203
((((((((('Trochiscia_hystrix':0.009845	'Treubaria_triappendiculata':0.008198)'A83':0.019088	'Elakatothrix_viridis':0.010693)'A91':0.000684	'Cylindrocapsa_geminella':0.025516)'A80':0.017697	(('Chlamydomonas_peterfii':0.018786	((('Pleodorina_starrii':0.001698	'Chlamydomonas_reinhardtii':0.001971)'A124':0.000615	'Volvox_carteri':0.006618)'A69':0.001590	'Gonium_pectorale':0.000926)'A100':0.010235)'A113':0.010366	'Hafniomonas_laevis':0.021771)'A110':0.002871)'A101':0.002338	'Borodinellopsis_texensis':0.031910)'A130':0.002541	((((((((((('Stigeoclonium_helveticum':0.017569	'Uronema_sp':0.009762)'A106':0.017108	'Schizomeris_leibleinii':0.009625)'A108':0.003937	('Koshicola_spirodelophila':0.029094	('Chaetopeltis_orbicularis':0.009199	'Floydiella_terrestris':0.006867)'A123':0.016494)'A93':0.006654)'A120':0.001966	(('Oedogonium_cardiacum':0.007862	'Oedogonium_angustistomum':0.009394)'A128':0.001709	'Oedocladium_carolinianum':0.008360)'A98':0.025710)'A76':0.002299	(('Jenufa_perforata':0.010258	'Jenufa_minuta':0.016103)'A90':0.032134	'Golenkinia_longispicula':0.018364)'A109':0.005222)'A105':0.003474	((((('Chlorotetraedron_incus':0.010587	'Pediastrum_duplex':0.009090)'A74':0.000000	'Neochloris_aquatica':0.011785)'A102':0.006709	(((((('Mychonastes_homosphaera':0.004257	'Mychonastes_jurisii':0.002354)'A97':0.027580	('Scenedesmus_obliquus':0.006425	'Hariotina_reticulata':0.011929)'A77':0.010909)'A92':0.002916	('Bracteacoccus_aerius':0.004193	('Bracteacoccus_giganteus':0.002179	'Bracteacoccus_minor':0.009735)'A107':0.003137)'A78':0.005483)'A89':0.001326	((('Kirchneriella_aperta':0.005342	'Ourococcus_multisporus':0.005003)'A72':0.008134	('Parallela_transversalis':0.017691	'Microspora_sp':0.008980)'A118':0.013430)'A79':0.002005	'Pseudomuriella_schumacherensis':0.009155)'A112':0.002308)'A82':0.000037	'Dictyochloris_fragrans':0.023265)'A121':0.000001	'Chromochloris_zofingiensis':0.005188)'A75':0.000084)'A84':0.000000	'Follicularia_botryoides':0.019397)'A131':0.000940	'Rotundella_rotunda':0.017214)'A129':0.001437)'A81':0.004848	'Spermatozopsis_similis':0.015782)'A87':0.000292	('Carteria_crucifera':0.007291	'Carteria_cerasiformis':0.009277)'A73':0.008977)'A70':0.003245	'Desmotetra_stigmatica':0.031600)'A99':0.000589	('Oogamochlamys_gigantea':0.006686	'Palmellopsis_texensis':0.006755)'A127':0.004847)'A126':0.000929	('Microglena_monadina':0.014623	('Phacotus_lenticularis':0.016577
(((((((('Chlamydomonas_peterfii':0.015143	((('Chlamydomonas_reinhardtii':0.002063	'Pleodorina_starrii':0.000919)'A69':0.002749	'Volvox_carteri':0.006345)'A124':0.001795	'Gonium_pectorale':0.000646)'A100':0.005463)'A113':0.011657	'Hafniomonas_laevis':0.017955)'A110':0.004300	'Borodinellopsis_texensis':0.029710)'A130':0.000024	((('Trochiscia_hystrix':0.005321	'Treubaria_triappendiculata':0.005023)'A83':0.018974	'Elakatothrix_viridis':0.007874)'A91':0.000314	'Cylindrocapsa_geminella':0.027333)'A80':0.018822)'A101':0.001417	(((('Oogamochlamys_gigantea':0.006697	'Palmellopsis_texensis':0.009506)'A127':0.003708	(((((((('Stigeoclonium_helveticum':0.016351	'Uronema_sp':0.011878)'A106':0.008431	'Schizomeris_leibleinii':0.010772)'A108':0.002073	('Koshicola_spirodelophila':0.024240	('Chaetopeltis_orbicularis':0.007451	'Floydiella_terrestris':0.003650)'A123':0.012405)'A93':0.007957)'A120':0.001485	(('Oedogonium_cardiacum':0.007887	'Oedogonium_angustistomum':0.009687)'A128':0.003628	'Oedocladium_carolinianum':0.004511)'A98':0.029712)'A105':0.004624	(('Jenufa_perforata':0.012102	'Jenufa_minuta':0.010867)'A90':0.027588	'Golenkinia_longispicula':0.016959)'A109':0.004396)'A76':0.003126	(((((('Neochloris_aquatica':0.011752	'Pediastrum_duplex':0.004516)'A102':0.000280	'Chlorotetraedron_incus':0.013471)'A74':0.004686	(('Chromochloris_zofingiensis':0.006663	'Dictyochloris_fragrans':0.021031)'A75':0.000027	((('Mychonastes_homosphaera':0.004127	'Mychonastes_jurisii':0.001127)'A97':0.016137	('Scenedesmus_obliquus':0.004349	'Hariotina_reticulata':0.009957)'A77':0.007629)'A89':0.000651	('Bracteacoccus_aerius':0.003333	('Bracteacoccus_giganteus':0.003036	'Bracteacoccus_minor':0.013502)'A107':0.002757)'A78':0.005184)'A92':0.000623)'A82':0.000153)'A121':0.000029	'Follicularia_botryoides':0.015006)'A131':0.000000	((('Kirchneriella_aperta':0.004634	'Ourococcus_multisporus':0.003917)'A72':0.009612	('Parallela_transversalis':0.010149	'Microspora_sp':0.009398)'A118':0.009624)'A112':0.002309	'Pseudomuriella_schumacherensis':0.010536)'A79':0.000804)'A84':0.001135	'Rotundella_rotunda':0.014312)'A129':0.000357)'A81':0.005741	('Carteria_crucifera':0.008394	'Carteria_cerasiformis':0.006189)'A73':0.006091)'A87':0.000013	'Spermatozopsis_similis':0.017616)'A70':0.000641)'A126':0.000455	'Desmotetra_stigmatica':0.025588)'A99':0.000766	('Microglena_monadina':0.011421	('Phacotus_lenticularis':0.017124
(((((('Borodinellopsis_texensis':0.025928	(('Chlamydomonas_peterfii':0.012794	('Volvox_carteri':0.002504	('Gonium_pectorale':0.002965	('Chlamydomonas_reinhardtii':0.001555	'Pleodorina_starrii':0.001421)'A100':0.001235)'A124':0.000293)'A69':0.006202)'A113':0.006908	'Hafniomonas_laevis':0.019768)'A110':0.004344)'A101':0.000184	((('Trochiscia_hystrix':0.004319	'Treubaria_triappendiculata':0.003322)'A83':0.013289	'Elakatothrix_viridis':0.004158)'A91':0.002124	'Cylindrocapsa_geminella':0.017720)'A80':0.015169)'A130':0.001628	(((('Oogamochlamys_gigantea':0.006874	'Palmellopsis_texensis':0.003290)'A127':0.003503	(('Spermatozopsis_similis':0.011718	(((((('Stigeoclonium_helveticum':0.010379	'Uronema_sp':0.006096)'A106':0.008803	'Schizomeris_leibleinii':0.005957)'A108':0.001940	('Koshicola_spirodelophila':0.018677	('Chaetopeltis_orbicularis':0.007989	'Floydiella_terrestris':0.002843)'A123':0.013038)'A93':0.004700)'A120':0.000786	(('Oedogonium_cardiacum':0.003350	'Oedogonium_angustistomum':0.010377)'A128':0.001893	'Oedocladium_carolinianum':0.002105)'A98':0.017181)'A105':0.002287	(('Jenufa_perforata':0.007190	'Jenufa_minuta':0.009543)'A90':0.018416	'Golenkinia_longispicula':0.015264)'A109':0.006028)'A76':0.003377	(((((('Kirchneriella_aperta':0.002728	'Ourococcus_multisporus':0.003329)'A72':0.006492	('Parallela_transversalis':0.007304	'Microspora_sp':0.009159)'A118':0.008832)'A112':0.000587	'Pseudomuriella_schumacherensis':0.009179)'A79':0.001381	((('Pediastrum_duplex':0.005032	'Chlorotetraedron_incus':0.011474)'A102':0.000001	'Neochloris_aquatica':0.009629)'A74':0.003649	'Follicularia_botryoides':0.010640)'A121':0.000045)'A131':0.000002	(('Dictyochloris_fragrans':0.018087	'Chromochloris_zofingiensis':0.004516)'A75':0.000712	((('Scenedesmus_obliquus':0.003564	'Hariotina_reticulata':0.010090)'A77':0.005512	('Mychonastes_homosphaera':0.005456	'Mychonastes_jurisii':0.000984)'A97':0.011634)'A89':0.001015	('Bracteacoccus_aerius':0.004285	('Bracteacoccus_giganteus':0.001915	'Bracteacoccus_minor':0.010793)'A107':0.002419)'A78':0.003616)'A92':0.001286)'A82':0.000048)'A84':0.000695	'Rotundella_rotunda':0.011211)'A129':0.002898)'A81':0.003810)'A87':0.000000	('Carteria_crucifera':0.007508	'Carteria_cerasiformis':0.005346)'A73':0.005932)'A70':0.001806)'A126':0.001476	'Desmotetra_stigmatica':0.016368)'A122':0.000241	('Microglena_monadina':0.012191	('Phacotus_lenticularis':0.017333
((('Characiochloris_acuminata':0.009581	((('Chlamydomonas_radiata':0.010779	('Chloromonas_rosae':0.004475	'Chlamydomonas_nivalis':0.003444)'A132':0.004764)'A103':0.009227	'Carteria_sp':0.014843)'A133':0.003168	('Lobochlamys_culleus':0.002823	'Lobochlamys_segnis':0.004579)'A96':0.004678)'A68':0.001008)'A95':0.000720	((('Borodinellopsis_texensis':0.022143	((('Trochiscia_hystrix':0.008164	'Treubaria_triappendiculata':0.004985)'A83':0.018048	'Elakatothrix_viridis':0.004689)'A91':0.001925	'Cylindrocapsa_geminella':0.029232)'A80':0.018895)'A130':0.000165	(('Chlamydomonas_peterfii':0.017285	((('Pleodorina_starrii':0.001028	'Volvox_carteri':0.002602)'A100':0.000011	'Chlamydomonas_reinhardtii':0.001129)'A124':0.002353	'Gonium_pectorale':0.000663)'A69':0.010173)'A113':0.006460	'Hafniomonas_laevis':0.017943)'A110':0.005056)'A101':0.002898	((('Microglena_monadina':0.013648	('Phacotus_lenticularis':0.022753	(('Chlamydomonas_applanata':0.007152	((('Stephanosphaera_pluvialis':0.008852	(('Chlorococcum_tatrense':0.001234	'Chloromonas_perforata':0.004063)'A88':0.008030	'Protosiphon_botryoides':0.009809)'A125':0.008030)'A94':0.005429	'Haematococcus_lacustris':0.010928)'A114':0.000313	('Chlorogonium_capillatum':0.005829	'Chlorosarcinopsis_eremi':0.014656)'A116':0.002535)'A115':0.002511)'A117':0.000035	'Dunaliella_salina':0.009052)'A85':0.005854)'A111':0.003250)'A104':0.001438	'Desmotetra_stigmatica':0.018218)'A99':0.001023	(('Oogamochlamys_gigantea':0.008324	'Palmellopsis_texensis':0.007070)'A127':0.003958	((('Carteria_crucifera':0.003897	'Carteria_cerasiformis':0.007401)'A73':0.010494	'Spermatozopsis_similis':0.020403)'A87':0.000019	(((((('Stigeoclonium_helveticum':0.015469	'Uronema_sp':0.003696)'A106':0.013823	'Schizomeris_leibleinii':0.011535)'A108':0.003215	('Koshicola_spirodelophila':0.025776	('Chaetopeltis_orbicularis':0.008313	'Floydiella_terrestris':0.002837)'A123':0.014034)'A93':0.003400)'A120':0.002705	(('Oedogonium_cardiacum':0.005298	'Oedogonium_angustistomum':0.009670)'A128':0.001637	'Oedocladium_carolinianum':0.002801)'A98':0.024581)'A105':0.003190	(('Jenufa_perforata':0.011638	'Jenufa_minuta':0.012765)'A90':0.031215	'Golenkinia_longispicula':0.021753)'A109':0.003763)'A76':0.001467	((('Follicularia_botryoides':0.013303	'Rotundella_rotunda':0.016650)'A121':0.003854	((('Dictyochloris_fragrans':0.020492
(((((('Chlamydomonas_radiata':0.008364	('Chloromonas_rosae':0.009069	'Chlamydomonas_nivalis':0.004784)'A132':0.006506)'A103':0.011511	'Carteria_sp':0.018416)'A133':0.000918	('Lobochlamys_culleus':0.004457	'Lobochlamys_segnis':0.005112)'A96':0.013765)'A68':0.000291	(((((('Trochiscia_hystrix':0.007795	'Treubaria_triappendiculata':0.008227)'A83':0.021470	'Elakatothrix_viridis':0.005184)'A91':0.001479	'Cylindrocapsa_geminella':0.033597)'A80':0.017709	'Borodinellopsis_texensis':0.032867)'A130':0.000034	(('Chlamydomonas_peterfii':0.024800	((('Pleodorina_starrii':0.001637	'Volvox_carteri':0.006057)'A124':0.000179	'Chlamydomonas_reinhardtii':0.003439)'A100':0.003063	'Gonium_pectorale':0.001002)'A69':0.007760)'A113':0.012400	'Hafniomonas_laevis':0.022967)'A110':0.005953)'A101':0.003403	(((((((('Golenkinia_longispicula':0.031457	('Jenufa_perforata':0.013058	'Jenufa_minuta':0.014575)'A90':0.034797)'A109':0.004041	(((('Stigeoclonium_helveticum':0.014621	'Uronema_sp':0.010589)'A106':0.009135	'Schizomeris_leibleinii':0.007400)'A108':0.002797	('Koshicola_spirodelophila':0.029806	('Chaetopeltis_orbicularis':0.006851	'Floydiella_terrestris':0.003381)'A123':0.017715)'A93':0.005928)'A120':0.000637	(('Oedogonium_cardiacum':0.006435	'Oedogonium_angustistomum':0.012592)'A128':0.002574	'Oedocladium_carolinianum':0.004104)'A98':0.023837)'A105':0.004535)'A76':0.003009	((('Follicularia_botryoides':0.017624	((('Dictyochloris_fragrans':0.018480	((('Scenedesmus_obliquus':0.005012	'Hariotina_reticulata':0.013728)'A77':0.015072	('Bracteacoccus_aerius':0.004982	('Bracteacoccus_giganteus':0.003274	'Bracteacoccus_minor':0.013772)'A107':0.002938)'A78':0.007146)'A89':0.000001	('Mychonastes_homosphaera':0.003931	'Mychonastes_jurisii':0.001558)'A97':0.022453)'A92':0.000871)'A82':0.001124	'Chromochloris_zofingiensis':0.009250)'A75':0.000112	((('Kirchneriella_aperta':0.003226	'Ourococcus_multisporus':0.006203)'A72':0.006864	('Parallela_transversalis':0.010949	'Microspora_sp':0.010975)'A118':0.018300)'A79':0.002579	'Pseudomuriella_schumacherensis':0.014459)'A112':0.001329)'A84':0.000278)'A131':0.000000	(('Pediastrum_duplex':0.008510	'Chlorotetraedron_incus':0.015943)'A74':0.000016	'Neochloris_aquatica':0.013414)'A102':0.004609)'A129':0.004146	'Rotundella_rotunda':0.014499)'A121':0.003055)'A81':0.008323	('Carteria_crucifera':0.007521	'Carteria_cerasiformis':0.006376)'A73':0.008141)'A87':0.000052
((('Characiochloris_acuminata':0.017476	((('Chlamydomonas_radiata':0.010136	('Chloromonas_rosae':0.004904	'Chlamydomonas_nivalis':0.006637)'A132':0.003497)'A103':0.006284	'Carteria_sp':0.019932)'A133':0.002340	('Lobochlamys_culleus':0.002851	'Lobochlamys_segnis':0.005539)'A96':0.005574)'A68':0.000221)'A119':0.000000	((('Borodinellopsis_texensis':0.029094	((('Trochiscia_hystrix':0.003501	'Treubaria_triappendiculata':0.003822)'A83':0.013065	'Elakatothrix_viridis':0.005697)'A91':0.002165	'Cylindrocapsa_geminella':0.026994)'A80':0.020207)'A130':0.000035	(('Chlamydomonas_peterfii':0.018369	('Chlamydomonas_reinhardtii':0.001641	(('Pleodorina_starrii':0.001192	'Volvox_carteri':0.003287)'A69':0.000511	'Gonium_pectorale':0.001223)'A100':0.000018)'A124':0.007327)'A113':0.009638	'Hafniomonas_laevis':0.020712)'A110':0.004911)'A101':0.002476	((('Microglena_monadina':0.014535	('Phacotus_lenticularis':0.015315	(('Dunaliella_salina':0.008251	((('Stephanosphaera_pluvialis':0.009101	(('Chlorococcum_tatrense':0.000062	'Chloromonas_perforata':0.003312)'A88':0.005789	'Protosiphon_botryoides':0.009307)'A125':0.004026)'A94':0.005795	('Chlorogonium_capillatum':0.003546	'Chlorosarcinopsis_eremi':0.014831)'A116':0.000905)'A115':0.001066	'Haematococcus_lacustris':0.009826)'A114':0.003278)'A85':0.000161	'Chlamydomonas_applanata':0.004567)'A117':0.003578)'A111':0.004581)'A104':0.002545	'Desmotetra_stigmatica':0.022483)'A122':0.000008	(((('Carteria_crucifera':0.006938	'Carteria_cerasiformis':0.007670)'A73':0.005992	((('Golenkinia_longispicula':0.021820	(((('Stigeoclonium_helveticum':0.013475	'Uronema_sp':0.013151)'A106':0.010847	'Schizomeris_leibleinii':0.008362)'A108':0.002486	('Koshicola_spirodelophila':0.022233	('Chaetopeltis_orbicularis':0.006845	'Floydiella_terrestris':0.001647)'A123':0.010848)'A93':0.003365)'A120':0.001607	(('Oedogonium_cardiacum':0.004753	'Oedogonium_angustistomum':0.009906)'A128':0.002776	'Oedocladium_carolinianum':0.002164)'A98':0.017057)'A105':0.002341)'A109':0.001591	('Jenufa_perforata':0.011234	'Jenufa_minuta':0.018032)'A90':0.024746)'A76':0.000375	(((((('Neochloris_aquatica':0.012787	'Chlorotetraedron_incus':0.009524)'A74':0.000022	'Pediastrum_duplex':0.005337)'A102':0.004254	((((('Mychonastes_homosphaera':0.005816	'Mychonastes_jurisii':0.002314)'A97':0.016439	('Scenedesmus_obliquus':0.002211
((('Characiochloris_acuminata':0.016685	((((('Chlamydomonas_peterfii':0.015085	(('Chlamydomonas_reinhardtii':0.002029	('Volvox_carteri':0.004973	'Pleodorina_starrii':0.001567)'A100':0.001395)'A69':0.000535	'Gonium_pectorale':0.002006)'A124':0.011684)'A113':0.006301	'Hafniomonas_laevis':0.025190)'A110':0.005036	((('Trochiscia_hystrix':0.007374	'Treubaria_triappendiculata':0.006534)'A83':0.020354	'Elakatothrix_viridis':0.003655)'A91':0.003425	'Cylindrocapsa_geminella':0.033413)'A80':0.015859)'A130':0.003356	'Borodinellopsis_texensis':0.032803)'A101':0.002150	((((('Spermatozopsis_similis':0.019303	((((((('Stigeoclonium_helveticum':0.016576	'Uronema_sp':0.007916)'A106':0.020906	'Schizomeris_leibleinii':0.008583)'A108':0.003149	('Koshicola_spirodelophila':0.025381	('Chaetopeltis_orbicularis':0.005977	'Floydiella_terrestris':0.004929)'A123':0.012392)'A93':0.005483)'A120':0.000179	(('Oedogonium_cardiacum':0.005357	'Oedogonium_angustistomum':0.010118)'A128':0.003522	'Oedocladium_carolinianum':0.002354)'A98':0.026018)'A105':0.004523	'Golenkinia_longispicula':0.031452)'A109':0.001818	('Jenufa_perforata':0.009872	'Jenufa_minuta':0.015107)'A90':0.038346)'A76':0.002430	(((((('Dictyochloris_fragrans':0.025993	((('Bracteacoccus_aerius':0.007502	('Bracteacoccus_giganteus':0.004470	'Bracteacoccus_minor':0.013416)'A107':0.002641)'A78':0.003825	('Mychonastes_homosphaera':0.006379	'Mychonastes_jurisii':0.001384)'A97':0.029810)'A92':0.002469	('Scenedesmus_obliquus':0.003694	'Hariotina_reticulata':0.009343)'A77':0.011596)'A89':0.000975)'A82':0.000302	'Chromochloris_zofingiensis':0.008309)'A84':0.000716	(('Pediastrum_duplex':0.005655	'Chlorotetraedron_incus':0.018662)'A74':0.000005	'Neochloris_aquatica':0.011545)'A102':0.006009)'A129':0.000461	'Follicularia_botryoides':0.016561)'A75':0.000504	((('Parallela_transversalis':0.014412	'Microspora_sp':0.009286)'A118':0.012567	('Kirchneriella_aperta':0.006581	'Ourococcus_multisporus':0.007638)'A72':0.005998)'A79':0.001936	'Pseudomuriella_schumacherensis':0.008959)'A112':0.000909)'A131':0.001020	'Rotundella_rotunda':0.020157)'A121':0.002870)'A81':0.002838)'A87':0.000002	('Carteria_crucifera':0.005940	'Carteria_cerasiformis':0.005918)'A73':0.009305)'A70':0.004653	('Oogamochlamys_gigantea':0.011316	'Palmellopsis_texensis':0.005600)'A127':0.004031)'A126':0.001850	('Microglena_monadina':0.013929	('Phacotus_lenticularis':0.024254
((('Characiochloris_acuminata':0.009333	(((((('Trochiscia_hystrix':0.004168	'Treubaria_triappendiculata':0.005012)'A83':0.014233	'Elakatothrix_viridis':0.003619)'A91':0.002637	'Cylindrocapsa_geminella':0.021131)'A80':0.013833	(('Chlamydomonas_peterfii':0.017361	((('Pleodorina_starrii':0.000493	'Chlamydomonas_reinhardtii':0.001473)'A124':0.000157	'Volvox_carteri':0.005363)'A69':0.002564	'Gonium_pectorale':0.000691)'A100':0.006597)'A113':0.008612	'Hafniomonas_laevis':0.016167)'A110':0.005113)'A101':0.000054	'Borodinellopsis_texensis':0.024505)'A130':0.003632	(('Desmotetra_stigmatica':0.024822	(((('Carteria_crucifera':0.006550	'Carteria_cerasiformis':0.007369)'A73':0.011715	((((((('Stigeoclonium_helveticum':0.012449	'Uronema_sp':0.004184)'A106':0.010031	'Schizomeris_leibleinii':0.008342)'A108':0.001517	('Koshicola_spirodelophila':0.027489	('Chaetopeltis_orbicularis':0.006994	'Floydiella_terrestris':0.002289)'A123':0.010313)'A93':0.004190)'A120':0.000231	(('Oedogonium_cardiacum':0.004130	'Oedogonium_angustistomum':0.006232)'A128':0.001801	'Oedocladium_carolinianum':0.003655)'A98':0.019491)'A105':0.002707	'Golenkinia_longispicula':0.022229)'A109':0.000127	('Jenufa_perforata':0.010558	'Jenufa_minuta':0.014765)'A90':0.035508)'A76':0.002105	(((((('Neochloris_aquatica':0.009945	'Pediastrum_duplex':0.005151)'A102':0.000008	'Chlorotetraedron_incus':0.010263)'A74':0.005468	'Rotundella_rotunda':0.012987)'A131':0.001412	((('Kirchneriella_aperta':0.003395	'Ourococcus_multisporus':0.002347)'A72':0.004738	('Parallela_transversalis':0.008034	'Microspora_sp':0.008986)'A118':0.009213)'A112':0.000205	'Pseudomuriella_schumacherensis':0.007165)'A79':0.000905)'A121':0.000109	(('Chromochloris_zofingiensis':0.004975	'Dictyochloris_fragrans':0.020456)'A84':0.000491	((('Mychonastes_homosphaera':0.003044	'Mychonastes_jurisii':0.003495)'A97':0.018739	('Scenedesmus_obliquus':0.002446	'Hariotina_reticulata':0.011156)'A77':0.007344)'A89':0.003550	('Bracteacoccus_aerius':0.003684	('Bracteacoccus_giganteus':0.002120	'Bracteacoccus_minor':0.013030)'A107':0.002324)'A78':0.004797)'A92':0.000468)'A82':0.000673)'A129':0.000962	'Follicularia_botryoides':0.012751)'A75':0.002191)'A81':0.003341)'A70':0.000112	'Spermatozopsis_similis':0.016748)'A87':0.001978	('Oogamochlamys_gigantea':0.006568	'Palmellopsis_texensis':0.009245)'A127':0.004757)'A126':0.001142)'A122':0.000000	('Microglena_monadina':0.010263
((('Characiochloris_acuminata':0.011730	((((('Chlamydomonas_peterfii':0.014017	((('Pleodorina_starrii':0.001424	'Volvox_carteri':0.004942)'A69':0.001307	'Chlamydomonas_reinhardtii':0.000591)'A100':0.000220	'Gonium_pectorale':0.001276)'A124':0.006582)'A113':0.007690	'Hafniomonas_laevis':0.019719)'A110':0.002706	((('Trochiscia_hystrix':0.007573	'Treubaria_triappendiculata':0.003186)'A83':0.018748	'Elakatothrix_viridis':0.006341)'A91':0.000404	'Cylindrocapsa_geminella':0.022712)'A80':0.013373)'A101':0.000902	'Borodinellopsis_texensis':0.023910)'A130':0.003477	((('Microglena_monadina':0.008117	('Phacotus_lenticularis':0.016576	(('Chlamydomonas_applanata':0.004157	'Dunaliella_salina':0.005737)'A117':0.001446	((('Stephanosphaera_pluvialis':0.008684	(('Chlorococcum_tatrense':0.000214	'Chloromonas_perforata':0.004490)'A88':0.006724	'Protosiphon_botryoides':0.011448)'A125':0.003758)'A94':0.006349	'Haematococcus_lacustris':0.008858)'A114':0.000210	('Chlorogonium_capillatum':0.004357	'Chlorosarcinopsis_eremi':0.017023)'A116':0.000256)'A115':0.003159)'A85':0.003100)'A111':0.002360)'A104':0.003939	'Desmotetra_stigmatica':0.020407)'A99':0.000074	(((('Carteria_crucifera':0.005897	'Carteria_cerasiformis':0.006160)'A73':0.009090	'Spermatozopsis_similis':0.014675)'A87':0.000030	(((('Jenufa_perforata':0.008192	'Jenufa_minuta':0.012607)'A90':0.026042	'Golenkinia_longispicula':0.021748)'A76':0.002090	(((('Stigeoclonium_helveticum':0.007334	'Uronema_sp':0.008936)'A106':0.010123	'Schizomeris_leibleinii':0.008929)'A108':0.004511	('Koshicola_spirodelophila':0.019583	('Chaetopeltis_orbicularis':0.005761	'Floydiella_terrestris':0.003703)'A123':0.010562)'A93':0.004108)'A120':0.002847	(('Oedogonium_cardiacum':0.005589	'Oedogonium_angustistomum':0.008602)'A128':0.002149	'Oedocladium_carolinianum':0.004421)'A98':0.021316)'A105':0.001913)'A109':0.001336	((('Rotundella_rotunda':0.017409	(('Chlorotetraedron_incus':0.008691	'Neochloris_aquatica':0.012626)'A102':0.000813	'Pediastrum_duplex':0.004961)'A74':0.006121)'A131':0.000002	((('Dictyochloris_fragrans':0.019250	((('Bracteacoccus_aerius':0.003124	('Bracteacoccus_giganteus':0.002125	'Bracteacoccus_minor':0.008683)'A107':0.002658)'A78':0.003688	('Mychonastes_homosphaera':0.005000	'Mychonastes_jurisii':0.001197)'A97':0.019437)'A92':0.000003	('Scenedesmus_obliquus':0.003684
((('Characiochloris_acuminata':0.016170	(((((('Trochiscia_hystrix':0.007287	'Treubaria_triappendiculata':0.004073)'A83':0.019391	'Elakatothrix_viridis':0.003820)'A91':0.001124	'Cylindrocapsa_geminella':0.029478)'A80':0.018762	(('Chlamydomonas_peterfii':0.013406	((('Pleodorina_starrii':0.002133	'Chlamydomonas_reinhardtii':0.003420)'A100':0.000702	'Volvox_carteri':0.004608)'A69':0.001023	'Gonium_pectorale':0.000879)'A124':0.007772)'A113':0.005347	'Hafniomonas_laevis':0.025698)'A110':0.002872)'A101':0.000249	'Borodinellopsis_texensis':0.029424)'A130':0.003539	((('Microglena_monadina':0.018795	('Phacotus_lenticularis':0.026535	(('Chlamydomonas_applanata':0.003729	'Dunaliella_salina':0.009196)'A117':0.001294	((('Chlorogonium_capillatum':0.003941	'Chlorosarcinopsis_eremi':0.019131)'A116':0.000981	('Stephanosphaera_pluvialis':0.017689	(('Chlorococcum_tatrense':0.000785	'Chloromonas_perforata':0.008462)'A88':0.010911	'Protosiphon_botryoides':0.011274)'A125':0.004461)'A94':0.005239)'A114':0.001126	'Haematococcus_lacustris':0.012259)'A115':0.002469)'A85':0.003742)'A111':0.002395)'A104':0.004656	'Desmotetra_stigmatica':0.027978)'A99':0.000107	((('Spermatozopsis_similis':0.015109	('Carteria_crucifera':0.007291	'Carteria_cerasiformis':0.007846)'A73':0.012512)'A70':0.000010	(((('Golenkinia_longispicula':0.022382	('Jenufa_perforata':0.014261	'Jenufa_minuta':0.012570)'A90':0.033295)'A76':0.006160	(('Oedogonium_cardiacum':0.006150	'Oedogonium_angustistomum':0.011293)'A128':0.002433	'Oedocladium_carolinianum':0.001482)'A98':0.023544)'A109':0.000361	((('Stigeoclonium_helveticum':0.017153	'Uronema_sp':0.009339)'A106':0.014552	'Schizomeris_leibleinii':0.009558)'A120':0.002202	('Koshicola_spirodelophila':0.022924	('Chaetopeltis_orbicularis':0.006918	'Floydiella_terrestris':0.003012)'A123':0.010304)'A93':0.006620)'A108':0.000642)'A105':0.004061	((((('Dictyochloris_fragrans':0.023944	'Chromochloris_zofingiensis':0.004644)'A82':0.000153	((('Mychonastes_homosphaera':0.006349	'Mychonastes_jurisii':0.002857)'A97':0.021011	('Bracteacoccus_aerius':0.003191	('Bracteacoccus_giganteus':0.002940	'Bracteacoccus_minor':0.012748)'A107':0.003552)'A78':0.005748)'A92':0.000022	('Scenedesmus_obliquus':0.005016	'Hariotina_reticulata':0.009492)'A77':0.010497)'A89':0.001595)'A84':0.000627	(('Pseudomuriella_schumacherensis':0.007586	('Parallela_transversalis':0.014066
(((((('Borodinellopsis_texensis':0.022148	(('Chlamydomonas_peterfii':0.019202	(('Chlamydomonas_reinhardtii':0.002826	('Pleodorina_starrii':0.001183	'Volvox_carteri':0.005134)'A124':0.000624)'A69':0.001711	'Gonium_pectorale':0.000103)'A100':0.006772)'A113':0.010873	'Hafniomonas_laevis':0.019165)'A110':0.002264)'A130':0.000754	((('Trochiscia_hystrix':0.005277	'Treubaria_triappendiculata':0.007756)'A83':0.014910	'Elakatothrix_viridis':0.004287)'A91':0.001007	'Cylindrocapsa_geminella':0.024458)'A80':0.016313)'A101':0.003151	(('Desmotetra_stigmatica':0.024074	((((((('Golenkinia_longispicula':0.015836	('Jenufa_perforata':0.010229	'Jenufa_minuta':0.016735)'A90':0.021423)'A76':0.008728	(('Oedogonium_cardiacum':0.007004	'Oedogonium_angustistomum':0.008902)'A128':0.003562	'Oedocladium_carolinianum':0.004755)'A98':0.019511)'A109':0.001629	(('Schizomeris_leibleinii':0.011174	('Koshicola_spirodelophila':0.021873	('Chaetopeltis_orbicularis':0.004953	'Floydiella_terrestris':0.002634)'A123':0.012413)'A93':0.008168)'A120':0.001216	('Stigeoclonium_helveticum':0.013193	'Uronema_sp':0.008601)'A106':0.007717)'A108':0.003118)'A105':0.004736	(((((('Kirchneriella_aperta':0.003674	'Ourococcus_multisporus':0.005217)'A72':0.005520	('Parallela_transversalis':0.011630	'Microspora_sp':0.009005)'A118':0.010549)'A112':0.001195	'Pseudomuriella_schumacherensis':0.009451)'A79':0.000666	((('Dictyochloris_fragrans':0.015785	((('Scenedesmus_obliquus':0.005964	'Hariotina_reticulata':0.007640)'A77':0.008660	('Mychonastes_homosphaera':0.002209	'Mychonastes_jurisii':0.001913)'A97':0.015213)'A89':0.002023	('Bracteacoccus_aerius':0.004607	('Bracteacoccus_giganteus':0.002025	'Bracteacoccus_minor':0.011294)'A107':0.003692)'A78':0.005085)'A92':0.000360)'A84':0.000099	'Chromochloris_zofingiensis':0.004644)'A82':0.000657	(('Chlorotetraedron_incus':0.012678	'Pediastrum_duplex':0.006116)'A74':0.000255	'Neochloris_aquatica':0.006898)'A102':0.004448)'A121':0.000171)'A131':0.000021	'Follicularia_botryoides':0.015358)'A129':0.003267	'Rotundella_rotunda':0.014712)'A75':0.000301)'A81':0.006813	('Carteria_crucifera':0.006122	'Carteria_cerasiformis':0.004304)'A73':0.012410)'A87':0.000265	'Spermatozopsis_similis':0.018892)'A70':0.002623	('Oogamochlamys_gigantea':0.009406	'Palmellopsis_texensis':0.005813)'A127':0.005140)'A126':0.000306)'A99':0.001170	('Microglena_monadina':0.011716	('Phacotus_lenticularis':0.020233
((('Characiochloris_acuminata':0.011863	((((('Chlamydomonas_peterfii':0.015852	((('Pleodorina_starrii':0.002838	'Chlamydomonas_reinhardtii':0.001239)'A69':0.001532	'Volvox_carteri':0.004921)'A124':0.000773	'Gonium_pectorale':0.000773)'A100':0.010712)'A113':0.010991	'Hafniomonas_laevis':0.023576)'A110':0.003991	'Borodinellopsis_texensis':0.027671)'A130':0.000126	((('Trochiscia_hystrix':0.005916	'Treubaria_triappendiculata':0.005085)'A83':0.018436	'Elakatothrix_viridis':0.004043)'A91':0.004036	'Cylindrocapsa_geminella':0.028058)'A80':0.013970)'A101':0.002836	((((((((((('Oedogonium_cardiacum':0.005939	'Oedogonium_angustistomum':0.007921)'A128':0.002060	'Oedocladium_carolinianum':0.005149)'A98':0.021932	('Golenkinia_longispicula':0.023538	('Jenufa_perforata':0.005518	'Jenufa_minuta':0.018318)'A90':0.022200)'A76':0.004850)'A105':0.003398	('Schizomeris_leibleinii':0.009240	('Stigeoclonium_helveticum':0.012789	'Uronema_sp':0.009769)'A106':0.009022)'A120':0.002817)'A109':0.002411	('Koshicola_spirodelophila':0.022143	('Chaetopeltis_orbicularis':0.007198	'Floydiella_terrestris':0.002676)'A123':0.013313)'A93':0.007801)'A108':0.005199	(((('Dictyochloris_fragrans':0.022828	((('Bracteacoccus_aerius':0.004799	('Bracteacoccus_giganteus':0.001723	'Bracteacoccus_minor':0.010997)'A107':0.000995)'A78':0.004275	('Mychonastes_homosphaera':0.004930	'Mychonastes_jurisii':0.001399)'A97':0.018205)'A92':0.000213	('Scenedesmus_obliquus':0.003147	'Hariotina_reticulata':0.010249)'A77':0.009289)'A89':0.000755)'A84':0.000056	'Chromochloris_zofingiensis':0.006520)'A82':0.000288	((('Parallela_transversalis':0.009712	'Microspora_sp':0.014213)'A118':0.014692	('Kirchneriella_aperta':0.006534	'Ourococcus_multisporus':0.005922)'A72':0.004712)'A79':0.002636	'Pseudomuriella_schumacherensis':0.007324)'A112':0.002449)'A131':0.000360	(('Rotundella_rotunda':0.016618	(('Neochloris_aquatica':0.012559	'Chlorotetraedron_incus':0.012034)'A102':0.000334	'Pediastrum_duplex':0.006616)'A74':0.003059)'A75':0.000904	'Follicularia_botryoides':0.015072)'A121':0.000001)'A129':0.003955)'A81':0.006327	('Carteria_crucifera':0.007774	'Carteria_cerasiformis':0.005600)'A73':0.008219)'A87':0.000005	'Spermatozopsis_similis':0.022323)'A70':0.001626	('Oogamochlamys_gigantea':0.006718	'Palmellopsis_texensis':0.006111)'A127':0.004169)'A126':0.000353	'Desmotetra_stigmatica':0.025748)'A99':0.000862	('Microglena_monadina':0.014273
(((((((((('Carteria_crucifera':0.008415	'Carteria_cerasiformis':0.005611)'A73':0.011285	(((((('Oedogonium_cardiacum':0.005126	'Oedogonium_angustistomum':0.009537)'A128':0.001517	'Oedocladium_carolinianum':0.004559)'A98':0.022584	('Golenkinia_longispicula':0.024217	('Jenufa_perforata':0.007965	'Jenufa_minuta':0.013685)'A90':0.025944)'A76':0.007493)'A105':0.000624	('Schizomeris_leibleinii':0.011931	('Stigeoclonium_helveticum':0.016780	'Uronema_sp':0.011763)'A106':0.009220)'A120':0.004974)'A109':0.000682	('Koshicola_spirodelophila':0.022256	('Chaetopeltis_orbicularis':0.004874	'Floydiella_terrestris':0.001434)'A123':0.010978)'A93':0.004935)'A108':0.001294	('Rotundella_rotunda':0.017363	((((('Kirchneriella_aperta':0.005614	'Ourococcus_multisporus':0.003379)'A72':0.006405	('Parallela_transversalis':0.019848	'Microspora_sp':0.012180)'A118':0.009770)'A112':0.001246	'Pseudomuriella_schumacherensis':0.012556)'A79':0.001386	((((('Mychonastes_homosphaera':0.003290	'Mychonastes_jurisii':0.002334)'A97':0.017943	('Scenedesmus_obliquus':0.005224	'Hariotina_reticulata':0.014016)'A77':0.010903)'A92':0.001017	('Bracteacoccus_aerius':0.003113	('Bracteacoccus_giganteus':0.002200	'Bracteacoccus_minor':0.011520)'A107':0.003260)'A78':0.003621)'A89':0.001166	'Chromochloris_zofingiensis':0.006045)'A84':0.000202	'Dictyochloris_fragrans':0.027585)'A82':0.001005)'A131':0.000133	((('Neochloris_aquatica':0.009962	'Pediastrum_duplex':0.007102)'A102':0.000127	'Chlorotetraedron_incus':0.012046)'A74':0.002673	'Follicularia_botryoides':0.015426)'A129':0.000045)'A121':0.002603)'A75':0.001516)'A81':0.005005)'A87':0.001908	'Spermatozopsis_similis':0.016823)'A70':0.001913	('Oogamochlamys_gigantea':0.007006	'Palmellopsis_texensis':0.005343)'A127':0.007060)'A126':0.001589	'Desmotetra_stigmatica':0.027607)'A99':0.000014	('Microglena_monadina':0.012604	('Phacotus_lenticularis':0.021594	(('Chlamydomonas_applanata':0.005445	'Dunaliella_salina':0.007123)'A117':0.001432	((('Stephanosphaera_pluvialis':0.013340	(('Chlorococcum_tatrense':0.000501	'Chloromonas_perforata':0.003866)'A88':0.007160	'Protosiphon_botryoides':0.011288)'A125':0.007062)'A94':0.006104	('Chlorogonium_capillatum':0.003814	'Chlorosarcinopsis_eremi':0.018259)'A116':0.003082)'A114':0.000685	'Haematococcus_lacustris':0.014969)'A115':0.005566)'A85':0.004701)'A111':0.002329)'A104':0.003652)'A122':0.001222	((((('Trochiscia_hystrix':0.005190	'Treubaria_triappendiculata':0.004444)'A83':0.021165
[truncated: 11,869 more rows]
[truncated: 18 more columns]
