# Supplementary material for: Order, please! Uncertainty in the ordinal-level classification of Chlorophyceae
Source: PeerJ. 2019 May 15;7:e6899. doi: 10.7717/peerj.6899 (PMC6525593; doi:10.7717/peerj.6899)
Supplement: Supplemental Information 1 — This compressed folder contains untrimmed, masked alignments for individual chloroplast genes (subfolder nexus), as well as trimmed alignments with appropriate analysis blocks and the consensus trees resulting from these single-gene and concatenated analyses (MrBayes subfolders). Supplementary methods with associated references are included in the SupplementaryMethods.txt file. SVDquartets, BaliPhy, PhyloBayes and RAxML analysis files are in separate subfolders, with their respective resulting tree files. Files associated with MrBayes analysis of the 1st and 2nd positions and the analysis of the 3rd positions are placed in the subfolders 1st_and_2nd_positions_only and 3rd_positions_only, respectively. The 18Splastid_combined subfolder contains the MrBayes analysis materials (alignment and consensus tree) for the analysis including nucleotide plastid data as well as 18S nucleotide data. Documentation, trees and scripts used to create Fig. 3 are included in the “Figure3” subfolder, and documentation for and full results of Treespace analyses are in the “Treespace” subfolder. The results of the AU topology tests are included in a Word document. [file peerj-07-6899-s008.zip › supplementary_alignments_trees/BaliPhy18S/C1.MAP]

iterations = 0       MAP = -144080
    iter = 0    prior = -372.525926308778594    prior_A1 = -850.220238185361268    likelihood = -143707.957938832987566    logp = -144080.483865141752176    Heat.beta = 1.000000000000000    Scale1 = 0.273649865896366    *MyTree.nodeBranches68.0 = 94    *MyTree.nodeBranches68.1 = 121    *MyTree.nodeBranches68.2 = 118    *MyTree.nodeBranches69.0 = 188    *MyTree.nodeBranches69.1 = 206    *MyTree.nodeBranches69.2 = 164    *MyTree.nodeBranches70.0 = 263    *MyTree.nodeBranches70.1 = 217    *MyTree.nodeBranches70.2 = 221    *MyTree.nodeBranches71.0 = 156    *MyTree.nodeBranches71.1 = 91    *MyTree.nodeBranches71.2 = 134    *MyTree.nodeBranches72.0 = 216    *MyTree.nodeBranches72.1 = 199    *MyTree.nodeBranches72.2 = 158    *MyTree.nodeBranches73.0 = 123    *MyTree.nodeBranches73.1 = 122    *MyTree.nodeBranches73.2 = 140    *MyTree.nodeBranches74.0 = 178    *MyTree.nodeBranches74.1 = 248    *MyTree.nodeBranches74.2 = 222    *MyTree.nodeBranches75.0 = 78    *MyTree.nodeBranches75.1 = 72    *MyTree.nodeBranches75.2 = 163    *MyTree.nodeBranches76.0 = 102    *MyTree.nodeBranches76.1 = 264    *MyTree.nodeBranches76.2 = 92    *MyTree.nodeBranches77.0 = 136    *MyTree.nodeBranches77.1 = 211    *MyTree.nodeBranches77.2 = 192    *MyTree.nodeBranches78.0 = 245    *MyTree.nodeBranches78.1 = 256    *MyTree.nodeBranches78.2 = 167    *MyTree.nodeBranches79.0 = 81    *MyTree.nodeBranches79.1 = 125    *MyTree.nodeBranches79.2 = 242    *MyTree.nodeBranches80.0 = 138    *MyTree.nodeBranches80.1 = 214    *MyTree.nodeBranches80.2 = 124    *MyTree.nodeBranches81.0 = 151    *MyTree.nodeBranches81.1 = 223    *MyTree.nodeBranches81.2 = 77    *MyTree.nodeBranches82.0 = 73    *MyTree.nodeBranches82.1 = 99    *MyTree.nodeBranches82.2 = 98    *MyTree.nodeBranches83.0 = 87    *MyTree.nodeBranches83.1 = 259    *MyTree.nodeBranches83.2 = 198    *MyTree.nodeBranches84.0 = 219    *MyTree.nodeBranches84.1 = 260    *MyTree.nodeBranches84.2 = 161    *MyTree.nodeBranches85.0 = 157    *MyTree.nodeBranches85.1 = 238    *MyTree.nodeBranches85.2 = 261    *MyTree.nodeBranches86.0 = 230    *MyTree.nodeBranches86.1 = 117    *MyTree.nodeBranches86.2 = 101    *MyTree.nodeBranches87.0 = 184    *MyTree.nodeBranches87.1 = 255    *MyTree.nodeBranches87.2 = 139    *MyTree.nodeBranches88.0 = 176    *MyTree.nodeBranches88.1 = 251    *MyTree.nodeBranches88.2 = 241    *MyTree.nodeBranches89.0 = 75    *MyTree.nodeBranches89.1 = 177    *MyTree.nodeBranches89.2 = 162    *MyTree.nodeBranches90.0 = 249    *MyTree.nodeBranches90.1 = 120    *MyTree.nodeBranches90.2 = 97    *MyTree.nodeBranches91.0 = 197    *MyTree.nodeBranches91.1 = 80    *MyTree.nodeBranches91.2 = 148    *MyTree.nodeBranches92.0 = 131    *MyTree.nodeBranches92.1 = 110    *MyTree.nodeBranches92.2 = 83    *MyTree.nodeBranches93.0 = 95    *MyTree.nodeBranches93.1 = 171    *MyTree.nodeBranches93.2 = 237    *MyTree.nodeBranches94.0 = 181    *MyTree.nodeBranches94.1 = 106    *MyTree.nodeBranches94.2 = 165    *MyTree.nodeBranches95.0 = 207    *MyTree.nodeBranches95.1 = 265    *MyTree.nodeBranches95.2 = 229    *MyTree.nodeBranches96.0 = 100    *MyTree.nodeBranches96.1 = 226    *MyTree.nodeBranches96.2 = 173    *MyTree.nodeBranches97.0 = 186    *MyTree.nodeBranches97.1 = 79    *MyTree.nodeBranches97.2 = 141    *MyTree.nodeBranches98.0 = 239    *MyTree.nodeBranches98.1 = 119    *MyTree.nodeBranches98.2 = 195    *MyTree.nodeBranches99.0 = 115    *MyTree.nodeBranches99.1 = 86    *MyTree.nodeBranches99.2 = 154    *MyTree.nodeBranches100.0 = 215    *MyTree.nodeBranches100.1 = 220    *MyTree.nodeBranches100.2 = 193    *MyTree.nodeBranches101.0 = 149    *MyTree.nodeBranches101.1 = 246    *MyTree.nodeBranches101.2 = 194    *MyTree.nodeBranches102.0 = 210    *MyTree.nodeBranches102.1 = 68    *MyTree.nodeBranches102.2 = 213    *MyTree.nodeBranches103.0 = 234    *MyTree.nodeBranches103.1 = 147    *MyTree.nodeBranches103.2 = 137    *MyTree.nodeBranches104.0 = 128    *MyTree.nodeBranches104.1 = 202    *MyTree.nodeBranches104.2 = 209    *MyTree.nodeBranches105.0 = 85    *MyTree.nodeBranches105.1 = 88    *MyTree.nodeBranches105.2 = 235    *MyTree.nodeBranches106.0 = 130    *MyTree.nodeBranches106.1 = 262    *MyTree.nodeBranches106.2 = 69    *MyTree.nodeBranches107.0 = 250    *MyTree.nodeBranches107.1 = 145    *MyTree.nodeBranches107.2 = 240    *MyTree.nodeBranches108.0 = 243    *MyTree.nodeBranches108.1 = 208    *MyTree.nodeBranches108.2 = 112    *MyTree.nodeBranches109.0 = 155    *MyTree.nodeBranches109.1 = 127    *MyTree.nodeBranches109.2 = 182    *MyTree.nodeBranches110.0 = 168    *MyTree.nodeBranches110.1 = 103    *MyTree.nodeBranches110.2 = 135    *MyTree.nodeBranches111.0 = 113    *MyTree.nodeBranches111.1 = 76    *MyTree.nodeBranches111.2 = 257    *MyTree.nodeBranches112.0 = 82    *MyTree.nodeBranches112.1 = 212    *MyTree.nodeBranches112.2 = 175    *MyTree.nodeBranches113.0 = 254    *MyTree.nodeBranches113.1 = 253    *MyTree.nodeBranches113.2 = 96    *MyTree.nodeBranches114.0 = 166    *MyTree.nodeBranches114.1 = 71    *MyTree.nodeBranches114.2 = 189    *MyTree.nodeBranches115.0 = 196    *MyTree.nodeBranches115.1 = 129    *MyTree.nodeBranches115.2 = 153    *MyTree.nodeBranches116.0 = 105    *MyTree.nodeBranches116.1 = 159    *MyTree.nodeBranches116.2 = 144    *MyTree.nodeBranches117.0 = 187    *MyTree.nodeBranches117.1 = 244    *MyTree.nodeBranches117.2 = 258    *MyTree.nodeBranches118.0 = 126    *MyTree.nodeBranches118.1 = 203    *MyTree.nodeBranches118.2 = 90    *MyTree.nodeBranches119.0 = 133    *MyTree.nodeBranches119.1 = 224    *MyTree.nodeBranches119.2 = 107    *MyTree.nodeBranches120.0 = 205    *MyTree.nodeBranches120.1 = 236    *MyTree.nodeBranches120.2 = 218    *MyTree.nodeBranches121.0 = 174    *MyTree.nodeBranches121.1 = 201    *MyTree.nodeBranches121.2 = 183    *MyTree.nodeBranches122.0 = 204    *MyTree.nodeBranches122.1 = 74    *MyTree.nodeBranches122.2 = 185    *MyTree.nodeBranches123.0 = 228    *MyTree.nodeBranches123.1 = 109    *MyTree.nodeBranches123.2 = 142    *MyTree.nodeBranches124.0 = 89    *MyTree.nodeBranches124.1 = 232    *MyTree.nodeBranches124.2 = 200    *MyTree.nodeBranches125.0 = 152    *MyTree.nodeBranches125.1 = 247    *MyTree.nodeBranches125.2 = 191    *MyTree.nodeBranches126.0 = 252    *MyTree.nodeBranches126.1 = 84    *MyTree.nodeBranches126.2 = 227    *MyTree.nodeBranches127.0 = 111    *MyTree.nodeBranches127.1 = 231    *MyTree.nodeBranches127.2 = 160    *MyTree.nodeBranches128.0 = 225    *MyTree.nodeBranches128.1 = 180    *MyTree.nodeBranches128.2 = 179    *MyTree.nodeBranches129.0 = 108    *MyTree.nodeBranches129.1 = 70    *MyTree.nodeBranches129.2 = 150    *MyTree.nodeBranches130.0 = 93    *MyTree.nodeBranches130.1 = 169    *MyTree.nodeBranches130.2 = 116    *MyTree.nodeBranches131.0 = 190    *MyTree.nodeBranches131.1 = 104    *MyTree.nodeBranches131.2 = 170    *MyTree.nodeBranches132.0 = 114    *MyTree.nodeBranches132.1 = 132    *MyTree.nodeBranches132.2 = 143    *MyTree.nodeBranches133.0 = 233    *MyTree.nodeBranches133.1 = 172    *MyTree.nodeBranches133.2 = 146    *MyTree.branch0target = 119    *MyTree.branch1target = 71    *MyTree.branch2target = 110    *MyTree.branch3target = 77    *MyTree.branch4target = 103    *MyTree.branch5target = 80    *MyTree.branch6target = 87    *MyTree.branch7target = 73    *MyTree.branch8target = 97    *MyTree.branch9target = 123    *MyTree.branch10target = 132    *MyTree.branch11target = 116    *MyTree.branch12target = 107    *MyTree.branch13target = 133    *MyTree.branch14target = 103    *MyTree.branch15target = 91    *MyTree.branch16target = 101    *MyTree.branch17target = 129    *MyTree.branch18target = 81    *MyTree.branch19target = 125    *MyTree.branch20target = 115    *MyTree.branch21target = 99    *MyTree.branch22target = 109    *MyTree.branch23target = 71    *MyTree.branch24target = 85    *MyTree.branch25target = 72    *MyTree.branch26target = 116    *MyTree.branch27target = 127    *MyTree.branch28target = 84    *MyTree.branch29target = 89    *MyTree.branch30target = 75    *MyTree.branch31target = 69    *MyTree.branch32target = 94    *MyTree.branch33target = 114    *MyTree.branch34target = 78    *MyTree.branch35target = 110    *MyTree.branch36target = 130    *MyTree.branch37target = 131    *MyTree.branch38target = 93    *MyTree.branch39target = 133    *MyTree.branch40target = 96    *MyTree.branch41target = 121    *MyTree.branch42target = 112    *MyTree.branch43target = 88    *MyTree.branch44target = 89    *MyTree.branch45target = 74    *MyTree.branch46target = 128    *MyTree.branch47target = 128    *MyTree.branch48target = 94    *MyTree.branch49target = 109    *MyTree.branch50target = 121    *MyTree.branch51target = 87    *MyTree.branch52target = 122    *MyTree.branch53target = 97    *MyTree.branch54target = 117    *MyTree.branch55target = 69    *MyTree.branch56target = 114    *MyTree.branch57target = 131    *MyTree.branch58target = 125    *MyTree.branch59target = 77    *MyTree.branch60target = 100    *MyTree.branch61target = 101    *MyTree.branch62target = 98    *MyTree.branch63target = 115    *MyTree.branch64target = 91    *MyTree.branch65target = 83    *MyTree.branch66target = 72    *MyTree.branch67target = 124    *MyTree.branch68source = 102    *MyTree.branch68source_index = 1    *MyTree.branch68target = 121    *MyTree.branch69source = 106    *MyTree.branch69source_index = 2    *MyTree.branch69target = 104    *MyTree.branch70source = 129    *MyTree.branch70source_index = 1    *MyTree.branch70target = 118    *MyTree.branch71source = 114    *MyTree.branch71source_index = 1    *MyTree.branch71target = 122    *MyTree.branch72source = 75    *MyTree.branch72source_index = 1    *MyTree.branch72target = 120    *MyTree.branch73source = 82    *MyTree.branch73source_index = 0    *MyTree.branch73target = 69    *MyTree.branch74source = 122    *MyTree.branch74source_index = 1    *MyTree.branch74target = 95    *MyTree.branch75source = 89    *MyTree.branch75source_index = 0    *MyTree.branch75target = 108    *MyTree.branch76source = 111    *MyTree.branch76source_index = 1    *MyTree.branch76target = 104    *MyTree.branch77source = 81    *MyTree.branch77source_index = 2    *MyTree.branch77target = 102    *MyTree.branch78source = 75    *MyTree.branch78source_index = 0    *MyTree.branch78target = 77    *MyTree.branch79source = 97    *MyTree.branch79source_index = 1    *MyTree.branch79target = 112    *MyTree.branch80source = 91    *MyTree.branch80source_index = 1    *MyTree.branch80target = 102    *MyTree.branch81source = 79    *MyTree.branch81source_index = 0    *MyTree.branch81target = 80    *MyTree.branch82source = 112    *MyTree.branch82source_index = 0    *MyTree.branch82target = 100    *MyTree.branch83source = 92    *MyTree.branch83source_index = 2    *MyTree.branch83target = 72    *MyTree.branch84source = 126    *MyTree.branch84source_index = 1    *MyTree.branch84target = 70    *MyTree.branch85source = 105    *MyTree.branch85source_index = 0    *MyTree.branch85target = 120    *MyTree.branch86source = 99    *MyTree.branch86source_index = 1    *MyTree.branch86target = 84    *MyTree.branch87source = 83    *MyTree.branch87source_index = 0    *MyTree.branch87target = 100    *MyTree.branch88source = 105    *MyTree.branch88source_index = 1    *MyTree.branch88target = 70    *MyTree.branch89source = 124    *MyTree.branch89source_index = 0    *MyTree.branch89target = 74    *MyTree.branch90source = 118    *MyTree.branch90source_index = 2    *MyTree.branch90target = 81    *MyTree.branch91source = 71    *MyTree.branch91source_index = 1    *MyTree.branch91target = 119    *MyTree.branch92source = 76    *MyTree.branch92source_index = 2    *MyTree.branch92target = 128    *MyTree.branch93source = 130    *MyTree.branch93source_index = 0    *MyTree.branch93target = 96    *MyTree.branch94source = 68    *MyTree.branch94source_index = 0    *MyTree.branch94target = 126    *MyTree.branch95source = 93    *MyTree.branch95source_index = 0    *MyTree.branch95target = 123    *MyTree.branch96source = 113    *MyTree.branch96source_index = 2    *MyTree.branch96target = 95    *MyTree.branch97source = 90    *MyTree.branch97source_index = 2    *MyTree.branch97target = 86    *MyTree.branch98source = 82    *MyTree.branch98source_index = 2    *MyTree.branch98target = 127    *MyTree.branch99source = 82    *MyTree.branch99source_index = 1    *MyTree.branch99target = 124    *MyTree.branch100source = 96    *MyTree.branch100source_index = 0    *MyTree.branch100target = 133    *MyTree.branch101source = 86    *MyTree.branch101source_index = 2    *MyTree.branch101target = 103    *MyTree.branch102source = 76    *MyTree.branch102source_index = 0    *MyTree.branch102target = 105    *MyTree.branch103source = 110    *MyTree.branch103source_index = 1    *MyTree.branch103target = 120    *MyTree.branch104source = 131    *MyTree.branch104source_index = 1    *MyTree.branch104target = 93    *MyTree.branch105source = 116    *MyTree.branch105source_index = 0    *MyTree.branch105target = 85    *MyTree.branch106source = 94    *MyTree.branch106source_index = 1    *MyTree.branch106target = 98    *MyTree.branch107source = 119    *MyTree.branch107source_index = 2    *MyTree.branch107target = 107    *MyTree.branch108source = 129    *MyTree.branch108source_index = 0    *MyTree.branch108target = 88    *MyTree.branch109source = 123    *MyTree.branch109source_index = 1    *MyTree.branch109target = 79    *MyTree.branch110source = 92    *MyTree.branch110source_index = 1    *MyTree.branch110target = 108    *MyTree.branch111source = 127    *MyTree.branch111source_index = 0    *MyTree.branch111target = 117    *MyTree.branch112source = 108    *MyTree.branch112source_index = 2    *MyTree.branch112target = 78    *MyTree.branch113source = 111    *MyTree.branch113source_index = 0    *MyTree.branch113target = 101    *MyTree.branch114source = 132    *MyTree.branch114source_index = 0    *MyTree.branch114target = 125    *MyTree.branch115source = 99    *MyTree.branch115source_index = 0    *MyTree.branch115target = 74    *MyTree.branch116source = 130    *MyTree.branch116source_index = 2    *MyTree.branch116target = 90    *MyTree.branch117source = 86    *MyTree.branch117source_index = 1    *MyTree.branch117target = 107    *MyTree.branch118source = 68    *MyTree.branch118source_index = 2    *MyTree.branch118target = 88    *MyTree.branch119source = 98    *MyTree.branch119source_index = 1    *MyTree.branch119target = 126    *MyTree.branch120source = 90    *MyTree.branch120source_index = 1    *MyTree.branch120target = 113    *MyTree.branch121source = 68    *MyTree.branch121source_index = 1    *MyTree.branch121target = 113    *MyTree.branch122source = 73    *MyTree.branch122source_index = 1    *MyTree.branch122target = 87    *MyTree.branch123source = 73    *MyTree.branch123source_index = 0    *MyTree.branch123target = 78    *MyTree.branch124source = 80    *MyTree.branch124source_index = 2    *MyTree.branch124target = 111    *MyTree.branch125source = 79    *MyTree.branch125source_index = 1    *MyTree.branch125target = 117    *MyTree.branch126source = 118    *MyTree.branch126source_index = 0    *MyTree.branch126target = 83    *MyTree.branch127source = 109    *MyTree.branch127source_index = 1    *MyTree.branch127target = 84    *MyTree.branch128source = 104    *MyTree.branch128source_index = 0    *MyTree.branch128target = 85    *MyTree.branch129source = 115    *MyTree.branch129source_index = 1    *MyTree.branch129target = 106    *MyTree.branch130source = 106    *MyTree.branch130source_index = 0    *MyTree.branch130target = 70    *MyTree.branch131source = 92    *MyTree.branch131source_index = 0    *MyTree.branch131target = 76    *MyTree.branch132source = 132    *MyTree.branch132source_index = 1    *MyTree.branch132target = 95    *MyTree.branch133source = 119    *MyTree.branch133source_index = 0    *MyTree.branch134source = 71    *MyTree.branch134source_index = 2    *MyTree.branch135source = 110    *MyTree.branch135source_index = 2    *MyTree.branch136source = 77    *MyTree.branch136source_index = 0    *MyTree.branch137source = 103    *MyTree.branch137source_index = 2    *MyTree.branch138source = 80    *MyTree.branch138source_index = 0    *MyTree.branch139source = 87    *MyTree.branch139source_index = 2    *MyTree.branch140source = 73    *MyTree.branch140source_index = 2    *MyTree.branch141source = 97    *MyTree.branch141source_index = 2    *MyTree.branch142source = 123    *MyTree.branch142source_index = 2    *MyTree.branch143source = 132    *MyTree.branch143source_index = 2    *MyTree.branch144source = 116    *MyTree.branch144source_index = 2    *MyTree.branch145source = 107    *MyTree.branch145source_index = 1    *MyTree.branch146source = 133    *MyTree.branch146source_index = 2    *MyTree.branch147source = 103    *MyTree.branch147source_index = 1    *MyTree.branch148source = 91    *MyTree.branch148source_index = 2    *MyTree.branch149source = 101    *MyTree.branch149source_index = 0    *MyTree.branch150source = 129    *MyTree.branch150source_index = 2    *MyTree.branch151source = 81    *MyTree.branch151source_index = 0    *MyTree.branch152source = 125    *MyTree.branch152source_index = 0    *MyTree.branch153source = 115    *MyTree.branch153source_index = 2    *MyTree.branch154source = 99    *MyTree.branch154source_index = 2    *MyTree.branch155source = 109    *MyTree.branch155source_index = 0    *MyTree.branch156source = 71    *MyTree.branch156source_index = 0    *MyTree.branch157source = 85    *MyTree.branch157source_index = 0    *MyTree.branch158source = 72    *MyTree.branch158source_index = 2    *MyTree.branch159source = 116    *MyTree.branch159source_index = 1    *MyTree.branch160source = 127    *MyTree.branch160source_index = 2    *MyTree.branch161source = 84    *MyTree.branch161source_index = 2    *MyTree.branch162source = 89    *MyTree.branch162source_index = 2    *MyTree.branch163source = 75    *MyTree.branch163source_index = 2    *MyTree.branch164source = 69    *MyTree.branch164source_index = 2    *MyTree.branch165source = 94    *MyTree.branch165source_index = 2    *MyTree.branch166source = 114    *MyTree.branch166source_index = 0    *MyTree.branch167source = 78    *MyTree.branch167source_index = 2    *MyTree.branch168source = 110    *MyTree.branch168source_index = 0    *MyTree.branch169source = 130    *MyTree.branch169source_index = 1    *MyTree.branch170source = 131    *MyTree.branch170source_index = 2    *MyTree.branch171source = 93    *MyTree.branch171source_index = 1    *MyTree.branch172source = 133    *MyTree.branch172source_index = 1    *MyTree.branch173source = 96    *MyTree.branch173source_index = 2    *MyTree.branch174source = 121    *MyTree.branch174source_index = 0    *MyTree.branch175source = 112    *MyTree.branch175source_index = 2    *MyTree.branch176source = 88    *MyTree.branch176source_index = 0    *MyTree.branch177source = 89    *MyTree.branch177source_index = 1    *MyTree.branch178source = 74    *MyTree.branch178source_index = 0    *MyTree.branch179source = 128    *MyTree.branch179source_index = 2    *MyTree.branch180source = 128    *MyTree.branch180source_index = 1    *MyTree.branch181source = 94    *MyTree.branch181source_index = 0    *MyTree.branch182source = 109    *MyTree.branch182source_index = 2    *MyTree.branch183source = 121    *MyTree.branch183source_index = 2    *MyTree.branch184source = 87    *MyTree.branch184source_index = 0    *MyTree.branch185source = 122    *MyTree.branch185source_index = 2    *MyTree.branch186source = 97    *MyTree.branch186source_index = 0    *MyTree.branch187source = 117    *MyTree.branch187source_index = 0    *MyTree.branch188source = 69    *MyTree.branch188source_index = 0    *MyTree.branch189source = 114    *MyTree.branch189source_index = 2    *MyTree.branch190source = 131    *MyTree.branch190source_index = 0    *MyTree.branch191source = 125    *MyTree.branch191source_index = 2    *MyTree.branch192source = 77    *MyTree.branch192source_index = 2    *MyTree.branch193source = 100    *MyTree.branch193source_index = 2    *MyTree.branch194source = 101    *MyTree.branch194source_index = 2    *MyTree.branch195source = 98    *MyTree.branch195source_index = 2    *MyTree.branch196source = 115    *MyTree.branch196source_index = 0    *MyTree.branch197source = 91    *MyTree.branch197source_index = 0    *MyTree.branch198source = 83    *MyTree.branch198source_index = 2    *MyTree.branch199source = 72    *MyTree.branch199source_index = 1    *MyTree.branch200source = 124    *MyTree.branch200source_index = 2    *MyTree.branch201source = 121    *MyTree.branch201source_index = 1    *MyTree.branch201target = 102    *MyTree.branch202source = 104    *MyTree.branch202source_index = 1    *MyTree.branch202target = 106    *MyTree.branch203source = 118    *MyTree.branch203source_index = 1    *MyTree.branch203target = 129    *MyTree.branch204source = 122    *MyTree.branch204source_index = 0    *MyTree.branch204target = 114    *MyTree.branch205source = 120    *MyTree.branch205source_index = 0    *MyTree.branch205target = 75    *MyTree.branch206source = 69    *MyTree.branch206source_index = 1    *MyTree.branch206target = 82    *MyTree.branch207source = 95    *MyTree.branch207source_index = 0    *MyTree.branch207target = 122    *MyTree.branch208source = 108    *MyTree.branch208source_index = 1    *MyTree.branch208target = 89    *MyTree.branch209source = 104    *MyTree.branch209source_index = 2    *MyTree.branch209target = 111    *MyTree.branch210source = 102    *MyTree.branch210source_index = 0    *MyTree.branch210target = 81    *MyTree.branch211source = 77    *MyTree.branch211source_index = 1    *MyTree.branch211target = 75    *MyTree.branch212source = 112    *MyTree.branch212source_index = 1    *MyTree.branch212target = 97    *MyTree.branch213source = 102    *MyTree.branch213source_index = 2    *MyTree.branch213target = 91    *MyTree.branch214source = 80    *MyTree.branch214source_index = 1    *MyTree.branch214target = 79    *MyTree.branch215source = 100    *MyTree.branch215source_index = 0    *MyTree.branch215target = 112    *MyTree.branch216source = 72    *MyTree.branch216source_index = 0    *MyTree.branch216target = 92    *MyTree.branch217source = 70    *MyTree.branch217source_index = 1    *MyTree.branch217target = 126    *MyTree.branch218source = 120    *MyTree.branch218source_index = 2    *MyTree.branch218target = 105    *MyTree.branch219source = 84    *MyTree.branch219source_index = 0    *MyTree.branch219target = 99    *MyTree.branch220source = 100    *MyTree.branch220source_index = 1    *MyTree.branch220target = 83    *MyTree.branch221source = 70    *MyTree.branch221source_index = 2    *MyTree.branch221target = 105    *MyTree.branch222source = 74    *MyTree.branch222source_index = 2    *MyTree.branch222target = 124    *MyTree.branch223source = 81    *MyTree.branch223source_index = 1    *MyTree.branch223target = 118    *MyTree.branch224source = 119    *MyTree.branch224source_index = 1    *MyTree.branch224target = 71    *MyTree.branch225source = 128    *MyTree.branch225source_index = 0    *MyTree.branch225target = 76    *MyTree.branch226source = 96    *MyTree.branch226source_index = 1    *MyTree.branch226target = 130    *MyTree.branch227source = 126    *MyTree.branch227source_index = 2    *MyTree.branch227target = 68    *MyTree.branch228source = 123    *MyTree.branch228source_index = 0    *MyTree.branch228target = 93    *MyTree.branch229source = 95    *MyTree.branch229source_index = 2    *MyTree.branch229target = 113    *MyTree.branch230source = 86    *MyTree.branch230source_index = 0    *MyTree.branch230target = 90    *MyTree.branch231source = 127    *MyTree.branch231source_index = 1    *MyTree.branch231target = 82    *MyTree.branch232source = 124    *MyTree.branch232source_index = 1    *MyTree.branch232target = 82    *MyTree.branch233source = 133    *MyTree.branch233source_index = 0    *MyTree.branch233target = 96    *MyTree.branch234source = 103    *MyTree.branch234source_index = 0    *MyTree.branch234target = 86    *MyTree.branch235source = 105    *MyTree.branch235source_index = 2    *MyTree.branch235target = 76    *MyTree.branch236source = 120    *MyTree.branch236source_index = 1    *MyTree.branch236target = 110    *MyTree.branch237source = 93    *MyTree.branch237source_index = 2    *MyTree.branch237target = 131    *MyTree.branch238source = 85    *MyTree.branch238source_index = 1    *MyTree.branch238target = 116    *MyTree.branch239source = 98    *MyTree.branch239source_index = 0    *MyTree.branch239target = 94    *MyTree.branch240source = 107    *MyTree.branch240source_index = 2    *MyTree.branch240target = 119    *MyTree.branch241source = 88    *MyTree.branch241source_index = 2    *MyTree.branch241target = 129    *MyTree.branch242source = 79    *MyTree.branch242source_index = 2    *MyTree.branch242target = 123    *MyTree.branch243source = 108    *MyTree.branch243source_index = 0    *MyTree.branch243target = 92    *MyTree.branch244source = 117    *MyTree.branch244source_index = 1    *MyTree.branch244target = 127    *MyTree.branch245source = 78    *MyTree.branch245source_index = 0    *MyTree.branch245target = 108    *MyTree.branch246source = 101    *MyTree.branch246source_index = 1    *MyTree.branch246target = 111    *MyTree.branch247source = 125    *MyTree.branch247source_index = 1    *MyTree.branch247target = 132    *MyTree.branch248source = 74    *MyTree.branch248source_index = 1    *MyTree.branch248target = 99    *MyTree.branch249source = 90    *MyTree.branch249source_index = 0    *MyTree.branch249target = 130    *MyTree.branch250source = 107    *MyTree.branch250source_index = 0    *MyTree.branch250target = 86    *MyTree.branch251source = 88    *MyTree.branch251source_index = 1    *MyTree.branch251target = 68    *MyTree.branch252source = 126    *MyTree.branch252source_index = 0    *MyTree.branch252target = 98    *MyTree.branch253source = 113    *MyTree.branch253source_index = 1    *MyTree.branch253target = 90    *MyTree.branch254source = 113    *MyTree.branch254source_index = 0    *MyTree.branch254target = 68    *MyTree.branch255source = 87    *MyTree.branch255source_index = 1    *MyTree.branch255target = 73    *MyTree.branch256source = 78    *MyTree.branch256source_index = 1    *MyTree.branch256target = 73    *MyTree.branch257source = 111    *MyTree.branch257source_index = 2    *MyTree.branch257target = 80    *MyTree.branch258source = 117    *MyTree.branch258source_index = 2    *MyTree.branch258target = 79    *MyTree.branch259source = 83    *MyTree.branch259source_index = 1    *MyTree.branch259target = 118    *MyTree.branch260source = 84    *MyTree.branch260source_index = 1    *MyTree.branch260target = 109    *MyTree.branch261source = 85    *MyTree.branch261source_index = 2    *MyTree.branch261target = 104    *MyTree.branch262source = 106    *MyTree.branch262source_index = 1    *MyTree.branch262target = 115    *MyTree.branch263source = 70    *MyTree.branch263source_index = 0    *MyTree.branch263target = 106    *MyTree.branch264source = 76    *MyTree.branch264source_index = 1    *MyTree.branch264target = 92    *MyTree.branch265source = 95    *MyTree.branch265source_index = 1    *MyTree.branch265target = 132    *T1 = 0.014659326651788    *T2 = 0.008712133430243    *T3 = 0.007950518596950    *T4 = 0.005024234485055    *T5 = 0.018914801079252    *T6 = 0.016986614061368    *T7 = 0.001692426319890    *T8 = 0.004606096645214    *T9 = 0.006114578039857    *T10 = 0.009691010253064    *T11 = 0.021679274286633    *T12 = 0.001174340956458    *T13 = 0.020993176362907    *T14 = 0.010597951348415    *T15 = 0.019840951006221    *T16 = 0.008377866722847    *T17 = 0.013880406083594    *T18 = 0.021647844006345    *T19 = 0.017817249605763    *T20 = 0.016911626318346    *T21 = 0.018055025802106    *T22 = 0.001708772869749    *T23 = 0.008192576899512    *T24 = 0.010754760216089    *T25 = 0.013145065161949    *T26 = 0.010340788767143    *T27 = 0.001347614449060    *T28 = 0.007352547937220    *T29 = 0.002678213115116    *T30 = 0.015633379805005    *T31 = 0.015726651329260    *T32 = 0.000273514970241    *T33 = 0.017034063378837    *T34 = 0.005852438663504    *T35 = 0.007456281586861    *T36 = 0.013200382029852    *T37 = 0.018336116472508    *T38 = 0.001774756883152    *T39 = 0.007445998342092    *T40 = 0.006319115993670    *T41 = 0.013554869643835    *T42 = 0.003187970715726    *T43 = 0.006819548856334    *T44 = 0.022377085685207    *T45 = 0.010387212130415    *T46 = 0.005874553223129    *T47 = 0.010653069810893    *T48 = 0.010621963476004    *T49 = 0.014708606522965    *T50 = 0.002694026908928    *T51 = 0.002361449299942    *T52 = 0.002378497055906    *T53 = 0.020982589771343    *T54 = 0.002814215857352    *T55 = 0.010457801133957    *T56 = 0.000286668238083    *T57 = 0.007001129077542    *T58 = 0.001543848228377    *T59 = 0.016916832684581    *T60 = 0.004490564401641    *T61 = 0.015365349133963    *T62 = 0.014436724888491    *T63 = 0.021460221994752    *T64 = 0.018055871537997    *T65 = 0.011216251837943    *T66 = 0.019828233091502    *T67 = 0.010860863603979    *T68 = 0.005040674131448    *T69 = 0.013004403936075    *T70 = 0.001595759062338    *T71 = 0.001254525620291    *T72 = 0.015624377417297    *T73 = 0.001337559303228    *T74 = 0.002031228190495    *T75 = 0.001184218786041    *T76 = 0.003097411203086    *T77 = 0.001339684712306    *T78 = 0.001768601189675    *T79 = 0.012305080193765    *T80 = 0.004030078860860    *T81 = 0.005323076868666    *T82 = 0.004152549582434    *T83 = 0.008494703773470    *T84 = 0.006324786216736    *T85 = 0.000549238199494    *T86 = 0.003061550934185    *T87 = 0.000592817399463    *T88 = 0.003299496059795    *T89 = 0.001171385323580    *T90 = 0.015216267382340    *T91 = 0.004273518455054    *T92 = 0.004864788095433    *T93 = 0.007921151475721    *T94 = 0.005228606805545    *T95 = 0.000489917117909    *T96 = 0.001199683873845    *T97 = 0.000229153499813    *T98 = 0.000616874076055    *T99 = 0.009506360847688    *T100 = 0.002527348392765    *T101 = 0.005772491100050    *T102 = 0.002436804299068    *T103 = 0.002298550827158    *T104 = 0.011545412663573    *T105 = 0.005193829593965    *T106 = 0.010942101048996    *T107 = 0.005870109452790    *T108 = 0.007048052302782    *T109 = 0.000628880351987    *T110 = 0.004422645400951    *T111 = 0.004525386690326    *T112 = 0.002401822893489    *T113 = 0.002635408963046    *T114 = 0.005036339310622    *T115 = 0.004773473870823    *T116 = 0.004105647716178    *T117 = 0.003876415086220    *T118 = 0.001009322705349    *T119 = 0.000397565112203    *T120 = 0.000212313650460    *T121 = 0.000971749268980    *T122 = 0.000140205104582    *T123 = 0.003561154028266    *T124 = 0.005425315353159    *T125 = 0.003168980363852    *T126 = 0.003558741094987    *T127 = 0.001825506352586    *T128 = 0.003234921025256    *T129 = 0.007712798338075    *T130 = 0.002544875550198    *T131 = 0.000375690450493    *T132 = 0.001527157321917    *T133 = 0.000950633718061    *subst_root = 119    *IModels.training = 0    *Main.branchCat1 = 0    *Main.branchCat2 = 0    *Main.branchCat3 = 0    *Main.branchCat4 = 0    *Main.branchCat5 = 0    *Main.branchCat6 = 0    *Main.branchCat7 = 0    *Main.branchCat8 = 0    *Main.branchCat9 = 0    *Main.branchCat10 = 0    *Main.branchCat11 = 0    *Main.branchCat12 = 0    *Main.branchCat13 = 0    *Main.branchCat14 = 0    *Main.branchCat15 = 0    *Main.branchCat16 = 0    *Main.branchCat17 = 0    *Main.branchCat18 = 0    *Main.branchCat19 = 0    *Main.branchCat20 = 0    *Main.branchCat21 = 0    *Main.branchCat22 = 0    *Main.branchCat23 = 0    *Main.branchCat24 = 0    *Main.branchCat25 = 0    *Main.branchCat26 = 0    *Main.branchCat27 = 0    *Main.branchCat28 = 0    *Main.branchCat29 = 0    *Main.branchCat30 = 0    *Main.branchCat31 = 0    *Main.branchCat32 = 0    *Main.branchCat33 = 0    *Main.branchCat34 = 0    *Main.branchCat35 = 0    *Main.branchCat36 = 0    *Main.branchCat37 = 0    *Main.branchCat38 = 0    *Main.branchCat39 = 0    *Main.branchCat40 = 0    *Main.branchCat41 = 0    *Main.branchCat42 = 0    *Main.branchCat43 = 0    *Main.branchCat44 = 0    *Main.branchCat45 = 0    *Main.branchCat46 = 0    *Main.branchCat47 = 0    *Main.branchCat48 = 0    *Main.branchCat49 = 0    *Main.branchCat50 = 0    *Main.branchCat51 = 0    *Main.branchCat52 = 0    *Main.branchCat53 = 0    *Main.branchCat54 = 0    *Main.branchCat55 = 0    *Main.branchCat56 = 0    *Main.branchCat57 = 0    *Main.branchCat58 = 0    *Main.branchCat59 = 0    *Main.branchCat60 = 0    *Main.branchCat61 = 0    *Main.branchCat62 = 0    *Main.branchCat63 = 0    *Main.branchCat64 = 0    *Main.branchCat65 = 0    *Main.branchCat66 = 0    *Main.branchCat67 = 0    *Main.branchCat68 = 0    *Main.branchCat69 = 0    *Main.branchCat70 = 0    *Main.branchCat71 = 0    *Main.branchCat72 = 0    *Main.branchCat73 = 0    *Main.branchCat74 = 0    *Main.branchCat75 = 0    *Main.branchCat76 = 0    *Main.branchCat77 = 0    *Main.branchCat78 = 0    *Main.branchCat79 = 0    *Main.branchCat80 = 0    *Main.branchCat81 = 0    *Main.branchCat82 = 0    *Main.branchCat83 = 0    *Main.branchCat84 = 0    *Main.branchCat85 = 0    *Main.branchCat86 = 0    *Main.branchCat87 = 0    *Main.branchCat88 = 0    *Main.branchCat89 = 0    *Main.branchCat90 = 0    *Main.branchCat91 = 0    *Main.branchCat92 = 0    *Main.branchCat93 = 0    *Main.branchCat94 = 0    *Main.branchCat95 = 0    *Main.branchCat96 = 0    *Main.branchCat97 = 0    *Main.branchCat98 = 0    *Main.branchCat99 = 0    *Main.branchCat100 = 0    *Main.branchCat101 = 0    *Main.branchCat102 = 0    *Main.branchCat103 = 0    *Main.branchCat104 = 0    *Main.branchCat105 = 0    *Main.branchCat106 = 0    *Main.branchCat107 = 0    *Main.branchCat108 = 0    *Main.branchCat109 = 0    *Main.branchCat110 = 0    *Main.branchCat111 = 0    *Main.branchCat112 = 0    *Main.branchCat113 = 0    *Main.branchCat114 = 0    *Main.branchCat115 = 0    *Main.branchCat116 = 0    *Main.branchCat117 = 0    *Main.branchCat118 = 0    *Main.branchCat119 = 0    *Main.branchCat120 = 0    *Main.branchCat121 = 0    *Main.branchCat122 = 0    *Main.branchCat123 = 0    *Main.branchCat124 = 0    *Main.branchCat125 = 0    *Main.branchCat126 = 0    *Main.branchCat127 = 0    *Main.branchCat128 = 0    *Main.branchCat129 = 0    *Main.branchCat130 = 0    *Main.branchCat131 = 0    *Main.branchCat132 = 0    *Main.branchCat133 = 0    *P1.CL0 = 0    *P1.CL1 = 0    *P1.CL2 = 0    *P1.CL3 = 0    *P1.CL4 = 0    *P1.CL5 = 0    *P1.CL6 = 0    *P1.CL7 = 0    *P1.CL8 = 0    *P1.CL9 = 0    *P1.CL10 = 0    *P1.CL11 = 0    *P1.CL12 = 0    *P1.CL13 = 0    *P1.CL14 = 0    *P1.CL15 = 0    *P1.CL16 = 0    *P1.CL17 = 0    *P1.CL18 = 0    *P1.CL19 = 0    *P1.CL20 = 0    *P1.CL21 = 0    *P1.CL22 = 0    *P1.CL23 = 0    *P1.CL24 = 0    *P1.CL25 = 0    *P1.CL26 = 0    *P1.CL27 = 0    *P1.CL28 = 0    *P1.CL29 = 0    *P1.CL30 = 0    *P1.CL31 = 0    *P1.CL32 = 0    *P1.CL33 = 0    *P1.CL34 = 0    *P1.CL35 = 0    *P1.CL36 = 0    *P1.CL37 = 0    *P1.CL38 = 0    *P1.CL39 = 0    *P1.CL40 = 0    *P1.CL41 = 0    *P1.CL42 = 0    *P1.CL43 = 0    *P1.CL44 = 0    *P1.CL45 = 0    *P1.CL46 = 0    *P1.CL47 = 0    *P1.CL48 = 0    *P1.CL49 = 0    *P1.CL50 = 0    *P1.CL51 = 0    *P1.CL52 = 0    *P1.CL53 = 0    *P1.CL54 = 0    *P1.CL55 = 0    *P1.CL56 = 0    *P1.CL57 = 0    *P1.CL58 = 0    *P1.CL59 = 0    *P1.CL60 = 0    *P1.CL61 = 0    *P1.CL62 = 0    *P1.CL63 = 0    *P1.CL64 = 0    *P1.CL65 = 0    *P1.CL66 = 0    *P1.CL67 = 0    *P1.CL68 = 0    *P1.CL69 = 0    *P1.CL70 = 0    *P1.CL71 = 0    *P1.CL72 = 0    *P1.CL73 = 0    *P1.CL74 = 0    *P1.CL75 = 0    *P1.CL76 = 0    *P1.CL77 = 0    *P1.CL78 = 0    *P1.CL79 = 0    *P1.CL80 = 0    *P1.CL81 = 0    *P1.CL82 = 0    *P1.CL83 = 0    *P1.CL84 = 0    *P1.CL85 = 0    *P1.CL86 = 0    *P1.CL87 = 0    *P1.CL88 = 0    *P1.CL89 = 0    *P1.CL90 = 0    *P1.CL91 = 0    *P1.CL92 = 0    *P1.CL93 = 0    *P1.CL94 = 0    *P1.CL95 = 0    *P1.CL96 = 0    *P1.CL97 = 0    *P1.CL98 = 0    *P1.CL99 = 0    *P1.CL100 = 0    *P1.CL101 = 0    *P1.CL102 = 0    *P1.CL103 = 0    *P1.CL104 = 0    *P1.CL105 = 0    *P1.CL106 = 0    *P1.CL107 = 0    *P1.CL108 = 0    *P1.CL109 = 0    *P1.CL110 = 0    *P1.CL111 = 0    *P1.CL112 = 0    *P1.CL113 = 0    *P1.CL114 = 0    *P1.CL115 = 0    *P1.CL116 = 0    *P1.CL117 = 0    *P1.CL118 = 0    *P1.CL119 = 0    *P1.CL120 = 0    *P1.CL121 = 0    *P1.CL122 = 0    *P1.CL123 = 0    *P1.CL124 = 0    *P1.CL125 = 0    *P1.CL126 = 0    *P1.CL127 = 0    *P1.CL128 = 0    *P1.CL129 = 0    *P1.CL130 = 0    *P1.CL131 = 0    *P1.CL132 = 0    *P1.CL133 = 0    *P1.CL134 = 0    *P1.CL135 = 0    *P1.CL136 = 0    *P1.CL137 = 0    *P1.CL138 = 0    *P1.CL139 = 0    *P1.CL140 = 0    *P1.CL141 = 0    *P1.CL142 = 0    *P1.CL143 = 0    *P1.CL144 = 0    *P1.CL145 = 0    *P1.CL146 = 0    *P1.CL147 = 0    *P1.CL148 = 0    *P1.CL149 = 0    *P1.CL150 = 0    *P1.CL151 = 0    *P1.CL152 = 0    *P1.CL153 = 0    *P1.CL154 = 0    *P1.CL155 = 0    *P1.CL156 = 0    *P1.CL157 = 0    *P1.CL158 = 0    *P1.CL159 = 0    *P1.CL160 = 0    *P1.CL161 = 0    *P1.CL162 = 0    *P1.CL163 = 0    *P1.CL164 = 0    *P1.CL165 = 0    *P1.CL166 = 0    *P1.CL167 = 0    *P1.CL168 = 0    *P1.CL169 = 0    *P1.CL170 = 0    *P1.CL171 = 0    *P1.CL172 = 0    *P1.CL173 = 0    *P1.CL174 = 0    *P1.CL175 = 0    *P1.CL176 = 0    *P1.CL177 = 0    *P1.CL178 = 0    *P1.CL179 = 0    *P1.CL180 = 0    *P1.CL181 = 0    *P1.CL182 = 0    *P1.CL183 = 0    *P1.CL184 = 0    *P1.CL185 = 0    *P1.CL186 = 0    *P1.CL187 = 0    *P1.CL188 = 0    *P1.CL189 = 0    *P1.CL190 = 0    *P1.CL191 = 0    *P1.CL192 = 0    *P1.CL193 = 0    *P1.CL194 = 0    *P1.CL195 = 0    *P1.CL196 = 0    *P1.CL197 = 0    *P1.CL198 = 0    *P1.CL199 = 0    *P1.CL200 = 0    *P1.CL201 = 0    *P1.CL202 = 0    *P1.CL203 = 0    *P1.CL204 = 0    *P1.CL205 = 0    *P1.CL206 = 0    *P1.CL207 = 0    *P1.CL208 = 0    *P1.CL209 = 0    *P1.CL210 = 0    *P1.CL211 = 0    *P1.CL212 = 0    *P1.CL213 = 0    *P1.CL214 = 0    *P1.CL215 = 0    *P1.CL216 = 0    *P1.CL217 = 0    *P1.CL218 = 0    *P1.CL219 = 0    *P1.CL220 = 0    *P1.CL221 = 0    *P1.CL222 = 0    *P1.CL223 = 0    *P1.CL224 = 0    *P1.CL225 = 0    *P1.CL226 = 0    *P1.CL227 = 0    *P1.CL228 = 0    *P1.CL229 = 0    *P1.CL230 = 0    *P1.CL231 = 0    *P1.CL232 = 0    *P1.CL233 = 0    *P1.CL234 = 0    *P1.CL235 = 0    *P1.CL236 = 0    *P1.CL237 = 0    *P1.CL238 = 0    *P1.CL239 = 0    *P1.CL240 = 0    *P1.CL241 = 0    *P1.CL242 = 0    *P1.CL243 = 0    *P1.CL244 = 0    *P1.CL245 = 0    *P1.CL246 = 0    *P1.CL247 = 0    *P1.CL248 = 0    *P1.CL249 = 0    *P1.CL250 = 0    *P1.CL251 = 0    *P1.CL252 = 0    *P1.CL253 = 0    *P1.CL254 = 0    *P1.CL255 = 0    *P1.CL256 = 0    *P1.CL257 = 0    *P1.CL258 = 0    *P1.CL259 = 0    *P1.CL260 = 0    *P1.CL261 = 0    *P1.CL262 = 0    *P1.CL263 = 0    *P1.CL264 = 0    *P1.CL265 = 0    F:pi[A] = 0.721583192084226    F:pi[G] = 0.147877727089459    F:pi[T] = 0.031443455663561    F:pi[C] = 0.099095625162755    GTR:S[AG] = 0.040283670735228    GTR:S[AT] = 0.162878718862957    GTR:S[AC] = 0.385675267057125    GTR:S[GT] = 0.027857359152296    GTR:S[GC] = 0.011000644032358    GTR:S[TC] = 0.372304340160035    Rates.Gamma:alpha = 0.000827289773490    INV:pInv = 0.852963782505637    RS07:meanIndelLength = 14.347150765452056    RS07:logLambda = -5.206801428957641    |A1| = 1753    #indels1 = 64    |indels1| = 1386    #substs1 = 37418    Scale1*|T| = 0.268183350725659    |A| = 1753    #indels = 64    |indels| = 1386    #substs = 37418    |T| = 0.980023687741266

data partition1
    fraction0 = 0.852964    fraction1 = 0.0367591    fraction2 = 0.0367591    fraction3 = 0.0367591    fraction4 = 0.0367591

frequencies = 
fA1 = 0.721583     fA2 = 0.721583     fA3 = 0.721583     fA4 = 0.721583     fA5 = 0.721583     fA = 0.721583
fG1 = 0.147878     fG2 = 0.147878     fG3 = 0.147878     fG4 = 0.147878     fG5 = 0.147878     fG = 0.147878
fT1 = 0.0314435     fT2 = 0.0314435     fT3 = 0.0314435     fT4 = 0.0314435     fT5 = 0.0314435     fT = 0.0314435
fC1 = 0.0990956     fC2 = 0.0990956     fC3 = 0.0990956     fC4 = 0.0990956     fC5 = 0.0990956     fC = 0.0990956


>Ankyra_judayi   
AAAGATTAAGCCATGCATGTCTAAGTATAAACTGCTTATACTGTGAAACTGCGAATGGCTCATTAAATCAGTTATAGTTTATTTGATGGTACCTTTACTCGGATAACTCTTGGAAATCTAGAGCTAATACGTGCTTAAAGGGTGACTTCGGAAGCCTTGCACACATTAGACCAAAGGCCGACCAGCTCTGCTGGTTTCTCGGTGAATCATGATGTTTTCACGAATCGCATGGCCTAGCGCCGGCGATGTTTCATTCAAATTTCTGCCCTATCAACTTTCGATGGTAGGATAGAGGCCTACCATGGTGGTAACGGGTGACGGAGGATTAGGGTTCGATTCCGGAGAGGGAGCCTGAGAAACGGCTACCACATCCAAGGAAGGCAGCAGGCGCGCAAATTACCCAATCCTGATACAGGGAGGTAGTGACAAGAAATAACAAAGGAGGCGCTTACGGCTTTCCTATTGGAATGAGTACAATCTAAATCCCTTAACGAAGGCCATTGGAGGGCAAGTCTGGTGCCAGCAGCCGCGGTAATTCCAGCTCCAATAGCGTATATTTAAGTTGTTGCAGTTAAAAAGCTCGTAGTCGGATTTCGGGCAGGTGTCAGCGGTCCGCCCTTTGGGTGAGTACTGCTGATGCTTGCCTTTCTGTCGGGGACGGGCTCCTGGGCTTCACTGTCCGGGACTCGGAGTCGGCGAGGTTACTGTGAGTAAATTAGAGTGTTCAAAGCAGGCCTACGCTCTGAATACGTTAGCATGGAATAACATGATAGGACTCTGGCCTATCCTGTTGGTCTGTAGGACCGGAGTAATGATTAAGAGGGATGGTGGGGGGCATTCGTATTTCATTGTCAGAGGTGAAATTCTTGGATTTATGAAAGACGAACTACTGCGAAAGCATTTGCCAACGACATCCTCATTGATCAAGAACGAAAGTTGGGGGCTCGAAGACGATTAGATACCGTCGTAGTCTCAACCATAAACGATGCCGACTAGGGATTGCAGGGTGTTTTTTCGATGACCTCTGCAGCACCTTATGAGAAATCAAAGTTTTTGGGTTCCGGGGGGAGTATGGTCGCAAGGCTGAAACTTAAAGGAATTAGAAGGGCACCACCAGGCGTGGAGCCTGCGGCTTAATTTGACTCAACACGGGAAACTTACCAGGTCCAGACACCGGGAGGATTGACAGATTGAGAGCTCTTTCTTGATTCGGTGGGTGGTGGTGCATGGCCGTTCTTAGTTGGTGGGTTGCCTTGTCAGGTTGATTCCGGTAACGAACGAGACCTCAGCCTGCAATCGCTTGCCTCTGCAGGTGGTTGACTTCTTAGAGGGACTATTGCCGTTTAGGCAATGGAAGTATGAGGCAATAACAGGTCTGTGATGCCCTTAGATGTTCTGGGCCGCACGCGCGCTACACTGATGCATTCAACGAGCCTATCCTTGACAGAAATGTCCGGGTAATCTTTGAAACTGCATCGTGATGGGGATAGATTATTGCAATTATTAGTCTTCAACGAGGAATGCCTAGTAACCGCGAGTCATCAGCTCGCGTTGATTACGTCCCTGCCCTTTGTACACACCGCCCGTCGCTCCTACCGATTGGGTGTGCTGGTGAAGTGTTCGGATTGGCTTTAGTTGGGGGCAACCTCGACTCTTGCTGAGAGAAGAATATTAAACCCTCCCACCTA-----------------------------------------------------------------
>Atractomorpha_echinata   
AAAGATTAAGCCATGCATGTCTAAGTATAAACTGCTTATACTGTGAAACTGCGAATGGCTCATTAAATCAGTTATAGTTTATTTGATGGTACCTTTACTCGGATAACTCTTGGAAATCTAGAGCTAATACGAGCTTAAAGGGTGACTTCGGAAGCCTTGCACACATTAGACCAAAGGCCGACCCGGCTCTGCCGGTTTCTCGGTGAATCATGATGTTTTCACGAATCGCATGGCCTTGCGCCGGCGATGTTTCATTCAAATTTCTGCCCTATCAACTTTCGATGGTAGGATAGAGGCCTACCATGGTGGTAACGGGTGACGGAGGATTAGGGTTCGATTCCGGAGAGGGAGCCTGAGAAACGGCTACCACATCCAAGGAAGGCAGCAGGCGCGCAAATTACCCAATCCTGATACAGGGAGGTAGTGACAAGAAATAACAAAGGAGGCCTTACGGCTTTCCTATTGGAATGAGTACAATCTAAATCCCTTAACGAAGGCCATTGGAGGGCAAGTCTGGTGCCAGCAGCCGCGGTAATTCCAGCTCCAATAGCGTATATTTAAGTTGTTGCAGTTAAAAAGCTCGTAGTCGGATTTCGGGCAGGTGTCAGCGGTCCGCCCTTTGGGTGAGTACTGCTGATGCTTGCCTTTCTGTCGGGGACGGGCTCCTGGGCTTCACTGTCCGGGACTCGGAGTCGGCGAGGTTACTGTGAGTAAATTAGAGTGTTCAAAGCAGGCCTACGCTCTGAATACGTTAGCATGGAATAACATGATAGGACTCTGGCCTATCTTGTTGGTCTGTAGGACCGGAGTAATGATTAAGAGGGATGGTGGGGGGCATTCGTATTTCATTGTCAGAGGTGAAATTCTTGGATTTATGAAAGACGAACTACTGCGAAAGCATTTGCCAACGACATCCTCATTGATCAAGAACGAAAGTTGGGGGCTCGAAGACGATTAGATACCGTCGTAGTCTCAACCATAAACGATGCCGACTAGGGATTGCAGGGTGTTTTTTCGATGACCTCTGCAGCACCTTATGAGAAATCAAAGTTTTTGGGTTCCGGGGGGAGTATGGTCGCAAGGCTGAAACTTAAAGGAATTGACGGAAGGGCACCACCAGGCGTGGAGCCTGCGGCTTAATTTGACTCAACACGGGAAAACTTACCAGGTCCAGACACCGGGAGGATTGACAGATTGAGAGCTCTTTCTTGATTCGGTGGGTGGTGGTGCATGGCCGTTCTTAGTTGGTGGGTTGCCTTGTCAGGTTGATTCCGGTAACGAACGAGACCTCAGCCTGCTAAATAGTCGCGCTTGCCTCTGGCAGGTGGTTGACTTCTTAGAGGGACTATTGACGCAAGTCAATGGAAGTATGAGGCAATAACAGGTCTGTGATGCCCTTAGATGTTCTGGGCCGCACGCGCGCTACACTGATGCATTCAACAAGCCTATCCTTGGCCGAAAGGCCCGGGTAATCTTTGAAACTGCATCGTGATGGGGCTAGACCCTTGCAATTATGGGTCTTCAACGAGGAATGCCTAGTAAGCGCAAGTCATCAGCTTGCGTTGATTACGTCCCTGCCCTTTGTACACACCGCCCGTCGCTCCTACCGATTGGGTGTGCTGGTGAAGTGTTCGGATTGGCGGGGTTGGGTGGTTCGCCACCCTCCCTGCTGAGAAGTTCATTAAACCCTCCCACCTAGAGGAAGG-----------------------------------------------
>Borodinellopsis_texensis   
TCATATGCTTGTCTCAAAGATTAAGCCATGCATGTCTAAGTATAAACTGCTTTATACTGTGAAACTGCGAATGGCTCATTAAATCAGTTATAGTTTATTTGATGGTACCTCCTACTCGGATAACCGTAGTAATTCTAGAGCTAATACGTGCGCACACCCCGACTTCTGGAAGGGGCGTATTTATTAGATAAAAGGCCAGCCGGGCTTGTCCCGACCTGAGTTGAGTCATAATAACTTCACGAATCGCACGGCCCCCGCGCCGGCGATGTTTCATTCAAATTTCTGCCCTATCAACTTTCGATGGTAGGATAGAGGCCTACCATGGTGGTAACGGGTGACGGAGGATTAGGGTTCGATTCCGGAGAGGGCGCCTGAGAAACGGCTACCACATCCAAGGAAGGCAGCAGGCGCGCAAATTACCCAATCCCGACACGGGGAGGTAGTGACAAAAAATAACTATAGCGGGCATTTTATGTCTGCTAATAGGAATGAGTACAATCTAAATCCCTTAACGAGGATCCATTGGAGGGCAAGTCTGGTGCCAGCAGCCGCGGTAATTCCAGCTCCAATAGCGTATATTTAAGTTGTTGCAGTTAAAAAGCTCGTAGTCGGATTTCGGGTGGGCTCCGGCGGTCCGCCTCTGGTGTGCACTGCCGCGTGGCCCATCTTTCTGCCGGTGACGGGCTCTTGGGCTTCACTGTCCGGGACTCGGAGTCGGCGAGGTTACTGTGAGCAAATTAGAGTGTTCAAAGCAGGCGATCGCCTTGAATACATTAGCATGGAATAACGCGATAGGACTCTGGCCTATCTTGTTGGTCTGTAGGACCGGAGTAATGATTAAGAGGGACAGTCGGGGGCATTCGTATTTCATTGTCAGAGGTGAAATTCTTGGATTTATGAAAGACGAACTTCTGCGAAAGCATTTGCCAAGGATGTTTTCATTGATCAAGAACGAAAGTTGGGGGCTCGAAGACGATTAGATACCGTCGTAGTCTCAACCATAAACGATGCCGACTAGGGATTGGCGGGCGTTTCGTTGATGACCCCGCCAGCACCTTATGAGAAATCAAAGTTTTTGGGTTCCGGGGGGAGTATGGTCGCAAGGCTGAAACTTAAAGGAATTGACGGAAGGGCACCACCAGGCGTGGAGCCTGCGGCTTAATTTGACTCAACACGGGGAAACTTACCAGGTCCAGACACGGGGAGGATTGACAGATTGAGAGCTCTTTCTTGATTCTGTGGGTGGTGGTGCATGGCCGTTCTTAGTTGGTGGGTTGCCTTGTCAGGTTGATTCCGGTAACGAACGAGACCTCAGCCTGCTAAATAGCCGCGGTCGCCCTCGGGCGGCCGCTCCCGGCTTCTTAGAGGGACTATTGTCGCTTAGGCAATGGAAGTGTGAGGCAATAACAGGTCTGTGATGCCCTTAGATGTTCTGGGCCGCACGCGCGCTACACTGATGCATCCAACGAGCCCACCCTTGGCCGAGAGGCCCGGGTAATCTTGGAACCTGCATCGTGATGGGGATAGATTATTGCAATTATTAGTCTTCAACGAGGAATGCCTAGTAAGCGCGAGTCATCAGCTCGCGTTGATTACGTCCCTGCCCTTTGTACACACCGCCCGTCGCTCCTACCGATTGGGTGTGCTGGTGAAGTGTGCGGATTGGGGCCGGGGGATGGCGACATTCCACGGTCTTGAAAAGCACATTAAACCCTCCCACCTAGAGGAAGGAGAAGTCGTAACAAGGTTTCC-
>Bracteacoccus_aerius   
TCATATGCTTGTCTCAAAGATTAAGCCATGCATGTCTAAGTATAAACTGCTTATACTGTGAAACTGCGAATGGCTCATTAAATCAGTTATAGTTTATTTGATGGTACACTACTACTCGGAATAACCGTAGTAATTCTAGAGCTAATACGTGCGTAAATCCCGACTTCTGGAAGGGACGTATTTATTAGATAAAAGGCCGACCGGACTTTGTCCGACCCGCGGTGAATCATAATAACTTCACGAATCGCATGGCCTTGCGCCGGCGATGTTTCATTCAAATTTCTGCCCTATCAACTTTCGATGGTAGGATAGAGGCCTACCATGGTGGTAACGGGTGACGGAGGATTAGGGTTCGATTCCGGAGAGGGAGCCTGAGAAACGGCTACCACATCCAAGGAAGGCAGCAGGCGCGCAAATTACCCAATCCTGATACGGGGAGGTAGTGACAATAAATAACAATACCGGGCATTTAATGTCTGGTAATTGGAATGAGTACAATCTAAATCCCTTAACGAGGATCCATTGGAGGGCAAGTCTGGTGCCAGCAGCCGCGGTAATTCCAGCTCCAATAGCGTATATTTAAGTTGTTGCAGTTAAAAAGCTCGTAGTTGGATTTCGGGTGGGTTGCAGCGGTCCGCCTCTGGTGAGTACTGCTGCGGCCTACCTTTCTGCCGGGGACGGGCTCCTGGGCTTAACTGTCCGGGACTCGGAGTCGGCGATGTTACTTTGAGTAAATTAGAGTGTYCAAAGCAGGCCTACGCTCTGAATACTTTAGCATGGAATAACACGATAGGACTCTGGCCTATCTTGTTGGTCTGTAGGACCGGAGTAATGATTAAGAGGGACAGTCGGGGGCATTCGTATTTCATTGTCAGAGGTGAAATTCTTGGATTTATGAAAGACGAACTACTGCGAAAGCATTTGCCAAGGATGTTTTCATTAATCAAGAACGAAAGTTGGGGGCTCGAAGACGATTAGATACCGTCGTAGTCTCAACCATAAACGATGCCGACTAGGGATTGGCGGGTGTTTATTCAATGACCCCGCCAGCACCTTATGAGAAATCAAAGTTTTTGGGTTCCGGGGGGAGTATGGTCGCAAGGCTGAAACTTAAAGGAATTGACGGAAGGGCACCACCAGGCGTGGAGCTGCGGCTTAATTTGACTCAACACGGGAAAACTTACCAGGTCCAGACATAGTGAGGATTGACAGATTGAGAGCTCTTTCTTGATTCTATGGGTGGTGGTGCATGGCCGTTCTTAGTTGGTGGGTTGCCTTGTCAGGTTGATTCCGGTAACGAACGAGACCTCAGCCTGCTAAATAGTCACGGTCGCTTCTTGCGGCCGGCTGACTTCTTAGAGGGACTATTGGCGTTTAGTCAATGGAAGTATGAGGCAATAACAGGTCTGTGATGCCCTTAGATGTTCTGGGCCGCACGCGCGCTACACTGATGCATTCAACGAGCCTATCCTTGGCCGAGAGGCCCGGGTAATCTTTGAAACTGCATCGTGATGGGGATAGACTTTTGCAATTTTTAGTCTTCAACGAGGAATGCCTAGTAAGCGCGAGTCATCAGCTCGCGTTGATTACGTCCCTGCCCTTTGTACACACCGCCCGTCGCTCCTACCGATTGGGTGTGCTGGTGAAGAGTTCGGATTGGCAGCAGCGGGTGGTTCGCCATCTGCTGCTGCCGAGAAGTCTTTAAACCCTCCTACCTAGAGAAG-----------------------------
>Bracteacoccus_giganteus   
TTAAGCCATGCATGTCTAAGTATAAACTGCTTATACTGTGAAACTGCGAATGGCTCATTAAATCAGTTATAGTTTATTTGATGGTACACTACTACTCGGATAACCGTAGTAATTCTAGGGCTAATACGTGCGTAAATCCCGACTTCTGGAAGGGACGTATTTATTAGATAAAAGGCCGACCGGACTTTGTCCGACCCGCGGTGAACCATGATAACTTCACGAATCGCATGGCCTTGCGCCGGCGATGTTTCATTCAAATTTCTGCCCTATCAACTTTCGATGGTAGGATAGAGGCCTACCATGGTGGTAACGGGTGACGGAGGATTAGGGTTCGATTCCGGAGAGGGAGCCTGAGAAACGGCTACCACATCCAAGGAAGGCAGCAGGCGCGCAAATTACCCAATCCTGATACGGGGAGGTAGTGACAATAAATAACAATACCGGGCATTTAATGTCTGGTAATTGGAATGAGTACAATCTAAATCCCTTAACGAGGATCCATTGGAGGGCAAGTCTGGTGCCAGCAGCCGCGGTAATTCCAGCTCCAATAGCGTATATTTAAGTTGTTGCAGTTAAAAAGCTCGTAGTTGGATTTCGGGTGGGTTGCAGCGGCCGCCTCTGGTGAGTACTGCTGCGGCCTACCTTTCTGCCGGGGACGGGCTCCTGGGCTTCACTGTCCGGGACTCGGAGTCGGCGATGTTACTTGAGTAAATTAGAGTGTCCAAAGCAGGCCTACGCTCTGAATACTTTAGCATGGAATAACACGATAGGACTCTGGCCTATCTTGTTGGTCTGTAGGACCGGAGTAATGATTAAGAGGGACAGTCGGGGGCATTCGTATTTCATTGTCAGAGGTGAAATTCTTGGATTTATGAAAGACGAACTACTGCGAAAGCATTTGCCAAGGATGTTTTCATTAATCAAGAACGAAAGTTGGGGGCTCGAAGACGATTAGATACCGTCGTAGTCTCAACCATAAACGATGCCGACTAGGGATTGGCGGATGTTTATTCAATGACTCCGCCAGCACCTTATGAGAAATCAAAGTTTTTGGGTTCCGGGGGGAGTATGGTCKCAAGGCTGAAACTTAAAGGAATTGACGGAAGGGCACCACCAGGCGTGGAGCCTGCGGCTTAATTTGACTCAACACGGGAAAACTTACCAGGTCCAGACATAGTGAGGATTGACAGATTGAGAGCTCTTTCTTGATTCTATGGGTGGTGGTGCATGGCCGTTCTTAGTTGGTGGGTTGCCTTGTCAGGTTGATTCCGGTAACGAACGAGACCTCAGCCTGCTAAATAGTCCTGGGCGCTTCTTGCGGTCAGCTGACTTCTTAGAGGGACTATTGGCGTTTAGTCAATGGAAGTATGAGGCAATAACAGGTCTGTGATGCCCTTAGATGTTCTGGGCCGCACGCGCGCTACACTGATGCATTCAACGAGCCTATCCTTGACCGAGAGGTCCGGGTAATCTTTGAAACTGCATCGTGATGGGGATAGATTATTGCAATTATTAGTCTTTAACGAGGAATGCCTAGTAAGCGCGAGTCATCAGCTCGCGTTGATTACGTCCCTGCCCTTTGTACACACCGCCCGTCGCTCCTACCGATTGGGTGTGCTGGTGAAAAGTTTGGATTGGCGGCAGCGGGTGGTTCGCCATCTCTGCTGCCGAGAAATTCTTTAAACCCTCCCACCTAGAGGAAGG-------------------------------------------------
>Bracteacoccus_minor   
TCATATGCTTGTCTCAAAGATTACGCATGCATGTCTAAGAATAAACTGCTTATACTGTGAAACTGCGAATGGCTCATTAAATCAGTTATAGTTTATTTGATGGCACACTACTACTCGGATAACCGCAGTAATTCTAGGGCTAATACGTGCGTAAATCCCGACTTCTGGAAGGGACGTATTTATTAGATAAAAGGCCGATCGGACTCTGTCCGACCCGCGGTGAACCATGATAACTTCACGAATCGCATGGCCTCGCGCCGGCGATGTTTCATTCAAATTTCTGCCCTATCAACTTTCGATGGTAGGATAGAGGCCTACCATGGTGGTAACGGGTGAGGAGGATTAGGGTTCGATTCCGGAGAGGGAGCCTGAGAAACGGCTACCACATCCAAGGAAGGCAGCAGGCGCGCAAATTACCCAATCCTGACACGGGGAGGTAGTGACAATAAATAACAATACCGGGCATTTAATGTCTGGCAATTGGAATGAGTACAATCTAAATCCCTTAACGAGGATCCATTGGAGGGCAAGTCTGGTGCCAGCAGCCGCGGCAATTCCAGCTCCAATAGCGTATATTTAAGTTGTTGCAGTTAAAAAGCTCGCAGTTGGATTTCGGATGGGTTGCAGCGGTCCGCCYCTGGTGAGTACTGCTGTGGCCCTATCTTTCTGCCGGGGACGGGCTCCTGGGCTTCACTGTCCGGGACTCGGAGTCGGCGATGTTACTTGAGTAAATTAGAGTGTTCAAAGCAGGCCTACGCTCTGAATACTTTAGCATGGAATAACACGATAGGACTCTGGCCTATCTTGTTGGTCTGTAGGACCGGAGTAATGATTAAGAGGGACAGTCGGGGGCATTCGTATTTCATTGTCAGAGGTGAAATTCTTGGATTTATGAAAGACGAACTCTGCGAAAGCATTTGCCAAGGATGTTTTCATTRATCAAGAACGAAAGTTGGGGGCTCGAAGACGATTAGATACCGTCGTAGTCTCAACCATAAACGATGCCGACTAGGGATTGGCGGATGTTTATTCRATGACTCCGCCAGCACCTTATGAGAAATCAAAGTTTTTGGGTTCCGGGGGGAGTATGGTCAGGCTGAAACTTAAAGGAATTGACGGAAGGGCACCACCAGGCGTGGAGCCTGCGGCTTAATTTGACTCAACACGGGAAAACTTACCAGGTCCAGACATAGTGAGGATTGRCAGATTGAGAGCTCTTTCTTGATTCTATGGGTGGTGGTGCATGGCCGTTCTTAGTTGGTGGGTTGCCTTGTCAGGTTGATTCCGGTAACGAACGAGACCTCAGCCTGCTAAATAGTCCTAATCGCTTTCTCGCGGGTTAGCTTGACTTCTTAGAGGGACTATTGKCGCTTTAGTCAATGGAAGTATGAGGCAATWACAGGTCTGTGATGCCCTTAGATGTTCTGGGCCGCACGCGCGCTACACTGATGCATTCAACGAGCCTATCCTTGATCGAGAGGTCCGGGTAATCTTGTAAACTGTATCGTGATGGGGATAGATTATTGCAATTATTAGTCTTCAACGAGGAATGTCTAGTAAGCGCGAGTCATCAGCTCGCGTTGATTACGTCCCTGCCCTTTGTACACACCGCCCGTCGCTCCTACCGATTGGGTGTGCTGGTGAAAAGTTTGGACTGGCGGTAGCGGGTGGTCGCCATCTGTTGCTGTCGGGAAATTCTTTAAACCCTCCCACCTAGAGGAAGGAGAAGTCGTAACAAGGTTTCC--------
>Carteria_cerasiformis   
TCATATGCTTGTCTCAAAGATTAAGCCATGCATGTCTAAGTATAAACTGCTTTATACTGTGAAACTGCGAATGGCTCATTAAATCAGTTATAGTTTATTTGATGGTACCTACTACTCGGATAACCGTAGTAATTCTAGAGCTAATACGTGCGTAAATCCCAACTTCTGGAAGGGACGTATTTATTAGATAAAAGGCCGACCCAGCTCTGCTGGACCTGCGGTGAATCATGATAACTTCACGAATCGCATGGCCTTGCGCCGGCGATGTTTCATTCAAATTTCTGCCCTATCAACTTTCGATGGTAGGATAGAGGCCTACCATGGTGGTAACGGGTGACGGAGGATTAGGGTTCGATTCCGGAGAGGGAGCCTGAGAAACGGCTACCACATCCAAGGAAGGCAGCAGGCGCGCAAATTACCCAATCCAGATACTGGGAGGTAGTGACAATAAATAACAATAGCTGGCATATTATGTCGGCTAATTGGAATGAGTACAATCTAAACCTCTTAACGAGTACCCATTGGAGGGCAAGTCTGGTGCCAGCAGCCGCGGTAATTCCAGCTCCAATAGCGTATATTTAAGTTGTTGCAGTTAAAAAGCTCGTAGTTGGATTTCGGGTGGGTTCTAGCGGTCCGCCTCTGGTGTGCACTGCTATAGCCTACCTTTCTGCCGGGGACGGGCTCCTGGGCTTCACTGTCCGGGACTCGGAGTCGGCGAGGTTACTTTGAGTAAATTAGAGTGTTCAAAGCAGGCCTACGCTCTGAATACATTAGCATGGAATAACACGATAGGACTCTGGCCTATCTTGTTGGTCTGTAGGACCGGAGTAATGATTAAGAGGGACAGTCGGGGGCATTCGTATTTCATTGTCAGAGGTGAAATTCTTGGATTTATGAAAGACGAACTTCTGCGAAAGCATTTGCCAAGGATGTTTTCATTAATCAAGAACGAAAGTTGGGGGCTCGAAGACGATTAGATACCGTCGTAGTCTCAACCATAAACGATGCCGACTAGGGATTAGCAGATGTTTTGTTGATGACTCTGCTAGCACCTTATGAGAAATCAAAGTTTTTGGGTTCCGGGGGGAGTATGGTCGCAAGGCTGAAACTTAAAGGAATTGACGGAAGGGCACCACCAGGCGTGGAGCCTGCGGCTTAATTTGACTCAACACGGGAAAACTTACCAGGTCCAGACACGGGGAGGATTGACAGATTGAGAGCTCTTTCTTGATTCTGTGGGTGGTGGTGCATGGCCGTTCTTAGTTGGTGGGTTGCCTTGTCAGGTTGATTCCGGTAACGAACGAGACCTCAGCCTGCTAAATAGTCACGGCTGCTTTTTGCAGTCGACAGACTTCTTAGAGGGACTATTGGCGTTTAGTCAATGGAAGTATGAGGCAATAACAGGTCTGTGATGCCCTTAGATGTTCTGGGCCGCACGCGCGCTACACTGATGCATTCAACGAGCCTATCCTTGGCCGAGAGGCCCGGGTAATCTTGTAAACTGCATCGTGATGGGGATAGATTATTGCAATTATTAGTCTTCAACGAGGAATGCCTAGTAAGCGCGAGTCATCAGCTCGCGTTGATTACGTCCCTGCCCTTTGTACACACCGCCCGTCGCTCCTACCGATTGGGTGTGCTGGTGAAGTGTTCGGATTGGTGGTGGCTGCCAGTCTCTGGTGACCATTACCGAGAAGTTCATTAAACCCTCCCACCTAGAGGAAGGAGAAGTCGTAACAAGGTTTCC------
>Carteria_crucifera   
TCATATGCTTGTCTCAAAGATTAAGCCATGCATGTCTAAGTATAAACTGCTTTATACTGTGAAACTGCGAATGGCTCATTAAATCAGTTATAGTTTATTTGATGGTACCTACTACTCGGATAACCGTAGGAATTCTAGAGCTAATACGTGCGTAAATCCCAACTTCTGGAAGGGACGTATTTATTAGATAAAAGGCCGACCCAGCTCTGCTGGACCTGCGGTGAATCATGATAACTTCACGAATCGCATGGCCTCGTGCCGGCGATGTTTCATTCAAATTTCTGCCCTATCAACTTTCGATGGTAGGATAGAGGCCTACCATGGTGGTAACGGGTGACGGAGGATTAGGGTTCGATTCCGGAGAGGGAGCCTGAGAAACGGCTACCACATCCAAGGAAGGCAGCAGGCGCGCAAATTACCCAATCCAGATACTGGGAGGTAGTGACAATAAATAACAATAGCTGGCATTTAATGTCGGCTAATTGGAATGAGTACAATCTAAATCCCTTAACGAGGATCCATTGGAGGGCAAGTCTGGTGCCAGCAGCCGCGGTAATTCCAGCTCCAATAGCGTATATTTAAGTTGTTGCAGTTAAAAAGCTCGTAGTTGGATTTCGGGTGGGTTCTAGCGGTCCGCCTCTGGTGTGCACTGCTATGGCCTACCTTTCTGTCGGGGACGGGCTCCTGGGCTTCACTGTCCGGGACTCGGAGTCGACGAGGTTACTTTGAGTAAATTAGAGTGTTCAAAGCAAGCCTACGCTCTGAATACATTAGCATGGAATAACACGATAGGACTCTGGCCTATCTTGTTGGTCTGTAGGACCGGAGTAATGATTAAGAGGGACAGTCGGGGGCATTCGTATTTCATTGTCAGAGGTGAAATTCTTGGATTTATGAAAGACGAACTTCTGCGAAAGCATTTGCCAAGGATGTTTTCATTAATCAAGAACGAAAGTTGGGGGCTCGAAGACGATTAGATACCGTCGTAGTCTCAACCATAAACGATGCCGACTAGGGATTAGCAGACGTTTTTTCGATGACTCTGCTAGCACCTTATGAGAAATCAAAGTTTTTGGGTTCCGGGGGGAGTATGGTCGCAAGGCTGAAACTTAAAGGAATTGACGGAAGGGCACCACCAGGCGTGGAGCCTGCGGCTTAATTTGACTCAACACGGGAAAACTTACCAGGTCCAGACACGGGGAGGATTGACAGATTGAGAGCTCTTTCTTGATTCTGTGGGTGGTGGTGCATGACCGTTCTTAGTTGGTGGGTTGCCTTGTCAGGTTGATTCCGGTAACGAACGAGACCTCAGCCTGCTAAATAGTCACGTCTGCTTTTTGCAGATGAGCGACTTCTTAGAGGGACTATTGTCGTTTAGCAATGGAAGTATGAGGCAATAACAGGTCTGTGATGCCCTTAGATGTTCTGGGCCGCACGCGCGCTACACTGATGCATTCAACGAGCCTATCCTTGGCCGAGAGGCCCGGGTAATCTTTGAAACTGCATCGTGATGGGGATAGATTATTGCAATTATTAGTCTTCAACGAGGAATGCCTAGTAAGCGCGAGTCATCAGCTCGCGTTGATTACGTCCCTGCCCTTTGTACACACCGCCCGTCGCTCCTACCGATTGGGTGTGCTGGTGAAGTGTTCGGACTGGTGATTTTCGGTGGTCTCCATCGATAGTCACCGGGAAGTTCATTAAACCCTCCCACCTAGAGGAAGGAGAAGTCGTAACAAGGTTTCC-------
>Carteria_sp   
CCATGCATGTCTAAGTATAAACTGCTTTATACTGTGAAACTGCGAATGGCTCATTAAATCAGTTATAGTTTATTTGATGGTACCTGGTACTCGGATAACTGTACCAAAAGTAGAGCTAATACGTGCGTAAAGCCCGACTTCAGGAAGGGCCGTATTTATTAGATAAAAGGCCAGCCGGCTCTGCCCGACTTGTGGTGAATCATGATAACTTCACGAATCGCATGGCCTTGTGCCGGCGATGTTTCATTCAAATTTCTGCCCTATCAACTTTCGATGGTAGGATAGAGGCCTACCATGGTGGTAACGGGTGACGGAGGATTAGGGTTCGATTCCGGAGAGGGAGCCTGAGAAATGGCTACCACATCCAAGGAAGGCAGCAGGCGCGCAAATTACCCAATCCTAACACGGGGAGGTAGTGACAATAAATAACAATATCGGGCATTCTATGTCTGGTAATTGGAATGAGTACAATCTAAATCCCTTAACGAGTATCCATTGGAGGGCAAGTCTGGTGCCAGCAGCCGCGGTAATTCCAGCTCCAATAGCGTATATTTAAGTTGTTGCAGTTAAAAAGCTCGTAGTTGGATTTCGGGTGGGTTCCTGCGGTCCGCCTCTGGTGAGTACTGCTGAGGCCTACCTTTCTGCCGGGGACGGGCTCCTGGGATTAATTTCTCGGGACTCGGAGTCGGCGAGGTTACTTTGAGTAAATTAGAGTGTTCAAAGCAAGCCTACGCTCTGAATATGTTAGCATGGAATAACACGATAGGACTCTGGCCTATCTTGTTGGTCTGTAGGACCGGAGTAATGATTAAGAGGGACAGTCGGGGGCATTCGTATTTCATTGTCAGAGGTGAAATTCTTGGATTTATGAAAGACGAACTTCTGCGAAAGCATTTGCCAAGGATGTTTTCATTAATCAAGAACGAAAGTTGGGGGCTCGAAGACGATTAGATACCGTCGTAGTCTCAACCATAAACGATGCCGACTAGGGATTGGCAGGTGTTTTGTTAATGACCCTGCCAGCACCTTATGAGAAATCAAAGTTTTTGGGTTCCGGGGGGAGTATGGTCGCAAGGCTGAAACTTAAAGGAATTGACGGAAGGGCACCACCAGGCGTGGAGCCTGCGGCTTAATTTGACTCAACACGGGGAAATTACCAGGTCCAGACACGGGGAGGATTGACAGATTGAGAGCTCTTTCTTGATTCTGTGGGTGGTGGTGCATGGCCGTTCTTAGTTGGTGGGTTGCCTTGTCAGGTTGATTCCGGTAACGAACGAGACCTCAGCCTGCTAAATAGTCACGATTGCTTTTTGCAGTCGGCTGAACTTCTTAGAGGGACTATTGTCGATTAGACATTGGAAGTATGAGGCGATAACAGGTCTGTGATGCCCTTAGATGTTCTGGGCCGCACGCGCGCTACACTGATGCATTCAACGAGCCTATCCTTGGCCGAGAGGCCCGGGTAATCTTTGAAACTGCATCGTGATGGGGATAGATCATTGCAATTATTGGTCTTCAACGAGGAATGCCTAGTAAGCGCGAGTCATCAGCTCGCGTTGATTACGTCCCTGCCCTTTGTACACACCGCCCGTCGCTCCTACCGATTGGGTGTGCTGGTGAAGTGTTCGGATTGGAGACCATGGCTGGCAACAGTTGTGGCTTCCGAGAAGTTCATTAAACCCTCCCACCTA--------------------------------------------------------------
>Chaetopeltis_orbicularis   
TCATATGCTTGTCTCAAAGATTAAGCCATGCATGTCTAAGTATAAACTGCTTATACTGTGAAACTGCGAATGGCTCATTAAATCAGTTATAGTTTATTTGATGGTATTCTTACTCGGATAACCGTAGGAAAACTAGAGCTAATACGTGCGTAAATCCCGACTTCTGGAAGGGACGTATTTATTAGATTCCAAGGCCGACCGGGCTTGCCCGAACAGCGGTGAATCATGATAACTTCACGAATCGCATGGCCTTGCGCCGGCGATGTTTCATTCAAATTTCTGCCCTATCAACTTTCGATGGTAGGATAGAGGCCTACCATGGTGGTAACGGGTGACGGAGGATTAGGGTTCGATTCCGGAGAGGGAGCCTGAGAAATGGCTACCACATCCAAGGAAGGCAGCAGGCGCGCAAATTACCCAATCCTGACACAGGGAGGTAGTGACAATAAATAACAATGCTGGGCACTTAGTGTCTGGCAATTGGAATGAGTACAATCTAAATCCCTTAACGAGTATCCATTGGAGGGCAAGTCTGGTGCCAGCAGCCGCGGTAATTCCAGCTCCAATAGCGTATATTTAAGTTGTTGCAGTTAAAAAGCTCGTAGTTGGATTTCGGTGGGCTTCTGCCGGTCCGCCACTGGTGAGTACTGGCAGGGGCCTACTTTCTGTCGGGGACGGGCTCTTGTGCTTCACTGCACGGGACTCGGAGTCGACGAGGTTACTTTGAGTAAATTAGAGTGTTCAAAGCAAGCCTACGCTCTGAATATGTTAGCATGGGATAACACGATAGGACTCTGGCCTATCTTGTTGGTCTGTAGGACCGGAGTAATGATTAAGAGGGACAGTCGGGGGCATTCGTATTTCATTGTCAGAGGTGAAATTCTTGGATTTATGAAAGACGAACCTCTGCGAAAGCATTTGCCAAGGATGTTTTCATTAATCAAGAACGAAAGTTGGGGGCTCGAAGACGATTAGATACCGTCGTAGTCTCAACCATAAACGATGCCGACTAGGGATTGGCGGATGTTTCTTCGATGACTCCGCCAGCACCTTATGAGAAATCAAAGTTTTTGGGTTCCGGGGGGAGTATGGTCGCAAGGCTGAAACTTAAAGGAATTGACGGAAGGGCACCACCAGGCGTGGAGCCTGCGGCTTAATTTGACTCAACACGGGAAAACTTACCAGGTCCAGACTAGTGAGGATTGACAGATTGAGAGCTCTTTCTTGATTCTATGGGTGGTGGTGCATGGCCGTTCTTAGTTGGTGGGTTGCCTTGTCAGGTTGATTCCGGTAACGAACGAGACCTCAGCCTGCTAAATAGTCACTAGCGCGCCTCGGCTGCGCCGACTTCTTAGAGGGACTATTGACGTTCAGTCAATGGAAGTATGAGGCAATAACAGGTCTGTGATGCCCTTAGATGTTCTGGGCCGCACGCGCGCTACACTGATGCATTCAACGAGCCTATCCTGTACCGAGAGGTTCGGGTAATCTTTGAAACTGCATCGTGATGGGGATAGATTATTGCAATTATTAGTCTTCAACGAGGAATGCCTAGTAAGCGCGAGTCATCAGCTCGCGTTGATTACGTCCCTGCCCTTTGTACACACCGCCCGTCGCTCCTACCGATTGGGTGTGCTGGTGAAATGTTCGGATCGTGGGTGGATTTGTTCATCAAGTCCATCCAGAGAAGTTCATTAAACCCTCCCACCTAGAGGAAGGAGAAGTCGTAACAAGGTTTCC-------------
>Characiochloris_acuminata   
TACTTATACTGTGAAACTGCGAATGGCTCATTAAATCAGTTATAGTTTATTTGATGGTACCTACTACTCGGATAACCGTAGTAATTCTAGAGCTAATACGTGCGTAAATCCCGACTTCTGGAAGGGACGTATTTATTAGATAAAAGGCCAGCCGGGCTCTGCCCGACCTGCGGTGAATCATGATAACTTCACGAATCGCACGGCCTCGCGCCGGCGATGTTTCATTCAAATTTCTGCCCTATCAACTTTCGATGGTAGGATAGAGGCCTACCATGGTGGTAACGGGTGACGGAGGATTAGGGTTCGATTCCGGAGAGGGAGCCTGAGAAACGGCTACCACATCCAAGGAAGGCAGCAGGCGCGCAAATTACCCAATCCCGACACGGGGAGGTAGTGACAATAAATAACAATACCGGGCATTTTTGTCTGGTAATTGGAATGAGTACAATCTAAATCCCTTAAAGRGGMTCCATTGGAGGGCAAGTCTGGYGCCAGCAGCCGCGGTAATTCCAGCTCCAATAGCGTATATTTAAGTTGTTGCAGTTAAAAAGCTCGTAGTTGGTTTCGGGKGGGTTCTAGCGGTCCGCCTCTGGTGTGCACTGCTAAGGCCTACCTTTCTGCCGGGGACGGGCTCTTGGGCTTAACTGTCCGGGACTCGGAATCGGCGAGGTTACTTTGAGTAAATTAGAGTGTTCAAAGCAGGCCTACGCTCTGAATACATTAGCATGGAATAACACGATAGGACTCTGGCCTATCTTGTTGGTCTGTAGGACCGGAGTAATGATTAAGAGGGACAGTCGGGGGCATTCGTATTTCATTGTCAGAGGTGAAATTCTTGGATTTATGAAAGACGAACTTCTGCGAAAGCATTTGCCAAGGATGTTTTCATTAATCAAGAACGAAAGTTGGGGGCTCGAAGACGATTAGATACCGTCGTAGTCTCAACCATAAACGATGCCGACTAGGGATTGGCAGGTGTTCTTTTGATGACCCTGCCAGCACCTTATGAGAAATCAAAGTTTTTGGGTTCCGGGGGGAGTATGGTCGCAAGGCTGAAACTTAAAGGAATTGACGGAAGGGCACCACCAGGCGTGGAGCCTGCGGCTTAATTTGACTCAACACGGGAAAACTTACCAGGTCCAGACACGGGAAGGATTGACAGATTGAGAGCTCTTTCTTGATTCTGTGGGTGGTGGTGCATGGCCGTTCTTAGTTGGTGGGTTGCCTTGTCAGGTTGATTCCGGTAACGAACGAGACCTCAGCCTGCTAAATAGTCACGGGACCTTTGGTGCACGCTTGACTTCTTAGAGGGACTATTGGCGTTTAGCCAGTGGAAGTGTGAGGCAATAACAGGTCTGTGATGCCCTTAGATGTTCTGGGCCGCACGCGCGCTACACTGATGCATTCAACGAGCCTATCCTTGGCCGAGAGGCCCGGGTAATCTTTGAAACTGCATCGTGATGGGGATAGATTATTGCAATTATTAGTCTTCAACGAGGAATGCCTAGTAAGCGCAAGTCATCAGCTTGCGTTGATTACGTCCCTGCCCTTTGTACACACCGCCCGTCGCTCCTACCGATTGGGTGTGCTGGTGAAGTGTCCGGATTGGCTTCAATTGATGGCGACATCGACTGTTGCCGAAAAGGACATTAAACCCTCCCACCTA---------------------------------------------------------------------------------------
>Chlamydomonas_applanata   
TCATATGCTTGTCTCAAAGATTAAGCCATGCATGTCTAAGTATAAACTGCTTATACTGTGAAACTGCGAATGGCTCATTAAATCAGTTATAGTTTATTTGATGGTACCTTTACTCGGATAACCGTAGTAATTCTAGAGCTAATACGTGCGTAAATCCCGACTTCTGGAAGGGACGTATTTATTAGATAAAAGGCCAGCCGGGCTTGCCCGACCTTAGGCGAATCATGATAACTTCACGAATCGCACGGCCTTGTGCCGGCGATGTTTCATTCAAATTTCTGCCCTATCAACTTTCGATGGTAGGATAGAGGCCTACCATGGTGGTAACGGGTGACGGAGGATTAGGGTTCGATTCCGGAGAGGGAGCCTGAGAAACGGCTACCACATCCAAGGAAGGCAGCAGGCGCGCAAATTACCCAATCCCGACACGGGGAGGTAGTGACAATAAATAACAATACCGGGCATTTTTGTCTGGTAATTGGAATGAGTACAATCTAAATCCCTTAACGAGTATCCATTGGAGGGCAAGTCTGGTGCCAGCAGCCGCGGTAATTCCAGCTCCAATAGCGTATATTTAAGTTGTTGCAGTTAAAAAGCTCGTAGTTGGATTTCGGGTGGGTTCTAGCGGTCCGCCTCTGGTGAGTACTGCTCGGGCCTACCTTTCTGCCGGGGACGGGCTCCTGGGCTTCACTGTCCGGGACTCGGAATCGGCGAGGTTACTTTGAGTAAATTAGAGTGTTCAAAGCAAGCCTACGCTCTGAATACATTAGCATGGAATAACACGATAGGACTCTGGCCTATCTTGTTGGTCTGTAGGACCGGAGTAATGATTAAGAGGGACAGTCGGGGGCATTCGTATTTCATTGTCAGAGGTGAAATTCTTGGATTTATGAAAGACGAACTTCTGCGAAAGCATTTGCCAAGGATGTTTTCATTAATCAAGAACGAAAGTTGGGGGCTCGAAGACGATTAGATACCGTCGTAGTCTCAACCATAAACGATGCCGACTAGGGATTGGCAGGTGTTTCGTTGATGACCCTGCCAGCACCTTATGAGAAATCAAAGTTTTTGGGTTCCGGGGGGAGTATGGTCGCAAGGCTGAAACTTAAAGGAATTGACGGAAGGGCACCACCAGGCGTGGAGCCTGCGGCTTAATTTGACTCAACACGGGAAAACTTACCAGGTCCAGACACGGGGAGGATTGACAGATTGAGAGCTCTTTCTTGATTCTGTGGGTGGTGGTGCATGGCCGTTCTTAGTTGGTGGGTTGCCTTGTCAGGTTGATTCCGGTAACGAACGAGACCTCAGCCTGCTAAATAGTCACGTCCACCTTGGTGGATGCCTGACTTCTTAGAGGGACTATTGGCGTTTAGCCAATGGAAGTGTGAGGCGATAACAGGTCTGTGATGCCCTTAGATGTTCTGGGCCGCACGCGCGCTACACTGACGCATTCAACGAGCCTATCCTTGGCCGAGAGGTCCGGGTAATCTTTGAAACTGCGTCGTGATGGGGATAGATTATTGCAATTATTAGTCTTCAACGAGGAATGCCTAGTAAGCGCAAGTCATCAGCTTGCGTTGATTACGTCCCTGCCCTTTGTACACACCGCCCGTCGCTCCTACCGATTGGGTGTGCTGGTGAAGTGTTCGGATTGACTTCAGCGGGGGCAACTCTGCTGTTGTTGAGAAGATCATTAAACCCTCCCACCTAGAGGAAGGAGAAGTCGTAACAAGGTTTCC--------------
>Chlamydomonas_nivalis   
AAAGATTAAGCCATGCATGTCTAAGTATAAACTGCTTTATACTGCGAAACTGCGAATGGCTCATTAAATCAGTTATAGTTTATTTGATGGTACTTACTACTCGGATAACCGTAGTAATTCTAGAGCTAATACGTGCGCACATCCCGACTTCTGGAAGGGACGTATTTATTAGATAAAAGGCCAGCCGGGCTTGCCCGACTTTAGGTGAATCATGATAACTCCACGAATCGCATGGCCTTGTGCCGGCGATATTTCATTCAAATTTCTGCCCTATCAACTTCGATGGTAGGATAGAGGCCTACCATGGTGGTAACGGGTGACGGAGGATTAGGGTTCGATTCCGGAGAGGGAGCCTGAGAAATGGCTACCACATCCAAGGAAGGCAGCAGGCGCGCAAATTACCCAATCCCGACACGGGGAGGTAGTGACAATAAATAACAATMCCGGGCATTTAATGTCTGGTAATTGGAATGAGCACAATCTAAATCCCTTAACGAGGATCCATTGGAGGGCAAGTCTGGTGCCAGCAGCCGCGGTAATTCCAGCTCCAATAGCGTATATTTAAGTTGTTGCAGTTAAAAAGCTCGTAGTTGGATTTCGGGGGGGTCTTAGCGGTCCGGTTCGCTGTGTACTGCTAGGGCCCTCCTTTCTGCCGGGGACAGGCTCTTGGGCTTCATTGTCTGGGACCTGGAGTCGGCGAGGTTACTTTGAGTAAATTAGAGTGTTCAAGCAAGCCTACGCTCTGAATACATTAGCATGGAATAACACGATAGGACTCTGGCCTATCCTGTTGGTCTGTAGGACCGGAGTAATGATTAAGAGGACAGTCGGGSGCATTCGTATCCATTGTCAGAGGTGAAATTCTTGGATTTATGAAAGACGAACTTCTGCGAAAGCATTTGCCAAGGATGTTTTCATTAATCAAGAACGAAAGTTGGGGGCTCGAAGACGATTAGATACCGTCGTAGTCTCAACCATAAACGATGCCGACTAGGGATTGGCAGGTGTCTTTTGATGACCCTGCCGCACCTTATGAGAAATCAAAGTTTTTGGGTTCCGGGGGGAGTATGGTCGCAAGGCTGAAACTTAAAGGAATTGACGGAAGGGCACCACCAGGCGTGGACTGCGGCTTAATTTGACTCAACACGGGAAAACTTACCAGGTCCAGACACGGGAAGGATTGACAGATTGAGAGCTCTTTCTTGATTCTGTGGGTGGTGGTGCATGGCCGTTCTTAGTTGGTGGGTTGCCTTGTCAGGTTGATTCCGGTAACGAACGAGACCTCAGCCTGCTAAATAGTCACATCTGCCTCTCGCAGTTGGCCGACTTCTTAGAGGGACTATTGTCGTTTAGGCAATGGAAGTATGAGGCAATAACAGGTCTGTGATGCCCTTAGATGTTCTGGGCCGCACGCGCGCTACACTGATCGTTCAACGAGCCTATCCTTGGCCGAGAGGCCCGGGTAATCTTGGAAACCGCATCGTGATGGGGATAGATTATTGCAATTATTAGTCTTCAACGAGGAATGCCTAGTAAGCGCGAGTCATCAGCTCGCGTTGATTACGTCCCTGCCCTTTGTACACACCGCCCGTCGCTCCTACCGATTGGGTGTGCTGGTGAAATGTTCGGATCGGCTTCATCTGGTGGCAACACTGGGTGTCGCTGAAAAGATCATTAAACCCTCCCATCTAGAGGAA--------------------------------------------------------
>Chlamydomonas_peterfii   
AAAGATTAAGCCATGCATGTCTAAGTATAAACTGCTTATACTGTGAAACTGCGAATGGCTCATTAAATCAGTTATAGTTTATTTGATGGTACCTACTACTCGGATAACCGTAGTAATTCTAGAGCTAATACGTGCGCAAATCCCGACTTCTGGAAGGGACGTATTTATTAGATAAAAGGCCAGCCGGGCTCTGCCCGACCTGCGGTGAATCATGATAACTTCACGAATCGCACGGCCTCGTGCCGGCGATGTTTCATTCAAATTTCTGCCCTATCAACTTTCGATGGTAGGATAGAGGCCTACCATGGTGGTAACGGGTGACGGAGGATTAGGGTTCGATTCCGGAGAGGGAGCCTGAGAGATGGCTACCACATCCAAGGAAGGCAGCAGGCGCGCAAATTACCCAATCCCGACACGGGGAGGTAGTGACAATAAATAACAATACCGGGCGCTACGCGTCTGGTAATTGGAATGAGTACAATTTAAATCCCTTAACGAAGATCCATTGGAAGGCAAGTCTGGTGCCAGCAGCCGCGGTAATTCCAGCTCCAATAGCGTATATTTAAGTTGTTGCAGTTAAAAAGCTCGTAGTTGGATTTCGGGTGGGTTGGCGCGGTCCGCCTTCTGGTGTGCACTGCGCCGGTCCACCTTCCAGTCGGGGACGGGCTCCTGGGCTTCACTGTCTGGGACTCGGAGTCGACATGTTACTTTGAGTAAAATAAAATGTTCAAAGCAGGCCTACGCTCTGAATAATTTAGCATGGAATAACGCGATAGGACTCTGGCCTATCCGTTGGTCTGTGGGACCGGAGTAATGATTAAGAGGAACAGTCGGGGGCATTCGTATTGCGTTGTCAGAGGTGAAATTCTTGGATTTACGCAAGACGAACTTCTGCGAAAGCATTTGCCAAGGATGTTTTCATTAATCAAGAACGAAAGTTGGGGGCTCGAAGACGATTAGATACCGTCGTAGTCTCAACCATAAACGATGCCGACTAGGGATCGGCGGGTGTTCTTTCGATGACCCCGCCGGCACCTTATGAGAAATCAAAGTTTTTGGGTTCCGGGGGGAGTATGGTCGCAAGGCTGAAACTTAAAGGAATTGACGGAAGGGCACCACCAGGCGTGGAGCCTGCGGCTTAATTTGACTCAACACGGGAAAACTTACCAGGTCCAGACACGGGAAGGATTGACAGATTGAGAGCTCTTTCTTGATTCTGTGGGTGGTGGTGCATGGCCGTTCTTAGTTGGTGGGTTGCCTTGTCAGGTTGATTCCGGTAACGAACGAGACCTCAGCCTGCTAAATAGTCAGCCTCGCACCTGCGGGGCGCAGACTTCTTAGAGGGACTATTGGCGTTTAGCCAATGGAAGTATGAGGCGATAACAGGTCTGTGATGCCCTTAGATGTTCTGGGCCGCACGCGCGCTACACTGACGCGATCAACGAGCCTGTCCTTGGCCGAGAGGCCCGGGTAATCTTGTAAACCGCGTCGTGATGGGGATAGATTATTGCAATTATTAGTCTTCAACGAGGAATGCCTAGTAAGCGCGTGTCATCAGCACGCGTTGATTACGTCCCTGCCCTTTGTACACACCGCCCGTCGCTCCTACCGATTGGGTGTGCTGGTGAAATGTTCGGATTGGTGCCGGGTGGAGCAATCCAGCCGGCGCTGAGAAGTTCATTAAACCCTCCCACCTA--------------------------------------------------------
>Chlamydomonas_radiata   
AAAGATTAAGCCATGCATGTCTAAGTATAAACTGCTTTATACTGCGAAACTGCGAATGGCCATTAAATCAGTTATAGTTTATTTGATGGTACTTACTACTCGGATAACCGTAGTAATTCTAGAGCTAATACGTGCGTAAATCCCGACTTCTGGAAGGGACGTATTTATTAGATAACAGGCCAGCCGGGCTTGCCCGACTTTTGGCGAATCATGATAACTCCACGAATCGCATGGCCTCGTGCCGGCGATGTTTCATTCAAATTTCTGCCCTATCAACTTTCGATGGTAGGATAGAGGCCTACCATGGTGGTAACGGGTAACGGAGGATTAGGGTTCGATTCCGGAGAGGGAGCCTGAGAAATGGCTACCACATCCAAGGAAGGCAGCAGGCGCGCAAATTACCCAATCCCGACACGGGGAGGTAGTGACAAAAAATAACAACCGGGCATTTAATGTCTGGCGATTGGAATGAGTACAATCTAAATCCCTTAACGAGGATCCATTGGAGGGCAAGTTGGTGCCAGCAGCCGCGGTAATTCCAGCTCCAATAGCGTATATTTAAGTTGTTGCAGTTAAAAAGCTCGTAGTTGGATTTCGGGTGGGGCCCAGCGGTCCGGTTCGCTGTGTACTGCTGGGACCTTCCTTTCTGCCGGGGACGAGCTCTTGGGCTTAACTGTCTGGGACTCGGAGTCGGCGAGGTTACTTTGAGTAAATTAGAGTGTTCAAAGCAAGCCTACGCTCTGAATACATTAGCATGGAATAACACGATAGGACTCTGGCCTATCTGTTGGTCTGTAGGACCGGAGTAATGATTAAGAGGRACAGTCGGGGGCATTCGTATTTCATTGTCAGAGGTGAAATTCTTGGATTTATGAAAGACGACTTCTGCGAAGATTTGCCAAGGATGTTTTCATTAATAAKACGAAAGTTGGGGGCTYGAAKACGATTAGATACCGTCGTAGTTCAACCATWACGATGCCGACTAGGKATTKGCAGGTGTTCTTTTGATGACCCTGCCAGCACCTTATGAGAAATCAAAGTTTTTGGGTTCCGGGGGGAGTATGGTCGCAAGGCTGAAACTTAAAGGAATTGACGGAAGGGCACCACCAGGCGTGGAGCCTGCGGCTTAATTTGACTCAACACGGGAAAACTTACCAGGTCCAGACACGGGGAGGATTGACAGATTGAGAGCTCTTTCTTGATTCTGTGGGTGGTGGTGCATGGCCGTTCTTAGTTGGTGGGTTGCCTTGTCAGGTTGATTCCGGTAACGAACGAGACCTCAGCCTGCTAAATAGTCACGGCTGCCTCTCGCAGCTGGCCGACTTCTTAGAGGGACTATTGTCGTTTAGGCAATGGAAGTATGAGGCAATAACAGGTCTGTGATGCCCTTAGATGTTCTGGGCCGCACGCGCGCTACACTGATGCGTTCAACGAGCCTATCCTTGGCCGAGAGGCCCGGGTAATCTTGAAAACCGCATCGTGATGGGGATAGATTATTGCAATTATTAGTCTTCAACGAGGAATGCCTAGTAACGCGAGTCATCAGCTCGCGTTGATTACGTCCCTGCCCTTTGTACACACCGCCCGTCGCTCCTACCGATTGGGTGTGGTGAAGTGTTCGGATCGGCTTCAGCTGGTGGCAACACTGCTGTCGCTGRRAAGATCATTAAACCCTCCCACCTAGAGGAAG---------------------------------------------------------------
>Chlamydomonas_reinhardtii   
CCATGCATGTCTAAGTATAAACTGCTTATACTGTGAAACTGCGAATGGCTCATTAAATCAGTTATAGTTTATTTGATGGTACCTACTACTCGGATAACCGTAGTAATTCTAGAGCTAATACGTGCGCACAACCCGACTTCTGGAAGGGTCGTATTTATTAGATAAAAGGCCAGCCGGGCTCTGCCCGACCTGCGGTGAATCATGATAACTTCACGAATCGTATGGGCTCGTCCCGACGATGTTTCATTCAAATTTCTGCCCTATCAACTTTCGATGGTAGGATAGAGGCCTACCATGGTGGTAACGGGTGACGGAGGATTAGGGTTCGATTCCGGAGAGGGAGCCTGAGAGATGGCTACCACATCCAAGGAAGGCAGCAGGCGCGCAAATTACCCAATCCCGACACGGGGAGGTAGTGACAATAAATAACAATACCGGGCGCTTCGCGTCTGGTAATTGGAATGAGTACAATCTAAATCCCTTAACGAGGATCCATTGGAGGGCAAGTCTGGTGCCAGCAGCCGCGGTAATTCCAGCTCCAATAGCGTATATTTAAGTTGTTGCAGTTAAAAAGCTCGTAGTTGGATTTCGGGTGGGGTGGTGCGGTCCGCCTCTGGTGTGCACTGCTCTGCTCCACCTTCCTGCCGGGGACGGGCTCCTGGGCTTCACTGTCTGGGACTCGGAGTCGGCGAGGTTACTTTGAGTAAATTAGAGTGTTCAAAGCAGGCCTACGCTCTGAATACATTAGCATGGAATAACACGATAGGACTCTGGCCTATCTGTTGGTCTGTGGGACCGGAGTAATGATTAAGAGGGGTAGTCGGGGGCATTCGTATTCCGTTGTCAGAGGTGAAATTCTTGGATTTACGGAAGACGAACATCTGCGAAAGCATTTGCCAAGGATACTTTCATTGATCAAGAACGAAAGTTGGGGGCTCGAAGACGATTAGATACCGTCGTAGTCTCAACCATAAACGATGCCGACTAGGGATTGGCAGATGTTCTTTTGATGACTCTGCCAGCACCTTATGAGAAATCAAAGTTTTTGGGTTCCGGGGGGAGTATGGTCGCAAGGCTGAAACTTAAAGGAATTGACGGAAGGGCACCACCAGGCGTGGAGCCTGCGGCTTAATTTGACTCAACACGGGGAAACTTACCAGGTCCAGACACGGGAAGGATTGACAGATTGAGAGCTCTTTCTTGATTCTGTGGGTGGTGGTGCATGGCCGTTCTTAGTTGGTGGGTTGCCTTGTCAGGTTGATTCCGGTAACGAACGAGACCTCAGCCTGCTAAATAGTCAGCATCGCACCTGCGGTGCGCCGACTTCTTAGAGGGACTATTGGCGTTTAGCCAATGGAAGTATGAGGCGATAACAGGTCTGTGATGCCCTTAGATGTTCTGGGCCGCACGCGCGCTACACTGACGCGACCAACGAGCCTATCCTTGGCCGAGAGGCCCGGGTAATCTTGTAAACCGCGTCGTGATGGGGATAGATTATTGCAATTATTAGTCTTCAACGAGGAATGCCTAGTAAGCGCGAGTCATCAGCTCGCGTTGATTACGTCCCTGCCCTTTGTACACACCGCCCGTCGCTCCTACCGATTGGGTGTGCTGGTGAAGTGTTCGGATTGAGCTTGGCTGGGGCAACCTGGCCTTGCTTGAGAAGTTCATTAAACCCTCCCACCTA------------------------------------------------------------------
>Chlorococcum_tatrense   
TCATATGCTTGTCTCAAAGATTAAGCCATGCATGTCTAAGTATAAACTGCTTATACGGTGAAACTGCGAATGGCTCATTAAATCAGTTATAGTTTATTTGATGGTACTTTTACTCGGATAACCGTAGTAATTCTAGAGCTAATACGTGCGTAAATCCCGACTTATGGAAGGGACGTATTTATTAGATAAAAGGCCAGCCGGGCTTGCCCGACCTTAGGCGAATCATGATAACTTCACGAATCGCACGCCCTTGTGGCGGCGATGTTTCATTCAAATTTCTGCCCTATCAACTTTCGATGGTAGGATAGAGGCCTACCATGGTGGTAACGGGTGACGGAGGATTAGGGTTCGATTCCGGAGAGGGAGCCTGAGAAACGGCTACCACATCCAAGGAAGGCAGCAGGCGCGCAAATTACCCAATCCCGACACGGGGAGGTAGTGACAATAAATAACAATACTGGGCATTTATGTCTGGTAATTGGAATGAGTACAATGTAAATATCTTAACGAGTATCCATTGGAGGGCAAGTCTGGTGCCAGCAGCCGCGGTAATTCCAGCTCCAATAGCGTATATTTAAGTTGTTGCAGTTAAAAAGCTCGTAGTTGGATTTCGGATGTGTTGACGCGGTCTGCCTCTGGTATGTACTGCGTTCGATGCATCTTTCTGCTGGGGACGAGCTCCTGGGCTTAACTGTCTGGGACTCGGAATCAGCGAAGTGACCTTGAGCAAACAAGAGTGTTCAAAGCAAGCCTACGCTCTGAATTTTTTAGCATGGAATCACACGATAGGACTCTGGCCTATCTTGTTGGTCTGTAGGACCGGAGTAATGATTAAGAGGGACAGTCGGGGGCATTCGTATTTCATTGTCAGAGGTGAAATTCTTGGATTTATGAAAGACGAACTTCTGCGAAAGCATTTGCCAAGGATGTTTTCATTGATCAAGAACGAAAGTTGGGGGCTCGAAGACGATTAGATACCGTCGTAGTCTCAACCATAAACGATGCCGACTAGGGATTGGCAGGTGTTCCATTGATGACCCTGCCAGCACCTTATGAGAAATCAAAGTTTTTGGGTTCCGGGGGGAGTATGGTCGCAAGGCTGAAACTTAAAGGAATTGACGGAAGGGCACCACCAGGCGTGGAGCCTGCGGCTTAATTTGACTCAACACGGGGAAACTTACCAGGTCCAGACACGGGGAGGATTGACAGATTGAGAGCTCTTTCTTGATTCTGTGGGTGGTGGTGCATGGCCGTTCTTAGTTGGTGGGTTGCCTTGTCAGGTTGATTCCGGTAACGAACGAGACCTCAGCCTGCTAAATAGTAACACATACTTTCGTATGTGCTTTACTTCTTAGAGGGACTATTGGCGTTTAGTCAATGGAAGTGTGAGGCAATAACAGGTCTGTGATGCCCTTAGATGTTCTGGGCCGCACGCGCGCTACACTGATGCATTCAACGAGCCTATCCTTGGCCGAGAGGTCCGGGTAATCTTTGAAACTGCATCGTGATGGGGATAGATTATTGCAATTATTAGTCTTCAACGAGGAATGCCTAGTAAGCGCAAGTCATCAGCTTGCGTTGATTACGTCCCTGCCCTTTGTACACACCGCCCGTCGCTCCTACCGATTGGGTGTGCTGGTGAAGTGTTCGGATTGGTACCTGCGGTGGGAAGCTACTGCTGGCGCTGAGAAGAACATTAAACCCTCCCACCTAGAGGAAGGAGAAGTCGTAACAAGGTTTCC-----------
>Chlorogonium_capillatum   
CCATGCATGTCTAAGTATAAACTGCTTATACGGTGAAACTGCGAATGGCTCATTAAATCAGTTATAGTTTATTTGATGGTACCCTTACTCGGATAACCGTAGTAATTCTAGAGCTAATACGTGCGTAAACCCCGACTTCTGGAAGGGGCGTATTTATTAGATAAAAGGCCAGCCGGGCTTGCCCGACTCTTGGCGAATCATGATAACTTCACGAATCGCACGGCCTCGTGCCGGCGATGTTTCATTCAAATTTCTGCCCTATCAACTTTCGATGGTAGGATAGAGGCCTACCATGGTGGTAACGGGTGACGGAGGATTAGGGTTCGATTCCGGAGAGGGAGCCTGAGAAACGGCTACCACATCCAAGGAAGGCAGCAGGCGCGCAAATTACCCAATCCCGACACGGGGAGGTAGTGACAATAAATAACAATACCGGGCTTCTTGTCTGGTAATTGGAATGAGTACAATTTAAATCCCTTAACGAGTATCCATTGGAGGGCAAGTCTGGTGCCAGCAGCCGCGGTAATTCCAGCTCCAATAGCGTATATTTAAGTTGTTGCAGTTAAAAAGCTCGTAGTTGGATTTCGGGTGGGTTCCAGCGGTCTGCCTCTGGTATGTACTGCTGTGGCTCACCTTTCTGCCGGGGACGGGCTCCTGGGCTTCACTGTCCGGGACTCGGAATCGGCGAGGTTACTTTGAGTAAAATAGAGTGTTCAAAGCAAGCCTACGCTCTGAATACATTAGCATGGAATAACACGATAGGACTCTGGCCTATCTTGTTGGTCTGTAGGACCGGAGTAATGATTAAGAGGGACAGTCGGGGGCATTCGTATTTCATTGTCAGAGGTGAAATTCTTGGATTTATGAAAGACGAACTTCTGCGAAAGCATTTGCCAAGGATGTTTTCATTAATCAAGAACGAAAGTTGGGGGCTCGAAGACGATTAGATACCGTCGTAGTCTCAACCATAAACGATGCCGACTAGGGATTGGCAGGTGTTTTATTGATGACCCTGCCAGCACCTTATGAGAAATCAAAGTTTTTGGGTTCCGGGGGGAGTATGGTCGCAAGGCTGAAACTTAAAGGAATTGACGGAAGGGCACCACCAGGCGTGGAGCCTGCGGCTTAATTTGACTCAACACGGGAAAACTTACCAGGTCCAGACACGGGAAGGATTGACAGATTGAGAGCTCTTTCTTGATTCTGTGGGTGGTGGTGCATGGCCGTTCTTAGTTGGTGGGTTGCCTTGTCAGGTTGATTCCGGTAACGAACGAGACCTCAGCCTGCTAAATAGTCAAGCGTACCTTTGGTACGCGCCTGACTTCTTAGAGGGACTATTGGCGTTTAGCCAATGGAAGTGTGAGGCGATAACAGGTCTGTGATGCCCTTAGATGTTCTGGGCCGCACGCGCGCTACACTGATGCATTCAACGAGCCTATCCTTGGCCGAGAGGTCCGGGTAATCTTTGAATCTGCATCGTGATGGGGATAGATTATTGCAATTATTAGTCTTCAACGAGGAATGCCTAGTAAGCGCAAGTCATCAGCTTGCGTTGATTACGTCCCTGCCCTTTGTACACACCGCCCGTCGCTCCTACCGATTGGGTGTGCTGGTGAAGTGTTCGGATTGGCTTCAGCAGTTGGCAACTTCTGCTGTTGCTGAGAAGATCATTAAACCCTCCCACCTA------------------------------------------------------------------
>Chloromonas_perforata   
GATTAAGCCATGCATGTCTAAGTATAAACTGCTTATACGGTGAAACTGCGAATGGCTCATTAAATCAGTTATAGTTTATTTGATGGTACTTTTACTCGGATAACCGTAGTAATTCTAGAGCTAATACGTGCGTAAATCCCGACTTATGGAAGGGACGTATTTATTAGATAAAAGGCCAGCCGGGCTTGCCCGACCTTAGGCGAATCATGATAACTTCACGAATCGCACGCCCTCGTGGCGGCGATGTTCATTCAAATTTCTGCCCTATCAACTTTCGATGGTAGGATAGAGGCCTACCATGGTGGTAACGGGTGACGGAGGATTAGGGTTCGATTCCGGAGAGGGAGCCTAAGAAACGGCTACCACATCCAAGGAAGGCAGCAGGCGCGCAAATTACCCAATCCCGACACGAGTAGTGACAATAAATAACAATACTGGGCATTTATGTCTGGTAATTGGAATGAGTACAATGTAAATATCTTAACGAGTATCCATTGGAGGGCAAGTCTGGTGCCAGCAGCCGCGGTAATTCCAGCTCCAATAGCGTATATTTAAGTTGTTGCAGTTAAAAAGCTCGTAGTTGGATTTCGGATGTGTTGACGCGGTCTGCCTCTGGTATGTACTGCGTTCGATGCATCTTTCTGCTGGGGACGAGCTCCTGGGCTTAACTGTCTGGGACTCGGAATCAGCGAAGTGACCTTGAGCAAACAAGAGTGTTCAAAGCAAGCCTACGCTCTGAATTTTTTAGCATGGAATCACACGATAGGACTCTGGCCTATCTTGTTGGTCTGTAGGACCGGAGTAATGATTAAGAGGGACAGTCGGGGGCATTCGTATTTCATTGTCAGAGGTGAAATTCTTGGATTTATGAAAGACGAACTTCTGCGAAAGCATTTGCCAAGGATGTTTTCATTGATCAAGAACGAAAGTTGGGGGCTCGAAACGATTAGATACCGTCGTAGTCTCAACCATAAACGATGCCGACTAGGGATTGGCAGGTGTTCCATTGATGACCCTGCCAGCACCTTATGAGAAATCAAAGTTTTTGGGTTCCGGGGGGAGTATGGTCGCAAGGCTGAAACTTAAAGGAATTGACGGAAGGGCACCACCAGGCGTGGAGCCTGCGGCTTAATTTGACTCAACACGGGGAAACTTACCAGGTCCAGACACGGGGAGGATTGACAGATTGAGAGCTCTTTCTTGATTCTGTGGGTGGTGGTGCATGGCCGTTCTTAGTTGGTGGGTTGCCTTGTCAGGTTGATTCCGGTACGAACGAGACCTCAGCCTGCTAAATAGTAACATACTTTGTATGTSCCTTACTTCTTAGAGGGACTATTGGCGTTTAGTCAATGGAAGTTGAGGCAATAACAGGTCTGTGATGCCCTTAGATGTTCTGGGCCGCACGCGCGCTACACTGATGCATTCAACGAGCCTATCCTTGGCCGAGAGGTCCGGGTAATCTTTGAAACTGCATCGTGATGGGGATAGATTATTGCAATTATTAGTCTTCAACGAGGAATGCCTAGTAAGCGCAAGTCATCAGCTTGCGTTGATTACGTCCCTGCCCTTTGTACACACCGCCCGTCGCTCCTACCGATTGGGTGTGCTGGTGAAGTGTTCGGATTGGTACCAGCGGTGGGAAGCTACTGTGGGCTGAGAAGAACATTAAACCCTCCCACCTAGAGGAA-----------------------------------------------------------------
>Chloromonas_rosae   
AAAGATTAACCATGCATGTCTAAGTATAAACTGCTTTATACTGCGAAACTGCGAATGGCTATTAAATCAGTTATAGTTTATTTGATGGTACTTACTACTCGGATAACCGTAGTAATTCTAGAGCTAATACGTGCGCACATCCCGACTTCTGGAAGGGACGTATTTATTAGATAAAAGGCCAGCCGGGCTTGCCCGCTTTAGGTGAATCATGATAACTCCACGAATCGCATGGCCTTGTGCCGGCGATATTTCATTCAAATTTCTGCCCTATCAACTTTCGATGGTAGGATAGAGGCCTACCATGGTGGTAACGGGTGACGGAGGATTAGGGTTCGATTCCSGAGAGGGACTGAGAAATGGCTACCACATCCAAGGAAGGCAGCAGGCGCGCAAATTACCCAATCCCGACACGGGGAGTAGTGAAATAAATAACAATCGGGATTTAATGTCTGGTAATTGGAATGAGCACAATCTAAATCCCTTAACGAGGATCCATTGGGCAAGTCTGTGCCAGCAGCCGCGGTAATTCCAGCTCCAATAGCGTATATTTAAGTTGTTGCAGTTAAAAAGCTCGTAGTTGGATTTCGGGGTCTTAGCGGTCCGGTTCGCTGTGTACTGCTAGGCCCTCCTTCTGCCGGGGACAGGCTCTTGGGCTTCACTGTCTGGGACCTGGAGTCGGCGAGGTTACTTTGAGTAAATTAGAGTGTTCAAAGCAGCCTACGCTCTGAATACATTAGCATGGAATAACACGATAGGACTCTGGCCTATCTTGTTGGTCTGGGAGTAATGATTAAGAGGACAGTCGGGGGCATTCGTATTTCATTGTCAGAGGTGAAATTCTTGGATTTATGAAAGACGAACTTCTGCGAAAGCATTTGCCAAGGATGTTTTCATTAATCAAGAACGAAAGTTGGGGGTCGAAACGATTAGATACCGTCGTAGTCTCAACCATAAACGATGCCGACTAGGGATTGGCAGGTGTTCTTTTGATGACCCTGCCAGCCTTATGAGAAATCAAAGTTTTTGGGTTCCGGGGGGAGTATGGTCGCAAGGCTGAAACTTAAAGGAATTGACGGAAGGGCACCACCAGGCGTGGAGCCTGCGGCTTAATTTGACTCAACACGGGAAAACTTACCAGGTCCAGACACGGGAAGGATTGACAGATTGAGAGCTCTTTCTTGATTCTGTGGGTGGTGGTGCATGGCCGTTCTTAGTTGGTGGGTTGCCTTGTCAGGTTGATTCCGGTAACGAACGAGACCTCAGCCTGCTAAATAGTCACATCTGCCTCTCGCAGTTGGCCGACTTCTTAGAGGGACTATTGTCGTTTAGGCAATGGAAGTATGAGGCAATAACAGGTCTGTGATGCCCTTAGATGTTCTGGGCCGCACGCGCGCTACACTGATGCGTTCAACGAGCCTATCCTTGGCCGAGAGGCCGGGTAATCTTGGAAACCGCATCGTGATGGGGATAGATTATTGCAATTATTAGTCTTCAACGAGGAATGCCTAGTAAGCGCGAGTCATCAGCTCGCGTTGATTACGTCCCTGCCCTTTGTACACACCGCCCGTCGCTCCTACCGATTGGGTGTGCTGGTGAAGTGTTCGGATTGGCTTCATCTGGTGGCAAACTGGTGTCGCTGAAAAGATCATTAAACCCTCCCACCTA----------------------------------------------------------------------------------------
>Chlorosarcinopsis_eremi   
TCATATGCTTGTCTCAAAGATTAAGCCATGCATGTCTAAGTATAAACTGCTTATACTGTGAAACTGCGAATGGCTCATTAAATCAGTTATAGTTTATTTGATGGTACTCTTTACTCGGATAACCGTAGTAATTCTAGAGCTAATACGGCGTAAATCCCGACTTCTGGAAGGACGTATTTATTAGATAAAAGGCCAGCCGGGCTTGCCCGACTCTTGGCGAATCATGATAACTTCACGAATCGCACGCCTTGTGCCGGCGATGTTTCATTCAAATTTCTGCCCTATCAACTTTCGATGGTAGGATAGAGGCCTACCATGGTGGTAACGGTGCGGAGGATTAGGGTTCGATTCCGGAGAGGGAGCCTGAGAAACGGCTACCACATCCAAGGAAGGCAGCAGGCGCGCAAATTACCCAATCCGACACGGGGAGGTAGTGACAATAAATAACAATACCGGGCCTTTGGTCTGGTAATTGGAATGAGTACAATCTAAATCCCTTAACGAGTATCCATTGGAGGGCAAGTCTGGTGCCAGCAGCCGCGGTAATTCCAGCTCCAATAGCGTATATTTAAGTTGTTGCAGTTAAAAAGCTCGTAGTTGGATTTCGGGTGGGTGTCGCCGGTCTGCCTCTGGTATGTACTGGCGCTGCTCACCTTTCTGCCGGGGACGGGCTCCTGGGCTTAACTGTCTGGGACTCGGAGTCGGCGTTGTTACTTTGAGTAAATTAGAGTGTTCAAAGCAAGCCTTCGCTCTGAATACATTAGCATGGAATAACACGATAGGACTCTGGCCTATCTTGTTGGTCTGTAGGACGGAGTAATGATTAAGAGGGACAGTCGGGGGCATTCGTATTTCATTGTCAGAGGTGAAATTCTTGGATTTATGAAAGACGAACTTCTGCGAAAGCATTTGCCAAGGATGTTTTCATTGATCAAGAACGAAAGTTGGGGGCTCGAAGACGATTAGATACCGTCGTAGTCTCAACCATAAACGATGCCGACTAGGGATTGGCAGGTGTTTCATTGATGACCCTGCCAGCACCTTATGAGAAATCAAAGTTTTTGGGTTCCGGGGGGAGTATGGTCGCAAGGCTGAAACTTAAAGGAATTGACGGAAGGGCACCACCAGGCGTGGAGCCTGCGGCTTAATTTGACTCAACACGGGGAAACTTACCAGGTCCAGACACRGGGAGGATTGACAGATTGAGAGCTCTTTCTTGATTCTGTGGGTGGTGGTGCATGGCCGTTCTTAGTTGGTGGGTTGCCTTGTCAGGTTGATTCCGGTAACGAACGAGACCTCCGCCTGCTAAATAGTCACGCSACTTCGGGTGCACGCCTGACTTCTTAGAGGGACTACCGGCGATTAGTCGGTGGAAGTGGGAGGCAATAACAGGTCTGTGATGCCCTTAGATGTTCTGGGCCMCACGCGCGCTACACTGATGCATTCAACGAGCCTATCCTTGGCCGAGAGGTCCGGGTAATCTTTGAAACTGCATCGTGATGGGGATAGATTATTGCAATTATTAGTCTTCAACGAGGAATGCCTAGTAAGCGCATGTCATCAGCATGCGTTGATTACGTCCCTGCCCTTTGTACACACCGCCCGTCGCTCCTACCGATTGGGTGTGCTGGTGAAGTGTTCGGACTGGCTTCAAGGGGCAACCCCTGCTGTTGCCGGGAAGAACATTAAACCCTCCCACCTAGAGGAAGGAGAAGTACAAGGTCTC---------------------------
>Chlorotetraedron_incus   
TCATATGCTTGTCTCAAAGATTAAGCCATGCATGTCTAAGTATAAACTGCTTATACTGTGAAACTGCGAATGGCTCATTAAATCAGTTATAGTTTATTTGATGGTACCTTCTACTCGGATAACCGTAGTAATTCTAGAGCTAATACGTGCGTAAAACCCGACTTCTGGAAGGGTCGTATATATTAGATAAAAGGCCGACCGAGCTTTGCTCGACCCGCGGTGAATCATGATATCTTCACGAATCGCATAGCCTTGTGCTAGCGATGTTTCATTCAAATTTCTGCCCTATCAACTTTCGATGGTAGGATAGAGGCCTACCATGGTGGTAACGGGTGACGGAGGATTAGGGTTCGATTCCGGAGAGGGAGCCTGAGAAACGGCTACCACATCCAAGGAAGGCAGCAGGCGCGCAAATTACCCAATCCTGATACGGGGAGGTAGTGACAATAAATAACAATACCGGGCGCTACGCGTCTGGTAATTGGAATGAGTACAATCTAAATCCCTTAACGAGTATCCATTGGAGGGCAAGTCTGGTGCCAGCAGCCGCGGTAATTCCAGCTCCAATAGCGTATATTTAAGTTGTTGCAGTTAAAAAGCTCGTAGTTGGATTTCGGGTGGGTTCTAGCGGTCCGCCTATGGTGAGTACTGCTATGGCCTTCCTTTCTGCCGGGGACGGGCTTCTGGGCTTTAGTGTCCGGGACTCGGAGTCGGCGATGTTACTTTGAGTAAATTAGAGTGTTCAAAGCAAGCCTACGCTCTGAATACTTTAGCATGGAATAACACGATAGGACTCTGGCCTATCTTGTTGGTCTGTAGGACCGGAGTAATGATTAAGAGGGACAGTCGGGGGCATTCGTATTTCATTGTCAGAGGTGAAATTCTTGGATTTATGAAAGACGAACTACTGCGAAAGCATTTGCCAAGGATGTTTTCATTAATCAAGAACGAAAGTTGGGGGCTCGAAGACGATTAGATACCGTCGTAGTCTCAACCATAAACGATGCCGACTAGGGATTGGCGAATGTTTTTTTGATGACTTCGCCAGAACCTTATGAGAAATCAAAGTTTTTGGGTTCCGGGGGGAGTATGGTCGCAAGGCTGAAACTTAAAGGAATTGACGGAAGGGCACCACCAGGCGTGGAGCCTGCGGCTTAATTTGACTCAACACGGGAAAACTTACCAGGTCCAGACATAGTGAGGATTGACAGATTGAGAGCTCTTTCTTGATTCTATGGGTGGTGGTGCATGGCCGTTCTTAGTTGGTGGGTTGCCTTGTCAGGTTGATTCCGGTAACGAACGAGACCTCAGCCTGCTAAATAGTCACGGTCGCTTTTTGCGGTTGGCTGACTTCTTAGAGGGACTATTGACGTTTAGTCAATGGAAGTATGAGGCAATAACAGGTCTGTGATGCCCTTAGATGTTCTGGGCCGCACGCGCGCTACACTGATGCATTCAACAAGCTTATCCTTCTTCGAGAGGAGCGGGTAATCTTTGAAACTGCATCGTGATGGGGATAGATTATTGCAATTATTAGTCTTCAACGAGGAATGCCTAGTAAGCGCGAGTCATCAGCTCGCGTTGATTACGTCCCTGCCCTTTGTACACACCGCCCGTCGCTCCTACCGATTGGGTATGCTGGTGAGGTGTTCGGATTGATATAAGCTGCTGGTCTCCAGTGGCTTTTGTCGAGAAGTTCATCGAACCCTCCTACCTAGAGGAAGGAGAAGTCGTAACAAGGTTTCC-------
>Chromochloris_zofingiensis   
TCATATGCTTGTCTCAAAGATTAAGCCATGCATGTCTAAGTATAAACTGCTTATACTGTGAAACTGCGAATGGCTCATTAAATCAGTTATAGTTTATTTGATGGTACCTTACTACTCGGATAACCGTAGTAATTCTAGAGCTAATACGTGCGTAAACCCCGACTTCTGGAAGGGGCGTATTTATTAGATAAAAGGCCGACCGGACTTTGTCCGACCCGCGGTGAATCATGATAACTTCACGAATCGCATGGCCTTGCGCCGGCGATGTTTCATTCAAATTTCTGCCCTATCAACTTTCGATGGTAGGATAGAGGCCTACCATGGTGGTAACGGGTGACGGAGGATTAGGGTTCGATTCCGGAGAGGGAGCCTGAGAAACGGCTACCACATCCAAGGAAGGCAGCAGGCGCGCAAATTACCCAATCCTGATACGGGGAGGTAGTGACAATAAATAACAATACCGGGCATTTAATGTCTGGTAATTGGAATGAGTACAATCTAAATCCCTTAACGAGGATCCATTGGAGGGCAAGTCTGGTGCCAGCAGCCGCGGTAATTCCAGCTCCAATAGCGTATATTTAAGTTGTTGCAGTTAAAAAGCTCGTAGTTGGATTTCGGGTGGGCTCCACGGTCCGCCTATGGTGAGTACTGCTGTGGCCCACCTTTCTGCCGGGGACGGGCTCCTGGGCTTCACTGTCCGGGACTCGGAGTCGGCGAGGTTACTTTGAGTAAATTAGAGTGTTCAAAGCAAGCCTACGCTCTGAATACTTTAGCATGGAATAACATGATAGGACTCTGGCCTATCTTGTTGGTCTGTAGGACCGGAGTAATGATTAAGAGGGACAGTCGGGGGCATTCGTATTTCATTGTCAGAGGTGAAATTCTTGGATTTATGAAAGACGAACTACTGCGAAAGCATTTGCCAAGGATGTTTTCATTAATCAAGAACGAAAGTTGGGGGCTCGAAGACGATTAGATACCGTCGTAGTCTCAACCATAAACGATGCCGACTAGGGATTGGCGGATGTTTTTTCGATGACTCCGCCAGCACCTTATGAGAAATCAAAGTTTTTGGGTTCCGGGGGGAGTATGGTCGCAAGGCTGAAACTTAAARRAATTGACGGAAGGGCACCACCAGGCGTGGAGCCTGCGGCTTAATTTGACTCAACACGGGAAAACTTACCAGGTCCAGACATAGTGAGGATTGACAGATTGAGAGCTCTTTCTTGATTCTATGGGTGGTGGTGCATGGCCGTTCTTAGTTGGTGGGTTGCCTTGTCAGGTTGATTCCGGTAACGAACGAGACCTCAGCCTGCTAAATAGTCATGGTAGCATTTTGCTGCCATCTGACTTCTTAGAGGGACTATTGGCGTTTAGTCAATGGAAGTATGAGGCAATAACAGGTCTGTGATGCCCTTAGATGTTCTGGGCCGCACGCGCGCTACACTGATGCATTCAACGAGCCTATCCTTGACCGAGAGGTCCGGGTAATCTTTGAAACTGCATCGTGATGGGGATAGATTATTGCAATTATTAGTCTTCAACGAGGAATGCCTAGTAAGCGCGAGTCATCAGCTCGCGTTGATTACGTCCCTGCCCTTTGTACACACCGCCCGTCGCTCCTACCGATTGGGTGTGCTGGTGAAGTGTTCGGATTGGCAGAAACCGGTGGCAACATCGGTTACTGCCGAGAAGTTCATTAAACCCTCCCACCTAGAGGAAGGAGAAGTCGTAACAAGGTTTCC--------
>Cylindrocapsa_geminella   
AAAGATTAAGCCATGCATGTCTAAGTATATTCCGATCAAGGAGAGACTGCGAATGGCTCATTAAATCAGTTATAGTTTATTTGATGGATTCTTACTACTCGGATAACCGTAGTAATTCTAGAGCTAATACGTGCGCATCTCCCGACTCTGCGAAGGGACGTATTTATTAGATAAAAGGCCGACCGAGCTCTGCTCGACTAGCGGTGAGTCATGATAACTTCACGAATCGCACAGTCTCGTGCTGGCGATGTTTCATTCAAATTTCTGCCCTATCAACTTTCGATGGTAGGATAGAGGCCTACCATGGTGGTTACGGGTGACGGAGGATTAGGGTTCGACTCCGGAGAGGGAGCCTGAGAAACGGCTACCACATCCAAGGAAGGCAGCAGGCGCGCAAATTACCCAATCCCGACACGGGGAGGTAGTGACAATAAATAACAATACTGGGCCTTTGGTCTAGTAATTGGAATGAGTACAATCTAAATCCCTTAACGAGTATCCATTGGAGGGCAAGTCTGGTGCCAGCAGCCGCGGTAATTCCAGCTCCAATAGCGTATATTTAAGTTGTTGCAGTTAAAAAGCTCGTAGTTGGATTTCGGGTGTGGAGTAGCGGTCCGCCTCTGGTGTGCACTGCTATGACCTACCTTTCTGCTGGGCGCAGGCTCCTGGGCTTCACTGTCCGGGACCTGAAAACAGCGTTGTTACTTTGAGTAAATTAGAGTGTTCAAAGCAAGCTTAAGCTATGAATACGTTAGCATGGAATAACACGATAGGACTCCGCCCTATTGAGTTGGTCTGTAAGTGTGGAGTAATGATTAAGAGGAACAGTTGGGGGCATTCGTATTTCATTGTCAGAGGTGAAATTCTTGGATTTATGAAAGACGAACTTCTGCGAAAGCATTTGCCAAGGATGTTTTCATTAATCAAGAACGAAAGTTGGGGGCTCGAAGACGATTAGATACCGTCGTAGTCTCAACCATAAACGATGCCGACTAGGGATTGGCGGATGTTTTATTGATGACTCCGCCAGCACCTTATGAGAAATCAAAGTCTTTGGGTTCCGGGGGGAGTATGGTCGCAAGGCTGAAACTTAAAGGAATTGACGGAAGGGCACCACCAGGCGTGGAGCCTGCGGCTTAATTTGACTCAACACGGGAAAACTTACCAGGTCCGGACGCGGGAAGGATTGACAGATTGAGAGCTCTTTCTTGATTCTGCGGGTGGTGGTGCATGGCCGTTCTTAGTTGGTGGGTTGCCTTGTCAGGTTGATTCCGGTAACGAACGAGACCTCAGCTTGCTAACTAGTCACGCTCGCTTCGGCGAACGGCAGACTTCTTAGAGGGACTATTGTCGTTTAGAGGATGGAAGTATGAGGCAATAACAGGTCTGTGATGCCCTTAGATGTTCTGGGCCGCACGCGCGCTACACTGGTGCGTTCAACGAGCATATCCTTGGCCGAGAGGCCCGGGAAATCTTGTAAACCGCACCGTGATGGGGATAGATTATTGCAATTATTAGTCTTCAACGAGGAATGCCTAGTAAGCGTGAGTCATCAGCTCACGTTGATTACGTCCCTGCCCTTTGTACACACCGCCCGTCGCTCCTACCGATTGGGTGTGCTGGTGAAGTGTTGGGATTGGCGCTTGTCGGGGGCAACCTTGACTGGAGCCGAGAAGATCATTAAACCCTCCCACCTAGAGGAAGAGAAGTCGTAACAAGGTTTCC----------------------------
>Desmotetra_stigmatica   
TCATATGCTTCTCTCAAAGATTAAGCCATGCATGTCTAAGTATAAACTGCTTATACTGTGAAACTGCGAATCGCTCATTAAATCAGTTATAGTTTATTTGATGGTACCTACTACTCGGATAACCGTAGTAATTCTAGAGCTAATACGTGCGCAAATCCCGACTTTCAGAAGGGACGTATTTATTAGATAAAAGGCCAGCCGAGCTCTGCTCGACTGCGGTGAATCATGATAACTTCACGAATCGCATGGCCTCGTGCCGGCGATGTTTCATTCAAATTTCTGCCCTATCAACTTTCGATGGTAGGATAGAGGCCTACCATGGTGGTAACGGGTGACGGAGGATTAGGGTTCGATTCCGGAGAGGGAGCCTGAGAGATGGCTACCACATCCAAGGAAGGCAGCAGGCGCGCAAATTACCCAATCCGACACGGGGAGGTAGTGACAATAAATAACAATACCGGGCCTTTAAGGTCTGGTAATTGGAATGAGTACAATCTAAATCCCTTAACGAGTATCCATTGGAGGGCAAGTCTGGTGCCAGCAGCCGCGGTAATTCCAGCTCCAATAGCGTATATTTAAGTTGTCGCAGTTAAAAAGCTCGTAGTTGGATTTCGGGTGGGTTCCAGCGGTCCGGTCTGCTGTGAACTGCTGGGGCCTACCTTTCTGCCGGGGACGGGCTCCTGGGCGTCAAAACCCGGGACTCGGAGTCGGCGAGGTTACTTTGAGTAAATTAGAGTGTTCAAAGCAGGCCTACGCTCTGAATACATTAGCATGGAATAACGCGATAGGACTCTGGCCTATCTTGTTGGTCTGTGGGACCGGAGTAATGATTAAGAGGCGTGGTCGGGGGCATCCGTATTGCGTTGTCAGAGGTGAAATTCTTGGATTTACGCAAGACGAACCGCTGCGAAAGCGCTTGCCAAGGACGCAGCCATTAATCAAGAACGAAAGTTGGGGGCTCGAAGACGATTAGATACCGTCGTAGTCTCAACCATAAACGATGCCGACTAGGGATTGGCAGACGTTTCCTTGATGACTCTGCCAGCACCTTATGAGAAATCAAAGTTTTTGGGTTCCGGGGGGAGTATGGTCGCAAGGCTGAAACTTAAAGGAATTGACGGAAGGGCACCACCAGGCGTGGAGCCTGCGGCTTAATTTGACTCAACACGGGAAAACTTACCAGGTCCAGACACGGGAAGGATTGACAGATTGAGAGCTCTTTCTTGATTCTGTGGGTGGTGGTGCATGGCCGTTCTTAGTTGGTGGGTTGCCTTGTCAGGTTGATTCCGGTAACGAACGAGACCTCGGCCTGCTAAATAGTCACTGGTTCATCTCGAACCCGGCAGAGTTCTTAGAGGGACTATTGGCGTTTAGCCAATGGAAGTACGAGGCAATAACAGGTCTGTGATGCCCTTAGATGTTCTGGGCCGCACGCGCGCTACACTGATGCATTCAACGAGCCTATCCTTGGCCGAGAGGCCCGGGTAATCTTTGAAACTGCATCGTGATGGGGATAGATTATTGCAATTATTAGTCTTCAACGAGGAATGCCTAGTAAGCGCGAGTGATCAGCTCGCGTTGATTACGTCCCTGCCCTTTGTACACACCGCCCGTCGCTCCTACCGATTGGGTGTGCTGGTGAGGTGTTCGGATTGGCTTCAGCCGATGGCAACATCGACTGTTGCTGAGAAGTTCCCCAAACCCTCCCACCTAGAGGAAGGAGAAGTCGTAACAAGGTTTCC-----------
>Dictyochloris_fragrans   
TCATATGCTTGTCTCAAAGATTAAGCCATGCATGTCTAAGTATAAACTGCTTATACTGTGAAACTGCGAATGGCTCATTAAATCAGTTATAGTTTATTTGATGGTACCTTACTACTCGGATAACCGTAGTAATTCTAGAGCTAATACGTGCGTAAATCCCGACTTCTGGAAGGGACGTATTTATTAGATCCAAGGCCGACCGGACTTTGTCCGACCCGCGGTGAATCATGATAACTTCACGAATCGCATGGCCTTGAGCCGGCGATGTTTCATTCAAATTTCTGCCCTATCAACTTTCGATGGTAGGATAGAGGCCTACCATGGTGGTAACGGGTGACGGAGGATTAGGGTTCGATTCCGGAGAGGGAGCCTGAGAAACGGCTACCACATCCAAGGAAGGCAGCAGGCGCGCAAATTACCCAATCCCGATACGGGGAGGTAGTGACAATAAATAACAATACCGGGCACTTAGTGTCTGGTAATTGGAATGAGTACAATCTAAACCCCTTAACGAGTATCCATTGGAGGGCAAGTCTGGTGCCAGCAGCCGCGGTAATTCCAGCTCCAATAGCGTATATTTAAGTTGTTGCAGTTAAAAAGCTCGTAGTTGGACCTTGGGTGGGTCATTGCGGTCCGCCTCTGGTGAGTACTGCTTTGGCCCACCTCTAACTGTCGAGGACAGGCTCTTGGGCTTCACTGCTCGGGACTTGGATTCGACGATGTTACTTTGAGTAAATTAGAGTGTTCAAAGCAGGCCTACGCTCTGAATACATTAGCATGGGATAACACGATAGGACTCTGGCCTATCTTGTTGGTCTGTAGGACCGGAGTAATGATTAAGAGGGACGGCCGGGGCCATTTGTATTTCATTGTCAGAGGTGAAATTCTTGGATTTATGAAAGACAAACTACTGCGAAAGCATTTGGCAAGAACGTTTTCATTAATCAAGAACGAAAGTTGGGGGCTCGAAGACGATTAGATACCGTCGTAGTCTCAACCATAAACGATGCCGACTAGGGATTGGCGGATGTTCCTTTGATGACTCCGCCAGCACCTTATGAGAAATCAAAGTCTTTGGGTTCCGGGGGGAGTATGGTCGCAAGGCTGAAACTTAAAGGAATTGACGGAAGGGCACCACCAGGCGTGGAGCCTGCGGCTTAATTTGACTCAACACGGGAAAACTTACCAGGTCCAGACATAGTAAGGATTGACAGATTGAGAGCTCTTTCTTGATTCTATGGGTGGTGGTGCATGGCCGTTCTTAGTTGGTGGGTTGCCTTGTCAGGTTGATTCCGGTAACGAACGAGACCTCAGCCTGCTAAATAGTCACGATTGCTCTGGCAGTCGGCAGACTTCTTAGAGGGACTATTGGCGTTTAGCCAATGGAAGTATGAGGCAATAACAGGTCTGTGATGCCCTTAGATGTTCTGGGCCGCACGCGCGCTACACTGATGCATTCAACGAGCCTATCCTTGGCCGAGAGGTCCGGGTAATCTTTGAAACTGCATCGTGATGGGGATAGATTATTGCAATTATTAGTCTTCAACGAGGAATGCCTAGTAAGCGCGAGTCATCAGCTCGCGTTGATTACGTCCCTGCCCTTTGTACACACCGCCCGTCGCTCCTACCGATTGGGTGTGCTGGTGAAGTGTTCGGACTGGCTGCAGCTGGGGCAACCCAATGCAGCCGGGAAGTTCATTAAACCCTCCCACCTAGAGGAAGGAGAAGTCGTAACAAGGTTTCC---------
>Dunaliella_salina   
TCATATGCTTGTCTCAAAGATTAAGCCATGCATGTCTAAGTATAAACTGCTTATACTGTGAAACTGCGAATGGCTCATTAAATCAGTTATAGTTTATTTGATGGTACCTTTACTCGGATAACCGTAGTAATTCTAGAGCTAATACGTGCGTAAATCCCGACTTCTGGAAGGGACGTATTTATTAGATAAAAGGCCAGCCGGGCTTGCCCGACTCTTGGCGAATCATGATAACTTCACGAATCGCACGGCTTTATGCCGGCGATGTTTCATTCAAATTTCTGCCCTATCAACTTTCGATGGTAGGATAGAGGCCTACCATGGTGGTAACGGGTGACGGAGGATTAGGGTTCGATTCCGGAGAGGGAGCCTGAGAAACGGCTACCACATCCAAGGAAGGCAGCAGGCGCGCAAATTACCCAATCCCAACACGGGGAGGTAGTGACAATAAATAACAATACCGGGCATTTTTGTCTGGTAATTGGAATGAGTACAATCTAAATCCCTTAACGAGTATCCATTGGAGGGCAAGTCTGGTGCCAGCAGCCGCGGTAATTCCAGCTCCAATAGCGTATATTTAAGTTGTTGCAGTTAAAAAGCTCGTAGTTGGATTTCGGGTGGGTTGTAGCGGTCAGCCTTTGGTTAGTACTGCTACGGCCTACCTTTCTGCCGGGGACGAGCTCCTGGGCTTAACTGTCCGGGACTCGGAATCGGCGAGGTTACTTTGAGTAAATTAGAGTGTTCAAAGCAAGCCTACGCTCTGAATACATTAGCATGGAATAACACGATAGGACTCTGGCTTATCTTGTTGGTCTGTAAGACCGGAGTAATGATTAAGAGGGACAGTCGGGGGCATTCGTATTTCATTGTCAGAGGTGAAATTCTTGGATTTATGAAAGACGAACTTCTGCGAAAGCATTTGCCAAGGATGTTTTCATTAATCAAGAACGAAAGTTGGGGGCTCGAAGACGATTAGATACCGTCGTAGTCTCAACCATAAACGATGCCGACTAGGGATTGGCAGGTGTTTCGTTGATGACCCTGCCAGCACCTTATGAGAAATCAAAGTTTTTGGGTTCCGGGGGGAGTATGGTCGCAAGGCTGAAACTTAAAGGAATTGACGGAAGGGCACCACCAGGCGTGGAGCCTGCGGCTTAATTTGACTCAACACGGGAAAACTTACCAGGTCCAGACACGGGGAGGATTGACAGATTGAGAGCTCTTTCTTGATTCTGTGGGTGGTGGTGCATGGCCGTTCTTAGTTGGTGGGTTGCCTTGTCAGGTTGATTCCGGTAACGAACGAGACCTCAGCCTGCTAAATAGTCACGTCTACCTCGGTAGGCGCCTGACTTCTTAGAGGGACTATTGGCGTTTAGCCAATGGAAGTGTGAGGCAATAACAGGTCTGTGATGCCCTTAGATGTTCTGGGCCGCACGCGCGCTACACTGATGCATTCAACGAGCCTATCCTTGGCCGAGAGGTCCGGGTAATCTTTGAAACTGCATCGTGATGGGGATAGATTATTGCAATTATTAGTCTTCAACGAGGAATGCCTAGTAAGCGCGAGTCATCAGCTCGCGTTGATTACGTCCCTGCCCTTTGTACACACCGCCCGTCGCTCCTACCGATTGGGTGTGCTGGTGAAGTGTTTGGATCGGTATCAATGGGGGGCAACCTCTGTTGGTACTGAGAAGAACATTAAACCCTCCCACCTAGAGGAAGGAGAAGTCGTAACAAGGTTTCC------------
>Elakatothrix_viridis   
TCATATGCTTGTCTCAAAGATTAAGCCATGCATGTCTAAGTATAACCTGCTTAACGGGGAGACTGCGAATGGCTCATTAAATCAGTTATAGTTTATTTGATGGTTCCTTACTACTCGGATAACCGTAGTAATGCTAGAGCTAATACGTGCGCACATCCCGACTTCTGGAAGGGACGTATTTATTAGATAAAAGGCCGACCGGGCTCTGCCCGACCCGCGGTGACTCATGATAACTTCACGAATCGCATGGCCTTCGTGCCGGCGATGTTTCATTCAAATTTCTGCCCTATCAACTTTCGATGGTAGGATAGAGGCCTACCATGGTGGTTACGGGTGACGGAGGATTAGGGTTCGACTCCGGAGAGGGAGCCTGAGAAATGGCTACCACATCCAAGGAAGGCAGCAGGCGCGCAAATTACCCAATCCCGACACGGGGAGGTAGTGACAATAAATAACAATACTGGGCCTTCGGTCTGGTAATTGGAATGAGTACAATCTAAATCCCTTAACGAGGATCCATTGGAGGGCAAGTCTGGTGCCAGCAGCCGCGGTAATTCCAGCTCCAATAGCGTATATTTAAGTTGTTGCAGTTAAAAAGCTCGTAGTTGGATTTCGGGTGGGTTTCAGCGGTCCGCCTCTGGTGTGCACTGCTGCGGCCCACCTTTCTGCTGGGTACGGGCTCCTGGGCTTAACTGTCCGGGACTCGGAATCAGCGAGGTTACTTTGAGTAAATTAGAGTGTTCAAAGCAGGCCTACGCTCTGAATACGTTAGCATGGAATAACACGATAGGACCCCGCCCTATCCCGTTGGTCTGTAGGTGCGGAGTAATGATTAAGAGGGACAGTTGGGGGCATTCGTATTTCATTGTCAGAGGTGAAATTCTTGGATTTATGAAAGACGAACTTCTGCGAAAGCATTTGCCAAGGATGTTTTCATTAATCAAGAACGAAAGTTGGGGGCTCGAAGACGATTAGATACCGTCGTAGTCTCAACCATAAACGATGCCGACTAGGGATTGGCAGATGTTTTTTTGATGACTCTGCCAGCACCTTATGAGAAATCAAAGTCTTTGGGTTCCGGGGGGAGTATGGTCGCAAGGCTGAAACTTAAAGGAATTGACGGAAGGGCACCACCAGGCGTGGAGCCTGCGGCTTAATTTGACTCAACACGGGAAAACTTACCAGGTCCGGACGCGGGAAGGATTGACAGATTGAGAGCTCTTTCTTGATTCTGCGGGTGGTGGTGCATGGCCGTTCTTAGTTGGTGGGTTGCCTTGTCAGGTTGATTCCGGTAACGAACGAGACCTCAGCCTGCTAACTAGTCACGTCCGCTCCGGCGGTCGGCAGACTTCTTAGAGGGACTATTGTCGTTTAGGCAATGGAAGTATGAGGCAATAACAGGTCTGTGATGCCCTTAGATGTTCTGGGCCGCACGCGCGCTACACTGGTGCAATCAACGAGCCTATCCTTGGCCGAGAGGCCCGGGTAATCTTGTAAACTGCACCGTGATGGGGATAGATTATTGCAATTATTAGTCTTCAACGAGGAATGCCTAGTAAGCGTGAGTCATCAGCTCACGTTGATTACGTCCCTGCCCTTTGTACACACCGCCCGTCGCTCCTACCGATTGGGTGTGCTGGTGAAGTGTTCGGATTGGTAGCATGGCGGGCAACCGCTTCGCTGCTGAGAAGTTCATTAAACCCTCCCACCTA-----------------------------------------
>Floydiella_terrestris   
TCATATGCTTGTCTCAAAGATTAAGCCATGCATGTCTAAGTATAAACTGCTTATACTGTGAAACTGCGAATGGCTCATTAAATCAGTTATAGTTTATTTGATGGTACCTACTACTCGGATAACCGTAGGAAAACTAGAGCTAATACGTGCGTAAATCCCGACTTCTGGAAGGGACGTATTTATTAGATTCCAAGGCCGACCGGGCTTGCCCGAACAGCGGTGAATCATGATAACTTCACGAATCGCATGGCCTTGCGCCGGCGATGTTTCATTCAAATTTCTGCCCTATCAACTTTCGATGGTAGGATAGAGGCCTACCATGGTGGTAACGGGTGACGGAGGATTAGGGTTCGATTCCGGAGAGGGAGCCTGAGAAATGGCTACCACATCCAAGGAAGGCAGCAGGCGCGCAAATTACCCAATCCTGACACAGGGAGGTAGTGACAATAAATAACAATGCCGGGCTCTTAGAGTCTGGCAATTGGAATGAGTACAATCTAAATCCCTTAACGAGTATCCATTGGAGGGCAAGTCTGGTGCCAGCAGCCGCGGTAATTCCAGCTCCAATAGCGTATATTTAAGTTGTTGCAGTTAAAAAGCTCGTAGTTGGATTTCGGTGGGCTTCTGCCGGTCCGCCACTGGTGAGTACTGGTAGGGGCCTACTTTCTGTCGGGGACGGGCTCTTGGTCTTCATTGTCCGGGACTCGGAGTCGACGAGGTTACTTTGAGTAAATTAGAGTGTTCAAAGCAAGCTTACGCTCTGAATATGTTAGCATGGGATAACACGATAGGACTCTGGCCTATCTTGTTGGTCTGTAGGACCGGAGTAATGATTAAGAGGGACAGTCGGGGGCATTCGTATTTCATTGTCAGAGGTGAAATTCTTGGATTTATGAAAGACGAACTTCTGCGAAAGCATTTGCCAAGGATGTTTTCATTAATCAAGAACGAAAGTTGGGGGCTCGAAGACGATTAGATACCGTCGTAGTCTCAACCATAAACGATGCCGACTAGGGATTGGCGGATGTTTCTTCGATGACTCCGCCAGCACCTTATGAGAAATCAAAGTTTTTGGGTTCCGGGGGGAGTATGGTCGCAAGGCTGAAACTTAAAGGAATTGACGGAAGGGCACCACCAGGCGTGGAGCCTGCGGCTTAATTTGACTCAACACGGGAAAACTTACCAGGTCCAGACATGGGGAGGATTGACAGATTGAGAGCTCTTTCTTGATTCTATGGGTGGTGGTGCATGGCCGTTCTTAGTTGGTGGGTTGCCTTGTCAGGTTGATTCCGGTAACGAACGAGACCTCAGCCTGCTAAATAGTCACTGTCGCCTTGGCGGCTGGCAGACTTCTTAGAGGGACTATTGACGTTTCAGTCAATGGAAGTATGAGGCAATAACAGGTCTGTGATGCCCTTAGATGTTCTGGGCCGCACGCGCGCTACACTGATGCATTCAACGAGCCTATCCTGTACCGAGAGGTCCGGGTAATCTTTGAAACTGCATCGTGATGGGGATAGATTATTGCAATTATTAGTCTTCAACGAGGAATGCCTAGTAAGCGCGAGTCATCAGCTCGCGTTGATTACGTCCCTGCCCTTTGTACACACCGCCCGTCGCTCCTACCGATTGGGTGTGCTGGTGAAATGTTCGGATCTTGGGAGGTCTTGTTCTCAAGTCCTTCCAGAGAAGTTCATTAAACCCTCCCACCTAGAGGAAGGAGAAGTCGTAACAAGGTTTCC-----------
>Follicularia_botryoides   
TCATATGCTTGTCTCAAAGATTAAGCCATGCATGTCTAAGTATAAACTGCTTATACGGTGAAACTGCGAATGGCTCATTAAATCAGTTATAGTTTATTTGATGGTACCTACTACTCGGATAACCGTAGTAATTCTAGAGCTAATACGTGCGTAAATCCCGACTTCTGGAAGGGACGTATTTATTAGATAAAAGGCCGACCGGACTTTGTCCGACCCGCGGTGAATCATGATAACTTCACGAATCGCACGGCCTCGTGCCGGCGATGTTTCATTCAAATTTCTGCCCTATCAACTTTCGATGGTAGGATAGAGGCCTACCATGGTGGTAACGGGTGACGGAGGATTAGGGTTCGATTCCGGAGAGGGAGCCTGAGAAACGGCTACCACATCCAAGGAAGGCAGCAGGCGCGCAAATTACCCAATCCTGATACGGGGAGGTAGTGACAATAAATAACAATACCGGGCTTTTAAAGTCTGGTAATTGGAATGAGTACAATCTAAATCCCTTAACGAGGATCCATTGGAGGGCAAGTCTGGTGCCAGCAGCCGCGGTAATTCCAGCTCCAATAGCGTATATTTAAGTTGTTGCAGTTAAAAAGCTCGTAGTTGGATTTCGGGTGGGTTTCAGCGGTCCGCCTCTGGTGAGTACTGCTGAGGCCTATCTTTCTGTTGGGGACGGGCTCCTGGGCTTTATTGTCTGGGACTCGGGCGCCAACGATGTCACTTTGAGTAAATTAGAGTGTTCAAAGCAAGCTTACGCTGTGAATACTTTAGCATGGAATGACACGATAGGACTCTGGCCTATCTTGTTGGTCTGTAGGACCGGAGTAATGATTAAGAGGGACAGTCGGGGGCATTCGTATTTCATTGTCAGAGGTGAAATTCTTGGATTTATGAAAGACGAACTACTGCGAAAGCATTTGCCAAGGATGTTTTCATTAATCAAGAACGAAAGTTGGGGGCTCGAAGACGATTAGATACCGTCGTAGTCTCAACCATAAACGATGCCGACTAGGGATTGGCAGGTGTTTATTCAATGACCCTGCCAGCACCTTATGAGAAATCAAAGTTTTTGGGTTCCGGGGGGAGTATGGTCGCAAGGCTGAAACTTAAAGGAATTGACGGAAGGGCACCACCATGGCGTGGAGCCTGCGGCTTAATTTGACTCAACACGGGAAAACTTACCAGGTCCAGACATAGTGAGGATTGACAGATTGAGAGCTCTTTCTTGATTCTATGGGTGGTGGTGCATGGCCGTTCTTAGTTGGTGGGTTGCCTTGTCAGGTTGATTCCGGTAACGAACGAGACCTCAGCCTGCTAAATAGTCACTTGCGCTTTTTGCGCATGGCAGACTTCTTAGAGGGACTATTGGCGTATAGTCAATGGAAGTATGAGGCAATAACAGGTCTGTGATGCCCTTAGATGTTCTGGGCCGCACGCGCGCTACACTGATGCATTCAACGAGCCTATCCTTGACCGAGAGGTCCGGGTAATCTTTGAAACTGCATCGTGATGGGGATAGACTATTGCAATTCTTAGTCTTCAACGAGGAATGCCTAGTAAGCGCAAGTCATCAGCTTGCGTTGATTACGTCCCTGCCCTTTGTACACACCGCCCGTCGCTCCTACCGATTGGGTGTGCTGGTGAAGTGTTCGGATTGGCGGCAGAAGGTGGC------------------------------------------------------------------------------
>Golenkinia_longispicula   
TCATATGCTTGTCTCAAAGATTAAGCCATGCATGTCTAAGTATAAGCTGCTTATACTGTGAAACTGCGAATGGCTCATTAAATCAGTTATAGTTTATTTGATGATACCTTACTACACGGATAACCGTAGTAATTCTAGAGCTAATACGTGCGTAAATCCCGACTCTTGGAAGGGACGTATTTATTAGATAAAAGGCCGACCGAGCTTTGCTCGACCCGAGGTGACTCATGATAACTTCACGAATCGCATGGCCTCTGTGCCGGCGATGTTTCATTCAAATTTCTGCCCTATCAACTTTCGATGGTAGGATAGAGGCCTACCATGGTGGTAACGGGTGACGGAGGATTAGGGTTCGATTCCGGAGAGGGAGCCTGAGAAACGGCTACCACATCCAAGGAAGGCAGCAGGCGCGCAAATTACCCAATCCTGATACGGGGAGGTAGTGACAATAAATAACAATACCGGGCATTACATGTCTGGTAATTGGAATGAGTACAATCTAAATCCCTTAACGAGTATCCATTGGAGGGCAAGTCTGGTGCCAGCAGCCGCGGTAATTCCAGCTCCAATAGCGTATATTTAAGTTGTTGCAGTTAAAAAGCTCGTAGTTGGATTTCGGGTGGGACCCGGCGGTCCGCCTCCCGGTGTGCACTGCCGTGGCTCGCCTTTCTGTCGGGGACGGGCTCCTGGGCTTCACTGTCCGGGACCCGGAGTCGGCGAGGTTACTTTGAGTAAATTAGAGTGTTCAAAGCAAGCCTACGCTCTGAATACGTTAGCATGGAATAACATGATAGGACTCTGGCCTATCTTGTTGGTCTGTAGGACTGGAGTAATGATTAAGAGGGACAGTCGGGGGCATTCGTATTGCGCTGTCAGAGGTGAAATTCTTGGATTTGCGCAAGACGAACATCTGCGAAAGCATTTGCCAAGGATGTTTTCATTGATCAAGAACGAAAGTTGGGGGCTCGAAGACGATTAGATACCGTCGTAGTCTCAACCATAAACGATGCCGACTAGGGATTGGTGGGAGTTTCTTCGATGACTCCGCCAGCACCTTATGAGAAATCAAAGTCTCTGGGTTCCGGGGGGAGTATGGTCGCAAGGCTGAAACTTAAAGGAATTGACGGAAGGGCACCACCAGGCGTGGAGCCTGCGGCTTAATTTGACTCAACACGGGAAAACTTACCAGGTCCAGACACAGGGAGGATTGACAGATTGAGAGCTCTTTCTTGATTCTGTGGGTGGTGGTGCATGGCCGTTCTTAGTTGGTGGGTTGCCTTGTCAGGTTGATTCCGGTAACGAACGAGACCTCAGCCTGCTAAATAGTCACGATCGCTGCTTGTGGTCGGCTGAACTTCTTAGAGGGACTATTGGCGTATAGCCAATGGAAGTATGAGGCAATAACAGGTCTGTGATGCCCTTAGATGTTCTGGGCCGCACGCGCGCTACACTGATGCATTCAATGAGCCTATCCTTGGTCGAGAGACCTGGGTAAACTTATAAAATGCATCGTGATGGGGATAGATTATTGCAATTATTAGTCTTCAACGAGGAATGCCTAGTAAGCGCGAGTCATCAGCTCGCGTTGATTACGTCCCTGCCCTTTGTACACACCGCCCGTCGCTCCTACCGATTGGGTGTGCTGGTGAAGTGTTCGGATTGGTAAGGGTGGTGGTCTTCACTGCCCTTGCTGAGAAGTTCATTAAACCCTCCCGCCTAGAGGAAGGAGAAGTCGTAACAAGGTTTCC-----
>Gonium_pectorale   
TCATATGCTTGTCTCAAAGATTAAGCCATGCATGTCTAAGTATAAACTGCTTATACTGTGAAACTGCGAATGGCTCATTAAATCAGTTATAGTTTATTTGATGGTACCTACTACTCGGATAACCGTAGTAATTCTAGAGCTAATACGTGCGCACAACCCGACTTCTGGAAGGGTCGTATTTATTAGATAAAAGGCCAGCCGGGCTCTGCCCGACCTGCGGTGAATCATGATAACTTCACGAATCGTATGGCCTCGTGCCGACGATGTTTCATTCAAATTTCTGCCCTATCAACTTTCGATGGTAGGATAGAGGCCTACCATGGTGGTAACGGGTGACGGAGGATTAGGGTTCGATTCCGGAGAGGGAGCCTGAGAGATGGCTACCACATCCAAGGAAGGCAGCAGGCGCGCAAATTACCCAATCCCGACACGGGGAGGTAGTGACAATAAATAACAATACCGGGCGCTTCGCGTCTGGTAATTGGAATGAGTACAATCTAAATCCCTTAACGAGGATCCATTGGAGGGCAAGTCTGGTGCCAGCAGCCGCGGTAATTCCAGCTCCAATAGCGTATATTTAAGTTGTTGCAGTTAAAAAGCTCGTAGTTGGATTTCGGGTGGGGTGGTGCGGTCCGCCTCTGGTGTGCACTGCTCTGCTCCACCTTCCTGCCGGGGACGGGCTCCTGGGCTTCACTGTTCGGGACTCGGAGTCGGCGAGGTTACTTTGAGTAAATTAGAGTGTTCAAAGCAGGCCTACGCTCTGAATACATTAGCATGGAATAACACGATAGGACTCTGGCCTATCTGTTGGTCTGTGGGACCGGAGTAATGATTAAGAGGGGTAGTCGGGGGCATTCGTATTCCGTTGTCAGAGGTGAAATTCTTGGATTTACGGAAGACGAACATCTGCGAAAGCATTTGCCAAGGATACTTTCATTGATCAAGAACGAAAGTTGGGGGCTCGAAGACGATTAGATACCGTCGTAGTCTCAACCATAAACGATGCCGACTAGGGATTGGCAGATGTTCTTTTGATGACTCTGCCAGCACCTTATGAGAAATCAAAGTTTTTGGGTTCCGGGGGGAGTATGGTCGCAAGGCTGAAACTTAAAGGAATTGACGGAAGGGCACCACCAGGCGTGGAGCCTGCGGCTTAATTTGACTCAACACGGGGAAACTTACCAGGTCCAGACACGGGAAGGATTGACAGATTGAGAGCTCTTTCTTGATTCTGTGGGTGGTGGTGCATGGCCGTTCTTAGTTGGTGGGTTGCCTTGTCAGGTTGATTCCGGTAACGAACGAGACCTCAGCCTGCTAAATAGTCAGCATCGCACCTGCGGTGCGCGGACTTCTTAGAGGGACTATTGGCGTTCAGCCAATGGAAGTATGAGGCGATAACAGGTCTGTGATGCCCTTAGATGTTCTGGGCCGCACGCGCGCTACACTGATGCGACCAACGAGCCTATCCTTGGCCGAGAGGCCCGGGTAATCTTGTAAACCGCATCGTGATGGGGATAGATTATTGCAATTATTAGTCTTCAACGAGGAATGCCTAGTAAGCGCGAGTCATCAGCTCGCGTTGATTACGTCCCTGCCCTTTGTACACACCGCCCGTCGCTCCTACCGATTGGGTGTGCTGGTGAAGTGTTCGGATTGATCTTGGCTGGGGCAACTCGGCCTTGATTGAGAAGTTCATTAAACCCTCCCACCTAGAGGAAGGAGAAGTCGTAACAAGGTTTCC------------
>Haematococcus_lacustris   
ATATGCTTGTCTCAAAGATTAAGCCATGCATGTCTAAGTATAAACTGCTTATACGGTGAAACTGCGAATGGCTCATTAAATCAGTTATAGTTTATTTGATGGTACTTTACTCGGATAACCGTAGTAATTCTAGAGCTAATACGTGCGTATATCCCGACTTCTGGAAGGGACGTATTTATTAGATAAAAGGCCAGCCGGGCTTGCCCGACCTATGGCGAATCATGATAACTTCACGAATCGCACGGCCTTGCGCCGGCGATGTTTCATTCAAATTTCTGCCCTATCAACTTTCGATGGTAGGATAGAGGCCTACCATGGTGGTAACGGGTGACGGAGGATTAGGGTTCGATTCCGGAGAGGGAGCCTGAGAAACGGCTACCACATCCAAGGAAGGCAGCAGGCGCGCAAATTACCCAATCCCGACACGGGGAGGTAGTGACAATAAATAACAATACCGGGCATCAATGTCTGGTAATTGGAATGAGAACAATTTAAATCCCTTAACGAGTATCCATTGGAGGGCAAGTCTGGTGCCAGCAGCCGCGGTAATTCCAGCTCCAATAGCGTATATTTAAGTTGTTGCAGTTAAAAAGCTCGTAGTTGGATTTCGGGTGGGTTCCAGCGGTCTGCCTCTGGTATGTACTGCTGTGGCCTACCTTTCTGCCGGGGACGTGTTCCTGGGCTTCATTGTCCGGGACTCGAATTCGGCGAGGATACTTTGAGTAAAACAGCGTGTTCAAAGCAAGCCTACGCTCTGAATGCATTAGCATGGAATATCACGATAGGACTCTGGCCTATCTTGTTGGTCTGTAGGACCGGAGTAATGATTAAGAGGGACAGTCGGGGGCATTCGTATTTCATTGTCAGAGGTGAAATTCTTGGATTTATGAAAGACGAACTTCTGCGAAAGCATTTGCCAAGGATGTTTTCATTAATCAAGAACGAAAGTTGGGGGCTCGAAGACGATTAGATACCGTCGTAGTCTCAACCATAAACGATGCCGACTAGGGATTGGCAGGTGTTTTATTGATGACCCTGCCAGCACCTTATGAGAAATCAAAGTTTTTGGGTTCCGGGGGGAGTATGGTCGCAAGGCTGAAACTTAAAGGAATTGACGGAAGGGCACCACCAGGCGTGGAGCCTGCGGCTTAATTTGACTCAACACGGGAAAACTTACCAGGTCCAGACACGGGAAGGATTGACAGATTGAGAGCTCTTTCTTGATTCTGTGGGTGGTGGTGCATGGCCGTTCTTAGTTGGTGGGTTGCCTTGTCAGGTTGATTCCGGTAACGAACGAGACCTCAGCCTGCTAAATAGTCAAGCGTACCTTGGTACGGGCTGAACTTCTTAGAGGGACTATTGACGTTTAGTCAATGGAAGTGTGAGGCAATAACAGGTCTGTGATGCCCTTAGATGTTCTGGGCCGCACGCGCGCTACACTGATGCATTCAGCGAGCCTATCCTTGGCCGAGAGGTCCGGGTAATCTTTGAAACTGCATCGTGATGGGGATAGATTATTGCAATTATTAGTCTTCAACGAGGAATGCCTAGTAAGCGCGAGTCATCAGCTCGCGTTGATTACGTCCCTGCCCTTTGTACACACCGCCCGTCGCTCCTACCGATTGGGTGTGCTGGTGAAGTGTTCGGATTGACTTTAGCGGTGGGCAACCTCTGCTGTCGTTGAGAAGAACATTAAACCCTCCCACCTAGAGGAAGGAGAAGTCGTAACAAGGTCTCC---------------
>Hafniomonas_laevis   
TCAAAGATTAAGCCATGCATGTCTAAGTATAAACTGTTTGTACTGTAAAACTGCGAATGGCTCATTAAATCAGTTATAGTTCCTTTGATGGTACCTACTACTCGGATAACCGTAGTAATTCTAGAGCTAATACGTGCGTACATCCCGACTTCTGGAAGGGACGTATTTATTAGATAAAAGGCCGACCGGGCTTTGCCCGAACCGCGGTGACTCATGATAACTTCACGAATCGCATGGCCTTGTGCCGGCGATGTTTCATTCAAATTTCTGCCCTATCAACTTTCGATGGTAGGATAGAGGCCTACCATGGTGGTAACGGGTGACGGAGGATTAGGGTTCGGTTCCGGAGAGGGAGCCTGAGAGATGGCTACCACATCCAAGGAAGGCAGCAGGCGCGCAAATTACCCAATCCTAACACGGGGAGGTAGTGACAATAAATAACAATACCGGGCACTTTGTGTCTGGTAATTGGAATGAGAACAATTTAAATCCCTTATCGAGGATCCATTGGAGGGCAAGTCTGGTGCCAGCAGCCGCGGTAATTCCAGCTCCAATAGCGTATATTTAAGTTGTTGCAGTTAAAAAGCTCGTAGTTGGATTTCGGGTGGGTTGATGCGGTCCGCCTCTGGTGTGCACTGCCTCGGCCTACCTTTCTGCCGGGGACGGGCTCCTGGGCTTCACTGTCCGGGACTCGGAATCGGCGAGGTTACTTTGAGTAAATTAGAGTGTTCAAAGCAAGCCTACGCTCTGAATACATTAGCATGGAATAACACGATAGGACTCTGGCTTATCTTGTTGGTCTGTAAGACCGGAGTAATGATTAAGAGGGACAGTTGGGGGCATTCGTATTTCATTGTCAGAGGTGAAATTCTTGGATTTATGAAAGACGAACTTCTGCGAAAGCATTTGCCAAGGATGTTTTCATTAATCAAGAACGAAAGTTGGGGGCTCGAAGACGATTAGATACCGTCGTAGTCTCAACCATAAACGATGCCGACTAGGGATTGGCAGGTGTTCCATTGATGACCCTGCCAGCACCTTATGAGAAATCAAAGTTTTTGGGTTCCGGGGGGAGTATGGTCGCAAGGCTGAAACTTAAAGGAATTGACGGAAGGGCACCACCAGGCGTGGAGCCTGCGGCTTAATTTGACTCAACACGGGAAAACTTACCAGGTCCAGACATGGGAAGGATTGACAGATTGAGAGCTCTTTCTTGATTCTATGGGTGGTGGTGCATGGCCGTTCTTAGTTGGTGGGTTGCCTTGTCAGGTTGATTCCGGTAACGAACGAGACCTCGGCCTGCTAAATAGTCGCGGTTGCCCCGGCAGCTGCTCGACTTCTTAGAGGGACTATTGCCGTTTAGGCAATGGAAGTACGAGGCGATAACAGGTCTGTGATGCCCTTAGATGTTCTGGGCCGCACGCGCGCTACACTGATGCGATCAACGAGCCTATCCTTGGCCGAGAGGCCCGGGTAATCTTGTAAACCGCATCGTGATGGGGATTGTCCATTGCAATTCTTGGTCATCAACGAGGAATGCCTAGTAAGCGCGAGTCATCAGCTCGCGTTGATTACGTCCCTGCCCTTTGTACACACCGCCCGTCGCTCCTACCGATTGGGTGTGCTGGTGAAATGTTCGGACTGGACCTTGTCGGTGGTCTCCATCGGCTTGGACCGGGAAGTTCATTAAACCCTCCCACCTAGAGGAAGGAGAAGTCGTA--------------------------------
>Hariotina_reticulata   
TCATATGCTTGTCTCAAAGATTAAGCCATGCATGTCTAAGTATAAACTGCTTATACTGTGAAACTGCGAATGGCTCATTAAATCAGTTATAGTTTATTTGGTGGTACCTTACTACTCGGATACCCGTAGTAAACCTAGAGCTAATACGTGCGTAAATCCCGACTTCTGGAAGGGACGTATATATTAGATAAAAGGCCGACCAGGCTTTGCCCGACCCGCGGTGAATCATGATATCTTCACGAAGCGCATGGCCTTGCGCCGGCGCTGTTCCATTCAAATTTCTGCCCTATCAACTTTCGATGGTAGGATAGAGGCCTACCATGGTGGTAACGGGTGACGGAGGATTAGGGTTCGATTCCGGAGAGGGAGCCTGAGAAACGGCTACCACATCCAAGGAAGGCAGCAGGCGCGCAAATTACCCAATCCTGATACGGGGAGGTAGTGACAATAAATAACAATACCGGGCATTTCATGTCTAGTAATTGGAATGAGTACAATTTAAATCCCTTAACGAGGATCCATTGGAGGGCAAGTCTGGTGCCAGCAGCCGCGGTAATTCCAGCTCCAATAGCGTATATTTAAGTTGTTGCAGTTAAAAAGCTCGTAGTTGGATTTCGGGTGGGTTCTAGCGGTCCGCCTATGGTGAGTACTGCTATGGCCTTCCTTTCTGTCGGGGACAGGCTTCTGGGCTTCACTGTCCGGGATCTGGAGCTGACATGGTTACTTTGAGTAAAATAGAGTGTTCAAAGCAGGCTTACGCCCTGAATACTTTAGCATGGAATAACACGATAGGACTCTGGCCTATCTTGTTGGTCTGTAGGACCGGAGTAATGATTAAGAGGGACAGTCGGGGGCATTCGTATTTCATTGTCAGAGGTGAAATTCTTGGATTTATGAAAGACGAACTACTGCGAAAGCATTTGCCAAGGATGTTTTCATTAATCAAGAACGAAAGTTGGGGGCTCGAAGACGATTAGATACCGTCGTAGTCTCAACCATAAACGATGCCGACTAGGGATTGGCGAATGTTTTTTTAATGACTTCGCCAGCACCTTATGAGAAATCAAAGTTTTTGGGTTCCGGGGGGAGTATGGTCGCAAGGCTGAAACTTAAAGGAATTGACGGAAGGGCACCACCAGGCGTGGTGGTGCATGCCGTTCTTAGTTGGTGGGTTGCCTTGTCAGGTTGATTCCGGTAACGAACGAGACCTCAGCTTACTAAATAGTCACATTCGCTTTTTGCGGCTGGCTGACTTCTTAGAGGGACTATTGGCGTTTAGTCAATGGAAGTATGAGGCAATAACAGGTCTGTGATGCCCTTAGATGTTCTGGGCCGCACGCGCGCTACACTGATGCATTCAACAAGCCTATCCTTGACCGAAAGGTCCGGGTAATCTTTGAATCTGCATCGTGATGGGGATAGATTATTGCAATTATTAGTCTTCAACGAGGAATGCCTAGTAAGCGCAATTCATCAGATTGCGCGGATTACGTCCCTGCCCTTTGTACACACCGCCCGTCGCTCCTACCGATTGGGTGTGCTGGTGAAGTGTTCGGATTGGCAACTTAGGGTGGCAACACCTCAGGTCTGCCGAGAAGTTCATTAAACCCTCCCACCTAGAGGAAGGAGAAGTCGTAACAAGGTTTCC---------------------------------------------------------------------------------------------------------
>Jenufa_minuta   
TCATATGCTTGTCTCAAAGATTAAGCCATGCATGTGTAAGTATAAACTGCTATACTGGTGAAACTGCGAATGGCTCATTAAATCAGTCATAGTTTATTTGATGATACCTACTACTCGGATACCCGTAGTAATTCTAGAGCTAATACGTGCGTCAATCCCGACTTCTGGAAGGGACGTATATATTAGATACAAGGCCAACCGGGACTTGTTCCCGACCCGTGGTGACTCATGATATCTTCACGAATCGTATGGCCTTTGCGCCGACGATGTTTCATTCAAATTTCTGCCCTATCAACTTTCGATGGTAGGATAGAGGCCTACCATGGTGGTAACGGGTGACGGAGGATTAGGGTTCGATTCCGGAGAGGGAGCCTGAGAAATGGCTACCACATCCAAGGAAGGCAGCAGGCGCGCAAATTACCCAATCCTGACACGGGGAGGTAGTGACAAGATATAACAGTACCGGGCATCAAAATGTCTGGTGACTGGAATGAGTACAGTCTAAATCCCTTAACGAGGATCCATTGGAGGGCAAGTCTGGTGCCAGCAGCCGCGGTAATTCCAGCTCCAATAGCGTATATTTAAGTTGTTGCAGTTAAAAAGCTCGTAGTCGGACCTCGGGCGGCGGTCGGCGGTCCGCCTTTGGTGAGCACTGCCGCCTGCCGCCTTCCTGCCGGGGACAGGCTCCTGGGTTTCACTGCTCGGGACCTGGAGTCGGCGATGTTACTTTGAGGAAATTAGAGTGTTCAAAGCAGGCTGACGCTGTGAATACATTAGCATGGAATAACACTATAGGACTCTGGCCTATGTTGTTGGTCTGTGGGACCGGAGTAATGATTAAGACGGACGGTCGGGGGCATTCGTATTTCGTTGTCAGAGGTGAAATTCTTGGATTTACGAAAGACGAACGTCTGCGAAAGCATTTGCCAAGGACGCGCCGATTGATCAAGAACGAAAGTTGGGGGCTCGAAGACGATTAGATACCGTCGTAGTCTCAACCATAAACGATGCCGACTAGGGATTGGCGGATGTTTTTTCGATGACTCCGCCAGCACCTTAGGAGAAATCAAAGTCTCTGGGTTCCGGGGGGAGTATGGTCGCAAGGCTGAAACTTAAAGGAATTGACGGAAGGGCACCACCAGGCGTGGAGCCTGCGGCTTAATTTGACTCAACACGGGGAACCTCACCAGGTCCAGACATGGGAAGGATTGACAGATTGAGAGCTCTTTCTTGATTCTATGGGTGGTGGTGCATGGCCGTTCTTAGTTGGTGGGTTGCCTTGTCAGGTTGATTCCGGTAACGAACGAGACCTCAGCCTGCTAAATAGTCGCACCCGCCCTCGTGGCGAGTGGCGCACTTCTTAGAGGGACTTTTGGCGCTTCAGTCAGAGGAAGTATGAGGCAATAACAGGTCTGTGATGCCCTTAGATGTTCTGGGCCGCACGCGCGCTACACTGATGCATTCAACGAGCCTATCCTGGGCCGAGAGGTCCGGGTAATCTCCGAAACTGCATCGTGATGGGGATAGATTATTGCAATTATTAGTCTTCAACGAGGAATGCCTAGTAAGCGCGAGTCATCAGCTCGCGTTGATTACGTCCCTGCCCTTTGTACACACCGCCCGTCGCTCCTACCGATTGGGTGTGCTGGTGAAGTGGTCGGATTGGCAGTCGGTGACGGATTTCCAGATCCTTCCGCCGAGAAGTCCATTGAACCCTCCCACCTAGAGGAAGGAGAAGTCGTAACAAGGTTTC
>Jenufa_perforata   
CAAAGATTAAGCCATGCATGTGTAAGTATAAACTGCTATACTGTGAAACTGCGAATGGCTCATTAAATCAGTCATAGTTTATTTGATGATACCTGCTACTCGGATAACCGTAGTAATTCTAGAGCTAATACGTGCGTCAATCCCGACTTCTGGAAGGGACGTATATATTAGATACAAGGCCGACCGGGCTTGTCCCGACCCGCGGTGAATCATGATATCTTCACGAATCGCATGGCCTCGCGCCGGCGATGTTTCATTCAAATTTCTGCCCTATCAACTTTCGATGGTAGGATAGAGGCCTACCATGGTGGTAACGGGTGACGGAGGATTAGGGTTCGATTCCGGAGAGGGAGCCTGAGAAACGGCTACCACATCCAAGGAAGGCAGCAGGCGCGCAAATTACCCAATCCTGACACGGGGAGGTAGTGACAAGATGTAACAGTACCGGGCATTCAAATGTCTGGTAATTGGAATGAGTACAGTCTAAATCCCTTAACGAGGATCCATTGGAGGGCAAGTCTGGTGCCAGCAGCCGCGGTAATTCCAGCTCCAATAGCGTATATTTAAGTTGTTGCAGTTAAAAAGCTCGTAGTCGGACCTCGGGTCGGGCGCGGCGGTCCGCCTCTGGTGAGCACTGCCGTGGCCGGCCTTTGTGCCGGGGACAGGCTCCTGGGCTTCACTGTCCGGGACCTGGAGTCGGCGACGTTACTTTGAGGAAATTAGAGTGTTCAAAGCAAGCTGACGCTGTGAATACATTAGCATGGAATAACACGATAGGACTCCGGCCCATGTTGTTGGTCTGTGGGATTGGAGTAATGATTAAGACGGACGGTCGGGGGCATTCGTATTTCGTTGTCAGAGGTGAAATTCTTGGATTTACGAAAGACGAACATCTGCGAAAGCATTTGCCAAGGACGTGCCGATTGATCAAGAACGAAAGTTGGGGGCTCGAAGACGATTAGATACCGTCGTAGTCTCAACCATAAACGATGCCGACTAGGGATTGGCGGACGGATTTTCGATGACTCCGCCAGCACCTTAGGAGAAATCAAAGTCTCTGGGTTCCGGGGGGAGTATGGTCGCAAGGCTGAAACTTAAAGGAATTGACGGAAGGGCACCACCAGGCGTGGAGCCTGCGGCTTAATTTGACTCAACACGGGGAACCTCACCAGGTCCAGACATGGGAAGGATTGACAGATTGAGAGCTCTTTCTTGATTCTTTGGGTGGTGGTGCATGGCCGTTCTTAGTTGGTGGGTTGCCTTGTCAGGTTGATTCCGGTAACGAACGAGACCTCAGCCTGCTAAATAGTCGCGCTTGCCCTCGTGGCAGGCGACGCACTTCTTAGAGGGACTTTTGGCGCTTCAGTCAGAGGAAGTATGAGGCAATAACAGGTCTGTGATGCCCTTAGATGTTCTGGGCCGCACGCGCGCTACACTGATGCATTCAACGAGCCTAGCCTGGGCCGAGAGGCCCGGGTAATCTCCGAAACTGCATCGTGATGGGGATAGATTATTGCAATTATTAGTCTTCAACGAGGAATGCCTAGTAAGCGCGAGTCATCAGCTCGCGTTGATTACGTCCCTGCCCTTTGTACACACCGCCCGTCGCTCCTACCGATTGGGTGTGCTGGTGAAGTGGTCGGATTGGCGGGGTGGACTGGTTCGCCATTCCCCCAGCCGAGAAGTCCATTGAACCCTCCCACCTAGAGGAAGGAG-------------------------------------
>Kirchneriella_aperta   
TCATATGCTTGTCTCAAAGATTAAGCCATGCATGTCTAAGTATAAACTGCTTATACTGTGAAACTGCGAATGGCTCATTAAATCAGTTATAGTTTATTTGATGGTACCTCTACACGGATAACCGTAGTAATTCTAGAGCTAATACGTGCGTAAATCCCGACTTCTGGAAGGGACGTATTTATTAGATAAAAGGCCGACCGAGCTTTGCTCGACCCGCGGTGAATCATGATAACTTCACGAATCGCATAGCCTTGTGCTGGCGATGTTTCATTCAAATTTCTGCCCTATCAACTTTCGATGGTAGGATAGAGGCCTACCATGGTGGTAACGGGTGACGGAGGATTAGGGTTCGATTCCGGAGAGGGAGCCTGAGAAACGGCTACCACATCCAAGGAAGGCAGCAGGCGCGCAAATTACCCAATCCTGATACGGGGAGGTAGTGACAATAAATAACAATACCGGGCATTCAATGTCTGGTAATTGGAATGAGTACAATCTAAATCCCTTAACGAGGATCCATTGGAGGGCAAGTCTGGTGCCAGCAGCCGCGGTAATTCCAGCTCCAATAGCGTATATTTAAGTTGTTGCAGTTAAAAAGCTCGTAGTTGGATTTCGGGTGGGTTCCAGCGGTCCGCCTATGGTGAGTACTGCTGTGGCCCTCCTTTTTGTCGGGGACGGGCTCCTGGGCTTCACTGTCCGGGACTCGGAGTCGACGATGATACTTTGAGTAAATTAGAGTGTTCAAAGCAAGCCTACGCTCTGAATACTTTAGCATGGAATATCGCGATAGGACTCTGGCCTATCTCGTTGGTCTGTAGGACCGGAGTAATGATTAAGAGGGACAGTCGGGGGCATTCGTATTTCATTGTCAGAGGTGAAATTCTTGGATTTATGAAAGACGAACTACTGCGAAAGCATTTGCCAAGGATGTTTTCATTAATCAAGAACGAAAGTTGGGGGCTCGAAGACGATTAGATACCGTCGTAGTCTCAACCATAAACGATGCCGACTAGGGATTGGAGGATGTTCTTTTGATGACTTCTCCAGCACCTTATGAGAAATCAAAGTTTTTGGGTTCCGGGGGGAGTATGGTCGCAAGGCTGAAACTTAAAGGAATTGACGGAAGGGCACCACCAGGCGTGGAGCCTGCGGCTTAATTTGACTCAACACGGGAAAACTTACCAGGTCCAGACATAGTGAGGATTGACAGATTGAGAGCTCTTTCTTGATTCTATGGGTGGTGGTGCATGGCCGTTCTTAGTTGGTGGGTTGCCTTGTCAGGTTGATTCCGGTAACGAACGAGACCTCAGCCTGCTAAATAGTCACTGGCACCTATGGTGCTTGGCCGACTTCTTAGAGGGACTATTGGCGTTTAGTCAATGGAAGTATGAGGCAATAACAGGTCTGTGATGCCCTTAGATGTTCTGGGCCGCACGCGCGCTACACTGACGCATTCAACGAGCCTATCCTTGACCGAGAGGTCTGGGTAATCTTTGAAACTGCGTCGTGATGGGGATAGATTATTGCAATTATTAGTCTTCAACGAGGAATGCCTAGTAAGCGCGATTCATCAGATCGCGTTGATTACGTCCCTGCCCTTTGTACACACCGCCCGTCGCTCCTACCGATTGGGTGTGCTGGTGAAGTGTTCGGATTGGCATAGCGGGTGGCAACACTTGCTTTTGCCGAGAAGTTCATTAAACCCTCCCACCTAGAGGAAGGAGAAGTCGTAACAAGGTTTCC----------
>Koshicola_spirodelophila   
TCATATGCTTGTCTCAAAGATTAAGCCATGCATGTCTCAGTATAAACTGCTTAACGGTGAAACTGCGAATGGCTCATTAAATCAGTCATAGTTTATTTGATGGTACTTACTACTCGGATAACCGTAGTAATTCTAGAGCTAATACGTGCGTAAACCCCGACTCTTGGGAGGGGCGTATTTATTAGATAAAAGGCCGACCGGGGTTTCCCCGACCAGCGGTGAATCATGATAACTCCACGAATCGCATGGCCTCGTGCCAGCGATGTTTCATTCAAATTTCTGCCCTATCAACTTTCGATGGTAGGATAGAGGCCTACCATGGTGGTAACGGGTGACGGAGGATTAGGGTTCGATTCCGGAGAGGGAGCCTGAGAAACGGCTACCACATCCAAGGAAGGCAGCAGGCGCGCAAATTACCCAATCCTGACACAGGGAGGTAGTGACAATAAATAACAATACCGGGCATACTCTGTCTGGTAATTGGAATGAGAACAATCTAAACCCCTTATCGAGTATCCATTGGAGGGCAAGTCTGGTGCCAGCAGCCGCGGTAATTCCAGCTCCAATAGCGTATATTTAAGTTGTTGCAGTTAAAAAGCTCGTAGTTGGATTTCGGGTGGCTCTCAACGGTCCGCCTCTGGTGAGCATTGACGAGAGCCGCCTTTCTGCCGGGGACGGGCTCTTGGACTTCACTGTCCGGGACCCGGAGTCGGCGAGGTTACTTTGAGTAAATTAGAGTGTTCAAAGCAAGCCTATGCTCTGAATACATTAGCATGGGATAACTCGATAGGACTCTGGCCTATCTTGTTGGTCTGTAGGATCGGAGTAATGATTAAGAGGGACAGTCGGGGGCATTCGTATTTCATTGTCAGAGGTGAAATTCTTGGATTTATGAAAGACGAACTACTGCGAAAGCATTTGCCAAGGATGTTTTCATTAATCAAGAACGAAAGTTGGGGGCTCGAAGACGATTAGATACCGTCGTAGTCTCAACCATAAACGATGCCGACTAGGGATTGGCGGATGTTTTTTCGATGACTCTGCCAGCACCTTATGAGAAATCAAAGTTTTTGGGTTCCGGGGGGAGTATGGTCGCAAGGCTGAAACTTAAAGGAATTGACGGAAGGGCACCACCAGGCGTGGAGCCTGCGGCTTAATTTGACTCAACACGGGAAAACTTACCAGGTCCAGACATAGTGAGGATTGACAGATTGAGAGCTCTTTCTTGATTCTATGGGTGGTGGTGCATGGCCGTTCTTAGTTGGTGGGTTGCCTTGTCAGGTTGATTCCGGTAACGAACGAGACCTCAGCCTGCTAAATAGTCATTTTCACCCTTGTGGTGGAAAGCAGACTTCTTAGAGGGACTATTGTCGTTTAGGCGATGGAAGTATGAGGCAATAACAGGTCTGTGATGCCCTTAGATGTTCTGGGCCGCACGCGCGCTACACTGATGCATTCAACAAGCTTATCCTTGACCGAGAGGTCCGGGTAATCTCTGAAACTGCATCGTGATGGGGATAGATTATTGCAATTATTGGTCTTCAACGAGGAATGCCTAGTAAGCGCGAGTCATCAGCTCGCGTTGATTACGTCCCTGCCCTTTGTACACACCGCCCGTCGCTCCTACCGATTGGGTGTGCTGGTGAAGTGTTCGGATTTGGGCAGACTGACTTGTCATTCTGCTCGGAGAAGTTCATTAAACCCTCCCACCTAGAGGAAGGAGAAGTCGTAACAAGGTTTCC-----------
>Lobochlamys_culleus   
AAAGATTAAGCCATGCATGTCTAAGTATAAACTGTTTATACTGTGAAACTGCGAATGGCTCATTAAATCAGTTATAGTTTATTTGATGGTACCTACTACTCGGATAACCGTAGTAATTCTAGAGCTAATACGTGCGTAAATCCCGACTTCTGGAAGGGACGTATTTATTAGATAAAAGGCCAGCCGGGCTTTGCCCGACCTGCGGTGAATCATGATAACTTCACGAATCGCATGGCCTTGTGCCGGCGATGTTTCATTCAAATTTCTGCCCTATCAACTTTCGATGGTAGGATAGAGGCCTACCATGGTGGTAACGGGTGACGGAGGATTAGGGTTCGATTCCGGAGAGGGAGCCTGAGAGATGGCTACCACATCCAAGGAAGGCAGCAGGCGCGCAAATTACCCAATCCCAACACGGGGAGGTAGTGACAATAAATAACAATACCGGGCATTTCATGTCTGGTAATTGGAATGAGTACAATCTAAATCCCTTAACGAGGATCCATTGGAGGGCAAGTCTGGTGCCAGCAGCCGCGGTAATTCCAGCTCCAATAGCGTATATTTAAGTTGTTGCAGTTAAAAAGCTCGTAGTTGGATTTCGGGTGGGTCTTAGCGGTCCGCCTCTGGTGTGTACTGCTAAGGCCTATCTTTCTGCCGGGGACGGGCTCCTGGGTTTAATCGCCTGGGACTCGGAGTCGGCGAGGTTACTTTGAGTAAATTAGAGTGTTCAAAGCAAGCCTACGCTCTGAATACATTAGCATGGAATAACACGATAGGACTCTGGCCTATCTTGTTGGTCTGTAGGACCGGAGTAATGATTAAGAGGGACAGTCGGGGGCATTCGTATTTCATTGTCAGAGGTGAAATTCTTGGATTTATGAAAGACGAACTTCTGCGAAAGCATTTGCCAAGGATGTTTTCATTAATCAAGAACGAAAGTTGGGGGCTCGAAGACGATTAGATACCGTCGTAGTCTCAACCATAAACGATGCCGACTAGGGATTGGCAGATGTTTCATTGATGACTCTGCCAGCACCTTATGAGAAATCAAATTTTTGGTTCCGGGGGGAGTATGGTCGCAAGGCTGAAACTTAAAGGAATTGACGGAAGGGCACCACCAGGCGTGGAGCCTGCGGCTTAATTTGACTCAACACGGGAAAACTTACCAGGTCCAGACACGGGAAGGATTGACAGATTGAGAGCTCTTTCTTGATTCTGTGGGTGGTGGTGCATGGCCGTTCTTAGTTGGTGGGTTGCCTTGTCAGGTTGATTCCGGTAACGAACGAGACCTCAGCCTGCTAAATAGTCACGCCTGCTTTTTGCAGGTGGCCGACTTCTTAGAGGGACTATTGTCGTGTAGGCAATGGAAGTATGAGGCAATAACAGGTCTGTGATGCCCTTAGATGTTTTGGGCCGCACGCGCGCTACACTGACGCATTCAACGAGCCTATCCTTGGCCGAGAGGCCCGGGTAATCTTTGAAACTGCGTCGTGATGGGGATAGATTATTGCAATTATTAGTCTTCAACGAGGAATGCCTACTAAGCGCGAGTCATCAGCTCGCGTTGATTACGTCCCTGCCCTTTGTACACACCGCCCGTCGCTCCTACCGATTGGGTGTGCTGGTGAAGTGTTCGGATTGGCTTCAGGTGATGGCGACATCGCTTGTTGCTGAGAAGTTCATTAAACCCTCCCACCTA------------------------------------------------------
>Lobochlamys_segnis   
AAAGATTAAGCCATGCATGTCTAAGTATAAACTGCTTTATACTGTGAAACTGCGAATGGCTCATTAAATCAGTTATAGTTTATTTGATGGTACCTACTACTCGGATAACCGTAGTAATTCTAGAGCTAATACGTGCGTAAATCCCGACTTCTGGAAGGGACGTATTTATTAGATAAAAGGCCAGCCGGGTTCTCCCGACTCGCGGTGAATCATGATAACTTCACGAATCGCATGGCCTTGCGCCGGCGATGTTTCATTCAAATTTCTGCCCTATCAACTTTCGATGGTAGGATAGAGGCCTACCATGGTGGTAACGGGTGACGGAGGATTAGGGTTCGATTCCGGAGAGGGAGCCTGAGAGATGGCTACCACATCCAAGGAAGGCAGCAGGCGCGCAAATTACCCAATCCCAACACGGGGAGGTAGTGACAATAAATAACAATACCGGGCATTTTATGTCTGGTAATTGGAATGAGTACAATCTAAATCCCTTAACGAAGATCCATTGGAAGGCAAGTCTGGTGCCAGCAGCCGCGGTAATTCCAGCTCCAATAGCGTATATTTAAGTTGTTGCAGTTAAAAAGCTCGTAATTGGATTTCGGGTGGGTCTTAACGGTCCGCCTCTGGTGAGTACTGCTAAGGCCTATCTTTCTGCCGGGGACGGGCTCCTGGGTTTAACCGCCTGGGACTCCGAGTCGGCGAAGTGACTTTGAGTAAATTAGAGTGTTCAAAGCAAGCCTACGCTCTGAATACATTAGCATGGAATCACACGATAGGACTCTGGCCTATCTTGTTGGTCTGTAGGACCGGAGTAATGATTAAGAGGGACAGTCGGGGGCATTCGTATTTCATTGTCAGAGGTGAAATTCTTGGATTTATGAAAGACGAACTTCTGCGAAAGCATTTGCCAAGGATGTTTTCATTAATCAAGAACGAAAGTTGGGGGCTCGAAGACGATTAGATACCGTCGTAGTCTCAACCATAAACGATGCCGACTAGGGATTGGCAGATGTTTCATTGATGACTCTGCCAGCACCTTATGAGAAATCAAAGTTTTTGGGTTCCGGGGGGAGTATGGTCGCAAGGCTGAAACTTAAAGGAATTGACGGAAGGGCACCACCAGGCGTGGAGCCTGCGGCTTAATTTGACTCAACACGGGAAAACTTACCAGGTCCAGACACGGGAAGGATTGACAGATTGAGAGCTCTTTCTTGATTCTGTGGGTGGTGGTGCATGGCCGTTCTTAGTTGGTGGGTTGCCTTGTCAGGTTGATTCCGGTAACGAACGAGACCTCAGCCTGCTAAATAGTCACGACTGCTTTTTGCAGTTGGCCGACTTCTTAGAGGGACTATTGTCGTGTAGGCAATGGAAGTATGAGGCAATAACAGGTCTGTGATGCCCTTAGATGTTCTGGGCCGCACGCGCGCTACACTGACGCATTCAACGAGCCTATCCTTGGCCGAGAGGCCCGGGTAATCTTTGAAACTGCGTCGTGATGGGGATAGATTATTGCAATTATTAGTCTTCAACGAGGAATGCCTAGTAAGCGCGAGTCATCAGCTCGCGTTGATTACGTCCCTGCCCTTTGTACACACCGCCCGTCGCTCCTACCGATTGGGTGTGCTGGTGAAGTGTTCGGATTGGCTTCAGGCGATGGCAACATCGCTTGTTGCTGAGAAGTTCATTAAACCCTCCCACCTAGAGGAAGGAG------------------------------------------
>Microglena_monadina   
CATGCATGTCTAAGTATAAACTGCTTATACTGTGAAACTGCGAATGGCTCATTAAATCAGTTATAGTTTATTTGATGGTACAAACTACTCGGATAACCGTAGTAATTCTAGAGCTAATACGTGCGCAAATCCCGACTTCTGGAAGGGACGTATTTATTAGATAAAAGGCCAGCCGGAGTTTCTCCGACCTGCGGTGAATCATGATAACTTCACGAATCGCACGGCCTTGCGCCGGCGATGTTTCATTCAAATTTCTGCCCTATCAACTTTCGATGGTAGGATAGAGGCCTACCATGGTGGTAACGGGTGACGGAGGATTAGGGTTCGATTCCGGAGAGGGAGCCTGAGAAACGGCTACCACATCCAAGGAAGGCAGCAGGCGCGCAAATTACCCAATCCCGACACGGGGAGGTAGTGACAATAAATAACAATACCGGGCATTTAATGTCTGGTAATTGGAATGAGTACAATCTAAATCCCTTAACGAGTAACAATTGGAGGGCAAGTCTGGTGCCAGCAGCCGCGGTAATTCCAGCTCCAATAGCGTATATTTAAGTTGTTGCAGTTAAAAAGCTCGTAGTTGGATTTCGGGTGGGTGTTAGCGGTCCGGCTCTGCTGTGTACTGCTAATGCCTACCTTTCTGTCGGGGACGGGCTCTTGGACTTCACTGTCTGGGACTCGGAGTCGACGAGGTTACTTTGAGTAAATTAGAGTGTTCAAAGCAAGCGTACGCTATGAATACATTAGCATGGAATAACACGATAGGACTCTGGCTTATCTTGTTGGTCTGTAAGACCGGAGTAATGATTAAGAGGGACAGTCGGGGGCATTCGTATTTCATTGTCAGAGGTGAAATTCTTGGATTTATGAAAGACGAACTTCTGCGAAAGCATTTGCCAAGGATGTTTTCATTAATCAAGAACGAAAGTTGGGGGCTCGAAGACGATTAGATACCGTCGTAGTCTCAACCATAAACGATGCCGACTAGGGATTGGCAGGTGTTTCGTTGATGACCCTGCCAGCACCTTATGAGAAATCAAAGTTTTTGGGTTCCGGGGGGAGTATGGTCGCAAGGCTGAAACTTAAAGGAATTGACGGAAGGGCACCACCAGGCGTGGAGCCTGCGGCTTAATTTGACTCAACACGGGAAAACTTACCAGGTCCAGACACGGGGAGGATTGACAGATTGAGAGCTCTTTCTTGATTCTGTGGGTGGTGGTGCATGGCCGTTCTTAGTTGGTGGGTTGCCTTGTCAGGTTGATTCCGGTAACGAACGAGACCTCAGCCTGCTAAATAGTCACGGCTACTTTTTGTAGCCGCCAGACTTCTTAGAGGGACTATTGTCGTTTAGGCAATGGAAGTGTGAGGCAATAACAGGTCTGTGATGCCCTTAGATGTTCTGGGCCGCACGCGCGCTACACTGTTGCATTCAACGAGCCTATCCTTGACCGAGAGGTCCGGGTAATCTTTGAAACTGCAACGTGATGGGGATAGATTATTGCAATTATTAGTCTTCAACGAGGAATGCCTAGTAAGCGCGAGTCATCAGCTCGCGTTGATTACGTCCCTGCCCTTTGTACACACCGCCCGTCGCTCCTACCGATTGAGTGTGCTGGTGAAGTGTTCGGATTGGTTTCAATCGATGGCAACATCGGTTGTTACTGAGAAGATCATTAAACCCTCCCACTTAGAGGAAGGAGAAGTCGTAACAAGGTTTC-----------------------------------
>Microspora_sp   
CCATGCATGTCTAAGTATAAACTGCTTATACTGTGAAACTGCGAATGGCTCATTAAATCAGTTATAGTTTATTTGATGGTACTTCTACTCGGTATAACCGTAGTAATTCTAGAGCTAATACGTGCGCAAATCCCGACTTCTGGAAGGGACGTATTTATTAGATTAAAGATCGACCGGACTCTGTCCGACCCGCGATGAATCATGATAACTCCACGAATCGCATGGCCTTGCGCCGGCGATGTTTCATTCAAATTTCTGCCCTATCAACTTTCGATGGTAGGATAGAGGCCTACCATGGTGGTGACGGGTGACGGAGGATTAGGGTTCGATTCCGGAGAGGGAGCCTGAGAAACGGCTACCACATCCAAGGAAGGCAGCAGGCGCGCAAATTACCCAATCCCGACACGGGGAGGTAGTGACAATAAATAACAATACCGGGCATTTTTTGTCTGGTAATTGGAATGAGTACAATCTAAATCCCTTAACGAGTATCCATTGGAGGGCAAGTCTGGTGCCAGCAGCCGCGGTAATTCCAGCTCCAATAGCGTATATTTAAGTTGTTGCAGTTAAAAAGCTCGTAGTTGGATTTCGGGTGGGTCCCTGCGGTCCGCCTCTGGTGTGCACTGCTGGGGCCCATCTTTCTGCCGGGGACGGTCATCTGGCCTTAATTGGTTGGGGACCGGAGTCGGCGATGATACTTTGAGTAAATTAGAGTGTTCAAAGCAGGCCTACGCTCTGAATACATTAGCATGGAATATCGCGATAGGACTCTGGCCTATCCCGTTGGTCTGTAGGACCGGAGTAATGATTAAGAGGGACAGTCGGGGGCATTCGTATTTCATTGTCAGAGGTGAAATTCTTGGATTTATGAAAGACGAACTACTGCGAAAGCATTTGCCAAGGATGTTTTCATTAATCAAGAACGAAAGTTGGGGGCTCGAAGACGATTAGATACCGTCGTAGTCTCAACCATAAACGATGCCGACTAGGGATTGGCGGATGTTTTTTCGATGACTCCGCCAGCACCTTATGAGAAATCAAAGTCTTTGGGTTCCGGGGGGAGTATGGTCGCAAGGCTGAAACTTAAAGGAATTGACGGAAGGGCACCACCAGGCGTGGAGCCTGCGGCTTAATTTGACTCAACACGGGAAAACTTACCAGGTCCAGACATAGTAAGGATTGACAGATTGAGAGCTCTTTCTTGATTCTATGGGTGGTGGTGCATGGCCGTTCTTAGTTGGTGGGTTGCCTTGTCAGGTTGATTCCGGTAACGAACGAGACCTCAGCCGCTAAATAGTCACGATTGCTCCTTGCAGTCGGCCGACTTCTTAGAGGGACTATTGGCGTTTAGTCAATGGAAGTATGAGGCAATAACAGGTCTGTGATGCCCTTAGATGTTCTGGGCCGCACGCGCGCTACACTGACGCATTCAACGAGCCTATCCTTGGCCGAAAGGCCCGGGTAATCTTTGAAACTGCGTCGTGATGGGGATAGATTATTGCAATTATTAGTCTTCAACGAGGAATGCCTAGTAAGCGCGAGTCATCAGCTCGCGTTGATTACGTCCCTGCCCTTTGTACACACCGCCCGTCGCTCCTACCGATTGGGTGTGCTGGTGAAGATTTCGGACTGGCGGCAGCTGGGGCAACCCTCTGCAGCCGGGAAGTTATTTAAACCCTCCCACCTA------------------------------------------------------------------
>Mychonastes_homosphaera   
GTCTAAGTATAAACTGCTTATACTGTGAAACTGCGAATGGCTCATTAAATCAGTTATAGTTTATTTGATGGTACTTTCTACTCGGAATAACCGTAGTAATTCTAGAGCTAATACGTGCGTAAATCCCGACTTCTGGAAGGGACGTATTYATTAGATAAAAGACCGACCGGGCTCTGCCCGACCCGCGGTGAATCATGATAACTTCACGAATCGCACAGGCTCGTCCTGGCGATGTTTCATTCAAATTTCTGCCCTATCAACTTTCGATGGTAGGATAGAGGCCTACCATGGTGGTAACGGGTGACGGAGGATTAGGGTTCGATTCCGGAGAGGGAGCCTGAGAAACGGCTACCACATCCAAGGAAGGCAGCAGGCGCGCAAATTACCCAATCCTGATTCGGGGAGGTAGTGACAATAAATAACAATGCCGGGCGCTTCGCGTCTGGCAATTGGAATGAGTACAATCTAAATCCCTTAACGAGGATCCATTGGAGGGCAAGTCTGGTGCCAGCAGCCGCGGTAATTCCAGCTCCAATAGCGTATATTTAAGTTGTTGCAGTTAAAAAGCTCGTAGTTGGATTTCGGGCGTGTCGCGTTGGTCCGCCAATGGTGAGTACTTGCGTCGGCGCGCCTTCCTGCCGGGGACGGGCTCCTGGGCTTCACTGTCTGGGACTCGGAGTCGGCGACGTTACTTTGAGAAAATTAGAGTGTTCAAAGCAGGCCTACGCTCGAATACTTTAGCATGGAATAACACGATAGGACTCTGGCCTATCCTGTTGGTCTGTAGGACCGGAGTAATGATTAAGAGGGACAGTCGGGGGCATTCGTATTTCATTGTCAGAGRTGAAATTCTTGGATTTATGAAAGACKAASCACTGCGAAAGCATTTGCCAAGGATGTTTTCATTAATCAAGAACGAAAGTTGGGGGCTCGAAGACGATTAGATACCGTCGTAGTCTCAACCATAAACGATGCCGACTAGGGATTGGCGGGCGTTGATTTAATGACCCCGCCAGCACCTTGTGAGAAATCAAAGTTTTTGGGTTCCGGGGGGAGTATGGTCGCAAGGCTGAAACTTAAAGGAATTGACGGAAGGGCACCACCAGGCGTGGAGCCTGCGGCTTAATTTGACTCAACACGGGAAAACTTACCAGGTCCAGACATAGTGAGGATTGACAGATTGAGAGCTCTTTCTTGATTCTATGGGTGGTGGTGCATGGCCGTTCTTAGTTGGTGGGTTGCCTTGTCAGGTTGATTCCGGTAACGAACGAGACCTCAGCCTGCTAAATAGTCACTGTCGCTCCGGCGGCTGGCCGACTTCTTAGAGGGACTATTGGCGTTTAGCCAATGGAAGTATGAGGCAATAACAGGTCTGTGATGCCCTTAGATGTTCTGGGCCGCACGCGCGCTACACTGACGCGTTCAACGAGCCTATCCTTGACCGAGAGGTCCGGGTAATCTTTGAAAACGCGTCGTGATGGGGATAGATCATTGCAATTATTGGTCTTCAACGAGGAATGCCTAGTAAGCGCGAGTCATCAGCTCGCGTTGATTACGTCCCTGCCCTTTGTACACACCGCCCGTCGCTCCTACCGATTGGGTGTGCTGGTGAAGTGTTCGGATTGGCGAGAGGCGGTGGCAACACTGTCTCCTGCCGAGAAGTTCATTAGACCCTCCCACCTAAAGGAAGGAGAAGCCTAACAAGG-----------------------------------------------
>Mychonastes_jurisii   
TCATATGCTTGTCTCAAAGATTAAGCCATGCATGTCTAAGTATAAACTGCTTATACTGTGAAACTGCGAATGGCTCATTAAATCAGTTATAGTTTATTTGATGGTACTCTCTACTCGGAATAACCGTAGTAATTCTAGAGCTAATACGTGCGTAAATCCCGACTTCTGGAAGGGACGTATTTATTAGATAAAAGACCGACCGGGCTCTGCCCGACCCGCGGTGAATCATGATAACTTCACGAATCGCACAGGCTTGTCCTGGCGATGTTTCATTCAAATTTCTGCCCTATCAACTTTCGATGGTAGGATAGAGGCCTACCATGGTGGTAACGGGTGACGGAGGATTAGGGTTCGATTCCGGAGAGGGAGCCTGAGAAACGGCTACCACATCCAAGGAAGGCAGCAGGCGCGCAAATTACCCAATCCTGATACGGGGAGGTAGTGACAATAAATAACAATGCCGGGCTTTCAGGTCTGGCAATTGGAATGAGTACAATCTAAATCCCTTAACGAGGATCCATTGGAGGGCAAGTCTGGTGCCAGCAGCCGCGGTAATTCCAGCTCCAATAGCGTATATTTAAGTTGTTGCAGTTAAAAAGCTCGTAGTTGGATTTCGGGCGTGTCCCGTTGGTCCGCCAATGGTGAGTACTGGCGTCGGCGCGCCTTCCTGCCGGGGACGGGCTCCTGGGCTTCACTGTCTGGGACTCGGAGTCGGCGACGTTACTTTGAGAAAATTAGAGTGTTCAAAGCAGGCCTACGCTCTGAATACTTTAGCATGGAATAACACGATAGGACTCTGGCCTATCCTGTTGGTCTGTAGGACCGGAGTAATGATTAAGAGGGACAGTCGGGGGCATTCGTATTTCATTGTCAGAGGTGAAATTCTTGGATTTATGAAAGACGAACCACTGCGAAAGCATTTGCCAAGGATGTTTTCATTAATCAAGAACGAAAGTTGGGGGCTCGAAGACGATTAGATACCGTCGTAGTCTCAACCATAAACGATGCCGACTAGGGATTGGCGGGCGTTGATTTAATGACCCCGCCAGCACCTTGTGAGAAATCAAAGTTTTTGGGTTCCGGGGGGAGTATGGTCGCAAGGCTGAAACTTAAAGGAATTGACGGAAGGCACCACCAGGCGTGGAGCCTGCGGCTTAATTTGACTCAACACGGGAAAACTTACCAGGTCCAGACATAGTGAGGATTGACAGATTGAGAGCTCTTTCTTGATTCTATGGGTGGTGGTGCATGGCCGTTCTTAGTTGGTGGGTTGCCTTGTCAGGTTGATTCCGGTAACGAACGAGACCTCAGCCTGCTAAATAGTCACGGTCGCTCCGGCGGCTGGCCGACTTCTTAGAGGGACTATTGGCGTTTAGCCAATGGAAGTATGAGGCAATAACAGGTCTGTGATGCCCTTAGATGTTCTGGGCCGCACGCGCGCTACACTGACGCGTTCAACGAGCCTATCCTTGACCGAGAGGTCCGGGTAATCTTTGAAAACGCGTCGTGATGGGGATAGATCATTGCAATTATTGGTCTTCAACGAGGAATGCCTAGTAAGCGCGAGTCATCAGCTCGCGTTGATTACGTCCCTGCCCTTTGTACACACCGCCCGTCGCTCCTACCGATTGGGTGTGCTGGTGAAGTGTTCGGATTGGCGAGAGGCGGTGGCAACACTGCTTTTTGCCGAGAAGTTCATTAAACCCTCCCACCTAGAGGAAGGAGAGCTCGTAACAAGGTTTCC---------
>Neochloris_aquatica   
TCATATGCTTGTCTCAAAGATTAACCCATGCATGTCTAAGTATAAACTGCTTATACTGTGAAACTGCGAATGGCTCATTAAATCAGTTATAGTTTATTTGATGGTACCTCCTACTCGGATAACCGTAGTAATTCTAGAGCTAATACGTGCGTAAAACCCGACTTCTGGAAGGGTCGTATATATTAGATAAAAGACCAGCCGGACTTTGTCCGACCCGCGGTGACTCATGATATCTTCACGAATCGCATGGCCTTGTGCACGGCATGTTTCATTCAAATTTCTGCCCTATCAACTTTCGATGGTAGGATAGAGGCCTACCATGGTGGTAACGGGTGACGGAGGATTAGGGTTCGATTCCGGAGAGGGAGCCTGAGAAACGGCTACCACATCCAAGGAAGGCAGCAGGCGCGCAAATTACCCAATCCTGACACGGGGAGGTAGTGACAATAAATAACAATACCGGGCACATCGTGTCTGGTAATTGGAATGAGTACAATCTAAATCCCTTAACGAGTATCCATTGGAGGGCAAGTCTGGTGCCAGCAGCCGCGGTAATTCCAGCTCCAATAGCGTATATTTAAGTTGTTGCAGTTAAAAAGCTCGTAGTTGGATTTCGGGTGGGTTCTAGCGGTCCGCCTATGGTGAGTACTGCTATGGCCTTCCTTTCTGCCGGGGACGGGCTCCTGGGCTTAACTGTCCGGGACTCGGAGTCGGCGTTGTTACTTTGAGTAAATTGGAGTGTTCAAAGCAAGCCTGCGCTCTGAACATTTTAGCATGGAATAACACGATAGGACTCTGGCCTATCCTGTTGGTCTGTAGGACCAGAGTAATGATTAAGAGGGACAGTCGGGGGCATTCGTATTTCATTGTCAGAGGTGAAATTCTTGGATTTATGAAAGACGAACTACTGCGAAAGCATTTGCCAAGGATGTTTTCATTAATCAAGAACGAAAGTTGGGGGCTCGAAGACGATTAGATACCGTCGTAGTCTCAACCATAAACGATGCCGACTAGGGATTGGCGGACGTTTCATTGATGACTCCGCCAGCACCTTATGAGAAATCAAAGTTTTTGGGTTCCGGGGGGAGTATGGTCGCAAGGCTGAAACTTAAAGGAATTGACGGAAGGGCACCACCAGGCGTGGAGCCTGCGGCTTAATTTGACTCAACACGGGAAAACTTACCAGGTCCAGACATAGTGAGGATTGACAGATTGAGAGCTCTTTCTTGATTCTATGGGTGGTGGTGCATGGCCGTTCTTAGTTGGTGGGTTGCCTTGTCAGGTTGATTCCGGTAACGAACGAGACCTCAGCCTGCTAAATAGTCACGATCGCCTTTTGGCGGTTGGCTGACTTCTTAGAGGGACTATTGGCGTTTAGTCAATGGAAGTATGAGGCAATAACAGGTCTGTGATGCCCTTAGATGTTCTGGGCCGCACGCGCGCTACACTGATGCGTTCAACAAGCCTATCCTTGACCGAGAGGTCCGGGTAATCTTTGAAACCGCATCGTGATGGGGATAGATTATTGCAATTATTAGTCTTCAACGAGGAATGCCTAGTAAGCGCAAGTCATCAGCTTGCGTTGATTACGTCCCTGCCCTTTGTACACACCGCCCGTCGCTCCTACCGATTGGGTGTGCTGGTGAAGTGTTCGGATTGGCAAAGTCGCGGTCTCCGGTTTCTATGCCAAGAAGTTCATTAAACCCTCCCACCTAGAGGAAGGAGAAGTCGTAACAAGGTTTCC---------
>Oedocladium_carolinianum   
TCATATGCTTGTCTCAAAGATTAAGCCATGCATGTCTAAGTATAAACTGCTTATACTGTGAAACTGCGAATGGCTCATTAAATCAGTTATAGTTTATTTGATGGTACCTTACTACTCGGATAACCGTAGTAATTCTAGAGCTAATACGTGCGTAAATCCCGACTTCTGGAAGGGACGTATTTATTAGATAAAAGGCCGACCGGGTTTTCCCGACCTGCGGTGAATCATGATAACTTCACGAATCGCATGGCCTTCGCGCCGGCGATGTTTCATTCAAATTTCTGCCCTATCAACTTTCGATGGTAGGATAGAGGCCTACCATGGTGGTAACGGGTGACGGAGGATTAGGGTTCGATTCCGGAGAGGGAGCCTGAGAAACGGCTACCACATCCAAGGAAGGCAGCAGGCGCGCAAATTACCCAATCCTGACACAGGGAGGTAGTGACAATAAATAACAATACCGGGCCTTTTCGGTCTGGTAATTGGAATGAGAACAATCTAAATCCCTTATCGAGGATCCATTGGAGGGCAAGTCTGGTGCCCAGCCGGTAATTCCAGCTCCAATAGCGTATATTTAAGTTGTTGCAGTTAAAAAGCTCGTAGTTGGATTTCGGTGACCCTCGCCGGTCCGCCATTGGTGAGCACTGGCGGGGGTTACCTTCTTGCCGGGGACGGGCTCCTGGGCTTAATTGTCCGGGACTCGGAGTCGGCGTTGCTACTTTGAGTAAAACGGAGTGTTCAAAGCAGGCCTACGCCTTGAACGATATAGCATGGAATAGCGTGATAGGACTCTAGCCTATCCCGTTGGTCTGTGGGCATGGAGTAATGATTAAGAGGGACAGTCGGGGGCATTCGTATTTCATTGTCAGAGGTGAAATTCTTGGATTTATGAAAGACGAACTATTGCGAAAGCATTTGCCAAGGATGTTTTCATTAATCAAGAACGAAAGTTGGGGGCTCGAAGACGATTAGATACCGTCGTAGTCTCAACCATAAACGATGCCGACTAGGGATTGGCGGATGTTGATTTTATGACTCCGCCAGCACCTTATGAGAAATCAAAGTTTTTGGGTTCCGGGGGGAGTATGGTCGCAAGGCTGAAACTTAAAGGAATTGACGGAAGGGCACCACCAGGCGTGGACTGCGGCTTAATTTGACTCAACACGGGAAAACTTACCAGGTCCAGACATAGTGAGGATTGACAGATTGAGAGCTCTTTCTTGATTCTATGGGTGGTGGTGCATGGCCGTTCTTAGTTGGTGGGTTGCCTTGTCAGGTTGATTCCGGTAACGAACGAGACCTCAGCCTGCTAAATAGTCACTTCCGCATTTTGCGTTGGCCGACTTCTTAGAGGGACTATTGGCGTCTAGCTAATGGAAGTATGAGGCAATAACAGGTCTGTGATGCCCTTAGATGTTCTGGGCCGCACGCGCGCTACACTGATGCATTCAACGAGCCTATCCTTGGCCGAGGGCCGGGGTAATCTTTGAAACTGCATCGTGATGGGGATAGATTATTGCAATTATTAGTCTTCAACGAGGAATGCCTAGTAAGCGCGAGTCATCAGCTCGCGTTGATTACGTCCCTGCCCTTTGTACACACCGCCCGTCGCTCCTACCGATTGGGTGTGCTGGTGAAGTGTTCGGATTGGGAATAGCGGCAGGCAACTGTACTGTTCCTGAGAAGTTCATTAAACCCTCCCACCTAGAGGAAGGAGAAGTCGTAACAAGGTTTCC-----------------
>Oedogonium_angustistomum   
TCATATGCTTGTCTCAAAGATTAAGCCATGCATGTCTAAGTATAAACTGCTTATACTGTGAAACTGCGAATGGCTCATTAAATCAGTTATAGTTTATTTGATGGTACCTTACTACTCGGATAACCGTAGTAATTCTAGAGCTAATACGTGCGTAAATCCCGACTTCTGGAAGGGACGTATTTATTAGATAAAAGGCCGACCGGGTTTTCCCGACCTGCGGTGAATCATGATAACTTCACGAATCGCATGGCCTTTGCGCCGGCGATGTTTCATTCAAATTTCTGCCCTATCAACTTTCGATGGTAGGATAGAGGCCTACCATGGTGGTAACGGGTGACGGAGGATTAGGGTTCGATTCCGGAGAGGGAGCCTGAGAAACGGCTACCACATCCAAGGAAGGCAGGGGGCGCGCAAATTACCATCCTGACACAGGGAGGTAGTGACAATAAATAACAATACCGGGCCTTTTGGTCTGGTAATTGGAATGAGTACAATCTAAATCCCTTATCGAGGATCCATTGGAGGGCAAGTCTGGTGCCAGCAGCCGCGGTAATTCCAGCTCCAATAGCGTATATTTAAGTTGTTGCAGTTAAAAAGCTCGTAGTTGGATTTCGGTGAACCTCGCCGGTCCGCCATTGGTGAGCACTGGCGGGGGTTACCTTCCTGCCGGGGACGGGCTGGTGGGCTTAATTGTCCGGGACTCGGAGTCGGCGTTGCTACTTTGAGTAAAACGGAGTGTTCAAAGCAGGCTTATGCCTTGAACGATATAGCATGGAATAGCGTGATAGGACTCTAGTCCATTACGTTGGTCTGTGGACCGGAGTAATGATTAATAGGGACGGTCGGGGGCATTAGTATTTCATTGTCAGAGGTGAAATTCTTGGATTTATGAAAGACTAACTTCTGCGAAAGCATTTGCCAAGGATGTTTTCATTAATCAAGAACGAAAGTTGGGGGCTCTAATACGATTAGATACCGTCGTAGTCTCAACCATAAACGATGCCGACTAGGGATTGGCAGATGTTGATTATATGACTCTGCCAGCACCTTATGAGAAATCAAAGTTTTTGGGTTCCGGGGGGAGTATGGTCGCAAGGCTGAAACTTAAAGGAATTGACGGAAGGGCACCACCAGGCGTGGACTGCGGCTTAATTTGACTCAACACGGGAAAACTTACCAGGTCCAGACATAGTGAGGATTGACAGATTGAGAGCTCTTTCTTGATTCTATGGGTGGTGGTGCATGGCCGTTCTTAGTTGGTGGGTTGCCTTGTCAGGTTGATTCCGGTAACGAACGAGACCTCAGCCTACTAAATAGTCACTTCCGCTTTTCGCGGTTGGCAGACTTCTTAGAGGGACTATTGGCGTCTAGCTAATGGAAGTATGAGGCAATAACAGGTCTGTGATGCCCTTAGATGTTCTGGGCCGCACGCGCGCTACACTGATGCATTCAACGAGCCTATCCTTGGCCGAGAGGGGGTAATCTTTGAAACTGCATCGTGATGGGGATAGATTATTGCAATTATTAGTCTTCAACGAGGAATGCCTAGTAAGCGCGGTCATCAGCTCGCGTTGATTACGTCCCTGCCCTTTGTACACACCGCCCGTCGCTCCTACCGATTGGGTGTGCTGGTGAAGTGTTCGGATTGGGAATAGCGGTGGGCAACCATTGCTTTTCCTGAGAAGTTCATTAAACCCTCCCACCTAGAGGAAGGAGAAGTCGTAACAAGGTTTCC------------------
>Oedogonium_cardiacum   
TCATATGCTTGTCTCAAAGATTAAGCCATGCATGTCTAAGTATAAACTGCTTTATACTGTGAAACTGCGAATGGCGCATTAAATCAGTTATAGTTTATTTGATGGTACCTTACTACTCGGATAACCGTAGTAATTCTAGAGCTAATACGTGCGTAAATCCCGACTTCTGGAAGGGACGTATTTATTAGATAAAAGGCCGACCGGGTTTTCCCGACTGCGGTGAATCATGATAACTTCACGAATCGCATGGCCTTTGCGCCGGCGATGTTTCATTCAAATTTCTGCCCTATCAACTTTCGATGGTAGGATAGAGGCCTACCATGGTGGTAACGGGTGACGGAGGATTAGGGTTCGATTCCGGAGAGGGAGCCTGAGAAACGGCTACCACATCCAAGGAAGGCAGGCGCGCAAATTACCCAATCCTGACACAGGGAGGTAGTGACAATAAATAACAATACCGGGCCTTTCGGTCTGGTAATTGGAATGAGAACAATCTAATCCCTTATCGAGGATCCATTGGAGGGCAAGTCTGGTGCCAGCAGCCGCGGTAATTCCAGCTCCAATAGCGTATATTTAAGTTGTTGCAGTTAAAAAGCTCGTAGTTGGATTTCGGCGAACCTAGCCGGTCCGCCATTGGTGAGCACTGGCGGGGTTACCTTCCTGCCGAGTACGGGCTTCTGGGCTTAATTGTCCGGGACTCGGAGTCGGCGTTGCTACTTTGAGTAAAACGGAGTGTTCAAAGCAGGCCTACGCCTTGAACGATATAGCATGGAATAGCGCGATAGGACTCTGGCCTATCTCGTTGGTCTGTGGGCATGGAGTAATGATTAATAGGGACAGTCGGGGGCATTCGTATTTCATTGTCAGAGGTGAAATTCTTGGATTTATGAAAGACGAACTTCTGCGAAAGCATTTGCCAAGGATGTTTTCATTAATCAAGAACGAAAGTTGGGGGCTCGAAGACGATTAGATACCGTCGTAGTCTCAACCATAAACGATGCCGACTAGGGATTGGCGGATGTTGATTTTATGACTCCGCCAGCACCTTATGAGAAATCAAAGTTTTTGGGTTCCGGGGGGAGTATGGTCGCAAGGCTGAAACTTAAAGGAATTGACGGAAGGGCACCACCAGGCGTGGACTGCGGCTTAATTTGACTCAACACGGGAAAACTTACCAGGTCCAGACATAGTGAGGATTGACAGATTGAGAGCTCTTTCTTGATTCTATGGGTGGTGGTGCATGGCCGTTCTTAGTTGGTGGGTTGTCAGGTTGATTCCGGTAACGAACGAGACCTCAGCCTACTAAATAGTCACTCCCGCATTTGCGGTTGGAGACTTCTTAGAGGGACTATTGGCGTATAGCTAATGGAAGTATGAGGCAATAACAGGTCTGTGATGCCCTTAGATGTTCTGGGCCGCACGCGCGCTACACTGATGCATTCAACGAGCCTATCCTTGGCCGAGAGGGGGTAATCTTTGAAACTGCATCGTGATGGGGAGAGATTATTGCAATTATTAGTCTTCAACGAGGAATGCCTAGTAAGCGCGAGTCATCAGCTCGCGTTGATTACGTCCCTGCCCTTTGTACACACCGCCCGTCGCTCCTACCGATTGGGTGTGCTGGTGAAGTGTTCGGATTGGGAATAGCGGCAGGCAACTGTTGCTTTCCTGAGAAGTTCATTAAACCCTCCCACCTAGAGGAAGGAGAAGTCGTAACAAGGTTTCC---------------------------
>Oogamochlamys_gigantea   
TCATATGCTTGTCTCAAAGATTAAGCCATGCATGTCTAAGTATAAACTGCTTTATACTGTGAAACTGCGAATGGCTCATTAAATCAGTTATAGTTTATTTGATGGTACCTACTACTCGGATAACCGTAGTAATTCTAGAGCTAATACGTGCGCACATCCCGACTTCTGGAAGGGACGTATTTATTAGATAAAAGGCCAGCCGGGCTCTGCCCGACTGCGGTGAATCATGATAACTTCACGAATCGCACGGCCTTGCGCCGGCGATGTTTCATTCAAATTTCTGCCCTATCAACTTTCGATGGTAGGATAGAGGCCTACCATGGTGGTAACGGGTGACGGAGGATTAGGGTTCGATTCCGGAGAGGGAGCCTGAGAGATGGCTACCACATCCAAGGAAGGCAGCAGGCGCGCAAATTACCCAATCCCGACACGGGGAGGTAGTGACAATAAATAACAATACCGGGCATTTCATGTCTGGTAATTGGAATGAGTACAATCTAAATCCCTTAACGAGGATCCATTGGAGGGCAAGTCTGGTGCCAGCAGCCGCGGTAATTCCAGCTCCAATAGCGTATATTTAAGTTGTTGCAGTTAAAAAGCTCGTAGTTGGATTTCGGATGGATCTCGGCGGTCCGGCTCTGCTGTGTACTGCCGCGATCTATCTTTCTGCCGGGGACGGGCTCCTGGGCTTCACTGTCTGGGACTCGGAGTCGGCGAGGTTACTTTGAGTAAATTAGAGTGTTCAAAGCAAGCCTACGCGATGAATACATTAGCATGGAATAACACGATAGGACTCTGGCCTATCTTGTTGGTCTGTAGGACCGGAGTAATGATTAAGAGGGACAGTCGGGGGCATTCGTATTTCATTGTCAGAGGTGAAATTCTTGGATTTATGAAAGACGAACTTCTGCGAAAGCATTTGCCAAGGATGTTTTCATTAATCAAGAACGAAAGTTGGGGGCTCGAAGACGATTAGATACCGTCGTAGTCTCAACCATAAACGATGCCGACTAGGGATTGGCAGATGTTTCATTGATGACTCTGCCAGCACCTTATGAGAAATCAAAGTTTTTGGGTTCCGGGGGGAGTATGGTCGCAAGGCTGAAACTTAAAGGAATTGACGGAAGGGCACCACCAGGCGTGGAGCCTGCGGCTTAATTTGACTCAACACGGGGAAACTTACCAGGTCCAGACACGGGAAGGATTGACAGATTGAGAGCTCTTTCTTGATTCTGTGGGTGGTGGTGCATGGCCGTTCTTAGTTGGTGGGTTGCCTTGTCAGGTTGATTCCGGTAACGAACGAGACCTCAGCCTGCTAAATAGTCACGACTGCCTTTGGCAGTTGGCAGACTTCTTAGAGGGACTATTGTCGTTTAGGCAATGGAAGTATGAGGCAATAACAGGTCTGTGATGCCCTTAGATGTTCTGGGCCGCACGCGCGCTACACTGACGCATTCAACGAGCCTATCCTTGGCCGAGAGGCCCGGGTAATCTTTGAAACTGCGTCGTGATGGGGATAGATTATTGCAATTATTAGTCTTCAACGAGGAATGCCTAGTAAGCGCGAGTCATCAGCTCGCGTTGATTACGTCCCTGCCCTTTGTACACACCGCCCGTCGCTCCTACCGATTGGGTGTGCTGGTGAAGTGTTCGGATTGGCGCTAGGTTGTGGCAACACCGCCTTGTGCCGAGAAGTTCATTAAACCCTCCCACCTAGAGGAAGGAGAAGTCGTAACAAGGTTTCC--------
>Ourococcus_multisporus   
CCATGCATGTCTAAGTATAAACTGCTTATACTGTGAAACTGCGAATGGCTCATTAAATCAGTTATAGTTTATTTGATGGTACCTCTACACGGATAACCGTAGTAATTCTAGGGCTAATACGTGCGTAAATCCCGACTTCTGGAAGGGACGTATTTATTAGATAAAAGGCCGACCGGGCTCTGCCCGACCCGCGGTGAACCATGATAACTTCACGAATCGCATAGCCTTGTGCTGGCGATGTTTCATTCAAATTTCTGCCCTATCAACTTTCGATGGTAGGATAGAGGCCTACCATGGTGGTAACGGGTGACGGAGGATTAGGGTTCGATTCCGGAGAGGGAGCCTGAGAAACGGCTACCACATCCAAGGAAGGCAGCAGGCGCGCAAATTACCCAATCCTGATACGGGGAGGTAGTGACAATAAATAACAATGCCGGGCATTCAATGTCTGGCAATTGGAATGAGTACAATCTAAATCCCTTAACGAGGATCCATTGGAGGGCAAGTCTGGTGCCAGCAGCCGCGGTAATTCCAGCTCCAATAGCGTATATTTAAGTTGTTGCAGTTAAAAAGCTCGTAGTTGGATTTCGGGTGGGTTCCAGCGGTCCGCCTATGGTGAGTACTGCTGTGGCCCTCCTTTCTGTCGGGGACGGTCTCCTGGGCTTCACTGTCCGGGAATCGGAGTCGACGATGATACTTTGAGTAAATTAGAGTGTTCAAAGCAAGCCTACGCTCTGAATACTTTAGCATGGAATATCGCGATAGGACTCTGGCCTATCTCGTTGGTCTGTAGGACCGGAGTAATGATTAAGAGGGACAGTCGGGGGCATTCGTATTTCATTGTCAGAGGTGAAATTCTTGGATTTATGAAAGACGAACTACTGCGAAAGCATTTGCCAAGGATGTTTTCATTAATCAAGAACGAAAGTTGGGGGCTCGAAGACGATTAGATACCGTCGTAGTCTCAACCATAAACGATGCCGACTAGGGATTGGAGGATGTTCTTTTGATGACTTCTCCAGCACCTTATGAGAAATCAAAGTTTTTGGGTTCCGGGGGGAGTATGGTCGCAAGGCTGAAACTTAAAGGAATTGACGGAAGGGCACCACCAGGCGTGGAGCCTGCGGCTTAATTTGACTCAACACGGGAAAACTTACCAGGTCCAGACATAGTGAGGATTGACAGATTGAGAGCTCTTTCTTGATTCTATGGGTGGTGGTGCATGGCCGTTCTTAGTTGGTGGGTTGCCTTGTCAGGTTGATTCCGGTAACGAACGAGACCTCAGCCTGCTAAATAGTCACGTTCGCTTTTTGCGGATGGCCGACTTCTTAGAGGGACTATTGGCGTTTAGTCAATGGAAGTATGAGGCAATAACAGGTCTGTGATGCCCTTAGATGTTCTGGGCCGCACGCGCGCTACACTGACGCATTCAACGAGCCTATCCTTGACCGAAAGGTCTGGGTAATCTTTGAAACTGCGTCGTGATGGGGCTAGACTTTTGCAATTATTAGTCTTCAACGAGGAATGCCTAGTAAGCGCCAGTCATCAGCTGGCGTTGATTACGTCCCTGCCCTTTGTACACACCGCCCGTCGCTCCTACCGATTGGGTGTGCTGGTGAAGTGTTCGGATTGGCAGAGCGGGTGGCAACACCTGCTTTTGCCGAGAAGTTCATTAAACCCTCCCACCTA----------------------------------------------------------------
>Palmellopsis_texensis   
TCATATGCTTGTCTCAAAGATTAAGCCATGCATGTCTAAGTATAAATGATTTATACTGTTGAAACTGCGAATGGCTCATTAAATCAGTTATAGTTTATTTGATGGTACCTACTACTCGGATAACCGTAGTAATTCTAGAGCTAATACGTGCGTAAATCCCGACTTCTGGAAGGGACGTATTTATTAGATAAAAGGCCAGCCGAGCTCTGCTCGACCTGCGGTGAATCATGATAACTTCACGAATCGCACGGCCTCGTGCCGGCGATGTTTCATTCAAATTTCTGCCCTATCAACTTTCGATGGTAGGATAGAGGCCTACCATGGTGGTAACGGGTGACGGAGGATTAGGGTTCGATTCCGGAGAGGGAGCCTGAGAGATGGCTACCACATCCAAGGAAGGCAGCAGGCGCGCAAATTACCCAATCCCAACACGGGGAGGTAGTGACAATAAATAACAATACCGGGCATTTCATGTCTGGTAATTGGAATGAGTACAATCTAAATCCCTTAACGAGGATCCATTGGAGGGCAAGTCTGGTGCCAGCAGCCGCGGTAATTCCAGCTCCAATAGCGTATATTTAAGTTGTTGCAGTTAAAAAGCTCGTAGTTGGATTTCGGGTGGGTCCCAGCGGTCCGCCTCTGGTGTGTACTGTTGTGGCCCATCTTTCTGCCGGGGACGTGTTCCTGCTGTTAACTCAGTGGGGCATGGAGTCGGCGAGGTTACTTTGAGTAAATTAGAGTGTTCAAAGCAAGCCTACGCTCTGAATACATTAGCATGGAATAACACGATAGGACTCTGGCCTATCTTGTTGGTCTGTAGGACTGGAGTAATGATTAAGAGGGACAGTCGGGGGCATTCGTATTTCATTGTCAGAGGTGAAATTCTTGGATTTATGAAAGACGAACTTCTGCGAAAGCATTTGCCAAGGATGTTTTCATTAATCAAGAACGAAAGTTGGGGGCTCGAAGACGATTAGATACCGTCGTAGTCTCAACCATAAACGATGCCGACTAGGGATTGGCAGATGTTTCATTGATGACTCTGCCAGCACCTTATGAGAAATCAAAGTTTTTGGGTTCCGGGGGGAGTATGGTCGCAAGGCTGAAACTTAAAGGAATTGACGGAAGGGCACCACCAGGCGTGGAGCCTGCGGCTTAATTTGACTCAACACGGGGAAACTTACCAGGTCCAGACACGGGAAGGATTGACAGATTGAGAGCTCTTTCTTGATTCTGTGGGTGGTGGTGCATGGCCGTTCTTAGTTGGTGGGTTGCCTTGTCAGGTTGATTCCGGTAACGAACGAGACCTCAGCCTGCTAAATAGTCACGATTGCCTTCGGCAGTTGGCCGACTTCTTAGAGGGACTATTGTCGTTTAGGCAATGGAAGTATGAGGCGATAACAGGTCTGTGATGCCCTTAGATGTTCTGGGCCGCACGCGCGCTACACTGACGCATTCAACGAGCCTATCCTTGGCCGAGAGGCCCGGGTAATCTTTGAAACTGCGTCGTGATGGGGATAGATTATTGCAATTATTAGTCTTCAACGAGGAATGCCTAGTAAGCGCGAGTCATCAGCTCGCGTTGATTACGTCCCTGCCCTTTGTACACACCGCCCGTCGCTCCTACCGATTGGGTGTGCTGGTGAAGTGTTCGGATTGGTTTTAGCTGATGGCAACATCGGCTATTGCTGAGAAGTTCATTAAACCCTCCCACCTAGAGGAAGGAGAAGTCGTAACAAGGTTTCC-------
>Parallela_transversalis   
TCTGCCCTATCAACTTTCGATGGTAGGATAGAGGCCTACCATGGTGGTGACGGGTGACGGAGGATTAGGGTTCGATTCCGGAGAGGGAGCCTGAGAAACGGCTACCACATCCAAGGAAGGCAGCAGGCGCGCAAATTACCCAATCCCGACACGGGGAGGTAGTGACAATAAATAACAATACCGGGCATTTAATGTCTGGTAATTGGAATGAGTACAATCTAAATCCCTTAACGAGTATCCATTGGAGGGCAAGTCTGGTGCCAGCAGCCGCGGTAATTCCAGCTCCAATAGCGTATATTTAAGTTGTTGCAGTTAAAAAGCTCGTAGTTGGATTTCGGGTGGGTGGCGTTGTTCTGCCTCTGGTATGTAGCCTCGCCATCCACCTTTCTGCCGGGGACAGGCTCCTGGGCTTCATTGTCCGGGACCTGGAGTCGGCGATGATACTTTGAGTAAATTAGAGTGTTCAAAGCAGGCCTACGCTCTGAATACATTAGCATGGAATATCGCGATAGGACTCTGGCCTATCCCGTTGGTCTGTAGGACCGGAGTAATGATTAATAGGGACAGTCGGGGGCATTCGTATTTCATTGTCAGAGGTGAAATTCTTGGATTTATGAAAGACGAACTACTGCGAAAGCATTTGCCAAGGATGTTTTCATTAATCAAGAACGAAAGTTGGGGGCTCGAAGACGATTAGATACCGTCGTAGTCTCAACCATAAACGATGCCGACTAGGGATTGGCGGATGTTTTTTCGATGACTCCGCCAGCACCTTATGAGAAATCAAAGTCTTTGGGTTCCGGGGGGAGTATGGTCGCAAGGCTGAAACTTAAAGGAATTGACGGAAGGGCACCACCAGGCGTGGTGGTGCATGGCCGTTCTTAGTTGGTGGGTTGCCTTGTCAGGTTGATTCCGGTACGAACGAGACCTCAGCCTGCTAAATAGTCACGTTTGCTTCCTGCAGACGGCAGACTTCTTAGAGGGACTATTGGCGTTTAGTCAATGGAAGTATGAGGCAATAACAGGTCTGTGATGCCCTTAGATGTTCTGGGCCGCACGCGCGCTACACTGACGCATTCAACGAGCCTATCCTTGGCCGAAAGGCCCGGGTAATCTTTGAAACTGCGTCGTGATGGGGATAGATTATTGCAATTATTAGTCTTCAACGAGGAATGCCTAGTAAGCGCGAGTCATCAGCTCGCGTTGATTACGTCCCTGCCCTTTGTACACACCGCCCGTCGCTCCTACCGATTGGGTGTGCTGGTGAAGTGTTCGGACCGGTTCCAGTTGGCGGTTTCCGTCTCTGGAACTGGGAAGTTCATTAAACCCTCCCACCTA-------------------------------------------------------------------------------------------------------------------------------------------------------------------------------------------------------------------------------------------------------------------------------------------------------------------------------------------------------------------------------------------------------------------------------
>Pediastrum_duplex   
CCATGCATGTCTAAGTATAAACTGCTTATACTGTGAAACTGCGAATGGCTCATTAAATCAGTTATAGTTTATTTGATGGTACCTTCTACTCGGATACCCGTAGTAATTCTAGAGCTAATACGTGCGTAAAACCCGACTTCTGGAAGGGTCGTATATATTAGATAAAAGGCCGACCGGACTTTGTCCGACCCGCGGTGAATCATGATATCTTCACGAATCGCATGGCCCTGCGCCGGCGATGTTTCATTCAAATTTCTGCCCTATCAACTTTCGATGGTAGGATAGAGGCCTACCATGGTGGTAACGGGTGACGGAGGATTAGGGTTCGATTCCGGAGAGGGAGCCTGAGAAACGGCTACCACATCCAAGGAAGGCAGCAGGCGCGCAAATTACCCAATCCTGATACGGGGAGGTAGTGACAATAAATAACAATACTGGGCACTTCGTGTCTGGTAATTGGAATGAGTACAATCTAAATCCCTTAACGAGTATCCATTGGAGGGCAAGTCTGGTGCCAGCAGCCGCGGTAATTCCAGCTCCAATAGCGTATATTTAAGTTGTTGCAGTTAAAAAGCTCGTAGTTGGATTTCGGGTGGGTTCTAGCGGTCCGCCTATGGTGAGTACTGCTATGGCCCTCCTTTCTGCCGGGGACGAGTTGCTGGGCTTCACTGTCCGGTGCTTGGAGTCGGCGTTGTTACTTTGAGTAAATTAGAGTGTTCAAAGCAGGCATACGCCCTGAATACTTTAGCATGGAATAACACGATAGGACTCTGGCCTATCTTGTTGGTCTGTAGGACCGGAGTAATGATTAAGAGGGACAGTCGGGGGCATTCGTATTTCATTGTCAGAGGTGAAATTCTTGGATTTATGAAAGACGAACTACTGCGAAAGCATTTGCCAAGGATGTTTTCATTAATCAAGAACGAAAGTTGGGGGCTCGAAGACGATTAGATACCGTCGTAGTCTCACCCATAAACGATGCCGACTAGGGATTGGCGGATGTTTTTTTGATGACTCCGCCAGCACCTTATGAGAAATCAAAGTTTTTGGGTTCCGGGGGGAGTATGGTCGCAAGGTTGAAACTTAAAGGAATTGACGGAAGGGCACCACCAGGCGTGGAGCCTGCGGCTTAATTTGACTCAACACGGGAAAACTTACCAGGTCCAGACATAGTGAGGATTGACAGATTGAGAGCTCTTTCTTGATTCTATGGGTGGTGGTGCATGGCCGTTCTTAGTTGGTGGGTTGCCTTGTCAGGTTGATTCCGGTAACGAACGAGACCTCAGCCTGCTAAATAGTCACGGTCGCTTTTTGCGGCCGGTTGACTTCTTAGAGGGACTATTGGCGTTTAGTCAATGGAAGTATGAGGCAATAACAGGTCTGTGATGCCCTTAGATGTTCTGGGCCGCACGCGCGCTACACTGATGCATTCAACGAGCCTATCCTTGACCGAGAGGTCCGGGTAATCTTTGAAACTGCATCGTGATGGGGATAGATTATTGCAATTATTAGTCTTCAACGAGGAATGCCTAGTAAGCGCGAGTCATCAGCTCGCGTTGATTACGTCCCTGCCCTTTGTACACACCGCCCGTCGCTCCTACCGATTGGGTGTGCTGGTGAAGTGTTCGGATTGGCAGAAGCGGGTGGCAACACCTACTACTGCCGAGAAGTTCATTAAACCCTCCCACCTAGAGGAAGGAGAAGTCGTAACAAGGTTTCC---------------------------------
>Phacotus_lenticularis   
TCATATGCTTGTCTCAAAGATTAAGCCATGCATGTCTAAGTATAAACTGCTTATACTGTGAAACTGCGAATGGCTCATTAAATCAGTTATAGTTTATTTGATGGTACTTCTACTCGGATAACCGTAGTAATTCTAGAGCTAATACGTGCGTAAATCCCGACTTCTGGAAGGGACGTATTTATTAGATAAAAGGCCAGCCGGGTTTTCCCGACTTGTGGTGAATCATGATAACTTCACGAATCGCATGGCCTTGTGCCGGCGATGTTTCATTCAAATWTCTGCCCTATCAAGTATCGTATGTAGGATAGAGGCCTACATAGCTTATGACGGGTGACGGAGGATTAGGGTTCGATTCCGGAGAGGGAGCCTGAGAAACGGCTACCACATCCAAGGAAGGCAGCAGGCGCGCAAATTACCCAATCCCGACACGGGGAGGTAGTGACAATAAATAACAATACCGGGCACTACGTGTCTGGTAATTGGAATGAGTACAATCTAAATCCCTTAACGAGGATCCATTGGAGGGCAAGTCTGGTGCCAGCAGCCGCGGTAATTCCAGCTCCAATAGCGTATATTTAAGTTGTTGCAGTTAAAAAGCTCGTAGTTGGATTTCGGATGGGTTCTAGCGGTCCGCCTTTCGGTGTGTACTGCTATGGCTCATCTTTCTGACGGGGACCCGCTCTTGGGCTTCACTGTCCGGGACGGGGAATCGTCGAGGTCACCGTGAGTAACTCGTAGTGTTCAAAGCAAGCATTCGCTCTGAGCGCATTAGCATGGAATGACAATATAGGACTCTGGCCTATCTTGTTGGTCTGTAGGACTGGAGTAATGATTAAGAGGGACAGTCGGGGGCATTCGTATTTCATTGTCAGAGGTGAAATTCTTGGATTTATGAAAGACGAACTACTGCGAAAGCATTTGCCAAGGATGTTTTCATTAATCAAGAACGAAAGTTGGGGGCTCGAAGACGATTAGATACCGTCGTAGTCTCAACCATAAACGATGCCGACTAGGGATTGGCAGGTGTTTTATTGATGACCCTGCCAGCACCTTATGAGAAATCAAAGTTTTTGGGTTCCGGGGGGAGTATGGTCGCAAGGCTGAAACTTAAAGGAATTGACGGAAGGGCACCACCAGGCGTGGAGCCTGCGGCTTAATTTGACTCAACACGGGAAAACTTACCAGGTCCAGACACGGGGAGGATTGACAGATTGAGAGCTCTTTCTTGATTCTGTGGGTGGTGGTGCATGGCCGTTCTTAGTTGGTGGGTTGCCTTGTCAGGTTGATTCCGGTAACGAACGAGACCTCAGCCTGCTAAATAGTCACACTTACTTTCTGTAGGTGCAAGACTTCTTAGAGGGACTATTGCCGTTAGGCAATGGAAGTGTGAGGCAATAACAGGTCTGTGATGCCCTTAGATGTTCTGGGCCGCACGCGCGCTACACTGATGCATTCAACGAGCCTATCCTTGACAGAAATGTCCGGGTAATCTTTGAAACTGCATCGTGATGGGGATAGATTATTGCAATTATTAGTCTTCAACGAGGAATGCCTAGTAAGCGCGAGTCATCAGCTCGCGTTGATTACGTCCCTGCCCTTTGTACACACCGCCCGTCGCTCCTACCGATTGGGTGTGCTGGTGAAGTGTTCGGATTGGCTTTAGTTGGGGGCAACCTCGACTCTTGCTGAGAAGAATATTAAACCCTCCCACCTAGAGGAAGGAGAAGTCGTAACAAGGTTTCC----------
>Pleodorina_starrii   
TCATATGCTTGTCTCAAAGATTAAGCCATGCATGTCTAAGTATAAACTGCTTATACTGTGAAACTGCGAATGGCTCATTAAATCAGTTATAGTTTATTTGATGGTACCTACTACTCGGATAACCGTAGTAATTCTAGAGCTAATACGTGCGCACAACCCGACTTCTGGAAGGGTCGTATTTATTAGATAAAAGGCCAGCCGGGCTCTGCCCGACCTGCGGTGAATCATGATAACTTCACGAATCGTATGGCCTCGTGCCGACGATGTTTCATTCAAATTTCTGCCCTATCAACTTTCGATGGTAGGATAGAGGCCTACCATGGTGGTAACGGGTGACGGAGGATTAGGGTTCGATTCCGGAGAGGGAGCCTGAGAGATGGCTACCACATCCAAGGAAGGCAGCAGGCGCGCAAATTACCCAATCCCGACACGGGGAGGTAGTGACAATAAATAACAATACCGGGCGCTTCGCGTCTGGTAATTGGAATGAGTACAATCTAAATCCCTTAACGAGGATCCATTGGAGGGCAAGTCTGGTGCCAGCAGCCGCGGTAATTCCAGCTCCAATAGCGTATATTTAAGTTGTTGCAGTTAAAAAGCTCGTAGTTGGATTTCGGGTGGGGTGGTGCGGTCCGCCTCTGGTGTGCACTGCTCTGCTCCACCTTCCTGCCGGGGACGGGCTCCTGGGCTTCACTGTCTGGGACTCGGAGTCGGCGAGGTTACTTTGAGTAAATTAGAGTGTTCAAAGCAGGCCTACGCTCTGAATACATTAGCATGGAATAACACGATAGGACTCTGGCCTATCTGTTGGTCTGTGGGACCGGAGTAATGATTAAGAGGGGTAGTCGGGGGCATTCGTATTCCGTTGTCAGAGGTGAAATTCTTGGATTTACGGAAGACGAACATCTGCGAAAGCATTTGCCAAGGATACTTTCATTGATCAAGAACGAAAGTTGGGGGCTCGAAGACGATTAGATACCGTCGTAGTCTCAACCATAAACGATGCCGACTAGGGATTGGCAGATGTTCCTTTGATGACTCTGCCAGCACCTTATGAGAAATCAAAGTTTTTGGGTTCCGGGGGGAGTATGGTCGCAAGGCTGAAACTTAAAGGAATTGACGGAAGGGCACCACCAGGCGTGGAGCCTGCGGCTTAATTTGACTCAACACGGGGAAACTTACCAGGTCCAGACACGGGAAGGATTGACAGATTGAGAGCTCTTTCTTGATTCTGTGGGTGGTGGTGCATGGCCGTTCTTAGTTGGTGGGTTGCCTTGTCAGGTTGATTCCGGTAACGAACGAGACCTCAGCCTGCTAAATAGTCAGCATCGCACCTGCGGTGCGCCGACTTCTTAGAGGGACTATTGGCGTTCAGCCAATGGAAGTATGAGGCGATAACAGGTCTGTGATGCCCTTAGATGTTCTGGGCCGCACGCGCGCTACACTGACGCGACCAACGAGCCTATCCTTGGCCGAGAGGCCCGGGTAATCTTGTAAACCGCGTCGTGATGGGGATAGATTATTGCAATTATTAGTCTTCAACGAGGAATGCCTAGTAAGCGCGAGTCATCAGCTCGCGTTGATTACGTCCCTGCCCTTTGTACACACCGCCCGTCGCTCCTACCGATTGGGTGTGCTGGTGAAGTGTTCGGATTGGACTTGACTGGGGCAACCTGGTCTTGTTCGAGAAGTTCATTAAACCCTCCCACCTAGAGGAAGGAGAAGTCGTAACAAGGTTTCC------------
>Protosiphon_botryoides   
GTCTCAAAGATTAAGCCATGCATGTCTAAGTATAAACCTTTATACGGTGAAACTGCGAATGGCTCATTAAATCAGTTATAGTTTATTTGATGGTACCTTTACTCGGATAACCGTAGTAATTCTAGAGCTAATACGTGCGTAAATCCCGACTTCTGGAAGGGACGTATTTATTAGATAAAAGGCCAGCCGGGCTTGCCCGACCCTAGGCGAATCATGATAACTTCACGAATCGCACGGCCTTGTGCCGGCGATGTTTCATTCAAATTTCTGCCCTATCAACTTTCGATGGTAGGATAGAGGCCTACCATGGTGGTAACGGGTGACGGAGGATTAGGGTTCGATTCCGGAGAGGGAGCCTGAGAAACGGCTACCACATCCAAGGAAGGCAGCAGGCGCGCAAATTACCCAATCCCGACACGGGGAGGTAGTGACAATAAATAACAATACTGGGCATTTATGTCTGGTAATTGGAATGAGTACAATGTAAATATCTTAACGAGTATCCATTGGAGGGCAAGTCTGGTGCCAGCAGCCGCGGTAATTCCAGCTCCAATAGCGTATATTTAAGTTGTTGCAGTTAAAAAGCTCGTAGTTGGATTTCGGGTGTGCTGACGCGGTCTGCCTCTGGTATGTACTGCGGCCGGTGCACCTTTCTGCCGGGGACGAGCTCCTGGGCTTCACTGTCTGGGACTCGGAGTCGGCGAGGTGACCTTGAGCAAACAAGAGTGTTCAAAGCAAGCCTACGCTCTGAATTTTTTAGCATGGAATCACACGATAGGACTCTGGCCTATCTTGTTGGTCTGTAGGACCGGAGTAATGATTAAGAGGGACAGTCGGGGGCATTCGTATTTCATTGTCAGAGGTGAAATTCTTGGATTTATGAAAGACGAACTTCTGCGAAAGCATTTGCCAAGGATGTTTTCATTGATCAAGAACGAAAGTTGGGGGCTCGAAGACGATTAGATACCGTCGTAGTCTCAACCATAAACGATGCCGACTAGGGATTGGCAGGTGTTCCATTGATGACCCTGCCAGCACCTTATGAGAAATCAAAGTTTTTGGGTTCCGGGGGGAGTATGGTCGCAAGGCTGAAACTTAAAGGAATTGACGGAAGGGCACCACCAGGCGTGGAGCCTGCGGCTTAATTTGACTCAACACGGGAAAACTTACCAGGTCCAGACACGGGGAGGATTGACAGATTGAGAGCTCTTTCTTGATTCTGTGGGTGGTGGTGCATGGCCGTTCTTAGTTGGTGGGTTGCCTTGTCAGGTTGATTCCGGTAACGAACGAGACCTCAGCCTGCTAAATAGTTAGCGGTACTCTGGTACTGACCTAACTTCTTAGAGGGACTATTGGCGTTTAGCCAATGGAAGTGTGAGGCAATAACAGGTCTGTGATGCCCTTAGATGTTCTGGGCCGCACGCGCGCTACACTGACGCATTCAACGAGCCTATCCTTGACCGAAGGGTCCGGGTAATCTTTGAAACTGCGTCGTGATGGGGATAGATTATTGCAATTATTAGTCTTCAACGAGGAATGCCTAGTAAGCGCAAGTCATCAGCTTGCGTTGATTACGTCCCTGCCCTTTGTACACACCGCCCGTCGCTCCTACCGATTGGGTGTGCTGGTGAAGTGTTCGGACTGGCCCCAATGGGTGGCAACACCCGCTGGGGCTGGGAAGAACATTAAACCCTC----------------------------------------------------------
>Pseudomuriella_schumacherensis   
TCATATGCTTGTCTCAAAGATTAAGCCATGCATGTCTAAGTATAAACTGCTTATACTGTGAAACTGCGAATGGCTCATTAAATCAGTTATAGTTTATTTGATGGTACCTCTACTCGGATAACCGTAGTAATTCTAGAGCTAATACGTGCGTAAATCCCGACTTCTGGAAGGGACGTATTTATTAGATAAAAGGCCGACCGGACTTTGTCCGACCCGCGGTGAATCATGATAACTTCACGAATCGCATGGCCTTGTGCCGGCGATGTTTCATTCAAATTTCTGCCCTATCAACTTTCGATGGTAGGATAGAGGCCTACCATGGTGGTAACGGGTGACGGAGGATTAGGGTTCGATTCCGGAGAGGGAGCCTGAGAAACGGCTACCACATCCAAGGAAGGCAGCAGGCGCGCAAATTACCCAATCCTGATACGGGGAGGTAGTGACAATAAATAACAATACCGGGCATCCAATGTCTGGTAATTGGAATGAGTACAATCTAAATCCCTTAACGAGGATCCATTGGAGGGCAAGTCTGGTGCCAGCAGCCGCGGTAATTCCAGCTCCAATAGCGTATATTTAAGTTGTTGCAGTTAAAAAGCTCGTAGTTGGATTTCGGGTGGGTTCTAGCGGTCTGCCTATGGTACGTACTACTAGGGCCTACCTTTCTGTCGGGGACGGGCTCCTGGGCTTAACTGTCCGGGACTCGGAGTCGACGTTGATACTTTGAGTAAATTAGAGTGTTCAAAGCAAGCCTACGCTCTGAATATTTTAGCATGGAATATCACGATAGGACTCTGGCCTATCTTGTTGGTCTGTAGGACCGGAGTAATGATTAAGAGGGACAGTCGGGGGCATTCGTATTTCATTGTCAGAGGTGAAATTCTTGGATTTATGAAAGACGAACTACTGCGAAAGCATTTGCCAAGGATGTTTTCATTAATCAAGAACGAAAGTTGGGGGCTCGAAGACGATTAGATACCGTCGTAGTCTCAACCATAAACGATGCCGACTAGGGATTGGCGGGTGTTTATTTAATGACCCCGCCAGCACCTTATGAGAAATCAAAGTTTTTGGGTTCCGGGGGGAGTATGGTCGCAAGGCTGAAACTTAAAGGAATTGACGGAAGGGCACCACCAGGCGTGGAGCCTGCGGCTTAATTTGACTCAACACGGGAAAACTTACCAGGTCCAGACATAGTGAGGATTGACAGATTGAGAGCTCTTTCTTGATTCTATGGGTGGTGGTGCATGGCCGTTCTTAGTTGGTGGGTTGCCTTGTCAGGTTGATTCCGGTAACGAACGAGACCTCAGCCTGCTAAATAGTCATGGGCGCTTCTTGCGGCTAGCTGACTTCTTAGAGGGACTATTGGCGTTTAGTCAATGGAAGTATGAGGCAATAACAGGTCTGTGATGCCCTTAGATGTTCTGGGCCGCACGCGCGCTACACTGATGCATTCAACAAGCCTATCCTTGGCCGAGAGGCCCGGGTAATCTTTGAAACTGCATCGTGATGGGGATAGATTATTGCAATTATTAGTCTTCAACGAGGAATGCCTAGTAAGCGCGAGTCATCAGCTCGCGTTGATTACGTCCCTGCCCTTTGTACACACCGCCCGTCGCTCCTACCGATTGGGTGTGCTGGTGAAGTGTTCGGATTGGCTGCGGTTGGGGGCAACTCTGACTGCAGCCGAGAAGTTCATTAAACCCTCCCACCTAGAGGAAGGAGAAGTCGTAACAAGGTTTCC---------
>Rotundella_rotunda   
GCTTATACTGTGAAACTGCGAATGGCTCATYAAATCAGTTATAGTTTATTTGATGGTACCTACTACTCGGATAACCGTAGTAATTCTAGAGCTAATACGTGCGTAAATCCCGACTTCTGGAAGGGACGTATTTATTAGATAAAAGGCCGACCGAGCTTTGCTCGACCCGCGGTGACTCATGATAACTTCACGAATCGCATGGCTTTATGCCGGCGATGTTTCATTCAAATTTCTGCCCTATCAACTTTCGATGGTAGGATAGAGGCCTACCATGGTGGTAACGGGTGACGGAGGATTAGGGTTCGATTCCGGAGAGGGAGCCTGAGAAACGGCTACCACATCCAAGGAAGGCAGCAGGCGCGCAAATTACCCAATCCTGACACGGGGAGGTAGTGACAATAAATAACAATACCGGGGTTTTCAACTCTGGTAATTGGAATGAGAGAGACCCAAACAAACCATCGAGGATCCATTGGAGGGCAAGTCTGGTGCCAGCAGCCGCGGTAATTCCAGCTCCAATAGCGTATATTTAAGTTGTTGCAGTTAAAAAGCTCGTAGTTGGATTTCGGGTGGGTCCTAGCGGTCGGCCTATGGTCAGTACTGCTATGGCGCACCTTTCTGTCGGGGACGGGCTCCTGGGCTTCACTGTCCGGGACTCGGAGTCGACGTGGTCACTTTGAAAAAAATGGAGTGTTCAAAGCAGGCTTACGCTCTGAACAATTTAGCATGGAATGACACGATAGGACTCTGGCCTATCTTGTCGGTCTGTAGGACCGGAGTAATGATTAAGAGGGACAGTCGGGGGCATTCGTATTTCATTGTCAGAGGTGAAATTCTTGGATTTATGAAAGACGAACTACTGCGAAAGCATTTGCCAAGGATGTTTTCATTAATCAAGAACGAAAGTTGGGGGCTCGAAGACGATTAGATACCGTCGTAGTCTCAACCATAAACGATGCCGACTAGGGATTGGCGGATGTTTTTTTGATGACTCCGCCAGCACCTTATGAGAAATCAAAGTTTTTGGGTTCCGGGGGGAGTATGGTCGCAAGGCTGAAACTTAAAGGAATTGACGGAAGGGCACCACCAGGCGTGGAGCCTGCGGCTTAATTTGACTCAACACGGGAAAACTTACCAGGTCCAGACATAGTGAGGATTGACAGATTGAGAGCTCTTTCTTGATTCTATGGGTGGTGGTGCATGGCCGTTCTTAGTTGGTGGGTTGCCTTGTCAGGTTGATTCCGGTAACGAACGAGACCTCAGCCTGCTAAATAGTGACACCCTCTTTTTGAGGGTGGCTCACTTCTTAGAGGGACTATTGGCGTTTAGTCAATGGAAGTATGAGGCAATAACAGGTCTGTGATGCCCTTAGATGTTCTGGGCCGCACGCGCGCTACACTGATGCATTCAACGAGCCTATCCTTGACCGAGAGGTCCGGGTAATCTTTGAAACTGCATCGTGATGGGGATAGATTATTGCAATTATTAGTCTTCAACGAGGAATGCCTAGTAAGCGCGAGTCATCAGCTCGCGTTGATTACGTCCCTGCCCTTTGTACACACCGCCCGTCGCTCCTACCGATTGGGTGTGCTGGTGAAGTGTTGGGATTGGCGAAAGCTGGTGGCAACACTGGCTATCGCTGAGAACTTCATTAAACCCTCCCACCTAGAGGAAGGAGAAGTCGTAACAAGGTTTCC--------------------------------------------------------
>Scenedesmus_obliquus   
TCATATGCTTGTCTCAAAGATTAAGCCATGCATGTCTAAGTATAAACTGCTTATACTGTGAAACTGCGAATGGCTCATTAAATCAGTTATAGTTTATTTGGTGGTACCTTACTACTCGGAATAACCGTAGTAATTCTAGAGCTAATACGTGCGTAAATCCCGACTTCTGGAAGGGACGTATATATTAGATAAAAGGCCGACCGAGCTTTGCTCGACCCGCGGTGAATCATGATATCTTCACGAAGCGCATGGCCTTGTGCCGGCGCTGTTCCATTCAAATTTCTGCCCTATCAACTTTCGATGGTAGGATAGAGGCCTACCATGGTGGTAACGGGTGACGGAGGATTAGGGTTCGATTCCGGAGAGGGAGCCTGAGAAACGGCTACCACATCCAAGGAAGGCAGCAGGCGCGCAAATTACCCAATCCTGATACGGGGAGGTAGTGACAATAAATAACAATACCGGGCATTTTATGTCTGGTAATTGGAATGAGTACAATCTAAATCCCTTAACGAGGATCCATTGGAGGGCAAGTCTGGTGCCAGCAGCCGCGGTAATTCCAGCTCCAATAGCGTATATTTAAGTTGTTGCAGTTAAAAAGCTCGTAGTTGGATTTCGGGTGGGTTCTAGCGGTCCGCCTATGGTGAGTACTGCTATGGCCTTCCTTTCTGTCGGGGACGGGCTTCTGGGCTTCACTGTCCGGGACTCGGAGTCGACGTGGTTACTTTGAGTAAATTAGAGTGTTCAAAGCAGGCTTACGCCAGAATACTTTAGCATGGAATAACACGATAGGACTCTGGCCTATCTTGTTGGTCTGTAGGACCGGAGTAATGATTAAGAGGGACAGTCGGGGGCATTCGTATTTCATTGTCAGAGGTGAAATTCTTGGATTTATGAAAGACGAACTACTGCGAAAGCATTTGCCAAGGATGTTTTCATTAATCAAGAACGAAAGTTGGGGGCTCGAAGACGATTAGATACCGTCGTAGTCTCAACCATAAACGATGCCGACTAGGGATTGGCGAATGTTTTTTTAATGACTTCGCCAGCACCTTATGAGAAATCAAAGTTTTTGGGTTCCGGGGGGAGTATGGTCGCAAGGCTGAAACTTAAAGGAATTGACGGAAGGGCACCACCAGGCGTGGAGCCTGCGGCTTAATTTGACTCAACACGGGAAAACTTACCAGGTCCAGACATAGTGAGGATTGACAGATTGAGAGCTCTTTCTTGATTCTATGGGTGGTGGTGCATGGCCGTTCTTAGTTGGTGGGTTGCCTTGTCAGGTTGATTCCGGTAACGAACGAGACCTCAGCCTGCTAAATAGTCTCAGTTGCTTTTTGCAGCTGGCTGACTTCTTAGAGGGACTATTGGCGTTTAGTCAATGGAAGTATGAGGCAATAACAGGTCTGTGATGCCCTTAGATGTTCTGGGCCGCACGCGCGCTACACTGATGCATTCAACAAGCCTATCCTTGACCGAAGGGTCTGGGTAATCTTTGAAACTGCATCGTGATGGGGATAGATTATTGCAATTATTAGTCTTCAACGAGGAATGCCTAGTAAGCGCAAGTCATCAGCTTGCGTTGATTACGTCCCTGCCCTTTGTACACACCGCCCV----------------------------------------------------------------------------------------------------------------------------------------
>Schizomeris_leibleinii   
CCATGCATGTCTTAGTATAAACTGCTTATACTGTGAAACTGCGAATGGCTCATTAAATCAGTTATAGTTTATTTGATGGTACCTTACTACTCGGATAACCGTAGTAATTCTAGAGCTAATACGTGCGTAAATCCCGACTTCTGGAAGGGACGTATTTATTAGATAAAAGGCCGACCGGGCTTGCCCGACCTGCGGTGAATCATGATAACTTCACGAATCGCATGGCCTTGAGCCGGCGATGTTTCATTCAAATTTCTGCCCTATCAACTTTCGATGGTAGGATAGAGGCCTACCATGGTGGTAACGGGTGACGGAGGATTAGGGTTCGATTCCGGAGAGGGAGCCTGAGAAACGGCTACCACATCCAAGGAAGGCAGCAGGCGCGCAAATTACCCAATCCCGACACGGGGAGGTAGTGACAATAAATAACAATACCGGGCATTTAATGTCTGGTAATTGGAATGAGTACAATCTAAATCCCTTAACGAGTATCCATTGGAGGGCAAGTCTGGTGCCAGCAGCCGCGGTAATTCCAGCTCCAATAGCGTATATTTAAGTTGTTGCAGTTAAAAAGCTCGTAGTTGGATTTCGGGTGGCTTTTGCCGGTCCGCCTAACGGTGTGTACTGGCAGAGGCTACCTTTCTGTCGGGGACGGGCTTCTGGGCTTCACTGTCCGGGACTCGGAGTCGGCGAGGTTACTTTGAGTAAATTAGAGTGTTCAAAGCAAGCCTGCGCTCTGAATACATTAGCATGGAATAACATGATAGGACTCTGGCCTATCTTGTTGGTCTGTAGGACCGGAGTAATGATTAAGAGGGACAGTCGGGGGCATTCGTATTTCATTGTCAGAGGTGAAATTCTTGGATTTATGAAAGACGAACATCTGCGAAAGCATTTGCCAAGGATGTTTTCATTAATCAAGAACGAAAGTTGGGGGCTCGAAGACGATTAGATACCGTCGTAGTCTCAACCATAAACGATGCCGACTAAGGATTGGCAGTAGTTTTTTTGATGACTCTGCCAGCACCTTATGAGAAATCAAAGTTTTTGGGTTCCGGGGGGAGTATGGTCGCAAGGCTGAAACTTAAAGGAATTGACGGAAGGGCACCACCAGGCGTGGAGCCTGCGGCTTAATTTGACTCAACACGGGAAAACTTACCAGGTCCAGACATAGTGAGGATTGACAGATTGAGAGCTCTTTCTTGATTCTATGGGTGGTGGTGCATGGCCGTTCTTAGTTGGTGGGTTGCCTTGTCAGGTTGATTCCGGTAACGAACGAGACCTCAGCCTGCTAAATAGTCACTGTCGCTTCTTGCGGCAGGCAGACTTCTTAGAGGGACTATTGTCGTTTAGGCAATGGAAGTATGAGGCAATAACAGGTCTGTGATGCCCTTAGATGTTCTGGGCCGCACGCGCGCTACACTGATGCATTCAACGAGCCTATCCTTGGCCGAAAGGCCCGGGTAATCTTTGAAACTGCATCGTGATGGGGATAAATTATTGCAATTATTAGTCTTCAACGAGGAATGCCTAGTAAGCGCGAGTCATCAGCTCGCGTTGATTACGTCCCTGCCCTTTGTACACACCGCCCGTCGCTCCTACCGATTGGGTGTGCTGGTGAAGTGTTCGGATTGGAGGCGGCTGGTGGTTCCACTAGCCGCTTTCGAGAAGTTCATTAAACCC----------------------------------------------------------------------
>Spermatozopsis_similis   
TCATATGCTTGTCTCAAAGATTAAGCCATGCATGTCTAAGTATAAACTGCTTTATACTGTGAAACTGCGAATGGCTCATTAAATCAGTTATAGTTTATTTGATGGTATTTTTAAACGGAATAACCGTAGTAATTCTAGAGCTAATACGTGCGTAAATCCCGACTTCTGGAAGGGACGTATTTATTAGATAAAAGGCCGACCGGGTTCGCCCGACTCACGGTGAATCATGATAACTTCACGAATCGCATGGCCTTGCGCCGGCGATGTTTCATTCAAATTTCTGCCCTATCAACTTTCGATGGTAGGATAGAGGCCTACCATGGTGGTGACGGGTAACGGAGGATTAGGGTTCGATTCCGGAGAGGGAGCCTGAGAAACGGCTACCACATCCAAGGAAGGCAGCAGGCGCGCAAATTACCCAATCTCGACAAGAGGAGGTAGTGACAATAAATAACAATACCGGGCATTTATGTCTGGTAATTGGAATGAGTACAATCTAAATCCCTTAACGAGGATCCATTGGAGGGCAAGTCTGGTGCCAGCAGCCGCGTAATTCCAGCTCCAATAGCGTATATTTAAGTTGTTGCAGTTAAAAAGCTCGTAGTTGGATTTCGGGTGGGTTGCAGCGGTCCGCCTCTGGTGAGTACTGCTTCGGCCTACCTTACTGCCGGGGACGGGCTCCTGGGCTTAACTGTCCGGGACTCGGAGTCGGCGAAGTTACTTTGAGGAACTTAGAGTGTTCAAAGCAAGCCTACGCTCTGAATATATTAGCATGGAATAACATGATAGGACTCTGGCCTATCTTGTTGGTCTGTAGGACCGGAGTAATGATTAAGAGGGACAGTCGGGGGCATTCGTATTTCATTGTCAGAGGTGAAATTCTTGGATTTATGAAAGACGAACTTCTGCGAAAGCATTTGCCAAGGATGTTTTCATTAATCAAGAACGAAAGTTGGGGGCTCGAAGACGATTAGATACCGTCGTAGTCTCAACCATAAACGATGCCGACTAGGGATTGGCAAGTGTTTTTTCGATGACCTTGCCAGCACCTTATGAGAAATCAAAGTTTTTGGGTTCCGGGGGGAGTATGGTCGCAAGGCTGAAACTTAAAGGAATTGACGGAAGGGCACCACCAGGCGTGGAGCCTGCGGCTTAATTTGACTCAACACGGGAAAACTTACCAGGTCCAGACACGGGAAGGATAGACAGATTGAGAGCTCTTTCTTGATTCTGTGGGTGGTGGTGCATGGCCGTTCTTAGTTGGTGGGTTGCCTTGTCAGGTTGATTCCGGTAACGAACGAGACCTCAGCCTGCTAAATAGTCACGATTGCTTTTTGCAGTCGGCAGACTTCTTAGAGGGACTATTGGCGTTTAGTCAATGGAAGTATGAGGCAATAACAGGTCTGTGATGCCCTTAGATGTTCTGGGCCGCACGCGCGCTACACTGATGCATTCAACAAGCCTATCCTTGGTCGAAAGGCCCGGGTAATCTTTGAAACTGCATCGTGATGGGGATAGACCATTGCAATTATTGGTCTTCAACGAGGAATGCCTAGTAAGCGCAAGTCATCAGCTTGCGTTGATTACGTCCCTGCCCTTTGTACACACCGCCCGTCGCTCCTACCGATTGGGTGTGCTGGTGAAGTGTTCGGATTGGCTGCTTTTGGGAAACCTGGGTAGCCGAGAAGTTCATTAAACCCTCCCACCTAGAGGAAGGAGAAGTCGTAACAAGGTTTCC---------------
>Stephanosphaera_pluvialis   
TCATATGCTTGTCTCAAAGATTAAGCCATGCATGTCTAAGTATAAACTGCTATACTGTGAAACTGCGAATGGCTCATTAAATCAGTTATAGTTTATTTGATGGTACCTTTACTCGGATAACCGTAGTAATTCTAGAGCTAATACGTGCGTAAATCCCGACTTCTGGAAGGGACGTATTTATTAGATAAAAGGCCAGCCGAGCTTGCTCGACTCTTGGCGAATCATGATAACTTGACGAATCGCATGGCCTTGTGCCGGCGATGTTTCATTCAAATTTCTGCCCTATCAACTTTCGATGGTAGGATAGAGGCCTACCATGGTGGTAACGGGTGACGGAGGATTAGGGTTCGATTCCGGAGAGGGAGCCTGAGAAACGGCTACCACATCCAAGGAAGGCAGCAGGCGCGCAAATTACCCAATCCCGACACGGGGAGGTAGTGACAATAAATAACAATACCGGGCATTTATGTCTGGTAATTGGAATGAGTACAATGTAAATATCTTAACGAGTATCCATTGGAGGGCAAGTCTGGTGCCAGCAGCCGCGGTAATTCCAGCTCCAATAGCGTATATTTAAGTTGTTGCAGTTAAAAAGCTCGTAGTTGGATTTCGGGTGGGTTGCTGTGGTCTGCCACTGGTATGTACTACAGCGGCTCACCTTTCTGCTGGGGACGGGCTCCTGGGCTTAACTGTCTGGGACTCGGAATCAGCGAAGTGACCTTGAGCAAAAGTGAGTGTTCAAAGCAAGCCTACGCTCTGAAACATTTAGCATGGAATCACACGATAGGACTCTGGCCTATCTTGTTGGTCTGTAGGACCGGAGTAATGATTAAGAGGGACAGTCGGGGGCATTCGTATTTCATTGTCAGAGGTGAAATTCTTGGATTTATGAAAGACGAACATCTGCGAAAGCATTTGCCAAGGATGTTTTCATTGATCAAGAACGAAAGTTGGGGGCTCGAAGACGATTAGATACCGTCGTAGTCTCAACCATAAACGATGCCGACTAGGGATTGGCAGGTGTTTCGTTGATGACCCTGCCAGCACCTTATGAGAAATCAAAGTTTTTGGGTTCCGGGGGGAGTATGGTCGCAAGGCTGAAACTTAAAGGAATTGACGGAAGGGCACCACCAGGCGTGGAGCCTGCGGCTTAATTTGACTCAACACGGGGAAACTTACCAGGTCCAGACACGGGGAGGATTGACAGATTGAGAGCTCTTTCTTGATTCTGTGGGTGGTGGTGCATGGCCGTTCTTAGTTGGTGGGTTGCCTTGTCAGGTTGATTCCGGTAACGAACGAGACCTCAGCCTGCTAAATAGTCACGGGTACCTTGGTACACGCTTGACTTCTTAGAGGGACTATTGGCGTTACAGTCAATGGAAGTGTGAGGCGATAACAGGTCTGTGATGCCCTTAGATGTTCTGGGCCGCACGCGCGCTACACTGATGCATTCAACGAGCCTATCCTTGACCGAAAGGTCCGGGTAATCTTTGAAACTGCATCGTGATGGGGATAGATTATTGCAATTATTGGTCTTCAACGAGGAATGCCTAGTAAGCGCAAGTCATCAGCTTGCGTTGATTACGTCCCTGCCCTTTGTACACACCGCCCGTCGCTCCTACCGATTGGGTGTGCTGGTGAAGTGTTGGGATTGACTTCAGTGGTGGGCAACCTCCACTGTTGTTGAGAACAACATTAAACCCTCCCACCTAGAGGAAGGAGAAGTCGTAACAAGGTTTCC------------
>Stigeoclonium_helveticum   
TCATATGCTTGTCTCAAAGATTAAGCCATGCATGTCTAAGTATAAACTGCTTATACTGTGAAACTGCGAATGGCTCATTAAATCAGTTATAGTTTATTTGATGGTACCTTACTACTCGGATAACTGTAGTAATTCTACAGCTAATACGTGCTCAAGTCCCAACTTCTGGAAGGGACGTGGTTATAAGACGTAAGGCCAACCGCTCTGCCCGATCTGAGGTGAACCATTATAAGTCCACGAATCGCATAGCCTTGTGCTGGCGATGTTTCATTCAAACTTCTGCCCTATCAACTTTCGACGGTAGGATAGAGGCCTACCATGGTGGTGACGGGTGACGGAGGATTAGGGTTCGGTTCCGGAGAGGGAGCCTGAGAAATGGCTACCACATCCAAGGAAGGCAGCAGGCGCGCAAATTACCCAATCCTGACACAGGGAGGTAGTGACAATAAATAACAATACCGGGCATTAAATGTCTGGTAATTGGAATGATAACGATCTAAACCCACTATAGAGTATCCATTGGAGGGCAAGTCTGGTGCCCAGCCGCGGTAATTCCAGCTCCAATAGCGTATATTTAGTTGTTGCAGTTAAAAAGCTCGTAGTTGGATTTCGGGTGGCTTTCTGCGGTCCGCTTCGGGTGTGCACTGCTGTGGCCACCTTTCTGTCGGGGACGGGCTCCTGGGCTTCACTGTCCGGGACTCGGAGTCGGCGAGGTTACTTTGAGTAAATTAGAGTGTTCAAAGCAAGCCTGAGCTCTGAATACATTAGCATGGAATAACACGATAGGACTCTGGCCTATCTTGTTGGTCTGTAGGACCGGAGTAATGATTAAGAGGGACAGTCGGGGGCATTCGTATTTCATTGTCAGAGGTGAAATTCTTGGATTTATGAAAGACGAACTTCTGCGAAAGCATTTGCCAAGTATGTCTTCATTAATCAAGAACGAAAGTTGGGGGCTCGAAGACGATTAGATACCGTCGTAGTCTCAACCATAAACGATGCCGACTAGGGATCGGTGGGAGCTTTTTCGATGGCTCCTCCGGCACCTTATGAGAAATCAAAGTCTTTGGGTTCCGGGGGGAGTATGGTCGCAAGGCTGAAACTTAAAGGAATTGACGGAAGGGCACCACCAGGCGTGGACTGCGGCTTAATTTGACTCAACACGGGAAAACTTACCAGGTCCAGACATAGTGAGGATTGACAGATTGAGAGCTCTTTCTTGATTCTATGGGTGGTGGTGCATGGCCGTTCTTAGTTGGTGGGTTGCCTTGTCAGGTTGATTCCGGTAACGAACGAGACCTCAGCCTGCTAAATAGTTGCCGCTTCTTGCGGCAGGCCGACTTCTTAGAGGGACTATTGTCGTTTAGGCAATGGAAGTATGAGGCAATAACAGGTCTGTGATGCCCTTAGATGTTCTGGGCCGCACGCGCGCTACACTGATGCATTCAACGAGCCTATCCTTGGCCGAGAGGCCGGGTAATCTTTGAAACTGCATCGTGATGGGGATAGATTATTGCAATTATTAGTCTTCAACGAGGAATGCCTAGTAAGCGCGAGTCATCAGCTCGCGTTGATTACGTCCCTGCCCTTTGTACACACCGCCCGTCGCTCCTACCGATTGGGTGTGCTGGTGAAGTTCGGATTGAGAGCGGTCGGGAGTCTCTCCTGCCGCTGCCGAGAAGTTCGTTAAACCCTCCCACCTAGAGGAAGGAGAAGTCGTAACAAGGTTTCC---------------------
>Treubaria_triappendiculata   
AGCCATGCATGTCTAAGTATAAACTGCTTGACGGTGAGACTGCGAATGGCTCATTAAATCAGTTATAGTTTATTTGATGGTTCCTTACTACTCGGATAACCGTAGTAATTCTAGAGCTAATACGTGCGCACATCCCGACTCTCGGAAGGGACGTATTTATTAGATAAAAGGCCGTCCGGGCTTTGCCCGACCCGCGGTGACTCATGATAACTTCACGAATCGCACGGCCTCGCGCCGGCGATGTTTCATTCAAATTTCTGCCCTATCAACTTTCGATGGTAGGATAGAGGCCTACCATGGTGTTCACGGGTGACGGAGGATTAGGGTTCGACTCCGGAGAGGGAGCCTGAGAAACGGCTACCACATCCAAGGAAGGCAGCAGGCGCGCAAATTACCCAATTCCGACACGGAGAGGTAGTGACAATAAATAACAATATCGGGCCTTTGGTCTGATAATTGGAATGAGTACAATCTAAATCCCTTAACGAGGATCCATTGGAGGGCAAGTCTGGTGCCAGCAGCCGCGGTAATTCCAGCTCCAATAGCGTATATTTAAGTTGTTGCAGTTAAAAAGCTCGTAGTTGGATTTTGGGTGGGCGGCAGCGGTCCGCCTCTGGTGTGCACTGCTGCGGTCCACCTTTCAGCCGGGTACGGGTGCCTGGGCTTCACTGTCCGGGCCTCGGAATCGGCGTCGTCACTTTGAGTAAATTAGAGTGTTCAAAGCAGGCCCACGCTCTGAATACGTTAGCATGGAATGACACCATAGGACCCCGTCCTATCTTGTCGGTCTGTAGGTTGGGGTAATGATTAAGAGGAACAGTTGGGGGCATTCGTATTTCGTTGTCAGAGGTGAAATTCTTGGATTTACGAAAGACGAACTTCTGCGAAAGCATTTGCCAAGGATGTTTTCATTAATCAAGAACGAAAGTTGGGGGCTCGAAGACGATTAGATACCGTCGTAGTCTCAACCATAAACGATGCCGGCTAGGGATTGGCGGAAGTTCCTTTGATGACTCCGCCAGCACCTTATGAGAAATCAAAGCTTTTGGGTTCCGGGGGGAGTATGGTCGCAAGGCTGAAACTTAAAGGAATTGACGGAAGGGCACCACCAGGCGTGGAGCCTGCGGCTTAATTTGACTCAACACGGGAAAACTTACCAGGTCCAGACGCAAGAATGATCGACAGATTGAGAGCTCTTTCTTGATTTTGCGGGTGGTGGTGCATGGCCGTTCTTAGTTGGTGGGTTGCCTTGTCAGGTTGATTCCGGTAACGAACGAGACCTCAGCCTGCTAACTAGTCACGATTGCTCCGGCAGTCGGCAGACTTCTTAGAGGGACTATTGTCGTTTAGGCGATGGAAGTATGAGGCAATAACAGGTCTGTGATGCCCTTAGATGTTCTGGGCCGCACGCGCGCTACACTGGTGCATTCAACGAGCCTATCCTTGGCCGAGAGGCCCGGGTAATCTTGTAAACTGCACCGTGACTTGGGATAGATTATTGCAATTATTAGTCTTCAACGAGGAATGCCTAGTAAGCGTGAGTCATCAGCTCACGTTGATTACGTCCCTGCCCTTTGTACACACCGCCCGTCGCTCCTACCGATTGGGTGTGCTGGTGAAGTGTTCGGACTGGCGGCATGGCGGGCAACCGCTTCGCCGCCGGGAAGTTCATTAAACCCTCCCACCTAGAGGAAGGAGAAG----------------------------------------------------
>Trochiscia_hystrix   
CCATGCATGTCTAAGTATAAACTGCTTGACGGTGAGACTGCGAATGGCTCATTAAATCAGTTATAGTTTATTTGATGGTTCCTTACTACTCGGATAACCGTAGTAATTCTAGAGCTAATACGTGCGCACATCCCGACTCTTGGAAGGGACGTATTTATTAGATAAAAGGCCGTCCGGGCTTTGCCCGACCCGCGGTGAATCATGATAACTTCACGAATCGCACGGCCTTGCGCCGGCGATGTTTCATTCAAATTTCTGCCCTATCAACTTTCGATGGTAGGATAGAGGCCTACCATGGTGTTTACGGGTGACGGAGGATTAGGGTTCGACTCCGGAGAGGGAGCCTGAGAAACGGCTACCACATCCAAGGAAGGCAGCAGGCGCGCAAATTACCCAATCCCGACACGGGGAGGTAGTGACAATAAATAACAATATCGGGCCTTTGGTCTGATAATTGGAATGAGTACAATCTAAATCCCTTAACGAGGAACCATTGGAGGGCAAGTCTGGTGCCAGCAGCCGCGGTAATTCCAGCTCCAATAGCGTATATTTAAGTTGTTGCAGTTAAAAAGCTCGTAGTTGGATCTTGGGTGGATAGCAGCGGTCCGCCTCTGGTGTGCACTGCTGCAGTTCACCTTTCAGCCGGGTACGGGTGCCTGGGCTTCACTGTCCGGGCCTCGGAATCGGCGTCGTCACTTTGAGTAAAGTAGAGTGTTCAAAGCAGGCCCACGCTCTGAATATTTTAGCATGGAATGACACCATAGGACGCCGTCCTATCTTGTCGGTCTGTAGGTATGGCGTAATGATTAAGAGGAACAGTTGGGGGCATTCGTATTTCGTTGTCAGAGGTGAAATTCTTGGATTTACGAAAGACGAACTTCTGCGAAAGCATTTGCCAAGGATGTTTTCATTAATCAAGAACGAAAGTTGGGGGCTCGAAGACGATTAGATACCGTCGTAGTCTCAACCATAAACGATGCCGGCTAGGGATTGGCGGAAGTTCCTTCGATGACTCCGCCAGCACCTTATGAGAAATCAAAGCTTTTGGGTTCCGGGGGGAGTATGGTCGCAAGGCTGAAACTTAAAGGAATTGACGGAAGGGCACCACCAGGCGTGGAGCCTGCGGCTTAATTTGACTCAACACGGGAAAACTTACCAGGTCCGGACGCGAGAAGGATTGACAGATTGAGAGCTCTTTCTTGATTTTGCGGGTGGTGGTGCATGGCCGTTCTTAGTTGGTGGGTTGCCTTGTCAGGTTGATTCCGGTAACGAACGAGACCTCAGCCTGCTAACTAGTCACGTCCGCTCCGGCGGTCGGCAGACTTCTTAGAGGGACTATTGTCGTTTAGGCGATGGAAGTATGAGGCAATAACAGGTCTGTGATGCCCTTAGATGTTCTGGGCCGCACGCGCGCTACACTGGTGCATTCAACAAGCCTATCCTTGGCCGAGAGGCCCGGGTAATCTTGCAAACTGCACCGTGACTTGGGATAGATTATTGCAATTATTAGTCTTCAACGAGGAATGCCTAGTAAGCGTGAGTCATCAACTCACGTTGATTACGTCCCTGCCCTTTGTACACACCGCCCGTCGCTCCTACCGATTGGGTGTGCTGGTGAAGTGTTCGGACTGGCGGCATGGCGGGCAACCGCTTCGTCGCCGGGAAGTTCATTAAACCCTCCCACCTA------------------------------------------------------------------
>Uronema_sp   
TCATATGCTTGTCTCAAAGATTAAGCCATGCATGTCTAAGTATAAATTGCTTATACTATGAAACTGCGAATGGCTCATTAAATCAGTTGTAGTTTATTTGATGATACCTTTCTACTCGGATAACCGTAGTAATTCTAGAGCTAATACGTGCGCAACTCCCGACTTCTGGAAGGGACGTGGTTATTAGATCTAAGGCCAACCGGGCTCTGCCCGACCTGAGGTGAATCATTGTAACTCCACGAATCGCATGGCCTCGCGCCGGCGATGTTTCATTCAAACTTCTGCCCTATCAACTTTCGATGGTAGGATAGAGGCCTACCATGGTGGTAACGGGTGACGGAGGATTAGGGTTCGATTCCGGAGAGGGAGCCTGAGAAACGGCTACCACATCCAAGGAAGGCAGCAGGCGCGCAAATTACCCAATCCCGACACGGGGAGGTAGTGACAATAAATAACAATACCGGGCATTCAATGTCTGGTAATTGGAATGAGTACAATCTAAATCCCTTAACGAGTATCCATTGGAGGGCAAGTCTGGTGCCAGCAGCCGCGGTAATTCCAGCTCCAATAGCGTATATTTAAGTTGTTGCAGTTAAAAAGCTCGTAGTTGGATTTCGGGTGGCTGTTTGCGGTCCGCCTTACGGTGTGCACTGCTGCCGGCCACCTTTCTGTCGGGGACGGGCTCCTGGGCTTCACTGTCCGGGACTCGGAGTCGGCGAGGTTACTTTGAGTAAATTAGAGTGTTCAAAGCAAGCCTGAGCTCTGAATACATTAGCATGGAATAACACGATAGGACTCTGGCCTATCTTGTTGGTCTGTAGGACCGGAGTAATGATTAAGAGGGACAGTCGGGGGCATTCGTATTTCATTGTCAGAGGTGAAATTCTTGGATTTATGAAAGACGAACTTCTGCGAAAGCATTTGCCAAGTATGTCTTCATTAATCAAGAACGAAAGTTGGGGGCTCGAAGACGATTAGATACCGTCGTAGTCTCAACCATAAACGATGCCGACTAGGGATCGGTGGGAGTTTTTTTGAKGACTCCGTGGGCACCTTATGAGAAATCAAAGTCTTTGGGTTCCGGGGGGAGTATGGTCGCAAGGCTGAAACTTAAAGGAATTGACGGAAGGGCACCACCAGGCGTGGAGCCTGCGGCTTAATTTGACTCAACACGGGAAAACTTACCAGGTCCAGACATAGTGAGGATTGACAGATTGAGAGCTCTTTCTTGATTCTATGGGTGGTGGTGCATGGCCGTTCTTAGTTGGTGGGTTGCCTTGTCAGGTTGATTCCGGTAACGAACGAGACCTCAGCCTGCTAAATAGTCACTGCCGCTTTCTGCGGCAGGCAGACTTCTTAGAGGGACTATTGTCGTTTAGGCAATGGAAGTATGAGGCAATAACAGGTCTGTGATGCCCTTAGATGTTCTGGGCCGCACGCGCGCTACACTGACGCATTCAACGAGCCTATCCTTGGCCGAGAGSSCCGGGTAATCTTTGAAACTGCGTCGTGATGGGGATAGATTATTGCAATTATTAGTCTTCAACGAGGAATGCCTAGTAAGCGCGAGTCATCAGCTCGCGTTGATTACGTCCCTGCCCTTTGTACACACCGCCCGTCGCTCCTACCGATTGGGTGTGCTGGTGAAGCGCTCGGATCGGGGGCGGTCGGGAGTCTCTCCCACCGTCCCTGAGAAGTCCGTTAAACCCTCCCACCTAGAGGAAGGAGAAGTCGTAACAAGGTTTCC------
>Volvox_carteri   
TCATATGCTTGTCTCAAAGATTAAGCCATGCATGTCTAAGTATAAACTGCTTATACTGTGAAACTGCGAATGGCTCATTAAATCAGTTATAGTTTATTTGATGGTACCTACTACTCGGATAACCGTAGTAATTCTAGAGCTAATACGTGCGCACAACCCGACTTCTGGAAGGGTCGTATTTATTAGATAAAAGGCCAGCCGGGCTTTGCCCGTTGAATGGTGAATCATGATAACTTCACGAATCGTATGGCCACGTGCCGACGATGTTTCATTCAAATTTCTGCCCTATCAACTTTCGATGGTAGGATAGAGGCCTACCATGGTGGTAACGGGTGACGGAGGATTAGGGTTCGATTCCGGAGAGGGAGCCTGAGAGATGGCTACCACATCCAAGGAAGGCAGCAGGCGCGCAAATTACCCAATCCCGACACGGGGAGGTAGTGACAATAAATAACAATACCGGGCGCTTAGCGTCTGGTAATTGGAATGAGTACAATCTAAATCCCTTAACGAGGATCCATTGGAGGGCAAGTCTGGTGCCAGCAGCCGCGGTAATTCCAGCTCCAATAGCGTATATTTAAGTTGTTGCAGTTAAAAAGCTCGTAGTTGGATTTCGGGTGGGGTGGTGCGGTCCGCCTCTGGTGTGCACTGCTCTGCTCCACCTTCCTGCCGGGGACGGGCTCCTGGGCTTCACTGTATGGGACTCGGAGTCGGCGAGGTTACTTTGAGTAAATTAGAGTGTTCAAAGCAGGCCTACGCTCTGAATACATTAGCATGGAATAACACGATAGGACTCTGGCCTATCTGTTGGTCTGTGGGATCGGAGTAATGATTAAGAGGGGTAGTCGGGGGCATTCGTATTCCGTTGTCAGAGGTGAAATTCTTGGATTTACGGAAGACGAACATCTGCGAAAGCATTTGCCAAGGATACTTTCATTGATCAAGAACGAAAGTTGGGGGCTCGAAGACGATTAGATACCGTCGTAGTCTCAACCATAAACGATGCCGACTAGGGATTGGCAGATGTTCTTTTGATGACTCTGCCAGCACCTTATGAGAAATCAAAGTTTTTGGGTTCCGGGGGGAGTATGGTCGCAAGGCTGAAACTTAAAGGAATTGACGGAAGGGCACCACCAGGCGTGGAGCCTGCGGCTTAATTTGACTCAACACGGGGAAACTTACCAGGTCCAGACACGGGAAGGATTGACAGATTGAGAGCTCTTTCTTGATTCTGTGGGTGGTGGTGCATGGCCGTTCTTAGTTGGTGGGTTGCCTTGTCAGGTTGATTCCGGTAACGAACGAGACCTCAGCCTGCTAAATAGTCAGCATGACTGCGGTGCGCAGACTTCTTAGAGGGACTATTGGCGTTCAGCCAATGGAAGTATGAGGCGATAACAGGTCTGTGATGCCCTTAGATGTTCTGGGCCGCACGCGCGCTACACTGACGCGACCAACGAGCCTATCCTTGGCCGAGAGGCCCGGGTAATCTTGTAAACCGCGTCGTGATGGGGATAGATTATTGCAATTATTAGTCTTCAACGAGGAATGCCTAGTAAGCGCGAGTCATCAGCTCGCGTTGATTACGTCCCTGCCCTTTGTACACACCGCCCGTCGCTCCTACCGATTGGGTGTGCTGGTGAAGTGTTCGGATTGACTTTGACTGGGGCAACCTGGTCATGGTTGAGAAGTTCATTAAACCCTCCCACCTAGAGGAAGGAGAAGTCGTAACAAGGTTACC---------------
>A68   
NNNNNNNNNNNNNNNNNNNNNNNNNNNNNNNNNNNNNNNNNNNNNNNNNNNNNNNNNNNNNNNNNNNNNNNNNNNNNNNNNNNNNNNNNNNNNNNNNNNNNNNNNNNNNNNNNNNNNNNNNNNNNNNNNNNNNNNNNNNNNNNNNNNNNNNNNNNNNNNNNNNNNNNNNNNNNNNNNNNNNNNNNNNNNNNNNNNNNNNNNNNNNNNNNNNNNNNNNNNNNNNNNNNNNNNNNNNNNNNNNNNNNNNNNNNNNNNNNNNNNNNNNNNNNNNNNNNNNNNNNNNNNNNNNNNNNNNNNNNNNNNNNNNNNNNNNNNNNNNNNNNNNNNNNNNNNNNNNNNNNNNNNNNNNNNNNNNNNNNNNNNNNNNNNNNNNNNNNNNNNNNNNNNNNNNNNNNNNNNNNNNNNNNNNNNNNNNNNNNNNNNNNNNNNNNNNNNNNNNNNNNNNNNNNNNNNNNNNNNNNNNNNNNNNNNNNNNNNNNNNNNNNNNNNNNNNNNNNNNNNNNNNNNNNNNNNNNNNNNNNNNNNNNNNNNNNNNNNNNNNNNNNNNNNNNNNNNNNNNNNNNNNNNNNNNNNNNNNNNNNNNNNNNNNNNNNNNNNNNNNNNNNNNNNNNNNNNNNNNNNNNNNNNNNNNNNNNNNNNNNNNNNNNNNNNNNNNNNNNNNNNNNNNNNNNNNNNNNNNNNNNNNNNNNNNNNNNNNNNNNNNNNNNNNNNNNNNNNNNNNNNNNNNNNNNNNNNNNNNNNNNNNNNNNNNNNNNNNNNNNNNNNNNNNNNNNNNNNNNNNNNNNNNNNNNNNNNNNNNNNNNNNNNNNNNNNNNNNNNNNNNNNNNNNNNNNNNNNNNNNNNNNNNNNNNNNNNNNNNNNNNNNNNNNNNNNNNNNNNNNNNNNNNNNNNNNNNNNNNNNNNNNNNNNNNNNNNNNNNNNNNNNNNNNNNNNNNNNNNNNNNNNNNNNNNNNNNNNNNNNNNNNNNNNNNNNNNNNNNNNNNNNNNNNNNNNNNNNNNNNNNNNNNNNNNNNNNNNNNNNNNNNNNNNNNNNNNNNNNNNNNNNNNNNNNNNNNNNNNNNNNNNNNNNNNNNNNNNNNNNNNNNNNNNNNNNNNNNNNNNNNNNNNNNNNNNNNNNNNNNNNNNNNNNNNNNNNNNNNNNNNNNNNNNNNNNNNNNNNNNNNNNNNNNNNNNNNNNNNNNNNNNNNNNNNNNNNNNNNNNNNNNNNNNNNNNNNNNNNNNNNNNNNNNNNNNNNNNNNNNNNNNNNNNNNNNNNNNNNNNNNNNNNNNNNNNNNNNNNNNNNNNNNNNNNNNNNNNNNNNNNNNNNNNNNNNNNNNNNNNNNNNNNNNNNNNNNNNNNNNNNNNNNNNNNNNNNNNNNNNNNNNNNNNNNNNNNNNNNNNNNNNNNNNNNNNNNNNNNNNNNNNNNNNNNNNNNNNNNNNNNNNNNNNNNNNNNNNNNNNNNNNNNNNNNNNNNNNNNNNNNNNNNNNNNNNNNNNNNNNNNNNNNNNNNNNNNNNNNNNNNNNNNNNNNNNNNNNNNNNNNNNNNNNNNNNNNNNNNNNNNNNNNNNNNNNNNNNNNNNNNNNNNNNNNNNNNNNNNNNNNNNNNNNNNNNNNNNNNNNNNNNNNNNNNNNNNNNNNNNNNNNNNNNNNNNNNNNNNNNNNNNNNNNNNNNNNNNNNNNNNNNNNNNNNNNNNNNNNNNNNNNNNNNNNNNNNNNNNNNNNNNNNNNNNNNNNNNNNNNNNNN----------------------------
>A69   
NNNNNNNNNNNNNNNNNNNNNNNNNNNNNNNNNNNNNNNNNNNNNNNNNNNNNNNNNNNNNNNNNNNNNNNNNNNNNNNNNNNNNNNNNNNNNNNNNNNNNNNNNNNNNNNNNNNNNNNNNNNNNNNNNNNNNNNNNNNNNNNNNNNNNNNNNNNNNNNNNNNNNNNNNNNNNNNNNNNNNNNNNNNNNNNNNNNNNNNNNNNNNNNNNNNNNNNNNNNNNNNNNNNNNNNNNNNNNNNNNNNNNNNNNNNNNNNNNNNNNNNNNNNNNNNNNNNNNNNNNNNNNNNNNNNNNNNNNNNNNNNNNNNNNNNNNNNNNNNNNNNNNNNNNNNNNNNNNNNNNNNNNNNNNNNNNNNNNNNNNNNNNNNNNNNNNNNNNNNNNNNNNNNNNNNNNNNNNNNNNNNNNNNNNNNNNNNNNNNNNNNNNNNNNNNNNNNNNNNNNNNNNNNNNNNNNNNNNNNNNNNNNNNNNNNNNNNNNNNNNNNNNNNNNNNNNNNNNNNNNNNNNNNNNNNNNNNNNNNNNNNNNNNNNNNNNNNNNNNNNNNNNNNNNNNNNNNNNNNNNNNNNNNNNNNNNNNNNNNNNNNNNNNNNNNNNNNNNNNNNNNNNNNNNNNNNNNNNNNNNNNNNNNNNNNNNNNNNNNNNNNNNNNNNNNNNNNNNNNNNNNNNNNNNNNNNNNNNNNNNNNNNNNNNNNNNNNNNNNNNNNNNNNNNNNNNNNNNNNNNNNNNNNNNNNNNNNNNNNNNNNNNNNNNNNNNNNNNNNNNNNNNNNNNNNNNNNNNNNNNNNNNNNNNNNNNNNNNNNNNNNNNNNNNNNNNNNNNNNNNNNNNNNNNNNNNNNNNNNNNNNNNNNNNNNNNNNNNNNNNNNNNNNNNNNNNNNNNNNNNNNNNNNNNNNNNNNNNNNNNNNNNNNNNNNNNNNNNNNNNNNNNNNNNNNNNNNNNNNNNNNNNNNNNNNNNNNNNNNNNNNNNNNNNNNNNNNNNNNNNNNNNNNNNNNNNNNNNNNNNNNNNNNNNNNNNNNNNNNNNNNNNNNNNNNNNNNNNNNNNNNNNNNNNNNNNNNNNNNNNNNNNNNNNNNNNNNNNNNNNNNNNNNNNNNNNNNNNNNNNNNNNNNNNNNNNNNNNNNNNNNNNNNNNNNNNNNNNNNNNNNNNNNNNNNNNNNNNNNNNNNNNNNNNNNNNNNNNNNNNNNNNNNNNNNNNNNNNNNNNNNNNNNNNNNNNNNNNNNNNNNNNNNNNNNNNNNNNNNNNNNNNNNNNNNNNNNNNNNNNNNNNNNNNNNNNNNNNNNNNNNNNNNNNNNNNNNNNNNNNNNNNNNNNNNNNNNNNNNNNNNNNNNNNNNNNNNNNNNNNNNNNNNNNNNNNNNNNNNNNNNNNNNNNNNNNNNNNNNNNNNNNNNNNNNNNNNNNNNNNNNNNNNNNNNNNNNNNNNNNNNNNNNNNNNNNNNNNNNNNNNNNNNNNNNNNNNNNNNNNNNNNNNNNNNNNNNNNNNNNNNNNNNNNNNNNNNNNNNNNNNNNNNNNNNNNNNNNNNNNNNNNNNNNNNNNNNNNNNNNNNNNNNNNNNNNNNNNNNNNNNNNNNNNNNNNNNNNNNNNNNNNNNNNNNNNNNNNNNNNNNNNNNNNNNNNNNNNNNNNNNNNNNNNNNNNNNNNNNNNNNNNNNNNNNNNNNNNNNNNNNNNNNNNNNNNNNNNNNNNNNNNNNNNNNNNNNNNNNNNNNNNNNNNNNNNNNNNNNNNNNNNNNNNNNNNNNNNNNNN------------
>A70   
NNNNNNNNNNNNNNNNNNNNNNNNNNNNNNNNNNNNNNNNNNNNNNNNNNNNNNNNNNNNNNNNNNNNNNNNNNNNNNNNNNNNNNNNNNNNNNNNNNNNNNNNNNNNNNNNNNNNNNNNNNNNNNNNNNNNNNNNNNNNNNNNNNNNNNNNNNNNNNNNNNNNNNNNNNNNNNNNNNNNNNNNNNNNNNNNNNNNNNNNNNNNNNNNNNNNNNNNNNNNNNNNNNNNNNNNNNNNNNNNNNNNNNNNNNNNNNNNNNNNNNNNNNNNNNNNNNNNNNNNNNNNNNNNNNNNNNNNNNNNNNNNNNNNNNNNNNNNNNNNNNNNNNNNNNNNNNNNNNNNNNNNNNNNNNNNNNNNNNNNNNNNNNNNNNNNNNNNNNNNNNNNNNNNNNNNNNNNNNNNNNNNNNNNNNNNNNNNNNNNNNNNNNNNNNNNNNNNNNNNNNNNNNNNNNNNNNNNNNNNNNNNNNNNNNNNNNNNNNNNNNNNNNNNNNNNNNNNNNNNNNNNNNNNNNNNNNNNNNNNNNNNNNNNNNNNNNNNNNNNNNNNNNNNNNNNNNNNNNNNNNNNNNNNNNNNNNNNNNNNNNNNNNNNNNNNNNNNNNNNNNNNNNNNNNNNNNNNNNNNNNNNNNNNNNNNNNNNNNNNNNNNNNNNNNNNNNNNNNNNNNNNNNNNNNNNNNNNNNNNNNNNNNNNNNNNNNNNNNNNNNNNNNNNNNNNNNNNNNNNNNNNNNNNNNNNNNNNNNNNNNNNNNNNNNNNNNNNNNNNNNNNNNNNNNNNNNNNNNNNNNNNNNNNNNNNNNNNNNNNNNNNNNNNNNNNNNNNNNNNNNNNNNNNNNNNNNNNNNNNNNNNNNNNNNNNNNNNNNNNNNNNNNNNNNNNNNNNNNNNNNNNNNNNNNNNNNNNNNNNNNNNNNNNNNNNNNNNNNNNNNNNNNNNNNNNNNNNNNNNNNNNNNNNNNNNNNNNNNNNNNNNNNNNNNNNNNNNNNNNNNNNNNNNNNNNNNNNNNNNNNNNNNNNNNNNNNNNNNNNNNNNNNNNNNNNNNNNNNNNNNNNNNNNNNNNNNNNNNNNNNNNNNNNNNNNNNNNNNNNNNNNNNNNNNNNNNNNNNNNNNNNNNNNNNNNNNNNNNNNNNNNNNNNNNNNNNNNNNNNNNNNNNNNNNNNNNNNNNNNNNNNNNNNNNNNNNNNNNNNNNNNNNNNNNNNNNNNNNNNNNNNNNNNNNNNNNNNNNNNNNNNNNNNNNNNNNNNNNNNNNNNNNNNNNNNNNNNNNNNNNNNNNNNNNNNNNNNNNNNNNNNNNNNNNNNNNNNNNNNNNNNNNNNNNNNNNNNNNNNNNNNNNNNNNNNNNNNNNNNNNNNNNNNNNNNNNNNNNNNNNNNNNNNNNNNNNNNNNNNNNNNNNNNNNNNNNNNNNNNNNNNNNNNNNNNNNNNNNNNNNNNNNNNNNNNNNNNNNNNNNNNNNNNNNNNNNNNNNNNNNNNNNNNNNNNNNNNNNNNNNNNNNNNNNNNNNNNNNNNNNNNNNNNNNNNNNNNNNNNNNNNNNNNNNNNNNNNNNNNNNNNNNNNNNNNNNNNNNNNNNNNNNNNNNNNNNNNNNNNNNNNNNNNNNNNNNNNNNNNNNNNNNNNNNNNNNNNNNNNNNNNNNNNNNNNNNNNNNNNNNNNNNNNNNNNNNNNNNNNNNNNNNNNNNNNNNNNNNNNNNNNNNNNNNNNNNNNNNNNNNNNNNNNNNNNNNNNNNNNNNNNNNNNNNNNNNNNNNNNNNNNNN-------
>A71   
NNNNNNNNNNNNNNNNNNNNNNNNNNNNNNNNNNNNNNNNNNNNNNNNNNNNNNNNNNNNNNNNNNNNNNNNNNNNNNNNNNNNNNNNNNNNNNNNNNNNNNNNNNNNNNNNNNNNNNNNNNNNNNNNNNNNNNNNNNNNNNNNNNNNNNNNNNNNNNNNNNNNNNNNNNNNNNNNNNNNNNNNNNNNNNNNNNNNNNNNNNNNNNNNNNNNNNNNNNNNNNNNNNNNNNNNNNNNNNNNNNNNNNNNNNNNNNNNNNNNNNNNNNNNNNNNNNNNNNNNNNNNNNNNNNNNNNNNNNNNNNNNNNNNNNNNNNNNNNNNNNNNNNNNNNNNNNNNNNNNNNNNNNNNNNNNNNNNNNNNNNNNNNNNNNNNNNNNNNNNNNNNNNNNNNNNNNNNNNNNNNNNNNNNNNNNNNNNNNNNNNNNNNNNNNNNNNNNNNNNNNNNNNNNNNNNNNNNNNNNNNNNNNNNNNNNNNNNNNNNNNNNNNNNNNNNNNNNNNNNNNNNNNNNNNNNNNNNNNNNNNNNNNNNNNNNNNNNNNNNNNNNNNNNNNNNNNNNNNNNNNNNNNNNNNNNNNNNNNNNNNNNNNNNNNNNNNNNNNNNNNNNNNNNNNNNNNNNNNNNNNNNNNNNNNNNNNNNNNNNNNNNNNNNNNNNNNNNNNNNNNNNNNNNNNNNNNNNNNNNNNNNNNNNNNNNNNNNNNNNNNNNNNNNNNNNNNNNNNNNNNNNNNNNNNNNNNNNNNNNNNNNNNNNNNNNNNNNNNNNNNNNNNNNNNNNNNNNNNNNNNNNNNNNNNNNNNNNNNNNNNNNNNNNNNNNNNNNNNNNNNNNNNNNNNNNNNNNNNNNNNNNNNNNNNNNNNNNNNNNNNNNNNNNNNNNNNNNNNNNNNNNNNNNNNNNNNNNNNNNNNNNNNNNNNNNNNNNNNNNNNNNNNNNNNNNNNNNNNNNNNNNNNNNNNNNNNNNNNNNNNNNNNNNNNNNNNNNNNNNNNNNNNNNNNNNNNNNNNNNNNNNNNNNNNNNNNNNNNNNNNNNNNNNNNNNNNNNNNNNNNNNNNNNNNNNNNNNNNNNNNNNNNNNNNNNNNNNNNNNNNNNNNNNNNNNNNNNNNNNNNNNNNNNNNNNNNNNNNNNNNNNNNNNNNNNNNNNNNNNNNNNNNNNNNNNNNNNNNNNNNNNNNNNNNNNNNNNNNNNNNNNNNNNNNNNNNNNNNNNNNNNNNNNNNNNNNNNNNNNNNNNNNNNNNNNNNNNNNNNNNNNNNNNNNNNNNNNNNNNNNNNNNNNNNNNNNNNNNNNNNNNNNNNNNNNNNNNNNNNNNNNNNNNNNNNNNNNNNNNNNNNNNNNNNNNNNNNNNNNNNNNNNNNNNNNNNNNNNNNNNNNNNNNNNNNNNNNNNNNNNNNNNNNNNNNNNNNNNNNNNNNNNNNNNNNNNNNNNNNNNNNNNNNNNNNNNNNNNNNNNNNNNNNNNNNNNNNNNNNNNNNNNNNNNNNNNNNNNNNNNNNNNNNNNNNNNNNNNNNNNNNNNNNNNNNNNNNNNNNNNNNNNNNNNNNNNNNNNNNNNNNNNNNNNNNNNNNNNNNNNNNNNNNNNNNNNNNNNNNNNNNNNNNNNNNNNNNNNNNNNNNNNNNNNNNNNNNNNNNNNNNNNNNNNNNNNNNNNNNNNNNNNNNNNNNNNNNNNNNNNNNNNNNNNNNNNNNNNNNNNNNNNNNNNNNNNNNNNNNNNNNNNNNNNNNNNNNNNNNNNNNN----------------------------
>A72   
NNNNNNNNNNNNNNNNNNNNNNNNNNNNNNNNNNNNNNNNNNNNNNNNNNNNNNNNNNNNNNNNNNNNNNNNNNNNNNNNNNNNNNNNNNNNNNNNNNNNNNNNNNNNNNNNNNNNNNNNNNNNNNNNNNNNNNNNNNNNNNNNNNNNNNNNNNNNNNNNNNNNNNNNNNNNNNNNNNNNNNNNNNNNNNNNNNNNNNNNNNNNNNNNNNNNNNNNNNNNNNNNNNNNNNNNNNNNNNNNNNNNNNNNNNNNNNNNNNNNNNNNNNNNNNNNNNNNNNNNNNNNNNNNNNNNNNNNNNNNNNNNNNNNNNNNNNNNNNNNNNNNNNNNNNNNNNNNNNNNNNNNNNNNNNNNNNNNNNNNNNNNNNNNNNNNNNNNNNNNNNNNNNNNNNNNNNNNNNNNNNNNNNNNNNNNNNNNNNNNNNNNNNNNNNNNNNNNNNNNNNNNNNNNNNNNNNNNNNNNNNNNNNNNNNNNNNNNNNNNNNNNNNNNNNNNNNNNNNNNNNNNNNNNNNNNNNNNNNNNNNNNNNNNNNNNNNNNNNNNNNNNNNNNNNNNNNNNNNNNNNNNNNNNNNNNNNNNNNNNNNNNNNNNNNNNNNNNNNNNNNNNNNNNNNNNNNNNNNNNNNNNNNNNNNNNNNNNNNNNNNNNNNNNNNNNNNNNNNNNNNNNNNNNNNNNNNNNNNNNNNNNNNNNNNNNNNNNNNNNNNNNNNNNNNNNNNNNNNNNNNNNNNNNNNNNNNNNNNNNNNNNNNNNNNNNNNNNNNNNNNNNNNNNNNNNNNNNNNNNNNNNNNNNNNNNNNNNNNNNNNNNNNNNNNNNNNNNNNNNNNNNNNNNNNNNNNNNNNNNNNNNNNNNNNNNNNNNNNNNNNNNNNNNNNNNNNNNNNNNNNNNNNNNNNNNNNNNNNNNNNNNNNNNNNNNNNNNNNNNNNNNNNNNNNNNNNNNNNNNNNNNNNNNNNNNNNNNNNNNNNNNNNNNNNNNNNNNNNNNNNNNNNNNNNNNNNNNNNNNNNNNNNNNNNNNNNNNNNNNNNNNNNNNNNNNNNNNNNNNNNNNNNNNNNNNNNNNNNNNNNNNNNNNNNNNNNNNNNNNNNNNNNNNNNNNNNNNNNNNNNNNNNNNNNNNNNNNNNNNNNNNNNNNNNNNNNNNNNNNNNNNNNNNNNNNNNNNNNNNNNNNNNNNNNNNNNNNNNNNNNNNNNNNNNNNNNNNNNNNNNNNNNNNNNNNNNNNNNNNNNNNNNNNNNNNNNNNNNNNNNNNNNNNNNNNNNNNNNNNNNNNNNNNNNNNNNNNNNNNNNNNNNNNNNNNNNNNNNNNNNNNNNNNNNNNNNNNNNNNNNNNNNNNNNNNNNNNNNNNNNNNNNNNNNNNNNNNNNNNNNNNNNNNNNNNNNNNNNNNNNNNNNNNNNNNNNNNNNNNNNNNNNNNNNNNNNNNNNNNNNNNNNNNNNNNNNNNNNNNNNNNNNNNNNNNNNNNNNNNNNNNNNNNNNNNNNNNNNNNNNNNNNNNNNNNNNNNNNNNNNNNNNNNNNNNNNNNNNNNNNNNNNNNNNNNNNNNNNNNNNNNNNNNNNNNNNNNNNNNNNNNNNNNNNNNNNNNNNNNNNNNNNNNNNNNNNNNNNNNNNNNNNNNNNNNNNNNNNNNNNNNNNNNNNNNNNNNNNNNNNNNNNNNNNNNNNNNNNNNNNNNNNNNNNNNNNNNNNNNNNNNNNNNNNNNNNNNNNNNNNNNNNNNNNNNNNNNNNNNNNNNNNNNNNNNNNNNNNNNNNNNNNN------
>A73   
NNNNNNNNNNNNNNNNNNNNNNNNNNNNNNNNNNNNNNNNNNNNNNNNNNNNNNNNNNNNNNNNNNNNNNNNNNNNNNNNNNNNNNNNNNNNNNNNNNNNNNNNNNNNNNNNNNNNNNNNNNNNNNNNNNNNNNNNNNNNNNNNNNNNNNNNNNNNNNNNNNNNNNNNNNNNNNNNNNNNNNNNNNNNNNNNNNNNNNNNNNNNNNNNNNNNNNNNNNNNNNNNNNNNNNNNNNNNNNNNNNNNNNNNNNNNNNNNNNNNNNNNNNNNNNNNNNNNNNNNNNNNNNNNNNNNNNNNNNNNNNNNNNNNNNNNNNNNNNNNNNNNNNNNNNNNNNNNNNNNNNNNNNNNNNNNNNNNNNNNNNNNNNNNNNNNNNNNNNNNNNNNNNNNNNNNNNNNNNNNNNNNNNNNNNNNNNNNNNNNNNNNNNNNNNNNNNNNNNNNNNNNNNNNNNNNNNNNNNNNNNNNNNNNNNNNNNNNNNNNNNNNNNNNNNNNNNNNNNNNNNNNNNNNNNNNNNNNNNNNNNNNNNNNNNNNNNNNNNNNNNNNNNNNNNNNNNNNNNNNNNNNNNNNNNNNNNNNNNNNNNNNNNNNNNNNNNNNNNNNNNNNNNNNNNNNNNNNNNNNNNNNNNNNNNNNNNNNNNNNNNNNNNNNNNNNNNNNNNNNNNNNNNNNNNNNNNNNNNNNNNNNNNNNNNNNNNNNNNNNNNNNNNNNNNNNNNNNNNNNNNNNNNNNNNNNNNNNNNNNNNNNNNNNNNNNNNNNNNNNNNNNNNNNNNNNNNNNNNNNNNNNNNNNNNNNNNNNNNNNNNNNNNNNNNNNNNNNNNNNNNNNNNNNNNNNNNNNNNNNNNNNNNNNNNNNNNNNNNNNNNNNNNNNNNNNNNNNNNNNNNNNNNNNNNNNNNNNNNNNNNNNNNNNNNNNNNNNNNNNNNNNNNNNNNNNNNNNNNNNNNNNNNNNNNNNNNNNNNNNNNNNNNNNNNNNNNNNNNNNNNNNNNNNNNNNNNNNNNNNNNNNNNNNNNNNNNNNNNNNNNNNNNNNNNNNNNNNNNNNNNNNNNNNNNNNNNNNNNNNNNNNNNNNNNNNNNNNNNNNNNNNNNNNNNNNNNNNNNNNNNNNNNNNNNNNNNNNNNNNNNNNNNNNNNNNNNNNNNNNNNNNNNNNNNNNNNNNNNNNNNNNNNNNNNNNNNNNNNNNNNNNNNNNNNNNNNNNNNNNNNNNNNNNNNNNNNNNNNNNNNNNNNNNNNNNNNNNNNNNNNNNNNNNNNNNNNNNNNNNNNNNNNNNNNNNNNNNNNNNNNNNNNNNNNNNNNNNNNNNNNNNNNNNNNNNNNNNNNNNNNNNNNNNNNNNNNNNNNNNNNNNNNNNNNNNNNNNNNNNNNNNNNNNNNNNNNNNNNNNNNNNNNNNNNNNNNNNNNNNNNNNNNNNNNNNNNNNNNNNNNNNNNNNNNNNNNNNNNNNNNNNNNNNNNNNNNNNNNNNNNNNNNNNNNNNNNNNNNNNNNNNNNNNNNNNNNNNNNNNNNNNNNNNNNNNNNNNNNNNNNNNNNNNNNNNNNNNNNNNNNNNNNNNNNNNNNNNNNNNNNNNNNNNNNNNNNNNNNNNNNNNNNNNNNNNNNNNNNNNNNNNNNNNNNNNNNNNNNNNNNNNNNNNNNNNNNNNNNNNNNNNNNNNNNNNNNNNNNNNNNNNNNNNNNNNNNNNNNNNNNNNNNNNNNNNNNNNNNNNNNNNNNNNNNNNNNNNNNNNNNNNNNNNNNNNNNNNNNNNNNNNNNN------
>A74   
NNNNNNNNNNNNNNNNNNNNNNNNNNNNNNNNNNNNNNNNNNNNNNNNNNNNNNNNNNNNNNNNNNNNNNNNNNNNNNNNNNNNNNNNNNNNNNNNNNNNNNNNNNNNNNNNNNNNNNNNNNNNNNNNNNNNNNNNNNNNNNNNNNNNNNNNNNNNNNNNNNNNNNNNNNNNNNNNNNNNNNNNNNNNNNNNNNNNNNNNNNNNNNNNNNNNNNNNNNNNNNNNNNNNNNNNNNNNNNNNNNNNNNNNNNNNNNNNNNNNNNNNNNNNNNNNNNNNNNNNNNNNNNNNNNNNNNNNNNNNNNNNNNNNNNNNNNNNNNNNNNNNNNNNNNNNNNNNNNNNNNNNNNNNNNNNNNNNNNNNNNNNNNNNNNNNNNNNNNNNNNNNNNNNNNNNNNNNNNNNNNNNNNNNNNNNNNNNNNNNNNNNNNNNNNNNNNNNNNNNNNNNNNNNNNNNNNNNNNNNNNNNNNNNNNNNNNNNNNNNNNNNNNNNNNNNNNNNNNNNNNNNNNNNNNNNNNNNNNNNNNNNNNNNNNNNNNNNNNNNNNNNNNNNNNNNNNNNNNNNNNNNNNNNNNNNNNNNNNNNNNNNNNNNNNNNNNNNNNNNNNNNNNNNNNNNNNNNNNNNNNNNNNNNNNNNNNNNNNNNNNNNNNNNNNNNNNNNNNNNNNNNNNNNNNNNNNNNNNNNNNNNNNNNNNNNNNNNNNNNNNNNNNNNNNNNNNNNNNNNNNNNNNNNNNNNNNNNNNNNNNNNNNNNNNNNNNNNNNNNNNNNNNNNNNNNNNNNNNNNNNNNNNNNNNNNNNNNNNNNNNNNNNNNNNNNNNNNNNNNNNNNNNNNNNNNNNNNNNNNNNNNNNNNNNNNNNNNNNNNNNNNNNNNNNNNNNNNNNNNNNNNNNNNNNNNNNNNNNNNNNNNNNNNNNNNNNNNNNNNNNNNNNNNNNNNNNNNNNNNNNNNNNNNNNNNNNNNNNNNNNNNNNNNNNNNNNNNNNNNNNNNNNNNNNNNNNNNNNNNNNNNNNNNNNNNNNNNNNNNNNNNNNNNNNNNNNNNNNNNNNNNNNNNNNNNNNNNNNNNNNNNNNNNNNNNNNNNNNNNNNNNNNNNNNNNNNNNNNNNNNNNNNNNNNNNNNNNNNNNNNNNNNNNNNNNNNNNNNNNNNNNNNNNNNNNNNNNNNNNNNNNNNNNNNNNNNNNNNNNNNNNNNNNNNNNNNNNNNNNNNNNNNNNNNNNNNNNNNNNNNNNNNNNNNNNNNNNNNNNNNNNNNNNNNNNNNNNNNNNNNNNNNNNNNNNNNNNNNNNNNNNNNNNNNNNNNNNNNNNNNNNNNNNNNNNNNNNNNNNNNNNNNNNNNNNNNNNNNNNNNNNNNNNNNNNNNNNNNNNNNNNNNNNNNNNNNNNNNNNNNNNNNNNNNNNNNNNNNNNNNNNNNNNNNNNNNNNNNNNNNNNNNNNNNNNNNNNNNNNNNNNNNNNNNNNNNNNNNNNNNNNNNNNNNNNNNNNNNNNNNNNNNNNNNNNNNNNNNNNNNNNNNNNNNNNNNNNNNNNNNNNNNNNNNNNNNNNNNNNNNNNNNNNNNNNNNNNNNNNNNNNNNNNNNNNNNNNNNNNNNNNNNNNNNNNNNNNNNNNNNNNNNNNNNNNNNNNNNNNNNNNNNNNNNNNNNNNNNNNNNNNNNNNNNNNNNNNNNNNNNNNNNNNNNNNNNNNNNNNNNNNNNNNNNNNNNNNNNNNNNNNNNNNNNNNNNNNNNNNNNNNNNNNNNNNNNNNNNNNNNNNNN-------
>A75   
NNNNNNNNNNNNNNNNNNNNNNNNNNNNNNNNNNNNNNNNNNNNNNNNNNNNNNNNNNNNNNNNNNNNNNNNNNNNNNNNNNNNNNNNNNNNNNNNNNNNNNNNNNNNNNNNNNNNNNNNNNNNNNNNNNNNNNNNNNNNNNNNNNNNNNNNNNNNNNNNNNNNNNNNNNNNNNNNNNNNNNNNNNNNNNNNNNNNNNNNNNNNNNNNNNNNNNNNNNNNNNNNNNNNNNNNNNNNNNNNNNNNNNNNNNNNNNNNNNNNNNNNNNNNNNNNNNNNNNNNNNNNNNNNNNNNNNNNNNNNNNNNNNNNNNNNNNNNNNNNNNNNNNNNNNNNNNNNNNNNNNNNNNNNNNNNNNNNNNNNNNNNNNNNNNNNNNNNNNNNNNNNNNNNNNNNNNNNNNNNNNNNNNNNNNNNNNNNNNNNNNNNNNNNNNNNNNNNNNNNNNNNNNNNNNNNNNNNNNNNNNNNNNNNNNNNNNNNNNNNNNNNNNNNNNNNNNNNNNNNNNNNNNNNNNNNNNNNNNNNNNNNNNNNNNNNNNNNNNNNNNNNNNNNNNNNNNNNNNNNNNNNNNNNNNNNNNNNNNNNNNNNNNNNNNNNNNNNNNNNNNNNNNNNNNNNNNNNNNNNNNNNNNNNNNNNNNNNNNNNNNNNNNNNNNNNNNNNNNNNNNNNNNNNNNNNNNNNNNNNNNNNNNNNNNNNNNNNNNNNNNNNNNNNNNNNNNNNNNNNNNNNNNNNNNNNNNNNNNNNNNNNNNNNNNNNNNNNNNNNNNNNNNNNNNNNNNNNNNNNNNNNNNNNNNNNNNNNNNNNNNNNNNNNNNNNNNNNNNNNNNNNNNNNNNNNNNNNNNNNNNNNNNNNNNNNNNNNNNNNNNNNNNNNNNNNNNNNNNNNNNNNNNNNNNNNNNNNNNNNNNNNNNNNNNNNNNNNNNNNNNNNNNNNNNNNNNNNNNNNNNNNNNNNNNNNNNNNNNNNNNNNNNNNNNNNNNNNNNNNNNNNNNNNNNNNNNNNNNNNNNNNNNNNNNNNNNNNNNNNNNNNNNNNNNNNNNNNNNNNNNNNNNNNNNNNNNNNNNNNNNNNNNNNNNNNNNNNNNNNNNNNNNNNNNNNNNNNNNNNNNNNNNNNNNNNNNNNNNNNNNNNNNNNNNNNNNNNNNNNNNNNNNNNNNNNNNNNNNNNNNNNNNNNNNNNNNNNNNNNNNNNNNNNNNNNNNNNNNNNNNNNNNNNNNNNNNNNNNNNNNNNNNNNNNNNNNNNNNNNNNNNNNNNNNNNNNNNNNNNNNNNNNNNNNNNNNNNNNNNNNNNNNNNNNNNNNNNNNNNNNNNNNNNNNNNNNNNNNNNNNNNNNNNNNNNNNNNNNNNNNNNNNNNNNNNNNNNNNNNNNNNNNNNNNNNNNNNNNNNNNNNNNNNNNNNNNNNNNNNNNNNNNNNNNNNNNNNNNNNNNNNNNNNNNNNNNNNNNNNNNNNNNNNNNNNNNNNNNNNNNNNNNNNNNNNNNNNNNNNNNNNNNNNNNNNNNNNNNNNNNNNNNNNNNNNNNNNNNNNNNNNNNNNNNNNNNNNNNNNNNNNNNNNNNNNNNNNNNNNNNNNNNNNNNNNNNNNNNNNNNNNNNNNNNNNNNNNNNNNNNNNNNNNNNNNNNNNNNNNNNNNNNNNNNNNNNNNNNNNNNNNNNNNNNNNNNNNNNNNNNNNNNNNNNNNNNNNNNNNNNNNNNNNNNNNNNNNNNNNNNNNNNNNNNNNNNNNNNNNNNNNNNNNNNNNNNNNNNNNNNNNNNNN-----
>A76   
NNNNNNNNNNNNNNNNNNNNNNNNNNNNNNNNNNNNNNNNNNNNNNNNNNNNNNNNNNNNNNNNNNNNNNNNNNNNNNNNNNNNNNNNNNNNNNNNNNNNNNNNNNNNNNNNNNNNNNNNNNNNNNNNNNNNNNNNNNNNNNNNNNNNNNNNNNNNNNNNNNNNNNNNNNNNNNNNNNNNNNNNNNNNNNNNNNNNNNNNNNNNNNNNNNNNNNNNNNNNNNNNNNNNNNNNNNNNNNNNNNNNNNNNNNNNNNNNNNNNNNNNNNNNNNNNNNNNNNNNNNNNNNNNNNNNNNNNNNNNNNNNNNNNNNNNNNNNNNNNNNNNNNNNNNNNNNNNNNNNNNNNNNNNNNNNNNNNNNNNNNNNNNNNNNNNNNNNNNNNNNNNNNNNNNNNNNNNNNNNNNNNNNNNNNNNNNNNNNNNNNNNNNNNNNNNNNNNNNNNNNNNNNNNNNNNNNNNNNNNNNNNNNNNNNNNNNNNNNNNNNNNNNNNNNNNNNNNNNNNNNNNNNNNNNNNNNNNNNNNNNNNNNNNNNNNNNNNNNNNNNNNNNNNNNNNNNNNNNNNNNNNNNNNNNNNNNNNNNNNNNNNNNNNNNNNNNNNNNNNNNNNNNNNNNNNNNNNNNNNNNNNNNNNNNNNNNNNNNNNNNNNNNNNNNNNNNNNNNNNNNNNNNNNNNNNNNNNNNNNNNNNNNNNNNNNNNNNNNNNNNNNNNNNNNNNNNNNNNNNNNNNNNNNNNNNNNNNNNNNNNNNNNNNNNNNNNNNNNNNNNNNNNNNNNNNNNNNNNNNNNNNNNNNNNNNNNNNNNNNNNNNNNNNNNNNNNNNNNNNNNNNNNNNNNNNNNNNNNNNNNNNNNNNNNNNNNNNNNNNNNNNNNNNNNNNNNNNNNNNNNNNNNNNNNNNNNNNNNNNNNNNNNNNNNNNNNNNNNNNNNNNNNNNNNNNNNNNNNNNNNNNNNNNNNNNNNNNNNNNNNNNNNNNNNNNNNNNNNNNNNNNNNNNNNNNNNNNNNNNNNNNNNNNNNNNNNNNNNNNNNNNNNNNNNNNNNNNNNNNNNNNNNNNNNNNNNNNNNNNNNNNNNNNNNNNNNNNNNNNNNNNNNNNNNNNNNNNNNNNNNNNNNNNNNNNNNNNNNNNNNNNNNNNNNNNNNNNNNNNNNNNNNNNNNNNNNNNNNNNNNNNNNNNNNNNNNNNNNNNNNNNNNNNNNNNNNNNNNNNNNNNNNNNNNNNNNNNNNNNNNNNNNNNNNNNNNNNNNNNNNNNNNNNNNNNNNNNNNNNNNNNNNNNNNNNNNNNNNNNNNNNNNNNNNNNNNNNNNNNNNNNNNNNNNNNNNNNNNNNNNNNNNNNNNNNNNNNNNNNNNNNNNNNNNNNNNNNNNNNNNNNNNNNNNNNNNNNNNNNNNNNNNNNNNNNNNNNNNNNNNNNNNNNNNNNNNNNNNNNNNNNNNNNNNNNNNNNNNNNNNNNNNNNNNNNNNNNNNNNNNNNNNNNNNNNNNNNNNNNNNNNNNNNNNNNNNNNNNNNNNNNNNNNNNNNNNNNNNNNNNNNNNNNNNNNNNNNNNNNNNNNNNNNNNNNNNNNNNNNNNNNNNNNNNNNNNNNNNNNNNNNNNNNNNNNNNNNNNNNNNNNNNNNNNNNNNNNNNNNNNNNNNNNNNNNNNNNNNNNNNNNNNNNNNNNNNNNNNNNNNNNNNNNNNNNNNNNNNNNNNNNNNNNNNNNNNNNNNNNNNNNNNNNNNNNNNNNNNNNNNNNNNNNNNNNNNNNNNNNNNNNNNN------
>A77   
NNNNNNNNNNNNNNNNNNNNNNNNNNNNNNNNNNNNNNNNNNNNNNNNNNNNNNNNNNNNNNNNNNNNNNNNNNNNNNNNNNNNNNNNNNNNNNNNNNNNNNNNNNNNNNNNNNNNNNNNNNNNNNNNNNNNNNNNNNNNNNNNNNNNNNNNNNNNNNNNNNNNNNNNNNNNNNNNNNNNNNNNNNNNNNNNNNNNNNNNNNNNNNNNNNNNNNNNNNNNNNNNNNNNNNNNNNNNNNNNNNNNNNNNNNNNNNNNNNNNNNNNNNNNNNNNNNNNNNNNNNNNNNNNNNNNNNNNNNNNNNNNNNNNNNNNNNNNNNNNNNNNNNNNNNNNNNNNNNNNNNNNNNNNNNNNNNNNNNNNNNNNNNNNNNNNNNNNNNNNNNNNNNNNNNNNNNNNNNNNNNNNNNNNNNNNNNNNNNNNNNNNNNNNNNNNNNNNNNNNNNNNNNNNNNNNNNNNNNNNNNNNNNNNNNNNNNNNNNNNNNNNNNNNNNNNNNNNNNNNNNNNNNNNNNNNNNNNNNNNNNNNNNNNNNNNNNNNNNNNNNNNNNNNNNNNNNNNNNNNNNNNNNNNNNNNNNNNNNNNNNNNNNNNNNNNNNNNNNNNNNNNNNNNNNNNNNNNNNNNNNNNNNNNNNNNNNNNNNNNNNNNNNNNNNNNNNNNNNNNNNNNNNNNNNNNNNNNNNNNNNNNNNNNNNNNNNNNNNNNNNNNNNNNNNNNNNNNNNNNNNNNNNNNNNNNNNNNNNNNNNNNNNNNNNNNNNNNNNNNNNNNNNNNNNNNNNNNNNNNNNNNNNNNNNNNNNNNNNNNNNNNNNNNNNNNNNNNNNNNNNNNNNNNNNNNNNNNNNNNNNNNNNNNNNNNNNNNNNNNNNNNNNNNNNNNNNNNNNNNNNNNNNNNNNNNNNNNNNNNNNNNNNNNNNNNNNNNNNNNNNNNNNNNNNNNNNNNNNNNNNNNNNNNNNNNNNNNNNNNNNNNNNNNNNNNNNNNNNNNNNNNNNNNNNNNNNNNNNNNNNNNNNNNNNNNNNNNNNNNNNNNNNNNNNNNNNNNNNNNNNNNNNNNNNNNNNNNNNNNNNNNNNNNNNNNNNNNNNNNNNNNNNNNNNNNNNNNNNNNNNNNNNNNNNNNNNNNNNNNNNNNNNNNNNNNNNNNNNNNNNNNNNNNNNNNNNNNNNNNNNNNNNNNNNNNNNNNNNNNNNNNNNNNNNNNNNNNNNNNNNNNNNNNNNNNNNNNNNNNNNNNNNNNNNNNNNNNNNNNNNNNNNNNNNNNNNNNNNNNNNNNNNNNNNNNNNNNNNNNNNNNNNNNNNNNNNNNNNNNNNNNNNNNNNNNNNNNNNNNNNNNNNNNNNNNNNNNNNNNNNNNNNNNNNNNNNNNNNNNNNNNNNNNNNNNNNNNNNNNNNNNNNNNNNNNNNNNNNNNNNNNNNNNNNNNNNNNNNNNNNNNNNNNNNNNNNNNNNNNNNNNNNNNNNNNNNNNNNNNNNNNNNNNNNNNNNNNNNNNNNNNNNNNNNNNNNNNNNNNNNNNNNNNNNNNNNNNNNNNNNNNNNNNNNNNNNNNNNNNNNNNNNNNNNNNNNNNNNNNNNNNNNNNNNNNNNNNNNNNNNNNNNNNNNNNNNNNNNNNNNNNNNNNNNNNNNNNNNNNNNNNNNNNNNNNNNNNNNNNNNNNNNNNNNNNNNNNNNNNNNNNNNNNNNNNNNNNNNNNNNNNNNNNNNNNNNNNNNNNNNNNNNNNNNNNNNNNNNNNNNNN-----------------------------
>A78   
NNNNNNNNNNNNNNNNNNNNNNNNNNNNNNNNNNNNNNNNNNNNNNNNNNNNNNNNNNNNNNNNNNNNNNNNNNNNNNNNNNNNNNNNNNNNNNNNNNNNNNNNNNNNNNNNNNNNNNNNNNNNNNNNNNNNNNNNNNNNNNNNNNNNNNNNNNNNNNNNNNNNNNNNNNNNNNNNNNNNNNNNNNNNNNNNNNNNNNNNNNNNNNNNNNNNNNNNNNNNNNNNNNNNNNNNNNNNNNNNNNNNNNNNNNNNNNNNNNNNNNNNNNNNNNNNNNNNNNNNNNNNNNNNNNNNNNNNNNNNNNNNNNNNNNNNNNNNNNNNNNNNNNNNNNNNNNNNNNNNNNNNNNNNNNNNNNNNNNNNNNNNNNNNNNNNNNNNNNNNNNNNNNNNNNNNNNNNNNNNNNNNNNNNNNNNNNNNNNNNNNNNNNNNNNNNNNNNNNNNNNNNNNNNNNNNNNNNNNNNNNNNNNNNNNNNNNNNNNNNNNNNNNNNNNNNNNNNNNNNNNNNNNNNNNNNNNNNNNNNNNNNNNNNNNNNNNNNNNNNNNNNNNNNNNNNNNNNNNNNNNNNNNNNNNNNNNNNNNNNNNNNNNNNNNNNNNNNNNNNNNNNNNNNNNNNNNNNNNNNNNNNNNNNNNNNNNNNNNNNNNNNNNNNNNNNNNNNNNNNNNNNNNNNNNNNNNNNNNNNNNNNNNNNNNNNNNNNNNNNNNNNNNNNNNNNNNNNNNNNNNNNNNNNNNNNNNNNNNNNNNNNNNNNNNNNNNNNNNNNNNNNNNNNNNNNNNNNNNNNNNNNNNNNNNNNNNNNNNNNNNNNNNNNNNNNNNNNNNNNNNNNNNNNNNNNNNNNNNNNNNNNNNNNNNNNNNNNNNNNNNNNNNNNNNNNNNNNNNNNNNNNNNNNNNNNNNNNNNNNNNNNNNNNNNNNNNNNNNNNNNNNNNNNNNNNNNNNNNNNNNNNNNNNNNNNNNNNNNNNNNNNNNNNNNNNNNNNNNNNNNNNNNNNNNNNNNNNNNNNNNNNNNNNNNNNNNNNNNNNNNNNNNNNNNNNNNNNNNNNNNNNNNNNNNNNNNNNNNNNNNNNNNNNNNNNNNNNNNNNNNNNNNNNNNNNNNNNNNNNNNNNNNNNNNNNNNNNNNNNNNNNNNNNNNNNNNNNNNNNNNNNNNNNNNNNNNNNNNNNNNNNNNNNNNNNNNNNNNNNNNNNNNNNNNNNNNNNNNNNNNNNNNNNNNNNNNNNNNNNNNNNNNNNNNNNNNNNNNNNNNNNNNNNNNNNNNNNNNNNNNNNNNNNNNNNNNNNNNNNNNNNNNNNNNNNNNNNNNNNNNNNNNNNNNNNNNNNNNNNNNNNNNNNNNNNNNNNNNNNNNNNNNNNNNNNNNNNNNNNNNNNNNNNNNNNNNNNNNNNNNNNNNNNNNNNNNNNNNNNNNNNNNNNNNNNNNNNNNNNNNNNNNNNNNNNNNNNNNNNNNNNNNNNNNNNNNNNNNNNNNNNNNNNNNNNNNNNNNNNNNNNNNNNNNNNNNNNNNNNNNNNNNNNNNNNNNNNNNNNNNNNNNNNNNNNNNNNNNNNNNNNNNNNNNNNNNNNNNNNNNNNNNNNNNNNNNNNNNNNNNNNNNNNNNNNNNNNNNNNNNNNNNNNNNNNNNNNNNNNNNNNNNNNNNNNNNNNNNNNNNNNNNNNNNNNNNNNNNNNNNNNNNNNNNNNNNNNNNNNNNNNNNNNNNNNNNNNNNNNNNNNNNNNNNNNNNNNNNNNNNNNNNNNNNNNNNNNNNNNNNNNNNN------
>A79   
NNNNNNNNNNNNNNNNNNNNNNNNNNNNNNNNNNNNNNNNNNNNNNNNNNNNNNNNNNNNNNNNNNNNNNNNNNNNNNNNNNNNNNNNNNNNNNNNNNNNNNNNNNNNNNNNNNNNNNNNNNNNNNNNNNNNNNNNNNNNNNNNNNNNNNNNNNNNNNNNNNNNNNNNNNNNNNNNNNNNNNNNNNNNNNNNNNNNNNNNNNNNNNNNNNNNNNNNNNNNNNNNNNNNNNNNNNNNNNNNNNNNNNNNNNNNNNNNNNNNNNNNNNNNNNNNNNNNNNNNNNNNNNNNNNNNNNNNNNNNNNNNNNNNNNNNNNNNNNNNNNNNNNNNNNNNNNNNNNNNNNNNNNNNNNNNNNNNNNNNNNNNNNNNNNNNNNNNNNNNNNNNNNNNNNNNNNNNNNNNNNNNNNNNNNNNNNNNNNNNNNNNNNNNNNNNNNNNNNNNNNNNNNNNNNNNNNNNNNNNNNNNNNNNNNNNNNNNNNNNNNNNNNNNNNNNNNNNNNNNNNNNNNNNNNNNNNNNNNNNNNNNNNNNNNNNNNNNNNNNNNNNNNNNNNNNNNNNNNNNNNNNNNNNNNNNNNNNNNNNNNNNNNNNNNNNNNNNNNNNNNNNNNNNNNNNNNNNNNNNNNNNNNNNNNNNNNNNNNNNNNNNNNNNNNNNNNNNNNNNNNNNNNNNNNNNNNNNNNNNNNNNNNNNNNNNNNNNNNNNNNNNNNNNNNNNNNNNNNNNNNNNNNNNNNNNNNNNNNNNNNNNNNNNNNNNNNNNNNNNNNNNNNNNNNNNNNNNNNNNNNNNNNNNNNNNNNNNNNNNNNNNNNNNNNNNNNNNNNNNNNNNNNNNNNNNNNNNNNNNNNNNNNNNNNNNNNNNNNNNNNNNNNNNNNNNNNNNNNNNNNNNNNNNNNNNNNNNNNNNNNNNNNNNNNNNNNNNNNNNNNNNNNNNNNNNNNNNNNNNNNNNNNNNNNNNNNNNNNNNNNNNNNNNNNNNNNNNNNNNNNNNNNNNNNNNNNNNNNNNNNNNNNNNNNNNNNNNNNNNNNNNNNNNNNNNNNNNNNNNNNNNNNNNNNNNNNNNNNNNNNNNNNNNNNNNNNNNNNNNNNNNNNNNNNNNNNNNNNNNNNNNNNNNNNNNNNNNNNNNNNNNNNNNNNNNNNNNNNNNNNNNNNNNNNNNNNNNNNNNNNNNNNNNNNNNNNNNNNNNNNNNNNNNNNNNNNNNNNNNNNNNNNNNNNNNNNNNNNNNNNNNNNNNNNNNNNNNNNNNNNNNNNNNNNNNNNNNNNNNNNNNNNNNNNNNNNNNNNNNNNNNNNNNNNNNNNNNNNNNNNNNNNNNNNNNNNNNNNNNNNNNNNNNNNNNNNNNNNNNNNNNNNNNNNNNNNNNNNNNNNNNNNNNNNNNNNNNNNNNNNNNNNNNNNNNNNNNNNNNNNNNNNNNNNNNNNNNNNNNNNNNNNNNNNNNNNNNNNNNNNNNNNNNNNNNNNNNNNNNNNNNNNNNNNNNNNNNNNNNNNNNNNNNNNNNNNNNNNNNNNNNNNNNNNNNNNNNNNNNNNNNNNNNNNNNNNNNNNNNNNNNNNNNNNNNNNNNNNNNNNNNNNNNNNNNNNNNNNNNNNNNNNNNNNNNNNNNNNNNNNNNNNNNNNNNNNNNNNNNNNNNNNNNNNNNNNNNNNNNNNNNNNNNNNNNNNNNNNNNNNNNNNNNNNNNNNNNNNNNNNNNNNNNNNNNNNNNNNNNNNNNNNNNNNNNNNNNNNNNNNNNNNNNNNNNNNNNNNNNNNNNNN-------
>A80   
NNNNNNNNNNNNNNNNNNNNNNNNNNNNNNNNNNNNNNNNNNNNNNNNNNNNNNNNNNNNNNNNNNNNNNNNNNNNNNNNNNNNNNNNNNNNNNNNNNNNNNNNNNNNNNNNNNNNNNNNNNNNNNNNNNNNNNNNNNNNNNNNNNNNNNNNNNNNNNNNNNNNNNNNNNNNNNNNNNNNNNNNNNNNNNNNNNNNNNNNNNNNNNNNNNNNNNNNNNNNNNNNNNNNNNNNNNNNNNNNNNNNNNNNNNNNNNNNNNNNNNNNNNNNNNNNNNNNNNNNNNNNNNNNNNNNNNNNNNNNNNNNNNNNNNNNNNNNNNNNNNNNNNNNNNNNNNNNNNNNNNNNNNNNNNNNNNNNNNNNNNNNNNNNNNNNNNNNNNNNNNNNNNNNNNNNNNNNNNNNNNNNNNNNNNNNNNNNNNNNNNNNNNNNNNNNNNNNNNNNNNNNNNNNNNNNNNNNNNNNNNNNNNNNNNNNNNNNNNNNNNNNNNNNNNNNNNNNNNNNNNNNNNNNNNNNNNNNNNNNNNNNNNNNNNNNNNNNNNNNNNNNNNNNNNNNNNNNNNNNNNNNNNNNNNNNNNNNNNNNNNNNNNNNNNNNNNNNNNNNNNNNNNNNNNNNNNNNNNNNNNNNNNNNNNNNNNNNNNNNNNNNNNNNNNNNNNNNNNNNNNNNNNNNNNNNNNNNNNNNNNNNNNNNNNNNNNNNNNNNNNNNNNNNNNNNNNNNNNNNNNNNNNNNNNNNNNNNNNNNNNNNNNNNNNNNNNNNNNNNNNNNNNNNNNNNNNNNNNNNNNNNNNNNNNNNNNNNNNNNNNNNNNNNNNNNNNNNNNNNNNNNNNNNNNNNNNNNNNNNNNNNNNNNNNNNNNNNNNNNNNNNNNNNNNNNNNNNNNNNNNNNNNNNNNNNNNNNNNNNNNNNNNNNNNNNNNNNNNNNNNNNNNNNNNNNNNNNNNNNNNNNNNNNNNNNNNNNNNNNNNNNNNNNNNNNNNNNNNNNNNNNNNNNNNNNNNNNNNNNNNNNNNNNNNNNNNNNNNNNNNNNNNNNNNNNNNNNNNNNNNNNNNNNNNNNNNNNNNNNNNNNNNNNNNNNNNNNNNNNNNNNNNNNNNNNNNNNNNNNNNNNNNNNNNNNNNNNNNNNNNNNNNNNNNNNNNNNNNNNNNNNNNNNNNNNNNNNNNNNNNNNNNNNNNNNNNNNNNNNNNNNNNNNNNNNNNNNNNNNNNNNNNNNNNNNNNNNNNNNNNNNNNNNNNNNNNNNNNNNNNNNNNNNNNNNNNNNNNNNNNNNNNNNNNNNNNNNNNNNNNNNNNNNNNNNNNNNNNNNNNNNNNNNNNNNNNNNNNNNNNNNNNNNNNNNNNNNNNNNNNNNNNNNNNNNNNNNNNNNNNNNNNNNNNNNNNNNNNNNNNNNNNNNNNNNNNNNNNNNNNNNNNNNNNNNNNNNNNNNNNNNNNNNNNNNNNNNNNNNNNNNNNNNNNNNNNNNNNNNNNNNNNNNNNNNNNNNNNNNNNNNNNNNNNNNNNNNNNNNNNNNNNNNNNNNNNNNNNNNNNNNNNNNNNNNNNNNNNNNNNNNNNNNNNNNNNNNNNNNNNNNNNNNNNNNNNNNNNNNNNNNNNNNNNNNNNNNNNNNNNNNNNNNNNNNNNNNNNNNNNNNNNNNNNNNNNNNNNNNNNNNNNNNNNNNNNNNNNNNNNNNNNNNNNNNNNNNNNNNNNNNNNNNNNNNNNNNNNNNNNNNNNNNNNNNNNNNNNNNNNNNNNNNNNNNNNNNNNNNNNNNNN-------
>A81   
NNNNNNNNNNNNNNNNNNNNNNNNNNNNNNNNNNNNNNNNNNNNNNNNNNNNNNNNNNNNNNNNNNNNNNNNNNNNNNNNNNNNNNNNNNNNNNNNNNNNNNNNNNNNNNNNNNNNNNNNNNNNNNNNNNNNNNNNNNNNNNNNNNNNNNNNNNNNNNNNNNNNNNNNNNNNNNNNNNNNNNNNNNNNNNNNNNNNNNNNNNNNNNNNNNNNNNNNNNNNNNNNNNNNNNNNNNNNNNNNNNNNNNNNNNNNNNNNNNNNNNNNNNNNNNNNNNNNNNNNNNNNNNNNNNNNNNNNNNNNNNNNNNNNNNNNNNNNNNNNNNNNNNNNNNNNNNNNNNNNNNNNNNNNNNNNNNNNNNNNNNNNNNNNNNNNNNNNNNNNNNNNNNNNNNNNNNNNNNNNNNNNNNNNNNNNNNNNNNNNNNNNNNNNNNNNNNNNNNNNNNNNNNNNNNNNNNNNNNNNNNNNNNNNNNNNNNNNNNNNNNNNNNNNNNNNNNNNNNNNNNNNNNNNNNNNNNNNNNNNNNNNNNNNNNNNNNNNNNNNNNNNNNNNNNNNNNNNNNNNNNNNNNNNNNNNNNNNNNNNNNNNNNNNNNNNNNNNNNNNNNNNNNNNNNNNNNNNNNNNNNNNNNNNNNNNNNNNNNNNNNNNNNNNNNNNNNNNNNNNNNNNNNNNNNNNNNNNNNNNNNNNNNNNNNNNNNNNNNNNNNNNNNNNNNNNNNNNNNNNNNNNNNNNNNNNNNNNNNNNNNNNNNNNNNNNNNNNNNNNNNNNNNNNNNNNNNNNNNNNNNNNNNNNNNNNNNNNNNNNNNNNNNNNNNNNNNNNNNNNNNNNNNNNNNNNNNNNNNNNNNNNNNNNNNNNNNNNNNNNNNNNNNNNNNNNNNNNNNNNNNNNNNNNNNNNNNNNNNNNNNNNNNNNNNNNNNNNNNNNNNNNNNNNNNNNNNNNNNNNNNNNNNNNNNNNNNNNNNNNNNNNNNNNNNNNNNNNNNNNNNNNNNNNNNNNNNNNNNNNNNNNNNNNNNNNNNNNNNNNNNNNNNNNNNNNNNNNNNNNNNNNNNNNNNNNNNNNNNNNNNNNNNNNNNNNNNNNNNNNNNNNNNNNNNNNNNNNNNNNNNNNNNNNNNNNNNNNNNNNNNNNNNNNNNNNNNNNNNNNNNNNNNNNNNNNNNNNNNNNNNNNNNNNNNNNNNNNNNNNNNNNNNNNNNNNNNNNNNNNNNNNNNNNNNNNNNNNNNNNNNNNNNNNNNNNNNNNNNNNNNNNNNNNNNNNNNNNNNNNNNNNNNNNNNNNNNNNNNNNNNNNNNNNNNNNNNNNNNNNNNNNNNNNNNNNNNNNNNNNNNNNNNNNNNNNNNNNNNNNNNNNNNNNNNNNNNNNNNNNNNNNNNNNNNNNNNNNNNNNNNNNNNNNNNNNNNNNNNNNNNNNNNNNNNNNNNNNNNNNNNNNNNNNNNNNNNNNNNNNNNNNNNNNNNNNNNNNNNNNNNNNNNNNNNNNNNNNNNNNNNNNNNNNNNNNNNNNNNNNNNNNNNNNNNNNNNNNNNNNNNNNNNNNNNNNNNNNNNNNNNNNNNNNNNNNNNNNNNNNNNNNNNNNNNNNNNNNNNNNNNNNNNNNNNNNNNNNNNNNNNNNNNNNNNNNNNNNNNNNNNNNNNNNNNNNNNNNNNNNNNNNNNNNNNNNNNNNNNNNNNNNNNNNNNNNNNNNNNNNNNNNNNNNNNNNNNNNNNNNNNNNNNNNNNNNNNNNNN-----------------------------------
>A82   
NNNNNNNNNNNNNNNNNNNNNNNNNNNNNNNNNNNNNNNNNNNNNNNNNNNNNNNNNNNNNNNNNNNNNNNNNNNNNNNNNNNNNNNNNNNNNNNNNNNNNNNNNNNNNNNNNNNNNNNNNNNNNNNNNNNNNNNNNNNNNNNNNNNNNNNNNNNNNNNNNNNNNNNNNNNNNNNNNNNNNNNNNNNNNNNNNNNNNNNNNNNNNNNNNNNNNNNNNNNNNNNNNNNNNNNNNNNNNNNNNNNNNNNNNNNNNNNNNNNNNNNNNNNNNNNNNNNNNNNNNNNNNNNNNNNNNNNNNNNNNNNNNNNNNNNNNNNNNNNNNNNNNNNNNNNNNNNNNNNNNNNNNNNNNNNNNNNNNNNNNNNNNNNNNNNNNNNNNNNNNNNNNNNNNNNNNNNNNNNNNNNNNNNNNNNNNNNNNNNNNNNNNNNNNNNNNNNNNNNNNNNNNNNNNNNNNNNNNNNNNNNNNNNNNNNNNNNNNNNNNNNNNNNNNNNNNNNNNNNNNNNNNNNNNNNNNNNNNNNNNNNNNNNNNNNNNNNNNNNNNNNNNNNNNNNNNNNNNNNNNNNNNNNNNNNNNNNNNNNNNNNNNNNNNNNNNNNNNNNNNNNNNNNNNNNNNNNNNNNNNNNNNNNNNNNNNNNNNNNNNNNNNNNNNNNNNNNNNNNNNNNNNNNNNNNNNNNNNNNNNNNNNNNNNNNNNNNNNNNNNNNNNNNNNNNNNNNNNNNNNNNNNNNNNNNNNNNNNNNNNNNNNNNNNNNNNNNNNNNNNNNNNNNNNNNNNNNNNNNNNNNNNNNNNNNNNNNNNNNNNNNNNNNNNNNNNNNNNNNNNNNNNNNNNNNNNNNNNNNNNNNNNNNNNNNNNNNNNNNNNNNNNNNNNNNNNNNNNNNNNNNNNNNNNNNNNNNNNNNNNNNNNNNNNNNNNNNNNNNNNNNNNNNNNNNNNNNNNNNNNNNNNNNNNNNNNNNNNNNNNNNNNNNNNNNNNNNNNNNNNNNNNNNNNNNNNNNNNNNNNNNNNNNNNNNNNNNNNNNNNNNNNNNNNNNNNNNNNNNNNNNNNNNNNNNNNNNNNNNNNNNNNNNNNNNNNNNNNNNNNNNNNNNNNNNNNNNNNNNNNNNNNNNNNNNNNNNNNNNNNNNNNNNNNNNNNNNNNNNNNNNNNNNNNNNNNNNNNNNNNNNNNNNNNNNNNNNNNNNNNNNNNNNNNNNNNNNNNNNNNNNNNNNNNNNNNNNNNNNNNNNNNNNNNNNNNNNNNNNNNNNNNNNNNNNNNNNNNNNNNNNNNNNNNNNNNNNNNNNNNNNNNNNNNNNNNNNNNNNNNNNNNNNNNNNNNNNNNNNNNNNNNNNNNNNNNNNNNNNNNNNNNNNNNNNNNNNNNNNNNNNNNNNNNNNNNNNNNNNNNNNNNNNNNNNNNNNNNNNNNNNNNNNNNNNNNNNNNNNNNNNNNNNNNNNNNNNNNNNNNNNNNNNNNNNNNNNNNNNNNNNNNNNNNNNNNNNNNNNNNNNNNNNNNNNNNNNNNNNNNNNNNNNNNNNNNNNNNNNNNNNNNNNNNNNNNNNNNNNNNNNNNNNNNNNNNNNNNNNNNNNNNNNNNNNNNNNNNNNNNNNNNNNNNNNNNNNNNNNNNNNNNNNNNNNNNNNNNNNNNNNNNNNNNNNNNNNNNNNNNNNNNNNNNNNNNNNNNNNNNNNNNNNNNNNNNNNNNNNNNNNNNNNNNNNNNNNNNNNNNNNNNNNNNNNNNNNNNNNNNNNNNNNNNNNNNNNNNNNNNNNNNN-------
>A83   
NNNNNNNNNNNNNNNNNNNNNNNNNNNNNNNNNNNNNNNNNNNNNNNNNNNNNNNNNNNNNNNNNNNNNNNNNNNNNNNNNNNNNNNNNNNNNNNNNNNNNNNNNNNNNNNNNNNNNNNNNNNNNNNNNNNNNNNNNNNNNNNNNNNNNNNNNNNNNNNNNNNNNNNNNNNNNNNNNNNNNNNNNNNNNNNNNNNNNNNNNNNNNNNNNNNNNNNNNNNNNNNNNNNNNNNNNNNNNNNNNNNNNNNNNNNNNNNNNNNNNNNNNNNNNNNNNNNNNNNNNNNNNNNNNNNNNNNNNNNNNNNNNNNNNNNNNNNNNNNNNNNNNNNNNNNNNNNNNNNNNNNNNNNNNNNNNNNNNNNNNNNNNNNNNNNNNNNNNNNNNNNNNNNNNNNNNNNNNNNNNNNNNNNNNNNNNNNNNNNNNNNNNNNNNNNNNNNNNNNNNNNNNNNNNNNNNNNNNNNNNNNNNNNNNNNNNNNNNNNNNNNNNNNNNNNNNNNNNNNNNNNNNNNNNNNNNNNNNNNNNNNNNNNNNNNNNNNNNNNNNNNNNNNNNNNNNNNNNNNNNNNNNNNNNNNNNNNNNNNNNNNNNNNNNNNNNNNNNNNNNNNNNNNNNNNNNNNNNNNNNNNNNNNNNNNNNNNNNNNNNNNNNNNNNNNNNNNNNNNNNNNNNNNNNNNNNNNNNNNNNNNNNNNNNNNNNNNNNNNNNNNNNNNNNNNNNNNNNNNNNNNNNNNNNNNNNNNNNNNNNNNNNNNNNNNNNNNNNNNNNNNNNNNNNNNNNNNNNNNNNNNNNNNNNNNNNNNNNNNNNNNNNNNNNNNNNNNNNNNNNNNNNNNNNNNNNNNNNNNNNNNNNNNNNNNNNNNNNNNNNNNNNNNNNNNNNNNNNNNNNNNNNNNNNNNNNNNNNNNNNNNNNNNNNNNNNNNNNNNNNNNNNNNNNNNNNNNNNNNNNNNNNNNNNNNNNNNNNNNNNNNNNNNNNNNNNNNNNNNNNNNNNNNNNNNNNNNNNNNNNNNNNNNNNNNNNNNNNNNNNNNNNNNNNNNNNNNNNNNNNNNNNNNNNNNNNNNNNNNNNNNNNNNNNNNNNNNNNNNNNNNNNNNNNNNNNNNNNNNNNNNNNNNNNNNNNNNNNNNNNNNNNNNNNNNNNNNNNNNNNNNNNNNNNNNNNNNNNNNNNNNNNNNNNNNNNNNNNNNNNNNNNNNNNNNNNNNNNNNNNNNNNNNNNNNNNNNNNNNNNNNNNNNNNNNNNNNNNNNNNNNNNNNNNNNNNNNNNNNNNNNNNNNNNNNNNNNNNNNNNNNNNNNNNNNNNNNNNNNNNNNNNNNNNNNNNNNNNNNNNNNNNNNNNNNNNNNNNNNNNNNNNNNNNNNNNNNNNNNNNNNNNNNNNNNNNNNNNNNNNNNNNNNNNNNNNNNNNNNNNNNNNNNNNNNNNNNNNNNNNNNNNNNNNNNNNNNNNNNNNNNNNNNNNNNNNNNNNNNNNNNNNNNNNNNNNNNNNNNNNNNNNNNNNNNNNNNNNNNNNNNNNNNNNNNNNNNNNNNNNNNNNNNNNNNNNNNNNNNNNNNNNNNNNNNNNNNNNNNNNNNNNNNNNNNNNNNNNNNNNNNNNNNNNNNNNNNNNNNNNNNNNNNNNNNNNNNNNNNNNNNNNNNNNNNNNNNNNNNNNNNNNNNNNNNNNNNNNNNNNNNNNNNNNNNNNNNNNNNNNNNNNNNNNNNNNNNNNNNNNNNNNNNNNNNNNNNNNNNN---------------------------------
>A84   
NNNNNNNNNNNNNNNNNNNNNNNNNNNNNNNNNNNNNNNNNNNNNNNNNNNNNNNNNNNNNNNNNNNNNNNNNNNNNNNNNNNNNNNNNNNNNNNNNNNNNNNNNNNNNNNNNNNNNNNNNNNNNNNNNNNNNNNNNNNNNNNNNNNNNNNNNNNNNNNNNNNNNNNNNNNNNNNNNNNNNNNNNNNNNNNNNNNNNNNNNNNNNNNNNNNNNNNNNNNNNNNNNNNNNNNNNNNNNNNNNNNNNNNNNNNNNNNNNNNNNNNNNNNNNNNNNNNNNNNNNNNNNNNNNNNNNNNNNNNNNNNNNNNNNNNNNNNNNNNNNNNNNNNNNNNNNNNNNNNNNNNNNNNNNNNNNNNNNNNNNNNNNNNNNNNNNNNNNNNNNNNNNNNNNNNNNNNNNNNNNNNNNNNNNNNNNNNNNNNNNNNNNNNNNNNNNNNNNNNNNNNNNNNNNNNNNNNNNNNNNNNNNNNNNNNNNNNNNNNNNNNNNNNNNNNNNNNNNNNNNNNNNNNNNNNNNNNNNNNNNNNNNNNNNNNNNNNNNNNNNNNNNNNNNNNNNNNNNNNNNNNNNNNNNNNNNNNNNNNNNNNNNNNNNNNNNNNNNNNNNNNNNNNNNNNNNNNNNNNNNNNNNNNNNNNNNNNNNNNNNNNNNNNNNNNNNNNNNNNNNNNNNNNNNNNNNNNNNNNNNNNNNNNNNNNNNNNNNNNNNNNNNNNNNNNNNNNNNNNNNNNNNNNNNNNNNNNNNNNNNNNNNNNNNNNNNNNNNNNNNNNNNNNNNNNNNNNNNNNNNNNNNNNNNNNNNNNNNNNNNNNNNNNNNNNNNNNNNNNNNNNNNNNNNNNNNNNNNNNNNNNNNNNNNNNNNNNNNNNNNNNNNNNNNNNNNNNNNNNNNNNNNNNNNNNNNNNNNNNNNNNNNNNNNNNNNNNNNNNNNNNNNNNNNNNNNNNNNNNNNNNNNNNNNNNNNNNNNNNNNNNNNNNNNNNNNNNNNNNNNNNNNNNNNNNNNNNNNNNNNNNNNNNNNNNNNNNNNNNNNNNNNNNNNNNNNNNNNNNNNNNNNNNNNNNNNNNNNNNNNNNNNNNNNNNNNNNNNNNNNNNNNNNNNNNNNNNNNNNNNNNNNNNNNNNNNNNNNNNNNNNNNNNNNNNNNNNNNNNNNNNNNNNNNNNNNNNNNNNNNNNNNNNNNNNNNNNNNNNNNNNNNNNNNNNNNNNNNNNNNNNNNNNNNNNNNNNNNNNNNNNNNNNNNNNNNNNNNNNNNNNNNNNNNNNNNNNNNNNNNNNNNNNNNNNNNNNNNNNNNNNNNNNNNNNNNNNNNNNNNNNNNNNNNNNNNNNNNNNNNNNNNNNNNNNNNNNNNNNNNNNNNNNNNNNNNNNNNNNNNNNNNNNNNNNNNNNNNNNNNNNNNNNNNNNNNNNNNNNNNNNNNNNNNNNNNNNNNNNNNNNNNNNNNNNNNNNNNNNNNNNNNNNNNNNNNNNNNNNNNNNNNNNNNNNNNNNNNNNNNNNNNNNNNNNNNNNNNNNNNNNNNNNNNNNNNNNNNNNNNNNNNNNNNNNNNNNNNNNNNNNNNNNNNNNNNNNNNNNNNNNNNNNNNNNNNNNNNNNNNNNNNNNNNNNNNNNNNNNNNNNNNNNNNNNNNNNNNNNNNNNNNNNNNNNNNNNNNNNNNNNNNNNNNNNNNNNNNNNNNNNNNNNNNNNNNNNNNNNNNNNNNNNNNNNNNNNNNNNNNNNNNNNNNNNNNNNNNNNNNNNNNNNNNNNNNNNNNNNNNNNNN--------
>A85   
NNNNNNNNNNNNNNNNNNNNNNNNNNNNNNNNNNNNNNNNNNNNNNNNNNNNNNNNNNNNNNNNNNNNNNNNNNNNNNNNNNNNNNNNNNNNNNNNNNNNNNNNNNNNNNNNNNNNNNNNNNNNNNNNNNNNNNNNNNNNNNNNNNNNNNNNNNNNNNNNNNNNNNNNNNNNNNNNNNNNNNNNNNNNNNNNNNNNNNNNNNNNNNNNNNNNNNNNNNNNNNNNNNNNNNNNNNNNNNNNNNNNNNNNNNNNNNNNNNNNNNNNNNNNNNNNNNNNNNNNNNNNNNNNNNNNNNNNNNNNNNNNNNNNNNNNNNNNNNNNNNNNNNNNNNNNNNNNNNNNNNNNNNNNNNNNNNNNNNNNNNNNNNNNNNNNNNNNNNNNNNNNNNNNNNNNNNNNNNNNNNNNNNNNNNNNNNNNNNNNNNNNNNNNNNNNNNNNNNNNNNNNNNNNNNNNNNNNNNNNNNNNNNNNNNNNNNNNNNNNNNNNNNNNNNNNNNNNNNNNNNNNNNNNNNNNNNNNNNNNNNNNNNNNNNNNNNNNNNNNNNNNNNNNNNNNNNNNNNNNNNNNNNNNNNNNNNNNNNNNNNNNNNNNNNNNNNNNNNNNNNNNNNNNNNNNNNNNNNNNNNNNNNNNNNNNNNNNNNNNNNNNNNNNNNNNNNNNNNNNNNNNNNNNNNNNNNNNNNNNNNNNNNNNNNNNNNNNNNNNNNNNNNNNNNNNNNNNNNNNNNNNNNNNNNNNNNNNNNNNNNNNNNNNNNNNNNNNNNNNNNNNNNNNNNNNNNNNNNNNNNNNNNNNNNNNNNNNNNNNNNNNNNNNNNNNNNNNNNNNNNNNNNNNNNNNNNNNNNNNNNNNNNNNNNNNNNNNNNNNNNNNNNNNNNNNNNNNNNNNNNNNNNNNNNNNNNNNNNNNNNNNNNNNNNNNNNNNNNNNNNNNNNNNNNNNNNNNNNNNNNNNNNNNNNNNNNNNNNNNNNNNNNNNNNNNNNNNNNNNNNNNNNNNNNNNNNNNNNNNNNNNNNNNNNNNNNNNNNNNNNNNNNNNNNNNNNNNNNNNNNNNNNNNNNNNNNNNNNNNNNNNNNNNNNNNNNNNNNNNNNNNNNNNNNNNNNNNNNNNNNNNNNNNNNNNNNNNNNNNNNNNNNNNNNNNNNNNNNNNNNNNNNNNNNNNNNNNNNNNNNNNNNNNNNNNNNNNNNNNNNNNNNNNNNNNNNNNNNNNNNNNNNNNNNNNNNNNNNNNNNNNNNNNNNNNNNNNNNNNNNNNNNNNNNNNNNNNNNNNNNNNNNNNNNNNNNNNNNNNNNNNNNNNNNNNNNNNNNNNNNNNNNNNNNNNNNNNNNNNNNNNNNNNNNNNNNNNNNNNNNNNNNNNNNNNNNNNNNNNNNNNNNNNNNNNNNNNNNNNNNNNNNNNNNNNNNNNNNNNNNNNNNNNNNNNNNNNNNNNNNNNNNNNNNNNNNNNNNNNNNNNNNNNNNNNNNNNNNNNNNNNNNNNNNNNNNNNNNNNNNNNNNNNNNNNNNNNNNNNNNNNNNNNNNNNNNNNNNNNNNNNNNNNNNNNNNNNNNNNNNNNNNNNNNNNNNNNNNNNNNNNNNNNNNNNNNNNNNNNNNNNNNNNNNNNNNNNNNNNNNNNNNNNNNNNNNNNNNNNNNNNNNNNNNNNNNNNNNNNNNNNNNNNNNNNNNNNNNNNNNNNNNNNNNNNNNNNNNNNNNNNNNNNNNNNNNNNNNNNNNNNNNNNNNNNNNNNNNNNNNNNNNNNNNNNNNNNNNNNNN-----------
>A86   
NNNNNNNNNNNNNNNNNNNNNNNNNNNNNNNNNNNNNNNNNNNNNNNNNNNNNNNNNNNNNNNNNNNNNNNNNNNNNNNNNNNNNNNNNNNNNNNNNNNNNNNNNNNNNNNNNNNNNNNNNNNNNNNNNNNNNNNNNNNNNNNNNNNNNNNNNNNNNNNNNNNNNNNNNNNNNNNNNNNNNNNNNNNNNNNNNNNNNNNNNNNNNNNNNNNNNNNNNNNNNNNNNNNNNNNNNNNNNNNNNNNNNNNNNNNNNNNNNNNNNNNNNNNNNNNNNNNNNNNNNNNNNNNNNNNNNNNNNNNNNNNNNNNNNNNNNNNNNNNNNNNNNNNNNNNNNNNNNNNNNNNNNNNNNNNNNNNNNNNNNNNNNNNNNNNNNNNNNNNNNNNNNNNNNNNNNNNNNNNNNNNNNNNNNNNNNNNNNNNNNNNNNNNNNNNNNNNNNNNNNNNNNNNNNNNNNNNNNNNNNNNNNNNNNNNNNNNNNNNNNNNNNNNNNNNNNNNNNNNNNNNNNNNNNNNNNNNNNNNNNNNNNNNNNNNNNNNNNNNNNNNNNNNNNNNNNNNNNNNNNNNNNNNNNNNNNNNNNNNNNNNNNNNNNNNNNNNNNNNNNNNNNNNNNNNNNNNNNNNNNNNNNNNNNNNNNNNNNNNNNNNNNNNNNNNNNNNNNNNNNNNNNNNNNNNNNNNNNNNNNNNNNNNNNNNNNNNNNNNNNNNNNNNNNNNNNNNNNNNNNNNNNNNNNNNNNNNNNNNNNNNNNNNNNNNNNNNNNNNNNNNNNNNNNNNNNNNNNNNNNNNNNNNNNNNNNNNNNNNNNNNNNNNNNNNNNNNNNNNNNNNNNNNNNNNNNNNNNNNNNNNNNNNNNNNNNNNNNNNNNNNNNNNNNNNNNNNNNNNNNNNNNNNNNNNNNNNNNNNNNNNNNNNNNNNNNNNNNNNNNNNNNNNNNNNNNNNNNNNNNNNNNNNNNNNNNNNNNNNNNNNNNNNNNNNNNNNNNNNNNNNNNNNNNNNNNNNNNNNNNNNNNNNNNNNNNNNNNNNNNNNNNNNNNNNNNNNNNNNNNNNNNNNNNNNNNNNNNNNNNNNNNNNNNNNNNNNNNNNNNNNNNNNNNNNNNNNNNNNNNNNNNNNNNNNNNNNNNNNNNNNNNNNNNNNNNNNNNNNNNNNNNNNNNNNNNNNNNNNNNNNNNNNNNNNNNNNNNNNNNNNNNNNNNNNNNNNNNNNNNNNNNNNNNNNNNNNNNNNNNNNNNNNNNNNNNNNNNNNNNNNNNNNNNNNNNNNNNNNNNNNNNNNNNNNNNNNNNNNNNNNNNNNNNNNNNNNNNNNNNNNNNNNNNNNNNNNNNNNNNNNNNNNNNNNNNNNNNNNNNNNNNNNNNNNNNNNNNNNNNNNNNNNNNNNNNNNNNNNNNNNNNNNNNNNNNNNNNNNNNNNNNNNNNNNNNNNNNNNNNNNNNNNNNNNNNNNNNNNNNNNNNNNNNNNNNNNNNNNNNNNNNNNNNNNNNNNNNNNNNNNNNNNNNNNNNNNNNNNNNNNNNNNNNNNNNNNNNNNNNNNNNNNNNNNNNNNNNNNNNNNNNNNNNNNNNNNNNNNNNNNNNNNNNNNNNNNNNNNNNNNNNNNNNNNNNNNNNNNNNNNNNNNNNNNNNNNNNNNNNNNNNNNNNNNNNNNNNNNNNNNNNNNNNNNNNNNNNNNNNNNNNNNNNNNNNNNNNNNNNNNNNNNNNNNNNNNNNNNNNNNNNNNNNNNNNNNNNNNNNNNNN----------------------------
>A87   
NNNNNNNNNNNNNNNNNNNNNNNNNNNNNNNNNNNNNNNNNNNNNNNNNNNNNNNNNNNNNNNNNNNNNNNNNNNNNNNNNNNNNNNNNNNNNNNNNNNNNNNNNNNNNNNNNNNNNNNNNNNNNNNNNNNNNNNNNNNNNNNNNNNNNNNNNNNNNNNNNNNNNNNNNNNNNNNNNNNNNNNNNNNNNNNNNNNNNNNNNNNNNNNNNNNNNNNNNNNNNNNNNNNNNNNNNNNNNNNNNNNNNNNNNNNNNNNNNNNNNNNNNNNNNNNNNNNNNNNNNNNNNNNNNNNNNNNNNNNNNNNNNNNNNNNNNNNNNNNNNNNNNNNNNNNNNNNNNNNNNNNNNNNNNNNNNNNNNNNNNNNNNNNNNNNNNNNNNNNNNNNNNNNNNNNNNNNNNNNNNNNNNNNNNNNNNNNNNNNNNNNNNNNNNNNNNNNNNNNNNNNNNNNNNNNNNNNNNNNNNNNNNNNNNNNNNNNNNNNNNNNNNNNNNNNNNNNNNNNNNNNNNNNNNNNNNNNNNNNNNNNNNNNNNNNNNNNNNNNNNNNNNNNNNNNNNNNNNNNNNNNNNNNNNNNNNNNNNNNNNNNNNNNNNNNNNNNNNNNNNNNNNNNNNNNNNNNNNNNNNNNNNNNNNNNNNNNNNNNNNNNNNNNNNNNNNNNNNNNNNNNNNNNNNNNNNNNNNNNNNNNNNNNNNNNNNNNNNNNNNNNNNNNNNNNNNNNNNNNNNNNNNNNNNNNNNNNNNNNNNNNNNNNNNNNNNNNNNNNNNNNNNNNNNNNNNNNNNNNNNNNNNNNNNNNNNNNNNNNNNNNNNNNNNNNNNNNNNNNNNNNNNNNNNNNNNNNNNNNNNNNNNNNNNNNNNNNNNNNNNNNNNNNNNNNNNNNNNNNNNNNNNNNNNNNNNNNNNNNNNNNNNNNNNNNNNNNNNNNNNNNNNNNNNNNNNNNNNNNNNNNNNNNNNNNNNNNNNNNNNNNNNNNNNNNNNNNNNNNNNNNNNNNNNNNNNNNNNNNNNNNNNNNNNNNNNNNNNNNNNNNNNNNNNNNNNNNNNNNNNNNNNNNNNNNNNNNNNNNNNNNNNNNNNNNNNNNNNNNNNNNNNNNNNNNNNNNNNNNNNNNNNNNNNNNNNNNNNNNNNNNNNNNNNNNNNNNNNNNNNNNNNNNNNNNNNNNNNNNNNNNNNNNNNNNNNNNNNNNNNNNNNNNNNNNNNNNNNNNNNNNNNNNNNNNNNNNNNNNNNNNNNNNNNNNNNNNNNNNNNNNNNNNNNNNNNNNNNNNNNNNNNNNNNNNNNNNNNNNNNNNNNNNNNNNNNNNNNNNNNNNNNNNNNNNNNNNNNNNNNNNNNNNNNNNNNNNNNNNNNNNNNNNNNNNNNNNNNNNNNNNNNNNNNNNNNNNNNNNNNNNNNNNNNNNNNNNNNNNNNNNNNNNNNNNNNNNNNNNNNNNNNNNNNNNNNNNNNNNNNNNNNNNNNNNNNNNNNNNNNNNNNNNNNNNNNNNNNNNNNNNNNNNNNNNNNNNNNNNNNNNNNNNNNNNNNNNNNNNNNNNNNNNNNNNNNNNNNNNNNNNNNNNNNNNNNNNNNNNNNNNNNNNNNNNNNNNNNNNNNNNNNNNNNNNNNNNNNNNNNNNNNNNNNNNNNNNNNNNNNNNNNNNNNNNNNNNNNNNNNNNNNNNNNNNNNNNNNNNNNNNNNNNNNNNNNNNNNNNNNNNNNNNNNNNNNNNNNNNNNNNNNNNNNNNNNNNNNNNNNNNNNNNNNNNNNNNNNNNNNNNNNNN------
>A88   
NNNNNNNNNNNNNNNNNNNNNNNNNNNNNNNNNNNNNNNNNNNNNNNNNNNNNNNNNNNNNNNNNNNNNNNNNNNNNNNNNNNNNNNNNNNNNNNNNNNNNNNNNNNNNNNNNNNNNNNNNNNNNNNNNNNNNNNNNNNNNNNNNNNNNNNNNNNNNNNNNNNNNNNNNNNNNNNNNNNNNNNNNNNNNNNNNNNNNNNNNNNNNNNNNNNNNNNNNNNNNNNNNNNNNNNNNNNNNNNNNNNNNNNNNNNNNNNNNNNNNNNNNNNNNNNNNNNNNNNNNNNNNNNNNNNNNNNNNNNNNNNNNNNNNNNNNNNNNNNNNNNNNNNNNNNNNNNNNNNNNNNNNNNNNNNNNNNNNNNNNNNNNNNNNNNNNNNNNNNNNNNNNNNNNNNNNNNNNNNNNNNNNNNNNNNNNNNNNNNNNNNNNNNNNNNNNNNNNNNNNNNNNNNNNNNNNNNNNNNNNNNNNNNNNNNNNNNNNNNNNNNNNNNNNNNNNNNNNNNNNNNNNNNNNNNNNNNNNNNNNNNNNNNNNNNNNNNNNNNNNNNNNNNNNNNNNNNNNNNNNNNNNNNNNNNNNNNNNNNNNNNNNNNNNNNNNNNNNNNNNNNNNNNNNNNNNNNNNNNNNNNNNNNNNNNNNNNNNNNNNNNNNNNNNNNNNNNNNNNNNNNNNNNNNNNNNNNNNNNNNNNNNNNNNNNNNNNNNNNNNNNNNNNNNNNNNNNNNNNNNNNNNNNNNNNNNNNNNNNNNNNNNNNNNNNNNNNNNNNNNNNNNNNNNNNNNNNNNNNNNNNNNNNNNNNNNNNNNNNNNNNNNNNNNNNNNNNNNNNNNNNNNNNNNNNNNNNNNNNNNNNNNNNNNNNNNNNNNNNNNNNNNNNNNNNNNNNNNNNNNNNNNNNNNNNNNNNNNNNNNNNNNNNNNNNNNNNNNNNNNNNNNNNNNNNNNNNNNNNNNNNNNNNNNNNNNNNNNNNNNNNNNNNNNNNNNNNNNNNNNNNNNNNNNNNNNNNNNNNNNNNNNNNNNNNNNNNNNNNNNNNNNNNNNNNNNNNNNNNNNNNNNNNNNNNNNNNNNNNNNNNNNNNNNNNNNNNNNNNNNNNNNNNNNNNNNNNNNNNNNNNNNNNNNNNNNNNNNNNNNNNNNNNNNNNNNNNNNNNNNNNNNNNNNNNNNNNNNNNNNNNNNNNNNNNNNNNNNNNNNNNNNNNNNNNNNNNNNNNNNNNNNNNNNNNNNNNNNNNNNNNNNNNNNNNNNNNNNNNNNNNNNNNNNNNNNNNNNNNNNNNNNNNNNNNNNNNNNNNNNNNNNNNNNNNNNNNNNNNNNNNNNNNNNNNNNNNNNNNNNNNNNNNNNNNNNNNNNNNNNNNNNNNNNNNNNNNNNNNNNNNNNNNNNNNNNNNNNNNNNNNNNNNNNNNNNNNNNNNNNNNNNNNNNNNNNNNNNNNNNNNNNNNNNNNNNNNNNNNNNNNNNNNNNNNNNNNNNNNNNNNNNNNNNNNNNNNNNNNNNNNNNNNNNNNNNNNNNNNNNNNNNNNNNNNNNNNNNNNNNNNNNNNNNNNNNNNNNNNNNNNNNNNNNNNNNNNNNNNNNNNNNNNNNNNNNNNNNNNNNNNNNNNNNNNNNNNNNNNNNNNNNNNNNNNNNNNNNNNNNNNNNNNNNNNNNNNNNNNNNNNNNNNNNNNNNNNNNNNNNNNNNNNNNNNNNNNNNNNNNNNNNNNNNNNNNNNNNNNNNNNNNNNNNNNNNNNNNNNN---------------------------------
>A89   
NNNNNNNNNNNNNNNNNNNNNNNNNNNNNNNNNNNNNNNNNNNNNNNNNNNNNNNNNNNNNNNNNNNNNNNNNNNNNNNNNNNNNNNNNNNNNNNNNNNNNNNNNNNNNNNNNNNNNNNNNNNNNNNNNNNNNNNNNNNNNNNNNNNNNNNNNNNNNNNNNNNNNNNNNNNNNNNNNNNNNNNNNNNNNNNNNNNNNNNNNNNNNNNNNNNNNNNNNNNNNNNNNNNNNNNNNNNNNNNNNNNNNNNNNNNNNNNNNNNNNNNNNNNNNNNNNNNNNNNNNNNNNNNNNNNNNNNNNNNNNNNNNNNNNNNNNNNNNNNNNNNNNNNNNNNNNNNNNNNNNNNNNNNNNNNNNNNNNNNNNNNNNNNNNNNNNNNNNNNNNNNNNNNNNNNNNNNNNNNNNNNNNNNNNNNNNNNNNNNNNNNNNNNNNNNNNNNNNNNNNNNNNNNNNNNNNNNNNNNNNNNNNNNNNNNNNNNNNNNNNNNNNNNNNNNNNNNNNNNNNNNNNNNNNNNNNNNNNNNNNNNNNNNNNNNNNNNNNNNNNNNNNNNNNNNNNNNNNNNNNNNNNNNNNNNNNNNNNNNNNNNNNNNNNNNNNNNNNNNNNNNNNNNNNNNNNNNNNNNNNNNNNNNNNNNNNNNNNNNNNNNNNNNNNNNNNNNNNNNNNNNNNNNNNNNNNNNNNNNNNNNNNNNNNNNNNNNNNNNNNNNNNNNNNNNNNNNNNNNNNNNNNNNNNNNNNNNNNNNNNNNNNNNNNNNNNNNNNNNNNNNNNNNNNNNNNNNNNNNNNNNNNNNNNNNNNNNNNNNNNNNNNNNNNNNNNNNNNNNNNNNNNNNNNNNNNNNNNNNNNNNNNNNNNNNNNNNNNNNNNNNNNNNNNNNNNNNNNNNNNNNNNNNNNNNNNNNNNNNNNNNNNNNNNNNNNNNNNNNNNNNNNNNNNNNNNNNNNNNNNNNNNNNNNNNNNNNNNNNNNNNNNNNNNNNNNNNNNNNNNNNNNNNNNNNNNNNNNNNNNNNNNNNNNNNNNNNNNNNNNNNNNNNNNNNNNNNNNNNNNNNNNNNNNNNNNNNNNNNNNNNNNNNNNNNNNNNNNNNNNNNNNNNNNNNNNNNNNNNNNNNNNNNNNNNNNNNNNNNNNNNNNNNNNNNNNNNNNNNNNNNNNNNNNNNNNNNNNNNNNNNNNNNNNNNNNNNNNNNNNNNNNNNNNNNNNNNNNNNNNNNNNNNNNNNNNNNNNNNNNNNNNNNNNNNNNNNNNNNNNNNNNNNNNNNNNNNNNNNNNNNNNNNNNNNNNNNNNNNNNNNNNNNNNNNNNNNNNNNNNNNNNNNNNNNNNNNNNNNNNNNNNNNNNNNNNNNNNNNNNNNNNNNNNNNNNNNNNNNNNNNNNNNNNNNNNNNNNNNNNNNNNNNNNNNNNNNNNNNNNNNNNNNNNNNNNNNNNNNNNNNNNNNNNNNNNNNNNNNNNNNNNNNNNNNNNNNNNNNNNNNNNNNNNNNNNNNNNNNNNNNNNNNNNNNNNNNNNNNNNNNNNNNNNNNNNNNNNNNNNNNNNNNNNNNNNNNNNNNNNNNNNNNNNNNNNNNNNNNNNNNNNNNNNNNNNNNNNNNNNNNNNNNNNNNNNNNNNNNNNNNNNNNNNNNNNNNNNNNNNNNNNNNNNNNNNNNNNNNNNNNNNNNNNNNNNNNNNNNNNNNNNNNNNNNNNNNNNNNNNNNNNNNNNNNNNNNNNNNNNNNNNNNNNNNNNNNNNNNNNNNNNNNNNNNNNNNNNNNNNNNN---------
>A90   
NNNNNNNNNNNNNNNNNNNNNNNNNNNNNNNNNNNNNNNNNNNNNNNNNNNNNNNNNNNNNNNNNNNNNNNNNNNNNNNNNNNNNNNNNNNNNNNNNNNNNNNNNNNNNNNNNNNNNNNNNNNNNNNNNNNNNNNNNNNNNNNNNNNNNNNNNNNNNNNNNNNNNNNNNNNNNNNNNNNNNNNNNNNNNNNNNNNNNNNNNNNNNNNNNNNNNNNNNNNNNNNNNNNNNNNNNNNNNNNNNNNNNNNNNNNNNNNNNNNNNNNNNNNNNNNNNNNNNNNNNNNNNNNNNNNNNNNNNNNNNNNNNNNNNNNNNNNNNNNNNNNNNNNNNNNNNNNNNNNNNNNNNNNNNNNNNNNNNNNNNNNNNNNNNNNNNNNNNNNNNNNNNNNNNNNNNNNNNNNNNNNNNNNNNNNNNNNNNNNNNNNNNNNNNNNNNNNNNNNNNNNNNNNNNNNNNNNNNNNNNNNNNNNNNNNNNNNNNNNNNNNNNNNNNNNNNNNNNNNNNNNNNNNNNNNNNNNNNNNNNNNNNNNNNNNNNNNNNNNNNNNNNNNNNNNNNNNNNNNNNNNNNNNNNNNNNNNNNNNNNNNNNNNNNNNNNNNNNNNNNNNNNNNNNNNNNNNNNNNNNNNNNNNNNNNNNNNNNNNNNNNNNNNNNNNNNNNNNNNNNNNNNNNNNNNNNNNNNNNNNNNNNNNNNNNNNNNNNNNNNNNNNNNNNNNNNNNNNNNNNNNNNNNNNNNNNNNNNNNNNNNNNNNNNNNNNNNNNNNNNNNNNNNNNNNNNNNNNNNNNNNNNNNNNNNNNNNNNNNNNNNNNNNNNNNNNNNNNNNNNNNNNNNNNNNNNNNNNNNNNNNNNNNNNNNNNNNNNNNNNNNNNNNNNNNNNNNNNNNNNNNNNNNNNNNNNNNNNNNNNNNNNNNNNNNNNNNNNNNNNNNNNNNNNNNNNNNNNNNNNNNNNNNNNNNNNNNNNNNNNNNNNNNNNNNNNNNNNNNNNNNNNNNNNNNNNNNNNNNNNNNNNNNNNNNNNNNNNNNNNNNNNNNNNNNNNNNNNNNNNNNNNNNNNNNNNNNNNNNNNNNNNNNNNNNNNNNNNNNNNNNNNNNNNNNNNNNNNNNNNNNNNNNNNNNNNNNNNNNNNNNNNNNNNNNNNNNNNNNNNNNNNNNNNNNNNNNNNNNNNNNNNNNNNNNNNNNNNNNNNNNNNNNNNNNNNNNNNNNNNNNNNNNNNNNNNNNNNNNNNNNNNNNNNNNNNNNNNNNNNNNNNNNNNNNNNNNNNNNNNNNNNNNNNNNNNNNNNNNNNNNNNNNNNNNNNNNNNNNNNNNNNNNNNNNNNNNNNNNNNNNNNNNNNNNNNNNNNNNNNNNNNNNNNNNNNNNNNNNNNNNNNNNNNNNNNNNNNNNNNNNNNNNNNNNNNNNNNNNNNNNNNNNNNNNNNNNNNNNNNNNNNNNNNNNNNNNNNNNNNNNNNNNNNNNNNNNNNNNNNNNNNNNNNNNNNNNNNNNNNNNNNNNNNNNNNNNNNNNNNNNNNNNNNNNNNNNNNNNNNNNNNNNNNNNNNNNNNNNNNNNNNNNNNNNNNNNNNNNNNNNNNNNNNNNNNNNNNNNNNNNNNNNNNNNNNNNNNNNNNNNNNNNNNNNNNNNNNNNNNNNNNNNNNNNNNNNNNNNNNNNNNNNNNNNNNNNNNNNNNNNNNNNNNNNNNNNNNNNNNNNNNNNNNNNNNNNNNNNNNNNNNNNNNNNNNNNNNNNNNNNNN----------------------------
>A91   
NNNNNNNNNNNNNNNNNNNNNNNNNNNNNNNNNNNNNNNNNNNNNNNNNNNNNNNNNNNNNNNNNNNNNNNNNNNNNNNNNNNNNNNNNNNNNNNNNNNNNNNNNNNNNNNNNNNNNNNNNNNNNNNNNNNNNNNNNNNNNNNNNNNNNNNNNNNNNNNNNNNNNNNNNNNNNNNNNNNNNNNNNNNNNNNNNNNNNNNNNNNNNNNNNNNNNNNNNNNNNNNNNNNNNNNNNNNNNNNNNNNNNNNNNNNNNNNNNNNNNNNNNNNNNNNNNNNNNNNNNNNNNNNNNNNNNNNNNNNNNNNNNNNNNNNNNNNNNNNNNNNNNNNNNNNNNNNNNNNNNNNNNNNNNNNNNNNNNNNNNNNNNNNNNNNNNNNNNNNNNNNNNNNNNNNNNNNNNNNNNNNNNNNNNNNNNNNNNNNNNNNNNNNNNNNNNNNNNNNNNNNNNNNNNNNNNNNNNNNNNNNNNNNNNNNNNNNNNNNNNNNNNNNNNNNNNNNNNNNNNNNNNNNNNNNNNNNNNNNNNNNNNNNNNNNNNNNNNNNNNNNNNNNNNNNNNNNNNNNNNNNNNNNNNNNNNNNNNNNNNNNNNNNNNNNNNNNNNNNNNNNNNNNNNNNNNNNNNNNNNNNNNNNNNNNNNNNNNNNNNNNNNNNNNNNNNNNNNNNNNNNNNNNNNNNNNNNNNNNNNNNNNNNNNNNNNNNNNNNNNNNNNNNNNNNNNNNNNNNNNNNNNNNNNNNNNNNNNNNNNNNNNNNNNNNNNNNNNNNNNNNNNNNNNNNNNNNNNNNNNNNNNNNNNNNNNNNNNNNNNNNNNNNNNNNNNNNNNNNNNNNNNNNNNNNNNNNNNNNNNNNNNNNNNNNNNNNNNNNNNNNNNNNNNNNNNNNNNNNNNNNNNNNNNNNNNNNNNNNNNNNNNNNNNNNNNNNNNNNNNNNNNNNNNNNNNNNNNNNNNNNNNNNNNNNNNNNNNNNNNNNNNNNNNNNNNNNNNNNNNNNNNNNNNNNNNNNNNNNNNNNNNNNNNNNNNNNNNNNNNNNNNNNNNNNNNNNNNNNNNNNNNNNNNNNNNNNNNNNNNNNNNNNNNNNNNNNNNNNNNNNNNNNNNNNNNNNNNNNNNNNNNNNNNNNNNNNNNNNNNNNNNNNNNNNNNNNNNNNNNNNNNNNNNNNNNNNNNNNNNNNNNNNNNNNNNNNNNNNNNNNNNNNNNNNNNNNNNNNNNNNNNNNNNNNNNNNNNNNNNNNNNNNNNNNNNNNNNNNNNNNNNNNNNNNNNNNNNNNNNNNNNNNNNNNNNNNNNNNNNNNNNNNNNNNNNNNNNNNNNNNNNNNNNNNNNNNNNNNNNNNNNNNNNNNNNNNNNNNNNNNNNNNNNNNNNNNNNNNNNNNNNNNNNNNNNNNNNNNNNNNNNNNNNNNNNNNNNNNNNNNNNNNNNNNNNNNNNNNNNNNNNNNNNNNNNNNNNNNNNNNNNNNNNNNNNNNNNNNNNNNNNNNNNNNNNNNNNNNNNNNNNNNNNNNNNNNNNNNNNNNNNNNNNNNNNNNNNNNNNNNNNNNNNNNNNNNNNNNNNNNNNNNNNNNNNNNNNNNNNNNNNNNNNNNNNNNNNNNNNNNNNNNNNNNNNNNNNNNNNNNNNNNNNNNNNNNNNNNNNNNNNNNNNNNNNNNNNNNNNNNNNNNNNNNNNNNNNNNNNNNNNNNNNNNNNNNNNNNNNNNNNNNNNNNNNNNNNNNNN----------------------------------------------------
>A92   
NNNNNNNNNNNNNNNNNNNNNNNNNNNNNNNNNNNNNNNNNNNNNNNNNNNNNNNNNNNNNNNNNNNNNNNNNNNNNNNNNNNNNNNNNNNNNNNNNNNNNNNNNNNNNNNNNNNNNNNNNNNNNNNNNNNNNNNNNNNNNNNNNNNNNNNNNNNNNNNNNNNNNNNNNNNNNNNNNNNNNNNNNNNNNNNNNNNNNNNNNNNNNNNNNNNNNNNNNNNNNNNNNNNNNNNNNNNNNNNNNNNNNNNNNNNNNNNNNNNNNNNNNNNNNNNNNNNNNNNNNNNNNNNNNNNNNNNNNNNNNNNNNNNNNNNNNNNNNNNNNNNNNNNNNNNNNNNNNNNNNNNNNNNNNNNNNNNNNNNNNNNNNNNNNNNNNNNNNNNNNNNNNNNNNNNNNNNNNNNNNNNNNNNNNNNNNNNNNNNNNNNNNNNNNNNNNNNNNNNNNNNNNNNNNNNNNNNNNNNNNNNNNNNNNNNNNNNNNNNNNNNNNNNNNNNNNNNNNNNNNNNNNNNNNNNNNNNNNNNNNNNNNNNNNNNNNNNNNNNNNNNNNNNNNNNNNNNNNNNNNNNNNNNNNNNNNNNNNNNNNNNNNNNNNNNNNNNNNNNNNNNNNNNNNNNNNNNNNNNNNNNNNNNNNNNNNNNNNNNNNNNNNNNNNNNNNNNNNNNNNNNNNNNNNNNNNNNNNNNNNNNNNNNNNNNNNNNNNNNNNNNNNNNNNNNNNNNNNNNNNNNNNNNNNNNNNNNNNNNNNNNNNNNNNNNNNNNNNNNNNNNNNNNNNNNNNNNNNNNNNNNNNNNNNNNNNNNNNNNNNNNNNNNNNNNNNNNNNNNNNNNNNNNNNNNNNNNNNNNNNNNNNNNNNNNNNNNNNNNNNNNNNNNNNNNNNNNNNNNNNNNNNNNNNNNNNNNNNNNNNNNNNNNNNNNNNNNNNNNNNNNNNNNNNNNNNNNNNNNNNNNNNNNNNNNNNNNNNNNNNNNNNNNNNNNNNNNNNNNNNNNNNNNNNNNNNNNNNNNNNNNNNNNNNNNNNNNNNNNNNNNNNNNNNNNNNNNNNNNNNNNNNNNNNNNNNNNNNNNNNNNNNNNNNNNNNNNNNNNNNNNNNNNNNNNNNNNNNNNNNNNNNNNNNNNNNNNNNNNNNNNNNNNNNNNNNNNNNNNNNNNNNNNNNNNNNNNNNNNNNNNNNNNNNNNNNNNNNNNNNNNNNNNNNNNNNNNNNNNNNNNNNNNNNNNNNNNNNNNNNNNNNNNNNNNNNNNNNNNNNNNNNNNNNNNNNNNNNNNNNNNNNNNNNNNNNNNNNNNNNNNNNNNNNNNNNNNNNNNNNNNNNNNNNNNNNNNNNNNNNNNNNNNNNNNNNNNNNNNNNNNNNNNNNNNNNNNNNNNNNNNNNNNNNNNNNNNNNNNNNNNNNNNNNNNNNNNNNNNNNNNNNNNNNNNNNNNNNNNNNNNNNNNNNNNNNNNNNNNNNNNNNNNNNNNNNNNNNNNNNNNNNNNNNNNNNNNNNNNNNNNNNNNNNNNNNNNNNNNNNNNNNNNNNNNNNNNNNNNNNNNNNNNNNNNNNNNNNNNNNNNNNNNNNNNNNNNNNNNNNNNNNNNNNNNNNNNNNNNNNNNNNNNNNNNNNNNNNNNNNNNNNNNNNNNNNNNNNNNNNNNNNNNNNNNNNNNNNNNNNNNNNNNNNNNNNNNNNNNNNNNNNNNNNNNNNNNNNNNNNNNNNNNNNNNNNNNNNNNNNNNNNNNNNNNNNNNNNNNNNNNNNNNNNNNNNNNNNNNNNNNNNNN------
>A93   
NNNNNNNNNNNNNNNNNNNNNNNNNNNNNNNNNNNNNNNNNNNNNNNNNNNNNNNNNNNNNNNNNNNNNNNNNNNNNNNNNNNNNNNNNNNNNNNNNNNNNNNNNNNNNNNNNNNNNNNNNNNNNNNNNNNNNNNNNNNNNNNNNNNNNNNNNNNNNNNNNNNNNNNNNNNNNNNNNNNNNNNNNNNNNNNNNNNNNNNNNNNNNNNNNNNNNNNNNNNNNNNNNNNNNNNNNNNNNNNNNNNNNNNNNNNNNNNNNNNNNNNNNNNNNNNNNNNNNNNNNNNNNNNNNNNNNNNNNNNNNNNNNNNNNNNNNNNNNNNNNNNNNNNNNNNNNNNNNNNNNNNNNNNNNNNNNNNNNNNNNNNNNNNNNNNNNNNNNNNNNNNNNNNNNNNNNNNNNNNNNNNNNNNNNNNNNNNNNNNNNNNNNNNNNNNNNNNNNNNNNNNNNNNNNNNNNNNNNNNNNNNNNNNNNNNNNNNNNNNNNNNNNNNNNNNNNNNNNNNNNNNNNNNNNNNNNNNNNNNNNNNNNNNNNNNNNNNNNNNNNNNNNNNNNNNNNNNNNNNNNNNNNNNNNNNNNNNNNNNNNNNNNNNNNNNNNNNNNNNNNNNNNNNNNNNNNNNNNNNNNNNNNNNNNNNNNNNNNNNNNNNNNNNNNNNNNNNNNNNNNNNNNNNNNNNNNNNNNNNNNNNNNNNNNNNNNNNNNNNNNNNNNNNNNNNNNNNNNNNNNNNNNNNNNNNNNNNNNNNNNNNNNNNNNNNNNNNNNNNNNNNNNNNNNNNNNNNNNNNNNNNNNNNNNNNNNNNNNNNNNNNNNNNNNNNNNNNNNNNNNNNNNNNNNNNNNNNNNNNNNNNNNNNNNNNNNNNNNNNNNNNNNNNNNNNNNNNNNNNNNNNNNNNNNNNNNNNNNNNNNNNNNNNNNNNNNNNNNNNNNNNNNNNNNNNNNNNNNNNNNNNNNNNNNNNNNNNNNNNNNNNNNNNNNNNNNNNNNNNNNNNNNNNNNNNNNNNNNNNNNNNNNNNNNNNNNNNNNNNNNNNNNNNNNNNNNNNNNNNNNNNNNNNNNNNNNNNNNNNNNNNNNNNNNNNNNNNNNNNNNNNNNNNNNNNNNNNNNNNNNNNNNNNNNNNNNNNNNNNNNNNNNNNNNNNNNNNNNNNNNNNNNNNNNNNNNNNNNNNNNNNNNNNNNNNNNNNNNNNNNNNNNNNNNNNNNNNNNNNNNNNNNNNNNNNNNNNNNNNNNNNNNNNNNNNNNNNNNNNNNNNNNNNNNNNNNNNNNNNNNNNNNNNNNNNNNNNNNNNNNNNNNNNNNNNNNNNNNNNNNNNNNNNNNNNNNNNNNNNNNNNNNNNNNNNNNNNNNNNNNNNNNNNNNNNNNNNNNNNNNNNNNNNNNNNNNNNNNNNNNNNNNNNNNNNNNNNNNNNNNNNNNNNNNNNNNNNNNNNNNNNNNNNNNNNNNNNNNNNNNNNNNNNNNNNNNNNNNNNNNNNNNNNNNNNNNNNNNNNNNNNNNNNNNNNNNNNNNNNNNNNNNNNNNNNNNNNNNNNNNNNNNNNNNNNNNNNNNNNNNNNNNNNNNNNNNNNNNNNNNNNNNNNNNNNNNNNNNNNNNNNNNNNNNNNNNNNNNNNNNNNNNNNNNNNNNNNNNNNNNNNNNNNNNNNNNNNNNNNNNNNNNNNNNNNNNNNNNNNNNNNNNNNNNNNNNNNNNNNNNNNNNNNNNNNNNNNNNNNNNNNNNNNNNNNNNNNNNNNNNNNNNNNNNNNNNNNNNNNNNNNN---------
>A94   
NNNNNNNNNNNNNNNNNNNNNNNNNNNNNNNNNNNNNNNNNNNNNNNNNNNNNNNNNNNNNNNNNNNNNNNNNNNNNNNNNNNNNNNNNNNNNNNNNNNNNNNNNNNNNNNNNNNNNNNNNNNNNNNNNNNNNNNNNNNNNNNNNNNNNNNNNNNNNNNNNNNNNNNNNNNNNNNNNNNNNNNNNNNNNNNNNNNNNNNNNNNNNNNNNNNNNNNNNNNNNNNNNNNNNNNNNNNNNNNNNNNNNNNNNNNNNNNNNNNNNNNNNNNNNNNNNNNNNNNNNNNNNNNNNNNNNNNNNNNNNNNNNNNNNNNNNNNNNNNNNNNNNNNNNNNNNNNNNNNNNNNNNNNNNNNNNNNNNNNNNNNNNNNNNNNNNNNNNNNNNNNNNNNNNNNNNNNNNNNNNNNNNNNNNNNNNNNNNNNNNNNNNNNNNNNNNNNNNNNNNNNNNNNNNNNNNNNNNNNNNNNNNNNNNNNNNNNNNNNNNNNNNNNNNNNNNNNNNNNNNNNNNNNNNNNNNNNNNNNNNNNNNNNNNNNNNNNNNNNNNNNNNNNNNNNNNNNNNNNNNNNNNNNNNNNNNNNNNNNNNNNNNNNNNNNNNNNNNNNNNNNNNNNNNNNNNNNNNNNNNNNNNNNNNNNNNNNNNNNNNNNNNNNNNNNNNNNNNNNNNNNNNNNNNNNNNNNNNNNNNNNNNNNNNNNNNNNNNNNNNNNNNNNNNNNNNNNNNNNNNNNNNNNNNNNNNNNNNNNNNNNNNNNNNNNNNNNNNNNNNNNNNNNNNNNNNNNNNNNNNNNNNNNNNNNNNNNNNNNNNNNNNNNNNNNNNNNNNNNNNNNNNNNNNNNNNNNNNNNNNNNNNNNNNNNNNNNNNNNNNNNNNNNNNNNNNNNNNNNNNNNNNNNNNNNNNNNNNNNNNNNNNNNNNNNNNNNNNNNNNNNNNNNNNNNNNNNNNNNNNNNNNNNNNNNNNNNNNNNNNNNNNNNNNNNNNNNNNNNNNNNNNNNNNNNNNNNNNNNNNNNNNNNNNNNNNNNNNNNNNNNNNNNNNNNNNNNNNNNNNNNNNNNNNNNNNNNNNNNNNNNNNNNNNNNNNNNNNNNNNNNNNNNNNNNNNNNNNNNNNNNNNNNNNNNNNNNNNNNNNNNNNNNNNNNNNNNNNNNNNNNNNNNNNNNNNNNNNNNNNNNNNNNNNNNNNNNNNNNNNNNNNNNNNNNNNNNNNNNNNNNNNNNNNNNNNNNNNNNNNNNNNNNNNNNNNNNNNNNNNNNNNNNNNNNNNNNNNNNNNNNNNNNNNNNNNNNNNNNNNNNNNNNNNNNNNNNNNNNNNNNNNNNNNNNNNNNNNNNNNNNNNNNNNNNNNNNNNNNNNNNNNNNNNNNNNNNNNNNNNNNNNNNNNNNNNNNNNNNNNNNNNNNNNNNNNNNNNNNNNNNNNNNNNNNNNNNNNNNNNNNNNNNNNNNNNNNNNNNNNNNNNNNNNNNNNNNNNNNNNNNNNNNNNNNNNNNNNNNNNNNNNNNNNNNNNNNNNNNNNNNNNNNNNNNNNNNNNNNNNNNNNNNNNNNNNNNNNNNNNNNNNNNNNNNNNNNNNNNNNNNNNNNNNNNNNNNNNNNNNNNNNNNNNNNNNNNNNNNNNNNNNNNNNNNNNNNNNNNNNNNNNNNNNNNNNNNNNNNNNNNNNNNNNNNNNNNNNNNNNNNNNNNNNNNNNNNNNNNNNNNNNNNNNNNNNNNNNNNNNNNNNNNNNNNNNNNNNNNNNNNNNNNNNNNNNNNNNN---------------
>A95   
NNNNNNNNNNNNNNNNNNNNNNNNNNNNNNNNNNNNNNNNNNNNNNNNNNNNNNNNNNNNNNNNNNNNNNNNNNNNNNNNNNNNNNNNNNNNNNNNNNNNNNNNNNNNNNNNNNNNNNNNNNNNNNNNNNNNNNNNNNNNNNNNNNNNNNNNNNNNNNNNNNNNNNNNNNNNNNNNNNNNNNNNNNNNNNNNNNNNNNNNNNNNNNNNNNNNNNNNNNNNNNNNNNNNNNNNNNNNNNNNNNNNNNNNNNNNNNNNNNNNNNNNNNNNNNNNNNNNNNNNNNNNNNNNNNNNNNNNNNNNNNNNNNNNNNNNNNNNNNNNNNNNNNNNNNNNNNNNNNNNNNNNNNNNNNNNNNNNNNNNNNNNNNNNNNNNNNNNNNNNNNNNNNNNNNNNNNNNNNNNNNNNNNNNNNNNNNNNNNNNNNNNNNNNNNNNNNNNNNNNNNNNNNNNNNNNNNNNNNNNNNNNNNNNNNNNNNNNNNNNNNNNNNNNNNNNNNNNNNNNNNNNNNNNNNNNNNNNNNNNNNNNNNNNNNNNNNNNNNNNNNNNNNNNNNNNNNNNNNNNNNNNNNNNNNNNNNNNNNNNNNNNNNNNNNNNNNNNNNNNNNNNNNNNNNNNNNNNNNNNNNNNNNNNNNNNNNNNNNNNNNNNNNNNNNNNNNNNNNNNNNNNNNNNNNNNNNNNNNNNNNNNNNNNNNNNNNNNNNNNNNNNNNNNNNNNNNNNNNNNNNNNNNNNNNNNNNNNNNNNNNNNNNNNNNNNNNNNNNNNNNNNNNNNNNNNNNNNNNNNNNNNNNNNNNNNNNNNNNNNNNNNNNNNNNNNNNNNNNNNNNNNNNNNNNNNNNNNNNNNNNNNNNNNNNNNNNNNNNNNNNNNNNNNNNNNNNNNNNNNNNNNNNNNNNNNNNNNNNNNNNNNNNNNNNNNNNNNNNNNNNNNNNNNNNNNNNNNNNNNNNNNNNNNNNNNNNNNNNNNNNNNNNNNNNNNNNNNNNNNNNNNNNNNNNNNNNNNNNNNNNNNNNNNNNNNNNNNNNNNNNNNNNNNNNNNNNNNNNNNNNNNNNNNNNNNNNNNNNNNNNNNNNNNNNNNNNNNNNNNNNNNNNNNNNNNNNNNNNNNNNNNNNNNNNNNNNNNNNNNNNNNNNNNNNNNNNNNNNNNNNNNNNNNNNNNNNNNNNNNNNNNNNNNNNNNNNNNNNNNNNNNNNNNNNNNNNNNNNNNNNNNNNNNNNNNNNNNNNNNNNNNNNNNNNNNNNNNNNNNNNNNNNNNNNNNNNNNNNNNNNNNNNNNNNNNNNNNNNNNNNNNNNNNNNNNNNNNNNNNNNNNNNNNNNNNNNNNNNNNNNNNNNNNNNNNNNNNNNNNNNNNNNNNNNNNNNNNNNNNNNNNNNNNNNNNNNNNNNNNNNNNNNNNNNNNNNNNNNNNNNNNNNNNNNNNNNNNNNNNNNNNNNNNNNNNNNNNNNNNNNNNNNNNNNNNNNNNNNNNNNNNNNNNNNNNNNNNNNNNNNNNNNNNNNNNNNNNNNNNNNNNNNNNNNNNNNNNNNNNNNNNNNNNNNNNNNNNNNNNNNNNNNNNNNNNNNNNNNNNNNNNNNNNNNNNNNNNNNNNNNNNNNNNNNNNNNNNNNNNNNNNNNNNNNNNNNNNNNNNNNNNNNNNNNNNNNNNNNNNNNNNNNNNNNNNNNNNNNNNNNNNNNNNNNNNNNNNNNNNNNNNNNNNNNNNNNNNNNNNNNNNNNNNNNNNNNNNNNNNN--------------------------------
>A96   
NNNNNNNNNNNNNNNNNNNNNNNNNNNNNNNNNNNNNNNNNNNNNNNNNNNNNNNNNNNNNNNNNNNNNNNNNNNNNNNNNNNNNNNNNNNNNNNNNNNNNNNNNNNNNNNNNNNNNNNNNNNNNNNNNNNNNNNNNNNNNNNNNNNNNNNNNNNNNNNNNNNNNNNNNNNNNNNNNNNNNNNNNNNNNNNNNNNNNNNNNNNNNNNNNNNNNNNNNNNNNNNNNNNNNNNNNNNNNNNNNNNNNNNNNNNNNNNNNNNNNNNNNNNNNNNNNNNNNNNNNNNNNNNNNNNNNNNNNNNNNNNNNNNNNNNNNNNNNNNNNNNNNNNNNNNNNNNNNNNNNNNNNNNNNNNNNNNNNNNNNNNNNNNNNNNNNNNNNNNNNNNNNNNNNNNNNNNNNNNNNNNNNNNNNNNNNNNNNNNNNNNNNNNNNNNNNNNNNNNNNNNNNNNNNNNNNNNNNNNNNNNNNNNNNNNNNNNNNNNNNNNNNNNNNNNNNNNNNNNNNNNNNNNNNNNNNNNNNNNNNNNNNNNNNNNNNNNNNNNNNNNNNNNNNNNNNNNNNNNNNNNNNNNNNNNNNNNNNNNNNNNNNNNNNNNNNNNNNNNNNNNNNNNNNNNNNNNNNNNNNNNNNNNNNNNNNNNNNNNNNNNNNNNNNNNNNNNNNNNNNNNNNNNNNNNNNNNNNNNNNNNNNNNNNNNNNNNNNNNNNNNNNNNNNNNNNNNNNNNNNNNNNNNNNNNNNNNNNNNNNNNNNNNNNNNNNNNNNNNNNNNNNNNNNNNNNNNNNNNNNNNNNNNNNNNNNNNNNNNNNNNNNNNNNNNNNNNNNNNNNNNNNNNNNNNNNNNNNNNNNNNNNNNNNNNNNNNNNNNNNNNNNNNNNNNNNNNNNNNNNNNNNNNNNNNNNNNNNNNNNNNNNNNNNNNNNNNNNNNNNNNNNNNNNNNNNNNNNNNNNNNNNNNNNNNNNNNNNNNNNNNNNNNNNNNNNNNNNNNNNNNNNNNNNNNNNNNNNNNNNNNNNNNNNNNNNNNNNNNNNNNNNNNNNNNNNNNNNNNNNNNNNNNNNNNNNNNNNNNNNNNNNNNNNNNNNNNNNNNNNNNNNNNNNNNNNNNNNNNNNNNNNNNNNNNNNNNNNNNNNNNNNNNNNNNNNNNNNNNNNNNNNNNNNNNNNNNNNNNNNNNNNNNNNNNNNNNNNNNNNNNNNNNNNNNNNNNNNNNNNNNNNNNNNNNNNNNNNNNNNNNNNNNNNNNNNNNNNNNNNNNNNNNNNNNNNNNNNNNNNNNNNNNNNNNNNNNNNNNNNNNNNNNNNNNNNNNNNNNNNNNNNNNNNNNNNNNNNNNNNNNNNNNNNNNNNNNNNNNNNNNNNNNNNNNNNNNNNNNNNNNNNNNNNNNNNNNNNNNNNNNNNNNNNNNNNNNNNNNNNNNNNNNNNNNNNNNNNNNNNNNNNNNNNNNNNNNNNNNNNNNNNNNNNNNNNNNNNNNNNNNNNNNNNNNNNNNNNNNNNNNNNNNNNNNNNNNNNNNNNNNNNNNNNNNNNNNNNNNNNNNNNNNNNNNNNNNNNNNNNNNNNNNNNNNNNNNNNNNNNNNNNNNNNNNNNNNNNNNNNNNNNNNNNNNNNNNNNNNNNNNNNNNNNNNNNNNNNNNNNNNNNNNNNNNNNNNNNNNNNNNNNNNNNNNNNNNNNNNNNNNNNNNNNNNNNNNNNNNNNNNNNNNNNNNNNNNNNNNNNNNNNNNNNNN------------------------------------------
>A97   
NNNNNNNNNNNNNNNNNNNNNNNNNNNNNNNNNNNNNNNNNNNNNNNNNNNNNNNNNNNNNNNNNNNNNNNNNNNNNNNNNNNNNNNNNNNNNNNNNNNNNNNNNNNNNNNNNNNNNNNNNNNNNNNNNNNNNNNNNNNNNNNNNNNNNNNNNNNNNNNNNNNNNNNNNNNNNNNNNNNNNNNNNNNNNNNNNNNNNNNNNNNNNNNNNNNNNNNNNNNNNNNNNNNNNNNNNNNNNNNNNNNNNNNNNNNNNNNNNNNNNNNNNNNNNNNNNNNNNNNNNNNNNNNNNNNNNNNNNNNNNNNNNNNNNNNNNNNNNNNNNNNNNNNNNNNNNNNNNNNNNNNNNNNNNNNNNNNNNNNNNNNNNNNNNNNNNNNNNNNNNNNNNNNNNNNNNNNNNNNNNNNNNNNNNNNNNNNNNNNNNNNNNNNNNNNNNNNNNNNNNNNNNNNNNNNNNNNNNNNNNNNNNNNNNNNNNNNNNNNNNNNNNNNNNNNNNNNNNNNNNNNNNNNNNNNNNNNNNNNNNNNNNNNNNNNNNNNNNNNNNNNNNNNNNNNNNNNNNNNNNNNNNNNNNNNNNNNNNNNNNNNNNNNNNNNNNNNNNNNNNNNNNNNNNNNNNNNNNNNNNNNNNNNNNNNNNNNNNNNNNNNNNNNNNNNNNNNNNNNNNNNNNNNNNNNNNNNNNNNNNNNNNNNNNNNNNNNNNNNNNNNNNNNNNNNNNNNNNNNNNNNNNNNNNNNNNNNNNNNNNNNNNNNNNNNNNNNNNNNNNNNNNNNNNNNNNNNNNNNNNNNNNNNNNNNNNNNNNNNNNNNNNNNNNNNNNNNNNNNNNNNNNNNNNNNNNNNNNNNNNNNNNNNNNNNNNNNNNNNNNNNNNNNNNNNNNNNNNNNNNNNNNNNNNNNNNNNNNNNNNNNNNNNNNNNNNNNNNNNNNNNNNNNNNNNNNNNNNNNNNNNNNNNNNNNNNNNNNNNNNNNNNNNNNNNNNNNNNNNNNNNNNNNNNNNNNNNNNNNNNNNNNNNNNNNNNNNNNNNNNNNNNNNNNNNNNNNNNNNNNNNNNNNNNNNNNNNNNNNNNNNNNNNNNNNNNNNNNNNNNNNNNNNNNNNNNNNNNNNNNNNNNNNNNNNNNNNNNNNNNNNNNNNNNNNNNNNNNNNNNNNNNNNNNNNNNNNNNNNNNNNNNNNNNNNNNNNNNNNNNNNNNNNNNNNNNNNNNNNNNNNNNNNNNNNNNNNNNNNNNNNNNNNNNNNNNNNNNNNNNNNNNNNNNNNNNNNNNNNNNNNNNNNNNNNNNNNNNNNNNNNNNNNNNNNNNNNNNNNNNNNNNNNNNNNNNNNNNNNNNNNNNNNNNNNNNNNNNNNNNNNNNNNNNNNNNNNNNNNNNNNNNNNNNNNNNNNNNNNNNNNNNNNNNNNNNNNNNNNNNNNNNNNNNNNNNNNNNNNNNNNNNNNNNNNNNNNNNNNNNNNNNNNNNNNNNNNNNNNNNNNNNNNNNNNNNNNNNNNNNNNNNNNNNNNNNNNNNNNNNNNNNNNNNNNNNNNNNNNNNNNNNNNNNNNNNNNNNNNNNNNNNNNNNNNNNNNNNNNNNNNNNNNNNNNNNNNNNNNNNNNNNNNNNNNNNNNNNNNNNNNNNNNNNNNNNNNNNNNNNNNNNNNNNNNNNNNNNNNNNNNNNNNNNNNNNNNNNNNNNNNNNNNNNNNNNNNNNNNNNNNNNNNNNNNNNNNNNNNNNNNNNNNNNNNNNNNNNNNN---------------------------------
>A98   
NNNNNNNNNNNNNNNNNNNNNNNNNNNNNNNNNNNNNNNNNNNNNNNNNNNNNNNNNNNNNNNNNNNNNNNNNNNNNNNNNNNNNNNNNNNNNNNNNNNNNNNNNNNNNNNNNNNNNNNNNNNNNNNNNNNNNNNNNNNNNNNNNNNNNNNNNNNNNNNNNNNNNNNNNNNNNNNNNNNNNNNNNNNNNNNNNNNNNNNNNNNNNNNNNNNNNNNNNNNNNNNNNNNNNNNNNNNNNNNNNNNNNNNNNNNNNNNNNNNNNNNNNNNNNNNNNNNNNNNNNNNNNNNNNNNNNNNNNNNNNNNNNNNNNNNNNNNNNNNNNNNNNNNNNNNNNNNNNNNNNNNNNNNNNNNNNNNNNNNNNNNNNNNNNNNNNNNNNNNNNNNNNNNNNNNNNNNNNNNNNNNNNNNNNNNNNNNNNNNNNNNNNNNNNNNNNNNNNNNNNNNNNNNNNNNNNNNNNNNNNNNNNNNNNNNNNNNNNNNNNNNNNNNNNNNNNNNNNNNNNNNNNNNNNNNNNNNNNNNNNNNNNNNNNNNNNNNNNNNNNNNNNNNNNNNNNNNNNNNNNNNNNNNNNNNNNNNNNNNNNNNNNNNNNNNNNNNNNNNNNNNNNNNNNNNNNNNNNNNNNNNNNNNNNNNNNNNNNNNNNNNNNNNNNNNNNNNNNNNNNNNNNNNNNNNNNNNNNNNNNNNNNNNNNNNNNNNNNNNNNNNNNNNNNNNNNNNNNNNNNNNNNNNNNNNNNNNNNNNNNNNNNNNNNNNNNNNNNNNNNNNNNNNNNNNNNNNNNNNNNNNNNNNNNNNNNNNNNNNNNNNNNNNNNNNNNNNNNNNNNNNNNNNNNNNNNNNNNNNNNNNNNNNNNNNNNNNNNNNNNNNNNNNNNNNNNNNNNNNNNNNNNNNNNNNNNNNNNNNNNNNNNNNNNNNNNNNNNNNNNNNNNNNNNNNNNNNNNNNNNNNNNNNNNNNNNNNNNNNNNNNNNNNNNNNNNNNNNNNNNNNNNNNNNNNNNNNNNNNNNNNNNNNNNNNNNNNNNNNNNNNNNNNNNNNNNNNNNNNNNNNNNNNNNNNNNNNNNNNNNNNNNNNNNNNNNNNNNNNNNNNNNNNNNNNNNNNNNNNNNNNNNNNNNNNNNNNNNNNNNNNNNNNNNNNNNNNNNNNNNNNNNNNNNNNNNNNNNNNNNNNNNNNNNNNNNNNNNNNNNNNNNNNNNNNNNNNNNNNNNNNNNNNNNNNNNNNNNNNNNNNNNNNNNNNNNNNNNNNNNNNNNNNNNNNNNNNNNNNNNNNNNNNNNNNNNNNNNNNNNNNNNNNNNNNNNNNNNNNNNNNNNNNNNNNNNNNNNNNNNNNNNNNNNNNNNNNNNNNNNNNNNNNNNNNNNNNNNNNNNNNNNNNNNNNNNNNNNNNNNNNNNNNNNNNNNNNNNNNNNNNNNNNNNNNNNNNNNNNNNNNNNNNNNNNNNNNNNNNNNNNNNNNNNNNNNNNNNNNNNNNNNNNNNNNNNNNNNNNNNNNNNNNNNNNNNNNNNNNNNNNNNNNNNNNNNNNNNNNNNNNNNNNNNNNNNNNNNNNNNNNNNNNNNNNNNNNNNNNNNNNNNNNNNNNNNNNNNNNNNNNNNNNNNNNNNNNNNNNNNNNNNNNNNNNNNNNNNNNNNNNNNNNNNNNNNNNNNNNNNNNNNNNNNNNNNNNNNNNNNNNNNNNNNNNNNNNNNNNNNNNNNNNNNNNNNNNNNNNNNNNNNNNNNNNNNNNNNNNNNNNNNNNNNNNNNNNNNNNNN------------
>A99   
NNNNNNNNNNNNNNNNNNNNNNNNNNNNNNNNNNNNNNNNNNNNNNNNNNNNNNNNNNNNNNNNNNNNNNNNNNNNNNNNNNNNNNNNNNNNNNNNNNNNNNNNNNNNNNNNNNNNNNNNNNNNNNNNNNNNNNNNNNNNNNNNNNNNNNNNNNNNNNNNNNNNNNNNNNNNNNNNNNNNNNNNNNNNNNNNNNNNNNNNNNNNNNNNNNNNNNNNNNNNNNNNNNNNNNNNNNNNNNNNNNNNNNNNNNNNNNNNNNNNNNNNNNNNNNNNNNNNNNNNNNNNNNNNNNNNNNNNNNNNNNNNNNNNNNNNNNNNNNNNNNNNNNNNNNNNNNNNNNNNNNNNNNNNNNNNNNNNNNNNNNNNNNNNNNNNNNNNNNNNNNNNNNNNNNNNNNNNNNNNNNNNNNNNNNNNNNNNNNNNNNNNNNNNNNNNNNNNNNNNNNNNNNNNNNNNNNNNNNNNNNNNNNNNNNNNNNNNNNNNNNNNNNNNNNNNNNNNNNNNNNNNNNNNNNNNNNNNNNNNNNNNNNNNNNNNNNNNNNNNNNNNNNNNNNNNNNNNNNNNNNNNNNNNNNNNNNNNNNNNNNNNNNNNNNNNNNNNNNNNNNNNNNNNNNNNNNNNNNNNNNNNNNNNNNNNNNNNNNNNNNNNNNNNNNNNNNNNNNNNNNNNNNNNNNNNNNNNNNNNNNNNNNNNNNNNNNNNNNNNNNNNNNNNNNNNNNNNNNNNNNNNNNNNNNNNNNNNNNNNNNNNNNNNNNNNNNNNNNNNNNNNNNNNNNNNNNNNNNNNNNNNNNNNNNNNNNNNNNNNNNNNNNNNNNNNNNNNNNNNNNNNNNNNNNNNNNNNNNNNNNNNNNNNNNNNNNNNNNNNNNNNNNNNNNNNNNNNNNNNNNNNNNNNNNNNNNNNNNNNNNNNNNNNNNNNNNNNNNNNNNNNNNNNNNNNNNNNNNNNNNNNNNNNNNNNNNNNNNNNNNNNNNNNNNNNNNNNNNNNNNNNNNNNNNNNNNNNNNNNNNNNNNNNNNNNNNNNNNNNNNNNNNNNNNNNNNNNNNNNNNNNNNNNNNNNNNNNNNNNNNNNNNNNNNNNNNNNNNNNNNNNNNNNNNNNNNNNNNNNNNNNNNNNNNNNNNNNNNNNNNNNNNNNNNNNNNNNNNNNNNNNNNNNNNNNNNNNNNNNNNNNNNNNNNNNNNNNNNNNNNNNNNNNNNNNNNNNNNNNNNNNNNNNNNNNNNNNNNNNNNNNNNNNNNNNNNNNNNNNNNNNNNNNNNNNNNNNNNNNNNNNNNNNNNNNNNNNNNNNNNNNNNNNNNNNNNNNNNNNNNNNNNNNNNNNNNNNNNNNNNNNNNNNNNNNNNNNNNNNNNNNNNNNNNNNNNNNNNNNNNNNNNNNNNNNNNNNNNNNNNNNNNNNNNNNNNNNNNNNNNNNNNNNNNNNNNNNNNNNNNNNNNNNNNNNNNNNNNNNNNNNNNNNNNNNNNNNNNNNNNNNNNNNNNNNNNNNNNNNNNNNNNNNNNNNNNNNNNNNNNNNNNNNNNNNNNNNNNNNNNNNNNNNNNNNNNNNNNNNNNNNNNNNNNNNNNNNNNNNNNNNNNNNNNNNNNNNNNNNNNNNNNNNNNNNNNNNNNNNNNNNNNNNNNNNNNNNNNNNNNNNNNNNNNNNNNNNNNNNNNNNNNNNNNNNNNNNNNNNNNNNNNNNNNNNNNNNNNNNNNNNNNNNNNNNNNNNNNNNNNNNNNNNNNNNNNNNNNNNNNNNNNNNNNNNNNNNNNNNNNNNNN-------
>A100   
NNNNNNNNNNNNNNNNNNNNNNNNNNNNNNNNNNNNNNNNNNNNNNNNNNNNNNNNNNNNNNNNNNNNNNNNNNNNNNNNNNNNNNNNNNNNNNNNNNNNNNNNNNNNNNNNNNNNNNNNNNNNNNNNNNNNNNNNNNNNNNNNNNNNNNNNNNNNNNNNNNNNNNNNNNNNNNNNNNNNNNNNNNNNNNNNNNNNNNNNNNNNNNNNNNNNNNNNNNNNNNNNNNNNNNNNNNNNNNNNNNNNNNNNNNNNNNNNNNNNNNNNNNNNNNNNNNNNNNNNNNNNNNNNNNNNNNNNNNNNNNNNNNNNNNNNNNNNNNNNNNNNNNNNNNNNNNNNNNNNNNNNNNNNNNNNNNNNNNNNNNNNNNNNNNNNNNNNNNNNNNNNNNNNNNNNNNNNNNNNNNNNNNNNNNNNNNNNNNNNNNNNNNNNNNNNNNNNNNNNNNNNNNNNNNNNNNNNNNNNNNNNNNNNNNNNNNNNNNNNNNNNNNNNNNNNNNNNNNNNNNNNNNNNNNNNNNNNNNNNNNNNNNNNNNNNNNNNNNNNNNNNNNNNNNNNNNNNNNNNNNNNNNNNNNNNNNNNNNNNNNNNNNNNNNNNNNNNNNNNNNNNNNNNNNNNNNNNNNNNNNNNNNNNNNNNNNNNNNNNNNNNNNNNNNNNNNNNNNNNNNNNNNNNNNNNNNNNNNNNNNNNNNNNNNNNNNNNNNNNNNNNNNNNNNNNNNNNNNNNNNNNNNNNNNNNNNNNNNNNNNNNNNNNNNNNNNNNNNNNNNNNNNNNNNNNNNNNNNNNNNNNNNNNNNNNNNNNNNNNNNNNNNNNNNNNNNNNNNNNNNNNNNNNNNNNNNNNNNNNNNNNNNNNNNNNNNNNNNNNNNNNNNNNNNNNNNNNNNNNNNNNNNNNNNNNNNNNNNNNNNNNNNNNNNNNNNNNNNNNNNNNNNNNNNNNNNNNNNNNNNNNNNNNNNNNNNNNNNNNNNNNNNNNNNNNNNNNNNNNNNNNNNNNNNNNNNNNNNNNNNNNNNNNNNNNNNNNNNNNNNNNNNNNNNNNNNNNNNNNNNNNNNNNNNNNNNNNNNNNNNNNNNNNNNNNNNNNNNNNNNNNNNNNNNNNNNNNNNNNNNNNNNNNNNNNNNNNNNNNNNNNNNNNNNNNNNNNNNNNNNNNNNNNNNNNNNNNNNNNNNNNNNNNNNNNNNNNNNNNNNNNNNNNNNNNNNNNNNNNNNNNNNNNNNNNNNNNNNNNNNNNNNNNNNNNNNNNNNNNNNNNNNNNNNNNNNNNNNNNNNNNNNNNNNNNNNNNNNNNNNNNNNNNNNNNNNNNNNNNNNNNNNNNNNNNNNNNNNNNNNNNNNNNNNNNNNNNNNNNNNNNNNNNNNNNNNNNNNNNNNNNNNNNNNNNNNNNNNNNNNNNNNNNNNNNNNNNNNNNNNNNNNNNNNNNNNNNNNNNNNNNNNNNNNNNNNNNNNNNNNNNNNNNNNNNNNNNNNNNNNNNNNNNNNNNNNNNNNNNNNNNNNNNNNNNNNNNNNNNNNNNNNNNNNNNNNNNNNNNNNNNNNNNNNNNNNNNNNNNNNNNNNNNNNNNNNNNNNNNNNNNNNNNNNNNNNNNNNNNNNNNNNNNNNNNNNNNNNNNNNNNNNNNNNNNNNNNNNNNNNNNNNNNNNNNNNNNNNNNNNNNNNNNNNNNNNNNNNNNNNNNNNNNNNNNNNNNNNNNNNNNNNNNNNNNNNNNNNNNNNNNNNNNNNNNNNNNNNNN---------------------------------
>A101   
NNNNNNNNNNNNNNNNNNNNNNNNNNNNNNNNNNNNNNNNNNNNNNNNNNNNNNNNNNNNNNNNNNNNNNNNNNNNNNNNNNNNNNNNNNNNNNNNNNNNNNNNNNNNNNNNNNNNNNNNNNNNNNNNNNNNNNNNNNNNNNNNNNNNNNNNNNNNNNNNNNNNNNNNNNNNNNNNNNNNNNNNNNNNNNNNNNNNNNNNNNNNNNNNNNNNNNNNNNNNNNNNNNNNNNNNNNNNNNNNNNNNNNNNNNNNNNNNNNNNNNNNNNNNNNNNNNNNNNNNNNNNNNNNNNNNNNNNNNNNNNNNNNNNNNNNNNNNNNNNNNNNNNNNNNNNNNNNNNNNNNNNNNNNNNNNNNNNNNNNNNNNNNNNNNNNNNNNNNNNNNNNNNNNNNNNNNNNNNNNNNNNNNNNNNNNNNNNNNNNNNNNNNNNNNNNNNNNNNNNNNNNNNNNNNNNNNNNNNNNNNNNNNNNNNNNNNNNNNNNNNNNNNNNNNNNNNNNNNNNNNNNNNNNNNNNNNNNNNNNNNNNNNNNNNNNNNNNNNNNNNNNNNNNNNNNNNNNNNNNNNNNNNNNNNNNNNNNNNNNNNNNNNNNNNNNNNNNNNNNNNNNNNNNNNNNNNNNNNNNNNNNNNNNNNNNNNNNNNNNNNNNNNNNNNNNNNNNNNNNNNNNNNNNNNNNNNNNNNNNNNNNNNNNNNNNNNNNNNNNNNNNNNNNNNNNNNNNNNNNNNNNNNNNNNNNNNNNNNNNNNNNNNNNNNNNNNNNNNNNNNNNNNNNNNNNNNNNNNNNNNNNNNNNNNNNNNNNNNNNNNNNNNNNNNNNNNNNNNNNNNNNNNNNNNNNNNNNNNNNNNNNNNNNNNNNNNNNNNNNNNNNNNNNNNNNNNNNNNNNNNNNNNNNNNNNNNNNNNNNNNNNNNNNNNNNNNNNNNNNNNNNNNNNNNNNNNNNNNNNNNNNNNNNNNNNNNNNNNNNNNNNNNNNNNNNNNNNNNNNNNNNNNNNNNNNNNNNNNNNNNNNNNNNNNNNNNNNNNNNNNNNNNNNNNNNNNNNNNNNNNNNNNNNNNNNNNNNNNNNNNNNNNNNNNNNNNNNNNNNNNNNNNNNNNNNNNNNNNNNNNNNNNNNNNNNNNNNNNNNNNNNNNNNNNNNNNNNNNNNNNNNNNNNNNNNNNNNNNNNNNNNNNNNNNNNNNNNNNNNNNNNNNNNNNNNNNNNNNNNNNNNNNNNNNNNNNNNNNNNNNNNNNNNNNNNNNNNNNNNNNNNNNNNNNNNNNNNNNNNNNNNNNNNNNNNNNNNNNNNNNNNNNNNNNNNNNNNNNNNNNNNNNNNNNNNNNNNNNNNNNNNNNNNNNNNNNNNNNNNNNNNNNNNNNNNNNNNNNNNNNNNNNNNNNNNNNNNNNNNNNNNNNNNNNNNNNNNNNNNNNNNNNNNNNNNNNNNNNNNNNNNNNNNNNNNNNNNNNNNNNNNNNNNNNNNNNNNNNNNNNNNNNNNNNNNNNNNNNNNNNNNNNNNNNNNNNNNNNNNNNNNNNNNNNNNNNNNNNNNNNNNNNNNNNNNNNNNNNNNNNNNNNNNNNNNNNNNNNNNNNNNNNNNNNNNNNNNNNNNNNNNNNNNNNNNNNNNNNNNNNNNNNNNNNNNNNNNNNNNNNNNNNNNNNNNNNNNNNNNNNNNNNNNNNNNNNNNNNNNNNNNNNNNNNNNNNNNNNNNNNNNNNNNNNNNNNNNNNNNNNNNNNNNNNNNNNNNNNNNNNNNNNNNNNNNNNNNNNNNNN-----------
>A102   
NNNNNNNNNNNNNNNNNNNNNNNNNNNNNNNNNNNNNNNNNNNNNNNNNNNNNNNNNNNNNNNNNNNNNNNNNNNNNNNNNNNNNNNNNNNNNNNNNNNNNNNNNNNNNNNNNNNNNNNNNNNNNNNNNNNNNNNNNNNNNNNNNNNNNNNNNNNNNNNNNNNNNNNNNNNNNNNNNNNNNNNNNNNNNNNNNNNNNNNNNNNNNNNNNNNNNNNNNNNNNNNNNNNNNNNNNNNNNNNNNNNNNNNNNNNNNNNNNNNNNNNNNNNNNNNNNNNNNNNNNNNNNNNNNNNNNNNNNNNNNNNNNNNNNNNNNNNNNNNNNNNNNNNNNNNNNNNNNNNNNNNNNNNNNNNNNNNNNNNNNNNNNNNNNNNNNNNNNNNNNNNNNNNNNNNNNNNNNNNNNNNNNNNNNNNNNNNNNNNNNNNNNNNNNNNNNNNNNNNNNNNNNNNNNNNNNNNNNNNNNNNNNNNNNNNNNNNNNNNNNNNNNNNNNNNNNNNNNNNNNNNNNNNNNNNNNNNNNNNNNNNNNNNNNNNNNNNNNNNNNNNNNNNNNNNNNNNNNNNNNNNNNNNNNNNNNNNNNNNNNNNNNNNNNNNNNNNNNNNNNNNNNNNNNNNNNNNNNNNNNNNNNNNNNNNNNNNNNNNNNNNNNNNNNNNNNNNNNNNNNNNNNNNNNNNNNNNNNNNNNNNNNNNNNNNNNNNNNNNNNNNNNNNNNNNNNNNNNNNNNNNNNNNNNNNNNNNNNNNNNNNNNNNNNNNNNNNNNNNNNNNNNNNNNNNNNNNNNNNNNNNNNNNNNNNNNNNNNNNNNNNNNNNNNNNNNNNNNNNNNNNNNNNNNNNNNNNNNNNNNNNNNNNNNNNNNNNNNNNNNNNNNNNNNNNNNNNNNNNNNNNNNNNNNNNNNNNNNNNNNNNNNNNNNNNNNNNNNNNNNNNNNNNNNNNNNNNNNNNNNNNNNNNNNNNNNNNNNNNNNNNNNNNNNNNNNNNNNNNNNNNNNNNNNNNNNNNNNNNNNNNNNNNNNNNNNNNNNNNNNNNNNNNNNNNNNNNNNNNNNNNNNNNNNNNNNNNNNNNNNNNNNNNNNNNNNNNNNNNNNNNNNNNNNNNNNNNNNNNNNNNNNNNNNNNNNNNNNNNNNNNNNNNNNNNNNNNNNNNNNNNNNNNNNNNNNNNNNNNNNNNNNNNNNNNNNNNNNNNNNNNNNNNNNNNNNNNNNNNNNNNNNNNNNNNNNNNNNNNNNNNNNNNNNNNNNNNNNNNNNNNNNNNNNNNNNNNNNNNNNNNNNNNNNNNNNNNNNNNNNNNNNNNNNNNNNNNNNNNNNNNNNNNNNNNNNNNNNNNNNNNNNNNNNNNNNNNNNNNNNNNNNNNNNNNNNNNNNNNNNNNNNNNNNNNNNNNNNNNNNNNNNNNNNNNNNNNNNNNNNNNNNNNNNNNNNNNNNNNNNNNNNNNNNNNNNNNNNNNNNNNNNNNNNNNNNNNNNNNNNNNNNNNNNNNNNNNNNNNNNNNNNNNNNNNNNNNNNNNNNNNNNNNNNNNNNNNNNNNNNNNNNNNNNNNNNNNNNNNNNNNNNNNNNNNNNNNNNNNNNNNNNNNNNNNNNNNNNNNNNNNNNNNNNNNNNNNNNNNNNNNNNNNNNNNNNNNNNNNNNNNNNNNNNNNNNNNNNNNNNNNNNNNNNNNNNNNNNNNNNNNNNNNNNNNNNNNNNNNNNNNNNNNNNNNNNNNNNNNNNNNNNNNNNNNNNNNNNN-----------------------------------
>A103   
NNNNNNNNNNNNNNNNNNNNNNNNNNNNNNNNNNNNNNNNNNNNNNNNNNNNNNNNNNNNNNNNNNNNNNNNNNNNNNNNNNNNNNNNNNNNNNNNNNNNNNNNNNNNNNNNNNNNNNNNNNNNNNNNNNNNNNNNNNNNNNNNNNNNNNNNNNNNNNNNNNNNNNNNNNNNNNNNNNNNNNNNNNNNNNNNNNNNNNNNNNNNNNNNNNNNNNNNNNNNNNNNNNNNNNNNNNNNNNNNNNNNNNNNNNNNNNNNNNNNNNNNNNNNNNNNNNNNNNNNNNNNNNNNNNNNNNNNNNNNNNNNNNNNNNNNNNNNNNNNNNNNNNNNNNNNNNNNNNNNNNNNNNNNNNNNNNNNNNNNNNNNNNNNNNNNNNNNNNNNNNNNNNNNNNNNNNNNNNNNNNNNNNNNNNNNNNNNNNNNNNNNNNNNNNNNNNNNNNNNNNNNNNNNNNNNNNNNNNNNNNNNNNNNNNNNNNNNNNNNNNNNNNNNNNNNNNNNNNNNNNNNNNNNNNNNNNNNNNNNNNNNNNNNNNNNNNNNNNNNNNNNNNNNNNNNNNNNNNNNNNNNNNNNNNNNNNNNNNNNNNNNNNNNNNNNNNNNNNNNNNNNNNNNNNNNNNNNNNNNNNNNNNNNNNNNNNNNNNNNNNNNNNNNNNNNNNNNNNNNNNNNNNNNNNNNNNNNNNNNNNNNNNNNNNNNNNNNNNNNNNNNNNNNNNNNNNNNNNNNNNNNNNNNNNNNNNNNNNNNNNNNNNNNNNNNNNNNNNNNNNNNNNNNNNNNNNNNNNNNNNNNNNNNNNNNNNNNNNNNNNNNNNNNNNNNNNNNNNNNNNNNNNNNNNNNNNNNNNNNNNNNNNNNNNNNNNNNNNNNNNNNNNNNNNNNNNNNNNNNNNNNNNNNNNNNNNNNNNNNNNNNNNNNNNNNNNNNNNNNNNNNNNNNNNNNNNNNNNNNNNNNNNNNNNNNNNNNNNNNNNNNNNNNNNNNNNNNNNNNNNNNNNNNNNNNNNNNNNNNNNNNNNNNNNNNNNNNNNNNNNNNNNNNNNNNNNNNNNNNNNNNNNNNNNNNNNNNNNNNNNNNNNNNNNNNNNNNNNNNNNNNNNNNNNNNNNNNNNNNNNNNNNNNNNNNNNNNNNNNNNNNNNNNNNNNNNNNNNNNNNNNNNNNNNNNNNNNNNNNNNNNNNNNNNNNNNNNNNNNNNNNNNNNNNNNNNNNNNNNNNNNNNNNNNNNNNNNNNNNNNNNNNNNNNNNNNNNNNNNNNNNNNNNNNNNNNNNNNNNNNNNNNNNNNNNNNNNNNNNNNNNNNNNNNNNNNNNNNNNNNNNNNNNNNNNNNNNNNNNNNNNNNNNNNNNNNNNNNNNNNNNNNNNNNNNNNNNNNNNNNNNNNNNNNNNNNNNNNNNNNNNNNNNNNNNNNNNNNNNNNNNNNNNNNNNNNNNNNNNNNNNNNNNNNNNNNNNNNNNNNNNNNNNNNNNNNNNNNNNNNNNNNNNNNNNNNNNNNNNNNNNNNNNNNNNNNNNNNNNNNNNNNNNNNNNNNNNNNNNNNNNNNNNNNNNNNNNNNNNNNNNNNNNNNNNNNNNNNNNNNNNNNNNNNNNNNNNNNNNNNNNNNNNNNNNNNNNNNNNNNNNNNNNNNNNNNNNNNNNNNNNNNNNNNNNNNNNNNNNNNNNNNNNNNNNNNNNNNNNNNNNNNNNNNNNNNNNNNNNNNNNNNNNNNNNNNNNNNNNNNNN-------------------------------------------------
>A104   
NNNNNNNNNNNNNNNNNNNNNNNNNNNNNNNNNNNNNNNNNNNNNNNNNNNNNNNNNNNNNNNNNNNNNNNNNNNNNNNNNNNNNNNNNNNNNNNNNNNNNNNNNNNNNNNNNNNNNNNNNNNNNNNNNNNNNNNNNNNNNNNNNNNNNNNNNNNNNNNNNNNNNNNNNNNNNNNNNNNNNNNNNNNNNNNNNNNNNNNNNNNNNNNNNNNNNNNNNNNNNNNNNNNNNNNNNNNNNNNNNNNNNNNNNNNNNNNNNNNNNNNNNNNNNNNNNNNNNNNNNNNNNNNNNNNNNNNNNNNNNNNNNNNNNNNNNNNNNNNNNNNNNNNNNNNNNNNNNNNNNNNNNNNNNNNNNNNNNNNNNNNNNNNNNNNNNNNNNNNNNNNNNNNNNNNNNNNNNNNNNNNNNNNNNNNNNNNNNNNNNNNNNNNNNNNNNNNNNNNNNNNNNNNNNNNNNNNNNNNNNNNNNNNNNNNNNNNNNNNNNNNNNNNNNNNNNNNNNNNNNNNNNNNNNNNNNNNNNNNNNNNNNNNNNNNNNNNNNNNNNNNNNNNNNNNNNNNNNNNNNNNNNNNNNNNNNNNNNNNNNNNNNNNNNNNNNNNNNNNNNNNNNNNNNNNNNNNNNNNNNNNNNNNNNNNNNNNNNNNNNNNNNNNNNNNNNNNNNNNNNNNNNNNNNNNNNNNNNNNNNNNNNNNNNNNNNNNNNNNNNNNNNNNNNNNNNNNNNNNNNNNNNNNNNNNNNNNNNNNNNNNNNNNNNNNNNNNNNNNNNNNNNNNNNNNNNNNNNNNNNNNNNNNNNNNNNNNNNNNNNNNNNNNNNNNNNNNNNNNNNNNNNNNNNNNNNNNNNNNNNNNNNNNNNNNNNNNNNNNNNNNNNNNNNNNNNNNNNNNNNNNNNNNNNNNNNNNNNNNNNNNNNNNNNNNNNNNNNNNNNNNNNNNNNNNNNNNNNNNNNNNNNNNNNNNNNNNNNNNNNNNNNNNNNNNNNNNNNNNNNNNNNNNNNNNNNNNNNNNNNNNNNNNNNNNNNNNNNNNNNNNNNNNNNNNNNNNNNNNNNNNNNNNNNNNNNNNNNNNNNNNNNNNNNNNNNNNNNNNNNNNNNNNNNNNNNNNNNNNNNNNNNNNNNNNNNNNNNNNNNNNNNNNNNNNNNNNNNNNNNNNNNNNNNNNNNNNNNNNNNNNNNNNNNNNNNNNNNNNNNNNNNNNNNNNNNNNNNNNNNNNNNNNNNNNNNNNNNNNNNNNNNNNNNNNNNNNNNNNNNNNNNNNNNNNNNNNNNNNNNNNNNNNNNNNNNNNNNNNNNNNNNNNNNNNNNNNNNNNNNNNNNNNNNNNNNNNNNNNNNNNNNNNNNNNNNNNNNNNNNNNNNNNNNNNNNNNNNNNNNNNNNNNNNNNNNNNNNNNNNNNNNNNNNNNNNNNNNNNNNNNNNNNNNNNNNNNNNNNNNNNNNNNNNNNNNNNNNNNNNNNNNNNNNNNNNNNNNNNNNNNNNNNNNNNNNNNNNNNNNNNNNNNNNNNNNNNNNNNNNNNNNNNNNNNNNNNNNNNNNNNNNNNNNNNNNNNNNNNNNNNNNNNNNNNNNNNNNNNNNNNNNNNNNNNNNNNNNNNNNNNNNNNNNNNNNNNNNNNNNNNNNNNNNNNNNNNNNNNNNNNNNNNNNNNNNNNNNNNNNNNNNNNNNNNNNNNNNNNNNNNNNNNNNNNNNNNNNNNNNNNNNNNNNNNNNNNNNNNNNNNNNNNNNNNNNNNNNNNNNNNNNNNNNNNNNNNNNNNNNNNNNN-------
>A105   
NNNNNNNNNNNNNNNNNNNNNNNNNNNNNNNNNNNNNNNNNNNNNNNNNNNNNNNNNNNNNNNNNNNNNNNNNNNNNNNNNNNNNNNNNNNNNNNNNNNNNNNNNNNNNNNNNNNNNNNNNNNNNNNNNNNNNNNNNNNNNNNNNNNNNNNNNNNNNNNNNNNNNNNNNNNNNNNNNNNNNNNNNNNNNNNNNNNNNNNNNNNNNNNNNNNNNNNNNNNNNNNNNNNNNNNNNNNNNNNNNNNNNNNNNNNNNNNNNNNNNNNNNNNNNNNNNNNNNNNNNNNNNNNNNNNNNNNNNNNNNNNNNNNNNNNNNNNNNNNNNNNNNNNNNNNNNNNNNNNNNNNNNNNNNNNNNNNNNNNNNNNNNNNNNNNNNNNNNNNNNNNNNNNNNNNNNNNNNNNNNNNNNNNNNNNNNNNNNNNNNNNNNNNNNNNNNNNNNNNNNNNNNNNNNNNNNNNNNNNNNNNNNNNNNNNNNNNNNNNNNNNNNNNNNNNNNNNNNNNNNNNNNNNNNNNNNNNNNNNNNNNNNNNNNNNNNNNNNNNNNNNNNNNNNNNNNNNNNNNNNNNNNNNNNNNNNNNNNNNNNNNNNNNNNNNNNNNNNNNNNNNNNNNNNNNNNNNNNNNNNNNNNNNNNNNNNNNNNNNNNNNNNNNNNNNNNNNNNNNNNNNNNNNNNNNNNNNNNNNNNNNNNNNNNNNNNNNNNNNNNNNNNNNNNNNNNNNNNNNNNNNNNNNNNNNNNNNNNNNNNNNNNNNNNNNNNNNNNNNNNNNNNNNNNNNNNNNNNNNNNNNNNNNNNNNNNNNNNNNNNNNNNNNNNNNNNNNNNNNNNNNNNNNNNNNNNNNNNNNNNNNNNNNNNNNNNNNNNNNNNNNNNNNNNNNNNNNNNNNNNNNNNNNNNNNNNNNNNNNNNNNNNNNNNNNNNNNNNNNNNNNNNNNNNNNNNNNNNNNNNNNNNNNNNNNNNNNNNNNNNNNNNNNNNNNNNNNNNNNNNNNNNNNNNNNNNNNNNNNNNNNNNNNNNNNNNNNNNNNNNNNNNNNNNNNNNNNNNNNNNNNNNNNNNNNNNNNNNNNNNNNNNNNNNNNNNNNNNNNNNNNNNNNNNNNNNNNNNNNNNNNNNNNNNNNNNNNNNNNNNNNNNNNNNNNNNNNNNNNNNNNNNNNNNNNNNNNNNNNNNNNNNNNNNNNNNNNNNNNNNNNNNNNNNNNNNNNNNNNNNNNNNNNNNNNNNNNNNNNNNNNNNNNNNNNNNNNNNNNNNNNNNNNNNNNNNNNNNNNNNNNNNNNNNNNNNNNNNNNNNNNNNNNNNNNNNNNNNNNNNNNNNNNNNNNNNNNNNNNNNNNNNNNNNNNNNNNNNNNNNNNNNNNNNNNNNNNNNNNNNNNNNNNNNNNNNNNNNNNNNNNNNNNNNNNNNNNNNNNNNNNNNNNNNNNNNNNNNNNNNNNNNNNNNNNNNNNNNNNNNNNNNNNNNNNNNNNNNNNNNNNNNNNNNNNNNNNNNNNNNNNNNNNNNNNNNNNNNNNNNNNNNNNNNNNNNNNNNNNNNNNNNNNNNNNNNNNNNNNNNNNNNNNNNNNNNNNNNNNNNNNNNNNNNNNNNNNNNNNNNNNNNNNNNNNNNNNNNNNNNNNNNNNNNNNNNNNNNNNNNNNNNNNNNNNNNNNNNNNNNNNNNNNNNNNNNNNNNNNNNNNNNNNNNNNNNNNNNNNNNNNNNNNNNNNNNNNNNNNNNNNNNNNNNNNNNNNNNNNNNNNNNNNNNNNNNNNNNNNNNNNNNNN------
>A106   
NNNNNNNNNNNNNNNNNNNNNNNNNNNNNNNNNNNNNNNNNNNNNNNNNNNNNNNNNNNNNNNNNNNNNNNNNNNNNNNNNNNNNNNNNNNNNNNNNNNNNNNNNNNNNNNNNNNNNNNNNNNNNNNNNNNNNNNNNNNNNNNNNNNNNNNNNNNNNNNNNNNNNNNNNNNNNNNNNNNNNNNNNNNNNNNNNNNNNNNNNNNNNNNNNNNNNNNNNNNNNNNNNNNNNNNNNNNNNNNNNNNNNNNNNNNNNNNNNNNNNNNNNNNNNNNNNNNNNNNNNNNNNNNNNNNNNNNNNNNNNNNNNNNNNNNNNNNNNNNNNNNNNNNNNNNNNNNNNNNNNNNNNNNNNNNNNNNNNNNNNNNNNNNNNNNNNNNNNNNNNNNNNNNNNNNNNNNNNNNNNNNNNNNNNNNNNNNNNNNNNNNNNNNNNNNNNNNNNNNNNNNNNNNNNNNNNNNNNNNNNNNNNNNNNNNNNNNNNNNNNNNNNNNNNNNNNNNNNNNNNNNNNNNNNNNNNNNNNNNNNNNNNNNNNNNNNNNNNNNNNNNNNNNNNNNNNNNNNNNNNNNNNNNNNNNNNNNNNNNNNNNNNNNNNNNNNNNNNNNNNNNNNNNNNNNNNNNNNNNNNNNNNNNNNNNNNNNNNNNNNNNNNNNNNNNNNNNNNNNNNNNNNNNNNNNNNNNNNNNNNNNNNNNNNNNNNNNNNNNNNNNNNNNNNNNNNNNNNNNNNNNNNNNNNNNNNNNNNNNNNNNNNNNNNNNNNNNNNNNNNNNNNNNNNNNNNNNNNNNNNNNNNNNNNNNNNNNNNNNNNNNNNNNNNNNNNNNNNNNNNNNNNNNNNNNNNNNNNNNNNNNNNNNNNNNNNNNNNNNNNNNNNNNNNNNNNNNNNNNNNNNNNNNNNNNNNNNNNNNNNNNNNNNNNNNNNNNNNNNNNNNNNNNNNNNNNNNNNNNNNNNNNNNNNNNNNNNNNNNNNNNNNNNNNNNNNNNNNNNNNNNNNNNNNNNNNNNNNNNNNNNNNNNNNNNNNNNNNNNNNNNNNNNNNNNNNNNNNNNNNNNNNNNNNNNNNNNNNNNNNNNNNNNNNNNNNNNNNNNNNNNNNNNNNNNNNNNNNNNNNNNNNNNNNNNNNNNNNNNNNNNNNNNNNNNNNNNNNNNNNNNNNNNNNNNNNNNNNNNNNNNNNNNNNNNNNNNNNNNNNNNNNNNNNNNNNNNNNNNNNNNNNNNNNNNNNNNNNNNNNNNNNNNNNNNNNNNNNNNNNNNNNNNNNNNNNNNNNNNNNNNNNNNNNNNNNNNNNNNNNNNNNNNNNNNNNNNNNNNNNNNNNNNNNNNNNNNNNNNNNNNNNNNNNNNNNNNNNNNNNNNNNNNNNNNNNNNNNNNNNNNNNNNNNNNNNNNNNNNNNNNNNNNNNNNNNNNNNNNNNNNNNNNNNNNNNNNNNNNNNNNNNNNNNNNNNNNNNNNNNNNNNNNNNNNNNNNNNNNNNNNNNNNNNNNNNNNNNNNNNNNNNNNNNNNNNNNNNNNNNNNNNNNNNNNNNNNNNNNNNNNNNNNNNNNNNNNNNNNNNNNNNNNNNNNNNNNNNNNNNNNNNNNNNNNNNNNNNNNNNNNNNNNNNNNNNNNNNNNNNNNNNNNNNNNNNNNNNNNNNNNNNNNNNNNNNNNNNNNNNNNNNNNNNNNNNNNNNNNNNNNNNNNNNNNNNNNNNNNNNNNNNNNNNNNNNNNNNNNNNNNNNNNNNNNNNNNNNNNNNNNNNNNNNNNNNNNNNNNNNNNNNN-------
>A107   
NNNNNNNNNNNNNNNNNNNNNNNNNNNNNNNNNNNNNNNNNNNNNNNNNNNNNNNNNNNNNNNNNNNNNNNNNNNNNNNNNNNNNNNNNNNNNNNNNNNNNNNNNNNNNNNNNNNNNNNNNNNNNNNNNNNNNNNNNNNNNNNNNNNNNNNNNNNNNNNNNNNNNNNNNNNNNNNNNNNNNNNNNNNNNNNNNNNNNNNNNNNNNNNNNNNNNNNNNNNNNNNNNNNNNNNNNNNNNNNNNNNNNNNNNNNNNNNNNNNNNNNNNNNNNNNNNNNNNNNNNNNNNNNNNNNNNNNNNNNNNNNNNNNNNNNNNNNNNNNNNNNNNNNNNNNNNNNNNNNNNNNNNNNNNNNNNNNNNNNNNNNNNNNNNNNNNNNNNNNNNNNNNNNNNNNNNNNNNNNNNNNNNNNNNNNNNNNNNNNNNNNNNNNNNNNNNNNNNNNNNNNNNNNNNNNNNNNNNNNNNNNNNNNNNNNNNNNNNNNNNNNNNNNNNNNNNNNNNNNNNNNNNNNNNNNNNNNNNNNNNNNNNNNNNNNNNNNNNNNNNNNNNNNNNNNNNNNNNNNNNNNNNNNNNNNNNNNNNNNNNNNNNNNNNNNNNNNNNNNNNNNNNNNNNNNNNNNNNNNNNNNNNNNNNNNNNNNNNNNNNNNNNNNNNNNNNNNNNNNNNNNNNNNNNNNNNNNNNNNNNNNNNNNNNNNNNNNNNNNNNNNNNNNNNNNNNNNNNNNNNNNNNNNNNNNNNNNNNNNNNNNNNNNNNNNNNNNNNNNNNNNNNNNNNNNNNNNNNNNNNNNNNNNNNNNNNNNNNNNNNNNNNNNNNNNNNNNNNNNNNNNNNNNNNNNNNNNNNNNNNNNNNNNNNNNNNNNNNNNNNNNNNNNNNNNNNNNNNNNNNNNNNNNNNNNNNNNNNNNNNNNNNNNNNNNNNNNNNNNNNNNNNNNNNNNNNNNNNNNNNNNNNNNNNNNNNNNNNNNNNNNNNNNNNNNNNNNNNNNNNNNNNNNNNNNNNNNNNNNNNNNNNNNNNNNNNNNNNNNNNNNNNNNNNNNNNNNNNNNNNNNNNNNNNNNNNNNNNNNNNNNNNNNNNNNNNNNNNNNNNNNNNNNNNNNNNNNNNNNNNNNNNNNNNNNNNNNNNNNNNNNNNNNNNNNNNNNNNNNNNNNNNNNNNNNNNNNNNNNNNNNNNNNNNNNNNNNNNNNNNNNNNNNNNNNNNNNNNNNNNNNNNNNNNNNNNNNNNNNNNNNNNNNNNNNNNNNNNNNNNNNNNNNNNNNNNNNNNNNNNNNNNNNNNNNNNNNNNNNNNNNNNNNNNNNNNNNNNNNNNNNNNNNNNNNNNNNNNNNNNNNNNNNNNNNNNNNNNNNNNNNNNNNNNNNNNNNNNNNNNNNNNNNNNNNNNNNNNNNNNNNNNNNNNNNNNNNNNNNNNNNNNNNNNNNNNNNNNNNNNNNNNNNNNNNNNNNNNNNNNNNNNNNNNNNNNNNNNNNNNNNNNNNNNNNNNNNNNNNNNNNNNNNNNNNNNNNNNNNNNNNNNNNNNNNNNNNNNNNNNNNNNNNNNNNNNNNNNNNNNNNNNNNNNNNNNNNNNNNNNNNNNNNNNNNNNNNNNNNNNNNNNNNNNNNNNNNNNNNNNNNNNNNNNNNNNNNNNNNNNNNNNNNNNNNNNNNNNNNNNNNNNNNNNNNNNNNNNNNNNNNNNNNNNNNNNNNNNNNNNNNNNNNNNNNNNNNNNNNNNNNNNNNNNNNNNNNNNNNNNNNNN----------------------------
>A108   
NNNNNNNNNNNNNNNNNNNNNNNNNNNNNNNNNNNNNNNNNNNNNNNNNNNNNNNNNNNNNNNNNNNNNNNNNNNNNNNNNNNNNNNNNNNNNNNNNNNNNNNNNNNNNNNNNNNNNNNNNNNNNNNNNNNNNNNNNNNNNNNNNNNNNNNNNNNNNNNNNNNNNNNNNNNNNNNNNNNNNNNNNNNNNNNNNNNNNNNNNNNNNNNNNNNNNNNNNNNNNNNNNNNNNNNNNNNNNNNNNNNNNNNNNNNNNNNNNNNNNNNNNNNNNNNNNNNNNNNNNNNNNNNNNNNNNNNNNNNNNNNNNNNNNNNNNNNNNNNNNNNNNNNNNNNNNNNNNNNNNNNNNNNNNNNNNNNNNNNNNNNNNNNNNNNNNNNNNNNNNNNNNNNNNNNNNNNNNNNNNNNNNNNNNNNNNNNNNNNNNNNNNNNNNNNNNNNNNNNNNNNNNNNNNNNNNNNNNNNNNNNNNNNNNNNNNNNNNNNNNNNNNNNNNNNNNNNNNNNNNNNNNNNNNNNNNNNNNNNNNNNNNNNNNNNNNNNNNNNNNNNNNNNNNNNNNNNNNNNNNNNNNNNNNNNNNNNNNNNNNNNNNNNNNNNNNNNNNNNNNNNNNNNNNNNNNNNNNNNNNNNNNNNNNNNNNNNNNNNNNNNNNNNNNNNNNNNNNNNNNNNNNNNNNNNNNNNNNNNNNNNNNNNNNNNNNNNNNNNNNNNNNNNNNNNNNNNNNNNNNNNNNNNNNNNNNNNNNNNNNNNNNNNNNNNNNNNNNNNNNNNNNNNNNNNNNNNNNNNNNNNNNNNNNNNNNNNNNNNNNNNNNNNNNNNNNNNNNNNNNNNNNNNNNNNNNNNNNNNNNNNNNNNNNNNNNNNNNNNNNNNNNNNNNNNNNNNNNNNNNNNNNNNNNNNNNNNNNNNNNNNNNNNNNNNNNNNNNNNNNNNNNNNNNNNNNNNNNNNNNNNNNNNNNNNNNNNNNNNNNNNNNNNNNNNNNNNNNNNNNNNNNNNNNNNNNNNNNNNNNNNNNNNNNNNNNNNNNNNNNNNNNNNNNNNNNNNNNNNNNNNNNNNNNNNNNNNNNNNNNNNNNNNNNNNNNNNNNNNNNNNNNNNNNNNNNNNNNNNNNNNNNNNNNNNNNNNNNNNNNNNNNNNNNNNNNNNNNNNNNNNNNNNNNNNNNNNNNNNNNNNNNNNNNNNNNNNNNNNNNNNNNNNNNNNNNNNNNNNNNNNNNNNNNNNNNNNNNNNNNNNNNNNNNNNNNNNNNNNNNNNNNNNNNNNNNNNNNNNNNNNNNNNNNNNNNNNNNNNNNNNNNNNNNNNNNNNNNNNNNNNNNNNNNNNNNNNNNNNNNNNNNNNNNNNNNNNNNNNNNNNNNNNNNNNNNNNNNNNNNNNNNNNNNNNNNNNNNNNNNNNNNNNNNNNNNNNNNNNNNNNNNNNNNNNNNNNNNNNNNNNNNNNNNNNNNNNNNNNNNNNNNNNNNNNNNNNNNNNNNNNNNNNNNNNNNNNNNNNNNNNNNNNNNNNNNNNNNNNNNNNNNNNNNNNNNNNNNNNNNNNNNNNNNNNNNNNNNNNNNNNNNNNNNNNNNNNNNNNNNNNNNNNNNNNNNNNNNNNNNNNNNNNNNNNNNNNNNNNNNNNNNNNNNNNNNNNNNNNNNNNNNNNNNNNNNNNNNNNNNNNNNNNNNNNNNNNNNNNNNNNNNNNNNNNNNNNNNNNNNNNNNNNNNNNNNNNNNNNNNNNNNNNNNNNNNNNNNNNNNNNNNNNNNNNNNNNNNNNNNNNNNNN------
>A109   
NNNNNNNNNNNNNNNNNNNNNNNNNNNNNNNNNNNNNNNNNNNNNNNNNNNNNNNNNNNNNNNNNNNNNNNNNNNNNNNNNNNNNNNNNNNNNNNNNNNNNNNNNNNNNNNNNNNNNNNNNNNNNNNNNNNNNNNNNNNNNNNNNNNNNNNNNNNNNNNNNNNNNNNNNNNNNNNNNNNNNNNNNNNNNNNNNNNNNNNNNNNNNNNNNNNNNNNNNNNNNNNNNNNNNNNNNNNNNNNNNNNNNNNNNNNNNNNNNNNNNNNNNNNNNNNNNNNNNNNNNNNNNNNNNNNNNNNNNNNNNNNNNNNNNNNNNNNNNNNNNNNNNNNNNNNNNNNNNNNNNNNNNNNNNNNNNNNNNNNNNNNNNNNNNNNNNNNNNNNNNNNNNNNNNNNNNNNNNNNNNNNNNNNNNNNNNNNNNNNNNNNNNNNNNNNNNNNNNNNNNNNNNNNNNNNNNNNNNNNNNNNNNNNNNNNNNNNNNNNNNNNNNNNNNNNNNNNNNNNNNNNNNNNNNNNNNNNNNNNNNNNNNNNNNNNNNNNNNNNNNNNNNNNNNNNNNNNNNNNNNNNNNNNNNNNNNNNNNNNNNNNNNNNNNNNNNNNNNNNNNNNNNNNNNNNNNNNNNNNNNNNNNNNNNNNNNNNNNNNNNNNNNNNNNNNNNNNNNNNNNNNNNNNNNNNNNNNNNNNNNNNNNNNNNNNNNNNNNNNNNNNNNNNNNNNNNNNNNNNNNNNNNNNNNNNNNNNNNNNNNNNNNNNNNNNNNNNNNNNNNNNNNNNNNNNNNNNNNNNNNNNNNNNNNNNNNNNNNNNNNNNNNNNNNNNNNNNNNNNNNNNNNNNNNNNNNNNNNNNNNNNNNNNNNNNNNNNNNNNNNNNNNNNNNNNNNNNNNNNNNNNNNNNNNNNNNNNNNNNNNNNNNNNNNNNNNNNNNNNNNNNNNNNNNNNNNNNNNNNNNNNNNNNNNNNNNNNNNNNNNNNNNNNNNNNNNNNNNNNNNNNNNNNNNNNNNNNNNNNNNNNNNNNNNNNNNNNNNNNNNNNNNNNNNNNNNNNNNNNNNNNNNNNNNNNNNNNNNNNNNNNNNNNNNNNNNNNNNNNNNNNNNNNNNNNNNNNNNNNNNNNNNNNNNNNNNNNNNNNNNNNNNNNNNNNNNNNNNNNNNNNNNNNNNNNNNNNNNNNNNNNNNNNNNNNNNNNNNNNNNNNNNNNNNNNNNNNNNNNNNNNNNNNNNNNNNNNNNNNNNNNNNNNNNNNNNNNNNNNNNNNNNNNNNNNNNNNNNNNNNNNNNNNNNNNNNNNNNNNNNNNNNNNNNNNNNNNNNNNNNNNNNNNNNNNNNNNNNNNNNNNNNNNNNNNNNNNNNNNNNNNNNNNNNNNNNNNNNNNNNNNNNNNNNNNNNNNNNNNNNNNNNNNNNNNNNNNNNNNNNNNNNNNNNNNNNNNNNNNNNNNNNNNNNNNNNNNNNNNNNNNNNNNNNNNNNNNNNNNNNNNNNNNNNNNNNNNNNNNNNNNNNNNNNNNNNNNNNNNNNNNNNNNNNNNNNNNNNNNNNNNNNNNNNNNNNNNNNNNNNNNNNNNNNNNNNNNNNNNNNNNNNNNNNNNNNNNNNNNNNNNNNNNNNNNNNNNNNNNNNNNNNNNNNNNNNNNNNNNNNNNNNNNNNNNNNNNNNNNNNNNNNNNNNNNNNNNNNNNNNNNNNNNNNNNNNNNNNNNNNNNNNNNNNNNNNNNNNNNNNNNNNNNNNNNNNNNNNNNNNNNNNNNNNNNNNNNNNNNNNNNNN--------
>A110   
NNNNNNNNNNNNNNNNNNNNNNNNNNNNNNNNNNNNNNNNNNNNNNNNNNNNNNNNNNNNNNNNNNNNNNNNNNNNNNNNNNNNNNNNNNNNNNNNNNNNNNNNNNNNNNNNNNNNNNNNNNNNNNNNNNNNNNNNNNNNNNNNNNNNNNNNNNNNNNNNNNNNNNNNNNNNNNNNNNNNNNNNNNNNNNNNNNNNNNNNNNNNNNNNNNNNNNNNNNNNNNNNNNNNNNNNNNNNNNNNNNNNNNNNNNNNNNNNNNNNNNNNNNNNNNNNNNNNNNNNNNNNNNNNNNNNNNNNNNNNNNNNNNNNNNNNNNNNNNNNNNNNNNNNNNNNNNNNNNNNNNNNNNNNNNNNNNNNNNNNNNNNNNNNNNNNNNNNNNNNNNNNNNNNNNNNNNNNNNNNNNNNNNNNNNNNNNNNNNNNNNNNNNNNNNNNNNNNNNNNNNNNNNNNNNNNNNNNNNNNNNNNNNNNNNNNNNNNNNNNNNNNNNNNNNNNNNNNNNNNNNNNNNNNNNNNNNNNNNNNNNNNNNNNNNNNNNNNNNNNNNNNNNNNNNNNNNNNNNNNNNNNNNNNNNNNNNNNNNNNNNNNNNNNNNNNNNNNNNNNNNNNNNNNNNNNNNNNNNNNNNNNNNNNNNNNNNNNNNNNNNNNNNNNNNNNNNNNNNNNNNNNNNNNNNNNNNNNNNNNNNNNNNNNNNNNNNNNNNNNNNNNNNNNNNNNNNNNNNNNNNNNNNNNNNNNNNNNNNNNNNNNNNNNNNNNNNNNNNNNNNNNNNNNNNNNNNNNNNNNNNNNNNNNNNNNNNNNNNNNNNNNNNNNNNNNNNNNNNNNNNNNNNNNNNNNNNNNNNNNNNNNNNNNNNNNNNNNNNNNNNNNNNNNNNNNNNNNNNNNNNNNNNNNNNNNNNNNNNNNNNNNNNNNNNNNNNNNNNNNNNNNNNNNNNNNNNNNNNNNNNNNNNNNNNNNNNNNNNNNNNNNNNNNNNNNNNNNNNNNNNNNNNNNNNNNNNNNNNNNNNNNNNNNNNNNNNNNNNNNNNNNNNNNNNNNNNNNNNNNNNNNNNNNNNNNNNNNNNNNNNNNNNNNNNNNNNNNNNNNNNNNNNNNNNNNNNNNNNNNNNNNNNNNNNNNNNNNNNNNNNNNNNNNNNNNNNNNNNNNNNNNNNNNNNNNNNNNNNNNNNNNNNNNNNNNNNNNNNNNNNNNNNNNNNNNNNNNNNNNNNNNNNNNNNNNNNNNNNNNNNNNNNNNNNNNNNNNNNNNNNNNNNNNNNNNNNNNNNNNNNNNNNNNNNNNNNNNNNNNNNNNNNNNNNNNNNNNNNNNNNNNNNNNNNNNNNNNNNNNNNNNNNNNNNNNNNNNNNNNNNNNNNNNNNNNNNNNNNNNNNNNNNNNNNNNNNNNNNNNNNNNNNNNNNNNNNNNNNNNNNNNNNNNNNNNNNNNNNNNNNNNNNNNNNNNNNNNNNNNNNNNNNNNNNNNNNNNNNNNNNNNNNNNNNNNNNNNNNNNNNNNNNNNNNNNNNNNNNNNNNNNNNNNNNNNNNNNNNNNNNNNNNNNNNNNNNNNNNNNNNNNNNNNNNNNNNNNNNNNNNNNNNNNNNNNNNNNNNNNNNNNNNNNNNNNNNNNNNNNNNNNNNNNNNNNNNNNNNNNNNNNNNNNNNNNNNNNNNNNNNNNNNNNNNNNNNNNNNNNNNNNNNNNNNNNNNNNNNNNNNNNNNNNNNNNNNNNNNNNNNNNNNNNNNNNNNNNNNNNNNNNNNNNNNNNNNNNNNNNNNNNNNNNNNNN-
>A111   
NNNNNNNNNNNNNNNNNNNNNNNNNNNNNNNNNNNNNNNNNNNNNNNNNNNNNNNNNNNNNNNNNNNNNNNNNNNNNNNNNNNNNNNNNNNNNNNNNNNNNNNNNNNNNNNNNNNNNNNNNNNNNNNNNNNNNNNNNNNNNNNNNNNNNNNNNNNNNNNNNNNNNNNNNNNNNNNNNNNNNNNNNNNNNNNNNNNNNNNNNNNNNNNNNNNNNNNNNNNNNNNNNNNNNNNNNNNNNNNNNNNNNNNNNNNNNNNNNNNNNNNNNNNNNNNNNNNNNNNNNNNNNNNNNNNNNNNNNNNNNNNNNNNNNNNNNNNNNNNNNNNNNNNNNNNNNNNNNNNNNNNNNNNNNNNNNNNNNNNNNNNNNNNNNNNNNNNNNNNNNNNNNNNNNNNNNNNNNNNNNNNNNNNNNNNNNNNNNNNNNNNNNNNNNNNNNNNNNNNNNNNNNNNNNNNNNNNNNNNNNNNNNNNNNNNNNNNNNNNNNNNNNNNNNNNNNNNNNNNNNNNNNNNNNNNNNNNNNNNNNNNNNNNNNNNNNNNNNNNNNNNNNNNNNNNNNNNNNNNNNNNNNNNNNNNNNNNNNNNNNNNNNNNNNNNNNNNNNNNNNNNNNNNNNNNNNNNNNNNNNNNNNNNNNNNNNNNNNNNNNNNNNNNNNNNNNNNNNNNNNNNNNNNNNNNNNNNNNNNNNNNNNNNNNNNNNNNNNNNNNNNNNNNNNNNNNNNNNNNNNNNNNNNNNNNNNNNNNNNNNNNNNNNNNNNNNNNNNNNNNNNNNNNNNNNNNNNNNNNNNNNNNNNNNNNNNNNNNNNNNNNNNNNNNNNNNNNNNNNNNNNNNNNNNNNNNNNNNNNNNNNNNNNNNNNNNNNNNNNNNNNNNNNNNNNNNNNNNNNNNNNNNNNNNNNNNNNNNNNNNNNNNNNNNNNNNNNNNNNNNNNNNNNNNNNNNNNNNNNNNNNNNNNNNNNNNNNNNNNNNNNNNNNNNNNNNNNNNNNNNNNNNNNNNNNNNNNNNNNNNNNNNNNNNNNNNNNNNNNNNNNNNNNNNNNNNNNNNNNNNNNNNNNNNNNNNNNNNNNNNNNNNNNNNNNNNNNNNNNNNNNNNNNNNNNNNNNNNNNNNNNNNNNNNNNNNNNNNNNNNNNNNNNNNNNNNNNNNNNNNNNNNNNNNNNNNNNNNNNNNNNNNNNNNNNNNNNNNNNNNNNNNNNNNNNNNNNNNNNNNNNNNNNNNNNNNNNNNNNNNNNNNNNNNNNNNNNNNNNNNNNNNNNNNNNNNNNNNNNNNNNNNNNNNNNNNNNNNNNNNNNNNNNNNNNNNNNNNNNNNNNNNNNNNNNNNNNNNNNNNNNNNNNNNNNNNNNNNNNNNNNNNNNNNNNNNNNNNNNNNNNNNNNNNNNNNNNNNNNNNNNNNNNNNNNNNNNNNNNNNNNNNNNNNNNNNNNNNNNNNNNNNNNNNNNNNNNNNNNNNNNNNNNNNNNNNNNNNNNNNNNNNNNNNNNNNNNNNNNNNNNNNNNNNNNNNNNNNNNNNNNNNNNNNNNNNNNNNNNNNNNNNNNNNNNNNNNNNNNNNNNNNNNNNNNNNNNNNNNNNNNNNNNNNNNNNNNNNNNNNNNNNNNNNNNNNNNNNNNNNNNNNNNNNNNNNNNNNNNNNNNNNNNNNNNNNNNNNNNNNNNNNNNNNNNNNNNNNNNNNNNNNNNNNNNNNNNNNNNNNNNNNNNNNNNNNNNNNNNNNNNNNNNNNNNNNNNNNNNNNNNNNNNNNNNNNNNNNNNNNNNNNN-------
>A112   
NNNNNNNNNNNNNNNNNNNNNNNNNNNNNNNNNNNNNNNNNNNNNNNNNNNNNNNNNNNNNNNNNNNNNNNNNNNNNNNNNNNNNNNNNNNNNNNNNNNNNNNNNNNNNNNNNNNNNNNNNNNNNNNNNNNNNNNNNNNNNNNNNNNNNNNNNNNNNNNNNNNNNNNNNNNNNNNNNNNNNNNNNNNNNNNNNNNNNNNNNNNNNNNNNNNNNNNNNNNNNNNNNNNNNNNNNNNNNNNNNNNNNNNNNNNNNNNNNNNNNNNNNNNNNNNNNNNNNNNNNNNNNNNNNNNNNNNNNNNNNNNNNNNNNNNNNNNNNNNNNNNNNNNNNNNNNNNNNNNNNNNNNNNNNNNNNNNNNNNNNNNNNNNNNNNNNNNNNNNNNNNNNNNNNNNNNNNNNNNNNNNNNNNNNNNNNNNNNNNNNNNNNNNNNNNNNNNNNNNNNNNNNNNNNNNNNNNNNNNNNNNNNNNNNNNNNNNNNNNNNNNNNNNNNNNNNNNNNNNNNNNNNNNNNNNNNNNNNNNNNNNNNNNNNNNNNNNNNNNNNNNNNNNNNNNNNNNNNNNNNNNNNNNNNNNNNNNNNNNNNNNNNNNNNNNNNNNNNNNNNNNNNNNNNNNNNNNNNNNNNNNNNNNNNNNNNNNNNNNNNNNNNNNNNNNNNNNNNNNNNNNNNNNNNNNNNNNNNNNNNNNNNNNNNNNNNNNNNNNNNNNNNNNNNNNNNNNNNNNNNNNNNNNNNNNNNNNNNNNNNNNNNNNNNNNNNNNNNNNNNNNNNNNNNNNNNNNNNNNNNNNNNNNNNNNNNNNNNNNNNNNNNNNNNNNNNNNNNNNNNNNNNNNNNNNNNNNNNNNNNNNNNNNNNNNNNNNNNNNNNNNNNNNNNNNNNNNNNNNNNNNNNNNNNNNNNNNNNNNNNNNNNNNNNNNNNNNNNNNNNNNNNNNNNNNNNNNNNNNNNNNNNNNNNNNNNNNNNNNNNNNNNNNNNNNNNNNNNNNNNNNNNNNNNNNNNNNNNNNNNNNNNNNNNNNNNNNNNNNNNNNNNNNNNNNNNNNNNNNNNNNNNNNNNNNNNNNNNNNNNNNNNNNNNNNNNNNNNNNNNNNNNNNNNNNNNNNNNNNNNNNNNNNNNNNNNNNNNNNNNNNNNNNNNNNNNNNNNNNNNNNNNNNNNNNNNNNNNNNNNNNNNNNNNNNNNNNNNNNNNNNNNNNNNNNNNNNNNNNNNNNNNNNNNNNNNNNNNNNNNNNNNNNNNNNNNNNNNNNNNNNNNNNNNNNNNNNNNNNNNNNNNNNNNNNNNNNNNNNNNNNNNNNNNNNNNNNNNNNNNNNNNNNNNNNNNNNNNNNNNNNNNNNNNNNNNNNNNNNNNNNNNNNNNNNNNNNNNNNNNNNNNNNNNNNNNNNNNNNNNNNNNNNNNNNNNNNNNNNNNNNNNNNNNNNNNNNNNNNNNNNNNNNNNNNNNNNNNNNNNNNNNNNNNNNNNNNNNNNNNNNNNNNNNNNNNNNNNNNNNNNNNNNNNNNNNNNNNNNNNNNNNNNNNNNNNNNNNNNNNNNNNNNNNNNNNNNNNNNNNNNNNNNNNNNNNNNNNNNNNNNNNNNNNNNNNNNNNNNNNNNNNNNNNNNNNNNNNNNNNNNNNNNNNNNNNNNNNNNNNNNNNNNNNNNNNNNNNNNNNNNNNNNNNNNNNNNNNNNNNNNNNNNNNNNNNNNNNNNNNNNNNNNNNNNNNNNNNNNNNNNNNNNNNNNNNNNNNNNN---------------------------------
>A113   
NNNNNNNNNNNNNNNNNNNNNNNNNNNNNNNNNNNNNNNNNNNNNNNNNNNNNNNNNNNNNNNNNNNNNNNNNNNNNNNNNNNNNNNNNNNNNNNNNNNNNNNNNNNNNNNNNNNNNNNNNNNNNNNNNNNNNNNNNNNNNNNNNNNNNNNNNNNNNNNNNNNNNNNNNNNNNNNNNNNNNNNNNNNNNNNNNNNNNNNNNNNNNNNNNNNNNNNNNNNNNNNNNNNNNNNNNNNNNNNNNNNNNNNNNNNNNNNNNNNNNNNNNNNNNNNNNNNNNNNNNNNNNNNNNNNNNNNNNNNNNNNNNNNNNNNNNNNNNNNNNNNNNNNNNNNNNNNNNNNNNNNNNNNNNNNNNNNNNNNNNNNNNNNNNNNNNNNNNNNNNNNNNNNNNNNNNNNNNNNNNNNNNNNNNNNNNNNNNNNNNNNNNNNNNNNNNNNNNNNNNNNNNNNNNNNNNNNNNNNNNNNNNNNNNNNNNNNNNNNNNNNNNNNNNNNNNNNNNNNNNNNNNNNNNNNNNNNNNNNNNNNNNNNNNNNNNNNNNNNNNNNNNNNNNNNNNNNNNNNNNNNNNNNNNNNNNNNNNNNNNNNNNNNNNNNNNNNNNNNNNNNNNNNNNNNNNNNNNNNNNNNNNNNNNNNNNNNNNNNNNNNNNNNNNNNNNNNNNNNNNNNNNNNNNNNNNNNNNNNNNNNNNNNNNNNNNNNNNNNNNNNNNNNNNNNNNNNNNNNNNNNNNNNNNNNNNNNNNNNNNNNNNNNNNNNNNNNNNNNNNNNNNNNNNNNNNNNNNNNNNNNNNNNNNNNNNNNNNNNNNNNNNNNNNNNNNNNNNNNNNNNNNNNNNNNNNNNNNNNNNNNNNNNNNNNNNNNNNNNNNNNNNNNNNNNNNNNNNNNNNNNNNNNNNNNNNNNNNNNNNNNNNNNNNNNNNNNNNNNNNNNNNNNNNNNNNNNNNNNNNNNNNNNNNNNNNNNNNNNNNNNNNNNNNNNNNNNNNNNNNNNNNNNNNNNNNNNNNNNNNNNNNNNNNNNNNNNNNNNNNNNNNNNNNNNNNNNNNNNNNNNNNNNNNNNNNNNNNNNNNNNNNNNNNNNNNNNNNNNNNNNNNNNNNNNNNNNNNNNNNNNNNNNNNNNNNNNNNNNNNNNNNNNNNNNNNNNNNNNNNNNNNNNNNNNNNNNNNNNNNNNNNNNNNNNNNNNNNNNNNNNNNNNNNNNNNNNNNNNNNNNNNNNNNNNNNNNNNNNNNNNNNNNNNNNNNNNNNNNNNNNNNNNNNNNNNNNNNNNNNNNNNNNNNNNNNNNNNNNNNNNNNNNNNNNNNNNNNNNNNNNNNNNNNNNNNNNNNNNNNNNNNNNNNNNNNNNNNNNNNNNNNNNNNNNNNNNNNNNNNNNNNNNNNNNNNNNNNNNNNNNNNNNNNNNNNNNNNNNNNNNNNNNNNNNNNNNNNNNNNNNNNNNNNNNNNNNNNNNNNNNNNNNNNNNNNNNNNNNNNNNNNNNNNNNNNNNNNNNNNNNNNNNNNNNNNNNNNNNNNNNNNNNNNNNNNNNNNNNNNNNNNNNNNNNNNNNNNNNNNNNNNNNNNNNNNNNNNNNNNNNNNNNNNNNNNNNNNNNNNNNNNNNNNNNNNNNNNNNNNNNNNNNNNNNNNNNNNNNNNNNNNNNNNNNNNNNNNNNNNNNNNNNNNNNNNNNNNNNNNNNNNNNNNNNNNNNNNNNNNNNNNNNNNNNNNNNNNNNNNNNNNNNNNNNNNNNNNNNNNNNNN----------------------------
>A114   
NNNNNNNNNNNNNNNNNNNNNNNNNNNNNNNNNNNNNNNNNNNNNNNNNNNNNNNNNNNNNNNNNNNNNNNNNNNNNNNNNNNNNNNNNNNNNNNNNNNNNNNNNNNNNNNNNNNNNNNNNNNNNNNNNNNNNNNNNNNNNNNNNNNNNNNNNNNNNNNNNNNNNNNNNNNNNNNNNNNNNNNNNNNNNNNNNNNNNNNNNNNNNNNNNNNNNNNNNNNNNNNNNNNNNNNNNNNNNNNNNNNNNNNNNNNNNNNNNNNNNNNNNNNNNNNNNNNNNNNNNNNNNNNNNNNNNNNNNNNNNNNNNNNNNNNNNNNNNNNNNNNNNNNNNNNNNNNNNNNNNNNNNNNNNNNNNNNNNNNNNNNNNNNNNNNNNNNNNNNNNNNNNNNNNNNNNNNNNNNNNNNNNNNNNNNNNNNNNNNNNNNNNNNNNNNNNNNNNNNNNNNNNNNNNNNNNNNNNNNNNNNNNNNNNNNNNNNNNNNNNNNNNNNNNNNNNNNNNNNNNNNNNNNNNNNNNNNNNNNNNNNNNNNNNNNNNNNNNNNNNNNNNNNNNNNNNNNNNNNNNNNNNNNNNNNNNNNNNNNNNNNNNNNNNNNNNNNNNNNNNNNNNNNNNNNNNNNNNNNNNNNNNNNNNNNNNNNNNNNNNNNNNNNNNNNNNNNNNNNNNNNNNNNNNNNNNNNNNNNNNNNNNNNNNNNNNNNNNNNNNNNNNNNNNNNNNNNNNNNNNNNNNNNNNNNNNNNNNNNNNNNNNNNNNNNNNNNNNNNNNNNNNNNNNNNNNNNNNNNNNNNNNNNNNNNNNNNNNNNNNNNNNNNNNNNNNNNNNNNNNNNNNNNNNNNNNNNNNNNNNNNNNNNNNNNNNNNNNNNNNNNNNNNNNNNNNNNNNNNNNNNNNNNNNNNNNNNNNNNNNNNNNNNNNNNNNNNNNNNNNNNNNNNNNNNNNNNNNNNNNNNNNNNNNNNNNNNNNNNNNNNNNNNNNNNNNNNNNNNNNNNNNNNNNNNNNNNNNNNNNNNNNNNNNNNNNNNNNNNNNNNNNNNNNNNNNNNNNNNNNNNNNNNNNNNNNNNNNNNNNNNNNNNNNNNNNNNNNNNNNNNNNNNNNNNNNNNNNNNNNNNNNNNNNNNNNNNNNNNNNNNNNNNNNNNNNNNNNNNNNNNNNNNNNNNNNNNNNNNNNNNNNNNNNNNNNNNNNNNNNNNNNNNNNNNNNNNNNNNNNNNNNNNNNNNNNNNNNNNNNNNNNNNNNNNNNNNNNNNNNNNNNNNNNNNNNNNNNNNNNNNNNNNNNNNNNNNNNNNNNNNNNNNNNNNNNNNNNNNNNNNNNNNNNNNNNNNNNNNNNNNNNNNNNNNNNNNNNNNNNNNNNNNNNNNNNNNNNNNNNNNNNNNNNNNNNNNNNNNNNNNNNNNNNNNNNNNNNNNNNNNNNNNNNNNNNNNNNNNNNNNNNNNNNNNNNNNNNNNNNNNNNNNNNNNNNNNNNNNNNNNNNNNNNNNNNNNNNNNNNNNNNNNNNNNNNNNNNNNNNNNNNNNNNNNNNNNNNNNNNNNNNNNNNNNNNNNNNNNNNNNNNNNNNNNNNNNNNNNNNNNNNNNNNNNNNNNNNNNNNNNNNNNNNNNNNNNNNNNNNNNNNNNNNNNNNNNNNNNNNNNNNNNNNNNNNNNNNNNNNNNNNNNNNNNNNNNNNNNNNNNNNNNNNNNNNNNNNNNNNNNNNNNNNNNNNNNNNNNNNNNNNNNNNNNNNNNNNNNNN--------------------------------
>A115   
NNNNNNNNNNNNNNNNNNNNNNNNNNNNNNNNNNNNNNNNNNNNNNNNNNNNNNNNNNNNNNNNNNNNNNNNNNNNNNNNNNNNNNNNNNNNNNNNNNNNNNNNNNNNNNNNNNNNNNNNNNNNNNNNNNNNNNNNNNNNNNNNNNNNNNNNNNNNNNNNNNNNNNNNNNNNNNNNNNNNNNNNNNNNNNNNNNNNNNNNNNNNNNNNNNNNNNNNNNNNNNNNNNNNNNNNNNNNNNNNNNNNNNNNNNNNNNNNNNNNNNNNNNNNNNNNNNNNNNNNNNNNNNNNNNNNNNNNNNNNNNNNNNNNNNNNNNNNNNNNNNNNNNNNNNNNNNNNNNNNNNNNNNNNNNNNNNNNNNNNNNNNNNNNNNNNNNNNNNNNNNNNNNNNNNNNNNNNNNNNNNNNNNNNNNNNNNNNNNNNNNNNNNNNNNNNNNNNNNNNNNNNNNNNNNNNNNNNNNNNNNNNNNNNNNNNNNNNNNNNNNNNNNNNNNNNNNNNNNNNNNNNNNNNNNNNNNNNNNNNNNNNNNNNNNNNNNNNNNNNNNNNNNNNNNNNNNNNNNNNNNNNNNNNNNNNNNNNNNNNNNNNNNNNNNNNNNNNNNNNNNNNNNNNNNNNNNNNNNNNNNNNNNNNNNNNNNNNNNNNNNNNNNNNNNNNNNNNNNNNNNNNNNNNNNNNNNNNNNNNNNNNNNNNNNNNNNNNNNNNNNNNNNNNNNNNNNNNNNNNNNNNNNNNNNNNNNNNNNNNNNNNNNNNNNNNNNNNNNNNNNNNNNNNNNNNNNNNNNNNNNNNNNNNNNNNNNNNNNNNNNNNNNNNNNNNNNNNNNNNNNNNNNNNNNNNNNNNNNNNNNNNNNNNNNNNNNNNNNNNNNNNNNNNNNNNNNNNNNNNNNNNNNNNNNNNNNNNNNNNNNNNNNNNNNNNNNNNNNNNNNNNNNNNNNNNNNNNNNNNNNNNNNNNNNNNNNNNNNNNNNNNNNNNNNNNNNNNNNNNNNNNNNNNNNNNNNNNNNNNNNNNNNNNNNNNNNNNNNNNNNNNNNNNNNNNNNNNNNNNNNNNNNNNNNNNNNNNNNNNNNNNNNNNNNNNNNNNNNNNNNNNNNNNNNNNNNNNNNNNNNNNNNNNNNNNNNNNNNNNNNNNNNNNNNNNNNNNNNNNNNNNNNNNNNNNNNNNNNNNNNNNNNNNNNNNNNNNNNNNNNNNNNNNNNNNNNNNNNNNNNNNNNNNNNNNNNNNNNNNNNNNNNNNNNNNNNNNNNNNNNNNNNNNNNNNNNNNNNNNNNNNNNNNNNNNNNNNNNNNNNNNNNNNNNNNNNNNNNNNNNNNNNNNNNNNNNNNNNNNNNNNNNNNNNNNNNNNNNNNNNNNNNNNNNNNNNNNNNNNNNNNNNNNNNNNNNNNNNNNNNNNNNNNNNNNNNNNNNNNNNNNNNNNNNNNNNNNNNNNNNNNNNNNNNNNNNNNNNNNNNNNNNNNNNNNNNNNNNNNNNNNNNNNNNNNNNNNNNNNNNNNNNNNNNNNNNNNNNNNNNNNNNNNNNNNNNNNNNNNNNNNNNNNNNNNNNNNNNNNNNNNNNNNNNNNNNNNNNNNNNNNNNNNNNNNNNNNNNNNNNNNNNNNNNNNNNNNNNNNNNNNNNNNNNNNNNNNNNNNNNNNNNNNNNNNNNNNNNNNNNNNNNNNNNNNNNNNNNNNNNNNNNNNNNNNNNNNNNNNNNNNNNNNNNNNNNNNNNNNNNNNNNNNNNNNNNNNNNNNNNNNNNNNNNNN---------------------
>A116   
NNNNNNNNNNNNNNNNNNNNNNNNNNNNNNNNNNNNNNNNNNNNNNNNNNNNNNNNNNNNNNNNNNNNNNNNNNNNNNNNNNNNNNNNNNNNNNNNNNNNNNNNNNNNNNNNNNNNNNNNNNNNNNNNNNNNNNNNNNNNNNNNNNNNNNNNNNNNNNNNNNNNNNNNNNNNNNNNNNNNNNNNNNNNNNNNNNNNNNNNNNNNNNNNNNNNNNNNNNNNNNNNNNNNNNNNNNNNNNNNNNNNNNNNNNNNNNNNNNNNNNNNNNNNNNNNNNNNNNNNNNNNNNNNNNNNNNNNNNNNNNNNNNNNNNNNNNNNNNNNNNNNNNNNNNNNNNNNNNNNNNNNNNNNNNNNNNNNNNNNNNNNNNNNNNNNNNNNNNNNNNNNNNNNNNNNNNNNNNNNNNNNNNNNNNNNNNNNNNNNNNNNNNNNNNNNNNNNNNNNNNNNNNNNNNNNNNNNNNNNNNNNNNNNNNNNNNNNNNNNNNNNNNNNNNNNNNNNNNNNNNNNNNNNNNNNNNNNNNNNNNNNNNNNNNNNNNNNNNNNNNNNNNNNNNNNNNNNNNNNNNNNNNNNNNNNNNNNNNNNNNNNNNNNNNNNNNNNNNNNNNNNNNNNNNNNNNNNNNNNNNNNNNNNNNNNNNNNNNNNNNNNNNNNNNNNNNNNNNNNNNNNNNNNNNNNNNNNNNNNNNNNNNNNNNNNNNNNNNNNNNNNNNNNNNNNNNNNNNNNNNNNNNNNNNNNNNNNNNNNNNNNNNNNNNNNNNNNNNNNNNNNNNNNNNNNNNNNNNNNNNNNNNNNNNNNNNNNNNNNNNNNNNNNNNNNNNNNNNNNNNNNNNNNNNNNNNNNNNNNNNNNNNNNNNNNNNNNNNNNNNNNNNNNNNNNNNNNNNNNNNNNNNNNNNNNNNNNNNNNNNNNNNNNNNNNNNNNNNNNNNNNNNNNNNNNNNNNNNNNNNNNNNNNNNNNNNNNNNNNNNNNNNNNNNNNNNNNNNNNNNNNNNNNNNNNNNNNNNNNNNNNNNNNNNNNNNNNNNNNNNNNNNNNNNNNNNNNNNNNNNNNNNNNNNNNNNNNNNNNNNNNNNNNNNNNNNNNNNNNNNNNNNNNNNNNNNNNNNNNNNNNNNNNNNNNNNNNNNNNNNNNNNNNNNNNNNNNNNNNNNNNNNNNNNNNNNNNNNNNNNNNNNNNNNNNNNNNNNNNNNNNNNNNNNNNNNNNNNNNNNNNNNNNNNNNNNNNNNNNNNNNNNNNNNNNNNNNNNNNNNNNNNNNNNNNNNNNNNNNNNNNNNNNNNNNNNNNNNNNNNNNNNNNNNNNNNNNNNNNNNNNNNNNNNNNNNNNNNNNNNNNNNNNNNNNNNNNNNNNNNNNNNNNNNNNNNNNNNNNNNNNNNNNNNNNNNNNNNNNNNNNNNNNNNNNNNNNNNNNNNNNNNNNNNNNNNNNNNNNNNNNNNNNNNNNNNNNNNNNNNNNNNNNNNNNNNNNNNNNNNNNNNNNNNNNNNNNNNNNNNNNNNNNNNNNNNNNNNNNNNNNNNNNNNNNNNNNNNNNNNNNNNNNNNNNNNNNNNNNNNNNNNNNNNNNNNNNNNNNNNNNNNNNNNNNNNNNNNNNNNNNNNNNNNNNNNNNNNNNNNNNNNNNNNNNNNNNNNNNNNNNNNNNNNNNNNNNNNNNNNNNNNNNNNNNNNNNNNNNNNNNNNNNNNNNNNNNNNNNNNNNNNNNNNNNNNNNNNNNNNNNNNNNNNNNNNNNNNNNNNNNNNNNNNNNNNNNNNNNN------------
>A117   
NNNNNNNNNNNNNNNNNNNNNNNNNNNNNNNNNNNNNNNNNNNNNNNNNNNNNNNNNNNNNNNNNNNNNNNNNNNNNNNNNNNNNNNNNNNNNNNNNNNNNNNNNNNNNNNNNNNNNNNNNNNNNNNNNNNNNNNNNNNNNNNNNNNNNNNNNNNNNNNNNNNNNNNNNNNNNNNNNNNNNNNNNNNNNNNNNNNNNNNNNNNNNNNNNNNNNNNNNNNNNNNNNNNNNNNNNNNNNNNNNNNNNNNNNNNNNNNNNNNNNNNNNNNNNNNNNNNNNNNNNNNNNNNNNNNNNNNNNNNNNNNNNNNNNNNNNNNNNNNNNNNNNNNNNNNNNNNNNNNNNNNNNNNNNNNNNNNNNNNNNNNNNNNNNNNNNNNNNNNNNNNNNNNNNNNNNNNNNNNNNNNNNNNNNNNNNNNNNNNNNNNNNNNNNNNNNNNNNNNNNNNNNNNNNNNNNNNNNNNNNNNNNNNNNNNNNNNNNNNNNNNNNNNNNNNNNNNNNNNNNNNNNNNNNNNNNNNNNNNNNNNNNNNNNNNNNNNNNNNNNNNNNNNNNNNNNNNNNNNNNNNNNNNNNNNNNNNNNNNNNNNNNNNNNNNNNNNNNNNNNNNNNNNNNNNNNNNNNNNNNNNNNNNNNNNNNNNNNNNNNNNNNNNNNNNNNNNNNNNNNNNNNNNNNNNNNNNNNNNNNNNNNNNNNNNNNNNNNNNNNNNNNNNNNNNNNNNNNNNNNNNNNNNNNNNNNNNNNNNNNNNNNNNNNNNNNNNNNNNNNNNNNNNNNNNNNNNNNNNNNNNNNNNNNNNNNNNNNNNNNNNNNNNNNNNNNNNNNNNNNNNNNNNNNNNNNNNNNNNNNNNNNNNNNNNNNNNNNNNNNNNNNNNNNNNNNNNNNNNNNNNNNNNNNNNNNNNNNNNNNNNNNNNNNNNNNNNNNNNNNNNNNNNNNNNNNNNNNNNNNNNNNNNNNNNNNNNNNNNNNNNNNNNNNNNNNNNNNNNNNNNNNNNNNNNNNNNNNNNNNNNNNNNNNNNNNNNNNNNNNNNNNNNNNNNNNNNNNNNNNNNNNNNNNNNNNNNNNNNNNNNNNNNNNNNNNNNNNNNNNNNNNNNNNNNNNNNNNNNNNNNNNNNNNNNNNNNNNNNNNNNNNNNNNNNNNNNNNNNNNNNNNNNNNNNNNNNNNNNNNNNNNNNNNNNNNNNNNNNNNNNNNNNNNNNNNNNNNNNNNNNNNNNNNNNNNNNNNNNNNNNNNNNNNNNNNNNNNNNNNNNNNNNNNNNNNNNNNNNNNNNNNNNNNNNNNNNNNNNNNNNNNNNNNNNNNNNNNNNNNNNNNNNNNNNNNNNNNNNNNNNNNNNNNNNNNNNNNNNNNNNNNNNNNNNNNNNNNNNNNNNNNNNNNNNNNNNNNNNNNNNNNNNNNNNNNNNNNNNNNNNNNNNNNNNNNNNNNNNNNNNNNNNNNNNNNNNNNNNNNNNNNNNNNNNNNNNNNNNNNNNNNNNNNNNNNNNNNNNNNNNNNNNNNNNNNNNNNNNNNNNNNNNNNNNNNNNNNNNNNNNNNNNNNNNNNNNNNNNNNNNNNNNNNNNNNNNNNNNNNNNNNNNNNNNNNNNNNNNNNNNNNNNNNNNNNNNNNNNNNNNNNNNNNNNNNNNNNNNNNNNNNNNNNNNNNNNNNNNNNNNNNNNNNNNNNNNNNNNNNNNNNNNNNNNNNNNNNNNNNNNNNNNNNNNNNNNNNNNNNNNNNNNNNNNNNNNNNNNNNNNNNNNNNNNNNNNNNNNNNNNNNN-------
>A118   
NNNNNNNNNNNNNNNNNNNNNNNNNNNNNNNNNNNNNNNNNNNNNNNNNNNNNNNNNNNNNNNNNNNNNNNNNNNNNNNNNNNNNNNNNNNNNNNNNNNNNNNNNNNNNNNNNNNNNNNNNNNNNNNNNNNNNNNNNNNNNNNNNNNNNNNNNNNNNNNNNNNNNNNNNNNNNNNNNNNNNNNNNNNNNNNNNNNNNNNNNNNNNNNNNNNNNNNNNNNNNNNNNNNNNNNNNNNNNNNNNNNNNNNNNNNNNNNNNNNNNNNNNNNNNNNNNNNNNNNNNNNNNNNNNNNNNNNNNNNNNNNNNNNNNNNNNNNNNNNNNNNNNNNNNNNNNNNNNNNNNNNNNNNNNNNNNNNNNNNNNNNNNNNNNNNNNNNNNNNNNNNNNNNNNNNNNNNNNNNNNNNNNNNNNNNNNNNNNNNNNNNNNNNNNNNNNNNNNNNNNNNNNNNNNNNNNNNNNNNNNNNNNNNNNNNNNNNNNNNNNNNNNNNNNNNNNNNNNNNNNNNNNNNNNNNNNNNNNNNNNNNNNNNNNNNNNNNNNNNNNNNNNNNNNNNNNNNNNNNNNNNNNNNNNNNNNNNNNNNNNNNNNNNNNNNNNNNNNNNNNNNNNNNNNNNNNNNNNNNNNNNNNNNNNNNNNNNNNNNNNNNNNNNNNNNNNNNNNNNNNNNNNNNNNNNNNNNNNNNNNNNNNNNNNNNNNNNNNNNNNNNNNNNNNNNNNNNNNNNNNNNNNNNNNNNNNNNNNNNNNNNNNNNNNNNNNNNNNNNNNNNNNNNNNNNNNNNNNNNNNNNNNNNNNNNNNNNNNNNNNNNNNNNNNNNNNNNNNNNNNNNNNNNNNNNNNNNNNNNNNNNNNNNNNNNNNNNNNNNNNNNNNNNNNNNNNNNNNNNNNNNNNNNNNNNNNNNNNNNNNNNNNNNNNNNNNNNNNNNNNNNNNNNNNNNNNNNNNNNNNNNNNNNNNNNNNNNNNNNNNNNNNNNNNNNNNNNNNNNNNNNNNNNNNNNNNNNNNNNNNNNNNNNNNNNNNNNNNNNNNNNNNNNNNNNNNNNNNNNNNNNNNNNNNNNNNNNNNNNNNNNNNNNNNNNNNNNNNNNNNNNNNNNNNNNNNNNNNNNNNNNNNNNNNNNNNNNNNNNNNNNNNNNNNNNNNNNNNNNNNNNNNNNNNNNNNNNNNNNNNNNNNNNNNNNNNNNNNNNNNNNNNNNNNNNNNNNNNNNNNNNNNNNNNNNNNNNNNNNNNNNNNNNNNNNNNNNNNNNNNNNNNNNNNNNNNNNNNNNNNNNNNNNNNNNNNNNNNNNNNNNNNNNNNNNNNNNNNNNNNNNNNNNNNNNNNNNNNNNNNNNNNNNNNNNNNNNNNNNNNNNNNNNNNNNNNNNNNNNNNNNNNNNNNNNNNNNNNNNNNNNNNNNNNNNNNNNNNNNNNNNNNNNNNNNNNNNNNNNNNNNNNNNNNNNNNNNNNNNNNNNNNNNNNNNNNNNNNNNNNNNNNNNNNNNNNNNNNNNNNNNNNNNNNNNNNNNNNNNNNNNNNNNNNNNNNNNNNNNNNNNNNNNNNNNNNNNNNNNNNNNNNNNNNNNNNNNNNNNNNNNNNNNNNNNNNNNNNNNNNNNNNNNNNNNNNNNNNNNNNNNNNNNNNNNNNNNNNNNNNNNNNNNNNNNNNNNNNNNNNNNNNNNNNNNNNNNNNNNNNNNNNNNNNNNNNNNNNNNNNNNNNNNNNNNNNNNNNNNNNNNNNNNNNNNNNNNNNNNN---------------------------------
>A119   
NNNNNNNNNNNNNNNNNNNNNNNNNNNNNNNNNNNNNNNNNNNNNNNNNNNNNNNNNNNNNNNNNNNNNNNNNNNNNNNNNNNNNNNNNNNNNNNNNNNNNNNNNNNNNNNNNNNNNNNNNNNNNNNNNNNNNNNNNNNNNNNNNNNNNNNNNNNNNNNNNNNNNNNNNNNNNNNNNNNNNNNNNNNNNNNNNNNNNNNNNNNNNNNNNNNNNNNNNNNNNNNNNNNNNNNNNNNNNNNNNNNNNNNNNNNNNNNNNNNNNNNNNNNNNNNNNNNNNNNNNNNNNNNNNNNNNNNNNNNNNNNNNNNNNNNNNNNNNNNNNNNNNNNNNNNNNNNNNNNNNNNNNNNNNNNNNNNNNNNNNNNNNNNNNNNNNNNNNNNNNNNNNNNNNNNNNNNNNNNNNNNNNNNNNNNNNNNNNNNNNNNNNNNNNNNNNNNNNNNNNNNNNNNNNNNNNNNNNNNNNNNNNNNNNNNNNNNNNNNNNNNNNNNNNNNNNNNNNNNNNNNNNNNNNNNNNNNNNNNNNNNNNNNNNNNNNNNNNNNNNNNNNNNNNNNNNNNNNNNNNNNNNNNNNNNNNNNNNNNNNNNNNNNNNNNNNNNNNNNNNNNNNNNNNNNNNNNNNNNNNNNNNNNNNNNNNNNNNNNNNNNNNNNNNNNNNNNNNNNNNNNNNNNNNNNNNNNNNNNNNNNNNNNNNNNNNNNNNNNNNNNNNNNNNNNNNNNNNNNNNNNNNNNNNNNNNNNNNNNNNNNNNNNNNNNNNNNNNNNNNNNNNNNNNNNNNNNNNNNNNNNNNNNNNNNNNNNNNNNNNNNNNNNNNNNNNNNNNNNNNNNNNNNNNNNNNNNNNNNNNNNNNNNNNNNNNNNNNNNNNNNNNNNNNNNNNNNNNNNNNNNNNNNNNNNNNNNNNNNNNNNNNNNNNNNNNNNNNNNNNNNNNNNNNNNNNNNNNNNNNNNNNNNNNNNNNNNNNNNNNNNNNNNNNNNNNNNNNNNNNNNNNNNNNNNNNNNNNNNNNNNNNNNNNNNNNNNNNNNNNNNNNNNNNNNNNNNNNNNNNNNNNNNNNNNNNNNNNNNNNNNNNNNNNNNNNNNNNNNNNNNNNNNNNNNNNNNNNNNNNNNNNNNNNNNNNNNNNNNNNNNNNNNNNNNNNNNNNNNNNNNNNNNNNNNNNNNNNNNNNNNNNNNNNNNNNNNNNNNNNNNNNNNNNNNNNNNNNNNNNNNNNNNNNNNNNNNNNNNNNNNNNNNNNNNNNNNNNNNNNNNNNNNNNNNNNNNNNNNNNNNNNNNNNNNNNNNNNNNNNNNNNNNNNNNNNNNNNNNNNNNNNNNNNNNNNNNNNNNNNNNNNNNNNNNNNNNNNNNNNNNNNNNNNNNNNNNNNNNNNNNNNNNNNNNNNNNNNNNNNNNNNNNNNNNNNNNNNNNNNNNNNNNNNNNNNNNNNNNNNNNNNNNNNNNNNNNNNNNNNNNNNNNNNNNNNNNNNNNNNNNNNNNNNNNNNNNNNNNNNNNNNNNNNNNNNNNNNNNNNNNNNNNNNNNNNNNNNNNNNNNNNNNNNNNNNNNNNNNNNNNNNNNNNNNNNNNNNNNNNNNNNNNNNNNNNNNNNNNNNNNNNNNNNNNNNNNNNNNNNNNNNNNNNNNNNNNNNNNNNNNNNNNNNNNNNNNNNNNNNNNNNNNNNNNNNNNNNNNNNNNNNNNNNNNNNNNNNNNNNNNNNNNNNNNNNNNNNNNNNNNNNNNNNNNNNNNNNNNNNNNNN----------------------------
>A120   
NNNNNNNNNNNNNNNNNNNNNNNNNNNNNNNNNNNNNNNNNNNNNNNNNNNNNNNNNNNNNNNNNNNNNNNNNNNNNNNNNNNNNNNNNNNNNNNNNNNNNNNNNNNNNNNNNNNNNNNNNNNNNNNNNNNNNNNNNNNNNNNNNNNNNNNNNNNNNNNNNNNNNNNNNNNNNNNNNNNNNNNNNNNNNNNNNNNNNNNNNNNNNNNNNNNNNNNNNNNNNNNNNNNNNNNNNNNNNNNNNNNNNNNNNNNNNNNNNNNNNNNNNNNNNNNNNNNNNNNNNNNNNNNNNNNNNNNNNNNNNNNNNNNNNNNNNNNNNNNNNNNNNNNNNNNNNNNNNNNNNNNNNNNNNNNNNNNNNNNNNNNNNNNNNNNNNNNNNNNNNNNNNNNNNNNNNNNNNNNNNNNNNNNNNNNNNNNNNNNNNNNNNNNNNNNNNNNNNNNNNNNNNNNNNNNNNNNNNNNNNNNNNNNNNNNNNNNNNNNNNNNNNNNNNNNNNNNNNNNNNNNNNNNNNNNNNNNNNNNNNNNNNNNNNNNNNNNNNNNNNNNNNNNNNNNNNNNNNNNNNNNNNNNNNNNNNNNNNNNNNNNNNNNNNNNNNNNNNNNNNNNNNNNNNNNNNNNNNNNNNNNNNNNNNNNNNNNNNNNNNNNNNNNNNNNNNNNNNNNNNNNNNNNNNNNNNNNNNNNNNNNNNNNNNNNNNNNNNNNNNNNNNNNNNNNNNNNNNNNNNNNNNNNNNNNNNNNNNNNNNNNNNNNNNNNNNNNNNNNNNNNNNNNNNNNNNNNNNNNNNNNNNNNNNNNNNNNNNNNNNNNNNNNNNNNNNNNNNNNNNNNNNNNNNNNNNNNNNNNNNNNNNNNNNNNNNNNNNNNNNNNNNNNNNNNNNNNNNNNNNNNNNNNNNNNNNNNNNNNNNNNNNNNNNNNNNNNNNNNNNNNNNNNNNNNNNNNNNNNNNNNNNNNNNNNNNNNNNNNNNNNNNNNNNNNNNNNNNNNNNNNNNNNNNNNNNNNNNNNNNNNNNNNNNNNNNNNNNNNNNNNNNNNNNNNNNNNNNNNNNNNNNNNNNNNNNNNNNNNNNNNNNNNNNNNNNNNNNNNNNNNNNNNNNNNNNNNNNNNNNNNNNNNNNNNNNNNNNNNNNNNNNNNNNNNNNNNNNNNNNNNNNNNNNNNNNNNNNNNNNNNNNNNNNNNNNNNNNNNNNNNNNNNNNNNNNNNNNNNNNNNNNNNNNNNNNNNNNNNNNNNNNNNNNNNNNNNNNNNNNNNNNNNNNNNNNNNNNNNNNNNNNNNNNNNNNNNNNNNNNNNNNNNNNNNNNNNNNNNNNNNNNNNNNNNNNNNNNNNNNNNNNNNNNNNNNNNNNNNNNNNNNNNNNNNNNNNNNNNNNNNNNNNNNNNNNNNNNNNNNNNNNNNNNNNNNNNNNNNNNNNNNNNNNNNNNNNNNNNNNNNNNNNNNNNNNNNNNNNNNNNNNNNNNNNNNNNNNNNNNNNNNNNNNNNNNNNNNNNNNNNNNNNNNNNNNNNNNNNNNNNNNNNNNNNNNNNNNNNNNNNNNNNNNNNNNNNNNNNNNNNNNNNNNNNNNNNNNNNNNNNNNNNNNNNNNNNNNNNNNNNNNNNNNNNNNNNNNNNNNNNNNNNNNNNNNNNNNNNNNNNNNNNNNNNNNNNNNNNNNNNNNNNNNNNNNNNNNNNNNNNNNNNNNNNNNNNNNNNNNNNNNNNNNNNNNNNNNNNNNNNNNNNNNNNNNNNNNNNNNNNNNNNNNNNNNNNNNNNNNNNNNNNN-----
>A121   
NNNNNNNNNNNNNNNNNNNNNNNNNNNNNNNNNNNNNNNNNNNNNNNNNNNNNNNNNNNNNNNNNNNNNNNNNNNNNNNNNNNNNNNNNNNNNNNNNNNNNNNNNNNNNNNNNNNNNNNNNNNNNNNNNNNNNNNNNNNNNNNNNNNNNNNNNNNNNNNNNNNNNNNNNNNNNNNNNNNNNNNNNNNNNNNNNNNNNNNNNNNNNNNNNNNNNNNNNNNNNNNNNNNNNNNNNNNNNNNNNNNNNNNNNNNNNNNNNNNNNNNNNNNNNNNNNNNNNNNNNNNNNNNNNNNNNNNNNNNNNNNNNNNNNNNNNNNNNNNNNNNNNNNNNNNNNNNNNNNNNNNNNNNNNNNNNNNNNNNNNNNNNNNNNNNNNNNNNNNNNNNNNNNNNNNNNNNNNNNNNNNNNNNNNNNNNNNNNNNNNNNNNNNNNNNNNNNNNNNNNNNNNNNNNNNNNNNNNNNNNNNNNNNNNNNNNNNNNNNNNNNNNNNNNNNNNNNNNNNNNNNNNNNNNNNNNNNNNNNNNNNNNNNNNNNNNNNNNNNNNNNNNNNNNNNNNNNNNNNNNNNNNNNNNNNNNNNNNNNNNNNNNNNNNNNNNNNNNNNNNNNNNNNNNNNNNNNNNNNNNNNNNNNNNNNNNNNNNNNNNNNNNNNNNNNNNNNNNNNNNNNNNNNNNNNNNNNNNNNNNNNNNNNNNNNNNNNNNNNNNNNNNNNNNNNNNNNNNNNNNNNNNNNNNNNNNNNNNNNNNNNNNNNNNNNNNNNNNNNNNNNNNNNNNNNNNNNNNNNNNNNNNNNNNNNNNNNNNNNNNNNNNNNNNNNNNNNNNNNNNNNNNNNNNNNNNNNNNNNNNNNNNNNNNNNNNNNNNNNNNNNNNNNNNNNNNNNNNNNNNNNNNNNNNNNNNNNNNNNNNNNNNNNNNNNNNNNNNNNNNNNNNNNNNNNNNNNNNNNNNNNNNNNNNNNNNNNNNNNNNNNNNNNNNNNNNNNNNNNNNNNNNNNNNNNNNNNNNNNNNNNNNNNNNNNNNNNNNNNNNNNNNNNNNNNNNNNNNNNNNNNNNNNNNNNNNNNNNNNNNNNNNNNNNNNNNNNNNNNNNNNNNNNNNNNNNNNNNNNNNNNNNNNNNNNNNNNNNNNNNNNNNNNNNNNNNNNNNNNNNNNNNNNNNNNNNNNNNNNNNNNNNNNNNNNNNNNNNNNNNNNNNNNNNNNNNNNNNNNNNNNNNNNNNNNNNNNNNNNNNNNNNNNNNNNNNNNNNNNNNNNNNNNNNNNNNNNNNNNNNNNNNNNNNNNNNNNNNNNNNNNNNNNNNNNNNNNNNNNNNNNNNNNNNNNNNNNNNNNNNNNNNNNNNNNNNNNNNNNNNNNNNNNNNNNNNNNNNNNNNNNNNNNNNNNNNNNNNNNNNNNNNNNNNNNNNNNNNNNNNNNNNNNNNNNNNNNNNNNNNNNNNNNNNNNNNNNNNNNNNNNNNNNNNNNNNNNNNNNNNNNNNNNNNNNNNNNNNNNNNNNNNNNNNNNNNNNNNNNNNNNNNNNNNNNNNNNNNNNNNNNNNNNNNNNNNNNNNNNNNNNNNNNNNNNNNNNNNNNNNNNNNNNNNNNNNNNNNNNNNNNNNNNNNNNNNNNNNNNNNNNNNNNNNNNNNNNNNNNNNNNNNNNNNNNNNNNNNNNNNNNNNNNNNNNNNNNNNNNNNNNNNNNNNNNNNNNNNNNNNNNNNNNNNNNNNNNNNNNNNNNNNNNNNNNNNNNNNN-----------------------------------
>A122   
NNNNNNNNNNNNNNNNNNNNNNNNNNNNNNNNNNNNNNNNNNNNNNNNNNNNNNNNNNNNNNNNNNNNNNNNNNNNNNNNNNNNNNNNNNNNNNNNNNNNNNNNNNNNNNNNNNNNNNNNNNNNNNNNNNNNNNNNNNNNNNNNNNNNNNNNNNNNNNNNNNNNNNNNNNNNNNNNNNNNNNNNNNNNNNNNNNNNNNNNNNNNNNNNNNNNNNNNNNNNNNNNNNNNNNNNNNNNNNNNNNNNNNNNNNNNNNNNNNNNNNNNNNNNNNNNNNNNNNNNNNNNNNNNNNNNNNNNNNNNNNNNNNNNNNNNNNNNNNNNNNNNNNNNNNNNNNNNNNNNNNNNNNNNNNNNNNNNNNNNNNNNNNNNNNNNNNNNNNNNNNNNNNNNNNNNNNNNNNNNNNNNNNNNNNNNNNNNNNNNNNNNNNNNNNNNNNNNNNNNNNNNNNNNNNNNNNNNNNNNNNNNNNNNNNNNNNNNNNNNNNNNNNNNNNNNNNNNNNNNNNNNNNNNNNNNNNNNNNNNNNNNNNNNNNNNNNNNNNNNNNNNNNNNNNNNNNNNNNNNNNNNNNNNNNNNNNNNNNNNNNNNNNNNNNNNNNNNNNNNNNNNNNNNNNNNNNNNNNNNNNNNNNNNNNNNNNNNNNNNNNNNNNNNNNNNNNNNNNNNNNNNNNNNNNNNNNNNNNNNNNNNNNNNNNNNNNNNNNNNNNNNNNNNNNNNNNNNNNNNNNNNNNNNNNNNNNNNNNNNNNNNNNNNNNNNNNNNNNNNNNNNNNNNNNNNNNNNNNNNNNNNNNNNNNNNNNNNNNNNNNNNNNNNNNNNNNNNNNNNNNNNNNNNNNNNNNNNNNNNNNNNNNNNNNNNNNNNNNNNNNNNNNNNNNNNNNNNNNNNNNNNNNNNNNNNNNNNNNNNNNNNNNNNNNNNNNNNNNNNNNNNNNNNNNNNNNNNNNNNNNNNNNNNNNNNNNNNNNNNNNNNNNNNNNNNNNNNNNNNNNNNNNNNNNNNNNNNNNNNNNNNNNNNNNNNNNNNNNNNNNNNNNNNNNNNNNNNNNNNNNNNNNNNNNNNNNNNNNNNNNNNNNNNNNNNNNNNNNNNNNNNNNNNNNNNNNNNNNNNNNNNNNNNNNNNNNNNNNNNNNNNNNNNNNNNNNNNNNNNNNNNNNNNNNNNNNNNNNNNNNNNNNNNNNNNNNNNNNNNNNNNNNNNNNNNNNNNNNNNNNNNNNNNNNNNNNNNNNNNNNNNNNNNNNNNNNNNNNNNNNNNNNNNNNNNNNNNNNNNNNNNNNNNNNNNNNNNNNNNNNNNNNNNNNNNNNNNNNNNNNNNNNNNNNNNNNNNNNNNNNNNNNNNNNNNNNNNNNNNNNNNNNNNNNNNNNNNNNNNNNNNNNNNNNNNNNNNNNNNNNNNNNNNNNNNNNNNNNNNNNNNNNNNNNNNNNNNNNNNNNNNNNNNNNNNNNNNNNNNNNNNNNNNNNNNNNNNNNNNNNNNNNNNNNNNNNNNNNNNNNNNNNNNNNNNNNNNNNNNNNNNNNNNNNNNNNNNNNNNNNNNNNNNNNNNNNNNNNNNNNNNNNNNNNNNNNNNNNNNNNNNNNNNNNNNNNNNNNNNNNNNNNNNNNNNNNNNNNNNNNNNNNNNNNNNNNNNNNNNNNNNNNNNNNNNNNNNNNNNNNNNNNNNNNNNNNNNNNNNNNNNNNNNNNNNNNNNNNNNNNNNNNNNNNNNNNNNNNNNNNNNNNNNNNNNNNNNNNNNN--------------------------------
>A123   
NNNNNNNNNNNNNNNNNNNNNNNNNNNNNNNNNNNNNNNNNNNNNNNNNNNNNNNNNNNNNNNNNNNNNNNNNNNNNNNNNNNNNNNNNNNNNNNNNNNNNNNNNNNNNNNNNNNNNNNNNNNNNNNNNNNNNNNNNNNNNNNNNNNNNNNNNNNNNNNNNNNNNNNNNNNNNNNNNNNNNNNNNNNNNNNNNNNNNNNNNNNNNNNNNNNNNNNNNNNNNNNNNNNNNNNNNNNNNNNNNNNNNNNNNNNNNNNNNNNNNNNNNNNNNNNNNNNNNNNNNNNNNNNNNNNNNNNNNNNNNNNNNNNNNNNNNNNNNNNNNNNNNNNNNNNNNNNNNNNNNNNNNNNNNNNNNNNNNNNNNNNNNNNNNNNNNNNNNNNNNNNNNNNNNNNNNNNNNNNNNNNNNNNNNNNNNNNNNNNNNNNNNNNNNNNNNNNNNNNNNNNNNNNNNNNNNNNNNNNNNNNNNNNNNNNNNNNNNNNNNNNNNNNNNNNNNNNNNNNNNNNNNNNNNNNNNNNNNNNNNNNNNNNNNNNNNNNNNNNNNNNNNNNNNNNNNNNNNNNNNNNNNNNNNNNNNNNNNNNNNNNNNNNNNNNNNNNNNNNNNNNNNNNNNNNNNNNNNNNNNNNNNNNNNNNNNNNNNNNNNNNNNNNNNNNNNNNNNNNNNNNNNNNNNNNNNNNNNNNNNNNNNNNNNNNNNNNNNNNNNNNNNNNNNNNNNNNNNNNNNNNNNNNNNNNNNNNNNNNNNNNNNNNNNNNNNNNNNNNNNNNNNNNNNNNNNNNNNNNNNNNNNNNNNNNNNNNNNNNNNNNNNNNNNNNNNNNNNNNNNNNNNNNNNNNNNNNNNNNNNNNNNNNNNNNNNNNNNNNNNNNNNNNNNNNNNNNNNNNNNNNNNNNNNNNNNNNNNNNNNNNNNNNNNNNNNNNNNNNNNNNNNNNNNNNNNNNNNNNNNNNNNNNNNNNNNNNNNNNNNNNNNNNNNNNNNNNNNNNNNNNNNNNNNNNNNNNNNNNNNNNNNNNNNNNNNNNNNNNNNNNNNNNNNNNNNNNNNNNNNNNNNNNNNNNNNNNNNNNNNNNNNNNNNNNNNNNNNNNNNNNNNNNNNNNNNNNNNNNNNNNNNNNNNNNNNNNNNNNNNNNNNNNNNNNNNNNNNNNNNNNNNNNNNNNNNNNNNNNNNNNNNNNNNNNNNNNNNNNNNNNNNNNNNNNNNNNNNNNNNNNNNNNNNNNNNNNNNNNNNNNNNNNNNNNNNNNNNNNNNNNNNNNNNNNNNNNNNNNNNNNNNNNNNNNNNNNNNNNNNNNNNNNNNNNNNNNNNNNNNNNNNNNNNNNNNNNNNNNNNNNNNNNNNNNNNNNNNNNNNNNNNNNNNNNNNNNNNNNNNNNNNNNNNNNNNNNNNNNNNNNNNNNNNNNNNNNNNNNNNNNNNNNNNNNNNNNNNNNNNNNNNNNNNNNNNNNNNNNNNNNNNNNNNNNNNNNNNNNNNNNNNNNNNNNNNNNNNNNNNNNNNNNNNNNNNNNNNNNNNNNNNNNNNNNNNNNNNNNNNNNNNNNNNNNNNNNNNNNNNNNNNNNNNNNNNNNNNNNNNNNNNNNNNNNNNNNNNNNNNNNNNNNNNNNNNNNNNNNNNNNNNNNNNNNNNNNNNNNNNNNNNNNNNNNNNNNNNNNNNNNNNNNNNNNNNNNNNNNNNNNNNNNNNNNNNNNNNNNNNNNNNNNNNNNNNNNNNNNNNNNNNNNNNNNNNNNNNNNNNNNNNNNNNNNNNNNNNNNNNNNN---------
>A124   
NNNNNNNNNNNNNNNNNNNNNNNNNNNNNNNNNNNNNNNNNNNNNNNNNNNNNNNNNNNNNNNNNNNNNNNNNNNNNNNNNNNNNNNNNNNNNNNNNNNNNNNNNNNNNNNNNNNNNNNNNNNNNNNNNNNNNNNNNNNNNNNNNNNNNNNNNNNNNNNNNNNNNNNNNNNNNNNNNNNNNNNNNNNNNNNNNNNNNNNNNNNNNNNNNNNNNNNNNNNNNNNNNNNNNNNNNNNNNNNNNNNNNNNNNNNNNNNNNNNNNNNNNNNNNNNNNNNNNNNNNNNNNNNNNNNNNNNNNNNNNNNNNNNNNNNNNNNNNNNNNNNNNNNNNNNNNNNNNNNNNNNNNNNNNNNNNNNNNNNNNNNNNNNNNNNNNNNNNNNNNNNNNNNNNNNNNNNNNNNNNNNNNNNNNNNNNNNNNNNNNNNNNNNNNNNNNNNNNNNNNNNNNNNNNNNNNNNNNNNNNNNNNNNNNNNNNNNNNNNNNNNNNNNNNNNNNNNNNNNNNNNNNNNNNNNNNNNNNNNNNNNNNNNNNNNNNNNNNNNNNNNNNNNNNNNNNNNNNNNNNNNNNNNNNNNNNNNNNNNNNNNNNNNNNNNNNNNNNNNNNNNNNNNNNNNNNNNNNNNNNNNNNNNNNNNNNNNNNNNNNNNNNNNNNNNNNNNNNNNNNNNNNNNNNNNNNNNNNNNNNNNNNNNNNNNNNNNNNNNNNNNNNNNNNNNNNNNNNNNNNNNNNNNNNNNNNNNNNNNNNNNNNNNNNNNNNNNNNNNNNNNNNNNNNNNNNNNNNNNNNNNNNNNNNNNNNNNNNNNNNNNNNNNNNNNNNNNNNNNNNNNNNNNNNNNNNNNNNNNNNNNNNNNNNNNNNNNNNNNNNNNNNNNNNNNNNNNNNNNNNNNNNNNNNNNNNNNNNNNNNNNNNNNNNNNNNNNNNNNNNNNNNNNNNNNNNNNNNNNNNNNNNNNNNNNNNNNNNNNNNNNNNNNNNNNNNNNNNNNNNNNNNNNNNNNNNNNNNNNNNNNNNNNNNNNNNNNNNNNNNNNNNNNNNNNNNNNNNNNNNNNNNNNNNNNNNNNNNNNNNNNNNNNNNNNNNNNNNNNNNNNNNNNNNNNNNNNNNNNNNNNNNNNNNNNNNNNNNNNNNNNNNNNNNNNNNNNNNNNNNNNNNNNNNNNNNNNNNNNNNNNNNNNNNNNNNNNNNNNNNNNNNNNNNNNNNNNNNNNNNNNNNNNNNNNNNNNNNNNNNNNNNNNNNNNNNNNNNNNNNNNNNNNNNNNNNNNNNNNNNNNNNNNNNNNNNNNNNNNNNNNNNNNNNNNNNNNNNNNNNNNNNNNNNNNNNNNNNNNNNNNNNNNNNNNNNNNNNNNNNNNNNNNNNNNNNNNNNNNNNNNNNNNNNNNNNNNNNNNNNNNNNNNNNNNNNNNNNNNNNNNNNNNNNNNNNNNNNNNNNNNNNNNNNNNNNNNNNNNNNNNNNNNNNNNNNNNNNNNNNNNNNNNNNNNNNNNNNNNNNNNNNNNNNNNNNNNNNNNNNNNNNNNNNNNNNNNNNNNNNNNNNNNNNNNNNNNNNNNNNNNNNNNNNNNNNNNNNNNNNNNNNNNNNNNNNNNNNNNNNNNNNNNNNNNNNNNNNNNNNNNNNNNNNNNNNNNNNNNNNNNNNNNNNNNNNNNNNNNNNNNNNNNNNNNNNNNNNNNNNNNNNNNNNNNNNNNNNNNNNNNNNNNNNNNNNNNNNNNNNNNNNNNNNNNNNNNNNNNNNNNNNNNNNNNNNNNNNNNNNNNNNN-------
>A125   
NNNNNNNNNNNNNNNNNNNNNNNNNNNNNNNNNNNNNNNNNNNNNNNNNNNNNNNNNNNNNNNNNNNNNNNNNNNNNNNNNNNNNNNNNNNNNNNNNNNNNNNNNNNNNNNNNNNNNNNNNNNNNNNNNNNNNNNNNNNNNNNNNNNNNNNNNNNNNNNNNNNNNNNNNNNNNNNNNNNNNNNNNNNNNNNNNNNNNNNNNNNNNNNNNNNNNNNNNNNNNNNNNNNNNNNNNNNNNNNNNNNNNNNNNNNNNNNNNNNNNNNNNNNNNNNNNNNNNNNNNNNNNNNNNNNNNNNNNNNNNNNNNNNNNNNNNNNNNNNNNNNNNNNNNNNNNNNNNNNNNNNNNNNNNNNNNNNNNNNNNNNNNNNNNNNNNNNNNNNNNNNNNNNNNNNNNNNNNNNNNNNNNNNNNNNNNNNNNNNNNNNNNNNNNNNNNNNNNNNNNNNNNNNNNNNNNNNNNNNNNNNNNNNNNNNNNNNNNNNNNNNNNNNNNNNNNNNNNNNNNNNNNNNNNNNNNNNNNNNNNNNNNNNNNNNNNNNNNNNNNNNNNNNNNNNNNNNNNNNNNNNNNNNNNNNNNNNNNNNNNNNNNNNNNNNNNNNNNNNNNNNNNNNNNNNNNNNNNNNNNNNNNNNNNNNNNNNNNNNNNNNNNNNNNNNNNNNNNNNNNNNNNNNNNNNNNNNNNNNNNNNNNNNNNNNNNNNNNNNNNNNNNNNNNNNNNNNNNNNNNNNNNNNNNNNNNNNNNNNNNNNNNNNNNNNNNNNNNNNNNNNNNNNNNNNNNNNNNNNNNNNNNNNNNNNNNNNNNNNNNNNNNNNNNNNNNNNNNNNNNNNNNNNNNNNNNNNNNNNNNNNNNNNNNNNNNNNNNNNNNNNNNNNNNNNNNNNNNNNNNNNNNNNNNNNNNNNNNNNNNNNNNNNNNNNNNNNNNNNNNNNNNNNNNNNNNNNNNNNNNNNNNNNNNNNNNNNNNNNNNNNNNNNNNNNNNNNNNNNNNNNNNNNNNNNNNNNNNNNNNNNNNNNNNNNNNNNNNNNNNNNNNNNNNNNNNNNNNNNNNNNNNNNNNNNNNNNNNNNNNNNNNNNNNNNNNNNNNNNNNNNNNNNNNNNNNNNNNNNNNNNNNNNNNNNNNNNNNNNNNNNNNNNNNNNNNNNNNNNNNNNNNNNNNNNNNNNNNNNNNNNNNNNNNNNNNNNNNNNNNNNNNNNNNNNNNNNNNNNNNNNNNNNNNNNNNNNNNNNNNNNNNNNNNNNNNNNNNNNNNNNNNNNNNNNNNNNNNNNNNNNNNNNNNNNNNNNNNNNNNNNNNNNNNNNNNNNNNNNNNNNNNNNNNNNNNNNNNNNNNNNNNNNNNNNNNNNNNNNNNNNNNNNNNNNNNNNNNNNNNNNNNNNNNNNNNNNNNNNNNNNNNNNNNNNNNNNNNNNNNNNNNNNNNNNNNNNNNNNNNNNNNNNNNNNNNNNNNNNNNNNNNNNNNNNNNNNNNNNNNNNNNNNNNNNNNNNNNNNNNNNNNNNNNNNNNNNNNNNNNNNNNNNNNNNNNNNNNNNNNNNNNNNNNNNNNNNNNNNNNNNNNNNNNNNNNNNNNNNNNNNNNNNNNNNNNNNNNNNNNNNNNNNNNNNNNNNNNNNNNNNNNNNNNNNNNNNNNNNNNNNNNNNNNNNNNNNNNNNNNNNNNNNNNNNNNNNNNNNNNNNNNNNNNNNNNNNNNNNNNNNNNNNNNNNNNNNNN--------------------------------------------------------
>A126   
NNNNNNNNNNNNNNNNNNNNNNNNNNNNNNNNNNNNNNNNNNNNNNNNNNNNNNNNNNNNNNNNNNNNNNNNNNNNNNNNNNNNNNNNNNNNNNNNNNNNNNNNNNNNNNNNNNNNNNNNNNNNNNNNNNNNNNNNNNNNNNNNNNNNNNNNNNNNNNNNNNNNNNNNNNNNNNNNNNNNNNNNNNNNNNNNNNNNNNNNNNNNNNNNNNNNNNNNNNNNNNNNNNNNNNNNNNNNNNNNNNNNNNNNNNNNNNNNNNNNNNNNNNNNNNNNNNNNNNNNNNNNNNNNNNNNNNNNNNNNNNNNNNNNNNNNNNNNNNNNNNNNNNNNNNNNNNNNNNNNNNNNNNNNNNNNNNNNNNNNNNNNNNNNNNNNNNNNNNNNNNNNNNNNNNNNNNNNNNNNNNNNNNNNNNNNNNNNNNNNNNNNNNNNNNNNNNNNNNNNNNNNNNNNNNNNNNNNNNNNNNNNNNNNNNNNNNNNNNNNNNNNNNNNNNNNNNNNNNNNNNNNNNNNNNNNNNNNNNNNNNNNNNNNNNNNNNNNNNNNNNNNNNNNNNNNNNNNNNNNNNNNNNNNNNNNNNNNNNNNNNNNNNNNNNNNNNNNNNNNNNNNNNNNNNNNNNNNNNNNNNNNNNNNNNNNNNNNNNNNNNNNNNNNNNNNNNNNNNNNNNNNNNNNNNNNNNNNNNNNNNNNNNNNNNNNNNNNNNNNNNNNNNNNNNNNNNNNNNNNNNNNNNNNNNNNNNNNNNNNNNNNNNNNNNNNNNNNNNNNNNNNNNNNNNNNNNNNNNNNNNNNNNNNNNNNNNNNNNNNNNNNNNNNNNNNNNNNNNNNNNNNNNNNNNNNNNNNNNNNNNNNNNNNNNNNNNNNNNNNNNNNNNNNNNNNNNNNNNNNNNNNNNNNNNNNNNNNNNNNNNNNNNNNNNNNNNNNNNNNNNNNNNNNNNNNNNNNNNNNNNNNNNNNNNNNNNNNNNNNNNNNNNNNNNNNNNNNNNNNNNNNNNNNNNNNNNNNNNNNNNNNNNNNNNNNNNNNNNNNNNNNNNNNNNNNNNNNNNNNNNNNNNNNNNNNNNNNNNNNNNNNNNNNNNNNNNNNNNNNNNNNNNNNNNNNNNNNNNNNNNNNNNNNNNNNNNNNNNNNNNNNNNNNNNNNNNNNNNNNNNNNNNNNNNNNNNNNNNNNNNNNNNNNNNNNNNNNNNNNNNNNNNNNNNNNNNNNNNNNNNNNNNNNNNNNNNNNNNNNNNNNNNNNNNNNNNNNNNNNNNNNNNNNNNNNNNNNNNNNNNNNNNNNNNNNNNNNNNNNNNNNNNNNNNNNNNNNNNNNNNNNNNNNNNNNNNNNNNNNNNNNNNNNNNNNNNNNNNNNNNNNNNNNNNNNNNNNNNNNNNNNNNNNNNNNNNNNNNNNNNNNNNNNNNNNNNNNNNNNNNNNNNNNNNNNNNNNNNNNNNNNNNNNNNNNNNNNNNNNNNNNNNNNNNNNNNNNNNNNNNNNNNNNNNNNNNNNNNNNNNNNNNNNNNNNNNNNNNNNNNNNNNNNNNNNNNNNNNNNNNNNNNNNNNNNNNNNNNNNNNNNNNNNNNNNNNNNNNNNNNNNNNNNNNNNNNNNNNNNNNNNNNNNNNNNNNNNNNNNNNNNNNNNNNNNNNNNNNNNNNNNNNNNNNNNNNNNNNNNNNNNNNNNNNNNNNNNNNNNNNNNNNNNNNNNNNNNNNNNNNNNNNNNNNNNNNNNNNNNNNNNNNNNNNNNNNNNNNNNNNNNNNNNNNNNNNNNNNNNN------------
>A127   
NNNNNNNNNNNNNNNNNNNNNNNNNNNNNNNNNNNNNNNNNNNNNNNNNNNNNNNNNNNNNNNNNNNNNNNNNNNNNNNNNNNNNNNNNNNNNNNNNNNNNNNNNNNNNNNNNNNNNNNNNNNNNNNNNNNNNNNNNNNNNNNNNNNNNNNNNNNNNNNNNNNNNNNNNNNNNNNNNNNNNNNNNNNNNNNNNNNNNNNNNNNNNNNNNNNNNNNNNNNNNNNNNNNNNNNNNNNNNNNNNNNNNNNNNNNNNNNNNNNNNNNNNNNNNNNNNNNNNNNNNNNNNNNNNNNNNNNNNNNNNNNNNNNNNNNNNNNNNNNNNNNNNNNNNNNNNNNNNNNNNNNNNNNNNNNNNNNNNNNNNNNNNNNNNNNNNNNNNNNNNNNNNNNNNNNNNNNNNNNNNNNNNNNNNNNNNNNNNNNNNNNNNNNNNNNNNNNNNNNNNNNNNNNNNNNNNNNNNNNNNNNNNNNNNNNNNNNNNNNNNNNNNNNNNNNNNNNNNNNNNNNNNNNNNNNNNNNNNNNNNNNNNNNNNNNNNNNNNNNNNNNNNNNNNNNNNNNNNNNNNNNNNNNNNNNNNNNNNNNNNNNNNNNNNNNNNNNNNNNNNNNNNNNNNNNNNNNNNNNNNNNNNNNNNNNNNNNNNNNNNNNNNNNNNNNNNNNNNNNNNNNNNNNNNNNNNNNNNNNNNNNNNNNNNNNNNNNNNNNNNNNNNNNNNNNNNNNNNNNNNNNNNNNNNNNNNNNNNNNNNNNNNNNNNNNNNNNNNNNNNNNNNNNNNNNNNNNNNNNNNNNNNNNNNNNNNNNNNNNNNNNNNNNNNNNNNNNNNNNNNNNNNNNNNNNNNNNNNNNNNNNNNNNNNNNNNNNNNNNNNNNNNNNNNNNNNNNNNNNNNNNNNNNNNNNNNNNNNNNNNNNNNNNNNNNNNNNNNNNNNNNNNNNNNNNNNNNNNNNNNNNNNNNNNNNNNNNNNNNNNNNNNNNNNNNNNNNNNNNNNNNNNNNNNNNNNNNNNNNNNNNNNNNNNNNNNNNNNNNNNNNNNNNNNNNNNNNNNNNNNNNNNNNNNNNNNNNNNNNNNNNNNNNNNNNNNNNNNNNNNNNNNNNNNNNNNNNNNNNNNNNNNNNNNNNNNNNNNNNNNNNNNNNNNNNNNNNNNNNNNNNNNNNNNNNNNNNNNNNNNNNNNNNNNNNNNNNNNNNNNNNNNNNNNNNNNNNNNNNNNNNNNNNNNNNNNNNNNNNNNNNNNNNNNNNNNNNNNNNNNNNNNNNNNNNNNNNNNNNNNNNNNNNNNNNNNNNNNNNNNNNNNNNNNNNNNNNNNNNNNNNNNNNNNNNNNNNNNNNNNNNNNNNNNNNNNNNNNNNNNNNNNNNNNNNNNNNNNNNNNNNNNNNNNNNNNNNNNNNNNNNNNNNNNNNNNNNNNNNNNNNNNNNNNNNNNNNNNNNNNNNNNNNNNNNNNNNNNNNNNNNNNNNNNNNNNNNNNNNNNNNNNNNNNNNNNNNNNNNNNNNNNNNNNNNNNNNNNNNNNNNNNNNNNNNNNNNNNNNNNNNNNNNNNNNNNNNNNNNNNNNNNNNNNNNNNNNNNNNNNNNNNNNNNNNNNNNNNNNNNNNNNNNNNNNNNNNNNNNNNNNNNNNNNNNNNNNNNNNNNNNNNNNNNNNNNNNNNNNNNNNNNNNNNNNNNNNNNNNNNNNNNNNNNNNNNNNNNNNNNNNNNNNNNNNNNNNNNNNNNNNNNNNNNNNNNNNNNNNNNNNNNNNNNNNNNNNNNNNNNNNNNN-------
>A128   
NNNNNNNNNNNNNNNNNNNNNNNNNNNNNNNNNNNNNNNNNNNNNNNNNNNNNNNNNNNNNNNNNNNNNNNNNNNNNNNNNNNNNNNNNNNNNNNNNNNNNNNNNNNNNNNNNNNNNNNNNNNNNNNNNNNNNNNNNNNNNNNNNNNNNNNNNNNNNNNNNNNNNNNNNNNNNNNNNNNNNNNNNNNNNNNNNNNNNNNNNNNNNNNNNNNNNNNNNNNNNNNNNNNNNNNNNNNNNNNNNNNNNNNNNNNNNNNNNNNNNNNNNNNNNNNNNNNNNNNNNNNNNNNNNNNNNNNNNNNNNNNNNNNNNNNNNNNNNNNNNNNNNNNNNNNNNNNNNNNNNNNNNNNNNNNNNNNNNNNNNNNNNNNNNNNNNNNNNNNNNNNNNNNNNNNNNNNNNNNNNNNNNNNNNNNNNNNNNNNNNNNNNNNNNNNNNNNNNNNNNNNNNNNNNNNNNNNNNNNNNNNNNNNNNNNNNNNNNNNNNNNNNNNNNNNNNNNNNNNNNNNNNNNNNNNNNNNNNNNNNNNNNNNNNNNNNNNNNNNNNNNNNNNNNNNNNNNNNNNNNNNNNNNNNNNNNNNNNNNNNNNNNNNNNNNNNNNNNNNNNNNNNNNNNNNNNNNNNNNNNNNNNNNNNNNNNNNNNNNNNNNNNNNNNNNNNNNNNNNNNNNNNNNNNNNNNNNNNNNNNNNNNNNNNNNNNNNNNNNNNNNNNNNNNNNNNNNNNNNNNNNNNNNNNNNNNNNNNNNNNNNNNNNNNNNNNNNNNNNNNNNNNNNNNNNNNNNNNNNNNNNNNNNNNNNNNNNNNNNNNNNNNNNNNNNNNNNNNNNNNNNNNNNNNNNNNNNNNNNNNNNNNNNNNNNNNNNNNNNNNNNNNNNNNNNNNNNNNNNNNNNNNNNNNNNNNNNNNNNNNNNNNNNNNNNNNNNNNNNNNNNNNNNNNNNNNNNNNNNNNNNNNNNNNNNNNNNNNNNNNNNNNNNNNNNNNNNNNNNNNNNNNNNNNNNNNNNNNNNNNNNNNNNNNNNNNNNNNNNNNNNNNNNNNNNNNNNNNNNNNNNNNNNNNNNNNNNNNNNNNNNNNNNNNNNNNNNNNNNNNNNNNNNNNNNNNNNNNNNNNNNNNNNNNNNNNNNNNNNNNNNNNNNNNNNNNNNNNNNNNNNNNNNNNNNNNNNNNNNNNNNNNNNNNNNNNNNNNNNNNNNNNNNNNNNNNNNNNNNNNNNNNNNNNNNNNNNNNNNNNNNNNNNNNNNNNNNNNNNNNNNNNNNNNNNNNNNNNNNNNNNNNNNNNNNNNNNNNNNNNNNNNNNNNNNNNNNNNNNNNNNNNNNNNNNNNNNNNNNNNNNNNNNNNNNNNNNNNNNNNNNNNNNNNNNNNNNNNNNNNNNNNNNNNNNNNNNNNNNNNNNNNNNNNNNNNNNNNNNNNNNNNNNNNNNNNNNNNNNNNNNNNNNNNNNNNNNNNNNNNNNNNNNNNNNNNNNNNNNNNNNNNNNNNNNNNNNNNNNNNNNNNNNNNNNNNNNNNNNNNNNNNNNNNNNNNNNNNNNNNNNNNNNNNNNNNNNNNNNNNNNNNNNNNNNNNNNNNNNNNNNNNNNNNNNNNNNNNNNNNNNNNNNNNNNNNNNNNNNNNNNNNNNNNNNNNNNNNNNNNNNNNNNNNNNNNNNNNNNNNNNNNNNNNNNNNNNNNNNNNNNNNNNNNNNNNNNNNNNNNNNNNNNNNNNNNNNNNNNNNNNNNNNNNNNNNNNNNNNNNNNNNNNNNNNNNNNN-----------------
>A129   
NNNNNNNNNNNNNNNNNNNNNNNNNNNNNNNNNNNNNNNNNNNNNNNNNNNNNNNNNNNNNNNNNNNNNNNNNNNNNNNNNNNNNNNNNNNNNNNNNNNNNNNNNNNNNNNNNNNNNNNNNNNNNNNNNNNNNNNNNNNNNNNNNNNNNNNNNNNNNNNNNNNNNNNNNNNNNNNNNNNNNNNNNNNNNNNNNNNNNNNNNNNNNNNNNNNNNNNNNNNNNNNNNNNNNNNNNNNNNNNNNNNNNNNNNNNNNNNNNNNNNNNNNNNNNNNNNNNNNNNNNNNNNNNNNNNNNNNNNNNNNNNNNNNNNNNNNNNNNNNNNNNNNNNNNNNNNNNNNNNNNNNNNNNNNNNNNNNNNNNNNNNNNNNNNNNNNNNNNNNNNNNNNNNNNNNNNNNNNNNNNNNNNNNNNNNNNNNNNNNNNNNNNNNNNNNNNNNNNNNNNNNNNNNNNNNNNNNNNNNNNNNNNNNNNNNNNNNNNNNNNNNNNNNNNNNNNNNNNNNNNNNNNNNNNNNNNNNNNNNNNNNNNNNNNNNNNNNNNNNNNNNNNNNNNNNNNNNNNNNNNNNNNNNNNNNNNNNNNNNNNNNNNNNNNNNNNNNNNNNNNNNNNNNNNNNNNNNNNNNNNNNNNNNNNNNNNNNNNNNNNNNNNNNNNNNNNNNNNNNNNNNNNNNNNNNNNNNNNNNNNNNNNNNNNNNNNNNNNNNNNNNNNNNNNNNNNNNNNNNNNNNNNNNNNNNNNNNNNNNNNNNNNNNNNNNNNNNNNNNNNNNNNNNNNNNNNNNNNNNNNNNNNNNNNNNNNNNNNNNNNNNNNNNNNNNNNNNNNNNNNNNNNNNNNNNNNNNNNNNNNNNNNNNNNNNNNNNNNNNNNNNNNNNNNNNNNNNNNNNNNNNNNNNNNNNNNNNNNNNNNNNNNNNNNNNNNNNNNNNNNNNNNNNNNNNNNNNNNNNNNNNNNNNNNNNNNNNNNNNNNNNNNNNNNNNNNNNNNNNNNNNNNNNNNNNNNNNNNNNNNNNNNNNNNNNNNNNNNNNNNNNNNNNNNNNNNNNNNNNNNNNNNNNNNNNNNNNNNNNNNNNNNNNNNNNNNNNNNNNNNNNNNNNNNNNNNNNNNNNNNNNNNNNNNNNNNNNNNNNNNNNNNNNNNNNNNNNNNNNNNNNNNNNNNNNNNNNNNNNNNNNNNNNNNNNNNNNNNNNNNNNNNNNNNNNNNNNNNNNNNNNNNNNNNNNNNNNNNNNNNNNNNNNNNNNNNNNNNNNNNNNNNNNNNNNNNNNNNNNNNNNNNNNNNNNNNNNNNNNNNNNNNNNNNNNNNNNNNNNNNNNNNNNNNNNNNNNNNNNNNNNNNNNNNNNNNNNNNNNNNNNNNNNNNNNNNNNNNNNNNNNNNNNNNNNNNNNNNNNNNNNNNNNNNNNNNNNNNNNNNNNNNNNNNNNNNNNNNNNNNNNNNNNNNNNNNNNNNNNNNNNNNNNNNNNNNNNNNNNNNNNNNNNNNNNNNNNNNNNNNNNNNNNNNNNNNNNNNNNNNNNNNNNNNNNNNNNNNNNNNNNNNNNNNNNNNNNNNNNNNNNNNNNNNNNNNNNNNNNNNNNNNNNNNNNNNNNNNNNNNNNNNNNNNNNNNNNNNNNNNNNNNNNNNNNNNNNNNNNNNNNNNNNNNNNNNNNNNNNNNNNNNNNNNNNNNNNNNNNNNNNNNNNNNNNNNNNNNNNNNNNNNNNNNNNNNNNNNNNNNNNNNNNNNNNNNNNNNNNN---------------------------------
>A130   
NNNNNNNNNNNNNNNNNNNNNNNNNNNNNNNNNNNNNNNNNNNNNNNNNNNNNNNNNNNNNNNNNNNNNNNNNNNNNNNNNNNNNNNNNNNNNNNNNNNNNNNNNNNNNNNNNNNNNNNNNNNNNNNNNNNNNNNNNNNNNNNNNNNNNNNNNNNNNNNNNNNNNNNNNNNNNNNNNNNNNNNNNNNNNNNNNNNNNNNNNNNNNNNNNNNNNNNNNNNNNNNNNNNNNNNNNNNNNNNNNNNNNNNNNNNNNNNNNNNNNNNNNNNNNNNNNNNNNNNNNNNNNNNNNNNNNNNNNNNNNNNNNNNNNNNNNNNNNNNNNNNNNNNNNNNNNNNNNNNNNNNNNNNNNNNNNNNNNNNNNNNNNNNNNNNNNNNNNNNNNNNNNNNNNNNNNNNNNNNNNNNNNNNNNNNNNNNNNNNNNNNNNNNNNNNNNNNNNNNNNNNNNNNNNNNNNNNNNNNNNNNNNNNNNNNNNNNNNNNNNNNNNNNNNNNNNNNNNNNNNNNNNNNNNNNNNNNNNNNNNNNNNNNNNNNNNNNNNNNNNNNNNNNNNNNNNNNNNNNNNNNNNNNNNNNNNNNNNNNNNNNNNNNNNNNNNNNNNNNNNNNNNNNNNNNNNNNNNNNNNNNNNNNNNNNNNNNNNNNNNNNNNNNNNNNNNNNNNNNNNNNNNNNNNNNNNNNNNNNNNNNNNNNNNNNNNNNNNNNNNNNNNNNNNNNNNNNNNNNNNNNNNNNNNNNNNNNNNNNNNNNNNNNNNNNNNNNNNNNNNNNNNNNNNNNNNNNNNNNNNNNNNNNNNNNNNNNNNNNNNNNNNNNNNNNNNNNNNNNNNNNNNNNNNNNNNNNNNNNNNNNNNNNNNNNNNNNNNNNNNNNNNNNNNNNNNNNNNNNNNNNNNNNNNNNNNNNNNNNNNNNNNNNNNNNNNNNNNNNNNNNNNNNNNNNNNNNNNNNNNNNNNNNNNNNNNNNNNNNNNNNNNNNNNNNNNNNNNNNNNNNNNNNNNNNNNNNNNNNNNNNNNNNNNNNNNNNNNNNNNNNNNNNNNNNNNNNNNNNNNNNNNNNNNNNNNNNNNNNNNNNNNNNNNNNNNNNNNNNNNNNNNNNNNNNNNNNNNNNNNNNNNNNNNNNNNNNNNNNNNNNNNNNNNNNNNNNNNNNNNNNNNNNNNNNNNNNNNNNNNNNNNNNNNNNNNNNNNNNNNNNNNNNNNNNNNNNNNNNNNNNNNNNNNNNNNNNNNNNNNNNNNNNNNNNNNNNNNNNNNNNNNNNNNNNNNNNNNNNNNNNNNNNNNNNNNNNNNNNNNNNNNNNNNNNNNNNNNNNNNNNNNNNNNNNNNNNNNNNNNNNNNNNNNNNNNNNNNNNNNNNNNNNNNNNNNNNNNNNNNNNNNNNNNNNNNNNNNNNNNNNNNNNNNNNNNNNNNNNNNNNNNNNNNNNNNNNNNNNNNNNNNNNNNNNNNNNNNNNNNNNNNNNNNNNNNNNNNNNNNNNNNNNNNNNNNNNNNNNNNNNNNNNNNNNNNNNNNNNNNNNNNNNNNNNNNNNNNNNNNNNNNNNNNNNNNNNNNNNNNNNNNNNNNNNNNNNNNNNNNNNNNNNNNNNNNNNNNNNNNNNNNNNNNNNNNNNNNNNNNNNNNNNNNNNNNNNNNNNNNNNNNNNNNNNNNNNNNNNNNNNNNNNNNNNNNNNNNNNNNNNNNNNNNNNNNNNNNNNNNNNNNNNNNNNNNNNNNNNNNNNNNNNNNNNNNNNN-------------------------------------
>A131   
NNNNNNNNNNNNNNNNNNNNNNNNNNNNNNNNNNNNNNNNNNNNNNNNNNNNNNNNNNNNNNNNNNNNNNNNNNNNNNNNNNNNNNNNNNNNNNNNNNNNNNNNNNNNNNNNNNNNNNNNNNNNNNNNNNNNNNNNNNNNNNNNNNNNNNNNNNNNNNNNNNNNNNNNNNNNNNNNNNNNNNNNNNNNNNNNNNNNNNNNNNNNNNNNNNNNNNNNNNNNNNNNNNNNNNNNNNNNNNNNNNNNNNNNNNNNNNNNNNNNNNNNNNNNNNNNNNNNNNNNNNNNNNNNNNNNNNNNNNNNNNNNNNNNNNNNNNNNNNNNNNNNNNNNNNNNNNNNNNNNNNNNNNNNNNNNNNNNNNNNNNNNNNNNNNNNNNNNNNNNNNNNNNNNNNNNNNNNNNNNNNNNNNNNNNNNNNNNNNNNNNNNNNNNNNNNNNNNNNNNNNNNNNNNNNNNNNNNNNNNNNNNNNNNNNNNNNNNNNNNNNNNNNNNNNNNNNNNNNNNNNNNNNNNNNNNNNNNNNNNNNNNNNNNNNNNNNNNNNNNNNNNNNNNNNNNNNNNNNNNNNNNNNNNNNNNNNNNNNNNNNNNNNNNNNNNNNNNNNNNNNNNNNNNNNNNNNNNNNNNNNNNNNNNNNNNNNNNNNNNNNNNNNNNNNNNNNNNNNNNNNNNNNNNNNNNNNNNNNNNNNNNNNNNNNNNNNNNNNNNNNNNNNNNNNNNNNNNNNNNNNNNNNNNNNNNNNNNNNNNNNNNNNNNNNNNNNNNNNNNNNNNNNNNNNNNNNNNNNNNNNNNNNNNNNNNNNNNNNNNNNNNNNNNNNNNNNNNNNNNNNNNNNNNNNNNNNNNNNNNNNNNNNNNNNNNNNNNNNNNNNNNNNNNNNNNNNNNNNNNNNNNNNNNNNNNNNNNNNNNNNNNNNNNNNNNNNNNNNNNNNNNNNNNNNNNNNNNNNNNNNNNNNNNNNNNNNNNNNNNNNNNNNNNNNNNNNNNNNNNNNNNNNNNNNNNNNNNNNNNNNNNNNNNNNNNNNNNNNNNNNNNNNNNNNNNNNNNNNNNNNNNNNNNNNNNNNNNNNNNNNNNNNNNNNNNNNNNNNNNNNNNNNNNNNNNNNNNNNNNNNNNNNNNNNNNNNNNNNNNNNNNNNNNNNNNNNNNNNNNNNNNNNNNNNNNNNNNNNNNNNNNNNNNNNNNNNNNNNNNNNNNNNNNNNNNNNNNNNNNNNNNNNNNNNNNNNNNNNNNNNNNNNNNNNNNNNNNNNNNNNNNNNNNNNNNNNNNNNNNNNNNNNNNNNNNNNNNNNNNNNNNNNNNNNNNNNNNNNNNNNNNNNNNNNNNNNNNNNNNNNNNNNNNNNNNNNNNNNNNNNNNNNNNNNNNNNNNNNNNNNNNNNNNNNNNNNNNNNNNNNNNNNNNNNNNNNNNNNNNNNNNNNNNNNNNNNNNNNNNNNNNNNNNNNNNNNNNNNNNNNNNNNNNNNNNNNNNNNNNNNNNNNNNNNNNNNNNNNNNNNNNNNNNNNNNNNNNNNNNNNNNNNNNNNNNNNNNNNNNNNNNNNNNNNNNNNNNNNNNNNNNNNNNNNNNNNNNNNNNNNNNNNNNNNNNNNNNNNNNNNNNNNNNNNNNNNNNNNNNNNNNNNNNNNNNNNNNNNNNNNNNNNNNNNNNNNNNNNNNNNNNNNNNNNNNNNNNNNNNNNNNNNNNNNNNNNNNNNNNNNNNNNNNNNNNNNNNNNNNNNNNNNNNNNNNNNNNNNNNNNNNNNNNNNNNNNNNNNNNNNNN---------
>A132   
NNNNNNNNNNNNNNNNNNNNNNNNNNNNNNNNNNNNNNNNNNNNNNNNNNNNNNNNNNNNNNNNNNNNNNNNNNNNNNNNNNNNNNNNNNNNNNNNNNNNNNNNNNNNNNNNNNNNNNNNNNNNNNNNNNNNNNNNNNNNNNNNNNNNNNNNNNNNNNNNNNNNNNNNNNNNNNNNNNNNNNNNNNNNNNNNNNNNNNNNNNNNNNNNNNNNNNNNNNNNNNNNNNNNNNNNNNNNNNNNNNNNNNNNNNNNNNNNNNNNNNNNNNNNNNNNNNNNNNNNNNNNNNNNNNNNNNNNNNNNNNNNNNNNNNNNNNNNNNNNNNNNNNNNNNNNNNNNNNNNNNNNNNNNNNNNNNNNNNNNNNNNNNNNNNNNNNNNNNNNNNNNNNNNNNNNNNNNNNNNNNNNNNNNNNNNNNNNNNNNNNNNNNNNNNNNNNNNNNNNNNNNNNNNNNNNNNNNNNNNNNNNNNNNNNNNNNNNNNNNNNNNNNNNNNNNNNNNNNNNNNNNNNNNNNNNNNNNNNNNNNNNNNNNNNNNNNNNNNNNNNNNNNNNNNNNNNNNNNNNNNNNNNNNNNNNNNNNNNNNNNNNNNNNNNNNNNNNNNNNNNNNNNNNNNNNNNNNNNNNNNNNNNNNNNNNNNNNNNNNNNNNNNNNNNNNNNNNNNNNNNNNNNNNNNNNNNNNNNNNNNNNNNNNNNNNNNNNNNNNNNNNNNNNNNNNNNNNNNNNNNNNNNNNNNNNNNNNNNNNNNNNNNNNNNNNNNNNNNNNNNNNNNNNNNNNNNNNNNNNNNNNNNNNNNNNNNNNNNNNNNNNNNNNNNNNNNNNNNNNNNNNNNNNNNNNNNNNNNNNNNNNNNNNNNNNNNNNNNNNNNNNNNNNNNNNNNNNNNNNNNNNNNNNNNNNNNNNNNNNNNNNNNNNNNNNNNNNNNNNNNNNNNNNNNNNNNNNNNNNNNNNNNNNNNNNNNNNNNNNNNNNNNNNNNNNNNNNNNNNNNNNNNNNNNNNNNNNNNNNNNNNNNNNNNNNNNNNNNNNNNNNNNNNNNNNNNNNNNNNNNNNNNNNNNNNNNNNNNNNNNNNNNNNNNNNNNNNNNNNNNNNNNNNNNNNNNNNNNNNNNNNNNNNNNNNNNNNNNNNNNNNNNNNNNNNNNNNNNNNNNNNNNNNNNNNNNNNNNNNNNNNNNNNNNNNNNNNNNNNNNNNNNNNNNNNNNNNNNNNNNNNNNNNNNNNNNNNNNNNNNNNNNNNNNNNNNNNNNNNNNNNNNNNNNNNNNNNNNNNNNNNNNNNNNNNNNNNNNNNNNNNNNNNNNNNNNNNNNNNNNNNNNNNNNNNNNNNNNNNNNNNNNNNNNNNNNNNNNNNNNNNNNNNNNNNNNNNNNNNNNNNNNNNNNNNNNNNNNNNNNNNNNNNNNNNNNNNNNNNNNNNNNNNNNNNNNNNNNNNNNNNNNNNNNNNNNNNNNNNNNNNNNNNNNNNNNNNNNNNNNNNNNNNNNNNNNNNNNNNNNNNNNNNNNNNNNNNNNNNNNNNNNNNNNNNNNNNNNNNNNNNNNNNNNNNNNNNNNNNNNNNNNNNNNNNNNNNNNNNNNNNNNNNNNNNNNNNNNNNNNNNNNNNNNNNNNNNNNNNNNNNNNNNNNNNNNNNNNNNNNNNNNNNNNNNNNNNNNNNNNNNNNNNNNNNNNNNNNNNNNNNNNNNNNNNNNNNNNNNNNNNNNNNNNNNNNNNN--------------------------------------------------------
>A133   
NNNNNNNNNNNNNNNNNNNNNNNNNNNNNNNNNNNNNNNNNNNNNNNNNNNNNNNNNNNNNNNNNNNNNNNNNNNNNNNNNNNNNNNNNNNNNNNNNNNNNNNNNNNNNNNNNNNNNNNNNNNNNNNNNNNNNNNNNNNNNNNNNNNNNNNNNNNNNNNNNNNNNNNNNNNNNNNNNNNNNNNNNNNNNNNNNNNNNNNNNNNNNNNNNNNNNNNNNNNNNNNNNNNNNNNNNNNNNNNNNNNNNNNNNNNNNNNNNNNNNNNNNNNNNNNNNNNNNNNNNNNNNNNNNNNNNNNNNNNNNNNNNNNNNNNNNNNNNNNNNNNNNNNNNNNNNNNNNNNNNNNNNNNNNNNNNNNNNNNNNNNNNNNNNNNNNNNNNNNNNNNNNNNNNNNNNNNNNNNNNNNNNNNNNNNNNNNNNNNNNNNNNNNNNNNNNNNNNNNNNNNNNNNNNNNNNNNNNNNNNNNNNNNNNNNNNNNNNNNNNNNNNNNNNNNNNNNNNNNNNNNNNNNNNNNNNNNNNNNNNNNNNNNNNNNNNNNNNNNNNNNNNNNNNNNNNNNNNNNNNNNNNNNNNNNNNNNNNNNNNNNNNNNNNNNNNNNNNNNNNNNNNNNNNNNNNNNNNNNNNNNNNNNNNNNNNNNNNNNNNNNNNNNNNNNNNNNNNNNNNNNNNNNNNNNNNNNNNNNNNNNNNNNNNNNNNNNNNNNNNNNNNNNNNNNNNNNNNNNNNNNNNNNNNNNNNNNNNNNNNNNNNNNNNNNNNNNNNNNNNNNNNNNNNNNNNNNNNNNNNNNNNNNNNNNNNNNNNNNNNNNNNNNNNNNNNNNNNNNNNNNNNNNNNNNNNNNNNNNNNNNNNNNNNNNNNNNNNNNNNNNNNNNNNNNNNNNNNNNNNNNNNNNNNNNNNNNNNNNNNNNNNNNNNNNNNNNNNNNNNNNNNNNNNNNNNNNNNNNNNNNNNNNNNNNNNNNNNNNNNNNNNNNNNNNNNNNNNNNNNNNNNNNNNNNNNNNNNNNNNNNNNNNNNNNNNNNNNNNNNNNNNNNNNNNNNNNNNNNNNNNNNNNNNNNNNNNNNNNNNNNNNNNNNNNNNNNNNNNNNNNNNNNNNNNNNNNNNNNNNNNNNNNNNNNNNNNNNNNNNNNNNNNNNNNNNNNNNNNNNNNNNNNNNNNNNNNNNNNNNNNNNNNNNNNNNNNNNNNNNNNNNNNNNNNNNNNNNNNNNNNNNNNNNNNNNNNNNNNNNNNNNNNNNNNNNNNNNNNNNNNNNNNNNNNNNNNNNNNNNNNNNNNNNNNNNNNNNNNNNNNNNNNNNNNNNNNNNNNNNNNNNNNNNNNNNNNNNNNNNNNNNNNNNNNNNNNNNNNNNNNNNNNNNNNNNNNNNNNNNNNNNNNNNNNNNNNNNNNNNNNNNNNNNNNNNNNNNNNNNNNNNNNNNNNNNNNNNNNNNNNNNNNNNNNNNNNNNNNNNNNNNNNNNNNNNNNNNNNNNNNNNNNNNNNNNNNNNNNNNNNNNNNNNNNNNNNNNNNNNNNNNNNNNNNNNNNNNNNNNNNNNNNNNNNNNNNNNNNNNNNNNNNNNNNNNNNNNNNNNNNNNNNNNNNNNNNNNNNNNNNNNNNNNNNNNNNNNNNNNNNNNNNNNNNNNNNNNNNNNNNNNNNNNNNNNNNNNNNNNNNNNNNNNNNNNNNNNNNNNNNNNNNNNNNNNNNNNNNNNNNNNNNNNNNNNNNNNNN------------------------------------------------------


('Ankyra_judayi':0.014659,('Cylindrocapsa_geminella':0.010755,'Atractomorpha_echinata':0.008712)'A71':0.004865,(((((('Lobochlamys_culleus':0.006319,'Chlamydomonas_peterfii':0.010598)'A133':0.005772,'Lobochlamys_segnis':0.013555)'A96':0.005229,'Jenufa_perforata':0.018336)'A130':0.003876,((((('Oedogonium_cardiacum':0.014709,'Haematococcus_lacustris':0.017034)'A94':0.005870,'Stephanosphaera_pluvialis':0.021460)'A98':0.000212,((('Stigeoclonium_helveticum':0.018056,'Chlorosarcinopsis_eremi':0.018055)'A115':0.002545,(('Desmotetra_stigmatica':0.013145,('Dunaliella_salina':0.001348,'Chlamydomonas_applanata':0.001174)'A116':0.010942)'A85':0.007713,(('Chlorococcum_tatrense':0.013880,'Spermatozopsis_similis':0.014437)'A101':0.005036,('Bracteacoccus_minor':0.016987,(('Phacotus_lenticularis':0.010458,((('Pleodorina_starrii':0.000287,'Gonium_pectorale':0.000274)'A69':0.002031,(('Neochloris_aquatica':0.005875,((('Chromochloris_zofingiensis':0.008193,'Oogamochlamys_gigantea':0.002694)'A109':0.003235,'Floydiella_terrestris':0.002678)'A84':0.000593,'Chlorotetraedron_incus':0.001709)'A99':0.004106)'A74':0.015216,'Volvox_carteri':0.005041)'A124':0.002527)'A82':0.009506,'Elakatothrix_viridis':0.007353)'A127':0.002402)'A117':0.003559,(('Koshicola_spirodelophila':0.007446,('Pseudomuriella_schumacherensis':0.001544,'Kirchneriella_aperta':0.001775)'A131':0.005194)'A93':0.001200,'Chaetopeltis_orbicularis':0.009691)'A123':0.004423)'A79':0.004153)'A80':0.003169)'A111':0.001340)'A104':0.001596)'A106':0.000376,(((('Bracteacoccus_aerius':0.005024,'Scenedesmus_obliquus':0.004491)'A77':0.012305,'Golenkinia_longispicula':0.015727)'A75':0.001338,('Jenufa_minuta':0.013200,'Borodinellopsis_texensis':0.007951)'A110':0.011545)'A120':0.003062,(((('Mychonastes_jurisii':0.010387,'Follicularia_botryoides':0.015633)'A89':0.003097,((('Palmellopsis_texensis':0.002378,'Carteria_cerasiformis':0.001692)'A87':0.003561,'Carteria_crucifera':0.004606)'A73':0.005425,'Hariotina_reticulata':0.007456)'A78':0.002635)'A108':0.004525,('Uronema_sp':0.010861,'Dictyochloris_fragrans':0.010341)'A72':0.006325)'A92':0.001527,('Oedogonium_angustistomum':0.010622,'Oedocladium_carolinianum':0.010653)'A128':0.007921)'A76':0.002299)'A105':0.001171)'A70':0.000549)'A126':0.000490,('Mychonastes_homosphaera':0.022377,(((((('Pediastrum_duplex':0.002814,'Carteria_sp':0.006115)'A97':0.004030,'Microspora_sp':0.006820)'A112':0.008495,'Schizomeris_leibleinii':0.015365)'A100':0.003299,'Trochiscia_hystrix':0.019828)'A83':0.001826,('Chloromonas_perforata':0.017817,(('Microglena_monadina':0.003188,'Ourococcus_multisporus':0.002361)'A121':0.013004,('Treubaria_triappendiculata':0.011216,'Chlamydomonas_reinhardtii':0.008378)'A91':0.005323)'A102':0.001769)'A81':0.004274)'A118':0.001255,'Chlorogonium_capillatum':0.021648)'A129':0.000629)'A88':0.000398)'A68':0.000140,((('Hafniomonas_laevis':0.005852,'Protosiphon_botryoides':0.007001)'A114':0.015624,'Parallela_transversalis':0.020983)'A122':0.001184,(('Chloromonas_rosae':0.016912,'Rotundella_rotunda':0.016917)'A125':0.004773,'Characiochloris_acuminata':0.021679)'A132':0.000951)'A95':0.000229)'A113':0.000972)'A90':0.000617,('Chlamydomonas_radiata':0.019841,'Bracteacoccus_giganteus':0.018915)'A103':0.002437)'A86':0.001009,'Chlamydomonas_nivalis':0.020993)'A107':0.007048)A119;


iterations = 1       MAP = -61997.5
    iter = 1    prior = -6518.376907395031594    prior_A1 = -7165.575921985552668    likelihood = -55479.100855830678483    logp = -61997.477763225710078    Heat.beta = 1.000000000000000    Scale1 = 4.301462518997786    *MyTree.nodeBranches68.0 = 121    *MyTree.nodeBranches68.1 = 96    *MyTree.nodeBranches68.2 = 204    *MyTree.nodeBranches69.0 = 206    *MyTree.nodeBranches69.1 = 164    *MyTree.nodeBranches69.2 = 188    *MyTree.nodeBranches70.0 = 263    *MyTree.nodeBranches70.1 = 217    *MyTree.nodeBranches70.2 = 221    *MyTree.nodeBranches71.0 = 156    *MyTree.nodeBranches71.1 = 91    *MyTree.nodeBranches71.2 = 134    *MyTree.nodeBranches72.0 = 216    *MyTree.nodeBranches72.1 = 199    *MyTree.nodeBranches72.2 = 158    *MyTree.nodeBranches73.0 = 123    *MyTree.nodeBranches73.1 = 122    *MyTree.nodeBranches73.2 = 140    *MyTree.nodeBranches74.0 = 178    *MyTree.nodeBranches74.1 = 248    *MyTree.nodeBranches74.2 = 222    *MyTree.nodeBranches75.0 = 78    *MyTree.nodeBranches75.1 = 72    *MyTree.nodeBranches75.2 = 218    *MyTree.nodeBranches76.0 = 102    *MyTree.nodeBranches76.1 = 264    *MyTree.nodeBranches76.2 = 92    *MyTree.nodeBranches77.0 = 136    *MyTree.nodeBranches77.1 = 211    *MyTree.nodeBranches77.2 = 192    *MyTree.nodeBranches78.0 = 245    *MyTree.nodeBranches78.1 = 256    *MyTree.nodeBranches78.2 = 167    *MyTree.nodeBranches79.0 = 81    *MyTree.nodeBranches79.1 = 125    *MyTree.nodeBranches79.2 = 242    *MyTree.nodeBranches80.0 = 138    *MyTree.nodeBranches80.1 = 214    *MyTree.nodeBranches80.2 = 124    *MyTree.nodeBranches81.0 = 223    *MyTree.nodeBranches81.1 = 77    *MyTree.nodeBranches81.2 = 126    *MyTree.nodeBranches82.0 = 99    *MyTree.nodeBranches82.1 = 98    *MyTree.nodeBranches82.2 = 89    *MyTree.nodeBranches83.0 = 87    *MyTree.nodeBranches83.1 = 259    *MyTree.nodeBranches83.2 = 198    *MyTree.nodeBranches84.0 = 219    *MyTree.nodeBranches84.1 = 260    *MyTree.nodeBranches84.2 = 161    *MyTree.nodeBranches85.0 = 157    *MyTree.nodeBranches85.1 = 238    *MyTree.nodeBranches85.2 = 261    *MyTree.nodeBranches86.0 = 230    *MyTree.nodeBranches86.1 = 117    *MyTree.nodeBranches86.2 = 101    *MyTree.nodeBranches87.0 = 184    *MyTree.nodeBranches87.1 = 255    *MyTree.nodeBranches87.2 = 139    *MyTree.nodeBranches88.0 = 176    *MyTree.nodeBranches88.1 = 241    *MyTree.nodeBranches88.2 = 150    *MyTree.nodeBranches89.0 = 75    *MyTree.nodeBranches89.1 = 177    *MyTree.nodeBranches89.2 = 162    *MyTree.nodeBranches90.0 = 249    *MyTree.nodeBranches90.1 = 120    *MyTree.nodeBranches90.2 = 93    *MyTree.nodeBranches91.0 = 197    *MyTree.nodeBranches91.1 = 80    *MyTree.nodeBranches91.2 = 148    *MyTree.nodeBranches92.0 = 131    *MyTree.nodeBranches92.1 = 110    *MyTree.nodeBranches92.2 = 83    *MyTree.nodeBranches93.0 = 95    *MyTree.nodeBranches93.1 = 171    *MyTree.nodeBranches93.2 = 237    *MyTree.nodeBranches94.0 = 181    *MyTree.nodeBranches94.1 = 106    *MyTree.nodeBranches94.2 = 165    *MyTree.nodeBranches95.0 = 207    *MyTree.nodeBranches95.1 = 118    *MyTree.nodeBranches95.2 = 185    *MyTree.nodeBranches96.0 = 100    *MyTree.nodeBranches96.1 = 146    *MyTree.nodeBranches96.2 = 172    *MyTree.nodeBranches97.0 = 141    *MyTree.nodeBranches97.1 = 82    *MyTree.nodeBranches97.2 = 220    *MyTree.nodeBranches98.0 = 239    *MyTree.nodeBranches98.1 = 119    *MyTree.nodeBranches98.2 = 195    *MyTree.nodeBranches99.0 = 115    *MyTree.nodeBranches99.1 = 86    *MyTree.nodeBranches99.2 = 154    *MyTree.nodeBranches100.0 = 215    *MyTree.nodeBranches100.1 = 193    *MyTree.nodeBranches100.2 = 79    *MyTree.nodeBranches101.0 = 149    *MyTree.nodeBranches101.1 = 246    *MyTree.nodeBranches101.2 = 194    *MyTree.nodeBranches102.0 = 210    *MyTree.nodeBranches102.1 = 68    *MyTree.nodeBranches102.2 = 213    *MyTree.nodeBranches103.0 = 234    *MyTree.nodeBranches103.1 = 147    *MyTree.nodeBranches103.2 = 137    *MyTree.nodeBranches104.0 = 202    *MyTree.nodeBranches104.1 = 209    *MyTree.nodeBranches104.2 = 257    *MyTree.nodeBranches105.0 = 85    *MyTree.nodeBranches105.1 = 88    *MyTree.nodeBranches105.2 = 235    *MyTree.nodeBranches106.0 = 130    *MyTree.nodeBranches106.1 = 262    *MyTree.nodeBranches106.2 = 69    *MyTree.nodeBranches107.0 = 250    *MyTree.nodeBranches107.1 = 145    *MyTree.nodeBranches107.2 = 240    *MyTree.nodeBranches108.0 = 243    *MyTree.nodeBranches108.1 = 208    *MyTree.nodeBranches108.2 = 112    *MyTree.nodeBranches109.0 = 155    *MyTree.nodeBranches109.1 = 127    *MyTree.nodeBranches109.2 = 182    *MyTree.nodeBranches110.0 = 168    *MyTree.nodeBranches110.1 = 103    *MyTree.nodeBranches110.2 = 135    *MyTree.nodeBranches111.0 = 113    *MyTree.nodeBranches111.1 = 76    *MyTree.nodeBranches111.2 = 128    *MyTree.nodeBranches112.0 = 212    *MyTree.nodeBranches112.1 = 175    *MyTree.nodeBranches112.2 = 186    *MyTree.nodeBranches113.0 = 254    *MyTree.nodeBranches113.1 = 253    *MyTree.nodeBranches113.2 = 94    *MyTree.nodeBranches114.0 = 166    *MyTree.nodeBranches114.1 = 71    *MyTree.nodeBranches114.2 = 189    *MyTree.nodeBranches115.0 = 196    *MyTree.nodeBranches115.1 = 129    *MyTree.nodeBranches115.2 = 153    *MyTree.nodeBranches116.0 = 105    *MyTree.nodeBranches116.1 = 159    *MyTree.nodeBranches116.2 = 144    *MyTree.nodeBranches117.0 = 187    *MyTree.nodeBranches117.1 = 244    *MyTree.nodeBranches117.2 = 258    *MyTree.nodeBranches118.0 = 203    *MyTree.nodeBranches118.1 = 90    *MyTree.nodeBranches118.2 = 151    *MyTree.nodeBranches119.0 = 133    *MyTree.nodeBranches119.1 = 224    *MyTree.nodeBranches119.2 = 107    *MyTree.nodeBranches120.0 = 205    *MyTree.nodeBranches120.1 = 236    *MyTree.nodeBranches120.2 = 163    *MyTree.nodeBranches121.0 = 174    *MyTree.nodeBranches121.1 = 201    *MyTree.nodeBranches121.2 = 183    *MyTree.nodeBranches122.0 = 74    *MyTree.nodeBranches122.1 = 229    *MyTree.nodeBranches122.2 = 265    *MyTree.nodeBranches123.0 = 228    *MyTree.nodeBranches123.1 = 109    *MyTree.nodeBranches123.2 = 142    *MyTree.nodeBranches124.0 = 232    *MyTree.nodeBranches124.1 = 73    *MyTree.nodeBranches124.2 = 200    *MyTree.nodeBranches125.0 = 152    *MyTree.nodeBranches125.1 = 247    *MyTree.nodeBranches125.2 = 191    *MyTree.nodeBranches126.0 = 252    *MyTree.nodeBranches126.1 = 84    *MyTree.nodeBranches126.2 = 227    *MyTree.nodeBranches127.0 = 111    *MyTree.nodeBranches127.1 = 231    *MyTree.nodeBranches127.2 = 160    *MyTree.nodeBranches128.0 = 225    *MyTree.nodeBranches128.1 = 180    *MyTree.nodeBranches128.2 = 179    *MyTree.nodeBranches129.0 = 108    *MyTree.nodeBranches129.1 = 70    *MyTree.nodeBranches129.2 = 251    *MyTree.nodeBranches130.0 = 169    *MyTree.nodeBranches130.1 = 116    *MyTree.nodeBranches130.2 = 97    *MyTree.nodeBranches131.0 = 190    *MyTree.nodeBranches131.1 = 104    *MyTree.nodeBranches131.2 = 170    *MyTree.nodeBranches132.0 = 114    *MyTree.nodeBranches132.1 = 132    *MyTree.nodeBranches132.2 = 143    *MyTree.nodeBranches133.0 = 233    *MyTree.nodeBranches133.1 = 173    *MyTree.nodeBranches133.2 = 226    *MyTree.branch0target = 119    *MyTree.branch1target = 71    *MyTree.branch2target = 110    *MyTree.branch3target = 77    *MyTree.branch4target = 103    *MyTree.branch5target = 80    *MyTree.branch6target = 87    *MyTree.branch7target = 73    *MyTree.branch8target = 97    *MyTree.branch9target = 123    *MyTree.branch10target = 132    *MyTree.branch11target = 116    *MyTree.branch12target = 107    *MyTree.branch13target = 96    *MyTree.branch14target = 103    *MyTree.branch15target = 91    *MyTree.branch16target = 101    *MyTree.branch17target = 88    *MyTree.branch18target = 118    *MyTree.branch19target = 125    *MyTree.branch20target = 115    *MyTree.branch21target = 99    *MyTree.branch22target = 109    *MyTree.branch23target = 71    *MyTree.branch24target = 85    *MyTree.branch25target = 72    *MyTree.branch26target = 116    *MyTree.branch27target = 127    *MyTree.branch28target = 84    *MyTree.branch29target = 89    *MyTree.branch30target = 120    *MyTree.branch31target = 69    *MyTree.branch32target = 94    *MyTree.branch33target = 114    *MyTree.branch34target = 78    *MyTree.branch35target = 110    *MyTree.branch36target = 130    *MyTree.branch37target = 131    *MyTree.branch38target = 93    *MyTree.branch39target = 96    *MyTree.branch40target = 133    *MyTree.branch41target = 121    *MyTree.branch42target = 112    *MyTree.branch43target = 88    *MyTree.branch44target = 89    *MyTree.branch45target = 74    *MyTree.branch46target = 128    *MyTree.branch47target = 128    *MyTree.branch48target = 94    *MyTree.branch49target = 109    *MyTree.branch50target = 121    *MyTree.branch51target = 87    *MyTree.branch52target = 95    *MyTree.branch53target = 112    *MyTree.branch54target = 117    *MyTree.branch55target = 69    *MyTree.branch56target = 114    *MyTree.branch57target = 131    *MyTree.branch58target = 125    *MyTree.branch59target = 77    *MyTree.branch60target = 100    *MyTree.branch61target = 101    *MyTree.branch62target = 98    *MyTree.branch63target = 115    *MyTree.branch64target = 91    *MyTree.branch65target = 83    *MyTree.branch66target = 72    *MyTree.branch67target = 124    *MyTree.branch68source = 102    *MyTree.branch68source_index = 1    *MyTree.branch68target = 121    *MyTree.branch69source = 106    *MyTree.branch69source_index = 2    *MyTree.branch69target = 104    *MyTree.branch70source = 129    *MyTree.branch70source_index = 1    *MyTree.branch70target = 118    *MyTree.branch71source = 114    *MyTree.branch71source_index = 1    *MyTree.branch71target = 68    *MyTree.branch72source = 75    *MyTree.branch72source_index = 1    *MyTree.branch72target = 120    *MyTree.branch73source = 124    *MyTree.branch73source_index = 1    *MyTree.branch73target = 69    *MyTree.branch74source = 122    *MyTree.branch74source_index = 0    *MyTree.branch74target = 95    *MyTree.branch75source = 89    *MyTree.branch75source_index = 0    *MyTree.branch75target = 108    *MyTree.branch76source = 111    *MyTree.branch76source_index = 1    *MyTree.branch76target = 104    *MyTree.branch77source = 81    *MyTree.branch77source_index = 1    *MyTree.branch77target = 102    *MyTree.branch78source = 75    *MyTree.branch78source_index = 0    *MyTree.branch78target = 77    *MyTree.branch79source = 100    *MyTree.branch79source_index = 2    *MyTree.branch79target = 112    *MyTree.branch80source = 91    *MyTree.branch80source_index = 1    *MyTree.branch80target = 102    *MyTree.branch81source = 79    *MyTree.branch81source_index = 0    *MyTree.branch81target = 80    *MyTree.branch82source = 97    *MyTree.branch82source_index = 1    *MyTree.branch82target = 100    *MyTree.branch83source = 92    *MyTree.branch83source_index = 2    *MyTree.branch83target = 72    *MyTree.branch84source = 126    *MyTree.branch84source_index = 1    *MyTree.branch84target = 70    *MyTree.branch85source = 105    *MyTree.branch85source_index = 0    *MyTree.branch85target = 75    *MyTree.branch86source = 99    *MyTree.branch86source_index = 1    *MyTree.branch86target = 84    *MyTree.branch87source = 83    *MyTree.branch87source_index = 0    *MyTree.branch87target = 97    *MyTree.branch88source = 105    *MyTree.branch88source_index = 1    *MyTree.branch88target = 70    *MyTree.branch89source = 82    *MyTree.branch89source_index = 2    *MyTree.branch89target = 74    *MyTree.branch90source = 118    *MyTree.branch90source_index = 1    *MyTree.branch90target = 81    *MyTree.branch91source = 71    *MyTree.branch91source_index = 1    *MyTree.branch91target = 119    *MyTree.branch92source = 76    *MyTree.branch92source_index = 2    *MyTree.branch92target = 128    *MyTree.branch93source = 90    *MyTree.branch93source_index = 2    *MyTree.branch93target = 133    *MyTree.branch94source = 113    *MyTree.branch94source_index = 2    *MyTree.branch94target = 126    *MyTree.branch95source = 93    *MyTree.branch95source_index = 0    *MyTree.branch95target = 123    *MyTree.branch96source = 68    *MyTree.branch96source_index = 1    *MyTree.branch96target = 122    *MyTree.branch97source = 130    *MyTree.branch97source_index = 2    *MyTree.branch97target = 86    *MyTree.branch98source = 82    *MyTree.branch98source_index = 1    *MyTree.branch98target = 127    *MyTree.branch99source = 82    *MyTree.branch99source_index = 0    *MyTree.branch99target = 124    *MyTree.branch100source = 96    *MyTree.branch100source_index = 0    *MyTree.branch100target = 133    *MyTree.branch101source = 86    *MyTree.branch101source_index = 2    *MyTree.branch101target = 103    *MyTree.branch102source = 76    *MyTree.branch102source_index = 0    *MyTree.branch102target = 105    *MyTree.branch103source = 110    *MyTree.branch103source_index = 1    *MyTree.branch103target = 120    *MyTree.branch104source = 131    *MyTree.branch104source_index = 1    *MyTree.branch104target = 93    *MyTree.branch105source = 116    *MyTree.branch105source_index = 0    *MyTree.branch105target = 85    *MyTree.branch106source = 94    *MyTree.branch106source_index = 1    *MyTree.branch106target = 98    *MyTree.branch107source = 119    *MyTree.branch107source_index = 2    *MyTree.branch107target = 107    *MyTree.branch108source = 129    *MyTree.branch108source_index = 0    *MyTree.branch108target = 88    *MyTree.branch109source = 123    *MyTree.branch109source_index = 1    *MyTree.branch109target = 79    *MyTree.branch110source = 92    *MyTree.branch110source_index = 1    *MyTree.branch110target = 108    *MyTree.branch111source = 127    *MyTree.branch111source_index = 0    *MyTree.branch111target = 117    *MyTree.branch112source = 108    *MyTree.branch112source_index = 2    *MyTree.branch112target = 78    *MyTree.branch113source = 111    *MyTree.branch113source_index = 0    *MyTree.branch113target = 101    *MyTree.branch114source = 132    *MyTree.branch114source_index = 0    *MyTree.branch114target = 125    *MyTree.branch115source = 99    *MyTree.branch115source_index = 0    *MyTree.branch115target = 74    *MyTree.branch116source = 130    *MyTree.branch116source_index = 1    *MyTree.branch116target = 90    *MyTree.branch117source = 86    *MyTree.branch117source_index = 1    *MyTree.branch117target = 107    *MyTree.branch118source = 95    *MyTree.branch118source_index = 1    *MyTree.branch118target = 129    *MyTree.branch119source = 98    *MyTree.branch119source_index = 1    *MyTree.branch119target = 126    *MyTree.branch120source = 90    *MyTree.branch120source_index = 1    *MyTree.branch120target = 113    *MyTree.branch121source = 68    *MyTree.branch121source_index = 0    *MyTree.branch121target = 113    *MyTree.branch122source = 73    *MyTree.branch122source_index = 1    *MyTree.branch122target = 87    *MyTree.branch123source = 73    *MyTree.branch123source_index = 0    *MyTree.branch123target = 78    *MyTree.branch124source = 80    *MyTree.branch124source_index = 2    *MyTree.branch124target = 104    *MyTree.branch125source = 79    *MyTree.branch125source_index = 1    *MyTree.branch125target = 117    *MyTree.branch126source = 81    *MyTree.branch126source_index = 2    *MyTree.branch126target = 83    *MyTree.branch127source = 109    *MyTree.branch127source_index = 1    *MyTree.branch127target = 84    *MyTree.branch128source = 111    *MyTree.branch128source_index = 2    *MyTree.branch128target = 85    *MyTree.branch129source = 115    *MyTree.branch129source_index = 1    *MyTree.branch129target = 106    *MyTree.branch130source = 106    *MyTree.branch130source_index = 0    *MyTree.branch130target = 70    *MyTree.branch131source = 92    *MyTree.branch131source_index = 0    *MyTree.branch131target = 76    *MyTree.branch132source = 132    *MyTree.branch132source_index = 1    *MyTree.branch132target = 122    *MyTree.branch133source = 119    *MyTree.branch133source_index = 0    *MyTree.branch134source = 71    *MyTree.branch134source_index = 2    *MyTree.branch135source = 110    *MyTree.branch135source_index = 2    *MyTree.branch136source = 77    *MyTree.branch136source_index = 0    *MyTree.branch137source = 103    *MyTree.branch137source_index = 2    *MyTree.branch138source = 80    *MyTree.branch138source_index = 0    *MyTree.branch139source = 87    *MyTree.branch139source_index = 2    *MyTree.branch140source = 73    *MyTree.branch140source_index = 2    *MyTree.branch141source = 97    *MyTree.branch141source_index = 0    *MyTree.branch142source = 123    *MyTree.branch142source_index = 2    *MyTree.branch143source = 132    *MyTree.branch143source_index = 2    *MyTree.branch144source = 116    *MyTree.branch144source_index = 2    *MyTree.branch145source = 107    *MyTree.branch145source_index = 1    *MyTree.branch146source = 96    *MyTree.branch146source_index = 1    *MyTree.branch147source = 103    *MyTree.branch147source_index = 1    *MyTree.branch148source = 91    *MyTree.branch148source_index = 2    *MyTree.branch149source = 101    *MyTree.branch149source_index = 0    *MyTree.branch150source = 88    *MyTree.branch150source_index = 2    *MyTree.branch151source = 118    *MyTree.branch151source_index = 2    *MyTree.branch152source = 125    *MyTree.branch152source_index = 0    *MyTree.branch153source = 115    *MyTree.branch153source_index = 2    *MyTree.branch154source = 99    *MyTree.branch154source_index = 2    *MyTree.branch155source = 109    *MyTree.branch155source_index = 0    *MyTree.branch156source = 71    *MyTree.branch156source_index = 0    *MyTree.branch157source = 85    *MyTree.branch157source_index = 0    *MyTree.branch158source = 72    *MyTree.branch158source_index = 2    *MyTree.branch159source = 116    *MyTree.branch159source_index = 1    *MyTree.branch160source = 127    *MyTree.branch160source_index = 2    *MyTree.branch161source = 84    *MyTree.branch161source_index = 2    *MyTree.branch162source = 89    *MyTree.branch162source_index = 2    *MyTree.branch163source = 120    *MyTree.branch163source_index = 2    *MyTree.branch164source = 69    *MyTree.branch164source_index = 1    *MyTree.branch165source = 94    *MyTree.branch165source_index = 2    *MyTree.branch166source = 114    *MyTree.branch166source_index = 0    *MyTree.branch167source = 78    *MyTree.branch167source_index = 2    *MyTree.branch168source = 110    *MyTree.branch168source_index = 0    *MyTree.branch169source = 130    *MyTree.branch169source_index = 0    *MyTree.branch170source = 131    *MyTree.branch170source_index = 2    *MyTree.branch171source = 93    *MyTree.branch171source_index = 1    *MyTree.branch172source = 96    *MyTree.branch172source_index = 2    *MyTree.branch173source = 133    *MyTree.branch173source_index = 1    *MyTree.branch174source = 121    *MyTree.branch174source_index = 0    *MyTree.branch175source = 112    *MyTree.branch175source_index = 1    *MyTree.branch176source = 88    *MyTree.branch176source_index = 0    *MyTree.branch177source = 89    *MyTree.branch177source_index = 1    *MyTree.branch178source = 74    *MyTree.branch178source_index = 0    *MyTree.branch179source = 128    *MyTree.branch179source_index = 2    *MyTree.branch180source = 128    *MyTree.branch180source_index = 1    *MyTree.branch181source = 94    *MyTree.branch181source_index = 0    *MyTree.branch182source = 109    *MyTree.branch182source_index = 2    *MyTree.branch183source = 121    *MyTree.branch183source_index = 2    *MyTree.branch184source = 87    *MyTree.branch184source_index = 0    *MyTree.branch185source = 95    *MyTree.branch185source_index = 2    *MyTree.branch186source = 112    *MyTree.branch186source_index = 2    *MyTree.branch187source = 117    *MyTree.branch187source_index = 0    *MyTree.branch188source = 69    *MyTree.branch188source_index = 2    *MyTree.branch189source = 114    *MyTree.branch189source_index = 2    *MyTree.branch190source = 131    *MyTree.branch190source_index = 0    *MyTree.branch191source = 125    *MyTree.branch191source_index = 2    *MyTree.branch192source = 77    *MyTree.branch192source_index = 2    *MyTree.branch193source = 100    *MyTree.branch193source_index = 1    *MyTree.branch194source = 101    *MyTree.branch194source_index = 2    *MyTree.branch195source = 98    *MyTree.branch195source_index = 2    *MyTree.branch196source = 115    *MyTree.branch196source_index = 0    *MyTree.branch197source = 91    *MyTree.branch197source_index = 0    *MyTree.branch198source = 83    *MyTree.branch198source_index = 2    *MyTree.branch199source = 72    *MyTree.branch199source_index = 1    *MyTree.branch200source = 124    *MyTree.branch200source_index = 2    *MyTree.branch201source = 121    *MyTree.branch201source_index = 1    *MyTree.branch201target = 102    *MyTree.branch202source = 104    *MyTree.branch202source_index = 0    *MyTree.branch202target = 106    *MyTree.branch203source = 118    *MyTree.branch203source_index = 0    *MyTree.branch203target = 129    *MyTree.branch204source = 68    *MyTree.branch204source_index = 2    *MyTree.branch204target = 114    *MyTree.branch205source = 120    *MyTree.branch205source_index = 0    *MyTree.branch205target = 75    *MyTree.branch206source = 69    *MyTree.branch206source_index = 0    *MyTree.branch206target = 124    *MyTree.branch207source = 95    *MyTree.branch207source_index = 0    *MyTree.branch207target = 122    *MyTree.branch208source = 108    *MyTree.branch208source_index = 1    *MyTree.branch208target = 89    *MyTree.branch209source = 104    *MyTree.branch209source_index = 1    *MyTree.branch209target = 111    *MyTree.branch210source = 102    *MyTree.branch210source_index = 0    *MyTree.branch210target = 81    *MyTree.branch211source = 77    *MyTree.branch211source_index = 1    *MyTree.branch211target = 75    *MyTree.branch212source = 112    *MyTree.branch212source_index = 0    *MyTree.branch212target = 100    *MyTree.branch213source = 102    *MyTree.branch213source_index = 2    *MyTree.branch213target = 91    *MyTree.branch214source = 80    *MyTree.branch214source_index = 1    *MyTree.branch214target = 79    *MyTree.branch215source = 100    *MyTree.branch215source_index = 0    *MyTree.branch215target = 97    *MyTree.branch216source = 72    *MyTree.branch216source_index = 0    *MyTree.branch216target = 92    *MyTree.branch217source = 70    *MyTree.branch217source_index = 1    *MyTree.branch217target = 126    *MyTree.branch218source = 75    *MyTree.branch218source_index = 2    *MyTree.branch218target = 105    *MyTree.branch219source = 84    *MyTree.branch219source_index = 0    *MyTree.branch219target = 99    *MyTree.branch220source = 97    *MyTree.branch220source_index = 2    *MyTree.branch220target = 83    *MyTree.branch221source = 70    *MyTree.branch221source_index = 2    *MyTree.branch221target = 105    *MyTree.branch222source = 74    *MyTree.branch222source_index = 2    *MyTree.branch222target = 82    *MyTree.branch223source = 81    *MyTree.branch223source_index = 0    *MyTree.branch223target = 118    *MyTree.branch224source = 119    *MyTree.branch224source_index = 1    *MyTree.branch224target = 71    *MyTree.branch225source = 128    *MyTree.branch225source_index = 0    *MyTree.branch225target = 76    *MyTree.branch226source = 133    *MyTree.branch226source_index = 2    *MyTree.branch226target = 90    *MyTree.branch227source = 126    *MyTree.branch227source_index = 2    *MyTree.branch227target = 113    *MyTree.branch228source = 123    *MyTree.branch228source_index = 0    *MyTree.branch228target = 93    *MyTree.branch229source = 122    *MyTree.branch229source_index = 1    *MyTree.branch229target = 68    *MyTree.branch230source = 86    *MyTree.branch230source_index = 0    *MyTree.branch230target = 130    *MyTree.branch231source = 127    *MyTree.branch231source_index = 1    *MyTree.branch231target = 82    *MyTree.branch232source = 124    *MyTree.branch232source_index = 0    *MyTree.branch232target = 82    *MyTree.branch233source = 133    *MyTree.branch233source_index = 0    *MyTree.branch233target = 96    *MyTree.branch234source = 103    *MyTree.branch234source_index = 0    *MyTree.branch234target = 86    *MyTree.branch235source = 105    *MyTree.branch235source_index = 2    *MyTree.branch235target = 76    *MyTree.branch236source = 120    *MyTree.branch236source_index = 1    *MyTree.branch236target = 110    *MyTree.branch237source = 93    *MyTree.branch237source_index = 2    *MyTree.branch237target = 131    *MyTree.branch238source = 85    *MyTree.branch238source_index = 1    *MyTree.branch238target = 116    *MyTree.branch239source = 98    *MyTree.branch239source_index = 0    *MyTree.branch239target = 94    *MyTree.branch240source = 107    *MyTree.branch240source_index = 2    *MyTree.branch240target = 119    *MyTree.branch241source = 88    *MyTree.branch241source_index = 1    *MyTree.branch241target = 129    *MyTree.branch242source = 79    *MyTree.branch242source_index = 2    *MyTree.branch242target = 123    *MyTree.branch243source = 108    *MyTree.branch243source_index = 0    *MyTree.branch243target = 92    *MyTree.branch244source = 117    *MyTree.branch244source_index = 1    *MyTree.branch244target = 127    *MyTree.branch245source = 78    *MyTree.branch245source_index = 0    *MyTree.branch245target = 108    *MyTree.branch246source = 101    *MyTree.branch246source_index = 1    *MyTree.branch246target = 111    *MyTree.branch247source = 125    *MyTree.branch247source_index = 1    *MyTree.branch247target = 132    *MyTree.branch248source = 74    *MyTree.branch248source_index = 1    *MyTree.branch248target = 99    *MyTree.branch249source = 90    *MyTree.branch249source_index = 0    *MyTree.branch249target = 130    *MyTree.branch250source = 107    *MyTree.branch250source_index = 0    *MyTree.branch250target = 86    *MyTree.branch251source = 129    *MyTree.branch251source_index = 2    *MyTree.branch251target = 95    *MyTree.branch252source = 126    *MyTree.branch252source_index = 0    *MyTree.branch252target = 98    *MyTree.branch253source = 113    *MyTree.branch253source_index = 1    *MyTree.branch253target = 90    *MyTree.branch254source = 113    *MyTree.branch254source_index = 0    *MyTree.branch254target = 68    *MyTree.branch255source = 87    *MyTree.branch255source_index = 1    *MyTree.branch255target = 73    *MyTree.branch256source = 78    *MyTree.branch256source_index = 1    *MyTree.branch256target = 73    *MyTree.branch257source = 104    *MyTree.branch257source_index = 2    *MyTree.branch257target = 80    *MyTree.branch258source = 117    *MyTree.branch258source_index = 2    *MyTree.branch258target = 79    *MyTree.branch259source = 83    *MyTree.branch259source_index = 1    *MyTree.branch259target = 81    *MyTree.branch260source = 84    *MyTree.branch260source_index = 1    *MyTree.branch260target = 109    *MyTree.branch261source = 85    *MyTree.branch261source_index = 2    *MyTree.branch261target = 111    *MyTree.branch262source = 106    *MyTree.branch262source_index = 1    *MyTree.branch262target = 115    *MyTree.branch263source = 70    *MyTree.branch263source_index = 0    *MyTree.branch263target = 106    *MyTree.branch264source = 76    *MyTree.branch264source_index = 1    *MyTree.branch264target = 92    *MyTree.branch265source = 122    *MyTree.branch265source_index = 2    *MyTree.branch265target = 132    *T1 = 0.014230149673946    *T2 = 0.003251755548870    *T3 = 0.000610998323950    *T4 = 0.000268750889098    *T5 = 0.001272670516409    *T6 = 0.001271594659925    *T7 = 0.000664250965879    *T8 = 0.000243058367390    *T9 = 0.000788127730997    *T10 = 0.001483451075697    *T11 = 0.000555724798476    *T12 = 0.000281829376110    *T13 = 0.000284315197906    *T14 = 0.001473669379132    *T15 = 0.001441961241761    *T16 = 0.000802968109166    *T17 = 0.000845306472575    *T18 = 0.001036493105391    *T19 = 0.001580816953759    *T20 = 0.001237820629273    *T21 = 0.001380957206591    *T22 = 0.000703964667639    *T23 = 0.000415187578716    *T24 = 0.004998486675539    *T25 = 0.002342789815034    *T26 = 0.000954478707366    *T27 = 0.000444821178136    *T28 = 0.001183426458179    *T29 = 0.000773873803305    *T30 = 0.000755846405124    *T31 = 0.001525615454014    *T32 = 0.000114600325284    *T33 = 0.000332607896373    *T34 = 0.001179833543364    *T35 = 0.000859340368447    *T36 = 0.001505316636121    *T37 = 0.007312151753627    *T38 = 0.000347758188902    *T39 = 0.000868696178727    *T40 = 0.000057348991665    *T41 = 0.000237610310893    *T42 = 0.001283728528397    *T43 = 0.000893903850640    *T44 = 0.001455609452513    *T45 = 0.001450921036411    *T46 = 0.000997274179882    *T47 = 0.000441129954659    *T48 = 0.000416951459511    *T49 = 0.001335992312760    *T50 = 0.001370940851163    *T51 = 0.000372914755690    *T52 = 0.001001201910546    *T53 = 0.001333809384305    *T54 = 0.000410191167749    *T55 = 0.001232532001698    *T56 = 0.000041734502301    *T57 = 0.000927988655907    *T58 = 0.000521328589183    *T59 = 0.001120794411001    *T60 = 0.000599672402727    *T61 = 0.000748996308918    *T62 = 0.000740182105911    *T63 = 0.005362723149007    *T64 = 0.001087369424906    *T65 = 0.001361274534596    *T66 = 0.002539610920063    *T67 = 0.000471291493195    *T68 = 0.000129338097724    *T69 = 0.000083541922812    *T70 = 0.000831678306146    *T71 = 0.000245294936254    *T72 = 0.017707740063369    *T73 = 0.000536654765620    *T74 = 0.000040235601119    *T75 = 0.002778490606607    *T76 = 0.000465216153950    *T77 = 0.002015867668285    *T78 = 0.000342953114698    *T79 = 0.002990612385758    *T80 = 0.000274862696989    *T81 = 0.000206040991782    *T82 = 0.000253121745416    *T83 = 0.000013663638260    *T84 = 0.001621196478098    *T85 = 0.000827135572144    *T86 = 0.002976429371477    *T87 = 0.000184665900096    *T88 = 0.004120485228863    *T89 = 0.005465849209808    *T90 = 0.000462725808121    *T91 = 0.000092683472494    *T92 = 0.003482903396766    *T93 = 0.002970755047356    *T94 = 0.004052698059566    *T95 = 0.000049159270118    *T96 = 0.000377276979699    *T97 = 0.000871514073234    *T98 = 0.004613941010804    *T99 = 0.000855567923274    *T100 = 0.003043790585787    *T101 = 0.000551825224548    *T102 = 0.002362450793146    *T103 = 0.000964173990928    *T104 = 0.001608101617151    *T105 = 0.000384417215892    *T106 = 0.001274799804923    *T107 = 0.001106859428272    *T108 = 0.002888437242851    *T109 = 0.002705976669705    *T110 = 0.000440789355180    *T111 = 0.000998161458554    *T112 = 0.000266794878397    *T113 = 0.000267968437840    *T114 = 0.001009521819820    *T115 = 0.000348867087073    *T116 = 0.000282120754193    *T117 = 0.000518163409889    *T118 = 0.000572765480329    *T119 = 0.000196298599491    *T120 = 0.004061125825411    *T121 = 0.000614862255495    *T122 = 0.005172651187568    *T123 = 0.000723694968398    *T124 = 0.000444584661231    *T125 = 0.000232992303905    *T126 = 0.000549072017478    *T127 = 0.000353671781634    *T128 = 0.000191329735936    *T129 = 0.000159209550061    *T130 = 0.000707187570418    *T131 = 0.000590941142167    *T132 = 0.000199243416767    *T133 = 0.006450683138345    *subst_root = 90    *IModels.training = 0    *Main.branchCat1 = 0    *Main.branchCat2 = 0    *Main.branchCat3 = 0    *Main.branchCat4 = 0    *Main.branchCat5 = 0    *Main.branchCat6 = 0    *Main.branchCat7 = 0    *Main.branchCat8 = 0    *Main.branchCat9 = 0    *Main.branchCat10 = 0    *Main.branchCat11 = 0    *Main.branchCat12 = 0    *Main.branchCat13 = 0    *Main.branchCat14 = 0    *Main.branchCat15 = 0    *Main.branchCat16 = 0    *Main.branchCat17 = 0    *Main.branchCat18 = 0    *Main.branchCat19 = 0    *Main.branchCat20 = 0    *Main.branchCat21 = 0    *Main.branchCat22 = 0    *Main.branchCat23 = 0    *Main.branchCat24 = 0    *Main.branchCat25 = 0    *Main.branchCat26 = 0    *Main.branchCat27 = 0    *Main.branchCat28 = 0    *Main.branchCat29 = 0    *Main.branchCat30 = 0    *Main.branchCat31 = 0    *Main.branchCat32 = 0    *Main.branchCat33 = 0    *Main.branchCat34 = 0    *Main.branchCat35 = 0    *Main.branchCat36 = 0    *Main.branchCat37 = 0    *Main.branchCat38 = 0    *Main.branchCat39 = 0    *Main.branchCat40 = 0    *Main.branchCat41 = 0    *Main.branchCat42 = 0    *Main.branchCat43 = 0    *Main.branchCat44 = 0    *Main.branchCat45 = 0    *Main.branchCat46 = 0    *Main.branchCat47 = 0    *Main.branchCat48 = 0    *Main.branchCat49 = 0    *Main.branchCat50 = 0    *Main.branchCat51 = 0    *Main.branchCat52 = 0    *Main.branchCat53 = 0    *Main.branchCat54 = 0    *Main.branchCat55 = 0    *Main.branchCat56 = 0    *Main.branchCat57 = 0    *Main.branchCat58 = 0    *Main.branchCat59 = 0    *Main.branchCat60 = 0    *Main.branchCat61 = 0    *Main.branchCat62 = 0    *Main.branchCat63 = 0    *Main.branchCat64 = 0    *Main.branchCat65 = 0    *Main.branchCat66 = 0    *Main.branchCat67 = 0    *Main.branchCat68 = 0    *Main.branchCat69 = 0    *Main.branchCat70 = 0    *Main.branchCat71 = 0    *Main.branchCat72 = 0    *Main.branchCat73 = 0    *Main.branchCat74 = 0    *Main.branchCat75 = 0    *Main.branchCat76 = 0    *Main.branchCat77 = 0    *Main.branchCat78 = 0    *Main.branchCat79 = 0    *Main.branchCat80 = 0    *Main.branchCat81 = 0    *Main.branchCat82 = 0    *Main.branchCat83 = 0    *Main.branchCat84 = 0    *Main.branchCat85 = 0    *Main.branchCat86 = 0    *Main.branchCat87 = 0    *Main.branchCat88 = 0    *Main.branchCat89 = 0    *Main.branchCat90 = 0    *Main.branchCat91 = 0    *Main.branchCat92 = 0    *Main.branchCat93 = 0    *Main.branchCat94 = 0    *Main.branchCat95 = 0    *Main.branchCat96 = 0    *Main.branchCat97 = 0    *Main.branchCat98 = 0    *Main.branchCat99 = 0    *Main.branchCat100 = 0    *Main.branchCat101 = 0    *Main.branchCat102 = 0    *Main.branchCat103 = 0    *Main.branchCat104 = 0    *Main.branchCat105 = 0    *Main.branchCat106 = 0    *Main.branchCat107 = 0    *Main.branchCat108 = 0    *Main.branchCat109 = 0    *Main.branchCat110 = 0    *Main.branchCat111 = 0    *Main.branchCat112 = 0    *Main.branchCat113 = 0    *Main.branchCat114 = 0    *Main.branchCat115 = 0    *Main.branchCat116 = 0    *Main.branchCat117 = 0    *Main.branchCat118 = 0    *Main.branchCat119 = 0    *Main.branchCat120 = 0    *Main.branchCat121 = 0    *Main.branchCat122 = 0    *Main.branchCat123 = 0    *Main.branchCat124 = 0    *Main.branchCat125 = 0    *Main.branchCat126 = 0    *Main.branchCat127 = 0    *Main.branchCat128 = 0    *Main.branchCat129 = 0    *Main.branchCat130 = 0    *Main.branchCat131 = 0    *Main.branchCat132 = 0    *Main.branchCat133 = 0    *P1.CL0 = 0    *P1.CL1 = 0    *P1.CL2 = 0    *P1.CL3 = 0    *P1.CL4 = 0    *P1.CL5 = 0    *P1.CL6 = 0    *P1.CL7 = 0    *P1.CL8 = 0    *P1.CL9 = 0    *P1.CL10 = 0    *P1.CL11 = 0    *P1.CL12 = 0    *P1.CL13 = 0    *P1.CL14 = 0    *P1.CL15 = 0    *P1.CL16 = 0    *P1.CL17 = 0    *P1.CL18 = 0    *P1.CL19 = 0    *P1.CL20 = 0    *P1.CL21 = 0    *P1.CL22 = 0    *P1.CL23 = 0    *P1.CL24 = 0    *P1.CL25 = 0    *P1.CL26 = 0    *P1.CL27 = 0    *P1.CL28 = 0    *P1.CL29 = 0    *P1.CL30 = 0    *P1.CL31 = 0    *P1.CL32 = 0    *P1.CL33 = 0    *P1.CL34 = 0    *P1.CL35 = 0    *P1.CL36 = 0    *P1.CL37 = 0    *P1.CL38 = 0    *P1.CL39 = 0    *P1.CL40 = 0    *P1.CL41 = 0    *P1.CL42 = 0    *P1.CL43 = 0    *P1.CL44 = 0    *P1.CL45 = 0    *P1.CL46 = 0    *P1.CL47 = 0    *P1.CL48 = 0    *P1.CL49 = 0    *P1.CL50 = 0    *P1.CL51 = 0    *P1.CL52 = 0    *P1.CL53 = 0    *P1.CL54 = 0    *P1.CL55 = 0    *P1.CL56 = 0    *P1.CL57 = 0    *P1.CL58 = 0    *P1.CL59 = 0    *P1.CL60 = 0    *P1.CL61 = 0    *P1.CL62 = 0    *P1.CL63 = 0    *P1.CL64 = 0    *P1.CL65 = 0    *P1.CL66 = 0    *P1.CL67 = 0    *P1.CL68 = 0    *P1.CL69 = 0    *P1.CL70 = 0    *P1.CL71 = 0    *P1.CL72 = 0    *P1.CL73 = 0    *P1.CL74 = 0    *P1.CL75 = 0    *P1.CL76 = 0    *P1.CL77 = 0    *P1.CL78 = 0    *P1.CL79 = 0    *P1.CL80 = 0    *P1.CL81 = 0    *P1.CL82 = 0    *P1.CL83 = 0    *P1.CL84 = 0    *P1.CL85 = 0    *P1.CL86 = 0    *P1.CL87 = 0    *P1.CL88 = 0    *P1.CL89 = 0    *P1.CL90 = 0    *P1.CL91 = 0    *P1.CL92 = 0    *P1.CL93 = 0    *P1.CL94 = 0    *P1.CL95 = 0    *P1.CL96 = 0    *P1.CL97 = 0    *P1.CL98 = 0    *P1.CL99 = 0    *P1.CL100 = 0    *P1.CL101 = 0    *P1.CL102 = 0    *P1.CL103 = 0    *P1.CL104 = 0    *P1.CL105 = 0    *P1.CL106 = 0    *P1.CL107 = 0    *P1.CL108 = 0    *P1.CL109 = 0    *P1.CL110 = 0    *P1.CL111 = 0    *P1.CL112 = 0    *P1.CL113 = 0    *P1.CL114 = 0    *P1.CL115 = 0    *P1.CL116 = 0    *P1.CL117 = 0    *P1.CL118 = 0    *P1.CL119 = 0    *P1.CL120 = 0    *P1.CL121 = 0    *P1.CL122 = 0    *P1.CL123 = 0    *P1.CL124 = 0    *P1.CL125 = 0    *P1.CL126 = 0    *P1.CL127 = 0    *P1.CL128 = 0    *P1.CL129 = 0    *P1.CL130 = 0    *P1.CL131 = 0    *P1.CL132 = 0    *P1.CL133 = 0    *P1.CL134 = 0    *P1.CL135 = 0    *P1.CL136 = 0    *P1.CL137 = 0    *P1.CL138 = 0    *P1.CL139 = 0    *P1.CL140 = 0    *P1.CL141 = 0    *P1.CL142 = 0    *P1.CL143 = 0    *P1.CL144 = 0    *P1.CL145 = 0    *P1.CL146 = 0    *P1.CL147 = 0    *P1.CL148 = 0    *P1.CL149 = 0    *P1.CL150 = 0    *P1.CL151 = 0    *P1.CL152 = 0    *P1.CL153 = 0    *P1.CL154 = 0    *P1.CL155 = 0    *P1.CL156 = 0    *P1.CL157 = 0    *P1.CL158 = 0    *P1.CL159 = 0    *P1.CL160 = 0    *P1.CL161 = 0    *P1.CL162 = 0    *P1.CL163 = 0    *P1.CL164 = 0    *P1.CL165 = 0    *P1.CL166 = 0    *P1.CL167 = 0    *P1.CL168 = 0    *P1.CL169 = 0    *P1.CL170 = 0    *P1.CL171 = 0    *P1.CL172 = 0    *P1.CL173 = 0    *P1.CL174 = 0    *P1.CL175 = 0    *P1.CL176 = 0    *P1.CL177 = 0    *P1.CL178 = 0    *P1.CL179 = 0    *P1.CL180 = 0    *P1.CL181 = 0    *P1.CL182 = 0    *P1.CL183 = 0    *P1.CL184 = 0    *P1.CL185 = 0    *P1.CL186 = 0    *P1.CL187 = 0    *P1.CL188 = 0    *P1.CL189 = 0    *P1.CL190 = 0    *P1.CL191 = 0    *P1.CL192 = 0    *P1.CL193 = 0    *P1.CL194 = 0    *P1.CL195 = 0    *P1.CL196 = 0    *P1.CL197 = 0    *P1.CL198 = 0    *P1.CL199 = 0    *P1.CL200 = 0    *P1.CL201 = 0    *P1.CL202 = 0    *P1.CL203 = 0    *P1.CL204 = 0    *P1.CL205 = 0    *P1.CL206 = 0    *P1.CL207 = 0    *P1.CL208 = 0    *P1.CL209 = 0    *P1.CL210 = 0    *P1.CL211 = 0    *P1.CL212 = 0    *P1.CL213 = 0    *P1.CL214 = 0    *P1.CL215 = 0    *P1.CL216 = 0    *P1.CL217 = 0    *P1.CL218 = 0    *P1.CL219 = 0    *P1.CL220 = 0    *P1.CL221 = 0    *P1.CL222 = 0    *P1.CL223 = 0    *P1.CL224 = 0    *P1.CL225 = 0    *P1.CL226 = 0    *P1.CL227 = 0    *P1.CL228 = 0    *P1.CL229 = 0    *P1.CL230 = 0    *P1.CL231 = 0    *P1.CL232 = 0    *P1.CL233 = 0    *P1.CL234 = 0    *P1.CL235 = 0    *P1.CL236 = 0    *P1.CL237 = 0    *P1.CL238 = 0    *P1.CL239 = 0    *P1.CL240 = 0    *P1.CL241 = 0    *P1.CL242 = 0    *P1.CL243 = 0    *P1.CL244 = 0    *P1.CL245 = 0    *P1.CL246 = 0    *P1.CL247 = 0    *P1.CL248 = 0    *P1.CL249 = 0    *P1.CL250 = 0    *P1.CL251 = 0    *P1.CL252 = 0    *P1.CL253 = 0    *P1.CL254 = 0    *P1.CL255 = 0    *P1.CL256 = 0    *P1.CL257 = 0    *P1.CL258 = 0    *P1.CL259 = 0    *P1.CL260 = 0    *P1.CL261 = 0    *P1.CL262 = 0    *P1.CL263 = 0    *P1.CL264 = 0    *P1.CL265 = 0    F:pi[A] = 0.475279767880304    F:pi[G] = 0.331954963694063    F:pi[T] = 0.044230088871101    F:pi[C] = 0.148535179554532    GTR:S[AG] = 0.053932870503117    GTR:S[AT] = 0.097682154932993    GTR:S[AC] = 0.297909682351387    GTR:S[GT] = 0.037296187668561    GTR:S[GC] = 0.014727960466851    GTR:S[TC] = 0.498451144077092    Rates.Gamma:alpha = 0.002379341159339    INV:pInv = 0.094912363677785    RS07:meanIndelLength = 10.915140545140627    RS07:logLambda = -2.120022123406428    |A1| = 4340    #indels1 = 649    |indels1| = 6409    #substs1 = 9479    Scale1*|T| = 0.841470703546250    |A| = 4340    #indels = 649    |indels| = 6409    #substs = 9479    |T| = 0.195624325407886

data partition1
    fraction0 = 0.0949124    fraction1 = 0.226272    fraction2 = 0.226272    fraction3 = 0.226272    fraction4 = 0.226272

frequencies = 
fA1 = 0.47528     fA2 = 0.47528     fA3 = 0.47528     fA4 = 0.47528     fA5 = 0.47528     fA = 0.47528
fG1 = 0.331955     fG2 = 0.331955     fG3 = 0.331955     fG4 = 0.331955     fG5 = 0.331955     fG = 0.331955
fT1 = 0.0442301     fT2 = 0.0442301     fT3 = 0.0442301     fT4 = 0.0442301     fT5 = 0.0442301     fT = 0.0442301
fC1 = 0.148535     fC2 = 0.148535     fC3 = 0.148535     fC4 = 0.148535     fC5 = 0.148535     fC = 0.148535


>Ankyra_judayi   
---------------------------------------------AAAGATTAAGCCATGCATGTCTAAGTATA------------------------------------------------------------------------------------------------------AACTGC----T--T--A-TACTGT-GA--AACTGCGAATGGCTCATTAAATCAGTTATAGTTTATTTGATG--GTA-C---C-----T-T-TACTCG-G---------AT-A------A---CTCTTGG-AAATCTAGAGCTAATACGTGCTTAA-AGGGTGACTTCGGAAGCCTTGCACACATTAGACCAAA-GGCCGA----CCAGC-T---C--T-GCTGGTT-TCTCGGTGAATCATGATGTTTTCACGAATCGCATGGCC-T-A--GCGCC-------------------------------------GGCGATGT-------------------------------------TTC--ATTCAAATTTCTGC--------------------------CCTATCAA-----CT-TTC-GATGGTAGGATAGAGGCCTACCATGGTGGTAACGGGTGACGG-AGGATTAGGGTT-----------------CGATTCCGGAGAG--GGAGCCTGAGAAACGGC--TA--CCACATCCA------------------------------------------------------------------------------------------------------------------------------------------------------------------------------AGGAAGGCAGCAGGCGCGCAAATTACCC----------AATCCT--GATACAGGGAGGTAGTGACAAGAAATA-ACA-A--A--G-G-------AGGCGCTT----AC-G--GCTTTCC--TATTGGAATGAGTACAATCTAAATCCCTTAACGAA-GGCCATT----GGAGGGCAA--GTCTGGTGCC--------A------GCAGCC--GCGGTAATTCCAGCTCCAATAGCGTATATTTAAG-TTGTTGCAGTTAA--AAAGCTCGTAGTCGGATTTCGGGCAGG-TGTCAGCGGTCC-GCC---C--TT-TGG-GTGAGTACTGCTGA--TGCTT-GCCTTTCTGTCGGGGACGGGCTCCTGGGCTTCACTGTCCGGGACTCGGAGTCGGCGAGGTTACTGTGAGTAAATTAGAGTGTTCAAAGCAGGCCTACGCTCTGAATACGTTAGCATGGAATAACATGATAGGACTC--------------------------------------------------------------------------T-G-GCC--TA-T--C-C-TGTTGGTCTGTAGGACCGGAGTAATGATTAAGAGGGATGGTGGGGGGCAT--TCGTATTTCATTGTCAGAGGTGAAATTCTTGGATTTATGAAAGACGAACTACTGCGAAAGCATTTGCCAACGACATCCTC--ATTGATC----------------------------------------------------------------------------------AAGAACGAAAGTTGGGGGCTCGAAGACGATTAGATACCGTCGTAGTCTCAACCATAAACGATGCCGACTAGGGATTGCA------------GGGTGTTTTT-TCGATGAC-CTCTGCAGCACCTTATGAGAAATCAAAGTTTTTGGGTTCCGGGGGGAGTATGGTCGCAAGGCTGAAACTTAAAGGAATTA---GAAGGGCACCACCAGGCGTGGAGCCTGCGGCTTAATTTGACTCAACACGGGA-AACTTACCAGGTCCAGACACCGGGAGGATTGACAGATTGAGAGCTCTTTCTTGATTCGGTGGGTGGTGGTGCATGGCCGTTCTTAGTTGGTGGGTTGCCTTGTCAGGTTGATTCCGGTAACGAACGAGACCTCAGCCTGCAA--------TCGCTT-G-------CC-TC--T-GCAGG-TGG-T-T--------GACTTCTTAGAGGGACTATTGCC--------GTTTAGGCAATGGAAGTATGAGGCAATAACAGGTCTGTGATGCCCTTAGATGTTCTGGGCCGCACGCGCGCTACACTGATGCATTCAACGAGCCTATCCTTGACAGAAATGTCCGGGTAATCTTTGAAACTGCATCGTGATGGGGATAGATTATTGCAATTATTAGTCTTCAACGAGGAATGCCTAGTAACCGCGAGTCATCAGCTCGCGTTGATTACGTCCCTGCCCTTTGTACACACCGCCCGTCGCTCCTACCGATTGGGTGTGCTGGTGAAGTGTTCGGATTGGCTTTAGTTG-----GGGGCAAC--CTCGACTCTT----GCTGAGAGAAGAATATTAAACCCTCCCACCTA------------------------------------------------------------------------------------------------------------------------------------------------------------------------------------------------------------------------------------------------------------------------------------------------------------------------------------------------------------------------------------------------------------------------------------------------------------------------------------------------------------------------------------------------------------------------------------------------------------------------------------------------------------------------------------------------------------------------------------------------------------------------------------------------------------------------------------------------------------------------------------------------------------------------------------------------------------------------------------------------------------------------------------------------------------------------------------------------------------------------------------------------------------------------------------------------------------------------------------------------------------------------------------------------------------------------------------------------------------------------------------------------------------------------------------------------------------------------------------------------------------------------------------------------------------------------------------------------------------------------------------------------------------------------------------------------------------------------------------------------------------------------------------------------------------------------------------------------------------------------------------------------
>Atractomorpha_echinata   
---------------------------------------------AAAGATTAAGCCATGCATGTCTAAGTATA------------------------------------------------------------------------------------------------------AACTGC----T--T--A-TACTGT-GAAACTGCGAATGGCTCATTAAATCAGTTATAGTTTATTTGAT--G--GTA-C---C-----T-T-TACTCG-G---------AT-A------A---CTCTTGG-AAATCTAGAGCTAATACGAGCTTAA-AGGGTGACTTCGGAAGCCTTG-CACACATTAGACCAA-AGGCCG-A--CCCGG-C---T--C-TGCCGGT-TTCTCGGTGAATCATGATGTTTTCACGAATCGCATGGC-C-T--TGCGC-------------------------------------CGGCGATG-------------------------------------TTT--CATTCAAATTTCTG--------------------------CCCTATCA-----AC-TTT-CGATGGTAGGATAGAGGCCTACCATGGTGGTAACGGGTGACG-GAGGATTAGGGT-----------------TCGATTCCGGAGA--GGGAGCCTGAGAAACGG--CT--ACCACATCC------------------------------------------------------------------------------------------------------------------------------------------------------------------------------AAGGAAGGCAGCAGGCGCGCAAATTACC----------CAATCC--TGATACAGGGAGGTAGTGACAAGAAAT-AACAA--A--G-G-------AGGC--CT----TA-C--GGCTTTC--CTATTGGAATGAGTACAATCTAAATCCCTTAACGA--AGGCCA----TTGGAGGGC--AAGTCTGGTG--------C------CAGCAG--CCGCGGTAATTCCAGCTCCAATAGCGTATATTTA-AGTTGTTGCAGTT--AAAAAGCTCGTAGTCGGATTTCGGGCA-GGTGTCAGCGGT-CCGCC-C--TT-TGG-GTGAGTACTGCTGA--TGCTT-GCCTTTCTGTCGGGGACGGGCTCCTGGGCTTCACTGTCCGGGACTCGGAGTCGGCGAGGTTACTGTGAGTAAATTAGAGTGTTCAAAGCAGGCCTACGCTCTGAATACGTTAGCATGGAATAACATGATAGGACTC--------------------------------------------------------------------------T-G-GCC--TA-T--C-T-TGTTGGTCTGTAGGACCGGAGTAATGATTAAGAGGGATGGTGGGGGGCAT--TCGTATTTCATTGTCAGAGGTGAAATTCTTGGATTTATGAAAGACGAACTACTGCGAAAGCATTTGCCAACGACATCCTC--ATTGATC----------------------------------------------------------------------------------AAGAACGAAAGTTGGGGGCTCGAAGACGATTAGATACCGTCGTAGTCTCAACCATAAACGATGCCGACTAGGGATTGCA------------GGGTGTTTTT-TCGATGAC-CTCTGCAGCACCTTATGAGAAATCAAAGTTTTTGGGTTCCGGGGGGAGTATGGTCGCAAGGCTGAAACTTAAAGGAATTGACGGAAGGGCACCACCAGGCGTGGAGCCTGCGGCTTAATTTGACTCAACACGGGAAAACTTACCAGGTCCAGACACCGGGAGGATTGACAGATTGAGAGCTCTTTCTTGATTCGGTGGGTGGTGGTGCATGGCCGTTCTTAGTTGGTGGGTTGCCTTGTCAGGTTGATTCCGGTAACGAACGAGACCTCAGCCTGCTAA-ATAGTCGCGCTT-G-------CC-TC--TGGCAGG-TGG-T-T--------GACTTCTTAGAGGGACTATTGAC--------GCA-AGTCAATGGAAGTATGAGGCAATAACAGGTCTGTGATGCCCTTAGATGTTCTGGGCCGCACGCGCGCTACACTGATGCATTCAACAAGCCTATCCTTGGCCGAAAGGCCCGGGTAATCTTTGAAACTGCATCGTGATGGGGCTAGACCCTTGCAATTATGGGTCTTCAACGAGGAATGCCTAGTAAGCGCAAGTCATCAGCTTGCGTTGATTACGTCCCTGCCCTTTGTACACACCGCCCGTCGCTCCTACCGATTGGGTGTGCTGGTGAAGTGTTCGGATTGGCGGGGTTGG-----GTGGT--T--CGCCACCCTCC---CTGCTGAGAAGTTCATTAAACCCTCCCACCTAGAGGAAGG----------------------------------------------------------------------------------------------------------------------------------------------------------------------------------------------------------------------------------------------------------------------------------------------------------------------------------------------------------------------------------------------------------------------------------------------------------------------------------------------------------------------------------------------------------------------------------------------------------------------------------------------------------------------------------------------------------------------------------------------------------------------------------------------------------------------------------------------------------------------------------------------------------------------------------------------------------------------------------------------------------------------------------------------------------------------------------------------------------------------------------------------------------------------------------------------------------------------------------------------------------------------------------------------------------------------------------------------------------------------------------------------------------------------------------------------------------------------------------------------------------------------------------------------------------------------------------------------------------------------------------------------------------------------------------------------------------------------------------------------------------------------------------------------------------------------------------------------------------------------------------------
>Borodinellopsis_texensis   
-----------------------------------------------------------------------------------------------------TCATATGCTTGTCTCAAAGATTAAGCC---------------ATGCATGTCTAAGTAT----------------AAACTGC----T--T--TATACTGT-GA--AACTGCGAATGGCTCATTAAATCAGTTATAGTTTATTTGAT---GGT-A---CC----T-C-CTACTC-G---------GA-T------A---ACCGTAG-TAATTCTAGAGCTAATACGTGCGCA-CACCCCGACTTCTGGAAGGGGCGTATTTATTAGATAA-AAGGCC-A-GCCGGG-CTT-GT----CCCGAC-CTGAGTTGAGTCATAATAACTTCACGAATCGCACGGCC-C-C--CGCGC-------------------------------------CGGCGATG-------------------------------------T-T------------TCAT---------------TCAAATTTCTGCCCTATCA-----AC-TTT-CGATGGTAGGATAGAGGCCTACCATGGTGGTAACGGGTGACG-GAGGATTAGGGT-----------------TCGATTCCGGAGAGGGCGCCTGAGAAACGGCT--AC----CACATCC------------------------------------------------------------------------------------------------------------------------------------------------------------------------------AAGGAAGGCAGCAGGCGCGCAAATTACC----------CAATCC--CGACACGGGGAGGTAGTGACAAAAAAT-AAC-T--A--T-A-GC--GGGCAT--TT-----T-A--TGTCTGCTAATA--GGAATGAGTACAATCTAAATCCCTTAACGA-GGATCCATTG-GAGGGCAAG--TC--TGGTGC--------C------AGCAGC--CG-CGGTAATTCCAGCTCCAATAGCGTATATTTA-AGTTGTTGCAGTTAAAAAGCTCGTAGTCGGATTTCGGGTGGG-CTCCGGCGGTCC-GCC---T--CT-GGTG------------TG--CACTG-CC--------------------------------------------------------------------------------------------------------------------------------------------------------------------------------------------------------------G-C-G-TGG--CC-CATC-T-T----------------------------------TCTGCCGGTGACGGG--CTC--TTG-----------------------------------------------------------------GGCTTCA--CTGTCCGGGACTCGGAG-TCGGCGAGGTTA-C-TGTGAGCAAATTAGAGTGTTCAAAGCAGGCGATCGC--C-T--TGA-ATACATTAG--------------------------------------------------------------------------CATGG-AATAAC-----------GCGA-TAGGACTC-TGGCCTAT---------------------------------------------------------------------------------------------------------------------------------------------------------------------------------------------------------------------------------------------------------------------------CTTG-TTGGTCTGTAGG-A--------C-CG--G-AGTAATGAT-T-A----------------------------AGA--------GGGACAGTC------------------------------------------------------------------------------------------------------------------------------------------------------------------------------------------------------------------------------------------------------------------------------------GGGGGCATTCGTATT--TCATT--G--TCAGAGGTGA----AATTCTTGGATTTATG----------------------AAAGA---CGAACT-------------------------------------------------------------------------------------------------------------------TCTGCGAAAGCATTT---G---CCAAGGATGTTTTCATTGATCAAGAACGAAAGTTGGGGGCT--C--GAAGACGATTAGATACCGTCGTAGTCTCAACCATAAACGATGCCGACTAGGGATTG--------------------------------------------------------------GCGGGCGTTTCGTTGATGACCCCGCCAGCACC--T--TATGAGAAA-TCAAAGT--TTTTGGGTTCCGGGGGGAGTATGGTCGCAAGGCTGAAACTT---AAAGGAATTGACGGAAGGGCA---CCACCA--G--GCGT---GGAGC--CTGCGGCTTAATTTGACTCAACACGGGGAAACTTACCAGGTCCAGACACGGGGAGGATTGAC--AGATTGAGAGCTCTTTCTT---GATTCTGTGG-GTGGTGG-TG--CATGGCCGTTCTTAGTTGGTGG-----GTTGCCTTGTCAGGT-TGATTCCGGTA-ACGAACGA--GACCTCAGCCTGCTAAATAGCCG----CG--GT---------------------------------------------------------------------------------------------------------------------------------------------------------------------------------------------------------------------------------------------------------------C--GC-C----CTCG--GG--C-G--G--CC-----G-CTCCC-GGCTTCTTAGAGGGACTATTGTC-GC-T--T----A-GGCAA--TG-GAAGTGTGAGGCAATAACAGGTCTGTGATGCCCTTAGATGTTCTGGGCCGC-ACGC---GCGCTAC------ACTGATG-CATCCAACGAGCCCACCCTTGGCCGAG--AGG-C------------C----C---GGGTAATCTTGGAACCTGCATCG--TGATGGGGATAGATTATTGCAATTATTAGTCTTCAACGAGGAATGCCTAGTAAGC-G-C----GA-GT-CATCAGCTCGCGTTGATTACGTCCCT---------------------------------GCCCTTTGTACACACC-GCCCGTCGCTCCT------ACCGATTGGGTGTGCTGGTGAA-GTGT---------------------------------------------------------------------------------------------------------------------------------------------------------------------------------------------------------------------------------------------------------------GCG---GATTG-GG-G-CCGGG-GG----AT-----G---G--C----GA--CAT-T-CCA-----CGG-TCT--T-----GAAA--AGCACATT--AAACCCT-CCCAC---------------------CTAGAGGAAGGAGAAGTCGTAAC-AAGGTTT--CC-----------------------------
>Bracteacoccus_aerius   
-----------------------------------------------------------------------------------------------------TCATATGCTTGTCTCAAAGATTAAGCC---------------ATGCATGTCTAAGTAT----------------AAACTGC----T--T--A-TACTGT-GA--AACTGCGAATGGCTCATTAAATCAGTTATAGTTTATTTGATG--GTA-C---AC----T-A-CTACTC-G---------GAAT------A---ACCGTAG-TAATTCTAGAGCTAATACGTGCGTA-AATCCCGACTTCTGGAAGGGACGTATTTATTAGATAA-AAGGCC-G-ACCGGA-CTT-T--G--TCCGAC-CCGCGGTGAATCATAATAACTTCACGAATCGCATGGCC-T-T--GCG-C-------------------------------------CGGCGATG-------------------------------------T-T------------TCAT---------------TCAAATTTCTGCCCTATCA-----AC-TTT-CGATGGTAGGATAGAGGCCTACCATGGTGGTAACGGGTGACG-GAGGATTAGGGT-----------------TCGATTCCGGAGAGGGAGCCTGAGAAACGGCT--AC----CACATCC------------------------------------------------------------------------------------------------------------------------------------------------------------------------------AAGGAAGGCAGCAGGCGCGCAAATTACC----------CAATCC--TGATACGGGGAGGTAGTGACAATAAAT-AAC-A--A--T-A-CC--GGGCA---TT----TA-A--TGTCTGGTAATT--GGAATGAGTACAATCTAAATCCCTTAACGA-GGATCCATTG-GAGGGCAAG--TC--TGGTGC--------C------AGCAGC--CG-CGGTAATTCCAGCTCCAATAGCGTATATTTA-AGTTGTTGCAGTTAAAAAGCTCGTAGTTGGATTTCGGGTGGG-TTGCAGCGGTCC-GCC---T--CT-GGT-------------GA--GTACT-GC--------------------------------------------------------------------------------------------------------------------------------------------------------------------------------------------------------------T-G-C-GGCCT-A-C--C-T-T----------------------------------TCTGCCGGGGACGGG--CTC--CTG-----------------------------------------------------------------GGCTTAA--CTGTCCGGGACTCGGAG-TCGGCGATGTTA-C-TTTGAGTAAATTAGAGTGTYCAAAGCAGGCCTACGC--TCT--GAA-TACTTTAGC--------------------------------------------------------------------------ATGGA-ATAACA-----------CGAT-AGGACTCT-GGCCTATC---------------------------------------------------------------------------------------------------------------------------------------------------------------------------------------------------------------------------------------------------------------------------TTGT-TGGTCTGTAGGA-C--------C-GG--A-GTAATGATT-A-A----------------------------GAG--------GGACAGTCG------------------------------------------------------------------------------------------------------------------------------------------------------------------------------------------------------------------------------------------------------------------------------------GGGGCATTCGTATTT--CATTG--T--CAGAGGTGAA----ATTCTTGGATTTATGA----------------------AAGAC---GAACTA-------------------------------------------------------------------------------------------------------------------CTGCGAAAGCATTTG---C---CAAGGATGTTTTCATTAATCAAGAACGAAAGTTGGG-GGCT--C--GAAGACGATTAGATACCGTCGTAGTCTCAACCATAAACGATGCCGACTAGGGATTG--------------------------------------------------------------GCGGGTGTTTATTCAATGACCCCGCCAGCACC--T--TATGAGAAA-TCAAAGT--TTTTGGGTTCCGGGGGGAGTATGGTCGCAAGGCTGAAACTT---AAAGGAATTGACGGAAGGGCA---CCACCA--G--GCGT---GGAG---CTGCGGCTTAATTTGACTCAACACGGGAAAACTTACCAGGTCCAGACATAGTGAGGATTGAC--AGATTGAGAGCTCTTTCTT---GATTCTATGG-GTGGTGG-TG--CATGGCCGTTCTTAGTTGGTGG-----GTTGCCTTGTCAGGT-TGATTCCGGTA-ACGAACGA--GACCTCAGCCTGCTAAATAGTCA----CG--GT---------------------------------------------------------------------------------------------------------------------------------------------------------------------------------------------------------------------------------------------------------------C--GC-T----T--C--TT--G-C--G--GC-----C-GG-CT-GACTTCTTAGAGGGACTATTGGC-GT-T--T----A-GTCAA--TG-GAAGTATGAGGCAATAACAGGTCTGTGATGCCCTTAGATGTTCTGGGCCGC-ACGC---GCGCTAC------ACTGATG-CATTCAACGAGCCTATCCTTGGCCGAG--AGG-C------------C----C---GGGTAATCTTTGAAACTGCATCG--TGATGGGGATAGACTTTTGCAATTTTTAGTCTTCAACGAGGAATGCCTAGTAAGC-G-C----GA-GT-CATCAGCTCGCGTTGATTACGTCCCT---------------------------------GCCCTTTGTACACACC-GCCCGTCGCTCCT------ACCGATTGGGTGTGCTGGTGAA-GAGT---------------------------------------------------------------------------------------------------------------------------------------------------------------------------------------------------------------------------------------------------------------TCG---GATTG-GC-A-GCAGC-GG----GT-----G---G--T----TC--GCC-A-TCT-----GCT-GCTGCC-----G-AGAAGTCTTTAA--ACCCTCC-TACCT---------------------AGAGAAG---------------------------------------------------------
>Bracteacoccus_giganteus   
--------------------------------------------------TTAAGCCATGCATGTCTAAGTATA------------------------------------------------------------------------------------------------------AACTGC----T--T--A-TACTGT-GA--AACTGCGAATGGCTCATTAAATCAGTTATAGTTTATTTGATG--GTA-C--AC-----T-A-CTACTC-G---------GA-T------A---ACCGTAG-TAATTCTAGGGCTAATACGTGCGTA-AATCCCGACTTCTGGAAGGGACGTATTTATTAGATAA-AAGGCC-G-ACCGGA-C---T-TT-GTCCGAC-CCGCGGTGAACCATGATAACTTCACGAATCGCATGGCC-T-T--GCGCC-------------------------------------G-GCGATG-------------------------------------TTT--CATTCAAATTTCTG--------------------------CCCTATCA-----AC-TTT-CGATGGTAGGATAGAGGCCTACCATGGTGGTAACGGGTGACG-GAGGATTAGGGT-----------------TCGATTCCGGAGA--GGGAGCCTGAGAAACGG--CT--ACCACATCC------------------------------------------------------------------------------------------------------------------------------------------------------------------------------AAGGAAGGCAGCAGGCGCGCAAATTACC----------CAATCC--TGATACGGGGAGGTAGTGACAATAAAT-AAC-A--ATAC-C-------GGGC--AT----TTAA--TGTCTGG--TAATTGGAATGAGTACAATCTAAATCCCTTAACGA-GGATCCA---TTGGAGGGCAA-GTCTGGTGCC--------A------GCAGCC--GCGGTAATTCCAGCTCCAATAGCGTATATTTAAG-TTGTTGCAGTTAA--AAAGCTCGTAGTTGGATTTCGGGTGGG-TT---GCAGCGG-CCG---C--CT-CTG-GTGAGTACTGCTGC--GGCCT-ACCTTTCTGCCGGGGACGGGCTCCTGGGCTTCACTGTCCGGGACTCGGAGTCGGCGATGTTAC-T-----------------------------------------------------------------------TGAGTAAATTAGAGTGTCCAAAGCAGGCCTACGCTCTGAATACTTTAGCATGGAATAACACGATAGGAC---T-C-T-GGC--CT-A--T-CTTGTTGGTCTGTAGGACCGGAGTAATGATTAAGAGGGACAGTCGGGGGCATTCGTA--TTTCATTGTCAGAGGTGAAATTCTTGGATTTATGAAAGACGA--------------------------------------------------------------------------------ACTACTGCGAAAGCATTTGCCAAG--G-A--TGT-TTTCATTAA--------------------------------------------------------------------------TCAAG-------AACGAAAGTTGGGGG-CTCGAAGA-CGATTAGA---------------------------------------------------------------------------------------------------------------------------------------------------------------------------------------------------------------------------------------------------------------------------TACC-GTCGTAGTCTCA-A-------CC-ATAAA-CGATGCCGA-C-T----------------------------AGG--------GATTGGCGG------------------------------------------------------------------------------------------------------------------------------------------------------------------------------------------------------------------------------------------------------------------------------------ATGTTTATTCAA-----TGACT--C--CGCCAGCACC----TTATGAGAAATCAAAG----------------------TTTTT---GGGTTCCGGGGGGAGTATGGTCKCAAGGCTGAAACTTAAAGGAATTGACGGAAGGGCACCACCAGGCGTGGAGCCTGCGGCTTAATTTGACTCAACACGGGAAAACTTACCAGGTCCAGACATAGTGAGGATTGAC---A---GATTGAGAGCTCTTTCTTGATTCTATGGGTGGTG-------------------------------------------------------------------------------------------------------------------------------------------------------------------------------------------------------------------------------------------------------------------------------------------------------------------------------------------------------------------------------------------------------------------------------------------------------------------------------------------------------------------------------------------------------------------------------------------------------------------------------------------------------------------------------------------------------------------------------------------------------------------------------------------------------------------------------------------------------------------------------------------------------------------------------------------------------------------------------------------------------------------------------------------------------------------------GTGCATGGCCGTTC-T-T---AGT-TG-GTGGGTTGCCTTGTCAGGTTGATTCCGGTAACGAACGAGACCTCAGCCTGCTAAATAGTCCTGGGCGCTTCTTGC-GGTCAGCTGACTT------CTTAGAGGGACTATTGGCGTT--TAGTCAATGGAAGTATGAGGCAATAACAGGTCTGTGATGCCCTTAGATGTTCTGGGCCGCACGCGCGCTACACTGATGCATTCAACGAGCCTATCCTTGACCGAGAGGTCCGGGTAATCTTTGAAACTGCATCGTGATGGGGATAGATTATTGCAATTATTAGTCTTTAACGAGGAATGCCTAGTAAGCGCGAGTCATCAGCTCGCGTTGATTACGTCCCTGCCCTTTGTACACACCGCCCGTCGCTCCTACCGATTGGGTG---TGCTG-GT-G-AAAAG-TT----TG-----G---A--T----TG--GCG-G-CAG-----CGG-GTGGTTCGCCAT-CT--CTGCTGCC--GAGAAAT-TCTTTAAACCCTCCCACCTAGAGGAAGG--------------------------------------------------------------
>Bracteacoccus_minor   
-----------------------------------------------------------------------------------------------------TCATATGCTTGTCTCAAAGATT----------------ACGC----------------ATGCATGTCTAAGAATAAACTGC----T--T--A-TACTGT-GA--AACTGCGAATGGCTCATTAAATCAGTTATAGTTTATTTGATG--GCA-CAC-TA----C-T-ACTCGG-A------------T------A---ACCGCAG-TAATTCTAGGGCTAATACGTGCGTA-AATCCCGACTTCTGGAAGGGACGTATTTATTAGATAA-AAGGCCGA-TC-GGA-CT--C--TG-TCCGAC-CCGCGGTGAACCATGATAACTTCACGAATCGCATGGCC-T-C--GCGCC-------------------------------------GGCGATGT-------------------------------------T-T------------CATTCAAA--TTTCT---G-----------CCCTATCA-----ACTT-T-CGATGGTAGGATAGAGGCCTACCATGGTGGTAACGGGTGAGG-AGGATT-AGGGT-----------------TCGATTCCGGAGA--GGGAGCCTGAGAAACGGCTAC----CACATCC------------------------------------------------------------------------------------------------------------------------------------------------------------------------------AAGGAAGGCAGCAGGCGC----------GCAAATTACCCAATCC-TGA-CACGGGGAGGTAGTGACAATAAAT-AAC-A--A--T-ACCG--G-GCAT--TT----A--A--TGTCTGGCAATT--GGAATGAGTACAATCTAAATCCCTTAACGA-GGATCCATTG-GAGGGCAAG--TC--TGGTGC--------C------AGCAGCCGCG-GCAATTCCAGCTCCAATAGCGTATATTTAAG-TTGTTGCAGTTAA--AAAGCTCGCAGTTGGATTTCGGATGGG-TTGCAGCGGTCC-GCC---Y--CT-GGT-------------GA-GTACTG-CT--------------------------------------------------------------------------------------------------------------------------------------------------------------------------------------------------------------G-T-G-GCC--CTAT--C-T-T----------------------------------TCTGCCGGGGACGGG--CTC--CTG-----------------------------------------------------------------GGCTTCA--CTGTCCGGGACTCGGAG---TCGGCGATGT-TAC-TTGAGTAAATTAGAGTGTTCAAAGCAGGCCTACG--C-T--CTG-AATACTTTA--------------------------------------------------------------------------GCATG-GAATAA-----------CACG-ATAGGACT-CTGGCCTA---------------------------------------------------------------------------------------------------------------------------------------------------------------------------------------------------------------------------------------------------------------------------TCTT-GTTGGTCTGTAG-G----A---C-CG--G-AGTAATGAT-T-A----------------------------AGA--------GGGACAGTC---------------------------------------------------------------------------------------------------------------------------------------------------------------------------------------------------------------------------------------------------------------------------------------GGGGGCATTCGT--ATTTC--A--TTGTCAGAGG----TGAAATTCTTGGATTT----------------------ATGAA---AGACGA-------------------------------------------------------------------------------------------------------------------ACT-CTGCGAAAGCA---T---TTGCCAAGGATGTTTTCATTRATCAAGAACGAAAGTTGGGG--G--CTCGAAGACGATTAGATACCGTCGTAGTCTCAACCATAAACGATGCCGACTAGGGA--------------------------------------------------------------TTGGCGGATGTTTATTCRATGACTCCGCCAGC--A--CCTTATGAG-AAATCAA--AGTTTTTGGGTTCCGGGGGGAGTATGGTC---AGGCTGAAA---CTTAAAGGAATTGACGGAAGG---GCACCA--C--CAGGCGTGGAGC--CTGCGGCTTAATTTGACTCAACACGGGAAAACTTACCAGGTCCAGACATAGTGAGGATTGRC--AGATTGAGAGCTCTTTCTT---GATTCTATGGG-TGGTGG-TG--CATGGCCGTTCTTAGTTGGTGG-----GTTGCCTTGTCAGGT-TGATTCCGGTAACGAACG-A--GACCTCAGCCTGCTAAATAGTCCTAATCG--CT---------------------------------------------------------------------------------------------------------------------------------------------------------------------------------------------------------------------------------------------------------------T--TC-T----C--G--CG--G-G--T--TA-----G-CTTGA-CTTCTTAGAGGGACTATTGKCGCTTT-A--G-------TCAA--TG-GAAGTATGAGGCAATWACAGGTCTGTGATGCCCTTAGATGTTCTGGGCCGC-ACGC---GCGCTAC------ACTGATG-CATTCAACGAGCCTATCCTTGATCGAG--AGG-T------------C-C--G---GGTAATCTTGTAAACTGTATCGT--GATGGGGATAGATTATTGCAATTATTAGTCTTCAACGAGGAATGTCTAGTAAGCG-C-G----AG-TCATCAGCTCGCGTTGATTACGTCCCTGC---------------------------------CCTTTGTACACACCGC-CCGTCGCTCCTAC------CGATTGGGTGTGCTGGTGAAAAGTTTG---------------------------------------------------------------------------------------------------------------------------------------------------------------------------------------------------------------------------------------------------------------GAC---TGGCG--G-T-AGCGG-GT----GG-----T---C--G----CC--ATC-T-GTT-----GCT-GTCGGG-----A-AA--TTCTTTAA--ACCCTCC-CACCT---------------------AGAGGAAGGAGAAGTCGTAACAA---GGTTT--CC-----------------------------
>Carteria_cerasiformis   
-----------------------------------------------------------------------------------------------------TCATATGCTTGTCTCAAAGATTAAGCC---------------ATGCATGTCTAAGTAT----------------AAACTGC-T--T--T--A-TACTGT-GA--AACTGCGAATGGCTCATTAAATCAGTTATAGTTTATTTGATG--GTA-C---CT------A-CTACTC-G---------GA-T------A---ACCGTAG-TAATTCTAGAGCTAATACGTGCGTA-AATCCCAACTTCTGGAAGGGACGTATTTATTAGATAA-AAGGCC-G-ACCCAG-CT--CT-G--CTGGAC-CTGCGGTGAATCATGATAACTTCACGAATCGCATGGCC-T-T--GCGCC--------------------------------------GGCGATG-------------------------------------T-T------------TCAT---------------TCAAATTTCTGCCCTATCA-----AC-TTT-CGATGGTAGGATAGAGGCCTACCATGGTGGTAACGGGTGACG-GAGGATTAGGGT-----------------TCGATTCCGGAGAGGGAGCCTGAGAAACGGCT--AC----CACATCC------------------------------------------------------------------------------------------------------------------------------------------------------------------------------AAGGAAGGCAGCAGGCGCGCAAATTACC----------CAATCC--AGATACTGGGAGGTAGTGACAATAAAT-AAC-A--A--T-A-GC--TGGCAT--AT----TA----TGTCGGCTAATT--GGAATGAGTACAATCTAAACCTCTTAACGA-GTACCCATTG-GAGGGCAAG--TC--TGGTGC--------C------AGCAGC--CG-CGGTAATTCCAGCTCCAATAGCGTATATTTA-AGTTGTTGCAGTTAAAAAGCTCGTAGTTGGATTTCGGGTGGG-TTCTAGCGGTCC-GCC---T--CT-GGT-------------GT--GCACT-GC--------------------------------------------------------------------------------------------------------------------------------------------------------------------------------------------------------------T-A-T-AGC--CT-A--CCT-T----------------------------------TCT-GCCGGGGACGG--GCT--CCT-----------------------------------------------------------------GGGCTTC--ACTGTCCGGGACTCGGA-GTCGGCGAGGTT-ACTTTGA-GTAAATTAGAGTGTTCAAAGCAGGCCTACG--C-T--CTG-AATACATTA--------------------------------------------------------------------------GCATG-GAATAA-----------CACG-ATAGGACT-CTGGCCTA---------------------------------------------------------------------------------------------------------------------------------------------------------------------------------------------------------------------------------------------------------------------------TCTT-GTTGGTCTGTAG-G-----A--C-CG--G-AGTAATGAT-T-A----------------------------AGA--------GGGACAGTC------------------------------------------------------------------------------------------------------------------------------------------------------------------------------------------------------------------------------------------------------------------------------------GGGGGCATTCGTATT--TCATT--G--TCAGAGGTGA----AATTCTTGGATTTATG----------------------AAAGA---CGAACT-------------------------------------------------------------------------------------------------------------------TCTGCGAAAGCATTT---G---CCAAGGATGTTTTCATTAATCAAGAACGAAAGTTGGGGGCT--C--GAAGACGATTAGATACCGTCGTAGTCTCAACCATAAACGATGCCGACTAGGGATTA--------------------------------------------------------------GCAGATGTTTTGTTGATGACTCTGCTAGCACC--T--TATGAGAAA-TCAAAGT--TTTTGGGTTCCGGGGGGAGTATGGTCGCAAGGCTGAAACTT---AAAGGAATTGACGGAAGGGCA---CCACCA--GG--CGT---GGAGC--CTGCGGCTTAATTTGACTCAACACGGGAAAACTTACCAGGTCCAGACACGGGGAGGATTGAC--AGATTGAGAGCTCTTTCTT---GATTCTGTGG--GTGGTG-GT-GCATGGCCGTTCTTAGTTGGTGG-----GTTGCCTTGTCAGGT-TGATTCCGGTA-ACGAACGA--GACCTCAGCCTGCTAAATAGTCA----CG--GC---------------------------------------------------------------------------------------------------------------------------------------------------------------------------------------------------------------------------------------------------------------T--G--C----T--T--TT--T-G--C--AG-----T-CGACA-GACTTCTTAGAGGGACTATTGGC-GT-T--T-------AGTC-AATGGAAGTATGAGGCAATAACAGGTCTGTGATGCCCTTAGATGTTCTGGGCCGC-ACGC---GCGCTAC------ACTGATG-CATTCAACGAGCCTATCCTTGGCCGAG--AGG-C-----------CC----G---GGTAATCTTGTAAACTGCATCGT--GATGGGGATAGATTATTGCAATTATTAGTCTTCAACGAGGAATGCCTAGTAAGCG-CGA----GT-CA-TCAGCTCGCGTTGATTACGTCCCTGC---------------------------------CCTTTGTACACAC-CGCCCGTCGCTCCTAC------CGATTGGGTGTGCTGGTGA--A-GTGT---------------------------------------------------------------------------------------------------------------------------------------------------------------------------------------------------------------------------------------------------------------TCGGATTGGTG-GT-G-GCTGC-CA----GT------------C----TC--TGG-T-GAC-----CAT-TACCGA-----G-AA----GTTCAT--TAAACCC-TCCCA---------------------CCTAGAGGAAGGAGAAGTCGTAA---CAAGG--TT--------------TCC------------
>Carteria_crucifera   
-----------------------------------------------------------------------------------------------------TCATATGCTTGTCTCAAAGATTAAGCC---------------ATGCATGTCTAAGTAT----------------AAACTGC-T--T--T--A-TACTGT-GA--AACTGCGAATGGCTCATTAAATCAGTTATAGTTTATTTGATG--GTA-C---CT------A-CTACTC-G---------GA-T------A---ACCGTAG-GAATTCTAGAGCTAATACGTGCGTA-AATCCCAACTTCTGGAAGGGACGTATTTATTAGATAA-AAGGCC-G-ACCCAG-CT--CT-G--CTGGAC-CTGCGGTGAATCATGATAACTTCACGAATCGCATGGCC-T-C--GTGCC--------------------------------------GGCGATG-------------------------------------T-T------------TCAT---------------TCAAATTTCTGCCCTATCA-----AC-TTT-CGATGGTAGGATAGAGGCCTACCATGGTGGTAACGGGTGACG-GAGGATTAGGGT-----------------TCGATTCCGGAGAGGGAGCCTGAGAAACGGCT--AC----CACATCC------------------------------------------------------------------------------------------------------------------------------------------------------------------------------AAGGAAGGCAGCAGGCGCGCAAATTACC----------CAATCC--AGATACTGGGAGGTAGTGACAATAAAT-AAC-A--A--T-A-GC--TGGCAT--TT----AA----TGTCGGCTAATT--GGAATGAGTACAATCTAAATCCCTTAACGA-GGATCCATTG-GAGGGCAAG--TC--TGGTGC--------C------AGCAGC--CG-CGGTAATTCCAGCTCCAATAGCGTATATTTA-AGTTGTTGCAGTTAAAAAGCTCGTAGTTGGATTTCGGGTGGG-TTCTAGCGGTCC-GCC---T--CT-GGT-------------GT--GCACT-GC--------------------------------------------------------------------------------------------------------------------------------------------------------------------------------------------------------------T-A-T-GGC--CT-A--CCT-T----------------------------------TCT-GTCGGGGACGG--GCT--CCT-----------------------------------------------------------------GGGCTTC--ACTGTCCGGGACTCGGA-GTCGACGAGGTT-ACTTTGA-GTAAATTAGAGTGTTCAAAGCAAGCCTACG--C-T--CTG-AATACATTA--------------------------------------------------------------------------GCATG-GAATAA-----------CACG-ATAGGACT-CTGGCCTA---------------------------------------------------------------------------------------------------------------------------------------------------------------------------------------------------------------------------------------------------------------------------TCTT-GTTGGTCTGTAG-G-----A--C-CG--G-AGTAATGAT-T-A----------------------------AGA--------GGGACAGTC------------------------------------------------------------------------------------------------------------------------------------------------------------------------------------------------------------------------------------------------------------------------------------GGGGGCATTCGTATT--TCATT--G--TCAGAGGTGA----AATTCTTGGATTTATG----------------------AAAGA---CGAACT-------------------------------------------------------------------------------------------------------------------TCTGCGAAAGCATTT---G---CCAAGGATGTTTTCATTAATCAAGAACGAAAGTTGGGGGCT--C--GAAGACGATTAGATACCGTCGTAGTCTCAACCATAAACGATGCCGACTAGGGATTA--------------------------------------------------------------GCAGACGTTTTTTCGATGACTCTGCTAGCACC--T--TATGAGAAA-TCAAAGT--TTTTGGGTTCCGGGGGGAGTATGGTCGCAAGGCTGAAACTT---AAAGGAATTGACGGAAGGGCA---CCACCA--GG--CGT---GGAGC--CTGCGGCTTAATTTGACTCAACACGGGAAAACTTACCAGGTCCAGACACGGGGAGGATTGAC--AGATTGAGAGCTCTTTCTT---GATTCTGTGG--GTGGTG-GT-GCATGACCGTTCTTAGTTGGTGG-----GTTGCCTTGTCAGGT-TGATTCCGGTA-ACGAACGA--GACCTCAGCCTGCTAAATAGTCA----CG--TC---------------------------------------------------------------------------------------------------------------------------------------------------------------------------------------------------------------------------------------------------------------T--G--C----T--T--TT--T-G--C--AG-----A-TGAGC-GACTTCTTAGAGGGACTATTGTC-GT-T--T-------AG-C-AATGGAAGTATGAGGCAATAACAGGTCTGTGATGCCCTTAGATGTTCTGGGCCGC-ACGC---GCGCTAC------ACTGATG-CATTCAACGAGCCTATCCTTGGCCGAG--AGG-C-----------CC----G---GGTAATCTTTGAAACTGCATCGT--GATGGGGATAGATTATTGCAATTATTAGTCTTCAACGAGGAATGCCTAGTAAGCG-CGA----GT-CA-TCAGCTCGCGTTGATTACGTCCCTGC---------------------------------CCTTTGTACACAC-CGCCCGTCGCTCCTAC------CGATTGGGTGTGCTGGTGA--A-GTGT---------------------------------------------------------------------------------------------------------------------------------------------------------------------------------------------------------------------------------------------------------------TCGGACTGGTG-AT-T-TTCGG-TG----GT------------C----TC-CATC-G-ATA-----GTC-ACCGGG-----A-AG----TTCATT--AAACCCT-CCCAC---------------------CTAGAGGAAGGAGAAGTCGTAAC---AAGGT--TT--------------CC-------------
>Carteria_sp   
--------------------------------------------------------------------------C-----------C---ATGCATGTCT---------------------------------------------------------------------AAGTATAAACTGC----T--TT-A-TACTGT-GA--AACTGCGAATGGCTCATTAAATCAGTTATAGTTTATTTGATG--GTA-C---C-----T-G-GTACTC-G---------GA-T------A---ACTGTAC-CAAAAGTAGAGCTAATACGTGCGTA-AAGCCCGACTTCAGGAAGGGCCGTATTTATTAGATAA-AAGGCC-A-GCCGG--CT--C--T-GCCCGAC-TTGTGGTGAATCATGATAACTTCACGAATCGCATGGCC-T-T--GT--------------------------------------------------------------------------------------------------------------------------------------------------------------------------------------------------------------------------------------------------------------------------------------------GCCGGCGATGTTTCATTCAAATTTCTGCCCTATCAACTTTCGATGGTAGGATAGAGGCCTACCATGGTGGTAACGGGTGACGGAGGATTAGGGTTCGATTCCGGAGAGGGAGCCTGAGAAATGGCTACCACATCCAAGGAAGGCAGCAGGCGCGCAAATTA------------------------CC----------CAATCC--TAACACGGGGAGGTAGTGACAATAAAT-AAC-A--A--T-A-TC--GGGCAT--TC----TA-T--GTCTGGT--AATTGGAATGAGTACAATCTAAATCCCTTAACGAG-TATCCAT---TGGAGGGCAA--GTCTGGTGCC--------A------GCAGCC--GCGGTAATTCCAGCTCCAATAGCGTATATTTAAGTTGTTGCAGTTAAA--AAGCTCGTAGTTGGATTTCGGGTGGGT-TCCTGCGGTCCG-CCT---C--TG-GTG-------------AG--TACTG-CT--------------------------------------------------------------------------------------------------------------------------------------------------------------------------------------------------------------G-A-G-GCC--TA-C--C-T-T----------------------------------TCTGCCGGGGACGGG--CTC--CTG-----------------------------------------------------------------GGATTAATTTCTCGGGACTCGGAGTC-GGCGAGGTTACT-TTGAGTAAATTAGAGTGTTCAAAGCAAGCCTACGCTCT--G-AA-TAT-GTTAGCATG--------------------------------------------------------------------------GAATA-------------------ACA-CGA---TA-GGACTCTG---------------------------------------------------------------------------------------------------------------------------------------------------------------------------------------------------------------------------------------------------------------------------GCCT-ATCTTGTTGGTC-T--------G-TA--G-GACCGGAGT-AAT----------------------------GAT--------TAAGAGGGA------------------------------------------------------------------------------------------------------------------------------------------------------------------------------------------------------------------------------------------------------------------------------------CAGTCGGGGGCATTCGTATTTC--ATTGTCAGAGGTG----AAATTCTTGGATTTAT----------------------GAAAG---ACGAAC-------------------------------------------------------------------------------------------------------------------TTCTGCGAAAGCATTTGCC---AAGGATGTTTTCATTAATCAAGAACGAAAGTTGGGGGCTCG--A--AGACGATTAGATACCGTCGTAGTCTCAACCATAAACGATGCCGACTAGG-GATT----------------------------------------------------------------GGCAGGTGTTTTGTTAATGACCCTGCCAGCAC--C--TTATGAGAA-ATCAAAG--TTTTTGGGTTCCGGGGGGAGTATGGTCGCAAGGCTGAAACT---TAAAGGAATTGACGGAAGGGC---ACCACC--A--GGCG---TGGAG--CCTGCGGCTTAATTTGACTCAACACGGGGAAATT-ACCAGGTCCAGACACGGGGAGGATTGACAGATTGAGAGCTCTTTCTTG---ATTCTGTGGG--TGGTGG-TG--CATGGCCGTTCTTAGTTGGTGG-----GTTGCCTTGTCAGGT-TGATTCCGGTA-ACGAACGAG-ACCTCAGCCTGCTAAATAGTCAC----GA--TT---------------------------------------------------------------------------------------------------------------------------------------------------------------------------------------------------------------------------------------------------------------G--CT-T----T--T--TG--C-A--G--TC-----G-GCTGAACTTCTTAGAGGGACTATTGTCGATTA-G--A--------CAT--TG-GAAGTATGAGGCGATAACAGGTCTGTGATGCCCTTAGATGTTCTGGGCCGC-ACGCGCGCTACACTGAT---GCATTCA-ACGAGCCTATCCTTGGCCGAGAGGCCC--GGG-T------------A----A---TCTTTGAAACTGCATCGTGATGGG-GATAGATCATTGCAATTATTGGTCTTCAACGAGGAATGCCTAGTAAGCGCGAGTC-A-T----CA-GC-TCGCGTTGATTACGTCCCTGCCC-------------------------------------TTTGTACACACCGCC-CGTCGCTCCTACC------GATTGGGTGTGCTGGTGAAGTG-TTCG---------------------------------------------------------------------------------------------------------------------------------------------------------------------------------------------------------------------------------------------------------------GAT---TGGAG-AC-C-ATGGC-TG----GC-----AACAG--T----TG--TGG-C-TTC-----CGA-GAAGTT-----C-AT--TAAACCCT--CCCACCT-----A-------------------------------------------------------------------------------------
>Chaetopeltis_orbicularis   
-----------------------------------------------------------------------------------------------------TCATATGCTTGTCTCAAAGATTAAGCCA-------------------------------TGCATGTCTAAGTATAAACTGC----T--T--A-TACTGT-GA--AACTGCGAATGGCTCATTAAATCAGTTATAGTTTATTTGATG--GTA-T---TC----T-T-ACTCGG-A------------T------A---ACCGTAG-GAAAACTAGAGCTAATACGTGCGTA-AATCCCGACTTCTGGAAGGGACGTATTTATTAGATTC-CAAGGCCG-ACCGGG--C--T--TG-CCCGAA-CAGCGGTGAATCATGATAACTTCACGAATCGCATGGCC-T-T--GCGCC-------------------------------------GGCGATGT-------------------------------------T-T------------CATTCAAA--TTTCT---G-----------CCCTATCA-----ACTT-T-CGATGGTAGGATAGAGGCCTACCATGGTGGTAACGGGTGACGGAGGATT-AGGGT-----------------TCGATTCCGGAGA--GGGAGCCTGAGAAATGGCTAC----CACATCC------------------------------------------------------------------------------------------------------------------------------------------------------------------------------AAGGAAGGCAGCAGGCGC----------GCAAATTACCCAATCC-TGA-CACAGGGAGGTAGTGACAATAAAT-AAC-A--A--T-GCTG--G-GCAC--TT----A--G--TGTCTGGCAATT--GGAATGAGTACAATCTAAATCCCTTAACGA-GTATCCATTG-GAGGGCAAG--TC--TGGTGC--------C------AGCAGCCGCG-GTAATTCCAGCTCCAATAGCGTATATTTAAG-TTGTTGCAGTTAA--AAAGCTCGTAGTTGGATTTCGGTGGGC-TTCTGCCGGTCC-GCC---A--CT-GGT-------------GA-GTACTG-GC--------------------------------------------------------------------------------------------------------------------------------------------------------------------------------------------------------------A-G-G-GGC--CT-A--C-T-T----------------------------------TCTGTCGGGGACGGG--CTC--TTG-----------------------------------------------------------------TGCTTCA--CTGCACGGGACTCGGAG---TCGACGAGGT-TACTTTGAGTAAATTAGAGTGTTCAAAGCAAGCCTACG--C-T--CTG-AATATGTTA--------------------------------------------------------------------------GCATG-GGATAA-----------CACG-ATAGGACT-CTGGCCTA---------------------------------------------------------------------------------------------------------------------------------------------------------------------------------------------------------------------------------------------------------------------------TCTT-GTTGGTCTGTAG-G----A---C-CG--G-AGTAATGAT-T-A----------------------------AGA--------GGGACAGTC---------------------------------------------------------------------------------------------------------------------------------------------------------------------------------------------------------------------------------------------------------------------------------------GGGGGCATTCGT--ATTTC--A--TTGTCAGAGG----TGAAATTCTTGGATTT----------------------ATGAA---AGACGA-------------------------------------------------------------------------------------------------------------------ACCTCTGCGAAAGCA---T---TTGCCAAGGATGTTTTCATTAATCAAGAACGAAAGTTGGGG--G--CTCGAAGACGATTAGATACCGTCGTAGTCTCAACCATAAACGATGCCGACTAGGGA--------------------------------------------------------------TTGGCGGATGTTTCTTCGATGACTCCGCCAGC--A--CCTTATGAG-AAATCAA--AGTTTTTGGGTTCCGGGGGGAGTATGGTCGCAAGGCTGAAA---CTTAAAGGAATTGACGGAAGG---GCACCA--C--CAGGCGTGGAGC--CTGCGGCTTAATTTGACTCAACACGGGAAAACTTACCAGGTCCAGAC-TAGTGAGGATTGAC--AGATTGAGAGCTCTTTCTT---GATTCTATGGG-TGGTGG-TG--CATGGCCGTTCTTAGTTGGTGG-----GTTGCCTTGTCAGGT-TGATTCCGGTAACGAACG-A--GACCTCAGCCTGCTAAATAGTCA----CT--AG---------------------------------------------------------------------------------------------------------------------------------------------------------------------------------------------------------------------------------------------------------------C--GC-G----C--C--TC----G--G--CT-------GCGCC-GACTTC-TTAGAGGGACTATTGACGT-TCAG-------TCAA--TG-GAAGTATGAGGCAATAACAGGTCTGTGATGCCCTTAGATGTTCTGGGCCGC-ACGC---GCGCTAC------ACTGATG-CATTCAACGAGCCTATCCTGTACCGAG--AGG-T------------T-C--G---GGTAATCTTTGAAACTGCATCGT--GATGGGGATAGATTATTGCAATTATTAGTCTTCAACGAGGAATGCCTAGTAAGCG-C-G-A--GT-CA-TCAGCTCGCGTTGATTACGTCCCTGC---------------------------------CCTTTGTACACACCGC-CCGTCGCTCCTAC------CGATTGGGTGTGCTGGTGAAAT-GTTC---------------------------------------------------------------------------------------------------------------------------------------------------------------------------------------------------------------------------------------------------------------GGA---TCGTG--G-G-TGGAT-T------T-----G---T--T----CA--TCA-A-GTC-----CAT-CCAGAG-----A-AG--TTCATTAA--ACCCTCCCACCT----------------------AGAGGAAGGAGAAGTCGTAACAA---GGTTT--CC-----------------------------
>Characiochloris_acuminata   
--------------------------------------------------------------------------T-----------A----------------------------------------------------------------------------------------------C----T--T--A-TACTGT-GA--AACTGCGAATGGCTCATTAAATCAGTTATAGTTTATTTGATG--GTA-C---C-----T-A-CTACTC-G---------GA-T------A---ACCGTAG-TAATTCTAGAGCTAATACGTGCGTA-AATCCCGACTTCTGGAAGGGACGTATTTATTAGATAA-AAGGCC-A-GCCGGG-CT--C--T-GCCCGAC-CTGCGGTGAATCATGATAACTTCACGAATCGCACGGCC-T-C--GCG---------------------------------------CCGGCGAT-------------------------------------G-TTTCATTCAAATTTCTG---------------------------CCCTATCAACTTTC------GATGGTAGGATAGAGGCCTACCATGGTGGTAACGGGTG------------------ACGGAGGATTAGGGTTCGATTCCGGAGA--GGGAGCCTGAGAAACGG--CT----ACCACATCCAAGGAAGGCAGCA----------------------------------------------------------------------------------------------------------------------------------------------------GGCGCGCAAATTA------------------------CC----------CAATCC--CGACACGGGGAGGTAGTGACAATAAAT-AAC-A--A--T-A-CC--GGGCAT--T-----TT-T--GTCTGGT--AATTGGAATGAGTACAATCTAAATCCCTTAAAGRG-GMTCCAT---TGGAGGGCAA--GTCTGGYGCC--------A------GCAGCC--GCGGTAATTCCAGCTCCAATAGCGTATATTTAAGTTGTTGCAGTTAAA--AAGCTCGTAGTTGGTTTCGGGKGGGTT-CTAGCGGTCCG------------------------------------CCT-CT--------------------------------------------------------------------------------------------------------------------------------------------------------------------------------------------------------------G-G-T-GTG--CA-C--T-G-C----------------------------------TAAGGCCTACCTTTC--TGC--CGG-----------------------------------------------------------------GGACGGGCTCTTGGGCTTAACTGTCC-GGGACTCGGAAT-CGGCGAGGTTACTTTGAGTAAATTAGAGTGTTCAAAGCAGG-C--CTA-CGCTCTGAA--------------------------------------------------------------------------TACAT------------------TAGC-ATG---GA-ATAACACG---------------------------------------------------------------------------------------------------------------------------------------------------------------------------------------------------------------------------------------------------------------------------ATAG-GACTCTGGCCTA-T--------C-TT--G-TTGGTCTGT-A-G----------------------------GACCGGAGTAATGATTAAGA------------------------------------------------------------------------------------------------------------------------------------------------------------------------------------------------------------------------------------------------------------------------------------GGGACAGTCGGGGGCATTCGTA--TTTCATTGTCAGA----GGTGAAATTCTTGGAT----------------------TTATG---AAAGAC-------------------------------------------------------------------------------------------------------------------GAACTTCTGCGAAAG---C---ATTTGCCAAGGATGTTTTCATTAATCAAGAACGAAAGTTGGGGG--CTCGAAGACGATTAGATACCGTCGTAGTCTCAACCATAAACGATGCCGA-CTAGGG--------------------------------------------------------------ATTGGCAGGTGTTCTTTTGATGACCCTGCCAGCAC--CTTATGAGAAATCAAAG--TTTTTGGGTTCCGGGGGGAGTATGGTCGCAAGGCTGAAACT---TAAAGGAATTGACGGAAGGGC---ACCACC--A--GGCG---TGGAG--CCTGCGGCTTAATTTGACTCAACACGGGAAAACTTACCAGGTCCAGACACGGGAAGGATTGACAGATTGAGAGCTCTTTCTTG---ATTCTGTGGG--TGGTGG-TG--CATGGCCGTTCTTAGTTGGTGG-----GTTGCCTTGTCAGGT-TGATTCCGGTA-ACGAACGA--GACCTCAGCCTGCTAAATAGTCA----CG--GG---------------------------------------------------------------------------------------------------------------------------------------------------------------------------------------------------------------------------------------------------------------A--CC-T----T--T--GG--T-G--C--AC-----G-CTTGA-CTTCTTAGAGGGACTATTGGCGTTTA-G--C--------CAG--TG-GAAGTGTGAGGCAATAACAGGTCTGTGATGCCCTTAGATGTTCTGGGCCGC-ACGCGCGCTACACT------GATGCAT-TCAACGAGCCTATCCTTGGCCGAGAGG--CCC-G------------G----G---TAATCTTTGAAACTGCATCGTGA--TGGGGATAGATTATTGCAATTATTAGTCTTCAACGAGGAATGCCTAGTAAGCGCA-A-G----TC-AT-CAGCTTGCGTTGATTACGTCCCTGCC---------------------------------CTTTGTACACACCGCC-CGTCGCTCCTACC------GATTGGGTGTGCTGGTGAAGTG-TCCG---------------------------------------------------------------------------------------------------------------------------------------------------------------------------------------------------------------------------------------------------------------GAT---TGGCT-TC-A-ATTGA-TG----GC-----G---ACAT----CG--ACT-G-TTG-----CCG-AAAAGG-----A-CA--TTAAACCC--TCCCACC-TA----------------------------------------------------------------------------------------
>Chlamydomonas_applanata   
-----------------------------------------------------------------------------------------------------TCATATGCTTGTCTCAAAGATTAAGCC-------------------------------ATGCATGTCTAAGTATAAACTGC----T--T--A-TACTGT-GA--AACTGCGAATGGCTCATTAAATCAGTTATAGTTTATTTGATG--GTA-C---CT----T-T-ACTCGG-A------------T------A---ACCGTAG-TAATTCTAGAGCTAATACGTGCGTA-AATCCCGACTTCTGGAAGGGACGTATTTATTAGATAA-AAGGCCAG-CCGGG---C--T--TG-CCCGAC-CTTAGGCGAATCATGATAACTTCACGAATCGCACGGCC-T-T--GTGCC-------------------------------------GGCGATGT-------------------------------------T-T------------CATTCAAA--TTTCT---G-----------CCCTATCA-----AC-T-TTCGATGGTAGGATAGAGGCCTACCATGGTGGTAACGGGTGACG-GAGGATTAGGGT-----------------TCGATTCCGGAGA--GGGAGCCTGAGAAACGGCTAC----CACATCC------------------------------------------------------------------------------------------------------------------------------------------------------------------------------AAGGAAGGCAGCAGGCGC----------GCAAATTACCCAATCCC-GA-CACGGGGAGGTAGTGACAATAAAT-AAC-A--A--T-ACCG--G-GCA----T----TT-T--TGTCTGGTAATT--GGAATGAGTACAATCTAAATCCCTTAACGA-GTATCCATTG-GAGGGCAAG--TC--TGGTGC--------C------AGCAGCCGCG-GTAATTCCAGCTCCAATAGCGTATATTTAAG-TTGTTGCAGTTAA--AAAGCTCGTAGTTGGATTTCGGGTGGG-TTCTAGCGGTCC-GCC---T--CT-GGT-------------GA-GTACTG-CT--------------------------------------------------------------------------------------------------------------------------------------------------------------------------------------------------------------C-G-G-GCC--TA-C--C-T-T----------------------------------TCTGCCGGGGACGGG--CTC--CTG-----------------------------------------------------------------GGCTTCA--CTGTCCGGGACTCGGAA---TCGGCGAG-GTTACTTTGAGTAAATTAGAGTGTTCAAAGCAAGCCTACG--C-T--CTG-AATACATTA--------------------------------------------------------------------------GCATG-GAATAA-----------CACG-ATAGGACT-CTGGCCTA---------------------------------------------------------------------------------------------------------------------------------------------------------------------------------------------------------------------------------------------------------------------------TCTT-GTTGGTCTGTAG-G---A----C-CG--G-AGTAATGAT-T-A----------------------------AGA--------GGGACAGTC---------------------------------------------------------------------------------------------------------------------------------------------------------------------------------------------------------------------------------------------------------------------------------------GGGGGCATTCGT--ATTTC--A--TTGTCAGAGG----TGAAATTCTTGGATTT----------------------ATGAA---AGACGA-------------------------------------------------------------------------------------------------------------------ACTTCTGCGAAAGCA---T---TTGCCAAGGATGTTTTCATTAATCAAGAACGAAAGTTGGGG--G--CTCGAAGACGATTAGATACCGTCGTAGTCTCAACCATAAACGATGCCGACTAGGGA--------------------------------------------------------------TTGGCAGGTGTTTCGTTGATGACCCTGCCAGC--A--CCTTATGAG-AAATCAA--AGTTTTTGGGTTCCGGGGGGAGTATGGTCGCAAGGCTGAAA---CTTAAAGGAATTGACGGAAGG---GCACCA--C--CAGGCGTGGAGC--CTGCGGCTTAATTTGACTCAACACGGGAAAACTTACCAGGTCCAGACACGGGGAGGATTGAC--AGATTGAGAGCTCTTTCTT---GATTCTGTGGG-TGGTGG-TG--CATGGCCGTTCTTAGTTGGTGG-----GTTGCCTTGTCAGGTTGATTCCGGTAA-CGAACG-A--GACCTCAGCCTGCTAAATAGTCA----CG--TC---------------------------------------------------------------------------------------------------------------------------------------------------------------------------------------------------------------------------------------------------------------C--AC-C----T--T--GG--T-G--G--AT-----G--CCTG-ACTTCTTAGAGGGACTATTGGCGTTT-A--G-------CCAA--TG-GAAGTGTGAGGCGATAACAGGTCTGTGATGCCCTTAGATGTTCTGGGCCGC-ACGC---GCGCTAC------ACTGACG-CATTCAACGAGCCTATCCTTGGCCGAG--AGG-T-------------CC--G---GGTAATCTTTGAAACTGCGTCGT--GATGGGGATAGATTATTGCAATTATTAGTCTTCAACGAGGAATGCCTAGTAAGCG-C-A----AG-TC-ATCAGCTTGCGTTGATTACGTCCCTG---------------------------------CCCTTTGTACACACCG-CCCGTCGCTCCTA------CCGATTGGGTGTGCTGGTGAAG-TGTT---------------------------------------------------------------------------------------------------------------------------------------------------------------------------------------------------------------------------------------------------------------CGG---ATTGA--C-T-TCAGC-GGG---GG-----C---A--A----CTC-TGC-T-GTT-----GTT-GAGAAG-----A-TC--ATTAAACC--CTCCCAC-CTAGA---------------------GGAAGGAGAAGTCGTAACAAGGT---TT-----------------------CC-----------
>Chlamydomonas_nivalis   
---------------------------------------------AAAGATTAAGCCATGCATGTCTAAGTATA------------------------------------------------------------------------------------------------------AACTGC---TT--T--A-TACTGC-GA--AACTGCGAATGGCTCATTAAATCAGTTATAGTTTATTTGATG--GTA-C---T-----T-A-CTACTC-G---------GA-T------A---ACCGTAG-TAATTCTAGAGCTAATACGTGCGCA-CATCCCGACTTCTGGAAGGGACGTATTTATTAGATAA-AAGGCC-A-GCCGGG-C---T--T-GCCCGAC-TTTAGGTGAATCATGATAACTCCACGAATCGCATGGCC-T-T--GTGCC--------------------------------------GGCGATA-------------------------------------TTT--CATTCAAATTTCTG--------------------------CCCTATCA-----AC-TT--CGATGGTAGGATAGAGGCCTACCATGGTGGTAACGGGTGACG-GAGGATTAGGGT-----------------TCGATTCCGGAGA--GGGAGCCTGAGAAATGG--CT--ACCACATCC------------------------------------------------------------------------------------------------------------------------------------------------------------------------------AAGGAAGGCAGCAGGCGCGCAAATTACC----------CAATCC--CGACACGGGGAGGTAGTGACAATAAAT-AAC-AATM--C-C-------GGGC--AT----TT-A-ATGTCTGG--TAATTGGAATGAGCACAATCTAAATCCCTTAACGA-GGATCCA---TTGGAGGGCA-AGTCTGGTGCC--------A------GCAGCC--GCGGTAATTCCAGCTCCAATAGCGTATATTTAAG-TTGTTGCAGTTAA--AAAGCTCGTAGTTGGATTTCGGGGGGG-TCTT---AGCGG-TCC---G--GT-TCG-CTGTGTACTGCTAG--GGCCC-TCCTTTCTGCCGGGGACAGGCTCTTGGGCTTCATTGTCTGGGACCTGGAGTCGGCGAGGTTACTTTGAGTAAATTAGAGTGTTC-AAGCAAGCCTACGCTCTGAATACATTAGCATGGAATAACACGATAGGACTC--------------------------------------------------------------------------T-G-GCC--TA-T--C-C-TGTTGGTCTGTAGGACCGGAGTAATGATTAAGAG-GACAGTCGGGSGCAT--TCGTAT-CCATTGTCAGAGGTGAAATTCTTGGATTTATGAAAGACGAACTTCTGCGAAAGCATTTGCCAAGGATGTTTTC--ATTAATC----------------------------------------------------------------------------------AAGAACGAAAGTTGGGGGCTCGAAGACGATTAGATACCGTCGTAGTCTCAACCATAAACGATGCCGACTAGGGATTGGC------------AGGTGTCTTT-T--GATGA-CCCTGCCGCACCTTATGAGAAATCAAAGTTTTTGGGTTCCGGGGGGAGTATGGTCGCAAGGCTGAAACTTAAAGGAATTGACGGAAGGGCACCACCAGGCGTGGA--CTGCGGCTTAATTTGACTCAACACGGGAAAACTTACCAGGTCCAGACACGGGAAGGATTGACAGATTGAGAGCTCTTTCTTGATTCTGTGGGTGGTGGTGCATGGCCGTTCTTAGTTGGTGGGTTGCCTTGTCAGGTTGATTCCGGTAACGAACGAGACCTCAGCCTGCTAA-ATAGTCACATCT-G-------CC-TC--T-CGCAGTTGG-C-C--------GACTTCTTAGAGGGACTATTGTC--------GTTTAGGCAATGGAAGTATGAGGCAATAACAGGTCTGTGATGCCCTTAGATGTTCTGGGCCGCACGCGCGCTACACTGAT-CGTTCAACGAGCCTATCCTTGGCCGAGAGGCCCGGGTAATCTTGGAAACCGCATCGTGATGGGGATAGATTATTGCAATTATTAGTCTTCAACGAGGAATGCCTAGTAAGCGCGAGTCATCAGCTCGCGTTGATTACGTCCCTGCCCTTTGTACACACCGCCCGTCGCTCCTACCGATTGGGTGTGCTGGTGAAATGTTCGGATCGGCTTCATCTG-----GTGGC--A------------------------------------------------------------------AC-------------------------------------------------------------------------------------------------------------------ACTGGG----------------------------------------------------------------------------------------------------------------------------------------------------------------------------------------------------------------------------------------------------------------------------------------------------------------------------------------------------------------------------------------------------------------------------------------------------------------------------------------------------------------------------------------------------------------------------------------------------------------------------------------------------------------------------------------------------------------------------------------------------------------------------------------------------------------------------------------------------------------------------------------------------------------------------------------------------------------------------------------------------------------------------------------------------------------------------------------------------------------------------------------------------------------------------------------------------------------------------------------------------------------------------------------------------------------------------------------------------------------------------------------------------------------------------------------------------------------------------------------------------------------------------------------------------------------------------------------------------------------------------------------TGTCGCT--GAAAAGA-TCATTAAACCCTCCCATCTAGAGGAA----------------------------------------------------------------
>Chlamydomonas_peterfii   
--------------------------------------------------------------------------AAA-GATTAAGCC-ATGCATG---------------TCT--------------------------------------------------------AAGTATAAACTGC----T-----T-ATACTG-TG--AAACTGCGAATGGCTCATTAAATCAGTTATAGTTTATTTGAT--GGT-A---C-----C-T-ACTACT-C---------GG-A------T---AACCGTA-GTAATTCTAGAGCTAATACGTGCGC-AAATCCCGACTTCTGGAAGGGACGTATTTATTAGATA-AAAGGC-C-AGCCGG-GC-TC--T-GCCCGAC-CTGCGGTGAATCATGATAACTTCACGAATCGCACGGCC-T-C--GTGCC-------------------------------------GGCGATGT-------------------------------------T-T--CATTCAAATTTCTG--------------------------CCCTATCA-----AC-TTT-CGATGGTAGGATAGAGGCCTACCATGGTGGTAACGGGTGACG-GAGGATTAGGGT-----------------TCGATTCCGGAGA--GGGAGCCTGAGAGATGG--CT--ACCACATCC------------------------------------------------------------------------------------------------------------------------------------------------------------------------------AAGGAAGGCAGCAGGCGCGCAAATTACC----------CAATCC--CGACACGGGGAGGTAGTGACAATAAAT-AAC-A--A--T-A-CC--GGGCGC--TA----CG-C--GTCTGGT--AATTGGAATGAGTACAATTTAAATCCCTTAACGAA-GATCCAT---TGGAAGGCAA--GTCTGGTGCC--------A------GCAGCC--GCGGTAATTCCAGCTCCAATAGCGTATATTTAAG-TTGTTGCAGTTAA--AAAGCTCGTAGTTGGATTTCGGGTGGG-TTGGCGCGGTCC-GCC--TT--CT-GGT-G-----------TG--CACTG-CG--------------------------------------------------------------------------------------------------------------------------------------------------------------------------------------------------------------C-C-G-GTC--CA-C--C-T-T----------------------------------CCAGTCGGGGACGGG--CTC--CTG-----------------------------------------------------------------GGCTTCA--CTGTCTGGGACTCGGAG-TCGAC---ATGT-TACTTTGAGTAAAATAAAATGTTCAAAGCAGGCCTACG--C-T--CTG-AATAATTTA--------------------------------------------------------------------------GCATG------------GAATAACGCG-ATAGGACT-CTGGCCTA---------------------------------------------------------------------------------------------------------------------------------------------------------------------------------------------------------------------------------------------------------------------------TCCG--TTGGTCTGTGG-G-------AC-CG--G-AGTAATGAT-T-A----------------------------AGA--------GGAACAGTC------------------------------------------------------------------------------------------------------------------------------------------------------------------------------------------------------------------------------------------------------------------------------------GGGGGCATTCGT-----ATTGC--G--TTGTCAGAGG----TGAAATTCTTGGATTT----------------------ACGCA---AGACGA-------------------------------------------------------------------------------------------------------------------ACTTCTGCGAAAGCA---T---TTGCCAAGGATGTTTTCATTAATCAAGAACGAAAGT------------------------------------------------------------------TGGGGGCTCGAAGACGATTAGATACCGTCGTAGTCTCAACCATAAACGATGCCGACTAGGGATCGGCGGGTGTTCTTTCGATGACCCCGCCGGC--A--CCTTATGAG-AAATCAAAGTTTTTG-------------------------------------------------------------------------------------------------------------------------------------------------------------------------------------------------------------------------------------------------------------------------------------------------------GGTTCCGGGGGGAGTATGGTCGCAAGGCTGAAACTTAAAGGAATTGACGGAAGGGCACCACCAGGCGTGGAGCCTGCGGCTTAATTTGACTCAACACGGGAAAACTTACCAGGTCCAGACACGGGAAGGATTGACAGATTGAGAGCTCTTTCTTGATTCTGTGGGTGGTGGTGCATGGCCGTTCTTAGTTGGTGGGTTGCCTTGTCAGGTTGATTCCGGTAACGAACGAGACCTCAGCCTGCTAAATAGTCA-GC--CT-C----G--C--AC--C-T--G--CG-----G-GGCGC-AGACTTCTTAGAGGGACTATTGGCGT-T--T----A-GCCAA--TG-GAAGTATGAGGCGATAACAGGTCTGTGATGCCCTTAGATGTTCTGGGCCGC-ACGCGCG---CTAC------ACTGACG-CGATCAACGAGCCTGTCCTTGGCCGAG--AGGCC------------C----G---GGTAATCTTGTAAACCGCGTCGT--GATGGGGATAGATTATTGCAATTATTAGTCTTCAACGAGGAATGCCTAGTAAGCG-C-G---TGT-CA-TCAGCACGCGTTGATTACGTCCCTGC---------------------------------CCTTTGTACACACCGC-CCGTCGCTCCTAC------CGATTGGGTGTGCTGGTGAAA--TGTT---------------------------------------------------------------------------------------------------------------------------------------------------------------------------------------------------------------------------------------------------------------CGG---ATTGG-TG-C-CGGGT-GG----AG-----C---A--A----TC----C-A-GCC-----GGC-GCTGAG-----A-AG--TTCATTAA--ACCCTCC-CACCT---------------------A---------------------------------------------------------------
>Chlamydomonas_radiata   
---------------------------------------------AAAGATTAAGCCATGCATGTCTAAGTATA------------------------------------------------------------------------------------------------------AACTGC--T-T--T--A-TACTGC-GA--AACTGCGAATGGC-CATTAAATCAGTTATAGTTTATTTGATG--GTA-C---T-----T-A-CTACTC-G---------GA-T------A---ACCGTAG-TAATTCTAGAGCTAATACGTGCGTA-AATCCCGACTTCTGGAAGGGACGTATTTATTAGATAA-CAGGCC-A-GCCGGG-C---T--T-GCCCGAC-TTTTGGCGAATCATGATAACTCCACGAATCGCATGGCC-T-C--GTGCC-------------------------------------G-GCGATG-------------------------------------TTT--CATTCAAATTTCTG--------------------------CCCTATCA-----AC-TTT-CGATGGTAGGATAGAGGCCTACCATGGTGGTAACGGGTAACG-GAGGATTAGGGT-----------------TCGATTCCGGAGA--GGGAGCCTGAGAAATGG--CT--ACCACATCC------------------------------------------------------------------------------------------------------------------------------------------------------------------------------AAGGAAGGCAGCAGGCGCGCAAATTACC----------CAATCC--CGACACGGGGAGGTAGTGACAAAAAAT-AAC-A--A--C-C-------GGGC--AT----TTAA--TGTCTGG--CGATTGGAATGAGTACAATCTAAATCCCTTAACGA-GGATCCA---TTGGAGGGCA--AGTTGGTGCC--------A------GCAGCC--GCGGTAATTCCAGCTCCAATAGCGTATATTTAAG-TTGTTGCAGTTAA--AAAGCTCGTAGTTGGATTTCGGGTGGG-GC---CCAGCGG-TCC---G--GT-TCG-CTGTGTACTGCTGG--GACCT-TCCTTTCTGCCGGGGACGAGCTCTTGGGCTTAACTGTCTGGGACTCGGAGTCGGCGAGGTTACTT-----------------------------------------------------------------------TGAGTAAATTAGAGTGTTCAAAGCAAGCCTACGCTCTGAATACATTAGCATGGAATAACACGATAGGAC---T-C-T-GGC--CT-A--T-C-TGTTGGTCTGTAGGACCGGAGTAATGATTAAGAGGRACAGTCGGGGGCATTCGTA--TTTCATTGTCAGAGGTGAAATTCTTGGATTTATGAAAGACGA--------------------------------------------------------------------------------CTTCTGCGAAGATTTGCCAAGGAT--G-T--TTT-CATTAATAA--------------------------------------------------------------------------KACGA------------AAGTTGGGGG-CTYGAAKA-CGATTAGA---------------------------------------------------------------------------------------------------------------------------------------------------------------------------------------------------------------------------------------------------------------------------TACC-GTCGTAGTTCAA-C-------CA-TW--A-CGATGCCGA-C-T----------------------------AGG--------KATTKGCAG------------------------------------------------------------------------------------------------------------------------------------------------------------------------------------------------------------------------------------------------------------------------------------GTGTTCTTTTGA-----TGACC--C--TGCCAGCACC----TTATGAGAAATCAAAG----------------------TTTTT---GGGTTCCGGGGGGAGTATGGTCGCAAGGCTGAAACTTAAAGGAATTGACGGAAGGGCACCACCAGGCGTGGAGCCTGCGGCTTAATTTGACTCAACACGGGAAAACTTACCAGGTCCAGACACGGGGAGGATTGAC---A---GATTGAGAGCTCTTTCTTGATTCTGTGGGTGGTG-------------------------------------------------------------------------------------------------------------------------------------------------------------------------------------------------------------------------------------------------------------------------------------------------------------------------------------------------------------------------------------------------------------------------------------------------------------------------------------------------------------------------------------------------------------------------------------------------------------------------------------------------------------------------------------------------------------------------------------------------------------------------------------------------------------------------------------------------------------------------------------------------------------------------------------------------------------------------------------------------------------------------------------------------------------------------GTGCATGGCCGTTC-T-T---AGT-TG-GTGGGTTGCCTTGTCAGGTTGATTCCGGTAACGAACGAGACCTCAGCCTGCTAAATAGTCACGGCTGCCTCTCGC-AGCTGGCCGACTT------CTTAGAGGGACTATTGTCGTT--TAGGCAATGGAAGTATGAGGCAATAACAGGTCTGTGATGCCCTTAGATGTTCTGGGCCGCACGCGCGCTACACTGATGCGTTCAACGAGCCTATCCTTGGCCGAGAGGCCCGGGTAATCTTGAAAACCGCATCGTGATGGGGATAGATTATTGCAATTATTAGTCTTCAACGAGGAATGCCTAGT-AACGCGAGTCATCAGCTCGCGTTGATTACGTCCCTGCCCTTTGTACACACCGCCCGTCGCTCCTACCGATTGGGTG---TGGTG-AA-G-TGTTC-GG----AT-----C---G--G----CT--TCA-G-CTG-----GTG-GCAACA-----C-TG--CTGTCGCT--GRRAAGA-TCATTAAACCCTCCCACCTAGAGGAAG---------------------------------------------------------------
>Chlamydomonas_reinhardtii   
--------------------------------------------------------------------------C-----------C---ATGCATGTCT---------------------------------------------------------------------AAGTATAAACTGC----T--T--A-TACTGT-GA--AACTGCGAATGGCTCATTAAATCAGTTATAGTTTATTTGATG--GTA-C---C-----T-A-CTACTC-G---------GA-T------A---ACCGTAG-TAATTCTAGAGCTAATACGTGCGCA-CAACCCGACTTCTGGAAGGGTCGTATTTATTAGATAA-AAGGCC-A-GCCGGG-CT--C--T-GCCCGAC-CTGCGGTGAATCATGATAACTTCACGAATCGTATGGGC-T-C--GTCCCGACGATGTTTCATTCAAATTTCTGCCCTATCAACTTTCGA--------------------------------------------------------------------------------------------------------------TGGTAGGATAGAGGCCTACCATGGTGGTAACGGGTG------------------ACGGAGGATTAGGGTTCGATTCCGGAGA--GGGAGCCTGAGAGATGG--CT----ACCACATCCAAGGAAGGCAGCA----------------------------------------------------------------------------------------------------------------------------------------------------GGCGCGCAAATTA------------------------CC----------CAATCC--CGACACGGGGAGGTAGTGACAATAAAT-AAC-A--A--T-A-CC--GGGCGC--TT----CG-C--GTCTGGT--AATTGGAATGAGTACAATCTAAATCCCTTAACGAG-GATCCAT---TGGAGGGCAA--GTCTGGTGCC--------A------GCAGCC--GCGGTAATTCCAGCTCCAATAGCGTATATTTAAGTTGTTGCAGTTAAA--AAGCTCGTAGTTGGATTTCGGGTGGGG-TGGTGCGGTCCG-CCT---C--TG-GTG-------------TG--CACTG-CT--------------------------------------------------------------------------------------------------------------------------------------------------------------------------------------------------------------C-T-G-CTC--CA-C--C-T-T----------------------------------CCTGCCGGGGACGGG--CTC--CTG-----------------------------------------------------------------GGCTTCACTGTCTGGGACTCGGAGTC-GGCGAGGTTACT-TTGAGTAAATTAGAGTGTTCAAAGCAGGCCTACGCTCT--G-A--ATA-CATTAGCAT--------------------------------------------------------------------------GGAAT-------------------AACACGA---TA-GGACTCTG---------------------------------------------------------------------------------------------------------------------------------------------------------------------------------------------------------------------------------------------------------------------------GCCT-ATCT-GTTGGTC-T--------G-TG--G-GACCGGAGT-AAT----------------------------GAT--------TAAGAGGGG------------------------------------------------------------------------------------------------------------------------------------------------------------------------------------------------------------------------------------------------------------------------------------TAGTCGGGGGCATTCGTATTCC--GTTGTCAGAGGTG----AAATTCTTGGATTTAC----------------------GGAAG---ACGAAC-------------------------------------------------------------------------------------------------------------------ATCTGCGAAAGCATTTGCC---AAGGATACTTTCATTGATCAAGAACGAAAGTTGGGGGCTCG--A--AGACGATTAGATACCGTCGTAGTCTCAACCATAAACGATGCCGACTAGG-GATT----------------------------------------------------------------GGCAGATGTTCTTTTGATGACTCTGCCAGCAC--C--TTATGAGAA-ATCAAAG--TTTTTGGGTTCCGGGGGGAGTATGGTCGCAAGGCTGAAACT---TAAAGGAATTGACGGAAGGGC---ACCACC--A--GGCG---TGGAG--CCTGCGGCTTAATTTGACTCAACACGGGGAAACTTACCAGGTCCAGACACGGGAAGGATTGACAGATTGAGAGCTCTTTCTTG---ATTCTGTGGG--TGGTGG-TG--CATGGCCGTTCTTAGTTGGTGG-----GTTGCCTTGTCAGGT-TGATTCCGGTA-ACGAACGA--GACCTCAGCCTGCTAAATAGTCA----GC--AT---------------------------------------------------------------------------------------------------------------------------------------------------------------------------------------------------------------------------------------------------------------C--GC-A----C--C--TG--C-G--G--TG-----C-GCCGA-CTTCTTAGAGGGACTATTGGCGTTTA-G--C--------CAA--TG-GAAGTATGAGGCGATAACAGGTCTGTGATGCCCTTAGATGTTCTGGGCCGC-ACGCGCGCTACACTGAC---GCGACCA-ACGAGCCTATCCTTGGCCGAGAGGCCC--GGG-T------------A----A---TCTTGTAAACCGCGTCGTGATGGG--GATAGATTATTGCAATTATTAGTCTTCAACGAGGAATGCCTAGTAAGCGCGAGT-C-A----TC-AG-CTCGCGTTGATTACGTCCCTGCC-------------------------------------CTTTGTACACACCGC-CCGTCGCTCCTAC------CGATTGGGTGTGCTGGTGAAGT-GTTC---------------------------------------------------------------------------------------------------------------------------------------------------------------------------------------------------------------------------------------------------------------GGA---TTG---AG-C-TTGGC-TG----GG-----GCAAC--C----TG--GCC-T-TGC-----TTG-AGAAGT-----T-CA--TTAAACCC--TCCCACC-----T---------------------A---------------------------------------------------------------
>Chlorococcum_tatrense   
-----------------------------------------------------------------------------------------------------TCATATGCTTGTCTCAAAGATTAAGCC-------------------------------ATGCATGTCTAAGTATAAACTGC----T--T--A-TACGGT-GA--AACTGCGAATGGCTCATTAAATCAGTTATAGTTTATTTGATG--GTA-C---TT----T-T-ACTCGG-A------------T------A---ACCGTAG-TAATTCTAGAGCTAATACGTGCGTA-AATCCCGACTTATGGAAGGGACGTATTTATTAGATAA-AAGGCCAG-CCGGG---C--T--TG-CCCGAC-CTTAGGCGAATCATGATAACTTCACGAATCGCACGCCC-T-T--GTGGC-------------------------------------GGCGATGT-------------------------------------T-T------------CATTCAAA--TTTCT---G-----------CCCTATCA-----AC-T-TTCGATGGTAGGATAGAGGCCTACCATGGTGGTAACGGGTGACG-GAGGATTAGGGT-----------------TCGATTCCGGAGA--GGGAGCCTGAGAAACGGCTAC----CACATCC------------------------------------------------------------------------------------------------------------------------------------------------------------------------------AAGGAAGGCAGCAGGCGC----------GCAAATTACCCAATCCC-GA-CACGGGGAGGTAGTGACAATAAAT-AAC-A--A--T-ACTG--G-GCA----T----TT-A--TGTCTGGTAATT--GGAATGAGTACAATGTAAATATCTTAACGA-GTATCCATTG-GAGGGCAAG--TC--TGGTGC--------C------AGCAGCCGCG-GTAATTCCAGCTCCAATAGCGTATATTTAAG-TTGTTGCAGTTAA--AAAGCTCGTAGTTGGATTTCGGATGTG-TTGACGCGGTCT-GCC---T--CT-GGT-------------AT-GTACTG-CG--------------------------------------------------------------------------------------------------------------------------------------------------------------------------------------------------------------TTC-G-ATG--CA-T--C-T-T----------------------------------TCTGCTGGGGACGAG--CTC--CTG-----------------------------------------------------------------GGCTTAA--CTGTCTGGGACTCGGAA---TCAGCG-AAGTGACCTTGAGCAAACAAGAGTGTTCAAAGCAAGCCTACG--C-T--CTG-AATTTTTTA--------------------------------------------------------------------------GCATG-GAATCA-----------CACG-ATAGGACT-CTGGCCTA---------------------------------------------------------------------------------------------------------------------------------------------------------------------------------------------------------------------------------------------------------------------------TCTT-GTTGGTCTGTAG-G--A-----C-CG--G-AGTAATGAT-T-A----------------------------AGA--------GGGACAGTC---------------------------------------------------------------------------------------------------------------------------------------------------------------------------------------------------------------------------------------------------------------------------------------GGGGGCATTCGT--ATTTC--A--TTGTCAGAGG----TGAAATTCTTGGATTT----------------------ATGAA---AGACGA-------------------------------------------------------------------------------------------------------------------ACTTCTGCGAAAGCA---T---TTGCCAAGGATGTTTTCATTGATCAAGAACGAAAGTTGGGG--G--CTCGAAGACGATTAGATACCGTCGTAGTCTCAACCATAAACGATGCCGACTAGGGA--------------------------------------------------------------TTGGCAGGTGTTCCATTGATGACCCTGCCAGC--A--CCTTATGAG-AAATCAA--AGTTTTTGGGTTCCGGGGGGAGTATGGTCGCAAGGCTGAAA---CTTAAAGGAATTGACGGAAGG---GCACCA--C--CAGGCGTGGAGC--CTGCGGCTTAATTTGACTCAACACGGGGAAACTTACCAGGTCCAGACACGGGGAGGATTGAC--AGATTGAGAGCTCTTTCTT---GATTCTGTGGG-TGGTGG-TG--CATGGCCGTTCTTAGTTGGTGG-----GTTGCCTTGTCAGGTTGATTCCGGTAA-CGAACG-A--GACCTCAGCCTGCTAAATAGTAA----CA--CA---------------------------------------------------------------------------------------------------------------------------------------------------------------------------------------------------------------------------------------------------------------T--AC-T-------T--TC--G-T--A--TG-----T-GCTTT-ACTTCTTAGAGGGACTATTGGCGTTT-A--G-------TCAA--TG-GAAGTGTGAGGCAATAACAGGTCTGTGATGCCCTTAGATGTTCTGGGCCGC-ACGC---GCGCTAC------ACTGATG-CATTCAACGAGCCTATCCTTGGCCGAG--AGG-T-------------CC--G---GGTAATCTTTGAAACTGCATCGT--GATGGGGATAGATTATTGCAATTATTAGTCTTCAACGAGGAATGCCTAGTAAGCG-C-A----AG-TC-ATCAGCTTGCGTTGATTACGTCCCTG---------------------------------CCCTTTGTACACACCG-CCCGTCGCTCCTA------CCGATTGGGTGTGCTGGTGA-A-GTGT---------------------------------------------------------------------------------------------------------------------------------------------------------------------------------------------------------------------------------------------------------------TCG---GATTG--G-T-ACCTG-CG----GTGGGAAG---C--T----ACT-GCT-G-GCG-----CTG-AGAAGA-----A-CA--TTAAACCC--TCCCACC-TAGAG---------------------GAAGGAGAAGTCGTAACAAGGTT---TCC-----------------------------------
>Chlorogonium_capillatum   
--------------------------------------------------------------------------C-----------C---ATGCATGTCT---------------------------------------------------------------------AAGTATAAACTGC----T--T--A-TACGGT-GA--AACTGCGAATGGCTCATTAAATCAGTTATAGTTTATTTGATG--GTA-C---C-----C-T-TACTCG-G---------AT-AACCGTAG---TAATTC--------TAGAGCTAATACGTGCGTA-AACCCCGACTTCTGGAAGGGGCGTATTTATTAGATAA-AAGGCC-A-GCCGGG-CT--T----GCCCGAC-TCTTGGCGAATCATGATAACTTCACGAATCGCACGGCC-T-C--GTGCCGGCGATGTTTCATTCAAATTTCTGCCCTATCAACTTTCGATGGTA-------------------------------------G-G------------ATAG---------------------------AGGCCTA-----CC-ATG-GTGGTAACGGGTGACGGAGGATTAGGGTTCGATTCCGGAGAG-GGAGCCTGAGAA-----------------ACGGCTACCACAT--CCAAGGAAGGCAGCAGG--CG----CGCAAAT------------------------------------------------------------------------------------------------------------------------------------------------------------------------------TA------------------------CC----------CAATCC--CGACACGGGGAGGTAGTGACAATAAAT-AAC-A--A--T-A-CC--GGGCT----T----CT-T--GTCTGGT--AATTGGAATGAGTACAATTTAAATCCCTTAACGAG-TATCCAT---TGGAGGGCAA--GTCTGGTGCC--------A------GCAGCC--GCGGTAATTCCAGCTCCAATAGCGTATATTTAAGTTGTTGCAGTTAAA--AAGCTCGTAGTTGGATTTCGGGTGGGT-TCCAGCGGTCTG-CCT---C--TG-GTA-------------TG--TACTG-CT--------------------------------------------------------------------------------------------------------------------------------------------------------------------------------------------------------------G-T-G-GCT--CA-C--C-T-T----------------------------------TCTGCCGGGGACGGG--CTC--CTG-----------------------------------------------------------------GGCTTCACTGTCCGGGACTCGGAATC-GGCGAGGTTACT-TTGAGTAAAATAGAGTGTTCAAAGCAAGCCTACGCTCT--G-A--ATA-CATTAGCAT--------------------------------------------------------------------------GGAAT------------------AACA-CGA---TA-GGACTCTG---------------------------------------------------------------------------------------------------------------------------------------------------------------------------------------------------------------------------------------------------------------------------GCCT-ATCTTGTTGGTC-T--------G-TA--G-GACCGGAGT-AAT----------------------------GAT--------TAAGAGGGA------------------------------------------------------------------------------------------------------------------------------------------------------------------------------------------------------------------------------------------------------------------------------------CAGTCGGGGGCATTCGTATTTC--ATTGTCAGAGGTG-AAATTCTTGGATTTATGAA----------------------AGACG---AACTTC-------------------------------------------------------------------------------------------------------------------TGCGAAAGCATTTGC---C---AAGGATGTTTTCATTAATCAAGAACGAAAGTTGGGGGCTCG--A--AGACGATTAGATACCGTCGTAGTCTCAACCATAAACGATGCCGACTAGG-GATT----------------------------------------------------------------GGCAGGTGTTTTATTGATGACCCTGCCAGCAC--C--TTATGAGAA-ATCAAAG--TTTTTGGGTTCCGGGGGGAGTATGGTCGCAAGGCTGAAACT---TAAAGGAATTGACGGAAGGGC---ACCACC--A--GGCG---TGGAG--CCTGCGGCTTAATTTGACTCAACACGGGAAAACTTACCAGGTCCAGACACGGGAAGGATTGACAGATTGAGAGCTCTTTCTTG---ATTCTGTGGG--TGGTGG-TG--CATGGCCGTTCTTAGTTGGTGG-----GTTGCCTTGTCAGGT-TGATTCCGGTA-ACGAACGA--GACCTCAGCCTGCTAAATAGTCA----AG--CG---------------------------------------------------------------------------------------------------------------------------------------------------------------------------------------------------------------------------------------------------------------T--AC-C----T--T--TG--G-T--A--CG-----CGCCTGA-CTTCTTAGAGGGACTATTGGCGTTTA-G--C--------CAA--TG-GAAGTGTGAGGCGATAACAGGTCTGTGATGCCCTTAGATGTTCTGGGCCGC-ACGCGCGCTACACTGAT---GCATTCA-ACGAGCCTATCCTTGGCCGAGAGGTCC--GGG-T------------A----A---TCTTTGAATCTGCATCGTGATGG--GGATAGATTATTGCAATTATTAGTCTTCAACGAGGAATGCCTAGTAAGCGCAAGT-C-A----TC-AG-CTTGCGTTGATTACGTCCCTGCCCTT---------------------------------TGTACACACCGCCCGT-CGCTCCTACCGAT------TGGGTGTGCTGGTGAAGTGTTC-GGAT---------------------------------------------------------------------------------------------------------------------------------------------------------------------------------------------------------------------------------------------------------------TGG---CTTCA-GC-A-GTTGG-CA----AC-----T---T--C----TG--CTG-T-TGC-----TGA-GAAGAT-----C-AT--TAAACCCT--CCCACCT-A-----------------------------------------------------------------------------------------
>Chloromonas_perforata
[truncated: 21,433,693 more chars]
