# Supplementary material for: Order, please! Uncertainty in the ordinal-level classification of Chlorophyceae
Source: PeerJ. 2019 May 15;7:e6899. doi: 10.7717/peerj.6899 (PMC6525593; doi:10.7717/peerj.6899)
Supplement: Supplemental Information 1 — This compressed folder contains untrimmed, masked alignments for individual chloroplast genes (subfolder nexus), as well as trimmed alignments with appropriate analysis blocks and the consensus trees resulting from these single-gene and concatenated analyses (MrBayes subfolders). Supplementary methods with associated references are included in the SupplementaryMethods.txt file. SVDquartets, BaliPhy, PhyloBayes and RAxML analysis files are in separate subfolders, with their respective resulting tree files. Files associated with MrBayes analysis of the 1st and 2nd positions and the analysis of the 3rd positions are placed in the subfolders 1st_and_2nd_positions_only and 3rd_positions_only, respectively. The 18Splastid_combined subfolder contains the MrBayes analysis materials (alignment and consensus tree) for the analysis including nucleotide plastid data as well as 18S nucleotide data. Documentation, trees and scripts used to create Fig. 3 are included in the “Figure3” subfolder, and documentation for and full results of Treespace analyses are in the “Treespace” subfolder. The results of the AU topology tests are included in a Word document. [file peerj-07-6899-s008.zip › supplementary_alignments_trees/nexus/psbA.nex]

#nexus

begin data;
  dimensions ntax=68 nchar=1068;
  format datatype=dna gap=- missing=?;
  matrix
                                 [----+----|----+----|----+----|----+----|----+----|----+----|----+----|----+----|----+----|----+-100|----+----|----+----|----+----|----+----|----+----|----+----|----+----|----+----|----+----|----+-200|----+----|----+----|----+----|----+----|----+----|----+----|----+----|----+----|----+----|----+-300|----+----|----+----|----+----|----+----|----+----|----+----|----+----|----+----|----+----|----+-400|----+----|----+----|----+----|----+----|----+----|----+----|----+----|----+----|----+----|----+-500|----+----|----+----|----+----|----+----|----+----|----+----|----+----|----+----|----+----|----+-600|----+----|----+----|----+----|----+----|----+----|----+----|----+----|----+----|----+----|----+-700|----+----|----+----|----+----|----+----|----+----|----+----|----+----|----+----|----+----|----+-800|----+----|----+----|----+----|----+----|----+----|----+----|----+----|----+----|----+----|----+-900|----+----|----+----|----+----|----+----|----+----|----+----|----+----|----+----|----+----|----+1000|----+----|----+----|----+----|----+----|----+----|----+----|----+----|----+----|----+----|----+1100|----+----|----+----|----+----|----+----|----+----|----+----|----+----|----+----|----+----|----+1200|----+----|----+----|----+----|----+----|----+----|----+----|----+----|----+----|----+----|----+1300|----+----|----+----|----+----|----+----|----+----|----+----|----+----|----+----|----+----|----+1400|----+----|----+----|----+----|----+----|----+----|----+----|----+----|----+----|----+----|----+1500|----+----|----+----|----+----|----+----]
                                 [---------------*********************------------------------------------------------------------------------------------------------------------------------------------------------------------------------------------------------------------------------------------------------------------------------------------------------------------------------------------------------------------------------------------------------------------------------------------------------------------------------------------------------------------------------------------------------------------------------------------------------------------------------------------------------------------------------------------------------------------------------------------------------------------------------------------------------------------------------------------------------------------------------------------------------------------------------------------------------------------------------------------------------------------------------------------------------------******************]
                   Ankyra_judayi  ATGACAGCTATTTTAGAACGTCGTGAAAATTCT---AGCCTTTGGGCTCGTTTTTGTGAGTGGATTACTAGCACTGAAAACCGTTTATACATCGGTTGGTTTGGTGTAATCATGATCCCTTGCTTATTAACAGCAACATCTGTTTTCATCATTGCTTTCATCGCTGCTCCGCCAGTTGATATCGATGGTATCCGTGAGCCAGTTTCTGGTTCATTATTATACGGTAACAACATCATTTCTGGTGCTGTAATCCCTACATCTAACGCTATCGGTTTACACTTCTACCCAATTTGGGAAGCTGCATCTTTAGACGAGTGGTTATACAACGGTGGTCCTTACCAATTAATCGTTTGCCACTTCTTATTAGGTGTATGCTGCTACATGGGTCGTGAGTGGGAATTATCTTTCCGTTTAGGTATGCGTCCTTGGATTGCTGTAGCTTACTCAGCTCCAGTAGCTGCTGCAACTGCAGTTTTCTTAATCTACCCAATCGGTCAAGGTTCTTTCTCTGACGGTATGCCTTTAGGTATTTCTGGTACTTTCAACTTCATGATCGTATTCCAAGCTGAACACAACATTTTAATGCACCCATTCCACATGTTAGGTGTTGCTGGTGTATTTGGTGGTTCATTATTCTCAGCTATGCACGGTTCATTAGTAACTTCATCTTTAATCCGTGAAACTACTGAAAACGAATCTGCTAACGCTGGTTACAAATTTGGTCAAGAAGAAGAAACTTATAACATTGTTGCTGCTCACGGTTACTTTGGTCGTTTAATCTTCCAATATGCTTCATTCAACAACTCTCGTTCATTACACTTCTTCTTAGCTGCTTGGCCAGTAGTAGGTATTTGGTTCACAGCTTTAGGTTTATCAACTATGGCTTTCAACTTAAACGGTTTCAACTTCAACCAATCTGTTATCGACTCTCAAGGTCGTGTATTAAACACTTGGGCTGATATCATCAACCGTGCTAACTTAGGTATGGAAGTAATGCACGAACGTAACGCTCACAACTTCCCTCTAGACTTAGCTGCTGTTGAAGCTCCTGCTGTTAACGCTTAG---
          Atractomorpha_echinata  ATGACAGCTATTTTAGAACGTCGTGAAAATTCT---AGCCTTTGGGCTCGTTTTTGTGAGTGGATTACTAGCACTGAAAACCGTTTATACATCGGTTGGTTTGGTGTAATCATGATCCCTTGCTTATTAACAGCAACATCTGTTTTCATCATCGCTTTCATCGCTGCTCCGCCAGTTGATATCGATGGTATCCGTGAGCCAGTTTCTGGTTCATTATTATACGGTAACAACATCATTTCTGGTGCTGTAATCCCTACATCTAACGCTATCGGTTTACACTTCTACCCAATTTGGGAAGCTGCATCTTTAGACGAGTGGTTATACAACGGTGGTCCTTACCAATTAATCGTTTGCCACTTCTTATTAGGTGTATTCTGCTACATGGGTCGTGAATGGGAATTATCTTTCCGTTTAGGTATGCGTCCTTGGATTGCTGTAGCTTACTCAGCTCCAGTAGCTGCTGCAACTGCAGTTTTCTTAATCTACCCAATCGGTCAAGGTTCTTTCTCTGACGGTATGCCTTTAGGTATTTCTGGTACTTTCAACTTCATGATCGTATTCCAAGCTGAACATAACATTTTAATGCACCCATTCCACATGTTAGGTGTTGCTGGTGTATTTGGTGGTTCATTATTCTCAGCTATGCACGGTTCATTAGTAACTTCATCTTTAATCCGTGAAACTACTGAAAATGAATCTGCTAACGCTGGTTACAAATTTGGTCAAGAAGAAGAAACTTACAACATCGTTGCTGCTCATGGTTACTTTGGTCGTTTAATCTTCCAATATGCTTCATTCAACAACTCTCGTTCATTACACTTCTTCTTAGCTGCTTGGCCAGTAGTAGGTATTTGGTTCACAGCTTTAGGTTTATCAACTATGGCTTTCAACTTAAACGGTTTCAACTTCAACCAATCTGTTATCGACTCTCAAGGTCGTGTATTAAACACTTGGGCTGATATCATCAACCGTGCTAACTTAGGTATGGAAGTTATGCATGAACGTAACGCTCACAACTTCCCTCTAGACTTAGCTGCTGTTGAAGCTCCAGCTGTTAACGCTTAG---
        Borodinellopsis_texensis  ATGACAGCAATTTTAGAACGTCGTGAATCATCA---AGCCTATGGGCTCGTTTTTGTGAGTGGATCACTAGCACTGAAAACCGTTTATACATCGGTTGGTTTGGTGTAATCATGATCCCAACTTTATTAACAGCAACTTCAGTATTCATCATCGCTTTCATCGCTGCACCGCCAGTTGATATCGATGGTATTCGTGAGCCAGTTTCTGGTTCTCTTCTTTACGGTAACAACATCATTACTGGTGCTGTTGTTCCAACTTCAAACGCTATTGGTCTACACTTCTACCCAATTTGGGAAGCTGCTTCACTAGACGAATGGTTATACAATGGCGGACCGTACCAATTAATCGTATGTCACTTCCTTTTAGGTGTGGCTTGTTATATGGGTCGTGAGTGGGAACTTTCATACCGTTTAGGTATGCGTCCATGGATCGCTGTAGCTTATTCTGCACCAGTTGCAGCAGCAACTGCAGTATTCTTAATTTACCCAATCGGACAAGGTTCTTTCTCTGATGGTATGCCTTTAGGTATTTCAGGTACATTTAACTTCATGATCGTTTTCCAAGCTGAGCATAACATTCTAATGCACCCATTCCACATGCTGGGTGTAGCAGGTGTTTTTGGTGGTTCATTATTCTCAGCAATGCACGGTTCATTAGTTACTTCATCATTAATCCGTGAAACAACTGAAAACGAATCAGCTAACGCTGGTTATAAATTTGGTCAAGAAGAAGAAACATACAACATCGTAGCTGCTCACGGTTACTTTGGTCGTTTAATCTTCCAATACGCTTCATTCAACAACTCTCGTAGCTTACACTTCTTCTTAGCTATTTGGCCAGTACTAGGTATTTGGTTCACAGCTTTAGGTCTATCTACAATGGCTTTCAACCTTAACGGTTTCAACTTCAACCAATCAGTAGTAGATTCTCAAGGTCGTGTACTAAACACTTGGGCTGATATCATCAACCGTGCTAATTTAGGTATGGAAGTAATGCACGAACGTAACGCGCACAACTTCCCTCTTGACTTAGCTTCAGTTGAAGCTCCTTCAGTTAACGCTTAA---
            Bracteacoccus_aerius  ATGACTGCAATTCTTGAACGTCGTGAAGCTTCT---AGCCTGTGGGCTCGTTTTTGTGAGTGGGTTACTTCAACTGAAAACCGTCTATACATTGGATGGTTCGGTACTATCATGATCCCAACTCTATTAACTGCTACTTCAGTATTCATCATCGCTTTTGTTGCTGCTCCTCCAGTTGACATCGATGGTATCCGTGAACCAGTTTCAGGTTCTTTATTATACGGAAACAACATTATCTCTGGTGCTGTAATCCCAACTTCAAACGCTATTGGTTTACACTTCTACCCAATCTGGGAAGCTGCTTCTTTAGATGAGTGGTTATACAACGGTGGTCCTTACCAACTTATCGTTTGTCACTTCCTTTTAGGTGTATGCTGTTACATGGGTCGTGAATGGGAACTTTCATACCGTTTAGGTATGCGTCCTTGGATCGCTGTGGCTTACTCAGCTCCAGTTGCTGCTGCTACTGCTGTATTCCTAATCTACCCTATCGGACAAGGTTCTTTCTCTGATGGTATGCCTTTAGGTATTTCAGGTACTTTCAACTTCATGATCGTATTCCAAGCTGAGCACAACATCCTTATGCACCCATTCCACATGCTTGGTGTTGCTGGTGTATTTGGTGGTTCATTATTCTCTGCTATGCACGGTTCATTAGTTACTTCATCTCTAATCCGTGAAACAACAGAAAACGAATCTGCTAACGAAGGTTACAAATTCGGTCAAGAAGAAGAAACTTACAACATTGTAGCTGCTCACGGTTACTTTGGTCGTTTAATCTTCCAATACGCTTCTTTCAACAACTCTCGTTCATTACACTTCTTCTTAGCTGCTTGGCCAGTAGTTGGTATCTGGTTCACTGCTTTAGGTCTTTCAACTATGGCATTCAACCTTAACGGTTTCAACTTCAACCAATCAGTTGTAGACTCACAAGGTCGTGTATTAAACACTTGGGCTGACATCATCAACCGTGCTAACTTAGGTATGGAAGTTATGCACGAAAGAAACGCTCACAACTTCCCTCTAGATTTAGCGTCTGTAGAAGCTCCTTCTGTAAACGCTTAA---
         Bracteacoccus_giganteus  ATGACTGCAATTCTTGAACGTCGTGAAGCTTCT---AGCCTGTGGGCTCGTTTTTGTGAGTGGGTAACTTCTACTGAAAACCGTCTATACATCGGATGGTTCGGTACTATCATGATCCCAACTCTATTAACTGCTACTTCAGTATTCATCATCGCTTTCGTTGCTGCTCCTCCAGTTGACATCGATGGTATCCGTGAACCAGTTTCAGGTTCTTTATTATACGGTAACAACATCATCTCTGGTGCTGTTATCCCAACTTCAAACGCTATCGGTTTACACTTCTACCCTATTTGGGAAGCTGCTTCTTTAGACGAGTGGTTATACAACGGTGGTCCTTACCAACTTATCGTTTGCCACTTCCTTTTAGGTGTTTGCTGCTACATGGGTCGTGAGTGGGAATTATCTTACCGTTTAGGTATGCGTCCTTGGATCGCTGTAGCTTACTCAGCTCCAGTTGCTGCTGCAATGGCTGTATTCCTAATCTACCCTATCGGACAAGGTTCTTTCTCTGACGGTATGCCTTTAGGTATCTCTGGTACTTTCAACTTCATGATCGTATTCCAAGCTGAGCATAACATCCTTATGCACCCATTCCACATGTTAGGTGTTGCTGGTGTATTTGGTGGTTCATTATTCTCTGCTATGCACGGTTCATTAGTAACTTCATCTCTAATCCGTGAAACTACAGAAAACGAATCTGCTAACGAAGGTTACAAATTCGGACAAGAAGAAGAAACTTATAACATTGTAGCTGCTCACGGTTACTTCGGTCGTCTAATCTTCCAATACGCTTCTTTCAACAACTCTCGTTCATTACACTTCTTCTTAGCTGCTTGGCCAGTTGTTGGTATCTGGTTCACTGCTTTAGGTTTATCAACTATGGCATTCAACTTAAACGGATTCAACTTCAACCAATCAGTAGTAGACTCACAAGGTCGTGTACTAAACACTTGGGCTGACATCATCAACCGTGCTAACTTAGGTATGGAAGTAATGCACGAACGTAACGCTCACAACTTCCCTCTTGACTTAGCTTCTGTTGAAGCTCCTTCAGTAAACGCTTAA---
             Bracteacoccus_minor  ATGACTGCTATTTTAGAACGTCGTGAAGCTTCT---AGCCTTTGGGCTCGTTTTTGTGAGTGGGTTACTTCTACTGAAAACCGTTTATACATCGGTTGGTTCGGTACAATCATGATCCCAACTCTATTAACTGCTACTTCAGTATTCATCATCGCTTTCGTTGCTGCTCCTCCAGTTGACATCGATGGTATCCGTGAGCCAGTTTCAGGTTCATTATTATACGGAAACAACATCATCTCTGGTGCTGTTATCCCAACTTCAAACGCGATTGGTTTACACTTCTACCCGATCTGGGAAGCTGCTTCTTTAGACGAGTGGTTATACAACGGTGGTCCTTACCAACTTATCGTTTGCCACTTCCTTTTAGGTGTTTGCTGCTACATGGGTCGTGAGTGGGAATTATCTTACCGTTTAGGTATGCGTCCTTGGATCGCTGTTGCTTACTCAGCTCCAGTTGCTGCTGCTATGGCAGTTTTCCTAATCTACCCTATCGGACAAGGTTCTTTCTCTGACGGTATGCCTTTAGGTATTTCTGGTACTTTCAACTTCATGATCGTATTCCAAGCTGAACACAACATCTTAATGCACCCATTCCACATGCTTGGTGTTGCTGGTGTATTCGGTGGTTCATTATTCTCTGCTATGCACGGTTCATTAGTAACTTCATCTCTAATCCGTGAAACTACAGAAAACGAATCTGCTAACGAAGGTTACAAATTCGGTCAAGAAGAAGAAACTTACAACATCGTAGCTGCTCACGGTTACTTCGGTCGTTTAATCTTCCAATACGCTTCTTTCAACAACTCTCGTTCATTACACTTCTTCTTAGCTGCTTGGCCAGTTGTTGGTATCTGGTTCACTGCTTTAGGTTTATCAACTATGGCATTCAACTTAAATGGTTTCAACTTCAACCAATCAGTAGTTGACTCTCAAGGTCGTGTATTAAACACTTGGGCTGACATCATCAACCGTGCTAACTTAGGTATGGAAGTAATGCACGAGCGTAACGCTCACAACTTCCCTCTTGACTTAGCTTCTGCTGATGCTCCTTCTATCAACGCTTAA---
           Carteria_cerasiformis  ATGACAGCTATTCTTGAAAGACGTGAAAATTCT---AGCCTGTGGGCTCGTTTTTGTGAGTGGATTACTTCTACAGAAAACCGTTTATACATCGGTTGGTTTGGTGTTATTATGATTCCTACATTATTAACAGCTGCTTCTGTATTCATTATTGCTTTTATCGCTGCTCCTCCAGTAGACATCGATGGTATTCGTGAACCAGTTAGCGGTTCTTTATTATACGGAAACAACATCATTTCTGGTGCTGTAATTCCTACTTCTAATGCTATCGGTCTTCACTTCTACCCAATTTGGGAAGCTGCTTCTTTAGACGAGTGGTTATACAACGGTGGTCCTTACCAATTAATTGTTTGCCATTTCTTCTTAGGTGTTTGCTGCTATATGGGTCGTGAATGGGAACTTTCATACCGTTTAGGTATGCGTCCTTGGATCGCTGTAGCTTACTCAGCTCCAGTTGCTGCAGCTACTGCTGTATTCATTATCTATCCAATCGGACAAGGTTCATTCTCTGACGGGATGCCATTAGGTATTTCAGGTACATTTAACTTCATGATCGTATTCCAAGCTGAGCATAACATTCTTATGCACCCATTCCACATGTTAGGTGTTGCTGGTGTATTCGGTGGTTCATTATTCTCTGCTATGCACGGTTCATTAGTAACTTCTTCTTTAATTCGTGAAACAACTGAAAATGAATCAGCAAACGCTGGTTACAAATTCGGTCAAGAAGAGGAAACTTATAACATCGTAGCTGCTCATGGTTACTTTGGTCGTCTTATTTTCCAATATGCTTCTTTCAACAACTCTCGTTCATTACACTTCTTCTTAGCTGCTTGGCCAGTTATCGGTATTTGGTTCACTTCTTTAGGTATTTCTACAATGGCTTTCAACTTAAATGGTTTCAACTTCAACCAATCAATTGTTGATTCACAAGGTCGTGTATTAAATACTTGGGCTGATATCATCAACCGTGCTAACTTAGGTATGGAAGTTATGCACGAACGTAACGCTCACAACTTCCCTCTAGATTTAGCTAGCTCTCAAGCTCCAGCAATCAACGGTTAA---
              Carteria_crucifera  ATGACAGCAATTCTTGAAAGACGTGAAAATTCT---AGCCTGTGGGCTCGCTTTTGTGCATGGATCACTTCAACTGAAAACCGCCTTTACATCGGTTGGTTTGGTGTTATCATGATCCCAACTCTTTTAACAGCAACTAGCGTATTCATTATCGCTTTTATCGCTGCTCCTCCAGTTGACATCGATGGTATTCGTGAGCCAGTAAGCGGTTCATTATTATACGGTAACAACATCATCTCTGGTGCTGTTGTTCCTACTTCTAACGCTATCGGTCTTCATTTCTACCCAATCTGGGAAGCAGCTTCATTAGACGAGTGGTTATACAACGGTGGTCCTTACCAATTAATCGTTTGCCATTTCTTCTTAGGTATTTGTTGCTACATGGGTCGTGAGTGGGAACTTTCATACCGTTTAGGTATGCGTCCTTGGATCGCAGTTGCTTACTCAGCTCCAGTAGCTGCAGCAACAGCTGTATTCATCATCTACCCAATCGGACAAGGTTCATTCTCTGATGGTATGCCTTTAGGTATTTCTGGTACATTCAACTTCATGATTGTATTCCAAGCTGAGCATAACATTTTAATGCACCCATTCCACATGTTAGGTGTTGCTGGTGTATTTGGTGGTTCATTATTCTCTGCAATGCACGGTTCATTAGTAACTTCATCTCTAATCCGTGAAACAACTGAGAACGAATCAGCAAACGCTGGTTACAAATTCGGTCAAGAAGAGGAAACATACAACATTGTAGCTGCGCATGGTTACTTTGGTCGTTTAATCTTCCAATACGCTTCTTTCAACAACTCACGTTCATTACACTTCTTCTTAGCAGCATGGCCAGTAGTTGGAATTTGGATGACAGCTCTTGGTATCTCTACTATGGCTTTCAACTTAAACGGTTTCAACTTCAACCAATCAATTGTTGATTCACAAGGTCGTGTATTAAACACTTGGGCTGATATCATCAACCGTGCTAACTTAGGTATGGAAGTAATGCACGAACGTAACGCTCACAACTTCCCACTAGATTTAGCTAGCTCTAACCAAGCTCCAGCAATCAATGGTTAA
             Carteria_sp_SAG_8_5  ATGACAGCAATTTTAGAACGTCGTGAAAATTCA---AGCCTATGGGCTCGTTTCTGTGCATGGATCACTTCAACAGAAAACCGTCTTTACATTGGATGGTTTGGTGTTATTATGATCCCAACTCTATTAACAGCTACTTCTGTATTCATCATCGCTTTCGTTGCAGCTCCGCCTGTTGACATCGATGGTATTCGTGAGCCAGTTTCTGGATCACTTCTTTACGGAAACAACATCATTAGTGGTGCTGTTATTCCAACTTCTAACGCTATCGGTCTGCATTTCTACCCAATTTGGGAAGCCGCTACTTTAGACGAATGGCTTTACAATGGTGGGCCTTACCAGCTAATCGTTTGCCACTTCTTCCTAGGTATTTGCTGTTACATGGGTCGTGAATGGGAACTTTCTTTCCGTTTAGGTATGCGTCCTTGGATTGCTGTTGCTTACTCAGCACCTGTTGCTGCTGCAACTGCAGTTTTCATCATTTACCCAATTGGACAAGGTTCATTCTCAGATGGTATGCCTCTTGGTATTTCTGGTACTTTCAACTTCATGATCGTATTCCAAGCTGAACATAACATTCTTATGCACCCATTCCACATGTTAGGTGTTGCTGGTGTTTTTGGTGGTTCTCTTTTCTCAGCTATGCATGGTTCATTAGTAACTTCATCTCTAATCCGTGAAACAACTGAAAACGAATCTTCAAACAACGGTTACCGTTTCGGTCAAGAAGAAGAAACTTACAACATCGTTGCTGCTCATGGATATTTCGGAAGACTTATTTTCCAATATGCATCATTTAACAACTCACGTTCATTACACTTCTTCTTAGCTGCTTGGCCAGTTATCGGTATTTGGTTCACAGCTTTAGGTATTTCAACTATGGCTTTCAACTTAAATGGTTTCAACTTTAACCAATCAGTTGTTGACTCTCAAGGTCGTGTTCTAAACACTTGGGCTGATATCATCAACCGTGCTAACTTAGGTATGGAAGTAATGCACGAGAGAAACGCGCATAATTTTCCGCTAGATTTAGCTTCTGTAGATGCTCCAGCTGTTAACGCTTAA---
        Chaetopeltis_orbicularis  ATGACAGCGATTTTATCA---CAATCACAATCAAAAGGCCTTTGGGCTCGTTTTTGCGAATGGATCACATCAACTGACAACCGTCTTTATATCGGTTGGTTCGGTGTTATTATGATCCCTACTCTATTAACAGCTACTTCTGTTTTCATTATCGCATTCGTAGCTGCACCTCCAGTTGATATCGATGGTATCCGTGAACCTGTAAGCGGTTCTTTATTATACGGTAACAACATTATCTCTGGTGCTGTTGTTCCTACATCAAACGCGATTGGTCTGCATTTCTACCCAATTTGGGAAGCTGCTACAGTTGACGAATGGCTATACAACGGTGGTCCTTACCAACTTATCGTTTGCCACTTCTTCCTTGGTATCTGCTGCTACATGGGTCGTGAATGGGAACTTTCATTCCGTCTAGGTATGCGTCCTTGGATCGCTGTAGCTTACTCTGCACCTGTTGCAGCTGCTACTGCTGTTTTCATTATCTATCCTATCGGCCAAGGGTCTTTCTCTGATGGTATGCCTCTTGGTATTTCTGGTACTTTCAACTTCATGATCGTATTCCAAGCTGAACATAACATCCTTATGCACCCTTTCCACATGCTAGGTGTAGCTGGTGTTTTTGGTGGTTCATTATTCTCTGCTATGCACGGTTCACTTGTAACTTCATCTCTTATCCGTGAAACAACTGAAAACGTTTCAACAAACGCAGGTTACCGTTTCGGTCAAGAAGAAGAAACTTACAACATCGTTGCTGCTCATGGATACTTTGGTCGTTTAATCTTCCAATATGCGTTATTCAACAATAGCCGTTCTCTACACTTCTTCCTAGCTATTTGGCCAGTTGTAGGTATTTGGTTCACAGCTTTAGGTTTATCAACTATGGCTTTCAACCTTAACGGTTTCAACTTCAACCAATCAATCATCGACTCTCAAGGTCGTGTATTAAACACTTGGGCTGACATCATTAACCGTGCTAACTTAGGTATGGAAGTTATGCACGAGCGTAACGCTCACAACTTTCCTCTAGACTTAGCTGCAGTTGAAGCTCCTTCAATCAATGGTTAA---
       Characiochloris_acuminata  ATGACAGCTATTTTAGAACGTCGTGAAAGTACT---AGCTTATGGGCTCGTTTTTGTGAATGGATTACTAGCACTGAAAACCGTTTATACATCGGTTGGTTTGGTGTATTAATGATCCCAACTTTATTAACTGCAACTTCTGTATTTATCATCGCTTTCATTGCTGCACCGCCAGTAGATATCGATGGTATCCGTGAACCAGTTTCAGGTTCATTATTATACGGTAACAACATCATTTCAGGTGCTGTTGTTCCAACATCTAACGCTATCGGTCTTCACTTCTACCCAATTTGGGAAGCAGCTTCTTTAGACGAATGGTTATACAATGGTGGTCCTTACCAATTAATCGTTTGCCACTTCTTCTTAGGTATCTGTTCATATATGGGTCGTGAGTGGGAACTTTCTTTCCGTTTAGGTATGCGTCCATGGATCGCTGTTGCTTACTCAGCTCCAGTAGCTGCAGCAACTGCTGTATTCATCATCTACCCTATCGGTCAAGGTTCATTCTCAGATGGTATGCCTTTAGGTATTTCTGGTACTTTCAACTTCATGATCGTATTCCAAGCTGAACACAACATTCTTATGCACCCATTCCACATGTTAGGTGTTGCTGGTGTATTTGGTGGTTCATTATTCTCAGCTATGCACGGTTCTTTAGTAACTTCATCTTTAATCCGTGAAACAACTGAAAACGAATCAGCTAACGCTGGTTACAAATTCGGTCAAGAGGAAGAAACATACAACATTGTAGCTGCACACGGTTACTTTGGTCGTTTAATCTTCCAATACGCTTCATTCAACAACTCTCGTTCATTACACTTCTTCTTAGCTGCTTGGCCAGTTATCTGTATTTGGTTCACTGCTTTAGGTCTTTCAACTATGGCATTTAACCTAAACGGTTTCAACTTCAACCAATCAGTAGTAGACTCACAAGGTCGTGTATTAAACACTTGGGCTGATATTATCAACCGTGCTAACTTAGGTATGGAAGTTATGCACGAACGCAATGCTCATAATTTCCCTCTAGACTTAGCTTCTGTTGAAGCTCCTTCTATTAACTAA------
         Chlamydomonas_applanata  ATGACAGCAATTCTTGAACGTCGTGAAAGTTCT---AGCCTTTGGGCTCGTTTCTGTGAGTGGATCACTTCTACTGAAAACCGTTTATACATCGGTTGGTTCGGTGTTATCATGATCCCTACTCTTTTAACAGCTACTTCTGTATTCATCATCGCTTTCATCGCTGCACCGCCAGTTGATATCGATGGTATCCGTGAGCCAGTTTCTGGTTCTTTATTATACGGTAACAACATCATCACTGGTGCAGTTATCCCTACTTCTAACGCTATCGGTCTGCATTTCTACCCAATTTGGGAAGCAGCTTCTTTAGACGAGTGGTTATACAACGGTGGTCCTTACCAATTAATCGTTTGCCACTTCTTCTTAGGTATCTGCTGTTACATGGGTCGTGAATGGGAATTATCTTTCCGTTTAGGTATGCGTCCTTGGATCGCTGTTGCTTACTCAGCTCCAGTAGCTGCTGCAACTGCTGTATTCATCATCTACCCTATCGGTCAAGGTTCTTTCTCTGATGGTATGCCTCTGGGTATTTCTGGTACATTCAACTTCATGATCGTATTCCAAGCTGAGCACAACATTCTTATGCACCCATTCCACATGTTAGGTGTTGCTGGTGTATTCGGTGGTTCATTATTCTCAGCTATGCACGGTTCATTAGTAACTTCTTCTTTAATCCGTGAAACAACTGAAAACGAATCAGCTAACGCTGGTTACAAGTTCGGTCAAGAAGAAGAAACTTACAACATCGTAGCTGCGCATGGTTACTTTGGTCGTTTAATCTTCCAATACGCTTCTTTCAACAACTCTCGTTCATTACACTTCTTCTTAGCTGCTTGGCCAGTTATCTGTATTTGGTTCACTGCTTTAGGTTTATCAACTATGGCATTCAACTTAAACGGCTTCAACTTCAACCAGTCAGTTGTAGATTCTCAAGGTCGTGTATTAAACACTTGGGCTGACATTATTAACCGTGCTAACTTAGGTATGGAAGTAATGCACGAACGTAACGCTCACAACTTCCCTCTAGACTTAGCTTCTGTAGAAGCTCCTTCTGTTAACGCTTAA---
           Chlamydomonas_nivalis  ATGACTGCTGTTATCAACAAACAAGATGTTTCAACTAGCTTATGGGCTCGCTTCTGCGAATGGGTTACGTCTACAGAAAACCGTATCTACGTAGGATGGTTTGGTACAATTATGTTCCCAACTCTATTAACTGCAACTTCAGTTTATATTATTGCTTTCGTTGCGGCTCCTCCTGTAGATATCGATGGTATCCGTGAACCAGTTTCTGGTTCATTACTTTACGGAAACAACATCATTTCTGGTGCTGTAATCCCTACTAGTAACGCTATCGGTCTTCACTTCTACCCTATCTGGGAAGCAGCTTCTCTTGACGAATGGTTATACAACGGTGGTCCTTACCAAATGATTGTTTGCCACTTCTTCATCGGTATCTGTGCGTACATGGGTAGAGAATGGGAGTTATCTTACCGTTTAGGCATGAGACCATGGATCTGTGTAGCTTATTCAGCACCAGTTGCTGCAGCTACTGCTGTATTCATCATCTATCCTATCGGACAAGGTAGTTTCTCAGACGGTATGCCTTTAGGAATTTCAGGAACGTTCAACTTCATGATCGTTTTCCAAGCAGAGCACAATATCCTTATGCACCCTTTCCACATGTTAGGCGTTGCTGGTGTATTTGGTGGTTCTTTATTCTCAGCTATGCATGGTTCGTTAGTAACTTCATCTTTAATCCGTGAAACTACTGAAAACGAATCAGCTAACGCTGGTTACAAATTCGGTCAAGAAGAAGAAACTTACAACATCGTTGCTGCTCATGGATATTTTGGTCGTTTAATCTTCCAATATGCTTCATTCAACAACTCACGTTCATTACACTTCTTCTTAGCTGCATGGCCAGTTATCGGAATTTGGTTCACTGCTTTAGGTATTTCTACAATGGCGTTTAACCTTAACGGTTTCAACTTCAACCAATCTGTAGTAGACTCTCAAGGTCGTGTATTAAACACTTGGGCTGACATCATCAACCGTGCTAACTTAGGTATGGAAGTTATGCACGAACGCAACGCGCACAATTTCCCTCTTGACTTAGCTTCTGTTGAAGCTCCTAGCGTAAACGCTTAA---
          Chlamydomonas_peterfii  ATGACAGCAGTTTTAGAACGTCGTGAAAATTCT---AGCCTATGGGCTCGTTTCTGTGAGTGGATTACTTCTACTGAAAACCGTTTATACATCGGTTGGTTTGGTGTAATCATGATTCCTTGCTTATTAACAGCAACATCTGTATTCATCATCGCTTTCGTTGCAGCTCCTCCAGTTGACATCGACGGTATCCGTGAACCAGTTTCTGGTTCTTTATTATACGGTAACAACATCATTTCTGGTGCTGTAATCCCTACTTCTAACGCTATTGGTTTACACTTCTACCCAGTATGGGAAGCTGCATCTTTAGACGAGTGGTTATACAACGGTGGTCCTTACCAATTAATCGTTTGCCACTTCTTATTAGGTGTTTGCTGCTACATGGGTCGTGAATGGGAATTATCTTTCCGTTTAGGTATGCGTCCATGGATCGCTGTAGCTTACTCTGCACCAGTTGCAGCTGCTACTGCAGTATTCTTAATCTACCCTATCGGTCAAGGTTCATTCTCTGACGGTATGCCTTTAGGTATTTCTGGTACTTTCAACTTCATGATCGTATTCCAAGCTGAACACAACATCCTTATGCACCCATTCCACATGTTAGGTGTTGCTGGTGTTTTCGGTGGTTCTTTATTCTCTGCAATGCACGGTTCTTTAGTAACTTCATCTTTAATCCGTGAAACAACTGAAAACGAATCAGCTAACGCTGGTTACCGTTTCGGTCAAGAGGAAGAAACATACAACATCGTAGCCGCTCACGGTTACTTTGGTCGTTTAATTTTCCAATACGCTTCATTCAACAACTCTCGTTCATTACACTTCTTCTTAGCTGCTTGGCCTGTAATCGGTATCTGGTTCACTGCTTTAGGTTTATCAACTATGGCTTTCAACCTTAACGGTTTCAACTTCAACCAATCAGTTGTTGACTCTCAAGGTCGTGTATTAAACACTTGGGCTGACATCATCAACCGTGCTAACTTAGGTATGGAAGTAATGCACGAAAGAAACGCTCACAACTTCCCGTTAGACTTAGCTTCTGTTGAAGCTCCTTCTATCAACGCTTAA---
       Chlamydomonas_reinhardtii  ATGACAGCAATTTTAGAACGTCGTGAAAATTCT---AGCCTATGGGCTCGTTTTTGTGAGTGGATCACTTCAACTGAAAACCGTTTATACATCGGTTGGTTCGGTGTAATCATGATCCCATGTCTTCTTACTGCAACATCAGTATTCATCATCGCTTTCATCGCTGCTCCGCCAGTAGACATTGATGGTATCCGTGAACCAGTTTCAGGTTCTCTTCTTTACGGTAACAACATCATTACAGGTGCTGTAATCCCAACTTCTAACGCAATCGGTCTTCACTTCTACCCAATTTGGGAAGCTGCTTCTCTAGACGAGTGGTTATACAACGGTGGTCCTTACCAACTTATCGTTTGTCACTTCCTTCTAGGTGTATACTGCTACATGGGTCGTGAGTGGGAATTATCTTTCCGTTTAGGTATGCGTCCATGGATCGCTGTAGCTTACTCAGCTCCAGTAGCTGCAGCTTCAGCTGTATTCTTAGTTTACCCTATCGGCCAAGGTTCATTCTCTGACGGTATGCCTTTAGGTATCTCTGGTACTTTCAACTTCATGATCGTATTCCAAGCAGAACACAACATCCTTATGCACCCATTCCACATGTTAGGTGTTGCTGGTGTATTCGGTGGTTCATTATTCTCAGCTATGCACGGTTCTTTAGTTACTTCATCTTTAATCCGTGAAACAACTGAAAACGAATCAGCTAACGAAGGTTACCGTTTCGGTCAAGAAGAAGAAACTTACAACATTGTAGCTGCTCATGGTTACTTTGGTCGTCTAATCTTCCAATACGCTTCTTTCAACAACTCTCGTTCATTACACTTCTTCTTAGCTGCTTGGCCGGTAATCGGTATTTGGTTCACTGCTTTAGGTTTATCAACTATGGCATTCAACTTAAACGGTTTCAACTTCAACCAATCAGTAGTAGACTCACAAGGTCGTGTACTAAACACTTGGGCAGACATCATCAACCGTGCTAACTTAGGTATGGAAGTAATGCACGAGCGTAACGCTCACAACTTCCCTCTAGACTTAGCTTCAACTAACTCTAGCTCAAACAACTAA------
           Chlorococcum_tatrense  ATGACAGCAATTTTAGAACGTCGTGAAAGTACT---AGCCTTTGGGCTCGTTTTTGTGAATGGGTAACTTCAACAGAAAACCGTATTTACATCGGTTGGTTTGGTGTGGTAATGATTCCTACACTTTTAACTGCTACTAGCGTATTCATCATCGCTTTTATCGCTGCTCCGCCAGTTGATATCGATGGTATCCGTGAACCAGTTTCAGGTTCTTTATTATACGGTAACAACATCATCACTGGTGCTGTAATCCCTCTTTCTAACGCTATCGGTCTGCATTTCTACCCAATTTGGGAAGCTGCGTCTTTAGACGAATGGTTATACAACGGTGGTCCTTACGAAATGATCGTATTACACTTCTTATTAGGTGTATGTTGTTACATGGGTCGTGAATGGGAATTATCTTTCCGTTTAGGTATGCGTCCATGGATTGCTGTTGCTTACTCTGCACCAGTTGCAGCTGCAACTGCAGTATTTTTAATTTACCCAATCGGACAAGGTTCGTTCTCTGACGGTATGCCTTTAGGTATTTCAGGAACTTTCAACTTTATGATCGTATTCCAAGCTGAACATAACATTCTTATGCACCCATTCCACATGTTAGGTGTAGCAGGTGTATTCGGTGGTTCATTATTCTCAGCAATGCATGGTTCATTAGTAACTTCATCTTTAATCCGTGAAACAACTGAAAACGAATCAGCTAACGCTGGGTACCGTTTCGGACAAGAAGAAGAAACTTACAACATCGTTGCAGCTCACGGTTACTTCGGTCGTTTAATCTTCCAATATGCTTCATTCAACAACTCTCGTTCATTACACTTCTTCTTAGCAATTTGGCCAGTTGTAGGTATCTGGTTCACAGCATTAGGTATTTCAACAATGGCGTTCAACCTTAACGGGTTTAACTTCAACCAATCTGTTGTTGATTCACAAGGTCGTGTATTAAACACTTGGGCTGATATCATCAACCGTGCTAACTTAGGTATGGAAGTTATGCACGAAAGAAACGCTCACAACTTCCCATTAGACTTAGCTTCTGTTGAAGCTCCTTCAATCAACTAA------
         Chlorogonium_capillatum  ATGACAGCAATTTTAGAACGTCGTGAAAGTACT---AGCCTTTGGGCTCGTTTTTGTGAATGGATCACTTCAACTGAAAACCGTCTATACATCGGTTGGTTTGGTGTAATTATGATTCCTACTTTATTAACTGCTACTTCAGTATTCATCATCGCTTTCATTGCGGCGCCTCCAGTAGATATTGATGGTATCCGTGAACCAGTTTCAGGTTCATTATTATACGGTAATAACATCATTACAGGTGCTATTATCCCAACATCTAACGCGATCGGTATGCATTTTTACCCAATTTGGGAAGCTGCATCATTAGATGAATGGTTATACAACGGTGGTCCATACCAATTAATCGTTTTACACTTCCTGTTAGGTGTTTACTGTTACATGGGTAGAGAATGGGAATTATCATACCGCCTTGGTATGCGTCCTTGGATCGCGGTTGCTTATTCAGCTCCTGCAGCTGCAGCAACAGCGGTATTCCTAGTTTACCCAATCGGTCAAGGTTCATTCTCTGATGGTATGCCTCTTGGTATTTCAGGCACATTCAACTTCATGATTGTATTCCAGGCTGAGCACAACATTTTAATGCACCCATTCCACATGTTAGGTGTTGCTGGTGTATTTGGTGGTTCATTATTCTCAGCAATGCACGGTTCATTAGTTACTTCATCTTTAATCCGTGAAACAACTGAAAACGAATCTGCAAACGCTGGATATAAATTCGGTCAGGAAGAAGAAACATACAACATTGTAGCTGCTCACGGTTACTTTGGTCGTTTAATCTTCCAATACGCTTCGTTTAACAACTCTCGTTCATTACACTTCTTCTTAGCTGCATGGCCGGTTGTTTGTATTTGGTTCACTGCGTTAGGTTTATCAACAATGGCTTTCAACTTAAACGGATTCAACTTCAACCAATCTGTAGTAGATTCTCAAGGTCGTGTATTAAACACTTGGGCAGATATTATCAACCGTGCTAACTTAGGTATGGAAGTAATGCATGAAAGAAACGCGCACAACTTCCCATTAGACTTAGCATCA------GCTCCGTCTATTAACTAA------
           Chloromonas_perforata  ATGACAGCAATTTTAGAACGTCGTGAAAGTACT---AGCCTTTGGGCTCGTTTTTGTGAATGGATCACTTCGACTGAAAACCGTATCTACATCGGTTGGTTTGGTGTAATCATGATTCCTACACTTTTAACTGCTACTAGCGTATTCATCATCGCTTTCATCGCTGCTCCGCCAGTTGATATCGATGGTATCCGTGAACCAGTTTCAGGTTCTTTATTATACGGTAACAACATCATTACAGGTGCTGTAATCCCTCTTTCTAACGCTATTGGTCTGCATTTCTACCCAATTTGGGAAGCTGCTTCTCTTGACGAGTGGTTATACAATGGTGGTCCTTACGAAATGATCGTATTACACTTCTTATTAGGTGTATGTTGTTACATGGGTCGTGAATGGGAATTATCTTTCCGTTTAGGTATGCGTCCTTGGATCGCTGTTGCTTACTCTGCACCAGTTGCAGCTGCAACTGCTGTATTCTTAATTTACCCAATTGGACAAGGTTCATTCTCAGATGGTATGCCTTTAGGTATTAGCGGTACTTTCAACTTCATGATCGTATTCCAAGCTGAACATAACATTCTTATGCACCCATTCCACATGTTAGGTGTTGCTGGTGTATTCGGTGGTTCATTATTCTCAGCTATGCATGGTTCATTAGTTACTTCATCTTTAATCCGTGAAACAACTGAAAACGAATCAGCTAACGCTGGTTACCGTTTCGGTCAAGAAGAAGAAACTTACAACATCGTAGCTGCTCATGGTTACTTTGGTCGTTTAATCTTCCAATATGCTTCATTCAACAACTCTCGTTCATTACACTTCTTCTTAGCTATTTGGCCAGTTGTAGGTATCTGGTTCACAGCTTTAGGTATTTCAACAATGGCGTTCAACCTTAACGGGTTTAACTTCAACCAATCTGTTGTTGATTCACAAGGTCGTGTATTAAACACTTGGGCTGATATCATCAACCGTGCTAACTTAGGTATGGAAGTTATGCACGAACGTAACGCTCACAACTTCCCATTAGACTTAGCTTCTGTTGAAGCTCCTTCAATCAACTAA------
             Chloromonas_radiata  ATGACTGCTATTCTTGAAAGACGTGAAAATTCT---AGCCTTTGGGCTCGTTTCTGCGAATGGATTACTTCTACTGAAAACCGTATCTACATCGGATGGTTTGGTGTTATTATGATCCCTACTCTTTTAACTGCTACTTCTGTATTCATCATCGCTTTCGTTGCTGCTCCTCCTGTTGACATCGATGGTATCCGTGAGCCTGTTTCTGGTTCTCTACTTTTCGGTAACAACATCATTACTGGTGCTGTTATCCCTACTTCTAACGCTATCGGTCTACACTTCTACCCAATCTGGGAAGCTGCTTCTTTAGACGAATGGTTATACAACGGTGGTCCTTACCAAATGATCGTATGCCACTTCTTCCTAGGAGTTTGCTGTTACATGGGTCGTGAATGGGAATTATCTTACCGTCTAGGTATGCGTCCTTGGATTGCTGTTGCTTACTCAGCTCCTGTAGCTGCTGCAACTGCTGTATTCATCATCTACCCTATCGGTCAAGGTTCTTTCTCTGATGGTATGCCATTAGGTATTTCAGGAACTTTCAACTTCATGATCGTTTTCCAAGCTGAACACAACATCCTTATGCACCCATTCCACATGCTTGGTGTTGCTGGTGTATTCGGTGGTTCTCTATTCTCAGCTATGCACGGTTCATTAGTAACTTCATCTTTAATCCGTGAAACTACTGAAAACGAATCAGCTAACGCTGGTTACAAATTCGGTCAAGAAGAAGAAACTTACAACATTGTTGCTGCTCACGGTTACTTTGGTCGTTTAATCTTCCAATACGCTTCGTTCAACAACTCTCGTTCATTACACTTCTTCTTAGCTGCATGGCCAGTTATCGGTATTTGGTTCACTGCTTTAGGTATTTCAACTATGGCATTTAACTTAAACGGATTCAACTTCAACCAATCAGTTGTTGATTCTCAAGGTCGTGTATTAAACACTTGGGCTGACATCATCAACCGTGCTAACTTAGGTATGGAAGTAATGCACGAAAGAAATGCACACAACTTCCCTCTTGACTTAGCTTCTGTTGAAGCTCCTGCTGTAAACGCTTAA---
               Chloromonas_rosae  ATGACAGCGATTATCAACAAACAAGACGTTTCAACTAGCTTATGGGCTCGTTTCTGCGAATGGGTGACTTCAACTGAAAACCGCATCTACGTGGGATGGTTTGGTACAATTATGTTCCCAACTTTATTAACTGCAACATCAGTATATATTATTGCTTTCGTTGCGGCTCCTCCAGTAGATATCGATGGTATCCGTGAACCAGTTTCTGGTTCTTTATTATACGGAAACAACATCATTTCTGGTGCTGTAATCCCTACAAGTAACGCTATTGGTCTTCACTTCTACCCGATCTGGGAAGCAGCTTCTCTTGACGAATGGTTATACAATGGTGGTCCTTACCAAATGATCGTATGCCACTTCTTCATCGGTATCTGTGCGTATATGGGTAGAGAATGGGAATTATCTTATCGTTTAGGTATGCGTCCATGGATCTGTGTAGCTTACTCAGCACCAGTTGCTGCAGCTACTGCTGTATTCATCATCTACCCTATCGGACAAGGTAGTTTTTCAGATGGTATGCCATTAGGTATTTCAGGGACTTTCAACTTCATGATCGTATTCCAAGCAGAGCATAATATCCTTATGCATCCGTTCCACATGTTAGGCGTTGCGGGTGTATTTGGTGGTTCTTTATTCTCAGCTATGCATGGTTCATTAGTTACTTCATCTCTAATCCGTGAAACAACTGAAAACGAATCTGCTAATGCTGGTTACAAATTTGGTCAAGAAGAAGAAACGTACAATATTGTTGCTGCTCACGGCTACTTTGGTAGACTGATCTTCCAATATGCTTCGTTCAACAACTCTCGTTCATTACACTTCTTCTTAGCTGCGTGGCCGGTAGTAGGTATTTGGTTCACAGCTCTAGGAATTTCAACTATGGCTTTCAACTTAAACGGGTTTAATTTCAACCAATCTGTAGTAGACTCTCAAGGACGTGTATTAAACACTTGGGCTGATATCATCAACAGAGCGAATTTAGGTATGGAAGTTATGCACGAACGCAATGCTCACAACTTCCCACTAGACTTAGCGTCAGTGGAAGCTCCTTCAGTAAATGCTTAA---
         Chlorosarcinopsis_eremi  ATGACAGCAATTTTAGAACGTCGTGAAAGCACT---AGCCTTTGGGCTCGTTTTTGTGAGTGGATCACTTCAACAGAAAACCGTATTTACATCGGTTGGTTTGGTGTAATTATGATCCCAACTCTTTTAACTGCTACTAGCGTATTCATTATCGCATTCATTGCAGCTCCTCCAGTTGACATCGATGGTATCCGTGAACCAGTATCTGGTTCATTATTATACGGTAACAACATCATCTCAGGTGCTGTAGTTCCAACTTCAAACGCTATCGGTTTACACTTCTACCCAATTTGGGAAGCAGCTAGCCTTGACGAGTGGTTATACAACGGTGGTCCTTACCAATTAATCGTTTGCCACTTCTTATTAGGTGTTTGCTGTTACATGGGTCGTGAGTGGGAACTATCATTCCGTTTAGGTATGCGTCCATGGATCGCTGTTGCTTACTCAGCTCCAGTAGCTGCTGCTTCAGCTGTATTCTTAGTTTACCCAATCGGTCAAGGTTCATTCTCAGATGGTATGCCTTTAGGTATTTCTGGAACTTTCAACTTCATGATCGTATTCCAAGCTGAACACAACATCCTTATGCACCCATTCCACATGTTAGGTGTTGCAGGTGTATTCGGTGGTTCATTATTCTCAGCTATGCACGGTTCGTTAGTTACTTCATCATTAATCCGTGAAACAACTGAAAACGAATCAGCTAACGCTGGTTACAAGTTTGGACAAGAGGAAGAAACTTACAACATCGTTGCAGCTCATGGTTACTTCGGTCGTTTAATCTTCCAATACGCATCTTTTAACAACTCACGTTCATTACACTTCTTCTTAGCTATTTGGCCAGTTGTAGGTATTTGGTTCACAGCTTTAGGTTTATCAACTATGGCTTTCAACCTAAACGGTTTCAACTTTAACCAATCAGTTGTAGATTCACAAGGTCGTGTATTAAACACTTGGGCAGACATCATCAACCGTGCTAACTTAGGTATGGAAGTAATGCACGAAAGAAACGCGCATAATTTCCCTCTAGACTTAGCTTCTGTTGAAGCTCCTTCTATTAACTAA------
          Chlorotetraedron_incus  ATGACAGCTATTTTAGCTAAAAATGAAGCATCT---AGCCTTTGGGCTCGTTTTTGTGAGTGGATCACTTCTACTGAAAACCGTTTATACATTGGATGGTTTGGTGTATTAATGATTCCTACATTATTAACAGCTACTTCTGTATTTATCATCGCTTTCATCGCTGCACCTCCAGTTGATATCGATGGTATTCGTGAGCCAGTTTCTGGTTCATTATTATACGGAAACAACATCATCTCTGGTGCTGTTGTTCCTACTTCTAACGCTATCGGTCTGCATTTCTACCCAATTTGGGAAGCAGCTTCTTTAGACGAGTGGCTTTACAACGGTGGTCCTTACCAATTAATCGTTTGTCACTTCTTCTTAGGTATCTGCTGCTACATGGGTCGTGAGTGGGAACTTTCTTACCGTTTAGGTATGCGTCCTTGGATTGCTGTTGCTTACTCAGCTCCAGTTGCTGCTGCTACTGCAGTATTCATCATTTACCCAATTGGACAAGGTTCTTTCTCAGATGGTATGCCTTTAGGTATTTCAGGAACTTTCAACTTCATGATCGTTTTCCAAGCTGAACATAACATTCTTATGCACCCATTCCACATGTTAGGTGTTGCGGGTGTTTTTGGTGGTTCATTATTCTCTGCTATGCATGGTTCATTAGTTACTTCATCTTTAATCCGTGAAACAACTGAAAACGAATCTGCTAACGAAGGATACAAATTTGGTCAAGAAGAAGAAACTTACAACATTGTAGCTGCTCACGGTTACTTTGGTCGTTTAATCTTCCAATACGCTTCATTCAACAACTCTCGTTCATTACACTTCTTCTTAGCTGCTTGGCCAGTTGTAGGAATCTGGTTTACTGCTTTAGGTGTTTCAACTATGGCATTTAACTTAAACGGATTTAACTTCAACCAATCAGTAGTTGACTCTCAAGGTCGTGTATTAAACACTTGGGCTGACATTATCAACCGTGCTAACTTAGGTATGGAAGTAATGCACGAAAGAAACGCACACAACTTCCCGTTAGACTTAGCATCTGTAGAAGCTCCTTCTATTAACGCTTAA---
      Chromochloris_zofingiensis  ATGACAGCTATTTTAGCTAAAAAAGAAACATCT---AGCCTGTGGGCTCGTTTTTGTGAATGGATCACTTCAACTGAAAACCGTTTATACATCGGTTGGTTTGGTGTAATCATGATCCCAACATTATTAACAGCTACTTCAGTATTCATCATTGCATTCATCGCTGCTCCTCCAGTTGATATTGATGGTATCCGTGAGCCAGTATCTGGTTCATTATTATACGGAAACAACATCATTTCAGGTGCTGTTGTACCAACTTCAAACGCTATTGGTTTACACTTCTACCCAATTTGGGAAGCTGCAACTATTGATGAATGGTTATACAACGGTGGTCCTTACCAACTGATTGTTTGCCACTTCTTCTTAGGTATTTGCTGCTACATGGGTCGTGAGTGGGAACTTTCATACCGTTTAGGTATGCGTCCTTGGATTGCTGTAGCTTATTCAGCTCCAGTAGCTGCTGCAACTGCAGTATTCATCATTTACCCAATCGGTCAAGGTTCTTTCTCTGACGGTATGCCTTTAGGTATCTCTGGTACTTTCAACTTCATGATCGTATTCCAAGCTGAACACAACATTTTAATGCACCCATTCCACATGTTAGGTGTTGCTGGTGTATTTGGTGGTTCATTATTCTCAGCTATGCACGGTTCATTAGTAACTTCTTCACTTATCCGTGAAACTACTGAAAATGAATCTGCTAACGCAGGATACAAATTCGGTCAAGAAGAAGAAACATACAACATCGTAGCCGCTCACGGTTACTTTGGTCGTTTAATCTTCCAATATGCTTCATTCAACAACAGCCGTTCTTTACACTTCTTCTTAGCAGCTTGGCCAGTTGTAGGTATTTGGTTTACTGCTTTAGGTATTTCAACTATGGCATTCAACTTAAATGGTTTCAACTTCAACCAATCAGTTATTGATTCTCAAGGTCGTGTTTTAAACACTTGGGCAGACATCATCAACCGTGCTAACTTAGGTATGGAAGTTATGCACGAGCGTAACGCTCACAACTTCCCTCTAGACTTAGCATCTGTAGAAGCTCCTTCTATTAACGCTTAA---
         Cylindrocapsa_geminella  ATGACAGCAATTTTAGAAAGACGTGAAAATACT---AGCCTTTGGGCTCGTTTCTGTGAATGGGTTACTAGCACTGAAAACCGTTTATACATCGGTTGGTTTGGTGTAATTATGATCCCAACTCTTTTAACAGCTACTTCTGTATTCATCATCGCATTCATCGCAGCTCCTCCTGTTGATATCGATGGTATCCGTGAGCCAGTTTCTGGTTCTTTATTATACGGAAACAATATTATCACAGGTGCTGTTATCCCAACATCTAATGCTATTGGTCTACACTTCTACCCAATTTGGGAAGCTGCTTCTCTAGATGAATGGCTTTACAACGGTGGTCCTTACCAAATGATCGTTTGCCATTTCCTTCTAGGTGTATGCTGCTACATGGGTCGTGAATGGGAATTATCTTTCCGTTTAGGTATGCGTCCATGGATCGCTGTAGCTTATTCAGCTCCTGTTGCTGCTGCTACTGCTGTATTCTTAATCTACCCTATCGGACAAGGTTCTTTCTCTGATGGTATGCCTTTAGGTATCTCTGGTACTTTCAACTTCATGATCGTATTCCAAGCTGAGCATAACATCCTTATGCACCCATTCCATATGTTAGGTGTTGCTGGTGTATTCGGTGGTTCTCTATTCTCTGCGATGCATGGTTCATTAGTAACTTCATCTCTAATCCGTGAAACTACTGAAAATGAATCAGCTAATGCTGGGTACAAATTCGGTCAAGAAGAAGAAACTTATAACATCGTAGCTGCTCATGGTTACTTTGGTCGTTTAATCTTCCAATATGCTTCTTTCAACAATTCTCGTTCATTACACTTCTTCTTAGCTGCTTGGCCAGTAATCGGTATTTGGTTCACTGCTTTAGGTCTTTCAACTATGGCTTTCAACTTAAATGGTTTCAACTTTAACCAATCAGTTGTTGATTCACAAGGTCGTGTATTAAACACTTGGGCTGATATTATCAACCGTGCTAACTTAGGTATGGAAGTAATGCATGAAAGAAATGCTCACAACTTCCCTCTAGATTTAGCTTCTGTTGAAACTTTAGGATAA------------
           Desmotetra_stigmatica  ATGACAGCAATCCTAGAACGTCGTGAATCACAA---AGCCTTTGGGCTCGCTTCTGCGAATGGATCACTAGCACAGAAAACCGTCTATACATCGGATGGTTCGGTGTAATCATGATCCCTACTCTATTAACAGCTACTTCTGTATTCATCATCGCTTTCATCGCTGCACCTCCAGTTGATATCGATGGTATTCGTGAGCCAGTTTCTGGTTCTCTTTTATACGGAAATAACATCATTACTGGTGCTATTATCCCAACTTCTAACGCTATCGGTCTACACTTCTACCCAATTTGGGAAGCTGCTTCTTTAGACGAATGGTTATACAACGGTGGTCCTTACCAACTTATCGTTTGCCACTTCTTCTTAGGTGTATGCTGCTACATGGGCCGTGAGTGGGAACTTTCTTTCCGTCTTGGTATGCGTCCATGGATCGCTGTAGCTTACTCAGCTCCAGTAGCTGCTGCAACAGCTGTATTCATTATCTACCCAATCGGACAAGGTTCTTTCTCTGATGGTATGCCTCTAGGTATTTCTGGTACATTCAACTTCATGATCGTTTTCCAAGCTGAACACAACATTCTAATGCACCCATTCCACATGCTTGGTGTTGCTGGTGTATTCGGTGGTTCTCTATTCTCAGCTATGCACGGTTCACTTGTAACTTCATCTCTAATCCGTGAAACAACTGAAAACGAATCAGCTAACGCTGGTTACCGTTTCGGACAAGAAGAAGAAACTTACAACATCGTAGCTGCTCACGGTTACTTTGGTCGTCTAATCTTCCAATACGCTTCTTTCAACAACTCTCGTTCATTACACTTCTTCCTAGCTGCTTGGCCAGTTGTAGGTATTTGGTTCACAGCTTTAGGTATTTCAACTATGGCTTTCAACCTTAACGGTTTAAACTTCAACCAATCAGTTGTTGACTCTCAAGGTCGTGTACTAAACACTTGGGCTGACATTATCAACCGTGCTAACTTAGGTATGGAAGTAATGCACGAACGTAACGCTCACAACTTCCCTCTAGACTTAGCTGCTGTTGAAGCTCCTGCTGTAAACGCTTAA---
          Dictyochloris_fragrans  ATGACTGCTATTCTTGAAAGACGTGAAAACTCT---AGCCTGTGGGCTCGTTTTTGTGAGTGGATTACTTCGACTGAAAACCGTTTATACATCGGTTGGTTTGGTGTAATCATGATTCCTACTCTTCTTACTGCTACTTCTGTATTCATCATCGCTTTTATCGCTGCACCGCCAGTTGATATCGACGGTATCCGTGAACCAGTTTCTGGTTCATTATTATACGGAAACAACATCATCACTGGTGCTGTAATCCCTACATCTAACGCGATCGGTTTACACTTTTATCCTATTTGGGAAGCTGCTTCACTTGATGAATGGCTTTACAACGGTGGTCCTTACCAAATGATCGTATGCCACTTCCTTTTAGGTGTTTGTTGTTACATGGGTCGTGAGTGGGAACTTTCATACCGTTTAGGTATGCGTCCTTGGATTGCTGTAGCATACTCTGCTCCAGTTGCTGCTGCTATGGCGGTATTCTTAATTTACCCAATCGGACAAGGTTCTTTCTCAGATGGGATGCCTTTAGGTATTTCTGGAACTTTCAACTTCATGATCGTTTTCCAAGCTGAACACAACATCCTTATGCACCCATTCCACATGTTAGGTGTTGCTGGTGTATTTGGTGGTTCTCTGTTCTCAGCTATGCAT------------------------------------------------------------------------------------------------------------------------------------------------------------------------------------------------------------------------------------------------------------------------------------------------------------------------------------------------------------------------------------------------------------------------------------
               Dunaliella_salina  ATGACAGCAATTTTAGAACGTCGTGAAAATACT---AGCCTTTGGGCACGTTTTTGTGAGTGGATCACTTCAACTGAAAACCGTTTATACATCGGTTGGTTCGGTGTTATCATGATCCCAACATTATTAACTGCGATCTCTGTATACATCATCGCATTCATCGCAGCACCTCCAGTTGATATCGATGGTATCCGTGAACCAGTTTCTGGTTCATTATTATACGGTAACAACATCATCACTGGTGCAGTTGTTCCAACTTCAAACGCTATCGGTTTACATTTCTACCCAATCTGGGAAGCTGCTTCTTTAGATGAGTGGTTATACAACGGTGGTCCTTACCAATTAGTTGTATGTCACTTCTTCTTAGGTGTATGTTGTTACATGGGTCGTGAGTGGGAATTATCTTACCGTTTAGGTATGCGTCCATGGATCGCTGTTGCTTACTCAGCTCCAGTAGCTGCTGCAACTGCTGTATTCATCATCTACCCTATCGGTCAAGGTTCATTCTCTGATGGTATGCCTTTAGGTATCTCTGGTACTTTCAACTTCATGATCGTATTCCAAGCTGAGCATAACATCTTAATGCACCCATTCCACATGTTTGGTGTTGCTGGTGTATTTGGTGGTTCATTATTCTCAGCTATGCACGGTTCATTAGTTACTTCATCTTTAATCCGTGAAACAACTGAAAACGAATCAGCTAACGCTGGTTACAAATTCGGTCAAGAAGAAGAAACTTACAACATCGTAGCTGCTCACGGTTACTTCGGTCGTTTAATCTTCCAATACGCTTCATTTAATAACTCTCGTTCATTACACTTCTTCTTAGCTGTATGGCCAGTTGTATGTATCTGGTTAACTGCTTTAGGTATCTCAACTATGGCATTTAACTTAAACGGTTTCAACTTCAACCAATCAGTTGTAGACTCAAACGGTCGTGTATTAAACACTTGGGCTGATATCATCAACCGTGCTAACTTAGGTATGGAAGTTATGCACGAGCGCAATGCCCACAACTTCCCATTAGACTTAGCTTCAACTGAAGCTCCTTCAGTTAACGGTTAA---
            Elakatothrix_viridis  ATGACAGCTATTTTAGAAAGACGTGAAAATTCA---AGCCTTTGGGCTCGTTTTTGTGAATGGGTTACTAGCACTGAAAACCGTCTATATATCGGATGGTTCGGTGTCCTAATGATTCCTACTTTATTAACAGCTACTTCAGTATTTATTATTGCTTTCATCGCAGCACCTCCTGTTGACATTGATGGTATTCGTGAACCAGTTTCAGGTTCATTATTATATGGAAACAACATCATTTCTGGTGCTGTTGTTCCTACTTCTAACGCTATCGGTCTGCATTTCTACCCAATTTGGGAAGCTGCTTCTCTAGATGAGTGGTTATACAACGGTGGTCCATACCAATTAATCGTTTGCCACTTCTTCTTAGGTATTTGTAGTTATATGGGTCGTGAATGGGAACTTTCATACCGTTTAGGTATGCGTCCTTGGATTGCTGTAGCTTATTCAGCTCCAGTAGCAGCTGCAACAGCTGTATTCATTATCTATCCAATCGGACAAGGTTCTTTCTCTGATGGTATGCCTTTAGGTATTTCTGGAACTTTCAATTTCATGATCGTATTCCAAGCTGAGCATAACATTTTAATGCACCCATTCCACATGTTAGGTGTTGCTGGTGTATTTGGTGGTTCATTATTCTCTGCTATGCATGGTTCATTAGTTACTTCATCTTTAATCCGTGAAACAACTGAAAACGAATCAGCTAACGCTGGTTACAAATTCGGTCAAGAAGAAGAAACTTATAACATTGTTGCTGCACATGGATACTTCGGACGTTTAATTTTCCAATATGCTTCATTCAATAACTCTCGTTCTCTTCACTTCTTCTTAGCTGCTTGGCCTGTAATCTGTATTTGGTTCACAGCTTTAGGAATTTCTACAATGGCTTTCAACTTAAACGGATTCAATTTCAACCAATCTGTTGTAGATTCACAAGGTCGTGTATTAAATACTTGGGCTGATATCATCAACCGCGCTAATTTAGGTATGGAAGTTATGCACGAGCGTAACGCTCACAACTTCCCTCTAGACCTTGCTGCTGTTGAAGCTCCAGCTATTGTTTAG------
           Floydiella_terrestris  ATGACAGCTATTTTATCACGTGCTTCTGAATCAAAAGGCCTATGGGCTCGTTTTTGCGAGTGGATTACTTCAACTGAGAACAGACTGTACATCGGTTGGTTCGGTGTTATCATGATCCCTACTCTATTAACAGCAACTTCAGTTTTCATTATTGCTTTCGTTGCAGCTCCTCCTGTTGACATTGATGGTATCCGTGAGCCTGTTTCAGGTTCTCTTCTTTACGGTAACAACATCATTTCTGGTGCTGTTGTTCCTACATCAAACGCAATTGGTCTGCATTTCTACCCAATTTGGGAAGCTGCTACTGTTGACGAGTGGTTATACAACGGTGGTCCTTACCAACTTATCGTTTGCCACTTCTTCCTAGGTATTTGCTGCTACATGGGCCGTGAATGGGAACTTTCATTCCGTCTAGGTATGCGTCCTTGGATCGCTGTTGCTTACTCAGCTCCTGTAGCTGCTGCAACTGCTGTATTCATCATTTACCCTATTGGTCAAGGTTCATTCTCTGACGGTATGCCTTTAGGTATTTCTGGTACTTTCAACTTCATGATCGTATTCCAGGCTGAACACAATATTTTGATGCACCCTTTCCACATGTTAGGTGTTGCAGGTGTATTCGGTGGTTCTCTATTCTCAGCAATGCATGGATCGCTAGTAACTTCATCTCTTATTCGTGAAACAACTGAGAACGTTTCGACGAACCAAGGGTACAGATTTGGCCAAGAAGAAGAAACTTACAACATCGTAGCTGCTCATGGTTACTTTGGTCGTTTAATCTTCCAATATGCGTCATTCAACAACAGCCGTTCTCTACACTTCTTCTTAGCTATTTGGCCAGTTGTAGGTATTTGGTTCACAGCTTTAGGATTATCAACAATGGCATTTAACCTAAACGGTTTAAACTTTAACCAATCAATCATCGACTCTCAAGGCCGCGTATTAAACACTTGGGCAGATATTATTAACCGCGCTAACTTAGGTATGGAGGTTATGCATGAACGTAATGCACACAACTTCCCTCTAGACTTAGCTTCAGTTGAAGCTCCAGCAATCAACGGTTAA---
         Follicularia_botryoides  ATGACAGCTATTTTAGAACGTCGTGAATCATCT---AGCCTGTGGGCTCGTTTTTGTGAGTGGATCACTTCAACTGAAAACCGTTTATACATTGGATGGTTTGGGGTTATCATGATTCCTTGCTTATTAACTGCAACTTCTGTATTCATCATTGCTTTCATCGCTGCTCCTCCAGTAGACATCGATGGTATTCGTGAGCCAGTTTCAGGTTCATTATTATACGGAAACAACATCATCTCTGGTGCTGTTATCCCTACTTCTAACGCAATCGGTCTGCATTTCTACCCAATCTGGGAAGCTGCATCTTTAGATGAGTGGTTATACAACGGTGGTCCTTACCAATTAATCGTTTGCCACTTCTTATTAGGTGTTTGCTGCTACATGGGTCGTGAATGGGAACTTTCATACCGTTTAGGTATGCGTCCTTGGATTGCAGTTGCTTACTCAGCTCCTGTAGCTGCTGCTTCAGCTGTTTTCTTAGTGTACCCAATCGGACAAGGTTCTTTCTCTGACGGGATGCCTTTAGGTATTTCAGGAACTTTCAACTTCATGATCGTATTCCAAGCTGAGCATAACATTCTTATGCACCCATTCCACATGTTAGGTGTTGCTGGTGTATTTGGTGGTTCATTATTCTCAGCTATGCACGGTTCATTAGTAACTTCATCACTAATCCGTGAAACAACTGAAAACGAATCTGCTAACGAAGGTTACAAGTTCGGTCAGGAAGAGGAAACTTACAACATT---------------------------------------------------------------------------------------------------------------------------------------------------------------------------------------------------------------------------------------------------------------------------------------------------------------------------------
         Golenkinia_longispicula  ATGACTGCAATTCTAGAACGTCGCGAATCTGCT---AGCCTGTGGGCTCGTTTTTGTAACTGGGTAACTTCAACTGACAACCGTCTTTACATCGGATGGTTCGGTGTTCTTATGATCCCAACTCTATTAACTGCTACTTCTGTATTCATCATCGCTTTCATCGCTGCTCCACCAGTGGACATCGATGGTATCCGTGAGCCAGTTTCTGGTTCATTATTATACGGAAACAACATCATTTCTGGTGCTGTTGTTCCTACTTCAAACGCTATTGGTTTGCACTTCTACCCAATTTGGGAAGCAGCTTCATTAGACGAATGGCTTTATAACGGTGGTCCTTACCAACTTATCGTTTGCCACTTCTTCATCGGTGTTTGCTGTTACATGGGTCGTGAGTGGGAACTTTCATACCGCCTTGGTATGCGTCCTTGGATTGCTGTAGCTTACTCTGCTCCAGTAGCAGCTGCAACTGCAGTATTCATCATCTATCCTATTGGACAAGGTTCTTTCTCTGACGGTATGCCTCTTGGTATTTCTGGTACGTTCAACTTCATGATCGTATTCCAAGCTGAGCATAACATCTTAATGCACCCATTCCACATGCTTGGTGTTGCTGGTGTATTTGGTGGTTCATTATTCTCTGCAATGCACGGTTCACTAGTTACTTCATCTCTTATCCGTGAAACAACAGAAAACGAATCAGCTAACGCTGGTTACCGTTTCGGACAAGAAGAAGAAACTTACAACATCGTTGCTGCGCACGGTTACTTTGGACGTCTAATTTTCCAATATGCTTCATTCAACAACTCTCGTTCACTACACTTCTTCCTAGCAGCATGGCCTGTAATCGGTATTTGGTTCACAGCTCTTGGTATTTCTACTATGGCTTTCAACCTTAACGGATTTAACTTCAACCAATCAGTTGTTGATTCTCAAGGACGTGTTCTTAACACTTGGGCTGATATCATCAACAGAGCTAACTTAGGTATGGAAGTTATGCACGAACGTAACGCTCACAACTTCCCTCTTGACCTAGCTTCTACTGAAGCTCCTTCAGTAAACGCTTAA---
                Gonium_pectorale  ATGACAGCAATTTTAGAACGTCGTGAAAATTCT---AGCCTATGGGCTCGTTTTTGTGAGTGGATCACTTCAACTGAAAACCGTTTATACATCGGTTGGTTCGGTGTAATCATGATCCCATGTCTTCTTACTGCAACATCAGTATTCATCATCGCTTTCATCGCAGCTCCGCCTGTAGATATCGATGGTATCCGTGAGCCAGTTTCAGGTTCTCTTCTTTACGGTAACAACATCATCACAGGTGCTGTTATCCCAACTTCTAACGCTATCGGTTTACACTTCTACCCGATCTGGGAAGCAGCTTCTCTAGATGAATGGTTATACAACGGTGGTCCTTACCAACTTATCGTTTGCCACTTCCTTTTAGGTGTTTACTGCTACATGGGTCGTGAATGGGAGCTTTCATTCCGTTTAGGTATGCGTCCTTGGATCGCAGTTGCTTACTCAGCTCCAGTAGCTGCTGCATCTGCTGTATTCTTAGTTTACCCTATCGGTCAAGGTTCATTCTCGGATGGTATGCCTTTAGGTATTAGCGGTACTTTCAACTTCATGATCGTATTCCAAGCTGAACATAACATTTTAATGCACCCATTCCACATGTTAGGTGTTGCTGGTGTATTTGGTGGTTCATTATTCTCAGCTATGCACGGTTCATTAGTTACTTCATCTCTAATCCGTGAAACAACTGAAAACGAATCAGCTAACGAAGGTTACCGTTTTGGTCAAGAAGAAGAAACTTACAACATCGTAGCTGCTCACGGTTACTTTGGTCGTTTAATCTTCCAATACGCGTCTTTCAACAACTCACGTTCATTACACTTCTTCTTAGCTGCTTGGCCTGTAATCGGTATTTGGTTCACAGCTTTAGGTCTATCAACAATGGCGTTCAACTTAAACGGTTTCAACTTCAACCAATCAGTTGTAGACTCACAAGGTCGTGTTCTTAACACTTGGGCAGACATCATCAACCGCGCTAACTTAGGTATGGAAGTAATGCACGAGCGTAACGCTCACAACTTCCCTCTTGACTTAGCTTCTTCTTCTTCTTCTTCTATCAACTAA------
         Haematococcus_lacustris  ATGACAGCAATTTTAGAACGTCGTGAAAGTACT---AGCCTTTGGGCACGTTTTTGTGAATGGGTAACTTCAGTTGAAAACAGAATTTACATTGGTTGGTTTGGTGTTATTATGATCCCAACTTTATTAACTGCAACTTCTGTATTCATTATCGCTTTCATCGCTGCTCCTCCAGTGGACATTGATGGTATCCGTGAACCAGTTTCAGGATCTTTATTATACGGTAACAACATCATCACAGGCGCCGTTATTCCAACATCTAACGCCATTGGCCTACATTTCTATCCTATCTGGGAAGCCGCTTCTTTAGACGAGTGGTTGTACAACGGTGGTCCTTACCAATTAATCGTATTACACTTTTTATTAGGTGTATGCTGTTATATGGGCCGTGAATGGGAATTATCATACCGTTTAGGTATGCGTCCTTGGATCGCAGTAGCTTACTCTGCTCCAGTAGCAGCAGCAACGGCTGTTTTCTTAATCTACCCAATCGGTCAAGGTTCATTCTCAGATGGTATGCCTTTAGGTATTTCAGGTACATTCAACTTCATGATCGTATTCCAAGCAGAGCATAACATTTTAATGCATCCTTTCCACATGCTAGGTGTTGCAGGTGTATTCGGTGGTTCATTATTCTCAGCAATGCATGGTTCATTAGTAACTTCATCGTTAATCCGTGAAACAGCGGAAAACGAATCAGCTAACGCTGGTTACAAATTTGGCCAAGAAGAAGAAACATACAACATTGTAGCTGCTCACGGTTACTTTGGTCGTTTAATCTTCCAATATGCTTCATTCAATAACTCTCGTTCGCTGCATTTCTTCTTAGCAGCATGGCCAGTAATTGGTATTTGGTTTACTGCTTTAGGTTTATCAACAATGGCCTTCAACTTAAACGGTTTAAACTTTAACCAATCAGTTGTTGATTCACAAGGTCGTGTATTAAACACATGGGCCGATATTATCAACCGTGCTAACTTAGGTATGGAAGTAATGCACGAAAGAAACGCACACAACTTCCCATTAGATTTAGCTTCAGTTGCAGCACCATCTGTAAACGCTTAA---
              Hafniomonas_laevis  ATGACAGCTATTTTAGAACGTCGCGAATCTTCT---TCTTTATGGTCTCGTTTCTGTGCTTGGATCACTTCCACTGAAAACCGTTTATACATCGGTTGGTTTGGTGTTATTATGATTCCTTGTTTATTAACAGCAACTTCCGTATTTATTATTGCTTTCGTAGCAGCTCCTCCAGTTGATATTGACGGTATTCGTGAGCCAGTATCTGGTTCTTTATTATACGGTAACAACATTATCACAGGTGCTGTAATCCCAACTTCTAACGCAATTGGTTTACACTTCTACCCAATTTGGGAAGCTGCTACTTTAGATGAATGGTTATATAACGGTGGTCCTTACCAATTAATTGTATGCCACTTCTTCTTAGGTGTATGCTGTTACATGGGTCGTGAATGGGAATTATCTTTCCGTTTAGGTATGCGTCCTTGGATTGCAGTTGCTTACTCTGCTCCAGTAGCAGCAGCAACAGCTGTATTCATCATCTACCCAATCGGTCAAGGTTCCTTCTCCGACGGTATGCCATTAGGTATTTCTGGTACTTTCAACTTCATGATCGTATTCCAAGCTGAGCACAACATCTTAATGCACCCATTCCACATGTTAGGTGTTGCTGGTGTATTCGGTGGTTCTTTATTCTCCGCAATGCATGGTTCTTTAGTAACTTCCTCTTTAATCCGTGAAACAACAGAAAACGAATCTTCTAACGAAGGTTACAAATTCGGTCAAGAAGAAGAAACTTACAACATCGTAGCAGCTCATGGTTACTTCGGTCGTTTAATCTTCCAATATGCATCTTTCAACAACTCTCGTTCTTTACACTTCTTCTTAGCTGCATGGCCTGTAATCGGTATTTGGTTCACAGCTTTAGGCTTATCCACTATGGCATTCAATCTGAATGGTTTAAACTTCAACCAATCCGTAGTAGATTCTAACGGTCGTGTATTAAACACATGGGCAGACATTATCAACCGTGCTAACTTAGGTATGGAGGTAATGCACGAGCGTAACGCTCACAACTTCCCATTAGATTTAGCTTCCGTAGATGCTCCATCTATTAACGCATAA---
            Hariotina_reticulata  ATGACAGCTATTTTAGCTAAAAACGAAGCATCT---AGCCTTTGGGCACGTTTTTGTGAGTGGATTACATCTACTGAGAACCGTATTTACATCGGTTGGTTTGGTGTTATCATGATCCCTACATTATTAACAGCTACTTCTGTATTCATCATCGCTTTCATCGCTGCTCCTCCAGTAGATATCGATGGTATCCGTGAACCAGTTTCAGGTTCATTATTATACGGAAACAACATCATCTCTGGTGCTGTAGTTCCTACTTCAAACGCTATCGGATTACATTTCTACCCAATTTGGGAAGCTGCTTCTTTAGACGAATGGTTATACAACGGTGGTCCTTACCAATTAATCGTTTGCCATTTCTTCTTAGGAATCTGCTGTTACATGGGTCGTGAGTGGGAATTATCTTACCGTTTAGGTATGCGTCCTTGGATCGCTGTAGCTTACTCTGCACCAGTTGCAGCTGCTACTGCTGTATTCATCATTTACCCTATCGGACAAGGTTCTTTCTCTGATGGTATGCCTTTAGGTATTTCAGGAACTTTCAACTTCATGATCGTATTCCAAGCTGAGCATAACATTTTAATGCACCCATTCCACATGTTAGGTGTTGCTGGTGTATTTGGTGGTTCATTATTCTCAGCTATGCACGGTTCTTTAGTAACTTCATCTTTAATCCGTGAAACTACTGAAAACGAATCTGCTAACGAAGGATACAAATTTGGACAGGAAGAAGAAACTTACAACATCGTTGCAGCTCACGGATACTTTGGTCGTTTAATCTTCCAATACGCTTCTTTCAACAACTCTCGTTCATTACACTTCTTCTTAGCTGCTTGGCCAGTTGTAGGTATTTGGTTCACTGCTTTAGGTATTTCAACTATGGCTTTCAACTTAAACGGATTTAACTTCAACCAATCAGTTGTTGATTCACAAGGTCGTGTATTAAACACATGGGCTGACATCATCAACCGTGCTAACTTAGGTATGGAAGTAATGCACGAGCGTAACGCGCACAACTTCCCTCTAGATTTAGCTTCTGTAGAAGCTCCTTCAGTAAACGCTTAA---
                   Jenufa_minuta  ATGACAGCAATTTTAGAAAGACGTCAAGCTTCT---AGCTTATGGGCTCGTTTTTGTGAATGGGTAACTTCAACTGATAACCGTCTATATGTAGGATGGTTTGGTGTAATCATGATCCCAACATTATTAACAGCTACTTCTGTATTCATCATCGCATTTATTGCAGCTCCTCCAGTAGACATCGATGGAATTCGTGAACCAGTATCTGGTTCATTATTATACGGAAATAACATCATTACTGGTGCTATTATCCCTTTATCAAATGCTATTGGATTACATTTCTATCCAATTTGGGAAGCTGCATCACTAGATGAGTGGTTATATAACGGTGGTCCTTACGAACTTATCGTTTGTCACTTTTTCTTAGGTATCTGTTGTTATATGGGTCGTGAGTGGGAATTATCTTATAGATTAGGGATGCGTCCGTGGATTGCAGTAGCTTATTCTGCTCCAGTAGCAGCAGCAGCAGCTGTATTCATTGTATATCCAATTGGTCAAGGTTCTTTCTCAGATGGTATGCCTCTAGGTATTTCAGGTACATTCAACTTCATGATTGTATTCCAAGCAGAGCATAACATTTTAATGCACCCATTCCACATGCTAGGTGTAGCAGGTGTATTTGGTGGAAGTTTATTCTCAGCAATGCATGGTTCATTAGTAACATCTTCTTTAATTCGTGAAACAACTGAAAACGAATCAGCTAACGCTGGATACCGTTTTGGTCAAGAAGAAGAAACTTACAACATCGTAGCAGCTCACGGTTACTTTGGAAGACTTATTTTCCAATATGCATCTTTCAATAACTCAAGATCTCTACACTTCTTCTTAGCTATTTGGCCAGTAGTATGTATTTGGTTCACAGCTTTAGGTATTTCAACAATGGCGTTCAATCTTAACGGATTTAACTTCAACCAATCTGTTGTTGATTCACAAGGTCGTGTATTAAATACATGGGCTGATATTATTAACAGAGCTAACTTAGGTATGGAAGTTATGCACGAACGTAACGCTCACAACTTCCCTCTAGATTTAGCTTCTGTTGAAGCACCTTCAACTCTTGTTTCATAA
                Jenufa_perforata  ATGACAGCAATTTTAGAAAGACGTGAATCTTCT---AGCTTATGGGCTCGTTTTTGTGAATGGATTACTTCACTAGATAACAGATTATACATCGGTTGGTTTGGTGTAATCATGATCCCTACTTTATTAACAGCAACTTCTGTATTCATCATCGCATTTATCGCAGCTCCTCCAGTAGACATCGATGGAATTCGTGAACCTGTATCAGGATCACTTTTATACGGAAATAACATCATCACTGGTGCTATTATCCCTCTATCAAATGCTATTGGATTGCATTTCTATCCAATTTGGGAAGCTGCTTCATTAGACGAATGGCTTTACAACGGTGGTCCTTACGAACTTATCGTTTGCCATTTCTTCTTAGGTATTTGTTGTTATATGGGTAGAGAATGGGAATTATCTTACCGTCTAGGTATGCGTCCATGGATTGCAGTAGCTTACTCTGCTCCAGTAGCAGCAGCAGCAGCTGTATTCTTAGTATATCCGATTGGTCAAGGATCTTTCTCAGATGGTATGCCACTAGGTATTTCAGGTACATTCAACTTCATGATTGTATTCCAAGCAGAGCATAACATTTTAATGCACCCATTCCACATGCTAGGTGTAGCAGGTGTTTTTGGTGGTTCTCTATTCTCAGCAATGCATGGTTCATTAGTAACATCTTCTTTAATTCGTGAAACAACTGAAAACGAATCAGCTAACGCTGGTTACCGTTTTGGACAAGAAGAAGAAACATACAACATTGTAGCAGCTCACGGTTACTTCGGAAGACTTATTTTCCAATATGCTTCTTTCAACAACTCAAGATCTCTACACTTCTTCTTAGCTATTTGGCCAGTAGTTTGTATTTGGTTCACAGCTTTAGGTATTTCTACTATGGCGTTCAACTTAAATGGTTTCAACTTTAACCAATCTGTAGTAGACTCTCAAGGTCGTGTATTAAATACATGGGCTGACATCATCAACAGAGCTAACTTAGGTATGGAAGTTATGCACGAACGTAACGCTCACAACTTCCCTCTTGACTTAGCTTCTGTAGAAGCTCCTTCAACTATTGCGTAA---
            Kirchneriella_aperta  ATGACTGCTGTTCTTTCAAACCGTGGTACTTCT---AGCCTTTGGGCTCGTTTTTGTGAGTGGATTACTTCTACTGAGAACCGTCTTTACATCGGTTGGTTCGGTGTATTAATGATCCCTTGCTTATTAACAGCTACATCTGTATTCATCATTGGCTTCATTGCAGCTCCTCCAGTAGACATCGATGGTATCCGTGAGCCAGTTTCTGGTTCTCTTTTATACGGTAACAACATCATCTCTGGTGCGATTATCCCTACATCTAACGCAATCGGTTTACATTTCTACCCAATTTGGGAAGCTGCTTCTTTAGATGAGTGGTTATATAACGGTGGTCCTTACCAACTTATCGTTTGCCACTTCTTATTAGGTGTTGCTGCTTACATGGGTCGTGAGTGGGAATTATCTTACCGTTTAGGTATGCGTCCTTGGATTTGCGTTGCTTACTCAGCTCCAGTAGCTGCTGCAACTGCAGTATTCTTAATCTACCCAATTGGACAAGGTTCTTTCTCAGACGGTATGCCTTTAGGTATCTCTGGTACTTTTAACTTCATGATCGTTTTCCAAGCTGAGCATAACATTTTAATGCACCCATTCCACATGTTAGGTGTTGCTGGTGTATTTGGTGGGTCATTATTCTCTGCTATGCATGGTTCTTTAGTAACTTCATCTTTAATCCGTGAAACTACTGAAAACGAATCAGCTAACGAAGGTTATAAATTTGGTCAAGAAGAAGAAACATACAACATTGTAGCTGCTCATGGTTACTTTGGTCGTTTAATCTTCCAATACGCGTCTTTCAACAACTCTCGTTCATTACACTTCTTCTTAGCTGCTTGGCCAGTTGTTTGTATTTGGTTCACTGCTTTAGGTTTATCAACTATGGCATTCAACTTAAATGGTTTCAACTTCAACCAATCAGTTGTAGATTCACAAGGTCGTGTATTAAACACTTGGGCTGATATCATCAACCGTGCAAACCTTGGTATGGAAGTTATGCATGAGAGAAATGCTCACAACTTCCCGTTAGACCTTGCTAGTACTGACGCTCCT---ACTTTAGGTTAA---
        Koshicola_spirodelophila  ATGACAGCTATTTTAGAA---AAAGTACAAGGTCAAAGCCTATGGGCTCGTTTTTGCAACTGGATTACTAGCGTAGAAAACCGTCTTTACATCGGCTGGTTCGGTGTTCTTATGGTTCCTACACTATTAACAGCTACTTCAGTTTTCATCATCGCTTTCATTGCTGCGCCACCAGTAGACATCGACGGTATTCGTGAGCCTGTTTCAGGTTCTCTTTTATACGGTAACAACATCATCTCTGGTGCTGTTGTTCCTACATCTAACGCTATTGGTCTACACTTCTACCCAATTTGGGAAGCAGCTTCACTAGACGAGTGGTTATACAACGGTGGTCCATACCAACTAATTGTATGCCATTTCTTCCTAGGTGTTTGTGCTTACATGGGTCGTGAATGGGAACTTTCTTTCCGTTTAGGTATGCGTCCTTGGATTGCAGTTGCATACTCAGCTCCAGTAGCTGCAGCAACGGCTGTATTTATCATCTACCCTATCGGTCAAGGTTCATTCTCTGACGGTATGCCTCTTGGTATCTCAGGAACTTTCAACTTCATGATCGTGTTCCAAGCTGAGCATAATATCCTTATGCACCCTTTCCACATGTTAGGTGTTGCTGGTGTATTCGGTGGTTCACTATTCTCAGCTATGCACGGATCTTTAGTAACTTCTAGCTTAATTCGCGAAACTACTGAAAACGTTTCAACAAACGCTGGTTACAAATTCGGTCAAGAAACTGAAACTTACAACATCGTAGCTGCTCACGGTTACTTTGGTCGTCTAATTTTCCAATACGCTTCTTTCAACAACAGCCGTTCTCTACACTTCTTCTTAGGTCTTTGGCCAGTTGTTTGCATTTGGTTTACTGCGCTAGGTATTTCTACTATGGCGTTCAACCTTAACGGTTTCAACTTCAACCAATCAATCATTGATTCTCAAGGTCGTGTAATCAACTCATGGGCTGACATCATCAACCGTGCTAACCTTGGTATGGAAGTTATGCACGAGCGTAACGCTCACAACTTCCCACTAGATTTAGCTAGTGTTGAAGCTCCATCAATTGGTGCTTAA---
             Lobochlamys_culleus  ATGACAGCAATTTTAGAACGTCGTGAAAATACT---AGCTTATGGGCTCGTTTCTGCGGTTGGGTAACTTCAACTGAAAACCGTATTTACATCGGGTGGTTTGGTGTGTTAATGGTTCCAACTCTTCTTACAGCTACTTCTGTATTCATCATCGCTTTCATCGCTGCACCTCCAGTTGACATCGATGGTATCCGTGAGCCAGTTTCTGGTTCTCTTCTTTACGGAAACAACATCATTTCTGGTGCTGTAATCCCAACTTCTAACGCTATCGGTCTACACTTCTACCCAGTTTGGGAAGCTGCTACTCTTGACGAGTGGTTATACAACGGTGGTCCTTACCAACTAATCGTATGCCATTTCTTCTTAGGTATTTGCTGCTATATGGGTCGTGAGTGGGAACTTTCTTTCCGTCTAGGTATGCGTCCTTGGATCGCTGTTGCTTACTCAGCTCCAGTAGCTGCTGCAACTGCTGTATTCATCATCTACCCAATCGGACAAGGTTCTTTCTCTGATGGTATGCCATTAGGTATTTCTGGTACTTTCAACTTCATGATCGTATTCCAAGCTGAGCATAACATTCTTATGCACCCATTCCACATGTTAGGTGTTGCTGGTGTATTTGGTGGTTCTCTATTCTCTGCTATGCACGGTTCATTAGTTACTTCATCTTTAATCCGTGAAACAACTGAAAACGAATCAGCTAACGCTGGTTACCGTTTCGGACAAGAAGAGGAAACTTACAACATCGTAGCTGCTCATGGTTACTTTGGTCGTCTAATTTTCCAATACGCTTCTTTCAACAACTCACGTTCATTACACTTCTTCCTAGCAGCTTGGCCAGTTATCGGTATTTGGTTCACAGCTTTAGGTCTTTCAACTATGGCTTTCAACTTAAACGGGTTTAACTTCAACCAATCAGTAGTTGATTCACAAGGTCGTGTTTTAAACACATGGGCTGACGTAATCAACAGAGCTAACTTAGGTATGGAAGTTATGCACGAAAGAAACGCTCACAACTTCCCTCTAGACTTAGCT---------------------------TAA---
              Lobochlamys_segnis  ATGACAGCAATTTTAGAACGTCGTGAAAATACT---AGCTTATGGGCTCGTTTTTGTGCTTGGGTTACTAGTACAGAAAACCGTATTTATGTAGGTTGGTTTGGTGTTTTAATGATCCCAACACTTCTTACAGCAACTTCTGTATTCATCATCGCATTTATCGCTGCTCCTCCAGTAGACATCGATGGTATCCGTGAACCAGTTTCAGGATCTTTATTATACGGAAACAACATCATCTCTGGTGCTGTTGTTCCAACTTCTAACGCTATCGGTCTTCATTTCTACCCAATTTGGGAAGCTGCTACTCTTGACGAGTGGTTATATAACGGTGGTCCTTACCAATTAATCGTTTGCCACTTCTTCTTAGGTATCTGCTGCTATATGGGTAGAGAATGGGAACTTTCATTCCGTTTAGGTATGCGTCCATGGATCGCTGTAGCTTATTCTGCACCTGTTGCAGCGGCTACTGCTGTATTCATCATTTATCCAATCGGACAAGGTTCTTTCTCTGATGGTATGCCTCTAGGTATTTCTGGTACTTTCAACTTCATGATCGTTTTCCAAGCTGAGCATAACATCTTAATGCACCCATTCCACATGTTAGGTGTAGCTGGTGTATTTGGTGGTTCATTATTCTCTGCTATGCATGGTTCATTAGTTACTTCATCTCTAATCCGTGAAACAACTGAAAACGAATCAGCTAACGCTGGATACCGTTTTGGACAAGAAGAAGAAACATATAACATTGTAGCTGCACACGGTTACTTTGGTCGTCTAATTTTCCAATACGCATCTTTCAACAACTCTCGTTCTCTACACTTCTTCCTAGCAGCTTGGCCGGTAATCGGAATTTGGTTCACTGCTTTAGGTCTTTCTACAATGGCGTTCAACCTTAACGGGTTTAACTTTAACCAATCAGTTGTTGATTCACAAGGTCGTGTTTTAAACACTTGGGCTGACGTGATCAACCGTGCTAACTTAGGTATGGAAGTTATGCATGAAAGAAACGCTCACAACTTCCCTCTAGATTTAGCT---------------------------TAA---
             Microglena_monadina  ATGACAGCAATTCTTGAACGTCGTGAAACTACT---AGTCTTTGGGCTCGTTTTTGTGAATGGATTACTAGCACTGAAAACCGTCTATATATCGGTTGGTTTGGTGTTATTATGATCCCTACTCTTTTAACAGCTACTTCTGTGTTTATTATCGCTTTCATCGCTGCTCCACCAGTAGACATCGATGGTATCCGTGAACCAGTTTCAGGTTCATTATTATACGGAAACAACATCATTTCTGGTGCTGTAATCCCAACATCTAACGCAATTGGTCTGCATTTTTACCCAGTTTGGGAGGCTGCATCACTTGATGAATGGTTATACAACGGTGGTCCTTACCAACTTATCGTTTGTCATTTCCTTTTAGGTGTTTCTTGTTACATGGGTCGTGAATGGGAATTATCTTTCCGTTTAGGTATGCGTCCTTGGATCGCTGTTGCTTACTCAGCTCCAGTAGCTGCAGCTATGGCTGTATTCTTAATCTACCCTATCGGTCAAGGTTCATTCTCTGACGGTATGCCTTTAGGTATTTCAGGTACTTTCAACTTCATGATCGTATTCCAAGCTGAGCATAACATTCTTATGCACCCGTTCCACATGTTAGGTGTAGCTGGTGTATTTGGTGGTTCATTATTCTCTGCAATGCATGGTTCATTAGTTACTTCATCTCTAATCCGTGAAACAACTGAAAACGAATCAGCTAACGCTGGTTACCGTTTTGGGCAAGAAGAAGAAACTTATAACATTGTGGCTGCTCATGGTTACTTTGGTCGTTTAATCTTCCAATATGCTTCATTCAACAACTCTCGTTCACTTCATTTCTTCTTAGCTGCTTGGCCAGTTATTGGTATTTGGTTTACTGCTTTAGGTCTTTCAACTATGGCTTTCAACTTAAATGGTCTTAACTTCAACCAAAGTGTTGTAGATTCTCAAGGTCGTGTATTAAACACTTGGGCTGACATCATCAACAGAGCTAACTTAGGTATGGAAGTAATGCATGAAAGAAATGCACACAACTTCCCATTAGATTTAGCTTCTATTGAAGCTCCATCTATCAACGCATAG---
                   Microspora_sp  ATGACTGCTATTCTTGAACGCGCTTCTTCAAAA---TCAATTTGGTCTCAATTTTGTGAATGGATTACTTCAACTGAAAACCGTCTTTACATCGGATGGTTCGGTGTTTTAATGATTCCTACTCTATTAACTGCTACTTCTGTATTCATCATTGCTTTCGTTGCTGCTCCTCCAGTAGACATCGATGGTATCCGTGAACCTGTTTCAGGTTCTCTACTTTACGGAAATAACATTATTTCAGGAGCTATCATCCCTACATCAAATGCTATCGGTCTGCATTTCTACCCAATTTGGGAAGCAGCTTCTTTAGATGAATGGTTATACAACGGTGGTCCTTACCAACTAATTGTTTGCCATTTCTTCATCGGAATCTGCTGCTACATGGGTCGTGAATGGGAACTTTCTTACCGTTTAGGTATGCGTCCATGGATTGCTGTTGCTTACTCAGCTCCTGTAGCTGCTGCAACTGCAGTTTTCATCATCTACCCTATCGGACAAGGTTCATTTTCTGATGGTATGCCATTAGGTATTTCTGGTACTTTCAACTTCATGATCGTTTTCCAAGCTGAGCATAATATTCTTATGCACCCTTTCCATATGTTAGGTGTTGCTGGTGTTTTCGGTGGATCTTTATTCTCTGCTATGCATGGTTCATTAGTAACTTCATCTTTAATTAGAGAAACTACAGAAAACGAATCTGCTAACGCTGGATACAAATTTGGACAAGAAGAAGAAACTTATAACATTGTTGCAGCTCATGGGTATTTTGGACGTTTAATCTTCCAATATGCTTCATTCAACAACTCTCGTTCTCTTCACTTCTTCTTAGCTATTTGGCCTGTAGTAGGTATTTGGTTCACTGCTTTAGGTCTTTCTACAATGGCGTTTAACCTTAACGGGTTCAACTTCAACCAATCAGTAGTAGACAGTCAAGGACGTGTTCTAAATACTTGGGCTGACATCATTAACCGTGCTAACCTTGGTATGGAAGTTATGCACGAACGTAATGCACATAATTTCCCTCTTGACCTTGCTTCAACTGAAGCTCCTTCAATCAACGCTTAA---
         Mychonastes_homosphaera  ATGACAGCAATTTTAGAACGTCGTGAAGCATCA---AGCCTATGGGCTCGTTTTTGTGAGTGGGTTACTTCAACTGAAAACCGTTTATACATCGGTTGGTTCGGTGTAATCATGATCCCTACTTTATTAACAGCTACTTCTGTATTCATCATCGCATTCATTGCAGCTCCTCCAGTTGACATCGATGGTATCCGTGAACCAGTTTCTGGATCATTACTATACGGTAACAACATCATTTCTGGTGCTGTAATCCCTACTTCAAACGCGATCGGTCTACACTTCTACCCAATCTGGGAAGCAGCTTCTTTAGACGAATGGTTATACAACGGTGGTCCTTACCAAATGATTGTATTACACTTCCTTTTAGGTGTTGCTTGTTACATGGGTCGTGAGTGGGAACTTTCATACCGTTTAGGTATGCGTCCTTGGATCGCTGTAGCTTACTCTGCACCAGTTGCAGCTGCTACTGCAGTATTCCTAATCTACCCAATCGGACAAGGTTCTTTCTCTGACGGTATGCCTCTAGGTATCTCTGGTACTTTCAACTTCATGATCGTATTCCAAGCTGAACACAACATCCTAATGCACCCATTCCACATGCTTGGTGTTGCTGGTGTATTCGGTGGTTCATTATTCTCAGCTATGCACGGTTCATTAGTAACATCTTCACTAATCCGTGAAACTACTGAAAACGAATCTGCTAACGCTGGTTACAAATTTGGACAAGAAGAAGAAACTTACAACATCGTAGCTGCTCACGGTTACTTTGGTCGTTTAATCTTCCAATACGCTTCATTCAACAACTCTCGTTCATTACACTTCTTCTTAGCTGCATGGCCTGTAGTAGGAATCTGGTTCACAGCTTTAGGTCTTTCAACTATGGCTTTCAACTTAAACGGTTTCAACTTCAACCAATCTGTAGTAGATGCTAACGGACGTGTATTAAACACTTGGGCTGACATCATCAACCGTGCTAACTTAGGTATGGAAGTAATGCACGAGCGTAACGCTCACAACTTCCCTCTAGACTTAGCTTCTGTAGAAGCTCCTTCTATCAACGCTTAA---
             Mychonastes_jurisii  ATGACAGCAATTTTAGAACGTCGTGAAGCATCA---AGCCTATGGGCTCGTTTTTGTGAGTGGGTTACTTCAACTGAAAACCGTTTATACATCGGTTGGTTCGGTGTGATCATGATCCCTACTTTATTAACAGCTACTTCTGTATTCATCATCGCATTCATTGCAGCTCCTCCAGTTGACATCGATGGTATCCGTGAACCAGTTTCAGGGTCATTACTATACGGTAACAACATCATCTCTGGTGCTGTAATCCCTACTTCAAACGCGATCGGTCTACACTTCTACCCAATCTGGGAAGCTGCTTCTTTAGACGAATGGTTATACAACGGTGGTCCTTACCAAATGATTGTATTACACTTCCTTTTAGGTGTTTGCTGCTACATGGGTCGTGAGTGGGAACTTTCATACCGTTTAGGTATGCGTCCTTGGATCGCTGTAGCTTACTCTGCACCAGTTGCAGCTGCTACTGCAGTATTCCTAATCTACCCAATCGGACAAGGTTCTTTCTCTGACGGTATGCCTCTAGGTATCTCTGGTACTTTCAACTTCATGATCGTATTCCAAGCTGAACACAACATCTTAATGCACCCATTCCACATGCTTGGTGTTGCTGGTGTATTCGGTGGTTCATTAATCTCAGCTATGCACGGTTCATTAGTAACATCTTCACTAATCCGTGAAACTACTGAAAACGAATCTGCTAACGCTGGTTACAAATTTGGACAAGAAGAAGAAACTTACAACATCGTAGCTGCTCACGGTTACTTTGGTCGTTTAATCTTCCAATACGCTTCATTCAACAACTCTCGTTCATTACACTTCTTCCTAGCTGCATGGCCTGTAGTTGGAATCTGGTTCACAGCTTTAGGTTTATCAACTATGGCTTTCAACTTAAACGGTTTCAACTTCAACCAATCAGTTGTTGACGCTAACGGACGTGTTTTAAACACATGGGCTGACATCATCAACCGTGCTAACTTAGGTATGGAAGTAATGCACGAGCGTAACGCTCACAACTTCCCTCTAGACTTAGCTTCTGTAGAAGCTCCTTCTATCAACGCTTAA---
             Neochloris_aquatica  ATGACAGCTATTTTAGCTAAAAACGAAGCATCT---AGCCTATGGGCACGTTTTTGTGAGTGGATTACTTCTACTGAGAACAGACTTTACATCGGATGGTTCGGTGTTATTATGATCCCAACTTTATTAACTGCTACTTCTGTATTTATTATTGCTTTCATTGCTGCTCCACCTGTAGATATTGATGGTATCCGTGAACCAGTTTCTGGATCATTATTATACGGTAACAACATTATCTCTGGTGCTGTAGTTCCTACATCTAACGCGATTGGATTACATTTCTACCCAATCTGGGAAGCTGCTTCTTTAGATGAATGGTTATACAACGGTGGTCCTTACCAATTAATCGTTTGCCACTTCTTCTTAGGAATCTGCTGTTACATGGGTCGTGAATGGGAATTATCTTACCGTTTAGGTATGCGTCCTTGGATCGCTGTAGCTTACTCTGCACCTGTTGCAGCTGCTACTGCTGTATTCATCATCTACCCTATCGGACAAGGATCATTCTCAGACGGAATGCCTTTAGGTATTTCTGGTACTTTTAACTTCATGATCGTATTCCAGGCTGAACATAATATTTTAATGCATCCTTTCCACATGTTAGGTGTAGCTGGTGTATTTGGAGGTTCTTTATTCTCTGCTATGCATGGTTCATTAGTAACTTCATCTTTAATCCGTGAAACTACTGAAAACGAATCTGCTAACGAAGGATACAAATTCGGTCAAGAAGAAGAAACTTACAACATTGTAGCTGCTCATGGTTACTTTGGACGTTTAATCTTCCAATACGCTTCTTTTAACAACTCTCGTTCATTACACTTCTTCTTAGCTGCTTGGCCAGTTGTAGGTATTTGGTTCACTGCTTTAGGTATTTCAACTATGGCATTCAACTTAAATGGGTTTAACTTTAACCAATCAGTTGTAGATTCTCAAGGTCGTGTATTAAACACTTGGGCTGATATCATTAACCGTGCTAACTTAGGTATGGAAGTAATGCACGAACGTAACGCACACAACTTCCCTCTAGATTTAGCTTCAGTTGAAGCTCCTTCTATCAACGCTTAA---
        Oedocladium_carolinianum  ATGACAGCAATTTTAGAA---AAATCTGAAGTAAAAGGCACTTGGGCTCGTTTTTGTGAGTGGGTTACTAGCACTGACAACCGTCTATACATTGGTTGGTTCGGATGCTTAATGATCCCTACTCTTTTAACTGCAACTTCTGTATTCATCATCGCATTCATCGCAGCTCCTCCAGTAGACATCGATGGTATCCGTGAGCCAGTTTCTGGTTCTCTTTTATACGGTAACAACATCATTTCTGGTGCTATCGTTCCAACATCTAACGCTATTGGACTGCATTTCTACCCTATTTGGGAAGCAGCTACTCTAGACGAATGGCTTTACAACGGTGGTCCTTACCAACTAATCGTTTGCCACTTCTTCCTAGGTATTTGTTCTTACATGGGTCGTGAATGGGAACTATCTTTCCGTCTTGGTATGCGTCCTTGGATCGCAGTAGCTTACTCAGCTCCTGTAGCTGCAGCAACTGCTGTATTCATTATCTACCCAATCGGACAAGGTTCTTTCTCAGATGGTATGCCTCTAGGTATTTCTGGAACTTTCAACTTCATGATTGTTTTCCAAGCTGAGCATAACATTTTAATGCACCCATTCCACATGTTAGGTGTTGCTGGTGTATTTGGCGGTTCATTATTCTCTGCAATGCACGGTTCACTAGTTACTTCATCTTTAATCCGTGAAACAACTGAAAACGTTTCTACAAACGCTGGTTACCGTTTCGGTCAAGAAGAAGAAACTTATAACATCGTAGCTGCTCATGGTTACTTTGGTCGTCTAATTTTCCAATATGCTTCATTCAACAACTCTCGTTCACTTCACTTCTTCCTAGCTATTTGGCCAGTTGTTGGTATTTGGTTCACTGCTTTAGGTATTAGCACAATGGCTTTCAACCTAAACGGTTTCAACTTCAACCAATCAGTTATCGACAGCCAAGGACGTGTTATCAACACTTGGGCTGACGTTATTAACAGAGCAAACTTAGGTATGGAAGTAATGCACGAAAGAAACGCTCACAACTTCCCTCTAGATCTTGCG---------------------------TAA---
        Oedogonium_angustistomum  ATGACAGCAATTTTAGAA---AAATCTGAAGTAAAAGGCACTTGGGCTCGTTTTTGTGAGTGGGTTACTAGCACTGACAACCGTCTATACATTGGTTGGTTCGGATGCTTAATGATCCCTACTCTTTTAACTGCAACTTCTGTATTCATCATCGCATTTATCGCAGCTCCTCCAGTTGACATCGATGGTATTCGTGAGCCAGTTTCTGGTTCTCTTTTATATGGTAACAACATCATTTCTGGTGCTGTTGTTCCAACATCTAACGCTATTGGTCTGCATTTCTACCCTATTTGGGAAGCTGCTACTCTAGACGAATGGCTTTATAACGGTGGTCCTTACCAACTAATCGTTTGCCACTTCTTCTTAGGTATTTGTGCTTATATGGGTCGTGAATGGGAACTATCTTTCCGTCTAGGTATGCGTCCATGGATCGCAGTAGCTTACTCAGCTCCTGTAGCTGCAGCAACTGCTGTATTCATCATCTACCCAATCGGACAAGGTTCTTTCTCTGATGGTATGCCTCTGGGTATTTCTGGTACTTTCAACTTCATGATCGTATTCCAAGCTGAGCATAACATTTTAATGCACCCTTTCCACATGCTAGGTGTTGCTGGTGTTTTCGGTGGATCATTATTCTCTGCAATGCATGGTTCACTAGTTACTTCATCTTTAATTCGCGAAACAACTGAAAACGTTTCTACAAACGCTGGTTACCGTTTCGGTCAAGAAGAAGAAACTTACAACATCGTAGCTGCGCATGGTTACTTTGGTCGTTTAATCTTCCAATATGCTTCATTCAACAACTCTCGTTCACTACACTTCTTCTTAGCTATCTGGCCGGTTGTTGGTATCTGGTTCACAGCTTTAGGTATTTCAACTATGGCTTTCAACCTAAATGGTTTCAACTTCAACCAATCAGTTATCGATAGCCAAGGACGTGTTATCAACACTTGGGCTGATGTTATTAACAGAGCTAACCTAGGTATGGAAGTAATGCACGAAAGAAACGCTCACAACTTCCCTCTAGATCTTGCG---------------------------TAA---
            Oedogonium_cardiacum  ATGACAGCAATTTTAGAA---AAATCTGAAGTAAAAGGCACTTGGGCTCGTTTTTGTGAGTGGGTTACTAGCACTGACAACCGTCTATACATTGGTTGGTTCGGATGCTTAATGATCCCTACTCTTTTAACTGCAACTTCTGTATTCATCATCGCATTCATCGCAGCTCCTCCTGTAGACATCGATGGTATCCGTGAGCCAGTTTCTGGTTCTCTTCTATATGGTAACAACATCATTTCTGGTGCTGTTGTTCCTACATCTAACGCTATTGGTCTGCATTTCTACCCAATTTGGGAAGCTGCTACTCTAGACGAATGGCTTTACAACGGTGGTCCTTACCAACTAATCGTTTGCCACTTCTTCTTAGGTATTTGTTCTTATATGGGTCGTGAGTGGGAATTATCTTTCCGTTTAGGTATGCGTCCTTGGATCGCAGTAGCTTACTCAGCTCCTGTAGCTGCAGCAACTGCTGTATTCATCATCTACCCAATCGGACAAGGTTCTTTCTCAGATGGTATGCCTCTGGGTATTTCTGGAACTTTCAACTTCATGATCGTTTTCCAAGCTGAGCATAACATTTTAATGCACCCATTCCACATGCTAGGTGTTGCTGGTGTATTCGGTGGTTCATTATTCTCTGCAATGCATGGTTCATTAGTTACTTCATCTTTAATCCGTGAAACAACTGAAAACGTTTCTACAAACGCTGGTTACCGTTTCGGTCAAGAAGAAGAAACTTACAACATCGTAGCTGCGCATGGTTACTTTGGTCGTCTAATCTTCCAATATGCTTCATTCAACAACTCTCGTTCACTACACTTCTTCTTAGCTATTTGGCCAGTTGTTGGTATCTGGTTCACTGCTTTAGGTATCTCAACTATGGCTTTCAACTTAAACGGTTTCAACTTCAACCAATCAGTTATCGATAGCCAAGGACGTGTTATCAACACTTGGGCTGATGTAATCAACAGAGCTAACCTAGGTATGGAAGTTATGCACGAAAGAAACGCTCACAACTTCCCTCTAGATCTTGCG---------------------------TAA---
          Oogamochlamys_gigantea  ATGACAGCAATCCTAGAACGTCGTGAAAGTTCA---AGCCTATGGGCTCGTTTTTGTGCATGGATCACTTCAACTGAAAACCGTCTATACATCGGTTGGTTTGGTGTAATTATGATTCCAACTCTATTAACAGCAACTTCTGTATTTATCATCGCTTTCATCGCTGCTCCTCCAGTTGACATCGATGGTATCCGTGAGCCTGTTTCAGGATCACTTCTTTACGGAAACAACATCATCTCTGGTGCAGTTGTTCCAACTTCAAACGCTATCGGTCTACATTTCTACCCAATTTGGGAAGCAGCTTCTCTTGATGAGTGGTTATACAACGGGGGCCCTTACCAGCTAATCGTTTGCCACTTCTTCCTAGGTATCTGCTGCTATATGGGTCGTGAATGGGAACTTTCATTCCGTCTAGGTATGCGTCCTTGGATCGCTGTTGCTTACTCAGCTCCAGTAGCTGCAGCAACTGCTGTATTCATTATCTACCCAATCGGACAAGGTTCTTTTTCTGATGGTATGCCTCTAGGTATTTCTGGTACTTTCAACTTCATGATCGTATTCCAGGCTGAGCACAACATTCTTATGCACCCATTCCATATGTTAGGTGTTGCTGGTGTATTTGGTGGTTCATTATTCTCAGCAATGCACGGATCATTAGTAACTTCATCTTTAATCCGTGAAACAACTGAAAACGAATCAGCTAACGCTGGTTACCGTTTCGGTCAGGAAGAAGAAACTTATAACATCGTAGCTGCTCATGGTTACTTTGGACGTCTAATCTTCCAATATGCTTCTTTCAACAACTCTCGTTCACTACACTTCTTCTTAGCTGCTTGGCCTGTTATCGGTATTTGGTTCACTGCTTTAGGTCTTTCAACTATGGCATTTAACCTAAACGGGTTTAACTTTAACCAGTCAGTTGTTGACTCACAAGGTCGTGTTCTAAACACTTGGGCTGACGTTATCAACAGAGCTAACCTTGGGATGGAAGTTATGCATGAACGCAACGCGCATAATTTCCCTCTTGACTTAGCT---------------------------TAA---
          Ourococcus_multisporus  ATGACTGCTGTTCTTTCAAACCGTGGTACTTCT---AGCCTTTGGGCTCGTTTTTGTGAGTGGATCACTTCAACTGAAAACCGTTTATACATCGGTTGGTTCGGTGTATTAATGATCCCTTGCTTATTAACAGCTACATCTGTATTCATCATCGGCTTCATCGCAGCTCCTCCAGTAGACATCGATGGTATCCGTGAGCCAGTTTCTGGTTCTTTATTATACGGTAACAACATCATCTCTGGTGCGATTATCCCTACATCTAACGCGATTGGTCTTCATTTCTACCCAATTTGGGAAGCTGCATCTTTAGATGAGTGGCTTTACAACGGTGGTCCTTACCAATTAATCGTATTACACTTCTTATTAGGTGTTGCTGCGTACATGGGTCGTGAGTGGGAACTTTCTTACCGTTTAGGTATGCGTCCTTGGATCTGTGTTGCTTACTCAGCTCCAGTAGCTGCTGCAACTGCAGTATTCTTAATCTACCCTATCGGACAAGGTTCTTTCTCTGACGGTATGCCTTTAGGTATTTCGGGTACTTTCAACTTCATGATCGTATTCCAAGCTGAGCATAACATCTTAATGCACCCATTCCACATGTTAGGTGTTGCTGGTGTATTTGGTGGTTCATTATTCTCAGCTATGCATGGTTCGTTAGTAACTTCATCTTTAATCCGTGAAACTACTGAAAACGAATCTGCTAACGAAGGTTACAAATTCGGTCAAGAAGAAGAAACTTACAACATTGTAGCTGCTCATGGTTACTTTGGTCGTTTAATCTTCCAATACGCGTCATTCAACAACTCTCGTTCATTACACTTCTTCTTAGCTGCATGGCCAGTTGTTTGTATTTGGTTCACTGCTTTAGGTTTATCAACTATGGCATTCAACTTAAACGGTTTCAACTTCAACCAATCAGTTGTTGATTCACAAGGTCGTGTATTAAACACTTGGGCGGACATCATCAACCGTGCTAACTTAGGTATGGAGGTTATGCACGAACGTAACGCTCACAATTTCCCTTTAGACCTTGCATCAGTAGAAGCTCCTTCTGTTTTAGGTTAA---
           Palmellopsis_texensis  ATGACAGCAATTTTAGAACGTCGTGAAAACTCT---AGCCTATGGGCTCGCTTTTGTGCTTGGGTAACATCAACTGAAAACCGTATTTACATCGGTTGGTTTGGTGTTATTATGGTTCCAACTCTATTAACAGCTACTTCTGTATTCATCATCGCTTTCATCGCTGCTCCACCAGTTGATATCGATGGTATCCGTGAACCAGTTTCTGGGTCATTATTATACGGAAACAACATCATCTCTGGTGCTGTTGTTCCAACTTCTAACGCTATTGGTCTACATTTTTACCCAATTTGGGAAGCTGCTTCTCTTGATGAGTGGTTATATAACGGTGGTCCATACCAATTAATCGTTTGCCACTTCTTCCTAGGAATCTGCTGCTATATGGGTCGTGAATGGGAACTTTCATTCCGTCTTGGTATGCGTCCATGGATCGCTGTTGCTTACTCTGCTCCAGTAGCAGCTGCAACTGCTGTTTTCATCATTTATCCAATCGGACAAGGTTCTTTCTCTGATGGTATGCCTCTTGGTATTTCAGGTACGTTCAACTTTATGATCGTTTTCCAGGCTGAACATAACATTCTTATGCACCCATTCCACATGCTAGGTGTAGCTGGTGTATTCGGTGGTTCATTATTCTCAGCTATGCACGGTTCATTAGTTACTTCATCTCTTATCCGTGAAACTACTGAAAACGAATCAGCTAACGCTGGTTACCGTTTCGGACAAGAAGAAGAAACTTATAACATTGTTGCTGCTCACGGATACTTTGGTCGTTTAATCTTCCAATATGCATCTTTCAACAATAGCCGTTCATTACACTTCTTCCTAGCTGCTTGGCCTGTAATCGGTATTTGGTTCACAGCTTTAGGTCTTTCAACAATGGCTTTCAACCTAAACGGTTTCAACTTCAACCAATCAGTTGTTGACTCTCAAGGACGTGTTTTAAACACATGGGCTGACGTTATCAACAGAGCAAACCTAGGTATGGAAGTTATGCACGAAAGAAACGCACACAACTTCCCTCTAGATTTAGCT---------------------------TAA---
         Parallela_transversalis  ATGACAGCTATTCTTGCACGTCGCGAATCTTCT---ACTCTATGGGCTCGTTTTTGCGAATGGATCACTTCTACTGAAAACCGTCTTTACATCGGATGGTTCGGTGTTCTTATGATTCCTACTCTATTAACAGCTACATCTGTGTTCATCATCGCTTTCATCGCGGCTCCTCCAGTTGACATCGATGGTATCCGTGAACCAGTTTCTGGTTCCCTACTGTACGGTAACAACATCATCTCTGGTGCTGTAATCCCTACATCAAACGCTATCGGTCTGCATTTCTACCCAATTTGGGAAGCTGCTACAGTTGACGAATGGCTATACAACGGTGGTCCTTACCAACTAATCGTTTGCCACTTCTTCATCGGTATCTGCTGCTACATGGGTCGTGAATGGGAACTTTCTTACCGTTTAGGTATGCGTCCTTGGATCGCTGTTGCGTACTCTGCTCCAGTAGCAGCTGCAACTGCAGTATTCATCATCTACCCAATCGGGCAAGGATCTTTCTCTGATGGTATGCCACTAGGTATCTCTGGAACGTTCAACTTTATGATTGTTTTCCAAGCAGAGCATAACATTCTAATGCACCCATTCCACATGTTAGGTGTTGCTGGTGTATTCGGTGGTTCTCTATTCTCTGCAATGCATGGTTCATTAGTTACATCTTCACTAATCCGTGAAACTACTGAAAACGAATCAACTAACGCTGGTTACCGTTTTGGTCAGGAAGAAGAGACTTATAACATTGTGGCCGCTCACGGTTACTTTGGTCGTTTAATTTTCCAATATGCATCATTCAATAACTCTCGTTCCCTACACTTCTTCCTAGCTATCTGGCCTGTTGTAGGTATTTGGTTTACAGCTTTAGGTCTTTCTACAATGGCGTTTAACCTTAACGGTTTCAACTTCAACCAATCTGTAGTAGACTCTCAAGGTCGTGTTCTTAACACTTGGGCTGATATCATCAACCGCGCTAACTTAGGTATGGAAGTTATGCACGAGCGTAATGCACACAACTTCCCTCTAGATCTTGCATCTGTAGAAGCTCCTTCTGTAAATGCTTAG---
               Pediastrum_duplex  ATGACAGCTATTTTAGCTAAAAATGATGCTTCT---AGCCTTTGGGCTCGTTTTTGTGAGTGGATCACTTCAACAGAAAACCGTTTATACATTGGATGGTTTGGTGTATTAATGATCCCTACATTATTAACAGCTACTTCTGTGTTTATCATCGCTTTCATCGCTGCACCTCCAGTAGATATCGATGGTATCCGTGAACCAGTTTCTGGATCTTTATTATATGGAAACAACATCATCTCTGGTGCTGTTGTTCCTACATCTAACGCGATCGGTCTTCACTTCTACCCAATTTGGGAAGCTGCTTCTTTAGATGAATGGTTATACAACGGTGGTCCTTACCAACTTATCGTTTGCCACTTCTTCTTAGGAATCTGCTGCTACATGGGCCGTGAATGGGAACTTTCTTACCGTTTAGGTATGCGTCCTTGGATTGCAGTTGCATACTCTGCACCAGTTGCTGCTGCTACTGCAGTATTCATCATCTACCCTATCGGACAAGGTTCTTTCTCAGACGGTATGCCTTTAGGAATTTCAGGAACTTTCAACTTTATGATCGTATTCCAAGCTGAACACAACATTCTTATGCACCCATTCCACATGCTAGGTGTTGCAGGTGTATTTGGTGGTTCATTATTCTCAGCTATGCACGGTTCACTTGTAACTTCATCTTTAATCCGTGAAACTACAGAAAACGAATCTGCTAACGCTGGATACAAATTTGGACAAGAAGAAGAAACTTACAACATCGTAGCTGCTCACGGTTACTTTGGACGTTTAATCTTCCAATACGCTTCATTCAACAACTCGCGTTCATTACACTTCTTCTTAGCTGCTTGGCCAGTTGTAGGAATTTGGTTCACTGCTTTAGGAATTTCAACTATGGCATTCAACTTAAACGGATTCAACTTCAACCAATCAGTTATCGACTCTCAAGGTCGTGTATTAAACACTTGGGCTGACATCATCAACCGTGCGAACTTAGGTATGGAAGTAATGCACGAAAGAAACGCGCATAATTTTCCTTTAGATTTAGCTTCAGTTGAAGCTCCTTCAATCAACGCTTAA---
           Phacotus_lenticularis  ATGACAGCAATTTTAGAACGTCGTGAAAGCACT---AGCCTATGGGCTCGTTTTTGTGAGTGGATTACTTCTACTGAGAACCGTTTATACATCGGTTGGTTTGGTGTAATCATGATCCCTACTCTATTAACTGCAACTTCAGTTTTCATCATCGCATTCGTAGCAGCTCCTCCAGTTGACATCGATGGTATCCGTGAACCAGTTTCAGGTTCGTTATTATACGGTAACAACATCATTTCTGGTGCTGTTGTTCCTACTTCTAACGCTATCGGTCTACACTTCTACCCAATTTGGGAAGCTGCTTCTTTAGACGAGTGGTTATACAACGGTGGTCCTTACCAACTAATCGTTTGTCACTTCTTCTTAGGTGTATGTTCATACATGGGTCGTGAGTGGGAATTATCGTTCCGTTTAGGTATGCGTCCATGGATCGCTGTAGCTTACTCAGCTCCTGTAGCTGCTGCAACTGCGGTATTCATCATTTACCCAATCGGTCAAGGTTCATTCTCTGACGGTATGCCTTTAGGTATTTCTGGTACGTTCAACTTCATGATCGTATTCCAAGCTGAGCATAACATTCTTATGCACCCGTTCCACATGTTAGGTGTTGCTGGTGTATTCGGTGGTTCATTATTCTCTGCAATGCACGGTTCGTTAGTTACTTCATCTTTAATCCGTGAAACAACTGAAAACGAATCTGCTAACAACGGTTACCGTTTCGGTCAAGAAGAAGAAACATACAACATCGTAGCTGCTCACGGTTACTTTGGTCGTTTAATCTTCCAATACGCTTCTTTCAACAACTCTCGTTCATTACACTTCTTCTTAGCTGCATGGCCAGTTATCTGTATTTGGTTCACAGCGCTTGGTATCTCTACTATGGCGTTCAACCTAAACGGTTTTAACTTCAACCAATCAGTTGTAGATTCACAAGGTCGTGTATTAAACACATGGGCTGACATCATCAACCGTGCTAATTTAGGTATGGAAGTTATGCACGAGCGTAACGCTCACAACTTCCCTCTAGACTTAGCTGCTGTTGAAGCTCCTGCTGTTAACGCATAA---
              Pleodorina_starrii  ATGACAGCAATCTTAGAACGTCGTGAAAATTCT---AGCCTATGGGCTCGTTTTTGTGAGTGGATCACTTCAACAGAGAACCGCCTTTACATCGGTTGGTTCGGTGTAATCATGATCCCATGTCTTCTTACTGCAACATCAGTATTTATCATCGCTTTCATCGCTGCTCCACCAGTAGACATCGATGGTATTCGTGAACCAGTTTCAGGTTCTCTTCTTTACGGTAACAACATCATCACAGGTGCTGTTGTTCCAACTTCTAACGCGATTGGTCTGCATTTCTACCCAATTTGGGAAGCTGCATCTCTAGACGAGTGGTTATACAACGGCGGTCCTTACCAACTTATCGTTTGCCACTTCCTTCTAGGTGTATACTGCTACATGGGTCGTGAATGGGAACTTTCATTCCGTTTAGGTATGCGTCCTTGGATCGCTGTAGCTTACTCAGCTCCAGTAGCTGCTGCTTCAGCTGTATTCTTAGTATACCCAATTGGTCAAGGTTCATTCTCAGACGGTATGCCGTTAGGTATTTCTGGTACTTTCAACTTCATGATCGTATTCCAAGCTGAACATAACATTCTTATGCACCCATTCCACATGTTAGGTGTTGCTGGTGTATTCGGTGGTTCATTATTCTCAGCTATGCACGGTTCATTAGTTACTTCATCTCTAATCCGTGAAACAACTGAAAACGAATCAGCTAACGAAGGTTACCGTTTCGGTCAAGAAGAAGAGACTTACAACATCGTAGCTGCTCATGGTTACTTTGGTCGTCTAATCTTCCAATACGCTTCATTCAATAACTCACGTTCATTACACTTCTTCTTAGCTGCTTGGCCAGTAATCGGTATTTGGTTCACAGCTTTAGGTCTATCAACAATGGCGTTCAACTTAAACGGTTTCAACTTCAACCAATCAGTTGTAGACTCACAAGGTCGTGTATTAAACACTTGGGCTGATATCATCAACCGTGCTAACTTAGGTATCGAAGTAATGCACGAACGTAACGCTCACAATTTCCCACTTGACTTAGCTTCTTCAAATTCATCTTCAATGAACTAA------
          Protosiphon_botryoides  ATGACAGCTATTTTAGAACGTCGTGAAAGCACT---AGCTTATGGGCTCGTTTTTGTGAGTGGATCACTTCAACTGAAAACCGTATCTACATCGGTTGGTTCGGTGTTATCATGATCCCTACTTTATTAACTGCTACTTCTGTATTCATCATCGCATTCATCGCTGCTCCTCCAGTTGACATCGATGGTATCCGTGAACCAGTTTCAGGTTCATTATTATACGGTAACAACATCATCACTGGTGCTGTAATCCCTACATCTAACGCTATTGGTTTACACTTCTACCCAATCTGGGAAGCTGCTTCTTTAGATGAGTGGTTATACAACGGTGGTCCTTACCAATTAATCGTATTACACTTCTTATTAGGTATCTACTGTTACATGGGTCGTGAGTGGGAATTATCATTCCGTTTAGGTATGCGTCCTTGGATCGCTGTTGCTTACTCAGCTCCAGTAGCTGCTGCTTCAGCTGTATTCTTAGTTTACCCTATCGGTCAAGGTTCTTTCTCAGACGGTATGCCTTTAGGTATCTCTGGTACTTTCAACTTCATGATCGTATTCCAAGCTGAGCACAACATTTTAATGCACCCATTCCACATGTTAGGTGTTGCTGGTGTATTTGGTGGTTCATTATTCTCAGCTATGCATGGTTCTTTAGTAACTTCATCTTTAATCCGTGAAACAACTGAAAACGAATCAGCTAACGCTGGTTACCGTTTCGGTCAAGAAGAAGAAACTTACAACATCGTAGCTGCTCACGGTTACTTTGGTCGTTTAATCTTCCAATACGCTTCATTCAACAACTCTCGTTCATTACACTTCTTCTTAGCTATCTGGCCAGTAGTTGGTATCTGGTTCACTGCTTTAGGTTTATCAACTATGGCTTTCAACTTAAATGGTTTCAACTTCAACCAGTCAGTTGTAGACTCACAAGGTCGTGTATTAAACACTTGGGCTGACATCATCAACCGTGCTAACTTAGGTATGGAAGTTATGCACGAAAGAAATGCGCACAATTTCCCTTTAGACTTAGCATCAGTTGAAGCTCCTTCAATCAACTAA------
  Pseudomuriella_schumacherensis  ATGACAGCTATTTTAGAACGTCGTGAAGCATCT---AGCCTGTGGGCTCGTTTTTGTGAGTGGATTACTTCAACTGAAAACCGTCTTTACATCGGATGGTTCGGTGTATTAATGATCCCTACTCTTTTAACAGCTACTTCAGTATTCATCATCGCATTCATCGCTGCTCCTCCAGTAGATATCGATGGTATTCGTGAGCCAGTTTCTGGATCACTTCTTTACGGAAACAACATCATCACTGGTGCTGTTATCCCTACATCTAACGCTATTGGATTACACTTCTACCCAATTTGGGAAGCTGCTTCTTTAGACGAATGGTTATACAACGGTGGTCCTTACCAACTTATCGTATGTCACTTCTTCCTAGGAATCTGCTGCTACATGGGTCGTGAGTGGGAACTTTCTTACCGTTTAGGTATGAGACCATGGATCGCAGTTGCTTACTCAGCACCAGTTGCTGCAGCTACAGCTGTATTCATCATCTACCCTATCGGACAAGGTTCATTCTCTGACGGTATGCCTTTAGGTATCTCTGGTACTTTCAACTTCATGATCGTATTCCAAGCTGAGCACAACATCCTTATGCACCCATTCCACATGTTAGGTGTTGCTGGTGTATTCGGTGGTTCATTATTCTCAGCTATGCACGGTTCATTAGTAACTTCATCTCTAATCCGTGAAACTACTGAAAACGAATCTGCTAACGAAGGTTACAAATTCGGACAAGAAGAAGAAACTTACAACATTGTTGCAGCTCATGGATATTTCGGTCGTTTAATCTTCCAATATGCGTCTTTCAACAACTCTCGTTCATTACACTTCTTCTTAGCTGCTTGGCCAGTAGTTGGTATCTGGTTCACTGCTTTAGGTATTTCAACTATGGCATTTAACCTTAATGGTTTCAACTTTAACCAATCAGTTGTTGACTCTCAAGGTCGTGTGTTAAACACATGGGCTGACATCATCAACCGTGCTAACTTAGGTATGGAAGTTATGCACGAGCGTAACGCTCACAACTTCCCTCTAGACTTAGCTTCTGTAGAAGCTCCGTCTGTGAATGCTTAA---
              Rotundella_rotunda  ATGACAGCTATCTTAGCTAAAAATGAAGCATCT---AGCCTGTGGGCTCGTTTTTGTGAATGGATCACTTCAACTGAAAACCGTCTATACATTGGATGGTTCGGTGTAATCATGATCCCTACATTATTAACTGCAACTTCTGTATTTATCATCGCTTTCATCGCTGCACCTCCAGTAGACATCGATGGTATTCGTGAGCCAGTTTCTGGTTCTCTTTTATACGGAAACAACATCATTTCTGGTGCTGTAATTCCTACATCTAACGCTATCGGATTACACTTCTACCCAATTTGGGAAGCAGCTTCTTTAGACGAATGGTTATACAACGGTGGTCCTTACCAAATGATCGTATGTCACTTCTTCTTAGGAATTTGTTGTTACATGGGTCGTGAATGGGAATTATCTTACCGTTTAGGTATGCGTCCTTGGATTGCTGTTGCTTACTCAGCTCCTGTAGCTGCTGCAACTGCTGTATTCATTATCTACCCAATTGGTCAAGGTTCTTTCTCTGATGGTATGCCTTTAGGTATTTCAGGTACTTTCAACTTCATGATCGTATTCCAAGCTGAGCATAACATTTTAATGCACCCATTCCACATGCTTGGTGTTGCTGGTGTTTTTGGAGGATCTTTATTCTCTGCAATGCATGGTTCTCTTGTAACATCTTCATTAATCCGTGAAACAACTGAAAACGAATCTGCTAACGAAGGTTACAAATTCGGTCAGGAAGAAGAAACTTACAACATCGTAGCTGCTCACGGTTACTTTGGACGTTTAATTTTCCAATATGCATCATTTAACAACTCTCGTTCATTACACTTCTTCTTAGCTGCTTGGCCAGTAGTTGGTATTTGGTTCACTGCATTAGGTATTTCTACAATGGCGTTTAACCTTAATGGTTTCAACTTTAACCAGTCTGTAGTTGACTCTCAAGGTCGTGTACTTAACACTTGGGCTGACATCATCAACCGTGCTAACTTAGGGATGGAGGTAATGCATGAAAGAAATGCCCACAACTTCCCGTTAGACTTAGCATCTGTAGAAGCTCCTTCTATCGCTGGATAA---
            Scenedesmus_obliquus  ATGACAGCTATTTTAGCTAAAAACGAAGCATCT---AGCCTTTGGGCACGTTTCTGTGAGTGGATCACTTCTACTGAAAACCGTTTATACATCGGTTGGTTTGGTGTGATCATGATCCCTACATTATTAACTGCTACTTCAGTATTCATCATCGCTTTCATCGCTGCTCCTCCAGTAGATATCGATGGTATCCGTGAGCCAGTTTCTGGTTCATTATTATACGGAAACAACATCATCTCTGGTGCTGTAGTTCCTACTTCAAACGCTATCGGTCTGCATTTCTACCCAATTTGGGAAGCTGCTTCTTTAGATGAGTGGTTATACAACGGTGGTCCTTACCAATTAATCGTTTGTCACTTCTTCTTAGGTATCTGCTGTTACATGGGTCGTGAGTGGGAATTATCTTACCGTTTAGGTATGCGTCCTTGGATTGCTGTAGCTTACTCTGCACCAGTTGCAGCTGCTACTGCTGTATTCATCATCTACCCTATCGGACAAGGTTCTTTCTCTGACGGTATGCCTTTAGGTATTTCAGGAACTTTCAACTTCATGATCGTTTTCCAAGCTGAACATAACATTCTTATGCACCCTTTCCACATGTTAGGTGTAGCTGGTGTATTTGGTGGTTCATTATTCTCTGCTATGCACGGTTCATTAGTTACTTCATCTTTAATCCGTGAAACAACTGAAAACGAATCTGCTAACGAAGGATACAAATTCGGTCAAGAAGAAGAAACTTACAACATCGTAGCCGCACACGGTTACTTTGGTCGTTTAATCTTCCAATACGCTTCTTTCAACAACTCTCGTTCATTACACTTCTTCTTAGCTGCTTGGCCAGTTGTAGGTATTTGGTTCACTGCTTTAGGTATTTCAACTATGGCTTTCAACCTTAACGGTTTCAACTTCAACCAATCAGTTGTTGATTCACAAGGTCGTGTTTTAAACACATGGGCTGACATCATCAACCGTGCTAACTTAGGTATGGAAGTTATGCACGAACGTAACGCTCACAACTTCCCATTAGACTTAGCATCTGTAGAAGCTCCTTCTGTAAACGCTTAG---
          Schizomeris_leibleinii  ATGACAGCTATTTTAGAA---AAGTCAGAAGTAAAAAGCTTATGGGCTCGTTTTTGTGAATGGGTAGTTTCTACAGAAAACCGTTTATATATTGGTTGGTTTGGTTGCTTAATGATCCCTACATTATTAACTGCAACTTCAGTTTTCATCATTGCGTTTATCGCAGCTCCTCCGGTTGATATCGATGGTATCCGTGAGCCAGTTTCAGGTTCATTATTATACGGTAACAACATTATCTCAGGTGCTGTTGTTCCTACTTCTAACGCTATTGGTCTGCATTTCTACCCAATTTGGGAGGCTGCTACGCTTGATGAGTGGTTATACAATGGTGGCCCTTACCAATTAATTGTATGTCACTTCTTCTTAGGTATCTGCTGCTACATGGGTCGTGAATGGGAATTATCATACCGTTTAGGTATGCGTCCTTGGATTGCTGTTGCATACTCAGCACCAGTAGCTGCTGCTACTGCTGTTTTCATCATCTATCCAATTGGTCAAGGTTCATTCTCAGATGGTATGCCTCTGGGTATTTCTGGTACTTTCAACTTCATGATTGTATTCCAAGCTGAGCATAATATCTTAATGCACCCTTTCCACATGTTAGGTGTAGCTGGTGTTTTTGGTGGTTCTTTATTCTCAGCAATGCATGGTTCATTAGTAACTTCTTCATTAATCCGTGAAACAACTGAAGCTGTGTCTACAAACGCAGGTTACCGTTTCGGTCAAGAAGAAGAAACTTACAACATCGTAGCTGCTCACGGTTACTTTGGACGTTTAATCTTCCAATATGCATCTTTCAACAACTCTCGTTCATTACACTTCTTCTTAGCTGCTTGGCCAGTTGTAGGTATTTGGTTCACAGCTTTAGGTTTATCAACTATGGCTTTCAACTTAAATGGTTTTAACTTCAACCAATCTTTATTAGATTCTCAAGGTCGTGTAATCAACACTTGGGCTGATATTATCAACCGTGCTAACTTAGGTATGGAAGTAATGCACGAGCGTAACGCTCACAACTTCCCTCTAGATTTAGCTGCTGTTGAAGCTCCTTCAGTAGAAGCTTAA---
          Spermatozopsis_similis  ATGACAGCTATTTTAGAACGTCGTGAAAATTCA---AGCCTGTGGGCTCGTTTCTGTGATTTTATTACATCAACTGAAAACCGTCTTTACGTAGGTTGGTTCGGTGTAATCATGATCCCATGTTTATTAACAGCAGCTTCTGTATTCATTATCGCTTTCGTTGCAGCTCCGCCTGTTGACATCGACGGTATCCGTGAACCAGTTTCTGGATCATTACTTTACGGAAACAACATCATTTCAGGTGCTGTAATCCCAACTTCTAACGCGATTGGTTTACACTTCTACCCAATTTGGGAAGCAGCTTCTATTGACGAATGGTTATACAACGGTGGTCCTTACCAATTAATTGTATGCCACTTCTTCTTAGGTATTTGTTGTTATATGGGTCGTGAATGGGAATTATCATACCGTTTAGGTATGCGTCCTTGGATCGCTGTAGCTTACTCAGCTCCAGTTGCTGCTGCAACTGCTGTATTTATCATTTACCCAATCGGACAAGGTTCATTCTCTGACGGTATGCCTTTAGGTATTTCTGGTACTTTCAACTTCATGATCGTATTCCAAGCTGAACACAACATCCTTATGCACCCATTCCACATGTTAGGTGTTGCTGGTGTATTCGGTGGTTCTTTATTCTCTGCTATGCACGGTTCATTAGTTACTTCATCTTTAATCCGTGAAACTACTGAAAACGAATCAGCTAACGCTGGTTACAAATTCGGACAAGAAGAAGAAACTTACAACATTGTTGCTGCACACGGTTACTTTGGTCGTTTAATCTTCCAATACGCTTCATTCAACAACTCTCGCTCTTTACACTTCTTCTTAGCTGCTTGGCCAGTTATCGGTATTTGGTTCACTGCTTTAGGTTTATCAACTATGGCTTTCAACTTAAACGGTTTAAACTTCAACCAATCAGTTGTTGACTCACAAGGTCGCGTATTAAACACTTGGGCTGACATCATCAACCGCGCTAACTTAGGTATGGAAGTTATGCACGAACGTAACGCTCACAACTTCCCATTAGACTTAGCT---------------------------TAA---
       Stephanosphaera_pluvialis  ATGACAGCTATTTTAGAACGTCGCGAAAATTCA---AGCCTATGGGCTCGTTTCTGTGAATGGATCACTTCAACAGAAAACCGCATTTACATCGGTTGGTTTGGTGTTATTATGATCCCTACTCTTTTAACTGCTACTAGCGTTTTCATCATCGCATTCATCGCTGCACCGCCAGTTGACATCGATGGTATTCGTGAACCAGTTTCAGGTTCTCTATTATACGGTAACAACATCATTACTGGTGCTGTAATCCCTACATCTAACGCTATTGGTCTGCATTTTTACCCAATTTGGGAAGCAGCTTCGTTAGACGAATGGTTATACAATGGCGGTCCTTACCAATTAATCGTTTGCCACTTCTTATTAGGTGTTTGCTGTTACATGGGTCGTGAATGGGAACTTTCTTACCGTTTAGGTATGCGTCCATGGATCGCAGTTGCTTACTCAGCACCAGTTGCTGCAGCGACAGCGGTTTTCTTAATCTACCCTATCGGCCAAGGTTCTTTTTCTGACGGTATGCCTTTAGGTATTTCTGGTACTTTCAACTTCATGATCGTTTTCCAAGCCGAGCATAATATCCTTATGCACCCTTTCCACATGCTAGGTGTAGCAGGTGTTTTCGGCGGATCATTATTCTCAGCAATGCATGGTTCGTTAGTAACTTCATCTTTAATCCGTGAAACTACTGAAAACGAATCAGCTAACGCTGGTTACAAATTCGGGCAAGAAGAAGAAACGTACAACATCGTAGCAGCTCATGGTTACTTTGGTCGTTTAATCTTCCAATACGCTTCATTCAACAACTCTCGTTCATTACACTTCTTCTTAGCTTTATGGCCAGTTGTTTGTATTTGGTTCACAGCTTTAGGTCTTTCAACTATGGCTTTCAACCTTAACGGTCTTAACTTTAACCAATCAGTAGTTGATTCACAAGGCCGTGTTTTAAACACATGGGCTGATATTATCAACCGTGCTAACTTAGGTATGGAAGTAATGCACGAACGTAACGCACACAACTTCCCTCTTGACTTAGCTTCAGTTGAAGCTCCTTCAATCAACTAA------
        Stigeoclonium_helveticum  ATGACAGCTATTTTAGAA---AAAACTGAAGTACAAAGCTTATGGGCTCGTTTCGCAGCGTGGATTGTTTCAACTGAAAACCGTTTATACATTGGTTGGTTTGGCGTATTAATGATTCCTTGCTTATTAACAGCAACTTCGGTTTTCATTATCGCTTTTGTAGCAGCTCCTCCAGTTGATATTGATGGTATCCGTGAGCCAGTTTCAGGTTCTTTATTATACGGTAACAACATTATCTCAGGTGCAGTTGTTCCAACTTCTAACGCTATCGGTCTGCATTTCTACCCAATTTGGGAAGCAGCTACAGTTGACGAATGGTTATACAACGGTGGTCCTTACCAATTAGTTGTTTGTCATTTCTTCATCGGTATTTGTTGTTACATGGGTCGTGAATGGGAACTTTCATACCGTTTAGGTATGCGTCCTTGGATTGCTGTAGCTTACTCAGCTCCAGTTGCCGCTGCTACTGCAGTATTCATTATTTACCCAATTGGTCAAGGTTCTTTCTCTGACGGTATGCCTTTAGGTATTTCAGGTACTTTTAACTTTATGATCGTATTCCAAGCTGAGCATAACATTCTTATGCACCCTTTCCACATGTTAGGTGTGGCTGGTGTATTTGGTGGTTCATTATTCTCTGCTATGCATGGTTCATTAGTTACTTCATCTTTAATCCGTGAAACTACTGAAGCAGTTTCTACTAACGCAGGTTACCGTTTTGGACAAGAAGAAGAAACTTACAACATTTTAGCTGCTCATGGTTACTTTGGTCGTTTAATCTTCCAATATGCATCTTTTAACAACTCACGTTCATTACATTTCTTTTTAGCTATTTGGCCCGTTGTTGGTATTTGGTTTACAGCACTTGGACTTTCTACAATGGCTTTCAACTTAAACGGTCTTAACTTCAACCAAAGTATCGTTGATTCTCAAGGTCGTGTAGTTAATACATGGGCTGATATTATCAACCGTGCTAACTTAGGTATGGAAGTTATGCACGAGCGTAACGCTCACAATTTCCCGTTAGATTTAGCTTCTGTTGAAGCTCCTTCTATTAATGGTTAA---
      Treubaria_triappendiculata  ATGACAGCAATTTTAGAAAGACGTGAAAGTTCA---AGCCTTTGGGCTCGTTTTTGTGAGTGGGTTACTAGCACTGAAAACCGTTTATATATCGGATGGTTCGGTGTAATCATGATCCCAACTCTTTTAACTGCTACTTCAGTATTCATCATCGCTTTCATCGCGGCACCTCCAGTTGATATTGATGGTATTCGTGAGCCAGTTTCTGGTTCATTATTATACGGAAACAACATCATTTCTGGTGCTGTAATCCCAACTTCTAACGCAATTGGTTTACACTTCTACCCAATTTGGGAAGCTGCTTCATTAGATGAGTGGTTATATAACGGCGGTCCATACCAAATGATCGTTTGCCACTTCTTCTTAGGTGTTTGCTGCTACATGGGTCGTGAATGGGAACTTTCATACCGTTTAGGTATGCGTCCTTGGATTGCAGTTGCTTACTCAGCTCCAGTAGCTGCAGCAACAGCTGTATTCATTATCTATCCAATCGGACAAGGTTCTTTCTCAGACGGTATGCCTTTAGGTATTTCTGGTACTTTCAACTTCATGATCGTATTCCAAGCTGAGCACAACATTCTTATGCACCCATTCCACATGTTAGGTGTTGCTGGTGTATTCGGTGGTTCATTATTCTCTGCAATGCATGGTTCATTAGTAACTTCATCTCTTATCCGTGAAACAACTGAAAACGAATCAGCTAACGCTGGTTACAAATTCGGTCAAGAAGAAGAAACTTATAACATTGTAGCTGCACATGGTTACTTTGGACGTCTAATTTTCCAATATGCTTCATTCAACAACTCTCGTTCATTACACTTCTTCCTAGCTGCATGGCCAGTAATCGGTATTTGGTTCACAGCTTTAGGTATTTCTACAATGGCTTTCAACTTAAATGGTTTAAACTTCAACCAATCAGTAGTTGATTCACAAGGTCGTGTATTAAACACTTGGGCAGATATCATCAACAGAGCTAACTTAGGTATGGAAGTTATGCATGAGCGTAACGCACACAACTTCCCTCTAGATTTAGCTTCTGTAGAAGCTCCATCTGTAAACGCATAA---
              Trochiscia_hystrix  ATGACAGCAATTTTAGAAAGACGTGAAAGTTCA---AGCCTTTGGGCTCGTTTTTGTGAGTGGGTAACTAGCACTGAAAACCGTTTATATATCGGATGGTTCGGTGTAATCATGATCCCTACTCTTTTAACTGCTACTTCAGTATTTATCATCGCTTTCATCGCGGCACCTCCAGTTGACATTGATGGTATCCGTGAGCCAGTTTCTGGTTCATTATTATACGGAAACAACATCATTTCTGGTGCTGTAATCCCAACTTCTAACGCAATTGGTCTGCATTTCTACCCAATTTGGGAAGCTGCTTCATTAGATGAGTGGTTATACAACGGTGGTCCTTACCAAATGATTGTTTGCCACTTCCTTTTAGGTGTATGCTGCTACATGGGTCGTGAATGGGAACTTTCATTCCGTTTAGGTATGCGTCCTTGGATCGCAGTTGCTTACTCAGCTCCAGTAGCTGCAGCAACGGCTGTATTTTTAATTTATCCAATCGGACAAGGTTCTTTCTCAGATGGTATGCCTTTAGGTATTTCTGGTACGTTCAACTTCATGATCGTTTTCCAAGCTGAGCATAACATTCTTATGCACCCATTCCACATGTTAGGTGTTGCTGGTGTATTCGGTGGTTCATTATTCTCTGCAATGCATGGTTCATTAGTAACTTCTTCTCTTATCCGTGAAACTACAGAAAACGAATCAGCTAACGCTGGTTACAAATTCGGTCAAGAAGAAGAAACTTATAACATTGTAGCTGCACATGGTTACTTTGGACGTTTAATTTTCCAATATGCTTCATTCAACAACTCTCGTTCATTACACTTCTTCCTAGCTGCATGGCCAGTAGTTGGTATTTGGTTTACAGCTTTAGGTTTATCTACTATGGCTTTCAACCTTAACGGTTTCAACTTCAACCAATCAGTGGTAGATTCACAAGGTCGTGTATTAAACACTTGGGCAGATATCATCAACAGAGCTAACTTAGGTATGGAAGTTATGCATGAGCGTAACGCACACAACTTCCCTCTAGATTTAGCTTCAGTTGAAGCTCCTTCAGTAAATGCTTAA---
                      Uronema_sp  ATGACTGCTATTTTAGAA---AAATCAGAAGTAAAAAGCTTATGGGCTCGTTTTTGTGAGTGGGTTGTATCTACTGAAAACCGTTTATACATCGGTTGGTTTGGTGTGTTAATGATCCCAACATTATTAACTGCAACTAGCGTATTCATTATCGCTTTCATCGCAGCTCCTCCAGTAGATATTGATGGTATCCGTGAGCCAGTATCAGGTTCATTATTATATGGTAACAACATCATCTCTGGTGCTGTAGTTCCAACTTCTAATGCTATTGGTCTGCATTTCTACCCTATTTGGGAAGCTGCTACTGTTGACGAGTGGTTATACAATGGTGGTCCTTACCAGTTAATTGTTTGTCACTTCTTCTTAGGTATCTGCTGCTACATGGGTCGCGAATGGGAGCTTAGCTACCGTTTAGGTATGCGTCCTTGGATTGCTGTTGCTTACTCAGCTCCAGTAGCTGCTGCAACTGCGGTATTCATCGTTTACCCAATCGGTCAAGGGTCTTTCTCAGATGGTATGCCATTAGGTATTTCTGGTACTTTCAACTTCATGATCGTATTCCAAGCTGAGCATAACATTTTAATGCACCCATTCCACATGTTAGGTGTTGCTGGTGTATTTGGTGGTTCATTATTCTCTGCTATGCATGGTTCGTTAGTAACTTCATCTTTAATCCGTGAAACTACTGAAGCTGTTTCTACAAACGCTGGTTACCGTTTCGGACAAGAGGAAGAAACTTACAACATTGTAGCTGCTCACGGTTACTTTGGTCGTTTAATCTTCCAATATGCGTCATTCAACAACTCACGTTCATTACACTTCTTCTTAGCTATTTGGCCAGTTGTAGGTATTTGGTTCACAGCTTTAGGTTTATCAACTATGGCTTTCAACTTAAACGGTTTAAACTTCAACCAATCAATTGTTGACTCACAAGGTAGAGTAATCAACACGTGGGCTGATATTATCAACCGTGCTAACTTAGGTATGGAAGTAATGCACGAGCGTAACGCTCATAACTTCCCATTAGACTTAGCATCTGTAGAGGCTCCTCAAGTAGAAGCTTAG---
                  Volvox_carteri  ATGACAGCAATCTTAGAACGTCGTGAAAATTCT---AGCCTATGGGCTCGTTTTTGTGAGTGGATCACTTCAACTGAGAACCGCCTTTACATCGGTTGGTTCGGTGTAATCATGATCCCATGTCTTCTTACTGCAACATCAGTATTTATCATCGCTTTCATCGCTGCTCCGCCAGTAGACATCGATGGTATTCGTGAACCAGTTTCAGGTTCTCTTCTTTATGGTAACAACATCATCACAGGTGCTGTTGTTCCAACTTCTAACGCTATCGGTCTGCATTTCTACCCAATTTGGGAAGCTGCTTCTCTAGATGAGTGGTTATACAACGGTGGTCCTTACCAGCTTATCGTTTGCCACTTCCTTCTAGGTGTATACTGCTACATGGGTCGTGAGTGGGAACTTTCATTCCGTTTAGGTATGCGTCCTTGGATCGCTGTAGCTTACTCAGCTCCAGTAGCTGCTGCTTCAGCTGTATTCTTAGTATACCCAATCGGTCAGGGTTCATTCTCAGACGGTATGCCGTTAGGTATTTCAGGTACTTTCAACTTCATGATCGTATTCCAGGCTGAACATAACATTCTTATGCACCCATTCCACATGTTAGGTGTTGCTGGTGTATTCGGTGGTTCATTATTCTCAGCTATGCACGGTTCATTAGTTACTTCATCTCTAATCCGTGAAACAACTGAAAACGAATCAGCTAACGAAGGTTACCGCTTCGGTCAAGAAGAAGAGACTTACAACATCGTAGCTGCTCATGGTTACTTTGGTCGTCTAATCTTCCAATACGCTTCATTCAACAACTCACGTTCATTACACTTCTTCTTAGCTGCTTGGCCAGTAATCGGTATTTGGTTCACAGCTTTAGGTCTATCAACAATGGCGTTCAACTTAAACGGTTTCAACTTCAACCAATCAGTTGTAGACTCACAAGGTCGTGTACTTAACACTTGGGCTGATATCATCAACCGTGCTAACTTAGGTATGGAAGTTATGCACGAACGTAACGCTCACAACTTCCCGCTTGACTTAGCTTCTAACAACAATTCTTCTATGAACTAA------
  ;
end;
