# Supplementary material for: Order, please! Uncertainty in the ordinal-level classification of Chlorophyceae
Source: PeerJ. 2019 May 15;7:e6899. doi: 10.7717/peerj.6899 (PMC6525593; doi:10.7717/peerj.6899)
Supplement: Supplemental Information 1 — This compressed folder contains untrimmed, masked alignments for individual chloroplast genes (subfolder nexus), as well as trimmed alignments with appropriate analysis blocks and the consensus trees resulting from these single-gene and concatenated analyses (MrBayes subfolders). Supplementary methods with associated references are included in the SupplementaryMethods.txt file. SVDquartets, BaliPhy, PhyloBayes and RAxML analysis files are in separate subfolders, with their respective resulting tree files. Files associated with MrBayes analysis of the 1st and 2nd positions and the analysis of the 3rd positions are placed in the subfolders 1st_and_2nd_positions_only and 3rd_positions_only, respectively. The 18Splastid_combined subfolder contains the MrBayes analysis materials (alignment and consensus tree) for the analysis including nucleotide plastid data as well as 18S nucleotide data. Documentation, trees and scripts used to create Fig. 3 are included in the “Figure3” subfolder, and documentation for and full results of Treespace analyses are in the “Treespace” subfolder. The results of the AU topology tests are included in a Word document. [file peerj-07-6899-s008.zip › supplementary_alignments_trees/nexus/chlB.nex]

#nexus

begin data;
  dimensions ntax=65 nchar=2946;
  format datatype=dna gap=- missing=?;
  matrix
                                 [----+----|----+----|----+----|----+----|----+----|----+----|----+----|----+----|----+----|----+-100|----+----|----+----|----+----|----+----|----+----|----+----|----+----|----+----|----+----|----+-200|----+----|----+----|----+----|----+----|----+----|----+----|----+----|----+----|----+----|----+-300|----+----|----+----|----+----|----+----|----+----|----+----|----+----|----+----|----+----|----+-400|----+----|----+----|----+----|----+----|----+----|----+----|----+----|----+----|----+----|----+-500|----+----|----+----|----+----|----+----|----+----|----+----|----+----|----+----|----+----|----+-600|----+----|----+----|----+----|----+----|----+----|----+----|----+----|----+----|----+----|----+-700|----+----|----+----|----+----|----+----|----+----|----+----|----+----|----+----|----+----|----+-800|----+----|----+----|----+----|----+----|----+----|----+----|----+----|----+----|----+----|----+-900|----+----|----+----|----+----|----+----|----+----|----+----|----+----|----+----|----+----|----+1000|----+----|----+----|----+----|----+----|----+----|----+----|----+----|----+----|----+----|----+1100|----+----|----+----|----+----|----+----|----+----|----+----|----+----|----+----|----+----|----+1200|----+----|----+----|----+----|----+----|----+----|----+----|----+----|----+----|----+----|----+1300|----+----|----+----|----+----|----+----|----+----|----+----|----+----|----+----|----+----|----+1400|----+----|----+----|----+----|----+----|----+----|----+----|----+----|----+----|----+----|----+1500|----+----|----+----|----+----|----+----]
                                 [***************************************************************---------------------------------------------------------------------------------------------------------------------------------------------------------------------------------------------------------------------------------------------------------------------------------------------------------------------------------------------*********************************************************************************************************************************************************************************************************************************************************************************************************************************************************************************************************************************************************************************------------------------------------------------------------------------------------------------*********************************************************************************************************************************************************************************************************************************************************************************************************************------------------------------------------------------------------------------------------------------------------------------------------------------------------------------------------------------------------------------------------------------------------------------------------------***************************************************************************************************************************************************************************************************************************************************************************************************************************************************************************************************************************************************************************************---------------------------------------------------------------------------------------------------------------------------------------------------------------------------------------------------------------------------------------------------------------------------------------------------------------------------------------------------------------------------------------------------------------------------------------------------------------------------------------------------------------------------************************************************************************************************************************************************************************************************************------------------------------------------------------------------------------------******************************************************------------------------------------------------------------************]
                   Ankyra_judayi  ---------------------------------------------------------------ATGAAATTAGCATATTGGATGTATGCAGGACCAGCTCATATTGGTACATTGAGAGTTGCAAGTTCTTTTAAAAATGTGCATGCTGTTATGCATGCTCCATTAGGTGATGATTATTTTAATGTTATGCGAAGTATGCTAGAAAGATCGCGTGATTTTACACCCGTTACCGCGAGTATTGTGGATAGACATGTATTAGCAAGAGGTTCAGGTGAAAAAGTTGTTGAAAACATTACACGAAAAGATAAAGAAGATTGCCCAGATTTAATTTTATTAACACCTACTTGTACGTCTAGTATTTTACAAGAAGATTTACAAAATTTTGTAAACCGGGCATCG---------------------------------------------------------------------------------------------------------------------------------------------------------------------------------------------------------------------------------------------------------------------------ACAGAATCGAAATGT------------------------------------------------------------------------------------------------------------------------------------------------------------------------------------GATGTTATTTTAGCTGATGTAAATCACTATAGAGTTAATGAAATACAAGCTGCTGATCGAACTTTAGAACAAATCATTCGTTTTTATCTTGAAAAAGCG---------ATGAAAAACAAT---------------------------------------------------------------------------------------------------------------------------------------------------GAATTAAACTTAAAT---------------------------------------------------------------------------------------------------------------------AAAACAACGGAACCATCGGTAAATATATTAGGTATGTTTACTTTAGGATTTCATAATACGCACGATTGCAACGAATTAAAAAAATTATTAAAGGATTTAGGTATAAGTGTAAATTTAATTGTTCCAGAAGGCAGTTCAGTTACAGAATTAAAAAATTTACCACAAGCATGGTTTAATATTGTTCCGTATAGAGAAGTGGGTTTAATGAGTGCTATTTATTTAGAGAATGAATTTAATATGCCTTATATTTCCACAACTCCAATGGGAATACTTAATACTGCGACTTTTATTCGTGAAATTAATCAAATTTTAAAATCTTTAGCTATTTCG---------------------------------------------------------------------------------------------------------------------------------------------------------------------------------------------------------------------------------------------------------------------------------------TCTAAAGAAAAACAGTTACATACAAATCCGTTA---------------------------------------------------------------------------------------------------------AATTTAAATTTTGAATCTTATATTGATCAACAAACTCGATTTATTTCTCAAGCTGCATGGTTTTCAAGATCTATTGACTGCCAAAACTTAACAGGAAAAAAAACAGTAGTATTTGGTGATGCTACTCATGCTGCTAGTATAACAAAAATTTTAGTTAGAGAAATGGGACTAAAAGTTTCTTGTGCTGGAACTTATTGTAAACATGATGCTGATTGGTTCCGCGAGCAAGTTACAGGTTATACGGATCAGATATTAATAACTGACGATCATACTCAAGTCGGTGATATGATTGCACGAATTGAACCAGCTGCTATTTTTGGGACGCAGATGGAACGGCACGTTGGAAAACGATTAGATATTCCATGCGGTGTAATTTCTGCACCTGTTCACATTCAAAATTTTCCCTTAGGATATCGTCCTTTTTTAGGTTATGAGGGAACAAATCAAATTGCAGATTTAGTTTATAATTCATTTACTTTAGGTATGGAAGATCATTTATTAGAAATTTTTGGTGGTCATGATACA------AAAGAAGTTATCACAAAA---------------------------------------------------GCTCTGTCAAATGAA------------TCAGATTTGACT------------------------------------------------------------------------------------------TGGCAAACGGATGCATTACAAGAATTACAAAAAATTCCAGGATTTGTTCGAGGTAAAGTGAAACGAAATACAGAAAAATTTGCTCGT------------------------------------------------CAGAATAATATAAAGTTAATTACAGTAGAAGTAATGTTTGCTGCTAAAGAAGCAGTAGCAGCTTAA---------
          Atractomorpha_echinata  ---------------------------------------------------------------ATGAAATTAGCATATTGGATGTATGCAGGACCAGCTCATATTGGTACATTAAGGGTTGCAAGCTCTTTTAAAAATGTGCATGCTATTATGCACGCTCCTTTAGGTGATGACTATTTTAATGTTATGCGAAGCATGTTGGAAAGGTCGCGTGATTTTACACCCGTAACTGCAAGCATTGTTGATCGACATGTCTTAGCAAAGGGTTCAGGTGAAAAAGTTGTTGAAAATATTACACGAAAAGACAAAGAGGATTGTCCGGATTTAATATTATTAACACCAACTTGCACTTCTAGCATTTTGCAAGAAGATTTGCAAAATTTTGTTAATAGAGCATCC---------------------------------------------------------------------------------------------------------------------------------------------------------------------------------------------------------------------------------------------------------------------------ACTGAGTCACAATGT------------------------------------------------------------------------------------------------------------------------------------------------------------------------------------GATGTTATTTTAGCCGATGTTAATCATTATAGAGTTAATGAAATACAAGCTGCTGATCGAACTTTAGAACAAATTATTCGTTTTTATCTTGAAAAAGCT---------GTCAAAACTAAT---------------------------------------------------------------------------------------------------------------------------------------------------CAATTAAAATTAGAT---------------------------------------------------------------------------------------------------------------------AAAACAATGAAGCCATCCGCAAATATATTAGGTATGTTTACTTTAGGTTTTCATAATACTCACGATTGCCGTGAATTAAAAAAATTATTAACAGATTTAGGGATAAGTGTGAATTTAATTGTTCCAGAAGGTGGTTCAGTGACAGTATTAAAAAATTTAACACAAGCATGGTTTAATATTGTTCCTTATCGTGAAGTTGGTTTAATGAGTGCTATATATTTAGAGAATGAATTTAATATGCCTTATGTTTCAACAACTCCAATGGGCATCATTAATACTGCTAATTTCATTCGTGAAATTTGTCAAATTGTAAAATCTTTAGCTGTGAATCTT------------------------------------------------------------------------------------------------------------------------------------------------------------------------------------------------------------------------------------------------------------------------------------TCTAAAAAAGATGAAATTCATACCCTTCCAGTTCTG---------------------------------------------------------------------------------------------ACAACAGAGAATTTTGATTTTGAATCTTATATTGATCAACAAACTCGATTTATTTCACAAGCTGCTTGGTTTTCAAGATCAATTGATTGCCAAAACTTAACTGGTAAAAAAACTGTGGTTTTTGGTGATGCAACACATGCAGCAAGTATGACTAAAATATTAGTGAGAGAAATGGGACTTAAAGTTTCTTGTGCTGGAACCTATTGTAAACATGACGCCGATTGGTTCCGTGAACAGGTTGCAGGTTATACAGATCAAATATTAATTACTGATGATCATACTCAAGTAGGCGATATGATTGCACGAATTGAGCCTGCGGCTATTTTTGGTACCCAAATGGAGCGTCATGTTGGTAAACGACTTGATATTCCATGCGGTGTCATTTCTGCGCCTGTTCATATTCAAAATTTTCCGTTAGGATACCGTCCTTTTTTAGGATACGAAGGAACAAATCAGATTGCGGATTTAGTGTATAATTCATTTACTTTAGGTATGGAAGATCATTTATTAGAAATTTTTGGAGGTCATGATACT------AAAGAAGTTATTACGAAA---------------------------------------------------GCTTTATCAAATGAG------------TCTGATTTGACT------------------------------------------------------------------------------------------TGGAATATAACTGCATTACAGGAATTAAATAAAATTCCCGGGTTTGTTCGAGGTAAGGTGAAAAGAAATACAGAGAAATTTGCTCGT------------------------------------------------CAAAATAATATAAATGTAATTACCCTTGAAGTAATGTATGCTGCTAAGGAAGCGGTTGCAGCATAA---------
        Borodinellopsis_texensis  ---------------------------------------------------------------ATGAAATTAGCGTATTGGATGTATGCCGGCCCAGCACATATAGGAACTTTACGCGTTGCAAGTTCTTTTAAAAATGTTCATGCTATTATGCATGCACCCTTAGGTGATGATTATTTTAATGTTATGCGTTCAATGTTAGAACGCGAAAGAGATTTTACACCAGTTACTGCAAGTATTGTTGACCGACATGTTTTAGCTCGTGGTTCGCAAGAGAAAGTGGTTGAAAATATTACAAGAAAAGATAAAGAAGAACGACCAGATCTAATTCTTTTAACACCAACTTGTACAAGTAGTATTTTGCAAGAAGATTTACAAAATTTCGTAAATCGTGCATCA---------------------------------------------------------------------------------------------------------------------------------------------------------------------------------------------------------------------------------------------------------------------------ATGGAATCTGAAAGC------------------------------------------------------------------------------------------------------------------------------------------------------------------------------------GACGTTATTTTGGCAGATGTTAATCATTATAGAGTTAATGAATTGCAAGCCGCTGACCGTACTTTAGAACAAATTGTACGTTTTTATCTTGAAAAAGCA---------AAAAAACAAAATTTATTT------------------------------------------------------------------------------------------------------------------------------------------GATGAGTTTTCCAATGAA---------------------------------------------------------------------------------------------------------------AAAGAAAAAACAGAAAAGCCTTCTGCCAATATTATAGGTATTTTTACTTTAGGATTCCACAATCAACATGATTGCAGAGAATTAAAACGTTTATTAAATGATTTAGGAATTGATGTTAATGAAGTAATACCTGAAGGTGGTTCTGTGACGAATTTAAAAAATTTACCAAAAGCTTGGTTTAACATTGTTCCTTATCGTGAAGTCGGTTTAATGACTGCCGTTTATTTAGAAAAAGAATATGAAATGCCCTATATATCAATAACACCTATGGGTGTAGTAGATACTGCAGCTTTTATTCGTGAAATAGCAAACATTTTAGATAAAAAAGCAGATTATTCTAATTTTGGG------------------------------------------------------------------------------------------------------------------------------------------------------------------------------------------------------------------------GAAAAGTCGAATTATTTTAGCTCCGCTAAACGTAGTTCTGACAACGAAATATCTCCTCAAAATTTATTTCCTATAAAAAATAAAAATAAAAAAGGTACAAAAAAATACGGTAGCGAAGATCAGAGAATAAGTTCAGAGGATTCTATAATCGGAGTATCACATCAAAATTCTCAAACTTTTAATACAGATTTAGATTTTTTTGAAAATTATATTGATCAACAAACTAGATTTGTATCACAAGCTGCTTGGTTTTCCCGTTCGATTGATTGCCAGAATTTAACTGGAAAAAAAGCTGTTGTATTTGGTGACGCCACTCATGCTGCGTGTATGACTAAAATTTTATCAAGAGAAATGGGAATTATTGTTGTTTGTGCTGGCACTTATTGTAAACACGATGCAGATTGGTTTAGGGAACAAGTGATGGGCTTTTGTGATCAAATATTAATCACAGATGATCATACTCAAGTAGGTGACATTATAGCAAAAATGGAACCAGCTGCTATTTTTGGAACACAAATGGAACGACATGTTGGAAAACGTTTAGATATACCATGTGGTGTGATTTCAGCACCCGTACATATTCAAAATTTCCCTTTAGGTTATCGTCCTTTTTTAGGTTATGAAGGTACAAATCAAATTGCAGATTTAGTATATAACTCATTTAGTTTAGGTATGGAAGATCATCTGTTACAGATTTTTGGAGGACACGATACG------AAACAAGTAATTTCTAAA---------------------------------------------------ACTTTATCAAGTGAA------------TCTGATTTGAAT------------------------------------------------------------------------------------------TGGGCTCCAGATGCTTTAGCTGAATTAAACCGTGTGCCCGGATTTGTTCGCGGTAAAGTGAAACGTAATACAGAGAAATTTGCTATA------------------------------------------------GAACAAAATATTAAAATAATTTCTGCTGAAGTAATGTTTGCTGCTAAAGAAGCTGTAGGTGCTTAA---------
            Bracteacoccus_aerius  ---------------------------------------------------------------ATGAAGTTGGCATATTGGATGTACGCGGGTCCAGCACATATTGGAACTTTAAGAGTGGCCAGTTCTTTTAAAAATGTGCATGCGATTATGCATGCCCCTTTAGGAGATGACTATTTTAATGTTATGCGTTCTATGTTAGAACGCGAAAGGGATTTTACTCCCGTGACTGCTAGTATTGTAGATCGCCATGTCTTAGCTCGCGGTTCTCAAGAAAAGGTTGTAGAAAATATCACACGAAAAGATAAAGAAGAATGTCCAGACCTCATTTTATTGACACCTACATGTACCTCGAGTATTTTACAAGAAGATCTACAAAATTTCGTAGAGCGTGCTTCT---------------------------------------------------------------------------------------------------------------------------------------------------------------------------------------------------------------------------------------------------------------------------TTAGAGTCAGAGTGT------------------------------------------------------------------------------------------------------------------------------------------------------------------------------------GATGTAATTTTAGCAGATGTGAATCATTATAGAGTCAATGAATTACAAGCTGCCGATCGAACTTTAGAACAAATTGTGCGCTTTTATATCGAAAAAGCA---------AAAAAACAAATTATATGCGAGACCGAAACGATTGACTCTGACCTTTGGCCTTTGGTTGATCGCAGGGAAAACTTCAAAGAAGTTCTCCCTTTTGGTTCGAACCAAAAGGGAGAAGGAGAAGTCAAACTGAATTCGCGAGGGGTAAAAAATGCATTTGTCTCCTATCCTCCCGAA---------------------------------------------------------------------------------------------------------------------AAAACAAAAAAACCTTCTGCGAATATTTTGGGCATTTTTACATTAGGATTTCACAATCAGCATGATTGTCGAGAAATAAAACGTTTATTAAATGATTTAGGAATCGAAATCAATGAAATTATACCGGAAGGTGGTTCTGTGTCTTCTTTAAAGAATTTACCAAAAGCTTGGTTTAATATTGTACCGTATCGTGAAGTTGGATTAATGACTGCTGTTTATTTAGAAAAAGAATTTGGTATGCCTTATGTGTCTACGACTCCCATGGGAGTCGTAGACACAGCAAATTTTATTCGCGAAATCGAATCAATTTTAAAAAAC------------------------------------------------------------------------------------------------------------------------------------------------------------------------------------------------------------------------------------------------------------------------------------------------ATGAAGTCTATCGTGCATAATGAAAGT------------------------------------------------------------------------------------------------------------GAATTGTATTTTGATTTCGATGGTTATATTGATCGACAAACACGATTTATTTCCCAAGCAGCCTGGTTTTCTAGATCCATCGATTGTCAAAACTTGACGGGAAAAAGAGCTGTTGTTTTTGGAGATTCCACACATGCAGCTTCAATGACGAAAATTTTAGCGAGAGAAATGGGGATTCGCGTAGCATGCGCTGGAACTTATTGTAAACACGATGCAGATTGGTTTAGAGAACAAGTTTTTGGATTTTGCGACCAAGTTTTAATTACAGAAGATCATACTCAAGTAGGCGACATGATCGCTCAGCTTGAACCAGCTGCGATTTTTGGAACACAGATGGAAAGACATGTTGGAAAACGATTAGATATTCCTTGCGGTGTTATTTCCGCACCTGTTCATATTCAAAATTTCCCTTTAGGCTATCGTCCATTTTTAGGTTATGAAGGCACGAATCAAATCGCTGATTTAGTTTACAATTCTTTTAGCCTTGGTATGGAAGATCATTTACTTGAAATTTTTGGCGGACACGATACA------AAAGAAGTAATAACTAAA---------------------------------------------------TCTTTATCCACTGAT------------TCTGAATTCACG------------------------------------------------------------------------------------------TGGGCAGCCGATGGATTGTCAGAATTAAACAAAATTCCAGGATTCGTTCGAGGCAAAGTTAAACGAAATACTGAAAAATTTGCTAGA------------------------------------------------CAGAATAATATTCAAACCATCACAGTGGAAGTTATGTTTGCTGCGAAAGAAGCGGCTGGGGCTTAA---------
         Bracteacoccus_giganteus  ATGTGGAAACTTTTCAGTTTGAATTATGGTTTTATATCAAAAAATATTATGGATCAATTAAATATGAAATTAGCATATTGGATGTATGCAGGCCCAGCACATATTGGTACTTTGAGAGTGGCTAGTTCTTTTAAAAATGTTCATGCTATTATGCATGCACCTTTAGGAGATGATTATTTTAATGTCATGCGTTCTATGTTAGAACGTGAAAGAGATTTCACTCCTGTGACCGCTAGTATCGTAGATCGACACGTATTAGCTCGTGGCTCTCAGGAAAAAGTAGTAGAAAATATCACTCGAAAAGATAAAGAAGAGTGTCCTGATCTTATTTTATTGACGCCAACTTGCACGTCAAGTATTTTACAAGAAGATTTACAAAATTTCGTAGAACGCGCGTCT---------------------------------------------------------------------------------------------------------------------------------------------------------------------------------------------------------------------------------------------------------------------------TTAGAATCAGAGTCT------------------------------------------------------------------------------------------------------------------------------------------------------------------------------------GATGTGATTTTAGCTGATGTGAACCATTATAGAGTAAATGAATTGCAAGCTGCTGATAGAACTTTAGAACAAATCGTGCGTTTTTATCTCGAAAAAGCA---------AAAAAACAAAATACACCTCCAAGCGACGAGGTTATGGCTAAAATGGGC---------------------------------------------------------------------------------------------------AATTCTGCTTCGTTTAAGCCTATCGAA---------------------------------------------------------------------------------------------------------------------AAAACAGAAAAACCATCTGCTAATATTTTAGGCATTTTCACGTTGGGATTTCACAATCAACATGATTGCCGAGAATTAAAACGTTTATTGAATGATTTAGGCATCGAAATTAACGAAATTGTACCTGAAGGAGGCACTGTTTCTTCTTTGAAAAATTTACCCAAAGCTTGGTTCAACATAGTTGCTTATCGTGAAGTTGGATTGATGACTGCTGTTTATTTAGAAAAAGAATTTGGTATGCCTTACGTATCGACTACTCCAATGGGCATAGTCGATACTGCAAATTTCATTCGTGAAATCGAAACTATTTTAAAAATAGCTTGCGCGATGAAAAAAAATAGC------------------------------------------------------------------------------------------------------------------------------------------------------------------------------------------------------------------------TTGCGCGATGACGACACAAGTATGCTTACAAGCTCAACGCACTCAGCCGACGCAGCATCCGTGCAGGCAGAACAC------------------------------------------------------------------------------------------------------------ACGCACTTTTTCGATTTCGAGAATTATATCGATCAACAAACGCGATTTATTTCTCAAGCAGCTTGGTTTTCTAGATCTATCGATTGTCAAAATTTAACAGGAAAAAGAGTGGTTGTTTTTGGAGATGCTACACATGCAGCTTCTATGACCAAAATTTTATCCAGAGAAATGGGAATTCGCGTAGCGTGTGCCGGAACTTACTGCAAACATGATGCAGATTGGTTTAGAGAGCAAGTTTTTGGGTTTTGTGATCAAGTTTTAATTACAGAAGATCATACTCAAGTAGGTGACATGATCGCTCAATTAGAACCAGCCGCGATTTTTGGAACACAGATGGAGAGACATGTCGGAAAACGACTAGATATTCCTTGTGGGGTTATTTCTGCTCCTGTTCATATCCAAAATTTTCCATTAGGTTATCGTCCGTTTTTAGGTTATGAAGGTACAAATCAAATTGCAGATTTAGTTTATAATTCTTTTAGCCTTGGCATGGAAGACCATTTACTCGAAATTTTCGGTGGTCATGATACG------AAAGAAGTGATTACTAAA---------------------------------------------------TCTTTATCTACTGAC------------TCCGAATTTACG------------------------------------------------------------------------------------------TGGGCAACAGATGGTTTGACAGAATTAAACAAAATTCCAGGATTCGTTCGAGGAAAAGTTAAAAGAAATACTGAAAAATTTGCTAGA------------------------------------------------CAAAATAATATTCAAACAATCACTGTGGAAGTCATGTTCGCCGCAAAAGAAGCAGCTGGGGCATAA---------
             Bracteacoccus_minor  ---------------------------------------------------------------ATGAAATTAGCATATTGGATGTATGCAGGTCCAGCACACATTGGGACTTTAAGAGTGGCTAGTTCTTTTAAAAACGTCCATGCTATCATGCATGCACCGTTAGGTGATGACTACTTTAATGTTATGCGCTCTATGTTAGAGCGCGAACGAGATTTCACTCCCGTAACGGCTAGTATCGTAGATCGACATGTATTAGCTCGCGGTTCTCAAGAAAAAGTAGTAGAAAATATCACGCGAAAAGATAAAGAAGAGTGTCCAGATCTTATCTTATTAACACCGACCTGTACATCGAGTATTTTACAAGAAGATTTGCAAAATTTCGTAGAACGTGCATCT---------------------------------------------------------------------------------------------------------------------------------------------------------------------------------------------------------------------------------------------------------------------------TTAGAATCAGATTCT------------------------------------------------------------------------------------------------------------------------------------------------------------------------------------GACGTTATTCTAGCTGATGTCAATCATTATAGAGTCAATGAATTACAAGCTGCTGACAGAACTTTAGAACAGATCGTGCGTTTTTATCTCGAAAAAGCA---------AAAAAACAACAAACCCAAAACAACGAA------------------------------------------------------------------------------------------------------------------------CATTCGAGCGAGTCAATTTCAGTCGAA---------------------------------------------------------------------------------------------------------------------AAAACACAAAAACCTTCTGCTAATATTTTAGGGATTTTCACGTTGGGTTTTCATAATCAACATGATTGTCGAGAACTGAAACGTTTATTAAACGATTTAGGGATCGAAATCAACGAAATAATACCAGAAGGAGGTTCTGTATCTTGTTTGAAAAATTTGCCCAAAGCTTGGTTTAATATCGTACCATATCGCGAAGTTGGATTAATGACTGCTGTTTATTTAGAAAAAGAATTTGACATGCCTTACGTATCCACTACTCCTATGGGAGTCGTAGATACTGCGAATTTCATTCGCGAAATTGAATATATTTTAAACAAAAATTCTACAGGAAAA------------------------------------------------------------------------------------------------------------------------------------------------------------------------------------------------------------------------------------------------------------ACGAAAGGACGACAGTCTGATGCGAAATCTGATGACCCCGCATTGAAA------------------------------------------------------------------------------------------------------------AAAGATTTTTTTGACTTTGAGCGTTATATTGATCAACAAACGCGATTTATTTCTCAAGCAGCTTGGTTTTCTAGATCGATTGACTGTCAAAATTTGACGGGGAAAAGAGCGATCGTTTTCGGGGATTCGACACATGCAGCTTCTATGACTAAAATTTTAGCGAGAGAGATGGGAATTCGCGTAGCTTGTGCGGGAACTTATTGCAAACATGATGCAGATTGGTTTAGAGAACAAGTTTTTGGATTTTGCGATCAAGTTTTAATCACAGAAGATCACACTCAAGTCGGGGATATGATTGCTCAACTAGAACCGGCCGCTATTTTTGGAACGCAAATGGAAAGACACGTTGGAAAACGATTAGATATTCCGTGTGGAGTGATTTCTGCGCCTGTTCACATCCAAAATTTTCCATTGGGTTATCGCCCGTTTTTGGGTTATGAAGGTACGAATCAAATTGCCGATTTAGTTTATAATTCTTTTAGTCTGGGCATGGAAGACCATTTACTCGAAATTTTCGGCGGTCATGATACG------AAAGAAGTCATAACTAAA---------------------------------------------------TCTTTATCTTCCGAC------------TCTGAATTTACT------------------------------------------------------------------------------------------TGGGCAGCAGACGGCTTGACCGAGTTAAACAAAATCCCGGGATTCGTTCGAGGTAAAGTCAAAAGAAATACCGAAAAATTTGCTAGA------------------------------------------------CAAAATAATATACAAACGATTACAGTCGAAGTGATGTTTGCTGCCAAAGAAGCAGCTGGCGCATAA---------
           Carteria_cerasiformis  ---------------------------------------------------------------ATGAAATTAGCTTATTGGATGTATGCAGGACCCGCACATATAGGAGCACTTCGAGTAGCTTCTTCTTTTAAAAACGTGCATGCTATTATGCATGCTCCATTGGGAGATGATTATTTTAATGTAATGCGCTCTATGTTAGAGCGCGAACGTGATTTTACTCCCGTTACTACAAGTGTTGTAGATCGTCATGTATTAGCACGTGGTTCTCAAGAAAAAGTAGTTGAAAACTTAGTGCGAAAAAAAAAAGAAGATACTCCAGATTTACTTATTTTAACACCAACTTGTACATCTAGTATTTTACAAGAAGATCTACAAAATTTTGTAGATCGGGCTCTGTTAACAGCGAGCTCTTCTCATGCTGCTTTTTCTGTTGGT---------------------------------------------------------------------------------------------------------------------------------------------------------------------------------------------------ACCGAAGGAAAGACAGTCATGCCACAAAGTTTGTCTGCGTCTTCTGGTTCTGGGTCCAACAGCAGTGCAGATGGG------------------------------------GGTTTAGGAACAACAGATAACCAGATTTTGTCGGAAAAACTGGAAAATATTTCGCTGACCCCCCCAGAAGGGAGGGTCGGG---------------------GTTTCTACGGAAATGAATGCATTGTTTGTCGATATTAATCATTATCGTGTTAATGAATTACAAGCAGCAGATCGAACATTAGAGCAAATAGTTAGGTATTATTTAGAAAAAGAA---------AAAAAGAATTTTGAATTAGAC---------------------------------------------------------------------------------------------------------------------------------TCTTCGAATAACGGTAAACAGGTAAAA---------------------------------------------------------------------------------------------------------------------ACAAAAAACCCCTCAGCTAATATTATTGGGATGTTTACATTAGGATTTCATAATCAACATGATTGCCGGGAATTAAAACGTTTATTAAATGACTTAGGCATTGAAGTTAATGAAGTTATTCCTGAGGGTGCTTCAGTTAATAATTTAAAAAATCTAACAAAAGCATGGTTTAATCTCGTTCCTTATCGCGAAATTGGACTCATGACTGCTGTTTATTTAGAAAAAGAATTTCAAATACCTTATGTTTCAATCACCCCGATGGGATTAATAGATACCGCTGAGTGTATTAGACAAATAGCACAGATTGTAAAT---------------------------------------------------------------------------------------------------------------------------------------------------------------------------------------------------------------------------------------------------------------------------TCGAAGTATTTAGAACTAAATTCGAATACCATGAAGCAACCATTATCGTTAGACGAG---------------------------------------------------------------------------------------------------------------------GTTGAAAATTATATAAACGTCCAAACTCGTTTTGTATCTCAAGCTGCTTGGTTTTCAAAATCCATTGATTGTCAAAATTTAACGGGAAAAAAAGCTGTTGTTTTTGGAGATGCTACTCATGCTGCCGCGATGACAAAACTGTTAGCGCGTGAAATGGGTATTAAAGTAGCTTGTGCGGGAACTTATTGTAAACATGATGCTGATTGGTTTCGTGAACAAGTATTAGGCTTTTGTGATCAAATTTTAATAACTGATGATCATACCCAAGTTGGTGATATGATCGCGCGTTTAGAGCCTGCTGCTATTTTTGGAACCCAAATGGAGCGCCATGTTGGTAAACGTTTGGATATTCCTTGTGGGGTTATCTCGGCACCAGTGCACATTCAAAACTTTCCGTTAGGATATCGACCTTTTTTAGGGTATGAGGGAACGAATCAAATAGCGGATTTAGTTTATAATTCATTCACTTTAGGAATGGAAGATCATTTACTGAGCATTTTTGGTGGACATGATACA------AAAGAAGTAATAACTAAG---------------------------------------------------GCCTTATCCACG------------GAAGGGGACTTAAAT------------------------------------------------------------------------------------------TGGTCACCTGAAGGCTTAGCTGAATTAAATAAAATACCTGGGTTTGTGCGAGGTAAAGTTAAAAGAAATACGGAAAAATATGCTCGT------------------------------------------------CAAAATTCTATAGCATGTATAAACGTGGAAGTTATGTATGCAGCTAAAGAAGCTTTATCCGCATAA---------
              Carteria_crucifera  ---------------------------------------------------------------ATGAAATTAGCTTATTGGATGTACGCAGGTCCCGCACATATCGGTGCACTTCGAGTAGCCGCTTCTTTTAAAAATGTGCATGCTATTATGCATGCACCTTTAGGAGATGACTATTTTAATGTTATGCGATCTATGTTAGAACGTGAACGTGATTTTACTCCAGTGACGACTAGTGTGGTCGATCGTCATGTTTTAGCTCGCGGATCTCAAGAAAAAGTAGTTGAAAATATTATTAGAAAAAATAAAGAAGATAGTCCAGATTTAATAATTTTAACACCAACGTGTACTTCAAGTATTTTACAAGAAGATTTACAAAATTTTGTGGATAGAGCTATAACAAATTCAGCTAATGTTTCCAGTCTGGCTACTAATTTG---------------------------------------------------------------------------------------------------------------------------------------------------------------------------------------------------TCTTTATCTCCTAAGGTGAAGGACCCTGATCCTTCAGGAATGTCTTCTCTTCGTACCGAAGAAACGATAGTAGGATCAGCCAATGTTCGCTCTCATCCTTATGCTCTGGTTGGTAAGGGTAAGGTAGAGGGCCCTCTTCAAGATAGCCCCACACCAACCCTTACTTTAACGCCTATTTTCTCCCAAGGAGAAGAGGAGGACATCGATAAGCATATGGATAAACAGTTAAACGCCTTATTTGTTGATATAAATCATTATCGTGTTAATGAATTACAAGCAGCTGACCGTACTTTAGAGCAAATAGTTAGGTTTTATTTAGAAAAAGAG---------AAAAAAAATAATGGGATGCTCGATCTTAAAGAGTTAGGTGTTGGTGAGGTTTGGGTTGATCCCAGATGCTTATCCGAAGGATCAGCA---------------------------------------------------------------TCTGGGATCAACCCAAACTCTGTAAAATCGCCCCAA---------------------------------------------------------------ACCTTATCCAAAGAAGTAAAGCCTGGGCTAAGACAATCTCTATTGACAGAAAAACCCTCTGCAAATATAATTGGGATTTTTACATTAGGCTTTCATAATCAACATGATTGTCGAGAATTAAAAAAATTATTAAATGATTTAGGAATCGAAGTAAATGAAATCATACCAGAAGGGGCTTCTGTAAAAAATCTTAAAAATTTACCAAAAGCTTGGTTTAATTTAGTGCCTTATCGTGAAGTAGGATTAATGACAGCTGTCTATTTAGAAAAAGAATTTCAAATGCCTTATGTTTCAATTACTCCAATGGGATTAATTGATACAGCGTCTTGTATTCGTAACATTTCTAAAATAATTAACGCAATTCAGTCTACTCTTCCCGAAGCTATTGAGGCTTCCAACTGTACCCCCCTTCGTGGGGCTAAGCCACAGGAGCAATTGACTGCTCTTCTCCCTGGGAAAAAAGCAGGCGATAAGGTCTCTATGCGAAGCATGAAGGACCAAATCCTTTCCCGTGAGGGG------------------TCCGGGCTTCTGGTG---------------------------------------------CAAAGCACAAAGCCCGAAGGGCAGCAAAGCATGAAGGATCAACCACCCTTCGGGCAAAGGCTGAAGCCAAAGGCTCGTTGTGAG---------------------------------------------------------------------------------------------------------------------TTTGAGTCTTACATAGAATCACAAACACGTTTTGTTTCACAAGCTGCTTGGTTTTCGCGTTCGATTGATTGTCAAAACTTAACAGGAAAAAAAGCAGTTGTTTTTGGTGACGCAACACATGCCGCATCCATGACAAAAATCTTAGCCCGCGAAATGGGTATAAAAGTCGTGTGCGCTGGTACGTATTGCAAACATGATGCGGACTGGTTTAGAGAACAAGTTGTTGGCTTTTGTGATCAAATTTTAATTACCGATGATCATACTCAAGTAGGTGATATGATTGCCCGTTTAGAGCCATCCGCTATTTTTGGTACACAAATGGAACGTCATGTTGGAAAACGACTAGATATACCTTGTGGTGTTATTTCGGCTCCAGTGCATATACAAAATTTTCCTTTAGGGTATCGTCCTTTTTTAGGTTATGAAGGCAGTAATCAAATAGCAGATTTAGTTTATAATTCATTTACTTTAGGTATGGAAGATCATTTACTAAGCATTTTCGGTGGCCATGATACA------AAAGAAGTAATAACAAAA---------------------------------------------------TCATTATCAACT------------GAATCTGAATTTAGT------------------------------------------------------------------------------------------TGGTCATCAGATGGATTAGCTGAATTAAATAAAATTCCCGGATTTGTAAGAGGAAAAGTGAAACGTAATACTGAAAAATATGCTCGC------------------------------------------------CAAAATAATATTAATCTTATAACAGTTGAAGTAATGTTCGCTGCTAAAGAAGCCGTTGGGGCATAA---------
             Carteria_sp_SAG_8_5  ---------------------------------------------------------------ATGAAATTAGCTTATTGGATGTACGCCGGGCCAGCACATATAGGTACTTTACGTGTAGCAAGTTCTTTTAAAAATGTTCATGCTATTATGCACGCACCTTTAGGCGATGACTATTTTAATGTTATGCGTTCGATGCTAGAACGAGAACGAGATTTTACTCCTGTAACCGCAAGTATTGTCGATCGTCATGTATTAGCTCGAGGTTCACAAGAAAAAGTAGTAGAAAATATAACTCGAAAAGATAAAGAAGAGCAACCTGATTTAATACTATTAACACCTACTTGTACCTCAAGTATCTTACAAGAAGATTTAAAAAATTTTGTGGATCGTGCTGCTTTAGAATCT---------------------------------------------------------------------------------------------------------------------------------------------------------------------------------------------------------------------------------------------------------------------------------------------------------------------------------------------------------------------------------------------------------------------------------------------------------------GTTAGTGATGTTATTTTAGCAGATGTGAATCATTATCGTGTCAATGAATTACAAGCTGCTGACCGTACATTAGAACAAATTGTTCGCTTTTATTTGGAAAAAGCA---------AAAAAAAATGCATCA---------------------------------------------------------------------------------------------------------------------------------------------------------------------------------------------------------------------------------------------------------------------AACAGTATAAAGGAAAAAACAGAACGTCCTTCCGCTAATATTTTAGGTATGTTTACATTAGGATTTCATAATCAACACGATTGCAAAGAAATTAAAAGATTATTAAACGATCTAGGAATCACTGTAAATGAAATCATTCCAGAAGGCTGTTCTGTTTTAAATTTACAAAATTTACCAAAAGCTTGGTTTAATATAGTTCCTTATAGAGAAATTGGACTAATGTCGGCTATTTATTTAGAAAAAGAATATAATATGCCTTATATTGCAACAACGCCTATGGGAATAGTGGACACTGCTGCTTTCATTCGTGAAATTGCACAAATTATAACC------------------GCACAAATGGTTGAG---------------------------------------------------------------------------------------------------------------------------------------------------------------------------------------------------------------------------------------------------------GAGAAGGAGAAT------ATTTATAAAACTTTTGAAAAT---------------------------------------------------------------------------------------------------------------------------------TATATAGAACGACAAACGAAATATGTATCACAAGCTGCTTGGTTTTCACGATCTATTGATTGTCAAAATTTAACAGGAAAAAAAGCTTTTGTATTTGGTGATGCTACACACGCTGCTTCAATGACTAAAATATTAGCACGTGAAATGGGTATTCGAGTAGTTTGTGCTGGAACCTATTGTAAACATGATGCAGATTGGTTCAGAGAACAAGTCTTAGGTTTCTGTGATGAAGTTTTAATTAGTGAAGATCATACACAAGTTGGTGATATTATAGCTAGATTAGAACCAGCGGCTATTTTTGGAACACAAATGGAACGTCATGTTGGAAAACGATTAGATATTCCTTGTGGTGTTATTTCAGCACCAATACATATTCAAAACTTCCCGTTAGGTTATCGTCCTTTCTTAGGTTATGAAGGAACAAATCAAATCTCAGACTTAGTCTATAATTCTTTCTCATTAGGAATGGAAGATCATTTATTAGAAATTTTTGGTGGACATGACACC------AAAGAAGTAATCACAAAA---------------------------------------------------GCCTTATCAACT------------GATTCTGATCTAACT------------------------------------------------------------------------------------------TGGGCGCCTGATGGTTTATCGGAATTAAACAAAATTCCAGGTTTTGTAAGAGGTAAAATAAAACGAAATACTGAAAAATATGCTCGT------------------------------------------------CAACAAAAAATTCATAAAATAACAGTTGAAGTGATGTACGCTGCAAAAGAAGCAGTAGACGCTTAA---------
        Chaetopeltis_orbicularis  ---------------------------------------------------------------ATGAAATTAGCTTATTGGATGTATGCTGGACCTGCACATATAGGTACATTACGAGTTGCCAGTTCATTTAAAAACGTGCATGCTATTATGCACGCACCACTAGGTGATGACTATTTTAATGTAATGCGTTCTATGCTTGAACGTGAAAGAGATTTCACTCCAGTAACAGCTAGCATTGTCGATCGTCATGTCTTAGCTCGTGGTTCTCAGGAAAAAGTTGTTTTAAATATTACAAGAAAAGATAAAGAAGAATGTCCAGATCTTATTGTATTAACACCAACCTGTACTTCTAGTATTTTACAAGAAGATTTACAAAACTTTGTTGATAGAGCAGCATTAGAG---------------------------------------------------------------------------------------------------------------------------------------------------------------------------------------------------------------------------------------------------------------------------------------------------------------------------------------------------------------------------------------------------------------------------------------------------------------TCTCAGTCTGATGTCATTCTAGCTGACGTGAATCATTATAGAGTAAATGAGTTACAGGCAGCTGATCGTACATTAGAACAAATTGTTCGTTTTTATTTAGAAAAAAGT---------TATAAAAATACT---------------------------------------------------------------------------------------------------------------------------------------------------GAGCATAAA---------------------------------------------------------------------------------------------------------------------ATAATTAAAACAACAAAGCCTTCTGCCAATATTTTAGGAATGTTCACTTTGGGTTTTCATAATGGGCATGACTGTCGTGAATTAAAACGTCTTTTAAATGACTTAGGAATTAGTGTGAACGAAGTGATTCCAGAAGGTGGTGTTGTTACAAATTTGAAAAATCTTCCAAAAGCTTGGTTTAATCTTGTTCCATATAGAGAAGTTGGTTTAATGACCGCTATGTATTTAGAAAAAGAATATGACATGCCTTTTGTGGATATCACACCAATGGGCTTAGTTGAAACAGCTGCTTGTATTCGTCAAATAGCTAAAGTCTTACAACAAGTTATGTCTAAAACTAGTACAATAAATAATTTAGACAATAATAATTTAGAC------------------------------------------------------------------------------------------------------------------------------------------------------------------------------------------------------------------------------GGAATCACTTCTTTGAAAGATATTAGCTATAATACAGAAAATTTGGTAAAAGAT---------------------------------------------------------------------------------------------------------------TTTGAAAACTATATTGATCAACAAACACGTTTTGTTTCAGGTGCTGCTTGGTTTTCTCGTTCAATCGACTGCCAAAACTTGACAGGTAAAAGAGTTGTTGTTTTTGCAGATGCAACCCATGCCGCACTAATGACAAAAATTTTAGTGCGAGAAATGGGTATTCGTGTTGCTTGTGCTGGTACTTATTGTAAACATGATGCTGACTGGTTCCGTGAACAAGTATGGGGTTTTTGTGATGAAGTTTTGATTACTGATGACCATACACAAGTAGGTGATATGATTGCACGTGTTGAACCAGCAGCCATTTTTGGTACTCAAATGGAACGTCACGTGGGTAAAAGATTGGATATTCCTTGTGGTGTAATTTCAGCTCCTGTTCATATTCAAAATTTCCCATTAGGTTATCGTCCTTTTTTAGGTTATGAAGGGACAAATCAAATTGCAGATCTTGTATATAATTCATTTACTTTAGGTATGGAAGATCATATGTTAGAAATTTTTTCAGGACATGATACT------AAAGAAGTTATTACAAAA---------------------------------------------------GCTTTATCTACTGAA------------GCTGATTTGAGT------------------------------------------------------------------------------------------TGGAGTACAGATGGATTAGCAGAATTAAACCGAATTCCAGGGTTTGTACGTGGTAAAGTAAAACGTAATACTGAAAAATTTGCACGT------------------------------------------------GATAACAACATTAATCAAATTACAATAGAAGTAATGTATGCTGCAAAAGAATCAGCAGGAGCATAA---------
       Characiochloris_acuminata  ---------------------------------------------------------------ATGAAATTAGCTTATTGGATGTATGCAGGCCCGGCTCATATAGGTACATTACGTGTGGCAAGTTCTTTTAAAAATGTGCATGCGATTATGCATGCACCTTTAGGTGATGATTATTTTAATGTTATGAGATCTATGCTAGAACGAGAACGAGATTTTACACCAGTAACTGCAAGTATTGTTGATCGTCATGTTTTAGCAAGAGGATCACAAGAAAAAGTAGTTGAAAATATAACAAGAAAAGATAAAGAAGAACAACCGGATTTAATCGTTCTAACACCTACATGTACATCGAGTATATTACAAGAAGATTTGCAAAATTTTGTTAATAGAGCTTCA------------------------------------------------------------------------------------------------------------------------------------------------------------------------------------------------------------------------------------------------------------------------------TTATCCTCAAAT---------------------------------------------------------------------------------------------------------------------------------------------------------------------------------TGCGATGTTTTATTAGCTGATGTAAATCATTATCGTGTTAATGAATTACAAGCAGCTGATAGAACTTTAGAACAAATTGTTCGTTATTATTTATCAAAAAAAAATCCGACTGAACAAAAATATATTCAAGGACGAGCGGAGCGAGTTGAAGTTGATAAAAGCCCAGAATCAAAAAACGTTCAGAGTAACGTTGCTATGAAC------------------------------------------------------GTTTTAAGGACGAGCGAAGTAAGTTGCGAATCTGTGAGCTCTCGC---------------------------------------------------------------------------------------AATGCTCGTTCTTCTCGTTCCGATAGTCCTTCGGCAAATATTATAGGAATTTTTACATTAGGTTTTCATAATCAACATGATTGTCGAGAATTAAAACGCTTACTTAATGATTTAGGTATAGAAATTAATGAAATAATTCCAGAAGGTGCGTCGGTTCATAATATTCAAAACTTAACAAAAGCTTGGTTTAATATAGTTCCGTATCGTGAAGTTGGCTTAATGACAGCTTCTTTTTTGCAGAAAGAATATGATATGCCTTTTGTTTCAATTACGCCTATGGGTGTTTTAGACACTGCCGCTTTTATTCGTGAAATAGCAAATATTTTAATATCTACACCGTTTTTTTCATCATTTGAGTTTTGGTTCAATAAATATTTATCAACAACTCACGTATTTGCTAGCGCTCATCCTAGTGCTAATGAACAGAGTAGTTCTGAACTAAGTTTAAGTGACTCGGTTGCTAATTTACCAGAACTATTTTCAGGCTTTGGTGGACTTTCAAAAATAGAACGAGCGTCAGCGAGCTCTGAAGATATGCATTTAAAAATACAAAATAAGAAAAAACCGAATTTTGTTTTAAATGTGCAAAATGACCGCTTCGCGGCGTTCTCTAGCGAACAGCGAGAGGTCACTTCGCTCCCGCGCTCACGCTCGCCTTTACATTTATATAGCGAGCATAACAGCGTTTCCGAACAAACAACTTATTTTAGTAGTACTAAATCTAATGGCTTTAGCCAAGAATCTAGCATTAAACATTTGTTTTTACAACTAATAAATAACTATATAAATAAGCAAACACTATATGTTTCACAAGCGGCTTGGTTTTCACGTTCAATAGATTGTCAAAATTTAACTGGAAAACGTGTTGTTGTTTTTGGTGATGCAACACATGCATCATGTATGACTAAAATTTTAGCAAGAGAAATGGGGATACGGGTTGTATGTGCCGGAACTTATTGTAAACATGATGCGGATTGGTTTAGGGAACAAGTTTCAGGATTTTGTGATCAAATATTAATAACTGATGATCACGCCCAAGTTGGAGATATTATAGCACTTTTAGAACCATCTGCCATTTTTGGAACGCAAATGGAACGTCATGTTGGAAAGCGCTTAGATATTCCTTGTGGTGTAATTTCAGCTCCTGTACATATTCAAAATTTTACTCTAGGTTATCGTCCTTTTTTAGGATATGAAGGAACAAATCAAATTGCTGACTTAGTTTATAATTCTTTTAGTTTAGGAATGGAAGATCATTTATTAGAAATCTTTGGTGGTCATGATACA------AAACAAGTTGTAAATAAA---------------------------------------------------ACTTTATCTACAGAA------------TCAGATTTTATT------------------------------------------------------------------------------------------TGGTTACCGGAAGCTCTTGCTGAATTAAATCGTGTTCCTGGTTTTGTTCGAGGGAAAGTTAAACGTAATACAGAAAAATTCGCTGAAAAAAGAAATATAAAA---------------------------------GATAAAAATAAAATGATAATCACTTTAGATGTAATGTATGCTGCGAAAGAAGCTTTCTCCTCTGGCGAGAACTAA
         Chlamydomonas_applanata  ---------------------------------------------------------------ATGAAATTAGCTTATTGGATGTATGCGGGCCCAGCCCATATTGGTACACTACGTGTTGCCAGTTCGTTTAGAAATGTGCATGCTATTATGCATGCCCCTTTAGGTGATGACTATTTTAATGTAATGCGTTCAATGTTAGAACGTGAGCGTGATTTTACGCCAGTAACAGCAAGTATTGTTGATCGACATGTTCTAGCTCGTGGGTCTCAAGAGAAAGTTGTGGAAAACATTCAACGAAAAGACAAAGAAGAATCTCCGGATTTAATTTTATTAACCCCAACTTGTACATCGAGTATTTTACAAGAAGATTTACAGAACTTTGTAAACCGTGCGTCA---------------------------------------------------------------------------------------------------------------------------------------------------------------------------------------------------------------------------------------------------------------------------GAAACGTCTACT------------------------------------------------------------------------------------------------------------------------------------------------------------------------------------TCAGATGTTTTATTGGCCGATGTTAACCATTATCGTGTGAATGAATTACAGGCTGCGGATCGTACATTAGAACAAATTGTTCGTTTTTATATTGAAAAAACACGC------GCGAAAGACCCGGGATCCCCGGACCCGGGCGGGGCAGGGAGAAGACAAGCATCGTCATCTACAGAAAGTGGC---------------------------------------------------------------------------------------------------------------------------------------------------------------------------------------ACAGAAGAGAATCTGAAAGGAGCCTGTGGGGGTGAAAAAACAAAAAAACCATCTGCGAATATCTTAGGAATGTTCACATTAGGTTTTCATAACCAACATGATTGTCGCGAATTAAAACGTTTATTAGCTGAATTAGATATTGAAGTGAATGAAGTTATTCCGGAAGGTGGTTTAGTTTCAAATTTAAAAAATTTACCAAAAGCTTGGTTTAATATTGTTCCCTACCGTGAAGTTGGACTTATGACAGCTGTGTATTTAGAAAAAGAATTTGGTATGCCATATACATCAACAACACCAATGGGTATTATTCAAACATCGGCTTTTATTCGTGAAATGGCTTTAATGTGTCATGAGGTTTATAACAATTCATCAACAAAA------------------------------------------------------------------------------------------------------------------------------------------------------------------------------------------------------------------------------------------------------------------------------------------------------------------------------------------------------------------------------TGTTCTCAAACAGATTTTGAGTCTTGTCTGATCTCGAATACAAAAAAAGTTGAAACGTATATTAATAAACAAACTCATTTTGTATCGCAAGCAGCGTGGTTTGCGCGTTCTATTGACTGTCAAAACTTAACAGGTAAAAAAACAGTTGTTTTTGGAGATGCAACTCATGCAGCTAGTATGACTAAAATTTTGGTTCGTGAAATGGGAATTCATGTTGTATGCGCTGGAACATACTGTAAACATGATGCAGATTGGTTTAGAGAACAAGTTTCAGGTTTCTGTGATCAAGTTTTAATTACCGATGATCATAGTCAAATTGGAGATATTATTTCTCAAATTGAACCAGCTGCTATTTTTGGGACACAAATGGAACGTCATGTTGGAAAACGTTTAGACATTCCGTGTGGCGTAATCTCCGCTCCTGTTCATATTCAAAACTTCCCATTAGGTTTTAGACCATTCCTTGGTTATGAAGGCACAAATCAGATTTCGGATCTTGTATATAATTCATTTAGTTTAGGTATGGAAGATCACTTATTAGAGATCTTTAATGGTCATGATAAT------AAGGAAGTTATTACACGTGCG---------------------------------------------------TATTCATCAGAAAAT------------GAATTAGAA------------------------------------------------------------------------------------------TGGACAAAAGAAGCCTTAGCGGAACTTTCAAAAGTCCCAGGATTTGTCCGAGCTAAAGTTAAACGTAATACTGAAAAATTTGTGTTAGGTTTAAACGAAAAATCGAATTCTGCAGGTGGCAATAACCATTCAAGTGCCACGAAACATCAAAAAATTACAGTGGAGTTAATGTATGCAGCAAAAGAAGGAGCGAGTGCCTAA---------
           Chlamydomonas_nivalis  ---------------------------------------------------------------ATGAAATTAGCGTATTGGATGTATGCCGGGCCAGCTCATATTGGAACTTTACGTGTGGCAAGTTCATTTAAAAACGTACATGCTATTATGCATGCTCCATTAGGTGATGATTATTTTAATGTAATGCGTTCGATGTTAGAAAGAGAAAGAGATTTTACGCCGGTTACAGCTAGTATTGTAGATCGTCATGTGTTAGCACGTGGATCACAAGAAAAAGTTGTAGAAAATATTACACGAAAAGACAAAGAAGAACAACCTGATTTAATCGTTCTTACACCGACATGTACAAGTTCAATTTTACAAGAGGATTTACAGAATTTTGTAGATCGAGCTGCT---------------------------------------------------------------------------------------------------------------------------------------------------------------------------------------------------------------------------------------------------------------------------ATGGAATCTCAAAGT------------------------------------------------------------------------------------------------------------------------------------------------------------------------------------GATGTCCTTTTAGCTGACGTAAATCATTATAGAGTTAATGAACTACAAGCAGCTGACAGAACTCTAGAACAAATTGTTCGGTTTTATATCGAAAAAGCA---------AGAAAACAAAAT---------------------------------------------------------------------------------------------------------------------------------------------------AATTTACAGACTAAC---------------------------------------------------------------------------------------------------------------------AAAACAGAAAAACCTTCTGCCAATATTATAGGTATTTTTACTTTAGGTTTTCACAATCAGCACGATTGTCGCGAATTAAGACGTTTATTAAATGATTTAGGCATTGAAGTTAATGAGGTTTTACCAGAGGGTGGCTCAGTTAATAACTTAAAAAATTTACCTAAAGCGTGGTTTAATTTTATCCCTTATCGCGAAGTGGGTTTAATGTCTGCGATTTATCTAGAAAAAGAATTTAATATGCCTTATGTTGCAATTACCCCTATGGGTGTTGTTGACACAGCAGCATGTATTCGAGAAATTGGCACTATTGTTACTAAAATAGAT---------------------------------------------------------------------------------------------------------------------------------------------------------------------------------------------------------------------------------------------------------------------------------------------------------CCATCTTTAACAATG------------------------------------------------------------------------------------------------------------ATTAAAAATGAGTATGACAATTATATTGATAAACAAACACGTTTTGTATCTCAAGCGGCGTGGTTTTCACGTTCTATTGATTGTCAGAATTTAACTGGCAAAAAAGCTGTAGTTTTTGGAGATGCGACTCATGCTGCTTCTATGACTAAAATTTTAGCACGTGAAATGGGGATTCGTGTTGTTTGTGCTGGAACTTATTGTAAACATGATGCAGATTGGTTTAGGGAGCAAGTCGTTGGTTTTTGTGATCAAGTTTTAATTACTGATGACCACACTTTAGTTGGAGACATTATTGCTCGAATGGAACCAGCAGCGATTTTTGGAACACAAATGGAACGCCACGTTGGCAAACGATTAGATATTCCTTGCGGTGTGATTTCCGCTCCTATACACATTCAAAATTTTCCACTTGGTTATCGACCTTTTTTAGGTTATGAAGGAACCAATCAAATAGCTGATTTAGTTTATAACTCTTTTGTTCTTGGAATGGAAGATCACTTGTTAGAAATTTTCGGTGGACATGATAAT------AAAGAAGTCATTACAAAA---------------------------------------------------TCATTGTCCACTGAT------------TCAGATTTAAGC------------------------------------------------------------------------------------------TGGTCATCTGATGGTTTAGCTGAATTAAATAAAATACCTGGTTTTGTTCGTGGTAAAGTTAAACGTAATACAGAAAAATTTGCACGT------------------------------------------------CAAAAAAATATTGGAGTTATAACAGTTGAAGTTATGTTTGCTGCTAAAGAAGCAGCTGGTGCATAA---------
          Chlamydomonas_peterfii  ---------------------------------------------------------------ATGAAATTAGCTTATTGGATGTATGCTGGACCTGCTCACATAGGTACTCTACGTATTGCAAGTTCTTTTAAAAATGTGCATGCTATTATGCATGCGCCGCTCGGAGATGATTATTTTAATGTTATGCGTTCAATGTTAGAACGTGAGCGTGATTTTACCCCTGTAACAGCAAGTATTGTTGATCGCCATGTATTAGCACGGGGTTCTCAAGAAAAAGTTGTTCAAAATATTACACGAAAAGACAAAGAAGAAAAACCTGATTTAATTATATTAACACCAACTTGTACTTCAAGTATTTTGCAAGAAGATTTACATAATTTTGTTGAAATGGCTAAAACCACAATTGGG---------------------------------------------------------------------------------------------------------------------------------------------------------------------------------------------------------------------------------------------TTACAGAATCCTGATAAAAATGGCTCAGAAACGTCTGGTTCTGCCGGA---------------------------------------------------------------------------------------------------------------------------------------------------------------------AATGTTTTATTAGCTGATGTAAACCATTATCGTGTGAATGAATTGCAGGCAGCTGACCGTACTTTAGAACAAATCGTACGCTTTTTTGTAGAAAAAGCA---------AAAAAAGAA---------------------------------------------------------------------------------------------------------------------------------------------------AAAAACTTAGCAGTCCAAAAA---------------------------------------------------------------------------------------------------------------------ACAGAAAAGCCCACAGCTAATATTATAGGTATTTTTACCTTAGGTTTTCACCATCAACATGATTGTCGTGAATTAAAAAGATTGTTACACGACTGTGGAATTGAAATCAATGAAATAATACCGGAAGGCTGTTATGTTGAAAACATCAAAAATTTATCCAAAGCTTGGTTTAACATTGTGCCTTATCGTGAACTTGGTTTAATGACAGCTGTTTATTTAGAAAAAGAACTTCAAATGCCTTATATATCTACAACACCAATGGGTTTAGTAGAAACATCCAATTTTTTAGAACAAATCAATCAAATTTTAACA---------------------------------------------------------------------------------------------------------------------------------------------------------------------------------------------------------------------------------------------------------------------------------------GATTCGGCCGGAAAGCAAGATAAAAATACGGTTTATAACTTTAAC---------------------------------------------------------------------------------------------------------------------ATGCAGGAATATATACAAAAACAAACCTTATATGTTTCTGGAGCAGCTTGGTTTTCGCGTTCAATTGACTGCCAAAATTTAACAGGCAAAAAAGCGGTTGTTTTTGGAGATTCAACACATGCTGCTTCTATGACCAAAATTTTAGCACGAGAAATGGGTATACGCGTAGCTTGTGCGGGTACTTATTGTAAACATGATTCAGATTGGTTTAGAGAACAGGTTCAAGGTTTTTGCGATCAGATTTTAATAACCGATGATCATACACAAGTTGGTGATATTATAGCAGAACTTCAACCATCAGCGATTTTTGGTACACAAATGGAACGTCATGTTGGTAAACGTCTAGATATTCCATGTGGTGTAATTTCTCCACCAATACATATTCAAAATTTCCCATTAGGTTATCGACCATTTTTAGGTTATGAAGGCGCTAATCAAATAGCAGACCTTGTTTATAATTCATTTAATTTAGGTATGGAAGATCATCTTTTAAGTATTTTTGGTGGACATGATACT------AAAGAAGTTATTACAAAA---------------------------------------------------GCTTTATCAACAACAACTGGACCGGAGGACAATTTACAA------------------------------------------------------------------------------------------TGGGCACCAGATGGTTTAAATGAATTAAATAAAATCCCTGGTTTTGTACGTGGTAAAGTGAAACGTAATACAGAAAAATTTGCTCGC------------------------------------------------CAAAATTCAATAAATATAATAACTGTTGATGTTTTATTTGCAGCGAAAGAAGCAGTTGGTGCATAA---------
       Chlamydomonas_reinhardtii  ---------------------------------------------------------------ATGAAATTAGCTTATTGGATGTACGCAGGTCCCGCTCATATCGGTGTGTTGCGTGTTAGCAGCTCTTTTAAAAATGTACATGCCATTATGCATGCTCCTTTAGGAGATGATTATTTTAATGTAATGCGTTCCATGTTAGAACGTGAACGTGATTTTACACCAGTAACAGCCAGTATTGTAGATCGTCATGTTTTAGCAAGAGGATCGCAAGAAAAAGTGGTTGAAAATATTACGCGAAAAAATAAAGAAGAAACTCCTGATTTAATTTTATTAACTCCTACTTGTACGTCAAGCATTTTACAAGAAGATTTACACAATTTTGTTGAATCGGCATTAGCTAAACCAGTACAAATAGATGAACATGCAGACCATAAA------------------------------------------------------------------------------------------------------------------------------------------------------------------GTAACTCAACAAAGTGCACTTTCAAGTGTATCCCCTTTACTACCGCTTGAAGAAAATACATTAATAGTAAGTGAACTAGATAAGAAGCTTAGCCCGTCTAGCAAGTTGCATATTAATATGCCCAATATTTGTATTCCCGAAGGAGAAGGGGAAGGGGAGCAGACTAAAAATTCAATTTTTGTTAAATCTGCAACTTTAACAAATTTGTCAGAAGAGGAACTATTAAATCAAGAACATCATACCAAAACAAGAAATCACTCTGACGTTATTTTAGCTGATGTAAACCATTATCGTGTAAATGAATTACAAGCTGCAGATCGTACTCTTGAACAAATTGTACGTTATTATATTTCTCAAGCA---------CAAAAACAAAAT---------------------------------------------------------------------------------------------------------------------------------------------------TGTTTAAAC---------------------------------------------------------------------------------------------------------------------ATTACTAAAACAGCCAAACCATCTGTAAATATTATTGGTATTTTTACTTTGGGTTTTCATAATCAACATGATTGTCGTGAATTAAAACGTTTATTTAATGATTTAGGTATTCAAATCAATGAAATCATACCTGAAGGCGGAAATGTACACAACTTAAAAAAATTACCCCAAGCTTGGTTTAATTTTGTGCCCTACCGTGAAATTGGCTTAATGACTGCTATGTATTTAAAATCCGAGTTTAATATGCCTTACGTCGCAATTACTCCTATGGGATTAATTGATACGGCTGCTTGTATTCGTTCAATTTGTAAAATCATTACAACTCAATTATTAAATCAGACGGCTACAGTGCAGGAGCCATCAAAATTTATTTAC------------------------------------------------------------------------------------------------------------------------------------------------------------------------------------------------------------------------------CCGAAGGCGACGTCATTAGAACAAACCAATATTCTCGAAACCTCTCAAAAAGAAACTATTCTTAAAGACAATCCAGATAGCGGAAATACCCTTTCTACAACTGTA------------------------------------------GAAGAAATTGAAACTTTATTTAATAAATATATCGATCAACAAACTCGTTTTGTTTCCCAAGCAGCCTGGTTTTCACGTTCTATTGACTGTCAAAATTTAACAGGTAAAAAAGCCGTAGTTTTCGGAGATGCTACACATTCAGCTGCCATGACAAAATTATTAGCACGTGAAATGGGTATTAAGGTTTCATGCGCTGGAACTTATTGCAAACACGATGCGGATTGGTTTAGAGAGCAAGTTAGTGGGTTTTGTGATCAAGTTTTAATTACCGATGATCACACACAAGTAGGGGATATGATTGCACAATTAGAACCTGCAGCCATTTTTGGGACACAAATGGAACGTCACGTTGGTAAACGTTTAGATATTCCATGTGGTGTTATATCTGCTCCTGTGCATATTCAAAACTTTCCGTTAGGTTATCGACCTTTTTTAGGTTATGAAGGTACAAATCAAATAGCTGATTTAGTGTATAATTCATTTAATCTTGGAATGGAAGACCATTTATTACAAATTTTTGGAGGTCATGATTCAGAAAACAATTCGTCAATTGCAACG---------------------------------------------------CATTTGAATACAAAT------------AACGCAATAAATTTAGCGCCAGGATATTTACCTGAGGGAGAAGGCAGTAGTAGAACTTCAAATGTAGTGTCTACAATTTCTAGTGAAAAAAAAGCCATTGTATGGTCTCCAGAAGGTTTAGCAGAATTAAATAAAGTCCCAGGATTTGTTCGAGGAAAAGTTAAACGTAATACGGAAAAATATGCTTTA------------------------------------------------CAAAAAAATTGTTCGATGATTACTGTAGAAGTTATGTATGCAGCAAAAGAAGCTTTGTCGGCTTAA---------
           Chlorococcum_tatrense  ---------------------------------------------------------------ATGAAATTAGCTTATTGGATGTATGCAGGGCCGGCGCATATTGGTACTTTACGTGTTGCAAGTTCTTTTAAAAATGTGCACGCTATTATGCACGCTCCGTTAGGTGATGATTATTTTAATGTAATGCGATCAATGTTAGAGCGTGAACGTGATTTTACACCAGTTACCGCTAGTATTGTTGACCGTCATGTTTTAGCTAGAGGTTCACAAGAAAAAGTTGTCGAAAATATTACTCGAAAAGACAAAGAAGAACGTCCAGATTTAATTTTATTAACACCTACTTGTACATCTAGTATTTTACAAGAAGATTTACAAAATTTTGTAAATCGTGCTTCA---------------------------------------------------------------------------------------------------------------------------------------------------------------------------------------------------------------------------------------------------------------------------AATGAAGCTGTT------------------------------------------------------------------------------------------------------------------------------------------------------------------------------------TGTGATGTTATTTTAGCTGATGTAAATCATTATCGTGTAAATGAATTACAAGCTGCAGATCGAACTTTAGAACAGATTGTTCGTTTTTATATTGAAAAAGAA---------AAAAAAAAT------CAAGAAAAAGAAGGT---TGCTTTTCTTCTGAAGGGGTAGCTTCGCTCCCTCTC------------------------------------------------------------------------------------------------------------------------------------------------------------------------------------------TTCGAGCAGGGAGGAGCACATAATTTTATATGGTCTAAAACAGAAAAACCCTCTGCAAATATTTTAGGGATTTTTACTTTAGGTTTTCACAATCAACATGATTGTAAAGAATTAAAAAAATTATTAAATGATTTGCATATTGAAATTAATGAGGTGTTACCTGAAGGTGGTGACGTAAATTCTTTAAAAAATTTACCAAAAGCTTGGTTCAATATTGTACCTTATCGTGAAGTAGGTTTAATGACGGCCATTTATTTAGAAAAAGAGTTTAAAATGCCATATACGTCAATTACACCGATGGGACTTGTTGATACTGCTGCTTTTATTCGTGAAATTGCTTCAATATGTAAAAAAATAGTTGAGGAGCGAAGCTCTGACAGT---------------------------------------------------------------------------------------------------------------------------------------------------------------------------------------------------------------------------------------------------------------AAAAACCCTAACAGCTTTGCTCCAGCATCT------------------------------------------------------------------------------------------------TCTCTTCCAAAGATTTTAGATAAAAATCAATATGAAAATTATATTGATAAACAAACACATTTTGTTTCCCAAGCAGCTTGGTTTTCTAGATCAATTGATTGTCAAAATTTAACAGGTAAAAAAACCGTTGTTTTTGGCGATGCAACACATGCTGCTAGTATGACAAAAATTTTAGTACGTGAAATGGGTATTCATGTGGTTTGCGCGGGAACATATTGTAAACATGACGCAGATTGGTTTAGAGAACAAGTTTCGGGTTATTGTGACCAAGTTTTAATAACTGATGATCATAGTCAAATTGGTGAAATTATTGCAAAATTGGAGCCTGCTGCTATTTTTGGAACACAAATGGAACGTCATGTTGGAAAACGTTTAGATATTCCATGTGGTGTTATTTCTGCACCAGTACATATTCAAAATTTCCCTTTAGGTTTTAGACCTTTTTTAGGTTATGAAGGCACAAATCAAATTTCTGATTTAGTTTATAATTCTTTTAGTTTAGGAATGGAAGATCATTTACTAGAAATTTTTAATGGTCATGATAAT------AAAGAAGTAGTAACACGTTCA---------------------------------------------------TATTCATCTGAAAATGAGTCTCAAAAC------GAA------------------------------------------------------------------------------------------TGGACAAAAGAAGCATTAACAGAACTATCAAAAGTGCCAGGTTTTGTAAGATCAAAAGTTAAACGTAATACAGAAAAATATGCCGAG------------------------------------------------TCAATAAAAGCACGTCAAATTACGGTTGAAATTATGTACGCAGCAAAAGAAGCTGTACAAGTTTAA---------
         Chlorogonium_capillatum  ---------------------------------------------------------------ATGAAATTAGCTTACTGGATGTATGCTGGTCCTGCCCATATTGGAACTTTACGTGTTGCCAGTTCTTTTAAGAATGTTCATGCTATTATGCATGCACCTTTAGGTGATGATTATTTCAATGTTATGCGTTCAATGTTAGAACGTGAACGTGATTTTACTCCAGTGACAGCAAGCATTGTGGATCGTCATGTGTTGGCACGTGGATCACAAGAAAAAGTTGTTGAAAACTTCCACCGTAAAGAAAAAGAAGAACGCCCAGATTTAATTTTATTAACACCAACATGTACTTCTAGTATTCTGCAAGAAGATTTACAAAATTTTGTAAATCGAGCAAAT---------------------------------------------------------------------------------------------------------------------------------------------------------------------------------------------------------------------------------------------------------------------------AATGAAATGAGTTCAAAT------------------------------------------------------------------------------------------------------------------------------------------------------------------------------TGTGATGTTCTTTTAGCAGATGTTAATCATTATCGTGTGAATGAATTTCAAGCAGCTGATCGCACATTAGAACAAATTGTTCGTTTTTATATTGAAAAGGCA---------AAAAAAGATCATTTTTATAATAACGAGCCTTTCATTGACAATTATTGTGTAGGAGAGGCCGAGAAGGGAGTT---------------------------------------------------------------------------------------------------------------------------------------------------------------------------------------TTTCTCAAAGAGAAGGAGGGCGTTAATGGTTTTTGTAAAACACCAAAACCCTCTGCTAATATTTTAGGGGTTTTTACTTTAGGTTTTCATAATCTTCATGATTGTCGAGAATTAAAAAATTTATTAACTGATTTAGGAATTGAAGTTAATGAAATCATTCCAGAAGGTGGTACAATTAAGAATTTAAAAAATTTACCTAAAGCATGGTTTAATATTGTACCATATCGTGAAAATGGTTTAATGACTGCTGTTTATCTAGAAAAAGAGTTTAGTATGCCTTATACTAATATTACGCCTATGGGAATTGTCGATACGGCAGCTTTTATTCGTGAAATTGGCAATATTTGTCGTTCTATCAATACACAAATATCTGATGAA---------------------------------------------------------------------------------------------------------------------------------------------------------------------------------------------------------------------------------------------------------------AGAAGGAAGACAAAAATGGTCGGAAGCAAAGGG------------------------------------------------------------------------GATGTTCACACCCAAGACTCTGGAAGAAAACCATTAATTTTAAATGAAATAGCTTGTGAAAAATATATTGAAAAACAAACTTATTTTGTTTCACAAGCAGCTTGGTTTTCTCGTTCTATTGATTGTCAAAATTTAACTGGGAAAAAAACTGTTGTTTTTGGTGATGCAACACATGCTGCAAGTATGACTAAAATTCTTGTTCGTGAAATGGGCATTCATGTGGTATGTGCAGGTACATACTGTAAACATGATGCAGATTGGTTTAGAGAACAAGTTTCGGGATTTTGTGATCAAATTTTAATTACAGATGATCATAGTCAAATTGGTGATATTATTGCACAAATAGAACCAGCTGCTATTTTTGGAACTCAAATGGAACGTCATGTTGGAAAACGTTTAGATATTCCTTGTGGTGTAATTTCAGCTCCTGTTCATATTCAAAATTTTCCGTTAGGTTTTAGACCATTTTTAGGATATGAGGGAACAAACCAAATTTCAGATTTAGTTTATAATTCATTTAGTTTAGGTATGGAAGATCATTTATTAGAAATTTTTAATGGTCATGATAAT------AAAGAAGTTGTTACACGTTCA---------------------------------------------------TATTCTTCTGAAAAC------------AATATTTTA------------------------------------------------------------------------------------------TGGACTAAAGAAGCTTTAGCTGAACTTGAAAAAGTTCCTGGTTTTGTACGTGCTAAAGTCAAACGAAATACTGAAAAGTATGCTCAA------------------------------------------------ACACAAAAAATTCAAAATATTACGCTTGAAGCTATGTACGCTGCAAAAGAAGCTGTTTCA---TAA---------
           Chloromonas_perforata  ---------------------------------------------------------------ATGAAATTAGCTTATTGGATGTATGCAGGACCAGCGCATATTGGTACTTTACGTGTTGCAAGTTCTTTTAAAAATGTACACGCTATTATGCACGCTCCGTTAGGTGATGATTATTTTAATGTAATGCGATCAATGTTAGAACGTGAACGCGATTTTACACCAGTTACTACTAGTATTGTTGATCGTCATGTTTTAGCTAGAGGTTCACAAGAAAAAGTTGTCGAAAATATTACTCGCAAAGACAAAGAAGAACGTCCAGATTTAATTTTATTAACACCTACTTGCACATCTAGTATTTTACAAGAAGATTTACAAAATTTCGTAAATCGTGCTTCA---------------------------------------------------------------------------------------------------------------------------------------------------------------------------------------------------------------------------------------------------------------------------AATGAATCTGTT------------------------------------------------------------------------------------------------------------------------------------------------------------------------------------TGCGATGTTATTTTAGCTGATGTAAATCATTATCGTGTAAATGAATTACAAGCGGCAGATCGAACTTTAGAACAAATTGTTCGTTTTTATATTGAAAAAGAA---------AAAAAAAAT------AGTGATAAAGAAGGAAAAAATTTTAGTGGT---------------------------------------------------------------------------------------------------------------------------------------------------------------------------------------------------------------------------------------------ATATGTCCTAAAACAGAAAAACCATCTGCAAATATTTTAGGGATTTTTACTTTAGGTTTTCATAATCAACACGATTGTAAAGAATTAAAAAAATTATTAAAGGATTTAGATATTGAGATTAATGAGGTATTACCTGAAGGTGGCGATGTAAATTCTTTAAAAAATTTACCAAAAGCTTGGTTTAATATTGTACCTTATCGTGAAGTGGGTTTAATGACTGCTATTTATTTAGAAAAAGAGTTTGAAATGCCATATACGTCAATTACACCAATGGGACTTGTAGATACTGCTGCTTTTATTCGTGAAATAGCTTCAATTTGTAAAAAAATAGGTGATACAGAATCTTCTACCACT---------------------------------------------------------------------------------------------------------------------------------------------------------------------------------------------------------------------------------------------------------------TGTTTATCTGGTGGTAAACAGTCAGTTTCTGAT---------------------------------------------------------------AATGGAGAATTAAGTGGTAAGGGAATAGATTCTATTCCAAAAATTTTAGACAAAAATCAATATGAAAATTATATTGATAAACAAACACATTTTGTTTCTCAAGCAGCTTGGTTTTCTCGATCAATTGATTGTCAAAATTTAACAGGTAAAAAAACAGTTGTTTTTGGGGATGCAACACATGCTGCTAGTATGACAAAAATTTTAGTACGTGAAATGGGTATTCATGTGGTTTGTGCAGGAACATATTGTAAACATGATGCAGATTGGTTTAGAGAACAAGTTTCGGGTTATTGTGATCAAGTTTTAATAACTGATGATCATAGTCAAATTGGTGAAATCATTGCAAAATTAGAGCCTGCTGCTATTTTTGGAACACAAATGGAACGTCATGTTGGAAAACGTTTAGATATTCCGTGCGGTGTTATTTCAGCACCAGTGCATATTCAAAATTTCCCTCTAGGTTTTCGACCTTTTTTAGGTTATGAAGGTACAAATCAAATTTCAGATTTAGTTTATAATTCTTTTAGTTTAGGAATGGAAGATCATTTATTAGAAATTTTTAATGGTCATGATAAT------AAAGAAGTAGTAACACGTTCA---------------------------------------------------TATTCATCTGAAAATGATTCTCAAAATGAGTATGAA------------------------------------------------------------------------------------------TGGACAAAAGAAGCATTAACCGAGCTATCAAAAGTACCAGGTTTTGTAAGATCAAAAGTTAAACGTAATACTGAAAAATATGCCCAG------------------------------------------------TCAATAAAAACACGTCAGATTACCGTTGAAATTATGTACGCAGCAAAAGAAGCTGTACAAGTTTAA---------
             Chloromonas_radiata  ---------------------------------------------------------------ATGAAATTAGCTTATTGGATGTATGCCGGACCAGCGCATATAGGAACTTTACGTGTTGCGAGTTCATTTAAAAATGTGCATGCTATTATGCATGCTCCCTTAGGCGATGATTATTTTAACGTTATGCGTTCAATGTTAGAAAGAGAAAGAGATTTTACTCCTGTAACAGCAAGCATTGTTGATCGTCATGTTTTAGCCCGGGGGTCACAAGAAAAAGTTGTCGAAAATATTACACGCAAAGATAAAGAGGAACGCCCTGATTTAATTGTTTTAACTCCAACATGTACTTCGAGTATTTTACAAGAAGATTTACAAAATTTCGTCGATCGGGCTGCA---------------------------------------------------------------------------------------------------------------------------------------------------------------------------------------------------------------------------------------------------------------------------ATGGAATCCCAAAGT------------------------------------------------------------------------------------------------------------------------------------------------------------------------------------GATGTGCTTTTAGCAGATGTAAATCATTATAGAGTTAATGAATTACAAGCAGCTGACAGAACATTAGAACAAATTGTTCGATTTTATATTGAAAAAGCT---------AAAAAGCAAAAT---------------------------------------------------------------------------------------------------------------------------------------------------AATTTGCAGACTCAA---------------------------------------------------------------------------------------------------------------------AAAACTGAAAAACCATCAGCTAATATTATAGGTATATTTACCTTAGGTTTTCATAATCAGCATGATTGTCGAGAATTAAGACGATTATTGAATGACTTGGGGATTGAAGTTAATGAGGTTTTGCCTGAAGGTGGCTCGGTAAATAATTTAAAAAATCTGCCAAAAGCGTGGTTTAATTTTATTCCTTATCGCGAAGTGGGCTTAATGTCTGCTGTTTATTTAGAAAAAGAATTTGATATGCCTTATGTGGCGACTACTCCAATGGGTGTTGTAGACACTGCGACTTGTATTCGCGAAATTGGCACGATTTTAAACAAAATTTCTTCTATGCAGCCTGTCCCC------------------------------------------------------------------------------------------------------------------------------------------------------------------------------------------------------------------------TACTGGAAGGAAGAAGTGTCTAAGGAGTGCAGCGAAGCTGCCCTTCGGCTTTCAGCTACTAATAAAGGCCAAACGCAGACTCCG------------------------------------------------------------------------------------------------TCTATTTCGCCGATAGATTTTGAAAATTATATTGATAAACAAACTCGTTTTGTATCCCAAGCGGCTTGGTTTTCACGTTCAATTGATTGTCAAAATTTAACAGGAAAAAAGGCGGTTGTTTTTGGGGATGCTACTCATGCTGCTTCTATGACCAAAATTTTAGCTCGTGAAATGGGAATTCGTGTAGCTTGTGCTGGAACATATTGTAAACATGATGCGGATTGGTTTAGAGAGCAAGTTGTAGGATTTTGTGATCAGGTTTTAATAACGGATGATCATACTATAGTAGGGGATATTATCGCGCGGCTGGAGCCAGCCGCAATTTTTGGAACTCAGATGGAGCGTCATGTAGGAAAACGATTAGACATTCCTTGTGGTGTTATTTCTGCTCCAGTTCATATTCAAAACTTTCCACTGGGTTATCGTCCGTTTTTAGGTTATGAAGGAACAAATCAAATAGCTGACTTAGTCTATAATTCGTTTACACTGGGTATGGAGGATCATCTATTAGAAATATTTGGGGGGCATGATAAT------AAAGAAGTTATTACAAAA---------------------------------------------------TCATTGTCCACTGAT------------TCTGATTTAAGC------------------------------------------------------------------------------------------TGGTCATCTGACGGTTTAGCAGAATTAAACAAAATACCTGGTTTTGTACGGGGCAAAGTCAAACGGAATACTGAAAAATATGCTCGT------------------------------------------------CAAAAAAATATTGGCGTTATTACTGTAGAAGTAATGTTTGCTGCTAAAGAAGCAGCGGGGGCATAA---------
               Chloromonas_rosae  ---------------------------------------------------------------ATGAAATTAGCGTATTGGATGTATGCTGGGCCAGCTCATATTGGAACTTTACGTGTGGCAAGTTCATTTAAAAACGTACATGCAATTATGCATGCTCCATTAGGAGATGATTATTTTAACGTTATGCGTTCGATGTTAGAAAGAGAAAGAGATTTTACCCCAGTTACTGCAAGTATTGTCGATCGTCATGTATTAGCTCGTGGCTCTCAAGAAAAAGTTGTTGAAAATATTACTCGTAAAGACAAAGAGGAACAACCCGATTTAATAGTTCTTACCCCCACATGCACTTCTTCAATTTTGCAAGAAGACCTCCAAAACTTTGTTGATCGTGCTTCA---------------------------------------------------------------------------------------------------------------------------------------------------------------------------------------------------------------------------------------------------------------------------ACTGAATCAAAATGT------------------------------------------------------------------------------------------------------------------------------------------------------------------------------------GATGTTTTATTAGCAGATGTTAACCACTACCGTGTAAATGAACTGCAAAGTGCTGATAGAACATTAGAGCAAATTGTTCGTTTTTATATTGAAAAAGCA---------AGAAAGCAAAAT---------------------------------------------------------------------------------------------------------------------------------------------------AATTTACAAACTAAC---------------------------------------------------------------------------------------------------------------------AAAACAGAAAAACCTTCTGCCAATATTATAGGTATTTTTACTTTAGGTTTTCACAATCAGCATGATTGTCGCGAATTGAGACGTTTATTAAATGATTTAGGCATTGAGGTTAATGAGGTTTTACCAGAAGGTGGTTCAGTTAATAACTTGAAAAATCTACCAAAAGCCTGGTTTAATTTTATTCCTTATCGTGAAGTGGGCTTAATGTCCGCTATTTATCTTGAAAAAGAATTTAATATGCCTTATGTTGCCATTACTCCAATGGGTGTTGTAGACACTGCAGCTTGTATTCGAGAAATTGGCACTATTTTAACAAAAATAGAT---------------------------------------------------------------------------------------------------------------------------------------------------------------------------------------------------------------------------------------------------------------------------------------------------------CCATCTTTAACAATCAACGGG------------------------------------------------------------------------------------------------GGGTTTATTAAAAACGAATATGACAATTATATTGATAAACAAACACGTTTTGTATCACAAGCTGCGTGGTTTTCACGTTCTATAGATTGTCAGAATTTAACTGGAAAAAAAGCTGTAGTTTTTGGAGATGCAACTCATGCTGCTTCTATGACTAAAATTTTAGCACGTGAAATGGGAATTCGTGTTGCTTGTGCTGGAACTTATTGCAAACATGATGCGGATTGGTTTAGAGAGCAAGTTGTTGGTTTTTGTGACCAAGTTTTAATTACTGATGACCACACTTTAATAGGAGACGTTATTGCTCGAATGGAACCAGCTGCTATTTTTGGGACACAGATGGAAAGAATGATTGGTAAAAGGCTAGATATCCCTTGCGGTGTTATATCAGCACCTATACACATTCAAAATTTTCCACTTGGTTATCGCCCTTTTCTAGGTTATGAAGGAACTAATCAAATCGCTGATTTAGTGTACAATTCATTTACCTTAGGAATGGAAGACCATTTGTTAGAAATTTTTGGTGGACATGACAAT------AAGGAAGTAATTACAAAA---------------------------------------------------TCATTATCAACTGAT------------TCTGATTTAAGT------------------------------------------------------------------------------------------TGGTCATCTGATGGTTTAGCCGAATTAAATAAAATACCTGGTTTTGTTCGTGGTAAAGTGAAACGTAATACAGAAAAATTTGCACGT------------------------------------------------CAAAAAAATATTGGAGTTATAACAATTGAAGTGATGTTTGCTGCTAAAGAAGCAGCTGGTGCATAA---------
         Chlorosarcinopsis_eremi  ---------------------------------------------------------------ATGAAATTAGCTTATTGGATGTACGCCGGTCCTGCACATATTGGTACTTTACGTGTTGCAAGTTCATTTAAAAATGTGCATGCTATTATGCATGCACCTTTAGGCGACGATTATTTTAATGTTATGCGTTCAATGTTAGAACGCGAACGTGATTTTACTCCTGTAACTGCCAGTATTGTGGACCGTCACGTGTTAGCTCGAGGTTCGCAAGAAAAAGTGGTTGAAAATATCACACGAAAAGATAAAGAAGAAAGACCGGATTTAATTTTATTAACACCAACTTGTACATCAAGTATTTTACAAGAAGATTTACAAAATTTTGTAAATCGTGCTTCT---------------------------------------------------------------------------------------------------------------------------------------------------------------------------------------------------------------------------------------------------------------------------AATGAAGCAGTT------------------------------------------------------------------------------------------------------------------------------------------------------------------------------------TGTGATGTTATATTAGCAGATGTAAACCATTATCGTGTAAATGAATTGCAAGCAGCAGATAGAACATTAGAACAAATTGTTCGTTTTTATATTGAAAAAGCA---------AAAAAAGAAGGGTTTTATAATTCTCAATCGCTTCTTTTTTCGACTTTTAAAGAAAGCAACGCGCCTCAAAATTCTTCGTTTTTTGAACCGCCTTTAGAAACCAAAGGTTTTGAAAACCAAGGGTGCGAG------------------------------------------------CAAAGCACAACCGAAGGGCTTGCAAGCCCTTCGGTTCGTCAAAAAACCACAGAAGCGTTTCTTCTGCTTGACAACCCTACAGTTGTTGAGCAGAAGCAAGAAAGCTATATTTCTAAAACTTTAAAACCTTCCGCAAATATTATTGGAGTTTTTACATTAGGATTTCATAACCAACATGATTGCAAGGAATTAAAAAAATTATTAAATGATTTGGGTATTGAAGTTAATGAAATTATTCCAGAAGGTGGTTCTGTTTCTTCTTTAAAAAATTTATCAAAAGCATGGTTTAATATTGTACCTTATCGTGAAGTAGGTTTAATGACTGCAATTTATTTAGAAAAAGAATTTCAAATGCCTTACACTTCTATTACACCAATGGGACTTGTAGATACAGCAGCCTTTATTAGAGAAATTGCTTCTATTTGTCAAAAAGTTAGTTCATCACTTCTCCTAAGTTCTAACATT---------------------------------------------------------------------------------------------------------------------------------------------------------------------------------------------------------GGAAGAGAAGAAGCGGAGAAACACTGCGCGAAGCGCGATGGTGAATTTAAACAAACAGGTAGCCTTGAGCGCGCGGAGCGCGGCACTGTACTTGCA------------------------------------------CAAAGCACAGATCATCAAAAATCAAGTTTAATTTTTGATAAACCTGCAGTTTTTGAACCGCTTCGCGTAGAAAATTATATTGATAAACAAACACATTTCGTTTCTCAAGCTGCTTGGTTCTCTCGTTCAATTGACTGTCAAAACTTAACTGGTAAAAAAACTGTTGTTTTTGGCGATGCTACTCACGCTGCAAGCATGACTAAAATTTTAGTTCGTGAAATGGGTATTCATGTTGTTTGTGCTGGTACTTATTGTAAACATGATGCTGATTGGTTTAGAGAACAAGTTTCTGGTTTTTGTGATCAAATTTTAATTACTGATGACCATAGTCAAATTGGTGATACTATTGCACAACTTGAACCAGCTGCTATTTTTGGAACACAAATGGAGCGACATGTTGGTAAACGTTTAGATATTCCATGTGGTGTTATTTCTGCGCCTGTACATATTCAAAATTTCCCTTTAGGTTATCGACCTTTTTTAGGTTATGAAGGAACGAATCAAATTTCAGATTTAGTTTATAACTCTTTTAGTTTAGGAATGGAAGATCATTTATTAGAAATTTTCAATGGTCATGATAAT------AAAGAAGTTGTTTCACGTTCT---------------------------------------------------TATTCATCTGAAAAT---------AAT---ATTGAA------------------------------------------------------------------------------------------TGGACAAAAGAAGCATTAGCTGAGCTTTCTAAAGTTCCTGGATTTGTACGTGCTAAGGTAAAACGTAATACTGAAAAATATGCTCAA------------------------------------------------CTTCAAAAATTTACTCAAATTTCTGTTGATGTTATGTATGCTGCTAAAGAAAATTTAGCTGTTAAATAA------
          Chlorotetraedron_incus  ---------------------------------------------------------------ATGAAGTTAGCATATTGGATGTATGCCGGACCTGCTCATTTAGGTACTCTAAGAGTAGCAAGTTCTTTTAAAAATGTGCATGCTATTATGCATGCTCCATTAGGAGATGACTATTTTAATGTAATGCGTTCAATGCTAGAACGAGAAAGAGATTTTACTCCAGTTACAGCTAGTATTGTAGATCGTCATGTTTTAGCAAGAGGTTCTCAAGAAAAAGTTGTTGAAAATATTACTAGAAAAGATAAAGAAGAACATCCAGATTTAATTTTATTAACGCCTACTTGTACTTCTAGTATTTTACAAGAAGATCTACAAAATTTTGTAAATAGAGCTTCT---------------------------------------------------------------------------------------------------------------------------------------------------------------------------------------------------------------------------------------------------------------------------TTAGAATCAAGTTCA------------------------------------------------------------------------------------------------------------------------------------------------------------------------------------GATGTGATTTTAGCAGATGTAAATCATTATAGAGTAAATGAATTGCAAGCCGCAGATCGAACATTAGAACAAATTGTAAGGTTTTATATTGAAAAAGAT------AAAAAACAACACAAT------------------------------------------------------------------------------------------------------------------------------------------------------------------------------------------------------------------------------------------------------------------------AAAAAAATTTTAGAAAAAACAAAAAAACCTTCCGCTAATATTTTAGGTATTTTTACTTTAGGTTTTCATAATCAACATGATTGTAGAGAAATCAAACGTTTATTAGCAGATTTAAATATTGAAGTAAATCAAGTAATTCCTGAAGGAGGCTCAGTTACTGATTTAAAAGATTTGCCTAAAGCATGGTTTAATATTGTACCTTATCGTGAAGTTGGTTTAATGACTGCTAATTATTTAGAAAAAGAATTTCAAATGCCATTTATTTCAATTACTCCAATGGGAATTCAGCAAACTTCTATGTTTATTTATCAAATTCAAGAAATTTTAGAAAAATTATTAAAC------------------------------------------------------------------------------------------------------------------------------------------------------------------------------------------------------------------------------------------------------------------------------------ACAAAATCTTTTCAAGAAAATCTCAATTTCGACCAGAATACCAATTTT------------------------------------------------------------------TATAAAAAATATCTAGATTCT------------ACTTTTTATAAAAAATATGTTCAAAATCAAACTACTTATATTTCTCAAGCGGCTTGGTTTTCTCGTTCAATTGATTGTCAAAATTTAACTGGAAAGAAAACCGTTGTTTTTGGTGATGCAACTCATGCAGCAGCTATGACTAAAATCTTAACTACAGAAATGGGAATTCATGTTGTTTGTGCTGGAACTTATTGTAAACACGATGCGGATTGGTTTCGTGAACAAGTTTTAGGTTTTTGTGATCAAGTATTAATTACAGATGATCACTCTCAAGTAGGTGATATGATTGCACGTTTAGAACCAGCAGCTATTTTTGGTACTCAAATGGAAAGACATGTTGGAAAACGTCTTGAAATTCCTTGTGGTGTTATATCTGCTCCTGTGCATATTCAAAATTTCCCTTTAGCTTATCGTCCATTTCTTGGATTCGAAGGTACGAATCAACTTGCAGATTTAGTTTATAACTCTTTTACGTTAGGAATGGAAGATCATTTACTTGAAATTTTTAATGGTCATGATACA------AAAGAAATTACAAAA------------------------------------------AAATCTTCATCTATTGTAAATGAT---------------TCTAATAACTCAAAG---------------------------------------------------------------------------------TTTGAATGGTCTAAAGAAGCTTTACAAGAACTTTCAGCAGTACCTGGCTTTGTTCGTGGAAAAGTAAAACGTAATGTTGAAAAATTTGCTTTA------------------------------------------------GAAAATAATCATCAGCTAATTACACTTGATATTATGTTTGATGCAAAAGAAGCCGTTAATGCTTAA---------
      Chromochloris_zofingiensis  ---------------------------------------------------------------ATGAAATTAGCTTATTGGATGTACGCAGGACCAGCTCATTTAGGAACTCTAAGAGTGGCTAGTTCGTTTAAAAATGTGCATGCTATTATGCATGCACCACTAGGTGATGATTATTTTAATGTTATGCGTTCAATGTTAGAACGCGAAAGAGATTTTACTCCCGTAACCGCAAGTATTGTAGATCGCCATGTACTAGCTAGAGGTTCTCAGGAAAAAGTAGTTGAAAATATTACCAGAAAAGATAAAGAAGAACGTCCTGATTTAATAGTATTAACTCCAACTTGTACTTCTAGTATTTTACAAGAAGATCTCCAAAATTTTGTGAACCGAGCTTCT---------------------------------------------------------------------------------------------------------------------------------------------------------------------------------------------------------------------------------------------------------------------------CTAGAATCGGAAGCA------------------------------------------------------------------------------------------------------------------------------------------------------------------------------------GATGTTCTTCTTGCAGACGTTAATCACTATAGAGTTAACGAACTACAAGCAGCAGATAGAACTTTAGAACAAATTTGTCGTTTTTATATTGAAAAAGCA---------AAAAAACAA---------------------------------------------------------------------------------------------------------------------------------------------------GAAAATTTAGTAACTACT---------------------------------------------------------------------------------------------------------------------AAAACAAAGAAACCTTCTGCCAATATTATTGGCATATTTACTTTAGGATTCCATAATCAACATGATTGTCGAGAATTAAAACGTCTGTTAAATGATTTAGGAATTGAAATCAATGAAATAATCCCAGAAGGTGGATCCGTTTTAAATTTAAAAAATCTTCCAAAAGCTTGGTTTAATTTAGTTCCTTATCGTGAAATTGGTTTAATGACAGCCGTTTATTTAGAAAAAGAATTCCAAATGCCGTACGTAGCTACTACTCCAATGGGTATTGTTGATACTGCTGCTTGTATACGAGAAATTTCTCAAATTCTTAAATCATTCCATGGTTTTAACAAT---------------------------------------------------------------------------------------------------------------------------------------------------------------------------------------------------------------------------------------------------------CAGGAAGATTTTTCTCAAATGAATTTGAACACTTCTCCATCTAAAAGTTTAGAAACATCTGCGACTAGTATTCGTACACAAGATAAAGAAGAAACTAATTATATTAGTCAT---------------------------------TTTCAAAAATCAACTCCTATTTTTGATTTTGAAAATTATATTGACCAACAAACACGTTTTGTTTCGCAAGCTGCTTGGTTTTCAAGATCCATTGATTGTCAAAATTTAACAGGAAAAAGAACAGTAGTTTTTGGTGACGCGACGCATGCTGCATCAATGACAAAAATTTTAGCCCGTGAAATGGGAATACGAGTAGCTTGTGCAGGAACGTATTGTAAACATGACGCAGATTGGTTTAGAGAACAAGTTCTTGGTTTTTGTGATCAAGTACTTATTACAGATGACCATACTCAAGTTGGCGATATGATTGCCCGACTTGAACCGGCAGCGATTTTTGGAACACAAATGGAACGACATGTTGGTAAACGTCTTGATATTCCATGTGGAGTTATATCTGCACCAGTACATATTCAAAACTTTCCTTTAGGTTATCGTCCTTTTTTAGGATATGAAGGAACCAACCAAATAGCTGATTTAGTCTATAATTCTTTTACACTAGGAATGGAAGATCATTTATTAGAAATTTTCGGAGGTCATGACACT------AAAGAAGTAATTACAAAA---------------------------------------------------TCGTTGTCTACTGAA------------ACTGATTTACAA------------------------------------------------------------------------------------------TGGGCACCTGAAGGTTTGGCAGAATTAAACAAAATTCCAGGTTTTGTACGTGGTAAAGTCAAACGAAATACTGAAAAATTTGCACGA------------------------------------------------CAAAAAAATATTCATAGAATTACTCTTGAAGTTATGTTTGCAGCTAAAGAAGCAGCGGGAGCTTAA---------
         Cylindrocapsa_geminella  ---------------------------------------------------------------ATGAAACTAGCTTATTGGATGTACGCAGGTCCTGCACATATTGGAAGTCTGCGAGTAGTTAGTTCTTTTAAAAATGTTCATGCTATCATGCATGCGCCTTTAGGTGATGACTATTTTAATGTCATGCGTTCTATGTTAGAACGTGAAAGAGATTTTACTCCAGTTACTGCTAGTATCGTGGATCGTCATGTCTTAGCTCGTGGGTCTCAAGACAAGGTTCTTGACAATATTACCAGAAAAGGAAAAGAAGAGCATCCTGATTTGATCATAGTAACGCCCACATGTACTTCTAGTATCTTACAAGAAGATTTACAAAATTTTGTAGATCGGGCTTCA---------------------------------------------------------------------------------------------------------------------------------------------------------------------------------------------------------------------------------------------------------------------------CTGGAAGCAAACTCA------------------------------------------------------------------------------------------------------------------------------------------------------------------------------------GATATTATTTTAGCTGATGTCAATCATTATAGAGTCAATGAGTTCCAAGCAGCAGATCGAACATTAGAACAAATTGTACGCTTTTATATTGAAAAATCT---------AAGAAACAAACA---------------------------------------------------------------------------------------------------------------------------------------------------AACCTCTCTCTCTCT---------------------------------------------------------------------------------------------------------------------AAAACACCACAACCTTCTGCTAATATTTTGGGAATTTTCACTTTAGGTTTTCATAATCAACATGATTGTCGTGAATTAAAACGTCTCTTAACAGATTTAGGAATAGAAATTAACGAGATTATCCCAGAAGGAGGTTTTGTGACAAATTTACAAAATCTTCCAAGAGCTTGGTTCAATATTGTCCCATATCGAGAAGTAGGTTTGATGACTGCGGTATACTTAGAAAAAGAATACCAAATGCCTTATGTCTCTCGAACTCCTATGGGCATAATTGAAATCGCTTCTTGGATTCGTGAGATAGAAAAGATAGTAAGT---------------------------------------------------------------------------------------------------------------------------------------------------------------------------------------------------------------------------------------------------------------------------------------------------------AGCCAAAACTCCGATCTTTCTAGCTCT------------------------------------------------------------------CTCCATAAC---------------------------------------AAATTTGAAAATTATATTACTGAACAAACACGTTTTGTGTCTCAAGCTGCGTGGTTCTCTCGCTCTATCGATTGCCAAAATTTGACAGGAAAAAGGGTTGTCGTATTTGGTGATGCTACTCATGCAGCTAGTTTCACCAAAATGCTTTCACGTGAATTAGGGATTCACGTGGCTTGCGCAGGAACATATTGTAAATATGATGCTGATTGGTTTAGAGAACAAGTTCTTGGTTTTTGTGAACAAATATTAATAACCGATGATCATACCCAGGTATGTGAGATGATTGCTTCTTTGTCGCCTGTGGCTATTTTTGGAACTCAAATGGAACGTCATGTAGGAAAAAGATTAGAGATTCCATGTGGTGTTATTTCCGCTCCTGTTCACATTCAAAATTTTCCATTAAGTTATCGTCCTTTTTTAGGGTATGAAGGAACTAATCAAATAGCAGATTTAGTGTATAATTCTTTTACATTAGGAATGGAAGATCATTTGTTAACAATTTTTGGAGGTCACGACACA------CTACCCATTTCTGAAGAA---------------------------------------------CAAGAAGCAGAGAATTCT---------------------------------------------------------------------------------------------------------------CTCCTTTGGTCACCAGAAAGTTTGAAAGAATTAAAGAAAATTCCTGGTTTTGTGAGAGATAAAGTCAAAAAGAATACTGAGAAATTCGCCAGA------------------------------------------------GAGAACAATGTTTCTCTTGTTACTGTTGAAGTCATGTTTGCTGCAAAAGAAGCATTGGCGAAATAG---------
           Desmotetra_stigmatica  ---------------------------------------------------------------ATGAAATTAGCTTATTGGATGTATGCCGGTCCAGCGCATATAGGAACATTACGTGTGGCAAGTTCATTTAAAAATGTGCATGCTATCATGCATGCACCGTTAGGTGATGATTATTTTAATGTAATGCGTTCTATGTTAGAACGTGAAAGAGATTTTACACCGGTAACAGCGAGTATTGTAGATCGACATGTTTTAGCTCGTGGATCACAGGAAAAAGTAGTTGAAAATATTACGCGAAAAGACAAAGAAGATCATCCTGATTTAATTGTAATTACTCCGACATGTACATCAAGTATTTTACAAGAAGATTTACAAAACTTTGTAGACCGAGCAAAA---------------------------------------------------------------------------------------------------------------------------------------------------------------------------------------------------------------------------------------------------------------------------ACACAAGCTCAATGT------------------------------------------------------------------------------------------------------------------------------------------------------------------------------------GACATTCTTTTAGCCGATATTAACCACTATAAAAAAAATGAGTTACAAGCAGCAGATCGAACTTTAGAACAAGTTGTTCGCTTTTATCTGGAAAAAGCA---------AAAAAGCAAAATTTTTATGGCAGCTAT------------------------------------------------------------------------------------------------------------------------------------GAAATACCCCAAGCTAAAGATAATCCATTAAACTCCGAAGCCGCAGAGCCTTTTCTT------------------------------------------------------------------AGATACAATAAAACGCAAAAACCATCCGCTAACATCATAGGTATTTTTACATTAGGTTTCCATAACCACCATGATTGCCGAGAATTGAAACGTCTTTTAAATGATTTAGGTATTGAAGTTAACGAAATTATCCCAGAAGGGGGCTCTGTTACTAATTTAAAAAATTTACCACGTGCTTGGTTTAACTTAGTACCTTACCGTGAAGTTGGTTTAATGACAGCTGTTTATTTAGAAAACGAATTTGGCATGCCTTATGTAGCAACTACCCCAATGGGTGTTGTGGATACAGCAGCATGTATTAGAGAAATAGGTCGTGTCTTAAATAATTTAAAAGAAGAATTTAAAATG---------------------------------------------------------------------------------------------------------------------------------------------------------------------------------------------------------------------------------------------------------------------------------TCATTAGATCCATCTAACGCATTATTAGAT------------------------------------------------------------------------------------------------GTTAGTCATAAATTCAATTATGATCCGTATATTGATCAACAAACTCGCTTTGTATCCCAAGCTGCTTGGTTTTCTCGATCAATTGACTGTCAAAATTTAACAGGAAAAAAAGCAGTTGTTTTTGGAGATGCTACGCATGCAGCATCAATGACTAAAATTTTATCGCGTGAAATGGGTATTAGAGTAGCCTGTGCGGGTACTTATTGTAAACATGATGCTGATTGGTTTAGAGAACAAGTGATGGGATTTTGCGACCAAATATTAATAACAGATGATCATACTCAAGTAGGTGATATGATTGCTCAAATAGAACCCGCTGCTATTTTTGGGACGCAAATGGAACGTCATGTCGGAAAACGTTTAGATATTCCATGTGGAGTAATTTCAGCACCTGTACATATCCAAAATTTCCCGTTAGGATATCGACCTTTCTTAGGTTATGAAGGAACAAATCAAATAGCTGATTTAGTCTATAATTCATTTAGTCTTGGTATGGAAGAACATTTACTTGAAATTTTCGGAGGACATGATGTA------AAAGAAGTTATTACAAAA---------------------------------------------------TCGTTATCGACTGAT------------TCTGATTTTAGT------------------------------------------------------------------------------------------TGGTCTCCTGATGGATTAGCGGAATTAAATAAAATTCCTGGTTTTGTGCGTGGTAAAGTTAAACGTAACACAGAAAAATTCGCACGA------------------------------------------------CAAAATAATATTTCATTAGTTACTGTAGAAGTAATGTTTGCAGCTAAAGAAGCTGCAGGGGCTTAA---------
          Dictyochloris_fragrans  ---------------------------------------------------------------ATGAAACTAGCTTATTGGATGTATGCAGGTCCTGCACATATAGGAACATTAAGAGTAGCCAGTTCTTTTAAAAATGTACATGCTATAATGCACGCACCTTTAGGAGATGATTATTTTAATGTAATGCGTTCTATGTTAGAACGTGAAAGAGATTTTACCCCTGTAACTGCTAGTATAGTAGATCGTCATGTTTTGGCTCGTGGTTCTCAAGAAAAAGTAGTCTTGAATATCACAAGAAAAGATAAAGAAGAACGTCCAGATTTAATAGTATTAACACCTACTTGCACTTCTAGTATTTTACAAGAAGATTTACAAAATTTTGTAAATCGAGCTTCG---------------------------------------------------------------------------------------------------------------------------------------------------------------------------------------------------------------------------------------------------------------------------TTAGAATCTGAATCT------------------------------------------------------------------------------------------------------------------------------------------------------------------------------------GATGTTATTTTAGCTGACGTAAATCATTACAGAGTAAATGAATTACAAGCTGCTGATCGAACTTTAGAACAAATTGTACGTTTTTATATCGAAAAAGCT---------ATAAAACAA---------------------------------------------------------------------------------------------------------------------------------------------------GATAATTTACCTACTAAA---------------------------------------------------------------------------------------------------------------------AAAACAGAAAAACCTTCTGCTAATATTTTAGGAATCTTTACATTAGGTTTTCATAATCAGCATGATTGTAGAGAATTAAAACGTTTATTAAATGATTTAGGTATAGAAGTTAACGAAGTTATTCCTGAAGGTGGATCTGTTACAAATTTAAAAAATTTATCTAAAGCTTGGTTTAATTTAGTTCCTTATAGAGAAATTGGTTTAATGACTGCAGTTTATTTAGAAAAAGAATTTGGTATGCCTTATGTTTCTACAACACCTATGGGAATTGTAGATACAGCATCTTGTATTCGTGAAATTCAAAAAGTTCTTCAA---------------------------------------------------------------------------------------------------------------------------------------------------------------------------------------------------------------------------------------------------------------------------------------------------------ATTGTTGACCCAAATATTAAT---------------------------------------------------------------------------------------------------------------------GTTAATTTTGAAAATTATATTGACCAACAAACTAGATTTGTTTCTCAAGCCGCTTGGTTTTCAAGATCTATTGATTGTCAAAATTTAACCGGTAAAAAAGCTATTGTTTTTGGAGATGCTACACATGCGGCTTCTATGACTAAAATTTTAGCTCGTGAAATGGGACTAAGAGTAGCTTGCGCTGGAACATATTGTAAACATGATGCTGATTGGTTTAGAGAACAAGTAATAGGTTTTTGTGATCAAGTGTTAATAACAGATGATCATACTATAGTGGGAGACATGATTGCTCGAATCGAACCTGCTGCTATTTTCGGAACTCAAATGGAACGTCATGTAGGAAAACGCTTAGATATACCTTGTGGTGTTATTTCAGCTCCTGTTCATATTCAAAATTTTCCTTTAGGATATCGTCCTTTTTTAGGATATGAAGGTACTAATCAAATTGCTGATTTAGTTTATAATTCTTTTACTTTAGGTATGGAAGATCATTTATTAGAAATATTTGGTGGTCATGATACA------AAAGAAGTTATTACTAAA---------------------------------------------------GCGTTATCTACAAAT------------TCAGATTTAACT------------------------------------------------------------------------------------------TGGTCTAATGATGGATTAGCTGAATTAAATAAAATTCCAGGTTTTGTACGTGGTAAAGTTAAACGAAATACTGAAAAATTTGCAAGA------------------------------------------------CAAAATGGTCTCTCAATTATTAATATTGAAGTAATGTTCGCAGCTAAAGAAGCTGTAGAAGCTTAA---------
               Dunaliella_salina  ---------------------------------------------------------------ATGAAATTAGCTTATTGGATGTATGCTGGTCCAGCACATATAGGTACTTTACGTGTAGCAAGTTCTTTTAAAAATGTGCATGCTATTATGCATGCACCATTAGGAGATGATTATTTCAATGTAATGCGTTCTATGTTAGAACGTGAACGTGATTTTACTCCAGTAACAGCTAGTATTGTAGATCGACATGTTTTAGCACGTGGTTCACAAGAAAAAGTAGTTGAAAATATTCAACGCAAAGATAAAGAAGAAAGTCCTGATTTAATTTTATTGACACCAACATGTACTTCAAGTATTTTACAAGAAGATTTACAAAATTTTGTTAATCGTGCTTCA---------------------------------------------------------------------------------------------------------------------------------------------------------------------------------------------------------------------------------------------------------------------------AATGAATCAAGT------------------------------------------------------------------------------------------------------------------------------------------------------------------------------------AGTGATGTCCTTTTAGCTGATGTAAATCATTACCGTGTTAATGAGTTACAAGCAGCTGATCGTACTTTAGAACAAATTGTACGTTTTTATATTGAAAAAGCT---------AAAAAAGATGAATCATTAACT------------------------------------------------------------------------------------------------------------------------------------------------------------------------------------------------------------------------------------------------------------------------ACAATTAAAACAGAAAAACCATCTGCTAATATTATAGGTATGTTTACATTAGGCTTTCATAATCAACATGATTGTAAAGAATTAAAACGTTTATTAAGTGATTTAGGTATTACTGTTAATGAAATTATACCTGAGGGCGGTTTCGTTACACAATTAAAAAATTTACCAAAAGCATGGTTTAATATTGTACCTTATCGTGAAGTGGGTTTAATGACTGCTAGTTATTTAGAAAAAGAACATAACATGCCTTACACTTCTATAACACCTATGGGTATTGTAGATACATCTTCTTTTATACGAGAAATATCTTCTATTTGTCACAAAGTTTATGAGGCGGGTTCGTTAACG---------------------------------------------------------------------------------------------------------------------------------------------------------------------------------------------------------------------------------------------------------------------AACCTGCCTACACTAGAT------------------------------------------------------------------------------------GTTGAAGTACGTGATAAAATGAAAGATTTAAAAATTTTAAATAAAAAAGATGTTGAAAGTTTTATTGATCAACAAACTACTTTTGTTTCTCAAGCTGCTTGGTTCTCACGTTCAATTGATTGTCAAAATCTAACTGGAAAAAAAACAGTTGTTTTTGGTGATGCTACACATGCAGCCTGTATGACAAAAATTCTAGTACGTGAAATGGGTATCAATGTTGTTTGTGCAGGTACTTATTGTAAACATGATGCCGACTGGTTTAGAGAACAAGTTTCGGGTTTCTGTGATCAAGTCTTAATTACAGATGATCATAGTCAAATTGGTGATATTATTTCACAAATTGAACCTGCTGCTATTTTTGGTACTCAAATGGAACGTCATGTAGGTAAACGTTTAGACATCCCATGTGGTGTGATTTCAGCTCCTGTACATATTCAAAATTTTCCTTTAGGTTTTAGACCTTTTTTAGGCTACGAAGGTACAAATCAAATTTCTGATTTAGTTTATAATTCTTTTGGATTAGGAATGGAAGATCATTTATTAGAAATCTTTAATGGTCATGATAAT------AAGGAAGTTATTACTCGTTCA---------------------------------------------------TATTCTTCAGAAAAT------------GAATTACAA------------------------------------------------------------------------------------------TGGAACAAAGAAGCTTCAGCTGAACTTTCTCGAGTTCCTGGTTTTGTTCGTGCTAAAGTAAAACGTAATACAGAAAAATATGCACGT------------------------------------------------GATCAAAAAACGCCAATTATTACATTAGAAGTTATGTATGCAGCTAAAGAAGCGGTTGCTGCTTAA---------
            Elakatothrix_viridis  ---------------------------------------------------------------ATGAAATTAGCGTATTGGATGTATGCAGGTCCAGCACACATAGGAACTTTAAGAGTAGCTAGTTCGTTTAAGAATGTGCATGCTATTATGCATGCTCCATTAGGAGATGACTATTTTAATGTTATGCGATCAATGTTAGAACGAGAGAGAGATTTTACTCCAGTTACAGCTAGCATTGTAGATCGTCATGTTTTAGCACGTGGTTCACAAGAAAAAGTTGTAGAAAATATTACAAGAAAAGATAAAGAAGATAAGCCTGATCTTATTTTATTAACACCAACATGCACTTCTAGCATTTTACAAGAAGATTTACAAAATTTTGTACAACGAGCTTCA---------------------------------------------------------------------------------------------------------------------------------------------------------------------------------------------------------------------------------------------------------------------------CAAGAATCAAAATCT------------------------------------------------------------------------------------------------------------------------------------------------------------------------------------GATGTCATTTTAGCAGATGTTAATCATTATAGAGTTAATGAATTTCAAGCTGCTGATAGAACACTAGAACAAATTGTTCGATTTTATATAGAAAAAGCT---------AAAAGACAAAAA---------------------------------------------------------------------------------------------------------------------------------------------------AACTTAGATATAAAA---------------------------------------------------------------------------------------------------------------------AAAACTGAAAATCCTTCAGTGAATATTTTGGGAATTTTTACGTTAGGATTTCATAATCAACATGATTGTAAAGAATTAAAACGCTTACTAAATGATCTTGGAATTGAAATAAATTTAATTATTCCAGAAAGAGGAATTGTCACAAATTTAAAAAACTTACCAAAGGCTTGGTTAAATGTAGTTCCTTATCGTGAAGTTGGTTTAATGACTGCTGTTTATTTAAAAAAAGAATTTGATTTACCATTTGTATCTATCACTCCTATGGGAGTGATAGATACTGCTGCTTTTATTCGTGAAATAAAAAAAATACTAATATGT---------------------------------------------------------------------------------------------------------------------------------------------------------------------------------------------------------------------------------------------------GAATTTACTAAAAAATTTTCC------------------------TCTTTTCTTCATTCCAGCAATAACTATTCGTCA------------------------------------------------------------------------AACGAATCTTTATTAACCGAACATTGTTTAAAAATTGAAAAGGATTTTGAGGCTTATATAAATTTACAAACTCGTTTTGTATCACAAGCAGCATGGTTTTCAAGATCTATAGATTGTCAAAATCTAACAGGAAAAAAAATAATTGTTTTTGGAGATGCTACTCATGCAGCTAGTATTACTAAAATTTTATCACGTGAAATGGGACTTCATGTCTCGTGTGCGGGGACTTATTGTAAACACGATGCCGATTGGTTTAGAGAACAAGTTATAGGATTTTGTGATCAAATTTTAATAACAGATGATCATACTCAAGTAGGTGATATGATTTCGAGACTGGAACCCTCTGCTATTTTTGGAACTCAAATGGAGCGACATGTTGGTAAACGTTTAGATATACCTTGTGGAGTAATATCTGCACCAGTTCATATTCAAAATTTTCCACTAGGTTATAATCCATTTTTAGGTTATGAAGGTAGTAATCAAATAGCAGATTTAGTTTATAATTCTTTTACTTTAGGAATGGAAGATCATTTACTTAATATTTTTGGTGGTCACGATACA------AAAGAAGTAATTACTAAA---------------------------------------------------TCTTTATCTACCGAA------------TCAGATCTTTCT------------------------------------------------------------------------------------------TGGTCTTCAGATGGCTTAGCAGAATTAAATAAAATTCCTGGATTTGTTCGTGGTAAAGTGAAAAGAAATACAGAAAAATTTGCAAGA------------------------------------------------CAAAAAGGTATAAATATTATTACAATAGAGGTTATGTTTGCAGCAAAAGAATCTATTGGAGGTTAA---------
           Floydiella_terrestris  ---------------------------------------------------------------ATGAAATTAGCTTATTGGATGTACGCTGGACCAGCCCATATTGGCACTCTCAGAGTCTTAAGTTCTTTTAAAAATGTACATGCTATTATGCATGCACCTTTAGGAGACGATTATTTTAATGTGATGCGTTCAATGCTAGAGCGTGAAAGAGATTTTACTCCTGTAACTGCTAGTATTGTAGATCGACATGTATTAGCCCGTGGTTCACAAGAAAAAGTTGTTGAGAATATTACTAGAAAAGATAAAGAAGAATGCCCTGACCTTATCGTACTAACACCCACTTGCACTTCTAGTATTTTACAAGAAGATTTACAAAATTTTGTAAACCGTGCAGCGTTTGAA---------------------------------------------------------------------------------------------------------------------------------------------------------------------------------------------------------------------------------------------------------------------------------------------------------------------------------------------------------------------------------------------------------------------------------------------------------------TCAAGCTCAGATGTTCTTTTAGCTGATGTAAATCATTATCGAGTGAATGAACTCCAAGCTGCTGATCGTACTCTTGAACAAATAGTGCGTTTTTATTTAGAAAAAAAC---------AAAAAAGAAATG---------------------------------------------------------------------------------------------------------------------------------------------------AAAAAAACAAATTCTTCTGATTTCAATGAA------------------------------------------------------------------------------------------------ATTTCTAAAACAACAAAACCTTCAGCCAATATTCTTGGAATGTTTACACTAGGATTTCATAACCAACATGACTGTCGTGAATTAAAACGTCTTTTAAATGATTTAGGCATTGAAGTTAACGAAGTGATTCCAGAAGGGGGTTCTGTAAAAAATTTAAAAAATCTTCCCAAAGCTTGGTTTAATCTAGTTCCTTATAGAGAAGTTGGTTTAATGACTGCTCTTTATTTAGAAAAAGAATTTGGAATGCCATATATTGACATTACACCGATGGGTTTGATTGAAACAGCAGCTTGTATTCGCCAAATTTCAAGTGTATTAAAGAAAGTTTCTTCT------------------TCATTAGATTCT---------------------------------------------------------------------------------------------------------------------------------------------------------------------------------------------------------------------------------------------------------GAAAAATTCGTTTTTTCTGAAAAGAGTTTTTGT---------------------------------------------------------------------------------------------------------------------TTTGAAAATTATATCGATCAGCAAACACGTTTTGTTTCAGGAGCAGCTTGGTTTTCCCGTTCGATTGATTGTCAAAACTTGACTGGAAAAAAAGCTGTTGTTTTTGCTGATGCAACGCATGCTGCATGTATGACTAAAATTTTAGTCCGAGAAATGGGCATTCGTGTTGTTTGTGCCGGAACTTATTGTAAACAAGATGCTGATTGGTTTCGTGAACAAGTTTGGGGCTTTTGTGACGAAGTTTTGATTACCGATGACCACACACAAGTTGGTGACATGATTGCTCGCTTAGAACCAGCAGCCCTTTTCGGAACTCAAATGGAGCGTCATGTAGGTAAAAGATTAGACATTCCTTGTGGTGTGATTTCAGCACCCGTTCATATTCAAAATTTTCCATTGGGCTACCGCCCTTTTTTAGGTTATGAAGGGACGAATCAGATTGCTGATTTAGTTTATAACTCTTTCACGCTCGGAATGGAAGATCACATGCTCGAAATCTTTTCAGGGCATGATACA------AAAGAAGTGATAACAAAA---------------------------------------------------TCTTTATCAACTGAA------------GCCGGTTTCACT------------------------------------------------------------------------------------------TGGAGTTCAGATGGGTTAGCTGAATTAAACCGTATTCCTGGTTTTGTTCGTGGGAAAGTGAAACGCAATACTGAAAAATTTGCTCGT------------------------------------------------GAAAATGGGATTTTTGAAATTAATGTGGAAGTAATGTATGCTGCAAAAGAGGCAGCTGGTGCTTAA---------
         Follicularia_botryoides  ---------------------------------------------------------------ATGAAATTAGCTTATTGGATGTACGCAGGTCCAGCCCATATTGGAACTTTAAGAGTGGCAAGTTCTTTTAAAAAGGTACATGCAATGATGCATGCACCTTTAGGGGATGATTATTTTAATGTAATGAGATCCATGCTTGAAAGAGAAAGAGATTTTACTCCTGTGACTGCAAGTATTGTAGATCGACATGTATTAGCCCGTGGTTCTCAAGAAAAAGTAGTAGAAAATATTACTCGAAAAAATAAAGAAGAAAAACCAGATCTTATTTTATTGACGCCAACTTGTACATCAAGTATTTTACAAGAAGATTTACATCATTTTGTAGAACGAGCTTCTATGGAAGCTAAT---------------------------------------------------------------------------------------------------------------------------------------------------------------------------------------------------------------------------------------------------------------------------------------------------------------------------------------------------------------------------------------------------------------------------------------------------------------TGCGATGTGATTTTAGCCGACGTCAATCATTATAGAGTCAATGAGTTACAAGCTGCCGATCGAACTCTTGAACAAATTGTTCGTTTTTATATTGAAAAAGCA---------AAAAAA------------------------------------------------------------------------------------------------------------------------------------------------------------------------------------------------------------------------------------------------------------------------CAGCCAAACTTTTATGTTGAAAAAACAAAGACTCCGTCTGTAAATATTTTAGGAATTTTTACTTTAGGCTTTCACCATCAACATGATTGTCGAGAATTAAAACATTTATTAACAGATTTAGGAATTCAAGTCAATCAAATTGTACCAGAAGGAGGCTCTGTGCAAGATTTACAAAATTTACCTAAAGCTTGGTTTAATCTTGTTCCATATCGTGAAGCTGGTTTAATGACTGCTATGTATTTAGAAAAAGAATTTCAAATGCCTTATGTGTCAACAACTCCTATGGGCCTTGTACAGACAGCCAGCTGTATTCGTCAAATTGTCAAAACTGTTTTAAATTGTTATCACAATTTGAAGAATTTTGAAACTCCTCTATTAAAAGATCAAAATGCTTTTGCAGAGCAAGTTGATTGCTTTTTGCCAAGC------------------------------------------------------------------------------------------------------------------------------------------------------CAAGTAATGAACAAAGAGAAGCAACTTCATATGACAGAAGAGTACAAAATTCCTGAATTTTACAACTCTGCAAAACAAGCAAATTTTATT------------------------------------------------------------------------------------------------------------------GAAGATTATATTGAAAAACAAACGCAATATGTTTCGCAAGCAGCCTGGTTTTCACGATCAATTGATTGCCAAAATTTAACTGGTAAAAGAGCGGTGGTTTTTGGAGATGCAACACATGCAGCTTCAATGACAAAAATTTTGTCAAGAGAAATGGGAATTCGAGTATGCTGTGCAGGTACTTATTGTAAACATGATGCAGATTGGTTTAGAGAAGAGGTTTATGGATTTTGTGACCAGATTTTAATTACAGACGATCACACACAAGTTGGAGATATGATCTCGCAGCTTGAACCTGCTGCTATTTTTGGAACACAGATGGAAAGACACGTTGGAAAACGATTAGATATTGCTTGTGGTGTTATCTCTTCTCCTGTACATATTCAGAATTTTCCTTTAGCATATAAACCTTTTTTAGCATATGAAGGGTCAAATCAAATTGCAGATTTAGTTTATAATTCTTTTAGTCTAGGCATGGAAGATCATTTACTGCAAATTTTTGGGGGTCATGATACA------AAAGAAGTCATTACAAAA---------------------------------------------------AGTTTGTCTACA------------AATTCAGACTTAGAA------------------------------------------------------------------------------------------TGGTCTGCAGAAGCTTTAGCTGAATTAAATAAAATTCCTGGATTTGTTCGTGGCAAAGTAAAAAGAAATACTGAAAAATTTGCAAGA------------------------------------------------CAGAACCAAATTTGTTGTATTACCGTAGAAGTCATGTTTGCAGCAAAAGAAGCAGTTGGAGCTTAG---------
                Gonium_pectorale  ---------------------------------------------------------------ATGAAATTAGCTTATTGGATGTATGCAGGTCCTGCACATATTGGTGTTCTTCGTGTAAGTAGTTCTTTTAAAAATGTACATGCTATTATGCATGCACCATTAGGTGATGATTATTTTAATGTAATGAGATCTATGTTAGAACGTGAACGTGATTTTACTCCTGTAACAGCAAGTATAGTTGATCGACATGTTTTAGCTAGAGGTTCACAAGAAAAAGTGGTTGAAAATATTACAAGAAAAAATAAAGAAGAATCGCCTGATTTAATTTTATTAACACCTACCTGTACTTCAAGTATTTTACAAGAAGATTTACATAATTTTGTTGAACGTTCAACACTTAGTTTAACTAGCCTAGAAAATACCATAGATAAAACAAAAAAGAAATCTTCTTTTTCGCCGGTTAAAAAAGCTGCACAAAAAAAAGACAATATTTATATGTCTGAAAGTCAATCACCTGACGGGGAAAGAGTATTAGTCAAAAATAAAGCTGTTACCTCTGAAATAAAACAAAAAAACAACGAAGGACCTCTTTTTGTTATGTCACCAAGTAAAGAAAACCTATCACCTAACGGCCATCCCCAAAAGGGATGCTCTGACGAGTATCTGCGATCAGAGGCTGGC---------------------------------------------------------------------------------------------------------------ATAGATCAATCTGAAGGATTGATGGATGGAGCATCTCTGCGAGATACTCCATCGGAGGATCAACCAGATGTTATTTTAGCTGATGTAAATCATTATCGTGTTAATGAATTACAAGCAGCAGATCGTACACTGGAACAAATAGTGCGTTATTATATAGAAAAAGCT---------AAAAAGCAAAAT---------------------------------------------------------------------------------------------------------------------------------------------------AATTTAAAAACAATT---------------------------------------------------------------------------------------------------------------------AAAACTGAAAAACCTTCAGTAAATATTATAGGTATTTTTACTTTAGGTTTTCATAATCAACACGACTGTCGAGAATTAAAACGTTTATTTAATGATTTAGGTATTAAAATAAATGAAATAATTCCAGAAGGTGGGAATGTACATAATTTAAAAAATTTGCCACAGGCATGGTTTAATTTTGTACCTTATCGTGAAGTTGGATTAATGACAGCTGTTTATCTTAAATCAGAATTTAATATGCCTTATGTTTCGATAACGCCTATAGGTTTAGTTGATACTGCATTATGTATTCGTAATATTTGTAAAATCATTACAACAATACTTTTAGAAACATCAACAAAAAAAGGGGAAACAAATAATTTCGAATACGAATTCTCACCTGTTTCTAAATTAGGCGTTACAAGT------------------------------------------------------------------------------------------------------------------------------------------------------AAAAAAAATTTAGCATTAGAAGATATTTATATACAAAATGATAAATTGGCCAAATCCCATATGGATAGCAACGGCAAACTTAGA------------------------------------------------------------------ATTTTGCCACAACATCAGTTGACTGAAGCCGTAACACAAATTGAAAACTTATTTAATAAATATATAGATCAACAAACACGTTTTGTTTCTCAAGCTGCTTGGTTTTCACGTTCTATTGATTGCCAAAATTTAACAGGCAAAAAAGCTGTTGTATTTGGAGATGCAACGCATGCTGCAGCTATGACAAAGATTTTAGCCCGTGAAATGGGTATACGTGTTTCTTGTGCTGGAACATATTGTAAACACGATGCTGATTGGTTTCGTGAACAAGTTAATGGATTTTGTGATCAAATATTAATAACAGATGACCATACACAAGTTGGAGATACAATTGCAAAATTAGAACCTGCTGCCATTTTTGGGACTCAAATGGAACGTCATGTTGGTAAGCGTTTAGACATACCTTGTGGTGTTATTTCTGCTCCTGTCCATATTCAAAATTTTCCTTTAGGTTATCGTCCATTTTTAGGGTATGAAGGAACAAATCAAATTGCTGATTTAGTTTATAATTCATTTAATCTTGGAATGGAAGATCATTTATTACAAATTTTTGGTGGACATGATTCT------GTTCTAACAACAGAAGAATCTAAACCTCATTCAACTAAAGGGGAAGGGCATACA---GATATCAACAAAACAAATTCTGTTAAT------------AGCCAAGCGATTAAA------------------------------------------------------------------ACAAAAACTGAATTAAATTTATGGTCTCCTGAAGGTTTAGCTGAATTAAATAAAGTTCCTGGGTTTGTTCGTGGAAAAGTTAAAAGAAATACAGAAAAATATGCTTTA------------------------------------------------GAAAAAAATATTCCTATAATTACTGTTGAAGTCATGTATGCTGCAAAAGAAGCACTATCAAATTAA---------
         Haematococcus_lacustris  ---------------------------------------------------------------ATGAAATTAGCTTATTGGATGTATGCTGGTCCCGCACATATTGGCACTTTACGTGTTGCAAGTTCATTTAAAAATGTGCATGCTATAATGCATGCACCTTTAGGAGACGATTATTTTAATGTAATGCGTTCAATGTTAGAACGTGAACGTGATTTTACACCTGTGACAACAAGTATAGTCGATAGGCATGTATTAGCACGTGGTTCACAAGAAAAAGTAGTTCAAAATATACAAAGAAAAGATAAAGAAGAACGTCCAGATTTAATATTATTAACCCCTACATGTACATCAAGTATCTTGCAAGAAGATTTACAAAATTTTGTAAATCGTGCTAGT---------------------------------------------------------------------------------------------------------------------------------------------------------------------------------------------------------------------------------------------------------------------------AATGAATCAATT------------------------------------------------------------------------------------------------------------------------------------------------------------------------------------TGTGATGTGTTATTAGCCGATGTAAATCATTATAGAGTAAATGAATTACAAGCAGCAGATCGTACCTTAGAGCAAATTGTACGTTTTTATTTAGAAAAAGAT---------AAAAAAGCTTATGAACAATCCAATACT---------------------------------------------------------------------------------------------------------------------------------------------------------------------------------------------------------------------------------------------------------TTATATCAAACAGAAAAAACAGTAAAGCCTTCCGCTAATATTTTGGGTATATTTACTTTAGGGTTTCATAATCAACATGATTGTCGTGAACTAAAACGTTTATTAAATGAATTAGGTATTGTAGTAAATGAAGTTATCCCGGAGGGCGGCAGTGTCACATCTTTAAAAAATTTACCCAAAGCATGGTTTAATATTGTACCTTATCGTGAAACTGGTTTAATGACAGCTATTTATTTAGAAAAAGAATATAATATGCCTTATACGTCAATTACACCCATGGGTGTAGTAGAAACAGCCGCTTTTATTCGTGAAATAAAAGAAATATGTACCAAATTTGAAAACACTTCTAGTATGTCTGGCGCTTCCCTTAGCTCTTCCCACGGCTCCCATGGCGTTGGTGCTTTGCTGCCGGAGGCGTCTAATTCATTATCTAACCTAGTTCCCCTTTTCCCTTCTCCCACACAGGACTTAGGGCTCGATGGCCCCCAGCCA------------------TCGAGGGGGGAGGCTTGGTTAGAGAAAGAAACAGTCCCAGCCCCCTTGATGGCCGAGGGCGGCCATCGAGCCCCCAGTCCCCACCTAAAAAAAATGCTAGAGGCCAAGCCCCTTCCGATTTTAGAGCAGCAAGGAGGATTCCCTTTCCTGCCGCCCTACGATAACAAAATAGAGAAAGAAAGGGTTCTGGGTGACAATACTTATAAGAATAAACAAATAAATAATAAAAATATTGAATCTTTAATATTAAATCCACAAAAAGTAGAAACCTTCATAAAAAAACAAACACAATTTGTTTCCCAAGCTTCTTGGTTTTCACGTTCTATTGATTGTCAAAATTTAACTGATAAAAAAACAGTGGTTTTTGGTGACGCCACACATGCGGCTAGTATGACAAAAATACTAGTACGTGAAATGGGTATACATGTTGTTTGTGCGGGTACATACTGTAAACATGATGCTGATTGGTTTAGAGAACAAGTTTCAGGGTTTTGTGATCAAATTTTAATTACGGATGACCACAGTCAAATTGCGGATATTATTGCTCAAATAAGCCCCGCTGCTATTTTTGGTACCCAAATGGAAAGGCATGTAGGAAAACGTTTAGATATTCCATGTGGTGTTATATCAGCACCTGTTCATATCCAAAATTTTCCTTTAGGTTATCGTCCTTTTTTAGGTTACGAAGGAACAAATCAAATATCAGATTTAGTATATAATTCTTTTAGTTTAGGTATGGAAGATCATTTATTAGAAATTTTTAATGGCCATGATAAT------AAAGAAGTAGTTACACGTTCA---------------------------------------------------TATTCATCTGAAAAT------------CAAATCGAA------------------------------------------------------------------------------------------TGGTCAAAAGAAGCTTTAAATGAATTATCAAAAGTTCCAGGTTTTGTACGAGGAAAAGTTAAACGTAATACTGAAAAATATGCACAA------------------------------------------------AGTCAAAAAATTACGTTAATTAACCTTGAAGCGATGTATGCAGCTAAAGAAGCGGTTTCTGCTTAA---------
            Hariotina_reticulata  ---------------------------------------------------------------ATGAAATTAGCTTATTGGATGTACGCTGGTCCAGCGCATTTAGGTACTTTAAGGGTAGCAAGTTCATTGAAAAATGTGCATGCGATTATGCATGCACCATTAGGAGATGATTATTTCAATGTAATGCGCTCTATGTTGGAACGTGAAAGAGATTTCACTCCAGTGACAGCAAGTATTGTCGATAGACATGTATTGGCCCGAGGATCACAAGAAAAAGTGGTGGAAAATATTTCAAGAAAAGATAAAGAAGAAAAACCGGATTTAATATTATTAACTCCTACTTGTACTTCAAGTATTTTACAAGAAGATTTACAAAATTTTGTGAATCGAGCATTAACATTC---------------------------------------------------------------------------------------------------------------------------------------------------------------------------------------------------------------------------------------------------------------------AAAGATTCACAAGCA------------------------------------------------------------------------------------------------------------------------------------------------------------------------------------GATGTATTATTAGCAGACGTGAATCATTATCGTGTGAATGAATTTCAAGCAGCAGATCGTACATTTGAACAAATTGTACGTTTTTATATTGAAAAAGCA---------AAAAAAGAAAAT---------------------------------------------------------------------------------------------------------------------------------------------------------------------------------------------------------------------------------------------------------------------------GTTGTTTTTCAAAAAACAGAAAAAATTTCTGCAAATATTTTAGGTATTTTTACATTGGGATTCCATAATACACATGATTGTCGTGAGCTTAAACGATTACTTACAGATTTAGGAATTGAAATTCATGAAATTCTTCCTGAAGGAGGGAATGTTGGAAATTTTAAAAATTTACCAAACGCACATTTCAATATCGTGCCTTATCGTGAAATTGGTTTAATGACGGCCAATTATTTAAAAAATGAATTTCAAATGCCTTATATTTCAATTACTCCTATGGGTATTTTGAATACTGCTCAATTCATAAAAGAAATTGAATTGCTTTTAAAATCAGAAGTTTTC------------------------------------------------------------------------------------------------------------------------------------------------------------------------------------------------------------------------------------------------------------------------------------AGAAAAAATTGTGGAGAATCTACAATAAAACACATAGAATTG------------------------------------------------------------------------------ATATTATCAAAAAAT------------------TTTCAAAATTATATTGATGAACAAACTCGCTTTGTTTCTCAAGCTGCTTGGTTTTCACGATCAATTGATTGTCAAAATTTAACTGGAAAACGTGCGGTTGTTTTTGGGGATGCAACGCATGCTGCGTGCATTACCAAAATTTTGGCTTGTGAAATGGGAATTCAAGTCGTTTGCTCAGGCACATATTGTAAACATGATGCAGATTGGTTTATTGAACAAGTTACAGGTTTTTGTGATGAAATTTTAATAACAGAAGATCATAGCCAAGTTGGCGATATGATTGCTCGTTTAGAACCAGCTGCTATTTTTGGAACACAAATGGAACGTCATGTTGGAAAACGTCTCGATATTCCTTGTGGCGTAATTTCTGCGCCTGTTCATATTCAAAATTTCCCATTAGGATATCGTCCATTTTTAGGATATGAAGGTACAAACCAAATAGCAGATTTAATTTATAATTCTTTTACATTAGGAATGGAAGATCATTTATTAGAAATTTTTAATGGACATGATACC------AAAGAAATAAAAAAAACACAAAATGTATTGGATGTTGCAAATTCTGTTGATGCTCACGAATCAGCAAATATATTAGCAAAT---------------ACGGATTCT---------------------------------------------------------------------------------------TTTGAATGGTCAAAAGATGCATTAGAAGAATTATCGAGAATTCCTGGGTTTGTTCGTGGAAAAGTGAAAAGAAATGTTGAAAAATTTGCTCGT------------------------------------------------CAGCAAAAAAAAACCAATATTAATTTAGATGTTATGTTTGCAGCAAAAGAAGCAGTGAACGCTTAA---------
                   Jenufa_minuta  ---------------------------------------------------------------ATGAAATTAGCTTATTGGATGTATGCTGGTCCAGCCCATATAGGAACATTAAGAGTGGCTAGTTCTTTCAAAAATGTTCATGCTATTATGCATGCTCCTTTAGGAGATGACTATTTCAATGTAATGCGTTCCATGTTAGAACGTGAAAGGGATTTCACACCAGTAACCGCGAGTATTGTGGATCGCCATGTATTAGCACGAGGATCCCAAGAAAAAGTCGTAGAAAATATTACTCGAAAAGACAAAGAAGAACAGCCGGATTTAATAGTATTGACTCCTACATGCACTTCTAGTATCTTGCAAGAAGATTTACAAAACTTTGTAGATCGTGCTTCA---------------------------------------------------------------------------------------------------------------------------------------------------------------------------------------------------------------------------------------------------------------------------AGAGAATCAGAATCT------------------------------------------------------------------------------------------------------------------------------------------------------------------------------------GATGTAATCTTAGCTGATGTAAACCATTACAGAGTAAATGAATTGCAAGCGGCTGATAGAACATTAGAACAAATTATACGTTTTTATTTGGAAAAAGCA---------AAAAAAAAAAAC---------------------------------------------------------------------------------------------------------------------------------------------------GAGTTACCTGAATCA---------------------------------------------------------------------------------------------------------------------AAAACAGAAAAACCATCAGCTAATATATTAGGAATGTTTACACTTGGTTTTCACAATCAACATGATTGTCGAGAATTAAAACGTTTATTAAATGATTTAGGAATTACCATTAATGAAATAATCCCAGAAGGTGGAAATGTAACAAATTTAAAAAATCTCCCAGCAGCTTGGTTTAATATAGTTCCATATCGTGAAGTAGGTTTAATGTCCGCGATTTATCTAGAAAAAGAACACCAAATGCCATATGTGGCAACAACCCCTATGGGAGTTGTAGAAACAGCTAAATTTATCAGAGAGATTGCTTCTATATTAAAT---------------------------------------------------------------------------------------------------------------------------------------------------------------------------------------------------------------------------------------------------------------------------------------------------------TCTTTAACTAGCGTTAATAGCGCATTGGGC------------------------------------------------------------------------------------------------CTTACAAAAAATGTAAATTTTGATGATTATATAGATCAACAAACACGATTTGTGTCACAAGCCGCATGGTTTTCTAGATCGATTGATTGTCAAAACTTAACTGGAAAAAAAGCCGTAGTTTTTGGAGACGCTACACATGCTGCATGTATGACTAAAATTTTAACACGAGAAATAGGGTTACATGTTGCTTGTGCTGGAACATATTGTAAACATGATGCTGATTGGTTTAGAGAACAAGTTTTAGGATTTTGTGATCAAGTATTAATTACTGATGATCATACTCAAGTAGGGGATATGATTTCTCGTCTAGAACCTGCTGCAATTTTTGGGACTCAAATGGAACGTCATGTCGGGAAACGCTTAGATATTCCTTGTGGTGTTATTTCCGCCCCTGTTCACATTCAAAATTTCCCTTTGAGTTATCGTCCGTTTTTAGGATATGAGGGAACAAATCAGATTGCGGATTTAGTTTATAACTCATTTACGTTAGGAATGGAAGATCATTTACTTGAAATTTTTGGTGGTCACGATACA------AAAGAAGTAATTACTAAA---------------------------------------------------TCGTTGTCTACAGAA------------TCTGATTTTGAT------------------------------------------------------------------------------------------TGGTCACCTGACGGATTAGCTGAATTAAAGAAAATTCCGGGTTTTGTACGAGGAAAAGTAAAACGAAATACTGAAAAATATGCTCGA------------------------------------------------CAAAAAGGAATTCGTACCATAAATGTTGAAGTTATGTATGCTGCTAAAGAAGCAGCTGGGGCTTAA---------
                Jenufa_perforata  ---------------------------------------------------------------ATGAAATTAGCGTATTGGATGTATGCTGGACCAGCACATATTGGAACATTGCGAGTAGCTAGTTCTTTTAAAAACGTACATGCTATTATGCATGCTCCTTTAGGGGATGATTATTTTAATGTTATGCGTTCGATGTTAGAACGTGAAAGAGATTTTACTCCCGTAACGGCTAGTATAGTAGATCGTCATGTTTTAGCTCGTGGATCACAAGAAAAAGTTGTAGAAAATATTACTAGAAAAGACAAAGAAGAACAACCAGATTTGATTGTATTAACTCCAACATGTACTTCTAGTATATTGCAAGAAGATTTACAAAATTTTGTGGATCGTGCTTCA---------------------------------------------------------------------------------------------------------------------------------------------------------------------------------------------------------------------------------------------------------------------------AGAGAGTCGGATTCT------------------------------------------------------------------------------------------------------------------------------------------------------------------------------------GACGTCTTATTAGCGGATGTAAATCATTATAGAGTGAACGAATTACAAGCAGCTGACAGAACATTAGAACAAATTGTGCGCTTTTATTTAGAGAAAGCA---------AAAAAACAAAAC---------------------------------------------------------------------------------------------------------------------------------------------------AATTTGCCGTTTTCTGAAGAA------------------------------------------------------------------------------------------------------AAAATAGAAAAAACAAAAAAACCATCTGCTAATATTTTAGGTATGTTTACTTTAGGATTTCATAATCAGCATGATTGTCGAGAACTAAAACGTTTATTAAATGATTTAGGTATTGAAGTTAATGAAGTAATTCCTGAAGGTGGTTTGGTAACAAACTTAAAAAATCTTCCAGCAGCTTGGTTTAACTTAGTTCCTTATCGTGAAGTAGGTTTAATGAGTGCTATCTATTTAGAAAAAGAATTTCAAATGCCTTATGTAGCTACAACTCCAATGGGTGTTGTTGAAACAGCTAAATGTATAAGAGAAATTGCACATATAGTAAAT---------------------------------------------------------------------------------------------------------------------------------------------------------------------------------------------------------------------------------------------------------------------------------------------------------TCTATCGAT---------------------------------------------------------------------------------------------------------------------CCTACTCGAAAATTTAATCATGAAGATTATATAGATCAACAAACACGATTTGTATCACAAGCGGCATGGTTTTCTAGATCTATTGACTGTCAAAATTTAACAGGTAAAAAAGCAGTTGTTTTTGGTGATGCTACTCATGCAGCAAGTATGACTAAAATTTTGTCTAGAGAAATAGGTCTACGTGTTGCTTGTGCCGGAACTTATTGTAAACATGATGCTGATTGGTTTCGAGAACAAGTTTTAGGTTTTTGTGATCAAGTCTTAATTACTGATGACCATACTCAAGTTGGTGATATGATCTCAAACTTGGAACCTGCTGCAATTTTTGGAACTCAAATGGAACGTCATGTAGGAAAACGTTTAGATATTCCATGTGGCGTTATTTCTGCTCCTGTTCATATACAAAACTTCCCTTTAGGTTATCGCCCTTTTTTAGGGTATGAAGGAACAAATCAAATTGCGGATTTAGTTTATAATTCATTTACTTTAGGAATGGAAGATCATTTACTTGAAATTTTTGGTGGTCACGATACC------AAAGAAGTTATCACAAAA---------------------------------------------------TCTTTATCTACAGAA------------TCTGATTTCCAT------------------------------------------------------------------------------------------TGGTCACCTGATGGTTTAGCTGAATTAAAAAAAATTCCAGGGTTTGTTAGAGGTAAAGTTAAACGAAATACTGAAAAATTTGCTAGA------------------------------------------------CAAAAAGGTATTCGTACCATTAATGTAGAAGTTATGTATGCTGCTAAAGAAGCGGCTGGTGCTTAA---------
            Kirchneriella_aperta  ---------------------------------------------------------------ATGAAATTAGCTTATTGGATGTATGCAGGTCCAGCTCATTTGGGAACTTTGCGTGTCGCAAGTTCATTTAAAAATGTACATGCAATTATGCATGCCCCTTTAGGGGATGATTATTTTAATGTTTTGCGATCAATGTTAGAACGTGAACGTGATTTTACGCCTGTAACTGCAAGTATTGTTGATCGACATGTTTTAGCTCGAGGATCTCAAGAAAAAGTTGTAGAAAATATTACAAGAAAAGATAAAGAAGAACGCCCCGATCTAATTGTTTTAACACCTACTTGTACGTCAAGCATCTTACAAGAAGATCTTCAAAATTTTGTAAATCGTGCTTCA---------------------------------------------------------------------------------------------------------------------------------------------------------------------------------------------------------------------------------------------------------------------------TTCGAGTCGGATTCA------------------------------------------------------------------------------------------------------------------------------------------------------------------------------------GATGTCATTTTAGCTGATGTAAATCATTATCGAGTTAATGAAATTCAAGCTGCAGATCGTACACTTGAACAAATTGTTCGTTTTTATTTAGAAAAAGCA------AAAAGAGATCCAAAC---------------------------------------------------------------------------------------------------------------------------------------------------------------------------------------------------------------------------------------------------------------------------TTTCAAATTGAAAAAACCACAACTCCGTCAGCGAATATTCTGGGGATTTTTACTTTAGGCTTTCACAATACACATGACTGTCGTGAATTAAAACGTCTTTTAAATGATTTAGGTATTCAAATCAATGAAATTGTACCGGAAGGTTGTTCTGTTAAAAATTTAAAAAATCTTTCAAAAGCTTGGTTCAATATTGTTCCTTATAGAGAAATTGGTCTAATGACAGCTGTTTATCTTGAAAAGGAATTCCAAATGCCTTATATTTCAATTACGCCTATGGGAGTTATTGATACTGCGTGTTTTATTCGAGAAATATCGAAAATTTTACAAAATTCTGTAAAACCT------------------------------------------------------------------------------------------------------------------------------------------------------------------------------------------------------------------------------------------------------------------------------------ATAAATCTAGAAAATTCGAATGTATTACAGCAACAGAATTCAATT------------------------------------------------------------GTTCCAAATGAAATTGAAGAAAACAATCCAAAAAATGCGTTCAATTTTGAATCTTATATTACTCAACAAACACAGTATGTTTCGCAAGCAGCTTGGTTTTCAAGATCAATTGATTGTCAAAATTTAACAGGTAAAAAAGCTGTAGTATTTGGTGATGCTACACATGCAGCAAGCATGACAAAAATTCTTACTCGTGAAATGGGGATTCATGTGGTTTGTGCTGGAACTTATTGTAAACATGACGCGGATTGGTTCCGTGAACAAGTTGTAGGATTTTGTGATGAAGTTTTAATTACAGATGATCACACACAAGTTGGTGAAATGATTTCACGACTAGAACCGTCAGCTATTTTTGGAACTCAAATGGAACGACATGTTGGAAAACGTTTAGATATTCCCTGTGGAGTTATTTCAGCTCCTGTTCATATTCAAAATTTCCCATTAGGTTATCGTCCATTTTTAGGATATGAAGGAACAAATCAAATTGCTGATTTAATTTATAATTCATTTACATTAGGAATGGAAGATCATTTATTAGAAATCTTTAATGGTCATGATACA------AAAGAAGTAACAACA---------------------------------------------------AAATCTCTTTCAACT---------------ACAAATGGT---------------------------------------------------------------------------------------TTAGAATGGTCGAAAGAAGCTTTAGATGAATTATCTCGTGTACCAGGATTTGTTCGTGGAAAAGTTCAACGTAATGTTGAAAAATTTGCAAGT------------------------------------------------ACAAATAAATTGTCTTTTATTACTTTAGAAACCATGTATGCAGCAAAAGAAGCTGTAAATGCATAA---------
        Koshicola_spirodelophila  ---------------------------------------------------------------ATGAAATTAGCTTATTGGATGTATTGTGGTCCGGCTCATATTGGAACTCTTCGTGTAGCTTCATCCTTTAAAGGAGTTCATTCTTTAATGCATGCTCCTTTAGGTGATGATTATTTTAATGTTATGCGTTCAATGCTTGAACGTGAAAGAGATTTCACACCTGTTACTGCTAGTATAGTAGATCGCCATGTGTTAGCGCGCGGTTCTCAAGAAAAAGTTGTTGAAAATATTACGCGTAAAGATAAAGAAGAGCGGCCTGATTTGATTGTTTTAACACCTACATGTACTTCAAGTATATTAGTTGAAGATTTAGGGAATTTTGTAGAAAGAGCTGCT---------------------------------------------------------------------------------------------------------------------------------------------------------------------------------------------------------------------------------------------------------------------------ATGGAATCAAAT------------------------------------------------------------------------------------------------------------------------------------------------------------------------------------TCAGATGTTCTTTTAGCTGATGTAAATCATTATCGAGTAAATGAATTGCAAGCAGCTGACCGAACTTTAGAACAAATTGTTCGTTTTTATTTAGAAAAAACG---------AAAAAAAATGTCTCAGGTGAGGAGTGGCAAAAT---------------------------------------------------------------------------------------------------------------------------------------------------------------------------------------------------------------------------------------------------------TTAATTACAAAAACTGAGAAACCTTCTGCTAATATAATAGGTATATTTACATTAGGTTTTCATAATTTTCATGATTGTTCAGAATTAAAACGATTATTAACTAATTTAGGTATAGAAGTTAATGAGATCATTCCTGAAGGCGGTAAAGTTACAAATTTAAAAAATTTACCAAAAGCATGGTTTAACTTAATTCCATATCGTGAAGTAGGGCTAATGACTGCATATTATCTTGAAAAAGAATTTCAAATGCCTTATGTAGATATTACTCCCATGGGTTTAGCTGGTACAGCTGCTTGTATTCGACGTATTGCTAAAATTTTAGAAGAAAATTTCAAT------------------------------------------------------------------------------------------------------------------------------------------------------------------------------------------------------------------------------------------------------------------------------------------------------------------------------------------------------------------------------------------------------------------------TTACAAAACAAAAAAACAGTATATGAAGATTACATTCAACAACAAACAAAATTCGTTTCACAAGCAGCATGGTTTGCCCGTTCTATAGACTGTCAAAATTTAACTGGTAAAAAGGTTGTCGTGTTTGGCGATGTGACACATGTTGTCTGTATGACAAAAATTTTAGTTTGTGAAATGGGAATTCGAGTTGCTTGTGCTGGTACATATTGCAAACACGATGCCGATTGGTTTAGAGAACAAGTTTGGGGTTTTACGGATGAAGTATTAATTACCGATGATCATACACAAGTAAGTGAAATGATAGCACGGATTGAACCTGATTGTGTTTTTGGCACCCAAATGGAACGACATATATCTAAAAAATGGGAAATTCCGTGTGGGGTAATTTCTGCTCCAATTCATATTCAAAATTTTCCTTTAGGCTATCGACCATTTTTAGGTTATGAAGGAACAAATCAAATTGCTGATCTTGTGTATAATTCCTTTACTTTAGGAATGGAAGATCATTTATTAAAATTATTTGGAGGCCATGATACG------AAATTAAATATAAACACTAAT------------------------------------------------------GAAAAAGAAAAT------------AGTTTAAAT------------------------------------------------------------------------------------------TGGACAGTGGAAGCACAACAAGAATTATCTAGAATTCCTGGTTTTGTTCGTAATAAAGTTAAACGTAATGTTCAAAAATATGCAGAG------------------------------------------------CAAAACCATTTAACTGAAATTACCGTTGAAGTTATGTATGCTGCGAAAGAATCGATTGGC---TAA---------
             Lobochlamys_culleus  ---------------------------------------------------------------ATGAAATTAGCTTATTGGATGTATGCAGGTCCTGCTCATATTGGTACTTTACGTGTTGCCAGCTCGTTTAAAAACGTTCATGCTATTATGCATGCTCCTTTAGGCGATGATTATTTTAATGTAATGCGATCTATGTTAGAACGTGAAAGAGATTTTACTCCTGTCACAGCAAGTATTGTAGATCGACACGTGTTAGCTCGTGGCTCTCAAGAAAAAGTTGTTGAAAATATTACAAGAAAAGATAAAGAAGAGCGTCCAGATTTAATAATCTTAACTCCAACCTGTACGAGTAGTATTTTACAAGAGGATTTACAAAATTTTGTTGAAAGAGCAGCTATTTCAAATTTTCTTGGTCAATCTGTGCCTGCTACTTCT---------------------------------------------------------------------------------------------------------------------------------------------------------------------------------------------------CTTTCTTTAGAGCTGGAGTACAAAAAGATAGAAAAAAATTCTAACACTCAAGTGACTAAATCTAATAGTGATACAAATAGAGTAGTC------------------TTAGAAAAGCAAAATGCTATAAAAACAAATATAGATGTATCTAAAAACGAAGAAAACCCTTTGGTGGACAAGCTCAGCTTGGTAGGTGAAATCAAACCCTCTTTTGATAAAGGTTTAGAAAGTGATGTGATTTTAGCCGATGTAAATCATTATCGTGTGAATGAATTACAAGCTGCTGATCGTACCTTAGAACAAATTGTTCGATTTTATCTTGAAAAAGAA---------AAAAAACAAAAAAATAAGCAAAATCTTTCTTTATTTAATTTAGAGAATTCTCTAAGTGCTACAAAAAATCTTGTAGGGGAGTCATCT---------------------------------------------------------------AAAAATCCGAGCTCTCTTAATAACGCTTCCCGTGATTTTAAGTTCGATAAAGAAGCTGAAGTTTTTGAAAGTTCTTCTTTTTATATGCCAGCGAAGCTGGCATACGAAATAGAAGGCAATGATATTAACTACTTTATTGAGAAAACAGAAAAACCATCTGCTAATATTATTGGGATTTTTACTTTAGGATTTCATAATCAACATGATTGTAGAGAATTAAAACGTTTATTAAGTGATTTAGGAATTGATATAAATGAAGTTATTCCAGAAGGTGGATCCGTTAAAAATTTAAAAAATCTTCCTAAAGCTTGGTTCAACGTTATACCTTATCGTGAAATTGGCTTAATGACAGCCGTTTATTTAGAAAAAGAATATAAAATGCCTTATGTTTCAATAACGCCTATGGGTCTTGTTAATACTGCTGCTTTTATTTTAGAAATCGCCAAAATTTTAAAGAATATTTTTTTAGTTATAAGCAAAGAAAAAACAGCTATTCTAACATGGATTCTCAAAACAATAAAGTTTTTTTCACAGTTAGTA------------------------------------------------------------------------------------------------------------------------------------------------------------------ACAGCGGATACACTGGAAGAGAGTGTTAACCCAAACTCTACTAGCGTAGAAAATCTAGAAAATCTTTATTTAAAT---------------------------------------------------------------------------------------------------------------------------------TATATTGATCAACAAACTCGTTTTGTGTCTCAAGCAGCTTGGTTTTCTCGATCAATTGATTGTCAAAATTTAACTGGCAAAAGAGCTGTTGTTTTTGGAGATGCTACTCATGCTGCTAATATGACAAAAATTTTATCACGTGAAATGGGTATTAAAGTGGCCTGCGCAGGAACATATTGTAAACACGATGCTGATTGGTTTAGAGAACAAGTATTAGGATATTGTGATCAAGTATTAATAACAGATGATCATACCCAAGTTGGTGATATGATTGCTCAAATCGAACCTGCCGCTATATTTGGAACACAAATGGAACGTCATGTTGGAAAACGTTTAGATATACCTTGTGGTGTAATTTCGGCACCAGTTCATATTCAAAACTTTCCATTAGGGTATCGTCCTTTTTTAGGTTATGAAGGTACAAATCAAATCGCAGATTTAGTTTATAATTCTTTCAGTCTTGGAATGGAAGATCATCTTTTAAGTATTTTTGGTGGTCATGATACA------AAAGAAGTTATTACTAAA---------------------------------------------------TCTTTATCAACT------------GATTCTGATTGCAGT------------------------------------------------------------------------------------------TGGTCTTCTGAAGGTTTAGCGGAATTAAACAAAATTCCAGGTTTTGTTCGAGGAAAAGTTAAAAGAAATACAGAAAAATATGCGCGT------------------------------------------------CAAAAAAATATTCCTATGATAACTGTTGAAGTTATGTATGCTGCTAAAGAAGCAGTCGCAAATTAA---------
              Lobochlamys_segnis  ---------------------------------------------------------------ATGAAATTAGCGTATTGGATGTATGCAGGTCCTGCTCATATTGGGACTTTACGTGTAGCAAGTTCTTTTAAAAATGTACATGCTATTATGCACGCCCCGTTGGGAGATGATTATTTTAATGTAATGAGATCTATGTTAGAACGTGAAAGAGACTTTACACCAGTAACAGCAAGTATTGTTGATCGACATGTTTTAGCTCGAGGATCTCAAGAAAAAGTTGTAGAAAATATTACAAGGAAAGATAAAGAAGAACGTCCAGATTTAATAGTGTTAACACCTACATGTACGAGTAGTATTTTACAAGAAGATTTACAAAATTTTGTTGAAAGAGCTACGATATCAAAATCCGAAGGATTGATGACTCACCTCGCCGGC---------------------------------------------------------------------------------------------------------------------------------------------------------------------------------------------------GTTAGCAGGCGCAAAGGTGAGGGAAGCTTAGAAACCGGATCTCACCTTAAAGGT------------------------------------------------------------------------------------------GAGGCTGTTGCGCCTCGTTCACTAACAGGACAGCTTCGCGAGGAAAAAATAGCTGTCCTAGAAAAAGATATAACTTTAGAAAGTGATGTTCTGTTAGCAGATGTAAATCATTATAGGGTTAATGAATTTCAAGCAGCTGATCGTACTTTAGAACAAATTGTTAGATTTTATCTTGAAAAAGAT---------AAAAAACGAACAGATTATTCGTTTGAAAAA---------------------------------------------------------------------------------------------------------------------------------------------------------------------------------------------------------------------------------------------------------------AATAAAAAAACAGAAAAACCTTCAGCAAATATTATTGGCATTTTTACTTTAGGCTTTCATAATCAACATGATTGTCGGGAATTAAAACGTTTGTTAAACGATTTAGGAATTCAGGTCAATGAAATTATCCCTGAAGGAGGTTCTGTAAAAAATTTAAAAAATTTACCAAAAGCTTGGTTTAATATAATTCCTTATCGTGAAATTGGTTTAATGACAGCTGTTCTTTTAGAAAAAGAATATCAAATGCCTTATGTTTCAATAACACCAATGGGATTAGTAAATACAGCGGCTTTTATTTTAGAAATAGCAAAAATTTTGGAGGTTTCTTTTCATACTCAAATGAAAAATTCTTCTTTTTATGATGAAATGATAAAA------------------------------------------------------------------------------------------------------------------------------------------------------------------------------------------------------------------------------------TCTAACCAACAGACTTCATTAGAATCAATTTATTCTAAT---------------------------------------------------------------------------------------------------------------------------------TATATTGATAGTCAAACTCGTTTTGTTTCTCAAGCTGCTTGGTTTTCAAGATCAATTGATTGTCAAAACTTAACAGGAAAGAGAGCTGTGGTTTTTGGAGATGCTACACATTCCGCTAATATAACGAAAATTTTAGCACGGGAAATGGGAATTAAAGTCGCTTGCGCTGGAACGTATTGTAAACACGACGCTGATTGGTTTAGAGAACAGGTGTTAGGATATTGTGATCAAGTTTTAATAACAGATGATCATACACAAGTCGGTGATATGATTGCTCAAATTGAACCAGCAGCAATTTTTGGAACACAAATGGAACGTCACGTAGGAAAAAGATTAGATATTCCTTGTGGTGTAATTTCAGCACCTGTTCATATCCAAAATTTTCCCTTAGGCTATAGACCTTTTTTAGGATATGAAGGAACAAATCAAATTGCTGATTTAGTTTATAATTCTTTTAGTCTTGGAATGGAAGATCATCTTTTAAGTATTTTTGGAGGTCATGATACA------AAAGAAGTTATAACAAAA---------------------------------------------------GCTTTATCAACA------------GATTCGGATTGTAGT------------------------------------------------------------------------------------------TGGTCAACAGACGGTTTAGCTGAATTAAATAAGATTCCAGGTTTTGTTCGAGGAAAAGTTAAAAGAAATACAGAAAAATATGCTCGT------------------------------------------------CAAAAAAATATTTCTATTATAACTGTTGAAATTATGTATGCCGCTAAAGAAGCTGTTGGAGCATAA---------
             Microglena_monadina  ---------------------------------------------------------------ATGAAATTAGCTTATTGGATGTATGCTGGACCAGCTCATATTGGAACATTACGTGTTGCAAGTTCTTTTAAAAATGTTCATGCAATTATGCATGCTCCTTTAGGAGATGATTACTTTAATGTAATGCGCTCTATGCTAGAACGTGAAAGAGATTTTACACCCGTTACAGCTAGCATTGTAGATAGACATGTTTTAGCCCGCGGATCTCAAGAAAAAGTAGTTGAAAATATCACAAGAAAAGATAAAGAAGAAAAACCGGATTTAATTGTTTTAACTCCAACATGTACTTCAAGTATTTTACAAGAAGATTTGCAAAATTTTGTCAATAGAGCAGCA---------------------------------------------------------------------------------------------------------------------------------------------------------------------------------------------------------------------------------------------------------------------------CTTGAATCAGATAGT------------------------------------------------------------------------------------------------------------------------------------------------------------------------------------GATGTAATATTAGCAGATGTAAATCATTATCGTGTGAATGAATTGCAAGCAGCTGATAGAACATTAGAACAAATTATTCGTTTTTATTTAGAAAAATAT---------AAAAAACAA---------------------------------------------------------------------------------------------------------------------------------------------------AATCAACTTTCA---------------------------------------------------------------------------------------------------------------------CTAGAAAAAACTGTAAAACCATCTGCAAATATTTTAGGGATTTTTACTTTAGGATTTCACCACCAACATGATTGTCGTGAGTTAAAACGTTTATTAAATGATCTTGGGGTAGAGGTAAATGAAGTAATTCCTGAAGGTAGTTCAGTAACTAATTTAAAAAATTTGACAAAAGCTTGGTTTAATTTAGTTCCTTATCGTGAAGTAGGTCTAATGAGTGCAATTTTTTTAGAAAAAGAATATTTAATGCCATATGTAGCAATTACACCTATGGGTATTAGAGAAACTGCTGAATGTATACGTCAAATAGCAAAAATTTTAATTAATTTAAATCCT------------------------------------------------------------------------------------------------------------------------------------------------------------------------------------------------------------------------------------------------------------------------------------------TCTTTATCTAATTTATTCTCAAAACGT------------------------------------------------------------------------------------------------------------------------ATTGAAAATTACATTGAACAACAAACACGTTTTATTTCTCAAGCCACTTGGTTTTCTCGATCAATTGACTGTCAAAATTTAACTGGAAAACGAGCAATTGTTTTTGGGGATGCTACACATGCTGCTTCAATGACTAAAATTTTAACTCAAGAAATGGGTATTCGTGTTGTTTGTGCCGGAACATATTGTAAACATGATGGTGATTGGTTTAGAGATCAAGTAAAGGGTTTTTGTGATCAAATTTTAATTACAGATGATCATACTCAAGTAGGAGATATTATTGCAAAACTAGAACCGGCTGCTATTTTTGGTACACAAATGGAACGTCATGTAGGAAAACGTTTAGATATTCCTTGTGGAGTTATTTCTGCACCAGTTCATATTCAAAACTTTCCTTTAGGTTATAGACCTTTTTTAGGCTATGAAGGCACTAACCAAATAGCAGATTTAGTTTATAATTCATTTAGTCTTGGTATGGAAGATCATTTATTGGAAATTTTTGGTGGGCATGATACA------AAAGAAGTTATAACAAAA---------------------------------------------------TCTTTATCAACAAAT------------TCTGATTTAACT------------------------------------------------------------------------------------------TGGGCATCTGATGGTTTAGCTGAATTAAATAGAATTCCTGGCTTTGTTCGTGGGAAAGTCAAACGTAATACTGAAAAATTTGCGCGA------------------------------------------------CAAAATAATCTTAATCTTATAACTGTTGAAGTAATGTTTGCAGCAAAAGAAGCTCTTAGC---TAA---------
                   Microspora_sp  ---------------------------------------------------------------ATGAAATTAGCTTATTGGATGTATGCTGGACCAGCTCATATTGGCACATTACGTGTCGCTAGTTCATTCAAAAATGTTCATGCAATAATGCACGCACCTTTAGGTGATGATTATTTTAACGTAATGCGATCCATGTTAGAACGTGAACGTGATTTTACACCAGTTACTGCAAGCATTGTGGATCGTCATGTTTTGGCGCGTGGTTCAAGAGATAAAGTTGTAGAAAATATTACTCGAAAAGATAAAGAAGAACGTCCAGATCTTATTGTTCTTACTCCAACTTGTACTTCTTCAATACTTCAAGAAGATCTTGGAAACTTTACACAACGTGCTTCT---------------------------------------------------------------------------------------------------------------------------------------------------------------------------------------------------------------------------------------------------------------------------TTAGAGTCCCAATCG------------------------------------------------------------------------------------------------------------------------------------------------------------------------------------GATGTTATTTTGGCTGATGTTAATCATTATAGAGTTAACGAATTACAAGCTGCCGATAGAACGCTTGAACAAATCGTTCGTTATTATATTGAAAAAGCA---------AAAAAAGAAAAT---------------------------------------------------------------------------------------------------------------------------------------------------GAATTACCCACAAAC---------------------------------------------------------------------------------------------------------------------AAAACTGCTAAACCTTCTACAAATATTTTAGGTGTTTTTACTTTAGGTTTTCATAATCAACACGATTGTAGAGAACTTAAACGTTTACTAAATGATTTGGGTATTCAGATTAATGAAATTATCCCAGAAGGAGGATCGGTTAAAAATTTAAAAAATTTAACAAAAGCTTGGTTTAATATTGTTCCGTATCGAGAAGTGGGTTTAATGAGTGCCATTTATTTGGAACAAGAATATAATATGCCTTATGTGTCTACAACACCTATGGGTGTTGTAGACACTGCAACTTGGATTAGAGAAATAGGAATTATTTTAACAAAATTAACAGAAGATCGTTCAAATAAA------------------------------------------------------------------------------------------------------------------------------------------------------------------------------------------------------------------------ATCAATTCAGATTCCTTTCTATCAAACGAAGGAAAAGCATTAGACTCCCAAGTAAAAATGGAACCAAAACAAAGCGATGCTAACTCAAATAAAACTAGAAATCCTATTTTACCTTTAAAAGAAAAAGATATCGAA---------------------------------------AATAGTAAGCAAATTATATCGAATTTTGAAAGTTATATTGACCAACAAACAAGATTTGTTTCGCAAGCAGCCTGGTTTTCTCGTTCTATTGATTGTCAAAATTTAACAGGAAAAAAAGCTGTGGTTTTTGGAGACGCAACACATGCAGCCTCAATGACTAAAATTTTAGCGCGTGAAATGGGTATCCGTGTTGCTTGTGCTGGAACATATTGTAAGCATGATGCGGATTGGTTTAGAGAGCAGGTTTTAGGTTTTTGTGATCAAGTTCTCATTACTGATGATCACACGCAAGTAGGTGATATTATTTCAAAAATTGAGCCGGCTGCTATTTTTGGTACACAAATGGAACGTCATGTTGGTAAACGTTTGGATATTCCTTGTGGAGTTATTTCTGCCCCTGTTCATATTCAAAACTTTCCTTTAGGATATCGCCCTTTTTTAGGTTATGAAGGAACAAATCAAATTGCCGACTTAGTCTATAATTCTTTTTCACTTGGAATGGAGGATCATTTATTAGACATTTTTGGCGGCCACGATACA------AAGCAAGTTATAACTAAA---------------------------------------------------GCTTTATCTACTGAT------------TCCGATTTCGAT------------------------------------------------------------------------------------------TGGGCACCAGATGGACTAGCCGAACTTAATAAAATCCCAGGATTTGTTCGCAATAAAGTAAAAAGAAACACGGAAAAATATGCTCGA------------------------------------------------GAAAATAATATTTCAAATATTACTGTAGAAGTGATGTTTGCAGCTAAAGAAGCTGTTGGTGCTTAG---------
         Mychonastes_homosphaera  ---------------------------------------------------------------ATGAAATTAGCTTATTGGATGTATGCCGGACCGGCGCATATTGGTACATTACGTGTAGCCAGTTCTTTTAAAAATGTGCACGCCATTATGCATGCTCCCCTAGGGGATGATTACTTTAACGTTATGCGTTCGATGTTAGAACGTGAACGTGATTTTACTCCTGTTACTACAAGTGTTGTGGATCGACATGTTTTAAGTCGTGGGTCGCAAGAAAAAGTATCAAACTTAATTACCCGCAAAGATAAAGAAGAACAGCCAGATTTAATTGTATTAACACCTACTTGTACATCAAGTCTATTACAAGAAGATTTAGACAACTTTGTAAAACGAGCATCC---------------------------------------------------------------------------------------------------------------------------------------------------------------------------------------------------------------------------------------------------------------------------GAAGAAACTGTAGCT------------------------------------------------------------------------------------------------------------------------------------------------------------------------------------GACGTTTTATTAGCTGATGTAAACCATTATCGAATTAATGAGCTTCAAGCAGCTGATCGAACATTAGAACAAATTGTCCGATTTATTATGGAAAAAGAATTA------AAAAAAGGATCT---------------------------------------------------------------------------------------------------------------------------------------------------------------------------------------------------------------------------------------------------------------------------GCTTCTCTGGAAAAAAGCCTACGTCCTTCTGTTAATATTATTGGCCCATTTACTCTAGGTTTCCATAATCACCACGATTGTCGTGAATTAAAACGATTATTCAATGATTTAAATATTGAGGTAAACCAAATGATTCCAGAAGGAGCATCGGTTTATGACTTAAAAGACCTGCGTCGAGCATGGGTCAATATTGTTCCCTATCGTGAAGTTGGGGTAATGACCGCGCAATATTTATATGAGCAATTCGGGATGCCTTATGTTGATGTGATCCCAATGGGTGTTTCGGAAACTGAAAACTTTATTCGTCAATTAACAAAAGCATTTACAGAAGTTTATGGT------------------------------------------------------------------------------------------------------------------------------------------------------------------------------------------------------------------------------------------------------------------------------------TCAGATCGTTTAATGGCACAAACAGAAGCTTTTCAACGT---------------------------------------------------------------------------------------------------GAAAAAGAGTTAGAATTCGAAGCTTACATTGCCCAACAAAAACAATACCTATCACAATCATCTTGGTTTGCTAGATCAATCGACTGTCAAAATTTAACAGGTAAGAAGGTAGTTGTATTTGGAGATGCAACCCACGCGGCTGGAATGACCAAGGTCTTAAGTCGAGAAATGGGTATTGACGTAGTCTGCGCTGGTACTTACTGTAAACATGACGCGGATTGGTTCCGTGACCAAGTAAAAGGGTTTACACCACAAGTTTTAATCACTGACGACCATACACAAGTCGGTGAAGTTATTACAGAATTAGCCCCGTCAGCTATTTTTGGGACTCAAATGGAACGTCACGTGGGAAAACGTCTGGGCATCCCATGTGGAGTAATTTCTGCTCCTGTACATATTCAAAATTACCCACTCGCGTTTAAACCTTTCTTAGGTTATGAAGGCAGTAACCAAATCGCCGATTTAGTTTATAACTCATTTAGTTTAGGCATGGAAGACCATTTACTTGAAATTTTTGGTGGACATGACACA------AAAGAGATTATTCAACCTGAA------------------------------------------------AGCCTTCAAACTAAT---------------GGCGTACGT------------------------------------------------------------------------------------------TGGGACGAAGAATCAAGCAGTGAATTATCGAAAATCCCTGGGTTTGTGCGTGGTCGTGTAAAAGCGAACACTGAAAAGTTTGCGACG------------------------------------------------AGTCGTCAAATTACAGAAATCACGCTGGATGTTTTATTTGCTGCGAAAGAGTCGTTAGGGGCCTAA---------
             Mychonastes_jurisii  ---------------------------------------------------------------ATGAAATTAGCTTATTGGATGTATGCCGGACCGGCTCATATTGGAACTTTACGTGTAGCCAGTTCTTTTAAAAATGTTCATGCCATTATGCATGCTCCTCTAGGGGATGACTATTTTAATGTAATGCGTTCTATGTTAGAGCGTGAACGTGATTTTACCCCAGTAACCACAAGTGTGGTGGACCGACACGTTTTAAGTCGTGGGTCCCAAGAAAAAGTATCAAACTTAATTACACGCAAAGATAAAGAAGAACAACCCGATTTAATTGTATTAACACCAACGTGTACTTCTAGTCTTTTACAAGAAGATTTAGCCAATTTTGTGAAACGTGCCTCG---------------------------------------------------------------------------------------------------------------------------------------------------------------------------------------------------------------------------------------------------------------------------GAAGAAACATCAGCC------------------------------------------------------------------------------------------------------------------------------------------------------------------------------------GATGTTTTATTAGCGGATGTGAATCACTATCGAATTAACGAGCTACAAGCAGCTGACCGAACACTCGAACAGATTGTCCGTTTTATTATGGAAAAAGAAATG------AAAAAGGGA------------------------------------------------------------------------------------------------------------------------------------------------------------------------------------------------------------------------------------------------------------------------------TATTCACCTGAAAAATCATTACGACCTTCTGTAAATATTATTGGACCTTTTACCTTAGGCTTTCACAATCACCATGATTGTCGTGAATTAAAACGATTATTTACGGATTTAAACATTGAAGTCAATCAAATGATTCCAGAAGGAGCTTCCGTTTATGATTTAAAAGACCTACGTAAAGCTTGGGTAAACATTGTGCCTTATCGTGAAGTTGGCGTTATGACAGCCCAGTATTTACATGAGCAGTTTGCTATGCCTTATGTGGATGTGATTCCTATGGGAGTCTCTGAAACTGAAAAATTCATTCGTCAATTAACAAAAGCTTTTACAGAAGTGTATGGG------------------------------------------------------------------------------------------------------------------------------------------------------------------------------------------------------------------------------------------------------------------------------------TCTGATCGTTTAATGGCTGAAACAGAAGCTTTCCAGCAG---------------------------------------------------------------------------------------------------GAAAAAGAATTAGAGTTTGAAGCTTATATTGCTCAACAAAAACAATACTTATCTCAATCTTCGTGGTTTGCACGATCAATTGACTGTCAAAACTTAACTGGGAAAAAAGTGGTGGTTTTTGGAGATGCCACACATGCTGCTGGAATGACCAAACTTTTAAGTCGTGAAATGGGAATTGATGTGGTATGTGCTGGTACATATTGTAAGCATGATGCTGACTGGTTCCGTGATCAAGTAAAAGGCTTTACGCAACAAGTTTTAATTACAGATGACCATACTCAAGTTGGAGAAGTTATTGCTGAATTAGCCCCGTCGGCTATTTTTGGAACACAAATGGAACGTCACGTAGGAAAACGTTTAGGCATTCCATGTGGTGTAATTTCAGCGCCTGTTCACATTCAAAACTATCCGCTGGCTTTTAAACCGTTTTTAGGCTATGAGGGCAGTAATCAAATTGCTGATTTAGTTTATAACTCATTTAGTTTAGGTATGGAAGACCATTTACTTGAGATTTTTGGGGGACATGACACT------AAAGAAATTATCCAAGTTGAG------------------------------------------------GGAGCTCAAGCAAGT---------------GGCATTCGT------------------------------------------------------------------------------------------TGGAATGAGGAAGCCAGTGGTGAATTAGCTAAAATCCCAGGATTTGTGCGTGGTCGAGTAAAAACCAATACTGAAAAATTTGCGACA------------------------------------------------AGTCGTCAAATTTCAGAAATCACGCTGGAAGTGTTATTTGCGGCTAAAGAATCTTTAGGAGCTTAA---------
        Oedocladium_carolinianum  ---------------------------------------------------------------ATGAAATTAGCTTATTGGATGTATGCAGGGCCTGCGCATATCGGAACATTACGTGTTGCTAGCTCGTTTAAAAATGTTCATGCTATAATGCACGCCCCTTTAGGTGACGATTATTTTAATGTAATGCGTTCAATGTTAGAGCGCGAAAGAGATTTTACACCTGTGACGGCTAGTATTGTAGATCGTCATGTATTAGCGCGCGGCTCTCAAGAAAAAGTTGTAGAGAATATAACTCGAAAAGATAAAGAAGAACATCCTGATTTAATTATATTAACACCCACTTGTACTTCAAGTATTTTACAAGAAGATTTGCAAAACTTTGTAGATCGTGCTGCTTTAGAA---------------------------------------------------------------------------------------------------------------------------------------------------------------------------------------------------------------------------------------------------------------------------------------------------------------------------------------------------------------------------------------------------------------------------------------------------------------TCCCAATCAGATGTTCTTTTAGCTGACGTGAATCATTATCGTGTCAATGAATTACAAGCAGCAGATCGAACATTAGAACAGGTTGTTCGATTTTATCTCGAAAAAGCA---------AAAAAAAATAAT---------------------------------------------------------------------------------------------------------------------------------------------------CAATTACCT---------------------------------------------------------------------------------------------------------------------ACAAACAAAACGGAAAAACCCTCTGTAAATATTTTAGGTATTTTTACACTGGGTTTTCATAATAATCATGACTGTCGCGAACTTAAACGTTTATTGAACGATTTAGGAATTGAAGTTAATGAAGTAATTCCCGAAGGAGGATCTATTCAAAATTTAAAAAATTTACCAAAAGCTTGGTTAAATATTGTTCCATATCGTGAAGTCGGTTTAATGACCGCCGTTTATTTAGAAAAAGAATTTCAAATGCCTTATGTGGATTTGACACCAATGGGATTGGTTGAAACAGCAGCTTTTATTCGTGAAATAGAAAAAATTTTAAAAGGACTCTTGTCGAAGAGAACTGCA---------------------------------------------------------------------------------------------------------------------------------------------------------------------------------------------------------------------------------------------------------------------------AAGCGACTTGAATTGACAAATAATTCTTTAATTAAT------------------------------------------------------------------------------------------------------------------TTTGAAGAATATATCGATAAACAAACTCGTTTTGTTTCTCAAGCTGCTTGGTTTTCTCGTTCAATAGATTGTCAGAATTTAACTGGCAAAAAAACCGTTGTTTTTGGTGATGCAACTCATTCAGTTTTAATGACAAAAATTCTAACAAGAGAGATGGGTCTTAGAGTTGCATGTGCCGGAACATATTGTAAACACGATGCAGATTGGTTCCGTGAACAAGTTTTAGGTTTTTGTGATGAAGTATTAATTACTGATGATCATACACAAGTTGCGGATATGATTGCTCGTTTAGAACCGGCTGCTATTTTTGGAACCCAAATGGAACGTCATGTTGGAAAAAGATTAGATATTCCTTGCGGTGTTATTTCTGCACCGGTACATATTCAAAATTTTCCGTTAGGTTATCGACCATTTCTTGGTTACGAAGGAACAAATCAAATAGCAGATTTAGTTTATAATTCATTTACTTTAGGTATGGAGGATCATTTACTTGAAATTTTTGGTGGTCATGATAAT------AAAGAAGTAATAACGAAA---------------------------------------------------TCTTTATCAACAGAT------------TTTTCATTTCAT------------------------------------------------------------------------------------------TGGTCTCAAGACGCATTATTAGAGTTAGGTAAAATTCCAGGATTTGTTCGTGGAAAAGTGAAACGAAATACGGAGAAATTTGCCCGT------------------------------------------------GAAAATGGAATTAATCAAGTTACTATTGATGTTATGTATGCAGCTAAAGAATCGGCAGGAGCATAA---------
        Oedogonium_angustistomum  ---------------------------------------------------------------ATGAAATTAGCTTATTGGATGTATGCAGGGCCAGCGCATATTGGAACATTACGTGTTGCTAGCTCATTTAAAAATGTTCATGCTATAATGCACGCCCCGTTAGGTGACGATTATTTTAATGTAATGCGTTCCATGTTAGAACGTGAAAGAGATTTTACACCTGTTACGGCAAGTATTGTTGATCGTCATGTATTAGCTCGTGGTTCTCAAGAAAAAGTCGTAGAGAATATAACTCGAAAAGATAAAGAAGAAAACCCTGATTTAATTGTATTAACACCTACTTGTACCTCGAGTATTTTACAAGAAGATTTACAAAACTTTGTAGATCGCGCAGCTTTAGAA---------------------------------------------------------------------------------------------------------------------------------------------------------------------------------------------------------------------------------------------------------------------------------------------------------------------------------------------------------------------------------------------------------------------------------------------------------------TCACAATCAGATGTTTTGTTAGCTGACGTTAATCATTATCGTGTCAATGAGTTGCAAGCAGCAGATCGGACATTAGAGCAGGTTGTTAGATTTTATATTGAAAAAGCT---------ATAAAAACTAAT---------------------------------------------------------------------------------------------------------------------------------------------------AAATTACCT---------------------------------------------------------------------------------------------------------------------AAAAATAAAACGGAAAAACCCTCTGTAAATATATTAGGTATTTTTACACTGGGTTTTCATAATAATCATGACTGTCGTGAGCTTAAACGTTTATTGAATGATTTAGGAATTGAAGTTAATGAAGTCATTCCGGAAGGTGGATCTATTAAAAATTTAAAAAATTTACCAAAAGCTTGGTTAAATATTGTTCCGTATCGTGAGGTTGGTTTAATGACTGCAGTTTATTTAGAAAAAGAATTTCAAATGCCTTATGTTGATTTGACACCAATGGGATTAGTTGAAACCGCTGCTTTTATTCGTGAAATACAAAATATTTTAAAAGGTTTTGAT---------------------------------------------------------------------------------------------------------------------------------------------------------------------------------------------------------------------------------------------------------------------------------------------AAATTCAAAAACACA---TACAATTGTATAGAT------------------------------------------------------------------------------------------------------------------TTTGAAGAATATATAGACAAACAAACTCGTTTTGTTTCTCAAGCTGCTTGGTTTTCTCGTTCAATAGATTGTCAAAATTTAACTGGTAAAAAAACTGTTGTTTTCGGTGATGCAACTCATTCAGTTTTGATGACAAAAATTCTAACAAGAGAAATGGGCCTTCGAGTTTTATGTGCTGGAACATATTGTAAACATGATGCTGATTGGTTTCGTGAACAAGTTTTAGGGTTTTGTGATGAAGTATTAATTACTGATGATCATACTCAGGTTGCAGACATGATTGCTCGTTTAGAACCTGCTGCTATTTTTGGAACTCAAATGGAACGTCATGTTGGAAAAAGATTAGATATTCCTTGTGGTGTAATTTCTGCACCAGTTCATATTCAAAACTTTCCATTAGGTTATCGACCGTTTCTTGGTTATGAAGGAACAAATCAAATAGCAGATTTAGTTTATAATTCATTTACTTTAGGGATGGAAGATCATTTACTTGAAATTTTTGGTGGTCATGATAAT------AAAGAAGTAATAACGAAA---------------------------------------------------TCTTTATCTACAGAT------------TTTTCATTTAAT------------------------------------------------------------------------------------------TGGTCTCAAGATGCCTTATCAGAATTAGGAAAAATTCCAGGATTTGTTCGTGGAAAAGTCAAACGCAATACGGAAAAATTTGCTCGT------------------------------------------------GAAAATGGAATCAATCAAATAACTATTGATGTTATGTATGCAGCTAAAGAATCTGCTGGGGCATAA---------
            Oedogonium_cardiacum  ---------------------------------------------------------------ATGAAATTAGCTTATTGGATGTACGCCGGGCCAGCACATATTGGAACACTACGTGTTGCTAGCTCATTTAAAAATGTTCATGCTATAATGCACGCCCCTTTAGGTGACGATTATTTTAATGTAATGCGTTCAATGTTAGAACGTGAAAGAGATTTTACACCTGTTACGGCAAGCATTGTAGATCGTCATGTCTTAGCCCGTGGTTCTCAGGAAAAAGTCGTGGAGAATATAACTCGAAAAGATAAAGAAGAACATCCTGATTTAATTTTATTAACACCTACTTGTACATCAAGTATTTTACAAGAAGATTTACAAAACTTTGCAGACCGTGCAGCTTTAGAA---------------------------------------------------------------------------------------------------------------------------------------------------------------------------------------------------------------------------------------------------------------------------------------------------------------------------------------------------------------------------------------------------------------------------------------------------------------TCACAATCCGATGTTCTGTTAGCAGATGTTAATCATTATCGTGTCAATGAGTTACAAGCAGCAGATCGAACATTAGAACAGGTTGTTCGCTTTTATCTTGAAAAAGCT---------AAAAAAATTAAT---------------------------------------------------------------------------------------------------------------------------------------------------CAATTACCT---------------------------------------------------------------------------------------------------------------------AAGAATAAAACAGAAAAACCTTCTGTAAATATTTTAGGTATTTTTACACTAGGTTTTCATAATAATCACGACTGTCGTGAGCTTAAACGTTTATTGAATGATTTAGGAATCGAAGTTAATGAAGTTATTCCAGAGGGCGGATCTATTCAAAATTTAAAAAATTTACCAAAAGCTTGGTTAAATATTGTTCCATATCGTGAAGTTGGTTTAATGACGGCAGTTTATTTAGAAAAAGAATTTAAAATGCCTTATGTCGATTTGACACCAATGGGATTAGTTGAAACAGCTGCTTTTATCCGTGAAATAAAAAAAATTTTAAACGGTTTTGAT------------------------------------------------------------------------------------------------------------------------------------------------------------------------------------------------------------------------------------------------------------------------------------------AAACACATACAATTCGAT---GAATCTTTAATTAAT------------------------------------------------------------------------------------------------------------------TTTGAAGAATATATCGATAAACAAACTCGTTTTGTTTCTCAAGCTGCTTGGTTTTCTCGTTCAATCGATTGTCAAAATTTAACTGGTAAGAAAACCGTTGTTTTTGGGGATGCAACTCATTCAGTTTCCATGACAAAAATTCTAACAAGGGAAATGGGTCTTCGTGTTGTGTGTGCCGGAACATATTGTAAACATGATGCAGACTGGTTTCGTGAACAAGTTTTCGGATTTTGCGATGAAGTATTAATTACCGATGATCATACTCAAGTTGCAGATATGATTGCTCGTTTAGAACCTGCTGCAATTTTCGGAACTCAAATGGAACGTCATGTTGGGAAAAGATTAGATATTCCTTGTGGTGTAATTTCTGCACCAGTGCACATTCAAAATTTTCCATTAGGTTATCGACCTTTTCTTGGTTATGAAGGAACAAATCAAATAGCGGATTTAGTTTATAATTCATTTACTTTAGGTATGGAAGATCATTTACTTGAAATTTTCGGTGGTCATGATAAT------AAAGAAGTGATAACAAAA---------------------------------------------------TCGTTATCTACTGAT------------TTTTCATTTCAG------------------------------------------------------------------------------------------TGGTCTCAAGATGCATTATTAGAGTTAGGAAAAATTCCAGGCTTTGTTCGTGGAAAAGTCAAACGAAATACAGAAAAATTTGCTCGT------------------------------------------------GAAAATGGAATCAATCAAATTACTATTGATGTTATGTATGCAGCAAAAGAATCGGCAGGAACATAA---------
          Oogamochlamys_gigantea  ---------------------------------------------------------------ATGAAATTAGCTTACTGGATGTACGCTGGACCTGCTCATATAGGAACATTGCGGGTTGCAAGTTCTTTTAAAAACGTGCATGCAATAATGCATGCGCCCTTAGGAGATGACTATTTTAATGTTATGCGTTCAATGTTAGAACGTGAAAGGGATTTTACCCCAGTTACTACAAGTATTGTTGATCGACATGTTTTAGCACGAGGTTCTCAAGAAAAAGTTGTTGAGAATATAACAAGAAAAGATAAAGAAGAACGCCCTGATTTAATTTTATTAACACCAACATGTACTAGTAGTATTTTACAGGAGGATTTGCAAAATTTCGTGGATCGCTCTGCTATTTCT---------------------------------------------------------------------------------------------------------------------------------------------------------------------------------------------------------------------------------------------------------------------------------------------------------------------------------------------------------------------------------------------------------------------------------------------------------GCTGGAATAGGAAGTGACATTATTTTAGCTGATGTTAATCATTATAGGGTAAATGAGCTACAAGCTGCAGATCGAACATTAGAACAGATTGTAAGGTTTTATCTTGAAAAACAA---------GAACGCAATTCTAAAAAAACTGGA------------------------------------------------------------------------------------------------------------------------------------------------------------------------------------------------------------------------------------------------------------------------CAAAAAACAGAACAACCTTCAGCAAATATTATAGGTATCTTTACATTAGGATTTCATAATCAACATGATTGTCGTGAATTGAAACGTTTATTAAATGATTTAGGTATTAAGATAAACGAAATTATTCCTGAAGGGGGTTCTGTAACAAATTTAAAAAATCTCCCAAAAGCATGGTTTAATATCGTTCCATATCGAGAAATTGGTTTAATGACAGCTATTTATTTGGAAAAACATTATCAAATGCCATATATTACTACTACACCTATGGGAGTAATCGATACTTCTGCTTTTATTTTAGAAATAGCAAAAATTATAAAA------------------------------------------------------------------------------------------------------------------------------------------------------------------------------------------------------------------------------------------------------------------------------------------------AATAAACAAAACTTGGATTCTTTTGTTTTAAAA---------------------------------------------------------------------------------------------------------------------------------TATATTGATCAACAAACTCGTTTTGTTTCTCAAGCAGCTTGGTTTTCAAGATCAATTGATTGTCAAAATTTAACAGGTAAAAAAGTCGTTGTTTTTGGAGATGCTACTCATGCTGCTCAAATGACCAAAATTTTATCGAGAGAAATGGGAATACGGGTTGCTTGTGCAGGTACTTATTGTAAACATGACGCAGATTGGTTTAGAGAACAAGTTTTAGGTTATTGTGATAAAGTTTTAATTACTGATGATCATACAATAGTTGGTGATATAATTGCCCAGATTGAACCCGCCGCTATTTTTGGAACTCAAATGGAACGTCATGTTGGAAAACGTTTAGATATACCTTGTGGTGTTATCTCAGCACCTGTTCATATCCAAAATTTTCCATTAGGTTATCGTCCTTTTTTAGGTTATGAAGGCACAAATCAAATAGCAGATTTAGTTTATAATTCTTTTAGTCTCGGAATGGAAGATCATCTTTTAAGTATTTTTGGTGGTCATGATACA------AAAGAAGTTATTACCAAA---------------------------------------------------TCTTTATCCACT------------GATTCGGAATGTAGT------------------------------------------------------------------------------------------TGGTCTTCTGAAGGTTTAGCCGAATTAAATAAAATCCCAGGCTTTGTTCGTGGAAAAGTTAAAAGAAATACTGAAAAATATGCACGT------------------------------------------------CAAAAAGATATATCAATAATTACTGTTGAAGTAATGTTTGCTGCTAAAGAAGCGGCTAGTGCATTATAA------
          Ourococcus_multisporus  ---------------------------------------------------------------ATGAAATTAGCTTATTGGATGTATGCCGGTCCAGCTCATTTAGGTACATTACGTGTAGCCAGTTCGTTTAAAAACGTACATGCCATTATGCACGCTCCTTTAGGAGATGATTATTTTAACGTAATGCGTTCTATGTTAGAACGCGAGCGAGATTTCACACCAGTTACAGCCAGCATCGTAGATCGTCATGTATTAGCTCGTGGCTCTCAAGAAAAAGTTGTAGAAAATATTACTAGAAAAGATAAAGAAGAACATCCAGATTTAATTGTATTAACACCTACATGTACATCAAGTATTTTACAAGAAGATTTACAAAATTTTGTAAATCGTGCTTCT---------------------------------------------------------------------------------------------------------------------------------------------------------------------------------------------------------------------------------------------------------------------------TTTGACTCTGATTCA------------------------------------------------------------------------------------------------------------------------------------------------------------------------------------GATGTTATTTTAGCTGACGTTAATCATTATAGAGTTAATGAAATTCAAGCTGCAGATCGTACGTTAGAACAAATTGTTCGTTTTTATTTAGAAAAAGCA------AAAAAAGACCCAACT---------------------------------------------------------------------------------------------------------------------------------------------------------------------------------------------------------------------------------------------------------------------------TTTAAAGTTGATAAAACGGAAAAACCTTCAGCCAATATTTTAGGAATTTTTACGTTAGGATTTCATAACACACATGATTGCCGTGAATTAAAACGTCTTTTAAATGATTTAGGTATCAAAGTTAATGAAATTATTCCAGAAGGTTGTTCCGTTCAAAACTTAAAAAATCTTTCAAAAGCCTGGTTTAATATTGTTCCTTACAGAGAAATTGGTCTTATGACGGCTGTTTATTTAGAAAAAGAATTAAAAATGCCTTACGTATCCATTACCCCTATGGGTGTCATTAATACAGCAAGTTTTATTCGAAAAATCGTTGAAATTTTAACAAAAAATAACGAT---------------------------------------------------------------------------------------------------------------------------------------------------------------------------------------------------------------------------------------------------------------------------------------TTAAACCTTACAGTTTCTAAC---------------------------------------------------------------------------------------CCTTCAGAAGTAATTTCTAATTCC---------------------GAATTTTATATTAATCAACAAACTAAATTTGTCTCACAAGCTGCATGGTTTTCGAGATCGATCGATTGTCAAAATTTAACAGGAAAAAAAACGGTCGTATTTGGAGATGCAACTCATGCAGCAAACATGACTAAAATTTTAGCTCGTGAAATGGGAATTCAAGTTGTTTGTGCAGGAACTTACTGTAAACACGATGCAGATTGGTTTCGTGAACAAGTTTTAGGATTTTGTGATGAAGTTTTAATCACAGAGGACCATACTCAAGTAGGTGAAATGATTGCTCGAGTAGAACCTTCAGCTATTTTTGGAACTCAAATGGAACGACATGTAGGTAAACGTTTAGATATTCCGTGTGGAGTTATTTCAGCACCAGTTCATATTCAAAATTTCCCTTTAGGTTATCGTCCGTTTTTAGGTTATGAAGGAACTAATCAAATTGCAGATTTAGTTTATAATTCATTTACTCTTGGAATGGAAGATCACTTGTTAGAAATTTTTAACGGTCATGATACA------AAAGAAGTAACAACA---------------------------------------------------AAATCTCTTTCTAAT---------------GATCATAAT---------------------------------------------------------------------------------------TTCGAATGGTCAAAAGAAGCTTTAGAAGAACTTTCTCGTGTTCCTGGATTTGTACGAGGTAAAGTGAAACGTAACGTTGAAAAATTTGCAACT------------------------------------------------GTAAACAATCTGCATTCTATTACACTAGAAACTATGTATGCTGCTAAAGAGTCAGTGAATGCTTAA---------
           Palmellopsis_texensis  ---------------------------------------------------------------ATGAAATTAGCGTATTGGATGTATGCCGGACCCGCTCATATTGGAACATTGCGTGTAGCCAGTTCTTTTAAAAATGTACATGCTATAATGCATGCACCCTTAGGTGATGACTATTTTAATGTAATGCGTTCTATGTTAGAAAGAGAAAGAGATTTTACTCCCGTAACAGCCAGCATAGTTGATCGACATGTATTAGCACGCGGTTCTAGAGAAAAAGTGGTTGAAAATATTACTAGAAAAGATAAAGAAGAACGTCCAGATTTAATTTTATTAACACCCACATGCACCAGCAGTATTCTACAAGAAGATTTACAAAATTTTGTAGATCGTGCTGCAATGTCTTCTGGA---------------------------------------------------------------------------------------------------------------------------------------------------------------------------------------------------------------------------------------------------------------------------------------------------------------------------------------------------------------------------------------------------------------------------------------------------------ATAGAAAGTGATGTCATTTTAGCAGATGTTAATCATTATAGAGTAAATGAATTGCAAGCAGCAGATCGCACATTAGAACAAGTTGTTAGATTTTATCTTTCTCGTGCC---------AGCAAAAAATTAACATCTGTTATCCCTCCGGCCCAACGGGTACGGAGTAGTACTGCGCACTCTGGTGAAGGTAGTAACGAGTCCGGA---------------------------------------------------------------GTAGGGGAGACCCTATTAGGGGGGGTTACT------------------------------------------------------------------------------------------------AATAGCACATTCTCAAAAACAGAAAAGCCATCTGCAAACATTTTAGGGATTTTTACATTAGGTTTTCATAATCAACACGATTGTCGTGAGTTAAAACGTTTGCTAAATGATTTAGGTATTCTTGTTAATGAAATAGTCCCTTCAGGAGCGTCCGTTACTAATTTAAAAAATTTACCAAAAGCTTGGTTTAATATAGTACCTTATCGCGAAATTGGATTAATGACCGCTGTTTACTTAGAAAAACACTTTCAAATGCCCTATATTGCAGTGACTCCTATGGGAATTGTCGATACCAAGACTTTTATAAGCGAAATTTCTAGGATAATAGAAAATTATACTCCCAACTTTTATAGCTTGGCGACG---------------------------------------------------------------------------------------------------------------------------------------------------------------------------------------------------------------------------------------------------------CAATCTAAAAATCCTTTATTAATAAAAACATATGAATTTTTAAAACAATTTAAAGAATTT---------------------------------------------------------------------------------------------------AGTTTAAAATATATTGATCAGCAAACACGCTTCGTTTCTCAAGCTGCTTGGTTTTCACGTTCAATTGACTGTCAAAATTTAACCGGAAAAAGAGCTGTTGTTTTTGGGGATGCGACGCATGCTGCCCAAATGACCAAAATTTTATCTAGAGAAATGGGAATTCGAGTAGCTTGTGCAGGAACATATTGCAAGCATGATGCCGATTGGTTTAGAGAACAAGTTTTAGGATATTGTGATCAAGTTTTAATTACAGATGATCATACACAAGTTGGTGATATGATTGCTCAAATCGAACCCGCTGCTATTTTTGGAACTCAAATGGAACGTCATGTAGGTAAACGTTTAGATATTCCTTGTGGAGTTATATCAGCGCCTGTTCATATTCAAAATTTTCCATTAGGCTATCGTCCATTTTTAGGCTATGAAGGGACAAATCAAATTGCTGATTTAGTTTATAATTCTTTTAGTCTTGGTATGGAGGATCATCTTTTAAGTATTTTTGGTGGTCACGATACA------AAAGAAGTTATTACAAAA---------------------------------------------------GGATTATCAACA------------GATTCTGAATGTAAT------------------------------------------------------------------------------------------TGGTCAATAGAAGGCTTAGCCGAATTAAATAAAATACCAGGTTTTGTTCGTGGAAAAATTAAACGAAATACAGAAAAATATGCTCGT------------------------------------------------CAAAAAAATATACAAACCATTACTGTTGAAGTTATGTATGCTGCAAAAGAAGCCGTAAACGCTTAA---------
         Parallela_transversalis  ---------------------------------------------------------------ATGAAATTAGCTTATTGGATGTACGCTGGACCAGCTCATATTGGAACTTTGCGTGTAGCAAGTTCATTTAAAAAAGTGCATGCTATTATGCATGCACCTTTAGGAGATGATTACTTTAATGTAATGCGTTCAATGTTAGAACGTGAACGTGACTTTACTCCTGTAACTGCCAGTATTGTGGATCGTCACGTTTTAGCTCGAGGTTCTCAGGATAAGGTTGTTGAAAACATTACTCGCAAAGATAAAGAAGAAGAACCTGACTTAATTCTTTTAACGCCGACTTGTACTTCGAGTATTTTACAGGAAGATTTAGAAAACTTTGTTCAACGCGCTGCG---------------------------------------------------------------------------------------------------------------------------------------------------------------------------------------------------------------------------------------------------------------------------ATGGAATCGCAATCA------------------------------------------------------------------------------------------------------------------------------------------------------------------------------------GATGTTATTTTAGCAAATGTTAACCATTATCGTGTTAATGAACTGCAAGCTGCGGATAGAACATTAGAACAAATTGTCCGCTATTATTTAGAAAAAGCA---------AAAAAACAAAAG---------------------------------------------------------------------------------------------------------------------------------------------------GATTTACCTGTAAAA---------------------------------------------------------------------------------------------------------------------AAAACAGAAAAACCATCAGCTAATATTTTAGGAATTTTTACTTTAAGCTTTCACAGTCAACATGATTGTAGAGAACTGAAACGTTTGTTAAATGATTTAGGAATCGAAGTTAATGAAGTCATTCCAGAAGGATGTTCGGTTCAAAATCTAAAAAATTTAGCAAAAGCTTGGTTCAATATTATACCTTATCGAGAAGTCGGTTTAATGAGTGCAGTTTACTTAGAACAAGAATATAATATGCCTTACGTCTCTATTACTCCAATGGGTATAGTAGATACAGCTTCCTTTATTCGAGAAATAGGAAAAATTTTGACAGAACTTGAT---------------------------------------------------------------------------------------------------------------------------------------------------------------------------------------------------------------------------------------------------------TTTCTTCCAAAAGAA------------------------------------------------------------------------------------------------------------------------------------------------AAAAGTCAAGAGAAAGTTTTAGAATTTGAAAACTATATTGATCAACAAACTAAATTTCTTTCTCAAGCCGCTTGGTTTTCAAGATCTATTGATTGTCAAAATTTAACTGGAAAAAAAGCCGTTGTTTTTGGTGATGCTACACATGCTGCTTCTATGACAAAAATCCTTGCTCGCGAAATGGGAATTCGTGTGGCTTGTGCTGGTACATATTGCAAGCATGATGCTGACTGGTTTAGAGAGCAAGTTCTGGGATTTTGCGATCAAGTTCTTATTACGGACGATCATACCCAAGTTGGTGATATTATTTCACAAATTGAACCTGCTGCTATTTTTGGAACTCAAATGGAGCGACATGTTGGCAAAAGATTAGATATTCCTTGCGGAGTTATTTCCGCTCCTGTTCACATTCAAAACTTTCCATTAGGATATAGACCTTTTTTAGGCTATGAAGGAAGCAATCAAATAGCTGATTTAGTCTACAATTCATTTAGTCTAGGAATGGAAGATCATCTTTTAGAAATATTTGGAGGTCACGATACA------AAAGAAGTAATCACAAAA---------------------------------------------------GCTCTTTCCACAGAT------------TCAGACTTAACT------------------------------------------------------------------------------------------TGGGCACCTGATGGCCTATCTGAATTACAGAAAATTCCAGGTTTTGTACGTGGAAAAGTCAAAAGAAATACAGAAAAATTTGCCAGA------------------------------------------------ACAAAAGGTATTCAAATGATTACCGTGGAAACGATGTTTGCTGCCAAAGAAGCGGTTGGAGCTTAA---------
               Pediastrum_duplex  ---------------------------------------------------------------ATGAAATTAGCATATTGGATGTATGCAGGTCCTGCTCATATGGGAACTCTAAGAGTTGCAAGTTCATTTAAAAATGTGCATGCTATTATGCATGCTCCATTAGGTGATGATTATTTTAATGTAATGCGTTCAATGTTAGAAAGAGAAAGAGATTTTACTCCTGTTACAACAAGTATTGTTGATCGTCACGTGTTAGCACAAGGTTCACAAGAAAAAGTAGTTGAAAACATAACACGAAAAGACAAAGAAGAAAATCCTGATTTAATTTTACTTACTCCTACTTGTACTTCTAGTATTTTACAAGAAGATTTACAAAATTTTGTAAATCGAGCTTCA---------------------------------------------------------------------------------------------------------------------------------------------------------------------------------------------------------------------------------------------------------------------------TTAGAATCAAATTGT------------------------------------------------------------------------------------------------------------------------------------------------------------------------------------GATGTTATTTTGGCTGATGTTAACCATTATAGAGTAAATGAACTTCAAGCAGCAGATAGAACTTTAGAACAAATTGTTCGTTTTTATATTGAACGAGAAACTAAAAAGAAAATTGATAATTCTGTTGTTGACTCATATAAAACATCAAATAATTTAAATGCGTCTTCTTCGCAAAGCAATGCGCTAGCGCAACCAACACGCTTCTTTCGCTCGGCTCTTTCGCTTCGCTCGGCTCCGCTGACAGCGAATGAAGCCGATGCAAAAGAGCCGAAACACTTACAAAATCTTTCTGAAGAT------------------------------------------------------------------------------------ATGGAACAAATAATAGAGAAAACAGAAAAACCTTCTGTTAATATTTTAGGTATTTTTACTTTAGGATTTCATAATCAACATGATTGTAGAGAATTAAAACGTTTATTAGCTGATTTAAATATTGAAGTAAATTTAGTAATTCCTGAAGGAAGTTCTGTTCATGAATTAAAAAATTTAACAAAAGCATGGTTTAATATTGTACCTTATAGAGAAGTTGGTCTAATGACAGCAGATTTTTTAGAAAAAGAATATCAAATGCCATTTATTTCAATAACTCCAATGGGAATTCAACAAACTTCTCAATTTATTTATCAAATTGGCCAAATTTTAGAAACTTTAATTTGTTCAACATTTAAAAAGAATAAAATAAAATTTATCTCTTCTAAA---------------------------------------------------------------------------------------------------------------------------------------------------------------------------------------------------------------------------------AAAGATAGTAGTTCAAACAATGAAGAATCTTTGATTTTAAAAAATCAAACAAATTTATCA---------------------------------------------------------ATAATTTATGAAAAATATTTGAATAAA------------GTTTTTTATCAAAATTATGTAAAAAAACAAACTCAATTTATTTCTCAAGCTGCATGGTTTTCTCGCTCAATTGATTGTCAAAATTTAACAGGAAAAAGAACTGTCGTTTTTGGAGATGCAACTCATGCAGCTGCTATGACTAAAATTTTAACAACAGAAATGGGACTTCAAGTTGTTTGTGCAGGGACTTATTGTAAACAGGATGCTGATTGGTTTCGAGAACAAGTTTTAGGATATTGTGATCAAGTTTTGATCACAGATGATCATACTAAAGTTGGAGATATGATTACCCGTTTAGAACCTGCTGCAATTTTTGGCACTCAAATGGAAAGACATATTGGAAAAAAACTTGAAATTCCTTGTGGAGTTATATCTGCTCCTGTACATATTCAAAATTTTCCATTATCTTATCGCCCTTTTATTGGTTATGAAGGTACAAATCAGATTGCTGATTTAGTTTATAATTCATTCACTTTAGGAATGGAAGACCATTTACTTGAAATTTTTAATGGTCATGACACA------AAAACACAAATATCATCTTTAAAAAGTAAAGATGCA---------------------AATTCTGCACAGTCTTTTAGCAAA---------------AATGAAAATAACAAA---------------------------------------------------------------------------------TTCAACTGGTCTGATGAAGCTTTAAAAGAATTATCTGGTGTTCCAGGTTTTGTGCGTGGAAAAGTGAAAAAAAATGTTGAAAAATTTGCTTTG------------------------------------------------GAAAATAATCATTCATTTATTACTTTAGAAATAATGTTTGCAGCTAAAGAAGCTGTTAATGCTTAA---------
           Phacotus_lenticularis  ---------------------------------------------------------------ATGAAATTAGCTTATTGGATGTATGCAGGTCCTGCTCATATTGGAACATTACGTGTTGCAAGCTCTTTTAAAAATGTTCATGCTATTATGCATGCACCTTTGGGTGATGATTATTTTAATGTTATGCGATCTATGCTAGAACGTGAACGTGATTTTACTCCAGTGACTGCTAGTATTGTAGATCGACATGTTTTAGCTCGTGGTTCACAAGAAAAAGTGGTTGAAAATATTACACGCAAAGATAAAGAAGAAAATCCTGATTTAATTCTTCTAACACCAACATGTACTAGCAGTATTTTACAAGAAGATTTACAAAATTTTGTTGATCGTGCTATTTTATCA---------------------------------------------------------------------------------------------------------------------------------------------------------------------------------------------------------------------------------------------------------------------------------------------------------------------------------------------------------------------------------------------------------------------------------------------------------------TCAAAAAGTGATGTTATTTTAGCAGATGTAAATCATTATAGAGTTAATGAATTTCAAGCAGCAGATCGTACATTAGAACAAATTGTAAGATTTTATTTAGAAAAAGCA---------AAAAAAGAAAAT---------------------------------------------------------------------------------------------------------------------------------------------------CTTAATTTA---------------------------------------------------------------------------------------------------------------------GATACAAAAACACTGAAACCATCAGCAAATATTTTAGGTGTTTTTACTTTAGGCTTTCATAACCAACATGATTGCCGTGAATTAAGACGCTTGTTAAATGATTTAGGAATTGATGTAAATGAGGTTATTCCTGAAGGTGGAGAAGTTTCAAATCTTAAAAATTTACCAAAAGCTTGGTTTAATTTTGTCCCATATCGTGAAGTTGGATTAATGACTGCAATTTATCTTCAAAAAGAATTTAATATGCCTTATGTTGCAACAACTCCAATGGGGTTAGTGGATACAGCAACATGTATTCGTGAAATCCAAAAAATTTTGAATTCTTATATTTTAAATGGGTCCACAAGCTTACCAAGCTCTGAAGAGCTTGGTAAG------------------------------------------------------------------------------------------------------------------------------------------------------------------------------------------------------------------------------GCTAAAACCAATAATTTATCTAATAGTAATGAGATGACAAATTCATTAAAG---------TTGTGGAAT------------------------------------------------------------------------------------------------TTTGAGTCTTATATTGAAGATCAAACTCGTTATCTTTCACAAGCGGCTTGGTTCTCACGCTCAATTGACTGTCAAAATTTAACTGGGAAAAAAACAGTTGTTTTTGGTGATGCAACACATGCTGCAGCAATGACAAAAATTTTAGCACGTGAAATGGGTATTCGTGTGGCATGTGCAGGAACATATTGTCGTCATGATGCAGATTGGTTTAGAGAACAAGTTGTTGGTTTTTGTGATCAAGTTTTAATTACTGATGACCATACCCAAGTTGGTGATATGATTGCAAAATTAGAACCTTCAGCTATTTTTGGAACACAAATGGAACGTCACGTTGGAAAACGATTAGACATTCCTTGTGGAGTTATTTCAGCTCCTGTTCATATTCAAAATTTCCCATTAGGTTATCGTCCTTTTTTAGGATATGAAGGTTCTAACCAGATTGCTGATTTAGTTTATAACTCATTCAATTTAGGAATGGAAGAACACTTATTAACTATCTTTGGAGGACATGATAGT------AAAGCTTTTATTTCTAAG---------------------------------------------------TCTCTATCAACTGAA------------AATATCATTAAT------------------------------------------------------------------------------------------TGGTCCAATGAAGCTCAAGTAGAGCTTCAAAAAGTTCCAGGATTTGTGCGTAACAAAGTTAAAATCAAAACTGAAAATTATGCACTT------------------------------------------------TCTCAAAAAATGAACCTTATTACAGTTGAAGTCATGTATGCTGCTAAAGAAGCTGTTGGTTCTTAA---------
              Pleodorina_starrii  ---------------------------------------------------------------ATGAAATTAGCTTATTGGATGTACGCAGGTCCTGCACATATTGGGGTCCTTCGCGTTAGTAGTTCTTTTAAAAATGTACATGCAATTATGCATGCACCCCTTGGGGATGATTATTTTAATGTTATGAGGTCAATGTTAGAACGTGAACGTGATTTTACTCCAGTTACAGCGAGTATAGTTGACCGACATGTTTTAGCAAGAGGTTCACAAGAAAAAGTCGTTGAAAATATTACACGAAAAAATAAAGAAGAAACACCAGATTTGATATTATTAACACCTACATGTACCTCTAGCATTCTACAAGAAGATTTACAAAATTTTGTTGAAGGCGTCACTCGTAACGCGGGTGTTACGACTAACGCCGTGCAGCGTGAC---ATAACAACCTCATATTCCACACCTCTTTTAATTGAAAAAGAAAATTTACTTAATACTACATCGAAAGTTATTAATTCA------GTTCAAAAAAAAAACAAGTCTGAAGCCTACCAAGTGGAAGCGTCGCAAGAGCTTTATTCCCAAAATGCACTTGTTACGCCACAAACTAACGTTTTTTTTGATACGAATGATTTAAACGATTCTAAAGAGGTCAGCAATAAACTAAATAAAAACAGT---------------GACATATGCAAAACAAGTGCTGAGTTGAACAAATCATTA---------GCACATAAAGAAACTCCTCTTTTTGTAATAACATCCGGTGAACGAGAAAAAAATATATTAAAAAAACCACTAGAAAAAAACAGTAAAATTCCATCTGATATTAATGAAGATCAACCTGATGTTATTTTAGCTGATGTAAATCATTACAGAGTGAATGAATTACAAGCCGCGGATCGATCTCTGGAACAAATTGTACGTTTTTATATTGAAAAAGCA---------AAAAAACAAAAT---------------------------------------------------------------------------------------------------------------------------------------------------AATTTAAATATTATG---------------------------------------------------------------------------------------------------------------------AAAACGGAAAAACCTTCGGTAAATATTATCGGGATTTTTACATTAGGTTTTCATAATCAACATGACTGCCGAGAATTAAAACGTTTATTTAATGATTTAGGGATTAAGATAAATGAAATTATTCCAGAAGGTGGCAATGTTAATAATTTAAAAAATCTTCCACAAGCATGGTTTAATTTTGTGCCTTATCGTGAAGTTGGATTAATGACGGCTGTTTATCTTAAATCAGAATTTAATATGCCTTATGTTTCTATAACTCCAATGGGTTTAATTGATACAGCATTGTGTATTCGATCAATATGTAAAATAATTACA---------------------------------------------------------------------------------------------------------------------------------------------------------------------------------------------------------------------------------------------------------------------------------------------------------AATCAAGATAATATTTTAAATTTCCAA------------------------------------------------------------------AAACACAAACAACAAGTTTTAAAAGAAAATTTATTAAACGTTGAGTTTTTATTTAATAAATATATTGATCAACAAACACGTTTTGTTTCTCAAGCCGCTTGGTTTTCACGTTCTATTGATTGTCAAAATTTAACAGGTAAAAAAGCAGTTGTATTTGGTGATGCTACGCATTCGGCCGCTATGACAAAAATTTTAGCACGTGAAATGGGCATCCGTGTTTCTTGTGCAGGAACTTACTGTAAACACGATGCTGACTGGTTTCGTGAACAAGTGAATGGGTTTTGTGATCAAATTTTAATCACAGATGATCATACCCAAGTAGGAGATACTATTGCAAAATTAGAACCTGCTGCTATTTTTGGAACCCAAATGGAACGTCACGTTGGTAAGCGCTTGGATATACCTTGTGGTGTAATATCCGCGCCTGTTCATATTCAAAATTTTCCTTTAGGTTATCGTCCTTTTTTAGGATATGAAGGAACAAATCAAATAGCAGATTTAATTTATAATTCATTTAATCTTGGTATGGAAGATCATTTATTACAAATTTTTGGCGGACATGATTCC------GTTGTAAACCCAATGGAT---------------------------------------------AATATAAAAACTAGTTCAAAA------------ACGAATATGTCA---------------------------------------------------------------------ACACAAGTTGAATTGAAATTATGGTCGCCAGAAGGTTTGGCAGAATTAAATAAAGTTCCTGGGTTTGTTCGAGGAAAAGTTAAACGTAATACAGAAAAATATGCTTTA------------------------------------------------CAGAATAATATAGCTGTAATTACAGTAGAAGTAATGTATGCTGCAAAAGAAGCATTATCGAATTAA---------
          Protosiphon_botryoides  ---------------------------------------------------------------ATGAAATTAGCTTATTGGATGTATGCGGGACCTGCTCATATTGGCACTTTACGTGTAGCGAGTTCTTTTAAAAATGTGCATGCAATTATGCACGCTCCTTTGGGAGATGATTATTTTAATGTAATGCGATCTATGTTAGAACGTGAACGTGATTTTACACCAGTAACAGCTAGTATTGTAGATCGTCATGTTTTAGCAAGAGGTTCACAGGAAAAAGTAGTTGAAAACATTACAAGAAAAGACAAAGAAGAACGTCCAGATTTAATTTTATTAACTCCAACTTGTACATCAAGTATTTTACAAGAAGATTTACAAAATTTTGTAAATCGTGCTTCT---------------------------------------------------------------------------------------------------------------------------------------------------------------------------------------------------------------------------------------------------------------------------ATGGAATCTGAC------------------------------------------------------------------------------------------------------------------------------------------------------------------------------------TGTGATGTTATTTTAGCTGATGTAAATCATTATCGTGTTAATGAATTACAAGCAGCAGATCGTACTTTAGAACAAATTGTACGTTATTATATTGATAAAGCT---------AAAAAAGAA------TTAGAATCAGCAAGTGAAGCGCTTTCTTTAGGAAACAGA------------------------------------------------------------------------------------------------------------------------------------------------------------------------------------------------------------GAGGATCAAGGTGAAGCAGCTGTAAAGTGGGAAAAAACAAAAAAACCATCAGCTAATATTATTGGTATTTTTACTTTAGGTTTCCATAATCAACATGATTGTAAAGAATTAAAGAAATTATTAAATGATTTAGATATTGAAATTAATGAAATTTTACCTGAAGGTGGAGATGTTAATTCTTTAAAAAATTTACCTAAAGCTTGGTTTAACATTGTTCCTTATAGAGAAGTAGGTTTAATGACTGCTATTTATTTAGAAAAAGAATTTAATATGCCATATACATCTACTACTCCAATGGGACTTGTTGATATGGCAAACTTTATTCGTGAAATGGGTTTAATTTGTAAAAATGTATTACAAACAGAATTTTTAAATAAA---------------------------------------------------------------------------------------------------------------------------------------------------------------------------------------------------------------------------------------------------------------AATAATTCAGATCCATTAATTACTGCTAAA------------------------------------------------------------------------------------------------------------ATTTTAAACCAAAATTTCTATGAAAACTATATCGATAAACAAACTCATTTTGTTTCTCAAGCTGCTTGGTTCTCTAGATCTATTGACTGTCAAAATTTAACTGGCAAAAAAACTGTTGTTTTTGGAGATGCTACACATGCTGCTAGCATGACTAAAATTTTAGTACGTGAAATGGGTATTCATGTAGTATGTGCTGGTACTTATTGTAAACACGATGCTGATTGGTTTAGAGAACAAGTTTCTGGTTATTGTGATCAAGTTTTAATCACTGATGATCATAGTCAAATTGCTGAAATCATCTCTAAATTAGAACCTGCTGCTATTTTCGGTACACAAATGGAACGTCATGTTGGTAAACGCTTAGATATTCCTTGTGGTGTAATTTCTGCTCCTGTACATATTCAAAACTTTCCTTTAGGTTTTAGACCTTTTTTAGGTTATGAAGGTACTAATCAAATTTCAGATTTAGTTTATAATTCATTCAGTTTAGGTATGGAAGATCATTTATTAGAAATCTTTAATGGACATGATAAC------AAAGAAGTTGTTACACGTTCT---------------------------------------------------TATTCTTCTGAAAAT---AATTTCAAT---------------------------------------------------------------------------------------------------TGGACTAAAGATGCATTAAATGAATTATCTAAAGTTCCTGGTTTTGTTAGATCTAAAGTAAAACGCAATACTGAAAAATATGCTTCA------------------------------------------------TCTAAAAATATCACTAATATCACTATTGATGTTATGTATGCTGCAAAAGAAGCTGTACAAGCTTAA---------
  Pseudomuriella_schumacherensis  ---------------------------------------------------------------ATGAAATTAGCTTATTGGATGTATGCTGGACCTGCTCATATTGGTACTTTAAGAGTAGCCAGTTCTTTTAAAAACGTACATGCTATTATGCATGCTCCTTTAGGAGATGATTATTTTAATGTTATGCGTTCAATGCTAGAACGTGAGCGTGACTTCACACCTGTAACCGCAAGTATAGTTGATAGACATGTGCTAGCTCGAGGTTCTCAAGAAAAAGTGTATGAAAATATTACAAGAAAAGATAAAGAAGAACGTCCCGATTTAATCGTTTTAACACCAACTTGTACATCTAGTATTTTGCAAGAAGATTTACAAAATTTTGTAAATCGTGCTTCT---------------------------------------------------------------------------------------------------------------------------------------------------------------------------------------------------------------------------------------------------------------------------ATGGACTCTGAGTCC------------------------------------------------------------------------------------------------------------------------------------------------------------------------------------GATGTTATTTTAGCAGATGTAAATCATTACAGGGTTAATGAGTTACAAGCAGCAGATCGAACTTTAGAACAAATTGTTCGTTTTTATATCGAAAAAGCA---------AAAAAACAA---------------------------------------------------------------------------------------------------------------------------------------------------AACGATTGGTGTACGACA---------------------------------------------------------------------------------------------------------------------AAAACTAAAAAACCTTCTGTAAACATTTTAGGCATTTTTACTTTAGGGTTTCATAATCAACACGATTACCGTGAATTAAAGCGTCTATTAAATGATTTAGGCATTGAAATTAATGAAGTTATTCCAGAAGGTGGTTCGGTAACCAATTTAAAAAACCTTCCAAAAGCTTGGTTTAATATCGTTCCTTATCGCGAAGTTGGGCTAATGACAGCTGTTTATTTAGAAGAAGAATTTCAAATGCCTTATGTTGCTACAACTCCAATGGGAATTGTGCAAACAGCTACATTTATTCGTGAAATTGAAAAAATTCTT---------------------------------------------------------------------------------------------------------------------------------------------------------------------------------------------------------------------------------------------------------------------------------------------------------TTAGCTGCAGACCCATCTATTAGT---------------------------------------------------------------------------------------------------------------------TTTGACTTTGAAAACTATATTGACGAGCAAACTCGTTTTGTTTCACAAGCAGCTTGGTTTTCTAAATCCATTGATTGCCAAAATTTAACAGGAAAAAAAACAGTTGTTTTTGGTGATGCCACACATGCAGCCTCTATTACTAAAATTTTGGCTTGTGAAATGGGAATACGTGTAGTTTGCGCTGGAACTTATTGTAAACATGATGCTGATTGGTTTAGAGAACAAGTCGTTGGATTTTGTGATCAAGTTTTAATTACAGATGACCATACTCAAGTTGGTGATATGATTGCTAGTTTAGAACCTGCGGCGATTTTTGGAACTCAAATGGAAAGACACGTAGGAAAACGACTAGATATCCCTTGTGGAGTTATTTCGGCTCCGGTTCATATTCAAAACTTTCCTTTAGGTTATCGTCCTTTTTTAGGCTATGAAGGAACAAACCAAATTGCCGATTTAGTTTACAACTCTTTTAGTTTAGGAATGGAAGATCACTTGCTTGAAATTTTTGGAGGTCACGATACT------AAAGAAGTTATTACAAAA---------------------------------------------------TCTTTATCGACAGAT------------TCTGATTTAAGT------------------------------------------------------------------------------------------TGGGCTCCTGATGGTTTAGCAGAATTAAATAAAATTCCAGGTTTTGTTCGTGGAAAAGTTAAAAGAAATACCGAAAAATTTGCTCGT------------------------------------------------CAAAATCATTTTAACATGATTACGGTTGACGTGATGTTCGCTGCTAAAGAAGCGGCCGGTGCGTAA---------
              Rotundella_rotunda  ---------------------------------------------------------------ATGAAATTAGCTTATTGGATGTATGCGGGTCCGGCCCATATTGGAACATTAAGAGTTGCGAGTTCATTTAAAAACGTACATGCGATTATGCATGCACCATTAGGAGATGATTATTTTAATGTTATGCGTTCAATGTTAGAACGTGAAAGAGATTTTACACCTGTAACTGCAAGTATCGTCGATCGTCATGTATTAGCTCGTGGTTCACAAGAAAAAGTAGTTGAAAATATTACAAGAAAAGATAAAGAAGATAACCCAGATCTAATTTTATTAACACCAACTTGTACCTCTAGTATTTTACAAGAAGATCTTCAAAATTTCGTAAATAGAGCTTCT---------------------------------------------------------------------------------------------------------------------------------------------------------------------------------------------------------------------------------------------------------------------------TTAGAATCTAAATCA------------------------------------------------------------------------------------------------------------------------------------------------------------------------------------GATGTACTTTTAGCTGATGTAAATCATTACCGTGTGAATGAATTTCAAGCAGCTGACCGTACTTTAGAACAAATTGTTCGACATTTTTTAGAAAAAAAT---------AAAAAACAAAAT---------------------------------------------------------------------------------------------------------------------------------------------------------------------------------------------------------------------------------------------------------------------------GAAGTATGTCAAAAAACAGAAAAACCTTCGGCAAATATTTTAGGAATGTTTACTCTTGGTTTTCATAATCAACACGATTGTCGTGAATTAAAACGTTTATTAAATGATTTGGGAGTTACCGTAAATGAAATTATTCCGGAAGGTGGAAAAGTTACATCCTTAAAAAATCTTCCAAAAGCCTGGTTTAATATTGTACCTTATAGAGAAATTGGCTTAATGACAGCTATGTATCTCGAAAAAGAGTATGAAATGCCTTTTATTTCAACTCCACCAATGGGAATTTTAAATACAGCTCAATTTATTCGTGAAATGGAAACCATTTTAAACAATCTTTTAAAA------------------------------------------------------------------------------------------------------------------------------------------------------------------------------------------------------------------------------------------------------------------------------------------------------------------------------------------------------------------------------------------------------------ACTAAAGAAAAAGAC------------------TTTCGTCCTTATATTGACCAACAAACACGTTTTGTTTCACAAGCTGCTTGGTTTTCAAGATCGATCGACTGTCAAAATTTAACAGGAAAACGTGCTGTTGTTTTTGGTGATGCAACCCATGCTGCTTGTATGACAAAAATTTTAACATGTGAAATGGGAGTTCGTGTTGCTTGTGCTGGAACCTATTGTAAACACGATGCAGATTGGTTTAGAGAACAAGTTTTAGGTTTTTGTGATGAAATCTTAATTACAGAAGATCATACTCAAGTTGGTGACATGATTGCTCGATTAGAACCAGCTGCCATTTTTGGAACTCAAATGGAACGTCATGTTGGAAAACGTTTAGATACTCCTTGTGGTGTTATTTCAGCACCAGTCCATATTCAAAATTTTCCATTAGGTTATCGTCCTTTTTTAGGTTATGAAGGTACAAACCAAATTGCTGATCTTGTTTATAATTCGTTCACACTTGGTATGGAAGACCATTTACTGGAAATTTTTAACGGTCATGATACA------AAAGAAGTAATTACA---------------------------------------------------AAATCGCTTTCAACA---------------GAAACTTCA---------------------------------------------------------------------------------------TTAAGTTGGTCACCAGATGCTTTACAAGAATTAGCTCGAATTCCAGGTTTTGTACGTGGTAAAGTAAAACGTAATGTCGAAAAATATGCTCGC------------------------------------------------CAAAATCAAGTAAATCAAATTAACGTCGAAATTATGTTTGCGGCTAAAGAATCCGTAAATGCATAA---------
            Scenedesmus_obliquus  ---------------------------------------------------------------ATGAAATTAGCTTATTGGATGTATGCTGGCCCAGCTCATTTAGGAACTTTAAGAGTTGCTAGTTCTTTTAAAAATGTTCATGCGATTATGCATGCTCCTCTTGGAGATGATTATTTTAATGTAATGCGCTCAATGTTAGAACGTGAAAGAGATTTTACTCCAGTGACTGCAAGTATTGTTGATAGACATGTCTTAGCTCGAGGTTCTCAAGAAAAAGTGGTTGATAATATTACTCGAAAAGAAAAAGAAGAACGACCAGATTTAATTGTTTTAACACCAACATGTACTTCAAGTATTTTGCAAGAAGATTTACAAAATTTTGTAAATCGAGCTTTAACTTTG---------------------------------------------------------------------------------------------------------------------------------------------------------------------------------------------------------------------------------------------------------------------AAAGATTCACATGCT------------------------------------------------------------------------------------------------------------------------------------------------------------------------------------GATGTTCTTTTAGCTGATGTAAATCATTATCGTGTAAATGAATTTCAAGCAGCTGATCGTACATTAGAACAAATTGTTCGTTTTTATATTGAAAAAGCA---------AAACGAGAAAAT---------------------------------------------------------------------------------------------------------------------------------------------------------------------------------------------------------------------------------------------------------------------------TTTGATTTTTCAAAAAATCAAAAAATTTCTGCAAATATTTTAGGTGTTTTTACTTTAGGATTTCATAATATGCATGATTGTCGTGAATTAAAACGTTTATTAACAGATTTAGGTATTGAAATTAATGAAATTATTCCAGAAGGAGGAAATGTTACCAATCTTCGTAATTTGCCAAAAGCTCATTTTAATATTGTTCCTTATCGTGAAGTTGGTTTAATGACAGCAATGTATTTAAAAAATGAATTTCAAATGCCTTATATTTCAACAACTCCTATGGGTATTTTAAATACTGCTCAATTTATTCGAGAAATTGAAACTCTGTTAAAGGCATTGACTCAAAATTTG------------------------------------------------------------------------------------------------------------------------------------------------------------------------------------------------------------------------------------------------------------------------AGTAACTCTTCAAATTGTGAAAAATTCAATATTTCTTTTGCTGAAGAAGCGGCA---------------------------------------------------------------------AAAATTTTAGAAAAAGAT------------------TTTCAAAAATATATTTCTGAACAAAGTCGTTTTGTTTCTCAAGCTGCTTGGTTTTCTCGTTCTATTGATTGTCAAAATTTAACAGGAAAACGTGCTGTTGTTTTTGGTGATGCTACCCACGCAGCTTCAATGACAAAAATTTTGTCATGTGAAATGGGAATTCGAGTTGTTTGTTCTGGTACATATTGTAAACATGATGCAGATTGGTTTAGAGAACAAGTACGAGGTTTTTGTGATGAAATTTTAATTACAGAAGATCATTCACAAGTCGGTGACATGATTAGTCGTTTAGAACCAGCAGCTATTTTTGGAACACAAATGGAACGTCATGTTGGAAAACGTTTAGATATTCCTTGTGGGGTTATCTCTGCTCCTGTCCATATTCAAAATTTTCCATTGGGTTATCGTCCATTTTTAGGCTATGAAGGTACAAATCAAATTGCAGATTTAGTTTATAATTCTTTTACATTAGGAATGGAAGATCATCTTCTTGAAATTTTTAATGGCCATGATACA------AAACAAATTCTTCCT---------------------------------------------------AAAATTCAATTTGAA---------------GATGGATCT---------------------------------------------------------------------------------------TTAGAATGGTCAAAAGATGCACTTGAAGAATTGTCAAGAATTCCAGGCTTTGTTCGTGGCAAAGTAAAACGAAATGTTGAAAAATTTGCGCAA------------------------------------------------CAAAATAACAAACCATTTATTACACTTGAGCTTATGTTTGCTGCAAAAGAAGCTGTTAATGCTTAA---------
          Schizomeris_leibleinii  ---------------------------------------------------------------ATGAAATTAGCTTATTGGATGTATGCTGGTCCAGCACACATAGGGACTTTACGTGTAGCAAGTTCTTTTAAAAATGTGCATGCAATAATGCATGCGCCTTTAGGTGACGATTATTTTAATGTAATGCGTTCAATGTTAGAACGTGAGCGCGATTTTACTCCTGTTACAACTAGTATTGTGGATCGACATGTTTTAGCTAGAGGTTCTCAAGAAAAAGTAGTTGAAAATATAACTAGAAAAGATAAAGAAGACCAACCAGATTTAATTTTACTAACTCCAACGTGTACTTCTAGTATATTACAGGAAGATCTACAAAATTTTGTGAATCGGGCTGCTTTGGAA---------------------------------------------------------------------------------------------------------------------------------------------------------------------------------------------------------------------------------------------------------------------------------------------------------------------------------------------------------------------------------------------------------------------------------------------------------------GCGAAATCGGATGTTTTATTAGCAGATGTAAATCATTATCGTGTAAATGAATTACAAGCTGCGGACCGTACTTTAGAACAAATCGTTCGTTTTTATATTGAAAAAGCA---------AAAAAACAAAAT---------------------------------------------------------------------------------------------------------------------------------------------------ATACTATCT---------------------------------------------------------------------------------------------------------------------ACAACCAAAACTGCTAAGCCATCTGCAAATATTTTAGGAATGTTTACTTTAGGTTTTCATAATCAACATGATTGTAGAGAATTAAAAAATCTTTTAAATGATTTAGGTATTGAAGTAAATGCCGTTATTCCAGAAGGTGGTTCAGTTTTAGATTTAAAAAATTTAACTAGAGCTTGGTTTAATATTGTTCCTTATCGTGAAGTTGGATTAATGTCAGCGGTTTATTTAGAAAAAGAATATCAAATGCCATATGTTGATATTACGCCAATGGGTATTGTTCAAACTGAAGCTTTTATTCGTCAAATTTCCAAAGTTTTAAAT------------------------------------------------------------------------------------------------------------------------------------------------------------------------------------------------------------------------------------------------------------------------------------------------TCTTTGGATAAAGAAAATAAT------------------------------------------------------------------------------------------------------------------------------TATCAATTTGATTCGTATATAGATCAGCAAACTAGATTTGTTTCTCAAGCAGCATGGTTTGCAAGATCTATTGATTGTCAAAATTTAACTGGAAAAAAAGCTGTAGTTTTCGGAGATGCAACACATTCTGTAGCAATGACAAAAATTTTAGTTCGTGAAATGGGTATCCGTGTAGCTTGCGCAGGTACTTATTGTCAACATGATGCTGATTGGTTTAGAGAACAAGTGTGGGGATTTTGTGATGAAGTTTTAATTACAGATGATCATACACAAGTAGGAGACATGATTGCTCGAGTAGAACCATCAGCTATTTTTGGAACACAGATGGAGCGTCATGTAGGAAAACGATTAGATATACCTTGTGGAGTTATTTCAGCTCCAGTACATATTCAAAATTTTCCTTTAGGCTATCGTCCGTTTTTAGGTTATGAAGGCACGAATCAAATTGCAGATTTAGTTTATAATTCATTTACTTTGGGAATGGAAGATCATTTACTTGAAATTTTTGGAGGTCATGATAGT------AAAGAAGTAATTACCAAA---------------------------------------------------TCTTTATCAACGGAT------------TCTGAGTTAAAT------------------------------------------------------------------------------------------TGGACTTCAGATGCTATTGCTGAATTAAATAAAATTCCAGGATTTGTTCGTGGTAAAATTAAACGTAATACAGAAAAATATGCTCGT------------------------------------------------CAAAATAATATTAATAATATTTCAGTTGAAGTAATGTATGCAGCAAAAGAATCTGCTGGAGCTTAA---------
          Spermatozopsis_similis  ---------------------------------------------------------------ATGAAATTAGCTTATTGGATGTATGCTGGACCGGCCCACATAGGAACATTACGCGTGGCTAGTTCATTTCAAAATGTTCATGCTATTATGCATGCACCTTTAGGAGATGACTATTTTAATGTAATGCGTTCAATGCTTGAACGTGAGCGTGATTTTACACCTGTAACAACTAGTATTGTTGATCGCCATGTATTAGCTCGTGGTTCTCAAGAAAAAGTTGTAGATAATATTACACGCAAAGATAAAGAAGAACTACCGGATTTAGTTTTACTAACACCAACTTGTACTTCAAGTATTCTCCAAGAAGATTTACAAAATTTTGTAAATCGTGCAACAATGCAGACA---------------------------------------------------------------------------------------------------------------------------------------------------------------------------------------------------------------------------------------------------------------------------------------------------------------------------------------------------------------------------------------------------------------------------------------------------------------ACATGCGATGTTCTTTTAGCCGATGTAAATCATTATCGTGTTAATGAATTTCAAGCTGCTGATCGTACCTTAGAACAAATTGTACGCTTTTATTTAGATAAAGCT---------AAAAAAAATCAAGACTTAAATTTA------------------------------------------------------------------------------------------------------------------------------------------------------------------------------------------------------------------------------------------------------------------------GAGAAAACTGAGAAGCCTTCGGCTAATATTATTGGAATGTTTACTCTAGGTTTTCATAATCAACATGATTGTCGAGAACTAAAACGCTTATTAGCTGAATTAGGAATTGAAGTTAATGAAATTATTCCTGAAGGTGGTTCAGTATTAAATTTAAAAAATTTACCAAAGGCGTGGTTTAATATTGTTCCGTATCGCGAAATTGGCTTAATGACAGCTGTTTATTTAGAAACAGAATTTGCAATGCCCTATGTTTCTACAACACCTATGGGAATTTTAGACACAGCTGAATTTATTCGTCAAATTGGGCAAATTATTCAAAATCATGCTGAAACTCAGGTAAAAGAAAAACCA------------------------------------------------------------------------------------------------------------------------------------------------------------------------------------------------------------------------------------------------------ACTGTAAAATCACCTATGGAAAATGCAGTTTTCATTGAAAAT---------------------------------------------------------------------------------------------------------------------------------TATATTGAAAAACAAACTCGTTTTGTTTCTCAAGCAGCTTGGTTTTCGCGCTCTATTGACTGTCAAAACTTAACTGGAAAACGTGCTATTGTTTTTGGTGATGCCACTCATGCTGCGGCGATGACCAAAATTCTTTCGCGTGAAATGGGAATTCGTGTAGCATGTGCAGGAACTTATTGTAAACATGATGCAGATTGGTTTAGAGAGCAAGTTGTAGGATTTTGTGATCAAATTTTAATCACAGATGATCATACACAAGTTGGAGATATGATTGCTCAATTAGAGCCTGCTGCAATTTTTGGTACGCAAATGGAACGACATGTTGGTAAACGTTTAGACATTCCATGTGGGGTAATTTCGGCTCCTGTACATATTCAAAATTTCCCGTTAGGTTATCGTCCTTTTTTAGGTTACGAAGGAACGAATCAAATCGCAGATTTAGTCTATAATTCTTTTAGTTTAGGTATGGAAGATCATTTACTAGAAATTTTTGGTGGTCATGATACA------AAAGAAGTTATTACAAAA---------------------------------------------------TCATTATCAACA------------GCGGTTGATTTAGGT------------------------------------------------------------------------------------------TGGTCAACAGATGGATTAGCTGAATTAAATAAAATTCCTGGTTTTGTTCGTGGTAAAGTTAAACGAAATACAGAAAAATACGCTCGT------------------------------------------------CAAAATAATATTCAAACAATTACTCTGGATATTTTATTTGCCGCAAAAGAAGCTAATGGGGCTTAA---------
       Stephanosphaera_pluvialis  ---------------------------------------------------------------ATGAAATTAGCTTATTGGATGTATGCCGGACCTGCTCATATAGGTACTTTAAGAGTTGCAAGTTCATTTAAAAATGTGCATGCCATCATGCATGCCCCTTTGGGTGATGATTATTTTAATGTAATGCGTTCTATGTTAGAGCGTGAACGCGACTTTACGCCGGTAACAGCAAGTATTGTAGACCGTCACGTTTTAGCGAGGGGTTCGCAAGAAAAAGTAGTACAAAATATAACGCGAAAAGATCTGGAAGAACGCCCAGATTTAATATTATTAACACCGACATGTACATCTAGTATTTTGCAAGAAGATTTACAAAATTTTGTAAATCGTTCAAAA---------------------------------------------------------------------------------------------------------------------------------------------------------------------------------------------------------------------------------------------------------------------------AATGAGTCTGAC------------------------------------------------------------------------------------------------------------------------------------------------------------------------------------TGTGATGTTATTTTGGCGGACGTTAATCATTATCGTGTTAACGAATTACAAGCGGCGGACCGTACTTTAGAACAAATAGTACGTTTTTACGTTGAAAAAGCT---------TTAAAAGATGGTTCTTTAAATAGCCGGGGTTATCGGCCAACTTCTACAACACGGTCTCCTTTGGCTAAGGGG---------------------------------------------------------------------------------------------------------------------------------------------------------------------------CTTGCCAAGGACAAAGACTGCGGAGCAATTCCCAAACTAAAAGTAGATAAAACAAAAAAACCTTCCGCGAACATTATAGGAATCTTCACTTTAGGGTTTCATAACCAACATGATTGCAAAGAATTAACAAGGATATTAAATGATTTAGGAATAGACGTTAATCTTATATTACCTGAAGGTAGCACGGTGTCTTCATTAAAGAATTTACCTAAAGCATGGTTTAACATTGTGCCTTATAGAGAAGTTGGTTTAATGACAGCTACTTATTTAGAAAAAACGTTTAACATGCCTTATACTTCCATAACACCTATGGGGCTTGTAGATACAGCAGCCTTTATAAAGGAAATTTTTACAATGTGTTCAAAATTAGTTAGCCAAGAATTTGAAGCCGGA------------------------------------------------------------------------------------------------------------------------------------------------------------------------------------------------------------------------------------------------------------------AGGGCAGAAACTCTTGCAGGTAATAAT------------------------------------------------------------------------------------------TTCATTACGGAATCTATAATTTTTAATAAGAAAGACGTTGAAAATTATATTGATAAACAAACCCATTTTATCTCGCAAGCTGCATGGTTTTCCAGGTCTATAGACTGTCAAAATTTAACTGGGAAAAAAGTAGTTGTTTTTGGTGATGCTACCCATGCTGCGAGTATAACCAAGATTTTAGTGCGTGAAATGGGTATACATGTTATTTGTTCAGGTACTTATTGCAAACACGATGCTGATTGGTTTAGGGAACAAGTATGTGGTTATTGTGACCAAATTCTAATAACAGATGATCATAGTCAAATAGGTGAAATTATTGCCAAATTAGAACCTGCCGCTATTTTTGGGACTCAAATGGAACGTCACGTAGGTAAAAGATTAGATATACCTTGTGGCGTAATTTCGGCTCCAGTACATATTCAAAATTTCCCTTTAGGTTTTAAACCTTTTTTAGGTTATGAAGGTACAAATAACATTTCCGATTTAATTTACAATTCGTTTAATCTTGGAATGGAAGATCATTTACTAGAAATTTTTAATGGCCATGATAAT------AAACCCATTTCATTGCCTTCTTCTAAGCCCTTACAGGGCATTTATCCAGAAACA---CAAATAAAAGCTCGGAATTCTTCTGAGCCGCAACAGCAAAATACGTGTGAG------------------------------------------------------------------------------------------TGGACAAAAGAGGCTTTATTAGAACTAAATAAAGTGCCAGGATTTGTAAGATCAAAAGTTAAACGTAATACTGAAAAATATGCATGT------------------------------------------------TCTAAACATTTTACAAACATTACTGTAGAGGTTATGTACGCTGCTAAAGAGGCCGCTGCGTCTCTTACATAG---
        Stigeoclonium_helveticum  ---------------------------------------------------------------ATGAAACTAGCTTATTGGATGTATGCAGGTCCTGCACATATAGGAACTTTACGTGTTGCCACTTCTTTTAAGAATGTGCATGCAATCATGCACGCGCCCTTAGGAGATGATTATTTTAATGTAATGCGTTCTATGCTAGAACGTGAACGTGATTTTACTCCCGTAACAACAAGTATTGTTGATCGTCATGTCTTAGCAAGAGGTTCACAAGAAAAAGTTGTAGAGAATATTACTAGAAAAGATAAAGAAGAATTACCGGATTTAATTTTATTAACACCGACTTGTACGTCTAGTATATTACAGGAAGATTTACAAAATTTTGTAGATCGTGCAGCAATGGAA---------------------------------------------------------------------------------------------------------------------------------------------------------------------------------------------------------------------------------------------------------------------------------------------------------------------------------------------------------------------------------------------------------------------------------------------------------------TCAAAATCCGATGTTCTTTTAGCAGATGTAAATCATTATCGTGTTAATGAGTTACAAGCCGCAGATAGAACATTAGAACAAATTGTTCGTTTTTATATTGAAAAAGCA---------CAAAAACAAAAT---------------------------------------------------------------------------------------------------------------------------------------------------AATCTTTCT---------------------------------------------------------------------------------------------------------------------ACCACTAAAACTATAAAGCCATCTGTTAATATTTTAGGTATGTTTACTTTAGGTTTTCATAATCAACATGATTGCCGAGAACTAAAAATTCTTTTAAATCAACTAGGTATTACAGTTAATGAAGTGATTCCTGAAGGAGGATCGGTTTTAAATTTAAAAAATTTACCAAAAGCTTGGTTTAACATTGTACCTTATCGTGAAGTGGGATTAATGACAGCGGTTTATTTGGAAAAAGAGTTCCAAATGCCTTATGTGGATATTACTCCAATGGGAATAGTCCAAACAGAAAGTTTTATACGTCAAATAGCTAATGTTTTAAAT------------------------------------------------------------------------------------------------------------------------------------------------------------------------------------------------------------------------------------------------------------------------------------------------TCTATTGATAAAACTAATTCT------------------------------------------------------------------------------------------------------------------------------TATAATTTTGATCAGTATATTGACCAACAAACAATTTATGTTTCACAAGCTGCTTGGTTTGCGCGCTCTATCGATTGTCAAAATTTAACAAATAAAAAAGCTGTTGTTTTTGGAGACGCTACTCATGCTGTGGCCATGACAAAAATTTTAGTTCGTGAAATGGGTATTCGAGTAGCTTGTGCTGGAACGTATTGTCAACATGATGCTGATTGGTTTAGAGAACAAGTGTGGGGTTTTTGTGATGAAGTTTTAATCACAGATGACCACACACAAGTGGGAGATATGATTGCTCGAATCGAACCCTCAGCAATTTTTGGTACTCAAATGGAACGACATGTAGGCAAACGATTAGATATTCCGTGTGGTGTAATTTCAGCACCTGTTCATATTCAAAATTTTCCACTAGGTTATCGTCCATTTTTAGGTTATGAAGGAACAAATCAAATAGCAGATTTAGTTTATAACTCTTTTACTTTAGGAATGGAGGATCACTTGCTAGAGATTTTTGGTGGTCATGATTCT------AAAGAAGTTATTACTAAA---------------------------------------------------TCTTTATCGACAGAT------------TCAGAATTAAAT------------------------------------------------------------------------------------------TGGACTATTGAGGCAACATCTGAATTAAATAAAATTCCTGGTTTTGTACGTGGAAAAGTAAAACGTAATACTGAAAAATTTGCGCGT------------------------------------------------CAAAATAAAATAATTACTATTTCTATTGATGTAATGTATGCTGCCAAAGAATCAGCTGGTGCATAA---------
      Treubaria_triappendiculata  ---------------------------------------------------------------ATGAAATTAGCTTATTGGATGTATGCAGGTCCCGCACATATAGGAACATTAAGAGTTGCTAGTTCTTTTAAAAACGTACATGCTATAATGCATGCCCCTTTAGGAGATGATTATTTCAATGTTATGCGTTCAATGTTAGAAAGAGAAAGAGATTTTACTCCTGTTACTGCGAGTATTGTAGATCGACACGTATTAGCTCGAGGATCACAAGAAAAAGTAATAGATAATATTATAAGAAAAGACAAAGAAGAACATCCGGATTTAATAGTATTAACTCCGACATGTACATCTAGTATTTTACAAGAAGATTTACAAAATTTTGTTAACCGTGCTTCT---------------------------------------------------------------------------------------------------------------------------------------------------------------------------------------------------------------------------------------------------------------------------ATGGATTCAAAATCT------------------------------------------------------------------------------------------------------------------------------------------------------------------------------------GATGTTATTTTAGCTGATGTAAATCATTATCGTGTTAATGAATTTCAAGCAGCTGATAGAACATTAGAACAAATAGTGAGATTTTATATTGAAAAAGCT---------AAGAAACAGCCA---------------------------------------------------------------------------------------------------------------------------------------------------AATTTTCATATTAAA---------------------------------------------------------------------------------------------------------------------AAAACTCAAAAACCTTCTGCAAATATTTTAGGAATTTTTACTCTTGGTTTTCATCATCAACATGATTGTAGAGAATTAAAACGTATGCTTAATGATTTAGGAATTGAAGTTAATGAAGTTATACCAGAAGGAGGCTCCATTTCGAATTTAAAAAAACTTCCAGAAGCATGGTTTAATTTAGTTCCTTATCGTGAAGTAGGGTTAATGACTGCGGTTTATTTAGAAAAAGAATTCAAAATGCCATATATATCAATTACACCTATGGGAATAATAGATATAGCAAGTTGGATTAACGAAATAGAAAAAATTTTAAAA------------------------------------------------------------------------------------------------------------------------------------------------------------------------------------------------------------------------------------------------------AAGATAACTCAGGAA---------------------------------------CAACAAACAAAGGAT---------------------------------------------------------------------------------GTTATGGTAAAGGAAACTCAAAATTTTATTCAAAATTTTAAT---TTTAAAAATTATATTAACCAACAAACTCGTTTTGTTTCTCAAGCCGCTTGGTTTTCAAGATCTATTGATTGTCAAAATTTAACTGGAAAAAAAGTAGTTGTTTTTGGAGATGCTACTCACGCTGCACAAATAACGAAAATTCTTTCAAGAGAATTTGGAATTCATGTATCTTGTGCAGGAACTTATTGTAAACATGATGCTGATTGGTTTCGAGAACAAGTTTTAGGTTTTTGTGATCAAATCTTGATAACAGACGATCATACTCAAGTAGGTGATATGATTGCAAGAATGGAACCTTCAGCTATTTTTGGCACACAAATGGAACGGCATGTTGGAAAACGATTAGATATTCCATGTGGAGTGATTTCTGCACCTGTTCATATTCAAAATTTTCCATTAGGTTATCGTCCGTTTTTAGGCTATGAAGGTACAAATCAAATTGCCGATTTAGTTTATAATTCTTTTACTTTAGGAATGGAAGATCATTTACTAACTATCTTTGGTGGTCACGATACG------AAAGAAGTAATCACAAAA---------------------------------------------------TCTCTTTCAACTGAA------------GTAGACTTATCT------------------------------------------------------------------------------------------TGGTCAGACGATGGTTTAAAAGAATTAAATAAAATTCCAGGTTTTGTAAGAGGTAAGGTAAAACGTAATACTGAAAAATTTGCAAGA------------------------------------------------CAAGAAGGTATTTATAATATTACAGTAGAAGTAATGTTTGCAGCTAAAGAAGCTTTTTCAGCATAA---------
              Trochiscia_hystrix  ---------------------------------------------------------------ATGAAATTAGCTTATTGGATGTATGCAGGTCCAGCACATATTGGAACTTTAAGAGTTGCTAGTTCTTTTAAAAATGTGCATGCTATAATGCATGCCCCTTTGGGAGATGACTATTTTAATGTAATGCGTTCAATGCTAGAACGCGAAAGAGATTTTACTCCAGTGACGGCAAGCATTGTAGATCGTCATGTATTAGCTCGAGGATCTCAAGAAAAAGTAATAGATAATATCATAAGAAAAGATAAAGAAGAACATCCGGATTTAATCGTATTAACTCCTACATGTACTTCTAGTATTTTACAAGAAGATTTACAAAATTTTGTAGATCGTGCTTCT---------------------------------------------------------------------------------------------------------------------------------------------------------------------------------------------------------------------------------------------------------------------------ATGGATTCACAATCG------------------------------------------------------------------------------------------------------------------------------------------------------------------------------------GATATTATTTTAGCAGATGTTAATCATTATCGTGTAAATGAATTTCAAGCAGCAGATCGAACATTAGAACAAATAGTAAGGTTTTATATTGAAAAAGCT---------AAAAAACAACCA---------------------------------------------------------------------------------------------------------------------------------------------------AATTTTCATTTCAAA---------------------------------------------------------------------------------------------------------------------AAAACTCAAAAACCTTCTGCAAATATTTTAGGAATTTTTACTCTTGGTTTTCATCATCAACATGATTGTAGAGAATTAAAACGTATGTTAAATGATTTGGGAATTGAAGTTAATGAAGTTATACCCGAAGGAGGAGCTATTGTTAATTTAAAAAAACTTCCAGAAGCATGGTTTAATATAGTTCCATACCGTGAAGTAGGATTAATGACAGCTGTTTATTTAGAAAAAGAATTTCAGATGCCATATATTTCAATTACACCTATGGGAATTATTGATATTGCTTGTTGGATTAATGAAATAGAAAAAATTTTTAAA------------------------------------------------------------------------------------------------------------------------------------------------------------------------------------------------------------------------------------------------------AAATTAACTTTTAACAATTCCCTGTTTCCCAGTTTAATTTTAGACAGGAAGAGACAGGCTACTAAGCAAAGCTTATCTTCTATTTGTTCAACAGAATCAACGGAATCTTCAAAATTGAACTTTTTGGAGCCCCAAAATTTGAAACAGGGCACGGAAACAAATTTAACTCAACAGGCTATTCAAAATTTTAAT---TTTAAAAATTATATAAATCAACAAACTCGTTTTGTTTCTCAAGCTGCTTGGTTTTCAAGATCTATTGATTGTCAAAATTTGACAGGAAAAAAAGTAGTTGTTTTTGGAGATGCAACTCATGCGGCTCAAATGACAAAAATTCTTTCACGAGAATTTGGTATTCACGTATCTTGTGCAGGAACTTATTGTAAACATGATGCAGATTGGTTTAGAGAACAAGTTTTAGGTTTTTGTGATCAAATATTAATAACAGACGATCATACTCAGGTAGGCGATATGATTGCAAGAATTGAACCTTCCGCTATTTTTGGAACACAAATGGAACGTCATGTAGGAAAACGATTGGATATTCCATGCGGAGTTATTTCTGCTCCTGTACATATTCAAAATTTTCCATTAGGTTATCGCCCTTTTTTAGGATATGAAGGTACAAATCAAATAGCCGATTTAGTTTATAATTCTTTTACTTTAGGAATGGAAGATCATTTATTAACAATATTTGGAGGGCACGATACA------AAAGAAGTTATAACAAAA---------------------------------------------------TCTCTTTCTACCGAA------------GCTGACTTATCT------------------------------------------------------------------------------------------TGGTCTGATGAAGGTTTAAAAGAATTAAGTAAAATTCCTGGTTTTGTAAGAGGGAAAGTAAAACGAAATACTGAAAAATTTGCAAGA------------------------------------------------CAAGAAGGTATTTATAATATTACGGTAGAAGTTATGTTTGCAGCTAAAGAAGCTGTTTCAGGATAA---------
                      Uronema_sp  ---------------------------------------------------------------ATGAAATTAGCTTATTGGATGTATGCTGGTCCAGCTCATATTGGAACCTTACGTGTTGCTAGTTCATTTAAAAATGTGCATGCCATTATGCATGCACCGTTAGGAGATGATTATTTTAATGTTATGCGTTCTATGTTAGAACGTGAACGTGATTTTACTCCAGTTACAACGAGTATCGTTGATCGTCATGTTTTAGCACGTGGTTCACAAGAAAAAGTAGTCGAAAATATAACGCGAAAAGATAAAGAAGAATTACCTGATCTAATTTTATTAACACCTACATGTACTTCTAGCATATTACAAGAAGATTTACAAAATTTTGTTGAGCGTGCAACCATGGAT---------------------------------------------------------------------------------------------------------------------------------------------------------------------------------------------------------------------------------------------------------------------------------------------------------------------------------------------------------------------------------------------------------------------------------------------------------------TCTAAATCGGATGTAATTTTAGCTGATGTAAATCATTATCGTGTAAATGAATTGCAAGCTGCAGATCGAACATTGGAACAGATTGTTCGATTTTATATTGAAAAAGCA---------AAAAAACAAAAT---------------------------------------------------------------------------------------------------------------------------------------------------AATTTAAAT---------------------------------------------------------------------------------------------------------------------AATACTAAAACCGTAAAACCATCTGTTAATATTTTAGGTATTTTTACTTTGGGTTTTCATAATCAACATGACTGTCGTGAGTTAAAAAAACTATTAAATCAACTTGGTATTACTGTCAATGAAGTGATTCCAGAAGGTGGATCGGTTTTAAATTTAAAAAATTTACCAAAAGCATGGTTTAATATTGTACCTTATCGTGAAGTTGGTTTAATGACAGCAGTTTATTTAGAAAAAGAATTTCAAATGCCTTATATTGATGTAACTCCCATGGGAATCATACAAACAGAAAATTTTATTCGTAAAATAGAAAATATTTTAAAT------------------------------------------------------------------------------------------------------------------------------------------------------------------------------------------------------------------------------------------------------------------------------------------------TCTTTGACTTTTCAAAAAAATAATCTAGATGAAGATTGTTCTTCA---------------------------------------------------------------------------------------------TCTAAACTTTATAATTTTGATAAATATATTGAACAACAAATTATTTATGTTTCTCAAGCTGCGTGGTTTGCTAGATCTATTGATTGTCAAAATTTAACGAATAAAAAAGCTGTAGTTTTTGGAGATGCAACTCATGCAGTAGCAATGACAAAAATTTTAGTATCCGAAATGGGGATACGTGTAGCATGTGCAGGTACGTATTGTCAACACGATGCTGATTGGTTCCGCGATCAAGTATGGGGGTTCTGTGATGAAGTCTTAATTACAGATGATCATACGCAAGTAGGAGATATGATTGCTCGAATTGAACCTTCAGCTATATTTGGTACTCAAATGGAACGACATGTAGGAAAAAGATTGGATATTCCTTGTGGTGTAATATCTGCACCGGTTCATATTCAAAATTTTCCATTGGGATATCGTCCATTCTTAGGATTTGAAGGAACAAATCAAATAGCAGATTTAGTTTATAATTCGTTTACTTTAGGAATGGAAGATCATTTACTTGAGATTTTTGGAGGACATGACAGT------AAAGAAGTTATTACTAAA---------------------------------------------------TCTTTATCTACAGAT------------ACTGAATTAAAT------------------------------------------------------------------------------------------TGGACAAGTGAAGCTTTAGCGGAATTAACTGGCGTTCCTGGTTTTGTGCGTGGAAAAGTTAAACGTAATACTGAAAAATTTGCTATT------------------------------------------------CAAAATAAAATTAGTCATATTTCAATTGATGTTATGTATGCTGCAAAAGAATCTGTTGGTGCATAA---------
                  Volvox_carteri  ---------------------------------------------------------------ATGAAATTAGCTTATTGGATGTACGCAGGTCCTGCGCATATTGGAGTTCTTCGCGTTAGTAGTTCTTTTAAAAATGTACATGCGATTATGCACGCACCCCTTGGGGATGATTATTTTAATGTAATGAGGTCAATGTTAGAACGTGAACGCGATTTTACTCCAGTTACAGCGAGTATTGTTGACCGACATGTATTAGCAAGAGGTTCACAAGAAAAAGTAGTTGAAAATATTACACGAAAAAATAAAGAAGAAACGCCAGATTTGATTTTATTAACTCCTACTTGTACGTCAAGCATTTTACAAGAAGATTTACAAAATTTTGTTGAAGGCGTTACTCGTAACACACGTGTTACAAGTAACGCCGTACGTTATGACAACGTAACAACGTTCCATTCCAAACCTACTTTAACGGATAAAGAAAACCCCTCTAATTTTACAACAAATGTTGTAACTAGTAATACAGTTCAAAATACAAACAAGCCTGAAGTCAGCGAAGCGCAAGTGTCACGAGAGCTTTGCTCTCCAACTGCACCACTCACGCCACAAGCTAATGTTTTTTTTGATACCAAGGATTTCAACGATTTAAAAGAACCTACAAATAAACTAGATAAAAACAGTAACTGCACAATACAAAAATCATGGGAAACAGAAACTGAATTGGACACTACATTT---------GCACATAAAGAAATGCCTCTTTTTGTAATGACATCGGGTGAACAAGGAAAAAATATATTAAAAAAACAACTAGAAAAAAAAAATATCGTTTCATCTAATATTAAAGAAGGTCAACCTGATGTTATTTTAGCAGATGTAAATCATTATCGAGTAAATGAATTACAAGCCGCTGATCGAACGCTGGAACAAATTGTACGTTTTTATATTGAAAAAGCA---------AAAAAACAAGAT---------------------------------------------------------------------------------------------------------------------------------------------------AATTTAAATATTATG---------------------------------------------------------------------------------------------------------------------AAAACTGAAAAACCTTCGGTAAATATTATCGGGATTTTTACATTAGGTTTTCATCATCAACATGATTGCAGAGAATTAAAACGTTTATTTAATGATTTAGGGATTAAAATTAATGAAATTATTCCAGAAGGTGGTAATGTTAATCATTTAAAAAATCTTCCACAAGCATGGTTTAATTTTGTGCCTTATCGTGAAGTTGGTTTAATGACAGCTGTTTATCTTAAATCAGAATTTAATATGCCTTATGTTTCTATAACTCCAATGGGTTTAATTGATACAGCATTATGTATTCGATCAATATGTAAAATAATTACA---------------------------------------------------------------------------------------------------------------------------------------------------------------------------------------------------------------------------------------------------------------------------------------------------------AATCAGCAAAATTCTTTAAATATTCAA------------------------------------------------------------------AAACAAAAACCCCAAGTTTTTAATAAAAAATCATTAAACTTTGAGTTTTTATTTAATAAATATATTGATCAACAAACGCGTTTTGTTTCTCAAGCAGCTTGGTTTTCACGTTCTATTGATTGTCAAAATTTAACAGGTAAGAAAGCAGTTGTATTCGGTGATGCTACACATTCGGCTGCTATGACAAAAATTTTAGCGCGTGAAATGGGCATACGTGTTTCTTGTGCAGGAACTTACTGTAAACACGATGCTGACTGGTTTCGTGAACAAGTAAGTGGATTTTGTGATCAAATCTTAATAACAGATGATCATACGCAAGTAGGAGATACTATTGCAAAATTAGAACCTGCTGCTATTTTTGGAACACAAATGGAACGCCATGTTGGTAAGCGCTTGGATATACCTTGTGGTGTAATATCTGCTCCCGTTCATATTCAAAATTTTCCTTTAGGTTATCGTCCTTTTTTAGGATATGAAGGGACAAATCAAATCGCGGATTTAGTATATAATTCATTTAATCTTGGTATGGAAGATCATTTATTACAAATTTTTGGCGGACATGATTCT------GTTGTAAACCAAATGGAT---------------------------------------------AATACAAAAACTAGCTCAAAA------------AGTAATATAACGTCA------------------------------------------------------------------ACACAGGTTGAATTTAATCTATGGTCCCCAGAAGGTTTAGCAGAATTAAATAAAGTTCCTGGATTTGTTCGAGGAAAAGTTAAGCGTAATACAGAAAAATATGCTTTA------------------------------------------------CAGAAGAATATATCTGTGATTACTGTAGACGTAATGTATGCTGCAAAAGAAGCATTATCGAATTAA---------
  ;
end;
