# Supplementary material for: Order, please! Uncertainty in the ordinal-level classification of Chlorophyceae
Source: PeerJ. 2019 May 15;7:e6899. doi: 10.7717/peerj.6899 (PMC6525593; doi:10.7717/peerj.6899)
Supplement: Supplemental Information 1 — This compressed folder contains untrimmed, masked alignments for individual chloroplast genes (subfolder nexus), as well as trimmed alignments with appropriate analysis blocks and the consensus trees resulting from these single-gene and concatenated analyses (MrBayes subfolders). Supplementary methods with associated references are included in the SupplementaryMethods.txt file. SVDquartets, BaliPhy, PhyloBayes and RAxML analysis files are in separate subfolders, with their respective resulting tree files. Files associated with MrBayes analysis of the 1st and 2nd positions and the analysis of the 3rd positions are placed in the subfolders 1st_and_2nd_positions_only and 3rd_positions_only, respectively. The 18Splastid_combined subfolder contains the MrBayes analysis materials (alignment and consensus tree) for the analysis including nucleotide plastid data as well as 18S nucleotide data. Documentation, trees and scripts used to create Fig. 3 are included in the “Figure3” subfolder, and documentation for and full results of Treespace analyses are in the “Treespace” subfolder. The results of the AU topology tests are included in a Word document. [file peerj-07-6899-s008.zip › supplementary_alignments_trees/nexus/rps8.nex]

#nexus

begin data;
  dimensions ntax=67 nchar=1242;
  format datatype=dna gap=- missing=?;
  matrix
                                 [----+----|----+----|----+----|----+----|----+----|----+----|----+----|----+----|----+----|----+-100|----+----|----+----|----+----|----+----|----+----|----+----|----+----|----+----|----+----|----+-200|----+----|----+----|----+----|----+----|----+----|----+----|----+----|----+----|----+----|----+-300|----+----|----+----|----+----|----+----|----+----|----+----|----+----|----+----|----+----|----+-400|----+----|----+----|----+----|----+----|----+----|----+----|----+----|----+----|----+----|----+-500|----+----|----+----|----+----|----+----|----+----|----+----|----+----|----+----|----+----|----+-600|----+----|----+----|----+----|----+----|----+----|----+----|----+----|----+----|----+----|----+-700|----+----|----+----|----+----|----+----|----+----|----+----|----+----|----+----|----+----|----+-800|----+----|----+----|----+----|----+----|----+----|----+----|----+----|----+----|----+----|----+-900|----+----|----+----|----+----|----+----|----+----|----+----|----+----|----+----|----+----|----+1000|----+----|----+----|----+----|----+----|----+----|----+----|----+----|----+----|----+----|----+1100|----+----|----+----|----+----|----+----|----+----|----+----|----+----|----+----|----+----|----+1200|----+----|----+----|----+----|----+----|----+----|----+----|----+----|----+----|----+----|----+1300|----+----|----+----|----+----|----+----|----+----|----+----|----+----|----+----|----+----|----+1400|----+----|----+----|----+----|----+----|----+----|----+----|----+----|----+----|----+----|----+1500|----+----|----+----|----+----|----+----]
                                 [*********************************************************************************************---------------------------------------------------------------------------------------------------------------------------------------******************************************************************************************************************************************************************************************************************************************************************************************************************************************************************************************************************************************************************************************************************************************************************************************************************************************************************************************************------------***************************************************************************************************************************************------------------------------------------------------------------------------------------------------------------------------------------------------------------------------------------***]
                   Ankyra_judayi  ------------------------------------------------------------------------------------ATGGTAAATGATAGTATTAGCGATATGTTAACGCGTATTCGAAATTCAAGTATGGCAAAAAAAGCAATTGTTTCAATTCCTTGTACGCGAATTAATAAACAAATTGCACAAATTCTAGAAAAAGAAGGTTTTATTCAAAGCTTTCAAATTTCT---------------------------------------------------------------------------------------------------------------------------------------------------------------------------------------------------------------------------------------------------------------------------------------------------------------------------------------------------------------------------------------------------------------------------------------------GAAGATACAAAAAAT------------------------------------------------------------------------------------------------------------------------------------------------------------------------------------------------------------------------TTAATAGTGCGTCTTAAATATCGT------------------------------------------------------------------TCAAAAGAAGTTTAT------------AATGGTAAAATA------------------------AAAGAATCTTGTATCACTAATTTAAAAAGAATTAGTAAACCGGGTTTACGAATTTATGCGAATCATAAAGAAATTCCACGTGTATTAGGTGGTGCTGGTATAGTTATTATTTCAACACCAACTGGAATTATGACAGACCGAGAAGCTCGTACACGAGGAATTGGAGGTGAAATTCTTTGTTCAATTTGGTAA
          Atractomorpha_echinata  ------------------------------------------------------------------------------------------AATGATAGTATTAGTGATATGTTAACACGTATTCGAAATTCAAGTATGGCAAAAAAAGCAATTGTCTCCATTCCTTCTACACGTATTAATCAACAAATTGCCCAAATTTTAGAAAAAGAAGGTTTTATTCAAAGCTTTCAAATTTCT---------------------------------------------------------------------------------------------------------------------------------------------------------------------------------------------------------------------------------------------------------------------------------------------------------------------------------------------------------------------------------------------------------------------------------------------GAAGATACAAAAAAT------------------------------------------------------------------------------------------------------------------------------------------------------------------------------------------------------------------------TTAATATTACGTCTTAAATACCGT------------------------------------------------------------------TCAAAAGAAGTGTAC------------AATGGCAAAGTA------------------------AAAGAGGCTTGTATTACAAATTTAAAAAGAATTAGTAAACCAGGTTTACGAATTTATGCTAATCATAAAGAGATTCCCCGCGTATTAGGAGGAGCTGGCATTGTTATTATTTCAACACCAGATGGAATTATGACAGATCGTGAAGCCCGTACACGTGGAATTGGTGGTGAAATATTATGTTCAATTTGGTAA
        Borodinellopsis_texensis  ------------ATGGGTTTTTCTACC------------------------------------------------AAAAAAGGTTTAATTAATGATAGCATTAGTGATATGCTAACACGTATAAGAAACGCTAATTTAGCTAAAAAATCGAATGTAAATATTCCATCAACTAAATTAAACTTAGAAATAGCAAAAGTTTTAGAAAAAGAAGGTTTCATACAAGGTTTT------------------------------------------------------------------------------------------------------------------------------------------------------------------------------------------------------------------------------------------------------------------------------------------------------------------------------------------------------------------------------------------------------------------------------------------------------CAAATCTCTATTGAT---------------------------------------------------------------------------------------------------------------------------------------------------------------------------------------------------------------TCAAATGATATCTTAATAAGATTAAAATATAGA------------------------------------------------------------------TCTAAAAAAATCTATAGA------------GGTAAAACA------------------------AAAGAATCATGTATTACAAATTTAAAACGTATTAGTAAACCTGGACTTAGAATTTACACTAATTCGAGAGAAATACCTAGAATTTTAGGTGGAACTGGAATTGTTATTTTATCAACACCTAACGGCATAATGACTGACCGAGAAGCACGTTCTATAGGAATTGGAGGTGAACTTCTATGTTCTATATGGTAG
            Bracteacoccus_aerius  ------------------------------------------------------------------------------------ATGGTAAACGATAGTATTAGTGATATGTTAACACGTATTCGTAATTCTTCTATGATAAAAAAATCAACAGTAGCCGTACCTTTTACTCGCATAAATCAAAAAATCTCTCAAATTTTAGAAAAAGAGGGTTTTATTCAAACTTTTCAAATCTCT---------------------------------------------------------------------------------------------------------------------------------------------------------------------------------------------------------------------------------------------------------------------------------------------------------------------------------------------------------------------------------------------------------------------------------------------GAAGATTCAAGAAAT------------------------------------------------------------------------------------------------------------------------------------------------------------------------------------------------------------------------TTAATTCTTAGATTAAAATACCGC------------------------------------------------------------------TCTAAACAAGTTTAC------------GGAGGAAAGATC------------------------AAAGAATCGTGCATTACTAATTTAAAAAGAATTAGTAAACCCGGTCTTAGAATTTACGCAAACCATAAAGACATTCCTCGTATTTTAGGTGGAGCTGGAATTGTCATTATGTCTACACCGAATGGAATTATGACAGATCGAGAGGCACGTTCTTTGGGAATAGGCGGTGAAATTTTATGTTCAATTTGGTAA
         Bracteacoccus_giganteus  ------------------------------------------------------------------------------------ATGGTAAACGATAGTATTAGTGATATGTTAACACGCATTCGTAATGCTTGTATGATAAAAAAATCGACAGTAGCTGTTCCCTTTACTCGCATGAACCAAAAAATCTCTCAAATTTTAGAAAAAGAAGGTTTTATTCAAACTTTTCAAATATCT---------------------------------------------------------------------------------------------------------------------------------------------------------------------------------------------------------------------------------------------------------------------------------------------------------------------------------------------------------------------------------------------------------------------------------------------GACGATTCTAGAAAT------------------------------------------------------------------------------------------------------------------------------------------------------------------------------------------------------------------------TTAATTCTTAGACTAAAATACCGT------------------------------------------------------------------TCTAAACAAGTTTAT------------GGAGGAAAAATC------------------------AAAGAATCATGCATTACTAATTTAAAAAGAATTAGTAAACCAGGTCTTAGAATCTATGCTAATCATAAAGAAATTCCTCGTATTTTAGGTGGAGCTGGAATCGTGATTATGTCTACACCTAGTGGAATTATGACAGATCGAGAATCACGTTCTTTAGGAATAGGCGGTGAAATTTTATGTTCAATTTGGTAA
             Bracteacoccus_minor  ------------------------------------------------------------------------------------ATGGTAAACGATAGTATTAGTGATATGTTAACGCGCATTCGTAATGCTTGTATGATAAAAAAATCGACAGTAGCTGTTCCTTTTACTCGAATGAATCAAAAAATTGCTCAAATTTTAGAAAAAGAAGGTTTCATTCAAACTTTTCAAATTTCT---------------------------------------------------------------------------------------------------------------------------------------------------------------------------------------------------------------------------------------------------------------------------------------------------------------------------------------------------------------------------------------------------------------------------------------------GAAGATTCTAGAAAT------------------------------------------------------------------------------------------------------------------------------------------------------------------------------------------------------------------------TTAATTCTTAGATTAAAATACCGC------------------------------------------------------------------TCTAAACAAGTTTAT------------GGAGGAAAAATC------------------------AAAGAATCATGCATTACTAATTTAAAAAGAATTAGTAAACCTGGGCTTAGAATTTATGCCAATCATAAAGAAATTCCTCGTATTCTAGGTGGAGCAGGAATTGTGATTATGTCGACGCCTAGCGGAATTTTAACAGATCGAGAATCACGTTCTTTAGGAATAGGTGGAGAAATCTTATGCTCAATTTGGTAA
           Carteria_cerasiformis  ------------------------------------------------------------------------------------ATGGTAAATGATACAATTAGTGATATGCTTACGCGTATTAGAAACGCGACTTTAGCGAAAAAAGCGACCGTTTATGTGCCCTATACGCGATTAACGGAACAAATCGCTCAAATTTTAGAAAAAGAAGGTTTTATTCAAGCTTTTCAATTTTCATTAACTAATACTGAATTAGTAAAAAGAGCACCGAGATTGAATCGATCAAACTTACGTACTCCTGGGATTGGAAACTCAGCTTTCGGAGTAACACCAGGCGCTCTGAGCTTATCGGGGCAAAGAAAAGGAATGGCTACGACAAAAACCCAAATCCCTGGTTCTTTTAATTCACAAAATTTCAGGGGAGCTCTTGGCATCAATTCTAATTCTCCAAAGAATGTGCAAATTGGAACTAAACGTATTAATACAGGGAACCCTCTAGCATTGCCTGGGCAAAAGAATTTAGGTGGAGCTAATTCTAAAGGTATTTATGGGACTTCAGGAGCAGGAACTAAAGAGTTAAAGTCAAATTTAAGCAATGAAATCAGCAATCCAAATTCTGATGGCTTTGATTTAAAACTTGGAGAAAAAACAAAACAATTAAATGAGTTACGTCTACTAAATTCAGCTAATCCTGCAGCCGGCGTTGAAACACGATCAGACAAA---------------------------------------------------------------------------------------------------------------------------------GGAAATAATGTATCTAAAACTGAAAAGTCAAATCAACAAGGATTTTTATTAATTCGTTTAAAATATAGA------------------------------------------------------------------TCAAAACAACTTTAC------------AAAGGAGTACGAACT---------------CTAACAAAAGAATCTTGTATTACAAATTTAAGAAGAATCAGTAAACCAGGGTTACGAATTTACACTAATCATAAAGGTATTCCACGAATCTTAGGGGGAGCTGGTATTGTTATAATTTCAACACCCCAAGGGATTTTAACAGATCGTGAAGCTCGTTCTCGCGGAATTGGTGGTGAAATTTTATGTTCAGTGTGGTAG
              Carteria_crucifera  ------------------------------------------------------------------------------------ATGGTTAATGATAGTATTAGCGATATGTTAACTCGCATTCGAAACGCGTGTTTAGCGAAAAAATCATCGGTTTATATTCCGTATACAAAATTAAATGAACAAATAGCTCAAATTTTAGAGAAAGAAGGATTTATTCAAGCTTTTCAAATTTCTTTCAAAACAGCAAAAGTTAATCGACCTCCTAGATTAGGTTCATTAAATCGTTTATCTTCATCTAATATGTCTGAGCTTCCTACTTTCGAAGAAAAAGGAGGAAAAAAAGCAACACAACCGTTAGCACAAAAAGTTTATCGTTCTAAGAACATTGAAGGACTTGCTGAGTCCGTAAGTAAAAAAGCAGTAAACCTTCAGCTTTTATCCTCTGGAAAACAGCTATCCCAGGGGGAAGAAGCCCCAGGCTCT---------------------------------------------------------------------------------------------------------------------------------------------------------------------------------ACTCCCGATAGCGGGGCAGGTCCTAATGCTCCCCATATGGACATGCATAACTCTAGCAGA---------------------------------------------------------------------------------------------------------------------------------GAGAAAGGGGCCTTCAGCACGCTTAGGTACGCGGGTCAAGAATTTTTACTAATACGTTTAAAATATCGT------------------------------------------------------------------TCAAAACAACTTTAT------------AAAGGTAAAAAA------------------------AAAGAATCTTGCATTACCAACTTAAGAAGAATAAGTAAAACAGGCTTGCGCATTTATACTAATCATAAAGAAATTCCAAGAATTTTAGGCGGAGCTGGAATAGTCATTATTTCCACCCCAGAAGGTATTATGACAGATCGTGAAGCTCGTTCTAGAGGAATTGGGGGTGAGATTTTGTGTTCTGTTTGGTAA
             Carteria_sp_SAG_8_5  ------------------------------------------------------------------------------------ATGGTTAATGATAGCATTAGTGATATGTTAACACGTATCCGCAACGGTTGTTTAGCAAAAAAATCAATTGTTTCAATACCGTATACACGTTTAAATCAACAAATAGCACAAATTTTGGAAAAAGAAGGCTTTATTCAAAGTTTTCAAATA---------------------------------------------------------------------------------------------------------------------------------------------------------------------------------------------------------------------------------------------------------------------------------------------------------------------------------------------------------------------------------------------------------------------------------------------ACATCTGATTCTGCTAGT------------------------------------------------------------------------------------------------------------------------------------------------------------------------------------------------------------------------TTATTAATTCATTTAAAATACAGA------------------------------------------------------------------TCTAAAAAAGTATAT------------CGTGGGAAAATG------------------------AAAGAATCTTGTATTACAAATTTAAAACGAATTAGTAAACCAGGACTTCGAATTTATACAAATCATAGAGAGATTCCACGCATATTAGGAGGTGCAGGAATAGTAATCATTTCAACACCATCAGGTATTCTAACTGATCGAGAAGCTCGGTTACGTGGGATTGGTGGGGAAATTTTATGTTCTGTTTGGTAA
        Chaetopeltis_orbicularis  ------------------------------------------------------------------------------------ATGGTTAATGATACTATTAGTGATATGCTAACTCGTATTCGAAATAAAACTCGAGTAAAAAAAAGAACGGTAGTTGTTCCATTAACACGATTAAGTGTTAAAATTGCAGAAATATTAGAAAAAGAAGGATTTATTAATTCTTTTGAAGTCCAAACTATTGTCAAA------------------------------------------------------------------------------------------------------------------------------------------------------------------------------------------------------------------------------------------------------------------------------------------------------------------------------------------------------------------------------------------------------------------------------AGAGTTAATGCTGGGGTAACAACTACTTCAGGAAATGAA------------------------------------------------------------------------------------------------------------------------------------------------------------------------------------CAATTAACAAAAGAAATAAAAATTCATTTAAAATATTACAAAAAATTTAAGACAAAATATTACAAATTAACTCGTATAAAAAACCCTGGAGCTTTTTCTGCTTTTAAAAACTTAATTAAGCTTTTAAGA------GGTAAACAAAGT---------------TCTCAAAAAGTTTCTTGTATTACAAACTTGCGTCGTATTAGTAAACCTGGGTTACGTATTTATGCAAATCATAAAGAACTTCCACGTATCTTAGGTGGTGCTGGTATTGTCATTTTATCGACTTCAAATGGAATTATGTCTGATCGTGAAGCACGTTTTCGTGGTATTGGTGGTGAAGTATTATGCTCTGTTTGGTAA
       Characiochloris_acuminata  ------------ATGCTTACTTCAAAA------------------------------------------------ACAAAAGGCTTTATTCATGATAGTATTAGTGATATGTTAACACGTATTCGAAATGCTTCATTAGCTAAAAAATCAAATGTTCAAATTCCACATACAAAATTAAATCAGGAAATTGCACAAATTTTAGAAAAAGAAGGTTTTATTCAAAATTTC------------------------------------------------------------------------------------------------------------------------------------------------------------------------------------------------------------------------------------------------------------------------------------------------------------------------------------------------------------------------------------------------------------------------------------------------------CAAATCTCATTAGAA---------------------------------------------------------------------------------------------------------------------------------------------------------------------------------------------------------------TCAAACGATATAATCATTAAATTAAAATATCGT------------------------------------------------------------------TCTAAAAAAGCATATAAA------------GGAAAAACA------------------------AAAGAATCTTGTATTACCAATTTAAGAAGAATAAGTAAACCAGGTCTTCGTATTTATGCTAATCATCGTGATATTCCAAGAGTTTTAGGAGGTACTGGTATTGTAATAGTATCAACACCTAGTGGAATTATGACAGATCGTGAGGCACGTTTACGTGGAATAGGTGGTGAATTATTATGTTCTGTTTGGTAA
         Chlamydomonas_applanata  ------------ATGATTACATCAGTA------------------------------------------------ACAAAAGGTTTTATTCATGATAGTATTAGTGATATGTTAACACGTATTAGAAATGCTTGTTTAACGAAAAAATCAAATGTTGTGATTCCTCACACAAAATTAAATGTAGAAATTGCACAAATTTTAGAAAAAGAAGGTTTTATTCTAGGTTTC------------------------------------------------------------------------------------------------------------------------------------------------------------------------------------------------------------------------------------------------------------------------------------------------------------------------------------------------------------------------------------------------------------------------------------------------------CAAATGGCATTAGAG---------------------------------------------------------------------------------------------------------------------------------------------------------------------------------------------------------------TCAAATGATATTATTATTCGTTTAAAATATCGTTCACTGAACAGAATCAACTTCGTTGATTCTGTAAAAGAAAATCGCTCACTGAACATGTCCTCAGCAGCAAAAAGTATTTCTCGT------------GGTAAAACA------------------------AAAGAATCTTGTATTACAAATTTACAAAGAATTAGTAAACCGGGTCTTCGCATTTATGCAAATTCACGTGAAATCCCACGTATTTTAGGTGGTACAGGTATTGTTATTCTTTCAACACCAACAGGTATCATGACAGATCGTGAAGCTCGTTTAAAAGGAATCGGCGGTGAGCTTTTATGTTCTGTTTGGTAA
           Chlamydomonas_nivalis  ------------------------------------------------------------------------------------ATGGTTAATGATACTATTAGCGATATGTTAACTCGTATTCGAAATGCAAGTTTAGCAAAAAAATCAACAGTTTGTATTCCTTATACACAGTTAAATCAGCAAATTGCTCAAATTTTAGAAAAAGAAGGATATATATTAACGGTCCAAATGTCA---------------------------------------------------------------------------------------------------------------------------------------------------------------------------------------------------------------------------------------------------------------------------------------------------------------------------------------------------------------------------------------------------------------------------------------------TTAGATTCAAAAAAC------------------------------------------------------------------------------------------------------------------------------------------------------------------------------------------------------------------------TTAATTGTCCGTCTTAAGTATAGATCA------------------------------------------------------------------AAAAAAATTTATAACGGG------------------------------------AAAACTAAAGAGTCATGTTTAACAAATTTAAGACGAATTAGTCGTCCTTCTCTGAGAATTTATACAAATTCTAAAGAAATTCCAAGAGTTTTAGGGGGAACAGGAATTATAATTCTTTCAACACCAAGTGGACTTTTAACTGATCGTGAAGCTCGTTCTCGTGGTATTGGTGGTGAAATTTTATGCTCTATATGGTAA
          Chlamydomonas_peterfii  ATGGTTTCAACATTAACTACAGCCCAGCCGGGTAAACAAAATAACAGCAATATTTATAAGCCGCAAGCTTTAAGCACTAGAGGCTTAATTAATGATAGTATTGGCGACATGTTAACACGAATTCGTAATGCTTGTTTAGCTAAGAAATCAACAATAAGTTTACCCTTTACAAGAATTAACCAACAAATCGTGCAAATTTTAGAAAAAGAAGGTTTGATTCAAAGTTAT------------------------------------------------------------------------------------------------------------------------------------------------------------------------------------------------------------------------------------------------------------------------------------------------------------------------------------------------------------------------------------------------------------------------------------------------------CAAACATCATTAACGGCAGAG---------------------------------------------------------------------------------------------------------------------------------------------------------------------------------------------------CCGTATGCACAAAATATCATTGTGCGATTCAAATATCGC------------------------------------------------------------------TCAAAAGCTATTTATTTAGGTTTCCGTAGTGGTAAAAAA------------------------AAAGAATCTTGTATTACGAATTTAAAACGTATTAGTAAACCAGGTCTTCGTATTTATTCAAATGCTCGTGAAATTCCACGTATTTTAGGTGGTACTGGAATAGTAATTCTCTCAACTCCTGAAGGTCTATTAACAGATCGTGAAGCTCGTTTACGTGGCATCGGTGGTGAACTTTTATGTTCTGTTTGGTAA
       Chlamydomonas_reinhardtii  ------------ATGACAATTACAAAAACAGCAACTTTAAAA---------------------CAAACAATGAAATCACATGGTTTAATTAATGACAGTATTGGTGATATGTTAACACGTATTCGTAATGCCTGTTTAGCAAAAAAATCAAGTGTTTCAATTCCATTTACACGCTTAAATCAAAACATTGCACAAATTCTAGAACAAGAAGGTTTTATTCAAACTTAT------------------------------------------------------------------------------------------------------------------------------------------------------------------------------------------------------------------------------------------------------------------------------------------------------------------------------------------------------------------------------------------------------------------------------------------------------CAAGTTTCATTAGAT---------------------------------------------------------------------------------------------------------------------------------------------------------------------------------------------------------------TCACAAGATTTAACTATTCGCCTTAAATATCGT------------------------------------------------------------------TCAAAAAAAATTTATCGC------------GGTAAAAAA------------------------AAAGAATCTTGTATTACTAACTTAAAACGCATTAGTAAACCAGGTTTACGCATTTATTCAAACCATAAAGATATTTTACGTATTTTAGGTGGTACAGGTATTGTTATTGTTTCAACGCCTGAAGGTCTAATGACTGATCGTGAAGCTCGTCTACGTGGTATTGGTGGTGAATTACTTTGTTCTGTGTGGTAA
           Chlorococcum_tatrense  ------------ATGATTACTTCATCA------------------------------------------------ACAAAAGGTTTTATTCATGATAGTGTTAGTGATATGTTAACACGTATTAGAAATGCTTGTTTAGCTAAAAAATCAAGTGTTATTGTCCCTCACACAAAATTAAATCACGAAATTGCACAGATTTTAGAAAAAGAAGGTTTTATTCAAAGTTAT------------------------------------------------------------------------------------------------------------------------------------------------------------------------------------------------------------------------------------------------------------------------------------------------------------------------------------------------------------------------------------------------------------------------------------------------------CAAATGTTATTAGAT---------------------------------------------------------------------------------------------------------------------------------------------------------------------------------------------------------------TCTAATGATATTTTAGTTCGTTTAAAATATCGT------------------------------------------------------------------TCAAAAGATGTATACCGT------------GGAAAAACA------------------------AAAGAATCTTGTATTACTAATTTAAAAAGAATCAGTAAACCAGGTTTACGTATTTATGCAAACCATCGAGAAATTCCACGTGTTTTAGGTGGAACTGGTATTATTGTTCTTTCAACACCCAGTGGTGTTTTAACAGACCGAGAAGCACGTTTTAAGGGTATTGGTGGAGAATTAATTTGTTCAATTTGGTAA
         Chlorogonium_capillatum  ------------ATGATTACTTCAGCA------------------------------------------------ACTAAAGGTTTTATTCATGATAGTATTAGTGATATGTTAACACGCATTAGAAATGCGTGTTTAGCTAAAAAAACAAATGTATTAATTCCTCACACTAAGTTAAATAACGAAATCGCACAAATTTTAGAAAAAGAAGGATTTATCCAAGGCTTT------------------------------------------------------------------------------------------------------------------------------------------------------------------------------------------------------------------------------------------------------------------------------------------------------------------------------------------------------------------------------------------------------------------------------------------------------CAAATGGCATTAGAC---------------------------------------------------------------------------------------------------------------------------------------------------------------------------------------------------------------TCTAATGATATTATTATTCGTTTAAAATACCGT------------------------------------------------------------------TCTAAAAAAGCATACCGT------------GGTAAAACA------------------------AAAGAATCTTGTATTACAAATTTAAAACGTATTAGTAAACCAGGTCTTCGTATTTATGCAAACCACAGAGAAATTCCACGTATTTTAGGCGGTACAGGAATTGTAATTGTTTCAACCCCAAATGGAATTATGACAGATCGCGAAGCGCGCTTAAAAGGTATTGGTGGCGAATTAATTTGTTCAGTTTGGTAA
           Chloromonas_perforata  ------------ATGATTACTTCATCA------------------------------------------------ACAAAAGGTTTTATTCATGATAGTGTTAGTGATATGTTAACACGTATTAGAAATGCTTGTTTAGCTAAAAAATCAAGTGTTATTGTCCCTCATACAAAATTAAACCACGAAATTGCACAGATTTTAGAAAAAGAAGGTTTTATTCAAAGTTAC------------------------------------------------------------------------------------------------------------------------------------------------------------------------------------------------------------------------------------------------------------------------------------------------------------------------------------------------------------------------------------------------------------------------------------------------------CAAATGTTATTAGAT---------------------------------------------------------------------------------------------------------------------------------------------------------------------------------------------------------------TCTAATGATATTTTAGTTCGTTTAAAATATCGT------------------------------------------------------------------TCAAAAGCTGTATACCGT------------GGAAAAACA------------------------AAAGAATCTTGTATTACTAATTTAAAAAGAATTAGTAAACCAGGTTTACGTATTTATGCAAACCATCGAGAAATTCCACGTGTTTTAGGTGGAACTGGTATTATTGTTCTTTCAACACCAAGCGGTGTTTTAACAGACCGAGAAGCACGTTTTAAGGGTATTGGTGGAGAATTAATTTGTTCAATTTGGTAA
             Chloromonas_radiata  ------------------------------------------------ATGAATAATAACAAAAATAAAATTAAAATAAAATTTATGGTTAATGATAGTATAAGTGATATGTTAACTCGCATCCGAAATGCTTGTTTAGCAAAAAAATCCACAGTTTCAATTCCGTATACACAATTAAATCACCAAATTGCTCAAATTTTAGAAAAAGAAGGATACATTTTAACTGTCCAAATGTCA---------------------------------------------------------------------------------------------------------------------------------------------------------------------------------------------------------------------------------------------------------------------------------------------------------------------------------------------------------------------------------------------------------------------------------------------TTCGATTCTAGAGAT------------------------------------------------------------------------------------------------------------------------------------------------------------------------------------------------------------------------TTAATTATACGTCTTAAATATAGATCG------------------------------------------------------------------AAAAAAATGTATAAAGGA------------------------------------AAAATAAAAGAATCGTGTTTAACAAATTTACGAAGAATTAGTCGTCCGTCTCTAAGAATTTATACTAATTCTAGGGAAATTCCACGAGTTTTAGGAGGAACAGGCATTATTATCCTTTCAACGCCAAGTGGGGTTTTAACCGATCGTGAAGCACGCTCGCGTGGTATTGGTGGTGAAATCTTATGCTCAGTTTGGTAA
               Chloromonas_rosae  ------------------------------------------------------------------------------------ATGATTAATGATACTATTAGTGATATGTTAACTCGTATTCGAAATGCAAGTTTAGCAAAAAAATCAACAGTTTGTATTCCATATACGCACTTAAATCAGCAAATTGCTCAAATTTTAGAAAAAGAAGGATATATATTAACTGTTCAAATGTCA---------------------------------------------------------------------------------------------------------------------------------------------------------------------------------------------------------------------------------------------------------------------------------------------------------------------------------------------------------------------------------------------------------------------------------------------TTAGATTCAAAACAT------------------------------------------------------------------------------------------------------------------------------------------------------------------------------------------------------------------------TTAATTGTCCGTCTTAAGTATAGATCA------------------------------------------------------------------AAAAAAATTTATAACGGA------------------------------------AAAACTAAAGAGTCATGTTTAACAAATTTAAGACGAATAAGTCGTCCTTCTCTTCGAATTTATACTAATTCTAAAGAAATTCCAAGAGTTTTAGGAGGAACAGGAATTATAATTCTTTCAACACCAAGTGGACTTTTAACTGATCGTGAAGCTCGTTCTCGTGGTATTGGGGGTGAAATATTATGCTCTATATGGTAA
         Chlorosarcinopsis_eremi  ------------ATGATTACTTCATCA------------------------------------------------ACAAAAGGCTTCATTCACGATAGTATTAGTGATATGTTAACGCGTATTAGAAACGCGTGTTTAGCTAAAAAATCCAATGTTATTGTCCCGCACACAAAATTAAACCATGAAATTGCCAAAATTTTAGAAAAAGAAGGGTTTATTCAAGGTTAT------------------------------------------------------------------------------------------------------------------------------------------------------------------------------------------------------------------------------------------------------------------------------------------------------------------------------------------------------------------------------------------------------------------------------------------------------CAAATGGTATTAAAT---------------------------------------------------------------------------------------------------------------------------------------------------------------------------------------------------------------TCTAACGATATTCTTATTCGTTTAAAATATCGT------------------------------------------------------------------TCAAAAGATTCATACAGT------------GGAAAAACA------------------------AAAGAATCTTGCATTACAAATTTAAAACGAATTAGTAAACCGGGCCTTCGCATTTATGCAAACCATAGAGAAATTCCAAGAATTTTAGGTGGTACAGGAATTGTTATTATTTCAACTCCAAGTGGTATTTTAACTGATAGAGAAGCTCGACTAAAAGGTATTGGTGGGGAATTAATTTGTTCTGTTTGGTAA
          Chlorotetraedron_incus  ------------------------------------------------------------------------------------ATGGTAAACGATACAATTAGTGATATGTTAACACGTATTCGTAACGCGTGTATGATTAAAAAATCAACAGTTTTAGTTCCTTTTACAAAAATGAATCAACAAATTTCTCAAATTTTAGAAAAAGAAGGTTTTATCCAAAATTTTCAAATTTCT---------------------------------------------------------------------------------------------------------------------------------------------------------------------------------------------------------------------------------------------------------------------------------------------------------------------------------------------------------------------------------------------------------------------------------------------GAAGATTCAAGAAGT------------------------------------------------------------------------------------------------------------------------------------------------------------------------------------------------------------------------TTAATTTTACGTTTAAAATATAGA------------------------------------------------------------------TCAAAACAAATTGGT------------AATACAAAAAGA------------------------AAAGAATCATGTATTACAAATTTAAAACGAATCAGTAAACCTGGGTTAAGAATTTATGCAAACCATAAAGAAATCCCTCGTGTTTTAGGTGGAGCTGGAATTGTTATTTTATCAACTCCTTCAGGAATTTTAACAGATCGAGAAGCTCGATCTTTAGGAATTGGTGGTGAAGTTTTATGCTCTATTTGGTAA
      Chromochloris_zofingiensis  ------------------------------------------------------------------------------------ATGGTTAATGACACTATTAGCGATATGCTTACGCGTATTCGTAATGCATGTATGACAAAAAAATCGGCAGTTTTAATCCCTTTGACTCGAATTAATGAAAAAATTGCTCAAATTCTAGAAAAAGAAGGTTTTATTCAAACTTTTCAGATTTCT---------------------------------------------------------------------------------------------------------------------------------------------------------------------------------------------------------------------------------------------------------------------------------------------------------------------------------------------------------------------------------------------------------------------------------------------GAAGATTCAAAAAAT------------------------------------------------------------------------------------------------------------------------------------------------------------------------------------------------------------------------TTGATTCTTCGATTAAAATATAGA------------------------------------------------------------------TCGAAACAAATTTCT------------CAAGAAAAACGA------------------------AAAGAATCTTGTATTACCAATCTTAAAAGAATAAGTAAGCCAGGTTTGAGAATCTATGCAAATCATCAAGAAATTCCTCGTGTTTTAGGTGGAGCTGGGATTCTTATTTTATCGACACCAAAGGGAGTGATTACTGATAGAGAAGCTCGTTCTTTAGGAATTGGCGGTGAAATTTTATGTTCAATTTGGTAA
           Desmotetra_stigmatica  ------------ATGGTTCAAATTTTA------------------------------------------------ACAAGAGGTTTAATAAACGATAGTATTAGTGATATGCTAACACGTATTCGAAACTCATGTTTAGCTAAAAAATCTCTAGTCTCTATTCCTTTTACTAGATTAAATCAACAAATTGCACAAATATTAGAAAAAGAAGGTTTTATACAAAATTTT------------------------------------------------------------------------------------------------------------------------------------------------------------------------------------------------------------------------------------------------------------------------------------------------------------------------------------------------------------------------------------------------------------------------------------------------------CAAATTTCAATGGAT---------------------------------------------------------------------------------------------------------------------------------------------------------------------------------------------------------------TCTCAAGATTTAATAGTACGTTTAAAATACAGA------------------------------------------------------------------TCTAAAACAGTTTACCAA------------GGAAAAGTA------------------------AAAGAATCTTGTATTACAAATTTAAGAAGAATTAGTAAACCAGGTCTTCGAATTTACGCCAATCACAAAGAAATTCCACGCATTTTAGGGGGAACTGGTATTGTGATTTTATCAACACCGGAAGGAATTATGACGGATCGTGAAGCACGTTTCCGTGGAATAGGTGGCGAACTTTTATGTTCAGTTTGGTAA
          Dictyochloris_fragrans  ---------------------------------------------------------------------------------------------------ATTAGTGATATGTTAACGCGTGTTCGAAATGCGTGTATGGTAAAAAAATCAACAGTTTTAATATCTTATACTCGTATAAATCAACAAATAGCTCAAATTTTAGAAAAAGAAGGTTTTATTCAATCTTTTCAAATATCT---------------------------------------------------------------------------------------------------------------------------------------------------------------------------------------------------------------------------------------------------------------------------------------------------------------------------------------------------------------------------------------------------------------------------------------------CCAGATTCTAAAAAT------------------------------------------------------------------------------------------------------------------------------------------------------------------------------------------------------------------------TTATTATTACGTTTAAAATATAGA------------------------------------------------------------------TCTAAACAACTTAAA------------ATAGGAAAAGCA------------------------AAAGAATCTTGTATTACAAATTTAAAACGAATTAGTAAACCAGGACTTCGAATTTACGCTAATCATAAAGAAATTCCTCGTATTTTAGGAGGTGCGGGTATAGTTATTCTATCTACTCCTGAAGGTATTCTAACTGATCGTGATGCACGTTCTCGTGGAATAGGAGGCGAAATTTTATGTTCTATTTGGTAA
               Dunaliella_salina  ------------ATGATTACATCATTA------------------------------------------------ACTCGAGGTTTTATTCATGACAGTATTAGTGACATGCTTACACGAATTAGAAATGCTTGTTTAGCAAAAAAATCTAATGTTATTGTACCACACACTAAGCTGAATCTAGAAATAGCACATATTTTAGAAAAAGAGGGTTTTATCCAAGGTTTT------------------------------------------------------------------------------------------------------------------------------------------------------------------------------------------------------------------------------------------------------------------------------------------------------------------------------------------------------------------------------------------------------------------------------------------------------CAAATGTCACTAGAA---------------------------------------------------------------------------------------------------------------------------------------------------------------------------------------------------------------TCGAATGATATAATTATTCGTTTAAAATATCGT------------------------------------------------------------------TCAAAACAAGTTTATCGT------------GGTAAAACA------------------------AAAGAATCTTGTATTACTAATCTTAAACGAATTAGTAAACCTGGCCTTCGTATTTATGCAAATACTAAAGAAATTCCACGTATTTTAGGTGGTACAGGTATTGTAATTGTATCAACTCCTACTGGTATTATGACTGATCGAGAAGCTCGTTTAAAAAAAATGGGTGGAGAATTAATTTGCTCAGTTTGGTAA
            Elakatothrix_viridis  ------------------------------------------------------------------------------------ATGATAACTGATAGTATAGGAGATATGTTAACTCGCATAAGAAATGCTTGTATGGCTAAAAAAGCTACTGTTTTGATTCCTTATAGTCATCTAAATGTTAAAATAGCTGAAATTTTACAAAAAGAAGCTTTTATAGAGTTTATTCAATTTTCT---------------------------------------------------------------------------------------------------------------------------------------------------------------------------------------------------------------------------------------------------------------------------------------------------------------------------------------------------------------------------------------------------------------------------------------------GAAGATTCTAAATAT------------------------------------------------------------------------------------------------------------------------------------------------------------------------------------------------------------------------TTCATATTACATCTTAAATATCGATCAAAC------------------------------------------------------------ATTAATAATCTTTCTAATAATAAG------------AAG------------------AAAATAAAACAATCTTGTATTACAAATTTAGAAAGAATTAGTAAACCAGGTTTAAGAATTTATACAAATAATAAAGAAATTCCGAAATTTTTAGGAGGAACTGGAATTTTGATTTTATCAACTCCTAAAGGAGTTTTAAAAGATCGTGATGCTCGTTCCAGAGGTGTAGGGGGAGAAATTTTATGCTCTATTTGGTAA
           Floydiella_terrestris  ------------------------------------------------------------------------------------ATGGTTAACGACACAATTAGTGATATGCTTACCCGCATTCGAAATAAGAGCTTAGTAAAAAAAAGAACAGTTGTTGTTCCTTTTACTAGATTAAATCTTAAAATTTCTGAGATTTTAGAAAAAGAAGGATTTATTCATTCTTTCGAACCACAAGGAAGCGTTTCT------------------------------------------------------------------------------------------------------------------------------------------------------------------------------------------------------------------------------------------------------------------------------------------------------------------------------------------------------------------------------------------------------------------------------AAAAAAACTGAGCTTTCGAATGAAAAAGATTTAAACTTA------------------------------------------------------------------------------------------------------------------------------------------------------------------------------------CTGAAGCCAAAAGAAATAAAAATTTCTTTAAAGTATTACAAAAAGTTTAAAACAAAGTACTATAAATTAAGTCGTTTGAAAGATCCTGTTGCTTTTTCTGTTTTTAAAAATCTTATTAAGCATTTAAGA------GGGAAACAAATT---------------TATAAAAAGGTTTCTTGTATCACGAATCTTAGACGTATTAGCAAACCAGGGTTACGTATTTATGTGAACCATAAAGAACTCCCTCGTATTTTAGGAGGTGCTGGGATTGTTATTTTATCAACATCTAAAGGTGTAATGACTGATAGAGAAGCTCGCTTTAGAGGAATTGGTGGTGAAGTTTTATGTTCAGTTTGGTAA
         Follicularia_botryoides  ------------------------------------------------------------------------------------ATGGTAAACGATACTATTGGTGATATGCTAACAAGAATTCGTAACGCGTGTATGGCAAAAAAAGCAAGAGTGGCAGTGCCTTTAACACGAATGAATCAACAGATTTGTCAAATCTTAGAAAAAGAAGGTTTTATTCAAAATTTTCAAATTTCA---------------------------------------------------------------------------------------------------------------------------------------------------------------------------------------------------------------------------------------------------------------------------------------------------------------------------------------------------------------------------------------------------------------------------------------------GAAGATTCAAAATAT------------------------------------------------------------------------------------------------------------------------------------------------------------------------------------------------------------------------TTAAACTTAAGATTAAAATATAGT------------------------------------------------------------------TCTAAACAAATTTCA------------CAGGTTAAAAGA------------------------AAAGAATCTTGCATTACAAATTTAAAACGAATCAGTAAGCCTGGTTTAAGAATTTATACAAATTCAAAAGAAATTCCACGCATTTTAGGGGGAGCTGGAATTGTGATTTTATCTACTCCAAACGGAATTATGACAGACCGAGAAGCTCGTTCATTAGGCGTTGGAGGTGAAATTTTATGTTCAATTTGGTAA
         Golenkinia_longispicula  ------------------------------------------------------------------------------------ATGGTTAATGATAGTATTAGTGATATGTTAACACGTATTAGAAACGCATCAATAGCAAAAAAAGCAACTGTATTTATTCCCTATACTCGTATGAATCAACAAATTGCACAGATATTAGAAAAAGAAGGATTTATTCAAGCATTTCAAATA---------------------------------------------------------------------------------------------------------------------------------------------------------------------------------------------------------------------------------------------------------------------------------------------------------------------------------------------------------------------------------------------------------------------------------------------TCCTCAGATGCTCGCTCT------------------------------------------------------------------------------------------------------------------------------------------------------------------------------------------------------------------------TTACTACTTCGTTTAAAATATAGA------------------------------------------------------------------TCTAAACAAATTAAC------------AGAGGTAAAATT------------------------AAAGAATCATGTATTACAAATTTAAAAAGAATTAGCAAACCTGGTCTTCGAATATATGCTAATCATAAAGAAATTCCTCGTATTTTAGGAGGGGCTGGTATTGTAATAATGTCGACTCCTAGTGGTATTTTAACTGATAGAGAAGCTCGTTCGAGAGGAACTGGTGGAGAAATTTTATGTTCTGTATGGTAA
                Gonium_pectorale  ------------ATGACACAAACAAAACCGACAATTTTAAAA---------------------AGAAAAATGAAATCTCATGGTTTAATTAATGATAGTATTGGTGACATGTTAACACGTATACGTAACTCTTGTTTAGCAAAAAAATCAATGGTTTCTATACCATTTACACGATTAAATCAACAAATTGCTCAAATTTTAGAACAAGAAGGTTTTATTCAAACGTAT------------------------------------------------------------------------------------------------------------------------------------------------------------------------------------------------------------------------------------------------------------------------------------------------------------------------------------------------------------------------------------------------------------------------------------------------------CAAGTTTCTTTAGAT---------------------------------------------------------------------------------------------------------------------------------------------------------------------------------------------------------------TCACAAGATTTAACACTTCGTCTTAAATATCGA------------------------------------------------------------------TCAAAAAAAATTTATCGT------------GGTAAAAAA------------------------AAAGAATCATGTATTACTAATTTAAAAAGAATTAGTAAACCAGGTTTACGCATTTATTCAAATCATAAAGACATTTTACGTATTTTAGGTGGTACTGGTATTGTTATTATTTCGACTCCTGAAGGTCTTATGACAGATCGTGAAGCACGTCTTCGTGGTATTGGTGGTGAATTACTTTGTTCTGTTTGGTAA
         Haematococcus_lacustris  ------------ATGATTACTTCAGTA------------------------------------------------ACTAAAGGTTTTATTCATGATAGTATTAGTGACTTACTAACGCGTATTAGAAATGCTTGTCTAGCTAAAAAAGCAAATGTTTTAGTACCCTATACAAATGTTAATTTTGAAATTGTACAACTTTTAGAAAAAGAAGGTTTTATTCAAGGTTTT------------------------------------------------------------------------------------------------------------------------------------------------------------------------------------------------------------------------------------------------------------------------------------------------------------------------------------------------------------------------------------------------------------------------------------------------------CAAAAAGCTTTTGAT---------------------------------------------------------------------------------------------------------------------------------------------------------------------------------------------------------------TCAAATGATATTTTTATACGTTTAAAATATCGT------------------------------------------------------------------TCAAAATTAGTTTATGGC------------GGGAAAACT------------------------AAAATTTCTTGTATTACAAATCTACAACGTATTAGTAAACCTGGGCTACGTATTTATGCTAACTATAAAGAAATTCCACGTATTTTAGGTGGTACTGGTATTGTTGTTGTTTCAACACCAAACGGTATTCTGACAGATATAGAAGCCAGATTAAAAGGTATAGGTGGTGAACTTTTATGTTCCATTTGGTAA
              Hafniomonas_laevis  ------------------------------------------------------------------------------------ATGGTTACAGATTCAATTAGTGATCTTTTAACTCGAATTCGTAATGCTTCTATGGTTCAACATTCTTCAGTTAATGTCCCATTTTCTCGTATTAATTTACAAATTTGTGAAATTTTAGAAAAAGAAGGTTATATCCATTCTTTTCAATTAGCAACTGAAGGT---------------------------------------------------------------------------------------------------------------------------------------------------------------------------------------------------------------------------------------------------------------------------------------------------------------------------------------------------------------------------------------------------------------------------------GCAAATGCAAGCAGTGAT---------------------------------------------------------------------------------------------------------------------------------------------------------------------------------------------------------------TCTTCTACTATTGTAATTCGTTTAAAATACCGT---------------------------------------------------------------TATGCTAAAACATTACGT---------------GCAAAAGTA------------------------AAACAAAGTTGTATTACAAACTTACGACGTATTAGTAAACCAGGATTACGTATTTATACAAATTATAAAGAAATTCCTCGTATTTTAGGTGGAACAGGTATTGTAATTTTATCTACACCAGAAGGTTTAATGACTGATCGTGAAGCACGTCTTGCTAAAGTAGGTGGTGAAATTTTATGTTCTGTATGGTAA
            Hariotina_reticulata  ------------------------------------------------------------------------------------ATGGTAAATGATACAATTAGCGATATGTTAACTCGTATTCGAAATGCTTGTATGGTGAAAAAATCAACTGTTTCTATTCCCTTTACGAAAATGAATCAAAAAATTGCTCAGATTTTAGAAAAAGAAGGTTTTATTCAAAGTTTTTTTTTCGAC---------------------------------------------------------------------------------------------------------------------------------------------------------------------------------------------------------------------------------------------------------------------------------------------------------------------------------------------------------------------------------------------------------------------------------------------GAAGATTCAAATATG------------------------------------------------------------------------------------------------------------------------------------------------------------------------------------------------------------------------CTTGTTTTCAAATTTAAGTATCGT------------------------------------------------------------------TCAAAAAAAACATTG------------AATGGAAAAATG------------------------AAAGAATCTTGCATCACAAATTTAAAGAGAATTAGTAAACCCGGTCTTCGAATTTATGCAAATAGTCAAGATATTCCAAAAGTTTTAGGTGGAGCTGGAATTATTATTCTTTCAACTTCAATTGGTGTTTTAACTGATCGTGAAGCGCGTTCTTTAGGAGTTGGAGGGGAACTTTTATGTTCTATTTGGTAA
                   Jenufa_minuta  ------------------------------------------------------------------------------------ATGGTCAATGATAGTGTTAGTGATATGTTAACCCGAATTAGAAATGCTTGTTTACTCAAAAAATCAGTAGTTTTAATTCCATATACTCGTTTAAATCAAAAAGTTGCACAAATTTTAGAAAAAGAAGGTTTTATACATACCTAT------------------------------------------------------------------------------------------------------------------------------------------------------------------------------------------------------------------------------------------------------------------------------------------------------------------------------------------------------------------------------------------------------------------------------------------------------CAAATTTCACAAACACAA---------------------------------------------------------------------------------------------------------------------------------------------------------------------------------------------------------AAGTTTCCTTTTTTAAAACTTCGGTTAAAATATATACTATCCAAT---------------------------------------------------------CCAGCCTCTATAAATCAAATA------------AAAGAA------------------------AAAAAGTCATGCATTACAAATTTAAAAAAAATTAGTAAACCTGGACTTCGAATTTATGCAAATCACAAAAAAATCCCTCGTATACTAGGAGGATCTGGCATGATTATTTTATCAACACCAGGAGGATTGATGACAGATAGAGAAGCACGAGTAAGGAAAACAGGCGGTGAGTTATTGTGTTCTGTTTGGTAA
                Jenufa_perforata  ------------------------------------------------------------------------------------ATGGTAAATGATAGTCTTAGTGATATGTTAACAAGAATACGAAACGCTTGTATGATTAAAAAATCCATTATTTTAATACCATATACTCGTTTAAATGAAAAAGTTGCTCAAATTTTAGAAAAAGAAGGATTTATTCAAGCGTTT------------------------------------------------------------------------------------------------------------------------------------------------------------------------------------------------------------------------------------------------------------------------------------------------------------------------------------------------------------------------------------------------------------------------------------------------------CAAATTTCGTCA---------------------------------------------------------------------------------------------------------------------------------------------------------------------------------------------------------------GATTTAAATTTTTTAAAACTTCGTTTAAAATATAGATTTAAA------------------------------------------------------------------CAAGTTTTGAATATA------------AAACAA------------------------AAAAAATCATGTATTACAAATTTAAAAAAAATAAGTAAACCAGGGCTTCGAATATATGCTAATCATAAAGAAATTCCTCGGATTTTAGAAGGTGCAGGTATTATTATTTTATCTACACCTAGCGGAATTGTGACAGATAAAGAAGCACGGTTGAAAGGGATAGGTGGAGAACTTTTATGTTCGATATGGTAA
            Kirchneriella_aperta  ------------------------------------------------------------------------------------ATGGTAAATGACACTATTAGTGATATGTTAACACGTATTCGTAATGCTTGTTTAATGAAAAAATCGACTGTAGTAATTCCATTAACTCGAATGAATCAGCAGATTGCTCAAATTTTAGAAAAAGAAGGTTTTATTGATGGTTTCCAAATTTCGCAAATAAAT------------------------------------------------------------------------------------------------------------------------------------------------------------------------------------------------------------------------------------------------------------------------------------------------------------------------------------------------------------------------------------------------------------------------------------------TCATTGAAC---------------------------------------------------------------------------------------------------------------------------------------------------------------------------------------------------------------------TCTCTTCTTCTTAAATTAAAATACCGT------------------------------------------------------------------TCTAAACAAACATAT------------ACTGGTAAAAAA------------------------AAAGAATCTTGTATTACGAATCTAAAAAGAGTGAGCAAGCCAGGTCTTCGTATTTATTCGAATTATAAAGAAATTCCACGCATTTTAGGAGGGGCTGGGATCGTAATCTTATCGACTCCTCAAGGAATTATGACTGATCGTGAAGCACGATCGTTAGGTATTGGAGGAGAAATTTTATGTTCTATTTGGTAA
        Koshicola_spirodelophila  ------------------------------------------------------------------------------------ATGATAACAGATACTATTAGTGATATGTTAACACGTATTCGCAATGCATGTTTAGTTAAAAAAAGAATAGTTTATATACCTTATACACGCCTAAATTCTAAAATTGTAGAAATTTTAGAAAAAGAAGGATTTATTTTAAAATATGAATTTTTAAATAAAAAAGAT------------------------------------------------------------------------------------------------------------------------------------------------------------------------------------------------------------------------------------------------------------------------------------------------------------------------------------------------------------------------------------------------------------------------------TCTAATAAAAGTTTAAAAAAACCTATGTTTGAATCTATAACAAAT------------------------------------------------------------------------------------------------------------------------GAAGTAGGGTTGGGTTCCCGTTCTTCTTTTAAAAAAACTCCAATAAAAAAATTAACACAATTAAAAGTTTTAAAAATTTATTTAAAATATTACAAAAAATATAAAACAAAATTTTACAATTTTAATAATTTAAAGAATCAAGAATCCCTAACTACTTTTAAAAATTTAATAAAATTATTAAGA------GGTAAACAAGCA---------------CGTCAAAAAGTATCATGTATCACTCATTTACAAAGAGTTAGTAAACCAGGGCTACGTGTTTATGCAAATCATACAGATCTTCCTCGTGTTTTAGGAGGTGCGGGAATAGTAATTCTTTCAACCTCAAAAGGTTTAATGACTGATCGTGAAGCCCGTTTTAGAGGAATCGGAGGTGAAATTCTTTTAGAGTGTTTTTAA
             Lobochlamys_culleus  ------------ATGGCACAAAATCGT------------------------------------------------ACACGAGGTTTAATTAATGATAGTATTAGTGATATGTTAACACGAATTAGAAACGCTTGTTTAGCCAAAAAATCAACTGTTTCTATTCCTTTTACTCGTTTAAATCAACAAATTGCGCAGATTTTAGAAAAAGAAGGTTTTATTCAAAGCTTT------------------------------------------------------------------------------------------------------------------------------------------------------------------------------------------------------------------------------------------------------------------------------------------------------------------------------------------------------------------------------------------------------------------------------------------------------CAAATTTCTTTAGAA---------------------------------------------ACTGTAGGTTCTGGATTAAACTCACTTTCATCTGCAGAAATTTATCAG------------------------------------------------------------------------TCTAAAAAGTTAGAATCAGGTCAATCAAGCTCAGTTTCAAAAAAAACAGAGATTTTAATTCAATTAAAATATCGA------------------------------------------------------------------TCAAAAACAGTTTATCAA------------GGAAAAAAA------------------------AAAGAATCATGTATTACGAATCTAAAAAGACTTAGTAAGCCAGGTTTAAGAATTTATACAAATCACAGAGAGATTCCACGTATTTTAGGTGGAACTGGGATTGTTCTTCTATCAACTCCTGAAGGAATACTTACTGATCGAGAAGCACGTTTTAGAGGGATTGGAGGGGAATTATTATGTGCTATTTGGTAA
              Lobochlamys_segnis  ------------ATGGCAGAAAATAAT------------------------------------------------ACCAGAGGATTAATTAATGATAGTATTAGTGATATGTTAACACGTATAAGAAATGCTTGTTTAGCTAAAAAATCGACAGTTTCGATTCCTTTTACTAGAGTTAATCAACAAATTGCCCACATTTTAGAAAAAGAAGGTTTTATCCAAAACTTT------------------------------------------------------------------------------------------------------------------------------------------------------------------------------------------------------------------------------------------------------------------------------------------------------------------------------------------------------------------------------------------------------------------------------------------------------CAAATTTCATTTAGCAACGAAACTATTACTAAACTTGAAGCGTCACATTCATTTAAAACTTCGTTAAATAGAAATTTTAATTCACTTCAAGGTTCACAAATTTCTAACTCTACTGAGTCTGCTTCTACTTATACAAAAGTTCAAGGTTTAGCGAGCCAAGGATCAACTCAAGGTATATGGTCAGAGCAAATTGAAAAAAACAGAAGCAGTCAAATTAGCACAAACACTGAAATTTTAATTCAATTAAAATATCGT------------------------------------------------------------------TCAAAAACTATTTATAAA------------GGGAAAAAA------------------------AAAGAATCTTGCATTACAAATTTAAAAAGAATTAGTAAACCAGGATTAAGAATTTATGGAACTCATAGAGAAATCCCCCGTATTTTAGGTGGAACTGGAATTGTTATTCTTTCAACGCCTGAAGGAATTGTAACAGATCGAGAAGCACGTTTCCGAGAAATTGGTGGTGAATTATTATGTGCGGTATGGTAA
             Microglena_monadina  ------------ATGATTTTTTCTAAC------------------------------------------------AATAACGGTTTAATTAATGATCGTATCAGTGATATGTTAACACGTATTAGAAATGCAAGTTTAGCTAAAAAATCTTATGTAATTATTCCACGTACTAATTTAACCTTAGAAATTGCTCAAATATTAGAAAAAGAAGGTTTTATTGAAAATTTG------------------------------------------------------------------------------------------------------------------------------------------------------------------------------------------------------------------------------------------------------------------------------------------------------------------------------------------------------------------------------------------------------------------------------------------------------CAACAATCTTTAGAA---------------------------------------------------------------------------------------------------------------------------------------------------------------------------------------------------------------AAAAATATTATTTTAATTAGTTTAAAATATCGT------------------------------------------------------------------TCAAAAAAAATCTCTATCTCT------ACAGGAAGAACA------------------------AAAAAATCTTGTATTACAAATTTAAAAAGAATTAGTAAACCAGGACTTCGAATTTATGCAAATTATAAAGAAATTCCAAGAATTTTAGGAGGAACAGGAATTGTTATTCTTTCAACACCAATTGGAATTATGACAGATCGTGAAGCTCGTTCTCGAGGAATTGGGGGAGAATTATTATGTTCAATATGGTAA
                   Microspora_sp  ------------------------------------------------------------------------------------ATGACAAATGATACAATTAGTGATATGTTAACACGAATTAGAAATGCATGTATGGTTAAAAAATCGACAGTTTTAATACCAAATACAAATTTAACTAGAGAAATTGCTCAAATCTTAGAACAAGAAGGTTTTATTCAATCTTTTCAAATTTTA---------------------------------------------------------------------------------------------------------------------------------------------------------------------------------------------------------------------------------------------------------------------------------------------------------------------------------------------------------------------------------------------------------------------------------------------GAAGATAAACGTTAT------------------------------------------------------------------------------------------------------------------------------------------------------------------------------------------------------------------------ATTTCTGCCCGTTTAAAATATAGA------------------------------------------------------------------TCAAAACAAATAATT------------ACAGGCAAAATA------------------------AAACAATCTTGTATTACAAACTTAAAAAGAATGAGTAAACCAGGACTTCGTATTTATACGAATCATAAAGAAATACCACGTATTTTAGGCGGCGCCGGGATTGTTATTGTGTCTACTCCAGCCGGGATAATGACCGATCGTCAAGCGCGTGCTCTTGGGGTCGGAGGGGAAATATTGTGTTCAATTTGGTAA
         Mychonastes_homosphaera  ------------------------------------------------------------------------------------ATGGTAACAGATACTATTAGTGATATGTTAACTCGTATTCGTAACGCGAGTTTAAGTCAAAATGCTGCGGTGTTAGTTCCACTAACACGTATGACACAACAGATTGCTCAGATTTTAGAAAAAGAAGGTTTTATCCAAACTTTCCAATTTTCAGAAGAT---------------------------------------------------------------------------------------------------------------------------------------------------------------------------------------------------------------------------------------------------------------------------------------GGG------------------------------------------------------------------------------------------------------------------------------------------------CGCTTTTTAAAT------------------------------------------------------------------------------------------------------------------------------------------------------------------------------------------------------------------------------CTGCGTTTAAAATACCGT------------------------------------------------------------------TCAAAAGATACGGCA------------AAAGGTAAGCGC------------------------AAAGAATCATGTATTACGAACTTAAAACGTATCAGTAAGCCTGGTTTACGTATTTACGCAAACCATAAAGAATTACCTCGTATTTTAGGAGGGGCAGGGATTACGATTATTTCAACACCAGAAGGATTAATGACAGACCGTGAGGCACGTTCATTAAGTTTAGGTGGCGAAGTCTTATGTTCAGTATGGTAA
             Mychonastes_jurisii  ------------------------------------------------------------------------------------ATGGTCACAGATACTATTAGTGATATGTTAACGCGTATTCGTAACGCAAGCTTAAGTCAAAATGCAACGGTGTTAGTTCCTTTAACACGAATGACACAACAAATTGCCCAAATTTTAGAAAAAGAAGGCTTTATTCAAACTTTCCAATTTTCAGAAGAT---------------------------------------------------------------------------------------------------------------------------------------------------------------------------------------------------------------------------------------------------------------------------------------GGG------------------------------------------------------------------------------------------------------------------------------------------------CGCTTTTTAAAC------------------------------------------------------------------------------------------------------------------------------------------------------------------------------------------------------------------------------CTACGTTTAAAATATCGT------------------------------------------------------------------TCAAAAGAGACAGTG------------AAAGGCAAACGC------------------------AAAGAATCTTGTATCACAAATTTAAAACGTATTAGTAAACCAGGTTTACGCATTTATGCAAACCACAGAGAATTACCGCGCATTTTAGGCGGTGCAGGAATTACAATTATCTCGACACCCGAAGGTTTAATGACTGATCGTGAAGCACGCTCATTAAGTTTAGGAGGTGAAGTCTTATGTTCGGTATGGTAA
             Neochloris_aquatica  ------------------------------------------------------------------------------------ATGGTAAATGATACTATCAGTGATATGTTAACACGTATTCGTAATGCTTCTCGAGTAAATAAGTCATTTGTTTCAGTTCCATTAACAAAAATGAATCAGCAAATTTCTCAAATTTTAGAAAAAGAAGGTTTCATTTCAAGCTTTCAAATTTCT---------------------------------------------------------------------------------------------------------------------------------------------------------------------------------------------------------------------------------------------------------------------------------------------------------------------------------------------------------------------------------------------------------------------------------------------CCGGATTCAAAAAAT------------------------------------------------------------------------------------------------------------------------------------------------------------------------------------------------------------------------TTAATTTTACGTTTAAAATATCGC------------------------------------------------------------------TCTAATATTTTAAGA------------AATGTAAGAAAA------------------------AAAGAGTCTTGTATTACTAATTTAAAAAGAATTAGCAAATCTGGATTAAGAATTTATACTAATTATAAAGAAATCCCCAAAATTTTAGGAGGAGCCGGTATTCTTATTCTGTCAACACCAGTTGGAGTTATTACAGATAGGGAGGCACGCTCTTTAAAAGTTGGAGGTGAAATTTTATGTTCAATCTGGTAA
        Oedocladium_carolinianum  ------------------------------------------------------------------------------------ATGGTGAATGATACAATCAGTGACATGCTTACTCGTATACGAAATGCATGTTTAGTAAAAAAACGTACTGTATTAATTCCATATACACGAATGACAATTCAAATTGTTGACATTTTAGAAAAAGAAGGATTAATCAATTCGTATGAAATCGTTTCAAAAAAAACT------------------------------------------------------------------------------------------------------------------------------------------------------------------------------------------------------------------------------------------------------------------------------------------------------------------------------------------------------------------------------------------------------------------------------GTTAAAAATGTTATAAAAAATTACAATATTTCAAAAGAA------------------------------------------------------------------------------------------------------------------------------------------------------------------------------------TTTCATTTTAAAGAAATTCAAATTTTTTTGAAATATTATACAAAATATAAAACTCAATATTATAAATTAACAACTATAAAAGATAAAAAAGCACAATCTGCTTTAAAAAATCAAATAAAATTATTACAG------GGTAAACAAGGT---------------CGTCAAAGAACTTCTTGTATAACAAATCTTCGTCGAATAAGTAAACCAGGTTTACGTATTTATGCTAATAAAAAAGAACTTCCACGTATTTTAGGAGGTGCTGGTATTGTTATACTTTCAACTTCAAAAGGTATAATGACTGATCGTGAAGCACGATTTCGTAAAATAGGTGGTGAAATCTTATGTTCTGTGTGGTAA
        Oedogonium_angustistomum  ------------------------------------------------------------------------------------ATGGTTAATGATACAATTAGTGACATGCTTACTCGTATACGAAATGCATGTTTAGTAAAAAAACGTACTGTTTTAATCCCATATACACGAATGACAATTCAAATTGTTGAGATTTTGGAAAAAGAAGGTTTAATAAATTCGTATGAAATAGTTTCAAAAAAAAAT------------------------------------------------------------------------------------------------------------------------------------------------------------------------------------------------------------------------------------------------------------------------------------------------------------------------------------------------------------------------------------------------------------------------------GTTAAAAGTATTATAAAAAATACGGATATTTCACAAGAA------------------------------------------------------------------------------------------------------------------------------------------------------------------------------------TATTTTTTTAAAGAAATTCAAATTTTTTTGAAATATTATACAAAATATAAAACTCAATATTATAAATTAACAACAATAAAAGATAAAAAAGCACAATCTGCTTTAAAAAATCAAATAAAATTATTGCAG------GGTAAACAAGGT---------------CGACAAAAAACTTCTTGTATAACAAACCTTCGTCGAATAAGTAAGCCGGGTTTACGTATTTATGCTAATAATAAAGAACTTCCACGTATTTTAGGAGGTGCTGGGGTTGTTATACTCTCAACTTCAAAGGGTATAATGACTGATCGTGAAGCACGTTTTCGTAAAATAGGTGGTGAATTATTATGTTCTGTTTGGTAA
            Oedogonium_cardiacum  ------------------------------------------------------------------------------------ATGGTTAATGATACAATTAGTGACATGCTTACTCGTATACGAAATGCTTGTTTAGTAAAAAAACGTACTGTTTTAATTACATACACACGAATGACGATTCAAATTGTTGAAATTTTAGAAAAAGAAGGGTTAATTAATTCTTATGAAATTGTTTCAAAAAAAAAT------------------------------------------------------------------------------------------------------------------------------------------------------------------------------------------------------------------------------------------------------------------------------------------------------------------------------------------------------------------------------------------------------------------------------CTGAAAAAGATAACTCAAAATACTGATGTTTCACAAGAA------------------------------------------------------------------------------------------------------------------------------------------------------------------------------------TCTAATTTGAAAGAAATTCAAATTTTTTTGAAATATTATACAAAATATAAAACTCAATATTATAAATTAACAACTATAAAAGATAAAAAAGCACAGTCTGCTTTAAAAAATCAAATAAAATTATTGCAA------GGTAAACAAGGT---------------AGACAAAAAACATCTTGTATAACAAATCTTCGTAGAATAAGTAAGCCTGGTTTACGTATTTATGCTAATAATAAAGAACTACCGCGTATTTTAGGAGGTGCTGGAATTGTTATACTATCAACTTCAAAAGGTATTATGACAGATCGCGAAGCACGTTTTCGCAGAATAGGCGGTGAATTATTATGTTCTGTTTGGTAA
          Oogamochlamys_gigantea  ---------------ATGGTACAAAAA------------------------------------------------AAAAGAGGTTTTATTCATGATAGTATCAGTGACATGTTAACACGTATCAGAAATGCTTGTTTAGCTAAAAAAACAACAGTATCTGTCCCTTTTACTCGAATAAATCAACAAATTGCACAAATTTTAGAAAAAGAAGGGTTTATTCAAACTTTCTATACCTCATCTTTAATGCCTCAAGAAAATCTTTTACGGCCAAATGAAAGTTCTGTT---------------------------------------------------------------------------------------------------------------------------------------------------------------------------------------------------------------------------------------------------------------------------------------------------------------------------------------------------------------------------GGGATGACTCCTGCATTACAAGATCCATTATAT---------------------------------------------------------------------------------------------------------------------------------------------------------------------------------------------------------------AACACAGATATTATTATTCGCTTAAAATATAGA------------------------------------------------------------------TCAAAAACAATCTATAAA------------GGAAAAAAA------------------------AAAGAATCTTGTATCACTAATTTAAAAAGAATAAGTAAACCTGGTTTAAGAATTTATGCAAATAATCGAGAAATCCCAAGAATTTTAGGCGGAACTGGGGTTGTTATTATATCAACCCCAGAAGGAATAATGACAGATCGTGAAGCTCGTTTAAAAGGGATTGGTGGAGAACTTTTATGTTCAGTTTGGTAA
          Ourococcus_multisporus  ------------------------------------------------------------------------------------ATGGTCAACGATACAATTAGCGATATGTTAACACGTATTCGTAATGCTTGTTTAATGAAGAAATCAACAGTAATAATTCCCTTAACTAAAATGAATCAACAAATTGCACAAATTTTAGAAAAAGAAGGGTTTATTTATGGTTTCCAAATTTCGCAAGTAAAC------------------------------------------------------------------------------------------------------------------------------------------------------------------------------------------------------------------------------------------------------------------------------------------------------------------------------------------------------------------------------------------------------------------------------------------TCTTTTAAT---------------------------------------------------------------------------------------------------------------------------------------------------------------------------------------------------------------------GCTCTAGTTTTAAAATTAAAATATCGT------------------------------------------------------------------TCAAAACAAACGTAT------------TCTGGCAAAAAA------------------------AAAGAATCATGTATTACTAATTTGAAAAGAATTAGTAAACCAGGTCTTCGTATTTATTCAAATCATAAAGAAATTCCTCGTATTTTAGGAGGGGCTGGAATCGTTATTTTATCGACTCCTGAAGGAATTATGACAGATCGTGAAGCTCGTTCATTAGGTATTGGTGGAGAAATTTTATGTTCGGTGTGGTAA
           Palmellopsis_texensis  ------------------------ATG------------------------------------------------ACTAAAGGTTTTATTCATGATAGTATTAGCGATATGTTAACACGTATTAAAAATGCTTGTTTAGCTCAAAAAGCCACAGTTTCAATTCCTTTTACACGAATAAATCAACAAATAGCTCAGATTTTAGAAAAAGAAGGTTTTATTCAAACATATCAAATCGTTTGGGATTCTTCTATTCAATCTGCTTGTTATAACGGTGATACGGGA------------------------------------------------------------------------------------------------------------------------------------------------------------------------------------------------------------------------------------------------------------------------------------------------------------------------------------------------------------------------------GGGCCGCTGGTTGTTAATACAACTACTTTACAA---------------------------------------------------------------------------------------------------------------------------------------------------------------------------------------------------------------AAAGCAGAAGTTCTTATTAGATTAAAATATCGC------------------------------------------------------------------TCAAAAAAATTCTATAAA------------GGAAAAAAA------------------------AAAGAATCTTGTATTATTAATTTAAAAAGAATTAGCAAACCAGGTTTAAGAATTTATGCAAATCATAAAGAAATTCCTCGTATTTTAGGTGGGACTGGAATTGTTATTGTTTCTACCCCCGAAGGACTTTTAACTGATCGTGAAGCACGTTTAAAAGGTCTAGGAGGTGAATTATTTTGTTCAGTATGGTAA
         Parallela_transversalis  ------------------------------------------------------------------------------------ATGACAAATGATACTATTAGTGATATGCTAACACGAATTCGTAATGCCTGTATGGTTAAAAACTCAGAGGTGTTAGTACCAAATACAAAATTAACTCGAGAAATTGCTCATATTCTTGAAAAAGAAGGTTTTATCCAAACCTTCCAAATTTTA---------------------------------------------------------------------------------------------------------------------------------------------------------------------------------------------------------------------------------------------------------------------------------------------------------------------------------------------------------------------------------------------------------------------------------------------GGGGATAAACGACAG------------------------------------------------------------------------------------------------------------------------------------------------------------------------------------------------------------------------CTATCACTACGTTTAAAATATCGA------------------------------------------------------------------TCAAAACAAATAGCT------------ACAGGAAAAATA------------------------AAGGAGTCTTGTATTACAAATTTGAAACGAATGAGTAAACCTGGTCTTCGAATTTATACAAACTCAAAAGATATTCCTCGTATTTTAGGTGGAGCTGGTATTTTAATTCTTTCTACTCCTGCTGGACTTTTATCCGATCGCACTGCTCGTTCTCTAGGTATTGGTGGAGAAATTCTTTGTTCAATTTGGTAA
               Pediastrum_duplex  ------------------------------------------------------------------------------------ATGGTAAACGATACTATTAGTGATATGTTAACTCGTATTCGTAATGCTTGCATGGTTCAAAAAGGGACAGTTTTAGTACCTTTTACAAAAATGAATCAAAAAATTGCTCATATTTTAGAAAAAGAAGGGTTTATTCAAAATTTCCAAATTTCT---------------------------------------------------------------------------------------------------------------------------------------------------------------------------------------------------------------------------------------------------------------------------------------------------------------------------------------------------------------------------------------------------------------------------------------------GAAGATTCAAAAAAT------------------------------------------------------------------------------------------------------------------------------------------------------------------------------------------------------------------------TTAATTTTACGTTTAAAATATAGA------------------------------------------------------------------TCAAAAAAAATTGGG------------AATACAAAACAT------------------------AAAGAATCTTGTATTACTAATTTAAAAAGAATTAGTAAACCTGGATTAAGAATTTATGCAAATCACAAAGAAATTCCTCGTGTATTAGGAGGTGCAGGTATTATTATCTTATCAACACCTGAAGGACTTCTTACTGACAGAGAAGCAAGATCTTTAGGTATTGGAGGTGAAGTTTTATGTTCAATTTGGTAA
           Phacotus_lenticularis  ------------ATGACTTTATCTTCACTGTCTAATGGAAAATATTCTCCA------------TCTGCTAAAAAAAGCAGAGGTTTAATTACTGATCATATTAGTGATATGTTAACACGTATTCGAAATGCTTCATTAGCAAAAAAATCAAGTGTACGTGTACCTTTTACTACTTTAAATCAAGAAATTGCACATGTTTTAGAAAAAGAAGGCTTTATTCAAAGTTTT------------------------------------------------------------------------------------------------------------------------------------------------------------------------------------------------------------------------------------------------------------------------------------------------------------------------------------------------------------------------------------------------------------------------------------------------------CAGATTTCGGCAGATTCAAATAAT---------------------------------------------------------------------------------------------------------------------------------------------------------------------------------AGTTCTACTAATACTTTACAATCAAGTGATCTTATTCTTCGTCTTAAATATCGT------------------------------------------------------------------TCAAAACAAACATATCAT------------GGTAAAGTA------------------------AAAGAAGCATGTATTACTAACTTACGTCGTATTAGTAAACCAGGTCTTCGTATTTATGCAAACCATCGTGAAATTCCTCGTATTTTAGGTGGTACTGGCATTGTTATTCTTTCAACTCCAAATGGAATTATCACAGATCGTGAAGCTCGTGCTCTTTCTATTGGTGGAGAATTACTGTGTTCAGTTTGGTAA
              Pleodorina_starrii  ------------ATGACACTTACAAAACCAACTTCTTTAAAC---------------------AGAAAAGTTAAATCACATGGTTTAATCAATGACAGTATTGGTGACATGTTAACACGTATTCGTAACTCTTGTTTAGCAAAAAAATCAACTGTTTTAATACCATTTACACGATTAAATCAAGAAATTGCCCAAATTTTAGAACAAGAAGGTTTTATTCAAACGTAT------------------------------------------------------------------------------------------------------------------------------------------------------------------------------------------------------------------------------------------------------------------------------------------------------------------------------------------------------------------------------------------------------------------------------------------------------CAAGTTTCTTTAGAT---------------------------------------------------------------------------------------------------------------------------------------------------------------------------------------------------------------TCACAAGATTTAACACTTCGCCTTAAATATAGA------------------------------------------------------------------TCAAAAAAAATCTATCGT------------GGTAAGAAA------------------------AAAGAATCATGTATTACAAATTTAAAAAGAATCAGTAAACCTGGTTTACGTATTTATTCTAACCATAAAGAAATTTTACGTATTTTAGGTGGAACTGGCATTGTTATTGTATCTACACCTGAAGGTCTTATGACCGATCGTGAAGCTCGTCTTCGTGGTATTGGTGGTGAATTACTTTGTTCTGTTTGGTAA
          Protosiphon_botryoides  ------------ATGATTACTTCATCA------------------------------------------------ACAAAAGGGTTTATTCATGACAGCATTAGTGATATGCTAACACGCATTAGAAATGCTTGTCTTGTAAAAAAATCTAGTGTAATTGTACCTCACACTAAATTAAATCAAGAAATTGCTAAAATTTTAGAAAAAGAAGGATTTATTCAAAGTTAC------------------------------------------------------------------------------------------------------------------------------------------------------------------------------------------------------------------------------------------------------------------------------------------------------------------------------------------------------------------------------------------------------------------------------------------------------CAAATGGTGTTATCA---------------------------------------------------------------------------------------------------------------------------------------------------------------------------------------------------------------TCAAACGATATTTTAATTCGTTTAAAATACCGT------------------------------------------------------------------TCTAAAGCTTTATATCGT------------GGCAAAATC------------------------AAAGAATCTTGTATTACAAATTTACAACGAATCAGTAAACCAGGTTTACGTATTTATGCAAACCATAAAGAAATCCCACGTGTTTTAGGTGGTGCTGGTATCGTTATTTTATCAACACCTAGTGGAATTTTAACTGATAGAGACGCTCGATTAAAGGGCGTTGGTGGCGAATTAATTTGCTCTATTTGGTAA
  Pseudomuriella_schumacherensis  ------------------------------------------------------------------------------------ATGGTTACAGATACTATTAGTGATATGCTTACACGTATTCGCAATGCGTGTATGATTAAAAAATCAACAGTTTTAATTCCTTTGACTCGTATGAATCAACAAATTTCTCAAATTTTAGAAAAAGAAGGTTTTATTCATAATTTTCAAATTTCC---------------------------------------------------------------------------------------------------------------------------------------------------------------------------------------------------------------------------------------------------------------------------------------------------------------------------------------------------------------------------------------------------------------------------------------------GAAGATTCTAAAAAT------------------------------------------------------------------------------------------------------------------------------------------------------------------------------------------------------------------------TTAATTCTTCGATTAAAATATAGA------------------------------------------------------------------TCGAAACAAATTCCTGGAACA------AATGGAAAACGA------------------------AAAGAATCATGTATTACAAATTTAAAAAGAATTAGTAAACCTGGGTTAAGAATTTACGCTAATCATAAAGAAATTCCTCGTATTTTAGGTGGAGCTGGGATTGTTATTGTTTCAACACCTAATGGCGTTCTAACTGATAGAGAAGCTCGTTCCATCGGAATTGGTGGAGAGCTTTTATGTTCAATCTGGTAA
              Rotundella_rotunda  ------------------------------------------------------------------------------------ATGGTTAATGACACAATTAGCGATATGTTAACACGTATTCGAAATGCATGTATGGTGAAAAAATCAACAGTAATGATACCTTACACAAAAATGAATCAACAAATTTCCAAAATTTTAGAAAAAGAAGGATTTATTCAAAATTTTAAACTTTCG---------------------------------------------------------------------------------------------------------------------------------------------------------------------------------------------------------------------------------------------------------------------------------------------------------------------------------------------------------------------------------------------------------------------------------------------GAAGATTCAAAAATT------------------------------------------------------------------------------------------------------------------------------------------------------------------------------------------------------------------------TTAATTTTAAGACTAAAATACAGA------------------------------------------------------------------TCGAAACAAGTTTTA------------AATAATAAAACA------------------------AAAGAATCTTGTATTACAAATCTAAAAAGAATTAGTAAACCAGGTCTTCGAATTTATACAAATCATAAAGAAATTCCTCGTATTCTAGGTGGCGCTGGTATTGTTATTTTATCAACACCTGTAGGTATTTTAACAGATCGTGAAGCTCGTTCATTAGTAATTGGGGGCGAAATTTTATGTTCAATTTGGTAA
            Scenedesmus_obliquus  ------------------------------------------------------------------------------------ATGGTAAATGATACTATTAGTGATATGTTAACTCGTATTCGAAATGCTTCGATGGTAAAAAAATCAACAGTATTGATTCCATTTACAAAAATGAATCAAAAAATTGCTCAAATTTTAGAAAAAGAAGGTTTTATTCAAAGCTTTTTTTTAGAA---------------------------------------------------------------------------------------------------------------------------------------------------------------------------------------------------------------------------------------------------------------------------------------------------------------------------------------------------------------------------------------------------------------------------------------------GAAGATTCAAAAATG------------------------------------------------------------------------------------------------------------------------------------------------------------------------------------------------------------------------TTAGTATTAAAATTTAAATATCGT------------------------------------------------------------------TCAAAAAAAACATCA------------AATGCAAAAACA------------------------AAAGAATCTTGTATTACAAATTTAAAACGAATCAGTAAACCTGGTCTTCGTATTTATACAAATAGTCAAGATATTCCAAGAGTTTTAGGTGGAGCTGGTATTTTAATTCTTTCTACATCTGTTGGAATTTTAACAGATCGTGAAGCACGAGCATTAGGAGTTGGAGGAGAAATTTTATGTTCAATTTGGTAA
          Schizomeris_leibleinii  ------------------------------------------------------------------------------------ATGATTAATGATACTATAAGTGATATGTTAACTCGTGTACGAAATGCTTCTATAGTTCGTAAAAAAACTGTAGTAATACCTTATACACGTATGAATTTAAAAATTACCGAAATTTTAGAAAAAGAAGGTTATATTCAATCTTTTGAAATTCGAAACAAATTGAAT------------------------------------------------------------------------------------------------------------------------------------------------------------------------------------------------------------------------------------------------------------------------------------------------------------------------------------------------------------------------------------------------------------------------------ATTAAAAAAACAAAAAAAGTAGAAGTAGATGTAACTAATAGCCTTTCGAATTTT---------------------------------------------------------------------------------------------------------------GAACAAAATTCAAGTTATTTAAGCGATACTCTTTTAAAAAAATCCGAATCAACAAATGCAATTAAAGAATTAAAAATTTATTTAAAATATTATAAAAAATATAAAACAAATTTTTATAAACTAACTGGATTAAAAAATAAAAAAGCCTTAAGTGATTTTAAAAATTTAATAAAACTTTTAAAA------GGAAAACAAGGA---------------AGTAAAAAAACACCGTGTATTACAAATTTAAAAAGAATTAGCAAACCAGGTTTACGTATTTATGTAAATCAAAAAGAACTTCCTCGTGTTCTTGCTGGAGCTGGGATTTATATCCTTTCGACTTCAAAAGGTATTTTAACAGATCGTGAAGCTCGTTTTCGTGGTGTAGGAGGTGAAGTTTTGTGTACAGTTTGGTAA
          Spermatozopsis_similis  ------------------------------------------------------------------------------------ATGGTAAATGATACAATTAGTGATATGTTAACGCGTATTCGTAACGCTACATTAATTAAAAAAACCTTTGTGGAAATTCCACAAACACGTTTAACAAGTGAAATTGCACGTATTTTAGAACGTGAAGGCTTCATTCAATCTTTT------------------------------------------------------------------------------------------------------------------------------------------------------------------------------------------------------------------------------------------------------------------------------------------------------------------------------------------------------------------------------------------------------------------------------------------------------CAAATGTCGGAAGATTCAAAA---------------------------------------------------------------------------------------------------------------------------------------------------------------------------------------------------------------GTACTTCTTCTACGTTTAAAATATCGC------------------------------------------------------------------TCAAAACAACTTTACCAA------------GGAAAAGTT------------------------AAAGAATCATGTATTACGAATTTAAAACGTATTAGCAAACCAGGTTTACGCATTTATGCAAATCACAAAGAAATTCCTCGTTTATTAAATGGAGCTGGAATGATCGTACTTTCAACACCAATGGGAATTATGACTGATCGTGAAGCTCGTACTCGCGGCATTGGTGGCGAATTATTATGTTCAATTTGGTAA
       Stephanosphaera_pluvialis  ------------ATGATTACTTCATCT------------------------------------------------ACAAAAGGATTTATTCACGATAGTATTAGTGACATGTTAACACGTATTCGAAACGCTTGTCTGGCAAAAAAATATAGTGTAATTATACCGTTTACTAAATTAAATTATGAAATTGCAAAAATTTTAGAAAAAGAAGGCTTTATACAAGGCTAT------------------------------------------------------------------------------------------------------------------------------------------------------------------------------------------------------------------------------------------------------------------------------------------------------------------------------------------------------------------------------------------------------------------------------------------------------CAAAAAGTTTTAGAT---------------------------------------------------------------------------------------------------------------------------------------------------------------------------------------------------------------TCTAATGATATTCTAATACGTTTAAAATACCGC------------------------------------------------------------------TCTAAAAACGTATACGGG------------GGTAAAACA------------------------AAAGAATCTTGTATTACAAATTTAAAACGCATAAGCAAACCAGGTCTTCGAATTTATACAAACCATAGAGAAATCCCGCGTATTTTAGGCGGTACTGGTATTGTTATTTTATCTACACCTAATGGCATTTTAACTGACCGTGAAGCACGATTAAAGGGTATTGGCGGGGAATTAATTTGTTCTGTTTGGTAA
        Stigeoclonium_helveticum  ------------------------------------------------------------------------------------ATGATAAATGATACTATAAGTGACATGTTGACTCGTATTCGAAATGCATCGATTGTTCGAAAAAAATCTGTTTTAATACCTTATACAAAAATGAATTTAAAAATTGCGGAAATTTTAGAAAAAGAGGGTTATATTTTATCTTTTGAAATAAATACCAACAAGGCG------------------------------------------------------------------------------------------------------------------------------------------------------------------------------------------------------------------------------------------------------------------------------------------------------------------------------------------------------------------------------------------------------------------------------ATTTCTATAACAAAAAAAACTTCAGAA------------------------------------------------------------------------------------------------------------------------------------------------------------------------------------------------ACTAATTTACGAATGTTAAAAATTTATCTAAAATACTATAAAAAATATAAAACAAACTTTTATAAATTAAATGTTATAAAAAATAAAAAAGCTTTAAGTGATTTTAAAAATTTAATTAAACTTTTAAAA------GGGAAACAAGGA---------------AATAAAAAAACACCTTGTATTACTAATTTAAAAAGAATAAGTAAACCAGGTCTTCGTATTTATGTTAATCATAAAGAACTTCCAAGAGTTTTAGCAGGAACTGGAATTTATATTCTTTCTACATCTAAAGGTATTTTAACGGATCGTGAAGCTCGCTTTCGTGGTATAGGAGGAGAAGTTTTATGTAGTGTTTGGTAA
      Treubaria_triappendiculata  ------------------------------------------------------------------------------------ATGGTAAATGATAATATAAGTGACATGTTAACACGTATTCGAAATGCTTGTATGATTAAAAAATCTTCTGTCCTAATCCCTTACACTCAATTAAATAACCAAATAGCAATTCTTTTAGAAAAAGAAGGTTTTATTCAATCTTTTCAAATATCA---------------------------------------------------------------------------------------------------------------------------------------------------------------------------------------------------------------------------------------------------------------------------------------------------------------------------------------------------------------------------------------------------------------------------------------------TCTGAAACGCACACT------------------------------------------------------------------------------------------------------------------------------------------------------------------------------------------------------------------------TTAATTTTACGGTTAAAATATAAATCT------------------------------------------------------------------CAAATTTTAAATAAACAA------------------------------------AAAATTAAAGAAAGTTGCATTACTAATTTAAAAAGAATAAGCAAACCTGGTTTAAGAATTTATGCAAATCATAAAGAAATTCCGCGTTTATTAGGAGGTGCTGGAGTAATCATTCTATCTACACCTAAAGGAATTTTATCTGATCGTGAAGCTCGGTCTTTAGGAATTGGTGGAGAAATCCTATGTTCAGTTTGGTAA
              Trochiscia_hystrix  ------------------------------------------------------------------------------------ATGGTAAATGATAATATAAGTGACATGTTAACGCGTATTCGAAATGCTTGTATGATAAAAAAATCCTCTGTCCTAATACCTTATACTCAATTAAATAAACAAATAGCAATTCTTTTAGAAAAAGAAGGTTTTATTCAATCTTTTCAAATATCG---------------------------------------------------------------------------------------------------------------------------------------------------------------------------------------------------------------------------------------------------------------------------------------------------------------------------------------------------------------------------------------------------------------------------------------------TCTGAAACGCAAACT------------------------------------------------------------------------------------------------------------------------------------------------------------------------------------------------------------------------TTAATTTTACGTCTGAAATATAAATCT------------------------------------------------------------------CAAATTTTAAATAAACAA------------------------------------AAAATTAAAGAATGTTGCATTACTAATTTAAAAAGAATTAGCAAACCTGGTTTAAGAATTTATGCAAATCATAAAGAAATTCCTCGTTTATTAGGTGGTGCTGGATTAATAATTTTATCTACACCTCAAGGAATTTTATCTGACCGTGAAGCTCGATCTTTGGGAATTGGTGGAGAAATATTGTGCTCGGTTTGGTAA
                      Uronema_sp  ------------------------------------------------------------------------------------ATGGTAAACGATACAATAAGCGATATGTTAACTCGTATCCGAAATGCTTCAATTGTTCGTAAAAAATCAGTTTTAATTCCTTACACAAAAATGAATTTAAAAATTGCTGAAATTTTAGAAAAAGAAGGTTATATTTTATCATTTGAATTAAATACTATACAAAGT------------------------------------------------------------------------------------------------------------------------------------------------------------------------------------------------------------------------------------------------------------------------------------------------------------------------------------------------------------------------------------------------------------------------------TTAAAACAAACAAAAAACAGT------------------------------------------------------------------------------------------------------------------------------------------------------------------------------------------------------ACAAATTTACGAATGATAAAAATTTTTTTAAAATATTATAAAAAATATAAAACTAATTATTATAAATTAACTGTTATTAAAAATAAAAAAGCTTTAAGTGATTTTAAAAATTTAATTAAATTATTGAAA------GGAAAACAAGGT---------------AGCAAAAAAACACCTTGTATTACAAATTTAAAAAGAATTAGTAAACCAGGACTTCGTATTTATGTGAATCAAAAAGAACTGCCTCGTGTATTAGCAGGTACAGGAATTTATATTCTTTCAACTTCAAAAGGTATTTTGACAGACCGTGAAGCACGTGTTCGTGGTATAGGTGGTGAAGTATTATGTAGTATTTGGTAA
                  Volvox_carteri  ------------ATGACAATTACAAAACCAACTACCTTAAAC---------------------AGAAAAGTTAAATCACACGGTTTAATCAATGATAGTATTGGTGACATGTTAACACGTATTCGTAACTCTTGTTTAGCAAAAAAATCAACTGTTTCAATTCCATTTACACGATTAAACCAACAAATTGCCCAAATTTTAGAACAAGAAGGTTTTATTCAAACGTAT------------------------------------------------------------------------------------------------------------------------------------------------------------------------------------------------------------------------------------------------------------------------------------------------------------------------------------------------------------------------------------------------------------------------------------------------------CAAGTTTCTTTAGAT---------------------------------------------------------------------------------------------------------------------------------------------------------------------------------------------------------------TCACAAGATTTAACACTTCGCCTTAAATATAGA------------------------------------------------------------------TCAAAAAAAATCTATCGT------------GGTAAGAAA------------------------AAAGAATCATGTATTACAAATTTAAAAAGAATCAGTAAACCTGGTTTACGTATTTATTCTAACCATAAAGAAATTTTACGCATTTTAGGTGGTACAGGCATTGTTATTGTGTCTACTCCTGAAGGTCTTATGACAGATCGTGAAGCTCGTCTTCGTGGTATTGGTGGCGAATTACTTTGTTCTGTTTGGTAA
  ;
end;
