# Supplementary material for: Order, please! Uncertainty in the ordinal-level classification of Chlorophyceae
Source: PeerJ. 2019 May 15;7:e6899. doi: 10.7717/peerj.6899 (PMC6525593; doi:10.7717/peerj.6899)
Supplement: Supplemental Information 1 — This compressed folder contains untrimmed, masked alignments for individual chloroplast genes (subfolder nexus), as well as trimmed alignments with appropriate analysis blocks and the consensus trees resulting from these single-gene and concatenated analyses (MrBayes subfolders). Supplementary methods with associated references are included in the SupplementaryMethods.txt file. SVDquartets, BaliPhy, PhyloBayes and RAxML analysis files are in separate subfolders, with their respective resulting tree files. Files associated with MrBayes analysis of the 1st and 2nd positions and the analysis of the 3rd positions are placed in the subfolders 1st_and_2nd_positions_only and 3rd_positions_only, respectively. The 18Splastid_combined subfolder contains the MrBayes analysis materials (alignment and consensus tree) for the analysis including nucleotide plastid data as well as 18S nucleotide data. Documentation, trees and scripts used to create Fig. 3 are included in the “Figure3” subfolder, and documentation for and full results of Treespace analyses are in the “Treespace” subfolder. The results of the AU topology tests are included in a Word document. [file peerj-07-6899-s008.zip › supplementary_alignments_trees/nexus/psbB.nex]

#nexus

begin data;
  dimensions ntax=68 nchar=1545;
  format datatype=dna gap=- missing=?;
  matrix
                                 [----+----|----+----|----+----|----+----|----+----|----+----|----+----|----+----|----+----|----+-100|----+----|----+----|----+----|----+----|----+----|----+----|----+----|----+----|----+----|----+-200|----+----|----+----|----+----|----+----|----+----|----+----|----+----|----+----|----+----|----+-300|----+----|----+----|----+----|----+----|----+----|----+----|----+----|----+----|----+----|----+-400|----+----|----+----|----+----|----+----|----+----|----+----|----+----|----+----|----+----|----+-500|----+----|----+----|----+----|----+----|----+----|----+----|----+----|----+----|----+----|----+-600|----+----|----+----|----+----|----+----|----+----|----+----|----+----|----+----|----+----|----+-700|----+----|----+----|----+----|----+----|----+----|----+----|----+----|----+----|----+----|----+-800|----+----|----+----|----+----|----+----|----+----|----+----|----+----|----+----|----+----|----+-900|----+----|----+----|----+----|----+----|----+----|----+----|----+----|----+----|----+----|----+1000|----+----|----+----|----+----|----+----|----+----|----+----|----+----|----+----|----+----|----+1100|----+----|----+----|----+----|----+----|----+----|----+----|----+----|----+----|----+----|----+1200|----+----|----+----|----+----|----+----|----+----|----+----|----+----|----+----|----+----|----+1300|----+----|----+----|----+----|----+----|----+----|----+----|----+----|----+----|----+----|----+1400|----+----|----+----|----+----|----+----|----+----|----+----|----+----|----+----|----+----|----+1500|----+----|----+----|----+----|----+----]
                                 [***************---------------------------------------------------------------------------------------------------------------------------------------------------------------------------------------------------------------------------------------------------------------------************------------------------------------------------------------------------------------------------------------------------------------------------------------------------------------------------------------------------------------------------------------------------------------------------------------------------------------------------------------------------------------------------------------------------------------------------------------------------------------------------------------------------------------------------------------------------------------------------------------------------------------------------------------------------------------------------------------------------------------------------------------------------------------------------------------------------------------------------------------------------------------------------------------------------------------------------------------------------------------------------------------------------------------------------------------------------------------------------------------------------------------------------------------------------------------------------------------------------------------------------------------------------------------------------------***]
                   Ankyra_judayi  ---------------ATGGGATTACCTTGGTATCGTGTACATACAGTTGTTATTAATGACCCTGGGCGCCTTATTGCTGTACATTTAATGCATACTGCTCTTGTAGCAGGTTGGGCAGGTTCAATGACTTTATTTGAAATCGCTGTTTTTGACCCTTCTGACCCTGTTTTAAATCCAATGTGGCGTCAAGGTATGTTTGTTTTACCTTTTATGACTCGTTTAGGTATCACACAGTCATGGGGTGCTTGGACAATTAGTGGTGAAACATCTTCAAACCCAGGA---ATTTGGAGTTATGAAGGTGTTGCTGCATCACACATTATTTTATCAGGACTTTTATTTTTAGCTGCAGTTTGGCACTGGGTATATTGGGATTTAGAATTATTCCGTGATCCGCGTACTGGCAAAACAGCTTTAGACCTTCCAAAAATTTTTGGTATTCATTTATTTTTAGCAGGTTTAACTTGTTTTGGTTTTGGTGCTTTCCACGTAACTGGTGTATTTGGCCCTGGTATTTGGGTATCTGATCCTTATGGTTTAACTGGTAGTGTACAACCAGTTGCACCTTCTTGGGGTGCAGATGGGTTTGATCCGTTTAACCCAGGCGGAATTGCAGCTCACCATATTGCTGCAGGTATTTTAGGTGTATTAGCAGGATTATTCCACCTTTGTGTACGTCCTTCAATTCGTTTATACTTCGGTTTATCAATGGGTAGTATTGAATCAGTATTATCAAGTAGTATTGCTGCTGTATTCTGGGCTGCTTTTGTAGTAGCTGGAACAATGTGGTATGGTTCTGCAGCAACTCCAATTGAATTATTTGGTCCAACACGTTATCAATGGGATCAAGGGTTCTTCCAACAAGAAATTCAAAAACGAGTTCAAGCAAGTTTAGCAGAAGGTAACTCTGTTTCTGAAGCTTGGGCAAAAATTCCAGAAAAATTAGCTTTCTACGATTATATTGGGAATAATCCAGCTAAAGGTGGTTTATTCCGTACTGGTGCTATGAATAGTGGTGACGGAATTGCAGTAGGTTGGTTAGGCCATGCTGTATTTAAAGATTCTGAAGGTCGAGACTTATTTGTACGTCGAATGCCAACTTTCTTTGAAACATTCCCAGTTTTATTAATTGATAAAGATGGTGTTGTACGTGCTGACGTTCCTTTCCGAAGAGCAGAGTCTAAATATAGTATTGAACAAGTAGGAGTTTCAGTAACTTTCTATGGTGGCGAATTAGATGGATTAACTTTCAACGATCCGGCAACAGTTAAAAAGTACGCACGTAAAGCTCAATTAGGTGAAATTTTTGAATTTGACCGTTCTACATTACAATCAGACGGTGTATTCCGTAGTAGTCCACGAGGTTGGTTCACTTTTGGTCACGTATGTTTTGCATTATTGTTCTTCTTTGGACATATTTGGCATGGTGCTCGAACAATTTTCCGTGATGTATTTGCAGGTATTGATGATGATGTTAATGATCAAGTAGAGTTTGGTAAATACAAAAAACTTGGGGATACTAGCTCAATTCGTGAAGCATTTTAA
          Atractomorpha_echinata  ---------------ATGGGATTACCTTGGTATCGTGTACATACAGTTGTTATTAATGACCCTGGGCGCCTTATTGCTGTGCATTTAATGCATACTGCTCTTGTTGCAGGTTGGGCAGGTTCAATGACTTTATTTGAAATTGCTGTTTTTGATCCTTCTGACCCTGTATTAAATCCAATGTGGCGTCAAGGTATGTTTGTTTTACCTTTTATGACTCGTTTAGGCGTAACACAGTCATGGGGTGCTTGGACTATTAGCGGTGAAACATCATCAAACCCAGGA---ATTTGGAGTTATGAAGGTGTTGCTGCATCACACATTATTTTATCAGGCCTTTTATTCTTAGCTGCCGTGTGGCACTGGGTATATTGGGATTTAGAATTATTCCGTGATCCTCGTACTGGTAAAACTGCATTAGATCTTCCTAAAATTTTTGGTATTCATTTATTTTTAGCAGGTTTACTTTGTTTTGGTTTTGGTGCTTTCCACGTAACAGGTGTATTTGGACCTGGTATTTGGGTATCTGATCCTTATGGTTTAACTGGTAGTGTACAACCAGTAGCACCTTCTTGGGGTGCAGACGGATTTGATCCATTTAACCCTGGAGGAATTGCGGCGCACCATATTGCTGCTGGTATTTTAGGTGTATTAGCAGGATTATTCCACCTTTGCGTACGTCCTTCAATTCGTTTATACTTTGGTTTATCAATGGGTAGTATTGAATCAGTATTATCTAGTAGTATTGCTGCTGTTTTCTGGGCTGCGTTTGTAGTAGCTGGAACTATGTGGTATGGTTCTGCAGCAACTCCAATTGAATTATTTGGTCCAACACGTTATCAATGGGATCAAGGTTTCTTCCAACAAGAAATTCAAAAACGAGTTCAAGCAAGTTTAGCAGAAGGTACTTCTGTATCAGAGGCTTGGGCGAAAATTCCAGAAAAATTAGCTTTCTACGATTATATTGGTAATAACCCAGCTAAAGGTGGTTTATTCCGTACTGGTGCTATGAATAGTGGGGATGGTATTGCTGTTGGTTGGTTAGGTCATGCTGTATTTAAAGATTCTGAAGGTCGCGAGTTATTTGTACGTCGAATGCCAACTTTCTTCGAAACATTCCCAGTTTTATTAATTGATAAAGATGGTGTTGTACGCGCTGACGTTCCTTTCAGAAGAGCAGAATCTAAATATAGTATTGAACAAGTAGGAGTTTCTGTTACTTTTTATGGTGGTGAATTAGACGGATTAACTTTCAATGATCCAGCAACTGTTAAGAAGTATGCACGTAAAGCTCAACTAGGTGAAATTTTTGAATTTGACCGTTCTACATTACAATCTGATGGTGTATTCCGTAGTAGTCCAAGAGGTTGGTTTACTTTTGGTCACGTATGTTTTGCATTATTATTCTTCTTTGGACATATTTGGCATGGTGCTCGAACAATTTTCCGAGATGTATTTGCTGGTATTGATGACGATATCAACGACCAAGTAGAATTCGGGAAATACAAAAAACTTGGTGATACTAGCTCAATTCGTGAAGCATTCTAA
        Borodinellopsis_texensis  ---------------ATGGGTTTACCTTGGTATCGTGTTCATACAGTAGTAATTAATGACCCTGGACGTCTGATTTCAGTTCATTTAATGCATACTGCACTTGTTTCAGGTTGGGCGGGTTCGATGACTCTTTTTGAAATTGCCGTTTTTGACCCTTCTGATCCAGTTTTAAATCCTATGTGGCGTCAAGGAATGTTTGTTCTTCCTTTTATGACTCGATTAGGTATTACTCAATCTTGGGGTGGATGGACTATTAGTGGTGAAACATCTTCAAACCCAGGT---ATTTGGAGTTATGAGGGTGTAGCAGCTTCTCATATTGTATTATCTGGTCTATTATTCCTAGCTTCCGTTTGGCACTGGACTTTCTGGGATCTTGAACTATTCCGTGATCCTAGAACAGGCAAAACTGCTCTTGATTTACCAAAAATTTTTGGTATTCACCTTTTTTTAGCAGGTCTTCTTTGTTTCGGATTTGGTGCTTTCCACGTAACAGGGCTTTTTGGCCCGGGTATTTGGGTTTCAGACCCTTATGGTTTAACAGGTAGTGTACAACCCGTAGCTCCATCATGGGGTGCTGACGGTTTTGATCCTTATAACCCAGGAGGGATTCCAGCTCATCACATTGCCGCGGGTATTCTTGGTATCATTGCCGGGCTGTTCCATCTGTGTGTAAGACCTTCAATTCGTTTATATTTTGGACTTTCAATGGGTTCTATTGAATCTGTACTTTCTAGTAGTATTGCTGCCGTTTTCTGGGCTGCTTTTGTTGTTGCTGGTACAATGTGGTACGGTTCTGCTGCAACACCCGTTGAACTGTTTGGTCCAACTCGTTACCAATGGGATTTAGGCTTTTTCCAACAAGAAATTCAAAAACGAGTACAATCTAGTTTAGCATCTGGTGCTTCTTCTTCAGAAGCTTGGTCAAAAATTCCAGAAAAACTTGCTTTTTATGATTATATTGGAAACAACCCTGCTAAAGGTGGTCTTTTCAGAACTGGAGCTATGAACAGTGGTGATGGTATCGCTGTGGGTTGGTTAGGACATGCATCATTTAAGGATCAAGATGGCAGAGAACTTTTTGTACGTCGTATGCCAACTTTTTTTGAAACATTCCCTGTAATTTTAGTTGATAAAGATGGTATCGTTAGAGCTGACGTTCCATTCCGTAAAGCAGAATCAAAATATAGTATTGAACAAGTAGGTGTTTCTGTGACTTTTTACGGTGGTGAACTAGATGGTTTAACATTTACGGATCCGGCTACTGTTAAAAAATATGCGCGCAAGGCTCAATTAGGTGAAATTTTTGAATTTGATCGCTCTACACTACAATCTGACGGTGTATTCCGTAGTAGCCCAAGAGGTTGGTTTACTTTTGGTCATTTATCTTTTGCTTTATTATTTTTCTTTGGTCATATTTGGCACGGATCACGTACGATTTTCCGTGATGTATTCGCAGGTATCGACGACGACATGAATGATCAATTAGAATTTGGTAAATACAAAAAACTTGGGGATACTTCATCTGTTCGTGAAGCTTTCTAA
            Bracteacoccus_aerius  ---------------ATGGGTTTACCTTGGTATAGAGTTCATACAGTTGTAATCAACGACCCAGGCAGACTAATTTCTGTGCATTTAATGCACACGGCATTAGTAGCGGGTTGGGCAGGTTCAATGACATTATTTGAAATTGCAGTTTTTGATCCATCAGATCCAGTATTAAACCCTATGTGGCGTCAGGGGATGTTCGTTCTTCCGTTTATGACACGTTTAGGTGTAACACAATCATGGGGCGGTTGGACAATCAGTGGTGAAACAGCAACAAACCCAGGA---ATTTGGAGCTATGAAGGTGTTGCAGCATCACACATTATTTTATCTGGATTATTATTCTTAGCTTCTGTTTGGCACTGGGTATATTGGGATTTAGAACTATTCCGTGATCCAAGAACAGGAAAAACAGCTTTAGACCTTCCGAAAATTTTTGGGATTCATTTATTCTTATCAGGTCTTTTATGTTTTGGTTTTGGTGCATTCCACGTAACAGGACTATTTGGACCTGGTATCTGGGTTTCTGATCCTTACGGATTAACTGGAAGTGTTCAACCAGTAGCACCTGCTTGGGGAGCTGAGGGCTTTGATCCTTATAATCCTGGTGGAATTGCTTCTCACCACATTGCGGCTGGGATTTTAGGTGTTTTAGCAGGTTTATTCCATATTTGTGTACGTCCTTCAATTCGTTTATACTTTGGTTTATCTATGGGTAGTATTGAAACGGTATTATCTAGCAGTATCGCAGCAGTTTTCTGGGCAGCTTTTGTTGTTGCAGGAACAATGTGGTATGGATCAGCTGCAACTCCAATTGAGTTATTTGGTCCAACTCGTTATCAATGGGACCAAGGATTTTTCCAACAAGAAATTCAAAAACGAGTTCAAACTAGTGTAGCATCTGGTGCTTCTCTGCAAGAAGCTTGGTCGAAGATTCCAGAGAAATTAGCTTTTTACGATTATATCGGAAATAACCCTGCTAAGGGTGGTCTTTTCCGTACAGGGGCTATGAACAGTGGTGATGGTATCGCTGTGGGATGGTTAGGCCATGCCGTATTCAAAGATCAACAAGGACGCGAGCTTTTTGTTCGACGTATGCCTACTTTCTTTGAAACTTTCCCAGTATTACTGATCGATAAAGATGGTGTTGTACGTGCTGACGTTCCTTTCCGTCGAGCAGAATCTAAATACAGTATTGAACAAGTTGGTGTTTCGGTGACTTTCTACGGTGGTGAATTAGACGGTTTAACATTCACAGATCCTGCTACAGTTAAAAAATACGCACGTAAAGCTCAGTTAGGTGAAATTTTTGAATTTGATCGCTCAACTTTACAATCTGATGGTGTATTCCGCAGCAGTCCGCGTGGTTGGTTTACTTTTGGTCATGTATGTTTTGCGCTATTATTCTTCTTTGGTCATATTTGGCATGGTGCTCGTACTATTTTCCGCGATGTATTTGCTGGAATTGACGATGATTTAAATGAACAATTAGAATTCGGTAAATACAAAAAACTTGGAGATACTAGTTCTGTTCGTGAAGCTTTCTAA
         Bracteacoccus_giganteus  ---------------ATGGGTTTACCTTGGTATCGAGTTCATACAGTAGTAATTAACGACCCGGGAAGACTGATCTCTGTGCATTTAATGCACACAGCATTAGTAGCAGGTTGGGCAGGTTCGATGACATTATTTGAAATCGCAGTTTTTGATCCATCAGATCCAGTATTAAATCCTATGTGGCGTCAAGGGATGTTCGTTCTTCCTTTCATGACACGTTTAGGTGTTACACAATCATGGGGTGGTTGGACAATCAGTGGTGAAACAGCGACAAATCCAGGA---ATTTGGAGTTATGAAGGTGTTGCTGCCTCACATATTATTCTATCAGGTCTATTATTCTTAGCGTCAGTTTGGCACTGGGTATATTGGGATTTAGAACTATTCCGTGATCCAAGAACAGGAAAAACTGCTTTAGATCTTCCAAAAATTTTTGGGATTCATCTATTCTTATCAGGTCTTTTATGTTTTGGTTTCGGGGCATTCCACGTAACAGGACTATTTGGACCAGGTATCTGGGTTTCTGATCCTTACGGATTAACTGGAAGTGTTCAACCAGTAGCCCCTGCTTGGGGAGCTGATGGTTTTGACCCTTATAACCCTGGTGGAATCGCTTCTCACCACATTGCGGCTGGAATCTTAGGAGTTCTAGCTGGTCTGTTCCATTTATGTGTACGTCCATCGATTCGTCTATACTTTGGTTTATCGATGGGTAGTATTGAAACTGTATTATCTAGCAGTATCGCAGCGGTTTTCTGGGCTGCTTTTGTCGTTGCAGGAACAATGTGGTATGGATCGGCTGCAACTCCGATCGAATTATTCGGTCCAACTCGTTACCAATGGGACCAAGGATTCTTCCAACAAGAAATTCAAAAACGAGTTCAAACTAGCGTAGCCGGTGGTTCTTCTCTACAAGAAGCTTGGTCGAAGATCCCAGAAAAATTAGCTTTTTACGATTATATTGGAAACAACCCTGCAAAAGGAGGTCTTTTCCGTACAGGAGCTATGAACAGCGGTGATGGTATTGCTGTAGGATGGTTAGGCCATGCTGTGTTCAAAGATCAAGAAGGACGTGACCTTTTCGTTCGTCGTATGCCTACTTTCTTTGAAACTTTCCCAGTATTACTTATCGATAAAGATGGCGTTGTACGTGCAGACGTTCCTTTCCGTCGAGCAGAATCTAAATATAGTATCGAACAAGTTGGTGTTTCTGTGACTTTCTATGGCGGTGAATTAGATGGATTGACTTTCACAGACCCTGCTACAGTTAAAAAATATGCACGTAAAGCTCAATTAGGTGAAATTTTTGAATTTGATCGTTCGACTTTACAATCTGATGGTGTATTCCGTAGCAGTCCACGTGGTTGGTTCACTTTCGGTCACGTATGTTTTGCATTATTATTCTTCTTTGGTCACATTTGGCACGGTGCTCGTACTATCTTCCGTGATGTATTTGCTGGTATTGATGACGACTTAAATGAACAATTAGAATTTGGTAAATACAAAAAACTTGGAGATACTAGTTCTGTTCGTGAAGCTTTCTAA
             Bracteacoccus_minor  ---------------ATGGGTTTACCGTGGTACCGAGTACATACAGTTGTAATTAACGATCCGGGAAGACTGATCTCTGTGCATTTAATGCACACAGCATTAGTAGCAGGTTGGGCAGGTTCAATGACATTATTTGAAATTGCAGTTTTTGATCCATCAGATCCAGTATTAAACCCTATGTGGCGTCAAGGGATGTTCGTTCTTCCTTTTATGACACGTTTAGGTGTGACACAATCATGGGGTGGTTGGACTATTAGTGGTGAAACGGCGACAAACCCAGGA---ATTTGGAGTTATGAAGGTGTTGCAGCATCACACATCATTTTATCTGGTCTATTATTTTTAGCATCAGTTTGGCACTGGGTATATTGGGACTTAGAATTATTCCGCGACCCAAGAACAGGCAAAACAGCTTTAGATCTTCCAAAAATCTTTGGTATTCATTTATTCTTATCAGGTCTTTTATGTTTCGGTTTCGGAGCATTCCACGTGACAGGACTATTTGGGCCAGGAATCTGGGTTTCTGATCCTTACGGATTAACTGGAAGTGTTCAACCAGTAGCGCCTTCGTGGGGAGCTGACGGTTTTGATCCTTATAACCCGGGTGGAATCGCTTCTCACCACATTGCAGCTGGAATTTTAGGGGTTCTTGCCGGCTTATTCCACTTATGTGTGCGTCCTTCGATTCGTTTATATTTTGGACTATCTATGGGTAGTATCGAAACTGTATTATCTAGCAGTATCGCAGCAGTTTTCTGGGCAGCTTTTGTCGTTGCAGGAACAATGTGGTATGGATCGGCTGCGACTCCGATCGAATTATTCGGTCCGACTCGTTACCAGTGGGACCAAGGATTCTTCCAACAAGAAATTCAAAAACGAGTTCAAACTAGCGTAGCTGCTGGCTCTTCTCTGCAAGAAGCTTGGTCGAAAATTCCAGAAAAATTAGCTTTTTACGATTATATTGGAAACAACCCTGCGAAAGGAGGTCTTTTCCGTACTGGAGCTATGAATAGTGGTGACGGTATCGCTGTAGGTTGGTTAGGTCACGCCGTATTCAAAGATCAAGAAGGACGTGAACTTTTTGTTCGTCGTATGCCTACTTTCTTCGAAACTTTCCCAGTATTACTGATTGACAAAGATGGTGTTGTACGTGCTGACGTTCCTTTCCGTCGAGCAGAATCTAAGTACAGTATCGAACAAGTTGGTGTTTCAGTGACTTTCTATGGTGGTGAATTAGACGGATTAACTTTCACAGATCCTGCTACAGTTAAAAAATATGCACGTAAAGCTCAGTTAGGTGAAATTTTCGAATTTGATCGTTCGACTTTACAATCTGACGGTGTATTCCGTAGTAGCCCACGTGGTTGGTTTACTTTCGGACATGTATGTTTCGCACTATTATTCTTCTTCGGTCATATTTGGCATGGTGCTCGTACTATCTTCCGTGATGTATTTGCTGGTATCGACGACGACTTAAATGAACAATTAGAATTCGGTAAATACAAAAAACTTGGGGATACTAGCTCTGTTCGTGAAGCTTTCTAA
           Carteria_cerasiformis  ---------------ATGGGATTACCTTGGTATCGAGTACACACTGTAGTTATTAACGACCCGGGTCGATTAATTTCTGTTCATTTAATGCATACAGCTTTAGTTGCTGGATGGGCTGGTTCAATGACTTTATTTGAATTAGCTGTTTTTGACCCATCTGATCCAGTTTTAAATCCGATGTGGCGTCAAGGGATGTTCGTTCTTCCATTTATGACACGCTTAGGAATCACTCAATCTTGGGGTGGATGGACTATTAGCGGAGAAACTGCTTCTAATCCAGGT---ATTTGGAGTTATGAAGGTGTAGCTGCTTCTCATATCGTGCTATCAGGCTTATTATTTTTAGCGTCAGTATGGCATTGGACATATTGGGATTTAGAATTATTCCGTGATCCTAGAACAGGAAATCCTGCATTAGATTTACCGAAAATTTTTGGTATTCATTTATTTTTAGCAGGTCTTTTATGTTTTGGTTTTGGAGCATTCCATGTAACAGGATTATTTGGACCTGGTATTTGGATCTCTGATCCTTACGGCTTAACTGGTAGCGTACAACCCGTAGCTCCTTCATGGGGTTCAGATGGTTTTGACCCTTATAATCCAGGCGGGATTCCAGCTCACCACATTGCTGCTGGTATTTTAGGTGTATTAGCGGGATTATTCCACTTATGTGTACGTCCATCTATTCGTCTTTACTTTGGATTATCTATGGGAAGTATTGAGTCTGTATTATCTAGTAGTATTGCTGCTGTTTTCTGGGCTGCTTTTGTTGTTGCCGGTACTATGTGGTACGGTTCAGCAGCGACTCCTATTGAATTATTTGGTCCTACACGTTATCAATGGGATCAAGGATTCTTCCAACAAGAGATTCAGAAACGAGTTCAAACTAGCTTAGCTTCTGGATCATCGTTAACAGAAGCTTGGGCGCAAATTCCAGAAAAATTAGCTTTCTATGATTATATTGGAAACAACCCTGCTAAAGGTGGTCTTTTCCGTACTGGTGCTATGAATAGCGGTGATGGAATTGCTGTTGGTTGGTTAGGTCATGCTGTTTTTAAAGACTCAGAAGGACGCGAGCTTTTTGTTCGTCGTATGCCTACATTCTTTGAAACATTCCCTGTAATTTTACTAGATAAAGATGGCGTTGTAAGAGCGGATGTTCCATTCCGTCGTGCAGAATCAAAATATAGTATTGAACAAGTCGGCGTTTCTGTTACATTCTATGGCGGTGAGTTAGATGGCTTAAAATTCACAGACCCAGCTACTGTTAAAAAATATGCTCGTAAAGCACAATTAGGTGAAATTTTTGAATTTGATCGTTCAACTCTTCAATCTGACGGTGTTTTCAGAAGTAGCCCACGTGGTTGGTTTACTTTTGGGCATGTATGTTTTGCTCTTTTATTCTTCTTTGGTCATATTTGGCACGGTGCGCGTACTATCTTCCGAGAAGTATTCGCTGGTATTGATGATGACATTTTTGATCAAGTAGAATTTGGTAAATTCAAGAAACTTGGTGACGTTACATCGGCACGTGAAGCTTTTTAA
              Carteria_crucifera  ATGTTACTTTTTAAAATGGGATTACCTTGGTATCGAGTACATACTGTTGTAATTAACGACCCAGGTCGTTTAATTTCTGTACATTTAATGCATACTGCTCTTGTTGCTGGTTGGGCTGGTTCAATGACTTTATTTGAATTAGCTGTTTTTGATCCATCAGATCCTGTATTAAATCCTATGTGGCGTCAAGGGATGTTTGTACTTCCCTTTATGACTCGTTTAGGAATTACTCAGTCATGGGGTGGGTGGACAATTAGCGGTGAAACAGCTTCTAATCCAGGT---ATTTGGAGTTACGAAGGTGTAGCAGCTTCACATATCGTTTTATCCGGTTTACTTTTCTTAGCATCAGTATGGCACTGGACATACTGGGATCTTGAACTTTTCCGCGATCCTCGAACTGGTAATACTGCACTAGATTTACCTAAAATTTTTGGTATTCACTTATTCTTAGCGGGGTTAACTTGCTTTGGATTTGGTGCTTTTCACGTTACTGGTTTATTTGGTCCTGGAATTTGGGTCTCTGATCCATATGGTTTAACTGGAAGTGTACAACCCGTAGCTCCTTCTTGGGGCGCTGATGGTTTTGATCCTTACAATCCTGGTGGTATTGCAGCTCACCACGTTGCTGCAGGTATTCTGGGTGTATTAGCTGGGTTATTCCACCTTTGTGTTCGTCCATCTATTCGTTTATATTTTGGTCTATCAATGGGTAGTATTGAATCAGTTCTTTCAAGTAGTATAGCTGCTGTTTTCTGGGCTGCCTTTGTTGTAGCTGGAACTATGTGGTATGGCTCTGCTGCAACTCCAATTGAATTATTTGGTCCGACACGTTATCAATGGGATCAAGGTTTCTTCCAACAAGAAATTCAAAAACGAGTACAAACTAGCGTAGCTTCTGGTACATCATTAACTGAAGCTTGGTCACAAATTCCTGAAAAACTAGCATTCTACGATTATATCGGAAATAACCCAGCTAAAGGTGGTTTATTCCGAACAGGTGCAATGAATAGCGGTGATGGTATTGCAGTTGGTTGGTTAGGTCACGCTGTTTTTAAAGACTCGGAAGGTCGCGAGCTTTTTGTTCGTCGCATGCCGACTTTCTTCGAAACTTTCCCAGTTTTATTAATTGATAAAGATGGTGTAGTTAGAGCTGACGTTCCTTTCCGTCGTGCTGAGTCAAAATATAGTATTGAACAAGTTGGTGTATCTGTAACTTTTTACGGTGGGGAATTAGATGGATTAACATTTAATGATCCTGCTACTGTTAAAAAATATGCTCGTAAAGCTCAACTAGGTGAAATTTTTGAATTTGATCGTTCGACTCTTCAATCAGACGGTGTTTTCAGAAGTAGTCCACGTGGTTGGTTTACTTTTGGTCATGTATGTTTTGCACTTCTATTCTTCTTTGGTCATATTTGGCATGGTGCTCGTACTATCTTCCGTGAAGTATTTGCTGGTATTGATGACGATATTTTTGATCAAGTTGAATTTGGTAAATTCAAAAAACTTGGTGACCCAACTTCTGCTCGTGAAGCATTCTAA
             Carteria_sp_SAG_8_5  ---------------ATGGGTTTACCTTGGTATCGTGTACATACTGTTGTTATTAATGACCCTGGACGACTAATTGCAGTTCATTTAATGCACACTGCATTAGTTGCTGGTTGGGCTGGTTCAATGACTTTATTTGAAATTGCAGTTTTCGATCCATCAGATCCTGTATTAAATCCTATGTGGCGTCAAGGTATGTTCGTATTACCTTTTATGACACGTTTAGGGGTTACTCAATCATGGGGTGGTTGGACAATTAGTGGTGAAAATGCTTCTAATCCAGGT---ATTTGGAGTTACGAAGGTGTAGCTGCTTCTCATATTATCCTTTCAGGTTTATTATTCCTTGCTGCTGTTTGGCACTGGGTATATTGGGATTTAGAACTATTCCGTGACCCACGTACTGGAAAAACTGCATTAGATTTACCAAAAATTTTCGGTATTCACCTATTCTTATCAGGTTTACTATGTTTTGGTTTCGGTGCTTTCCACGTTACTGGTGTTTTTGGTCCTGGTATGTGGGTATCAGATCCATACGGTTTAACTGGAAGTGTACAACCTGTTGCTCCTTCATGGGGAGCAGATGGTTTTGATCCTTACAACCCTGGTGGTGTACCCGCGCATCACATTGCCGCTGGTATTTTAGGTGTTTTAGCAGGTCTTTTCCACTTATGTGTAAGACCTTCTATTCGTCTTTATTTTGGTTTATCTATGGGTAGCATTGAAACAGTTTTATCAAGTAGTATTGCTGCTGTTTTCTGGGCTGCTTTCGTAGTAGCTGGTACTATGTGGTACGGTTCTGCGGCTACTCCTGTTGAACTATTTGGTCCAACTCGTTACCAATGGGACCAAGGATTCTTCCAACAAGAAATTCAAAAACGTGTTCAAACTAGCGTAGCACAAGGTGCTTCTCTATCTGAAGCTTGGGCTCGTATTCCTGAAAAACTAGCTTTCTACGATTATATCGGGAACAACCCAGCTAAAGGTGGTTTATTCCGTACAGGAGCTATGAACAGTGGTGACGGTATTGCTGTTGGTTGGTTAGGGCACGCTGTTTTCAAAGATCAAGATGGACGTGAACTTTCAGTTCGTCGTATGCCTACTTTCTTTGAAACATTCCCAGTTGTTTTAATTGACAAAGATGGTGTTGTACGTGCTGACGTACCTTTCCGTAAAGCTGAATCAAAATACAGTATTGAACAAGTAGGTGTTTCTGTGACATTCTACGGTGGTGAATTAGATGGTTTAACATTTACTGACCCTGCTACTGTTAAAAAATATGCACGTAAAGCTCAATTAGGTGAAATTTTTGAATTTGACCGTTCAACTTTACAATCAGATGGTGTATTCCGTAGCAGCCCTAGAGGTTGGTTTACTTTTGGTCACCTATCTTTTGCTTTATTATTCTTCTTCGGACACATTTGGCACGGTGCGAGAACTATCTTCCGTGATGTATTTGCTGGTATTGATGATGATATTAACGATCAAGTTGAATTCGGTAAATACAAAAAACTTGGGGATACTTCTTCTCTTCGTGAAGTATTCTAA
        Chaetopeltis_orbicularis  ---------------ATGGGTTTACCTTGGTATCGTGTACACACAGTTGTATTAAATGATCCTGGGCGTTTAATCGCCGTTCACTTAATGCACACAGCTTTAGTTTCAGGTTGGGCAGGTTCAATGGCTTTATATGAACTTGCTGTTTTTGATCCATCAGACCCTGTTTTGAACCCTATGTGGCGTCAAGGGATGTTCGTTCTTCCTTTCATGACTCGTTTAGGTATTTCAAAATCATGGGGTGGTTGGAGTATCAGTGGTGAAACAATCACCACTGGTGGTTTTGATTGGACATATGAAAGCGTAGCTGCAGCTCACATCGGACTTTCAGGTGTTCTATTCTTAGCAGCAATTTGGCACTGGACATACTGGGATTTAGATTTATTCCGTGATCCTCGTGAGAAAAAACCAGCACTTGACCTTCCAAAAATTTTTGGTATTCACTTATTCTTATCTGGTCTTCTATGCTTTAGTTTCGGTGCTTTCCACGTAACAGGTCTTTATGGTCCTGGTGTTTGGGTATCAGATCCTTATGGATTAACTGGAAGTGTTCAACCGGTTGCACCTTCTTGGGGTTCAGATGGTTTCGACCCATTTAATCCAGGCGGTATCGCTGCACACCACATTGCTGCAGGTATCTTAGGTGTTTTAGCAGGATTATTCCACCTTTGTGTACGTCCTTCACTACGTCTTTACTTAGGTTTATCAATGGGTAGTATTGAAAGTGTTTTATCTAGCAGTATTGCAGCTGTATTCTGGGCAGCATTCGTTGTTGCAGGTACAATGTGGTATGGTTCAGCAGCAACACCTGTTGAATTATTTGGTCCAACACGTTATCAATGGGATCAAGGTTTCTTCCAACAAGAAATTTCAAAACGAGTTAGTAAGAGCTTAGCTTCTGGCGAATCTCTAACTGAAGCTTGGGCAAAAATTCCAGAAAAATTAGCTTTCTATGACTATATCGGAAACAACCCTGCTAAAGGTGGTTTATTCCGTTCAGGTGCAATGAACAGTGGTGATGGTATTGCAGTAGGTTGGTTAGGTCACGCAGTTTTCAAAGATGGTGAAGGCCATGAATTATTTGTACGTCGTATGCCAACTTTCTTCGAAACATTCCCTGTTTTATTAATCGATAAAGATGGTGTTGTACGCGCTGACGTTCCATTCAGACGTGCAGAATCAAAATATAGTATTGAACAGGTTGGTGTTTCTGTTTCTTTCTATGGTGGTGAACTTGATGGTGTATCATTCAGCGATCCAGCAACTGTTAAGAAATATGCTCGTCGTTCACAATTAGGTGAAATTTTTGAATTTGACCGTGCTACACTTCAATCTGACGGTGTATTCCGTAGTAGCCCTCGTGGTTGGTTCACTTTTGGTCACTTATGTTTTGCTCTATTATTCTTCTTTGGCCACATTTGGCATGGTGCTAGAACATTAGCACGTGACCGTTTTGCTGGTATTGACGAAGATGTTACTGATCAAGTGGAATTTGGTAAATTCCAAAAAGTTGGTGACCCTTCTTCA---------------TAA
       Characiochloris_acuminata  ---------------ATGGGATTACCTTGGTATCGTGTACATACAGTAGTAATTAATGACCCGGGTCGACTAATTTCTGTGCATTTAATGCACACAGCATTAGTTGCTGGTTGGGCTGGTTCAATGACTTTATTTGAAATTGCAGTATTTGACCCTTCTGATCCTGTATTAAACCCAATGTGGCGTCAGGGTATGTTCGTTCTTCCATTTTTAACACGTTTAGGTGTTACTCAATCATGGGGTGGTTGGACAATTAGTGGTGAAACAGCTACAAACCCTGGT---CTTTGGAGTTATGAAGGTGTTGCTGCTTCACACATCGTTCTATCAGGACTTTTATTCTTAGCTTCAGTTTGGCACTGGGTTTATTGGGATTTAGAATTATTCCGTGATCCTCGTACTGGTAAAACTGCTCTAGATTTACCAAAAATTTTTGGTATTCACTTATTCTTATCAGGATTATTATGTTTTGGTTTTGGTGCTTTCCACGTTACAGGTGTTTTTGGGCCTGGTATCTGGGTTTCAGATCCTTATGGTTTAACTGGTAGCGTACAACCGGTTGCTCCTTCTTGGGGTGCTGACGGTTTTGACCCTTATAACCCGGGTGGTATTCCAGCACACCACATTGCTGCTGGTATTTTAGGTGTTTTAGCAGGTCTTTTCCACCTTTGCGTAAGACCATCTATTCGTCTATACTTCGGTTTATCAATGGGTAGTATTGAATCAGTTTTATCTAGTAGTATTGCTGCAGTATTCTGGGCTGCTTTCGTTGTAGCTGGTACTATGTGGTACGGTTCTGCTGCTACTCCAATTGAATTATTTGGTCCAACACGTTATCAATGGGACCAAGGTTTCTTCCAACAAGAAATTCAAAAACGAGTAACAACAGAGTTAGCTTCAGGTGCTTCATTATCAGACGCTTGGGCTAAAATTCCTGAAAAATTAGCATTCTATGACTATATCGGTAATAACCCTGCAAAAGGTGGTCTTTTCCGTACAGGTGCTATGAACAGTGGTGACGGTATCGCTGTAGGTTGGTTAGGACATGCTGTTTTCAAAGATCAAGAAGGACGCGAACTTTCTGTTCGTCGTATGCCAACATTCTTCGAAACATTCCCTGTTATTCTTTTAGATAAAGATGGTGTTGTTCGTGCAGACGTTCCGTTCCGTAAAGCTGAATCTAAATATAGTATTGAACAAGTTGGTGTTTCTGTAACATTCTACGGTGGTGAATTAAATGGTTTAACATTTACTGATCCAGCTACTGTTAAAAAATATGCACGTAAAGCTCAATTAGGTGAAATTTTTGAATTTGACCGTTCTACTTTACAATCTGATGGTGTATTCCGTAGTAGTCCACGTGGATGGTTCACTTTTGGTCACTTATCTTTTGCTTTATTATTCTTCTTTGGTCATATTTGGCACGGTGCTAGAACAATCTTCCGTGACGTATTTGCTGGTATTGATGAAGATATCAACGATCAAGTAGAATTCGGTAAATATAAGAAACTTGGTGATACTTCATCATTACGTGAAGCTTTCTAA
         Chlamydomonas_applanata  ---------------ATGGGCTTACCTTGGTATCGTGTACATACAGTTGTTATTAATGACCCTGGACGATTAATTTCTGTGCACTTAATGCACACTGCTCTTGTTGCTGGTTGGGCTGGTTCAATGACTTTATTTGAAATCGCAGTATTTGACCCATCAGATCCTGTTTTAAACCCAATGTGGCGTCAAGGTATGTTCGTACTACCTTTCCTTACACGTTTAGGTGTAACACAATCATGGGGTGGTTGGACAATTAGTGGCGAAACAGCTAATAACCCTGGT---ATCTGGAGTTATGAAGGTGTTGCGGCATCACACATCGTTTTATCTGGTCTATTATTCTTAGCGTCAGTTTGGCACTGGGTTTACTGGGATTTAGAATTATTCCGTGATCCTCGTACAGGTAAAACTGCTTTAGACTTACCAAAAATTTTTGGTATTCACTTATTCTTATCAGGTCTTTTATGTTTCGGTTTCGGTGCATTCCACGTAACTGGTGTATTTGGCCCTGGTATCTGGGTTTCAGACCCTTATGGTATTACTGGTAGTGTTCAACCGGTAGCTCCTTCTTGGGGTGCGGATGGTTTTAGCCCATACAACCCAGGTGGTATTCCGGCACACCACATTGCAGCTGGTATCTTAGGTGTATTAGCAGGATTATTCCACTTATGTGTTCGTCCTTCAATCCGTTTATACTTCGGTCTTTCAATGGGTTCAATTGAATCAGTATTATCAAGCAGTATTGCAGCAGTATTCTGGGCAGCATTCGTTGTAGCAGGTACTATGTGGTACGGTTCAGCAGCAACTCCAATTGAATTATTTGGTCCAACACGTTACCAGTGGGACCAAGGTTTCTTCCAACAAGAAATTCAAAAACGAGTAACACAAAGTACTGCTGAAGGCGGTTCTTTAGCTGATGCTTGGTCAAAAATCCCTGAAAAATTAGCTTTCTATGACTACATCGGAAACAACCCTGCTAAAGGTGGTCTTTTCCGTACTGGTGCTATGAACAGTGGTGATGGTATTGCTGTAGGTTGGTTAGGTCACGCATCATTCAAAGACCAAGACGGTCGTGAATTATTCGTTCGTCGTATGCCAACTTTCTTCGAAACATTCCCAGTTATCTTATTAGATAAAGATGGTATTGTTCGTGCAGACGTTCCATTCCGTAAAGCTGAATCTAAATATTCAATTGAACAAGTTGGTGTTTCTGTAACATTCTACGGTGGTGAATTAAATGGTTTAACATTTACTGATCCAGCAACTGTTAAGAAATATGCACGTAAAGCTCAATTAGGTGAAATTTTTGAATTTGACCGTTCTACGTTACAATCTGATGGTGTATTCCGTAGCAGTCCACGTGGTTGGTTCACATTTGGTCACTTATGTTTTGCATTATTATTCTTCTTTGGTCACATTTGGCACGGTGCTCGTACTATTTTCCGTGATGTATTCGCTGGTATTGATGACGACATCAACGATCAAGTAGAATTCGGTAAATATAAGAAACTTGGTGATACTTCATCTCTTCGTGAAGCATTCTAA
           Chlamydomonas_nivalis  ---------------ATGGGATTACCATGGTATCGTGTACATACTGTAGTTATTAATGACCCGGGCCGCTTAATTTCAGTGCATTTAATGCATACAGCTCTTGTAGCTGGTTGGGCAGGTTCGATGACACTTTTTGAAATTGCTGTTTTTGATCCATCAGATCCAGTTTTAAATCCTATGTGGCGTCAAGGAATGTTTGTACTTCCTTTTATGACACGTTTAGGGATTACACAATCTTGGGGTGGTTGGACAATTAGTGGAGAAACAGCATCAAATCCAGGC---ATTTGGAGCTATGAAGGTGTAGCTGCTTCTCATATCGTTCTTTCAGGGCTTCTTTTTTTAGCTTCTGTTTGGCATTGGGTGTATTGGGACCTTGAATTATTCCGTGATCCAAGAACAGGTAAAACAGCATTAGATTTACCAAAAATTTTTGGAATTCATTTATTCTTATCAGGTCTTCTTTGTTTTGGTTTTGGTGCTTTTCATGTAACTGGTGTTTTTGGTCCTGGTATTTGGGTTTCTGATCCTTATGGATTAACAGGAAGCGTACAACCCGTTTCTCCTTCATGGGGTGCGGATGGCTTTGACCCTTATAACCCTGGAGGTATTGCTGCACATCACATTGCTGCAGGAATTTTAGGTGTACTTGCTGGTCTTTTTCACCTTTGTGTTCGTCCATCAATTCGTCTATATTTCGGGCTTTCAATGGGTAGTATTGAAACTGTATTATCAAGTAGTATTGCAGCTGTTTTCTGGGCAGCTTTTGTTGTTGCAGGCACAATGTGGTATGGTTCAGCAGCTACTCCAATTGAACTTTACGGTCCAACACGTTATCAATGGGATTTAGGCTTTTTCCAACAAGAAATCCAAAAACGTGTTCAAACTAGTTTAAGTGAAGGTTCTTCTTTACCTGCTGCTTGGGCTAAAATTCCTGAAAAATTAGCTTTCTATGATTACATCGGTAATAACCCAGCAAAAGGTGGTCTTTTCCGTACAGGAGCTATGAACAGTGGCGATGGTATTGCTGTTGGATGGTTAGGTCATGCTGTATTTAAAGATCAAGATGGACGTGACTTATTTGTTCGTCGTATGCCGACATTCTTTGAAACATTCCCTGTTATTTTAATTGACAAAGATGGGGTTGTTCGTGCTGACGTTCCTTTCCGTAAAGCAGAATCTAAATATAGTATTGAACAAGTAGGTGTTTCTGTTACTTTCTATGGTGGTGAATTAGATGGTTTAACTTTTAATGATCCAGCTACTGTTAAAAAATATGCTCGTAAAGCTCAATTAGGTGAAATTTTTGAATTTGATCGTTCAACTTTACAATCTGATGGGGTTTTCCGTAGTAGCCCACGCGGATGGTTTACTTTTGGTCATGTTTGTTTTGCTTTATTATTCTTCTTTGGTCATATTTGGCATGGTGCAAGAACTATTTTCAGAGATGTTTTTGCCGGAATTGATGACGATTTAAATGAACAATTAGAATTTGGTAAATACAAAAAACTTGGAGATACTTCGTCTCTTCGTGAAGCTTTTTAA
          Chlamydomonas_peterfii  ---------------ATGGGATTACCTTGGTATCGTGTACATACAGTAGTTATTAACGACCCTGGCAGACTTATTTCAGTTCACTTAATGCACACTGCATTAGTAGCTGGTTGGGCAGGTTCGATGGCGTTATTTGAAATTTCAGTTTTTGACCCATCAGACCCGGTATTAAACCCAATGTGGCGTCAAGGTATGTTCGTTCTTCCATTCATGACTCGTTTAGGTATTAGTCAATCTTGGGGTGGTTGGACAATTAGCGGTGAAACAGCTTCGAACCCAGGT---ATTTGGAGTTATGAAGGTGTTGCAGCTTCACACATCATCCTTTCAGGTTTATTATTCTTAGCATCAGTATGGCACTGGGCATATTGGGACTTAGAATTATTCCGTGACCCAAGAACTGGTAAAACAGCATTAGACTTACCGAAAATTTTCGGTATTCACCTATTCTTATCAGGTCTTTTATGTTTTGGTTTTGGTGCATTCCACGTAACTGGTGTTTTTGGTCCTGGTATTTGGGTTTCTGACCCCTACGGTTTAACAGGTAGCGTACAACCAGTAGCTCCATCTTGGGGTTCAGATGGTTTTGACCCTTACAACCCTGGTGGTATTGCAGCACACCATATTGCAGCTGGTATTTTAGGTGTTTTAGCAGGTTTATTCCACCTTTGTGTACGTCCATCGATTCGTTTATACTTCGGTTTATCAATGGGTAGTATTGAAACAGTATTATCTAGTAGTATTGCAGCTGTTTTCTGGGCAGCTTTCGTAGTAGCAGGTACTATGTGGTATGGTTCAGCAGCAACTCCAATTGAATTATACGGTCCAACACGTTATCAATGGGACCAAGGTTTCTTCCAACAAGAAATTCAAAAACGTGTACAAACAAGTTTAGCTAGTGGTGTTTCTTTATCAGAAGCATGGGCATCGATTCCAGAAAAATTAGCTTTCTATGACTATATTGGTAATAACCCAGCTAAAGGTGGTTTATTCCGTACAGGTGCTATGAACAGTGGTGATGGTATTGCTGTTGGTTGGTTAGGCCACGCAGTATTCAAAGATCAAGAAGGACGTGATTTATTCGTTCGTCGTATGCCTACTTTCTTTGAAACATTCCCTGTTATTTTACTTGATAAAGATGGTATTGTACGTGCTGACGTTCCATTCCGTAAAGCTGAGTCTAAATATAGTATTGAACAAGTTGGTGTTTCTGTAACATTCTATGGTGGTGAATTAGATGGTTTAACATTTAATGATCCAGCTACTGTTAAAAAATATGCACGTAAAGCACAATTAGGTGAAATTTTTGAATTTGACCGTTCAACTTTACAATCTGATGGTGTATTCCGTAGTAGCCCACGTGGTTGGTTTACATTTGGTCACGTTGTATTTGCATTATTATTCTTCTTTGGTCACATTTGGCACGGTGCTAGAACAATCTTCCGTGATGTATTTGCTGGTATTGATGACGATATCAATGACCAAGTTGAATTCGGTAAATACAAAAAACTTGGTGATACTTCATCTATTCGTGAAGCTTTCTAA
       Chlamydomonas_reinhardtii  ---------------ATGGGTTTACCTTGGTATCGTGTACATACAGTAGTAATCAATGACCCTGGGCGATTAATCTCTGTGCACTTAATGCACACAGCGTTAGTTTCTGGTTGGGCAGGTTCTATGGCTTTATTTGAAATTTCAGTTTTTGATCCATCTGACCCAGTATTAAACCCAATGTGGCGTCAAGGTATGTTCGTTCTACCTTTCATGACACGTTTAGGTATCACACAATCTTGGGGTGGTTGGACTATTAGCGGTGAAACAGCTACAAACCCAGGT---ATCTGGAGTTATGAAGGTGTTGCAGCAGCTCACATTATTCTTTCAGGTGCGTTATTCTTAGCTTCAGTATGGCACTGGACATACTGGGATTTAGAACTTTTCCGTGACCCACGTACAGGTAAAACAGCTTTAGACTTACCAAAAATTTTTGGTATTCACTTATTCTTATCTGGTTTACTATGTTTTGGTTTCGGTGCATTCCACGTAACTGGTGTTTTTGGTCCTGGTATTTGGGTTTCAGACCCTTACGGTTTAACAGGTAGCGTTCAACCAGTAGCTCCTTCTTGGGGTGCTGATGGTTTTGACCCATACAACCCAGGTGGTATTGCTTCACACCACATCGCAGCTGGTATTTTAGGTGTTTTAGCAGGTTTATTCCACTTATGTGTACGTCCTTCTATTCGTTTATACTTCGGTTTATCAATGGGTAGTATTGAAACTGTATTATCAAGCAGTATTGCAGCAGTATTCTGGGCAGCTTTCGTTGTAGCAGGTACTATGTGGTACGGTTCAGCAGCTACTCCAATTGAATTATTTGGTCCAACTCGTTACCAGTGGGACCAAGGTTTCTTCCAACAAGAAATTCAAAAACGTGTACAAGCTAGTTTAGCTGAAGGTGCTTCATTATCTGATGCATGGTCACGTATTCCAGAAAAATTAGCTTTCTATGATTACATTGGTAATAACCCAGCTAAAGGTGGTTTATTCCGTACTGGTGCTATGAACAGTGGTGATGGTATCGCTGTAGGTTGGTTAGGTCACGCATCATTCAAAGATCAAGAAGGTCGCGAATTATTCGTTCGTCGTATGCCAACATTCTTTGAAACATTCCCAGTTCTTTTATTAGATAAAGATGGTATTGTTCGTGCTGACGTTCCTTTCCGTAAAGCTGAATCTAAATATAGTATTGAACAAGTAGGTGTATCTGTTACATTCTACGGTGGTGAATTAGATGGTTTAACATTTACTGATCCAGCTACAGTTAAAAAATATGCTCGTAAAGCTCAATTAGGTGAAATTTTTGAATTTGACCGTTCAACTTTACAATCTGATGGTGTTTTCCGTAGTAGCCCACGTGGTTGGTTTACTTTTGGTCACGTATGTTTTGCATTATTATTCTTCTTTGGTCACATTTGGCACGGTGCTCGTACGATCTTCCGTGACGTATTTGCTGGTATTGATGATGATATTAATGACCAAGTTGAATTCGGTAAATACAAAAAACTTGGTGATACTTCTTCTCTACGTGAAGCATTCTAA
           Chlorococcum_tatrense  ---------------ATGGGCTTACCTTGGTATCGTGTACATACAGTTGTTATTAATGACCCAGGCCGTTTAATTTCAGTGCATTTAATGCATACAGCATTAGTAGCTGGTTGGGCTGGTTCAATGACATTATTTGAAATTGCAGTTTTTGACCCTTCAGATCCAGTATTAAACCCAATGTGGCGTCAAGGGATGTTTGTACTTCCTTTTTTAACACGTTTAGGTGTAACACAATCTTGGGGTGGTTGGACAATTAGCGGAGAAACAGCAAATAACCCAGGT---ATTTGGAGTTATGAAGGTGCTGCGGCGTCTCACATCGTTTTATCTGGTTTATTATTCTTAGCGTCAGTTTGGCACTGGGTTTACTGGGACTTAGAATTATTCCGTGACCCTCGTACTGGAAAAACAGCATTAGATTTACCAAAAATTTTTGGTATTCACTTATTCTTATCAGGACTTTTATGTTTTGGTTTTGGTGCTTTCCACGTTACTGGTGTTTTTGGTCCTGGTATCTGGGTTTCAGACCCTTATGGTTTAACAGGAAGTGTACAACCAGTAGCTCCGTCATGGGGTGCTGATGGTTTTGACCCTTATAACCCAGGTGGTATTCCAGCTCATCACATTGCAGCAGGTATTTTAGGTGTATTAGCTGGTTTATTCCACTTATGTGTTCGTCCATCAATTCGTTTATACTTTGGTCTTTCAATGGGTTCAATTGAATCTGTATTATCAAGTAGTATTGCAGCTGTTTTCTGGGCAGCTTTCGTTGTAGCTGGTACAATGTGGTACGGTTCTGCAGCTACTCCTATTGAATTATTTGGCCCTACACGTTATCAGTGGGACCAAGGTTTCTTCCAACAAGAAATTCAAAAACGAGTTGCTCAAAGTACTGCTGAAGGCGCATCTTTAGCAGATGCTTGGTCAAAAATTCCTGAAAAATTAGCTTTCTATGATTATATTGGAAATAACCCAGCTAAAGGTGGTCTTTTCCGTACAGGTGCCATGAATAGTGGTGATGGTATTGCTGTAGGTTGGTTAGGTCACGCAGTATTTAAAGATCAAGAAGGCCGTGAACTTTATGTTCGTCGTATGCCAACTTTCTTTGAAACATTCCCTGTTGTCTTAATTGATAAAGATGGAATCGTACGTGCAGACGTTCCTTTCCGTAAAGCAGAATCTAAATACTCAATTGAACAAGTTGGTGTTTCTGTAACATTCTATGGTGGTGAATTAAATGGTTTAACATTTACTGACCCTGCTACTGTTAAAAAATATGCACGTAAAGCTCAATTAGGTGAAATTTTTGAGTTTGATCGTTCAACATTACAATCTGATGGTGTATTCCGTAGTAGCCCTCGTGGTTGGTTTACTTTTGGACACTTATCTTTTGCATTATTATTCTTCTTTGGTCATATTTGGCATGGTGCTCGTACTATTTTCCGTGATGTATTTGCTGGTATTGATGATGACATTAATGATCAAGTTGAATTTGGTAAATACAAAAAACTTGGTGATACTTCATCTTTACGTGAAGCTTTCTAA
         Chlorogonium_capillatum  ---------------ATGGGATTACCTTGGTATCGTGTACATACAGTTGTCATTAATGACCCAGGTCGACTAATTTCTGTGCATTTAATGCACACAGCATTAGTAGCTGGTTGGGCAGGTTCAATGACTTTATTTGAAATCGCAGTTTTTGACCCATCAGATCCTGTGTTAAACCCAATGTGGCGTCAAGGGATGTTCGTACTTCCTTTCTTAACACGTTTAGGTGTAACACAATCATGGGGTGGCTGGACAATCAGTGGTGAAACAGCAAATAACCCAGGT---ATCTGGAGTTATGAAGGTGTTGCAGCATCACACATTGTTTTATCAGGTTTATTATTCTTAGCATCTGTATGGCACTGGGTTTACTGGGATTTAGAATTATTCCGTGACCCACGTACAGGTAAAACAGCATTAGATTTACCAAAAATTTTTGGTATTCACTTATTCTTATCTGGTTTATTATGTTTTGGTTTTGGTGCTTTCCACGTAACTGGTGTATTTGGCCCTGGTATTTGGGTTTCAGATCCTTATGGTTTAACTGGTAGCGTTCAACCAGTAGCTCCATCATGGGGTGCAGATGGTTTTGACCCATACAACCCTGGTGGTATTCCTGCTCACCACATTGCAGCTGGAATTTTAGGTGTATTAGCTGGTTTATTCCACCTTTGTGTTCGACCATCTATTCGTTTATACTTTGGTCTTTCAATGGGTTCAATTGAATCAGTTTTATCAAGTAGTATTGCAGCAGTTTTCTGGGCAGCTTTCGTTGTAGCGGGTACAATGTGGTATGGTTCAGCAGCAACTCCAATTGAATTATTTGGTCCAACACGTTACCAGTGGGACCAAGGTTTCTTCCAACAAGAAATTCAAAAACGAGTAGCACAAAGCACTGCTGAAGGATTAAATTATAGTCTTGCTTGGGCTAAAATCCCTGAAAAATTAGCATTCTACGATTACATCGGTAACAACCCTGCAAAAGGCGGTCTTTTCCGTACAGGTGCTATGAATAGTGGTGATGGTATTGCTGTAGGTTGGTTAGGTCACGCAGTATTCAAAGATCAAGAAGGTCGTGAACTTTACGTTCGTCGTATGCCTACTTTCTTTGAAACATTCCCAGTTATTCTTCTTGATAAAGACGGTATCGTACGCGCAGACGTTCCATTCCGTAAAGCTGAATCTAAATATTCAATTGAACAAGTTGGTGTATCAGTAACATTCTACGGTGGTGAATTAAATGGTTTAACATTTACAGATCCAGCGACTGTTAAAAAATATGCACGTAAAGCTCAATTAGGTGAAATTTTTGAATTTGACCGCTCAACTTTACAATCTGATGGTGTATTCCGTTCTAGCCCACGTGGTTGGTTTACTTTTGGTCACTTATCTTTCGCACTTCTATTCTTCTTTGGTCACATTTGGCACGGTGCAAGAACAATCTTCCGTGATGTATTTGCTGGTATTGACGACGATATCAACGATCAAGTTGAATTCGGTAAATACAAGAAACTTGGTGACACTTCATCTCTTCGTGAAGCGTTCTAA
           Chloromonas_perforata  ---------------ATGGGCTTACCTTGGTATCGTGTACATACAGTTGTTATTAATGACCCAGGCCGTTTAATTTCAGTGCATTTAATGCATACAGCATTAGTAGCTGGTTGGGCTGGTTCAATGACATTATTTGAAATTGCAGTTTTTGACCCTTCAGATCCAGTATTAAACCCAATGTGGCGTCAAGGGATGTTCGTACTTCCTTTTTTAACACGTTTAGGTGTAACACAATCTTGGGGTGGTTGGACAATTAGCGGAGAAACAGCAAATAACCCAGGT---ATTTGGAGTTATGAAGGTGCTGCGGCATCACACATCGTTTTATCTGGTTTATTATTCTTAGCATCAGTTTGGCACTGGGTGTACTGGGATTTAGAATTATTCCGTGACCCTCGTACTGGAAAAACAGCATTAGATTTACCAAAAATTTTTGGTATTCACTTATTCTTATCAGGACTTTTATGTTTTGGTTTTGGTGCTTTCCACGTTACTGGTGTTTTTGGTCCTGGTATCTGGGTTTCAGACCCTTATGGTTTAACAGGAAGCGTACAACCAGTAGCTCCATCATGGGGAGCTGATGGTTTTGACCCTTATAACCCAGGTGGTATTCCTGCACACCACATTGCAGCAGGTATTTTAGGTGTATTAGCTGGTTTATTCCACTTATGTGTTCGTCCATCTATTCGTTTATACTTTGGTCTTTCAATGGGTTCAATTGAATCTGTATTATCAAGTAGTATTGCAGCTGTTTTCTGGGCAGCTTTCGTTGTAGCTGGTACAATGTGGTATGGTTCTGCAGCTACTCCTATTGAATTATTTGGCCCTACACGTTATCAGTGGGACCAAGGTTTCTTCCAACAAGAAATTCAAAAACGAGTTGCTCAAAGTACTGCTGAAGGTTCTTCTTTAGCAGATGCTTGGTCAAAAATTCCTGAAAAATTAGCTTTCTACGATTATATTGGAAATAACCCAGCTAAAGGTGGTCTTTTCCGTACAGGTGCAATGAATAGTGGTGACGGTATTGCTGTAGGTTGGTTAGGTCACGCAGTATTCAAAGATCAAGAAGGACGTGAACTTTATGTTCGTCGTATGCCAACTTTCTTTGAAACATTCCCTGTTGTCTTAATTGATAAAGATGGAATCGTACGTGCAGACGTTCCTTTCCGTAAAGCAGAATCTAAATACTCAATTGAACAAGTTGGTGTTTCTGTAACATTCTATGGTGGTGAATTAAATGGTTTAACATTTACTGACCCTGCTACTGTTAAAAAATATGCACGTAAAGCTCAATTAGGTGAAATTTTTGAGTTTGATCGTTCAACATTACAATCTGATGGTGTATTCCGTAGTAGCCCACGTGGTTGGTTTACTTTTGGACACTTATCTTTTGCATTATTATTCTTCTTTGGTCATATTTGGCATGGTGCTCGTACTATTTTCCGTGATGTATTTGCTGGTATTGATGATGACATTAATGACCAAGTTGAATTTGGTAAATACAAAAAACTTGGTGATACTTCATCTTTACGTGAAGCTTTCTAA
             Chloromonas_radiata  ---------------ATGGGATTACCTTGGTATCGTGTACATACTGTAGTTATTAATGACCCGGGACGCTTAATTTCTGTGCATTTAATGCACACAGCTCTTGTAGCTGGTTGGGCCGGCTCTATGACATTATTTGAAATCGCTGTTTTTGATCCTTCTGATCCTGTATTAAACCCTATGTGGCGTCAGGGAATGTTTGTACTTCCTTTTATGACTCGCTTAGGCATTACACAATCTTGGGGCGGTTGGACTATTAGTGGCGAAACAGCAACAAATCCTGGC---ATTTGGAGTTATGAAGGAGTTGCTGCCTCTCACATTATTCTTTCTGGACTGTTATTTTTAGCTTCTGTATGGCATTGGACTTATTGGGACTTAGAACTTTTCCGTGATCCAAGAACAGGCAAAACTGCATTAGATTTACCTAAAATTTTTGGAATTCATTTATTTTTATCTGGTCTAATTTGTTTTGGTTTCGGAGCATTCCACGTAACAGGCGTTTTTGGACCTGGTATTTGGGTTTCTGATCCTTACGGTTTAACAGGCAGTGTGCAACCTGTAGCTCCTTCATGGGGTTCTGATGGTTTCGACCCTTATAACCCGGGCGGTATCGCTGCGCATCATATTGCAGCTGGTATTTTAGGTGTTCTAGCTGGTCTTTTCCACCTTTGTGTTCGTCCGTCAATCCGTCTTTATTTTGGACTTTCAATGGGTAGTATTGAAACTGTTCTTTCAAGCAGTATTGCCGCAGTCTTTTTTGCTGCTTTCGTTGTAGCAGGAACTATGTGGTATGGGTCTGCAGCAACTCCAATTGAGCTATACGGACCAACACGTTATCAATGGGATTTAGGCTTTTTCCAACAAGAAATTCAAAAACGTGTTCAAACTAGCTTAACTGAAGGATCTTCTTTAACTGATGCTTGGTCAAAAATTCCAGAAAAACTGGCGTTTTATGACTACATTGGCAATAACCCTGCAAAAGGTGGACTTTTCCGTACCGGGGCTATGAACAGCGGTGATGGAATTGCAGTTGGATGGTTAGGGCATGCAGTGTTTAAAGACCAAGATGGCCGTGATTTGTTTGTTCGTCGTATGCCTACATTCTTTGAAACGTTCCCTGTTATTTTAATTGATAAAGACGGAGTAGTAAGAGCTGACGTACCTTTCCGTAAAGCTGAATCAAAATATAGTATTGAACAAGTAGGTGTATCTGTTACATTCTATGGCGGTGAATTAGATGGTTTAACTTTCACTGATCCAGCAACTGTTAAAAAATATGCTCGAAAAGCTCAATTAGGTGAAATTTTTGAATTTGATCGTTCAACTTTACAATCTGATGGGGTTTTCCGTAGTAGTCCACGAGGCTGGTTTACTTTTGGTCATGTATGTTTTGCATTATTATTTTTCTTTGGTCATATTTGGCATGGTGCTAGAACAATTTTCAGAGATGTATTTGCCGGTATTGATGACGATGTAAACGAGCAAGTAGAATTCGGAAAATACAAAAAACTTGGTGATACTTCATCACTTCGTGAAGCTTTTTAA
               Chloromonas_rosae  ---------------ATGGGATTACCTTGGTATCGTGTACATACTGTAGTTATTAATGACCCGGGCCGCTTAATTTCAGTGCATTTAATGCACACAGCTCTTGTAGCTGGTTGGGCGGGTTCGATGACACTTTTTGAAATTGCTGTTTTTGATCCATCAGATCCAGTTTTAAATCCTATGTGGCGTCAAGGAATGTTTGTACTTCCTTTTATGACTCGTTTAGGAATTACACAATCTTGGGGTGGTTGGACAATTAGTGGAGAAACTGCATCAAATCCAGGC---ATTTGGAGCTATGAAGGTGTAGCAGCTTCTCATATCGTTCTTTCAGGGCTTCTTTTTTTAGCTTCTGTTTGGCATTGGGTTTATTGGGACCTTGAATTATTTCGTGATCCAAGAACAGGTAAAACAGCATTAGATTTACCAAAAATTTTTGGAATTCATTTATTCTTATCAGGTCTTCTTTGTTTTGCTTTTGGCGCTTTTCATGTAACTGGTGTTTTTGGTCCTGGTATTTGGGTTTCTGATCCTTATGGATTAACAGGAAGCGTGCAACCAGTTTCTCCTTCTTGGGGTTCGGATGGCTTCGACCCTTATAACCCTGGAGGAATCGCAGCTCATCACATCGCTGCGGGAATTTTAGGTGTACTAGCTGGTCTTTTCCACCTTTGTGTTCGTCCATCAATTCGTCTTTATTTTGGACTTTCAATGGGTAGCATTGAAACAGTATTATCTAGTAGTATAGCAGCTGTTTTTTGGGCAGCTTTCGTTGTTGCAGGCACAATGTGGTATGGTTCAGCAGCTACTCCAATTGAACTTTACGGCCCAACACGTTATCAATGGGATTTAGGCTTTTTCCAACAAGAAATACAAAAACGTGTTCAAACTAGTTTAAGTGAAGGATCTTCTTTACCAACTGCTTGGGCAAAAATTCCGGAGAAATTAGCTTTTTATGATTACATTGGTAATAACCCTGCAAAAGGTGGGCTTTTCCGTACAGGAGCTATGAACAGTGGCGACGGCATTGCTGTTGGATGGTTAGGTCATGCAGTTTTTAAAGATCAAGATGGACGTGACTTATTTGTTCGTCGTATGCCAACATTCTTTGAAACGTTCCCTGTTATTTTAATTGACAAAGATGGTGTAGTTCGTGCTGACGTTCCTTTCCGTAAAGCAGAATCTAAATATAGTATCGAACAAGTAGGAGTTTCTGTTACTTTCTATGGTGGTGAATTAGATGGTTTAACTTTTAATGATCCAGCAACTGTTAAAAAATATGCGCGTAAAGCTCAATTAGGTGAAATTTTTGAATTTGATCGTTCAACTTTACAATCGGATGGGGTTTTCCGTAGTAGCCCACGCGGATGGTTTACTTTTGGGCACGTTTGTTTTGCCTTATTATTCTTCTTTGGTCATATTTGGCATGGTGCAAGAACTATTTTCAGAGATGTTTTTGCCGGAATTGATGACGATTTAAATGAACAATTAGAATTTGGTAAATACAAAAAACTTGGTGATACTTCATCACTTCGTGAAGCTTTTTAA
         Chlorosarcinopsis_eremi  ---------------ATGGGCTTACCTTGGTATCGTGTACATACTGTTGTAATCAATGACCCAGGCCGTTTAATCTCTGTGCACTTAATGCACACAGCGTTAGTAGCAGGTTGGGCAGGTTCAATGACATTATTTGAAATTGCTGTTTTCGACCCTTCAGATCCTGTTTTAAACCCAATGTGGCGTCAAGGGATGTTTGTACTTCCTTTCTTAACACGTTTAGGTGTAACACAATCATGGGGTGGTTGGACAATTAGTGGTGAAACAGCTAATAACCCAGGT---ATCTGGAGTTATGAAGGTGTTGCAGCAGCTCACATTGTTCTATCAGGTTTATTATTCTTAGCTTCTGTATGGCACTGGGTATACTGGGATTTAGAATTATTCCGTGACCCACGTACAGGTAAAACAGCTTTAGACTTACCTAAGATTTTTGGTATTCACTTATTCTTATCAGGACTTTTATGTTTTGGTTTTGGTGCATTCCACGTAACTGGTGTATTTGGTCCTGGTATCTGGGTATCTGACCCTTACGGTTTAACAGGAAGTGTTCAACCAGTAGCTCCTTCATGGGGCGCTGATGGTTTCGACCCTTACAACCCAGGCGGTATTCCAGCACACCACATTGCAGCAGGTATTTTAGGTGTATTAGCAGGTTTATTCCACTTATGTGTACGTCCTTCTATTCGTCTATACTTCGGTCTTTCAATGGGTTCAATTGAATCAGTATTATCAAGTAGTATTGCAGCTGTTTTCTGGGCAGCTTTCGTTGTAGCAGGTACTATGTGGTATGGTTCAGCAGCAACTCCAATTGAATTATTCGGTCCAACACGTTACCAGTGGGATAAAGGTTTCTTTGAAGAAGAAATCCAAAAACGAGTAGCACAAAGTACAGCAGAAGGCGCTTCTTTATCTGACGCTTGGTCAAGAATCCCTGAAAAATTAGCTTTCTACGATTACATTGGAAACAACCCAGCTAAAGGTGGTCTTTTCCGTACTGGTGCTATGAACAGTGGTGATGGTATCGCTGTAGGTTGGTTAGGCCATGCTGTTTTCAAAGATCAAGAAGGTCGTGAACTTTCTGTTCGTCGTATGCCTACATTCTTCGAAACTTTCCCTGTTATTTTACTTGATAAAGATGGTGTTGTACGTGCTGACGTTCCATTCCGTAAAGCTGAATCTAAGTACTCTATTGAACAAGTTGGTGTTTCTGTAACATTCTACGGTGGTGAATTAAATGGTTTAACATTTACTGATCCAGCTACTGTTAAAAAATATGCAAGAAAAGCTCAATTAGGTGAAATTTTCGAATTTGACCGTTCTACTTTACAATCTGATGGTGTATTCCGTAGTAGCCCTCGTGGTTGGTTCACTTTCGGCCACTTATTCTTAGCTTTAATCTTCTTCTTTGGACACATCTGGCACGGTGCGAGAACTATCTTCCGTGACGTATTCGCTGGTATTGACGAAGATCTTAACGATCAAGTTGAATTCGGTAAATACAAAAAACTTGGTGATACTTCATCTCTACGTGAAGCTTTCTAA
          Chlorotetraedron_incus  ---------------ATGGGATTACCTTGGTATCGTGTACACACTGTAGTTATTAATGACCCAGGTCGATTAATTTCTGTTCACTTAATGCACACTGCATTAGTAGCTGGTTGGGCTGGTTCAATGACTCTTTTTGAAATTGCGGTTTTTGACCCATCAGATCCAGTATTAAATCCAATGTGGCGTCAAGGGATGTTTGTTTTACCTTTTATGACACGTTTAGGAATTACTCAATCCTGGGGTGGTTGGACAATTAGCGGAGAAACTGCAACTAACCCTGGT---ATTTGGAGTTATGAAGGTGTAGCAGCATCTCATATTATTTTATCAGGTTTATTATTCTTAGCTTCAGTATGGCACTGGACATACTGGGATTTAGAATTATTCCGTGATCCTAGAACTGGAAAAACAGCATTAGACCTTCCTAAAATTTTTGGTATTCACTTATTCTTATCTGGTCTTTTATGTTTTGGTTTTGGTGCTTTCCACGTAACAGGATTATTTGGACCTGGTATCTGGGTTTCTGATCCTTATGGATTAACAGGAAGTGTTCAACCGGTAGCTCCTTCTTGGGGTGCTGACGGTTTTGATCCTTTCAACCCTGGAGGTATTGCAGCTCACCATATTGCTGCAGGTATTTTAGGTGTATTAGCTGGTTTATTTCACCTTTGTGTACGTCCTTCAATTCGTTTATACTTTGGTTTATCAATGGGTAGTATTGAAACAGTACTTTCTAGTAGTATTGCAGCCGTTTTCTGGGCAGCTTTCGTAGTAGCTGGTACTATGTGGTATGGATCAGCAGCTACTCCAATTGAATTATTTGGTCCAACACGTTATCAATGGGATCAAAGTTTCTTCCAACAAGAAATTCAAAAACGAGTACAAACTAGTTTAACAGGAGGCTCATCTCTTTCAGATGCTTGGTCTAAAATTCCTGAAAAATTAGCTTTCTATGACTATATTGGAAACAACCCTGCAAAAGGTGGTCTTTTCCGTACAGGTGCTATGAACAGTGGAGATGGTATTGCAGTTGGTTGGTTAGGACACGCTGCTTTCAAAGATCAAGAAGGTCGTGAATTATTCGTTCGTCGTATGCCTACTTTCTTTGAAACATTCCCTGTTATTTTATTAGACAAAGATGGTGTTGTACGTGCAGACGTTCCTTTCCGTCGTGCTGAATCAAAATATAGTATCGAACAAGTAGGAGTATCTGTTACTTTCTATGGTGGTGAATTAGATGGTTTAACATTTAATGATCCAGCTACTGTTAAAAAATATGCTCGTAAAGCTCAATTAGGTGAAATTTTTGAATTTGATCGTTCAACTTTACAATCTGATGGTGTTTTCCGTAGCAGCCCACGTGGATGGTTTACTTTTGGTCACGTATGCTTTGCTCTATTATTCTTCTTTGGACATATTTGGCATGGAGCTCGTACAATCTTCCGTGATGTATTCGCTGGTATTGACGATGACCTAAACGAAAGTTTAGAATTTGGTAAATACAAAAAACTTGGGGATACAAGTTCTGTTCGTGAAGCTTTCTAA
      Chromochloris_zofingiensis  ---------------ATGGGATTACCTTGGTATCGTGTACATACAGTAGTAATTAATGACCCAGGAAGATTAATTTCAGTGCACTTAATGCATACTGCATTAGTTGCAGGTTGGGCCGGATCTATGGCTTTATTTGAAATTGCGGTTTTTGACCCTTCAGACCCAGTATTAAACCCAATGTGGCGTCAAGGTATGTTTGTTCTACCTTTTATTACACGTTTAGGTGTAACACAATCATGGGGTGGTTGGACAATTACTGGTGAAACTTCGTCAAACCCAGGA---ATTTGGAGTTATGAAGGTGTAGCAGCAACGCACATTATTTTATCAGGTCTTCTTTTCTTAGCATCAGTGTGGCACTGGACATTCTGGGATTTAGAACTTTTCCGTGATCCAAGAACAGGAAAAACAGCCTTAGATCTTCCAAAAATTTTTGGAATTCACTTATTCCTTTCAGGACTTTTATGTTTTGGTTTTGGTGCGTTCCACGTAACTGGTTTATTTGGCCCTGGTATTTGGGTTTCTGATCCTTATGGATTAACTGGAAGTGTTCAACCCGTAGCGCCTTCTTGGGGTGCAGATGGTTTTGACCCATTTAATCCGGGTGGTATTGCTGCACACCATATTGCAGCTGGTATTTTAGGTGTATTAGCGGGCCTTTTCCACCTTTGTGTACGACCATCTATCCGTCTATACTTTGGTTTATCTATGGGTAGTATTGAATCTGTACTATCTAGCAGTATTGCTGCAGTTTTTTGGGCTGCTTTTGTAGTTGCTGGAACAATGTGGTATGGTTCAGCGGCAACACCTATTGAATTATTTGGTCCAACACGTTATCAGTGGGACCAAGGTTTCTTCCAACAAGAAATTCAAAAACGAGTGCAAACTAGTTTAGCAGAGGGTACTTCTATTTCTGAAGCTTGGTCAAAAATTCCGGAAAAATTAGCTTTCTACGATTATATCGGAAATAACCCTGCTAAAGGTGGTCTTTTCCGTACTGGAGCAATGAATAGTGGAGATGGTATTGCAGTTGGTTGGTTAGGTCATGCCGTTTTCAAAGATCAAGAAAACCGTGAACTTTTTGTTCGTCGTATGCCAACTTTTTTTGAAACATTCCCTGTAGTATTAATTGATAAAGATGGAGTTGTACGTGCTGACGTTCCTTTCCGTCGTGCTGAATCGAAATATAGTATTGAACAAGTTGGTGTTTCCGTAACTTTCTATGGTGGTGAACTAGACGGTTTAACATTTACAGACCCAGCCACTGTTAAAAAATATGCACGTAAAGCTCAATTAGGAGAAATTTTTGAATTTGATCGTTCAACTTTACAATCTGATGGTGTATTCCGTAGTAGTCCTCGTGGTTGGTTTACATTTGGTCATGTTTGTTTTGCATTATTATTCTTCTTTGGTCATATTTGGCACGGTGCTCGAACTATTTTCCGTGATGTTTTTGCAGGTATTGATGATGATTTAAACGAAAGTTTAGAGTTCGGTAAATATAAAAAACTTGGGGATACAAGTTCAGTTCGAGAAGCTTTCTAA
         Cylindrocapsa_geminella  ---------------ATGGGATTACCTTGGTATCGTGTACATACTGTAGTTATTAATGATCCTGGGCGATTAATTTCTGTACATTTAATGCATACTGCTTTAGTTGCAGGGTGGGCAGGTTCTATGACACTTTTTGAAATAGCTGTTTTCGATCCTTCGGATCCAGTATTAAATCCAATGTGGAGACAAGGTATGTTTGTCCTACCGTTTATGACACGATTAGGTATCACGCAATCGTGGGGTGGTTGGACTATAAGTGGGGAGACTGCCACAAATCCAGGA---ATATGGAGTTATGAAGGAGTAGCAGCTTCTCATATTATCTTATCTGGTTTACTATTTTTAGCTGCGGTATGGCACTGGGTTTATTGGGATTTAGAACTTTTCCGTGATCCTAGAACAGGAGATCCTGCTTTAGATCTTCCTAAGATTTTTGGTATTCATCTTTTTCTAGCAGGTCTTTTATGTTTTGGATTTGGAGCGTTTCACGTAACAGGTGTCTTTGGTCCTGGAATTTGGGTTTCAGATCCTTATGGATTGACTGGAAGTGTTCAACCAGTTTCGCCTTCTTGGGGTGCAGATGGATTTGATCCTTTTAATCCAGGTGGCATAGCTTCCCATCACATCGCTGCTGGTATTCTAGGTGTTTTAGCTGGGTTATTTCATCTTTGTGTAAGACCTTCTATTCGTCTCTATTTTGGTCTTTCAATGGGAAGCATTGAATCAGTTCTTTCTAGTAGTATTGCTGCAGTTTTTTGGGCTGCTTTTGTTGTGGCAGGAACTATGTGGTATGGATCAGCGGCAACTCCTATTGAATTATTTGGTCCAACACGTTATCAATGGGACCAAGGTTTTTTCCAGCAAGAAATTCAAAAACGAGTTCAAGCTAGTGTATCCGAAGGAGCATCATTGTCACAAGCATGGTCTACAATACCTGATAAATTAGCATTTTATGATTATATTGGGAATAACCCTGCTAAAGGTGGATTATTCAGAACTGGTGCCATGAATAGTGGAGATGGTATTGCTGTAGGGTGGTTAGGACATGCTGTTTTTAAAGACAAAGAAGGACAAACATTATATGTTCGTCGAATGCCTACTTTCTTTGAAACTTTCCCTGTCATCTTATTAGATAAAGACGGTGTAGTTCGTGCTGATGTACCCTTCAGAAGAGCTGAATCGAAATATAGTATAGAACAGGTAGGTGTGTCAGTTACTTTCTATGGTGGTGAATTAGATGGTTTAACTTTTACAGATCCAGCGACGGTTAAGAAATATGCACGAAAAGCACAATTAGGTGAGATTTTTGAATTTGATCGTTCTACTCTCCAATCTGACGGTGTTTTCCGAAGTAGCCCAAGAGGTTGGTTTACATTTGGACATGTATGCTTTGCATTATTGTTTTTCTTTGGTCATATTTGGCACGGTGCTCGAACAATTTTTAGAGATGTATTCTCAGGAATCGGTGACGAAGTTAACGATCAAGTAGAATTTGGAAAATACAAAAAACTTGGAGATACTTCTTCACTTCGTGAAGCTTTCTAA
           Desmotetra_stigmatica  ---------------ATGGGATTACCTTGGTATCGTGTACACACAGTCGTTATTAACGACCCTGGCCGCCTTATTTCTGTTCACTTAATGCACACAGCATTAGTAGCTGGATGGGCAGGTTCAATGACTTTATTTGAAATTGCTGTTTTTGACCCATCTGACCCTGTTTTAAACCCTATGTGGCGTCAAGGTATGTTTGTATTACCTTTCATGACTCGTTTAGGTATTTCACAATCTTGGGGTGGTTGGACAATTAGTGGTGAAACAGTTTCAAATGCTGGT---ATTTGGAGTTATGAAGGTGTAGCAGCTTCGCACATTATTCTATCTGGACTTCTTTTCTTAGCTTCAGTTTGGCACTGGGTTTATTGGGATTTAGAACTTTTCCGTGACCCGAGAACAGGAAAAACAGCTTTAGACCTTCCTAAAATCTTCGGTATTCACCTTTTCCTTTCAGGTCTTATCTGTTTCGGTTTTGGTGCTTTCCACGTAACAGGTGTTTTTGGTCCAGGTATCTGGGTATCTGACCCTTACGGTCTAACTGGAAGTGTTCAACCTGTAGCTCCATCTTGGGGTTCTGATGGATTTGATCCATATAACCCTGGTGGTATTGCTGCTCACCATATTGCTGCTGGTATTTTAGGTGTTTTAGCTGGATTATTCCATTTATGCGTTCGTCCTTCTATTCGTCTTTATTTTGGTTTATCAATGGGTAGTATCGAAACTGTACTTTCAAGTAGTATTGCAGCTGTTTTCTTTGCAGCTTTCGTTGTAGCAGGTACTATGTGGTATGGTAGTGCAGCAACTCCTATTGAATTATTTGGTCCAACGCGTTATCAATGGGATCAAGGTTTCTTCCAACAAGAAATTCAAAAACGTGTTCAAGTTAGTTTAGCAGAAGGTGCTTCTGTATCAGACGCTTGGGCTCGCATTCCTGAAAAACTTGCGTTCTATGACTATATTGGAAACAACCCAGCAAAAGGTGGTCTTTTCCGTACAGGAGCTATGAACAGTGGAGATGGTATTGCTGTAGGATGGCTAGGTCATGCTGTTTTTAAAGATCAAGACGGACGCGATCTTTATGTACGTCGTATGCCAACATTCTTTGAAACATTCCCTGTTCTATTAATTGACAAAGATGGTGTTGTACGAGCTGACGTTCCTTTCCGTAAAGCTGAATCTAAATATAGTATTGAGCAAGTTGGTGTATCAGTTACTTTCTTTGGTGGTGAACTAGACGGTTTAACATTCACAGATCCTGCAACAGTTAAAAAATATGCACGAAAAGCTCAATTAGGTGAAATTTTTGAATTTGATCGTTCAACTTTACAATCAGATGGTGTTTTCCGTAGTAGCCCACGTGGATGGTTTACATTTGGACATGTTTGTTTTGCACTTCTATTCTTCTTTGGTCATATTTGGCACGGTGCTCGAACTATTTTCCGTGATGTATTCGCTGGTATTGATGATGATATTAATGACCAAATTGAGTTTGGTAAATACAAAAAACTTGGTGATACTTCGTCATTACGTGAAGCTTTCTAA
          Dictyochloris_fragrans  ---------------ATGGGATTACCTTGGTATCGTGTACATACAGTAGTTATTAATGACCCAGGTCGACTAATTAGTGTGCATTTAATGCATACTGCTTTAGTAGCAGGTTGGGCTGGTTCTATGACATTATTTGAAATTGCTGTTTTTGACCCTTCAGACCCTGTTTTAAACCCTATGTGGCGTCAAGGTATGTTTGTTCTACCTTTTATGACTCGTTTAGGTATAACACAATCTTGGGGTGGATGGACAATCAGTGGAGAAACTGCATCAAATCCAGGA---ATTTGGAGTTATGAAGGTGTAGCAGCATCACATATTATTTTGTCTGGTGCTTTATTTTTAGCTTCAGTATGGCATTGGGTTTATTGGGATTTAGAACTATTCCGTGACCCAAGAACAGGAAAAACTGCTTTAGACTTACCTAAAATTTTCGGTATTCATTTATTTTTAGCAGGTCTTCTTTGTTTTGGTTTTGGAGCTTTCCACGTAACTGGTGTTTTTGGACCTGGTATTTGGGTTTCAGATCCTTACGGATTAACTGGAAGTGTTCAACCTGTAACTCCTTCTTGGGGTGCTGATGGATTTGACCCGTTTAACCCAGGAGGAATAGCAAGTCACCACATTGCAGCCGGTATTCTAGGGGTATTAGCTGGTTTATTCCACCTTTGTGTAAGACCTTCTATTCGTCTATATTTTGGACTATCAATGGGTAGTATTGAATCAGTGTTATCTAGTAGTATTGCTGCTGTTTTCTGGGCTGCTTTTGTAGTAGCTGGAACTATGTGGTATGGTTCAGCAGCTACACCTATTGAATTATACGGGCCTACTCGTTATCAATGGGATTTAGGTTTCTTCCAACAAGAAATTCAAAAACGAGTTCAAACTAGTTTAGCTGAAGGAAATTCTATTTCTGAAGCTTGGGCTAAAATTCCAGAAAAATTAGCATTCTATGATTATATTGGAAATAACCCTGCTAAAGGTGGTTTATTCCGTACTGGAGCTATGAATAGTGGTGATGGTATTGCTGTAGGTTGGTTAGGACATGCTGTATTCAAAGATCAAGAAGGACGCGATCTTTACGTACGTCGTATGCCAACTTTCTTTGAAACATTCCCTGTACTTTTAATTGATAAAGATGGAGTAGTAAGAGCTGACGTACCTTTCCGTAGAGCTGAATCTAAATATAGTATTGAACAAGTTGGAGTTTCTGTAACTTTCTATGGTGGTGAACTAGATGGTTTAACTTTTACAGATCCTGCTACTGTTAAAAAATATGCTAGAAAAGCTCAATTAGGAGAAATTTTCGAATTTGACCGTTCTACTTTACAATCTGACGGTGTTTTCCGTAGTAGTCCTCGTGGATGGTTTACTTTTGGTCACGTTTGTTTTGCTTTATTATTCTTCTTTGGACATATTTGGCACGGTGCTAGAACAATCTTCCGTGATGTATTCTCAGGAATTGATGATGACGTAAACGAACAAGTTGAATTTGGTAAATACAAAAAACTTGGTGATACTTCTTCTTTACGTGAAGCGTTTTAA
               Dunaliella_salina  ---------------ATGGGATTACCGTGGTATCGTGTTCACACAGTAGTAATTAATGACCCAGGTCGACTAATTTCTGTGCATTTAATGCACACAGCTCTAGTAGCTGGTTGGGCTGGTGCTATGACATTATTTGAAATTGCAGTTTTTGATCCATCAGATCCAGTATTAAACCCTATGTGGCGTCAAGGGATGTTCGTTCTTCCTTTCCTTACACGTTTAGGTGTAACACAATCATGGGGTGGTTGGACAATTAGTGGTGAAACATCTTCAAACCCAGGT---ATCTGGAGTTATGAAGGTGCTGCAGCTTCGCACATTGTTCTTTCAGGTTTATTATTCCTTGCTTCAGTTTGGCACTGGGTTTACTGGGATTTAGAATTATTCCGTGATCCACGTACAGGTAAAACTGCATTAGATTTACCAAAAATTTTTGGTATTCATCTTTTCTTAGCAGGACTTCTTTGTTTTGGTTTTGGTGCTTTCCACGTAACAGGTGTTTTTGGACCTGGTATTTGGGTATCAGATCCATATGGATTAACAGGTAGTGTACAACCAGTAGCTCCTTCTTGGGGTGCTGAAGGGTTTGACCCTTACAACCCAGGTGGTGTACCAGCTCACCATATTGCTGCTGGTATTTTAGGTGTATTAGCAGGTTTATTCCACCTTTGTGTTCGTCCATCAATTCGTTTATATTTTGGTTTATCAATGGGTTCTATTGAATCAGTTTTATCAAGTAGTATTGCAGCCGTATTCTGGGCAGCTTTCGTTGTAGCAGGTACTATGTGGTATGGTTCTGCAGCAACTCCAATTGAATTATTTGGTCCAACACGTTACCAATGGGACCAAGGTTTCTTCCAACAAGAAATTCAAAAACGAGTAGCACAAAGTACATCTGAAGGTTTATCTCTTTCAGAAGCTTGGGCAAAAATTCCTGAAAAATTAGCTTTCTATGATTACATTGGTAATAACCCAGCTAAAGGTGGATTATTCCGTACAGGTGCTATGAACAGTGGTGATGGTATCGCAGTAGGTTGGTTAGGACACGCTAGTTTTAAAGATCAAGAAGGTCGTGAACTTTTTGTTCGTCGTATGCCTACTTTCTTTGAAACTTTCCCTGTTGTTTTAATTGATAAAGACGGTGTTGTTCGTGCTGACGTACCATTCCGTAAAGCTGAATCAAAATACTCAATTGAACAAGTTGGTGTTTCAGTTACATTCTATGGTGGTGAATTAAATGGTTTAACATTTACTGATCCTTTAACTGTTAAAAAATATGCACGTAAAGCTCAATTAGGTGAAATCTTTGAATTTGACCGTTCGACTTTACAATCTGACGGTGTATTCCGTAGTAGCCCACGTGGTTGGTTCACTTTCGGACACTTATCTTTTGCCTTATTATTCTTCTTTGGTCATATTTGGCATGGTTCAAGAACTATTTTCCGTGACGTTTTCGCTGGTATTGATGAAGACATTAATGATCAATTAGAATTCGGTAAATATAAGAAACTTGGTGATACTTCATCTGTTCGTGAAGCTTTCTAA
            Elakatothrix_viridis  ---------------ATGGGATTACCTTGGTACCGTGTACATACAGTTGTTATTAATGATCCAGGTCGATTAATTTCAGTGCATTTAATGCATACTGCCTTAGTAGCTGGTTGGGCTGGGTCGATGACATTATTTGAAATTGCTGTTTTTGATCCATCAGATCCAGTATTGAACCCTATGTGGAGACAGGGTATGTTTGTTTTACCTTTTATGACTCGTTTAGGGATCACACAATCTTGGGGTGGGTGGACAATAAGTGGAGAAACTGCAAATAATCCAGGT---ATTTGGAGTTATGAAGGTGTAGCAGCATCACATATTATTTTATCTGGTTTACTTTTTTTAGCTGCAGTATGGCATTGGGTTTATTGGGATTTAGAACTTTTCCGCGATCCTAGAACAGGAAAACCTGCTTTAGATCTTCCAAAAATTTTTGGTATTCATTTATTTTTATCTGGGCTTTTATGTTTTGCATTCGGAGCATTTCATGTTACAGGTGTGTTTGGTCCAGGAATTTGGATCTCTGATCCTTATGGTTTGACAGGAAGTGTTCAACCAGTAGCTCCATCATGGGGTGCCGAAGGTTTTGATCCTTATAATCCAGGAGGAATTGCTTCTCATCACATTGCTGCAGGTATTTTAGGTGTGTTAGCAGGTCTTTTCCATTTATGTATTCGACCTTCTATTCGTCTTTACTTTGGATTATCTATGGGAAGTATTGAATCCGTTTTATCTAGTAGTATCGCAGCAGTCTTTTGGGCTGCTTTTGTTGTTGCTGGAACAATGTGGTATGGATCTGCTGCAACTCCGGTAGAACTATTTGGGCCTACACGTTATCAATGGGATCAAGGTTTTTTCCAACAAGAAATTCAGAAAAGAATTCAAACAAGTTTAGCTGAGGGTGTTTCTTTATCTGAAGCTTGGTCTAAGATTCCTGAAAAATTAGCTTTTTATGATTATATTGGAAATAATCCAGCAAAAGGGGGTCTTTTCCGTACAGGTGCAATGAATAGTGGTGATGGTATTGCCGTAGGTTGGTTAGGGCATGCTGTTTTTAAAGATCAAGAAGGACGTGAACTATTTGTTAGACGTATGCCAACTTTCTTTGAAACGTTCCCTGTTATTTTAATTGATAAAGATGGTGTCGTTCGTGCAGATGTTCCTTTCAGACGTGCAGAATCTAAATATAGTATTGAACAAGTTGGTGTTTCTGTCACATTTTATGGAGGTGAATTAGATGGGCTAACATTTACAGATCCAGCAACTGTTAAAAAGTATGCAAGAAAATCACAGTTGGGTGAAATTTTTGAGTTTGATCGTTCTACATTACAATCAGATGGAGTTTTCCGTAGTAGTCCTAGAGGTTGGTTTACTTTTGGTCATGTTTGTTTTGCTTTATTATTCTTTTTTGGTCATATTTGGCATGGAGCAAGAACAATTTTCCGTGATGTTTTTGCCGGAATTGATGAAGATTTAAATGAACAGCTTGAATTTGGGAAATATAAAAAACTTGGAGATACTTCTACTTTACGTGAAGCATTTTAA
           Floydiella_terrestris  ---------------ATGGGTTTACCTTGGTATCGTGTACATACAGTTGTGTTAAATGACCCGGGCCGCTTAATTGCAGTTCACTTAATGCACACTTCTTTAGTTTCAGGTTGGGCTGGTTCAATGGCTTTATACGAACTAGCTGTTTTCGATCCTTCTGACCCAGTTTTAAATCCTATGTGGAGACAAGGGATGTTTGTTTTGCCTTTCATGACTCGTTTAGGTATTACAAAATCATGGGGTGGTTGGAGTATTAGTGGTGAAACAATTGCTAATACTGGTTTTGAATGGACTTATGAAAGCGTTGCTGCTGCTCATATTGTTCTTTCAGGGGCACTTTTCCTAGCTGCTATTTGGCACTGGACTTACTGGGACCTTGATTTATTCCGTGACCCACGTGAGAAAAAACCAGCACTTGACCTTCCTAAAATTTTCGGGATTCACCTTTTCCTTTCAGGTTTAGTTTGTTTTGGTTTTGGTGCATTCCATATTACTGGACTTTTTGGTCCTGGGATTTGGGTTTCAGACCCTTATGGTTTAACTGGAAGTGTTCAACCAGTAGCACCTTCTTGGGGTTCTGATGGGTTTGACCCATTCAATCCAGGGGGCATCGCTGCTCACCATATTGCAGCTGGTATTTTAGGTGTTTTAGCTGGCTTATTCCACCTTTGTGTTCGTCCGTCACTTCGTCTTTATTTAGGCTTATCAATGGGAAGCATCGAAACTGTACTTTCTAGTAGTATTGCTGCTGTTTTCTGGGCTGCTTTCGTAGTTGCAGGAACTATGTGGTATGGTTCAGCAGCAACACCTGTTGAATTATTTGGTCCAACAAGATATCAATGGGACCAAGGCTTCTTCCAACAAGAAATTGAAAAACGTGTGAGTAAGAGCCTTGCAGCTGGTGAATCGGTGACTGAAGCTTGGGCAAAAATCCCTGAAAAATTAGCTTTTTATGATTATATTGGAAACAACCCTGCCAAAGGCGGTCTTTTCCGTTCTGGTGCGATGAACAGCGGTGATGGTATTGCAGTAGGTTGGTTAGGCCACGCGGTTTTCAAAGATCGTGATGGCAATGAATTATACGTTCGTCGTATGCCGACTTTCTTCGAAACATTCCCTGTTTTATTAATTGACAAAGATGGTTTAGTTCGTGCTGACGTTCCTTTCAGACGTGCTGAGTCGAAATATAGTATTGAACAAGTAGGTGTTTCTGTAAGCTTCTATGGTGGTGAACTAGATGGTTTAACATTCAGTGACCCAGCTACTGTTAAGAAATACGCTCGTCGTGCTCAATTAGGTGAAATTTTCGAATTTGACCGTGCTACTCTTCAATCTGATGGTGTTTTCCGTAGCAGCCCTCGTGGTTGGTTTACATTTGGTCACTTATGTTTCGCTTTACTTTTCTTCTTTGGTCATATCTGGCATGGTGCTCGTACGTTAGCACGTGATCGTTTTGCAGGGATTGATGATGATGTAACAGACCAAGTAGAATTTGGTAAATTCCAGAAAGTTGGTGACCCTTCAACGGCTCGCCAAGGTGTTTAA
         Follicularia_botryoides  ---------------ATGGGTTTACCTTGGTACCGAGTACACACAGTTGTAATTAATGATCCGGGACGATTAATTTCTGTACACTTAATGCACACTGCTTTAGTAGCAGGTTGGGCAGGTTCAATGACACTTTTCGAAATTGCTGTTTTTGATCCATCTGACCCTGTTTTAAACCCAATGTGGCGTCAAGGGATGTTTGTTTTACCTTTTATGACACGTTTAGGTGTTACACAATCTTGGGGTGGTTGGACAATTAGTGGTGAAACTGCCACAAACCCAGGA---ATCTGGAGTTACGAAGGTGTTGCTGCTTCACACATTATTTTATCAGGTCTTCTTTTCTTAGCTTCTGTTTGGCACTGGGTTTACTGGGATTTAGAACTATTCCGTGACCCACGAACAGGAAAAACGGCTTTAGACCTTCCTAAAATTTTTGGGATTCACTTATTCTTATCAGGACTTTTATGTTTTGGTTTCGGAGCTTTCCACGTTACAGGTCTATTTGGACCTGGAATTTGGGTTTCTGACCCTTACGGTTTAACTGGACACGTACAACCTGTAGCTCCTTCATGGGGAGCTGATGGTTTTGATCCATTCAACCCTGGTGGAATTCCAGCACACCACATTGCAGCAGGGATTCTTGGAGTTTTAGCAGGTTTATTCCACTTATGTGTACGTCCATCAATTCGTTTATACTTTGGTTTATCAATGGGAAGTATTGAATCTGTTTTATCAAGCAGTATTGCAGCAGTTTTCTGGGCAGCTTTTGTTGTAGCAGGAACTATGTGGTACGGTTCGGCAGCAACTCCTATTGAATTATTTGGCCCAACTCGTTACCAGTGGGACCAAGGTTTCTTCCAACAAGAGATTCAAAAACGAGTACAAACAAGCTTAGCTGAAGGAAGCTCACTTCCTGAAGCTTGGTCAAAAATTCCTGAAAAACTTGCTTTCTATGACTACATTGGAAACAACCCAGCAAAAGGAGGTCTTTTCCGTACTGGTGCTATGAACAGTGGTGATGGTATTGCTGTTGGATGGTTAGGTCACGCAGTTTTCAAAGATAGCGAAGGACGCGAACTTTTTGTTCGTCGTATGCCAACATTCTTTGAAACATTCCCTGTATTATTAATTGACAAAGACGGTGTTGTACGTGCTGACGTTCCATTCCGTCGTGCTGAATCAAAGTACAGTATTGAGCAGGTTGGAGTTTCAGTGACTTTCTACGGTGGTGAATTAGATGGTTTAACATTTACAGATCCAGCAACAGTGAAAAAATATGCACGTAAAGCTCAACTAGGTGAAATTTTCGAATTTGACCGTTCTACTTTACAATCAGACGGTGTATTCCGTAGCAGCCCTCGTGGTTGGTTCACTTTCGGACACGTTTGTTTTGCACTATTATTCTTCTTTGGACATATTTGGCATGGTGCTCGTACTATTTTCCGTGACGTTTTTGCTGGTATTGATGACGATTTAAACGAACAGCTTGAATTCGGTAAATACAAAAAACTTGGAGATACAAGTTCAGTTCGTGAAGCTTTCTAA
         Golenkinia_longispicula  ------------------------------------------------------------------------------------------------------------------------------------------------------------------------------------------------------------------------------------------------------------------------------------------------------------------------------------------------------------------------------------NNTCTAGAACTTTTTCGTGACCCAAGAACTGGTAAAACTGCGCTAGATCTTCCAAAAATTTTTGGAATTCACCTTTTCCTATCAGGTCTTTTATGTTTTGGTTTTGGGGCATTCCATGTAACTGGTGTTTTTGGTCCTGGTATTTGGGTTTCAGACCCGTATGGCCTGACTGGAAGTGTACAACCAGTCGCTCCTTCTTGGGGTGCCGATGGATTTGATCCATTCAATCCTGGTGGGATCGCGGCTCACCACATAGCTGCAGGTATTTTAGGAGTATTAGCTGGATTATTCCATTTATGCGTAAGACCTTCCATTCGTCTTTATTTTGGACTTTCTATGGGTAGTATTGAAACAGTTCTGTCTAGTAGTATTGCTGCTGTTTTTTGGGCTGCTTTTGTTGTTGCTGGAACTATGTGGTATGGTTCTGCGGCAACTCCAATTGAATTATATGGTCCGACGCGTTATCAATGGGATCAAGGATTCTTCCAACAAGAAATTCAAAAACGAGTACAAACTAGTTTATCAGAAGGAGCTTCGCTTTCTGACGCTTGGTCAAAAATTCCAGAAAAACTAGCTTTCTATGATTATATTGGAAATAACCCAGCAAAAGGAGGTCTTTTCCGTACAGGAGCCATGAATAGCGGAGATGGAATCGCAGTAGGGTGGTTAGGTCATGCTGTTTTCGTAGACCAAGAAGGACGTGACCTGTTTGTACGTCGTATGCCTACTTTCTTCGAAACATTCCCTGTAATTTTGCTTGATAAAGATGGTGTCGTACGAGCTGACGTTCCTTTCCGTAGAGCTGAATCTAAATATAGTATTGAACAAGTAGGTGTTTCTGTTAAATTCTATGGTGGTGAACTCGATGGTCTTACTTTCACGGATCCTGCCACTGTGAAAAAATATGCACGTAAAGCCCAACTAGGTGAAATTTTTGAATTTGACCGTTCCACACTCCAATCTGATGGAGTTTTCCGCAGTAGTCCTCGTGGTTGGTTTACTTTTGGTCACGTTTGCTTTGCTCTTTTATTCTTCTTTGGACATATTTGGCATGGCGCAAGAACAATTTTCCGAGACGTTTTTGCTGGTATTGACGAAGACCTTAATGAGCAATTGGAATTCGGAAAATACAAAAAACTTGGGGATACGAGTTCTCTTCGTGAGGCTTTTTAA
                Gonium_pectorale  ---------------ATGGGTTTACCTTGGTATCGTGTACATACAGTAGTAATCAATGACCCTGGGCGACTAATTTCTGTGCATTTAATGCATACTGCATTAGTTTCTGGTTGGGCAGGTTCTATGGCTTTATTTGAAATTTCAGTTTTTGACCCATCTGACCCAGTATTAAACCCAATGTGGCGTCAAGGTATGTTTGTTCTTCCTTTTATGACACGTTTAGGTATTACACAATCTTGGGGTGGTTGGACGATTAGTGGTGAAACAGCTACAAACCCAGGT---ATTTGGAGTTATGAAGGTGTAGCGGCAGCTCACATTATTCTTTCTGGTGCTTTATTTTTAGCTTCTGTATGGCACTGGACTTACTGGGATTTAGAGCTTTTCCGTGATCCACGTACAGGTAAAACAGCTTTAGATTTACCAAAAATTTTTGGTATTCACTTATTTTTATCTGGTTTACTTTGTTTTGGTTTTGGTGCATTCCACGTAACTGGTGTATTTGGTCCTGGTATCTGGGTTTCTGACCCTTATGGATTAACAGGTAGCGTTCAACCAGTAGCACCGTCTTGGGGTGCTGATGGTTTTGACCCATTCAATCCAGGTGGTATTGCTTCTCACCACATTGCAGCAGGTATTCTTGGTGTTTTAGCAGGATTATTCCATTTATGTGTACGTCCTTCTATTCGTTTATACTTTGGTTTATCAATGGGTAGTATTGAAACTGTATTATCAAGCAGTATTGCAGCAGTATTCTGGGCAGCTTTTGTTGTAGCAGGTACTATGTGGTATGGTTCAGCAGCTACGCCTATTGAATTATTTGGCCCTACTCGTTATCAGTGGGACCAAGGTTTCTTCCAACAAGAAATTCAAAAACGTGTACAAGCTAGTTTAGCTGAAGGTGCTTCATTATCTGAAGCATGGTCACGTATTCCAGAAAAACTTGCTTTCTATGATTATATTGGTAATAACCCAGCTAAAGGTGGTTTATTCCGTACTGGTGCTATGAATAGTGGTGATGGTATTGCTGTAGGTTGGTTAGGTCACGCAGTATTCAAAGATCAAGAAGGTCGTGATTTATTTGTTCGTCGTATGCCTACTTTCTTTGAAACATTCCCTGTTATTTTATTAGATAAAGATGGTATTGTTCGTGCTGACGTTCCATTCCGTAAAGCTGAATCTAAATACAGTATTGAACAAGTAGGTGTATCAGTAACATTCTATGGTGGTGAATTAGATGGTTTAACTTTCACTGATCCAGCTACTGTTAAAAAATATGCTCGAAAATCTCAATTAGGTGAAATCTTTGAATTCGACCGTTCAACATTACAATCTGATGGTGTTTTCCGCAGTAGTCCAAGAGGTTGGTTTACATTTGGTCATGTTTGTTTTGCTTTATTATTCTTCTTTGGTCATATTTGGCATGGTGCTCGTACTATTTTCCGTGACGTATTTGCTGGTATCGATGATGATATTAATGATCAAGTTGAATTTGGTAAATACAAAAAACTTGGTGACACTTCTTCTTTACGTGAAGCTTTTTAA
         Haematococcus_lacustris  ---------------ATGGGTTTACCTTGGTATCGTGTACACACCGTAGTAATTAATGACCCGGGCAGATTAATTTCTGTACATTTAATGCACACAGCATTAGTAGCCGGATGGGCAGGTTCTATGACTTTATTTGAAATTGCTGTTTTTGACCCTTCAGATCCAGTATTAAATCCTATGTGGCGTCAAGGTATGTTTGTACTCCCCTTCCTTACACGTTTAGGTGTAACTCAATCATGGGGTGGATGGACAATTAGTGGTGAAACCGCAAATAACCCAGGT---ATTTGGAGTTATGAAGGTGCCGCTGCATCACATATTGTATTATCAGGCTTACTGTTCTTGGCCTCAGTATGGCACTGGACCTACTGGGATCTTGAATTATTCCGTGATCCACGTACAGGGAAAACAGCATTAGACTTACCAAAAATTTTTGGAATTCATTTATTTTTATCAGGTCTTGCTTGTTTCGGGTTTGGTGCTTTTCATGTTACAGGTGTTTTTGGACCTGGGATATGGGTTTCTGACCCTTATGGTTTAACTGGTAGTGTTCAACCTGTAGCACCTTCATGGGGTGCAGACGGTTTCGATCCCTATAACCCAGGTGGGATTCCTGCTCATCATATTGCTGCCGGAATTTTAGGTGTATTAGCTGGTTTATTCCATCTTTGTGTACGTCCTTCAATTCGTTTATATTTTGGACTTTCTATGGGTTCAATTGAATCGGTTTTATCTAGTAGTATTGCGGCTGTATTCTGGGCTGCTTTTGTAGTAGCAGGTACTATGTGGTATGGTTCAGCAGCTACTCCAATTGAATTATTTGGACCAACACGTTATCAGTGGGATCAAGGTTTCTTCCAACAAGAAATTCAAAAACGTGTAAATCAAAGTGCTGCTACA---ACTTCAGTAGCAGAAGCTTGGTCAAAAATCCCGGAAAAATTAGCATTCTATGATTATATTGGAAATAACCCAGCAAAAGGTGGTTTATTCCGTACAGGTGCTATGAACAGTGGCGACGGCATCGCTGTAGGTTGGTTAGGACACGCTGTATTTAAAGACCAAGAAAACCGTGAACTTTATGTACGTCGTATGCCTACGTTCTTTGAAACTTTCCCGGTTATTTTACTTGACAAAGACGGTATTGTACGTGCAGACGTACCTTTCCGTAAAGCAGAATCAAAATATTCTATTGAACAAGTAGGTGTAACAGTTACTTTCTATGGTGGTGAATTAAATGGTTTAACTTTTACCGATCCAGCTACTGTTAAAAAATATGCGCGTAAAGCACAATTAGGTGAAATTTTTGAATTTGATCGTTCAACATTACAATCTGATGGTGTATTCCGTAGTAGTCCTCGCGGTTGGTTTACTTTTGGACATTTAATCTTTGGACTTTTATTCTTTTTTGGTCACATTTGGCATGGTGCTCGTACAATTTTCCGTGACGTTTTTGCCGGTATTGATGACGACATAAATGACCAAGTAGAGTTTGGTAAATATAAGAAACTGGGTGATACTTCATCATTACGTGAAGTTTTCTAA
              Hafniomonas_laevis  ---------------ATGGGTTTACCTTGGTACCGTGTACATACAGTAGTAATTAACGACCCAGGTCGTTTGATTGCCGTGCATTTAATGCACACAGCTTTAGTTTCTGGTTGGGCAGGTTCTATGGCTTTATTTGAAATTGCAGTTTTTGACCCATCTGACCCAGTATTAAACCCAATGTGGCGTCAGGGTATGTTCGTTCTTCCATTCATGACTCGTTTAGGTATTTCTAACTCTTGGGGTGGTTGGACAATTAATGGTGAAACAACTACAAACCCAGGT---CTTTGGAGTTATGAAGGTGTAGCTGCTGCGCACATCGTATTATCTGGTGCTTTATTCTTAGCTGCTGTTTGGCACTGGGTATACTGGGATTTAGAATTATTCCGCGATCCCCGCACAGGTAAAACTGCTTTAGACTTACCAAAAATTTTTGGTATTCACTTATTCTTAGCAGGTTTATTATGTTTTGGTTTTGGTGCGTTCCATGTAACGGGCGTATTTGGTCCTGGTATTTGGGTTTCTGACCCTTATGGTTTAACAGGTAGTGTACAACCAGTAAAACCTTCATGGGGTGCTGATGGTTTTGACCCGTATAACCCAGGTGGTATCGCGGCTCACCACGTTGCAGCAGGTATTTTAGGCGTATTAGCGGGCTTATTCCACTTATGTGTTCGTCCTTCTATTCGTTTATATTTTGGTTTATCTATGGGTAGTATTGAATCTGTATTATCTAGTAGTATTGCTGCTGTATTCTGGGCAGCTTTCGTAGTAGCTGGTACAATGTGGTATGGTAGTGCTGCTACTCCAATTGAATTATTTGGCCCTACTCGTTATCAATGGGACCAAGGTTTCTTCCAACAAGAAATTCAAAAACGTGTTCAAACAAGTTTAGCAGAAGGTGCTTCTTTAACAGAAGCATGGTCTAAAATCCCTGAAAAATTAGCTTTCTACGATTATATTGGTAATAACCCAGCAAAAGGTGGTTTATTCCGTACAGGTGCTATGAACAGTGGTGATGGTATTGCGGTAGGTTGGTTAGGTCACGCAGTATTCAAAGATCAAGATGGTCGTGAATTATTCGTACGTCGTATGCCTACTTTCTTTGAAACATTCCCTGTATTATTATTAGATAAAGATGGTGTTGTACGTGCAGACGTTCCATTCCGTAAAGCTGAATCTAAATATAGTATTGAACAAGTTGGTGTTTCTGTTACTTTCTACGGTGGTGAATTAGATGGTTTAACATTTAATGACCCAGCTACTGTTAAAAAATATGCACGTAAAGCTCAATTAGGTGAAATTTTTGAATTTGATCGTTCTACATTACAATCTGATGGTGTTTTCCGTAGTAGCCCACGTGGTTGGTTCACGTTTGGTCACTTATCTTTTGCATTACTATTCTTCTTCGGTCACATTTGGCATGGTGCTCGTACTATCTTCCGTGATGTATTTGCTGGTATTGATGACGACATCAACGATTCCTTAGAATTCGGTAAGTACAAAAAACTTGGTGACACAAGTTCTTTACGTGAAGCTTTCTAA
            Hariotina_reticulata  ---------------ATGGGCTTACCTTGGTATCGTGTACATACAGTAGTAATTAATGACCCAGGGCGATTAATTTCTGTGCATTTAATGCATACAGCGTTAGTTGCTGGTTGGGCAGGATCGATGACTCTTTTCGAAATCGCTGTTTTTGATCCTTCTGATCCAGTATTAAACCCAATGTGGCGTCAAGGTATGTTTGTATTACCTTTCATGACACGTTTAGGTGTCACGCAATCTTGGGGAGGATGGACAATTAGCGGTGAAACAGTTACGAATCCTGGT---ATTTGGAGTTATGAAGGTGTTGCAGCTTCTCATATTATTTTATCTGGTTTACTTTTCTTAGCATCAGTATGGCATTGGGTTTATTGGGATTTAGAATTATTCCGTGATCCAAGAACTGGTAAAACTGCTCTTGACCTTCCAAAAATTTTTGGTATTCATTTATTTTTATCAGGTCTTTTATGTTTTGGTTTTGGTGCTTTCCATGTTACAGGTTTATTTGGTCCTGGAATTTGGGTATCTGATCCATATGGATTAACTGGAAGTGTTCAACCGGTAGCTCCTTCTTGGGGTGCTGATGGATTTGATCCTTTTAACCCAGGAGGGATTGCAGCTCACCACATCGCTGCAGGTATTTTAGGTGTTTTAGCTGGATTATTCCACTTATGTGTTCGTCCTTCTATCCGTTTATATTTTGGTTTATCTATGGGAAGTATCGAGACAGTATTATCTAGTAGTATTGCTGCTGTTTTTTGGGCAGCTTTCGTTGTAGCTGGTACTATGTGGTACGGTTCTGCAGCAACTCCTATCGAATTATTTGGTCCAACTCGTTATCAATGGGATCAAGGTTTCTTCCAACAAGAAATTCAAAAACGAGTTCAAACAAGTTTAGCTGGTGGATCTTCACTTTCTGAAGCTTGGTCAAAAATTCCAGAAAAATTAGCTTTCTATGATTATATTGGAAATAACCCAGCAAAAGGTGGTCTTTTCCGTACTGGAGCTATGAATAGTGGAGACGGTATTGCCGTGGGATGGTTAGGTCATGCGGTATTTAAAGATCAACAAGGAAACGACTTATACGTTCGTCGTATGCCTACTTTCTTCGAAACATTCCCTGTTCTTTTAATTGATAAAGATGGTGTTGTGCGTGCTGACGTTCCGTTCCGTCGTGCTGAATCAAAATACAGTATCGAACAAGTAGGTGTTTCTGTGACTTTCTACGGTGGTGAATTAGATGGGTTGACTTTCAGCGACCCAGCTACAGTGAAAAAATATGCTCGTAAAGCACAATTAGGTGAAATTTTTGAATTTGATCGTTCGACTTTACAATCTGATGGTGTTTTCCGTAGTAGCCCACGTGGTTGGTTTACTTTTGGTCACGTATGTTTTGCTTTATTATTCTTCTTCGGACATATTTGGCACGGTGCACGTACAATCTTCCGTGATGTATTTGCTGGTATTGATGATGATCTAAACGAAAGTTTAGAATTTGGTAAATACAAAAAACTTGGGGATACAAGTTCTGTTCGTGAAGCTTTCTAA
                   Jenufa_minuta  ---------------ATGGGATTACCTTGGTATCGTGTTCACACAGTTGTTATTAATGATCCGGGACGTTTAATTGCAGTGCATTTAATGCATACTTCTCTTGTAGCCGGATGGGCTGGATCTATGACGCTTTTTGAAATTGCTGTATTTGATCCATCTGATCCAGTACTAAATCCAATGTGGCGTCAAGGTATGTTTGTATTACCTTTTATGACACGTTTAGGAATCACTCAATCATGGGGTGGTTGGACAATAAGCGGAGAAACATCATCAAATCCAGGC---TTGTGGAGTTATGAAGGCGTAGCAGCTACGCATATTATATTGTCAGGTTTATTATTTTTAGCATCTGTATGGCATTGGGTGTATTGGGATTTAGAACTATTTCGTGATCCAAGAACAGGAAAAACTGCCTTAGATCTTCCAAAGATTTTCGGTATCCATTTATTTTTATCAGGTCTTTTATGCTTTAGTTTTGGTGCATTTCATGTAACTGGAGTGTTTGGTCCTGGTATTTGGGTTTCTGATCCTTATGGTTTAACTGGAAGTGTTCAACCAGTAGCACCATCATGGGGGCCTGATGGTTTCGATCCATATAATCCGGGTGGGATTGCTGCTCATCACATAGCGGCGGGTATTTTAGGTGTATTAGCAGGCATATTCCACTTGTGTGTTAGACCATCAATTCGTCTTTATTTTGGACTTTCGATGGGAAGTATTGAATCTGTATTATCTACAAGCATAGCTGCCGTTTTCTGGTCTGCTTTTGTAGTAGCTGGCACAATGTGGTATGGTTCTGCTGCAACTCCAATTGAGTTATTTGGTCCTACTCGTTATCAATGGGATCAGGGATTCTTCCAACAAGAAATTGAAAAACGAGTACAAACAAGCACACTATCTGGAAGTTCTTTATCGGAAGCATGGGCAAAAATTCCAGAAAAACTAGCGTTCTATGATTATATTGGAAATAACCCGGCTAAAGGTGGGCTTTTCCGTACAGGAGCTATGAACAGTGGTGATGGCATCGCTGTGGGGTGGTTAGGACATGCTGTTTTCAAAGATCAAGAAAATAGAGAACTTTATGTACGCCGTATGCCTACGTTCTTTGAAACTTTTCCAGTAATTTTACTTGATAAAGATGGCGTTGTACGCGCCGATGTTCCTTTCCGAAGAGCTGAATCTAAGTATAGTATTGAACAGGTAGGTGTATCTGTTAGCTTTTATGGAGGTGAATTAGATGGTTTAACATTTAGTGACCCAGCTACTGTTAAAAAATATGCTCGAAAAGCTCAATTAGGTGAAATTTTTGAATTTGATCGTTCAACATTACAATCTGATGGTGTTTTCCGTAGTAGTCCTCGTGGATGGTTTACTTTTGGTCATGTTTGCTTTGCTTTAATATTCTATTTTGGACATATTTGGCATGGGGCTAGAACAATTTTCAGAGATGTATTTGCTGGTATTGACGATGATATTAATGACCAAGTAGAATTTGGTAAATATAAAAAACTTGGGGATACTAGTTCTCTTCGAGAAGTGTTTTAA
                Jenufa_perforata  ---------------ATGGGATTACCTTGGTATCGTGTGCATACAGTTGTTATTAATGATCCTGGACGTTTAATTGCTGTACATTTGATGCATACTTCTCTTGTAGCAGGATGGGCAGGTTCTATGACACTTTTCGAAATTGCTGTTTTTGACCCGTCAGATCCAGTATTAAATCCAATGTGGCGTCAAGGGATGTTTGTTTTACCTTTTATGACACGTTTAGGAATTACTCAGTCTTGGGGCGGTTGGACAATAAATGGAGAAACTGCTTCCAATCCTGGA---ATTTGGAGTTATGAAGGAGTGGCTGCTTCGCATATTATTTTGTCTGGCTTGTTATTCTTAGCAGCTGTATGGCATTGGGTGTATTGGGATCTGGAACTGTTTCGTGATCCAAGAACAGGAAAAACTGCTTTAGATCTTCCAAAAATTTTTGGAATTCATTTATTTTTGTCAGGTCTTCTTTGTTTCAGTTTTGGAGCATTTCATGTAACAGGTATTTTTGGTCCTGGAGTTTGGGTTTCAGATCCTTATGGTCTAACTGGAAGTGTTCAACCTGTAGCACCTTCATGGGGACCTGATGGTTTTGATCCATTTAATCCAGGTGGTATTGCTGCTCATCATATAGCGGCGGGGATTTTAGGTATATTAGCAGGTATTTTCCATTTGTGTGTAAGACCATCAATTCGTCTTTATTTTGGACTTTCTATGGGAAGTATTGAATCTGTTCTTTCTACAAGTATTGCTGCAGTTTTCTGGTCTGCTTTTGTAGTAGCTGGTACTATGTGGTATGGTTCAGCGGCAACTCCTATTGAATTATTTGGTCCTACTCGTTATCAATGGGATCAAGGATTCTTCCAACAAGAAATTCAAAAACGAGTACAAACAAGTACATCTGATGGAGGATCTTTATCTGATGCTTGGTCAAAAATTCCAGAAAAACTAGCTTTTTATGACTATATTGGAAATAACCCAGCAAAAGGAGGTCTTTTCCGTACAGGGGCTATGAATAGTGGAGATGGTATTGCTGTTGGATGGTTAGGTCATGCTGTATTTAAAGATCAAGACGGTCGAGAATTATATGTACGTCGTATGCCTACATTTTTTGAAACTTTCCCTGTTGTTTTACTTGATAAAGAAGGAGTTGTCCGTGCAGACGTTCCTTTCCGACGAGCTGAGTCTAAATATAGTATTGAGCAAGTTGGTGTTTCTGTAACATTTTATGGAGGTGAATTAGATGGTTTAACATTTAATGATCCAGCAACTGTTAAAAAATATGCTCGAAAAGCTCAACTAGGTGAAATTTTTGAATTTGATCGTTCAACATTACAATCTGATGGAGTTTTTCGTAGTAGTCCTCGTGGATGGTTTACTTTTGGCCATATCTGCTTTGCTTTAATATTTTATTTTGGACATATTTGGCACGGTGCAAGAACTATCTTTAGAGATGTTTTTGCCGGTATTGATGATGACATCAATGATCAAGTAGAATTTGGTAAATACAAAAAACTTGGTGATACTAGCTCGCTTAGAGAAGTATTCTAA
            Kirchneriella_aperta  ---------------ATGGGATTACCTTGGTATCGTGTACATACAGTCGTTATTAATGATCCGGGCCGTTTAATTTCAGTTCATTTAATGCATACTGCATTAGTAGCTGGTTGGGCAGGTTCAATGACTTTATTTGAAATTGCTGTTTTTGACCCATCAGATCCTGTTTTAAACCCAATGTGGCGTCAAGGTATGTTCGTATTACCTTTCATCACACGTTTAGGTGTAACACAATCTTGGGGTGGATGGACAATTAGCGGTGAAACAGCTACAAATCCTGGC---CTTTGGAGCTATGAAGGTGTTGCTGCCACTCACATTGTTCTTTCAGGTTTATTATTCCTTGCATCTGTTTGGCACTGGGTCTATTGGGATCTAGAACTTTTCCGTGATCCTAGAACAGGAAAAACAGCTTTAGATCTTCCAAAAATCTTTGGTATTCACTTATTCCTTTCAGGTCTTTTATGTTTTGGATTCGGTGCATTCCACGTAACAGGTTTATTTGGGCCTGGTATTTGGGTATCTGATCCTTATGGATTAACGGGAAGTGTTCAACCCGTAGCTCCTTCTTGGGGTGCAGACGGGTTTGACCCTTATAACCCAGGTGGTATTCCGGCTCACCACATTGCGGCAGGTATTTTAGGTGTTTTAGCTGGTTTATTCCACTTATGTGTTCGTCCATCAATTCGTTTATATTTTGGTCTTTCAATGGGTAGTATTGAAACTGTATTATCAAGTAGTATTGCTGCTGTTTTCTGGGCTGCTTTTGTTGTAGCAGGTACTATGTGGTATGGTTCAGCTGCAACTCCTATTGAATTATTTGGTCCAACACGTTATCAATGGGATCAAGGTTTCTTCCAACAAGAAATTCAAAAACGAGTTCAAACAAGTTTAGCTGGAGGTGCTTCTCTTCCAGATGCTTGGTCAAAAATTCCAGAAAAATTAGCATTCTACGATTATATCGGTAACAACCCTGCGAAAGGTGGTTTATTCCGTACAGGTGCTATGAACAGCGGTGATGGTATTGCAGTAGGATGGTTAGGTCACGCAGTTTTCAAAGATAGTGAAGGTCGTGAATTATTTGTTCGTCGTATGCCAACTTTCTTTGAAACTTTCCCAGTTTTATTAATTGATAAAGATGGTGTTGTACGTGCTGACGTTCCTTTCCGTCGTGCTGAATCTAAGTACAGTATTGAACAAGTTGGTGTAACTGTAACTTTCTATGGTGGTGAATTAGATGGTTTAACATTTAATGATCCTGCGACTGTTAAAAAATATGCTCGTAAAGCTCAATTAGGTGAAATTTTCGAATTTGATCGCTCAACTTTACAATCAGACGGTGTATTCCGTAGCAGTCCTCGTGGTTGGTTCACTTTTGGTCACGTATGTTTTGCTTTATTATTCTTCTTTGGTCATATTTGGCATGGTGCACGTACTATCTTCCGTGATGTATTTGCAGGTATTGATGAAGATTTAAATGAAAGTCTTGAATTTGGTAAGTACAAAAAACTTGGTGATACAAGTTCTATTCGTGAAGCTTTCTAA
        Koshicola_spirodelophila  ---------------ATGGGATTACCTTGGTATAGATCGCACGTTGTTGTGTTAAATGATCCTGGTCGTTTGATTGCTGTGCATTTGATGCACACTTCTTTAGTATCAGGTTGGGCAGGAAGTATGGCTTTGTATGAATTAGCGGTATTTGATCCATCAGATCCGACATTAAACCCTATGTGGCGTCAAGGAATGTTCGTTATTCCTTTCATGACAAGACTTGGAGTTACTAAATCTCTAGGTGGATGGACGATAACTGGTGAACCTACAACAGAATCA------CTTTGGACATATGAGATTGTTGCTGCAGCTCATATTATTCTAAGTGGATTGTTGTTTTTAGCCGCAGTTTGGCACTGGACGATTTGGGACCTTGACCTGTTCAGAGATCCACGAGAAGGGAAACCGGCACTAGACCTTCCAAAAATTTTTGGTATTCATTTATTTTTAGCAGGTGTGTTATGTTTTAGCTTTGGTGCATTCCATATCACAGGTTTATATGGTCCAGGTATTTGGGTTTCAGATCCGTATGGTTTAACTGGTAGCGTACAACCTGTTTCTCCATCTTGGGGTGCAGATGGCTTTGACCCTTTCAACCCGGGTGGTATTGCAGCTCACCACATTGCAGCTGGTATTCTTGGTATTTTAGCAGGTCTGTTTCACTTGTGTGTTCGTCCTTCATTACGTCTTTATTTAGGTTTATCAATGGGAAGTATCGAGAGTGTGCTTTCAAGTTCAATTGCTGCCGTTTTCTGGGCAGCTTTTGTAGTTGCTGGTACTATGTGGTACGGTTCTGCTGCGACACCTGTAGAACTGTATGGTCCTACACGTTACCAGTGGGATCTTGGCTATTTTCAACAAGAAATTGAAAAACGTGTTTTAATTAGCACTAAAAATGGGGATTCGCTATCTGAAGCATGGTCAAAAATTCCAGAAAAATTAGTTTTTTATGATTATATTGGAAATAACCCAGCTAAAGGTGGTTTATTTAGAACAGGGGCTATGAATAGTGGAGACGGAATCGCTGTAGGGTGGTTAGGTCACGCTGTGTTCAAAGATCAAAATGGACAAGAGTTATACGTTCGTAGAATGCCTACTTTCTTCGAAACGTTTCCGGTTCTTCTAATTGATAAAGATGGTGTAGTTAGAGCAGATATTCCATTCCGCCGTGCTGAATCAAAATACAGTATTGAGCAAGTAGGAGTTTCTGTAACTTTTTATGGAGGAGAATTAGATGGCGTTACGTTTAGTGATCCTGCAACAGTAAAAAAATATGCACGTCGTGCACAATTAGGTGAGATCTTTGAATTTGACCGTGCAACTTTACAGTCTGATGGTGTTTTCCGTAGTAGTCCTCGTGGATGGTTCACTTTTGGTCATGTTTGTTTTGCTCTTATTTTCTTCTTCGGTCATATTTGGCATGGTGCTCGTACTTTAGCACGAGACCGTTTTGCTGGTATTGACGAAGATATTAATGACCAAGTAGAATTCGGCAAATTCCAAAAAGTTGGGGATCCATCATCTTTTGCTGGC------TAA
             Lobochlamys_culleus  ---------------ATGGGTTTACCTTGGTATCGTGTACACACTGTCGTTATTAATGACCCGGGAAGATTAATTTCTGTGCATTTAATGCATACAGCATTAGTTGCAGGTTGGGCTGGTTCAATGACTTTATTTGAAATTGCTGTTTTTGATCCATCAGATCCTGTATTAAATCCTATGTGGCGTCAAGGGATGTTTGTTCTTCCATTTATGACTCGTTTAGGTATCACACAATCTTGGGGTGGTTGGACTATTAGCGGTGAAACAGCCTCAAACCCAGGT---ATTTGGAGTTATGAAGGTGTTGCAGCTTCGCACATTATTCTATCAGGACTTCTTTTTCTTGCATCTGTGTGGCACTGGACTTACTGGGATTTAGAACTATTCCGTGATCCTAGAACAGGAAAAACAGCTTTAGATTTACCAAAAATCTTTGGAATTCACTTATTCTTATCAGGACTTGCGTGCTTTGGTTTTGGTGCTTTCCACGTTACAGGTGTATTTGGCCCTGGTATTTGGGTATCAGATCCTTATGGATTAACTGGAAGTGTCCAACCAGTAGCTCCTTCTTGGGGTGCTGATGGTTTTGATCCTTACAACCCAGGTGGTATCCCTGCTCACCACATTGCAGCTGGTATTTTAGGTGTTTTAGCTGGTTTATTCCACCTTTGTGTACGTCCATCTATTCGTTTATATTTTGGACTTTCAATGGGAAGTATTGAATCAGTTCTTTCAAGTAGTATTGCAGCCGTATTCTGGGCAGCTTTTGTTGTAGCTGGAACAATGTGGTACGGATCAGCAGCAACTCCAATTGAATTATATGGTCCTACGCGTTATCAATGGGATCAAGGTTTCTTCCAACAAGAAATTGAAAAACGAGTTCAAACTAGTATTGCTGAAGGTTCTTCTGTTCAAGACGCTTGGTCTAAAATTCCAGTTAAACTAGCATTCTACGATTATATTGGAAACAACCCTGCAAAAGGTGGTCTTTTCCGTACAGGTGCTATGAACAGTGGTGACGGTATTGCTGTAGGTTGGTTAGGACATGGCGTATTTAAAGATCAAGAAGGACGTGAACTTTATGTTCGTCGTATGCCTACATTCTTTGAAACATTCCCTGTACTTTTACTTGATAAAGATGGTATTGTTCGTGCTGACGTTCCTTTCCGTAAAGCAGAATCTAAATATAGTATTGAACAAGTAGGTGTATCTGTTACATTCTACGGTGGTGAATTAGATGGTCTTACATTTACTGATCCAGCTACTGTTAAAAAATATGCTCGTAAAGCTCAATTAGGTGAAATTTTCGAATTTGACCGTTCAACTTTACAATCTGATGGTGTTTTCCGTAGTAGCCCAAGAGGTTGGTTTACTTTTGGACACTTATCATTTGCGTTATTATTCTTCTTTGGTCACATTTGGCACGGTGCTAGAACTATTTTCCGTGATGTTTTTGCTGGTATTGATGACGATATTAATGACTTAGTAGAATTCGGTAAGTATAAAAAACTTGGTGATACTTCATCTTTACGTGAAGCTTTCTAA
              Lobochlamys_segnis  ---------------ATGGGTTTACCTTGGTATCGTGTACACACTGTAGTCATTAATGACCCAGGAAGATTAATTTCTGTGCATTTAATGCACACAGCATTAGTTGCTGGTTGGGCAGGTTCTATGACTTTATTTGAAATTGCTGTTTTTGATCCATCTGATCCTGTTTTAAACCCGATGTGGCGTCAAGGGATGTTTGTTCTTCCATTTATGACGCGTTTAGGTATTACACAGTCTTGGGGTGGTTGGACTATTAGTGGTGAAACTTCTTCTAATGCAGGA---ATTTGGAGTTATGAGGGTGTAGCAGCATCTCATATTATTCTTTCAGGACTTCTTTTCCTTGCATCAGTTTGGCACTGGACTTACTGGGATTTAGAACTTTTCCGTGATCCAAGAACTGGAAAAACTGCTTTAGATTTACCAAAAATTTTTGGTATTCACTTATTCTTATCTGGGCTTGTTTGTTTTGGTTTTGGTGCTTTCCATGTGACAGGAGTATTTGGACCTGGTATTTGGGTATCAGATCCTTATGGATTAACAGGAAGTGTTCAACCTGTGGCTCCTTCTTGGGGTGCAGATGGTTTTGATCCTTACAACCCAGGTGGTGTACCTGCTCATCACATCGCAGCTGGTATTCTAGGGGTTTTAGCTGGATTATTCCATTTATGTGTTCGTCCATCAATCCGTTTATACTTTGGACTTTCAATGGGAAGTATTGAATCAGTTCTTTCAAGTAGTATTGCAGCGGTATTCTGGGCTGCTTTTGTTGTAGCTGGTACAATGTGGTATGGATCAGCAGCAACACCAATTGAACTTTATGGACCAACACGTTATCAGTGGGATCAAGGTTTCTTCCAACAAGAAATTCAAAAACGAGTTCAAACTAGCATTGCTGAAGGTTCTTCTGTTCAAGAGTCATGGGCTAAAATTCCTGTTAAACTTGCATTCTATGATTACATTGGAAATAACCCTGCAAAAGGTGGTCTTTTCCGTACAGGGGCTATGAACAGTGGTGATGGAATTGCTGTAGGTTGGTTAGGGCATGGAGTTTTTAAAGATCAAGAAGGACGTGAACTTTATGTTCGTCGTATGCCTACATTCTTTGAAACATTCCCTGTTCTTTTACTGGATAAAGACGGAATTGTACGTGCTGACGTTCCTTTCCGTAAAGCAGAATCTAAGTACAGTATTGAGCAAGTAGGTGTATCTGTAACATTCTATGGTGGTGAATTAGATGGTCTTACATTTACAGATCCAGCAACTGTTAAAAAATATGCTCGTAAAGCACAATTAGGTGAAATTTTTGAATTTGACCGTTCAACTTTACAATCTGATGGTGTTTTCCGTAGTAGCCCAAGAGGTTGGTTTACTTTTGGACATTTATCTTTTGCATTATTATTCTTCTTTGGCCACATTTGGCACGGAGCTAGAACTATTTTCCGTGATGTTTTTGCTGGTATTGATGATGACATTAATGACTTAGTTGAATTTGGTAAATACAAAAAACTTGGTGATACTTCATCATTACGCGAAGCTTTCTAA
             Microglena_monadina  ---------------ATGGGTTTACCTTGGTATCGAGTACATANAGTAGTTATTAATGATCCAGGTCGTTTAATTGCAGTTCACTTAATGCATACAGCATTAGTGGCTGGTTGGGCTGGTTCAATGACATTATTTGAAATTGCCGTATTTGACCCTTCAGACCCAGTTTTAAACCCAATGTGGCGTCAAGGTATGTTTGTACTTCCTTTTATGTCACGTTTAGGTGTCACACAATCATGGGGTGGTTGGACTATTAGTGGTGAAACTGCCGGAAACCCTGGA---TTATGGAGTTATGAAGGTGTTGCAGTAACTCATATAGTTCTTTCAGGTTTATTATTCTTAGCTGCAGTATGGCACTGGGTATACTGGGATTTAGAACTATTCCGTGACCCACGAACAGGTAAAACAGCTTTAGATCTTCCAAAAATTTTCGGTATTCACCTTTTCTTATCAGGACTTTTATGTTTTGGTTTTGGTGCTTTCCACGTTACTGGTGTTTTTGGACCTGGTATTTGGGTTTCTGATCCATATGGTTTAACAGGTAGTGTTCAACCAGTAGCACCTTCTTGGGGTGCTGATGGTTTTGATCCATTTAACCCAGGTGGAATTCCTGCACACCACATTGCTGCTGGTATTTTAGGTATTTTAGCTGGATTATTTCACTTATGTGTAAGACCTTCAATTCGTTTATATTTTGGTCTTTCAATGGGTAGCATTGAAACAGTTTTATCTTCAAGTATTGCTGCTGTTTTCTGGGCTGCATTTGTTGTAGCTGGAACTATGTGGTATGGTTCGGCAGCTACTCCTGTAGAATTATTTGGTCCAACACGTTACCAATGGGACCAAGGATTCTTCCAACAAGAAATTAGTAAACGAGTACAAACTAGTTTATCAGCTGGTGAATCATTCTCAGATGCTTGGTCAAAAATCCCTGAAAAATTAGCATTTTATGATTATATTGGAAATAACCCTGCAAAAGGTGGTCTTTTCCGTACTGGTGCTATGAACAGTGGTGACGGTATTGCTGTAGGTTGGTTAGGACATGCTGTATTTAAAGATCAAGAAGGTCGTGAACTTTTTGTACGTCGTATGCCTACTTTCTTCGAAACTTTCCCTGTTATTTTATTAGATAAAGATGGAATTGTACGTGCAGACGTTCCTTTCCGTAAAGCAGAATCAAAATATAGTATTGAACAAGTTGGTGTTTCTGTGACTTTCTATGGTGGAGAATTAGATGGTTTAACTTTCTCTGATCCTGCAACTGTTAAAAAATATGCACGTAAAGCTCAATTAGGAGAAATTTTTGAATTTGATCGTTCAACTTTACAATCTGATGGGGTTTTCCGTAGTAGCCCTCGTGGTTGGTTTACATTTGGACATTTATCATTCGCACTTCTTTTCTTCTTTGGTCATATTTGGCATGGTGCTAGAACGATTTTCAGAGATGTATTTGCAGGTATTGATGACGACGTTAATGACCAAGTGGAATTTGGTAAGTATAAAAAACTTGGGGATACTTCATCTGCACGTGAAGTTTTCTAA
                   Microspora_sp  ---------------ATGGGATTACCGTGGTACCGTGTACATACTGTTGTTATTAATGATCCGGGTAGACTTATTGCTGTTCATTTGATGCATACTGCATTAGTTGCAGGTTGGGCGGGGTCAATGACTCTTTTTGAAATTGCTGTTTTTGACCCTTCAGATCCTGTGTTGAACCCTATGTGGCGCCAAGGTATGTTTGTTCTACCTTTTATGACTCGTTTAGGTATTTCTCAATCTTGGGGGGGTTGGACTATTAGTGGAGAAAGCACTTCAAATGCAGGT---TTTTGGAGTTATGAAGGAGTTGCAGCTTCACATATCGTGCTTTCTGGGGCTTTGTTCTTAGCTGCTGTATGGCATTGGGTTTATTGGGATTTAGAATTATTTCGTGATCCACGAACAGGAAAAACTGCTTTAGATTTACCAAAAATTTTTGGTATTCATTTATTTTTGTCAGGCCTTCTATGTTTTGGTTTTGGAGCATTTCATGTTACAGGGATTTTTGGTCCAGGTATTTGGGTTTCAGATCCATATGGACTAACTGGAAGTGTACAACCTGTTTCTCCTGCATGGGGAGCTGATGGTTTTGATCCTTATAATCCTGGTGGAATTGCTGCACATCATATTGCCGCAGGTATTTTAGGCGTTTTAGCAGGCTTATTTCATCTTTGTGTAAGACCATCTATTCGTCTTTATTTCGGACTTTCAATGGGAAGCATTGAAACTGTTTTATCTAGCAGTATTGCGGCTGTGTTCTGGGCAGCTTTTGTTGTTGCAGGAACTATGTGGTATGGTTCTGCAGCTACTCCTATCGAATTATTTGGACCTACTCGTTATCAATGGGATCAAGGATTCTTTCAACAAGAAATTCAAAAACGAATTCAAACAAGTTTAACAAGTGGTTCATCCGCTTCAGAAGCATGGGCTAAAATTCCTGAAAAACTAGCTTTTTATGATTATATTGGGAATAACCCCGCTAAAGGTGGATTATTCCGTACGGGAGCTATGAATAGTGGAGATGGTATTGCTGTAGGTTGGCTTGGTCACGCGTCTTTTAAAGATCAAGATGGCCGTGAACTATTTGTACGTCGTATGCCTACATTTTTTGAAACATTTCCAGTAATTTTACTAGATAAAGATGGAATTGTAAGAGCAGACGTTCCTTTCCGAAGAGCAGAATCAAAATATAGTATCGAACAAGTTGGTGTTTCTGTAAGTTTTTATGGTGGAGAATTAGATGGTTTAACATTTACTGATCCTGCAACTGTTAAAAAATATGCAAGAAAAGCTCAATTAGGTGAAATTTTCGAATTTGATCGTTCAACTTTACAATCTGACGGTGTTTTCCGTAGTAGCCCGCGCGGTTGGTTTACTTTTGGTCATCTTTCTTTTGCTCTATTATTTTTCTTTGGTCATATTTGGCATGGTGCTCGAACAATTTTCCGAGATGTTTTTGCTGGTATTGATGATGATATCAACGAACAATTAGAATTTGGTAGATATAAAAAACTGGGTGACTCAAGTTCAGTTCGTGAAGCTTTTTAA
         Mychonastes_homosphaera  ---------------ATGGGTTTACCTTGGTATCGTGTCCACACTGTTGTTATTAACGACCCTGGACGTTTAATTTCTGTTCACCTAATGCACACAGCTTTAGTAGCTGGTTGGGCTGGTTCAATGACACTATTCGAAATTGCTGTTTTTGACCCATCTGACCCTGTATTAAACCCAATGTGGCGTCAAGGGATGTTCGTTCTACCATTCATGACACGTTTAGGCGTAACACAATCATGGGGTGGTTGGACTATTACTGGAGAAACTGCATCTAACCCAGGT---ATCTGGAGTTACGAAGGTGTAGCTGCTTCACACATTGTACTATCAGGTTTATTATTCCTAGCTTCCGTATGGCACTGGACTTACTGGGACTTAGAATTATTCCGTGATCCTCGTACAGGGAAGACAGCATTAGACCTTCCAAAAATCTTCGGTATTCACCTATTCTTATCAGGACTATTATGTTTTGGTTTTGGGGCATTCCACGTAACAGGTCTATTTGGTCCAGGTATTTGGGTATCTGACCCATATGGTTTAACAGGAAGTGTTCAAGCAGTAGCTCCATCTTGGGGTTCAGATGGGTTTGACCCATACAACCCAGGTGGTATTGCAGCACACCACATTGCAGCTGGTATTTTAGGTGTTTTAGCTGGATTATTCCACTTATGTGTACGTCCATCGATTCGTCTATACTTCGGTTTATCAATGGGTAGTATTGAATCAGTACTATCAAGCAGTATTGCGGCAGTTTTCTTTGCAGCTTTCGTAGTTGCAGGAACAATGTGGTATGGTTCAGCGGCAACTCCGATTGAACTATTTGGTCCAACTCGTTATCAGTGGGACCAAGGATTCTTCCAACAAGAGATCCAAAAACGTGTACAAACTAGTGTTGCAGAAGGTGCTTCTGTAGCGCAAGCTTGGGCAAAAATCCCTGAAAAACTAGCTTTCTACGACTATATCGGAAACAACCCAGCTAAAGGTGGTTTATTCCGTACAGGAGCTATGAACAGTGGTGATGGTATCGCAGTAGGTTGGTTAGGCCACGCGGTATTCAAAGATAACGAAGGCCGTGAACTATATGTTCGTCGTATGCCAACATTCTTTGAAACATTCCCAGTTCTTTTAATCGATAAAGATGGTGTTGTACGTGCTGACGTTCCATTCCGTCGTGCTGAATCTAAATACAGTATTGAACAGGTTGGTGTTTCAGTAACATTCTACGGTGGTGAATTAGATGGTTTAACATTTAACGACCCAGCTACAGTTAAAAAATATGCTCGTAAAGCTCAACTTGGTGAGATTTTCGAATTTGATCGTTCAACATTACAATCTGATGGTGTATTCCGTAGTAGCCCTCGTGGTTGGTTTACATTCGGTCACGTATGTTTTGCTTTATTATTCTTCTTTGGTCACATTTGGCACGGTGCGCGTACAATCTTCCGTGATGTATTCGCAGGTATTGATGACGACTTAAACGAACAATTAGAATTTGGTAAATACAAGAAACTTGGTGACACAAGTTCTGTACGTGAAGCATTCTAA
             Mychonastes_jurisii  ATGTTTTTCATACTTATGGGTTTACCTTGGTATCGTGTCCACACTGTTGTTATTAACGACCCTGGACGTTTAATTTCTGTTCACCTAATGCACACAGCTTTAGTAGCTGGTTGGGCTGGTTCAATGACGCTTTTTGAAATTGCTGTTTTTGACCCATCTGACCCGGTATTAAACCCAATGTGGCGTCAAGGGATGTTCGTTCTACCATTCATGACACGTTTAGGCGTAACACAATCATGGGGTGGTTGGACTATTACTGGAGAAACAGCTTCTAACCCAGGT---ATCTGGAGTTACGAAGGTGTTGCTGCTTCACACATTGTACTATCAGGTTTACTATTCCTAGCTTCAGTATGGCACTGGACTTACTGGGACTTAGAATTGTTCCGCGATCCTCGTACAGGTAAAACAGCACTAGACCTTCCAAAAATTTTTGGTATTCACTTATTCTTATCAGGATTACTATGTTTTGGTTTTGGAGCATTCCATGTAACAGGTTTATTTGGACCAGGGATTTGGGTTTCTGACCCATACGGTTTAACAGGAAGTGTTCAAGCAGTAGCTCCTTCTTGGGGTTCAGATGGGTTTGACCCATACAACCCAGGTGGGATTGCGGCACACCACATTGCAGCGGGAATTTTAGGTGTTTTAGCTGGTTTATTCCACTTATGTGTACGTCCGTCAATTCGTCTATACTTTGGTCTATCAATGGGTAGTATTGAATCAGTACTATCAAGTAGTATTGCTGCAGTTTTCTGGTCAGCTTTCGTAGTTGCTGGAACAATGTGGTATGGTTCAGCGGCAACGCCGATTGAGCTATTTGGCCCAACTCGTTATCAGTGGGACCAAGGATTCTTCCAACAAGAAATCCAAAAACGTGTACAAACTAGCGTTGCAGAAGGTGCTTCTGTAGCACAAGCTTGGTCAAAAATTCCTGAGAAATTAGCTTTCTATGACTACATCGGAAACAACCCTGCTAAAGGTGGTTTATTCCGTACAGGAGCTATGAACAGTGGTGATGGTATTGCTGTAGGTTGGTTAGGCCACGCAGTATTTAAAGATAATGAAGGTCGTGACTTATACGTACGTCGTATGCCAACATTCTTTGAAACATTCCCAGTTCTTCTAATTGATAAAGATGGTGTTGTACGTGCTGACGTTCCATTCCGTCGTGCTGAATCAAAATACAGTATTGAACAGGTTGGAGTTTCTGTAACATTCTATGGTGGTGAGTTAGATGGTTTAACATTTAACGACCCAGCAACAGTTAAAAAATATGCTCGTAAAGCTCAACTTGGAGAAATTTTTGAATTCGATCGTTCAACACTACAATCTGATGGTGTATTCCGTAGTAGCCCACGTGGTTGGTTTACATTTGGTCACGTATGCTTTGCTTTACTGTTCTTCTTTGGACACATTTGGCATGGTGCACGTACAATCTTCCGTGATGTATTCGCAGGGATTGATGACGACTTAAACGAACAATTAGAATTCGGTAAATACAAGAAACTTGGTGACACAAGTTCTGTACGTGAAGCATTCTAA
             Neochloris_aquatica  ---------------ATGGGATTACCTTGGTATCGTGTGCACACTGTGGTTATTAATGACCCAGGTAGATTAATTTCAGTACATTTAATGCATACAGCATTAGTAGCTGGTTGGGCAGGATCTATGACTCTTTTTGAAATTGCAGTTTTTGATCCTTCAGATCCAGTTTTAAATCCAATGTGGCGTCAAGGAATGTTTGTTTTACCATTTATGACACGTTTAGGTGTAACTCAATCATGGGGTGGCTGGACAATCAGTGGAGAAACAGCAACTAATCCAGGA---ATCTGGAGTTATGAAGGTGTAGCAGCTTCTCACATTATTTTATCAGGTTTATTATTCTTAGCTTCAGTATGGCACTGGACTTATTGGGACTTAGAATTATTCCGTGATCCTAGAACAGGAAAAACAGCTTTAGATCTTCCAAAAATTTTTGGAATTCACCTGTTTTTATCAGGTCTTCTATGTTTTGGATTTGGAGCTTTCCATGTAACAGGATTATTTGGTCCTGGTATTTGGGTTTCTGATCCTTATGGTTTAACAGGTAGTGTTCAACCAGTGGCTCCTTCTTGGGGAGCCGATGGTTTTGATCCATTCAATCCTGGAGGTATTGCAGCTCACCATATCGCTGCGGGTATTTTAGGAGTATTAGCAGGTTTATTCCACCTTTGTGTACGTCCTTCAATTCGCTTATATTTTGGTTTATCTATGGGAAGTATTGAAACAGTCCTTTCTAGTAGTATTGCAGCAGTTTTCTGGGCAGCTTTTGTAGTAGCGGGTACTATGTGGTACGGTTCAGCAGCAACTCCAATTGAATTATTTGGTCCTACTCGTTATCAATGGGATCAAGGTTTCTTCCAACAAGAAATTCAAAAACGAGTTCAAACTAGTTTAACTGAAGGATCTTCATTATCTGAAGCATGGTCAAAAATTCCAGAAAAATTAGCTTTTTATGATTATATTGGAAATAACCCAGCAAAAGGTGGACTTTTCCGTACAGGAGCAATGAATAGTGGAGATGGTATCGCAGTAGGTTGGTTAGGTCATGCTGTTTTCAAAGATCAAGAAGGTCGTGAATTATTTGTTCGTCGTATGCCTACTTTCTTTGAAACTTTCCCGGTTATTTTATTAGATAAAGATGGAGTTGTTCGTGCTGACGTTCCTTTCCGACGCGCGGAATCAAAATACAGTATTGAACAAGTAGGAGTTTCTGTAACATTCTACGGAGGAGAATTAGATGGATTAACATTCAGTGACCCTGCTACTGTTAAAAAATATGCACGTAAATCTCAATTAGGTGAAATTTTTGAATTTGATCGTTCTACTTTACAGTCAGATGGAGTTTTCCGTAGTAGCCCACGTGGTTGGTTTACTTTTGGACATGTTTGTTTTGCATTATTATTCTTCTTTGGACACATTTGGCATGGAGCTCGTACTATTTTCCGTGATGTTTTTGCTGGTATTGATGATGATTTAAACGAAAGTTTAGAATTTGGAAAATACAAAAAACTTGGGGATACAAGTTCTGTTCGTGAAGCTTTTTAA
        Oedocladium_carolinianum  ---------------ATGGGATTACCTTGGTATCGTGTACATACTGTTGTATTAAATGACCCTGGACGTTTAATTGCTGTTCATTTAATGCATACTTCTCTTGTATCTGGATGGGCTGGAGCTATGGCTCTATATGAACTTGCTGTATTTGACCCTTCAGATCCGGTATTAAATCCAATGTGGCGTCAAGGAACTTTTGTTCTTCCCTTTATGACTCGCTTAGGAGTAAGTCAATCTTGGGGTGGTTGGACAATTAGTGGAGAAACTATTGGAAATGCTGGTTTCCAATGGACATATGAAACAGTAGCAGCTGCTCATATTATACTTTCTGGTTTATTATTTTTAGCAGCAATTTGGCATTGGATTTACTGGGACTTAGACCTTTTCCGTGATCCACGAGAAAAAAAACCTGCTTTAGATTTACCTAAAATTTTTGGTATTCACCTTTTTTTAGCTGGACTTCTTTGTTTTAGCTTTGGAGCCTTCCATATTACTGGTCTATATGGACCTGGTATTTGGGTATCAGATCCTTATGGAATAACTGGGAGTGTGCAACCTGTAGCACCATCTTGGGGTGCTGATGGTTTTGATCCATTTAATCCGGGTGGTATCGCTGCGCATCATATTGCAGCCGGTGTTTTAGGTATTTTAGCAGGTTTATTTCATCTATGTGTTCGCCCTTCACTACGCCTTTATTTAGGTTTATCTATGGGTAGTATTGAAAGTGTACTTTCAAGTAGTATTGCAGCTGTTTTCTGGGCAGCTTTTGTAGTTGCTGGAACAATGTGGTATGGATCAGCTGCAACTCCTATTGAATTATTTGGACCTACACGTTATCAGTGGGATCAAGGATTCTTTCAACAAGAAATTGAAAAACGAGTACAATCAAGTCTTGCTGCTGGTAGTTCTCTTTCAGAAGCTTGGTCTCAAATTCCGGAAAAATTATCTTTTTATGATTATATTGGAAATAATCCAGCTAAAGGTGGTTTATTTCGTTCCGGCGCTATGAATAGTGGTGATGGTATTGCTGTAGGTTGGTTAGGTCATGCTGTATTTAAAGATCAAGAAGGGCGTGAACTTTATGTTCGTCGTATGCCTACTTTCTTTGAAACATTTCCTGTATTATTACTTGATAAAGATGGTATTGTTCGAGCAGACGTTCCATTCCGTCGCGCAGAATCAAAATATAGTATTGAACAAGTTGGTGTATCAGTTACTTTCTATGGTGGTGAATTAGACGGAGTAACGTTTAGCGATCCAGCTACAGTTAAAAAATATGCAAGACGTGCTCAATTAGGAGAAATTTTTGAATTTGATCGTGCAACTTTACAATCAGATGGAGTTTTCCGTAGTAGTCCTCGCGGTTGGTTTACATTCGGTCATGTTACTTTTGCTTTAATCTTTTTCTTTGGGCATATTTGGCATGGTGCACGTACTTTAGCTCGCGATCGTTTTGCTGGTATTGATGAAGATATTAATGATCAAGTTGAATTTGGTAAATTCCAAAAAGTTGGTGACCCAAGTACTTTCCGTGGAGCTGTTTAA
        Oedogonium_angustistomum  ---------------ATGGGATTACCTTGGTATCGTGTACATACTGTCGTATTAAATGACCCTGGGCGTTTAATTGCTGTTCATTTAATGCATACTTCTCTTGTATCTGGATGGGCTGGTGCAATGGCTTTATATGAACTTGCTGTATTTGATCCTTCAGATCCAGTATTAAATCCAATGTGGCGTCAAGGAACTTTTGTTCTTCCATTCATGACTCGTTTGGGCGTAACTCAATCTTGGGGTGGTTGGACAATTAGTGGAGAAACTATAGGCAACGCAGGTTTCCAATGGACATATGAAACAGTAGCGGCTGCTCATATTATACTTTCTGGTTTGTTATTTTTAGCTGCTATTTGGCATTGGATTTATTGGGATTTAGATCTTTTCCGTGATCCGCGAGAAAAAAAACCTGCTCTTGATTTGCCAAAAATTTTTGGTATTCACCTTTTCTTAGCTGGACTTCTTTGTTTTAGCTTTGGAGCGTTTCATATTACAGGTTTATATGGACCTGGTATTTGGGTCTCAGATCCTTATGGCATTACTGGAAGTGTTCAACCAGTAGCACCGTCTTGGGGTGCAGATGGCTTTGATCCTTTTAACCCAGGTGGCATCGCGGCTCATCATATAGCAGCGGGGGTTCTAGGTATTTTAGCAGGTTTATTTCATCTATGTGTTCGACCTTCTTTACGCCTTTATTTAGGTTTATCTATGGGTAGTATTGAAAGCGTACTATCAAGTAGTATTGCTGCTGTTTTCTGGGCAGCTTTTGTAGTTGCTGGAACAATGTGGTATGGATCAGCGGCAACTCCTATTGAATTATTTGGACCTACACGTTATCAGTGGGATCAAGGGTTCTTCCAACAAGAAATTGAAAAACGAGTACAATCAAGTATTGCTGCTGGCAGTTCTCTTTCAGAAGCTTGGTCGCAAATCCCTGAAAAATTATCGTTCTATGATTATATTGGAAATAATCCAGCTAAAGGTGGTTTATTCCGTTCAGGCGCTATGAATAGTGGGGATGGTATTGCTGTAGGTTGGCTTGGTCATGCGGTATTTAAAGACCAAGAAGCTCGTGAACTGTATGTTCGTCGTATGCCTACTTTCTTTGAAACATTTCCTGTATTATTACTTGATAAAGATGGTATTGTTCGAGCAGATGTTCCATTCCGCCGCGCAGAATCAAAATATAGTATTGAACAAGTTGGTGTTTCAGTTACTTTCTATGGTGGTGAATTGGATGGCGTAACTTTTAGTGATCCAGCTACTGTTAAAAAATATGCAAGACGTGCTCAATTAGGAGAAATTTTTGAATTTGATCGTGCAACTTTACAATCCGATGGTGTTTTCCGTAGTAGTCCTCGTGGTTGGTTTACATTTGGTCATGTTACTTTTGCTTTATTATTTTTCTTTGGACATATTTGGCACGGTGCACGTACTTTAGCTCGTGATCGTTTTGCCGGTATTGATGAAGATATTAATGATCAAGTTGAATTTGGTAAATTCCAAAAAGTTGGTGATACAAGTACTTTCCGTGGTGCTGTTTAA
            Oedogonium_cardiacum  ---------------ATGGGATTACCTTGGTATCGTGTACATACTGTTGTATTAAATGACCCTGGGCGTTTAATTGCTGTTCATTTAATGCACACTTCTCTTGTATCTGGATGGGCTGGTGCGATGGCCTTATATGAACTTGCTGTATTTGATCCATCAGATCCAGTATTAAATCCAATGTGGCGTCAGGGAACGTTTGTTCTTCCATTTATGACTCGTTTAGGTGTAACTCAATCTTGGGGTGGTTGGACAATTAGTGGAGAAACTATTGGAAACACCGGTTTCCAATGGACATATGAAACAGTAGCAGCTGCTCATATTATACTTTCTGGTTTATTATTTTTAGCTGCAATTTGGCATTGGATTTACTGGGATTTAGACCTTTTCCGTGATCCGCGAGAAAAAAAACCTGCTCTTGATTTACCTAAAATTTTTGGTATTCACCTTTTCTTAGCTGGACTTCTTTGTTTTAGCTTTGGAGCGTTTCATATTACAGGTTTATACGGACCTGGTATTTGGGTATCAGATCCTTATGGAATTACTGGAAGTGTTCAACCAGTAGCACCATCTTGGGGTGCTGATGGTTTTGATCCATTTAATCCAGGCGGTATAGCTGCTCATCATATTGCTGCAGGTGTTCTAGGGATTTTAGCAGGTTTATTTCATCTATGTGTTCGTCCTTCTTTACGTCTTTATTTAGGTTTATCTATGGGTAGTATTGAAAGCGTACTATCAAGTAGTATTGCTGCTGTTTTCTGGGCAGCTTTTGTAGTTGCTGGAACAATGTGGTATGGATCAGCGGCAACACCTATTGAATTATTTGGACCTACACGTTATCAATGGGATCAAGGATTCTTCCAACAAGAAATTGAAAAACGAGTACAATCAACTATTGCTGCTGGAAGTTCTCTTTCAGAAGCTTGGTCACAAATCCCTGAAAAATTATCCTTCTATGATTATATTGGAAATAATCCAGCTAAAGGTGGTTTATTCCGTTCAGGTGCTATGAATAGTGGTGATGGTATTGCTGTAGGTTGGTTAGGTCATGCAGTATTTAAAGACCAAGAAGGTCGTGAACTTTATGTTCGTCGTATGCCTACTTTCTTTGAAACATTCCCTGTATTACTACTAGATAAAGATGGTATTGTTCGAGCAGACGTTCCATTCCGTCGTGCAGAATCAAAATATAGTATTGAACAAGTAGGGGTATCTGTTACTTTTTATGGTGGTGAATTAGATGGTGTAACTTTTAGTGATCCAGCTACTGTCAAAAAATATGCAAGACGTGCTCAATTAGGAGAAATTTTTGAATTTGATCGTGCAACTTTACAATCAGATGGTGTTTTCCGTAGTAGCCCTCGTGGTTGGTTTACATTTGGTCATGTTACATTTGCTTTACTGTTTTTCTTTGGACATATTTGGCATGGTGCACGTACTCTAGCTCGTGATCGTTTTGCTGGTATTGATGAAGATATTACTGATCAAGTAGAATTCGGTAAATTCCAAAAAGTTGGTGATCCTAGTTCTTTCCGTGGAGCTGTTTAA
          Oogamochlamys_gigantea  ---------------ATGGGTTTACCTTGGTATCGTGTACATACTGTAGTAATTAATGACCCAGGAAGACTAATTTCTGTGCATTTAATGCATACGGCATTAGTTGCTGGTTGGGCTGGTTCTATGACTTTATTTGAAATTGCTGTTTTTGATCCATCTGATCCAGTTTTAAATCCAATGTGGCGTCAAGGAATGTTTGTTTTACCTTTCATGACTCGTTTAGGAATAACACAATCATGGGGAGGTTGGACAATTAGTGGCGAAACAGCTTCAAATCCTGGG---ATTTGGAGTTATGAAGGTGTTGCAGCAGCTCATATCGTTCTTTCAGGACTTCTTTTTTTAGCTTCTGTTTGGCACTGGACGTATTGGGATTTGGAACTTTTCCGTGATCCTAGAACAGGAAAAACAGCTTTAGATTTACCAAAAATTTTTGGAATTCATTTATTTTTATCAGGTCTTTTATGTTTTGGTTTCGGTGCCTTCCACGTTACGGGTGCATTTGGACCTGGTATTTGGGTTTCTGATCCTTACGGATTAACTGGTAGCGTTCAACCTGTTGCACCTTCTTGGGGTGCTGATGGGTTTGATCCTTATAACCCAGGAGGGATTGCAGCTCATCATATCGCTGCCGGTATTTTAGGTGTTCTTGCTGGATTATTCCATATCTGTGTTCGTCCTTCTATTCGTTTATATTTTGGACTTTCAATGGGAAGTATTGAATCAGTTCTTTCAAGTAGTATTGCTGCAGTTTTTTGGGCAGCGTTTGTTGTTGCTGGCACAATGTGGTATGGTTCAGCAGCTACTCCTGTTGAATTATATGGTCCAACACGTTATCAGTGGGATCAAGGTTTTTTCCAACAAGAAATTCAAAAACGAGTTCAAATTAGTCTTTCTGAAGGAGCTTCTTTGTCTGATGCATGGTCAAAAATCCCTGAAAAATTAGCTTTTTATGATTACATTGGAAATAACCCAGCTAAAGGAGGTTTATTCCGTACTGGGGCCATGAATAGTGGTGACGGTATTGCTGTTGGTTGGTTAGGTCATGCTGTTTTTAAAGATCAAGAAGGACGTGAACTTTATGTTCGACGTATGCCAACTTTCTTCGAAACATTTCCTGTTATTTTACTGGATAAAGATGGTATTGTACGTGCTGACGTTCCTTTCCGTAAAGCTGAATCAAAATACAGTATTGAACAAGTAGGTGTTTCTGTTACTTTCTATGGTGGTGAATTAGATGGTTTAACTTTTACTGATCCAGCAACAGTAAAAAAATATGCACGAAAAGCTCAATTAGGCGAGGTGTTTGAATTTGATCGCAGTACGCTGCAGTCTGACGGGGTGTTCCGTTCTAGTCCACGCGGCTGGTTCACATTTGGGCATCTAAGTTTTGCATTACTATTCTTCTTTGGTCATATTTGGCATGGTGCTAGAACAATTTTCCGTGACCTTTTTGCTGGTATTGACGATGATATTAATGATCAAGTTGAATTTGGTAAATACAAAAAACTTGGTGATACTTCATCTTTACGTGAAGCTTTTTAA
          Ourococcus_multisporus  ---------------ATGGGATTACCTTGGTATCGTGTACATACAGTAGTTATTAATGATCCGGGCCGTTTAATTTCAGTTCACTTAATGCACACAGCATTAGTAGCAGGTTGGGCAGGCTCAATGACTTTATTTGAAATTGCAGTTTTTGATCCTTCAGATCCAGTATTAAATCCAATGTGGCGTCAAGGTATGTTCGTATTACCTTTTATTACACGTTTAGGTGTAACACAATCGTGGGGTGGTTGGACAATTAGTGGAGAAACAGCTACAAACCCTGGT---CTTTGGAGTTACGAAGGTGTTGCTGCAACTCACATCGTATTATCAGGTTTATTATTCTTAGCATCAGTTTGGCACTGGGTTTACTGGGATTTAGAACTTTTCCGTGACCCAAGAACTGGTAAAACAGCTTTAGACCTTCCAAAAATTTTCGGTATTCACTTATTCCTTTCAGGTCTTTTATGTTTTGGTTTTGGTGCGTTCCACGTTACAGGTTTATTTGGTCCTGGTATCTGGGTTTCAGATCCTTATGGATTAACAGGAAGTGTTCAACCAGTAGCTCCTTCTTGGGGTGCTGATGGTTTTGATCCATACAACCCTGGTGGTATCCCAGCCCACCACATTGCGGCAGGGATTTTAGGTGTTTTAGCAGGCTTATTCCACTTATGTGTTCGCCCATCAATTCGTTTATACTTTGGTCTTTCAATGGGTAGTATCGAAACTGTTTTATCTAGTAGTATTGCTGCTGTTTTCTGGGCTGCTTTTGTAGTAGCTGGTACTATGTGGTACGGTTCAGCTGCAACTCCTATTGAATTATTTGGTCCAACACGTTACCAGTGGGACCAAGGTTTCTTCCAACAAGAAATTCAAAAACGAGTTCAAACTAGTCTTGCTGGAGGTGCTTCCCTTTCAGACGCTTGGTCAAAAATTCCAGAGAAATTAGCATTCTACGATTACATCGGTAATAACCCAGCTAAGGGCGGTCTTTTCCGTACTGGTGCTATGAACAGTGGTGATGGTATTGCTGTAGGTTGGTTAGGTCACGCAGTTTTCAAAGATAACGAAAGCCGCGAATTATTTGTTCGTCGTATGCCTACATTCTTTGAAACTTTCCCTGTTTTATTAATTGATAAAGATGGTGTTGTTCGTGCTGACGTACCTTTCCGTCGTGCTGAATCTAAATATAGTATTGAACAAGTTGGTGTAACTGTAACATTCTATGGTGGTGAATTAGACGGTTTAACATTCAACGATCCTGCTACGGTTAAAAAATACGCTCGTAAAGCTCAGTTAGGTGAAATTTTTGAATTTGACCGTTCTACTTTACAATCTGATGGAGTTTTCCGTAGTAGTCCTCGTGGATGGTTTACTTTTGGTCACGTTTGTTTTGCTCTACTATTCTTCTTCGGTCATATTTGGCACGGTGCACGTACGATTTTCCGTGACGTATTTGCAGGTATTGATGAAGACTTAAATGATAGTATTGAATTTGGTAAATACAAAAAACTTGGTGACACAAGTTCTATCCGTGAAGCTTTCTAA
           Palmellopsis_texensis  ---------------ATGGGTTTACCTTGGTATCGTGTACACACTGTTGTTATTAATGACCCAGGAAGATTAATTTCTGTGCATTTAATGCATACAGCATTAGTAGCTGGTTGGGCAGGTTCAATGACATTATTTGAAATTGCTGTTTTTGACCCTTCTGATCCTGTCTTAAATCCTATGTGGCGTCAAGGGATGTTTGTTCTACCTTTTATGACTCGTTTAGGAATTACACAATCTTGGGGTGGCTGGACAATTAGTGGTGAAACTGCTTCAAATCCGGGC---ATCTGGAGTTATGAAGGAGTGGCTGCTTCACACATTGTTCTTTCAGGACTTCTTTTCTTAGCTTCAGTGTGGCACTGGACGTACTGGGACTTAGAATTATTCCGTGATCCAAGAACAGGAAAAACAGCATTAGATTTACCAAAAATTTTTGGTATTCACTTATTCTTATCTGGTTTAGCTTGTTTTGGTTTTGGTGCTTTCCATGTAACAGGTGTTTTTGGGCCTGGTATTTGGGTTTCAGACCCTTACGGTTTAACAGGAAGTGTTCAAGCTGTGGCTCCTTCTTGGGGTGCTGACGGCTTTGATCCTTACAACCCTGGTGGTATTCCTGCGCACCACATTGCTGCCGGTATTTTAGGTGTTTTAGCTGGATTATTCCACCTTTGTGTGCGTCCTTCTATTCGTTTATATTTCGGACTTTCTATGGGAAGTATTGAATCAGTTCTTTCAAGCAGTATTGCAGCTGTTTTTTGGGCAGCTTTCGTAGTAGCTGGAACAATGTGGTATGGTTCTGCTGCAACGCCTATCGAATTATATGGTCCAACTCGTTATCAGTGGGATTTAGGTTTCTTCCAACAAGAAATTCAAAAACGAGTACAAACAAGTGTTTCACAGGGTGTTTCTGTAGCAGATGCTTGGTCAAAAATTCCTGAAAAATTAGCTTTCTATGATTACATCGGTAATAACCCTGCTAAAGGTGGTTTATTCCGTACAGGTGCTATGAATAGTGGTGATGGTATTGCTGTAGGCTGGTTAGGTCACGCAATCTTTAAAGATCAAGACGGACGTGAACTTTATGTTCGTCGTATGCCAACTTTCTTTGAAACATTCCCTGTTATTTTAATTGATAAAGATGGTATTGTACGTGCTGACGTTCCTTTCCGTAAAGCAGAATCAAAATACAGTATCGAACAAGTTGGTGTTTCTGTAACATTCTTTGGTGGAGAATTAGACGGTTTAACATTTACAGATCCTGCCACTGTTAAAAAATATGCACGAAAAGCACAATTAGGTGAAATTTTTGAATTTGACCGTTCAACTTTACAATCAGATGGTGTATTCCGTAGTAGCCCTAGAGGTTGGTTTACTTTTGGACATTTAAGTTTTGCGTTATTATTCTTCTTTGGTCATATTTGGCACGGTGCTAGAACAATTTTCCGTGACGTATTCGCTGGTATCGACGATGATATCAATGATCAGGTGGAATTCGGCAAATACAAAAAACTTGGTGATACTTCATCATTACGTGAAGCGTTCTAA
         Parallela_transversalis  ---------------ATGGGTTTACCTTGGTACCGTGTACACACCGTTGTTATTAATGATCCAGGACGTCTGATAGCTGTGCATCTAATGCATACCTCTCTCGTGGCAGGATGGGCTGGTTCAATGACACTTTTTGAAATTGCCGTTTTTGATCCATCTGACCCTTTATTAAACCCTATGTGGCGTCAAGGAATGTTCGTTCTTCCTTTTATGACTCGTTTAGGAATCTCTCAATCTTGGGGAGGTTGGACTATTAATGGAGAAAGCGCATCAAACCCAGGT---ATCTGGAGTTATGAAGGTGTAGCTGCTTCCCATATTATTCTTTCTGGATTACTTTTCCTTGCCGCTGTATGGCACTGGACATTCTGGGATTTAGAAATTTTCCGTGATCCTAGAACAGGAAAGACTGCTCTTGATTTACCAAAAATTTTCGGTATTCACCTATTCCTAGCTGGTCTACTATGTTTCTCATTTGGAGCTTTCCACGTAACTGGACTTTTTGGCCCTGGTATTTGGATTTCTGACCCTTACGGATTAACTGGTAGTGTTCAACCAGTGGCTCCTTCATGGGGAGCTGATGGATTTGATCCTTATAACCCTGGTGGTATCCCTGCACATCATATTGCTGCAGGTATTCTAGGTGTTTTAGCTGGTCTTTTCCACCTTTGTGTAAGACCTTCTATTCGTCTTTACTTTGGACTATCTATGGGAAGTATTGAGTCTGTGCTATCAAGCAGCATCGCTGCGGTATTCTGGGCAGCCTTTGTGGTAGCTGGAACTATGTGGTATGGCTCTGCTGCTACGCCAATTGAACTATTTGGGCCAACTCGTTATCAATGGGATTTAGGATTCTTCCAGCAAGAAATCCAAAAACGAGTACAAACAAGTTTAGCTGGAGGTGCATCACTTTCAGAAGCATGGGCAAAAATTCCAGAAAAATTAGCTTTCTATGATTATATTGGAAACAACCCAGCTAAAGGTGGTTTATTCCGTACAGGAGCTATGAATAGTGGAGATGGTATCGCAGTAGGTTGGTTAGGTCATGCTGTATTCAAAGACAGTGAAGGTCGAGAATTATTTGTAAGACGTATGCCTACTTTTTTCGAAACATTCCCTGTTTTATTAATTGATAAAGATGGAATTGTTCGAGCTGACGTACCGTTCCGAAGAGCTGAATCTAAATATAGTATTGAACAAGTTGGAGTTACAGTAAGTTTCTATGGAGGAGAATTAGATGGTTTAACTTTCTCAGATCCAGCTACGGTTAAAAAGTATGCTCGAAAAGCTCAATTAGGTGAAATCTTTGAATTTGACCGTTCTAGTCTGCAATCTGATGGTGTATTCCGTAGCAGTCCACGTGGTTGGTTTACTTTTGGTCACTTATCTTTCGCTTTATTATTCTTCTTTGGTCATATTTGGCACGGTGCTCGCACGATCTTTAGAGATGTATTTGCTGGTATCGACGATGATATTAACGAGTCACTAGAATTCGGTAAATACAAAAAACTTGGGGATGCAAGCTCTAATCGTGAAGCTTTCTAA
               Pediastrum_duplex  ---------------ATGGGATTACCTTGGTATCGTGTTCACACAGTAGTTATTAATGACCCAGGTCGATTAATTTCAGTACACTTAATGCACACAGCATTAGTAGCTGGATGGGCTGGATCAATGACACTTTTTGAAATTGCTGTTTTTGATCCATCAGACCCTGTTTTAAACCCAATGTGGCGTCAAGGGATGTTTGTTTTACCTTTTATGACACGTTTAGGTATTACTCAATCTTGGGGTGGTTGGACAATTAGTGGAGAAACAGCAACAAATCCTGGT---ATTTGGAGTTATGAAGGTGTTGCAGCTTCGCACATTATTTTATCAGGTTTATTATTTTTAGCTTCAGTATGGCACTGGACATACTGGGATTTAGAATTATTCCGTGATCCTAGAACTGGGAAAACAGCATTAGACCTTCCAAAAATTTTTGGAATCCATTTATTCTTATCAGGTCTTTTATGTTTTGGCTTTGGAGCTTTCCACGTTACTGGATTATTTGGACCTGGTATTTGGGTTTCTGATCCTTATGGTCTTACAGGAAGTGTTCAACCAGTTGCTCCTTCTTGGGGAGCTGACGGTTTTGATCCTTTTAACCCAGGAGGAATTGCAGCACACCATATTGCTGCTGGTATCTTAGGTGTATTAGCAGGTTTATTCCACCTTTGTGTTCGTCCTTCTATTCGCTTATATTTTGGTTTATCTATGGGTAGTATTGAAACAGTACTTTCAAGTAGTATTGCTGCAGTATTCTGGGCAGCTTTTGTAGTAGCTGGTACAATGTGGTATGGATCAGCAGCAACTCCAATTGAATTATTTGGTCCAACTCGTTATCAATGGGACCAAGGATTCTTCCAACAAGAAATTCAAAAACGAGTTCAAACTAGTATTGCTTCAGGAGCATCTCTTTCAGATGCTTGGTCTAAAATTCCAGAAAAATTAGCTTTCTATGATTATATTGGAAATAACCCAGCAAAAGGTGGTTTATTCCGTACAGGAGCTATGAACAGTGGAGATGGAATCGCAGTAGGATGGTTAGGTCATGCTGTTTTTAAAGATCAAGAAGGACGCGAGCTATTTGTTCGTCGTATGCCTACTTTCTTTGAAACTTTCCCTGTTATTTTATTAGATAAAGATGGTGTTGTACGTGCAGACGTACCTTTCCGTCGTGCTGAATCAAAATACAGTATTGAACAAGTAGGAGTTTCTGTAACTTTCTATGGAGGAGAATTAGATGGATTAACATTCAGTGACCCAGCTACTGTTAAAAAATATGCTCGTAAAGCTCAATTAGGAGAAATTTTTGAATTTGATCGTTCAACTTTACAATCTGATGGAGTTTTTCGCAGTAGCCCACGTGGTTGGTTTACTTTTGGTCACGTATGTTTTGCTTTATTATTCTTCTTTGGTCATATTTGGCATGGAGCTCGTACAATTTTCCGTGATGTATTTGCTGGTATTGACGATGATTTAAACGAAAGTTTAGAATTTGGAAAATACAAAAAACTTGGAGATACTAGTTCTGTTCGTGAAGCTTTCTAA
           Phacotus_lenticularis  ---------------ATGGGTTTACCTTGGTATCGTGTACACACAGTAGTTATTAATGACCCTGGACGTTTAATTTCAGTTCACTTAATGCACACAGCATTAGTAGCTGGTTGGGCAGGTTCAATGACATTATTTGAAATTGCAGTATTTGACCCTTCTGACCCTGTATTAAATCCAATGTGGCGTCAAGGTATGTTTGTACTTCCATTCATGACACGTTTAGGAATTACACAATCTTGGGGTGGTTGGACAATCAGTGGTGAAACTGCATCTAATCCAGGT---ATTTGGAGTTATGAAGGTGTTGCAGCATCTCACATCGTATTATCAGGACTTTTATTCTTAGCTTCAGTATGGCACTGGGTTTATTGGGATTTAGAATTATTCCGTGACCCTCGTACTGGTAAAACAGCTTTAGACCTTCCAAAAATCTTTGGTATCCACTTATTCTTATCTGGACTTCTATGTTTTGGTTTTGGTGCATTCCACGTTACTGGTGTTTTTGGTCCTGGTATCTGGGTTTCTGACCCATATGGATTAACAGGAAGTGTTCAACCAGTAGCTCCTTCATGGGGTGCTGATGGTTTTGATCCATATAACCCTGGCGGTGTACCAGCGCACCACATTGCTGCTGGTATTTTAGGTATCTTAGCAGGTCTTTTCCACCTTTGTGTACGTCCTTCAATTCGTTTATACTTTGGTTTAAGTATGGGTAGTATTGAATCAGTACTTTCAAGTAGTATTGCTGCTGTATTCTGGGCAGCCTTTGTTGTAGCTGGTACTATGTGGTATGGTTCAGCAGCAACTCCTGTTGAATTATTTGGTCCAACACGTTATCAGTGGGACCAAGGTTTCTTCCAACAAGAAATTCAAAAACGAGTACAAGCTAGTTTATCTAGTGGTGTATCATTATCAGAAGCTTGGTCAAAAATCCCAGAAAAATTAGCTTTCTATGACTATATTGGAAATAACCCAGCTAAAGGTGGTCTTTTCCGTACTGGTGCTATGAACAGTGGTGATGGTATTGCTGTAGGTTGGTTAGGTCACGCATCATTCAAAGATAATGAAGGTCGTGAACTATTTGTTCGTCGTATGCCTACTTTCTTTGAAACTTTCCCTGTTGTTTTACTTGATAAAGATGGTGTTGTTCGTGCTGACGTTCCATTCCGTAAAGCTGAATCTAAATACAGTATTGAACAAGTAGGTGTTTCAGTAACTTTCTATGGTGGTGAATTAGATGGTTTAACATTTACAGACCCAGCAACTGTTAAAAAGTATGCTCGTAAAGCTCAATTAGGTGAAATTTTTGAATTTGACCGTTCTACTTTACAGTCTGATGGTGTATTCCGTAGTAGCCCACGTGGTTGGTTTACGTTTGGTCACTTATGTTTTGCACTTCTATTCTTCTTTGGTCACATTTGGCATGGTGCTCGTACTATCTTCCGTGATGTATTTGCTGGTATTGATGAAGATGTTAATGATCAAGTTGAATTTGGTAAGTACAAAAAACTTGGTGATGCTTCTTCTCTACGTGAAGCATTCTAA
              Pleodorina_starrii  ---------------ATGGGTTTACCTTGGTATCGTGTACATACAGTAGTAATCAATGATCCTGGGCGACTAATTTCTGTGCATTTAATGCATACTGCATTAGTTTCTGGTTGGGCAGGTTCTATGGCTTTATTTGAAATTTCAGTTTTTGACCCATCTGATCCAGTATTAAACCCAATGTGGCGTCAAGGGATGTTTGTTCTTCCTTTTATGACACGTTTAGGGATTACACAATCTTGGGGTGGCTGGACAATTAGTGGTGAAACAGCAACAAATCCTGGT---ATTTGGAGTTATGAAGGTGTAGCAGCTGCTCACATTATCCTTTCAGGTGCTCTGTTTTTAGCTTCAGTATGGCACTGGACATACTGGGATTTAGAGCTTTTCCGTGACCCACGTACAGGTAAAACAGCTTTAGATTTACCAAAAATTTTTGGTATTCACTTATTCTTATCTGGTTTACTTTGTTTTGGTTTTGGTGCATTCCATGTAACTGGTGTATTTGGTCCTGGTATTTGGGTTTCTGACCCTTATGGATTAACAGGTAGTGTTCAACCTGTAGCACCTTCTTGGGGTGCTGATGGTTTTGACCCATTCAATCCAGGTGGTATTGCTTCGCACCACATTGCAGCAGGTATCCTTGGTGTATTAGCTGGTTTATTCCACTTATGTGTACGTCCTTCGATTCGTTTATATTTTGGTTTATCAATGGGTAGTATTGAAACAGTATTATCTAGCAGTATTGCAGCAGTCTTCTGGGCAGCCTTTGTTGTAGCTGGTACTATGTGGTACGGTTCAGCGGCTACTCCTATTGAATTATTTGGTCCAACTCGTTATCAGTGGGACCAAGGTTTCTTCCAACAAGAAATTCAAAAACGTGTCCAAGCTAGTCTAGCAGAAGGTGCTTCTTTATCTGAAGCATGGTCTCGTATCCCAGAAAAACTAGCTTTTTACGATTACATTGGTAATAACCCAGCAAAAGGTGGTTTATTCCGTACTGGTGCTATGAACAGTGGTGATGGTATTGCCGTAGGTTGGTTAGGTCATGCTGTATTCAAAGATCAAGAAGGTCGTGATTTATTTGTTCGCCGTATGCCTACTTTCTTTGAAACTTTCCCAGTTATTTTACTAGATAAAGATGGTATTGTTCGTGCTGACGTTCCTTTCCGTAAAGCTGAATCAAAATATAGTATTGAACAAGTAGGTGTTTCTGTTACATTCTACGGTGGTGAATTAGATGGTTTAACATTTACAGATCCAGCTACTGTTAAAAAATACGCTCGAAAAGCTCAATTAGGTGAAATTTTCGAATTCGATAGAAGTACTTTACAATCAGACGGTGTATTCCGCAGTAGTCCTCGTGGCTGGTTTACGTTTGGACATGTATGTTTTGCATTACTTTTCTTCTTTGGTCATATTTGGCATGGTGCTCGTACGATTTTCCGCGATGTATTTGCTGGTATTGACGACGATATAAATGATCAAGTTGAATTCGGTAAATACAAAAAACTTGGTGACACTTCTTCTTTACGTGAAGCATTCTAA
          Protosiphon_botryoides  ---------------ATGGGCTTACCTTGGTATCGTGTACATACAGTAGTTATTAATGACCCAGGCCGTTTAATTTCTGTTCACTTAATGCACACAGCATTAGTAGCTGGTTGGGCTGGTTCAATGACATTATTTGAAATTGCAGTTTTTGACCCTTCAGACCCTGTTTTAAACCCAATGTGGCGTCAAGGTATGTTCGTATTACCTTTCTTAACACGTTTAGGTGTAACTCAATCTTGGGGTGGTTGGACAATTAGTGGTGAAACAGCTAATAACCCAGGT---ATCTGGAGTTATGAAGGTGTAGCAGCTGCTCACATCGTATTATCAGGTTTATTATTCTTAGCTTCAGTATGGCACTGGACCTACTGGGATTTAGAATTATTCCGTGACCCACGTACAGGTAAAACAGCATTAGACTTACCAAAAATTTTTGGTATTCACTTATTCTTATCTGGTTTATTATGTTTTGGTTTTGGTGCTTTCCACGTAACTGGTGTATTTGGTCCTGGTATCTGGGTTTCTGACCCTTATGGTTTAACAGGTAGTGTTCAACCAGTAGCTCCATCTTGGGGTGCAGATGGTTTTGACCCATACAACCCAGGTGGTATTCCAGCTCACCACATTGCAGCAGGTATTTTAGGTGTATTAGCAGGTTTATTCCACTTATGTGTACGTCCATCTATTCGTTTATACTTTGGTCTTTCAATGGGTTCTATTGAATCTGTATTATCAAGTAGTATTGCAGCAGTTTTCTGGGCAGCATTCGTTGTAGCAGGTACTATGTGGTATGGTTCAGCAGCAACTCCAATTGAATTATTTGGTCCAACACGTTATCAGTGGGACCAAGGTTTCTTCCAACAAGAAATTCAAAAACGAGTAGCACAAAGTACAGCTGAAGGTGCTTCTTTAGCAGATGCTTGGTCAAAAATCCCTGAAAAATTAGCTTTCTATGACTACATCGGTAACAACCCTGCTAAAGGTGGTTTATTCCGTACTGGTGCAATGAACAGTGGTGACGGTATTGCTGTAGGTTGGTTAGGTCACGCTGTATTCAAAGATCAAGAAGGTCGTGAACTTTTCGTTCGTCGTATGCCTACTTTCTTTGAAACATTCCCAGTTATTTTACTTGACAAAGATGGTATTGTTCGTGCTGACGTTCCTTTCCGTAAAGCAGAATCTAAATACTCAATTGAACAAGTTGGTGTTTCAGTTACTTTCTACGGTGGTGAATTAAATGGTTTAACATTTACTGATCCTGCTACTGTTAAAAAATACGCACGTAAATCTCAATTAGGTGAAATTTTCGAATTTGACCGTTCTACTTTACAATCTGATGGTGTATTCCGTAGCAGCCCACGTGGTTGGTTCACTTTTGGTCACTTATCTTTTGCATTATTATTCTTCTTCGGTCACATTTGGCACGGTGCTCGTACTATCTTCCGTGATGTATTTGCTGGTATTGATGAAGACATCAACGATCAAGTTGAATTTGGTAAATACAAAAAACTTGGTGACACTTCATCTTTACGTGAAGCTTTCTAA
  Pseudomuriella_schumacherensis  ---------------ATGGGTTTACCTTGGTACCGTGTACATACAGTTGTAATTAATGACCCTGGGCGACTAATTTCTGTGCACTTAATGCACACGGCTTTAGTAGCTGGTTGGGCAGGTTCAATGACTCTTTTTGAAATCGCTGTTTTTGATCCATCAGATCCAGTATTAAATCCAATGTGGCGTCAAGGTATGTTTGTTTTACCTTTTATGACACGTTTAGGAATTACACAATCATGGGGTGGTTGGACAATTAGTGGTGAAACAGCTACAAACCCTGGA---ATTTGGAGTTATGAAGGTGTAGCAGCGTCTCACATCATTCTATCTGGTCTACTGTTCTTAGCTAGTGTATGGCATTGGGTATACTGGGACCTTGAACTATTCCGTGACCCAAGAACAGGAAAAACAGCTTTAGATCTTCCAAAAATCTTTGGAATTCACCTTTTCCTTTCAGGACTTTTATGTTTTGGATTTGGAGCATTCCATGTAACAGGACTTTTTGGTCCTGGTATTTGGGTTTCTGACCCATACGGATTAACTGGAAGTGTACAACCTGTTGCTCCTTCATGGGGTCCAGAAGGATTTGATCCATTCAACCCAGGTGGTATTGCTGCTCACCACATCGCTGCCGGAATTTTAGGTGTTTTAGCTGGTTTATTCCACCTTTGTGTGCGTCCTTCTATTCGTTTATACTTTGGTTTATCAATGGGTAGCATTGAAACAGTTTTATCTAGTAGTATTGCTGCAGTTTTCTGGGCTGCTTTTGTAGTTGCAGGAACAATGTGGTATGGTTCGGCAGCAACGCCTATTGAGTTATTCGGACCTACTCGTTATCAGTGGGACCAAGGTTTCTTCCAACAAGAAGTTCAAAAACGTATTCAAACTAGTTTAGCTGAAGGTTCTTCTCTTTCAGAAGCTTGGTCAAAAATTCCAGAAAAATTAGCTTTCTATGACTATATTGGAAACAACCCAGCTAAAGGTGGGCTTTTCCGTACGGGAGCTATGAACAGTGGAGATGGAATTGCTGTAGGTTGGTTAGGCCACTCAGTATTTAAAGATCAAGAAGGTCGCGAACTATTTGTTCGTCGTATGCCTACTTTCTTTGAAACATTCCCAGTTATTTTAATTGACAAAGATGGAGTTGTGCGTGCTGACGTTCCATTCCGTCGTGCTGAATCAAAATATAGTATTGAACAAGTTGGTGTTTCTGTTACTTTCTATGGAGGTGAACTTGATGGTTTAACATTTACAGATCCTGCTACAGTTAAAAAGTATGCACGTAAAGCTCAATTAGGTGAAATTTTCGAATTTGACCGTTCAACTTTACAATCTGATGGTGTATTCCGTAGCAGCCCACGTGGTTGGTTTACTTTTGGTCACGTATGTTTCGCGTTATTATTCTTCTTTGGTCATATTTGGCACGGTGCAAGAACAATCTTCCGTGACGTATTTGCCGGAATTGATGATGACCTAAACGAGCAATTAGAGTTTGGAAAATACAAAAAACTTGGTGATACAAGTTCGGTTCGTGAAGCTTTCTAA
              Rotundella_rotunda  ---------------ATGGGATTACCTTGGTATCGTGTACATACAGTTGTAATTAATGACCCGGGGCGACTAATTTCCGTGCATTTAATGCACACAGCATTAGTAGCTGGTTGGGCAGGTTCGATGACACTTTTTGAAATCGCCGTTTTTGATCCATCAGATCCAGTTTTAAACCCAATGTGGCGTCAAGGTATGTTCGTATTACCTTTCATGACACGTTTAGGTGTTAGTCAATCATGGGGTGGATGGACAATCAGTGGTGAAACAGCTTCAAATCCTGGT---ATTTGGAGTTATGAAGGAGTAGCAGCTTCTCACATTATTTTATCTGGTTTATTATTCCTAGCTTCCGTATGGCATTGGGTATACTGGGATTTAGAATTATTCCGTGATCCACGTACTGGAAAAACAGCATTAGACCTTCCTAAAATTTTTGGGATTCATTTATTCTTATCTGGGCTTTTATGTTTTGGATTTGGTGCTTTCCACGTAACAGGTTTATTTGGGCCTGGTATTTGGGTTTCAGATCCTTATGGATTAACTGGAAGTGTTCAACCCGTTGCCCCTTCTTGGGGTGCGGATGGATTCGATCCATTTAACCCAGGTGGGATTCCTGCTCACCATATTGCGGCTGGTATTTTAGGTGTTTTAGCTGGTTTATTCCACCTATGTGTACGTCCTTCCATTCGTCTATACTTTGGTTTATCAATGGGAAGTATTGAAACTGTACTATCTAGTAGTATTGCTGCTGTTTTCTGGGCAGCTTTCGTTGTTGCTGGTACAATGTGGTACGGATCTGCGGCAACTCCAATCGAATTATTTGGTCCAACTCGTTATCAGTGGGACCAAGGTTTCTTCCAACAAGAAATTCAAAAACGAGTTCAAACATCGATTGCTGGGGGAGCTTCTCCTTCAGATGCTTGGGCTAAAATTCCTGAAAAATTAGCTTTCTATGATTACATCGGAAACAACCCTGCAAAAGGTGGTTTATTCCGTACTGGAGCTATGAACAGTGGTGATGGTATTGCGGTTGGTTGGTTAGGACATGCTGTATTTAAAGATCAAGATGGTCGTGAACTTTATGTTCGCCGTATGCCTACTTTCTTTGAAACATTCCCTGTTTTATTAATCGATAAAGATGGTGTTGTTCGTGCGGACGTTCCTTTCCGTCGTGCTGAATCAAAATATAGTATTGAACAAGTTGGTGTTTCTGTAACTTTCTACGGTGGTGAATTAGATGGTTTAACATTTACAGATCCTGCTACAGTGAAAAAATATGCACGTAAAGCACAATTAGGTGAAATTTTCGAATTTGACCGTTCGACTTTACAATCGGATGGTGTATTCCGTTCAAGCCCACGTGGTTGGTTCACTTTTGGTCACGTTTGCTTTGCTTTATTATTCTTCTTTGGACATATTTGGCATGGTGCTCGTACGATTTTCCGTGATGTTTTTGCTGGTATTGATGATGACCTAAACGAAAGTTTAGAATTTGGTAAATACAAAAAACTTGGGGATACAAGCTCTGTTCGTGAAGCTTTCTAA
            Scenedesmus_obliquus  ---------------ATGGGCTTACCTTGGTATCGTGTACATACAGTAGTTATTAATGACCCAGGGCGATTAATTTCTGTGCATTTAATGCACACAGCATTAGTTGCTGGTTGGGCTGGATCAATGACACTTTTCGAAATTGCTGTTTTTGACCCATCAGATCCTGTTTTAAACCCAATGTGGCGTCAAGGTATGTTTGTACTGCCTTTCATGACACGTTTAGGTGTAACACAATCTTGGGGTGGATGGACAATTAGCGGTGAAACAGCAACAAATCCAGGT---ATTTGGAGTTATGAAGGTGTTGCTGCATCTCATATTATTTTATCTGGTTTATTATTCTTAGCTTCGGTTTGGCACTGGGTTTACTGGGATTTAGAGTTATTCCGTGACCCAAGAACTGGAAAAACTGCATTAGATTTACCAAAAATTTTCGGAATTCACTTATTCTTATCAGGTCTTTTATGTTTTGGTTTTGGTGCTTTCCACGTAACAGGTTTATTTGGTCCTGGTATTTGGGTTTCAGATCCTTATGGATTAACAGGAAGTGTTCAACCAGTTGCTCCTTCTTGGGGTGCTGATGGGTTTGATCCTTTCAACCCTGGTGGTATTGCAGCGCACCACATTGCTGCTGGTATTTTAGGTGTTTTAGCAGGATTATTCCACTTATGTGTACGTCCTTCTATTCGTTTATACTTTGGTTTATCAATGGGTAGTATCGAAACAGTATTATCAAGTAGTATTGCTGCTGTTTTCTGGGCTGCTTTCGTTGTTGCTGGAACTATGTGGTATGGTTCAGCAGCTACTCCAATTGAATTATTTGGTCCTACACGTTATCAATGGGACCAAGGTTTCTTCCAACAAGAAATTCAAAAACGAGTTCAAACAAGTTTAGCAGGTGGTTCTTCACTTTCTGATGCTTGGTCGAAAATTCCAGAAAAATTAGCTTTCTATGATTATATTGGAAACAACCCTGCAAAAGGTGGTCTTTTCCGTACAGGAGCTATGAATAGTGGAGATGGTATTGCTGTTGGATGGTTAGGTCACGCAGTATTTAAAGATCAAGATGGTCGTGAATTATACGTACGTCGTATGCCTACTTTCTTTGAAACATTCCCAGTTTTATTAATTGATAAAGATGGTGTTGTACGTGCTGACGTTCCTTTCCGTCGTGCTGAATCAAAATATAGTATTGAACAAGTTGGTGTATCAGTAACTTTCTACGGTGGTGAATTAGATGGATTAACATTTAATGATCCAGCAACTGTTAAAAAATATGCTCGTAAAGCACAATTAGGTGAAATTTTTGAATTTGATCGTTCAACATTACAATCTGATGGTGTATTCCGTAGTAGTCCACGTGGTTGGTTTACTTTTGGTCACGTTTGCTTTGCTTTATTATTCTTCTTTGGACATATTTGGCATGGTGCACGTACAATCTTCCGTGATGTATTTGCTGGTATTGATGATGATCTAAACGAAAGTTTAGAATTTGGTAAATACAAAAAACTTGGTGATACAAGTTCTGTTCGTGAAGCTTTCTAA
          Schizomeris_leibleinii  ---------------ATGGGTTTACCTTGGTATCGTGTACATACTGTTGTATTAAATGATCCTGGGCGATTAATCGCTGTTCACTTAATGCACACTTCTTTAGTTTCTGGTTGGGCTGGTTCAATGGCTTTATATGAGCTTGCTGTATTTGATCCTTCTGATCCGGTTTTAAACCCTATGTGGCGTCAAGGGATGTTTGTACTTCCTTTCATGACACGTTTAGGTATTACAAAATCTTGGGGTGGTTGGACAATTAGCGGAGAAACAGTAACTACA---GGTTTTGAATGGACTTATGAAGCTGTAGCAGCTGCGCATATTATTTTATCAGGTGCTTTATTCTTAGCAGCTATTTGGCACTGGATTTATTGGGATTTAGATTTATTCCGTGATCCAAGAGAAGGAAAACCAGCTTTAGATTTACCTAAAATTTTTGGTATTCACTTATTCTTAGCAGGTTTATTATGTTTTGGTTTCGGTGCTTTCCACGTAACAGGTTTATATGGACCTGGTATTTGGGTGTCTGATCCATACGGATTAACTGGTAGTGTTCAACCTGTTGCTCCATCATGGGGTGCTGATGGTTTTGATCCATACAACCCAGGAGGTATTGCTTCACACCACATTGCAGCTGGTATTTTAGGCGTTTTAGCTGGTCTATTCCACTTATGTGTACGTCCATCTTTACGTTTATATTTAGGTTTATCAATGGGTAGTATTGAAAGTGTACTTTCAAGTAGTATTGCTGCAGTATTCTGGGCTGCTTTCGTTGTTGCTGGTACAATGTGGTACGGTTCAGCTGCAACTCCTGTTGAGTTATTTGGTCCTACACGTTATCAATGGGATCAAGGTTTCTTCCAACAAGAAATTGAAAAACGAGTAGCAACTAGTGTTGCGAATGGTGCTTCTGTATCTGACGCTTGGGCTCAAATTCCTGAAAAATTAGCTTTCTATGATTATATTGGAAATAACCCAGCAAAAGGTGGTTTATTCCGTTCAGGTGCTATGAACAGTGGTGATGGTATTGCAGTAGGTTGGTTAGGCCATGCTGTATTTAAAGATTCTGAAGGTCGTGAATTATCTGTTCGTCGTATGCCTACTTTCTTTGAAACATTCCCAGTAATTTTACTTGATAAAGATGGTATTGTACGTGCTGACGTTCCATTCCGTCGTGCTGAATCAAAATATAGTATTGAACAAGTTGGTGTTTCAGTTTCTTTCTACGGTGGTGAGTTAGATGGTGTAACATTCAGCGATCCAGCTACAGTTAAAAAATATGCTCGTCGTGCACAATTAGGTGAAATTTTTGAATTTGACCGTGCTACTTTACAATCAGATGGTGTATTCCGTAGTAGTCCTCGTGGTTGGTTTACTTTTGGTCACTTATGTTTTGCTTTAATTTTCTTCTTCGGTCACATTTGGCACGGTGCTCGTACATTAGCTCGTGACAGATTTGCTGGTATTGATGACGACTTAAATGATCAGGTAGAGTTTGGTAAATTCCAGAAAATTGGTGACCCTAGCTCTTTCCGTCAAGCTGTTTAA
          Spermatozopsis_similis  ---------------ATGGGTTTACCTTGGTATCGAGTACATACAGTTGTAATTAACGACCCGGGTCGTTTAATTTCTGTTCACTTAATGCATACAGCATTAGTAGCAGGTTGGGCAGGTTCAATGACATTATTTGAAATTGCTGTTTTTGATCCTTCAGATCCAGTATTAAATCCTATGTGGCGTCAAGGGATGTTTGTATTACCATTCATGACACGCTTAGGTATTTCACAATCATGGGGTGGTTGGACAATTAGCGGTGAAACAGCTTCTAATCCTGGC---ATTTGGAGTTATGAAGGCGTTGCTGCTTCTCACATTATTTTATCAGGTTTATTATTTTTAGCTTCAGTGTGGCACTGGGTTTATTGGGATTTAGAATTATTCCGTGATCCTCGTACAGGCAAAACAGCTTTAGATTTACCAAAAATCTTTGGTATTCACTTATTCTTAGCAGGTTTATTATGCTTTGGCTTTGGTGCATTCCATGTAACAGGTTTATTTGGTCCTGGTATCTGGGTTTCAGATCCATATGGATTAACTGGAAGCGTTCAACCAATTGCTCCTTCTTGGGGTGCTAATGGTTTCGATCCATATAACCCAGGTGGGATTGCTGCGCACCACATCGCTGCAGGTATTTTAGGTGTATTAGCAGGTTTATTCCATTTATGTGTACGTCCGTCAATTCGTTTATACTTTGGTTTATCAATGGGTTCAATTGAATCTGTTCTTTCAAGTAGTATTGCTGCTGTATTCTGGGCTGCTTTTGTTGTTGCTGGAACAATGTGGTATGGTTCAGCTGCAACTCCAATTGAATTATTTGGTCCAACACGTTACCAGTGGGACCAAGGTTTCTTCCAACAAGAAATTCAAAAACGAGTACAAACGAATTTAGCTCAAGGTGGTTCATTAGCAGATGCTTGGTCAAAAATTCCTGAAAAATTAGCTTTCTACGACTATATTGGAAATAACCCAGCAAAAGGTGGTCTTTTCCGTACAGGTGCTATGAATAGCGGTGATGGAATTGCAGTAGGCTGGTTAGGTCACGCTATTTTTAAAGATCAACAAGGTCGCGATTTATTCGTACGTCGTATGCCTACGTTCTTTGAAACTTTCCCAGTATTATTAATTGATAAAGATGGAATTGTACGTGCAGACGTTCCATTCCGTCGTGCTGAATCTAAATATAGTATTGAACAAGTTGGCGTTTCTGTTACTTTCTACGGTGGAGAATTAGATGGTTTAACATTTAGTGATCCTGCTACAGTTAAAAAGTATGCACGTAAAGCACAATTAGGTGAAATTTTTGAATTTGATCGTTCAACATTACAGTCTGATGGTGTATTCCGTAGTAGCCCACGTGGTTGGTTTACTTTTGGACATGTTTGCTTTGCTTTATTATTCTTCTTTGGCCACATTTGGCACGGTGCTCGTACGATTTTCCGTGACGTATTTGCTGGTATTGATGAAGAAGTAAATGATCAAGTTGAATTTGGTAAATACAAAAAACTTGGGGATACAAGTTCTCTTCGTGAAGCATTCTAA
       Stephanosphaera_pluvialis  ---------------ATGGGCTTACCTTGGTATCGTGTACATACAGTTGTTATTAATGACCCAGGCCGTTTAATTTCTGTTCACTTAATGCACACTGCATTAGTAGCAGGTTGGGCTGGTTCAATGACATTATTTGAAATTGCAGTTTTCGACCCTTCGGATCCGGTATTAAACCCAATGTGGCGTCAAGGGATGTTTGTACTTCCTTTTTTAACACGTTTAGGGGTTACACAATCTTGGGGTGGTTGGACTATTAGCGGGGAAACTGCTAATAATCCTGGT---ATCTGGAGTTATGAAGGTGTTGCAGCGTCACACATTGTACTTTCAGGTTTATTATTCTTAGCTTCAGTGTGGCACTGGGTATACTGGGACTTAGAGCTTTTCCGTGATCCACGTACAGGAAAAACAGCATTAGACTTACCTAAAATTTTCGGTATTCACTTATTCTTATCAGGACTTTTATGTTTTGGTTTTGGTGCTTTCCACGTTACTGGTGTTTTCGGGCCTGGTATTTGGGTTTCTGACCCTTATGGGTTAACTGGTAGTGTTCAGCCTGTCGCGCCTTCTTGGGGTGCTGACGGTTTTGATCCTTATAACCCTGGCGGTATTCCAGCACACCATATCGCAGCTGGTATCTTAGGCGTTTTAGCGGGCTTATTCCATTTATGTGTACGTCCGTCTATTCGTCTATACTTCGGTCTTTCAATGGGCTCAATTGAATCTGTTTTATCGAGCAGTATCGCTGCAGTTTTTTGGGCAGCTTTTGTCGTAGCAGGTACTATGTGGTATGGCTCAGCCGCAACTCCAATTGAATTATTTGGACCAACACGTTACCAGTGGGACCAAGGTTTCTTCCAACAAGAAATTCAAAAACGAGTAGCACAAAGCCTAGCTGAAGGTGGTGCTTTATCCGACGCTTGGTCTAAAATCCCTGAAAAGTTAGCCTTTTATGACTACATCGGTAACAACCCTGCAAAAGGCGGTCTTTTCCGTACAGGCGCTATGAACAGTGGCGATGGTATTGCAGTAGGTTGGTTAGGCCATGCCGTATTCAAAGATCAAGAAGGCCGTGAACTTTATGTTCGTCGTATGCCAACTTTCTTTGAAACTTTCCCTGTAATTCTAATTGATAAAGACGGTATTGTGCGTGCGGACGTGCCATTCCGTAAAGCAGAATCAAAATATTCAATTGAACAAGTTGGTGTTTCAGTTACTTTCTTTGGTGGCGAATTAAACGGGTTAACGTTTACGGATCCGGCAACAGTTAAAAAATATGCACGTAAAGCACAATTAGGTGAAATTTTTGAATTTGACCGCTCTACTTTACAATCTGATGGTGTATTCCGTAGCAGCCCACGTGGTTGGTTCACTTTTGGACACTTATGTTTTGCTTTATTATTCTTCTTTGGACACATCTGGCACGGCGCGCGTACTATATTCCGTGACGTTTTTGCCGGCATTGATGACGACGTAAATGACCAAGTAGAATTTGGTAAATATAAGAAACTGGGCGATACTTCATCACTACGTGAAGCTTTCTAA
        Stigeoclonium_helveticum  ---------------ATGGGTTTACCTTGGTATCGTGTACACACTGTTGTTCTAAATGATCCTGGTCGTTTAATTTCTGTGCATTTAATGCACACTGCGTTAGTTTCTGGTTGGGCAGGAAGCATGGCTTTGTATGAATTAGCTGTGTTTGATCCATCTGACCCGATTTTAAATCCTATGTTTCGTCAAGGGATGTTTGTACTTCCTTTTATGACACGTTTAGGTATTACAAAATCTTGGGGTGGTTGGTCAATTAGCGGTGAAACTGTAACTACA---GGTTTCGAGTGGACATACGAAGCTGTTGCAGCGTCTCACATTATTTTATCTGGTGCGCTATTTTTAGCAAGTATTTGGCACTGGGTTTACTGGGATCTTGATTTATTTCGTGATCCACGAGAAGGAAAACCTGCTTTAGATTTACCTAAAATTTTTGGTATTCATTTATTTTTAGCAGGTATTTTATGTTTCAGCTTCGGGGCCTTCCATGTAACGGGACTATACGGTCCTGGTATTTGGGTTTCTGATCCTTACGGTTTAACAGGTAGTGTTCAACCTGTTTCTCCATCTTGGGGAGCTGATGGTTTTGACCCTTATAATCCTGGAGGCATTGCGGCTCACCACGTCGCAGCTGGTATTTTAGGAATTTTAGCTGGTTTATTCCATTTATGTGTTCGTCCATCGTTACGTCTATATTTAGGCTTATCAATGGGTAGCATTGAAAGTGTTCTGTCAAGTAGTATCGCTGCTGTGTTCTGGGCGGCTTTTGTTGTAGCAGGAACAATGTGGTACGGTTCTGCGGCTACGCCAATTGAATTATTTGGTCCAACACGTTACCAATGGGACCAAGGCTTCTTCCAACAAGAAATTGAAAAACGAGTAGCTAGTAGTTTAGCTAACGGTTCTTCTGTTTCTGAGGCATGGGCTACGATTCCAGAAAAACTTGCTTTCTATGACTATATTGGAAATAACCCTGCTAAAGGTGGTTTATTCCGTTCTGGTGCTATGAATAGTGGTGATGGTATTGCTGTGGGTTGGTTAGGTCATGCGATTTTCACAGATTCAGAAGGTCGTGAGTTATACGTTCGTCGTATGCCTACATTCTTTGAAACATTCCCAGTAATTTTACTTGATAAAGATGGAGTAGTGCGAGCGGATGTACCTTTCCGTCGTGCAGAATCAAAATATAGTATTGAACAAGTGGGTGTTTCAGTTACTTTTTCTGGTGGTGAATTAGATGGTGTTAAATTTAGTGATCCAGCAACGGTTAAAAAGTATGCTCGTCGTGCACAGTTAGGGGAAATTTTTGAATTTGACCGTGCTACTTTACAATCTGACGGTGTTTTCCGTAGTAGCCCACGTGGTTGGTTTACATTTGGTCATGTTTGTTTTGCATTATTATTCTTCTTTGGCCATATTTGGCACGGTGCTCGTACATTAGCTCGTGACAGATTTGCAGGTATTGATGAAGATCTTAATGATCAAGTAGAATTTGGTAAGTTCCAAAAAGTGGGTGACCCAAGTTCTAGTCGTCAAGCAGTATAA
      Treubaria_triappendiculata  ---------------ATGGGTTTACCTTGGTACCGTGTACATACAGTAGTTATTAATGATCCTGGTAGATTAATTTCTGTGCATTTAATGCACACTGCATTAGTAGCAGGATGGGCTGGCTCAATGACACTATTTGAAATAGCTGTATTTGATCCATCTGATCCTGTTTTAAATCCTATGTGGCGTCAAGGAATGTTTGTATTACCATTTATGACACGTTTAGGAATTACACAATCTTGGGGTGGTTGGACAATTAGTGGTGAAACAGCTACAAATCCTGGA---ATTTGGAGTTATGAAGGTGTAGCTGCTTCACATATCGTTTTATCTGGTTTATTATTTTTGGCTTCAGTTTGGCATTGGGTTTATTGGGATTTAGAATTATTTAGAGATCCGAGAACTGGAAAACCAGCTTTAGATTTACCAAAAATTTTTGGTATTCATCTTTTTCTAGCAGGACTTCTATGTTTTGGATTTGGAGCATTTCATGTTACTGGAGTATTTGGACCTGGTATCTGGGTATCAGATCCTTATGGATTAACAGGAAGTGTTCAACCAGTAGCACCTTCTTGGGGAGCAGATGGATTTGATCCTTATAATCCAGGTGGTATTGCAGCTCATCATATCGCCGCAGGTATTTTAGGTGTATTAGCAGGTCTTTTCCATCTTTGTGTAAGACCTTCAATTCGTTTATATTTTGGACTTTCTATGGGAAGTATCGAATCTGTATTATCTAGTAGTATTGCAGCTGTATTTTGGGCTGCTTTTGTTGTTGCAGGGACTATGTGGTATGGATCAGCGGCAACTCCAATTGAATTATTTGGTCCTACTCGTTATCAATGGGATCAAGGATTCTTCCAACAAGAAATTCAAAAACGAGTACAAACAAGTTTAACAGAAGGAAAATCTCTTTCTGATGCTTGGTCGAAAATCCCTGAAAAACTTGCTTTTTATGATTATATTGGAAATAACCCAGCTAAAGGTGGATTATTTAGAACTGGTGCAATGAATAGTGGTGATGGTATCGCTGTAGGTTGGTTAGGACATGCTGTTTTTAAAGATCAAGAAGGTCGCGAACTTTATGTTCGACGCATGCCTACTTTCTTTGAAACTTTCCCAGTTATTTTAATCGATAAAGATGGAGTTGTTCGTGCAGATGTACCGTTCCGAAGAGCAGAATCTAAATATAGTATTGAACAAGTAGGAGTTTCTGTTACTTTTTATGGTGGTGAATTAAATGGTTTAACATTTACTGATCCTGCTACTGTAAAAAAATATGCGCGTAAATCTCAATTAGGAGAAATTTTTGAATTTGATAGATCAACTCTTCAATCTGACGGTGTTTTCCGTAGTAGTCCTAGAGGTTGGTTTACTTTTGGTCATGTTTGTTTTGCTTTGTTATTTTTCTTTGGACATATTTGGCATGGAGCTAGAACTATTTTTAGAGACGTATTTGCAGGTATTGATGAAGATGTTAATGATCAAGTTGAATTTGGAAAATATAAAAAACTTGGAGATACTTCAAGTTTACGTGAAGCTTTCTAA
              Trochiscia_hystrix  ---------------ATGGGTTTACCTTGGTACCGTGTACATACAGTAGTTATTAATGATCCTGGTAGATTAATTGCTGTGCATTTAATGCACACTGCATTAGTAGCAGGATGGGCTGGCTCAATGACACTATTTGAAATAGCTGTATTTGATCCATCAGATCCCGTTTTAAATCCTATGTGGCGTCAAGGGATGTTTGTGTTACCTTTTATGACACGTTTAGGAATCACACAATCTTGGGGTGGTTGGACAATTAGTGGTGAAACATCTACAAATCCTGGA---ATTTGGAGTTATGAAGGTGTAGCCGCATCACATATCATTTTATCTGGTTTATTATTTTTGGCTGCCGTATGGCACTGGGTTTATTGGGATTTAGAATTATTTAGAGATCCAAGAACTGGAAAACCAGCATTAGATTTACCAAAAATTTTCGGTATTCATCTTTTTTTAGCTGGACTTTTATGTTTCGGATTTGGAGCGTTTCACGTTACTGGAGTTTTTGGTCCTGGTATCTGGGTATCAGATCCTTATGGATTAACAGGAAGCGTTCAACCAGTAGCTCCTTCTTGGGGAGCTGATGGATTTGATCCATATAATCCAGGAGGAATTGCAGCTCATCACATTGCTGCTGGTATTTTAGGTGTATTAGCAGGTCTTTTCCATCTTTGTGTAAGACCTTCAATCCGTTTATATTTTGGGCTTTCTATGGGAAGTATTGAATCTGTATTATCTAGTAGTATAGCAGCAGTATTTTGGGCTGCTTTTGTTGTTGCTGGAACTATGTGGTATGGATCTGCAGCAACTCCTATTGAATTATTTGGTCCTACTCGTTATCAATGGGATCAAGGGTTTTTCCAACAAGAAATTCAAAAACGAGTACAAACAAGTTTAACAGAAGGAAAATCGCTTTCTGATGCTTGGTCAAAAATTCCTGAAAAACTTGCTTTTTATGATTATATTGGAAATAATCCAGCTAAAGGTGGATTATTTAGAACAGGAGCTATGAATAGTGGTGATGGTATTGCTGTAGGTTGGTTAGGACATGCTGTTTTTAAAGATCAGGAAGGTCGTGAACTTTATGTTCGACGAATGCCTACTTTCTTTGAAACTTTCCCAGTTATTTTAATCGATAAAGATGGAGTTGTTCGTGCAGATGTTCCTTTCCGAAGAGCAGAATCTAAATATAGTATTGAACAAGTAGGAGTTTCTGTTACTTTCTACGGTGGTGAATTAAATGGTTTAACATTTACTGATCCTGCTACTGTAAAAAAATATGCACGTAAATCGCAATTAGGAGAGATTTTTGAATTTGATAGAACAACACTTCAATCTGATGGTGTTTTCCGTAGTAGTCCTAGAGGTTGGTTTACTTTTGGTCATGTTTGTTTTGCTCTATTATTTTTCTTTGGCCATATTTGGCATGGAGCTAGAACTATCTTTAGAGATGTATTTGCCGGAATTGACGAAGATGTTAATGATCAAGTAGAATTTGGAAAATATAAAAAACTTGGAGATACTTCAAGTTTACGTGAAGCTTTTTAG
                      Uronema_sp  ---------------ATGGGTTTACCTTGGTATCGTGTACATACTGTTGTATTAAATGATCCTGGTCGTTTAATTTCAGTGCATTTAATGCACACTGCATTAGTTTCTGGTTGGGCTGGTTCAATGGCACTATATGAACTAGCAGTATTCGACCCGTCGGATGTGATCCTTAATCCTATGTGGCGTCAAGGGATGTTTGTGCTTCCTTTTATGACTCGTTTAGGTATCACAAAATCTTGGGGTGGTTGGACTATTAGTGGAGAAACTGTAACTACA---GGTTTTGAGTGGACGTATGAAGCTGTAGCTGCTTCACACATTATCTTATCTGGTTTATTATTCTTAGCTAGTATTTGGCACTGGGTGTACTGGGATTTAGATTTATTCCGTGATCCTAGAGAAGGTAAACCAGCTTTAGATTTACCAAAAATTTTTGGTATTCACTTATTCTTAGCTGGTTTATTATGTTTTAGCTTTGGTGCTTTCCATGTAACAGGTTTATATGGACCAGGTGTATGGGTTTCTGATCCTTATGGTTTAACTGGTAGTGTTCAACCGGTTGCTCCGTCTTGGGGTGCTGATGGTTTTGATCCATATAATCCAGGAGGTATTGCTGCTCACCATATTGCTGCAGGTATCTTAGGTATTTTAGCTGGTTTATTCCATTTATGTGTTCGTCCATCTCTACGTCTATATTTAGGTTTATCGATGGGTAGTATTGAAAGTGTTCTTTCTAGTAGTATTGCTGCAGTATTCTGGGCTGCTTTTGTAGTAGCAGGTACGATGTGGTACGGTTCAGCAGCAACTCCTGTTGAATTATTTGGTCCAACTCGTTACCAGTGGGATCAAGGTTTCTTCCAACAAGAAATTTCTAAACGAGTACAAAGTAGTATCGCTAATGGTGCATCTGTTTCTGATGCATGGGCTCAAATTCCTGAGAAACTTGCGTTCTACGATTATATTGGAAACAACCCAGCTAAAGGTGGTTTATTCCGTTCTGGTGCTATGAATAGTGGTGATGGTATTGCGGTAGGCTGGTTAGGTCATGCTGTATTTAAAGATTCAGCAGGTAACGAACTATCTGTTCGTCGTATGCCTACGTTCTTTGAAACGTTCCCTGTTATCTTATTAGATAAAGATGGTGTTGTACGTGCCGATGTTCCTTTCCGTCGTGCTGAATCAAAATATAGTATTGAACAAGTTGGTGTTTCAGTAACATTCTATGGTGGTGAATTAGATGGTGTTACATTTAGTGATCCAGCAACTGTGAAAAAATATGCTCGTCGTGCACAGTTAGGTGAAATTTTTGAATTTGATCGTGCTACTTTACAATCTGACGGTGTATTCCGTAGTAGTCCTCGTGGTTGGTTTACTTTTGGTCATGTATGTTTTGCATTATTATTCTTCTTTGGTCATATTTGGCACGGTGCACGTACATTAGCTCGTGACAGATTTGCAGGTATTGATGAAGATCTTAATGATCAAGTTGAATTTGGTAAATTCCAAAAAATTGGTGATCCAAGTTCTGTTCGTCAAGCTGTATAA
                  Volvox_carteri  ---------------ATGGGTTTACCTTGGTATCGTGTACATACAGTAGTAATCAATGACCCTGGGCGACTAATTTCTGTGCATTTAATGCATACTGCATTAGTTTCTGGTTGGGCAGGTTCTATGGCTTTATTTGAAATTTCAGTTTTTGACCCATCTGACCCAGTATTAAACCCAATGTGGCGTCAAGGGATGTTTGTTCTTCCTTTTATGACACGTTTAGGTATTACACAATCTTGGGGTGGCTGGACAATTAGTGGTGAAACAGCAACAAACCCTGGT---ATTTGGAGTTATGAAGGTGTTGCAGCTGCTCACATTATTCTTTCTGGTGCTCTATTCTTAGCTTCAGTTTGGCACTGGACATATTGGGATTTAGAGCTTTTCCGTGACCCACGCACAGGTAAAACAGCTTTAGATTTACCAAAAATTTTTGGTATTCACTTATTCTTATCTGGTTTACTTTGTTTTGGTTTTGGTGCATTCCACGTAACTGGTGTATTTGGTCCTGGTATCTGGGTTTCTGACCCTTATGGATTAACAGGTAGTGTTCAACCTGTTGCACCTTCTTGGGGTGCTGATGGTTTTGACCCATTCAATCCAGGTGGTATTCCAGCTCATCACATTGCAGCAGGTATCCTTGGTGTATTAGCTGGTTTATTCCACTTATGTGTACGTCCTTCGATTCGTTTATACTTTGGTTTATCAATGGGTAGTATTGAAACAGTATTATCTAGCAGTATCGCAGCAGTATTCTGGGCAGCGTTTGTTGTAGCTGGTACTATGTGGTACGGTTCAGCCGCTACTCCTATTGAATTATTTGGCCCTACTCGTTATCAGTGGGACCAAGGTTTCTTCCAACAAGAAATTCAAAAACGTGTCCAAGCTAGTCTAGCAGAAGGTGCTTCTTTATCTGAAGCATGGTCTCGTATCCCAGAAAAACTAGCTTTCTATGATTACATTGGTAATAACCCAGCAAAAGGCGGTTTATTCCGTACTGGTGCTATGAACAGTGGTGACGGTATTGCTGTGGGTTGGTTAGGTCATGCTGTATTCAAAGATCAAGAAGGCCGTGATTTATTTGTTCGCCGTATGCCTACATTCTTTGAAACATTCCCAGTTATTTTACTAGATAAAGATGGTATTGTTCGTGCGGACGTTCCTTTCCGTAAAGCTGAATCAAAATACAGTATTGAACAAGTAGGTGTTTCTGTTACATTCTACGGTGGTGAATTAGATGGTTTAACATTTACAGATCCAGCTACTGTTAAAAAATACGCACGAAAAGCTCAATTAGGTGAAATTTTCGAGTTCGATAGAAGTACTCTACAATCAGATGGTGTATTCCGCAGTAGTCCTCGAGGCTGGTTTACGTTTGGTCACGTTTGCTTTGCTTTATTATTCTTCTTTGGTCATATTTGGCACGGTGCTCGTACAATTTTCCGTGATGTATTTGCTGGTATTGACGATGATATCAACGATCAAGTTGAATTCGGTAAATACAAAAAACTTGGTGACACTTCTTCTTTACGTGAAGCATTCTAA
  ;
end;
