# Supplementary material for: Order, please! Uncertainty in the ordinal-level classification of Chlorophyceae
Source: PeerJ. 2019 May 15;7:e6899. doi: 10.7717/peerj.6899 (PMC6525593; doi:10.7717/peerj.6899)
Supplement: Supplemental Information 1 — This compressed folder contains untrimmed, masked alignments for individual chloroplast genes (subfolder nexus), as well as trimmed alignments with appropriate analysis blocks and the consensus trees resulting from these single-gene and concatenated analyses (MrBayes subfolders). Supplementary methods with associated references are included in the SupplementaryMethods.txt file. SVDquartets, BaliPhy, PhyloBayes and RAxML analysis files are in separate subfolders, with their respective resulting tree files. Files associated with MrBayes analysis of the 1st and 2nd positions and the analysis of the 3rd positions are placed in the subfolders 1st_and_2nd_positions_only and 3rd_positions_only, respectively. The 18Splastid_combined subfolder contains the MrBayes analysis materials (alignment and consensus tree) for the analysis including nucleotide plastid data as well as 18S nucleotide data. Documentation, trees and scripts used to create Fig. 3 are included in the “Figure3” subfolder, and documentation for and full results of Treespace analyses are in the “Treespace” subfolder. The results of the AU topology tests are included in a Word document. [file peerj-07-6899-s008.zip › supplementary_alignments_trees/nexus/psbT.nex]

#nexus

begin data;
  dimensions ntax=67 nchar=228;
  format datatype=dna gap=- missing=?;
  matrix
                                 [----+----|----+----|----+----|----+----|----+----|----+----|----+----|----+----|----+----|----+-100|----+----|----+----|----+----|----+----|----+----|----+----|----+----|----+----|----+----|----+-200|----+----|----+----|----+----|----+----|----+----|----+----|----+----|----+----|----+----|----+-300|----+----|----+----|----+----|----+----|----+----|----+----|----+----|----+----|----+----|----+-400|----+----|----+----|----+----|----+----|----+----|----+----|----+----|----+----|----+----|----+-500|----+----|----+----|----+----|----+----|----+----|----+----|----+----|----+----|----+----|----+-600|----+----|----+----|----+----|----+----|----+----|----+----|----+----|----+----|----+----|----+-700|----+----|----+----|----+----|----+----|----+----|----+----|----+----|----+----|----+----|----+-800|----+----|----+----|----+----|----+----|----+----|----+----|----+----|----+----|----+----|----+-900|----+----|----+----|----+----|----+----|----+----|----+----|----+----|----+----|----+----|----+1000|----+----|----+----|----+----|----+----|----+----|----+----|----+----|----+----|----+----|----+1100|----+----|----+----|----+----|----+----|----+----|----+----|----+----|----+----|----+----|----+1200|----+----|----+----|----+----|----+----|----+----|----+----|----+----|----+----|----+----|----+1300|----+----|----+----|----+----|----+----|----+----|----+----|----+----|----+----|----+----|----+1400|----+----|----+----|----+----|----+----|----+----|----+----|----+----|----+----|----+----|----+1500|----+----|----+----|----+----|----+----]
                                 [******************************************************************************************************************************------------------------------------------------------------***---------------------------------******]
                   Ankyra_judayi  ------------------------------------------------------------------------------------------------------------------------------ATGGAAGCTTTAGTTTATACTTTTTTATTAATCGGTACTTTAGGAATTATTTTCTTTGCG---ATTTTCTTCAGAGAACCTCCACGTATTGTAAAA---TAA
          Atractomorpha_echinata  ------------------------------------------------------------------------------------------------------------------------------ATGGAAGCTTTAGTTTATACTTTTTTATTAATCGGAACTTTAGGAATTATTTTCTTTGCA---ATTTTTTTCAGAGAACCTCCACGTATTGTAAAA---TAA
        Borodinellopsis_texensis  ------------------------------------------------------------------------------------------------------------------------------ATGGAAGCTTTAGTATACACTTTCTTATTAATTGGAACGTTAGGTATTATATTTTTTGCA---ATTTTTTTCAGAGAACCTCCACGTATTGTTAAA---TAA
            Bracteacoccus_aerius  ------------------------------------------------------------------------------------------------------------------------------ATGGAAGCTTTAGTTTATACATTTTTATTAGTTGGTACGTTAGGAATTATCTTTTTCGCT---ATTTTTTTCAGAGAACCTCCACGCATGGTAAAA---TAA
         Bracteacoccus_giganteus  ------------------------------------------------------------------------------------------------------------------------------ATGGAAGCTTTAGTTTATACATTTTTATTAGTTGGTACGTTAGGAATTATCTTTTTCGCT---ATTTTCTTTAGAGAACCTCCACGCATGGTAAAA---TAG
             Bracteacoccus_minor  ------------------------------------------------------------------------------------------------------------------------------ATGGAAGCTTTAGTTTATACATTTTTATTAGTTGGTACGTTAGGAATTATCTTTTTCGCG---ATTTTCTTTAGAGAACCTCCACGTATGGTAAAA---TAA
           Carteria_cerasiformis  ------------------------------------------------------------------------------------------------------------------------------ATGGAAGCTTTAGTATATACGTTCCTTCTTGTTGGGACTTTAGGGATTATCTTTTTTTCT---ATCTTTTTTAGAGAGCCACCACGTATGTTAAAA---TAA
              Carteria_crucifera  ------------------------------------------------------------------------------------------------------------------------------ATGGAAGCATTAGTATATACTTTTTTATTAATTGGGACTTTAGGAATTATCTTTTTTGCT---ATTTTCTTTAGAGAGCCTCCTCGTATGTTAAAA---TAA
             Carteria_sp_SAG_8_5  ------------------------------------------------------------------------------------------------------------------------------ATGGAAGCTTTAGTTTATACATTTCTACTAGTTGGAACATTAGGAATTATCTTTTTTGCT---ATTTTTTTCCGCGAACCTCCACGTATGCTTAAA---TAG
        Chaetopeltis_orbicularis  ------------------------------------------------------------------------------------------------------------------------------ATGGAAGCACTTGTTTATACTTTTTTATTAATCGGGACGTTAGGAATCATCTTCTTTGCT---ATCTTTTTTAGAGAACCTCCACGTATTGTGAGA---TAA
       Characiochloris_acuminata  ------------------------------------------------------------------------------------------------------------------------------ATGGAAGCTTTAGTTTATACTTTCTTATTAATTGGAACGTTAGGTATTATCTTTTTCGCA---ATCTTTTTCAGAGAGCCTCCACGTATTGCAAAA---TAA
         Chlamydomonas_applanata  ------------------------------------------------------------------------------------------------------------------------------ATGGAAGCATTAGTTTACACTTTCTTATTAATTGGAACGTTAGGGATTATCTTTTTCGCA---ATTTTCTTCAGAGATCCTCCACGTATCGCTAAA---TAA
           Chlamydomonas_nivalis  ---------------------------------------------------------------------------------ATGCTAATTAAAAACAAAATCGTACTATTATTAATTTTACTTTATATGGAAGCGTTAGTTTACACCTTTTTATTAGTTGGGACATTAGGAATAATCTTTTTCGCA---ATTTTCTTTAGAGAACCTCCTCGTATGTTAAAA---TAA
          Chlamydomonas_peterfii  ------------------------------------------------------------------------------------------------------------------------------ATGGAAGCTTTAGTTTATACTTTTTTATTAGTTGGAACTTTAGGTATTATTTTCTTCTCT---ATTTTCTTTAGAGAGCCTCCACGTATGGTAGGT---TAA
       Chlamydomonas_reinhardtii  ------------------------------------------------------------------------------------------------------------------------------ATGGAAGCTTTAGTATATACTTTCTTATTAGTTGGGACTTTAGGTATTATTTTCTTCTCA---ATTTTCTTCAGAGATCCTCCACGTATGATTAAA---TAA
           Chlorococcum_tatrense  ------------------------------------------------------------------------------------------------------------------------------ATGGAAGCATTAGTTTACACTTTCTTATTAATTGGTACGTTAGGAATTATTTTCTTCGCT---ATCTTTTTCAGAGATCCTCCACGTATTGCAAAA---TAA
         Chlorogonium_capillatum  ------------------------------------------------------------------------------------------------------------------------------ATGGAAGCTTTAGTTTACACTTTCTTATTAATTGGAACGTTAGGTATTATCTTTTTCGCT---ATTTTCTTCAGAGAGCCTCCACGTATTGCTAAA---TAA
           Chloromonas_perforata  ------------------------------------------------------------------------------------------------------------------------------ATGGAAGCATTAGTTTACACTTTCTTATTAATTGGTACGTTAGGAATTATTTTCTTTGCT---ATCTTTTTCAGAGATCCTCCACGTATTGCAAAA---TAA
             Chloromonas_radiata  ------------------------------------------------------------------------------------------------------------------------------ATGGAAGCTTTAGTTTATACTTTTTTATTAATTGGGACTCTTGGAATTATCTTTTTTGCA---ATCTTCTTTAGAGAACCTCCTCGTATGTTAAAA---TAA
               Chloromonas_rosae  ------------------------------------------------------------------------------------------------------------------------------ATGGAAGCTCTCGTTTACACATTTTTATTGGTTGGTACTTTAGGAATAATTTTTTTTGCA---ATCTTCTTTAGAGAACCTCCTCGTATGTTAAAA---TAA
         Chlorosarcinopsis_eremi  ------------------------------------------------------------------------------------------------------------------------------ATGGAAGCTTTAGTTTACACTTTCTTATTAATTGGTACGTTAGGGATTATTTTCTTTTCA---ATCTTTTTCAGAGAACCTCCACGTATCGCAAAA---TAA
          Chlorotetraedron_incus  ------------------------------------------------------------------------------------------------------------------------------ATGGAAGCTTTAGTTTATACATTTTTATTAATTGGAACATTAGGTATTATCTTTTTCGCG---ATTTTCTTTAGAGAACCTCCACGTATGGTAAAA---TAA
      Chromochloris_zofingiensis  ------------------------------------------------------------------------------------------------------------------------------ATGGAAGCTTTAGTTTATACATTTTTATTAATTGGAACTTTAGGGATTATTTTCTTTGCG---ATCTTCTTTAGAGAACCTCCTCGTATGGTTAAA---TAA
         Cylindrocapsa_geminella  ------------------------------------------------------------------------------------------------------------------------------ATGGAAGCTTTAGTTTATACTTTTTTATTAATTGGTACGCTAGGTATTATATTTTTTGCA---ATCTTTTTTAGAGAGCCTCCTCGCATGGTTAAA---TAA
           Desmotetra_stigmatica  ------------------------------------------------------------------------------------------------------------------------------ATGGAAGCTTTAGTGTACACTTTTTTATTAATTGGAACTTTAGGGATTATCTTTTTCTCT---ATTTTCTTTAGAGAACCTCCACGCATGATTAAA---TAA
               Dunaliella_salina  ------------------------------------------------------------------------------------------------------------------------------ATGGAAGCTTTAGTTTACACTTTCTTATTAATTGGAACGTTAGGTATTATCTTTTTCTCT---ATCTTTTTTAGAGAGCCTCCACGTATTGCAAAA---TAG
            Elakatothrix_viridis  ------------------------------------------------------------------------------------------------------------------------------ATGGAAGCTTTAGTTTATACATTTTTATTAATAGGTACATTAGGAATTATTTTTTTTGCC---ATTTTTTTTCGTGAACCGCCACGTTTAATCAAG---TAA
           Floydiella_terrestris  ------------------------------------------------------------------------------------------------------------------------------ATGGAAGCACTAGTTTATACTTTTTTATTAATTGGAACATTAGGTATCATTTTCTTTGCA---ATCTTTTTTAGAGAACCACCACGTATTGTAAGA---TAG
         Follicularia_botryoides  ------------------------------------------------------------------------------------------------------------------------------ATGGAAGCTTTAGTTTACACATTTTTACTAATTGGAACTTTAGGAATTATCTTTTTCGCA---ATTTTCTTTAGAGAACCACCTCGTATGTTAAAA---TAA
         Golenkinia_longispicula  ------------------------------------------------------------------------------------------------------------------------------ATGGAAGCTTTAGTTTATACTTTCTTATTAGTAGGTACTTTAGGAATTATCTTTTTTGCC---ATTTTTTTCAGAGAACCTCCTCGTATGGTTAAA---TAA
                Gonium_pectorale  ------------------------------------------------------------------------------------------------------------------------------ATGGAAGCTTTAGTATATACTTTCTTATTAGTTGGGACTTTAGGTATTATTTTCTTTGCT---ATTTTCTTTAGAGATCCTCCACGTATGGTTAAA---TAA
         Haematococcus_lacustris  ------------------------------------------------------------------------------------------------------------------------------ATGGAAGCTTTAGTTTATACTTTTTTACTAATTGGAACGTTAGGTATTATATTTTTTGCA---ATTTTCTTTAGAGAACCACCACGTATTGCAAAA---TAG
              Hafniomonas_laevis  ATGAATTTAGTTATTAAAAAATTAAGAAGCCTCTTCCCGACAATTTGCATGTCAAAAAGTCTGCTTACATTGACTAAATTTGGATTTCTACTCTTTTTCATAAAAATATATCTATCTTATTTCACTATGGAAGCGTTAGTATATACCTTCTTACTTATTGGTACTTTAGGAATTATTTTCTTCTCT---ATTTTCTTCCGTGATCCTCCACGTATGATTAAA---TAA
            Hariotina_reticulata  ------------------------------------------------------------------------------------------------------------------------------ATGGAAGCATTAGTTTATACTTTTTTATTAATTGGAACATTAGGAATTATCTTTTTCGCG---ATTTTCTTTAGAGAACCACCAAGAATGGTAAAA---TAA
                   Jenufa_minuta  ------------------------------------------------------------------------------------------------------------------------------ATGGAAGCTTTAGTATATACATTTTTGTTAATAGGTACTTTAGGAATTATATTTTTTTCT---ATATTTTTTAGAGAACCGCCTCGCATGTTAAAA---TAG
                Jenufa_perforata  ------------------------------------------------------------------------------------------------------------------------------ATGGAAGCTTTAGTTTATACATTTTTATTAATCGGTACTTTAGGAATTATCTTTTTTGCT---ATATTTTTTAGAGAACCTCCTCGTATGGTTAAA---TAA
            Kirchneriella_aperta  ------------------------------------------------------------------------------------------------------------------------------ATGGAAGCATTAGTTTACACTTTTTTATTAATTGGTACGTTAGGAATTATTTTCTTTGCG---ATTTTCTTTAGAGAACCTCCTCGTATGGTTAAA---TAG
        Koshicola_spirodelophila  ------------------------------------------------------------------------------------------------------------------------------ATGGAAGCTCTGGTTTATACCTTTTTACTCGTGGGAACGTTAGGAATTATCTTCTTTGCG---ATCTTTTTTAGAGAACCGCCTAGAATTGCGCGT---TAA
             Lobochlamys_culleus  ------------------------------------------------------------------------------------------------------------------------------ATGGAAGCTTTAGTTTATACTTTCTTATTAATCGGAACACTAGGAATTATCTTTTTCGCA---ATCTTTTTTAGAGATCCTCCACGTATTGTAAGA---TAG
              Lobochlamys_segnis  ------------------------------------------------------------------------------------------------------------------------------ATGGAAGCTTTAGTTTATACTTTCTTATTAATTGGAACACTAGGAATTATTTTCTTTGCT---ATTTTTTTTAGAGATCCTCCACGTATTGTAAGA---TAG
             Microglena_monadina  ------------------------------------------------------------------------------------------------------------------------------ATGGAAGCTTTAGTATATACTTTCTTATTAATCGGAACGTTAGGTATTATCTTTTTTGCA---ATTTTTTTCAGAGAACCTCCTCGTGTCGCAAAA---TAA
                   Microspora_sp  ------------------------------------------------------------------------------------------------------------------------------ATGGAAGCACTGGTATATACTTTTTTACTAATTGGAACTTTAGGAATTATTTTTTTCGCC---ATCTTCTTTAGAGAACCACCAAGAATAGTGAAA---TAA
         Mychonastes_homosphaera  ------------------------------------------------------------------------------------------------------------------------------ATGGAAGCTTTAGTTTACACATTTTTATTAATTGGGACTTTAGGAATTATTTTCTTCGCG---ATTTTCTTCCGAGAACCACCACGTATGCTTAAA---TAA
             Mychonastes_jurisii  ------------------------------------------------------------------------------------------------------------------------------ATGGAAGCTTTAGTTTACACATTTTTATTAATTGGGACTTTAGGAATTATTTTCTTCGCG---ATTTTCTTCCGAGAACCACCACGTATGCTTAAA---TAA
             Neochloris_aquatica  ------------------------------------------------------------------------------------------------------------------------------ATGGAAGCTTTAGTTTATACATTTTTATTAATTGGTACATTAGGTATTATTTTCTTTGCT---ATTTTCTTTAGAGAACCTCCTCGTATGGTTAAA---TAA
        Oedocladium_carolinianum  ------------------------------------------------------------------------------------------------------------------------------ATGGAAGCTTTAGTTTACACTTTTTTATTAATTGGAACTTTAGGTATTATTTTTTTTGCT---ATTTTCTTTAGAGAACCTCCTCGTATTGTTCGC---TAA
        Oedogonium_angustistomum  ------------------------------------------------------------------------------------------------------------------------------ATGGAAGCTTTAGTTTACACTTTTTTATTAATTGGAACTTTAGGTATTATTTTTTTTGCT---ATTTTCTTTAGAGAACCTCCTCGCATTGTTCGT---TAA
            Oedogonium_cardiacum  ------------------------------------------------------------------------------------------------------------------------------ATGGAAGCTTTAGTTTACACTTTTTTATTAATTGGAACTTTAGGTATTATTTTCTTTGCT---ATTTTCTTTAGAGAACCTCCTCGCATTGTTCGC---TAA
          Oogamochlamys_gigantea  ------------------------------------------------------------------------------------------------------------------------------ATGGAAGCTTTAGTTTATACTTTCTTATTAATTGGAACATTAGGAATTATCTTTTTCGCA---ATTTTTTTCAGAGATCCTCCGCGTATTGTAAGA---TAG
          Ourococcus_multisporus  ------------------------------------------------------------------------------------------------------------------------------ATGGAAGCATTAGTTTACACTTTTTTATTAATTGGTACATTAGGAATTATTTTCTTTGCG---ATTTTCTTTAGAGAACCTCCTCGTATGGTTAAA---TAA
           Palmellopsis_texensis  ------------------------------------------------------------------------------------------------------------------------------ATGGAAGCTTTAGTATACACATTTTTATTAGTTGGAACATTAGGAATTATCTTTTTTGCA---ATCTTTTTCAGAGAACCTCCACGCATCAATACTAATTAA
         Parallela_transversalis  ------------------------------------------------------------------------------------------------------------------------------ATGGAAGCTTTGGTATATACCTTTTTATTAATTGGTACATTGGGGATCATTTTCTTTGCA---ATCTTTTTTAGAGAGCCACCACGTATTGTTAAA---TAA
               Pediastrum_duplex  ------------------------------------------------------------------------------------------------------------------------------ATGGAAGCTTTAGTTTATACATTTTTATTAATTGGTACATTAGGAATTATCTTTTTCGCT---ATTTTCTTTAGAGAACCTCCACGTATGGTAAAA---TAA
           Phacotus_lenticularis  ------------------------------------------------------------------------------------------------------------------------------ATGGAAGCTTTAGTTTACACTTTCTTATTAGTAGGAACGTTAGGTATTATCTTTTTCTCA---ATTTTCTTCAGAGAACCTCCACGTATCGTTAAA---TAA
              Pleodorina_starrii  ------------------------------------------------------------------------------------------------------------------------------ATGGAAGCTTTAGTTTATACTTTCTTATTAGTTGGGACTTTAGGTATTATTTTCTTTGCT---ATTTTCTTTAGAGATCCTCCACGTATGGTTAAG---TAA
          Protosiphon_botryoides  ------------------------------------------------------------------------------------------------------------------------------ATGGAAGCATTAGTTTACACTTTCTTATTAATTGGTACGTTAGGTATTATTTTCTTTGCT---ATCTTTTTCAGAGATCCTCCACGTATTGCAAAA---TAA
  Pseudomuriella_schumacherensis  ------------------------------------------------------------------------------------------------------------------------------ATGGAAGCTTTAGTTTATACATTTTTATTAGTTGGTACTTTAGGAATTATCTTTTTTGCT---ATTTTCTTCAGAGAACCTCCTCGCATGGTAAAA---TAG
              Rotundella_rotunda  ------------------------------------------------------------------------------------------------------------------------------ATGGAAGCTTTAGTTTATACATTTTTATTAATTGGAACATTAGGAATCATCTTTTTCGCT---ATTTTCTTTAGAGAACCTCCTCGTATGGTAAAA---TAG
            Scenedesmus_obliquus  ------------------------------------------------------------------------------------------------------------------------------ATGGAAGCATTAGTTTATACTTTTTTATTAATCGGAACATTAGGAATTATCTTTTTCGCA---ATTTTCTTTAGAGAACCACCTCGTATGGTAAAA---TAA
          Schizomeris_leibleinii  ------------------------------------------------------------------------------------------------------------------------------ATGGAAGCTTTAGTTTATACTTTCTTATTGATTGGTACTCTAGGGATTATCTTTTTTGCT---ATCTTTTTTAGAGAACCTCCTCGTATTGTAAGA---TAA
          Spermatozopsis_similis  ------------------------------------------------------------------------------------------------------------------------------ATGGAAGCTGTTGTTTATACATTCTTATTAATGGGTACATTAGGTATTATTTTCTTCGCT---ATTTTCTTTAGAGACCCACCACGTATGTTAAAA---TAA
       Stephanosphaera_pluvialis  ---------------------------------------------------------------------------------ATGCACTTCATTTTTTTAAATTTATTTATAATAAACACCCTTTTTATGGAAGCTTTAGTTTACACATTTTTATTAATCGGCACATTAGGTATTATTTTCTTTGCA---ATTTTCTTTAGAGAGCCCCCACGTATTGCAAAA---TAA
        Stigeoclonium_helveticum  ------------------------------------------------------------------------------------------------------------------------------ATGGAAGCTTTAGTTTATACTTTCTTATTGATTGGTACTCTAGGGATTATCTTTTTCGCT---ATCTTTTTTAGAGAACCTCCGCGTATTGTAAGA---TAA
      Treubaria_triappendiculata  ------ATGTTTTTGATATTCCAAATTTTTTGCTATTCTAGCAAAAGAATAGATTTTCCTTTTTATAATAACTTCTTAAAAATTTGCAAAGATTTTTATTACATTAAAAATAAAAAAAAAACATATATGGAAGCTTTAGTTTATACATTTTTATTAATTGGAACATTAGGTATTATATTTTTTTGCTATTTTTTTTTTAGAGAACCACCACGTATGCTTAAA---TAA
              Trochiscia_hystrix  ------------------------------------------------------------------------------------------------------------------------------ATGGAAGCTTTAGTTTATACATTTTTATTGATTGGAACATTAGGTATTATCTTTTTTGCT---ATTTTTTTTAGAGAACCACCACGTATGCTTAAA---TAA
                      Uronema_sp  ------------------------------------------------------------------------------------------------------------------------------ATGGAAGCTTTAGTTTACACTTTCTTATTGATTGGTACTCTAGGAATTATCTTTTTCGCT---ATTTTCTTTAGAGAACCTCCTCGTATTGTGAGA---TAA
                  Volvox_carteri  ------------------------------------------------------------------------------------------------------------------------------ATGGAAGCTTTAGTATATACTTTCTTATTAGTTGGGACTTTAGGTATTATTTTCTTTGCT---ATTTTCTTTAGAGATCCTCCACGTATGGTTAAG---TAA
  ;
end;
