# Supplementary material for: Order, please! Uncertainty in the ordinal-level classification of Chlorophyceae
Source: PeerJ. 2019 May 15;7:e6899. doi: 10.7717/peerj.6899 (PMC6525593; doi:10.7717/peerj.6899)
Supplement: Supplemental Information 1 — This compressed folder contains untrimmed, masked alignments for individual chloroplast genes (subfolder nexus), as well as trimmed alignments with appropriate analysis blocks and the consensus trees resulting from these single-gene and concatenated analyses (MrBayes subfolders). Supplementary methods with associated references are included in the SupplementaryMethods.txt file. SVDquartets, BaliPhy, PhyloBayes and RAxML analysis files are in separate subfolders, with their respective resulting tree files. Files associated with MrBayes analysis of the 1st and 2nd positions and the analysis of the 3rd positions are placed in the subfolders 1st_and_2nd_positions_only and 3rd_positions_only, respectively. The 18Splastid_combined subfolder contains the MrBayes analysis materials (alignment and consensus tree) for the analysis including nucleotide plastid data as well as 18S nucleotide data. Documentation, trees and scripts used to create Fig. 3 are included in the “Figure3” subfolder, and documentation for and full results of Treespace analyses are in the “Treespace” subfolder. The results of the AU topology tests are included in a Word document. [file peerj-07-6899-s008.zip › supplementary_alignments_trees/nexus/psbC.nex]

#nexus

begin data;
  dimensions ntax=67 nchar=1500;
  format datatype=dna gap=- missing=?;
  matrix
                                 [----+----|----+----|----+----|----+----|----+----|----+----|----+----|----+----|----+----|----+-100|----+----|----+----|----+----|----+----|----+----|----+----|----+----|----+----|----+----|----+-200|----+----|----+----|----+----|----+----|----+----|----+----|----+----|----+----|----+----|----+-300|----+----|----+----|----+----|----+----|----+----|----+----|----+----|----+----|----+----|----+-400|----+----|----+----|----+----|----+----|----+----|----+----|----+----|----+----|----+----|----+-500|----+----|----+----|----+----|----+----|----+----|----+----|----+----|----+----|----+----|----+-600|----+----|----+----|----+----|----+----|----+----|----+----|----+----|----+----|----+----|----+-700|----+----|----+----|----+----|----+----|----+----|----+----|----+----|----+----|----+----|----+-800|----+----|----+----|----+----|----+----|----+----|----+----|----+----|----+----|----+----|----+-900|----+----|----+----|----+----|----+----|----+----|----+----|----+----|----+----|----+----|----+1000|----+----|----+----|----+----|----+----|----+----|----+----|----+----|----+----|----+----|----+1100|----+----|----+----|----+----|----+----|----+----|----+----|----+----|----+----|----+----|----+1200|----+----|----+----|----+----|----+----|----+----|----+----|----+----|----+----|----+----|----+1300|----+----|----+----|----+----|----+----|----+----|----+----|----+----|----+----|----+----|----+1400|----+----|----+----|----+----|----+----|----+----|----+----|----+----|----+----|----+----|----+1500|----+----|----+----|----+----|----+----]
                                 [************************************************************************************************************------------------------------------------------------------------------------------------------------------------------------------------------------------------------------------------------------------------------------------------------------------------------------------------------------------------------------------------------------------------------------------------------------------------------------------------------------------------------------------------------------------------------------------------------------***------------------------------------------------------------------------------------------------------------------------------------------------------------------------------------------------------------------------------------------------------------------------------------------------------------------------------------------------------------***---------------------------------------------------------------------------------------------------------------------------------------------------------------------------------------------------------------------------------------------------------------------------------------------------------------------------------------------------------------------------------------------------------------------------------------------------------------------------------------------------------------------***]
                   Ankyra_judayi  ------------------------------------------------------------------------------------------------------------GTGGAAACGCTCTTTAATGGAACACTTACTGTAGGTGGTCGTGACCAAGAATCCACAGGTTTTGCTTGGTGGTCTGGAAACGCTCGTCTAATTAATCTTTCAGGTAAACTTTTAGGTGCTCACGTAGCACATGCTGGTTTAATCGTTTTTTGGGCAGGTGCAATGAACTTATTTGAAGTAGCTCACTTTGTACCAGAAAAACCTATGTATGAACAAGGTTTAATCCTTTTACCGCACATTGCTACTTTAGGTTATGGTGTTGGTCCAGGTGGTGAAGTTATTGATACATTCCCATACTTTGTTTCAGGCGTATTACATTTAATTTCTTCAGCAGTTTTAGGTTTTGGTGGTGTTTATCACTCATTAATTGGTCCAGAAACTTTAGAAGAATCATTCCCATTCTTTGGTTATGTATGGAAAGACAAAAATAAAATGACTAATATTCTTGGCTATCACCTTATTATGTTAGGTTTAGGCGCTTGGTTATTAGTTTGGAAAGCTATGTATTTTGGTGGTGTTTATGATACTTGGGCT---CCAGGTGGTGGAGACGTGAGAATTATCACTAACCCTACAACAAGTGCTGCTGTAATTTTTGGTTACTTAGTAAAATCACCTTTTGGCGGTGATGGTTGGATTGTAAGTGTAGATAATATGGAAGATATTATTGGTGGTCATATTTGGATTGGAACTTTAGAAATTTTAGGTGGTATTTGGCACATTTATACAACACCTTGGCCGTGGGCACGTCGTGCATTTGTTTGGTCAGGCGAAGCATACTTATCATACAGTTTAGCTGCTATTTCTGTAATGGGCTTTATTGCTTGTTGTATGTCATGGTTTAACAATACTGCTTATCCATCAGAATTCTATGGCCCAACTGGT---CCTGAAGCATCTCAATCACAAGCATTTACATTCCTTGTTCGTGACCAACGTTTAGGTGCAAACGTAGCATCTGCTCAAGGTCCAACTGGTTTAGGTAAATATTTAATGCGTTCACCTACTGGTGAAATCATTTTTGGTGGTGAAACTATGCGTTTCTGGGATTTCCGTGGTCCTTGGTTAGAACCATTAAGAGGACCTAATGGTTTAGATTTAAATAAATTAAAGAATGATATTCAACCATGGCAAGAACGTCGTGCTGCTGAATATATGACACATGCACCTCTAGGATCTTTAAACTCTGTAGGTGGTGTAGCAACAGAAATCAACTCAACTAACTTTGTTAGTCCACGTTCTTGGTTAGCAACTAGCCATTTCGTTCTTGGTTTCTTCTTCTTTATTGGACATTTATGGCATGCAGGGCGTGCGCGTGCTGCTGCTGCTGGTTTTGAAAAAGGTATTGACCGTTTAGATGAACCTGCATTATCAATGCGTCCATTAGATTAA
          Atractomorpha_echinata  ------------------------------------------------------------------------------------------------------------GTGGAAACGCTCTTTAATGGAACACTTACGGTAGGTGGTCGTGACCAAGAATCCACAGGTTTTGCTTGGTGGTCTGGAAACGCTCGTCTAATTAATCTTTCAGGTAAACTTTTAGGTGCTCACGTAGCACACGCTGGTTTAATCGTTTTTTGGGCAGGTGCAATGAATTTATTTGAAGTAGCTCACTTTGTCCCTGAAAAACCAATGTATGAACAAGGTTTAATTCTTTTACCACATATTGCTACTTTAGGTTACGGTGTTGGTCCAGGTGGGGAAGTTATTGATACATTCCCATATTTTGTTTCAGGTGTATTACATTTAATTTCTTCAGCTGTTTTAGGCTTTGGTGGGGTTTATCACTCATTAATTGGTCCGGAAACTTTAGAAGAATCTTTCCCATTCTTTGGTTATGTATGGAAAGACAAAAATAAAATGACTAATATTCTTGGTTATCACCTTATTATTTTAGGTTTAGGTGCATGGTTATTAGTTTGGAAAGCTATGTATTTTGGCGGTGTTTACGATACTTGGGCT---CCGGGCGGTGGAGACGTTCGAATTATCACTAATCCTACAACAAATGCTGCTGTAATTTTTGGTTACTTAGTGAAATCACCTTTCGGGGGTGATGGTTGGATTGTTAGTGTAGATAATATGGAAGATATTATTGGTGGTCATATTTGGATCGGGACTTTAGAAATTTTAGGTGGTATTTGGCACATTTATACAACACCTTGGCCGTGGGCACGCCGTGCATTTGTTTGGTCTGGTGAAGCTTATTTATCATATAGTTTAGCAGCTATTTCTGTTATGGGCTTTATTGCTTGTTGTATGTCATGGTTTAACAATACTGCTTACCCTTCTGAATTTTATGGTCCAACAGGG---CCAGAAGCATCTCAATCTCAAGCATTTACATTCCTTGTTCGTGACCAACGTTTAGGGGCTAATGTTGCGTCAGCACAAGGACCAACAGGTTTAGGTAAATACTTAATGAGATCACCTACTGGTGAAATCATTTTCGGTGGTGAAACTATGCGTTTCTGGGATTTCCGTGGTCCTTGGTTAGAACCGTTAAGAGGTCCTAATGGTTTAGATTTAAACAAATTAAAGAATGATATTCAACCATGGCAAGAACGCCGTGCTGCTGAATATATGACACACGCACCTCTTGGATCTTTAAACTCTGTAGGTGGTGTAGCAACAGAAATTAACTCAACTAACTTTGTTAGTCCACGTTCTTGGTTAGCAACTAGTCATTTCGTTCTTGGTTTCTTCTTCTTTATTGGCCATTTATGGCATGCAGGCCGTGCACGTGCTGCAGCAGCTGGTTTTGAAAAAGGTATCGATCGTTTAGATGAACCGGCATTATCAATGCGTCCATTAGATTAA
        Borodinellopsis_texensis  ------------------------------------------------------------------------------------------------------------ATGGAAACACTTTTTAACGGAACACTAACTGTTGGTGGTCGTGATCAAGAATCCACAGGATTTGCTTGGTGGGCTGGTAATGCACGACTTATTAATCTTTCTGGGAAACTTTTAGGTGCTCACGTAGCTCATGCAGGTCTAATTGTTTTTTGGGCTGGTGCTATGAACTTATTTGAGGTTTCACATTTTGTTCCAGAAAAACCAATGTACGAACAAGGTCTAATTCTTCTTCCACACTTAGCTTCTTTAGGATATGGTGTAGGTCCTGGTGGTGAAGTTCTTGATACTTTTCCATACTTTGTTTCAGGTGTTTTACACCTTATTTCATCTGCAGTTTTAGGATTTGGTGGTGTATATCACTCATTAATTGGTCCAGAAACTTTAGAAGAATCGTTTCCATTCTTTGGATACGTTTGGAAAGACAAAAATAAAATGACTAACATTTTAGGTTATCATTTAATTATTCTTGGCGCAGGTGCTTGGTTACTAGTACTGAAAGCAATGTTCTTTGGTGGTCTTTATGATACTTGGGCT---CCAGGAGGTGGAGATACAAGAATTATTACAAACCCAACAACTAATGCTGCAGTTATCTTTGGCTACCTTTTAAAATCACCTTTTGGTGGGGATGGTTGGATTTGTAGTGTAGACAACCTTGAAGATATCGTTGGTGGTCACATTTGGATTGGTACTTTAGAAATTTTAGGTGGTATTTGGCATATTTATACAACTCCATGGCCATGGGCTCGACGTGCTTTTGTTTGGTCAGGTGAAGCTTACCTTTCATATAGTTTAGCTGCTATTGCAATGATGGGATTCATTGCTTGCTGTTTCTCATGGTTCAATAACACAGCCTACCCAAGCGAATTTTATGGGCCGACTGGT---CCTGAAGCGTCTCAAGCACAAGCATTTACGTTCCTTGTTCGTGACCAACGTTTAGGTGCTAACGTAGCATCGGCACAAGGTCCAACAGGTTTAGGGAAATATTTAATGCGTTCACCTACAGGTGAAATTATTTTTGGTGGTGAAACTATGCGTTTCTGGGATTTCCGTGGGCCTTGGGTTGAACCATTAAGAGGTCCAAACGGTTTAGATTTAACTAAATTAAAAAATGACATTCAACCATGGCAAGAACGTAGAGCAGCAGAATATATGACTCATGCTCCTTTAGGTTCTTTAAACTCTGTTGGTGGTGTTGCTACTGAAATTAATGCTGTTAACTTTGTATCACCACGCAGTTGGTTAGCTTGTTCACACTTTGTATTAGGTTTCTTCTTCTTTATTGGACACTTATGGCATGCTGGGCGTGCTCGTGCAGCTGCTGCTGGTTTTGAAAAAGGAATTGACCGTGTTGACGAGCCAGTACTTTCTATGCGACCTCTGGATTAA
            Bracteacoccus_aerius  ------------------------------------------------------------------------------------------------------------GTGGAAACGCTCTTTAATGGAACACTTACAGTAGGAGGTCGTGACCAAGAGTCTACAGGATTTGCTTGGTGGGCTGGAAATGCTCGTTTAATCAATTTATCTGGTAAACTTTTAGGCGCTCACGTGGCACACGCTGGTCTAATTGTATTTTGGGCGGGTGCTATGAACTTATTCGAAGTAGCTCACTTCGTACCAGAAAAACCTATGTATGAACAAGGTTTAATTTTGTTACCTCACATTGCAACTCTTGGTTATGGTGTAGGTCCTGGCGGAGAAATTCTGGATACATTCCCATATTTCGTATCTGGTGTACTTCATTTAATTTCTTCAGCAGTTCTTGGTTTTGGTGGTGTATATCACTCATTAATTGGACCAGAAACTTTAGAAGAATCTTTCCCTTTCTTTGGTTATGTTTGGAAAGATAAAAACAAAATGACAAACATTCTAGGTTATCACCTAATCATTCTAGGTTTAGGTGCATGGCTATTAGTTTGGAAAGCTATGTACTTTGGAGGTGTTTACGATACTTGGGCA---CCGGGGGGTGGAGACGTTCGTCTTATCACTAATCCAACTACGAATGCTGGTGTTATTTTCGGTTATTTATTAAAATCTCCATTCGGTGGTGATGGTTGGATTGTGAGTGTAGATAACATGGAAGACATTATTGGTGGTCACATTTGGATTGGAACTTTAGAAATTCTTGGCGGTCTTTGGCACGTATATACAACTCCTTGGCCATGGGCACGTCGCGCTTTTGTTTGGTCTGGTGAGGCTTATCTGTCATACAGTTTAGGTGCAATTTCTGTAATGGGATTCATCGCTTGTTGTATGTCTTGGTTTAATAACACAGCTTATCCTAGCGAATTTTATGGTCCAACAGGT---CCAGAAGCTTCACAATCACAAGCTTTTACATTCCTGGTTCGTGACCAACGTTTAGGTGCAAACGTTGCTTCAGCTCAAGGACCTACTGGTCTTGGTAAATATTTAATGAGATCACCTACTGGTGAAATCATTTTTGGTGGTGAGACGATGCGTTTCTGGGATTTCCGTGGACCGTGGTTAGAACCACTAAGAGGACCTAACGGTTTAGATTTAAATAAACTTAAAAACGATATTCAACCTTGGCAAGAGCGTCGTGCGGCTGAATACATGACTCATGCACCTCTTGGATCTTTAAACTCAGTAGGAGGTGTAGCAACTGAGATTAACGCAGTTAACTATGTATCTCCTCGTAGTTGGTTAGCTTGTTCACACTTCGTTTTAGGTTTCTTCTTCTTTATTGGTCATTTATGGCATGCTGGACGTGCTCGTGCAGCTGCTGCTGGTTTCGAAAAAGGTATCGATCGTTTAGACGAACCGGCTCTTTCTATGAGACCATTAGATTAA
         Bracteacoccus_giganteus  ATGGTTTTTGATTTTTATACATTTCATTCGATGAAAGTAATTATTGATAGAGAGCTGTTCAACTTCGGCGAACGAATAAATTTGTATTCCCTGAGGAGGTATTACCCCGTGGAAACGCTCTTTAATGGAACACTTACAGTAGGAGGTCGTGACCAAGAGTCTACAGGTTTTGCTTGGTGGGCTGGAAATGCTCGCTTGATCAATTTATCTGGTAAACTTTTAGGTGCTCACGTAGCACACGCTGGTCTGATTGTATTTTGGGCAGGTGCTATGAACTTATTTGAAGTAGCTCATTTCGTACCAGAAAAACCAATGTACGAACAAGGTCTGATTCTATTACCTCACATCGCAACTCTTGGTTATGGTGTAGGCCCTGGCGGAGAAATTCTTGATACATTCCCATACTTCGTATCTGGTGTTCTTCATTTAATTTCTTCAGCAGTTCTTGGTTTTGGTGGTGTATATCACTCATTAATTGGTCCAGAAACACTGGAAGAATCTTTCCCTTTCTTCGGTTACGTATGGAAAGACAAGAACAAAATGACTAACATTTTAGGTTACCACCTGATCATTTTAGGATTAGGAGCATGGTTATTAGTTTGGAAAGCTATGTACTTCGGCGGTGTGTACGATACTTGGGCG---CCTGGTGGTGGAGACGTTCGTCTTATCACGAATCCAACTACAAACGCTGGTGTTATTTTCGGTTACTTACTAAAATCACCATTTGGTGGTGATGGTTGGATCGTAAGCGTGGACAACATGGAAGACATCATCGGTGGTCACATTTGGATCGGAACTTTAGAAATCCTTGGTGGTCTATGGCACGTATATACTACTCCTTGGCCATGGGCACGACGTGCTTTCGTTTGGTCTGGTGAAGCTTACCTATCATACAGTTTAGGTGCGATCGCTGTTATGGGATTCATTGCTTGCTGTATGTCTTGGTTCAACAACACTGCTTATCCTAGCGAGTTTTATGGGCCAACGGGT---CCTGAAGCTTCACAATCTCAAGCTTTCACTTTCCTTGTTCGTGACCAACGTTTAGGTGCGAACGTAGCTTCAGCTCAAGGACCTACAGGTCTTGGTAAATATTTAATGAGATCGCCTACAGGTGAGATTATTTTTGGTGGTGAAACGATGCGTTTCTGGGATTTCCGTGGACCATGGCTAGAACCACTAAGAGGACCAAACGGTTTAGATTTAAATAAACTTAAAAACGATATTCAACCTTGGCAAGAACGTCGTGCAGCTGAATATATGACTCACGCGCCTCTAGGCTCTTTAAACTCAGTAGGTGGTGTAGCGACTGAAATCAACGCAGTTAACTACGTATCTCCTCGTAGTTGGTTAGCATGTTCACACTTCGTTTTAGGTTTTTTCTTCTTTATCGGTCACTTATGGCATGCTGGACGTGCTCGTGCAGCTGCTGCTGGTTTCGAAAAAGGTATCGACCGTTTAGACGAACCAGTTCTTTCTATGAGACCTTTAGATTAA
             Bracteacoccus_minor  ------------------------------------------------------------------------------------------------------------GTGGAAACGCTCTTTAATGGAACACTTACAGTAGGAGGTCGTGACCAAGAGTCTACAGGTTTTGCTTGGTGGGCTGGAAATGCTCGCTTAATCAATTTATCTGGTAAACTTTTAGGTGCTCACGTAGCACACGCAGGTCTAATCGTTTTTTGGGCAGGTGCTATGAACTTATTCGAAGTAGCGCATTTCGTACCAGAAAAACCTATGTATGAGCAAGGTCTAATTCTATTACCTCACATCGCGACTCTTGGTTATGGCGTAGGCCCTGGTGGAGAGATTCTTGATACATTCCCATATTTCGTGTCTGGTGTACTTCATTTAATTTCTTCGGCAGTTCTTGGTTTTGGTGGTGTATATCACTCATTAATTGGACCGGAAACACTAGAAGAATCTTTCCCTTTCTTCGGTTACGTGTGGAAAGACAAAAACAAGATGACTAACATTTTAGGTTATCACCTGATCATCCTAGGTTTAGGTGCGTGGTTATTAGTTTGGAAAGCTATGTACTTCGGTGGTATTTATGATACGTGGGCT---CCTGGAGGTGGAGACGTTCGTCTTATCACGAATCCAACTACAAATGCTGGTATTATTTTCGGTTACTTACTAAAATCACCATTTGGTGGTGATGGTTGGATCGTAAGTGTAGATAACATGGAAGATATCATCGGTGGTCACATTTGGATCGGAACTTTAGAAATCCTTGGAGGTCTTTGGCACGTATACACGACTCCTTGGCCATGGGCACGTCGTGCTTTCGTTTGGTCTGGTGAAGCTTATTTATCATACAGTTTAGCTGCAATTTCTGTAATGGGATTCATTGCTTGCTGTATGTCTTGGTTTAACAACACAGCTTATCCTAGTGAGTTTTACGGTCCAACAGGT---CCAGAAGCTTCACAATCACAAGCTTTCACTTTCCTTGTTCGTGACCAACGTTTAGGTGCTAACGTAGCTTCAGCTCAAGGTCCTACTGGTCTTGGTAAATATTTAATGAGATCACCTACTGGTGAAATCATTTTTGGTGGTGAAACAATGCGTTTCTGGGATTTCCGTGGACCATGGTTAGAACCGCTAAGAGGTCCAAACGGTCTAGACTTAAACAAACTTAAAAACGATATTCAACCTTGGCAAGAACGTCGTGCAGCTGAATACATGACTCATGCACCTCTAGGGTCTCTAAACTCTGTAGGTGGTGTAGCTACAGAAATCAACGCTGTTAACTACGTATCTCCTCGTAGTTGGTTAGCTTGTTCACACTTCGTTTTAGGTTTCTTCTTCTTTATCGGTCACTTATGGCATGCTGGACGTGCTCGTGCAGCTGCTGCTGGTTTCGAAAAAGGTATCGACCGTTTAGATGAACCTGTTCTTTCTATGAGACCATTAGATTAA
           Carteria_cerasiformis  ------------------------------------------------------------------------------------------------------------GTGGAAACTCTCTTTAATGGAACACTAACAATTGGTGGTCGTGACCAGGAAACAACTGGTTTTGCTTGGTGGGCAGGAAACGCTCGATTAATTAACTTATCAGGTAAACTTTTAGGAGCTCATGTAGCACATGCTGGTTTAATCGTATTCTGGGCAGGCGCTATGAATTTATTTGAAGTAGCTCATTTTGTACCAGAAAAACCTATGTACGAACAAGGTCTTATTTTATTACCGCACTTAGCTACAATTGGTTATGGTGTAGGTCCTGGTGGTGAAGTAATTGACACTTTCCCATACTTTGTTTCAGGTGTTCTTCATTTAATTTCATCAGCTGTTTTAGGTTTTGGTGGGGTTTATCACTCTTTAATCGGACCTGAGACATTAGAAGAATCTTTCCCGTTTTTTGGTTACGTTTGGAAAGATAAAAACAAGATGACGAATATTTTAGGTTATCACCTTATCATTCTAGGTATTGGTGCATGGCTTTTAGTTTGGAAAGCTATGTATTTTGGTGGTGTTTACGATACTTGGGCT---CCTGGTGGTGGAGACGTTCGTATTATTACTAATCCTACAACAACAGCTTCTGTTGTTTTTGGTTATTTATTAAAATCACCATTTGGTGGAGATGGTTGGATCGTTAGTGTTGATAACATGGAAGATATTATTGGTGGTCATATTTGGATTGGTACACTTTGTATCTTTGGTGGTATTTGGCATATTTATACAACACCATGGCCATGGGCACGTCGTGCTTTTGTTTGGTCAGGCGAAGCTTATCTTTCTTATAGCTTAGCTGCTATCTCATTAATGGGATTCACTGCATGTTGTATGGCATGGTTTAATACTACAGCATACCCTAGTGAATTCTATGGTCCAACAGGT---CCAGAAGCTTCTCAATCTCAAACGTTTACATTCTTAGTACGTGACCAACGTTTAGGTGCTAATGTAGCATCTGCACAAGGTCCTACAGGATTAGGTAAATATTTAATGAGATCACCAACAGGTGAAATCATTTTCGGGGGTGAAACAATGCGTTTCTGGGATTTCCGTGGTCCATGGTTAGAACCGCTAAGAGGTCCTAATGGTTTAGACTTAAATAAATTAAAAAATGATATTCAACCATGGCAAGAACGTCGTGCTGCAGAATATATGACACATGCACCTTTAGGGTCTTTAAACTCTGTAGGTGGTGTAGCTACTGAAATTAATAGTGTTAACTTTGTATCACCACGTTCATGGTTAGCTACTTCTCATTTCTGTTTAGGTTTCTTCTTCTTCGTTGGACACTTATGGCATGCAGGTCGTGCTCGTGCTGCTGCGGCTGGTTTTGAAAAAGGTATTGACCGTTTCGATGAACCTGTTCTTTCAATGCGTCCTATTGATTAA
             Carteria_sp_SAG_8_5  ------------------------------------------------------------------------------------------------------------GTGGAAACACTCTTTAATGGAACACTTACAGTAGGTGGTCGTGACCAAGAAACCACAGGTTTCGCTTGGTGGGCCGGGAATGCTCGATTAATTAATCTTTCTGGAAAATTATTAGGAGCTCACGTAGCTCACGCTGGTCTGATTGTATTCTGGGCTGGTGCTATGAACTTATTTGAAGTTTCACACTTCACACCAGAAAAACCAATGTACGAACAAGGTTTAATTTTATTACCACACATCGCTACATTAGGTTATGGTGTTGGACCTGGTGGAGAAGTAATTGACACTTTCCCTTACTTTGTATCTGGAGTACTACACTTAATTTCATCAGCTGTTTTAGGTTTTGGTGGTGTTTATCACTCACTAATTGGACCTGAAACATTAGAAGAATCATACCCATTCTTTGGTTATGTTTGGAAAGATAAAAATAAAATGACTAACATTTTAGGTTATCACCTTATTATGCTTGGTTTAGGTGCTTGGCTTCTTGTATGGAAAGCTATGTACTTTGGTGGTGTTTACGATACTTGGGCT---CCTGGTGGTGGAGACGTTCGTGTTATTACAAACCCAACAACAAATGCAGCTGTTATTTTTGGTTACTTACTAAAATCTCCTTTTGGTGGTGACGGTTGGATTGTTAGTGTTGATAACATGGAAGACATTATTGGTGGTCACATTTGGATCGGTACACTTGAAATTTTAGGTGGTATTTGGCACATTTATACAACACCATGGCCTTGGGCTCGTCGTGCTTTCGTTTGGTCTGGTGAAGCTTACCTATCTTACAGTTTAGGTGCTATTGCAGTAATGGGCTTCACGGCTTGTTGTATGGCTTGGTTTAACAACACAGCTTATCCAAGTGAATTCTACGGTCCAACTGCT---GCAGAAGCTTCACAATCTCAAACATTTACATTCCTAGTTCGTGACCAACGTTTAGGTGCTAACGTTGCATCTTCTCAAGGTCCTACTGGTTTAGGTAAATACTTAATGAGATCACCTACAGGAGAAATCATTTTTGGTGGTGAAACAATGCGTTTCTGGGATTTCCGTGGTCCATGGTTAGAACCACTACGTGGTCCAAACGGTTTAGACTTAAGCAAACTAAAAAATGATATCCAACCTTGGCAAGAACGAAGAGCTGCTGAATATATGACACACGCTCCTTTAGGATCTCTAAACTCAGTAGGTGGTGTTGCTACAGAAATTAACAGTGTTAACTTTGTTAGCCCACGTTCATGGTTATCTACTTCACACTTCTGTTTAGGTTTCTTCTTCTTCGTAGGACACTTATGGCACGCAGGTCGTGCACGTGCTGCTGCTGCTGGTTTTGAAAAAGGTATTGATAGATTTGATGAACCAGTATTATCAATGCGTCCTTTAGACTAA
        Chaetopeltis_orbicularis  ------------------------------------------------------------------------------------------------------------GTGGAAACACTATATAATGGAACATTGACCATTGGTGGTCGAGATCAAGAATCAACAGGTTTTGCTTGGTGGGCTGGTAACGCTCGTTTAATTAATCTTTCAGGACGTCTTTTAGGTGCACACGTAGCTCACGCAGGTCTTATCGTTTTTTGGGCTGGTGCAATGAACCTATTTGAAGTATCACACTTCGTACCTGAAAAACCAATGTATGAGCAAGGTTTAATTCTTCTTCCTCACTTAGCAACACTAGGTTATGGTGTTGGCCCAGGTGGTGAAATTATTGATACATTCCCTTACTTCGTATCTGGTGTATTACACTTAATTTCATCAGCAGTTTTAGGTTTTGGTGGTGTTTATCACTCTCTAATCGGACCTGAAACTCTTGAAGAAACTTTCCCATTCTTCGGTTACGTGTGGAAGGACAAGAACAAGATGACTAACATTTTAGGTTTCCATTTACTTATGTTAGGTATTGGTGCATGGCTTCTTGTATGGAAAGCTATGTTTTTTGGTGGTGTATATGATACATGGGCG---CCTGGAGGCGGTGATGTTCGTATCATCACAAACCCAACAACTAACCCAGGTGTTATCTTTGGTTACTTATTAAAATCACCTTTTGGTGGTGATGGTTGGATCGTAAGTGTTGATAACATGGAAGATATTATTGGTGGTCATATTTGGATTGGTACAGCTTGTTTATTTGGTGGTGTTTGGCACATCTTTACACAACCATGGGCTTGGACACGTCGTGCTTTTGTTTGGTCAGGTGAAGCTTATTTATCATATAGTTTAGGCGCTTTAGCTATTATGGGCTTTACAGCTTGTTGTATGAGCTGGTTTAATAACACAGCTTATCCAAGCGAATTCTTCGGTCCAACAGGT---CCTGAAGCATCACAATCACAAGCTTTCACATTCCTTGTTCGTGACCAACGTTTAGGTGCAAACGTAGCTTCTGCACAAGGTCCTACGGGTCTAGGTAAATACCTAATGAGATCACCATCTGGTGAAATCATCTTTGGTGGTGAAACAATGCGTTTCTGGGATTTCCGTGGTCCTTGGTTAGAGCCATTACGTGGACCAAATGGTCTAGATCTAAACAAATTAAAAAATGATATTCAACCATGGCAAGAACGCCGTGCTGCTGAATATATGACACATGCTCCTTTAGGTTCTCTAAACTCTGTAGGTGGTGTTGCAACAGAAATTAACTCTGTTAACTTTGTAAGCCCTCGTTCATGGTTAGCGACATCTCACTTCTGTTTAGGTTTCTTTATTTTCGTAGGCCACTTATGGCACGCAGGTCGTGCACGTGCAGCGGCTGCAGGTTTTGAAAAAGGTATTGACCGTTTTGACGAGCCAGTACTTTCAATGAGACCTATTGACTAA
       Characiochloris_acuminata  ------------------------------------------------------------------------------------------------------------GTGGAAACACTTTTTAACGGAACACTAACTGTTGGTGGTCGTGACCAAGAATCCACTGGGTTTGCTTGGTGGGCGGGAAATGCACGATTAATTAACCTTTCAGGTAAATTATTAGGCGCACACGTAGCACACGCTGGTCTTATTGTTTTCTGGGCAGGTGCAATGAACTTATTTGAAGTATCACACTTCGTTCCAGAAAAACCTATGTATGAACAAGGTCTAATTTTATTACCACACTTAGCTGCATTAGGTTATGGTGTTGGTCCTGGTGGTGAAGTTATTGATACTTTCCCATATTTCGTTTCTGGTGTATTACACCTTATTTCTTCAGCTGTTTTAGGTTTTGGTGGTGTTTATCACTCACTAATTGGTCCTGAAACTTTAGAAGAATCTTTCCCATTCTTTGGTTATGTTTGGAAAGACAAAAACAAAATGACTAACATTTTAGGTTACCACCTTATCATGTTAGGTTTAGGTGCTTGGTTATTAGTATTAAAAGCACTTTATTTTGGTGGCGTTTATGACACTTGGGCA---CCAGGTGGTGGTGACGTACGTATTATTACGAATCCAACAACAAATGCTGCTGTTATTTTCGGTTACCTAGTAAAATCACCTTTTGGTGGTGACGGTTGGATTTGCAGTGTTGATAACCTTGAAGACATCATTGGTGGTCACATTTGGATTGGTACTCTAGAGATCCTAGGTGGTATCTGGCACATTTATACAACTCCTTGGCCTTGGGCTAGACGTGCTTTTGTTTGGTCAGGTGAAGCTTACCTTTCATACAGTTTAGGTGCAATCGCAGTTATGGGTTTCACTGCTTGCTGTTTCTCTTGGTTTAACAATACTGCTTATCCTAGTGAGTTTTATGGTCCGACAGGC---CCCGAAGCTTCACAAGCACAAGCATTTACTTTCTTAGTTCGTGACCAACGTTTAGGTGCTAACGTTGCATCTGCTCAAGGTCCTACTGGTTTAGGTAAATACTTAATGCGTTCACCAACAGGTGAAATCATCTTTGGTGGTGAAACTATGCGTTTCTGGGATTTCCGTGGTCCATGGGTTGAACCTCTACGTGGCCCTAACGGTTTAGATCTAAACAAACTTAAGAACGATATCCAACCTTGGCAAGAACGTCGTGCTGCTGAGTACATGACTCACGCTCCATTAGGTTCTTTAAACTCAGTAGGTGGTGTTGCAACTGAAATTAACTCTGTTAACTTCGTTTCACCTCGTTCTTGGTTAGCTACTTCTCACTTCTGTTTAGGTTTCTTCTTCTTCGTAGGACACTTATGGCACGCAGGTCGTGCTCGTGCTGCTGCTGCTGGTTTCGAAAAAGGTATTGACCGTGTTGATGAACCAGTTCTTTCAATGCGTCCTTTAGATTAA
         Chlamydomonas_applanata  ------------------------------------------------------------------------------------------------------------GTGGAAACACTTTTTAACGGAACACTAACTGTAGGTGGTCGTGACCAAGAAACTACGGGTTTTGCGTGGTGGTCAGGTAACGCACGTTTAATCAACCTTTCTGGTAAACTATTAGGTGCACACGTAGCACACGCTGGTCTTATCGTATTCTGGGCTGGTGCTATGAACTTATTCGAAGTATCTCACTTCGTTCCAGAAAAACCAATGTATGAACAAGGTTTAATTCTTCTTCCTCACTTAGCTACTTTAGGTTACGGTGTTGGTCCTGGTGGTGAAGTAATTGATACATTCCCATACTTCGTTTCAGGTGTATTACACCTTATTTCTTCAGCTGTTTTAGGTTTTGGTGGTGTTTACCACTCATTAATTGGACCTGAAACATTAGAAGAATCTTACCCATTCTTTGGTTATGTTTGGAAAGACAAGAACAAGATGACTAACATCTTAGGTTACCACCTAATCATTTTAGGTTGTGGTGCTTGGCTTCTTGTTTTAAAAGCATTATACTTTGGTGGTATCTATGATACATGGGCC---CCGGGTGGTGGTGACGTTCGTATTATTACAAACCCAACAACAAACGCTGCAGTTATCTTCGGCTACTTAGTTAAATCTCCTTTCGGTGGTGATGGTTGGATTTGTAGTGTTGACAACTTAGAAGACATTATTGGTGGTCACATTTGGATCGGTACTTTATGTATTCTAGGCGGTATTTGGCACATTTACACAACTCCATGGCCATGGGCACGTCGTGCTTTCGTTTGGTCAGGTGAAGCGTACTTATCATACAGTTTAGGTGCTATCGCTGCTATGGGCTTTATCGCTTGTTGTTTCTCTTGGTTCAACAACACAGCTTACCCGAGCGAGTTCTTTGGCCCGACAGGT---CCTGAAGCTAGTCAAGCTCAAGCATTTACTTTCTTAGTTCGTGACCAACGTTTAGGTGCTAACGTTGCATCTGCACAAGGTCCTACTGGTTTAGGTAAATACTTAATGCGTTCACCAACAGGTGAAATCATTTTCGGTGGTGAAACAATGCGTTTCTGGGACTTCCGTGGCCCATGGGTTGAACCATTACGTGGTCCAAACGGTTTAGACTTAAACAAACTTAAAAACGATATTCAACCATGGCAAGAACGTCGTGCTGCTGAATACATGACTCATGCTCCTTTAGGTTCATTAAACTCTGTAGGTGGTGTTGCTACTGAAATTAACGCTGTTAACTTCGTAAGCCCACGTTCATGGTTAGCATGTTCACACTTCGTTTTAGGTTTCTTCTTCTTCATTGGCCACTTATGGCATGCGGGCCGTGCTCGTGCTGCTGCTGCTGGTTTTGAAAAAGGTATTGACCGTGTAGACGAACCAGTTCTTTCTATGCGTCCTTTAGACTAA
           Chlamydomonas_nivalis  ---------------------------------------------------ATGAAAATTAATGTTTCTTTTTGTATTAACAAAAAGAAACTGAGAAGGTTTTATCACATGGAAACACTTTTTAACGGGGTTTTATCAATAGGTGGGCGAACTCAGGAAGAAACTGGCTTTGCATGGTGGGCTGGTAATGCTCGACTAATTAATCTTTCGGGCAAACTTTTAGGAGCTCATGTTGCACATGCTGGATTAATTGTTTTTTGGGCAGGGGCTATGAACTTATTTGAAGTTTCGCACTTTGTACCTGAAAAACCAATGTATGAACAAGGTCTTATTCTTTTACCGCATATCGCAACATTAGGTTACGGTGTAGGCCCAGGTGGTGAAGTTATTGATACATTCCCATATTTTGTGTCTGGCGTTTTACATTTAATTTCATCTGCTGTTTTAGGTTTTGGTGGAGTTTTTCACTCATTAATTGGTCCAGAAACATTAGAAGAATCTTTCCCATTCTTTGGTTACATTTGGAAAGACAAAAACAAAATGACAAATATTTTAGGTTATCACCTTATTATGTTAGGTCTTGGTGCTTGGCTTCTTGTAATTAAAGCAATGTTTTTAGGAGGGGTTTATGATACTTGGGCT---CCAGGTGGTGGAGACGTTAGAATTATTTCAAATCCAACAACAAATGCTGCTATTATTTTTGGTTATTTATTAAAATCACCATTTGGTGGTGACGGTTGGATCGTAAGCGTTGATAATATGGAAGATATTATTGGCGGACACATTTGGATTGGTACACTTTTACTATTCGGTGGAATTTGGCACATTTATACAACGCCGTGGCCATGGGCTAGACGTGCTTTTATTTGGTCTGGTGAAGCTTATTTATCATATAGTTTAGCTGCTATATCATTAATGGGTTTTATTTCTTGTTGTATGTCTTGGTTCAATAATACTGCTTATCCAAGCGAGTTTTACGGGCCGACGGGT---CCTGAAGCATCTCAATCACAAACATTCACATTCTTAGTAAGAGACCAACGTTTAGGTGCTAATGTTGCATCTGCTCAAGGTCCAACAGGTTTAGGAAAATATTTAATGCGTTCTCCTACTGGAGAAATTATCTTTGGTGGTGAAACAATGCGTTTCTGGGATTTCCGTGGTCCTTGGTTAGAACCTTTAAGAGGTCCGAACGGTTTAGATTTAAATAAACTAAAAAATGATATTCAACCATGGCAAGAACGTCGTGCAGCTGAATACATGACGCATGCTCCTCTTGGATCATTAAATTCAGTAGGTGGAGTTGCAACAGAAATTAACGCTGTAAACTTTGTTAGTCCACGTTCATGGCTTGCCACTTCACATTTCTGTCTAGGTTTCTTCTTCTTTGTTGGTCATTTATGGCATTCTGGCCGTGCTCGTGCTGCTGCAGCTGGTTTTGAAAAAGGAATTGACAGATTTGATGAACCTGTTCTTTCTATGAAACCATTAGATTAA
          Chlamydomonas_peterfii  ------------------------------------------------------------------------------------------------------------GTGGAAACACTCTTTAATGGAACATTAACAGTAGGTGGTCGAGACCAAGAATCTACAGGATTCGCTTGGTGGTCGGGTAATGCTCGATTAATCAACCTTTCTGGTAAACTATTAGGTGCTCACGTAGCTCACGCAGGTCTTATTGTATTCTGGGCTGGTGCTATGAACTTATTCGAAGTATCTCACTTCGTTCCCGAGAAACCGATGTATGAACAAGGTTTAATTCTATTACCACACATTGCTAGTTTAGGTTATGGTGTTGGTCCTGGTGGTGAAATTATTGATACATTCCCATACTTCGTATCAGGTGTTCTTCACTTAATTTCATCAGCTGTTTTAGGCTTTGGTGGTGTTTATCACTCATTAATTGGTCCTGAAACATTAGAAGAATCTTACCCATTCTTTGGTTATGTTTGGAAAGACAAAAACAAAATGACAAACATTTTAGGTTACCACTTAATCATTTTAGGTTTAGGTGCATGGCTTTTAGTTTGGAAAGCAATGTACTTTGGCGGTATTTATGATACTTGGGCT---CCAGGTGGCGGTGACGTTCGTGTTATTACTAACCCGACAACAAATGCTGCTGTTATCTTTGGTTACCTATTAAAATCTCCATTTGGTGGTGACGGTTGGATTGTAAGTGTTGATAACTTAGAAGATATTATCGGTGGTCACATTTGGATTGGTACTTTAGAAATTTTAGGTGGTATTTGGCACATTTACACAACTCCTTGGCCATGGGCACGTCGTGCTTTTGTTTGGTCTGGTGAAGCTTACTTATCTTACAGTTTAGGTGCTATTGCTGTAATGGGCTTTATTGCTTGCTGTATGTCTTGGTTCAACAACACAGCTTACCCAAGTGAATTCTACGGCCCGACAGGC---CCTGAGGCTTCTCAAGCTCAAGCATTTACTTTCTTAGTTCGTGACCAACGTTTAGGTGCTAACGTAGCATCTGCTCAAGGTCCAACTGGTCTTGGTAAATACTTAATGCGTTCTCCAACAGGTGAAATCATTTTCGGTGGTGAAACAATGCGTTTCTGGGACTTCCGTGGTCCATGGGTAGAACCATTACGTGGTCCAAACGGTCTTGACTTAAACAAACTTAAAAATGATATCCAACCATGGCAAGAACGTCGTGCTGCTGAATACATGACTCACGCTCCTTTAGGTTCATTAAACTCTGTAGGTGGTGTAGCAACAGAAATTAACAGTGTTAACTTCGTATCTCCACGTTCATGGTTAGCGTGTTCACACTTCTGTTTAGGTTTCTTCTTCTTTATTGGTCACTTATGGCACGCTGGTCGTGCTCGAGCTGCAGCTGCAGGCTTCGAAAAAGGTATTGACCGTTTTGATGAACCGGTTTTATCTATGCGTCCATTAGACTAA
       Chlamydomonas_reinhardtii  ------------------------------------------------------------------------------------------------------------GTGGAAACACTTTTTAATGGAACACTTACAGTAGGTGGCCGTGACCAAGAAACAACAGGTTTTGCTTGGTGGTCAGGTAACGCACGTCTTATTAACCTTTCAGGTAAACTTTTAGGTGCTCACGTAGCTCACGCGGGTCTAATTGTTTTCTGGGCAGGTGCTATGAACTTATTCGAAGTATCACACTTCGTACCAGAAAAACCAATGTATGAACAAGGTTTAATTCTTTTACCACACATCGCAACTTTAGGTTACGGTGTAGGTCCAGGTGGTGAAATTATTGATACATTCCCGTACTTTGTATCAGGTGTTTTACACTTAATTTCATCAGCTGTTTTAGGTTTTGGTGGTGTATATCACTCATTAATTGGTCCTGAAACATTAGAAGAATCATACCCATTCTTTGGTTATGTTTGGAAAGACAAAAACAAAATGACTAACATTTTAGGTTACCACCTTATCATGTTAGGCTTAGGTGCATGGTTACTTGTTTGGAAAGCTATGTACTTTGGTGGTGTTTACGATACTTGGGCT---CCAGGTGGTGGTGACGTTCGTGTTATTACTAACCCAACAACAAATGCTGCTGTTATTTTTGGTTACCTTGTAAAATCTCCATTTGGTGGTGACGGTTGGATTTGTAGCGTTGATAATATGGAAGATATTATCGGTGGTCACATTTGGATCGGTACTTTAGAAATCCTTGGTGGTATTTGGCACATTTATACAACTCCATGGCCATGGGCACGTCGTGCTTTCGTTTGGTCTGGTGAAGCTTACCTATCTTACAGTCTTGGTGCTATTGGTGTAATGGGCTTCATTGCTTGTTGTATGTCTTGGTTCAACAATACTGCTTACCCAAGTGAATTCTACGGTCCAACTGGT---CCAGAAGCAAGTCAATCTCAAGCCTTCACTTTCTTAGTACGTGACCAACGTTTAGGTGCTAACGTAGCTTCTGCACAAGGTCCTACAGGTTTAGGTAAATACTTAATGCGTTCTCCAACAGGTGAAATCATTTTCGGTGGTGAAACTATGCGTTTCTGGGACTTCCGTGGTCCATGGTTAGAACCTCTACGTGGTCCAAACGGTTTAGACTTAAACAAACTTAAAAATGATATTCAACCTTGGCAAGAACGTCGTGCTGCTGAATACATGACTCACGCTCCTCTAGGTTCATTAAACTCTGTAGGTGGTGTTGCTACTGAAATTAACGCAGTTAACTTCGTATCTCCACGTTCATGGTTAGCTTGTTCACACTTCTGTTTAGGTTTCTTCTTCTTCATCGGTCACTTATGGCACGCAGGTCGTGCACGTGCTGCTGCTGCTGGTTTCGAAAAAGGTATCGACCGTTTCGACGAACCAGTTCTTTCAATGCGTCCTTTAGACTAA
           Chlorococcum_tatrense  ------------------------------------------------------------------------------------------------------------GTGGAAACACTTTTTAACGGAACACTTACTGTAGGCGGTCGTGACCAAGAAACTACTGGATTTGCATGGTGGGCAGGTAACGCACGATTAATTAACTTATCAGGTAAATTATTAGGTGCACACGTTGCACACGCTGGTTTAATTGTATTCTGGGCAGGTGCTATGAACTTATTTGAAGTATCTCACTTCGTTCCAGAAAAACCAATGTACGAACAAGGTTTAATTCTTTTACCTCACTTAGCAACATTAGGTTATGGTGTAGGTCCAGGCGGTGAAGTTATTGATACATTCCCATACTTTGTATCTGGTGTATTACACTTAATTTCTTCTGCTGTTTTAGGTTTTGGTGGTGTATATCACTCTTTAATTGGTCCTGAAACATTAGAAGAATCATACCCATTCTTTGGTTACGTTTGGAAAGACAAAAACAAAATGACTAATATTTTAGGTTACCACCTAATTATGTTAGGTTGTGGTGCTTGGCTTCTTGTTTTAAAAGCATTATACTTTGGTGGTGTTTATGACACTTGGGCT---CCTGGTGGTGGTGACGTACGTATTATTACAAACCCAACAACAAATGCTGCAGTAATCTTTGGTTACTTAGTTAAATCACCTTTTGGTGGTGACGGTTGGATTTGTAGTGTTGATAACTTAGAAGACATTATTGGTGGTCACATTTGGATTGGTACTCTATGTATTTTAGGTGGTATTTGGCATATTTACACGACTCCATGGCCATGGGCTCGTCGTGCTTTTGTTTGGTCAGGTGAAGCTTACCTATCTTACAGTTTAGGTGCTATTGCAACAATGGGATTCATTGCTTGTTGTTTCTCTTGGTTTAACAATACAGCTTATCCTAGTGAGTTTTATGGTCCAACGGGT---CCTGAAGCCTCTCAAGCTCAAGCTTTTACTTTCTTAGTACGTGACCAACGTTTAGGTGCTAATGTAGCTTCTGCTCAAGGTCCTACAGGTTTAGGTAAATATTTAATGCGTTCACCTACAGGTGAGATTATTTTCGGTGGTGAAACAATGCGTTTCTGGGACTTCCGTGGACCTTGGGTCGAACCATTAAGAGGTCCAAACGGTTTAGATTTAAACAAACTTAAAAATGATATCCAACCTTGGCAAGAACGTCGTGCAGCTGAATACATGACTCACGCCCCTTTAGGTTCATTAAACTCAGTAGGTGGTGTTGCTACTGAAATTAATGCTGTAAACTTTGTAAGCCCTCGTTCATGGTTAGCTTGTTCACATTTCTGTTTAGGTTTCTTCTTCTTCGTTGGCCACTTATGGCATGCTGGACGTGCTCGTGCTGCAGCAGCAGGTTTCGAAAAAGGTATTGACCGTGTAGACGAACCAGTACTTTCTATGCGTCCTTTAGACTAA
         Chlorogonium_capillatum  ------------------------------------------------------------------------------------------------------------GTGGAAACACTTTTTAACGGAACACTAACTGTTGGTGGTCGTGACCAAGAAACCACTGGTTTTGCTTGGTGGGCAGGTAACGCTAGATTAATTAATTTATCTGGTAAACTTTTAGGTGCACACGTAGCACACGCTGGTTTAATCGTATTCTGGGCTGGTGCTATGAACTTATTTGAAGTATCTCACTTTGTTCCTGAAAAACCAATGTATGAACAAGGTTTAATTCTATTACCTCACCTTGCTACTTTAGGTTATGGTGTAGGCCCAGGTGGTGAAGTTATTGATACTTTCCCATACTTCGTATCTGGTGTATTACACTTAATTTCATCTGCTGTTTTAGGTTTTGGTGGTGTATACCACTCTTTAATTGGGCCTGAAACTTTAGAAGAATCTTACCCATTCTTTGGTTACATTTGGAAAGACAAAAATAAGATGACTAACATTTTAGGTTACCACTTAATTATTTTAGGTTGTGGGGCTTGGCTTTTAGTTTTAAAAGCATTATACTTTGGTGGTGTTTATGATACTTGGGCA---CCAGGTGGTGGAGACGTTCGTCTTATTTCAAATCCAACAACAAATGCTGCTGTTATTTTTGGTTATTTAGTAAAATCACCATGGGGTGGTGACGGTTGGATTTGTAGCGTAGACAACTTAGAAGATATTATCGGTGGTCACATTTGGATCGGTACATTATGTATTTTAGGTGGGATTTGGCACATTTACACAACTCCTTGGCCATGGGCACGTCGTGCTTTCGTTTGGTCTGGTGAAGCTTACTTATCGTACAGTTTAGGTGCTGTTTCTTTAATGGGCTTCATTGCTTGTTGTTTCTCATGGTTCAACAATACTGCTTATCCAAGTGAATTCTATGGACCGACAGGT---CCAGAAGCTTCTCAAGCTCAAGCATTCACTTTCCTTGTTCGTGACCAACGTTTAGGTGCTAACGTTGCATCTGCGCAAGGTCCTACTGGTTTAGGTAAATATTTAATGCGTTCTCCTACTGGTGAAATTATCTTTGGTGGTGAAACTATGCGTTTCTGGGATTTTAGAGGCCCTTGGGCAGAACCTCTAAGAGGGCCAAACGGATTAGATCTTCAAAAATTAAAGTATGACGTACAGCCATGGCAAGAACGTCGTGCTGCCGAATACATGACTCACGCTCCTTTAGGTTCATTAAACTCAGTAGGTGGTGTTGCTACAGAAATTAATGCTGTTAACTTTGTAAGTCCACGTTCATGGTTAGCGTGTTCACATTTCTGTTTAGGTTTCTTCTTCTTTGTAGGTCACTTATGGCATGCTGGACGTGCACGTGCTGCTGCTGCAGGTTTCGAAAAAGGAATTGATCGTGTCGATGAACCTGTACTTTCAATGCGTCCTTTAGACTAA
           Chloromonas_perforata  ------------------------------------------------------------------------------------------------------------GTGGAAACACTTTTTAACGGAACACTTACTGTAGGCGGTCGTGACCAAGAAACTACTGGATTTGCATGGTGGGCAGGTAACGCACGATTAATTAACTTATCAGGTAAATTATTAGGTGCACACGTTGCACACGCTGGTTTAATCGTATTCTGGGCAGGTGCTATGAACTTATTTGAAGTATCTCACTTCGTTCCAGAAAAACCAATGTACGAACAAGGTTTAATTCTTTTACCTCACTTAGCAACATTAGGTTATGGTGTAGGTCCAGGTGGTGAAGTTATTGATACATTCCCATACTTTGTATCTGGTGTATTACACTTAATTTCTTCTGCTGTTTTAGGTTTTGGTGGTGTATATCACTCTTTAATTGGTCCTGAAACTTTAGAAGAATCATACCCATTCTTTGGTTATGTTTGGAAAGACAAGAACAAAATGACTAATATTTTAGGTTACCACCTAATCATGTTAGGTTGTGGTGCTTGGCTTCTTGTTTTAAAAGCATTATACTTTGGTGGTGTTTATGATACTTGGGCT---CCAGGAGGTGGTGATGTACGTATTATTACAAACCCAACAACAAATGCTGCAGTAATCTTTGGTTACTTAGTTAAATCACCTTTTGGTGGTGAGGGATGGATTTGTAGTGTTGATAACTTAGAAGACATTATTGGTGGTCATATTTGGATTGGTACTCTATGTATTTTAGGTGGTATTTGGCATATTTACACAACTCCTTGGCCGTGGGCACGTCGCGCATTTGTTTGGTCAGGTGAAGCTTACCTTTCTTACAGTTTAGGTGCTATTGCAACAATGGGATTTATTGCTTGTTGTTTCTCTTGGTTTAACAATACAGCTTATCCAAGTGAGTTTTATGGTCCAACGGGT---CCTGAAGCCTCTCAAGCTCAAGCGTTTACTTTCTTAGTACGTGACCAACGTTTAGGTGCTAACGTTGCTTCTGCTCAAGGTCCTACAGGTTTAGGTAAATATTTAATGCGTTCTCCTACAGGTGAAATTATCTTCGGTGGTGAAACAATGCGTTTCTGGGACTTCCGTGGGCCGTGGGTCGAACCATTAAGAGGTCCAAACGGTTTAGATTTAAACAAATTAAAAAATGATATTCAACCTTGGCAAGAACGTCGTGCTGCTGAATATATGACTCACGCTCCTTTAGGTTCATTAAACTCAGTAGGTGGTGTAGCTACTGAAATTAACGCTGTAAACTTTGTAAGCCCTCGTTCATGGTTAGCTTGTTCACATTTCTGTTTAGGTTTCTTCTTCTTCGTTGGCCACTTATGGCATGCTGGGCGTGCTCGTGCAGCTGCTGCAGGTTTCGAAAAAGGTATTGACCGTGTAGACGAACCAGTACTTTCTATGCGTCCTTTAGACTAA
             Chloromonas_radiata  ---------------------------------------------ATGATAATTCATATTCCCTTATTTGTTTGTGAAAGCAAAAGGGAACTGAGGAGGTTTTACCTAATGGAAACGCTTTTTAACGGAACACTTACAGTTGGTGGTCGTGACCAAGAATCCACTGGTTTCGCTTGGTGGGCCGGTAATGCTCGATTAATTAATCTTTCGGGCAAACTTTTAGGAGCTCATGTAGCGCATGCTGGGTTAATAGTTTTTTGGGCAGGTGCAATGAACTTATTTGAAGTTGCGCACTTTGTGCCAGAAAAGCCTATGTATGAGCAAGGTCTTATTCTTTTACCACACATTGCTTCATTAGGCTATGGTGTAGGACCAGGCGGTGAAGTTATTGATACATTCCCATATTTTGTATCTGGGGTTTTACATTTAATTTCATCAGCAGTTTTAGGCTTTGGTGGAGTTTACCACTCACTAATTGGTCCTGAAACATTAGAAGAATCTTTCCCTTTCTTTGGTTATGTGTGGAAAGACAAAAACAAAATGACTAACATTTTAGGTTATCACTTAATTATTTTAGGGTTAGGTGCTTGGCTTCTTGTTTTAAAAGCAATGTTTTTTGGAGGGGTTTATGATACTTGGGCT---CCAGGAGGGGGCGACGTAAGAATTATTACAAATCCAACAACAAATGCAGCTGTTATTTTTGGATATTTATTAAAATCACCTTTTGGTGGTGACGGTTGGATTGTAAGTGTTGATAATATGGAAGATATTATCGGGGGCCACATCTGGATCGGTACACTAGAAATTTTAGGCGGTATTTGGCACATCTATACAACACCTTGGCCTTGGGCAAGACGTGCTTTTATTTGGTCTGGCGAAGCTTATTTATCTTATAGTTTAGCAGCTGTTTCTTTAATGGGCTTTACAGCTTGCTGTATGTCTTGGTTCAACAATACTGCTTATCCAAGCGAATTTTATGGCCCGACGGGA---CCTGAAGCTAGTCAATCACAAGCTTTTACTTTCTTAGTTAGAGACCAGCGTTTAGGAGCAAACGTAGCTTCTGCTCAAGGTCCTACAGGTTTAGGTAAATATTTAATGAGATCTCCTACTGGAGAAATTATCTTCGGTGGTGAAACAATGCGTTTCTGGGATTTCCGTGGCCCTTGGTTAGAGCCGTTAAGAGGTCCAAACGGTTTAGATTTAAATAAACTAAAAAATGATATTCAACCTTGGCAAGAACGCCGTGCCGCAGAATATATGACACATGCTCCTCTTGGGTCATTAAACTCGGTTGGTGGGGTAGCAACAGAAATTAACGCAGTTAACTTCGTTAGTCCACGCTCATGGTTAGCTACTTCTCATTTCTGTTTAGGTTTCTTCTTCTTTGTTGGTCACTTATGGCATGCTGGTCGTGCTCGTGCAGCGGCGGCTGGTTTTGAAAAAGGAATTGATAGATTCGATGAACCAGCTCTATCAATGAGACCTTTAGACTAA
               Chloromonas_rosae  ------------------------------------------------------------------------------------------------------------ATGGAAACACTTTTTAACGGGGTCCTATCAATAGGTGGGCGAACTCAAGAAGAGACTGGCTTTGCATGGTGGGCTGGTAATGCTCGATTAATTAATCTTTCGGGCAAACTTTTAGGAGCTCATGTTGCTCATGCCGGATTAATTGTTTTTTGGGCTGGGGCTATGAATTTATTTGAAGTTTCGCACTTTGTACCTGAAAAACCTATGTATGAACAAGGTCTTATTTTATTACCACATATCGCAACATTAGGTTACGGTGTTGGCCCGGGTGGTGAAGTTATTGATACATTCCCATATTTTGTATCTGGCGTTTTACATTTAATATCATCTGCTGTTTTAGGTTTTGGTGGAGTTTTTCACTCACTAATTGGGCCAGAAACATTAGAAGAATCTTTCCCATTCTTTGGTTACGTTTGGAAAGACAAGAACAAGATGACTAATATTTTAGGTTATCACCTTATTATGTTAGGTCTTGGTGCTTGGCTTCTTGTGATTAAAGCAATGTTTTTAGGAGGGGTTTATGATACTTGGGCG---CCGGGTGGTGGAGACGTAAGAATTATTTCAAATCCAACAACAAATGCTGCTATTATTTTTGGTTATTTATTAAAATCACCATTTGGTGGTGACGGTTGGATTGTAAGCGTTGATAATATGGAAGATATTATTGGTGGACACATTTGGATTGGTACACTTTTACTTTTCGGTGGAATTTGGCACATTTATACTACGCCTTGGCCTTGGGCAAGACGTGCTTTTATTTGGTCAGGTGAAGCGTATTTATCTTATAGTTTAGCTGCTATATCATTAATGGGTTTTATTTCTTGTTGTATGTCTTGGTTCAATAATACTGCTTATCCAAGCGAATTTTACGGGCCAACGGGT---CCTGAAGCATCTCAATCACAAACATTTACATTCTTAGTAAGAGATCAACGTTTAGGTGCTAATGTTGCATCTGCTCAGGGGCCAACGGGTTTAGGAAAATATTTAATGCGTTCTCCTACAGGAGAAATTATCTTTGGTGGTGAAACTATGCGTTTCTGGGATTTCCGTGGTCCTTGGTTAGAACCATTAAGAGGGCCTAATGGTTTAGATTTAAATAAACTTAAAAACGATATTCAACCATGGCAAGAACGACGTGCAGCTGAATATATGACACATGCTCCTCTTGGATCATTAAATTCAGTAGGTGGTGTAGCTACAGAAATTAATGCTGTAAACTTTGTTAGTCCACGTTCGTGGCTTGCCACTTCGCATTTTTGTTTAGGTTTCTTCTTCTTTGTTGGTCACTTATGGCATTCTGGTCGTGCTCGTGCAGCAGCAGCTGGTTTTGAAAAAGGAATTGACAGATTTGATGAACCAGTTCTTTCTATGAAACCTTTAGACTAA
         Chlorosarcinopsis_eremi  ------------------------------------------------------------------------------------------------------------GTGGAAACACTTTTTAACGGAACACTTACTGTAGGCGGTCGTGACCAAGAAACAACTGGTTTCGCATGGTGGGCTGGTAACGCACGTTTAATTAACCTATCTGGTAAACTATTAGGTGCACACGTAGCACACGCTGGTTTAATCGTATTCTGGGCAGGTGCTATGAACTTATTCGAAGTTTCTCACTTCGTACCAGAAAAACCAATGTATGAACAAGGTTTAATTCTTTTACCTCACATTGCATCATTAGGTTATGGTGTAGGCCCTGGTGGTGAAATTATTGATACTTTCCCATACTTCGTATCAGGTGTATTACACTTAATTTCATCTGCAGTTTTAGGTTTTGGTGGTGTATACCACTCTTTAATTGGTCCTGAAACTTTAGAAGAATCATACCCATTCTTCGGTTACGTTTGGAAAGACAAGAACAAAATGACTAACATCTTAGGTTACCACTTAATCATTTTAGGTTGTGGTGCATGGCTTCTTGTACTAAAAGCTTTATACTTTGGTGGTATCTACGACACTTGGGCT---CCTGGAGGTGGAGACGTTCGTATCGTTACAAACCCAACAACTAACGCAGCTGTAATCTTTGGTTACTTAGTTAAATCACCTTTTGGTGGTGACGGCTGGATTTGTAGTGTTGATAACTTAGAAGACATTATTGGCGGTCACATTTGGATTGGTACTTTATGTATTCTAGGTGGTATTTGGCACATTTACACTACTCCGTGGCCTTGGGCACGTCGTGCTTTTGTTTGGTCAGGTGAAGCTTACTTATCATACAGTTTAGGTGCAATTTCTGTAATGGGATTCATCGCTTGTTGTTTCTCATGGTTCAACAACACAGCATATCCTAGTGAGTTCTATGGTCCAACGGGT---CCTGAAGCAAGTCAAGCGCAAGCATTTACTTTCTTAGTTCGTGACCAACGTTTAGGTGCAAACGTAGCATCTGCACAAGGTCCAACTGGTTTAGGTAAATATTTAATGCGTTCACCAACAGGTGAAATCATTTTCGGTGGTGAAACAATGCGTTTCTGGGACTTCCGTGGTCCTTGGACGGAGCCACTACGTGGTCCAAACGGTTTAGACTTAAACAAACTGAAAAATGACATCCAACCTTGGCAAGAACGTCGCGCTGCTGAGTACATGACACACGCACCTTTAGGTTCTCTTAACTCTGTAGGTGGTGTAGCTACTGAAATTAACGCAGTTAACTTCGTTAGTCCTCGTTCATGGTTAGCATGTTCACACTTCTGTTTAGGTTTCTTCTTCTTTATTGGTCACTTATGGCACGCAGGTCGTGCTCGTGCTGCTGCGGCTGGTTTCGAAAAAGGTATCGACCGTGTAGACGAACCAGTTCTTTCAATGCGTCCTTTAGACTAA
          Chlorotetraedron_incus  ------------------------------------------------------------------------------------------------------------GTGGAAACGCTGTTTAATGGAACTCTAACAGTCGGAGGTCGTGACCAAGAATCAACAGGTTTTGCTTGGTGGGCTGGAAACGCTCGACTAATCAACCTTTCAGGAAAACTATTAGGTGCTCACGTAGCACACGCAGGTTTAATCGTATTTTGGGCAGGTGCAATGAACTTATTTGAAGTTGCACACTTCGTACCAGAAAAACCTATGTACGAACAAGGTTTAATTTTATTACCACACTTAGCAACATTAGGTTATGGTGTAGGTCCTGGTGGTGAAGTAATTGATACATTCCCTTACTTTGTATCAGGTGTTTTACACTTAATTTCTTCAGCTGTTTTAGGTTTTGGTGGAGTTTATCACTCTTTAATCGGACCTGAAACTTTAGAAGAATCTTTCCCTTTCTTTGGTTATGTTTGGAAAGATAAAAACAAAATGACTAACATTTTAGGTTACCACTTAATTATGTTAGGTCTTGGTGCTTGGTTACTAGTATGGAAAGCAATGTATTTCGGTGGTGTATACGATTCTTGGGCT---CCAGGTGGTGGAGACGTTCGTGTAATTACAAACCCAACTACTAGTGCAGGTATCATTTTTGGTTACTTATTAAGATCTCCTTTTGGTGGTGATGGTTGGATTGTAAGTGTTGATAACATGGAAGACATTATTGGTGGTCACATTTGGATCGGAACTTTATGTCTTTTAGGTGGTCTATGGCATATCTATACAACACCATGGCCTTGGGCACGTCGTGCTTTTGTTTGGTCTGGTGAAGCTTATTTATCATACAGTTTAGGTGCAATCGCATTAATGGGATTCGTTGCTTGTTGTATGTCTTGGTTTAACAACACTGCATACCCTAGCGAATTTTATGGTCCAACAGGT---GCTGAAGCATCTCAATCTCAAGCTTTCACTTTCTTAGTTCGTGACCAACGTTTAGGTGCTAACGTTGCTTCTGCTCAAGGTCCTACAGGTCTTGGTAAATACTTAATGCGTTCACCTACTGGTGAAATCATTTTTGGTGGTGAAACAATGCGTTTCTGGGATTTCCGTGGTCCTTGGTTAGAACCATTACGTGGTCCTAACGGTTTAGATTTAAACAAACTTAAAAATGATATTCAACCTTGGCAAGAACGTCGTGCAGCTGAATACATGACACACGCTCCTTTAGGGTCATTAAACTCTGTAGGTGGTGTAGCAACTGAAATCAATGCTGTAAACTACGTTTCTCCACGTAGTTGGTTAGCAACATCACACTTCGTTTTAGGTTTCTTCTTCTTTGTAGGACACTTATGGCACGCTGGTCGTGCTCGTGCGGCTGCAGCTGGATTTGAAAAAGGTATTGACCGTTTAGATGAACCAGCTCTTTCAATGAGACCTTTAGACTAA
      Chromochloris_zofingiensis  ------------------------------------------------------------------------------------------------------------GTGGAAACGCTCTTTAATGGAACACTAACAGTCGGAGGTCGTGATCAAGAGTCGACTGGTTTTGCTTGGTGGGCAGGAAATGCTCGATTAATTAACCTTTCTGGTAAACTTTTAGGTGCTCACGTAGCCCATGCTGGTTTAATTGTATTTTGGGCAGGAGCAATGAATTTATTTGAAGTAGCCCACTTCGTTCCTGAAAAACCAATGTATGAGCAAGGTTTAATTCTTTTACCGCACCTTGCAACATTAGGTTATGGTGTAGGTCCAGGTGGTGAAGTAATTGATACATTCCCATATTTTGTATCAGGTGTACTTCACTTAATTTCTTCAGCAGTTTTAGGTTTTGGTGGTGTTTATCACTCATTAATTGGACCTGAGACTTTAGAAGAATCTTTCCCTTTCTTTGGTTATGTATGGAAAGATAAAAACAAAGTAACTAATATTTTAGGTTATCACCTTATCATCTTAGGTTTAGGAGCGTGGCTTCTTGTATGGAAAGCTTTGTACTTTGGTGGTGTTTATGATACATGGGCT---CCAGGGGGTGGAGACGTTCGTATTATCACAAACCCAACTACAAATGCTGCTGTTATTTTTGGTTATTTACTAAAATCACCATTCGGTGGTGATGGTTGGATTGTAAGTGTGGACAATATGGAAGACATTATTGGCGGCCACATCTGGGTTGGAACTTTATGTATTCTTGGTGGTATTTGGCATATTTATACAACACCTTGGCCTTGGGCACGTCGTGCTTTTGTTTGGTCAGGCGAAGCATATTTATCATACAGTTTAGGAGCTATTGCAATGATGGGGTTCATTGCTTGTTGTATGTCATGGTTTAATACTACAGCTTACCCAAGTGAATTTTATGGTCCAACAGGT---CCAGAAGCTTCACAATCTCAAGCTTTTACTTTCCTTGTTCGTGACCAACGTCTAGGAGCAAATGTAGCATCTGCGCAAGGTCCTACAGGTTTAGGTAAGTATTTAATGAGATCTCCTACTGGTGAAATTATTTTTGGTGGTGAAACAATGCGTTTCTGGGATTTCCGTGGTCCGTGGTTAGAACCATTAAGAGGACCAAATGGATTAGATCTAAATAAACTAAAAAATGATATTCAACCTTGGCAAGAACGTAGAGCTGCTGAGTATATGACTCATGCACCTTTAGGTTCTTTAAACTCAGTAGGTGGTGTAGCGACTGAAATTAATGCTGTAAACTATGTATCTCCACGTAGTTGGCTTGCATGTTCACACTTTGTTTTAGGTTTCTTCTTTTTCGTAGGCCACTTATGGCACGCAGGACGTGCTCGTGCTGCAGCTGCAGGATTTGAAAAAGGTATTGATCGTTTAGATGAACCAGTATTATCTATGCGTCCTTTAGATTAA
         Cylindrocapsa_geminella  ------------------------------------------------------------------------------------------------------------GTGGAAACACTCTTCAATGGAACATTAACAGTTGGTGGTCGTGACCAAGAGTCCACAGGCTTTGCTTGGTGGGCAGGAAACGCTCGTTTAATAAATTTATCTGGAAAACTTTTAGGAGCACATGTAGCACATGCTGGTCTTATCGTTTTTTGGGCAGGTGCTATGAATCTCTTCGAAGTAGCACACTTTGTACCTGAAAAACCTATGTATGAACAAGGTTTCATTTTATTACCTCATATCGCTACATTAGGCTACGGAATAGGACCTGGTGGTGAAGTCATTGATACATTTCCTTATTTTGTATCAGGTGTTCTTCATTTGATTTCGTCTGCAGTTTTAGGTTTTGGGGGTGTGTATCATTCTTTGATAGGTCCTGAAACTTTAGAAGAATCTTTTCCTTTCTTTGGTTATGTTTGGAAAGATAAAAACAAAATGACTACTATTTTAGGGTATCACCTAATTATTTTAGGTTTAGGTGCTTGGTTACTTGTCTGGAAAGCTCTGTACTTTGGTGGAGTTTATGATACATGGGCT---CCAGGGGGTGGTGACGTTCGTATTATTACGAATCCAACGACTAATGCCTCTATTATTTTTGGGTATTTATTAAAATCTCCTTTTGGTGGTGATGGTTGGATTGTAAGCGTGGACAACCTGGAAGATATTATTGGTGGTCACATATGGATCGGAACCTTAGAAATACTAGGAGGCCTTTGGCATATTTATACTATTCCTTGGCCTTGGGCTCGTCGAGCTTTCGTGTGGTCTGGGGAAGCTTATCTTTCTTACAGTTTAGCAGCTATCGCTGTTATGGGATTTACTGCTTGTTGTATGGTTTGGTTTAATAATACTGCATATCCAAGTGAATTCTATGGTCCTACGGGC---CCAGAAGCAAGCCAATCTCAGGCATTTACTTTCTTAGTTCGTGACCAACGATTAGGTGCAAATGTAGCATCGGCTCAGGGTCCTACAGGATTAGGTAAATATCTTATGCGTTCTCCCACTGGGGAAATCATTTTTGGTGGTGAAACTATGCGTTTTTGGGATTTTAGAGGGCCATGGTTAGAACCATTACGAGGGCCAAACGGATTAGACTTAAACAAATTGAAAAACGATATTCAACCTTGGCAAGAACGTAGGGCTGCTGAATATATGACACATGCTCCACTAGGTTCTCTGAATTCCGTAGGTGGTGTTGCTACAGAAATAAATGCAGTGAATTTTGTCTCACCACGTAGTTGGTTATCTACTTCTCATTTTTGTTTAGGTTTCTTCTTTTTTATTGGTCATTTATGGCATGCAGGTCGAGCTCGTGCGGCAGCAGCCGGTTTTGAAAAAGGAATCGATCGTGCAGATGAACCTGCACTGTCAATGAGACCTTTAGATTAA
           Desmotetra_stigmatica  ------------------------------------------------------------------------------------------------------------GTGGAGACACTCTTTAATGGAACACTAACTGTGGGTGGTCGTGACCAAGAATCAACTGGATTTGCTTGGTGGTCCGGCAATGCTCGATTAATTAACCTTTCTGGTAAACTTCTAGGTGCGCATGTAGCTCATGCAGGTTTAATTGTATTCTGGGCAGGGGCTATGAACTTATTTGAAGTTTCACACTTTGTGCCAGAAAAACCTATGTACGAACAAGGTCTGATTCTTTTACCTCACATTGCTTCGTTAGGTTATGGTGTAGGTCCTGGTGGTGAAGTAATTGATACTTTTCCTTACTTCGTATCAGGTGTTTTACACTTAATTTCATCAGCTGTTTTAGGTTTTGGGGGTGTATATCACTCTTTAATTGGTCCTGAAACTTTAGAAGAATCTTTCCCATTCTTCGGTTATGTATGGAAAGACAAAAACAAAATGACGAATATTCTAGGTTATCACCTTATTATGTTAGGTCTTGGTGCATGGCTTTTAGTATGGAAAGCTATGTATTTTGGTGGAGTTTATGATACATGGGCA---CCGGGTGGGGGTGATGTTCGAATTATTACAAATCCTACAACAAGCGCATCTGTTGTTTTCGGTTATTTATTAAAATCTCCATTTGGTGGTGACGGTTGGATTTGTAGCGTTGATAATATGGAAGATATTATTGGTGGACACATTTGGATCGGAACTTTAGAAATTTTAGGTGGTATTTGGCACATCTATACAACTCCATGGCCATGGGCTCGCCGTGCTTTCGTATGGTCTGGTGAAGCATATCTATCTTACAGTTTAGCTGCTATTTCTATGATGGGATTCATTGCTTGTTGTATGTCATGGTTTAATAATACTGCTTATCCAAGTGAATTCTACGGTCCAACTGGT---CCTGAAGCTTCTCAATCTCAAGCATTTACTTTCCTAGTTCGTGACCAACGTCTGGGTGCTAACGTAGCATCTGCACAAGGTCCTACAGGTCTAGGTAAATATCTAATGCGTTCACCAACAGGTGAAATCATTTTCGGTGGTGAAACTATGCGTTTCTGGGACTTCCGTGGTCCTTGGTTAGAGCCACTTCGTGGGCCTAACGGTTTAGATCTAAATAAACTTAAAAATGATATTCAACCATGGCAAGAACGTAGAGCTGCTGAATACATGACGCATGCTCCACTTGGATCTTTAAACTCAGTAGGTGGTGTAGCAACTGAAATTAACGCTGTAAACTTTGTTTCTCCGCGTAGTTGGTTAGCTACTTCTCACTTCTGTTTAGGTTTCTTCTTCTTCGTAGGTCACTTATGGCATGCTGGTCGTGCTCGTGCTGCTGCTGCTGGTTTTGAAAAAGGTATTGACCGTTTTGACGAACCAGTTCTATCAATGCGTCCTCTTGACTAA
          Dictyochloris_fragrans  ------------------------------------------------------------------------------------------------------------GTGGAAACGCTCTTTAATGGAACACTTACAGTAGGCGGTCGCGACCAAGAATCTACTGGTTTTGCTTGGTGGGCAGGTAACGCACGATTAATTAATCTTTCTGGTAAACTTTTAGGTGCTCACGTAGCACATGCTGGTCTTATCGTTTTCTGGGCAGGTGCTATGAATTTATTTGAAGTAGCGCATTTTGTGCCAGAAAAGCCAATGTATGAACAAGGTTTAATTTTATTACCTCATATTGCTACATTAGGTTATGGTGTAGGACCAGGTGGAGAAGTTATTGATACTTTCCCTTATTTCGTATCAGGTGTTCTTCATTTAATTTCTTCTGCTGTTTTAGGTTTTGGTGGTGTTTATCACTCTCTAATTGGTCCTGAAACGTTAGAAGAATCTTTCCCTTTCTTTGGTTACGTTTGGAAAGACAAGAACAAAATGACTAACATTTTAGGTTACCACCTTATCATTTTAGGTGTAGGTGCATGGTTACTTGTTTGGAAAGCTCTGTATTTTGGGGGTATTTACGATACTTGGGCC---CCTGGAGGTGGAGACGTTAGAATTATCTCAAATCCTACTACTAATGCTGCTGTTATTTTTGGTTACTTGTTAAAATCTCCATTTGGTGGAGACGGGTGGATCGTTTCAGTTGATAATCTGGAAGATATTATTGGTGGTCATATCTGGATTGGGACACTTGAGATTTTAGGTGGTATTTGGCATATCTATACTACACCATGGCCGTGGGCACGTCGTGCATTCGTTTGGTCTGGTGAAGCTTATTTATCTTACAGTTTAGGAGCAATTTCTGTAATGGGATTTGTTGCTTGCTGTATGTCATGGTTTAACAACACTGCTTACCCTAGTGAGTTCTATGGACCAACAGGG---CCTGAAGCATCACAATCTCAAGCTTTCACTTTCCTTGTACGTGACCAACGTTTAGGTGCTAACGTAGCTTCAGCGCAAGGACCTACAGGTTTAGGTAAATATCTTATGAGATCACCAACAGGTGAAATTATTTTTGGTGGTGAAACTATGCGTTTTTGGGATTTCCGTGGTCCTTGGTTAGAACCACTAAGAGGTCCTAACGGTTTAGACTTAAACAAACTAAAAAATGATATTCAACCTTGGCAAGAACGTAGAGCTGCTGAATATATGACTCATGCTCCTTTAGGATCTTTAAACTCAGTTGGTGGTGTTGCTACTGAAATCAACTCTGTTAACTTTGTAAGTCCTCGTTCTTGGTTAGCTTGTTCTCACTTCGTTTTAGGTTTCTTCTTCTTTATTGGCCATTTATGGCATGCCGGGCGTGCTCGTGCTGCTGCAGCTGGATTCGAAAAAGGTATTGACCGTTTAAACGAACCTGCTTTATCTTTAAGACCTTTAGACTAA
               Dunaliella_salina  ------------------------------------------------------------------------------------------------------------GTGGAAACACTTTTTAACGGAACATTAACTGTAGGTGGTCGTGACCAAGAAACTACTGGTTTCGCATGGTGGGCCGGAAATGCTCGTTTAATCAACCTATCAGGTAAACTATTAGGTGCACACGTTGCACACGCTGGTCTTATCGTTTTCTGGGCTGGTGCTATGAACTTATTCGAAGTTTCTCACTTCGTTCCAGAAAAACCTATGTACGAACAAGGTTTAATTCTTTTACCTCACATTGCTACTTTAGGTTATGGTGTAGGTCCAGGTGGTGAAGTACTTGATACTTTCCCATACTTCGTATCAGGTGTTTTACACCTTATTTCTTCAGCTGTTTTAGGTTTTGGTGGTGTTTACCACTCTTTAATTGGACCTGAAACTTTAGAAGAATCTTATCCATTCTTTGGTTATGTTTGGAAAGATAAAAACAAAATGACTAACATTTTAGGTTACCACTTAATCATTTTAGGTTGTGGTGCTTGGCTTCTTGTGTTAAAAGCTTTATACTTTGGTGGTGTTTATGATACTTGGGCC---CCTGGCGGTGGTGACGTTCGTATCATTTCAAACCCTACAACTAATGCTGCTATCATCTTTGGTTACATCGTTAAGTCACCTTTCGGTGGTGATGGTTGGATTGTTAGTGTTGATAACTTAGAAGACATTATTGGCGGTCACATTTGGATTGGTACTTTATGTATTTTAGGTGGTATTTGGCACATTTACACAACTCCATGGCCTTGGGCACGTCGTGCTTTCGTTTGGTCTGGTGAAGCTTACCTTTCTTACAGTTTAGCTGCTGTTTCTCTTATGGGTTTCACAGCTTGTTGTTTCGCTTGGTTCAACAACACTGCATACCCTAGTGAGTTCTACGGCCCGACTGGT---CCAGAAGCGAGTCAAGCTCAAGCATTTACTTTCCTAGTACGTGACCAACGTTTAGGTGCGAACGTTGCATCAGCACAAGGTCCGACTGGTTTAGGTAAATATTTAATGCGTTCTCCAACAGGTGAAATTATTTTCGGTGGTGAAACTATGCGATTCTGGGATTTCCGTGGTCCTTGGGTCGAGCCGTTACGTGGCCCATCTGGTTTAGATTTAGTTAAACTAAAAAATGATATTCAACCTTGGCAAGAACGTCGTGCAGCTGAATACATGACTCATGCTCCATTAGGTTCATTAAACTCTGTAGGTGGTGTTGCAACAGAAATTAACGCTGTTAACTTCGTTTCTCCTCGTTCTTGGTTAGCTACATCACACTTCTGTTTAGGTTTCTTCTTCTTCGTAGGTCACTTATGGCATGCTGGTCGTGCTCGTGCTGCTGCTGCAGGTTTCGAAAAAGGTATTGACCGTGTTGATGAACCTGTTCTTTCAATGCGTCCTTTAGACTAA
            Elakatothrix_viridis  ------------------------------------------------------------------------------------------------------------GTGGAAACACTTTTTAATGGAACATTAACAGTAGGTGGACGTGATCAAGAATCCACTGGGTTTGCTTGGTGGTCAGGAAATGCTCGACTTATTAACTTATCAGGGAAACTGTTAGGAGCTCATGTAGCACATGCTGGGCTTATCGTTTTTTGGGCAGGTGCTATGAATTTATTTGAAGTAGCACATTTTGTACCAGAAAAACCTATGTATGAACAAGGTTTAATTTTATTACCTCATTTAGCAACTTTAGGATATGGTGTAGGTCCTGGAGGTGAAGTTATTGATACTTTTCCATATTTTATTTCAGGAGTTCTTCATTTAATTTCATCTGCTGTTTTAGGTTTTGGAGGAGTTTATCATTCTTTAATTGGACCTGAAACTCTTGAAGAATCTTTCCCTTTCTTTGGGTATGTTTTTAAAGACAAAAATAAAATGACAAATATTTTAGGTTATCATCTTATTATTTTAGGATTAGGAGCATGGCTATTAGTTTGGAAAGCATTATATTTTGGAGGTGTTTATGATACTTGGGCA---CCAGGTGGTGGAGATGTTCGTATAATTACTAACCCAACTACAAGTGCTTCTGTTATTTTTGGCTATTTATTAAAATCACCTTTTGGTGGTGATGGATGGATTGTTAGTGTAGATAACTTAGAAGATATTATTGGTGGTCATATTTGGATTGGTACACTAGAAATCTTAGGTGGAATTTGGCATATTTACACAACACCTTGGCCTTGGGCACGTCGTGCTTTTGTTTGGTCTGGTGAAGCTTATTTATCATACAGTTTAGCAGCTATTTCTTTAATGGGATTTATTGCTTGTTGTATGTCATGGTTTAATAATACAGCTTATCCTAGTGAATTTTATGGTCCTACGGGT---CCTGAAGCTTCTCAATCTCAAGCATTTACTTTCCTTGTTCGTGACCAACGATTAGGTGCTAATGTAGCTTCTGCACAAGGTCCTACAGGTCTTGGAAAATATTTAATGAGATCTCCTACTGGTGAAATTATCTTTGGTGGTGAAACTATGCGTTTTTGGGATTTTCGCGGACCATGGTTAGAGCCATTAAGAGGTCCTAATGGTCTAGATTTAAATAAGCTAAAAAATGACATTCAACCTTGGCAAGAACGTCGAGCTGCTGAATATATGACACATGCACCATTAGGTTCTTTAAATTCAGTAGGTGGTGTAGCTACTGAAATTAATGCAGTAAATTTTGTGTCTCCTCGTAGTTGGTTAGCTACTTCTCATTTTTGTTTAGGATTCTTTTTTTTCGTAGGTCATTTATGGCATGCTGGTCGTGCACGTGCTGCTGCTGCTGGATTTGAAAAAGGAATTGATCGTCTAGATGAACCAGTACTTTCTATGAGACCATTAGATTAA
           Floydiella_terrestris  ------------------------------------------------------------------------------------------------------------GTGGAAACACTTTATAATGGTACATTGACCCTAGGTGGTCGTGATCAAGAATCAACTGGATTTGCTTGGTGGGCGGGGAACGCTCGTTTGATTAATCTTTCAGGACGTCTTTTAGGTGCACACGTTGCTCACGCAGGTCTAATCGTTTTCTGGGCAGGTGCAATGAACCTTTTTGAAGTTTCGCATTTCGTCCCAGAAAAACCAATGTACGAGCAAGGTTTAATTCTTCTTCCTCACTTAGCAACATTAGGTTACGGTGTTGGTCCTGGTGGTGAAATTCTTGACACATTCCCTTACTTCGTTTCAGGCGTATTACACTTAATTTCATCAGCAGTTCTTGGTTTTGGTGGTGTTTATCACTCACTTATTGGGCCAGAAACTCTGGAAGAAACATTCCCTTTTTTTGGTTACACATGGCGTGATAAGAACAAAATGACGAATATTCTTGGTTTTCATTTACTTATCTTAGGTGTAGGTGCATGGCTTCTTGTTTTAAAAGCGATGTATTTTGGTGGGGTTTATGATACATGGGCT---CCAGGTGGTGGAGACGTTCGTATCATTACAAACCCTACAACAAACCCTAGCGTTGTTTTTGGTTACTTATTAAAATCACCTTTTGGTGGTGATGGTTGGATTGTAAGTGTTGATAATATGGAAGACATCATTGGTGGTCATATTTGGATTGGTACAGCTTGTTTATTCGGTGGGATTTGGCATATTTTCACACAACCATGGGCATGGACACGTCGTGCTTTTGTATGGTCAGGTGAAGCTTATTTATCTTACAGTTTAGGCGCATTAGCTATTATGGGCTTCACAGCTTGCTGTATGAGCTGGTTCAATAATACAGCTTATCCGAGCGAATTTTTTGGTCCTACGGGT---CCTGAAGCATCACAATCGCAAGCATTCACTTTCCTTGTTCGTGACCAAAGATTAGGTGCAAACGTAGCTTCTGCTCAAGGGCCTACAGGATTAGGTAAATACCTAATGAGATCACCTTCTGGTGAAATCATTTTTGGTGGTGAAACAATGCGTTTCTGGGATTTCCGTGGTCCTTGGTTAGAACCTTTACGTGGTCCAAACGGTCTTGATCTTAATAAACTTAAAAATGATATTCAACCATGGCAAGAACGTCGTGCTGCTGAATACATGACTCACGCTCCTTTAGGTTCATTAAACTCAGTAGGTGGTGTTGCAACAGAAATTAACTCTGTAAACTTTGTGAGCCCTCGTTCTTGGTTAGCTACATCACACTTCTGTTTAGGTTTCTTTATTTTCGTAGGTCACTTATGGCATGCTGGTCGTGCTCGTGCAGCAGCAGCTGGTTTTGAAAAAGGTATTGACCGTTTTGACGAACCAGTATTATCAATGAGACCTATTGACTAA
         Follicularia_botryoides  ------------------------------------------------------------------------------------------------------------GTGGAAACACTCTTTAATGGAACGCTAACAGTAGGAGGTCGTGACCAGGAAACAACAGGTTTCGCTTGGTGGGCTGGAAACGCACGATTAATCAACCTATCTGGTAAACTTTTAGGTGCACACGTAGCGCACGCAGGTTTAATCGTATTTTGGGCAGGTGCAATGAACTTATTTGAAGTTGCACACTTTGTTCCTGAAAAACCGATGTATGAGCAAGGTTTAATTTTATTACCGCACCTTGCAACTTTAGGTTATGGTGTAGGACCTGGTGGAGAAGTCATTGATACTTTCCCATACTTCGTTTCAGGAGTTCTTCACTTAATTTCTTCAGCTGTTTTAGGATTTGGTGGGGTTTACCACTCATTAATTGGACCTGAAACATTAGAAGAATCTTTCCCATTCTTTGGTTACGTTTTTAAAGACAAAAACAAAATGACTAACATCTTAGGCTACCACCTAATTATTTTAGGTCTAGGTGCTTGGTTACTTGTTTGGAAAGCAATGTACTTTGGTGGAGTATATGACACTTGGGCT---CCAGGTGGGGGTGACGTACGTCTTATTACAAACCCAACTACAAATGCTGCTGTAATCTTTGGTTACTTAGTAAAATCACCTTTTGGTGGTGACGGATGGATTTGTTCAGTAGATAATATGGAAGATATTATCGGTGGACACATCTGGATCGGAACACTTGAAATTTTAGGTGGTCTTTGGCACATTTATACAACTCCATGGCCTTGGGCTCGTCGTGCTTTCGTTTGGTCTGGTGAAGCTTACTTATCATACAGTTTAGGTGCTATTTCAGTAATGGGATTCATTGCTTGTTGTTTCTCTTGGTTCAACAACACTGCATACCCAAGCGAATTTTTTGGGCCGACAGGA---CCTGAAGCATCTCAATCTCAAGCTTTTACTTTCTTAGTTCGTGACCAACGTTTAGGTGCCAACGTTGCATCTGCACAAGGTCCAACTGGTTTAGGTAAATACTTAATGAGATCGCCTACTGGTGAAATTATCTTTGGAGGTGAAACAATGCGTTTCTGGGACTTCCGTGGTCCTTGGTTAGAACCATTAAGAGGACCAAACGGTCTTGACTTAAACAAATTAAAAAATGATATTCAACCATGGCAAGAACGTCGTGCAGCTGAATATATGACTCACGCTCCTTTAGGATCATTAAACTCAGTAGGAGGGGTAGCTACAGAAATTAACGCCGTAAACTTCGTTTCTCCACGTAGTTGGCTAGCTTGTTCACACTTCGTTTTAGGTTTCTTCTTCTTCGTAGGACACTTATGGCACGCAGGACGTGCTCGTGCTGCTGCTGCTGGTTTTGAAAAAGGAATTGACCGTTTAGACGAACCAGTTTTATCTATGCGTCCTTTAGACTAA
         Golenkinia_longispicula  ---------------------------------------------ATGTATTTAACAAATGGAAAGCTGCTTTGTTTCAGCTTAATTATAAACTGGAGGTATTACCACGTGGAAACGCTCTTTAATGGAACACTAACAGTAGGAGGTCGTGACCAGGAATCCACAGGTTTCGCTTGGTGGGCTGGAAACGCGCGTCTAATTAATCTTTCAGGAAAACTTCTAGGTGCTCACGTAGCTCATGCTGGTCTTATTGTATTCTGGGCTGGTGCTATGAACTTATTCGAAGTAGCTCATTTCGTTCCTGAAAAACCGATGTATGAACAAGGTTTGATTCTTCTTCCTCACATTGCTACATTAGGATATGGTGTTGGTCCTGGTGGAGAAGTTATCGACACTTTTCCTTATTTTGTATCAGGTGTTCTGCACTTGATTTCTTCTGCTGTGTTAGGTTTTGGTGGGGTTTATCACTCACTAATTGGACCTGAAACGCTGGAAGAATCTTTTCCGTTTTTTGGTTACGTGTGGAAAGACAAGAACAAAATGACCAATATTTTAGGTTACCATCTAATTATTTTAGGATTAGGTGCTTGGTTATTAGTTTGGAAAGCAATGTATTTTGGCGGTGTTTACGATACATGGGCT---CCAGGAGGTGGAGACGTTCGAGTTATCACTAACCCAACAACAAATGCAGCTGTGATTTTTGGTTATCTATTAAAGTCTCCTTTTGGTGGAGATGGATGGATTGTAAGCGTAGACAATATGGAAGATATCATAGGTGGTCATATTTGGATTGGTACGCTTGAAATTCTAGGAGGAATTTGGCATATTTATACAACTCCTTGGCCTTGGGCACGCCGTGCTTTTGTTTGGTCTGGTGAAGCGTATTTATCTTACAGTTTAGGCGCAATTTCTTTAATGGGCTTTGTTGCTTGTTGTATGGCATGGTTTAATAACACTGCTTATCCAAGTGAATTTTATGGCCCAACGGGT---CCGGAAGCGTCACAATCACAAGCATTTACTTTCTTAGTACGTGACCAACGTCTAGGAGCTAACGTAGCATCAGCTCAAGGTCCTACAGGTTTAGGTAAATATCTAATGAGATCACCAACAGGTGAAATTATCTTTGGTGGGGAAACTATGCGTTTCTGGGATTTCCGTGGTCCTTGGCTAGAACCATTAAGAGGTCCTAATGGTTTAGATTTAAACAAATTAAAAAATGATATCCAACCTTGGCAAGAACGAAGAGCAGCTGAATACATGACTCATGCACCATTAGGTTCATTAAACTCGGTTGGGGGTGTTGCGACAGAAATTAACAGTGTTAACTTCGTATCACCTCGTTCTTGGTTAGCAACTTCTCACTTTGTTTTAGGTTTCTTCTTCTTTGTAGGTCACTTATGGCATGCTGGACGTGCACGTGCGGCCGCTGCTGGTTTCGAAAAAGGTATTGATCGTTTAGATGAACCAGTTCTGTCAATGAGACCTATTGACTAA
                Gonium_pectorale  ------------------------------------------------------------------------------------------------------------GTGGAAACACTTTTTAATGGAACACTTACAGTAGGTGGTCGTGACCAAGAAACTACAGGTTTTGCTTGGTGGTCAGGTAACGCTCGACTAATTAACCTATCAGGTAAACTTTTAGGTGCTCACGTAGCTCACGCTGGTCTTATTGTATTTTGGGCTGGTGCTATGAATTTATTTGAAGTATCACACTTCGTACCAGAAAAACCAATGTATGAACAAGGTTTAATTCTTTTACCTCACATTGCTACTTTAGGTTATGGTGTAGGTCCAGGTGGTGAAATTATTGATACATTCCCATATTTTGTATCTGGTGTTTTACACTTAATTTCATCTGCTGTTTTAGGTTTTGGTGGTGTTTATCACTCATTAATTGGTCCTGAAACGTTAGAAGAATCATTCCCATTCTTTGGTTATGTTTGGAAAGACAAAAACAAAATGACTAACATTCTAGGTTACCACCTAATCATTTTAGGTCTAGGTGCTTGGTTACTTGTTTGGAAAGCAATGTACTTTGGTGGTGTTTACGATACTTGGGCA---CCAGGTGGTGGTGACGTTCGTGTTATTACTAATCCAACAACAAATGCTGCTGTTATTTTTGGTTACCTAGTAAAATCTCCATTTGGTGGTGATGGTTGGATTTGTAGCGTTGATAATATGGAAGATATTATTGGCGGTCACATTTGGATCGGCACATTAGAAATCCTTGGTGGTATTTGGCACATTTATACAACTCCATGGCCATGGGCACGTCGTGCTTTTGTATGGTCTGGTGAAGCATATCTATCATACAGTCTTGGTGCTATTGCTGTAATGGGTTTCATCGCTTGTTGTATGTCATGGTTTAACAATACTGCTTACCCAAGCGAATTTTATGGTCCGACTGGT---CCTGAAGCGAGCCAATCACAAGCATTTACATTCCTTGTACGTGACCAACGTTTAGGTGCTAACGTTGCTTCTGCACAAGGTCCTACTGGTTTAGGTAAATATTTAATGCGTTCACCTACAGGTGAAATCATTTTTGGTGGTGAAACAATGCGCTTCTGGGACTTCCGTGGTCCATGGCTAGAACCTCTACGTGGTCCAAACGGTTTAGATTTAAACAAACTTAAAAATGACATTCAACCTTGGCAAGAACGTCGTGCTGCTGAATATATGACACACGCTCCTCTTGGTAGTTTAAACTCAGTAGGTGGTGTTGCAACAGAAATTAACGCTGTTAACTTTGTTTCTCCACGTTCATGGTTAGCTTGTTCGCACTTCTGTTTAGGTTTCTTCTTCTTTATTGGTCACTTATGGCATGCAGGTCGTGCACGTGCTGCTGCTGCTGGCTTTGAAAAAGGTATTGACCGTTTTGATGAACCAGTACTTTCTATGCGTCCTCTAGACTAA
         Haematococcus_lacustris  ------------------------------------------------------------------------------------------------------------GTGGAAACACTTTTTAACGGAACACTAACGGTGGGGGGTCGTGACCAAGAAACAACTGGTTTTGCATGGTGGGCAGGAAATGCTCGTTTAATTAATTTATCTGGTAAACTATTAGGTGCACATGTGGCACATGCTGGGTTAATTGTTTTTTGGGCAGGTGCAATGAACTTATTTGAAGTTAGTCATTTTGTTCCTGAAAAACCTATGTATGAACAAGGTTTAATTTTATTACCACATCTTGCTACATTAGGTTATGGTGTAGGTCCAGGTGGTGAAGTACTTGATACTTTTCCATACTTTGTTTCAGGTGTTCTACATTTAATTTCTTCGGCTGTATTAGGTTTTGGTGGGGTATATCACTCATTAATTGGTCCTGAAACGTTAGAAGAATCATACCCATTCTTTGGCTATGTTTGGCGAGACAAAAATAAAATGACTAATATTTTAGGTTATCATTTAGTAATTTTAGGTTGCGGGGCTCTACTTTTAGTTCTAAAAGCATTATACTTTGGTGGTGTATATGATACATGGGCG---CCGGGTGGTGGCGATGTTCGTATTATTACAAATCCAACAACAAATGCTGCTGTTATTTTTGGGTATTTAGTAAAATCTCCGTGGGGTGGTGATGGTTGGATTTGTAGCGTTGATAACTTAGAAGACATTATTGGTGGACACCTATGGATTGGTCTATTATGTATTTTTGGCGGCTTATGGCATATTTATACAACACCATGGCCTTGGGCACGTCGTGCTTTTGTATGGTCTGGTGAAGCTTATTTATCTTATAGTTTAGCGGCAATTTCGGTAATGGGTTTCATTGCTTGTTGTTTTTCATGGTTTAACAATACTGCTTATCCTAGTGAGTTTTATGGTCCTACAGGT---CCTGAAGCTTCACAAGCTCAAGCTTTTACTTTCCTTGTTCGTGACCAACGTTTAGGGGCCAATGTAGCATCTGCTCAAGGTCCTACTGGTTTAGGTAAATATTTAATGCGTTCTCCAACTGGTGAAATTATTTTCGGTGGTGAAACTATGCGTTTCTGGGATTTCCGTGGCCCTTGGGTTGAACCTCTACGCGGTCCTAATGGTTTAGATTTAAATAAATTAAAATTTGATATTCAACCATGGCAAGAACGTCGTGCTGCTGAATATATGACTCATGCACCTTTAGGTTCTTTAAACTCTGTTGGTGGTGTTGCTACTGAAATTAACGCTGTAAACTTTGTTAGCCCTCGTTCTTGGTTAGCTTGTTCACATTTCTGTTTAGGTTTCTTTTTCTTTATCGGTCACTTATGGCATGCTGGTCGTGCTCGTGCTGCGGCAGCTGGTTTTGAAAAAGGTATTGATCGTGTAGATGAACCTGTACTTTCTATGCGTCCATTAGACTAA
              Hafniomonas_laevis  ------------------------------------------------------------------------------------------------------------ATGGAAACTCTTTTCAATGGAACATTAAATGTCGGTGGCCGCGACCAAGAATCAACTGGTTTTGCTTGGTGGTCTGGTAACGCTCGATTAATTAACCTATCTGGTAAATTATTAGGTGCACACGTAGCTCATGCTGGTTTAATTGTATTCTGGGCAGGTGCTATGAACTTATTCGAAGTATCTCACTTTGTACCTGAAAAACCAATGTATGAACAAGGTTTAATTTTATTACCACACATTGCTACTTTAGGTTATGGTGTTGGTCCAGGTGGTGAAGTTATTGATACATTCCCATACTTCGTTTCTGGTGTATTACACTTAATTTCTTCCGCAGTTTTAGGTTTTGGTGGTGTATATCACTCCTTAATTGGTCCTGAAACATTAGAAGAATCTTTCCCTTTCTTTGGTTATGTTTGGAAAGATAAGAACAAGATGACTAACATTTTAGGTTACCACTTAATTATGTTAGGTTGTGGTGCTTGGTTATTAGTAATCAAAGCAATGTATTTAGGTGGTGTATACGATACTTGGTCT---CCGGGTGGTGGTGACGTTCGTATTATTGCAAACCCAACTACAAATGCTGCAGTTATTTTTGGTTATTTATTAAAATCTCCATTTGGTGGTGACGGTTGGATTTGTAGTGTTGATAACATGGAAGATATTATTGGCGGTCATATTTGGATCGGTTCTTTATGTATCTTTGGTGGTATTTGGCACATCTTTACAACTCCATGGCCATGGGCACGTCGTGCGTTTGTTTGGTCTGGTGAAGCATATTTAAGCTATAGTTTAGCTTCTGTTTCTTTAATGGGCTTTGTTGCTTGTTGTTTCTCTTGGTTCAACAATACTGCATACCCTAGTGAGTTCTATGGCCCAACGGGT---CCTGAAGCTTCCCAATCTCAAGCATTTACTTTCTTAGTACGTGACCAACGTCTAGGTGCTAACGTAGCGTCTGCTCAAGGTCCTACTGGTTTAGGTAAATATTTAATGCGTTCTCCTACTGGTGAAATTATTTTTGGTGGTGAAACAATGCGTTTCTGGGATTTCCGTGGTCCTTGGTTAGAACCATTACGTGGTCCAAACGGTTTAGATTTAAATAAATTAAAAAATGATATTCAACCATGGCAAGAACGTCGTGCTGCTGAATACATGACACATGCTCCATTAGGTTCTTTAAACTCTGTTGGTGGTGTAGCAACTGAAATTAACGCGGTTAACTTTGTAAGTCCTCGTTCTTGGTTAGCAACATCTCACTTCTGTTTAGGTTTCTTCTTCTTTGTAGGTCACTTATGGCACGCAGGTCGTGCTCGTGCTGCTGCTGCTGGTTTTGAAAAAGGTATTGACCGTTTCGACGAACCAGTATTATCTATGCGTCCACTAGACTAA
            Hariotina_reticulata  ------------------------------------------------------------------------------------------------------------GTGGAAACACTATTTAACGGAACACTAACAGTAGGTGGTCGTGACCAAGAATCTACTGGTTTTGCATGGTGGGCTGGAAATGCTCGTTTAATTAATCTTTCTGGAAAACTTTTAGGTGCACACGTAGCTCACGCAGGTCTTATCGTGTATTGGGCAGGTGCAATGAATTTATTTGAAGTAGCACACTTCGTACCAGAAAAACCTATGTACGAACAAGGTTTAATTTTATTACCACACTTAGCAACTTTAGGTTATGGTGTAGGTCCTGGTGGTGAAGTAATTGATACATTCCCGTATTTCGTATCAGGTGTATTACATTTAATTTCTTCAGCAGTTTTAGGTTTTGGTGGTGTTTACCATTCATTAATTGGACCTGAAACTTTAGAAGAATCTTTCCCATTCTTCGGATATGTATGGAAAGATAAAAATAAAATGACAAACATTTTAGGGTATCACCTTATTATGTTAGGTATCGGTGCTTGGTTATTAGTATGGAAAGCTATGTACTTCGGTGGTGTTTACGATACATGGGCT---CCAGGTGGTGGTGACGTACGTATCATCACAAATCCAACAACAAATGCTGCTATTATCTTCGGTTATTTATTAAAATCTCCATTCGGTGGTGATGGTTGGATCGTAAGTGTAGATAATATGGAAGATATTATCGGTGGTCATGTATGGATCGGTACATTAGAAATTTTAGGTGGTATTTGGCACATTTATACAACTCCATGGCCTTGGGCACGTCGTGCTTTTGTTTGGTCAGGTGAAGCTTACCTATCTTACAGTTTAGCTGCTATTTCTTTAATGGGATTCATCGCTTGTTGTATGTCTTGGTTTAACAATACAGCATATCCTAGTGAATTCTATGGTCCAACGGGT---CCAGAAGCATCTCAATCACAAGCGTTTACTTTCCTTGTTCGTGACCAACGTTTAGGGGCAAACGTAGCTTCTGCACAAGGTCCAACGGGTCTTGGTAAATACTTAATGAGATCACCTACAGGTGAAATCATTTTTGGTGGTGAAACAATGCGTTTCTGGGATTTCCGTGGTCCTTGGTTAGAACCTTTACGTGGACCTAACGGTTTAGATTTAAACAAATTAAAAAATGATATTCAACCATGGCAAGAACGTCGTGCTGCTGAATACATGACACACGCTCCTTTAGGTTCATTAAACTCTGTAGGTGGTGTTGCTACTGAAATCAACGCGGTAAACTTCGTATCTCCACGTTCTTGGTTAGCTACTTCACACTTTGTTTTAGGTTTCTTCTTTTTCGTAGGTCATTTATGGCACGCAGGACGTGCTCGTGCTGCTGCTGCAGGATTTGAAAAAGGTATTGACCGTTTAGATGAACCTGCACTTTCTATGCGACCTTTAGATTAA
                   Jenufa_minuta  ------------------------------------------------------------------------------------------------------------GTGGAAACTCTTTTTAACGGAACACTTACTGTAGGCGGCCGTGACCAAGAAACGACAGGTTTTGCTTGGTGGGCTGGGAATGCTAGATTAATTAACTTGTCAGGAAAATTATTAGGTGCTCATATCGCACACGCAGGCTTAATCGTATTTTGGGCAGGCGCTATGAATTTATATGAAGTAGCGCATTTTGTACCTGAAAAACCAATGTATGAACAAGGTTTAATTCTTTTGCCTCATTTGGCTACATTAGGTTATGGTGTAGGTCCTGGTGGAGAAGTAATTAATACTTTTCCATATTTTGTTTCAGGTGTACTTCATTTAATTTCATCTGCTGTTTTAGGTTTTGGTGGAGTGTATCACTCTTTAATTGGACCAGAAACATTAGAAGAATCTTTCCCATTTTTTGGTTATGTATGGAAAGATAAAAATAAAGTAACAAACATTTTAGGTTACCATTTAATTATTCTTGGTGTAGGCGCGTGGCTTTTAGTATGGAAAGCTATGTACTTTGGAGGTGTTTATGATACTTGGGCT---CCAGGAGGTGGAGATGTTCGTATTATCTCAAACCCTACAACAAGCGCAGCAGTGATCTTCGGGTATTTGTTAAAATCACCTTTTGGTGGTGATGGGTGGATCACAAGTGTAGATAATATGGAAGATATTATTGGTGGTCATATCTGGATTGGTACTTTAGAAATTTTAGGAGGCATTTGGCATATTTATACAACTCCATGGCCTTGGGCTCGCCGTGCTTTTGTGTGGTCTGGGGAGGCATACTTATCTTACAGTTTAGGAGCTTTAGCTCTTATGGGCTTGATTGCTTGTAATTTAAGTTGGTTTAATAACACTGCGTACCCTAGCGAATTTTATGGCCCTACGGGT---CCTGAAGCTTCACAATCACAAGCATTTACTTTCCTTGTTCGTGACCAACGTTTAGGTGCTAATATCGCATCTGCACAAGGTCCTACGGGTCTAGGTAAATATTTAATGAGATCTCCAACAGGTGAAATTATTTTCGGTGGAGAAACTATGCGTTTCTGGGATTTCCGTGGTCCTTGGTTGGAACCATTAAGAGGACCAAATGGTTTAGATTTAAACAAATTAAAAAACGATATTCAACCTTGGCAAGAACGTCGAGCAGCTGAATATATGACTCATGCTCCTTTAGGCTCTATTAACTCTGTAGGTGGGGTTGCTACTGAAATTAACAGTGTAAATTTTGTAAGTCCTCGCTCATGGTTAGCTACTAGTCATTTTTGTTTAGGTTTCTTTTTATTTGTAGGTCATTTATGGCATGCGGGACGTGCTCGTGCTGCTGCTGCTGGTTTTGAAAAAGGTATTGACCGTTTTGATGAACCTGTTTTATCTTTAAGACCTTTAGACTAA
                Jenufa_perforata  ------------------------------------------------------------------------------------------------------------GTGGAAACTCTTTTTAATGGAACACTTACAGTAGGAGGTCGTGACCAAGAAACTACAGGATTTGCTTGGTGGGCCGGAAATGCTCGATTAATTAATTTATCAGGAAAACTTCTAGGTGCACATATTGCGCACGCAGGATTAATTGTTTTTTGGGCAGGAGCTATGAATTTATACGAAGTTGCTCACTTCGTACCAGAGAAGCCTATGTATGAACAAGGGTTAATTTTATTGCCGCATCTAGCAACTTTAGGTTATGGTGTGGGGCCTGGAGGTGAAGTTATTAATACTTTCCCTTATTTCGTTTCAGGTGTACTTCACTTAATTTCTTCTGCTGTTTTAGGTTTTGGTGGAGTTTATCATTCACTGATTGGACCTGAAACGTTAGAAGAATCTTTCCCTTTCTTCGGTTATCTTTGGAAAGACAAATCTAAAATGACTACAATTTTAGGTTATCACTTAATTATGCTTGGACTAGGTGCATGGCTATTAGTATTAAAAGCTATGTTCTTTGGCGGAGTATATGACACTTGGGCT---CCAGGAGGTGGAGATGTTCGTATTATTTCTAATCCAACAACAAATGCAGCTGTCATTTTCGGATATTTATTAAAATCTCCGTTTGGTGGTGATGGTTGGATAACAAGTGTTGATAACATGGAAGATATTATTGGTGGTCATATCTGGATTGGTACTTTAGAAATTTTAGGTGGTATTTGGCATATTTATACAACTCCGTGGCCTTGGGCACGACGTGCTTTTGTTTGGTCTGGAGAAGCGTATTTATCTTATAGTTTAGGTGCTATTGCTACTATGGGACTGATTACTTGTAATTTTAGTTGGTTTAATAACACTGCTTATCCTAGCGAGTTTTTTGGTCCTACGGGT---CCAGAAGCATCACAATCACAAGCTTTCACTTTCCTTGTACGTGACCAACGTTTAGGTGCTAATATTGCATCTGCACAAGGCCCTACGGGTCTAGGGAAATACTTAATGAGATCACCTACAGGTGAAATCATTTTTGGGGGTGAAACTATGCGTTTTTGGGACTTCCGTGGTCCTTGGTTAGAGCCTTTAAGAGGTCCTAATGGGTTAGATTTAAATAAATTGAAAAATGATATTCAACCTTGGCAAGAACGTCGAGCAGCTGAATACATGACTCATGCTCCTTTAGGTTCTATTAACTCTGTAGGAGGAGTAGCTACTGAAATTAATAGTGTAAACTTTGTAAGTCCTCGTTCATGGTTAGCAACTAGTCATTTTTGTCTAGGATTCTTTTTCTTTGTTGCACACCTATGGCATGCTGGACGAGCTCGTGCTGCCGCTGCTGGTTTTGAAAAAGGTATTGACCGTTTCGATGAACCTACATTGTCTTTAAGACCATTAGATTAA
            Kirchneriella_aperta  ------------------------------------------------------------------------------------------------------------GTGGAAACACTGTTTAACGGAACACTAACAGTAGGAGGTCGTGACCAAGAATCCACAGGTTTTGCTTGGTGGGCAGGTAATGCTCGACTAATCAACCTATCTGGTAAATTATTAGGAGCACACGTAGCACATGCTGGATTAATCGTTTTTTGGGCTGGTGCTATGAATTTATTTGAAGTAGCACACTTCGTTCCAGAAAAACCAATGTACGAACAAGGTTTAATTTTATTACCTCACTTAGCTACTTTAGGTTATGGTGTAGGACCTGGTGGTGAAGTAATTGATACTTTCCCATACTTCGTATCTGGTGTTTTACACTTAATTTCTTCAGCAGTATTAGGTTTTGGTGGTGTTTATCACTCATTAATTGGACCTGAAACATTAGAAGAATCTTTCCCTTTCTTTGGATATGTATGGAAAGACAAAAATAAAATGACAAACATTTTAGGTTACCACTTAATTATTTTAGGTGTAGGTGCTTGGTTATTAGTTTGGAAAGCTCTTTATTTTGGTGGTGTTTACGATACTTGGGCT---CCAGGCGGTGGAGATGTACGTTTAATTACAAACCCAACAACAAGTGCTGGAGTTATCTTCGGTTATTTAGTTAAATCACCATGGGGTGGTGACGGTTGGATTGTAAGTGTTGACAACATGGAAGATATTATTGGTGGTCACATTTGGATTGGTACTTTATGTATTTTAGGTGGTATTTGGCATATTTATACAACTCCATGGCCATGGGCACGTCGTGCTTTTGTTTGGTCAGGTGAAGCATACTTATCTTATAGTTTAGGTGCTATTGCTGTAATGGGATTCATTGCATGTTGTATGTCTTGGTTTAACAATACAGCTTATCCGAGTGAGTTTTATGGGCCAACGGGT---CCTGAAGCTTCTCAATCTCAAGCGTTTACTTTCTTAGTTCGTGATCAACGTTTAGGTGCTAACGTTGCTTCTGCTCAAGGTCCTACTGGTTTAGGTAAATATTTAATGCGTTCACCTACAGGAGAAATCATTTTTGGTGGTGAAACTATGCGTTTTTGGGATTTCCGTGGTCCTTGGTTAGAGCCATTACGTGGCCCTAACGGTCTTGACTTAAGCAAATTAAAAAATGATATTCAACCTTGGCAAGAACGTCGTGCTGCTGAATACATGACTCACGCTCCTTTAGGTTCTTTAAACTCAGTAGGTGGTGTAGCAACTGAAATCAATGCAGTAAACTTCGTATCACCACGTAGTTGGTTAGCTTGTTCACACTTCGTATTAGGTTTCTTCTTCTTTATTGGTCACTTATGGCATGCTGGTCGTGCTCGTGCCGCTGCTGCTGGTTTCGAAAAAGGTATTGACCGTTTAGATGAACCTGCTTTATCAATGAGACCTTTAGATTAA
        Koshicola_spirodelophila  ------------------------------------------------------------------------------------------------------------GTG---ACTTTGTTTAATGGAACTTTGACCGTAGGTGGTCGAGATCAAGAATCAACAGGTTTTGCTTGGTGGGCTGGAAATGCTCGATTAATTAATTTATCGGGTCGTCTTTTAGGTGCTCACGTAGCACACGCTGGCCTTATTGTTTTTTGGGCTGGGGCTATGAATTTATTCGAAGTAGCTCACTTTGTGCCTGAAAAACCAATGTACGAGCAAGGCTTAATTTTATTACCTCACTTAGCAACACTTGGGTATGGGGTAGGACCTGGCGGTGAAATTGTTGATACATTTCCATATTTTGTATCTGGTGTTTTACACTTAATTTCATCAGCTGTTCTAGGTTTTGGCGGTGTTTACCACTCATTAATCGGGCCTGAGACATTAGAAGAAACATTCCCGTTCTTCGGCTATGTGTGGAAAGACAAGAACAAGATGACAACGATTTTAGGCTTTCACCTAATCATCCTTGGTATTGGTGCTTGGCTTCTAGTTTGGAAAGCTCTTTATTTTGGTGGTGTATATGACACTTGGGCG---CCAGGAGGTGGAGATGTTCGTGTAATCAAAAACCCAACTTCAGATATCACAGTTATTTTATCATATTTATTAAAATCTCCTTTTGGTGGTGATGGTTGGATTGTGTCAGTAGATAATATGGAAGATATTATCGGTGGACACAGCTTTATCGGAACTCTTTTAATTCTTGGTGGGATTTGGCATATTTTTACACAACCTTGGGCTTGGACACGTCGTGCTTTTGTTTGGTCTGGTGAAGCATACCTATCTTACAGTTTAGGAGCGTTAGCTTTAATGGGCTTTATTGCTTGTTGTTTTTCATGGTTTAATAATACTGCTTATCCTAGTGAATTCTATGGTCCTACAGGC---CCAGAAGCATCACAATCACAAGCTTTTACTTTCCTAGTTAGAGACCAACGTCTAGGTGCAAACGTAGGTTCAGCACAAGGTCCGACAGGATTGGGTAAATACCTAATGAGATCTCCGACTGGTGAAATCGTTTTTGGTGGTGAAACTATGCGTTTTTGGGATTTCCGTGGCCCTTGGTTAGAGCCACTTCGTGGACCAAACGGATTAGATTTAAGAAAATTAAAATATGATATTCAACCTTGGCAAGAACGCCGAGCTGCTGAATATATGACACATGCTCCTCTAGGAAGTTTAAACTCTGTTGGTGGTGTTGCTACAGAAATTAATTCTGTAAACTTTGTTTCACCTCGTTCGTGGTTAGCAACTTCTCATTTCTGTTTAGGTTTCTTCTTCTTTGCTGCTCATTTATGGCATGCGGGTCGTGCTAGAGCTGCTGCTGCTGGTTTTGAAAAAGGTATTGACCGTTTCAGTGAACCAGTTCTTAGTCTACGTCCAGTTGACTAA
             Lobochlamys_culleus  ------------------------------------------------------------------------------------------------------------GTGGAAACACTCTTTAATGGAACACTTACAGTAGGTGGTCGTGACCAAGAATCAACAGGATTTGCTTGGTGGTCTGGAAACGCTCGACTAATTAATCTTTCTGGTAAACTTTTAGGTGCACACGTTGCACACGCTGGTCTTATCGTTTTCTGGGCAGGTGCTATGAACTTATTTGAAGTATCACACTTCGTACCAGAAAAACCAATGTACGAACAAGGATTAATCCTTTTACCACATATCGCAACATTAGGTTATGGTGTTGGCCCTGCAGGTGAAGTTATTGATACTTATCCGTACTTTGTATCAGGTGTTTTACACTTAATCTCTTCAGCTGTTTTAGGTTTTGGTGGTGTATATCACTCATTAATTGGACCAGAAACACTAGAAGAATCATATCCATTCTTTGGATATGTGTGGAAAGATAAGAACAAGATGACTAACATTTTAGGTTATCACCTTATTATTTTAGGTTTAGGTGCATGGCTTTTAGTTTTAAAAGCGCTTTATTATGGTGGTGTTTATGATACTTGGGCT---CCTGGAGGTGGAGATGTACGTATCATCACAAACCCAACTACAAATGCATCTGTAATTTTTGGTTACTTATTAAAATCACCTTTTGGTGGTGACGGTTGGATCTGTAGCGTTGATAATATGGAAGATATTATTGGTGGTCACATTTGGATTGGTACACTTTGTATTTTAGGTGGTATTTGGCACATTTATACAACTCCATGGCCATGGGCTAGACGTGCTTTTGTTTGGTCTGGTGAAGCTTATCTATCTTACAGTTTAGGTGCTATTGCATTAATGGGATTCATCGCTTGCTGTTTTTCATGGTTTAACAATACAGCTTATCCAAGTGAGTTTTACGGCCCAACAGGT---CCTGAAGCTTCTCAAGCTCAAGCTTTTACTTTCTTAGTTCGTGACCAACGTTTAGGTGCTAAAGTAGCTTCTGCTCAAGGTCCTACAGGTTTAGGTAAATATCTAATGCGTTCACCTACAGGTGAAATTATTTTTGGTGGTGAAACTATGCGTTTCTGGGATTTCCGTGGACCTTGGCTTGAGCCTCTTCGTGGACCAAACGGATTAGACTTAAAAAAACTAAAAAATGATATTCAACCTTGGCAAGAACGTCGTGCTGCAGAATATATGACTCACGCTCCATTAGGTTCTTTAAACTCTGTAGGTGGTGTTGCTACAGAAATTAACGGTGTTAACTATGTAAGTCCTAGAAGCTGGTTAGCTACTTCTCACTTCTGTTTAGGTTTCTTCTTCTTTGTAGGACACTTATGGCATGCTGGACGTGCACGTGCTGCTGCTGCTGGTTTTGAAAAAGGTATTGATCGTTTTGATGAGCCAGTTCTTTCAATGCGTCCTTTAGAT---
              Lobochlamys_segnis  ------------------------------------------------------------------------------------------------------------GTGGAAACACTCTTTAATGGAACACTTACAGTAGGTGGTCGTGACCAAGAATCAACAGGATTCGCTTGGTGGTCTGGAAATGCTCGACTAATTAATCTTTCTGGTAAACTACTTGGTGCGCATGTTGCACACGCAGGTCTTATTGTTTTCTGGGCTGGTGCTATGAACTTATTTGAAGTATCACACTTCGTACCAGAAAAACCAATGTATGAACAAGGCTTAATTCTTTTACCACATATCGCATCATTAGGTTATGGTGTTGGACCTGCTGGTGAAGTTATTGATACTTATCCATACTTTGTATCAGGTGTTTTACACCTAATTTCGTCTGCTGTTTTAGGTTTTGGTGGTGTTTATCACTCATTAATTGGACCAGAAACATTAGAAGAATCATATCCATTCTTTGGATATGTTTGGAAAGATAAAAACAAAATGACGAATATTTTAGGATATCATCTTGTGATCCTAGGTTTAGGAGCATGGCTTTTAGTTTTAAAAGCTTTATATTATGGTGGTGTTTACGATACTTGGGCT---CCTGGTGGTGGTGACGTTCGTATTATCACAAACCCAACAACAAATGCAGCTGTTATTTTTGGCTATCTATTAAAATCACCATTTGGTGGTGATGGTTGGATTTGTAGCGTTGATAATATGGAAGATATTATTGGTGGTCATATTTGGATTGGAACACTTTGTATTTTAGGTGGTATTTGGCACATTTATACAACTCCATGGCCTTGGGCTAGACGTGCTTTTGTATGGTCTGGTGAAGCTTATTTATCATACAGTTTAGGTGCTATTGCAGTTATGGGCTTTGTTGCATGTTGTTTCTCATGGTTCAATAATACAGCATATCCAAGCGAGTTTTACGGACCTACTGGC---CCTGAAGCTTCTCAAGCTCAAGCTTTCACTTTCTTAGTACGTGACCAACGTTTAGGAGCTAAAGTTGCATCAGCTCAAGGTCCAACTGGTTTAGGTAAATATTTAATGCGTTCACCAACTGGTGAAATTATTTTTGGTGGTGAAACAATGCGTTTCTGGGATTTCCGTGGCCCTTGGCTTGAGCCTCTTCGTGGACCAAATGGATTAGACCTAAAAAAATTAAAAAATGATATTCAACCTTGGCAAGAACGTCGTGCAGCAGAATATATGACTCATGCTCCATTAGGTTCTTTAAACTCAGTAGGTGGTGTTGCTACAGAAATCAATGGTGTAAACTTTGTAAGTCCTAGAAGTTGGTTAGCTACTTCTCACTTCTGTTTAGGTTTCTTCTTCTTTGTAGGTCACTTATGGCATGCTGGACGTGCACGTGCTGCTGCAGCTGGTTTTGAAAAAGGTATTGACCGTTTTGATGAGCCAGTTCTTTCAATGCGTCCTTTAGATTAA
             Microglena_monadina  ------------------------------------------------------------------------------------------------------------GTGGAAACACTTTTTAACGGAACACTAACTGTTGGTGGTCGTGACCAGGAAACTACTGGTTTCGCTTGGTGGTCAGGTAACGCAAGATTAATCAATCTTTCAGGGAAACTATTAGGTGCTCACGTTGCTCATGCGGGACTAATTGTATTCTGGGCAGGTGCAATGAATTTATTTGAAGTTTCACACTTTGTTCCAGAAAAACCTATGTATGAACAAGGTTTAATTTTACTTCCACATATCGCAACATTAGGTTACGGTGTTGGTCCAGGTGGTGAAATTATTGATACTTTCCCTTATTTTGTTTCTGGTGTATTACACTTAATTTCATCAGCTGTTTTAGGCTTTGGGGGTGTTTATCACTCTTTAATTGGTCCAGAAACATTAGAAGAATCTTATCCATTCTTCGGTTACGTTTTTAAAGATAAAAACAAGATNACTAACATTTTAGGTTATCACTTAATTATTCTTGGTTTAGGAGCTTGGTTACTTGTATTAAAAGCTATGTATTTTGGTGGAATTTACGATACATGGGCT---CCAGGAGGTGGAGACGTTCGTATTGTAACTAACCCTACAACAAATGCTGCTATTATTTTTGGGTATCTTGTAAAATCACCTTTTGGTGGTGACGGTTGGATTTGTTCAGTAGATAACTTAGAAGATATTATTGGTGGTCACATTTGGATTGGTTCTCTTTGTATTTTTGGTGGTTTCTGGCATATCTATACAACTCCATGGCCATGGGCACGTCGTGCTTTCGTTTGGTCAGGTGAAGCTTACCTATCATACAGTTTAGGAGCTATTGCAGTAATGGGTTTCACTGCTTGTTGTTTCTCATGGTTTAATAATACTGCTTATCCTAGTGAATTTTATGGCCCAACGGGT---CCCGAAGCTTCTCAAGCTCAAGCATTTACTTTCCTAGTTCGTGACCAACGTTTAGGTGCAAATGTTGCATCTGCGCAAGGTCCAACTGGTTTAGGTAAATATTTAATGCGTTCGCCTACTGGTGAAATTATTTTTGGTGGTGAAACAATGCGTTTTTGGGATTTCCGTGGACCATGGGTTGAACCATTACGTGGACCAAACGGTTTAGACTTAAATAAACTGAAAAACGATATTCAACCATGGCAAGAACGCCGTGCTGCTGAATATATGACTCATGCTCCATTAGGTTCTCTAAACTCTGTAGGTGGTGTAGCAACTGAAATTAACGCAGTTAACTTTGTTTCACCTCGTAGTTGGTTAGCTTGTTCTCACTTTGTTTTAGGATTCTTCTTCTTTATTGGTCACTTATGGCACGCTGGTCGTGCTCGTGCAGCTGCTGCTGGATTTGAAAAAGGTATTGATCGTGTTGATGAGCCAGTACTTTCTATGCGTCCATTAGACTAA
                   Microspora_sp  ------------------------------------------------------------------------------------------------------------GTGGAAACACTCTTTAATGGAACATTAACCGTAGGTGGCCGTGATCAAGAATCTACTGGTTTTGCTTGGTGGGCTGGTAATGCAAGATTAATCAATCTTTCAGGAAAACTTTTAGGAGCACATGTAGCTCACGCAGGTTTAATCGTTTTTTGGGCAGGAGCTATGAATTTATTTGAAGTAGCTCACTTTGTGCCTGAAAAACCAATGTATGAACAAGGTTTAATTTTATTACCACATATTGCTTCTCTTGGATATGGTGTAGGCCCAGGTGGTGAAATTCTGGATACATTCCCGTATTTTGTTTCTGGTGTTTTACATTTAATTTCTTCTGCGGTTTTAGGTTTTGGTGGGGTCTACCACGCTCTTATTGGTCCTGAAACATTAGAAGAATCATTTCCTTTTTTCGGCTACGTTTGGAAGGATAAAAATAAAATGACAAACATTTTAGGATATCATCTTATTATTCTTGGATTTGGAGCTTGGTTATTAGTTTGGAAAGCACTTTATTTTGGTGGAGTTTATGATACATGGGCC---CCAGGAGGTGGAGACGTTCGAATTATTAGTAATCCAACGACTAATGCAGGAATTATTTTTGGGTATCTTTTAAAATCTCCATTTGGTGGAGATGGATGGATTTGTAGTGTAGATAACTTAGAAGATATCATTGGTGGGCATATTTGGATCGGGACTCTAGAAATTCTAGGGGGTATTTGGCATATCTATACAACTCCATGGCCTTGGGCACGTCGTGCTTTCGTTTGGTCAGGAGAGGCTTATTTATCTTATAGTCTTGGTGCTATTGCGGTTATGGGATTCACTGCTTGTTGTTTTAGCTGGTTTAATAATACGGCTTATCCAAGCGAATTCTATGGGCCAACGGGT---CCTGAAGCTTCACAATCACAAGCTTTCACTTTCCTAGTTCGTGACCAACGTTTAGGGGCTAATGTAGCTTCCGCGCAAGGTCCTACCGGTCTTGGAAAATATTTAATGAGATCACCTACTGGTGAAATCATTTTTGGTGGTGAAACAATGCGTTTTTGGGATTTTAGAGGTCCTTGGTTAGAACCACTAAGAGGTCCAAATGGATTAGATCTTAATAAGCTGAAAAATGATATTCAACCTTGGCAAGAACGTCGAGCAGCAGAGTATATGACACATGCTCCTTTAGGGTCTTTAAACTCTGTAGGAGGTGTAGCCACTGAAATTAATAGTGTAAATTTTGTTTCTCCGCGTAGTTGGCTGGCAACAAGTCATTTCGTATTGGGGTTCTTTTTTTTCGTTGCACATTTATGGCATGCTGGAAGAGCGCGTGCTGCTGCTGCTGGTTTTGAAAAAGGAATTGATCGTGCTTTCGAGCCCGTTTTAACTATGAGACCTTTAGACTAA
         Mychonastes_homosphaera  ------------------------------------------------------------------------------------------------------------GTGGAAACACTCTTTAACGGAACACTAACAGTAGGCGGTCGTGACCAAGAAACGACTGGTTTCGCATGGTGGGCTGGAAACGCTCGTCTAATCAACTTATCAGGTAAACTATTAGGTGCTCACGTAGCACACGCTGGTTTAATCGTATTCTGGGCAGGTGCTATGAACTTATTTGAAGTAGCACACTTCGTACCTGAAAAACCAATGTATGAACAAGGGTTAATTCTATTACCTCACTTAGCAACATTAGGTTATGGTGTAGGTCCAGGTGGTGAAATCATTGATACATTCCCGTACTTTGTATCAGGTGTTCTTCACTTAATTTCATCTGCAGTTTTAGGATTTGGTGGTGTTTACCACTCACTAATTGGTCCTGAAACATTAGAAGAATCATTCCCATTCTTTGGTTACGTTTGGAAAGACAAATCAAAAATGACTAACATTTTAGGTTACCACCTAATCATGTTAGGTTTAGGAGCTTGGTTACTAGTATTCAAAGCAATGTACTTTGGTGGTGTTTACGATACTTGGGCT---CCTGGTGGAGGTGACGTTCGTATCATTGCAAACCCAACTACAAATGCAGGTGTTATTTTTAGTTACCTTCTAAAATCACCTTGGGGTGGTGACGGTTGGATCGTATCAGTAGATAACATGGAAGATATCATTGGTGGTCACATCTGGTTAGGGTCATTATTACTATTTGGTGGTATTTGGCACATCTTCACTACACCATGGCCATGGGCACGTCGTGCTTTCGTTTGGTCAGGTGAAGCTTACCTATCATACAGTCTAGCTGCAATCTCTATGATGGGGTTCATCGCTTGTTGTATGTCTTGGTTCAACAACACTGCTTACCCAAGTGAATTCTATGGTCCAACAGGT---CCAGAAGCTTCACAATCACAAGCCTTTACATTCCTAGTACGTGACCAACGTTTAGGAGCTAACGTAGCTTCTGCTCAAGGTCCAACTGGTTTAGGTAAATACTTAATGCGTTCTCCAACTGGAGAAATCATTTTCGGTGGTGAAACAATGCGTTTCTGGGACTTCCGTGGTCCATGGTTAGAACCATTACGTGGTCCAAACGGATTAGACCTATCAAAACTAAAAAATGATATTCAACCATGGCAAGAACGTCGTGCTGCTGAATACATGACACACGCACCTTTAGGATCATTAAACTCAGTAGGTGGTGTAGCAACAGAAATTAACGCTGTAAACTACGTATCTCCACGTAGTTGGTTAGCATGTTCACACTTCGTACTAGGTTTCTTCTTCTTCATTGGACACCTATGGCACGCAGGTCGTGCACGTGCTGCTGCTGCTGGTTTTGAAAAAGGTATCGATCGTTTAGACGAACCTGCTTTATCAATGCGTCCTTTAGACTAA
             Mychonastes_jurisii  ------------------------------------------------ATGAAATGCTGTTCAAAATCAGCTCAAAAATTTCTAGAGTCTCTTAGGGGGTATTACTCCGTGGAAACACTCTTTAACGGAACACTAACAGTAGGCGGTCGTGACCAAGAAACGACTGGTTTCGCATGGTGGGCTGGAAACGCTCGTCTAATCAACTTATCAGGTAAACTATTAGGTGCTCACGTAGCACACGCTGGTTTAATCGTATTTTGGGCAGGTGCTATGAACTTATTTGAAGTAGCACACTTCGTACCTGAAAAACCAATGTATGAACAAGGTCTAATTCTATTACCTCACATCGCAACTTTAGGTTACGGTGTAGGTCCAGGTGGTGAAATCATCGATACATTCCCGTACTTTGTATCAGGTGTTCTTCACTTAATCTCATCTGCAGTTTTAGGTTTTGGTGGTGTTTACCACTCATTAATTGGTCCTGAAACATTAGAAGAATCATTCCCATTCTTTGGTTACGTTTGGAAAGACAAATCAAAAATGACTAACATTTTAGGATACCACCTAATCATGTTAGGTCTAGGAGCTTGGTTACTAGTATTTAAAGCTATGTATTTTGGTGGTGTTTACGATACTTGGGCT---CCTGGTGGAGGTGACGTTCGTATCATTGCAAACCCAACTACAAACGCAGGTGTAATTTTTGGTTACCTTCTAAAATCACCTTGGGGTGGAGACGGATGGATCGTATCTGTTGATAACATGGAAGATATCATCGGTGGTCACATTTGGATTGGTTCATTACTACTTTTCGGTGGTATTTGGCACATCTTCACTACACCTTGGCCATGGGCACGTCGTGCTTTCGTTTGGTCTGGTGAAGCTTACCTATCATACAGTTTAGCTGCAATCTCTGTAATGGGGTTCATTGCTTGTTGTATGTCTTGGTTTAACAACACAGCTTACCCAAGTGAATTCTATGGCCCAACTGGT---CCAGAAGCTTCTCAATCACAAGCTTTTACTTTCCTAGTACGTGACCAACGTTTAGGGGCTAACGTAGCTTCTGCACAAGGTCCAACTGGTTTAGGTAAATACCTAATGCGTTCACCAACTGGTGAAATCATTTTTGGTGGTGAAACAATGCGTTTCTGGGATTTCCGTGGTCCATGGTTAGAACCATTACGTGGTCCTAACGGATTAGACCTATCGAAATTAAAAAATGATATTCAACCATGGCAAGAACGTCGTGCTGCTGAATACATGACACACGCACCATTAGGGTCTTTAAACTCAGTAGGTGGTGTAGCAACAGAAATTAACGCTGTAAACTATGTTTCTCCACGTAGTTGGTTAGCTTGTTCACACTTCGTGTTAGGGTTCTTCTTCTTTATTGGACACCTATGGCACGCAGGTCGTGCACGTGCTGCTGCTGCTGGTTTTGAAAAAGGTATCGATCGTTTAGACGAACCTGCTTTATCAATGCGTCCTTTAGACTAA
             Neochloris_aquatica  ------------------------------------------------------------------------------------------------------------GTGGAAACACTGTTTAATGGAACTTTAACAGTAGGAGGTCGTGACCAAGAATCAACAGGTTTCGCTTGGTGGGCTGGAAATGCTAGATTAATTAACCTATCAGGAAAACTTTTAGGTGCACATGTTGCTCATGCTGGGTTAATTGTATTCTGGGCAGGTGCAATGAATTTATTTGAAGTTGCTCACTTCGTACCTGAAAAACCAATGTATGAACAAGGTTTAATTTTATTACCACACTTAGCTACTTTAGGTTATGGTGTAGGACCTGGTGGAGAAGTAATTGATACATTCCCATATTTTGTATCAGGAGTTCTTCACTTAATTTCTTCAGCTGTTTTAGGTTTTGGAGGAGTATACCACTCATTAATTGGACCAGAAACTTTAGAAGAATCATTCCCATTTTTTGGATATGTTTGGAAAGATAAAAACAAAGTTACTAACATTCTAGGTTATCACTTAATTATTTTAGGATTAGGTGCATGGTTACTAGTTTGGAAAGCTATGTATTTCGGTGGAGTATATGATACTTGGGCT---CCCGGAGGTGGAGATGTTCGTGTTATTACTAACCCTACTACAAGTGCTGGAGTTATTTTTGGTTACTTACTAAGATCTCCTTTTGGTGGGGATGGTTGGATTGTTAGTGTTGATAACATGGAAGATATCATTGGCGGTCATATTTGGATCGGAACATTAGAAATTTTAGGAGGTTTATGGCATATTTATACAACTCCATGGCCTTGGGCAAGACGAGCTTTCGTTTGGTCTGGTGAAGCTTATTTATCATATAGCTTAGGAGCTATTTCATTAATGGGATTTATCGCTTGTTGTATGTCTTGGTTTAACAATACAGCTTATCCTAGTGAGTTTTACGGGCCAACGGGT---CCTGAAGCCTCTCAATCTCAAGCTTTTACTTTCTTAGTACGTGACCAACGTTTAGGAGCAAATGTAGCTTCAGCGCAAGGTCCGACTGGGTTAGGAAAATATTTAATGCGTTCACCTACTGGAGAAATTATTTTTGGGGGTGAAACTATGCGTTTTTGGGATTTCCGTGGTCCATGGTTAGAGCCACTTCGTGGACCAAATGGACTTGATTTAAATAAACTAAAAAATGATATTCAACCTTGGCAAGAGCGTCGTGCAGCTGAATACATGACACATGCTCCGTTAGGTTCTTTAAACTCAGTTGGTGGGGTTGCTACTGAAATTAACGCGGTAAACTTTGTTTCTCCACGTAGTTGGTTAGCAACATCACATTTCGTTTTAGGTTTCTTCTTCTTTGTTGGACACTTATGGCACGCGGGTCGTGCTCGTGCAGCAGCAGCAGGTTTTGAAAAAGGTATTGATCGTTTAGATGAACCTGTATTATCAATGAGACCATTAGATTAA
        Oedocladium_carolinianum  ------------------------------------------------------------------------------------------------------------ATGGAAACGCTTTATAATGGAACATTAACCCTAGGCGGAAAAGACCAAGAATCTACGGGTTTTGCTTGGTGGGCTGGAAATGCTCGATTAATTAATCTATCAGGTCGACTACTAGGTGCACATGTAGCACATGCTGGTCTTATTGTTTTCTGGGCTGGTGCTATGAATTTATTCGAAGTAGCGCATTTTGTTCCAGAAAAACCTATGTATGAACAAGGTTTAATTTTACTTCCTCACCTTGCTACTTTAGGTTATGGTGTGGGTCCTGGTGGAGAGATTATTGATACTTTTCCTTATTTTGTGTCAGGTGTTTTACACTTAATTTCTTCAGCAGTTCTTGGATTTGGTGGTGTTTATCACTCATTAATCGGTCCAGAAACTTTAGAAGAAACATTTCCATTTTTTGGATATGTTTGGAAAGATAAAAACAAAATGACGAACATTTTAGGTGCACACTTGATTATTTTAGGACTTGGTGCATGGTTATTAGTTTGGAAAGCTCTATATTTTGGAGGTGTTTATGATACATGGGCT---CCCGGTGGTGGTGATGTTCGTATTATTACTAATCCAACAACTAATCCATCTGTTATTTTTGGTTACTTATTAAAATCTCCATTTGGTGGAGATGGTTGGATTGTTTCTGTTGACAATATGGAAGATATTATTGGTGGTCATATTTATATTGGAACTATTAATATTTTAGGAGGTCTTTGGCACGTATTTACTCAACCATGGGCTTGGACGCGTCGTGCTTTTGTATGGTCAGGTGAAGCCTATTTATCATATAGTCTAGCTGCCATTTCTCTAATGGGCTTTATTGCTTGTTGTATGTCTTGGTTTAATAATACAGCTTATCCAAGTGAATTTTACGGTCCAACAGGT---CCTGAAGCATCGCAATCTCAAGCTTTCACATTCCTAGTTCGTGACCAACGTTTAGGTGCTAATGTAGCGTCTGCTCAAGGTCCAACAGGTCTTGGTAAATATTTAATGAGATCGCCTACTGGTGAAATCATTTTTGGTGGTGAAACTATGCGTTTTTGGGATTTCCGTGGACCTTGGTTAGAACCATTACGTGGTCCAAATGGTCTAGATTTAAATAAATTAAAAAATGATATTCAACCATGGCAAGAACGTCGTGCGGCTGAATACATGACTCATGCTCCTTTAGGATCATTAAACTCTGTAGGAGGTGTTGCAACAGAAATTAATGCAACAAACTTTGTTTCTCCACGTAGTTGGTTAGCTACAAGTCATTTTTGTTTAGGATTCTTCTTCTTTGTAGCACATTTATGGCATGCTGGTCGTGCACGTGCTGCTGCAGCTGGATTTGAAAAAGGAATTGATCGTTTCAATGAACCTACTCTTTCTCTAAGACCTTTAGACTAA
        Oedogonium_angustistomum  ------------------------------------------------------------------------------------------------------------ATGGAAACGCTTTATAATGGAACATTAACCCTGGGCGGAAAAGACCAAGAATCTACGGGTTTTGCTTGGTGGGCTGGAAATGCTCGATTAATTAATCTATCAGGTAGACTACTAGGTGCACATGTAGCACATGCTGGTCTTATTGTTTTCTGGGCTGGAGCTATGAATTTATTCGAAGTAGCGCATTTTGTTCCAGAAAAACCTATGTATGAACAAGGTTTAATCTTACTTCCTCACCTAGCTACTTTAGGTTATGGTGTAGGTCCTGGTGGAGAGATTATTGATACTTTTCCTTATTTTGTGTCAGGTGTTTTACACTTAATTTCTTCTGCTGTTCTTGGATTTGGTGGTGTTTATCATTCATTAATTGGTCCAGAAACTTTAGAAGAAACATTTCCGTTTTTTGGATATGTTTGGAAAGATAAAAACAAAATGACAAACATTTTAGGTGCACACTTAATTATTTTAGGAATTGGTGCATGGTTATTAGTTTGGAAAGCTCTTTATTTTGGAGGTGTTTATGATACCTGGGCTCGTGCGGGTGGGGGTGATGTTCGTATCATTACTAATCCTACAACAAATCCATCTGTAATTTTTGGCTATTTATTAAAATCTCCTTTTGGTGGGGACGGTTGGATTGTTTCTGTTGATAATATGGAAGATATTATTGGCGGTCATATCTATATTGGAACTATTAATATTTTAGGAGGTCTTTGGCACGTATTTACTCAACCATGGGCTTGGACACGTCGTGCTTTTGTATGGTCTGGTGAAGCTTATTTATCATATAGTCTTGCTGCCATTTCTTTAATGGGCTTCATTGCTTGTTGTATGTCTTGGTTTAATAATACTGCTTATCCGAGTGAATTCTACGGTCCAACGACCTTGCCTGAAGCTTCACAATCTCAAGCTTTTACTTTCCTAGTTCGTGACCAACGTTTAGGTGCTAATGTAGCTTCTGCTCAAGGTCCTACGGGTCTAGGTAAATATTTAATGAGATCTCCGACGGGTGAAATTATTTTTGGTGGTGAAACTATGCGTTTTTGGGATTTCCGTGGACCTTGGTTAGAACCATTACGTGGTCCGAATGGTTTAGACTTGAATAAATTAAAAAATGATATTCAACCATGGCAAGAACGTCGCGCAGCTGAATACATGACTCATGCTCCATTAGGATCATTAAATTCTGTAGGTGGTGTTGCAACAGAAATTAATGCAACAAACTTTGTATCTCCTCGTAGTTGGTTAGCTACAAGTCATTTTTGTTTAGGATTCTTCTTCTTTGTTGCTCATTTATGGCACGCCGGTCGTGCGCGTGCAGCTGCTGCTGGTTTTGAAAAAGGAATTGATCGTTTCAATGAACCGACTCTTTCTTTAAGACCTTTAGACTAA
            Oedogonium_cardiacum  ------------------------------------------------------------------------------------------------------------ATGGAAACGCTTTATAATGGAACATTAACCCTGGGCGGAAAAGACCAAGAATCTACGGGTTTTGCTTGGTGGGCTGGAAATGCTCGATTAATTAATTTATCAGGTCGACTACTAGGTGCACATGTAGCACATGCAGGTCTTATTGTTTTCTGGGCTGGGGCTATGAATTTATTCGAAGTAGCGCATTTTGTTCCAGAAAAACCTATGTATGAACAAGGTTTAATCTTACTTCCTCACCTTGCAACTTTAGGTTACGGTGTAGGTCCTGGTGGAGAAATTATTGATACTTTTCCTTATTTTGTATCAGGTGTTTTACACTTAATTTCTTCTGCTGTTCTTGGATTTGGTGGTGTTTATCATTCATTAATTGGTCCAGAAACTTTAGAAGAAACATTCCCTTTCTTTGGATATGTTTGGAAAGATAAAAACAAAATGACAAACATTTTAGGTGCACACTTGATTATTTTAGGGATTGGTGCATGGCTATTAGTTTGGAAAGCTCTATATTTTGGAGGTGTTTATGATACATGGGCT---CCTGGTGGTGGTGATGTACGTATTATTACAAATCCAACAACTAACCCATCTGTTATTTTTGGTTACTTATTAAAATCTCCGTTTGGTGGAGACGGTTGGATTGTTTCTGTAGATAATATGGAAGATATTATTGGTGGTCATATCTATATAGGAACGATTAATATTTTAGGAGGTCTTTGGCATGTATTTACTCAACCATGGGCTTGGACACGTCGTGCTTTTGTATGGTCTGGTGAAGCTTATTTATCATATAGTCTTGCTGCAATTTCTGTTATGGGCTTTGTTGCTTGTTGTATGTCTTGGTTTAACAATACTGCTTATCCTAGTGAATTTTATGGTCCTACAGGT---CCTGAAGCGTCTCAATCTCAAGCTTTTACTTTCTTAGTTCGTGACCAACGTTTGGGTGCTAATGTAGCTTCTGCGCAAGGTCCTACGGGTCTAGGGAAATATTTAATGAGATCTCCAACAGGTGAAATTATTTTTGGTGGTGAAACTATGCGTTTCTGGGATTTCCGTGGGCCGTGGTTAGAACCATTACGTGGTCCAAATGGTTTAGACTTAAATAAATTAAAAAATGATATTCAACCATGGCAAGAACGTCGTGCAGCTGAATACATGACACACGCTCCTTTAGGATCATTAAACTCAGTAGGTGGCGTTGCAACAGAAATTAATGCAACAAACTTCGTATCTCCTCGTAGTTGGTTAGCTACAAGTCATTTTTGTTTAGGATTCTTCTTCTTTGTAGCTCATTTATGGCATGCTGGTCGTGCACGTGCTGCTGCAGCTGGTTTTGAAAAAGGAATTGATCGTTTCAATGAACCTACACTTTCTCTACGTCCTTTAGACTAA
          Oogamochlamys_gigantea  ------------------------------------------------------------------------------------------------------------GTGGAAACACTCTTTAACGGAACACTAACAATTGGTGGTCGTGACCAAGAATCCACAGGATTCGCTTGGTGGTCAGGTAACGCAAGATTAATTAATCTTTCTGGTAAGCTTCTAGGTGCTCACGTAGCACATGCCGGTCTTATTGTATTCTGGGCTGGTGCTATGAACTTATTTGAAGTTTCACATTTTGTTCCAGAAAAACCAATGTATGAACAAGGTTTAATTCTTTTACCGCATATCGCTACATTAGGTTATGGTGTCGGACCTGGTGGTGAAGTTATTGATACTTATCCTTATTTTGTATCAGGTGTTTTACATTTAATATCATCTGCTGTTTTAGGCTTTGGGGGGGTTTACCACTCTTTAATTGGACCTGAAACGTTAGAAGAATCATACCCATTCTTTGGTTATGTTTGGAAAGATAAAAACAAAATGACAAACATTTTAGGGTACCACCTTATTATGTTAGGTCTTGGTGCTTGGCTTTTAGTTTTAAAAGCTCTTTATTTTGGTGGTGTTTATGACACTTGGGCA---CCTGGGGGTGGCGACGTTAGAATTATTACTAATCCAACAACAAATGCAGCTGTTATTTTTGGCTATTTATTAAAATCACCTTTTGGAGGTGATGGTTGGATTTGTAGTGTTGATAATATGGAAGATATTATTGGAGGTCATATTTGGATTGGTACTTTATGTATTCTTGGTGGGATTTGGCATATTTATACAACTCCTTGGCCTTGGGCAAGACGTGCTTTTGTTTGGTCTGGTGAAGCTTATCTTTCTTATAGTTTAGGTGCAATTTCATTGATGGGCTTCATTGCTTGTTGTTTCTCTTGGTTTAATAATACAGCATATCCAAGTGAATTTTATGGTCCTACGGGT---CCAGAAGCTTCTCAAGCTCAAGCTTTCACATTTTTAGTGCGTGACCAACGTTTAGGGGCTAATGTTGCTTCTGCACAAGGTCCTACAGGTCTTGGTAAATATTTAATGCGATCACCAACAGGTGAAATTATCTTCGGTGGTGAAACAATGCGTTTCTGGGATTTCCGTGGTCCTTGGGTTGAACCTCTTCGCGGACCAAACGGATTAGATTTAAATAAACTTAAAAATGATATTCAACCATGGCAAGAACGTCGTGCTGCTGAATATATGACACACGCTCCTTTAGGTTCATTAAACTCTGTTGGTGGTGTTGCAACAGAAATTAATAGTGTAAATTTTGTTAGTCCTCGTAGTTGGTTAGCAACTTCTCACTTCTGTCTTGGTTTCTTCTTTTTCGTTGGTCACTTATGGCATGCAGGCCGTGCTCGTGCTGCTGCTGCTGGTTTTGAAAAAGGGATTGACCGTTTTGATGAACCTGTTCTTTCAATGCGTCCTTTAGATTAA
          Ourococcus_multisporus  ------------------------------------------------------------------------------------------------------------GTGGAAACACTGTTTAACGGAACACTAACAGTAGGAGGTCGTGACCAAGAATCCACAGGTTTTGCTTGGTGGGCAGGAAATGCTCGACTAATCAACCTATCTGGTAAACTATTAGGTGCGCACGTAGCACACGCAGGTTTAATCGTTTTCTGGGCAGGTGCTATGAACTTATTTGAAGTAGCACACTTTGTTCCTGAAAAACCAATGTACGAGCAAGGTTTAATTTTATTACCTCACTTAGCTACTTTAGGTTATGGGGTTGGTCCAGGTGGTGAAGTAATTGATACTTTCCCATACTTCGTATCTGGTGTTTTACACTTAATTTCTTCAGCGGTTTTAGGTTTTGGTGGTGTTTATCACTCACTAATTGGGCCTGAAACATTAGAAGAATCTTTCCCATTCTTTGGCTATGTTTGGAAAGATAAGAACAAAATGACTAATATTTTAGGTTACCACTTAATTATTTTAGGTTTAGGTGCTTGGTTATTAGTTTGGAAAGCTCTTTATTTCGGTGGTGTATATGACACTTGGGCT---CCAGGTGGTGGAGATGTACGTTTAATCACAAACCCTACTACAAATGCCGGAGTTATTTTCGGTTATTTAGTGAAATCACCATGGGGTGGTGATGGTTGGATTGTAAGTGTTGACAACATGGAAGATATCATTGGTGGTCACATCTGGGTGGGTACTTTATGTATTTTAGGAGGTATTTGGCACATTTACACTACTCCGTGGCCATGGGCACGTCGAGCTTTTGTTTGGTCTGGTGAAGCTTACTTATCATACAGTTTAGGTGCAATTGCAACAATGGGATTCATCGCTTGTTGTATGTCTTGGTTCAACAACACAGCTTACCCTAGCGAGTTCTATGGACCAACAGGT---CCTGAGGCTTCTCAATCACAAGCATTTACTTTCTTAGTACGTGACCAACGTTTAGGTGCTAACGTTGCTTCTGCACAAGGTCCAACAGGTTTAGGTAAATACTTAATGCGTTCACCAACAGGTGAAATTATTTTTGGTGGTGAAACAATGCGTTTCTGGGATTTCCGTGGTCCATGGCTAGAACCATTACGTGGTCCTAACGGCCTTGACTTAAACAAATTAAAAAATGATATTCAACCTTGGCAAGAACGTCGAGCTGCGGAATACATGACTCACGCACCTTTAGGTTCTTTAAACTCTGTAGGTGGTGTTGCTACAGAAATTAATGCTGTAAACTTCGTATCTCCACGTAGTTGGTTAGCATGTTCACACTTCGTATTAGGTTTCTTCTTCTTTATCGGTCACTTATGGCACGCAGGTCGTGCTCGTGCAGCAGCTGCTGGTTTCGAAAAAGGTATTGACCGTTTAGACGAGCCTGCTTTATCAATGAGACCTTTAGATTAA
           Palmellopsis_texensis  ------------------------------------------------------------------------------------------------------------GTGGAAACACTCTTTAATGGAACACTAACAGTAGGTGGTCGTGATCAAGAATCAACAGGATTCGCTTGGTGGTCAGGCAACGCAAGATTAATTAATCTTTCAGGAAAACTTCTAGGTGCTCACGTAGCACACGCTGGTCTTATCGTGTTCTGGGCAGGTGCAATGAACTTATTTGAAGTGTCACACTTCGTTCCAGAAAAACCAATGTATGAACAAGGGCTTATTCTTTTACCCCATATCGCTTCTTTAGGTTATGGTGTCGGCCCAGGTGGTGAGGTTATTGATACTTATCCATACTTTGTTTCAGGTGTTTTACACTTAATTTCATCGGCTGTTTTAGGCTTTGGTGGTGTTTATCACTCTTTAATCGGACCTGAAACTTTAGAAGAATCATACCCTTTCTTTGGATATGTTTGGAAAGACAAAAATAAAATGACCAACATCTTAGGTTACCACCTAATTATATTAGGCCTTGGCGCTTGGCTTTTAGTATTAAAAGCACTTTACTTTGGTGGTGTTTATGATACTTGGGCT---CCTGGTGGTGGAGACGTTAGAATTATTACTAATCCAACAACAAATGCAGCCGTAATTTTTGGATATTTATTAAAATCTCCTTTTGGTGGTGATGGTTGGATTTGTTCTGTTGATAACATGGAAGATATTATTGGCGGTCATATTTGGATTGGCACGCTTTGTCTTCTTGGTGGTATTTGGCATATTTATACAACTCCATGGCCTTGGGCTAGACGTGCTTTTGTATGGTCAGGTGAAGCGTACCTTTCTTACAGTTTAGGTGCTATTGCTTTAATGGGATTCATTGCTTGCTGTTTTTCTTGGTTTAACAACACTGCTTATCCAAGTGAGTTTTATGGTCCAACAGGT---CCAGAAGCTTCTCAAGCTCAAGCATTTACTTTCTTAGTGCGTGACCAGCGTTTAGGTGCTAACGTTGCATCTGCACAAGGTCCTACTGGTTTAGGTAAATACTTAATGCGTTCACCTACAGGTGAAATCATTTTTGGTGGTGAAACAATGCGTTTCTGGGATTTCCGCGGTCCTTGGGTAGAACCTCTACGTGGACCAAACGGACTAGATTTAAACAAATTAAAAAATGACATTCAACCATGGCAAGAACGTCGTGCAGCTGAATATATGACTCATGCTCCATTAGGTTCATTAAACTCCGTTGGTGGTGTAGCTACAGAAATTAACAGTGTAAACTTTGTAAGCCCTAGAAGTTGGTTAGCTACTTCTCACTTCTGTCTTGGTTTCTTCTTTTTTGTTGGCCACTTATGGCATGCTGGCCGTGCACGTGCTGCTGCAGCTGGTTTTGAAAAAGGTATTGACCGTTTCGACGAACCAGTACTTTCTATGCGTCCTTTAGACTAA
         Parallela_transversalis  ------------------------------------------------------------------------------------------------------------GTGGAAACACTTTTTAATGGAACACTTACAGTAGGTGGTCGTGATCAAGAATCTACTGGTTTTGCTTGGTGGGCAGGTAATGCTCGCTTAATTAATTTATCAGGTAAACTTTTAGGAGCCCATGTTGCCCACGCAGGTTTAATCGTATTTTGGGCAGGTGCTATGAACCTTTTTGAAGTGGCTCACTTCATCCCAGAAAAACCTATGTACGAGCAAGGGTTAATTCTATTACCTCATATCGCAAGTTTAGGTTACGGTGTAGGTCCAGGTGGAGAAATTTTAGATACCTTTCCATACTTTGTATCAGGTGTATTACATTTAATCTCTTCTGCCGTATTAGGCTTTGGTGGTGTTTATCACTCACTTATTGGGCCTGAAACCCTAGAGGAGTCATTCCCGTTTTTCGGCTACGTTTGGCGTGACAAAAATAAGATGACTAAAATTTTAGGATACCACCTAATTATTTTAGGAGTTGGAGCTTGGTTACTTGTATGGAAAGCACTTTATTTTGGTGGAGTTTACGATACTTGGGCA---CCAGGCGGAGGTGACGTTCGTATTATTTCCAATCCAACAACAAATGCCGGTATTATTTTTGGCTACCTATTAAAATCTCCTTTTGGTGGAGATGGATGGATTTGTAGTGTGGATAATATGGAAGATATTATTGGGGGTCATATCTGGATTGGCACACTAGAAATCTTAGGTGGTATTTGGCACATTTACACTACACCATGGCCTTGGGCGCGTCGTGCTTTTGTATGGTCTGGTGAAGCTTACCTTTCCTACAGTTTAGGTGCTATTGCGGTTATGGGCTTTACTGCTTGCTGTTTTTCATGGTTTAACAATACAGCTTATCCTAGTGAGTTCTATGGACCTACAGGC---CCAGAAGCTTCTCAATCACAAGCTTTCACTTTCTTAGTTCGTGACCAACGTTTAGGTGCCAATGTTGCTTCGGCACAAGGACCTACTGGTTTAGGAAAATATTTAATGAGATCACCTACAGGTGAAATTATCTTTGGAGGTGAAACAATGCGTTTCTGGGATTTCCGTGGACCTTGGCTCGAACCATTAAGAGGACCTAACGGTTTAGATCTAAGCAAATTAAAAAATGATATTCAACCTTGGCAAGAACGTCGTGCTGCTGAATATATGACACACGCACCTCTGGGATCTCTAAACTCTGTAGGTGGAGTAGCTACTGAGATTAACAGTGTTAACTTCGTTTCTCCTCGTAGTTGGTTAGCTACATCACACTTCGTTCTAGGTTTCTTCTTCTTTATTGGACACCTTTGGCACGCTGGTCGTGCTCGTGCAGCAGCAGCTGGATTTGAAAAAGGTATTGATCGTGTAAACGAACCAGTTCTTTCAATGAAACCTCTAGACTAA
               Pediastrum_duplex  ------------------------------------------------------------------------------------------------------------GTGGAAACACTGTTTAATGGAACTCTAACAGTTGGAGGTCGTGACCAAGAATCAACAGGTTTTGCTTGGTGGGCAGGTAATGCTCGACTAATTAACCTTTCAGGAAAACTATTAGGAGCTCACGTAGCACATGCTGGTTTAATCGTTTTCTGGGCTGGTGCAATGAACTTATTTGAAGTAGCACACTTTGTTCCAGAAAAACCAATGTATGAACAAGGTTTAATCTTATTACCACACTTAGCAACTTTAGGTTATGGAGTTGGTCCTGGAGGAGAAGTTATTGATACATTCCCTTATTTTGTATCAGGTGTTTTACACTTAATTTCTTCAGCAGTTTTAGGTTTTGGAGGTGTTTATCACTCTCTAATTGGTCCAGAAACTTTAGAAGAATCATTCCCATTCTTTGGTTATGTATTTAAGGACAAAAACAAAATGACTAACATTTTAGGATATCACCTAATTATTTTAGGACTTGGTGCTTGGTTATTAGTATGGAAAGCTATGTATTTTGGTGGAGTTTATGATACATGGGCT---CCAGGTGGAGGTGATGTACGTGTAATTACAAACCCAACAACAAGTGCTGGTATTATCTTTGGATACTTATTAAGATCTCCATTTGGTGGAGATGGATGGATTGTAAGTGTAGATAATATGGAAGATATCATTGGGGGTCACATTTGGATTGGTACTTTAGAAATTCTTGGTGGTTTATGGCATATTTATACAACACCATGGCCTTGGGCTCGTCGTGCTTTTGTTTGGTCTGGAGAAGCATATTTATCTTACAGTTTAGGAGCAATTGCATTAATGGGATTCATCGCTTGTTGTATGTCTTGGTTTAACAACACAGCATATCCAAGTGAGTTTTATGGTCCAACCGGT---CCTGAAGCATCTCAATCTCAAGCATTTACTTTCCTTGTTCGTGACCAACGCTTAGGAGCAAACGTTGCTTCAGCACAAGGTCCTACAGGTCTTGGGAAATACTTAATGCGTTCTCCAACAGGAGAAATCATCTTTGGAGGTGAAACAATGCGTTTTTGGGACTTCCGTGGTCCATGGCTAGAGCCATTACGTGGTCCAAATGGTTTAGATTTAAACAAACTAAAAAATGATATTCAACCTTGGCAAGAACGTCGTGCAGCAGAATACATGACACATGCTCCTTTAGGTTCATTAAACTCAGTAGGAGGTGTAGCAACAGAAATTAACGCTGTTAACTTCGTATCTCCTCGTAGTTGGTTAGCAACATCACACTTTGTTTTAGGTTTCTTCTTCTTTGTTGGTCATTTATGGCATGCAGGAAGAGCTCGTGCTGCAGCAGCTGGTTTTGAAAAAGGAATTGACCGTTTAGATGAACCAGTTCTTTCAATGAGACCTTTAGATTAA
           Phacotus_lenticularis  ------------------------------------------------------------------------------------------------------------GTGGAAACACTTTTTAACGGAACACTAACTGTTGGTGGTCGTGACCAAGAATCCACTGGGTTTGCTTGGTGGGCAGGTAATGCACGATTAATTAACCTTTCAGGTAAACTTCTAGGTGCTCACGTAGCACACGCTGGTCTTATTGTTTTCTGGGCAGGTGCAATGAACTTATTTGAAGTTTCTCACTTCGTTCCAGAAAAACCAATGTACGAACAAGGTTTAATTCTTCTTCCTCACTTAGCTACTTTAGGTTATGGTGTAGGTCCTGGTGGTGAAGTTATTGATACTTTCCCATACTTTGTATCAGGTGTTCTTCATTTAATTTCATCTGCGGTTTTAGGTTTTGGTGGTGTATACCACTCATTAATTGGACCTGAAACATTAGAAGAATCATACCCATTCTTTGGTTATGTTTGGAAAGACAAAAATAAAATGACGAACATTTTAGGTTACCACCTAATTATGTTAGGTTGTGGTGCATGGTTATTAGTATTAAAAGCTATGTACTTTGGTGGTATTTATGATACATGGGCT---CCAGGCGGTGGTGACGTTCGTATTGTTACAAACCCAACAACTAGCGCATCTGTAATTTTTGGTTACTTATTAAAGTCGCCATTTGGTGGTGATGGTTGGATTGTAAGTGTTGATAACCTTGAAGATATTATTGGTGGTCACATTTGGATTGGTACACTATGTCTGTTTGGTGGTATTTGGCACATTTATACAACTCCATGGCCTTGGGCACGTCGTGCTTTTGTTTGGTCTGGTGAAGCATACTTATCTTACAGTTTAGCTGCTATTTCTCTAATGGGCTTTGTTGCTTGTTGTATGTCATGGTTTAATAACACAGCATACCCTAGCGAATTCTACGGTCCAACAGGT---CCTGAAGCTTCGCAAGCTCAAGCATTTACATTCCTAGTACGTGACCAACGTTTAGGTGCTAATGTAGCATCATCACAAGGTCCAACAGGTTTAGGTAAATACTTAATGCGTTCTCCAACAGGTGAAATCATTTTTGGTGGTGAAACAATGCGTTTCTGGGACTTCCGTGGTCCATGGGTTGAACCTTTACGTGGTCCAAATGGTTTAGACTTAAACAAACTTAAAAATGATATTCAACCTTGGCAAGAACGTCGTGCTGCTGAATACATGACTCATGCTCCTTTAGGTTCACTAAACTCTGTAGGTGGTGTTGCAACAGAAATTAACGCTGTTAACTTCGTATCTCCACGTAGTTGGTTAGCTACTTCTCACTTCTGTTTAGGCTTCTTCTTCTTTGTTGGTCACTTATGGCATGCTGGTCGTGCTCGTGCAGCTGCTGCTGGTTTTGAAAAAGGTATTGACCGTGTTGATGAACCAGTTCTTTCAATGCGTCCTTTAGACTAA
              Pleodorina_starrii  ------------------------------------------------------------------------------------------------------------GTGGAAACACTTTTTAATGGAACACTTACAGTAGGTGGCCGTGACCAAGAAACTACAGGTTTTGCTTGGTGGTCTGGTAACGCTCGACTAATTAACCTATCAGGTAAACTTTTAGGTGCTCACGTAGCTCACGCAGGTTTAATTGTTTTCTGGGCAGGTGCAATGAATTTATTTGAAGTATCACACTTTGTACCGGAAAAACCAATGTACGAACAAGGTTTAATTCTCTTACCTCACATTGCTACTTTAGGTTATGGTGTAGGTCCAGGCGGTGAAATTATTGATACATTCCCGTACTTTGTATCAGGCGTTTTACACTTAATTTCATCTGCTGTTTTAGGTTTTGGTGGTGTTTATCACTCACTAATTGGCCCTGAAACTTTAGAAGAATCATTCCCGTTCTTTGGTTATGTTTGGAAAGACAAAAACAAAATGACTAACATTCTAGGTTACCACTTAATTATTTTAGGTCTAGGTGCTTGGTTACTTGTTTGGAAAGCTATGTACTTTGGTGGTGTTTATGATACTTGGGCT---CCAGGTGGTGGTGACATTCGTGTCATTACTAATCCAACAACCAACGCAGCTGTAATTTTTGGTTATCTTGTAAAATCGCCTTTTGGCGGTGACGGTTGGATTTGTAGTGTTGATAATATGGAAGATATTATTGGTGGTCACATTTGGATTGGTACATTAGAAATTCTAGGTGGTATTTGGCACATTTATACAACTCCATGGCCATGGGCACGCCGTGCATTTGTATGGTCTGGTGAGGCTTATTTATCATACAGTCTTGCTGCTATTTCTATGATGGGCTTTATTGCTTGTTGTATGTCTTGGTTTAACAACACAGCATATCCAAGTGAGTTTTATGGTCCAACGGGT---CCTGAAGCAAGTCAATCACAAGCATTTACATTCCTTGTACGTGACCAACGTTTAGGTGCTAACGTAGCATCAGCACAAGGTCCGACTGGTCTTGGTAAATATTTAATGCGTTCACCTACTGGTGAAATTATTTTTGGTGGTGAAACAATGCGTTTCTGGGATTTCCGTGGTCCATGGTTAGAACCTTTACGTGGTCCAAACGGGTTAGATTTAAACAAACTAAAAAATGACATTCAACCTTGGCAAGAACGTCGTGCTGCTGAATATATGACACATGCACCTCTTGGTTCATTAAACTCAGTAGGTGGTGTTGCCACTGAAATTAACGCGGTTAACTTTGTTTCTCCACGTTCATGGTTAGCTTGTTCGCATTTCTGTTTAGGTTTCTTCTTCTTTGTTGGTCACTTATGGCACGCTGGTCGTGCTCGTGCTGCAGCAGCAGGCTTCGAAAAAGGTATTGACCGTTTCGATGAACCAGTTCTTTCTATGCGTCCTTTAGACTAA
          Protosiphon_botryoides  ------------------------------------------------------------------------------------------------------------GTGGAAACACTTTTTAACGGAACACTAACAGTAGGTGGTCGTGACCAAGAAACGACTGGTTTTGCTTGGTGGGCAGGTAACGCACGTTTAATTAACCTTTCTGGTAAATTATTAGGTGCACACGTAGCACACGCAGGTTTAATCGTATTCTGGGCAGGTGCAATGAACTTATTTGAAGTATCACACTTCGTACCAGAAAAACCAATGTATGAACAAGGTTTAATTCTTTTACCTCACTTAGCTACATTAGGTTATGGTGTAGGTCCTGGTGGTGAGGTAATTGACACATTCCCATACTTTGTATCAGGTGTTTTACACTTAATTTCTTCAGCTGTTTTAGGTTTTGGTGGTGTATACCACTCTTTAATTGGACCAGAAACATTAGAAGAATCATACCCATTCTTTGGTTATGTTTGGAAAGACAAAAACAAAATGACTAACATCTTAGGTTACCACTTAATCATGTTAGGTTGTGGTGCATGGCTTTTAGTATTAAAAGCATTATACTTTGGTGGTGTATACGACACTTGGGCT---CCAGGCGGTGGAGACGTTCGTATTATCACAAACCCAACAACTAACGCAGCTGTAATCTTTGGTTACTTAGTTAAATCTCCTTGGGGTGGTGATGGTTGGATTTGTAGTGTTGATAACTTAGAAGACATCATTGGTGGTCACATTTGGATCGGTACTTTATGTATTTTAGGTGGTATTTGGCACATTTACACAACTCCATGGCCATGGGCTCGTCGTGCATTTGTTTGGTCAGGTGAAGCTTACTTATCATACAGTTTAGGTGCTATTTCATTAATGGGCTTCATTGCTTGTTGTTTCTCTTGGTTCAACAACACTGCTTACCCTAGTGAATTCTATGGTCCAACGGGT---CCAGAAGCAAGTCAGGCTCAAGCTTTCACTTTCTTAGTACGTGACCAACGTCTAGGTGCAAACGTAGCTTCAGCTCAAGGTCCAACAGGTTTAGGTAAATACTTAATGCGTTCTCCTACTGGTGAGATCATCTTCGGTGGTGAAACTATGCGTTTCTGGGACTTCCGTGGTCCTTGGGTAGAGCCATTAAGAGGTCCAAACGGTTTAGACTTAAACAAACTTAAAAATGACATTCAACCATGGCAAGAACGTCGTGCAGCTGAATACATGACTCACGCTCCTTTAGGTTCATTAAACTCTGTAGGTGGTGTAGCTACTGAAATTAACGCTGTAAACTTCGTAAGTCCTCGTTCTTGGTTAGCTTGTTCACACTTCTGTTTAGGTTTCTTCTTCTTCGTAGGTCACTTATGGCACGCTGGTCGTGCTCGTGCTGCAGCAGCTGGTTTTGAAAAAGGTATCGACCGTGTTGATGAACCAGTACTTTCTATGCGTCCTTTAGACTAA
  Pseudomuriella_schumacherensis  ------------------------------------------------------------------------------------------------------------GTGGAAACGCTCTTTAATGGAACACTTACAGTAGGAGGTCGCGACCAAGAAACTACAGGTTTCGCTTGGTGGTCTGGGAATGCTCGACTAATCAACCTTTCTGGTAAACTTTTAGGTGCTCACGTAGCTCACGCAGGTTTAATCGTATTTTGGGCCGGTGCTATGAACTTATTTGAAGTTGCGCATTTTGTGCCAGAAAAACCTATGTATGAACAAGGTCTTATTTTATTACCTCACATCGCTACATTAGGTTATGGTGTTGGTCCTGGTGGGGAAATTATTGACACATTCCCATACTTTGTATCAGGTGTACTTCACTTGATTTCTTCAGCTGTTTTAGGATTTGGGGGGGTTTACCACTCATTAATTGGTCCTGAAACATTAGAAGAATCTTTCCCATTCTTTGGTTATGTATGGAAAGATAAAAACAAAATGACTAACATTTTAGGTTACCACCTTATTATGCTAGGTTTAGGTGCATGGTTATTAGTTTGGAAAGCTATGTACTTTGGTGGAATTTACGATACTTGGGCT---CCAGGTGGTGGAGATATCCGTGTTATTACTAACCCAACAACAAATGCTGGTGTTATTTTTGGATACCTATTAAAATCACCATTTGGTGGTGACGGTTGGATTGTTAGTGTAGATAATATGGAAGATATTATTGGTGGTCACATTTGGATCGGAACACTAGAAATCTTAGGTGGTATTTGGCACATTTATACAACACCTTGGCCTTGGGCTAGACGAGCTTTTGTTTGGTCTGGTGAAGCTTACCTTTCATACAGTTTAGGTGCGATTGCTTTAATGGGATTCATTGCTTGCTGTATGTCTTGGTTTAACACAACAGCTTATCCAAGCGAGTTTTACGGCCCTACGGGT---CCTGAAGCGTCTCAATCTCAAGCCTTCACTTTCCTTGTTCGTGACCAACGTTTAGGTGCTAACGTAGCATCAGCGCAAGGTCCTACAGGTTTAGGTAAATATTTAATGAGATCACCAACAGGTGAAATCATTTTTGGAGGAGAAACAATGCGTTTCTGGGATTTCCGTGGTCCTTGGTTAGAACCATTACGTGGACCTAACGGTTTAGATTTAAACAAACTGAAAAACGATATCCAACCTTGGCAAGAACGTCGTGCAGCTGAGTATATGACTCACGCTCCATTAGGTTCTTTAAACTCGGTAGGTGGTGTTGCTACTGAAATTAACGCTGTTAACTTTGTATCACCACGTACTTGGTTAGCAACTTCGCACTTTGTTTTAGGTTTCTTCTTCTTTGTAGGTCACTTATGGCATGCTGGACGTGCACGTGCAGCAGCTGCTGGTTTTGAAAAAGGAATTGATCGTCTGGATGAACCAGTACTTTCAATGCGTCCTTTAGACTAG
              Rotundella_rotunda  ------------------------------------------------------------------------------------------------------------GTGGAAACGCTATTTAACGGAACGCTAACAGTAGGAGGTCGTGACCAAGAAACTACTGGTTTTGCTTGGTGGGCTGGAAATGCTCGATTAATTAACCTTTCTGGAAAACTTTTAGGTGCTCACGTAGCACATGCTGGTTTAATTGTTTACTGGGCAGGGGCTATGAACTTATTCGAAGTAGCACATTTTGTCCCTGAAAAGCCTATGTATGAGCAAGGGCTAATTTTATTACCGCACTTAGCTACTTTAGGATATGGTGTAGGACCTGGTGGAGAAGTTATTGATACATTCCCGTACTTTGTTTCAGGTGTTTTACACTTAATTTCTTCAGCTGTTCTAGGTTTTGGTGGTGTATATCACTCATTAATTGGACCTGAAACTTTAGAAGAATCATTCCCTTTCTTTGGGTATGTGTGGAAGGACAAAAATAAGATGACAAACATTTTAGGTTATCATTTAATCATGTTAGGATTAGGTGCATGGTTATTAGTTTGGAAAGCTATGTACTTTGGTGGTGTATATGATACTTGGGCT---CCAGGTGGAGGTGACGTTCGTACAATCACAAATCCAACAACAAATGCTGCGGTTATTTTTGGTTATTTATTAAAATCTCCATTTGGTGGTGACGGTTGGATTGTAAGTGTTGATAACATGGAAGATATTATTGGTGGTCATATTTGGCTTGGTACACTATGTCTTTTTGGTGGTCTTTGGCATGTATATACAACACCTTGGCCTTGGGCACGACGTGCTTTCGTATGGTCTGGTGAAGCATACCTTTCTTACAGTCTTGGTGCAATTGCATTAATGGGTTTCATCGCTTGTTGTATGTCTTGGTTCAATAACACTGCTTACCCAAGTGAATTCTATGGTCCTACAGGT---CCTGAAGCTTCACAATCTCAAACGTTTACTTTCCTTGTTCGTGACCAACGTTTAGGAGCTAACGTAGCTTCTGCACAAGGGCCTACAGGTCTTGGTAAATATTTAATGAGATCACCAACAGGAGAAATCATTTTTGGTGGTGAAACAATGCGTTTCTGGGATTTCCGTGGTCCTTGGTTAGAACCATTACGTGGTCCTAATGGTTTAGATTTAAACAAATTAAAAAATGATATTCAACCATGGCAAGAACGTCGTGCGGCGGAATATATGACACATGCTCCTTTAGGTTCATTAAACTCAGTAGGAGGTGTAGCAACTGAAATTAACGCAGTTAACTTTGTATCTCCACGTAGTTGGTTAGCAACTTCTCACTTCGTATTAGGTTTCTTCTTCTTTGTTGGACACTTATGGCACGCAGGTCGTGCTCGTGCTGCAGCAGCTGGTTTTGAAAAAGGTATCGATCGTTTAGACGAACCTGTACTTTCTATGAGACCTTTAGACTAA
            Scenedesmus_obliquus  ------------------------------------------------------------------------------------------------------------GTGGAAACGCTATTTAACGGAACACTAACAGTAGGTGGTCGTGACCAAGAATCTACTGGTTTTGCATGGTGGGCAGGAAATGCTCGTTTAATCAACCTTTCTGGAAAACTTTTAGGTGCACACGTAGCTCACGCTGGTCTAATTGTTTATTGGGCTGGTGCTATGAACTTATTTGAAGTAGCACACTTTGTACCAGAAAAACCAATGTATGAACAAGGTTTAATCTTATTACCACACTTAGCAACTTTAGGTTATGGTGTAGGTCCTGGTGGTGAAGTAATTGACACATTCCCATACTTTGTTTCAGGTGTATTACACTTAATTTCTTCAGCAGTTTTAGGTTTTGGTGGTGTATACCACTCTTTAATTGGGCCTGAAACGTTAGAAGAATCATTCCCTTTCTTTGGTTACGTGTGGAAAGACAAAAACAAAATGACTAACATCTTAGGTTACCACCTTATCATGTTAGGTATTGGAGCTTGGTTATTAGTATGGAAAGCTATGTATTTTGGTGGTGTTTATGATACATGGGCT---CCAGGAGGTGGAGACGTTCGTATTATTACAAACCCAACTACAAATGCTGCTGTTGTTTTTGGTTACTTATTAAAATCACCTTTTGGTGGTGACGGTTGGATTGTAAGTGTAGATAATATGGAAGATATTATCGGTGGTCACATCTGGATTGGTACATTATGTATCTTAGGTGGTTTATGGCATATTTACACAACTCCATGGCCTTGGGCACGTCGTGCTTTTGTTTGGTCTGGGGAAGCTTACCTTTCTTACAGTTTAGGTGCTATTTCTTTAATGGGATTCATTGCTTGTTGTATGTCATGGTTTAACAACACTGCATACCCAAGTGAATTCTATGGTCCTACAGGT---CCTGAAGCGTCTCAATCACAAGCATTCACTTTCCTTGTACGTGACCAACGTTTAGGAGCTAACGTTGCTTCTGCGCAAGGTCCAACAGGTCTTGGTAAATATTTAATGAGATCACCAACAGGTGAAATTATTTTTGGTGGTGAAACAATGCGTTTCTGGGATTTCCGTGGTCCATGGTTAGAACCGTTACGTGGTCCAAATGGATTAGATTTAAACAAATTAAAAAATGATATTCAACCATGGCAAGAACGTCGTGCTGCTGAATACATGACTCACGCTCCTTTAGGTTCATTAAACTCTGTTGGTGGTGTTGCAACTGAAATTAACGCGGTTAACTTTGTATCACCACGTTCTTGGTTAGCTACTTCACACTTTGTTTTAGGTTTCTTCTTCTTTGTAGGTCACCTATGGCATGCTGGACGTGCACGTGCTGCTGCTGCTGGATTTGAAAAAGGTATTGACCGTTTAGATGAACCAGTATTATCTATGAGACCTTTAGATTAA
          Schizomeris_leibleinii  ------------------------------------------------------------------------------------------------------------ATGGAAACTCTATACAACGGTACACTGTCTATCGGTGGTCGAGACCAAGAATCCACTGGTTTTGCTTGGTGGGCTGGGAATGCTCGATTAATTAACCTTTCAGGTCGCCTTTTAGGTGCTCACGTAGCACACGCAGGTTTAATTGTATTCTGGGCAGGTGCTATGAATCTTTTTGAAGTAGCGCACTTTGTACCTGAAAAACCTATGTATGAACAAGGTCTTATCCTTTTACCACACTTAGCAACATTAGGTTATGGTGTTGGTCCAGGTGGTGAAATTATTGATACTTTCCCATATTTTGTTTCAGGTGTATTACACTTAATTTCTTCTGCTGTTTTAGGTTTTGGTGGTGTTTACCATTCTTTAATTGGTCCAGAAACTTTAGAAGAAACATTCCCATTCTTTGGTTATACTTGGAAAGATAAAAATAAAATGACGAACATTCTTGGTTTCCACTTAATTATTTTAGGTTTTGGTGCTTGGCTTCTTGTATGGAAAGCTTTGTATTTTGGTGGTGTTTACGATACATGGGCA---CCAGGAGGTGGTGATGTTCGTATTATTACTAATCCAACAACAAATCCATCTGTAATTTTTGGTTATATATTAAAATCACCTTTTGGTGGTGATGGTTGGATTGTAAGTGTTGATAACATGGAAGATATTATTGGAGGTCACATTTGGATTGGTACTCTTTGTATCTTAGGTGGTATTTGGCACATTTTCACACAACCTTGGGCTTGGACACGTCGTGCTTTTGTTTGGTCTGGTGAAGCTTACTTATCTTATAGTTTAGGTGCTATTTCTTTAATGGGCTTTATCGCTTGTTGTATGGGTTGGTTTAATAATACTGCTTACCCTAGCGAGTTTTACGGTCCAACAGGT---CCTGAAGCGTCTCAATCTCAAGCATTTACTTTCTTAGTACGTGACCAACGTTTAGGTGCTAACGTAGCTTCTGCACAAGGTCCTACAGGGTTAGGTAAATATTTAATGAGATCACCAACAGGTGAAATCATTTTTGGTGGTGAAACAATGCGTTTCTGGGATTTCAGAGGTCCTTGGTTAGAACCATTACGTGGTCCAAATGGTTTAGATTTAAACAAATTAAAAAATGATATTCAACCATGGCAAGAACGTCGTGCTGCTGAGTATATGACACATGCTCCATTAGGAAGTTTAAACTCAGTAGGTGGTGTAGCTACTGAAATCAACTCAGTGAACTTTGTATCACCACGTAGTTGGTTAGCTACTTCTCATTTCTGTTTAGGTTTCTTCTTCTTTGTTGGACACTTATGGCATGCTGGACGTGCACGTGCTGCAGCTGCTGGTTTTGAAAAAGGTATTGACCGTTTAGATGAACCAGTATTATCAATGAGACCAATTGACTAG
          Spermatozopsis_similis  ------------------------------------------------------------------------------------------------------------GTGGAAACTCTCTTTAACGGAACATTAACAGTAGGTGGTCGCGACCAAGAAACTACAGGGTTTGCTTGGTGGGCAGGAAATGCTCGACTAATTAACCTTTCTGGTAAATTATTAGGTGCTCACGTAGCACACGCTGGTTTAATTGTATTCTGGGCAGGTGCTATGAACTTATTTGAAGTAGCACACTTCGTTCCAGAAAAACCAATGTATGAACAAGGTTTAATTTTATTACCCCACATCGCAACATTAGGTTATGGTGTAGGTCCTGGTGGTGAAATTATTGATACATTCCCGTACTTTGTATCAGGCGTTCTTCATTTAATTTCTTCAGCTGTTTTAGGTTTTGGTGGTGTTTATCACTCACTAATTGGACCTGAAACATTAGAAGAATCTTTCCCGTTCTTTGGTTACGTTTGGAAAGACAAAAATAAAATGACTAACATTTTAGGTTACCACTTAATCATGTTAGGTTTAGGCGCATGGTTATTAGTTTTAAAAGCTATGTATTTTGGTGGTGTATACGATACTTGGGCT---CCTGGTGGAGGCGACGTACGTATTATCACTAATCCAACAACAAACGCTGGTATTATTTTTGGTTATCTATTAAAATCACCATTCGGTGGTGACGGTTGGATTGTTAGTGTAGATAATATGGAAGATATTATTGGTGGACATATTTGGATTGGTACATTATGTCTTTTAGGTGGTGTTTGGCATATCTTTACAACACCATGGCCATGGGCACGTCGTGCATTCGTATGGTCAGGTGAAGCATACCTTTCTTACAGTTTAGGTGCTATCGCTGCAATGGGCTTCATCGCTTGTTGTATGTCTTGGTTTAACAACACTGCTTACCCAAGTGAATTCTTCGGTCCTACTGGT---CCTGAAGCTTCACAATCACAAGCATTTACATTCTTAGTACGTGACCAACGTTTAGGAGCTAACGTAGCTTCGGCTCAAGGTCCAACTGGGTTAGGTAAATATTTAATGCGTTCACCTACAGGTGAAATCATTTTCGGTGGTGAAACAATGCGTTTCTGGGATTTCCGTGGTCCTTGGTTAGAACCATTACGTGGACCAAACGGTTTAGATTTAAACAAATTAAAAAATGATATTCAACCATGGCAAGAACGCCGTGCTGCTGAATATATGACACATGCTCCTTTAGGGTCTTTAAACTCTGTAGGTGGTGTTGCTACTGAAATTAACAGTGTTAACTTCGTTAGTCCACGTTCATGGTTAGCTTGTTCACACTTCGTTTTAGGTTTCTTCTTCTTCGTAGGCCACTTATGGCACGCTGGTCGTGCTCGTGCTGCTGCAGCTGGTTTCGAAAAAGGTATTGACCGTTTAGACGAACCTGCACTTTCTATGCGTCCATTAGACTAA
       Stephanosphaera_pluvialis  ------------------------------------------------------------------------------------------------------------GTGGAAACACTTTTTAACGGAACACTAACAGTAGGTGGTCGTGACCAAGAATCTACTGGTTTTGCATGGTGGGCAGGTAATGCACGTTTAATTAATTTATCAGGTAAACTATTAGGCGCACACGTAGCACACGCAGGTTTAATCGTATTCTGGGCAGGTGCAATGAACTTATTTGAAGTTTCACACTTTGTTCCAGAAAAACCAATGTACGAACAAGGTTTAATTCTTTTACCACACCTTGCAACTTTAGGTTATGGTGTAGGCCCTGGCGGTGAAGTAATTGATACTTTTCCTTACTTTGTATCAGGTGTACTACATTTAATTTCTTCCGCGGTTTTAGGGTTTGGTGGTGTATATCACTCCTTAATTGGACCTGAAACATTAGAAGAATCATACCCATTCTTTGGCTATGTGTGGAAGGACAAGAACAAAATGACAAACATTTTAGGTTACCACTTAATTATGTTAGGTTGTGGTGCTTGGCTTTTAGTTTTAAAAGCTCTATACTTTGGTGGTGTATATGACACATGGGCA---CCTGGTGGTGGTGACGTACGTATTATTACAAACCCTACAACTAACGCAGCAGTAATCTTTAGTTATGTAGTAAGATCACCTTTTGGCGGTGACGGTTGGATTTGTAGTGTTGACAACTTAGAAGACATTATTGGCGGTCATATTTGGATTGGTACTTTATGTATCTTCGGGGGTATTTGGCACATTTATACTACTCCATGGCCATGGGCACGTCGTGCTTTTGTTTGGTCGGGCGAAGCTTACCTATCATACAGTTTAGCTTCTGTATCTATGATGGGCTTCATTGCTTGTTGTTTCTCTTGGTTTAACAACACAGCTTATCCTAGTGAGTTTTATGGCCCAACGGGT---CCTGAAGCCTCTCAAGCACAAGCATTTACTTTCTTAGTACGTGACCAACGTTTAGGTGCTAACGTTGCCTCTGCTCAAGGACCAACAGGTTTAGGGAAATACCTAATGCGTTCACCAACAGGTGAAATTATTTTTGGTGGTGAAACAATGCGTTTCTGGGACTTCCGTGGCCCTTGGGTAGAGCCTTTACGTGGTCCAAACGGTTTAGACTTAAACAAATTAAAAAATGATATTCAACCTTGGCAAGAACGCCGTGCGGCTGAATACATGACTCACGCACCATTAGGTTCATTAAACTCTGTAGGCGGTGTAGCAACAGAAATTAACGCAGTTAACTTTGTAAGCCCGCGTTCATGGTTAGCGTGTTCACACTTCTGTTTAGGCTTCTTCTTTTTTGTTGGTCACCTATGGCATGCGGGCCGTGCACGTGCGGCTGCTGCAGGATTTGAAAAAGGTATTGATCGTGTTGATGAACCAGTACTTTCAATGCGTCCTTTAGACTAA
        Stigeoclonium_helveticum  ------------------------------------------------------------------------------------------------------------ATGGAAACTCTATATAACGGTACACTGTCTCTCGGTGGTAAAGACCAAGAATCCACTGGTTTTGCTTGGTGGTCTGGTAATGCTCGTTTAATCAATCTTTCAGGTCGCCTTTTAGGTGCTCACGTAGCACACGCGGGTTTAATTGTTTTCTGGGCAGGTGCAATGAACTTATTTGAAGTAGCACACTTCGTGCCAGAAAAACCTATGTATGAACAAGGTCTTATTTTATTACCTCATTTAGCATCATTAGGTTACGGTGTTGGCCCGGGTGGCGAAGTAATTGATACTTTCCCGTATTTTGTTTCTGGTGTATTACATTTAATTTCTTCAGCTGTGTTAGGTTTTGGTGGTGTATATCACTCACTAATTGGGCCTGAAACATTAGAAGAAACATTCCCATTTTTTGGTTACACGTGGAAAGACAAGAACAAAATGACAAGCATTTTAGGTTTCCACCTAATTATTTTAGGTTTTGGAGCTTGGCTTCTTGTTTGGAAAGCTATGTACTTTGGTGGTGTATATGATACTTGGGCT---CCAGGAGGTGGAGACACACGTATTATCACAAATCCTACAACGAATCCAGCGGTTATTTTTGGTTACTTATTAAAATCTCCTTTTGGAGGTGATGGCTGGATTGTATCCGTTGACAATATGGAAGACATTATTGGTGGACATATTTGGATTGGTACACTTGAAATTTTTGGTGGTATTTGGCATATTTTCACACAACCTTGGGCTTGGACACGCCGAGCATTTGTTTGGTCAGGTGAAGCTTATCTTTCTTACAGTTTAGGTGCTATTGCATTAATGGGCTTCGTTGCTTGTTGTATGGGTTGGTTTAACAACACTGCATATCCTAGTGAATTTTATGGTCCAACGGGC---CCTGAAGCTTCTCAATCTCAAGCTTTCACATTCTTAGTACGTGATCAGCGTTTAGGTGCGAACGTTGCTTCTGCACAAGGTCCAACAGGTTTAGGGAAATATTTAATGCGATCTCCGACTGGAGAAATTATCTTCGGTGGTGAAACAATGCGTTTTTGGGATTTCCGTGGTCCTTGGTTAGAACCATTACGTGGTCCAAATGGTTTAGACTTAAACAAACTGAAAAATGATATTCAACCATGGCAAGAACGTCGTGCAGCTGAATATATGACTCATGCTCCATTAGGTTCATTAAACTCAGTTGGTGGTGTAGCAACTGAAATTAACTCAGTTAACTTCGTGTCACCTCGAAGCTGGTTAGCAACTTCTCATTTCTGTTTAGGTTTCTTCTTTTTTGTTGGTCACTTATGGCATGCAGGTCGTGCACGCGCTGCTGCTGCAGGTTTCGAAAAAGGTATTGATCGTTTAACAGAGCCAGTTTTAAGCTTAAAACCATTAGACTAA
      Treubaria_triappendiculata  ------------------------------------------------------------------------------------------------------------GTGGAAACGCTCTTTAATGGAACATTAACAATTGGTGGGCGTGATCAAGAGTCTACTGGTTTTGCTTGGTGGGCAGGAAATGCTCGTTTAATCAATTTATCTGGTAAACTATTAGGTGCGCACGTAGCTCATGCAGGATTAATCGTTTTTTGGGCCGGTGCTATGAATTTATTTGAAGTAGCTCACTTTGTTCCAGAAAAACCAATGTATGAACAAGGTTTAATTTTATTACCTCATATTGCTGTTTTAGGATATGGTGTAGGTCCAGGAGGAGAAGTTATAGATACATTCCCTTATTTTGTTTCTGGTGTTCTACATTTAATTTCTTCAGCTGTTCTTGGATTTGGTGGAGTATACCATTCTCTAATTGGTCCTGAAACTTTAGAAGAATCTTTTCCATTCTTTGGTTATGTATGGAAAGATAAAAACAAAATGACTAATATTTTAGGATATCACCTTATTATTTTAGGTTTAGGAGCTTGGTTACTTGTTTGGAAAGCTCTTTATTTTGGAGGTGTATATGATACATGGGCT---CCAGGTGGTGGAGATGTTCGTATTATTACAAATCCTACTACTAGTGCTTCTGTAATTTTTGGATACTTATTAAAATCTCCATTTGGTGGAGATGGTTGGATAGTAAGTGTTGATAATATGGAAGATATTATTGGTGGTCATATTTGGATTGGAACATTAGAAATCTTAGGTGGAATTTGGCATATTTATACAACACCTTGGCCTTGGGCACGTCGTGCTTTTGTTTGGTCTGGTGAAGCTTATTTATCTTATAGTTTAGCTTCTATTTCTCTTATGGGATTTATTGCTTGTTGTATGTCTTGGTTTAATAATACAGCTTACCCAAGTGAATTTTATGGTCCTACAGGT---CCAGAAGCATCACAATCACAAGCATTTACGTTCTTAGTTCGTGACCAACGTTTAGGAGCTAATGTAGCCTCAGCACAAGGTCCAACTGGATTAGGTAAATATTTAATGCGTTCTCCAACAGGAGAAATTATTTTTGGTGGAGAAACAATGCGTTTCTGGGATTTCCGTGGTCCATGGTTAGAACCATTAAGAGGACCAAATGGTTTAGATTTAAATAAATTAAAAAATGATATTCAACCTTGGCAAGAACGTCGTGCTGCAGAATATATGACACATGCTCCATTAGGTTCTCTTAACTCTGTAGGTGGAGTTGCTACTGAAATTAATGCAGTAAACTTTGTATCACCTCGTACTTGGTTAGCTACATCACACTTCTGTTTAGGTTTCTTCTTCTTTGTTGGACACTTATGGCATGCAGGTCGTGCAAGAGCTGCTGCTGCTGGATTTGAAAAAGGTATTGATCGTTTAGCGGAACCTGCTTTATCTATGAGACCTTTAGATTAA
              Trochiscia_hystrix  ------------------------------------------------------------------------------------------------------------GTGGAAACGCTCTTTAATGGAACATTAACAATTGGTGGGCGTGATCAAGAGACTACTGGTTTTGCTTGGTGGGCAGGAAATGCTCGTTTAATCAATTTATCTGGTAAACTATTAGGTGCACATGTAGCTCATGCAGGATTAATCGTTTTTTGGGCGGGTGCTATGAACTTATTTGAAGTAGCTCATTTTGTTCCAGAAAAACCAATGTATGAACAAGGTCTAATTTTATTACCTCATATAGCTACTTTAGGTTATGGTGTAGGTCCAGGTGGGGAAGTTATTGATACTTTCCCTTACTTTGTTTCTGGTGTTCTTCATTTAATTTCTTCAGCGGTTCTTGGTTTTGGTGGTGTATATCACTCTTTAATAGGTCCTGAAACTTTAGAAGAATCTTTTCCGTTTTTTGGGTATGTATGGAAAGATAAAAATAAAATGACTAATATTCTAGGGTATCATCTTATTATATTAGGTTTAGGAGCTTGGTTACTTGTTTGGAAAGCTCTTTATTTTGGAGGTGTATATGATACATGGGCT---CCAGGTGGTGGAGACGTTCGTATTATCACTAATCCTACTACTAGTGCTTCTGTTATTTTTGCATATTTATTAAAATCACCATTTGGTGGAGATGGTTGGATTGTAAGTGTTGATAACATGGAAGATATTATTGGTGGACATATTTGGATTGGAACATTAGAAATTTTAGGTGGAATTTGGCATATTTATACAACACCTTGGCCTTGGGCACGTCGTGCTTTTGTTTGGTCTGGAGAGGCTTATCTATCTTACAGTTTAGGTGCTATTGCTGTTATGGGATTTATTGCTTGTTGTATGTCTTGGTTTAATAATACTGCATATCCAAGTGAATTTTACGGTCCTACGGGT---CCAGAAGCATCACAATCTCAAGCATTCACATTCTTAGTTCGTGACCAACGTTTAGGAGCTAACGTAGCATCAGCACAAGGACCAACAGGTTTAGGTAAATATTTAATGCGTTCACCAACAGGAGAAATTATTTTTGGTGGAGAAACAATGCGTTTTTGGGATTTCCGTGGTCCATGGTTAGAGCCATTAAGAGGACCAAATGGTTTAGATTTAAATAAATTAAAAAACGATATTCAACCTTGGCAAGAACGTCGTGCTGCAGAATATATGACGCACGCACCATTAGGTTCTCTAAACTCGGTAGGTGGAGTTGCTACTGAAATTAACGCAGTAAACTTTGTATCACCACGTAGTTGGTTAGCTACTTCTCACTTCTGTTTAGGTTTCTTTTTCTTTGTAGGACACTTATGGCACGCAGGTCGTGCAAGAGCAGCTGCCGCTGGATTCGAAAAAGGAATTGACCGTTTATCAGAACCTGTTTTATCTTTGAGACCTTTAGATTAG
                      Uronema_sp  ------------------------------------------------------------------------------------------------------------ATGGAAACTCTATATAACGGTACACTGTCTATCGGTGGTAAAGACCAAGAATCCACTGGCTTTGCTTGGTGGTCTGGTAATGCTCGTTTAATTAATCTTTCAGGTCGTCTTTTAGGTGCGCATGTAGCACACGCGGGCTTAATTGTTTTCTGGGCTGGTGCAATGAACCTTTTCGAAGTAGCTCACTTTGTACCAGAAAAACCTATGTATGAACAAGGTTTAATTTTATTACCTCACCTTGCTTCATTAGGTTATGGTGTTGGTCCAGGTGGTGAAGTTATTGATACATTCCCGTACTTTGTTTCTGGAGTATTACACTTAATTTCTTCAGCTGTTTTAGGTTTTGGTGGTGTTTACCACTCATTAATTGGTCCTGAAACTTTAGAAGAAACATTCCCATTCTTCGGTTACACGTGGAAAGACAAAAACAAAATGACTTCAATTTTAGGTTTCCACTTAATTATCTTAGGTTTCGGAGCTTGGCTTCTTGTTTGGAAAGCTATGTACTTCGGTGGTGTTTATGACACATGGGCA---CCAGGTGGTGGTGACGTACGTATTATCACAAATCCAACAACAAATCCAGGTGTTATTTTTGGTTATTTATTAAAATCACCATTTGGTGGTGATGGTTGGATTGTATCTGTTGATAATATGGAAGACATTATTGGTGGTCATATTTGGATCGGTACACTTGAAATCTTTGGTGGTATTTGGCACATTTTTACACAACCTTGGGCTTGGACACGTCGTGCTTTCGTATGGTCTGGTGAAGCTTATCTTTCTTATAGTTTAGGTGCTATTTCATTAATGGGTTTAATTGCTTGTTGTATGGGATGGTTTAACAATACAGCTTACCCTAGTGAATTTTACGGTCCAACGGGT---CCTGAAGCTTCTCAATCTCAAGCTTTCACATTCTTAGTACGTGACCAACGTTTAGGTGCTAACGTTGCATCTGCTCAAGGTCCTACTGGTTTAGGTAAATACTTAATGAGATCTCCAACTGGAGAAATTATTTTTGGTGGTGAAACAATGCGTTTCTGGGATTTCCGCGGCCCATGGCTAGAGCCATTACGTGGTCCAAACGGTTTAGATTTAAACAAATTAAAAAATGATATTCAACCATGGCAAGAACGTCGTGCAGCTGAGTATATGACTCATGCTCCATTAGGTTCTTTAAACTCTGTAGGTGGTGTAGCAACTGAAATTAACTCAGTAAACTTCGTATCACCTAGAAGCTGGTTAGCAACATCTCATTTCTGTTTAGGTTTCTTCTTCTTTGTAGGTCACTTATGGCATGCTGGTCGTGCACGTGCTGCAGCTGCTGGATTTGAAAAAGGTATTGATCGTTTAACAGAACCAGTTTTAAGTTTAAAACCATTAGACTAA
                  Volvox_carteri  ------------------------------------------------------------------------------------------------------------GTGGAAACACTTTTTAATGGAACACTTACAGTAGGTGGCCGTGACCAAGAAACAACAGGTTTTGCTTGGTGGTCTGGTAATGCTCGACTAATTAACCTATCAGGTAAACTTTTAGGTGCTCACGTAGCTCACGCAGGTCTAATTGTTTTTTGGGCTGGTGCTATGAACTTATTTGAAGTATCACACTTTGTACCTGAAAAACCAATGTACGAACAAGGTTTAATTCTTTTACCTCACATTGCTACTTTAGGTTATGGCGTAGGTCCAGGCGGTGAAATCATTGATACATTCCCTTACTTTGTATCAGGCGTTTTACACTTAATTTCATCTGCTGTTTTAGGTTTTGGTGGTGTTTATCACTCACTTATTGGTCCTGAAACTTTAGAAGAATCATTCCCGTTCTTTGGTTATGTTTGGAAAGACAAAAACAAAATGACTAACATTCTAGGTTACCACCTAATCATTTTAGGTCTAGGTGCTTGGTTACTTGTTTGGAAAGCTATGTACTTTGGTGGTGTTTATGATACTTGGGCT---CCAGGTGGTGGTGACATTCGTGTTATTACTAACCCAACAACAAACGCAGCTGTAATTTTTGGTTATCTTGTAAAATCTCCATTTGGTGGTGACGGTTGGATTTGTAGTGTTGATAATATGGAAGATATTATCGGCGGTCACATCTGGATTGGTACATTAGAAATTCTAGGTGGTATTTGGCACATTTATACAACTCCATGGCCATGGGCACGTCGTGCTTTTGTATGGTCTGGTGAAGCTTATTTATCATACAGTCTTGCTGCTATTTCTATGATGGGCTTCATTGCTTGTTGTATGTCTTGGTTTAACAACACAGCATATCCAAGCGAGTTTTACGGTCCAACGGGT---CCTGAAGCAAGCCAATCCCAAGCATTTACTTTCCTTGTACGTGACCAACGTTTAGGTGCTAACGTAGCATCTGCACAAGGTCCGACTGGTCTTGGTAAATATTTAATGCGTTCACCTACTGGTGAAATCATTTTTGGTGGTGAAACAATGCGTTTCTGGGATTTCCGTGGTCCATGGTTAGAGCCTTTACGTGGTCCAAACGGTTTAGATTTAAACAAACTTAAAAATGATATTCAACCTTGGCAAGAACGCCGTGCTGCTGAATACATGACACACGCTCCTCTTGGTTCATTAAACTCTGTAGGTGGTGTTGCTACTGAAATTAACGCTGTTAACTTTGTTTCTCCACGCTCATGGTTAGCTTGTTCTCATTTCTGTTTAGGTTTCTTCTTCTTTGTTGGTCACTTATGGCACGCTGGTCGTGCTCGTGCTGCAGCTGCAGGCTTCGAAAAAGGTATTGACCGTTTCGATGAACCAGTTCTTTCAATGCGTCCTTTAGACTAA
  ;
end;
