# Supplementary material for: Order, please! Uncertainty in the ordinal-level classification of Chlorophyceae
Source: PeerJ. 2019 May 15;7:e6899. doi: 10.7717/peerj.6899 (PMC6525593; doi:10.7717/peerj.6899)
Supplement: Supplemental Information 1 — This compressed folder contains untrimmed, masked alignments for individual chloroplast genes (subfolder nexus), as well as trimmed alignments with appropriate analysis blocks and the consensus trees resulting from these single-gene and concatenated analyses (MrBayes subfolders). Supplementary methods with associated references are included in the SupplementaryMethods.txt file. SVDquartets, BaliPhy, PhyloBayes and RAxML analysis files are in separate subfolders, with their respective resulting tree files. Files associated with MrBayes analysis of the 1st and 2nd positions and the analysis of the 3rd positions are placed in the subfolders 1st_and_2nd_positions_only and 3rd_positions_only, respectively. The 18Splastid_combined subfolder contains the MrBayes analysis materials (alignment and consensus tree) for the analysis including nucleotide plastid data as well as 18S nucleotide data. Documentation, trees and scripts used to create Fig. 3 are included in the “Figure3” subfolder, and documentation for and full results of Treespace analyses are in the “Treespace” subfolder. The results of the AU topology tests are included in a Word document. [file peerj-07-6899-s008.zip › supplementary_alignments_trees/nexus/atpI.nex]

#nexus

begin data;
  dimensions ntax=68 nchar=900;
  format datatype=dna gap=- missing=?;
  matrix
                                 [----+----|----+----|----+----|----+----|----+----|----+----|----+----|----+----|----+----|----+-100|----+----|----+----|----+----|----+----|----+----|----+----|----+----|----+----|----+----|----+-200|----+----|----+----|----+----|----+----|----+----|----+----|----+----|----+----|----+----|----+-300|----+----|----+----|----+----|----+----|----+----|----+----|----+----|----+----|----+----|----+-400|----+----|----+----|----+----|----+----|----+----|----+----|----+----|----+----|----+----|----+-500|----+----|----+----|----+----|----+----|----+----|----+----|----+----|----+----|----+----|----+-600|----+----|----+----|----+----|----+----|----+----|----+----|----+----|----+----|----+----|----+-700|----+----|----+----|----+----|----+----|----+----|----+----|----+----|----+----|----+----|----+-800|----+----|----+----|----+----|----+----|----+----|----+----|----+----|----+----|----+----|----+-900|----+----|----+----|----+----|----+----|----+----|----+----|----+----|----+----|----+----|----+1000|----+----|----+----|----+----|----+----|----+----|----+----|----+----|----+----|----+----|----+1100|----+----|----+----|----+----|----+----|----+----|----+----|----+----|----+----|----+----|----+1200|----+----|----+----|----+----|----+----|----+----|----+----|----+----|----+----|----+----|----+1300|----+----|----+----|----+----|----+----|----+----|----+----|----+----|----+----|----+----|----+1400|----+----|----+----|----+----|----+----|----+----|----+----|----+----|----+----|----+----|----+1500|----+----|----+----|----+----|----+----]
                                 [*********************************************************************************---------------------------------------------------------------------------------------------------------------------------------------------------************************---------------------------------------------------------------------------------------------------------------------------------------------------------------------------------------------******---------------------------------------------------*********************************************************************************------------------------------------------------------------------------------------------------------------------------------------------------------------------------------------------------------------------------------------------------------------------------------------------------------------------------------***]
                   Ankyra_judayi  ------------------------------------ATGATTACAGAAATTATTATGAAT---------CCT---TTATTAGAAGTGGCTGAAGTTTCAGTAGGACAACATTATTATTGGCAAATTGGTAATTATGAAGTGCATGGTCAAGTTTTAATTACTTCATGGATTGTTTTAGGTATTATTATTACTTTATCTTTCTTAGGAAATAGTAATTTAAAATCAACA------------------------CCAGATGGATTCCAAAATTTAACAGAATTAGTTACAGAGTTTATTCGAGATTTAGCAAAAACACAAATTGGAGAAGAAGAA------TATTTAAAATGGGTTCCATTTTTAGGAACTATCTTCTTATTTATTTTTGTTTCAAATTGGTCAGGAGCTTTAGTACCTTGGCGTTTAATTGAATTACCAAAT------GGTGAATTAGCAGCTCCAACAAATGATATTAATACTACTGTAGCTTTAGCA---------------------------------------------------------------------------------TTATTAACATCAATTTCTTATTTCTACGCAGGTATTAGAAAAAAAGGATTAGGTTATTTTAAACGTTATGTTGAACCAGCAGCTTTTTTATTACCAATTAATGTTTTAGAAGATTTTACAAAACCTTTATCATTAAGTTTTCGACTTTTTGGAAATATTCTTGCTGATGAACTTGTAGTTGGTGTATTAGTTGCTTTAGTACCATTAGTTGTACCGATTCCTCTGATGTTATTAGGTTTATTCACAAGTGCTATTCAAGCCCTTGTATTTGCAACTTTAGCTGGGGCATATATTGGTGAAGCTTTAGAAGATCACCATTAA
          Atractomorpha_echinata  ------------------------------------ATGATTACAGAAATTATTATGAAT---------CCT---TTATTAGAAGTAGCTGAAGTTTCAGTAGGACAACATTATTATTGGCAAATTGGCAATTATGAAGTACATGGTCAAGTTTTAATTACTTCATGGATTGTTTTAGCTATTATTGTTACTTTATCTTTACTTGGAAATAGCAATTTAAAATCAACA------------------------CCCGATGGATTTCAAAATTTAACAGAATTAGTTACTGAATTTATTAGAGATTTAGCAAAAACACAAATTGGCGAAGAAGAG------TACTTAAAATGGGTACCTTTTTTAGGAACTATTTTCTTATTTATTTTTGTTTCAAATTGGTCGGGAGCTTTAGTGCCATGGCGTTTAATTGAATTACCGAAC------GGTGAATTAGCTGCTCCAACAAATGACATTAACACTACTGTAGCTTTAGCT---------------------------------------------------------------------------------TTATTAACGTCGATTTCTTATTTTTACGCAGGTATCAGAAAAAAAGGCTTAGGTTATTTTAAACGTTATATTGAACCAGCAGCTTTTTTATTACCAATTAATATTTTAGAAGATTTTACAAAACCTTTATCATTGAGTTTCCGACTTTTTGGAAACATTCTTGCTGATGAACTTGTAGTTGGCGTATTAGTTGCATTAGTACCGTTAGTTGTACCTATTCCTTTAATGTTATTAGGTTTATTTACAAGTGCGATCCAAGCTCTTGTATTCGCGACTTTAGCAGGAGCATACATTGGTGAAGCTCTAGAAGATCACCATTAA
        Borodinellopsis_texensis  ---------------------------------------------------ATGATTAAT---------CCT---TTATTAGATATTTCAGAAGTTTCAGTTGGGCAACATTTCTATTGGCAACTAGGGAATTATACTTTACATGGTCAAGTTTTAATAACATCTTGGATTGTGTTAGGAATTATTTTTCTTTTAAGTTTTTTAGGTAATAGTAATTTGAAATCTACT------------------------CCAGATGGTTTCCAAAATTTTACTGAACTTGTTACAGAATTTATTCGTGATTTAGCTAAAACACAAATTGGTGAAGAAGAA------TATTTAAAATGGGTTCCTTTTGTTGGAACAATTTTTTTATTTATTTTCGTCTCAAACTGGTCCGGAGCTTTATTTCCATGGAAGGTGTTTGAATTACCAAAT------GGTGAATTAGCTGCCCCAACAAACGATATTAATACTACGGTGGCTTTAGCT---------------------------------------------------------------------------------TTATTAACTTCTATTTCATATTTTTATGCTGGTATAAGAAAAAAAGGTTTAGGCTATTTCAAACGTTATATTTCACCAGCGGCTTTCTTATTGCCTATTAATATTTTAGAAGATTTTACAAAACCTTTATCATTAAGTTTCCGTCTTTTTGGTAACATTCTAGCAGATGAACTTGTTGTTGGAGTATTAGTTTCACTTGTACCTCTAATTATTCCAATTCCCATTATGCTTTTAGGGGTTTTCACTAGTGCAATTCAAGCATTAGTTTTTGCAACCCTAGCAGGTGCTTATATTGGTGAATCTGTTGAAGATCATCATTAG
            Bracteacoccus_aerius  ---------------------------------------ATGACTGAATTTTTTATCAATCCG------------TTTTCAGACATAGCTGAAGTTTCTGTAGGTAAACATTTTTATTGGCAAATTGGTGATTATCAAGCCCATGGACAAGTATTAATAATGTCTTGGTTTGTATTAGGGATTATTTTTGTATTAGCTTTTTTAGGAAATAGTAATTTGAAATCAATT------------------------CCGGAAGGTTTACAAAATTTTACAGAACTAGTGACTGAGTTTATTCGCGATCTTGCCAAAACTCAAATTGGTGAAGAAGAA------TACTTAACGTGGGTTCCTTTTTTAGGAACTTTATTTTTATTTATTTTAGTATCTAATTGGTCCGGAGCGCTATTACCATGGGCATTGATCGAATTACCTAGC------GGTGAGTTAGCTGCTCCCACAAATGATATTAATACGACAGTTGCTTTAGCT---------------------------------------------------------------------------------CTTTTAACATCTATCGCTTATTTTTACGCAGGAATTAGGAAAAAAGGTTTAGGGTATTTCAAACGTTATGTACAGCCAGCTGCTTTTTTATTACCTATTAACGTATTAGAAGACTTCACAAAACCTCTTTCTCTAAGTTTCCGACTTTTTGGAAACATTTTAGCTGATGAGCTTGTCGTGGGTGTATTAGTTGCTCTAGTACCTTTATTTATTCCAATTCCTATCATGTTGCTAGGTGTGTTTACTAGCGCTATTCAAGCTTTAGTATTTTCAACATTAGCTGGTGCTTATATTGGTGAAGCTTTAGAAGATCATCATTAA
         Bracteacoccus_giganteus  ---------------------------------------ATGACTGAATTTTTTATGAATCCG------------TTTTCAGACATCGCTGAAGTTTCTGTAGGTAAACATTTCTATTGGCAAATTGGTGATTATCAAGTCCATGGACAAGTATTGATGACATCTTGGTTCGTATTAGGCACTATTTTCGTGTTAGCTTTTTTAGGAAATAGCAATTTAAAATCGATT------------------------CCTGAAGGCGTTCAAAATTTCACAGAATTAGTGACTGAATTCATTCGCGATCTTGCGAAAACTCAAATCGGCGAAGAAGAA------TATTTAACGTGGGTGCCTTTTTTAGGAACTTTATTTTTGTTCATTTTAGTGTCTAACTGGTCCGGAGCTTTATTACCGTGGGCATTGATCGAATTGCCGAGT------GGTGAATTAGCCGCACCGACGAATGATATCAATACGACAGTCGCATTAGCT---------------------------------------------------------------------------------CTTTTAACATCGATCGCTTATTTTTACGCAGGAATCAGAAAAAAAGGTTTAGGTTATTTTAAACGTTACGTACAACCTGCAGCTTTCTTATTACCTATCAATGTACTTGAAGACTTCACTAAGCCACTATCTTTAAGCTTCCGACTTTTCGGAAACATCTTAGCCGATGAACTTGTAGTTGGCGTTTTAGTTGCTTTAGTTCCACTATTCATTCCGATTCCTATCATGTTGCTGGGAGTATTCACGAGCGCGATTCAAGCTCTAGTATTTTCGACGTTAGCTGGTGCTTATATCGGCGAAGCTTTAGAAGATCACCACTAA
             Bracteacoccus_minor  ---------------------------------------ATGACTGACTTCTTTATGAATCCA------------TTTTCAGATATCGCTGAAGTTTCTGTAGGTAAACATTTCTATTGGCAAATTGGTGATTATCAAGTCCATGGACAAGTATTAATGACATCTTGGTTCGTATTAGGTTTAATTTTTGTATTGGCTTTTTTAGGAAATAGCAATTTAAAAAGTATT------------------------CCTGAAGGCGTTCAAAACTTTACAGAATTAGTGACTGAGTTTATCCGCGATCTTGCGAAAACTCAAATTGGTGAAGAAGAA------TATTTATCATGGGTTCCTTTTTTAGGAACTTTATTTTTATTTATTTTAGTTTCTAACTGGTCTGGAGCTTTATTACCATGGGCATTAATCGAATTACCGAGC------GGTGAATTAGCTGCTCCGACTAATGATATTAACACGACAGTAGCGTTAGCG---------------------------------------------------------------------------------CTTTTAACATCAATCGCTTATTTTTATGCAGGAATTCGAAAAAAAGGTTTAGGTTATTTTAAACGTTATGTTCAACCTGCTGCTTTTTTATTACCAATTAACGTACTTGAAGACTTCACTAAACCTCTTTCTTTAAGTTTCCGACTTTTTGGTAACATTTTAGCTGACGAACTTGTTGTAGGTGTTTTAGTAGCTCTGGTTCCTTTATTTATTCCAATTCCTATTATGTTACTGGGCGTATTTACTAGTGCGATTCAAGCTTTAGTTTTTTCTACATTAGCAGGTGCTTATATCGGCGAAGCTTTAGAAGATCATCACTAA
           Carteria_cerasiformis  ------------------ATGATTAATAATGTGAATATTTCTAGTTCTTTAGGAGAGATCCAACAAATCAATCCTCTTTTTTCATTATCCGAAGTTTCAGTAGGACAACATTTTTATTGGCAAATCGGTGATTATCAATTACATGGTCAAGTGTTAATTGTATCATGGGTAGTATTAGGAATTATTATGACATTAAGTTTTTTAGGAAATAGTAATTTAAAATCAACT------------------------CCTGATGGATTTCAAAATTTTACAGAACTAGTAACAGAATTTATTCGTGATTTAGCTAAAACACAAATCGGGGAACACGAC------TATTTAAAATGGGTTCCTTTTTTAGGAACTATTTTCTTATTTATTTTTGTGTCAAACTGGTCTGGTGCGCTTATTCCATGGCGAGTTATCGAAATTCCAAAT------GGTGAATTAGCAGCTCCTACGAATGATATTAATACAACAGTAGCATTAGCT---------------------------------------------------------------------------------CTTTTAACTTCTATTTCTTATTTTTATGCAGGAATTAGTAAAAAGGGATTAGGATATTTTAAACGTTACGTTCAACCAGCTATCTTTTTACTTCCAATTAATGTTTTAGAAGATTTTTCTAAACCTTTATCATTAAGTTTCCGACTTTTTGGAAACATCTTAGCGGATGAATTAGTAGTTGGTGTTTTAGTAGCTTTAGTTCCACTTATTATTCCAATCCCTGTAATGCTTTTAGGTGTATTTACAAGTGCCATCCAAGCCCTAGTTTTTGCTACTTTAGCCGGAGCTTATATTGGTGAAGCTATTGAAGATCATCATTAA
              Carteria_crucifera  ---------------------ATGACACACGCAGTCATTTCGTCTGTACAAAACCAAGGACATAGTAGCAATCCTCTTTTTTCATTGTCAGAAGTTTCAGTAGGACAACATTTTTATTGGCAAATAGGAGATTATCAATTACATGGGCAAGTTTTAATTACATCATGGGTTGTTTTAGGTATCATTGCGATTTTATGTTTCTTAGGAAATAGCAATTTAAAATCGACG------------------------CCTGATGGTTTTCAAAACTTTACAGAACTTGTAACTGAATTTATTCGAGATTTAGCTAAAACACAAATCGGGGAAGAAGAA------TATTTAAAATGGGTTCCATTTTTAGGCACTATTTTCTTATTTATTTTTGTTTCTAACTGGTCAGGGGCTTTACTTCCTTGGAGATTAATTGAAATTCCTAAT------GGAGAATTAGCAGCACCAACCAATGATATTAATACTACCGTTGCGTTAGCT---------------------------------------------------------------------------------CTTATCACATCCATTTCTTATTTTTATGCAGGAATTAGTAAAAAAGGGTTAGGTTATTTTAAACGTTATGTAGAACCAGCTCCTTTTTTATTACCAATTAACGTATTAGAAGATTTTTCAAAACCATTATCTTTAAGTTTCCGACTTTTTGGAAATATTTTAGCAGATGAATTAGTTGTTGGAGTTTTAGTCGCATTAGTTCCACTAATTATTCCAATTCCAGTAATGCTTTTAGGTGTATTCACAAGTGCCATTCAAGCACTTGTTTTTGCTACTTTAGCAGGTGCCTACATTGGTGAAGCTCTTGAAGACCATCATTAG
             Carteria_sp_SAG_8_5  ------------------------------------------------ATGAGTGGAAAT------------CCTTTATTAGAAATTGCTGAAGTTTCAGTAGGTCAACATTATTATTGGCAAATAGGTTCTTATGAAGTTCATGGTCAAGTTTTAATAACATCTTGGGTTGTTTTAGCTATTCTTGCTACGTTAAGCTTTTTAGGAAACCGTGATTTAAAATCAATT------------------------CCTGATGGTTTTCAAAATTTTACTGAACTAGTAACAGAATTTATTCGTGATCTTGCTAAAACTCAAATAGGTGAAGAAGAA------TATTTAAAATGGGTCCCTTTCTTAGGAACTATTTTCTTATTTATTTTTGTATCTAACTGGTCGGGAGCTTTATTACCATATCGCTTAATTGAAATCCCAAAT------GGTGAATTAGCAGCACCAACAAATGATATTAATACTACTGTAGCATTAGCT---------------------------------------------------------------------------------TTATTAACATCTATTTCTTATTTCTATGCTGGATTTAAGAAAAAAGGTTTAGGCTATTTTAAACGCTATATTTCACCAGCCGCTTTTTTATTACCTATTAACGTACTTGAAGATTTCACTAAGCCGCTATCGCTTAGCTTCCGTTTATTTGGTAATATCTTAGCCGATGAATTAGTTGTTGGTGTTTTAGTTTCTTTAGTACCATTAATTATTCCTATTCCTATTATGCTTTTAGGTGTTTTCACTAGTGCTATTCAAGCTTTAGTATTCGCTACATTAGCTGGTGCTTATATTGGAGAAGCTGTAGAAGATCACCATTAA
        Chaetopeltis_orbicularis  ------------------ATGATCAATCAGGTTTTTGAAATAAACAAATTTTTATTAAAC------------CCTTGGTGTGATGTGTCAGAAGTGTCAGTAGGTCAACATTTTTATTGGCAAATTGGAGATTACCAAGTTCATGGACAAGTATTATTAACATCTTGGTTTGTTTTAGGAACAGTAATTATTTTTGCACTAATTGCCAATACAAATTTAAAACCAATC------------------------CCAGCAGGGCCTCAAAATTTGAGCGAACTTGTAACTGAATTTATTCGTGATTTAGCTAAAACGCAAGTAGGTGAAGAAGAT------TATTTAAAATGGGTACCATTTTTAGGAACAATTTTCTTATTCATTTTTGTATCAAACTGGTCAGGTGCATTATTACCATGGCGACTTATCGAATTACCAAAT------GGTGAATTAGCAGCACCAACAAATGATATCAATACAACAGTTGCTTTAGCT---------------------------------------------------------------------------------TTATTAACGTCAATTTCGTATTTTTATGCTGGTATTCGTAAAAAAGGATTGGGTTATTTTAAAAGATATGTTGAACCAGCTGTGTTTTTATTACCAATTAACGTCCTAGAAGATTTTTCAAAACCATTATCTTTAAGTTTCCGTTTATTTGGAAACATCTTAGCTGATGAACTTGTTGTTGGTGTTTTAGTTGCTTTAGTTCCTTTATTCGTACCAATTCCTGTTATGCTTTTAGGTGTATTCACTAGTGCGATTCAAGCACTAGTTTTTGCAACTTTAGCTGGTGCATACATTGGCGAAGCTCTTGCAGATCACCATTAA
       Characiochloris_acuminata  ---------------------------------------------------ATGATTAAT------------CCTTTATTAGACATTGCTGAAGTTTCAGTAGGACAACATTATTATTGGAAGTTAGGAGAATATGAATTACACGGTCAAGTTTTAATAACATCATGGGTGGTTCTTGGTATTATTGCTATTTTAACAGTATTAGGCAATAGTAATTTAAAATCAACT------------------------CCAGATGGTCTACAAAACTTTACTGAATTAGTAACAGAATTTATTCGTGATTTAGCTAAGACTCAAATTGGTGAAGAAGAA------TATTTAAATTGGGTACCTTTTTTAGGCACAATTTTCCTTTTTATCTTTGTATCTAACTGGTCAGGTGCTTTATTACCTTGGCATGTTATTGAAATCCCTAAT------GGTGAATTAGCAGCACCTACTAATGATATTAATACTACTGTAGCATTAGCA---------------------------------------------------------------------------------CTTTTAACATCAATATCATATTTTTATGCTGGTATTCGTAAAAAAGGATTAGGTTATTTTAAACGTTATATTTCACCAGCAGCTTTTTTATTACCAATTAATATGCTAGAAGATGTAACTAAACCATTATCACTAAGTTTCCGACTTTTTGGTAACATTTTAGCAGACGAATTAGTAGTAGGGGTTCTAGTAAGTCTTGTACCTTTAATTATCCCAATTCCAATTATGCTTTTAGGTTGTTTCACGAGTGCTATTCAAGCCTTAGTATTTGCCACTCTAGCAGGTGCTTATATTGGCGAAGCAGTTGAAGATCACCATTAA
         Chlamydomonas_applanata  ---------------------------------------------------ATGATTAAT------------CCTTTATTAGAAATTGCTGAAGTTTCAGTTGGACAACATTATTATTGGAAATTAGGAGAATTTGAAGTTCACGGTCAAGTTTTAATTACTTCTTGGGTAGTATTAGGTATTATCGCTATTTTATCATTTGCAGGTAACAGCAACTTAAAACCAACA------------------------CCTGATGGCTTCCAAAACTTTACTGAATTAGTAACAGAATTTATTCGTGATTTAGCAAAAACACAGATTGGTGAAGAAGAA------TACTTAAAATGGGTTCCATTCTTAGGTACAATTTTCTTATTCATTTTTGTGTCTAACTGGTCAGGTGCCTTATTACCATGGCACGTTATTGAAATTCCAAAC------GGTGAATTAGCAGCACCTACGAACGACATTAATACTACAGTAGCTCTAGCT---------------------------------------------------------------------------------TTACTAACTTCAATCTCATACTTCTATGCAGGTTTAAGCAAAAAAGGTTTAGGTTACTTTAAACGTTATATTTCTCCAGCAGCGTTCTTATTACCAATCAACGTACTTGAGGACTTTACTAAGCCCCTATCACTAAGTTTCCGTCTTTTCGGCAACATCCTAGCGGACGAACTTGTTGTTGGTGTTTTAGTTGCTTTAGTTCCACTAATTGTTCCAATCCCAATTATGCTTTTAGGTTGTTTCACAAGTGCTATTCAGGCATTAGTTTTCGCAACATTAGCAGGTGCGTACATTGGTGAAGCAGTAGAAGATCACCACTAA
           Chlamydomonas_nivalis  ---------------------------------------------------ATGATTAAT---------CCT---TTATTAGAGATCGGTGAGGTGTCTGTTGGTCAACATTTCTATTGGAACATCGCAGGTTACAGTGTCCACGGACAGGTTCTTCTAACTTCATGGTTCGTATTAGCAATAATTGGAATTTTAAGTTTTTTAGGGAACTCCAATTTAAAGGCCACG------------------------CCTGAAGGGACACAAAATTTCACTGAACTTGTTACCGAATTCATCCGTGATTTATCAAAAACACAAATTGGTGAATCACATGGTGACTATCTGCGCTGGGTTCCTTTTCTAGGGACTATTTTTTTATTCATTTTTGTATCTAATTGGTCTGGAGCTTTAATTCCTTGGAAACTTATTGAATTACCAAAT------GGTGAATTAGCTGCTCCAACAAATGACATTAATACAACAGTTGCATTAGCG---------------------------------------------------------------------------------CTTTTAACTTCAATCTCTTATTTTTACGCGGGTATTAATAAAAAAGGCTTAGGCTACTTTAATAGATATGTTCAACCGGCGGCTTTTTTATTACCAATTAACGTTTTGGAGGATTTTACCAAACCGTTATCATTATCTTTCCGTCTTTTTGGGAATATTCTTGCTGATGAACTAGTTGTTGGAGTTCTTGTTGCTCTTGTACCCCTTATAATCCCAATTCCTCTTATGCTTCTTGGTCTTTTTACGAGTGGAATTCAAGCTCTAGTATTTGCAACACTTGCAGGCGCTTATATTGGTGAAGCTCTTGAAGATCATCATTAA
          Chlamydomonas_peterfii  ------------------------------------------------ATGCAAAGCATT------------CCTTTATTAGAAATCTCTGAAGTTTCTGTTGGACAACATTATTATTGGCAGTTAGGTGGTTATGAAGTACACGGTCAAGTTTTAATCACTTCATGGGTTGTTTTAGGTATTTTAGCTATTTTAAGTTTTTTAGGAAATAGCAGTTTAAAAGCAACA------------------------CCAGATGGCGTTCAAAATTTCACAGAACTTGTTACAGAATTTATTCGTGATTTAGCAAAAACTCAAATTGGCGAAGAGGAA------TACTTAAAATGGGTTCCATTCTTAGGTACTATTTTCTTATTTATTTTTGTTTCAAACTGGTCAGGTGCTTTAATTCCATACCGTCTTATTGAAATTCCAAAT------GGTGAATTAGCAGCTCCAACAAACGATATTAATACGACAGTAGCGTTAGCT---------------------------------------------------------------------------------TTATTAACATCGATTTCATATTTCTACGCTGGTCTTAGAAAAAAAGGATTAGGTTATTTCTCTCGTTACGTAGAGCCGGCTGCTTTCTTATTACCTATTAACGTACTAGAAGACTTCACGAAACCCCTTTCACTAAGCTTCCGTCTATTTGGTAATATCTTAGCGGATGAACTTGTTGTTGGCGTATTAGTTGCTTTAGTACCTCTTATCATTCCTATTCCTATTATGCTTTTAGGTGTATTTACTAGTGCTATTCAAGCTTTAGTTTTTGCTACTTTAGCTGGTGCTTATATTGGTGAAGCTCTAGCTGACCACCACTAA
       Chlamydomonas_reinhardtii  ------------------------------------------------------ATGAAT------------CCTTTATTAGAAATTGCTGAAGTATCTGTAGGTCAGCACTATTACTGGGAATTAGGTGGTTATGAATTACACGGTCAAGTACTAATTACTTCTTGGGTTGTTTTAGGTATTCTTGCAGTTTTAAGCTTTTTAGGAAATAGCAATTTAAAATCAACT------------------------CCTGATGGTTTCCAAAACTTTACAGAACTTGTAACAGAATTTATTCGTGATTTAGCAAAAACACAAATTGGTGAAGAAGAT------TATTTAAAATGGGTACCATTTTTAGGTACTATTTTCTTATTTATTTTCGTTTCTAACTGGTCAGGTGCCTTATTACCATACCGTTTAATTGAAATTCCAAAC------GGTGAATTAGCAGCTCCAACAAACGATATTAATACAACTGTAGCACTAGCA---------------------------------------------------------------------------------CTTTTAACATCAATTTCATACTTCTATGCCGGTATTAGCAAAAAAGGTTTAGGTTACTTTAGTCGCTATGTAGAACCAGCGGCGTTCTTATTACCTATTAACGTATTAGAGGACTTCACGAAACCGTTATCATTAAGCTTCCGACTTTTTGGTAACATTCTTGCAGATGAACTTGTTGTTGGCGTTCTTGTTGCGCTTGTTCCATTAATTATTCCTATTCCAATTATGCTTTTAGGTGTATTTACTAGTGCTATCCAAGCGTTAGTTTTTGCAACTTTAGCGGGTGCTTACATTGGTGAAGCTTTAGCAGATCACCACTAA
           Chlorococcum_tatrense  ---------------------------------------------------ATGATTAAT------------CCTTTATTAGAACTTGCTGAAGTTTCAGTTGGACAACATTATTACTGGAAATTAGGTGAATTTGAATTACATGGTCAAGTATTAATTACTTCTTGGGTAGTTTTTGCTATTATTTTTATTTTAGCTTTTGTTGGTAATAGTAATTTAAAACAAACT------------------------CCTGATGGTTTACAAAATTTCACTGAATTAGTAACTGAATTTATCCGTGATTTAGCAAAAACACAAATTGGTGAAGAAGAA------TATTTAAAATGGGTTCCTTTCTTAGGTACTATTTTCTTATTTATTTTTGTTTCTAACTGGTCTGGTGCATTATTACCATGGCATGTAATTGAAATTCCAAAT------GGTGAGTTAGCGGCTCCAACAAATGATATTAACACTACAGTTGCTCTTGCT---------------------------------------------------------------------------------TTATTGACATCTGTTTCATACTTCTATGCTGGAATTACAAAAAAAGGTTTAGGCTACTTTAAACGTTATATTTCACCAGCTGTTTTTTTATTACCAATTAACGTATTAGAAGATTTCAGTAAACCATTATCGCTAAGTTTCCGTTTATTTGGTAACATTTTAGCTGATGAATTAGTTGTAGGTGTTTTGGTTGCACTAGTTCCATTAATTGTACCTATTCCAGTAATGCTGTTAGGTGTATTCACTAGTGCGATTCAAGCTCTTGTATTTGCTACTCTTGCTGGTGCTTATATTGGTGAAGCTGTTGAAGATCACCACTAA
         Chlorogonium_capillatum  ------------------------------------------------------ATGAAT------------CCTTTATTCTTTCTTGCTGAAGTATCAGTTGGACAACACTATTACTGGAAATTAGGTGAATTTGAAGTACACGGTCAAGTTTTAATCACTTCTTGGTTTGTTTTAGCTATTATTGTATCATTAAGTTTACTTGGTAATAGTAATTTAAAATCAACT------------------------CCAGATGGTTTACAAAATTTCACTGAACTTGTAACTGAATTTATTCGTGATTTAGCTAAAACACAAATTGGTGAAGAAGAA------TACTTAAAATGGGTACCATTCTTAGGAACAATTTTCTTATTTATCTTTGTTTCTAACTGGTCAGGTGCTTTATTACCATGGCATATTATTGAAATTCCTAAT------GGTGAATTAGCTGCTCCTACAAATGATATTAATACAACAGTAGCTTTAGCA---------------------------------------------------------------------------------TTACTAACATCTATTTCTTACTTCTACGCAGGTATTAGCAAAAAAGGTTTAGGTTATTTTAAACGTTATGTTTCACCGGCAGCTTTTTTACTACCTATTAACGTACTGGAAGATTTTACCAAGCCCCTAAGCTTATCATTCCGACTTTTTGGAAATATTTTAGCTGATGAATTAGTTGTTGGTGTATTAGTTGCTTTAGTACCACTAATTATTCCAATTCCAATTATGCTTTTAGGTTGTTTCACAAGTGCTATCCAAGCTCTTGTTTTCGCAACTTTAGCTGGTGCTTATATTGGTGAAGCCGTTGAAGATCATCATTAA
           Chloromonas_perforata  ---------------------------------------------------ATGATTAAT------------CCTTTATTAGAACTTGCTGAAGTTTCAGTTGGACAACATTATTACTGGAAATTAGGTGAATTTGAATTACATGGTCAAGTATTAATTACTTCTTGGGTAGTTTTTGCTATTATTTTTATTTTAGCTTTTGCTGGTAATAGTAATTTAAAACAAACT------------------------CCTGATGGTTTACAAAATTTCACTGAATTAGTAACTGAATTTATCCGTGATTTAGCGAAAACACAAATTGGTGAAGAAGAA------TATTTAAAATGGGTTCCCTTCTTAGGTACTATTTTCTTATTCATTTTTGTTTCTAACTGGTCTGGTGCATTATTACCGTGGCATGTAATTGAAATTCCAAAT------GGTGAGTTAGCGGCTCCAACAAATGATATTAACACTACAGTTGCTCTTGCT---------------------------------------------------------------------------------TTATTGACATCAGTTTCATACTTCTATGCTGGAATTACAAAAAAAGGTTTAGGCTACTTTAAACGTTATATTTCACCAGCTGTTTTTTTATTACCAATTAACGTCTTAGAAGATTTTAGTAAACCATTATCTCTAAGTTTCCGTTTATTTGGTAACATTTTAGCTGATGAATTAGTTGTAGGTGTTTTGGTTGCACTAGTTCCATTAATTGTACCTATTCCAGTAATGCTTTTAGGTGTATTCACTAGTGCAATTCAAGCTCTTGTATTTGCTACTCTTGCTGGTGCTTATATTGGTGAAGCTGTTGAAGATCACCACTAA
             Chloromonas_radiata  ---------------------------------------------------ATGATTAAC---------CCG---TTACTAGAAATTTCTGAAGTTTCTGTAGGACAACATTTCTATTGGCAAATTGGCGAATATCAAGTCCATGGACAAGTATTAATTACTTCATGGATTGTTTTAACAATTATTGGAATCCTAAGTTTTTTAGGAAACAGCAATTTAAAATCAACA------------------------CCAGATGGATTTCAAAATTTTACAGAACTTGTAACTGAATTCATTCGCGATTTAGCAAAAACGCAAATTGGCGAAGAAGAA------TATTTAAAATGGGTTCCTTTTTTAGGGACTATTTTCTTATTTATTTTTGTTTCAAACTGGTCTGGGGCTTTATTACCATGGCGAGTTCTAGAATTGCCAAAC------GGGGAGTTAGCAGCTCCAACGAACGACATAAATACGACGGTGTCGTTGGCC---------------------------------------------------------------------------------CTACTAACATCTATCTCCTATTTCTATGCGGGTATTAGAAAGAAGGGATTAGGTTATTTTAACCGATATGTACAGCCCGCAGCATTCTTACTGCCGATCAACATCCTTGAGGATTTTACTAAACCGCTGTCCCTAAGCTTCCGACTGTTTGGTAACATCCTGGCAGATGAGCTTGTTGTAGGTGTACTTGTAGCCCTAGTACCCTTAATTGTACCCATTCCTATTATGTTGTTAGGTGTGTTTACAAGTGCAATTCAAGCTTTAGTTTTTGCTACATTAGCAGGTGCTTATATTGGGGAGGCGCTTGAAGACCACCATTAA
               Chloromonas_rosae  ---------------------------------------------------ATGATTAAT---------CCT---TTATTAGAGATTGGTGAAGTTTCAGTGGGACAACATTTTTATTGGAACATAGGAGAATATCAAGTTCATGGGCAGGTTTTGATAACTTCATGGATTGTTTTAACAATAATAGGAACGTTAAGTTTTTTAGGAAATAGCAATTTAAAATCAACA------------------------CCCGATGGATTTCAAAACTTTACAGAATTGATCACTGAATTTATTCGTGATCTAGCAAAAACGCAGATCGGAGAATCTCATGGCGACTATCTACGTTGGGTTCCTTTTCTTGGGACTATATTTTTATTTATTTTCGTATCAAATTGGTCTGGAGCTTTAATTCCTTGGAAAATTATTGAATTACCAAAC------GGTGAATTAGCAGCACCGACAAATGACATTAATACTACAGTGGCATTAGCT---------------------------------------------------------------------------------CTTTTAACTTCAATCTCTTATTTTTACGCTGGGATTAAAAAAAAAGGCTTAGGTTACTTTAATAGATATGTTCAACCAGCTGCCTTCTTATTGCCTATCAACGTACTTGAAGATTTTACGAAACCATTATCACTATCTTTTCGTCTTTTTGGAAATATCCTAGCAGATGAACTAGTTGTTGGAGTTCTTGTAGCTCTTGTCCCTCTTATTGTCCCTATTCCGCTTATGGTTCTTGGTCTCTTTACAAGTGCAATTCAAGCTTTAGTATTTGCAACACTTGCAGGCGCTTATATAGGAGAAGCTCTAGAAGATCATCATTAA
         Chlorosarcinopsis_eremi  ---------------------------------------------------ATGATTAAT------------CCTTTATTAGAAATTGCTGAAGTTTCAGTTGGACAACATTATTACTGGAAATTAGGTGAATTTGAAGTACATGGTCAAGTACTAATTACTTCTTGGGTTGTTTTTGCTATTATTTTTGCTTTATCTTTTTTAGGTAATAGTAATTTAAAGAAAACT------------------------CCTGATGGATTCCAAAACTTCACAGAGTTAGTTACTGAATTTATTCGTGATTTAGCTAAAACACAAATTGGGGAAGAAGAA------TATTTAAAATGGGTACCGTTTTTAGGAACTATTTTCTTATTCATTTTTGTATCTAACTGGTCTGGTGCATTATTACCTTGGCACGTTATTGAAATTCCAAAT------GGTGAATTAGCAGCACCAACAAATGATATTAATACTACTGTAGCGCTAGCC---------------------------------------------------------------------------------CTGTTAACATCAATCTCTTATTTTTACGCAGGTATTAGTAAAAAAGGTTTAGGCTACTTTAAACGTTACGTTTCACCAGCAGCATTCCTATTACCAATTAACGTACTGGAAGACTTTACCAAGCCCCTATCATTAAGCTTCCGTTTATTTGGTAACATTCTTGCTGATGAACTAGTTGTTGGTGTATTGGTAGCTCTTGTTCCTCTTATTATTCCTATTCCAATTATGTTATTAGGTGTTTTCACTAGTGCTATTCAAGCTTTAGTATTCTCAACATTGGCAGGCGCTTACATCGGTGAAGCTGTAGAAGATCATCACTAA
          Chlorotetraedron_incus  ---------------------------------------ATGAGTGAATTTTTTGTAAATCCA------------TTCTCAGAAATTGCAGAAGTTTCAGTAGGACAACACTTTTATTGGCAATTAGGTGAATATGAAGTACATGGTCAAGTTTTAATGACATCATGGGTAGTTTTAGGTATTATTTTTGCATTATCTTTCTTAGGAAATAGCAATTTAAAATCAACA------------------------CCTGAAGGGTTCCAAAACTTTACTGAATTAGTAACAGAATTTATTCGTGATTTAGCTAAAACACAAGTTGGTGAAGAAGAA------TATTTAAAATGGGTTCCTTTTTTAGGAACATTATTTTTATTCATCTTAGTTTCAAACTGGTCAGGGGCTTTATTACCTTGGCATTTAATTGAAATTCCAAAT------GGTGAATTAGCAGCTCCTACAAATGACATTAACACAACTGTAGCTTTAGCT---------------------------------------------------------------------------------CTTTTAACATCAATTTCTTATTTCTATGCTGGAATTCGTAAAAAAGGTTTAGGTTATTTTAAACGTTATGTAGAACCTGCTGCGTTTTTATTACCAATTAACGTACTGGAGGACTTCACTAAACCACTATCATTAAGTTTCCGACTTTTTGGGAACATCTTAGCTGATGAATTAGTTGTTGGAGTTTTAGTGGCTTTAGTACCATTAATTATTCCTATTCCTATTATGTTATTAGGTGTTTTCACTAGTGCTATCCAAGCTTTAGTTTTTGCTACTTTAGCTGGTGCTTATATTGGTGAAGCTTTAGAAGATCACCATTAA
      Chromochloris_zofingiensis  ---------------------------------------ATGATGGAATTTATTATAAATCCA------------ATATCAGAAATTGCTGAAGTTTCTGTAGGTAAACATTACTATTGGCAATTGGGTGATTATCAAGTGCATGGACAAGTTTTAATGACTTCTTGGGTTGTTTTAGGTATTATTTTTACATTAGCGTTTTTAGGAAATAGTTCCTTAAAACAAACA------------------------CCTGATGGTTTACAAAATTTTACAGAATTAGTAACTGAATTTATTCGTGATTTAGCCAAAACACAAATTGGA---GACGAA------TATTTAAAATGGGTTCCTTTTCTTGGAACATTGTTTTTATTCATTTTAGTATCTAACTGGTCAGGGGCTTTATTACCTTGGGCATTAATTGAATTACCAAGT------GGCGAACTTGCGGCTCCAACCAATGATATTAACACAACAGTAGCTTTAGCT---------------------------------------------------------------------------------CTTTTAACTTCAATTTCATATTTTTATGCTGGAATTCGTAAAAAAGGGTTAGGTTATTTTAAACGTTATGTACAACCAGCTGCGTTTTTACTTCCTATTAATGTTTTAGAAGATTTTACTAAACCTCTTTCGTTAAGTTTCCGACTTTTTGGTAACATTTTAGCAGACGAATTAGTAGTAGGAGTACTGGTAGCTTTAGTTCCTTTATTTGTTCCTATTCCTATTATGTTGCTAGGAGTATTTACAAGTGCAATTCAAGCATTAGTTTTCGCTACTTTAGCGGGTGCTTATATTGGAGAAGCTTTAGAAGATCACCATTAA
         Cylindrocapsa_geminella  ---------------------------------------ATGGCTAAATTTTTCATAAAT---------TCT---TTAGTAGAGACTGCAGAAGTTTCCGTCGGACAACATTATTATTGGAATATTGCAAATTTTCAAGTTCATGGACAAGTGCTGATTACTTCTTGGATTGTTTTAGGACTTCTTGGCATTTTTACATTTCTAGCCAATACGAATTTAAAAACAACA------------------------CCTGAGGGATTGCAAAATTTCTCTGAATTAGTGACTGAATTCCTACGAGATCTCGCAAAGACACAGATAGGAGAAAAAGAA------TACCGAACATGGGTTCCTTTTTTAGGAACTATTTTTTTATTTGTATTTGTTTCTAATTGGTCCGGCGCATTGTTACCTTGGCGCGTTATAGAGATTCCTAAT------GGAGAATTAGCTGCACCTACGAACGATATAAATACTACAGTAGCATTAGCT---------------------------------------------------------------------------------TTATTAACTTCTTTTTCCTATTTTTATGCAGGTATTAGAAAAAAAGGATTAGGATATTTTAAACGGTATGTAGAACCTGCAGTATTTCTGTTGCCTATAAATTTGCTAGAAGATCTCTCCAAACCATTATCTCTGAGTTTCCGACTTTTTGGAAATATTTTAGCAGATGAGCTGGTTGTTGGTGTTTTAGTTGGTTTAGTTCCGTTAATAATACCTATCCCTGTCATGTTGTTAGGTGTCTTTACAAGTGCTATACAGGCGTTAGTATTCGCAACACTCGCTGGTGCATATATAGGGGAAGCAGTCGAAGATCATCATTAG
           Desmotetra_stigmatica  ---------------------------------------------------ATGATTAAC---------CCT---TTATTAGAAATTGCTGAGGTTTCTGTTGGGCAACATTATTATTGGCAAATTGGTAATTATGAAGTACATGGTCAAGTATTACTAATGTCATGGTTTGTGTTAAGTACTATTGCGATTTTAAGTTTTTTAGGGAATTCTAATTTAAAATCTACT------------------------CCTGAGGGTTTCCAGAATTTTACTGAACTTGTAACAGAATTTATTCGTGATTTAGCAAAAACACAAATTGGAGAAGAAGAA------TACTTAAAATGGGTTCCTTTTTTAGGTACTATTTTCCTATTTATTTTTGTATCAAACTGGTCTGGAGCTTTATTACCGTGGCATTTAATCGAAATTCCAAAT------GGAGAATTAGCTGCCCCAACAAACGATATTAATACAACAGTAGCTTTAGCT---------------------------------------------------------------------------------CTTTTAACTTCTATTTCTTATTTTTACGCGGGTATTCGAAAAAAAGGTTTAGGATACTTTAATCGATATGTTCAACCAGCTGCTTTTTTATTACCGATTAATATTCTAGAGGATTTTACGAAACCTTTATCTCTAAGTTTCCGACTTTTCGGGAACATTTTAGCAGATGAACTTGTTGTTGGTGTTCTTGTAGCTTTAGTACCATTAATTATTCCTATTCCTATTATGCTTTTAGGTGTATTTACTAGTGCTATTCAAGCGTTAGTTTTTGCTACTTTAGCAGGAGCTTATATTGGTGAAGCATTAGAAGATCATCATTAA
          Dictyochloris_fragrans  ------------ATGAGTGAACTTTTTATTAATTCTGGTGTTAGCAACTCAATGCTACAACCA------------TTATTTGAAATTTCAGAAGTTTCAGTAGGTCAACATTATTATTGGCAAATAGGACAATTTGAACTGCACGGACAAGTATTAATTACATCATGGTTAGTTTTAGGTATAATTTTTACGATAGCTTTTTTAGGTAATAGTAATTTAAAAACAATA------------------------CCTGAAGGTTTACAAAATTTAACAGAACTTATAACAGAATTTGTTCGCGATTTAGCTAAAACTCAAATCGGCGAGGAGGAA------TATTTAAAATGGGTTCCTTTTTTAGGAACTATTTTCCTTTTTATTTTTGTTTCTAACTGGTCTGGAGCTCTCATTCCATGGAGACTTATTGAAATACCAAAC------GGTGAACTAGCTGCCCCTACAAACGATATTAATACAACTGTAGCATTAGCT---------------------------------------------------------------------------------TTATTAACATCTATTTCTTATTTTTATGCAGGAATTAGAAAAAAAGGATTAGGATACTTTAAACGTTATGTTCAACCAGCTGCCTTTTTATTACCTATTAATATGCTAGAAGACTTGACTAAACCTTTATCTTTAAGTTTCCGATTATTCGGTAACATTCTTGCAGACGAGTTAGTTGTAGGAGTATTAGTAGGTTTAGTTCCACTAGTTGTTCCTATTCCTTTAATGCTTTTAGGTTTATTTACTAGTGCTATTCAAGCATTAGTATTTGCTACTTTAGCAGGTGCTTATATTGGAGAGGCTCTAGAAG-----------
               Dunaliella_salina  ---------------------------------------------------ATGATTAAT------------CCTTTATTAGAAATTGCTGAAGTTTCGGTAGGACAACATTATTATTGGAAATTAGGAAATTTTGAATTACATGGTCAAGTTTTAATTACTACTTGGGTAGTAATTGCTATTCTTTTAGCTTTATCTTTATTAGGTAACAGTAATTTAAAACCAACT------------------------CCAGACGGCTTACAAAATTTTACTGAATATATTACTGAATATATTCGTGATTTAGCAAAAACACAAATTGGTGAAGAAGAT------TATGTAAAATGGGTTCCTTTTATTGGTACATTATTCTTATTTATCTTTGTGTCTAACTGGTCTGGTGCATTATTACCTTATCATATTATTGAAATTCCTAAT------GGTGAACTTGCTGCTCCTACGAATGACATTAATACTACGGTAGCTTTAGCT---------------------------------------------------------------------------------TTATTAACATCAATTTCATATTTCTATGCAGGTATTTCTAAAAAAGGACTTGGCTATTTCAAACGCTATATTTCACCTGCAGCATTCTTATTACCAATTAACGTACTGGAGGATTTCACTAAGCCAGTATCTCTTAGCTTCCGTTTATTCGGTAACATTCTAGCAGATGAATTAGTTGTTGGAGTTTTAGTATCTTTAGTTCCTTTAATTGTACCTATTCCTATTATGTTACTAGGTGTATTTACAAGTGCTGTACAAGCTCTTGTATTTGCAACGCTTGCTGGGGCTTATATAGGGGAGGCTGTAGAAGATCACCACTAA
            Elakatothrix_viridis  ---------------------------------------ATGATTCCATTTTCTATAAAT---------CCT---TTAATAGATACTGCTGAAGTTTCTGTAGGTCAACATTATTATTGGCAAATAGGTGATTTTGAAGTTCATGGTCAAGTTTTATTAACATCATGGATTGTATTAGGAATTTTAATAATTTTAAGTTTACTTGGAAACAGCAATTTAAAACTTACT------------------------CCAGTTGGATTACAAAATTTTACAGAATTAGTCACTGAATTCATTAGAGATTTAGCTAAAACTCAAATAGGAGAAGAAGAA------TATTTACAATGGGTTCCTTTTTTAGGAACTATTTTTTTGTTTGTTTTCGTTTCGAATTGGTCAGGTGCACTTTTACCATGGAGACTTATTGAATTACCTAAT------GGAGAATTAGCAGCACCTACAAATGATATAAATACTACAGTAGCTTTAGCT---------------------------------------------------------------------------------TTATTAACTTCTATTTCATATTTTTATGCAGGTATAAAAAAAAAAGGTTTAGGTTATTTTAAACGTTATATTGAACCTGCTTTCTTTTTATTACCTATTAACATTTTAGAAGATTTTACAAAACCTCTTTCTTTAAGTTTTCGACTTTTTGGAAATATATTAGCTGATGAGCTTGTCGTTGGCGTTTTAGTTGCTTTAGTTCCATTGATTATCCCTATTCCTATTATGCTTTTAGGAGTTTTCACTAGTGCCATTCAAGCTTTAGTTTTTGCAACATTAGCAGGAGCTTACATAGGCGAAGCTCTTGAAGATCATCATTAA
           Floydiella_terrestris  ------------------------AATCAGGTTTTTGAGAACAAT---CTTATTCTCACA------------CCTTGGTGTGAGCTATCTGAAGTTTCAGTAGGACAACATTTGTATTGGCAAATTGGGGAGTATCAAGTTCATGGCCAAGTTCTTTTAACTTCTTGGTTTGTTTTAGGTACAGTTCTAATTTTTGGACTTGTTGCAAATACAAATTTGAAACCAATT------------------------CCAGCTGGACCCCAAAATTTTAGTGAATTAGTAACTGAATTCATTCGTGATTTAGCTAAAACACAAGTTGGTGAAGAAGAT------TACTTAAAATGGGTGCCTTTTTTAGGAACAATTTTTATTTTCATTTTTGTATCAAACTGGTCAGGTGCTTTATTACCATGGCATCTTATAGAATTACCAAGT------GGTGAGTTAGCTGCGCCTACAAACGACATTAACACAACTGTAGCATTAGCT---------------------------------------------------------------------------------TTATTAACTTCAATCTCTTATTTTTACGCAGGAATTCGTAAAAAGGGTTTAGGCTATTTCAAAAGATACGTAGAACCAGCTGTTTTTTTATTACCAATTAACGTCCTGGAAGATTTTTCAAAACCATTATCTCTTAGTTTCCGTTTATTTGGGAACATTTTAGCTGACGAACTTGTTGTTGGTGTTTTAGTTGCTTTAGTTCCTTTATTCGTCCCTATTCCGGTAATGCTTTTAGGGGTGTTTACAAGTGCTATTCAAGCACTCGTTTTTGCAACTCTTGCTGGAGCCTATATTGGTGAAGCTTTAGCTGACCACCATTAA
         Follicularia_botryoides  ------------------------GTGATGCTTACACACATGACTGAAATTTTTATGAACCCT------------TTTTCAGATCTTGCAGAAGTTTCTGTAGGTCAACATTTTTATTGGCAAATTGGAGGTTATGAAGTACATGGTCAAGTACTAATGACTTCATGGGTTGTTCTTGCAATTATCTTTGCTTTAGCTTTTTTAGGAAATAGTCAATTAAAAGCAATG------------------------CCAGAAGGCCTTCAAAACTTGACTGAGCTAGTGACTGAGTTTATTCGCGATCTTGCAAAAACGCAAATTGGAGAAGAAGAA------TACTTAAGCTGGGTTCCTTTTTTAGGAACTTTATTCTTATTTATTCTAGTTTCAAACTGGTCGGGGGCTTTATTACCGTGGGCATTAATTGAGTTGCCAAGT------GGAGAATTAGCTGCTCCAACTAACGATATTAACACAACTGTAGCCTTAGCC---------------------------------------------------------------------------------TTACTAACTTCCATTGCTTATTTCTATGCAGGAATTCGTAAAAAAGGGTTAGGTTATTTCAAACGTTATGTACAGCCAGCTGCCTTCTTACTACCTATCAATGTACTGGAGGACTTTACTAAACCGCTTTCTCTAAGCTTCCGTCTTTTTGGAAACATTCTTGCTGATGAATTAGTTGTAGGGGTATTAGTTGCTCTTGTACCATTATTTATTCCTATCCCAATCATGTTACTAGGTGTGTTCACAAGTGCAATTCAAGCTTTAGTTTTCTCAACATTGGCTGGAGCATATATTGGTGAAGCTTTAGAAGATCACCACTAA
         Golenkinia_longispicula  ---------------------------------------ATGAATGAATTATTTCTAAAT---------CCT---TTGCTAGAACTTTCTGAAGTTTCTGTAGGACAACATTATTATTGGCAAATTGGTGATTTTGAAGTTCATGGCCAAGTATTGATTACTTCTTGGATAGTTCTAGGAATTATTGTATTATTAAGTTTTTTAGGAAATAGCAATTTAAAATCAACA------------------------CCCGATGGTATGCAAAATTTCACGGAACTCGTGACTGAATTTATAAGGGATTTAGCGAAAACTCAAATAGGTGAACAAGAA------TATTTGAAGTGGGTTCCGTTCTTAGGAACTATTTTTTTATTTATTTTTGTTTCAAATTGGTCAGGAGCTCTTTTTCCTTGGAGATTAATTGAATTACCTAAT------GGTGAATTAGCGGCGCCTACAAATGATATTAATACTACTGTTGCCTTAGCA---------------------------------------------------------------------------------CTCTTAACTTCAATTTCGTATTTTTACGCAGGAATCAGAAAAAAAGGTTTGGGATATTTTAAACGTTACGTAGAACCAGCAATCTTTTTACTTCCTATCAATATTTTAGAAGACATATCAAAACCGTTATCATTGAGTTTTCGACTTTTTGGTAACATTTTAGCAGATGAACTTGTGGTTGGAGTTCTTGTCGGCCTTGTACCTCTTGTTATTCCTATCCCTGTTATGTTGTTAGGAGTTTTCACAAGTGCCATTCAGGCTTTAGTTTTTGCAACTTTAGCAGGAGCTTACATTGGAGAAGCACTCGAAGATCATCATTAA
                Gonium_pectorale  ---------------------------------------ATGAATCTGAATTTTTGCAAT------------CCTTTATTAGAAATTGCTGAAGTGTCTGTAGGTCAGCATTATTACTGGGAATTAGGTGGATATGAAGTACATGGTCAAGTTCTAATTACTTCTTGGGTTGTTTTAGCTATTATTGCTATTTTAAGTTTTTTAGGAAATCGCGATTTAAAATCAACA------------------------CCTGATGGTTTTCAGAACTTTACAGAACTTGTTACAGAATTTATCCGTGATTTAGCTAAAACACAAATTGGTGAAGAAGAT------TATTTAAGATGGGTTCCTTTTTTAGGCACAATTTTCTTATTTATTTTTGTTTCAAACTGGTCTGGTGCTTTACTACCTTATCGTTTAATTGAAATTCCAAAT------GGTGAATTAGCCGCTCCAACAAACGACATTAATACTACAGTTGCTTTAGCT---------------------------------------------------------------------------------TTATTAACATCAATTTCTTATTTTTATGCAGGTATCAGTAAAAAAGGATTAGGTTATTTTAGTCGTTATGTAGAACCAGCAGCATTTTTATTACCTATTAACGTGTTAGAAGATTTTACGAAACCGTTATCTCTAAGTTTCCGACTTTTTGGTAACATTCTTGCTGATGAATTAGTTGTTGGTGTTCTTGTTGCTTTAGTTCCTTTAATTATTCCTATTCCAATTATGCTTTTAGGTGTTTTCACTAGTGCTATCCAAGCTTTAGTTTTTGCTACATTAGCAGGTGCCTATATTGGTGAAGCTTTAGCAGATCATCATTAA
         Haematococcus_lacustris  ---------------------------------------------------ATGATTAAT------------CCTTTATTAGAACTAGCTGAAGTTTCAGTTGGACAACATTATTACTGGAAAGTAGGAGAATATGAATTACATGGTCAAGTTTTAATTACTACTATGGTTGTGTTAGGGATTATTTCTATTTTAAGTTTTTTAGGAAATAGTAATTTAAAACCAACA------------------------CCGGATGGTTTTCAAAATTTTACAGAACTTGTTACTGAATTTATTCGTGATTTAGCCAAAACTCAAATTGGCGAAGAAGAT------TATTTAAAATGGGTTCCTTTTTTAGGCACTATTTTCTTATTTATCTTTGTATCAAATTGGTCAGGTGCTTTATTACCTTGGCACGTTATTGAAATTCCAAAC------GGAGAATTAGCAGCACCTACAAACGATATTAATACTACAGTAGCTTTAGCT---------------------------------------------------------------------------------TTATTAACTTCTGTTTCTTATTTCTATGCAGGTATTAATAAAAAAGGATTAGGTTATTTTAAACGTTATATTTCACCCGCAGCTTTTTTATTACCTATTAACGTATTAGAAGATTTTACAAAACCATTATCACTTAGTTTCCGACTTTTTGGAAATATTTTAGCGGATGAACTTGTTGTAGGTGTTTTAGTAGCTTTAGTTCCACTTATTGTGCCTATTCCTATTATGTTATTAGGTTGTTTTACTAGTGCAATTCAAGCTTTAGTTTTTGCAACTCTAGCAGGTGCTTATATTGGTGAAGCCGTTGAAGAGCATCATTAA
              Hafniomonas_laevis  ---------------------ATGAAC---------------------------------------------TTATTGTTCGATCTTTCTGAAGTATCTGTAGGTAAACATTGGTTTTGGGAAATTGGTGGTTATGAAGCTCATGGTCAAGTATTAATTATGAGTTGGGTTGTATTTGCAATTATTGCGGGTTTAGCATTTGCTGGTAACCGTGATTTAAAAGAAACA------------------------CCAGAAGGGGTACAAAACTTTACAGAACTTATTACAGAGTTTATTCGTGATTTAGCAAAAACACAAATTGGTGAACATGAT------TATAAAAGCTGGGTGCCTTTTATCGGTACGATTTTCTTATTTATTTTTGTCTCTGACTGGAGTGGTGCATTATTACCATTAAAATTAATTGAAATCCCAGGTGAAGGTGCTGAATTAGCTGCCCCTACGAACGATATTAACACAACCGTAGCATTAGCG---------------------------------------------------------------------------------TTATTAACATCTATTTCTTATTTCTACGCGGGCTTAAATAAAAAAGGTTTAGGCTATTTTAAACGTTATGTTTCTCCAGCTGTATTCTTATTACCTATTAACGTTTTAGAAGATTTTAGTAAACCATTATCTTTAAGTTTCCGATTATTTGGTAACATTTTAGCTGATGAACTAGTAGTAGGTGTATTAGTAGCGTTAGTACCATTAATTATTCCTATTCCCGTAATGTTATTAGGTGTATTTACAAGTGCAATTCAAGCATTAGTTTTTGCAACTTTAGCTGGTGCCTATATTGGTGAAGCAGTTGAAGACCACCACTAA
            Hariotina_reticulata  ---------------------------------------ATGAACGATTTTGTTATCAATCCG------------TTTTCAGATATTGCAGAAGTTTCTGTAGGTCAACATTTTTATTGGCAATTAGGTTCGTATGAAGTTCACGGACAAGTTTTATTAACATCTTGGTTTGTTTTAGGTATTATTTTCATTCTTTCATTTTTAGCAAACAGTAATCTAAAATCAACG------------------------CCAGATGGATTACAGAATTTTAGTGAATTTGTAACAGAATTCATTCGTGATTTAGCAAAAACACAAATCGGTGAAGAAGAA------TATTTAAAATGGGTTCCATATTTAGGAACTGTGTTTTTATTCATTTTTGTTTCAAATTGGTCTGGAGCCTTATTACCTTGGCGTCTTATTGAATTACCTCAC------GGTGAATTAGCAGCTCCTACAAATGACATTAATACTACTGTTGCATTAGCT---------------------------------------------------------------------------------TTATTAACGTCTATTTCTTATTTTTATGCAGGTATCCGTAAAAAAGGTTTAGGATATTTTAATCGTTATGTACAACCAGCAGCTTTTTTACTTCCAATTAACGTATTAGAGGATTTTACAAAACCGCTTTCTCTAAGTTTCCGATTATTTGGGAATATTCTAGCTGATGAATTAGTTGTTGGCGTACTAGTATCTTTAGTTCCACTGGTTATCCCTATTCCTATCATGTTGTTAGGATGTTTTACAAGTGCCATTCAGGCTCTTGTATTTGCTACATTAGCAGGTGCTTACATTGGTGAAGCTGTTGAAGATCACCATTAA
                   Jenufa_minuta  ---------------------------------------ATGAATGAATTTTTTATAAATATAAAC---CCA---GTATCGGAATTATCAGAAGTGTCAGTTGGTCAGCATTACTATTGGCAAATTGGAGATTTTCAACTTCACGGACAAGTCTTTATAGTCTCTTGGATTGTATTAGGGATTATTTTTATATTAAGTTTTTTAGGAAATAGTAATCTAAAACCTACT------------------------CCAGATGGTTTCCAAAATTTTACAGAACTTGTCACAGAATTTATTCGAGATTTAGCAAAAACACAAATAGGAGAAGAAGAA------TATTTAAAATGGGTGCCTTTTTTAGGCACGATTTTCCTTTTTATTTTTGTATCCAATTGGTCTGGAGCTTTAGTTCCATGGAGAGTGATCGAGCTACCTCAT------GGTGAATTAGCAGCCCCAACTAATGACATTAACACAACAGTAGCTCTAGCA---------------------------------------------------------------------------------TTATTAACATCTATATCTTATTTTTATGCAGGAATTAAAAAAAAAGGATTTGGCTACTTTAAACGTTATATTCAACCAGCCGCGTTTTTATTACCAATTAACGTTTTAGAAGATTTTACAAAACCCTTATCCTTAAGTTTTCGACTTTTCGGAAACATCCTAGCTGATGAACTTGTAGTAGGTGTATTAGTGGCCTTAGTCCCACTATTTATTCCAATTCCAATTATGCTTTTAGGCCTATTTACAAGTGCTATCCAAGCACTTGTATTTGCTACTCTAGCCGGAGCTTATATAGGTGAGGCTTTGGAAGACCATCATTAA
                Jenufa_perforata  ---------------------------------------ATGAATGAATTTTTTATAAAT---------CCT---TTTTCAGAGATTTCTGAAGTTTCAGTAGGTAAACATTTTTATTGGGATATAGGAGGTTTTCAAGCTCACGGACAAGTTTTTATAGTTTCTTGGTTAGTATTAGGTCTGATTATAGTTTTAAGCTTTTTGGGGAACAGTAATTTAAAATCTACT------------------------CCAGATGGTTTTCAAAACTTTACTGAACTTGTAACTGAGTTTATTCGAGATTTAGCTAAAACTCAAATCGGAGAAGAAGAA------TATTTAAAGTGGGTTCCTTTTTTAGGTACTATTTTTCTCTTTATTTTTGTATCAAATTGGTCCGGTGCCCTTATTCCATGGAAAGTTATTGAACTACCTAGT------GGAGAATTAGCTGCACCAACAAACGATATAAATACGACTGTTGCTTTAGCA---------------------------------------------------------------------------------TTATTAACATCAATCTCTTATTTTTATGCAGGTATTAGAAAAAAAGGGTTAGGTTATTTTAAACGGTATATTTCACCTGCAGCTTTTTTATTGCCTATTAATGTTTTAGAAGATTTTACTAAACCATTATCATTAAGTTTCCGACTTTTTGGAAATATTCTTGCTGATGAACTTGTAGTAGGTGTATTAGTTGCTTTAGTACCTCTTTTTATTCCAATCCCAATTATGCTTTTAGGTCTATTTACTAGCGCCATTCAGGCACTTGTTTTTGCTACATTAGCTGGTGCTTATATTGGAGAAGCTGTAGAAGATCATCATTAA
            Kirchneriella_aperta  ---------------------------------------------------ATGATGAATCCA---------TCATTTTCAGATTTAGCTGAAGTTTCTGTAGGTCAACATTTTTATTGGCAATTAGGTGACTATCAAGTTCATGGACAGGTATTATTAACATCTTGGTTTGTTTTAGGTATCATTTCTGTATTATCTTTTCTAGGTAATAGCAATTTAAAATCAATT------------------------CCCGATGGTTTTCAGAATTTTACAGAATTGGTAACTGAATTTATTCGTGATTTAGCTCGTACACAAATCGGTGAAGAAGAA------TACTTAAAATGGGTTCCTTTTTTAGGAACTTTATTTTTATTTATTCTAGTATCAAACTGGTCAGGGGCTTTATTACCATGGCATGTTATTGAATTGCCAAAT------GGTGAATTAGCAGCACCTACAAATGATATTAATACAACAGTTGCCTTAGCG---------------------------------------------------------------------------------TTATTAACATCGATTTCATATTTTTATGCTGGAATTCGTAAAAAAGGGTTAGGTTATTTTAAACGCTATGTGGAACCTGCAGCATTCTTATTGCCTATCAATGTATTAGAAGACTTTACAAAACCTCTATCACTAAGCTTCCGACTTTTTGGTAACATTTTAGCTGACGAATTAGTTGTTGGCGTTTTAGTTGCTTTAGTACCTTTAGTTATCCCTATTCCAATTATGTTATTAGGTGTATTCACAAGTGCTATTCAGGCTTTAGTTTTCTCGACTTTAGCAGGTGCTTATATTGGTGAAGCTTTAGAAGATCACCATTAA
        Koshicola_spirodelophila  ------------------ATGATGAATTCTTTTTTTGAATTAGAAAAATTTACAATGCCTAAT---------AATTTATTTGATATCGCCGAAGTTTCTGTTGGACAACATTATTATTGGCGTTTTGGTGAATATGAAGTTCATGGTCAAGTTTTATTAATGTCTTGGTTTGTTTTAGGTAGTATTATTATTTTTGGATTATTTGCTAATCGCGATTTAAAACCTTTA------------------------CCCGAAGGTGCACAAAATTTTACAGAATTAGTAACCGAATTTATTCGCGATTTAGCGAAAACGCAGATCGGCGAAGAAGAA------TATCTAAAATGGGTACCATTTTTAGGTACAATTTTCATTTTTATTTTTGTTTCAAATTGGTCGGGTGCGTTGCTACCTTGGAAATTAATTGAATTACCTAAC------GGTGAATTAGCTGCTCCAACTAATGATATTAATACAACGGTTGCGCTAGCA---------------------------------------------------------------------------------TTATTAACTTCTATTTCCTATTTTTATGCGGGCCTAAGAAAAAAAGGTTTAGGATATTTCAAACGATATATTGAACCAGCCGTATTTTTATTACCGATTAACGTTTTAGAAGATATTTCTAAACCCTTATCATTGAGTTTCCGATTATTTGGTAATATTCTAGCGGATGAATTAGTTGTTGGTGTTTTAGTTGCGTTAGTGCCATTATTTGTACCAATCCCTGTTATGTTACTTGGAACCTTCACAAGTGCGATTCAAGCACTTGTATTTGCAACTTTAGCTGGCGCCTATATTGGCGAAGCTTTAGAAGACCACCATTAA
             Lobochlamys_culleus  ---------------------------------------------------ATGATTAAC------------CCTTTATTAGAAATTTCAGAAGTATCTGTAGGACAACATTTTTATTGGCAGTTAGGTGAATACCAAGCTCATGGTCAAGTTTTACTTACATCATGGTTCGTTTTATCTGTTATTGCTTTTTTAGCTTTTTTAGGAAATCGTGATTTAAAACCAACT------------------------CCAGATGGATTCCAAAACTTTACAGAACTAGTTACGGAATTTATTCGTGATTTAGCAAAAACACAAATTGGAGAAGAAGAA------TATTTAAAATGGGTTCCTTTCCTTGGAACAATCTTCCTATTTATTTTTGTTTCAAACTGGTCAGGGGCTTTATTACCTTGGCATTTAATTGAAATTCCAAAT------GGTGAATTAGCTGCGCCAACGAATGACATTAATACAACTGTTGCTTTAGCT---------------------------------------------------------------------------------TTATTAACTTCAATTTCGTATTTCTATGCTGGAATTCGCAAAAAAGGCTTAGGATATTTTAATCGTTATGTACAACCAGCTATTTTCTTATTACCAATTAACGTACTTGAAGACTTTTCAAAACCATTATCGCTTAGTTTCCGACTTTTTGGTAATATCTTAGCTGATGAACTTGTTGTAGGTGTTTTAGTTGGTCTTGTGCCTCTTATCATTCCAATTCCTGTTATGTTGCTTGGTGTTTTTACTAGTGCAATTCAAGCATTAGTATTTGCTACGTTAGCGGGCGCTTATATCGGAGAAGCTGTTGAAGATCACCACTAA
              Lobochlamys_segnis  ---------------------------------------------------ATGATTAAC------------CCTTTATTAGAAATTTCAGAAGTATCAGTAGGACAACATTATTATTGGCAATTAGGTGAATATGAAGTTCACGGTCAAGTTTTATTAATGTCATGGTTTGTATTATTTGTAATTGCTTTTTTAGCTTTTTTAGGAAATAGAGACTTAAAACCAACA------------------------CCAGATGGATTTCAAAATTTTACAGAATTAGTAACCGAATTCATTCGTGATTTAGCAAAAACGCAAATTGGTGAAGAAGAA------TATTTAAAATGGGTTCCGTTTCTTGGAACAATCTTCTTGTTTATTTTTGTTTCAAACTGGTCAGGAGCTTTATTACCTTGGCATTTAATTGAAATTCCTAAT------GGTGAATTAGCTGCTCCGACAAATGATATTAACACAACAGTTGCGTTAGCA---------------------------------------------------------------------------------CTCTTAACGTCAATTTCATACTTTTATGCCGGAATTAGTAAAAAAGGTTTACGTTATTTTAATCGTTATGTACAACCCGCGATCTTTTTATTACCAATTAACGTACTTGAGGATTTTTCAAAACCATTATCCCTTAGTTTCCGACTTTTTGGTAACATTTTAGCAGATGAATTAGTAGTAGGTGTTTTAGTTGGTCTTGTACCACTTATTATTCCAATTCCAGTAATGCTACTTGGTGTATTTACTAGTGCTATTCAAGCTTTAGTTTTTGCTACTTTAGCTGGCGCTTACATCGGAGAAGCAATTGAAGATCACCACTAA
             Microglena_monadina  ---------------------------------------------------ATGATAAATCCT------------TTATTAGAAATTTCTGAGGTTTCTGTTGGACAACATTTTTATTGGACATTAGGAGAATATCAATTACATGGTCAAGTTTTAATTACATCATGGGTTGTTCTTGCAATTATTTTTGCATTAAGTTTTTTAGGAAATCGTGATTTAAAACAAATT------------------------CCAGAAGGTGTTCAAAATTTTACTGAACTTATTACTGAATTTATTCGCGATTTAGCTAAAACACAAATTGGTGAACACGAT------TATCTAAGTTGGGTTCCTTTTTTAGGAACTATTTTCTTATTTATTTTTGTTTCAAACTGGTCAGGAGCTTTAATCCCTTGGAAAATTATTGAAATTCCAAAC------GGAGAATTAGCAGCACCAACTAATGATATAAATACTACAGTAGCGTTAGCA---------------------------------------------------------------------------------TTATTAACATCAATTTCATATTTTTATGCCGGATTTAATAAAAAAGGTTTAGGTTATTTCAAACGCTATATTTCTCCAGCAGCTTTTTTATTACCAATTAACGTTTTAGAAGACCTTACTAAACCTCTTTCATTAAGTTTCCGACTTTTTGGAAATATTTTAGCTGATGAACTTGTTGTTGGTGTACTTGTTGCTCTTGTACCCCTTGTTGTACCAATTCCTTTAATGCTTTTAGGTTTATTTACTAGTGGTATCCAAGCCCTTGTATTTTCGACATTAGCTGGTGCTTATATTGGTGAAGCTGTTGAAGACCATCATTAA
                   Microspora_sp  ATGAATCTTATTTTAGAAATGAATTTAAGCAATTTTATCATGAATGGAAATTTTCTTAAC---------CCT---TTATTTGAAATTTCAGAAGTATCTGTTGGTCAACATTTTATTTGGCAAATAGGTACTTTTGAAGTACATGGTCAAGTATTAATAGTATCTTGGGTTGTTTTAGGGATAATCGCTACATTAGCATTTTTGGGAAATAGTAAATTGGAAACGACT------------------------CCAGATGGTGTTCAAAATTTTACAGAATTAGTTACGGAATTTATTCGTGATTTGGCTAAAACGCAAATTGGAGAAGCAGAA------TATTTAAAATGGGTGCCGTTTTTAGGGACAATCTTCTTATTTGTTTTTGTTTCCAATTGGTCAGGTGCTTTAATACCTTGGAGATTAATTGAATTACCAAAT------GGTGAATTAGCTGCTCCAACAAATGATATAAATACAACTGTAGCTTTAGCT---------------------------------------------------------------------------------TTGTTAACTAGTATTTCGTATTTTTATGCTGGAATTCGAAAAAAAGGCTTAGGATATTTTAAACGATATATTGAACCAGCTGCGTTCTTACTTCCAATTAATATTCTTGAGGATTTTACAAAACCTTTATCTTTAAGTTTCCGACTTTTTGGAAATATTTTAGCTGATGAATTAGTAGTAGGTGTTTTAGTTGCTTTAGTTCCTTTATTTGTACCTATTCCTATTATGTTATTAGGGGTTTTTACTAGTGCTATTCAAGCATTAGTTTTTGCAACTTTAGCTGGTGCTTATATTGGCGAAGCATTAGAAGATCATCACTAA
         Mychonastes_homosphaera  ---------------------------------------ATGACAGAATTTATTGTGAATCCA------------TTCGCAGAACTTGCTGAAGTTTCAGTAGGAAAACATTTTTATTGGGAGATCGCTGGTTTTCAACTACACGGCCAAGTTTTACTTGTGTCATGGGTTGTATTAGCGATTATTGCAGTCTTATCGTTTTTAGGGAACAGTAACTTAAAATCGACT------------------------CCAGATGGTTTTCAAAACTTCACAGAACTTGTTACAGAGTTCATCCGTGATTTAGCGAAAACACAAATTGGGGAAGAAGAA------TATTTAGCATGGGTACCTTACTTAGGTACTGTGTTCTTATTCATCTTAGTATCAAACTGGTCAGGAGCTTTATTACCATGGCGTTTAATCGAATTACCAAGT------GGTGAATTAGCAGCTCCTACAAACGACATTAACACAACAGTAGCTTTAGCT---------------------------------------------------------------------------------TTACTAACATCAATCTCATACTTCTATGCTGGGATTAAGAAAAAAGGTTTAGGTTACTTCAAACGTTATGTTCAACCAGCAGCGTTCTTATTACCAATTAACGTTTTAGAAGACTTTACAAAACCGCTATCATTAAGTTTCCGTCTTTTCGGTAACATTCTAGCGGACGAACTAGTTGTAGGTGTATTAGTGGCTTTAGTGCCTTTATTCATCCCAATCCCAATTATGTTATTAGGGGTGTTTACAAGCGCCATCCAAGCCCTTGTATTCTCAACATTAGCCGGAGCTTACATTGGTGAAGCGGTTGAAGACCACCATTAA
             Mychonastes_jurisii  ---------------------------------------ATGACGGAATTTATTGTGAATCCA------------TTCGCAGAACTTGCTGAAGTTTCAGTAGGAAAACATTTTTATTGGGAAGTTGCTGGTTTTCAATTACACGGACAAGTTTTACTTGTTTCGTGGGTTGTATTAGCGATTATTGCAGTTTTATCCTTTTTAGGAAATAGTAACTTAAAATCGACT------------------------CCAGACGGTTTTCAAAACTTCACAGAACTTGTAACAGAGTTTATTCGTGATTTAGCGAAAACACAGATTGGGGAAGAAGAA------TATTTAGCATGGGTACCTTACTTAGGAACTGTGTTCTTATTCATCTTAGTATCAAACTGGTCAGGAGCGCTATTACCATGGCGTTTAATCGAATTACCAAGT------GGTGAATTAGCTGCCCCTACAAACGACATTAACACAACAGTAGCTTTAGCT---------------------------------------------------------------------------------TTATTAACATCAATCTCATATTTCTACGCTGGAATTAAGAAAAAAGGCTTAGGTTACTTTAAACGTTATGTTGAACCAGCAGCGTTCTTATTACCTATTAACGTTTTAGAAGACTTTACAAAGCCGTTATCATTAAGTTTCCGTCTTTTCGGGAACATTTTAGCGGATGAACTTGTTGTAGGTGTATTAGTGGCTCTAGTGCCTCTATTCATCCCAATCCCAATTATGTTATTAGGGGTATTTACAAGTGCCATCCAGGCCCTTGTATTCTCAACATTAGCAGGAGCTTACATTGGAGAAGCGGTGGAAGATCACCACTAA
             Neochloris_aquatica  ---------------------------------------ATGACAGATTTTATTGTAAATCCT------------TTTTTAGAAGTTGCTGAAGTTTCAGTTGGACAGCATTTTTATTGGCAATTAGGTGGTTATGAAGTTCATGGACAAGTTTTACTTACATCTTGGATTGTTTTAGGTATTATTTTTGTTTTATGTTTTTTAGGAAATAGTAACTTAAAATCAACA------------------------CCAGATGGTTTTCAAAATTTCACAGAACTTGTAACAGAATTTATTCGTGATTTAGCTAAAACGCAAATCGGTGAAGAAGAA------TATTTAAAATGGGTACCGTTTTTAGGAACTTTATTTTTATTTATTTTAGTAGCTAACTGGTCCGGAGCTTTATTACCATGGCGTTTAATTGAATTACCTAAC------GGAGAATTAGCTGCACCAACAAATGATATTAATACTACAGTAGCTTTAGCG---------------------------------------------------------------------------------TTATTAACTTCGATTTCTTATTTTTATGCAGGTATTCGTAAAAAAGGCTTAGGGTACTTTAAACGTTATGTAGAACCAGCTGTTTTTTTACTTCCTATTAATGTTTTAGAAGATTTTAGTAAACCATTATCATTAAGTTTCCGACTTTTCGGGAATATTTTAGCTGATGAATTAGTGGTTGGAGTACTTGTTGCTCTTGTTCCATTAATTGTACCAATTCCAGTAATGCTTCTTGGAGTGTTTACAAGTGCTATTCAAGCATTAGTTTTTGCTACTTTAGCTGGAGCATATATTGGGGAAGCTATTGAAGATCACCATTAA
        Oedocladium_carolinianum  ------------ATGATAGAACAAATTTTTATTTTAAATAACAGTACTTCGGAAAACTTTAAAGCAATTTGCCCTGTTTTTGATATTTCAGAAGTATCTGTTGGTCAACATTTTTATTGGCAAATTGGTGATTATCAACTTCATGGTCAAGTTTTAATTACTTCATGGCTTGTTTTAGGAAGTGTTATAATATTTACGCTTCTAGCAAATAGTAATTTAAAACCTTTA------------------------CCTGTTGGATTACAAAATTTTACAGAACTTGTTACCGAATTTATTAGAGATTTAGCTAAAACTCAGATAGGAGAAGAAGAA------TATTTAAAATGGGTGCCTTTTTTAGGAACTATTTTTATATTTGTATTTGTCTCAAACTGGGCCGGAGCTTTATTACCTTGGCGATTAATTGAATTACCAAGT------GGCGAATTAGCAGCCCCAACAAATGATATTAATACAACAGTTGCATTAGCA---------------------------------------------------------------------------------TTATTAACTTCAATTTCTTATTTTTATGCAGGAATACGAAAAAAAGGTTTAGGGTACTTTAAACGTTATATATCACCTGCTGTTTTTTTATTACCAATTAATGTTTTAGAAGATTTCAGTAAACCTCTTTCTTTAAGTTTCCGATTATTTGGGAATATTCTAGCAGATGAATTAGTTGTTGGTGTTTTAGTTGCTTTAGTTCCATTATTTGTACCAATTCCTGTAATGTTATTAGGCGTTTTTACAAGCGCAATCCAAGCACTTGTATTTGCAACATTAGCAGGTGCGTATATTGGAGAATCGATTGAAGATCATCATTAA
        Oedogonium_angustistomum  ------------ATGATAGAACAAATTTTTATTTTCAATAACAATACTTCTATATCAAAT------------CCTATTTTTGATATCTCAGAAGTAGCTGTTGGTCAACATTTATATTGGCAAATTGGTGATTATCAACTTCATGGTCAAGTTTTAATTACTTCATGGATTATTTTAGGAAGTGTTATTATATTTACTCTTCTGGCAAATAGTGAGTTAAAACCATTA------------------------CCTGTTGGATTACAAAACTTTACCGAACTTGTTACTGAATTTATTAGAGATTTAGCTAAAACTCAAATAGGAGAAGAGGAA------TATTTAAGATGGGTACCTTTTTTAGGAACAATTTTTATATTTGTATTTGTCTCAAACTGGGCCGGGGCTTTATTACCTTGGCGATTAATTGAATTACCAAGC------GGAGAATTAGCAGCCCCTACTAATGATATTAATACAACAGTTTCATTAGCAGTGCGCCTTGAGATGGCTGGGAAACTTGCACGTACGGTTCGGGAAGAGGTGGTTACGAGTGATCTGGCCATCGACTTTCATTTACTAACTTCAATTTCTTATTTTTATGCAGGAATTCGAAAAAAAGGTTTAGGATATTTTAAACGTTATATCCAACCTGTAATTTTTTTATTACCACTTAATGTTTTAGAAGATTTTAGTAAACCTCTTTCTTTAAGTTTCCGATTATTTGGTAATATTCTCGCAGATGAATTAATTGTTGGTGTTTTAGTTGCTTTAGTTCCCCTATTTGTACCTATTCCATTAATGTTATTAGGTGTCTTTACAAGTGCAATACAAGCACTTGTATTTGCAACATTAGCAGGTGCTTATATTGGAGAATCTATAGAAGATCATCATTAA
            Oedogonium_cardiacum  ---------------------------TTTATTTTCAATAACAGTACTTCTTTATCAAAC------------CCTGTATTTGATATATCAGAAGTAGCTGTTGGTCAACATTTATATTGGCAAATCGGTGATTATCAACTTCATGGTCAAGTTTTAATTACTTCATGGATCGTTTTGGGGGGTGTTATAATATTTACTCTTCTAGCAAATAGTGATTTAAAACCATTA------------------------CCTGTTGGATTACAAAATTTTACAGAACTTGTTACTGAATTTATTAGAGATTTAGCTAAAACTCAAATAGGAGAAGAAGAA------TATTTAAAATGGGTACCTTTTTTAGGAACAATTTTTATATTTGTATTTGTCTCAAACTGGGCCGGAGCTCTATTACCGTGGCGATTAATTGAATTACCCAAT------GGAGAATTAGCGGCCCCTACTAATGATATTAATACAACAGTTTCATTAGCA---------------------------------------------------------------------------------TTATTAACTTCAGTTTCTTATTTTTATGCAGGGATTCGAAAAAAAGGTTTGGGATATTTTAAACGTTATATTCAACCGGTAGTTTTTTTATTACCACTGAATGTTTTAGAAGATTTTAGTAAACCTCTGTCTTTAAGTTTCCGATTATTTGGTAATATTCTTGCAGATGAATTAATTGTTGGTGTTTTAGTTGCTTTAGTTCCTTTATTTGTACCAATTCCATTGATGTTATTAGGTGTATTTACAAGTGCCATCCAAGCACTTGTATTTGCAACATTAGCGGGTGCATATATCGGAGAATCTATTGAAGATCATCATTAA
          Oogamochlamys_gigantea  ---------------------------------------------------ATGATGAAC------------CCTTTATTAGAAATTTCAGAAGTTTCTGTTGGAAAACATTTTTATTGGCAATTAGGCGAATACCAAGTGCATGGTCAAGTTTTAATAACATCATGGGTAGTATTAGGAATTATAGCTCTTTTATCTTTTTTAGGAAATCGCGATCTAAAACCAACC------------------------CCTGATGGTTTTCAAAATTTCACTGAATTGGTGACAGAATTTATCCGTGATTTAGCAAAAACACAAATAGGTGAAGAAGAA------TATTTAAGTTGGGTGCCTTTTTTAGGCACAATTTTCTTATTTATTTTCGTCTCAAACTGGTCAGGTGCATTATTACCTTGGCATTTAATTGAAATTCCTAAT------AGTGAATTAGCAGCGCCAACGAATGATATAAATACAACAGTTGCTTTAGCT---------------------------------------------------------------------------------TTATTAACATCTATTTCGTATTTCTATGCTGGTATTCACAAAAAAGGATTACGATATTTTAATCGATATGTACAACCTGCAGTTTTTTTATTACCAATTAACGTCCTTGAGGATTTTTCTAAACCATTATCTCTTAGTTTCCGACTTTTTGGTAATATTTTAGCTGATGAATTAGTTGTTGGAGTTTTAGTTGGCCTTGTTCCTCTTATTATTCCTATTCCTGTTATGCTACTAGGTGTTTTTACTAGTGCTATTCAAGCTTTAGTTTTTGCAACTCTAGCAGGAGCCTATATTGGTGAAGCTATTGAAGATCATCATTAA
          Ourococcus_multisporus  ---------------------------------------------------ATGATGAACCCA---------TCATTTTCAGATTTAGCGGAAGTTTCTGTTGGTCAACATTTTTATTGGCAATTAGGTGATTATCAAGTTCATGGTCAAGTATTGATGACCTCATGGTTTGTTTTAGGTATTATTTTTTTATTATCTTTTTTAGGTAATAGTAATTTAAAATCAACA------------------------CCTGAAGGCCTTCAAAATTTTACAGAACTAGTAACAGAGTTTATTCGTGATTTAGCTCGTACACAAGTAGGTGAAGAAGAA------TATTTAAAATGGGTTCCTTTCTTAGGAACGTTGTTTTTATTTATTTTAGTTTCTAACTGGTCCGGAGCTTTATTACCTTGGCATGTAATCGAGTTACCAAAT------GGTGAATTAGCAGCGCCTACAAACGATATCAATACAACTGTTGCTCTAGCT---------------------------------------------------------------------------------CTTTTAACATCGATTTCATATTTTTACGCGGGTATTCGTAAAAAAGGTCTAGGTTACTTTAAACGTTATGTTGAACCAGCAGCATTTTTACTTCCAATTAACGTTTTAGAAGATTTTACAAAACCATTATCGCTAAGTTTCCGACTTTTTGGTAATATTTTAGCTGATGAACTGGTTGTAGGTGTTTTAGTAGCACTAGTTCCATTAATTATCCCTATTCCAATTATGTTATTAGGTGTATTTACGAGTGCTATTCAAGCGTTAGTATTTTCTACTCTTGCGGGAGCTTATATTGGTGAAGCTCTTGAAGATCACCATTAA
           Palmellopsis_texensis  ------------------------------------------------ATGATTATTAAT------------TCTTTATTAGATATTTCAGAGGTTTCTGTTGGACAACATTTTTATTGGGAAATAGGTTCATACCCTGTTCATGGACAGGTTTTAATCACTACATGGGTTGTATTATTTATTATTGCTGTTTTATCATTCTTAGGAAATCGTGATTTAAAACCAACA------------------------CCAGATGGTTTTCAAAATTTTACAGAATTAGTAACTGAATTTATTCGTGATTTAGCAAAAACACAAATTGGTGAAGAAGAA------TATTTAAGTTGGGTACCTTTTATTGGAACTATTTTCTTATTTATTTTTGTTTCGAACTGGTCAGGTGCTTTACTACCATGGCACATCATTGAAATTCCTAAT------GGTGAGTTAGCTGCTCCAACAAATGATATCAATACAACCGTAGCTTTAGCT---------------------------------------------------------------------------------TTATTAACCTCAATTTCATATTTTTATGCAGGAATTCGTAAAAAAGGATTACGTTATTTCAACCGCTATGTACAACCGGCTATTTTTCTATTACCAATTAACGTGCTAGAAGATTTTTCTAAACCGTTATCTTTAAGTTTCCGACTTTTTGGTAATATTTTAGCTGATGAACTTGTTGTTGGGGTTTTAGTAGGTCTTGTACCTCTTATTATCCCTATTCCTGTTATGTTACTTGGAGTTTTTACAAGTGCTATTCAAGCTTTAGTTTTTGCAACCTTAGCAGGTGCATATATAGGTGAAGCCGTTGAAGATCACCACTAA
         Parallela_transversalis  ---------------------------------------ATGAATGGATTTTTTCTTAAC---------CCG---TTATCTGAAATTGCAGAAGTATCTGTAGGAAAGCATTATTATTGGAACATAGGTGGTTATGAAGTACATGGACAAGTTTTAATTGTTTCCTGGATGGTACTAGCTATTATCTTTACTCTAGCATTTTTAGGAAATAGCAATCTAAAGACTACC------------------------CCTGATGGTTTTCAAAATTTTACGGAATTAGTAACTGAATTTATTAGAGATTTAGCTAAAACACAGATTGGTGAAGAAGAA------TATTTAAGCTGGGTACCGTTTTTAGGTACTATCTTTTTATTTGTTTTTGTTTCAAACTGGTCTGGAGCCCTAATACCTTGGAAATTAATTGAATTACCAAGT------GGAGAATTAGCTGCTCCAACTAATGATATTAACACTACAGTAGCTTTAGCC---------------------------------------------------------------------------------TTATTAACATCAATTTCTTATTTTTATGCTGGAATTAGTAAAAAAGGCTTAGGCTATTTTAAACGTTATGTTCAACCCGCAGCTTTTCTTTTACCGATTAACGTATTAGAGGATTTTACAAAACCACTTTCTCTAAGTTTCCGTCTTTTTGGAAACATTTTAGCTGATGAACTAGTAGTTGGAGTTTTAGTTGCTTTAGTACCTTTATTTATTCCTATTCCAATCATGCTTCTAGGTTTATTTACAAGTGCTATCCAAGCTTTAGTTTTCGCAACTTTAGCTGGAGCTTATATTGGTGAATCTTTAGAAGATCACCATTAA
               Pediastrum_duplex  ---------------------------------------ATGAGTGAATTTGTTTTAAATCCA------------TTCTCAGAAATTGCTGAAGTTTCTGTAGGTCAACATTTTTATTGGCAATTAGGTCCTTATCAAGTACATGGTCAAGTTTTAATGATGTCTTGGTTTGTTTTAGCAGTTATTTTTGCATTATCTTTTTTAGGAAACAGCAATTTAAAATCTACT------------------------CCAGAAGGGTTTCAAAATTTCACTGAATTAGTAACAGAGTTTATTCGTGATTTAGCTAAAACACAAATTGGAGAAGAAGAA------TATTTAAAATGGGTTCCTTATTTAGGAACTGTATTCTTATTCATCCTTGTATCAAACTGGTCGGGAGCTTTATTACCTTGGCGTTTAATTGAACTTCCTAAT------GGAGAATTAGCTGCACCAACAAATGATATTAATACTACAGTTGCTTTAGCA---------------------------------------------------------------------------------CTATTAACTTCAATTTCATATTTTTATGCTGGTATTAAAAAGAAAGGTCTTGGGTATTTTAAACGTTATGTTCAACCAGCTGTTTTCTTATTACCTATTAACGTTCTTGAAGATTTTAGTAAACCTCTAAGTTTAAGTTTCCGTTTATTTGGAAACATTTTAGCTGATGAACTTGTTGTAGGAGTTCTTGTTGGTCTTGTTCCTTTAATTATTCCAATCCCAGTAATGTTACTTGGAGTTTTCACTAGTGCTATCCAAGCTTTAGTATTTGCAACATTAGCAGGTGCATATATTGGAGAAGCAATTGAAGATCACCACTAA
           Phacotus_lenticularis  ---------------------------------------------------ATGATTAACCCT------------TTATTAGAAATTGCAGAAGTTTCCGTTGGACAACACTATTATTGGAAATTAGGAGAATTTGAAGTTCATGGTCAAGTACTTATTACATCATGGGTTGTTTTAGGTATTATCTTCACACTAAGTATGCTTGGAAACCGTGATTTAAAGCCAACA------------------------CCTGGTGGTTTCCAAAATTTAACAGAATTAGTAACTGAATTTATTCGTGATTTAGCAAAAACACAAGTAGGTGAACATGAT------TATTTAAGCTGGGTTCCTTATTTAGGTACTTTATTCTTATTTATTTTTGTATCTAACTGGTCAGGTGCATTATTACCGTGGCATGTTATTGAAATTCCAAAT------GGTGAATTAGCTGCTCCAACAAATGATATTAATACAACAGTAGCTTTAGCA---------------------------------------------------------------------------------CTATTAACATCAATTTCATATTTTTATGCTGGACTTCAAAAGAAAGGCCTAGGTTACTTCAAACGCTATGTATCACCAGCGGCGTTTCTTTTACCAATCAACGTACTCGAAGATTTTACAAAACCGCTTTCATTAAGTTTCCGACTTTTTGGTAACATTTTAGCAGATGAACTAGTTGTTGGCGTTTTAGTTAGTTTAGTACCACTTGTTATTCCTATTCCATTAATGTTATTAGGACTATTTACTAGTGCCATCCAAGCTTTAGTTTTTGCTACTTTAGCTGGTGCTTATATTGGTGAAGCTGTTGAAGAACATCATTAA
              Pleodorina_starrii  ------------------------------------------------------ATGAAT------------CCTTTATTAGAAATTGCTGAAGTTTCAGTCGGTCAACACTATTACTGGGAATTGGGTGGATATGAGTTACATGGCCAAGTCCTTATTACTTCTTGGGTTGTTTTAGCAATTATAGCAACTTTAAGTTTATTAGGTAATCGTGATTTAAAATCAACA------------------------CCAGATGGTTTTCAAAATTTCACAGAACTTGTAACGGAATTTATTCGTGATTTAGCTAAAACACAAATTGGTGAAGAAGAT------TATTTAAAATGGGTACCTTTTTTAGGCACAATTTTCTTATTCATTTTTGTTTCAAACTGGTCAGGTGCTTTATTACCGTATCGTTTGATTGAAATTCCTAAT------GGTGAATTAGCAGCACCTACAAATGATATTAATACGACGGTAGCATTAGCT---------------------------------------------------------------------------------TTATTAACATCTATTTCTTATTTCTATGCTGGTATTAGCAAAAAAGGTTTAGGCTATTTTAGTCGTTATGTAGAACCTGCTGCTTTCTTATTACCTATTAACGTACTTGAAGATTTTACTAAACCGTTATCACTAAGTTTCCGACTGTTTGGGAATATTCTTGCTGATGAATTAGTTGTTGGCGTTCTTGTAGCACTTGTACCTTTAATCATTCCTATTCCTATTATGCTTCTAGGTGTATTTACAAGTGCAATTCAAGCTTTAGTTTTTGCTACACTAGCTGGTGCTTATATTGGTGAAGCTTTAGCTGATCACCATTAA
          Protosiphon_botryoides  ---------------------------------------------------ATGATTAAT------------CCTTTATTAGAAATTGCTGAAGTTTCAGTTGGACAACATTATTACTGGAAATTAGGTGAGTTTGAATTACACGGTCAAGTGTTAATTGTATCTTGGTTTGTTTTTGCAGTTATTGCAATTTTAGCTATTGCGGGTAACAGCAATTTAAAACAAACT------------------------CCAGATGGTTTACAAAACTTTACTGAATTAGTAACTGAATTTATTCGTGATTTAGCTAAAACTCAAATTGGTGAAGAAGAA------TACTTAAAATGGGTTCCATTCTTAGGTACTATTTTCTTATTCATTTTAGTTTCTAACTGGTCAGGTGCATTATTACCTTGGCACGTTATTGAAATTCCAAAT------GGTGAGTTAGCTGCTCCTACAAATGACATTAACACTACAGTAGCTCTTGCA---------------------------------------------------------------------------------TTATTAACATCAGTTTCATACTTCTACGCGGGTATTAGCAAGAAAGGTTTAGGTTACTTCAAACGCTATATTTCTCCAGCAGCATTCTTATTACCTATTAACGTACTGGAGGACTTCACTAAGCCCCTATCTCTAAGCTTCCGTTTATTCGGTAACATTCTTGCTGACGAACTTGTTGTTGGTGTATTAGTTGCTCTTGTTCCTTTAATTATTCCTATTCCTATTATGTTATTAGGTGTATTCACTAGTGCTATTCAGGCTCTTGTATTCTCTACATTAGCAGGTGCTTACATTGGTGAAGCAGTAGAAGATCACCACTAA
  Pseudomuriella_schumacherensis  ---------------------------------------ATGACTGAATTGTTTGTAAATCCA------------TTATCAGAAATTGCCGAAGTTTCTGTTGGTCAACATTTTTATTGGCAAATTGGTGATTACCAAGTTCATGGGCAAGTATTAATCACATCATGGGTAGTTTTAGGAATTATTTTTGTATTATCTTTTTTAGGAAATAGCAATTTAAAACAAACT------------------------CCAGATGGTTTTCAAAATTTTACAGAATTAGTGACAGAATTTATTCGTGATTTAGCTAAAACGCAAATTGGAGAAGAAGAA------TATTTAAAATGGGTTCCTTTTTTAGGAACTTTATTTTTATTCATTTTAGTATCTAACTGGTCTGGTGCTTTATTACCATGGGCAGTTTTAGAATTACCAAGC------GGTGAATTAGCGGCTCCAACTAATGACATTAATACAACAGTAGCATTAGCT---------------------------------------------------------------------------------CTTTTAACATCTATTTCTTATTTTTATGCTGGACTTCGCAAAAAAGGTTTAGCATACTTTAAACGCTACGTTGAACCAGCTGCTTTCTTATTACCTATTAACGTATTAGAAGATTTTACTAAACCATTATCTCTTAGTTTCCGTTTATTTGGAAACATTCTAGCAGACGAATTAGTAGTAGGTGTATTAGTTGCTTTAGTACCGTTATTTATTCCAATTCCAATTATGCTATTAGGGGTATTTACTAGTGCTATTCAGGCTTTAGTTTTCTCTACACTAGCAGGTGCTTATATTGGGGAAGCTTTAGAAGATCACCATTAA
              Rotundella_rotunda  ---------------------------------------ATGAGTGAATTCCTTTTAAATCCA------------TTATCTGAAATTGCCGAAGTTTCGGTAGGTCAGCATTTTTATTGGCAGTTAGGTGACTATCAAGTACATGGACAAGTTTTAATTATGTCTTGGGTTGTTTTTGGAATTATTGCAACTTTAAGTTTTGTTGGAAACAGTAATTTAAAAAAGATT------------------------CCAGATGGTTTGCAAAATTTTAATGAACTGATCACAGAATTTATCCGTGATTTAGCAAAAACGCAAATTGGTGAAGAAGAA------TACCTAAACTGGGTACCTTATTTAGGTACTGTTTTCTTATTTATTTTCGTATCAAACTGGTCTGGTGCTTTATTTCCTTGGCGAGTTATCGAATTACCAAGT------GGAGAATTAGCTGCTCCAACGAATGATATTAATACAACCGTTGCTTTAGCT---------------------------------------------------------------------------------TTATTAACTTCAATTTCTTACTTTTACGCAGGTATCAAGAAAAAAGGGTTGTCGTACTTTAAGCGTTATGTTCAACCAGCAGCTTTCTTACTACCAATTAATGTCCTTGAAGATTTCACTAAACCACTATCTCTATCTTTCCGACTTTTTGGAAACATTTTAGCGGATGAATTAGTAGTTGGAGTTTTAGTAGCTTTAGTTCCTTTAATTGTACCTATTCCTATTATGTTGCTTGGGTTATTCACATCTGGTATCCAGGCCCTTGTATTTGCAACTCTAGCTGGAGCTTATATCGGTGAAGCTCTAGAAGATCACCACTAA
            Scenedesmus_obliquus  ---------------------------------------ATGAGTGATTTTCTTCTAAATCCA------------TTCTCAGAAATTGCAGAAGTTTCTGTAGGTCAACATTTTTATTGGCAATTAGGTTCATATGAAGTTCATGGACAAGTTTTATTAGTTTCATGGTTTGTTTTAGCTGTTATTTTTGGTTTATCATTTGTAGGGAATAGTAATTTAAAATCAACT------------------------CCAGATGGATTACAAAATTTTACAGAATTTGTAACAGAATTCATTCGTGATTTAGCAAAAACACAAATTGGTGAAGAAGAA------TATTTAAAATGGGTTCCGTATTTAGGAACTGTATTTTTATTTATTTTTGTATCAAACTGGTCAGGAGCTTTATTACCATGGGCTCTTATTGAATTACCAAAT------GGTGAATTAGCAGCTCCAACAAATGATATTAACACAACTGTAGCTTTAGCT---------------------------------------------------------------------------------TTATTAACATCGATTTCATATTTCTATGCAGGTATTCGTAAAAAAGGATTACGTTATTTCAACAGATATGTTCAACCAGCAGCTTTCTTATTACCAATTAACGTACTGGAAGACTTTACAAAACCATTATCATTATCATTCCGTCTTTTTGGGAATATTCTTGCTGATGAATTAGTAGTTGGTGTACTTGTTTCTTTAGTACCTCTTATTATTCCTATTCCAATTATGTTATTAGGTTGTTTTACAAGTGCTATCCAAGCATTAGTATTTGCAACTTTAGCAGGTGCTTACATTGGTGAAGCTGTTGAAGATCACCACTAA
          Schizomeris_leibleinii  ------------------------------ATGTATAATTTGGAAAATGTTTTAATTAAC------------CCATTATTTGATATTTCCGAAGTTTCAGTAGGACAACATTTATATTGGGAAATTGCGGGATATGAAATTCATGGACAAGTTTTATTAACTTCTTGGTTTGTTTTAGGGACTGTTATGATCTTTGGATTAATTGCTAATAAAGATTTAAAACCTCTT------------------------CCAGAAGGACTTCAAAATTTTACAGAATTAGTGACTGAATTTATTCGTGATTTAGCTAAAACACAAGTTGGTGAAGAAGAA------TACTTAAAATGGGTTCCTTTTATTGGTACAATTTTCATTTTTGTTTTAGTATCTAACTGGTCTGGTGCTTTATTACCATGGCGTTTAATTGAATTACCAAAT------GGTGAATTAGCTGCTCCTACAAATGATATTAATACAACTGTTGCTTTAGCT---------------------------------------------------------------------------------TTATTAACATCTATTTCATATTTCTATGCGGGAATTAGAAAAAAAGGTTTACGCTATTTCCGTCGTTATGTTGAGCCAGCTCCTTTTTTATTACCGATTAATGTTTTAGAAGATTTTAGTAAACCATTATCGTTAAGTTTCCGTCTTTTTGGAAACATTCTTGCCGATGAACTAGTTGTTGGAGTATTAGTAGCATTAGTTCCTTTAATTGTTCCAATTCCTGTTATGTTATTAGGTGTATTTACAAGTGCCATCCAGGCTTTAGTTTTTGCAACATTAGCAGGTGCTTATATTGGTGAGTCTGTTGAAGATCATCATTAA
          Spermatozopsis_similis  ---------------------------------------ATGACTGAATTTTTTATTAATCCG------------CTATCAGAAATTGCAGAAGTTTCAGTAGGACAACATTTTTATTGGGAAATCGCTGGATTTCCAATCCATGGTCAAGTTTTAATTACTTCATGGGTTGTATTAGGCATTATTTTTGTTTTATCGTTTTTAGGAAATCGTGATTTAAAATCAACA------------------------CCTGACGGTGTTCAAAATTTTACAGAATTAGTAACAGAATTCATTCGTGATTTAGCAAAAACACAGGTCGGTGAACATGAC------TATTTAAATTGGGTACCTTTCTTAGGAACTATTTTCTTATTTATTTTTGTTTCAAACTGGTCAGGAGCTTTATTACCATGGCGACTAATTGAGTTACCAAAT------GGTGAATTAGCTGCTCCAACAAATGATATTAACACAACAGTAGCTTTAGCA---------------------------------------------------------------------------------TTATTAACATCAATCTCTTACTTCTATGCTGGTATTAGCAAAAAAGGTTTAGGTTATTTTAAACGTTATGTTCAACCAGCTGCATTCTTATTACCTATCAATATTTTAGAAGATTTTACAAAACCATTATCACTAAGTTTCCGATTATTCGGGAATATTCTAGCAGACGAATTAGTTGTAGGCGTTTTAGTTGCTCTAGTTCCACTTATTGTTCCAATTCCAATTATGTTATTAGGTGTATTTACAAGTGCCATCCAAGCATTAGTTTTTGCAACTTTAGCAGGTGCTTATATTGGTGAAGCTGTAGAAGAACACCATTAA
       Stephanosphaera_pluvialis  ---------------------------------------------------ATGAACAAC------------CCTTTATTAGAACTTGCTGAAGTTGCTGTTGGACAACATTATTACTGGAAATTAGGAGAATTTGAAGTGCATGGTCAAGTATTAATTACTTCTTGGGTAGTTTTTGGTATTATTATGATTTTATCTTTATTAGGCAATAGTAATCTAAAACAAACG------------------------CCTGATGGTTTCCAAAATTTTACTGAATTAGTTACAGAATTTATACGTGATTTAGCTAAAACACAAATTGGCGAAGAAGAA------TATTTAAAATGGGTACCTTTTATAGGTACAATCTTCTTATTTATTTTTGTTTCTAACTGGTCAGGTGCTTTATTACCTTGGCATGTTATTGAAATTCCAAAT------GGTGAATTAGCGGCGCCAACAAACGATATTAACACTACAGTTGCTTTAGCT---------------------------------------------------------------------------------TTATTAACGTCAATTTCTTACTTTTATGCAGGTATTAGTAAAAAAGGGTTAGGGTATTTTAAACGTTATATTTCCCCTGCCGTTTTTTTACTACCAATCAACGTACTTGAAGATTTCAGTAAACCCCTATCTCTTAGTTTCCGTCTTTTTGGTAACATCTTAGCTGACGAACTTGTAGTTGCTGTTCTCGTATCTTTAGTTCCGCTAATTATACCTATCCCTGTAATGCTTTTAGGTGTTTTTACAAGCGCTATTCAAGCTTTAGTTTTTGCCACTCTTGCTGGTGCTTATATTGGTGAAGCTGTAGAAGACCACCATTAA
        Stigeoclonium_helveticum  ------------------------------ATGTTAAATTTGCAAAATGTTATTATTAAC------------CCATTATTTGAAATTTCTGAAGTTTCAGTAGGTGAGCATTATTATTGGGAAATTGCAGGATATGAAGTTCATGGTCAAGTACTATTAACATCGTGGTTTGTATTAGGAACTGTTATTTTATTTGGATTAATTGCCAATAAAGATTTAAAACCTTTA------------------------CCAGAAGGTCTTCAAAATTTCTCAGAATTAGTTACTGAATTTATTCGTGATTTGGCTAAAACACAAGTTGGTGAAGAAGAA------TATTTAAAATGGGTTCCTTTTATCGGTACTATTTTTATTTTCGTTTTAGTATCTAACTGGTCTGGTGCATTGTTACCATGGAGATTAATTGAAATTCCTAAT------GGTGAATTAGCGGCTCCTACAAATGATATTAATACTACTGTTGCTTTAGCT---------------------------------------------------------------------------------TTATTAACTTCAATCTCTTATTTTTATGCAGGTATCCGAAAAAAAGGATTAGGTTATTTTAAACGCTATGTACAACCTGCTGTGTTTTTATTACCAATTAACGTTTTAGAAGATTTTAGTAAACCATTATCTTTAAGTTTCCGTCTTTTCGGAAATATTCTAGCAGATGAATTAGTGGTAGGTGTATTAGTAGCTCTTGTACCTCTTATTGTACCAATTCCGGTAATGTTATTAGGAGTTTTCACAAGTGCGATTCAAGCTCTAGTTTTTGCAACATTAGCTGGTGCTTATATTGGAGAATCTGTAGAAGATCATCACTAA
      Treubaria_triappendiculata  ---------------------------------------ATGACTTTACTTTTCACAAAT---------TCG---TTGTTAGATATTGCGGAAGTTTCTGTTGGACAACATTTTTATTGGCAAATAGGAGCTTATGAAGTTCATGGACAAGTTTTGATAACTTCTTGGATTGTTTTAGGAATTATCTTTACTTTAGCTTTTTTAGGCAATAGTAATTTAAAATCAACA------------------------CCAGATGGTTTTCAAAATTTTACAGAATTAGTTACTGAATTTATTAGAGATTTAGCAAAAACTCAAATCGGAGAAGAAGAA------TATTTAAAATGGGTACCGTTTTTAGGAACTATTTTTTTATTTGTCTTTGTTTCAAACTGGTCTGGAGCATTATTACCTTGGAGATTAATAGAATTACCAAAT------GGAGAATTAGCTGCACCAACAAATGATATTAACACAACAGTTGCTTTAGCT---------------------------------------------------------------------------------TTATTAACTTCTATTTCTTATTTTTATGCAGGTATTAGAAAAAAAGGATTAGGATATTTTAAACGTTATGTAGAACCAGCTGCTTTTTTATTACCTATTAATGTTTTAGAAGACTTTACTAAACCACTTTCATTAAGTTTCCGATTATTTGGAAACATTTTAGCTGATGAATTAGTTGTTGGAGTTTTAGTAGCGTTAGTTCCTTTAGTTATTCCTATTCCTATTATGTTATTAGGTGTTTTCACAAGTGCTATCCAAGCTTTAGTTTTTGCCACATTAGCAGGTGCTTATATTGGTGAAGCTTTAGAAGATCACCATTAA
              Trochiscia_hystrix  ---------------------------------------ATGACTTTACTTTTAACAAAT---------TCG---TTGTTAGATATTGCAGAAGTTTCTGTTGGTCAACATTTTTATTGGCAAATTGGAGCTTATGAAGTTCACGGACAAGTTTTGATAACTTCTTGGATTGTTTTAGGAATTCTTTTTACTTTATCATTTTTAGCAAATAGTAATTTAAAATCAACA------------------------CCAGATGGTTTACAAAATTTTACAGAATTAGTTACTGAATTTATTCGAGATTTAGCAAAAACACAGATTGGAGAAGAAGAA------TATTTAAAATGGGTTCCTTTTTTAGGAACTATTTTTTTATTTGTATTTGTTTCTAACTGGTCTGGAGCATTAATACCTTGGAGATTAATCGAATTACCAAAC------GGAGAATTAGCTGCTCCAACAAATGATATTAATACAACTGTTGCATTAGCT---------------------------------------------------------------------------------TTATTAACTTCTATTTCTTATTTTTATGCGGGTATTAGAAAAAAAGGGTTAGCTTATTTTAAACGTTACGTAGAACCAGCTGCTTTTTTATTACCTATTAATATTTTAGAAGATTTTACTAAACCACTTTCATTAAGTTTCCGATTATTTGGAAACATTTTAGCTGATGAATTAGTGGTTGGAGTTTTAGTAGCTTTAGTACCTTTAATAATTCCGATTCCTATTATGTTATTAGGTGTTTTTACAAGTGCTATTCAAGCTTTAGTTTTTGCGACTTTAGCAGGTGCTTATATCGGTGAAGCTTTAGAAGATCACCATTAA
                      Uronema_sp  ---------------------------------------------------ATGATTCAT------------CAATTATTTGAAATTTCTGAAGTTTCAGTAGGACAACATTTTTATTGGGAAATTGCTGGTTATGAAGTTCATGGCCAAGTATTATTAATGTCATGGTTTGTTTTAGGTACTGTTATTTTATTTGGATTAATTGCCAATAGAGATTTAAAACCTCTA------------------------CCTGAAGGTTTACAAAATTTTACAGAATTAGTTACAGAATTTATTCGTGATTTAGCTAAAACTCAAGTAGGTGAAGAAGAA------TATTTAAAATGGGTTCCGTTTATTGGAACTATTTTTATTTTTGTATTAGTATCAAACTGGTCAGGTGCTCTGTTACCTTGGCGTTTAATTGAATTACCAAGT------GGAGAATTAGCAGCTCCAACAAATGATATTAATACAACAGTTGCATTAGCT---------------------------------------------------------------------------------TTATTAACTTCAATTTCTTATTTTTATGCAGGAATTCGTAAAAAAGGTTTAGGTTATTTTAAACGTTATGTAACTCCGGCAGCTTTTTTATTACCAATTAATGTTTTAGAAGACTTTAGTAAACCATTATCGTTAAGTTTCCGTCTTTTTGGTAATATTCTTGCTGATGAATTAGTAGTAGGTGTATTAGTAGCTTTAGTTCCACTTATTGTACCAATTCCAGTTATGTTATTAGGTGTTTTTACAAGTGCAATTCAAGCTTTAGTTTTTGCTACGTTAGCAGGTGCGTATATTGGGGAATCTGTAGAAGATCATCATTAA
                  Volvox_carteri  ------------------------------------------------------ATGAAT------------CCTTTATTAGAAATTGCTGAAGTTTCAGTAGGTCAACACTATTACTGGGAATTGGGTGGTTATGAACTACATGGCCAAGTCCTTATAACTTCTGGGGTTGTTTTAGCAATTATAGCAACATTAAGTTTATTAGGTAATCGTGATCTAAAACCAACA------------------------CCAGATGGTTTTCAAAACTTTACCGAACTTGTAACAGAATTTATTCGTGATTTAGCTAAAACACAAATTGGTGAAGAAGAT------TATTTAAAATGGGTACCTTTTTTAGGTACAATTTTTCTATTCATTTTTGTTTCAAATTGGTCGGGTGCTTTATTACCATATCGTTTAATAGAAATTCCTAAT------GGTGAATTGGCGGCACCTACAAATGATATAAATACAACTGTAGCATTAGCT---------------------------------------------------------------------------------TTATTAACATCTATTTCATATTTCTACGCTGGTATTAGTAAAAAAGGTTTAGGTTATTTTAGTCGTTATGTGGAACCTGCTGCTTTCTTATTACCTATTAACGTACTTGAAGATTTTACTAAACCGTTATCATTAAGTTTCCGACTTTTTGGAAATATTCTTGCTGATGAATTAGTTGTTGGCGTCCTTGTAGCACTTGTACCTTTAATCATTCCTATTCCTATCATGCTTTTAGGTGTATTTACAAGTGCAATTCAAGCTTTAGTTTTTGCTACATTAGCTGGTGCTTATATTGGTGAAGCTTTAGCAGATCACCATTAA
  ;
end;
