# Supplementary material for: Order, please! Uncertainty in the ordinal-level classification of Chlorophyceae
Source: PeerJ. 2019 May 15;7:e6899. doi: 10.7717/peerj.6899 (PMC6525593; doi:10.7717/peerj.6899)
Supplement: Supplemental Information 1 — This compressed folder contains untrimmed, masked alignments for individual chloroplast genes (subfolder nexus), as well as trimmed alignments with appropriate analysis blocks and the consensus trees resulting from these single-gene and concatenated analyses (MrBayes subfolders). Supplementary methods with associated references are included in the SupplementaryMethods.txt file. SVDquartets, BaliPhy, PhyloBayes and RAxML analysis files are in separate subfolders, with their respective resulting tree files. Files associated with MrBayes analysis of the 1st and 2nd positions and the analysis of the 3rd positions are placed in the subfolders 1st_and_2nd_positions_only and 3rd_positions_only, respectively. The 18Splastid_combined subfolder contains the MrBayes analysis materials (alignment and consensus tree) for the analysis including nucleotide plastid data as well as 18S nucleotide data. Documentation, trees and scripts used to create Fig. 3 are included in the “Figure3” subfolder, and documentation for and full results of Treespace analyses are in the “Treespace” subfolder. The results of the AU topology tests are included in a Word document. [file peerj-07-6899-s008.zip › supplementary_alignments_trees/nexus/rps18.nex]

#nexus

begin data;
  dimensions ntax=67 nchar=1584;
  format datatype=dna gap=- missing=?;
  matrix
                                 [----+----|----+----|----+----|----+----|----+----|----+----|----+----|----+----|----+----|----+-100|----+----|----+----|----+----|----+----|----+----|----+----|----+----|----+----|----+----|----+-200|----+----|----+----|----+----|----+----|----+----|----+----|----+----|----+----|----+----|----+-300|----+----|----+----|----+----|----+----|----+----|----+----|----+----|----+----|----+----|----+-400|----+----|----+----|----+----|----+----|----+----|----+----|----+----|----+----|----+----|----+-500|----+----|----+----|----+----|----+----|----+----|----+----|----+----|----+----|----+----|----+-600|----+----|----+----|----+----|----+----|----+----|----+----|----+----|----+----|----+----|----+-700|----+----|----+----|----+----|----+----|----+----|----+----|----+----|----+----|----+----|----+-800|----+----|----+----|----+----|----+----|----+----|----+----|----+----|----+----|----+----|----+-900|----+----|----+----|----+----|----+----|----+----|----+----|----+----|----+----|----+----|----+1000|----+----|----+----|----+----|----+----|----+----|----+----|----+----|----+----|----+----|----+1100|----+----|----+----|----+----|----+----|----+----|----+----|----+----|----+----|----+----|----+1200|----+----|----+----|----+----|----+----|----+----|----+----|----+----|----+----|----+----|----+1300|----+----|----+----|----+----|----+----|----+----|----+----|----+----|----+----|----+----|----+1400|----+----|----+----|----+----|----+----|----+----|----+----|----+----|----+----|----+----|----+1500|----+----|----+----|----+----|----+----]
                                 [************************************************************************************************************************************************************************************************************************************************************************************************************************************************************************************************************************************************************************************************************************************************************************************************************************************************************************************************************************************************************************************************************************************************************************************************************************************************************************************************************************************************************************************************************************************************************************************************************************************************************************************************************************************************************------------------------------************************************************---------------------------------------------------------------------------------------------------------------------------------------------------------------------------------------------*********]
                   Ankyra_judayi  ---------------------------------------------------------------------------------------------------------------------------------------------------ATG------------------------------------------------------------------------------------------------------------------------------------------------------------------------------------------AATAAAAAA---------ACAAGTAAATTTGGG------------------------------------------------------------------------------------------------------------------------------------------------------------------------------------------------------------------------AAACCAAATATTAAAAATGTGAAA------------------------------------------------------------------------------------------------------------------------------------------------CGTCGTGTTCTGTCTGTCTCTCAAATTTTATCACGTGTTCGTAAACAAAAA------------------------------------------------------------------------------------------------------------------------------------------------------------------------------------------------------------------------------------------------------------------------------------------------------------CAACGTCAA------------------------------------------------------------------------------------------------------------------------ACAGAACAAAACAAA------------------------------------------CGTAAAAAACCAATTAAACCAATAATTCCACCAAAATCGTTAATTATTATATTAAAAGAAAAACCA---------------GAAAAAGCTGTATATAATCGTCGTATTATTGATTATAAACATTGTGGGTTGTTACAAAAATATATTGGTCTTGGAGGCAAAATTTTATCACGACGCCAAACAAAATTAACTGCTAAACAACAACGTTATGTTGCAAAAACTATTAAAAGCGCAAGAATTATGGGCTTACTACCGTTTGTTAGTAAAGAAAAAGGATTTTTTCGTTAA------
          Atractomorpha_echinata  ---------------------------------------------------------------------------------------------------------------------------------------------------ATG------------------------------------------------------------------------------------------------------------------------------------------------------------------------------------------AATAAAAAA---------GCCAATAAATTTGGA------------------------------------------------------------------------------------------------------------------------------------------------------------------------------------------------------------------------AAACCAAGTATTAAAACTTTAAAA------------------------------------------------------------------------------------------------------------------------------------------------CGTCGTGTTCTTTCTGTATCTCAAATTTTATCGCGTGTTCGTAAACAAAAA------------------------------------------------------------------------------------------------------------------------------------------------------------------------------------------------------------------------------------------------------------------------------------------------------------CAACGTCAA------------------------------------------------------------------------------------------------------------------------ACAGAACAAAACAAA------------------------------------------CGTAAAAAACCAATAAAACCAATTATTCCACCAAAATCTTTAATTATTATATTAAAAGAAAAACCA---------------GAAAAAGCTGTATATAATCGTCGTATCATTGATTATAAACATTGTGGTTTATTACAAAAATATATTGGTCTTGGAGGAAAAATTTTGCCACGACGTCAAACAAAATTAACAGCTAAACAACAACGTTATGTTGCAAAAACTATTAAAAGTGCTAGGATTATGGGCTTATTACCGTTTGTTAGTAAAGAAAAAGGATTTTTTCGTTAA------
        Borodinellopsis_texensis  ---------------------------------------------------------------------------------------------------------------------ATGATAAGT---ATAAAATCGAAAAAAAAAAAA---------------------------------------------------------------------------------------------------------------------------------------------------------------------------------------------------------AAATCAAATGTACCAAGTTTACGT------------------------------------------------------------------------------------------------------------------------------------------------------------------------------------------------------------------------AAATATAGAAGACGT---------------------------------------------------------------------------------------------------------------------------------------------------------GTTTTATCTTTATCACAATTATTAGGCCAAATAAAAAAACAACGT------------------------------------------------------------------------------------------------------------------------------------------------------------------------------------------------------------------------------------------------------------------------------------------------------------CAGAAAAAA------------------------------------------------------------------------------------------------------------------------TTTGATCAACAAAAG------------------------------------------CATCAAAAACCAATTAAACCAATAATTCCACCTAAATCATTAGTTATTATTTTAAAAGAAAAACCC---------------GAAAAAGCTGTTTATAATCGTCGTATTATAGATTACAAACATTGTGGATTATTACAAAGATACATTGGTTTAGGTGGTAAAATTTTACCACGAAGACAAACCCGTTTAACAGCAAAACAACAACGTTATATAGCTAAAACTATAAAAAGTGCAAGAATTGTGGGTCTATTACCTTTTGTAAGCAAAGAAAAAGGTTTTTTTAGATAA------
            Bracteacoccus_aerius  ------------------------------------------------------------------------------------------------------------------------ATGGCCGTTCAAAAACTTTCAAAAGGAACA------------------------------------------------------------------------------------------------------------------------------------------------------------------------------------------AATAAAAAACAAGTTCGTAATTATAAATCCGGCGCAGGCTCGTTTATG---------------------------------------------------------------------------------------------------------------------------------------------------------------------------------------------------------TCGGATAACTTAAAAAAATCAAAG------------------------------------------------------------------------------------------------------------------------------------------------CGTAAAATTTTATCTGTTTCTCAAATCTTAGCGCGCGTTCGTAAACAAAAA------------------------------------------------------------------------------------------------------------------------------------------------------------------------------------------------------------------------------------------------------------------------------------------------------------CAACGAAAA------------------------------------------------------------------------------------------------------------------------CTAGATCAAAAAAAA------------------------------------------CGCAAAAAGCCAATTAAACCCATAATTCCTCCAAAATCTTTGATTATTATTTTAAAAGAAAAACCT---------------GAAAAAGCTGTTTATAATCGTCGAATTATCGATTATAAACACTGTGGTTTATTACAAAGATATATTGGTTTGGGAGGTAAAATTTTACCTCGCAGACAAACAAAATTATCTGCAAAACAACAGCGTTACATCGCAAAAACAATCAAAAGCGCAAGAATTATGGGATTATTACCTTTCGTTAGCAAAGAAAGAGGTTTTTTTAGATAA------
         Bracteacoccus_giganteus  ------------------------------------------------------------------------------------ATGGGCAATGAAATTTTCAATAGGCTTTTAATAATTATGGCTGCTCAAAAACTCTCAAAAAATAAT------------------------------------------------------------------------------------------------------------------------------------------------------------------------------------------AATAAAAAACAAGCGCGATCTTCTAAATTTGGCGGAGTTTCATCTATG---------------------------------------------------------------------------------------------------------------------------------------------------------------------------------------------------------TCGGACAATTTAAAAAAATCAAAA------------------------------------------------------------------------------------------------------------------------------------------------CGCAAAGTTTATTCTGTTTCTCAAATTTTAGCGCGCGTTCGTAAACAAAAA------------------------------------------------------------------------------------------------------------------------------------------------------------------------------------------------------------------------------------------------------------------------------------------------------------CAACGTAAA------------------------------------------------------------------------------------------------------------------------CTAGATCAAAAAAAA------------------------------------------CGAAAAAAACCGATCAAACCGATCATTCCTCCAAAATCTTTAATCATTATTTTAAAAGAAAAACCT---------------GAAAAAGCTGTTTATAACCGTCGAATCATCGATTATAAACATTGTGGTTTATTACAAAGATACATTGGTTTGGGAGGTAAAATTTTACCTCGCAGACAAACTAAATTATCTGCAAAACAACAACGTTATGTAGCAAAAACGATTAAAAGCGCTCGAATTATGGGATTATTACCTTTCGTGAGTAAAGAACGAGGTTTTTTTAGATAA------
             Bracteacoccus_minor  ------------------------------------------------------------------------------------------------------------------------ATGGCTGCTCAAAAACTTTCAAAAAATACG------------------------------------------------------------------------------------------------------------------------------------------------------------------------------------------AATAAAAAACAAGGGCGTAATTCTAAATTCGGTGGAATTTCATCTATG---------------------------------------------------------------------------------------------------------------------------------------------------------------------------------------------------------TCGGACAACTTAAAAAAATCAAAA------------------------------------------------------------------------------------------------------------------------------------------------CGTAAAGTTTTATCTGTTTCTCAAATTTTAGCTCGCGTTCGTAAACAAAAA------------------------------------------------------------------------------------------------------------------------------------------------------------------------------------------------------------------------------------------------------------------------------------------------------------CAACGTAAA------------------------------------------------------------------------------------------------------------------------CTAGATCAAAAAAAA------------------------------------------CGAAAAAAACCGATTAAACCAATTATTCCTCCAAAATCTTTGATTATTATTTTAAAAGAAAAACCG---------------GAAAAAGCAGTTTATAACCGCCGAATCATCGATTATAAACACTGCGGTTTATTACAGAGATATATTGGTTTAGGAGGGAAAATTTTACCTCGCAGACAAACCAAATTATCTGCGAAACAACAACGTTATATAGCAAAAACGATCAAAAGCGCGCGAATTATGGGATTATTACCTTTCGTAAGTAAAGAAAGAGGTTTTTTTAGATAA------
           Carteria_cerasiformis  ---------------------ATGAAAAATAATGCTACTAATAATGACGAG---------------------------TCGCTTCGTGATTTAAATTCTTCTAAAGGAGCAAAAGCAACA---AATGCTCAAAAACAAGCACTGTCTTTGGGT------------------------------AGAGAAAACGCAGGA------------ACTGGATATCCAAATATAATTCCTCGTGTTAAT------------GAGAAAATGAATGATAAT---------------TTTCTACCGTCTAGC------------CGTCCCTCAGCTTCGCCTAATATAGTCGAAGCTCAAAAAACAAATTTCAGTCAACAAAAAAAAACGCTTCCTTCGCGACCTTCGTTCTCA---------------------------------------------------------------------------------------------------------------------------------------------------------------------------------------ACGGGCGGCGCAGGAAATAAA------------------------CGTAAATTTGAT---GGATTTGGC------------------------------------------------------------------AAATCATTTCAAACAAACCAACCAGTTCGTCGTCGTGTATTATCGATCACGCAAATCCTAGCTAAATATCGTAAAAAACAA------------------------------------------------------------------------------------------------------------------------------------------------------------------------------------------------------------------------------------------------------------------------------------------------------------ACTCGTAAA---------------------------------------------------------------------------------------------------------------------------AAAAGACAAAAA------------------------------------------------AAATTAATTCGTCCTTTAATTCCGCCTAAATCTTTATTAGTAATTACAACCTTTTTAAAA------------GCAGAGAAATCAGTGTTTAACCGTCGTATTATTGACTATAAAAACGCTGGTTTATTACAAAAATATATAGGTATTGGGGGAAAAATCTTGCCACGCTTACAAACCGGATTAACATCAAAACAACAACGTTATGTAGCGAAAACAATAAAAAGCGCTCGAATAATGGGATTATTGCCTTTTGTTGGAAAAGAGCGTGGGTTTTTTCGATAA------
              Carteria_crucifera  ---------------------ATGAGAAATAATTCTGGAAATGATAATAGTAAAAATAAAAATCAACGTTTAAATACTAATTTAAATAATTTAAATAGTGATTCTTCTTCTCGTGTTACAAGAAATTTAGAAGATCAAACATCTTCTTTAGTCTCAAGTTCTTCTAGCTCTTTATCTGACATAAAACAAAGTATAGGTAATTTACCTACTTCCTCAGCGCCCGCTGCTACTGCTCTACTTGGGGGAGCTCGAGAAGCACGTATGGGGGGTAATGGGGCTGCTCTTGGTGCGTGGCCCTCCGGGTCCGGGCTTCGCCAGCCCGAAGGGCAACCACGTAAAGTATCCTCAAATGCTTTTGCGCCTGGAGGTCAAGCGAAGACTTTTGGTTTTCAACCCCGCTTTAGCGGG------------------------------------------------------------------------------------------------------------------------------------------------------------------------------TTTGCGCAAGGCCCTACGGGTAAAAACCAAAGTGTTCCTCAAAAAATATCAAAAAATTTCAATCAGGGAAAAGGTTCTAATCAAAAT------------------------------------------------------AAATTTCAACAATTACAACAACCAATGCGTCGTCGTGTTTTATCAATAACACAAATTTTAGCTAAATATCGTAAAAAACAA------------------------------------------------------------------------------------------------------------------------------------------------------------------------------------------------------------------------------------------------------------------------------------------------------------AGTAGAAAA---------------------------------------------------------------------------------------------------------------------------AAAAGACAAAAA------------------------------------------------CAATTAATTAGACCGTTAATTCCACCTAAATCATTATTAGTAATGACTACTTTTTTAAAA------------GCCGAAAAATCAGTATTTAATCGAAGAATTATTGATTATAAAAATGCTGGTTTATTACAAAAATATATAGGTATCGGGGGAAAAATATTACCTCGATTACAAACAGGGTTAACATCAAAACAACAACGTTATGTAGCTAAAACAATTAAAAGTGCTCGTATTATGGGTTTACTACCTTTTGTTGGGAAAGAACGTGGTTTTTTTAGGTAA------
             Carteria_sp_SAG_8_5  ---------------------ATGAAAATAATATTTCCA------------------------------------------------------------------------------TTTCTTATGGTATTAAAAAAAAAATCA---------------------------------------------------------------------------------------------------------------------------------------------------------------------------------------------------------AAATCTAATGTTGGATTAAGAAAA---------------------------------------------------------------------------------------------------------------------------------------------------------------------------------------------------------------------------------TTTAGACGT---------------------------------------------------------------------------------------------------------------------------------------------------------AAAGTTTTATCATTAACACAAATTTTAGCTGGTATAAAAACACAAAAC------------------------------------------------------------------------------------------------------------------------------------------------------------------------------------------------------------------------------------------------------------------------------------------------------------CAACAAAAA------------------------------------------------------------------------------------------------------------------------ATAGAAAAACAAAAA------------------------------------------AAAACAAAACCTATAAAACCTATTATTCCACCTAAATCACTCATTATTATCTTAAAAGATAAACCA---------------GAAAAAGCTGTGTATAATCGTCGTATTATTGATTATAAACATTGTGGTCTATTACAACGTTATATTGGCTTAGGAGGAAAAATTTTACCTAGAAGACAAACGAATTTAACAGCAAAACAACAAAGATATGTAGCAAAAACTATTAAAACAGCTCGTGTAATGGGTCTTTTACCATTTGTTAGTAAAGAACGAGGTTTTTTTAGATAA------
        Chaetopeltis_orbicularis  ------------------------------------------------------------------------------------------------------------------------ATGAACCAAAAACAAAAACCTAAT------------------------------------------------------------------------------------------------------------------------------------------------------------------------------------------------------------AATCCACTTCTAAAAACA------------------------------------------------------------------------------------------------------------------------------------------------------------------------------------------------------------------------------AAAACTTTA---------------------------------------------------------------------------------------------------------------------------------------------------------GGACGTGGACGTCGAAAATACAGAAATTTACTTCAAGAAAAGAGAGAGCAAGCTTTAAAAGATTAT---------------------------------------------------------------------------------------------------------------------------------------------------------------------------------------------------------------------------------------------------------------------------------ATCCGTGAAAGACGTGTTCAAAGAGGT---------------------------------------------------------------------------------------------------------------------TTAGCAGCTCCTAAA---------------------------------------CGTAAAAAGAAACGTACTTTACCAATTATTCCACCAAAATATCTTTTTATTTTATTAAAATCAAAAAAT------------------AAAGTTATTTATGATCGTAAATTTGTTGATTATAAAAACAGAGGTTTATTACAAGAGTATATCCGTTTTGATGGTAAAATCTTACCAAGAAGAAAAACTGGTATTACAACTAAACAACAGCGTTATTTAACCAAAGCAATTAAAACAGCACGAATTCTTGGTTTATTACCTTTTGTAAAAAAAGAAAAAGGATTCTTCCGTTAA------
       Characiochloris_acuminata  ------------------------------------------------------------------------------------------------------------------------ATGAAAAATATTAAATCC---------------------------------------------------------------------------------------------------------------------------------------------------------------------------------------------------------AAAAAAAAATCGAAAATAAATAGTAATGCTTCTGGA------------------------------------------------------------------------------------------------------------------------------------------------------------------------------------------------------------------------AAATTACGTCGCCGT---------------------------------------------------------------------------------------------------------------------------------------------------------GTTTTATCTTTATCACAATTATTAAGTCGTATTAGAAAACAGCGT------------------------------------------------------------------------------------------------------------------------------------------------------------------------------------------------------------------------------------------------------------------------------------------------------------CAACAAAAA------------------------------------------------------------------------------------------------------------------------TTGAGTTTACAAAAA---------------------------------------CGACAAAAACCAATTCTTCGTCCAATAATTCCACCAAAATCATTAGTTATTATATTAAAAGAAAAACCA---------------GAAAAAACTGTTTATAACCGTCGAATTATTGATTATAAACATTGTGGTTTATTACAACGTTATATTGGTTTAGGTGGGAAAATCTTACCAAGAAGACAAACTCGTTTAAGCGCAAAACAACAACGTTATGTTGCAAAAACAATTAAAAGCGCTCGAATTATGGGATTATTACCTTTTGTTAGTAAAGAAAAAGGATTCTTTAGATAA------
         Chlamydomonas_applanata  ---------------------------------------------------------------------------------------------------------ATGGCAACTTTCACTTCAACAAATCAAGCAAATAGAAAT---GCG---------------------------------------------------------------------------------------------------------------------------------------------------------------------------------------------AAATTCAATTCTACTAAAACAAAAAACGGTTTTAAA------------------------------------------------------------------------------------------------------------------------------------------------------------------------------------------------------------------------GATGACGGCCAGAAG------------------------------------------------------------------------------------------------------------------------GGCCTAGCAGGTAAAACAACAAGTCGTCGTCATGTTTTCTCTTTATCACAATTATTAGGTCGTATTAGAAAACAGCGT------------------------------------------------------------------------------------------------------------------------------------------------------------------------------------------------------------------------------------------------------------------------------------------------------------GAAGCCAGA------------------------------------------------------------------------------------------------------------------------CTTCAACAACAAAAA------------------------------------------CGTCAA------ATTAAACCTATTATTCCACCAGCACAACTTGTTATTTTATTAAAAGAAAAACCT---------------GAAAAAACACTTTACAATCGCCGTATCATTGATTATAAACACTGTGGTTTATTACAACGTTATACTGGTTTAGGTGGTAAAATTTTACCAAGAAAACAAACACGTTTAACACCAAAACAACAACGTTATATTGCGAAAACAATTAAAAGTGCTCGTATTATGGGTCTTTTACCGTTTGTAAGAAAAGAAAAAGGTTTCTTTAGATAA------
           Chlamydomonas_nivalis  ATGAATCAGCCCGCTCCGCGTTTCCAAAATAATATAAATGGAACATTTATTAGTCCGAGTACTCCTAAAAAAAATTTTTTTTCTAATTCTCCAAATAAGAATTTATTAAAAGAAAATACTTTTAAAGGTACTAAATTAAATTATAAGCATAGCTTAACAACAAAAACAGGCAATATTAAGCAAAGC---------------------------------------------------------------------------------------------------------------------------------------------TTAAACAAAGGAAAT---ACATCTGCTCAATCAAAAGGTAAA---------------------------------------------------------------------------------------------------------------------------------------------------------------------------------------------------------------------------------TTAAAAAAAAAT------------------------------------------------------------------------------------------------------------------------------------------CTAAAAATTAAACGTGTTTTATCATTATCTCAAATTCTTGGTCGGATTAGAATACAACGT------------------------------------------------------------------------------------------------------------------------------------------------------------------------------------------------------------------------------------------------------------------------------------------------------------AAAAAAAAA------------------------------------------------------------------------------------------------------------------------GTAGAGCAACAAAAA------------------------------------------CGTCAAAAACCAATAAAACCAATAATTCCACCCAAATCATTAATTATTATTTTGAAAGATAAACCA---------------GAAAAAGCGGTTTATAATCGTAGAATTATTGATTATAAGCATTGCGGTTTATTACAAAGATATATAGGTTTAGGTGGTAAAATTTTGCCAAGACGACAAACGCGATTAACTGCAAAACAACAACGCTATGTAGCAAAAACAATTAAAAGTGCTAGAATAATGGGATTATTACCTTTTGTAAGTAAAGAACGAGGCTTTTTTCGATAA------
          Chlamydomonas_peterfii  ------------------------------------------------------------------------------------------------------------------------ATGCGTGGTTTAAAATCCAAAAAACCT------------------------------------------------------------------------------------------------------------------------------------------------------------------------------------------------AGAAAAATCAAAAAAGTATCTATAAAAAAA---------------------------------------------------------------------------------------------------------------------------------------------------------------------------------------------------------------------------------TTTAGACGTAAA---------------------------------------------------------------------------------------------------------------------------------------------------------GTATTATCTTTATCACAGTTAGTTTCAAAATTGCGCCAACAACGC------------------------------------------------------------------------------------------------------------------------------------------------------------------------------------------------------------------------------------------------------------------------------------------------------------CAACAACGC------------------------------------------------------------------------------------------------------------------------GTGGAACAACAAAAA------------------------------------------CGTCAAAAACCAATCCAACCAATCATTCCTCCAAAAACCTTAATTATTATTTTAAAAGAAAAACCT---------------GAAAAACAAGTTTATAATCGTCGTATTATTGATTATAAACATTGTGGTTTATTACAACGTTATATTGGTCTAGGTGGGAAAATTTTACCGCGTCGACAAACGCGTTTAACAGCAAAACAACAACGTTTTGTTTCGAAAACTATTAAAACAGCTAGAGTTATGGGCTTATTACCTTTTGTAAGTAAAGAACGTGGTTTCTATAGATAA------
       Chlamydomonas_reinhardtii  ------------------------------------------------------------------------------------------------------------------------ATGCGCGGTTTAAAATCCAATAAACCAAAA---------------------------------------------------------------------------------------------------------------------------------------------------------------------------------------------CCAAGAATTCAAAAAGTATCGGTACGTAAA---------------------------------------------------------------------------------------------------------------------------------------------------------------------------------------------------------------------------------TTCCGTCGTAAA---------------------------------------------------------------------------------------------------------------------------------------------------------GTTTTATCTTTATCACAGATTTTATCACGTTTAAGACAAAAACGA------------------------------------------------------------------------------------------------------------------------------------------------------------------------------------------------------------------------------------------------------------------------------------------------------------AATCAAAAA------------------------------------------------------------------------------------------------------------------------ATTGAACAACAAAAA------------------------------------------CGTAACAAACCTATTAAACCTTTAATTCCACCAAAAACATTAGTAATTGTTCTTAAAGAAAAACCT---------------GAAAAAACTCTTTATAATCGTCGTTATATTGATTATAAACACAGTGGTTTATTACAACGTTATATTGGTTTAGGTGGTAAAATTTTACCAAGAAGACAAACACGTTTAACAGCAAAACAACAACGTTTTGTTGCAAAAACTATTAAAACTGCACGTGTAATGGGCTTGTTACCGTTTGTTAGTAAAGAACGCAGTTTTTTTAAATAA------
           Chlorococcum_tatrense  ---------------------------------------------------------------------------------------------------------------------------------ATGGAAAATAAAAAC---------------------------------------------------------------------------------------------------------------------------------------------------------------------------------------------------AAATATAACAATTCAAAACAAAAAAATGCAGTTAGC------------------------------------------------------------------------------------------------------------------------------------------------------------------------------------------------------------------------GGATCTTCTTTTGGGTCGTCT------------CGCACAGGGGCAAAGCAGCCTTTC------GGAAAAGATAAATTT------------------------------------------------------GGTATGTGGAAACAAGGTGGACAGTCACGTAGTCGTGTATTATCATTAACACAATTACTAAGTCGTATTCGCAAACAACGTGGTGGTACTGCTGCAGATACTCAACCATTAGTGTCTAATTTTGTAAAAAATACAGGTACAAATTCG------TTGCAAGCAAACGATCTTACATTAATGTCTGCCGGAGGGAAAAACAATAGATCTCTTCCTTCTGGAAAAGGAGGGGCTTTCTTTCCTTTAACTTTACCCGGGGGAGTTGCTTCGCAAGGAAATAAACGAAGCGACGATCAGCAAACAGCCCTTTTATCTAATATTGCATCAACATCAAACACGATTAGTGGTGTTAATTTACCTGGGGGTAATTTAAAAAACAGCCGAGATCAAAAA------------ACACGCAATTTATTACAAGGTAAACAAACGCAACTTTCTCAAAAAGATCAAATGAGTATTTCATCTTTTAATCCTAATCTTTCAAGAGGA------ACACGAATGGAACGCGAAGAACAAAAA------------------------------------------CGTCAAAAACCAATTAAACCAATTATTCCACCAAAATCATTAGTTATTATTTTAAAAGAAAAACCT---------------GAAAAAATTCTTTATAATCGACGTATTATTGATTATAAACACTGTGGTTTATTACAACGTTATATTGGTTTAGGTGGAAAAATTTTACCAAGAAGACAAACACGTTTAACAGCAAAACAACAACGTTATATTGCTAAAACAATTAAAAGTGCTAGAATTATGGGTTTACTTCCGTTTGTAAGTAAAGAAAAAGGTTTCTTTAGATAA------
         Chlorogonium_capillatum  ---------------------------------------------------------------------------------------------------------------------------------ATGTCAAACGTAAACCCAGCA---------------------------------------------------------------------------------------------------------------------------------------------------------------------------------------------AAATATGGTAAAAAAAAACCTGTAAGCTCTTATAGC------------------------------------------------------------------------------------------------------------------------------------------------------------------------------------------------------------------------AAGGGTTCATTCAAA------------------------------------------------ACAAATAATCCGTTC------------------------------------------------------CAAAAGGGAAGTCAAACTGAAAAAACAGGTCGTCGTGTTTTATCTTTATCGCAGTTATTAGGTCGTATTAGAAAACAACGT------------------------------------------------------------------------------------------------------------------------------------------------------------------------------------------------------------------------------------------------------------------------------------------------------------CAACAAAAA------------------------------------------------------------------------------------------------------------------------GTTGAACAACAGAAA------------------------------------------CGTCAACGACCAATTCAACCTATTATTCCACCAAAATCTTTAATTATTATTTTAAAAGAAAAACCA---------------GAAAAAGCTATTTATAACCGACGTATTATCGATTATAAACATTGTGGTTTATTACAACGTTATATTGGTTTAGGTGGTAAAATTTTACCAAGACGTCAAACACGTTTAACAGCGAAACAACAACGTTATATTGCAAAAACAATTAAAAGTGCTCGAATTATGGGTCTTTTACCTTTTGTAAGTAAAGAAAAAAGTTTTTTCAGATAA------
           Chloromonas_perforata  ---------------------------------------------------------------------------------------------------------------------------------ATGGAAAATAAAAAC---------------------------------------------------------------------------------------------------------------------------------------------------------------------------------------------------AAATATAACAATTCAAAAAACAAAACTACAGTCGGC------------------------------------------------------------------------------------------------------------------------------------------------------------------------------------------------------------------------GGATCTTCTTTTGGG---------------------AAGGGAGCAAAGCAACCTTTTATCACCGGAAAAGATAAATTT------------------------------------------------------GGTATGTCGAAACAAGGTGGACAGTCACGTAGTCGTGTGTTATCATTAACACAATTACTAAGTCGTATTCGCAAACAACGTGGTGGTCTTGCTACGGATATCCAACCATTAGTATCTAATTTTGTAAAAAGTACAGGTACAAATTCGTCGAATTCTTCGGCAAACGATCTTACATTAATGTCTGCCGGGGGGAAAAACAATAGATCTCTTCCT---------------------------------------------------------------------------------------------TTATCAAGTATTGCATCAACATCAAACACGATTAGTGGTGTTGGTTTACCTGGAGGTAGTTTAAAAAACAGCCGAGATCAAAAACAAGATCAAAGAACACGTAATTTATTACAAGGTAAACAAACGCAACTTTCTCAAAAAGATCAAATGGGTATTTCGTCTTTTAATCCTAATCTTTCTAGAGGAACACAAACACGAATGGAACGCGAAGAACAAAAA------------------------------------------CGTCAAAAACCCATTAAACCAATTATTCCACCAAAATCATTAGTTATTATTTTAAAAGAAAAACCT---------------GAAAAAATTCTTTATAATCGACGTATTATTGATTATAAACACTGTGGTTTATTACAACGTTATATTGGTTTAGGTGGTAAAATTTTACCGAGAAGACAAACACGTTTAACAGCAAAACAACAGCGTTATATTGCTAAAACAATTAAAAGCGCTAGAATTATGGGGTTACTTCCATTTGTAAGTAAAGAAAAAGGTTTCTTTAGATAA------
             Chloromonas_radiata  ---------------------ATGAAGAATTTAAATTCTCAAAACAAATCCGAAATTCCTTTTTCTCCACCTAATGGAGCTAAAAAAAGTTTTTCTTCTACACCTCTTCTTCAAGCTAATAAAACTTTTAGTAAAGATAATTCTATTAATTTAACTAAAGGAAAATTTAATAGTCAATCTCCAAAAACT------------------------------------------------------------------------------------------------------------------------------------------------------------GGCAAAATACTTAAACCAACGAAA---------------------------------------------------------------------------------------------------------------------------------------------------------------------------------------------------------------------------------TTTAACAAAACTAATAAA---------------------------------------------ACATTCGCTAAT------------------------------------------------------TCAAAATCAACTAATATTGGTCTAAAAATAAAACGTGTTTTATCATTATCGCAAATTTTAGGTCGTATAAGACAACAACGC------------------------------------------------------------------------------------------------------------------------------------------------------------------------------------------------------------------------------------------------------------------------------------------------------------CAAAAAAAA------------------------------------------------------------------------------------------------------------------------TTAGAACAACAAAAA------------------------------------------CGTCAAAAACCGATAAAACCTATAATTCCACCAAAATCATTAATTATAGTTTTAAAAGATAAACCT---------------GAAAAAGCTGTTTATAATCGTCGAATTATCGATTATAAACATTGTGGTTTATTGCAAAGATATATTGGTTTAGGAGGTAAAATTTTACCACGACGACAAACTCGGTTAACTGCAAAACAACAAAGATATGTAGCAAAAACAATTAAAAGTGCTCGAATAATGGGGTTATTACCATTTGTAAGTAAAGAACGTGGTTTTTTTAGATAA------
               Chloromonas_rosae  ATGAATCAACCCATTCCTCGTTCACAGAATAATATTAATGGAACTTTTATTAGCCCGAGTACTCCTAAAAAAAATTTTTTTTCAAATTCTCCAAATAAGAGTTTAGTAAAAGAAAATACTTTTAAAGGTACAAAATCCAATTATAAT---AGTTTCACAACTAAAACAAGCAATATTAATAAATCAAATAAA---------------------------------------------------------------------------------------------------------------------------------------TTAAACAAAGTTAATGGAATTAAAACTCAGTCAAAAGGTAAA---------------------------------------------------------------------------------------------------------------------------------------------------------------------------------------------------------------------------------TTAAAAAAAAAT------------------------------------------------------------------------------------------------------------------------------------------CTAAAAATTAAACGTGTTTTATCATTATCTCAAATTCTTGGTCGGATTAGAATACTACGT------------------------------------------------------------------------------------------------------------------------------------------------------------------------------------------------------------------------------------------------------------------------------------------------------------CAAAAAAAA------------------------------------------------------------------------------------------------------------------------GTAGAGCAACAAAAA------------------------------------------CGCCAAAAACCAATAAAACCAATAATTCCACCCAAATCATTAATTATTATCTTAAAAGATAAACCA---------------GAAAAAGCAGTTTATAATCGTAGAATAATTGATTATAAGCATTGTGGTTTATTACAAAGATATATCGGTTTAGGTGGTAAAATTTTGCCAAGAAGACAAACGCGATTAACTGCAAAACAACAACGATATGTAGCAAAAACAATTAAAAGTGCTAGAATAATGGGATTATTACCTTTTGTAAGTAAAGAACGAGGATTTTTTAGATAA------
         Chlorosarcinopsis_eremi  ------------------------------------------------------------------------------------------------------------------------------TTGAAAATGGACAAAACA---------------------------------------------------------------------------------------------------------------------------------------------------------------------------------------------------AAATCCAAAAATTTTAAAAACACAAATCAAGCA---------------------------------------------------------------------------------------------------------------------------------------------------------------------------------------------------------------------------------------------------------------------------------------------------------------------------------------------------------------------------CAACAGGGAAAAACACGTAATCGTGTTTTATCTTTAACACAATTATTAGGACGTATTAGAAAACAACGT------------------------------------------------------------------------------------------------------------------------------------------------------------------------------------------------------------------------------------------------------------------------------------------------------------CAACAAAAA------------------------------------------------------------------------------------------------------------------------GTAGAGCAACAAAAA------------------------------------------CGTCAAAAGCCAATTAAACCAATTATTCCACCTAAATCGTTAGTAATTATTTTAAAAGAAAAACCA---------------GAAAAAATTCTTTATAACAGACGTATTATTGATTATAAGCACTGTGCTTTATTACAACGTTATATTGGTCTAGGAGGTAAAATTTTACCGAGAAGACAAACACGCTTAACAGCTAAACAACAACGTTATATTGCTAAGACAATTAAAAGTGCAAGAATCATGGGGCTTTTACCTTTTGTTAGTAAAGAAAAAGGCTTTTTTAGATAA------
          Chlorotetraedron_incus  ---------------------------------------------------------------------------------------------------------------------ATGGTAACAACAAAACCGTTTACTAAAAATAAA------------------------------------------------------------------------------------------------------------------------------------------------------------------------------------------TTAAAAGATACAAAAACAAATAACCGTGGTGGG---------------------------------------------------------------------------------------------------------------------------------------------------------------------------------------------------------------------------------GTTGGTTTATCTAGA------------------------------------------------------------------------------------------------------------------------------------------------CGTAAAATTTTATCTGTTTCACAGATTTTAGCACGTGCTACAAAACAAAAA------------------------------------------------------------------------------------------------------------------------------------------------------------------------------------------------------------------------------------------------------------------------------------------------------------CAACGTCAG------------------------------------------------------------------------------------------------------------------------GTAGAACAAAGAAAA------------------------------------------AGTAAAAAACCTATGAAACCTATTATTCCACCTAAATCGTTTTTAATTCTTTTAAAAGAAAAACCT---------------GAAAAAGCTATTTATAATTCAAGAATTATTGATTATAAACACTGTGGCTTATTACAAAGATATATTGGTTTAGGAGGTAAAATTTTACCACGTAGACAAACTAAATTAACAGCAAAACAACAGCGTTATATTGCAAAAACTATTAAAAGTGCTCGAATCATGGGACTTTTACCATTTGTAACAAAAGAAAAAGGGTTTTTTAGATAA------
      Chromochloris_zofingiensis  ---------------------------------------------------------------------------------------------------------------------ATGACTACAAACATTAAATTTTCACCCAATCGTAATGTAGGAAATTTTGATAATAAAAATATTAGAACAAATTCTAAT------------------------------------------------------------------------------------------------------------------------------------------GTAACAAATCCTTATCAAAAAAAGAATTCAAAGATGGAAGATAAAAAACCAAATCGTTTAAACAACTTT---------------------------------------------------------------------------------------------------------------------------------------------------------------------------------TCTAAAACTGGAAATTTAACAAAATCTCGC------------------------------------------------------------------------------------------------------------------------------------------------CGAAAAGTTTTATCTGTTTCGCAAATATTAACACGCGTTCGCCAACAAAAA------------------------------------------------------------------------------------------------------------------------------------------------------------------------------------------------------------------------------------------------------------------------------------------------------------GAAAGAAAA------------------------------------------------------------------------------------------------------------------------CTGGAACAAAGAAAA------------------------------------------CGAAAAAAACCAATTAAGCCCATTATTCCTCCAAAATCATTGATTATTATTTTAACAGATAAACCT---------------GAAAAAGCGATTTATAATCGCCGAATCATTGATTACAAACACTGTGGTTTACTTCAAAAATATATTGGTTTAGGTGGGAAAATTTTACCAAGAAGACAAACCAAATTAACAGCTAAACAACAACGTTATCTTGCAAAAACAATTAAAACGGCTAGAATTATGGGATTATTACCTTTCGTAACAAAAGAAAGAGGCTTTTTTAGATAA------
         Cylindrocapsa_geminella  ------------------------------------------------------------------------------------------------------------ATGAAATATTATCTACGAATGAACAATTTTCAAAATTTTAAT------------------------------------------------------------------------------------------------------------------------------------------------------------------------------------------CTTGGAAACTCTCCTAGTAAAAATAAACAGAAA---------------------------------------------------------------------------------------------------------------------------------------------------------------------------------------------------------------------------------GATCAGAAAAACAGA---------------------------------------------------------------------------------------------------------------------------------------------GCAAGAGATCAAAAAAATAGAAAAAATATCTCTAATAAAACGAAAGATCTGAGA------------------------------------------------------------------------------------------------------------------------------------------------------------------------------------------------------------------------------------------------------------------------------------------------------------------------------------------------------------------------------------------------------------------------------------------GACAGGACGAGAGCTCAA------------------------------------------AGAAACAGAAGAAATATCCCTACTCGAAATCAGAAAACTAAAAATAATATAAATAAAAAAAAAACGAGGAATTATATGCATAAAAAAAAACGATTCTATAGCAAAATAATAGATTATAAAAATTTTCTTTTTTTAAGCAATTATATAGGGAGAGGAGGAAAAATTCTCTCACGCGCTCAAAATGGTTTCATTGCAAAGCATCAACGTTACACTGCGAGAGCTATCAAAAATGGAAGAATTATGGGATTAATGAATTTTGTTACAAAAGAAAAAGGATACTTTACTTAA------
           Desmotetra_stigmatica  ---------------------ATGCAAAAC------------------------------------------------------------------------------------------TTTAAAGCAAAAAAAACGAATCAAAAG------------------------------------------------------------------------------------------------------------------------------------------------------------------------------------------------------------TCTTCATCCAAATTTGGA---------------------------------------------------------------------------------------------------------------------------------------------------------------------------------------------------------------------------------TTTGATAAAAAC------------------------------------------------------------------------------------------------------------------------------------------GTTAGTAAAAATAAAGTTTTATCTTTATCTCAACTTTTATCTCGTGTACGACAACAACGT------------------------------------------------------------------------------------------------------------------------------------------------------------------------------------------------------------------------------------------------------------------------------------------------------------CAAAAAAAA------------------------------------------------------------------------------------------------------------------------GTTAAAACA---AAA------------------------------------------CGTCAAAAACCTATTAAACCTATTATTCCGCCTAAAACATTGATTATTCTTCTAAAAGAAAAACCA---------------GAAAAAGCTGTTTATAATCGTAGAATTATCGATTATAAACACTGTGGACTATTACAAAGATATATTGGTTTAGGCGGAAAAATTTTACCAAGAAGACAAACTCGTTTAACAGCTAAACAACAAAGATATATTGCAAAAACAATTAAGAGTGCTCGAATTATGGGACTATTACCTTTTGTAAGTAAAGAAAAAGGTTTTTTTAGATAA------
          Dictyochloris_fragrans  ------------------------------------------------------------------------------------------------------------------------TTGCGTCAAAAAAATACTGTTTCTAATTCT---------------------------------------------------------------------------------------------------------------------------------------------------------------------------------------------AAAACTTTTAATAAAAAATTTACAAAAGGAAAA---------------------------------------------------------------------------------------------------------------------------------------------------------------------------------------------------------------------CCTGTTATTTCTCGAAAAACTCGT------------------------------------------------------------------------------------------------------------------------------------------------CGACGAGTTCTTTCGGTTTCTCAAATTTTATCACGTATAAAAAAAAATAAA------------------------------------------------------------------------------------------------------------------------------------------------------------------------------------------------------------------------------------------------------------------------------------------------------------CAACGCAAA------------------------------------------------------------------------------------------------------------------------TTTGATCAAAAACAA------------------------------------------AGACAAAAACCTATTAAACCTATTATTCCACCAAAATCATTACTTATTATTTTAAAAGATAAACCGAATAAT------------AGAGCAATCTATAATCGTCGAATTATTGATTATAAACATTGTGGTTTATTACAAAAATATATAGGTTTAGGAGGAAAAATTTTGCCTAGACGACAAACTCGTTTATCAGCTAAACAACAACGATATGTTGCAAAAACTATAAAAAGTGCTCGAATTATGGGATTACTACCTTTTGTTAGTAAAGAAAAAGGGTTTTTCCGTTAA------
               Dunaliella_salina  ------------------------------------------------------------------------------------------------------------------------ATGGCAGCTCCAAATTCTTCAAAAAAAACT---------------------------------------------------------------------------------------------------------------------------------------------------------------------------------------------ACAAAAAATGTCCGTGGTAAATTTAACACATCAAAT------------------------------------------------------------------------------------------------------------------------------------------------------------------------------------------------------------------------ACAAATCCATCTCGT---------------------------------------------------------------------------------------------------------------------------------------------------------GTTTTATCTTTATCGCAATTATTAGGTAGTGTTCAAAAACAACGT------------------------------------------------------------------------------------------------------------------------------------------------------------------------------------------------------------------------------------------------------------------------------------------------------------ACTCAACGT------------------------------------------------------------------------------------------------------------------------GCTAAACGATCAACA------------------------------------------GGTAGAACTCCTATTAAACCATTAATTCCACCAAAGTCTTTAATTATTATTTTAAAAGAAAAACCT---------------GAAAAAGCTGTATATAATCGACGTATTATTGATTATAAACATTGTGGCTTATTACAACGTTACATCGGTTTAGGTGGTAAAATTTTACCTAGAAGACAAACACGTTTAACAGCTAAACAACAACGCTATATTGCTAAAACAATTAAAAGTGCACGTGTAATGGGTTTATTACCATTTGTAAGTAAAGAAAAAGGTTTTTTTAGATAA------
           Floydiella_terrestris  ------------------------------------------------------------------------------------------------------------------------ATGAATCAAACACAAAGACCAAAAAAA---------------------------------GAGTCTATTCTTCCTGAAGTACCAAAAAAAGCAACAAATACTCAACCCTTTTCTGCGAACAATCAG---------------------------------------------------------------------------GGGACTCCTTCGAATTTCAGAAAAGCGAACCCTTTGACTCAAATTGGGCCTAGT---------------------------------------------------------------------------------------------------------------------------------------------------------------------------------------------------------------TCAGCAAAGACTCAACCCTTTTCTTCGAACAATCAGGGGACTCCTTCGAATTTCAGAAATGCGAACCCTTCAACTCAAATTGGGCCTAGTTCAACAAATACTCGTCCCTTTTCTTCGAACTTTCAGGTGGCTCCTTCGAATTTCAAGAGTCCAAGTTCTTTAAAGAAAGGTGGAGGACGTTCTAAATACAGAAATTTGCTAAGAGAAAGAAGAGAGCAAGCTCTTAGAGACTTT---------------------------------------------------------------------------------------------------------------------------------------------------------------------------------------------------------------------------------------------------------------------------------CTTTATGAAAGACGTGTTCGCCGTGGT---------------------------------------------------------------------------------------------------------------------TTAGCCACACGAAAA---------------------------------------CGTAAAAAGAAACGTACTTTACCTATTATTCCACCAAAATCTCTTTTTATTTTGTTAAAATCTAAAAAT------------------AAAGTTCTTTACGATCGTAAATTTGTAGATTATAAAAATAGAAGCTTATTACAAGAATATATTAGTTTTGATGGAAAAATTTTGCCTAGAAGAAAAACAGGAATTACAACAAAACAACAACGTTATTTAACAAAAGCTATTAAAACAGCTCGTATTCTTTGCTTATTACCGTTTGTCAAAAAAGAGAAAGGATTCCTAAGATAA------
         Follicularia_botryoides  ---------------------------------------------------------------------------------------------------------------------------------------------------------------------------------------------------------------------------------------------------------------------------------------------------------------------------------------------------ATGCCAATTCAAAAAAGTTTTAATAAAAATCAAAAACGTCAACCTGAC------------------------------------------------------------------------------------------------------------------------------------------------------------------------------------------------------GTTTCAAATTCAAAAAAGTCACGT------------------------------------------------------------------------------------------------------------------------------------------------CGTAAAGTTTTATCAGTTTCTCAAATTTTGACACGTATTCGTAAACAACGT------------------------------------------------------------------------------------------------------------------------------------------------------------------------------------------------------------------------------------------------------------------------------------------------------------CAAAGAAAA------------------------------------------------------------------------------------------------------------------------TTTGATCAAAAAAAA------------------------------------------CGAAAAAAACCAATTAAACCTATTATTCCGCCAAAATCATTAATTATTATTTTAAAAGATAAACCA---------------GAAAAAGCAGTTTACAATCGTCGAATTATTGATTATAAACACTGCGGTTTACTGCAAAAATATATTGGTTTGGGAGGTAAAATTTTACCTCGTAGACAAACAAAATTAACAGCAAAGCAGCAACGTTATGTTGCAAAAACAATTAAGACGGCAAGAGTCATGGGATTACTTCCTTTTGTAAGTAAAGAAAGGGGATTTTTTAGATAA------
         Golenkinia_longispicula  ---------------------------------------------------------------------------------------------------------------------ATGAAATCAAACAACAAAATGAGTAAAAAAAAA---------------------------------------------------------------------------------------------------------------------------------------------------------------------------------------------ACAGGG------------------------------ACACGCAAATTTCGT---------------------------------------------------------------------------------------------------------------------------------------------------------------------------------------------------------------------------------------------------------------------------------------------------------------------------------------------------------------------------CGTAAAGTTCTTTCTGTATCACAAATAGTAGCTCGTATTCGAAAACAAACA------------------------------------------------------------------------------------------------------------------------------------------------------------------------------------------------------------------------------------------------------------------------------------------------------------AAACGTAAA------------------------------------------------------------------------------------------------------------------------GGTGAACAAAAAAAG------------------------------------------CGAAAAAAACCAATAAAACCTATTATTCCGCCGAAATCATTAATTATTATTTTAAAAGATAAACCA---------------GAAAAAGCAGTTTATAATCGTCGTATTATAGATTACAAACATTGTGGTTTGTTACAACGTTATATAGGTTTAGGAGGAAAAATTTTACCGAGAAGGCAATCGAGATTAACGGCCAAGCAACAACGTTATGTGGCGAAAACTATTAAAAGTGCTCGTATTATGGGGTTATTACCTTTCGTGAGCAAAGAACGTGGGTTTTTTCGTTAA------
                Gonium_pectorale  ------------------------------------------------------------------------------------------------------------------------ATGAGAGGTTTAAAATCAAAAAAACCAAAA---------------------------------------------------------------------------------------------------------------------------------------------------------------------------------------------CGCCAAGCTCAAAAAGTTTCTATCCGAAAG---------------------------------------------------------------------------------------------------------------------------------------------------------------------------------------------------------------------------------TTTAGACGTAAA---------------------------------------------------------------------------------------------------------------------------------------------------------GTTTTATCTTTAACACAAATTTTGTCTGGTTTAAGACAACAACGA------------------------------------------------------------------------------------------------------------------------------------------------------------------------------------------------------------------------------------------------------------------------------------------------------------AATCAAAAA------------------------------------------------------------------------------------------------------------------------TTAGAACAACAAAAA------------------------------------------CGCCAAAAACCTATTAAACCAATTATTCCCTCAAAAACATTAGTCATTATTTTAAAAGAAAAACCT---------------GAAAAACAAGTTTATAATCGCCGTATTATTGATTATAAACATAGTGGTTTATTACAACGTTATATTGGTTTAGGTGGTAAAATTTTACCTAGAAGACAAACACGTTTAACAGCAAAACAACAAAGATATGTGGCTAAAACAATTAAAACAGCTCGTGTGATGGGTTTATTACCTTTTGTTAGTAAAGAACGCAGCTTTTTTAAATAA------
         Haematococcus_lacustris  ---------------------------------------------------------------------------------------------------------------------------------ATGGCTAACTCTTTC---------------------------------------------------------------------------------------------------------------------------------------------------------------------------------------------------AAAAACAAAAAAAAAACAAAT---------------------------------------------------------------------------------------------------------------------------------------------------------------------------------------------------------------------------------------------------------------------------------------------------------------------------------------------------------------------------------------CCTACACAAGAAAGTCGT---CGCGCTTTATCTATTACACAATTGTTAGGACGTGTACGTAAACAACGT------------------------------------------------------------------------------------------------------------------------------------------------------------------------------------------------------------------------------------------------------------------------------------------------------------CAACAAAAA------------------------------------------------------------------------------------------------------------------------GTTGATCAACAAAAA------------------------------------------CGTCAAAAACCTATAAAACCTATAATACCTCCAAAATCTTTAATTATCTTATTAAGAGATAAACCA---------------GAAAAAGTAATATATAACCGTCGTATTATAGATTATAAACATTGTGGATTATTACAACGTTATATTGGTCTAGGTGGAAAAATTTTACCTAGAAGACAAACACGTTTATCAGCAAAACAACAACGTTATATGGCAAAAACAATAAAAAGCGCACGTATTATGGGCTTTTTACCTTTTGTAAGTAAAGAAAAAGGTTATTTTAGATAA------
              Hafniomonas_laevis  ------------------------------------------------------------------------------------------------------------------------ATGGGTACTAATACTGGATCAAAATCACAA------------------------------------------------------------------------------------------------------------------------------------------------------------------------------------------GTAGTAGCACCGAGCACTACTACTCTTGCGACA---------------------------------------------------------------------------------------------------------------------------------------------------------------------------------------------------------------------------------------------------------------------------------------------------------------------------------------------------------------------------------------------------CAAGTAAGTACAAAACCGCGTAGTTTTTCTTCTGGCTTACCATCTCAA------------------------------------------------------------------------------------------------------------------------------------------------------------------------------------------------------------------------------------------------------------------------------------------------------------GATAGTCGT------------------------------------------------------------------------------------------------------------------------------ACAGCAAAA------------------------------------------GTTCAAAAACCAATTAAACCTTTAATTCCTGCCAAATCCTTAATTATTTTATTAAAAGATAAACCG---------------GAAAAAACTTTTTATAATCGTCGTTTAATTGATTATAAAAATACGGGTTTATTACAATATTATATTGGGTTAGGTGGTAAATTATTACCTCGTCGTCAAACACGTTTAAGCGCTAAACAACAACGTTTTGTTGCAAAAACGGTTAAAAGTGCACGTGTTATGGGGTTATTACCATTTGTAAGCAAAGAACGTAGTTTCTTTAGATAA------
            Hariotina_reticulata  ------------------------------------------------------------------------------------------------------------------------ATGAAAAATCAATCTTTTAATGATTTTGCT------------------------------------------------------------------------------------------------------------------------------------------------------------------------------------------TCAGTTCATTCCAATTTTCCATCGTCAACAAATCATTTTCAAAACCCAACAACTCAAAATTCAGAAATTGAAAACACATTATTAGCAAAACAATCTTTTTCTGGAAATTCTCCTATTTCACCGACAAATTCGTCGAGAGCGAGAGATGGTGGAACTGGTACATACCAAAAAACTCAAGGTCGTGAAAATGGATTTGTGAAAAATAATCGTCAAGGAAAAGTTTCTTTTTCAAAAAATTCTGGAAAATATAATTTTTCTAAACAAAGTACAAAA------------------------------------------------------------------------------------------------------------------------------------------------CGTACAGTGTTATCTGTTTCTCAAATTTTAGCTCGTGCAAATCAGAAAAAA------------------------------------------------------------------------------------------------------------------------------------------------------------------------------------------------------------------------------------------------------------------------------------------------------------CAACGTCGA------------------------------------------------------------------------------------------------------------------------TTAGAACAAAAAAAA------------------------------------------CGTAAAAAACCTTTCAAACCAATTATTCCACCAAAATCTTTTATTCTTCTTTTTAAAGATAAACCA---------------GAAAAATATATTTATAATCGTCGCATTATTGATTATAAACATTGTGGATTATTACAACGTTATATTGGTTTAGGAGGGAAAATTTTACCTCGTCGACAAACAAAATTAACAGCAAAACAACAACGTTATGTTGCTAAAACAATTAAAAGTGCTCGTATTATGGGCTTATTACCTTTCGTTACAAAAGAACGAGGTTTTTTTAGATAA------
                   Jenufa_minuta  ------------------------------------------------------------------------------------------------------------------------ATGGTTTTACCTAACAAAAAAAGTACC------------------------------------------------------------------------------------------------------------------------------------------------------------------------------------------------------AAATCATTATTAAAGTCTAATAAT---------------------------------------------------------------------------------------------------------------------------------------------------------------------------------------------------------------------------------GTAAATTCGAGTTAT---------------------------------------------------------------------------------------------------------------------------------------------------AAGGTTCTTTCTGTTTCTCAAATTGTAGCTAAAAGTAGAAAACGGATA---------------------------------------------------------------------------------------------------------------------------------------------------------------------------------------------------------------------------------------------------------------------------------------------------------------------------------------------------------------------------------------------------------------------------------------------GCTTACAAACAGGAGTTAGTAAACTCTGGA---------------------------CAAAAAAAACTAATAAAACCTATTATTCCACCAAAGTCTATGATACTTTTGTTAAAAGAAAAACCT---------------GAAAAAGCAGTTTATAATCGTCGTCTTGTAGACTATAAACACTGTAGTTTATTACAACAATATATTGGATTGGGTGGTAAAATATTATCAAGACGGCAAACGCGCTTAACAGCAAAACAACAACGTTACATAGCTAAAACAATTAAAAGTGCAAGAATTATGGGATTTTTACCTTTTGTAAGTAAAGAAAAAGGTTTTTTCAGATAA------
                Jenufa_perforata  ------------------------------------------------------------------------------------------------------------------------ATGAAAAATTTAAATAAAAAAAATAAA------------------------------------------------------------------------------------------------------------------------------------------------------------------------------------------------------AAATTTAATGTAAATCGAGGATCT---------------------------------------------------------------------------------------------------------------------------------------------------------------------------------------------------------------------------------AAAAATCAAATTTACAAC------------------------------------------------------------------------------------------------------------------------------------GGAGTAGGTTCTCGAGTTCTTTCTGTTTCTCAGATTGAAAATAGATCTAAAAATCGTTTT---------------------------------------------------------------------------------------------------------------------------------------------------------------------------------------------------------------------------------------------------------------------------------------------------------------------------------------------------------------------------------------------------------------------------------------------TCATCTAAACAAAAATCAAATTCAATAGGATTTAAT---------------------CAAAAAAAACAAATTAAACCCATTATTCCACCAAATTCCATGGTTTTGTTATTAAAAGAAAAACCT---------------GAAAAAGCAATTTATAATCGCCGTCTTATTGACTATAAACATTGTAGTTTATTACAACAGTATATAGGATTAGGTGGGAAAATTTTGCCAAGAAGACAAACTCGTTTAAGTGCAAAACAACAACGTTATATAGCTAAAACAATTAAAAGTGCAAGAGTTATGGGATTTTTACCTTTTGTTAGTAAAGAAAAAGGTTTTTTTAGATAA------
            Kirchneriella_aperta  ------------------------------------------------------------------------------------------------------ATGAATGAAAATACAACAAGTACTCATACAAATTTATTGAAAGAAAAACCATCGACAAATTTGTTGAAAATT------------------------------------------------------------------------------------------------------------------------------------------------------------TCTGGAACAACACGCAATCAAAATAGCGTGCAAAAGAAAAAAACGGAAATTTTTACTAAAAAGTATAGTCCTAAAGGAACTGGTTCACGT---------------------------------------------------------------------------------------------------------------------------------------------------------------AATGATGGTAAACAATCGGTAAGTTCATCT------------------------------------------------------------------------------------------------------------------------------------ACACTTAGACGTCGTAAAGTCTTATCAATTTCACAATTATTACTTCGAGTACAAAAACAAAAA------------------------------------------------------------------------------------------------------------------------------------------------------------------------------------------------------------------------------------------------------------------------------------------------------------CAACGTCAA------------------------------------------------------------------------------------------------------------------------TTCAATCAAAAAAAA------------------------------------------CGCCAAAAGCCTGTGAAACCTATTATTCCACCGAAATCACTTATTATTATTTTAAAAGATAAGCCA---------------GAAAAAGCAGTTTATAATCGTAGAATTATTGACTATAAACATTGTGGGTTATTACAACGTTATATTGGGTTAGGTGGGAAAATTCTTCCGAGAAGACAAACGAAATTAACGGCCAAACAACAACGTTATGTAGCAAAAACAATTAAAAGTGCTCGAATCATGGGACTTCTACCATTTGTTACAAAAGAGCGCGGTTTTTTTAGATAA------
        Koshicola_spirodelophila  ------------------------------------------------------------------------------------------------------------------ATGTCATTAAATACTAAAAATTTTCTAAATAATCCCGTAGGGAATGAAGTGGGATGGGGACCCCACTCTTCTTTTATTACACGCGGAGTTTTTTCTATTAGACCTACTTCTTTTAGAGCGTCTGTTTTTTTA---------------------------------------------------------------------------AAAAAAAGGAACCAATCACAAAAGTTGAATGCGCTCTTTATGTCGCGA---AGT---------------------------------------------------------------------------------------------------------------------------------------------------------------------------------------------------------------TCAAATTCGCCAATCAATAATAATAATAATCCTAAAGCTTTGAATCAAAAAAAACCTATTACTTTTAATATAGGT---------------------------------------------------------------------------------------ATTAAAGGAAACAAACGTCGTTCTTTTCGAAACCTATTACAGGAAAAACGTGACCAAGCTCTAAGAGATTCT---------------------------------------------------------------------------------------------------------------------------------------------------------------------------------------------------------------------------------------------------------------------------------TTACGTGAAAGAAATATTCAACGAGGT---------------------------------------------------------------------------------------------------------------------TATTTAGCTCCGAAA---------------------------------------GGTGATAAGAAGCGTACAATACCGGTCATTCCGCCAAAATCAATTTTTATTATTTTAAAATCAAAAAAA------------------AAAGTGATTTATGACCGAAAATTTGTCGATTATAAAAATCGTGGATTATTACTTGAATATATAAGTTTTGATGGTAAAATTTTACCAAAACGAAAAACAGGAATTACTACTAAACAACAAAGATATTTAACAAAAGCTATTAAAACAGCTAGAATTTTAGGTCTTTTACCTTTTGTTCAAAAAGAAAAAAATGTGTTTAGATAA------
             Lobochlamys_culleus  ------------------------------------------------------------------------------------------------------------------------ATGCGAACTTTTAACACAAATTCT---------------------------------------------------------------------------------------------------------------------------------------------------------------------------------------------------------TCATTAAAAAATAATAAAACAAAT---------------------------------------------------------------------------------------------------------------------------------------------------------------------------------------------------------------------------ACTAAAGTAAACCGCTTCTCTTCA------------------AGTTTCGGTAGCAAAGGAGGGCTTGACTCTAAAAAG---------------------------------------------------------------AATAAAAATCAAGTTAAAACACTTCCATCTGTATTATCTCTTTCACAATTATTAGCACAGTATAGGCAACAACGT------------------------------------------------------------------------------------------------------------------------------------------------------------------------------------------------------------------------------------------------------------------------------------------------------------CAAAAAAAC------------------------------------------------------------------------------------------------------------------------TTAAGTCAACAAACA------------------------------------------GGTAAAAAAAATATTCGACCTATAATTCCACCAAAATCTTTAATTATTATTTTAAAAGAAAAACCA---------------GAGAAAATCGTTTATCATCGTCGAATTATTGATTATAAACATTGTGGATTATTACAAAGATATATTGGTTTAGGTGGAAAAATTTTACCAAGAAGACAAACACGCTTGACTGCAAAACAACAAAGATTTGTGGCAAGAGCTATTAAAAGTGCTCGAATTATGGGTTTATTACCATTTGTTAGTAAAGAGCGCGGGTTTTTCAGATAA------
              Lobochlamys_segnis  ------------------------------------------------------------------------------------------------------------------------ATGCGAACTTTTAAATCTAATTCT---------------------------------------------------------------------------------------------------------------------------------------------------------------------------------------------------------TCTTCAAAAAACTCTAAAGCAAAA---------------------------------------------------------------------------------------------------------------------------------------------------------------------------------------------------------------------------AGTAAAACAAAAAATAATTTTTCG------------------AATTTTGGC------------------------------------------------------------------------------------------AATAAAAACCAAATTAAAGTGCTTCCATCAGTTTTATCATTGTCACAACTTTTAGCACAATATAGACAACAACGT------------------------------------------------------------------------------------------------------------------------------------------------------------------------------------------------------------------------------------------------------------------------------------------------------------CAAAAAAAT------------------------------------------------------------------------------------------------------------------------GGAAATCAACAAATA------------------------------------------ACGAAGAAACCTATAAGACCAATAATTCCGCCAAAATCTTTAATTATAATTTTAAAAGAAAAACCA---------------GAAAAAATTGTTTATCATAGACGTATAATTGATTATAAACATTGTGGATTATTACAAAGATATATAGGATTAGGAGGAAAAATTTTACCAAGACGACAAACACGTTTGACAGCAAAACAACAAAGATTTGTAGCAAAAGCTATTAAAAGTGCTAGAATTATGGGGTTATTACCTTTTGTTAGTAAAGAACGTGGCTTTTTTAGATAA------
             Microglena_monadina  ------------------------------------------------------------------------------------------------------------------------ATGGCTATTATTAAATTGAAACCTAAATTCGTATTTAAATTT------------------------------------------------------------------------------------------------------------------------------------------------------------------------------ATTAAATGGAAACCAAAAACTACTAAAAAAAAA---------------------------------------------------------------------------------------------------------------------------------------------------------------------------------------------------------------------------------AAAAAAAAAGGTTTACAC------------------------------------------------------------------------------------------------------------------------------------AACTTTACTAGACGTGTTTTATCGGTATCTCTGTTATTAAAACGTACGAGACGACGACTT---------------------------------------------------------------------------------------------------------------------------------------------------------------------------------------------------------------------------------------------------------------------------------------------------------------------------------------------------------------------------------------------------------------------------------------------TTAAGAAAT------------------------------------------------TTTTCTTTTTCTATCAAACCAATAATTGCACCAAAATCTTTTGTAATTATTCTAAAAGAAAAACCA---------------AGAAGAGCAACTTATAACGAACGTATTATTGATTATAAAAACTGTGTTTTTCTTCAAAATTATATTGGGTTAGGTGGTAAAATTTTACGTCGTCAAAGAACTAAGTTAAGTTCAAAAAATCAAAGATTTATTGCAAAAACTATTAAAACTTCAAGAATGGTATCATTACTACCTTTTGTTAGTAAAGAAAAAGGATTTTTTAGATAA------
                   Microspora_sp  ------------------------------------------------------------------------------------------------------------ATGAAAAAAATTATGGTATTTTTACAAAATAATCAA---------------------------------------------------------------------------------------------------------------------------------------------------------------------------------------------------GTAAAAAAATCTAAAAATAGAAAACCAATGAGTTCA------------------------------------------------------------------------------------------------------------------------------------------------------------------------------------------------------------------------GCTTCTCGAAGAACTCGT------------------------------------------------------------------------------------------------------------------------------------------------CGCCAAGCTTTATCTGTTTCTCAAATATTACTACGTTTGCGAAACCGAAAA------------------------------------------------------------------------------------------------------------------------------------------------------------------------------------------------------------------------------------------------------------------------------------------------------------AAACGTTTT------------------------------------------------------------------------------------------------------------------------ACTGACAAAAAACAA---------------------------------------------CCCAAACAAGTTAATCCTATTATTCCACCAAAATCTTTAATGATTATTTTAAAAGATAAACCT---------------GAAAAAGCTTTGTATAATCGAAGATTAATTGATTATAAACATTGTGGTCTTTTACAGAAATATATTGGTTTAGGAGGGAAAATTTTGTCAAGAAAGCAAACTCGTTTATCTGCAAAGCAGCAACGATATATAGCCAAAACAATTAAAAGTGCTCGTATTATGGGGTTACTACCTTTTGTTAGCAAAGAAAAAGGTTTTTTTCGTTAA------
         Mychonastes_homosphaera  ------------------------------------------------------------------------------------------------------------------------ATGCGTAATTCAGTATTGCCT------------------------------------------------------------------------------------------------------------------------------------------------------------------------------------------------------TCTAAAACTCAAGGGACATATTCA------------------------------------------GGTCGTGGGCCAAAG---------------------------------------------------------------------------------------------------------------------------------------------------------------ATTGAAGCGCCAACATCGCGTCGTTCAAAC------------------------------------------------------------------------------------------------------------------------------------------------CGTAAGGTTTTATCTGTGTCTCAGATTTTTGTCAAAGTTCGTAAAGATAAA------------------------------------------------------------------------------------------------------------------------------------------------------------------------------------------------------------------------------------------------------------------------------------------------------------CAGCGTCGT------------------------------------------------------------------------------------------------------------------------GTGAACGACACACGT------------------------------------------CGCCAAAAACCTTTAAAACCCGTAATTCCACCAAAATCATTAATTATTATTTTAGCTGATAAAGTG---------------GACAAAGCGGTTTACAACCGTCGTTTAATTGATTACAAACACTGTGGTTTATTACAACGTTATATTGGTTTAGGCGGTAAAATTTTACCACGTCGTCAAACACGTTTAACAGCAAAGCAACAACGTTACATTGCTAAAACAATTAAAAGTGCGCGTATTATGGGCTTATTACCATTCGTAGCAAAAGAACGTGGATATTTCAGATAA------
             Mychonastes_jurisii  ------------------------------------------------------------------------------------------------------------------------ATGCGTAATTCAGTATTGCCT------------------------------------------------------------------------------------------------------------------------------------------------------------------------------------------------------TCTAAAACTCAAGGGACATATTCA------------------------------------------GGTCGTGGGCCAAAG---------------------------------------------------------------------------------------------------------------------------------------------------------------ATCGAAACGCCAACATCACGTCGTTCGAAC------------------------------------------------------------------------------------------------------------------------------------------------CGTAAGGTTTTATCTGTGTCTCAGATTTTCGTCAAAGTTCGCAAAGATAAA------------------------------------------------------------------------------------------------------------------------------------------------------------------------------------------------------------------------------------------------------------------------------------------------------------CAACGTCGT------------------------------------------------------------------------------------------------------------------------GTGAACGACACACGT------------------------------------------CGTCAAAAACCTTTAAAACCCGTTATTCCACCAAAATCATTAATTATTATTTTAGCGGATAAAGTG---------------GATAAAGCGGTATACAACCGTCGTTTAATTGATTACAAACACTGTGGTTTATTACAACGTTATATTGGTTTAGGCGGCAAAATTTTACCACGTCGCCAAACACGTTTAACAGCAAAACAACAACGTTATATTGCTAAAACGATTAAAAGTGCACGTATTATGGGATTACTACCATTCGTAGCCAAAGAACGTGGATATTTTAGATAA------
             Neochloris_aquatica  ---------------------------------------------------------------------------------------------------------------------------------------------------------------------------------------------------------------------------------------------------------------------------------------------------------------------------------------------------ATGAAAACTACTACAAAC------------------------------------------------------------------------------------------------------------------------------------------------------------------------------------------------------------------------------------------------AGTTTATCAAGA------------------------------------------------------------------------------------------------------------------------------------------------ACTAAAGTTTTATCTGTTTCTCAAATTTTAGCACGTGTCACAAAGCAAAAA------------------------------------------------------------------------------------------------------------------------------------------------------------------------------------------------------------------------------------------------------------------------------------------------------------CAACGTTTG------------------------------------------------------------------------------------------------------------------------CTAGAACAAAAAAAA------------------------------------------AGTAAAAAACCATTAAAACCAATAATCCCACCCAAATCTTTTTTAATTCTTCTGAAAGAAAAACCT---------------GAAAAAGCTATTTATAATTCTAGAATTATTGATTATAAACATTGCGGATTATTACAAAAATATATTGGTTTAGGAGGAAAAATTTTACCTCGTAGACAAACCAAATTGTCAGCTAAACAACAACGCTATATTGCTAAAACAATTAAAAGTGCTAGAATTATGGGACTTTTACCTTTTGTTACAAAAGAAAAAGGCTTTTTTAGATAA------
        Oedocladium_carolinianum  ---------------------------------------------------------------------------------------------------------------------------ATGAAAATAAATTTTATTTTATCA---------------------------------GAACAATTTCCCATA---------------------------------------------------------------------------------------------------------------------------------------------------------AATGATTTGGAAATCACTAAT---------------------------------------------------------------------------------------------------------------------------------------------------------------------------------------------------------------------GTTAATTGGAATTTAAATCAATCAAAAAAATCTAAAGGAAGGAGC---------------------------------------------------------------------------------------------------------------------GAAGCGACTTTAGGACGTCGACATTATCGAAATAGATTACAAGAAAAAAGACAACAAAATTTTCAAGCGTAT---------------------------------------------------------------------------------------------------------------------------------------------------------------------------------------------------------------------------------------------------------------------------------TTAATGCAACGACGTATTCGTAGTGGA---------------------------------------------------------------------------------------------------------------------TTTGAAACCCCAAAA---------------------------------------CTTGATAAAAAACGAGCAATACCCGTTATTGCACCGAAATCTATTTTTATACTTTTAAAACCCAAAAAT------------------AAGATAATTTACGATCGTAAATTTATTGATTATAAAAACCGTAGTTTATTACAAGAATATATAAGTTTTGATGGTAAAATTCTTCCAAAAAGAAAAACAGGAATTACGACAAAACAACAACGATTTTTGACAAAAGCTATTAAAACAGCCCGTATTCTTGGTTTGCTCCCATTTGTAAAAAAAGAGAAAGGATTTTTTCGATAA------
        Oedogonium_angustistomum  ------------------------------------------------------------------------------------------------------------------------ATGCAAATAATAAATATTAATTTGTCA---------------------------------GAGGACTTTTTCCAA---------------------------------------------------------------------------------------------------------------------------------------------------------AAGAATTTAGAAAAAAACCAT---------------------------------------------------------------------------------------------------------------------------------------------------------------------------------------------------------------------------TTTAATCTTAATCAATCAAAAAAACCTAAAGGA------------------------------------------------------------------------------------------------------------------------------ACACAACAAGGACGTCGACATTATCGAAATAGATTGCAAGAAAAAAGACAACAAAATTTTCAAGCATAT---------------------------------------------------------------------------------------------------------------------------------------------------------------------------------------------------------------------------------------------------------------------------------TTAATGCAACGACGTATTCGTAGTGGA---------------------------------------------------------------------------------------------------------------------TTTGAAACTCCAAAA---------------------------------------CTTGATAAAAAAAGAGCTATACCGGTTATTGCACCGAAATCTATTTTTATACTTTTAAAACCAAAAAAT------------------AAAATAATTTATGATCGTAAATTTATTGATTATAAAAATCGTAGTTTATTACAAGAATATATAAGTTTTGATGGGAAAATACTTCCAAAAAGAAAAACAGGGATTACTACAAAACAGCAACGATTTTTGACAAAAGCTATTAAAACAGCTCGTATTCTTGGTTTATTACCATTTGTAAAAAAAGAAAAAGGATTCTTTCGCTAA------
            Oedogonium_cardiacum  ------------------------------------------------------------------------------------------------------------------ATGAAAATAATAAAAATAAATATAAGTTTAACA---------------------------------GAAAAATTTATCAGA---------------------------------------------------------------------------------------------------------------------------------------------------------AATGATTTAGATTCATACAATTATACG---------------------------------------------------------------------------------------------------------------------------------------------------------------------------------------------------------------TATAATTGGAATCTTAATCAATCAAAAAAATCTAAAGGA------------------------------------------------------------------------------------------------------------------------------ATCCAGCAAGGACGTCGACATTATCGAAATAGATTGCAAGAAAAACGACAACAAAATTTTCAAGCCTAT---------------------------------------------------------------------------------------------------------------------------------------------------------------------------------------------------------------------------------------------------------------------------------TTAATGCAACGACGTATTCGTAGTGGA---------------------------------------------------------------------------------------------------------------------TTTGAAACTCCAAAA---------------------------------------CTTGATAAAAAAAGAGCTATACCGATTATTGCACCGAAATCTATTTTTATACTTTTAAAACCAAAAAAT------------------AAAATAATTTACGATCGTAAATTTATTGATTATAAAAATCGTAGTTTATTACAAGAATATATAAGTTTTGATGGAAAAATCCTTCCAAAAAGAAAAACAGGAGTTACTACAAAACAGCAAAGATTTTTAACAAAAGCTATTAAGACAGCTCGTATTCTTGGTTTATTACCATTTGTAAAAAAAGAGAAAGGATTCTTTCGCTAA------
          Oogamochlamys_gigantea  ---------------------ATGCAAAATTTAACAAGAAAAATTTTGAAT------------------------------------------GGCAACCTAGAAAAAGGTTTGTTGACTATCAATGTTTTTAAAATTTCGGAACAAGCTTCTCAAGGACAAAAAAAACGTTCTTGGGGTGGACAA---------------------------------------------------------------------------------------------------------------------------------------------------------AGATTAAGCCAAAAGGGAACCCCTGCTAAC---------------------------------------------------------------------------------------------------------------------------------------------------------------------------------------------------------------------------AATCGAATTGGTCGTCAATTTGCAAATACACAAGGAAGCATAAAAAATGGATCACAAACTCGTCTAAAGGGTAAACAAAAA------------------------------------------------------ATGCTAAATCAAAAGCAAATAAAATCTGGGATAAAAGTTTTATCACTTTCACAACTTTTAGCAGGTTTTAGGCAAGAACGT------------------------------------------------------------------------------------------------------------------------------------------------------------------------------------------------------------------------------------------------------------------------------------------------------------CAAGAAAAA------------------------------------------------------------------------------------------------------------------------ATAGATCAACAAAAA------------------------------------------CGACCAGCACCGATTAAACCAATTATTTTGCCAAAATCTTTTGTTATTATTTTAACGGAAAAACCA---------------AAAAAAATAGTTTTTAATCGTCGAATTATTGATTATAAACACTGTGGTTTACTACAACGATATCTTGGTTTAGGTGGTAAAATTTTACCAAGACGTCAAACTCGTTTAACCGCAAAACAACAACGATTTGTTGCAAAAGCTATAAAGAGTGCACGTGTAATGGGTCTGTTACCTTTTGTGAGTAAAGAACGTGGCTTTTTTAGATAA------
          Ourococcus_multisporus  ------------------------------------------------------------------------------------------------------ATGAACGAAAATACTTCAACTTCAAATTCTAATTTTTCAAAAGAAAAATCATTGACT---------------------------------------------------------------------------------------------------------------------------------------------------------------------------GGATCTTTAACACGAAGTCAAAATAGTTTTCAAAAAAAA------------------------TCAAATGCCGAGGGTCTGGGTGCGAAACCCCCTGCTAGCGCAAGCTCACTAAAAGGG------------------------------------------------------------------------------------------------------------------------------ACTTCTAAAGCTACAAATTCACGTAATAATAACTCTAAA------------------------AAATTAGCCACTACGTCAACACGAGGGGTA------------------------------------------------------AGGGGGCGAAGCCCACAACCTTTTCGACGCCGTAAAGTTCTATCGGTTTCACAACTATTAGTTCGCGTACAAAAACAAAAA------------------------------------------------------------------------------------------------------------------------------------------------------------------------------------------------------------------------------------------------------------------------------------------------------------CAACGTCAA------------------------------------------------------------------------------------------------------------------------TTAACTCAAAAAAAA------------------------------------------AGACAAAAACCGATTAAACCGATTATTCCACCAAAATCTTTAATTATTATTTTAAAAGATAAACCA---------------GAAAAAGCGATTTATAATCGTCGTATTATTGATTATAAACATTGTGGTTTATTACAACGCTATATTGGTTTAGGCGGTAAAATTCTTCCTAGAAGACAAACTAAATTAACTGCAAAGCAACAACGTTATATTGCAAAAACAATTAAAAGCGCTAGAATCATGGGATTACTACCATTTGTAACTAAAGAAAGAGGTTTTTTTAGATAA------
           Palmellopsis_texensis  ------------------------------------------------------------------------------------------------------------------------ATGCGAACTTTAAAAAGAAATTTAGCAAGA---------------------------------------------------------------------------------------------------------------------------------------------------------------------------------------------TCAAATAAACAAAAAAATACTTTAAAAAAAAAATTTACTAAATTTGTACTACCTGCTGCTCCT------------------------------------------------------------------------------------------------------------------------------------------------------------------------------------------GTTGGGTTCAATCAAAAACAAAGTAATTTTTCTGCTTCACAACGAAAAGGACAAGCTTCAAAAAAAGGTGGTCCTAACTCA------------------------------------------------------AAAAATAATAGCAACTCTGTTGCTTCGCAACAAAGAGCTTTATCTCTTTCGCAGCTTTTGGCCCGTTTAAGACAACAACGT------------------------------------------------------------------------------------------------------------------------------------------------------------------------------------------------------------------------------------------------------------------------------------------------------------CAAAAAAAA------------------------------------------------------------------------------------------------------------------------GTAGATCAAGAAAAG------------------------------------------CGCCAAAAACCTATTAAACCTATTATCCCACCTAAATCATTAGTTCTTATTTTAAAAGAAAAACCT---------------GAAAAAATTGTTTATAATCGTAGAATAATCGACTACAAACATTGTGGCTTATTGCAACGTTATATTGGGCTAGGAGGCAAAATTTTACCTAGACGTCAAACTCGTTTAACAGCAAAACAACAACGATATGTAGCAAAAACAATTAAAAGTGCACGTGTTATGGGATTATTACCATTTGTTAATAAAGAACGTGGTTTTTTTAGATAA------
         Parallela_transversalis  ------------------------------------------------------------------------------------------------------------------------ATGACATTTAAGTCTTCT---------------------------------------------------------------------------------------------------------------------------------------------------------------------------------------------------------GTCAAAACTTCAAAAAATCTAAAATTGCTTAGTTCA------------------------------------------------------------------------------------------------------------------------------------------------------------------------------------------------------------------------TTGTCTCGACGAACTACT------------------------------------------------------------------------------------------------------------------------------------------------CGTCAAGCTTTGTCTGTTTCTCAGATTTTATTACGTTTGCGAAAACGAAGA------------------------------------------------------------------------------------------------------------------------------------------------------------------------------------------------------------------------------------------------------------------------------------------------------------AAGCGTTCA------------------------------------------------------------------------------------------------------------------------ATTGAAAAAAAACAA---------------------------------------------CAAAAACAAGTAAAACCAATTATTCCACCAAAATCTTTAATTATTATTTTAAAAGATAAACCT---------------GAGAAAGTTTTATATAATCGCCGTCTTATTGATTACAAATATTGTGGTTTATTACAAAAATATATAGGTTTAGGAGGTAAAATTCTGCCTCGAAGACAAACTCGTTTAACTGCTAAGCAGCAACGATATATAGCTAAAACGATTAAAAGTGCTCGTATTATGGGGTTCTTACCTTTCGTTAGTAAGGAAAAAGGCTTTTTTCGATAA------
               Pediastrum_duplex  ------------------------------------------------------------------------------------------------------------------------ATGTTAACAAAAAATTTTAGTAAAATAAAA------------------------------------------------------------------------------------------------------------------------------------------------------------------------------------------GCAATTAAATCACAAATGAAAGATACTAAAAAC---------------------------------------------------------------------------------------------------------------------------------------------------------------------------------------------------------------------------------CGTGGGTTATCAAGA------------------------------------------------------------------------------------------------------------------------------------------------CGTAAAGTTTTATCTGTTTCCCAAATTTTAGCTCGTGCTACAAAACAAAAA------------------------------------------------------------------------------------------------------------------------------------------------------------------------------------------------------------------------------------------------------------------------------------------------------------CAAAAAATG------------------------------------------------------------------------------------------------------------------------TTAGAGCAACGTAAA------------------------------------------AGTAAAAAACCTATGAAACCAATTATTCCACCTAAATCTTTTTTAATTCTATTAAAAGAAAAACCA---------------GAAAAAGCAATTTATAACTCAAGAATCATTGATTATAAACATTGTGGTTTGTTACAAAGATATATTGGATTAGGGGGGAAAATTTTACCTCGCAGACAAACAAAATTAACTGCAAAACAACAACGTTATATTGCAAAAACAATTAAAAGTGCACGAATTATGGGTCTATTACCATTTGTAACAAAAGAAAAAGGTTTTTTTAGATAA------
           Phacotus_lenticularis  ---------------------------------------------------------------------------------------------------------------------ATGTTTAGAGGTATTAAAAATAAAGCAAAAAAAGCAAGA---------------------------------------------------------------------------------------------------------------------------------------------------------------------------------------AAATTAAGAGCAAAGTCAACATCATTTGGTCACCGA------------------------------------------------------------------------------------------------------------------------------------------------------------------------------------------------------------------------AAGTATAAACGCCGT---------------------------------------------------------------------------------------------------------------------------------------------------------GTTTTATCATTATCTCAGTTACTAGGCCAAATTCGAAACAGTCGC------------------------------------------------------------------------------------------------------------------------------------------------------------------------------------------------------------------------------------------------------------------------------------------------------------CAACAAAAA------------------------------------------------------------------------------------------------------------------------GGTGACCAAAAAGGAAGTTCAGGAAATTCTGGAAAAAATCTAAGTCAGCCTCGTTTAAATCAAAAACCGATTAAACCAATTATTCCACCTAAATCACTGATTATTATTTTACGTGAAAAACCT---------------GAAAAGGCAGTTTATAACCGTCGTATTATTGATTATAAACACTGTGGTTTATTACAACGTTATATTGGTTTAGGTGGTAAAATCTTACCACGTCGACAAACACGTTTATCAGCAAAACAACAACGTTATGTTGCCAAAACAATTAAAAGTGCACGTGTAATGGGTTTATTACCTTTTGTTAGCAAAGAAAAAGGTTTCTTTAGATAA------
              Pleodorina_starrii  ------------------------------------------------------------------------------------------------------------------------ATGAGAGGTTTAAAATCAAAAAAACCTAAA---------------------------------------------------------------------------------------------------------------------------------------------------------------------------------------------AGACAAGCTCAAAAAACATCTTTTCGCAAA---------------------------------------------------------------------------------------------------------------------------------------------------------------------------------------------------------------------------------TTTCGTCGTAAA---------------------------------------------------------------------------------------------------------------------------------------------------------GTTTTATCTTTATCACAAATTTTATCTGGTTTAAGACAACAGCGT------------------------------------------------------------------------------------------------------------------------------------------------------------------------------------------------------------------------------------------------------------------------------------------------------------AATCAAAAG------------------------------------------------------------------------------------------------------------------------CAAGACCAACAAAAA------------------------------------------CGACAAAAACCAATTAAACCTATTATCCCACCAAAAACATTAGTAATTATTTTAAAAGAAAAACCT---------------GAGAAAAAAGTTTATAATCGACGTATTATAGATTATAAACATAGTGGTTTATTACAGCGCTATATTGGTTTAGGCGGAAAAATTTTATCAAGAAGACAAACACGTTTAACAGCAAAACAACAAAGATACGTTGCTAAAACAATTAAAACAGCACGTGTTATGGGTTTATTACCTTTTGTTAGTAAAGAACGCAGTTTTTTTAAATAG------
          Protosiphon_botryoides  ---------------------------------------------------------------------------------------------------------------------------------ATGGAAAATAAATAT---------------------------------------------------------------------------------------------------------------------------------------------------------------------------------------------------AAAAATTCTAAACAAAAAAATAAAAATGCTGATAAA------------------------------------------------------------------------------------------------------------------------------------------------------------------------------------------------------------------------AAAGGTTTTTCTGGA------------------------------------------------------------------------------------------------------------------------------GGGAAAAACAAACAATCACGTAGTCGTGTATTATCATTAACACAATTATTAAGTCGTGTTAGAAAACAACGTCCTGGTATTATTTCTTCTCCTGTAGGAACAGTTGCAGCTTCTGTAAGCTCTTCTTTCGGGAAACCACGTAATTTACAGTTTGCTGGCGATGCTCGTACAAATCAAAAAGGTGTAGGTTCTTATGGAAATTCT---------------------------------------------------------------------------------------------------------TTTGGAGAAGTTAAAGGAAAAGGCGCAAGTTTAGGTGGAATGACTAAAGGTGGAAGTCGTATGGAAAGTCAA------------------------------------------------------------------------------------------------------------------------AAAGAAGAACAAAAA------------------------------------------CGTCAAAACCCTATTAAGCCAATTATTCCACCTAAGTCATTAGTTATTATTTTAAGAGAAAAACCA---------------GATAAAATTCTTTACAATCGTCGTATTATTGATTACAAACACTGTGGTTTATTACAACGTTATATTGGTTTAGGTGGTAAAATTTTACCTAGAAGACAAACACGTTTAACGGCTAAACAACAACGTTATATTGCAAAAACAATTAAAAGTGCAAGAATTATGGGTTTACTACCATTTGTAAGTAAAGAAAAAGGTTTCTTTAGATAA------
  Pseudomuriella_schumacherensis  ---------------------------------------------------------------------------------------------------------------------ATGAGTACAAACAATAAATTTTTAAAAACGTCTCAAAATTCTACATATTCAAACAATACTTCTAGAGGAAAAGTAGGT---------------------------------------------------------------------------------------------------------------------------------------TTCTCTTCAACAGGAAACACAAAAAATTTTAGTGCACAAAGTAATTCAAGACAAACGCGAAACAATAATGTA---------------------------------------------------------------------------------------------------------------------------------------------------------------------------------GAAGTTACTGGAAACCTTAGAAAATCAGGG------------------------------------------------------------------------------------------------------------------------------------------------CGTAAAGTTTTATCTGTTTCTCAAATTTTGGCACGTGTTCGTAAACAAAAA------------------------------------------------------------------------------------------------------------------------------------------------------------------------------------------------------------------------------------------------------------------------------------------------------------CAGCGTAAA------------------------------------------------------------------------------------------------------------------------TTAGAACAAAAAAAA------------------------------------------CGTAAAAAACCTATTAAACCCATTATTCCTCCTAAATCATTAATTATTATTTTGACAGATAAAGCGGCTTCTGGCCAAGGAGAAAAAGCAGTTTATAATCGCAGAATTATTGATTATAAACATTGTGGACTACTTCAAAGATATATTGGTTTAGGTGGAAAAATTTTACCTAAAAGACAAACAAAATTAACTGCAAAACAGCAACGTTATGTAGCTAAAACTATTAAAAGTGCTAGGATTATGGGCTTATTACCTTTTGTTACAAAAGAAAGAGGTTTTTTTAGATAA------
              Rotundella_rotunda  ------------------------------------------------------------------------------------------------------------------ATGGATACACAAAAAAAATCTTTTCCTGTAAATGGG------------------------------------------------------------------------------------------------------------------------------------------------------------------------------------------ACAAGATCAACATCTAAAACCGATTTCAAAGACAAAACGCAAATGAGTAAAGGAGGAAAC------------------------------------------------------------------------------------------------------------------------------------------------------------------------------------------------CGTTTGAGTATTTCAACACGT------------------------------------------------------------------------------------------------------------------------------------------------CGAAAAGTTTTATCCGTTTCACAAATTTTAGCTCGTGTAAATAAACAAAGA------------------------------------------------------------------------------------------------------------------------------------------------------------------------------------------------------------------------------------------------------------------------------------------------------------CAACGTAAA------------------------------------------------------------------------------------------------------------------------CTTGAACAGAAAAAA------------------------------------------CGTAAAAAACCATTGAAACCTATTATTCCACCGAAATCTCTTTTAATTATCTTAAAAGATAAACCA---------------GAAAAAGTCATTTATAATCGTCGTATTATTGATTATAAACATTGTGGTTTATTACAAAGATACATTGGTTTAGGAGGAAAAATTTTACCTAGAAGACAAACAAAATTAAGTGCAAAACAACAACGTTTTATTGCAAAAACGATTAAAAGTGCTCGTATTATGGGATTCTTACCTTTTGTTACAAAAGAAAGAGGTTTTTTTAGATAA------
            Scenedesmus_obliquus  ------------------------------------------------------------------------------------------------------------------------ATGAATAATCAATCATTTAACAATTTTTCT------------------------------------------------------------------------------------------------------------------------------------------------------------------------------------------CAAGTCAATTCAAATTCATCATTTTTTGCAGATAAACCAAAAAATCTGCAAAATACCAATTTAGAAATGACAAATGGTACAAATCCCCCTTCATCTTTTTCAAAACAAACTCCT---------------------------------------------------CAAAAAAGACAA------------AGTTTTGGGACAAAT---------------ACAAACTTTTCAAAA------GGAAATTCGTCACGAGGATCTACAAGTAATAAA------------------------------------------------------------------------------------------------------------------------------------------------CGTAAAGTTTTATCTGTTTCGCAAATTTTAGCACGTGTAAATCAAAAAAAA------------------------------------------------------------------------------------------------------------------------------------------------------------------------------------------------------------------------------------------------------------------------------------------------------------CAACGTAAA------------------------------------------------------------------------------------------------------------------------TTAGAACAAAAAAAA------------------------------------------CGTAAAAAACCATTAAAACCAATTATTCCACCAAAATCATTTATTCTGCTTTTTAAAGATAAACCA---------------GAAAAATATGTATATAATCGTCGTATTATTGATTATAAACATTGTGGATTATTGCAACGTTATATTGGTTTAGGAGGAAAAATTTTACCTCGTCGACAAACAAAATTAACAGCAAAACAACAACGTTATGTGGCAAAAACAATTAAAAGTGCTCGAATTATGGGCTTATTGCCTTTTGTTACAAAAGAAAGAAGTTTTTTTAGATAA------
          Schizomeris_leibleinii  ---------------------------------------------------------------------------------------------------------------------ATGCTAAAAAAAATGGGAACTTCAAATAGT---------------------------------------------------------------------------------------------------------------------------------------------------------------------------------------------------------AAAAAAAATCAAAAGCCAATG------------------------------------------------------------------------------------------------------------------------------------------------------------------------------------------------------------------------------------------------------------------------------------------------------------------------------------------------------------------------------------------GTTCAACCTAAACGTAAAAAATATAAAAACGTAATTGATTTAAAGAAAAAAGAAACTGTCAAGTTTTTT---------------------------------------------------------------------------------------------------------------------------------------------------------------------------------------------------------------------------------------------------------------------------------AATTTAAAAAAACAAGAAAGACGTGGCAAAAAA---------------------------------------------------------------------------------------------------------------TTTTCAAAACAAAAA---------------------------------------AAAGAAAAAAGTTTAACATTACCTGTTATCCCTCCAAAATCAGTTTTTATTATATTGAAATCACGTAAT------------------AGAAAAATTTATGATCGTAAACTTATTGATTATAAAAACCGTGGTTTATTACAAGAATACATTAATTTTACAGGGAAAATCATACCAAGACGTAAAACAGGTATTACAACAAAACAACAACGTTATTTAACAAAAGCTATTAAAACTGCTCGTATATTAGGGTTACTTCCTTTTGTAAAAAAAGAAAAAGGTTTTTTTAGATAA------
          Spermatozopsis_similis  ------------------------------------------------------------------------------------------------------------------------ATGGCAAAATTAAATACTACAAAAAAAACG---------------------------------------------------------------------------------------------------------------------------------------------------------------------------------------------AATTCACGTAATTCAAAAATAAAT---------------------------------------------------------------------------------------------------------------------------------------------------------------------------------------------------------------------------------------TCTAGACGTACAAGT------------------------------------------------------------------------------------------------------------------------------------------------CGTCGTGTTTTATCTGTTACTCAATTATTAGCGCGCCTTCGTCGTCAAAAA------------------------------------------------------------------------------------------------------------------------------------------------------------------------------------------------------------------------------------------------------------------------------------------------------------AAACGTAAA------------------------------------------------------------------------------------------------------------------------GGCGATCAAAAACAA------------------------------------------TTAAAAAAACCGATCAAACCAATTATTCCGCCAAAATCTTTGGTTGTATTATTAAAAGATAAACCAGAA---------------AAAGCAATATATAATCGTCGTATTATTGATTATAAACATTGTGGTTTATTACAACGTTATATTGGTTTAGGCGGAAAAATTTTACCTCGTCGTCAAACACGTTTAACGGCAAAACAACAACGTTATGTTGCAAAAACAATTAAAAGTGCTCGTATTATGGGATTATTACCATTTGTAAGCAAAGAAAAAGGATTCTTTAGATAA------
       Stephanosphaera_pluvialis  ------ATGGTCAATTACCAAATGGATAATTTCATCCCTTATTTCGGATTAGGGGCGTCTGCCCCTAATACGACGAATAAAAAAAATCTTGGGGCCCCTTTTGCATTTGCTGCGCGTCCGCTGCGCAGACTGCGCAGCAGCTGCGCAGCGGAGAGGATCATCGGGTTTGGGGTAGTTCCGACCCTGCCTCTGGTTCCACCCCTTCCG---------------------------------------------------------------------------------------------------------------------CTCTGCAGGAGCTGGGACAGGAAGGCCCCAATTTCGGTGAACGGGAAAGGT------------------------------------------------------------------------------------------------------------------------------------------------------------------------------------------------------------------------GTTATACAAAGAAAACATTCC------------CACCTTCATAAGGACAACGCAGTTTTGCGGAACCGAAAAACTGCG------------------------------------------------------CAAAGCGGGCGCACTCCTCTAGTCAAAAAAGATAGTGTTTTATCTTTATCACAGTTATTAAGCGTCATTAGAAAGCAGCGT------------------------------------------------------------------------------------------------------------------------------------------------------------------------------------------------------------------------------------------------------------------------------------------------------------GAACTTAAA------------------------------------------------------------------------------------------------------------------------GCACAACAACAAAAA---------------------------------------CGTCAAAAA---AATATTAAACCTATTATGCCACCTAAAAAACTAGTAATGATTCTAAAAGAAAAACCT---------------GAAAAAATCCTATACAATAGACGCATAATTGACTATAAACATTGTGGATTATTACAACGTTATATAGGTTTAGGTGGTAAAATTTTACCTAGAAGACAAACACGTTTAACTGCAAAGCAACAGCGTTATATAGCAAAAACAATTAAAAGCGCTAGGATTATGGGTTTATTACCATTTGTATCTAAAGAAAAAGGATACTTTAAATAA------
        Stigeoclonium_helveticum  ---------------------------------------------------------------------------------------------------------------------------------ATGGGTACATCAAACACT---------------------------------------------------------------------------------------------------------------------------------------------------------------------------------------------------------CAAAAACCGCAAAAA------------------------------------------------------------------------------------------------------------------------------------------------------------------------------------------------------------------------------------------------------------------------------------------------------------------------------------------------------------------------------------------------CAGGTTCCAAAGCGTAAAAAATATAAAAACTTATTTTCGTTAAAAACAAAA------------------------------------------------------------------------------------------------------------------------------------------------------------------------------------------------------------------------------------------------------------------------------------------------------------------AAAAAACGTGGAAAAAAA---------------------------------------------------------------------------------------------------------------TTTTCAAAAAGAAAA---------------------------------------AAAGGTGGGACTTTAACTTTGCCTGTAATTCCACCTAAATCTATATTTATTCTTCTAAAATCAAGAAAT------------------AAAAAAATTTATGATCGTAAAATTATTGATTATAAAAACCGTAGTTTATTACAAGAATATATCTATTTTACTGGAAAAATTATTCCAAAAAGAAAAACAGGTATTACAACTAAACAACAACGTTATTTAACTAAAGCAATTAAAACAGCAAGAATTCTAGGTTTATTACCATTTGTTAAAAAAGAAAAAGGCTTTTTTAGATAA------
      Treubaria_triappendiculata  ---------------------ATGCAAAACTTTAATTCT------------------------------------------------------------------------------AATAGAAATTTTAAAAAAGAAAAAAGT------------------------------------------------------------------------------------------------------------------------------------------------------------------------------------------------------------AAATTATTAGGTACGAAACGT---------------------------------------------------------------------------------------------------------------------------------------------------------------------------------------------------------------------------------TTTAGACGT---------------------------------------------------------------------------------------------------------------------------------------------------------CATGTATTATCTATAACACAAATTTTAGCTCGTGTTCGAAGACAAAAA------------------------------------------------------------------------------------------------------------------------------------------------------------------------------------------------------------------------------------------------------------------------------------------------------------AAAAAGCAA------------------------------------------------------------------------------------------------------------------------ATCGAACAAAATAAA------------------------------------------AAAAAAAAACCTATCAAACCTATAATTCCACCAAAATCTTTAATTATAATATTAAAAGAAAGACCT---------------GAAAAAGCTTTTTACAATCGTCGAATTATTGATTATAAACACTGTGGTTTATTACAAAGATATATTGGTATTGGTGGAAAAATTTTACCAAGACGAAAAACACGTTTAACTGCAAAACAACAACGTTATATAGCTAAAACGATAAAAAGTGCTCGAATTATGGGATTATTACCTTTTGTAAGTAAAGAAAGAGGTTTTTTTAGATAA------
              Trochiscia_hystrix  ---------------------ATGCAAAACTTTAATTCT------------------------------------------------------------------------------AATAGAAAT---AAAAAAGAAAAAAAT------------------------------------------------------------------------------------------------------------------------------------------------------------------------------------------------------------AAATTATTAGGTACTAAACGT---------------------------------------------------------------------------------------------------------------------------------------------------------------------------------------------------------------------------------TTTCGACGT---------------------------------------------------------------------------------------------------------------------------------------------------------CATGTACTATCTATTACACAAATTTTAGCTCGTGTTCGAAGACAAAAA------------------------------------------------------------------------------------------------------------------------------------------------------------------------------------------------------------------------------------------------------------------------------------------------------------AAAAAGCAA------------------------------------------------------------------------------------------------------------------------ATAGAACAAAATAAA------------------------------------------AAAAAAAAACCTATAAAACCTATAATTCCTCCCAAATCTTTAATTATTATATTAAAAGAAAGACCT---------------GAAAAAGCTTTTTATAATCGTCGAATTATTGATTATAAACATTGTGGTTTATTACAAAGATATATAGGTATTGGTGGTAAAATTTTACCAAGACGAAAAACACGTTTAACCGCAAAACAACAACGTTATATAGCAAAAACTATAAAAAGCGCTCGAATTATGGGATTACTACCTTTTGTTAGTAAAGAAAGAGGATTTTTTAGATAA------
                      Uronema_sp  ---------------------------------------------------------------------------------------------------------------------------------ATGGGTACAGTAGTTAGT---------------------------------------------------------------------------------------------------------------------------------------------------------------------------------------------------------CAAAAATTGTCAAAA------------------------------------------------------------------------------------------------------------------------------------------------------------------------------------------------------------------------------------------------------------------------------------------------------------------------------------------------------------------------------------------------CAATTACCAAAACGTCGAAAATATAAAAATGTTCTTTCTTTAAAAGTAAAG------------------------------------------------------------------------------------------------------------------------------------------------------------------------------------------------------------------------------------------------------------------------------------------------------------------AAAAAACGTGGTAAAAAA---------------------------------------------------------------------------------------------------------------TTTTCAAAAAGAAAA---------------------------------------AAAGGTGGAACATTAACATTACCTGTTATACCTCCTAAATCTGTAATTATTCTTTTAAAATCAAGAAAT------------------AAAAAAATTTATGATCGTAAAATTATTGATTATAAAAACCGAAGTTTATTACAAGAATATATTTATTTTACTGGAAAAATAATTCCAAGAAGAAAAACTGGGATTACTACTAAACAACAACGTTATTTAACAAAAGCAATTAAAACAGCTAGAATTTTAGGCTTATTACCATTTGTTAAAAAAGAAAAAGGATTTTTTAGATAA------
                  Volvox_carteri  ------------------------------------------------------------------------------------------------------------------------ATGAGAGGTTTAAAATCAAAAAAACCCAAA---------------------------------------------------------------------------------------------------------------------------------------------------------------------------------------------AGACAAGCTCAAAAAACATCTATTCGCAAA---------------------------------------------------------------------------------------------------------------------------------------------------------------------------------------------------------------------------------TTTCGTCGTAAA---------------------------------------------------------------------------------------------------------------------------------------------------------GTTTTATCTTTATCACAAATTTTATCTGGTTTAAGACAACAGCGT------------------------------------------------------------------------------------------------------------------------------------------------------------------------------------------------------------------------------------------------------------------------------------------------------------CATCAAAAA------------------------------------------------------------------------------------------------------------------------CAAGAACACCAAAAA------------------------------------------CGACAAAAACCAATTAAACCAATTATTCCACCAAAAACATTAGTAATTATTTTAAAAGAAAAACCT---------------GAAAAAAAAGTTTATAATCGACGTATTATTGATTATAAACATAGTGGTTTATTACAGCGTTATATTGGTTTAGGCGGAAAAATTTTACCAAGAAGACAAACACGTTTAACAGCAAAACAACAAAGATACGTTGCTAAAACAATAAAAACAGCACGTGTTATGGGTTTATTACCTTTTGTTAGTAAAGAACGCAGCTTTTTTAAATAG------
  ;
end;
