# Supplementary material for: Order, please! Uncertainty in the ordinal-level classification of Chlorophyceae
Source: PeerJ. 2019 May 15;7:e6899. doi: 10.7717/peerj.6899 (PMC6525593; doi:10.7717/peerj.6899)
Supplement: Supplemental Information 1 — This compressed folder contains untrimmed, masked alignments for individual chloroplast genes (subfolder nexus), as well as trimmed alignments with appropriate analysis blocks and the consensus trees resulting from these single-gene and concatenated analyses (MrBayes subfolders). Supplementary methods with associated references are included in the SupplementaryMethods.txt file. SVDquartets, BaliPhy, PhyloBayes and RAxML analysis files are in separate subfolders, with their respective resulting tree files. Files associated with MrBayes analysis of the 1st and 2nd positions and the analysis of the 3rd positions are placed in the subfolders 1st_and_2nd_positions_only and 3rd_positions_only, respectively. The 18Splastid_combined subfolder contains the MrBayes analysis materials (alignment and consensus tree) for the analysis including nucleotide plastid data as well as 18S nucleotide data. Documentation, trees and scripts used to create Fig. 3 are included in the “Figure3” subfolder, and documentation for and full results of Treespace analyses are in the “Treespace” subfolder. The results of the AU topology tests are included in a Word document. [file peerj-07-6899-s008.zip › supplementary_alignments_trees/nexus/rpl20.nex]

#nexus

begin data;
  dimensions ntax=67 nchar=393;
  format datatype=dna gap=- missing=?;
  matrix
                                 [----+----|----+----|----+----|----+----|----+----|----+----|----+----|----+----|----+----|----+-100|----+----|----+----|----+----|----+----|----+----|----+----|----+----|----+----|----+----|----+-200|----+----|----+----|----+----|----+----|----+----|----+----|----+----|----+----|----+----|----+-300|----+----|----+----|----+----|----+----|----+----|----+----|----+----|----+----|----+----|----+-400|----+----|----+----|----+----|----+----|----+----|----+----|----+----|----+----|----+----|----+-500|----+----|----+----|----+----|----+----|----+----|----+----|----+----|----+----|----+----|----+-600|----+----|----+----|----+----|----+----|----+----|----+----|----+----|----+----|----+----|----+-700|----+----|----+----|----+----|----+----|----+----|----+----|----+----|----+----|----+----|----+-800|----+----|----+----|----+----|----+----|----+----|----+----|----+----|----+----|----+----|----+-900|----+----|----+----|----+----|----+----|----+----|----+----|----+----|----+----|----+----|----+1000|----+----|----+----|----+----|----+----|----+----|----+----|----+----|----+----|----+----|----+1100|----+----|----+----|----+----|----+----|----+----|----+----|----+----|----+----|----+----|----+1200|----+----|----+----|----+----|----+----|----+----|----+----|----+----|----+----|----+----|----+1300|----+----|----+----|----+----|----+----|----+----|----+----|----+----|----+----|----+----|----+1400|----+----|----+----|----+----|----+----|----+----|----+----|----+----|----+----|----+----|----+1500|----+----|----+----|----+----|----+----]
                                 [---------------------------------------------------------------------------------------------------------------------------------------------------------------------------------------------------------------------------------------------------------------------------------------------------------------------------------------******************************************************************]
                   Ankyra_judayi  ATGACTCGTGTAAAACGTGGAAATGTCTCTCGAAAAAGACATAAAAAAATTTTAAAATTAGTTAAAGGTTTTCGTGGTGCTGCGTCTGGATTATTTCGTACGGCAAATCAACAAAGTATGAAAGCATTGCGTTCATCGTATACTAATCGACGTAAAAAAAAACGTGATTTTCGTCGTTTATGGATTGCGCGAATTAATGCTGCGGTAAGAAAATACGGAATTAATTATAGTGAATTTTTTAATTATTTAAAAACTCAATCTATCAAATTGAATAGAAAAACTATTTCTCAATTAGCAGTATGTGATCCTGAAGCTTTATTACAATTAATTTTAACTACAAAAATTTAA---------------------------------------------
          Atractomorpha_echinata  ATGACTCGTGTAAAACGTGGAAATGTTTCTCGAAAAAGACATAAAAAAATTTTAAAATTGGTTAAAGGATTCCGTGGCTCTGCATCCGCATTATTTCGTACCGCCAATCAACAAAATATGAAAGCACTTCGCTCATCATATACTAATCGACGTAAAAAAAAACGTGATTTTCGTCGATTATGGATTGCCCGAATTAATGCTGCTGTAAGAAAATATGGAATTAATTACAGTGAATTTTTTAATTATTTAAAAAATCAGTCAATAAAATTAAACCGAAAATCGATTTCTCAATTAGCAGTATGCGATCCTGAAGCTTTATTACAATTAATTTTAGCAACAAAATTGAGTTAA------------------------------------------
        Borodinellopsis_texensis  ATGACTAGAGTTAAACGCGGTAATGTGTCACGTAAACGACACAAAAAAATTTTAAAATTATCAAAGGGGTTTCGCGGATCAGCATCTTTATTATTCCGTATAGCAAATCAACAAAGTATGAAAGCTTTAAGATATTCATACTTAAATCGTCGTAAAAAAAAACGTGACTTTAAAAATATTTGGATCACAAGAGTAAACGCCGCTGTACGTCGTTACGGGTTGAATTATAGTGAATTTATGCACTATTTAAAAACACGTTCTATAAAAATAAATAAAAAAATAATAGCTCAATTATCTGTTTGTGACCCTGAAGCTTTCATGCAACTACTGTTATTTTAA------------------------------------------------------
            Bracteacoccus_aerius  ATGACTAGAGTTAAACGTGGTAATGTTTCTCGAAAAAGACATAAAAAAGTCTTAAACATGACAAAAGGTTTTCGCGGAGCTGCTTCTCTTTTGTTTCGTACAGCAAATCAACAAAATATGAAAGCTTTACGTTATTCATATGCGAATCGTCGTAAAAAAAAACGCGATTTTCGTCGTCTTTGGATCACACGTGTAAATGCAGCTATCCATCGCTACGGTATGAATTACAGCGAATTTGCAAATTATTTAAAAATGTGTTCGATTCAATTAAATCGTAAAGTTTTAGCTCAATTATCGATCTGTGATCCAGAAAGTTTTTTACAATTTGTTTTATATGTTAAATCTTCTTAA------------------------------------------
         Bracteacoccus_giganteus  ATGACTAGAGTTAAACGTGGTAATGTTTCTCGCAAAAGACACAAAAAAGTTTTAAATATGACAAAAGGTTTTCGCGGAGCTGCTTCTATTTTATTTCGTACTGCAAATCAACAAAATATGAAAGCACTCCGTTATTCATATACTAATCGTCGTAAAAAAAAGCGTGATTTTCGTCGTCTTTGGATTGCACGTGTAAATGCGGCTATTCGTCGTTATGGTATGAATTACAGTGAATTCGTACATTATTTAAAAAATTGTTCGATTAAATTAAATCGTAAAGTATTGGCGCAATTATCAATTTGTGATCCAGAGAGTTTTTTACAGTTTGTTTTATCTGTAAAATCTGCATAA------------------------------------------
             Bracteacoccus_minor  ATGACTAGAGTTAAACGTGGTAATGTTTCTCGTAAAAGACACAAAAAAGTGTTAACTATGACAAAAGGTTTTCGTGGAGCTGCTTCTATTTTATTCCGTACAGCAAATCAACAAAATATGAAAGCGCTACGTTATTCATATACTAATCGCCGTAAGAAAAAACGTGATTTTCGTCGTCTTTGGATCGCACGTGTAAATGCAGCTATTCGTCGCTATGGTATGAATTATAGTGAATTTATAAATTGTTTGAAAAATTGTTCGATCAAATTAAATCGTAAAGTATTAGCACAGTTATCTATTTGTGATCCAGAAAGTTTTTTACAATTTGTTTTATCTGTTAAATCGCTTTAA------------------------------------------
           Carteria_cerasiformis  ATGACTAGAGTAAAACGTGGTAATGTTTCTCGTAAACGCCATAAAAAAATATTAAAGATGACAAAAGGCTTTCGAGGAGCAGGTTCGGTTCTTTTTAGAACAAGTAATCAACAAAATATGAAAGCTTTACGATCTTCTTATAAAAATCGTCGACAAAAAAAACGTGATTTTCGCCGTCTTTGGATAGCACGTATAAACGGGGCTGTTCGTCGTTATGGATCTAATTATAGTGAATTTATGAATTTTTTAAAGAAACGTTGTATAAAGTTAGATAGAAAAATCATTTCTCAACTAGCGATTTGTGATCCAGAAGCTTTTGTTCAATTACTTTTCATTTAA------------------------------------------------------
              Carteria_crucifera  ATGACTCGTGTAAAACGTGGAAATGTTTCTCGTAAAAGACATAAAAAAATTTTAAAAATGACTAAAGGTTTTCGCGGCGCTGGTTCAGTTCTTTTTAGAACAAGTAATCAACAAAATATGAAAGCATTACGATATTCTTATAAAAATAGAAGACAAAAAAAAAGAGATTTTCGTCGTCTTTGGATTGCTCGAATAAATGGAGCTATTCGTCGTTATGGTAGTAACTATAGTGAATTTATGTTTTTTTTAAAAAAACGTTCAATTAAATTAGATCGTAGAATTATTTCTCAATTAGCTATTTGTGATCCGGAAGCTTTTGTTCAACTCCTTCTTTGTTTTTAA---------------------------------------------------
             Carteria_sp_SAG_8_5  ATGACTAGAGTAAAACGTGGGAATGTTTCTCGTAAAAGACATAAAAAAATTTTAAATATGTCTAAGGGCTTTCGTGGAGCAGGTTCTATACTATTTTGTACAGCTAATCAACAAAATATGAAAGCCTTAAGATATTCTTATAGAAACCGTCGTCAAAAAAAACGTGATTTTAGACGTCTGTGGATTGCACGAGTAAATGCTGCGGTACGTCGTTATGGAACAAGCTATAGTGAATTTATTAACTATCTAAAAAAACGTTCAATTAAATTAAATCGTAAAGTATTAGCACAACTATCAATTTGTGATCCGGCTGCTTTTATGGAATTACTACTATTTTAA------------------------------------------------------
        Chaetopeltis_orbicularis  ATGACTCGAGTTCAAAGAGGTAGTGTTGCGCGAAAAAGACGCAAAAAAGTTTTAAGTATTACTAAAGGTTTTCGTGGTGCTGCTTCAGTTTTGTTTAGAACAGCTAACCAACGATACATGAAAGCTTTAAGATCAGCTTACCGAAATCGTCGTCAAAAAAAACGTGATTTTAGAAGTTTATGGATTTCACGCTTAAATGCAGCTGTTCGAAATAATGGTTTAAGTTACAATGAATTTATTCATGCGTTAAAAACATGTGATATTATTTTGAATCGCCAAATCCTTTCTCAATTAAGTTTGTGTGATTCAAATTCTTTTTCAGCTCTTTATGACAAATTATTACCAATTTTAATGAATTCTTTAAGTAATAAAATAAAAAATAAAATGGCATAA
       Characiochloris_acuminata  ATGACGCGAGTAAAACGTGGAAATGTGTCTCGTAAACGACATAAAAAAATCTTAAAGTTATCAAAAGGATTCCGTGGTTCAGCTTCTGTCCTATTTCGAACTGCTAATCAACAAAGTATGAAAGCTTTACGTTATTCATATAGAAACAGACGTCAAAAAAAACGTGATTTTCGAACAATTTGGATTGCACGTTTAAACGCAGCTGTTCGTAGATACGGTTTAAATTATAGTGAATTAACATTTTATTTAAAAAACAAATCTATTAAATTAAATCGAAAAGTGTTATCACAATTATCTATTTGTGACCCAGAAGCGTTTACACAGTTATTATTATTTTAA------------------------------------------------------
         Chlamydomonas_applanata  ATGACTCGTGTAAAACGTGGTAATGTTTCTCGTAAACGCCATAAAAAAATTTTCAAATTAAATAAAGGTTTCCGTGGTTCTGCATCAGTATTATTCCGTACCGCAAACCAACAAAGTATGAAAGCCTTACGCTATTCATACCGTAACCGTCGTCAGAAAAAACGCGATTTTAGAAGTGTATGGATTGCTCGTTTAAATGCAGCGGTTCGTAGATATGGATTAAATTATTCAGAATTTATTCATTATTTAAAAACACGTAATATTAATTTAAACCGTAAAATTTTAGCACAATTATCTATTTGTGATCCAGAAGCTTTTACACAATTCTTACTTTTTTAA------------------------------------------------------
           Chlamydomonas_nivalis  ATGACTCGTGTTAAACGTGGTAATGTATCTCGAAAACGTCATAAAAAAGTATTAAATATGTCTAAAGGTTTTCGCGGCGCTGGCTCTGTTTTATTTAGAACAGCAAATCAACAGAATATGAAAGCATTACGATATTCGTATCGAAATCGCCGTCAAAAAAAACGTGATTTTAGACGTCTTTGGATTGCACGTTTAAATGCTGCTGTTCGGTGTTATGGTCTTAATTATAATGAGTTTCTGAATTATTTAAAAATACGTAGTATTAAATTAAATCGAAAAATTCTAGCTCAATTAGCAACAGCTGATACTGAAGCCTTTATGCAATTACTTTTATTTTAA------------------------------------------------------
          Chlamydomonas_peterfii  ATGACTCGTGTAAAACGTGGTAATGTTTCGCGTAAAAGACATAAAAAAGTATTAACAATTGCAAAAGGTTTCCGTGGTGCTGCTTCTGTTCTTTTTAGAACATCGAATCAGCAAGTTATGAAAGCTTTACGCTATTCATATCGAAATCGTCGTCAAAAAAAACGTGATTTTAGACGTTTATGGATTGCTCGTGTAAATGCGGCAGTTCGTCGTTATGGATTAAGCTATAGTGAATTTATGAAATATTTAAAAGTACGTTCAATCCAATTAAACCGTAAAGTAGTATCTCAATTAGCAGTTTGTGATCCAGAAGGATTTATGCAATTATTATTATTTTAA------------------------------------------------------
       Chlamydomonas_reinhardtii  ATGACTCGTGTTAAACGTGGTAATGTATCTCGTAAAAGACATAAAAAAATTTTAAATATGTCAAAAGGTTTTAGAGGCGCTGCTTCAACTCTATTCCGTACAGCAAATCAACAAAATATGAAAGCTTTACGCTATTCATATAGAAACCGTCGTCAAAAAAAACGTGATTTCCGTCGTATGTGGATTACACGCGTTAATTCAGCAGTACGTCGTTATGGATTAAATTACAGTGAATTTATGAATTATTTAAAAACACATAAAATTCAATTAAATCGTAAAGTAATTGCACAACTTTCAATTTGTGATCCAGAAGCATTTATGCAATTATTATTATTTTAA------------------------------------------------------
           Chlorococcum_tatrense  ATGACTCGTGTAAAACGTGGTAATGTTTCTCGTAAACGCCATAAAAAGATTTTAAAACTAAATAAAGGATTCCGCGGAGCTGCTTCTGTAGTATTCCGTACAGCTAACCAACAAAGTATGAAAGCATTACGTTATTCATATCGTAATCGTCGTCAAAAAAAACGTGATTTTCGAAGTCTTTGGATTTCACGTTTAAATGCAGCAGTACGTCGCTATGGATTAAATTATTCTGAATTTATCCATTATTTAAAAACTCGTAGTATTAAACTAAACCGAAAAGTTTTAGCACAACTATCAATTTGTGATCCGGAAGCTTTTACACAATTATTACTTTTTTAA------------------------------------------------------
         Chlorogonium_capillatum  ATGACTCGTGTAAAACGTGGGAATGTTTCTCGTAAACGTCATAAGAAAATTTTAAAATTAAATAAAGGTTTCCGCGGAGCGGCATCAGTATTATTCCGTACCGCAAATCAACAAAGTATGAAAGCGTTACGTTATTCTTACCGTAACCGTCGACAAAAAAAACGTGATTTTAGAAGTCTTTGGATTGCAAGATTAAATGCAGCTGTTCGTCGTTACGGTTTAAATTATTCTGAGTTTATTCATTACTTAAAAACTCGTCATATTAAGTTAAACCGTAAAATTTTAGCACAATTATCTATTTGTGATCCAGAAGCTTTTACACAATTATTACTGTTTTAA------------------------------------------------------
           Chloromonas_perforata  ATGACTCGTGTAAAACGTGGTAATGTTTCTCGTAAACGCCATAAAAAAATTTTAAAACTAAATAAAGGATTCCGCGGTGCTGCTTCTGTAGTATTCCGTACAGCTAATCAACAAAGTATGAAAGCATTACGTTATTCATATCGTAATCGTCGTCAAAAAAAACGTGATTTTCGAAGTCTTTGGATCTCACGTTTAAATGCAGCAGTGCGTCGCTATGGATTAAATTATTCTGAATTTATCCATTATTTAAAAACTCGTAGTATTAAATTAAACCGAAAAGTTTTAGCACAATTATCAATTTGTGATCCGGAAGCTTTTACACAATTATTACTTTTTTAA------------------------------------------------------
             Chloromonas_radiata  ATGACTCGTGTAAAACGTGGTAATGTATCTCGAAAACGTCATAAAAAAGTATTAAAAATGTCAAAAGGATTTCGAGGAGCGGGCTCTATTTTGTTTAGAACAGCAAATCAACAAAATATGAAAGCTTTACGCTATTCTTATCGAAATCGACGTCAAAAAAAGCGCGACTTTAGACGTCTTTGGATTGCACGTGTAAATGCTGCTGTTCGTTGTTATGGTTTAAATTATAGTGAATTTATGAATTATTTACAAAAACGAAATATAAAATTAAATAGAAAAATTATCGCTCAGTTAGCTTCATCTGATACTGAAGCCTTTATGCAATTACTATTATTCTAA------------------------------------------------------
               Chloromonas_rosae  ATGACTCGTGTTAAACGTGGTAATGTATCTCGAAAACGTCATAAAAAAGTATTAAATATGTCTAAAGGTTTTCGCGGAGCGGGCTCTGTTTTATTTAGAACAGCAAATCAACAGAATATTAAAGCATTACGATATTCTTATCGTAATCGCCGACAAAAAAAACGTGATTTTAGACGGCTTTGGATTGCACGTTTAAATGCTGCTGTTCGTTGTTATGGTCTTAATTATAATGAGTTTATGAATTATTTAAAAATACGCAGTATTATATTAAATCGAAAAATTATAGCTCAATTAGCAACAGCTGATACTGAAGCATTTATGCAATTACTTTTATTTTAA------------------------------------------------------
         Chlorosarcinopsis_eremi  ATGACTCGTGTAAAACGTGGTAATGTTTCTCGTAAACGTCACAAAAAAATTTTAAAGTTAAATAAAGGTTTCCGTGGTTCAGCTTCAGTATTATTCCGTACAGCTAATCAACAAAGTATGAAAGCGTTACGTTATTCGTACCGTAATAGACGCCAGAAAAAACGTGACTTTAGAAGTGTTTGGATTACAAGATTAAATGCAGCAGTTCGTCGTTACGGATTAAATTATTCAGAATTCATTCATTATTTAAAAACGCGTAGCATCAAACTAAACAGAAAAGTTTTAGCACAATTATCTATTTGTGATCCAGAAGCCTTCACACAATTATTATTATTCTAG------------------------------------------------------
          Chlorotetraedron_incus  ATGACTCGAGTAAAACGTGGAAATGTATCTCGTAAAAGACATAAAAAAGTTTTAAATATGACTAAAGGCTTTCGTGGAGCAGCTTCTTTATTATTCCGTACAGCTAATCAACAAAACATGAAAGCTTTAAGATATTCATATGCAAATCGTCGTAAAAAGAAAAGAGATTTTCGTCGACTTTGGATTGCACGTGTAAATGCAGCTATTCGTCGCTATGGTATTAATTACAGCGAATTTATGTATGATCTTAAAAATTCTACAATTCAATTAAATAGAAAAGTTTTAGCACAGTTATCTATTTGTGATCCAGAAGCTTTTTTACAAATTGTCTTAAAAATTAAAAAAGCTTAA------------------------------------------
      Chromochloris_zofingiensis  ATGACTCGAGTTAAACGTGGTAATATTTCTCGTAAAAGACACCAAAAAGTTTTAAACATGACTAAAGGTTTCCGTGGAGCTGCTTCGGTGCTATTTCGCACAGCAAATCAGCAAAACATGAAAGCTTTACGTTATTCTTATAATAATCGTCGCAAAAAAAAACGCGATTTCAGACGTGTTTGGATTGCACGTGTGAATGGAGCTATTAGACGTTATGGAATGAATTATAGTGAATTTATTTATTATTTAAAAAATTCAACCATTCAATTAAATCGTAAAATATTAGCTCAATTATCGATTTGTGATCCCGAAGCTTTTTTACAATTTGTAATTTTTATTAAAAAAGAAGTAAACTCTTAA---------------------------------
         Cylindrocapsa_geminella  ATGACTAGAGTAAAACGTGGAATAGTTGCAAAAAAAAGACGTAAAAAAATTTTGAAAATTTCTAAAGGATTTAGAGGATCGTCATCCTCTCTATTTCGTACCGCGAATCAACGTGTTTTAAAATCTTTAACATATTCATATATCAACAGTCGAAAAAAAAAACGTATTTTTCGCCGTCTTTGGATAACCAGATTAAATTCTTTTTCTCGAAGAAACGGATTGAATTATCATAAAATGGTTTCTTCTTTTCAAAAAATTTCAATAAAACTAAATAGAAAAACTTTGTCGCAATTAGCGATTTTTGACCAGACACATTTCTCTCATTTTCTTCAAAATACAATTTCACTAATGTAG---------------------------------------
           Desmotetra_stigmatica  ATGACTCGAGTAAAACGTGGAAATGTGTCTCGCAAACGACATAAAAAAATTTTAACAATGTCAAAAGGTTTCCGTGGAGCCGGTTCTGTATTATTCCGTACAGCAAATCAACAAAATATGAAAGCTTTACGTTATTCTTATAGAAACCGACGTCAAAAAAAACGTGATTTTAGACGTATGTGGATTTCTAGAGTAAACGCAGCTGTTCGTCGCTATGGTATTAGTTACTGTGAGTTTATGAATTATTTAAAAACACGCTCTATCAAATTAAATCGTAAAGTAATATCTCAATTATCCGTATGTGATCCAGAAGCTTTTATGCAATTACTTCTTTTTTAA------------------------------------------------------
          Dictyochloris_fragrans  ATGACAAGAGTAAAACGTGGAAATGTTTCCCGTAAAAGACATAAAAAAGTATTAAAAATGGTAAAAGGGTTCCGTGGAGCAGCTTCAAGTTTATTTCGTACTGCAAATCAACAAAATATGAAAGCTTTACGTTATTCATATAATAATCGTCGTAAAAAAAAGAGAGATTTTCGACGTATTTGGATTGTACGAGTTAATGCAGCACTTCGAGGTTACGGTTTAAATTACAGTGAAT--------------------------------------------------------------------------------------------------------------------------------------------------------------
               Dunaliella_salina  ATGACTCGTGTAAAACGTGGTAATGTTTCTAGAAAACGCCATAAAAAAATATTAAAGTTAAATAAGGGTTTCCGTGGTTCAGCATCGGCTCTTTACCGTACTGCTAAACAACAAAATATGAAAGCTTTGCGTTATTCTTATGCTAATCGTCGTCAAAAAAAACGTGAATTTAGAAGTATTTGGATTACACGTTTAAATGCTGCGGTTAGACGTTATGGATTGAATTATTCTGAATTTATTTATTATTTAAAAAATCGTTCAATACAATTAAATCGTAAAGTTTTAGCTCAATTATCAATTTGTGATCCTGAAGCGTTTACACAATTGTTACTTTTTTAA------------------------------------------------------
           Floydiella_terrestris  ATGACTCGAGTTCAAAGAGGTATTGTTGCGCGTAAAAGACGCAAAAAAATTTTAAGTATTACATCAGGTTTTCGTGGTGCAGCATCAGTTTTATTTAGAACAGCTAACCAACGTTATATGAAAGCTTTAAGATCAGCTTATCAAAATCGTCGCCAAAAAAAACGTGATTTTAGAAGGCTATGGATTTCTCGCTTAAACGCTGCTGTTCGAAATAATGGTTTAAGTTATAATGAATTTATTCATGCATTAAAAACATGCAACATTGCTCTAGATCGTCAAATACTTTCCCAATTAAGTTTATGCGACGCTAATTCTTTTGCAGTTCTTTATGAAAAATTATTACCTAATTTAATTCTTTTTCTCAAAACGAAAAAGAAGAGTGTAGAATAA---
         Follicularia_botryoides  ATGACTCGAGTAAAACGTGGCAATGTATTACGCAAAAAGCATAAAAAAGTTTTAAAAATGACAAAAGGATTCCGTGGAGCGGCATCTTTACTATTCCGTACGGCAAACCAACAAAATATGAAAGCCTTACGTTATTCATACATGAATCGTCGCAAGAAAAAACGTGATTTTAGACGTATTTGGATTGCTCGTGTAAATGCTGCAGTTCGTCGTTATGGAATGAATTACAGTGAATTCATTTATTTTGTAAAAAATTCATCTGTAAAACTTAATAGAAAAATTTTAGCACAATTATCAATTTGCGATCCTGATGCTTTTTTATCACTTATTTTAACATTAAATAAAAACCGTACTACTTTATCTTAA---------------------------
         Golenkinia_longispicula  ATGACTCGAGTAAAACGTGGGAGTGTTTCTCGTAAACGCCACAAAAAAATTTTAAAAATGGTTAAAGGTTTTCGAGGAGCAGCATCTTTATTATTTCGTACTGCAAACCAACGAAATCTAAAAGCTTTATCTTATTCTTATCTAAATCGACGAAAAAAAAAACGTGATTTTAGACGTCTTTGGATCACTAGAGTAAATGCAGCCGTAAGACGTCATGCCATGAGTTATAGTGAATTTATGTATTATTTGAAAAAATCCTCTATTAAATTAAATCGAAAAGTCATTGCCCAACTAGCAGTTTTTGATCCAGAAATGTTTATTAGACAAGTTCTTTCATTGCTTGAAAAGTAG------------------------------------------
                Gonium_pectorale  ATGACACGAGTTAAACGTGGGAATGTATCCCGTAAAAGACATAAAAAAGTTTTAAATATGTCTAAAGGTTTTAGAGGTGCTGCAAAAACTTTATTCCGTACAGCAAATCAACAAAATATGAAAGCACTACGCTATTCATATAGAAATCGACGTCAAAAAAAACGTGATTTTCGTCGTATGTGGATAGCACGTGTAAATTCTGCTGTACGTCGTTATGGCTTAAATTATAGTGAATTTATGAATTATTTAAAAAATCATAAAATTGAATTAAATCGTAAAATCATTTCTCAATTATCGATTTGTGATCCAGAAGCTTTTATGCAATTATTATTATTTTAA------------------------------------------------------
         Haematococcus_lacustris  ATGACTCGTGTAAAACGCGGTAATGTTTCTAGAAAACGTCATAAAAAAATATTAAAATTAAATAAAGGATTTCGTGGGGCCGCATCTATTCAATTTAGAACAGCAAATCAACAAAGTATGAAAGCATTACGTTATTCTTATCGTAACCGCCGTCAAAAAAAACGTGATTTTAGAAATGTTTGGATAGGTAGATTAAATGCAGCTGTTCGTGGTTATGGTTTAAATTACTCAGAATTTATCCATTCTTTAAAAATACGTGGTATTAAATTAAATCGTAAAATATTAGCACAATTATCCATTTGTGATCCAGAAGCTTTTACACAATTTTTACTTTTTTAA------------------------------------------------------
              Hafniomonas_laevis  ATGACACGCGTTAAAAGAGGAAATGTTTTACGTAAACGCCATAAAAAAATCTTAAAAATGTCAAAAGGTTTCCGTGGTGCAGCTTCTGTTATTTTTTCTGTATCAAATCAATTAACAATGAAAGCATTACGTTATGCTTTCATGAATCGTCGTAAGAAAAAACGCGATTTCCGTCGTATTTGGATTACACGTTTAAATGGTGCAGTTCGTCGCTATGGTCTTACATATAGTGAATTTATTCGTGATTTACGTTTACATTCTATTCAATTAAATCGTAAAATTTTAGCACAAATCGCATGTATTGATCCTGCAAGTTTTATTAAATTAATTTTATTATTTTAA---------------------------------------------------
            Hariotina_reticulata  ATGACAAGAGTTAAACGTGGAAATGTGTCACGTAAACGTCATAAAAAAGTATTAAATTTTACGAAAGGATTTCGTGGTGCTGCTTCAACATTATTTCGAACAGCAAATCAACAAAATATGAAAGCTTTACGTTATTCGTATGAAAACCGTCGAAAAAAAAAACGTAATTTTAGACGCCTTTGGATTGCTCGAATCAATGCAGCTATTCGTACATATGGATTAAATTACAGTGAATTTTTTTATTTATTAAAACAATCAAAAATTGTTTTGAATAGAAAAGTATTAGCACAATTATCTATTTGTGATCCTGATACTTTTTTAAAATTTGTATTATCTGTTCGATAA------------------------------------------------
                   Jenufa_minuta  ATGACTCGAGTAAAACGT------GTATCGTATAAAAAACATAAAAAAACTTTTAAAATTGTTAAAAGTTTTCGTGGAGCAGGTTCTCGTTTATTTCGTACTGCTATACAACAAAAAATGAAAGCATTACGTTCAGCTTATAATAATCGACGTAAAAAGAAAAGAAACTTCAGATCTCTTTGGATTAGTAGAATTCACGCCATTGTTCGTAATTATGGGATGAATTATAATTCATTTATACAGGGTATGAAAAAGTCGTCTTTCATATTAAATCGAAAAATTTTAGCTCAAGTTTCTATTTGCGATCCAGAATTTTTTTCAAAATTTATTGTATTAATAAAAAATTAA---------------------------------------------
                Jenufa_perforata  ATGACTCGAGTAAAACGTGGGAATGTTTCCCGTAAAAGGCATAAAAAAACTTTAAAAATTGTTAAAGGATTTCGCGGAGCTAGTTCTATTTTATTCCGCACAGCTAATCAAAGAAAAATGAGAGCATTAAGTTCTTCATATACAAATAGAAGAAAGAAAAAACGTGATTTTAGATCAATATGGATCACTAGAATACATGCTGCTGTAAGAAATAATGGAATGAGTTATAGTGAATTTGTAAACTCTTTAAAAAAGTCATCTTTAAATTTAAATCGAAAAATATTAGCTCAATTTTCTCTTTGTGATCCAGAATCTTTTTTACAGTTAGTAAATTTTACAAAAAAACAAGCAACTCTTGTTTAG------------------------------
            Kirchneriella_aperta  ATGACTCGAGTAAAACGCGGTAATGTTTCTCGTAAAAGACACAAAAAAGTATTAAATATGACAAAAGGTTTTCGTGGTGCTGCTTCTGTTTTATTTAGAACAGCAAATCAACGCAATATGAAAGCGCTCAAATATTCTTATGCAGATCGTCGTAAGAAAAAGCGTGATTTTAGACGTCTTTGGATCGCTCGAGTAAATGCAGCCGTACGCCGTTATGGGTTTAATTATAGTGAATTTATGAATTGCTTAAAAACATCATCTATTTTATTAAATCGTAAAACTTTAGCTCAATTATCGATTAGTGATCCTGATTCTTTTTTACAATTTGTTTTATCTTTAGCATAA------------------------------------------------
        Koshicola_spirodelophila  ATGACCAGAATCAAAAAA---TTTACAACACGCAAAAGACGAAAAAAAATTTTAAATTTTACAAAAGGGTTTCGAGGGGCTGCTTCTTTGTTATTTCGAACAGCTAATCAACGCTACATGAAAGCCTTACGCTCTTCATATGAAAATCGTTTAAAAAAAAAACGAAATTTTCGAAATTTATGGATTTTACGATTAAATGCTGCTGCTCGTCAGACAGGTCTTAGTTACAATGAATTTATGCATTTATTAAAAACTTGTGGAATTGAATTAAATCGCAAAATACTATCACAATTAAGTTTATACGATCCTTTGTCTTTTAAACTTGTTTATACACAAATGTTTTCAGATATAATAAAAAAATTAAAAAAAAGTAGCTAA---------------
             Lobochlamys_culleus  ATGACTCGAGTAAAACGTGGTAATGTATCTCGTAAAAGACATAAAAAAATTTTAACTATGTCAAAAACGTTTCGCGGTGCTGGTTCAGTTCTTTTTCGTACGGCAAATCAACAAAATATGAAAGCATTACGTTATTCTTATCAAAACCGTCGTAAAAAAAAACGTGATTTTAGAAGTATTTGGATTACTAGGGTAAATGCTGCAATTAGACGCTATGGGATTAATTATAGTGAATTTATGCATGACCTAAAATTACGTTCAATTAAATTAAATCGTAAAATTCTTGCACAATTATCGGTTTGTGATCCTGATGCTTTTACACAGCTAGTTGTTTTTTAA------------------------------------------------------
              Lobochlamys_segnis  ATGACTCGAGTTAAACGTGGAAATGTATCTCGTAAAAGACATAAAAAAATTTTAAATATGTCCAAAACTTTTCGTGGGGCTGGTTCTGTTTTATTTCGTACTGCAAATCAACAAAATATGAAAGCATTGCGTTATTCTTATCAAAACCGTCGACAAAAAAAACGTTCTTTTAGACGCATCTGGATTAGTAGAGTAAATGCTGCTATTCGCCGCTATGGAATTAATTACAGTGAATTTACCCATGATTTAAAAGTACGTTCAATTAAATTAAATCGAAAAATTCTTGCACAATTATCAATTTGTGATCCTCAAGCTTTTGCACAATTAGTTGTTTTTTAA------------------------------------------------------
             Microglena_monadina  ATGACTCGCGTTAAACGTGGAAATGTATCTCGTAAAAGACATAAAAAAATTTTAAAACTTTCTAAAGGTTTTCGTGGTTCAGCATCTCTTTTATTTCGAACAGCAAATCAACAAGTAATGAAAGCTTTACGTTATTCATACCGAAACCGTTGTCAAAAAAAGCGTGATTTTCGAAATTTGTGGATTTCTAGAATAAATGCCGCTGTTAGACGTAACGGTTTAAATTATAATGAATTTATGAATTATTTAAAAAAGAAATCTATTAAATTAAATAGAAAAGTAACAGCTCAATTATCTATATTTGATCCTGCAATTTTTACACAATTGCTTTTATTTTAG------------------------------------------------------
                   Microspora_sp  ATGACAAGAGTAAAACGCGGAAATGTTTCCCGTAAACGACATAAAAAAATCCTGAATTTAGTTAAAGGATTTAGAGGATCTGCTTCATTATTATTTCGTACTGCCAATCAACAAAATATGAAAGCTTTAAGATATTCATACGCCAATCGTCGTAAAAAAAAACGAGATTTTCGTCGTCTTTGGATTGCAAGACTAAATGCAGGTATTAGACAATATGGACTAAACTATAGTCAATTTATACATTTTTTAAAAACATCATCGATTCAAGTGAATCGCAAAATTTTAGCACAATTATCTATATGTGATCCCGATATTTTTCTTCAATTTCTTCAATCGGAAATTCAAGTTTCAACTCCTTTATTCATTAGCAAACCAAATTCTTAA---------
         Mychonastes_homosphaera  ATGACTCGAGTAAAAAGAGGCAATGTGTCACGTAAGCGACACAAAAAAGTGTTATCGTTAACAAAAGGTTTCCGTGGTTCTGCGTCAACACTATTTCGTACAGCCAATCAACAAAAAATGAAGGCTTTACGTTATGCTTACGTAGGTCGTCGTCAAAAGAAACGTGATTTTCGTCGTCTTTGGATTGCACGTATTAATGCAGGAATTCGTCACTATGGAATGAACTATAGTGAGTTTATTCATCTGATGAAACGCTCATCAATCCTATTAAACCGTAAAGTAGTGGCACAACTTTTAATTTGTGACCCACAAGCTTTTATGGAATTCATGACACAACTTCCA------------------AAATAA---------------------------
             Mychonastes_jurisii  ATGACTCGAGTAAAAAGAGGCAACGTGTCACGTAAACGACACAAAAAAGTGTTAGCATTAACAAAAGGCTTTCGTGGTTCTGCATCAACACTATTCCGTACAGCAAACCAACAAAAAATGAAAGCATTACGTTATGCTTACGTAGGCCGTCGTCAAAAGAAACGCGATTTTCGTCGTCTTTGGATTGCGCGTATTAATGCAGGAATTCGTCATTATGGTATGAACTATAGTGAATTTATTCATTTAATGAAACGTTCATCAATCCTACTAAACCGTAAAGTGGTGGCTCAACTTTTAATTTGTGACCCACAAGCTTTTATGGAGTTTATGACGCAACTTCCA------------------AAATAA---------------------------
             Neochloris_aquatica  ATGACTAGAGTAAAACGTGGAAATGTGTCACGTAAAAGACACAAAAAAGTTTTAAAAATGACAAAAGGATTTCGTGGAGCAGCGTCTTTATTATTTAGAACTGCAAATCAACAAAATATGAAAGCTTTAAAATATTCGTATATGAGTCGTCGAAAAAAAAAAAGAGATTTTCGTCGCCTTTGGATTAGTAGAGTAAATGCTGCTATTAGATTTTATGATTTAAATTACAGTGAGTTTATGTGTAACTTAAAAAATTCGAATATTATTTTAAATAGAAAAATTTTAGCACAATTATCAATTTGTGATCCTGAAGCTTTTTTAAAAGTAGTTTTAAAAGCTCAAAATAATTAA------------------------------------------
        Oedocladium_carolinianum  ATGACTCGTGTAAAAAGAGGTATTGTTGCTCGTAAGAGACGTCAAAAAATTTTAAATATGAATAAAGGATTTCGAGGGGCTGCTTCGGTTTTATTTAGAACAGCCAATCAACGGTATATGAAATCATTAAAATCCGCATATGAAAATAGACATAATAAAAAACGTAATTTTAGAAGACTTTGGATTTCACGTTTAAATTCCGCTGTTCGTTTAAATGGACTAAATTATAGTCAATTTGTTTATATGTTGAAAAAATCCGACATTATTTTAAATCGTAAAATTTTATCACAAATAAGCATATGTGATCCGCAAATTTTCAACGAGCTTTATTCATATATTGCTTCA---------AAAAATTTAAATTAA------------------------
        Oedogonium_angustistomum  ATGACTCGTGTAAAAAGAGGTATTATTGCTCGTAAGAGACGTCAAAAAATTCTAAATATGAATAAAGGATTTCGAGGAGCTGCTTCGGTTTTATTTCGAACAGCCAATCAGCGATATATGAAATCATTAAAATCGGCTTATGAAAATAGACATAATAAAAAAAGAAATTTTAGAAAACTTTGGATTTCTCGTTTAAATTCCGCTGTACGAGTAAATGGATTAAATTATAGTCAATTTATTTTTATGTTAAAAAAATCAGAGATTCTTTTAAATCGTAAAATTTTATCACAATTAAGTATATGCGATCCGATAATTTTTAATGAACTTTATTCCTATATGGCTTCA---------AAAAATTTAATTTAA------------------------
            Oedogonium_cardiacum  ATGACTCGTGTAAAAAGAGGTATTATTGCTCGTAAGAGACGTCAGAAAATTTTAAATATGAATAAAGGATTTCGAGGAGCTGCTTCAGTTTTATTTCGAACAGCCAATCAGCGTTATATGAAATCATTAAGATCGGCATATGAAAATAGACATAATAAAAAAAGGAATTTTCGAAAACTTTGGATTTCTCGTTTGAATTCCGCAGTTCGATTAAATGGATTAAATTATAGTCAATTTGTTTATATGTTAAAAAAGTCAGGTATTATTTTAAATCGTAAAATTTTATCACAATTAAGTATATGTGATCCGCAAATTTTTCATGAACTTTATTCATATATTGCTTCA---------AAAAATTTAATTTAA------------------------
          Oogamochlamys_gigantea  ATGACTCGAGTTAAACGTGGGAATGTGTCTCGTAAAAGACATAAAAAAATCTTAAAGTTGACAAAAACATTTCGTGGTTCGGCTTCTAATTTGTTTCGCACAGCGAATCAACAAAACATGAAAGCATTACGATATTCTTATCAAAATCGTCGTCAAAAAAAACGTGATTTTAGATCCATTTGGATAACAAGACTTAATGCTGCTGTTCGATGCTATGGCATTAATTACAGTGAATTTATGCATGATTTAAAACAACGAAAAATAAAGTTAAATCGTAAAATTATTGCACAATTATCCGTGTGTGATCCAAATGCTTTTACACAAGTATTTCTTTTTTCATAA---------------------------------------------------
          Ourococcus_multisporus  ATGACTCGAGTAAAACGTGGAAGTGTTTCTCGTAAAAGACACAAAAAAGTATTAAACATGACAAAAGGTTTTCGTGGTGCAGCTTCGGTTTTATTCCGTACAGCAAATCAACGAAATATGAAAGCTTTATGCAATTCTTATGCTGATCGTCGTAAAAAAAAACGTGATTTTAGACGTCTTTGGATTGCACGTGTAAATGCTGCGGTGCGACGTTATGGGTTTAGTTATAGTGAATTTATGCATTGTTTAAAAAAATCTTCTATTTTGTTAAATCGTAAAACATTAGCTCAATTATCAATCAGTGATCCTGATTCTTTTTTACAATTTGTATTATCTTTAGCTTAA------------------------------------------------
           Palmellopsis_texensis  ATGACTAGAGTAAAACGTGGGAATGTTTCTCGTAAAAGACATAAAAAAGTTTTAAAAATTGCAAAAGGGTTTCGCGGATCCGCTTCTACACTATTTCGTACCGCTAATCAACAAATAATGAAAGCATTACAATACTCTTATAAAAACCGTCGTGAAAAAAAACGTGATTTCAGAAGCATTTGGATTACTAGAATAAACGCTACTGTAAGACGTTATGGTATAAATTACAGCGAATTTATGCATGATTTAAAAATGCGTTCGATTAAATTAAATCGTAAAATTATAGCCCAATTATCTGTTTGCGATCCGGATGGCTTTACACAATTACTTATTTTTTAA------------------------------------------------------
         Parallela_transversalis  ATGACTAGAGTTAAAGGTGGGAATTTTTCCCGTAAACGCCATAAAAAAATTTTAAAAATGGCTAAAGGATTTAGAGGATCTGCGTCTTTACTATTTCGTACAGCTAATCAGCAAAATATGAAAGCCTTACGATATGCTTATGCAAATCGAAGAAAAAAGAAAAGTAATTTTCGTAGACTTTGGATTGCAAGATTAAACGCAGCTGTAAGACAACACGGTATAAATTATAGCAAATTTTTTTCTTTTTTAAAAAGTTCTTCTATTCAGTTAAACCGCAAAGTTCTTGCACAAATTTCAATTTGTGATCCTGCACTTCTAAACGAAATAGTGCAAACTTCT------------------TCTAAATCATAG------------------------
               Pediastrum_duplex  ATGACTCGAGTAAAACGTGGGAATGTGTCTAGAAAAAGACACAAAAAAGTTTTAAAAATGACAAAAGGATTTCGTGGGGCAGCTTCTTTATTATTTCGTACTGCAAATCAACAAAATATGAAAGCTTTACGTTATTCATATGTTGGTAGACGTAAAAAGAAAAGAGATTTTCGTCGCCTTTGGATTGCACGTGTAAATGCAGCAACTCGCCGTTATGGAATGAATTATAGTGAATTTATGAATAATCTTAAAAATTCTACAATTCAATTAAATCGCAAAGTTTTAGCACAATTATCAATTTGTGATCCAGAAGCTTTTCTACAAATTGTTTTAAAAATTCAAAAAGTTTAA------------------------------------------
           Phacotus_lenticularis  ATGACTCGTGTAAAAGGTGGAACTAGTTCTCGCAAAAGACATAAAAAAATTTTAAAATTAGCTAAAGGGTTCCGTGGTGCAGGTTCTGTTTTATTTCGCACTGCAAATCAACAAGTAATGAAAGCTTTACGTTCTTCTTACAGAAACCGACGTCAAAAAAAGCGTGATTTCCGTAGCTTATGGATTGCTCGAGTAAATGCTGCTGTTCGTCGTTATGGTTTAAATTATAGTGAATTTATGAATTATTTAAAAACACGTTCTATTAAATTAAACCGTAAAGTAATTGCTCAATTATCAGTTTGTGATCCTGAAGCATTTACTCAACTATTACTTTTTTAA------------------------------------------------------
              Pleodorina_starrii  ATGACTCGAGTTAAACGTGGTAATGTATCTCGTAAAAGACATAAAAAAATTTTGAGTTTGTCAAAAGGTTTTAGAGGTGCTGCGTCAACTTTATTCCGTACTGCAAATCAACAAAATATGAAAGCATTACGTTATTCATACAAAAACCGTCGTCAAAAAAAACGTGATTTTCGTCGTACGTGGATTGCACGTGTAAATTCTGCTGTGCGCCGTTATGGCTTAAATTATAATGAATTTATGCATTATTTAAAAACGCATAAAATTCAATTAAATCGTAAAGTAATTGCCCAACTTTCTATATGTGACCCAGAAGCATTTATGCAACTTTTATTATTTTAA------------------------------------------------------
          Protosiphon_botryoides  ATGACTCGTGTAAAACGTGGTAATGTTTCTCGTAAACGTCATAAAAAAATTTTAAAATTAAACAAAGGCTTCCGTGGTGCTGCTTCTGTTTTATTCCGTACTGCGAATCAGCAAAGTATGAAAGCTTTACGTTATTCGTACCGTAATCGTCGTGAAAAAAAACGTGATTTTAGAAGTCTTTGGATTGCACGATTAAATGCTGCAGTTCGTCGTTATGGATTAAATTATTCAGAATTCATCAATTATTTAAAAATTCGTAGCATTAAATTAAATAGAAAAGTTTTAGCACAATTATCAATTTGTGATCCTGAAGCTTTTACACAATTATTATTATTTTAA------------------------------------------------------
  Pseudomuriella_schumacherensis  ATGACTCGAGTTAAACGTGGTAATATTTCTCGTAAAAGACACAAAAAAATTTTAAACATGACAAAAGGTTTTCGTGGAGCTGCGTCAGTTCTTTTCCGTACAGCAAACCAACAAAACATGAAAGCTTTGCGTTATTCTTATACAAACCGTTTAAAGAAAAAACGTGATTTTCGACGTCTTTGGGTCGCACGTGTAAATGCAGCGGTTCGTCGATACGGTTTAAATTATAGTGAATTTATGTATTTGCTAAAAGGAGCTGCTGTTAAATTGAATCGTAAAGTATTAGCACAATTATCCATTTGTGATCCAGATGCTTTCCTACAGTTTGTTTTATCTGTAAAGCAAGCTTCTGCTTAA------------------------------------
              Rotundella_rotunda  ATGACTAGAGTAAAACGTGGTAATGTCTCTCGTAAACGCCATAAAAAAGTATTAAATATGGCAAAAGGTTTTCGTGGAGCAGGTTCAGTATTATTTCGTACAGCAAATCAACAAAATATGAAAGCTTTACGTTATTCCTATTTAAATCGTCGTAAGAAAAAACGTGATTTTCGACGTCTTTGGATTGCACGTGTAAATGCTGCCATTCGACGTTATGGTATGAACTATAGTGAATTTATGTATTATCTAAAAAAAGCTACAATTAAATTAAATCGTAAAGTGCTTTCTCAATTATCTATTTGTGATCCTCAAGCTTTCTTCGATTTAGTAGTATCGGTAAAAAAAGTAAAATATTAA------------------------------------
            Scenedesmus_obliquus  ATGACTCGTGTAAAACGTGGAAATGTATCTCGTAAACGTCATAAAAAAGTATTAAATTTAACAAAAGGTTTCCGTGGAGCTGCTTCATTATTATTCCGTACAGCAAATCAACAAAATATGAAAGCTTTACGCTATTCTTATGCAAACCGTCGTAAAAAAAAACGTAATTTTAGACGTCTTTGGATTACACGTGTAAATGCTGCTATTCGTGCATATGGATTTAATTACAGTGAATTTTTATATGTTTTAAAAAATTCAAATATTTTATTAAATCGTAAAATTTTAGCACAATTAGCTATTTGTGATCCAGATACTTTTTTTAAATTTATTATGTCAATTCAATAA------------------------------------------------
          Schizomeris_leibleinii  ATGACTCGAGTTAAAAGAGGTATTGTAGCACGTAAAAGAAGAAAAAAAATTTTAAACATTACAAAAGGTTTTCGTGGAGCAGCATCTAAATTATTTAGAACAGCTAATCAAAGATATATGAAAGCCTTAAAACTGTCGTTTGTCAATCGTCGTAAGAAAAAACGTGATTTTCGTAGATTGTGGATTACTCGCGTAAATGCTGCTGTACGCACAAATGGTCTGAGTTATAATGAATTTATTTTTGCTTTAAAAACTTGTAATATTCAATTAAATCGCAAAGTTTTATCGCAAATAAGTATTTGCGATCCACAAACGTTTAGTATTTTATACCAAACTTTACAACCAATGTTAATAAAAAAATTAAACAAAAATATTTAA---------------
          Spermatozopsis_similis  ATGACTCGAGTTAAACGTGGTAATGTTTCGCGTAAGAGACATAAAAAATTATTAAGTATGGTAAAAGGTTTCCGTGGTGCTGCATCCTTATTATTTAGAACAGCGAATCAACAAAATATGAAAGCTTTACGCTATTCATATGCAAACCGTCGTAAAAAGAAACGCGATTTTCGTCGTTTATGGATTACACGTGTAAACGCAGCAGTACGTCGTTACGGTACTAATTATAATGAGTTTATGAGCTATTTAAAAAAGTTTTCAATTCAATTAAACCGTAAAGTTATAGCTCAATTATCAATTTGTGATCCTGAATCATTTTTACAATTAATTTTAGCTACAAAAAGCTAA---------------------------------------------
       Stephanosphaera_pluvialis  ATGACTCGTGTAAAACGCGGTAATGTGTCAATTAAACGTCATAAAAAAATCCTTAAATTAAATAAAGGTTTTCGTGGCGCAGCGTCAGTATTATTCCGTACAGCAAATCAACAAAGTATGAAAGCATTGCGCTATTCATACCGTAACCGCCGACAAAAAAAACGTGATTTTAGAAGTCTATGGATTGTACGATTAAATGCGGCTGTTCGTCGTTATGGCTTAAATTATTCGGAGTTTACTCACTACTTAAAAAACAAAAATATTAAATTAAATAGAAAAGTTTTAGCACAATTATCTATTTGTGACCCTGAAGCTTTTACGCAATTATTATTATTTTAA------------------------------------------------------
        Stigeoclonium_helveticum  ATGACTAGAGTTAAAAGAGGTATTGTTGCTCGTAAAAGACGAAAAAAAATTCTAAATTATACTAAAGGATTTCGTGGAGCAGCTTCTAAGCTTTTTAGAACAGCAAACCAACGTTATATGAAAGCATTAAAACTTTCATTCGTCAATCGTCGTAAAAAGAAACGTGATTTTCGTAGTTTATGGATTTCAAGATTAAATGCCGCTGTTCGCAAAAATGGTTTAAATTATAATGAATTTATATTTGCATTAAAAATTTGTAATATCAATTTAAATCGTAAGACATTATCACAAATTAGTATCTGTGATCCGCAAACTTTTAATTTGTTATATGATACTTTAAAGCCACTTTTAATTAAACATTTAAATACAAAGTAA------------------
      Treubaria_triappendiculata  ATGACTCGAGTTAAACGTGGAAATGTTGCGAGAAAAAGACATAAAAAAATTTTAAAGATCTCAAAAGGCTTTCGTGGATCTTCGTCTAGTTTATTTCGAACAGCAAATCAAAGAAGTATGAAATCTTTAATATATTCTTATGAAAATAGACGAAAAAAAAAACGTACTTTTCGCCGTCTTTGGATTACAAGATTGAATGCTGCTGTTCGACAATATGGATTAACATATAATGAATTTTTATGTAATCTTCAAAAATCTTTTATTAAGTTAAATCGAAAAAGTCTTGCTCAATTATCTATTTTTGATCCGCAAGGTTTTTTTCAGTTAGTAAAAAATAATTATTAA------------------------------------------------
              Trochiscia_hystrix  ATGACTCGAGTTAAACGTGGAAATATTGCAAGAAAAAGACATAAAAAAATTTTTAAAATAGCTAAAGGCTTTCGTGGATCCTCTTCTACTTTATTTCGAACAGCCAATCAACGAAGTATGAAATCTTTAATATATTCTTATGAAAATAGACGAAAAAAAAAACGTACTTTTCGTCGTCTTTGGATTACAAGATTAAATGCAGCTGTTCGTCAATATGGATTGACATATAATGAATTTTTATGTAATCTTCAAAAATCTTTTATTAAATTAAATCGAAAAAGTCTTGCTCAATTATCTATTTTTGATCCACAAGGTTTTTTTCAATTATTAAAAAATAATTATTAA------------------------------------------------
                      Uronema_sp  ATGACTAGAGTTAAAAGAGGTATTGTTGCCCGTAAAAGAAGAAAAAAAATTTTAAATTATACAAAAGGATTTAGAGGTGCTGCTTCAACTATTTTTAGAACGGCAAATCAAAGATATATGAAAGCTTTAAAACTTTCATTTATTAATCGTCGTAAAAAGAAACGTGATTTTCGTAGTTTATGGATTTCACGTTTAAATGCAGCGGTTCGTAAAATTGGTTTAAATTATAATGAATTTATTTTTGCTTTAAAAATTTGCAATATTCAATTAAATCGTAAAACATTATCACAATTGAGTCTTTGTGATACACAAACATTTTATAAATTATATGAAAATTTAAAACCGTTGTTAATTCAACAATTAAAAACAAATTAA------------------
                  Volvox_carteri  ATGACTCGAGTTAAACGTGGTAATGTATCTCGTAAAAGACATAAAAAAATTTTAAGCTTGTCAAAAGGTTTCAGAGGTGCTGCATCGACTTTATTCCGTACAGCAAATCAACAAAATATGAAAGCATTACGTTATTCATACAGAAACCGTCGTCAAAAAAAACGTGATTTTCGCCGTACTTGGATTGCACGTTTAAATTCTGCTGTGCGTCGATATGGCTTAAATTATAGTCAATTTATGAATTATTTAAAAACGCATAAAATTCAATTAAACCGTAAAGTCATTGCTCAACTTTCTATTTGTGACCCAGAAGCATTTATGCAACTTCTATTATTTTAA------------------------------------------------------
  ;
end;
