# Supplementary material for: Order, please! Uncertainty in the ordinal-level classification of Chlorophyceae
Source: PeerJ. 2019 May 15;7:e6899. doi: 10.7717/peerj.6899 (PMC6525593; doi:10.7717/peerj.6899)
Supplement: Supplemental Information 1 — This compressed folder contains untrimmed, masked alignments for individual chloroplast genes (subfolder nexus), as well as trimmed alignments with appropriate analysis blocks and the consensus trees resulting from these single-gene and concatenated analyses (MrBayes subfolders). Supplementary methods with associated references are included in the SupplementaryMethods.txt file. SVDquartets, BaliPhy, PhyloBayes and RAxML analysis files are in separate subfolders, with their respective resulting tree files. Files associated with MrBayes analysis of the 1st and 2nd positions and the analysis of the 3rd positions are placed in the subfolders 1st_and_2nd_positions_only and 3rd_positions_only, respectively. The 18Splastid_combined subfolder contains the MrBayes analysis materials (alignment and consensus tree) for the analysis including nucleotide plastid data as well as 18S nucleotide data. Documentation, trees and scripts used to create Fig. 3 are included in the “Figure3” subfolder, and documentation for and full results of Treespace analyses are in the “Treespace” subfolder. The results of the AU topology tests are included in a Word document. [file peerj-07-6899-s008.zip › supplementary_alignments_trees/nexus/rps19.nex]

#nexus

begin data;
  dimensions ntax=68 nchar=294;
  format datatype=dna gap=- missing=?;
  matrix
                                 [----+----|----+----|----+----|----+----|----+----|----+----|----+----|----+----|----+----|----+-100|----+----|----+----|----+----|----+----|----+----|----+----|----+----|----+----|----+----|----+-200|----+----|----+----|----+----|----+----|----+----|----+----|----+----|----+----|----+----|----+-300|----+----|----+----|----+----|----+----|----+----|----+----|----+----|----+----|----+----|----+-400|----+----|----+----|----+----|----+----|----+----|----+----|----+----|----+----|----+----|----+-500|----+----|----+----|----+----|----+----|----+----|----+----|----+----|----+----|----+----|----+-600|----+----|----+----|----+----|----+----|----+----|----+----|----+----|----+----|----+----|----+-700|----+----|----+----|----+----|----+----|----+----|----+----|----+----|----+----|----+----|----+-800|----+----|----+----|----+----|----+----|----+----|----+----|----+----|----+----|----+----|----+-900|----+----|----+----|----+----|----+----|----+----|----+----|----+----|----+----|----+----|----+1000|----+----|----+----|----+----|----+----|----+----|----+----|----+----|----+----|----+----|----+1100|----+----|----+----|----+----|----+----|----+----|----+----|----+----|----+----|----+----|----+1200|----+----|----+----|----+----|----+----|----+----|----+----|----+----|----+----|----+----|----+1300|----+----|----+----|----+----|----+----|----+----|----+----|----+----|----+----|----+----|----+1400|----+----|----+----|----+----|----+----|----+----|----+----|----+----|----+----|----+----|----+1500|----+----|----+----|----+----|----+----]
                                 [------------------------------------------------------------------------------------------------------------------------------------------------------------------------------------------------------------------------------------------------------------------******---------------***************]
                   Ankyra_judayi  ATGCCACGTTCAATTAAAAAAGGTCCATTTGTTGCAGATCATTTATTAAAGAAAATTGAAAAATTGAATGCGCAAGGACAAAAAAAAGTAATCACGACATGGTCGCGTTCTTCAACAATTCTTCCAATTATGATTGGTCATACAATTGCTGTACATAATGGTAGAGAACATTTACCAGTTTTCATTACAGACCAAATGGTTGGACATAAATTAGGTGAATTTTCTCCAACACGCACATATAGAGGTCATGTAAAAACA------GATAAAAAGTCAAGACGTTAA---------
          Atractomorpha_echinata  ATGCCGCGTTCAATTAAAAAAGGTCCATTCGTTGCAGATCATTTATTAAAAAAAATTGAAAAATTAAATACACAAGGACAAAAAAAAGTAATTATGACATGGTCACGTTCTTCTACAATTCTTCCAATTATGATTGGTCATACGATTGCTGTTCATAATGGTCGAGAACATTTACCAGTTTTTATTACAGATCAAATGGTAGGTCATAAATTAGGTGAATTTTCTCCAACACGAACATATAGAGGCCATGTAAAAACA------GATAAAAAATCAAGACGTTAA---------
        Borodinellopsis_texensis  ATGCCACGTTCAATAAAAAAAGGACCTTTTGTTGCAGATCATTTATTTAAAAAAATTGAAAAATTAAATTCAGAAGGAAAAAAAGCAGTAATAAAAACATGGTCACGTTCATCAATGATTCTGCCGCCTATGATTGGCCATACAATTGGCGTTTATAACGGTCGTGAACATATTCCAGTTTTTGTAACAGACCAAATGGTTGGTCATAAATTAGGTGAATTTTCTCCTACACGTACTTATAAAGGTCATGTAAAAAAT------GATAAAAAATCAAAACGCTAG---------
            Bracteacoccus_aerius  ATGCCACGTTCTTTAAAAAAAGGGCCCTTTGTAGCCGATCATTTATTAAAAAAAATTGAAAAATTAAATGCTCAAGGACAAAAAAAAGTCATAACTACTTGGTCTCGATCATCGACGATTTTACCTATGATGATCGGTCATACTATTTCTACTTATAATGGTAAAGAGTTTCTTCCTGTTTTTATTACAGATCAAATGGTAGGTCATAAATTAGGAGAATTCGCACCCACGCGTACTTTTAAAGGCCACGTAAAAAGC------GATAAAAAATCTAAACGCTAG---------
         Bracteacoccus_giganteus  ATGCCACGTTCTCTAAAAAAAGGGCCTTTTGTAGCCGATCATTTATTAAAAAAAATAGAAAAATTAAATGCTCAAGGACAAAAAAAAGTTATTACTACTTGGTCTCGATCATCGACAATTTTACCTATGATGATCGGTCACACGATTTCTACTTATAATGGTAAAGAATTTCTTCCTGTATTTATAACAGATCAAATGGTAGGACACAAATTAGGAGAATTTGCACCTACACGTACTTTTAAAGGCCACGTAAAAAGC------GATAAAAAATCTAAACGCTAG---------
             Bracteacoccus_minor  ATGCCACGTTCTCTAAAAAAAGGCCCTTTTGTAGCCGATCATTTATTAAAAAAAATCGAAAAATTAAATGCACAAGGACAAAAAAAAGTAATCACTACTTGGTCTCGATCATCGACAATCTTACCGATGATGATCGGTCACACGATTTCTACTTATAATGGTAAAGAATTCCTTCCTGTTTTTATCACAGACCAGATGGTAGGACATAAATTAGGAGAATTTGCACCTACGCGTACTTTTAAAGGACACGTCAAAAGT------GATAAAAAATCTAAACGCTAG---------
           Carteria_cerasiformis  ATGTCTCGTTCTCTTAAAAAAGGTCCTTTTGTTGCTGATCATTTATTAAAAAAAATAGAAAAATTAAATGCAAAAAAACAAAAAAAGGTTATAATGACTTGGTCGCGTTCATCAACTATTGTTCCAATGATGATTGGGCATACCTTAGCTGTTCATAATGGAAAAGAACATCTTCCTGTGTTTATAACAGATCAAATGGTTGGTCATAAATTAGGAGAGTTTTCACCAACACGTAATTTCCGTGGACATACAAAAAAAACT---GACAAAAAAACAAAACGTTAA---------
              Carteria_crucifera  ATGTCACGTTCTCTTAAAAAAGGTCCTTTTGTAGCAGATCATTTATTGAAAAAAATTGAAAAATTAAATTCTAAAAAACAAAAGAAAGTATTAATGACTTGGTCACGTTCTTCTACTATCGTACCAATTATGATTGGACATACTATCGCAGTTCATAATGGTAAAGAACATCTTCCTGTTTTTATTACGGATCAAATGGTAGGTCATAAATTAGGTGAATTTTCCCCGACTCGTAATTTTCGAAGTCATACAAAAAAGTCG---GATAAAAAAACAAAACGTTAA---------
             Carteria_sp_SAG_8_5  ATGCCACGTTCAATTAAAAAAGGACCTTTTGTAGCAGATCATTTATTAACAAAGATTGAAAAATCTAAAGCACAAGGACAAAAAAAAGTAATTACTACTTGGTCTCGCTCTTCAACTATTATTCCGACTATGATTGGTTTTACGATTGCAGTACATAATGGACGCGAACATATCCCAGTTTTTGTAACAGATCAAATGGTTGGACATAAATTAGGTGAATTTGCTCCTACTCGTACTTATAGAGGTCATGTTAAAAAA------GATAAAAAATCTAAACGTTAA---------
        Chaetopeltis_orbicularis  ATGACAAGATCTATTAAAAAAGGCCCTTTTTTAGCTGAACATTTGTTTAAGAAAATACAAAAATTGAATGCTAAAGGTCTTAAAAAAGTTGTTGTAACTTGGTCACGATCTTCAACTATTGTACCAATTATGATTGGTCATACAATTGCTGTTCATAATGGACGTGAACATATACCAGTATTTATTACAGATAAAATGGTAGGTCATAAACTTGGTGAATTTTCTCCAACACGTACTTTTCGTGGACATTCAAAAAGT------GATAAAAAATCAAAATCATAA---------
       Characiochloris_acuminata  ATGCCACGTTCAGTTCAAAAAGGTCCATTTGTAGCGGATCATCTATTCAAAAAAATTGAAAAATTAAATACAATGGGAAAAAAAATTGTAGTAAAAACTTGGTCTCGTTCGTCTATGATCGTACCTCCAATGATTGGTCATACAATTGGTGTTTATAATGGTCGCGAACATATCCCTGTTTTTATTACTGAACAAATGGTAGGACATAAACTAGGTGAATTTTCACCAACACGTACTTATCGTGGTCATGTTAAAAAT------GATAAAAAGTCTAAACGTTAG---------
         Chlamydomonas_applanata  ATGCCACGTTCAATTAAAAAAGGTCCTTTTGTTGCGGATCATTTACTTAAAAAAGTTGAAAAATTAAACAGTATTGCGAAAAAAATTGTTATTAAAACATGGTCTCGTTCATCTATGATTGTTCCACCAATGATTGGTCATACAATTGCGGTTTACAATGGTCGTGAACATATCCCTGTTTTCGTAACAGATCAAATGGTTGGTCACAAGTTAGGTGAGTTTTCACCAACACGTACTTACCGTGGACACGTTAAAAAA------GACAAAAAGTCAAAACGTTAA---------
           Chlamydomonas_nivalis  ATGCCACGTTCGATTAAAAAAGGTCCGTTTGTTGCTGATCACTTATTAAAAAAAATTGAAAAATTAAATGCTCAAGGTCAAAAAAAAGTTTTAACAACATGGTCTCGTTCTTCCATGATTTTACCTCCAATGATAGGCCATACAATTGGAGTATATAATGGTCGTGAACATATTCCTGTTTTTATAACTGATCAAATGGTTGGCCATAAATTAGGGGAATTTTCTCCTACTCGCACTTACCGCGGTCATGGTAAAACA------GATAAAAAATCAAAACGTTAA---------
          Chlamydomonas_peterfii  ATGTCACGTTCAGTTAAAAAAGGACCTTTTGTAGCAGACCATTTATTCCAAAAAATCGAAAAATTGAATGCGAAGGGTAAAAAAGTTGTTATTCAAACTTGGTCACGTTCTTCTATGATTATTCCACCGATGATTGGACACACTATTGGTGTTTACAACGGTCGTGAACATATTCCTGTTTTTGTAACAGATCAAATGGTTGGTCATAAATTAGGGGAATTTTCACCAACTCGTACTTATAGAGGTCATGCTAAAAAA------GATAAAAAAGCAAAACGTTAA---------
       Chlamydomonas_reinhardtii  ATGTCACGTTCTCTTAAAAAAGGTCCTTTTGTAGCAGATCATTTACTTAAAAAAATTGAGAAATTAAATGCTAAAGGTAAAAAAGTTGTTATTAAAACTTGGTCACGTTCATCAATGATTGTTCCACCTATGATTGGTCATACTATTGGTGTTTATAATGGGCGTGAACATATTCCCGTATTTGTAAGTGATCAAATGGTAGGTCATAGATTAGGTGAATTTTCACCTACACGTACATATCGTGGCCATGCTAAAAAA------GATAAAAAAGCAAAACGTTAA---------
           Chlorococcum_tatrense  ATGCCACGTTCAATTAAAAAAGGTCCTTTTGTAGCGGATCACTTATTACGTAAAGTTGAAAAATTAAATACTATGGGGAAAAAAATTGTTATTAAAACATGGTCTCGTTCATCCGTAGTAATGCCTCCAATGATTGGCCATACTATTGGAGTTTATAATGGCCGTGAACATATCCCGGTTTTTATTACGGATCAAATGGTTGGACATAAATTAGGGGAATTTTCTCCTACACGTACTTATCGTGGTCATGTTAAAAAT------GACAAAAAATCTAGACGTTAA---------
         Chlorogonium_capillatum  ATGCCACGTTCAATTAAAAAAGGTCCATTTGTTGCTGACCACTTATTACGTAAAGTTGAAAAATTAAATACAATGGGTAAAAAAATTGTTATTAAAACATGGTCACGTTCATCTATGGTAGTTCCACCAATGATTGGTCATACCATTGGTGTATACAATGGCCGTGAACATATTCCAGTATTTATTACTGATCAAATGGTTGGTCATAAATTAGGAGAATTTTCTCCAACACGTACATATCGTGGTCACGTTAAAAAT------GATAAAAAATCAAAACGTTAA---------
           Chloromonas_perforata  ATGCCACGTTCAATTAAAAAAGGTCCTTTTGTAGCGGATCACTTATTACGTAAAGTTGAAAAATTAAATACTATGGGTAAAAAAATTGTTATTAAAACATGGTCTCGTTCATCCGTAGTAATGCCTCCAATGATTGGCCATACTATTGGGGTTTATAATGGCCGTGAACATATTCCTGTTTTTATTACAGATCAAATGGTTGGCCATAAATTAGGGGAATTTTCTTCTACACGCACTTATCGTGGTCATGTTAAAAAT------GACAAAAAATCTAGACGTTAA---------
             Chloromonas_radiata  ATGCCACGTTCGATTAAAAAAGGTCCTTTTGTAGCTGATCATTTATTAAAAAAAGTTGAAAAATTAAACACACTTGGACAAAAAAAAGTTATAATTACATGGGCTCGTTCATCAATGATTTTGCCTCCTATGATTGGCCATACAATAGGCGTTTATAATGGTCGTGAACATATTCCTGTTTTTGTAACCGATCAAATGGTAGGTCATAAATTAGGAGAATTTTCTCCTACACGAACATATCGAGGTCATGGAAAAACA------GATAAAAAATCGAAACGATAA---------
               Chloromonas_rosae  ATGCCACGTTCGATTAAAAAAGGTCCGTTTGTTGCTGATCACTTATTAAAAAAAATTGAAAAATTAAATGCTCAAGGTCAAAAAAAAGTTTTAACAACATGGTCGCGTTCTTCAATGATTTTACCTCCAATGATCGGCCATACGATTGGAGTTTATAATGGTCGTGAACATATTCCTGTTTTTATTACAGATCAAATGGTTGGCCATAAATTAGGGGAATTTTCTCCTACTCGAACTTATCGAGGCCATGGTAAAACA------GATAAAAAATCTAAACGTTAA---------
         Chlorosarcinopsis_eremi  ATGCCACGTTCAATTAAAAAAGGTCCTTTTGTAGCTGATCATTTATTAAAAAAAGTTGAAAAATTAAATGCTATGGGTAAAAAAATCGTTATTAAAACATGGTCTCGTTCATCTATGGTTGTGCCCCCTATGATTGGTCACACTATTGGTGTTTACAATGGTCGTGAACATATCCCTGTTTTTGTTACAGATCAAATGGTAGGTCATAAATTAGGTGAATTTTCTCCAACACGTACTTATCGTGGTCACGTAAAAAAT------GATAAAAAATCTAGACGTTAA---------
          Chlorotetraedron_incus  ATGCCTCGTTCAATTAAAAAAGGACCTTTTGTAGCCGATCATTTGTTAAAAAAAATTGAAAAATTAAATGCACAAGGTCAAAAAAAAGTTTTAACTACTTGGTCTAGATCTTCTACAATTCTACCAATGATGATTGGTCATACTATTTCAACTTATAATGGGAAAGAATTTATTCCTGTTTTTATTACGGATCAAATGGTTGGACATAAATTAGGAGAATTTGCTCCTACACGTACATTTAAAGGTCACGTAAAAGCT------GATAAAAAAGCAAAATCAAGACGTTAA---
      Chromochloris_zofingiensis  ATGCCACGTTCTATAAAAAAAGGTCCTTTTGTTGCGGATCATTTATTGAAAAAAATTGAAAATTTAAATGCACAAGGACAAAAAAAAGTAATAACTACTTGGTCCCGTTCTTCTACGATCCTACCAATCATGATTGGGCATACCATTTCTACTTATAATGGTAAAGAGTTTATTCCTGTATTTGTTACAGACCAAATGGTAGGACATAAATTAGGGGAATTTGCTCCGACTCGTACTTTTAAAGGTCATGTTAAAAGT------GACAAAAAAGCAAAATCAAGACGTTAA---
         Cylindrocapsa_geminella  ATGGCTCGTTCTATAAAAAAAGGTCTTTTTGTAGCAGATAATCTTTTAACAAAAATAGAAAAATTAAATTCACAACGTAAAAAAAAAGTTGTCAAAACCTGGTCTAGATCTTCGACTATTGTTCCTTTAATGATAGGACATACAATTGCCGTCCATAATGGAAGAGAACATATACCTGTGTTTATAACCGATCCAATGGTTGGACATAAATTAGGAGAATTTTCTCCTACACGAACATTTCGCGGTCATATAAAAAAT------GCAAAAAAATCTAAAAGATAA---------
           Desmotetra_stigmatica  ATGACACGTTCTATTAAAAAAGGTCCTTTTGTAGCAGACCATCTATTAAAAAAAATTGAAAAATTAAACGCTCAGGGGAAAAAAGTAGTTATTAAAACATGGTCACGTTCTTCTATGATTGTACCACCGATGATTGGTCATACTGTTGGAGTTTATAATGGTCGTGAACATATTCCTGTTTTTATTAGTGATCAAATGGTTGGTCATAAATTAGGAGAATTTTCTCCTACACGTACTTATCGAGGTCACGCAAAAACG------GATAAAAAAGCAAAACGTAAATAA------
          Dictyochloris_fragrans  ATGCCACGTTCTATAAAAAAAGGTCCCTTTGTTGCAGATCATTTATTAAAAAAAATAGAAAAATCTAGTTCAGATAATAAAAAAAAAGTTATAACAACTTGGTCTCGTTCATCTACAATAGTACCTGTTATGATTGGACTTACTATTGGTGTACATAATGGTAGAAAATTTATTCCTGTTTTTGTTACAGATCAAATGGTTGGTCACAAATTAGGAGAATTTTCTCCGACACGTACTTTTAAAAGTCATGAAAAAAAA------GATAAAAAAACAAAAAGATAA---------
               Dunaliella_salina  ATGCCACGTTCAATTACAAAAGGTCCATTTGTAGCAGGACATTTATTAAAAAAAGTAGAAAAATTAAATAGTATGGGTAAAAAAATTGTTATGAAAACTTGGTCTCGTTCATCTGTGATTATTCCTCCAATGATAGGTCACACAATCGCTTGTTATAATGGTAAAGAACATATTCCAATTTATATAACAGACCAGATGGTGGGTCACAAGCTAGGGGAATTTGCTTTAACACGTACTTATCGTGGCCACATTAAAAAT------GATAAAAAATCAAAACGATAA---------
            Elakatothrix_viridis  ATGTCACGTTCTTTAAAAAAAGGTCCTTTTATAGCAAATCATTTATTAAAAAAAGTCAAAAATCTTAACTCTGAAGCAGTTAAAAAAGTTATTATAACTTGGTCACGTTCTTCTACTATAGTTCCAATTATGGTTGGACATACAATATCGATCTATAATGGTCGTGAACATATCCCTGTTTTTATAACAGATCAAATGGTTGGTCATAAATTAGGAGAATTCTCACCTACACGCACTTTTCGTGGTCATATTAAACGT------GACAAGAAATCAAAAAGATAA---------
           Floydiella_terrestris  ATGACACGATCTCTTAAAAAAGGACCTTTTCTGGCTGCACATTTGTTTGAAAAAATTCAAAAACTGAACTCTAAAAGAAAGAAAAAACTTATAGTTACTTGGTCTCGTTCTTCAACGGTCGTACCTATTATGATTGGACACACAATTGCAGTTCATAATGGGCGAGAACACATTCCTGTTTTTATTACAGATAAAATGGTTGGGCATAAACTTGGTGAATTTTCACCAACACGTACATTCCGCGGTCACGCTAAAAGC------GATAAAAAATCAAAATCAAAATAA------
         Follicularia_botryoides  ATGCCACGTTCAATTAAAAAAGGACCTTTTGTTGCAGATCATTTATTAAAAAAAATTGAAAAATTAAATGCTCAAGGGCAAAAAAAAGTTATTACAACTTGGTCAAGATCGTCAACAATTTTACCAATGATGATTGGACATACAATTTCTGTTTATAATGGCAGAGAATTTATTCCCGTTTTTATTACAGACCAGATGGTAAGCCATAAACTAGGAGAATTTTCACCAACACGAACTTTTAAAGGTCATA--------------------------------------------
         Golenkinia_longispicula  ATGCCACGTTCGATAAAAAAAGGTCCTTTTGTTGCAGATCATCTTTTAAAAAAAATTGAAAATTTAAATAATCAAGGTAAAAAGAAAGTAGTCATGACTTGGTCGCGTTCTTCGACCATTGTTCCTGTCATGGTAAACCATACCATTGGAGTTTATAATGGAAAAGAATTTATTCCTGTATTCATAACAGACCAAATGATCGGTCATAAATTGGGAGAGTTCGCACCAACTCGTATGTACCGAGGTCATGGCAAAACA------GATAAAAAATCAAGACGGTAA---------
                Gonium_pectorale  ATGTCACGTTCTCTTAAAAAAGGTCCTTTTGTAGCTGATCATTTACTTAAAAAAATTGAAAAATTAAATGCTAAAGGTAAAAAAGTAGTAATTAAAACTTGGTCGCGCTCTTCTATGATTGTACCACCTATGATTGGTCATACAATAGGTGTTTATAATGGACGTGAACATATTCCAGTTTTTATTAGTGATCAAATGGTTGGTCATAAATTAGGTGAATTTTCACCAACACGTACTTATCGTGGTCATGCAAAAAAA------GATAAAAAAGCAAAACGTTAA---------
         Haematococcus_lacustris  ATGCCACGTTCTATTAAAAAAGGGCCTTTTGTAGCCGATCATTTATTACGCAAAGTTGAAAAATTAAATATTATGGGTAAAAAAATTGTTATTAAAACATGGTCTCGTGCATCAATGGTAGTCCCGCCGATGATTGGCCATACTATTGGTGTATACAATGGACGTGAACATATTCCAGTTTTTATTACAGATCAAATGGTAGGCCATAAATTAGGAGAATTTTCTCCGACACGTACATACCGCGGTCATGTTAAAACA------GATAAAAAATCAAAACGTTAA---------
              Hafniomonas_laevis  ATGCCACGTTCTATTAAAAAAGGTCCTTTTGTCGCAGATCATTTATTAAAAAAAATTGAAAAATCAAATAAACAAGGTCAAAAGAAAGCAATTATGACTTGGTCTCGTTCATCTACGATCGTACCTATTATGTTAGGTTATACAATTTTAGTACATACTGGAAAAACACATATTCCAGTTTTTATTACTGACCAAATGGTTGGTCATAAATTAGGTGAATTTGCACCAACACGTAACTACCGTGGTCACGGTAAAACG------GATAAAAAAGCACGTCGTTAA---------
            Hariotina_reticulata  ATGCCACGTTCAATAAAAAAAGGACCTTTTGTTGCAGATCATTTATTAAAAAAAATTGAAAAATTTAATGCACAAGGTCAAAAAAAAGTAATTACTACTTGGTCTCGTTCTTCAACTATTTTACCAGTCATGATCGGTCATACAATTTCTACATATAATGGTAGAGAATTTATTCCAGTTTTTATTACTGATCAAATGGTTGGTCATAAATTAGGCGAATTTGCACCAACTCGAACTTTTAAAGGTCATGTAAAAAGC------GATAAAAAAGCGAAAAGACGTTAA------
                   Jenufa_minuta  ATGTCCAGATCTTTAAAAAAAGGCCCATATGTGGCAGATAATTTATTAAAAAAAATTGAAGAACTAAATAAAAAAGGAATAAAAAAACTAGTTCCTACCTGGGCTAGAGCGTCGGTAATTGTACCATCTATGATTTCTCATACGATAGGTGTACATAATGGAAAACAACATATTCCTGTATTTATTACTGATCAAATGGTAGGTCATAAACTTGGTGAATTTTCTATAACTCGTATCTATCGCGGGCATGGTAAAACA------GATAAAAAATCTAGACGATAA---------
                Jenufa_perforata  ATGTCACGTTCTTTAAAAAAAGGACCCTATGTAGCAGATCATTTGTTAAAAAAAATTGAAAATTTGAATAAACAAGGGACAAAAAAAGTTATAAAAACATGGGATAGATCTTCTGTAATTATTCCTTCTATGATTTCTCATACAATAGCAGTTCATAATGGAAAAAATCATATTCCAGTATTTATTACTGATCAAATGGTAGGTCATAGGCTTGGTGAATTTTCGATAACTAGAACTTATAAAGGTCATGGAAAAACA------GATAAAAAATCTAGACGTTAA---------
            Kirchneriella_aperta  ATGCCACGTTCTATAAAAAAAGGTCCATTTGTTGCAGACCATTTACTAAAAAAAATTGAAAAATTAAATGCACAAGGACAAAAAAAAGTAATAACGACTTGGTCACGTTCATCTACAATTTTACCAATTATGATTGGTCATACTATTTCAACATATAATGGGAAGGAATTTATTCCAGTTTTTGTAACAGATCAAATGGTGGGTCATAAATTAGGTGAATTTGCACCCACTCGTACTTTTAAAGGTCATGTAAAAGCA------GATAAAAAAGCTAAACGTCGTTAA------
        Koshicola_spirodelophila  ATGTCTAGATCCTTTAAAAAAGGTCCTTTTGTTGCCGATCATTTATTAAAAAAAATTGAATTATTAAATAATAAAGGTCAAAAAAAAGTTGTTGTAACCTGGTCTCGTTCTTCAACTATAGTGCCTATTATGATAGGTCATACTATTGCTGTTCACAATGGTCGTGAACATATTCCTGTATTTATAACCGATAAAATGGTTGGTCATAAATTAGGAGAATTTTCATTTACGCGAACATATCGCGGCCATGCAAAATCT------GAGAAAAAAGCACGCCGAAATTAA------
             Lobochlamys_culleus  ATGACACGTTCGATTAAAAAAGGTCCTTTTGTAGCTGATCATTTATTAAAAAAAATTGAAAAATTAAATAGTCAGGGAAAAAAAACAGTAGTAAAAACATGGTCTCGTTCTTCAATGATTGTTCCTCCTATGATTGGTCATACTCTTGGTGTTTATAATGGTCGTGAACATCTTCCTGTTTTTATTACTGACCAAATGGTTGGGCATAAATTAGGGGAATTTTCTCCAACACGTACTTATAGAGGTCATGCTAAAACA------GATAAAAAAGCAAAACGTTAA---------
              Lobochlamys_segnis  ATGACACGTTCTATTAAAAAAGGTCCTTTTGTTGCAGATCATTTATTAAAAAAAGTTGAAAAGTTAAATTCTCAAGGAAAAAAAATAGTAATAAAAACTTGGTCTCGTTCATCTATGATTATCCCTCCTATGATTGGTCATACCCTTGGAGTTTATAATGGTCGAGAACATTTTCCTGTTTTTATAACAGACCAAATGGTTGGTCATAAATTAGGAGAATTTTCCCCAACACGCACTTACCGTGGGCACGCTAAAACA------GATAAAAAAGCAAAACGTTAA---------
             Microglena_monadina  ATGCCACGTTCTCTTAAAAAAGGTCCTTTTATTGAAAGTCATTTATTCAAAAGAGTTAGAAAATTAAATTTACAACAAAAAAAAGTAGTTCTTAAAACTTGGTCACGCGCATCAATGATTGTTCCTCCAATGGTTGGTCATACTATTGCAGTTTATAATGGGCGTGAACATATTCCTGTATTTATTACAGAACAAATGATAGAACATAAATTAGGAGAGTTTTCTCCAACTCGAACTTTTCGTGGTCACCAAAAAAAT------GATAAAAAATCAAAACGTTAA---------
                   Microspora_sp  ATGCCACGTTCTATAAAAAAAGGTCCGTTTGTATCCGATAATTTATTAAAAAAACTTGAGAAATTAAACGATGTAGAAAATAAAAAAGTTTTTTCTACTTGGTCACGTTCATCCACCATTATTCCCCTAATGATTGGTATGACTATTGCTGTTCACAATGGACGAGAATTTATTCCAGTTTTCATAACTGATCAAATGGTTGGGCATAAATTAGGTGAATTTTCTCCCACACGTACATTTAAAGGACATGAAAAAAAA------GATAAAAAAGCACGTAGATAA---------
         Mychonastes_homosphaera  ATGCCACGTTCGATTAAAAAAGGTCCGTTTGTTGCGGACCATCTATTAAAAAAAATTGAGAAATTGAATGTTGCTGGTCAGAAAAAAGTGATCAATACATGGTCACGTTCTTCAACGATCCTTCCAATGATGATTGGACATACAATTTCAACTTACAATGGAAAAGAATTTATTCCTGTATTTGTGACAGATCAAATGGTTGGTCACAAATTAGGAGAATTTGCACCAACACGTACTTTTAAAGGGCACGTAAAAGCA------GATAAAAAAGCTAAAGGCCGTACTCGTTAA
             Mychonastes_jurisii  ATGGCACGTTCGATTAAAAAAGGTCCCTTTGTTGCGGATCATTTATTAAAAAAAATTGAGAAATTGAATGTTGCGGGTCAGAAAAAAGTGATCAATACTTGGTCACGTTCTTCAACGATCCTTCCGATGATGATTGGACATACAATTTCAACTTATAATGGAAAAGAATTTATTCCTGTATTTGTGACGGATCAAATGGTTGGTCATAAATTAGGTGAATTCGCACCTACACGTACTTTTAAAGGTCACGTAAAAGCT------GATAAAAAAGCTAAAGCTCGTCGTTAA---
             Neochloris_aquatica  ATGCCACGTTCAATTAAAAAAGGACCTTATGTTGCTGATCATCTGTTAAAAAAAATTGAAAAATTTAATTCATTAGGACAAAAAAAAGTAATTACTACTTGGTCACGTTCATCAACAATTTTACCAATCATGATTGGTCACACAATTTCTACATATAATGGAAAGGAATTTATTCCTGTTTTTATTACAGATCAAATGGTAGGGCACAAATTAGGAGAATTTGCTCCTACACGTACTTTTAAAGGTCATGTAAAAAAT------GATAAAAAAGCAAAGTCAAGACGTTAA---
        Oedocladium_carolinianum  ATGGTACGATCTTTAAAAAAAGGACCTTTTGTTGCAAATGATTTATTTAAAAAAATTGAAAAACTTAATAGCAAAGGAAAAAAAAAAGTTCTAGTAACATGGTCTCGATCATCTACAATAGTTCCAGTAATGATTGGACATACTATAGCCGTTCATAATGGTAGAGAACATATTCCTGTTTTTATTACGGATAAAATGGTAGGTCATAAACTAGGTGAATTTTCTCTAACAAGGACATATCGTGGTCATGCTAAAACA------GATAAAAAATTCAAACGTTAA---------
        Oedogonium_angustistomum  ATGGTACGATCATTAAAAAAAGGACCTTTTGTTGCAAATGATTTATTTAAAAAAATTGAAAAACTTAATAACAAAGGAAAAAAAAAAGTTTTAGTAACATGGTCTCGAGCATCAACAATAGTTCCTGTGATGATTGGACATACAATTGCAGTTCATAATGGTAGAGAACATATCCCTGTTTTTATTACTGATAAAATGGTAGGTCATAAATTAGGTGAATTTTCTCTAACAAGGACTTATCGCGGTCATGCTAAAACA------GATAAAAAATCTAAACGTTAA---------
            Oedogonium_cardiacum  ATGGTAAGATCATTAAAAAAAGGACCTTTTGTTGCAAATGATTTATTTAAAAAAATTGAAAAACTTAATAACAAAGGAAAAAAAAAAGTTTTAGTAACATGGTCTCGATCATCAACGATAGTTCCGGTAATGATTGGACATACTATAGCAGTTCATAATGGTAGAGAACATATTCCTGTTTTTATTACTGATAAAATGGTAGGTCATAAACTAGGCGAATTTTCTCTAACAAGGACTTATCGTGGTCATGCTAAAACA------GATAAAAAATCTAAACGTTAA---------
          Oogamochlamys_gigantea  ATGACACGTTCTCTTAAAAAAGGTCCTTTTGTTGTTGATCATTTATTAAAAAAAATTGAAAAACTTAATTTACAAGGAAAAAAAATAGTTATTAAAACATGGTCTCGTTCTTCATTAATTGTACCACCTTTTATAGGTCACACTATAGCAGTCTACAACGGAAAAGAACACATTCCAATTTTCATAACAGATCAAATGGTTGGTCATAAGCTTGGTGAATTTTCTCCTACACGGACATATAGAGGCCATGCCAAAACT------GATAAAAAATCTAAACGTTAA---------
          Ourococcus_multisporus  ATGCCACGTTCCATTAAAAAAGGTCCATTTGTTGCGGATCATTTACTTAAAAAAATTGAAAAATTAAATGCTCAAGGACAAAAAAAAGTAATTACTACTTGGTCAAGATCTTCAACAATTTTACCTATCATGATTGGTCATACTATTTCCACATATAATGGGAAAGAATTTATTCCTGTTTTTGTTACAGACCAAATGGTAGGTCATAAATTGGGTGAATTTGCACCTACACGTACTTTTAAAGGTCACGTAAAAGCG------GATAAAAAAGCAAAACGTCGTTAA------
           Palmellopsis_texensis  ATGGCTCGTTCGCTAAAAAAAGGTCCTTTTGTGGCTGATCATCTATTAAAAAAAATTGAAAAATTAAATATAAAAGGAAAAAAAGAAGTTATTAAAACCTGGTCTCGCTCTTCGATGATTGTCCCTCCTATGATTGGACATACTATTGGTGTTTATAATGGTCGTGAACATCTTCCTGTGTTTGTTACAGACCAAATGGTTGGTCATAAGTTAGGTGAATTTTCTCCAACACGTACTTATCGAGGACATGCAAAAACT------GATAAAAAATCTAAACGTTAA---------
         Parallela_transversalis  ATGCCACGTTCAATGAAAAAGGGTCCTTTTGTTGCAGATCATCTATTAAAAAAGATAGAAAAAATCAGCGTTGAAGGAAATAAAAAGGTTCTCTCTACTTGGTCGAGATCTTCTACAATCATTCCTTTAATGATCGGACTTACTTTAGCTGTACATAATGGGCGAGAATTTATTCCTGTTTTTATAACAGATCAAATGGTCGGTCATAAATTAGGTGAATTTTCACCTACTCGAACTTTTAAGGGGCATGAAAAAAAG------GATAAAAAAGCACGCCGCTAA---------
               Pediastrum_duplex  ATGCCGCGTTCAATTAAAAAAGGTCCTTTTGTTGCAGACCATTTATTAAAAAAAATCGAAAAATTAAATAAACAAGGTCAAAAAAAAGTTTTAACAACTTGGTCTAGATCGTCTACAATTTTGCCAATGATGATTGGTCATACTATTTCAACTTATAATGGAAGAGAATTTATTCCAGTATTTATAACTGATCAAATGGTTGGACATAAATTAGGCGAATTTGCACCAACACGAACATTTAAAGGTCATGTTAAAAGT------GACAAAAAATCAAAAACAAGACGTTAA---
           Phacotus_lenticularis  ATGACACGTTCTCTAAAAAAAGGCCCATTTGTTGCTAATCATTTATTAAAAAAAATTGAAAAATTAAATGCAGCCTCTAAAAAAATTGTAATTAAAACATGGTCTCGTGCCACAATGATTGTTCCGCCAATGATTGGGCACACTATTGGTGTTTATAATGGCCGTGAACATATTCCTGTTTTTATTACCGATCAAATGGTTGGTCATAAATTAGGCGAATTTTCGCCTACTCGTACTTACAAAGGACATGTTAAAAAT------GACAAAAAATCAAAACGTTAA---------
              Pleodorina_starrii  ATGTCACGTTCCCTTAAAAAAGGTCCTTTTGTTGCAGATCATTTACTTAAAAAAATAGAAAAATTAAATACTAAAGGTAAAAAAGTCGTTATTAAAACATGGTCACGTTCTTCAATGATAGTTCCACCTATGATAGGTCATACTATTGGTGTTTATAATGGTCGTGAACATATACCAGTTTTTATCAGTGATCAAATGGTTGGGCATAAATTAGGTGAATTTTCACCTACGCGTACATATCGTGGTCACGCTAAAAAA------GATAAAAAATCAAAACGCTAA---------
          Protosiphon_botryoides  ATGCCACGTTCAATTAAAAAAGGTCCTTTCGTAGCGGATCATCTATTACGTAAAGTTGATAAATTAAACCAGATGGGTAAAAAAATTGTAATTAAAACATGGTCTCGTTCATCTGTAGTTATGCCACCTATGATTGGTCATACTATTGGTGTTTATAATGGTCGTGAACATATTCCTGTTTTTATTACAGATCAAATGGTTGGTCACAAATTAGGGGAATTCTCACCTACACGTACTTATAAAGGACATGTTAAAAAT------GACAAAAAATCAAGACGTTAA---------
  Pseudomuriella_schumacherensis  ATGCCACGCTCTATTAAAAAAGGACCTTTTGTAGCAGACCATTTATTAAAAAAAATTGAGCAATTAAATGCTTTAGGACAAAAAAAAGTAATAAATACTTGGTCAAGATCTTCTACAATTTTACCTATGATGATTGGTCATACAATTTCTACATATAACGGTAAAGAATTTATTCCGGTGTTTATTACTGATCAAATGGTTGGACATAAATTAGGAGAATTTTCTCCTACACGTACTTTTAAAGGTCATGTTAAAAAC------GATAAAAAATCAAAAGCACGTCGTTAA---
              Rotundella_rotunda  ATGCCACGTTCGATTAAAAAGGGTCCTTTTGTTGCAGATCATTTATTAAAAAAAATCGAAAAACTAAATGCCCAAGCTCAAAAAAAAGTTGTAACTACTTGGTCTAGATCTTCTACCATTTTACCTCTTATGATTGGTCATACTATTTCGACTTATAATGGGAGAGAATTTATTCCAGTTTTTATTACAGATCAAATGGTTGGTCATAAATTAGGAGAATTTGCTCTTACACGCACTTTTAAGGGTCATGTTAAAAGC------GATAAAAAAGCAAAAAGACGTTAA------
            Scenedesmus_obliquus  ATGACACGTTCAATTAAAAAAGGACCTTTTGTTGCAGATCATTTATTAAAAAAAATTGAAAAATTTAATGCACAAGGTCAAAAAAAAGTTTTAACAACTTGGTCTCGTTCTTCTACTATTTTACCTGTTATGATTGGTCATACAATTTCTACATATAATGGGAGAGAGTTTATTCCTGTATTTGTAACTGATCAAATGGTTGGTCACAAATTAGGTGAATTTGCTCCAACTCGAACATTTAAAGGTCACGTAAAAAGT------GATAAAAAAGCTAAAAGACGTTAA------
          Schizomeris_leibleinii  ATGTCAAGATCATTAAAAAAAGGGCCTTTTGTTGCCGTTCATTTATTAAAAAAAATTGAAAAACTAAATTCAAAAGGTGTTCAAAAAGTAATTGTAACTTGGTCACGATCTTCTACTATTGTTCCGATTATGATAGGTCATACAATAGCTGTTCATAATGGACGTGAACATATTCCAGTTTTTATTACAGATAAAATGGTAGGTCATAAACTTGGTGAGTTTTCTCCAACTCGTACTTATAAAGGTCATATAAAAAAT------GATAAAAAATCAAAACGTTAA---------
          Spermatozopsis_similis  ATGGCACGTTCGTTAAAAAAAGGACCTTTTGTTGCAGATAGTTTATTAAAGAAAATCGAAAGAATGAATCGCGAACCTCAAAGAAAAGTAATCCCAAGCTGGTCACGTTCTTCGACAATCGTTCCGATTATGATTGGCCATACCATTGGTGTTCATAATGGTCGTGAGCATATTCCAGTTTTTATTACCGATCAAATGGTAGGTCATAAACTTGGAGAATTTTCACCAACACGTACTTACCGTGGACACATTAAAGCC------GATAAAAAATCAAAACGTTAA---------
       Stephanosphaera_pluvialis  ATGCCACGTTCTATTAAAAAAGGTCCTTTTGTTGCTGACCATTTATTACGTAAAGTTGAAAAATTAAATGCAATGGGTAAAAAAATTGTTATTAAAACATGGTCTCGTTCATCTATGGTCGTGCCGCCAATGATTGGGCACACAATTGGTGTATATAACGGGCGTGAACATATCCCAGTTTTTATTACTGACCAAATGGTAGGTCACAAATTAGGAGAATTTTCTCCTACACGTACTTATCGCGGTCACGTTAAAAAT------GACAAAAAATCAAAACGTTAA---------
        Stigeoclonium_helveticum  ATGTCACGTTCACTTAAAAAAGGACCTTTTGTAGCAGACCATTTATTAAAAAAAATTGAAAAATTAAATATAAAAGGTATTCAGAAAGTAATTGTAACTTGGTCACGTTCTTCTACAATTGTACCTATTATGATAGGGCACACAGTTGCTGTTCACAACGGACGTGAACATATTCCAGTTTTTATTACAGATAAAATGGTTGGACATAAACTGGGCGAATTTGCTTTAACTCGTACGTTTAAAACTCATACTAAAAAAGTG---AATAAAAAAACAAAACGTTAA---------
      Treubaria_triappendiculata  ATGCCACGTTCTCTAAAAAAAGGACCTTTTGTTGCACATACTCTATTAAAAAAAATAGAAAAACTAAATTTGATAGGCCAAAAAAAAGTTATAACTACATGGTCAAGATCTTCTACTATTGTTCCTATTATGATTGGACATACAATAGGAGTTCATAATGGAAGGGAACATATTCCTGTATTTGTTACTGATCAAATGGTTGGTCATAAATTAGGCGAATTTTCACCTACGCGAACATTTCGCGGACATGCTAAAAGC------GATAAAAAATCAAGACGATAA---------
              Trochiscia_hystrix  ATGCCACGTTCTATAAAAAAAGGACCTTTTGTTGCACATACTCTATTAAAAAAAATAGAAAAACTAAATTCTGTAAGTCAAAAAAAAGTAATCACTACATGGTCAAGATCTTCTACTATTGTTCCTATTATGATAGGACATACCATAGCTGTTCATAACGGAAGAGAACATATTCCTGTATTTGTTACCGATCAAATGGTTGGTCATAAATTGGGAGAATTTTCACCTACGCGAACTTTTCGTGGACATGCTAAAAGT------GATAAAAAATCAAGAAGATAA---------
                      Uronema_sp  ATGTCACGATCTTTAAAAAAAGGTCCTTTTGTAGCTGATCATTTGTTAAAAAAAGTTGAAAAATTAAATATAAAAGGAATTCAAAAAGTTATTGTAACATGGTCGCGTTCATCTACTATTGTTCCAATTATGATTGGACATACAATTGCTGTTCATAACGGACGTGAACATATTCCAGTTTTTATTACTGATAAAATGGTTGGTCATAAATTAGGAGAATTTGCTTTAACACGTACTTTTAAAACTCATACAAAAAAAGTA---AATAAAAAAGCAAAACGTTAA---------
                  Volvox_carteri  ATGTCACGTTCTCTTAAAAAAGGTCCTTTTGTTGCAGATCATTTACTTAAAAAAATAGAAAAATTAAATTCTAAAGGTAAAAAAGTAGTTATTAAAACATGGTCACGTTCTTCAATGATTGTTCCACCAATGATTGGTCATACAATAGGTGTTTATAATGGTCGTGAACATATACCAGTTTTTATTAGTGATCAAATGGTTGGGCATAAATTAGGTGAATTTTCACCAACACGTACATATCGTGGTCATGCAAAAAAA------GATAAAAAATCAAAACGCTAA---------
  ;
end;
