# Supplementary material for: Order, please! Uncertainty in the ordinal-level classification of Chlorophyceae
Source: PeerJ. 2019 May 15;7:e6899. doi: 10.7717/peerj.6899 (PMC6525593; doi:10.7717/peerj.6899)
Supplement: Supplemental Information 1 — This compressed folder contains untrimmed, masked alignments for individual chloroplast genes (subfolder nexus), as well as trimmed alignments with appropriate analysis blocks and the consensus trees resulting from these single-gene and concatenated analyses (MrBayes subfolders). Supplementary methods with associated references are included in the SupplementaryMethods.txt file. SVDquartets, BaliPhy, PhyloBayes and RAxML analysis files are in separate subfolders, with their respective resulting tree files. Files associated with MrBayes analysis of the 1st and 2nd positions and the analysis of the 3rd positions are placed in the subfolders 1st_and_2nd_positions_only and 3rd_positions_only, respectively. The 18Splastid_combined subfolder contains the MrBayes analysis materials (alignment and consensus tree) for the analysis including nucleotide plastid data as well as 18S nucleotide data. Documentation, trees and scripts used to create Fig. 3 are included in the “Figure3” subfolder, and documentation for and full results of Treespace analyses are in the “Treespace” subfolder. The results of the AU topology tests are included in a Word document. [file peerj-07-6899-s008.zip › supplementary_alignments_trees/nexus/atpH.nex]

#nexus

begin data;
  dimensions ntax=68 nchar=381;
  format datatype=dna gap=- missing=?;
  matrix
                                 [----+----|----+----|----+----|----+----|----+----|----+----|----+----|----+----|----+----|----+-100|----+----|----+----|----+----|----+----|----+----|----+----|----+----|----+----|----+----|----+-200|----+----|----+----|----+----|----+----|----+----|----+----|----+----|----+----|----+----|----+-300|----+----|----+----|----+----|----+----|----+----|----+----|----+----|----+----|----+----|----+-400|----+----|----+----|----+----|----+----|----+----|----+----|----+----|----+----|----+----|----+-500|----+----|----+----|----+----|----+----|----+----|----+----|----+----|----+----|----+----|----+-600|----+----|----+----|----+----|----+----|----+----|----+----|----+----|----+----|----+----|----+-700|----+----|----+----|----+----|----+----|----+----|----+----|----+----|----+----|----+----|----+-800|----+----|----+----|----+----|----+----|----+----|----+----|----+----|----+----|----+----|----+-900|----+----|----+----|----+----|----+----|----+----|----+----|----+----|----+----|----+----|----+1000|----+----|----+----|----+----|----+----|----+----|----+----|----+----|----+----|----+----|----+1100|----+----|----+----|----+----|----+----|----+----|----+----|----+----|----+----|----+----|----+1200|----+----|----+----|----+----|----+----|----+----|----+----|----+----|----+----|----+----|----+1300|----+----|----+----|----+----|----+----|----+----|----+----|----+----|----+----|----+----|----+1400|----+----|----+----|----+----|----+----|----+----|----+----|----+----|----+----|----+----|----+1500|----+----|----+----|----+----|----+----]
                                 [*********************************************************************************************************************************---------------------------------------------------------------------------------------------------------------------------------------------------------------------------------------------------------------------------------------------------*********]
                   Ankyra_judayi  ---------------------------------------------------------------------------------------------------------------------------------ATGAACCCAATTGTTGCTGCTGCATCTGTAATTTCTGCTGGATTAGCTGTTGGCCTTGCTGCTATTGGTCCTGGTATGGGTCAAGGTACTGCTGCTGGTTATGCTGTTGAAGGTATTGCTAGACAACCAGAAGCTGAAGGTAAAATCCGTGGTGCTTTATTATTAAGTTTTGCGTTCATGGAATCTTTAACTATTTATGGTTTAGTTGTTGCTTTAGCATTATTATTTGCTAACCCATTTGCAGGTTAA---
          Atractomorpha_echinata  ---------------------------------------------------------------------------------------------------------------------------------ATGAACCCAATTGTTGCTGCTGCATCTGTAATTTCTGCTGGATTAGCTGTTGGCCTTGCTGCTATTGGTCCTGGTATGGGTCAAGGAACTGCTGCTGGTTATGCTGTTGAAGGTATTGCTAGACAACCAGAAGCTGAAGGTAAAATTCGTGGTGCTTTATTATTAAGTTTTGCATTCATGGAATCTTTAACTATTTATGGTTTAGTAGTTGCTTTAGCATTATTATTCGCTAACCCATTTGCAGGTTAA---
        Borodinellopsis_texensis  ---------------------------------------------------------------------------------------------------------------------------------ATGAACCCTATCGTTGCTGCTGCATCTGTTGTATCTGCTGGATTAGCTGTTGGTCTTGCTGCTATTGGACCAGGCGTTGGACAAGGTACTGCTGCTGGTTATGCTGTTGAAGGTATTGCACGTCAACCTGAAGCTGAAGGCAAAATCCGTGGTGCCCTATTATTAAGCTTTGCTTTTATGGAATCATTAACAATTTATGGTCTAGTAGTTGCACTTGCTCTTCTATTTGCTAACCCATTCGCTTCTTAA---
            Bracteacoccus_aerius  ---------------------------------------------------------------------------------------------------------------------------------ATGAATCCAATTGTTGCTGCTGCATCTGTTGTTTCTGCTGGATTAGCTGTTGGTCTTGCTGCTATTGGTCCTGGTATGGGTCAAGGTACTGCTGCAGGTTACGCTGTAGAAGGTATTGCAAGACAACCTGAAGCTGAAGGTAAAATTCGTGGTGCATTACTTTTAAGTTTCGCTTTCATGGAATCACTTACAATTTATGGTCTTGTTGTTGCTTTAGCTCTTCTATTCGCTAACCCTTTTGCTTCTTAA---
         Bracteacoccus_giganteus  ATGAAACGAATAGCTTCATTTAATTTGTTGTTTTCATTCATGACTCAGTCATTTGATTTTTTTTCGTCAATACTATATAATTTAGTTGGTTGTTATAATTTTATTGACGATTTTCGGGAGGAAATAAACATGAATCCAATTGTTGCTGCTGCATCTGTTATCTCTGCTGGATTAGCTGTTGGTCTTGCTGCTATTGGTCCTGGTATGGGTCAAGGTACTGCTGCTGGTTATGCTGTAGAAGGTATCGCAAGACAACCTGAAGCTGAAGGTAAAATTCGTGGTGCATTACTTTTAAGTTTTGCTTTCATGGAATCGCTAACAATTTACGGTCTAGTTGTTGCTTTAGCTCTTTTATTCGCTAACCCTTTCGCTTCTTAA---
             Bracteacoccus_minor  ---------------------------------------------------------------------------------------------------------------------------------ATGAATCCAATTGTTGCTGCTGCATCTGTTATCTCTGCTGGATTAGCTGTTGGTCTTGCTGCTATTGGTCCTGGTATGGGTCAAGGTACTGCTGCTGGTTACGCTGTAGAAGGTATCGCAAGACAACCTGAAGCTGAAGGTAAAATTCGTGGTGCATTACTTTTAAGTTTCGCTTTCATGGAGTCTTTAACGATTTACGGTCTAGTTGTTGCATTAGCTCTTTTATTCGCTAACCCTTTCGCTTCTTAA---
           Carteria_cerasiformis  ---------------------------------------------------------------------------------------------------------------------------------ATGAACCCTATTATTGCTGCTGCTTCTGTTTTATCTGCTGGTTTAGCTGTTGGTTTAGGTGCTATTGGACCAGGTCTTGGTCAAGGAACAGCTGCTGGATATGCAGTTGAAGGTATTGCACGTCAACCAGAAGCCGAAGGAAAAATCCGTGGTGCTTTATTATTAAGTTTTGCTTTTATGGAATCTTTAACTATTTATGGTTTAGTTGTAGCATTAGCTCTTTTATTCGCTAACCCATTTGCTGGTTAA---
              Carteria_crucifera  ---------------------------------------------------------------------------------------------------------------------------------ATGAATCCTATTATTGCTGCTGCTTCTGTTTTATCTGCTGGATTAGCTGTAGGTTTAGGTGCTATTGGACCAGGTCTTGGTCAAGGAACAGCTGCTGGTTATGCTGTTGAAGGTATTGCGCGTCAACCAGAAGCGGAAGGTAAAATCCGTGGTGCTTTATTATTAAGTTTTGCTTTCATGGAATCTTTAACTATTTATGGTCTTGTTGTTGCTTTAGCGCTTCTTTTCGCTAACCCTTTTGCTGGTTAA---
             Carteria_sp_SAG_8_5  ---------------------------------------------------------------------------------------------------------------------------------ATGAACCCTATCGTTGCTGCTGCATCTGTTGTATCTGCTGGTTTAGCTGTAGGTCTTGCTGCTATTGGACCAGGAATGGGACAAGGTACTGCTGCTGGTTACGCTGTTGAAGGTATTGCTCGTCAACCAGAAGCAGAAGGTAAAATCCGTGGTGCTTTATTATTAAGTTTCGCTTTCATGGAATCACTTACAATTTACGGTCTAGTTGTTGCTTTAGCTCTTCTATTCGCTAACCCATTTGCTGGATAA---
        Chaetopeltis_orbicularis  ---------------------------------------------------------------------------------------------------------------------------------ATGAATCCACTTGTTGCTGCTGCATCTGTTATTGCTGCTGGTTTAGCTGTAGGTCTTGCTGCTATTGGTCCTGGTATGGGTCAAGGTACTGCTGCAGGTTATGCAGTTGAAGGTATTGCACGCCAACCTGAAGCTGAAGGTAAAATCCGTGGTGCTTTATTATTAAGTTTCGCTTTTATGGAATCTCTAACCATTTATGGTCTAGTTGTTGCTCTAGCTCTTCTTTTCGCAAACCCTTTTACTGGTGCTTAA
       Characiochloris_acuminata  ---------------------------------------------------------------------------------------------------------------------------------ATGAACCCTATCGTTGCTGCTGCATCTGTTGTATCTGCTGGTCTAGCTGTTGGTCTTGCTGCTATTGGTCCTGGTATGGGTCAAGGTACTGCTGCTGGTTATGCAGTAGAAGGTATCGCACGTCAACCAGAAGCTGAAGGTAAAATCCGTGGTGCTCTTTTATTAAGCTTTGCTTTCATGGAATCTTTAACTATTTATGGTCTAGTTGTTGCTCTTGCTTTATTATTCGCAAACCCATTTGCTGGTTAA---
         Chlamydomonas_applanata  ---------------------------------------------------------------------------------------------------------------------------------ATGAACCCTATCGTTGCTGCTGCTTCTGTTGTTGCTGCTGGTCTAGCTGTTGGTTTAGCTGCTATTGGTCCAGGTATGGGTCAAGGTACAGCTGCTGGTTACGCGGTTGAAGGTATTGCACGTCAACCTGAAGCTGAAGGTAAAATCCGTGGTGCTTTATTATTAAGCTTCGCGTTTATGGAATCTTTAACTATTTATGGTCTAGTTGTTGCTTTAGCTCTTCTATTCGCTAACCCATTTGCAGGTTAA---
           Chlamydomonas_nivalis  ---------------------------------------------------------------------------------------------------------------------------ATGGCAATTGATAGTTTAATTGGTGCAGCTAGTGTTTTAGCTGCTGGGATCGCTGTTGGTGTTGGAAGTATTGGCCCTGGCACTGGGCAAGGAACTGCTGCAGGATATGCAGTAGAAGGTATCGCTCGTCAACCAGAAGCTGAAGGTAAAATCCGTGGTGCTCTTTTACTTTCTTTTGCCTTTATGGAATCTCTAACGATTTATGGTTTAGTTGTTGCTTTAGCTCTACTATTTGCTAACCCTTTTTTAGGCTAA---
          Chlamydomonas_peterfii  ---------------------------------------------------------------------------------------------------------------------------------ATGAACCCTATCGTTGCTGCTGCATCTGTTGTTTCTGCTGGTCTTGCTGTTGGTTTAGCTGCTATTGGCCCTGGTATGGGTCAAGGTACTGCTGCTGGTTACGCTGTTGAAGGGATTGCTCGTCAACCTGAAGCAGAAGGTAAAATCCGTGGTGCTTTATTATTAAGCTTCGCTTTTATGGAATCGTTAACTATTTACGGCCTAGTTGTTGCTTTAGCTCTTTTATTCGCTAACCCATTTGCTGGCTAA---
       Chlamydomonas_reinhardtii  ---------------------------------------------------------------------------------------------------------------------------------ATGAACCCTATCGTAGCTGCTGCTTCTGTTGTATCTGCTGGTCTTGCTGTTGGTTTAGCTGCTATTGGTCCTGGTATGGGTCAAGGTACTGCTGCTGGTTATGCAGTTGAAGGTATTGCTCGTCAACCTGAAGCTGAAGGTAAAATCCGTGGTGCGCTTTTATTAAGTTTCGCTTTCATGGAATCTTTAACAATTTACGGTCTAGTTGTTGCTTTAGCACTTCTATTCGCTAACCCATTCGCTGGTTAA---
           Chlorococcum_tatrense  ---------------------------------------------------------------------------------------------------------------------------------ATGAACCCTATCGTTGCTGCTGCATCTGTTATTTCTGCTGGTTTAGCTGTTGGTTTAGCTGCTATTGGTCCTGGTATGGGTCAAGGTACAGCTGCTGGTTACGCTGTAGAAGGTATTGCTCGTCAACCAGAAGCTGAAGGTAAAATCCGTGGTGCTTTATTATTAAGTTTCGCATTTATGGAATCATTAACTATTTATGGTCTAGTTGTTGCTTTAGCTCTTTTATTTGCTAACCCATTTGCTGGTTAA---
         Chlorogonium_capillatum  ---------------------------------------------------------------------------------------------------------------------------------ATGAACCCTATCGTTGCTGCTGCTTCTGTTGTATCAGCTGGTCTAGCTGTTGGTTTAGCTGCTATTGGTCCTGGTATGGGTCAAGGTACAGCTGCAGGTTACGCTGTAGAAGGTATTGCACGTCAACCAGAAGCTGAAGGTAAAATCCGTGGTGCTTTATTATTAAGTTTCGCATTTATGGAGTCACTTACAATCTACGGTCTAGTTGTTGCTTTAGCTTTATTATTCGCTAACCCATTCGCTGGTTAA---
           Chloromonas_perforata  ---------------------------------------------------------------------------------------------------------------------------------ATGAACCCTATCGTTGCTGCTGCATCTGTTATTTCTGCTGGTTTAGCTGTTGGTTTAGCTGCTATTGGTCCTGGTATGGGTCAAGGTACAGCTGCTGGTTACGCTGTAGAAGGTATTGCTCGCCAACCAGAAGCTGAAGGTAAAATCCGTGGTGCTTTATTATTAAGTTTCGCATTTATGGAATCTTTAACTATTTATGGTCTAGTTGTTGCTTTAGCTCTTTTATTTGCTAACCCATTTGCTGGTTAA---
             Chloromonas_radiata  ---------------------------------------------------------------------------------------------------------------------------------ATGAACCCTATCGTTGCTGCTGCATCTGTTGTATCTGCTGGTTTAGCTGTTGGTCTTGCTGCTATTGGCCCTGGAATGGGACAAGGAACAGCTGCTGGTTACGCTGTTGAAGGAATCGCGCGTCAGCCAGAAGCTGAAGGTAAAATTCGTGGTGCACTTCTATTAAGCTTCGCCTTCATGGAATCACTAACGATTTACGGTTTAGTAGTAGCTTTAGCTTTACTATTTGCTAACCCTTTTGCAGGATAA---
               Chloromonas_rosae  ---------------------------------------------------------------------------------------------------------------------------ATGGCAATTGATAGTTTAATTGGTGCAGCTAGTGTTTTAGCTGCTGGGATCGCTGTAGGTGTTGGAAGTATTGGCCCTGGTACTGGGCAAGGAACTGCTGCTGGATATGCAGTAGAAGGTATTGCTCGTCAACCAGAAGCTGAAGGTAAAATCCGTGGTGCTCTTTTACTTTCTTTTGCCTTTATGGAATCCCTAACAATTTATGGTTTAGTTGTTGCTTTAGCTTTACTATTTGCTAACCCTTTTTTAGGCTAA---
         Chlorosarcinopsis_eremi  ---------------------------------------------------------------------------------------------------------------------------------ATGAACCCTATCGTTGCTGCTGCTTCTGTTGTATCTGCTGGTTTAGCTGTTGGTTTAGCTGCTATTGGTCCTGGTATGGGTCAAGGTACAGCTGCTGGTTACGCTGTTGAAGGTATTGCTCGTCAACCTGAAGCTGAAGGTAAAATCCGTGGTGCTTTATTATTAAGCTTTGCTTTCATGGAATCTTTAACTATTTATGGTCTAGTTGTAGCTTTAGCTTTATTATTCGCTAACCCATTCGCAGGTTAA---
          Chlorotetraedron_incus  ---------------------------------------------------------------------------------------------------------------------------------ATGAATCCAATCGTTGCTGCTGCATCTGTTATTGCTGCTGGTTTAGCTGTAGGTCTTGCTGCTATTGGTCCTGGTATGGGACAAGGAACTGCTGCAGGTTATGCTGTAGAAGGTATCGCTAGACAACCTGAAGCTGAAGGAAAAATCCGTGGAGCATTATTACTATCATTCGCTTTCATGGAATCTTTAACTATTTACGGTCTTGTTGTAGCATTAGCTCTTCTTTTCGCTAACCCATTTGCAGGATAA---
      Chromochloris_zofingiensis  ---------------------------------------------------------------------------------------------------------------------------------ATGAATCCAATTGTTGCTGCTGCATCTGTTATATCTGCTGGATTAGCTGTTGGTCTTGCTGCTATTGGTCCTGGTATGGGACAAGGTACTGCAGCTGGTTATGCTGTAGAAGGAATTGCAAGACAGCCAGAAGCTGAAGGTAAAATTCGTGGTGCTTTATTACTTTCATTTGCTTTCATGGAATCACTTACAATTTATGGTTTAGTTGTTGCTTTAGCACTTTTATTTGCTAACCCATTCGTTTCATAA---
         Cylindrocapsa_geminella  ---------------------------------------------------------------------------------------------------------------------------------ATGAATCCAATTGTTGCTGCTGCATCTGTTGTATCTGCTGGTTTAGCTGTGGGTCTTGCGGCAATAGGACCTGGGATGGGGCAAGGGACAGCAGCAGGATATGCTGTAGAAGGTATTGCTCGTCAGCCTGAAGCAGAAGGAAAAATTCGTGGTGCATTATTATTAAGTTTTGCTTTTATGGAATCATTAACAATTTATGGTCTTGTGGTTGCTTTAGCATTGTTATTTGCCAATCCATTTGCTTCCTAA---
           Desmotetra_stigmatica  ---------------------------------------------------------------------------------------------------------------------------------ATGAACCCTATCGTTGCTGCTGCATCTGTTATATCTGCTGGATTAGCTGTTGGTCTTGCTGCTATTGGCCCTGGTATGGGTCAAGGAACTGCTGCTGGTTATGCTGTTGAAGGTATTGCTCGTCAACCAGAAGCTGAAGGTAAAATCCGTGGTGCACTTCTTCTAAGTTTTGCTTTCATGGAATCACTTACAATTTATGGTCTAGTAGTTGCTTTAGCTTTACTTTTCGCTAACCCATTTGCTGGATAA---
          Dictyochloris_fragrans  ---------------------------------------------------------------------------------------------------------------------------------ATGAATCCAATTGTTGCTGCTGCATCTGTTGTTTCTGCTGGATTAGCTGTTGGTCTTGCTGCTATTGGTCCTGGTATGGGACAAGGAACTGCTGCTGGTTACGCAGTAGAAGGTATTGCTAGACAGCCAGAAGCTGAAGGAAAAATTCGTGGTGCGTTATTATTAAGTTTCGCGTTCATGGAGTCTCTAACGATTTATGGTCTAGTTGTTGCATTAGCTCTTCTTTTTGCTAACCCATTTGCATCATAA---
               Dunaliella_salina  ---------------------------------------------------------------------------------------------------------------------------------ATGAACCCTATTGTTGCTGCTGCTTCTGTTGTGTCTGCTGGTTTAGCTGTTGGTTTAGCTGCTATTGGTCCTGGTATGGGTCAAGGTACAGCTGCAGGTTATGCTGTTGAAGGTATTGCACGTCAACCTGAAGCTGAAGGTAAAATCCGTGGTGCTTTATTATTAAGTTTCGCGTTCATGGAGTCTTTAACTATTTATGGTCTAGTTGTAGCTCTTGCTCTTCTTTTCGCTAACCCTTTTGCTGGTTAA---
            Elakatothrix_viridis  ---------------------------------------------------------------------------------------------------------------------------------ATGAATCCAATTGTTGCCGCTGCATCAGTTATTGCTGCTGGATTAGCAGTAGGTTTAGCTGCTATTGGACCAGGTATGGGTCAAGGTACAGCAGCTGGTTATGCCGTTGAAGGAATTGCAAGACAGCCTGAAGCTGAAGGTAAAATTCGTGGTGCCTTATTATTAAGTTTTGCTTTCATGGAATCTTTAACTATTTATGGACTAGTTGTTGCTTTAGCATTATTGTTTGCTAATCCATTTGCTTCTTAA---
           Floydiella_terrestris  ---------------------------------------------------------------------------------------------------------------------------------ATGAATCCACTTGTTGCTGCTGCATCAGTTATCGCTGCTGGTTTATCTGTAGGTCTTGCTGCTATTGGTCCTGGTATGGGACAAGGAACAGCTGCAGGCTATGCAGTTGAAGGTATTGCTCGTCAGCCAGAAGCTGAAGGTAAAATCCGTGGTGCTCTATTATTAAGTTTTGCGTTTATGGAATCATTAACTATTTACGGACTTGTAGTAGCTCTTGCTCTTCTATTCGCAAACCCTTTCACGGGTGTTTAA
         Follicularia_botryoides  ---------------------------------------------------------------------------------------------------------------------------------ATGAATCCAATTGTTGCTGCTGCATCTGTTGTATCTGCTGGATTAGCTGTAGGTCTTGCTGCTATTGGTCCTGGTATGGGTCAAGGAACAGCTGCTGGTTACGCTGTAGAAGGTATCGCAAGACAACCTGAAGCTGAAGGTAAAATCCGTGGTGCATTATTATTAAGTTTCGCTTTCATGGAATCTTTAACAATTTATGGTTTAGTTGTTGCTTTAGCACTTTTATTCGCTAACCCATTCGCTTCATAA---
         Golenkinia_longispicula  ---------------------------------------------------------------------------------------------------------------------------------ATGAACCCAATCGTCGCTGCTGCTTCTGTTGTTGCTGCTGGTTTAGCCGTAGGTCTTGCTGCTATTGGTCCTGGTATGGGTCAAGGAACTGCTGCTGGTTACGCTGTTGAAGGTATTGCAAGACAACCTGAAGCGGAAGGGAAAATTCGTGGAGCCCTTTTACTAAGCTTTGCTTTCATGGAATCTTTAACAATTTATGGTCTTGTAGTTGCATTAGCGTTATTATTCGCTAACCCTTTTGCTGGCTAA---
                Gonium_pectorale  ---------------------------------------------------------------------------------------------------------------------------------ATGAACCCTATCGTAGCTGCTGCTTCTGTTGTATCTGCTGGTCTTGCTGTTGGTTTAGCTGCTATTGGTCCTGGTATGGGTCAAGGTACTGCTGCTGGTTATGCAGTTGAAGGTATTGCACGCCAACCTGAAGCTGAAGGCAAAATCCGTGGTGCTCTTTTATTAAGTTTCGCTTTCATGGAGTCTTTAACAATTTATGGTCTAGTAGTTGCTTTAGCACTTCTATTTGCTAACCCATTTGCTGGTTAA---
         Haematococcus_lacustris  ---------------------------------------------------------------------------------------------------------------------------------ATGAACCCTATCGTTGCTGCTGCTTCTGTTGTGTCTGCTGGTTTAGCTGTTGGTTTAGCTGCTATTGGCCCTGGTATGGGTCAAGGAACTGCAGCTGGTTATGCTGTAGAAGGAATTGCGCGTCAGCCAGAAGCTGAAGGTAAAATTCGTGGTGCTTTATTATTAAGCTTTGCATTTATGGAATCGTTAACTATTTACGGTTTAGTTGTTGCTTTAGCGTTATTATTTGCAAACCCTTTTGCAGGGTAA---
              Hafniomonas_laevis  ---------------------------------------------------------------------------------------------------------------------------------ATGAATCCTATCATTGCAGCGGCGTCTGTTATTTCTGCTGGTTTAGCTGTTGGTTTAGCTGCTATCGGCCCTGGTATGGGTCAAGGTACAGCAGCTGGTTATGCAGTTGAAGGTATTGCTCGTCAACCTGAAGCTGAAGGTAAAATCCGTGGTGCTTTATTATTATCCTTCGCATTTATGGAATCCTTAACTATTTATGGTTTAGTTGTAGCATTAGCTTTATTATTCGCTAACCCATTTGCTGGCTAA---
            Hariotina_reticulata  ---------------------------------------------------------------------------------------------------------------------------------ATGAATCCAATTGTTGCTGCTGCATCTGTTATATCTGCTGGATTAGCTGTTGGTCTTGCTGCTATTGGTCCTGGTATGGGTCAAGGGACTGCTGCTGGTTATGCTGTTGAAGGTATTGCTAGACAACCTGAAGCTGAAGGAAAAATCCGTGGTGCTCTTTTATTAAGTTTCGCTTTCATGGAATCTTTAACAATTTATGGTTTAGTAGTTGCTTTAGCATTATTATTTGCTAACCCATTTGCTTCTTAA---
                   Jenufa_minuta  ---------------------------------------------------------------------------------------------------------------------------------ATGAATCCTATTGTTGCTGCTGCTTCTGTTGTTGCTGCTGGTTTAGCTGTTGGTTTAGCTGCTATAGGTCCTGGTATGGGGCAAGGAACTGCTGCTGGTTATGCAGTAGAAGGTATTGCTCGACAACCTGAAGCTGAAGGTAAAATTCGTGGTGCTTTGCTTTTAAGTTTTGCGTTTATGGAATCACTAACTATTTATGGTTTAGTTGTTGCATTAGCTCTTTTATTTGCTAATCCTTTTGCTTCTTAA---
                Jenufa_perforata  ------------------------------------------------------------------------------------------------ATGTTATTCATTAAAATATTAAAGGAAATTATTATGAATCCTATTGTTGCTGCTGCTTCTGTTGTTGCTGCTGGTTTAGCTGTTGGGTTAGCTGCTATTGGTCCTGGTATGGGACAAGGAACTGCTGCTGGTTATGCAGTAGAAGGTATTGCGAGACAACCTGAAGCTGAAGGTAAAATTCGTGGTGCTTTATTATTAAGTTTCGCTTTTATGGAGTCTTTGACTATTTATGGTCTAGTTGTAGCGTTAGCTCTTTTATTTGCTAACCCTTTTGCTTCATAA---
            Kirchneriella_aperta  ---------------------------------------------------------------------------------------------------------------------------------ATGAATCCAATTGTTGCTGCTGCATCTGTTGTGTCTGCTGGTTTAGCTGTTGGTCTTGCTGCTGTAGGACCTGGTATTGGTCAAGGTACTGCTGCTGGTTACGCAGTAGAAGGTATTGCTCGTCAACCTGAAGCTGAAGGTAAAATCCGTGGTGCACTTTTATTAAGTTTTGCTTTCATGGAATCTTTAACAATTTATGGTCTTGTAGTGGCTTTAGCACTTCTTTTTGCTAACCCATTTGCTTCTTAA---
        Koshicola_spirodelophila  ---------------------------------------------------------------------------------------------------------------------------------ATGAATCCACTTATTGCTGCTGCTTCTGTTATTGCTGCTGGTTTATCTGTTGGTCTTGCTGCTATTGGTCCTGGTATGGGACAAGGAACTGCTGCTGGGTATGCCGTTGAAGGTATTGCTAGACAACCTGAAGCTGAAGGTAAAATCCGTGGAGCTTTACTTTTAAGCTTCGCATTTATGGAGTCTTTAACTATTTATGGTCTAGTTGTAGCCCTAGCTTTATTATTTGCTAACCCTTTCACTGGTGCATAA
             Lobochlamys_culleus  ---------------------------------------------------------------------------------------------------------------------------------ATGAACCCTATCGTTGCTTCTGCTTCTGTAATCGCTGCTGGTTTATCTGTAGGTTTAGCTGCTATCGGACCAGGTGTTGGACAAGGTACTGCTGCTGGTTATGCTGTTGAAGGTATTGCTCGTCAACCTGAAGCTGAAGGTAAAATCCGTGGTGCTCTTCTTTTAAGTTTTGCTTTTATGGAATCACTTACTATTTATGGATTAGTAGTAGCATTAGCTCTACTATTCGCTAACCCATTTGCTGGATAA---
              Lobochlamys_segnis  ---------------------------------------------------------------------------------------------------------------------------------ATGAACCCTATCGTTGCTTCTGCTTCAGTTATTGCTGCTGGTTTATCTGTAGGTTTAGCTGCTATTGGACCTGGTGTTGGACAAGGTACAGCTGCAGGTTATGCTGTTGAAGGAATTGCTCGTCAGCCAGAAGCTGAAGGTAAAATCCGTGGTGCTCTTCTTTTAAGCTTTGCGTTTATGGAATCACTTACTATTTATGGACTAGTTGTAGCATTAGCTCTATTATTTGCTAACCCATTTGCTGGATAA---
             Microglena_monadina  ---------------------------------------------------------------------------------------------------------------------------------ATGAACCCTATCGTAGCTGCTGCTTCTGTTATTTCTGCTGGTTTAGCTGTTGGTCTTGCTGCAATTGGACCTGGTATCGGTCAAGGTACAGCTGCAGGTTATGCTGTTGAAGGTATTGCACGTCAGCCTGAAGCTGAAGGTAAAATTCGTGGTGCATTACTTTTAAGTTTTGCCTTTATGGAATCTTTAACAATTTACGGTCTAGTTGTTGCCCTAGCTCTTCTTTTTGCTAACCCTTTTGCTGGATAA---
                   Microspora_sp  ---------------------------------------------------------------------------------------------------------------------------------ATGGATCCAATTGTTGCTGCTGCATCTGTTATTTCTGCTGGATTAGCTGTAGGTCTTGCTGCTATCGGTCCTGGTATGGGACAAGGAACAGCTGCTGGTTATGCCGTTGAAGGTATTGCTAGACAGCCGGAAGCTGAAGGAAAAATTCGTGGTGCTCTTTTATTAAGTTTCGCTTTCATGGAATCATTAACAATTTATGGTTTAGTTGTTGCTTTAGCACTTCTTTTTGCAAACCCATTTGCTTCTTAA---
         Mychonastes_homosphaera  ---------------------------------------------------------------------------------------------------------------------------------ATGAATCCAATTGTTGCTGCTGCATCTGTTATTTCTGCTGGTTTAGCTGTAGGTTTAGCTGCTATCGGTCCTGGTCAAGGTCAAGGGACTGCTGCTGGTTACGCTGTTGAAGGTATTGCTCGTCAACCTGAAGCAGAAGGTAAAATCCGTGGTGCTTTATTATTAAGCTTCGCTTTCATGGAATCTTTAACAATTTACGGTCTAGTAGTTGCTTTAGCTCTATTATTCGCTAACCCATTCGCAGGTGCTTAA
             Mychonastes_jurisii  ---------------------------------------------------------------------------------------------------------------------------------ATGAATCCAATTGTTGCTGCTGCATCTGTTATTTCTGCTGGTTTAGCTGTAGGTTTAGCTGCTATCGGTCCTGGCCAAGGTCAAGGAACTGCTGCTGGTTACGCTGTTGAAGGTATTGCTCGTCAACCTGAAGCAGAAGGTAAAATCCGTGGTGCTTTATTATTAAGCTTCGCTTTCATGGAATCTTTAACTATTTACGGTCTAGTAGTTGCTTTAGCTCTACTATTCGCTAACCCATTCGCAGGTGCTTAA
             Neochloris_aquatica  ---------------------------------------------------------------------------------------------------------------------------------ATGAATCCAATTGTTGCTGCTGCATCTGTTGTTGCTGCTGGTTTAGCTGTAGGTCTTGCTGCTATTGGTCCTGGTATGGGACAAGGAACTGCTGCTGGTTATGCAGTAGAAGGTATTGCAAGACAACCTGAAGCAGAAGGAAAAATTCGTGGAGCTCTTTTATTAAGTTTTGCTTTCATGGAATCTTTAACTATTTATGGTCTTGTTGTAGCATTAGCACTTCTTTTTGCTAACCCATTTGCTTCTTAA---
        Oedocladium_carolinianum  ---------------------------------------------------------------------------------------------------------------------------------ATGAACCCACTTATTGCTGCTGCATCTGTTGTTGCTGCTGGATTAGCTGTAGGCTTAGCTGCTATTGGTCCTGGTTTAGGACAAGGCACAGCTGCTGGTTATGCTGTTGAAGGTATTGCTCGTCAACCAGAAGCAGAAGGAAAAATCCGCGGTGCACTTTTATTAAGTTTTGCTTTCATGGAATCTTTAACTATTTATGGTCTAGTTGTAGCGCTTGCTCTTTTATTTGCTAATCCATTTGTTGGAGCTTAA
        Oedogonium_angustistomum  ---------------------------------------------------------------------------------------------------------------------------------ATGAACCCACTTATTGCTGCTTCATCTGTTATTGCTGCTGGATTAGCTATAGGCTTAGCTGCTATTGGTCCTGGTGTAGGACAAGGTACAGTTGCTGGTAATGCTGTTGAAGGTATTGCTCGCCAACCAGAAGCAGAAGGAAAAATCCGCGGTACTCTTTTATTAAGTTTTGCTTTCATGGAATCTTTAACTATTTATGGTCTAGTTGTAGCGCTTGCTCTTCTATTTGCTAATCCATTTGTTGGCGCTTAA
            Oedogonium_cardiacum  ---------------------------------------------------------------------------------------------------------------------------------ATGAACCCACTTATTGCTGCTTCATCTGTTATTGCTGCTGGATTAGCTATAGGCTTAGCTGCTATTGGTCCTGGTGTAGGACAAGGTACAGTTGCTGGTAATGCTGTTGAAGGTATTGCTCGCCAACCAGAAGCAGAAGGAAAAATTCGCGGTACGCTTTTATTAAGTTTTGCTTTTATGGAATCTTTAACGATTTATGGTCTAGTTGTAGCACTTGCTCTTCTATTTGCTAATCCATTTGTTGGTGCTTAA
          Oogamochlamys_gigantea  ---------------------------------------------ATGTTGCGTTTTATTTTTGGTCTTTATAATTATGATAATTATGTTGTTGTAATTTTATTGATATTTTTTAGGAGGAATTATAATATGAACCCAATCGTTGCTGCTGCTTCTGTTGTTTCAGCTGGTTTAGCTGTTGGTTTAGCTGCTATCGGTCCTGGTGTTGGACAAGGGACTGCTGCTGGTTATGCTGTTGAAGGTATTGCTCGCCAACCTGAAGCTGAAGGTAAAATTCGTGGTGCTCTTCTTCTAAGCTTTGCTTTTATGGAATCATTAACAATTTATGGATTAGTTGTTGCTTTAGCTCTATTATTCGCTAACCCATTTGCTGGATAA---
          Ourococcus_multisporus  ---------------------------------------------------------------------------------------------------------------------------------ATGAATCCAATTATTGCTGCTGCATCTGTTGTGTCTGCTGGATTAGCTGTTGGTCTTGCTGCAATTGGTCCTGGTATGGGTCAAGGTACTGCTGCTGGTTACGCAGTAGAAGGTATCGCTAGACAACCTGAAGCTGAAGGTAAAATTCGTGGTGCTCTTTTATTAAGTTTTGCTTTCATGGAATCTTTAACTATTTATGGTCTAGTAGTAGCTTTAGCTCTTCTTTTTGCTAACCCATTTGCTTCTTAA---
           Palmellopsis_texensis  ---------------------------------------------------------------------------------------------------------------------------------ATGAACCCTATCGTTGCTGCTGCTTCTGTTATTTCTGCTGGTTTAGCTGTTGGTTTAGCTGCTATTGGTCCTGGTGTTGGACAAGGTACAGCTGCTGGTTACGCAGTTGAAGGTATTGCTCGTCAGCCTGAAGCTGAAGGTAAAATCCGCGGTGCTCTTCTTCTAAGCTTTGCTTTTATGGAATCATTAACAATTTATGGACTAGTAGTTGCTCTAGCTCTACTATTCGCTAACCCATTCGCAGGTTAA---
         Parallela_transversalis  ---------------------------------------------------------------------------------------------------------------------------------ATGAACCCAATTGTTGCTGCTGCATCTGTAATTGCTGCTGGATTAGCTGTAGGTCTTGCTGCTGTAGGTCCTGGTGTTGGACAAGGAACTGCTGCTGGCTACGCGGTAGAAGGTATTGCAAGACAACCTGAAGCTGAAGGAAAAATCCGTGGTGCATTATTATTAAGTTTCGCTTTTATGGAATCTCTTACTATTTATGGACTAGTTGTTGCTTTAGCTCTCCTTTTTGCGAACCCGTTTGCAGGATAG---
               Pediastrum_duplex  ---------------------------------------------------------------------------------------------------------------------------------ATGAATCCAATTGTTGCTGCTGCATCTGTTGTTGCTGCTGGTTTAGCTGTAGGTCTTGCTGCTATTGGTCCTGGTATGGGACAAGGAACAGCTGCTGGTTACGCTGTTGAAGGGATTGCTAGACAACCGGAAGCTGAAGGGAAAATTCGTGGTGCATTATTACTGTCTTTCGCTTTCATGGAATCTTTAACAATTTACGGACTAGTTGTTGCTTTAGCATTACTTTTCGCTAACCCATTCGCTTCTTAA---
           Phacotus_lenticularis  ---------------------------------------------------------------------------------------------------------------------------------ATGAACCCTATCGTTGCTGCTGCATCTGTTGTATCTGCTGGATTAGCTGTTGGTCTTGCTGCTATTGGTCCTGGTGTTGGTCAAGGTACTGCTGCTGGTTACGCAGTTGAAGGTATTGCACGTCAGCCAGAAGCTGAAGGTAAAATCCGTGGTGCTCTACTTTTAAGTTTTGCTTTCATGGAATCTTTAACGATCTATGGTCTAGTTGTTGCATTAGCACTTCTATTTGCTAACCCATTTGCTGGTTAA---
              Pleodorina_starrii  ---------------------------------------------------------------------------------------------------------------------------------ATGAACCCTATCGTAGCTGCTGCTTCTGTTGTATCTGCTGGTCTTGCTGTTGGTTTAGCTGCTATTGGTCCTGGTATGGGTCAAGGTACTGCTGCTGGTTATGCTGTTGAAGGTATTGCACGCCAACCTGAAGCTGAAGGCAAAATCCGTGGTGCACTTCTATTAAGCTTCGCTTTCATGGAGTCTTTAACAATTTATGGTCTAGTAGTTGCTTTAGCACTTCTATTTGCTAACCCATTTGCTGGTTAA---
          Protosiphon_botryoides  ---------------------------------------------------------------------------------------------------------------------------------ATGAACCCTATCGTTGCTGCTGCTTCTGTTGTATCTGCTGGTTTAGCTGTTGGTTTAGCTGCTATTGGTCCTGGTATGGGTCAAGGTACTGCTGCTGGTTACGCTGTTGAAGGTATTGCTCGTCAACCTGAAGCTGAAGGTAAAATCCGTGGTGCTTTATTATTAAGCTTTGCATTCATGGAATCTTTAACTATTTATGGTTTAGTAGTTGCTTTAGCTTTATTATTTGCTAACCCATTCGCAGGTTAA---
  Pseudomuriella_schumacherensis  ---------------------------------------------------------------------------------------------------------------------------------ATGAATCCAATTATCGCTGCTGCATCTGTTATCTCTGCTGGATTAGCCGTAGGTCTTGCTGCTATTGGTCCTGGTATGGGACAAGGAACTGCTGCTGGTTACGCTGTAGAAGGTATCGCAAGACAACCAGAAGCTGAAGGTAAAATCCGTGGAGCGTTACTACTTAGTTTCGCGTTTATGGAGTCATTAACAATCTATGGTCTAGTTGTAGCGTTAGCACTTTTATTTGCTAACCCATTTGTATCTTAA---
              Rotundella_rotunda  ---------------------------------------------------------------------------------------------------------------------------------ATGAATCCAATTGTTGCTGCTGCATCTGTTATTGCTGCTGGATTAGCTGTAGGTCTTGCTGCTATTGGTCCTGGAATGGGACAAGGTACTGCTGCTGGTTATGCAGTAGAAGGTATTGCTAGACAACCAGAAGCTGAAGGTAAAATCCGTGGTGCTCTTTTATTAAGTTTCGCATTCATGGAATCTTTAACTATTTATGGTCTAGTAGTTGCCCTTGCTTTATTATTCGCTAACCCATTTGCTGGAGGATAA
            Scenedesmus_obliquus  ---------------------------------------------------------------------------------------------------------------------------------ATGAATCCAATTGTTGCTGCTGCATCTGTTGTATCTGCTGGATTAGCTGTTGGTCTTGCTGCTATTGGTCCTGGTATGGGTCAAGGTACTGCTGCTGGTTATGCTGTTGAAGGTATTGCTAGACAACCTGAAGCTGAAGGAAAAATCCGTGGTGCTCTGTTATTAAGTTTCGCTTTCATGGAATCTTTAACTATTTATGGTTTAGTAGTTGCTTTAGCACTTTTATTTGCTAACCCATTTGCTTCTTAA---
          Schizomeris_leibleinii  ---------------------------------------------------------------------------------------------------------------------------------ATGAACCCTATTATTGCTGCTGCTTCCGTTATTGCTGCTGGATTAGCTGTTGGTCTTGCTGCTATTGGTCCTGGTATGGGTCAAGGTACTGCTGCTGGTTATGCAGTTGAAGGTATTGCTAGACAACCAGAAGCTGAAGGTAAAATCCGTGGTGCTTTATTACTTTCATTCGCTTTCATGGAATCTTTAACAATTTATGGTCTAGTTGTTGCTTTAGCTTTATTATTCGCTAACCCATTTACTGGTGCTTAA
          Spermatozopsis_similis  ---------------------------------------------------------------------------------------------------------------------------------ATGAACCCAATCGTTGCTGCTGCATCTGTTATTGCTGCTGGATTAGCTGTTGGTCTTGCTGCTATTGGTCCTGGTATGGGACAAGGTACTGCTGCGGGTTACGCAGTAGAAGGTATTGCTAGACAACCTGAAGCTGAAGGTAAAATCCGTGGTGCTCTTTTATTAAGCTTTGCATTCATGGAATCGCTAACAATTTATGGTCTAGTAGTTGCTTTAGCTCTATTATTCGCTAACCCATTCGCAGGTTAA---
       Stephanosphaera_pluvialis  ---------------------------------------------------------------------------------------------------------------------------------ATGAACCCTATCGTTGCTGCTGCATCTGTTGTTTCTGCTGGTTTAGCTGTTGGTTTAGCTGCTATTGGCCCTGGTATGGGTCAAGGCACTGCTGCTGGTTACGCAGTAGAAGGTATTGCCCGTCAGCCGGAAGCTGAAGGTAAAATTCGTGGTGCTTTATTATTAAGCTTTGCTTTCATGGAATCTTTAACAATTTATGGCCTAGTTGTTGCTTTAGCTTTATTATTTGCTAACCCATTCGCAGGTTAA---
        Stigeoclonium_helveticum  ---------------------------------------------------------------------------------------------------------------------------------ATGAATCCTATTATTGCTGCTGCTTCTGTTATTGCTGCTGGTTTATCTGTTGGTCTTGCTGCTATTGGTCCTGGTATGGGTCAAGGTACAGCTGCTGGTTATGCGGTTGAAGGTATCGCTAGACAACCAGAAGCTGAAGGTAAAATTCGTGGTGCTCTTTTATTAAGCTTTGCTTTCATGGAATCGTTAACTATTTACGGTTTAGTTGTTGCATTAGCTTTATTATTTGCTAACCCTTTTGCTGGATCTTAA
      Treubaria_triappendiculata  ---------------------------------------------------------------------------------------------------------------------------------ATGAATCCGATCGTTGCTGCTGCATCTGTTGTTTCTGCTGGTTTAGCTGTAGGTCTTGCTGCTGTTGGTCCTGGAATAGGACAAGGAACAGCAGCTGGTTATGCTGTTGAAGGAATTGCTAGACAACCTGAAGCAGAAGGTAAAATTCGTGGTGCATTATTATTAAGTTTCGCATTTATGGAATCATTAACTATTTATGGTTTAGTTGTTGCATTAGCTTTATTATTTGCAAACCCATTTGCTTCTTAA---
              Trochiscia_hystrix  ---------------------------------------------------------------------------------------------------------------------------------ATGAATCCGATCGTTGCTGCTGCATCTGTTGTTTCTGCTGGTTTAGCTGTAGGTCTTGCTGCCATTGGTCCTGGAATGGGACAAGGTACAGCAGCTGGTTATGCTGTTGAAGGAATTGCTAGACAACCTGAAGCAGAAGGTAAAATTCGTGGTGCATTATTATTAAGTTTTGCATTTATGGAATCATTAACTATTTATGGTCTTGTTGTTGCATTAGCTTTATTATTTGCAAATCCATTTGCTTCTTAA---
                      Uronema_sp  ---------------------------------------------------------------------------------------------------------------------------------ATGAATCCTATTATTGCTGCTGCTTCTGTTATTGCTGCTGGTTTAGCTGTTGGTTTAGCTGCTATTGGTCCTGGTATGGGTCAAGGTACAGCTGCTGGTTACGCGGTTGAAGGTATCGCTAGACAACCAGAAGCTGAAGGTAAAATTCGTGGTGCTTTATTATTAAGTTTCGCATTCATGGAATCATTAACTATTTATGGTTTAGTTGTTGCTTTAGCTTTATTATTTGCTAACCCATTTGCTGGTGCTTAA
                  Volvox_carteri  ---------------------------------------------------------------------------------------------------------------------------------ATGAACCCTATCGTAGCTGCTGCTTCTGTTGTATCTGCTGGTCTTGCTGTTGGTTTAGCTGCTATTGGTCCTGGTATGGGTCAAGGTACTGCTGCTGGTTACGCAGTTGAAGGTATTGCACGCCAACCTGAAGCTGAAGGCAAAATCCGTGGTGCACTTCTATTAAGTTTCGCTTTCATGGAATCTTTAACAATTTATGGTCTAGTAGTTGCTTTAGCACTTCTATTTGCTAACCCATTTGCTGGCTAA---
  ;
end;
