# Supplementary material for: Order, please! Uncertainty in the ordinal-level classification of Chlorophyceae
Source: PeerJ. 2019 May 15;7:e6899. doi: 10.7717/peerj.6899 (PMC6525593; doi:10.7717/peerj.6899)
Supplement: Supplemental Information 1 — This compressed folder contains untrimmed, masked alignments for individual chloroplast genes (subfolder nexus), as well as trimmed alignments with appropriate analysis blocks and the consensus trees resulting from these single-gene and concatenated analyses (MrBayes subfolders). Supplementary methods with associated references are included in the SupplementaryMethods.txt file. SVDquartets, BaliPhy, PhyloBayes and RAxML analysis files are in separate subfolders, with their respective resulting tree files. Files associated with MrBayes analysis of the 1st and 2nd positions and the analysis of the 3rd positions are placed in the subfolders 1st_and_2nd_positions_only and 3rd_positions_only, respectively. The 18Splastid_combined subfolder contains the MrBayes analysis materials (alignment and consensus tree) for the analysis including nucleotide plastid data as well as 18S nucleotide data. Documentation, trees and scripts used to create Fig. 3 are included in the “Figure3” subfolder, and documentation for and full results of Treespace analyses are in the “Treespace” subfolder. The results of the AU topology tests are included in a Word document. [file peerj-07-6899-s008.zip › supplementary_alignments_trees/nexus/psbF.nex]

#nexus

begin data;
  dimensions ntax=68 nchar=201;
  format datatype=dna gap=- missing=?;
  matrix
                                 [----+----|----+----|----+----|----+----|----+----|----+----|----+----|----+----|----+----|----+-100|----+----|----+----|----+----|----+----|----+----|----+----|----+----|----+----|----+----|----+-200|----+----|----+----|----+----|----+----|----+----|----+----|----+----|----+----|----+----|----+-300|----+----|----+----|----+----|----+----|----+----|----+----|----+----|----+----|----+----|----+-400|----+----|----+----|----+----|----+----|----+----|----+----|----+----|----+----|----+----|----+-500|----+----|----+----|----+----|----+----|----+----|----+----|----+----|----+----|----+----|----+-600|----+----|----+----|----+----|----+----|----+----|----+----|----+----|----+----|----+----|----+-700|----+----|----+----|----+----|----+----|----+----|----+----|----+----|----+----|----+----|----+-800|----+----|----+----|----+----|----+----|----+----|----+----|----+----|----+----|----+----|----+-900|----+----|----+----|----+----|----+----|----+----|----+----|----+----|----+----|----+----|----+1000|----+----|----+----|----+----|----+----|----+----|----+----|----+----|----+----|----+----|----+1100|----+----|----+----|----+----|----+----|----+----|----+----|----+----|----+----|----+----|----+1200|----+----|----+----|----+----|----+----|----+----|----+----|----+----|----+----|----+----|----+1300|----+----|----+----|----+----|----+----|----+----|----+----|----+----|----+----|----+----|----+1400|----+----|----+----|----+----|----+----|----+----|----+----|----+----|----+----|----+----|----+1500|----+----|----+----|----+----|----+----]
                                 [******************************************************************************************------------------------------------------------------------------------------------------------------------***]
                   Ankyra_judayi  ---------------------------------------------------------------ATGACTACA---AGAAAAGCAGCTGAAGCAATCGTTTATCCAATTTTTACAGTGCGTTGGTTAGCAATTCACGCAATTGCTGTACCAACAATCTTTTTTTTAGGTTCTATTACAGCAATGCAATTTATCCAACGTTAG
          Atractomorpha_echinata  ---------------------------------------------------------------ATGACTACA---AGAAAAGCGGCTGAAGCAATCGTTTATCCAATTTTTACAGTACGTTGGTTAGCAATTCATGCAATTGCTGTACCAACAATCTTTTTTTTAGGTTCTATTACAGCAATGCAATTTATTCAACGTTAA
        Borodinellopsis_texensis  ---------------------------------------------------------------ATGACAACA---AAAAAATCAGCTGAAATCCTTACATACCCAATTTTTACAGTTCGTTGGTTATCTATCCATGCATTAGCGGTTCCTACTATTTTCTTTTTAGGTGCAATTACATCAATGCAATTTATCCAACGTTAA
            Bracteacoccus_aerius  ---------------------------------------------------------------ATGACTACA---AGAAAATCAGCTGAAGTTATTACTTATCCGATTTTTACTGTACGTTGGTTAGCTATTCATGCTTTAGCTGTTCCGACTATTTTCTTTTTAGGCTCTATTACAGCAATGCAATTTATTCAACGATAA
         Bracteacoccus_giganteus  ---------------------------------------------------------------ATGACTACA---AGAAAATCAGCTGAAGTTATTACTTATCCGATTTTTACTGTACGTTGGTTAGCTATTCATGCTTTAGCTGTTCCGACTATTTTCTTTTTAGGTTCTATCACAGCAATGCAATTTATTCAACGATAA
             Bracteacoccus_minor  ---------------------------------------------------------------ATGACTACA---AGAAAATCAGCTGAAGTTATTACTTATCCGATTTTTACAGTACGTTGGTTAGCTATTCATGCTTTAGCTGTTCCAACTATTTTCTTTTTAGGTTCTATCACAGCAATGCAATTTATTCAACGATAA
           Carteria_cerasiformis  ---------------------------------------------------------------ATGACTACA---AGAAAATCAGCTGAAGCTATTACATACCCAATTTTTACTGTTCGTTGGTTAGCTATTCACGGAATTGCAGTACCTACTATTTTTTTCTTAGGAGCTATTACAGCAATGCAATTTATTCAACGATAA
              Carteria_crucifera  ---ATGTTTAAGAAAACATTACAAGTCTTGTCCTTATTAAAATCCTTTTTATTTAGTATAAAAATGACTACA------------AAAGAAGCTCTAACATATCCAATTTTTACTGTTCGTTGGCTAGCTATTCATGCATTAGCTGTACCTACTATTTTTTTCTTAGGTGCTATCACTGCTATGCAGTTTATCCAACGCTAA
             Carteria_sp_SAG_8_5  ---------------ATGTTTCTTTTTTTTTCTATAAAAAAATTTTTGTTGAAACAAATACATATGACTACA---AGAAAATCTGCTGATGCAATCACATACCCAATTTTTACAGTACGTTGGCTTGCGATTCATGGTATTGCGGTTCCTACTATTTTCTTCTTAGGAGCAATTACAGCTATGCAATTTATTCAACGATAA
        Chaetopeltis_orbicularis  ------------------------------------------------------------ATGGCAGCTGTA---------AATTCAGAAGAAAGAACATATCCAATTTTTACTGTTCGCTGGCTTGCTATTCACGCTTTAGCAGTGCCAACTGTATTCTTTTTAGGCGCAATCACGGCTATGCAATTTATCCAACGATAA
       Characiochloris_acuminata  ---------------------------------------------------------------ATGACAACA---AGAAAATCAGCAGAAGCTATTACTTATCCAATTTTTACAGTTCGTTGGTTAGCTATTCATGCTATTGCAGTACCTACTATCTTTTTCTTAGGTTCTATTACAGCAATGCAATTTATTCAACGTTAA
         Chlamydomonas_applanata  ---------------------------------------------------------------ATGACTACA---AGAAAATCAGCTGATGTTATTACATACCCAATTTTCACAGTTCGTTGGTTAGCAATTCACGCAATTGCTGTTCCAACAATTTTCTTCTTAGGATCAATTACAGCTATGCAATTCATCCAACGTTAA
           Chlamydomonas_nivalis  ---------------------------------------------------------------ATGTCAACA---------AAAGCTGAAACTATTACATATCCTATTTTTACTGTACGTTGGCTGTCTATTCATGCTTTAGCAGTGCCAACAGTTTTCTTTTTAGGTGCTATAACGGCAATGCAATTCATTCAACGTTAA
          Chlamydomonas_peterfii  ---------------------------------------------------------------ATGACAACA------------AAAGACGCTATTACATACCCTATTTTTACAGTTCGTTGGTTAGCTATCCACGCAATTGCTGTACCAACGGTTTTCTTTTTAGGTGCTATTACTGCAATGCAATTTATCCAACGTTAA
       Chlamydomonas_reinhardtii  ---------------------------------------------------------------ATGACAACA---AAAAAATCAGCTGAAGTACTTGTTTATCCTATTTTCACAGTTCGTTGGTTAGCTATCCACGGTATTGCAGTACCAACAATTTTCTTCTTAGGAGCTATTACTGCTATGCAATTCATTCAACGTTAA
           Chlorococcum_tatrense  ---------------------------------------------------------------ATGACTACA---AGAAAATCAGCTGAAGTTAATACATACCCTATCTTTACAGTTCGTTGGTTAGCTATTCATGCTTTAGCAGTTCCTACTATTTTCTTCTTAGGATCAATTACAGCAATGCAATTTATTCAACGTTAA
         Chlorogonium_capillatum  ---------------------------------------------------------------ATGACTACA---AGAAAATCAGCTGAAGTTATTACATATCCAATTTTCACTGTTCGTTGGTTAGCTATTCACGGTTTAGCTGTTCCTACAATCTTTTTCTTAGGTTCAATTACAGCTATGCAATTTATCCAACGTTAA
           Chloromonas_perforata  ---------------------------------------------------------------ATGACTACA---AGAAAATCAGCTGAAGTTAATACATACCCTATCTTTACAGTTCGTTGGTTAGCTATTCATGCTATCGCAGTTCCTACTATTTTCTTCTTAGGATCAATTACAGCAATGCAATTTATTCAACGTTAA
             Chloromonas_radiata  ---------------------------------------------------------------ATGTCAACA---------AAAGCTGAAACTATTACATATCCTATTTTTACTGTACGTTGGTTATCGATCCATGCTTTAGCAGTACCAACTATTTTCTTTTTAGGTGCTATTACTGCAATGCAGTTTATTCAACGTTAA
               Chloromonas_rosae  ---------------------------------------------------------------ATGTCAACA---------AAAGCTGAAACTATTACATATCCTATTTTTACTGTACGTTGGCTGTCTATTCATGCTTTAGCAGTGCCAACAGTTTTCTTTTTAGGTGCTATTACTGCAATGCAATTCATTCAACGTTAA
         Chlorosarcinopsis_eremi  ---------------------------------------------------------------ATGACAACA---AGAAAATCAGCTGAAGTTAACACATACCCTATTTTTACTGTTCGTTGGTTAGCTATTCACGGTTTAGCTGTTCCTACAATTTTCTTCCTAGGTTCAATTACAGCTATGCAATTCATCCAACGTTAA
          Chlorotetraedron_incus  ---------------------------------------------------------------ATGACAACA---AGAAAATCAGCTGAAGCTATCACTTATCCGATTTTTACTGTACGTTGGTTATCTATTCATGCATTAGCTGTTCCAACTATTTTCTTTTTAGGTTCTATCACAGCTATGCAATTTATTCAACGATAG
      Chromochloris_zofingiensis  ---------------------------------------------------------------ATGACTACA---AGAAAATCAGCTGAAATTATTACTTACCCTATTTTTACTGTACGTTGGTTATCGATTCATGCTTTAGCTGTTCCAACTATTTTCTTTTTAGGATCTATTACAGCTATGCAATTTATTCAAAGATAA
         Cylindrocapsa_geminella  ---------------------------------------------------------------ATGACAACA---AAACGTTCTGCGGAAACAATAACATACCCTATTTTTACAGTTCGATGGCTAGCTATACATGCATTAGCTGTTCCTACTATATTTTTTTTAGGTTCTATTACTGCAATGCAATTTATTCAACGTTAA
           Desmotetra_stigmatica  ---------------------------------------------------------------ATGAGTACA------------AAAGAAGCTATTACTTATCCAATTTTTACAGTTCGTTGGTTAGCTATTCATGCATTAGCTGTACCTACTGTTTTCTTCCTTGGCGCTATTACAGCTATGCAATTTATTCAACGATAA
          Dictyochloris_fragrans  ---------------------------------------------------------------ATGACTACA---CGAAAATCAGCTGAACCTATTACTTATCCTATCTTTACTGTTCGATGGCTTTCTATACATGCTTTAGCTGTTCCTACAATCTTTTTTTTAGGATCTATCACAGC----------------------
               Dunaliella_salina  ---------------------------------------------------------------ATGACTACA---AGAAAATCAGCTGAAGCTGTTACATATCCAATTTTTACTGTACGTTGGTTAGCTATTCACGCAATTGCAGTTCCTACTATTTTCTTTTTAGGTGCAATTACAGCTATGCAATTTATCCAACGTTAA
            Elakatothrix_viridis  ---------------------------------------------------------------ATGACAACA---AAAAGATCTGCTGAAACAATTACATATCCTATTTTTACAGTTAGATGGCTTGCTATTCATGCTATAGCAGTTCCTACTATCTTTTTTTTAGGTTCTATTACAGCAATGCAATTTATTCAAAGATAA
           Floydiella_terrestris  ---------------------------------------------------------------ATGGCTGTG---------AATTCTGAAGAAAAAACATACCCAATTTTTACAGTTAGATGGCTTGCTATTCACGCTCTAGCGGTGCCAACTGTTTTCTTTTTAGGTGCAATTACTGCTATGCAATTTATTCAACGATAA
         Follicularia_botryoides  ---------------------------------------------------------------ATGACTACT---AGAAAATCAGCTGAAGCTATTACTTATCCTATTTTTACTGTACGTTGGTTAGCTGTTCATGCTTTAGGTGTTCCAACGATTTTCTTCTTAGGTTCAATTACTGCTATGCAGTTTATTCAACGTTAA
         Golenkinia_longispicula  ---------------------------------------------------------------ATGACAACA---AGAAAATCAGCTGAAGCTATTACTTATCCTATTTTCACTGTTCGCTGGTTAGCTGTGCACGCTTTAGCAGTTCCTACTATTTTTTTCTTAGGATCAATAACTGCTATGCAATTTATTCAAAGATAA
                Gonium_pectorale  ---------------------------------------------------------------ATGACAACA---AAAAAATCAGCTGAAGTACTTGTTTATCCTATTTTCACAGTTCGTTGGTTAGCTATTCACGCAATTGCTGTTCCAACAATTTTCTTTTTAGGATCTATTACTGCAATGCAATTTATTCAACGTTAA
         Haematococcus_lacustris  ---------------------------------------------------------------ATGACTACA---AGAAAAACAGCTGAAGTTATTACATACCCAATTTTTACAGTACGTTGGTTGGCTATTCACGGAATTGCTGTTCCAACTATTTTCTTTTTAGGTGCAATTACAGCTATGCAATTTATTCAACGTTAA
              Hafniomonas_laevis  ---------------------------------------------------------------ATGACTACA---AAAAAAGCAGCTGAAGTAAACACATATCCTATTTTTACTTTCCGTTGGCTAGCTATTCACGGAATCGCAGTACCAACAGTATTCTTTTTAGGTGCTATTACAGCAATGCAATTTATTCAACGTTAA
            Hariotina_reticulata  ---------------------------------------------------------------ATGACAACA---AGAAAATCAGCAGAAGCAATTACATATCCTATTTTCACGGTTCGTTGGTTATCAATTCATGCTTTAGCAGTTCCTACAATTTTCTTTTTAGGTTCAATTACAGCAATGCAATTTATTCAACGTTAA
                   Jenufa_minuta  ---------------------------------------------------------------ATGACTACA---AGAAAATCAGCTGAATCAATTACTTATCCTATATTTACAGTAAGATGGCTAGCTATTCATGCTTTAGCTGTTCCTACTATTTTTTTCCTAGGTTCTATTACAGCTATGCAATTTATTCAACGATAA
                Jenufa_perforata  ---------------------------------------------------------------ATGACTACA---AGAAGATCGGCTGATTCTATTACGTATCCTATTTTTACTGTAAGATGGCTAGCTATACATGCTTTAGCTGTTCCTACAATTTTCTTTTTAGGATCAATTACAGCAATGCAATTTATTCAGAGATAA
            Kirchneriella_aperta  ---------------------------------------------------------------ATGACTACA---AGAAAATCAGCAGAAACTATTACTTATCCAATTTTTACTGTGCGTTGGTTATCAATTCACGCATTAGCTATTCCTACAATTTTCTTTTTAGGTTCAATTACTGCTATGCAATTTATTCAACGTTAA
        Koshicola_spirodelophila  ------------------------------------------------------------ATGGCAGCTGCT---------AATTCCGAAGAAAAAACATATCCAATTTTTACTGTTCGCTGGCTTGCTATTCATGCTTTAGCTGTTCCTACAGTCTTTTTTCTTGGTTCAATCACAGCTATGCAATTTATTCAACGTTAA
             Lobochlamys_culleus  ---------------------------------------------------------------ATGACTACT------------AAAGAAGCTATTACTTATCCTATTTTTACTGTTCGTTGGCTTTCTATTCATGCTTTAGCAGTACCAACTGTATTTTTCTTAGGTGCTATTACAGCAATGCAATTTATTCAACGATAA
              Lobochlamys_segnis  ---------------------------------------------------------------ATGACTACT------------AAAGAAGCAACTACTTATCCTATTTTTACAGTTCGTTGGCTTTCTATTCATGCATTAGCTGTGCCTACTGTATTTTTCTTAGGTGCTATTACAGCAATGCAATTTATCCAACGATAG
             Microglena_monadina  ---------------------------------------------------------------ATGACTATTAAAAGAAAATCAGCTGAGGTTATTACTTATCCAATTTTTACTTTCCGTTGGTTAGCAATTCATGCTATTGCAGTACCTACAATTTTCTTTTTAGGTTCTATTACAGCAATGCAATTTATTTCTAGATAA
                   Microspora_sp  ---------------------------------------------------------------ATGACTACA---AAAAAATCAGCTGAAACGATTACTTATCCTATCTTTACTGTTCGATGGCTTTCTATACATGCTTTAGCTGTGCCTACCATTTTCTTTTTAGGATCAATTACTGCAATGCAATTTATTCAAAGATAG
         Mychonastes_homosphaera  ---------------------------------------------------------------ATGACTACA---CGAAAATCAGCTGAAGCGATTACTTATCCTATTTTTACAGTTCGTTGGTTATCGATCCATGCTCTAGCGGTTCCTACTATCTTTTTCTTAGGATCAATTACAGCAATGCAATTTATTCAACGTTAA
             Mychonastes_jurisii  ---------------------------------------------------------------ATGACTACA---CGAAAATCAGCTGAAGCGATTACTTATCCTATTTTTACAGTTCGTTGGTTATCGATCCATGCTCTAGCGGTTCCTACTATCTTTTTCTTAGGAGCAATTACAGCAATGCAATTTATTCAACGTTAA
             Neochloris_aquatica  ---------------------------------------------------------------ATGACAACA---AGAAAATCTGCTGAAGCTATTACATATCCTATTTTTACAGTACGTTGGTTATCTATTCACGCATTAGCGGTTCCTACTATCTTCTTTTTAGGCTCAATTACTGCAATGCAATTCATTCAACGTTAA
        Oedocladium_carolinianum  ---------------------------------------------------------------ATGACTGCCGCA---------GAAGAAAAAAATGTTTATCCTATTTTTACAGTAAGATGGTTGGCTGTTCACGCATTAGCAATCCCAACGGTTTTCTTTTTAGGATCTATTACTGCTATGCAATTTATTCAACGTTAG
        Oedogonium_angustistomum  ---------------------------------------------------------------ATGACTGCTGCA---------GAAGAAAAAAATGTTTATCCTATTTTTACAGTAAGATGGTTGGCTGTTCACGCATTAGCAATTCCAACAGTTTTCTTTTTAGGATCTATTACTGCTATGCAATTTATTCAACGTTAG
            Oedogonium_cardiacum  ---------------------------------------------------------------ATGACTGCCGCA---------GAAGAAAAAAATGTTTATCCTATTTTTACAGTAAGATGGTTGGCTGTTCACGCATTAGCAATTCCAACAGTTTTCTTTTTAGGATCAATTACTGCTATGCAATTTATTCAACGTTAG
          Oogamochlamys_gigantea  ---------------------------------------------------------------ATGTCAACA------------AAAGAAGCTATTACTTATCCTATTTTTACAGTTCGTTGGCTTGCTATTCATGGATTAGCGGTTCCTACTGTTTTTTTCTTAGGGGCTATTACAGCAATGCAATTTATTCAACGATAA
          Ourococcus_multisporus  ---------------------------------------------------------------ATGACTACA---AGAAAATCAGCAGAAACTATTACTTATCCAATTTTTACTGTACGTTGGTTGTCAGTTCACGCTTTAGCTATTCCTACAATTTTCTTTTTAGGTTCAATCACAGCTATGCAATTTATTCAACGTTAA
           Palmellopsis_texensis  ---------------------------------------------------------------ATGACATCT------------AAAGACGCTATTACATATCCTATTTTCACTGTTCGTTGGCTTGCTATTCACGGATTAGCTGTTCCAACTGTTTTTTTCTTAGGTGCAATTACAGCTATGCAATTTATTCAACGATAA
         Parallela_transversalis  ---------------------------------------------------------------ATGGCT------------GCAAAAGAAACTATTACCTATCCTATTTTTACTGTTCGATGGCTTGCTGTGCATGCTCTAGCTGTTCCAACAATCTTTTTCCTAGGTTCCATCACAGCCATGCAATTTATTCAACGATAA
               Pediastrum_duplex  ---------------------------------------------------------------ATGACAACA---AGAAAATCAACAGAAGCTATTACTTATCCAATTTTCACTGTACGTTGGTTATCTATTCATGCATTAGCTGTTCCAACTATTTTCTTTTTAGGTTCAATTACAGCAATGCAATTTATTCAACGATAA
           Phacotus_lenticularis  ---------------------------------------------------------------ATGACTACA---AGAAAAACAGGAGAAGTTGTTACTTATCCAATTTTCACTTTCCGTTGGTTAGCAATTCATGGCTTAGCAGTTCCTACTATTTTCTTCTTAGGTGCTATTACAGCAATGCAATTTATTCAACGTTAA
              Pleodorina_starrii  ---------------------------------------------------------------ATGACAACA---AAAAAATCAGCTGAAGTACTTGTTTACCCTATTTTCACTGTTCGTTGGTTAGCGATTCACGCAATTGCTGTTCCAACTATTTTCTTTTTAGGATCTATTACTGCTATGCAATTTATTCAACGTTAA
          Protosiphon_botryoides  ---------------------------------------------------------------ATGACTACA---AGAAAATCAGCAGCAGTTAACACTTACCCTATTTTTACAGTTCGTTGGTTAGCTATCCACGCTTTAGCAGTTCCTACTATTTTCTTCTTAGGTTCAATTACTGCAATGCAATTTATTCAACGTTAA
  Pseudomuriella_schumacherensis  ---------------------------------------------------------------ATGACTACA---AGAAAATCAGCTGAAGCTATTACTTATCCTATTTTTACTGTACGTTGGCTGTCTATTCACGCCTTAGCTGTTCCAACTATTTTCTTTTTAGGTGCTATTACAGCAATGCAATTCATTCAGCGATAA
              Rotundella_rotunda  ---------------------------------------------------------------ATGACAACA---AGAAAATCAGCAGAACAGATTACTTATCCTATTTTCACTGTACGTTGGCTATCTATTCATGCATTAGCAGTTCCTACTATTTTTTTCTTAGGTTCAATTACTGCAATGCAATTCATTCAACGATAA
            Scenedesmus_obliquus  ---------------------------------------------------------------ATGACAACA---AGAAAATCAGCTGAAGCTATTACATATCCTATTTTCACTGTTCGTTGGTTATCAATTCACGCATTAGCTGTTCCTACTATTTTCTTTTTAGGATCAATTACAGCAATGCAATTCATTCAACGTTAA
          Schizomeris_leibleinii  ------------------------------------------------------------ATGACTACAGCT---------AACTCTGAAGAAAAAACTTATCCAATTTTTACAGTTAGATGGCTTGCAGTTCATGCTTTAGCTATTCCAACTATCTTTTTCTTAGGTTCAATTACAGCAATGCAATTTATCCAACGTTAA
          Spermatozopsis_similis  ---------------------------------------------------------------ATGAGTTCA---------CAAAATGAAGTAATTACTTATCCAATCTTTACAGTTCGTTGGCTTGCTATCCACGCAATTGCAGTTCCTACGATTTTCTTCTTAGGTGCAATTACAGCTATGCAATTTATTCAACGTTAA
       Stephanosphaera_pluvialis  ATGGGCAATAACCAATACTATATTATCTTTTTATCTATTTTTACTTTATTAAACCCATTTATAATGACTACA---AGAAAATCTGCTGAAGTAAATACATACCCTATTTTTACTGTTCGTTGGTTAGCTATCCACGCTTTAGCTGTTCCTACTATTTTCTTTTTAGGATCAATTACCGCTATGCAATTTATTCAACGTTAA
        Stigeoclonium_helveticum  ------------------------------------------------------------ATGACTACTGCT---------AATTCTGAAGAAAAAACATACCCAATTTTTACAGTTAGATGGTTATCGGTTCATGCTTTAGGTATTCCAACTATTTTTTTCTTAGGTGCTATTACTGCTATGCAATTTATTCAACGTTAA
      Treubaria_triappendiculata  ---------------------------------------------------------------ATGACAACA---AAAAGATCTGCAGAAGTAATAACATATCCTATTTTTACAGTTCGCTGGTTAGCAATTCATGCATTAGGTATCCCTACTATCTTTTTTTTAGGATCTATTACTGCTATGCAATTTATTCAACGTTAA
              Trochiscia_hystrix  ---------------------------------------------------------------ATGACAACA---AAAAGATCTGCAGAAGTAATAACATATCCTATTTTTACAGTTCGATGGTTAGCAATTCATGCTCTAGCTATACCTACTATCTTTTTTTTAGGATCTATTACTGCTATGCAATTTATTCAACGTTAA
                      Uronema_sp  ------------------------------------------------------------ATGACTACTGCT---------AATTCTGAAGAAAAAACATATCCAATTTTTACAGTTAGATGGCTTTCAGTACATGCTTTAGGTATCCCAACTATCTTTTTCTTAGGTTCAATTACTGCTATGCAGTTTATTCAACGTTAA
                  Volvox_carteri  ---------------------------------------------------------------ATGACAACA---AAAAAATCAGCTGAAGTACTTGTTTATCCTATTTTCACTGTTCGTTGGTTAGCTATTCACGCAATTGCTGTTCCAACTATTTTCTTTTTAGGATCTATTACTGCAATGCAATTTATTCAACGTTAG
  ;
end;
