# Supplementary material for: Order, please! Uncertainty in the ordinal-level classification of Chlorophyceae
Source: PeerJ. 2019 May 15;7:e6899. doi: 10.7717/peerj.6899 (PMC6525593; doi:10.7717/peerj.6899)
Supplement: Supplemental Information 1 — This compressed folder contains untrimmed, masked alignments for individual chloroplast genes (subfolder nexus), as well as trimmed alignments with appropriate analysis blocks and the consensus trees resulting from these single-gene and concatenated analyses (MrBayes subfolders). Supplementary methods with associated references are included in the SupplementaryMethods.txt file. SVDquartets, BaliPhy, PhyloBayes and RAxML analysis files are in separate subfolders, with their respective resulting tree files. Files associated with MrBayes analysis of the 1st and 2nd positions and the analysis of the 3rd positions are placed in the subfolders 1st_and_2nd_positions_only and 3rd_positions_only, respectively. The 18Splastid_combined subfolder contains the MrBayes analysis materials (alignment and consensus tree) for the analysis including nucleotide plastid data as well as 18S nucleotide data. Documentation, trees and scripts used to create Fig. 3 are included in the “Figure3” subfolder, and documentation for and full results of Treespace analyses are in the “Treespace” subfolder. The results of the AU topology tests are included in a Word document. [file peerj-07-6899-s008.zip › supplementary_alignments_trees/nexus/psaJ.nex]

#nexus

begin data;
  dimensions ntax=68 nchar=210;
  format datatype=dna gap=- missing=?;
  matrix
                                 [----+----|----+----|----+----|----+----|----+----|----+----|----+----|----+----|----+----|----+-100|----+----|----+----|----+----|----+----|----+----|----+----|----+----|----+----|----+----|----+-200|----+----|----+----|----+----|----+----|----+----|----+----|----+----|----+----|----+----|----+-300|----+----|----+----|----+----|----+----|----+----|----+----|----+----|----+----|----+----|----+-400|----+----|----+----|----+----|----+----|----+----|----+----|----+----|----+----|----+----|----+-500|----+----|----+----|----+----|----+----|----+----|----+----|----+----|----+----|----+----|----+-600|----+----|----+----|----+----|----+----|----+----|----+----|----+----|----+----|----+----|----+-700|----+----|----+----|----+----|----+----|----+----|----+----|----+----|----+----|----+----|----+-800|----+----|----+----|----+----|----+----|----+----|----+----|----+----|----+----|----+----|----+-900|----+----|----+----|----+----|----+----|----+----|----+----|----+----|----+----|----+----|----+1000|----+----|----+----|----+----|----+----|----+----|----+----|----+----|----+----|----+----|----+1100|----+----|----+----|----+----|----+----|----+----|----+----|----+----|----+----|----+----|----+1200|----+----|----+----|----+----|----+----|----+----|----+----|----+----|----+----|----+----|----+1300|----+----|----+----|----+----|----+----|----+----|----+----|----+----|----+----|----+----|----+1400|----+----|----+----|----+----|----+----|----+----|----+----|----+----|----+----|----+----|----+1500|----+----|----+----|----+----|----+----]
                                 [************************************************************************************---------------------------------------------------------------------------------------------------------------------------***]
                   Ankyra_judayi  ------------------------------------------------------------------------------------ATGAAAGATTTCACTACTTATTTATCAACTGCTCCCGTTGTTGCTTTAGGTTGGTTTGTTATTACTGCTGGGTTATTAATTGAAATTAATCGCTTCTTCCCAGATCCGTTAGTTTTTTCTTTTTAA
          Atractomorpha_echinata  ------------------------------------------------------------------------------------ATGAAAGATTTTACTACTTATTTATCAACTGCACCCGTTGTTGCTTTAGGTTGGTTTATTATTACTGCTGGTTTATTAATTGAAATTAATCGTTTTTTCCCGGATCCGTTAGTGTTTTCTTTTTAA
        Borodinellopsis_texensis  ------------------------------------------------------------------------------------ATGAAAGATTTTACTACTTATTTATCTACTGCTCCCGTTGTTGCTACTGGTTGGTTTATTTTTACAGCTGGACTATTAATTGAAATTAATAGATTTTTTCCGGATCCTTTAGTTTTTTCTTTTTAA
            Bracteacoccus_aerius  ------------------------------------------------------------------------------------ATGAAAGATTTTACTATTTATTTGTCGACAGCTCCTGTCGTTGCTCTTGTATGGTTTACGATTACAGCAGGTTTATTGATTGAAATTAATCGTTTCTTCCCTGATCCTCTTGTTTTTTCTTTTTAA
         Bracteacoccus_giganteus  ------------------------------------------------------------------------------------ATGAAAGATTTTACTACTTATTTATCTACAGCTCCTGTTGTTGCCCTTGTTTGGTTCACGATCACGGCAGGTTTATTAATTGAAATTAATCGTTTCTTTCCTGACCCTCTTGTTTTTGCATTTTAA
             Bracteacoccus_minor  ------------------------------------------------------------------------------------ATGAAAGATTTTACTATTTATTTATCGACAGCTCCTGTTGTTGCTCTCGTTTGGTTTACAGTTACGGCGGGTTTATTGATCGAAATTAACCGCTTTTTCCCTGATCCCCTTGTTTTTGCTTTTTAA
           Carteria_cerasiformis  ------------------------------------------------------------------------------------ATGAAAGATTTTACAACGTATTTATCAACAGCGCCTGTTGTTGCTTTAGGCTGGTTTGTTTTCACAGCAGGCTTATTAATTGAAATTAATCGTTTTTTCCCAGATCCATTAGTTTTTTCATTCTAA
              Carteria_crucifera  ------------------------------------------------------------------------------------ATGAAAGATTTTACAACATATTTATCAACAGCACCTGTAGTTGCTGTAGGCTGGTTTATCTTTACAGCTGGTTTATTAATTGAAATTAATCGCTTTTTCCCAGATCCATTAGTTTTTTCTTTTTAA
             Carteria_sp_SAG_8_5  ------------------------------------------------------------------------------------ATGAAATATTTTACTACATATTTATCAACTGCCCCTGTAGTAGCACTTGGTTGGTTTACTATTACTGCTGGTCTTTTAATTGAAATTAATCGTTTCTTCCCAGACCCACTTGTTTTTTCGTTCTAA
        Chaetopeltis_orbicularis  ------------------------------------------------------------------------------------ATGAAAGATTTCACTACTTATTTATCAACTGCTCCGGTAGTTGCATTTGCTTGGATTAGTTTTACAGCTGGCTTACTAATTGAGGCAAATCGTTTTTTCCCAGACCCTCTAGTATTCTCTTTTTAA
       Characiochloris_acuminata  ------------------------------------------------------------------------------------ATGAATAATTTTAAAATTTATTTATCAACTGCTCCTGTTGTTGGTTTAGCTTGGTTTACATTTACAGCTGGATTATTAATTGAAATTAATCGCTTTTTCCCTGATCCATTAGTTTTTTCTTTTTAA
         Chlamydomonas_applanata  ------------------------------------------------------------------------------------ATGAAAAATTTTACTACATATTTATCAACTGCTCCAGTTGTTGGCTTAGCATGGGCTGTTTTTACATCAGGTTTATTAATTGAAATTAACCGTTTCTTCCCTGATCCATTAGTTTTCTCATTTTAA
           Chlamydomonas_nivalis  ATGGGTTTTTGTTCGTATTCGGGCCCATTATTTTTATCTTTTAGGACAAAAAAATTAGAGTCTGGGGTTTCGAAGACATTTTTCATGAAAGATTTTACAACTTATTTATCAACTGCTCCTGTGGTAAGCTTAGCATGGTTAGTATTAACTGCAGTATTATTAATTGGTTTTAACAAAGTATTCCCTGATCCTCTTGTTTTTACTTTTTAA
          Chlamydomonas_peterfii  ------------------------------------------------------------------------------------ATGAAAGATTTTACAACATATTTATCAACAGCTCCTGTTGTTGCTACAGTTTGGTTTGCTTTTACTGCTGGATTATTAATTGAAATTAACCGTTTCTTCCCTGATCCATTAGTATTTGCTTTCTAA
       Chlamydomonas_reinhardtii  ------------------------------------------------------------------------------------ATGAAAGATTTTACTACTTATTTATCAACAGCACCTGTAATTGCTACTATTTGGTTTACTTTTACAGCAGGTTTATTAATTGAAATTAACCGTTATTTCCCTGATCCACTTGTATTTTCATTTTAA
           Chlorococcum_tatrense  ------------------------------------------------------------------------------------ATGAAAGATTTTACAACTTATTTATCAACAGCACCTGTAGTAGGATTAGGATGGGCGATTTTTACATCTGGTTTATTAATTGAAATCAATCGATTCTTCCCAGATCCTTTAGTTTTTTCTTTTTAA
         Chlorogonium_capillatum  ------------------------------------------------------------------------------------ATGAAAAACTTTACAACATATTTATCAACAGCACCTGTAGTTGGACTTGGATGGGCTATTTTCACAGCAGGTTTACTTATTGAAATTAACCGTTTCTTCCCAGATCCATTAGTATTTGCTTTTTAA
           Chloromonas_perforata  ------------------------------------------------------------------------------------ATGAAAGATTTTACAACTTATTTATCAACAGCACCTGTAGTAGGATTAGGATGGGCTATTTTTACATCTGGTTTATTAATTGAAATTAATCGATTCTTCCCAGATCCTTTAGTTTTTTCTTTTTAA
             Chloromonas_radiata  ------------------------------------------------------------------------------------ATGAAAGATTTTACAACTTATTTATCAACAGCTCCCGTTGTTAGCTTAGCTTGGTTAGTATTAACAGCAGTATTATTAATAGGTTTTAATAAGATATTTCCGGATCCTCTTGTTTTTACTTTCTAA
               Chloromonas_rosae  ------------------------------------------------------------------------------------ATGAAAGATTTTACAACTTATTTATCGACTGCTCCTGTAGTAAGTTTAGCATGGTTAGTATTAACTGCGGTATTATTAATTGGTTTTAACAAAGTATTCCCTGATCCTCTTGTTTTTACTTTTTAA
         Chlorosarcinopsis_eremi  ------------------------------------------------------------------------------------ATGAAAGATTTTACAACATATTTATCAACAGCACCTGTAGTAGGATTAGGTTGGGCTATTTTTACAGCTGGTTTATTAATTGAAATTAACCGCTTTTTCCCAGATCCACTTGTTTTTTCTTTTTAA
          Chlorotetraedron_incus  ------------------------------------------------------------------------------------ATGAAAGATTTTACAACTTATTTATCAACCGCTCCTGTAGTAGCTTTAGCATGGTTTACAGTAACAGCCGCTTTATTAATTGAATTAAATCGATTCTTTCCTGATCCATTAGTTTTTAGCTTTTAA
      Chromochloris_zofingiensis  ------------------------------------------------------------------------------------ATGAAAGATTTTACTACTTATTTATCAACTGCTCCTGTAGTTGCTACTGTTTGGTTTACTATTACTGCAGGTTTATTAATTGAAGTTAATCGTTTTTTTCCAGATCCATTAGTTTTTTCTTTTTAA
         Cylindrocapsa_geminella  ------------------------------------------------------------------------------------ATGAAAAATTTTACAACATATCTCTCTACAGCTCCTGTAGTATCTCTGATTTGGTTTAGCTTTACCGCGGGTCTATTAATTGAAATCAATAGATTCTTTCCAGATCCTTTGGTTTTTTCTTTTTAA
           Desmotetra_stigmatica  ------------------------------------------------------------------------------------ATGAAAGACTTTACAACTTATTTATCAACTGCACCCGTAGTTGCAACAGTTTGGTTTATTTTTACAGCTGGTTTATTAATTGAAATTAATAGATTTTTCCCTGATCCACTAGTATTTACTTTTTAA
          Dictyochloris_fragrans  ------------------------------------------------------------------------------------ATGAAAGATTTTACTACTTATTTATCAACAGCTCCTGTTGTTGCTCTTGTATGGTTTACAATTACTGCAGGATTATTAAT----------------------------------------------
               Dunaliella_salina  ------------------------------------------------------------------------------------ATGAAAGATTTTACAACATATTTATCAACAGCTCCTGTTGTTGGTTTAGGCTGGGCTATTTTTACATCTGGTTTATTAATTGAAATTAATAGATTTTTCCCAGATCCATTAGTTTTTTCTTTTTAA
            Elakatothrix_viridis  ------------------------------------------------------------------------------------ATGAAAGACTTTACAACATATCTTTCAACAGCACCTATAGTTGCTCTTATTTGGTTTACTTTTACTGCTGGTCTTTTAATAGAAATTAATAGATTTTTTCCTGATCCTTTAGTATTTACTTATTAA
           Floydiella_terrestris  ------------------------------------------------------------------------------------ATGAAAGATTTCACTACTTATTTATCAACAGCTCCCGTGGTTGCATTCGCATGGATTAGCTTTACAGCAGGTTTACTTATTGAAATTAATCGTTTTTTCCCAGACCCGCTTGTTTTTTCTTTTTAA
         Follicularia_botryoides  ------------------------------------------------------------------------------------ATGAAAGATTTTAATACTTATTTATCAACAGCTCCTGTTGTTGCTCTTGGGTGGTTTACTGTGACAGCTGCATTACTGATTGAAATTAACCGTTTCTTCCCAGATCCATTAGTTTTCTCTTTTTAA
         Golenkinia_longispicula  ------------------------------------------------------------------------------------ATGAAAGATTTTACAACTTACTTGTCTACTGCACCAGTTGTTGCTTTAGTTTGGTTTATTCTGACGGCTGGAATCTTAATTGAAATTAATCGTTTTTTCCCGGATCCTCTTGTTTTTGCATTTTAA
                Gonium_pectorale  ------------------------------------------------------------------------------------ATGAAAGATTTTACTACTTATCTATCAACAGCACCTGTTATTGCTACTGTTTGGTTTACTTTTACAGCTGGTTTATTAATTGAAATTAACCGTTTCTTCCCAGATCCTTTAGTTTTTTCTTTTTAA
         Haematococcus_lacustris  ------------------------------------------------------------------------------------ATGAAAGATTTTACTACATATTTATCAACAGCACCTGTTGTAGGCCTTGGATGGGCTATTTTTACAGCAGGTTTATTAATTGAAATAAATCGTTTTTTCCCGGATCCTTTAGTTTTTGCTTTTTAA
              Hafniomonas_laevis  ------------------------------------------------------------------------------------ATGAAAGATTTTCAAACATATTTATCTGTAGCACCAGTAATTGCAACAATTTGGTTTGGCTTTACTGCTGGTATTTTAATTGAAGTAAACCGTTTCTTCCCAGATCCATTAGTTTTTTCTTTTTAA
            Hariotina_reticulata  ------------------------------------------------------------------------------------ATGAAAAATTTTACAACTTATTTATCAACAGCTCCTGTGGTAGCTTTAATTTGGTTTACAATTACAGCTGCATTATTAATTGAAATTAATCGTTTTTTCCCTGATCCTTTAGTATTTTCTTTATAA
                   Jenufa_minuta  ------------------------------------------------------------------------------------ATGAAAAATTTTACTATATATTTATCAACTGCTCCTGTAGTGGCTTTAATTTGGTTTGTAATCACTGCAGGTATATTAATTGAAGTTAATCGTTTTTTCCCGGATCCGTTAGTATTTTCTTTTTAA
                Jenufa_perforata  ------------------------------------------------------------------------------------ATGAAAAATTTTACTACATATTTATCAACTGCTCCTGTAGTTGCTTTATTATGGTTTGTAGTAACTGCAAGTATATTAATCGAAATTAATCGTTTTTTCCCTGATCCGTTAGTATTTGCTTTTTAA
            Kirchneriella_aperta  ------------------------------------------------------------------------------------TTGAAAAGCTTTACAACTTATTTATCTACTGCACCCGTAGTAGCTTTAATTTGGTTTACTATTACTGCTGCTTTATTAATTGAAATTAATCGTTTTTTCCCAGATCCATTAGTTTTTAGTTTTTAA
        Koshicola_spirodelophila  ------------------------------------------------------------------------------------ATGAAAGATTTTTTACGTTACATTTCAACCGCTCCTGTTGTTGCTGCTTTATGGCTAAGCTTTACAGCTGGCTTATTAATTGAAATAAATCGTTTTTTCCCTGATCCGCTTGTTTTTTCTTTTTAA
             Lobochlamys_culleus  ------------------------------------------------------------------------------------ATGAAAAATTTTACAACGTATTTATCAACAGCACCGGTAGTTGCTACTGTTTGGTTTACTTTTACAGCAGGACTTTTAATTGAAATCAACCGTTTCTTTCCAGATCCACTAGTTTTTTCTTTTTAA
              Lobochlamys_segnis  ------------------------------------------------------------------------------------ATGAAAGATTTTACAACTTATTTATCAACAGCACCTGTAGTTGCTACTGTGTGGTTTACATTTACAGCTGGGCTTTTAATTGAAATTAATAGATTCTTCCCAGATCCATTAGTTTTTTCTTTTTAA
             Microglena_monadina  ------------------------------------------------------------------------------------ATGAAAAATTTTACAACTTATTTATCAACAGCTCCTGTAGTAGGTTTAGTTTGGATTTCATTTACGGCAGGATTTATTATTGAAATTAATAGATTTTTTCCAGATCCATTAATTTTTTCTTTTTAA
                   Microspora_sp  ------------------------------------------------------------------------------------ATGAAAAATTTTAAAACTTATTTATCTACAGCTCCTGTAGTTGCTCTTGTATGGTTTACTATTACAGCAGGAATTTTGATTGAAGCTAATCGATTTTTTCCTGATCCGTTAGTTTTTACTTTCTAA
         Mychonastes_homosphaera  ------------------------------------------------------------------------------------ATGAAAGATTTTACAACATATCTCTCAACAGCTCCTGTAGTTGCTCTAGGGTGGTTTACAGTGACAGCTGCTCTTTTAATTGAAATTAACCGTTTCTTCCCAGATCCATTAGTTTTCAGTTTTTAA
             Mychonastes_jurisii  ------------------------------------------------------------------------------------ATGAAAGATTTTACAACATATCTCTCAACAGCTCCTGTAGTTGCTCTAGGGTGGTTTACAGTGACAGCTGCTCTTTTAATTGAAATTAATCGTTTCTTCCCAGATCCATTAGTTTTCAGTTTTTAA
             Neochloris_aquatica  ------------------------------------------------------------------------------------ATGAAAGATTTTACAACATATTTATCAACAGCACCTGTAGTAGCTTCAATTTGGTTTATTGTTACTGCTGCTTTATTAATTGAATTAAATAGATTTTTTCCTGACCCACTTGTTTTTAGCTTTTAA
        Oedocladium_carolinianum  ------------------------------------------------------------------------------------ATGAAAGATTTTACAACTTACTTATCTACTGCTCCTGTTGTGGCATTTGCTTGGATCACTATCACAGCTGGCTTATTAATTGAAATTAATCGTTTCTTTCCAGATCCATTAGTTTTTTCTTTTTAA
        Oedogonium_angustistomum  ------------------------------------------------------------------------------------ATGAAAGATTTTACAACTTACTTATCTACTGCTCCTGTTGTGGCATTTGCTTGGATCACTATCACAGCTGGCTTATTAATTGAAATTAATCGTTTCTTTCCAGATCCATTAGTTTTTTCTTTTTAA
            Oedogonium_cardiacum  ------------------------------------------------------------------------------------ATGAAAGATTTTACAACTTACTTATCTACTGCTCCTGTTGTGGCATTTGCTTGGATCACTATCACAGCTGGCTTGTTAATTGAAATTAATCGTTTCTTTCCAGATCCATTAGTTTTTTCTTTTTAA
          Oogamochlamys_gigantea  ------------------------------------------------------------------ATGGGTTTTGATTTTTTTATGAAAGATTTTACAACTTATTTATCGACAGCACCTGTTGTTGCAGCTGTTTGGTTTACATTTACTGCAGGCTTATTAATAGAAATTAATCGTTTTTTTCCTGATCCTTTAGTTTTTTCTTTTTAA
          Ourococcus_multisporus  ------------------------------------------------------------------------------------TTGAAAAGTTTTGCAACTTACTTATCTACTGCACCTGTAGTAGCGTCAATCTGGTTTACTATTACTGCTGCTTTATTAATTGAAATTAACCGTTTTTTCCCAGATCCGTTAGTTTTTAGTTTTTAA
           Palmellopsis_texensis  ------------------------------------------------------------------------------------ATGAAAAATTTTACAACTTATTTATCTACAGCGCCTGTTGTAGCTGCAGCTTGGTTTATCTTTACTGCAGGCTTATTAATTGAAATTAATCGTTTTTTTCCAGATCCTTTAGTTTTTGCTTTTTAA
         Parallela_transversalis  ------------------------------------------------------------------------------------ATGAAAGATTTTACAACTTATTTATCAACGGCTCCTGTGGTAGCTCTTGTTTGGTTTAGTATTACAGCGGGTATTCTTATTGAAATTAATCGTTTCTTCCCAGACCCATTAGTATTCTCATTTTAA
               Pediastrum_duplex  ------------------------------------------------------------------------------------ATGAAAGACTTTACAACTTATTTATCAACAGCTCCCGTTGTTGCATTCGCTTGGTTTACAGTAACAGCTGCTTTATTAATTGAAATTAATCGTTTCTTCCCAGATCCATTAGTTTTTAGTTTTTAA
           Phacotus_lenticularis  ------------------------------------------------------------------------------------ATGAAAAACTTCCAAACTTATTTATCAACAGCTCCTGTAGTAGGTCTTGCTTGGGCTATTTTTACATCTGGTTTATTAATTGAAATTAACCGCTTTTTCCCTGATCCTTTAGTTTTTGCTTTTTAA
              Pleodorina_starrii  ------------------------------------------------------------------------------------ATGAAAGATTTTACTACTTATCTATCAACAGCACCTGTTATCGCTACAGTTTGGTTTACTTTTACAGCTGGTTTATTAATTGAAATTAACCGTTTTTTCCCAGATCCTCTTGTTTTTTCGTTTTAA
          Protosiphon_botryoides  ------------------------------------------------------------------------------------ATGAAAAATTTTACAACATATTTATCAACAGCGCCTGTAGTAGGTTTAGGTTGGGCTATTTTTACAGCTGGTTTATTAATTGAAATTAACCGTTTCTTCCCAGATCCTTTAGTTTTTTCATTCTAA
  Pseudomuriella_schumacherensis  ------------------------------------------------------------------------------------ATGAAAGATTTTACTACTTATTTATCAACAGCTCCTGTAGTGGCATCAGCATGGTTTGTTATTACTGCTGGTTTACTTATCGAAATCAATCGTTTTTTCCCAGATCCACTTGTTTTTGCTTTTTAA
              Rotundella_rotunda  ------------------------------------------------------------------------------------ATGAAAAATTTCCAAATTTACTTATCAACTGCTCCTGTAGTTGCACTTGTTTGGTTTACAATTACAGCAGCTTTATTAATTGAAATTAACCGATTTTTCCCTGATCCATTAGTATTTAGTTTTTAA
            Scenedesmus_obliquus  ------------------------------------------------------------------------------------ATGAAAAATTTTACTACTTATTTATCAACAGCTCCTGTAGTTGCTACAGGTTGGTTTATTGTTACAGCAGCTTTATTAATTGAAATTAACCGTTTCTTCCCAGATCCTTTAGTATTTTCATTTTAA
          Schizomeris_leibleinii  ------------------------------------------------------------------------------------ATGAAAGATTTTACAACTTATTTATCAACTGCTCCTGTAGTTGCTTTTGCTTGGCTAACTTTTACTGCAGGTTTCATTATTGAAATTAATAGATTTTTCCCTGATCCTTTAGTATTTTCATTCTAA
          Spermatozopsis_similis  ------------------------------------------------------------------------------------ATGAAAGATTTTACAACTTATTTATCAACAGCGCCGGTAGTTGCGTTAGTTTGGTTTAGTTTTACAGCTGGGTTATTAATTGAAATTAATCGTTTTTTCCCAGATCCATTAGTTTTTGCTTTTTAA
       Stephanosphaera_pluvialis  ------------------------------------------------------------------------------------ATGAAAGATTTTACTACATATTTATCAACAGCTCCTGTTGTTGGGTTAGGATGGGCTATTTTTACTGCAGGGTTATTAATTGAAATTAACAGATTCTTCCCAGACCCTCTTGTTTTTGCTTTTTAG
        Stigeoclonium_helveticum  ------------------------------------------------------------------------------------ATGAAAGATTTTAAAATTTATTTATCAACAGCACCGGTTGTTGCTTTCGCTTGGTTGACTTTTACTGCAGGTTTTATTATTGAAATTAATAGATTTTTCCCCGATCCATTAGTATTTTCTTTTTAA
      Treubaria_triappendiculata  ------------------------------------------------------------------------------------ATGAAAGATTTTACAACTTATCTTTCTACAGCTCCAGTAGTAGCTCTTATTTGGTTTGTTTTTACAGCTGGATTATTAATTGAAATAAATCGATTTTTTCCAGATCCGTTAGTTTTTTCATTTTAA
              Trochiscia_hystrix  ------------------------------------------------------------------------------------ATGAAAGATTTTACAACTTATCTTTCTACTGCTCCCGTAGTAGCTCTTGTTTGGTTTACTTTTACTGCTGGATTATTAATTGAAATAAATCGTTTTTTTCCAGACCCATTAGTATTTTCATTTTAA
                      Uronema_sp  ------------------------------------------------------------------------------------ATGAAAGATTTTAAAACTTATTTATCTACAGCTCCTGTTGTTGCATTTGCATGGTTAAGTTTTACTGCAGGATTACTAATTGAAATTAATAGATTTTTCCCAGATTCATTAGTATTTTCATTTTAA
                  Volvox_carteri  ------------------------------------------------------------------------------------ATGAAAGATTTTACTACTTATCTATCAACAGCACCTGTTATTGCTACAGTTTGGTTTACTTTTACAGCTGGTTTACTAATTGAAATTAATCGTTTCTTCCCAGATCCTCTTGTTTTTTCTTTTTAA
  ;
end;
