# Supplementary material for: Order, please! Uncertainty in the ordinal-level classification of Chlorophyceae
Source: PeerJ. 2019 May 15;7:e6899. doi: 10.7717/peerj.6899 (PMC6525593; doi:10.7717/peerj.6899)
Supplement: Supplemental Information 1 — This compressed folder contains untrimmed, masked alignments for individual chloroplast genes (subfolder nexus), as well as trimmed alignments with appropriate analysis blocks and the consensus trees resulting from these single-gene and concatenated analyses (MrBayes subfolders). Supplementary methods with associated references are included in the SupplementaryMethods.txt file. SVDquartets, BaliPhy, PhyloBayes and RAxML analysis files are in separate subfolders, with their respective resulting tree files. Files associated with MrBayes analysis of the 1st and 2nd positions and the analysis of the 3rd positions are placed in the subfolders 1st_and_2nd_positions_only and 3rd_positions_only, respectively. The 18Splastid_combined subfolder contains the MrBayes analysis materials (alignment and consensus tree) for the analysis including nucleotide plastid data as well as 18S nucleotide data. Documentation, trees and scripts used to create Fig. 3 are included in the “Figure3” subfolder, and documentation for and full results of Treespace analyses are in the “Treespace” subfolder. The results of the AU topology tests are included in a Word document. [file peerj-07-6899-s008.zip › supplementary_alignments_trees/nexus/rbcL.nex]

#nexus

begin data;
  dimensions ntax=68 nchar=1467;
  format datatype=dna gap=- missing=?;
  matrix
                                 [----+----|----+----|----+----|----+----|----+----|----+----|----+----|----+----|----+----|----+-100|----+----|----+----|----+----|----+----|----+----|----+----|----+----|----+----|----+----|----+-200|----+----|----+----|----+----|----+----|----+----|----+----|----+----|----+----|----+----|----+-300|----+----|----+----|----+----|----+----|----+----|----+----|----+----|----+----|----+----|----+-400|----+----|----+----|----+----|----+----|----+----|----+----|----+----|----+----|----+----|----+-500|----+----|----+----|----+----|----+----|----+----|----+----|----+----|----+----|----+----|----+-600|----+----|----+----|----+----|----+----|----+----|----+----|----+----|----+----|----+----|----+-700|----+----|----+----|----+----|----+----|----+----|----+----|----+----|----+----|----+----|----+-800|----+----|----+----|----+----|----+----|----+----|----+----|----+----|----+----|----+----|----+-900|----+----|----+----|----+----|----+----|----+----|----+----|----+----|----+----|----+----|----+1000|----+----|----+----|----+----|----+----|----+----|----+----|----+----|----+----|----+----|----+1100|----+----|----+----|----+----|----+----|----+----|----+----|----+----|----+----|----+----|----+1200|----+----|----+----|----+----|----+----|----+----|----+----|----+----|----+----|----+----|----+1300|----+----|----+----|----+----|----+----|----+----|----+----|----+----|----+----|----+----|----+1400|----+----|----+----|----+----|----+----|----+----|----+----|----+----|----+----|----+----|----+1500|----+----|----+----|----+----|----+----]
                                 [***************************************---------------------------------------------------------------------------------------------------------------------------------------------------------------------------------------------------------------------------------------------------------------------------------------------------------------------------------------------------------------------------------------------------------------------------------------------------------------------------------------------------------------------------------------------------------------------------------------------------------------------------------------------------------------------------------------------------------------------------------------------------------------------------------------------------------------------------------------------------------------------------------------------------------------------------------------------------------------------------------------------------------------------------------------------------------------------------------------------------------------------------------------------------------------------------------------------------------------------------------------------------------------------------------------------------------------------------------------------------------------------------------------------------------------------------------------------------------------------------------***]
                   Ankyra_judayi  ---------------------------------------ATGGTTCCACAAACTGAAACTAAAGCAACTGCTGGGTTTAAAGCAGGTGTAAAAGATTATCGTTTAACGTACTACACTCCTGATTATGTTGTAAGAGATACTGATATTCTTGCTGCTTTCCGTATGACTCCTCAACCAGGTGTTCCACCTGAAGAATGTGGTGCTGCTGTAGCTGCTGAATCTTCAACTGGTACATGGACAACTGTATGGACAGATGGTTTAACTAGTTTAGACAAATATAAAGGTCGTTGTTTTGACATCGAGCCTGTTGCTGGTGAAGAAAACCAATACATTGCTTATGTAGCATATCCTATCGACTTATTTGAAGAAGGTTCTGTAACTAACTTATTCACTTCAATCGTTGGTAACGTATTTGGTTTCAAAGCTCTTCGTGCACTTCGTTTAGAAGATCTTCGTATTTCAGCTGCGTATGTAAAAACTTTCCAAGGTCCTCCACACGGTATCCAGGTAGAACGTGACAAATTAAACAAATATGGTCGTGGTCTTTTAGGTTGTACAATTAAACCTAAATTAGGTCTTTCTGCTAAAAACTACGGTCGTGCAGTTTATGAATGTTTACGTGGTGGTTTAGACTTTACAAAAGATGACGAGAACGTAACATCACAACCATTCATGCGTTGGAGAGATCGTTTCTTATTCGTAGCTGAAGCAATCTATAAATCACAAGCAGAAACAGGTGAAATTAAAGGTCACTATTTAAATGCTACTGCTGGTACTAGTGAAGAAATGATCAAACGTGCAGTGTGTGCTAAAGAATTAGGTATTCCTATTATTATGCATGACTACCTAACTGGTGGTTTCACTTCTAACACTTCATTAGCTAACTACTGTCGTGACCATGGTTTATTATTACACATTCACCGTGCGATGCACGCTGTAATTGACCGTCAAAGAAACCACGGTATCCACTTCCGTGTTTTAGCTAAAGCTTTACGTTTATCAGGTGGTGACCACCTTCACTCTGGTACTGTTGTAGGTAAATTAGAAGGTGAACGTGAAGTAACTTTAGGTTTCGTTGATTTAATGCGTGATGACTATATTGAAAAAGATCGTAGTCGTGGTATTTATTTCACACAAGATTGGGTTGCTTTACCAGGTACTATGCCAGTTGCTTCTGGTGGTATTCACGTATGGCACATGCCAGCTCTTGTTGAAATTTTCGGTGATGACGCTTGTCTTCAGTTCGGTGGTGGTACTTTAGGTCACCCTTGGGGTAACGCTCCAGGTGCTGCTGCAAACCGTGTAGCTTTAGAAGCTTGTACACAAGCTCGTAACGAAGGTCGTGACCTTGCTCGTGAAGGTGGCGATGTTATCCGTTCTGCATGCAAATGGAGTCCTGAATTAGCTGCAGCTTGTGAAGTTTGGAAAGAAATTAAATTCGAATTTGATACTATTGACAAACTTTAA
          Atractomorpha_echinata  ---------------------------------------ATGGTTCCACAAACTGAAACTAAAGCAACTGCTGGGTTTAAAGCAGGTGTAAAAGATTATCGTTTAACGTACTACACTCCTGATTATGTTGTAAGAGACACTGATATTCTTGCTGCTTTCCGTATGACTCCTCAACCAGGTGTTCCACCTGAAGAATGTGGTGCTGCTGTAGCTGCTGAGTCTTCAACTGGTACATGGACAACTGTATGGACAGATGGTTTAACTAGTTTAGACAAATATAAAGGTCGCTGTTACGATATCGAACCAGTTGCAGGTGAAGAAAACCAATATATTGCTTATGTAGCATATCCTTTAGACTTATTTGAAGAAGGTTCTGTTACTAACTTATTCACTTCAATTGTTGGTAACGTATTTGGTTTCAAAGCTCTTCGTGCACTTCGTTTAGAAGATCTTCGTATTCCGCCTGCATACGTAAAAACTTTCCAAGGTCCTCCGCACGGTATTCAAGTAGAGCGTGACAAATTAAACAAATATGGTCGTGGTCTTTTAGGTTGTACAATTAAACCAAAATTAGGTCTTTCAGCTAAAAACTATGGTCGTGCTGTTTATGAATGTTTACGTGGTGGTTTAGACTTCACAAAAGATGACGAAAACGTAACATCACAACCATTCATGCGTTGGAGAGATCGTTTCTTATTTGTAGCTGAAGCAATCTATAAAGCACAAGCAGAAACTGGTGAAATTAAAGGTCACTATTTAAACGTTACTGCTGGTACTGCTGAAGAAATGATCAAACGTGCTCAGTGTGCTAAAGAATTAGGTGTTCCTATTATTATGCATGACTACTTAACTGGTGGTTTCACTTCTAACACTTCATTAGCTAACTTCTGCCGTGATCATGGTTTATTATTACACATTCACCGTGCGATGCATGCTGTAATTGACCGTCAAAGAAACCACGGTATCCACTTCCGTGTTTTAGCGAAAGCTTTACGTTTATCAGGTGGTGACCACCTTCACTCTGGTACTGTTGTAGGTAAATTAGAAGGTGAACGTGAAGTAACTTTAGGTTTCGTTGATTTAATGCGTGATGATTATATCGAAAAAGATCGTAGTCGTGGTATTTACTTTACACAAGACTGGGCTGCTTTACCAGGTACTATGCCAGTTGCTTCTGGTGGTATTCACGTATGGCACATGCCAGCTCTTGTTGAAATTTTCGGTGATGACGCGTGTCTTCAATTCGGTGGTGGTACTTTAGGACACCCTTGGGGTAATGCTCCAGGTGCTGCTGCAAACCGTGTAGCGTTAGAAGCTTGTACACAAGCTCGTAACGAAGGTCGTGACCTTGCTCGCGAAGGTGGCGACGTTATCCGTTCTGCATGCAAATGGAGTCCTGAATTAGCTGCTGCTTGTGAAGTTTGGAAAGAAATTAAATTTGAGTTTGATACTATTGATAAACTTTAA
        Borodinellopsis_texensis  ---------------------------------------ATGGTACCACAAACTGAAACCAAAGCAGGTGCTGGTTTTAAAGCAGGTGTAAAAGATTATCGTTTAACTTACTATACACCTGATTATGTTGTAAAAGAAACTGATATTCTTGCAGCTTTCCGTATGACTCCTCAACCAGGTGTTCCTCCTGAAGAATGTGGTGCAGCTGTAGCGGCTGAATCATCAACAGGTACTTGGACAACTGTATGGACAGATGGATTAACAAGTCTTGATCGTTACAAAGGTCGTTGTTACGATATCGAACCAGTTCCAGGGGAAGAAAACCAATACATCGCTTACGTAGCTTACCCAATTGACCTTTTTGAAGAGGGTTCAGTAACTAACCTATTTACTTCTATTGTAGGTAACGTTTTTGGATTCAAAGCTCTACGTGCACTTCGTTTAGAAGATCTTCGTATCCCTCCAGCTTACGTTAAAACATTCGGAGGACCTCCACACGGTATCCAAGTTGAACGTGATAAACTAAACAAATACGGCCGAGGCCTACTTGGATGTACGATTAAACCGAAGTTAGGTCTTTCAGCTAAAAACTACGGACGTGCTGTTTACGAATGTTTACGTGGTGGATTAGATTTTACAAAAGATGATGAAAACGTTAACTCTCAACCATTCATGCGTTGGAGAGACCGTTTCCTTTTCTGTGCTGAAGCTATCTACAAAGCTCAAGCGGAAACTGGTGAGGTAAAAGGGCACTATTTAAACGCAACAGCTGCTACTTGTGAAGAAATGATCAAACGTGCTGTTTTTGCTAAAGAACTTGGTGTACCTATCGTAATGCATGACTACCTAACTGGTGGTTTTACAGCTAATACTTCATTATCTAACTACTGTCGTGATAACGGTCTATTATTACACATTCACCGTGCTATGCACGCTGTAATTGACCGTCAAAGAAACCACGGGATTCACTTCCGTGTTCTAGCTAAAGCTCTACGTCTATCTGGTGGTGACCACCTTCACTCAGGTACTGTAGTAGGTAAATTAGAAGGGGAACGTGAAGTAACTTTAGGTTTCGTTGATTTAATGCGTGACGATTACATCGAGAAAGACCGTAGTCGTGGTATTTACTTCACACAAGACTGGTGTTCAATGGCAGGTGTAATGCCAGTAGCATCAGGTGGTATTCACGTATGGCACATGCCAGCTTTAGTAGAAATCTTCGGTGATGACGCTTGTCTTCAATTCGGTGGTGGTACTTTAGGTCACCCTTGGGGTAATGCTCCAGGTGCTGTAGCTAACCGTGTTGCTCTTGAAGCATGTACTCAAGCTCGTAACGAAGGTCGTGACTTAGCACGTGAAGGTGGAGACGTAATCCGTTCTGCTTGTAAATGGAGTCCAGAACTTGCAGCGGCTTGTGAGGTGTGGAAAGAAATTAAGTTTGAATTCGATACAATTGACAAACTATAA
            Bracteacoccus_aerius  ---------------------------------------ATGGTTCCACAAACTGAAACTAAAGCGGGTGCTGGATTTAAAGCAGGTGTAAAAGATTACCGTTTAACATACTACACTCCAGATTACGTAGTTAAAGATACTGATATTTTAGCTGCATTCCGTATGACTCCACAACCAGGTGTTCCTGCTGAAGAGTGTGGTGCAGCTGTAGCAGCTGAATCATCTACAGGTACTTGGACAACTGTATGGACTGACGGTTTAACTAGTTTAGACCGTTACAAAGGTCGTTGTTACGATTTAGAGCCAGTACCGGGTGAAGAAAACCAGTATATTGCTTATGTAGCTTACCCTATCGATCTATTCGAAGAAGGTTCTGTAACTAACTTATTTACTTCAATCGTAGGTAACGTATTTGGTTTCAAAGCTCTTCGTGCACTACGTTTAGAAGATCTTCGTATTCCTCCAGCATACGTTAAAACTTTCCAAGGTCCTCCTCACGGTATTCAAGTTGAACGTGACAAACTTAACAAATATGGTCGTGGTTTATTAGGTTGTACAATCAAACCTAAATTAGGTCTTTCAGCTAAAAACTATGGACGTGCTGTTTACGAGTGTTTACGTGGTGGTTTAGACTTCACAAAAGATGACGAAAACGTTAACTCACAACCATTCATGCGTTGGAGAGACCGTTTCTTATTCGTTGCTGAAGCTCTTTACAAATCACAAGCTGAAACAGGTGAAATTAAAGGACACTACTTAAACGCTACTGCAGGTAACTGCGAAGAAATGCTAAAACGTGCAGAGTGTGCTAAAGATTTAGGTGTACCAATCATTATGCACGACTACCTAACTGGTGGTTTCACAGCTAACACTTCTCTAGCTTCTTACTGTCGTGATAACGGTTTATTACTTCACATTCACCGTGCAATGCACGCTGTTATTGACCGTCAAAAAAACCACGGTATGCACTTCCGTGTACTAGCTAAAGCTCTACGTCTGTCTGGTGGTGACCACCTTCACTCTGGTACTGTTGTAGGTAAATTAGAAGGTGAGCGTGAAGTAACTTTAGGTTTCGTAGACTTAATGCGTGATGATTACATCGAAAAAGACCGTAGTCGTGGTATTTACTTCACTCAAGACTGGTGTTCTATGGGTGGTGTTATGCCAGTTGCTTCTGGTGGTATCCACGTATGGCACATGCCAGCTCTTGTTGAAATTTTCGGTGATGACGCTTGTTTACAATTCGGTGGTGGTACTCTAGGTCACCCTTGGGGTAACGCTCCTGGTGCTGCAGCTAACCGTGTAGCTTTAGAAGCTTGTACTCAAGCTCGTAACGAAGGTCGCGACCTTGCTCGCGAAGGTGGAGATGTTATTCGTTCTGCATGTAAATGGAGTCCTGAATTAGCAGCTGCTTGTGAAGTTTGGAAAGAAATTAAGTTCGAATTCGAAACAATCGATACTCTATAA
         Bracteacoccus_giganteus  ---------------------------------------ATGGTTCCACAAACTGAAACTAAAACGGGTGCTGGATTTAAAGCGGGTGTAAAAGATTACCGTTTAACATACTACACTCCAGATTACGTAGTTAAAGATACTGATATCTTAGCTGCATTCCGTATGACTCCACAACCAGGTGTTCCTGCTGAAGAGTGTGGTGCAGCTGTAGCAGCTGAATCATCTACTGGTACTTGGACTACTGTATGGACTGACGGGTTAACTAGTTTAGACCGTTACAAAGGTCGTTGTTACGACTTAGAGCCTGTTGCTGGTGAAGAAAACCAATACATTGCTTATGTTGCTTACCCAATCGATCTATTCGAAGAAGGTTCTGTAACTAACCTATTCACTTCAATCGTTGGTAACGTATTCGGTTTCAAAGCTCTTCGTGCACTTCGTCTTGAAGACCTTCGTATCCCTCCAGCATACGTTAAAACTTTCGCTGGTCCTCCTCACGGTATTCAAGTTGAACGTGACAAACTGAACAAATACGGACGTGGTCTATTAGGTTGTACAATCAAACCTAAATTAGGTCTTTCAGCTAAAAACTACGGTCGTGCTGTTTACGAATGTTTACGTGGTGGTCTAGACTTCACTAAGGATGACGAAAACGTTAACTCACAACCATTCATGCGTTGGAGAGACCGTTTCTTATTCGTTTCAGAAGCTTTATACAAAGCACAAGCAGAAACAGGTGAAATTAAAGGGCACTACTTAAATGCTACTGCAGGTAACTGTGAAGAAATGCTAAAACGTGCATCATGTGCTAAAGATTTAGGTGTACCTATTGTTATGCACGACTACCTAACTGGTGGTTTCACTGCTAACACTTCTCTAGCTTCTTACTGTCGTGATAACGGTTTATTACTTCACATTCACCGTGCAATGCACGCTGTTATTGACCGTCAAAAAAACCACGGTATGCACTTCCGTGTATTAGCTAAAGCTTTACGTCTATCTGGTGGTGACCACCTTCACTCTGGTACTGTTGTAGGTAAACTAGAAGGTGAACGTGAAGTAACTTTAGGTTTCGTAGACTTAATGCGTGATGATTACATCGAAAAAGACCGTAGCCGTGGTATTTACTTCACTCAAGACTGGTGTTCAATGGGTGGTGTTATGCCAGTTGCTTCTGGTGGTATCCACGTATGGCACATGCCAGCTCTTGTAGAAATCTTCGGTGATGACGCTTGTTTACAGTTCGGTGGTGGTACTCTAGGTCACCCTTGGGGTAACGCTCCTGGTGCTGTAGCTAACCGTGTAGCTTTAGAAGCTTGTACTCAAGCTCGTAACGAAGGTCGTGACCTTGCTCGCGAAGGTGGAGATGTTATTCGTTCTGCATGCAAATGGAGTCCTGAATTAGCAGCTGCTTGTGAAGTTTGGAAAGAAATTAAATTCGAATTCGAAACTATCGATACTCTATAA
             Bracteacoccus_minor  ---------------------------------------ATGGTTCCACAAACTGAAACTAAAACAGGTGCTGGATTTAAAGCAGGTGTAAAAGATTACCGTTTAACATACTACACTCCAGATTACGTAGTTAAAGATACTGACATTTTAGCTGCATTCCGTATGACTCCACAACCAGGCGTTCCTGCTGAAGAATGTGGTGCTGCTGTTGCTGCTGAATCATCTACTGGTACTTGGACTACTGTATGGACTGACGGTTTAACTAGTTTAGACCGTTACAAAGGTCGTTGTTACGACTTAGAGCCGGTTGCAGGCGAAGAAAACCAATACATCGCATATGTTGCTTACCCGATCGATTTATTCGAAGAAGGTTCTGTAACTAACTTATTCACTTCGATTGTTGGTAACGTATTCGGTTTCAAAGCTCTTCGTGCACTTCGTTTAGAAGACCTTCGTATTCCTCCAGCATACGTGAAAACTTTCCAAGGGCCTCCTCACGGGATCCAAGTAGAACGTGACAAACTAAACAAATACGGGCGTGGTTTCTTAGGTTGTACGATCAAACCTAAATTAGGTTTATCTGCTAAAAACTACGGACGTGCTGTTTACGAATGTTTACGTGGTGGTCTAGACTTCACTAAAGATGACGAAAACGTTAACTCACAACCATTCATGCGTTGGAGAGACCGTTTCTTATTCGTTGCTGAAGCGCTTTACAAATCACAAGCAGAAACTGGTGAAATTAAAGGTCACTACTTAAACGCTACTGCAGGTAACTGTGATGAAATGCTAAAACGCGCAGAATGTGCTAAAGATTTAGGTGTACCTATTGTTATGCACGACTACCTAACTGGTGGTTTTACAGCTAACACTTCTTTAGCTTCTTACTGTCGTGATAACGGTTTATTACTTCACATTCACCGTGCAATGCACGCTGTTATCGACCGTCAAAAAAACCACGGTATGCACTTCCGTGTATTAGCTAAAGCTCTACGTCTATCTGGTGGTGACCACCTTCACTCTGGTACTGTTGTAGGTAAACTAGAAGGTGAACGTGAAGTAACTTTAGGTTTCGTAGACTTAATGCGTGACGATTACATCGAAAAAGACCGTAGCCGTGGTATTTACTTCACTCAAGACTGGTGTTCAATGGGTGGTGTTATGCCAGTTGCTTCTGGTGGTATCCACGTATGGCACATGCCAGCTCTTGTAGAAATTTTCGGTGATGACGCTTGTCTACAATTCGGTGGTGGTACTCTAGGTCACCCTTGGGGTAACGCTCCTGGTGCTGTAGCTAACCGTGTAGCTTTAGAAGCTTGTACTCAAGCTCGTAACGAAGGTCGTGACCTTGCTCGTGAAGGTGGAGATGTTATTCGTTCTGCATGCAAATGGAGTCCTGAATTAGCAGCTGCTTGTGAAGTTTGGAAAGAAATTAAATTCGAATTCGAAACTATCGACACTCTATAA
           Carteria_cerasiformis  ATGATAGAATCGACAACAAAGTTGTCATTAGACGATATAATGGTACCACAAACTGAAACCAGAGCAGGTGCAGGATTTAAAGCAGGGGTTAAAGATTACCGATTAACGTATTATACTCCTGATTATGTTGTAAAAGAAACGGATATTTTAGCTGCATTCCGTATGACTCCACAACCAGGTGTTCCACCAGAAGAATGTGGAGCTGCTGTAGCTGCTGAATCAAGTACTGGTACTTGGACAACAGTATGGACTGATGGATTAACATCTCTAGATCGCTACAAAGGGCGTTGCTATGACATCGAACCTGTTCCTGGTGAAGAAAACCAATACATTGCTTATGTAGCATACCCAATCGATTTATTTGAAGAAGGTTCTGTAACTAACTTATTTACATCAATTGTAGGTAACGTATTCGGATTTAAAGCACTTCGTGCTTTACGTTTAGAAGATTTACGTATTTCTCCAGCATATGTTAAAACATTCCAAGGTCCTCCTCACGGTATCCAAGTAGAACGTGATAAAATTAACAAATATGGTAGAGGTCTTTTAGGTTGTACTATTAAACCAAAATTAGGTTTATCTGCTAAAAACTATGGACGTGCTGTTTACGAATGTTTACGTGGTGGTCTTGACTTTACTAAAGATGATGAAAACGTAAACTCACAACCATTCATGCGTTGGAGAGACCGTTTCTTATTCGTAGCTGAAGCTATTTATAAAGCACAAGGTGAAACTGGTGAAATTAAAGGTCACTATTTAAATGCTACTGCAGGTACTTGTGAAGAAATGATCAAACGTGCTCAATGTGCTAAGGAGCTTGGAGTACCGATCATCATGCATGACTACCTAACAGGTGGTTTCACAGCTAACACATCATTAGCAGAATATTGCCGTGATCATGGTCTATTATTACACATTCACCGTGCTATGCACGCTGTTATTGACCGTCAAAGAAATCACGGTATTCACTTCCGTGTATTAGCAAAAGCTCTTCGTATGTCAGGTGGTGACCACTTACACTCAGGAACTGTTGTTGGTAAATTAGAAGGTGAACGTGAAGTTACTTTAGGATTTGTTGATTTAATGCGTGACGATTATGTTGAAAAAGATCGTAGTCGTGGTATTTATTTCACACAAGACTGGGTTTCTATGGCTGGGGTTATGCCTGTAGCTTCTGGTGGTATTCACGTTTGGCACATGCCAGCATTAGTTGAAATCTTCGGTGATGACGCTTGTTTACAATTCGGTGGTGGTACTTTAGGTCACCCTTGGGGTAACGCACCAGGTGCGGCTGCTAACCGTGTAGCTCTAGAAGCTTGTACTCAAGCTCGTAACGAAGGTCGCGATTTAGCTCGTGAAGGTGGCGATGTTATTCGTTCAGCTTGCCGTTGGAGTCCTGAACTAGCTGCTGCTTGTGAAGTTTGGAAAGAAATCAAATTCGAATTTGAAACAATTGATAAACTATAA
              Carteria_crucifera  ---------------------------------------ATGGTACCACAAACTGAAACCAGAGCAGGTGCAGGGTTTAAAGCAGGGGTTAAAGATTACCGATTAACATATTACACTCCTGATTATGTTGTAAAAGAAACAGATATTCTAGCTGCATTCCGTATGACTCCTCAACCAGGTGTTCCACCTGAAGAATGTGGAGCAGCCGTTGCCGCTGAATCAAGCACAGGGACTTGGACTACAGTATGGACTGATGGTTTAACTTCACTTGATCGTTACAAAGGTCGTTGTTATGATATTGAGCCAGTACCTGGTGAAGAAAATCAGTACATTGCTTATGTAGCATACCCTATCGATTTATTTGAAGAAGGTTCTGTTACTAACTTATTTACTTCAATTGTAGGTAACGTATTCGGTTTTAAAGCACTTCGTGCTTTACGTTTAGAAGATTTACGTATTCCTCCAGCATACGTTAAAACTTTCCAAGGACCTCCTCACGGTATCCAAGTAGAACGTGATAAAATTAACAAATATGGTCGTGGTCTTTTAGGTTGTACTATTAAACCAAAATTAGGTCTTTCAGCTAAAAACTATGGACGTGCTGTATATGAATGTTTACGTGGTGGTCTAGATTTTACAAAAGATGACGAAAACGTTAACTCACAACCATTCATGCGTTGGCGAGATCGTTTCTTATTCGTAGCTGAAGCTATTTATAAATCACAAGCAGAAACTGGTGAAATTAAAGGTCACTATTTAAACGCAACAGCTGGTACTTGTGAAGAAATGATTAAACGTGCTCAATGTGCAAAAGAGTTTGGTGTACCAATCATTATGCACGATTACTTAACTGGTGGTTTTACAGCTAACACATCATTAGCACATTATTGCCGTGATCATGGTTTATTATTACATATTCACCGTGCTATGCACGCTGTAATTGACCGTCAAAGAAACCACGGTATTCACTTCCGTGTTCTAGCTAAAGCTCTTCGTATGTCTGGTGGTGACCACTTACACTCAGGTACTGTTGTAGGTAAACTTGAAGGTGAGCGTGAAGTAACATTAGGTTTCGTAGATTTAATGCGTGATGATTACATTGAAAAAGATCGTAGCCGTGGTATTTACTTTACACAAGACTGGTGTTCAATGTCAGGTGTAATGCCAGTAGCTTCTGGTGGTATTCACGTATGGCACATGCCGGCATTAGTAGAAATTTTCGGTGATGACGCTTGTTTACAATTTGGTGGTGGTACTTTAGGGCACCCTTGGGGTAACGCTCCTGGTGCAGCTGCAAACCGTGTTGCTTTAGAAGCATGCACACAAGCCCGTAATGAAGGTCGCGACCTGGCCCGTGAAGGCGGCGATGTTATTCGCTCAGCGTGCCGTTGGAGTCCTGAATTAGCGGCAGCTTGTGAAGTTTGGAAAGAAATTAAATTTGAATTTGAAACAATTGACAAGCTATAA
             Carteria_sp_SAG_8_5  ---------------------------------------ATGGTTCCACAAACAGAAACCAAAGCAGGTGCCGGGTTTAAAGCTGGTGTGAAAGATTACCGTTTAACATATTACACTCCAGATTACGTTGTAAAAGATACTGATATCTTAGCAGCTTTCCGTATGACTCCACAACCTGGTGTTCCACCTGAAGAATGTGGTGCAGCGGTTGCAGCTGAATCTTCAACAGGTACTTGGACAACTGTATGGACTGACGGTTTAACTTCTCTAGACCGTTACAAAGGACGTTGTTACGATATCGAGCCAGTTCCAGGTGAAGAAAACCAATACATCGCTTATGTTGCTTACCCAATCGATCTTTTCGAAGAAGGTTCAGTAACTAACTTACTAACTTCTATTGTTGGTAACGTATTTGGTTTCAAAGCTTTACGTGCTCTTCGTTTAGAAGATATCCGTATTTCTGCTGCTTACGCTAAAACTTTCCAAGGACCTCCTCACGGGATCCAAGTTGAACGTGACAAACTAAACAAATATGGTCGTGGTCTTTTAGGTTGTACAATCAAACCTAAACTAGGTCTTTCAGCTAAAAACTACGGTCGTGCTGTTTACGAATGTTTACGTGGTGGTCTAGACTTCACTAAAGATGACGAAAACGTTAACTCTCAACCATTCATGCGTTGGCGTGACCGTTTCCTTTTCGTTTCTGAAGCTATCTACAAATCACAAGCTGAAACAGGTGAAATTAAAGGACACTACCTTAACGCTACTGCAGCTACTTGTGAAGAAATGATGAAACGTGCACAATGTGCTAAAGAATTCGGTGTTCCGATTATTATGCATGACTACATTACTGGTGGTTTCACTGCTAACACTTCTTTATCTCACTACTGTCGTGACCACGGTCTATTATTACACATCCACCGTGCTATGCACGCTGTTATTGACCGTCAAAGAAACCACGGTATCCACTTCCGTGTTCTAGCTAAATGTCTACGTATGTCTGGTGGTGACCACTTACACTCTGGTACTGTTGTAGGTAAATTAGAAGGTGAACGTGAAGTAACTTTAGGTTTCGTTGACCTAATGCGTGACGACTACATCGAAAAAGATCGTAGCCGTGGTATTTACTTCACTCAAGACTGGTGTTCTCTACCAGGTGTTATGCCAGTTGCTTCTGGTGGTATTCACGTTTGGCACATGCCAGCTCTAGTTGAAATTTTCGGTGATGACGCTTGTTTACAATTTGGTGGTGGTACACTAGGACACCCATGGGGTAACGCTCCAGGTGCTGCTGCTAACCGTGTTGCTTTAGAAGCTTGTACACAAGCTCGTAACGAAGGTCGTGACCTTGCTCGCGAAGGTGGAGATGTTATCCGCTCAGCTTGCAAATGGTCTCCAGAACTTGCTGCTGCTTGTGAAGTTTGGAAAGAAATCAAATTTGAATTCGAAACTATTGACAAACTTTAA
        Chaetopeltis_orbicularis  ---------------------------------------ATGGCTCCACAAACTGAAACCAGAGCTGGCGCAGGGTTTAAAGCCGGGGTAAAAGATTACCGATTAANNNNNNNNNNNNNNNNNNNNNNNNNNNNNNNNNNNNNNNNNNNNNNNNNNNNNCGTATGACTCCACAACCTGGTGTTCCACCAGAAGAGTGTGGCGCAGCTGTTGCAGCTGAATCTTCAACTGGTACATGGACAACTGTTTGGACTGATGGTTTAACTAGTTTAGACCGTTACAAAGGCCGTTGCTATGATATCGAACCAGTTCCTGGTGAAGATAACCAATATATCGCTTATGTTGCTTATCCTATTGACCTTTTTGAAGAAGGTTCAGTAACAAACTTATTTACTTCAATCGTAGGTAACGTATTTGGTTTCAAAGCTCTTCGTGCTCTGAGACTAGAAGACCTTCGTATCTCTCCTGCTTATGTAAAAACATTCCAAGGACCTCCTCACGGTATTCAGGTTGAACGTGACAAACTAAACAAATATGGTCGTGGTCTTTTAGGTTGTACAATCAAACCAAAACTAGGTCTTTCAGCTAAAAACTACGGTCGTGCTGTTTACGAATGTCTACGTGGTGGTCTAGACTTTACAAAAGATGACGAAAACGTTAACTCACAACCATTCATGCGTTGGAGAGACCGTTTCCTTTTCGTTGCAGAAGCTATTTACAAAGCTCAAGCTGAAACTGGTGAAATCAAAGGTCACTATTTAAACGCTACAGCTGCTACTTGTGAAGAAATGCTGAAAAGAGCAGAATGTGCAAAAGAACTTGCTATGCCAATTATTATGCATGACTATATTACAGCTGGTTTCACTGCAAACACTACTCTAGCTGAATATTGCCGTGACCACGGTCTTCTTCTACACATTCACCGTGCTATGCACGCTGTAATTGACCGTCAAAGAAACCACGGTATTCACTTCCGTGTTCTAGCTAAAGCACTACGTATGTCAGGTGGTGACCACTTACACTCAGGTACTGTTGTAGGTAAACTAGAAGGCGAACGTGAAGTAACTCTAGGTTTCGTTGATTTAATGCGTGATGATTATATTGAAAAAGATCGTTCACGTGGTGTTTATTTCACTCAAGACTGGTGTTCTCTTCCAGGTGTTATGCCTGTTGCTTCAGGTGGTATCCACGTTTGGCACATGCCAGCTCTAGTAGAAATCTTCGGTGATGACGCTTGTCTTCAATTCGGTGGTGGTACACTTGGTCACCCTTGGGGTAACGCTCCTGGTGCAGCAGCTAACCGTGTAGCTCTAGAAGCTTGTACTCAAGCTCGTAACGAAGGTCGTGACCTTGCTCGTGAAGGTGGTGACATTATTCGTGCAGCTTGCAAATGGAGTCCAGAATTAGCAGCAGCTTGTGAAGTTTGGAAAGAAATTAAATTTGAATTTGATACTATTGACAAACTTTAA
       Characiochloris_acuminata  ---------------------------------------ATGGTACCACAAACTGAAACTAAAGCAGGCGCTGGCTTCAAAGCAGGTGTTAAAGACTATCGTTTAACATATTACACACCTGATTACGTAGTAAAAGAAACTGATATTTTAGCTGCATTCCGTATGACTCCACAACCAGGTGTTCCACCTGAAGAATGTGGTGCTGCTGTTGCTGCTGAATCTTCAACAGGTACTTGGACTACTGTATGGACAGATGGTTTAACTAGTTTAGACCGTTACAAAGGTCGTTGCTATGACATCGAGCCAGTTCCAGGTGAAGAAAACCAATATATCGCATACGTAGCTTACCCAATCGACTTATTCGAAGAAGGTTCAGTTACTAACATGTTCACATCTATCGTAGGTAACGTATTTGGTTTCAAAGCTTTACGTGCTCTACGTTTAGAAGACCTTCGTATCCCTCCAGCTTACGTTAAAACATTCGCTGGTCCTCCTCACGGTATTCAGGTTGAACGTGATAAAATTAACAAATACGGTCGTGGTTTATTAGGTTGTACAATTAAACCTAAGTTAGGTCTTTCAGCTAAAAACTACGGACGTGCTGTTTACGAGTGTTTACGTGGTGGTTTAGACTTTACTAAAGACGACGAAAACGTAAACTCACAACCATTCATGCGTTGGAGAGACCGTTTCTTATTCGTTGCTGAAGCTATTTACAAAGCACAAGCTGAAACAGGTGAAGTAAAAGGTCACTACTTAAACGCAACTGCAGCTACTGCTGAAGAAATGCTTAAACGTGCACAATGTGCTAAAGAGTTAGGTGTACCTATTATTATGCATGACTATTTAACAGGTGGTTTCACTGCTAACACTTCTTTAGCAGCTTACTGCCGTGACCACGGTTTATTATTACACATCCACCGTGCTATGCACGCTGTAATTGACCGTCAAAGAAACCACGGTATCCACTTCCGTGTTCTAGCTAAAGCTCTACGTATGTCAGGTGGTGACCACCTTCACTCTGGTACTGTAGTAGGTAAACTAGAAGGTGAACGTGAAGTTACTTTAGGTTTCGTAGATTTAATGCGTGACGACTACGTTGAAAAAGATCGTAGCCGTGGTATTTACTTCACACAAGACTGGTGTTCAATGCCAGGTGTAATGCCAGTTGCTTCAGGTGGTATTCACGTATGGCACATGCCTGCTCTAGTAGAGATCTTCGGTGACGACGCATGTTTACAGTTCGGTGGTGGTACTCTTGGTCACCCTTGGGGTAACGCTCCTGGTGCTGTTGCTAACCGTGTTGCTCTTGAAGCTTGTACTCAAGCTCGTAACGAAGGACGTGACCTTGCTCGTGAAGGTGGCGACGTTATCCGTTCTGCTTGCAAATGGAGTCCAGAATTAGCTGCTGCTTGTGAAGTTTGGAAAGAAATTAAGTTTGAATTCGATACTATCGATAAACTATAA
         Chlamydomonas_applanata  ---------------------------------------ATGGTTCCACAAACAGAAACAAGAGCAGGTGCTGGATTTAAAGCAGGTGTTAAAGACTACCGTCTTACATACTACACTCCAGATTACGTTGTAAGAGATACTGATATTTTAGCTGCATTCCGTATGACTCCACAACCAGGTGTTCCACCTGAAGAATGTGGTGCTGCTGTAGCTGCTGAATCTTCAACAGGTACTTGGACAACTGTATGGACTGATGGTTTAACTAGCTTAGACCGTTACAAAGGTCGTTGTTACGACATCGAGCCAGTTCCAGGTGAAGACAACCAATACATCGCTTACGTTGCTTACCCAATCGATTTATTCGAAGAAGGTTCAGTAACTAACATGTTCACTTCAATCGTTGGTAACGTATTCGGTTTCAAAGCTTTACGTGCTCTACGTCTTGAAGATTTACGTATTCCTCCAGCTTACGTTAAAACATTCGGTGGTCCTCCACACGGTATTCAGGTTGAACGTGACCGTTTAAACAAATATGGTCGTGGTCTTTTAGGTTGTACAATCAAACCTAAATTAGGTCTTTCAGCTAAAAACTACGGTCGTGCTGTTTACGAATGTTTACGTGGTGGTTTAGACTTTACAAAAGATGACGAAAACGTTAACTCACAACCATTCATGCGTTGGAGAGACCGTTTCTTATTCGTTGCTGAAGCTATCTACAAATCACAAGCTGAAACTGGTGAAGTTAAAGGTCACTACTTAAACGCTACTGCAGCTACTTCTGAAGAAATGATCAAACGTGCTGTATGTGCTAAAGAATTCGGTGTACCTATTATTATGCATGACTACTTAACAGGTGGTTTCACTGCTAACACTTCATTAGCTGCTTACTGTCGTGATCACGGTTTATTATTACACATTCACCGTGCTATGCACGCTGTAATTGACCGTCAACGTAACCACGGTATCCACTTCCGCGTATTAGCTAAAGCTTTACGTTTATCAGGTGGTGACCACTTACACTCAGGTACAGTTGTAGGTAAATTAGAAGGTGAACGTGAAGTAACATTAGGTTTCGTAGACTTAATGCGTGACGACTACATCGAAAAAGACCGTAGCCGTGGTATCTACTTCACTCAAGACTGGTGTTCAATGCCAGGTGTAATGCCAGTTGCTTCAGGTGGTATTCACGTATGGCACATGCCAGCTCTAGTTGAGATCTTCGGTGATGACGCTTGTTTACAGTTCGGTGGTGGTACTCTAGGTCACCCTTGGGGTAACGCTCCTGGTGCTGTTGCTAACCGTGTAGCGTTAGAAGCTTGTACTCAAGCTCGTAACGAAGGTCGCGATTTAGCACGCGAAGGCGGCGACGTAATTCGTTCTGCATGCAAATGGAGTCCTGAATTAGCAGCTGCTTGTGAAGTTTGGAAAGAAATTAAGTTCGAATTCGATACTATCGACAAACTTTAA
           Chlamydomonas_nivalis  ---------------------------------------ATGGTTCCTCAAACACAAACTAGGGTTGGTGCAGGTTTTAAAGCTGGTGTTAAAGATTATCGTTTAACATATTATACTCCTGATTACGTTGTAAGAGAAACAGATATTCTTGCTGCATTCCGTATGACTCCACAAGCTGGTGTTCCTATCGAAGAAGCAGGTGCTGCTGTAGCTGCTGAATCTTCAACAGGTACATGGACAACTGTATGGACTGATGGTTTAACAAGTCTTGACCGTTATAAAGGTCGTTGTTATGATATCGAACCAGTTGCTGGTGAAGATAATCAATATATCGCTTACGTTGCATACCCTATCGAATTATTTGAAGAAGGTTCTGTAACTAGTTTATTAACATCTATTGTTGGTAACGTTTTTGGTTTCAAAGCTCTTCGTGCTCTACGTCTTGAAGATTTACGTATTTCTACTGCATATTGTAAATCATTCCAAGGACCTCCTCACGGTATTCAAGTAGAACGTGACAAATTAAACAAATATGGTCGTGGTCTTTTAGGTTGTACTATCAAACCTAAATTAGGTCTTTCAGCTAAAAACTACGGACGTGCTGTTTATGAATGTTTACGTGGTGGACTTGACTTCACGAAAGATGACGAAAACGTTACTTCTCAATCATTTATGCGTTGGAGAGACCGTTTTATTTTCGTTGCTGAAGCTCTTTACAAATCTCAAGCTGAAACTGGTGAAATTAAAGGTCACTATTTAAACGCTACTTCAGGAACTGCTGAAGAAATGTTAAAACGTGCAGAAGTTGCTAAAGACTTAGGTGTACCTATCATCATGCATGACTATTTAACAGGTGGTTTAACAGCTAATACATCATTAGCACACTACTGTCGTGATAATGGTTTATTATTACACATTCACAGAGCTATGCACGCGGTTATTGACCGTCAAAGAAACCATGGTATGCACTTCCGTGTTTTAGCTAAAGCTCTACGTCTATCAGGTGGTGACCACCTTCACTCAGGTACTGTTGTAGGTAAACTTGAAGGTGAACGTGAAGTAACTTTAGGTTTCGTTGATTTAATGCGTGATGAATACATTGAAAAAGACCGTAGCCGTGGTATTTACTTCACTCAAGACTGGTGTGGTTTAGGTGGTGTTATGCCAGTTGCATCTGGTGGTATCCACGTATGGCATATGCCTGCTTTAGTTGAAATCTTCGGTGATGACGCTTGTCTTCAATTCGGTGGTGGTACTTTAGGTCACCCTTGGGGTAACGCTCCTGGTGCTGCAGCTAACCGTGTAGCTCTAGAAGCTTGTACACAAGCTCGTAATGAAGGACGTGATTTAGCACGTGAAGGTGGAGATGTAATCCGCTCAGCTTGTAAATGGAGTCCTGAATTAGCTGCTGCTTGTGAAGTTTGGAAAGAAATCAAATTTGAATTTGATACTATTGACAAACTATAA
          Chlamydomonas_peterfii  ---------------------------------------ATGGTTCCACAAACAGAAACGAAAGCAGGTGCTGGATTCAAAGCTGGTGTTAAAGACTATCGTTTAACATACTACACTCCAGATTACGTTGTAAGAGAAACTGACATTTTAGCAGCTTTCCGTATGACTCCACAACCAGGTGTTCCACCTGAAGAATGTGGTGCTGCTGTAGCAGCTGAATCATCAACAGGTACTTGGACAACAGTATGGACAGATGGTTTAACTAGTCTTGATAAATACAAAGGTCGTTGTTATGACATCGAACCTGTACCAGGTGAAGAAAATCAGTACATTGCTTATGTTGCTTACCCAATCGACTTATTCGAAGAAGGTTCAGTAACTAACATGTTCACATCTATTGTAGGTAACGTATTCGGTTTCAAAGCTTTACGTGCTTTACGTTTAGAAGACCTTCGTATTCCTCCAGCTTACACTAAAACATTCCAAGGTCCTCCACACGGTATTCAAGTAGAACGTGACAAATTAAACAAATATGGTCGTGGCTTATTAGGTTGTACTATTAAACCGAAATTAGGTCTTTCAGCTAAAAACTACGGTCGTGCTGTTTATGAGTGTTTACGTGGTGGTCTAGACTTTACAAAAGACGACGAAAACGTTAACTCACAACCATTCATGCGTTGGCGTGACCGTTTCTTATTTGTTGCTGAAGCGATTTACAAATCACAATCAGAAACAGGTGAAGTTAAAGGTCACTACTTAAACTGTACTGCTGCTACTTCAGAAGAAATGTTAAAACGTGCACAATGTGCTAAAGACCTTGGTGTACCAATCGTTATGCATGACTACTTAACTGGTGGTTTCACTTCAAACACTTCATTAGCTCACTACTGTCGTGACAATGGTTTATTATTACACATTCACCGTGCTATGCACGCTGTAATTGACCGTCAACGTAACCACGGTATTCACTTCCGTGTATTAGCTAAAGCTTTACGTATGTCAGGTGGTGACCACTTACACTCTGGTACTGTTGTAGGTAAATTAGAAGGTGAACGTGAAGTTACATTAGGTTTCGTTGACTTAATGCGTGATGACTACGTAGAAAAAGACCGTAGCCGTGGTATTTACTTCACTCAAGACTGGTGCGCTATGTCTGGTGTAATGCCAGTAGCTTCTGGTGGTATTCACGTATGGCACATGCCAGCTTTAGTAGAAATCTTCGGTGATGACGCTTGTCTTCAATTCGGTGGTGGTACTCTTGGTCACCCTTGGGGTAACGCTCCAGGTGCAGCTGCTAACCGTGTAGCTCTTGAAGCTTGTACACAAGCTCGTAACGAAGGTCGTGACCTTGCTCGTGAAGGTGGCGATGTTATTCGTTCAGCTTGCAAATGGAGTCCTGAATTAGCTGCAGCTTGTGAAGTTTGGAAAGAAATCAAATTCGAATTCGAAACTATTGACAAACTATAA
       Chlamydomonas_reinhardtii  ---------------------------------------ATGGTTCCACAAACAGAAACTAAAGCAGGTGCTGGATTCAAAGCCGGTGTAAAAGACTACCGTTTAACATACTACACACCTGATTACGTAGTAAGAGATACTGATATTTTAGCTGCATTCCGTATGACTCCACAACCAGGTGTTCCACCTGAAGAATGTGGTGCTGCTGTAGCTGCTGAATCTTCAACAGGTACATGGACTACAGTATGGACTGACGGTTTAACAAGTCTTGACCGTTACAAAGGTCGTTGTTACGATATCGAACCAGTTCCGGGTGAAGACAACCAATACATTGCTTACGTAGCTTACCCAATCGACTTATTCGAAGAAGGTTCAGTAACTAACATGTTCACTTCTATTGTAGGTAACGTATTCGGTTTCAAAGCTTTACGTGCTCTACGTCTTGAAGACCTTCGTATTCCACCTGCTTACGTTAAAACATTCGTAGGTCCTCCACACGGTATTCAGGTAGAACGTGACAAATTAAACAAATATGGTCGTGGTCTTTTAGGTTGTACAATCAAACCTAAATTAGGTCTTTCAGCTAAAAACTACGGTCGTGCAGTTTATGAATGTTTACGTGGTGGTCTTGACTTTACTAAAGACGACGAAAACGTAAACTCACAACCATTCATGCGTTGGCGTGACCGTTTCCTTTTCGTTGCTGAAGCTATTTACAAAGCTCAAGCAGAAACAGGTGAAGTTAAAGGTCACTACTTAAACGCTACTGCTGGTACTTGTGAAGAAATGATGAAACGTGCAGTATGTGCTAAAGAATTAGGTGTACCTATTATTATGCACGACTACTTAACAGGTGGTTTCACAGCTAACACTTCATTAGCTATCTACTGTCGTGACAACGGTCTTCTTCTACACATCCACCGTGCTATGCACGCGGTTATTGACCGTCAACGTAACCACGGTATTCACTTCCGTGTTCTTGCTAAAGCTCTTCGTATGTCTGGTGGTGACCACCTTCACTCTGGTACTGTTGTAGGTAAACTAGAAGGTGAACGTGAAGTTACTCTAGGTTTCGTAGACTTAATGCGTGATGACTACGTTGAAAAAGACCGTAGCCGTGGTATTTACTTCACTCAAGACTGGTGTTCAATGCCAGGTGTTATGCCAGTTGCTTCAGGTGGTATTCACGTATGGCACATGCCAGCTTTAGTTGAAATCTTCGGTGATGACGCATGTCTTCAGTTCGGTGGTGGTACTCTAGGTCACCCTTGGGGTAACGCTCCAGGTGCTGCAGCTAACCGTGTAGCTCTTGAAGCTTGTACTCAAGCTCGTAACGAAGGTCGTGACCTTGCTCGTGAAGGTGGCGACGTAATTCGTTCAGCTTGTAAATGGTCTCCAGAACTTGCTGCTGCATGTGAAGTTTGGAAAGAAATTAAATTCGAATTTGATACTATTGACAAACTTTAA
           Chlorococcum_tatrense  ---------------------------------------ATGGTTCCACAAACTGAAACAAGAGCTGGTGCGGGGTTTAAAGCCGGTGTAAAAGATTACCGTTTAACTTATTACACTCCTGATTACGTTGTAAGAGATACTGATATCTTAGCAGCATTCCGTATGACACCTCAAGCAGGTGTTCCACCTGAGGAATGTGGTGCTGCGGTTGCTGCTGAGTCATCGACTGGTACTTGGACAACTGTATGGACTGATGGTTTAACTAGCTTAGACCGTTACAAAGGACGTTGTTACGACATCGAACCTGTACCAGGTGAAGACAACCAATACATCGCATATGTAGCATACCCAATCGACTTATTTGAAGAAGGTTCTGTAACAAACATGTTCACTTCTATTGTAGGTAACGTATTTGGTTTCAAAGCTTTACGTGCACTACGTCTTGAAGATTTACGTATTCCTCCAGCTTATGTTAAAACATTCTCAGGTCCTCCACACGGTATTCAAGTAGAACGTGATAAAATTAACAAATATGGTCGTGGTCTTTTAGGTTGTACAATTAAACCTAAATTAGGTTTATCAGCTAAAAACTACGGTCGTGCTGTTTATGAATGTTTACGTGGTGGTCTTGACTTTACTAAAGATGACGAAAACGTAAACTCTCAACCATTCATGCGTTGGAGAGACCGTTTCTTATTCGTTGCAGAAGCATGTTACAAAGCTCAAGCAGAAACAGGTGAGGTTAAAGGGCATTATTTAAACGCTACAGCTGGGACTGCTGAAGAAATGTTAAAAAGAGCTCAATGTGCTAAGGAGTTAGGGGTACCTATCATTATGCATGACTATTTAACTGGTGGTTTTACAGCTAACACTTCATTAGCTTTATACTGTCGTGACCATGGTTTATTATTACACATTCACCGTGCTATGCACGCTGTTATTGACCGTCAAAGAAACCACGGTATTCACTTCCGTGTTTTAGCTAAAGCATTACGTATGTCTGGTGGTGACCACCTTCACTCTGGTACTGTTGTAGGTAAATTAGAAGGTGAACGTGAAGTAACTTTAGGTTTCGTTGACTTAATGCGTGATGATTACGTTGAAAAAGACCGTAGCCGTGGTATTTACTTTACTCAAGACTGGTGTTCTATGCCAGGTGTAATGCCAGTTGCTTCTGGTGGTATTCACGTATGGCACATGCCTGCTTTAGTTGAAATCTTTGGTGATGATGCTTGTTTACAATTCGGTGGTGGTACTTTAGGTCACCCTTGGGGTAACGCACCTGGTGCTGTTGCTAACCGTGTAGCTTTAGAGGCTTGTACTCAAGCTCGTAACGAAGGTCGTGACCTTGCTCGCGAAGGTGGAGATGTTATCCGCTCAGCTTGTAAATGGTCTCCTGAATTAGCTGCTGCATGTGAAGTTTGGAAAGAAATCAAATTCGAATTCGATACTATTGACAAACTATAA
         Chlorogonium_capillatum  ---------------------------------------ATGGTTCCACAAACTGAAACGCGCGCTGGTGCTGGCTTCAAAGCAGGTGTAAAAGATTACCGTTTAACTTATTACACTCCAGATTACGTTGTAAGAGATACTGATGTATTAGCTGCATTCCGTATGACTCCTCAACCAGGTGTTCCACCTGAAGAGTGTGGTGCTGCTGTAGCTGCTGAATCTTCAACAGGTACTTGGACAACTGTATGGACAGACGGTTTAACTAGCTTAGACCGTTACAAAGGTCGTTGTTACGACATCGAACCAGTTCCAGGTGAAGACAACCAATATATCGCATACGTAGCTTACCCAATCGACTTATTCGAAGAAGGTTCAGTTACTAACATGTTCACTTCAATTGTAGGGAACGTATTCGGTTTCAAAGCTTTACGTGCTTTACGTCTTGAAGACCTTCGTATCCCTCCAGCTTATGTTAAAACATTCTCTGGTCCACCACACGGTATTCAGGTTGAACGTGACAAATTAAACAAATATGGTCGTGGATTACTTGGTTGCACAATTAAACCAAAATTAGGTTTATCAGCAAAAAACTATGGACGCGCAGTTTATGAATGTTTACGAGGTGGTTTAGACTTCACAAAAGATGACGAAAACGTAACATCACAACCATTCATGCGTTGGAGAGACCGTTTCTTATTCGTAGCTGAAGCTATTTACAAAGCACAAGCAGAAACAGGTGAAGTAAAAGGTCACTACTTAAACGTAACAGCTGGAACAGCTGAAGAAATGCTTAAACGTGCACAATGTGCCAAAGAATTAGGTGTACCTATTATTATGCATGACTATTTAACAGGTGGTTTTACATCTAACACTTCATTAGCGTTATTCTGTCGTGATAACGGTTTATTATTACACATCCACCGTGCTATGCACGCTGTAATTGACCGTCAACGTAACCACGGTATTCACTTCCGTGTATTAGCTAAAGCTTTACGTATGTCTGGTGGTGACCACCTTCACTCAGGTACTGTTGTAGGTAAATTAGAAGGTGAACGTGAAGTTACTTTAGGTTTCGTAGACTTAATGCGTGATGATTACGTAGAAAAAGACCGTAGTCGTGGTATTTACTTTACTCAAGATTGGTGTTCAATGCCAGGTGTTATGCCAGTTGCTTCAGGTGGTATTCACGTATGGCACATGCCAGCTTTAGTAGAAATTTTCGGTGACGACGCTTGTTTACAGTTTGGTGGTGGTACTTTAGGCCACCCTTGGGGTAACGCTCCTGGTGCCGTTGCTAACCGTGTAGCGTTAGAAGCTTGTACTCAAGCTCGTAACGAAGGTCGCGATTTAGCACGTGAAGGTGGCGACGTTATCCGTTCTGCTTGCAAGTGGTCTCCAGAATTAGCAGCTGCTTGTGAAGTTTGGAAAGAAATCAAATTCGAATTTGATACTGTTGACAAATTATAA
           Chloromonas_perforata  ------------------ATGTTTCATTATAAATTAATAATGGTTCCACAAACTGAAACAAGAGCTGGTGCTGGGTTTAAAGCCGGTGTAAAAGATTACCGTTTAACTTACTACACTCCTGATTACGTTGTAAGAGATACTGATATTTTAGCTGCGTTCCGTATGACTCCTCAAGCAGGTGTTCCCCCTGAAGAGTGTGGTGCTGCGGTTGCTGCAGAATCAAGTACAGGTACTTGGACAACTGTATGGACTGATGGTTTAACTAGTTTAGACCGTTACAAAGGACGTTGTTACGACATCGAACCAGTGCCTGGTGAAGACAATCAATACATTGCATACGTTGCATACCCAATCGACTTATTTGAAGAAGGTTCTGTAACAAACATGTTCACTTCTATTGTAGGTAACGTATTTGGTTTCAAAGCTTTACGTGCACTACGTCTTGAAGACTTACGTATTCCTCCAGCTTATGTTAAAACATTCTCAGGTCCTCCACACGGTATTCAAGTAGAACGTGATAAAATTAACAAATATGGTCGTGGTCTTTTAGGTTGTACAATTAAACCTAAATTAGGTCTTTCAGCTAAAAACTACGGTCGTGCTGTTTATGAATGTTTACGTGGTGGTCTTGACTTTACTAAGGATGACGAAAACGTAAACTCTCAACCATTCATGCGTTGGAGAGACCGTTTCTTATTCGTTGCAGAAGCATGTTACAAAGCTCAAGCAGAAACTGGTGAAGTTAAAGGGCATTATTTAAACGCTACAGCTGGTACAGCTGAAGAAATGTTAAAAAGAGCTCAATGTGCTAAAGAGTTAGGTGTACCTATTATTATGCATGACTATTTAACTGGTGGTTTTACTGCTAACACTTCATTAGCTTTATACTGTCGTGACCATGGTTTATTATTACACATTCACCGTGCTATGCACGCTGTTATTGACCGTCAAAGAAACCACGGTATTCACTTCCGTGTTTTAGCTAAAGCATTACGTATGTCTGGTGGTGACCACCTTCACTCTGGTACTGTTGTAGGTAAATTAGAAGGTGAACGTGAAGTAACTTTAGGTTTCGTTGACTTAATGCGTGATGATTACGTTGAAAAAGACCGTAGCCGTGGTATTTACTTCACTCAAGACTGGTGTTCTATGCCAGGTGTAATGCCAGTTGCTTCAGGTGGTATTCACGTATGGCACATGCCTGCTTTAGTTGAAATCTTCGGCGACGACGCATGCTTACAATTCGGTGGTGGTACATTAGGTCACCCTTGGGGTAACGCACCTGGTGCTGTTGCTAACCGTGTAGCTTTAGAGGCTTGTACTCAAGCTCGTAACGAAGGTCGTGACCTTGCTCGTGAGGGTGGTGACGTAATTCGTTCAGCTTGTAAATGGTCTCCTGAATTAGCTGCGGCTTGTGAAGTTTGGAAAGAGATCAAATTCGAATTTGATACTATTGACAAACTATAA
             Chloromonas_radiata  ---------------------------------------ATGGTTCCTCAAACACAAACTAGGGTTGGTGCTGGTTTTAAAGCTGGTGTTAAAGATTATCGTTTAACATATTACACTCCTGACTACGTTGTAAAAGATACAGACATTCTTGCGGCATTCCGTATGACTCCTCAAGCAGGCGTTCCTGCTGAAGAGGCTGGTGCTGCTGTAGCTGCTGAGTCTTCTACTGGTACTTGGACAACAGTATGGACTGATGGTTTAACAAGTCTTGACCGTTACAAAGGCCGTTGTTATGACATCGAACCAGTTGCTGGTGAAGAAAATCAGTATATTGCTTATGTTGCATACCCAATCGACTTATTTGAAGAAGGTTCTGTAACAAACTTATTTACATCAATTGTAGGTAACGTTTTCGGTTTCAAAGCTCTTCGTGCACTTCGTCTTGAAGATCTTCGTATTTCTACTTCTTACGCAAAAACATTCCAAGGGCCTCCACACGGTATTCAAGTAGAACGTGACAAATTAAACAAATATGGTCGTGGTCTTTTAGGTTGTACAATTAAACCAAAATTAGGTCTTTCAGCTAAAAACTACGGACGTGCAGTTTATGAATGTTTACGTGGTGGATTAGATTTTACTAAAGATGACGAAAACGTTACATCTCAACCTTTCATGCGTTGGAGAGACCGTTTTATTTTCGTTGCTGAAGCTCTTTACAAATCTCAAGCTGAAACAGGTGAGGTTAAAGGTCACTATTTAAACGTTACTGCAGGAACTTCTGAAGAAATGTTAAAACGTGCTGAAGTTGCTAAAAACTTAGGTGTACCTATCATCATGCACGACTACCTTACTGGTGGTTTAACATCTAACACTTCGTTAGCACACTACTGTCGTGATAACGGTTTATTATTACACATTCACAGAGCGATGCACGCGGTTATCGACCGTCAAAGAAACCACGGTATTCACTTCCGTGTTTTAGCTAAAGCTCTTCGTATGTCAGGTGGTGACCACCTTCACTCAGGAACTGTTGTAGGTAAACTTGAAGGTGAACGTGAAGTTACTTTAGGTTTCGTAGACTTAATGCGTGATGAATACATCGAAAAAGATCGTAGCCGTGGTATCTACTTCACACAAGATTGGTGTGGATTACCTGGTGTTATGCCAGTTGCTTCTGGTGGTATTCACGTATGGCACATGCCAGCTTTAGTTGAAATTTTCGGTGATGATGCTTGTCTTCAATTCGGTGGTGGTACTTTAGGCCACCCTTGGGGTAACGCTCCTGGTGCTGCTGCAAACCGTGTAGCACTTGAGGCTTGTACTCAAGCTCGTAACGAAGGTCGTGATTTAGCTCGTGAAGGTGGAGACGTTATTCGTTCTGCTTGCAAATGGAGTCCTGAATTAGCGGCTGCTTGTGAAGTTTGGAAAGAAATTAAATTCGAATTCGATACAATCGACAAACTATAA
               Chloromonas_rosae  ---------------------------------------ATGGTTCCTCAAACACAAACTAAGGTTGGTGCAGGTTTTAAAGCTGGTGTTAAAGATTATCGTTTAACATATTATACTCCTGATTACGTTGTAAAAGAAACAGACATTCTTGCTGCATTCCGTATGACTCCACAAGCTGGTGTTCCTATTGAAGAAGCTGGTGCCGCGGTAGCTGCTGAATCTTCAACAGGTACATGGACAACTGTATGGACTGATGGTTTAACTAGTCTTGACCGTTATAAAGGTCGTTGTTATGACATCGAACCAGTAGCAGGTGAAGACAATCAATATATCGCTTATGTTGCATACCCTATCGAATTATTTGAAGAAGGTTCTGTTACTAGTTTATTAACATCTATTGTAGGTAACGTTTTTGGTTTCAAAGCTCTTCGTGCTCTACGTCTTGAAGATTTACGTATTTCTCCAGCATATGCTAAAACATTCCAAGGACCTCCACACGGTATTCAAGTAGAACGTGACAAATTAAACAAATATGGTCGTGGTCTTTTAGGTTGTACTATCAAACCAAAATTAGGTCTTTCTGCTAAAAACTACGGACGTGCTGTTTATGAATGTTTACGTGGTGGTCTTGACTTCACGAAAGATGATGAAAACGTAACTTCTCAATCGTTTATGCGTTGGAGAGACCGTTTTATTTTCGTTTCTGAAGCTCTTTATAAATCTCAAGCTGAAACTGGTGAAATTAAAGGTCACTATTTAAATGCTACTTCAGGAACATCTGAAGAAATGTTAAAACGTGCTGAAGTTGCTAAAAATTTAGGTGTACCTATTATTATGCATGACTATTTAACAGGTGGTTTAACTGCTAACACTTCATTAGCACACTACTGTCGTGATAATGGTTTATTATTACACATTCACAGAGCTATGCACGCGGTTATTGACCGTCAAAGAAATCATGGTATTCACTTCCGTGTTTTAGCTAAAGTTCTACGTCTATCAGGTGGTGACCACCTTCACTCTGGTACTGTTGTAGGTAAACTTGAAGGTGAACGTGAAGTAACTTTAGGTTTCGTTGATTTAATGCGTGATGAATACATCGAAAAAGACCGTAGCCGTGGTATTTATTTCACTCAAGATTGGTGTGGTTTAGGTGGTGTAATGCCAGTAGCTTCTGGTGGTATCCACGTATGGCATATGCCTGCTTTAGTAGAAATCTTTGGTGATGACGCTTGTCTTCAATTCGGTGGTGGAACGTTAGGTCATCCTTGGGGAAATGCTCCTGGTGCTGCAGCTAACCGTGTAGCTCTAGAAGCTTGTACACAAGCTCGTAACGAAGGACGTGATTTAGCTCGTGAAGGCGGAGATGTAATCCGTTCAGCTTGCAAATGGAGTCCTGAATTAGCTGCTGCTTGTGAAGTTTGGAAAGAAATCAAATTCGAATTTGATACTATTGATAAACTATAA
         Chlorosarcinopsis_eremi  ---------------------------------------ATGGTTCCACAAACTGAAACGAGAGCAGGTGCTGGCTTCAAAGCAGGTGTAAAAGACTACCGTTTAACATACTACACTCCAGACTACGTTGTAAAAGATACTGATATCTTAGCTGCATTCCGTATGACTCCACAACCAGGTGTTCCACCTGAAGAATGTGGTGCTGCTGTAGCTGCTGAATCTTCTACTGGTACTTGGACAACTGTATGGACTGATGGTTTAACTAGCTTAGACCGTTACAAAGGTCGTTGTTACGATATCGAACCAGTTCCGGGCGAAGACAACCAGTACATCGCTTACGTTGCTTACCCAATCGACTTATTCGAAGAAGGTTCAGTAACTAACTTATTTACTTCAATTGTAGGTAACGTATTTGGTTTCAAAGCTTTACGTGCACTACGTCTTGAAGACCTTCGTATTCCTCCAGCTTACGTTAAAACATTTGAAGGTCCTCCACACGGTATTCAAGTTGAACGTGACAAAATTAACAAATATGGTCGTGGTCTTTTAGGTTGTACAATTAAACCAAAATTAGGTTTATCAGCTAAAAACTACGGTCGTGCTGTTTATGAGTGTTTACGTGGTGGTTTAGACTTTACTAAGGACGACGAAAACGTAAACTCACAACCATTCATGCGTTGGAGAGACCGTTTCCTATTCGTAGCTGAAGCTATTTACAAAGCACAAGCGGAAACTGGTGAGGTTAAAGGCCACTATTTAAACGCTACTGCTGGTACTGCTGAAGAAATGTTAAAACGTGCACAATGTGCTAAGGAATTAGGTGTACCTATTATTATGCATGACTACCTTACGGGTGGTTTCACTGCTAACACTTCTTTATCTCACTACTGTCGTGACCACGGTCTATTATTACACATTCACCGTGCTATGCACGCTGTAATTGACCGTCAAAGAAACCACGGTATTCACTTCCGTGTTTTAGCTAAAGCTTTACGTATGTCTGGTGGTGACCACCTTCACTCAGGTACTGTTGTAGGTAAATTAGAAGGTGAACGTGAAGTTACTTTAGGTTTCGTAGACTTAATGCGTGACGACTACATCGAAAAAGATCGTAGCCGTGGTGTTTACTTCACTCAAGACTGGTGTTCAATGTCAGGTGTTATGCCAGTAGCTTCTGGTGGTATTCACGTATGGCACATGCCAGCTTTAGTTGAAATTTTCGGCGATGACGCTTGTTTACAATTCGGTGGTGGTACTCTAGGCCACCCATGGGGTAACGCACCTGGTGCTGTTGCTAACCGTGTTGCTTTAGAAGCTTGTACTCAAGCTCGTAACGAAGGTCGTGACCTTGCTCGTGAGGGTGGTGACGTAATTCGTTCTGCTTGTAAGTGGTCTCCAGAATTAGCAGCTGCTTGTGAAGTATGGAAAGAAATTAAGTTTGAATTCGATACAATCGACAAACTATAA
          Chlorotetraedron_incus  ---------------------------------------ATGGTTCCACAAACTGAAACTAGAGCCGGTGCAGGATTTAAAGCTGGTGTAAAAGACTACCGTCTTACTTACTACACTCCTGATTACGTTATCAAAGATACTGATATTTTAGCAGCATTCCGTATGACTCCACAACCAGGTGTTCCTGCTGAAGAATGTGGTGCAGCTGTTGCAGCTGAATCATCAACAGGTACTTGGACAACTGTATGGACAGATGGTTTAACTAGCTTAGACCGTTACAAAGGACGTTGTTATGACATCGAACCAGTTCCAGGTGAAGACAACCAATATATTGCTTATGTTGCTTACCCAATTGACTTATTCGAAGAAGGTTCAGTAACTAACTTATTTACTTCTATTGTAGGTAACGTATTTGGTTTCAAAGCTTTACGTGCTTTACGTTTAGAAGACCTTCGTATTCCTCCTGCTTACGCAAAAACTTTCGTAGGACCTCCTCATGGTATTCAGGTTGAACGTGATAAACTAAACAAATATGGTCGTGGTTTATTAGGTTGTACAATTAAACCAAAATTAGGTCTTTCAGCTAAAAACTACGGACGTGCTGTATACGAGTGTTTACGTGGTGGTTTAGACTTCACTAAAGATGACGAAAACGTAAACTCACAACCATTCATGCGTTGGAGAGACCGTTTCTTATTCGTTGCTGAAGCTAGCTACAAAGCACAAGCAGAAACAGGTGAAATTAAAGGGCACTACTTAAATGCTACTGCAGGTACTTGCGAAGAAATGCTAAAACGTGCTCAATGTGCTAAAGAATTAGGTATTCCTATTGTTATGCATGACTACTTAACTGGTGGTTTCACTGCAAACACTTCATTAGCAGTTTACTGTCGTGACAATGGTCTTTTATTACACATTCACCGTGCTATGCACGCTGTAATTGACCGTCAAAGAAACCACGGTATTCACTTCCGTGTTTTAGCTAAAGCATTACGTATGTCAGGTGGTGACCACTTACACTCAGGGACTGTTGTAGGTAAATTAGAAGGTGAACGTGAAGTAACTTTAGGTTTCGTAGACTTAATGCGTGACGACTACATCGAAAAAGACCGTAGCCGTGGTATTTACTTTACTCAAGACTGGTGTTCTATGGCTGGTGTTATGCCAGTTGCTTCTGGAGGTATTCACGTATGGCACATGCCAGCTTTAGTTGAAATCTTCGGAGATGACGCTTGTTTACAATTCGGTGGTGGTACTTTAGGTCACCCTTGGGGTAACGCACCAGGTGCGGTTGCTAACCGTGTTGCTTTAGAAGCTTGTACTCAAGCTCGTAACGAAGGTCGTGACTTAGCTCGTGAAGGTGGAGATGTTATCCGTTCAGCTTGTAAATGGAGTCCTGAACTAGCTGCGGCTTGTGAAGTTTGGAAAGAAATTAAATTCGAATTCGAAACTATCGATAAACTTTAA
      Chromochloris_zofingiensis  ---------------------------------------ATGGTTCCACAAACTGAAACTAAAGCAGGTGCTGGGTTTAAAGCTGGTGTTAAAGATTACCGTTTAACTTACTATACTCCTGATTACGTAGTTAAAGATACAGATATTTTAGCAGCTTTCCGTATGACTCCTCAACCAGGAGTTCCTCCAGAAGAATGTGGTGCAGCCGTAGCTGCTGAATCTTCAACAGGTACTTGGACAACTGTTTGGACAGACGGTTTAACAAGTTTAGACCGTTACAAAGGTCGTTGTTACGATCTTGAGCCGGTTCCTGGAGAAGAAAACCAGTATATTGCATACGTAGCATACCCAATCGACTTATTTGAAGAAGGTTCAGTTACAAACTTATTTACTTCAATTGTAGGTAACGTATTCGGTTTCAAAGCTTTACGAGCACTTCGTTTAGAAGATCTTCGTATTCCTGTAGCTTATGTAAAAACTTTCCAAGGGCCTCCACACGGTATTCAAGTAGAACGTGACAAACTAAACAAATATGGTCGTGGTCTTTTAGGATGTACAATTAAACCAAAATTAGGTTTATCTGCTAAAAACTACGGTCGTGCATGTTATGAATGTTTACGTGGTGGTTTAGACTTTACAAAAGACGACGAAAACGTAAACTCACAACCTTTCATGCGTTGGAGAGACCGTTTCCTTTTCGTAGCTGAAGCTATTTACAAATCACAATCAGAAACTGGTGAAATCAAAGGTCACTACTTAAATGCTACTGCAGGAAACTGTGATGAAATGATCAAACGTGCTCAATGTGCTAAAGAATTGGGTGTACCTATTGTTATGCATGACTACTTAACTGGTGGTTTCACAGCTAACACTTCTCTAGCAAGCTACTGTCGTGATAACGGTTTATTATTACACATTCACCGTGCAATGCACGCTGTAATTGACCGTCAAAGAAACCACGGTATGCACTTCCGTGTATTAGCTAAAGCTTTACGTCTATCTGGTGGTGACCACTTACACTCTGGTACTGTAGTAGGTAAATTAGAAGGTGAACGTGAAGTAACTTTAGGTTTCGTTGACTTAATGCGTGATGATTACATCGAAAAAGACCGTAGCCGTGGTGTTTACTTTACTCAAGACTGGTGTTCTATGGGTGGTGTTATCCCTGTAGCTTCTGGTGGTATTCACGTATGGCACATGCCAGCATTAGTTGAAATTTTTGGTGATGACGCTTGTTTACAATTTGGTGGTGGTACACTTGGTCACCCTTGGGGTAACGCACCAGGTGCAGTTGCAAACCGTGTAGCTTTAGAAGCTTGTACTCAAGCTCGTAACGAAGGACGTGACCTTGCTCGCGAAGGTGGTGATGTAATCCGTTCAGCTTGTAAATGGAGTCCTGAATTAGCGGCTGCATGTGAAGTTTGGAAAGAAATTAAGTTTGAATTTGAGACAATTGATAAACTATAA
         Cylindrocapsa_geminella  ---------------------------------------ATGGTGCCACAAACTGAAACGAAAGCAGGTGCAGGATTTAAAGCTGGTGTAAAAGATTACCGATTGACGTACTATACTCCAGATTACGTAGTTAAAGATACAGATATTTTAGCAGCATTCCGTATGACTCCGCAACCAGGAGTTCCTCCAGAAGAAGCAGGAGCAGCAGTAGCTGCAGAATCTTCAACAGGAACATGGACGACAGTATGGACGGACGGATTGACGAGCTTAGATAGATATAAAGGACGTTGTTATGATATCGAACCGGTTGCTGGGGAAGACAATCAATATATTGCTTATGTTGCGTATCCTATTGACCTTTTTGAAGAAGGTTCAGTTACGAATCTATTTACTTCTATAGTAGGAAATGTATTTGGTTTCAAAGCTCTACGTGCCCTTCGTTTAGAGGATCTTCGAATCTCTCCAGCTTATGCAAAAACTTTCCAAGGACCTCCACATGGTATTCAAGTCGAACGCGACAAATTAAATAAGTACGGAAGAGGTTTATTAGGATGTACTATTAAGCCAAAACTAGGTTTATCAGCAAAAAACTATGGGCGTGCTGTTTATGAATGTTTGCGTGGAGGTTTAGATTTTACAAAAGATGATGAAAATGTAAATTCTCAACCATTTATGCGTTGGAGAGACCGCTTCTTATTTGTTGCTGAAGCTATCTATAAATCTCAAGCAGAGACAGGTGAAATTAAAGGTCATTATCTTAATGCTACAGCAGGTACTTGCGAAGAGATGATTAAAAGAGCTCAATGTGCCAAAGAGTTAGGTGTACCTATTATTATGCATGATTACTTAACAGGAGGTTTCACAGCTAATACATCATTAGCGCAATACTGTAGAGATCATGGTTTACTTCTTCACATTCACCGTGCCATGCATGCTGTTATTGACCGTCAAAGAAATCACGGGATTCATTTCCGTGTTTTAGCAAAAGCTCTTCGTATGTCTGGTGGGGACCACTTACACTCTGGGACGGTTGTAGGGAAACTAGAAGGTGAACGTGAGGTAACGTTAGGTTTCGTAGATTTAATGCGTGATGATTATATTGAAAAAGATCGTAGCCGTGGTATCTATTTCACACAAGATTGGTGTTCTTTACCTGGCGTGATGCCAGTAGCTTCAGGCGGTATTCACGTGTGGCACATGCCTGCGTTAGTTGAGATTTTTGGTGACGACGCTTGTCTGCAATTTGGTGGAGGGACACTTGGTCATCCTTGGGGAAATGCTCCTGGAGCTGCAGCCAATCGTGTAGCTTTAGAAGCTTGTACTCAAGCGCGTAACGAAGGTCGTGACTTAGCTCGAGAAGGTGGTGATGTTATCCGATCAGCTTGCAAATGGAGCCCAGAACTTGCAGCTGCTTGTGAAGTTTGGAAAGAAATTAAATTCGAATTTGAAACTATTGACAAATTGTAA
           Desmotetra_stigmatica  ---------------------------------------ATGGTTCCTCAAACTGAAACTAGAGCAGGTGCTGGATTTAAAGCAGGTGTAAAAGATTACCGTTTAACTTATTACACTCCTGATTACGTAGTAAAAGACACTGATATTCTAGCAGCTTTCCGTATGACTCCACAACCTGGAGTTCCTACAGAAGAATGTGGTGCAGCTGTAGCAGCTGAATCTTCAACAGGTACTTGGACAACTGTATGGACTGATGGTCTAACAAGTCTTGACCGTTACAAAGGTCGTTGTTATGATATCGAACCAGTAGCTGGTGAAGAAAACCAATACATTGCTTATGTAGCTTACCCTATCGACTTATTCGAAGAAGGTTCAGTTACTAACTTATTTACTTCTATTGTAGGTAACGTATTTGGGTTCAAAGCTCTTCGTTCACTACGTCTAGAAGACTTACGTATTCCTCCTGCTTACGTAAAAACTTTCCAAGGACCTCCACACGGGATCCAAGTAGAACGTGACAAATTAAACAAATATGGTCGTGGTTTACTAGGATGTACTATCAAACCTAAACTAGGTCTATCAGCTAAAAACTATGGACGTGCTGTTTACGAATGTTTACGTGGTGGTCTTGACTTTACAAAAGATGACGAAAACGTAACTTCACAACCATTCATGCGTTGGAGAGACCGTTTCCTATTCGTAGCTGAAGCTCTTTACAAATCTCAAGCTGAAACTGGTGAGGTAAAAGGTCACTATCTAAATGCAACAGCTGGTACTTGTGAAGAAATGCTAAAACGTGCACAATGTGCTAAAGAATTAGGAGTACCTATCGTTATGCATGACTACCTAACAGGTGGTTTCACTGCTAACACTTCTCTAGCTCACTTCTGTCGTGATAATGGTCTATTACTTCACATCCACCGTGCAATGCACGCTGTTATTGACCGTCAAAGAAATCACGGTATGCACTTCCGTGTACTTGCTAAAGCTCTTCGTCTTTCTGGTGGTGACCACCTTCACTCTGGTACTGTTGTAGGTAAACTAGAAGGTGAACGTGAAGTTACTCTAGGTTTCGTTGACTTAATGCGTGACGACTACATCGAAAAAGATCGTAGCCGTGGTATTTATTTCACTCAAGACTGGGTTTCAATGCCGGGTGTTATGCCAGTAGCTTCTGGTGGTATCCACGTATGGCACATGCCTGCTCTTGTTGAGATTTTCGGTGATGATGCTTGTCTTCAGTTCGGTGGTGGTACTCTAGGGCATCCGTGGGGTAACGCTCCAGGGGCAGCGGCTAACCGTGTAGCTCTTGAAGCTTGTACACAAGCTCGTAACGAAGGTCGCGACCTTGCTCGTGAAGGTGGAGATGTTATTCGTTCAGCTTGCAAATGGTCACCAGAACTAGCTGCAGCTTGTGAAGTTTGGAAAGAAATCAAATTTGAGTTTGATACAATTGACAAACTTTAA
          Dictyochloris_fragrans  ---------------------------------------ATGGTTCCACAAACTGAAACTAAAACAGGTGCTGGGTTTAAAGCGGGTGTAAAAGATTACAGATTAACTTACTACACTCCTGATTACATTGTAAAAGATACTGATATTCTTGCTGCTTTCCGTATGACTCCTCAACCAGGAGTTCCTGCTGAAGAATGTGGTGCTGCTGTAGCTGCTGAATCATCAACAGGTACATGGACTACTGTATGGACAGATGGTTTAACAAGTCTTGACCGTTACAAAGGTCGTTGTTATGACATCGAGCCAATCGCGGGTGAAGACAACTCATACATTGCATATGTATCTTATCCTTTAGATCTATTTGAAGAAGGTTCTGTTACTAACTTATTTACTTCTATTGTTGGTAACGTATTTGGTTTCAAAGCTCTTCGTGCACTTCGTCTAGAAGATCTTCGTATTCCTCCAGCTTACGTTAAAACATTCCAAGGTCCTCCTCACGGTATTCAAGTTGAACGTGATAAACTAAACAAATACGGTCGTGGTTTCCTTGGTTGTACAATTAAACCTAAATTAGGTCTTTCAGCTAAAAACTACGGACGTGCTTGTTACGAATGTTTACGTGGTGGTCTTGATTTTACAAAAGATGACGAAAACGTTAACTCACAACCATTCATGCGTTGGAGAGACCGTTTCTTATTTGTAGCAGAGGCTATTTACAAATCACAAGCAGAAACAGGTGAGGTTAAAGGGCACTACTTAAACGCTACAGCAGGTAACTGTGAAGAAATGATCAAACGTGCTCAATGTGCTAAAGATTTAGGTGTACCTATTATCATGCATGACTACTTAACAGGTGGTTTCACAGCTAACACATCATTAGCTACTTTCTGTCGTGATCAAGGTTTATTACTTCACATCCACCGTGCTATGCACGCGGTTATTGACCGTCAAAGAAACCACGGTATGCACTTCCGTGTTCTAGCTAAAGCTCTTCGTTTATCAGGTGGTGACCACCTTCACTCAGGAACAGTTGTAGGTAAGTTAGAGGGTGAAAGAGAAGTAACTTTAGGGTTTGTTGATTTAATGAGAGATGATTACATCGAAAAAGACCGTAGTAGAGGTATTTACTTCACTCAAGATTGGGTTAGTTTACCTGGAGTTATGCCAGTTGCTTCTGGTGGTATCCACGTATGGCACATGCCAGCTTTAGTTGAAATTTTCGGTGATGACGCTTGTCTTCAATTCGGAGGTGGTACTTTAGGTCACCCTTGGGGTAACGCACCTGGAGCTGCAGCTAACCGTGTGGCTTTAGAAGCTTGTACTCAAGCTCGTAACGAAGGACGTGATTTAGCACGTGAAGGTGGGGATATTATCCGCGCTGCTTGCAAATGGAGTCCTGAATTAGCGGCTGCTTGTGAAGTTTGGAAAGAAATCAAATTTGAATTTGAAACTATTGATAAACTATAA
               Dunaliella_salina  ---------------------------------------ATGGTTCCACAAACTGAAACGAAAACAGGTGCTGGGTTTAAAGCGGGTGTAAAAGATTACCGTTTAACATACTACACTCCAGACTACGTAGTTAGCGAAACTGATATTTTAGCAGCTTTCCGTATGACACCTCAACCAGGTGTTCCTCCAGAAGAGTGTGGTGCAGCGGTTGCTGCTGAATCATCAACTGGTACATGGACTACTGTATGGACTGATGGTCTTACAAGTTTAGACAAATACAAAGGTCGTTGTTACGACCTTGAACCAGTGCCCGGTGAAGAAAATCAATATATCGCATATGTAGCGTACCCAATCGACCTTTTTGAGGAAGGTTCAGTAACAAACTTATTCACTTCAATTGTAGGTAACGTATTTGGTTTCAAAGCGTTACGTGCATTACGTCTTGAAGATCTTCGTATTTCACCAGCTTATGTTAAAACATTCGTTGGACCACCTCATGGTATTCAAGTTGAGCGTGACAAATTAAACAAATATGGTCGTGGTTTATTAGGTTGTACAATTAAACCAAAATTAGGTTTATCAGCTAAAAACTACGGACGTGCTGTTTACGAATGTTTACGTGGTGGATTAGACTTTACCAAAGATGACGAAAACGTAAACTCACAACCATTCATGCGTTGGAGAGACCGTTTCTTATTCGTAGCTGAAGCTATTTACAAAGCACAAGCAGAAACTGGTGAAATTAAAGGTCACTACTTAAACGCTACAGCAGGTACTGCTGAAGGAATGCTTCAACGTGCACAATGTGCTAAAGAGTTAGGTGTACCTATTATTATGCATGACTACTTAACAGGTGGTTTTACTGCTAACACTTCATTAGCTCATTACTGTCGTGATCATGGTTTATTATTACACATTCACCGTGCGATGCACGCTGTAATTGACCGTCAAAGAAACCACGGTATTCACTTCCGTGTTTTAGCTAAAACTTTACGTATGTCAGGTGGTGACCACCTTCACTCAGGTACTGTAGTAGGTAAACTAGAAGGTGAACGTGAAGTAACTTTAGGTTTCGTAGATTTAATGCGTGATAACTTCGTAGAAAAAGATCGTAGCCGTGGTATTTACTTCACTCAAGACTGGTGTTCAATGCCAGGTGTAATGCCAGTAGCTTCTGGTGGTATTCACGTATGGCACATGCCAGCTTTAGTTGAAATCTTCGGTGATGACGCATGTTTACAATTCGGTGGTGGTACTTTAGGTCACCCTTGGGGTAACGCACCAGGTGCTGTTGCTAACCGTGTTGCATTAGAGGCTTGTACACAAGCTCGTAACGAAGGACGTGACCTTGCTCGTGAAGGTGGTAACGTAATCCGTTCAGCTTGTAAATGGTCTCCTGAATTAGCAGCTGCTTGTGAAGTTTGGAAAGAAATTAAATTCGAATTCGATACAGTTGATAAATTATAA
            Elakatothrix_viridis  ---------------------------------------ATGGTACCACAAACAGAAACTAAAGCAGGTGCTGGATTTAAAGCAGGTGTTAAAGATTATAGATTAACTTATTATACTCCAGATTATGTAGTTAAAGATACTGATATTTTAGCGGCTTTCCGTATGACTCCTCAACCAGGTGTTCCTCCAGAAGAATGTGGGGCTGCTGTAGCTGCAGAATCATCTACAGGAACATGGACAACTGTATGGACAGATGGTCTAACAAGTTTGGATAGATATAAAGGTCGTTGTTATGATATCGAACCAGTAGCAGGTGAAGAAAATCAATATATTGCTTATGTTGCATATCCATTAGATTTATTTGAAGAAGGATCAGTAACAAATTTATTTACTTCTATTGTGGGTAACGTGTTTGGTTTCAAAGCTTTACGTGCTCTACGTTTAGAAGATCTTCGTATTCCTCCTGCTTATGTTAAAACATTCCAAGGTCCACCACATGGTATTCAGGTAGAACGTGATAAAATTAATAAATATGGACGTGGTCTATTAGGTTGTACTATTAAACCGAAATTAGGACTTTCAGCTAAAAATTATGGTCGCGCTGTTTATGAATGTTTACGTGGTGGTCTTGATTTCACTAAAGATGATGAAAACGTGAATTCTCAACCATTCATGCGTTGGAGAGATCGTTTCCTATTTGTTGCTGAAGCAATTTATAAATCTCAAGCAGAAACAGGTGAAATTAAAGGGCATTATTTAAATGCAACTGCAGGGACTTGTGAAGAAATGATTAAACGTGCTCAATGTGCTAAAGAACTTGGAGTACCAATTATTATGCATGACTATTTAACTGGAGGTTTCACAGCTAATACTAGTTTAGCTCACTATTGTCGTGATCATGGTCTTCTTTTACATATTCACAGAGCAATGCATGCTGTAATTGATCGTCAAAGAAATCATGGTATTCATTTCCGTGTATTAGCAAAAGCTTTACGCTTATCTGGAGGTGATCATTTGCATTCAGGTACTGTTGTAGGAAAATTAGAAGGTGAACGTGAAGTGACTTTAGGTTTCGTAGATCTTATGCGTGATGATTATATTGAGAAAGATCGTAGTCGCGGTATTTATTTTACTCAAGATTGGTCATCTCTTCCAGGTACTATGCCAGTAGCTTCTGGTGGTATCCATGTATGGCATATGCCTGCACTTGTGGAAATTTTTGGTGATGACGCTTGTCTTCAATTTGGTGGTGGTACTTTAGGACATCCTTGGGGAAATGCTCCAGGTGCTGCAGCTAACCGTGTAGCTCTAGAAGCTTGTACACAAGCTCGTAATGAAGGTCGCGATCTAGCTCGTGAAGGTGGTGATGTAATTCGTACAGCATGTAAATGGAGTCCTGAACTAGCTGCTGCTTGTGAAGTATGGAAAGAAATCAAATTTGAATTTGATACTATTGATAAATTATAA
           Floydiella_terrestris  ---------------------------------------ATGGCTCCACAAACAGAAACAAAAGCCGGGGCGGGATTTAAAGCAGGGGTTAAAGACTATAGATTAACTTACTATACGCCTGACTACATCGTTAAGGACACTGACATCCTTGCTGCTTTCCGTATGACTCCGCAACCAGGTGTTCCACCTGAAGAATGTGGTGCAGCTGTTGCTGCTGAGTCTTCAACTGGTACATGGACTACTGTATGGACTGATGGTCTAACTAGCTTAGACCGTTACAAAGGCCGTTGTTATGATATCGAACCGGTTCCTGGTGAAGATAACCAATATATTGCTTATGTTGCTTATCCGATTGACCTTTTTGAAGAAGGTTCTGTTACAAACTTATTCACATCAATTGTAGGGAATGTATTTGGTTTCAAAGCTCTACGTGCTCTAAGACTGGAAGATTTACGTATTTCACCAGCTTACGCTAAGACATTCCAAGGTCCTCCTCACGGGATCCAAGTTGAGAGAGATAAGCTGAACAAGTATGGTCGTGGCCTTTTAGGTTGTACAATCAAACCAAAACTTGGTTTATCAGCTAAAAACTACGGTCGTGCTGTATACGAATGTTTACGTGGTGGTTTAGATTTTACTAAAGATGATGAAAACGTAAACTCTCAACCATTCATGCGTTGGAGAGACCGTTTCCTTTTCGTAGCTGAAGCTATTTACAAAGCTCAAGCTGAAACAGGTGAAATCAAAGGTCACTACTTAAACGCTACTGCTGGTACATGTAACGAAATGCTAAAAAGAGCAGAATGTGCTAAAGAACTAGGTATGCCGATCATCATGCACGATTATATCACTGCTGGTTTCACTGCAAACACGACTCTAGCTCAATACTGCCGTGACCACGGTCTTCTTCTTCACATTCACCGTGCAATGCACGCTGTAATTGACCGTCAAAGAAACCATGGTATGCACTTCCGTGTTTTAGCTAAAGCTCTACGTATGTCAGGGGGTGACCACTTACACTCAGGTACTGTAGTAGGAAAACTAGAAGGTGAACGTGAAGTAACTCTAGGTTTCGTTGATTTAATGCGTGATGATTACGTAGAAAAAGACCGTTCACGTGGTGTTTATTTCACTCAAGACTGGTGTTCTCTTCCAGGTGTAATGCCAGTTGCTTCAGGTGGTATTCACGTATGGCACATGCCAGCTTTAGTTGAAATTTTCGGTGATGACGCTTGTCTTCAATTCGGTGGTGGTACACTTGGTCACCCATGGGGGAACGCGCCTGGTGCTGCAGCTAACCGTGTAGCTCTAGAGGCTTGTACACAAGCTCGTAACGAAGGTCGTGACCTTGCTCGTGAAGGTGGTGATGTTATTCGTGCTGCTTGCAAATGGTCTCCAGAATTAGCAGCTGCTTGTGAGGTTTGGAAAGAAATCAAATTCGAATTTGATACTATTGACAAACTTTAA
         Follicularia_botryoides  ---------------------------------------ATGGTTCCACAAACTGAAACAAGAGCAGGTGCTGGGTTTAAAGCAGGTGTTAAAGACTACCGTTTAACTTACTACACTCCAGATTACGTTGTTAAAGATACAGATATCTTAGCTGCATTCCGTATGACTCCACAACCAGGTGTTCCACCTGAAGAATGTGGTGCTGCAGTAGCTGCTGAGTCTTCTACTGGTACTTGGACAACAGTATGGACTGATGGTTTAACTAGCTTAGACCGTTACAAAGGGCGTTGCTATGATATTGAGCCTGTACCTGGTGAAGAGAATCAGTACATTGCTTATGTTGCTTACCCAATTGACTTATTCGAAGAAGGTTCAGTAACAAACTTATTCACTTCAATCGTTGGAAACGTATTTGGTTTCAAAGCGTTACGTGCTCTACGTCTTGAAGACCTTCGTATTCCTCCAGCTTACGTTAAAACATTCGCTGGACCTCCACACGGGATTCAGGTTGAACGTGACAAGCTAAACAAATATGGTCGTGGTCTACTTGGTTGCACTATTAAACCAAAATTAGGTCTTTCAGCTAAAAACTACGGACGTGCTTGTTACGAGTGTTTACGTGGTGGTTTAGACTTCACAAAAGACGATGAAAACGTAAACTCACAACCATTCATGCGTTGGAGAGACCGTTTCTTATTCGTTGCTGAAGCTATTTACAAATCACAAGCAGAAACTGGTGAGATTAAAGGTCACTACTTAAACGCAACTGCAGCTAACTGTGAAGAAATGTTAAAACGTGCTGAGTGTGCTAGAGACTTTGGAGTACCTATTATTATGCACGACTACTTAACTGGTGGTTTCACAGCTAACACTTCATTATCTTCTTACTGTCGTGATAATGGTTTATTATTACACATTCACCGTGCTATGCACGCTGTAATTGACCGTCAAAGAAACCACGGTATTCACTTCCGTGTTCTAGCTAAAGCTTTACGTTTATCTGGTGGTGACCACCTTCACTCAGGTACTGTAGTAGGTAAACTAGAAGGTGAGCGTGAAGTAACTTTAGGTTTCGTAGACTTAATGCGTGACGACTACATTGAAAAAGACCGTAGCCGTGGTATTTATTTCACTCAAGACTGGTGTTCATTAGGTGGTACAATGCCAGTTGCTTCTGGTGGTATTCACGTATGGCACATGCCAGCTTTAGTTGAAATCTTTGGTGATGACGCATGTTTACAGTTCGGTGGTGGTACTCTAGGTCACCCATGGGGTAACGCTCCCGGGGCAGCAGCTAACCGTGTAGCTTTAGAAGCTTGTACGCAAGCTCGTAACGAAGGTCGTGACTTAGCTCGCGAAGGTGGAGATATTATCCGTTCTGCTTGTAAATGGTCTCCTGAGCTTGCAGCTGCTTGTGAAGTTTGGAAAGAAATTAAGTTCGAATTCGAAACAATTGACAAACTGTAA
         Golenkinia_longispicula  ---------------------------------------ATGGTTCCACAAACTGAAACTAGAGCAGGTGCAGGATTTAAAGCCGGTGTTAAAGATTACAGATTAACATATTATACGCCAGATTATATCGTAAAAGATACAGATATTCTAGCGGCTTTCCGTATGACTCCTCAACCAGGAGTTCCTCCAGAAGAGTGTGGTGCAGCGGTAGCAGCTGAGTCATCTACTGGTACATGGACTACTGTATGGACTGATGGTTTAACTTCTCTTGATAGATACAAAGGACGTTGTTACGACATCGAGCCAGTAGCAGGTGAAGACAACCAATATATCGCTTATGTAGCATATCCAATCGATTTATTTGAAGAAGGTTCTGTAACAAACTTATTCACATCTATCGTAGGAAACGTTTTTGGTTTCAAAGCTCTTCGTGCACTTCGTCTAGAAGATCTGCGCATCCCTCCAGCTTATGTAAAAACATTCCAAGGACCTCCGCATGGTATTCAAGTTGAACGTGACAAAATCAACAAATATGGTCGTGGTCTTTTAGGTTGTACGATCAAGCCTAAACTAGGTCTTTCTGCTAAAAACTACGGGCGTGCTGTTTATGAGTGTTTACGTGGTGGTCTTGACTTCACGAAAGATGACGAAAACGTAAACTCTCAACCGTTCATGCGTTGGAGAGATCGTTTCCTATTCGTAGCAGAAGCTATTTACAAAGCTCAAGCGGAAACTGGTGAAATTAAAGGACATTACCTAAATGCAACTGCTGGTACTTGTGAAGAAATGTTGAAACGTGCACAATGTGCAAAAGAACTTGGTGTACCGATCATCATGCACGACTATTTGACCGGTGGTTTCACGGCAAATACGTCTCTGGCGCACTATTGTCGCGATCATGGTTTATTACTTCACATTCACCGAGCAATGCACGCCGTTATTGACCGTCAAAGAAACCACGGTATTCACTTCCGTGTTTTAGCTAAAGCTCTTCGAATGTCAGGAGGGGATCACCTTCACTCAGGTACTGTTGTAGGAAAATTAGAAGGTGAACGTGAAGTTACTTTAGGTTTCGTAGATCTTATGCGTGATGATTATATCGAAAAAGACCGTAGCCGTGGTATTTATTTCACACAAGATTGGTGTTCAATGTCAGGAGTTATGCCGGTAGCTTCGGGTGGTATTCACGTATGGCATATGCCAGCTCTCGTGGAAATTTTCGGTGATGACGCATGTCTACAGTTTGGTGGTGGTACGTTAGGTCACCCTTGGGGGAACGCTCCTGGTGCTGCAGCTAACCGTGTAGCATTAGAAGCTTGTGTACAAGCTCGTAACGAAGGACGTGACTTAGCGCGCGAAGGTGGAGATGTAATCCGCTCAGCATGTAAATGGAGTCCTGAACTTGCAGCAGCTTGTGAAGTTTGGAAAGAAATTAAATTTGAATTTGAAACTATTGACAAACTTTAA
                Gonium_pectorale  ---------------------------------------ATGGTTCCACAAACAGAAACTAAAGCAGGTGCTGGGTTCAAAGCCGGTGTAAAAGACTATCGTTTAACATATTACACACCTGATTACGTAGTAAAAGATACTGATATTTTAGCTGCATTCCGTATGACTCCACAACCTGGTGTTCCACCTGAAGAATGTGGTGCTGCTGTAGCTGCTGAATCTTCAACAGGTACATGGACAACTGTATGGACAGACGGTTTAACTAGTCTTGACCGTTATAAAGGTCGTTGTTATGACATCGAGCCAGTACCAGGCGAAGACAACCAATACATTGCTTATGTTGCTTACCCAATCGACTTATTTGAAGAAGGTTCAGTAACAAACATGTTCACTTCGATTGTAGGTAACGTATTTGGTTTCAAAGCTTTACGTGCTCTACGTCTTGAAGACCTTCGTATTCCACCTGCTTATGTTAAAACATTCCAAGGTCCGCCACATGGTATTCAGGTTGAACGTGACAAATTAAACAAATATGGTCGTGGTCTTTTAGGTTGTACAATCAAACCTAAATTAGGTCTTTCAGCTAAAAACTACGGTCGTGCTGTTTACGAGTGTTTACGTGGTGGTTTAGATTTCACTAAAGACGACGAAAACGTTAACTCACAACCATTCATGCGTTGGAGAGACCGTTTCCTTTTTGTAGCTGAAGCTATTTACAAAGCACAAGCAGAAACAGGTGAGGTAAAAGGTCACTATTTAAACGCAACTGCTGGTACTTGTGAAGAAATGTTAAAACGTGGTCAATGTGCTAAAGAATTAGGTGTACCTATTATTATGCATGACTACTTAACTGGTGGTTTTACTGCTAATACTTCATTAGCTTCTTACTGTCGTGACAATGGTTTACTTCTTCACATCCACCGTGCGATGCACGCTGTTATTGACCGTCAACGTAACCACGGTATTCACTTCCGTGTACTTGCTAAAGCTTTACGTATGTCTGGTGGTGACCACCTTCACTCTGGTACTGTTGTAGGTAAACTAGAAGGTGAACGTGAAGTTACTTTAGGTTTCGTAGACTTAATGCGTGACGACTATATTGAAAAAGATCGTAGCCGTGGTATTTACTTCACACAAGATTGGTGTTCAATGCCAGGTGTAATGCCAGTTGCTTCTGGTGGTATTCACGTATGGCACATGCCAGCTCTTGTTGAAATTTTCGGTGATGACGCTTGTCTTCAATTCGGTGGTGGTACTTTAGGTCACCCATGGGGTAACGCTCCAGGTGCTGCAGCTAACCGTGTTGCTCTTGAAGCTTGTACACAAGCACGTAACGAAGGTCGTGACCTTGCTCGTGAAGGTGGCGATGTAATTCGTTCAGCTTGTAAATGGTCTCCAGAACTTGCGGCTGCATGTGAAGTTTGGAAAGAAATCAAATTTGAATTCGATACTATTGACAAACTTTAA
         Haematococcus_lacustris  ---------------------------------------ATGGTTCCACAAACAGAAACAAGAGCAGGTGCTGGGTTTAAAGCTGGTGTAAAAGATTATCGTTTAACGTATTATACACCAGATTACGTTGTTAGAGATACTGATATTTTAGCAGCGTTCCGTATGACACCACAACCAGGTGTACCACCAGAAGAATGTGGTGCAGCAGTAGCAGCTGAATCATCAACAGGTACTTGGACAACAGTATGGACAGATGGTTTAACAAGTTTAGACCGTTACAAAGGTAGATGCTACGACATCGAGCCAGTACCCGGTGAGGAAAACCAATACATCGCTTACGTAGCTTACCCTATCGATTTATTTGAAGAAGGTTCGGTAACTAACATGTTTACTTCAATTGTAGGAAACGTATTTGGGTTTAAAGCATTACGTGCATTACGTTTAGAAGATTTACGTATTCCACCAGCATATGTAAAAACATTCTCAGGACCTCCACACGGTATTCAAGTTGAACGTGACAAAATTAACAAATATGGCCGTGGTTTATTAGGCTGTACTATCAAGCCGAAATTAGGACTTTCAGCAAAAAATTATGGACGTGCCGTATACGAATGTTTACGCGGTGGTCTTGACTTTACAAAGGACGACGAAAACGTGACTTCACAGCCTTTTATGCGCTGGAGAGACCGTTTCTTATTCGTAGCTGAAGCTATTTACAAAGCACAATCAGAAACAGGCGAAGTTAAGGGCCATTATTTAAACGCAACTGCTGGTACAGCAGAAGAAATGCTTAAACGTGCACAATGTGCTAAGGAGTTGGGTGTACCGATCATCATGCATGACTACCTTACAGGGGGGTTTACATCAAATACTTCATTAGCACATTTCTGTCGTGATAATGGTTTATTATTACACATTCACCGTGCTATGCATGCTGTAATCGACCGCCAAAGAAACCATGGTATTCATTTCCGTGTATTAGCGAAAGCTTTACGTATGTCAGGTGGTGACCACTTACACTCTGGAACAGTTGTAGGTAAATTAGAAGGTGAACGTGAAGTAACATTAGGTTTCGTAGACTTAATGCGTGATGATTACATTGAAAAAGATCGTAGCCGTGGTATTTACTTTACACAAGACTGGTGTTCAATGCCAGGTGTAATGCCTGTAGCTTCAGGTGGTATTCACGTATGGCACATGCCTGCTTTAGTTGAAATTTTTGGTGATGATGCTTGTTTACAGTTTGGTGGTGGTACTTTAGGTCACCCATGGGGGAACGCACCAGGTGCTGTAGCTAACCGTGTTGCTTTAGAAGCTTGTACACAAGCACGTAATGAAGGACGTGATTTAGCTCGTGAAGGTGGCGACGTAATTCGTTCAGCTTGTAAATGGTCTCCTGAATTGGCGGCCGCGTGCGAGGTTTGGAAGGAAATCAAATTTGAATTTGATACAGTTGATACTCTATAA
              Hafniomonas_laevis  ---------------------------------------ATGGTACCACAAACAGAAACAAGAACACAAGCAGGTTTCAAAGCTGGTGTTAAAGACTACCGTTTAACTTACTATACTCCAGACTATCAAGTTAAAGATACTGATATTTTAGCTGCTTTCCGTATGACTCCACAACCTGGTGTTCCTCCTGAAGAGTGTGGTGCAGCTGTAGCTGCGGAATCCTCCACAGGTACTTGGACAACAGTATGGACTGACGGTTTAACTTCTTTAGACCGTTACAAAGGCCGCTGCTACGACATTGAGCCGGTAGCGGGCGAAGAAAACCAGTATATCGCATATGTTGCGTACCCAATCGACTTATTCGAAGAAGGTTCCGTAACTAACATGTTCACATCCATCGTAGGTAACGTATTCGGTTTCAAAGCTTTACGTGCTTTACGTTTAGAAGACTTACGTATTTCTTCTGCATACGTTAAAACGTTCCAAGGTCCTCCACACGGTATTCAGGTAGAGCGTGACAAGTTAAACAAATATGGTCGTGGCTTATTAGGTTGTACTATTAAACCTAAATTAGGTTTATCCGCTAAAAACTACGGTCGTGCAGTTTATGAGTGTCTTCGCGGTGGCCTAGACTTCACGAAAGATGACGAAAACGTAACATCTCAACCGTTCATGCGTTGGCGCGACCGTTTCTTATTTGTATCTGAAGCTATCTACAAAGCTCAATCTGAAACAGGTGAAATCAAGGGCCACTATTTAAACGTAACTTCCGGTACTTGTGATGAAATGTTAAAACGTGCACAATGTGCTAAAGAGTTCGGTGTACCGATTATTATGCATGACTACTTAACAGCAGGTTTCACAGCTAACACTACATTAGCTTCTTTCTGTCGTGACAACGGTTTATTATTACACATTCACCGTGCGATGCACGCGGTAATCGACCGTCAACGTAACCACGGTATTCACTTCCGTGTATTAGCTAAAACTCTACGTATGTCCGGTGGTGACCACTTACACTCTGGTACAGTTGTAGGTAAACTAGAAGGCGAACGAGAAGTTACATTAGGTTTCGTAGACTTAATGCGTGACCAATACATCGAAAAAGACCGTAGTCGTGGTATCTACTTCACTCAAGACTGGTGCTCTATGGCAGGTGTAATGCCAGTAGCTTCCGGTGGTATTCACGTATGGCACATGCCAGCTTTAGTTGAAATCTTCGGTGATGACGCTTGTTTACAATTCGGTGGTGGTACTTTAGGTCACCCTTGGGGTAACGCTCCAGGTGCTGTAGCTAACCGTGTTGCTTTAGAAGCTTGTACTCAAGCTCGTAACGAAGGCCGTAACTTAGCTCGTGAAGGTGGTGACGTAATCCGTGCAGCTTGCCGTTGGTCTCCAGAATTAGCAGCAGCTTGTGAAGTTTGGAAAGAAATTAAATTCGAATTCGATACAGTTGATACATTATAA
            Hariotina_reticulata  ---------------------------------------ATGGTTCCTCAAACAGAAACAAAAGCAGGTGCTGGATTTAAAGCCGGTGTTAAAGATTATCGTTTAACGTACTACACTCCAGATTACGTTGTAAAAGATACTGATATTTTAGCAGCTTTCCGTATGACTCCACAACCAGGTGTTCCACCTGAAGAATGTGGTGCAGCCGTAGCAGCTGAATCATCAACAGGTACTTGGACAACAGTATGGACTGACGGTCTGACTACATTAGACCGTTACAAAGGTCGTTGTTATGATATCGAACCGGTACCGGGTGAAGATAACCAATATATCGCATATGTTGCATACCCTATCGATCTTTTTGAAGAAGGATCAGTAACTAACTTATTCACTTCAATCGTAGGAAACGTATTTGGTTTCAAAGCTCTTCGTGCATTACGTTTAGAAGATCTTCGTATTCCTCCTGCTTATGTAAAAACATTCCAAGGACCTCCGCACGGTATTCAGGTAGAACGTGATAAATTAAACAAATATGGTCGTGGTTTATTAGGTTGTACAATTAAACCAAAATTAGGTTTATCAGCTAAAAACTACGGTCGTGCTGTTTACGAATGTTTACGTGGTGGTTTAGATTTCACAAAAGATGACGAAAACGTAAACTCTCAACCATTCATGCGTTGGAGAGACCGTTTCTTATTCGTTGCTGAAGCTTGTTACAAAGCTCAATCAGAAACTGGTGAAATTAAAGGGCACTACTTAAACGCTACTGCAGGTACGTGTGAAGAAATGTTAAAACGTGCTGAATGTGCTAAAGAATTAGGTGTACCTATTGTTATGCATGACTACTTAACAGGTGGTTTTACAGCTAACACTTCATTAGCTGCTTACTGTCGTGACCACGGTTTATTATTACACATTCACCGTGCTATGCACGCTGTAATTGACCGTCAAAGAAACCACGGTATTCACTTCCGTGTATTAGCTAAAGCTTTACGTATGTCAGGTGGTGACCACTTACACTCAGGTACTGTAGTTGGTAAATTAGAAGGTGAACGTGAAGTAACATTAGGTTTCGTAGACTTAATGCGTGATGACTATATCGAAAAAGATCGTAGTCGTGGTATTTACTTCACTCAAGATTGGTGTTCTATGGCAGGTACTATGCCAGTTGCTTCTGGTGGTATCCACGTATGGCACATGCCAGCTTTAGTTGAAATCTTCGGTGATGACGCTTGTTTACAGTTCGGTGGTGGTACTTTAGGTCACCCTTGGGGTAACGCTCCAGGAGCTGTTGCTAACCGTGTAGCTTTAGAAGCGTGTACTCAAGCACGTAACGAAGGTCGCGATTTAGCTCGTGAAGGTGGTGATGTAATTCGTTCTGCATGTAAATGGAGTCCTGAATTAGCTGCTGCTTGTGAAGTTTGGAAAGAAATCAAATTCGAATTTGAAACTATTGACAAACTATAA
                   Jenufa_minuta  ---------------------------------------ATGGTTCCACAAACAGAAACCAAAGCAGGTGCTGGGTTTAAAGCAGGTGTTAAAGATTATCGTTTAACTTATTATACTCCTGACTATATTGTTAAAGATACAGATATATTAGCGGCATTCCGTATGACTCCTCAACCAGGAGTACCTCCTGAAGAAGCAGGAGCTGCCGTAGCTGCAGAATCATCTACAGGAACATGGACAACTGTATGGACTGATGGATTAACAAGCTTAGATCGATATAAAGGTCGTTGTTATGACTTAGAACCAGTAGCTGGTGAAAGTGATCAGTATATTGCATATGTAGCTTATCCAATCGATCTTTTTGAGGAAGGTTCAGTAACAAACTTATTTACATCTATTGTTGGAAACGTATTTGGGTTTAAAGCTCTTCGTGCTCTTCGTTTAGAAGACATTCGTGTTTCAACAGCATATGTAAAAACTTTTATTGGTCCTCCACATGGTATTCAAGTAGAACGTGACAAACTTAACAAATATGGTCGTGGATTTTTAGGTTGTACAATTAAACCGAAATTAGGATTATCTGCTAAGAACTATGGTCGTGCTGTGTATGAATGTTTACGTGGTGGTTTAGATTTTACTAAAGATGACGAAAATGTAAATTCTCAACCATTTATGCGTTGGAGAGATCGTTTCCTATTTGTTGCTGAAGCACTTTACAAAGCTCAAGCAGAAACTGGTGAAGTTAAAGGTCACTATTTAAATGCAACTGCAGGTCATTGCGATGAAATGTTAAAACGTGCGCAAGTAGCTAAAGAATTAGGAATGCCTATTATTATGCATGACTATTTAACTGGTGGATTTACAGCAAACACAACTTTAGCACACTATTGTCGTGATAATGGTTTACTTCTTCACATTCACAGAGCGATGCACGCGGTAATCGACCGTCAAAGAATTCATGGTATGCACTTCCGTGTATTAGCTAAAGCTCTTCGTTTGTCTGGTGGAGACCACTTACATTCAGGAACTGTAGTAGGTAAACTAGAAGGTGACCGTGAAGTAACATTAGGTTTCGTAGATTTAATGCGTGATGATTATATTGAAAAAGACCGTAGCCGTGGTGTGTACTTTACACAAGATTGGGTTTCTATGGGAGGTGTAATTCCAGTAGCTTCTGGGGGAATTCATGTATGGCATATGCCTGCTCTTGTAGAAATTTTCGGTGATGATGCTTGTCTTCAATTCGGTGGTGGTACTTTAGGACACCCTTGGGGTAACGCTCCGGGAGCTGCTGCAAACCGTGTAGCACTTGAAGCATGTACTCAAGCTCGTAACGAAGGTCGTGACCTTGCTCGTGAAGGTGGCGAAATAATTCGTTCAGCTTGTAAATGGAGTCCTGAATTAGCTGCTGCTTGTGAAGTATGGAAAGAAATTAAGTTTGAATTCGATACTATTGACAAACTATAA
                Jenufa_perforata  ---------------------------------------ATGGTTCCACAAACTGAAACCAAAGCGGGTTCTGGGTTTAAAGCAGGGGTTAAAGATTATCGTTTAACTTATTATACTCCAGATTATGTTCTTAAAGAAACAGATATTTTAGCTGCGTTCCGTATGACTCCTCAACCTGGAGTACCTCCAGAAGAAGCAGGAGCTGCAGTAGCAGCAGAGTCTTCTACAGGGACTTGGACAACTGTTTGGACTGATGGATTAACAAGTTTGGATAGATACAAAGGGCGTTGTTATGATTTAGAACCAGTAGCGGGTGAAGAAGAACAATATATTGCTTATGTAGCTTACCCGATTGACCTTTTTGAAGAAGGTTCAGTAACAAATTTATTCACATCAATTGTAGGAAATGTATTTGGGTTTAAAGCTCTTCGTGCACTTCGTCTAGAAGATGTTCGAGTTTCTGTAGCTTATGTAAAAACTTTCTGGGGCCCTCCACATGGTATTCAAGTTGAACGTGATAAACTTAATAAATATGGTCGTGCATTTTTAGGTTGCACAATTAAGCCAAAACTAGGTTTATCTGCTAAAAACTATGGACGTGCTGTATATGAATGTTTACGTGGTGGTCTTGATTTTACAAAAGATGACGAAAACGTAAACTCACAGCCATTTATGCGTTGGAGAGATCGTTTCCTATTTGTAGCAGAAGCTCTTTACAAAGCTCAAGCTGAAACTGGGGAAATTAAAGGTCACTATTTAAATGCAACAGCAGGACATTGTGATGAAATGATCAAACGTGCTACAGTTGCTAAAGAATTAGGTATGCCGATTGTTATGCATGACTATTTAACAGGAGGATGGACTGCAAATACTTCTCTTGCATATTTCTGTCGTGATAATGGATTACTTCTTCACATTCACCGAGCAATGCATGCTGTAATTGACCGTCAAAGAATTCATGGTATGCACTTCCGTGTTTTAGCTAAATCTCTTCGTTTATCTGGTGGTGATCACCTTCATTCAGGAACTGTAGTAGGTAAATTAGAAGGTGACCGTGAAGTAACTTTAGGTTTCGTAGATCTTATGCGTGATGATTACGTTGAAAAAGATCGTAGTCGTGGGGTTTACTTTACTCAAGACTGGGTTTCTATGGGGGGTGTAATTCCAGTTGCTTCTGGTGGTATTCACGTATGGCATATGCCAGCTTTAGTTGATATTTTTGGTGATGATGCTTGTCTTCAATTCGGTGGTGGTACTTTAGGACATCCTTGGGGTAACGCTCCAGGCGCTGCTGCAAACCGTGTAGCTCTAGAAGCTTGTGTTCAAGCTCGTAACGAAGGTCGTGAGCTTGCTCGTGAAGGTGGTGAAATTATTCGTGCTGCTTGTAAATGGAGTCCAGAACTAGCTGCTGCTTGTGAAGTTTGGAAAGAAATTAAATTTGAATATGATACTATTGACAAACTGTAA
            Kirchneriella_aperta  ---------------------------------------ATGGTTCCTCAAACTGAAACTAAAGCAGGTGCTGGATTTAAGGCTGGTGTAAAAGACTACCGTTTAACTTATTACACTCCTGATTACGTAGTAAGAGAGACTGACATCTTAGCTGCATTCCGTATGACTCCACAACCAGGTGTTCCTGCTGAGGAGTGTGGTGCTGCTGTAGCTGCAGAATCTTCAACAGGTACTTGGACAACTGTATGGACTGATGGTTTAACTACTTTAGACCGTTACAAAGGCCGCTGTTACGATATCGAACCGGTTCCTGGAGAAGACAATCAGTACATTGCATACGTAGCTTACCCAATCGACTTATTCGAAGAAGGTTCAGTAACAAACTTATTTACTTCTATTGTAGGTAACGTATTTGGTTTCAAAGCACTACGTGCTCTTCGTTTAGAAGATCTTCGTATTCCTCCAGCTTACGTTAAAACATTTGAAGGCCCTCCACATGGTATTCAAGTTGAACGTGACAAGTTAAATAAATACGGTCGTGGTCTTCTAGGTTGTACTATTAAACCTAAATTAGGTTTATCGGCTAAAAATTACGGACGTGCTGTTTATGAATGTTTACGTGGTGGTCTCGATTTCACAAAAGATGACGAGAACGTTAATTCACAACCATTCATGCGTTGGAGAGACCGTTTCCTATTCGTTGCGGAAGCTATCTACAAATCACAAGCTGAAACTGGTGAAATTAAAGGTCACTATTTAAATGCTACTGCAGGTAATTGTGAAGAAATGTTAAAACGTGCACAATGTGCTAAAGACATTGGTGTTCCTATTGTGATGCATGACTACTTAACAGGTGGTTTCACAGCTAACACTTCATTATCTCACTTCTGTCGTGATAATGGTTTATTACTACACATTCACCGTGCAATGCACGCGGTTATTGACCGTCAACGTAACCACGGTATCCACTTCCGTGTTTTAGCGAAAGCTTTACGTATGTCAGGTGGTGACCACTTACACTCAGGTACTGTTGTAGGTAAATTAGAAGGTGAACGTGAAGTAACATTAGGTTTCGTAGATTTAATGCGTGATGACTATATCGAAAAAGACCGTAGTCGTGGTATTTACTTTACTCAAGACTGGTGTTCATTAGCTGGTGTTATGCCTGTTGCTTCAGGTGGTATTCACGTATGGCACATGCCTGCTCTTGTTGAAATTTTCGGTGATGACGCATGTCTTCAATTCGGTGGTGGTACTTTAGGTCACCCATGGGGGAATGCCCCAGGCGCCGTTGCAAACAGAGTAGCTCTTGAGGCTTGTACTCAAGCTCGTAACGAAGGTCGTGACTTAGCTCGTGAGGGCGGTGATGTTATTCGTTCAGCTTGTAAGTGGAGTCCAGAACTTGCTGCTGCTTGTGAAGTTTGGAAAGAAATCAAATTCGAATTTGAAACTATTGACAAACTATAA
        Koshicola_spirodelophila  ---------------------------------------ATGGCTCCACAAACAGAAACTAAAGCAGGTGCCGGATTCAAGGCAGGTGTAAAAGATTACAGATTAACTTATTATACACCAGATTATATTGTAAAAGACACTGATATTCTTGCAGCTTTCCGTATGACTCCTCAACCTGGTGTTCCTCCAGAAGAGGCAGGAGCTGCGGTTGCCGCAGAATCATCAACTGGTACATGGACTACTGTATGGACAGATGGTTTAACTAGCTTAGACCGTTACAAAGGTCGCTGCTACGACATTGAACCGGTTCCTGGCGAAGATAATCAATATATCGCGTATGTTGCTTACCCGCTTGATTTATTTGAAGAAGGCTCTGTAACAAACCTTTTTACTTCAATCGTAGGTAACGTATTTGGATTCAAAGCTCTTCGTGCATTAAGATTAGAAGATTTACGTATTTCAGCTGCTTATGCTAAAACATTCCAAGGTCCTCCACATGGTATTCAGGTTGAGCGTGACAAAATCAATAAATATGGTCGTGGTCTTTTAGGCTGTACTATTAAACCTAAACTAGGTCTATCAGCTAAAAACTATGGTCGTGCTGTTTATGAATGTTTACGTGGTGGTTTAGATTTTACAAAAGATGATGAAAACGTAAACTCTCAACCATTTATGCGTTGGAGAGACCGTTTCCTTTTTGTTGCGGAAGCGATTTACAAATCACAAGCGGAAACAGGTGAAATTAAAGGTCACTACCTTAATGCTACAGCTGGTACTGTTGAAGGTATGTTGCAACGTGCTGAGTGCGCTAAAGAACTTGGTGTACCTATCATTATGCATGACTACATAACTGCAGGTTTTACAGCTAATACTAGTTTAGCTCATTATTGCCGTGACCACGGTCTTCTTCTACACATTCACCGTGCTATGCACGCTGTAATTGATAGACAAAGAAATCACGGTATCCACTTCCGTGTTTTAGCTAAAGCGCTACGTCTATCTGGTGGTGACCACTTACACTCAGGTACTGTTGTAGGTAAACTAGAAGGTGAGCGTGAAGTAACACTTGGATTTGTTGATCTAATGCGTGACGACTATGTTGAAAAAGATCGTAGCCGTGGTATCTACTTTACTCAAGACTGGGTTTCTCTTCCTGGTGTTATGCCGGTTGCTTCTGGTGGTATCCATGTATGGCATATGCCAGCGCTTGTAGAAATCTTTGGTGACGACGCTTGTTTACAGTTCGGAGGCGGTACTCTAGGCCACCCATGGGGGAACGCTCCTGGGGCAGCTGCAAACCGAGTTGCTCTTGAAGCTTGTACTCAAGCTCGTAACGAAGGACGTGACTTAGCTCGTGAAGGCGGTGACGTTATCCGTGCAGCTTGTAAATGGAGCCCAGAATTAGCTGCGGCTTGTGAAGTTTGGAAAGAAATTAAATTCGAATTTGAAACTATTGACAAACTATAA
             Lobochlamys_culleus  ---------------------------------------ATGGTCCCACAAACAGAAACTAGAGCAGGTGCTGGCTTTAAAGCAGGTGTAAAAGATTATCGTTTAACATACTATACACCAGATTACGTTGTAAAAGATACTGATATCTTAGCAGCATTCCGTATGACTCCACAACCAGGTGTTCCACCTGAAGAAGCAGGTGCAGCGGTTGCAGCTGAATCATCAACAGGTACTTGGACAACAGTATGGACTGACGGTTTAACAAGCTTAGATCGTTACAAAGGTCGTTGCTACGATATCGAACCAGTTCCAGGTGAAGAAAATCAATACATCGCTTATGTAGCTTACCCTATCGACTTATTTGAAGAAGGTTCAGTAACTAACCTATTCACTTCTATTGTTGGTAACGTATTTGGTTTCAAAGCTCTTCGTGCACTACGTCTAGAAGATCTTCGTATTTCTGCAGCATACGCTAAAACATTTGAAGGACCTCCACACGGTATCCAGGTTGAGCGTGACAAACTAAACAAGTACGGTCGTGCTTTATTAGGTTGTACAATCAAACCAAAATTAGGTCTTTCAGCTAAAAACTACGGTAGAGCTGTTTATGAGTGTTTACGTGGTGGTTTAGATTTCACAAAAGACGATGAAAACGTAAACTCACAACCATTCATGCGTTGGAGAGACCGTTTCCTTTTTGTAGCTGAAGCGATTTACAAATCTCAATCAGAAACTGGTGAAGTTAAAGGTCACTATTTAAACGCTACAGCTGGTACGGCTGAAGGTATGCTTCAACGTGCTGCTTGTGCTAAAGAGCTAGGAATGCCGATTATTATGCATGACTACCTAACAGGTGGATTTACAGCTAATACATCATTATCTCACTACTGTCGTGACGAAGGTCTTTTATTACACATTCACCGTGCTATGCACGCTGTAATTGACCGTCAAAGAAACCACGGTATTCACTTCCGTGTTTTAGCAAAAGCTCTTCGTATGTCAGGTGGTGACCACCTTCACTCTGGTACTGTTGTAGGTAAACTAGAAGGTGAACGTGAAGTTACTCTTGGTTTCGTTGATTTAATGAGAGACGATTACATCGAAAAAGATCGTAGCCGTGGTATTTACTTTACACAAGATTGGGTTTCTCTTCCAGGTGTAATGCCAGTTGCTTCTGGTGGTATTCACGTATGGCACATGCCAGCTCTAGTAGAGATCTTTGGTGATGACGCTTGTTTACAATTCGGTGGTGGTACTTTAGGTCACCCATGGGGTAACGCTCCAGGGGCTGTAGCTAACCGTGTTGCTCTTGAAGCTTGTGTACAAGCTCGTAACGAAGGTCGTGACCTTGCTCGTGAAGGTGGAGATGTTATCCGCTCAGCTTGCAAATGGTCTCCAGAGTTAGCGGCTGCTTGTGAAGTTTGGAAAGAAATTAAATTCGAATTCGAAACAATTGATAAACTATAA
              Lobochlamys_segnis  ---------------------------------------ATGGTCCCACAAACAGAAACTAGAGCAGGTGCTGGCTTTAAAGCAGGTGTAAAAGATTACCGTTTAACGTATTATACACCTGATTATGTTGTTAAAGATACTGATATTTTAGCAGCATTCCGTATGACTCCTCAACCAGGTGTTCCACCTGAAGAAGCTGGTGCAGCTGTAGCAGCTGAATCATCAACAGGTACTTGGACAACAGTATGGACTGACGGTTTAACAAGCTTAGATCGTTACAAAGGACGTTGTTACGATATCGAACCGGTTCCTGGTGAAGAAAATCAATACATCGCTTATGTTGCTTATCCAATTGACTTATTTGAAGAAGGTTCAGTAACTAACTTATTTACTTCTATTGTTGGTAACGTATTTGGTTTCAAAGCTCTTCGTGCACTTCGTCTAGAAGATCTTCGTATTTCTGCAGCATATGCAAAAACTTTTGAAGGACCACCACATGGTATCCAAGTAGAACGCGATAAATTAAACAAATATGGTCGTGCTTTATTAGGTTGTACTATTAAACCAAAATTAGGTCTTTCAGCTAAAAACTACGGTAGAGCTGTTTATGAGTGTTTACGTGGTGGTTTAGACTTTACTAAAGATGACGAAAACGTAAACTCACAACCATTCATGCGTTGGAGAGACCGTTTCCTTTTTGTAGCTGAAGCTATTTACAAATCTCAAGCAGAAACTGGAGAAGTAAAAGGTCATTATCTAAACGCTACAGCAGGAACTGCTGAAGGAATGCTTCAACGTGCTGCTTGTGCTAAAGAGCTTGGTATGCCGATCATTATGCACGATTACTTAACAGGTGGTTTCACTGCTAATACATCATTATCTCACTACTGTCGTGACCAAGGTCTTTTATTACACATTCACCGTGCTATGCACGCTGTAATTGACCGTCAAAGAAATCACGGGATTCACTTCCGTGTTTTAGCTAAAGCTCTTCGTATGTCAGGTGGTGACCACCTTCACTCTGGTACTGTTGTAGGTAAACTAGAAGGTGAACGTGAAGTAACACTTGGTTTCGTTGATTTAATGAGAGATGATTATATTGAAAAAGATCGTAGCCGTGGTATCTATTTCACACAGGATTGGGTTTCTCTTCCAGGTGTAATGCCAGTAGCTTCTGGTGGTATTCACGTATGGCACATGCCAGCTCTTGTTGAAATCTTTGGTGATGACGCTTGTTTACAATTCGGTGGTGGTACTTTAGGTCACCCTTGGGGTAATGCTCCTGGTGCAGTTGCTAACCGTGTAGCTCTGGAAGCATGTGTTCAAGCTCGTAACGAAGGTCGTGATCTTGCTCGTGAGGGTGGAGATGTTATTCGTTCTGCTTGCAAATGGTCTCCAGAACTAGCAGCTGCTTGTGAAGTTTGGAAAGAAATCAAATTCGAATTCGAAACTATTGATAAACTATAA
             Microglena_monadina  ---------------------------------------ATGGTTCCACAAACAGAAACAAAAGCAGGTGCTGGATTTAAAGCAGGTGTTAAAGATTATCGTTTAACTTATTATACACCAGATTATGTTGTTCGCGAAACAGATATTTTAGCAGCTTTCCGTATGACTCCTCAGCCTGGTGTTCCGCCTGAAGAATGTGGTGCAGCGGTTGCTGCTGAGTCTTCAACAGGGACTTGGACTACAGTATGGACAGATGGTTTAACGAGTCTTGACAGATATAAAGGACGTTGTTACGATCTTGAACCAGTTCCAGGAGAAGAAAATCAATATATTGCATATGTTGCTTACCCAATTGACTTATTTGAAGAAGGTTCTGTTACAAACATGTTTACTTCTATTGTAGGAAACGTATTTGGTTTCAAAGCCCTACGTGCTCTTCGTCTAGAAGATCTTCGTATACCACCTGCTTATATTAAAACTTTTGCAGGTCCTCCACACGGGATTCAAGTTGAACGTGATAAATTAAACAAATATGGTCGTGGTCTTTTAGGATGTACTATTAAACCGAAATTAGGTCTTTCAGCTAAAAACTACGGACGTGCTGTATACGAATGTTTACGTGGTGGGCTTGACTTTACAAAAGATGACGAAAACGTTACATCACAACCATTCATGCGTTGGCGAGATCGTTTCCTTTTTGTTGCTGAAGCTACTTACAAAGCTCAAGCTGAAACTGGAGAAGTTAAAGGTCACTACCTTAACTGTACTGCAGGGACTTCTGAAGAAATGATCAAACGTGCTACTTGTGCTAAAGATTTCGGTGTACCGATTATCATGCATGACTATTTAACGGGTGGTTTCACTTCTAACACTTCATTAGCACTTTATGCACGTGATAATGGGTTATTACTTCACATTCACCGTGCAATGCATGCTGTTATTGACCGTCAAAGAAACCATGGAATTCACTTCCGTGTATTAGCTAAAGCTCTACGCCTATCTGGTGGGGACCACCTTCACTCAGGAACTGTTGTAGGGAAACTTGAAGGTGAACGTGAAGTTACTCTTGGTTTTGTTGACTTAATGCGTGATAACTATGTTGAAAAAGACCGTAGCCGTGGGATCTACTTCACTCAAGATTGGGCATCTATGTCTGGTGTTATGCCAGTTGCTTCTGGTGGGATTCACGTTTGGCACATGCCGGCTTTAGTTGAAATCTTTGGCGACGACGCTTGTTTACAATTCGGTGGTGGTACTTTAGGTCACCCTTGGGGGAATGCTCCTGGAGCTGTAGCTAACCGAGTTGCTTTAGAAGCATGTACTCAAGCTCGTAATGAAGGTCGCGACCTTGCTCGTGAAGGTGGAGATGTAATTCGTACAGCTTGTAAATGGTCTCCAGAACTTTCTGCAGCTTGTGAAGTTTGGAAAGAAATAAAATTTGACTTTGATACTATTGATAAACTTTAA
                   Microspora_sp  ---------------------------------------ATGGTTCCACAAACTCAAACAAAAGCAGGTGCTAGTTTTACAGCGGGTGTTAAAGACTACCGTTTAACGTATTACACACCAGATTACATTGTTAAAGATACTGATATTTTAGCAGCTTTCCGTATGACTCCTCAACCAGGAGTTCCTCCTGAAGAATGTGGAGCTGCGGTTGCTGCAGAATCTTCAACAGGTACTTGGACAACTGTATGGACAGATGGTTTAACTTCTCTTGATCGTTACAAAGGTCGTTGCTACGACATCGAACCTGTAGCTGGCGAAGAAAACCAGTATATCGCATACGTTGCATATCCTTTAGATCTTTTTGAAGAAGGTTCTGTAACAAACTTATTTACTTCAATTGTAGGTAACGTTTTTGGATTTAAAGCTCTTCGAGCTTTACGTCTAGAAGATCTTCGTATTCCTCCAGCTTACGCTAAAACTTTTCAAGGACCACCGCATGGTATTCAAGTTGAACGTGACAAATTAAACAAATATGGTCGTGGACTTTTAGGTTGTACTATTAAGCCTAAATTAGGTCTTTCAGCTAAAAACTATGGACGTGCTGTTTACGAATGTTTACGTGGTGGTTTAGACTTCACGAAAGATGACGAAAACGTTAACTCTCAACCATTCATGCGTTGGAGAGACCGTTTCCTTTTTGTTTCTGAAGCTATCTACAAAGCACAAGCTGAAACTGGTGAAGTTAAAGGTCATTATTTAAATGTAACTGCTGCTACTTCTGAAGAAATGATCAAACGTGCTCAATGTGCTAAAGAATTTGGTGTGCCAATTATCATGCATGACTACATTACTGGTGGTTTCACTTCAAACACTTCTCTATCTATTTACTGTCGTGACCATGGTCTTTTACTTCATATTCACCGTGCGATGCACGCTGTTATTGACCGTCAAAGAAACCACGGTATTCACTTCCGTGTTTTAGCTAAAGCTCTACGTCTTTCAGGGGGTGACCATTTACACTCTGGAACTGTAGTAGGAAAACTTGAAGGTGAAAGAGAAGTAACTCTTGGTTTCGTTGATTTAATGCGTGATGATTACATCGAAAAAGATCGTAGTCGTGGTATTTATTTCACTCAAGACTGGGCTTCTCTTCCAGGTGTTATGCCGGTAGCTTCTGGTGGTATTCATGTTTGGCATATGCCAGCTCTTGTTGAAATCTTTGGTGATGATGCTTGTCTTCAATTTGGTGGTGGTACTCTAGGTCACCCTTGGGGTAACGCACCAGGAGCGGTTGCAAACCGTGTAGCTCTTGAAGCTTGTACTCAAGCTCGTAACGAAGGACGTGATCTTGCACGCGAAGGTGGAGATGTTATTCGTTCAGCATGCAAATGGTCTCCTGAATTAGCTGCAGCTTGTGAAGTATGGAAGGAGATAAAATTCGAATTTGACACAATCGACAAACTGTAG
         Mychonastes_homosphaera  ---------------------------------------ATGGTTCCACAAACTGAAACTAAAGCAGGTGCTGGCTTCAAAGCTGGTGTTAAAGACTACCGTTTAACTTACTACACTCCAGATTACGTTGTTAAAGATACTGACATCTTAGCAGCATTCCGTATGACTCCACAACCAGGTGTTCCACCTGAAGAATGTGGTGCCGCTGTAGCAGCTGAATCATCAACTGGTACTTGGACAACTGTATGGACAGATGGTTTAACTAGCTTAGACCGTTACAAAGGTCGTTGTTATGACCTTGAGCCTGTAGCTGGTGAAGACAACCAATACATCGCATACGTAGCATACCCAATCGACTTATTTGAAGAAGGATCAGTTACTAACTTATTCACTTCAATCGTAGGTAACGTATTCGGTTTCAAAGCGTTACGTGCTCTACGTTTAGAAGACTTACGTATCCCACCTGCTTACACTAAAACATTCCAAGGACCTCCACACGGGATCCAAGTTGAACGTGACAAACTAAACAAATACGGTCGTGGTCTATTAGGTTGTACTATTAAACCAAAACTAGGTTTATCAGCTAAAAACTACGGACGTGCTGTTTACGAATGTTTACGTGGTGGTCTAGACTTCACAAAAGATGACGAAAACGTTAACTCTCAACCATTCATGCGTTGGCGTGACCGTTTCCTATTCGTAGCAGAAGCGATCTACAAATCGCAAGCTGAAACTGGTGAAATCAAAGGACACTACTTAAACGCAACTGCAGGTACTTGTGAAGAAATGCTAAAACGTGCTGCTTGTGCTAAAGAATTCGGTGTACCGATCATCATGCACGACTACCTAACAGGTGGTTTCACAGCTAACACTTCATTAGCTCACTACTGTCGTGACCACGGTCTTCTATTACACATTCACCGTGCAATGCACGCGGTAATCGACCGTCAACGTAACCACGGTATCCACTTCCGTGTTCTAGCTAAAACTCTACGTATGTCTGGTGGTGACCACTTACACTCTGGTACTGTAGTAGGTAAATTAGAAGGTGAACGTGAAGTTACTTTAGGTTTCGTAGACCTAATGCGTGACGACTACATCGAAAAAGACCGTAGCCGTGGTATTTACTTCACTCAAGACTGGGCTTCTATGGGTGGTGTTATGCCAGTTGCTTCTGGTGGTATTCACGTATGGCACATGCCAGCTCTAGTTGAAATCTTCGGTGACGACGCATGTCTACAATTCGGTGGTGGTACTCTAGGTCACCCTTGGGGTAACGCTCCTGGTGCTGCTGCAAACCGTGTTGCTTTAGAAGCTTGTACTCAAGCTCGTAACGAAGGTCGTGACTTAGCTCGCGAAGGTGGTGATGTTATCCGTTCTGCATGTAAATGGAGTCCTGAACTAGCTGCTGCTTGTGAGGTTTGGAAAGAAATTAAATTCGAATTCGAAACTATTGACACTCTATAA
             Mychonastes_jurisii  ---------------ATGTTTATGAACATTTTTTACAAAATGGTTCCACAAACTGAAACTAAAGCAGGTGCTGGCTTCAAAGCTGGTGTTAAAGACTACCGTTTAACTTACTACACTCCAGAGTATGTTGTAAAAGAAACTGATATTTTAGCAGCATTCCGTATGACTCCACAACCAGGTGTTCCACCTGAAGAATGTGGTGCAGCGGTAGCAGCTGAATCATCAACAGGTACTTGGACAACTGTATGGACAGATGGTTTAACTAGTTTAGACCGTTACAAAGGTCGTTGTTACGACATCGAACCTGTAGCTGGTGAAGACAACCAATACATCGCATACGTAGCATACCCTATCGACTTATTTGAAGAAGGATCAGTTACTAACTTATTCACTTCAATCGTAGGTAACGTATTTGGATTCAAAGCGTTACGTGCTCTACGTCTAGAAGACTTACGTATCCCACCTGCTTACATCAAAACATTCCAAGGACCTCCACACGGGATCCAAGTTGAACGTGACAAACTAAACAAATACGGTCGTGGTCTATTAGGTTGTACTATTAAACCAAAACTAGGTTTATCAGCTAAAAACTACGGACGTGCTGTTTACGAATGTTTACGTGGTGGTCTAGACTTCACAAAAGATGACGAAAACGTTAACTCTCAACCATTCATGCGTTGGCGTGACCGTTTCCTATTCGTTGCTGAAGCTATCTACAAATCTCAAGCTGAAACAGGTGAGATCAAAGGACACTACCTAAACGCAACTGCAGGTACTTGTGAAGAAATGCTAAAACGTGCTGCTTGTGCTAAAGAATTCGGTGTACCGATCATTATGCACGACTACCTAACAGGTGGTTTCACAGCTAACACTTCATTAGCTCACTACTGTCGTGACCACGGTCTTCTATTACACATTCACCGTGCAATGCACGCGGTAATTGACCGTCAACGTAACCACGGTATTCACTTCCGTGTTCTAGCTAAAACTCTACGTATGTCTGGTGGTGACCACTTACACTCTGGTACTGTAGTAGGTAAACTAGAAGGTGAACGTGAAGTTACTTTAGGTTTCGTAGACCTAATGCGTGATGACTACATCGAAAAAGACCGTAGCCGTGGTATTTACTTCACTCAAGACTGGGCTTCTATGGGTGGTGTTATGCCAGTTGCTTCTGGTGGTATTCACGTATGGCACATGCCAGCTCTAGTTGAAATCTTCGGTGATGACGCATGTCTTCAATTCGGTGGTGGTACTCTAGGACACCCTTGGGGTAACGCTCCTGGTGCTGTTGCTAACCGTGTTGCTTTAGAAGCTTGTACTCAAGCTCGTAACGAAGGTCGTGACTTAGCTCGCGAAGGTGGTGATGTTATCCGTTCTGCATGTAAATGGAGTCCTGAACTAGCTGCTGCTTGTGAGGTTTGGAAAGAAATTAAATTCGAATTCGAAACTATTGACACTCTATAA
             Neochloris_aquatica  ---------------------------------------ATGGTTCCACAAACTGAAACTAGAGCCGGTGCTGGTTTTAAAGCCGGAGTAAAAGACTATCGTCTTACTTACTATACTCCAGATTATGTTGTAAAAGATACTGATATTTTAGCTGCATTCCGTATGACTCCTCAACCAGGTGTTCCACCTGAAGAATGTGGAGCTGCTGTAGCTGCTGAATCATCAACTGGTACTTGGACAACAGTATGGACAGACGGTTTAACAAGCTTAGACCGTTACAAAGGACGTTGTTATGATATCGAACCTGTTCCAGGTGAAGATAATCAATACATTGCTTACGTTGCTTACCCAATTGATCTTTTTGAAGAAGGTTCAGTAACTAACTTATTTACTTCTATTGTAGGAAACGTATTTGGTTTCAAAGCTTTACGTGCTTTACGTTTAGAAGACCTTCGTATTCCTCCAGCTTACGTAAAAACTTTCGTAGGTCCACCTCATGGTATTCAAGTTGAGCGTGACAAACTAAACAAATATGGTCGTGGTTTATTAGGTTGTACAATTAAACCAAAATTAGGTTTATCAGCTAAAAACTACGGACGTGCAGTTTATGAATGTTTACGTGGTGGTTTAGATTTTACAAAAGATGATGAAAACGTTAACTCACAACCTTTTATGCGTTGGAGAGACCGTTTCTTATTTACAGCTGAAGCTATTTATAAATCTCAAGCTGAAACTGGTGAAATTAAAGGTCACTATTTAAACGCTACGGCTGGAACATGCGAAGAAATGTTAAAACGTGCTCAATGTGCAAAAGAATTAGGTGTACCTATTGTTATGCATGATTACTTAACTGGTGGATTTACGGCTAATACTTCATTAGCTATATACTGTCGTGATCACGGTTTATTATTACACATTCACCGTGCAATGCACGCTGTAATTGACCGTCAAAGAAACCATGGTATCCACTTCCGTGTATTAGCTAAAGCTTTACGTATGTCAGGTGGAGACCACTTACACTCGGGGACTGTAGTTGGGAAACTTGAAGGTGAACGTGAAGTAACACTAGGTTTCGTAGACTTAATGCGTGACGATTATATTGAAAAAGATCGTAGCCGTGGTATTTACTTTACTCAAGATTGGTGTTCTATGAGTGGAACTATGCCTGTAGCTTCAGGAGGTATTCACGTATGGCACATGCCAGCTTTAGTTGAAATCTTTGGAGATGATGCTTGTTTACAATTCGGTGGAGGTACTTTAGGTCACCCTTGGGGTAACGCTCCTGGAGCAGTAGCTAACCGTGTTGCTTTAGAAGCTTGTACTCAAGCTCGTAACGAAGGTCGTGACTTAGCTCGTGAAGGTGGGGATGTTATTCGTTCTGCTTGTAAATGGAGTCCAGAATTAGCAGCTGCTTGTGAAGTTTGGAAAGAAATTAAGTTTGAATTTGAAACTATTGACAAACTTTAA
        Oedocladium_carolinianum  ---------------------------------------ATGGCTCCACAAACAGAAACTAAAGCAGGTGCTGGGTTTAAGGCCGGCGTAAAAGATTATCGATTAACTTATTATACGCCAGACTACATTGTGAAAGATACTGATATTCTTGCAGCTTTCCGTATGACTCCACAACCAGGCGTTCCACCAGAAGAGTGTGGTGCTGCGGTAGCGGCAGAGTCTTCAACAGGAACATGGACTACAGTATGGACTGATGGTTTAACTAGTTTAGACCGTTATAAAGGTCGATGCTATGATATTGAGCCTGTACCAGGTGAAGAAAACCAGTATATTGCATATGTAGCATACCCACTAGACTTGTTTGAAGAAGGTTCAGTAACAAACCTATTTACATCTATCGTAGGAAACGTATTCGGATTCAAAGCTTTACGTGCACTACGTTTAGAAGATTTACGTATTCCAGCTGCTTATGCTAAAACTTTCCAAGGTCCTCCACACGGTATTCAAGTTGAACGTGATAAACTGAACAAATACGGGCGTGGTTTACTTGGTTGTACAATTAAACCTAAATTAGGTCTTTCTGCTAAAAACTATGGTCGTGCTGTTTACGAATGTTTACGTGGCGGTCTAGACTTTACTAAAGATGATGAAAACGTTAACTCACAACCATTCATGCGTTGGAGAGACCGTTTCCTATTTGTGGCTGAGGCTATCTATAAATCTCAATCAGAAACAGGTGAAATTAAAGGGCATTATTTAAATGCAACAGCTGGAACTTGTGAAGAAATGCTTAAACGTGCAGTATGTGCTAAAGAACTAGGTGTACCTATTATTATGCATGACTACTTAACTGGAGGTTTCACTGCTAACACTAGCCTTTCAAATTACTGTCGTGACCACGGACTTCTTCTACATATTCACCGTGCTATGCACGCAGTTATCGACCGTCAGAGAAATCACGGAATCCACTTCCGCGTATTAGCGAAAGCACTACGTATGTCTGGTGGTGACCACTTACACTCTGGTACTGTAGTAGGTAAATTAGAAGGTGAACGTGAAGTAACTTTAGGTTTTGTTGACCTAATGCGTGACGATTATATTGAAAAAGATCGTAGCCGTGGTATCTACTTTACACAAGATTGGGTTTCATTACCAGGTGTTATGCCAGTTGCTTCTGGTGGTATCCACGTATGGCACATGCCTGCTCTTGTTGAAATTTTCGGTGATGATGCTTGTCTACAATTCGGTGGTGGTACATTAGGTCACCCATGGGGTAACGCTCCAGGTGCCGCTGCTAACCGTGTAGCTTTAGAAGCTTGTACTCAAGCTCGTAACGAGGGTAGAGATTTAGCTAGAGAAGGTGGCGATGTTATCCGTGCAGCGTGCAAATGGTCTCCAGAACTTGCTGCAGCTTGTGAAGTTTGGAAAGAAATTAAATTTGAATTTGAGACTATTGACAAACTTTAA
        Oedogonium_angustistomum  ---------------------------------------ATGGCTCCACAAACAGAAACTAGAGCAGGTGCTGGGTTTAAAGCCGGCGTAAAAGATTATCGATTAACTTATTATACGCCAGACTACATTGTTAAAGATACTGATATTCTTGCAGCTTTCCGTATGACTCCACAACCAGGCGTTCCACCAGAAGAGTGTGGTGCTGCGGTAGCGGCAGAGTCTTCAACAGGAACATGGACTACAGTATGGACTGATGGTTTAACTAGTTTAGACCGTTATAAAGGTCGATGCTATGATATTGAGCCTGTACCAGGTGAAGAAAACCAGTACATTGCATATGTAGCATACCCACTAGACTTGTTTGAAGAAGGTTCAGTAACAAACCTATTTACATCTATCGTAGGAAACGTATTCGGATTCAAAGCTTTACGTGCACTACGTTTAGAAGATTTACGTATTCCAGCGGCTTATGCTAAAACTTTCCAAGGGCCACCACACGGTATTCAAGTTGAACGTGATAAACTGAACAAATATGGACGTGGTTTACTTGGTTGTACAATTAAACCTAAATTAGGTCTTTCTGCTAAAAACTACGGTCGTGCTGTTTACGAATGTTTACGTGGCGGTCTAGATTTTACTAAAGATGATGAAAACGTTAACTCACAACCATTCATGCGTTGGAGAGACCGTTTCCTATTCGTTGCTGAGGCTACTTATAAAGCTCAAGCAGAAACAGGTGAAATTAAAGGGCATTATTTAAATGCAACAGCTGGAACTGCAGAAGAAGTGCTTAAACGTGCACAATGTGCAAAAGAACTAGGTGTACCTATTATTATGCATGACTACTTAACTGGTGGTTTCACTGTTAACACTAGCCTTGCTAATTACTGTCGTGATCACGGACTTCTTCTACACATTCACCGTGCTATGCACGCAGTTATTGACCGTCAACGTAATCACGGTATCCACTTCCGTGTGCTAGCAAAAGCACTACGTATGTCTGGTGGTGACCACTTACACTCAGGTACTGTAGTAGGTAAATTAGAAGGTGAACGTGAAGTAACTTTAGGTTTTGTTGACCTAATGCGTGACGATTATATTGAAAAAGATCGTAGCCGTGGTATCTACTTTACACAAGATTGGGTTTCATTACCAGGTACTATGCCAGTTGCTTCAGGTGGTATCCACGTATGGCACATGCCTGCTCTTGTTGAAATTTTCGGTGATGATGCTTGTCTACAATTCGGTGGTGGTACATTAGGTCACCCATGGGGTAACGCTCCGGGTGCTGCTGCTAACCGTGTAGCTTTAGAAGCATGTACTCAAGCTCGTAATGAAGGTAGAGATTTAGCGAGAGAAGGTGGTGATGTTATCCGTGCAGCGTGCAAATGGTCTCCAGAACTTGCTGCAGCTTGTGAAGTTTGGAAAGAAATTAAATTTGAATTTGAGACTATTGACAAACTTTAA
            Oedogonium_cardiacum  ---------------------------------------ATGGCTCCACAAACAGAAACTAGAGCAGGTGCTGGGTTTAAGGCCGGCGTAAAAGATTATCGATTAACTTATTATACGCCAGACTACATTGTTAAAGATACTGATATTCTTGCAGCTTTCCGTATGACTCCACAACCTGGTGTTCCACCAGAAGAGTGTGGTGCTGCAGTAGCGGCAGAGTCTTCAACAGGAACATGGACTACAGTATGGACTGATGGTTTAACTAGTTTAGACCGTTATAAAGGTCGATGCTATGATATTGAGCCTGTACCAGGTGAAGAAAACCAGTATATTGCATATGTAGCATACCCACTAGACTTGTTTGAAGAAGGTTCAGTAACAAACCTATTTACATCTATCGTAGGAAACGTATTCGGATTCAAAGCTTTACGTGCACTACGTTTAGAAGATTTACGTATTCCAGCTGCTTATGCTAAAACTTTCCAAGGTCCACCACACGGTATTCAAGTTGAACGTGATAAACTGAACAAATATGGACGTGGTTTACTAGGTTGTACAATTAAACCTAAACTAGGTCTTTCTGCTAAAAACTATGGTCGTGCTGTTTACGAATGTTTACGTGGCGGTCTAGACTTTACTAAAGACGATGAAAACGTTAACTCACAACCATTCATGCGTTGGAGAGACCGTTTCCTATTTGTAGCAGAGGCTATCTATAAAGCTCAATCAGAAACAGGTGAAATTAAAGGGCATTATTTAAATGCAACTGCTGGAACTTGTGAAGAAATGCTTAAACGTGCAGTATGTGCAAAAGAACTAGGTGTACCTATTATTATGCACGACTACTTAACTGGAGGTTTCACTGCTAACACTAGCCTTTCAAATTACTGTCGTGACCACGGACTTCTTCTACACATTCACCGTGCTATGCACGCAGTTATTGACCGTCAGCGAAATCACGGAATCCACTTCCGTGTGCTAGCGAAAGCACTACGTATGTCTGGTGGTGACCACTTACACTCTGGTACTGTAGTAGGTAAATTAGAAGGTGAACGTGAAGTAACTTTAGGTTTTGTTGACCTAATGCGTGACGATTATATTGAAAAAGATCGTAGCCGTGGTATTTACTTTACACAAGATTGGGTTTCATTACCAGGTGTTATGCCAGTTGCTTCAGGTGGTATCCACGTATGGCACATGCCTGCTCTTGTTGAAATTTTCGGTGATGATGCTTGTCTACAATTCGGTGGTGGTACATTAGGTCACCCATGGGGTAACGCTCCAGGTGCTGCTGCTAACCGTGTAGCTTTAGAAGCTTGTACTCAAGCTCGTAACGAAGGTAGAGATTTAGCGAGAGAAGGTGGTGATGTTATCCGTGCAGCGTGCAAATGGTCTCCAGAACTTGCTGCTGCTTGTGAAGTTTGGAAAGAAATTAAATTTGAATTTGAAACTATTGACAAACTTTAA
          Oogamochlamys_gigantea  ---------------------------------------ATGGTCCCACAAACTGAAACTAGAGCGGGTGCTGGCTTTAAAGCAGGTGTTAAAGATTATCGTTTAACTTACTACACACCTGATTATGTTGTAAAAGATACTGATATTCTAGCAGCATTCCGTATGACTCCTCAACCAGGTGTTCCTCCTGAAGAATGTGGTGCTGCTGTTGCTGCAGAATCATCAACTGGAACTTGGACAACTGTATGGACTGACGGTTTAACTAGCTTAGATCGTTATAAAGGTCGTTGTTATGATATCGAACCTGTTCCTGGTGAAGATAATCAATATATTGCATATGTTGCTTATCCTATTGATTTATTTGAAGAAGGTTCAGTAACAAACTTATTTACTTCTATTGTTGGTAACGTTTTTGGTTTCAAAGCTCTTCGTGCTCTTCGTTTAGAGGATCTTCGTATCCCTCCAGCATACGTGAAAACTTTTGAAGGACCTCCACACGGTATCCAGGTAGAACGTGATAAACTAAACAAATATGGTCGCGCTTTATTAGGTTGTACAATCAAACCAAAACTTGGTCTTTCTGCAAAAAACTACGGTCGAGCTGTTTATGAATGTTTACGTGGTGGTTTAGATTTTACAAAAGATGACGAAAACGTAAACTCTCAACCATTTATGCGTTGGAGAGATCGTTTCCTTTTCGTTGCAGAAGCAATCTATAAAGCTCAAGCAGAAACTGGTGAAGTAAAAGGTCACTATTTAAATGCTACAGCTGGAAATGCTGATGAAATGATCAAACGTGCTGTTTGTGCTAAAGAATTAGGTGTACCTATTATTATGCATGACTACTTAACAGGTGGTTTCACAGCAAATACTTCATTATCTCACTATTGTCGTGATAATGGTCTATTACTTCACATTCACCGTGCAATGCACGCTGTTATTGACCGTCAAAGAAACCACGGTATTCACTTCCGTGTTTTAGCAAAAGCTCTTCGTATGTCTGGTGGTGACCACCTTCACTCTGGAACTGTTGTAGGTAAACTAGAAGGTGAACGTGAGGTTACTCTAGGTTTCGTTGATTTAATGAGAGATGATTATATTGAAAAAGATCGTAGCCGTGGTATTTATTTTACACAAGATTGGGTTTCTCTTCCAGGTGTTATGCCAGTTGCTTCTGGTGGGATTCACGTATGGCACATGCCAGCTCTTGTTGAAATTTTCGGTGATGACGCTTGTTTACAGTTCGGAGGTGGAACTCTTGGTCACCCTTGGGGAAATGCTCCAGGTGCTGCAGCTAACCGTGTTGCTCTAGAAGCTTGTGTTCAAGCTCGTAACGAGGGCCGTGACCTTGCTCGTGAAGGTGGAGATGTAATTCGCTCAGCTTGCAAATGGTCTCCAGAATTAGCAGCTGCTTGTGAAGTTTGGAAAGAAATCAAATTTGAATTTGAAACTATTGATAAACTTTAA
          Ourococcus_multisporus  ---------------------------------------ATGGTTCCTCAAACTGAAACTCGAGCAGGTGCTGGATTCAAAGCTGGTGTAAAAGATTACCGCTTAACTTACTACACTCCTGATTACGTTGTAAAAGATACTGATATTTTAGCTGCATTCCGTATGACTCCACAACCAGGTGTTCCACCTGAAGAGTGTGGTGCAGCTGTAGCAGCTGAATCTTCAACTGGTACTTGGACAACTGTATGGACTGACGGTTTAACAACTTTAGACCGTTACAAAGGGCGTTGTTATGATATCGAACCTGTTGCAGGTGAAGACAATCAATACATCGCATATGTTGCTTACCCAATCGACTTATTCGAAGAAGGTTCAGTAACTAACTTATTTACTTCAATCGTAGGTAACGTTTTTGGTTTCAAAGCTTTACGTGCTTTACGTTTAGAAGACCTTCGTATTCCTCCAGCTTACGTTAAAACTTTCGAAGGACCTCCTCATGGTATCCAAGTTGAGCGTGATAAATTAAATAAATATGGTCGTGGTCTTTTAGGTTGTACAATTAAACCTAAATTAGGTTTATCAGCTAAAAACTACGGACGTGCTGTTTACGAATGTTTACGTGGTGGTTTAGATTTCACAAAGGACGACGAAAACGTAAACTCACAACCATTCATGCGTTGGAGAGACCGTTTCTTATTCGTTGCTGAAGCTATCTACAAAGCACAAGCGGAAACTGGTGAAATTAAAGGTCACTACTTAAACGCTACTGCAGGTACTTGCGAAGAGATGTTAAAACGTGCTCAATGTGCTAAAGATATCGGTGTACCTATTATTATGCACGACTACTTAACAGGTGGTTTCACTGCTAACACTTCTTTATCTCACTTCTGTCGTGATAACGGTTTATTATTACACATTCACCGTGCTATGCACGCTGTAATCGACCGTCAACGTAACCACGGTATTCACTTCCGTGTTTTAGCTAAAGCATTACGTATGTCAGGTGGTGACCACTTACACTCAGGTACTGTTGTAGGTAAATTAGAAGGTGAACGTGAAGTTACTTTAGGTTTCGTAGACTTAATGCGTGATGATTACATTGAAAAAGACCGTAGCCGTGGTATCTACTTCACTCAAGACTGGTGTTCAATGGGTGGTGTTATGCCTGTTGCTTCTGGTGGTATCCACGTATGGCACATGCCTGCTCTTGTTGAGATTTTCGGTGACGACGCATGTCTTCAATTCGGTGGTGGTACATTAGGTCACCCTTGGGGTAACGCTCCAGGTGCTGTTGCAAACCGTGTTGCTTTAGAAGCTTGTACTCAAGCTCGTAACGAAGGTCGTGACTTAGCTCGTGAAGGTGGTGACGTAATCCGTTCAGCTTGTAGATGGAGTCCTGAACTTGCTGCAGCTTGTGAAGTTTGGAAAGAAATTAAGTTCGAATTCGAAACTATCGACAAACTATAA
           Palmellopsis_texensis  ---------------------------------------ATGGCCCCACAAACTGAAACTAGAGCAGGTGCTGGATTTAAAGCAGGTGTTAAAGATTATCGTTTAACGTACTATACACCTGATTACATTGTTAAAGATACTGATATTCTTGCAGCATTCCGTATGACACCACAACCAGGTGTTCCACCAGAAGAATGTGGTGCAGCGGTTGCAGCTGAATCTTCAACAGGTACTTGGACAACAGTATGGACTGATGGTTTAACTAGCTTAGACCGTTACAAAGGTCGTTGCTATGATATTGAGCCTGTACAAGGTGAAGAAAATCAATACATTGCTTATGTTGCTTACCCTATCGATCTATTCGAAGAAGGTTCTGTAACTAACTTATTTACTTCAATTGTAGGTAACGTATTTGGTTTCAAAGCTCTTCGTGCACTACGTTTAGAAGATCTTCGTATTCCTGCTGCTTATGCTAAAACATTTGAAGGACCTCCACATGGTATTCAAGTTGAACGTGACAAACTAAACAAATACGGACGTGCTTTATTAGGTTGTACAATCAAACCTAAACTGGGCTTATCTGCTAAAAACTATGGTCGTGCTGTTTATGAATGTTTACGCGGTGGTCTTGATTTTACCAAAGATGACGAAAACGTTAACTCACAACCTTTCATGCGTTGGAGAGACCGTTTCCTTTTCGTAGCTGAAGCTTGCTACAAAGCTCAAGCAGAAACAGGAGAAGTAAAAGGCCATTACTTAAATGCAACAGCTGGGAACGCAGATGAAATGATCAAACGTGCTGTTTGTGCTAAAGAATTAGGGGTACCTATTATTATGCATGACTATTTAACAGGTGGTTTCACTGCTAACACTTCATTATCTCACTTCTGTCGTGATAATGGTCTATTATTACACATTCACCGTGCTATGCACGCTGTTATTGACCGTCAAAGAAATCACGGTATTCACTTCCGTGTTTTAGCTAAAGCTCTTCGTATGTCAGGTGGTGACCACCTTCACTCTGGTACTGTTGTAGGTAAATTAGAAGGTGAACGTGAAGTTACTTTAGGTTTCGTTGATTTAATGAGAGACGATTACATTGAAAAAGATCGTAGCCGTGGTATCTATTTCACTCAAGATTGGGTTTCAATGGGTGGTGTTATGCCAGTAGCTTCTGGTGGTATTCACGTTTGGCACATGCCAGCTCTTGTTGAAATTTTCGGTGATGACGCTTGTTTACAATTTGGTGGTGGTACTCTAGGTCACCCTTGGGGTAACGCACCTGGTGCAGCAGCTAACCGTGTAGCTCTGGAAGCTTGTGTTCAAGCACGTAACGAAGGTCGTGACCTTGCTCGTGAAGGTGGTGACGTTATTCGTTCAGCTTGTAAATGGTCTCCAGAACTGGCAGCAGCTTGTGAGGTGTGGAAGGAGATCAAGTTTGAATTTGAAACAATTGATAAACTATAA
         Parallela_transversalis  ---------------------------------------ATGGTTCCACAAACTGAAACAAAAGCTGGTGCTGGATTTAAAGCAGGTGTAAAAGATTACCGTCTAACATATTACACTCCAGACTACATCGTTAAAGATACAGATATTTTAGCGGCATTCCGTATGACTCCTCAACCAGGTGTTCCTGCAGAGGAATGTGGTGCGGCAGTAGCAGCTGAATCATCAACTGGTACTTGGACAACTGTATGGACTGATGGTCTTACAAGCCTTGATCGCTACAAAGGTCGTTGCTACGATATCGAGCCAGTACAAGGTGAAGACAACAGCTACATCGCCTATGTTGCTTACCCTCTAGATCTTTTTGAAGAAGGTTCTGTAACTAACCTATTCACTTCAATCGTAGGTAACGTATTTGGTTTCAAAGCCTTACGTGCTCTACGTCTAGAAGATCTTCGTATCCCACCAGCTTACGTAAAAACTTTCCAAGGGCCTCCTCATGGTATCCAAGTTGAGCGTGACAAACTAAACAAATATGGTCGTGGGCTTCTTGGATGCACTATTAAACCGAAGCTAGGTCTGTCTGCCAAGAACTACGGACGTGCTGTTTACGAATGCCTACGTGGCGGTCTAGACTTCACAAAGGACGATGAGAACGTGAACTCACAACCATTTATGCGTTGGAGAGACCGTTTCAGCTTCGTAGCTGAAGCTCTTTACAAAGCACAATCTGAAACAGGTGAGATCAAAGGTCACTACCTAAACGCAACTGCAGGTACGTCTGATGAAATGATCAAACGTGCTCAGTTTGCTAAAGAACTAGGTGTACCTATCATTATGCACGATTACCTAACAGGTGGTTTCACAGCAAACACTACTCTAGCACACTTCTGCCGTGACAACGGTCTTCTTCTACACATCCACCGTGCGATGCACGCTGTAATCGACCGTCAAAGAAACCACGGTATTCACTTCCGTGTTCTAGCTAAAGCTCTACGTCTTTCTGGTGGTGACCACTTACACTCAGGAACTGTAGTAGGTAAACTAGAAGGTGAACGTGAAGTAACACTAGGTTTCGTTGACCTAATGCGTGATGACTACATCGAAAAAGATCGTAGCCGTGGTGTTTACTTCACTCAAGACTGGGTTTCACTTCCAGGTGTTATGCCAGTAGCTTCAGGTGGTATTCACGTATGGCATATGCCAGCTCTAGTAGAAATCTTCGGTGATGACGCGTGTCTACAATTTGGTGGAGGTACCCTTGGTCACCCTTGGGGTAACGCTCCTGGTGCTGCAGCTAACCGTGTAGCTCTAGAAGCTTGTACTCAAGCTCGTAACGAAGGACGTGATCTTGCACGTGAAGGTGGAGACGTAATCCGTTCTGCTTGCAAATGGAGTCCAGAACTAGCTGCAGCTTGTGAAGTGTGGAAGGAGATTAAGTTCGAATTCGATACGATTGACAAACTATAG
               Pediastrum_duplex  ---------------------------------------ATGGTTCCACAAACTGAAACTAGAGCCGGTGCAGGATTTAAAGCTGGTGTAAAAGACTATCGTCTTACTTACTACACTCCAGATTATGTTGTAAAAGATACTGATATTTTAGCTGCATTCCGTATGACTCCTCAACCAGGAGTTCCGGCTGAAGAGTGTGGAGCAGCTGTAGCTGCAGAATCTTCAACTGGTACTTGGACAACTGTATGGACAGATGGTTTAACTAGCTTAGACCGTTATAAAGGACGTTGTTACGACATCGAGCCAGTTGCTGGTGAAGACAACCAATACATTGCGTATGTTGCTTACCCAATTGACCTTTTTGAAGAAGGTTCAGTAACAAACTTATTCACTTCAATTGTAGGAAACGTATTTGGTTTCAAAGCTTTACGTGCTTTACGTTTAGAAGACCTTCGTATTCCTCCTGCTTATGCAAAAACATTCGTAGGACCTCCACACGGTATCCAAGTTGAAAGAGACAAACTTAACAAATATGGGCGTGGTTTATTAGGTTGTACAATTAAACCAAAATTAGGTTTATCTGCAAAAAACTATGGACGTGCAGTATACGAATGTTTACGTGGGGGTCTTGACTTCACTAAAGATGACGAAAACGTAAACTCACAACCATTCATGCGTTGGAGAGACCGTTTCTTATTCGTAGCAGAAGCAATCTACAAAGCTCAAGCTGAAACAGGTGAAATTAAAGGGCACTATTTAAATGCTACTGCAGGTACTTGTGAAGAAATGCTAAAACGTGCTCAATGTGCTAAAGAATTAGGTGTACCTATTATTATGCATGACTATTTAACAGGTGGGTTCACTGCAAACACTTCTTTAGCAGTGTACTGTCGTGACCACGGTCTTTTATTACACATTCACCGTGCTATGCACGCTGTAATTGACCGTCAAAGAAACCACGGTATTCACTTCCGTGTTTTAGCAAAAGCTTTACGTATGTCTGGTGGAGACCACCTTCACTCAGGTACTGTAGTAGGAAAATTAGAAGGGGAACGTGAAGTAACTTTAGGTTTCGTAGACTTAATGCGTGATGACTACATTGAAAAAGACCGTAGCCGTGGTATTTATTTCACTCAAGACTGGTGTTCTATGAGTGGAGTTATGCCTGTAGCTTCAGGTGGTATTCACGTTTGGCACATGCCAGCTTTAGTTGAAATCTTTGGAGATGATGCTTGTTTACAATTCGGTGGTGGTACTTTAGGTCACCCTTGGGGGAATGCTCCAGGTGCTGTAGCAAACCGTGTTGCTTTAGAAGCTTGTACTCAAGCTCGCAACGAAGGTCGTGACTTAGCTCGTGAAGGTGGAGATGTTATTCGCTCAGCTTGTAAATGGAGTCCTGAATTAGCAGCGGCTTGTGAAGTTTGGAAAGAAATTAAATTTGAATTCGAAACTATCGACAAACTTTAA
           Phacotus_lenticularis  ---------------ATGTATATTTTTTTAACAAAAAATATGGTGCCTCAAACAGAAACGCGCGCTGGCGCTGGGTTTAAAGCTGGTGTAAAAGACTACCGTCTTACTTACTACACTCCTGATTACATTGTAAAAGATACTGATATTCTTGCTGCATTCCGTATGACTCCACAACCAGGTGTTCCACCTGAAGAGTGTGGTGCTGCTGTTGCTGCTGAATCATCAACAGGTACTTGGACAACTGTATGGACTGACGGTTTAACAAGTCTTGACCGTTACAAAGGTCGTTGTTATGACATCGAACCTGTACCAGGTGAAGATAACCAGTACATCGCATACGTAGCATACCCACTAGACTTATTTGAAGAAGGTTCTGTAACAAACATGTTCACTTCAATTGTAGGTAACGTATTTGGTTTCAAAGCGTTACGTGCTCTACGTCTAGAAGACCTTCGTATTCCTGTAGCTTACGCTAAAACATTCTCTGGACCTCCACACGGTATCCAAGTAGAACGTGACAAAATTAACAAATACGGTCGTGGTCTTTTAGGTTGTACAATTAAACCAAAATTAGGTTTATCTGCTAAAAACTACGGTCGTGCTGTTTATGAGTGTTTACGTGGTGGTTTAGACTTCACAAAAGACGACGAAAACGTAAACTCACAGCCATTCATGCGTTGGCGTGACCGTTTCCTTTTCGTAACAGAAGCTATTTACAAAGCTCAAGCAGAAACGGGTGAAGTAAAAGGTCACTACTTAAATGCTACAGCTGGTACTGCTGAAGAAATGTTAAAGCGTGCACAATGTGCTAAAGAATTTGGTGTACCAATTATTATGCACGACTACTTAACAGGTGGTTTTACTGCTAACACTTCATTAGCTAACTTCTGTCGTGATGAAGGTCTTTTACTACACATTCACCGTGCTATGCACGCTGTAATTGACCGTCAACGTAACCACGGTATTCACTTCCGTGTTCTAGCTAAAGCACTACGTATGTCAGGTGGTGACCACCTACACTCTGGTACTGTTGTAGGTAAGTTAGAGGGTGAACGTGAAGTAACATTAGGTTTCGTAGACTTAATGCGTGACGACTACATTGAAAAAGATCGTAGCCGTGGTATTTACTTCACTCAAGACTGGGCTTCAATGCCAGGTGTAATGCCAGTAGCTTCTGGTGGTATTCACGTATGGCACATGCCAGCTCTAGTAGAAATCTTCGGTGATGACGCTTGTCTTCAATTCGGTGGTGGTACGTTAGGTCACCCATGGGGTAACGCCCCTGGTGCTGTAGCTAACCGTGTTGCTCTTGAGGCTTGTACTCAAGCTCGTAACGAAGGTCGTGATTTAGCACGTGAAGGCGGTGATGTAATCCGCTCAGCTTGCAAATGGTCACCAGAATTAGCTGCAGCCTGTGAAGTTTGGAAAGAAATTAAGTTTGAATTCGACACAATTGATAAACTATAA
              Pleodorina_starrii  ---------------------------------------ATGGTTCCACAAACAGAAACTAAAGCAGGTGCTGGGTTCAAAGCCGGTGTAAAAGACTATCGTTTAACATACTACACACCTGATTACGTAGTAAAAGATACTGATATTTTAGCAGCATTCCGTATGACTCCACAACCAGGTGTTCCACCAGAAGAATGTGGTGCTGCTGTAGCTGCTGAATCTTCAACAGGTACTTGGACAACTGTATGGACAGACGGTTTAACAAGCCTTGATCGATACAAAGGTCGTTGTTATGACATCGAGCCTGTTCCAGGTGAAGACAACCAGTACATTGCTTATGTTGCTTACCCGATCGACTTATTCGAAGAAGGTTCAGTAACAAACATGTTCACTTCTATTGTAGGTAACGTATTCGGTTTCAAAGCTCTACGTGCTTTACGTCTTGAAGACCTTCGTATTTCACCTGCTTACGTTAAAACATTCCAAGGTCCGCCTCATGGTATTCAGGTTGAACGTGACAAATTAAACAAATATGGTCGTGGTCTTTTAGGTTGTACAATCAAACCTAAATTAGGTCTTTCAGCTAAAAACTACGGTCGTGCTGTTTACGAATGTTTACGTGGTGGTTTAGACTTTACTAAAGACGATGAAAACGTTAACTCACAACCATTCATGCGTTGGAGAGACCGTTTCCTTTTCGTAGCTGAAGCTATTTATAAAGCACAATCAGAAACAGGTGAAGTAAAAGGACACTACTTAAACGCTACAGCTGGTACATGCGAAGAAATGTTAAAACGTGCTCAATGTGCTAAAGAATTAGGCGTACCTATCATCATGCATGACTACTTAACTGGTGGTTTTACAGCTAACACATCATTAGCTTCTTACTGTCGTGATAATGGTCTTTTATTACACATCCACCGTGCTATGCACGCGGTTATTGACCGTCAACGTAACCACGGTATTCACTTCCGTGTTCTAGCTAAAGCTCTTCGTATGTCTGGTGGTGATCACCTTCACTCAGGTACTGTTGTAGGTAAACTAGAAGGTGAACGTGAAGTAACTCTAGGTTTCGTAGACTTAATGCGTGACGACTATATCGAAAAAGATCGTAGCCGTGGTATTTACTTCACTCAAGACTGGTGTTCAATGCCAGGCGTAATGCCAGTTGCTTCTGGCGGTATTCACGTATGGCACATGCCAGCTCTTGTAGAAATCTTCGGCGATGACGCTTGTCTTCAGTTCGGTGGTGGAACACTAGGCCACCCATGGGGTAACGCACCAGGTGCTGCTGCTAACCGTGTAGCTCTTGAAGCTTGTACTCAAGCACGTAACGAAGGTCGTGATCTTGCTCGCGAAGGTGGCGATGTAATCCGCTCAGCTTGTAAATGGTCTCCTGAACTTGCTGCAGCTTGTGAAGTTTGGAAAGAAATCAAATTTGAATTTGATACTATTGACAAACTTTAA
          Protosiphon_botryoides  ---------------------------------------ATGGTTCCACAAACTGAAACAAGAGCAGGTGCAGGCTTTAAAGCTGGTGTAAAAGATTACCGTTTAACGTACTACACTCCAGACTACGTTGTTAAAGACACTGATATCTTAGCTGCTTTCCGTATGACTCCACAACCTGGTGTTCCACCTGAAGAGTGTGGTGCTGCTGTAGCTGCTGAATCATCAACAGGTACTTGGACAACTGTATGGACAGACGGTTTAACTAGTTTAGACCGTTACAAAGGTCGTTGTTACGACATCGAGCCAGTTCCAGGTGAAGACAACCAATACATTGCTTATGTTGCTTACCCAATCGACTTATTCGAAGAAGGTTCAGTAACGAACATGTTTACTTCAATCGTAGGTAACGTATTTGGTTTCAAAGCGTTACGTGCATTACGTTTAGAGGACTTACGTATTCCTCCAGCTTACGTTAAAACATTCGCTGGTCCTCCACACGGTATTCAGGTAGAACGTGACAAATTAAACAAATATGGTCGTGGTTTATTAGGTTGTACAATTAAACCAAAATTAGGTCTTTCAGCTAAAAACTACGGTCGTGCTGTTTACGAATGTTTACGTGGTGGTTTAGATTTCACTAAGGATGATGAAAACGTAAACTCACAACCATTCATGCGTTGGAGAGACCGTTTCTTATTCGTAGCTGAAGCTATCTACAAATCTCAAGCTGAAACTGGTGAGGTTAAAGGTCACTACTTAAACGCTACTGCTGGTACTGCAGAAGAAATGTTAAAACGTGCACAATGTGCTAAAGACTTCGGTGTACCGATCATTATGCATGACTATTTAACAGGTGGTTTTACAGCTAACACTTCATTAGCTTTATACTGTCGTGACCACGGTTTATTATTACACATTCACCGTGCTATGCACGCTGTAATTGACCGTCAAAGAAACCACGGTATCCACTTCCGTGTATTAGCTAAAGCTTTACGTATGTCAGGTGGTGACCACTTACACTCAGGTACTGTAGTAGGTAAATTAGAAGGTGAACGTGAAGTAACATTAGGTTTCGTAGACTTAATGCGTGATGACTACATCGAAAAAGACCGTAGCCGTGGTATTTACTTCACTCAAGACTGGTGTTCAATGCCAGGTGTAATGCCAGTTGCTTCAGGTGGTATTCACGTATGGCACATGCCAGCTTTAGTTGAAATCTTCGGTGATGACGCTTGTTTACAGTTCGGTGGTGGTACATTAGGTCACCCTTGGGGTAACGCACCTGGTGCTGTTGCTAACCGTGTAGCTCTTGAAGCATGTACACAAGCTCGTAACGAAGGTCGTGACCTTGCTCGCGAGGGTGGTGACGTAATCCGTTCAGCTTGTAAATGGTCTCCAGAATTAGCAGCTGCTTGTGAAGTATGGAAAGAGATCAAGTTTGAATTCGATACTATCGACACATTATAA
  Pseudomuriella_schumacherensis  ---------------------------------------ATGGTTCCTCAAACTGAAACTAAAACAGGTGCTGGATTTAAAGCCGGTGTTAAAGACTACCGTTTAACTTACTACACTCCTGATTACGTAGTAAAAGAAACAGACATTCTAGCTGCATTCCGTATGACTCCTCAACCAGGTGTTCCTGCAGAAGAGTGTGGTGCCGCTGTAGCAGCTGAATCTTCAACTGGTACTTGGACAACTGTATGGACTGATGGTTTAACAAGCTTAGACCGTTACAAAGGACGTTGTTACGATATCGAGCCAGTTCCTGGTGAAGACAACCAATACATTGCGTATGTTGCTTACCCAATTGACCTTTTTGAAGAAGGTTCAGTAACAAACCTATTCACTTCAATTGTAGGAAACGTATTCGGTTTCAAAGCTCTTCGTGCACTTCGTCTAGAAGATCTTCGTATTCCTCCAGCTTACGTTAAAACTTTCCAAGGACCTCCACACGGGATCCAATCTGAACGTGACAAACTAAACAAATACGGACGTAGTTTATTAGGTTGTACAATCAAACCTAAATTAGGTTTATCAGCTAAAAACTACGGACGTGCTGTTTACGAGTGTTTACGTGGTGGTCTTGACTTTACAAAAGACGACGAAAACGTAAACTCACAACCATTCATGCGTTGGAGAGACCGTTTCCTTTTCGTAGCTGAAGCTATCTACAAATCACAAGCTGAAACTGGTGAAATCAAAGGACACTACTTAAACGCTACTGCAGGAACTTGCGAAGAGATGCTTAAACGTGCTCGATGTGCTAAAGACTTAGGTGTACCTATCATCATGCACGACTACCTAACAGGTGGTTTTACAGCTAACACTTCATTAGCTCATTACTGTCGTGACGAAGGTCTTTTACTTCATATCCACCGTGCAATGCACGCGGTTATCGACCGTCAAAGAAACCACGGTATGCACTTCCGTGTTCTAGCTAAAGCTCTACGTTTATCAGGTGGTGACCACCTTCACTCTGGAACTGTAGTTGGTAAACTAGAAGGTGAACGTGAAGTTACTTTAGGTTTCGTAGACTTAATGCGTGACGATTACATTGAAAAAGACCGTAGCCGTGGTATCTACTTCACTCAAGACTGGGTTTCTATGGGTGGTGTTTTCCCAGTTGCTTCTGGTGGTATTCACGTATGGCACATGCCAGCTCTAGTTGAAATCTTCGGTGATGACGCTTGTCTTCAGTTCGGTGGTGGTACATTAGGTCACCCATGGGGTAACGCTCCAGGTGCTGTAGCTAACCGTGTAGCTTTAGAAGCTTGTGTTCAAGCTCGTAACGAAGGTCGTGACTTAGCTCGCGAAGGTGGAGATGTTATCCGCTCAGCTTGCAAATGGTCTCCTGAATTAGCTGCTGCTTGTGAAGTTTGGAAAGAAATTAAGTTTGAATTCGAAACTATCGACAAACTATAA
              Rotundella_rotunda  ---------------------------------------ATGGTTCCACAAACTGAAACTAAAGCCGGTGCTGGATTTAAAGCTGGTGTTAAAGACTATCGTTTAACATACTACACTCCAGATTACGTTGTAAAAGAAACTGATATTTTAGCAGCATTCCGTATGACTCCTCAACCAGGTGTTCCTCCAGAAGAGTGTGGTGCCGCTGTAGCAGCTGAATCATCAACTGGTACTTGGACAACTGTATGGACAGATGGATTAACAACTCTTGACCGTTACAAAGGTCGTTGTTATGATATCGAACCTGTTGCAGGAGAAGACAACCAATTTATTGCTTATGTAGCATACCCAATTGACCTTTTTGAAGAAGGATCAGTAACTAACTTATTCACTTCAATTGTAGGTAACGTATTTGGTTTCAAAGCTCTTCGTGCTCTTCGTTTAGAAGATCTTCGTATCCCTCCAGCTTACGTTAAAACGTTCCAAGGACCTCCTCACGGAATCCAAGTTGAACGTGACAAACTAAACAAATATGGGCGTGGACTTTTAGGTTGTACGATCAAACCTAAATTAGGTTTATCAGCTAAAAACTACGGACGTGCTGTTTACGAATGTTTACGTGGTGGTTTAGACTTCACGAAAGATGACGAAAACGTTAACTCACAACCATTCATGCGTTGGAGAGACCGTTTCTTATTCGTTGCTGAAGCTACTTACAAAGCTCAAGCTGAAACTGGTGAAATTAAAGGTCACTACTTAAATGCTACAGCTGGTACTTGTGAAGAAATGTTAAAACGTGCTCAATGTGCTAAAGAATTTGGTGTACCAATTATTATGCATGACTACTTAACTGGTGGATTTACTGCAAACACTTCTTTAGCTCACTACTGTCGTGATAACGGATTATTATTACACATTCACCGTGCAATGCACGCTGTAATTGACCGTCAAAGAAACCACGGTATTCACTTCCGTGTTTTAGCGAAAGCTCTTCGTTTATCTGGTGGTGACCACCTTCACTCTGGTACTGTAGTAGGTAAATTAGAAGGTGAACGTGAAGTTACTTTAGGTTTCGTAGACTTAATGCGTGATGATTACGTTGAAAAAGACCGTAGCCGTGGTATTTACTTTACTCAAGACTGGGCTTCTATGGGTGGTGTTATGCCAGTTGCTTCTGGTGGTATTCACGTATGGCACATGCCAGCTTTAGTTGAAATCTTTGGTGATGACGCATGTTTACAATTCGGTGGAGGTACTTTAGGCCACCCGTGGGGAAATGCCCCTGGAGCTGTAGCTAACCGTGTAGCTTTAGAAGCTTGTACTCAAGCTCGTAATGAAGGACGCGATCTAGCTCGTGAAGGTGGAGATGTTATTCGTTCTGCATGTAAATGGAGTCCTGAATTAGCAGCTGCTTGTGAAGTTTGGAAAGAAATTAAATTCGAATTCGAAACAATCGATAAACTTTAA
            Scenedesmus_obliquus  ---------------------------------------ATGGTTCCTCAAACAGAAACAAGAGCAGGTGCTGGATTCAAAGCCGGTGTTAAAGATTATCGTTTAACATATTACACTCCAGATTACGTTGTAAAAGATACTGATATTTTAGCAGCATTCCGTATGACTCCACAACCAGGTGTTCCACCTGAAGAATGTGGTGCAGCTGTTGCAGCTGAATCATCAACAGGTACTTGGACAACTGTATGGACTGATGGTCTTACTACATTAGACCGTTACAAAGGTCGTTGTTATGATATCGAGCCGGTACCAGGTGAAGACAACCAATACATTGCTTATGTAGCATACCCTATTGACCTTTTTGAAGAAGGATCAGTAACTAACTTATTCACTTCAATCGTAGGAAACGTATTTGGTTTCAAAGCTCTTCGTGCATTACGTTTAGAAGATTTACGTATCCCTCCTGCTTACGTTAAAACATTCCAAGGACCTCCACATGGTATTCAGGTTGAACGTGACAAATTAAACAAATACGGTCGTGGTTTATTAGGTTGTACTATTAAACCGAAATTAGGTTTATCAGCTAAAAACTATGGACGTGCTGTTTACGAATGTTTACGTGGTGGTTTAGATTTTACAAAAGATGACGAAAACGTAAACTCACAACCATTCATGCGTTGGAGAGACCGTTTCTTATTCGTTGCTGAAGCTACTTACAAAGCTCAGTCTGAAACTGGTGAAATTAAAGGTCACTACTTAAACGCTACTGCTGCTACTTGTGAAGAAATGTTAAAACGTGCTCAATGTGCTAAAGAATTAGGTGTACCTATTATTATGCATGACTACTTAACAGGTGGTTTTACAGCAAACACTTCATTATCTTCTTACTGTCGTGATCATGGTTTATTATTACACATTCACCGTGCTATGCACGCTGTAATTGACCGTCAAAGAAACCACGGTATTCACTTCCGTGTATTAGCTAAAGCTCTTCGTCTGTCAGGTGGTGACCACTTACACTCAGGAACTGTAGTTGGTAAATTAGAAGGTGAACGTGAAGTTACTTTAGGTTTCGTAGACTTAATGCGTGATGACTACATCGAAAAAGACCGTAGCCGTGGTATTTACTTCACTCAAGACTGGTGTTCTATGGGTGGTACTATGCCAGTTGCTTCTGGTGGTATTCACGTATGGCACATGCCAGCTTTAGTTGAAATCTTTGGTGATGACGCTTGTTTACAATTCGGTGGAGGTACTTTAGGACACCCTTGGGGTAACGCTCCTGGTGCTGTTGCTAACCGTGTTGCTTTAGAAGCTTGTACTCAAGCTCGTAACGAAGGTCGTGATTTAGCTCGTGAAGGTGGTGATGTTATCCGCTCAGCTTGTAAATGGTCTCCAGAATTAGCTGCTGCTTGTGAAGTTTGGAAAGAAATCAAATTTGAATTTGAAACTATTGACAAACTATAA
          Schizomeris_leibleinii  ---------------------------------------ATGGTTCCACAAACTGAAACCAAAGCAGGTGCTGGCTTCAAAGCAGGTGTAAAAGATTATAGATTAACTTACTATACACCAGATTATATCGTTAAAGATACAGATATTCTTGCTGCTTTCCGTATGACTCCTCAACCTGGTGTTCCTCCAGAAGAGTGTGGTGCTGCGGTAGCTGCTGAATCTTCAACAGGTACTTGGACTACTGTATGGACAGATGGTCTTACAAGTTTAGATCGTTATAAAGGTCGCTGTTATGATATCGAACCAGTACAAGGCGAAGAAAATCAATACATCGCTTATGTTGCTTACCCATTAGATCTATTTGAAGAGGGGTCAGTAACTAACTTATTCACTTCTATTGTTGGTAACGTATTTGGATTTAAAGCATTAAGAGCTTTACGTTTAGAGGATCTTCGTATTCCTCCAGCATACGTTAAAACTTTCCAAGGACCTCCACATGGTATCCAGGTTGAGCGTGACAAATTAAACAAATATGGTCGTGGTCTTTTAGGATGTACGATTAAACCAAAATTAGGTTTATCAGCTAAAAACTACGGACGTGCTGTTTATGAATGTTTACGTGGTGGTTTAGATTTTACGAAAGATGACGAAAACGTAACATCACAACCTTTTATGCGTTGGAGAGACCGTTTCAGTTTCGTTGCTGAAGCTATTTACAAAGCACAAGCAGAAACAGGTGAAATTAAAGGTCACTACTTAAATACTACAGCTGGTACTTGTGATGAAATGTTAAAACGTGCTGAGTGTGCTAAAGAATTAGGTGTACCTATCGTTATGCACGATTACTTAACTGCAGGTTTCACGTCTAACACTTCATTAGCTCATTACTGTCGTGATAATGGTCTTTTATTACACATTCACCGTGCTATGCACGCTGTAATTGACCGTCAACGTAACCATGGTATTCACTTCCGTGTTCTTGCTAAAGCATTAAGAATGTCTGGTGGTGACCACTTACACTCTGGTACTGTTGTAGGTAAATTAGAGGGTGAGCGTGAAGTAACATTAGGTTTCGTAGACTTAATGCGTGATGACTACGTTGAAAAAGATCGTAGCCGTGGTATTTATTTCACTCAAGATTGGTCTTCAATGCCAGGTGTAATGCCAGTTGCTTCAGGTGGTATTCACGTATGGCACATGCCAGCTTTAGTTGAAATTTTCGGTGATGATGCTTGTTTACAGTTTGGTGGTGGTACATTAGGTCACCCTTGGGGTAATGCACCGGGGGCGGCTGCAAACCGTGTAGCTCTTGAAGCTTGTACTCAAGCTCGTAACGCAGGTGTTGATTTAGCTCGTAAAGGTGGTGAAATCATCCGTGCTGCTTGCAAATGGAGCCCTGAATTAGCTGCTGCTTGTGAAGTTTGGAAAGAAATTAAATTCGAATTCGAAACTATTGACAAACTATAA
          Spermatozopsis_similis  ---------------------------------------ATGGTTCCACAAACTGAAACTAAAGCCGGTGCTGGCTTCAAAGCTGGTGTTAAAGATTACCGTTTAACATACTACACTCCTGATTACGTAGTAAAAGAAACTGATATTTTAGCTGCATTCCGTATGACTCCTCAACCAGGTGTTCCTGCTGAAGAGTGTGGTGCTGCTGTAGCTGCTGAATCATCAACAGGTACTTGGACTACTGTATGGACTGACGGTTTAACTAGTTTAGATAGTTACAAAGGTCGTTGTTATGATATCGAACCTGTTCCAGGTGAAGAAAATCAATACATTGCTTACGTTGCATACCCAATCGATTTATTCGAAGAAGGTTCTGTAACTAACTTATTTACCTCAATTGTAGGTAACGTATTTGGTTTTAAAGCATTACGTGCTCTTCGTTTAGAAGATTTACGCATTCCTCCAGCTTACTCTAAAACATTTGAAGGTCCGCCACACGGTATCCAAGTTGAACGTGACCGTTTAAACAAATACGGCCGCGGACTTTTAGGTTGTACAATCAAACCTAAATTAGGTCTTTCAGCTAAAAACTACGGTCGTGCTTGTTACGAATGTTTACGTGGTGGTTTAGATTTCACAAAAGATGACGAAAACGTTAACTCACAACCATTCATGCGTTGGAGAGACCGTTTCCTTTTCGTTTCTGAAGCTATTTACAAAGCGCAAGCTGAAACTGGTGAAATTAAAGGTCACTACTTAAACGCAACTGCAGCTACTTGTGAAGAAATGCTTAAACGTGCTGAGTGTGCTAAAGAATTTGGTGTACCAATTATTATGCATGACTACATTACTGGTGGTTTCACTGCTAACACTACATTATCTCATTACTGTCGTGCAGAAGGTCTTTTATTACACATCCACCGTGCTATGCACGCTGTAATTGACCGTCAACGTAACCACGGTATCCACTTCCGCGTATTAGCTAAAGCTTTACGTCTGTCTGGTGGTGACCACTTACACTCTGGTACTGTAGTAGGTAAATTAGAAGGTGAACGTGAAGTTACTTTAGGTTTCGTAGATTTAATGCGTGATAATTACGTTGAAAAAGACCGTAGCCGTGGTATTTATTTCACTCAAGACTGGTGTTCTATGGCTGGTGTTATGCCAGTTGCTTCTGGTGGTATTCACGTATGGCACATGCCTGCATTAGTTGAAATCTTCGGTGATGACGCTTGTCTTCAATTCGGTGGTGGTACTTTAGGTCACCCTTGGGGTAACGCTCCTGGTGCTGCAGCTAACCGTGTAGCTCTAGAAGCTTGTACTCAAGCTCGTAACGAAGGTCGTAACTTAGCTCGTGAAGGCGGAGATGTTATCCGTTCTGCTTGCAAATGGAGTCCTGAACTTGCTGCTGCTTGTGAAGTTTGGAAAGAAATCAAATTCGAATTCGAAACAATCGACAAATTATAA
       Stephanosphaera_pluvialis  ---------------------------------------ATGGCCCCACAAACAGAAACAAAAGCCGGTGCAGGATTTAAAGCAGGTGTAAAAGATTACCGTTTAACGTATTACACACCTGATTATGTTGTTAAAGATACTGATATTTTAGCAGCGTTCCGTATGACCCCACAACCTGGTGTACCACCAGAAGAATGTGGTGCAGCTGTAGCTGCCGAATCTTCAACAGGTACGTGGACAACAGTATGGACTGATGGTCTGACTTCATTAGACAGGTACAAAGGACGTTGCTACGATATAGAGCCGGTTCCTGGTGATGATAATGTGTATATAGCTTACGTAGCGTACCCGATTGATTTGTTTGAGGAAGGTTCGGTAACAAATTTATTTACATCAATTGTAGGTAACGTATTCGGTTTCAAAGCTTTACGTGCACTACGTCTTGAAGACCTTCGTATTCCTCCTGCTTATGTTAAAACATTTGTTGGCCCTCCACATGGTATTCAGGTTGAGCGTGACAAATTAAACAAGTACGGGCGTGGCCTTTTAGGTTGTACAATTAAACCAAAATTAGGTCTTTCGGCTAAAAACTACGGTCGTGCTGTTTATGAATGTTTACGCGGTGGCTTAGACTTCACAAAAGATGATGAAAACGTAAACTCACAACCATTCATGCGTTGGAGAGACCGTTTCCTATTCGTAGCTGAAGCTATTTACAAAGCGCAAGCAGAAACAGGCGAAGTAAAAGGTCACTATTTAAACGCTACAGCAGGTACAGCAGAAGAAATGTTAAAACGTGCTCAATGTGCTAAAGAACTTGGTGTACCTATCGTAATGCATGACTATTTAACAGGCGGTTTCACAGCAAATACTTCATTAGCTATTTACTGTCGTGATCACGGTTTATTATTACACATCCACCGTGCAATGCACGCCGTAATCGACCGTCAAAGAAATCACGGTATTCACTTCCGTGTTTTAGCTAAAGCTTTACGTATGTCTGGCGGTGACCACTTACACTCTGGTACTGTTGTAGGTAAACTAGAAGGTGAACGTGAAGTAACTTTAGGTTTCGTAGATTTAATGCGTGATGACTACGTAGAAAAAGATCGTAGCCGCGGTATTTACTTTACACAAGACTGGTGTTCGATGCCTGGTGTTATGCCAGTAGCATCCGGCGGCATCCACGTATGGCACATGCCAGCGTTAGTAGAAATTTTTGGTGATGATGCTTGTTTACAATTCGGTGGTGGTACTTTAGGGCACCCTTGGGGTAACGCTCCTGGTGCAGTAGCTAACCGTGTTGCTTTAGAAGCTTGTACACAAGCACGTAACGAAGGTCGTGACTTAGCACGCGAAGGTGGCGACGTTATTCGTTCTGCATGTAAATGGTCTCCAGAATTAGCAGCGGCTTGTGAAGTATGGAAAGAAATTAAATTCGAATTCGATACAATCGACAAATTATAA
        Stigeoclonium_helveticum  ---------------------------------------ATGGTTCCACAAACGGAAACTAAAGCGGGCGCGGGCTTCAAAGCAGGTGTAAAAGATTATCGATTAACTTACTATACACCAGATTATATGGTTAAAGATACTGATATTCTTGCTGCTTTCCGTATGACTCCTCAACCTGGTGTTCCTCCAGAAGAGTGTGGTGCTGCGGTAGCTGCTGAATCTTCTACTGGTACTTGGACTACTGTATGGACAGATGGTCTTACAAGTTTAGACCGTTACAAAGGTCGTTGTTATGATATTGAACCTGTTGCAGGCGAAGATAATCAGTACATCGCATACGTAGCTTACCCTATTGATTTATTTGAAGAAGGTTCTGTTACGAACTTATTCACTTCAATTGTAGGTAACGTATTCGGTTTCAAAGCTTTACGAGCTTTACGTTTAGAGGATCTTCGTATTCCTCCAGCGTATGCTAAAACTTTCCAGGGTCCTCCGCATGGTATTCAAGTTGAGCGTGACAAAATTAACAAATATGGTCGTGGTTTATTAGGTTGTACAATTAAACCGAAATTAGGTTTATCAGCTAAAAACTACGGTCGTGCAGTTTATGAGTGTTTACGTGGTGGTCTTGATTTTACGAAAGATGACGAGAACGTTAACTCTCAACCATTTATGCGTTGGAGAGACCGTTTCACTTTTGTAGCTGAAGCTATCTATAAATCTCAAGCAGAAACGGGTGAAATTAAAGGTCACTACTTAAACGTTACAGCTGCGACTTCTGAAGAAATGATGAAACGTGCAGAATGTGCTAAAGATCTTGGTGTACCTATCATCATGCACGATTACCTAACTGCAGGTTTAACAGCAAATACTTCATTAGCTCACTACTGTAGAGATACTGGTCTTTTATTACATATTCACCGTGCAATGCACGCTGTAATTGACCGTCAACGTAACCATGGTATTCACTTCCGTGTTCTTGCTAAAGCATTAAGACTAAGTGGTGGTGACCATTTACACTCTGGTACTGTAGTAGGTAAATTAGAGGGTGAAAGAGAAGTTACATTAGGTTTCGTAGACTTAATGCGCGATGACTATATTGAAAAAGACCGTAGCCGTGGTATTTACTTTACACAAGACTGGTGTTCTTTACCAGGTGTAATGCCAGTTGCTTCAGGTGGTATTCACGTATGGCACATGCCAGCTTTAGTTGAAATCTTTGGTGATGACGCTTGTTTACAATTTGGTGGTGGTACTCTTGGTCACCCATGGGGTAATGCTCCTGGTGCTGCAGCTAACCGTGTAGCATTAGAAGCTTGTACTCAAGCTCGTAACGCTGGGGTTGACTTAGCACGTAAAGGTGGTGATGTTATCCGTGCAGCTTGTAAATGGAGTCCAGAATTAGCAGCAGCGTGTGAGGTGTGGAAAGAAATAAAGTTTGAATTCGAAACTATTGACAAGTTATAA
      Treubaria_triappendiculata  ---------------------------------------ATGGTTCCACAAACTGAAACTAAAGCAGGTGCAGGATTTAAAGCTGGGGTAAAAGATTACCGTTTAACTTATTATACACCAGATTATGTTGTTAGAGATACTGATATTCTTGCTGCTTTCCGTATGACTCCTCAACCAGGAGTTCCTCCAGAAGAAGCAGGAGCTGCTGTAGCAGCTGAATCTTCTACTGGTACTTGGACAACAGTATGGACAGATGGATTAACAAGTTTAGATCGATACAAAGGTCGTTGTTATGATATCGAACCAGTAGCAGGTGAAGAAAATCAATATATTGCTTATGTTGCTTATCCTCTTGATCTATTCGAAGAAGGTTCAGTAACTAACTTATTCACTTCTATTGTAGGAAACGTTTTTGGTTTCAAAGCACTACGTGCGCTTCGTTTAGAGGATTTAAGAATTCCTCCAGCTTACGTTAAAACTTTCCAAGGTCCTCCACACGGGATTCAGGTAGAACGTGACAAACTTAACAAATATGGTCGTGGATTATTAGGTTGTACAATTAAACCTAAACTTGGTCTTTCTGCTAAAAACTATGGACGCGCAGTTTATGAGTGTTTACGTGGTGGTTTAGACTTTACTAAAGATGACGAAAACGTAACTTCACAACCATTCATGCGTTGGAGAGATCGTTTCCTATTCGTTGCTGAAGCAATCTACAAATCTCAAGCTGAAACAGGTGAAATTAAAGGGCATTACTTAAATGCAACAGCTGGAACTTCTGAAGAAGTTCTTAAACGTGCTGCGTGTGCTAAAGACTTAGGTGTTCCTATTATTATGCATGACTATTTAACTGGTGGATTTACAACTAATACTTCTTTAGCTCATTACTGTCGTGATAATGGTTTATTACTTCATATCCATAGAGCAATGCACGCTGTTATTGACCGTCAAAGAAATCACGGTATCCATTTCCGTGTATTAGCAAAAGCTCTTCGTTTATCTGGAGGTGACCATTTACATTCAGGAACAGTAGTTGGTAAATTAGAAGGTGAACGTGAAGTTACTTTAGGTTTCGTTGATTTAATGCGTGATGATTACATCGAAAAAGATCGTAGCCGTGGTATTTATTTCACACAAGATTGGTCTGCTTTACCAGGTGTAATGCCAGTTGCTTCTGGAGGTATTCATGTATGGCACATGCCAGCTCTAGTTGAAATTTTCGGTGATGATGCTTGTCTTCAATTTGGTGGTGGTACTCTTGGTCACCCTTGGGGTAACGCTCCTGGAGCTGCAGCTAACCGTGTAGCATTAGAAGCATGTACTCAAGCACGTAATGAAGGTCGAGATTTAGCACGCGAAGGTGGAGATGTTATCCGTTCTGCATGCAAATGGAGTCCTGAATTAGCGGCTGCTTGTGAAGTTTGGAAAGAAATTAAATTTGAATTTGAAACTATTGATAAACTATAA
              Trochiscia_hystrix  ---------------------------------------ATGGTTCCACAAACTGAAACTAAAGCAGGTGCAGGATTTAAAGCTGGGGTAAAAGATTACCGCTTAACTTATTATACACCAGATTATGTTGTTAAAGATACTGATATTCTTGCAGCTTTCCGTATGACTCCTCAACCAGGAGTACCTCCGGAAGAAGCAGGGGCTGCCGTAGCTGCAGAATCTTCTACTGGTACTTGGACAACAGTATGGACAGATGGATTAACAAGTTTAGATAGATATAAAGGACGTTGCTATGATATCGAACCAGTAGCAGGTGAAGAAAACCAATATATTGCTTATATTGCTTATCCTCTTGATCTTTTTGAAGAAGGTTCAGTAACTAACTTATTCACTTCTATTGTAGGAAACGTTTTTGGTTTCAAAGCACTTCGTGCTCTTCGTTTAGAAGATTTACGTATTCCTCCAGCTTATGTAAAAACTTTCCAAGGTCCTCCACACGGTATTCAAGTAGAACGTGACAAACTTAACAAATATGGTAGAGGATTATTAGGTTGTACAATTAAACCTAAACTTGGTCTTTCTGCTAAAAACTATGGACGTGCTGTTTATGAATGTTTACGTGGTGGTTTAGACTTTACAAAAGATGATGAAAACGTAAATTCACAACCATTCATGCGTTGGAGAGATCGTTTTCTATTCGTTGCTGAAGCAATTTATAAAGCACAAGCTGAAACAGGTGAAATTAAAGGACATTACTTAAATGCAACAGCTGCTACTTGTGAAGAAATGCTTAAACGTGCTCAATGTGCTAAAGAATTAGGTATACCTATTATTATGCACGATTATTTAACTGGTGGATTTACAGCAAATACTTCACTAGCTCATTATTGTCGTGATCATGGTTTATTACTTCATATTCACAGAGCAATGCATGCCGTTATTGACCGTCAAAGAAATCACGGTATTCATTTCCGTGTATTAGCAAAAGCTTTACGTATGTCTGGTGGTGACCATTTACATTCAGGAACAGTAGTTGGTAAATTAGAAGGTGAACGTGAAGTTACTTTAGGTTTCGTAGACTTAATGCGTGATGACTATATCGAAAAAGATCGTAGCCGTGGTATCTATTTTACACAAGATTGGGTTTCTCTACCAGGTGTAATGCCAGTAGCTTCTGGAGGTATTCATGTATGGCACATGCCAGCTCTAGTTGAAATTTTTGGTGATGACGCTTGTCTTCAATTTGGTGGCGGTACGCTTGGACACCCTTGGGGTAACGCGCCAGGTGCTGCAGCTAACCGTGTAGCATTAGAAGCTTGTACGCAAGCTCGTAATGAAGGTCGTGATTTAGCACGCGAAGGTGGTGACGTAATTCGTTCTGCATGCAAATGGAGTCCTGAATTAGCTGCTGCTTGTGAAGTTTGGAAAGAAATTAAATTTGAGTTTGACACAATTGACAAACTATAA
                      Uronema_sp  ---------------------------------------ATGGTTCCACAAACGGAAACGAAAGCGGGTGCTGGCTTCAAAGCAGGTGTAAAAGATTATCGATTAACTTATTACACACCGGACTACATGGTTAAAGATACTGATATTCTTGCTGCTTTCCGTATGACTCCTCAACCTGGTGTTCCTCCAGAAGAGTGTGGTGCTGCGGTAGCTGCTGAATCTTCTACTGGTACTTGGACAACTGTATGGACTGACGGTCTTACTAGTTTAGACCGTTACAAAGGTCGTTGTTACGATATTGAACCTGTAGCTGGTGAAGACAATCAGTACATTGCATATGTAGCTTATCCAATTGATTTATTTGAAGAAGGTTCAGTTACTAACTTATTTACTTCAATTGTAGGTAACGTATTTGGTTTCAAAGCTTTACGAGCATTACGTTTAGAGGATCTTCGTATTCCTCCAGCGTATGTTAAAACATTCCAAGGTCCTCCTCACGGTATTCAAGTTGAACGTGATAAAATCAACAAATACGGTCGTGGTTTATTAGGTTGTACAATTAAACCGAAGTTAGGTTTATCTGCTAAAAACTATGGTCGTGCTGTTTATGAGTGTTTACGTGGTGGTCTTGACTTTACAAAAGATGATGAAAACGTAAACTCACAACCATTTATGCGTTGGAGAGATCGTTTCACTTTCGTAGCTGAAGCTATCTATAAAGCACAAGCTGAAACTGGTGAAATTAAAGGTCACTATTTAAATGCTACAGCTGCTACTTGTGAAGAAATGTTAAAACGTGCAGAATGTGCTAAAGATTTAGGTGTACCTATCATCATGCACGACTACCTAACTGCAGGTTTCACATCTAATACATCATTAGCTCACTACTGTAGAGATAATGGTTTATTATTACACATTCACCGTGCTATGCACGCTGTAATTGACCGTCAACGTAACCATGGTATTCACTTCCGTGTTCTTGCGAAAGCATTAAGAATGTCGGGTGGTGACCACTTACACTCAGGTACTGTTGTAGGTAAATTAGAAGGTGAACGTGAAGTAACATTAGGTTTCGTAGACTTAATGCGTGATGATTACATCGAAAAAGACCGTAGCCGTGGTATTTACTTTACTCAAGATTGGTGTTCACTTCCTGGTGTAATGCCAGTTGCTTCAGGTGGTATCCACGTATGGCACATGCCAGCTTTAGTTGAAATCTTTGGTGATGATGCTTGTTTACAATTTGGTGGTGGTACATTAGGTCACCCTTGGGGTAACGCACCAGGTGCAGCTGCAAACCGTGTAGCATTAGAAGCTTGTGTTCAAGCTCGTAACGCTGGTGTTGACTTAGCTCGTAAAGGTGGTGATGTTATCCGTGCAGCTTGTAAATGGAGTCCTGAATTAGCAGCTGCTTGTGAAGTTTGGAAAGAAATCAAATTCGAATTCGAAACTATTGACAAGCTATAA
                  Volvox_carteri  ---------------------------------------ATGGTTCCACAAACAGAAACTAAAGCAGGTGCTGGGTTCAAAGCCGGTGTAAAAGACTATCGTTTAACATACTACACACCTGACTACGTAGTAAAAGATACTGATATTTTAGCAGCATTCCGTATGACTCCACAACCAGGTGTTCCACCAGAAGAATGTGGTGCTGCTGTAGCTGCTGAATCTTCAACAGGTACTTGGACAACTGTATGGACTGACGGTTTAACAAGCCTTGATCGATACAAAGGTCGTTGTTATGACATCGAGCCTGTTCCAGGTGAAGACAACCAGTACATTGCTTATGTTGCTTACCCAATTGACTTATTCGAAGAAGGTTCAGTAACAAACATGTTTACTTCTATTGTAGGTAACGTATTCGGTTTCAAAGCTCTACGTGCTTTACGTCTTGAAGATCTTCGTATTCCACCTGCTTACGTTAAAACATTCCAAGGTCCACCACACGGTATTCAGGTTGAACGTGACAAACTAAACAAATATGGTCGTGGTCTTTTAGGTTGTACAATCAAACCTAAATTAGGTCTTTCAGCTAAAAACTACGGTCGTGCAGTTTACGAATGTTTACGTGGTGGTTTAGACTTTACTAAAGACGATGAAAACGTTAACTCACAACCATTCATGCGTTGGAGAGACCGTTTCCTTTTCGTAGCTGAAGCTATTTACAAAGCACAAGCAGAAACAGGTGAAGTAAAAGGTCATTATTTAAACGCTACAGCTGGTACATGCGAAGAAATGTTAAAACGTGCTCAATGTGCTAAAGAACTAGGTGTACCAATTATCATGCACGACTACTTAACTGGTGGTTTTACAGCTAACACATCATTAGCTTCTTACTGTCGTGATAATGGTCTTTTATTACACATTCACCGTGCTATGCACGCAGTAATTGACCGTCAACGTAACCATGGTATTCACTTCCGTGTTCTAGCAAAAGCTCTTCGTATGTCTGGTGGTGACCACCTTCACTCAGGTACTGTTGTAGGTAAACTAGAAGGTGAACGTGAAGTAACTTTAGGTTTCGTAGACTTAATGCGTGACGACTATATCGAAAAAGATCGTAGCCGTGGTATTTACTTTACACAAGACTGGTGTTCAATGCCAGGTGTAATGCCAGTTGCTTCAGGTGGTATTCACGTATGGCACATGCCAGCTCTTGTAGAAATCTTCGGCGATGACGCTTGTCTTCAGTTCGGTGGTGGTACATTAGGTCACCCATGGGGTAACGCTCCAGGTGCTGCAGCTAACCGTGTAGCTCTTGAAGCTTGTACACAAGCTCGTAACGAAGGTCGTGATCTTGCTCGTGAAGGTGGCGACGTAATCCGCTCAGCTTGTAAATGGTCTCCAGAATTAGCAGCAGCATGTGAAGTTTGGAAAGAAATCAAATTTGAATTTGATACTATTGACAAACTTTAA
  ;
end;
