# Supplementary material for: Order, please! Uncertainty in the ordinal-level classification of Chlorophyceae
Source: PeerJ. 2019 May 15;7:e6899. doi: 10.7717/peerj.6899 (PMC6525593; doi:10.7717/peerj.6899)
Supplement: Supplemental Information 1 — This compressed folder contains untrimmed, masked alignments for individual chloroplast genes (subfolder nexus), as well as trimmed alignments with appropriate analysis blocks and the consensus trees resulting from these single-gene and concatenated analyses (MrBayes subfolders). Supplementary methods with associated references are included in the SupplementaryMethods.txt file. SVDquartets, BaliPhy, PhyloBayes and RAxML analysis files are in separate subfolders, with their respective resulting tree files. Files associated with MrBayes analysis of the 1st and 2nd positions and the analysis of the 3rd positions are placed in the subfolders 1st_and_2nd_positions_only and 3rd_positions_only, respectively. The 18Splastid_combined subfolder contains the MrBayes analysis materials (alignment and consensus tree) for the analysis including nucleotide plastid data as well as 18S nucleotide data. Documentation, trees and scripts used to create Fig. 3 are included in the “Figure3” subfolder, and documentation for and full results of Treespace analyses are in the “Treespace” subfolder. The results of the AU topology tests are included in a Word document. [file peerj-07-6899-s008.zip › supplementary_alignments_trees/nexus/psbD.nex]

#nexus

begin data;
  dimensions ntax=68 nchar=1134;
  format datatype=dna gap=- missing=?;
  matrix
                                 [----+----|----+----|----+----|----+----|----+----|----+----|----+----|----+----|----+----|----+-100|----+----|----+----|----+----|----+----|----+----|----+----|----+----|----+----|----+----|----+-200|----+----|----+----|----+----|----+----|----+----|----+----|----+----|----+----|----+----|----+-300|----+----|----+----|----+----|----+----|----+----|----+----|----+----|----+----|----+----|----+-400|----+----|----+----|----+----|----+----|----+----|----+----|----+----|----+----|----+----|----+-500|----+----|----+----|----+----|----+----|----+----|----+----|----+----|----+----|----+----|----+-600|----+----|----+----|----+----|----+----|----+----|----+----|----+----|----+----|----+----|----+-700|----+----|----+----|----+----|----+----|----+----|----+----|----+----|----+----|----+----|----+-800|----+----|----+----|----+----|----+----|----+----|----+----|----+----|----+----|----+----|----+-900|----+----|----+----|----+----|----+----|----+----|----+----|----+----|----+----|----+----|----+1000|----+----|----+----|----+----|----+----|----+----|----+----|----+----|----+----|----+----|----+1100|----+----|----+----|----+----|----+----|----+----|----+----|----+----|----+----|----+----|----+1200|----+----|----+----|----+----|----+----|----+----|----+----|----+----|----+----|----+----|----+1300|----+----|----+----|----+----|----+----|----+----|----+----|----+----|----+----|----+----|----+1400|----+----|----+----|----+----|----+----|----+----|----+----|----+----|----+----|----+----|----+1500|----+----|----+----|----+----|----+----]
                                 [************************************************************************------------------******---------------------------------------------------------------------------------------------------------------------------------------------------------------------------------------------------------------------------------------------------------------------------------------------------------------------------------------------------------------------------------------------------------------------------------------------------------------------------------------------------------------------------------------------------------------------------------------------------------------------------------------------------------------------------------------------------------------------------------------------------------------------------------------------------------------------------------------------------------------------------------------------------------------------------------------------------------------------------------------------------------------------------------------------------------------------------***]
                   Ankyra_judayi  ------------------------------------------------------------------------ATGACAATAGCGATTGGA---ACTTATCAAGAAAAACGTACATGGTTTGATGACGCAGATGACTGGTTACGTCAAGACCGTTTTGTATTTGTAGGCTGGTCAGGTCTTTTATTATTACCTTGTGCTTATTTAGCTGTAGGTGGTTGGTTAACAGGAACAACTTTTGTAACTTCTTGGTACACTCATGGTTTAGCAACTTCATATTTAGAAGGTTGTAACTTCTTAACTGCTGCTGTTTCAACTCCAGCAAATAGTATGGCACACTCTTTATTATTCTTATGGGGTCCTGAAGCTCAAGGCGATTTTAGCCGTTGGTGTCAATTAGGTGGCTTATGGACTTTCGTAGCTTTACACGGTGCTTTTGGTTTAATTGCTTTCATGTTACGCCAATTTGAAATTGCTCGTTCAGTAAACTTACGTCCATATAACGCTATTGCTTTCTCAGCACCAATTGCTGTATTCACATCTGTATTTTTAATTTACCCATTAGGCCAATCAGGTTGGTTCTTTGCACCAAGTTTTGGTGTTGCTGCAATTTTCCGTTTCATTTTATTCTTCCAAGGTTTCCATAACTGGACATTAAACCCATTCCATATGATGGGTGTTGCTGGTGTTCTAGGAGGTGCTTTATTATGTGCAATTCACGGTGCAACTGTTGAAAACACATTATTCGAAGACGGTGACGGTGCAAACACTTTCCGTGCTTTTAACCCTACACAAGCTGAAGAAACATATTCAATGGTAACGGCGAACCGTTTCTGGTCTCAAATTTTTGGTGTTGCTTTCTCTAACAAACGTTGGTTACACTTCTTCATGTTACTAGTTCCAGTAACTGGTCTTTGGATGAGTGCTATCGGTGTAGTTGGATTAGCATTAAACCTTCGTGCATACGACTTCGTTTCACAAGAAATTCGTGCTGCTGAAGACCCTGAATTTGAAACTTTCTACACTAAAAATATTTTATTAAACGAAGGTATCCGTGCTTGGATGGCTGCACAAGACCAACCACACGAACGTTTAGTATTCCCTGAAGAAGTATTACCACGTGGTAACGCTCTATAA
          Atractomorpha_echinata  ------------------------------------------------------------------------ATGACAATAGCGATTGGA---ACTTATCAAGAAAAACGTACATGGTTTGATGACGCAGATGACTGGTTACGTCAAGACCGTTTTGTATTTGTAGGCTGGTCAGGTCTTTTATTATTACCTTGTGCTTATTTAGCCGTAGGTGGTTGGTTAACAGGAACAACTTTCGTAACTTCTTGGTACACTCATGGTTTAGCAAGTTCATATTTAGAAGGTTGCAACTTCTTAACTGCAGCTGTTTCAACTCCAGCAAATAGTATGGCACATTCTTTATTATTCTTATGGGGTCCTGAAGCTCAAGGTGATTTTAGCCGTTGGTGTCAGTTAGGTGGTTTATGGACTTTTGTAGCTTTACACGGTGCGTTTGGTTTAATTGGTTTTATGTTACGTCAGTTTGAAATTGCTCGTTCAGTTAACTTACGTCCATATAACGCAATTGCGTTTTCAGCACCAATTGCTGTATTCACGTCTGTATTCTTAATTTATCCATTAGGGCAATCTGGTTGGTTCTTTGCACCAAGCTTTGGTGTTGCATCAATCTTCCGTTTCATTTTATTCTTCCAAGGTTTCCATAACTGGACACTAAATCCATTCCATATGATGGGTGTTGCTGGTGTTTTAGGTGGTGCTTTATTATGTGCAATTCACGGTGCAACTGTTGAAAACACATTATTTGAAGACGGCGATGGTGCCAATACTTTCCGTGCATTCAACCCTACGCAAGCCGAAGAAACATATTCAATGGTAACTGCAAACCGTTTCTGGTCTCAAATTTTTGGTGTTGCTTTCTCTAACAAGCGTTGGTTACACTTCTTCATGCTTCTTGTTCCAGTAACAGGATTATGGATGAGTGCAATTGGTGTAGTAGGACTTGCTCTTAACTTACGTGCATATGACTTCGTATCTCAAGAAATTCGCGCTGCTGAAGATCCTGAATTCGAAACATTCTATACTAAAAATATTCTTCTTAATGAGGGTATTCGTGCTTGGATGGCTGCACAAGATCAACCACACGAGCGTTTAGTATTCCCTGAAGAAGTATTACCACGTGGTAACGCTCTATAA
        Borodinellopsis_texensis  ------------------------------------------------------------------------ATGACTATAGCGATCGGT---ACTTATCAAGAAAAACGCACATGGTTTGACGACGCTGATGACTGGTTACGTCAAGATAGATTCGTATTTGTAGGTTGGAGCGGTCTATTACTATTCCCTTGTGCTTATTTTGCCCTAGGTGGTTGGTTAACTGGGACAACATTTGTAACATCATGGTATACTCATGGTTTAGCAAGTTCATATTTAGAAGGTTGTAACTTCTTAACAGCAGCAGTATCAACCCCTGCTAACAGTTTAGGACATTCACTTTTATTTGTTTGGGGTCCTGAAGCTCAAGGTGACTTAACACGTTGGTTCCAATTAGGTGGTTTATGGGCTTTTGTAGCACTTCATGGTGCTTTTGGTTTAATTGGATTTATGCTACGTCAATTTGAAATTGCTCGTTCAGTTAACTTACGTCCATATAACGCTATTGCTTTCTCAGCCCCAATTGCTGTTTTTGTGTCTGTGTTCTTAATTTACCCACTAGGTCAATCAGGTTGGTTCTTCGCACCAAGTTTTGGTGTTGCTGCAATCTTCCGTTTCATCTTGTTCTTCCAAGGTTTCCATAACTGGACGCTAAATCCATTCCATATGATGGGTGTAGCTGGTGTTCTAGGTGCGGCTCTACTTTGTGCAATTCATGGTGCTACTGTAGAAAATACTCTTTTTGAAGATGGTGATGGTGCAAACACATTCCGTGCATTCAACCCAACGCAAGCAGAGGAAACGTATTCCATGGTGACTGCTAATCGTTTTTGGTCTCAAATTTTTGGTGTAGCTTTCTCTAACAAACGTTGGCTTCACTTCTTTATGTTATTTGTACCTGTAACAGGACTATGGATGAGTGCTTTAGGTGTTGTAGGTTTAGCTTTAAACTTACGTGCTTACGACTTCGTATCGCAGGAAATCCGTGCTGCTGAGGATCCTGAGTTCGAAACATTCTATACGAAAAACATTCTTCTTAACGAAGGTATTCGTGCATGGATGGCTGCTCAAGACCAACCTCATGAACGTTTAGTATTCCCTGAAGAAGTTTTACCTCGTGGTAACGCTCTTTAA
            Bracteacoccus_aerius  ------------------------------------------------------------------------ATGACTATTGCGATCGGTAGTACATATCAAGAAAAACGCACATGGTTTGATGATGCTGACGACTGGCTTCGTCAAGACAGATTTGTTTTTGTAGGTTGGTCAGGTCTTTTATTATTCCCTACTGCTTATCTTGCATTAGGTGGTTGGTTAACAGGAACTACATTCGTAACTTCTTGGTATACTCATGGATTAGCAACTTCTTATTTAGAAGGTTGTAACTTCCTTACAGCTGCTGTTTCTACTCCAGCAAATAGTATGGCTCACTCTTTACTATTCTTATGGGGTCCAGAAGCACAAGGTGATTTCACACGTTGGTGTCAACTTGGCGGTTTATGGACTTTTGTAGCTCTTCATGGTTCTTTTGCACTTATCGGATTTATGCTACGTCAGTTCGAAATTGCTCGTTCTGTAAATCTTCGTCCATATAACGCAATCGCTTTTTCTGCACCTATTGCAGTTTTTGTTTCAGTATTTTTAATTTACCCGTTAGGTCAATCTGGTTGGTTCTTTGCACCGAGTTTTGGTGTAGCTGCGATCTTCCGTTTCATTTTATTTTTCCAAGGTTTTCATAACTGGACATTAAATCCATTCCACATGATGGGGGTTGCTGGTGTTTTAGGAGCTGCATTATTATGTGCTATTCACGGTGCGACAGTAGAAAACACTCTATTTGAAGACGGTGATGGTGCTAACACTTTCCGTGCATTCAACCCTACTCAAGCTGAAGAAACTTATTCGATGGTAACTGCGAATCGTTTCTGGTCTCAAATTTTTGGTGTAGCATTCTCTAACAAACGTTGGTTACACTTCTTCATGTTATTTGTTCCGGTTACTGGACTATGGATGTCTGCTATTGGTGTTGTTGGATTAGCGCTGAATTTACGTGCATACGATTTCGTATCACAAGAAATTCGCGCAGCAGAAGATCCAGAGTTTGAAACATTCTACACAAAAAATATTCTTCTTAATGAAGGTATTCGTGCTTGGATGGCTGCTCAAGACCAACCGCACGAAAGATTAGTATTCCCTGAAGAAGTATTACCTCGTGGTAACGCTCTTTAA
         Bracteacoccus_giganteus  ------------------------------------------------------------------------ATGACTATTGCGATCGGTAGTACATATCAAGAAAAACGCACATGGTTTGATGATGCTGACGACTGGCTTCGTCAAGACAGATTTGTTTTTGTAGGTTGGTCTGGTCTTTTATTATTCCCTACTGCTTATCTTGCATTAGGTGGTTGGTTAACAGGAACTACATTCGTAACTTCTTGGTACACTCATGGACTAGCAACTTCTTATTTAGAAGGTTGTAACTTCCTTACAGCAGCTGTTTCTACTCCAGCGAACAGTATGGCTCACTCTTTACTGTTCTTATGGGGTCCTGAAGCACAAGGAGATTTCACTCGCTGGTGTCAATTAGGTGGTCTATGGGCTTTCGTAGCTCTTCACGGTTCTTTCGCACTTATTGGATTCATGTTACGTCAGTTCGAAATTGCTCGTTCTGTAAACCTTCGTCCTTATAACGCGATTGCTTTCTCTGCACCTATCGCAGTTTTCGTGTCAGTATTCTTAATTTACCCGTTAGGTCAATCTGGTTGGTTCTTCGCGCCGAGTTTTGGTGTGGCTGCAATCTTCCGTTTCATTCTGTTCTTCCAAGGTTTCCACAACTGGACACTTAACCCATTCCACATGATGGGTGTTGCTGGTGTTCTAGGAGCTGCATTATTATGTGCTATTCACGGTGCGACTGTAGAAAACACTCTATTCGAAGACGGTGACGGTGCTAACACTTTCCGTGCATTCAACCCTACTCAAGCAGAAGAAACTTATTCAATGGTTACTGCGAATCGTTTCTGGTCTCAAATTTTCGGTGTAGCTTTCTCTAACAAACGTTGGTTACACTTCTTTATGCTTTTCGTGCCTGTAACTGGTTTATGGATGAGTGCTATTGGTGTTGTAGGACTTGCACTTAATCTTCGTGCATACGACTTCGTATCGCAAGAAATTCGTGCTGCTGAAGACCCAGAATTCGAAACATTCTACACAAAAAATATCCTTCTTAACGAAGGTATTCGTGCTTGGATGGCTGCTCAAGACCAACCACACGAAAGATTAGTATTCCCTGAAGAAGTATTACCTCGTGGTAACGCTCTTTAG
             Bracteacoccus_minor  ------------------------------------------------------------------------ATGACTATTGCGATCGGTAGTACATATCAAGAAAAACGCACATGGTTTGATGATGCTGATGACTGGCTTCGTCAAGACAGATTTGTTTTCGTAGGTTGGTCTGGTCTTTTATTATTCCCTACTGCTTACCTTGCATTAGGTGGTTGGTTAACAGGAACTACATTCGTAACTTCTTGGTATACTCATGGACTAGCAACTTCTTATTTAGAAGGTTGTAACTTCCTAACAGCTGCTGTTTCTACTCCAGCGAATAGTATGGCTCACTCTTTATTATTCCTATGGGGTCCAGAAGCACAAGGTGATTTCACGCGCTGGTGCCAATTAGGTGGTTTATGGACTTTCGTAGCTCTTCATGGTTCTTTCGCACTTATTGGATTCATGTTACGTCAGTTCGAAATCGCTCGTTCTGTAAACCTTCGTCCTTACAACGCGATTGCATTCTCTGCACCTATCGCAGTTTTCGTTTCAGTATTCTTAATTTACCCATTAGGTCAATCTGGTTGGTTCTTCGCGCCAAGTTTTGGTGTAGCTGCAATCTTCCGTTTCATCTTATTTTTCCAGGGCTTCCATAACTGGACACTTAACCCATTCCACATGATGGGTGTTGCTGGTGTTTTAGGGGCTGCATTATTATGTGCTATTCACGGTGCGACTGTAGAAAACACTCTATTCGAAGATGGTGATGGTGCTAACACTTTCCGTGCTTTCAACCCTACTCAAGCAGAAGAAACTTATTCTATGGTAACTGCGAATCGTTTCTGGTCTCAAATTTTCGGTGTAGCTTTCTCTAACAAACGTTGGTTACACTTCTTCATGTTATTCGTTCCAGTAACAGGTTTATGGATGTCAGCAATCGGTGTAGTAGGTTTAGCTTTAAACTTACGAGCTTATGACTTCGTTTCACAAGAAATTCGTGCTGCTGAAGATCCTGAGTTCGAAACTTTCTACACGAAAAATATCCTTCTTAACGAAGGTATTCGTGCTTGGATGGCTGCTCAAGACCAACCACACGAAAGACTAGTATTCCCTGAAGAAGTATTACCTCGTGGTAACGCTCTTTAA
           Carteria_cerasiformis  ------------------------------------------------------------------------ATGACAATAGCAATTGGT---ACATATCAAGAAAAACGTACGTGGTTTGATGATGCTGACGATTGGTTACGCCAAGACCGTTTTGTTTTTGTAGGTTGGTCTGGTCTTTTACTATTCCCTTGTGCTTATTTTGCTTTAGGTGGATGGTTAACTGGTACTACATTTGTAACATCATGGTATACACATGGTTTAGCATCTTCTTATTTAGAAGGTTGCAACGTGTTAACAGCTGCTGTTTCTACTCCAGCTAACAGCATGGCACACTCATTATTATTATTATGGGGTCCTGAAGCTCAAGGTGATTTTACTCGTTGGTGTCAATTAGGTGGACTTTGGGCGTTTGTAGCATTACACGGTGCTTTTGGATTAATTGGTTTCATGTTACGTCAATTTGAAATTGCAAGATCAGTAAATTTACGTCCTTATAACGCTATTGCTTTCTCTGCTCCTATTGCAGTTTTCGTTTCTGTTTTCCTTATTTACCCATTAGGTCAATCAGGATGGTTCTTTGCGCCTAGTTTTGGTGTAGCGGCTATTTTCCGTTTCATTTTATTCTTCCAAGGTTTCCATAACTGGACATTAAATCCATTCCACATGATGGGTGTTGCTGGTGTATTAGGTGCTGCTTTATTATGCGCTATTCACGGTGCAACAGTAGAAAACACTTTATTCGAAGATGGTGATGGTGCAAACACATTCCGTGCATTTAACCCGACACAGGCTGAAGAAACATATTCAATGGTAACTGCGAATCGTTTCTGGTCACAAATCTTTGGTGTAGCTTTCTCTAACAAGCGTTGGTTACATTTCTTCATGCTTTTTGTTCCTGTTACTGGATTATGGATGAGTGCTATTGGGGTAGTAGGATTAGCGCTAAACTTACGTGCTTATGATTTCGTATCACAAGAAATTAGAGCTGCTGAAGATCCTGAATTCGAAACATTCTATACTAAAAACATTCTATTAAATGAAGGTATTCGTGCTTGGATGGCGGCTCAAGATCAACCACACGAACGTTTAGTATTCCCTGAAGAAGTATTACCACGTGGTAACGCTTTATAA
              Carteria_crucifera  ------------------------------------------------------------------------ATGACAATTGCTATTGGT---ACATATCAAGAAAAGCGTACTTGGTTTGATGACGCTGATGATTGGTTAAGACAAGACCGTTTTGTATTTATTGGTTGGTCTGGGTTATTATTACTTCCTTGTGCATATATGGCATTAGGTGGCTGGTTAACAGGAACAACATTTGTAACTTCATGGTATACTCATGGATTAGCTTCATCTTATTTAGAAGGTTGTAACTTTTTAACTGCAGCTGTTTCTACTCCAGCTAACAGTATGGCTCATTCTTTATTATTTGTTTGGGGACCTGAAGCTCAAGGTGATTTAACACGTTGGTTCCAATTAGGCGGTCTTTGGACATTTGTTGCTCTTCATGGAGCTTTTGGTTTAATTGGTTTCATGTTACGCCAATTTGAAATTGCAAGATCTGTTAATTTACGTCCATATAACGCTATTGCGTTTTCAGCACCTATTTCAGTTTTTGTTTCAGTATTTTTAATTTACCCTTTAGGTCAATCAGGTTGGTTTTTTGCGCCTAGTTTTGGTGTTGCTGCTATCTTTAGATTTATTTTATTCTTCCAAGGTTTCCATAACTGGACATTAAACCCATTCCACATGATGGGTGTTGCTGGCGTTTTAGGCGCTGCTTTATTATGCGCGATTCATGGTGCTACGGTTGAGAATACTTTATTTGAAGACGGTGATGGTGCTAACACTTTCCGTGCATTTAACCCAACGCAAGCGGAAGAAACATACTCTATGGTTACAGCTAATAGATTTTGGTCACAAATTTTTGGTGTTGCTTTCTCTAACAAACGTTGGTTACACTTCTTTATGCTTTTCGTTCCTGTTACGGGCCTTTGGATGAGTGCTATTGGTGTTGTTGGTTTAGCTTTAAATTTACGTGCTTACGATTTCGTATCTCAAGAAATCAGGGCCGCAGAAGATCCAGAGTTCGAAACTTTCTATACTAAAAACATTCTTTTAAATGAAGGTATTCGTGCTTGGATGGCTGCTCAAGATCAACCACACGAACGTTTAGTATTCCCTGAGGAAGTATTACCTCGTGGTAATGCTCTATAA
             Carteria_sp_SAG_8_5  ---------------------------------------------------------------ATGCACGCAATGACAATTGCGATTGGT---AGTTATCAAGAAAAACGCACATGGTTTGATGATGCTGACGACTGGTTACGTCAAGACCGTTTTGTATTCGTAGGCTGGTCTGGTCTTTTATTATTCCCTTGCGCTTACTTTGCTTTAGGTGGTTGGTTAACAGGGATTACTTTTGTATCTTCTTGGTATACGCACGGTTTAGCTTCATCTTTCCTAGAAGGATGTAACGTTTTAACAGCTGCTGTATCTACTCCACCAAATAGTTTTGGTCACTCTTTATTATTTGTTTGGGGTCCTGAAGCACAAGGCGACTTTACTCGTTGGTGTCAATTAGGTGGTCTTTGGGCATTCGTAGCTTTACACGGAGCTTTCGCTTTAATCGGATTTATGTTACGTCAATTCGAAATCGCTAGATCTGTAAACTTACGTCCATACAACGCTATTGCTTTCTCAGCACCAATTTCTGTATTCGTTTCTGTTTTCCTAATTTATCCTTTAGGTCAATCTGGTTGGTTCTTCGCACCAAGTTTTGGTGTTGCTCCAATCTTCCGTTTCATCTTATTTTTCCAAGGTTTCCATAACTGGACATTAAACCCATTCCACATGATGGGTGTAGCTGGTGTATTAGGAGCTGCTCTTTTATGTGCTATTCACGGTGCTACTGTTGAAAACACATTATTCGAAGATGGTGACGGTGCTAACACTTTCCGTGCTTTCAACCCTACACAAGCTGAAGAAACTTACTCTATGGTAACAGCAAATCGTTTCTGGTCACAAATTTTTGGTGTAGCTTTCTCTAACAAACGTTGGTTACACTTCTTTATGTTATTTGTACCTGTAACTGGTCTATGGATGAGTGCTTTAGGTGTTGTTGGACTTGCTCTTAACTTACGTGCTTACGACTTCGTATCACAAGAGATTCGTGCAGCTGAAGACCCAGAATTTGAAACATTCTACACTAAAAACATTCTTCTTAACGAAGGTATTCGTGCTTGGATGGCTGCTCAAGACCAACCACACGAAAAATTAGTTTTCCCTGAAGAAGTTCTTCCACGTGGTAACGCTCTATAA
        Chaetopeltis_orbicularis  ------------------------------------------------------------------------ATGACAATCACCATTGGT---CAATATGTAGAACAACGCGGTTGGTTTGATGATGTTGATGACTGGCTTCGTAAAGAGCGTTTTGTATTCGTAGGTTGGTCAGGTTTATTATTATTCCCTTGCGCATATTTAGCGTTAGGTGGATGGCTTACTGGTACAACTTTCGTTACTTCTTGGTATACACATGGTTTAGCAACTTCTTACCTTGAAGGTTGCAACTTCTTAACAGCTGCAGTTTCAACTCCAGCTAACAGTATGGCTCACTCATTATTATTCCTTTGGGGTCCTGAAGCTCAAGGCGATTTTACTCGCTGGTGCCAACTTGGTGGTTTATGGGCTTTTGTAGCTCTTCATGGTGCTTTTGCATTAATGGGTTTCATGTTACGTCAGTTTGAAATCGCTCAATCTTTAAGACTACGTCCATATAACGCTATTGCTTTCTCAGCTCCTATTGCTGTATTCACTTCAGTTTTCCTTATTTACCCTTTAGGTCAATCTGGATGGTTCTTTGCGCCAAGTTTTGGTGTTGCTGCTATCTTCCGTTTTATCTTATTCTTCCAAGGTTTCCACAACTGGACACTTAACCCATTCCACATGATGGGCGTAGCAGGTGTATTAGGTGCTGCTTTATTATGCGCTATTCACGGTGCTACTGTTGAAAACACTTTATTTGAAGATGGTGACGGTGCTAACACATTCCGTGCTTTTAACCCTACTCAATCAGAAGAAACATACTCAATGGTTACGGCGAATCGTTTCTGGTCACAAATTTTCGGTGTAGCGTTCTCTAACAAACGTTGGTTACACTTCTTCATGCTATTTGTTCCAGTAACTGGTTTATGGATGTCAGCTATTGGCGTTGTAGGTTTAGCTTTAAACTTACGTGCTTATGACTTCGTATCTCAAGAGATCCGTGCTGCTGAAGACCCTGAGTTTGAAACTTTCTATACTAAGAACATTCTTCTTAACGAAGGG---------------------------------------------------------------------------------------
       Characiochloris_acuminata  ------------------------------------ATGATGAATTCTATTTATATTCTGGAGATGCACGCAATGACAATTGCGATTGGT---ACTTATCAAGAAAAACGTACTTGGTTTGATGATGCTGATGACTGGTTACGTCAAGACCGTTTTGTATTTGTAGGTTGGTCAGGTTTATTATTATTCCCTTGTGCTTATTTCGCTCTTGGGGGTTGGTTAACTGGCACTACTTTTGTAACATCTTGGTATACACATGGTTTAGCTACTTCTTACTTAGAAGGTTGTAACTTCTTAACTGCTGCTGTTTCTACACCAGCAAACAGCTTTGGTCACTCACTTCTTTTTGTTTGGGGTCCTGAAGCTCAAGGTGATTTAACACGTTGGTTCCAGCTTGGTGGTCTTTGGCCATTTGTTGCTTTACACGGTGCTTTCGGTTTAATTGGTTTCATGTTACGTCAATTTGAAATCGCACGTTCAGTTAACTTACGTCCTTATAACGCTATTGCTTTCTCAGCACCTATTTCTGTATTCGTATCTGTTTTCCTAATTTACCCATTAGGTCAATCAGGTTGGTTCTTTGCTCCTAGCTTTGGTGTAGCTGCAATTTTCCGTTTCATTTTATTCTTCCAAGGTTTCCACAACTGGACACTTAACCCATTCCACATGATGGGTGTTGCTGGTGTTTTAGGTGCAGCTTTATTATGTGCTATTCACGGTGCAACTGTAGAAAACACATTATTTGAAGATGGCGATGGTGCTAACACATTCCGTGCTTTCAACCCAACTCAAGCAGAGGAAACATACTCAATGGTAACTGCAAACCGTTTCTGGTCACAGATTTTTGGTGTTGCTTTTTCAAACAAACGTTGGTTACACTTCTTTATGCTTTTCGTTCCAGTAACTGGATTATGGATGAGTGCTTTAGGTGTTGTTGGCCTAGCTCTTAACTTACGTGCTTATGATTTCGTTAGCCAAGAGATTCGTGCTGCTGAAGACCCTGAGTTCGAAACTTTCTATACTAAAAACATTCTATTAAATGAAGGTATCCGTGCTTGGATGGCTGCACAAGATCAACCACATGAACGTTTAGTATTCCCTGAAGAAGTATTACCTCGTGGTAACGCTCTATAA
         Chlamydomonas_applanata  ------------------------------------------------------------------------ATGACAATTGCGATTGGT---ACTTATCAAGAAAAACGTACTTGGTTCGATGACGCAGATGACTGGTTACGTCAAGACCGTTTCGTATTCGTAGGTTGGTCAGGTTTATTATTATTACCATGTGCTTACTTTGCAGTTGGTGGTTGGTTAACTGGTACAACATTTGTTAGTTCATGGTACACTCATGGTTTAGCAACTTCTTACTTAGAAGGTTGTAACTTCTTAACAGCGGCTGTTTCAACTCCTGCGAACTCTATGGGCCACTCACTTCTTTTCGTATGGGGTCCTGAAGCTCAAGGTGATTTAACACGTTGGTTCCAATTAGGCGGTTTATGGGCTTTCGTAGCGTTACACGGTGCGTTTGCTTTAATCGGTTTCATGTTACGTCAGTTTGAAATTGCGCGTTCTGTAAACTTACGTCCTTACAACGCAATCGCTTTCTCAGCACCAATTTCTGTATTCGTAGCGGTATTCTTAATTTACCCTTTAGGTCAATCAGGTTGGTTCTTTGCACCAAGTTTTGGTGTTGCAGCAATTTTCCGTTTCATCTTATTCTTCCAAGGTTTCCACAACTGGACACTTAACCCATTCCACATGATGGGTGTTGCTGGTGTTTTAGGTGCTGCTTTATTATGTGCGATTCACGGTGCAACTGTTGAAAACACATTATTCGAAGATGGTGACGGTGCAAACACTTTCCGTGCGTTCAACCCTACTCAGGCTGAAGAAACATACTCAATGGTAACGGCTAACCGTTTCTGGTCTCAGATTTTCGGTGTAGCGTTCGCTAACAAACGTTGGTTACACTTCTTTATGTTATTCGTACCTGTAACAGGTTTATGGATGAGTGCGATCGGTGTTGTAGGCTTAGCGTTAAACTTACGTGCATACGACTTCGTATCACAAGAGATTCGTGCTGCTGAAGACCCTGAATTCGAAACATTCTACACGAAAAACATTCTTCTTAACGAAGGTATCCGTGCGTGGATGGCTGCACAAGACCAGCCACACGAGCGTTTAGTATTCCCTGAAGAAGTATTACCTCGTGGTAACGCTCTTTAA
           Chlamydomonas_nivalis  ATGGAAGGAGGGGCCCCTAGCTTTATTAAAAGACGTAATGATGAGTTGTATATATTATTGGAGATGCACGCTATGACTATAGCGATTGGA---ACATATCAAGAAAAACGTACTTGGTTTGATGATGCTGATGACTGGCTTCGCCAAGACCGTTTTGTTTTTATTGGATGGTCAGGTCTTTTATTATTACCTTGTGCATATTTAGCACTTGGTGGTTGGTTTACAGGAACTACTTTTGTAACTTCTTGGTATACACACGGATTAGCAACATCATACTTAGAAGGTTGTAATTTCTTAACAGCTGCTGTGTCTACACCTGCTAACAGTATGGGTCACTCTTTACTATTTGTTTGGGGTCCAGAAGCTCAAGGAGATTTTACTCGTTGGTGCCAACTTGGTGGTTTATGGACTTTTGTAGCTCTACATGGCGCATTTGGTTTAATTGGATTTATGCTACGTCAGTTTGAAATTGCTCGTTCTGTAAATCTACGCCCATATAACGCTATTGCTTTCTCTGCGCCAATTGCAGTATTTGTTTCTGTTTTCCTAATTTATCCATTAGGTCAATCAGGTTGGTTTTTTGCGCCAAGCTTCGGTGTAGCTGCAATTTTCCGATTCATATTATTCTTTCAAGGATTCCATAACTGGACATTAAACCCTTTCCATATGATGGGTGTTGCAGGTGTCCTTGGTGCTGCTCTTCTTTGTGCTATTCATGGTGCTACTGTAGAAAATACTCTTTTTGAAGATGGTGATGGTGCAAATACTTTCCGTGCATTTAACCCTACTCAATCAGAAGAAACATACTCTATGGTTACTGCCAATAGATTTTGGTCTCAAATCTTTGGTGTAGCATTCTCTAACAAACGTTGGTTGCACTTTTTCATGCTTTTCGTGCCAGTGACTGGTTTATGGATGAGCGCTATCGGTGTTGTTGGTCTTGCTTTCAACTTAAGAGCATACGATTTCGTATCTCAAGAAATCAGAGCTGCTGAAGATCCTGAATTTGAAACATTCTACACTAAAAATATTCTTTTAAACGAGGGTATTCGTGCTTGGATGGCTGCGCAAGATCAACCACATGAAAGACTTGTTTTCCCAGAAGAAGTCTTACCTCGTGGTAATGCTCTTTAA
          Chlamydomonas_peterfii  ---------------------------------------ATGAGTTGTTTATCAAATTTGGAGATATACGCTATGACAATAGCGATTGGT---TCATATCAAGAAAAACGTACTTGGTTCGATGACGCTGACGACTGGTTACGTCAAGACCGTTTCGTTTTCGTTGGTTGGTCAGGATTATTACTATTACCTTGTGCTTACTTCGCAGTAGGTGGTTGGTTAACTGGTACTACTTTTGTTACTTCTTGGTACACACACGGCTTAGCTACTTCTTACTTAGAAGGTTGTAACTTCTTAACTGCTGCTGTTTCTACACCGGCTAATAGCATGGCTCACTCTTTATTATTCTTATGGGGTCCTGAAGCTCAAGGTGACTTTACACGTTGGTGTCAACTTGGTGGTTTATGGGCTTTTATTGCTTTACACGGTTCATTTGGTTTAATTGGTTTCATGTTACGTCAATTTGAAATCGCTCGTTCAGTTAACTTACGTCCATACAACGCTATTGCATTCTCTGCTCCTATTGCTGTATTCACTTCAGTTTTCTTAATTTACCCTTTAGGTCAATCAGGTTGGTTCTTTGCTCCTAGTTTTGGTGTTGCCGCAATCTTCCGTTTCATCTTATTCTTCCAGGGGTTCCACAACTGGACGCTTAACCCATTCCACATGATGGGTGTTGCTGGTGTTTTAGGTGCTGCTTTATTATGTGCTATTCACGGTGCTACTGTTGAAAACACATTATTTGAAGACGGTGACGGTGCGAACACATTCCGTGCATTCAACCCAACTCAAGCAGAAGAAACATACTCTATGGTTACTGCAAACCGTTTCTGGTCTCAAATCTTCGGTGTTGCTTTCTCAAACAAACGTTGGTTACACTTCTTCATGTTATTCGTACCAGTTACTGGTTTATGGATGTCAGCTATTGGTGTAATTGGTTTAGCATTAAACTTACGTGCTTACGACTTCGTTTCACAAGAAATTCGTGCAGCAGAAGACCCAGAGTTCGAAACGTTCTACACTAAAAACATCCTTCTTAATGAAGGTATTCGTGCTTGGATGGCTGCTCAAGACCAACCGCATGAACGTTTAGTATTCCCAGAAGAAGTATTACCTCGTGGTAACGCTCTATAA
       Chlamydomonas_reinhardtii  ------------------------------------------------------------------------ATGACAATTGCGATCGGT---ACATATCAAGAGAAACGCACATGGTTCGATGACGCTGATGACTGGCTTCGTCAAGACCGTTTCGTATTCGTAGGTTGGTCAGGTTTATTACTATTCCCTTGTGCTTACTTTGCATTAGGTGGTTGGTTAACTGGTACTACTTTCGTTACTTCATGGTATACGCATGGTTTAGCTACTTCTTACTTAGAAGGTTGTAACTTCTTAACAGCAGCTGTTTCTACACCTGCTAACAGTATGGCTCACTCTCTTCTATTTGTTTGGGGTCCAGAAGCTCAAGGTGATTTCACTCGTTGGTGTCAACTTGGTGGTTTATGGGCATTCGTTGCTTTACACGGTGCATTTGGTTTAATTGGTTTCATGCTTCGTCAGTTTGAAATTGCTCGTTCAGTAAACTTACGTCCATACAACGCAATTGCTTTCTCAGCACCAATTGCTGTATTCGTTTCAGTATTCCTAATTTACCCATTAGGTCAATCAGGTTGGTTCTTTGCACCTAGTTTCGGTGTAGCTGCTATCTTCCGTTTCATTTTATTCTTCCAAGGTTTCCACAACTGGACACTTAACCCATTCCACATGATGGGTGTTGCTGGTGTTTTAGGTGCTGCTTTATTATGTGCTATTCACGGTGCTACTGTTGAAAACACATTATTCGAAGACGGTGACGGTGCTAACACATTCCGTGCATTCAACCCTACACAGGCTGAAGAAACATACTCTATGGTTACTGCTAACCGTTTCTGGTCACAAATCTTCGGTGTTGCTTTCTCTAACAAACGTTGGCTTCACTTCTTCATGTTATTAGTTCCAGTAACTGGTCTTTGGATGAGTGCTATTGGTGTTGTAGGTTTAGCTCTAAACTTACGTGCTTACGACTTCGTATCACAAGAGATTCGTGCTGCTGAAGACCCTGAATTCGAAACATTCTACACTAAAAACATTCTTCTTAACGAAGGTATTCGTGCTTGGATGGCTGCTCAAGACCAACCACACGAACGTTTAGTATTCCCTGAAGAAGTATTACCACGTGGTAACGCTCTATAA
           Chlorococcum_tatrense  ------------------------------------------------------------------------ATGACAATCGCAATTGGG---ACATATCAAGAAAAACGTACATGGTTTGATGACGCAGATGACTGGTTACGTCAAGACCGTTTTGTATTTGTAGGTTGGTCAGGTCTTTTATTACTTCCTTGCGCATACTTTGCTGTAGGTGGTTGGTTAACAGGGGTTACTTTTGTAACATCTTGGTATACACATGGTTTAGCAAGTTCTTACTTAGAAGGTTGTAACGTATTAACAGCAGCAGTATCAACTCCTGCTAACAGTCTTGGTCACTCATTATTATTTGTATGGGGTCCTGAAGCACAAGGTGATTTAACACGTTGGTTCCAATTAGGTGGTTTATGGGCTTTCGTAGCATTACATGGTGCTTTTGGTTTAATTGGTTTTATGTTACGTCAGTTTGAAATTGCACGTTCAGTAAACTTACGTCCATACAACGCAATTGCTTTCTCAGGTCCTATTGCTGTATTTGTAAGTGTATTCTTAATTTACCCATTAGGACAATCAGGTTGGTTCTTTGCTCCTAGTTTTGGTGTTGCTCCTATCTTCCGTTTTATCCTTTTCTTTCAAGGGTTTCATAACTGGACACTAAACCCATTCCATATGATGGGTGTAGCTGGTATTTTAGGTGGTGCATTATTATGTGCTATTCACGGTGCTACTGTTGAAAACACTTTATTCGAAGATGGTGACGGTGCTAACACATTCCGAGCTTTTAACCCAACTCAAGCAGAAGAAACTTATTCTATGGTAACAGCGAATAGATTCTGGTCTCAAATTTTCGGTGTAGCTTTTGCTAACAAACGTTGGTTACACTTCTTTATGTTATTTGTACCAGTTACTGGGTTATGGATGTCTGCTTTAGGTGTTGTAGGTTTAGCTTTAAACTTACGTGCTTATGACTTCGTAAGCCAAGAGATTCGTGCAGCTGAAGACCCTGAATTCGAAACATTCTATACTAAAAATATTCTTTTAAATGAAGGTATTCGTGCATGGATGGCGGCTCAAGACCAACCTCATGAACGTTTAGTATTCCCTGAAGAAGTATTACCTCGTGGTAACGCTCTATAA
         Chlorogonium_capillatum  ------------------------------------------------------------------------ATGACAATTGCGATTGGT---ACTTATCAAGAAAAACGTACATGGTTCGATGACGCTGATGACTGGTTACGTCAAGACCGTTTCGTATTCGTAGGTTGGTCAGGTCTTTTATTATTCCCATGTGCTTACTTTGCACTAGGTGGTTGGTTAACAGGTACAACATTTGTAACATCTTGGTATACTCATGGTTTAGCAAGTTCTTACTTAGAAGGTTGTAACTTCTTAACAGCAGCAGTTTCAACTCCTGCTAACAGTCTTGGTCATTCTCTTTTATTTGTTTGGGGTCCTGAAGCACAAGGTGATTTAACACGTTGGTTCCAACTTGGTGGTTTATGGACATTTGTTGCTTTACATGGGGCTTTTGGTTTAATTGGTTTCATGTTACGTCAGTTTGAAATTGCACGTTCAGTTAATTTACGTCCATATAACGCTATTGCTTTCTCAGCACCAATTTCTGTATTCGTATCTGTATTCTTAATTTACCCATTAGGTCAATCAGGTTGGTTCTTTGCTCCTAGTTTCGGTGTAGCTGCTATCTTCCGTTTCATCTTGTTCTTTCAAGGTTTCCATAACTGGACTTTAAACCCATTCCACATGATGGGTGTAGCAGGTGTTTTAGGTGCAGCTTTATTATGTGCTATTCATGGTGCAACTGTAGAAAACACATTATTCGAAGATGGTGACGGCGCTAACACTTTCCGTGCTTTCAACCCAACACAAGCAGAAGAAACTTATTCAATGGTTACTGCAAATAGATTCTGGTCACAAATTTTTGGTGTAGCTTTCTCTAATAAACGCTGGTTACACTTTTTCATGCTTTTCGTACCAGTAACTGGACTGTGGATGTCAGCTTTAGGTGTTGTAGGCTTAGCTTTAAACTTACGTGCTTATGACTTCGTATCACAAGAGATTCGTGCTGCTGAAGACCCTGAATTCGAAACATTCTATACTAAAAACATCTTATTAAATGAAGGTATTCGTGCATGGATGGCTGCTCAAGACCAACCACATGAAAAACTAGTATTCCCTGAAGAAGTTCTTCCTCGTGGTAATGCTCTATAA
           Chloromonas_perforata  ------------------------------------------------------------------------ATGACAATCGCAATCGGC---ACATATCAGGAAAAGCGTACATGGTTTGATGATGCAGATGACTGGTTACGTCAAGACCGTTTTGTATTCGTAGGTTGGTCAGGTCTTTTATTACTTCCTTGTGCATACTTTGCTGTAGGTGGTTGGTTAACAGGTGTTACTTTTGTAACATCTTGGTATACTCATGGTTTAGCAAGTTCTTACCTAGAAGGTTGTAACGTATTAACAGCAGCAGTATCAACACCTGCTAACAGTCTTGGTCACTCATTATTATTTGTATGGGGTCCTGAAGCACAAGGTGATTTAACACGTTGGTTCCAATTAGGTGGTTTATGGGCTTTCGTAGCATTACACGGTGCTTTTGGTTTAATCGGTTTTATGTTACGTCAGTTTGAAATTGCACGTTCAGTAAACTTACGTCCATACAACGCAATTGCTTTCTCAGCTCCTATTTCTGTATTTGTAAGTGTATTCTTAATTTACCCTTTAGGTCAATCAGGTTGGTTCTTTGCTCCTAGTTTTGGTGTTGCTCCTATCTTCCGTTTCATCCTCTTCTTCCAAGGTTTCCATAACTGGACACTAAACCCATTCCACATGATGGGTGTAGCTGGTATTTTAGGTGGTGCATTATTATGTGCTATCCATGGTGCTACTGTTGAAAACACTTTATTCGAAGATGGTGACGGTGCTAACACATTCAGAGCTTTTAACCCAACTCAAGCAGAAGAAACTTATTCAATGGTAACTGCAAACAGATTCTGGTCTCAAATCTTCGGTGTAGCTTTTGCTAACAAACGTTGGTTACACTTCTTTATGTTATTTGTTCCTGTTACAGGTTTATGGATGTCTGCTCTAGGTGTTGTAGGTTTAGCTTTAAACTTACGTGCTTATGACTTCGTAAGCCAAGAGATTCGTGCAGCTGAAGACCCTGAATTCGAAACATTCTATACTAAAAATATTCTTTTAAATGAAGGTATTCGTGCATGGATGGCGGCTCAAGACCAACCTCATGAACGTTTAGTATTCCCTGAAGAAGTATTACCTCGTGGTAACGCTCTATAA
             Chloromonas_radiata  ---------------------------------------------------------------ATGCACGCTATGACTATAGCGATTGGA---ACATATCAAGAGAAACGTACTTGGTTTGATGATGCTGACGACTGGCTTCGTCAAGACCGTTTCGTATTTGTGGGATGGTCGGGTCTTTTATTACTTCCTTGTGCTTACTTAGCTTTAGGTGGTTGGTTAACAGGAACTACTTTTGTAACTTCTTGGTACACTCACGGGCTAGCAACTTCATACCTAGAAGGCTGTAACTTCTTAACGGCTGCTGTTTCTACGCCAGCTAACAGTATGGGTCACTCATTATTGTTTGTTTGGGGGCCGGAAGCTCAGGGTGATTTTACACGCTGGTGTCAACTTGGTGGATTATGGACTTTTGTGGCTTTACATGGTGCTTTTGGTCTAATTGGTTTTATGCTGCGTCAGTTTGAAATTGCACGTTCTGTTAACCTACGTCCATATAACGCAATCGCGTTTTCAGCACCAATTGCTGTATTTGTTTCTGTTTTCCTAATTTACCCATTAGGTCAATCTGGTTGGTTCTTTGCACCAAGTTTTGGTGTTGCTGCAATTTTCCGATTTATTTTATTCTTCCAAGGATTCCATAACTGGACACTAAACCCATTCCACATGATGGGTGTAGCTGGTGTTCTGGGGGCGGCGCTTTTATGTGCTATTCACGGTGCAACAGTAGAAAATACGCTGTTTGAAGATGGTGATGGAGCAAACACTTTCCGTGCATTTAACCCAACACAAGCAGAAGAAACATATTCAATGGTTACAGCAAATCGCTTTTGGTCTCAAATTTTCGGAGTAGCTTTCTCAAACAAACGTTGGTTACACTTCTTTATGCTTTTCGTTCCAGTAACGGGGCTTTGGATGAGTGCAATTGGTGTAGTTGGCTTAGCTTTAAACTTACGTGCTTACGATTTCGTTTCACAAGAAATTAGAGCCGCGGAAGATCCAGAGTTCGAGACATTCTATACTAAAAACATTCTACTTAACGAGGGTATTCGTGCATGGATGGCTGCGCAAGACCAACCTCATGAACGATTAGTTTTCCCTGAAGAAGTTTTACCTCGTGGAAACGCTCTTTAA
               Chloromonas_rosae  ------------------------------------------------------------------------ATGACTATAGCGATTGGA---ACATATCAAGAAAAACGTACTTGGTTTGATGATGCTGATGACTGGCTTCGCCAAGATCGTTTTGTTTTTATTGGATGGTCAGGTCTTTTATTATTACCTTGCGCTTATTTAGCACTTGGTGGTTGGTTTACAGGAACTACTTTTGTAACTTCATGGTATACACATGGATTAGCAACGTCATACCTAGAAGGTTGTAATTTTTTAACAGCTGCTGTGTCTACTCCTGCTAACAGTATGGGTCACTCTTTACTTTTTGTTTGGGGTCCAGAAGCTCAAGGAGATTTTACTCGTTGGTGCCAACTTGGTGGTTTATGGACTTTTGTTGCTCTACATGGCGCATTTGGCTTAATTGGATTTATGCTTCGTCAGTTTGAAATCGCTCGTTCTGTAAATCTACGCCCATATAACGCAATCGCTTTCTCTGCGCCAATTGCAGTGTTTACTTCTGTTTTCCTAATTTATCCATTAGGTCAATCAGGTTGGTTTTTTGCACCAAGCTTCGGTGTGGCTGCAATTTTCCGATTCATCCTTTTCTTCCAAGGATTTCATAACTGGACGTTAAATCCTTTCCACATGATGGGTGTTGCAGGTGTTCTTGGTGCTGCTCTTCTATGTGCTATTCATGGCGCGACTGTAGAAAATACTCTTTTTGAGGATGGTGATGGTGCAAATACTTTCCGTGCATTTAACCCAACTCAATCAGAAGAAACTTATTCAATGGTGACTGCAAATCGTTTCTGGTCTCAAATTTTTGGTGTTGCATTCTCAAACAAACGTTGGTTACACTTCTTCATGCTTTTTGTGCCTGTTGTGGGTTTATGGATGAGTGCTATCGGCGTTGTTGGACTTGCATTCAACTTAAGAGCGTATGACTTCGTATCTCAAGAAATTAGAGCTGCTGAAGATCCTGAATTTGAAACATTCTATACTAAAAATATCCTTCTAAACGAGGGTATCCGCGCGTGGATGGCTGCACAAGATCAACCACATGAAAGACTTGTTTTCCCAGAAGAAGTATTACCTCGTGGTAATGCTCTTTAA
         Chlorosarcinopsis_eremi  ------------------------------------------------------------------------ATGACAATTGCGATTGGT---ACTTATCAAGAAAAACGTACATGGTTCGATGACGCTGATGACTGGCTACGTCAAGACCGTTTTGTATTTGTAGGTTGGTCAGGTCTTTTATTATTCCCTTGTGCTTACTTTGCATTAGGTGGTTGGTTAACAGGTACTACTTTTGTAACATCTTGGTACACTCACGGTTTAGCAAGTTCTTACTTAGAAGGTTGTAACTTCTTAACAGCAGCTGTATCTACTCCAGCTAACAGCCTTGGTCACTCATTATTATTTGTATGGGGTCCTGAAGCACAAGGTGATTTAACACGTTGGTTCCAACTAGGTGGTTTATGGGCTTTCGTAGCTTTACACGGTGCTTTTGCATTAATTGGTTTCATGTTACGTCAATTCGAAATTGCTCGTTCAGTAAACTTACGTCCATACAACGCAATCGCTTTCTCTGCTCCTATTGCGGTATTCGTTAGTGTATTCCTAATTTACCCTCTAGGTCAGTCAGGTTGGTTCTTTGCTCCAAGTTTTGGTGTTGCAGCAATTTTCCGATTTATCTTATTTTTCCAAGGTTTCCATAACTGGACGCTTAACCCATTCCACATGATGGGTGTTGCTGGTGTTTTAGGTGCTGCTTTATTATGTGCTATTCACGGTGCAACTGTAGAAAACACATTATTCGAAGATGGTGACGGTGCAAACACATTCCGTGCTTTCAACCCTACACAAGCAGAAGAAACTTACTCAATGGTTACAGCTAACCGTTTCTGGTCGCAAATCTTTGGTGTAGCTTTCTCTAACAAACGTTGGTTACACTTCTTTATGTTATTCGTTCCTGTAACTGGTTTATGGGCGTCAGCTTTAGGTGTTGTAGGTTTAGCTCTTAACCTTCGTGCTTATGACTTCGTTTCACAAGAAATTCGTGCAGCTGAAGACCCTGAGTTCGAAACTTTCTACACTAAAAACATTCTACTTAACGAAGGTATCCGTGCTTGGATGGCTGCTCAAGACCAACCACACGAAAGATTAGTATTCCCTGAGGAAGTACTACCTCGTGGTAACGCTCTATAA
          Chlorotetraedron_incus  ------------------------------------------------------------------------ATGACTATTGCAATCGGTAGTTCATATCAAGAAAAACGTACATGGTTTGATGATGCTGACGACTGGCTTCGCCAAGACCGTTTCGTTTTCGTAGGTTGGTCAGGTCTTTTATTATTACCTTGTGCTTACTTCGCTTTAGGTGGATGGTTAACAGGTACTACATTTGTAACTTCTTGGTATACTCATGGTTTAGCAACTTCTTACTTAGAAGGTTGTAACTTCTTAACAGCTGCAGTTTCAACACCAGCTAATAGTATGGCTCATTCATTATTATTTTTATGGGGTCCTGAAGCTCAAGGAGACTTTACTCGTTGGTGTCAATTAGGTGGTTTATGGACATTCGTTGCTCTACATGGAGCTTTCGGATTAATCGGGTTTATGTTACGTCAATTTGAAATTGCTCGTTCTGTAAACTTACGTCCTTACAACGCTATCGCTTTCTCTGCTCCAATTGCTGTTTTCGTATCTGTTTTCTTAATCTATCCTTTAGGACAAGCAGGTTGGTTCTTTGCACCTAGTTTTGGTGTAGCTGCAATTTTCCGATTCATTTTATTCTTCCAAGGTTTTCATAACTGGACACTTAATCCATTCCACATGATGGGTGTAGCAGGTGTTTTAGGTGCAGCTTTATTATGTGCTATTCACGGTGCAACTGTAGAAAACACATTATTCGAAGATGGTGACGGTGCAAACACTTTCCGTGCATTTAACCCAACACAAGCTGAAGAAACATATTCAATGGTAACAGCTAACAGATTCTGGTCTCAAATTTTTGGTGTTGCTTTCTCTAACAAACGTTGGTTACACTTCTTTATGTTATTAGTTCCAGTTACTGGACTTTGGATGTCTGCTATTGGTGTTGTAGGTTTAGCTCTTAACTTACGCGCTTATGACTTCGTTTCTCAAGAAATCCGCGCCGCTGAAGACCCAGAGTTCGAAACTTTCTATACTAAAAATATTCTTCTTAACGAAGGTATTCGTGCTTGGATGGCTGCTCAAGACCAACCACACGAAAAATTAGTATTCCCAGAAGAAGTATTACCTCGTGGTAACGCTCTATAA
      Chromochloris_zofingiensis  ------------------------------------------------------------------------ATGACTATTGCGATTGGTAATACATATCAAGAAAAACGTACTTGGTTTGATGATACAGATGACTGGCTTCGTCAAGACAGATTTGTTTTTGTAGGTTGGTCAGGTCTTTTATTATTCCCTTGTGCATATTTTGCTTTAGGTGGGTGGTTAACAGGAACAACATTTGTAACTTCATGGTATACTCATGGTTTAGCTTCTTCTTATTTAGAAGGTTGTAACTTTTTAACAGCTGCTGTATCAACACCAGCAAACAGCATGGCACACTCATTATTATTTGTTTGGGGTCCAGAAGCTCAAGGTGATTTTACACGTTGGTGTCAACTAGGTGGTTTATGGGCTTTCGTAGCTCTTCATGGTTCTTTTGGATTAATTGGATTTATGTTACGTCAGTTTGAAATTGCTCGTTCTGTAAATCTTCGTCCTTATAACGCTATTGCGTTTTCAGCACCTATTGCAGTTTTTGTTTCTGTATTCTTAATTTACCCTTTAGGTCAATCTGGTTGGTTCTTTGCACCAAGTTTTGGTGTGGCAGCAATTTTCCGTTTCATCTTATTCTTCCAAGGTTTCCACAACTGGACGCTTAACCCATTCCATATGATGGGTGTAGCCGGTGTTTTAGGAGCTGCATTATTATGCGCTATCCACGGTGCTACTGTAGAAAATACTTTATTTGAAGATGGTGATGGTGCTAACACATTCCGTGCATTTAACCCTACACAGGCCGAAGAAACATATTCAATGGTAACAGCAAACCGTTTCTGGTCTCAAATTTTTGGTGTAGCTTTCTCTAACAAACGTTGGTTACACTTTTTTATGCTTTTTGTTCCAGTAGTTGGTTTATGGTGTAGTGCGATCGGTGTAGTAGGACTTGCATTAAATTTACGAGCTTATGATTTTGTATCACAAGAAATTCGTGCTGCTGAAGATCCTGAATTTGAAACATTCTATACTAAAAACATTTTATTAAACGAAGGTATCCGTGCATGGATGGCTGCTCAAGACCAACCGCATGAAAGACTTGTATTCCCTGAAGAAGTATTACCTCGTGGTAACGCTCTATAA
         Cylindrocapsa_geminella  ------------------------------------------------------------------------ATGACAATCGCAATTGGA---ACTTATCAAGAGAAACGTACTTGGTTTGATGATGTTGATGACTGGTTACGTCAAGACCGTTTTGTATTTGTAGGATGGTCTGGTCTTCTTCTTTTTCCTTGTGCTTATTTTGCTGTAGGGGGTTGGCTAACTGGAACTACTTTTGTAACATCATGGTATACACATGGTTTGGCTTCTTCTTATTTAGAAGGATGTAATTTCTTAACTGCTGCTGTATCAACACCTGCAAACAGTCTGGCGCATTCATTATTGTTTTTATGGGGCCCAGAAGCTCAAGGTGATTTCACACGTTGGTGTCAACTTGGTGGTTTATGGACTTTTGTAGCACTTCATGGTGCTTTTGGTTTAATTGGATTTATGCTACGTCAATTTGAAATTGCACGTTCTGTAAGTTTACGTCCATATAATGCTATTGCATTCTCAGCACCTATTGCTGTTTTTGTTTCTGTATTTCTTATTTATCCATTAGGACAATCAGGATGGTTCTTCGCTCCTAGTTTTGGTGTTGCTGCAATTTTCCGTTTTATTTTATTTTTCCAAGGTTTCCATAATTGGACACTTAACCCATTCCACATGATGGGTGTAGCAGGTGTTTTAGGGGCAGCTCTTCTTTGTGCGATTCATGGAGCTACTGTTGAAAACACATTATTTGAGGATGGTGACGGTGCAAACACTTTCCGTGCCTTCAACCCAACTCAGGCTGAAGAAACATATTCTATGGTAACAGCAAACCGTTTCTGGTCACAAATCTTTGGTGTAGCTTTTTCAAATAAACGTTGGTTACATTTCTTTATGCTATTTGTTCCTGTTACAGGTCTTTGGATGAGTGCCATAGGTGTAGTTGGTTTAGCTCTGAATCTTCGAGCTTATGATTTTGTTTCACAAGAAATTCGAGCAGCAGAAGATCCTGAGTTTGAAACTTTCTATACTAAGAACATTCTTCTAAATGAAGGTATCAGAGCTTGGATGGCAGCACAAGATCAACCTCATGAAAGACTTGTTTTCCCTGAAGAAGTATTACCGCGTGGAAACGCTCTTTAA
           Desmotetra_stigmatica  ------------------------------------------------------------------------ATGACAATTGCAATTGGA---ACATACCAAGAAAAACGTACTTGGTTTGATGACGCAGACGACTGGCTTCGTCAAGACCGTTTCGTATTCATTGGATGGTCAGGTCTTTTATTACTACCATGCGCTTATTTCGCGCTAGGTGGTTGGTTAACTGGAACAACTTTCGTAACAAGCTGGTATACTCATGGTCTAGCTACTTCTTACTTAGAAGGTTGTAACTTCCTAACAGCAGCTGTATCAACTCCTGCAAACAGTATGGGTCACTCTTTATTATTTGTATGGGGTCCTGAAGCTCAAGGTGACTTCACTCGTTGGTGTCAACTTGGTGGTTTATGGACATTCGTTGCTCTACACGGAGCTTTTGGTTTAATTGGTTTCATGCTACGTCAGTTTGAAATTGCGCGTTCTGTAAACTTACGTCCTTACAACGCTATTGCTTTCTCAGCACCAATTTCTGTATTCGTATCTGTATTCTTAATTTACCCTCTAGGTCAATCTGGTTGGTTCTTTGCTCCAAGTTTTGGTGTTGCAGCTATTTTCCGTTTCATTTTATTTTTCCAAGGTTTTCACAACTGGACATTAAACCCATTCCACATGATGGGTGTTGCTGGTGTTCTTGGTGCAGCTCTTCTTTGTGCTATTCACGGTGCAACAGTAGAAAACACTCTATTTGAAGATGGTGATGGTGCTAACACTTTCCGTGCATTTAACCCTACTCAAGCAGAAGAAACATACTCAATGGTAACAGCTAACCGTTTCTGGTCTCAAATTTTCGGGGTTGCTTTCTCTAACAAACGTTGGCTTCACTTCTTCATGCTATTTGTTCCTGTAACAGGTCTTTGGATGAGTGCTATTGGTGTTGTTGGTTTAGCTTTAAACCTTCGTGCTTATGACTTCGTTTCGCAAGAAATTCGTGCAGCAGAAGACCCAGAATTCGAAACATTCTATACAAAAAATATTCTTCTAAATGAAGGTATTCGTGCATGGATGGCAGCTCAAGATCAACCACATGAAAAACTTGTATTCCCTGAAGAAGTTCTACCGCGTGGTAACGCTCTATAA
          Dictyochloris_fragrans  ------------------------------------------------------------------------ATGACAATAGCCATTGGT---ACTTATCAAGAAAAACGTACTTGGTTTGACGACGCCGATGACTGGCTACGTCAAGACCGTTTTGTATTCGTAGGATGGTCTGGTTTATTATTATTCCCTTGCGCATATTTTGCTTTAGGTGGTTGGTTAACAGGAACAACTTTTGTAACTTCATGGTATACTCATGGTTTAGCAACTTCTTACTTAGAAGGTTGTAACTTCTTAACAGCAGCTGTTTCTACTCCTGCTAACAGTATGGCTCACTCTCTTCTATTTATTTGGGGTCCTGAAGCTCAAGGAGACTTTACTCGTTGGTGTCAATTAGGTGGTTTATGGACTTTTGTTGCGCTTCATGGAGCTTTTGGTTTAATAGGCTTTATGTTACGCCAATTTGAGATTGCTCGTTCTGTAAATTTACGTCCTTATAACGCTATTGCTTTCTCAGCACCAATTGCAGTTTTCACTTCTGTTTTCTTAATTTACCCTTTAGGTCAATCAGGTTGGTTCTTTGCACCTAGTTTTGGTGTTGCAGCTATCTTTAGATTCATCCTATTCTTCCAAGGTTTCCACAACTGGACACTAAACCCATTCCACATGATGGGGGTAGCAGGTGTTTTAGGAGCTGCTTTACTTTGTGCTATTCATGGTGCTACTGTAGAAAACACTTTATTTGAAGATGGTGACGGTGCTAACACTTTCCGTGCATTCAACCCTACTCAAGCAGAAGAAACTTACTCAATGGTAACTGCTAACCGTTTCTGGTCACAAATTTTTGGTGTAGCTTTCTCAAACAAACGTTGGTTACACTTCTTTATGTTATTAGTTCCGGTTGTTGGTTTATGGATGTCTGCTATTGGAGTAGTAGGTCTTGCATTTAACTTACGTGCTTATGACTTTGTTTCACAAGAAATCCGTGCTGCTGAAGATCCAGAATTCGAAACTTTCTATACTAAAAACATTTTATTAAACGAAGGTATTCGTGCATGGATGGCAGCTCAAGATCAACCTCATGAAAGACTGGTTTTCCCTGAAGAAGTATTACCTCGTGGTAACGCTCTATAA
               Dunaliella_salina  ------------------------------------------------------------------------ATGACTATTGCGATTGGT---ACATATCAAGAAAAACGTACTTGGTTCGATGATGCAGATGACTGGCTTCGTCAAGACCGATTTGTATTCGTAGGTTGGTCAGGTTTATTATTATTACCATGTGCTTACTTTGCTGTAGGTGGTTGGTTAACTGGCTGTACTTTCGTTACTTCATGGTACACTCATGGATTAGCAAGTTCATACATTGAAGGTTGTAACTTCTTAACTGCAGCTGTTTCTACACCAGCTAACAGTTTAGGTCACTCATTATTATTCGTTTGGGGTCCTGAAGCACAAGGTGATTTAACTCGTTGGTTCCAACTTGGTGGTTTATGGGCATTCGTAGCATTACACGGTGCTTTTGGTTTAATTGGTTTCATGTTACGTCAGTTTGAAATTGCACGTTCAGTAAACTTACGTCCATACAACGCTATCGCGTTCTCAGCACCAATTGCTGTATTCGTGTCTGTATTCTTAATCTACCCTTTAGGTCAATCAGGTTGGTTCTTTGCACCAAGTTTTGGTGTTGCATCAATTTTCCGTTTCATCCTATTCTTCCAAGGTTTTCATAACTGGACTCTAAACCCATTCCACATGATGGGTGTAGCTGGTGTTTTAGGTGCAGCATTATTATGTGCTATTCACGGTGCTACTGTAGAAAACACTTTATTCGAAGATGGTGACGGTGCTAACACTTTCCGTGCATTCAACCCAACTCAAGCTGAAGAAACTTACTCAATGGTAACTGCTAACCGTTTCTGGTCACAAATTTTCGGTGTAGCTTTCTCTAACAAACGTTGGTTACACTTCTTCATGTTATTCGTACCTGTAACTGGTCTTTGGATGAGTGCTTTAGGTGTAGTAGGTTTAGCTTTAAACTTACGTGCTTACGACTTCGTATCACAAGAAATCCGTGCTGCTGAAGATCCTGAGTTCGAAACATTCTACACTAAAAACCTTCTACTTAACGAAGGTATTCGTGCTTGGATGGCTGCTCAAGACCAACCACATGAAAAATTAACATTACCTGAAGAAGTTTTACCTCGTGGTAACGCTCTATAA
            Elakatothrix_viridis  ------------------------------------------------------------------------ATGACAATAGTAATAGGT---ACATATCAAGAAAAACGTACTTGGTTTGATGATGCTGATGACTGGTTACGTCAAGATCGTTTTGTATTCGTAGGTTGGTCAGGTATGTTATTATTTCCATGTGCTTATATGGCTTTAGGTGGATGGTTAACAGGAACGACTTTTGTTACTTCTTGGTATACTCATGGTTTAGCAACATCTTATTTAGAAGGATGTAATTTCTTAACTGCAGCAGTCTCAACCCCAGCGAATAGTTTAGCTCATTCTTTATTATTTCTATGGGGTCCAGAAGCTCAAGGTAATTTAACTCGTTGGTGTCAATTAGGTGGATTATGGGCTTTCGTAGCACTTCATGGTGCTTTTGGTCTTATTGGTTTCATGTTGCGTCAATTTGAAATTGCTAGATCTGTAAATTTACGTCCATATAATGCTATTGCGTTCTCAGCGCCTATCGCTGTTTTTGTTTCTGTTTTCCTTATTTACCCTTTAGGTCAATCAGGGTGGTTTTTTGCACCTAGTTTTGGAGTAGCTGCAATTTTCCGTTTCATCTTATTCTTTCAAGGATTTCACAACTGGACATTAAATCCATTCCATATGATGGGTGTTGCTGGTGTTTTAGGTGCAGCTCTACTTTGTGCTATTCATGGTGCAACTGTAGAAAATACTCTTTTTGAAGATGGTGATGGTGCAAACACATTCCGTGCTTTTAACCCAACGCAAGCAGAAGAAACATATTCAATGGTAACAGCAAATCGTTTCTGGTCACAAATTTTCGGTGTAGCTTTTTCTAATAAACGTTGGTTACACTTCTTTATGTTATTTGTTCCTGTTACAGGATTGTGGATGAGTGCAATCGGAGTTGTTGGTCTTGCGCTGAATTTAAGAGCATACGATTTTGTTTCTCAAGAAATTCGCGCAGCTGAAGATCCTGAATTTGAAACTTTTTATACGAAAAATATCTTGTTAAATGAAGGAATTAGAGCATGGATGGCTGCTCAAGATCAGCCTCATGAGAAACTTGTATTCCCTGAAGAGGTTCTTCCACGAGGTAATGCGCTTTAA
           Floydiella_terrestris  ------------------------------------------------------------------------ATGACAATCACCATTGGT---CAGTACGTAGAGCAAAGAGGTTGGTTTGATGATGTAGATGACTGGCTTCGTAAAGAAAGATTCGTATTCGTTGGTTGGTCAGGTCTATTATTATTCCCTTGCGCTTATTTCGCTTTAGGCGGATGGCTTACAGGGACTACTTTTGTGACTTCATGGTACACTCATGGTCTAGCAACTTCTTACTTAGAAGGTTGTAACTTCTTAACTGCTGCTGTTTCGACTCCTGCAAACAGTATGGCTCACTCTTTATTATTCGTTTGGGGTCCTGAAGCTCAAGGTGACTTCACTCGTTGGTGCCAACTTGGTGGTTTATGGACTTTCGTAGCACTTCACGGTGCTTTTGGTTTAATCGGTTTCATGCTACGTCAATTTGAAATCGCTCAATCATTAAGACTACGTCCATACAACGCAATTGCTTTCTCGGCTCCAATTGCAGTTTTCGTTTCAGTTTTCCTAATTTACCCACTAGGCCAATCAGGTTGGTTCTTTGCACCAAGTTTTGGTGTTGCCGCTATCTTCCGTTTCATCCTCTTCTTCCAAGGGTTTCATAACTGGACATTGAACCCTTTCCACATGATGGGTGTAGCCGGCGTACTAGGTGCTGCTCTTTTATGCGCAATTCACGGTGCTACTGTTGAAAACACGCTGTTTGAAGATGGTGACGGTGCTAACACATTCCGTGCTTTCAACCCAACACAGTCTGAAGAAACTTACTCTATGGTGACGGCAAACAGATTCTGGTCGCAAATTTTCGGTGTAGCTTTCTCTAACAAACGTTGGTTACACTTCTTTATGCTATTTGTTCCTGTTACAGGATTATGGATGTCAGCGATTGGTGTAGTAGGTCTAGCTCTGAACTTAAGAGCATACGATTTCGTTTCACAAGAAATCCGTGCTGCTGAAGACCCAGAGTTTGAAACATTCTACACTAAGAACATTCTTCTGAATGAAGGGATTAGAGCTTGGATGGCTGCGCAAGACCAGCCACACGAAAGACTAGTATTCCCTGAAGAAGTTCTTCCTCGTGGTAACGCTCTATAA
         Follicularia_botryoides  ------------------------------------------------------------------------ATGACTATTGCGATCGGTAGTACATATCAAGAAAAACGTACATGGTTTGATAACGCTGATGACTGGCTTCGTCAAGACCGATTTGTTTTCGTAGGTTGGTCTGGTCTTTTATTATTTCCTACTGCATACCTTGCTTTAGGTGGTTGGTTAACTGGAACAACTTTTGTAACATCTTGGTACACACACGGTCTAGCTTCTTCTTACTTAGAAGGTTGTAACTTCTTAACAGCTGCTGTTTCAACTCCTGCAAACAGTATGGCTCATTCTTTATTATTTGTATGGGGTCCTGAAGCGCAAGGTGACTTCACTCGTTGGTGCCAATTAGGTGGATTATGGGCTTTCGTAGCTCTGCACGGAGCTTTCGCATTAATTGGTTTCATGTTACGTCAGTTTGAAATTGCTCGTTCAGTAAACCTACGTCCTTACAACGCTATTGCTTTCTCAGCACCAATTGCTGTATTTGTTTCTGTATTTTTAATCTATCCTTTAGGGCAATCAGGTTGGTTCTTTGCGCCTAGTTTCGGTGTAGCTGCTATTTTCCGTTTCATTTTATTCTTCCAAGGGTTCCATAACTGGACATTAAACCCATTCCATATGATGGGTGTTGCTGGTGTACTTGGAGCAGCATTACTATGTGCAATTCACGGTGCAACTGTTGAAAACACATTATTCGAAGATGGTGACGGTGCAAACACTTTCCGTGCTTTCAACCCAACTCAGGCAGAAGAGACTTACTCAATGGTTACAGCTAACAGATTCTGGTCGCAAATTTTTGGTGTTGCTTTCTCTAACAAACGTTGGTTACACTTCTTTATGCTGCTGGTCCCGGTTGTAGGACTATGGATGAGTGCTATTGGAGTAGTAGGTTTAGCATTTAACTTACGTGCATATGATTTCGTTTCACAAGAAATTAGAGCCGCAGAGGACCCTGAGTTCGAAACATTCTACACTAAGAACATCCTTCTTAACGAAGGTATTCGTGCTTGGATGGCTGCTCAAGACCAACCACACGAAAGATTAGTTTTCCCTGAGGAAGTATTACCTCGTGGTAACGCTCTATAA
         Golenkinia_longispicula  ------------------------------------------------------------------------ATGACAATTGCGATTGGA---ACGTATCAAGAAAAACGTACATGGTTTGATGACGCGGACGACTGGCTACGTCAAGACCGTTTTGTATTCGTGGGATGGTCAGGTCTTCTATTATTCCCTTGCGCATATTTTGCTCTGGGTGGTTGGCTGACAGGAACAACTTTTGTAACTTCTTGGTATACTCATGGTTTAGCAAGTTCTTACCTGGAAGGTTGTAACTTCTTAACAGCAGCTGTTTCGACTCCTGCAAACAGTATGGGTCACTCTCTATTATTTTTATGGGGACCAGAAGCTCAAGGTGATTTCACACGTTGGTGTCAACTAGGCGGTTTATGGACATTTGTTGCTCTTCATGGTGCTTTTGCTCTTATCGGTTTTATGTTACGCCAATTTGAAATTGCGCGTTCTGTAAATTTACGTCCGTACAACGCAATTGCCTTTTCCGCTCCAATTTCAGTTTTCGTATCTGTTTTCCTTATTTACCCTTTGGGTCAGTCTGGATGGTTCTTTGCACCAAGCTTTGGAGTTGCTGCTATTTTTCGTTTCATTCTTTTTTTCCAAGGATTCCATAACTGGACATTAAACCCATTCCACATGATGGGGGTTGCTGGTGTACTAGGAGCGGCTCTACTTTGTGCGATTCATGGAGCTACTGTAGAAAACACATTATTCGAAGATGGTGACGGTGCTAACACTTTCCGTGCGTTCAACCCTACTCAAGCGGAAGAAACTTATTCAATGGTAACAGCGAATCGTTTCTGGTCTCAAATTTTCGGGGTGGCATTCTCTAACAAACGTTGGCTTCATTTCTTCATGCTACTTGTGCCTGTGGTAGGATTATGGATGAGTGCTATCGGTGTAGTTGGTTTAGCTCTGAACTTACGTGCTTATGATTTCGTTTCTCAAGAGATTAGAGCGGCGGAAGATCCTGAGTTCGAGACATTCTATACTAAAAATATTCTTCTGAATGAAGGAATTAGAGCATGGATGGCAGCTCAAGACCAACCTCATGAGAAACTTGTGTTCCCTGAAGAAGTATTACCACGCGGTAACGCTCTATAA
                Gonium_pectorale  ------------------------------------------------------------------------ATGACAATAGCAATTGGT---ACTTATCAAGAAAAACGTACTTGGTTTGATGACGCTGATGACTGGCTTCGTCAAGACCGTTTTGTATTCGTAGGTTGGTCAGGTTTATTACTTTTCCCTTGTGCTTATTTTGCATTAGGTGGTTGGTTAACTGGTACTACTTTCGTTACATCATGGTACACACATGGTTTAGCTACTTCTTACTTAGAAGGTTGTAACTTCTTAACAGCAGCGGTATCTACACCTGCAAACAGTATGGCTCACTCACTTTTATTTGTTTGGGGTCCAGAAGCTCAAGGTGATTTCACTCGTTGGTGTCAACTAGGTGGTTTATGGACATTCGTAGCTTTACACGGTGCTTTTGCCTTAATTGGTTTCATGCTTCGTCAGTTTGAAATTGCACGTTCAGTAAATTTACGTCCATATAACGCTATTGCTTTCTCAGCACCAATTGCTGTATTCGTTTCTGTATTCTTAATCTATCCATTAGGTCAATCAGGTTGGTTCTTTGCTCCTAGTTTTGGTGTTGCTGCAATCTTCCGTTTCATTTTATTCTTCCAGGGCTTCCATAACTGGACTTTAAACCCATTCCACATGATGGGTGTTGCTGGTGTTTTAGGTGCAGCTCTACTTTGTGCTATTCATGGTGCTACAGTAGAAAACACACTATTTGAAGATGGTGACGGTGCTAACACATTCCGTGCATTCAACCCAACACAGGCTGAAGAAACATACTCGATGGTAACTGCAAATAGATTCTGGTCTCAAATTTTTGGTGTTGCTTTCTCTAACAAACGTTGGTTACACTTCTTCATGCTGTTAGTACCAGTAACAGGTTTATGGATGAGCGCAATCGGTGTAGTAGGTTTAGCCCTAAACCTACGTGCTTATGATTTCGTTTCTCAAGAAATCCGCGCTGCTGAAGATCCTGAATTCGAAACATTCTATACTAAAAATATTCTTCTTAACGAAGGTATTCGTGCTTGGATGGCTGCACAAGACCAACCACATGAACGTTTAGTTTTCCCTGAAGAAGTTCTTCCACGTGGTAACGCTCTATAA
         Haematococcus_lacustris  ---------------------------------------------------------------ATGCACGCAATGACAATTGCGATTGGT---ACTTATCAAGAAAAACGTACATGGTTTGATGACGCGGATGACTGGTTACGTCAAGACCGTTTTGTATTCGTAGGTTGGTCAGGTTTATTATTATTTCCTTGTGCATATTTTGCACTTGGCGGATGGTTAACTGGTACAACTTTTGTAACATCATGGTATACACATGGTTTAGCTAGTTCATACTTAGAAGGTTGTAACGTGTTAACTGCAGCTGTATCAACACCAGCGAATAGCCTGGGTCATTCATTATTATTCGTATGGGGTGTTGAAGCACAAGGTGATTTAACACGTTGGTTCCAATTAGGTGGATTATGGGCATTTGTAGCATTACATGGTGCGTTTGCTTTAATTGGTTTCATGTTACGTCAATTTGAAATTGCACGTTCAGTAAATTTACGACCATATAACGCTATTGCGTTTTCAGCCCCTATTGCTGTTTTCACATCTGTTTTCTTAATTTATCCTTTAGGACAATCAGGTTGGTTCTTTGCACCTAGTTTTGGTGTAGCCGCTATTTTCCGTTTTATTCTTTTCTTCCAAGGTTTCCACAACTGGACACTAAACCCTTTCCATATGATGGGTGTAGCTGGGGTTCTTGGTGGTGCTTTATTATGTGCTATTCATGGTGCGACTGTTGAAAATACGTTATTTGAAGATGGCGATGGCGCCAACACCTTCCGCGCTTTTAACCCAACTCAGGCCGAAGAAACGTACTCGATGGTAACTGCTAATAGATTCTGGTCGCAAATTTTTGGTGTAGCTTTCTCAAACAAACGTTGGCTACATTTCTTTATGCTATTTGTACCAGTAACAGGCTTATGGATGTCAGCGTTAGGTGTGGTAGGTTTAGCTTTAAACTTACGTGCTTACGATTTCGTATCGCAAGAAATTCGAGCAGCCGAAGATCCTGAATTCGAAACTTTCTATACAAAAAATATTTTATTAAACGAAGGTATTCGTGCATGGATGGCTGCTCAAGACCAACCACATGAACGTTTAGTTTTCCCTGAAGAAGTATTGCCACGTGGTAATGCTTTATAA
              Hafniomonas_laevis  ------------------------------------------ATGCTATTTAGAACATTGGAGGTGCGCGTTATGACAATCGCGATCGGT---TCTTATCAAGAAAAACGTACATGGTTTGACGATGCAGATGACTGGTTACGTCAAGACCGTTTTGTATTCATTGGCTGGTCTGGTTTATTATTATTCCCTTGTGCTTATTTTGCATTAGGTGGTTGGTTAACAGGTACGACTTTCGTAACTTCTTGGTACACACACGGCTTAGCTAGTTCTTACTTAGAAGGTTGTAACGTATTAACTGCTGCAGTATCTACTCCTGCTAACAGTATGGGTCACTCCTTATTATTTGTATGGGGTCCTGAAGCACAAGGTGACTTTACTCGTTGGTGCCAATTAGGTGGTTTATGGGCATTTATTGCTTTACACGGTGCTTTTGGTTTAATTGGTTTCATGTTACGTCAATTTGAAATTGCACGTTCTGTAAACTTACGTCCATATAACGCTATTGCTTTCTCTGCACCAATTGCGGTATTTACATCTGTATTCTTAATTTACCCATTAGGTCAATCCGGTTGGTTCTTCGCACCAAGTTTTGGTGTTGCAGCAATCTTCCGTTTCATCTTATTCTTCCAAGGCTTCCATAACTGGACTTTAAACCCATTCCATATGATGGGTGTTGCTGGTGTATTAGGTGCGGCTTTATTATGTGCTATTCACGGTGCAACTGTTGAAAATACATTATTCGAAGATGGTGACGGTGCTAACACATTCCGTGCATTCAACCCTACACAGGCTGAAGAAACTTATTCCATGGTTACTGCTAACCGTTTCTGGTCTCAAATCTTTGGTGTTGCTTTTGCTAACAAACGTTGGTTACACTTCTTTATGTTATTAGTACCAGTAACTGGTTTATGGATGTCTGCTTTAGGCGTTGTAGGTTTAGCATTAAACTTACGTGCATATGACTTCGTATCTCAAGAAATCCGTGCTGCAGAAGACCCAGAATTTGAAACATTCTATACTAAAAACATTTTATTAAATGAAGGTATTCGTGCATGGATGGCAGCACAAGACCAACCTCATGAACGTTTAGTATTCCCAGAAGAAGTATTACCTCGTGGTAACGCATTATAA
            Hariotina_reticulata  ------------------------------------------------------------------------ATGACTATTGCGATTGGTAGTACATATCAAGAAAAACGTACATGGTTTGATGATGCTGATGACTGGTTACGTCAAGACCGTTTCGTATTCGTAGGTTGGTCAGGTCTTCTTCTTTTCCCTTGTGCTTATTTTGCATTAGGTGGATGGTTTACAGGAACAACTTTCGTAACATCATGGTATACACATGGTTTAGCTTCTTCTTATTTAGAAGGTTGTAACTTTTTAACAGCAGCGGTTTCAACACCAGCAAACAGTATGGCACACTCATTATTATTTTTATGGGGTCCTGAAGCACAAGGTGATTTTACTCGTTGGTGTCAATTAGGTGGTTTATGGGCATTTATCGCATTACACGGAGCTTTTGGTTTAATTGGATTCATGTTACGTCAGTTTGAAATTGCACGTTCTGTAAATTTACGTCCATATAACGCAATTGCTTTCTCAGCACCAATTTCAGTATTTGTTTCTGTTTTCTTAATTTACCCTTTAGGACAGTCTGGTTGGTTCTTTGCACCTAGTTTTGGTGTAGCGGCAATTTTCCGTTTCATTTTATTCTTCCAAGGTTTCCACAACTGGACATTAAACCCGTTCCATATGATGGGTGTAGCTGGTGTTTTAGGAGCTGCATTATTATGTGCAATTCACGGAGCAACAGTAGAAAATACTTTATTTGAAGATGGTGATGGTGCGAACACTTTCCGTGCTTTCAACCCTACACAAGCGGAAGAAACTTACTCAATGGTAACTGCAAACCGTTTCTGGTCACAAATTTTCGGGGTTGCTTTCTCGAACAAACGTTGGCTTCACTTCTTTATGTTATTAGTTCCAGTAACTGGACTTTGGATGTCTGCAATCGGGGTAGTTGGTCTAGCATTAAACTTACGTGCATACGATTTCGTATCTCAAGAGATTCGTGCAGCTGAAGACCCAGAGTTCGAGACATTCTATACTAAAAACATTTTATTAAATGAAGGTATTCGTGCTTGGATGGCGGCACAAGATCAACCGCACGAACGCTTAGTATTCCCTGAAGAAGTATTACCTCGTGGTAACGCTCTATAA
                   Jenufa_minuta  ------------------------------------------------------------------------ATGACTATAGCGATTGGT---ACATATCAAGAAAAACGTACACCTTTTGATGATGCTGATGACTGGTTACGCCAAGATAGATTTGTTTTTGTGGGTTGGTCTGGTTTATTACTATTCCCATGTGCTTACTTTGCGCTAGGTGGATGGTTAACAGGAACAACTTTTGTAACATCTTGGTACACACATGGATTAGCAACTTCTTATCTAGAAGGTTGTAACTTTTTAACAGCAGCTGTTTCTACTCCAGCTAACAGTTTAGCACATTCATTATTATTTTTGTGGGGTCCTGAAGCTCAGGGCGATTTCACTCGTTGGTGTCAGCTAGGAGGTCTATGGCCATTTGTAGCACTTCACGGTGCTTTCGGTTTGATTGGCTTTATGTTACGTCAATTTGAAATTGCTCGTTCAGTAAACCTACGTCCATATAATGCAATTGCTTTCTCAGCACCAGTAGCTTTATTTACATCTGTATTTTTAATTTATCCTTTAGGGCAAACTGGATGGTTTTTTGCTCCTAGTTTCGGTGTTGCAGCAATTTTCCGATTCATATTGTTCTTTCAAGGATTTCATAATTGGACATTAAACCCATTCCATATGATGGGAGTAGCTGGTGTTCTTGGAGCAGCGTTATTATGTGCTATTCACGGAGCAACAGTAGAAAACACTCTTTTCGAAGATGGTGATGGTGCCAATACATTCCGTGCATTTAACCCAACTCAAGCAGAAGAAACATATTCAATGGTAACTGCAAATCGTTTTTGGTCTCAAATTTTTGGGGTAGCGTTTTCTAACAAACGTTGGTTACATTTCTTTATGTTATTTGTTCCCGTTGTTGGTTTGTGGATGAGTGCTATTGGTATGGTAGGATTAGCTTTGAATTTAAGAGCTTATGACTTTGTTTCACAAGAAATTCGAGCAGCTGAAGATCCAGAGTTTGAAACTTTTTATACTAAAAACATTCTTTTAAATGAAGGTATTCGTGCATGGATGGCTGCTCAAGACCAACCACATGAAAAATTAGTATTTCCTGAAGAAGTATTACCTCGTGGAAACGCTCTATAA
                Jenufa_perforata  ------------------------------------------------------------------------ATGACTATAGCGATCGGT---TCATATCAAGAAAAACGTACCTTTTTTGATGATGCGGACGATTGGTTACGCCAAGATAGATTTGTTTTCGTAGGGTGGTCTGGGCTTCTATTATTCCCTTGTGCTTATTTTGCATTAGGTGGTTGGTTAACAGGAACTACTTTCGTAACTTCTTGGTACACACATGGATTAGCAACTTCTTATTTAGAAGGTTGTAACTTTTTAACTGCTGCAGTTTCAACTCCTGCAAACAGTATGGCTCATTCTCTATTATTCCTTTGGGGTCCTGAAGCTCAAGGTGACTTCACTCGTTGGTGTCAGTTGGGTGGTTTATGGACTTTCGTAGCTCTTCATGGTGCTTTTGGTTTAATAGGATTTATGTTACGCCAATTTGAAATTGCTCGTTCAGTTAACTTACGTCCTTATAACGCAATTGCATTTTCTGCACCAGTTGCTGTATTTACTTCTGTTTTCTTAATTTATCCTTTAGGTCAAACAGGTTGGTTTTTCGCACCTAGTTTTGGTGTTGCAGCAATTTTTAGATTCATCTTATTTTTCCAAGGTTTTCATAATTGGACATTGAATCCATTCCATATGATGGGTGTAGCAGGTGTTCTTGGTGCTGCTTTATTATGCGCAATTCATGGAGCTACTGTAGAAAATACTCTTTTCGAAGATGGTGACGGGGCAAATACGTTCCGTGCATTTAACCCTACACAGGCCGAAGAAACGTACTCTTTCGTAACAGCTAACCGTTTTTGGTCTCAAATTTTTGGTGTAGCTTTCTCTAACAAACGTTGGTTACACTTCTTTATGTTATTTGTACCTGTAGTTGGCTTATGGATGAGCGCAATTGGTATTCTAGGCTTAGCTTTAAATTTAAGAGCATATGACTTCGTGTCTCAAGAAATTAGAGCCGCTGAGGATCCCGAGTTTGAAACATTCTATACTAAAAATATTCTTCTTAATGAAGGTATTCGTGCATGGATGGCTGCGCAAGATCAACCTCATGAAAAACTAGTTTTCCCTGAAGAAGTATTACCTCGCGGTAACGCTCTATAA
            Kirchneriella_aperta  ------------------------------------------------------------------------ATGACTATTGCGATTGGTAGTACATATCAGGAAAAACGTACTTGGTTTGATGACTGTGATGACTGGTTACGTCAAGACCGTTTTGTTTTTGTAGGTTGGTCAGGTCTTCTTTTATTACCTTGTGCTTATTTTGCATTAGGTGGTTGGTTTACTGGAACAACTTTTGTTACTTCTTGGTATACACATGGTTTAGCATCTTCTTACCTTGAAGGTTGTAACTTCTTAACAGCTGCAGTTTCAACTCCAGCAAACAGTCTGGCTCACTCTTTATTATTTATTTGGGGTCCAGAAGCTCAAGGTGATTTCACACGTTGGTGTCAGTTAGGCGGTTTATGGACTTTTGTAGCATTACATGGTGCTTTCGGTTTAATTGGTTTCATGTTACGTCAATTTGAAATTGCACGTTCAGTAAACTTACGTCCATATAACGCAATTGCTTTCTCTGCGCCAATTGCAGTTTTTGTTTCTGTATTCTTAATTTACCCTTTAGGGCAATCAGGTTGGTTCTTTGCACCAAGTTTTGGTGTTGCTGCTATTTTCCGTTTCATCCTATTTTTCCAAGGGTTTCATAATTACACACTAAATCCATTCCACATGATGGGTGTTGCCGGCGTTTTAGGCGCAGCTTTACTGTGTGCTATTCATGGTGCTACAGTAGAAAACACTCTTTTCGAAGACGGTGATGGTGCAAACACGTTCAGAGCTTTCAATCCTACACAAGCAGAAGAAACATACTCTATGGTAACGGCGAATCGCTTTTGGTCTCAAATTTTCGGTGTAGCTTTTTCAAACAAACGTTGGTTACACTTCTTTATGCTATTTGTGCCTGTAACAGGTCTTTGGATGGCATCAATTGGTGTTGTAGGTTTAGCACTTAACTTACGTGCATACGACTTTGTTTCTCAAGAGATTCGTGCTGCGGAGGACCCTGAGTTTGAAACATTCTACACTAAAAACCTTCTACTTAATGAAGGTATTCGTGCTTGGATGGCTGCACAAGACCAACCACACGAACGTTTAGTATTCCCAGAAGAAGTATTACCACGTGGTAACGCTCTATAA
        Koshicola_spirodelophila  ------------------------------------------------------------------------ATGACGATTACAATCGGA---CAATATGTTGAACGACGTGGTCTTTTTGACACAGTTGATGACTGGCTTCGTAAAGAACGTTTCGTGTTTGTCGGGTGGTCAGGTTTATTACTGTTTCCTACAGCTTATTTAGCAGTAGGTGGCTGGTTAACAGGAACTACGTTTGTTACATCTTGGTATACACATGGTTTAGCGTCTTCATACTTAGAAGGCTGCAATTTCCTAACTGCTGCTGTATCTACTCCAGCTAACAGCTTAGGGCATTCACTTTTACTATTATGGGGTCCTGAAGCGCAAGGTGACTTGACGCGCTGGTTTCAATTAGGTGGTTTATGGCCATTTGTGGCATTACATGGTGCTTTTGGCTTAATTGGATTTATGTTAAGACAATTTGAAATTGCTCAATCTTTAAAATTACGTCCATACAATGCTATTGCTTTTTCTGCACCTATTTCTGTTTTCGCTTCAGTTTTCCTAATTTATCCTTTAGGTCAATCTGGTTGGTTTTTTGCGCCAAGTTTCGGTGTAGCGGCTATCTTTAGATTCATCCTTTTCTTCCAAGGCTTTCACAACTGGACGCTGAACCCTTTCCATATGATGGGTGTTGCTGGTGTTCTAGGAGCAGCGTTATTATGTGCTATCCACGGTGCAACAGTTGAAAATACTATTTTTGAAGATGGTGATGGTGCTAACACTTTCCGTGCTTTTAACCCAACACAAGCAGAAGAAACATATTCTATGGTAACTGCTAACAGATTCTGGTCTCAAATTTTCGGGGTAGCGTTTTCGAACAAACGTTGGTTACACTTCTTTATGCTTTTTGTTCCTGTAGCAGGATTATGGGCATCAGCTATCGGTGTTGTAGGTTTAGCTTTAAACTTACGTGCTTACGACTTCGTTAGCCAAGAAATTCGTGCTGCTGAAGATCCAGAATTTGAAACATTCTACACTAAAAATATTCTATTAAATGAAGGTATTCGTGCTTGGATGGCTGGTCAAGATCAACCACACGAACGTTTAGTTCTTCCAGAAGAAGTATTACCACGTGGTAATGCTCTATAA
             Lobochlamys_culleus  ------------------------------------------------------------------------ATGACAATTGCGATTGGT---TCTTATCAAGAAAAACGTACTTGGTTTGATGATGTTGATGACTGGCTTCGCCAAGACCGTTTCGTATTCGTAGGTTGGTCTGGTCTTCTACTTTTACCTTGTGCATATTTTGCATTAGGTGGTTGGTTTACTGGAACTACTTTTGTTACTAGTTGGTACACTCACGGACTTGCTACTTCTTATTTAGAAGGTTGTAACTTCTTAACAGCTGCAGTATCTACTCCTGCGAACAGTTTAGGACACTCTCTTCTATTACTTTGGGGACCTGAAGCTCAAGGTGATTTTACTCGTTGGTGTCAATTAGGTGGTTTATGGACATTTGTTGCTTTACACGGTGCTTTTGGATTAATTGGCTTTATGCTACGTCAATTTGAAATCGCTCGTTCAGTAAACTTACGTCCATACAACGCTATTGCTTTCTCTGCACCTATTTCTGTATTTGTTTCAGTTTTCCTTATTTACCCATTAGGACAATCAGGATGGTTCTTTGCTCCTTCTTTTGGAGTAGCTGCTATTTTCCGTTTCATCCTGTTTTTCCAGGGCTTTCATAACTGGACATTAAACCCATTCCACATGATGGGTGTTGCTGGTGTTTTAGGAGCTGCTTTACTTTGTGCTATTCATGGTGCAACTGTAGAAAACACATTATTTGAAGATGGTGACGGAGCTAACACTTTCCGTGCTTTCAACCCTACACAGGCTGAAGAAACTTATTCTATGGTAACTGCTAACAGATTCTGGTCACAAATCTTTGGTGTTGCTTTCTCTAACAAAAGATGGTTACACTTCTTCATGTTATTTGTTCCAGTAACTGGTTTATGGATGTCTGCTTTAGGTGTTGTTGGTTTAGCTTTAAACTTACGTGCATACGACTTCGTTTCTCAAGAAATCAGAGCCGCTGAGGATCCTGAGTTCGAAACGTTCTACACTAAGAACATCCTTCTTAACGAAGGTATTAGAGCGTGGATGGCTGCACAAGATCAACCACATGAAAAACTAGTATTCCCTGAAGAAGTATTACCTCGTGGTAACGCTCTATAA
              Lobochlamys_segnis  ---------------------------------------ATGAATTGTATAAAATTGTGGAGAAAAACGCAAATGACAATTGCGATTGGT---TCTTATCAAGAAAAACGTACTTGGTTTGATGACGTTGATGACTGGCTTCGCCAAGACCGTTTTGTATTTGTAGGATGGTCTGGTTTATTACTTTTACCTTGTGCATATTTTGCATTAGGTGGATGGTTTACTGGAACAACTTTTGTAACAAGTTGGTATACTCATGGTTTAGCAACTTCTTATTTAGAAGGTTGCAACTTCTTAACAGCAGCTGTTTCTACTCCTGCTAATAGTTTTGGTCATTCTCTTCTATTACTTTGGGGACCTGAAGCTCAAGGAGATTTTACTCGTTGGTGCCAACTTGGTGGTTTATGGGCATTTATTGCTTTACATGGTGCTTTTGCTTTAATTGGCTTTATGTTACGTCAATTTGAAATTGCTCGTTCTGTAAACTTACGTCCATATAATGCTATTGCGTTTTCTGCACCTATTTCTGTTTTCGTTTCAGTTTTCCTTATCTATCCATTAGGACAATCAGGATGGTTCTTTGCACCTTCATTTGGTGTTGCAGCTATTTTCCGATTCATTCTATTTTTCCAAGGATTTCATAACTGGACCCTAAATCCATTCCACATGATGGGTGTTGCAGGTGTTTTAGGAGCGGCTCTACTTTGTGCTATTCACGGTGCAACTGTAGAAAATACTTTATTCGAAGATGGTGATGGAGCAAACACATTCCGTGCTTTCAACCCAACTCAAGCTGAAGAAACGTACTCGATGGTAACTGCTAATAGATTCTGGTCACAAATTTTTGGTGTTGCTTTCTCAAACAAAAGATGGTTACACTTCTTTATGCTTTTTGTTCCAGTAACAGGTTTATGGATGTCTGCTTTAGGTGTTGTTGGTTTAGCTCTAAATTTACGTGCTTACGATTTTGTTTCTCAAGAGATTAGAGCTGCTGAAGATCCTGAATTCGAAACATTCTATACTAAAAATATTCTTCTTAACGAAGGTATTCGTGCTTGGATGGCTGCTCAAGACCAACCTCATGAAAAACTAGTATTCCCAGAAGAAGTTTTACCTCGTGGTAACGCTCTATAA
             Microglena_monadina  ------------------------------------------------------------------------ATGACTATAGCGATTGGT---ACTTACCAAGAAAAACGTACTTGGTTTGATGATGCTGATGACTGGTTACGTCAAGACCGTTTTGTTTTTGTAGGATGGTCAGGACTTTTATTATTCCCTTGTGCTTACTTTGCTGTAGGTGGATGGTTAACTGGTATCACATTTATCTCATCTTGGTATACTCATGGTTTAGCAAGTTCATTTTTAGAAGGTTGTAACGTATTAACAGCAGGTGTATCAACACCACCAAATAGTTTTGGTCACTCACTATTATTTGTATGGGGTCCTGAAGCACAAGGTGATTTAACTCGTTGGTTTCAACTTGGAGGTCTTTGGGCTTTTGTAGCTTTACATGGTGCATTTGGTCTAATAGGTTTCATGCTTCGTCAATTTGAAATTGCTCGTTCAGTAAACTTACGTCCTTACAACGCTATTGCTTTCTCAGCTCCTATTGCAGTATTCACTTCTGTTTTTTTAATTTACCCATTAGGTCAATCAGGCTGGTTCTTTGCACCAAGTTTTGGTGTTGCTCCAATTTTCCGTTTCATTCTGTTTTTTCAAGGATTCCATAACTGGACATTAAACCCATTCCACATGATGGGTGTTGCTGGTGTTTTAGGCGGCGCATTGTTATGTGCTATTCATGGTGCAACAGTTGAAAACACATTATTTGAAGATGGTGACGGTGCAAATACATTCCGTGCTTTCAATCCAACACAGTCTGAAGAAACTTATTCAATGGTAACAGCAAACCGTTTCTGGTCTCAAATTTTTGGTGTTGCTTTCTCAAATAAACGTTGGCTTCACTTTTTTATGCTTTTTGTTCCTGTAACAGGGCTTTGGATGTCAGCTTTAGGTGTAGTAGGTTTAGCATTAAATTTACGTGCTTATGATTTTGTTTCTCAAGAGATTCGTGCTGCTGAGGACCCTGAGTTCGAAACATTCTACACAAAAAATATTCTTCTTAACGAAGGTATTCGTGCATGGATGGCTGCACAAGACCAACCGCATGAAAAACTAGTATTCCCAGAAGAAGTATTACCTCGTGGTAACGCTCTTTAA
                   Microspora_sp  ------------------------------------------------------------------------ATGACTATAGCAATTGGTACATCATATCAAGAAAAACGCACATGGTTCGATGATTGTGACGACTGGCTTCGTCAGGACCGTTTCGTTTTTGTAGGTTGGTCTGGATTATTATTATTTCCTTGCGCGTATTTCGCTTTAGGTGGATGGTTAACAGGAACTACGTTTGTAACGTCATGGTATACTCATGGTCTAGCTACTTCTTATCTTGAAGGTTGTAATTTCTTAACAGCTGCTGTTTCAACTCCTGCAAATAGTTTAGCACATTCTCTTCTATTTATTTGGGGTCCTGAAGCTCAAGGTGATTTTACTCGTTGGTTCCAATTAGGAGGTCTTTGGACTTTTGTAGCCCTTCATGGTGCTTTTGGGCTGATTGGATTTATGTTACGTCAATTCGAAATCGCACGTTCTGTAAATCTACGTCCATATAATGCAATTGCTTTTTCTGCACCTATTGCAGTTTTTGTTTCTGTATTCTTGATTTATCCATTAGGTCAATCTGGATGGTTTTTTGCACCAAGTTTTGGTGTAGCTGCCATTTTCCGCTTCATTTTGTTCTTTCAAGGATTTCATAATTGGACACTAAACCCGTTCCATATGATGGGTGTTGCAGGTGTTTTAGGAGCAGCTTTACTATGTGCCATTCATGGTGCAACTGTTGAAAATACGCTATTTGAAGATGGAGATGGTGCAAACACTTTCCGAGCTTTTAACCCTACTCAATCAGAAGAAACTTATTCTATGGTAACTGCGAATAGATTTTGGTCACAAATTTTTGGTGTAGCATTTTCAAATAAACGTTGGTTACACTTCTTTATGCTTTTTGTGCCAGTCACGGGGCTATGGATGTCTGCCTTAGGTGTTATTGGTCTTGCTTTGAATTTACGTGCTTATGACTTTGTTTCTCAAGAAATTAGAGCAGCAGAAGACCCAGAGTTTGAAACATTCTATACAAAAAATATTTTATTAAACGAAGGTATTCGTGCTTGGATGGCTGCTCAAGACCAACCGCATGAAAAACTTGTTTTCCCAGAAGAAGTATTACCTCGTGGAAACGCACTTTAA
         Mychonastes_homosphaera  ------------------------------------------------------------------------ATGACTATTGCGATTGGTAGCTCGTACCAAGAACAACGTACTTGGTTTGATAACGTAGATGACTGGCTTCGCCAAGACCGTTTCGTTTTCGTAGGTTGGTCTGGTCTTTTATTACTTCCGTGTGCATATTTTGCTTTAGGTGGATGGTTAACAGGAACAACATTTGTAACTTCTTGGTACACTCACGGCCTAGCAACTTCTTACCTAGAAGGTTGTAACTTCTTAACAGCAGCAGTGTCTACACCAGCAAACAGTATGGCTCACTCTCTGTTATTCTTATGGGGTCCTGAAGCACAAGGTGACTTCACTCGTTGGTGTCAACTTGGTGGTTTATGGACATTCGTAGCACTTCACGGTGCTTTTGGTCTAATTGGTTTTATGTTACGTCAGTTTGAAATTGCACGTTCTGTAAACTTACGTCCATACAACGCAATCGCGTTCTCAGCACCTATTGCTGTATTCGTGTCTGTATTCCTAATTTACCCTTTAGGACAATCTGGTTGGTTCTTTGCACCAAGTTTTGGTGTAGCTGCAATCTTCCGTTTCATTCTATTCTTCCAAGGATTCCACAACTGGACTCTAAACCCATTCCACATGATGGGTGTAGCAGGTGTTCTAGGTGGTGCATTATTATGTGCTATTCACGGAGCAACAGTTGAAAACACTCTTTTCGAAGATGGTGACGGTGCAAACACATTCCGTGCATTCAACCCAACTCAGGCTGAAGAAACTTACAGTATGGTTACTGCAAACCGTTTCTGGTCACAAATTTTTGGTGTTGCTTTCTCTAACAAACGTTGGTTACACTTCTTTATGTTATTCGTTCCAGTTACTGGTTTATGGATGTCAGCGATCGGTGTAGTAGGATTAGCTCTAAACTTACGTGCATACGACTTCGTTTCTCAAGAAATCCGTGCAGCTGAAGACCCAGAATTTGAAACATTCTACACTAAAAACATCTTATTAAACGAAGGTATTCGTGCATGGATGGCTGCTCAAGACCAACCACACGAACGTTTAGTATTCCCTGAAGAAGTATTACCTCGTGGTAACGCTCTATAA
             Mychonastes_jurisii  ------------------------------------------------------------------------ATGACTATTGCGATTGGTAGCTCGTACCAGGAACAACGTACTTGGTTTGATAATGTAGATGACTGGCTTCGTCAAGACCGTTTCGTTTTCGTAGGTTGGTCTGGCCTATTATTACTTCCGTGTGCATATTTTGCTTTAGGTGGATGGTTAACAGGAACAACATTTGTTACTTCTTGGTACACTCACGGCCTAGCAACTTCTTACTTAGAAGGTTGTAACTTCTTAACAGCAGCAGTATCAACACCAGCAAACAGTATGGCTCACTCTCTGTTATTCTTATGGGGTCCTGAAGCACAAGGTGATTTCACTCGTTGGTGTCAACTTGGTGGTTTATGGACATTCGTAGCACTTCACGGTGCTTTTGGTCTAATTGGTTTCATGTTACGTCAGTTTGAAATTGCACGTTCTGTAAACTTACGTCCATACAACGCAATCGCGTTCTCAGCTCCTATTGCTGTTTTCGTATCTGTATTCCTAATTTACCCGTTAGGACAATCTGGTTGGTTCTTTGCGCCAAGTTTTGGTGTAGCTGCAATCTTCCGTTTCATCCTATTCTTCCAAGGATTCCACAACTGGACTCTAAACCCATTCCACATGATGGGTGTAGCAGGTGTTCTAGGTGGTGCATTATTATGTGCTATTCACGGAGCAACAGTTGAAAACACTCTTTTCGAAGATGGTGACGGTGCAAACACATTCCGTGCATTCAACCCAACACAGGCTGAAGAAACTTACAGTATGGTTACTGCAAACCGTTTCTGGTCACAAATCTTTGGTGTAGCTTTCTCTAACAAACGTTGGTTACACTTCTTTATGTTATTCGTTCCAGTTACTGGTTTATGGATGTCAGCAATCGGTGTAGTAGGTTTAGCTCTAAACTTACGTGCATATGACTTCGTTTCTCAAGAGATTCGTGCTGCTGAAGACCCAGAATTTGAAACTTTCTACACTAAAAACATCTTATTAAACGAAGGTATTCGTGCATGGATGGCTGCTCAAGACCAACCACACGAACGTTTAGTATTCCCTGAAGAAGTATTACCTCGTGGTAACGCTCTATAA
             Neochloris_aquatica  ------------------------------------------------------------------------ATGACAATTGCGATTGGTAGTTCTTATCAAGAAAAACGTACTTGGTTCGATGATGCAGACGATTGGCTTCGTCAAGACCGTTTTGTTTTCGTAGGTTGGTCAGGTCTTTTATTATTACCTTGTGCTTATCTTGCTTTAGGTGGTTGGTTAACTGGTACTACATTTGTTACTTCTTGGTATACTCATGGATTAGCAACGTCATATTTAGAAGGTTGTAACTTCTTAACAGCTGCTGTTTCTACTCCAGCTAATAGTATGGCTCATTCTTTATTATTCTTATGGGGACCAGAAGCTCAAGGAGATTTTACTCGTTGGTGCCAATTAGGTGGTCTATGGACATTTGTAGCTCTTCATGGAGCCTTTGGTTTAATTGGATTTATGTTACGTCAATTTGAAATTGCACGTTCTGTAAACTTACGTCCTTACAACGCTATTGCTTTCTCTGCACCAATTTCAGTATTTGTATCAGTTTTCTTAATTTACCCTTTAGGTCAATCAGGTTGGTTCTTTGCACCTAGTTTTGGTGTAGCAGCTATTTTCCGTTTTATTCTGTTTTTCCAAGGTTTTCATAACTGGACATTAAATCCTTTCCATATGATGGGGGTTGCTGGAGTTTTAGGAGCGGCATTATTATGTGCAATCCATGGTGCTACAGTAGAAAACACATTATTTGAAGATGGAGATGGAGCTAACACATTCCGTGCATTTAACCCTACACAAGCTGAAGAAACTTACTCAATGGTAACAGCCAACAGATTCTGGTCACAAATTTTTGGTGTTGCTTTTTCCAACAAACGTTGGTTACACTTCTTTATGCTTTTAGTACCTGTAACAGGTTTATGGATGTCTGCTATTGGAGTTGTCGGGTTAGCTTTAAACTTACGTGCTTACGACTTCGTATCACAAGAGATCCGTGCCGCCGAAGATCCTGAATTCGAAACATTCTACACTAAAAACATTCTTCTTAACGAAGGTATTAGAGCTTGGATGGCAGCTCAAGATCAACCACATGAAAAATTAGTATTCCCTGAAGAAGTTTTACCTCGTGGTAACGCTCTATAA
        Oedocladium_carolinianum  ------------------------------------------------------------------------ATGACAATCACCATTGGT---CAATACGTAGAACAACGCACGTGGTTCGATGATGTGGATGACTGGCTACGTAAAGAACGTTTTGTTTTTGTAGGTTGGTCTGGCTTATTATTATTACCTTGCGCATATTTAGCGTTAGGTGGTTGGTTTACAGGAACAACTTTTGTTACTTCTTGGTATACTCATGGATTAGCTACTTCTTATTTAGAAGGTTGTAATTTTTTAACTGCTGCTGTATCTACTCCAGCTAACAGTTTATCTCATTCTTTATTATTCCTTTGGGGCCCTGAAGCACAAGGTGATCTGACTCGTTGGTTCCAATTAGGTGGTTTATGGCCGTTTGTTGCTCTTCATGGTTCTTTTGCACTAATAGGCTTTATGTTACGTCAGTTTGAAATTGCTCAAGCTTTAAAATTACGTCCTTATAATGCTATTGCATTTTCAGCACCAATCGCTGTTTTTGTTTCTGTTTTTCTTATTTATCCTTTAGGTCAGGCTGGTTGGTTCTTTGCTCCTAGTTTTGGAGTTGCTGCAATTTTCCGTTTCATCTTATTCTTTCAAGGTTTCCATAACTGGACACTGAATCCATTCCACATGATGGGTGTTGCTGGAGTTCTAGGTGCCGCACTTCTTTGCGCGATTCATGGAGCAACTGTTGAAAATACTATCTTTGAAGATGGTGATGGGGCAAATACATTCCGTGCGTTTAATCCAACTCAATCTGAAGAAACATACTCAATGGTTACAGCAAATCGTTTCTGGTCTCAAATTTTTGGTGTTGCTTTCTCTAACAAACGTTGGTTACATTTCTTTATGCTATTTGTACCTGTAACTGGCTTATGGATGAGTGCAATTGGTGTTGTAGGTCTGGCTTTTAATCTTAGAGCATACGATTTCGTTTCTCAAGAAATCCGAGCTGCTGAAGACCCAGAATTTGAAACATTTTATACAAAAAATATTCTTTTAAATGAGGGTATTCGTGCATGGATGGCAGCACAAGACCAACCGCATGAAAAACTAGTTTTCCCTGAAGAAGTATTACCACGTGGTAATGCTCTATAA
        Oedogonium_angustistomum  ------------------------------------------------------------------------ATGACAATCACCATTGGT---CAATACGTAGAACAACGCACTTGGTTCGATGATGTGGATGACTGGCTACGTAAAGAGCGTTTCGTTTTTGTAGGTTGGTCTGGCTTATTATTATTACCTTGCGCATATTTAGCGTTAGGTGGATGGTTTACAGGAACAACTTTTGTTACTTCTTGGTATACTCATGGATTAGCTACTTCTTACTTAGAAGGTTGTAATTTTTTAACAGCTGCTGTATCTACTCCAGCTAATAGTTTATCTCATTCTTTATTATTCCTTTGGGGTCCTGAAGCACAGGGTGATCTAACTCGTTGGTTCCAATTAGGTGGTTTATGGCCATTTGTGGCTCTACATGGTTCTTTCGCACTTATCGGATTTATGTTACGTCAGTTTGAAATTGCTCAAGCTTTAAAACTACGTCCATATAATGCAATTGCTTTTTCAGCACCAATCTCTGTTTTTGTTTCTGTTTTTCTGATTTATCCTTTAGGTCAATCTGGTTGGTTCTTTGCTCCAAGTTTTGGGGTTGCTGCTATTTTCCGTTTCATCTTATTCTTTCAAGGTTTCCATAACTGGACACTGAATCCATTCCACATGATGGGGGTTGCTGGTGTATTAGGTGCCGCCCTTCTTTGTGCAATTCATGGAGCTACTGTTGAAAATACTATCTTTGAAGATGGTGATGGAGCAAATACATTCCGTGCATTTAACCCAACACAATCAGAAGAAACATACTCAATGGTTACAGCTAACCGTTTCTGGTCTCAAATTTTTGGTGTTGCTTTCTCTAACAAACGTTGGTTACATTTCTTTATGCTTTTTGTACCTGTAACTGGCTTATGGATGAGTGCTATTGGTGTTGTAGGTCTTGCATTTAACCTTCGAGCATACGATTTTGTTTCTCAAGAAATTCGCGCTGCTGAGGATCCTGAATTTGAAACATTCTATACAAAAAATATTCTTCTAAATGAAGGTATTCGTGCATGGATGGCTGCACAAGATCAACCGCATGAAAAACTTGTTTTCCCTGAAGAAGTATTACCACGTGGTAATGCTCTATAA
            Oedogonium_cardiacum  ------------------------------------------------------------------------ATGACAATCACCATTGGT---CAATACGTAGAACAACGCACTTGGTTCGATGATGTGGATGACTGGCTACGTAAAGAGCGTTTCGTTTTTGTAGGTTGGTCTGGCTTATTATTATTACCTTGCGCATATTTAGCGCTAGGTGGATGGTTTACAGGAACAACTTTTGTTACTTCTTGGTATACTCACGGATTAGCAACTTCTTACTTAGAAGGTTGTAATTTTTTAACAGCTGCTGTATCTACTCCAGCTAATAGCTTATCTCATTCTTTATTATTCCTTTGGGGTCCTGAAGCACAAGGTGACTTAACTCGTTGGTTCCAATTAGGTGGTTTATGGACATTTGTTGCTCTTCATGGTTCTTTTGCACTTATCGGATTTATGTTACGTCAGTTTGAAATTGCTCAAGCTTTAAAACTACGTCCATATAATGCAATCGCTTTTTCAGCACCAATCTCTGTTTTTGTTTCTGTTTTTCTTATTTATCCTTTAGGTCAATCAGGTTGGTTCTTTGCTCCAAGTTTTGGAGTTGCTGCAATTTTCCGTTTCATTTTATTTTTCCAAGGTTTCCATAACTGGACACTGAATCCATTCCACATGATGGGGGTTGCTGGTGTATTAGGTGCAGCTCTTCTTTGTGCTATTCATGGAGCAACTGTTGAAAATACTATATTTGAAGACGGTGATGGAGCAAATACATTCCGTGCTTTCAACCCAACACAATCAGAAGAAACATACTCAATGGTTACAGCTAATCGTTTCTGGTCTCAAATTTTTGGTGTTGCTTTCTCTAACAAACGTTGGTTACATTTCTTTATGTTATTTGTACCTGTAACTGGTTTATGGATGAGTGCTATTGGTGTTGTAGGTCTTGCATTTAATCTTCGAGCATACGATTTCGTTTCTCAAGAAATCCGCGCTGCTGAAGATCCTGAATTTGAAACATTCTATACAAAAAATATTCTTCTAAATGAAGGTATTCGTGCATGGATGGCTGCACAAGATCAACCGCATGAAAAACTAGTATTCCCTGAAGAAGTATTACCACGTGGTAATGCTCTATAA
          Oogamochlamys_gigantea  ------------------------------------------------------------------------ATGACAATTGCAATTGGT---TCTTATCAAGAAAAACGTACATGGTTTGATGATGTTGATGACTGGCTTCGTCAAGACCGTTTTGTTTTCGTTGGATGGTCGGGTCTTTTACTTTTTCCTTGTGCTTACTTTGCATTAGGGGGTTGGTTTACTGGAACAACGTTTGTAACAAGTTGGTATACTCATGGATTAGCAACATCTTACCTTGAAGGTTGTAACTTTTTAACTGCAGCTGTTTCAACTCCTGCAAATAGCTTAGGACACTCGCTTCTTTTCCTATGGGGTCCAGAAGCTCAAAATGATTTTACACGTTGGTGTCAGATTGGTGGTCTTTGGGCATTCGTTGCATTACACGGAGCTTTTGGTTTAATTGGTTTTATGCTGCGCCAATTCGAAATTGCACGTTCTGTTAATTTACGTCCATATAACGCTATTGCTTTCTCAGCACCAATTTCTGTATTCGTTTCAGTGTTCCTTATTTACCCACTAGGACAATCCGGTTGGTTCTTTGCTCCAAGCTTTGGTGTTGCTGCTATTTTCCGATTCATTCTTTTTTTCCAAGGTTTCCATAACTGGACTCTAAACCCATTCCATATGATGGGTGTTGCCGGTGTTTTAGGTGCTGCGTTACTATGTGCTATTCACGGTGCAACAGTAGAAAATACATTATTTGAAGATGGTGACGGGGCAAACACATTCCGTGCTTTTAACCCAACACAAGCTGAAGAAACTTATTCAATGGTTACTGCTAACCGTTTCTGGTCACAAATTTTTGGAGTTGCTTTTTCAAACAAAAGATGGTTACACTTCTTCATGTTATTTGTTCCTGTTACAGGGCTTTGGATGAGTGCTTTAGGAGTGGTTGGTTTAGCTTTAAACTTACGTGCTTACGATTTCGTTTCTCAAGAAATTCGTGCTGCTGAAGATCCTGAATTTGAAACATTCTATACAAAAAATATTCTGTTGAACGAAGGAATTAGAGCGTGGATGGCTGCTCAAGACCAACCTCACGAAAAACTTGTTTTCCCTGAAGAAGTATTACCTCGTGGTAATGCTCTTTAA
          Ourococcus_multisporus  ------------------------------------------------------------------------ATGACTATTGCGATTGGTAGTACATATCAAGAAAAACGTACTTGGTTTGACGATTGTGATGACTGGTTACGTCAAGACCGTTTTGTTTTTGTAGGTTGGTCAGGTCTTCTTTTATTACCTTGTGCATACTTTGCATTAGGTGGTTGGTTTACTGGTACAACATTTGTTACTTCTTGGTACACACATGGTTTAGCTTCTTCTTACTTAGAAGGTTGTAACTTCTTAACAGCTGCAGTATCAACTCCAGCAAACAGTATGGCTCACTCTTTACTTTTCATTTGGGGACCTGAAGCTCAGGGTGACTTTACGCGTTGGTGTCAATTAGGTGGTTTATGGACTTTCGTTGCTTTACACGGTTCTTTCGGATTAATTGGTTTTATGTTACGTCAATTCGAAATCGCACGTTCAGTTAATTTACGTCCATACAACGCTATCGCTTTTTCTGCGCCAATTGCTGTATTCGTTTCTGTATTCTTAATTTACCCTTTAGGTCAATCAGGTTGGTTCTTCGCTCCTAGTTTTGGTGTTGCTGCAATTTTCCGTTTCATCTTATTCTTTCAGGGCTTCCATAACTGGACACTAAATCCATTCCACATGATGGGTGTTGCGGGTGTTTTAGGGGCGGCTCTATTATGTGCTATTCACGGTGCAACAGTAGAAAACACTCTATTCGAAGATGGTGACGGTGCTAACACATTCCGTGCATTCAACCCAACTCAAGCAGAAGAAACTTACTCTATGGTAACAGCGAACCGATTCTGGTCACAAATCTTTGGTGTAGCTTTCTCAAACAAACGTTGGTTACACTTCTTTATGCTTTTTGTTCCAGTAACTGGTTTATGGATGTCTGCTATTGGTGTTGTAGGTCTAGCGCTTAACTTACGTGCTTACGATTTTGTATCACAAGAGATCCGTGCTGCTGAAGACCCAGAATTTGAAACTTTCTACACTAAAAACCTTCTTCTTAATGAAGGTATTCGTGCTTGGATGGCTGCACAAGACCAACCACACGAGCGTTTAGTATTCCCTGAGGAAGTATTACCTCGTGGTAACGCTCTATAA
           Palmellopsis_texensis  ------------------------------------------------------------------------ATGACTATTGCGATTGGT---TCTTATCAAGAAAAACGTACTTGGTTTGATGATGTTGATGACTGGCTTCGCCAAGACCGTTTTGTGTTCGTTGGTTGGTCTGGTGTTCTTCTTTTTCCATGTGCTTATTTTGCACTAGGTGGCTGGTTTACTGGTACAACTTTCGTAACAAGTTGGTATACTCATGGATTAGCAAGTTCTTATTTAGAAGGTTGCAACGTTTTAACAGCTGCTGTTTCAACGCCTGCTAACAGTCTAGGTCACTCTCTTCTTTTCCTTTGGGGTCCTGAAGCTCAAGGCGACTTTACACGTTGGTGTCAATTAGGCGGACTGTGGGCATTTATCGCTTTACATGGGGCTTTTGGTTTAATTGGTTTTATGTTACGCCAATTTGAAATTGCTCGTTCAGTTAATTTACGTCCATATAATGCTATTGCTTTCTCAGCTCCAATCGCTGTTTTTACATCAGTATTCCTTATTTATCCATTAGGACAATCTGGCTGGTTCTTTGCACCTAGTTTTGGTGTTGCTTCTATTTTCCGTTTCATTCTTTTCTTCCAAGGTTTCCATAACTGGACATTAAATCCTCTACATATGATGGGAGTAGCTGGAGTTTTAGGCGGTGCTCTATTATGTGCGATTCACGGGGCAACTGTTGAAAACACATTATTTGAAGATGGTGATGGTGCTAACACATTCCGTGCGTTTAACCCAACACAAGCCGAAGAAACTTACTCAATGGTTACTGCAAACCGTTTCTGGTCGCAAATCTTTGGAGTTGCGTTTTCTAACAAACGCTGGTTACATTTCTTTATGCTATTTGTACCAGTAACTGGTTTATGGATGTCAGCTTTAGGTGTTGTAGGATTAGCTTTAAACCTACGTGCTTATGATTTTGTTTCTCAAGAAATTCGTGCTGCTGAAGATCCTGAATTTGAAACTTTCTATACTAAAAATATTCTTTTAAACGAAGGTATTCGTGCATGGATGGCAGCGCAAGACCAACCACACGAAAAACTTGTATTCCCTGAAGAAGTGTTACCTCGTGGTAACGCTCTTTAA
         Parallela_transversalis  ------------------------------------------------------------------------ATGACAATTGCGATCGGTACATCCTATCAAGAAAGACGTACATGGTTTGACGATTGTGACGACTGGCTTCGCCAAGACCGTTTTGTTTTCGTAGGTTGGTCTGGCCTTCTACTATTCCCTTGCGCATACTTTGCTCTGGGTGGATGGTTTACAGGAACAACTTTTGTAACTTCATGGTACACACATGGTTTAGCAACTTCTTACCTAGAAGGATGCAACTTCCTGACTGCTGCAGTTTCTACTCCAGCTAACAGCTTAGGACACTCTCTTCTTTTCCTTTGGGGTCCAGAAGCTCAAGGAGACTTTACTCGTTGGTGTCAACTAGGTGGACTATGGGCTTTCATCGCTCTGCATGGATCTTTTGGTCTAATTGGTTTTATGCTACGTCAATTTGAAATTGCACGTTCTGTAAACTTACGCCCTTATAATGCAATTGCCTTCTCTGCTCCTATTGCAGTATTTGTTTCTGTATTCCTTATTTACCCACTAGGACAGTCTGGTTGGTTCTTTGCACCAAGCTTCGGTGTTGCAGCAATCTTCCGTTTCATTCTATTCTTCCAAGGTTTCCACAACTGGACACTTAACCCATTCCACATGATGGGTGTTGCTGGTGTTCTAGGAGCAGCTCTTCTTTGTGCGATTCATGGAGCCACTGTAGAAAACACTCTATTTGAAGATGGTGATGGTGCAAACACATTCCGTGCCTTTAACCCTACGCAAGCCGAGGAGACATACTCAATGGTTACTGCGAATAGATTCTGGTCTCAAATTTTTGGTGTTGCTTTCTCTAACAAACGTTGGCTACACTTCTTTATGTTACTAGTACCAGTTACTGGACTTTGGATGAGTGCTCTTGGTGTAGTAGGTCTAGCACTCAACCTACGTGCATATGATTTCGTTTCTCAAGAAATTCGTGCCGCGGAGGACCCAGAGTTCGAGACTTTCTATACAAAAAACATTCTTCTTAATGAAGGTATTCGTGCTTGGATGGCAGCTCAAGATCAACCACACGAAAAACTTGTATTCCCAGAAGAAGTTTTACCTCGTGGTAACGCTCTATAA
               Pediastrum_duplex  ------------------------------------------------------------------------ATGACAATTGCGATTGGTAGTTCATATCAAGAAAAACGTACATGGTTTGATGATGCAGATGACTGGCTTCGTCAAGACCGTTTTGTTTTTGTGGGTTGGTCAGGACTTTTATTATTACCTTGTGCATACTTTGCTTTAGGAGGATGGTTAACAGGTACAACATTTGTAACTTCTTGGTACACTCATGGATTAGCAACTTCTTATTTAGAAGGTTGTAATTTCTTAACTGCTGCTGTATCAACTCCTGCAAACAGCATGGCTCACTCGCTTTTATTCTTATGGGGTCCTGAAGCTCAAGGAGATTTTACACGTTGGTGCCAATTAGGTGGATTATGGACTTTTGTAGCTCTTCATGGTGCTTTTGGTCTTATTGGATTTATGTTACGTCAATTTGAAATTGCTCGTTCAGTAAATTTACGTCCTTATAACGCAATTGCTTTCTCAGCACCAATTTCAGTTTTCGTTTCTGTTTTCTTAATTTACCCTTTAGGACAATCAGGGTGGTTCTTTGCACCTAGTTTTGGAGTAGCGGCTATTTTCCGCTTTATTTTGTTTTTTCAAGGATTCCACAACTGGACATTAAACCCGTTCCACATGATGGGAGTTGCTGGGGTATTAGGAGCTGCTTTATTATGTGCAATTCATGGTGCTACAGTTGAAAACACTTTATTTGAAGATGGTGATGGTGCAAACACATTCCGTGCTTTTAACCCAACACAAGCTGAAGAAACTTATTCAATGGTTACAGCAAACCGCTTCTGGTCACAAATTTTTGGAGTTGCATTCTCTAACAAACGTTGGCTACACTTCTTTATGCTTTTAGTTCCAGTAACAGGATTATGGATGTCAGCTATTGGAGTTGTTGGTTTAGCTCTAAACTTACGTGCTTATGATTTCGTTTCACAAGAAATTAGAGCTGCTGAAGACCCTGAATTTGAAACTTTCTACACTAAAAATATCTTATTAAACGAAGGTATCCGTGCTTGGATGGCTGCACAAGACCAACCTCATGAAAAATTAGTGTTCCCAGAAGAAGTATTACCTCGTGGTAACGCTCTATAA
           Phacotus_lenticularis  ---------------------------------------------------------ATGGAGATGCACGCAATGACTATTGCGATCGGT---ACATATCAAGAAAAACGTACATGGTTTGATGATGCTGATGACTGGTTACGTCAAGACCGTTTTGTATTTGTAGGTTGGTCTGGCCTTTTATTATTCCCTTGTGCTTACTTTGCTTTAGGTGGTTGGTTAACAGGTACTACTTTTGTTAGTTCTTGGTACACTCACGGTTTAGCTTCTTCTTACTTAGAAGGTTGTAACGTATTAACTGCTGCTGTTTCAACTCCGCCTAACAGTTTTGGTCACTCTTTATTATTTGTATGGGGTCCAGAAGCTCAAGGTGACTTAACACGTTGGTTCCAATTAGGTGGTCTATGGGCTTTCATTGCTCTACACGGTGCTTTTGGTTTAATTGGTTTCATGTTACGTCAGTTTGAAATTGCTCGTTCAGTTAACTTACGTCCATACAACGCAATTGCTTTCTCAGCTCCAATTGCAGTATTCGTTTCAGTATTCTTAATTTACCCTCTAGGTCAATCTGGTTGGTTCTTTGCTCCAAGCTTTGGTGTTGCAGCAATTTTCCGTTTCATTCTGTTCTTCCAAGGTTTTCATAATTACACATTAAATCCATTCCACATGATGGGTGTAGCTGGTGTTCTTGGTGCAGCTCTTCTATGTGCTATTCACGGTGCAACTGTTGAAAACACATTATTTGAAGATGGTGACGGTGCAAACACATTCCGTGCGTTCAACCCTACACAGGCTGAAGAAACGTACTCGATGGTTACTGCAAACCGTTTCTGGTCACAAATCTTTGGTGTAGCTTTCTCTAACAAACGTTGGCTTCACTTCTTTATGTTATTCGTTCCAGTAACAGGTTTATGGATGGCTTCAATTGGTGTAGTAGGTCTTGCACTTAACTTACGTGCTTATGACTTCGTTTCTCAAGAAATTCGTGCTGCTGAAGACCCAGAATTTGAAACATTCTACACTAAAAACATTCTTCTAAACGAAGGTATTCGTGCTTGGATGTCTGCACAAGACCAACCACACGAACGTCTAGTATTCCCTGAAGAAGTATTACCTCGTGGTAACGCTCTATAA
              Pleodorina_starrii  ------------------------------------------------------------------------ATGACAATAGCGATTGGT---ACATATCAAGAAAAACGTACATGGTTTGATGACGCTGATGACTGGCTTCGTCAAGACCGTTTCGTATTCGTTGGTTGGTCAGGTTTATTACTTTTCCCTTGTGCTTACTTTGCATTAGGTGGTTGGTTAACTGGTACAACTTTTGTTACATCATGGTACACACATGGTCTAGCTACTTCTTACCTAGAAGGTTGCAATTTCTTAACTGCTGCTGTATCAACACCAGCAAACAGTATGGCTCACTCTCTTTTATTTGTTTGGGGTCCAGAAGCTCAAGGTGATTTCACACGTTGGTGTCAACTTGGTGGTTTATGGACATTTGTAGCTTTACACGGAGCTTTTGCTCTAATAGGCTTTATGCTACGTCAATTTGAAATTGCTCGTTCAGTAAACTTACGTCCATATAATGCTATTGCTTTCTCAGCACCAATTGCTGTATTCGTATCTGTTTTCTTAATTTATCCATTAGGTCAATCAGGTTGGTTCTTTGCACCAAGTTTTGGTGTTGCTGCTATCTTCCGTTTTATTCTATTCTTCCAAGGCTTTCATAACTGGACATTAAACCCATTCCACATGATGGGTGTTGCTGGTGTTCTAGGTGCGGCTTTATTATGTGCTATTCACGGTGCTACTGTAGAAAACACATTATTCGAAGATGGTGATGGTGCAAACACTTTCCGTGCTTTTAACCCAACACAGGCTGAAGAAACTTATTCGATGGTAACAGCTAACCGTTTCTGGTCTCAAATTTTTGGTGTTGCTTTCTCTAACAAACGTTGGTTACACTTCTTTATGTTATTAGTTCCTGTAACAGGATTATGGATGAGTGCACTTGGGGTTGTTGGCCTTGCATTAAATTTACGTGCTTACGACTTTGTTTCACAAGAAATCCGTGCAGCAGAAGATCCTGAATTTGAAACTTTCTATACTAAAAACATCCTTCTTAACGAAGGTATCCGTGCTTGGATGGCTGCTCAAGACCAACCACATGAACGTTTAGTATTCCCAGAAGAAGTATTACCACGTGGTAACGCTCTATAA
          Protosiphon_botryoides  ------------------------------------------------------------------------ATGACAATTGCGATTGGT---ACATATCAAGAAAAACGTACATGGTTTGATGACGCAGATGACTGGTTACGTCAGGACCGTTTTGTATTCGTAGGTTGGTCAGGTCTTTTATTATTACCTTGTGCTTACTTTGCTGTAGGTGGTTGGTTAACAGGTACAACTTTTGTAACATCATGGTACACTCATGGTTTAGCAAGTTCTTACTTAGAAGGTTGTAACTTCTTAACTGCTGCTGTATCAACACCAGCAAACAGCTTAGGTCACTCTTTATTATTCGTATGGGGTCCTGAAGCTCAAGGTGATTTAACACGTTGGTTCCAATTAGGTGGTTTATGGACATTCGTAGCATTACACGGTGCTTTTGGTTTAATTGGTTTCATGTTACGTCAGTTTGAAATTGCACGTTCTGTAAACTTACGTCCATACAACGCAATTGCGTTCTCAGCTCCTATTGCTGTTTTCGTAAGCGTATTTTTAATCTACCCTTTAGGTCAATCTGGTTGGTTCTTCGCTCCTAGCTTCGGTGTAGCTGCTATTTTCCGATTCATCTTATTCTTCCAAGGTTTCCACAACTGGACTCTTAACCCATTCCACATGATGGGTGTAGCAGGTGTATTAGGTGCTGCTTTATTATGTGCTATTCACGGTGCAACAGTAGAAAACACTTTATTCGAAGATGGTGACGGTGCTAACACATTCCGTGCATTCAACCCTACACAGGCTGAAGAAACATACTCAATGGTAACTGCTAACCGTTTCTGGTCTCAGATCTTTGGTGTTGCATTTGCTAACAAACGTTGGTTACACTTCTTTATGTTATTCGTTCCAGTAACTGGTTTATGGATGTCAGCTTTAGGTGTTGTAGGTTTAGCATTAAACTTACGTGCTTACGACTTCGTTTCTCAAGAGATTCGTGCTGCTGAAGACCCTGAGTTCGAAACATTCTACACTAAAAACATTCTATTAAACGAAGGTATTCGTGCTTGGATGGCTGCTCAAGACCAACCACACGAAAAATTAGTATTCCCTGAAGAAGTATTACCTCGTGGTAACGCTCTATAA
  Pseudomuriella_schumacherensis  ------------------------------------------------------------------------ATGACTATTGCGATTGGTAGTACATATCAAGAAAAACGTACTTGGTTTGATGACTGTGACGACTGGCTTCGTCAAGACCGATTTGTTTTTGTAGGTTGGTCAGGTCTTCTTTTATTCCCTTGTGCTTATTTTGCTTTAGGTGGTTGGTTAACAGGAACAACTTTTGTTACTTCTTGGTATACACACGGCCTAGCTACTTCTTACCTAGAAGGTTGTAACTTCCTTACAGCAGCTGTTTCTACTCCAGCAAACAGTATGGCTCACTCTTTACTTTTTGTATGGGGTCCAGAAGCTCAAGGTGATTTTACTCGTTGGTGTCAGCTAGGTGGTTTATGGACTTTCGTAGCTCTTCACGGTTCTTTTGGTTTAATTGGTTTCATGCTACGTCAGTTTGAGATTGCTCGTTCTGTAAACCTTCGTCCTTATAACGCTATTGCATTCTCTGCACCTATTGCGGTATTTGTAAGCGTGTTCCTAATCTACCCTTTAGGACAATCTGGTTGGTTCTTTGCACCTAGTTTTGGTGTAGCTGCAATCTTCCGTTTCATTTTATTCTTCCAAGGTTTCCACAACTGGACACTTAACCCGTTCCACATGATGGGTGTAGCTGGTGTTTTAGGAGCAGCTCTACTTTGTGCCATTCATGGTGCAACAGTAGAAAACACTCTATTCGAAGATGGTGACGGTGCGAACACGTTCCGTGCATTTAACCCTACACAGGCGGAAGAGACTTACTCAATGGTGACAGCAAACCGTTTCTGGTCTCAAATTTTTGGTGTAGCTTTCTCTAACAAACGTTGGTTACACTTCTTTATGCTGTTTGTACCAGTAACAGGTTTATGGATGAGTGCAATTGGAGTTGTTGGTTTAGCATTAAACTTACGAGCTTACGATTTCGTTTCACAAGAAATCCGTGCAGCTGAAGACCCTGAGTTCGAAACTTTCTACACAAAAAATATTCTATTAAACGAAGGTATTCGTGCTTGGATGGCTGCTCAAGACCAACCACACGAACGTTTAGTATTCCCTGAAGAAGTATTACCTCGTGGTAACGCTCTATAA
              Rotundella_rotunda  ------------------------------------------------------------------------ATGACTATTGCGATTGGTAGTACATATCAAGAAAAACGTACTTGGTTTGATGACGCAGACGACTGGTTACGTCAAGACCGTTTTGTTTTTGTAGGTTGGTCAGGTCTTCTATTATTACCTTGTGCTTATTTTGCTGTAGGTGGTTGGTTAACTGGGACTTCATTTGTTACATCATGGTATACTCATGGTTTAGCTACTTCTTACCTAGAAGGATGTAACTTCTTAACAGCAGCTGTTTCTACTCCTGCAAACAGTATGGCACACTCATTATTATTCTTATGGGGTCCAGAAGCTCAAGGTGATTTTACACGTTGGTGCCAATTAGGTGGTTTATGGACATTCGTTGCTCTACACGGATCTTTTGGATTAATTGGATTTATGTTACGTCAATTTGAAATTGCTCGTTCAGTTAATCTTAGACCATATAACGCAATTGCTTTCTCAGGTCCAATTGCTGTATTTACATCTGTTTTCTTAATCTACCCATTAGGACAATCTGGTTGGTTCTTTGCACCTAGCTTTGGTGTGGCAGCAATCTTCCGTTTCATCCTCTTTTTCCAAGGGTTTCATAACTGGACTTTAAACCCTTTCCACATGATGGGAGTAGCTGGTGTTTTAGGAGCTGCTTTACTTTGTGCGATCCACGGTGCAACTGTAGAAAACACATTATTTGAAGATGGTGACGGTGCAAACACATTCCGTGCCTTTAACCCTACACAGGCAGAAGAGACGTACTCAATGGTAACAGCGAACCGTTTCTGGTCTCAGATTTTTGGTGTTGCTTTTGCTAACAAACGTTGGTTACACTTCTTTATGCTTTTCGTACCTGTTACTGGTTTATGGATGTCTGCAATCGGGGTTGTTGGTTTAGCTTTAAACTTACGTGCTTACGACTTCGTATCACAAGAAATTAGAGCGGCAGAAGACCCTGAATTCGAGACGTTCTACACGAAAAATATTCTTCTAAATGAAGGTATTCGTGCTTGGATGGCTGCACAAGACCAACCACACGAAAAACTTGTATTCCCTGAAGAAGTATTACCACGTGGTAACGCTCTTTAA
            Scenedesmus_obliquus  ------------------------------------------------------------------------ATGACTATTGCGATTGGTAGTACATATCAAGAAAAACGTACATGGTTTGATGACGCTGATGACTGGTTACGTCAAGACCGTTTCGTATTTGTAGGTTGGTCAGGTCTTCTTCTTTTTCCTTGTGCATACTTTGCACTAGGAGGTTGGTTTACTGGTACAACTTTTGTAACATCATGGTATACACATGGGTTAGCTACTTCTTACTTAGAAGGTTGTAACTTCTTAACTGCTGCAGTTTCAACACCTGCAAACAGTATGGCACACTCATTATTATTCTTATGGGGTCCAGAAGCTCAAGGTGATTTTACTCGTTGGTGTCAATTAGGTGGTTTATGGACATTTGTTGCTTTACATGGTTCTTTTGGTTTAATTGGATTCATGTTACGTCAATTTGAAATTGCACGTTCAGTAAACTTACGTCCTTACAATGCTATTGCTTTTTCAGCTCCTATTGCTGTTTTTGTTTCAGTATTCTTAATTTACCCATTAGGACAATCAGGTTGGTTCTTTGCACCTAGTTTTGGTGTTGCTGCTATCTTCCGTTTTATTTTGTTCTTCCAAGGTTTTCATAACTGGACATTAAACCCATTCCATATGATGGGTGTTGCTGGTGTTTTAGGTGCTGCTTTATTATGTGCTATTCACGGTGCTACTGTTGAAAACACATTATTTGAAGATGGTGATGGTGCAAACACATTCCGTGCATTTAACCCAACTCAAGCTGAAGAAACTTACTCTATGGTAACTGCGAACCGTTTCTGGTCACAAATTTTTGGTGTTGCTTTCTCAAACAAACGTTGGCTTCACTTCTTTATGTTATTAGTTCCGGTAACAGGACTATGGATGTCTGCGATTGGTGTTGTTGGTTTAGCTCTAAACTTACGTGCTTATGACTTCGTATCACAAGAAATTCGTGCTGCTGAAGACCCAGAGTTCGAAACTTTCTATACTAAAAATATTTTATTAAATGAAGGTATTCGTGCTTGGATGGCTGCTCAAGACCAACCACACGAACGTTTAGTATTCCCTGAAGAAGTATTACCTCGTGGTAACGCTCTATAA
          Schizomeris_leibleinii  ------------------------------------------------------------------------ATGACAATCACCATTGGT---CAATATGTAGAACAACGAGGTATTTTTGATAATGCCGATGACTGGTTACGTAAAGAACGTTTTGTTTTTGTAGGTTGGTCAGGATTATTATTATTCCCTTGTGCTTATTTAGCATTAGGTGGCTGGTTAACTGGTACAACATTTGTAACATCTTGGTATACTCACGGATTAGCATCTTCTTATTTAGAAGGTTGTAACTTTTTAACTGCTGCAGTATCAACTCCAGCAAATAGTATGGCTCACTCATTATTATTTTTATGGGGTCCAGAAGCTCAAGGTGATTTAACTCGTTGGTTCCAATTAGGTGGTTTATGGACTTTTGTAGCATTACATGGTGCTTTTTCTTTAATTGGCTTTATGTTACGTCAGTTTGAAATTGCGCAATCATTAAGATTACGTCCATATAACGCAATTGCATTCTCTGCACCAATTTCTGTATTTGTATCTGTATTTTTAATTTATCCATTAGGTCAAGCAGGTTGGTTCTTTGCGCCTAGTTTTGGTGTAGCGGCAATCTTCCGTTTCATTTTATTTTTTCAAGGGTTCCATAACTGGACTCTAAACCCATTCCACATGATGGGTGTAGCTGGTGTATTAGGTGCTGCTTTATTATGTGCAATTCACGGTGCAACAGTTGAAAATACATTATTCGAAGATGGTGATGGTGCTAACACTTTCCGTGCTTTTAACCCTACACAAGCAGAAGAAACGTATTCTATGGTAACTGCGAATCGTTTCTGGTCACAAATTTTTGGTGTAGCTTTCTCTAACAAACGTTGGTTACACTTCTTTATGCTTTTCGTTCCTGTAACTGGTTTATGGATGTCTGCAATTGGTGTAGTAGGTTTAGCTTTAAACTTACGTGCATATGACTTCGTTTCTCAAGAAATTCGTGCTGCTGAAGATCCTGAGTTCGAAACATTCTATACTAAAAATATCCTTCTTAACGAAGGTATTCGTGCTTGGATGGCCGCACAAGACCAACCACATGAAAAATTAGTATTCCCTGAAGAAGTATTACCTCGTGGTAACGCTCTATAA
          Spermatozopsis_similis  ------------------------------------------------------------------------ATGACGATAGCGATTGGT---ACATATCAAGAAAAAAGAACATGGTTTGATGACGCTGACGACTGGTTACGTCAAGACCGTTTCGTATTTGTAGGTTGGTCAGGTCTTCTATTATTACCATGTGCTTACTTCGCAGTAGGCGGATGGTTAACAGGAACAACATTTGTAAGTTCTTGGTACACTCATGGTTTAGCAACTTCTTACTTAGAAGGTTGTAACGTTTTAACAGCAGCTGTTTCAACACCAGCAAACAGTATGGCTCACTCTTTACTATTTGTATGGGGTCCTGAAGCACAAGGCGACTTAACTCGTTGGTTCCAATTAGGTGGCTTATGGGCATTTATTGCTTTACACGGCGCTTTTGGTCTAATCGGTTTCATGTTACGTCAATTCGAAATTGCACGTTCTGTAAACTTACGTCCATACAACGCAATTGCATTCTCTGCACCAATTGCAGTTTTTGTATCTGTATTCTTAATTTACCCTTTAGGACAATCTGGTTGGTTCTTTGCACCAAGTTTTGGTGTAGCATCAATTTTCCGTTTTATTTTATTCTTCCAAGGTTTCCACAACTGGACACTTAACCCATTCCACATGATGGGTGTAGCAGGTGTATTAGGAGGCGCATTATTATGTGCAATTCACGGTGCAACTGTAGAGAATACATTATTCGAAGATGGTGATGGCGCTAACACATTCCGTGCGTTTAACCCTACACAGGCTGAAGAAACATATTCTATGGTTACAGCTAACCGTTTCTGGTCTCAAATTTTCGGGGTAGCATTCGCAAACAAACGCTGGTTACATTTCTTTATGTTATTAGTTCCAGTAACTGGATTATGGATGGCTTCAATTGGTGTTGTAGGCTTAGCATTAAACTTACGTGCATACGACTTCGTATCACAAGAAATTCGTGCAGCTGAAGACCCAGAATTCGAAACATTCTACACAAAAAATATTCTTCTTAACGAAGGTATTCGCGCGTGGATGGCAGCACAAGATCAACCTCACGAAAGAATCGTATTCCCAGAAGAAGTTCTTCCTCGTGGTAACGCTCTGTAA
       Stephanosphaera_pluvialis  ---------------------------------------------------------------ATGCACGCAATGACAATTGCGATTGGT---ACTTATCAAGAAAAACGTACATGGTTTGATGATGCGGATGACTGGTTACGTCAAGACCGTTTTGTTTTTGTAGGCTGGTCAGGTCTTTTATTATTACCTTGCGCTTACTTTGCAGTTGGTGGTTGGTTAACAGGTACAACGTTTGTTACATCATGGTACACTCATGGTTTAGCAAGTTCTTACTTAGAGGGTTGTAACTTTTTAACCGCTGCAGTATCAACACCAGCTAACAGCCTTGGTCACTCATTATTATTTGTATGGGGTCCTGAAGCACAAGGTGATTTAACACGTTGGTTCCAGTTAGGCGGTTTATGGGCTTTTGTTGCCTTACACGGTGCTTTTGGATTAATTGGTTTCATGTTACGTCAATTTGAAATTGCACGTTCTGTTAACTTACGTCCATACAACGCTATTGCTTTCTCAGCGCCTATTGCTGTTTTTGTTTCTGTATTCCTGATTTACCCATTAGGTCAGTCAGGTTGGTTCTTTGCGCCTAGTTTCGGTGTTGCTGCTATTTTCCGTTTCATTCTATTCTTCCAAGGCTTCCATAACTGGACTCTTAACCCATTCCATATGATGGGTGTAGCGGGCGTTTTAGGCGCGGCTTTATTATGTGCGATTCACGGCGCTACAGTTGAAAATACTTTATTTGAAGACGGCGATGGTGCTAACACTTTCCGTGCTTTTAACCCAACACAAGCAGAAGAAACTTACTCGATGGTAACAGCAAATAGATTCTGGTCTCAAATTTTCGGTGTAGCTTTTGCTAACAAACGTTGGTTACACTTCTTCATGTTATTTGTACCAGTAACAGGTTTATGGATGAGTGCACTTGGTGTTGTAGGATTAGCATTAAACTTACGTGCTTATGACTTCGTTTCTCAAGAGATCAGGGCCGCGGAAGATCCTGAGTTCGAAACATTCTATACAAAAAATATTCTTTTAAATGAAGGTATTCGTGCTTGGATGGCTGCTCAAGACCAACCTCACGAACGCTTAGTTTTCCCTGAAGAAGTTCTTCCTCGTGGTAACGCTCTATAA
        Stigeoclonium_helveticum  ------------------------------------------------------------------------ATGACAATTACTATCGGT---CAATACGTAGAAAAGCGTGGTTTATTTGATAATGTGGATGACTGGTTAAGACGTGAAAGATTTGTTTTCGTTGGCTGGTCTGGTTTATTACTATTCCCTTGCGCTTATATGGCTTTAGGTGGCTGGTTAACTGGTACAACATTTGTTACGTCTTGGTATACTCATGGTTTAGCAACTTCATATTTAGAAGGTTGTAACTTCTTAACAGCAGCTGTTTCAACACCTGCAAATAGTATGGCTCATTCTTTATTATTTTTATGGGGACCTGAAGCACAAGGAGATTTAACTCGTTGGTTCCAATTAGGTGGTCTTTGGCCATTTGTTGCCTTACATGGTGCATTCTCGTTAATTGGTTTCATGCTTCGTCAATTTGAAATTGCTCAATCGTTAAAACTACGTCCATATAACGCTATCGCTTTCTCAGCGCCAATTGCTGTATTTGTTTCAGTATTTTTAATTTACCCACTAGGTCAAGCAGGTTGGTTCTTTGCACCAAGCTTTGGTGTAGCTGCAATTTTTAGATTTATTTTATTCTTCCAAGGGTTTCATAACTGGACTCTTAACCCTTTTCATATGATGGGTGTAGCAGGTGTTCTTGGTGCTGCTTTACTATGTGCAATTCATGGGGCAACTGTAGAAAACACTTTATTTGAAGATGGTGATGGTGCAAATACCTTTAGAGCTTTCAACCCTACACAGGCTGAAGAAACTTACTCAATGGTAACTGCCAATCGCTTCTGGTCTCAAATTTTCGGTGTTGCTTTCTCAAACAAACGTTGGCTTCATTTTTTCATGTTATTCGTTCCTGTAACTGGTTTATGGATGAGTGCAATCGGAGTTGTAGGGCTTGCTCTTAACCTTCGTGCTTATGATTTTGTATCACAAGAGATTCGTGCAGCTGAAGATCCAGAATTTGAAACATTCTATACGAAAAACATTTTATTAAATGAGGGTATCCGTGCTTGGATGGCAGCGCAGGATCAGCCGCATGAAAAACTAACTTTCCCAGAAGAAGTTCTTCCTCGTGGTAACGCTTTATAA
      Treubaria_triappendiculata  ---------------------------------------------------------------ATGCACGCTATGACTATAGCGATTGGT---ACTTATCAAGAAAAACGTACTTGGTTTGATGACGCTGATGACTGGTTACGCCAAGATCGTTTTGTTTTTATAGGTTGGTCTGGTCTTTTACTTTTACCTTGTGCTTATATGGCTCTTGGTGGTTGGTTTACGGGGACTACTTTTGTAACATCATGGTACACTCATGGATTAGCTACTTCTTATTTAGAAGGTTGTAATTTCTTAACTGCAGCAGTATCTACTCCTGCAAATAGTTTAGGTCATTCTCTTCTGTTTTTATGGGGACCTGAAGCTCAAGGTGATTTTACAAGATGGTGTCAATTAGGTGGATTATGGGCATTTGTAGCATTACACGGTGCATTTGCATTAATTGGTTTTATGTTACGTCAATTCGAAATTGCACGTTCAGTTAATTTACGTCCATATAACGCTATTGCGTTTTCTGCTCCAATTGCAGTTTTCGTTTCTGTATTTTTAATTTATCCATTAGGTCAATCTGGTTGGTTTTTTGCTCCAAGTTTTGGTGTTGCAGCTATTTTCCGTTTTATCTTATTTTTCCAAGGATTCCATAACTGGACATTAAATCCATTCCATATGATGGGTGTAGCAGGTGTATTAGGTGCAGCTCTACTTTGTGCTATTCATGGTGCAACTGTAGAAAACACTCTATTTGAAGATGGTGATGGTGCCAATACTTTCCGTGCATTTAACCCAACTCAGGCTGAAGAAACTTATTCAATGGTTACTGCTAACCGTTTCTGGTCACAAATCTTTGGAGTAGCTTTTTCAAATAAACGTTGGCTTCATTTCTTTATGCTATTCGTTCCTGTAACAGGACTTTGGATGTCTGCTATTGGTGTTGTTGGTCTAGCATTAAATTTACGTGCTTATGATTTCGTTTCACAAGAAATTCGTGCTGCTGAAGATCCTGAATTTGAAACTTTTTATACAAAAAATATTCTTTTAAATGAAGGTATTCGTGCTTGGATGGCTGCGCAAGATCAACCACATGAAAGATTAGTTTTCCCTGAAGAAGTACTTCCTCGTGGTAACGCTCTATAA
              Trochiscia_hystrix  ------------------------------------------------------------------------ATGACTATAGCGATTGGT---ACTTATCAAGAAAAACGTACTTGGTTTGATGATGCTGATGACTGGTTACGCCAAGATCGTTTTGTTTTTGTAGGTTGGTCTGGTCTTTTACTTTTTCCTTGCGCTTATTTAGCTCTAGGTGGTTGGTTTACGGGTACTACTTTTGTAACATCATGGTACACTCATGGATTAGCTACTTCATATTTAGAAGGATGCAATTTCCTAACAGCTGCAGTTTCTACTCCTGCAAATAGTTTAGGACATTCTCTTCTATTTTTATGGGGACCTGAAGCTCAAGGTGACTTTACAAGATGGTGTCAATTAGGAGGACTATGGGCATTTGTTGCATTACATGGTGCTTTTTCATTAATTGGTTTTATGTTACGTCAATTCGAGATTGCACGTTCTGTAAACTTACGTCCTTATAATGCTATTGCGTTTTCTGCTCCAATTGCAGTTTTTGTTTCTGTATTTTTAATTTATCCATTAGGTCAATCAGGTTGGTTTTTCGCTCCAAGTTTTGGTGTGGCTGCTATTTTCCGTTTCATTTTATTCTTTCAGGGGTTCCATAACTGGACATTAAATCCATTCCATATGATGGGTGTTGCTGGTGTTTTAGGTGCTGCATTACTTTGTGCAATTCATGGAGCAACAGTAGAAAATACTCTATTTGAAGATGGTGATGGTGCAAATACTTTCCGTGCATTCAACCCAACACAGGCTGAAGAAACTTATTCTATGGTAACTGCTAATCGTTTCTGGTCACAAATTTTTGGAGTAGCTTTTTCAAATAAACGTTGGCTTCATTTCTTTATGTTATTCGTTCCGGTAACCGGACTTTGGATGTCTGCTATTGGTGTTGTTGGTCTAGCTTTAAATTTACGTGCTTATGATTTCGTATCACAAGAAATTCGTGCTGCAGAAGATCCTGAATTTGAAACATTTTATACAAAAAATATTCTTTTAAATGAAGGTATTCGTGCTTGGATGGCTGCACAAGATCAACCACATGAGAAATTAGTATTCCCTGAAGAAGTACTTCCTCGAGGTAACGCTCTATAA
                      Uronema_sp  ------------------------------------------------------------------------ATGACAATTACGATTGGA---CAATATGAAGAAAAACGTACATGGTTCGATTTTGTTGATGACTGGCTTCGTCGTGAAAGATTTGTTTTCGTAGGTTGGTCTGGTCTTTTATTATTCCCTTGTGCTTATTTAGCATTAGGTGGTTGGTTAACTGGTACAACTTTTGTAACTTCATGGTATACTCACGGTTTAGCAAGTTCATACTTAGAAGGTTGTAACTTTTTAACAGCTGCAGTATCAACACCTGCAAATAGTATGGCACACTCATTATTATTCCTTTGGGGTCCTGAAGCTCAAGGTGATTTTACTAGATGGTTACAAATTGGTGGTCTTTGGACTTTCGTAGCTTTACACGGTTCATTCTCATTAATTGGCTTTATGCTTCGTCAGTTTGAAATTGCTCAGTCATTAAAACTTCGTCCATACAACGCTATCGCTTTCTCAGCTCCAATTGCGGTATTCGTTTCTGTTTTCTTAATTTACCCGTTAGGTCAATCAGGTTGGTTCTTTGCACCAAGTTTTGGTGTAGCTGCAATTTTCCGTTTCATTTTATTTTTTCAGGGGTTTCATAACTGGACTCTAAACCCTTTCCACATGATGGGTGTAGCAGGTGTATTAGGTGCTGCTTTATTATGTGCAATTCATGGTGCAACAGTAGAAAACACATTATTTGAAGATGGTGATGGTGCTAACACATTCAGAGCATTCAACCCAACTCAAGCGGAAGAAACTTACTCTATGGTAACAGCTAACCGTTTCTGGAGTCAAATTTTTGGTGTTGCTTTCTCTAACAAACGTTGGTTACACTTCTTTATGTTATTTGTACCAGTAACTGGTCTTTGGATGTCTGCTATTGGAGTTGTAGGTTTAGCTTTAAACTTACGTGCATATGATTTCGTATCACAAGAAATTCGTGCGGCTGAAGATCCTGAGTTCGAAACTTTCTATACTAAAAATATTTTATTAAATGAAGGTATCCGTTTATGGATGGCTGCTCAAGATCAACCACATGAAAAATTAGTACTTCCTGAAGAAGTATTACCTCGTGGTAACGCTCTATAA
                  Volvox_carteri  ------------------------------------------------------------------------ATGACAATAGCGATTGGT---ACATATCAAGAAAAACGCACATGGTTTGATGACGCTGACGACTGGCTTCGTCAAGACCGTTTCGTATTCGTTGGTTGGTCGGGTTTATTACTTTTCCCTTGTGCTTACTTTGCATTAGGTGGTTGGTTAACTGGTACAACTTTCGTTACATCATGGTACACACATGGTCTAGCTAGTTCTTACCTAGAAGGTTGTAACTTCTTAACAGCAGCTGTATCAACACCAGCAAACAGTATGGCTCACTCTCTTCTATTTGTTTGGGGTCCAGAAGCTCAAGGTGATTTCACTCGTTGGTGTCAACTTGGAGGTTTATGGACATTTGTAGCTTTACACGGGGCGTTTGGTCTAATTGGCTTTATGCTACGTCAATTTGAAATTGCTCGTTCAGTAAACTTACGTCCATACAACGCTATTGCTTTCTCAGCACCAATTGCTGTATTCGTATCTGTTTTCTTAATTTACCCATTAGGTCAATCAGGTTGGTTTTTTGCACCTAGTTTTGGTGTTGCTGCTATCTTCCGTTTCATCTTATTTTTCCAAGGTTTTCATAACTGGACGTTAAATCCATTCCACATGATGGGTGTTGCTGGTGTTCTAGGTGCTGCGTTATTATGTGCTATTCACGGTGCTACTGTAGAAAACACATTATTCGAAGATGGTGATGGTGCGAACACTTTCCGTGCTTTCAACCCAACACAGGCTGAAGAAACATACTCTATGGTAACAGCAAACCGTTTCTGGTCTCAGATCTTTGGTGTGGCTTTCTCTAACAAACGTTGGTTACACTTCTTCATGTTATTAGTTCCTGTAACAGGATTATGGATGAGTGCACTTGGAGTTGTAGGCCTTGCATTAAATTTACGTGCTTACGACTTCGTTTCACAAGAAATTCGTGCAGCCGAAGATCCTGAATTTGAAACTTTCTATACTAAAAACATTCTTCTTAACGAAGGGATCCGTGCTTGGATGGCTGCTCAAGACCAACCACATGAACGTTTAGTGTTCCCAGAAGAAGTTTTACCACGTGGTAACGCTCTTTAA
  ;
end;
