# Supplementary material for: Order, please! Uncertainty in the ordinal-level classification of Chlorophyceae
Source: PeerJ. 2019 May 15;7:e6899. doi: 10.7717/peerj.6899 (PMC6525593; doi:10.7717/peerj.6899)
Supplement: Supplemental Information 1 — This compressed folder contains untrimmed, masked alignments for individual chloroplast genes (subfolder nexus), as well as trimmed alignments with appropriate analysis blocks and the consensus trees resulting from these single-gene and concatenated analyses (MrBayes subfolders). Supplementary methods with associated references are included in the SupplementaryMethods.txt file. SVDquartets, BaliPhy, PhyloBayes and RAxML analysis files are in separate subfolders, with their respective resulting tree files. Files associated with MrBayes analysis of the 1st and 2nd positions and the analysis of the 3rd positions are placed in the subfolders 1st_and_2nd_positions_only and 3rd_positions_only, respectively. The 18Splastid_combined subfolder contains the MrBayes analysis materials (alignment and consensus tree) for the analysis including nucleotide plastid data as well as 18S nucleotide data. Documentation, trees and scripts used to create Fig. 3 are included in the “Figure3” subfolder, and documentation for and full results of Treespace analyses are in the “Treespace” subfolder. The results of the AU topology tests are included in a Word document. [file peerj-07-6899-s008.zip › supplementary_alignments_trees/nexus/rpl23.nex]

#nexus

begin data;
  dimensions ntax=66 nchar=792;
  format datatype=dna gap=- missing=?;
  matrix
                                 [----+----|----+----|----+----|----+----|----+----|----+----|----+----|----+----|----+----|----+-100|----+----|----+----|----+----|----+----|----+----|----+----|----+----|----+----|----+----|----+-200|----+----|----+----|----+----|----+----|----+----|----+----|----+----|----+----|----+----|----+-300|----+----|----+----|----+----|----+----|----+----|----+----|----+----|----+----|----+----|----+-400|----+----|----+----|----+----|----+----|----+----|----+----|----+----|----+----|----+----|----+-500|----+----|----+----|----+----|----+----|----+----|----+----|----+----|----+----|----+----|----+-600|----+----|----+----|----+----|----+----|----+----|----+----|----+----|----+----|----+----|----+-700|----+----|----+----|----+----|----+----|----+----|----+----|----+----|----+----|----+----|----+-800|----+----|----+----|----+----|----+----|----+----|----+----|----+----|----+----|----+----|----+-900|----+----|----+----|----+----|----+----|----+----|----+----|----+----|----+----|----+----|----+1000|----+----|----+----|----+----|----+----|----+----|----+----|----+----|----+----|----+----|----+1100|----+----|----+----|----+----|----+----|----+----|----+----|----+----|----+----|----+----|----+1200|----+----|----+----|----+----|----+----|----+----|----+----|----+----|----+----|----+----|----+1300|----+----|----+----|----+----|----+----|----+----|----+----|----+----|----+----|----+----|----+1400|----+----|----+----|----+----|----+----|----+----|----+----|----+----|----+----|----+----|----+1500|----+----|----+----|----+----|----+----]
                                 [*********************************************************************************************************************************************************************************************************************************************************************************************************************************************************---------------------------------------------------------------******---------------------------------------------------------------------------------------------------------******************************************------------------------------------------------------*********************************************************************************************************************************************************************************]
                   Ankyra_judayi  ---------------------------------------------------------------------------------------------------------------------------------------------------------------------------------------------------------------------------------------------------------------------------------ATGCAAGCTAATTTTTCACCAGTT---------------------------------------AAAGTTTTAACAGATTTAGTAAAATACCCTGTTATTACCGAAAAATCTTATGTATCCTTATTTAAAAATAAA------CAATATACATTTGACGTTGATTTACGCTTAAGTAAACCGCAAATTAAGAAATTATTTGAAAATTTATTCCAAGTTAATGTAATTTCTATTAACACGCATATTCCACCA---CGCAAAAAAATGCGTGTTGGCTCAAGTCAA------GGCTATAAACCCCGTTATAAACGCGTAATTTTAACTTTAAAAGAAGGTCAATCTATTAATTTTAGTTTAATGAATTAA---------------------------------------------------------------------------------------------------------------------------------------------------------
          Atractomorpha_echinata  ---------------------------------------------------------------------------------------------------------------------------------------------------------------------------------------------------------------------------------------------------------------------------------ATGCAATCAAATTTTTTGCCAGTT---------------------------------------AAACTTCTAACAGATTTAGTAAAATATCCGGTTATTACTGAAAAATCATATGTATGTTTATTTAAAAATAAA------CAGTATACGTTTGATGTTGATTTACGATTAAGTAAACCGCAAATTAAAAAGCTATTTGAGAATTTATTTCAAGTTAATGTTATTTCTATTAATACGCATATTCCACCA---CGTAAGAAAATGCGTGTTGGGTCAAGTCAA------GGCTATAAACCACGCTATAAACGCGTAATTTTAACTTTAAAAGAAGGCCAATCTATAAATTTTAGTTTAATGAATTAA---------------------------------------------------------------------------------------------------------------------------------------------------------
        Borodinellopsis_texensis  ------------------------------------------------------------------------------------------------------------------------------------------------------------------------------------------------------------------------------------------------------------------------------------------------------------------------------------------------------ATGGCAGATTTAGTGAAATATCCAGTTATAACGGAAAAAAGTTATATAGCTTTATATAAAAATCGC------CAATATACATTTGATGTAGATAAACGTTTAAGTAAACCTCAAATTAAAAAATTATTTGAAAATCTTTTTAATGTGACTATTGTAGCAATAAATACTCATATACCACCT---CGTAAGAGACTACGTGTTGGGGCAGCTCAA------GGGTATAAACCTTCATTTAAAAGAACTATAATAACTTTAAAAGAAGGTCAGTCAATTAATTATAATTTAAGTAACTAA---------------------------------------------------------------------------------------------------------------------------------------------------------
            Bracteacoccus_aerius  ------------------------------------------------------------------------------------------------------------------------------------------------------------------------------------------------------------------------------------------------------------------------------------------------------------------------------------------------------ATGGTCGATTTGATCAAATATCCAGTTATTACAGAAAAATCCTATATTGCACTATTTAAAAATAAG------CAATACACATTTGATGTTGATTTAAGACTTACAAAACCTCAAATCAAAGCACTTTTTAAGCAGTTATTTAGCGTGGATGTTATTGGTATTAATACTCATCGTCCTCCA---CGTAAAAAAGTTCGCGTAGGTTTGGCACAA------GGATATAAAGCTCGTTATAAAAGAGTAATTATTACTTTAAAAGAGGGTCAATCTATTAATTTT------------AATTCTAACTAA------------------------------------------------------------------------------------------------------------------------------------------------
         Bracteacoccus_giganteus  ---------------------------------------------------------------------------------------------------------------------------------------------------------------------ATGAAAAATAAGTTGATAGACAAACTATTATTTAAAAATAATAAAAAATATATGACTGAAAAATCACTAGTCGCTGAATCTAAGCAACTAACAAATAACGAAAAAGTAAAAACCAAAACTGAATTAGCTAGTTGGCGTTCTGTAATGAAATCC---AATTTTTCGACAGAAAATATAATGGCTGATTTGATCAAATATCCAGTTATTACAGAAAAATCATACATTGCACTTTTTAAAAATAAA------CAATATACATTTGATGTCGATTTAAGACTTACAAAACCTCAAATCAAAGCGCTTTTTAAACAATTATTTAATGTCGAGATTATTGGCATTAATACTCACCGCCCTCCA---CGTAAAAAAGTTCGTGTTGGTTTAGCACAA------GGATATAAAGCTCGTTATAAACGAGTGATTATCACATTAAAAGAAGGTCAATCTATTAATTTT------------GATTCTAATTAA------------------------------------------------------------------------------------------------------------------------------------------------
             Bracteacoccus_minor  ------------------------------------------------------------------------------------------------------------------------------------------------------------------------------------------------------------------------------------------------------------------------------------------------------------------------------------------------------GTGGTTGATTTGATAAAATACCCAGTTATCACAGAAAAATCTTATATTGCACTGTTTAAAAATAAA------CAATATACATTTGACGTCGACTTAAGACTTACTAAACCTCAAATAAAAGCTCTTTTTAAACAATTATTTAACGTAGAAATCATTGGTATGAACACTCACCGTCCTCCG---CGTAAAAAAGTTCGTGTGGGGTTAGCACAA------GGATATAAAGCTCGTTACAAACGAGTGATTATAACTTTAAAAGAGGGTCAATCTATTAATTTT------------GATTCTAACTAA------------------------------------------------------------------------------------------------------------------------------------------------
           Carteria_cerasiformis  ---------------------------------------------------------------------------------------------------------------------------------------------------------------------------------------------------------------------------------------------------------------------------ATGACAAATAAACAACGTGATTTAGAACAACTGCAAAACTTATTGACTACAAATGAAGCTTATGCTTCTGCTGCTTTAATTGATTTAATAAAATATCCTGTAATAACCGAAAAATCGTATGGGGCTATTTTCACAAAAAAC------CAATATACTTTTGATGTTGATTTAAGATTAAATAAAACTCAAATTAAAATGTTATTTGAAAAATTATTTCAAGTGAATATAGTATCTGTTAATACTCACAGACCTCCT---CGCCAAAAAACACGCGTAGGTACACGTCAA------GGGTATAAACCATTATATAAACGAGTGATTTTAACTTTAAAACAAGGAGAAGTTATATCGACTTTAAATTCTACAGCGGCCGGAATAATTTCTAAAGGTAATATATCTGAATCAAAAAACTAA------------------------------------------------------------------------------------------------------------
              Carteria_crucifera  ---------------------------------------------------------------------------------------------------------------------------------------------------------------------------------------------------------------------------------------------------------------------------ATGACTCAAATCGTTCGTAATCCTCAAGAAATTCAAAATTTATTAGAAACTAATGGCGCATATTCGTCAACGGCTTTAATTGATTTAATTAAGTATCCAGTAATTACAGAAAAATCTTACAGTGCTATTTTTACTAAAACA------CAATATACGTTTGATGTTGATTTAAGATTAAATAAAACACAAATTAAAAAATTATTTGAAAAATTATTTCAAATAAATATTATCGCTGTAAATACACATAGACCACCG---CGTCAATATTTACGTGTGGGTGCAAAAATA------GGTGCTAAACCACGTTATAAAAGAGTTATTTTAACGGTACAAAAAGGACAATCTATTTCTAATTTAAATTGTACAACTTTAATACCTGCAAGCGGGGGGACAAAATCCTAA------------------------------------------------------------------------------------------------------------------------
             Carteria_sp_SAG_8_5  ---------------------------------------------------------------------------------------------------------------------------------------------------------------------------------------------------------------------------ATGAAT------------------------------ACTAATTGGGAAAAAATAATGGAATCAAAATTATCTCCTGTT---------------------------------------ACAACAGTTCTGGATTTAATTAAATATCCGGTAATTACAGAAAAATCATATTTAGCTTTATCTAAAAATAAAAATAAACAATATACTTTTGATGTGGATTTACGTTTAACAAAACCACAAATAAAAAAACTATTTGAAAACTTATACAATGTAAATATTATTGCAATCAATACACATATACCACCA---CGAAAAATAAAACGTCTTGGAGCATCGCAA------GGAAATCAATCTCGTTATAAACGAGTGATTTTAACATTAAAAGAAGGACAATCATTAAATTACACTTTAACTTAA------------------------------------------------------------------------------------------------------------------------------------------------------------
        Chaetopeltis_orbicularis  ------------------------------------------------------------------------------------------------------------------------------------------------------------------------------------------------------------------------------------------------------------------------------------------------ATGAATACAAATAATGTACCAACAAAGACAAATGAAATTGCATCATTAGGTATGATGATAGACTTAATTAAATATCCTGTTTTAAATTTTAAAGCTTTTAAACTATTAAATGAAAATAAA------CAATACATGTTTGATGTTGATATGCGATTAACTAAACCACAAATTAAAAAATTATTTGAAAATTATTTTGGTGTGAATGTTATTAATGTAAATACATTAATTCCACCT---CGCCAAACAAGACGTTATACGGCTATTGTT------GGGTATAAAAATCGCTATAAAAGAGTTATTATTAAACTTGAAAAAGATCAATCAATTCCATATGTTGATTCTTTAATGGCTGGATTTTTAAAACAAGTTTTACAAAGAATGAATAATCAAAACCAA---ACACAAGATAATGGACAAAATACACCTAAAACTTCTGAAAATTAA---------------------------------------------------------
       Characiochloris_acuminata  ---------------------------------------------------------------------------------------------------------------------------------------------------------------------------------------------------------------------------------------------ATGAATACTTCTACAATCGAAAATGAAAACCAGTCAAATCTATCTAATATTAATTTAGATAGTACAGAACATCAAACAGCTGATCGAAATATGACTATTAGGTCGCTTATTGATTTAGTAAAATACCCAGTCATTACTGAAAAAACCTATTTAGCTTTATATAAAAATCGT------CAATATACTTTTGATGTGGATAAACGATTAACAAAAACACAAATTAAAAATTTATTTGAAAATTTATTTGGTATTAATGTAATTGCTGTTAATACACATATTCCACCA---CGTAAAAAAATACGTGTAGGTATGGCACAA------GGAGTGAAGCCATCTTATAAACGTGCTATTTTAACATTAAAAGAAGGTCAATCTATAAATTATAATTTATTTACACCTAGCGTAAGCACTACTTCTAACGAGAACTAA---------------------------------------------------------------------------------------------------------------------------
         Chlamydomonas_applanata  ------------------------------------------------------------------------------------------------------------------------------------------------------------------------------------------------------------------------------------------------------------------------------------------------------------------------------------------------------ATGGTTGATTACGTAAAATACCCAGTAATTACAGAAAAAACATATCTTGAATTATACAACAAGCGT------CAATACACATTCGACGTTGACAAACGTTTAAATAAAACTCAAATTAAAAAATTAATTGAAGGTTTATTTGACGTAAATGTTATCGCCGTAAACACACACATTCCTCCA---CGTAAAAGAGTACGTGTAGGTTTTTCACAA------GGTTACCGTCCTTTATACAAAAGAGCCATTATTACTCTAAAAGAAGGTCAATCAATTAATTACAGTTTAAAGAAAGAATCTGTTTAA------------------------------------------------------------------------------------------------------------------------------------------------
           Chlamydomonas_nivalis  ---------------------------------------------------------------------------------------------------------------------------------------------------------------------------------------------------------------------------ATGACAACACTAAAGAAATTTAATACTGCTAGTAAAAACTGGCAAGATTTTTTACAGACTTCGTCTACGTTACCTATTAATGCTAAAGCATCAACCTCTTCTATGGAAGCTTCTATGAATAATATGATTGATTTAATAAAATATCCAATTATTACAGAAAAATCTTATTTAACGTTATTTAAAAATCAA------CAATATACATTTGATGTAGATTTACGATTAAGTAAACCTCAAATTAAAAAATTATTTGAAAATTTATTTAACGTAAGTGTAATTGCAGTAAATACTCATATACCGCCA---CGTAAAAATCTTCGTGTTGGCACAACTAAA------GGATATCGAGCTCGTTATAAACGAGCTATATTAACCTTAAAAAAAGGTCAATCATTAAAATTTGCTATACCTTTAACA---TTTTAA------------------------------------------------------------------------------------------------------------------------------------------------
          Chlamydomonas_peterfii  ---------------------------------------------------------------------------------------------------------------------------------------------------------------------------------------------------------------------------------------------------------------------------------------ATGACACAACAAAATAATAATACTGGTTTACTAGTAAACCAAAGTGCTGAATCTTTAACAACGTTTCTTGATTTAGTAAAATACCCAGTTATCACTGAAAAAACATATATTGCATTATTTAAAAATCGT------CAATATACTTTTGATGTAGATGTACGTTTAAATAAAAGTCAAATTAAAAAATTATTTTCAAATTTATTTAATGTAGATGTTATTAGTGTAAATACTCATATTCCTCCA---CGCAAACAAGTGCGTGTAGGTATTGCACAA------GGCACTAGACCACGTTACAAACGTGCTATTATTACTATTAAAGAAGGTCAATCAATTAATTACAGTTTATAG---------------------------------------------------------------------------------------------------------------------------------------------------------------
       Chlamydomonas_reinhardtii  ------------------------------------------------------------------------------------------------------------------------------------------------------------------------------------------------------------------------------------------------------------------------------------------------------------------------------------------------------ATGCTTGATTTAGTAAAATATCCTGTAATTACACAAAAAACATATATTGCTTTATTTAAAGATCGT------CAATATACTTTTGATGTAGATTTACGTTTAACTAAACCTCAAATTAAAAAAGTATTTGAAACATTATTTAATGTAGATGTAATTTCAGTAAATACGCATATTCCACCA---CGTCAAAAAATTCGTGTAGGTTTAGCACAA------GGTTATCGTCCACGTTACAAACGTGCTATTATTACATTAAAAGAAGGTCAGTCAATCAATTATTCACTTAAAAATGACAATTAA---------------------------------------------------------------------------------------------------------------------------------------------------
           Chlorococcum_tatrense  ------------------------------------------------------------------------------------------------------------------------------------------------------------------------------------------------------------------------------------------------------------------------------------------------------------------------------------------------------ATGATTGATCTTGTAAAATACCCTGTTTTAACAGAAAAAACATCTATCATTATACCTAAAAATCGC------CAATACACTTTTGACGTAGATAAACGTTTAACAAAAACACAAATTAAAAAATTATTTGAAACATTATTTGAAGTTAATGTAATTGGTGTAAACACGCATATTCCACCT---CGTAAAACAGTTCGTGTTGGTTTAGCACGT------GGTCATCGTCCATCATATAAACGAGCAATTATTACTTTAAAAGAAAATCAAACAATTAATTATAATTTAAATTTTGCTGCAAAGACG---------------CCCCAACTGGAACAGTAG---------------------------------------------------------------------------------------------------------------
         Chlorogonium_capillatum  ---------------------------------------------------------------------------------------------------------------------------------------------------------------------------------------------------------------------------------------------ATGACTGAAAAAAATCAAAAATCGGCTATTCCGTCAAAAAGCGGAACGCCAACTAAAGATACAGAAAAAAAT------------GTAGATTTTTCATTAAAAAATTTAATTGATTTAGTGAAATATCCGGTAATTACAGAAAAAACGTATCTGGCTTTATATGGAAACCGC------CAATATACCTTTGATGTTGACAAACGTTTAACTAAAACTCAAATTAAAAAACTTTTCGAAAGTTTATTTAATGTAGACGTTATTGCTGTTAACACGCATATTCCGCCA---CGTCGAAAACTTCGTGTAGGTATGGCACAA------GGTTTCCGTCCTTCATTTAAAAGAGCAATTATTACTGTAAAAGAAGGTCAATCAATTAATTATAACTTTTCTTTAGCACAAACAGCTAATTAA------------------------------------------------------------------------------------------------------------------------------------------
           Chloromonas_perforata  ------------------------------------------------------------------------------------------------------------------------------------------------------------------------------------------------------------------------------------------------------------ATGACTGAACAAATTAAAAAGCAAACGTCAATTCCATCTAAAGACGAAAAAAAAAATGGAGATTATAAAAAAACATACTCTTTAAAAAGTATGATTGATCTTGTAAAATACCCTGTTTTAACGGAAAAAACATCTATCATTATACCTAAAAATCGT------CAATATACTTTTGACGTAGATAAACGTTTAACAAAAACACAAATTAAAAAATTGTTTGAAACATTATTTGAAGTTAATGTAATTGGTGTAAATACGCATATTCCACCT---CGTAAAACAGTTCGTGTTGGTTTAGCGCGT------GGTCATCGTCCATCATATAAACGAGCAATTATTACTTTAAAAGAAAATCAAACAATTAATTATAATTTAAATTTTGCAACTCCAACTGGAGCAGTAGGAGTTACTGAAGTAAAACCAAAATAA------------------------------------------------------------------------------------------------------------
             Chloromonas_radiata  ---------------------------------------------------------------------------------------------------------------------------------------------------------------------------------------------------------------------------ATGACAACAATAAACAACCCTAATGCTGCGAATCAAAACTGGCAAAATTTTATGGATCAAAAT---TTATTTCCAATTAGCTCC------------------------TCTACAATGAATAATATGATTGATTTAATAAAATATCCTATAATTACAGAAAAATCATATTTAGCACTGTTTAAAAATCAA------CAATACACTTTTGATGTAGATCTTAGATTAAGTAAACCTCAAATAAAAAAATTATTTGAAAATTTATTCAATGTCAATGTTATTGCTGTTAATACACACATACCGCCA---CGTAAAAATATGCGTGTTGGGACAACGCAA------GGCTATCGAGTTCGATATAAACGAGCTATTTTAACTTTAAAAAAAGGCCAATCATTAAAATTTTCAATACCATTAACTGGTTTCGGTTCTAATCCTTAG------------------------------------------------------------------------------------------------------------------------------------
               Chloromonas_rosae  ------------------------------------------------------------------------------------------------------------------------------------------------------------------------------------------------------------------------------------------------------------------------------------------------------------------------------------------------------ATGATTGATTTAATAAAATATCCAATTATTACAGAAAAATCTTATTTAACTTTATTTAAAAATCAA------CAATATACTTTTGATGTAGATTTACGATTAAGTAAACCTCAAATTAAAAAATTATTTGAAAATTTATTTAACGTAAGTGTGATTGCAGTAAATACTCATATACCGCCA---CGTAAAAATCTTCGTGTTGGTACAACTAAA------GGATATCGAGCTCGTTATAAACGAGCTATATTGACCTTAAAAAAGGGTCAATCATTAAAATTTGCTATACCTTTAACA---TTATAA------------------------------------------------------------------------------------------------------------------------------------------------
         Chlorosarcinopsis_eremi  ------------------------------------------------------------------------------------------------------------------------------------------------------------------------------------------------------------------------------------------------------------------------------------------------------------------------------------------------------ATGATCGACCTTGTTAAATACCCTGTTATTACTGAAAAAACATCTATTGCTTTAGCAAACAATCGT------CAATACACTTTCGATGTTGATAAACGTTTAACAAAAACACAAATCAAAAAACTTTTTGAAAGTTTATTTGAAGTAGATGTTATTGGCGTTAATACACATATCCCACCT---CGTAAAACTGTTCGTGTAGGAATGGCACGA------GGTTTTCGTCCTTCATATAAAAGAGCGATCATTACTGTAAAAGAAAATCAATCAATTAATTTTAATTTAAAATTATCGACTGCTAGCACTGAAGGTGCAAAAAGCACAACTGAAGAACAGTCATAA---------------------------------------------------------------------------------------------------------
          Chlorotetraedron_incus  ------------------------------------------------------------------------------------------------------------------------------------------------------------------------------------------------------------------------------------------------------------------------------------------------------------------------------------------------------ATGGTGAATTTTATTAAACAACCTGTAAGAACAGAAAAATCCTATTCAGCAATGTTTAGACATAAA------CAATATACTTTTGATGTTGATCCACGATTAACTAAATCTCAAATGAAAAAATTATTTGAAAATTTATTTGGTGTTAATATTGTAGGTATTAACACCCATATTCCTCCT---CGCAAAAAAGTACGCGTAGGAACAATTCAA------GGCTATCGACCTCGTTTAAAAAGAGTTATTTTTACTTTAAAAGAAGGACAATCAATTAAATTTGAT------------TCAAATTCTTAA---------------------------------------------------------------------------------------------------------------------------------------------
      Chromochloris_zofingiensis  ---------------------------------------------------------------------------------------------------------------------------------------------------------------------------------------------------------------------------------------------------------------------------------------------------------------------------------------------------ATGCTAGTAGATTTTATAAAATACCCTGTTATTACAGAAAAATCTTATTTAGCTATGTTTAAACACCAG------CAATATACATTTGATGTCGATGTTCGATTAACAAAACCTCAAATCAAAAGATTATTTGAAAATTTATTCGAAGTGACTATTATTGGTATTAATACTCACCGTCCTCCA---CGTCAAAAAGTTCGTGTTGGTGTGGCTTCA------GGTTATAAAACACAGTATAAAAGAGTTATTCTTACTTTAAAAGAGGGGCAAACGATTAATTTCGAT---------AAAAAAAATATTTAA---------------------------------------------------------------------------------------------------------------------------------------------
           Desmotetra_stigmatica  ------------------------------------------------------------------------------------------------------------------------------------------------------------------------------------------------------------------------------------------------------------------------------------------------------------------------------------------------------ATGGTTGATTTAGTTAAATACCCTGTTATTACAGAAAAAACTTACGTGGCGTTATTTAAAAACCGT------CAATATACATTTGATGTAGATTTACGTTTAAACAAATCACAAATAAAAAAACTATTTGAAAGTTTATTTAATGTAGATGTTGTTTCTATTAATACGCATATTCCACCA---AGAAAAAAACTTCGTGTAGGCATCGCTCAA------GGTTTTAGACCTCGTTATAAAAGAGCTTTAATTACTCTTAAAGAAGGTCAAGTGTTACCTATCGGGCTTTCTCAGCCTAGCTCAAATGAAAGTGCATCAAATTAA------------------------------------------------------------------------------------------------------------------------------
               Dunaliella_salina  ---------------------------------------------------------------------------------------------------------------------------------------------------------------------------------------------------------------------------------------------ATGACTGAAACTACAGAAAATGTAACTAAGGATGCTAATATGTCG------------------------------------------CCTCAATCAATTTCTTTTAATATTGATTTAGTCAAATATCCTATTATTACAGAAAAAACCTATTTAGCCCTATATAAAAATCGT------CAATATACGTTTGATATTGATAAACGTTTAACTAAAACGCAAATTAAAAAATTATTCTCTAATTTATTTAATGTGGATGTAATTGCAGTTAATACACACATACCTCCT---CGCCAACAACTTCGTGTTGGTATGGCACAA------GGTTTCCGTCCCTCTTTTAAAAGAGCTATTGTAACTTTAAAAGAAGGACAATCAATTAATTTCAATTTAAAACCAAATTCATAA---------------------------------------------------------------------------------------------------------------------------------------------------
            Elakatothrix_viridis  ---------------------------------------------------------------------------------------------------------------------------------------------------ATGCAATTTAATTTGCATGTACGGATCGGAAACAAAAAATTAGTTTTAATACTAATTTTTAAGGTTTATGAAAAAAATATTGAACAAGAAGGCTTATTCTTATATCAAAAAAACAGTAGTAATAATACAATAAAAGAGAAAAAAACTAATTCTAGTTTAAAAAAATCAATAATTGAATCTACTCCTACTAGTTTTTTATTCGATCTTATAAAGTTTCCTAGAATAACTGAGAAATCTACTAGGAATTTGTTAATAAAAAAT------CAATATACTTTTGATGTAGATTTAAGATTAACTAAAACACAAATAAAACAATTATTTGAAGCTTTATTTAATATAACAATAGTTTCTATCAATACACATCGTCCGTTT------AAAAAAAAACAACGAATAGGGTTACAA------GGATTTAAATCACGTTATAAAAGAGTTATATTAACGTTAAAAAAAGATGAATTAATAAATTTTTAG---------------------------------------------------------------------------------------------------------------------------------------------------------------------
           Floydiella_terrestris  ---------------------------------------------------------------------------------------------------------------------------------------------------------------------------------------------------------------------------------------------------------------------------------------------ATGAATAAAAGAAAGAATTCTATTAGCCAGAAAAAACAAGTCTTTACAACTGATATGCTGTTTGATCTAATTAAATCCCCTGTTTTCAATTTCAAATCATATAATATGTTAAGTGAAAAAAAA------CAATACACTTTTGATGTAGATTTGCGTTTAACTAAGCCACAAATTCAAAGCTTATTTTTACAAGCTTTTGGTGTGAATGTAATTGAGGTTAATACTCTTATTCCACCA---CGTAAAAAAAGAAAATATACAGCTATTGCT------GGTTATAAAAATCGCTTTAAACGAGTTTTTCTGACTCTTAAAGAAGATCAATCGATTCCTTATGTTGATTCGTTAATGAGTTCATTTTTAGAACAAATGTTACAAAAAATGGCAAGTCAAAATGCGGCTGCTTCTACTGATCAGCCTTCAAGCCAAGAATCTGCTCAAAATGCAGCAGCTTCTACGGATCAGCCTTCAAGCCAAGAATCTCCTCCAACACAACCTTCTTAA
         Follicularia_botryoides  ------------------------------------------------------------------------------------------------------------------------------------------------------------------------------------------------------------------------------------------------------------------------------------------------------------------------------------------------------ATGGGTGATTTAATTAAATATCCTGTTATCACAGAAAAAACGTATTTAGCTTTATTTAAAAATAGA------CAATATGCTTTTGATGTGGATTTACGATTAACAAAACCACAAATTAAAAAATTATTTGAACAACTATTTGATGTTAATGTTATTGGAGTAAATACACACAGACCTGCG---CGTCAAACAAAACGCGCAGGCTTAACAAAG------GGGTATAAGTCTCGTTATAAAAGAGTTATTTTAACTTTAAAAGAAGGCCAATCCTTATAA---------------------------------------------------------------------------------------------------------------------------------------------------------------------------
         Golenkinia_longispicula  ------------------------------------------------------------------------------------------------------------------------------------------------------------------------------------------------------------------------------ATGACTAAATTTATAACAAAAAATCAAAGTATAAAAAATCAAAATGAAATAACACCT------CAATTATCAAGTTGGCAAACATTAATGAAGGGT---CAGTTTACACCAGCAAAAATGATGTTCAATTTAGTTAAATATCCTATTTTAACCGAAAAATCCTACAGAGCCTTATTTAAACACAAG------CAATATACATTTGATGTCGATCTTCGATTAACTAAGCCTCAAATCAAAAAATTATTTAAAAATTTATTTGATGTTAATGTTATAGCAATAAATACTCATAGACCACCG---CGTAAAAAAGTACGAGTAGGGATGGCTCAA------GGGTACAGACCTCAATATAAAAGAGTTATTTTAACTTTACAAGAAGGGCAGTCTATTAATTTCAATATTATAAAAAATACAAATTAA------------------------------------------------------------------------------------------------------------------------------------------------
                Gonium_pectorale  ------------------------------------------------------------------------------------------------------------------------------------------------------------------------------------------------------------------------------------------------------------------------------------------------------------------------------------------------------ATGATAGATTTAGTAAAATATCCTGTTATTACACAAAAAACATATATAGCACTTTTTAAAAATCGT------CAATACACTTTTGATGTAGACTTACGTTTAACAAAACCTCAAATTAAAAAAGTATTTGAAACTTTATTCAATGTAGATATTATTTCCGTAAATACGCATATTCCTCCA---CGTCAAAAAATCCGCGTAGGTTTATCTCAA------GGGTATCGTCCTCGTTACAAACGTGCTATTATTACTTTAAAAGAAGGTCAATCTATTAATTATTCATCTAAAAATGAAAACTAA---------------------------------------------------------------------------------------------------------------------------------------------------
         Haematococcus_lacustris  ATGACTAATAAAAAAACAAAATCTAAAGCTACAGCTATAGTAAAAAATAAAATTGATAAGTCGAAATCCAATTTTTTATTGGAAAAAACAGGTAGTAAAATACAAACAAATAATTTGCAAATTTCTAATTTTTCTACACCTGTTTCTGTTGAGACTCTTCCCCCTCGATGGCCGGGGGCGGCCATCGAGCCCCAAAAGGTTCAATCTTTAGAAGATCCTATAGTAAAAGTAGAAATTAATAAAACCTTAATTGCTTATACGGGTAGTAGAGAAGAAAATGAAAAAAAAGACGTAACACAAAAAAACAAATGGGTTAATACGTATCAAACATCTTTTAAAAGTTTAATTGATTTAGTAAAATATCCCGTAATAACAGAAAAAACATATATGGCTTTATATAAAAATCGT------CAATATACTTTTGATGTTGATAAACGTTTAACTAAAACGCAAATTAAAAAATTATTTGAAACATTGTTTAATGTTATTGTTATTTCTGTAAATACACATATTCCACCA---CGTCGTAAATTACGTGTAGGTATGTCATTA------GGGTCGCGCCCTTCTTTTAAAAGAGCTATAATTACTTTAAAAGAAGGCTGTGTTTTAAATTATAGTTTTAAAACAGAAAATCTAACACGTATCTAG---------------------------------------------------------------------------------------------------------------------------------------
              Hafniomonas_laevis  ---------------------------------------------------------------------------------------------------------------------------------------------------------------------------------------------------------------------------ATGACAAATACTATCCAAAATTCACAAGTTAAATTAGAGGAATGGCGTAATTTAATTACAGCTAATTTTTCCCCAGTA---------------------------------------AAAAAATTAGTAGATTTAGTAAAATATCCTGTTATTACAGAAAAAACGTTTCGTAATTTTTTAAAACATAAT------CAATATACTTTTGATGTTGATTTATCTTTAACAAAAACAGATATTAAAAAATTATTTGAAACAGTGTTTCAAGTAAAAGTAATTAGTATTAACACGCATATTCCACCA---CGTCAAACGCGTCGCGTTGGTTATTCTGCA------GGTTATCGTCCACGTTATAAACGTGTTATTATCACATTAGCGGCAGGCCAAAAATTAGGA---GCATTAAAAAATGAAACAGCTGTATAA---------------------------------------------------------------------------------------------------------------------------------------------
            Hariotina_reticulata  ------------------------------------------------------------------------------------------------------------------------------------------------------------------------------------------------------------------------------------------------------------------------------------------------------------------------------------------------------ATGGCAGATTTTATTAAATATCCTGTTACTACAGAAAAATCGTATTTCTCAATGTTTAAAAATAAA------CAATATACATTTGATGTAGATTTACGATTAACAAAACCTCAAATCAAAAAATTGTTTGAAACGTTATTTTCCGTGAATATTATTGGTATAAATACACAAAGACCTCCG---CGTCAAAAAGTACGTACTGGTGTTTCTACA------GGATATAAACCTGCTTATAAACGAGTAATTTTAACTTTAAAAGAAGGTCAGTCTATTCAATTTTAA---------------------------------------------------------------------------------------------------------------------------------------------------------------------
                   Jenufa_minuta  ---------------------------------------------------------------------------------------------------------------------------------------------------------------------------------------------------------------------------------------------------ATGAAACAAAACAAAAAAAATAAATATAACAAAGAAAACCGATTATTTTTCGATTATAAAGATTTAAAAAATTCGTACCAAGTTGACAACTTAGATAGATATATAAATCTAATTAAATCTCCAGTAATGACAGAAAAATCATCTCAAATGTTGCTAAAAAATCAA------CAATATACATTTGATGTAGATGTGAGGTTAACGAAACCTCAATTAAAGATTCTTTTTTCTAAACTTTTTAATGTATTGGTTTATTCAGTAAACACTCATAGGTTGCCT---CCGAAAAAAACACGTTTCAGTAAAACG------------ATAAAACCTAAATACAAACGAGCTATAATTACATTAAAAGGGGACAGTTCAGTAAGTTTGTTA---------------ACAACTAAAAATGTAAACGCTTAA------------------------------------------------------------------------------------------------------------------------------
                Jenufa_perforata  ---------------------------------------------------------------------------------------------------------------------------------------------------------------------------------------------------------------------------------------------ATGGAATTAGCAAAAAACAAAAAAAATGGAATAGATTGGCAAAATTTTATGCAATTAGAAATGTCACCTATTAAA---------------------------ATGATAAGAAATTTAGTTAAAAATCCTGTTCTTACGGAAAAATCTTCTAAAGTTTTAGTAGCAAAAAAT------CAATATACATTTGATGTTGATATTAGACTGACAAAACCTCAAATAAAAAAACTATTTGAAGATCTTTTTGAAGTCAAAATTTTTGCAATAAATACTCATAGATTGCCG---CAAAAAAAAACACAATTAGGAAGAGCA------ACAGGATTTAAACCTAAATTTAAAAGAGCGATTTTAACATTAAAAAAAGGAGAATCTATTAGTTTAAAT---------------AAAATTTATTCTCTCAACTAA---------------------------------------------------------------------------------------------------------------------------------
            Kirchneriella_aperta  ---------------------------------------------------------------------------------------------------------------------------------------------------------------------------------------------------------------------------------------------------------------------------------------------------------------------------------------------------ATGAATTTGGATTTAATTAAATATCCAGTTATTACAGAAAAAACTTATTTAGCAATGTTTAAGAATCGT------CAATATACTTTTGACGTTGCATTAAATTTAACAAAACCGCAAATTAAAATGCTTTTTGAAAAATTATTTGGAGTTAATATTCTCGCTATAAATACCCATAGACCTCCA---CGCCATCGTGTACGAGTAGGTATGAAGCTT------GGTTATCGACCTCGTTTTAAAAGAGTTATCTTAACTTTAAAAGAAGGACAGTCTATTCAATTTAATTAA------------------------------------------------------------------------------------------------------------------------------------------------------------------
        Koshicola_spirodelophila  ------------------------------------------------------------------------------------------------------------------------------------------------------------------------------------------------------------------------------------------------------------------------------------------------------------------------------------------------------ATGATTGATTTAATAAAATATCCAGTTTTGAATTATAAGACAGTTCGACTATTGGAACAAAATAAA------CAATATGTTTTTGATGTAGATATACGTTTAACTAAACCGATTATAAAAAAACTATTTGAAGATTATTTTGGAGTTGAGATTATTGATATTAATACTCATATAAAACCGCGTAAAAAAAGACTTTATATAAGTTTATCTTCT------GGTTATAAAAATAGATATAAACGAGTAATTATTAAATTAAAAAAAGATCAATCGATACCCTACATTGAACAACTGATGGCAGGTTATTTAAATCAAATTGTTTCAAGAGCCAATGCTCAATCAACA---AATCAAGAAAATAATTCAAATTAA------------------------------------------------------------------------------
             Lobochlamys_culleus  ---------------------------------------------------------------------------------------------------------------------------------------------------------------------------------------------------ATGTCAGAAAATACAAAAAATTCTACAAAAAATGAAAAAGCAGGATACGATATTTCAGGAAAGCTGGTAGCACAACAGAACTCTGCGACCTTTGCACGCTATAAAAATTTAATTAGTACTAAC------------TCTGTAAATAGTATGGCGGATCTTATCAAATACCCAGTTATTACACAAAAAACTTATTTTGGATTAGTAAAAAATCGT------CAATATACTTTTGATGTTGATCCAAGATTAACTAAACCTCAAATTAAAAAATTATTTGAAAAGTTATTTAATGTTACAATTATTTCAATTAATACACATATTCCTCCA---CGTCACAAACTTCGTGTAGGATTTTCACAA------GGTTATAGACCACTTTATAAAAGAATTATAATTACATTAAAAGAGGAACAATTCATCAATTTTGAGTATTAG---------------------------------------------------------------------------------------------------------------------------------------------------------------
              Lobochlamys_segnis  ---------------------------------------------------------------------------------------------------------------------------------------------------------------------------------------------------ATGTCAGAGAAT---------------------------------------------------------GTGCAACAAACA------------GAATATTGGAAAAAGTTAATGAAATCTACA------------TCAGTTGATAATATGGTTGATCTTATTAAATATCCAGTTATTACTCAAAAAACTTACTTAGGATTAGTAAAAAATCGT------CAATATACTTTTGATGTTGATCCAAAATTAAATAAAATTCAACTTAAAAAATTATTTGAAAAACTATTTAATGTAAACATTATTTCTATTAATACTCATATTCCACCT---CGTAAAAAACTTCGCGTAGGATTTACACAA------GGTTTTAGACCTCTCTATAAAAGAATTATTATTACAGTAAAAAATGATCAATTTATTAATTTTTCAGAGGCTAATATTTAA------------------------------------------------------------------------------------------------------------------------------------------------------
             Microglena_monadina  ------------------------------------------------------------------------------------------------------------------------------------------------------------------------------------------------------------------------------------------------------------------------------ATGGAAAATACTTCAACAGAAAATATAAAAAAAAAATGGGAAGAGCTTATGGAATCAACTCGATTTCCAACAATGATTGATTTAATTAAATCACCAGTAATGACACAAAAAGCATCTTTTGCAAGAGCTTTGCAAAAT------AAATATACATTTGATGTTGATAAACGATTAACAAAACCTCAAATTAAAAAATTATGTGAGGATTTATTTAATGTAGATATTATTCGTATTAATACTTTAATTCCACCA---AAACAAACAATTCGCTTTGCAAGATCTAGT------GGATTTAAACCAACTTATAAAAGAGTTATTTTAACTTTAAAAAAAGAACAATCAATAAATTTTATTAATCTTTAA------------------------------------------------------------------------------------------------------------------------------------------------------------
                   Microspora_sp  ---------------------------------------------------------------------------------------------------------------------------------------------------------------------------------------------------------------------------------------------------------------------------------ATGAAGTCAAATGTATCGCCAGTA---------------------------------------AAAATGTTAATTGATTTGGTTAAATATCCTGTTAGTAATGAGAAATCTTATTTTGTATTTTTTAAAAAGAAA------CAATATACTTTTGATGTAGATTTACGATTAACTAAGCCACAAATAAAAAAACTATTTGAAAATCTTTTTGAAGTTAATGTTATTTCAATTAATACTCATATTCCGCCC---CGAAAAAGAATACGCGGTGGAATTTCTTTT------GGATATAAGCCTCAATATAAAAGAGTTATTTTGACATTAAAAGAAGGTCAATTCATTAATTATCTTTAA------------------------------------------------------------------------------------------------------------------------------------------------------------------
         Mychonastes_homosphaera  ---------------------------------------------------------------------------------------------------------------------------------------------------------------------------------------------------------------------------------------------------------------------------------------------------------------------------------------------------ATGGCAGCCGATTTGATTAAATATCCAGTTATTACGGAAAAATCTTATCTAGCTATGTTCCAAAATCGT------CAATATACTTTTGATGTAGATTTACGATTAACAAAACCTCAAATTAAACAACTGTTTGAAACATTATTCAGTGTAAACGTAGTTGGTATCAATACTCACTGCCCTCCA---CGTCAACGTGTTCGTTTAGGTTCTAAAGCG------GGATACCGTGCACGTTATAAACGTGTCATTTTAACATTAAAAGAAGGTCAAAGTCTTGACTTTGAAAACTTTCAAAGTGTATAA---------------------------------------------------------------------------------------------------------------------------------------------------
             Mychonastes_jurisii  ---------------------------------------------------------------------------------------------------------------------------------------------------------------------------------------------------------------------------------------------------------------------ATGACTGCTTCAAACAATACTGAAAAACTTTCAACGTGGCGTTCAACGATGAAAGAC---CACTTTTCACCAGTAAAAATGGCAGCCGATTTGATTAAATATCCTGTTATTACGGAAAAATCATATCTAGCTATGTTCCAAAACCGT------CAATACACATTTGATGTGGATTTACGATTAACAAAACCCCAAATTAAACAACTTTTTGAAACACTATTCAATGTAAACGTGGTTGGTATTAACACACACTGCCCACCA---CGTCAACGTGTACGTTTAGGTTCAAAAGCA------GGTTATCGTGCACGTTATAAACGTGTGATTTTAACTTTAAAAGAAGGTCAAAACCTTGACTTTCAAAACTTCCAAAGTGTGTAA---------------------------------------------------------------------------------------------------------------------------------------------------
             Neochloris_aquatica  ------------------------------------------------------------------------------------------------------------------------------------------------------------------------------------------------------------------------------------------------------------------------------------TTGGAAGTAAACACAAACACTTGGAAATCTACTTTAGAAACT---GGATTTTTACCTGAAAAATTAGTCATTAATTTTGTAAAACAACCAGTAAATACACAAAAATCATTTTATTCAATGTCGAAAAATAAG------CAGTATACTTTTGATATAGACCCTCGATTAACTAAATCTCAAATTAAAAAATTGTTTGAAAAGTTATTTGCTGTAAATATTGTGCAAATTCAAACACATATTCCTCCA---CGTAAAAAAATTAGAGTTGGAAATGTTTTA------GGCTCAAGTCAAAAGATTAAACGAGTAATTTTTACTTTACAAGAGGGTCAAACAATTAAATTTGAT------------TTCTAA---------------------------------------------------------------------------------------------------------------------------------------------------
        Oedocladium_carolinianum  ---------------------------------------------------------------------------------------------------------------------------------------------------------------------------------------------------------------------------------------------------------------------------------------------------------------------------------------------------------ATTGATTTAATAAAATACCCTGTAATTAATTATAAATCATATCGTATGTTAATTGAAAATAAA------CAATATATGTTTGATGTGGATCTCCGATTAAGTAAACCACAAATTCAAAAACTTTTTGAAGATTATTTTAAAGTTAAAGTTATATCTGTTAATACCCACCGTCCTCCA---CGTCAAAAAAGCCTTGCTACTGGCTTTCCT------GGTTATAAAACTCGATTAAAAAGAGTTATTATTAAATTACAAAACGATCAATCTTTAACGTATGTTGATGAATTAATGTCCGGTTTTATTAAACAACTTATGCAAAGATCCAATAATGTTACTCAAACAACACAAACAGATGAGACAAATAATTAA---------------------------------------------------------------------------
        Oedogonium_angustistomum  ---------------------------------------------------------------------------------------------------------------------------------------------------------------------------------------------------------------------------------------------------------------------------------------------------------------------------------------------------------ATTGATTTAATCAAATATCCTGTAATTAATTATAAATCTTATCGTCTGTTAATTGAAAACAAA------CAATATATGTTTGATGTTGATCTGCGATTAAGTAAACCACAAATAAAAAAACTTTTTGAAGATTATTTTAAAGTTAAGGTTATATCTGTTAATACTCATCGCCCACCA---CGTCAAAAAAGCCTTGCGACTGGTTTTCCC------GGCTATAAAACTCGATTAAAAAGAGTTATTATTAAATTACAAAATGATCAATCTTTAACTTATGTTGATGAATTAATGTCCGGTTTTATTAAACAACTTATGCAGAGATCGAATCAAATGAATCAAACGACACAAACAGATCAAACAAATAATTAA---------------------------------------------------------------------------
            Oedogonium_cardiacum  ---------------------------------------------------------------------------------------------------------------------------------------------------------------------------------------------------------------------------------------------------------------------------------------------------------------------------------------------------------ATTGATTTAATCAAATATCCGGTAATTAATTACAAATCGTATCGTATGTTAATTGAAAATAAA------CAATATATGTTTGATGTTGATCTGCGATTAAGTAAACCACAGATTAAAAAACTATTTGAAGATTATTTTAAAGTTAAGGTTATAGCTGTTAATACTCATCGCCCACCT---CGTCAAAAAAGCCTTGCTACTGGTTTTCCT------GGCTATAAAACTAGATTAAAAAGAGTTATTGTTAAATTACAAAATGATCAATCTTTAACTTATGTTGATGAATTAATGTCCGGTTTTATTAAACAACTTATGCAAAGATCAAATCAAATGAATCAAAGAACACAAACGGATGAAACAAATAATTAA---------------------------------------------------------------------------
          Oogamochlamys_gigantea  ---------------------------------------------------------------------------------------------------------------------------------------------------------------------------------------------------ATGTCAAATAAGGTTAAGACA------------------------------------------------------------------------ATATATTGGAAAAATTTAATAGTCGGTTCAAAAAAAAATTTCTCTTTAAATGCAAAAGTTGATTTAATAAAATATCCTGTTTTTACGGTAAAAACACTAATTAATTTATTCAAGCGTAAT------GAATTTACTTTTGATGTAGATCCAAGATTAAGTAAACCTCAAATTAAAAAATTATTTGAAAATTTATTTAATATTAAAATATTAACTATTAATACACATATTCCACCA---AGAAAAAAACTTCGTGTAGGTTTTACACAA------GGTTATAGACCGCGTTATAAAAGAGTTATTATTACATTAAAAAAAAATCAATTTTTAAATTATAACTTATAG---------------------------------------------------------------------------------------------------------------------------------------------------------------
          Ourococcus_multisporus  ---------------------------------------------------------------------------------------------------------------------------------------------------------------------------------------------------------------------------------------------------------------------------------------------------------------------------------------------------ATGAATTTAGATTTAATTAAATATCCTGTTATTACTGAAAAAACTTATTTAGCTATGTTTAAAAATCGT------CAATATACTTTTGATGTTTCTTTAAATTTAACAAAACCTCAAATCAAAATGCTTTTTGAAAAATTATTTGGAGTTAATATTATTGCCATTAATGCACACAGACCTCCT---CGTCAACGAGTACGTGTTGGCATGAAAATG------GGCTATCGTCCTCGTTATAAACGAGTAATGTTAACTTTAAAAGAAGGACAATCAATTCAATTTGAGTAA------------------------------------------------------------------------------------------------------------------------------------------------------------------
           Palmellopsis_texensis  ------------------------------------------------------------------------------------------------------------------------------------------------------------------------------------------------------------------------------------------------------------------------------------------------------------------------------------------------------ATGGTTGATTTTATTAAATATCCTGTAATTACACAAAAAACATATATTGGATTAATAAAAAATCGT------CAGTATACTTTTGATGTAGATCCTCGATTAAGTAAAACTCAAATTAAAAAATTATTTGAACATTTATTTAATGTTAGCATTGTTTCAATTAATACACATTTGCCACCA---CGAAAAAAAATACGTGTAGGCTTTACTCAA------GGTTATAGAACACGTTTAAAAAGAGCGATTATTACCCTAAAAGAAGGTCAATCGTTAAATTTTAATTTATAA---------------------------------------------------------------------------------------------------------------------------------------------------------------
         Parallela_transversalis  ---------------------------------------------------------------------------------------------------------------------------------------------------------------------------------------------------------------------------------------------------------------------------------ATGAAATCAAAGATTTCACCAGTAACGGCT------------------------------TCTCAGTCTTTAATTGATTTGGTTAAATACCCAGTCCTAAACGAAAAATCAAACCTTCTTTTTTATAAGAAGAAA------CAATATATGTTCGACGTTGATTTACGTTTGACAAAACCTCAAATTAAAAAACTTTTCGAAAATTTGTTTAATGTTAATGTTATTTCACTAAATACTCACATTCCTCCT---AGAAAAAGAATTAGAAGAGGGCTTTCTTCA------GGTTCCAGACCTCAATACAAACGAGTAATTTTAACACTTAAAGAAAATCAGTTTATTAATTATTTACGTGATTAA------------------------------------------------------------------------------------------------------------------------------------------------------------
               Pediastrum_duplex  ------------------------------------------------------------------------------------------------------------------------------------------------------------------------------------------------ATGAATCAAGAAAAAAAGCTTGAAAATGTACAACAAATCCCTTTAGATATAAAAGATTCAAAAGTTGAAAATGAATCTTTCAAAACAAAAGAATCAATTTCAAAATGGAGAGATAAAATTCAATCA---AATTTATCTCCAGAAAAATTAAAACTGAATTTTATTAAATATCCAGTTCGAACAGAAAAAGCTTTTACTGCTATGTTTAAAAATCAA------CAATATACTTTCGATGTAGATCCTAGATTAACAAAATCTCAAATCAAAAAATTATTTGAAGATTTATTTCAAGTTAATATTGTAAGTATTAATACACATATTCCTCCA---CGCAAAAAAGTGCGTGTAGGAACTGTTCAA------GGCTATCGTCCACGCTTAAAACGTGTTATTTTTACTTTAAAAAAAGGACAATCAATTCAATTTGAT------------TAA------------------------------------------------------------------------------------------------------------------------------------------------------
           Phacotus_lenticularis  ---------------------------------------------------------------------------------------------------------------------------------------------------------------------------------------------------------------------ATGACAACAAAACATTCAACTACTTCCCCTTCTCCAAAACAATCTGAAGGGCTAAAGAAATGGGAAGATTTTTTCTATAAAACAAAAGATCAGTTAAACTTAAGTAACACAACAAAAGGCAGTTTAAAAATTATTGATTTAGTTAAATATCCAGTGATTACAGAGAAAACATATATTAATTTATATAAAAACCGT------CAATATACTTTTGATGTTGATAAACGCTTAACTAAAACTCAAATTAAGAAATTATTTGAAAATTTATTTAATGTAAACGTAACTGCTGTTAATACACATATTCCACCA---CGTCACAAAATTCGTGTTGGCTTAACAGCA------GGATATAGACCTTTATATAAAAGAGCTATTATTACTTTAAAAGAAGGTCAATCAATCACTTTTTAG---------------------------------------------------------------------------------------------------------------------------------------------------------------------
              Pleodorina_starrii  ------------------------------------------------------------------------------------------------------------------------------------------------------------------------------------------------------------------------------------------------------------------------------------------------------------------------------------------------------ATGGTAGATTTAGTAAAATACCCTGTTATTACAGAAAAAACATATGTTGCTTTATTTAATAATAGC------CAATATACTTTTGAAGTTGACTTACGTTTAACAAAATCTCAAATTAAAAAAGTATTTGAAACTTTATTTAAAGTAGATGTTATTTCAGTAAATACACATATTCCACCA---CGTCAAAAAATTCGTGTTGGTTTAGCTCAA------GGTTATCGTCCTCGTTACAAACGTGCTATTATTACTTTAAAAGCAGGTCAATCTATTAATTATGCTTATAAAAATGAAAATTAA---------------------------------------------------------------------------------------------------------------------------------------------------
          Protosiphon_botryoides  ------------------------------------------------------------------------------------------------------------------------------------------------------------------------------------------------------------------------------------------------------------------------------------------------------------------------------------------------------ATGATTGATCTTGTTAAATACCCTGTTTTAACTGAAAAAACAGCAACAAATTTATTTAATAATAGA------CAATATACATTTGATGTAGATAAACGTTTAACAAAAACACAAATTAAAAAACTTTTTGAAAGTTTATTCGAAGTTAATGTAGTTGCTGTTAATACTTTTATTCCTCCT---CGCAAATCTGTACGAGTAGGTATTGCACGT------GGTAATCGTCCATTATACAAACGTGCAATTATTACGTTAAAAGAAAACCAAACAATTAATTACAATATTAATTTCGTTTTTAACGAA---------------AATGAAAATAAAAATAAATAA------------------------------------------------------------------------------------------------------------
  Pseudomuriella_schumacherensis  ------------------------------------------------------------------------------------------------------------------------------------------------------------------------------------------------------------------------------------------------------------------------------------------------------------------------------------------------------ATGGTTGATTTCATCAAGTATCCTGTTATTACAGAAAAATCTTATTTAGGAATGTTTAAACATCGT------CAATATACTTTTGATGTAGATATTAGATTAACAAAACCTCAAATTAAAAAACTTTTTGAAAACTTATTCGGGGTAAATGTTATTGGAATTAATACGCACCGACCACCA---CGTCAAAGAGTTCGCCTTGGAACGAATGCT------GGGTACAAAGCTCGCTCAAAAAGAGTTATTTTAACTTTAAAAGAAGGGCAATCTATTAATTTTGAA---------ACTGAAAATTAA------------------------------------------------------------------------------------------------------------------------------------------------
              Rotundella_rotunda  ---------------------------------------------------------------------------------------------------------------------------------------------------------------------------------------------------------------------------------------------------------------------------------------------------------------------------------------------GTGGATACTATAGCTGATTTAATCAAGTATCCTGTAAATACAGAAAAATCTTATTTAGCTATGTTTAAAAACAGA------CAATATACTTTTGATGTTGATGTTCGATTAACAAAACCGCAAATTAAAAAATTATTTGAAAATTTATTTGAGGTTAATATCATTGGAATGAATACACATCGTCCACCT---CGCCAAAAAGTTCGAGTAGGAACAGCTGTA------GGTTATAGACCTACTTTTAAAAGAGTAATTTTAACTTTAAAAGAAGGTCAATCCATTAAATTGAAT------------TAA------------------------------------------------------------------------------------------------------------------------------------------------------
            Scenedesmus_obliquus  ------------------------------------------------------------------------------------------------------------------------------------------------------------------------------------------------------------------------------------------------------------------------------------------------------------------------------------------------------ATGGCTGATTTTATTAAATACCCAGTAACAACTGAAAAATCATATTTATCAATGTTTAAAAATAAA------CAATATACATTTGATGTTGATTTACGATTAACAAAACCTCAAATTAAAAAATTATTTGAAACTTTGTTTGGAGTTAATGTTATTGGTATTAATACACATAGACCACCA---CGAAAAAAAGTACGTGCTGGATTATCAACT------GGTTATAGACCTGCTTATAAACGAGTAATTTTAACATTAAAAGAAGGTCAATCTATTCAATTTTAA---------------------------------------------------------------------------------------------------------------------------------------------------------------------
          Schizomeris_leibleinii  ------------------------------------------------------------------------------------------------------------------------------------------------------------------------------------------------------------------------------------------------------------------------------------------------------------------------------------------ATGGATAATTTAATGATTGATTTAATAAAATATCCTATCATTAGTTTTAAGTCTTATCGTGCTTTAGTTCAAAACAAT------CAATATATGTTTAATGTTGATGTACGATTAACTAAACCACAAATCAAAAAATTAATTGAACAATATTTCGACGTAAAAGTTTTAAGTGTTAATACTCATCGTCCAGCACGCAAAAAAAGATTGTATATTCCTACTTCTCCA------GGTTATAAAAATCGCTATAAAAGAGTCATTATTACTTTAGCAAAAGATCAAGAAATTAAATATATTAAATCATTAATGTCAAGTGTATTAAATCGAGCAACTCAAAGATTTCAAAATTCTCAATCT------AATGAAAATTAA---------------------------------------------------------------------------------------
          Spermatozopsis_similis  ---------------------------------------------------------------------------------------------------------------------------------------------------------------------------------------------------------------------------------------------------------------------------------------------------------------------------------------------------ATGCATTTAGATTTAATTAAATATCCAGTAATTACAGAAAAATCTTACATTGGGTTATTTAAAAATCGT------CAATATACTTTTGATGTTGATCTTCGTTTAACAAAAACTCAAATTAAAAAACTGTTTGAAAGTCTTTTTGAAGTTACGATTATCGGTATTAATACTCAAATTCCTCCA---CGTAGACGAATTCGTGTTGGAGCAAAAAAT------GGATATAGACCCCAATATAAACGAGTGATTGTTACTTTACAAGAAGGTCAATCAATCCGT---TTAACAGGTGTCTAA---------------------------------------------------------------------------------------------------------------------------------------------------------
       Stephanosphaera_pluvialis  ------------------------------------------------------------------------------------------------------------------------------------------------------------------------------------------------------------------------------------------------------------------ATGACTGAAAAAACCGATTTAAGCGTTAAAGATAAAAATGAAATTAAAGTAAGTAATGTAAAAAAAGATTTTACAATTAAAAGTATGATTGATCTTATTAAATACCCTGTTATAACAGAAAAAACATCTGTTGCTTTATCACGCAATCGT------CAATATACTTTTGATGTAGATAAACGTTTATCAAAAAAAGAAATAAAAAAAATTTTCGAAGAATTATTTAATGTAAATGTTGTAGGAATTAACACTCATATTCCCCCT---CGAAAAACTGTTCGTGTAGGTATGGCAAGG------GGTTTTCGTCCTTTATATAAACGTGCTATAATTACATTACAAAAAAATCAATCAATAAATTACAATTTAAGTAATAGCAACAAATAG------------------------------------------------------------------------------------------------------------------------------------------------
        Stigeoclonium_helveticum  ------------------------------------------------------------------------------------------------------------------------------------------------------------------------------------------------------------------------------------------------------------------------------------------------------------------------------------------------------ATGATTGATTTAATTAAATACCCAGTAATTAATTTTAAATCTTATCGAGCTTTAGTTTTAAATAAT------CAATATATGTTTAATGTAGATTTACGTTTAACAAAGCCACAAATAAAAAAATTAATTGAACAATATTTTGAAGTAAATGTTATTAGTGTTAATACTCATCGTCCCCCCCGTAAAAAACGTCTATATATCCAAACATCTCCT------GGATATAAAAAACGCTATAAACGTGTTATTATTACTTTACAAAAAGATCAAGAAATTCCATATATTAAGTCTTTGATGGCAAGTAACTTAGCTGCAGCAATGCAAAGAGTTCAAAACGCTCAAACTTCACCGAATAGTAATGAAGCTTAA---------------------------------------------------------------------------------
      Treubaria_triappendiculata  ------------------------------------------------------------------------------------------------------------------------------------------------------------------------------------------------------------------------------------------------------------ATGAATATAGCTGAAATAGAAAATAAAAAAAAAAATTCTTTATCCCGTTGGGATAAAATATTAAAAAATCATTTTTCTTCGAAAAAAATGATGTTAAATCTTATCAAATATCCTGTTATTACAGAAAAATCATATATTTCTTTATTAAAAAACAAA------CAATATACTTTTGATGTAGATGTACGCATGACAAAAACTCAAATGAAAAATTTATTTGAAGATTTATTTTTAGTTAAAATTAAAGCATTAAATACGCATCGACCACCA---CGTAAAAGAACACGTTCA------TTAATG------GGATTTAAATCTCGTTATAAAAGGGTTATTATTACAATAAAAGATGATCAAGTTTTTAATTTTAATATTAAACCTTAA---------------------------------------------------------------------------------------------------------------------------------------------------------
              Trochiscia_hystrix  ---------------------------------------------------------------------------------------------------------------------------------------------------------------------------------------------------------------------------------------------------------------------------------------------------------------------------------------------------ATGATGTTAAATCTTATAAAATATCCTGTTATTACAGAAAAATCATACATTTCTTTATTAAAAAATAAA------CAATATACTTTTGATGTAGATGTACGAATGACAAAAACCCAAATGAAAAGTTTATTTGAAGATTTATTTTTAGTTAAAATTCAATCATTAAATACGCATCGACCACCA---CGTAAAAGAACACGGTCT------TTGATG------GGATTTAAATCTCGTTATAAAAGAGTAATTATTACCATAAAAGAAGATCAAGTTTTTAACTTTAATATTAAACCTTAA---------------------------------------------------------------------------------------------------------------------------------------------------------
                      Uronema_sp  ------------------------------------------------------------------------------------------------------------------------------------------------------------------------------------------------------------------------------------------------------------------------------------------------------------------------------------------------------ATGATTGATTTAATCAAATATCCTGTAATCAATTTTAAAGCCTATCGTGCTTTAGTTTTAAATAAT------CAATATATGTTTAATGTTGATTTACGTTTAACAAAACCTCAAATAAAACAATTAATTGAAGAATATTTCAAAGTAAATGTAATTGGTGTTAATACACATCGTCCTCCACGTAAAAAACGTTTATATATCCAAACTTCACCG------GGTTATAAAAAACGTTATAAACGTGTTATTATTACGTTAGAAAAAAATCAAGAAATTCCTTATATCAAATCGCTTATGGCTAGTAATTTAGCAGCAGCAATGCAAAGAGTACAAAATGCTCAAACT---GCAAATTCGAATTCTACAAATGTT------------------------------------------------------------------------------
                  Volvox_carteri  ------------------------------------------------------------------------------------------------------------------------------------------------------------------------------------------------------------------------------------------------------------------------------------------------------------------------------------------------------ATGGTAGACTTAATAAAATATCCTGTTATTACAGAAAAAACATATGTTGCTTTATTTAAAAATAAT------CAATATACTTTTGATGTAGACTTGCGTTTAACAAAATCTCAAATTAAGAAAGTGTTTGAAACTTTATTTAAAGTAGATGTTATTTCAGTAAATACGCATATCCCACCA---CGTCAAAAAATTCGTGTTGGTTTAGCCCAG------GGTTATCGTCCTCGTTACAAACGTGCTATTATTACGTTAAAAGCAGGTCAATCTATTAATTATTCTTATAAAAATGAAAAATAA---------------------------------------------------------------------------------------------------------------------------------------------------
  ;
end;
