# Supplementary material for: Order, please! Uncertainty in the ordinal-level classification of Chlorophyceae
Source: PeerJ. 2019 May 15;7:e6899. doi: 10.7717/peerj.6899 (PMC6525593; doi:10.7717/peerj.6899)
Supplement: Supplemental Information 1 — This compressed folder contains untrimmed, masked alignments for individual chloroplast genes (subfolder nexus), as well as trimmed alignments with appropriate analysis blocks and the consensus trees resulting from these single-gene and concatenated analyses (MrBayes subfolders). Supplementary methods with associated references are included in the SupplementaryMethods.txt file. SVDquartets, BaliPhy, PhyloBayes and RAxML analysis files are in separate subfolders, with their respective resulting tree files. Files associated with MrBayes analysis of the 1st and 2nd positions and the analysis of the 3rd positions are placed in the subfolders 1st_and_2nd_positions_only and 3rd_positions_only, respectively. The 18Splastid_combined subfolder contains the MrBayes analysis materials (alignment and consensus tree) for the analysis including nucleotide plastid data as well as 18S nucleotide data. Documentation, trees and scripts used to create Fig. 3 are included in the “Figure3” subfolder, and documentation for and full results of Treespace analyses are in the “Treespace” subfolder. The results of the AU topology tests are included in a Word document. [file peerj-07-6899-s008.zip › supplementary_alignments_trees/nexus/rpl36.nex]

#nexus

begin data;
  dimensions ntax=68 nchar=183;
  format datatype=dna gap=- missing=?;
  matrix
                                 [----+----|----+----|----+----|----+----|----+----|----+----|----+----|----+----|----+----|----+-100|----+----|----+----|----+----|----+----|----+----|----+----|----+----|----+----|----+----|----+-200|----+----|----+----|----+----|----+----|----+----|----+----|----+----|----+----|----+----|----+-300|----+----|----+----|----+----|----+----|----+----|----+----|----+----|----+----|----+----|----+-400|----+----|----+----|----+----|----+----|----+----|----+----|----+----|----+----|----+----|----+-500|----+----|----+----|----+----|----+----|----+----|----+----|----+----|----+----|----+----|----+-600|----+----|----+----|----+----|----+----|----+----|----+----|----+----|----+----|----+----|----+-700|----+----|----+----|----+----|----+----|----+----|----+----|----+----|----+----|----+----|----+-800|----+----|----+----|----+----|----+----|----+----|----+----|----+----|----+----|----+----|----+-900|----+----|----+----|----+----|----+----|----+----|----+----|----+----|----+----|----+----|----+1000|----+----|----+----|----+----|----+----|----+----|----+----|----+----|----+----|----+----|----+1100|----+----|----+----|----+----|----+----|----+----|----+----|----+----|----+----|----+----|----+1200|----+----|----+----|----+----|----+----|----+----|----+----|----+----|----+----|----+----|----+1300|----+----|----+----|----+----|----+----|----+----|----+----|----+----|----+----|----+----|----+1400|----+----|----+----|----+----|----+----|----+----|----+----|----+----|----+----|----+----|----+1500|----+----|----+----|----+----|----+----]
                                 [***************************************************------------------------------------------------------------------------------------***---------------------------******************]
                   Ankyra_judayi  ---------------------------------------------------ATGAAAGTACGTAGTTCAGTTCGAAAAATTTGTGATAATTGTCGATTAATTCGTCGAAAAGGTAAAGTTATGGTAATTTGTTCC---AATCCAAAACATAAACAACGACAAGGATAA---------------
          Atractomorpha_echinata  ---------------------------------------------------ATGAAAGTACGTAGTTCAGTTAGAAAAATTTGTGATAATTGTAGATTAATTCGTCGAAAAGGAAAAGTAATGGTAATTTGTTCA---AATCCAAAACATAAACAACGTCAGGGATAA---------------
        Borodinellopsis_texensis  ---------------------------------------------------ATGAAAGTCCGAGCTTCTGTTAAAAAAATTTGCGAAAATTGTCGCGTCATTCGTCGAAAAGGAAAAATTATGGTTATTTGTACA---AATCCAAAACATAAACAACGTCAAGGCTAA---------------
            Bracteacoccus_aerius  ---------------------------------------------------ATGAAAGTTCGCTCTTCTGTTAAAAAAATTTGTGATAAATGCCGCGTAATTCGTCGAAAAGGCACGGTTATGGTAATTTGTTCT---AATCCAAAGCATAAACAACGTCAAGGTTAA---------------
         Bracteacoccus_giganteus  ---------------------------------------------------ATGAAAGTTCGCTCTTCTGTTAAAAAAATTTGTGATAAATGTCGCGTAATACGTCGAAAAGGAACTGTTATGGTAATTTGTTCT---AATCCAAAACATAAACAACGCCAAGGTTAA---------------
             Bracteacoccus_minor  ---------------------------------------------------ATGAAAGTTCGTTCTTCTGTTAAAAAAATTTGTGATAAATGTCGTGTGATTCGTCGAAAAGGAACGGTTATGGTCATTTGCTCT---AATCCAAAACATAAACAACGCCAAGGATAA---------------
           Carteria_cerasiformis  ---------------------------------------------------ATGAAAGTAAGAAGTTCAGTTCGTGCTATTTGTGAAAAATGTCGTCTTATTAGACGAAGAGGAAAAGTTATGGTTATTTGTTCA---AATCCTAAACATAAACAACGTCAAGGATAG---------------
              Carteria_crucifera  ---------------------------------------------------ATGAAAGTAAGAAGTTCAGTTCGAGCCATTTGTGAAAAATGTCGTCTTATTAGAAGAAATGGGAAAGTAATGGTAATATGTTCA---AACCCAAAACATAAACAACGTCAAGGTTAA---------------
             Carteria_sp_SAG_8_5  ---------------------------------------------------ATGAAAGTTCGTAGTTCTGTTCGAAAAATTTGTGATAATTGTCGCTTAATTCGCCGCAAAGGGAAAGTAATGGTAATTTGTATT---AACCCAAAACACAAACAACGTCAAGGTTAA---------------
        Chaetopeltis_orbicularis  ---------------------------------------------------ATGAAAGTACGTGCTTCTGTTAAAAAAATCTGTGCAAATTGTCGTTTAATTCGTCGAAAAAGAAAAATTTTAGTTATTTGTGTG---AATCCTAAACATAAACAACGCCAAGGTTAA---------------
       Characiochloris_acuminata  ---------------------------------------------------ATGAAAGTTCGTGCTTCTGTTAAAAAAATTTGTGAAAACTGCCGTGTTATACGTCGAAAAGGTACGGTTATGGTAATTTGCTCG---AATCCAAAACATAAACAACGTCAAGGGTAA---------------
         Chlamydomonas_applanata  ---------------------------------------------------ATGAAAGTACGTGCATCTGTGAAAAAAATCTGTGATAACTGTCGTGTTATCCGTCGTAAAGGGAATGTAATGGTTATTTGTTCT---AACCCAAAACATAAACAACGTCAAGGTTAA---------------
           Chlamydomonas_nivalis  ---------------------------------------------------ATGAAAGTCCGTGCATCAGTAAAAGCTATTTGTGATAAATGTCGTGTTATTCGTCGAAAAGGTACAGTAATGGTTATTTGTTCA---AATCCAAAACATAAGCAACGTCAAGGATAG---------------
          Chlamydomonas_peterfii  ---------------------------------------------------ATGAAAGTAAGAGCTTCTGTTAAAAAAATATGTGAAAAATGTCGTGTGATTCGTCGTAAAGGAACTGTTATGGTAATTTGCGAA---AATGCAAAGCATAAACAAAGACAAGGTTAA---------------
       Chlamydomonas_reinhardtii  ---------------------------------------------------ATGAAAGTACGTGCTTCGGTTAAAAAAATGTGTGATAATTGTCGTGTTATCAAACGTAAAGGAAAAGTTATGGTAATTTGTTCA---AACGCTAAACATAAACAAAGACAAGGTTAA---------------
           Chlorococcum_tatrense  ---------------------------------------------------ATGAAAGTACGAGCATCTGTAAAAAAAATCTGTGATAATTGTCGTGTTATTCGTAGAAAAGGAACTGTTATGGTTATTTGTTCT---AATCCAAAACATAAACAACGTCAAGGTTAA---------------
         Chlorogonium_capillatum  ---------------------------------------------------ATGAAAGTACGTGCTTCAGTAAAAAAAATCTGTGATAACTGTCGTGTTATTCGTCGAAAAGGAACAGTAATGGTTATTTGTTCA---AATCCTAAACACAAACAACGTCAAGGTTAA---------------
           Chloromonas_perforata  ---------------------------------------------------ATGAAAGTACGAGCATCTGTAAAAAAAATCTGTGATAATTGTCGTGTTATTCGTAGAAAAGGAACTGTTATGGTTATTTGTTCT---AATCCAAAACATAAACAACGTCAAGGTTAA---------------
             Chloromonas_radiata  ---------------------------------------------------ATGAAAGTACGTGCATCAGTAAAAGCTATTTGTGATAAATGTCGTGTTATTCGTCGAAAAGGAACAGTAATGGTTATTTGTTTA---AACCCAAAACACAAACAACGTCAAGGAACGTAA------------
               Chloromonas_rosae  ---------------------------------------------------ATGAAAGTCCGTGCATCTGTAAAAGCTATTTGTGATAAATGTCGTGTTATTCGTCGAAAAGGTAAAGTAATGGTTATTTGTTCA---AATCCAAAACATAAACAACGTCAAGGAACGTAA------------
         Chlorosarcinopsis_eremi  ---------------------------------------------------ATGAAAGTACGTGCATCAGTAAAAAAAATCTGCGATAACTGTCGTGTAATTCGAAGAAAAGGAACTGTAATGGTTATTTGTTCT---AACCCTAAACATAAACAACGTCAAGGTTAA---------------
          Chlorotetraedron_incus  ---------------------------------------------------ATGAAAGTTCGTTCTTCTGTAAAAAAAATTTGTACGAAATGTCGTTTAATTCGTCGAAAAGGAAAAGTTATGGTTATTTGTACA---AATCCAAAACATAAACAACGCCAAGGATAA---------------
      Chromochloris_zofingiensis  ---------------------------------------------------ATGAAAGTACGTTCTTCAGTTAAAAAAATTTGTATTAAATGTCGTTTAATTCGTCGAAAAGGAACTGTAATGGTAATTTGTTCA---AACCCAAAACATAAACAACGACAAGGATAG---------------
         Cylindrocapsa_geminella  ---------------------------------------------------ATGAAAGTACGTGCTTCTATTAGAAAAATTTGTGGAAAATGTAATCTTATTCGTCGTCGTAATATTATTTTAATTATTTGCCCT---AATCGGAAACATAAACAACGTCAAGGTTAG---------------
           Desmotetra_stigmatica  ---------------------------------------------------ATGAAAGTAAGAGCATCTGTTAAAAAAATTTGCGATAATTGCAGTGTAATTCGTCGAAAAGGTACTGTTATGGTTATTTGTTCA---AACAAAAAACATAAACAAAGACAGGGTTAA---------------
          Dictyochloris_fragrans  ---------------------------------------------------ATGAAAGTACGAAGTTCTGTAAAAAAAATATGTGATAATTGCCGTTTGATTCGTAGAAAAGGAAAAGTTTTAGTTATTTGTTCA---AATACTAAACATAAACAAAGACAAGGTTAA---------------
               Dunaliella_salina  ---------------------------------------------------ATGAAAGTACGTTCTTCAGTTAAAAAAATCTGTGACAAATGTCGTGTTATTCGCCGAAAAGGTACTGTAATGGTTATTTGTTCT---AACCCTAAACATAAACAACGTCAAGGTTAA---------------
            Elakatothrix_viridis  ---------------------------------------------------ATGAAAGTTCGTTCTTCAGTTAGAAAAATTTGTACAAATTGTCGTTTGATTCGTCGAAAGGGTACTGTATTAGTTATTTGTTCT---AATCCTAAACATAAACAAAGACAAGGATAA---------------
           Floydiella_terrestris  ---------------------------------------------------ATGAAAGTACGTGCTTCTGTTAAAAAAATTTGTGCAAATTGCCGTTTAATTCGCCGAAAAAGAGTAATTTTAGTTATTTGTGTA---AATCCTAAACATAAACAACGCCAAGGTTAA---------------
         Follicularia_botryoides  ---------------------------------------------------ATGAAAGTTCGTTCTTCGGTAAAAAAAATTTGTGATAAATGCCGCTTAATTCGTCGAAAAGGAACAGTTATGGTTATCTGTTCA---AATCCTAAACATAAACAACGTCAAGGTTAG---------------
         Golenkinia_longispicula  ---------------------------------------------------ATGAAAGTCAGAACTTCAGTTAGAAAAATTTGTGATAATTGTCGATTAATTCGCAGAAAAGGAAAAGTAATGGTTATTTGTTCA---AATTCTAAACATAAACAACGCCAAGGATAA---------------
                Gonium_pectorale  ---------------------------------------------------ATGAAAGTACGAGCTTCTGTAAAAAAAATCTGTGATAACTGTCGTATTATTAAACGTAAAGGAAAAGTTATGGTTATTTGTTCA---AATGCTAAACATAAACAAAGACAAGGTTAA---------------
         Haematococcus_lacustris  ---------------------------------------------------ATGAAAGTACGTGCATCTGTTAAAAAAATTTGTGATAATTGTCGTGTTATTCGTCGAAAAGGAACAGTAATGGTTATTTGTTCA---AACCCAAAACATAAACAACGTCAAGGTTAA---------------
              Hafniomonas_laevis  ---------------------------------------------------ATGAAAGTTCGTAGTTCTGTTAAAAAAATTTGTGATAAATGTTTAATTATTCGTCGTAAAGGTACATTAATGGTTATTTGTACA---AATCAAAAGCATAAACAACGCCAAGGCTAG---------------
            Hariotina_reticulata  ---------------------------------------------------ATGAAAGTTCGCTCTTCAGTAAAAAAAATTTGCACAAAATGTCGTTTAATTCGTAGAAAAGGTACAGTTATGGTGATTTGTACA---AATCCGAAACATAAACAACGTCAAGGATAA---------------
                   Jenufa_minuta  ---------------------------------------------------ATGAAAGTGCGTTCTTCTATAAAAAAAATATGTGACAATTGCCGCTTAATTATTCGAAAAAAACGAATTATGGTAATTTGTAGT---AATCCAAAACATAAACAACGTCAAGGATAG---------------
                Jenufa_perforata  ---------------------------------------------------ATGAAAGTACGCTCTTCTGTCAAAAAGATTTGTGAAAATTGTCGATTAATTCGTCGTAAAGGGAAAGTTATGGTTATTTGTAAC---AATAAAAAACACAAACAACGTCAAGGATAA---------------
            Kirchneriella_aperta  ---------------------------------------------------ATGAAAGTTCGTTCATCAGTAAAAAAAATTTGTATTAAATGTCGTTTAATTCGTCGTAAAGGAACTGTTATGGTAATTTGTACA---AATCCAAAACATAAACAACGACAAGGATAA---------------
        Koshicola_spirodelophila  ---------------------------------------------------ATGAGAGTACGCGCTTCTATTAAAAGAATTTGTTCGAATTGTCGTTTAATACGGAGAAACAGAAAAATTTTGGTTATTTGTTCA---AATCCAAAACATAAACAACGTCAATCTTAA---------------
             Lobochlamys_culleus  ---------------------------------------------------ATGAAAGTACGTGCTTCTGTAAAAAAAATGTGTGATAAATGTAGTGTAATTCGTCGAAAAGGAAAAGTTATGGTTATTTGTTCA---AATCCGAAACATAAACAACGTCAAGGTTAA---------------
              Lobochlamys_segnis  ---------------------------------------------------ATGAAAGTACGCGCTTCTGTTAAAAAAATGTGTGATAAATGTAGTGTAATTCGTCGAAAAGGAAAAGTTATGGTTATTTGTTCA---AATCCAAAACATAAACAGCGTCAAGGTTAA---------------
             Microglena_monadina  ---------------------------------------------------ATGAAAGTACGTGCTTCTGTAAAAAAAATTTGTGATAAATGTCTTGTAATTCGTAGAAAAGGAAAAGTAATGGTTATTTGTATA---AATCCAAAACATAAACAACGTCAAGGTTAA---------------
                   Microspora_sp  ---------------------------------------------------ATGAAAGTACGTAGTTCAGTAAAAAAAATCTGTGATAAATGTCGTTTGATTCGTCGAAAAGGAAAAATTATGATTATTTGTACA---AATGCAAAACATAAACAGCGTCAAGGATAA---------------
         Mychonastes_homosphaera  ---------------------------------------------------ATGAAAGTACGTTCATCTGTAAAGAAAATTTGTATTAAATGCCGTTTAATCCGTCGTAATGGAACAGTCATGGTTATTTGTACA---AACCCAAAACATAAACAACGTCAAGGTTAA---------------
             Mychonastes_jurisii  ---------------------------------------------------ATGAAAGTACGTTCATCCGTAAAGAAAATTTGTATTAAATGCCGTTTAATCCGTCGTAATGGAACAGTAATGGTTATTTGTACA---AATCCAAAACATAAACAACGTCAAGGTTAA---------------
             Neochloris_aquatica  ---------------------------------------------------ATGAAAGTTAGATCTTCGGTAAAAAAAATCTGTACAAAATGTCGATTAATTCGCAGGAAAGGAAAAGTAATGGTTATTTGCACA---AATCCTAAGCACAAACAACGTCAAGGATAA---------------
        Oedocladium_carolinianum  ---------------------------------------------------ATGAAAGTTCGAGCTTCTGTAAAAAAAATTTGTACAAATTGTCGTTTAATTAGAAGAAGACGACAAATTTTAGTAATTTGTTCA---AACCCTAAGCATAAACAAAGACAAGGTTAA---------------
        Oedogonium_angustistomum  ---------------------------------------------------ATGAAAGTTCGAGCTTCCGTAAAGAAAATTTGTACAAATTGTCGCTTAATTCGACGAAGACGACAAATTCTAGTTATCTGTTCA---AATCCTAAACATAAACAAAGACAAGGTTAA---------------
            Oedogonium_cardiacum  ---------------------------------------------------ATGAAAGTTCGAGCTTCTGTAAAAAAAATTTGTACAAATTGTCGCTTAATTCGACGAAGACGACAAATTTTAGTAATTTGTACA---AATCCTAAACATAAACAAAGACAAGGTTAA---------------
          Oogamochlamys_gigantea  ---------------------------------------------------ATGAAAGTACGTGCTTCTGTAAAAAAAATTTGTGACAATTGTCGTGTTATTCGTCGAAAAGGAAAAGTAATAGTTATTTGTACA---AATCCAAAACATAAACAACGCCAAGGATAA---------------
          Ourococcus_multisporus  ---------------------------------------------------ATGAAAGTTCGTTCATCGGTAAAAAAAATTTGTACAAAATGTCGTTTAATTCGTCGTAAAGGGATTGTAATGGTTATTTGTACA---AATCCTAAACACAAACAACGACAAGGTTAA---------------
           Palmellopsis_texensis  ---------------------------------------------------ATGAAAGTACGTGCTTCTGTAAAAAAAATTTGTGATAATTGTCGTGTAATTCGTCGAAAAGGAACTGTTCTCGTTATTTGTTCA---AATCCAAAACATAAACAACGTCAAGGATAA---------------
         Parallela_transversalis  ---------------------------------------------------ATGAAAGTACGAAGTTCCGTAAAAAAAATATGTGATAAATGTCGTTTAATTCGTCGAAAAGGAAAAGTTATGGTTATTTGTTCT---AATGCAAAACATAAACAACGACAAGGTTAA---------------
               Pediastrum_duplex  ---------------------------------------------------ATGAAAGTTCGTTCTTCTGTAAAAAAAATTTGTACAAAATGTCGACTTATTCGTCGAAAAGGTAAAGTTATGGTAATTTGTACA---AATCCAAAACATAAACAACGTCAAGGGTAA---------------
           Phacotus_lenticularis  ---------------------------------------------------ATGAAAGTACGTGCTTCAGTAAAAAAAATTTGTGACAAATGTCGTGTTATTCGTCGTAAAGGAAAAGTAATGGTTATCTGTTCAGCTGACGCAAAACATAAACAGCGTCAGGGCTAA---------------
              Pleodorina_starrii  ---------------------------------------------------ATGAAAGTAAGAGCTTCTGTTAAAAAAATGTGTGATAACTGTCGTGTTATTAAACGTAAAGGAAAAGTTATGGTAATTTGCTCA---AACGCTAAACATAAACAAAGACAAGGTACGTAG------------
          Protosiphon_botryoides  ---------------------------------------------------ATGAAAGTACGTGCATCAGTTAAAAAAATTTGTGATAACTGTCGTGTTATCCGTCGAAAAGGGACAGTAATGGTTATTTGTTCA---AATCCTAAACATAAACAACGTCAAGGTTAA---------------
  Pseudomuriella_schumacherensis  ---------------------------------------------------ATGAAAGTTCGTTCTTCTGTTAAGAAAATTTGTACTAAATGTCGTTTAATTCGTAGAAAAGGTACAGTAATGGTTATTTGTTCA---AATCCTAAACATAAACAACGTCAAGGTTAA---------------
              Rotundella_rotunda  ---------------------------------------------------ATGAAAGTTCGTTCATCTGTAAAAAAAATTTGTATTAAATGTCGTTTAATTCGAAGAAAAGGTACTGTAATGGTTATCTGTACA---AATCCAAAACATAAACAACGTCAAGGATAA---------------
            Scenedesmus_obliquus  ---------------------------------------------------ATGAAAGTTCGTTCTTCAGTTAAAAAAATTTGTACTAAATGTCGTTTAATTCGTCGAAAAGGTACAGTAATGGTTATTTGTACA---AATCCTAAACATAAACAACGTCAAGGATAA---------------
          Schizomeris_leibleinii  ---------------------------------------------------ATGAAAGTTCGTGCTTCTGTTAAAAAAATTTGTGCTAATTGTCGTTTAATTCGCCGAAAAAGAAAAATTTTAGTAATTTGTAGT---AATCCTAAACATAAACAACGTCAAGGATAA---------------
          Spermatozopsis_similis  ---------------------------------------------------ATGAAAGTTCGTGCTTCCGTTCGCAAAATTTGTGATAATTGTCGATTAATCCGTCGAAAAGGAAAAATTATGGTAATTTGCTCA---AACCCAAAACATAAACAACGTCAAGGTTAA---------------
       Stephanosphaera_pluvialis  ---------------------------------------------------ATGAAAGTACGTGCATCTGTAAAAAAGATTTGTGACAATTGTCGTGTTATCCGTAGAAAAGGAACAGTAATGGTTATCTGTTCT---AATCCAAAACACAAGCAACGTCAAGGTTAA---------------
        Stigeoclonium_helveticum  ---------------------------------------------------ATGAAAGTTCGTGCTTCAGTAAAAAAAATTTGTGCCAATTGTCGTTTAATTCGTAGAAAACGAAAAATTTTAGTGATTTGTGTG---AATCCAAAACATAAACAGCGTCAAGGTTAA---------------
      Treubaria_triappendiculata  ATGTTTTTAACTTTTTATTATTATATATATAAAGAAAAAAAAATAAAATATATGAAAGTAAGAGCTTCTGTTAGTAAAATATGTGTAAATTGTAGAATAATTCGTCGTAAAGGGAAAATAATGGTTATTTGTACT---AATCCAAAACATAAACAAAGACAAGGATAA---------------
              Trochiscia_hystrix  ---------------------------------------------------ATGAAAGTACGAGCTTCAGTTAGCAAAATATGTGGAAATTGTAGAATTATTCGTCGTAAAGGAAAAATAATGGTTATTTGTTCT---AATCCAAAACACAAACAAAGACAAGGATAA---------------
                      Uronema_sp  ---------------------------------------------------ATGAAAGTTCGTGCTTCAGTAAAAAAAATTTGTGCAAATTGCCGTTTAATTCGTAGAAAAAGAAAAATTTTAGTAATTTGTATT---AATCCTAAACATAAACAACGTCAAGGTTAA---------------
                  Volvox_carteri  ---------------------------------------------------ATGAAAGTACGTGCTTCGGTTAAGAAAATGTGTGATAACTGTCGTGTTATTAAACGCAAGGGAAAAGTTATGGTTATTTGCTCA---AATGCTAAACATAAACAAAGACAAGGTACGTAG------------
  ;
end;
