# Supplementary material for: Order, please! Uncertainty in the ordinal-level classification of Chlorophyceae
Source: PeerJ. 2019 May 15;7:e6899. doi: 10.7717/peerj.6899 (PMC6525593; doi:10.7717/peerj.6899)
Supplement: Supplemental Information 1 — This compressed folder contains untrimmed, masked alignments for individual chloroplast genes (subfolder nexus), as well as trimmed alignments with appropriate analysis blocks and the consensus trees resulting from these single-gene and concatenated analyses (MrBayes subfolders). Supplementary methods with associated references are included in the SupplementaryMethods.txt file. SVDquartets, BaliPhy, PhyloBayes and RAxML analysis files are in separate subfolders, with their respective resulting tree files. Files associated with MrBayes analysis of the 1st and 2nd positions and the analysis of the 3rd positions are placed in the subfolders 1st_and_2nd_positions_only and 3rd_positions_only, respectively. The 18Splastid_combined subfolder contains the MrBayes analysis materials (alignment and consensus tree) for the analysis including nucleotide plastid data as well as 18S nucleotide data. Documentation, trees and scripts used to create Fig. 3 are included in the “Figure3” subfolder, and documentation for and full results of Treespace analyses are in the “Treespace” subfolder. The results of the AU topology tests are included in a Word document. [file peerj-07-6899-s008.zip › supplementary_alignments_trees/nexus/psbE.nex]

#nexus

begin data;
  dimensions ntax=68 nchar=321;
  format datatype=dna gap=- missing=?;
  matrix
                                 [----+----|----+----|----+----|----+----|----+----|----+----|----+----|----+----|----+----|----+-100|----+----|----+----|----+----|----+----|----+----|----+----|----+----|----+----|----+----|----+-200|----+----|----+----|----+----|----+----|----+----|----+----|----+----|----+----|----+----|----+-300|----+----|----+----|----+----|----+----|----+----|----+----|----+----|----+----|----+----|----+-400|----+----|----+----|----+----|----+----|----+----|----+----|----+----|----+----|----+----|----+-500|----+----|----+----|----+----|----+----|----+----|----+----|----+----|----+----|----+----|----+-600|----+----|----+----|----+----|----+----|----+----|----+----|----+----|----+----|----+----|----+-700|----+----|----+----|----+----|----+----|----+----|----+----|----+----|----+----|----+----|----+-800|----+----|----+----|----+----|----+----|----+----|----+----|----+----|----+----|----+----|----+-900|----+----|----+----|----+----|----+----|----+----|----+----|----+----|----+----|----+----|----+1000|----+----|----+----|----+----|----+----|----+----|----+----|----+----|----+----|----+----|----+1100|----+----|----+----|----+----|----+----|----+----|----+----|----+----|----+----|----+----|----+1200|----+----|----+----|----+----|----+----|----+----|----+----|----+----|----+----|----+----|----+1300|----+----|----+----|----+----|----+----|----+----|----+----|----+----|----+----|----+----|----+1400|----+----|----+----|----+----|----+----|----+----|----+----|----+----|----+----|----+----|----+1500|----+----|----+----|----+----|----+----]
                                 [******************************************************************---------------------------------------------------------------------------------------------------------------------------------------------------------------------------------------------------------------------------------------------------************]
                   Ankyra_judayi  ------------------------------------------------------------------ATGGCCGGTAAATCAGTAGAGCGTCCTTTTTCTGATATTTTAACTAGTATTCGTTATTGGGTTATTCATAGTATTACAATTCCTGCATTATTTGTTGCGGGTTGGTTATTTGTAAGTACAGGTTTAGCATATGATGTATTTGGTAGTCCTCGACCAAATGAATATTTTACAGAAGATCGTCAAGATGCACCTTTAATCACAGACCGTTTCAACGCATTAGAACAAGTTAAAAAATTATCACAACAATAA------
          Atractomorpha_echinata  ------------------------------------------------------------------ATGGCCGGCAAATCAGTAGAGCGTCCTTTTTCTGATATTTTGACTAGTATTCGTTATTGGGTTATTCATAGTATTACAATTCCTGCATTATTTGTTGCAGGTTGGTTATTTGTAAGTACAGGTTTAGCGTATGACGTATTTGGTAGCCCTCGACCAAATGAGTACTTTACAGAAGATCGTCAAGATCCACCTTTAATTACAGACCGTTTTAATGCGTTAGAACAAGTTAAAAAATTATCACAACAGTAA------
        Borodinellopsis_texensis  ------------------------------------------------------------------ATGGCTGGAAAACCAGTAGAACGTCCTTTCTCTGATATTTTAACAAGTATTCGTTATTGGGTTATACATAGTATTACAATCCCTTCTTTATTCATTGCTGGGTGGCTTTTTGTTAGTACAGGTTTAGCTTATGACGTTTTTGGTAGTCCTCGACCGAACGAGTATTTTACAGAAGAACGTCAGGATGCTCCTTTAATTACTGACCGTTTTAATGCTTTAGAACAAGTTAAAAAATTATCTCAGCAAACAAATTAA
            Bracteacoccus_aerius  ------------------------------------------------------------------ATGGCTGGTAAACCCGTAGAGCGTCCTTTTTCTGACATTTTAACTAGTATTAGATATTGGGTTATTCATAGTATCACAATTCCTGCTTTATTCATTGCAGGTTGGCTTTTTGTAAGTACAGGTTTAGCTTATGACGTATTCGGAAGTCCTAGACCTAATGAATATTTTACAGAGGATCGTCAAGATGCTCCTCTAATCACAGATCGTTTCAATGCATTAGAACAAGTTAAAAAATTATCTCAACAATAA------
         Bracteacoccus_giganteus  ------------------------------------------------------------------ATGGCTGGTAAACCAGTAGAACGTCCGTTTTCTGATATTTTAACTAGTATTAGATATTGGGTTATTCATAGTATTACAATTCCTGCTTTATTCATCGCAGGTTGGCTTTTTGTAAGTACAGGTTTAGCTTATGACGTATTCGGAAGTCCTAGACCTAACGAATACTTTACAGAGGATCGTCAAGATGCTCCTCTAATCACAGATCGTTTCAATGCACTAGAACAAGTTAAAAAATTATCTCAACAATAA------
             Bracteacoccus_minor  ------------------------------------------------------------------ATGGCTGGTAAACCAGTAGAACGTCCTTTTTCGGATATTTTAACTAGTATCAGATATTGGGTTATTCACAGCATCACGATTCCTGCTTTATTTATTGCAGGTTGGCTTTTTGTAAGTACAGGTTTAGCGTATGACGTATTCGGAAGTCCTAGACCTAACGAATACTTTACAGAAGATCGTCAAGATGCTCCTCTGATTACAGATCGTTTCAATGCATTAGAACAAGTTAAAAAATTATCTCAACAATAA------
           Carteria_cerasiformis  ------------------------------------------------------------------ATGGCTGGTAAACCAGTAGAACGCCCTTTTTCAGACATTTTAACAAGCATCAGATATTGGGTTATTCATTCAATTACAATTCCGGCTTTATTCATAGCAGGTTGGCTTTTTGTTAGTACAGGACTTGCTTATGACGTTTTTGGTAGTCCACGTCCAAATGAATATTTTACAGAAGAGCGTCAAGAAACTCCATTAATTACGGATCGCTTTAATGCTTTAAATCAAGTAAAAGCATTATCTGCTCAATAA------
              Carteria_crucifera  ------------------------------------------------------------------ATGGCTGGTAAACCAGTAGAACGCCCTTTTTCAGACATTTTAACAAGTATCCGATACTGGGTTATTCATAGTATCACAATTCCAGCATTATTTATTGCTGGTTGGCTTTTTGTTAGCACAGGATTAGCATATGACGTTTTTGGTAGCCCTAGACCTAATGAGTATTTTACTGAAAATCGTCAAGAAACTCCTTTAATTACAGATCGTTTTAACGCTTTAAGTCAAGTTAAAGCATTATCGGCACAATAA------
             Carteria_sp_SAG_8_5  ------------------------------------------------------------------ATGGCTGGAAGACCGGTAGAACGTCCTTTTTCTGACATCTTAACAAGCATTCGTTATTGGGTAATTCATAGTATTACTATCCCTTCTTTATTTATTGCAGGTTGGCTTTTTGTTAGCACAGGTTTAGCTTATGACGTTTTTGGTAGTCCACGACCAAACGAGTACTTTACTGAAACTCGTCAAGAAGCACCTCTAATCACAGATAGATTTAATGCTTTAGAACAAGTGAAACAACTATCAGCTGTATAG------
        Chaetopeltis_orbicularis  ------------------------------------------------------------------ATGGCAGGTAGACCAAATGAGCGTCCTTTCTCTGACATTATTACAAGTATTCGTTACTGGGTTATTCATAGCATTACAATCCCATCTCTATTTATTGCGGGTTGGTTATTTGTAAGTACAGGTTTAGCTTATGACATTTTTGGTAGCCCTAGACCAAATGAATATTTTACAGAAGATCGTCAAGAAACTCCTCTTATTACAGATCGTTTCAATGCTCTAGAGCAAGTGAAAAAATTAGCTCAATAA---------
       Characiochloris_acuminata  ------------------------------------------------------------------ATGGCTGGAAAACCAGTAGAACGTCCTTTTTCTGATATTTTAACAAGTATTCGTTACTGGGTTATTCATAGTATTACAGTACCTGCTCTATTTATTGCAGGTTGGCTTTTTGTTAGCACAGGTTTAGCTTATGACGTATTTGGTAGTCCACGACCAAATGAATATTTTACAGAAGACCGTCAAGATGCTCCACTTATTACAGATCGTTTCAATGCATTAGAACAAGTTAAAAAACTATCTGCATAA---------
         Chlamydomonas_applanata  ------------------------------------------------------------------ATGGCTGGTAAACCAGTAGAGCGTCCTTTTTCAGACATTTTAACAAGTATTCGTTACTGGGTAATTCATAGTATCACAGTTCCTGCATTATTTATCGCAGGTTGGCTTTTTGTTAGTACAGGTTTAGCTTATGACGTATTTGGTAGTCCACGTCCAAATGAATATTTCACAGAAGAACGTCAAGAAGCCCCTCTAATTACTGACCGTTTCAAAGCTTTAGAACAAGTTAAAGCATTATCAGCACAGTAA------
           Chlamydomonas_nivalis  ------------------------------------------------------------------ATGGCTGGAAAACCAGTAGAACGTCCGTTTTCTGATATCTTAACAAGTATTCGTTATTGGGTAATTCATAGTATCACTATTCCTGCATTATTTATTGCTGGATGGTTATTCGTTGGTACAGGATTAGCATATGATGTTTTTGGTAGTCCAAGACCAAACGAATATTTTACAGAAGATCGTCAAGATGCTCCATTAATTACTGATCGTTTTGATGCTTTAAATCAAGTTAAAAAATTATCACAACAATAA------
          Chlamydomonas_peterfii  ------------------------------------------------------------------ATGGCTGGTAAATCAGTAGAGCGTCCATTCTCAGATATTTTAACAAGTATTCGTTATTGGGTTATTCACAGTATTACAATTCCTGCTTTATTTATTGCAGGTTGGTTATTTGTAAGTACAGGTTTAGCTTATGACGTATTTGGTACGCCACGTCCAAACGAATATTTTACAGAAACTCGTCAAGAAGCACCTTTAATTACAGATCGTTTAAATGCTTTAGCTCAAGTAAAAGCATTATCTCAACAGTAA------
       Chlamydomonas_reinhardtii  ------------------------------------------------------------------ATGGCTGGTAAACCAGTAGAGCGTCCTTTCTCAGATATTTTAACTAGTATTCGTTACTGGGTTATTCACAGTATTACAGTACCTGCTTTATTTATTGCAGGTTGGTTATTTGTAAGTACAGGTCTTGCTTATGACGTATTTGGTACTCCACGTCCAAATGAATATTTCACAGAAGATCGTCAAGAAGCTCCATTAATTACTGACCGTTTCAATGCTTTAGAACAAGTTAAAAAATTATCTGGTAACTAA------
           Chlorococcum_tatrense  ------------------------------------------------------------------ATGGCTGGTAAATCAGTAGAACGTCCTTTCTCAGATATTTTAACAAGTATTCGTTACTGGGTAATTCATAGTATTACAGTACCTGCTTTATTTATTGCAGGTTGGTTATTTGTAAGTACAGGTTTAGCATATGACGTATTTGGAAGTCCGCGTCCGAACGAATATTTTACAGAATCTCGTCAAGACGCGCCTTTAATTACTGACCGCTTCAATGCTTTAGAACAAGTTAAACAATTATCTGCATTAAATTAA---
         Chlorogonium_capillatum  ------------------------------------------------------------------ATGGCTGGAAAACCAGTAGAACGTCCTTTCTCAGACATTTTAACAAGTATTCGTTACTGGGTAATTCATAGTATTACAGTACCTGCATTATTTATTGCAGGATGGCTTTTCGTAAGTACAGGTTTAGCTTATGACGTTTTTGGTAGCCCACGTCCAAACGAGTATTTCACTGAAAATCGTCAAGACGCTCCGTTAATCACTGACCGTTTTAACGCTTTAGAACAAGTTAAAAAATTATCAGCACAAAATTAA---
           Chloromonas_perforata  ATGATCCAAAAAGATAGTACACAAATCGTTAAAAACAGAATGGGTAAAATCCCCAAGGAGTATATTATGGCTGGTAAATCAGTAGAACGTCCTTTCTCAGATATTTTAACAAGTATTCGTTACTGGGTAATTCATAGTATTACAGTACCTGCTTTATTTATTGCAGGTTGGTTATTTGTAAGTACAGGTTTAGCATATGACGTATTTGGAAGTCCGCGTCCAAACGAATATTTTACAGAATCTCGTCAAGACGCGCCTTTAATTACTGACCGTTTCAAGGCTTTAGAACAAGTTAAACAATTATCTGCATTAAATTAA---
             Chloromonas_radiata  ------------------------------------------------------------------ATGGCTGGAAAACCAGTAGAACGTCCGTTTTCTGATATTTTGACTAGTATTCGCTATTGGGTAATTCACAGTATCACTATTCCTGCATTATTCATTGCAGGATGGTTATTTGTGGGGACTGGGTTAGCGTATGACGTTTTTGGTAGCCCAAGACCAAACGAATATTTTACAGAAGATCGTCAAGACGCGCCACTAATTACAGATCGTTTTAATGCTTTAAATCAAGTTAAAAAATTATCTCAACAGTAA------
               Chloromonas_rosae  ------------------------------------------------------------------ATGGCTGGAAAACCAGTAGAACGTCCGTTTTCTGATATCTTAACTAGTATTCGTTATTGGGTAATTCATAGTATTACTATTCCCGCATTATTTATTGCTGGCTGGTTATTCGTTGGTACAGGATTAGCTTATGACGTGTTTGGTAGTCCAAGACCAAACGAATATTTTACAGAAGATCGTCAAGATGCTCCACTAATTACAGATCGTTTTGATGCTTTAAATCAAGTGAAAAAATTATCACAACAATAA------
         Chlorosarcinopsis_eremi  ------------------------------------------------------------------ATGGCTGGTAAACCAGTAGAACGTCCTTTCTCAGATATTTTAACAAGTATTCGTTACTGGGTTATTCATAGTATCACAGTACCTGCTTTATTTATTGCAGGCTGGCTTTTTGTAAGTACAGGTTTAGCATATGACGTATTTGGAAGCCCTCGTCCAAATGAATATTTTACAGAAACACGTCAAGATGCTCCTTTAATTACTGACCGTTTCAGCGCATTAGAACAAGTTAAAAAATTATCTGCTTCTTAA------
          Chlorotetraedron_incus  ------------------------------------------------------------------ATGGCAGGTAAACCGGTAGAACGTCCTTTCTCAGATATTTTAACAAGTATTCGTTATTGGGTTATTCATAGTATTACTATCCCAGCTTTATTTATTGCTGGTTGGTTATTTGTAAGTACAGGTTTAGCTTATGACGTTTTTGGAAGTCCTAGACCAAATGAATATTTTACAGAAGATCGTCAAGATGCTCCATTAATTACTGATCGTTTTAATGCTTTAGAACAAGTTAAAAAATTATCTCAACAGTAA------
      Chromochloris_zofingiensis  ------------------------------------------------------------------ATGGCCGGCAAACCAGTAGAACGTCCTTTTTCTGACATTTTAACTAGTATCCGTTATTGGGTTATTCATAGTATTACAATTCCTGCCTTATTTATTGCAGGTTGGCTTTTTGTAAGTACAGGTTTAGCATACGACGTATTCGGTAGTCCTCGTCCGAATGAATATTTTACAGAAGATCGTCAAGATGCTCCTTTAATTACAGACCGTTTTAACGCATTAGAACAAGTTAAAAATTTATCTCGTCAATAA------
         Cylindrocapsa_geminella  ------------------------------------------------------------------ATGGCAGGAAAACCGGTAGAACGTCCGTTTTCAGATATCTTAACAAGTATTCGTTATTGGGTAATTCATAGTATTACAATTCCAGCATTGTTTATTGCTGGGTGGCTTTTTGTGAGCACTGGTTTAGCTTATGACGTCTTCGGAAGTCCTAGACCTAATGAATATTTTACAGAAGATCGTCAAGAAACACCTCTTATTACAGATCGTTTTAATGCATTAGAACAAGTTAAAAAACTTGCTCAATAG---------
           Desmotetra_stigmatica  ------------------------------------------------------------------ATGGCTGGAACACCGGTAGAACGTCCCTTTTCTGACATTTTAACAAGTATTCGTTATTGGGTTATTCATAGTATTACAATTCCTGCATTATTTATTGCAGGTTGGCTATTTGTTAGCACAGGTTTAGCATATGACGTGTTTGGTAGCCCTCGACCAAATGAATATTTTACAGAAGATCGTCAAGATGCACCTCTAATTACAGATCGTTTTAACGCTTTAGAACAAGTTAAAAAACTTTCACAACAATAA------
          Dictyochloris_fragrans  ------------------------------------------------------------------ATGGCCGGAAAACCAGTAGAACGTCCTTTTTCAGATATTCTTACTAGTATTCGTTACTGGGTAATTCATAGTATCACTATTCCAGCATTGTTTATTGCAGGTTGGCTTTTTGTAAGTACTGGTCTTGCATATGACGTATTTGGAAGTCCTAGACCTAATGAATACTTTACGGAAGATCGTCAAGACGCCCCTCTAATTACTGATCGCTTCAACGCTCTGGAGCAAGTTAAAAAATTATCTCAATAA---------
               Dunaliella_salina  ------------------------------------------------------------------ATGGCTGGAAAACCAGTAGAACGTCCTTTCTCAGATATTTTAACTAGTATTCGTTATTGGGTTATTCACAGTATTACTGTACCTTCATTATTTATTGCAGGTTGGCTTTTTGTTAGTACAGGATTAGCTTATGACGTATTTGGCAGTCCACGTCCAAATGAATATTTTACAGAAGATCGTCAAGATGCTCCTTTAATTACTGACCGTTTTAATGCTTTAGAACAAGTTAAAAAATTATCAGCACAATAA------
            Elakatothrix_viridis  ------------------------------------------------------------------ATGGCAGGAAAACCAGTAGAACGTCCTTTTTCAGATATTTTAACTAGTATTCGTTATTGGGTTATTCATAGTATTACAATTCCTGCATTATTTATTGCAGGTTGGCTTTTTGTAAGTACTGGATTAGCTTATGATGTATTTGGAAGTCCTCGACCTAATGAATATTTTACAGAGGAACGTCAAGATGCTCCTCTTATCACAGATCGTTTTAATGCTTTAGAACAAGTTAAAATTCTTTCTCAAGATTAA------
           Floydiella_terrestris  ------------------------------------------------------------------ATGTCAGGTAGACCAAATGAGCGTCCTTTCTCAGACATTATTACAAGTATTCGTTACTGGGTAATTCATAGCATTACAATCCCTTCACTGTTTATCGCAGGTTGGTTGTTCGTAAGTACTGGTTTAGCTTATGACATTTTTGGTAGCCCTCGTCCGAACGAGTATTTTACAGAAGATCGTCAAGAAACTCCACTAATTACTGACCGTTTCAACGCATTAGCCCAAGTTCGAAAATTAGCTCAATAA---------
         Follicularia_botryoides  ------------------------------------------------------------------ATGGCTGGTAGACCGGTAGAACGTCCATTCTCTGATATTTTAACAAGTATTCGATACTGGGTTATTCATAGTGTGACAATTCCTGCATTATTCATTGCAGGTTGGCTTTTTGTAAGTACAGGTTTAGCATATGACGTATTCGGAAGTCCTCGTCCTAACGAATACTTTACAGAAGACCGTCAAGATGCTCCTTTAATTACTGACCGTTTCAATGCGCTTGAGCAGGTTAAAAAATTATCTCAACAATAA------
         Golenkinia_longispicula  ------------------------------------------------------------------ATGGCTGGAACTACGGTGGAGCGTCCATTTTCGGACATTTTAACAAGTATTCGTTATTGGGTTATTCATAGTATTACAATTCCTGCTTTATTTATTGCAGGATGGCTTTTTGTAAGTACAGGTCTAGCTTACGATGTATTCGGTTCACCTAGACCAAATGAATATTTTACAGAGGATCGTCAAGATGCTCCTCTTATTACTGATCGTTTCAATGCTCTTGAGCAAGTTAAAAAATTATCTCAAATTTAA------
                Gonium_pectorale  ------------------------------------------------------------------ATGGCTGGTAAACCAGTAGAACGTCCGTTTTCAGATATTTTAACTAGTATTCGTTACTGGGTTATTCACAGTATTACTGTTCCTGCTTTATTTATTGCAGGTTGGTTATTTGTAAGTACAGGCCTTGCATACGACGTATTTGGTACTCCACGTCCAAATGAATATTTTACAGAAGATCGTCAAGAAGCTCCTTTAATCACAGATCGCTTCAACGCATTAGAACAAGTTAAGAAATTAGCAGGTTAA---------
         Haematococcus_lacustris  ------------------------------------------------------------------ATGGCTGGAAAACCAGTAGAGCGTCCTTTTTCAGATATTTTAACAAGTATTCGTTACTGGGTTATTCATAGTATCACAGTTCCTGCTTTATTTATTGCAGGTTGGCTTTTTGTAAGTACAGGTTTAGCTTATGATGTTTTTGGTAGTCCACGTCCAAATGAATATTTTACCGAAGATCGTCAAGACGCGCCTTTAATTACAGACCGTTTCAATGCTTTAGAACAAGTTAAAAAATTATCAGCACAAAAAGTTTAA
              Hafniomonas_laevis  ------------------------------------------------------------------ATGGCAGGTAAATCCATTGAGCGTCCATTCACGGACATTTTAACAAGTATTCGTTACTGGGTAATTCACAGTATTACAGTTCCTTCTTTATTTATTGCTGGTTGGCTTTTTGTTTCTACAGGTTTAGCTTATGACGTATTTGGTAGCCCTCGTCCTAACGAATATTTTACAGAAGATCGTCAAGAAGCTCCTTTAATTACAGACCGCTTCAATGCATTAGAACAAGTTCGTAAATTAAGTGCACAATAA------
            Hariotina_reticulata  ------------------------------------------------------------------ATGGCAGGTAAACCAGTTGAACGCCCGTTTTCAGATATTTTAACGAGTATTCGTTATTGGGTTATTCATAGTATTACAATTCCTGCATTATTTATTGCAGGTTGGCTTTTTGTTAGTACAGGTTTAGCATATGACGTTTTCGGAAGTCCAAGACCTAACGAATACTTTACAGAAGATCGTCAAGATGCTCCATTAATTACTGATCGTTTAAATGCATTAGAACAAGTTAAAAAATTATCACAATAA---------
                   Jenufa_minuta  ------------------------------------------------------------------ATGGCTGGTAAACCAGTAGAACGTCCTTTTTCTGATATTCTTACTAGTATTCGTTATTGGGTAATCCATAGTATTACTATTCCTTCTTTATTTATATCAGGATGGCTTTTTGTTAGTACAGGTTTAGCATATGATGTGTTTGGAAGTCCTAGACCAAACGAGTATTTTACAGAAGAACGTCAAGATGCACCTTTAATTACAGATCGCTTTAATGCTCTTCAACAAGTTAAAAAACTGTCTCAACAAAGTTAA---
                Jenufa_perforata  ------------------------------------------------------------------ATGGCTGGTAGACCAGTAGAACGTCCTTTTTCTGATATTCTTACTAGTATTCGTTATTGGGTAATTCATAGTATTACAATTCCTTCTTTATTTATAGCAGGATGGCTTTTTGTTAGCACAGGTCTAGCATATGATGTTTTTGGAAGTCCTAGACCAAATGAATATTTTACAGAAGAACGTCAAGACGCACCTCTTATCACAGATCGTTTTAATGCTCTTGAACAAGTTAGACAACTTTCTCAACAAAGTTAA---
            Kirchneriella_aperta  ------------------------------------------------------------------ATGGGTGGTAAAACAATCGAACGTCCTTTTTCAGACATTTTAACTTCTATTAGATATTGGGTTATTCACAGTATTACTATTCCAGCTCTTTTTATTGCTGGATGGCTTTTTGTTAGTACAGGTTTAGCATATGACGTTTTTGGTTCACCGCGTCCAAATGAATATTTCACGGAAGATCGTCAAGATGCGCCTTTAATTACAGATCGTTTTAACGCATTAGAACAAGTTAAAAAATTATCACAATAA---------
        Koshicola_spirodelophila  ------------------------------------------------------------------ATGTCAGGTAAACCAAATGAACGTCCTTTTTCTGATATTATTACAAGTATTCGTTACTGGGTAATTCATAGCATCACAATTCCGTCACTATTTATTGCCGGTTGGCTTTTTGTTAGTACAGGCCTTGCTTATGATATTTTTGGTACTCCGCGTCCTAATGAGTATTTTACAGAAGCTCGACAAGAAGCTCCTTTAATTACTGATCGTTTTAATGCACTTTCACAAGTGGAAGCTTTATCACAATAA---------
             Lobochlamys_culleus  ------------------------------------------------------------------ATGGCTGGAAAACCAGTAGAACGTCCTTTTTCAGATATTTTAACAAGTATTCGTTACTGGGTTATTCATAGTATTACAATTCCATCTCTATTTATTGCAGGTTGGCTATTTGTAAGTACAGGTTTAGCTTATGATATTTTTGGTAGCCCTCGTCCAAATGAATATTTTACAGAAGCTCGTCAAGACGCACCTCTAATTACAGATCGTTTCAATGCATTAGAACAAGTTAAAAAACTATCTCAACAAATTTAA---
              Lobochlamys_segnis  ------------------------------------------------------------------ATGGCTGGAAAACCAGTAGAACGTCCTTTTTCAGATATTTTAACAAGTATTCGTTATTGGGTTATTCACAGTATTACAATTCCATCATTATTCATTGCAGGCTGGCTTTTCGTAAGTACAGGTTTAGCATATGATATTTTCGGAAGTCCTCGTCCAAATGAATATTTTACAGAAGCGCGTCAAGATGCGCCTTTAATTACAGATCGCTTTAATGCGCTAGAACAAGTTAAGAAATTATCTCAATAA---------
             Microglena_monadina  ------------------------------------------------------------------ATGGCCGGAAAACCAGTTGAACGTCCTTTTTCAGATATTTTAACTAGTATTCGTTATTGGGTCATTCATAGTATTACAATTCCTGCTTTAATTATTTCGGGTTGGCTTTTTATAGGGACAGGGTTAGCTTACGATGTTTTTGGTACTCCTAGACCAAACGAGTATTTTACAGAGTCTCGTCAAGAAACTCCACTAATTACTGATCGTTTTAATGCTTTAACCCAAGTTAAAAAGCTATCTCAAGATAAACTTTAA
                   Microspora_sp  ------------------------------------------------------------------ATGGCTGGAAAACCGGTAGAACGTCCTTTTTCAGATATTCTTACTAGTATTCGTTACTGGGTAATTCATAGTATTACTATTCCTGCTTTATTTATTGCAGGTTGGCTGTTTGTTAGTACAGGTTTAGCTTATGATGTTTTTGGTAGTCCTCGTCCGTCTTCATACTTCTCTGAAGAACGTCAGGATGCTCCACTTATTACTGATCGTTTTAATGCATTAGAACAAGTGAAAAAACTTTCTCAAGAGTAA------
         Mychonastes_homosphaera  ------------------------------------------------------------------ATGGCCGGGAAACCAGTAGAACGCCCTTTCTCAGATATTTTAACTAGTATTCGTTACTGGGTTATTCACAGTATCACAATTCCTGCTTTATTTATTGCAGGATGGCTTTTTGTTAGTACAGGTTTAGCATATGACGTTTTTGGAAGTCCTCGTCCAAACGAGTACTTTACAGAAGATCGTCAAGAAGCGCCGTTAATCACAGACCGTTTCAACGCGTTAGACCAAGTTAAAAAACTATCATCTCAACAATAA---
             Mychonastes_jurisii  ------------------------------------------------------------------ATGGCCGGGAAACCAGTAGAACGCCCTTTCTCAGATATTTTAACTAGTATTCGTTACTGGGTTATTCACAGTATCACAATTCCTGCTTTATTTATTGCAGGATGGCTTTTTGTTAGTACAGGTTTAGCATATGACGTTTTTGGAAGTCCTCGTCCAAACGAGTACTTTACAGAAGATCGTCAAGAAGCGCCGTTAGTTACAGATCGTTTCAACGCTTTAGACCAGGTTAAAAAACTATCTCAACAATAA------
             Neochloris_aquatica  ------------------------------------------------------------------ATGGCAGGTAAACCAGTTGAACGTCCTTTTTCAGATATTTTAACTAGTATTCGTTATTGGGTTATTCATAGTATTACTATCCCAGCTCTATTTATTGCTGGATGGTTATTTGTAAGTACAGGTTTAGCTTACGATGTTTTTGGAAGCCCTCGACCAAATGAATATTTTACTGAAGATCGTCAAGATGCTCCTTTAATCACTGATCGTTTCAATGCTTTAGAACAAGTTAAAAAATTATCTCAACAATAA------
        Oedocladium_carolinianum  ------------------------------------------------------------------ATGTCTGGTAAACCAAATGAACGTCCTTTTTCAGATATTTTGAGTAGTATTCGTTACTGGGTTATTCACAGTATTACTATTCCTTCTTTATTTATAGCAGGTTGGCTTTTTGTAAGTACTGGATTAGCTTATGATATTTTTGGTACTCCAAGACCAAATGAATATTTTACAGAAGATCGTCAAGAAACTCCATTAATTACAAATCGTTTTAACGCTTTAGAACAAGTTAAACAATTATCACAATAA---------
        Oedogonium_angustistomum  ------------------------------------------------------------------ATGTCTGGTAAACCAAATGAACGTCCTTTTTCAGATATTTTGAGTAGTATTCGTTACTGGGTTATTCACAGTATTACTATTCCTTCTTTATTTATCGCTGGTTGGCTTTTTGTAAGTACTGGTTTAGCTTATGATATTTTTGGTACTCCGCGACCAAATGAATATTTTACAGAAGATCGACAAGAAACTCCATTAATTACAGATCGTTTTAATGCGCTAGAACAAGTGAAACAATTATCACAATAA---------
            Oedogonium_cardiacum  ------------------------------------------------------------------ATGTCTGGTAAACCAAATGAACGTCCTTTTTCAGATATTTTGAGTAGTATTCGTTATTGGGTTATTCACAGTATTACTATTCCTTCTTTATTTATCGCTGGTTGGCTTTTTGTAAGTACTGGTTTAGCGTATGATATTTTTGGTACTCCGCGACCAAATGAATATTTTACAGAAGATCGACAAGAAACTCCATTAATTACCGATCGTTTTAACGCATTAGAACAGGTTAAACAATTATCACAATAA---------
          Oogamochlamys_gigantea  ------------------------------------------------------------------ATGGCTGGAAGACCGGTTGAGCGTCCATTTTCAGATATTTTAACAAGTATTCGTTACTGGGTTATTCATAGTATTACCATTCCATCTTTATTTATTGCGGGCTGGCTTTTTGTTAGTACAGGTTTAGCTTATGACGTTTTTGGGAGTCCACGTCCTAACGAATATTTTACAGAAGAAAGACAAGATGCACCTTTAATTACTGATCGTTTCAACGCATTAGAACAAGTTAAAAAATTATCTCAATAA---------
          Ourococcus_multisporus  ------------------------------------------------------------------ATGGGTGGTAAAACAATTGAACGTCCTTTTTCAGACATTTTAACTTCTATTAGATATTGGGTTATTCACAGTATTACTATTCCAGCTCTGTTTATCGCTGGATGGCTTTTTGTTAGTACAGGTTTAGCATACGACGTTTTTGGTTCGCCTCGTCCAAATGAATATTTTACAGAAGATCGTCAAGATGCACCTTTAATTACAGATCGTTTCAATGCATTAGAACAAGTGAAAAAATTATCACAGTAA---------
           Palmellopsis_texensis  ------------------------------------------------------------------ATGGCTGGAAGACCAGTTGAACGTCCATTTTCAGATATTTTAACAAGTATTCGTTACTGGGTTATTCATAGTATTACTATTCCATCTTTATTTATTGCTGGTTGGCTTTTTGTTAGTACAGGTTTAGCTTATGACGTTTTTGGTAGCCCTCGTCCAAACGAATATTTTACAGAAGAAAGACAAGACGCACCTTTAATTACCGATCGCTTCAATGCTTTAGAACAAGTTAAAAAATTATCTCAAGTTTAA------
         Parallela_transversalis  ------------------------------------------------------------------ATGGCTGGTAAACCGGTAGAACGTCCTTTTTCAGATATTCTTACAAGCATCCGCTATTGGGTGATTCATAGTATTACAATTCCTGCTCTATTTATCGCAGGTTGGCTTTTCGTAAGTACAGGGTTAGCTTATGATGTTTTCGGTAGCCCTCGTCCTGATGAGTACTTTACAGAAGAACGTCAAGATGCTCCTCTTATTACAGATCGTTTTAATGCTCTTGAACAAGTTATTCAACTGTCAAAACAATAA------
               Pediastrum_duplex  ------------------------------------------------------------------ATGGCAGGTAAACCAGTTGAACGTCCTTTTTCAGACATTTTAACAAGTATTCGTTATTGGGTTATTCATAGTATTACAATTCCAGCTTTATTTATTGCAGGTTGGCTTTTTGTAAGTACAGGTTTAGCTTATGACGTATTTGGAAGTCCTAGACCTAACGAATATTTTACAGAAGATCGTCAAGATGCTCCATTAATTACAGATCGTTTTAATGCACTAGAACAAGTTAAAAAACTATCTCAACAATAA------
           Phacotus_lenticularis  ------------------------------------------------------------------ATGGCTGGAAGACCAGTAGAACGTCCTTTCTCAGATATTTTAACAAGTATTCGTTATTGGGTTATTCATAGTATTACAGTTCCTGCTTTATTTATTGCAGGATGGCTTTTTGTTAGTACAGGTTTAGCTTATGACGTATTTGGTAGCCCACGACCTAATGAATATTTCACAGAAGAACGTCAAGATACACCGTTAATTACTAACCGTTATGAAGCTTTAGAACAAGTTAAAAAACTTGCATCATAA---------
              Pleodorina_starrii  ------------------------------------------------------------------ATGGCTGGTAAACCGGTAGAACGTCCTTTTTCAGACATTTTAACAAGTATTCGATACTGGGTTATTCACAGTATTACAGTTCCGGCTTTATTCATTGCAGGTTGGTTATTTGTAAGTACTGGTCTTGCATATGACGTGTTTGGTACTCCGCGTCCAAATGAATATTTTACAGAAGATCGTCAAGAAGCTCCGTTAATCACTGACCGTTTTAACGCATTAGAACAAGTTAAAAAATTAGCAGGTTAA---------
          Protosiphon_botryoides  ------------------------------------------------------------------ATGGCAGGAAAATCGGTAGAACGTCCTTTCTCAGATATTTTAACTAGTATTCGTTACTGGGTAATTCACAGTATTACAGTACCTGCTTTATTTATTGCAGGTTGGTTATTTGTAAGTACAGGTTTAGCTTATGACGTTTTTGGTAGTCCTCGTCCAAACGAGTACTTTACAGAATCACGTCAAGATACTCCTTTAATTACAGACCGTTTCAACGCTTTAGAACAAGTTAAAAAATTATCTGCTTTAAACTAA---
  Pseudomuriella_schumacherensis  ------------------------------------------------------------------ATGGCCGGGAAACCAGTAGAACGTCCTTTTTCAGACATTTTAACTAGTATTAGATATTGGGTTATTCACAGTATTACAATTCCTGCTTTATTTATTGCAGGTTGGCTTTTTGTTAGTACAGGTTTAGCTTATGACGTATTCGGAAGTCCAAGACCAAACGAGTACTTTACAGAAGATCGTCAAGATGCACCTCTAATCACTGACCGTTTCAACGCGTTAGAACAGGTTAAAAAACTTTCTCAATAA---------
              Rotundella_rotunda  ------------------------------------------------------------------ATGGCTGGTAGACCAGTAGAACGTCCATTTTCAGATATTCTTACAAGCATCCGTTACTGGGTAATTCACAGTATTACAATTCCAGCTTTATTTATTGCTGGTTGGTTATTTGTAAGCACTGGTTTGGCTTATGACGTATTTGGAAGTCCTAGACCAAATGAATATTTTACGGAAGATCGTCAAGATAGTCCATTAATTACAGATCGTTTCAATGCTTTAGAACAAGTTAAAAATCTAGCTAAATAA---------
            Scenedesmus_obliquus  ------------------------------------------------------------------ATGGCAGGAAAACCAGTAGAACGTCCGTTTTCAGATATTTTAACAAGTATTCGTTATTGGGTTATTCACAGCATTACAATTCCAGCATTATTTATTGCTGGTTGGCTTTTTGTTAGTACAGGTTTAGCATATGACGTTTTTGGAAGTCCTCGTCCAAATGAATATTTCACAGAAGATCGTCAAGATGCTCCATTAGTTACAGATCGTTTCAATGCATTAGAACAAGTTAAAAAATTATCTCAATAA---------
          Schizomeris_leibleinii  ------------------------------------------------------------------ATGTCAGGTAAACCAAACGAACGTCCTTTCTCTGATATTCTTACTAGTATTCGTTACTGGGTTATTCACAGTATCACAGTTCCTTCGCTTTTCATTGCTGGTTGGTTATTTGTAAGTACAGGTTTAGCTTATGACATTTTTGGTAGTCCTCGTCCAAATGAATATTTCACTGAAGATCGTCAAGATGCTCCGTTAATCACAGATCGTTTCAATGCATTAGAACAAGTTAAACAATTATCTCAACAATAA------
          Spermatozopsis_similis  ------------------------------------------------------------------ATGGCTGGAAAACCAGTAGAACGTCCGTTTTCTGATATTCTTACCAGTATTCGTTACTGGGTAATTCATAGTATTACAATTCCTGCATTATTTATTGCAGGATGGTTATTTGTAAGTACAGGTCTAGCTTATGACGTATTTGGAAGTCCACGACCAAATGAATACTTTACAGAGGATCGTCAAGAGGCTCCTCTAATTACAGACCGTTTCAATGCTTTAGAGCAAGTTAAAAAACTTTCACAACAATAA------
       Stephanosphaera_pluvialis  ------------------------------------ATGATGGGTAAAACCCCCAAGGAGTATATTATGGCTGGTAGACCAGTAGAACGACCTTTTTCAGATATTTTAACAAGTATTCGTTACTGGGTAATTCATAGTATTACAGTACCTGCATTATTCATTGCAGGTTGGCTTTTTGTAAGTACAGGGTTAGCTTATGACGTTTTTGGCAGTCCTCGTCCAAACGAATATTTCACAGAATCTCGTCAAGACGCACCTTTAATTACTGACCGTTTTAATGCTTTAGAGCAAGTAAAACAATTATCAGCACAAAATTAA---
        Stigeoclonium_helveticum  ------------------------------------------------------------------ATGTCAGGTAAACCAAACGAACGCCCTTTCTCTGATATTATTACTAGTATTCGCTACTGGGTTATTCATAGCATTACAATTCCTTCGCTTTTCATTGCGGGTTGGTTATTTGTAAGTACGGGTCTAGCATATGACATTTTTGGTGCTCCACGTCCAAATGAATATTTTACAGAAGATCGTCAAGATGCTCCTTTAATTACAGATCGTTTCAATGCATTAGAACAAGTGAAACAATTGTCACAACAGTAA------
      Treubaria_triappendiculata  ------------------------------------------------------------------ATGGCAGGAAAACCGGTAGAACGCCCTTTTTCAGACATTTTAACAAGTATTCGTTATTGGGTTATTCATAGTATAACAATTCCTGCATTGTTTATTGCAGGTTGGCTTTTTGTAAGTACAGGTCTTGCTTATGATGTTTTTGGTAGTCCAAGACCTAATGAATATTTTACAGAGGATCGTCAAGAAGCACCTCTTATTACAGATCGTTTTAATGCATTAGAACAAGTAAAAAAACTTTCGCAATAA---------
              Trochiscia_hystrix  ------------------------------------------------------------------ATGGCAGGAAAACCGGTAGAACGCCCTTTTTCAGACATTTTAACAAGTATTCGTTATTGGGTTATTCATAGTATAACAATTCCTGCATTGTTTATCGCAGGTTGGCTTTTTGTAAGTACAGGTCTTGCTTATGATGTTTTTGGTAGTCCGAGACCAAATGAATATTTTACAGAGGATCGTCAAGATGCACCTCTTATTACAGATCGTTTTAATGCATTAGAACAAGTTAAAAAACTATCACAATAA---------
                      Uronema_sp  ------------------------------------------------------------------ATGTCAGGTAAACCAAACGAACGTCCTTTCTCTGATATTATTACTAGTATTCGATACTGGGTTATTCATAGCATCACAATTCCGTCTCTTTTTATTGCAGGTTGGTTATTTGTAAGTACAGGTTTAGCATATGATATTTTCGGTAGTCCACGTCCAAATGAATATTTTACAGAAGATCGTCAAGATGCACCTTTAATTACAGATCGTTTTAATGCATTAGAACAAGTTAAACAATTATCACAACAATAA------
                  Volvox_carteri  ------------------------------------------------------------------ATGGCTGGTAAACCGGTAGAACGTCCTTTCTCAGATATTTTAACAAGTATCCGATACTGGGTTATTCACAGTATTACAGTTCCTGCTTTATTTATTGCAGGTTGGCTTTTTGTAAGTACTGGTCTTGCATATGACGTGTTTGGGACTCCGCGTCCAAATGAATATTTTACAGAAGATCGTCAAGAAGCTCCGTTAATCACTGACCGCTTTAACGCATTAGAACAAGTTAAAAAATTAGCTGGTTAA---------
  ;
end;
