# Supplementary material for: Order, please! Uncertainty in the ordinal-level classification of Chlorophyceae
Source: PeerJ. 2019 May 15;7:e6899. doi: 10.7717/peerj.6899 (PMC6525593; doi:10.7717/peerj.6899)
Supplement: Supplemental Information 1 — This compressed folder contains untrimmed, masked alignments for individual chloroplast genes (subfolder nexus), as well as trimmed alignments with appropriate analysis blocks and the consensus trees resulting from these single-gene and concatenated analyses (MrBayes subfolders). Supplementary methods with associated references are included in the SupplementaryMethods.txt file. SVDquartets, BaliPhy, PhyloBayes and RAxML analysis files are in separate subfolders, with their respective resulting tree files. Files associated with MrBayes analysis of the 1st and 2nd positions and the analysis of the 3rd positions are placed in the subfolders 1st_and_2nd_positions_only and 3rd_positions_only, respectively. The 18Splastid_combined subfolder contains the MrBayes analysis materials (alignment and consensus tree) for the analysis including nucleotide plastid data as well as 18S nucleotide data. Documentation, trees and scripts used to create Fig. 3 are included in the “Figure3” subfolder, and documentation for and full results of Treespace analyses are in the “Treespace” subfolder. The results of the AU topology tests are included in a Word document. [file peerj-07-6899-s008.zip › supplementary_alignments_trees/nexus/petB.nex]

#nexus

begin data;
  dimensions ntax=68 nchar=699;
  format datatype=dna gap=- missing=?;
  matrix
                                 [----+----|----+----|----+----|----+----|----+----|----+----|----+----|----+----|----+----|----+-100|----+----|----+----|----+----|----+----|----+----|----+----|----+----|----+----|----+----|----+-200|----+----|----+----|----+----|----+----|----+----|----+----|----+----|----+----|----+----|----+-300|----+----|----+----|----+----|----+----|----+----|----+----|----+----|----+----|----+----|----+-400|----+----|----+----|----+----|----+----|----+----|----+----|----+----|----+----|----+----|----+-500|----+----|----+----|----+----|----+----|----+----|----+----|----+----|----+----|----+----|----+-600|----+----|----+----|----+----|----+----|----+----|----+----|----+----|----+----|----+----|----+-700|----+----|----+----|----+----|----+----|----+----|----+----|----+----|----+----|----+----|----+-800|----+----|----+----|----+----|----+----|----+----|----+----|----+----|----+----|----+----|----+-900|----+----|----+----|----+----|----+----|----+----|----+----|----+----|----+----|----+----|----+1000|----+----|----+----|----+----|----+----|----+----|----+----|----+----|----+----|----+----|----+1100|----+----|----+----|----+----|----+----|----+----|----+----|----+----|----+----|----+----|----+1200|----+----|----+----|----+----|----+----|----+----|----+----|----+----|----+----|----+----|----+1300|----+----|----+----|----+----|----+----|----+----|----+----|----+----|----+----|----+----|----+1400|----+----|----+----|----+----|----+----|----+----|----+----|----+----|----+----|----+----|----+1500|----+----|----+----|----+----|----+----]
                                 [***************************************************---------------------------------------------------------------------------------------------------------------------------------------------------------------------------------------------------------------------------------------------------------------------------------------------------------------------------------------------------------------------------------------------------------------------------------------------------------------------------------------------------------------------------------------------------------------------------------------------------------------------------------------------------------------------***]
                   Ankyra_judayi  ---------------------------------------------------ATGAGTAAAGTTTATGACTGGTTTGAAGAACGTTTAGAAATTCAAGCAATTGCAGATGATATTTCAAGTAAGTATGTACCACCACATGTAAATATTTTTTATTGTTTAGGTGGTATTACATTTACTTGTTTTCTTGTGCAAGTTGCTACAGGTTTTGCAATGACATTCTATTACCGACCAACTGTAGCAGAAGCGTTTGCTTCAGTTGAATATATTATGACAGAAGTTAATTTTGGATGGTTAATCAGATCAATTCACCGTTGGTCTGCTTCAATGATGGTACTTATGATGGTTTTACATGTTTGTCGTGTTTATTTAACTGGTGGATTCAAAAGACCACGTGAATTAACTTGGGTTACAGGTGTTATTATGGCAGTTTGTACTGTATCATTTGGTGTAACAGGTTACTCTTTACCTTGGGACCAAATTGGTTACTGGGCGGTTAAAATTGTTACAGGTGTACCTGAAGCAATTCCAGGAGTTGGTAGTGCGCTTGTAGAACTATTACGAGGTGGTGTGGGTGTAGGACAATCTACTTTAACTCGTTTTTATAGTTTACATACTTTTGTTCTTCCATTATTAACTGCTGTTTTCATGCTTATGCACTTCTTAATGATTAGAAAACAAGGTATTTCTGGACCTCTATAA
          Atractomorpha_echinata  ---------------------------------------------------ATGAGTAAAGTTTATGACTGGTTTGAAGAACGTTTAGAAATTCAATCAATTGCTGATGATATTTCAAGTAAATATGTACCACCTCATGTAAATATTTTTTATTGTTTAGGTGGTATTACATTTACTTGTTTCTTAGTACAGGTTGCTACAGGGTTTGCAATGACATTTTATTATCGACCAACAGTAGCAGAAGCTTTTGCTTCTGTTGAATATATTATGACAGAAGTTAATTTTGGATGGTTAATTCGATCAATTCATCGTTGGTCTGCATCAATGATGGTACTTATGATGATTTTACACGTTTGTCGAGTTTATTTAACTGGTGGTTTTAAAAAACCACGTGAATTAACTTGGGTTACAGGTGTTATTATGGCAGTATGTACTGTATCTTTTGGTGTAACGGGCTATTCATTACCTTGGGACCAAATTGGGTACTGGGCTGTTAAAATTGTTACTGGTGTACCAGAAGCTATTCCAGTAGTAGGTAGTGCACTTGTAGAGTTATTACGAGGTGGTGTAGGTGTAGGCCAAGCAACTTTAACTCGTTTCTACAGTTTACATACTTTCGTTCTTCCTCTATTAACAGCTGTTTTCATGCTTATGCACTTTTTAATGATCAGAAAACAAGGTATTTCTGGTCCACTATAA
        Borodinellopsis_texensis  ---------------------------------------------------ATGAGTAAAGTTTATGATTGGTTTGAAGAACGTCTTGAAATTCAAGCAATTGCTGATGACATTTCAAGTAAATATGTCCCGCCGCATGTAAATATCTTTTACTGTCTAGGAGGTATTACTTTTACTTGTTTCCTTGTTCAAGTTGCTACAGGGTTTGCAATGACTTTTTATTATCGACCTACAGTAGCTGAAGCTTTTGCTTCAGTTCAATACATTATGACAGATGTAAATTTTGGTTGGTTAATTCGTTCAATACACCGTTGGTCTGCAAGTATGATGGTTCTAATGATGGTTCTACATGTTTTCCGTGTTTATTTAACAGGTGGTTTTAAAAGACCTAGAGAATTAACATGGGTGACAGGTGTAATTATGGCCGTATGTACCGTTTCTTTTGGTGTAACTGGATACTCTTTACCGTGGGACCAAATTGGATATTGGGCCGTTAAAATTGTAACAGGTGTACCTGAAGCAATTCCTGTAGTAGGGGCACCTCTTGTTGAATTATTACGTGGAGGTGTTGGGGTAGGACAATCTACTTTAACACGTTTCTATAGTTTACATACTTTTGTTTTACCTTTACTAACTGCTGTATTTATGTTAATGCACTTCTTAATGATTAGAAAACAAGGGATTTCAGGTCCTCTATAA
            Bracteacoccus_aerius  ---------------------------------------------------ATGAGTAAAATTTATGACTGGTTCGAAGAGCGTTTAGAAATTCAATCTATTGCAGACGATATTACTAGTAAGTATGTTCCGCCACATGTTAATATTTTTTATTGTCTAGGTGGTATTACTTTTACTTGTTTTCTTGTTCAAGTCGCAACTGGCTTTGCTATGACTTTCTATTATCGCCCAACTGTTGCGGAAGCTTTTGCTTCAGTTCAATATATTATGACAGAAGTAAATTTTGGATGGTTAATTCGTTCAATCCATCGCTGGTCAGCTAGTATGATGGTATTGATGATGATTTTACACGTTTTCCGCGTATATTTAACGGGTGGTTTCAAAAAACCAAGAGAAAGTACTTGGGTTACAGGTGTTATTATGGCAGTTTGTACAGTTTCTTTTGGTGTAACAGGTTATTCATTACCTTGGGACCAAATTGGTTATTGGGCTGTTAAAATCGTAACAGGTGTGCCTGAAGCTATTCCAGTAGTTGGTTCACCTCTAGTAGAACTATTACGTGGTGGTGTAGGTGTAGGACAAGCTACTTTAACGCGTTTCTATAGTTTACACACTTTTGTATTACCTTTATTAACTGCAGTATTTATGCTAATGCACTTCTTAATGATCAGAAAACAGGGTATTTCTGGACCGCTATAG
         Bracteacoccus_giganteus  ---------------------------------------------------ATGAGTAAAATTTATGACTGGTTTGAAGAACGTTTAGAAATTCAATCTATTGCAGATGATATTACTAGTAAATACGTACCACCGCATGTAAACATCTTTTACTGTCTGGGTGGTATTACTTTTACTTGTTTTTTAGTACAAGTAGCGACTGGTTTTGCTATGACTTTCTATTATCGCCCGACTGTCGCTGAAGCTTTTGCTTCTGTTCAATATATCATGACAGAAGTGAATTTTGGATGGTTAATTCGTTCTATTCACCGTTGGTCAGCTAGTATGATGGTATTGATGATGATTTTACACGTTTTCCGTGTATATTTAACGGGAGGTTTTAAAAAACCACGAGAAAGCACTTGGGTTACTGGTGTTATTATGGCCGTTTGTACTGTTTCTTTCGGTGTTACAGGGTATTCATTACCTTGGGACCAGATCGGTTACTGGGCCGTTAAAATCGTAACAGGTGTACCTGAAGCTATTCCAGTGGTTGGTTCGCCTTTAGTAGAATTATTACGTGGTGGTGTAGGTGTAGGACAATCTACTTTGACGCGTTTCTATAGTTTACACACTTTCGTATTACCTTTATTAACTGCAGTATTTATGTTGATGCATTTCTTAATGATCAGAAAACAAGGGATTTCTGGACCTCTATAA
             Bracteacoccus_minor  ---------------------------------------------------ATGAGTAAAATTTATGATTGGTTTGAAGAGCGTTTAGAAATTCAATCTATTGCAGACGACATTACTAGTAAATACGTACCACCCCACGTTAATATTTTTTATTGTCTAGGTGGTATTACTTTTACTTGCTTTTTAGTACAAGTAGCGACTGGTTTTGCTATGACTTTTTATTACCGTCCGACTGTCGCTGAAGCTTTTGCTTCAGTTCAATATATCATGACAGAAGTGAATTTTGGATGGTTAATTCGTTCGATTCACCGTTGGTCAGCTAGTATGATGGTATTAATGATGATTTTACACGTTTTCCGCGTGTATTTAACAGGTGGTTTTAAAAAACCACGAGAAAGTACTTGGGTTACTGGTGTTATTATGGCAGTTTGTACTGTTTCATTCGGTGTAACGGGATATTCATTACCTTGGGACCAAATTGGTTATTGGGCCGTTAAAATCGTAACAGGTGTACCTGAAGCTATTCCAGTAGTTGGATCACCTTTAGTAGAATTATTACGTGGTGGCGTAGGCGTAGGACAAGCCACTTTAACACGTTTCTATAGTTTACACACTTTCGTATTACCTTTATTAACTGCAGTATTTATGTTAATGCATTTCTTAATGATTAGAAAACAAGGGATTTCTGGACCTCTATAG
           Carteria_cerasiformis  ---------------------------------------------------ATGAGTAAAGTTTATGATTGGTTTGAAGAACGTTTAGAAATTCAATCAATAGCAGATGATATTACAAGTAAATATGTACCACCCCATGTTAATATTTTTTATTGTTTAGGAGGGATTACTTTTACTTGTTTTTTAGTTCAAGTAGCTACTGGTTTTGCTATGACATTCTATTATCGCCCTACAGTTGCTGAAGCTTTTGCTTCTGTTCAATATTTAATGACAGACGTAAATTTTGGGTGGCTTATTCGTTCGATTCATAGATGGTCAGCTAGTATGATGGTTTTAATGATGATTTTACATGTTTTCCGTGTTTATTTAACGGGTGGCTTTAAAAGACCTCGTGAATTAACATGGGTGAGTGGTGTTATTATGGCTGTTTGTACTGTTTCTTTTGGTGTAACTGGGTATTCTTTACCATGGGATCAGATTGGTTATTGGGCCGTAAAAATCGTAACAGGTGTTCCTGAAGCTATCCCAGTAGTAGGAGGACCATTAGTAGAATTATTACGTGGTGGTGTTGGCGTTGGACAAGCAACATTAACTCGTTTTTATTCTTTACATACTTTTGTATTACCTTTATTAACAGCTGTTTTTATGTTAGCTCATTTTTTAATGATTAGAAAACAAGGAATTTCTGGTCCTTTATAA
              Carteria_crucifera  ------------------ATGGCAATAAAAAAAATTTTAAAGAGGATCGTTATGAGTAAAGTGTATGATTGGTTTGAAGAACGTTTAGAAATACAATCTATAGCTGATGATATTACAAGCAAATATGTCCCACCACACGTTAATATTTTTTACTGTTTAGGTGGTATTACTTTTACTTGTTTTCTAGTACAGGTAGCTACTGGGTTTGCAATGACTTTTTACTATAGACCAACAGTAGCAGAAGCGTTTGCTTCTGTTCAATATTTAATGACAGATGTTAACTTTGGTTGGTTAATTCGTTCGATTCATCGTTGGTCTGCCAGTATGATGGTATTAATGATGATTTTACACGTTTTCCGCGTTTATTTAACAGGTGGATTTAAAAGACCGCGTGAGCTTACTTGGGTAAGTGGCGTTATTATGGCGGTTTGTACAGTATCATTTGGTGTTACAGGTTATTCATTACCTTGGGACCAAGTCGGATATTGGGCTGTTAAAATTGTAACAGGAGTTCCTGAAGCAATTCCTGTAGTAGGTGGCCCTTTAGTGGAACTTTTAAGAGGTGGTGTAGGAGTTGGTCAAGCAACATTAACTAGATTCTATTCTTTACATACTTTTGTTCTTCCATTACTTACTGCTGTGTTTATGCTAGCTCATTTCTTAATGATTAGAAAACAAGGTATTTCAGGTCCTCTATAA
             Carteria_sp_SAG_8_5  ATGCAACAATGCTTAATGGTCATGTCAAAAATAAAAAATACAAATCTTTTTATGAGTAAAATTTATGATTGGTTTGAAGAGCGTCTTGAAATTCAAGCAATTGCCGACGATATTTCTAGTAAATACGTTCCGCCACACGTTAACATCTTTTACTGTATCGGTGGTATTACATTCACTTGTTTCTTAGTACAAGTAGCAACAGGTTTTGCAATGACTTTCTACTATCGCCCAACTGTAGCTGAAGCTTTTGCATCTGTACAATATCTTATGACAGACGTGAATTTTGGATGGTTAATTCGTTCAATTCACCGTTGGTCTGCTAGTATGATGGTTCTTATGATGATTTTACACGTTTTCCGTGTTTATTTAACAGGTGGATTCAAAAAACCTAGAGAATTAACTTGGGTAACTGGTGTAATCATGGCTGTTTGTACTGTTTCTTTTGGTGTTACAGGGTATTCATTACCATGGGACCAAGTAGGTTACTGGGCTGTTAAAATTGTAACAGGTGTACCTGAAGCAATTCCAGTTGTAGGTGGACCACTAGTTGAATTACTTCGTGGTGGTGTTGGTGTTGGTCAAGCAACATTAACACGTTTCTATAGTTTACACACTTTTGTATTACCATTATTAACAGCTGTATTTATGTTAATGCACTTCTTAATGATTCGTAAACAAGGGATTTCAGGTCCTCTATAA
        Chaetopeltis_orbicularis  ---------------------------------------------------ATGAGCAAAGTTTATGATTGGTTTGATGAACGTTTAGAACTTCAAGCTATTGCTGATGATATTTCAAGTAAATATGTTCCACCACATGTGAATATTTTTTACTGTCTTGGTGGTATTACATTTACTTGTTTCCTTGTTCAAGTAGCAACAGGATTTGCTATGACTTTCTACTACCGTCCAACAGTAGCAGAAGCATTTGTTTCAGTACAATACATTATGACTGATGTAAATTTTGGTTGGTTAATCCGTTCAATTCACCGTTGGTCAGCTAGTATGATGGTTCTTTCAATGATTTTACACGTTTTCCGTGTTTACTTAACAGGTGGTTTTAAAAGACCTCGTGAGTTAACATGGTCAACAGGTGTTATTATGGCGGTTTGCACAGTATCATTTGGCGTAACTGGTTACTCGCTTCCTTGGGATCAGGTTGGTTATTGGGCTGTGAAAATCGTAACTGGTGTACCTGATGCTATTCCTGTTGTTGGGCCAACTATTGTAGAACTTCTTCGTGGTAGTGTAGGCGTAGGTCAAGCAACATTAACACGTTTCTATAGTCTTCACACATTTGTACTTCCACTTTTAACAGCAGTATTTATGTTGATGCACTTCTTAATGATCCGTAAACAAGGTATTTCAGGTCCACTTTAA
       Characiochloris_acuminata  ---------------------------------------------------ATGAGTAAAATTTATGATTGGTTTGAAGAACGTTTAGAAATTCAAGCAATTGCTGATGATATTACAAGTAAATATGTTCCACCTCACGTGAATATTTTCTATTGTATTGGTGGTATTACGTTTACATGTTTCCTTGTTCAAGTAGCAACTGGTTTTGCTATGACTTTTTATTATCGTCCTACTGTAGCAGAAGCTTTTGCTTCTGTACAATATATTATGACTGATGTAAACTTTGGTTGGTTAATTCGTTCAATTCACCGTTGGTCAGCTAGTATGATGGTACTAATGATGATTTTACACGTATTCCGAGTATATTTAACAGGTGGTTTTAAACGTCCACGTGAATTAACATGGGTTACTGGTGTTATTATGGCCGTTTGTACTGTATCGTTCGGTGTAACAGGATATTCTTTACCATGGGATCAGATTGGATACTGGGCTGTTAAAATTGTAACTGGGGTTCCTGAAGCTATTCCAGTTGTTGGTGGTCCTCTAGTAGAACTATTACGTGGTGGTGTTGGTGTTGGTCAAGCAACTTTAACACGTTTTTATAGTTTACATACTTTCGTTTTACCTTTATTAACAGCTGTGTTTATGTTAATGCACTTCTTAATGATTCGTAAACAAGGTATTTCAGGTCCTCTTTAA
         Chlamydomonas_applanata  ---------------------------------------------------ATGAGTAAAATTTACGATTGGTTCGAAGAACGTTTAGAAATCCAAGCAATTGCGGATGATATTACAAGTAAATATGTTCCACCACATGTAAACATTTTCTACTGTATCGGTGGTATTACATTTACATGTTTCTTAGTTCAAGTAGCAACAGGTTTCGCTATGACTTTCTACTACCGTCCAACTGTAGCAGAAGCTTTTGCATCTGTTCAGTACTTAATGACAGACGTTAACTTTGGTTGGTTAATCCGTTCAATTCACCGTTGGTCAGCTAGTATGATGGTATTAATGATGGTTTTACACGTATTCCGTGTATACTTAACAGGTGGTTTCAAACGTCCTCGTGAGTTAACATGGGTAACAGGTGTTATTATGGCGGTATGTACTGTATCATTCGGTGTTACAGGTTACTCATTACCATGGGACCAAGTAGGTTACTGGGCTGTTAAAATTGTAACAGGTGTACCAGAAGCTATCCCAGGTATTGGTGGTCCATTAGTTGAATTATTACGTGGTGGTGTAGGTGTAGGCCAAGCAACATTAACACGTTTCTACAGTTTACATACATTTGTTTTACCTTTATTAACAGCTGTATTTATGTTAATGCACTTCTTAATGATTCGTAAACAAGGTATTTCAGGTCCTCTATAA
           Chlamydomonas_nivalis  ---------------------------------------------------ATGAGTAAAGTTTACGACTGGTTTGAAGAACGTTTAGAAATTCAATCAATTGCTGATGATATTAGTAGTAAATATGTTCCACCGCATGTTAATATTTTTTATTGTTTAGGTGGCATTACTTTTACGTGTTTTTTAGTTCAAGTTGCAACAGGCTTTGCTATGACTTTTTATTATAGACCAACCGTAGCAGAAGCTTTTGCATCTGTTCAATATATAATGACTGATGTTAATTTTGGTTGGTTAATTCGATCTATTCATCGTTGGTCAGCAAGCATGATGGTTTTAATGATGATTTTACATGTTTTCCGTGTTTACTTAACTGGTGGTTTTAAAAAACCACGTGAGTTAACATGGGTAAGTGGGGTTATTATGGCTGTATGTACGGTTTCTTTTGGGGTAACAGGTTATTCATTACCTTGGGACCAAATTGGATATTGGGCTGTTAAAATTGTTACAGGTGTTCCTGAAGCTATTCCTGTTATTGGTGGGCCTTTAGTAGAACTATTAAGAGGTGGTGTTGGCGTTGGCCAAAGTACATTAACGCGTTTTTATAGTCTTCATACTTTTGTATTACCATTAGCAACTGCTGCTTTTATGTTAATGCATTTCTTAATGATCAGAAAACAAGGTATTTCAGGACCACTATAA
          Chlamydomonas_peterfii  ---------------------------------------------------ATGAGTAAAGTTTATGATTGGTTTGAAGAACGTTTAGAAATTCAATCGATTGCAGATGATATCACTAGTAAATACGTTCCTCCACATGTTAATATTTTCTATTGTATTGGTGGTATTACATTCACTTGTTTCTTAGTTCAAGTAGCAACTGGTTTTGCTATGACATTCTACTACCGTCCAACAGTAGCAGAAGCTTTTGCATCTGTTGAATACATTATGACAGATGTTAACTTCGGTTGGTTAATTCGTTCAATCCACCGTTGGTCAGCTAGTATGATGGTATTAATGATGGTATTACACGTATTCCGTGTATACTTAACAGGTGGTTTCAAACGTCCTCGTGAGCTTACATGGGTAACAGGTGTTATTATGGCGGTATGTACAGTTTCTTTTGGTGTTACAGGTTATTCTTTACCGTGGGACCAAATTGGTTATTGGGCTGTTAAAATTGTAACTGGTGTACCTGATGCTATTCCTGTAATCGGTGCTCCTTTAGTAGAGTTATTACGTGGTGGTGTTGGTGTTGGTCAAGCCACTTTAACTCGTTTTTACAGTTTACATACATTTGTTTTACCATTATTAACAGCTGTATTTATGTTAATGCACTTCTTAATGATTCGTAAACAAGGTATTTCAGGTCCTCTATAA
       Chlamydomonas_reinhardtii  ---------------------------------------------------ATGAGTAAAGTATACGATTGGTTTGAAGAACGTTTAGAAATTCAAGCAATTGCTGATGATATTACAAGTAAATATGTTCCACCACACGTAAATATTTTCTACTGTATTGGTGGTATTACTTTTACATGTTTCCTTGTGCAAGTAGCTACTGGTTTTGCTATGACTTTCTACTACCGTCCAACAGTAGCAGAAGCTTTCGCATCAGTACAATACATTATGACTGATGTTAACTTTGGTTGGTTAATTCGTTCAATTCACCGTTGGTCAGCTAGTATGATGGTTCTTATGATGGTTTTACACGTTTTCCGTGTATATTTAACAGGTGGTTTCAAACGTCCACGTGAATTAACATGGGTTACAGGTGTAATCATGGCTGTATGTACAGTTTCTTTTGGTGTAACAGGTTATTCATTACCATGGGACCAAGTTGGTTACTGGGCGGTTAAAATTGTAACAGGTGTTCCTGATGCAATCCCAGGTGTTGGTGGTTTCATTGTTGAGTTATTACGTGGTGGTGTTGGTGTTGGTCAAGCAACTTTAACACGTTTCTACAGTTTACACACTTTCGTATTACCACTTTTAACAGCTGTTTTCATGTTAATGCACTTCTTAATGATTCGTAAACAAGGTATTTCAGGTCCTCTATAA
           Chlorococcum_tatrense  ---------------------------------------------------ATGAGTAAAATTTATGATTGGTTTGAAGAACGTTTAGAAATTCAATCTATTGCTGATGATATTACAAGTAAATATGTACCTCCACACGTAAATATTTTTTACTGTCTTGGTGGTATTACATTTACTTGTTTCTTAGTACAAGTTGCTACAGGTTTTGCAATGACTTTCTATTACAGACCTACTGTAGCTGAAGCTTTTGCATCTGTACAGTACTTAATGACTGATGTTAATTTTGGTTGGTTAATTCGCTCAATTCACCGTTGGTCAGCTAGTATGATGGTATTAATGATGATTTTACACGTATTCCGTGTTTATTTAACTGGTGGTTTTAAACGACCTAGAGAATTAACGTGGGTTAGTGGAGTTATCATGGCAGTATGTACAGTATCTTTTGGTGTAACAGGATATTCACTTCCATGGGACCAAGTAGGGTATTGGGCTGTAAAAATTGTTACTGGTGTACCAGAAGCTATTCCTGTAGTTGGTGGTCCTTTAGTTGAATTATTACGTGGTGGTGTTGGTGTTGGTCAATCAACACTTACTCGTTTCTATAGTTTACACACTTTTGTTCTACCTCTTTTAACTGCTGTTTTCATGTTAGCACACTTCTTAATGATTAGAAAACAGGGTATTTCAGGTCCACTATAA
         Chlorogonium_capillatum  ---------------------------------------------------ATGAGTAAAATTTACGATTGGTTCGAAGAACGTTTAGAAATTCAAGCTATTGCAGATGATATTTCAAGTAAATACGTTCCACCTCATGTAAACATTTTCTACTGTATTGGTGGTATTACATTTACATGTTTTTTAGTTCAAGTTGCAACTGGTTTTGCCATGACTTTCTACTATCGTCCAACAGTAGCAGAAGCATTTGCATCAGTTCAGTATTTAATGACTGATGTAAATTTTGGTTGGTTAATTCGTTCAATCCACCGTTGGTCAGCAAGTATGATGGTTCTTATGATGATTCTACACGTATTCCGTGTATACTTAACAGGAGGTTTCAAACGTCCTCGTGAATTAACATGGGTAACTGGAGTAATTATGGCTGTTTGTACAGTATCTTTTGGTGTTACTGGTTATTCATTACCTTGGGACCAAATCGGTTACTGGGCTGTTAAAATTGTAACAGGTGTACCTGAAGCTATTCCTGTTATTGGTGGTCCATTAGTAGAACTTTTACGTGGCGGTGTAGGTGTTGGTCAAGCAACATTAACACGCTTCTACAGTTTACACACATTTGTATTACCTTTATTAACAGCTGTATTCATGTTAATGCACTTCTTAATGATTCGTAAACAAGGTATTAGTGGTCCTCTATAA
           Chloromonas_perforata  ---------------------------------------------------ATGAGTAAAATTTATGATTGGTTTGAAGAACGTTTAGAAATTCAATCTATTGCTGATGATATTACAAGTAAATATGTACCTCCACATGTAAATATTTTTTACTGTCTTGGTGGTATTACATTTACTTGTTTCTTAGTACAAGTTGCTACAGGTTTTGCAATGACTTTCTATTACAGACCTACTGTAGCTGAAGCTTTTGCATCTGTACAGTACTTAATGACTGATGTAAATTTTGGTTGGTTAATTCGCTCAATTCACCGCTGGTCAGCTAGTATGATGGTATTAATGATGATTTTACACGTATTCCGTGTTTATTTAACTGGTGGTTTTAAACGACCTAGAGAATTAACATGGGTTAGTGGAGTTATCATGGCAGTATGTACAGTATCTTTTGGTGTAACAGGGTATTCACTTCCATGGGACCAAATTGGATATTGGGCTGTAAAAATTGTTACTGGTGTACCAGAAGCTATTCCTGTAGTTGGGGGTCCTTTAGTTGAATTATTACGTGGTGGTGTTGGTGTTGGTCAATCAACACTTACACGTTTCTATAGTTTACATACATTTGTTCTACCTCTTTTAACTGCTGTTTTCATGTTAGCACACTTCTTAATGATTAGAAAACAGGGTATTTCAGGTCCACTATAA
             Chloromonas_radiata  ---------------ATGGTCATGTCACAAATTTTAAGTTTTAACTTTTTTATGAGTAAAGTTTACGACTGGTTTGAAGAACGTCTAGAGATTCAATCGATTGCTGATGATATAAGCAGTAAATATGTTCCACCTCACGTTAACATTTTTTATTGTCTAGGTGGAATTACATTTACTTGTTTTTTAGTACAAGTTGCAACAGGATTTGCAATGACTTTTTATTATAGACCAACAGTAGCCGAAGCTTTTGCTTCAGTTCAATACATTATGACTGACGTAAACTTTGGCTGGCTAATTAGATCGATTCACCGTTGGTCGGCTAGTATGATGGTTCTAATGATGGTCCTGCATGTTTTCCGTGTTTATTTAACAGGTGGGTTTAAAAAACCACGTGAATTAACATGGGTAAGTGGAGTTATTATGGCTGTTTGTACAGTTTCATTCGGTGTAACTGGCTACTCATTACCTTGGGATCAGGTAGGTTATTGGGCAGTTAAAATTGTTACAGGGGTACCTGAGGCGTTACCGGTAATTGGTAGTCCTTTAGTAGAACTTCTACGAGGGGGTGTTGGTGTTGGTCAGTCTACATTAACACGTTTTTACAGTTTACATACTTTTGTATTACCCTTAGCTACGGCTGCTTTTATGCTTATGCATTTCTTAATGATTAGAAAACAAGGTATTTCAGGACCTCTATAA
               Chloromonas_rosae  ---------------------------------------------------ATGAGTAAAGTTTACGACTGGTTTGAAGAACGTTTAGAAATTCAATCAATTGCTGATGATATTAGCAGTAAATATGTTCCACCGCATGTTAATATTTTTTATTGTTTAGGTGGCATTACCTTTACATGTTTTTTAGTTCAAGTGGCAACAGGCTTTGCAATGACTTTTTATTATAGACCAACAGTAGCAGAAGCTTTTGCTTCTGTTCAATATATAATGACAGATGTGAATTTTGGTTGGTTAATTCGCTCTATTCATCGTTGGTCGGCAAGCATGATGGTTTTAATGATGATTTTACATGTTTTCCGTGTTTACTTAACTGGTGGTTTTAAAAAACCACGTGAGTTAACATGGGTTAGTGGGGTTATTATGGCTGTCTGTACTGTTTCTTTCGGTGTAACAGGCTATTCATTACCTTGGGACCAAATCGGATATTGGGCTGTTAAAATTGTTACAGGTGTTCCTGAAGCTATTCCTGTTATTGGTGGCCCTTTAGTAGAATTATTAAGAGGTGGTGTTGGCGTTGGCCAAAGTACATTAACGCGTTTTTATAGTCTTCATACTTTTGTCTTACCATTAGCTACAGCTGCTTTTATGTTAATGCATTTCTTAATGATCAGAAAACAAGGTATTTCAGGACCACTATAA
         Chlorosarcinopsis_eremi  ---------------------------------------------------ATGAGTAAAATTTATGATTGGTTCGAAGAACGTTTAGAAATTCAATCAATTGCTGACGATATTACAAGTAAATACGTTCCACCACATGTAAACATTTTCTACTGTATTGGTGGTATTACATTCACTTGTTTCTTAGTACAAGTTGCTACTGGTTTCGCAATGACATTCTACTACCGTCCTACTGTAGCTGAAGCTTTTGCTTCTGTACAATACTTAATGACAGACGTTAACTTTGGTTGGTTAATCCGTTCAATCCACCGTTGGTCAGCTAGTATGATGGTACTTATGATGATTCTACACGTTTTCCGTGTATACCTTACAGGTGGTTTCAAACGTCCACGTGAGTTAACATGGGTTACTGGTGTTATTATGGCTGTTTGTACAGTTTCATTTGGTGTAACTGGTTACTCATTACCTTGGGACCAAGTAGGTTACTGGGCTGTTAAAATCGTAACTGGTGTACCAGAAGCAATCCCTGGTATCGGTGGTCCTTTAGTTGAATTACTACGTGGTGGTGTTGGTGTAGGTCAAGCAACTTTAACACGTTTCTACAGCTTACACACATTCGTTTTACCTTTATTAACTGCTGTATTTATGCTTATGCACTTCTTAATGATCCGTAAGCAAGGTATTTCAGGTCCTCTATAA
          Chlorotetraedron_incus  ---------------------------------------------------ATGAGTAAAGTTTATGATTGGTTTGAAGAACGTTTAGAAATTCAATCGATTGCTGACGATATCACAAGTAAATATGTACCACCACATGTAAATATTTTTTACTGTTTAGGTGGAATCACTTTTACTTGTTTCTTAGTACAAGTAGCTACAGGTTTTGCTATGACTTTTTATTACCGCCCTACTGTTGCTGAAGCTTTTGCTTCTGTTCAATATTTAATGACAGAAGTAAACTTTGGTTGGTTAATTCGTTCAATTCACCGTTGGTCTGCTAGTATGATGGTATTAATGATGATTTTACACGTTTGCCGTGTATATTTAACTGGTGGATTTAAAAAACCAAGAGAATCTACTTGGGTAAGTGGTGTAATTATGGCAGTTTGTACAGTATCATTTGGTGTAACAGGTTACTCTTTACCTTGGGACCAAGTAGGTTATTGGGCTGTAAAAATTGTAACAGGTGTTCCTGAAGTTATTCCTTATGTAGGTGGTCCTTTAGTTGAACTTTTAAGAGGTGGAGTTGGTGTTGGACAATCAACACTTACACGTTTCTATAGTTTACATACTTTCTTATTACCATTAATTACTGCTGTGTTCATGTTAGCACACTTCTTAATGATTCGTAAACAAGGTATTTCTGGACCTCTATAA
      Chromochloris_zofingiensis  ---------------------------------------------------ATGAGTAAAATTTATGACTGGTTTGAAGAACGTCTAGAAATCCAATCTATTGCAGACGATATTACTAGTAAATATGTACCGCCACATGTAAATATTTTTTATTGTTTGGGTGGTATTACTTTTACTTGTTTTCTTGTTCAAGTTGCCACTGGATTTGCAATGACTTTTTACTACCGACCAACTGTAGCTGAAGCTTTTGCTTCTGTACAATATATTATGACAGAGGTAAATTTTGGTTGGCTTATTCGTTCTATTCACCGTTGGTCTGCTAGTATGATGGTATTAATGATGATTTTACACGTATTCCGTGTTTACTTAACAGGAGGTTTTAAAAAACCGAGAGAATCTACTTGGGTAACAGGTGTAATCATGGCTGTATGTACAGTATCATTTGGTGTAACAGGATATTCATTACCATATGACCAAATTGGTTACTGGGCTGTAAAAATTGTTACAGGTGTTCCTGAAGCCATCCCAGTAATTGGTGATTCTTTAGTACAATTATTACGTGGAGGTGTTGGTGTAGGACAAGCTACATTAACACGTTTTTATAGTTTACATACTTTTGTTTTACCATTATTAACAGCAGTATTTATGTTAATGCATTTTTTAATGATTAGAAAACAAGGGATTTCAGGTCCTCTATAA
         Cylindrocapsa_geminella  ---------------------------------------------------ATGAGTAAAGTTTATGATTGGTTTGAAGAACGTTTAGAGATTCAATCAATAGCAGATGATATTACAAGTAAATATGTTCCTCCACATGTAAACATCTTTTATTGCTTAGGAGGTATTACATTTACGTGTTTCTTAGTACAAGTGGCAACAGGATTTGCAATGACATTTTATTATAGGCCAACAGTTGCTGAAGCATTTGTTTCTGTACAGTATATAATGACTGAAGTCAACTTTGGTTGGTTAATCCGTTCTATTCATAGATGGTCTGCTAGTATGATGGTATTAATGATGATTTTACACGTTTTCCGTGTCTATCTTACTGGTGGATTCAAAAATCCTAGAGAATTGACTTGGGTTACTGGTGTTATTATGGCTGTATGTACTGTTTCTTTTGGGGTAACAGGTTACTCGTTGCCTTGGGATCAAATCGGATATTGGGCTGTTAAAATTGTAACAGGAGTTCCAGAAGCTATTCCTGGCGTAGGATCTGTTTTAGTGGAATTATTACGAGGTGGGGTTGGTGTAGGTCAATCAACATTAACACGTTTTTATAGTTTACATACATTTGTATTACCCCTTTTAACTGCTGTATTTATGCTGATGCACTTTTTAATGATTCGTAAACAAGGAATCTCTGGTCCGCTCTAA
           Desmotetra_stigmatica  ---------------------------------------------------ATGAGCAAAGTATACGACTGGTTTGAAGAACGTTTAGAAATTCAATCTATTGCAGATGATATTAGTAGTAAGTATGTTCCTCCACATGTAAATATTTTTTACTGTTTAGGTGGGATTACATTTACTCTTTTCCTTGTTCAAGTAGCTACTGGATTTGCTATGACTTTTTATTATCGTCCTACTGTAGCAGAAGCTTTCGCGTCTGTTCAATATATTATGACAGATGTTAATTTTGGTTGGTTAATTAGATCAATCCACCGTTGGTCAGCTAGTATGATGGTTCTTATGATGGTTTTACACGTTTTCCGTGTATATTTAACTGGTGGTTTTAAACGACCAAGAGAGTTAACATGGACAACAGGTGTTATTATGGCTGTTTGTACAGTATCGTTTGGTGTAACAGGCTACTCATTACCATGGGATCAAATCGGTTATTGGGCGGTTAAAATTGTAACAGGAGTTCCTGAAGCAATTCCTGTAGTTGGAGGTCCTTTAGTTGAATTATTACGTGGTGGTGTAGGTGTAGGTCAATCGACGTTAACACGTTTTTATAGTTTACACACTTTCGTTTTACCTTTAGCAACAGCTGTTTTCATGCTAATGCATTTCTTAATGATTAGAAAACAAGGTATTTCAGGTCCTCTATAA
          Dictyochloris_fragrans  ---------------------------------------------------ATGAGTAAAGTTTATGATTGGTTTGAAGAACGTTTAGAAATTCAATCTATTGCTGATGATATTACTAGTAAATATGTACCACCTCATGTAAATATTTTTTATTGCTTAGGTGGTATTACATTTACTTGTTTTCTAGTACAAGTAGCTACTGGATTTGCTATGACATTTTATTATAGACCTACTGTAGCAGAAGCTTTTGCGTCTGTACAATATATTATGACTGAAGTAAATTTTGGTTGGTTAATTCGTTCTATCCATCGTTGGTCAGCAAGTATGATGGTTTTAATGATGATTTTACACGTTTTCCGTGTTTACTTAACAGGTGGGTTTAAAAGACCTCGTGAGTTAACATGGGTAACTGGTGTTATTATGGCTGTATGCACAGTTAGTTTCGGTGTTACAGGCTACTCTCTGCCATGGGATCAAATTGGCTATTGGGCAGTTAAGATTGTTACAGGTGTACCTGAAGCTATTCCAGTAGTAGGGTCTACTGTTGTAGAATTATTACGTGGAGGTGTTGGTGTAGGTCAAGCAACTTTAACAAGATTTTACAGTCTTCATACATTTGTATTACCTTTATTAACAGCAGTTTTTATGCTTATGCATTTTTTAATGATTAGAAAACAAGGTATTTCAGGACCACTTTAA
               Dunaliella_salina  ---------------------------------------------------ATGAGTAAAATTTACGATTGGTTCGAAGAACGTTTAGAAATTCAAGCAATTGCTGATGATATTACAAGTAAATATGTTCCACCTCATGTAAACATTTTCTACTGTCTTGGTGGTATTACATTTACTTGTTTCTTAGTTCAAGTAGCTACTGGTTTTGCAATGACTTTCTACTACCGACCAACTGTAGCAGAAGCTTTCGCTTCAGTACAGTATTTAATGACTGATGTTAACTTTGGATGGTTAATTCGTTCAATTCACCGTTGGTCAGCTAGTATGATGGTTTTAATGATGATTTTACACGTTTTCCGTGTTTACTTAACAGGTGGTTTCAAACGACCAAGAGAGCTGACATGGTTAAGTGGTGTTATTATGGCCGTTTGTACTGTTTCATTCGGTGTAACAGGTTACTCTTTACCTTGGGACCAAATAGGTTACTGGGCTGTTAAAATTGTAACAGGTGTTCCTGAAGCTATCCCTGTTATTGGTGGTCCTTTAGTAGAATTATTACGTGGTGGTGTTGGTGTTGGTCAATCAACATTAACACGTTTCTACAGTTTACACACATTTGTTTTACCATTATTAACAGCTGTTTTCATGTTAATGCACTTCTTAATGATTAGAAAACAAGGTATTTCAGGTCCTCTATAA
            Elakatothrix_viridis  ---------------------------------------------------ATGAGTAAAGTTTATGATTGGTTTGAAGAACGTTTAGAAATTCAATCAATTGCTGATGATATTACTAGCAAATATGTTCCACCACATGTTAACATTTTCTACTGTATAGGTGGAATTACATTTACTTGTTTTTTAGTTCAAGTAGCTACAGGTTTTGCTATGACTTTTTATTATAGACCTACAGTTGCAGAAGCTTTTGCTTCTGTACAATATATTATGACAGAAGTCAATTTTGGTTGGTTAATACGATCTATACATCGTTGGTCTGCAAGTATGATGGTATTAATGATGGTTTTACATGTTTGTAGGGTTTATTTAACAGGTGGTTTTAAAAGACCTCGTGAATTAACTTGGGTAACAGGAGTTATTATGGCTGTTTGTACTGTTTCTTTTGGTGTTACAGGTTATTCATTACCTTGGGATCAAATAGGTTATTGGGCTGTCAAAATTGTAACAGGTGTTCCAGAAGCTATTCCAGTTGTAGGATCTACTCTAGTTGAATTATTACGTGGAGGTGTTGGTGTTGGACAATCAACATTAACTAGATTTTATAGTTTACATACATTTGTTCTTCCGTTATTAACTGCTGTTTTTATGTTAATGCATTTTCTTATGATTCGAAAACAAGGGATTTCTGGACCTCTATAA
           Floydiella_terrestris  ---------------------------------------------------ATGAGTAAAGTTTATGATTGGTTCGAAGAACGTTTAGAAATTCAAGCAATTGCGGATGATATTTCGAGTAAATATGTACCACCACACGTAAACATTTTTTACTGTTTAGGTGGAATTACTTTTACTTGTTTTTTAGTTCAAGTAGCTACTGGTTTTGCAATGACTTTCTACTATCGTCCTACAGTTGCTGAAGCTTTCGCTTCTGTACAATACATCATGACGGACGTAAACTTCGGTTGGATTATTCGTTCAATTCACCGTTGGTCTGCTAGTATGATGGTTCTTTCTATGATTCTTCACGTTTTCCGTGTTTACCTTACAGGTGGTTTCAAACGTCCTCGTGAATTAACATGGTCAACAGGTGTAATTATGGCAGTTTGTACTGTATCATTTGGTGTAACAGGTTATTCTCTTCCTTGGGACCAAGTTGGTTACTGGGCTGTTAAAATTGTAACAGGTGTACCTGATGCAATTCCAGTAGTTGGACCAACAATTGTTGAACTTTTAAGAGGTGGTGTAGGCGTAGGTCAAGCTACACTGACACGTTTTTACAGTCTTCATACTTTTGTATTACCTTTATTAACAGCCGTTTTTATGCTTATGCATTTCTTAATGATTCGTAAACAAGGTATTTCTGGTCCTCTTTAA
         Follicularia_botryoides  ---------------------------------------------------ATGAGTAAAATTTACGACTGGTTTGAAGAACGTTTAGAAATTCAATCAATTGCAGATGATATTACAAGTAAGTACGTTCCACCTCATGTAAATATTTTCTACTGTTTAGGAGGAATTACATTCACATGTTTCTTAGTACAGGTAGCTACAGGATTTGCAATGACATTCTACTACCGTCCAACGGTAGCTGAAGCTTTTGCTTCCGTACAGTATTTAATGACTGAAGTAAACTTCGGTTGGTTAATTCGTTCTATTCACCGTTGGTCAGCAAGTATGATGGTTTTATCAATGATCCTACACGTATGTCGTGTTTACTTAACAGGAGGTTTCAAAAAACCTCGTGAAAGCACTTGGGTAACAGGTGTTATTATGGCTGTTTGTACAGTTTCATTTGGGGTTACTGGATATTCATTACCATGGGACCAAATTGGTTACTGGGCTGTGAAAATTGTAACTGGGGTTCCTGAAGCTATTCCAGTTGTTGGGCCGCCTCTAGTTGAATTATTACGAGGAGGGGTTGGTGTTGGACAAGCTACCTTAACTCGTTTCTACAGTTTACACACTTTTGTATTACCATTATTAACTGCAGTTTTTATGCTTATGCACTTCTTAATGATTCGTAAACAAGGTATTTCAGGACCTCTATAA
         Golenkinia_longispicula  ---------------------------------------------------ATGAGTAAAGTTTATGATTGGTTTGAAGAACGTTTGGAAATTCAAGCAATTGCAGATGATATTTCTAGCAAATACGTACCACCACACGTTAATATCTTCTATTGTATCGGTGGAATTACGTTTACTTGTTTCCTCGTACAAGTAGCTACTGGATTTGCCATGACATTCTATTATAGACCTACTGTTGCAGAAGCTTTTGCTTCTGTTCAATATATTATGACAGATGTTAATTTTGGTTGGTTGATTCGTTCTATTCACCGTTGGTCTGCCAGTATGATGGTTTTAATGATGATTTTGCATGTATGCCGTGTTTATTTAACTGGTGGTTTTAAAAGACCTCGTGAATTAACATGGATTACAGGTGTTATCATGGCCGTTTGCACAGTATCTTTCGGGGTAACAGGATATTCTCTACCTTGGGACCAAGTTGGATATTGGGCCGTGAAAATCGTAACTGGAGTTCCTGAGGCTATTCCGGTAGTAGGCTCTACATTAGTAGAGCTTCTTCGTGGAGGCGTTGGTGTTGGTCAAGCAACATTAACTCGTTTTTATAGTCTACATACTTTTGTATTACCTTTGTTAACAGCTGTATTTATGCTTATGCACTTTTTAATGATTCGTAAACAAGGAATTTCTGGACCTCTATAA
                Gonium_pectorale  ---------------------------------------------------ATGAGTAAAGTATACGATTGGTTCGAAGAACGCTTAGAAATTCAAGCAATTGCTGATGATATTTCAAGTAAATATGTACCACCACATGTTAATATTTTCTATTGTTTAGGTGGTATTACTTTTACATGTTTCCTTGTTCAAGTAGCAACTGGCTTTGCTATGACTTTCTATTATCGTCCTACTGTAGCAGAAGCTTTCGCTTCTGTACAATATATTATGACAGATGTTAATTTCGGTTGGTTAATTCGTTCTATTCACCGTTGGTCTGCTAGTATGATGGTTCTTATGATGATTTTACACGTTTTCCGTGTTTATTTAACAGGTGGTTTTAAAAAACCACGTGAAGCTACTTGGATTAGTGGTGTAATTATGGCTGTTTGTACTGTATCATTTGGTGTTACTGGTTATTCACTTCCATGGGACCAAGTAGGTTATTGGGCTGTTAAAATTGTAACAGGTGTTCCTGAAGCAATCCCAGGTGTAGGTAGTTTTGTTGTTGAATTATTACGTGGTGGTGTTGGTGTAGGTCAAAGCACACTAACTCGTTTTTACAGCTTACATACTTTTGTATTACCTCTTTTAACTGCTGTTTTCATGCTAATGCATTTCTTAATGATTAGAAAACAGGGTATTTCTGGTCCTCTATAA
         Haematococcus_lacustris  ---------------------------------------------------ATGAGTAAAATATACGATTGGTTTGAAGAACGTTTAGAAATACAATCTATAGCAGATGATATCTCAAGTAAATATGTACCACCTCATGTAAATATTTTTTACTGTTTAGGTGGTATTACTTTTACTTGTTTTTTAGTACAAGTAGCTACAGGTTTTGCTATGACTTTTTATTATCGTCCAACAGTAGCAGAAGCTTTTGCTTCTGTACAATACCTTATGACAGATGTTAATTTCGGGTGGTTAATACGTTCTATACATCGTTGGTCTGCAAGTATGATGGTACTTATGATGATCTTACATGTTTTCCGTGTTTACTTAACAGGTGGTTTTAAACGTCCACGTGAATTAACTTGGGTAACAGGTGTAATTATGGCAGTTTGTACTGTTTCTTTTGGTGTAACTGGTTATTCACTACCTTGGGACCAAATTGGTTATTGGGCGGTAAAAATTGTAACAGGTGTTCCAGAAGCAATTCCAGTAGTAGGAGGCCCTTTAGTAGAATTATTACGTGGTGGTGTTGGTGTAGGACAAGCAACATTAACACGTTTCTATAGTTTACATACATTTGTATTGCCATTAGCAACAGCTGTTTTCATGTTAATGCACTTTTTAATGATACGTAAACAAGGTATTTCTGGACCTCTATAA
              Hafniomonas_laevis  ---------------------------------------------------ATGAGTAAAGTATATGATTGGTTTGATGAGCGTTTAGAGCTTCAAGCAATTGCAGATGATATTTCTTCTAAATATGTTCCACCTCACGTTAACATTTTCTACTGTATTGGTGGTATTACATTTACTTGTTTCTTAGTGCAAGTAGCAACAGGTTTTGCTATGACATTCTATTATCGTCCAACTGTAGCTGAAGCTTTTGCATCCGTACAATACATCATGACTGATGTAAACTTTGGTTGGTTAATTCGTTCTATCCACCGTTGGTCTGCTAGTATGATGGTTTTAATGATGGTTTTACACGTTTGTCGTGTATACTTAACTGGTGGTTTCAAAAAACCACGTGAACTTACTTGGGTAAGTGGTGTTATTATGGCTGTTTGTACAGTATCTTTTGGTGTAACTGGTTACTCTTTACCATGGGACCAAATCGGTTACTGGGCGGTTAAAATTGTAACTGGTGTACCAGAAGCTATTCCAGTTGTAGGTGGTCCATTAGTTGAATTATTACGTGGTGGTGTAGGTGTAGGTCAATCAACATTAACTCGTTTCTATAGTTTACACACTTTCGTATTACCTTTATTAACTGCAGTATTTATGTTAATGCATTTCTTAATGATCCGTAAACAAGGTATTTCTGGTCCTTTATAA
            Hariotina_reticulata  ---------------------------------------------------ATGAGTAAAGTATATGATTGGTTTGAAGAACGTTTAGAAATTCAATCTATTGCGGATGATATTACAAGTAAATACGTGCCGCCACATGTTAATATCTTTTATTGCTTAGGTGGTATTACATTCACTTGTTTTTTAGTTCAAGTAGCAACTGGGTTTGCTATGACGTTCTATTACAGACCTACTGTTGCTGAAGCTTTTGCTTCTGTTCAATACATTATGACAGAAGTAAATTTCGGTTGGTTAATTCGTTCAATTCACCGTTGGTCAGCAAGTATGATGGTTCTGATGATGATTTTACACGTATTCCGTGTATATTTAACTGGAGGTTTTAAAAAGCCAAGAGAATCTACATGGATTAGTGGTGTAATTATGGCTGTTTGTACTGTTTCTTTTGGTGTTACAGGGTATTCTTTACCTTGGGACCAAATCGGCTATTGGGCTGTAAAAATTGTAACTGGTGTTCCTGAAGCTATTCCAGTTGTAGGTGGTCCTTTAGTAGAATTATTACGAGGTGGGGTTGGTGTTGGTCAAGCAACATTAACTCGTTTTTACAGTTTACACACTTTTGTTTTACCTTTATTAACAGCTGTGTTCATGTTAGCTCACTTCTTAATGATTCGTAAACAGGGGATTTCAGGACCTCTTTAA
                   Jenufa_minuta  ---------------------------------------------------ATGAGTAAAGTTTATGATTGGTTTGAAGAACGTTTAGAAATACAAGCTATTGCCGATGATATTACAAGTAAATATGTTCCTCCTCATGTAAATATATTTTATTGTTTTGGAGGCATTGTTTTAACGTGTTTCCTTGTTCAAGTAGCTACTGGATTTGCTATGACTTTTTATTATCGACCTACCGTAGCAGAAGCTTTTTCTTCGGTTCAATCTATTATGACTGAAGTAAACTTTGGTTGGCTAATTCGTTCAATTCATCGATGGTCGGCGTCTATGATGGTATTAACAATGATATTACATATCTTCCGAGTATATTTAACTGGAGGATTTAAAAGACCTCGCGAATTAACTTGGGTGACAGGAGTAATATTAGCAGTATGTACAGTATCTTTTGGTGTTACAGGTTATTCTCTTCCTTGGGACCAAGTAGGCTATTGGGCGGTAAAAATTGTAACAGGGGTTCCAGAAGCAATTCCGGTAGTAGGTTCTGCATTGGTAGAATTATTGCGTGGAGGTGTCGGTGTAGGACAAGCTACACTGACTAGATTTTATAGCCTTCATACATTTGTTTTACCTGTAGTAACACTTGTTTTCATGTTAGCGCATTTTTTAATGATTAGAAAACAGGGGATATCAGGACCTCTATAA
                Jenufa_perforata  ---------------------------------------------------ATGAGTAAAGTTTATGATTGGTTTGAAGAACGTCTAGAAATTCAATCAATTGCAGATGACATAACAAGTAAATATGTACCGCCGCATGTGAACATATTTTACTGTTTCGGTGGAATTGTTTTAACCTGTTTTCTTGTTCAAGTAGCTACAGGATTTGCGATGACTTTTTATTATCGTCCAACTGTAGCTGAAGCTTTTGCTTCAGTACAATCGCTTATGACTGAAGTGAATTTTGGTTGGTTAATTCGTTCAATTCATAGATGGTCTGCTTCTATGATGGTTTTAACAATGATTTTACATACGTTTAGAGTTTATTTAACAGGAGGTTTTAAAAGACCTCGTGAACTTACTTGGGTAACTGGAGTTATTTTGGCGGTTTGTACAGTATCTTTTGGTGTAACTGGATATTCTCTTGCTTGGGACCAAATAGGTTATTGGGCTGTTAAAATTGTTACAGGTGTTCCTGAAGCTATACCTGTTGTAGGTCCTACAATAGTAGAACTTCTACGAGGAGGAGTAGGTGTAGGACAAGCTACATTAACTAGATTTTATAGTCTTCATACATTTGTACTACCTGCATTGACACTTGTTTTTATGTTAATGCATTTTTTAATGATTAGAAAACAAGGAATTTCTGGTCCTCTTTAA
            Kirchneriella_aperta  ---------------------------------------------------ATGAGTAAAGTTTATGACTGGTTCGAAGAACGTTTAGAAATTCAATCAATTGCAGATGACATTTCAAGTAAGTATGTACCACCACATGTAAACATTTTCTACTGTATTGGTGGTATTACATTTACTTGTTTCTTAATTCAAGTAGCTACTGGATTCGCGATGACTTTTTACTACAGACCAACTGTAGCAGAAGCTTTTGCTTCTGTTCAGTACATTATGACTGAAGTAAACTTTGGTTGGTTAATTCGTTCAATTCACCGTTGGTCTGCGAGTATGATGGTTTTAATGATGATTTTACATGTATGTCGTGTTTATTTAACGGGTGGTTTCAAAAAACCTAGAGAATCAACATGGGTAACAGGTGTGATTATGGCGGTTTGTACTGTTTCTTTTGGAGTTACAGGTTATTCTCTTCCATGGGACCAAATTGGTTACTGGGCGGTAAAAATTGTAACAGGTGTTCCAGAAGCTATCCCTGTTGTAGGTGAACCACTTGTAGAACTTTTACGTGGGGGCGTTGGTGTTGGTCAAGCCACATTAACACGTTTCTATAGTTTACATACTTTTGTACTACCTTTATTAACAGCTGTATTCATGTTAATGCACTTTTTAATGATTCGTAAACAAGGTATTTCAGGTCCTCTATAA
        Koshicola_spirodelophila  ---------------------------------------------------ATGAGTAAGATTTACGATTGGTTCGAAGAACGTCTGGAAATTCAAGCGATTGCTGATGATATTACAAGCAAATATGTACCACCACATGTAAACATTTTCTATTGTTTGGGTGGTATCACGTTTACTTGTTTTTTAGTACAAGTAGCTACAGGGTTTGCTATGACTTTTTATTATCGCCCCACAGTGGCTGAAGCTTTTGCATCTGTTCAATATTTAATGACAGATGTAAATTTTGGTTGGTTGATTCGCTCAATCCATAGATGGTCAGCGAGTATGATGGTTTTGACTATGATTTTACACGTTTTCCGTGTATATTTGACAGGTGGATTTAAAAAGCCACGTGAATTAACTTGGGTTAGTGGAGTTATTATGGCAGTTTGTACTGTTTCGTTTGGGGTAACTGGATATTCCTTGCCGTTTGACCAAGTTGGGTATTGGGCTGTAAAAATTGTAACAGGTGTTCCTGATGCAATTCCAGTAATCGGTCCAACATTAGTAGAATTATTACGTGGAGGTGTAGGTGTAGGTCAAGGTACTTTAACACGTTTTTATAGTCTTCATACTTTTGTATTACCGCTTTTAACGACAGTATTTATGTTAGCTCATTTCTTAATGATTCGTAAACAAGGGATCTCAGGACCACTTTAA
             Lobochlamys_culleus  ---------------------------------------------------ATGAGTAAAGTTTATGATTGGTTTGAAGAGCGTTTAGAAATTCAAGCTATTGCTGATGATATTTCAAGTAAGTATGTTCCTCCTCATGTAAATATTTTTTACTGTATTGGTGGAATTACTTTTACGTGTTTTTTAGTTCAAGTTGCAACTGGTTTTGCTATGACGTTTTATTACCGTCCAACAGTAGCAGAAGCTTTTGCTTCTGTTCAATATATTATGACAGATGTTAATTTTGGTTGGTTAATTCGTTCAATTCATCGTTGGTCAGCTAGTATGATGGTTCTAATGATGATTTTACACGTTTGCCGTGTTTACTTAACTGGTGGTTTTAAACGTCCTAGAGAATTAACATGGGCTACAGGAGTTATCATGGCAGTATGCACTGTATCATTCGGAGTAACGGGATATTCTTTACCATGGGATCAAATTGGTTATTGGGCTGTTAAAATTGTAACAGGTGTACCTGAAGCTATTCCAGTTGTAGGTGAGCCTTTAGTAGAACTTCTAAGAGGTGGGGTAGGTGTTGGACAAGGTACTTTAACACGTTTCTATAGTTTACATACTTTTGTTTTACCACTTGCTACAAGTGTGTTTATGCTTGGCCATTTTTTAATGATTCGTAAACAAGGTATTTCAGGTCCTCTATAA
              Lobochlamys_segnis  ---------------------------------------------------ATGAGTAAAGTTTATGATTGGTTTGAAGAACGTTTAGAAATTCAAGCTATAGCTGATGATATTTCTAGTAAATACGTACCTCCGCATGTGAACATTTTTTATTGTATCGGTGGTATTACATTTACTTGTTTCCTTGTTCAAGTTGCTACTGGATTTGCGATGACTTTTTATTATCGTCCAACAGTAGCTGAAGCTTTTGCCTCAGTTCAATACATTATGACAGATGTGAATTTCGGATGGTTAATTCGTTCAATTCATCGTTGGTCAGCAAGTATGATGGTTTTAATGATGATTTTACACGTTTGTCGTGTTTATTTAACAGGTGGTTTTAAACGTCCTAGAGAATTAACATGGGTAACAGGAGTACTTATGGCTGTTTGTACTGTTTCATTTGGTGTAACAGGATATTCACTTCCGTGGGATCAAATTGGTTATTGGGCTGTTAAAATCGTAACAGGAGTACCTGAAGCTATTCCAGTTGTTGGTGAACCATTAGTAGAACTTTTACGTGGAGGTGTAGGTGTAGGACAAGGGACTTTAACACGTTTTTATAGTTTACACACTTTTGTATTACCTTTATTAACGAGTGTATTTATGCTTGGACACTTCTTAATGATCCGTAAACAAGGTATTTCAGGTCCTCTATAA
             Microglena_monadina  ---------------------------------------------------ATGGCTAAAGTATATGATTGGTTTGAAGAACGTTTAGAAATTCAGTCTATTGCTGATGATATTGGAAGTAAATATGTACCACCACACGTTAACATATTCTATTGCATTGGCGGAATTACATTTACATTATTTCTTGTACAAGTAGCTACAGGATTTGCAATGACTTTTTATTATCGTCCAACTGTAGCTGAAGCTTTTGCATCAGTTCAATATATTATGACTGATGTAAATTTTGGTTGGCTAATTCGTTCAATTCACCGCTGGTCTGCCAGTATGATGGTTTTAATGATGTGTTTACACGTATTCCGAGTTTATTTAACAGGTGGTTTCAAACGTCCTAGAGAATTAACATGGGTTACAGGAGTTATTATGGCAGTTTGTACAGTATCATTTGGTGTTACAGGATATTCTCTTCCTTGGGACCAAATTGGTTATTGGGCTGTTAAAATTGTAACTGGTGTACCTGAGGCGATTCCAGGTATTGGAAGTGCGGTAGTAGAATTATTAAGAGGTGGTGTAGGTGTCGGTCAATCTACTTTAACACGTTTCTATAGTTTACATACATTTGTTTTACCTTTAGCTACAGCTGTATTTATGCTTATGCATTTTTTAATGATTCGAAAACAAGGTATTTCTGGACCACTTTAA
                   Microspora_sp  ---------------------------------------------------ATGAGTAAAGTTTATGATTGGTTTGAAGAACGATTAGAAATTCAGTCTATTGCAGATGATATTACAAGTAAATATGTGCCTCCACATGTTAATATTTTTTATTGCCTTGGTGGTATTACTTTTACATGCTTTTTAGTACAAGTTGCAACTGGTTTTGCTATGACATTTTATTACAGACCTACTGTAGCAGAAGCTTTTGCTTCTGTTCAATATATTATGACGGATGTTAATTTTGGTTGGCTTATTCGTTCAATTCACCGTTGGTCTGCTAGTATGATGGTTTTAATGATGATTTTACATGTTTTTCGTGTTTATTTAACAGGTGGGTTTAAACGTCCTCGTGAATTAACATGGGTAACGGGTGTTATCATGGCAGTTTGTACAGTTTCGTTTGGAGTAACTGGTTACTCTCTTCCTTGGGACCAAGTGGGATATTGGGCTGTTAAAATTGTAACAGGTGTTCCTGAAGCTATTCCAGGTATAGGTTCTACAGTAGTAGAGCTTTTACGTGGGGGCGTAGGTGTAGGTCAATCTACATTAACTCGTTTTTATAGTCTTCATACTTTTGTATTACCTTTAGCTACAGCTGTTTTTATGTTAGGACATTTTCTAATGATTAGAAAACAAGGTATTTCAGGACCTCTTTAA
         Mychonastes_homosphaera  ---------------------------------------------------ATGAGTAAAGTTTATGACTGGTTTGAAGAGCGTTTAGAAATTCAATCTATCGCTGATGATATTACAAGTAAATACGTTCCACCACACGTAAATATTTTCTACTGTTTAGGTGGTATCACATTTACTTGTTTCCTTGTACAAGTAGCAACAGGATTTGCTATGACATTCTACTACCGTCCAACAGTAGCAGAAGCATTTGCATCAGTTCAATATTTAATGACAGAGGTGAACTTTGGATGGTTAATCCGTTCAATCCACCGTTGGTCAGCAAGTATGATGGTTCTAATGATGGTATTACACGTATGTCGTGTATACTTAACAGGTGGATTTAAAAAACCACGTGAATCAACTTGGGTAACAGGGGTTGTTATGGCAGTATGTACAGTATCTTTCGGGGTAACTGGATACTCACTACCATGGGACCAAGTTGGTTACTGGGCTGTAAAAATTGTAACAGGGGTTCCTGAAGCAATTCCAGTAGTAGGTTCACCATTAGTAGAATTATTACGTGGTGGTGTAGGTGTAGGTCAAGCAACGTTAACTCGTTTCTACAGTTTACACACATTTGTTCTACCATTAGCAACTGCAGTATTTATGTTAATGCACTTCCTAATGATCCGTAAACAAGGAATTTCAGGACCTCTATAA
             Mychonastes_jurisii  ---------------------------------------------------ATGAGTAAAGTTTATGACTGGTTTGAAGAGCGTTTAGAAATTCAATCTATCGCTGATGATATTACAAGTAAATACGTTCCACCACACGTAAATATTTTTTACTGTTTAGGGGGAATCACATTTACTTGTTTCCTTGTACAAGTAGCAACAGGATTTGCTATGACATTCTACTACCGTCCAACAGTAGCAGAAGCTTTTGCATCGGTTCAATATTTAATGACAGATGTGAACTTTGGATGGTTAATCCGTTCAATTCACCGTTGGTCAGCAAGTATGATGGTTCTAATGATGGTATTACACGTATGTCGTGTATACTTAACAGGTGGATTTAAAAAACCACGTGAAGCAACTTGGGTAACAGGTGTTGTTATGGCAGTTTGTACAGTATCTTTCGGGGTAACTGGTTACTCACTACCATGGGACCAAATTGGTTACTGGGCTGTAAAAATTGTAACAGGAGTTCCAGAAGCTATTCCAGTAGTAGGTTCACCGTTAGTAGAATTACTACGTGGTGGTGTAGGTGTAGGTCAAGCAACATTAACACGTTTCTACAGTTTACACACATTTGTTTTACCATTAGCAACTGCAGTATTTATGTTAATGCACTTCTTAATGATCCGTAAACAAGGAATTTCAGGACCTCTATAA
             Neochloris_aquatica  ---------------------------------------------------ATGAGTAAAGTTTATGACTGGTTTGAAGAACGCCTAGAAATTCAATCAATTGCTGATGATATTACAAGCAAATATGTACCGCCTCATGTAAACATTTTTTATTGCTTAGGCGGAATTACATTTACTTGTTTTTTAGTTCAAGTTGCAACCGGGTTTGCAATGACTTTTTATTATAGACCTACAGTTGCTGAAGCTTTTGCTTCAGTTCAATATCTTATGACTGAAGTTAACTTTGGATGGTTAATTCGTTCAATTCATCGTTGGTCTGCTAGTATGATGGTACTTATGATGATTTTACATGTTTGTCGTGTATATCTTACTGGAGGATTTAAAAAACCAAGAGAATCTACTTGGGTAAGTGGTGTTATTATGGCTGTTTGTACAGTTTCTTTTGGAGTTACTGGATATTCATTACCTTGGGATCAAGTAGGTTATTGGGCTGTAAAAATTGTAACAGGAGTTCCTGAAGCTATTCCATATGTTGGAGGAGCTTTAGTTGAACTTTTAAGAGGTGGGGTAGGAGTTGGACAAGCAACTCTAACACGTTTCTATAGTTTACACACTTTTTTATTACCTTTAATTACTGCTGTATTCATGTTAGCACACTTTTTAATGATTCGTAAACAAGGTATTTCAGGTCCTCTATAA
        Oedocladium_carolinianum  ---------------------------------------------------ATGAGTAAAATATACGATTGGTTTGAAGAACGTTTAGAAATTCAAGCAATTGCCGATGATATTTCAAGTAAATATGTTCCTCCTCATGTAAATATTTTTTACTGTATTGGTGGAATTACATTTACATGCTTTTTAGTTCAAGTAGCTACTGGATTTGCGATGACATTTTATTATCGTCCAACGGTAGCTGAAGCTTTTGCTTCAGTTCAATATATTATGACAGATGTTAACTTTGGCTGGTTAATTCGTTCAATTCATCGTTGGTCTGCAAGTATGATGGTACTTATGATGATCCTTCACGTTTTTCGTGTTTATTTAACTGGAGGTTTTAAAAAACCTAGAGAATTAACATGGGTAACTGGTGTTTTAATGGCTGTTTGTACAGTTTCTTTTGGTGTAACAGGCTATTCATTACCATATGACCAAATTGGATATTGGGCGGTGAAAATTGTAACTGGTGTACCTGATTGTATTCCAGTTATTGGACCAACTGTTGTAGAATTATTACGTGGAGGTTCTGCTGTTGGTCAAGGAACATTAACACGTTTTTATAGTTTACATACATTTGTTCTTCCTTTATTAACAGCTGTATTTATGTTAATGCATTTTTTAATGATTAGAAAACAAGGAATTTCAGGTCCATTATAA
        Oedogonium_angustistomum  ---------------------------------------------------ATGAGTAAAATATACGATTGGTTTGAAGAACGTTTAGAAATTCAAGCAATTGCCGATGATATTTCAAGTAAATATGTTCCGCCTCATGTAAATATTTTTTATTGTATTGGTGGAATTACATTTACATGCTTTTTAGTTCAAGTAGCAACAGGATTTGCTATGACATTTTACTATCGTCCAACAGTAGCTGAAGCTTTTGCTTCCGTTCAATATATTATGACAGATGTTAACTTTGGTTGGTTAATTCGTTCGATTCATCGTTGGTCTGCTAGCATGATGGTACTTATGATGATCCTTCATGTTTTTCGTGTTTATTTAACAGGAGGCTTTAAAAAACCTAGAGAATTAACATGGGTAACTGGGGTTTTAATGGCTGTGTGTACAGTTTCTTTTGGTGTAACAGGGTATTCATTACCATATGACCAAATTGGATATTGGGCAGTTAAAATTGTAACTGGTGTACCAGATTGTATTCCAGTTATTGGACCGACAGTTGTTGAATTATTACGTGGAGGGTCTGCGGTTGGTCAAGGGACTTTAACACGTTTTTATAGTTTACATACATTTGTTCTTCCTTTATTAACAGCTGTATTTATGTTAATGCATTTCTTAATGATTAGAAAACAAGGCATTTCAGGTCCACTATAA
            Oedogonium_cardiacum  ---------------------------------------------------ATGAGTAAAATATACGATTGGTTTGAAGAACGTTTAGAAATTCAAGCAATTGCAGATGATATTTCAAGTAAATATGTTCCTCCTCATGTAAATATTTTTTATTGTCTTGGTGGAATTACATTTACATGCTTTTTAGTTCAAGTAGCAACTGGATTTGCTATGACATTTTACTATCGTCCTACAGTAGCTGAAGCTTTTGCCTCAGTTCAATATATTATGACAGATGTTAATTTCGGTTGGTTAATTCGTTCTATTCACCGTTGGTCTGCTAGTATGATGGTACTTATGATGATCCTTCATGTTTGTCGTGTTTACTTAACAGGAGGATTTAAAAAACCTAGAGAATTAACATGGGTAACTGGTGTATTAATGGCTGTATGTACTGTTTCTTTTGGTGTAACAGGATATTCATTACCATATGACCAAATTGGTTATTGGGCGGTGAAAATTGTAACTGGTGTACCAGATTGTATTCCAGTTATTGGACCAACAGTTGTTGAATTATTACGTGGAGGTTCTGCGGTAGGTCAGGGGACTTTAACGCGTTTTTATAGTTTACATACATTTGTTCTTCCTTTATTAACAGCTGTTTTTATGTTAATGCATTTTTTAATGATTAGAAAACAAGGAATTTCAGGTCCACTATAA
          Oogamochlamys_gigantea  ---------------------------------------------------ATGAGTAAAGTTTATGACTGGTTCGAAGAACGTTTAGAAATTCAAGCCATTGCTGATGATATAACAAGTAAATATGTTCCTCCACATGTAAATATTTTTTATTGTATTGGAGGAATTACATTTACTTGTTTTCTTATTCAAGTAGCTACTGGATTTGCAATGACTTTTTATTACCGTCCAACTGTTGCAGAAGCTTTTTCATCTGTGCAATATATTATGACAGACGTTAATTTTGGATGGTTAATTCGTTCAATCCATCGTTGGTCCGCTAGTATGATGGTTCTTATGATGATTTTACATGTTTTTCGCGTTTATTTAACGGGTGGTTTTAAACGTCCGCGAGAATTAACATGGGTTTCAGGAGTTATTATGGCTGTTTGTACAGTTTCATTTGGTGTAACGGGTTATTCTTTACCTTGGGATCAGGTAGGATACTGGGCTGTTAAAATCGTAACGGGTGTACCAGAAGCTATCCCCGTTATTGGCGAACCTCTTGTAGAGTTGTTACGAGGGGGTGTTGGTGTTGGACAAGCGACACTAACAAGATTTTACAGTTTACACACTTTCGTTCTTCCACTTTTAACTGCTGTTTTCATGCTGATGCATTTTTTAATGATCAGAAAGCAAGGGATTTCTGGTCCTCTATAA
          Ourococcus_multisporus  ---------------------------------------------------ATGAGTAAAGTTTATGACTGGTTCGAAGAACGTTTAGAAATTCAATCAATTGCTGATGATATTACAAGTAAATATGTACCACCTCACGTTAATATTTTTTACTGTATCGGTGGTATTACTTTTACATGTTTTTTAATTCAAGTAGCTACTGGTTTTGCGATGACTTTTTATTACAGACCAACAGTAGCAGAAGCTTTCGCTTCTGTTCAATATATTATGACGGAGGTTAATTTTGGTTGGTTAATCCGTTCTATTCACCGTTGGTCAGCTAGTATGATGGTTTTAATGATGATTTTACACGTATGCCGTGTTTATTTAACAGGTGGATTTAAAAAACCTAGAGAATCTACATGGGTTACAGGAGTTATTATGGCAGTTTGTACTGTTTCTTTTGGTGTAACGGGATACTCTCTTCCATGGGACCAAATTGGTTATTGGGCGGTAAAAATTGTAACAGGTGTACCTGAAGCAATTCCTGTAGTAGGTGACCCTCTTGTAGAGCTTTTACGAGGTGGTGTAGGTGTTGGACAAGCAACGTTAACACGTTTCTACAGTTTACACACTTTTGTATTACCTTTATTAACTGCAGTTTTCATGTTAATGCACTTTTTAATGATTCGTAAACAAGGTATTTCAGGACCTCTATAA
           Palmellopsis_texensis  ---------------------------------------------------ATGAGTAAAGTTTATGATTGGTTTGAAGAGCGTTTAGAAATTCAAGCAATTGCTGATGATATTTCAAGTAAATATGTACCGCCTCACGTTAATATCTTTTACTGTATTGGTGGAATTACCTTTACTTGTTTTCTTATTCAAGTTGCAACAGGCTTTGCTATGACGTTTTATTACCGTCCGACGGTAGCAGAAGCTTTTGCTTCTGTAGAATATATTATGACTGATGTAAATTTTGGATGGTTAATACGTTCAATTCACCGTTGGTCTGCTAGTATGATGGTTCTTATGATGATTTTACATGTTTTCCGTGTTTATTTAACAGGCGGTTTTAAACGTCCACGTGAATTAACATGGGTTTCTGGTGTAATTATGGCCGTATGTACTGTATCATTTGGTGTTACAGGTTATTCTTTACCATGGGACCAAATTGGATATTGGGCTGTAAAAATTGTAACAGGTGTACCAGAAGCAATTCCAGTAATTGGTGAGCCTCTTGTTGAACTATTAAGAGGTGGCGTTGGAGTTGGTCAATCAACATTAACACGTTTCTACAGTCTGCATACTTTTGTATTACCTTTATTAACAGCTGTTTTTATGCTAATGCACTTTTTAATGATCCGTAAACAAGGGATTTCTGGCCCTCTATAA
         Parallela_transversalis  ---------------------------------------------------ATGAGTAAAGTATATGATTGGTTTGAAGAACGTTTAGAAATTCAATCTATCGCCGATGATATTACAAGTAAATATGTACCACCACACGTAAATATTTTTTATTGTATTGGGGGTATTACTTTTACTAGTTTTCTTGTTCAAGTAGCAACTGGTTTTGCAATGACATTTTATTATAGACCTACAGTAGCAGAAGCTTTTGCTTCTGTACAATATATTATGACAGATGTAAATTTTGGTTGGTTAATTCGATCAATTCACCGTTGGGGCGCCAGTATGATGGTTTTAATGCTTATTTTACACGTTTGCCGTGTTTATTTAACTGGTGGATTTAAACGTCCTCGTGAATTAACTTGGGTAACTGGTGTAATTATGGCGGTTTGTACAGTTTCTTTTGGTGTAACAGGATATTCTTTACCTTGGGATCAGGTTGGGTACTGGGCTGTAAAAATCGTTACAGGTGTACCAGAAGCGATTCCAGGTGTAGGTTCTACTCTAGTAGAATTATTACGAGGTGGAGTTGGTGTAGGCCAATCCACATTAACTCGATTTTATAGTTTACACACCTTTGTTTTACCTTTACTAACAGCAGTATTTATGTTAATGCATTTCCTGATGATTCGTAAACAAGGTATCTCTGGTCCACTCTAA
               Pediastrum_duplex  ---------------------------------------------------ATGAGTAAAGTCTATGACTGGTTTGAAGAACGATTAGAAATTCAATCGATTGCGGATGATATTACAAGCAAATATGTACCACCTCATGTAAATATCTTCTATTGTTTAGGTGGAATTACATTTACTTGTTTCCTTGTGCAAGTAGCAACAGGTTTTGCAATGACTTTTTATTATCGTCCAACAGTTGCAGAAGCATTTGCTTCTGTTCAATATCTTATGACAGAAGTAAATTTTGGGTGGTTAATTCGTTCAATCCACCGTTGGTCAGCTAGTATGATGGTATTAATGATGATTTTACATGTTTGTCGTGTTTATTTAACTGGTGGATTTAAAAAACCAAGAGAATCTACTTGGGTAAGTGGGGTTATCATGGCTGTTTGTACTGTATCTTTTGGAGTAACTGGATATTCTCTTCCTTGGGACCAAGTTGCTTACTGGGCTGTTAAAATTGTAACAGGGGTTCCTGAAGCAATTCCTTATGTTGGAGGTCCTTTAGTTGAACTTTTAAGAGGTGGAGTAGGAGTAGGACAAGCAACTTTAACACGTTTTTATAGTTTACATACTTTCTTATTACCTTTAATTACAGCAGTATTTATGTTAGCACACTTCTTAATGATTCGTAAACAAGGTATTTCAGGTCCTCTATAA
           Phacotus_lenticularis  ---------------------------------------------------ATGAGTAAAGTATATGATTGGTTTGAAGAACGTTTAGAAATTCAAGCAATTGCTGATGATATTTCAAGTAAGTACGTTCCTCCACATGTAAATATTTTCTACTGTATTGGTGGTATTACATTTACTTGTTTTTTAATTCAAGTAGCAACTGGTTTTGCAATGACTTTCTACTACCGCCCTACTGTAGCTGAAGCATTTGCATCAGTTCAATATTTAATGACTGATGTAAATTTTGGTTGGTTAATTCGTTCAATTCACCGTTGGTCAGCAAGTATGATGGTTTTAATGATGGTACTGCACGTATTCCGCGTATACTTAACTGGTGGTTTTAAACGTCCTCGTGAATTAACGTGGGTAACGGGTGTTATCATGGCTGTTTGTACAGTTTCATTTGGTGTAACAGGTTACTCGCTTCCGTGGGACCAGGTTGGCTACTGGGCCGTGAAAATTGTAACTGGTGTTCCAGAAGCAATTCCTGTAATTGGTGAACCATTAGTTGAATTATTACGTGGTGGTGTTGGTGTTGGTCAAGCAACTTTAACACGTTTCTACAGTTTACATACTTTTGTTTTACCTTTATTAACTGCTGTTTTCATGTTAATGCACTTCTTAATGATTCGTAAACAAGGTATTTCAGGTCCTCTATAA
              Pleodorina_starrii  ---------------------------------------------------ATGAGTAAAGTATATGATTGGTTTGAAGAACGTTTAGAAATTCAAGCAATTGCTGATGATATTACAAGTAAATATGTTCCACCCCATGTTAATATTTTTTATTGTTTAGGTGGTATTACTTTTACTTGTTTCTTAGTTCAAGTAGCAACTGGATTTGCAATGACTTTTTATTATCGTCCTACCGTAGCAGAAGCTTTTGCTTCTGTTCAATATATTATGACAGATGTTAATTTTGGTTGGTTAATTCGTTCAATTCACCGTTGGTCTGCTAGTATGATGGTTTTAATGATGATTTTACACGTTTTCCGTGTTTATTTAACAGGAGGCTTTAAAAGACCACGTGAATTAACATGGGTTACGGGCGTAATCATGGCTGTTTGTACAGTATCTTTTGGTGTAACTGGTTATTCTTTACCATGGGACCAAGTTGGTTACTGGGCAGTTAAAATTGTAACTGGTGTTCCTGAAGCAATTCCTGGTATTGGTAGTTTCCTTGTTGAATTATTACGTGGTGGTGTTGGTGTCGGACAAGCAACTCTAACACGTTTCTACAGTTTACATACTTTTGTATTACCACTTTTAACTGCTGTTTTCATGCTTGCTCATTTCTTAATGATTAGAAAACAAGGTATTTCTGGCCCTCTATAA
          Protosiphon_botryoides  ---------------------------------------------------ATGAGTAAAATTTATGATTGGTTTGAAGAACGTTTAGAAATTCAATCTATTGCTGACGATATTACTAGTAAATATGTTCCACCACACGTAAATATTTTCTACTGTTTAGGTGGTATTACATTTACTTGTTTCTTAGTTCAAGTAGCTACAGGTTTCGCAATGACTTTCTACTACAGACCTACTGTAGCTGAAGCTTTTGCATCAGTACAATACTTAATGACTGAAGTAAACTTTGGTTGGTTAATCCGTTCAATCCACCGTTGGTCAGCAAGTATGATGGTATTAATGATGGTTTTACACGTATTCCGTGTATACTTAACTGGTGGTTTTAAACGTCCACGTGAATTAACATGGGTAACAGGTGTTATTATGGCTGTTTGTACAGTATCATTTGGTGTAACTGGTTATTCATTACCATGGGACCAAGTTGGTTACTGGGCTGTTAAAATTGTAACAGGTGTACCTGAAGCTATTCCAGTTGTAGGTGGTCCATTAGTAGAATTATTACGTGGTGGTGTTGGTGTTGGTCAAGCAACTTTAACACGTTTCTACAGTTTACATACTTTTGTATTACCTTTATTAACTGCAGTTTTCATGTTAATGCACTTCTTAATGATCAGAAAACAAGGTATTTCAGGTCCTCTTTAA
  Pseudomuriella_schumacherensis  ---------------------------------------------------ATGAGTAAAGTTTATGATTGGTTTGAAGAACGTTTAGAAATTCAATCAATTGCAGATGATATTTCAAGCAAATACGTACCACCTCATGTTAACATTTTTTATTGTTTAGGTGGAATTACATTTACTTGTTTCCTTGTTCAAGTAGCAACAGGTTTTGCAATGACATTTTATTATCGTCCTACTGTTGCAGAAGCTTTCGCTTCTGTTCAATATCTTATGACAGAAGTTAACTTTGGTTGGCTAATTCGTTCTATTCACCGTTGGTCAGCAAGTATGATGGTATTAATGATGATTTTACACGTTTTTCGTGTTTATTTAACAGGTGGTTTTAAAAAGCCACGTGAAGCTACTTGGGTAACAGGTGTTATCATGGCAGTTTGTACTGTTTCTTTTGGTGTAACAGGATACTCTTTACCGTGGGATCAAATTGGCTACTGGGCAGTTAAAATTGTAACTGGTGTACCAGAAGCAATTCCTGTAATTGGTTCACCTTTAGTGGAACTTTTACGTGGTGGTGTTGGTGTTGGACAATCAACGCTGACTCGTTTCTACAGTTTACACACTTTCGTGTTACCTCTAGCGACAGCTGTGTTTATGTTAATGCATTTCCTAATGATTAGAAAACAAGGAATTTCTGGACCTCTATAA
              Rotundella_rotunda  ---------------------------------------------------ATGAGTAAAGTTTATGACTGGTTTGAAGAACGTTTAGAAATTCAATCGATTGCAGATGATATTTCAAGTAAATATGTTCCGCCACATGTTAACATTTTCTACTGTATTGGTGGTATTACATTCACATGTTTTCTTGTTCAAGTAGCAACTGGATTCGCTATGACATTTTATTATCGCCCAACAGTAGCTGAAGCTTTTGCTTCTGTAGAATATATTATGACAGATGTAAACTTTGGTTGGTTAATTCGTTCCATTCACCGTTGGTCAGCAAGTATGATGGTTTTAATGATGGTGTTACATGTATGTCGTGTATACTTAACAGGTGGTTTTAAAAAACCACGTGAATCTACTTGGATTAGTGGTGTAATTATGGCTGTATGTACAGTTTCGTTTGGTGTAACTGGATATTCATTACCTTGGGACCAAATTGGTTACTGGGCTGTTAAAATTGTAACGGGAGTACCAGAAGCTATTCCAGTGGTTGGATCACCTTTAGTTGAATTATTACGAGGTGGTGTTGGTGTTGGTCAAGCAACTTTAACGCGTTTCTATAGTTTACATACTTTTGTATTACCGTTAGCAACTGCAGTATTTATGCTTGCACACTTTTTAATGATTCGTAAACAAGGTATTTCTGGACCTCTATAA
            Scenedesmus_obliquus  ---------------------------------------------------ATGAGTAAAGTTTATGATTGGTTTGAAGAACGTTTAGAAATTCAATCTATTGCTGATGATATTACAAGTAAATATGTTCCTCCACATGTAAATATTTTTTATTGTTTAGGTGGAATTACTTTTACATGTTTCTTAGTTCAAGTAGCGACTGGATTTGCCATGACATTTTATTATCGTCCTACAGTAGCTGAAGCATTTGCTTCGGTTCAATACATTATGACAGAAGTAAATTTTGGGTGGTTAATTCGTTCAATTCACCGTTGGTCAGCTAGTATGATGGTTCTTATGATGATTTTACACGTTTTCCGTGTATATTTAACTGGTGGGTTTAAAAAACCAAGAGAATCAACATGGATTAGTGGTGTAATTATGGCTGTATGTACTGTATCATTTGGAGTAACAGGGTATTCATTACCTTGGGACCAAATTGGGTACTGGGCTGTTAAAATTGTAACAGGTGTTCCTGAAGCTATTCCTGTAGTAGGTGGACCATTAGTTGAACTATTACGTGGTGGTGTAGGTGTTGGTCAAGCAACATTAACTCGTTTCTATAGTTTACATACTTTTGTGTTACCTTTATTAACTGCTGTATTCATGCTTGCTCACTTCTTAATGATTCGTAAACAAGGTATTTCTGGACCACTTTAA
          Schizomeris_leibleinii  ---------------------------------------------------ATGAGTAAAGTATATGATTGGTTTGATGAACGATTAGAAATTCAGGCTATTGCGGATGATATTTCAAGTAAATATGTTCCTCCTCATGTAAATATTTTCTATTGTCTTGGTGGTATTACTTTTACTTGTTTTTTAGTACAAGTAGCTACAGGTTTTGCAATGACTTTTTATTACCGTCCAACTGTAGCTGAAGCTTTTGCTTCAGTTCAATACATTATGACAGATGTAAACTTTGGTTGGTTAATTCGTTCTATCCACCGTTGGTCTGCTAGTATGATGGTTTTAATGATGATTTTACATGTATTTAGAGTTTGGTTAACTGGTGGTTTTAAAAAACCAAGAGAACTAACTTGGGTAACAGGTGTTATTATGGCTGTTTGTACAGTTTCATTTGGTGTAACTGGTTATTCATTACCATGGGACCAAGTAGGTTATTGGGCTGTAAAAATTGTAACAGGTGTACCTGATGCAATTCCAGTAGTTGGTCCAGCAATTGTAGAGTTTTTACGTGGAGGTGTTGGTGTTGGTCAAGCTACATTAACACGTTTCTATAGTTTACATACATTTGTTTTACCTTTATTAACAGCTGTATTTATGTTAATGCATTTCTTAATGATCCGTAAACAAGGAATTTCTGGTCCTCTTTAA
          Spermatozopsis_similis  ---------------------------------------------------ATGAGTAAAATTTATGACTGGTTCGAAGAACGTTTAGAAATTCAATCGATTGCCGATGATATTTCAAGTAAATATGTTCCGCCTCACGTTAACATTTTTTATTGTATTGGTGGTATTACATTTACATGTTTCTTAGTTCAAGTTGCAACAGGATTTGCAATGACATTTTATTATCGTCCTACAGTAGCTGAAGCGTTTGCTTCAGTTCAATATATTATGACAGACGTTAACTTTGGATGGTTAATTCGTTCAATTCACCGTTGGTCAGCAAGTATGATGGTTCTAATGATGGTATTACACGTATTCCGTGTATACTTAACAGGTGGTTTCAAAAAACCACGTGAATTAACTTGGGTAAGCGGTGTTATTATGGCTGTTTGTACTGTATCTTTCGGTGTAACAGGATATTCACTTCCTTATGACCAAATTGGTTACTGGGCTGTTAAAATCGTAACAGGTGTACCAGAAGCTATTCCAGTTGTTGGATCAAGTTTAGTTGAATTATTACGAGGCGGTGTAGGTGTTGGTCAACCAACATTAACACGTTTTTATAGTCTTCACACTTTTGTTTTACCTTTATTAACGGCTGTATTTATGTTAATGCATTTCTTAATGATTCGTAAACAAGGTATTTCAGGACCACTTTAA
       Stephanosphaera_pluvialis  ---------------------------------------------------ATGAGTAAAATTTACGATTGGTTCGAAGAACGCTTAGAAATTCAAGCAATTGCGGATGATATTTCAACTAAATACGTACCACCACATGTTAATATTTTCTACTGCATCGGTGGTATTACATTTACTTGTTTCTTAGTACAAGTTGCTACGGGATTTGCAATGACGTTTTATTACAGACCTACCGTAGCGGAAGCATTTGCATCAGTACAATACTTAATGACGGATGTTAATTTTGGCTGGTTAATACGTTCAATTCACCGTTGGTCAGCTAGTATGATGGTATTAATGATGGTGTTACACGTATTCCGCGTATATTTAACTGGTGGTTTTAAACGTCCACGTGAAGCTACGTGGATCACAGGTGTAATTATGGCAGTTTGTACAGTATCTTTTGGTGTTACTGGTTATTCGTTACCGTGGGATCAAATCGGATATTGGGCCGTTAAAATTGTAACAGGTGTACCAGAAGCAATTCCCGTTGTAGGCGGGCCTCTTGTAGAGCTTTTACGTGGCGGTGTTGGTGTAGGACAAGCGACTTTAACACGTTTCTACAGCTTACACACGTTCGTATTACCTTTATTAACAGCTGTATTTATGTTAATGCACTTCTTAATGATCAGAAAACAAGGTATTTCAGGGCCTCTTTAA
        Stigeoclonium_helveticum  ---------------------------------------------------ATGAGTAAAGTGTATGATTGGTTTGATGAGCGTTTAGAAATTCAAGCAATTGCTGATGATATTTCAAGTAAATATGTTCCACCTCATGTTAATATTTTTTATTGTTTAGGTGGTATTACATTTACTTGTTTTTTAGTTCAAGTAGCTACTGGTTTTGCAATGACATTTTATTACCGACCAACAGTTGTAGAAGCTTTTGCTTCGGTTCAATATATTATGACAGAAGTAAATTTTGGTTGGTTAATTCGTTCAATTCATCGTTGGTCAGCAAGTATGATGGTATTAATGATGATTTTACATGTTTTCCGAGTTTGGTTAACAGGAGGGTTTAAAAAACCAAGAGAATTAACTTGGACTACTGGTGTAATTATGGCTGTTTGTACAGTTTCATTTGGTGTAACTGGTTATTCATTACCTTGGGATCAGGTGGGTTATTGGGCTGTAAAAATTGTAACAGGTGTTCCAGATGCTATTCCAGTAGTAGGACCAACTATTGTTGAATTGTTACGTGGTGGCGTAGGTGTAGGCCAAGCAACACTTACTCGTTTCTATAGTCTTCATACTTTTGTATTACCTTTATTAACAGCTGTTTTCATGTTAATGCATTTTTTAATGATCCGTAAACAAGGAATTTCTGGACCTCTATAA
      Treubaria_triappendiculata  ---------------------------------------------------ATGAGTAAAGTTTACGATTGGTTTGAAGAACGTTTAGAAATTCAATCTATAGCTGATGATATCACAAGTAAATATGTACCACCACATGTTAATATTTTTTACTGTTTAGGTGGAATAACTTTTACTTGTTTTCTAGTACAAGTTGCAACAGGATTTGCTATGACTTTTTATTATAGACCTACAGTAGCAGAAGCTTTTGCTTCTGTTCAATATATTATGACAGAAGTTAATTTTGGATGGTTAATTCGATCTATTCACCGTTGGTCTGCTAGTATGATGGTTCTTATGATGGTTTTACATGTTTGTCGTGTTTATTTAACTGGCGGATTTAAAAAACCTAGAGAATTAACTTGGGTAACTGGAGTTATTATGGCAGTTTGTACTGTTTCTTTCGGGGTAACTGGATATTCATTACCTTGGGATCAAATCGGTTATTGGGCTGTAAAAATCGTAACAGGTGTTCCAGAAGCTATTCCTGGAATAGGTTCTGCTGTAGTAGAATTATTAAGAGGAGGAGTAGGAGTAGGTCAAACAACATTAACACGTTTCTATAGTTTACATACGTTTGTTTTACCTTTATTAACAGCCGTATTTATGCTTATGCATTTTTTAATGATTAGAAAACAAGGTATTTCTGGACCTTTATAA
              Trochiscia_hystrix  ---------------------------------------------------ATGAGTAAAGTTTACGATTGGTTTGAAGAACGTTTGGAAATTCAATCTATAGCTGATGATATAACAAGTAAATATGTACCACCACATGTTAATATTTTTTACTGTTTAGGTGGAATAACATTTACTTGTTTTTTAGTACAAGTTGCAACAGGATTTGCAATGACGTTTTATTATAGACCTACAGTAGCAGAAGCTTTTGCTTCTGTTCAATATATTATGACAGACGTTAATTTTGGTTGGTTAATTCGATCAATTCATCGTTGGTCTGCTAGTATGATGGTTCTTATGATGATTTTACATGTTTGTCGTGTTTATTTAACAGGAGGATTTAAAAAACCTAGAGAATTAACTTGGGTAACTGGAGTTATCATGGCTGTTTGTACAGTTTCTTTCGGAGTAACAGGATATTCTTTACCTTGGGACCAAATAGGTTATTGGGCAGTAAAAATCGTAACAGGAGTTCCAGAAGCTATTCCGGGAGTAGGAGCTACTTTAGTTGAATTGTTACGTGGAGGAGTAGGGGTTGGTCAATCTACATTAACACGTTTCTATAGCTTACATACGTTTGTTTTACCTTTATTAACAGCCGTGTTTATGCTTATGCATTTTTTAATGATTAGAAAACAAGGGATTTCTGGACCTCTATAA
                      Uronema_sp  ---------------------------------------------------ATGAGTAAAGTTTATGATTGGTTTGATGAGCGTTTAGAAATTCAAGCAATTGCTGATGATATTAGTAGTAAATATGTTCCTCCTCATGTGAATATTTTCTATTGTTTAGGTGGAATTACATTTACTTGTTTTTTAGTACAAGTTGCTACAGGTTTTGCAATGACATTTTATTATCGCCCAACTGTTGTTGAAGCTTTTGCTTCAGTTCAATATATTATGACAGAAGTAAATTTTGGATGGTTAATTCGTTCAATTCACCGTTGGTCAGCTAGTATGATGGTATTAATGATGATTTTACACGTATTCCGTGTTTGGTTAACAGGTGGTTTTAAAAAACCACGTGAGTTAACTTGGACTACTGGTGTAATTATGGCGGTTTGTACAGTTTCATTTGGTGTTACAGGTTATTCATTACCATGGGACCAGGTGGGTTACTGGGCTGTTAAGATTGTTACTGGTGTACCTGATGCTATTCCTGTAGTAGGACCTACTATTGTAGAGTTTTTACGTGGAGGTGTAGGCGTTGGTCAAGCAACTCTGACTCGTTTCTATAGTCTTCATACATTTGTTTTACCATTATTAACAGCTGTATTTATGTTAATGCATTTCTTAATGATTCGTAAACAAGGAATTTCAGGTCCTCTATAA
                  Volvox_carteri  ---------------------------------------------------ATGAGTAAAGTATATGATTGGTTTGAAGAACGTTTAGAAATACAAGCAATTGCTGATGATATTACAAGTAAATATGTTCCACCACATGTTAATATTTTCTATTGTTTAGGTGGTATTACTTTCACATGTTTCCTAGTTCAAGTAGCAACTGGATTTGCTATGACTTTTTATTATCGTCCTACTGTAGCAGAAGCTTTTGCTTCTGTTCAATATATTATGACAGATGTTAATTTTGGTTGGTTAATTCGTTCAATTCACCGTTGGTCTGCTAGTATGATGGTTTTAATGATGATTTTACACGTTTTCCGTGTTTATTTAACTGGCGGTTTTAAAAGACCTCGTGAGTTAACGTGGGTTACGGGTGTAATTATGGCTGTTTGTACAGTATCTTTTGGTGTAACAGGTTATTCTTTACCATGGGACCAAGTTGGTTACTGGGCAGTTAAAATTGTAACTGGTGTTCCTGAAGCAATTCCTGGTGTTGGTAGTTTCCTTGTTGAATTATTACGTGGTGGTGTTGGTGTTGGGCAAGCAACTTTAACTCGTTTCTACAGCTTACATACTTTTGTATTGCCGCTTTTAACTGCTGTTTTCATGCTTGCTCATTTCTTAATGATCAGAAAACAAGGTATTTCTGGCCCTCTATAA
  ;
end;
