# Supplementary material for: Order, please! Uncertainty in the ordinal-level classification of Chlorophyceae
Source: PeerJ. 2019 May 15;7:e6899. doi: 10.7717/peerj.6899 (PMC6525593; doi:10.7717/peerj.6899)
Supplement: Supplemental Information 1 — This compressed folder contains untrimmed, masked alignments for individual chloroplast genes (subfolder nexus), as well as trimmed alignments with appropriate analysis blocks and the consensus trees resulting from these single-gene and concatenated analyses (MrBayes subfolders). Supplementary methods with associated references are included in the SupplementaryMethods.txt file. SVDquartets, BaliPhy, PhyloBayes and RAxML analysis files are in separate subfolders, with their respective resulting tree files. Files associated with MrBayes analysis of the 1st and 2nd positions and the analysis of the 3rd positions are placed in the subfolders 1st_and_2nd_positions_only and 3rd_positions_only, respectively. The 18Splastid_combined subfolder contains the MrBayes analysis materials (alignment and consensus tree) for the analysis including nucleotide plastid data as well as 18S nucleotide data. Documentation, trees and scripts used to create Fig. 3 are included in the “Figure3” subfolder, and documentation for and full results of Treespace analyses are in the “Treespace” subfolder. The results of the AU topology tests are included in a Word document. [file peerj-07-6899-s008.zip › supplementary_alignments_trees/nexus/petA.nex]

#nexus

begin data;
  dimensions ntax=59 nchar=1068;
  format datatype=dna gap=- missing=?;
  matrix
                                 [----+----|----+----|----+----|----+----|----+----|----+----|----+----|----+----|----+----|----+-100|----+----|----+----|----+----|----+----|----+----|----+----|----+----|----+----|----+----|----+-200|----+----|----+----|----+----|----+----|----+----|----+----|----+----|----+----|----+----|----+-300|----+----|----+----|----+----|----+----|----+----|----+----|----+----|----+----|----+----|----+-400|----+----|----+----|----+----|----+----|----+----|----+----|----+----|----+----|----+----|----+-500|----+----|----+----|----+----|----+----|----+----|----+----|----+----|----+----|----+----|----+-600|----+----|----+----|----+----|----+----|----+----|----+----|----+----|----+----|----+----|----+-700|----+----|----+----|----+----|----+----|----+----|----+----|----+----|----+----|----+----|----+-800|----+----|----+----|----+----|----+----|----+----|----+----|----+----|----+----|----+----|----+-900|----+----|----+----|----+----|----+----|----+----|----+----|----+----|----+----|----+----|----+1000|----+----|----+----|----+----|----+----|----+----|----+----|----+----|----+----|----+----|----+1100|----+----|----+----|----+----|----+----|----+----|----+----|----+----|----+----|----+----|----+1200|----+----|----+----|----+----|----+----|----+----|----+----|----+----|----+----|----+----|----+1300|----+----|----+----|----+----|----+----|----+----|----+----|----+----|----+----|----+----|----+1400|----+----|----+----|----+----|----+----|----+----|----+----|----+----|----+----|----+----|----+1500|----+----|----+----|----+----|----+----]
                                 [************************************************************************************************************************************************************************************************---------------------------------------------------------------------------------------------------------------------------------------------------------------------------------------------------------------------------------------------------------------------------------------------------------------------------------------------------------------------------------------------------------------------------------------------------------------------------------------------------------------------------------------------------------------------------*********************************---------------------------------------------------------------------------------------------------------------------------------------------------------------------------------------------------------------------------------------------------------------------------------------------***]
                   Ankyra_judayi  ------------------------------------------------------------------ATGAAATTCAATTTCGAAAAAATGTTTAGCCTAGCTTCAAATTTTGGGTCGGCAGTAGTTTTAAGTTTATTTTTATCAATCATTAATGTTTCAAAT---------------------------GTAGAAGCATATCCAATTTTTGCTCAACAAAATTACGAAAATCCGCGCGAAGCAAACGGACGTATTGTTTGTGCAAACTGTCACTTAGCTCAAAAACCTGTTGAATTAGAAGTTCCACAAGCAGTTTTACCAGATACTGTTTTTGAAGCTGTTGTTAAAATTCCATATGATCAACAAATTCAACAAGTTTTAGCTAATGGTAAAAAAGGCGAATTAAATGTTGGAATGGTTTTACTTCTTCCAGAAGGTTTTGAGTTAGCACCATCAGATCGAGTACCTGAAGAAATGAAGAAAAAAGTAGGTAATTTATATTATCAACCATACAGTCCAGAAAAGAAAAATATTTTAGTAGTAGGACCAGTTCCTGGAAAAACATATAATGAAATGGTAATTCCAATTCTTTCTCCAGATCCTGCAACAAATAAAAATGTTTCATATCTTAAATATCCCCTTTATTTAGGTGGTAACCGAGGTCGTGGACAAGTATATCCTGACGGTTCAAAATCAAATAATACTATCTACAATGCATCTGCAGCTGGTAAAATTGTTTCAATTGCTCCATTAGGT---AAAAAAGGT---------GGTTATCAAGTAACAATTGAAACTGCTAGTGGCGACCAAGTTGTTGATAAAATTCCAGCAGGACCAGAATTAATTGTTAAAGAAGGCCAAACACTACTACCAGATCAACCATTAACAAATAATCCAAATGTTGGTGGTTTTGGTCAAAAAGATGTAGAAATTGTGTTACAAAATCCAGCTCGTATTCAAGGATTATTAGTATTCTTTACTTTTGTTTTATTAGCTCAAGTTTTATTAGTTCTGAAGAAAAAACAATTTGAAAAAGTTCAGTTAGCAGAAATGAACTTCTAA
          Atractomorpha_echinata  ---------------------------------------------------------------ATGATGCCATTCAATTTCAAAGAAATGTCCCGACCAGTTATGACTTTTGGCTCGGCACTTGTTTTAAGTTTATTTGTCTCAATTATTAATATTTCCAAT---------------------------GTAGAAGCATACCCAATTTTTGCTCAACAAAATTACGAAAATCCTCGCGAAGCAAATGGTCGTATTGTTTGTGCAAATTGTCATTTAGCGCAAAAACCGGTTGAATTAGAAGTTCCTCAAGCTGTTTTACCAGACACTGTTTTTGAAGCAGTAGTTAAAATTCCATATGATCAACAAATTCAACAAGTTTTAGCAAATGGAAAAAAAGGTGAACTAAACGTTGGAATGGTTTTAATTCTTCCAGAAGGCTTTGAATTAGCACCATCTGATCGAGTTCCTGAAGAAATGAAGAAAAAAGTAGGAAATTTATATTATCAACCATATAGTCCAGAGAAAAAAAATATTTTAGTTGTAGGTCCGGTTCCTGGTAAAACATATAATGAAATGGTAGTTCCAATTCTTTCTCCAGATCCAGCAAAAAATAAAAATGTTTCATATCTTAAATATCCAATCTATTTAGGTGGTAACAGAGGTCGTGGACAAGTGTACCCAGATGGTTCAAAATCTAATAATACTATCTATAATGCTTCTGCTGCTGGTAAAATTGTTTCAATTGCTCCATTAGGC---AAAAAGGGC---------GGCTACCAAGTAACTATTGAAACTGCTAATGGAGATCAAATTGTGGATAAAGTTCCAGCAGGACCAGAATTAATTGTTAAAGAAGGCCAAACTTTACAAGCAGATCAACCATTAACAAATAATCCAAATGTTGGTGGTTTTGGTCAAAAAGATGTAGAAATTGTATTACAAAATCCAGCTCGCATCCAAGGTTTATTAGCGTTCTTTACTTTTGTGTTATTAGCACAAGTGTTATTAGTTCTGAAGAAAAAACAATTTGAAAAAGTTCAGCTAGCTGAAATGAATTTCTAA
        Borodinellopsis_texensis  ---------------------------------------------------ATGCAGTTTACCAATCAACAACAAAATCAAATAAATTTGATTTTCTCTTTAAAAATCAAAAAATTTTTGATTTTAATTTTATCAATGATTTCGTTTAGTTTTTCTGTT------------------------AATACAGCAAATGCTTATCCTATTTTCGCCCAACAAAATTATGAAAACCCTCGCGAAGCTAACGGTCGTATTGTTTGTGCAAACTGCCATTTAGCACAAAAACCAGTTGAATTAGAAGTCCCTCAATCTGTATTACCTGATACTGTTTTTGAAGCTGTTGTTGAAATTCCATATGACCAACAAGTTAAACAAGTTTTAGCTAATGGTAAAAAAGGGGGTTTAAACGTTGGAATGGTTTTAATTCTGCCAGAAGGATTTGAATTAGCCCCATCAGATAGAATTCCTGAAGAAATGAAAAAGAAAGTTGGTAATCTTTATTACCAACCTTATAGTCCAGAAAAAAAAAATATCCTTGTTGTAGGTCCTGTTCCTGGAAAAAAATACAGTGAAATGGTTGTACCTATTCTTTCTCCAGATCCTACTAAAAATAAAAATATTTCTTATCTAAAATATCCAATTTACTTAGGTGCAAATAGAGGACGTGGTCAAGTATATCCTGACGGTTCAAAATCAAATAATACAATTTACAGTGCTTCAGCAGCTGGTAAAATTGTTTCAATCGCACAAACTGGATCTAAAAAAGGC---------GGTGTTGAAATTACTATTCAAAAATCCGACGGAGAATCTGTGGTAGAAAAAATTCCAGGGGGTCCTGAAATTGTTGTAAGTGAAGGACAAATGGTTTCAGTTGAACAGCCATTAACAAATAATCCAAATGTAGGTGGATACGGTCAAAAAGATGCTGAAATTGTATTACAAAACCCTGGGCGTGTTCAAGGACTTTTAGTTTTCTTTATTTGTGTTCTTCTTGCACAGGTTTTATTAGTTCTTAAAAAGAAACAATTTGAAAAAGTACAATTAGCAGAAATGAATTTTTAA
            Bracteacoccus_aerius  ---------------------------------------------------------TTGTTTTTATTTATGACAAAA------------TTTAATCAGCCAAAGGCTTTTATTTTTTCAACGTTATTCAGTTTTTTAATTGGACTAGTAGGAGTTTCGACT---------------------------GCACAAGCTTATCCTATTTTTGCTCAACAAAATTACGAAAATCCTCGTGAAGCGACAGGTCGAATTGTTTGCGCAAACTGCCACTTAGCCCAAAAACCCGTAGAGTTAGAGGTTCCGCAAGCAGTATTACCAGATACAGTTTTTGAAGCAGTCGTTAAAATTCCTTATGATCAACAAGTTAAACAAGTTTTAGCAAATGGCAAAAAAGGTGATTTGAACGTGGGTATGGTTTTAATTTTACCTGAAGGATTTGAATTAGCTCCGACAGACCGAATTTCAGAAGAAATGAAGAAAAAAGTTGGCGACTTATATTATCAACCTTATAGCCCAGAGAAAAAAAATATTTTAGTTGTAGGTCCAGTACCGGGCAAAAAATATAGCGAAATGGTGATTCCAATTTTATCTCCAGATCCAGCTAAAAATAAAAACGTGTCATATTTAAAATATCCAATTTATTTAGGTGGAAATAGAGGTCGAGGGCAAGTTTATCCAGATGGATCAAAATCAAATAATACAATTTACAATTCACCAGCGGCTGGAAAAATCACAAATATTGAACCTGCAGGA---AAAAAAGGA---------GGTTTCAATATTACTATTGAAACAACAAAAGGAGATCAAATCGTTGAAAAAATTCCTGCTGGTCCAGAATTAGCAGTTAGCGTAGGTCAATCTGTTCAAGCTGACCAACCATTAACAAACAATCCTAACGTTGGTGGTTTTGGACAAAAAGATGTAGAAATCGTATTACAAAATCCTGCACGTATTCAAGGATTACTAGCTTTCTTTGCAACTATTTTATTAGCTCAAACATTATTAGTTCTTAAGAAAAAACAATTCGAAAAAGTTCAACTAGCAGAAATGAATTTTTAA
         Bracteacoccus_giganteus  ---------------------------------------------------------------------ATGACAAAAAAAGCTCAGCCATTTGGTTCGTATAAAGCTTTTATTTTTTCTATGTTGTTTAGTTTGTTAGTTGGGTTCGGTGATATTTCGACG---------------------------GCACAAGCTTATCCTATTTTCGCTCAACAAAATTATGAAAATCCTCGTGAAGCCACAGGTCGAATTGTTTGTGCGAATTGTCACTTAGCTCAAAAGCCTGTGGAATTAGAAGTCCCACAATCAATTTTACCAGACACAGTTTTTGAAGCAGTTGTTAAAATTCCTTATGACCAACAGGTGAAACAAGTTTTAGGAAATGGTAAGAAAGGCGATTTAAATGTGGGGATGGTTTTAATTTTACCAGAAGGTTTTGAATTAGCTCCAACAGATCGAGTTCCAGAAGAAATGAAGAAAAAAGTTGGTAACTTATATTATCAACCTTATAGTCCAGAGAAAAAAAATATTTTAGTCGTAGGCCCAGTACCAGGCAAAAAATATAGCGAAATGGTGGTTCCTATTTTATCTCCAGATCCAGCCGTGAATAAAAACGTATCATATTTAAAATACCCAATTTATTTAGGCGGAAATAGAGGTCGAGGACAAGTTTATCCAGATGGATCTAAATCAAATAATACAATCTACAATTCACCAGTAGCTGGAAAAGTGACGAATATCGAACCTGCAGAC---AAAAAAGGA---------GGTTTCAAAGTTACTATTGAAACAGCAAATGGAGATCAAATCACTGAAAAAATTCCTTCTGGGCCAGAGTTAGCAGTTACTGTAGGACAAACAATTCAAGCTGATCAACCATTAACAAATAATCCTAACGTAGGTGGATTCGGACAAAAAGATGTTGAAGTTGTATTACAAAACCCTGCGCGTATTCAAGGATTACTAGCTTTCTTCGCAACTATTTTGTTAGCTCAAACATTATTAGTTCTGAAGAAAAAACAATTCGAAAAAGTTCAATTAGCAGAAATGAATTTTTAA
             Bracteacoccus_minor  ---------------------------------TTGAGTGTTTTAACATTCTATATTTTTAATTCATTTATGACAAAAAAGACAATGAGTTTTGGTTCGTATAAAAATTTGATTTTTTCAACGTTATTTAGTCTCGTGATCGGTCTCGTAAGTATTTCTACG---------------------------GCACAAGCTTATCCTATTTTCGCTCAACAAAATTACGAAAATCCTCGTGAAGCGACAGGACGAATCGTTTGTGCAAACTGTCACTTAGCTCAAAAACCAGTAGAATTAGAAGTTCCACAATCAGTATTACCAGATACGGTTTTTGAAGCAGTTGTTAAAATTCCTTATGACCAACAGGTTAAACAAGTTTTAGGGAACGGTAAAAAAGGCGATTTAAACGTGGGTATGGTTTTAATCTTACCAGAAGGATTTGAATTAGCTCCGACAGACCGAGTTCCAGAAGAAATTAAAAAGAAGGTTGGTAATTTATACTATCAATCTTACAGCCCGGAGAAAAAAAATATTTTAGTAGTAGGTCCAGTACCAGGCAAAAAATATAGCGAAATGGTGATTCCTATTTTATCTCCTGATCCAGCAGTTAATAAAAACGTATCGTATTTAAAATACCCAATTTACTTAGGTGGAAATAGAGGTCGAGGACAAGTCTATCCAGATGGATCTAAATCGAATAATACAATCTATAATTCACCAGCAGCTGGAAAAATAACGAACATCGAACCTGCAGAA---AAAAAAGGA---------GGTTTTAAAATTACGATCGAAACAGCTAACGGAGATCAAATCGTTGAAAAAATTCCTCCTGGACCAGAGTTAGCAGTTAATGTAGGACAAACAGTTCAAGCTGACCAACCGTTAACGAACAATCCTAATGTGGGTGGATTCGGACAAAAAGACGTAGAAGTCGTTTTACAGAATCCTGCGCGTATTCAAGGATTATTAGCTTTCTTCGCAACTATTTTATTAGCTCAAACATTATTAGTTCTGAAGAAAAAACAATTCGAAAAAGTTCAACTAGCAGAAATGAATTTTTAA
           Carteria_cerasiformis  ------------------------------------------------------------------------ATGAATTCACCAAAACGATTTCTTTCTATATTAGGAGGCATTTTAATGCTTCAAACATTTGTTAGTTTAATGTCATTAACATCC---------------------------------GCTCAAGCTTATCCTATTTTTGCACAACAAAATTATGAAAATCCTCGTGAAGCTAATGGAAGACTTGTTTGTGCTAATTGCCATTTAGCTCAAAAACCTATTGAACTTGAAGTTCCTCAAGCTGTTTTACCTGACAGCGTTTTTGAAGCTGTTTTAAGTATTCCATATGATAAACAGATTCAACAAGTTTTAGCTAATGGAAAAAAAGGGGAGTTAAATGTAGGTATGGTATTAATTCTTCCAGAAGGATTCGAACTAGCTCCAGCTGATCGTATCCCAGAAGAAATTAAAGAAAAAGTAGGCAATCTTTATTATCAACCGTATAGCGCTGAGAGAAAAAATATTTTAGTTGTAGGACCAGTACCTGGTAAAAAATATAGCGAAATGGTTATTCCAATTCTTTCTCCGGATCCGGCTACGAATAAAACAGTTTCTTACTTAAAATATCCTATTTTTGCTGGCGGTAACCGTGGTCGTGGTCAAGTATATCCTGATGGTTCAAAATCAAATAATACAGTATATAATTCTCCAGCTACTGGTAAAATTGTAAGCATTGAACCTACA------AAAAAAGGT---------GGAGCAGAAATTAGTATTGAAAAAACAAATGGTGAGGTTGTTGTTGAAAAAATTCCACCAGGACCAGAAGTTTTAGTGACAGTTGGTCAAGCAATTAAAGCTGATCAGCCATTAACAACAAATCCAAATGTTGGTGGTTTTGGTCAAAAAGATACAGAAGTTGTTTTACAAAACCCAGCTCGTATCCAAGGGTTACTTGTTTTCTTTACATTCATTTTATTAACTCAAGTTTTCTTAGTTCTTAAGAAAAAACAATTTGAAAAAGTTCAATTAGCTGAAATGAATTTTTAA
              Carteria_crucifera  ------------------------------------------------------------------------ATGAACGCAACGAAACGCATTGTTTCTATTTTAGGAAGTTTTTTATTACTTCAGATATCTTCTTGGGCATTATCATTTGTTACACCA------------------------------GCTAATGCTTATCCTATTTTTGCACAGCAAAATTATGAAAATCCACGCGAAGCTAATGGACGAATTGTGTGTGCTAATTGTCATTTAGCTCAAAAGCCTATCGAACTAGAAGTTCCACAATCGATTTTCCCAGATACAGTGTTTGAAGCTGTTCTAAGTATTCCATATGATAAACAAATTCAACAAGTTTTAGCAAATGGAAAAAAAGGTGATCTTAATGTTGGTATGGTATTAATTTTACCTGACGGTTTTGAATTAGCTCCAGCTGATCGTATTCCTGAAGAAATCAAAGAAAAAGTAGGAAATCTGTACTATCAACCGTATAGTCCAGAGAAAAAAAATATTTTAGTAGTAGGGCCTGTACCTGGTAAAAAATATAGTGAAATGGTTATCCCTCTTCTTTCTCCGGACCCTAGCAAAAATAAAGCAGTTTCTTATTTAAAATATCCTATTTATGCAGGTGGTAACCGCGGGCGTGGCCAAGTATATCCAGACGGTTCAAAATCGAATAATACTGTATATAATTCACCTGTTACTGGTACTATTGTTAGTATCGCGCCTACT------AAAAAAGGT---------GGCGCTGAAATTAGTATTGAAAAAGCCAATGGTGAAACTGTTTTAGAAAAAATCCCAGCAGGGCCAGAAGTTATTGTGAGTGTAGGTCAAACAATAAAAGCAGATCAACCATTAACAAATAATCCAAATGTAGGTGGTTTTGGTCAAAAAGATACAGAAGTAGTACTTCAAAACCCAGCACGTGTGCAAGGTTTATTAGTTTTCTTTGCTTTTATTTTATTAACACAAGTTTTATTAGTTCTTAAGAAAAAACAATTTGAAAAAGTTCAATTAGCTGAAATGAACTTTTAA
             Carteria_sp_SAG_8_5  ---------------------------------------------------------------------------------------ATGTTAAAAAACTTAAAAGCAATTGGTCTTGCTGTTGCT------------TTAACTGTATTAACAGGTAAT------------------------TTCACAGCAAACGCTTTCCCTATTTTTGCTCAACAAAACTATGCTAATCCTCGTGAAGCAAACGGTCGTCTTGTTTGTGCTAACTGCCACTTAGCACAAAAACCAGTCGAAATCGAAGTTCCACAAGCAGTTTTACCTGATACTGTTTTTGAAGCTGTTATTGAAATTCCTTATGATAAAAGCCTTCAACAAGTATCAGCAAATGGTAAAAAAGGCGACCTAAATGTTGGGATGGTTTTAATTCTTCCTGAAGGTTTTGAATTAGCTCCTGCTGATAGAATTCCTGAAGAAATGAAGAAAAAAGTTGGTAATTTATACTACCAACCATACAGCCCTGAGAACAAAAATATTTTAGTTGTAGGGCCTGTACCTGGAAAACAATACAGTGAAATGGTAGTACCTATTTTATCTCCAGATCCAGCTACTAACAAAAACGTTTCATACCTGAAATACCCTATTTATTTAGGTGGTAACAGAGGTCGTGGACAAGTTTATCCAGATGGTTCAAAATCAAATAACACAGTTTATAACTCACCAGTTAGTGGTAAAGTTACTGATATTGCACCGGCTGGT---AAAAAAGGC------------TTTTTAATTACTATTGAAAAAGCTAACGGAGAAACTATTGTTGAAAAAATTCCAACTGGCCCTGAAATTTTAGTAGCAGTAGGAGATACAGTACTAGCTGATCAACCATTAACAAACAACCCGAACGTTGGTGGTTTTGGTCAAAAAGACGTTGAAATCGTATTACAAAACCCAGCACGTGTACAAGGTTTATTATTATTCTTTGCAGGTGTTATGTTAGCTCAAATTCTTTTAGTTCTTAAGAAAAAACAATTTGAAAAAGTTCAATTATTTGAACTTAATTTCTAA
       Characiochloris_acuminata  ---------------------------------------------------------------------GTGAAAAAAAATATTACAACTAATACCGCGCTTCGCGCTATTTTTTCAACAGTAATTGGATTTTTTTTAGTAGGTAGTTTACAAACT---------------------------------GCAGAAGCTTATCCTATTTTTGCGCAACAAAACTATGAAAATCCACGTGAACCAAACGGTCGTATTGTTTGTGCTAACTGTCACTTAGCACAAAAGCCAGCTGAAATTGAAGTACCTCAAGCAGTATTACCAAATACAGTTTTTGAGGCAGTTATTGAAATTCCGTACGATAAACAAGTTCAACAAGTTCAAGCAAATGGTAAAAAAGGGGATCTTAATGTTGGTTTTGTTTTAATTCTTCCAGAAGGTTTCACATTAGCTCCAGCTGATCGTATTCCAGAAGAAATGAAGAAAAAAATTGGTAACGTTTATTATCAACCATATAGTCCAGAAAAACAAAATATTTTAGTAGCTGGCCCTATTCCTGGTAAAAAATATAGTGAACTAGTTGTACCTATTCTTTCTCCTGATCCAGCTGTTAATAAAAATGTTTCTTATTTAAAATACCCTATCTATCTAGGTGCTAATAGAGGTCGTGGTCAGGTTTATCCAGACGGTTCAAAATCAAATAATACTGTTTTTAACGCATCAGCTAGTGGTAAAATCACATCAATTGAACCAGCTAGT---AAAAAAGGT---------GGTTATTTAGTTACAATTGAAAAAGCTGATGGTGAAACTGTAACTGATAAAATTCCAGCAGGACCTGATTTAATTGTTCGTGAAGGTCAGGCCGTAAGTGCAGATCAACCATTAACAAATAATCCAAATGTAGGTGGTTTCGGCCAAAAAGATGTTGAAATTGTTTTACAAAACCCTGCTCGTATTCAAGGTTTATTAGTATTCTTCTTATTTGTTTTATTAGCACAGGTTCTACTTGTTCTGAAGAAAAAACAATTCGAAAAAGTTCAATTAGCTGAAATGAACTTCTAA
         Chlamydomonas_applanata  ---------------------------------------TTGAGCCTAATTATCTTTTCTTTGTTATTTATTAAAGAAATAATTTTCGTGAATTCTAAAATTAAAAGTTTCATTTTTTCAGCTTTTGCTGGATTAGTTGTTTTTATGAATAACCCAGTA------------------------------GCACAAGCATACCCTATTTTTGCTCAACAAAACTACGAAAACCCTCGTGAAGCGACAGGTCGTATCGTATGTGCAAACTGTCACTTAGCTCAAAAACCAGCTGAAATCGAAGTACCTCAAGCCGTTTTACCAGATACAGTTTTTGAAGCAGTTGTAGAAATTCCATATGATAAATCATCTAAACAAGTTTTAGCGAATGGTAAAAAAGGTGATTTAAACGTAGGTTTCGTTTTAATCCTTCCTGAAGGTTTTGAATTAGCTCCTGCTGATCGTATTCCGGAAGAAATCAAGAAAAAAGTTGGGAATGTTTACTACCAACCGTACAGCCCTGAAAAGAAAAACATTCTTGTAGTTGGTCCATTACCTGGTAAAAAATACAGTGAATTAGTTGTACCAATTCTTTCTCCTGATCCAGCTAAAAACAAAAACGTATCGTACTTAAAATACCCAATTTACTTAGGTGCTAACCGTGGTCGTGGTCAAGTATACCCAGATGGTTCTAAATCAAACAACACAGTATACAACGCATCAGCAGCAGGTAAAATTACAAACATTGCTGTAGCTTCTGAGAAAAAAGGT---------GGTTACTTAGTAACGATTGAAAAAGCAAATGGTGAAACAGTAACGGACAAAATTCCAGCGGGTCCTGATTTACTTGTGAAAGAAGGTCAAGTTGTAACTGCAGATCAACCGTTAACTTCAAACCCTAACGTTGGTGGTTTTGGTCAAAAAGACGTTGAAATCGTTCTTCAAAACCCAGCACGTATTCAAGGTTTATTAGTTTTCTTTGTATTCGTTCTTTTAGCTCAAGTTTTATTAGTTCTTAAGAAGAAACAATTCGAAAAAGTTCAATTAGCTGAAATGAACTTCTAA
           Chlamydomonas_nivalis  ATGTCTAAAAATTCG------------------GCATACACCTTTGGTGTAAGCGTAACGAGAAATTTAATAGCAAATGCTGTATTAGATGGGAGTTTTGCAAAAACATTTTTTTGTTCAATCTTTTTTGGAATTTTTCTTTTTCTAAATTGTGCAGTTTCTGAC---------------TAC------GCTATCGCTTATCCAGTTTTTGCGCAACAAAACTATGAAAATCCGCGTGAAGCGAATGGACGTATTGTTTGTGCAAATTGTCACTTAGCTCAAAAACCAGCTGAAATTGAAATTCCTCAAGCTGTATTACCAGATACTGTTTTTGAAGCTGTAGTTCAAATTCCTTATGATAAACAAGTACAACAAGTACAAGCTAATGGTAAAAAAGGCGATTTAAATGTAGGTATGGTTTTAATTCTGCCTGAAGGATTTGAACTTGCGCCGCCAGATCGCATTCCAGAAGAATTAAAAAAAAAAGTTGGAAATATTTATTATCAACCGTATAGTCCTGAAAAAAAAAATATTTTAGTAGCAGGTCCGCTTCCAGGTAAAAAATATAGTGACATGATAATTCCAATTCTTTCTCCAGATCCTGCTAAAAATTCAAAAGTTGCGTATTTAAAATATCCTATTTATTTAGGTGCTAATAGAGGTCGTGGTCAAGTTTATCCAGATGGTTCTAAATCAAATAATACTGTTTATAACGCATCTGTTAGTGGTAAAATTGTATCAATTAATCCGGGTGAA---AAAAAAGGA---------TCTATTAACATTACCATTGAAAAAGCAAATGGAGAAAATGTTATTGAAAAAATTCCTGCAGGACCTGAAGTTTTAGTACAGGAAGGACAATTAATCCAAGCTGATCAACCGTTAACAAATAATCCAAATATTGGTGGTTTTGGACAAAAAGATGTCGAAATCGTTCTTCAAAATTCATCGAGAATAACGGGATTATTAATTTTCTTTGTATTTATTCTTATAGCACAAGTTCTTTTAGTTCTTAAAAAGAAACAATTTGAAAAAGTTCAATTAGCTGAAATGAATTTTTAA
          Chlamydomonas_peterfii  ---------------------------------------------------------------------ATGGTTCAATTGTTAAAAACAAATAATACTTTTAAAACAGCTTTATTAGCTGTAATTATCGGCTTAACAGGC---TTCGCATGGCAAAGC---------------------------CCTGTAAATGCATATCCTATTTTCGCACAACAAAACTACGAAAACCCACGTGAACCAAACGGTCGTATTGTTTGTGCAAACTGTCACTTAGCACAAAAATCTGTTGAAATCGAAATACCTCAAGCTGTATTACCAAATACGGTTTTTGAAGCTGTTATTGAGCTTCCTTATGATAAACAAGTTCAACAAGTATTAGCTAATGGTAAAAAAGGTGAATTAAACGTAGGTATGGTTCTAATTTTACCAGAAGGTTTTGAATTAGCTCCACAAGACCGTATTCCAGAAGAAATCAAGAAAAAAGTTGGTAACTTATATTACCAACCATATAGTCCTGAAAAAAAAAATATTCTTGTTGTAGGTCCTGTTCCTGGTAAAAAATATAGCGAAATGGTAGTACCTATTTTAGCTCCTGATCCAGCTACAAACAAAAACGTATCATACTTAAAATATCCTATTTATTTAGGTGGTAACAGAGGTCGAGGCCAAGTATACCCTGATGGTTCAAAATCAAATAACACAGTATACAACTCTTCTGTTACAGGTAAAATCACTTCAATCGCAAAAGTTGAT---AAAAAAGGT---------AGTCTAGAAATTACTATTGAAAAAGCTAACGGCGAATCTATTGTTGAAAAAATCCCAGCTGGTCCTGAATTAATTGTTCGCGAAGGTCAACTGATTTCAGCTGATCAACCTTTAACAAACAATCCAAACGTTGGTGGTTTTGGTCAAAGAGATGTAGAAATTGTTTTACAAAATCCAGCTCGTATCCAAGGTTTATTAGTATTCTTTGTATTTGTTTTAACAGCTCAAGTTCTATTAGTTCTTAAGAAGAAACAATTCGAAAAAGTTCAACTTGCTGAAATGAACTTCTAA
       Chlamydomonas_reinhardtii  ------------------------------------------------------------------ATGTCTAACCAAGTATTTACTACT---------TTACGCGCAGCAACATTAGCTGTTATTTTAGGTATGGCTGGTGGCTTAGCAGTAAGTCCA------------------------------GCTCAAGCTTACCCTGTATTTGCACAACAAAACTACGCTAACCCACGTGAGGCTAATGGTCGTATTGTATGTGCAAACTGTCACTTAGCGCAAAAAGCAGTTGAAATCGAAGTACCACAAGCTGTTTTACCTGATACTGTTTTTGAAGCTGTTATTGAACTTCCATACGATAAACAAGTTAAACAAGTTTTAGCTAATGGTAAAAAAGGTGACTTAAACGTTGGTATGGTTTTAATTTTACCAGAAGGTTTTGAATTAGCACCACCAGATCGCGTTCCGGCAGAAATTAAAGAAAAAGTTGGTAACCTTTACTACCAACCATACAGTCCAGAACAAAAAAATATTTTAGTTGTTGGTCCAGTTCCAGGTAAAAAATACAGTGAAATGGTAGTACCTATTTTATCTCCAGATCCTGCTAAAAATAAAAACGTTTCTTACTTAAAATATCCTATTTATTTTGGTGGTAATCGTGGTCGTGGTCAAGTATATCCAGATGGTAAAAAATCAAACAACACTATTTACAACGCATCAGCAGCTGGTAAAATTGTAGCAATCACAGCTCTTTCTGAGAAAAAAGGT---------GGTTTTGAAGTTTCAATTGAAAAAGCAAACGGTGAAGTTGTTGTAGACAAAATCCCAGCAGGTCCTGATTTAATTGTTAAAGAAGGTCAAACTGTACAAGCAGATCAACCATTAACAAACAACCCTAACGTTGGTGGTTTCGGTCAGGCTGAAACTGAAATTGTATTACAAAACCCTGCTCGTATTCAAGGTTTATTAGTATTCTTCAGTTTTGTTTTACTTACTCAAGTTTTATTAGTTCTTAAGAAAAAACAATTCGAAAAAGTTCAATTAGCAGAAATGAACTTCTAA
           Chlorococcum_tatrense  ---------------------------------------------------------------------------------------GTGAATACTAAAATTAAAAGTTTCTTTTTTTCAGCCCTAACTTTATTAGGACTTACAATTGCCCTACCCTTTGGTTTT---------------GTTTCGAGTGTAGAAGCATATCCAATTTTTGCACAACAAAACTATGAAAATCCTCGTGAAGCAACGGGACGTCTAGTTTGTGCAAACTGTCACTTAGCACAAAAACCTGCAGAAATTGAAGTACCTCAAGCTGTATTACCTGATACAGTTTTTGAAGCTATTGTAGAAATTCCTTATGATAAATCAGCTAAACAAGTTTTAGCTAATGGTAAAAAAGGTGAATTAAATGTTGGTTTTGTTTTAATTCTTCCAGAAGGTTTTGAGTTAGCTCCAGCTGACCGTATTCCGGAAGAAATGAAGAAAAAAGTTGGAAATGTTTATTATCAACCATATAGCCCTGAAAAGAAAAATATTCTTGTTGTAGGTCCTTTACCTGGTAAAAAATACAGTGAACTTGTTGTACCTATTCTTTCTCCAGATCCAGCTAAAAATAAAAACGTATCTTACTTAAAATATCCAATTTATTTAGGTGCTAATCGTGGTCGTGGTCAGGTATATCCAGATGGTTCAAAATCAAATAACACTGTATATAACGCTTCTGCTCCTGGTAAAATTACTTCTATTGCAACAGCGAGTGAGAAAAAGGGT---------GGTTATTTAGTAACTATTGAAAAATCAAATGGTGAAACTGTAACTGATAAAATTCCAGCTGGTCCTGAGTTAATTGTTCGTGAAGGACAAGTACTTACAGCAGATCAACCTTTAACTTCAAACCCTAACGTAGGTGGTTTTGGTCAAAAAGACGTTGAAGTCGTTTTACAAAACCCAGCACGTATCCAAGGTTTATTAGTTTTCTTCGTATTTGTTCTTTTAGCACAAGTACTACTTGTTCTTAAGAAAAAACAATTTGAAAAAGTTCAATTAGCTGAAATGAATTTCTAA
         Chlorogonium_capillatum  ---------------------------------------------------------------------------------------GTGAATTCACAATTAAAAAACTTCTTTTATTCTGTACTAGCTGCAGGATTAGTATTAATTAATAATATCCCA---------------------------ACAGCTCAAGCATATCCTATTTTTGCGCAACAAAACTACGAAAATCCTCGTGAAGCTACAGGTCGTATTGTGTGTGCAAACTGTCACTTAGCTCAAAAACCAGCTGAAATTGAAGTTCCACAAGCTGTATTACCAGATACTGTTTTTGAAGCTGTTGTTGAAATTCCGTACGATTTATCATCAAAACAAGTTTTAGCAAATGGTAAAAAAGGTGACTTAAACGTTGGTTTTGTTTTAATTCTTCCAGAAGGTTTTACTTTAGCTCCGATTGACCGTATTCCTGAAGAAATGAAGAAAAAAGTAGGTGATGTTTACTATCAACCATACAGCCCTACTAAGAACAATATTCTTGTTGTAGGTCCATTACCTGGTAAAAAATACAGTGAATTAGTTGTACCTATTTTATCTCCGGACCCAGCAAAAAATAAAAACGTTTCTTACTTAAAATACCCAATTTACTTAGGTGCTAACCGTGGACGTGGTCAAGTATACCCAGATGGTTCTAAATCAAACAATACTGTATTTAACGCTTCAGCAGCTGGTCAAATTACTGCTATTGCAACAGCTACAAATGAAAAAGGGAAAAAAACTGGTTACTTAGTAACAATTGAAAAAGCAAATGGTGAAACTGTAACAGAAAAAATTCCAGCTGGTCCAGAATTAATTGTTCGTGAAGGACAAGTTGTGGTTGCAGACCAACCTTTAACTTCAAACCCTAATGTAGGTGGTTTTGGTCAAAAAGACGTTGAAATCGTTCTTCAAAACCCAGCACGTGTTCAAGGTTTATTAGTATTCTTCGTATTCATCCTTTTAGCACAAGTTTTATTAGTTCTGAAGAAGAAACAATTCGAAAAAGTTCAATTAGCAGAAATGAATTTCTAA
           Chloromonas_perforata  ---------------------------------------------------------------------------------------GTGAATACTAAAATTAAAAGTTTCTTTTTTTCAGCCCTAACTTTACTAGGACTTACAATCGCTCTACCCTTTGGTTTT---------------GTTTCAAGTGTAGAAGCATACCCAATTTTTGCACAACAAAACTATGAAAACCCTCGTGAAGCAACGGGACGTCTTGTTTGTGCAAACTGTCACTTAGCACAAAAGCCTGCAGAAATTGAAGTACCTCAAGCTGTATTACCTGATACAGTTTTTGAAGCTATTGTAGAAATTCCTTATGATAAATCATCTAAACAAGTTTTAGCTAATGGTAAAAAAGGTGAATTAAATGTTGGTTTTGTTTTAATTCTTCCAGAAGGTTTTGAGTTAGCTCCAGCTGACCGTATTCCGGAAGAAATGAAGAAAAAAGTTGGAAATGTTTATTATCAACCATATAGCCCTGAAAAGAAAAATATTCTTGTTGTAGGTCCTTTACCTGGTAAAAAATACAGTGAACTTGTTGTACCTATTCTTTCTCCAGATCCAGCTAAAAACAAAAACGTATCTTACTTAAAATACCCAATTTATTTAGGTGCGAATCGTGGCCGTGGTCAGGTATATCCTGATGGTTCTAAATCAAATAATACTGTATATAATGCTTCTGCTGCTGGTAAAATTACTTCTATTGCAACAGCGAGTGAGAAAAAAGGT---------GGTTATTTAGTAACTATTGAAAAATCAAATGGTGAAACTGTAACTGATAAAATTCCAGCTGGTCCTGAGTTACTTGTTCGTGAAGGACAAGTGCTTACTGCAGATCAACCTTTAACTTCAAACCCTAATGTAGGTGGTTTTGGCCAAAAAGACGTTGAAGTTGTTTTACAAAACCCAGCACGTATTCAAGGTTTATTAGTTTTCTTCGTATTTGTTCTTTTAGGACAAGTATTACTTGTTCTTAAGAAAAAACAATTTGAAAAAGTTCAATTAGCTGAAATGAATTTCTAA
             Chloromonas_radiata  ATGTCTAATAAT------------------------------TTTGCACTCTATTTAAATACCCGAGATACATCTAAAAAGACTTTATCT------------------TTTCTTTGTTCGGTTTTTTTTGGAATTTTTCTTTTTCTAAATTGTGATATTTTGTCA------------------------GCTAAAGCTTATCCAGTTTTTGCGCAACAAAATTATGAAAATCCTCGTGAAGCAAATGGGCGAATTGTTTGTGCAAATTGTCACTTAGCTCAAAAACCTGCAGAAATTGAAGTACCTCAAGCAGTTTTGCCGGATACTGTTTTTGAAGCAGTTATTCAAATTCCGTATGATCAACAATTAAAGCAAGTACAAGCTAATGGAAAAAAAGGCGATTTAAATGTTGGGATGGTTTTAATTCTTCCAGAAGGATTTGAACTTGCTCCTCCAGATCGAATTCCAGAAGAACTAAAAAAAAAAGTTGGAAATGTTTATTATCAACCTTATAGCCCTGAAAAAAAAAATATTTTAGTTGCTGGTCCGCTTCCAGGTAAAAAATATAGTGAAATGATAGTTCCACTTCTTTCTCCTGATCCTGCTAAAAATAAAAATATTTCTTTTTTAAAATACCCAATTTATCTAGGTGCTAATAGAGGCCGTGGACAAGTATATCCAGATGGTTCAAAATCAAATAATACTGTTTATAACTCATCTGTAAGTGGGAAAATTATTTCAATCAAACCAGGTGAG---AAAAAAGGT---------GCACTTGACATAACAATCGAGAAATCGAATGGAGAAAATTTGGTTGAAAAAATTCCTTCAGGACCTGAAGTTATAGTTCGTGAAGGACAATTCATAGAAGCTGATCAACCATTAACAACTAATCCAAATGTTGGCGGTTTTGGACAAAAAGATGTAGAAATCGTTTTACAAAACCCTGCACGTGTTCAAGGATTATTAGTTTTCTTTACTTTTGTACTTTTAGCACAAGTTCTTTTAGTTCTTAAAAAGAAACAGTTTGAAAAAGTACAATTAGCTGAAATGAATTTTTAA
               Chloromonas_rosae  ATGTCTAAAAATTCAATTGGCTACTCGCTTCTTGCTACTCACTTCTTACGTAGCAAGAAAGATAGTAATTTAAGAGTTACTTTATTAGATGGGAGTTTTGCAAAAACATTTTTTTGTTCAATCTTTTTTGGAATTTTTCTTTTTCTAAATGGTGCAGTTTCTGAC---------------TCC------GCTATTGCTTACCCAGTCTTCGCACAACAAAATTATGAAAATCCGCGTGAAGCTAATGGGCGTATTGTTTGTGCAAATTGTCACTTAGCACAAAAACCTGCTGAAATTGAAGTTCCTCAAGCTGTATTACCTGATACTGTTTTTGAAGCAGTAGTTCAAATTCCTTATGATAAACAATTACAACAAGTACAAGCTAATGGTAAAAAAGGGGATTTAAATGTAGGTATGGTTTTAATTTTGCCTGAAGGATTTGAACTTGCACCACCAGATCGCATTCCAGAAGAATTAAAAAAAAAAGTTGGAAATATTTATTATCAACCGTATAGTCCTGAAAAAAAAAATATTTTAGTAGCAGGTCCACTTCCAGGTAAAAAATATAGTGACATGATTATTCCAATTCTTTCTCCTGATCCTGCTAAAAATTCAAAAGTTGCTTATTTAAAATATCCTATTTTTTTAGGTGCTAACCGTGGGAGAGGGCAAGTATACCCTGACGGTTCTAAATCAAACAACACCGTATATAACGCCTCTGTAAGTGGTAAAATTGTATCAATTAATCCGGGTGAG---AAAAAAGGA---------TCTATTAACATTACAATTGAAAAAGCAAATGGAGAAAATTTTATTGAAAAAATTCCTGCAGGACCTGAAGTTTTAGTACGAGAAGGACAATTAATTCAAGCGGATCAACCTTTAACAAATAATCCAAATATTGGTGGTTTTGGACAAAAAGATGTAGAGTTGGTGTTGCAAAACCCGGCACGTGTTCAGGGGTTATTAGTTTTCTTTGCATTTATTCTTATAGCACAAGTTTTATTAGTTCTTAAAAAGAAACAATTTGAAAAAGTTCAATTAGCTGAAATGAATTTTTAG
         Chlorosarcinopsis_eremi  ---------------------------------------------------------------------------------------GTGAATTCGAAAATTCAAGCCTTTTTTTATGCAACTTTAAGTGCATTTTTCCTAATTGCTGCACCTAAT---------------------------------GCACAAGCTTATCCAATTTTTGCTCAACAAAACTATGAAAACCCACGTGAAGCAACAGGTCGTATTGTTTGTGCTAACTGTCACTTAGCTCAAAAACCAGCTGAAATTGAAGTACCTCAAGCAGTTTTACCAGATACAGTATTTGAAGCTGTTGTAGAAATTCCTTATGATAAATCTTCAAAACAAGTTTTAGCAAATGGTAAAAAAGGAGATTTAAACGTTGGTTTTGTTTTAATTCTTCCAGAAGGTTTTGAATTAGCTCCAGCTGATCGTATTCCTGAAGAAATGAAGAAAAAAGTAGGTAACGTTTACTATCAACCATACAGCCCTGAAAAGAAAAACATTCTAGTTGTAGGTCCGTTACCAGGTAAAAAATACAGTGAATTAGTTGTACCTATTCTTTCTCCAGATCCAGCTAAAAATAAAACTGTATCATACTTAAAATACCCTATTTATTTAGGTGCTAACCGTGGCCGTGGTCAATTATATCCAGATGGTTCAAAATCAAATAACACTGTATTCAATGCATCAGCAGCTGGTAAAATTACATCTATTGCAAAAGTAGAAGGTAAAAAAGGT---------GGTTATTTATTAACTATTGAAAAAGCAAATGGCGAAACAGTAACTGATAAAATCCCAGGTGGTCCTGATCTAATTGTTAATGAAGGTCAAGTTGTAGTTGCAGACCAACCATTAGTTGCAAACCCTAACGTTGGTGGATTTGGTCAAGCTGAAACAGAAATCGTTTTACAAAACCCAGCACGTATTCAAGGTTTATTAGTGTTCTTTGTTGGTGTTCTTTTAGCGCAAGTTTTATTAGTTCTTAAGAAAAAACAATTCGAAAAAGTTCAGTTAGCTGAAATGAACTTCTAA
          Chlorotetraedron_incus  ---------------------------------------------------------------------ATGATCCCATATACTAATATGGAAGGTTTTATGAAAAAATTTACTTTTTCGATTTTAGCTGTTTTAGTATTAGCTTTTAACAATTTTTCACCA---------------------------GCACAAGCTTACCCTGTATTTGCTCAACAAAACTATGAAAATCCTCGTGAAGCGAACGGTAGAATTGTTTGTGCTAACTGTCACTTAGCACAAAAACCGGTAGAATTAGAAGTACCACAAGCAGTACTTCCAGATACAGTATTCGAAGCTGTTGTAAAAATTCCTTATGACCAACAAGTTCAACAAGTTCAAGGAAACGGTAAAAAAGGAGATCTAAATGTTGGTATGGTTTTAATTTTACCAGAAGGTTTTGAATTAGCTCCAGCTGATCGTGTTCCTGAAGAAATGAAAAAGAAAGTTGGAAAATTATTTTATCAAACATACAGTCCTGAGAAAAAAAATATTTTAGTAGTAGGTCCAGTTCCTGGTAAAAAATATAGTGAAATGGTTATTCCTATTGTATCTCCTGATCCTGCAACAAATAAGAATATTTCTTATCTAAAATACCCTATTTATTTAGGTGGTAATAGAGGACGTGGTCAAGTATATCCAGATGGTTCAAAATCAAATAATAATGTTTTTAATTCTCCTGCAACTGGAAAAATTTCAAATATTGTTGTTGGTGAAGGTAAAAAAGGT---------GGATATGAAATCACAATTGAAACAGCAAATGGACAATCAATTGTAGAAAAAATTCCTGCCGGTCCAGAACTTTTAGTAAAACAAGGAGATTCTGTTCAGCAAGATCAACCTTTAACAAACAATCCAAATGTAGGTGGTTTTGGTCAAAAAGATGAAGAAATTGTTTTACAAAACCCTGCACGTGTTTTAGGTTTATTAGCTTTCTTCTCTACAGTTTTACTTGCTCAAGTTTTACTAGTTCTTAAGAAAAAACAATTTGAAAAAGTTCAATTAGCAGAAATGAATTTCTAA
      Chromochloris_zofingiensis  ---------------------------------------------------TTGTTTTATTTTTCAATTATGATGAAA------------TATCGTCATTTCAATAATTTAATTTTTTCATCTCTAACGTCTGTATTTATTGGATTAGGGCTAGCTTCAAAT---------------------------GCAGAAGCGTACCCAGTTTTTGCTCAACAAAACTATGAAAATCCACGTGAAGCAAACGGCAGAATTGTTTGTGCTAATTGTCATTTAGCTCAAAAACCGGTAGAGCTGGAAATTCCACAAGCAGTATTACCTGATACTGTTTTTGAAGCAGTTATCAAAATCCCTTATGATCAACAAGTTAAGCAAGTTTTAGGAAATGGTAAACAAGGTGATTTAAATGTAGGGATGGTTCTAATTTTACCGGATGGTTTTGAGCTAGCACCCGCTGAAAGAGTTCCAGAAGAAATTAAGAAAAAAGTAGGTAAATTATATTATCAACCTTACAGCCCTGAAAAGAAAAATATTTTAGTAGTAGGACCAATCCCTGGGAAAAAATATAGTGAAATGGTAGTTCCTATTTTATCGCCAGATCCTGGTAAAAATAAAAATATATCTTACCTAAAATATCCAATTTTTTTAGGTGGAAATAGAGGACGTGGACAAGTTTATCCAGATGGTTCTAAATCAAATAATACGGTTTATAGTGCTCCGGTAGCAGGTCAAATTACAAGTATTACTCCGGGAGAA---AAAAAAGGA---------GGTTTCCAAATTACAATAGAAACAAGTAATGGAAATACTGTTGTAGAAAAAATTCCTGCAGGACCAGAACTTATCGTAAACCAAGGTCAAACTGTTCAAGCTGATCAACCATTAACAAATAATCCAAACGTAGGTGGTTTTGGTCAAAAAGACGAGGAAATTGTTTTACAAAATCCAGCTCGTATTCAAGGACTTTTAGCTTTCTTTGCTGCTGTATTAATAGCTCAAGTTTTATTAGTTCTGAAGAAAAAACAATTTGAAAAAGTTCAATTAGCAGAAATGAACTTCTAA
         Cylindrocapsa_geminella  ---------------------------------------------------------------------------------------------GTTGTTATTTGTTCTTTCTGTTTCTCATTTCTT------------TTAGGAATATTTCATACACCAAAA---------------------------GTTTCAGCTTACCCGATTTTTGCTCAACAAAATTATGAAAATCCTCGTGAACCAAACGGTCGTATTGTATGTGCAAATTGTCATTTGGCACAAAAACCAGTAGAGCTCGAGGTTCCTCAATCCGTTTTTCCTGATTCTGTTTTTGAAGCTGTGATTAAAATTCCATATGATCAACAAATTCAACAAATTTTAGGCAATGGGAAAAAAGGAGAATTAAACGTAGGTATGGTTCTTCTATTACCAGAAGGTTTTGAACTAGCTCCACCTGACAGAATTCCAGAAGAAATGAAAAGTAAAGTAGGAAAACTCTATTACCAACCATATAGTCCTACTAAAAAAAATATACTTGTAGTTGGCCCCGTACCTGGTAAGAAATATAGTGAGATGGTAGTCCCTATATTATCACCAGATCCAACTAAAAATAAAAATATAGCATATTTGAAATATCCTATTTATTTAGGTGGAAATAGAGGTCGAGGACAAGTATATCCAGATGGTTCGAAGTCTAATAATACAGTTTATAACGCTTCTGTAACAGGTAAAATTGTAGCAATAACACCTGCTGGA---AAGAAAGGT---------GGTTATGAAATTAGTATCGAAGGATCTAATAATGATATAAAAGTAGAAAAAGTTCCTGCAGGACCAGAAGTAATTGTAAAAGAAGGACAAACAGTTACGCTCGATCAACCTTTAACATCTAATCCAAATGTTGGTGGATTTGGTCAAAAAGATGCTGAAATTGTATTACAAAACCCTGCACGTATCCAAGGTTTGTTACTATTTTTTGTGGGTGTTTTATTGGCACAAATCTTCCTTGTATTGAAGAAAAAACAGTTTGAAAAAGTTCAGTTAGCTGAAATGAACTTTTAA
           Desmotetra_stigmatica  ------------------------------------------------------------------ATGTTTAATAATAATGTTTTTTTA------------AGAGGAGTATTTTTATCTCTTATGTTAGGATTTGTAAGTTGCTTTGGCCAGTACTCA------------------------------GCACAAGCATATCCTATTTTTGCACAACAAAATTACGCTAATCCACGTGAAGCTAATGGCCGTATTGTATGTGCAAACTGTCACTTAGCTCAAAAACCTGTAGAAATTGAAGTTCCTCAAGCAGTTTTACCTGACACTGTTTTTGAAGCTGTTATTGAACTTCCTTATGATAAAGAAGTTAAACAAGTTTTAGGGAATGGTAAAAAAGGTGATTTAAACGTAGGTATGGTTTTAATTCTTCCAGAAGGTTTTGAATTAGCTCCTCCTGATCGTATTCCTGAAGAAATGAAGAAAAAAGTAGGAAACCTTTATTATCAACCTTATAGCCCAGAACAAAAAAATATTTTAGTAGTTGGACCTGTTCCAGGTAAAAACTATAGTGAAATGGTTGTACCTATTTTATCTCCAGATCCAGCAAAAAATAAAAATATCTCTTACTTAAAATACCCTATTTTCTTAGGTGGAAATAGAGGACGTGGTCAAGTATATCCAGATGGTTCAAAATCTAACAATACTGTTTATAATACACCAGCACCTGGGAAAATTATCTCAATTGCACCACAA---------AAAAAA---------GGCTTCTTGATTACTATTGAAAAAGCTAATGGAGAAAGTGTTGTAGAAAAAATTCCTGCGGGACCTGAAATTATTGTAAGTGAAGGGCAAACTGTACAAGCAGATCAACCGTTAACTACTAATCCAAACGTAGGTGGTTTTGGTCAAAGAGATGCAGAAATTGTATTACAGAACCCTGCACGTGTTCAAGGACTTCTAGTTTTCTTTGTTTTTATTCTTTTAGCACAAGTTCTTTTAGTTCTGAAAAAGAAACAATTCGAAAAAGTTCAATTAGCAGAAATGAATTTTTAA
          Dictyochloris_fragrans  ---------------------------------------------------------ATGACAAAATCAAATCGTTTTTGTAATGTTCCAGAAATTAACATTACAACATTTTTGCTTTCTTTTTTAACTTTTCTTTTTGTAGGAATAAATTGGACATCTAGT---------------------------GTACAAGCTTATCCCATTTTTGCTCAACAAAATTATGAAAATCCTCGTGAACCAAACGGACGAATTGTTTGTGCCAACTGTCATTTAGCACAAAAACCAGTAGAAATCGAAATTCCACAATCTGTATTACCTGACACTGTTTTTGAAGCTGTAATTGAAATTCCTTATGATCAACAACTTCAACAAGTAGCAGGTAATGGTAAAAAAGCAGATTTAAATGTAGGTATGGTTTTAATTCTTCCTGAAGGATTTGAATTAGCTCCAGCAGATCGAATCCCTGAAGAAATAAAGAAAAAAGTAGGTAATTTATTTTACCAACCATATAGTTCTGAGAAAAAAAATATTTTAGTTGTTGGTCCAGTACCAGGAAAAAAATATAGTGAAATGGTTGTACCTATTCTTTCTCCAGATCCTGCTAAAAATAAAAATGTTTCTTATTTAAAATATCCGATTTATTTAGGTGGTAACAGAGGACGTGGACAAGTTTACCCTGATGGTTCTAAATCAAACAATACAGTGTATAATTCTTCAGTTAATGGTAAAATTGCAAATATCGGACCACTTTCT---AAAAAAGGA---------GGTTATGAAGTTACTATAGAAACTTCTTCAGGTGATACTTTAGTTGAAAAAATTCCAGCAGGACCTGAACTTATTGTGAGTGTTGGACAAACTATTCAAGCTGATCAGCCTTTAACGACTAATCCAAATGTTGGAGGTTTCGGACAAAAAGACGTAGAAATTGTTTTACAAAATCCTGCTCGTATTCAAGGATTACTAGTTTTCTTTGTATTTATTCTTTTAACTCAAGTTTTCCTTGTACTTAAGAAAAAACAATTTGAAAAAGTTCAATTAGCTGAAATGAATTTTTAA
               Dunaliella_salina  ---------------------------------------------------------------------------------------------------------------------------------------------------------------------------------------------------GCTTATCCAATTTTTGCACAACAAGGTTATGAAAACCCACGTGAAGCTACAGGTCGTATTGTTTGTGCTAACTGTCACTTAGCACAAAAACCTGCAGAAATTGAAGTACCTCAAGCAGTTTTACCTGATACAGTATTTGAAGCTGCTGTTCAAATTCCATATGACAAATCAGTTAAACAAGTAAATGCTAAAGGTAAAAAAGCTGATTTAAATGTAGGTTTTGTTTTAATTCTTCCAGAAGGATTTGAATTAGCACCAGCTGATCGTATCCCAGAAGAAATGAAGAAAAAAGTAGGAAACGTTTATTACCAACCTTATAGTCCTGACAAAAAAAATATTCTTGTAGTTGGTCCTTTACCAGGAAAAACATATAGTGATTTAACTGTACCTATTCTTTCTCCTGATCCAGCAAAAAATAAAAATGTTTCATATTTAAAATACCCTATCTATTTAGGTGCTAACCGTGGACGTGGTCAACTTTATCCAGATGGTTCTAAATCAAACAACACTGTTTATAACACTCCAGCTCCTGGTAAAATTGTTTCTATTACAACTGCTAATGAGAAAAAAGGT---------GGTTATTTAGTAAATATTGAAAAAGCTAATGGTGAAACAGTAACTGAAAAAATTCCTCCAGGACCTGAATTAATTGTTCAAGAAGGACAAGTATTAACAGCTGATCAGCCTTTAACTACAAACCCTAATGTAGGTGGTTTTGGTCAAAAAGATGTAGAAATTGTTCTTCAAAACCCTGCACGTATTCAAGGATTATTAGTTTTCTTTGCTTTTGTATTATTAGCACAAGTATTATTAGTTCTTAAGAAAAAACAATTCGAGAAAGTTCAACTTGCTGAGATGAACTTCTAA
            Elakatothrix_viridis  ---------------------------------------------------ATGACTTCGAAAAATATTCAAATAAATAATGGACTATTGTTTTATATAATAAACATTTCAAAAAAATTCATAATATCTATTTTTTTTTTAAGTTTTATGCTTATTCCAAAT---------------------------GGACAAGCGTATCCGATTTTTGCTCAACAAAATTATGAAAATCCAAGAGAACCAAATGGTCGAATAGTTTGTGCTAACTGTCATTTAGCTCAAAAGCCTGCTGAATTAGAAATTCCTCAAGCAGTTTTACCAGATACTGTATTCGAAGCAGTTATAAAAATTCCTTATGATCAACAAATGAAACAAGTTTTAGGAAATGGAAAAAAAGGTGATCTTAATGTTGGAATGGTTTTAATCCTTCCAGAAGGATTTGAATTAGCACCAACTGATAGAATTCCTGAAGAAATGAAAAAAAAAGTAGGTAAATTATATTTTCAACCATATAGCCCTGAAAAAAAAAATATTTTAGTTGTTGGACCAGTTCCTGGTAAAAAATATAGTGAAATGGTTGTTCCTCTTCTTTCTCCAGATCCTGCAAAAAATAAAAATGTTTCTTATTTAAAATATCCTATTTATTTAGGTGCTAATAGAGGACGTGGTCAAGTCTATCCTGATGGTTCAAAAACAAATAACACAGTCTATAATTCACCTGTTAGTGGAATAATTCAATCTATTTCTCCAATAGAA---AAAAAAGGA---------GGTTATGAAATTGTTATACAAAGTGCAACAGGAGAAGAAAAAATTGAAAAAATTCCAGCAGGTCCTGAACTTCTAGTTAGTGAAGGACAATCGATTCAAGCGGATCAACCTTTAACTACAAATCCAAATGTAGGTGGTTTTGGGCAAAAAGATGGAGAGATTGTATTACAAAATTCTGCAAGAATCCAAGGTCTTTTAGTTTTCTTTACATTTATTCTCTTAGCACAAATTTTCTTAGTTCTTAAGAAAAAACAATTTGAAAAAGTTCAATTAGCTGAAATGAACTTTTAA
         Follicularia_botryoides  ---------------------------------------------------------TTGAAAACTTTTTATATGACAAAACAAAATCGTCATTTTATTTTTTCACTAATT---------------GCTACTCTTTTTGTAAGCATTAGTGCACTTCCAGAA---------------------------GCGCAAGCTTATCCAGTTTTTGCCCAACAAAACTATGAAAACCCCCGTGAAGCAAACGGTCGAATTGTTTGTGCAAACTGTCACTTAGCGCAAAAACCAGTAGAACTAGAGGTTCCACAATCTGTTTTACCTGATACTGTCTTTGAAGCAGTCATTAAAATTCCTTATGATCAGCAAGTTAAGCAAGTTTTAGGAAACGGTAAAAAAGGAGATTTAAATGTTGGAATGGTTTTAATTCTTCCAGAAGGATTTGAACTTGCTCCAGCTGATCGAATTCCTGAAGAAATCAAAGAAAAAGTTGGAAAACTTTACTACCAACCGTATAGCGCTGACAAAAAAAATATTTTAGTTGTTGGTCCAGTTCCAGGTAAAAAATACAGTCAAATGGTTGTACCTATTCTAGCTCCAGATCCAGCTAAAAATAAAAACGTGTCATATTTAAATTACCCTATCTATGTTGGAGGAAACCGTGGGCGTGGGCAAGTTTACCCTGATGGTTCAAAATCAAACAACACAGTGTATAATAGTCCAGCAAGTGGAAAAATTGTAAGCATTACTCCAGTGGGT---AAAAAAGGC---------GAATTTGAGATTACAATTGAAAAAGCAAACGCAGAACAAATCACTGAAAAAATTCCAGCAGGACCTGAAATTTTAGTGAGCGTTGGACAATCTGTAACACAAGACCAACCTTTAACAAATAATCCAAACGTAGGTGGTTTCGGACAAAAAGAAGAAGAAATTGTTTTACAAAACCCAGCACGTATTCAGGGGTTATTAGTCTTCTTTGCTTGTGTTTTAACTGCTCAAACTTTATTAGTTCTTAAGAAGAAACAATTTGAAAAAGTTCAATTAGCGGAAATGAACTTCTAA
         Golenkinia_longispicula  ------------------------------------------------ATGAGTTATTTATTGACTACACAAAAACATTTAAAAAAATCAATTCCATTTTTTAAAACTTTACTTTTCTCGACAATTTTCGCATTTTTTTTAGGGCAGCAAAGCTGCCCTAAC---------------------------GCTCTAGCATATCCTATTTTTGCTCAACAAAATTATGAAAATCCCCGTGAGCCTAACGGACGTATTGTTTGCGCAAATTGCCATTTAGCCCAAAAAACCGTAGAATTAGAAATGCCACAAGCGGTATTACCAGATACGGTTTTTGAAGCTGTCGTTAAAATTCCTTATGATAAACAAATTAAACAAGTTTTAGGTAATGGAAAAAAAGGCGACTTAAATGTAGGTATGGTTTTAATTCTACCAGAAGGATTTGAATTAGCACCATCAGACAGGATTTCAGAGGAAATGAAGAAAAAAGTTGGAAATTTATATTATCAACCTTATAGTCCTGAGAAAAAAAATATTCTTGTTGTAGGTCCAGTTCCAGGCAAAAAATATAGTGAAATGGTCATTCCTATTGTATCCCCAGACCCAGCTAAAAATAAAAATGTATCTTACTTAAAATATCCTATTTATCTTGGTGGTAATAGAGGTCGTGGACAAGTTTACCCAGACGGTTCAAAAAGCAATAACACTGTATATAACGCACCAGCAGCAGGTAAAATTTTAAGTATATCACCGATTGAG---AAAAAAGGA---------GGTTTTGAAATTACGATTGAAACATCGAATGGA---CAAATCGTCGAAAAAATTCCTGCTGGTCCGGAACTTATGGTCAGTGAAGGACAAACTGTTGTTCAAGATCAACCTTTGACAAATAATCCTAATGTTGGTGGATTTGGACAACAAGATGGTGAAATTGTTTTACAAAATCCTGCTCGTATTCAAGGATTATTAGTTTTCTTCTTATTTGTTGTTTTAACTCAAGTAATGTTAGTTCTTAAGAAAAAACAATTTGAAAAAGTACAATTAGCAGAAATGAATTTCTAA
                Gonium_pectorale  ------------------------------------------------------------------ATGTCTAAAAAAATTTCAGTTGCT---------TTACGTGCAGCTATTTTAACTCTAATTTTAGGAGTTGCTGGTAATTTATCTTTAAATCCA------------------------------GCACAAGCTTATCCTATTTTTGCACAACAAAACTATGCAAACCCGCGTGAAGCAAACGGTCGTATTGTTTGTGCCAACTGTCACTTAGCGCAAAAACCAGTTGAAATTGAAGTTCCTCAAGCAGTATTACCAAATACAGTATTTGAAGCTGTTATTGACCTTCCATACGATAAACAAGTTAAACAAGTATTAGCTAATGGTAAAAAAGGTGATTTAAATGTTGGTATGGTTTTAATTCTTCCAGAAGGTTTTGAATTAGCACCGCCAGATCGTATTCCTGAAGAAATGAAGCAAAAAGTGGGTAATCTTTATTACCAACCTTACAGCCCAGAACAAAAAAATATTTTAGTTGTGGGTCCTGTTCCAGGTAAAAAATACAGTGAAATGGTAGTTCCTATTCTATCACCAGATCCTGCTAAAAATAAAAATGTATCTTATTTAAAATATCCTATTTATTTTGGTGGTAACCGTGGTCGTGGTCAAGTATATCCAGATGGTAAAAAATCAAACAATACTATTTATAATGCATCAGCTGCTGGTAAAATTGTTTCAATTACTCCTATT---GAGAAAAAAGGT---------GGTTTTGAAATCACAATTGAAAAAGCAAATGGTGAAACTGTAGTTGATAAAATTCCAGCAGGACCTGACTTAATTGTTAAAGAAAATCAAAGTGTACAAGCAGATCAACCTTTAACTAACAACCCGAATGTTGGTGGTTTTGGTCAAGCTGAAACTGAAATTGTACTACAAAACCCAGCACGTATTCAAGGTTTATTAGTATTCTTTAGTTTTATTCTGATAGCTCAAATTTTATTAGTTCTGAAGAAAAAACAATTCGAAAAAGTACAATTAGCAGAAATGAACTTCTAA
         Haematococcus_lacustris  ---------------------------------------------------------------------------------------GTGAAATCATTAATTAAAAGTTTTTTTTATTCTATATTTGCTGCTTTTTTAATATTTGGGACAAACACA------------------------------GAAGCACAAGCTTACCCCATTTTTGCACAACAAAACTATGAAAATCCACGTGAAGCTACAGGACGTATTGTTTGTGCGAATTGTCATTTAGCACAAAAACCTGCAGAAATTAGTGTACCACAATCAGTATTACCAGATACAGTATTTGAAGCGGTAGTAGAAATACCTTATGATTTATCATCAAAACAGGTATTAGCTAATGGTAAAAAAGGGGATTTAAATGTAGGTTTTGTTTTAATTTTACCAGAAGGTTTTGAATTAGCACCAGCTGATCGTATTCCTGAAGAAATGAAAAAAAAAGTAGGTAATGTATATTATCAACCTTATAGCCCAACTAATAAAAATATTTTAGTTGTAGGTCCATTACCAGGTAAAAAATATAGTGAATTAGTAGTACCTATTTTATCACCAGATCCTGCAAAAAATAAAAATGTATCTTATTTAAAATATCCAATTTATTTAGGTGCAAATCGTGGACGTGGTCAAGTATATCCTGATGGTTCAAAATCAAATAATACAGTATATAATGTTTCAGCACCTGGAAAAATTACTTCTATTGCAACTGCCGATGTCAAAAAAGGG---------GGCTATTTAGTTACTATTGAAAAAGCAAATGGCGAAACGGTTACAGATAAAATTCCAGCTGGTCCTACTTTAATTGTTACTGAAGGTATGGAAGTTGTGGCAGATCAACCTTTAACAACAAATCCTAATGTTGGTGGCTTTGGACAAAAAGATGTTGAAATTGTTCTTCAAAATCCAGCACGTGTACAAGGCTTATTAATTTTCTTTGTATGTATTCTTATAGCACAAGTGTTATTAGTACTTAAGAAAAAACAATTCGAAAAAGTACAATTAGCGGAAATGAATTTTTAA
              Hafniomonas_laevis  ---------------------------------------------------------------------------------------ATGGTAACAAAAGCAATTCAGAGATTAGTGACTGTTACAATCTCCTTTTTTGTAGTTCTAGGTATTTCTACAAGT---------------------------GCACAAGCATATCCTATTTTTGCACAACAAAACTATGAAAACCCACGTGAAGCAAATGGTCGTATTGTTTGTGCAAACTGCCACTTAGCACAAAAACCAGTTGAATTAGAAGTACCTCAAGCAGTATTACCTGATACTGTTTTTGAAGCAGTTGTTAAAATTCCATATGATTTACAAACAAAACAAGTATTAGCTAATGGTAAAAAAGGTGATTTAAACGTTGGTATGGTATTAATGTTACCTGAAGGTTTTGAATTAGCTCCTGCTGATCGTATTCCTGAAGAAATGAAACAAAAAGTTGGTAACTTATACTATCAACCATATAGTCCAGATAAAAAAAATATTTTAGTAGTAGGCCCAGTACCTGGTAAAAACTACCAAGAGATGGTAATTCCAGTTCTTTCTCCGGATCCAGCTACAAATAAAAACGTTAATTATTTAAAATACCCATTATATTTAGGTGGTAACCGTGGCCGTGGCCAAGTATACCCAGATGGTTCTAAATCCAACAATACAGTATATAACTCTCCAGCTACTGGTAAAATCACAGCTATTACAGCTGTAGGT---AAAAAAGGT------------TATGAAATTACAATTGAAAAAGCAAACGGTGATGCAGTTGTAGAAAAAGTACCAGCTGGTCCAGATTTAATTGTAAAAGAAGGTCAAGCAATTCAAGCTGATCAACCATTAACAAATAACCCGAACGTAGGTGGTTTCGGTCAAGCTGAAGGTGAAATCGTATTACAAAACCCTGCTCGTATCTATGGTTTATTAGCATTCTTAAGCTTTGTTTTATTAACACAATTATTATTAGTTCTGAAGAAGAAACAATTCGAAAAAGTTCAATTAGCAGAAATGAACTTCTAA
            Hariotina_reticulata  ---------------------------ATGGAAACTCAAAAAGTTTCAAAACTTTTTTCAAAAAAATTAAGAATTTATATGTCTAAAAATAACAAAAATATTTTTTGTTTATTCGCGATTTTTTCTTTCGTTGTAACTTTAGGATTTACAAATTTCGTACCAACA------------------------GCAAATGCGTATCCTATTTTTGCTCAACAGAACTATGAAAACCCTCGTGAAGCAAACGGTCGTATTGTTTGTGCAAACTGTCACTTAGCTCAAAAACCTGTTGAATTGGAAGTTCCCCAAGCAGTATTACCTGATACAGTTTTTGAAGCAGTTGTTCAAATTCCATATGATCAGCAAGTTCAACAAGTATTAGGAAATGGTAAAAAAGGTGATTTAAATGTTGGTATGGTATTAATTTTACCAGAAGGTTTTGAATTAGCACCTGCAGATCGAGTTCCTGAAGAAATTCAAAAAAAAGTTGGCAAATTATTTTATCAACCTTATAGTCCAGACAAGAAAAATATTTTAGTTGTTGGGCCGGTACCAGGGAAAAAATACAGTGAAATGGTTATTCCTATTTTATCTCCAGATCCAGCGAAAAATAAAAACGTTTCTTTCTTAAAATATCCACTTTATTTCGGTGGAAATCGTGGACGTGGACAAGTGTATCCTGACGGTTCGAAATCAAACAATACTGTATATAATTCTTCTGTGACTGGAAAAATTACAAAAATTGCAGCAGCAGAT---AAAAAAGGT---------GGTGTTGACGTTACTATTGAACTAGCAAATGGAGAATCAATGGTTGAAAAAATTCCTGCAGGACCACAATTAATCGTTACAGAAGGTCAATCGGTGGTGCCAGACCAACCTTTAACAAATAATCCAAACGTTGGTGGATTTGGACAAAAAGACGTGGAAATCGTTCTTCAAAACCCAGCACGTATTCAAGGACTATTAGCATTCTTTGCAACAGTTTTATTAGCTCAAGTATTATTAGTTCTTAAGAAAAAACAATTTGAAAAAGTTCAATTAGCTGAAATGAATTTCTAA
                   Jenufa_minuta  ---------------------------------------------------------------------------------------------------------------------------ATGGTATGCATTGTATTTAGTTTAAATTCTGCATTAAAT---------------------------GCAAACGCATATCCTATATTTGCTCAACAAAATTACGAAAATCCTCGTGAACCAACAGGTAGAATTGTTTGTGCAAATTGTCATTTAGCGCAAAAACCCGTAGAAATAGAAGCCCCTCAATCTGTATTTCCCGATACTGTGTTCGAAGCAGTAGTTAAAATTCCATATGATGAACAAGTTAAACAAAATTTAGCTAATGGGAAAAAAGGAAATATAAATGTGGGTATGGTTCTCATTCTTCCGGAGGGATTTGAAGTAGCTCCTGCAGAGAGAACTCCCGAAGAAATTAAAAAAAAAGTAGGAAACTTATACTATCAACCATACGCCCCGGACAAAAAAAATATATTAGTTGTTGGGCCTATTCCGGCTAAAAAATATAGCGAAATGGTAGTTCCTATTTTAGCTCCAGACCCTAGCAAAAATAAAAATGTAAATTACTTAAAATACCCTATTTATTTGGGTGCTAATAGAGGACGCGGTCAAGTCTATCCAGACGGTTCGAAAACAAATAATACTGTGTATAACTCTCCAGTAAATGGTAAAATTGTTAGCATAATACCGGGAGAA---AAAAATAAA---------GGATTTGAAATAACTATTGAGACTAGTTCAGGGAATCGAGTAGTAGAAAAAATCCCACCAGGACCAGAATTACTTGTTAAAGAATCTCAAAATGTTTCTGCAGATCAACCGCTAACAAATAATCCAAACGTAGGTGGATTTGGACAAAAAGACATTGAAATTGTTTTGCAAAATCCAGCACGTATTCAAGCTTTATTAGGATTTTTTGTATTTGTTCTTGTGAACCAGGTGTTTTTAGTAATGAAGAAAAAACAATTTGAAAAAGTTCAATTAGCAGAAATGAACTTTTAA
                Jenufa_perforata  ---------------------------------------------ATGATGAATCTATGTATGGGTAAAAGTCTTTTTTCCAAAAAAAATTTTAATAAAGGGAAAGTTCTTATTTTTACAATTTTTTTAAGCGTTTTATTTAATTTTTTTAGTGTATTAGAG---------------------------CTTAAAGCATATCCTATTTATGCTCAACAAAACTATGAAAATCCTCGCGAAGCTACTGGTAGAATAGTTTGTGCTAATTGTCACTTAGCACAAAAACCTGTAGAGATAGAAGCTCCTCAATCCGTTTTTCCGGATAGTGTTTTTGAAGCAGTGATTAAAATACCTTATGATGAGCAAATCAAACAAAATTTAGGAAATGGGAAAAAAGGAAATATAAATGTAGGAATGGTTCTTATCTTACCGGAAGGATTTGAATTAGCACCAAAAGATAGAATTCCTGAGGAAATAAAGAAAAAAGTAGGAAAAGCGTATTATCAACCATATAGTTCAGAGAAAAAAAACATTTTAGTTATTGGACCGGTTCCGGGAAAAAAATATAGTGAAATGGTTGTTCCTATTTTATCTCCAGATCCTAGTAAAAATAAAAATGTTAATTATTTTAAATATCCGATTTATGTTGGCGGAAATAGAGGTCGTGGACAAGTTAATCCAGATGGATCTAAAACAAATAATACCGTTTACAATTCTCCAATTACTGGTAAAATTACTAGCATTGTTCCAGGTGAA---AAAAACAAA---------GGTTTTGAAGTTACTATAGAAGGTTCTTCAGGCAATCAAGTTGTAGAAAATATTCCAGCTGGACCAGAAATTATAGTTAAAGAATCACAAAATGTTCAAGCAGATCAACCATTGACTAATAATCCAAATGTGGGTGGTTTTGGTCAACAAGAAATTGAAATTGTATTACAAAACCCAGTACGTCTTTTATACTTATTAGGTTTCTTTCTTTTTGTTCTTATCAATCAAATTTTCTTAGTTATGAAGAAAAAACAATTTGAAAAAGTTCAATTAGCGGAAATGAATTTTTAA
            Kirchneriella_aperta  ---------------------------------------------------------ATGAAAAACTTAAAATCTCTTTTTGAAACTCAAAAGACTTCTTTCTTTAATTTTCTTTTTTCACTTTTAACGTTTAGTATTATTAGCAATTTTGTTATTTCT------------------------TCACCTGCAGAAGCTTTCCCTATATTTGCTCAACAAAACTATGCAAATCCTCGTGAGGCTACAGGACGAATTGTATGTGCTAACTGTCACTTAGCTCAAAAACCAGTTGAATTAGAAGTACCTCAAGCAGTTTTACCAGATACAGTTTTCGAAGCAGTTATTAAAATTCCTTACGACCAACAAGTTAAACAAGTTTTAGGTAATGGTAAACAAGGAGATTTAAATGTAGGTATGGTTTTAATTTTACCTGAAGGTTTTGAATTAGCACCAGCTGATCGTATTCCAGAAGAAATCAAGAAAAAAGTCGGAGATCTTTTTTATGAACCATACAGTCCAGAACAAAAAAATATGTTAGTTGTAGGACCTGTTCCTGGTAAAAAATATAGTGAAATGGTAGTGCCTATTCTTTCACCTGATCCTGCCACAAATAAAAATGTTTCTTATTTAAAATATCCTATCTATTTAGGAGGAAACAGAGGTCGTGGACAAGTTTACCCAGATGGTTCTAAATCAAACAACACAGTTTATAATTCAGCGGTAACTGGTAAAATTCTAGAAATTACACCTGCGAGTAAAAAAGGTGGT------------TATAATATTACTATTGAAACAGCTGATGGA---CCTACTGTTGAAAAGATTCCACCAGGACCTCAACTTTTAGTAAGTGTAGGCCAAACAGTTGTGCCAGATCAACCTTTAACGAGTAATCCAAACGTAGGTGGATTTGGACAAAAAGATGGTGAAATTGTTTTACAAAACCCAGCTCGTATTCAAGGTTTATTAGTTTTCTTTGCCACTGTTTTAGTAGCTCAAGTATTATTAGTTCTTAAGAAGAAACAGTTTGAAAAAGTTCAATTAGCAGAAATGAACTTCTAA
             Lobochlamys_culleus  ------------------------------------------------------------------------------ATGTTTAAAACAAACGCTTTTTTTAAAGCAACAGTCTTATCTTTTATGGTAGGATTTACAAGCTTTTTATTTCCCTTCGGGAAC------------------CAAAATTCTGCAGAAGCTTATCCAATTTTTGCACAACAAAACTATGAAAATCCTCGTGAAGCCACAGGTCGAATCGTTTGTGCTAACTGTCACTTAGCTCAAAAACCTGTAGATATCGAAGTTCCTCAAGCTGTATTACCTGATACAGTATTTGAAGCGATTATTAATATTCCATATGATAAACAAATTCAACAAGTTCAAGCAAATGGAAAAAAAGGTGACTTAAATGTTGGTTTTGTTTTAATTCTTCCAGAAGGATTTGAATTAGCTCCAGCTGATCGCGTTCCAGAAGAAATCAAGAAAAAAGTTGGAAACTTATATTATCAACCTTATAGCCCTGACAAAAAAAATATTTTAGTTGTTGGGCCAATTGCTGGGAAAAAATATAGTGAAATGGTAGTACCTCTTCTTTCTCCAGATCCTGCTAAAAATAAAAACGCATTCTATCTTAAATATCCTATTTATTTAGGTGGAAACAGAGGTCGTGGTCAAGTATATCCAGATGGTTCAAAATCAAATAATACTGTTTATAACAGTCCAGCATCAGGAAAAATTGTTTCAATTATTCCTGGTGAG---AAAAAAGGT---------GGTTACCAAATTACAATTGAAAAAACGAATGGAGATACAATTGTAGAAAAAATTCCAGCTGGTCCTGAACTTTTAGTAAAAGAAGGACAACTTGTTCAAGCAGATCAACCATTAACAAATAATCCAAATGTTGGTGGTTTTGGTCAAAAAGATGTTGAAATTGTATTACAAAACCCTGCTCGTATTCAAGGATTATTAGCTTTCTTCGCTTTTGTTTTATTAGCACAGGTTTTATTAGTTCTTAAGAAAAAACAATTTGAAAAAGTACAATTAGCTGAAATGAATTTTTAA
              Lobochlamys_segnis  ---------ATGAGGTCTACTTTGCTGAGAGTAGTGAACAACGTTTTTTTCTGGTTTTTTAAATTTAAAACTTTCGTTATGTTTAAAACACACGCTTTCGTTAAAGCAACTTTCTTATCTTTTATGATAGGATTTACGGTATTTTTTGGC------------------------------CAAGATTCGGCTGAAGCTTATCCAATTTTTGCACAACAAAACTATCAAAATCCTCGTGAAGCAACTGGTCGAATTGTTTGTGCTAACTGTCACTTAGCTCAAAAACCAGTTGAACTAGAAGTTCCTCAAGCAGTACTACCTGATACAGTATTTGAAGCTGTTATTAATATTCCATATGATAAAGAAATTCAACAAGTTCAAGCAAATGGAAAAAAGGGTGATCTTAATGTAGGTTTTGTTTTAATTCTTCCAGAAGGTTTTGAATTAGCTCCTGCTGATCGTGTTCCTGAAGAAATCAAGAAAAAAGTAGGGAATTTATATTATCAACCTTATAGTCCTGATAAAAAGAATATTCTTGTGGTTGGTCCAGTTCCAGGAAAAAAATATAGTGAAATGGTAGTCCCTATTCTTGCTCCTGATCCTGCAAAAAATAAAAATGTATTTTATTTAAAATATCCTATCTATTTAGGCGGAAACAGAGGTCGTGGTCAAGTTTATCCTGATGGTTCAAAGTCAAACAATACTGTTTATAACAGTCCAACTGCAGGGAAAATTGTTTCAATTCTTCCTGGAGAG---AAAAAAGGT---------ACTTCTCAAATTACTATTGAAAAAGCGAATGGCGAAACTATTGTAGAAAAAATTCCAGCTGGACCTGAGCTTTTAGTAAAAGAAGGTCAAATTGTTCAAGCAGATCAACCTTTAACAAATAATCCAAATGTAGGTGGTTTTGGACAAAGAGATGTTGAAATCGTATTACAAAACCCAGCTCGTATTCAAGGATTATTAGCATTCTTTGTTTTTGTATTATTAGCGCAAGTATTGTTAGTTCTTAAGAAAAAACAATTTGAAAAAGTACAATTAGCTGAAATGAATTTCTAA
             Microglena_monadina  ------------------------------------------------------------------------ATGAATTTAAATTCTTTAAAGATTAGTTTAAAAACTCTTGTATTATTAACATTTGTTATTAGTTTCGGT---TTTAATTTTTCGACA------------------------CCAGTAAGCCAAGCCTACCCTATTTTTGCTCAACAAAACTATGAAAATCCACGTGAAGCTAATGGACGCCTTGTTTGTGCAAACTGTCACTTAGCACAAAAATCTACGGAAATTGAAGTTCCTCAAGCAATATTACCAAATACTGTTTTTGAAGCTGTTATTGAAATTCCTTATGATCAACAAGTTAAACAAGTATTAGCTAATGGAAAAAAAGGTGAATTAAATGTTGGAATGGTTTTAATTCTTCCAGAAGGTTTTGAATTAGCCCCAGCAGATAGAATTCCTGAAGAGCTTAAGAAAAAAGTAGGAAATCTTTACTATACTCCTTATAGTCCAGAGAAAAAAAATATTTTAGTTGTTGGTCCTGTTCCTGGTAAAAAATATAGTAAAATGATTGTTCCAATTATTTCTCCAGATCCAACAACAAATAAAAATGTTTCATACTTAAAATATCCTATCTATGTAGGTGGAAATAGAGGTCGTGGACAAGTTTATCCAGATGGTTCTAAATCAAATAATACAATTTTTAACTCTTCAACAGCTGGAACAATTACACAAATTGCTCCTATAGAAAGCAAAAAAGGT---------GGATATGAAATTACAATTACTAAAACAGATGGAACTTCTGTTGTTGACAAAATTCCTGGTGGACCTGATTTAGTAGTAAAAGAAGGTCAAATTGTAACAATAGATCAACCTTTAACAAATAATCCAAATGTTGGTGGCTTTGGCCAAAAAGACGTAGAAATTGTTCTTCAAAACCCAGCTCGTATTCAAGGATTATTAGTATTTTTTGTGTTTATTCTTTTAGCACAAATTTTATTAGTTGTTAAGAAAAAACAATTTGAAAAAGTACAATTAGCGGAAATGAATTTTTAA
                   Microspora_sp  ---------------------------ATGAAT------TTATTATTCAAAAAAATGACTACTCCT---TCGACACATTTATTAAATTCGAGATTAAAT---------GTAATTGTTTTAACAGTTTTATTTTTTACATCTTTTCTATTTAATTTTTCAAAA---------------------------TCCGAAGCATATCCTATTTTTGCTCAACAAAACTATGAAAATCCTCGTGAAGCAAATGGCCGAATTGTATGTGCCAATTGTCATTTAGCTCAAAAACCTGTTGAATTAGAAGTGCCACAAGCTGTTTTACCTGATACCGTTTTTGAAGCAGTTGTTCAATTGCCTTACGATAAACAAGTTCAACAGGTTTCAGGGAGTGGAAAAAAAGGTGAACTTAATGTTGGAATGGTTCTTATACTTCCTGAAGGTTTTGAGCTTGCTCCTGCAGATCGAGTTCCTGAAGAAATTAAGAAAAAAGTAGGAAAACTATATTACCAACCTTACAGTCCTGAAAAGAAAAATATTTTGGTTGTAGGACCTGTACCAGGTAAAAAATATAGTGAAATGGTTATTCCTATCCTTTCCCCTGATCCAGCTAAAGATAAAAGAATTTCATTTTTAAAATATCCTATTTATTTAGGTGGTAATAGAGGGCGTGGACAAGTTTATCCAGATGGTTCCAAATCAAACAATACTGTTTACAATTCATCAGCTACGGGCAAAATTACTAGTATTGTCCCAACAGGT---AAAAAAGGT---------GCTTTTGAAATTAGTATTTTAACGGAAAGTGGTACAACTGTTGTTGAAAAAATACCAGCAGGGCCAGAAGTGATTGTAAGTGAAGGTCAATTTGTTCAAGCAGATCAACCTTTAACAAATAATCCTAATGTCGGAGGTTTTGGTCAAAAAGATGTTGAAGTAGTTTTACAAAATCCTGCAAGAATTCAAGGTTTATTAGTTTTCTTTGGATTTATTATTTTAACTCAAATTTTCTTAGTATTGAAGAAAAAACAATTCGAAAAAGTACAATTAGCAGAAATGAATTTCTAA
         Mychonastes_homosphaera  ------------------------------------------------------------------------------------------ATGAAAAACATTCAAAAATTCTGGCTTGGACTGGTA------------GTTAGTACACTTCTAGCATCT------------------------CAGCCTGTTCAAGCATACCCTATTTTTGCTCAACAAAACTACGCAAGCCCGCGTGAAGCAACTGGTCGTATTGTTTGTGCAAACTGTCACTTAGCTCAAAAACCTGTAGAATTAGAAGTACCTCAAGCGGTATTACCAGATACAGTGTTTGAAGCAGTAATTAACATTCCTTACGATAAGGAAGTTCAACAAGTAGGCGGAAACGGTAAAAAAGCTGATTTAAACGTTGGGATGGTTTTAATTCTTCCAGAAGGATTTGAACTAGCTCCTGCAGACCGTGTTCCAGAAGAGATCAAGAAAAAAGTAGGTAACTTATTCTACTCTCCGTACAGTCCAGAGCAAAAAAACATTTTAGTAGTAGGCCCGGTTCCAGGTAAACAGTACAGCGAAATGGTTGTACCAATTTTAGCTCCAGACCCAGCAACAAACAAAAATGTGTCTTACTTAAACTACCCAATCTACTTAGGTGGTAACCGTGGGCGCGGACAAGTTTATCCAGACGGTACAAAATCAAACAACACAGTATACAACGCGTCAGCTGCAGGCAAAGTTGTAAGCATTGCTCCAGGTGAG---AAAAAACGT---------ACTACAGCTGTGAAAATTGAAAAAGCCGATGGTGAAACAGTAATTGATCTAATCCCAGATGGACCACAACTTCTAGTAAAAGAAGGTCAAACAGTAACAGCAGATCAACCATTAACAAACAACCCGAACGTAGGTGGTTTTGGTCAAAAAGATGTAGAGATCGTGTTACAAAACCCAGCACGTATTCAAGGTCTATTAGCATTCTTCGCAACTGTTTTAGGAGCACAAGTTCTTTTAGTTCTTAAGAAGAAACAATTCGAGAAAGTTCAGCTTGCAGAAATGAACTTCTAA
             Mychonastes_jurisii  ------------------------------------------------------------------------------------------ATGAAAAACATTCAAAAATTCTGGCTTGGACTTGTA------------GCGAGTACACTTCTAGCATCT------------------------CAACCAGTTCACGCTTACCCAATTTTTGCTCAGCAAAACTACGAAAGCCCTCGTGAAGCTACAGGACGTATCGTTTGTGCAAACTGCCACTTAGCTCAAAAACCAGTAGAACTAGAAGTACCTCAAGCGGTATTACCGGATACTGTATTTGAAGCGGTAATCAACATTCCTTACGACAAAGAAGTAAAACAAGTAGGTGGTAATGGGAAAAAAGGTGACTTAAACGTAGGGATGGTTTTAATTCTTCCAGAAGGATTTGAATTAGCTCCAGCTGATCGTGTTCCAGAAGAAATCAAGAAAAAAGTAGGTAACTTATACTACTCTCCATACAGCCCAGAGAAGAAAAACATTTTAGTAGTAGGCCCGGTTCCAGGTAAACAATACAGCGAAATGGTTGTACCAATTTTAGCTCCAGACCCAGCAACAAACAAAAATGTTTCTTACTTAAACTACCCAATTTACTTAGGTGGAAACCGTGGACGTGGACAAGTGTACCCAGATGGTTCAAAATCAAACAACACAGTTTACAACACTGCAGCAGCTGGTAAAGTTGTAAGCATTGCTCCAGGTCAG---AAAAAAGGT---------AGCACTGTGGTAACAGTTCAAAAAGCTGATGGTGAATCAGTAGAGAACCTAATCCCAGCTGGACCAGAAATTCTAGTAAAAGAAGGTCAAATGGTAGTAGCGGATGAACCGTTAACAAACAACCCGAACGTAGGTGGTTTTGGTCAAAAAGATGTAGAAATCATTTTACAAAACCCAGCACGTATTCAAGGTCTATTAGCATTCTTCGTAACAGTTTTAGGAGCACAAGTTCTATTAGTTCTTAAGAAAAAACAATTCGAAAAAGTTCAACTTGCAGAGATGAACTTCTAA
             Neochloris_aquatica  ---------------------------------------------------------------------------------------------------ATGAAAAAAATCTTTTTTTCAATTTTAGCTATTTTTTTATTAAATTTTACAATTAACTCTGGA---------------------------GCTGAAGCTTACCCAATTTTTGCACAGCAAAATTATGAAAACCCTCGTGAAGCTAATGGACGAATTGTTTGTGCAAACTGCCATTTAGCTCAAAAATCAGTTGAACTAGAAGTTCCTCAAGCAGTACTTCCAGATACCGTGTTTGAAGCTGTTGTAAAAATTCCTTATGATCAACAAGTTCAACAAGTTCAAGCTAATGGAAAAAAAGGAGATCTTAATGTTGGTATGGTTTTAATTTTACCTGAAGGCTTTGAATTAGCACCTACTGATCGAGTACCAGAAGAAATGCAAAAAAAAATTGGTAAACTTGTTTATCAAACATATAGCCCTGATAAGAAAAATATTTTAGTAGTAGGTCCAGTACCAGGAAAAAAATATAATGAAATGGTTATTCCTATTTTATCACCAGATCCTGCTACAAACAAAAAAGTTTCTTATTTAAAATATCCTATTTATCTAGGAGCAAACAGAGGACGTGGTCAAGTTTATCCTGATGGTTCTAAATCAAACAATAATGTATTTAACTCATCAACAACAGGAAAAATTACAAGTATTGCTGTTGTTGAT---AAAAAAGGA---------AGCCATGAAATTACAATTGAAGCTACAAATGGACAAACGGTTATAGAAAAAATTCCGGCTGGACCTGAAATTTTAGTTAAAGAAGGAGACAATGTTTTCCAAGATCAACCTTTAACTAATAACCCAAATGTTGGTGGCTTTGGACAAAAAGATGAAGAAATCGTTTTACAAAATCCTGCACGCATCTTTGGACTTTTAGCCTTCTTCTCAACTGTTTTATTAGCTCAAGTTTTATTAGTTCTTAAGAAAAAACAATTTGAAAAAGTTCAATTAGCTGAAATGAATTTTTAA
          Oogamochlamys_gigantea  ------------------------------------------------------------------------------ATGACTAAAATAACTGCTTTTTTAAAAGCAACTATTCTTTCTATTGTGGTTGGGTTTGCTACTTTTTTCTGT------------------------------CAAAATTCAGCACAAGCTTATCCTATTTTTGCACAACAAAACTATGAAAACCCTCGCGAAGCAACAGGACGAATTGTCTGTGCAAATTGTCACTTAGCTCAAAAACCAGTAGATATTGAAGTTCCACAAGCTGTTTTACCTGATACTGTTTTTGAAGCCGTTATTGAACTTCCTTATGATAAACAAGTTCAACAAGTTTTAGCAAATGGGAAAAAAGGAGATTTAAACGTAGGAATCGTTTTAATTCTTCCAGAAGGTTTTGAATTAGCGCCACCTGACCGTATTCCAGAAGAAATTAAGAAAAAAGTTGGTAATTTATATTATCAGCCATACAGCCCAGAAAAAAAAAATATTTTAGTTGTTGGTCCAGTTCCAGGAAAAAAATACAGTGAAATGGTTGTTCCTATTCTTTCTCCTGATCCAGCTAAAAATAAAAACGTTTCATATCTTAAATATCCTATTTATTTAGGTGGAAATAGAGGTCGCGGTCAAGTTTATCCTGATGGATCGAAATCAAATAATACAGTTTATAATGCTCCAGTAGCTGGTACAATTACATCTATTACACCTGCTGAT---AAAAAAGGA---------GGTTATCAAATTACTATTGAAAAAGTAAATGGAGAAACAATTACTGAAAAAATTCCTGCTGGGCCAGAACTTTTAGTGAAAGAAGGACAAATTGTTCAAGCAGATCAACCTTTAACAAACAATCCAAACGTTGGTGGATTTGGACAAAAAGATGTTGAAATCGTATTACAAAACCCAGCTCGTATCCAAGGGCTTCTTATTTTCTTTGGATTTGTTCTTTTAGCTCAAGTTCTATTAGTTCTTAAGAAAAAACAATTTGAAAAAGTACAATTAGCTGAAATGAATTTTTAA
          Ourococcus_multisporus  ---------------------------------------------------------------------ACTTCTTTTTTTGAAGCTAAAAAACTTTCTTTATTTACATTATTTTTTTCACTTTTAACATTTGTTTTTGGTAACGAATGTTTAATTGCT------------------------TCTCCAGCAAATGCTTATCCCGTATTTGCTCAACAAAACTATGCAAATCCTCGTGAGGCCACAGGTAGAATTGTGTGTGCTAACTGTCATTTAGCTCAAAAACCTGTTGAATTAGAAGTACCACAAGCGGTTTTACCTGATACAGTTTTTGAAGCGGTAGTTAAAATTCCTTACGATCAACAAGTTCAACAAGTTTTAAGTAACGGTAAACTAGGAGACTTAAATGTAGGTATGGTTTTAATTTTACCTGAAGGTTTTGAATTAGCTCCAGCTGACCGAATTCCTGAAGAAATTAAAAAAAAAGTTGGAAATTTATATTACCAACCATATAGTCCAGAACAAAAAAATATTTTAGTTGTTGGTCCTGTTCCTGGTAAAAAATACAGCGAAATGGTAGTTCCTATTGTTTCACCAGATCCAACTACAAATAGAAACGTTTCTTACTTAAAATATCCTATTTATTTAGGTGGTAACAGAGGTCGTGGGCAAGTTTATCCAGATGGTTCAAAATCAAATAATACCGTGTTTAATGCTTCTGTTTCTGGTAAAATTACAGATATTACACCTGCAGGT---AAAAAAGGT---------GGTTATAATATTACTATTGAAACAGCAAATGGA---ACAACAGTTGATAAAATTCCTCCTGGACCTCAATTATTAGTAAGTGTTGGTCAAACAGTAGTAGCGGATCAACCTTTAACAAATAATCCTAACGTAGGTGGTTTTGGACAAAAAGATGCTGAAATTGTTTTACAAAACCCAGCTCGTATTCAAGGTTTATTAGTATTTTTCGCAACTGTTTTAGTAGCTCAAGTTTTACTAGTTCTTAAGAAAAAACAATTTGAAAAAGTTCAATTAGCAGAAATGAACTTCTAA
           Palmellopsis_texensis  ---------------------------------------------------------------------------------------------ATGTTTAAAAAAACAACCATTTTTTCTCTGGTTTTAGGTTTTTTTGTTTTTTTTGGC------TATGCA------------------CAAAATTCAGCTCAAGCGTATCCTATTTTTGCACAACAAAACTATGAAAACCCCCGTGAAGCAACTGGCCGAATTGTATGTGCAAACTGCCATTTAGCTGCAAAACCTGCTGATCTTGAAGTTCCACAAGCTATTTTACCTGATACCGTTTTTGAAGCTGTTATTGAAATTCCTTATGACAAACAAGTTCAACAAGTTTTAGCTAACGGAAAAAAAGGAGATTTAAATGTTGGTATTGTTTTAATTCTTCCAGAAGGGTTTGAATTAGCGCCGGCTGATCGTATTCCAGAAGAAATCAAAAAAAAAGTTGGAAATTTATATTATCAACCCTATAGTCCTGATAAAAAAAATATTTTAGTTGTTGGACCTGTTCCTGGTAAAAAATACAGTGAAATGGTTGTGCCTATTCTTTCTCCAGATCCGGCTAAAAATAAAAATGTGTCATACTTAAAATATCCACTTTATCTTGGTGCAAACAGAGGCCGTGGTCAAGTTTATCCGGATGGTTCTAAATCAAATAACACGGTTTATAATTCTCCTGCTACTGGTAAAATTCTTTCTATTATTCCGGGTGAA---AAAAATAAG---------GGTTACCAAATTACAATTGAAAAAACAAATGGAGAATCAATTGTTGAAAAAATTCCAGCTGGTCCTGAACTTTTAGTTAAAGAAGGACAAACAATTCAAGCCGATCAACCTTTAACAAATAACCCAAATGTAGGCGGCTTTGGACAAAAAGATGCTGAAATTGTATTACAAAACCCAGCACGTATTCAAGGGCTCCTTGTGTTCTTTGTATTTGTTCTTTTAGCTCAAGTCCTATTAGTTCTTAAAAAGAAACAATTTGAAAAAGTACAATTAGCTGAAATGAATTTTTAA
         Parallela_transversalis  ---------------------------ATGAAGTATTTTTTATTATTTAATATGAGTTTATTTCCAGTACAAAGTTTTGCTATGCAAAGCAAGCCAAACAAGCCCCAATTGCTTTTATTAACTTCTCTTTTTTTAGGATTTCAATTGCTTTCTTTAACAAAA---------------------------GCTGATGCTTATCCTATTTTTGCTCAACAAAATTATGAAAATCCTCGTGAAGCTAATGGAAGAATAGTGTGTGCAAACTGTCACCTAGCAGAAAAATCGGTAGATTTAGAAGTTCCACAAGCTGTTTTACCTGATACTGTTTTTGAAGCAGTAATTAAATTACCTTATGATCAACAAGTAAAACAAGTTTTAGGAAATGGTAAAAAAGGTGATCTTAATGTAGGAATGGTTCTTATTTTACCTGATGGTTTTGAATTAGCACCTGCAGACAGAATCCCCGAAGAAATGAAGAAAAAAGTGGGTAATCTTTATTACCAACCTTACAGTCCAGAAAAGAAAAATATTTTAGTTGTTGGACCTGTTACTGGCAAAAAATACAGCGAAATGGTTGTACCTATTCTTTCTCCAGATCCTGCCAAAGACAAGAAGGTATCATTCTTAAAATATCCTATTTATCTAGGGGGAAATAGAGGTAGAGGTCAACTTTATCCGGATGGTTCAAAATCGAACAATACTGTTTATAACGCTTCTGTAGGTGGTAAAATTCTAGCTATCACTAAAGCTGAC---AAAAAGGGT------------TACCAGATTACTATTGAAACAACAGCAGGTGGACAACAAGTAGAAAAAATTCCTTCAGGACCTGAAATTATTGTAACTGAAGGTCAAGTTGTTAAAGCAGATCAACCATTAACAAATAATCCAAATGTAGGAGGTTTTGGTCAAAAAGATGTTGAAGTTGTTTTACAAAACCCTGCACGAATTCAAGGTTTATTAGTCTTCTTTGTTTTTATTATTTTAACTCAGATTTTCTTAGTTCTTAAGAAAAAACAATTTGAAAAAGTTCAACTTGCAGAAATGAACTTTTAA
               Pediastrum_duplex  ------------------------------------------------------------------------ATGTCATATAATAATTTTGAAGGGTCATTTAAAAAAATGATTTTATCTATGGGTATTTTTTTTGGAATCCTTTTTAATGGGATGTCACCA---------------------------GCAGAAGCATATCCTGTTTTTGCTCAACAAAACTATGAAAACCCACGTGAAGCAAATGGAAGAATTGTTTGTGCAAACTGCCATTTAGCTCAAAAATCAGTTGAATTAGAAGTACCTCAAGCAGTACTTCCTGATACAGTTTTTGAAGCTGTTGTAAAAATTCCTTATGATAAACAAGTACAACAAGTATTAGGAAATGGTAAAAAAGGGGATATCAATGTTGGAATGGTTTTAATTTTACCAGAAGGGTTTGAATTAGCACCAGCAGACCGTGTTCCAGAAGAAATGCAAAAGAAAGTTGGGAAGTTATATTATCAACCATATAGTCCAGAGAAAAAAAATATTTTAATTGTTGGTCCAGTACCAGGGAAAAATTATAGTGAAATGGTAATCCCAATTTTATCTCCAGACCCTGCAAAAAATAAAAATGTTTCTTACTTAAAATATCCAATTTATTTAGGAGGAAATAGAGGTCGTGGTCAAGTTTACCCAGATGGTTCAAAATCAAATAATAATGTGTTTAATTCTCCAGCAACAGGTAAAGTGACAAGTTTAGCTGTTGGT------AAAAAAGCA------------TATGAAATTACTATTGAAACATCAAATGGGCAATCTATTGTAGAAAAAATTCCTGCTGGTCCAGAATTATTAGTTAAAGAAGGAGATACTGTGCAACAAGATCAACCTTTAACAAATAATCCAAATGTAGGTGGATTTGGACAAAAAGATGAAGAAATTGTTTTACAAAACCCAGCTCGTATTCAAGGATTATTAGCTTTCTTCTTTACTGTTTTATTAGCACAAGTATTACTTGTTCTTAAGAAAAAACAATTTGAAAAAGTACAATTAGCTGAAATGAATTTCTAA
           Phacotus_lenticularis  ------------------------------------------------------------------ATGATTTCAACTAAATGGACTCTTCCTGCTCAATTCAAAGCAGGCACATTATTAGCGGTTTTTGTGGCTTTCTCAATGTTTGTAAGTGGTGAA------------------------------GCTACTGCGTATCCAATCTTTGCTCAACAAAACTATGCAAACCCACGTGAACCAAATGGTCGTATTGTATGTGCAAACTGTCACCTTGCACAAAAACCTGTAGAAATTGAAGTTCCACAAGCTGTTTTACCAGATACTGTTTTTGAAGCAGTTATTGAACTTCCTTATGATAAACAGGCAAAACAAGTTTTAGCAAATGGTAAAAAAGGTGATTTAAATGTAGGTATGGTTCTTATTCTTCCAGAAGGTTTTGAATTAGCTCCGGCAGATCGAATTCCTGAAGAAATGAAGAAAAAAGTAGGTAACTTATACTACACTCCATACAGTCCAGATCAAAAAAATATTCTAGTAGTTGGTCCAGTTCCAGGTAAAAAATACAGTGAAATGGTAGTACCTATTTTAAGCCCAGATCCAGCAAAAAATAAAGCTGTTTCTTACTTAAAATACCCTATCTATTTAGGTGGTAACCGTGGTCGTGGACAAGTTTACCCAGATGGTTCAAAATCAAATAACACAGTATATAATGCTTCTGCAGCTGGTACTATTACTGCAATTACACCAATTGAAACTAAAAAAGGT---------GGTTACCAAGTAACAATCCAAAAAGCAAATGGTGACTCAGTTGTTGATACTATTCCAGCAGGTCCAGAAGTAATTGTTAAAGTAGGCCAAAGTGTACAAGCAGATCAAGTATTAACGAATAATCCAAATGTTGGTGGTTTTGGTCAAAAAGATGTTGAAATCGTTCTTCAAAACCCAGCACGTTTACAAGGTCTATTAGTTTTCTTTGCATTTGTATTAACAGCACAAGTTCTTTTAGTTCTGAAAAAGAAACAGTTCGAAAAAGTTCAGCTGGCCGAAATGAACTTCTAA
              Pleodorina_starrii  ------------------------------------------------------------------ATGATTAAACAAAAATTAGTCGCG---------GTGCGCGCCGCTTTTTTAACTTCGATTTTAAGTGTTGCTTATATTGTAGGAGTTAATCCT------------------------------GCAGAAGCTTATCCTATTTTTGCACAACAAAACTATGCAAATCCACGTGAAGCAAATGGTCGTATTGTTTGTGCTAACTGTCACTTAGCTCAAAAACCTGTTGAAATTGAAGTTCCTCAAGCTGTTTTACCGAATACAGTATTTGAAGCGGTTATTGAAATACCATATGATAAACAAGTAAAACAAGTATTAGCTAATGGTAAAAAAGGTGATTTAAATGTTGGTATGGTTCTAATTCTTCCAGAAGGTTTTGAATTAGCGCCAGCTGATCGTATTCCTGAAGAAATGAAAAAAAAAGTAGGTGATCTTTACTATCAACCATACAGTGCAGAGCAAAAAAATATTTTAGTAGTAGGTCCAGTGCCAGGCAAAAAATACAGCGAAATGGTAGTTCCGATTCTATCTCCAGATCCTGCTAAAAATAAAAACGTTTCTTTTTTAAAATATCCTATTTACTTTGGTGGTAACCGTGGCCGTGGTCAAGTTTATCCGGATGGTAAAAAATCAAATAATACGATCTATAATGCATCAGCTGCTGGTAAAATTGTAGCAATTACTCCAATC---GAGAAAAAAGGT---------GGTTATGAAATCACAATTGAAAAAGCAAATGGTGAAACGATTTTAGATAAAATTCCAGCCGGTCCGGATTTAATTGTTAAAGAAGGTCAAAACGTACAAGCAGATCAACCGTTAACAAATAACCCGAATGTAGGTGGTTTTGGTCAAGCTGAAACTGAAATTGTACTTCAAAACCCAGCTCGCATCCAAGGTTTATTAGTATTCTTTAGTTTTATTTTAATAACACAAATTTTATTAGTTCTTAAGAAAAAACAATTTGAAAAAGTTCAATTAGCAGAAATGAACTTTTAA
          Protosiphon_botryoides  ---------------------------------------------------------------------------------------------------ATGATGCCTTTTAGTTTTGCTTCAAGC---------------------------------------------------------------GTAGAAGCATACCCTATTTTTGCTCAACAAAACTATGAAAACCCTCGTGAAGCAACAGGTCGTATTGTTTGTGCAAACTGTCACTTAGCACAAAAACCTGCTGAAATTGAAGTACCTCAAGCTGTATTACCAGATACTGTTTTTGAAGCAGTAATTCAAATTCCTTATGATAAATCATCTAAACAAGTTTTAGCAAACGGTAAAAAAGGTGATTTAAACGTTGGTTTTGTTTTAATTCTTCCAGAAGGTTTTGAGTTAGCTCCAGCTGACCGTGTTCCTGAAGAAATTAAGAAAAAAGTAGGTAACGTTTACTACCAACCATACAGTCCTGATAAGAAAAACATTTTAGTTGCAGGTCCATTACCTGGTAAAACATACAGTGAATTAGTTGTACCTATTCTTTCTCCAGATCCAGCTAAAAACAAAAACGTTTCTTACTTAAAATACCCTATTTATTTAGGTGCAAACCGTGGTCGTGGTCAAGTTTACCCAGATGGTTCAAAATCTAACAACACTGTATACAATGCTTCTGCAGCAGGTAAAATTGTTTCAATTGAAGTTGCAAGTCAGAAAAAAGGT---------GGTTATTTAGTTACTATTGAAAAAGCTAATGGTGAAACTGTAACTGACAAAATCCCTGCTGGTCCTGAATTAATCGTACGTGAAGGTCAAGTACTTGTTGCTGATCAACCTTTAACTTCAAACCCTAACGTTGGTGGTTTCGGTCAAAGAGACGTTGAAATCGTATTACAAAACCCAGCACGTATTCAAGGTCTTTTAGTATTCTTCTTATTCGTTCTTTTAGCACAAGTATTCTTAGTTCTTAAGAAGAAACAGTTCGAAAAAGTTCAGTTAGCTGAAATGAACTTCTAA
  Pseudomuriella_schumacherensis  ---------------------------------------------------------------------ATGTCTAAA------------TTACGTTATTCTAATTCTTTTTTTGTTTCACTGTTCACAGCGATTTTAGTAGGATTTAGCGCTGTTTCTAGT---------------------------GCCGAAGCATACCCAATTTTTGCTCAACAAAACTATGAAAACCCTCGTGAAGCAAATGGTCGTATTGTTTGTGCAAACTGCCACTTAGCTCAAAAACCAGTTGAACTTGAAATTCCTCAATCTGTTTTTCCAAATACTGTTTTTGAAGCTGTTGTTAAAATTCCTTATGATCAACAAGTTAAACAAGTTCAAGGAAATGGTAAAAAAGGTGATTTAAATGTTGGTATGGTCCTAATTCTTCCAGAAGGTTTTGAACTAGCGCCAGCAGACAAAATCCCAGAAGAAATGAAGAAAAAAGTAGGAAACCTTTATTATGGGCCATACAGCCCAGAAAAGAAAAATGTTTTAGTGGTAGGTCCAGTACCAGGTAACAAATATAGTGAGATGACAGTGCCGTTATTATCACCAGATCCAGCAACAAATAAAACCGTTTCTTTCTTAAAATATCCAATTTATTTAGGTGGAAATAGAGGACGTGGACAAGTTTATCCTGATGGTTCGAAATCAAACAATACAGTTTATAATGCTTCTACAAACGGAAAAATTGTGAGCATTACATCAGCAAGT---AAAAAAGGA---------GGTTTTAACGTAACAATTGAAACTGCTAATGGGGACGCCGTTGTTGAAAAAATTCCTGCAGGACCAGAATTAGTAGTTGCAGAAGGACAAGTTGTTCAAGCTGACCAGCCTCTTACAACTAACCCTAACGTTGGTGGTTTTGGGCAAAAAGACGAAGAAATTGTTTTACAAAATCCAGCACGTATTTACGGATTATTAGCTTTCTTTGCTCTGGTTTTATTAGCTCAAGTTCTATTAGTTCTGAAGAAAAAACAATTTGAAAAAGTTCAATTAGCTGAAATGAATTTTTAA
              Rotundella_rotunda  ---------------------------------------------------------------------ATGATGACTACTCGT------------CACTTAAATCAAATGTTTTTCACTTTTTTAGGAGTTCTTTTTTTAGGATTTGCAACGATAGCTCCG---------------------------GCAAATGCATATCCTATTTTTGCTCAACAAAACTACGAAAACCCTAGAGAAGCAAATGGTCGTATTGTTTGTGCAAACTGTCACTTAGCACAAAAACCTGTAGAATTAGAAGTTCCACAAGCTGTATTACCAGATACAGTATTTGAAGCTGTTGTAAGCATTCCATATGATAAACAAGTTCAGCAAGTTCAAGCAAACGGTAAAAAAGGTGATTTAAACGTAGGTATGGTATTAATTTTACCAGAAGGTTTTGAATTAGCTCCAGCGGATCGTGTTCCAGAAGAAATGAAGAAAAAAGTTGGAAATCTTTTCTATTCACCTTATAGTCCTGAAAAGAAAAATATTTTAGTTGTAGGACCGGTTCCTGGTAAAAAATACAGTGAAATGGTAATTCCTCTTTTATCACCAAATCCTGAAACAAATAAAACAGTTGGATATTTAAAATATCCAATTTATTTTGGTGGTAACCGTGGACGTGGTCAAGTTTATCCGGATGGTTCTAAGTCAAACAACACTGTTTATAACTCTCCAGCAACAGGTAAAATTACAAGCATTGTACCAGCAGGT---AAAAAAGCA------------ATTGAAATTACAATTGAAGGAGCAAATGGAAACACTGTTGTAGAGAAAGTTCCAGCAGGTCCCGAACTTTTAGTAAAAGAGGGACAATTCGTACAACAAGATCAACCTTTAACAAATAATCCAAATGTAGGTGGTTTTGGACAAAAAGATGTTGAAGTAGTTCTTCAAAACCCTGCTCGTATTCAAGGTTTACTTCTTTTCTTTGTAGGTGTATTAACAGCACAAGTTCTTTTAGTTCTTAAGAAAAAACAATTTGAAAAAGTTCAATTAGCAGAAATGAATTTCTAA
            Scenedesmus_obliquus  ------------------------------------------------------------------ATGAATTTTTTTACTCATAAAAAGAAC---AATTTTGGTTCGTTCGTAACAATTTTTTCATTTCTTGTAGCTTTAGGAGTTACAAATTTAACACCTGCT------------------------GCTGAAGCTTATCCTATTTTTGCTCAACAAAACTATGAAAATCCTCGTGAAGCAAATGGTCGTATTGTTTGTGCAAACTGCCATTTAGCACAAAAACCTGTTGAATTAGAAGTTCCTCAAGCAGTTTTACCTGATACAGTATTTGAAGCTGTTGTTAAAATTCCTTATGATCAACAAGTTCAACAAGTTTTAGGAAATGGTAAAAAAGGTGATTTAAATGTTGGTATGGTTTTAATTTTACCTGATGGTTTTGAATTAGCTCCAGCAGATCGTGTTCCAGAAGAAATGAAAAAGAAAGTTGGTAAATTATTTTATCAACCATACAGTCCAGACAAAAAAAATATTTTAGTTGTTGGTCCTGTACCTGGTAAAAAATACAGTGAAATGGTTATTCCTATTCTTTCTCCAGATCCAGCAACAAATAAAAATGTATCGTTCTTAAAATATCCTATTTATTTTGGTGGAAACCGTGGTCGTGGACAAGTTTATCCAGATGGTTCAAAATCAAATAATACAGTTTATAATTCATCTGTTACTGGGAAAATTTCAAATATTGCTCCTTTTGAC---AAAAAAGGT---------GGTGTTGAAATTACAATTGAAACAGCAAATGGTGATTCTATTGTTGAAAAAATCCCAGCAGGACCTCAAGTTATTGTTACTCAAGGACAAACTGTTCAACCAGATCAACCATTAACAAATAATCCAAACGTTGGTGGATTTGGACAAAAAGATGTAGAAATCGTTTTACAAAACCCAGCTCGTATTCAAGGTTTATTAGTTTTCTTTGCAACTGTTTTATTCGCTCAAGTATTATTAGTTCTTAAGAAAAAACAATTTGAAAAAGTTCAATTAGCTGAAATGAATTTCTAA
          Spermatozopsis_similis  ---------------------------------------------------------------------------------ATGAAAAAATCAATCGGT---------TTTATTTTTTCGATTGTTGCTACTTTTGTAGTTGCGTGTTTTGTAAATTCACCA---------------------------GCAAATGCATACCCTATTTTTGCTCAACAAAACTATGAAAACCCTCGTGAAGCAACAGGACGTATTGTTTGTGCAAACTGTCACTTAGCTCAAAAACCTGTAGATATTGAAGTTCCACAAGCGGTCCTTCCTGATACAGTTTTTGAAGCGGTTATTAATATTCCTTATGATAAACAAATCCAACAAGTTGCTGGAAATGGTAAAAAAGGGGATTTAAACGTTGGGATGGTTTTAATTCTTCCAGAAGGATTCGAATTAGCTCCAGCAGACCGTATTCCAGAAGAAATGAAAGAAAAAGTTGGAAAACTTTACTATCAACCATATAGTCCTGAGAAAAAAAATATCCTAGTGATTGGCCCAATCCCAGGTAAAAAATATAGTGAAATGGTAGTTCCTCTTCTTTCTCCAGACCCAGCAAAAAATAAAGATGTTTCATTCTTAAAATACCCTATTTATTTAGGTGGAAACCGTGGTCGCGGCCAAATTTATCCAGATGGTTCAAAATCAAACAATACAGTGTATAATTCACCAGCAACAGGTACAATCACAAGTATCGCTGCAGGCGAT---AAAAAAGGT---------GGTTACTCTGTAACGATCCAAACAGCTACTGGGGATTCAGTTATTGAAAAAATTCCAGCAGGTCCTGAATTAATCGTTTCAGAAGGTCAAGCAATTAAAGCAGACCAACCATTAACAAACAATCCAAACGTTGGTGGTTTCGGCCAAAAAGACGTTGAAATTGTTTTACAAAACCCTGCACGTATCCAAGGTTTATTATTATTCTTTGTTTCTGTAATTTTAGCTCAAGTATTCTTAGTTCTTAAGAAAAAACAATTTGAAAAAGTACAATTAGCTGAAATGAATTTCTAA
       Stephanosphaera_pluvialis  ---------------------------------------------------------------------------------------ATGTCAACAAATAAAAAAAGTTTCATTTATTCAATACTAGCTGCTTTATTACTTACAATAACACCAAAT---------------------------------GCACAAGCATATCCTATTTTCGCACAACAAAACTATGAAAATCCTCGTGAAGCTACGGGTCGTATCGTTTGTGCTAACTGTCACTTAGCACAAAAACCTGCTGAAATTGAAGTACCACAGGCCGTTTTACCGGATACGGTTTTTGAAGCAGTAGTAGAGATTCCATATGATAAAGCTTCAAAACAAGTTTTAGCAAACGGAAAAAAGGGTGAATTAAATGTTGGTTTTGTTTTAATCCTACCTGAAGGTTTTGAATTGGCTCCGGCTGATCGTATACCAGAAGAAATGAAGAAAAAAGTAGGTAATGTTTATTATCAGCCATATAGTCCTGAAAAGAAAAATATTCTTGTAGTAGGCCCATTACCTGGTAATAAATACAGTGAATTAGTTGTACCGATTCTTTCACCAGACCCGGCAAAAAATAAAAACGTTTCATATTTAAAATACCCAATCTATTTAGGTGCTAATCGTGGCCGTGGTCAAGTATACCCTGACGGTTCAAAGTCAAATAACACTGTTTTTAACGCCTCTGCTGCTGGTAAAATCGCGTCAATTGAAACAGCAAGTAAGAAAAAAGGT---------GGTTATATCGTAACTATTGAAAAAGCAAATGGTGAAACAATAACAGAAAAAATCCCAGCAGGGCCTGATTTACTTGTACGTGAAGGACAACTAGTTGTGGCTGATCAACCTTTAACTTCAAACCCTAACGTGGGCGGTTTTGGTCAAAAAGACGTAGAAATCGTATTGCAAAACCCTGCCCGTATTCAAGGGTTGTTAATATTCTTCTTATTCGTTCTTTTAGCTCAAGTATTATTAGTTCTTAAGAAAAAACAGTTTGAAAAAGTACAATTAGCAGAAATGAACTTTTAA
      Treubaria_triappendiculata  ------------------------------------------------------------------------ATGTTTCAATCTAGATTTTTTCAGTTTTTTTCAATTGGT------TTTATTTATTTCTCTTTGATCTTAGGATTTGTAGAAGCTCCTTTA---------------------------GCTCAAGCGTATCCAGTTTTTGCTCAACAAAATTACGAAAATCCTCGTGAAGCAAATGGTCGAATTGTTTGTGCAAATTGTCATTTAGCTCAAAAACCTGTTGAACTAGAAGTTCCTCAAGCAGTTCTTCCAGATTCTGTATTTGAAGCTGTTATTCAAATTCCATATGATCAACAAATTAAACAAGTTTTAGGTAATGGGAAAAAAGGAGATTTAAATGTAGGTATGGTTTTAATTCTTCCTGAAGGTTTTGAATTAGCACCTTCAGATCGAATTCCAGAAGAAATGAAAAAAAAAGTTGGTAAATTATATTATCAACCTTACAGTGCAGATAAAAAAAATATTCTAGTAGTTGGTCCTATACCTGGAAAAAAATATAGTGAAATGGTAGTACCTATTCTTTCTCCGGATCCAGCAACAAATAAAAATGTAGGATATTTAAAATATCCTATTTATCTAGGTGGTAATAGAGGACGTGGCCAAGTTTATCCAGATGGTTCAAAATCAAACAATACTGTTTATAATTCGCCAGTAGCTGGAAAAATTGTTAATATTTCTCCA---GAA---AAAAAAGGA---------GGTTATGAATTAACTATAGAAACTTCTAGTGGTGAACAAAAAGTAGAAAAAATTCCGGCAGGTCCAGAACTATTAGTGTCAGTAGGACAAACAATTCAAGCAGATCAACCTTTAACAAATAATCCAAACGTAGGAGGTTTTGGACAAAAAGATAGTGAAGTAGTTTTACAAAATCCTGCGCGAATCCAAGGATTATTAGTATTCTTTGTTTTTGTACTTCTTGCACAAGTTTTCTTAGTTATTAAGAAAAAACAATTTGAAAAAGTTCAATTAGCTGAAATGAATTTCTAA
              Trochiscia_hystrix  ---------------------------------------TTGTTTCTATTTAATATTGAAAAAAAAAATTTTATGTTTAAATTTAGATTTTTTCAACTTTTTTCAATTTGT------TTGATTTATTTCTCTCTTTTAATAGGATTTGTAGAAGCTCCATTA---------------------------GCTCAAGCTTATCCTGTTTTTGCTCAACAAAATTACGAAAATCCTCGTGAAGCAAATGGTCGTATTGTTTGTGCCAATTGTCATTTAGCTCAAAAACCTGTCGAACTAGAAGTTCCTCAGGCAGTTCTTCCAGATTCTGTATTTGAAGCTGTTATTAAAATTCCATATGATCAACAAATTAAACAAGTTCTAGGTAATGGGAAAAAAGGAGATTTAAATGTTGGTATGGTTCTTATTCTTCCTGATGGTTTTGAATTAGCACCTTCAGATCGAGTTCCAGAAGAAATGAAAAAAAAAGTTGGTAAATTATATTATCAACCTTACAGCGCCGAAAAAAATAATATTTTAGTTGTAGGTCCTATACCTGGAAAAAAATATAGTGAAATGGTAGTACCTATTCTTTCTCCGGATCCAACAAAAAATAAAAATGTAGGATATTTAAAATATCCAATTTATTTAGGAGGTAATAGAGGACGAGGACAAGTTTATCCAGACGGTTCAAAATCAAATAATACTGTTTATAATTCTCCTGTTGCTGGAAAAATTGTTAGTGTCTCTCCAGTTGAA---AAAAAAGGA---------GGTTATGAAATAACTATAGAAACTTCTAATGGTGAACAAAAAACAGAAAAAATTCCTGCAGGTCCAGAACTATTAGTTTCTGCTGGACAAACTATTCAAGCGGATCAACCATTAACGAATAATCCCAATGTAGGTGGTTTTGGACAAAAAGATAGTGAAATAGTTTTACAAAATCCTGCACGAATTCAAGGATTATTAGTATTTTTTGTGTTTGTACTTCTTGCTCAAGTTTTCTTAGTTCTGAAGAAAAAACAATTTGAAAAAGTTCAATTAGCTGAAATGAATTTTTAG
                  Volvox_carteri  ------------------------------------------------------------------ATGGTTAAAGAAAAATTAGTTGCT---------GTGCGCGCAGCTTTTTTAGCTGCTATGTTAGGTGTTGTTGGTATTCTAGCGGTAAATCCC------------------------------GCAGAAGCGTATCCCGTTTTTGCACAACAAAACTACGCAAACCCACGTGAAGCAAACGGTCGTATTGTTTGTGCTAACTGTCACTTAGCTCAAAAACCTGTTGAAATTGAAGTTCCTCAAGCTGTTTTACCGAATACAGTATTTGAAGCGGTTATTGAAATTCCATATGATAAACAAGTCAAACAAGTATTAGCTAATGGTAAAAAAGGTGATTTAAATGTTGGTATGGTTTTAATTCTTCCAGAAGGTTTTGAATTGGCGCCACCAGATCGTATTCCTGAAGAAATCAAGAAAAAAGTAGGTAATCTTTACTACCAACCATACAGTCCAGAACAAAAAAATATTTTAGTTGTAGGTCCAGTACCAGGCAAAAAATACAGCGAAATGGTAGTTCCTATTTTATCCCCAGATCCTGCTAAAAATAAAAACGTTTCTTTTTTAAAATATCCTATTTACTTTGGCGGTAACCGTGGCCGTGGTCAAGTTTATCCGGATGGTAAAAAATCAAACAACACTATCTATAATGCATCAGCGGCTGGTAAAATTGTAGCAATTGCTCCTATT---GAGAAAAAAGGT---------GGTTATGAAATCACAATTGAAAAAGCAAATGGTGAAACTATTATCGATAAAATTCCAGCAGGTCCAGATTTAATTGTTAAAGAAGGCCAAAACGTCCAAGCAGATCAACCTTTAACAAATAACCCGAATGTAGGTGGTTTTGGTCAAGCTGAAACTGAAATTGTACTACAAAACCCAGCTCGTATTCAAGGTTTATTAGTATTCTTTAGTTTTATTTTAATTACACAAATTTTATTAGTTCTTAAGAAAAAACAATTTGAAAAAGTTCAATTAGCAGAAATGAACTTCTAA
  ;
end;
