# Supplementary material for: Order, please! Uncertainty in the ordinal-level classification of Chlorophyceae
Source: PeerJ. 2019 May 15;7:e6899. doi: 10.7717/peerj.6899 (PMC6525593; doi:10.7717/peerj.6899)
Supplement: Supplemental Information 1 — This compressed folder contains untrimmed, masked alignments for individual chloroplast genes (subfolder nexus), as well as trimmed alignments with appropriate analysis blocks and the consensus trees resulting from these single-gene and concatenated analyses (MrBayes subfolders). Supplementary methods with associated references are included in the SupplementaryMethods.txt file. SVDquartets, BaliPhy, PhyloBayes and RAxML analysis files are in separate subfolders, with their respective resulting tree files. Files associated with MrBayes analysis of the 1st and 2nd positions and the analysis of the 3rd positions are placed in the subfolders 1st_and_2nd_positions_only and 3rd_positions_only, respectively. The 18Splastid_combined subfolder contains the MrBayes analysis materials (alignment and consensus tree) for the analysis including nucleotide plastid data as well as 18S nucleotide data. Documentation, trees and scripts used to create Fig. 3 are included in the “Figure3” subfolder, and documentation for and full results of Treespace analyses are in the “Treespace” subfolder. The results of the AU topology tests are included in a Word document. [file peerj-07-6899-s008.zip › supplementary_alignments_trees/nexus/petD.nex]

#nexus

begin data;
  dimensions ntax=67 nchar=609;
  format datatype=dna gap=- missing=?;
  matrix
                                 [----+----|----+----|----+----|----+----|----+----|----+----|----+----|----+----|----+----|----+-100|----+----|----+----|----+----|----+----|----+----|----+----|----+----|----+----|----+----|----+-200|----+----|----+----|----+----|----+----|----+----|----+----|----+----|----+----|----+----|----+-300|----+----|----+----|----+----|----+----|----+----|----+----|----+----|----+----|----+----|----+-400|----+----|----+----|----+----|----+----|----+----|----+----|----+----|----+----|----+----|----+-500|----+----|----+----|----+----|----+----|----+----|----+----|----+----|----+----|----+----|----+-600|----+----|----+----|----+----|----+----|----+----|----+----|----+----|----+----|----+----|----+-700|----+----|----+----|----+----|----+----|----+----|----+----|----+----|----+----|----+----|----+-800|----+----|----+----|----+----|----+----|----+----|----+----|----+----|----+----|----+----|----+-900|----+----|----+----|----+----|----+----|----+----|----+----|----+----|----+----|----+----|----+1000|----+----|----+----|----+----|----+----|----+----|----+----|----+----|----+----|----+----|----+1100|----+----|----+----|----+----|----+----|----+----|----+----|----+----|----+----|----+----|----+1200|----+----|----+----|----+----|----+----|----+----|----+----|----+----|----+----|----+----|----+1300|----+----|----+----|----+----|----+----|----+----|----+----|----+----|----+----|----+----|----+1400|----+----|----+----|----+----|----+----|----+----|----+----|----+----|----+----|----+----|----+1500|----+----|----+----|----+----|----+----]
                                 [******************************************************************************************************************************------------------------------------------------------------------------------------------------------------------------------------------------------------------------------------------------------------------------------------------------------------------------------------------------------------------------------------------------------------------------------------------------------------------------------------------------------------------------------------------------***]
                   Ankyra_judayi  ------------------------------------------------------------------------------------------------------------------------------ATGTCAGTTACAAAAAAACCTGATTTAACAGATCCTGTTTTAAAAGCAAAATTAGCAAAAGGTATGGGTCATAATAGTTATGGTGAACCAGCATGGCCAAATGATTTATTATATATGTTCCCAGTAGTAATTTTAGGTACATTTGCATGTGTTATTGGTTTATCAGTATTAGATCCTGCTGCAATGGGTGAGCCGGCAAATCCATTCGCAACACCATTAGAAATTTTACCAGAATGGTATTTCTATCCAGTTTTCCAACTTCTGCGTACAGTTCCAAATAAATTACTTGGTGTTCTATTAATGGCTGCAGTTCCAGTGGGATTGATTACTGTACCGTTTATCGAGAACATTAACAAGTTCCAAAACCCATACAGAAGACCAATTGCTACTGTATTATTTTTAGTAGGTACTGTTGCTGCTATTTACTTAGGTATTGGTGCAACATTACCAATTGACATCTCATTAACATTTGGATTATTTTAA
          Atractomorpha_echinata  ------------------------------------------------------------------------------------------------------------------------------ATGTCAGTTACAAAAAAACCTGATTTAACAGATCCTGTTTTAAAAGCAAAATTAGCAAAAGGTATGGGTCATAACAGTTACGGAGAACCAGCATGGCCAAATGATTTATTATACATTTTCCCAGTAGTAATTTTAGGTACATTCGCGTGTGTTATTGGCTTATCAGTGTTAGATCCTGCTGCAATGGGTGAGCCTGCAAATCCATTTGCAACACCATTAGAAATTTTACCAGAATGGTATTTCTATCCAGTATTCCAACTTCTTCGTACAGTTCCAAATAAATTATTAGGTGTACTTTTAATGGCTGCTGTTCCTGCAGGCCTTATTACAGTTCCATTTATTGAAAATATTAACAAATTCCAAAACCCTTACCGTCGCCCAATTGCAACAGTTTTATTTTTATTAGGTACAGCTGTTGCAATTTGGTTAGGAATTGGTGCAACTCTTCCTATCGAAATTTCATTAACATTTGGATTATTTTAA
        Borodinellopsis_texensis  ------------------------------------------------------------------------------------------------------------------------------ATGTCTGTTACAAAAAAACCAGATTTAACGGATCCAGTTTTAAAAGCTAAATTAGCTAAAGGAATGGGGCACAATAGTTATGGTGAACCTGCTTGGCCTAATGATCTTTTATACATTTTCCCAGTTGTTATTTTAGGTACATTTGCTTGTTGTATTGGTTTAGCTGTTTTAGATCCCGCTGCTATGGGTGAGCCGGCAAACCCTTTTGCTACACCGTTAGAAATTCTTCCAGAATGGTATTTCTATCCCGTGTTCCAAATTCTACGTACTGTACCTAATAAATTATTAGGTGTTTTATTAATGGCTGCTGTACCAGCAGGACTTTTAACAGTTCCTTTCATTGAAAATATTAACAAATTCCAAAACCCATACCGTCGTCCTATTGCTACAATTTCATTTTTATTAGGAACTTTTGCAGCTGTGTGGTTAGGTATTGGTGCTACATTCCCTATTGATATTTCTTTAACGTTAGGTTTATTCTAA
            Bracteacoccus_aerius  ------------------------------------------------------------------------------------------------------------------------------ATGTCAGTTACAAAAAAACCAGATTTAACAGATCCAGTATTAAAAGAGAAATTAGCCAAGGGTATGGGGCATAACTATTATGGAGAACCAGCTTGGCCAAATGACTTATTATATATTTTCCCTGTGGTAATTTTCGGAACTTTTGCTTGTGTTATCGGACTAGCTGTATTAGAACCAGCAGCTATTGGCGAACCAGCAAATCCTTTTGCCACTCCTTTAGAAATTTTACCTGAATGGTATTTTTATCCAGTATTCCAACTTTTACGCACGGTACCTAATAAATTATTAGGTGTTCTTTTAATGGCAGCTGTTCCTGCTGGATTAATCACTGTTCCATTTATTGAAAACATCAATAAATTCCAAAATCCATTCCGTCGTCCAATCGCAACAACACTGTTTTTAGTTGGTACTTTAGTAGCTCTTTGGTTAGGTATTGGTGCGACTTTACCGATCGATATTTCTCTTACTTTTGGACTATTTTAA
         Bracteacoccus_giganteus  ------------------------------------------------------------------------------------------------------------------------------ATGTCAGTTACAAAAAAACCAGATTTAACAGATCCAGTATTAAAAGAGAAGTTAGCCAAAGGTATGGGACATAACTATTATGGAGAACCAGCTTGGCCAAATGATTTATTATATATTTTCCCTGTAGTAATTTTCGGAACTTTCGCTTGTGTAATTGGATTAGCTGTATTAGAACCAGCAGCTATCGGGGAGCCAGCTAACCCGTTCGCTACTCCTTTAGAAATTTTACCGGAATGGTACTTCTACCCTGTGTTTCAACTTTTACGCACAGTACCTAACAAATTATTAGGTGTTCTTTTAATGGCAGCTGTTCCTGCCGGTTTAATTACAGTTCCGTTTATTGAAAATATCAATAAATTCCAAAATCCATTCCGTCGTCCAATTGCAACTACAATTTTCTTAGTTGGTACTTTAGTAGCTCTTTGGTTAGGTATTGGCGCAACTTTACCTATTGATATTTCTCTTACTTTCGGACTATTTTAA
             Bracteacoccus_minor  ------------------------------------------------------------------------------------------------------------------------------ATGTCAGTTACAAAAAAACCAGATTTAACAGACCCAGTATTAAAAGAAAAATTAGCTAAAGGTATGGGACATAACTATTATGGAGAACCAGCTTGGCCAAATGATTTATTATATATTTTCCCTGTAGTAATTTTCGGAACTTTCGCTTGTGTAATCGGATTAGCTGTATTAGAACCAGCAGCTATCGGAGAACCAGCTAACCCTTTTGCGACACCATTAGAAATTTTACCAGAGTGGTATTTCTATCCTGTGTTCCAATTATTACGTACAGTACCTAACAAATTATTAGGTGTTCTTTTAATGGCAGCTGTTCCTGCTGGTTTAATCACTGTGCCGTTTATCGAGAATATTAATAAATTCCAAAATCCATTCCGTCGTCCAATCGCGACTACGATTTTTTTAGTTGGTACTTTAGTAGCTCTTTGGTTAGGTATTGGTGCAGCTTTACCAATCGATATTTCTCTTACTTTCGGACTATTTTAA
           Carteria_cerasiformis  ------------------------------------------------------------------------------------------------------------------------------ATGACTGTTACAAAAAAACCAGATTTAACAGACCCGGTTTTAAAAGCGAAATTAGCTAAAGGCATGGGCCATAATAGTTATGGTGAACCGGCTTGGCCTAATGATTTATTATATATGTTCCCTGTTTGTATTTTAGGAACATTTGCTATTGTTACTGGTTTAGCTGTTTTAGACCCTGCTGCCATCGGCGAGCCAGCTAACCCTTTTGCTACTCCATTAGAAATTCTTCCAGAATGGTATTTTTACCCTGTATTCCAAGTTTTACGTGTAGTACCTAACAAATTATTAGGTATTTTAGTTATGGCGGGGATCCCTGTAGGCTTAATTGGAGTTCCGTTCATCGAAAGTATCAATAAATTTCAAAACCCATATAGACGTCCAATTGCTACTACTTTATTTTTATTAGGGACATTAGTAGCTGTTTGGTTAGGTATTGGGGCTACATTCCCAATTGATATTTCTTTAACTTTTGGTTTATTTTAA
              Carteria_crucifera  ------------------------------------------------------------------------------------------------------------------------------ATGTCAGTTACAAAAAAACCTGATTTAACAGATCCAGTATTAAAAGCAAAATTAGCAAAAGGAATGGGTCATAACACATACGGTGAACCCGCTTGGCCTAATGATTTATTATATATGTTCCCTGTTTGTATTCTTGGAACTTTTGCTTGTTGTATTGGTTTAGCTGTATTAGATCCAGCGGCTATTGGAGAACCAGCGAACCCCTTTGCTACACCATTAGAAATTTTACCAGAATGGTATTTTTACCCAGTTTTCCAAGTTTTACGTGTTGTACCTAATAAACTATTAGGTATTTTAGTTATGGGAGGTATTCCTGTTGGTTTAATTGGCGTTCCTTTTATTGAAAGCATTAATAAATTCCAAAACCCATATCGTCGTCCAATTGCTACTACATTATTTTTATTAGGAACCCTAGTAGCTGTATGGTTAGGTATTGGTGCTACTTTTCCGATTGATATTTCTTTAACATTAGGTTTATTTTAA
             Carteria_sp_SAG_8_5  ---------------------------------------------------------------------------------ATGATAAGAACGATAGATTTAAAGCAGAAAAGACGAAAACAAATTATGTCAGTTACAAAAAAACCAGATTTAACAGATCCTGTTCTAAAAGCAAAATTAGCAAAAGGTATGGGCCATAACTCTTATGGTGAACCTGCTTGGCCTAATGATTTATTATACATGTTCCCTGTTGTTATTTTAGGGACATTTGCTTGTGTTATCGGTTTATCTGTATTAGATCCAGCTGCTATCGGTGAACCAGCAAACCCATTTGCTACACCACTTGAAATTTTACCTGAATGGTATTTCTACCCAGTATTCCAAGTCTTACGTGTTGTTCCTAACAAATTATTAGGAGTTTTATTTATGGCTGCTGTACCCGCTGGTCTAATTACTGTTCCTTTTATTGAAAGTATTAATAAATTCCAAAACCCTTACCGTCGACCTATCGCTTCTATTTTATTTTTATTAGGAACTTTAGTAGCAGTTTGGTTAGGTATTGGTGCAACTTTCCCTATTGATATTTCATTAACATTAGGTTTATTCTAA
        Chaetopeltis_orbicularis  ------------------------------------------------------------------------------------------------------------------------------NNNNCAGTTACAAAAAAACCAGATTTAAGTGATCCTGTTTTAAAAATGAAATTAGCTAAAGGTATGGGTCACAATTACTATGGTGAACCAGCTTGGCCAAATGATTTACTTTATATTTTCCCTGTTGTTATTTTAGGTACTTTTGCAGGTGTTATCGGCTTAGCTGTGTTAGACCCAGCTGCTATGGGTGAGCCTGCAAATCCGTTTGCTACACCATTAGAAATTTTACCTGAATGGTATTTCTATCCTGTTTTCCAAATTTTACGCGTTGTACCTAATAAATTATTAGGTGTAGGATTAATGGGTGCAGTGCCAATTGCACTTCTTTTAATTCCTTTCATTGAGAACATTAACAAGTTCCAGAATCCTTATAGACGTCCTATCTCAACTGTTGTGTTTTTACTAGGAACTCTTATCGCTTTATGGTTAGGTATTGGTGCTACTTTACCAATTGACATCTCTTTAACATTTGGTTTATTTTAA
       Characiochloris_acuminata  ------------------------------------------------------------------------------------------------------------------------------ATGTCAGTTACAAAAAAACCTGATTTAAGCGATCCAGTATTAAAAGCAAAATTAGCAAAAGGTATGGGGCATAATACATACGGTGAACCAGCTTGGCCTAATGATTTACTTTATATTTTCCCAGTTTGTATTTTAGGCACATTTGCTTGTGTTATTGGTTTAGCAGTTTTAGATCCAGCTGCAATGGGTGAACCAGCTAACCCATTTGCAACACCATTAGAAATTCTTCCAGAATGGTATTTTTACCCTGTGTTCCAAATTCTTCGTACAGTACCTAATAAATTATTAGGTGTTTTATTAATGGCTGCTGTTCCTGCAGGTTTAATTACAGTTCCTTTTATTGAAAGTATCAATAAATTCCAAAACCCGTTCCGTCGTCCTATTGCAACAATTTTATTTTTATTAGGTACTTTAGTTGCTGTTTGGTTAGGTATTGGAGCTACATTCCCTATTGATATTTCATTAACGTTTGGTTTATTCTAA
         Chlamydomonas_applanata  ------------------------------------------------------------------------------------------------------------------------------ATGTCTGTTACAAAAAAACCAGATTTAAGTGATCCAGTTTTAAAAGCAAAATTAGCAAAAGGTATGGGCCACAACACTTATGGTGAACCTGCTTGGCCAAATGACTTACTTTACATTTTCCCTGTTGTAATTTTAGGTACATTTGCATGTGTAATTGGTTTATCTGTTTTAGACCCAGCTGCTATGGGTGAACCAGCTAACCCATTTGCAACTCCATTAGAAATTCTTCCCGAGTGGTACTTCTACCCTGTATTCCAAATTTTACGTGTTGTTCCTAACAAATTATTAGGTGTATTATTAATGGCTGCTGTTCCAGCTGGTTTAATTACAGTTCCTTTTATTGAAAGTATCAACAAATTCCAAAACCCTTACCGTCGTCCTATCGCAACTATTTTATTTTTATTAGGTACATTAGTAGCTGTATGGTTAGGTATTGGTGCTACATTCCCAATTGACATTTCATTAACTTTTGGTTTATTCTAA
           Chlamydomonas_nivalis  ------------------------------------------------------------------------------------------------------------------------------ATGTCAGTAACAAAAAAACCTGATCTAACTGATCCAGTTTTAAAAGCTAAATTAGCAAAAGGTATGGGTCACAATAGTTATGGTGAACCAGCATGGCCTAATGATTTACTTTATATTTTTCCAGTTGTTATTTTTGGGACGTTTGCTTGTGTTGTTGGTTTAGCTGTATTAGATCCTGCTGCTATAGGTGAACCTGCTAATCCATTTGCAACACCGTTAGAAATTTTACCAGAATGGTATTTTTATCCAGTATTCCAACTTTTACGAACAGTTCCCAATAAACTATTAGGTGTTTTGTTAATGGCCGCAGTTCCTTTCGGTCTAGGTTTAGTACCGTTTATCGAAAATATCAATAAATTTCAAAACCCATATCGTAGACCAATTGCAACAATTTTATTTCTTTTAGGGACTGTTGCTGCTATTTGGTTAGGTATTGGTGCAACATTTCCAATTGATATCTCATTAACGTTTGGTTTATTTTAA
          Chlamydomonas_peterfii  ATGCCTTTACAGCTTATTTTTTTATATATAAAAAAAAAGCTAAAAAAAAAGGCAAATATATATTTTTTTTTGTTTGTAACAAAGCGTTACCTCCTATTCAAAGGATTTTACAATTTTAAAAAAATTATGTCAGTTACAAAAAAACCTGATTTAAGCGATCCAGTTTTAAAAGCAAAATTAGCTAAAGGTATGGGTCACAATAGCTATGGTGAACCAGCATGGCCGAATGACTTATTATACATCTTCCCTGTTGTAATCTTAGGTACTTTCGCATGTGTTATTGGTCTATCTGTTTTAGACCCAGCTGCTGTTGGCGAACCAGCTAACCCATTTGCAACTCCACTAGAAATCCTTCCAGAGTGGTACTTTTATCCTGTATTCCAAATTTTACGTACTGTACCTAACAAATTATTAGGTGTATTAGCTATGGCTGCAGTTCCTGTAGGATTAATCACGATTCCGTTTATTGAAAGCATTAACAAATTCCAAAACCCTTACCGTCGTCCTATTGCTACAATTTTATTCTTATTAGGTACATTAGTAGCTGTGTGGTTAGGTATTGGCGCATGCTTCCCTATCGACATTTCTTTAACATTTGGTTTATTTTAA
       Chlamydomonas_reinhardtii  ------------------------------------------------------------------------------------------------------------------------------ATGTCAGTTACTAAAAAACCTGATTTAAGCGATCCAGTTTTAAAAGCAAAATTAGCTAAAGGTATGGGTCACAACACTTACGGTGAACCTGCTTGGCCTAACGATTTATTATACATGTTCCCTGTTGTTATTTTAGGTACATTTGCATGTGTTATTGGTTTATCTGTTTTAGACCCAGCTGCTATGGGTGAGCCAGCAAACCCATTTGCTACTCCACTTGAAATTTTACCAGAATGGTATTTCTACCCTGTATTCCAAATTTTACGTGTAGTTCCAAACAAACTTCTAGGTGTATTATTAATGGCAGCAGTACCTGCAGGCCTTATCACGGTACCGTTCATTGAAAGTATTAACAAATTCCAAAACCCATACCGTCGTCCAATCGCTACTATCTTATTCCTTTTAGGAACTTTAGTTGCTGTTTGGTTAGGTATTGGTTCAACATTCCCTATTGATATTTCTTTAACTTTAGGTTTATTCTAA
           Chlorococcum_tatrense  ------------------------------------------------------------------------------------------------------------------------------ATGTCAGTAACAAAAAAACCAGATTTAAGTGATCCAGTATTAAAAGCAAAATTAGCAAAAGGTATGGGGCATAACTCATACGGTGAACCTGCTTGGCCAAATGACTTATTATATATTTTCCCTGTAGTAATTTTTGGTACTTTTGCAACTGTAATTGGTCTATCTGTATTAGACCCAGCTGCTATTGGTGAACCAGCTAACCCATTTGCAACTCCATTAGAAATTTTACCTGAATGGTACTTTTATCCTGTTTTCCAAATTTTACGTGTTGTTCCTAATAAATTATTAGGTGTTTTATTAATGGCAGCAGTACCTCTTTTACTAAGTTTTGTTCCATTTATCGAAAGCATTAATAAGTTTCAAAATCCTTACCGTCGTCCAATTGCTACTATTTTATTCTTATTAGGAACTGTAGTTGCTGTATGGTTAGGTATTGGTGCTACTTTCCCTATTGATATTTCATTAACTTTTGGTTTATTTTAA
         Chlorogonium_capillatum  ------------------------------------------------------------------------------------------------------------------------------ATGTCTGTAACAAAAAAACCAGATTTAAGTGATCCAGTATTAAAAGCAAAATTAGCTAAAGGTATGGGACATAACTCATACGGTGAACCAGCTTGGCCAAATGACTTACTTTACATTTTCCCTGTTGTAATCTTTGGTACATTTGCTTGTGTAATTGGTTTATCTGTTTTAGACCCAGCTGCTATTGGTGAACCAGCAAACCCATTTGCAACTCCATTAGAAATTTTACCTGAGTGGTATTTCTACCCTGTATTCCAAATTCTTCGTGTTGTTCCTAACAAATTATTAGGTGTTTTATTAATGGCTGCTGTTCCTGCAGGATTAATTTTTATTCCATTTATTGAAAGTATCAATAAATTCCAAAACCCTTACCGTCGTCCAATTGCAACAATTCTATTCTTATTAGGTACATTAGTAGCTGTTTGGTTAGGTATTGGTGCTACTTTCCCAATCGATATTTCATTAACTTTCGGTTTATTCTAA
           Chloromonas_perforata  ------------------------------------------------------------------------------------------------------------------------------ATGTCAGTAACAAAAAAACCAGATTTAAGTGATCCAGTATTAAAAGCAAAATTAGCAAAAGGTATGGGGCATAACTCATACGGTGAACCTGCTTGGCCAAATGACTTATTATATATTTTCCCTGTAGTAATTTTTGGTACTTTTGCAATTGTAGTTGGTTTATCTGTTTTAGACCCAGCTGCTATTGGTGAACCAGCTAACCCATTTGCAACTCCATTAGAAATTTTACCCGAGTGGTACTTCTACCCAGTTTTCCAAATTTTACGTGTTGTTCCTAACAAATTATTAGGGGTAGTTGCAATGGCTGCAGTGCCTGTTGGCCTGATTACTGTTCCTTTTATTGAAAGTATTAACAAATTTCAAAACCCTTACCGTCGTCCAATTGCTACTGTTTTATTCTTATTAGGAACTGTAGTTGCTGTGTGGTTAGGTATCGGTGCTACTTTCCCTATTGATATTTCATTAACTTTTGGTTTATTTTAA
             Chloromonas_radiata  ------------------------------------------------------------------------------------------------------------------------------ATGTCGGTAACAAAAAAACCAGATTTAACAGATCCAGTTTTAAAAGCAAAATTAGCTAAAGGTATGGGTCACAACAGCTATGGTGAACCTGCATGGCCTAATGATTTACTTTATATTTTCCCTGTTGTAATTCTTGGAACATTTGCATGTGTAATTGGTTTGGCTGTGTTAGATCCCGCTGCAATCGGGGAGCCAGCTAACCCATTTGCTACACCGTTGGAGATTCTTCCTGAATGGTATTTCTACCCTGTGTTCCAACTTCTACGAACAGTTCCAAATAAACTTTTAGGAGTTCTATTGATGGCCGCTGTTCCAGCAGGTTTAATTACAGTTCCTTTTATTGAAAATATTAATAAATTCCAAAACCCATATCGTAGACCAATCGCAACTATTTTATTTCTTTTAGGAACTGTTGCAGCTATTTGGTTAGGTATTGGTGCTACATTCCCAATTGATATTTCTCTTACATTTGGGTTATTTTAA
               Chloromonas_rosae  ------------------------------------------------------------------------------------------------------------------------------ATGTCAGTAACAAAAAAACCTGATCTAACTGATCCAGTTTTAAAAGCTAAATTAGCAAAAGGTATGGGTCACAATAGTTATGGTGAACCAGCATGGCCTAATGATTTACTTTATATTTTCCCAGTTGTTATTTTTGGTACGTTTGCTTGTGTTGTTGGTTTAGCTGTGTTAGATCCTGCTGCTATAGGTGAACCCGCTAATCCATTTGCAACACCGTTAGAAATTTTACCAGAATGGTATTTTTATCCTGTATTCCAACTTCTACGAACAGTTCCAAATAAACTGTTAGGTGTTTTGTTGATGGCCGCAGTGCCTTTGCTGATTGGGATCGTACCTTTTGTTGAAAATATTAATAAATTCCAAAACCCTTTCCGTCGACCAATTGCTACCATTGTCTTCCTTGTAGGTACTATAGTAGCTATTTGGTTAGGAATTGGTGCTACTTTTCCTATTGATATTTCATTAACTTTTGGTTTATTTTAA
         Chlorosarcinopsis_eremi  ------------------------------------------------------------------------------------------------------------------------------ATGTCTGTAACTAAAAAACCAGATTTAAGTGATCCAGTATTAAAAGCAAAATTAGCAAAAGGTATGGGTCACAACACTTACGGTGAACCAGCTTGGCCAAATGACTTACTTTACATTTTCCCTGTTGTAATTTTAGGTACATTTGCTGGCGTAATCGGCTTATCTGTTTTAGATCCAGCTGCTATCGGTGAACCAGCAAACCCATTTGCAACACCGCTAGAGATTCTTCCAGAGTGGTACTTCTACCCAGTATTCCAAATTTTACGTGTTGTTCCAAACAAATTACTAGGAGTTTTAGCCATGGCGGCTGTGCCTGCGGGCTTAATCGCCGTGCCGTTCATTGAAAGCATCAACAAATTCCAAAACCCTTACCGTCGTCCGATCGCTACTATTCTATTTTTATTAGGTACTTTAGTGGCTGTATGGTTAGGTATCGGCGCTACATTCCCAATTGATATTTCATTAACATTTGGTTTATTCTAA
          Chlorotetraedron_incus  ------------------------------------------------------------------------------------------------------------------------------ATGTCAGTTACAAAAAAACCAGATTTATCTGATCCTGTATTAAAAGAAAAATTAGCAAAAGGAATGGGTCACAACTATTATGGTGAACCAGCATGGCCAAATGATCTTTTATATATTTTCCCAGTTGTTATTTTAGGAACTTTTGCTTGTGTAATTGGATTAGCTGTATTAGATCCTGCAGCTATCGGAGAACCTGCAAACCCTTTTGCAACTCCTTTAGAAATTTTACCTGAATGGTATTTCTACCCAGTATTCCAATTACTACGTACTGTACCAAACAAATTATTAGGTGTTTTATTAATGGCTGCTGTTCCTGCTGGATTAATTTTAGTACCATTTATTGAAAATATTAATAAATTCCAAAACCCTTATCGTCGTCCTATTGCTACTACAATGTTTTTAGTTGGTACTTTAGTAGCTATTTGGTTAGGTATTGGTGCAACTTTACCAATTGAAATTAGTTTAACTTTTGGTTTATTTTAA
      Chromochloris_zofingiensis  ------------------------------------------------------------------------------------------------------------------------------ATGTCTGTTACAAAAAAACCAGATTTAACAGATCCTGTATTAAAAGAAAAATTAGCCAAAGGAATGGGGCATAATTATTATGGAGAACCAGCTTGGCCTAATGATTTGTTATATATTTTCCCAGTTGTAATTTTAGGGACTTTTGCTTGTGTAATTGGTTTATCTGTTTTAGATCCAGCTGTGATTGGAGAGCCCGCCAATCCATTTGCTACTCCGCTAGAAATTTTACCAGAATGGTATTTTTATCCAGTATTCCAACTTCTTCGAACAGTTCCTAATAAATTATTAGGTGTTCTTTTAATGGCTGCTGTTCCAGCAGGATTAATTACTGTTCCATTTATTGAAAATATTAATAAATTTCAAAACCCTTATCGACGTCCTATTGCAACAACTTTATTTTTAGTAGGAACGTTAGTAGCTATTTGGTTAGGTATTGGTGCAACGCTTCCAATTGATATTAGTTTAACTTTTGGTTTATTTTAA
         Cylindrocapsa_geminella  ------------------------------------------------------------------------------------------------------------------------------ATGACAGTAACTAAAAAACCAGATTTAACAGATCCTATTTTAAAAGCAAAATTAGCTAAAGGTATGGGTCATAATACATATGGAGAACCTGCATGGCCTAATGATCTTTTATATATGTTCCCAGTAGTTATTTTAGGAACTTTTGCTTGTGTTATAGGTCTTTCTGTGTTAGACCCCGCTGCTATAGGCGAACCTGCTAACCCATTTGCTACTCCTTTAGAAATTTTACCAGAATGGTATTTTTATCCTGTTTTCCAAATTTTGCGAACAGTTCCAAACAAATTATTAGGTGTACTACTTATGGCAGGAGTTCCTGCTGGCCTTATTTTCGTTCCATTTATTGAAAGCATTAATAAATTTCAAAATCCATACCGTAGACCGATTGCAACTATTTTATTTTTATTAGGTACTCTAGTAGCTATATGGCTTGGAATAGGAGCTGCTTTACCTATCGATATTTCTTTAACTTTTGGATTGTTTTAA
           Desmotetra_stigmatica  ------------------------------------------------------------------------------------------------------------------------------ATGTCAGTTACAAAAAAACCTGATTTAACAGATCCTGTTTTAAAAGCTAAATTAGCTAAAGGAATGGGTCATAACACATATGGTGAGCCTGCTTGGCCAAACGATTTACTATACATGTTCCCTGTAGTAATTTTAGGGACTTTTGCTCTTGTTATTGGGTTATCTGTATTAGACCCAGCTGCTATCGGTGAACCTGCAAACCCATTTGCAACACCTTTAGAAATTTTACCAGAATGGTATTTTTATCCAGTATTCCAAATTCTTCGCGTTGTACCAAACAAACTTCTTGGAGTTCTATTAATGGCTGGAGTGCCTGCTGGTTTAATCACAGTGCCGTTTATTGAAAATATTAACAAATTCCAAAACCCTTACCGTCGTCCGATTGCTACTACTCTATTCCTTTTAGGAACTGTAACAGCTATTTGGTTAGGTATTGGTGCTACTTTCCCAATCGATATTTCTTTAACTTTTGGTTTATTCTAA
          Dictyochloris_fragrans  ------------------------------------------------------------------------------------------------------------------------------ATGTCAGTTACAAAAAAACCAGATTTAACTGATCCTGTTTTAAAAGCAAAATTAGCTAAAGGTATGGGACACAACTCTTATGGTGAACCTGCTTGGCCTAATGATTTACTTTATATTTTCCCAGTAGTTATTACAGGAACTTTTGCAGCTGTAATTGGATTGTCTGTTTTAGACCCTGCAGCGATTGGTGAACCAGCTAACCCTTTTGCAACACCTTTAGAAATTCTTCCAGAATGGTATTTTTACCCAGTTTTCCAAGTTCTTCGCACAGTACCTAATAAATTATTAGGAGTTTTATTCATGGCAGCAGTGCCTGTTGGATTAATTACAGTTCCTTTTATTGAAAATATCAATAAGTTCCAAAACCCTTACCGTCGTCCTATTGCTACAATTGCGTTCTTATTAGGTACTGTAGTAGCTATTTGGTTAGGAATAGGTGCTACATTCCCTATCGATATTTCTTTAACTCTAGGATTATTTTAA
               Dunaliella_salina  ------------------------------------------------------------------------------------------------------------------------------ATGTCTGTAACAAAAAAACCAGATTTAAGTGATCCAGTATTAAAAGCTAAATTAGCGAAAGGAATGGGACATAACACATATGGTGAGCCAGCTTGGCCAAATGACTTACTTTACATGTTCCCTGTTGTAATTTTTGGTACATTTGCATGTGTTATTGGTTTAGCTGTATTAGAACCAGGTTCTATTGGAGAACCAGCAAACCCTTTTGCTACACCTCTTGAAATTTTACCAGAATGGTATTTCTACCCAGTTTTCCAAATTTTACGTGTTGTACCTAACAAATTATTAGGTGTTTTATTAATGGCAGCTGTACCGGCTGGCTTAATGACAGTACCTTTTATTGAAAATATTAATAAATTCCAAAACCCTTACCGTCGTCCTATCGCTACTATTTTATTCTTAGTAGGTACTGTAGCAGCTGTTTGGTTAGGTATTGGTGCAACTTTCCCTATCGATATTTCTTTAACTTTTGGATTATTCTAA
            Elakatothrix_viridis  ------------------------------------------------------------------------------------------------------------------------------ATGACAGTAACTAAAAAACCAGATTTAACAGATCCAATATTAAAAGCAAAATTAGCTAAAGGTATGGGTCATAATACATATGGAGAACCTGCTTGGCCTAATGATCTTTTATATATGTTTCCAGTTGTTATATTTGGAACATTTGCTTGTGTCATTGGTTTAGCTGTTTTAGATCCTGCTGCTATAGGTGAGCCTGCTAATCCATTTGCAACACCTCTTGAAATTTTACCAGAATGGTATTTTTATCCGGTGTTTCAAATTTTACGCACAGTACCAAACAAATTATTAGGTGTTCTTCTTATGGCTGGAGTTCCTTTAGGTTTGATAACGGTTCCTTTTATAGAAAATATTAATAAATTTCAAAACCCTTATCGTAGACCTATAGCAACTATATTCTTTTTATTAGGAACTTTAGTAGCTATTTGGTTAGGGATTGGAGCAACATTACCTATTGATATTTCTTTAACTTTTGGTTTATTTTAA
           Floydiella_terrestris  ------------------------------------------------------------------------------------------------------------------------------ATGGCAGTTACAAAAAAACCAGATTTAAGCGACCCAGTATTAAAAATGAAATTAGCTAAAGGAATGGGTCACAACTATTACGGTGAACCAGCTTGGCCGAATGATTTACTTTATATTTTCCCTGTTGTTATTCTAGGTACTTTTGCAGGCGTTATCGGTTTAGCTGTACTAGACCCTGCTGGTATGGGGGAACCAGCAAACCCATTTGCAACACCGTTAGAAATCCTCCCTGAGTGGTATTTTTACCCTGTATTCCAAATTCTTCGTGTTGTACCTAACAAATTATTAGGGGTGTTATTAATGGGTGGTGTACCTGTTGGATTACTAACGATTCCATTCATCGAAAACGTTAACAAATTTCAAAACCCTTACCGTCGTCCTATTGCAACAACGTTTTTCTTATTAGGCACACTAGTTGCTGTTTGGTTAGGTATTGGTGCTACTTTCCCGATTGATATTTCTTTAACTTTTGGCTTATTCTAA
         Follicularia_botryoides  ------------------------------------------------------------------------------------------------------------------------------ATGTCAGTAACAAAAAAACCAGATTTAACAGATCCAGTTTTAAAAGAAAAATTAGCAAAAGGAATGGGTCATAACTATTATGGTGAGCCTGCATGGCCAAACGATTTATTATACATCTTCCCTGTTTGTATTTTTGGAACTTTCGCTTGTTTAATTGGATTAGCAGTTCTTGAACCAACACCAATTGGAGAACCTGCAAACCCATTTGCTACACCTCTAGAAATTTTACCTGAATGGTACTTCTTCCCAACATTCCAATTATTACGTACAGTACCAAACAAATTATTAGGTGTTTTATTAATGGCAGCAGTACCAGCAGGGTTAATTACTGTTCCATTTATTGAAAACATTAATAAATTCCAAAACCCTTTCCGTCGTCCAATTGCAACAACAATGTTCTTATTAGGAACTTTAGTAGCTATTTGGTTAGGTATTGGAGCTGCTTTACCAATTGATATCTCATTAACTTTTGGATTATTCTAA
         Golenkinia_longispicula  ------------------------------------------------------------------------------------------------------------------------------ATGTCAGTAACAAAAAAACCAGATTTAACTGATCCAGTTTTAAAAGCAAAATTAGCTAAAGGTATGGGTCATAATAGTTATGGTGAACCCGCTTGGCCAAATGATTTACTTTACATTTTCCCTGTTGTTATTTTAGGAACTTTCGCATGCGTCATTGGTTTATCAGTTTTAGACCCCGCTGCTATCGGTGAACCGGCAAATCCATTTGCAACTCCATTAGAAATCCTACCTGAATGGTATTTTTACCCTGTTTTCCAAATTTTGCGAGTTGTTCCAAATAAATTATTAGGGGTTTTATTAATGGCTGCTGTCCCTTTAGGTCTTATTTTAGTGCCATTTATTGAAAATATTAATAAATTCCAAAATCCTTATCGTCGTCCAATTGCTACAATTTCATTCTTATTAGGAACTTTAGTAGCAATTTGGTTAGGTATGGGAGCAACTTTCCCAATCGATATTTCATTAACTTTCGGATTATTCTAA
                Gonium_pectorale  ------------------------------------------------------------------------------------------------------------------------------ATGTCAGTTACTAAAAAACCTGATTTAAGCGATCCAGTTTTAAAAGCAAAATTAGCTAAAGGTATGGGTCACAATACATATGGTGAACCTGCTTGGCCAAATGATTTATTATATATGTTCCCTGTTGTTATTTTAGGCACGTTTGCTTGTATTATTGGTTTATCAGTTTTAGATCCAGCAGTTATCGGTGAACCTGCTAATCCATTCGCTACACCACTTGAAATTTTACCAGAATGGTATTTTTATCCAGTTTTCCAAATTTTACGTGTAGTTCCTAACAAACTTTTAGGTGTTTTATTAATGGCAGCAGTGCCATTAGGCCTTATTTTTGTTCCATTTATTGAAAGTATCAATAAATTCCAAAACCCATATCGCCGTCCAATCGCTACTATTCTTTTCCTTTTTGGTACTTTAGCTGCTGTTTGGTTAGGTATTGGTTCAACATACCCTATTGATATTTCTTTAACTTTAGGTTTATTCTAA
         Haematococcus_lacustris  ------------------------------------------------------------------------------------------------------------------------------ATGTCTGTAACTAAAAAACCAGATTTAAGTGATCCAGTTTTAAAAGCAAAATTAGCAAAAGGTATGGGCCATAATTCATATGGTGAACCAGCCTGGCCAAATGATTTACTTTACATGTTCCCTGTTGTTATTTTTGGAACGTTTGCATGTGTTATTGGTTTAGCAGTGTTAGATCCTGCAGCTATTGGTGAGCCTGCAAACCCGTTTGCTACTCCTTTGGAGATTTTACCTGAATGGTACTTCTACCCGGTTTTCCAAATTTTACGTGTTGTACCTAATAAATTATTAGGTGTTTTATTAATGGCTGCTGTACCAGCAGGTTTAATCACTGTACCTTTTATTGAAAGTATTAACAAGTTTCAAAATCCTTACCGTCGTCCTATAGCTACTATTTTATTTTTATTAGGTACATTAGTAGCAGTATGGTTAGGTATTGGTGCTACTTTTCCAATTGATATTTCATTAACTTTTGGCTTATTTTAA
              Hafniomonas_laevis  ------------------------------------------------------------------------------------------------------------------------------ATGTCCGTTACTAAAAAACCAGATCTAAGCGATCCAATTTTAAAAGCAAAATTAGTTAAAGGTATGGGTCACAACACTTACGGTGAACCAGCTTGGCCAAATGACTTATTATACATGTTCCCTGTAGTAATTTTAGGTACATTTGCATGTATTATTGGTTTATCTGTATTAGACCCAGCAGCTATGGGCGAACCTGCGAACCCGTTTGCTACTCCGCTGGAAATTTTACCAGAATGGTACTTCTATCCAGTATTCCAATTACTACGCACAGTTCCGAATAAACTACTGGGTGTGTTGTTAATGGCAGCAGTGCCTGTTGGCCTGCTATTTATCCCATTTGTGGAAAGTATTAACAAATTCCAAAACCCATTCCGTCGTCCTATCTCTACAATTACATTCTTATTAGGCACAATCGCTGCTGTTTACTTAGGTATTGGTGCTTGTTTACCAATTGATATTTCTTTAACATTAGGTTTATTCTAA
            Hariotina_reticulata  ------------------------------------------------------------------------------------------------------------------------------ATGTCAGTTACAAAAAAACCAGATTTAACAGATCCAGTATTAAAAGAAAAATTAGCGAAAGGAATGGGACACAACTATTATGGTGAACCTGCTTGGCCAAATGATTTATTATACATCTTCCCAGTTGTAATTTTAGGGACTTTTGCTTGCGTTATCGGATTATCAGTATTAGACCCAGCTGCTATTGGAGAACCTGCAAACCCTTTTGCAACTCCATTAGAAATTTTACCGGAATGGTATTTCTATCCGGTATTCCAGTTATTACGTACAGTGCCAAACAAGCTATTAGGTGTACTATTAATGGCCGCTGTTCCTTTTTTCATTGCCCTAATTCCTTTCGTAGAAAACGTGAACAAGTTTCAAAACCCGTACCGCAGACCTATTTCGAGCACTCTGTTTTTGCTGGGTACTTTAGTAGCAGTATGGTTAGGTATCGGAGCGACTTTACCAATTGAAATCAGTTTAACATTCGGTTTATTTTAA
                   Jenufa_minuta  ------------------------------------------------------------------------------------------------------------------------------ATGTCTGTTACAAAAAAACCAGATTTAACAGATCCTGTGTTAAAAGCCAAATTAGCAAAAGGTATGGGGCATAACACTTATGGTGAGCCCGCGTGGCCTAACGACTTACTTTATATTTTCCCTGTAGTAATTTTAGGGACTTTTGCGTGCGTAATTGGATTAGCTGTATTAGATCCGGCTGTAGTTGGTGAACCTGCAGATCCTTTTGCGACTCCTTTAGAAATTTTACCAGAATGGTACTTCTATAGTGTTTTTCAATTATTAAGAACAGTCCCTAACAAATTATTAGGTGTTTTACTTATGGCTGGTGTTCCTGCTGGACTTATCGTTGTGCCATTTATTGAAAACATTAATAAATTTCAAAACCCTTATCGTCGACCAATCTCCACAATTTTCTTTTTACTTGGAACATTAGTAGCCGTTTGGTTAGGTGTAGGAGCTACTTTCCCAATTGATATATCATTAACTTTTGGTTTATTTTAA
                Jenufa_perforata  ------------------------------------------------------------------------------------------------------------------------------ATGTCTGTTACAAAAAAACCGGATTTAACAGATCCTGTATTAAAAGCTAAACTCGCTAAAGGTATGGGTCATAATACCTATGGTGAACCCGCATGGCCTAATGATTTACTTTATATTTTCCCTGTTGTTATTTTAGGTACGTTTGCTTGTCTAATTGGATTAGCTGTTTTAGACCCCTCTTCTATAGGTGAACCAGCTAATCCATTTGCAACTCCTTTGGAAATTTTACCAGAATGGTATTTTTATAGTGTTTTTCAACTTTTAAGAACAGTACCAAATAAACTGTTAGGAGTTTTACTAATGGCAGGAGTTCCTGCTGGATTAATTGTTGTTCCATTTATTGAAAATATTAATAAGTTTCAAAATCCTTATCGTCGTCCTATATCTACAATTTTATTTCTATTAGGAACAGTTGTAGCAATTTGGTTAGGTATTGGCGCAACTTTTCCTATCGATATTTCATTAACATTTGGTTTATTTTAA
            Kirchneriella_aperta  ------------------------------------------------------------------------------------------------------------------------------ATGTCAGTAACAAAAAAACCAGATTTAACAGATCCAGTATTAAAAGAAAAATTAGCTAAAGGAATGGGGCACAATTACTATGGTGAACCTGCTTGGCCAAATGATCTTCTTTATATTTTCCCAGTTGTAATTTTTGGAACATTTGCTTGTGTAATTGGTTTATCAGTGTTAGATCCATCAGCTATCGGTGAACCTGCGGATCCATTTGCAACACCGCTTGAAATTTTACCAGAGTGGTATTTCTATCCTGTTTTCCAACTTTTACGTACAGTTCCTAATAAATTGCTTGGTGTTCTTCTAATGGCGGCAGTTCCTGCCGGACTGATTTTAGTTCCCTTCTTAGAGAATATCAACAAGTTTCAGAATCCATTTCGTCGCCCTATTGCAACAACGTTCTTCTTAATCGGTACTTTAGTTGCAATTTGGTTAGGTATTGGTGCCACTCTTCCGATTGATATTAGCTTAACTTTTGGTTTATTTTAA
        Koshicola_spirodelophila  ------------------------------------------------------------------------------------------------------------------------------ATGGCAGTTACAAAAAAACCTGATTTAAGCGATCCAGTTTTAAAAATGAAATTAGCTAAAGGTATGGGTCACAATTATTATGGTGAACCAGCATGGCCAAATGATTTATTATATATTTTTCCTGTGGTTATTTTAGGTACTTTTGCTTGTGTTGTAGGCTTAGCGGTTTTAGATCCAGCAGTAGTTGGAGAAGCGGCAAATCCATTTGCAACTCCATTAGAAATTTTACCAGAATGGTATTTATTTCCTACTTTCCAATTATTACGTGTAATTCCTAATAAATTACTAGGAATTTCTGTTATGGCGTCTATTCCATTAGCTTTAATGACTGTACCTTTTATTGAAAATGTTAATAAATTTCAAAATCCACTTCGTCGTCCTATTGCAAGTACGCTTTTTTTAATTGGGACTCTTGTTGCAATTTATTTGGGTATTGGAGCTACGTTGCCTCTTGATATTTCATTAACTTTTGGTTTATTTTAA
             Lobochlamys_culleus  ------------------------------------------------------------------------------------------------------------------------------ATGTCAGTAACTAAAAAACCTGATTTAACAGATCCAGTATTAAAAGCAAAATTAGCTAAAGGAATGGGTCACAACACATACGGAGAACCAGCATGGCCTAATGATTTACTTTATATTTTCCCTGTAGTAATTTTAGGAACATTTGCGTCAGTAATCGGTTTATCAGTTTTAGACCCTGCAGCTATTGGTGAACCTGCAAACCCATTTGCAACTCCATTAGAGATTCTTCCTGAATGGTACTTCTACCCTGTGTTCCAAATTCTACGTGTAGTACCTAATAAATTATTAGGTGTACTTCTAATGGCCGCAGTTCCCGCGGGATTAATTTTTATTCCATTTATTGAAAACATTAACAAATTCCAAAACCCATTCCGTCGTCCAATTGCTACAATTTTATTTTTCTTAGGTACTATCGTAGCGTTATGGTTAGGTATTGGTGCAACATTCCCTATTGATATTTCATTAACGTTCGGTTTATTTTAA
              Lobochlamys_segnis  ------------------------------------------------------------------------------------------------------------------------------ATGTCAGTAACTAAAAAACCTGATTTAACTGATCCAGTATTAAAAGCAAAATTAGCTAAAGGAATGGGCCACAATACATACGGAGAACCAGCATGGCCAAATGATTTACTTTATATTTTCCCTGTTGTAATTTTAGGAACATTTGCTGCAGTTATTGGTTTATCTGTTTTAGACCCAGCTGCTATTGGGGAGCCTGCAAATCCATTTGCAACTCCATTAGAAATTCTTCCAGAATGGTACTTCTATCCTGTGTTTCAAATTTTACGTGTAGTTCCTAATAAATTATTAGGTGTACTTCTTATGGCCGCGGTTCCTCTTGGACTTATCTTCATTCCCTTCGTTGAAAACATTAATAAATTTCAGAATCCGTTTCGTCGTCCAATTGCAACTATTTTATTTTTTGTAGGGACTCTTGTAGCTTTATGGTTAGGAATTGGTGCTTGTTTCCCAATTGATATTAGCTTAACTTTTGGCTTATTTTAA
             Microglena_monadina  ------------------------------------------------------------------------------------------------------------------------------ATGTCTGTTACAAAAAAACCCGATTTAACGGATCCAATTTTAAAAGCAAAATTAGCTAAAGGTATGGGACACAACAGTTATGGTGAACCAGCTTGGCCAAATGATCTTCTATATATGTTCCCTGTTGTTATTTTAGGTACATTTGCTTGTTGTATTGGATTAGCAGTATTAGATCCTGCTGCTATTGGTGAGCCAGCAAACCCATTTGCTACACCTCTTGAAATTTTACCAGAATGGTATTTCTACCCTGTATTCCAACTTTTACGTACAGTACCTAATAAATTATTAGGAGTATTATTAATGGCCGCTGTTCCTGCAGGGCTTATTACTATACCTTTTATTGAAAGTATTAATAAATTCCAAAACCCTTATCGTCGACCAATTGCTTCTAGTTTATTTTTATTAGGTACTGTTGTTGCTATTTGGCTAGGTATAGGAGCTTGTTGGCCAATCGATATTTCTTTAACTTTTGGTCTATTTTAA
                   Microspora_sp  ------------------------------------------------------------------------------------------------------------------------------ATGTCAGTTACAAAAAAACCAGATTTAACAGATCCTGTTTTAAAAGCTAAATTAGCAAAAGGAATGGGTCATAATAGCTATGGAGAACCTGCTTGGCCAAACGACCTTCTTTATATGTTTCCAGTAGTTATTTTAGGAACTTTTGCTTCCGTAATTGGTCTTTCAGTGCTAGATCCAGCAAGTATTGGAGAACCTGCTAATCCTTTTGCTACTCCTTTAGAAATTCTTCCTGAATGGTATTTTTACCCAGTATTCCAATTACTAAGAACTGTACCAAATAAATTGCTTGGTGTATTACTAATGGGGGGTGTTCCAGTTGGTCTAATTACGGTACCTTTTATTGAAAATATTAATAAATTCCAAAATCCTTATCGTCGTCCATTTTCAACAGTTTTATTTGTTCTTGGAACAATTATAGCTATTTATTTAGGAATTGGTGCTACACTACCAATTGATACTTCTTTAACTCTTGGGTTATTCTAA
         Mychonastes_homosphaera  ------------------------------------------------------------------------------------------------------------------------------ATGTCAGTTACTAAAAAGCCTGATTTAACAGATCCAGTTTTAAAAGCGAAACTGGCTAAAGGAATGGGACACAACTACTACGGTGAACCAGCTTGGCCAAACGATCTTTTATACATGTTCCCAGTTGTAATTCTAGGGACATTTGCATGTGTAATTGGTTTATCTGTAATGCAACCTGCAGCACTTGGTGAACCAGCAAACCCATTTGCAACACCGTTAGAAATTCTTCCTGAGTGGTACTTTTACCCAGTATTCCAGTTATTACGTACAGTTCCAAACAAACTATTAGGAGTTCTTCTAATGGCAGCTGTACCAGCTGGTCTAATCACAGTACCATTCATCGAAAACATTAACAAATTCCAAAACCCTTACCGTCGTCCAATCGCATCAACAGTTTTCCTAGTAGGAACTGTAGCAGCGATTTGGTTAGGAATTGGAGCTTGTCTACCAATTGAGACATCGCTAACATTAGGTTTATTCTAA
             Mychonastes_jurisii  ------------------------------------------------------------------------------------------------------------------------------ATGTCAGTTACTAAAAAACCTGATTTAACAGATCCAGTTTTAAAAGCGAAACTAGCTAAAGGAATGGGACACAACTACTATGGTGAACCAGCTTGGCCAAACGATCTTTTATACATCTTCCCAGTTGTAATTCTAGGAACATTTGCGTGTGTAATTGGCTTATCTGTACTGCAACCTGCAGCTATGGGTGAACCAGCAAACCCATTTGCAACACCTTTAGAAATTCTTCCTGAATGGTATTTCTACCCAGTATTCCAGTTATTACGTACAGTCCCAAACAAACTATTAGGAGTTCTTCTAATGGCAGCTGTACCTGCTGGTTTAATCACAGTACCGTTCATCGAGAACATTAACAAATTCCAAAACCCTTTCCGTCGTCCAATCGCGTCAACAGTTTTCCTAGTAGGAACTGTAGCAGCTATTTGGTTAGGAATCGGAGCTTGTTTACCAATTGACACATCGCTAACATTAGGGTTATTCTAA
             Neochloris_aquatica  ------------------------------------------------------------------------------------------------------------------------------ATGTCAGTAACTAAAAAACCAGATTTATCAGATCCTGTATTAAAAGAAAAATTAGCTAAAGGAATGGGACACAATTACTATGGAGAGCCCGCTTGGCCAAATGACCTTTTATATATTTTTCCTGTTGTAATTTTAGGAACATTTGCATGTGTAATTGGTTTAGCTGTGTTAGATCCTTCAGCAATTGGTGAACCAGCTAACCCATTTGCTACACCATTAGAAATTCTTCCTGAATGGTATTTCTTCCCAGTTTTCCAATTATTACGTACAGTACCTAACAAATTACTAGGGGTCTTACTTATGGCCGCAGTGCCCGCGGGTCTCTTATTAGTACCTTTCATCGAAAACATTAATAAATTCCAAAACCCGTTTAGACGACCTATCTCTTCTGCACTATTCATTTTAGGAACAGCAGTTGCAGTTTGGCTTGGAATTGGAGCTACTTTACCTATTGAAATCAGTCTAACATTTGGATTATTCTAA
        Oedocladium_carolinianum  ------------------------------------------------------------------------------------------------------------------------------NNNNCAGTAACAAAAAAACCAGACTTAAGTGATCCTGTTCTAAAAATGAAATTAGCTAAAGGCATGGGACATAACTATTATGGTGAACCAGCTTGGCCTAACGATTTACTTTATATTTTCCCTGTTTGTATTTTAGGTACATTTGCATGTGTAATTGGATTAGCTGTATTAGATCCAGCTGCTATTGGTGAACCAGCAAACCCATTTGCAACTCCTCTAGAAATTTTACCTGAATGGTATTTTTACCCTGTTTTCCAAATTTTACGTACTGTACCAAATAAATTACTTGGTGTTTTATTAATGACAGCTGTTCCATTAGGTCTTTTAACAGTACCTTTTATTGAAAATATTAATAAATTTCAAAATCCATATAGACGTCCAATTGCTACAACATTCTTTTTATTAGGTACACTAGTAGCTATTTGGTTAGGAATTGGAGCAACTTTTCCAATTGATATTTCATTAACTTTTGGATTATTTTAA
        Oedogonium_angustistomum  ------------------------------------------------------------------------------------------------------------------------------NNNNCAGTAACAAAAAAACCAGATTTAAGTGATCCTGTTCTAAAAATGAAATTAGCTAAAGGCATGGGACATAACTATTATGGTGAACCAGCTTGGCCTAACGATTTACTTTATATTTTCCCTGTTTGTATTTTAGGTACGTTTGCGTGTGTTATTGGATTAGCAGTATTAGACCCTGCTGCTATTGGTGAACCCGCAAATCCATTTGCAACTCCTTTAGAAATTTTACCTGAATGGTATTTTTATCCTGTTTTTCAAATTTTACGTACTGTACCTAATAAATTACTTGGAGTATTATTAATGACAGCAGTTCCATTAGGTCTTTTAACAGTACCTTTTATTGAAAATATTAATAAATTTCAAAATCCTTATCGACGTCCAATTGCTACAACATTCTTTTTATTAGGAACATTAGTAGCCATTTGGTTAGGAATTGGAGCAACATTCCCGATTGATATTTCATTAACTTTTGGGTTATTTTAA
            Oedogonium_cardiacum  ------------------------------------------------------------------------------------------------------------------------------ATGGCAGTAACAAAAAAACCAGACTTAAGTGATCCTGTTCTAAAAATGAAATTAGCTAAAGGCATGGGACATAACTATTATGGTGAACCAGCTTGGCCTAATGATTTACTTTATATTTTCCCTGTTTGTATTTTAGGTACATTCGCATGTGTTATTGGATTAGCTGTATTAGATCCAGCAGCTATTGGTGAGCCAGCTAATCCTTTTGCAACTCCATTAGAAATTTTACCTGAATGGTATTTTTACCCTGTTTTTCAAATTTTACGTACTGTACCTAATAAATTACTTGGTGTATTACTTATGACAGCAGTTCCATTAGGTCTTTTAACAGTACCTTTTATTGAAAATATCAATAAATTTCAAAATCCATACCGACGTCCAATTGCTACAACATTCTTTTTATTAGGAACATTAGTAGCAACTTGGTTAGGAATTGGGGCGACTTTTCCAATTGATATTTCATTAACTTTTGGATTATTTTAA
          Oogamochlamys_gigantea  ------------------------------------------------------------------------------------------------------------------------------ATGTCAGTTACAAAAAAACCAGATTTAACAGATCCAATATTAAAAGCAAAATTAGCTAAAGGAATGGGTCACAATACATATGGAGAACCAGCATGGCCAAACGATTTATTATATATTTTCCCTGTTGTAATCTTAGGAACTTTTGCTTCTGTCATTGGTTTATCTGTTTTAGATCCTGCAGCTATCGGTGAACCCGCTAATCCGTTTGCAACACCATTAGAAATTCTTCCTGAGTGGTATTTTTATCCTGTTTTCCAAATTTTACGTGTAGTTCCTAATAAATTACTTGGAGTCCTTCTGATGGCGGCGGTTCCTGGTGCTCTCTTATTTCTGCCGTTCATTGAAAGCATTAACAAGTTCCAAAACCCGTATCGTCGCCCAATAGCAACAATTTTATTCTTTCTTGGAACTTTAGCAGCAATTTGGTTAGGCATTGGGGCTACTTTTCCAATTGATATCTCCCTTACTTTTGGTTTGTTTTAA
          Ourococcus_multisporus  ------------------------------------------------------------------------------------------------------------------------------ATGTCAGTAACAAAAAAACCAGATTTAACAGATCCAGTATTAAAAGAAAAATTAGCTAAAGGTATGGGTCACAACTACTACGGTGAACCAGCTTGGCCAAACGATCTTCTTTATATTTTCCCAGTAGTAATTTTTGGGACATTCGCATGTGTAATTGGCTTATCTGTTTTAGATCCTGCCGCTATTGGAGAACCTGCGGATCCGTTTGCAACTCCTTTAGAAATTTTACCAGAATGGTATTTCTACCCAGTATTCCAACTTTTACGTACTGTTCCAAACAAATTATTAGGTGTTCTTTTAATGGCAGCTGTTCCAGCTGGATTAATCACTGTTCCATTCATTGAAAACATTAATAAATTCCAAAACCCTTACCGCCGTCCAATTGCAACTACATTATTTTTAGTTGGTACTTTAGTAGCTATTTGGTTAGGTATTGGTGCAACTTTACCAATTGATATTAGTTTAACTTTTGGTTTATTCTAA
           Palmellopsis_texensis  ------------------------------------------------------------------------------------------------------------------------------ATGTCAGTAACAAAAAAACCTGATTTAACGGATCCTGTATTAAAAGCAAAATTAGCAAAAGGGATGGGTCACAATACTTATGGAGAACCTGCATGGCCAAATGATTTACTTTATATTTTCCCTGTTGTTATTTTAGGGACTTTTGCTTCAGTTATTGGATTATCTGTATTAGATCCAGCTGCTATGGGTGAACCAGCAAACCCGTTTGCTACACCGTTAGAAATTCTTCCAGAATGGTATTTCTTTCCGGTATTCCAAATTTTACGTGTTGTTCCTAATAAATTATTAGGTGTACTTTTAATGGCAGCAGTACCTGCGGGTCTTTTAACAGTACCTTTCATCGAAAATATTAACAAATTTCAAAACCCTTATCGTCGTCCAATTGCTACTATTTTATTTTTTTTAGGAACATTAGTTGCTCTTTGGTTAGGTATTGGAGCTACATTCCCTATTGATATTAGCTTAACTTTTGGATTATTCTAA
         Parallela_transversalis  ------------------------------------------------------------------------------------------------------------------------------ATGTCAGTTACAAAAAAACCTGATTTAACAGATCCAGTTTTAATTGCTAAATTAGCAAAAGGTATGGGTCACAATACTTATGGTGAACCAGCGTGGCCAAATGATCTTCTTTACATGTTCCCAGTGGTAATTCTAGGAACTTTTGCCGGTATAATTGGTCTTGCCGTTTTAGACCCTGCACCTATTGGCGAACCTGCTAATCCATTTGCGACTCCTCTAGAAATTCTACCAGAATGGTACTTCTACCCTGTTTTCCAAATTCTTCGTACAGTACCAAACAAACTTCTAGGAGTATTATTAATGGCTGGTGTTCCTGCTGGCTTATTAACTGTACCTTTTATCGAAAATATTAATAAGTTCCAAAATCCATATAGACGCCCAATTGCAACAATTGCTTTTTTATTAGGAACTGTTGTTGCTATTTGGTTAGGAATAGGTGCCACTCTACCTATTGATACTTCTCTAACTCTTGGACTTTTTTAA
               Pediastrum_duplex  ------------------------------------------------------------------------------------------------------------------------------ATGTCAGTTACAAAAAAACCAGATTTATCAGATCCAGTTTTAAAAGAAAAATTAGCAAAAGGTATGGGTCATAACTATTATGGAGAACCTGCTTGGCCAAATGATCTTTTATATATTTTCCCTGTTTGTATTTTAGGAACATTTGCATGTTTAATTGGGTTATCTGTTTTAGACCCAGCAGCTATTGGAGAACCAGCAAATCCATTTGCAACACCATTAGAAATTTTACCAGAATGGTATTTCTACCCAGTTTTCCAACTTTTACGCACAGTACCTAACAAATTATTAGGTGTGCTGTTAATGGCCGCTGTACCCGCTGGTTTAATTCTTATTCCGTTCATTGAAAATATTAACAAATTCCAAAATCCATTCCGCCGCCCTATTGCAACTACACTTTTCTTAGTTGGAACTTTAGTAGCAATTTGGTTAGGTATCGGGGCAACATTACCAATTGAAATTAGTTTAACTTTTGGTTTATTTTAA
           Phacotus_lenticularis  ------------------------------------------------------------------------------------------------------------------------------ATGTCTGTTACAAAAAAACCAGATTTAACTGATCCAGTTTTAAAAGCTAAATTAGCAAAAGGTATGGGCCATAATACATATGGTGAACCAGCGTGGCCAAATGACCTTTTATACATTTTCCCTGTTGTTATTTTAGGTACATTTGCGTGTTGTATTGGTTTAGCTGTATTAGACCCAGCTGCTATGGGTGAACCAGCAAACCCATTTGCTACTCCTCTAGAAATTCTTCCAGAGTGGTACTTCTACCCAGTATTCCAAATTTTACGTGTTGTTCCTAACAAACTATTAGGTGTTTTATTAATGGCAGCGGTGCCGGCCGGGTTAATTACGGTTCCTTTCATTGAAAGTATCAATAAATTCCAAAACCCATACCGTCGTCCAATTGCAACTATCCTATTCCTATTAGGTACAGTAGTTGCTGTTTGGTTAGGTATTGGTGCTTGTTGGCCAATTGATATTTCTTTAACTTTTGGTTTATTCTAA
              Pleodorina_starrii  ------------------------------------------------------------------------------------------------------------------------------ATGTCAGTTACTAAAAAGCCAGATTTAAGTGATCCAGTTTTAAAAGCAAAATTAGCTAAAGGTATGGGTCATAATACTTATGGTGAACCAGCATGGCCAAATGACTTATTATACATGTTCCCTGTTGTTATTTTAGGTACTTTTGCTTGTATCATTGGTTTATCTGTTTTAGATCCTGCTGTTATTGGTGAACCTGCTAACCCATTTGCAACACCACTTGAAATTTTACCAGAATGGTATTTTTATCCAGTTTTCCAAATTTTACGTGTAGTTCCAAATAAACTTTTAGGTGTTTTATTAATGGCCGCAGTGCCGTTAGGTCTTGTGTTTGTTCCGTTTGTAGAAAGTATCAATAAATTCCAAAACCCGTACCGCCGCCCGATCGCTACGGTGCTTTTTCTTGTTGGTACATTAACGGCGATTTGGTTAGGTATTGGCTCAACTTACCCAATTGACATTTCTTTAACTTTAGGTTTATTCTAA
          Protosiphon_botryoides  ------------------------------------------------------------------------------------------------------------------------------ATGTCAGTAACTAAAAAACCAGACTTAAGTGACCCAGTATTAAAAGCTAAATTAGCAAAAGGTATGGGACACAACTCATACGGTGAACCAGCTTGGCCAAATGATTTACTTTACATCTTCCCTGTTGTAATTTTTGGTACTTTTGCTTGTGTAATTGGTTTATCTGTATTAGACCCTGCTGCTATTGGTGAGCCAGCTAACCCGTTTGCTACTCCTTTAGAAATTCTTCCAGAGTGGTACTTCTACCCTGTATTCCAAATTTTACGTGTTGTACCTAACAAATTATTAGGTGTTTTATTAATGGCTGCTGTACCAGCTGGTTTAATTACTGTACCTTTTATTGAAAGTATTAACAAATTCCAAAACCCTTACCGTCGTCCTATCGCTACTATTTTATTCTTATTAGGTACTGTTGTAGCTGTATGGTTAGGTATTGGTGCTACTTTCCCAATCGATATTTCATTAACTTTTGGTTTATTCTAA
  Pseudomuriella_schumacherensis  ------------------------------------------------------------------------------------------------------------------------------ATGTCAGTTACAAAAAAACCCGATTTAACAGATCCTGTATTAAAAGAAAAATTGGCCAAAGGTATGGGGCATAACTACTATGGTGAACCAGCTTGGCCAAATGATTTATTATACATGTTCCCAGTTGTTATTTTTGGAACATTCGCATGTGTTATTGGGCTAGCTGTTTTAGATCCAGCGGCTATTGGTGAACCCGCTAACCCTTTTGCTACTCCATTAGAGATCTTACCAGAATGGTATTTCTACCCTGTGTTCCAGTTACTTCGTACAGTACCTAACAAATTATTAGGTGTTCTTTTCATGGCAGCTGTTCCAGCTGGATTAATTACTGTACCATTTATTGAAAACATTAATAAATTCCAAAACCCTTACCGTCGTCCAATTGCTACAACTTTATTCTTAGTAGGAACTTTAGTGGCTATTTGGTTAGGTATTGGAGCAACTTTACCTATTGATATCTCTTTAACTTTTGGATTATTCTAA
              Rotundella_rotunda  ------------------------------------------------------------------------------------------------------------------------------ATGTCAGTTACAAAAAAACCAGATTTAACCGATCCAGTATTAAAAGCAAAATTAGCAAAAGGAATGGGACACAACTATTATGGTGAACCAGCTTGGCCAAATGATCTTTTATATATTTTCCCAGTAGTTATTTTAGGAACATTTGCTTGTGTAATTGGATTAGCTGTATTAGACCCAGCAGCTAATGGTGAACCAGCAAACCCATTTGCAACTCCTTTAGAAATTTTACCAGAATGGTATTTCTATCCTGTTTTCCAATTACTTCGCACAGTTCCAAACAAGTTACTTGGTGTTTTATTAATGGCTGCTGTACCTGCAGGTTTAATTACTGTTCCATTCATTGAAAACATCAATAAATTCCAAAACCCATACCGTCGTCCGATTGCAACTACTATGTTTTTAGTAGGAACTTTAGTAGCTATTTGGTTAGGAATTGGAGCAACACTTCCAATTGAAATTAGTTTAACTTTTGGTTTATTCTAA
            Scenedesmus_obliquus  ------------------------------------------------------------------------------------------------------------------------------ATGTCAGTTACAAAAAAACCAGATTTAACAGATCCAGTATTAAAAGAAAAATTAGCAAAAGGTATGGGTCACAATTATTATGGTGAACCTGCTTGGCCAAATGATTTATTATACATTTTCCCTGTTGTAATTTTAGGAACTTTTGCTTGTGTTATTGGTTTATCTGTTTTAGACCCAGCTGCTATTGGAGAACCGGCAAACCCATTTGCAACACCATTAGAAATCTTACCTGAATGGTACTTTTACCCGGTTTTCCAATTATTACGTACAGTACCTAATAAACTTCTAGGTGTATTACTAATGGCTGCTGTGCCTGCTGGGTTAATTACTGTTCCATTCATTGAAAACATTAATAAATTCCAAAACCCTTACCGTCGTCCTATCGCAACTACTTTATTCTTAGTTGGAACTTTAGTTGCTGTTTGGTTAGGTATTGGTGCTACATTACCAATTGAAATTAGTTTAACGTTTGGTTTATTTTAA
          Schizomeris_leibleinii  ------------------------------------------------------------------------------------------------------------------------------ATGGCAGTAATTAAAAAACCAGATTTAAGTGATCCTGTTTTAAAAATGAAATTAGCTAAAGGTATGGGCCACAATTATTATGGTGAGCCTGCTTGGCCTAATGATTTATTATACATTTTCCCAGTTTGTATTTTTGGTACATTTGCAATTGTAATTGGTTTATCTGTTATGGAACCAGCTGCTATTGGTGAACCTGCAAATCCTTTTGCAACGCCACTTGAAATTTTACCTGAGTGGTATTTCTATCCAGTTTTCCAATTATTAAGAGTTATTCCTAATAAGTTATTAGGTGTTCTTTTAATGGCTGCGGTACCTGTAGGCCTTCTTACAGTTCCGTTTATTGAAAATATCAATAAATTCCAAAATCCATTCCGTCGTCCTATTGCAACAACAGTTTTCTTATTAGGAACTGTAGTAGCTGTTTATTTAGGTATTGGTTCAACATTCCCTATTGACCAATCTTTAACTTTAGGTTTATTTTAA
          Spermatozopsis_similis  ------------------------------------------------------------------------------------------------------------------------------ATGTCAGTTACAAAAAAACCAGATTTAAGTGATCCAGTATTAAAAGCTAAATTAGCAAAAGGTATGGGTCATAATAGTTATGGCGAGCCAGCTTGGCCAAACGATTTACTTTACATTTTCCCAGTAGTTATTTTTGGGACATTCGCTTGCGTTATTGGACTTTCAGTTCTAGACCCAGCAGCTACTGGCGAACCTGCAAACCCATTTGCAACACCATTAGAAATTTTACCAGAATGGTATTTCTACCCAGTATTCCAAGTTTTACGCGTTGTTCCTAATAAATTATTAGGTGTTCTTTTCATGGCTGCAGTTCCAGCTGGGTTAATTACAGTACCATTTATTGAAAATATTAATAAATTTCAAAACCCGTACCGTCGTCCAATTGCAAGTATCCTATTCTTATTAGGAACTGCTGTTGCGATTTGGTTAGGTATTGGTGCCACTTTCCCAATTGACATTTCATTAACTTTTGGATTATTCTAA
        Stigeoclonium_helveticum  ------------------------------------------------------------------------------------------------------------------------------ATGGCAGTTATTAAAAAACCAGATTTAAGTGATCCTGTTTTAAAAATGAAATTGGCTAAAGGTATGGGGCACAATTATTATGGTGAACCAGCATGGCCAAATGATTTATTGTACATTTTCCCAGTATGTATTTTCGGTACTTTTGCTATTGTAATTGGACTTTCAGTAATGGAACCTGCTGCAATGGGTGAACCAGCAAATCCTTTTGCAACTCCGTTAGAAATATTACCAGAATGGTATTTCTACCCTGTTTTCCAATTATTAAGAGTTATTCCAAATAAACTGTTAGGCGTGTTACTAATGGCAGCGGTGCCAGCGGGACTTCTAACGGTTCCTTTTATTGAAAATATTAATAAGTTTCAAAATCCTTTTCGTCGACCAATTGCGACAACAGTTTTTTTATTAGGAACTGTAGTAGCTGTGTATTTAGGTATTGGTTCAACTTTTCCTATTGACCAATCATTAACTTTAGGTTTATTCTAA
      Treubaria_triappendiculata  ------------------------------------------------------------------------------------------------------------------------------ATGTCAGTTACTAAAAAACCAGATTTAACAGATCCAATTTTAAAAGCAAAATTAGCTAAAGGTATGGGACATAACAGTTATGGAGAGCCCGCTTGGCCAAACGATCTTCTTTATATGTTCCCAGTAGTTATTTTAGGAACTTTTGCTTGTGTAATAGGTTTATCAGTATTAGATCCTGCAGCAATTGGAGAACCTGCTAACCCATTCGCAACTCCATTAGAAATTTTACCAGAATGGTATTTTTATCCAGTATTCCAACTTTTACGTACTGTTCCTAACAAATTATTAGGAGTTGTTTTAATGGCAGCAGTTCCAGCTGGACTTATTACTGTGCCATTTATCGAAAATATTAATAAATTCCAAAATCCTTACCGACGCCCAATTGCTACAATAACATTTTTATTAGGTACTTTAGTTGCTATTTGGTTAGGTATCGGGGCTTGCTTACCAATTGATATTTCATTAACATTTGGTTTATTCTAA
              Trochiscia_hystrix  ------------------------------------------------------------------------------------------------------------------------------ATGTCAGTTACTAAAAAACCAGATTTAACAGATCCAATTTTAAAAGCAAAATTAGCTAAAGGTATGGGACATAACTCTTATGGAGAGCCAGCATGGCCTAACGATCTTCTTTACATGTTCCCTGTAGTTATCTTAGGAACTTTTGCTTGTGTAATAGGTTTATCAGTATTAGATCCTGCAGCAATTGGAGAACCGGCTAACCCTTTTGCAACTCCATTAGAAATTTTACCAGAATGGTATTTTTACCCAGTATTCCAAATTTTACGAACTGTTCCGAACAAATTATTAGGAGTTCTTTTAATGGCTGGAGTTCCTGCTGGACTTATTACTGTTCCGTTCATCGAAAACATTAATAAATTTCAAAATCCTTACCGACGACCAATTGCAACAATTTCATTTTTACTAGGTACTCTAGTTGCTATTTGGTTAGGTATTGGAGCAGCTCTACCTATTGATATTTCATTAACATTTGGTTTATTCTAA
                      Uronema_sp  ------------------------------------------------------------------------------------------------------------------------------ATGGCAGTAATTAAAAAACCAGATTTAAGTGATCCAGTTTTAAAAATGAAATTAGCTAAAGGTATGGGTCATAATTATTATGGTGAACCAGCTTGGCCAAATGACTTATTATATATTTTCCCAGTATGTATTTTTGGTACTTTTGCAATTGTAATTGGTCTTTCAGTAATGCAACCAGCAGCTATTGGAGAACCAGCAAATCCTTTTGCAACTCCGTTAGAAATTTTACCAGAATGGTACTTCTATCCTGTTTTCCAATTATTAAGAGTTATTCCTAACAAATTACTAGGGGTATTATTAATGGCAGCAGTACCAGTTGGTCTACTTACTGTACCGTTTATTGAAAATATTAATAAGTTTCAAAACCCATTCCGTCGTCCAATTGCAACTACTGTTTTCTTACTAGGTACTGTAGTAGCTGTTTATTTAGGTATTGGATCAACATTCCCAATTGATCAGTCATTAACATTAGGTTTATTTTAA
                  Volvox_carteri  ------------------------------------------------------------------------------------------------------------------------------ATGTCAGTTACTAAAAAACCTGATTTAAGCGATCCAGTTTTAAAAGCAAAATTAGCTAAAGGGATGGGTCACAATACTTACGGTGAACCAGCTTGGCCAAACGATCTATTATACATGTTCCCTGTTGTTATTTTAGGTACTTTTGCATGTATTATTGGTTTATCAGTATTAGATCCTGCGGTTATTGGTGAACCTGCTAACCCATTTGCAACTCCACTTGAAATTTTACCAGAGTGGTACTTTTATCCAGTTTTCCAAATTTTACGCGTAGTACCAAACAAACTTTTAGGTGTTTTATTAATGGCAGCGGTACCTGCTGGTTTAATTTTTATCCCATTTATTGAAAGTATTAATAAATTCCAAAACCCTTATCGTCGTCCAATTGCTACGATTCTTTTCCTTTTAGGGACTTTAGTTGCAGTTTGGTTAGGTATTGGTTCTACTTATCCTATTGATATTTCTTTAACTTTAGGTTTATTCTAA
  ;
end;
