# Supplementary material for: Order, please! Uncertainty in the ordinal-level classification of Chlorophyceae
Source: PeerJ. 2019 May 15;7:e6899. doi: 10.7717/peerj.6899 (PMC6525593; doi:10.7717/peerj.6899)
Supplement: Supplemental Information 1 — This compressed folder contains untrimmed, masked alignments for individual chloroplast genes (subfolder nexus), as well as trimmed alignments with appropriate analysis blocks and the consensus trees resulting from these single-gene and concatenated analyses (MrBayes subfolders). Supplementary methods with associated references are included in the SupplementaryMethods.txt file. SVDquartets, BaliPhy, PhyloBayes and RAxML analysis files are in separate subfolders, with their respective resulting tree files. Files associated with MrBayes analysis of the 1st and 2nd positions and the analysis of the 3rd positions are placed in the subfolders 1st_and_2nd_positions_only and 3rd_positions_only, respectively. The 18Splastid_combined subfolder contains the MrBayes analysis materials (alignment and consensus tree) for the analysis including nucleotide plastid data as well as 18S nucleotide data. Documentation, trees and scripts used to create Fig. 3 are included in the “Figure3” subfolder, and documentation for and full results of Treespace analyses are in the “Treespace” subfolder. The results of the AU topology tests are included in a Word document. [file peerj-07-6899-s008.zip › supplementary_alignments_trees/nexus/petG.nex]

#nexus

begin data;
  dimensions ntax=68 nchar=144;
  format datatype=dna gap=- missing=?;
  matrix
                                 [----+----|----+----|----+----|----+----|----+----|----+----|----+----|----+----|----+----|----+-100|----+----|----+----|----+----|----+----|----+----|----+----|----+----|----+----|----+----|----+-200|----+----|----+----|----+----|----+----|----+----|----+----|----+----|----+----|----+----|----+-300|----+----|----+----|----+----|----+----|----+----|----+----|----+----|----+----|----+----|----+-400|----+----|----+----|----+----|----+----|----+----|----+----|----+----|----+----|----+----|----+-500|----+----|----+----|----+----|----+----|----+----|----+----|----+----|----+----|----+----|----+-600|----+----|----+----|----+----|----+----|----+----|----+----|----+----|----+----|----+----|----+-700|----+----|----+----|----+----|----+----|----+----|----+----|----+----|----+----|----+----|----+-800|----+----|----+----|----+----|----+----|----+----|----+----|----+----|----+----|----+----|----+-900|----+----|----+----|----+----|----+----|----+----|----+----|----+----|----+----|----+----|----+1000|----+----|----+----|----+----|----+----|----+----|----+----|----+----|----+----|----+----|----+1100|----+----|----+----|----+----|----+----|----+----|----+----|----+----|----+----|----+----|----+1200|----+----|----+----|----+----|----+----|----+----|----+----|----+----|----+----|----+----|----+1300|----+----|----+----|----+----|----+----|----+----|----+----|----+----|----+----|----+----|----+1400|----+----|----+----|----+----|----+----|----+----|----+----|----+----|----+----|----+----|----+1500|----+----|----+----|----+----|----+----]
                                 [************************---------------------------------------------------------------------------------------------------------------*********]
                   Ankyra_judayi  ------------------------ATGGTAGAACCTTTATTATCTGGAATCGTGTTAGGTTTAGTTCCTGTTACTATCGCAGGTTTATTTGTAACTGCTTATTTACAGTATCGTCGTGGTGATCAAGCGACTTGGTAA------
          Atractomorpha_echinata  ------------------------ATGGTAGAACCTTTATTATCTGGAATCGTTTTAGGTTTAGTTCCTGTTACTATTGCAGGTTTATTTGTAACTGCGTATTTACAGTATCGTCGTGGTGATCAAGCTACTTGGTAG------
        Borodinellopsis_texensis  ------------------------ATGGTAGAACCTCTATTATCAGGTATTGTTTTAGGACTTGTTCCAATTACTATTGCTGGTTTATTTGTAACAGCATATTTACAATTTCGTCGTGGAGATTTAGCCACATTCTAA------
            Bracteacoccus_aerius  ------------------------ATGGTAGAACCTTTATTATCTGGAATTGTGTTAGGATTAGTGCCAGTAACTATTGCAGGTTTATTTGTAACAGCATATCTTCAATATCGTCGCGGAGATCAAGCGACTTGGTAA------
         Bracteacoccus_giganteus  ------------------------ATGGTAGAACCTTTATTATCTGGAATCGTGTTAGGATTAGTACCAGTAACTATCGCAGGTTTATTTGTAACAGCATATCTTCAATATCGTCGCGGAGATCAAGCGACTTGGTAA------
             Bracteacoccus_minor  ------------------------ATGGTAGAACCTTTATTATCTGGAATTGTGTTAGGATTAGTACCAGTAACTATTGCAGGTTTATTCGTAACAGCATATCTTCAATATCGTCGTGGAGATCAAGCAACTTGGTAA------
           Carteria_cerasiformis  ------------------------ATGGTAGAACCGTTATTATCAGGAATCGTTTTAGGTTTAATCCCTGTTACTATTGCAGGATTATTTGTAACAGCATATTTACAATATCGTCGTGGTGATCAAGCTACTATTTAA------
              Carteria_crucifera  ------------------------ATGGTTGAACCTCTATTATCTGGAATCGTTTTAGGATTAGTACCGGTAACAATTGCTGGTTTATTTGTTACAGCTTATTTACAATATCGTCGTGGTGATCAAGCAAGTATTTAA------
             Carteria_sp_SAG_8_5  ------------------------ATGGTAGAACCACTTTTATCTGGTATCGTTCTAGGTTTAGTTCCTGTAACTATTGCTGGTTTATTTGTAACAGCATATTTACAATTTCGTCGTGGTGATTTAGCTACTTTTTAA------
        Chaetopeltis_orbicularis  ------------------------ATGGTAGAAGCTTTATTATCTGGAATCGTATTAGGATTAGTTCCTGTAACTATTGCAGGATTATTTGTTACAGCTTATTTACAATATCGTCGTGGTGATCAAGCAACTTGGTAA------
       Characiochloris_acuminata  ------------------------ATGGTTGAACCTTTATTATCTGGAATTGTTTTAGGGTTAGTTCCTGTTACTATTGCTGGTTTATTTGTAACAGCTTATTTACAATATCGTCGTGGAGATTTAGCTAGTTTTTAA------
         Chlamydomonas_applanata  ------------------------ATGGTAGAACCTTTATTATCAGGAATTGTTTTAGGACTAGTTCCAGTAACAATCGCTGGATTATTTGTTACAGCTTACTTACAATACCGCAGAGGTGATTTAGCAAGTTTTTAA------
           Chlamydomonas_nivalis  ------------------------ATGGTTGAACCTTTATTATCTGGAATTGTTTTAGGATTAGTACCCGTAACTATAGCAGGTTTATTTGTGACTGCGTATTTACAATATCGTCGTGGTGATTTAGCCACTTTTTAA------
          Chlamydomonas_peterfii  ------------------------ATGGTTGAACCTTTATTATCTGGTATCGTTTTAGGATTAATTCCTGTTACTATCGCTGGTTTATTTGTAACTGCATATTTACAATACCGTCGTGGTGATTTAGCAACGTTTTAA------
       Chlamydomonas_reinhardtii  ------------------------ATGGTAGAACCTCTATTATGTGGTATTGTTTTAGGCTTAGTTCCAGTAACGATTGCAGGTTTATTCGTAACTGCATATTTACAATATCGTCGTGGTGATTTAGCTACATATTAA------
           Chlorococcum_tatrense  ------------------------ATGGTAGAACCTTTATTATCAGGAATTGTACTAGGATTAGTTCCAGTAACAATCGCAGGATTATTTGTAACAGCTTATTTACAGTATCGCAGAGGCGATTTAGCTAATTTTTAA------
         Chlorogonium_capillatum  ------------------------ATGGTTGAACCTCTATTATCAGGAATTGTACTAGGTCTTGTTCCAGTAACAATGGCAGGATTATTTGTAACAGCTTACTTACAGTATCGTCGTGGTGATTTAGCTAATTTCTAA------
           Chloromonas_perforata  ------------------------ATGGTAGAACCTTTATTATCAGGAATTGTACTAGGATTAGTTCCAGTAACAATCGCAGGATTATTTGTAACAGCTTATTTACAATATCGCAGAGGCGATTTAGCTAATTTTTAG------
             Chloromonas_radiata  ------------------------ATGGTTGAACCTCTATTATCTGGAATTGTGTTAGGATTAGTACCGGTAACTATAGCAGGATTATTTGTAACAGCTTATTTACAATATCGCCGTGGCGATTTAGCTACTTTTTAA------
               Chloromonas_rosae  ------------------------ATGGTTGAACCTTTATTATCTGGAATTGTTTTAGGATTAGTACCCGTAACAATAGCAGGCTTGTTTGTTACTGCTTATTTACAATATCGTCGTGGTGATTTAGCCACTTTTTAA------
         Chlorosarcinopsis_eremi  ------------------------ATGGTTGAACCTTTATTATCAGGAATTGTACTAGGGCTTGTTCCTGTAACAATCGCTGGATTATTTGTAACTGCTTACTTACAATATCGTAGAGGCGATTTAGCTAATTTCTAA------
          Chlorotetraedron_incus  ------------------------ATGGTAGAACCTTTACTTTCTGGAATTGTTTTAGGATTAGTTCCTGTTACTATTGCTGGTCTTTTTGTTACAGCATATCTACAATACCGTCGTGGTGACCAAGCTACTTGGTAA------
      Chromochloris_zofingiensis  ------------------------ATGGTTGAGCCTTTACTTTCTGGAATTGTTTTAGGATTAGTTCCTGTAACTATTGCTGGTTTATTTGTAACTGCATATTTACAATACCGACGTGGTGACCAAGCAACTTGGTAA------
         Cylindrocapsa_geminella  ------------------------ATGGTAGAACCTTTGTTATCTGGTATCGTATTAGGCTTAGTTATAATCACTATTGCAGGTCTATTTGTAACAGCCTATTTGCAATATAGACGAGGAGATCAAGCATCTTGGTAA------
           Desmotetra_stigmatica  ------------------------ATGGTGGAACCTTTACTATGTGGTATCGTGTTAGGATTAGTACCAACAACGATTGCTGGTCTATTTGTGACAGCTTATTTACAATATCGTCGTGGAGATTTAGCGACTTTTTAA------
          Dictyochloris_fragrans  ------------------------------------TTATTATCTGGAATTGTTTTAGGATTAGTACCTGTAACTATAGCAGGATTGTTTGTAACAGCATATTTACAATATCGTCGTGGTGATCAAGCTACGTTTTAA------
               Dunaliella_salina  ------------------------ATGGTTGAACCTTTATTATCAGGAATTGTATTAGGATTAGTTCCAGTTACTATCGCTGGATTATTTGTAACAGCATACTTACAATATCGTAGAGGTGATTTAGCTAGTTTCTAA------
            Elakatothrix_viridis  ------------------------ATGGTAGAACCTTTATTATCAGGGATAGTTTTAGGATTAGTTCCAGTAACAATTGCCGGACTATTTGTTACAGCATATTTGCAATATCGGCGAGGAGATCAAGCTAGTTGGTAA------
           Floydiella_terrestris  ------------------------ATGGTAGAAGCTTTGTTATCTGGAATCGTATTAGGATTAGTTCCTGTGACTATTGCAGGACTTTTTGTGACAGCTTATTTGCAATATAGACGTGGTGAAAGAGCTACTTGGTAA------
         Follicularia_botryoides  ------------------------ATGGTTGAACCTTTATTATCAGGAATCGTATTAGGACTTGTACCTGTAACAATTGCAGGTTTGTTTGTTACAGCATATTTACAATATCGTCGTGGAGACCAAGCCTCTTGGTAA------
         Golenkinia_longispicula  ------------------------ATGGTTGAACCCTTACTATCTGGAATCGTTTTAGGATTAGTTCCTGTGACGATAGCTGGTTTGTTCCTGACAGCATACCTACAATATCGCCGAGGTGACCAAGCAACTTGGTAA------
                Gonium_pectorale  ------------------------ATGGTTGAACCTCTATTATGTGGTATTGTTTTAGGATTAGTACCTGTAACAATTGCTGGTTTATTTGTAACTGCTTATTTACAATATCGTCGTGGTGATTTAGCAACTTATTAA------
         Haematococcus_lacustris  ------------------------ATGGTCGAACCGTTATTATCAGGTATTGTTTTAGGCTTGGTGCCAGTAACAATTGCAGGTTTATTTGTTACTGCTTATCTACAATATCGTCGTGGTGACTTAGCAAACTTTTAA------
              Hafniomonas_laevis  ------------------------ATGGTAGAACCATTATTATGTGGTATCGTTTTAGGTTTACTTCCTGTAACAATTGCAGGCTTATTTGTTACAGCATATTTACAGTATCGTCGTGGTGATTTAGCTACGTTCTAA------
            Hariotina_reticulata  ------------------------ATGGTTGAACCTTTACTTTCAGGAATTGTATTAGGCCTAGTTCCAGTAACTATTGCAGGTTTATTTGTTACAGCATATTTACAATATCGCCGTGGTGATCAAGCTACATGGTAA------
                   Jenufa_minuta  ------------------------ATGGTCGAACCTTTACTTTCTGGAATCGTTTTAGGTCTGGTTCCTGTAACAATAGCAGGATTATTTGTCACAGCATATTTACAATATCGTCGTGGAGATCAAGCTACATGGTAG------
                Jenufa_perforata  ------------------------ATGGTTGAACCTTTATTATCTGGAATAGTTTTAGGACTTGTTCCTGTAAGTATTATAGGATTATTTGTTACAGCATATTTACAATATCGTCGTGGAGACCAAGCTACTTGGTAA------
            Kirchneriella_aperta  ------------------------ATGGTTGAACCTTTACTTTCTGGGATTGTATTAGGATTAGTTCCTGTAACTATTGCTGGTTTATTTGTAACGGCTTACTTACAATATCGCCGTGGTGATCAAGCTACTTGGTAA------
        Koshicola_spirodelophila  ------------------------ATGGTAGAAGCTTTATTATCAGGAATTGTATTGGGTTTAGTACCTGTAACAATTGCAGGACTTTTTGTAACTGCTTATTTGCAATATCGTCGTGGAGATCAGGCTACATGGTAA------
             Lobochlamys_culleus  ------------------------ATGGTTGAACCTCTATTATCTGGAATCGTACTAGGATTAGTACCTGTAACAATTGCTGGCTTATTCGTAACTGCTTATTTACAATATCGTCGTGGAGATTTAGCAACTTTTTAA------
              Lobochlamys_segnis  ------------------------ATGGTTGAACCTCTATTATCTGGGATTGTATTAGGATTAGTTCCTGTAACTATAGCTGGATTATTTGTGACTGCTTATTTACAATATCGTCGTGGAGATTTAGCAACATTTTAA------
             Microglena_monadina  ------------------------ATGGTTGAACCTTTATTATCAGGTATTGTATTAGGTCTTATTGGAGTAACAATTCCTGGTTTATTTGTAACAGCTTATTTACAATATCGTCGTGGAGATTTAGCATCATTTTAA------
                   Microspora_sp  ------------------------ATGGTAGAACCTTTATTATCAGGAATTGTATTAGGATTAGTACCTGTTACAATTGCAGGATTATTTGTTACAGCTTATTTACAATACCGTCGCGGAGATCAAGCTACTTTTTAA------
         Mychonastes_homosphaera  ------------------------ATGGTTGAACCTCTATTATCTGGAATTGTATTAGGTCTAGTACCAGTAACAATTGCTGGTTTATTTGTAACAGCATACTTACAATACCGTCGTGGTGACCAAGCAACTTGGTAA------
             Mychonastes_jurisii  ------------------------ATGGTTGAACCTCTATTATCTGGAATTGTATTAGGTCTAGTACCAGTAACAATTGCTGGTTTATTTGTAACAGCATACTTACAATATCGTCGTGGTGACCAAGCAACTTGGTAA------
             Neochloris_aquatica  ------------------------ATGGTAGAACCTTTACTTTCTGGAATTGTTTTAGGATTAGTTCCTGTTACTATCGCTGGTCTTTTTGTTACTGCATATTTACAATATCGTCGTGGTGACCAAGCTACTTGGTAA------
        Oedocladium_carolinianum  ------------------------ATGGTAGAACCTTTATTATCTGGAATTGTTTTAGGATTAGTTCCTGTCACTATTGCAGGATTATTTGTTACAGCTTATTTACAATATCGTCGTGGAGATCAAGCGACTTGGTAA------
        Oedogonium_angustistomum  ------------------------ATGGTAGAACCTTTATTATCTGGAATTGTTTTAGGATTAGTTCCTGTCACTATTGCAGGATTATTTGTTACAGCTTATTTACAATACCGTCGTGGTGATCAAGCGACTTGGTAA------
            Oedogonium_cardiacum  ------------------------ATGGTAGAACCTTTATTATCTGGAATTGTTTTAGGATTAGTTCCTGTCACTATTGCAGGATTATTTGTTACAGCTTATTTACAATACCGTCGTGGTGATCAAGCGACTTGGTAA------
          Oogamochlamys_gigantea  ------------------------ATGGTTGAACCTCTTTTATGTGGAATCGTTTTAGGATTAGTCCCGGTTACAATTGCAGGATTATTTGTGACCGCTTATTTACAATACCGTCGAGGAGACTTAGCAACTTTTTAA------
          Ourococcus_multisporus  ------------------------ATGGTTGAGCCTTTACTTTCTGGAATCGTATTAGGATTAGTTCCTGTGACTATTGCTGGTTTATTTGTAACAGCTTATTTACAATATCGCCGTGGAGACCAAGCTACTTGGTAA------
           Palmellopsis_texensis  ------------------------ATGGTTGAACCTCTATTATGTGGAATTATTTTAGGATTAGTTCCTGTAACAATTGCAGGACTTTTTGTTACGGCTTATTTACAATATCGTCGTGGGGATTTAGCGACTTTTTAA------
         Parallela_transversalis  ------------------------ATGGTAGAACCTCTATTATCTGGAATTGTGTTAGGACTTGTTCCAGTAACAATTGCTGGACTATTTTTTACAGCTTATTTACAATACCGTCGTGGAGATCAGGCTACGTTTTAA------
               Pediastrum_duplex  ------------------------ATGGTAGAACCTTTACTTTCTGGAATTGTTTTAGGATTAGTTCCTGTTACTATTGCTGGTTTATTTGTTACAGCATATTTACAATATCGCCGCGGAGACCAAGCAACTTGGTAA------
           Phacotus_lenticularis  ------------------------ATGGTAGAACCTTTATTATCAGGAATCGTTTTAGGATTAGTTCCAGTAACAATTGCAGGTTTATTTGTAACTGCTTATTTACAGTACCGCCGTGGAGATTTAGCAACATTTTAA------
              Pleodorina_starrii  ------------------------ATGGTAGAACCTCTATTATGTGGGATTGTTTTAGGATTAGTTCCTGTTACAATTGCTGGCTTATTTGTAACAGCTTATTTACAATATCGTCGTGGTGATTTAGCAACTTATTAA------
          Protosiphon_botryoides  ------------------------ATGGTTGAACCTTTATTATCAGGAATTGTATTAGGATTAGTACCAGTAACAATCGCTGGTTTATTTGTAACTGCTTACTTACAATATCGCAGAGGTGATTTAGCTAATTTCTAA------
  Pseudomuriella_schumacherensis  ------------------------ATGGTTGAACCTTTACTTTCTGGGATTGTTTTAGGATTAGTTCCTGTTACTATTGCTGGTTTATTTGTAACTGCATACTTACAATACCGTCGTGGTGACCAAGCGACTTGGTAA------
              Rotundella_rotunda  ------------------------ATGGTTGAACCTTTACTTTCTGGAATTGTTTTAGGCTTAGTTCCTGTAACTATTGCTGGTTTATTTGTAACGGCGTATCTTCAATATCGTCGTGGTGACCAAGCAACTTGGTAA------
            Scenedesmus_obliquus  ------------------------ATGGTTGAACCTTTACTTTCAGGAATTGTATTAGGATTAGTTCCAGTAACTATTGCTGGTTTATTCGTTACTGCATATTTACAATATCGTCGTGGTGATCAAGCAACTTGGTAA------
          Schizomeris_leibleinii  ------------------------ATGGTAGAACCTTTATTATCTGGGATTGTTTTAGGATTAGTACCTGTTACTATTGCTGGTCTATTTGTTACTGCTTATTTACAATATCGTCGCGGAGATCAAGCTACTTGGTAA------
          Spermatozopsis_similis  ------------------------ATGGTAGAACCATTATTATCTGGAATTGTTTTAGGTTTAGTACCTGTTACTATTGCTGGTTTATTTGTAACAGCGTATTTACAATACCGTCGTGGTGATCAAGCGACTTGGTAA------
       Stephanosphaera_pluvialis  ------------------------ATGGTTGAACCTTTATTATCAGGAATCGTACTAGGTTTAGTTCCGGTTACTATCGCTGGTCTTTTTGTTACAGCTTATTTACAATACCGTAGAGGTGATTTAGCTAACTTCTAA------
        Stigeoclonium_helveticum  ------------------------ATGGTAGAACCTTTATTATCTGGAATTGTTTTAGGATTAGTACCTGTTACTATTGCTGGTTTATTCGTAACAGCTTATTTACAATATCGTCGTGGAGATCAAGCTACTTGGTAA------
      Treubaria_triappendiculata  ATGTTTATTAAAAAAAATATTTGTATGGTAGAACCTTTATTATCTGGAATTGTTTTAGGATTAGTTCCTGTAACTATAGCAGGTTTATTTGTAACTGCTTATTTGCAATACCGTCGTGGAGATCAAGCTTCATGGTAA------
              Trochiscia_hystrix  ------------------------ATGGTAGAACCTTTATTATCTGGAATTGTTTTAGGATTAGTTCCTGTAACTATAGCAGGTTTATTTGTAACTGCTTATTTGCAATACCGTCGTGGAGATCAAGCTTCATGGTAA------
                      Uronema_sp  ------------------------ATGGTAGAACCTTTATTATCTGGAATTGTATTAGGATTAGTACCAGTAACAATTGCTGGTTTATTTGTAACAGCTTATTTACAATATCGCCGTGGAGATCAAGCTACTTGGTAA------
                  Volvox_carteri  ------------------------ATGGTAGAACCTCTATTATGTGGCATTGTTTTAGGATTAGTTCCTGTCACAATTGCTGGCTTATTTGTAACTGCTTATTTACAATATCGTCGTGGTGATTTAGCTACTTATTAA------
  ;
end;
