# Supplementary material for: Order, please! Uncertainty in the ordinal-level classification of Chlorophyceae
Source: PeerJ. 2019 May 15;7:e6899. doi: 10.7717/peerj.6899 (PMC6525593; doi:10.7717/peerj.6899)
Supplement: Supplemental Information 1 — This compressed folder contains untrimmed, masked alignments for individual chloroplast genes (subfolder nexus), as well as trimmed alignments with appropriate analysis blocks and the consensus trees resulting from these single-gene and concatenated analyses (MrBayes subfolders). Supplementary methods with associated references are included in the SupplementaryMethods.txt file. SVDquartets, BaliPhy, PhyloBayes and RAxML analysis files are in separate subfolders, with their respective resulting tree files. Files associated with MrBayes analysis of the 1st and 2nd positions and the analysis of the 3rd positions are placed in the subfolders 1st_and_2nd_positions_only and 3rd_positions_only, respectively. The 18Splastid_combined subfolder contains the MrBayes analysis materials (alignment and consensus tree) for the analysis including nucleotide plastid data as well as 18S nucleotide data. Documentation, trees and scripts used to create Fig. 3 are included in the “Figure3” subfolder, and documentation for and full results of Treespace analyses are in the “Treespace” subfolder. The results of the AU topology tests are included in a Word document. [file peerj-07-6899-s008.zip › supplementary_alignments_trees/nexus/cemA.nex]

#nexus

begin data;
  dimensions ntax=68 nchar=4260;
  format datatype=dna gap=- missing=?;
  matrix
                                 [----+----|----+----|----+----|----+----|----+----|----+----|----+----|----+----|----+----|----+-100|----+----|----+----|----+----|----+----|----+----|----+----|----+----|----+----|----+----|----+-200|----+----|----+----|----+----|----+----|----+----|----+----|----+----|----+----|----+----|----+-300|----+----|----+----|----+----|----+----|----+----|----+----|----+----|----+----|----+----|----+-400|----+----|----+----|----+----|----+----|----+----|----+----|----+----|----+----|----+----|----+-500|----+----|----+----|----+----|----+----|----+----|----+----|----+----|----+----|----+----|----+-600|----+----|----+----|----+----|----+----|----+----|----+----|----+----|----+----|----+----|----+-700|----+----|----+----|----+----|----+----|----+----|----+----|----+----|----+----|----+----|----+-800|----+----|----+----|----+----|----+----|----+----|----+----|----+----|----+----|----+----|----+-900|----+----|----+----|----+----|----+----|----+----|----+----|----+----|----+----|----+----|----+1000|----+----|----+----|----+----|----+----|----+----|----+----|----+----|----+----|----+----|----+1100|----+----|----+----|----+----|----+----|----+----|----+----|----+----|----+----|----+----|----+1200|----+----|----+----|----+----|----+----|----+----|----+----|----+----|----+----|----+----|----+1300|----+----|----+----|----+----|----+----|----+----|----+----|----+----|----+----|----+----|----+1400|----+----|----+----|----+----|----+----|----+----|----+----|----+----|----+----|----+----|----+1500|----+----|----+----|----+----|----+----]
                                 [*********************************************************************************************************************************************************************************************************************************************************************************************************************************************************************************************************************************************************************************************************************************************************************************************************************************************************************************************************************************************************************************************************************************************************************************************************************************************************************************************************************************************************************************************************************************************************************************************************************************************************************************************************************************************************************************************************************************************************************************************************************************---------------------------------------------------------------------------***------------***************------------------------------------------------------------------------------------------------------------------------------------------------------------------------------------------------------------------------------------------------***************************************************************************************************************************************************************************************************************************************************************************************************************************************************************************************************************************************************************************************************************************************************************************************************************************************************************************************************************************************************************************************************************************************************************************************************************************************************************************************************************************************************************************************************************************************************************************************************************************************************************************************************************************************************************************************************************************************************************************************************************************************************************************************************************************************************************************************************************************************************************************************************************************************************************************************************************************************************************************************************************************************************************************************************------------------------------------------------------------------------------------------***---------------------------------------------------------------------------------------------------------------------------------------------------------------------------------------------------------------------------------------------------------------------------------------------------------------------------***]
                   Ankyra_judayi  ------------------------------------------------------------------------------------------------------------------------------------------------------------------------------------------------------------------------------------------------------------------------------------------------------------------------------------------------------------------------------------------------------------------------------------------------------------------------------------------------------------------------------------------------------------------------------------------------------------------------------ATGAGTAAGGTAAATCCAGATGATTTTAGTAAATTAAATAAAAAAGAATTGAATAAATCCAATTTAATTAAT------------------------------------------------ACAACATCAATGTCAAATGATATTTCTACG------------------------------------------------------------------------------------------------------------------------------------------------------------------------------------------------------------------------------------------------------------------------------------------------------------------------CAAAATAAA------CTTAAGATGGGAGAGATGAATAAG------------------------------------------------------------------------------------------------------------------------------------------------------------------------------------------------------------------------------------------------------------------------------------------------------------------------------------------------------------CAACAAGTTCTCTCAATTACTTACGAAGAAATTGGCTTATTTCCACGTTCTTTTAATAGAGTTTTCGACAGATTTTTTAAACAGTTGTTTTCT---GATGTTGAAAAT---------------TTAGTTATTCAAGAATATAGGTTTTATCGATATTTATTTTTAACTACTATTAAATGTTTAGCACTTTTAATTATTGTTCCTTTTATTGTAAATTTAATATCTAAAACTTATTTTGTTAGACCCATTACAGAATTTTATTGGAATTCAAAACAACCAGAAATTTTTTTAAATTCTTATCAACAAGAACATGCCTTTGCCGAATTACACGAATTTGAAGAAAAAATTTATTTTGAATCATTAATTTTACCT------------------------------------------------------------------------------------------------------------------------------------------------------------------------------------------------------------------------------------------------------------------------------------------------------------------------------------------------------------TCTCCGGATACAACAAAGTATGAATTTTTATCAGACCAAAAAAATAACTCTCAA------------------------------------------------------------------------------------------------------------------------------------------------------------------AATTCTGTGGCTTTCATTAATAATCAATATTCTGAT------------------------------------------------------------------------------------------------------------------------------------------------------------------------------------------------------------------------------------------------------------------------------------------------------------------------------------------------------------------------------------------------------------------------------------------------------------------------------------------------------------------------------------------------------------------------------------------------------------------------------------------------------------------------------------------------------------------------------------------------------------------------------------------------------------------GTTACTTTAGATTCT---------GTAATTATCGAAAATAATGAACGTCAAAATCAAGTT------------------------------------------------------------------------------------------------------------------------------------------------------------GAACTGCAACATGAGGTTACTAGTGATAATAATCAGTTTACATCA------------------------------------------------------------------------------------------------------------------------AAGAAATTTGATTTATTAGATAAAAGC------TTTTTTAAT---------------------------------------------------------------------------------------------------------------------------TCAATGTAT------------ATTGAACAAGCTTTACAACAAAAAATGAATGAA------------------------TTAGCTATCAGATATAATAATCAAAGTATTGAATGTATCACCAATTTTTTTGCGGATTTAATTAGTTTCTTTACACTTTGTTTTTTATTT---TTAAATTTAGAAATTCAAATTAATATTACTAAATCTTTTTTATTAGAAGTTTTTTTTGGTTTGGATGATAGTAAAAAAGCTCTTTTAATCTTGTTTGTTACTGATTTACTTGTTGGGTATCATTCTCCAAATATTTGGGAATTATTTTTTCAATTTATTTTTTATCATTATGGTTTACCAGAAAATGAGACTGGTATTTTCCTTTTAGTTGCTACTCTGCCAGTTTTATTAGATGTGTTATTTAAATATTTAATATTTAGACATTTAAATCGTGCTTCTCCTGCAACGGTTGCTACTTATCATGCTATGATAGAATAA
          Atractomorpha_echinata  ---------------------------------------------------------------------------------------------------------------------------------------------------------------------------------------------------------------------------------------------------------------------------------------------------------------------------------------------------------------------------------------------------------------------------------------------------------------------------------------------------------------------------------------------------------------------------------------------------------------------------------------------------------------------------------------------------------------------------------------------------------------------------------------------------------------------------------------------------------------------------------------------------------------------------------------------------------------------------------------------------------------------------------------------------------------------------------------------------------------------------------ATGGGGGATATGGCTAAA------------------------------------------------------------------------------------------------------------------------------------------------------------------------------------------------------------------------------------------------------------------------------------------------------------------------------------------------------------CAACAAGTTCTTTCGATAACTTATGAAGAAATTGGTTTATTTCCCCGCTCTTTTAATAGAGTTTTTGATAGATTTTTTAAACAACTTTTTTCT---GATGTTGAGAAT---------------TTAGTTATTCAAGAATATAGATTTTATAGATATCTTTTCTTGACTACTATTAAGTGTTTGTCACTTTTAATAATTGTTCCGCTTGTCGTTAATTTAATCTCTAAAACTTATTTTGTTCGACCAATAACTGAATTTTATTGGAATTCAAAACAACCAGAAATTTTTTTGAATTCCTATCAACAACAACGAGCTTTTGCAGAATTACATGAATTTGAAGAAAAGATTTATTTTGAATCATTAATTCTGCCA------------------------------------------------------------------------------------------------------------------------------------------------------------------------------------------------------------------------------------------------------------------------------------------------------------------------------------------------------------GTCCCAGATAATACAAAATACGATGCTTTACCA---GAAACAGATAAATATGAG------------------------------------------------------------------------------------------------------------------------------------------------------------------CCTTTAATTTCTTTAAATAATGCAAATTATTCTGAT------------------------------------------------------------------------------------------------------------------------------------------------------------------------------------------------------------------------------------------------------------------------------------------------------------------------------------------------------------------------------------------------------------------------------------------------------------------------------------------------------------------------------------------------------------------------------------------------------------------------------------------------------------------------------------------------------------------------------------------------------------------------------------------------------------------GTTTCTTTAGTAACAAACTTACAGCAATTATCTAGTAATAATCAAGTAAAAAGTCAAAAT------------------------------------------------------------------------------------------------------------------------------------------------------------TTAATATTAAAAGAAACTAATGAAAATGATAGTCAATTTAGATTA------------------------------------------------------------------------------------------------------------------------AAAAAATTTGATTTATTAGATAAAGGT------GTATTTAAT---------------------------------------------------------------------------------------------------------------------------TCTATTTAT------------ATTGAGCAAGCTCTACAACAAAAAATGAATGAA------------------------TTAGCAATAAGATATAATAATCAAAGTATTGAATGTATTACTAATTTTTTTGCAGATTTAATTAGTTTTTTTACACTTTGTTTTTTATTC---TTAAATTTAGAAATTCAAATTAATATTACTAAATCTTTTTTATTAGAGGTTTTTTTTGGATTAGATGATAGCAAAAAATCACTTTTAATTCTTTTTGTCACTGATTTACTTGTAGGTTATCATTCTCCTAACATTTGGGAATTATTTTTTCAATTTATTTTTTATCATTATGGTTTACCAGAAAATGAAACGGGTATTTTCCTTTTAGTTGCCACTCTTCCTGTTTTATTAGATGTATTATTTAAATATTTAATATTTAGACATCTAAATCGTGCTTCTCCTGCTACAGTTGCCACTTATCATGCTATGATAGAATAA
        Borodinellopsis_texensis  ---------------------------------------------------------------------------------------------------------------------------------------------------------------------------------------------------------------------------------------------------------------------------------------------------------------------------------------------------------------------------------------------------------------------------------------------------------------------------------------------------------------------------------------------------------------------------------------------------------------------------------------ATGTATAATAATAAAAAAAATCAGTCAGCTAATTTTTTAGAATCTAATTTA------------------------------------------------------------------------------------------------------------------------------------------------------------------------------------------------------------------------------------------------------------------------------------------------------------------------------------------------------------------------------------------------------------------------------------------------------------------------------------------------------------------------------------------------------------------------------------------------------------------------------------------------------------------------------------------------------------------------------------------------------------------------------------------------------------------AAACAAGATGTTGTTTCAATTACCTATGAAGAAATAGGTTTATTTCCAAGATCTTTTAGTCGAGTTTTAGATCGTTTTTTGAAACAAGTATTTTTA---GATGTCGAAAAT---------------TTAGTTATACAAGAATATCGGTTTTATAGGTATTTATTTTTAACCACTTTAAAATGTATTTTAATATTATTTATTGTGCCATTTTTTGTCAATTTTTTAGCAAAAAATTATTTAGTTAGACCTTTAACAGAATATTTTTGGAATACAAAACAAACAGAAATTTTCTTAAATTCCTACCAACAAAAAAGAGCTTTTGCTGAATTAAAAGATTTTGAAGAGAAACTGTATTTTGAGTCTTTGACATTGCCAAAAACATTAGGTTATATT---------------------------------------------------------------------------------------------------------------------------------------------------------------------------------------------------------------------------------------------------------------------------------------------------------------GATACAATCAAAAGTCAAGAAAATACAGAGGAAAGTAGTTCAGATTATGGAGTTACCCCCAAAAAATTATTTAGCGAAGCTAAAAGA---------------------------------------------------------------------------------------------------------------------------------------------------------GAAAGTTCAGATGAATGGCAAACTGTGTCC---------------------------------------------------------------------------------------------CCTACGAAT---------------------------------------------------------TTTTTAGAAATATCTAAAGAA------------------------------------------------------------------------------------------------------------------------------------AATATGGTTAAGGGAAATTTTGTAAATAAAGCTCTTCCTATAAAT------------------------------------------------------------------------------------------------------------------------------------------------------TATTTAGTGAAGCTAAAAGAG---------------------------------------------GCAGGGTTCCAAAATTCTATATTAGTTGACGAACGG---------------------------------------------------------------------------------------------------------------------------------------------------------------------------------------------------------AGTTTCCTTTCAGCCCCCCAAAATTCCGTACAATATAAT---------------------------------------------------------------------------------------------------------------------------------------------------------------------------AAATTATACAATCAATTTAATTATACT---------------------------------------------------------------------------------------------------------------------TGGAAACAATTAGAAGCAAAT---------CAGCAAAGA---------------------------------------------------------------------------------------------------------------------------------------------------------------------------TTGCAAGAAAAAACTATAGAA------------------------TTAGCTGTGCGATATAATAATCAAAGTATTGAAGCAATGACAAATTTTTTTGCGGATTTGATAAGTTTTATGACTTTATTCTATTTGTTG---TTTGTTCTGGAAATACAAATAAATATTACTAAATCTTTTTTACTTGAAGTTTTTTTTGGTTTAGATGATAGTAAAAAATCATTACTCATCCTTTTAGTTACAGATTTATTAGTAGGTTATCATTCTTCAAACATATGGGAATTATTTTTTGAATTTTTATTAAATCATTATGGATTACCTGAAAGTCAAACAGGGATTTTTTTATTAGTAGCAACATTGCCAGTATTGTTGGATGTATTATTTAAATATCTTATATTTCGACACTTAAATAGATCTTCACCTGCAACTGTAGCAACTTATCATGCTATGATTGAATAA
            Bracteacoccus_aerius  ---------------------------------------------------------------------------------------------------------------------------------------------------------------------------------------------------------------------------------------------------------------------------------------------------------------------------------------------------------------------------------------------------------------------------------------------------------------------------------------------------------------------------------------------------------------------------------------------------------------------------------------------------------------ATGACTCAAAACAATAAAATTAAT---------------------------------------------------------------AATTTAGACACAAATGTTTTTGAACAAAGTAAT------------------------------------------TTGTCA------------------------------------------------------------------------------------------------------------------------------------------------------------------------------------------------------------------------------------------------------------------------------------TTGAATTCTAATAAAATAAAATCTCCG------------------------AAATCACAGCAATTTTCTGTGGAGAATTATAATTCG---------------------------------------------------------------------------------------------------------------------------------------------------------------------------------------------------------------------AAAAAACATTCAATAGAAAATCGAACTATTGCTCAAAACTCTCGCTTTATGGATGTTTTATCATCACCTAAACAACCGTCAGTTTCGATTACATATGAAGAAATTGGTTTATTCCCGAGATCATTTAATCGAGTTTTTGATCGTTTTTTTAAACAATTATTTTTT---GATGTGGAAAAT---------------TTAGTGATTCAAGAGTATCGTTTTTATCGATACCTTTTTTTAACTACAGTAAAGTGTGTTTTTATTCTCATATTTGTACCATTTTTAGTAAATTTTATTTGTAAAAATTACTTGGTAAAGCCTATTACCGAATATTATTGGAATTCAGCACAACCTGAAATTTTTTTAAACTCTTATCAGCAAAAACGCGCATTTACTGAGTTGAAGGATTTTGAGGAAAAAATTTATTTTGAATCTTTAATT------------------------------------------------------------------------------------------------------------------------------------------------------------------------------------------------------------------------------------------------------------------------------------------------------------------------------------------------------------------GTGCCGACTTCGTCTCATTTTTCACTTCATCATAGTTCAAAAGATAATGCCACAATACAAAATAAAGTTATCTCTGATAAGAATTTTATGGTATCTGACAATATTCTTATAAGTTTACCC---------------------------------------------------------------------------------------------AAAATCTCGACTGATTTGATTTCTCCGTTGTTTAATACACAGCAAAATCAAGAT---------------------------------------------AAAAGTGTGTTAGCATCGTGTGATATGGTACATCCGTGTGTTTTTAATGATCCAGAGAGTTTTTTATTTTCTGCGAACTCA---------------------------------TCCGAGGATGTCGGA------------------------------------------------------------------------------------------------------------CAGCCGTCAATGACGGTCACATCTAATGCTTTAAAAGTATTGAATCCAATAAAATTTACAGATTTAAATTCC---------------------------------------------------------------------------------------------------------------------------------------------------------------------------------------------------------------------------------------------------------------------------------------GAAATCTCTTTTGCTTCAAAGATTCAACACAAT---------------------------------------------------------------------------------TTTACACAGTCTAAAACACCAGAGGTTTTATCTACTAATTTTGGATTTGATATGGATCAAAATTCGAATATTCCAGAAAAAATTCTCGAAAAC---------------------------------------------------------------------------------------------------------------------------------------------------GATTCTGTTAATAAT---TCTTTTAATCGATTCAAT------------------------------------------------------------------------------------------------------------------------------TATAAATTAGATCAATCTATTCAAAAACGT---------------------------------------------------------------------------------------------------------------------------------------------------------------------------TTGCAACAAAAAACTTTAGAG------------------------TTAGCTATCCATTATAACGAAGAAAGTATTGAATCAATCACTAATTTTTTCGCAGATTTAATTAGTTTTAGTACTTTATGTTTTTTACTT---TTTAATTTAGAAATTCAAATTAATATCACAAAATCTTTTTTACTTGAAGTTTTTTTTGGATTAGATGATAGTAAAAAATCATTGTTAATCCTATTCGTGACAGATTTATTAGTTGGTTATCATTCTCCAAATATATGGGAATTATTTTTTCAATCTTTATTTGATCATTATGGTCTACCTGAAAGTCAAACAACTATTTTTTTATTAGTTGCAACTCTTCCTGTATTATTAGACGTTTTATTTAAATATTTAATTTTCCGTCATCTCAATCGAGCATCACCGGCTACAGTAGCTACTTATCACGCAATGATCGAATAA
         Bracteacoccus_giganteus  ---------------------------------------------------------------------------------------------------------------------------------------------------------------------------------------------------------------------------------------------------------------------------------------------------------------------------------------------------------------------------------------------------------------------------------------------------------------ATGAAGAATTTTTTTGTTAACAAATTTTATTTAAAAGAGATGACTATACCTCCTAAACCGATAAAAATAAGTAGAGTGACACCGCACGAAGAAAAAAATTTTTTAATTTGGTTTCAGTCTAAACTCAACCGATTTTTTAAAATATCAGGCGAAACATATATGCATGTGTCGCCTGTCGAAAATAACGACAAAATACATCAAAATAATAAATCAAATGAATATACAAGAGAAAAAGAATATAATGAAAAACAAAATTCGCAACAAAATGAAAATAATTCAAATAGTAAAACGAATATAAGGCCTGCTAGTTCAAAAAAAAATTCTGTATTTACGGCACCGGAGATAAAAAACAGTCTATCTTCAAATAAACCGTCATTTGTTCCGTCGTTAGATTCTGAATTGATGTGCTTGAAATTTCCAAATGTATTAGATGTGCCTTCTAATTCTACTTCATCTTCATTAGAGATGCCTCTGGATAGTATTGAGGCACAAACTTCAATTATACGTCGAACGAGTGGAGAAGGAGAATGTGACACAAGTCCACAAAAATTTTTAATTACTGAAAATACTGGAAGCAATGTTCTCGGTGCATTAGGCACAAATGAAGAGCAACGTTTTGCTTTTATACGTTCATTCTTAGATTCTAATATCATAAAATCAATAAATTGGGCTCGTCAGAACAAATCAAAAACACCACAGTTTTCATCTGAAATGTACGAAACGCCTGAGCCAACTGATGAATGGACAATAAATGCGGTACGCGAAGAAATTCCCCCTAATATTAGGCCAATATATTTAAAAAATAGCTTGCGCGACCAATCTACAAAAACTATAAAAAAGTCATTTGTTTCGAATTCTAAAAAATTGCCTCCTTTGGCGGGCAATGCTTTTTACGATAAAACGTATAACGAAAATACTACATATTCGGCGCATAATAAAAAAAATTTGATAGAAAATCGACCGATTGGCCAAAACTCTCGTTTTATGGATGTTCTTTCATCACCTAAACAACCATCCGTTTCGATTACCTATGAAGAAATTGGTTTATTTCCAAGATCATTCAATCGAGTTTTTGATCGTTTTTTCAAACAATTATTTTTT---GATGTCGAAAAT---------------TTAGTGATTCAAGAATATCGATTTTATCGATATCTTTTTTTAACTACTGTGAAGTGTGTTTTTATTTTGATATTTGTACCATTTTTAGTGAATTTCGTATGTAAAAATTATTTAGTAAAACCTATTACAGAATATTATTGGAATTCCGCACAACCGGAAATTTTTTTAAATTCTTATCAACAAAAACGAGCATTTCGAGAATTAAAAGATTTCGAAGAAAAAATTTATTTTGAGTCATTGATTGATAAAGCACAT------------------------------------------------------------------------------------------------------------------------------------------------------------------------------------------------------------------------------------------------------------------------------------------------------------------------------------------------------AATCCAACTTCTGCTTTTGGGCGGGAAATTTTTTCTTCGAAAGATGCTCCCATAAAACAGACGTACATAAATACTTCACAAAACAAAAAAAATAATAAAATAATTCTCCGTTCAATCGATAAAAATGAA------------------------------------------------------------------------------CAGTTAAAACTTTCTAATAATTCACGTTCTGATGATAGAAATGCTCCACCTGATCTAGATTCAATGTATAATCGATTTCTTACGGAAACTCATTGGCCTCGTATAACACAAAATTTTTCTATTACGAATAAAATCGCGCCTAATGAGTTTGGCGACATCTACGCATTCGACGCGTCGATTGGGTCCATAGGCATCTCACCGAAGATGAGACCTTACTACTCCGAAGAAATTCGACCTGAGGTCGAACCTTACTATTCCGAAGGAATAGTCAGAGTGAAATGTATAGTATTACACGCCCAATGTCAAAAGCCAAAAACGAGGCCATTGCCTCGTTTATTCGTGAATGAGAAAATCACAAATAAATCAAATGTTTCTGAGTCGTTTAATTCATACAGTAGCTTCGATAGAATTTGCTCTTTAAATCTCGAAGAC---------------------------------------------------------------------------------------------------------------------------------------------------------------------------------------------------------------------------------------------------------------CATCCTGAAGCATGTTTGTTTTCAAAAACTCAAAACAAAAATACAAACAACTTTATACCAAATCTCACATCAAATGGTCAACCAATGAATTTCATTACTCATCCATCGGAAAGGTTTATCTTTCATCCAAGTGATTCTCCAGTTACTGTGCATTATGCTTCTAATCAAAATATGCATGACATCGACCAAACTGTAGTCGAAATAAATGAAAAC---------------------------------------------------------------------------------------------------------------------------------------------------AATTTTATGAACACGTTATCTTATAATCGTAAAGAT------------------------------------------------------------------------------------------------------------------------------TATAAATTAAATGAATATATTCAAAAACGT---------------------------------------------------------------------------------------------------------------------------------------------------------------------------TTGCAACAAAAAACTTTAGAG------------------------TTAGCAATTCATTATAACGAAGAAAGTATCGAATCAATTACTAATTTTTTTGCAGATTTAATTAGTTTTGGTACATTATGTTTTTTACTT---TTTAATTTAGAAATTCAAATTAATATCACAAAATCTTTTTTACTTGAAGTTTTTTTTGGATTAGATGATAGTAAAAAATCTTTATTGATTTTGTTTGTAACAGATTTATTAGTTGGTTATCACTCTCCTAATATCTGGGAATTATTTTTTCAATCTTTATTCGATCACTATGGGTTACCTGAAAGCCAAACTACTATTTTTTTATTAGTTGCGACTCTTCCTGTATTATTAGATGTTTTATTCAAATATTTAATTTTTCGCCATCTTAACAGAGCATCACCAGCTACTGTGGCTACTTATCATGCGATGATCGAATAA
             Bracteacoccus_minor  ------------------------------------------------------------------------------------------------------------------------------------------------------------------------------------------------------------------------------------------------------------------------------------------------------------------------------------------------------------------------------------------------------------------------------------------------------------------------------------------------------ATGATTTACCCTAAAAAATCAATTAAACTAGTGAATGCTATATATAAAGAACAAAAAAGAAATTTTATTTGGTTTGAAACTAAAATCAAACGATTTTTTAAAAAG------------TTTTTATTCGAAATTTCAGTAAACAGAGATATTTTTTTTGAGACTGAATCAAGGTCTAATTCTTCCGAAAATTTGAAAAATTATGCGTCTGATTTAAATTTGAATAAAAATAAACAAAAT---AACAAAACATTAGATATATACTTAAAAAAATCATTTGTATCAGATTATAAAAATCATTCGAAAGTCATTCCATCATTTTCGGATAAGGAG---------------------------------------------------------------------------------------------------------------------------------------------------------------------------------------------------------------------------------------------------------------------------TACAATGACAAATTCATTTCGAATCAAATTTCGAAT---------------GAAACTCAGAAAATTTACACGTCTAATTCAAAGCAA---------------------------------------------------------------------------------------------------------------------------------------------------------------------------------------------------------------AATAATAAAAAAAATTCGATCGAAAATCGAGCAAATAGCCAAAATTCTCGATTTATGGATGTTCTTTCGTCACCTAAACAACCATCTGTTTCGATTACTTATGAAGAAATTGGTTTATTTCCTAGATCCTTTAATCGCGTTTTTGACCGTTTTTTTAAGCAATTATTTTTT---GATGTGGAAAAC---------------CTAGTCATTCAAGAATATCGATTTTATAGATATCTTTTTTTGACTACCGTAAAATGTGTTTTTATTTTGATATTTGTACCGTTTTTAGTGAATTTCATCTGTAAAAATTATTTAGTTAAACCTATTACTGAATATTACTGGAATTCGGCTCAATCTGAAATTTTTTTAAATTCTTATCAACAAAAACGTGCATTTATGGAGTTAAAAGATTTTGAGGAAAAAATTTATTTTGAATCGTTAATCGATAAGGCCTAT------------------------------------------------------------------------------------------------------------------------------------------------------------------------------------------------------------------------------------------------------------------------------------------------------------------------------------------------------AATTCGACTTCTCCTTTTTTTTCTTTAAAAACTTCT------GATTTGGATTTTCAAAAAAATCCAAATCAAACGCAATTTAATCACTCGAGAGATCAACGAACCTTTGTTTCAGATAAC---------------------------------------------------------------------------------------------GAAGAATCTGACGAAAAGATTCAAAAATTAAAAAAATCTAAA------------------------------------------------------------------------------AAAGCAATTTATCCTAGTCATGTTCAGTCGATGATGTCTTTCGAAAAAAATATCGAACCT------------------------------------------------------------------------------------------------------------------------------------------------------------ATCGTATATTTGAACTCTGGTTCAAATGCAAATCAAACAAATATCGAGCTCAAC---------------------------------------------------------------------------------------------------------------------------------------------------------------------------------------------------------------------------------------------------------------------------------------------------------------------------------------------------------------------------------------------------------------------------------------------------ACGAGAGATACTACACTCGATCAATCTATATATGAGCTAAATGAATCAGGTGCTTTACCT------------------------------------------------------------------------------------------------------------------------------------------------------------CATTTTATCGACGTAGCTTCTTTTAATCGAAAAGAA------------------------------------------------------------------------------------------------------------------------------TATAAATTAGACGAGTATGTTCAAAAACGTATA---------------------------------------------------------------------------------------------------------------------------------------------------------------CAAGCTCAAATACAGCAAAAAACTTTAGAA------------------------TTGGCAATTCATTATAACGAAGAAAGTATCGAATCGATTACTAATTTTTTTGCGGATTTAATTAGTTTTAGCACTTTATGTTTTTTACTC---AAGGCGTTAGAAATTCAAATAAATATTACAAAATCGTTTTTACTCGAAGTTTTTTTTGGATTAGATGATAGTAAAAAATCTTTATTGATTTTGTTCGTAACAGATTTATTAGTTGGTTATCATTCTCCTAATATTTGGGAACTATTTTTTCAATCTTTATTTGATCATTATGGGTTACCTGAAAGTCAAACTACTATCTTTTTATTAGTCGCGACTCTTCCTGTATTACTAGATGTTCTATTTAAATATTTAATTTTCCGTCATCTCAACAGGGCATCACCTGCTACTGTAGCAACTTACCATGCGATGATTGAATAA
           Carteria_cerasiformis  ---------------------------------------------------------------------------------------------------------------------------------------------------------------------------------------------------------------------------------------------------------------------------------------------------------------------------------------------------------------------------------------------------------------------------------------------------------------------------------------------------------------------------------------------------------------------------------------------------------------------------------------------ATGCTTAATCCCAAA---------------------------------------------------------------------------------------------------------------------------------------------------------------------------------------------------------------------------------------------------------------------------------------------------------------------------------------------------------------------------------------------------------------------------------------------------------------TCAAATGAGCGG------------------------------------------------------------------------------------------------------------------------------------------------------------------------------------------------------------------------------------------------------------------------------------------------------------------------------------------------------------------------ACTAAAGTTGTTTCAATAACGTATGAAGAAATTGGGCTTTTTCCAAGATCTTTTAGCAGAGTTTTTGATCGTTTTCTAAAACAGGTTTTTTCT---GATGTTGATAAT---------------TTAGTAATTAAAGAATATCGCCTATATCGTTATTTATTTTTAACAACAATTCGAACTTGTGTTATTATTTTTTTTGTTCCATTTTTAGTTAATTTTTTTGCTAAAAATTATTTAGTTCAGCCGATAACTGAATATTTATGGAATTTAAAACAACAAGAAATTTTTTTAAATTCGTTTCAATTAAAAAAAGCTTTTACAGAATTTCAAGAATTTGAAGAAATTTTATATTTTGATTCCATCTTAAAT---------------------GCCAATTCTGCCAGT------------------------------------------------------------GCTATAACGGCGGCTCCTATTCAGACTCAG------AAGAGTCGTTTTGTTAGTATGAATCCAAAATTAGTCCTATGCTCT------------ACTTGTCGACCTTTGAGT------GTGGTACCAGATACGCCC------TTAATAATGGCGGCACAGCAGTCG------------------------------------------------------------------CCCCCCTCCGGGAGAATAAATGTTCTTGAGTCCCAAAGGCCCCGTCCGGACGGTGCGACCTACGTAGCTGAAGGCATGCCTGCTGCTACTTTTATGGGTCGCTTAAGTCCCGAAAAAGTCGAAAAC---------------------------------------------------------------------------------ATTAAATTAATGTCCTCTTTTTCGAACCTAGAAGTACCTAATAAGTCTCACTTTTTTACTATTTCTCAACTTCCTATAAAATCC------------AAATTTTTATTAGTAAAAAAAAGTCGGGTTTCTTTTTTTCCTATCTCAAGGTCTTTTCAGGCGGCTCCGGTATTTATTAATTCGTTAAGTTTGCCTTGTGTTTCTCCCAATTCTTTT------------------------------------------------------------------------------------------------------------------------------------------------------------------------------------------------------------------------------------------------------------------------------------------------------------------------------------------------------------------------------------------------------------------------------------------------------------------------------------------------------------------------------------------------------------------------------------------------------------------------------------------------------------------AATAATTTTACGACTCATTTAGTGAGATATGATAAGTTAGGCACTCAGGCCGCAGCTAATGGTTTTTTCGTCTCGAATACTAAGGCTGGTTTTTATAAATCACTCAGTTCTTTCCCG------------------------------------GGACAAATTCCACAGTTTTCCGTAAAAAACAAAAATTTTAACTTTTGTAATTATGGGGGAACAGAGTGTCCACCTGCTCATTTAAATGTTAGTTCGCGA------------------------------------------------------------------------------------------------------------------------------ATTGAGTCAAAACTTGATAATTCTGTTCAA---------------------------------------------------------------------------------------------------------------------------------------------------------------------TTACTGTCACAAGAAAAGTTAATGGAA------------------------TTAGCTATTCGCTATAATAAACAAAGTGTTCAAGCGATTATTAATATAGTTTCTGATTTTTTTAGTTTTGTTACTTTATGGTATTTATTT---TTAACAATGGAAATTCAAATAAACATAACAAAATCGTTTTTACTTGAATTTTTTTTTGGTCTTGATGATACTAAAAAATCCTTAATTATCTTACTTATAACAGATTTATTAGTGGGGTATCACTCCCCTAATATTTGGGAATTTTTTTTACAATTTATCTTTAATCATTATGGTTTACCAGAAAGTCAATTAAATATCTTTTTATTAGTAGCTACGCTTCCTGTGTTATTAGATGTCTTATTTAAATATTTAATTTTTCGTCATTTAAATAGGACCTCTCCTGCTACGGTGGCTACTTACTTAGCAATTTTAGAATAG
              Carteria_crucifera  ---------------------------------------------------------------------------------------------------------------------------------------------------------------------------------------------------------------------------------------------------------------------------------------------------------------------------------------------------------------------------------------------------------------------------------------------------------------------------------------------------------------------------------------------------------------------------------------------------------------------------------------------ATGCGTAATTTAACA---------------------------------------------------------------------------------------------------------------------------------------------------------------------------------------------------------------------------------------------------------------------------------------------------------------------------------------------------------------------------------------------------------------------------------------------------------------CCAAATGAGCGT------------------------------------------------------------------------------------------------------------------------------------------------------------------------------------------------------------------------------------------------------------------------------------------------------------------------------------------------------------------------ACAAAAGTAGTCTCTATAACATACGAAGAAATTGGATTATTTCCAAGATCTTTTAATCGTGTATTAGATCGGTTTATTAAACAAGTTTTTTCT---GATGTTGATAAT---------------TTAGTAATTAAAGAATATAGACTTTATCGTTATTTATTTTTAACAACGATACGGACGTGTCTTATCATCTTTTTTGTTCCGTTTTTAATTAATTTTATAGCTAAGAATTATTTAGTAAAACCTATTACTGAATATTTTTGGAATAGTCAACAACAAGAAATTTTTTTAAATTCCTATCAATTAAAACGTGCTTTTTCAGAATTACAAGAATTTAACGAAATTCTTTATTTTGATACTATTTTAGCGGGAGCTGAGAAAAAATTAGATTTAAATTCTATTGCTTCTCATCCTGTTGATTTAAAGTTTTTGAAAAATACTACTAATTTGCCTTCTGATCGCTTTTCTCTATATGCTTATCCTCTTTTCTCCGAAGGAGAAAATCATTCTTATAGACATATGGATACCGACATTAACCTAGGTTTTGGGCCTGGGGTTCTTAGTCGTCCTCTCTTTAAAGAAGTTTTTCCGCAAGAAACTAGAGGACCTGAAATGCTAGCACACCTAAGCGGGTTTTCAGCTACAGATCTCTATTCTTTTAATAAAGATGAGAATAAGGCCTTTGCATTGTACGAGCCCCCTTCCCTTGGGCTGAGTGCTGATGCTTCGCATATGGCAGCGCCATCCATATGCTTATGCTGTTCCGAAGGAAAA------GCATCTGCATATGGATCAGCAGCCCCTAGAGGAGCCAGCGACGGT------------------------------------------------------------------------------CTCTGGGTAAGATCTAGGTTCGTTGGGGGCAATCTAAAAGATCGTCCATATGCCTGGCCTTGGGGCCAGCATAAGGCCTTTGCCTCAAGGGATAAAGACCCCTTATTTTACCCTTACCAAACCAAAGCCTACGATAGGATCAGCAGTTCCTGTTTAAAAACCAGCTCCATATCTTTATGCTTATCCTCATCCTCGTCAGGAGGACATGGATCT------------------------------------------------------------------------------------------------------------------------------------------------------------------------------------------------------------------------------------------------------------------------------------------------------------------------------------------------------------------------------------------------------------------------------------------------------------------------------------------------------------------------------------------------------------------------------------------------------------------------------------------------------------------GGATGTCCATCAGCTCCTGCATCTGGGTTGGATTCATTAGGGGTAAGGTCCTGTGGGACCAAACTCTCTGGGTCCTGGCTTCGTACGCCCTTATGCTGGTCCGATGGCTCCTGGTGCGGAGCACAAAGACATGCATTTGGGCCTATGTACGCTGGGCCGCTAGATGCTTATGCTGATCCTACGGATAAGCATGTGCATGAGGGATTAAGATACTCAGCTAGACCACCTAATGGTCGATCGTTAGATAGCCCTCGTGACCCTATAAAAAAGCCC------------------------------------------------------------------------------------------AGGTGTAGTTTTGTGAATCAAATAAAATTCGATAAGTCAGTTCAAAACAATTCCTCAGATAAGTTAACTAATAAAGAGACA---------------------------------------------------------------------------------------------------------------------------ACTAAAAATTTAACTCAAGAAAAATTAATGGAA------------------------TTAGCTATTCGTTTTAATAATCAAAGTCTGGAATCAATAATTAATATTGTTTCAGATTTTTTTAGTTTTTTAACGTTGTGGTATTTATTT---TTAACTATGGAAATTCAAATAAATATTACAAAATCTTTTCTTTTAGAATTTTTCTTTGGACTTGATGATACAAAAAAATCTTTAATTATTTTATTAATCACTGACTTGTTAGTCGGCTATCATTCGCCCAATATTTGGGAATTTTTTCTTCAATTTATTTTTAATCATTATGGTTTACCGGAAAGTCAATTAAATATCTTTTTATTAGTTGCTACTCTTCCTGTTCTATTAGATGTTTTATTTAAGTACTTAATTTTCCGTCATTTAAATAGAACTTCACCCGCTACTGTTGCTACTTATTTAGCTATTTTAGAATAG
             Carteria_sp_SAG_8_5  ATGCTTTTTTTAGAAAAAACGCTGAAAAAAAGGTTCGTTAGTGCTTTCTTTTCAATACTTCATTCTATTCCATTCCTTTTTAGAACAAAGTTCTATTTCTATCATACGGGAAATACCAATTTAAATGCAGTAGTTACTTTTTTAAAGCACTGCAATAATAAAATTTTTAAAATGTTGCCACGAAATTTGCATTATAAT---------------------------------------------------------------------------------------------------------------------------------------------------------------------------------------------------------------------------------------------------------------------------------------------------------------------------------------------------------------------------------------------------TTTATTCTTTGTGAAAATTTTGTAATGCCTGTTCTTTCTTATATGCCAAATGGTGAAAATCCTAAAGAAGATGGAAACGTTGCAAATTTTAAAAAAGCT------------------------------------------------------------------------------------------------------------------------------------------------------------------------------------------------------------------------------------------------------------------------------------------------------------------------------------------------------------------------------------------------------------CAAGAAGAACTAAATTTTTTATTTCGACAACAAAGTCGAAAA---------------------------------------------------------------------------------------------------------------------------------------------------------------------------------------------------------------------------------------------------------------------------------ATTGGGTTACAAAAAGAAGCAGTTAGTCGAACCGATCGTCGCTTGCAAACGTCA------CCTGCTGTTGTTTCCATAACTTATGAAGAAATAGGTTTATTTCCTCGTTCTTTTAGTCGTGTTTTTGATCGTTTTATAAAACAAGTTTTTTCT---GATGTAGAAAAT---------------TTGGTAATACAAGAATATCGTTTTTATAGATATTTATTTTTAACAACTTTAAAATGTTTATTTCTTCTTATCTTTTTGCCCTTTTTAGTGAATTTATTAGCTAAGCAAATTTTAGTACAACCATTCACTGAATATTTTTGGAATACTAAGCAATCTGAGATCTTTTTAAATTCATATCAACAAAAACGCGCATTTGAAGAATTACAAGATTTTGAAGAAAAACTCTACTTTGAATCTTTATTACCTACAGGTCAATCAATATTA---------------------------------------------------------------------------------------------------------------------------------------------------------------------------------------------------------------------------------------------------------------------------------------------------------------------------GGTGATGCACAAAAAGATAATAATATTTCTTTTTTATCTCCTTCAGCAAAAAATAGAAAATCTTTAGGT------------------------------------------------------------------------------------------------------------------------------------------------------------------GATATTCCTGCCAAAAGCGAGACAAATTGTTTAACTTCTGAACATTGTGACCACGAACCT---------------------------------------------------------------------GATAAGAATTTGATTTATTCTATTCATAAAGTGGAAAAAAAACTTCCA---------------------------------------------------------------------------------------------------------------------------------------------------------------------------------------------------------------------------------------------------------------------------------------------------------------------------------------------------------------------------------------------------------------------------------------------------------------------------------------------------------------------------------------------------------------------------------------------------------------------------------------------------------------------GATGCTACAGATGATTCTGTTTTTTCAGAGAAAAATTTGACACAATTTCCAAATGGAAATTTTTTAATGAAGGAT---------------------------------------------------------------------------------------------------------------------------------------------GAAGAAAAAGACTCGATGACCCATGACTGGGATAGT---------------------------------------------------------------------------------------------------------------------------------TATGATTTAAAAAAAATAATTGAACAACGT---------------------------------------------------------------------------------------------------------------------------------------------------------------------------TTACAACAAAAAACCGTTGAA------------------------TTAGCTATTCGGTATAATAATGAAAGTATTGAAGCAATTACAAACTTTTTTGCCGATTTATTTAGTTTAATGACATTAGGTTTTCTTTTT---TTTGCTTTAGAAATTCAAATAAATATAACTAAATCTTTTTTATTAGAAGTTTTTTTTGGGTTAGATGATAGTAAAAAATCTTTAATGATTTTATTAGTAACAGATTTATTAGTAGGATACCACTCATCGAATTTATGGGAGTTGTTTTTTCAATTTTTATTTAATCACTATGGTTTGCCGGAAAATCAAACAGGAATTTTCTTATTAGTTGCAACTTTTCCTGTATTATTAGATGTTTTATTCAAATATTTAATATTCCGTCATTTAAATCGAGCATCCCCCGCTACTGTTGCTACATATCATGCTATGATTGAATAA
        Chaetopeltis_orbicularis  ---------------------------------------------------------------------------------------------------------------------------------------------------------------------------------------------------------------------------------------------------------------------------------------------------------------------------------------------------------------------------------------------------------------------------------------------------------------------------------------------------------------------------------------------------------------------------------------------------------------------------------------------------------------------------------------------------------------------------------------------------------------------------------------------------------------------------------------------------------------------------------------------------------------------------------------------------------------------------------------------------------------------------------------------------------------------------------------------------------------------------------------------------------------------------------------------------------------------------------------------------------------------------------------------------------------------------------------------------------------------------------------------------------------------------------------------------------------------------------------------------------------ATGGAA---------------TTAGAAAGAATTGGCTTTATCCCTCGCTCTATTTTGAGAATGTTGGATCGGTTTTATAATCAATTATCTATA---GGCACAGCTGAG---------------CCTTTAGTCAAACAATTTCGTTTTTCAAAATATTTGTTATTAACAAGTGTTAAATCTTTGCTTATTTTATTGTTTATTCCACTTTTAACTAATTTTTTAACCAAAACATATGTTTTTAGACCTTTAATTGAATATTTTTGGGATAGAAAACAAACAGAAATATTCCTTAACTTTAATCTTCAAGAGCGAGCTTTTTATGAAATGGCTGATTTTGAAGAAAAAATTTATTTTGAATCACTTGTATTAAATATGGGCCCT------------------------------------------------------------------------------------------------------------------------------------------------------------------------------------------------------------------------------------------------------------------------------------------------------------------------------------TGTACTTCTCCTAATAGTCCATTTCATACTGAACATAAAAATGAA---------------GAGCACTTATCTTGCAGTCCTTTAAAAAATGAAAAAGAATCTGTTGAACACAAG---------------------------------------------------------------------------------------------------------------AGCAAAATATCATTTGATAATACTTTAAAAAAAGAACCACTTAAACTTGTTAATTTAAATGAAAAAGATATTTTTGTTGATCAA---------------AAAGGAGACATTATTCCT---GAATTATTATCAAGTAATAATTCTAATAATAACGCTTATTTT---------------------------------------------------------------------------------------------------------------------------------------------------------------------------------------------------------------------------------------------------------------------------------------------------------------------------------------------------------------------------------------------------------------------------------------------------------------------------------------------------------------------------------------------------------------------------------------------------------------------------------------------------------------------------------------------------------CTAAAAATGAAAAATGTTCAACAATTTAAT---ATTAATAGTTTTAAACAA------------------------------------------------------------------------------------------------------------------------------------------------------------ACAAATAATGAATCTCAATTTATTAAAGAT------------------------------------------------------------------------------------------------------------------------------------GAAGGCATGCTTATTGAAGAACGT---------------------------------------------------------------------------------------------------------------------------------------------------------------------------CTTCATCAAAAAACCATCGAG------------------------TTAGCAGAGCATTATAATCATGAAAGTAGAGAAGCTATTACAAATCTTTTAGCTGATTTCATGGGATTTGCTACTTTATGGTTTTTACTG---ATGAATATGAAAATGTCAATAACAAATACAACAGCTTTTCTGTTTGAGTCATTTTTCAGCTTGAAAGATAGCCGAAAATCTTTTATAATGTTATTGTTTACAGATTTACTTGTTGGTTTTCACTCACCTAGAGGTTGGGAGGTTCTTTTTTCAGGATTATTTGAACATTTTGGTTTACCTGAAAATGAAAATATAATATTATTATTAGTTGGTACTTTCCCAGTACTATTAGATGCACTATTTAAATATTGGATTTTTAGACATTTAAACCGTCATTCACCTGCTACTGTCGCAACATATCAATCAATGGTGGAATAA
       Characiochloris_acuminata  ---------------------------------------------------------------------------------------------------------------------------------------------------------------------------------------------------------------------------------------------------------------------------------------------------------------------------------------------------------------------------------------------------------------------------------------------------------------------------------------------------------------------------ATGAATACCCTATCTTATAGAAAAAAACTCGCTGCGCTCGCCATAAAAAAGGTCACTAATGGGGGTCTTTCTATTAATGGAATTTGGGGACGTGCCGTGAATCTATCGTTACGTGACCAAGAAGTTCTAAAAAAAGAGCAAGTTAATAAATCATACATTAGGACTACGACCGAAACACTTAATAACTATGATATAGGACAAAGTTCATCA---------AAGAGTGCTCTTTTCTCGCAATGCTCGATG------------------------------------------------------------------------------------------------------------------------------------------------------------------------------------------------------------------------------------------------------------------------------------------------------------CTCACCGCGTTCGCGCTTGATAGTTGCTATAATAATAAAACCGCGCTTTTCGCTAGTGGTTTTAAT---------CAGTCATCTTTTCGTTCTTCA------------------CCGTTATCTTCAAAT------------------------------------------------------------------------------------------------------------------------------------------------------------------------TTCTCAATAAATCAAAATACATCT---------------------GTAAATAAAGGGGATGATAATCTAGGTGCTACACGC---------------------CAAGAAGTCGTTTCAATTACTTACGAGGAAATCGGATTATTCCCACGATCTTTTAGTCGTGTATTTGACCGTTTTTTAAAACAAATATTTTCA---GATGTTGAAAAT---------------TTAGTAATACAAGAATATAGATTCTATCGTTATTTGTTTTTAACAACTTTAAAATGTCTTTTAATTTTATTTATTGTACCTTTTTTAGTTAATTTATTTGCTAAAAATTATTTAGTCCGTCCTTTAACAGAATATTTTTGGAATACTAAACAAACAGAAATTTTTTTAAATTCTTATCAACAAAAACGAGCTTTTGCGGAATTAAAAGATTTTGAAGAAAAACTTTATTTTTCTTCTTTGATTGAACAT------------------------------------------------------------------------------------------------------------------------------------------------------------------------------------------------------------------------------------------------------------------------------------------------------------------------------------------------------------------------------------------------------------------------------------------CGGAATAAGAAAAGT------------------------------------------------------------------------------------------------------------------------------------------------------------------------------------------------------------------------------------------------------------------------------------------------------------------------------------------------------------------------------------------------------------------------------------------------------------------------------------------------------------------------------------------------------------------------------------------------------------------------------------------------------------------------------------------------------------------------------------------------------------------------------------------------------------------------------------------------------------------------------------------------------------------------------------------------------------------TTAACCTATAAAAACACACTCTTTGATAAATTTGAA------------------GATAGTTCTGCGCAGTCTAAAGAACAA---------------------------------------------------------------------------------------------------------------------------------------------------ATAAATACAAGTGAGGCTCGCTACGCAAATAAAAAAGAC------------------------------------------------------------------------------------------------------------------------GAAGTGAGC---AGCGAGCATGTGAGTGAATATTTA---------------------------------------------------------------------------------------------------------------------------------------------------------------------------TTACAAGAAAAAACGAGAGAA------------------------ATAGGTGAAAAATATAATAACCAGAGTATTGAAAATATTACTTCTTTTTTCGCAGATCTTTTAAGTTTATTAACACTTTTCTATCTTTTA---TATGCTTTAGAAATTCAAATAAATATAACAAAATCTTTTTTATTAGAAGTTTTTTTTGGTTTAGACGATAGTAAAAAATCCTTATTAATTCTGTTAGTTACAGATTTATTAGTAGGATACCATTCTTCAAATCTTTGGGAACTTTTTTTTGAATTGATTTTTAATCATTATGGTTTACCAGAAAGTCAGACAGGGATTTTTTTATTAGTAGCTACACTTCCTGTATTATTAGATGTCTTATTTAAATATTTAATATTTAGACATTTAAATCGTTCATCACCAGCAACCGTAGCAACATATCATGCTATGATAGAATAA
         Chlamydomonas_applanata  ---------------------------------------------------------------------------------------------------------------------------------------------------------------------------------------------------------------------------------------------------------------------------------------------------------------------------------------------------------------------------------------------------------------------------------------------------------------------------------------------------------------------------------------------------------------------------------------------------------------------------------------------ATGTCTTCACAAAATAAAAATAATAATCCTTCAAGTCAAAATAAACAAGGA---------------------------------------------------------------------------------------------------------------------------------------------------------------------------------------------------------------------------------------------------------------------------------------------------------------------------------------------------------------------------------------------------------------------------------------------------------------------------------------------------------------------------------------------------------------------------------------------------------------------------------------------------------------------------------------------------------------------------------------------------------------------------------------TTAAAAAATACCGCCGATAATAAACAAGAAGTAGTGTCTATTACATATGAAGAAATTGGATTATTCCCTCGTTCATTTAGTCGTGTTTTAGATCGATTTCTAAAACAAGTATTTTCA---GATGTTGAAACT---------------TTAGTGATTCAAGAATATCGATTCTATCGCTATTTATTTTTAACAACATTTAAATCTCTTTTAATTTTATTCTTTGTTCCATTTTTGGTTAATTTCTGTGCGAAAAATTATGTAGTTCGTCCATTAACCGAATATTTTTGGAATACAAAACAAACCGAAATTTTTTTAAATTCCTATCAACAAAAACGTGCTTTTGCTGAATTAAAAGATTTTGAAGAGAAACTTTATTTTGAATCTTTAATTTATCCAAAATCACCCGCCGCGCCC---------------------------------------------------------------------------------------------------------------------------------------------------------------------------------------------------------------------------------------------------------------------------------------------------------------GCTTCCCATTCAGGCGGCGCTTTTGTGAAGTCTCCAGAAGGGGATGAACGTATTGGATCCATTGCTGGCTTCGCCCAGCGATCGTCGGAG---------------------------------------------------------------------------------------------------------------------------ACGATGAGGCCTGAAACCGTAGGC---GCCCTTTCGCCGAAGGTGGCAGGATATGGCGGG---------------------------------------------------------------------------------------------ACATCAGACTCTATCACTCCGATTGTCACAGGGGCCAGCCGCGATCGAGACCCC---ATCGGGGGTGTTGAACAAAATCGTGTGAGATTTGGA---------------------------------------------------------------------------------------------------------------------------TCGCTTATAGAGAATCGACGAAGTCGATTCTCTTCAGGGACGAAGTCCCCGGTAAGC------------------------------------------------------------------------------------GATCGATCGGACTCGAAG------------------GGGCGCTTCGACGTCGATCCTTCTGGCGAAACAACTCAA---------------------------------------------GAAGAAAATAAAGATCAGAGTCTCTTTAATTCACCC---------------------------TTCACTTTATCAACCGTGTTGCCTCCAACACAT---ATTCTAGAAAGACAAATGGGGGACCAAGAA---------------------------------------------------------------CCGTCCGTAGGG---------------------------------------GAAAAGACCCACACAAGACGTGTGGAAGAAAATAAAGGCCTGAATTCAAATTTAGTAAGT---------------------------------------------------------------------------------------------------------------------------GTTTCGGATGAAAAAACGGAGTCTTTAATTAATTCTTATACCTTAAAGTCATCTTTATTTGTG------------------------------------------------------------------------------------------------------TATCAAACGCGTGAAGCGGACAAAAATATTCAACAACGT---------------------------------------------------------------------------------------------------------------------------------------------------------------------------TATCAAGAGAAAACGATTGAA------------------------CTCGCTCAACGCTATAATGATCAAAGTATTGAGGCGATTACAAACTTTTTTGCCGATTTAATTAGTTTATTGACATTATTGTATTTACTA---TATGCCCTTGAAATTCAAATTAATATTACAAAGTCGTTCTTGTTAGAAGTGTTTTTTGGTTTAGATGATACTAAAAAATCCTTACTAATTCTTTTAGTTACGGATTTATTGGTTGGTTATCACTCGTCAAATCTATGGGAATTATTTTTTGAATTTTTATTTAACCATTATGGTTTGCCAGAAAGTCAAACGGGTATTTTCTTATTAGTTGCGACATTACCAGTATTATTAGATGTTTTATTCAAATATTTAATTTTCCGTCATTTAAATCGTGCATCACCAGCTACAGTAGCTACATACCGTGCAATGATTGAATAA
           Chlamydomonas_nivalis  ---------------------------------------------------------------------------------------------------------------------------------------------------------------------------------------------------------------------------------------------------------------------------------------------------------------------------------------------------------------------------------------------------------------------------------------------------------------------------------------ATGTTTCCTTTCCAAGCAAGCAGAAGCTTGCCCATCCTATCCTTGCCAGCATGTTACACATGCTACTGCTCCGCAAGACCGAAGCACAGAAAGAGCCTCCCAGCTACTAACTTTAGTTACACTAACACCTTTGGTGGAAAGGATGGGGTTGCTGCTTACTTTAGTTACACTAATCCTATCCTTCCTTCTCTTTATATAAATAAAAAGGGATGGGAGGATGCTAAGCATACACCAAAGGTGTGCTACGCAGGGAAAGGAGCAGGGGGTCCCTCTTTTGCTTCTAAATTTGCTTCTAAATTTATAGAATATACGTACCAAAAGTCTGCTTCGCATAAAAAAGAAAGGGGC---------------------------------------------------------------------------------------------------------------------------------------------------------------------------------------------------------------------------------------------------TTATTTGCTTGTAAAGCTTCTATTCATAGATTGTTATTAAAAGTATATGCAAACAAACAGCAAGCTTTCGCTTACCCAACCTATTTAAAA------------------------------------------------------------------------------------------------------------------------------------------------------------------------------------------------------------------------------------------------------------------------------------------------------------GATAAACAAGTAGTTTCTATTACATATGAAGAAATAGGTTTATTTCCAAGATCATTTAGCCGTGTATTTGATCGATTTATTAAACAATTGTTTTCT---GATGTCGAAAAT---------------TTAGTTATTCAAGAATATCGTTTTTATCGGTATTTATTTTTAACAACAGTTAAATGTTTTTTTATTCTTCTTTTTGTTCCTTTTTTAATAAACGTAGCTAGTAAAAATTATTTAATCAGACCGCTCACAGAATATTGCTGGAATCAAAAACAGGGTGAAATTTTTTTAAATCAAGATAAACAAAAACATGCTTTTGCTGAATTACAAGAGTTTGAAGAAAAAGTTTATTTTGAATCGCTAGTTTCCTTTCCACCAAAGGTGGATGGGGGGAAA------------------------------------------------------------------------------------------------------------------------------------------------------------------------------------------------------------------------------------------------------------------------------------------------------------------------------GGGCCCCTACCGAAAACCGAAATTGGT---------------------------------------------------------------------------------------------------------------------------------------------------------------------------------------------------------------------------------------------------------------------------------------------------------------------------------------------------------------------------------------------------------------------------------------------------------------------------------------------------------------------------------------------------------------------------------------------------------------------------------------------------------------------------------------------------------------------------------------------------------------------------------------------------------------------------------------------------------------------------------------------------------------------------------------------------------------------------------------------------------------------------------------------------------------------------------------AAAACTGATAATGGCAAACAA---------------------------------------------------------------------------------------------------------------------------------------------------------------------------------------------------------------------------------------------------------------------------------------------------------------------------------------------------------------------------------------------------------------------------------------------------------------------------------------------------------------------------------------------ATTTTACAAGAAAAAACAATTCAA------------------------TTGGCTATTGATTATAATAATGCTAGCATTGAAGCTATTAGTTGTATGTTTGCTGACTTAATTAGCCTCAGCGTGTTTGGATGGTTACTT---ATTTTTATGGAGGTGCAAATAAGCGTAAGCCGTTTATTTATACTTGAAGTCTTTTTTGGGCTTGATGACACTAAAAAATCTCTTATTATTTTATTAGTCACCGATCTTTTAGTAGGATATCATTCCGTTGGCCCATGGTCAATTTTATTTGAATCTTTATTTAATCGCTATGGCTTGCCAAATAGCCAAGCTGCGATTTATTTACTCACAGGAAGCTTACCAGTCATAATGGATGTTTTTTTTAAATACTTGATTTTCAGACATTTAAACCGAGCTTCTCCAGCTTCAGTTGCGACTTATCATGCAATGATTGAATAA
          Chlamydomonas_peterfii  ---------------------------------------------------------------------------------------------------------------------------------------------------------------------------------------------------------------------------------------------------------------------------------------------------------------------------------------------------------------------------------------------------------------------------------------------------------------------------------------------------------ATGTACCGGAAAAAAAGGGTTAAGCCTATTAAGAGCCGTAGCCGTGAAAAAACCTATATGTTTTCTTTTTATCAAAGCAACCACAGTAACTATACTCGTTTGTTAAACATAGCAGAACCTGCCTTTTTACTGCAGCAAAGCTGCATCCGCCGTAAAAAAACGTCAGGCTCCGCCGTAAGCAGTTTTTGTTTAACCAAACCTTTATATAATTTAGGTAAATATACGGCTTATTTTTATAAGCCTGAAACAAGAGGCCAGGGGAACTCT------------------------------------------------------------------------------------------------------------------------------------------------------------------------------------------------------------------------------------------------------------------------------------------------------------GTTTTAGGCGGTTTGACTCGAACATTTAGCAATACAGGATCAGATCCGGCGGTTGCTCCGCTACAGAATACGGCGGAGCCCTCTTTTGTTTCTACGTCCAAAGACCAAAAGAATCCGGCCAGCATGGGT------------------------------------------------------------------------------------------------------------------------------------------------------------------------AAAAAAATTAATAGTAAAACGCCTGGCAATCTACAGCTCCCCTGGAAAAATAATGGCAACAGCAAAGCCGTAGCCAGTCCAAATCTAAAAACGGCTCCACCGTATAAAGTAGTATCTATAACATATGAAGAAATTGGATTATTTCCAAGATCTTTTAGTCGTGTTATAGATAGATTTTTAAAACAAATTTTTTCA---GATGTTGAAAAT---------------TTAGTAATTCAAGAATATCGTTTTTATCGCTATTTATTTTTGACGACTATTCAAACCATTTTTGTTTTTGTTTTTGTACCTTTATTTGTTAATTTGATAGCAAAAACTTATCTAATTCGCCCTGTTACAGAATTTTTTTGGAATACAAAACAAACAGAGATTTTTTTAAATTCTTATGAACAAAAACGCGCATTTATTGAACTGCAAGATTTTGAAGAAAAGTTATATTTTGAATCTTTACTCACATACGGCGATTTCAAAAAAGCCGGTAATAGTTACGGAATTAATTAC---------------------------------------------------------------------------------------------------------------------------------------------------------------------------------------------------------------------------------------------------------------------------------------GGAATGGCGGGACAAAATCTTGGTTCAAACGAGAGCGTTATAATGCAGAATGGGCCTAAAGGTCCTGGATTTACGGCTTTAAATATAGCGCCAGCGTTACCAGTAAAAAATATAAAAACGCCGGATAAAAATAATAACCAACCAAATGCCGGAGAC------------------------------------------------------------------------------CAACGCACCGTTACTCAAAGCCCCGGTGAAAGTTTAAATCAATCTAGTATTACCCAAAACCTATACGGCGGCGGCGGTAATAATGTATCTACTACGGAAACATTTACTGCAGCAAAGCTGCATCCACCGGAAAAGGTTATGGAGGATATAGAGCCTGCCTTTAGACAAGGCGGAGTTGGAAACAAAAACTTA------------------------------------------------------------------------------------------------------------------------------------------------------CAATTTCGTTTGGACAGTACTTTGAATAATAGTGCAGAACCTTATACTGGTGCTAACACGGCTTTTACGGCG---------------------------------------------------------------------------------------------------------------------------------------------------------------------------------------------------------------------------------------------------------------------------------------------------------------------------------------------------------------------------------------------------------GATGCAGCTTTGCTGCAGAAGGAAAATTGGCTAGTCAAATTTGCCGGCACATTTAATTTTTTTACAAGTACGGCGGATGAGAAGGAAAAAAATCTTAAAGGCTTAGCAAATTCGAATTTGGGTTTAAGCCCTACGGGTGTCGAAAATAAGCTAAACCTACAAAACAACACAGCTTTGCCAGAAAATTTAAATAAGCTAGCTAATTCTTCTACCAATTTAGGCGGGGCTGTACTTGCTATTAATACTGCTGCTTCGCAAACAGCTAACCCAATAGGG------------------------------------------------------------------------------------------------------------------------ATCGGTAGCGGAGCTTTTAATTTATTACAAGAACGT---------------------------------------------------------------------------------------------------------------------------------------------------------------------------TTACAAGAAAAAACTGTAGAA------------------------TTAGCTGTTCGCTATAATAATCATAGTATTGAATCTATTACTAATTTTTTTGCTGATTTTCTAAGTTTATTGACATTATTATATTTATTG---GTGTCATTCGAAATTCAAATAAATATTACAAAATCTTTTTTATTAGAAGTTTTCTTTGGTTTAGATGATAGTAAAAAATCTCTATTAATACTTATAATGACTGACTTATTAGTTGGTTATCATTCATCGAATCTTTGGGAATTATTTTTCCAGTTTTTATTCAATCATTATGGGATTCCAGAGAGTCAAACTGGGATTTTTTTACTAGTTGCTACGCTACCTGTTTTATTGGATGTTCTTTTTAAATATTTAATTTTCCGTCATTTAAATCGTGCTTCTCCTGCTACTGTTGCAACTTATCATGCTATTATTGAATAA
       Chlamydomonas_reinhardtii  ------------------------------------------------------------------------------------------------------------------------------------------------------------------------------------------------------------------------------------------------------------------------------------------------------------------------------------------------------------------------------------------------------------------------------------------------------------------------------------------------------------------------------------------------ATGTATACATTCATATATTTTAAAAATCCTAAACATTTTAACTTGTCACAACCAAGTCGATGTACAGCGCAACCCTTTATTTCAACAAGAAATAGACCATTATCTTGCCCTATACCTACCGTGCAACCAATTTACGTAACTCATGGTATAATTTTACCC------------------------------------------------------------------------------------------------------------------------------------------------------------------------------------------------------------------------------------------------------------------------------------------------------------------------------------------------------------------------------------------ATTTTAAAAGGAACTTTAATTTCCCAAAGAGGTGTAAATATTGTTCCATTTGTG---------------------------------------------------------------------------------------------------------------------------------------------------------------------------------------------------------------------------------------------------------------------------------------------------------------AGTAAACGTGATAGTAGTTATTATACAGATAAAGATAAAGTAGTTTCAATTACTTATGAAGAAATCGGATTATTTCCACGTTCATTTAGCCGTGTCTTAGATCGTTTTTTAAAACAACTTTTTTCA---GATGTAGATAAT---------------CTTGTTATTCAAGAATATCGTTTTTATCGTTATTTATTTTTAACAACAATTAAAACAATTTTTATATTATTTTTTGTTCCTTTTTTAGTTAATTTTGCTGCAAAAAATTATATTGTTAAACCAATTACAGAATATTTTTGGAATACAAGCCATCCTGAAATTTTTTTAAATTCATATGAACAAAAACGTGCTTTTGTTGAATTAGCAAAATTTGAAGAAAAAATTTATTTTGAAACTTTAGTAGAATCACATAGCCATCACCAAACTCATCGT---------------------------------------------------------------------------------------------------------------------------------------------------------------------------------------------------------------------------------------------------------------------------------------------------------------------------------------GACAGTAAACCGTTACGAGAAAATGGGATTTATTTTCCTGACGGCGAATTTCTAGATAATGCTAATTTGTTATCAACACCTCGTAGTATAAACTCAAATACCTTTCTAAAGCAGAATATAGATATT------------------------------------------------------------------------------TCTCTGCGTGAGGAAAAACCATTAACGCTTGTACAAGGTGTAAATCTCCTGGAAGAGAAAAAAGAGTTAAATATTCCTTTAGCGCAAGAAAATATAGCATATAACAACCAATCAATCCCACAAACTTCCTTTGGACAAGGGAACTTTAGTAGTTTGTTCACAGGGGATCGCGAAGGTGAAGAAACAGCA---------------------------------------------------------------------------------------------------------------------------------------------------------AAACAAAATCTTTTATCACAGCGTGTTATTGGT---------------------------------------------------------------------------------------------------------------------------------------------------------------------------------------------------------------------------------------------------------------------------------------------------------------------------------------------------------------------------------------------------------------------------------------------------------------------------------------------------GCAAACTTGCGACAAATTTATTTACCTTCCGCAGAGGGT---------------------------------------------------------------------------------------------------------------------------------------------------GAAATGTTGCCATCAATAAGGGGTTCTTTAGATTCTATC---------------------------------------------------------------------------------------------------------------------------------AAAAATAAAGAT---ATTTCAAAAATTTAT---------------------------------------------------------------------------------------------------------------------------------------------------------------------------CAAGAAAAAACTATAGAA------------------------TTAGCAACATACTATAATAATCATAGTATTGAAGCTATTACCAATTTTTTTGCTGATTTATTAAGTTTATTTACTCTTTTATATTTATTA---ATTACACTTGAAATTCAAATTAATATTACCAAATCGTTTTTATTAGAAGTATTTTTTGGTTTAGACGATAGCAAAAAATCATTATTAATTTTATTAATAACAGATTTATTAGTAGGTTATCACTCATCAAATTTGTGGGAATTATTTTTTGAGTTTATTTTTAATCATTATGGAATTCCAGAAAGTCAAACAGGTATTTTCTTATTAGTTGCCACATTACCTGTTTTATTAGACGTTTTATTTAAATATTTAATTTTCCGCCATTTAAATCGTTCATCGCCAGCTACAGTTGCAACTTATCAAGCTATTATTGAATAA
           Chlorococcum_tatrense  ------------------------------------------------------------------------------------------------------------------------------------------------------------------------------------------------------------------------------------------------------------------------------------------------------------------------------------------------------------------------------------------------------------------------------------------------------------------------------------------------------------------------------------------------------------------------------------------------------------------------------------GAGAAGCAATCCGAAGGGATTTTTCTCCCGAAGGGAGCAAAACAATTCGGAGAGGAGAAGCAACCTTTTTCCCGTAGGGGAAAAGGGGATAAGTTAAAGAGCGAAGCT---------------------------------------------------------------------------CTCCCTTCGGGCGACGAGCTTAGCTCTTCAAGAGCTTCG------------------------------------------------------------------------------------------------------------------------------------------------------------------------------------------------------------------------------------CTCCAACCCAGAGGAGAGGAGCCACCCGAAGGAAAAGTAGGAAAAGGGGGGGCTTATCCGCTTTGGGGAGGA------------------------------------------------------------------------------------------------------------------------------------------------------------------------------------------------------------------------------------------------------------------------------------------------------------------CAGCAGGAGCAAAAACAAGAAGTAGTCTCTATTACTTATGAAGAAATTGGATTATTTCCTCGTTCTTTTAGTCGTGTTTTAGATAGATTTTTAAAACAAGTGTTTTCA---GATGTTGAAAAT---------------TTAGTTATTCAAGAATATCGTTTTTATCGATATTTATTTTTAACTACCTTAAAATGTCTTTTAATTTTGTTTTTTATACCTTTTTTTGTAAATTTTTTAGCAAAAACGTATGTGGTTAGACCTTTAACAGAATATTTTTGGAATACAAAACAAACAGAGATTTTTTTAAATTCATATCAACAAAAACGTGCTTTTGCTGAATTAAAAGAATTTGAAGAAAAAACTTATTTTGAATCTTTAATTTTTCCTAAATCAGTCTTTGTTTCCAATCTTAGCAGTACT------CCG---------------------------------------------------------------------------------------------------------------------------------------------------------------------------------------------------------------------------------------------------------------------------------------ATTTTTACTTCT------TTACCTTTAGGAGAAGAGGAAAGACCAAAAAATGTAGCCCCT------ACTTTTTCGGAGAAAGAAAGC---------------------------------------------------------------------------------------------------------------------------------------------------------AAAGGTGTCTTAACCTTTTCTGCTAACCAAGAAGCTACACAGCCCTTCCCTTATAAAAATAGAAAGGGAGAAGATCTACTAAATGGCTTTGAAACAAAGCCATCCATTGGTCTTTCCCTACCAGAGGGAAATAGAACACTAAGTCCGAAACAAACCATT------------TTATATATAAGGGAAGGTAACCAAAAACCTACCTTAAAAATAGAGGCTAAGCCATCATTTTCTCCCCTTCGGGGAAGCGGGGTTGGGGAGCAAAGCTCTTTA---------------------------------------------------GGAGCAAAGCTCCCCAAGAGCTTTGCTCCAACCCCTTTTCTTTCTTCCGGGACGAAAGGTTTTTTCTCGAAGCAACCAATAGAGGTTGGAGCGAAGCTTTTGAAGAGCGAAGCTCCTCAAGAGTTTCGCTCCTCAACTCCGCACCAGCAAAAAGGGATAGAGCCAAGTTCTTGGGTTAAAAAGAGCTTTGGATATCCCCCACAACTTCTTCCTTCCTCAAATAGAGGGAGAGAAGTCTTTAAAAAAAATTCATCTTTTTTAAATGACGGATTCTTTTTAATAGCCAGCGATCGAGGGGCTCGTAGAACAGTTTCAGAAGAAAAGGTTCACGAGGTTATTTCCTCATCCCAAAGTGGAGCAACCCCTACGGAGAAAGAGGTATCTCGTATAAAACAGGAAGTTGAAACTAATGAGGCTTCTTTACTACAGCCGAGAGGGTTTCTGTTTAAGCATGAAAGGGAGAAAAGCCCTACTCTCTTTGAGCAGGGCTTGAATACATTTTCAGAAGAA------AGTATTTCAAACGCCTCTCCTACTCGAGGGGAAGAGAGCTTTTTTCAAAGACAACAA------GCTGCTTATTCATCC------CCTCTTATTAACAAAGAAGTTGAGAAGAAGGAGGTGCTTCGTTTTGTCCCAAACCCCTTCAGTTTTGGAAGTCCCGCAATAGCCGAGACCGATTATAGAGGGGTTGTTACCCCTAAACAAACCGAACATTTTATTAATTCATATAACATGAAATCTTCTCTTTTTGTA------------------------------------------------------------------------------------------------------TATGAAACTCAAGAAGCAGATAAAAATATTCAGCAGCGT---------------------------------------------------------------------------------------------------------------------------------------------------------------------------TACCAAGAAAAAACAATTGAA------------------------TTAGCACAAAGGTATAATGATCAAAGTATTGAAGCTATTACAAATTTGTTTGCAGATTTAATTAGTTTATTGACATTGTTTTATTTATTA---TATGCACTTGAAATTCAAATCAATATTACAAAATCTTTTTTATTAGAAGTTTTTTTTGGGTTAGATGATAGCAAAAAATCTTTACTAATTTTATTAATTACTGATTTACTTGTTGGTTATCATTCTTCAAATTTATGGGAATTATTTTTCGAATTCTTATTTCATCATTATGGTTTACCTGAAAGTCAAACAGGTATTTTCTTATTAGTAGCTACACTACCTGTTTTATTAGATGTTTTATTTAAATATCTAATTTTCCGCCATTTAAACAGATCATCACCAGCTACCGTAGCTACATATCATGCTATGATTGAATAA
         Chlorogonium_capillatum  ---------------------------------------------------------------------------------------------------------------------------------------------------------------------------------------------------------------------------------------------------------------------------------------------------------------------------------------------------------------------------------------------------------------------------------------------------------------------------------------------------------------------------------------------------------------------------------------------------------------------------------------------ATGTCTTCAATAAATAAAAGTTTAATCCGAAATAAAGCTTCGGAA---------------------------------------------------------------------------------------------------------------------------------------------------------------------------------------------------------------------------------------------------------------------------------------------------------------------------------------------------------------------------------------------------------------------------------------------------------------------------------------------------------------------------------------------------------------------------------------------------------------------------------------------------------------------------------------------------------------------------------------------------------------------------------------------------------CCTGATAATAAACAAGAAGTTGTATCTATCACATATGAGGAAATTGGTTTATTCCCACGTTCATTTAGTCGCGTTTTAGATAGGTTTCTAAAACAGGTTTTTTCA---GATGTTGAAAAT---------------TTAGTTATTCAAGAATATCGATTTTATCGTTATTTATTTTTAACCACTTTAAAATGTCTTTTCATTTTATTTTTTGTTCCGTTCTTTGTGAATTTTTTAGCAAAAACTTATGTTGTTAGACCTTTAACAGAATATTTTTGGAATACAAAACAACCAGAAATTTTCTTAAATTCATATCAACAAAAACATGCTTTTGCTGAATTAAAAGATTTTGAAGAAAAACTTTATTTTGAATCGCTCATTTATCCAAAAACAGCTTTTATTCCTTCCTTATCCGAAGGGTTGTTTCTT---------------------------------------------------------------------------------------------------------------------------------------------------------------------------------------------------------------------------------------------------------------------------------------GCTTCTCATCCTGCGTCAACATGCCAGCAATTACCAGCCGGAGGACCTTCGCTTGGGGCACCGAAGGAATGCTCAACATCTTCAACATCCCAGCAATCCTTCGGCGCCCCGCCTTCGTTGACCACCGAAGGCGGGCAACGGCTACATACAAATATTACCCAAGCGAAGCCCTTACCCGCCGAAGGCGGGTTAGGAGGCGGGTTAGAAGGCGGGACGCTTCGCGCAGGGTTAGAAGGCGGCGGGTTAGGGAGGTCGTTGGCCGCAGAAGGCGGCCAACAACCAAGAAGCGAGGGAGAAGAGAAATACTTCAAAGGAGTTTTGGAAAGGCACAAAAAATTAAAGGAGGAGCCTTTAGTTTTAGGTATTACTGAGTCTTCTATCGTATCCTTGCCTGGAGGACACAAGCATGGACAAGAATTAGGGTACGGGCAAGTTCAAGTATCCCAAGCTCCGCTGACTCCACCCAAA---------------------------------------------------------------------------------------------------AGGGAGACAAAAAAGTCTTTGGAGGCGAACAAGCTGGAATTAGCTTCCGAAGGAACCAGAATCTTCCAAAGCAGAGCTTTGGAAGAGGGCACTTTGTTA------------------------------ACAAAGGGAGAAAAAATAATTGGGAATGGCAAACCCCAAAGCAAAGATCCTCCGGCGGGGTTTGCTCGTACAGGCTCAAAAACTGAAGGGGAAAATGTTCAAACGGTTGACTCTCCTGTAAGTGGTAAAGCATATAAGGCTCTTTCGGAACAGCTAGGAGGTGAAGCTCTCTTTTCAGCGGCCAGTAGGCAAGTAAAGCCTGGTCATCTCTACCCTTCGGGAGGGCAGCTACCCCCCTTTGATGGGTTAGTAGTTAAAAATTTAAATTCTGAAAGA---------------------------------------------------------------CAAAATTTACAAAATTTTATGCACCTTGCCCTAAGGGAAGAAGGACAAAAACAAAAAAATGACCAAAATGCAATAGAAAATAATCGTGTCCCTTACACCGCCTTTGTTACCCCTTACCCAAGC---------------------------------------------------------------------AAAGCTTGGGTTACAAAGGCGGGGACGCTTCGCGCAGGTGTATACTCTGATGAAAAAACTGAATCTTTAATTAACGCCTACACTTTAAAATCTTCATTATTTGTT------------------------------------------------------------------------------------------------------TATCAAACAATTGAAGCAGATAAAAATATTCAACAACGT---------------------------------------------------------------------------------------------------------------------------------------------------------------------------TATCAAGAAAAAACCATTGAA------------------------TTAGCACAACGTTATAACGATCAAAGTATTGAAGAGATTACAAATTTTTTTGCAGATTTAATTAGTTTATTCACTTTATTTTATCTCTTA---TATGCTCTTGAAATTCAAATTAATATTACTAAGTCTTTTTTACTTGAAGTTTTTTTTGGTTTAGATGATAGTAAAAAATCTTTACTTATTCTTTTGGTAACAGATTTATTAGTTGGATATCATTCATCAAATTTATGGGAATTATTCTTTGAATTTATTTTCCATCATTATGGGTTACCAGAAAGCCAAACAGGTATTTTCTTGTTAGTTGCCACATTACCAGTTTTATTAGATGTTTTATTTAAATATCTAATTTTCCGTCATTTAAATCGTTCTTCACCAGCAACAGTTGCAACATATCATGCTATGATTGAATAA
           Chloromonas_perforata  ---------------------------------------------------------------------------------------------------------------------------------------------------------------------------------------------------------------------------------------------------------------------------------------------------------------------------------------------------------------------------------------------------------------------------------------------------------------------------------------------------------------------------------------------------------------------------------------------------------------------------------------------ATGTCTTCACTTAATAAAAATAATGGATTTTCTCCTTTTTCT------------CCTTTCCGTACTAAGAAA---------------------------------------------------------------------------------------------------------CCCAAAGGAGAAGAA------------------------------------------------------------------------------------------------------------------------------------------------------------------------------------------------------------------------------------------------------------CAACCCAAAGGGGAGGAGCCATCTGAAGGGAAAGTAGGAAAGGGTGGTGCTTCTCCCCTTTGGGTTGCTCCGGAT------------------------------------------------------------------------------------------------------------------------------------------------------------------------------------------------------------------------------------------------------------GGATTCTCAAAGGGAGTTGTATCACCTTTGCCTGCTTCGGTGATACAACAGCAGGAACAAAAACAAGAGGTAGTGTCTATTACTTATGAAGAAATTGGATTATTTCCTCGTTCTTTTAGTCGTGTTTTAGATAGATTTTTAAAACAAGTCTTTTCA---GATGTTGAAAAT---------------TTAGTTATTCAAGAATATCGTTTTTATAGATATTTATTTTTAACTACCTTAAAATGTCTTTTAATTTTGTTTTTTATACCTTTTTTTGTAAATTTTTTAGCAAAAACGTATGTAGTTAGACCTTTAACGGAATATTTCTGGAATACAAAACAAACAGAGATCTTTTTAAATTCATATCAACAAAAACGTGCTTTTGCTGAATTAAAAGAATTTGAAGAAAAAACTTATTTTGAATCTTTAATTTTCCCTAAATCAGTCTTTGTTTCCAATTTTAACAGTACTTATCACCCA---------------------------------------------------------------------------------------------------------------------------------------------------------------------------------------------------------------------------------------------------------------------------------------ATTTTTACTTCGGATGAACTACCTTTAGTAGGAGAAAAGACCGAAAAACATGTAGCTTCTACTTTTACTTTTTCGGAGAAAGAAAGT---------------------------------------------------------------------------------------------------------------------------------------------------------AAAGACGTCTTAACTCTTTCTCCTAATCAAAAAGCTACACATTCCTTCCCTTTCCCGGAGGGAAAGGGAAGA---------------------AGCAACCCT---------------TTCCCAGAGGGAAAGGGAAGAAGCAACCCT------------------------------TATAAAAATAGAGATGGAAGAAATACGCTCTTTATAAAAGGC------------------------------------------------------------------------------------------------------------------------------TTTGAAACAAAGCCTTTTATAAAGAGCGGTCTCTCT------------------------------------------------------------------------------------------------------------------------------------------------------TTACCACCGGGA------------------------------------------------------------GTCTCTTTAACCCAACCACTTCATCCAAGACTAAGTCCGAAGGTTATACAACCGCTTTTATATATAACGGAAGGAAACCAAAATCCTACTTTTAAAAAAGCCCTTAGTCAAAGACTAAAGACTCAAAAA------------------------------------------------------------------------GAGCAAGGTTTAAATACACTTTCAGAAGAAATGCCCTCTTTTTCACAGACTTCTTCTACTCGAGGGGAAGAGAGCTTTTTTCAAAGACAGAAAAAAAGAGTGGCTTATTCTCCTTCTCCCCCACTTATTAACAAAGAAGGTGAGAAGAAAGAG------------------AACCCCTTCAGTTTTAGAAATCCTTCAATAGCAGAGATCGATTATCAAGGAGTTGTTGCACCTAAACAAACAGAACATTTTATTAATTCATATAACATGAAATCTTCTCTTTTTGTA------------------------------------------------------------------------------------------------------TATCAAACTCAAGAAGCAGATAAAAATATTCAGCAGCGT---------------------------------------------------------------------------------------------------------------------------------------------------------------------------TACCAAGAAAAAACAATTGAA------------------------TTAGCACAAAGGTATAATGATCAAAGTATTGAAGCTATTACAAATTTGTTTGCGGATTTAATTAGTTTATTGACATTGTTTTATTTATTA---TATGCACTTGAAATTCAAATTAATATTACAAAATCGTTTTTATTAGAAGTTTTTTTTGGATTAGATGATAGCAAAAAATCTTTACTAATTTTATTAATTACTGATTTACTTGTTGGATATCATTCTTCAAATTTATGGGAATTATTTTTTGAATTCTTATTTCATCATTATGGTTTACCTGAAAGTCAAACAGGTATTTTCTTATTAGTAGCTACATTACCTGTTTTATTAGATGTTTTATTTAAATATCTAATTTTCCGTCATTTAAACAGATCATCACCAGCTACAGTAGCTACATATCATGCTATGATTGAATAA
             Chloromonas_radiata  ---------------------------------------------------------------------------------------------------------------------------------------------------------------------------------------------------------------------------------------------------------------------------------------------------------------------------------------------------------------------------------------------------------------------------------------------------------------------------------------ATGAATCTAATCCTGCTTTTTTTTTTATTTTTTTTTAGATCCGCAGCTCCGCTGCTCCAAAACCAAAGCCAAGCTTTAGAAGCTCAAAAAATCAAAAAAATAATGATACCACTTTTGGTGGTACTTCTAAAGTTAATAAAAAACTCTCATCCATCCCCTACGGGGATTAATAATAGAGAAGTAGAGATTTTTATAAGCAGCCCCTTCGGGGAAGCTGGCCGAAGGAATAAAAACCCTATCCCTCTTTATGGTACACTAGCACCTCCGGTGGTACTTGAAGAAGGAAATAAAGTCGGCTTTTGGTCTTTTTTTTCCTTTTTTCCCCTAGGGGAAAAAAAGGCCAGCTGC---------------------------------------------------------------------------------------------------------------------------------------------------------------------------------------------------------------------------------------------------AAAACAATTCCAAAATTGCCAAAAGTAAACCTTTTTATAATAATCTATCCAAAAAAGAAAACGACACTGGAAAAGATTCCTTCGGCCAAGTGGTTTCTAAGC---------------------------------------------------------------------------------------------------------------------------------------------------------------------------------------------------------------------------------------------------------GGCCTCTTTTTAGGCCGCTTTTTTTTTTTAGCTCCGCTAAAAAAAGAGAAAATGTATTTTACATACGAAGAAATAGGTTTGTTTCCCAGATCTTTTAGCCGAGTATTGGATAGATTTCTAAAACAGTTGTTTTCA---GATGTTGAAAAT---------------TTGGTTCTTCAAGAATATCGTTTTTATAGATATTTATTTTTAACCACAGTTAAATGTGTTTTTATTCTTTTTTTTGTTCCCTTTTTGGTGAATTTATTAGCTAAAAATTATTTAGTTCGACCGTTAACAGAATATTTTTGGAATACTAAACAAACTGAAATCTTTTTAAATTCCTATCAGCAAAAGCATGCTTTTGCTGAATTACAAGATTTTGAAGAAAAACTTTATTTTGAATCTTTAGTAGTCCCAAATACTTTTTTTTCAGATTCTAAAAAC------------------------------------------------------------------------------------------------------------------------------------------------------------------------------------------------------------------------------------------------------------------------------------------------------------------------TTTGCCCAGTTAGAAAAAACTTCTTCAGCTCGCCTAACCCAGCTTAAAAAAAGCTTAAAAAAAGGCGGAGCCTTAAAAGCTTTTTTTTTTACAGCTTTTTTTCCTTCAGCTATCCCCTATTGGAAGGAAGAAGTTCGCTGCTTAGATTTTTATACAAGCTGCATAGGGAATAAAGCTTTTTTTAATAATAATAAAATAGAGGCGCGCATCCTTAATTTTAGAAGGGTTTGCTGCGCTACTTCCTGTCCCCCCCGTTTCTCTATTCCTTCGGCCAGCGGCGCTGCTTACCTGAATTTTTTCGGCCCCTTCTTGCCACATCCTTCGGCTTTAACCCCCTTTATTATAAGGGGGGGTGTAGGCTATCCCCTACTTGTGAAAGGAAGAAGCAAGGATGGGGACGCTTTTTTAAATTTTAATTTAAAAGGAGTAGGGGGCCAAGCTACACTACAG---------------------------------------------------------------------------------------------------------GCTAATCCCGTCCCCTTCCCTCCAAGCTTTGCTTGGCCTTCGGCGACAGGGGTACTAAGCAGCGCAGCCTTCTTGCCTGTGCCACTCTTATAT---------------------------------------------------------------------------------------------------------------------------------------------------------------------------------------------------------------------------------------------------------------------------------------------------------------------------------------------------------------------------------------------CCTTCTTTGCCTGTGCCACTTCTTCCTTTGGACGGGAAAGAAGGATATAAGAGTGGCACAGGCAAAGAAGGATATAAGAGTGGCACAGGCAAAGAAGGATTCCTTCTTCCTTCCAGTAGGGGAGTGCGAAGCAAGAGTGGCACAAACTTTAAAAAAGCCTTTTGGCCAGCTTCCTTCTTCTTCTTTCACAAGAAGGGGCTGCTTATAAAAAAACCCTGGCCTTTTTATAAAAAAACTAAAAAAAACTTTCGCGGCTCTTACCAAGCAGCGGAGCTGCTTGGTACGAGCCGCTTGAAAAGTTTTTTCCTTAGACACTTCTTCCAAAAGCAGCAAAGCTGC------------------------------------------TTGGTTAGGCGCCAAGTTTCACTTAGAAAAAGCTTCCAAAAGGCGAAGCCTTTGGAAGCTTTAGTAGCTTTTAAAAGT---------------------------------------------------------------------------------------------------------GTTTTATTAGAAGCTTTTAGGAGTAATAAAAGTTTTGAAGAGAAAACTGTCCTTTCTAAACAGCTACGCTGTTTAGAATTGGCTATTAGTTATAATAATCAAAGCATTGAAGCTATTACAAATTTTTTTGCAGATTTAATGAGTTTTATTACATTATGGTATTTATTA---GTTGTTATGGAAATACAAATAAATATAACCAAATCTTTTTTGTTAGAAGTTTTTTTTGGATTAGATGATAGTAAAAAATCGCTTTTAATTTTATTGGTTACTGATTTATTAGTAGGTTATCATTCGCCTAATATTTGGGAACTTTTTTTTCAATTTTTATTTAATCATTATGGTTTACCTGAAAGTCAAACTGGCATTTTCTTATTAGTAGCCACTCTGCCAGTTTTACTCGATGTTTTATTTAAATATTTAATTTTTCGACATTTAAATCGAGCCTCTCCAGCAACAGTTGCAACTTATCATGCAATGATTGAATAG
               Chloromonas_rosae  ------------------------------------------------------------------------------------------------------------------------------------------------------------------------------------------------------------------------------------------------------------------------------------------------------------------------------------------------------------------------------------------------------------------------------------------------------------------------------------------------------------------------------------------------------------------------------------------------GTGTCATTTACTTATAAT------------------------------------TTTAATGAATCCAAT---------------------------------------------------------------------------------------------------------------------------------------------------------------------------------------------------------------------------------------------------------------------------------------------------------------------------------------------------------------------------------------------------------------------------------------------AAAGTCAGGTTAAAAAATATTAATTTTTTAGCTAATGCAAACAAAGAA---------------AAAGTTTCTTTAAAA------------------------------------------------------------------------------------------------------------------------------------------------------------------------------------------------------------------------------------------------------------------------------------------------------------GATAAACAAGTAGTTTCTATTACATATGAAGAAATAGGGTTATTTCCAAGATCATTTAGCCGTGTATTTGATAGATTTATTAAACAATTGTTTTTT---GATGTCGAAAAT---------------TTAGTTATTCAAGAATATCGTTTTTATAGATATTTATTTTTAACAACAGTTAAATGTTTTTTTATTCTTCTTTTTGTTCCTTTTTTAGTAAACGTAGCTAGTAAAAATTATTTAATCAGACCTCTAACAGAATATTGTTGGAATCAAAAACAAAGTGAGATTTTTTTAAATGCTTATCAACAAAAACATGCTTTTGCTGAATTACAAGATTTTGAAGAAAAAGTTTATTTTGAATCTCTAGTT------------------------------------------------------------------------------------------------------------------------------------------------------------------------------------------------------------------------------------------------------------------------------------------------------------------------------------------------------------------ATCCCTAAAACTGAAATTGAT---------------------------------------------------------------------------------------------------------------------------------------------------------------------------------------------------------------------------------------------------------------------------------------------------------------------------------------------------------------------------------------------------------------------------------------------------------------------------------------------------------------------------------------------------------------------------------------------------------------------------------------------------------------------------------------------------------------------------------------------------------------------------------------------------------------------------------------------------------------------------------------------------------------------------------------------------------------------------------------------------------------------------------------------------------------------------------------AAAACGGATAATGGAAAACAA---------------------------------------------------------------------------------------------------------------------------------------------------------------------------------------------------------------------------------------------------------------------------------------------------------------------------------------------------------------------------------------------------------------------------------------------------------------------------------------------------------------------------------------------ATTTTACAAGAAAAAACTATTCAA------------------------TTAGCTATTGATTATAATAATGCCAGCATTGAGGCTATTAGTTGTATGTTTGCTGACTTAATAAGTCTCAGTGTGTTTGGATGGTTACTT---ATTCTTATGGAGGTACAAATTAGCGTAAGTCGTTTATTTATACTTGAAGTTTTTTTTGGGCTTGATGATACAAAAAAATCTCTTATTATTTTATTAGTCACCGATCTCTTAGTAGGCTATCATTCAGTTGGCCCATGGTCAATTTTATTTGAATCTTTATTTAATCGCTATGGTTTGCCAAATAGCCAAGCTGCAATTTATTTACTCACAGGAAGCCTACCAGTAATTATGGATGTGTTTTTTAAATACTTGATTTTTAGACATTTAAACCGAGCTTCACCAGCTTCAGTTGCGACCTATCATGCAATGATTGAATAA
         Chlorosarcinopsis_eremi  ---------------------------------------------------------------------------------------------------------------------------------------------------------------------------------------------------------------------------------------------------------------------------------------------------------------------------------------------------------------------------------------------------------------------------------------------------------------------------------------------------------------------------------------------------------------------------------------------------------------------------------------------ATGGCTTCACTTAATAAA------------------------------------------------------------------------------------------------------------------------------------------------------------------------------------------------------------------------------------------------------------------------------------------------------------------------------------------------------------------------------------------------------------------------------------------------------------------------AAAATTAATAAT---------------------------------------------------------------------------------------------------------------------------------------------------------------------------------------------------------------------------------------------------------------------------------------------------------------------------------------------ACATTATCTGATAAACAAGAAGTTGTATCTATTACTTATGAAGAAATTGGTTTATTTCCACGTTCTTTTAGTCGTGTTTTAGATAGATTTTTAAAACAAGTTTTTTCA---GATGTTGAAAAT---------------TTGGTTATTCAGGAATATAGATTTTATCGTTATTTATTTTTAACAACGTTAAAATGTCTATTAATTTTAGTTTTTGTACCTTTGTTTGTTAATTTTGTAGCAAAAACTTACATTGTAAGACCTTTAACAGAATATTTTTGGAATACAAAACAAACAGAAATTTTTTTAAATTCTTATCAACAAAAACATGCTTTTGCTGAATTAAAAGATTTTGAAGAAAAAATTTATTTTGAATCCTTAATTTACCCTAAGTCTGCTTCTCTTTTTATGCCGTCACGCGCT------------------------------------------------------------------------------------------------------------------------------------------------------------------------------------------------------------------------------------------------------------------------------------------------------TCTTCCGACATCACTCCGCTTCTGCCTCAAACTACTGAAGCAGACTCAGATTTAAATAAAAAGCCAAGTTTTTCAGAATCC---------------------------------------------------------------------------------------------------------------------------------------------------------GAATTTTTACAAAAATATGAATCTCCAAAGGAGATACAAAGAACAGCACCTTGGGCTGCCCACAGAGAAGCAAGC------------------------------------------ACAGCGCTACAAAAATCGGTTCAAAAACCG------------------------------------GAGGTTTTTGATGGGCCCTTGCGCTTCGCGCCTGGA---------------------------------------------------------------------------------------------------------------------------------CGAAGCGCTATTTTTGTACCAATGGAGTTCAAA---------------------------------------------------------------------------------------------------------------------------------------------------------------------------------------------------------------------------------------------------------AAGCAAAGCGCTTCTTCAGCTTCTGCCTTTGAAGAAGAAACTGCTGAAAAACAAACAGGTTTTGAAGCGCAGGCCTTGTCAAAAAGACAAGGCAGTGAAATG------------------------------------------------------------------------GAGCAGGAGTTACGTGGAGCACAGAGCGCAACTCCACTTATGGTAAATAGTAACCTTTCAAGAGGT------------------------------------------------------------------------------------------------------------------AGTGTAGGAAGAAGCGATGGAAAAGAAGTAGAATCTTTTCCTCTAAATTCCGAAGAAAAAGCGGAATCTTTCCTAAATTCATATACTTTAAAATCCTCATTATTTGTT------------------------------------------------------------------------------------------------------TATCAAACTCAAGAAGCAGATAAAAATATTCAACAACGT---------------------------------------------------------------------------------------------------------------------------------------------------------------------------TATCAAGAAAAAACTATTGAA------------------------TTAGCGCAAAGATACAATGATCAAAGCATTGAAGCAATTACAAACTTTTTTGCTGATTTAATAAGTTTAATTAGTTTATTTTACTTATTA---TATGCGCTTGAAATTCAAATAAATATTACAAAATCTTTTTTATTAGAGGTTTTCTTCGGATTAGATGATAGTAAAAAATCGTTATTAATTCTTTTAATAACAGATTTATTAGTTGGTTATCATTCTTCTAATCTTTGGGAATTATTCTTTGAATTTTTATTCCATCATTATGGTTTACCTGAAAGTCAAACAGGTATTTTCCTATTAGTTGCTACTTTACCTGTTTTATTAGACGTTTTATTTAAATATTTAATTTTCCGCCATTTAAACAGATCTTCTCCGGCTACAGTTGCTACTTATCATGCCATGATTGAATAA
          Chlorotetraedron_incus  ------------------------------------------------------------------------------------------------------------------------------------------------------------------------------------------------------------------------------------------------------------------------------------------------------------------------------------------------------------------------------------------------------------------------------------------------------------------------------------------------------------ATGAATTCAGATTTGAAT---------------------------------------------------------------------------------------------------GATTTTAGAAATACTGAAAATTCTTATGAAAATAAGAAAAAAAATGATGTATCTTTGAATCCAAAAAAA------------------------------------------------TCAAATAATAATTCT------------------------------------------------------------------------------------------------------------------------------------------------------------------------------------------------------------------------------------------------------------------------------------------------------------------------------------------------------TCAAATTCACGTTTTGGTTTTCCTTTTGATTTTTGGAGCGGA---------------------------------------------------------------------------------------------------------------------------------------------------------------------------------------------------------------------------------------------------------------------------------------------GCTCCAAAAGGAAGCCAAAAACAAAAA------GAAATACCAAAACAACAAGTTGTGTCTATTACTTATGAAGAAATTGGACTTTTTCCAAGATCTTTCAATCGTGTATTTGATAGATTTTTTAAACAATTATTTTTC---GACGTAGAAAAT---------------TTAGTTATCCAAGAATATCGATTTTATAGATATTTGTTTTTAACAACTGTTAAATGTGTTTTTATTCTTGTTTTTGTACCTTTAAGTGTTAATTTTATTGCTAAAAATTATTTTGTAAGACCTATTACAGAATATTATTGGAACACACATCAAACCGAAATTTTTTTAAATTCTTATCAGCAAAAACGTGCTTTTACAGAACTTAAAAATTTTGAAGAAAAAATTTATTTTGAATCTTTGATTTTTCCTTCA---------------------------------------------------------------------------------------------------------------------------------------------------------------------------------------------------------------------------------------------------------------------------------------------------------------------------------------------------------GATTCGCCTGAGGTTTTTGAAAAAAAT---------------------------------------------------------------------------------------------------------------------------------------------------------------------------------------CTTACCAGATCTACTGATACAAATTTAGAAGAAACTTCAGGGTCT---------------------------------------------------------------------------------------------------------------------------------------------------------------------------------------------------------------------------------------------------------------------------------------------------------------------------------------------------------------------------------------------------------------------------------------------------------------------------------------------------------------------------------------------------------------------------------------------------------------------------------------------------------------------------------------------------------------------------------------------------------------------------------------------------------------------------------------------AAAATAAAAAAGGATTCCATTAATCTCAACTTACATCAA---------------------------------------------------------------------------------------------------------------------------------------------------GAAACAGTTAATCAA------AATCGTAAATTTTCT------------------------------------------------------------------------------------------------------------------------------AAAATTTTTACACAATCTATTCAAACTAGT---------------------------------------------------------------------------------------------------------------------------------------------------------------------------TTGCAAACTCAAACTGTTGAA------------------------TTAGCAAAACATTACAATGAAGAAAGTATTGAAGCAATTACGAATTTTTTTGCAGATTTTATTAGTTTAAGCACTTTATTTGTGTTATTA---TTTCATTTAGAAATTCAAATTAATATTACAAAATCTTTTTTACTAGAAGTATTTTTTGGATTAGATGATAGCAAAAAATCTTTGTTAATTTTATTTGTTACGGATTTATTAGTAGGATATCACTCACCTAATATTTGGGAACTCTTTTTTTCAACTATTTTTGACCATTATGGTTTACCTGAAAGTCAAACAACCATTTTTTTATTAGTTGCTACATTACCTGTTTTATTAGATGTTTTATTTAAATATTTAATTTTCCGTCATTTAAATAGAGCATCTCCAGCAACAGTTGCTACATATCATGCGATGATTGAATAA
      Chromochloris_zofingiensis  ---------------------------------------------------------------------------------------------------------------------------------------------------------------------------------------------------------------------------------------------------------------------------------------------------------------------------------------------------------------------------------------------------------------------------------------------------------------------------------------------------------------------------------------------------------------------------------------------------------------------------------------------ATGAATAATCCAATAAAAACTGGCTCTGAGAATTCTCAGAATATTTATTTA------------------------------------------------------GAAAATCGTTTTTCTAATAAA------------------------------------------------------------------------------------------------------------------------------------------------------------------------------------------------------------------------------------------------------------------------------------------------------------------------TTAGCATCCAATTCTTATTTTGGAGATTCTGGGGCTACGTCGCAAACTTCGCGT------------------------------------------------------------------------------------------------------------------------------------------------------------------------------------------------------------------------------------------------------------------------------------------------------------------------------------TTTGTAGATATGTCAAAACAGCAAGTTGTTTCTATTACGTATGAAGAAATTGGGCTTTTTCCAAGATCATTTAACCGTGTATTTGATCGATTTTTTAAACAATTATTTTTT---GATGTTGAAAAC---------------TTAGTAATTCAAGAATATCGTTTTTACCGCTATTTATTTTTAACGACGGTTCAGTGTCTTTTTATTTTGATTTTCGTTCCTTTTGGCATTAATTTTATTGCCAAAAATTATTTAGTTAAACCTATAACAGAATATTATTGGAATACTAGACAACCTGATATTTTTTTAAATTCTTATCAACAAAAGCGAGCTTTTATTGAATTGCAAGATTTTGAGCAAAAAATTTATTTTGAATCTTTAGTTGTTCCGGAAATTCATACTAAAAATCAT---------------------------------------------------------------------------------------------------------------------------------------------------------------------------------------------------------------------------------------------------------------------------------------------------------------------------------CCTTTCAAAAATTCTTTATTTACAAATGCTCCG---------------------------------------------------------------------------------------------------------------------------------------------------------------------------------------------TTTTTATTTGATAAACATTTATCCATTTCAAGTGTGCAAAGCACACCAGTAATCCAAAAACCTTTTTGGATTCAAAACTTAAATGTATTGAAAATTTCAAAAACTAAGAATAAGAATGATTTTCAAACTTATAATAAAAAAAACCAATTCACAAATTATTTTCAAGTTAAAAATACACCAATAAAATTGACAATAATCAAAAATCCCAAGCAGTTTAGTTTGCAAAATGAGACCATTGAA------------------------------------------------------------------------------------------TTCTATAAATTTATTAAAAATCAAACATCTAATAACATTTTGAAAAATCGTTTGGATAATTCTAAGAATGAGTTAATTCTTAATTCTAATTTT---------------------------------------------------------------------------------------------------------------------------------------------------------------------------------------------------------------------------------------------------------------ATGTTTGATGAAAAGACAACTATTTTAGACAAAAAAATAGGACGTGAAAATAAACCATTTATTAACAAAGACAATAATTATGGTAAAACAAAAAATATATGGATAACTGAAAATTCTCACCACAAAAACCAATTTTTCATTGGAAATTTTATCGATCCTCCCAATTTAAAACAAACTTTTTATCCAAATAATATTTCTAATAAAACAGTAATT---------------------------------------------------------------------------------------------------------------------------------------------------GAAATAGACCAATCAACCAATTATTTTAACAAAAATACTAAAGAGATAGATGGAGTTGATTTGAAAAAAAAAGAAAAT---------------------------------------------------------------------TTATTTCAATTCAATACCTATTTTAATCAATCTATACAAAAACGA---------------------------------------------------------------------------------------------------------------------------------------------------------------------------TTAAAAATAAAAACTTTAGAA------------------------TTAGCAATGCATTATAACGAAGAAAGTATTAAAGCTATTACAAATTTTTTTGCGGATTTAATTAGTTTTAGCACTCTTTGTTTTTTATTG---TTTAATTTTGAAATTCAAATAAATATAACTAAATCTTTTTTACTTGAAGTATTTTTTGGACTTGATGATAGTAAAAAATCTTTATTAATTCTTTTTGTTACTGATTTATTAGTAGGTTATCATTCTCCAAATATTTGGGAACTTTTTTTTCAATCTATTTTTGATCATTATGGTTTACCTGAAAGTCAAACTACTATTTTTTTATTAGTTGCTACTCTTCCAGTATTATTGGACGTTTTATTCAAATACTTAATTTTCAGACATCTTAATCGTGCTTCTCCAGCAACGGTTGCCACATATCATGCTATGATTGAATAA
         Cylindrocapsa_geminella  ------------------------------------------------------------------------------------------------------------------------------------------------------------------------------------------------------------------------------------------------------------------------------------------------------------------------------------------------------------------------------------------------------------------------------------------------------------------------------------------------------------------------------------------------------------------------------------------------------------------------------------------AAATCAAAAAAAAACAATAAACAGAATCTTAATAAATTGGTAGAATTATCA---------------------------------------------------------------------------------------------------------------------------------------------------------------------------------------------------------------------------------------------------------------------------------------------------------------------------------------------------------------------------------------------------------------------------------AAACAAAAACCT---------------------------------------------------------------------------------------------------------------------------------------------------------------------------------------------------------------------------------------------------------------------------------------------------------------------------------------------------------------------------TTTGTTTCTTTAACATATGAAGAAATGGGGTTATTTCCTCGCTCTTTTAATAGAGTATTTGATCGTTTGATGAAACAAATATTTTCA---GATGTGGAGAAT---------------TTAGTGATTCAAGAGTATAGATTTTATCGTTATTTATTTCTGACTACAATAAGATGTTTATGTATTTTAGTATTTGTACCTTTTTTTGTAAATTACTTTGCAAAAATATATATAGTTAGGCCTATGACAGAATATTATTGGAACACTCAACAACTGGAAATATTTCTAAATTCATATCAACAAAAAAGGGCATTCTCGGAGTTGCTCGAATTTGAAGAAATTTTATATTTTGAATCACTGATTGAGGACAATTGTGAA---------------------------------------------------------------------------------------------------------------------------------------------------------------------------------------------------------------------------------------------------------------------------------------------------------------------------------------------------ATGGATAAATTACAAAATGTA---------------------------------------------------------------------------------------------------------------------------------------------------------------------------------------------------------TGTCAGCCTCTCAATAAT------------------------------------------------------------------------------------------------------------------------------------------------------------------------------------------------------------------------------------------------------------------------------------------------------------------------------------------------------------------------------------------------------------------------------------------------------------------------------------------------------------------------------------------------------------------------------------------------------------------------------------------------------------------------------------------------------------------------------------------------------------------------------------------------------------------------------------------------------------------------------------------------------------------------------------------------------------------------------------------------------------------------------------------------------------------------------------------------------------------------------------------------------------------------------------------------------------------------------------------TTCCAGCAAAGG---------------------------------------------------------------------------------------------------------------------------------------------------------------------------TTGGAAAATAAAACATTAGAA------------------------TTGGCAATACGTTACAATGAGCAGAGCATTGAAGCTATTACAAATTTTATTGCGGACTTACTAAGTTTTAGTACTTTATGTTTTTTAATT---TTTAGTTTAGAAGTTCAAATAAATATTACAAAATCTTTTTTATTGGAAGTCTTTTTTGGATTAGATGATATGAGAAAGTCACTTTTAATGTTATTTGTAACGGATTTATTAGTAGGATATCATTCTCCCAATATTTGGGAACTATTTTTTTCTTCTATATTTTCTCATTATGGATTACCTGAGAGTGAAATAAGTATTTTTTTACTTGTAGCAACTTTACCTGTTTTATTAGATGTATTATTTAAATATTTAATCTTTCGACATTTAAATAGAGCTTCTCCGGCAACTGTAGCAACATATCACGCTTTAATTGAATAA
           Desmotetra_stigmatica  ------------------------------------------------------------------------------------------------------------------------------------------------------------------------------------------------------------------------------------------------------------------------------------------------------------------------------------------------------------------------------------------------------------------------------------------------------------------------------------------------------------------------------------------------------------------------------------ATGAATAATTCAACAATTTTAAATTTTTTTAAAAATATTTATAATCAAACGGCTGGCTTAGATAAATTTAATAAAGCAGCAAAGCTACAAACAGTCTCTTTTGAATCACAGTCT------------------------------------------------------------------------------------------------------------------------------------------------------------------------------------------------------------------------------------------------------------------------------------------------------------------------------------------------------------------------------------------------------------------TTAGTGCAGCCAAAATCGGTTCCAACTTTAGCCTCC---------------------------------------------------------------------------------------------------------------------------------------------------------------------------------------------------------------------------------------------------------------------------------------------------------------------CAAATTTCTGCAGAATCTAAATTCAAAGCAAATAAACCTGTTTCTATTACTTACGAAGAAATTGGTTTATTTCCGAGATCATTTGTTAGAGTTTTTGACCGATTTTTAAAACAACTTTTTTCT---GATGTAGAAGGT---------------TTAGTTATCGAAGAATATCGTTTTTATCGTTATATTATTTTAACTGCCTTTAAAACAATGTTTATTTTATTGGTTGTTCCTTTATTAGTTAACTTGTGTTCAAAAAATTATATTATTCGACCATTAACAGAATATTTTTGGAATACACAAAACACAGAAATTTTTTTAAATGCTTCTCAACAGAAACGAGCTTTTGCTGAATTACAGGAGTTTGAAGAACAGCTTTATTTTGATTCCTTAGTAGCATCTCTAAAAAAAGAGCATTTGCACTACAATGATAAC---------------------------------------------------------------------------------------------------------------------------------------------------------------------------------------------------------------------------------------------------------------------------------------------------CATAAAATACTCCACGAGAGTGCAAATGCTCAACTTTTAGAAACTCCTAAAGTAGCAAAGCTACAAGAAGTGCAACGTTCTAAAAATTCTCCTCAA---------------------------------------------------------------------------------------------------------------------------------TTATTGGATCTAATTTTCACTGAAAACGTAAATTCTAAAGATACTCACAATACTTTAAATAATCTTAGTTCTGATAATACTCTTTTAAAT---------------------------------------GATTCTATTAACCAATTTTCTACTACTATCTCTGTTGAGGCAGCAAAGCTACAAGAATTGTATGGG------------------------------------------------------------------------------------------------------------------------------------------------------------------CTTAGCCCATCAAAAGATAAATTTGATACTGTAATGCCT------------------------------------------------------------------------------------------------------------------------------------------------------------------------------------------------------------------------------------------------------------------------------------------------------------------------------------------------------------------------------------------------------------------------------------------------------GTTCCTACAACAGTAAATGATTTGCATGAAATAAACCAAGAACAAACAAAAAATGCTATATTTCAATCCAAA------------------------------------------------------------------------------------------------------------------------------------------------TTTAGCTACCACGGTAGCGCAAATGCTTCTAAAAGCGAA---------------------------------------------------------------------------------------------------------------------------GCTTTGGCACTACCGTGGCATTTAGAACAAAACCCA------------------------------------------------------------------------------------------------------------------------------------------------------------------------TATACTAAAAAAGCTAAAGAA------------------------TTAGCGATGCACTATAATCATCAAAGTATTGAAGCTATTACTAACTTTTTGGGAGATTTTCTAGGATTTTTAACATTATGTTATTTAATA---ATTACAATGAAAATTCAAATAAATATTACCAAAGCTTTTCTAACTGAATTTTTCTTTGGTTTAGAAGATAGCAAAAAATCTCTAATTATTCTTTTAGTTACGGATTTATTAGTAGGTTATCATTCACCTCACCTTTGGGAATTATTTTTTGAGTTTTTATTAGATTATTATGGTTTTCCGCAAACAGAAACTGGTATCGAACTTTTAGTAGCTACTATTCCTCCTGTATTAGACGTATTGTTTAAATATTTAATTTTTAGACATTTAAATCGATCATCTCCTGCAACCGTGGCAACTTATCATGCTATGATTGAATAA
          Dictyochloris_fragrans  ------------------------------------------------------------------ATGAATTTTTTTAATACTAAACAATTTAATAATGTCAATATTGACAATAAA---------------------------------------AACAAACTATTTTCTAATAGT------------------------------------------------------------------------------------------------------------------------------------------------------------------------------------------------------------------------------------------------------------------------------------------------------------------------------------------------------------------------------------------------------------------------------------GATAATATTGTAATTCCAGAAAATAATGATCTAAAATTTGATTCAAAACGTTTTTCTGGTATAAATATACCT---------------------------------------------------------------------------------------------------------------------------------------------------------------------------------------------------------------------------------------------------------------------------------------------------------------------------------------------------------------------------------------------------------------------------------------------TTATTTCGTAAG---------------------------------------------------------------------------------------------------------------------------------------------------------------------------------------------------------------------------------------------------------------------------------------------------------AATAAAGCTACATCACAATCTAATCGTTCTTTTGAAAATTTAAAACAACAACAAGTTTTATCTATAACATATGAAGAAATAGGATTATTTCCTAGATCTTTTAATCGAGTATTTGATAGATTTTTTAAACAAGTTTTTTCT---GATGTTGAAAAT---------------TTAGTTGTTCAAGAATATCGATTTTATCGCTATCTTTTTTTAACAACAGTCAAATGTTTATTTATTTTATTTTTTGTGCCTTTTTTAGTAAATTTTGTAGCAAAAAGTTATTTAGTTAAACCTATTACTGAATATTTTTGGAATACTCAACAAACTGAAATTTTTTTAAATTCATATCAACAAAAACGCGCTTTTTCAGAATTACATGAGTTTGAACAAAAATTGTATTTTGAGTCACTTACAATGTCC---------------------------------------------------------------------------------------------------------------------------------------------------------------------------------------------------------------------------------------------------------------------------------------------------------------------------------------------------------------------TCTTTTAACTCTCTTAATAAGAATAATTTAATAGAAGATGGT------------------------------------------------------------------------------------------------------------------------------------------------------------------TCTTATTCTTCTAAAGCTCCT------------------------------------------------------------------------------------------------------------------GATTTAATCTTAAACGAAAATAAA---------------------------------------------------------------------------------------------------------------------------------------------------------------------------------------------------------------------------------------------------------------------------------------------------------------------------------------------------------------------------------------------------------------------------------------------------------------------------------------------------------------------------------------------------------------------------------------------------------------------------------------------------------------------------------------GATGTACATTTAGAATCTGTTTTAAAC------AATACTCAAACTTTTTCGACTTCAACTTCTTTAAAAAAA------------------------------------------------------------------------------------------------------------------------------------------------------ATTCAAACACAAACATTGCCTCTTAAT---------------------------------------------------------------------------------------------------------------------------------------------------TTTATTCAATTGCGT---------------------------------------------------------------------------------------------------------------------------------------------------------------------------TTACAACAAAAAACCTTAGAA------------------------TTGGCTAATCGTTATAATGAAGAAAGTATTGAAGCAATTACTAATTTTTTTGCCGATTTAATTAGTTTTGGCACATTGTGCTTTTTATTT---TTTAGTTTAGAAATTCAAATTAATATTACAAAATCTTTTTTATTAGAAGTTTTTTTTGGTTTAGATGATAGTAAAAAGTCTCTTTTAATATTATTATTTACAGATTTATTAGTGGGATATCATTCTCCTAATATTTGGGAATTATTTTTTCAATTTTTATTTTATCATTATGGTATTCCAGAAAATGAAACTACTATTTTCTTATTAGTAGCAACGCTTCCAGTATTATTAGATGTTTTATTTAAATATTTAATTTTCCGTCATTTAAATCGAGCTTCTCCTGCAACAGTAGCTACTTATCATGCTATGATTGAATAA
               Dunaliella_salina  ---------------------------------------------------------------------------------------------------------------------------------------------------------------------------------------------------------------------------------------------------------------------------------------------------------------------------------------------------------------------------------------------------------------------------------------------------------------------------------------------------------------------------------------------------------------------------------------------------------ATGATACAAAAAAAACAAAACTTTTTGTCGTTTTTTAAATCTAATTCGGACCCGCCTAAAAATTTTTTATCATTATCTAAAGATAATGAAACTACAAGATCCAAATTAGGTTTAAACAATGATTATGATAAAAAT------------------------------------------------------------------------------------------------------------------------------------------------------------------------------------------------------------------------------------------------------------------------------------------------------------------------------------------------------------------------------------------------------------------------------------------------------------------------------------------------------------------------------------------------------------------------------------------------------------------------------------------------------------------------------------------------------------------CAAAAAAGATTTTCACGTTTGACGTCTGTAAAGGCGGCACCTAAACAAGAAGTAGTTTCGATTACTTATGAAGAAATAGGATTATTTCCTCGTTCATTTAGTCGTGTTTTAGATCGATTTCTAAAACAAATTTTTTCA---GATGTAGAAAAT---------------TTAGTAATACAAGAATATAGATTCTATCGTTATTTATTTTTAACAACTTTAAAATGTCTTTTAATTTTATTTTTTGTTCCTTTTCTCGTGAATTTTTTAGCAAAATCTTATGTTGTACGACCATTAACTGAATATTTTTGGAATACAAAACAAACTGAAATTTTTTTAAATTCATATCAACAAAAACATGCATTTGCCGAATTAAAAGATTTCGAAGAAAAATTATATTTTGAGTCATTAATTTATCCAAAATCGCTTAGTCAGCCTGAAATTGGAGAAGAAAATAAGTCT---------------------------------------------------------------------------------------------------------------------------------------------------------------------------------------------------------------------------------------------------------------------------------------TCTTCTTATCAATTTACACCTATAAGAAATACGATGTCACCACCTATTAAAGAAAATCAAACAACAAAAGAAAATTTACTTATTAACAAAATTAACGAAGTTAATTTTGTAAGTAAATTTTCGAAA---------------------------------------------------------------------------------------AATTGGGTGGGTTCAACTTCAGATTTTGTTAATTTTTATCAATTTCCAAAAACTATCGAATTTCAAAAGCCATTATTTATGCCTTTTTATAGCAAAAAAGTAAATAACGTTCGTTCCGAGCCCGGACGAGCTCCACATGATATTTTATCTACAGTAAATCAACATGGTAAAATCGGTTATATTGATCATTCTCTTCATCCTGTAAGTTTAATATTTAAAAAACAAACAAATGAAAGCGAAGCAAAA------------------------------------------------------------------------------------------------------------------------AGAGAAGATTTACCTCAGAAATATTCAAAATCTTCTCATTTTTCTATTCTTAATGAAAAT------------------------------------------------------------------------------------------------------------------------------------------------------------------------------------------------ATTTTGAACTCTCCTCCCTCGGCTCGTTCCGAGGCCGAATCGACCCCGCCCACAAAAAATAAAAGATTTTTTGTCCATCCGGTAATAGGACAGACAGACTCAATATTGTTGTCGAATAATGAAAATATTCTTCAAAGAGGT------------------------------------------------------------------------------------------------------------AATATTTCTTATTCAAACGATATGCAAATCTCAAGTAAAAAAGAGGCTGAAGCTTCTGGACTTCGCACATCAATAAATCCA------------------------------------------------------------------------------------AAATCGGTTCCTTTTGAAACTTTAAATATTTCAAAAGAGTTGGAACCAAAAACAAACTCACCAACTTCTAAACATTCATTTTTAGTT------------------------------------------------------------------------------------------------------TATCAAACTATTGAAGCTGACAAAAATATCCAACAACGT---------------------------------------------------------------------------------------------------------------------------------------------------------------------------TATCAAGAAAAAACTATAGAA------------------------TTAGCACAACGTTATAACGATCAAAGTGTTGAAGCAATTACAAATTTTTTTGGTGATGTGGTTTCATTAGTAACCTTATTTTATTTATTG---TATGTTCTTGAAATTCAAATTAATATAACTCAATCTTTTTTATTAGAAGTCTTTTTTGGTTTAGATGATAGTAAAAAATCTTTGTTGATTCTTTTAGTTACAGATTTATTAGTAGGGTATCACTCTTCAAACTTATGGGAACTATTTTTTGAGTTGGTCTTTAACCATTATGGTTTACCAGAAAGTCAAACTGGTATTTTTTTATTGGTAGCAACCTTACCTGTTTTATTAGACGTTTTATTCAAATATTTAATTTTCCGTCATTTAAATCGTTCATCACCAGCTACAGTTGCTACTTATCATGCTATTATTGAATAA
            Elakatothrix_viridis  ---------------------------------------------------------------------------------------------------------------------------------------------------------------------------------------------------------------------------------------------------------------------------------------------------------------------------------------------------------------------------------------------------------------------------------------------------------------------------------------------------------------------------------------------------------------------------------------------------------------------------------------------ATGAATTCTTTTAAAGAAATCACTGAAAAATCAAAA---------------------------------------------------------------------------------------------------------------------------------------------------------------------------------------------------------------------------------------------------------------------------------------------------------------------------------------------------------------------------------------------------------------------------------------------------------------------------------------------------------------------------------------------------------------------------------------------------------------------------------------------------------------------------------------------------------------------------------------------------------------------------------------------------------------------------AAAAAATCCCTTGTTTCTATAACTTATGAAGAAATAGGACTTTTTCCAAGATCATTTAATCGTGTTTTTGATCGATTTTTAAAACAATTATTTTCA---GATGTCGAAAAT---------------TTAGTTGTTCAAGAATATCGATTTTATAGATATCTTTTTTTAACTACCATTAGATGTTTATTAACTCTTATTTTTGTTCCAATTTTTGTTAATTTTTTAGCAAAAAATTATTTAGTAGAGCCTTTAACAAAATATTATTGGAATACAAAACAGTCAGAACTTTTTTTAAATTCTTATCAACAAGAACAAGCTTTTTCAAAGCTACAAGAATTTGAAGAAAGAATCTATTTTGAATCTTTAATTGACTCAAATTGTTCTCAGAATCAAAATTCA------------------------------------------------------------------------------------------------------------------------------------------------------------------------------------------------------------------------------------------------------------------------------------------------------------------------------------------------------------------------------------------------------------------------------------------------------------------------------------------------------------------------------------------------------------------------------------------------------------------------------------------------------------------------------------------------------------------------------------------------------GAGCCTGGTGTAACTTCGTTAACAATG------------------------------------------------------------------------------------------------------------------------------TCCTCTCAG---------------------AGCACAGAAACGCCA------------------------------------------------------------------------------------------------------------------------------------------------------------------------------------------------------------------------------------------------TTAAATAACGAG---------------------------------AAAACAAATTCTTGTCATTCT------------------------------------------------------------------------------------------------------------------------------------------------------------------------------------------------------------------------------------------------------------------------------------------------------------------------------------------------------------------------------------------------------------------------------------------------------------------------------------------------------------------------------------------CGTTATTTGAAACAAAAA---------------------------------------------------------------------------------------------------------------------------------------------------------------------------TTACAAGATCAAACTTTAGAA------------------------TTAGCTATACGTTATAATAATGAAAGTATTGAAGGAATTACTAATTTTTTTTCAGATTTAATTAGTTTTTCTACTTTATGTTTCTTACTT---TTTACTTTGGAAATTCAAATTAACATTACTAAATCTTTTTTGTTTGAACTTTTTTTTGGTTTAGAAGATAGTAAAAAATCACTTTTAATACTATTCATTACCGATTTATTAGTAGGATATCATTCACCAAATCTTTGGGAAACATTTTTTTCATCAATATTTTCACATTATGGACTTCCCGAAAGTGAAACAAGTATTTTTTTATTAGTAGCTACCCTTCCTGTTTTATTAGATGTTCTATTTAAATATCTTATATTTAGACATTTAAATAGAACATCACCTGCTACTGTCGCAACTTACCACGCTCTTATTGAGTAG
           Floydiella_terrestris  ------------------------------------------------------------------------------------------------------------------------------------------------------------------------------------------------------------------------------------------------------------------------------------------------------------------------------------------------------------------------------------------------------------------------------------------------------------------------------------------------------------------------------------------------------------------------------------------------------------------------------------------------------------------------------------------------------------------------------------------------------------------------------------------------------------------------------------------------------------------------------------------------------------------------------------------------------------------------------------------------------------------------------------------------------------------------------------------------------------------------------------------------------------------------------------------------------------------------------------------------------------------------------------------------------------------------------------------------------------------------------------------------------------------------------------------------------------------------------------------------------------------------------ATGGAATTAGAAAGAATTGGTTTTATTCCTCGCTCAATTTTAAGAATGCTAGATAGATTTTATAATCAACTCTCAGTT---GGCACAGCTGAG---------------CCTTTAGTTAAAGAGTTTCGTTTTTCAAAATATTTATTATTAACTAGTGTCAAATCGTTGCTTATTTTGTTTTTTCTTCCACTTTTAGCCAATTTTGCGACAAAAACTTATATTTTTCGTCCTTTAATCGAAGATTTTTGGGACCGAAAACAATCTGAAATTTTCTTAAATTTTAATCTTCAAGAAAGAGCCTTTTATGAAATGTCTAGATTTGAAGAAAAAATTTACTTCGAATCTCTTGTTAAA---------------------------------------------------------------------------------------------------------------------------------------------------------------------------------------------------------------------------------------------------------------------------------------------------------------------------------------------------------CCAAACGAGCCTTTTGTCAATTTAAGAGGTACTTCT---------------TCAGCAATGGCAGACGATTCTATTGAAAATGAAAAA------------------------------------------------------------------------------------------------------------------------------------------------------------AAACAAAGCAGTTCTCTATTGGTCAAAGAAAACGAAGCTCAAAGCATTGAGTCGAAA---------------AAAGAAGAACATTTTAGT---GTTTCTTTTGTTCAAAACCCGAGCGGA------------------------------------------------------------------------------------------------------------------------------------------------------------------------------------------------------------------------------------------------------------------------------------------------------------------------------------------------------------------------------------------------------------------------------------------------------------------------------------------------------------------------------------------------------------------------------------------------------------------------------------------------------------------------------------------------------------------------------------GCTTGGGCGAATAGCCCT---CTTTCTTCTTTTGAAGGG------------------------------------------------------------------------------------------------------------------------------------------------------------GCAAATCAAAAAAAA---------ATTGAT------------------------------------------------------------------------------------------------------------------------------------TCTTTATCAATTATGGAGCATCGT---------------------------------------------------------------------------------------------------------------------------------------------------------------------------TTACAAGAAAAAACAATAGAG------------------------TTAGCTGAACACTATAATCATGAAAGTAGAGAAGCTATTACGAATCTTTTAGCTGATTTCATGGGATTAGGAACTTTGTGTTTTTTACTT---CTAAATATGAAAATGTCAATTACGAATACAACTGCCTTTTTATTTGAATCGTTTTTTAGTTTAAAAGATAGTCGTAAATCTTTCTTAATGTTATTATTCACTGATTTACTCGTTGGTTTCCACTCACCACGTGGTTGGGAAGTTTTGTTTTCAGGCTTGTTTGAACATTTTGGTTTACCTGAAAATGAAAATATTATCTTATTATTAGTCGGAACTTTCCCTGTTTTATTGGACGCACTTTTCAAATATTGGATTTTCAGACACCTAAACCGTCATTCTCCTGCAACTGTTGCTACTTATCAGTCTATGGTTGAATAA
         Follicularia_botryoides  ---------------------------------------------------------------------------------------------------------------------------------------------------------------------------------------------------------------------------------------------------------------------------------------------------------------------------------------------------------------------------------------------------------------------------------------------------------------------------------------------------------------------------------------------------------------------------TTGTCTAAAAATCGTCAACAAAATTCCTTTTTTGGATGGTATAATGGATTTTTATCACAATTTGGATTAAACAATTCTTTAAAGAATGTGCCAAATTCGGTAAATCCCAGTTTTCAACAAAAA------------------------------------------------GAATTTTCAGATCAAAAATTA---------------------------------------------------------------------------------------------------------------------------------------------------------------------------------------------------------------------------------------------------------------------------------------------------------------------------------------------TCTGTGAATTCCAATTGGGCTCAAAGTACAGGGCAGCAAAAAATT------------------------------------------------------------------------------------------------------------------------------------------------------------------------------------------------------------------------------------------------------------------------------CGACAAGAACCAACACGTATGGGCAGTAACGCTATTGCACAAGTCACTGAAACTTCAAAGCAACAAGTAATTTCTATTACTTATGAAGAAATCGGCTTATTTCCCAGATCTTTTAATCGTGTATTTGATCGTTTTTTTAAGCAGCTTTTCTTT---GATGTTGAAAAT---------------TTAGTCATTCAAGAATATCGATTTTATCGATATCTTTTTTTAACAACTGTCAAATGTCTGTTCATTCTAATTTCTGTGCCTCTTTTGGTCAATTTTTGTAGCAAAAATTACTTGATTCGACCGATTACAGAATATTATTGGAATTCTCAACAACATGAAATCTTTTTAAATTCATATATGCAAAAACGAGCTTTTAATGAGCTTAAAGACTTTGAGGAAAAAATTTATTTTGAATCTTTATTGCTACCTTCTCAT------------------------------------------------------------------------------------------------------------------------------------------------------------------------------------------------------------------------------------------------------------------------------------------------------------------------------------------------------TCGTCTTCTACTTTTTCTAATTTTTCTTCTTTACCTAACACAGATCAAACCACTTTACAAAATAAAAAAACTCAGTTTTCAGACACAACAGAGTCCAGTGTACCT---------------------------------------------------------------------------------------------------------TTAGTACACATTCAAAATCCACAAAAAAGTGATTTTGCTTCCCAAACA------------------------------------------------------------------------------------GAAACTACTTTACTGGCATCCTCTTTACATCAACCAAAAATTGAGCCAAAA---------------------------------------------------------------------------------------------------------------------------------------------------------------------ATTGAGATTGAGAAGGGTAAAAGGGTCACTTTTAATAATTTAACTGTG------------------------------------------------------------------------------------------------------------------------------------------------------------------------------------------------------------------------------------------------------------------------------------------------------------------------------------------------------------------------------------------------------------------------------------------------GGTTCCATTGAGGAATCAATTCAATTTGTTTCGAAAAAACAAACTGATTCAGAAAATCATAAAGACGTA---------------------------------------------------------------------------------------------------------------------------------------------------AACCATTTGCCAAAACTTGACGTAAAGTTATTTCAA------------------------------------------------------------------------------------------------------------------------------AACCAATTAAACATTTATATCCAAAAAGGT---------------------------------------------------------------------------------------------------------------------------------------------------------------------------TTACAAAGAAAAACATTAGAA------------------------TTAGCAACACATTATAACGAAGAAAGTGTTGAAGCAATTACAAATTTCTTTGCTGATCTTTTGAGTTTTGCAACTTTATGTGTGTTAATT---TCTTATCTTGAAATTCAAATTAATATTACAAAATCTTTTTTACTAGAGGTTTTCTTTGGACTGGATGACAGTAAAAAGTCTTTGCTTATTTTATTTGTGACTGACTTTTTAGTTGGATACCACTCAGCAAACATTTGGGAATTGTTTTTTTCGTCGTTTTTTGATCACTATGGATTACCTGAAAATGAAACAACAATTTTCCTTTTAGTAGGAACCCTTCCCGTTTTATTAGATGTTTTATTCAAATACTTGATTTTCCGTCATCTAAACCGAGCATCACCAGCAACTGTTGCAACTTATCATGCAATGATTGAGTAA
         Golenkinia_longispicula  ---------------------------------------------------------------------------------------------------------------------------------------------------------------------------------------------------------------------------------------------------------------------------------------------------------------------------------------------------------------------------------------------------------------------------------------------------------------------------------------------------------------------------------------------------------------------------------------------------------------------------------------------------------------------------------------------------------------------------------------------------------------------------------------------------------------------------------------------------------------------------------------------------------------------------------------------------------------------------------------------------------------------------------------------------------------------------------------------------------------------------------------------------------------------------------------------------------------------------------------------------------------------------------------------------------------------------------------------------------------------------------------------------------------------------------------------------------------------------------------------------------------------NTGGTCTCTATTACATATGAAGAAATTGGATTATTTCCAAGATCCTTTAATAGAGTTTTTGATCGATTTTTCAAACAAGTTTTTTCT---GATGTTGAAAAT---------------TTAGTTGTTCAAGAGTATCGTTTTTATCGATATCTTTTTTTAACTACAGTAAAATGTTTATTTATTTTAATTTTTGTTCCATTTATTGTAAATTTTGTGGCAAAAACATACTTAATAAAACCTTTAACAGAGTATTATTGGAATGCTAGACAACCAGAAATTTTTTTAAATGCGTATCAACAAAAACGAGCATTTTCTGAACTCAAAGATTTTGAAGAAAAAATTTATTTTGAATCTCTAATTATGCCTTGTAAAAATTCAATACAAACACCA---------------------------------------------------------------------------------------------------------------------------------------------------------------------------------------------------------------------------------------------------------------------------------------------------------------------------------AATAACTCGCTTCGCTCGTCCTTTGACAGCGCAGATTTTGGCTCTGATGGCAATAAGTCAAATATTTTACCGATTTATTATTCCGAAAAAACACAGCCGATAGAACCCATGCAAATACTTAAAGATGGAAGT------------------------------------------------------------------------------AATCGACATATTTTTTCCACATCAACAATTAAAGAATATGACATGGCTTTGACTTATAATATTAAAAGGTCAGAGAGACTTTCTCTTCAATCTGAAGAAATAAGAACAAGCTCTCTAGAAAATAACATGTCAGACACAACTTTTGAAAAGATTAATTATGCTCCTAGGTTAACTACTACGTGGCATGCA---------------------------------------------------------------------------------------------------------------------------------------------------------TCTACGAATGTTGAAGCCCCCGCTTATTTTTCA---------------------------------------------------------------------------------------------------------------------------------------------------------------------------------------------------------------------------------------------------------------------------------------------------------------------------------------------------------------------------------------------------------------------------------------AAAAATGATACAAATCGAATATTAACTATTAATGTTCAAAATAATAAAATAACACCAAAAGTAAGCCCTACAGCGTTAGAACTTAAAAGTTCTAAAGAAGAT---------------------------------------------------------------------------------------------------------------------------------------------ATTTTATCTGACGAAGATCGAAAAATAGAAAACCAAACATGT---------------------------------------------------------------------------------------------------------------------------------TCCCGAGTAGAATCAATCCAACGGCGATTG---------------------------------------------------------------------------------------------------------------------------------------------------------------------------CAACATAAAACTTTAGAA------------------------TTAGCTGTTCGTTACAATGATCAAAGTATTGAAGCAATTACAAATTTTTTTGCTGATTCGATTAGTTTTATTACGCTTTGTTTTCTTTTC---TTTAGTTTAGAAATTCAAATAAATATTACTAAATCCTTTTTGTTGGAAGTTTTCTTCGGTCTTGATGATAGCAAAAAATCTCTCCTTATTCTTTTATCAACTGATTTGTTAGTAGGTTATCACTCTTCAAATCTTTGGGAATTATTTTTCCAGTTCATTTTTTATCATTATGGATTACCCGAAAGTGAAACTTCAATATTTTTGTTAGTTGCGACTCTTCCGGTTTTATTAGATGTTTTATTTAAATATTTAATTTTCCGTCATTTAAATAGAGCGTCACCTGCTACAGTGGCAACTTACCAAGCAATGATTGAATAA
                Gonium_pectorale  ---------------------------------------------------------------------------------------------------------------------------------------------------------------------------------------------------------------------------------------------------------------------------------------------------------------------------------------------------------------------------------------------------------------------------------------------------------------------------------------------------------------------------------------------------------------------------------------------ATGATCAAAATTGATTTTGATTTTTTACATCCAATTAAC---------------AAGAATTCTTTAACACAAATTAGTCAGAAGACAAAT---------------------------------------------------------------------------------------------------------------------------------------------------------------------------------------------------------------------------------------------------------------------------------------------------------------------------------------------------------------------------------------------------------------------------------TATCTTAGAGGGTTAAGCCGTTATTTAATTCCATTTGTC---------------------------------------------------------------------------------------------------------------------------------------------------------------------------------------------------------------------------------------------------------------------------------------------------------------AGTAAACGTGATAGTAGTTACTATACTGATAAAGATAAAGTTGTTTCAATTACATATGAAGAAATAGGGTTATTTCCTCGCTCATTTAGCCGTGTTTTAGATCGTTTTTTAAAACAACTGTTTTCT---GATGTTGATAAT---------------CTTGTTATTCAAGAATACCGTTTTTATCGTTATTTATTTTTGACCACAATTAAAACAATCTTTATTTTATTTTTTGTTCCTTTTTTAGTTAATTTTGCAGCAAAAAATTATGTTGTAAAACCTATAACTGAATATTTTTGGAATACAAGTCATCCAGAAATTTTTTTAAATTCATACGAGCAAAAACGTGCTTTTGCAGAATTAGAAAAATTTGAAGAAAAAATTTATTTTGAAACTTTAGTAGAAGCGCATAGTCAACCTTTTCAAGTAAGTAAACTTAGCACTAAG------------------------------------------------------------------------------------------------------------------------------------------------------------------------------------------------------------------------------------------------------------------------------------------------------------TTGGGTTTAATTGAAAAAAACAATTTGCCACAAATAAATTTTTTACCTCCTGAAGAAGGGTACGCAGAAAAAAGCAATGAAAACATGCTTCCTCAAACAAACGTAAGCAACAATTCATTAATGCCTGCACCCTTGACT------------------------------------------------------------------------------AACTATAGTCTAAAGACTATTCACAATACATCGAGTTTCTCGCAACAAAACGACAGCGGATTATCCAGCACAAAATTGGGTTTTGTGGAAAAAACCAGTCATGACGGAAAATTTATATTTGCACTCCCAATGCAAAATTTGGATATAAATATTATGCAAGATGCTCTATTAAAGGATAGAGTAAAAAAT---------------------------------------------------------------------------------------------------------------------------------------------------------AAAAAAGACTTTTTACAATACTCTAGCGATTCAATCCAAAGGATTGATGCTATCCCCTTTCGGGGATCGCTATTGCTCGATCCTGTTTGC---------------------------------------------------------------------------------------------------------------------------------------------------------------------------------------------------------------------------------------------------------------ATCCCCGAAGGGGATGCCGTGACAAGTATATTCCATGGCCCAAAGGGCCTTATATATCCGTTTATGGGATTGGATAATTTAGATAATGCTTCGACTAATAACCATCTACTCAACTTAGCTACAATTACTGATTATCGCACTTTTTCTAATAATTCTGAAATTGATACCAATTACTATTTTGGTGACAAGTATATTCCAAGGAAAGACATAAAAAATATAAATTTAAATTCTCTTATCATTTTACCAGAGGAAAGAAAAAATATATCTGAAAGGGATTTTCAAAAGCTAACCTATTTG---------------------------------------------------------GATAAACAAATTCCAATAGAATATAAATCTAATATTATTCGT---------------------------------------------------------------------------------------------------------------------------------AAACATAAAGAT---ATTTCAAAAATTTAT---------------------------------------------------------------------------------------------------------------------------------------------------------------------------CAAGAAAAAACAATAGAA------------------------TTAGCTACTTATTATAATAATCATAGTATTGAAGCAATAACCAATTTTTTTGCTGATCTTTTAAGTTTATGTACACTTTTATATTTACTA---ATTACACTTGAAATTCAAATAAATATTACAAAATCGTTTTTATTAGAAGTTTTTTTTGGTTTAGATGATAGCAAGAAATCTTTATTAATTTTATTAATTACTGACTTATTAGTAGGTTACCATTCTTCAAATTTATGGGAATTATTTTTTGAATTTATATTTAATCATTATGGAATTCCAGAAAGTCAAACTGGTATTTTTTTATTGGTTGCTACTCTTCCAGTTTTATTAGATGTTTTATTTAAATATTTAATTTTCCGTCATTTAAATCGTTCATCTCCTGCTACTGTAGCTACTTATCAAGCCATTATAGAATAA
         Haematococcus_lacustris  ---------------------------------------------------------------------------------------------------------------------------------------------------------------------------------------------------------------------------------------------------------------------------------------------------------------------------------------------------------------------------------------------------------------------------------------------------------------------------------------------------------------------------------------------------------------------------------------------------------------------------------------------ATGTCTAAACAAAAAACATCCAATAATGGTTTTTCCTCT------------------------------------------------------------------------------------------------------------------------------------------------------------------------------------------------------------------------------------------------------------------------------------------------------------------------------------------------------------------------------------------------------------------------------------------------------------------------------------------------------------------------------------------------------------------------------------------------------------------------------------------------------------------------------------------------------------------------------------------------------------------------------------------------------------------------AAACAGGAAGTTGTATCGATTACTTATGAAGAAATTGGGTTATTTCCACGATCGTTTAGTCGTGTTTTAGATAGGTTTTTAAAACAAGTGTTTGCT---GATGTTGAAAAT---------------TTAGTGATACAAGAATATAGATTTTATAGATATCTTTTTTTAACTACATTAAAATGTATACTCATTTTATTAATAGTACCCTTTTTTGTTAATTTTTTAGCAAAAACTTATGTAGTTAGACCTTTAACTGACTATTTTTGGAATTCTAAACAAACAGAAATTTTTTTAAATTCATATCAACAAAAACGTGCTTTTTCAGAATTAAAAGATTTTGAAGAAAAGTTATATTTTGAAATTTTAATTTATCCTAAGACAGCTTTTAATACA---------------------------------------------------------------------------------------------------------------------------------------------------------------------------------------------------------------------------------------------------------------------------------------------------------------GAACAGCACTCTACAAAACCAATGTTAAAAGAAGAATCTTATTCGACGTCCAATACACAACGTGAAGCCTATAAAGAAAAAGGGGGCGGGCCT---------------------------------------------------------------------------------------------------------------------------------------------------GCTTCCCAGAGAAATTTCCCTACTCTAAATACGGTTCATATAAATAATCTTATTTATAATAGGTCGGGGTCTCTAGGGCCGCCCGTTTTTCCTCTAGGACCGGGGGCTCGTACGCCCGGTTTTCCGAGTTCCCCGGGGTCTCTCGGGCCCCCCGTGTTTCCTCTAGGGCCGGTCTCTCTAGGGCCGCCCTTTTTTCCTCTTGCGGGGGCTCGTACGCCC---------------------------------------------------------------------------------------------------------------------GTTTTTCCTCTTGTGCCGGGGTCCCTAGAGACCCCGGCACAAGAGGAAAAACGGGCGTACGAG------------------------------------------------------------------------------------------------------------------------------------------CCCCCGCAAGAGGAAAAAAGG---------------------------------------------GCGGCCCTAGAGAGACCGGCCCTAGAGGAAACACGGGGCAAATGGGCAAGAACGGGCAAAGAGGAAAAAAGGGCGGCATACACGGAAAGAAAGGGCAGAGAGGAAAACCGGGTGGCTTTGACACCAAAA---------------------------------------------------------------ACCTCAGCGAAACAACCGTTATTTAAGGGCACAAAGCGGGACGGAGACAGCGAAACGGCCCCTTTAAATAGTATAGGTGCAGGAGAGGAGAAAATGAACGTTTTAATAAAAAAATTAATACCT---------------------------------------------------------------------AATATAACAACAGAAAAAACAAAT---------TTAACTACGTTTGCTGATGAAAAAACGGAAACATTAATAAATACTTATACTTATAAATCTTCTTTATTTGTA------------------------------------------------------------------------------------------------------TATCAAACTATAGAAGCGGATAAAAATATACAACAACGT---------------------------------------------------------------------------------------------------------------------------------------------------------------------------TATCAAGAAAAAACAATTGAA------------------------TTAGCACAACGTTATAATGATCAAAGCATTGAAGCTATTACAAACTTCTTTGCAGATTTAATAAGCTTACTTACGTTATTTTATTTATTA---TATGCTTTTGAAATTCAACTAAATATAACAAAATCTTTTTTATTAGAAGTTTTTTTTGGTTTAGATGATAGTAAAAAATCTTTACTAATTTTATTAGTAACGGATTTATTAGTAGGTTATCACTCTTCCAATTTATGGGAACTTTTTTTTTCTTTTTTATTTAATCATTATGGATTACCTGAAAGTCAAACAGGTATTTTTTTATTAGTAGCTACATTACCTGTTTTATTAGATGTTTTATTTAAATATTTAATTTTCCGTCATTTAAATCGTTCATCACCTGCTACGGTTGCTACATATCACGCAATGATTGAATAA
              Hafniomonas_laevis  ---------------------------------------------------------------------------------------------------------------------------------------------------------------------------------------------------------------------------------------------------------------------------------------------------------------------------------------------------------------------------------------------------------------------------------------------------------------------------------------------------------------------------------------------------------------------------------ATGAATCAACCAAAATTTTCAGTATTGATTTCCCAGTTTCAAACTGGTCTAGAAAATATCAAAAAGAATTTAACGGGTTCTTCGCCACTAGATAATTTAGACCCACAAAAGGGGAAAAAACGA---------------------------------------------------------------------------------------------------------------------------------------------------------------------------------------------------------------------------------------------------------------------------------------------------------------------------------------------------------------------------------------------------------------AGTAACGCTCGAAATTCAACTCGAGATGGCCAACGTGGAACA---------------------------------------------------------------------------------------------------------------------------------------------------------------------------------------------------------------------------------------------------------------------------------------------------TCCCGTTATATTGAAAAATTAATGGAACAACAACGTGATGGTAAACTTGTAAAAATTACGTATGAAGAAATTGGTTTATTCCCACGTTCTTTTAATCGTGTTTTTGATCGTTTATTAAAACAAATTTTATCAGAAGATATTGCAGAG---------------TTGGCTTTACAAGAATATCGTTTATATCGTTATTTATTTTTAACAACAATTAAATGTTTAGTATCTATTATTGTTATTCCATTAGTTATTAATTTTGCTGCTAAAAATTGGGTCGTTGGCCCATTAACAGAATACTTCTGGAATGGTACTCATCAGGAAATTTTTTTAAATATGGATCAACAAAAACGTGCTTTTTCAGATTTACAAAATCTAGAAGATGAAATTTATTTTGAAACATTAACTTTAGAA---------------------------------------------------------------------------------------------------------------------------------------------------------------------------------------------------------------------------------------------------------------------------------------------------------------------------------------------------AAAGAAGAAGCTTCTAAATATACAGGTGTTCCACCAATTGCTCCTCTCGTAAACTCAGGTACT---------------------------------------------------------------------------------------------------------------------------------------------------------------CACGTAGTGACGAACCCGCCTCTCCTAAACAGTGGAGAACTTCGTCCTCAAGGT------------------------------------------------------------------------------------------------------------------------------------------------------------------------------------------------------------------------------------------------------------------------------------------------------------------------------------------------------------------------------------------------------------------------------------------------------------------------------------------------------------------------------------------------------------------------------------------------------------------------------------------------------------------------------------------------------------------------------------------------------------------------------------------------------------AACACTTCGAAAGTAGTTAGTAATGAAACAGAAGTCGTAGGTACTTATAATGATTTTTTAGTTACT---------------------------------------------------------------------------------------------------------------------------------------------------------------------------------------------------------------------------------------------------------------------------------------------------------------TTTAAAGAAGAATTAACA------AAACGA---------------------------------------------------------------------------------------------------------------------------------------------------------------------------ACAATTGAAAAAACAAAACAT------------------------ATTTATATTGAATATAATGAAGAAAGTGTTCATATGGTAACAAATTTAATTTCCGATTTATTAAGTTTATTAACATTACTATATTTATTA---TTAGTTTTAGATTTGGAATTAACCGTTACTAAATCCTTTTTATTTGAAATGTTTTTTGGTTTAGATGATAGTCGCAAATCTTTAATTATTTTATTAGTAACGGATTTATTAGTTGGTTATCACTCCTCTAATTTATGGGAAGTATTCTTTGCTTTCTTATTCGAACATTATGGCTTTAATGAAAACCATACTGCTGTGTATTTATTAGTTGCTACATTACCAGTATTACTAGATGTATTATTTAAATATTTGATTTTCCGTCATTTAAATCGTACTTCTCCTGCAACAGTTGCAACGTATCAAGCACTTATTGAATAA
            Hariotina_reticulata  ------------------------------------------------------------------------------------------------------------------------------------------------------------------------------------------------------------------------------------------------------------------------------------------------------------------------------------------------------------------------------------------------------------------------------------------------------------------------------------------------------------------------------------------------------------------------------------------------------------------------------------------------ATGTCAAATTTCAATATGTCAGAATATTCAATTGAAAATGCA------------------------------------------------------------AAATATCGAAAAAATTTGTTTCCTTCT------------------------------------------------------------------------------------------------------------------------------------------------------------------------------------------------------------------------------------------------------------------------------------------------------------------------------------------TTGAACAAAGCAAAAAAATCGTCAATTCCAAAA------------------------------------------------------------------------------------------------------------------------------------------------------------------------------------------------------------------------------------------------------------------------------------------------------------CAAAATTCACGATTTATT---------GAAAATTCAAAACAACAAGTTGTTTCTATTACATATGAAGAAATTGGTCTTTTTCCAAGATCTTTGAATCGTGTTTTTGACAGATTTTTTAAACAATTATTTTTT---GATGTTGAAAAT---------------TTAGTAATTCAAGAATATCGATTTTATCGATATCTTTTTTTAACAACGGTGAAATGTTTATTTATTTTAATTTTTGTTCCATTTGGTATTAATTTTCTTGCAAAAAATTATTTGATTCGACCTGTTACTCAATATTATTGGAATACTCACAATCATGAAATTTTTTTAAATTCTTATCAACAAAAACGAGCATTTAGTGAATTTCAAAATTTCGAAGAAAAAATTTATTTTGAATCTTTACTTCTTTCA------------------------------------------------------------------------------------------------------------------------------------------------------------------------------------------------------------------------------------------------------------------------------------------------------------------------------------------------------------GAAAATCAATTCTTTGAAAATTCCGATGTTTCGAATTTACAACGGGATCAAGTTCATTCAAAAATTTCACTTGATAGTGCAAAGGTAGTTTATCCGTCGACAAATTTTGTACCTCAAATTTCAAATACA------------------------------------------------------------------------------AATGTGAATTTGACAAAATCTCCAAAAATCACTTCGTATGAAAATAGTGTATTTATTCAA---------------AATGTTGAAAATACGAATGTTCCGCAATCAACATATTCAGATACTGCAATAACATATTCTCCTCCAGAATTATTTGGGACCTCTAAATCTTAC---CAAATAAATCAATCA------------------------------------------------------------------------------------------------------------------------------------------------------------AAACTTCAAAATTTCACAACGTTTTCAGATTTAAATTTCTCAAATTCTTTGCAACCTTTTGAAAAAAAT------------------------------------------------------------------------------------------------------------------------------------------------------------------------------------------------------------------------------------------------------------------------------------------------------------------------------------------------------------------------------------------------------------------------------------GTCTTGCTTTCAAATTCACAAACACAATATGTAACACAACAACCAAATATCTCAAAAACAACATTTTCA---------------------------------------------------------------------------------------------------------------------------------------------------CAAGAAAAAAATGATTTAAACAACATAGATTTTTCC------------------------------------------------------------------------------------------------------------------------------ATTTTATTTCGAAATTCTCTTCAAAAACGT---------------------------------------------------------------------------------------------------------------------------------------------------------------------------TTTCAAATAAAAATTCTTGAA------------------------TTAGCAAAGCATTACAATGAAGAAAGTATTGAAGCAGTGAGCAATTTTTTTGCAGATGTTTTAAGTTTTGGAAGTTTATGTTTTTTACTT---TTCCGATTAGAAATTCAAATTAATATTACAAAATCTTTTTTACTTGAAGTATTTTTTGGTCTTGATGATAGTAAAAAATCTTTACTTATTTTATTTGTAACAGATCTTTTAGTTGGTTATCATTCTCCAAATATTTGGGAACTTTTTTTTCAAACTATATTTGATCATTATGGTTTACCTGAGAGTCAAACCACAATTTTTCTTTTAGTAGCTACACTTCCAGTTTTACTAGATGTATTGTTTAAATATTTAATTTTCCGCCATTTAAACAGAGCTTCTCCAGCAACTGTTGCGACTTATCACGCTATGATTGAATAA
                   Jenufa_minuta  ---------------------------------------------------------------------------------------------------------------------------------------------------------------------------------------------------------------------------------------------------------------------------------------------------------------------------------------------------------------------------------------------------------------------------------------------------------------------------------------------------------------------------------------------------------------------------------------------------------------------------------------------------------------------------------------------------------------------------------------------------------------------------------------------------------------------------------------------------------------------------------------------------------------------------------------------------------------------------------------------------------------------------------------------------------------------------------------------------------------------------ATGAAACCAAATGAT------------------------------------------------------------------------------------------------------------------------------------------------------------------------------------------------------------------------------------------------------------------------------------------------------------------------------------------------------------GTAACAAAACAACAAGTTGTTTCTATCACTTATGAGGATATAGGTTTATTTCCACGGTCTTTTAATAGAGTATTTGATAGATTTTTTAAACAAATTTTTGCT---GATGTTGAAAAT---------------CTAGTTATTCAAGAATATAGATTCTATAGATATCTTTTTTTAACAACCATAAAATGCTTGTTTTTATTAGTATGTATTCCTTTTTTAGTTAATTTTTTAGCAAAAACTTATTTAGTTAAACCCATAACAGAATATTTTTGAAATAAAAAACAACCAGAACTTTTTTTAAATGCATATCAACAAAAACTTGCTTTTTCTGAGTTAGAAAATTATGAAGAAAAAATTTATTTTGAATCATTAATAGCCCCTCCAGTGTTTAGTGGAACCCATACT------------------------------------------------------------------------------------------------------------------------------------------------------------------------------------------------------------------------------------------------------------------------------------------------------------------------------------------------------------------------------------------------TCCACAAAATTCAGTGGATTACATTCGCCAATTATTAATGAAACCCTTAACAGAAAAGATTCATATCTG------------------------------------------------------------------------------TTGAGTGAAGCTACCGAACCTCCATTATTTAATGAAGTCTACAATTTTAAAAATCCTGATATTGTGTCTCATGTTCCATTATCGATAAACAACGAAAAAACATCCAATTTTACCCCACCAAAAGGTGGCGTAAAGAGTGATAGTGTTGATGCAAAATTATCTTCTCATATAGATAACAATTCTTTAAAA---------------------------------------------------------------------------------------------------------------------------------------------------------TCTAAACAACTCGAGTCTATAAACTCCATTAAC------------------------------------------------------------------------------------------------------------------------------------------------------------------------------------------------------------------------------------------------------------------------------------------------------------------------------------------------------------------------------------------------------------------------------------------------------------------------------------------------------------------AGTTGCATGCTAACGATAGATTCAGAA---------------------------------------------------------------------------------------------------------------------------------------------------CAGTCAAATATGACTGAAAAATCTCTTAATCCTGTA---------------------------------------------------------------------------------------------------------------------------------GATTCGGCTACGCGAATTGAAAAATGTATG---------------------------------------------------------------------------------------------------------------------------------------------------------------------------CAATCAAAAGTAATGGAA------------------------TTAGCTTTGCGTTATAATAATCACAGTATAGAAGCTATTACAAACTGTTTTGCTGATTTTCTTAGTATTATTACATTATGTTTTTTAGTA---ATGCGATTAGAAATTCAACTAAATATTACAAAATCTTTTTTGTTAGAAGTTTTTTTTGGATTGGATGATAGTAAAAAATCTCTTTTCATTCTTTTTATTACTGACTTATTAGTAGGTTATCATTCTCCAAATATATGAGAGTTTTTTTTCCAATTTATTTTTTACCATTATGGATTAGCAGAAAGTCAAACAAGTATTTTTTTATTAGTTGCAACGTTACCTGTATTATTAGATGTATTATTTAAATACATTATTTTTCGACATTTAAATAGAGCATCTCCTGCAACAGTAGCTACGTATCATGCTATGATTGAATAA
                Jenufa_perforata  ------------------------------------------------------------------------------------------------------------------------------------------------------------------------------------------------------------------------------------------------------------------------------------------------------------------------------------------------------------------------------------------------------------------------------------------------------------------------------------------------------------------------------------------------------------------------------------------------------------------------------------------------------------------------------------------------------------------------------------------------------------------------------------------------------------------------------------------------------------------------------------------------------------------------------------------------------------------------------------------------------------------------------------------------------------------------------------------------------------------------------------------------------------------------------------------------------------------------------------------------------------------------------------------------------------------------------------------------------------------------------------------------------------------------------------------------------------------------------------ATGAAACCTGCTGATTTAATAAAACAACAACAAGTTGTTTCTATAACTTATGAAGAAATAGGATTATTTCCTAGATCTTTTAACAGAGTATTTGATAGATTTTTTAAACAAGTTTTTTCG---GATGTAGAAAAT---------------TTAGTTATTCAAGAGTATAGATTTTACAAATTTCTTTTTTTAACAACTTTAAAATGTTTGTTTCTTTTAATTTTTATTCCATTTTTAGTAAACTTTATAGCAAAAACATATTTAGTTAAACCGTTAGCAGAATACTTTTGGAATACAAAACAAACAGAGATTTTTTTAAATTCTTATCAACAAAAATTAGCTTTTTCTGAATTACAAGATTTTGAAGAAAAAATTTATTTTGAATCTTTGATTTTT------------------------------------------------------------------------------------------------------------------------------------------------------------------------------------------------------------------------------------------------------------------------------------------------------------------------------------------------------------TCAAATAATAGGCAGGGTCAATTTAAT------------------GATCAAAAAAAAGTTGAGCCTTTTAAAAATTATTTTTCAACTGATATTAATAATGAAGAA------AAAAATCTGAAAGAAACT------------------------------------------------------------------------------------AAAATTATTATTCCTAAAAAAAAAGTTTCAGAATATTCAAAATTTCTTGATAAAAATCAAAAT---------------TTGGTTCAATCTGAACAACTAGATTTTACAGATAATAATAAAAAGAAAAAAGATTCT------------CTAAATTTTGAG------------------------------------------------------------------------------------------------------------------------------------------------------------------------------------------AATTTAGAGGAA---------------------------------------------------------------------------------------------------------------------------------------------------------------------------------------------------------------------------------------------------------------------------------------------------------------------------------------------------------------------------------------------------------------------------------------------------------------------------------------------TCTAAAGTTATTTTTCCTTCATCTCGTTTTCCATTTTTTCCTTTGAACAAGGAAAAAGAGGAC---------------------------------------------------------------------------------------------------------------------------------------------ACAGCAAAAATAGAAAAAAATAAAAAAGAATTTAGTTCTTTG---------------------------------------------------------------------------------------------------------------------------------GAATCAGTAAACTCTATACAAAAACGTTTG---------------------------------------------------------------------------------------------------------------------------------------------------------------------------CAAGAAAAAGTTATGGAA------------------------TTAGCATTACGGTCTAATGATCATAGTATAGAAGCTATTACTAATTTTTTTGCAGATTCAATGAGTTTAATAACACTTTGTTTTTTATTT---TTTAAATTAGAAATTCAATTAAATATTACAAAATCTTTTTTGTTAGAAGTGTTTTTTGGATTGGATGATAGTAAAAAATCTCTTTTTATTCTTTTTGTTACCGATTTATTAGTTGGATATCATTCTCCGAATATATGGGAATTCTTTTTTCAATTTCTTTTTTATCATTATGGATTGCCTGAAAGTCAAACAAGTATTTTTTTATTAGTAGCTACTTTACCCGTGTTATTAGATGTTTTGTTCAAATATATTATTTTTCGTCATTTAAATAGAGCATCTCCAGCTACAGTTGCTACTTATCATGCAATGATTGAATAA
            Kirchneriella_aperta  ---------------------------------------------------------------------------------------------------------------------------------------------------------------------------------------------------------------------------------------------------------------------------------------------------------------------------------------------------------------------------------------------------------------------------------------------------------------------------------------------------------------------------------------------------------------ATGTTACCAAATAATGATAGAAATCAAACGTCTTTATTTTTTAAAAAATTTAAAGATAAAATTTATCAATTTTTAAACGGGGGTATTTCGGCGAAAGATTCTTTAAAATGGAAAAATTCTAATACTCTAAAAAAAAAA---------GAAGACTTTCATTCTTCCGAAGAAATTAGAAACCAACAATCAGTGAGTAGTTCAAAA---------------------------------------------------------------------------------------------------------------------------------------------------------------------------------------------------------------------------------------------------------------------------------------------------------------------------------TTCTCTGATTTAGACACTCTTTCAAATTTCAAGAAATTTGAATCAAATCAATCTCCGCAA------------------------------------------------------------------------------------------------------------------------------------------------------------------------------------------------------------------------------------TATAGTTCAAAAAAAACTTTTTCCAATATTCCAACGTTCAGTCGACCTCCTCTTAAAAGTTCAAACAACAAAATTCAACGTATAAATGACAACTCTAAACAACAAGTTGTTTCTATTACTTATGAAGAAATTGGTTTATTTCCACGTTCATTTAATCGTGTATTTGATCGTTTTTTTAAACAATTATTTTTT---GATGTTGAAAAT---------------TTAGTTATTCAAGAATATCGTTTTTATCGATATTTATTTTTAACAACCATCAAATGTGTATTTATTTTGATATTTGTTCCATTAACCATTAATTTTATTGCAAAGAATTATTTCGTTCGCCCTATTACAGAATATTATTGGAATACTCATCAACCTGAAATATTTCTTAATTCGTATCAGCAAAAACGTGCTTTTACAGAACTTCAAGATTTTGAAGAAAAAATTTACTTTGAATCATTAATTTTGTCAAGTTCAGCGCATTCGAATAAT---------------------------------------------------------------------------------------------------------------------------------------------------------------------------------------------------------------------------------------------------------------------------------------------------------------------------------------TATTCGGCTTATAATTCAAATTCCTCGGTTTTAAACTTCTCAGAA------------------------------------------------------------------------------------------------------------------------------------------------------------------------TCTTCGAGTGAAAAAAAAGAAAATTCTGAATTACTCATGAATATTCGAAAAAGTCAA---------------------------------------------------------------AATTTAGATTTAATCAACTTTGAACATTCTTCTTTATTACCAAATCAAGTAGATGCTTCG------------------------------------------------------------------------------------------------------------------------------------------------------------CTCTCGAATTTTACAAATCAATCCAAT------------------------------------------------------------------------------------------------------------------------------------------------------------------------------------------------------------------------------------------------------------------------------------------------------------------------------------------------------------------------------------------------------------------------------------------------------------------------------------------------TTGAAAAAGTTGGAAGATTCTCAAGATAATTTGCAATCGCTAGTTCATTTT---------------------------------------------------------------------------------------------------------------------------------------------------TCTTCTTTAAAATTGCAAAATTCCTATACGACTGAA---------------------------------------------------------------------------------------------------------------------------------CTTTTTTCAGAATCTGTACAAAATCGT---------------------------------------------------------------------------------------------------------------------------------------------------------------------------TTACATGAGAAAATTTTGGAA------------------------TTAGCTCTACATTATAATGAGGAAAGTATTGAAGCAATTACTAATTTTTTTGCGGACCTTATGAGTTTTTCGAGTTTGTGTTATCTATTT---TTTGCTTTAGAAATTCAAATAAATATTACTAAATCTTTTTTACTTGAAGTATTTTTTGGATTAGACGATAGTAAAAAATCTTTATTTATTTTGTTTTTAACGGATTTATTAGTAGGTTATCATTCTCCAAACATTTGGGAATTATTTTTTTCTTCGTTGTTTGATCATTATGGATTACCTGAAAGTCAAACCACAATTTTCTTATTAGTAGCTACTTTACCTGTTTTGTTAGATGTTTTGTTTAAATATTTAATTTTCCGTCATCTAAATCGTGCATCACCTGCTACTGTTGCTACTTATCATGCAATGATTGAGTAG
        Koshicola_spirodelophila  ------------------------------------------------------------------------------------------------------------------------------------------------------------------------------------------------------------------------------------------------------------------------------------------------------------------------------------------------------------------------------------------------------------------------------------------------------------------------------------------------------------------------------------------------------------------------------------------------------------------------------------------------------------------------------------------------------------------------------------------------------------------------------------------------------------------------------------------------------------------------------------------------------------------------------------------------------------------------------------------------------------------------------------------------------------------------------------------------------------------------------------------------------------------------------------------------------------------------------------------------------------------------------------------------------------------------------------------------------------------------------------------------------------------------------------------------------------------------------------------------------------------------------ATGGAATTAGAAAGAATAGGATTTATTCCTCGATCAATTCTTCGCATGTTAGATAGATTTTATCATCAGTTATCTGTA---GGAACTGCTGAG---------------CCATTAGTAAAACAATTTAGATTTTCAAAATATTTATTATTAACTAGTGTTAAATCTTTACTTATTTTAATTTTTGTTCCACTTTTTACAAATTTTTTGACAAAAACCTATATTTTTCGCCCTTTAATTGAATATTATTGGGATGGTAAACAATCCGAAATATTTTTAAATGTAGAACTTCAAGAGAGAGCTTTTTATGAAATTCATAATTTTGAAGAAAAAATGTATTTTGAATCTTTAGTCAAACATAAT---------------------------------------------------------------------------------------------------------------------------------------------------------------------------------------------------------------------------------------------------------------------------------------------------------------------------------------------------AACAAAAATTCTTTTTTTGGAGAAAACCCGAATTCT---------------TTTGATTCTCCGCTAAGCGGAGGAAAACAAGAAAGTGTTTGGGGA---------------------------------------------------------------------------------------------------------------------------------TCTCTACCCCCAACTAATTCATTTTCACAACGCGAGGTTTTAAAAGAGAGTGAGGCCCCGATTCCACTTTCTGTT---------------CCGCTTCTTAACATTTCAAACGAGCCATTAATTTCAGATCAAAACAATAAAATTTTAGAATCA---------------------------------------------------------------------------------------------------------------------------------------------------------------------------------------------------------------------------------------------------------------------------------------------------------------------------------------------------------------------------------------------------------------------------------------------------------------------------------------------------------------------------------------------------------------------------------------------------------------------------------------------------------------------------------------------------------AAAGATAGCGGGGCTATTGCCCTGCTGCCTAACGCTATCTCTCACAAAGGGGAT------------------------------------------------------------------------------------------------------------------------------------------------------GAATTACCAGTCGAAAATTTTATGCAAATACCT------------------------------------------------------------------------------------------------------------------------------------TTGATAAAAGAAGTACAACATCGT---------------------------------------------------------------------------------------------------------------------------------------------------------------------------TTACAAGAAAAAACACTAGAA------------------------TTAGCAGAACATTATAATCATGAAAGCCAAGAAGCGATTACAAACTTATTAGCAGATTTTATGGGTTTAATAACTTTATGTTTTTTACTT---ATAAATATGAAAATGTCTATAATGAATACAACCGCTTTTTTATTTGAATCATTTTTTAGTTTAAAAGATAGTAAAAAATCGTTTATAATGCTTTTATTTACTGATTTATTAGTTGGTTTTCACTCTCCAAGAGGGTGGGAAGTGATATTCCACTCTTTATTCGAGCATTTTGGATTACCAGAGAATCATAATATTATTTTATTATTAGTTGGGACTTTTCCGGTTTTATTAGATGCACTATTTAAATATTGGATTTTTAGACACTTAAATCGTCACTCTCCAGCAACTGTTGCAACATATCAATCAATGGTTGAATAA
             Lobochlamys_culleus  ------------------------------------------------------------------------------------------------------------------------------------------------------------------------------------------------------------------------------------------------------------------------------------------------------------------------------------------------------------------------------------------------------------------------------------------------------------------------------------------------------------------------------------------------------------------------------------------------------ATGACTTTTATACCAGAAAACGACTCTCCTGAAAAAAAAGAAAAGCTTTATAACAACGAAGCAGGAAATCAGTTAGAAAGACTAGAAAATAATCCTCTAAAG------------------------------------------------AATTACTTTAAGCGGGATCAAGAAACAAATGAGAAAAAAAATAAAAGTATAATCGAG---------------------------------------------------------------------------------------------------------------------------------------------------------------------------------------------------------------------------------------------------------------------------------------GTTCCAGGTTGGATAATTAAACAAAAGAAAAATAAAGTTAAAAATGGCAACTCCTCGTTTGCATCCCGAAGGGAAGTAATTAACCCGCGCGTAAAATCGAGT---------------------------------------------------------------------------------------------------------------------------------------------------------------------------------------------------------GAAGCGATATTACCTTCGGGGGGGCTGAGAAATAATTACGCCCGCGATCAGGGGGTGCCCAATTCCAGGCAAGCAGGAGGACCAGAAAGATTTGTTTCAATAACATATGAAGAGATTGGATTATTTCCAAGATCTTTTAATCGCGTTTTTGATCGTTTTTTAAAACAAATTTTTGCC---GATGTAGAAAAT---------------TTAGTCCTTCAAGAATATCGTTTCTATCGATATTTATTTTTAACAACAATTAAAACAATCTTTATCTTATTTTTTGTCCCCTTATTTGTCAATTTCTTTGCAAAAACTTATATTGTTCGTCCTGTAACCGAATATTTTTGGAATACAAAACAACCAGAGATTTTTTTAAATTCTTATCAGCAAAAAAGAGCTTTTTCAGAATTACAAGAATTTGAAGAACAACTTTTTTTTGAATCTTTAATTTCTCCTGTAGCAGATGGAGTAATATTGCCTCCAGCCTCAATGGCAGGC---------------------------------------------------------------------------------------------------------------------------------------------------------------------------------------------------------------------------------------------------------------------------------------CCTAATAACAAAACTAATTTATCTTCTATGCCTTCCCTTCGGGATGCGAACCTGGCATATAAAAAGAGCGAACTATCC------------------------------------------------------------------------------------------------------------------------------------------------------------------GTCGCACACTCTAAACCACTAAATCAAAAAGCAGTCCCTGAAGTACTTGAAAACTCTGAA---------------------------------------------------------------------ATTCTAAACCGCAGACTTATTTTACGTGAAAACCCTGTGCTTCAAGTT---------------------------------------------------------------------------------------------------------------------------------------------------------------------------------------------------------------------------------------------------------------------------------------------------------------------------------------------------------------------------------------------------------------------------------------------------------------------------------------------------------------------------------------------------------------------------------------------------------------------------------------------------------------------TTTCCCATTGAAAATAAAAACCCTTCGCTGGACAGGCTCGGGGACATAAGTCCATTTATTTGGGAAACAAATGCT---------------------------------------------------------------------------------------------------------------------------------------------TTAACGGAAGTGCCTCAAACATCAAGCCAAAACCCTTCGGGCAGAAGCCAAATAAATAGAAGTAGAAGTATCCCAGAAGAGTTGCCTTTGGAGGCCCCAGGGTCTGAGGGCCTCGAAGCCTCAGGTCCTAGACAAAATTTAATTTATAAAAAGAACGAAGTGTATAACAATAAAGTTGGCTTTGTAGAAAATACT---------------------------------------------------------------------------------------------------------------------------------------------------------------------------TTACAGCAAAAAACCTTAGAA------------------------TTAGCTATTCGTTATAATAACTATAGTATTGAAGCAATTACAAATTTTTTTGCTGATTTGTTAAGTTTTATGACTTTATTATATTTATTA---ATTTCATTAGAGATTCAAATAAATATTACAAAATCTTTCTTATTGGAAGTGTTTTTTGGTTTAGACGATAGTAAAAAATCATTATTAATTTTATTAGTAACTGATTTATTAGTTGGATATCATTCTCCTAACATTTGGGAATTATTTTTTGAATTTATTTTCAATCATTATGGGATTCCAGAAAGTCAAACAGTTATTTTTTTATTAGTAGCTACATTACCGGTTTTATTAGATGTTTTATTTAAATATTTAATTTTTCGTCATTTAAATCGTTCATCACCTACTACAGTTGCAACATATCATGCAATGATCGAATAA
              Lobochlamys_segnis  ------------------------------ATGTTAAAAATTACAATTACAACTTGTTTGAAGAGTGTTATTTTTTTTATCAATGAACTTATTAGAATTCTATTTTCAGTTGATTCTCTTCGAAGTAGCTACTTTTTTCAGAAAACTGGAAAACAAAATAAATTTTATAGTGATTTTTGTTATGAATTTATCTATTCCGGAATTTTCAACTTCTTAATTCTTTATTTCATTGCTTTTGCCTTTGGATTGCTTACGAAAAAAATTAATTTTTTTGCTCTTATACTTGTGACACAGCATGATGAGTTTTGTCATACGAAAAAAAAAAGCAAAAGTCAGAACAAAGTTCTAAATTATTTAAAGATCAGTATTAATTTTTTCTTGCTTAAATTGAACATGAATAGTTTATTTTCAAAACAGTACAAAAAGTTGATTCTAAATTCGAGAAAACTATGGCAAACCAAAATAGACCATCAAAATAAAAAACAACGATTTCACTTGTTTAGGTTTCCTAATTTTAACAATAGTCAATTTCACTTATCTGTTTTAAATTTAGCTTTTCCTGGCTATTGTACTGAAAGTTCAACTGATTATTTAAATCAAACTTTTGCCTTCCCTCAGGGAAGCAGGCCTCACCTTCACCCTCACCCTAAAGGGCTGCGTACGCTGGGGCTGTGGCTTTCCCGAAGGGAAGAAGTGCAACCGGGGCAGCTTGTAGCACTCACTATAAAGGTGAGTGCTACCGGCAGGGGCGAGGAGATAATCAACCCTGCTAAAGTGGAGGAAAGCAAA---------------------------------------------------------------------------------------------------------------------------------------------------------------------------------------------------------------------------------------------------------------------------------------AATCAAAATTCTATTATGAAGAATAATTTTTTTTTTGGTTTTGGAAATAAAACTAATAACGACTCTCGACAATTTTCAGAAAATTCTTCTCTTAATGTCAAT---------------------------------------------------------------------------------------------------------------------------------------------------------------------------------------------------------TCTCCAATAAAAAAAAAAGCTTTCGTAACTTCATTAGAAACATCAGTTAATGGAACTCTAAAAACTCAATCAAAAGAGGCCAATGATAAATTTGTTTCTATAACTTACGAAGAAATTGGATTATTTCCACGATCGTTTAATAGAGTTTTTGATCGTTTTTTTAAACAAATTTTTTCT---GATGTTGAAAAC---------------TTGGTTCTTCAAGAATACCGTTTTTATCGATATTTATTTTTAACTACAATTAAAACTATTTTTATTTTATTTTTTGTTCCTTTAATTATAAATTTATTTACCAAAAATTATATAGTTAGACCTTTGACAGAATATTTTTGGAATACAAAACAACCTGAAATATTTTTAAATTCCTATCAACAAAAAAGAGCATTTTCTGAATTTCAAGAATTTGAAGAGCAACTTTTTTTTGAGTCATTAATTTCACTGGCGGGAGAG---------------------------------------------------------------------------------------------------------------------------------------------------------------------------------------------------------------------------------------------------------------------------------------------------------------------------------CAACCAGCTATGGGAGTAGAGCGGGTGAAAGATAATTCTACACTTCTCTCAGGAACTCAGACTCGT---------------------------------------------------------------------------------------------------------------------------------------------------------------------ATTTTTAATGAGAAAACTGATAATAGTTTTTCTTCTAGTTCTCTTTTTAATTTTGATTTT---------------------------------------------------------------------GAAAAGTCTGTTGCTACGAGTCCAAGCTTAAACAGGGCAAATGAAAGT---------------------------------------------------------------------------------------------------------------------------------------------------------------------------------------------------------------------------------------------------------------------------------------------------------------------------------------------------------------------------------------------------------------------------------------------------------------------------------------------------------------------------------------------------------------------------------------------------------------------------------------------------------------------CCTGACGTTCCCAGGTCTCAATTCAAATCCACTAGTCTGAACGATCAGATTCAAGAGCCAAGTGAATGGGAGTTT---------------------------------------------------------------------------------------------------------------------------------------------GGTATAAGTAACTCAGTTATTAATGGTGTAGAAAAACCATTAGCCCTACCAATTGCTAAAACTGACTTAATTTTACTTAATTCCGACGGCCGAGCAGTCGGCGGTGGCACTTTACCTACTACTGCCATTTCTTCGGAAAGCAGAGCAATAGCCAATGACACTGCCGATACTATTTTACTACAAACTCAAAATAAA---------------------------------------------------------------------------------------------------------------------------------------------------------------------------TTGCAACAAAAAACTTTAGAA------------------------TTGGCTCTTCGTTATAATAATTATAGCATTGAAGCTATTACAAATTTTTTTGCAGATTTGTTTAGTTTTTTCACTTTATTATATTTATTT---GTTTCTCTTGAAATTCAAATAAATATAACAAAATCTTTTTTATTAGAAGTTTTTTTTGGTTTAGATGATAGTAAAAAATCTTTATTAATTTTATTAGTAACAGATTTATTAGTAGGTTATCATTCTCCAAATATTTGGGAACTGTTTTTTGAATTCATTTTTAATCATTATGGAATTCCTGAAAGTCAAACAGTTATTTTTTTATTGGTTGCTACTTTACCTGTTTTATTGGATGTTTTATTCAAATATTTGATTTTTCGACATTTAAATCGTTCATCACCAACAACAGTAGCTACCTATCATGCAATGATTGAATAA
             Microglena_monadina  ---------------------------------------------------------------------------------------------------------------------------------------------------------------------------------------------------------------------------------------------------------------------------------------------------------------------------------------------------------------------------------------------------------------------------------------------------------------------------------------------------------------------------------------------------------------------------------------------------------------------------------------------ATGAATAATGTAAATCCTTCTAAAAACAAGTTAAAAAAT------------------------------------------------------------------------------------------------------------------------------------------------------------------------------------------------------------------------------------------------------------------------------------------------------------------------------------------------------------------------------------------------------------------------------------------------------------------------------------------------------------------------------------------------------------------------------------------------------------------------------------------------------------------------------------------------------------------------------------------------------------------------------------------------------------AAAATTTCTTCCAAACAAGAAGTGGTATCAGTTATATATGAAGAAATTGGGTTATTTCCTAGATCCTTTAGTAGGGTAACCGATAGATTTTTACAACAAATATTTTCA---GACGTTGAAAAT---------------TTAATTATTCATGAATATCGATTCTATAGATATTTATTTTTTACAACATTTAAAACACTTCTAATACTATTTTTTGTACCAATTTTAGTGAATTCTTTTGCAAAAGATTATTTAGTTCGTCCTTTAACTGAATATCTTTGGAATTCAAAACAAACAGAAATTTTTTTAAATAAATATCAACAAAAAAAAGCTTTTTTGGAATTAAACGATTTTGAAAAAAAACTTTATTTTGAATCTTTAATTTTATCTAAAGATAAT---GAGTCAATTATAAATCAAGTAAATAATTCT---------------------------------------------------------------------------------------------------------------------------------------------------------------------------------------------------------------------------------------------------------------------------------------AAAACTAATGAAAATAGTGAATCTCTTAATATTAAAAAAGAA------AGTAATAATGATCTAATTTTGGACAATGAATTAATTAAT---------------------------------------------------------------------------------------------------------------------------------------------------------TTAAATTTTTATGCTATAAAAAAAGATCATAATATACAGAGTGAAATCTTTAATTATTCTATTTTTTCTAAAAGTAAT------------------------------------TTAATTAAAAATGTTAATGAAAAA---------------------------------TCAGTATATTTGAATTTTTTAGAAAATCAAAATTCAAACCAGGAAAGT------------------------------------------------------------------------------------------------------------------------AATTATTTACAAAAAAAAAAATTTTTAAAA------------------------------------------------------------------------------------------------------------------------------------------------------------------------------------------------------------------------------------------------------------AAAATAGAAATTAGACCACCCAAATTAAATCAA---------------------------AATAAGAATACAAAAATTTTAAATATTAAAAAAAAGATTTTGACTTCG---------------------------------------------------------------------------------------------------------------ACCGTTTCAGATATAAATAAAAAATTTATACCT---AAGTTTGTACAGGAAAGTTTTTCTTTTGAACCATTAATAAAT---------------------------------------------------------------------------------------------ATTCCATTACCTAATGGGAAAATTTATATTAGATTAATTGATAAAACT---------------------------------------------------------------------------------------------------------------------------------------------TTAATTGAAAAAAATAAACCTACTGTGTTAAAA---------------------------------------------------------------------------------------------------------------------------------------------------------------------------TTACATGAAAAAACTATTGAA------------------------TTGGCTATTAGATACAATAAATTAAGTATTGAAGCACTTACTAATATTTTTTCAGATTTAATTAGTTTTCTAACACTTTGTTATTTACTT---TTTTCTTTAGAGATTCAAGTTAATATTACAAAATCTTTTTTATTAGAACTTTTTTTTGGTTTTGAAGATAGTAAAAAATCTTTATTAATTCTTTTAGTAACTGATTTATTAGTAGGTTATCACTCTTCTAATATATGGGAATCGTTTTTTGAATTTGTATTTGATCATTATGGACTTGCAGAAAGTCAAACTGGCGTTTATCTATTAGTAGCAACTTTACCAGTATTACTTGATGTATTATTTAAATATTTAATTTTCCGACATTTAAATCGTTCATCTCCAGCTACAGTAGCTACTTATCGTGCTATGATTGAATAG
                   Microspora_sp  ---------------------------------------------------------------------------------------------------------------------------------------------------------------------------------------------------------------------------------------------------------------------------------------------------------------------------------------------------------------------------------------------------------------------------------------------------------------------------------------------------------------------------------------------------------------------------------------------------------------------------------------------------------------------------------------------------------------------------------------------------------------------------------------------------------------------------------------------------------------------------------------------------------------------------------------------------------------------------------------------------------------------------------------------------------------------------------------------------------------------------ATGAAAGATATAAAAAACAATAAA------------------------------------------------------------------------------------------------------------------------------------------------------------------------------------------------------------------------------------------------------------------------------------------------------------------------------------------------------------AGACAACCCCTTTCAATCATCTACGAAGAACTGGGTCTTTTTCCTCGATCTTTTAATAGAGTTTTAGATCGATTTTTTAAACAAGTTTTTTCA---GATGTAGAAACT---------------CTTGTATTAATGGAATATCGATTTTATCGTTATTTGTTTTTAAATACACTCCAATGTTTTTTCCTTTTAATATTTGTACCGTTTTTAGTTCATTTTTTTTCAAAAACCTATTTTGTAAAACCAATCATCGAATATTTTTGGAATTCTCAACAAACAGAAATTTTTTTAAATTCTCATCAACAAAAATTAGCTTTTTTAGAGCTTCATGATTTTGAAGAAAAATTGTATTTCGAATCCTTAATTTCAAAACCTACCTCGACTTCACAAAAT------------------------------------------------------------------------------------------------------------------------------------------------------------------------------------------------------------------------------------------------------------------------------------------------------------------------------TTACCCTCTAGTCCTAATATCTATAATCTTTCACAATTATCTCATATAAAAATAGAAAATAAAAAAGCA---------------------------------------------------------------------------------------------------------------------------------------------------------TTGAGAATTGTTTCTTTGAAAGCCTCAAAAACAAAAGAACTTTTGGAAAATCAACTA------------------------------------------------------------------------------------------------------------------------------------------------------------------------------------------------------------------------------------------------------------------------------------------------------------------------------------------------------------------------------------------------------------------------------------------------------------------------------------------------------------------------------------------------------------------------------------------------------------------------------------------------------------------------------------------------------------------------------------------------------------------------------------------------ATCGAAATTCCAAACTCAGTCCGCGTTTTTTTTAAGCCATGGGAAGTTAATTTTTCTATGTTAGACAAC---------------------------------------------------------------------------------------------------------------------------------------------------TCATTAACTACACAATACGATTTGGACCCATTTCAATTAAAATTAGGTGGA------------------------------------------------------------------------------------------------------------AAACAAAAACAGTTCTCAATGATGCAACCCAAATCTACTTTTTTTAATAATTCTTCGTCAAAATCCAATTTTATTGAATTAGCGGAGCAAAACGACTCTTTGATTCGTTTTCGGTTAGATTCGTTAACCAACGAACAAGAGTTT---------------------------ACGAATTTGGAGCATTCCAAAATTCAAAGTGCTCTTCAAAAAAAAACAAATGAA------------------------TTAGCTTTACGCTATAATGCAGAAAGTATTGAAGCTATTACTAATTTTTTTGCTGATTTAATTAGTTTTGGAACACTTTGCTTTTTATTC---TTTCGTTTGTCTATTCAAATAAATATAACCAAATCATTTTTATTAGAAGTTTTTTTTGGTTTAGATGATAGTAAAAAATCATTATTAATTCTTTTTATAACAGATTTATCGGTCGGTTATCATTCACCTAATATTTGGGAATTATTTTTTCAATTCTTCTTTTTTCATTATGGAATTGCCGAAAGTGAAACAACAATTTTCCTATTGGTAGCTACTCTTCCAGTTTTACTTGATGTTTTATTTAAATATTTAATTTTTCGCCATTTAAATCGAGCATCACCTGCTACTGTTGCTACTTATCACGCAATGATTGAGTAA
         Mychonastes_homosphaera  ---------------------------------------------------------------------------------------------------------------------------------------------------------------------------------------------------------------------------------------------------------------------------------------------------------------------------------------------------------------------------------------------------------------------------------------------------------------------------------------------------------------------------------------------------------------------------------------------------------------------------------------------ATGTCGAGT---------ATGCAAAACGAACCTACAGAGTCAAAA---------------------------------------------------------------AGTCCTTTTTCC------------------------------------------------------------------------------------------------------------------------------------------------------------------------------------------------------------------------------------------------------------------------------------------------------------------------------------------------------------------TTTTTACAGAACTTGAGA------------------------------------------------------------------------------------------------------------------------------------------------------------------------------------------------------------------------------------------------------------------------------------------------------------------------------------CGTGCCAATGCTGCCAAACAGCAGGTCGTATCCATTACCTATGAAGAAATTGGGCTTTTCCCACGCTCTTTTAACCGGGTGTTTGACCGTTTCTTTAAACAAATCTTCTTT---GATGTTGATAAT---------------TTAGTCATCCAAGAATATCGTTTCTATCGTTATTTATTCTTAACGACAGTTCGTTGTTTAATGATTTTGTTTTTAGTACCCTTCACAGTCAATTTTATTTCGAAGAATTATTTTATTCGACCCGTGGTTGAGTATTACTGGAATACCAATCAATCTGAGATTTTTATTAACTCTTATCAACAGAAACAAGCCTTCAGTGAGTTACATAGTTTTGAAGAAAAATTATATTTTGAGTCTTTTTTAGGG------------------------------------------------------------------------------------------------------------------------------------------------------------------------------------------------------------------------------------------------------------------------------------------------------------------------------------------------------------------TCTTCAACTTTTAGTGTTGAACCC---------------------------------------------------------------------------------------------------------------------------------------------------------------------------------------------CTTGTTTTAGAACCCTCAATTAACCCTTCAGAAGGTGAA---------------------------------------------------------------------------------------------------------------------------------------------------------------------------------------------------------------------------------------------------------------------------------------------------------------------------------------------------------------------------------------------------------------------------------------------------------------------------------------------------------------------------------------------------------------------------------------------------------------------------------------------------------------------------------------------------------------------------------------------------------------------------------------------------------------------------------------------------------GAAAACTTTCAAGAATCAGAATTTGTG---------------------------------------------------------------------------------------------------------------------------------------------------CAAGAAACTCAA---------------------------------------------------------------------------------------------------------------------------------------------------------------CTTCAACTCATTCAAAAACGT---------------------------------------------------------------------------------------------------------------------------------------------------------------------------TTACAAAAGAAAACGATTGAA------------------------TTAGCGCATCATTATAATGATGAAAGTATTGAGTCTGTTACAAACTTTTTTGCTGATGCTTTAAGTTTCAGTACACTCTTTGTATTGATT---ATGCGCTTGGAAGTGCAAATTAATATCACAAAGTCGTTTTTATTAGAAGTTTTCTTTGGGTTGGATGATAGTAAAAAATCATTATTTATTTTATTTACGACCGATTTATTAGTTGGGTACCACTCACCTAATATTTGGGAATTATTCTTCCAATCTATTTTGGATCACTATGGGTTACCAGAAAATCAAACGACTATTTTCTTATTAGTTGCCACATTGCCCGTATTATTAGATGTCTTATTTAAATATTTAATTTTTAGACATTTAAACCGAGCTTCGCCTGCAACGGTAGCAACATATCATGCGATGATTGAATAA
             Mychonastes_jurisii  ---------------------------------------------------------------------------------------------------------------------------------------------------------------------------------------------------------------------------------------------------------------------------------------------------------------------------------------------------------------------------------------------------------------------------------------------------------------------------------------------------------------------------------------------------------------------------------------------------------------------------------------------ATGTCGAGT---------ATGCAAAATGAACCTACAGAGTCAAAAGGTGGA------------------------------------------------------ACAAATCCTTTTTCA------------------------------------------------------------------------------------------------------------------------------------------------------------------------------------------------------------------------------------------------------------------------------------------------------------------------------------------------------------------TTTTTACAGAATTTGAGA------------------------------------------------------------------------------------------------------------------------------------------------------------------------------------------------------------------------------------------------------------------------------------------------------------------------------------CGCTCTAATGCTGCCAAACAGCAGGTCGTATCTATTACTTACGAAGAAATTGGACTCTTTCCGCGTTCTTTTAACCGGGTGTTTGACCGTTTCTTTAAACAACTCTTCTTT---GATGTCGATAAT---------------TTAGTCATTCAAGAATACCGTTTCTATCGTTATTTATTTTTGACAACGGTGCGTTGTTTAATGATTTTGTTTTTAGTACCATTCGCAGTCAATTTTATTGCGAAAAACTACTTTATTCAGCCTGTGGTTGAGTATTATTGGAACACAAATCAATCTGAAATCTTTATTAATTCTTATCAGCAAAAACAAGCTTTTAGTGAATTACACAATTTTGAAGAGAAATTGTACTTTGAGTCCTTTTTGGGA------------------------------------------------------------------------------------------------------------------------------------------------------------------------------------------------------------------------------------------------------------------------------------------------------------------------------------------------------------------TCTTCTACCTTTAATGTAGAACCT---------------------------------------------------------------------------------------------------------------------------------------------------------------------------------------------GTTGCTTTAGACACCACACTTAACAACCTTGAAGTTGAA---------------------------------------------------------------------------------------------------------------------------------------------------------------------------------------------------------------------------------------------------------------------------------------------------------------------------------------------------------------------------------------------------------------------------------------------------------------------------------------------------------------------------------------------------------------------------------------------------------------------------------------------------------------------------------------------------------------------------------------------------------------------------------------------------------------------------------------------------------GAAAACTTACAAGACCCAGAGATGATT---------------------------------------------------------------------------------------------------------------------------------------------------CAAGCAAACCAA---------------------------------------------------------------------------------------------------------------------------------------------------------------CGTCAATTAATTCAAAAACGA---------------------------------------------------------------------------------------------------------------------------------------------------------------------------CTACAAAAGAAAACTCTTGAG------------------------TTAGCTCACCATTATAATGAGGAAAGTATTGAATCAGTCACAAACTTTTTTGCTGATACATTAAGTTTTAGTACTTTATTCGTGTTAATT---CTGCGTTTAGAAGTTCAAATTAATATCACAAAATCTTTCTTATTAGAAGTTTTCTTTGGGTTGGATGATAGTAAAAAATCGTTGTTTATTTTATTTACGACAGACTTATTAGTAGGGTATCACTCACCGAATATTTGGGAGTTGTTCTTTCAATCCATCTTGGATCATTATGGGTTACCAGAAAACCAAACAACTATTTTCTTATTAGTTGCCACCCTACCTGTATTACTAGATGTCTTATTTAAATACTTAATTTTTAGACACTTAAACCGTGCTTCACCAGCAACGGTAGCAACATATCACGCGATGATTGAATAA
             Neochloris_aquatica  ---------------------------------------------------------------------------------------------------------------------------------------------------------------------------------------------------------------------------------------------------------------------------------------------------------------------------------------------------------------------------------------------------------------------------------------------------------------------------------------------------------------------------------------------------------------------------------------------------------------------------------------------------------------------------------------------------ATG------------------------------------------------AATTCTTCTGGA---------------------------------------------------------------------------------------------------------------------------------------------------------------------------------------------------------------------------------------------------------------------------------------------------------------------------------------------------------TTAAATAATAAGTCAATAAAT---------------------------------------------------------------------------------------------------------------------------------------------------------------------------------------------------------------------------------------------------------------------------------------------------------------------AATACAGGATCG------------------GATCCTTTGAAACAACAAGTTGTTTCAATTACATATGAGGAAATAGGTCTTTTTCCAAGATCTTTTAACAGGGTTTTTGATAGATTTTTTAAACAACTATTCTTT---GATGTTGAAAAT---------------TTAGTTATTCAAGAATATCGTTTTTATAGATATTTGTTTTTGACTACTGTAAAATGTGTCTTTATTTTATTATTTGTACCTCTTACTGTCAATTTTATTGCTAAAAATTATTTTGTTAGACCCATTACTGAATATTATTGGAATACACACCAAACTGAAATTTTTTTAAATTCTTATCAACAAAAACGAGCTTTTAATGAGCTTAAAAATTTTGAAGAAAAAATCTATTTTGAATCTTTAATTTTATCT------------------------------------------------------------------------------------------------------------------------------------------------------------------------------------------------------------------------------------------------------------------------------------------------------------------------------------------------------------AATCCAGATATTTTTCTGAATTCT------------------------------------------------------------------------------------------------------------------------------------------------------------------------------------------------------AAGGATTTAAATTCTTCTGAA---------------------------------------------------------------------------------------------------------------------------------------------------------------------------------------------------------------------------------------------------------------------------------------------------------------------------------------------------------------------------------------------------------------------------------------------------------------------------------------------------------------------------------------------------------------------------------------------------------------------------------------------------------------------------------------------------------------------------------------------------------------------------------------------------------------------------------------------------------------------CAAAAAATAATAAATTTT------------------------------------------------------------------------------------------------------------------------------------------------------------GAAAATATTGATAAA------AATAAAAAGTTTTCT------------------------------------------------------------------------------------------------------------------------------GATATTTTTGCAAAATCTATTCAAAATAGC---------------------------------------------------------------------------------------------------------------------------------------------------------------------------TTACAAACTGAAACTATTGAA------------------------TTGGCAAAACATTATAATGAAGAAAGTATTGAGGCAATTACAAATTTTTTTGCTGATTTAATTAGCTTGAGTACTTTGTTTATTTTGTTA---TTGCGTTTAGAAATTCAATTAAATATTACTAAATCTTTTTTGTTAGAAGTTTTTTTTGGATTAGATGATAGTAAAAAATCTCTATGTCTTTTGTTTGTTACTGATTTATTAGTTGGCTATCATTCGCCTAATATTTGGGAGTTATTTTTTTCTTCCATATTTGATAGATATGGTTTACCTGAAAGTCAAACCACAATTTTTTTATTAGTAGCTACATTGCCAGTTTTATTGGATGTTTTATTTAAATATTTAATTTTTAGGCATCTTAATAGAGCATCACCTGCTACTGTTGCCACATATCATGCTATGATTGAATAA
        Oedocladium_carolinianum  ------------------------------------------------------------------------------------------------------------------------------------------------------------------------------------------------------------------------------------------------------------------------------------------------------------------------------------------------------------------------------------------------------------------------------------------------------------------------------------------------------------------------------------------------------------------------------------------------------------------------------------------------------------------------------------------------------------------------------------------------------------------------------------------------------------------------------------------------------------------------------------------------------------------------------------------------------------------------------------------------------------------------------------------------------------------------------------------------------------------------------------------------------------------------------------------------------------------------------------------------------------------------------------------------------------------------------------------------------------------------------------------------------------------------------------------------------------------------------------------------------------------------------ATGGAATTGGAAAGAATTGGGTTGATTCCTCGATCGATGATTCGGATTATGGATAGGTTTTATCAACAATTATCAGGT---AGCACCGGTGAT---------------CCATTGGTGAAACAATTTCGTTTTTCAAAATATTTATTATTAACTACTCTTAAATCTTTATGGATTTTAATATTAGTTCCACTTTTTATCAATTTTCTAAGTAAAAATTACTTATTTCGACCTTTGACAGAATATTTTTGGAATCAAAAACAAGCAGAAATTTTTCTAAATTTCGAATTACAAGAGCGAGCTTTTGAAGAAATTCGAGATTTTGAAGAAAAAATGTATTTTGAATCTTTAGTTCAACCG------------------------------------------------------------------------------------------------------------------------------------------------------------------------------------------------------------------------------------------------------------------------------------------------------------------------------------------------------------TTAGCTTTGGGCGAAGAGAATCAAAGTAGT------------GAAATTCACAGCATCATGCCGGGATATGCGTCGCTCCCTGAAAATCCT---------------------------------------------------------------------------------------------------------------------------------------------------TTAAAAGTGGAAATGGTGACGAACCTTTATTCCTTTAAAGGTATGGGTTTCAAAGAA------------GATGATGGAGCGAAGCGGAATTTGACGACTTTTCCAAATAGTTCGAATTCTCTTTTAAAGGAAGGC------------------------------------------------------------------------------------------------------------------------------------------------------------------------------------------------------------------------------------------------------------------------------------------------------------------------------------------------------------------------------------------------------------------------------------------------------------------------------------------------------------------------------------------------------------------------------------------------------------------------------------------------------------------------------------------------------------------GGCTACGCCGGGGGAAGAGTCCTTAGCGTTGGACTTGATGGTTTG---------------------------------------------------------------------------------------------------------------------------------------------------ACACAAAAATCATCTCCCCTTTTAAAGGATTTTCGG------------------------------------------------------------------------------------------------------------------------------------ATGGATCATATAGCAGAACAAAAT---------------------------------------------------------------------------------------------------------------------------------------------------------------------------TTAGAACAAAAAATGACTGAA------------------------TTAGCCAAACACTATAATCAACAAAGTATTGAAGCTATTACAAATTTGTTAGCAGATTTAATGGGCTTAGCAACACTCGGTTTTTTATTT---GTTAATATGAAAATGTCGATTGTTAATACGACAGCTTTCCTATTTGAATCCTTCTTTAGTTTAAATGATAGTAAAAAATCGTTTTTAATGCTTTTGTTCACAGATTTACTTGTAGGTTTCCATTCTCCACGTGGATGGGAAGTAATTTTTCAATTCATATTTGCTCATTTTGGCTTACCTGAAAATGAAAATGTTATTTTTTTATTGGTAGGTACTTTTCCAGTATTATTGGATGTATTGTTTAAATATTGGATTTTCCGCCATTTAAATCGACATTCTCCGGCGACTGTTGCTACTTATCAATCTATGGTAGAATAG
        Oedogonium_angustistomum  ------------------------------------------------------------------------------------------------------------------------------------------------------------------------------------------------------------------------------------------------------------------------------------------------------------------------------------------------------------------------------------------------------------------------------------------------------------------------------------------------------------------------------------------------------------------------------------------------------------------------------------------------------------------------------------------------------------------------------------------------------------------------------------------------------------------------------------------------------------------------------------------------------------------------------------------------------------------------------------------------------------------------------------------------------------------------------------------------------------------------------------------------------------------------------------------------------------------------------------------------------------------------------------------------------------------------------------------------------------------------------------------------------------------------------------------------------------------------------------------------------------------------------ATGGAATTGGAAAGAATTGGGTTGATTCCTCGATCGATGATTCGAATTATGGATCGGTTTTATCAACAATTATCAGGT---AGCACCGGTGAT---------------CCATTGGTGAAACAATTTCGTTTTTCAAAATATTTATTATTAACTACTCTCAAATCTTTATGGATTTTAATATTAGTTCCACTTTTTATCAATTTTCTAAGTAAAAATTACTTATTTCGACCTTTGACAGAATATTTTTGGAATCAAAAACAAGCAGAAATTTTTCTAAATTTCGAATTACAAGAGCGAGCTTTTGAAGAAATTCGAGATTTTGAAGAAAAAATGTATTTTGAATCTTTAGTTCAACCC------------------------------------------------------------------------------------------------------------------------------------------------------------------------------------------------------------------------------------------------------------------------------------------------------------------------------------------------------------TTAGCTTTGGGCGAAGAGAATCAAAATAGT------------GAAGTTCACAGCGTCATGCCGGGATATGCGTCGATCCCT------------------------------------------------------------------------------------------------------------------------------------------------------------------------------------------------------------------------------------------------------------------------------------------------------------------------------------------------------------------------------------------------------------------------------------------------------------------------------------------------------------------------------------------------------------------------------------------------------------------------------------------------------------------------------------------------------------------------------------------------------------------------------------------------------------------------------------------------------------------------------------------------------------------------------------------------------------------------------------------------------------------------------------------------------------------------------------------------------------------------------------------------------------------------------------------------------------------------CAAGAGAGCTCT---------------------------------------------------------------------------------------------------------------------------------------------------------------TTAATAGCCGAGCAAAAT---------------------------------------------------------------------------------------------------------------------------------------------------------------------------TTCGAACAAAAAATGACTGAA------------------------TTAGCCAAACACTATAATCAACAAAGTATTGAAGCTATTACAAATTTGTTAGCAGATTTAATGGGCTTAGCAACTCTTGGTTTTTTATTT---GTTAATATGAAAATGTCGATTGTTAATACGACAGCTTTCCTATTTGAATCCTTCTTTAGTTTAAATGATAGTAAAAAATCGTTTTTAATGCTTTTGTTCACAGATTTACTTGTAGGTTTCCACTCTCCACGTGGATGGGAAGTAATTTTTCAATTCATATTTGCTCATTTTGGCTTACCTGAAAATGAAAATGTTATTTTTTTATTGGTAGGTACTTTTCCAGTATTATTGGATGTATTGTTTAAATATTGGATTTTCCGCCATTTAAATCGACATTCTCCAGCGACAGTTGCTACTTATCAATCTATGGTAGAGTAG
            Oedogonium_cardiacum  ------------------------------------------------------------------------------------------------------------------------------------------------------------------------------------------------------------------------------------------------------------------------------------------------------------------------------------------------------------------------------------------------------------------------------------------------------------------------------------------------------------------------------------------------------------------------------------------------------------------------------------------------------------------------------------------------------------------------------------------------------------------------------------------------------------------------------------------------------------------------------------------------------------------------------------------------------------------------------------------------------------------------------------------------------------------------------------------------------------------------------------------------------------------------------------------------------------------------------------------------------------------------------------------------------------------------------------------------------------------------------------------------------------------------------------------------------------------------------------------------------------------------------ATGGAATTGGAAAGAATTGGGTTGATTCCTCGATCGATGATTCGTATTATGGATCGGTTTTATCAACAATTATCAGGT---AGCACCGGTGAT---------------CCATTGGTGAAACAATTTCGTTTTTCAAAATATTTATTATTAACTACTCTCAAATCTTTATGGATTTTAATATTAGTTCCACTTTTTATCAATTTTCTAAGTAAAAATTACTTATTTCGACCGTTGACAGAATATTTTTGGAATCAAAAACAAGCAGAAATTTTTCTAAATTTCGAATTACAAGAGCGAGCTTTTGAAGAAATTCGAGATTTTGAAGAAAAAATGTATTTTGAATCTTTAGTTCAACCA------------------------------------------------------------------------------------------------------------------------------------------------------------------------------------------------------------------------------------------------------------------------------------------------------------------------------------------------------------TTAGCTTTGGGCGAAGAGAATCAAAGTATT------------GAAGTTCACAGCGTCATGCCAGGATATGCGTCACTCCCT------------------------------------------------------------------------------------------------------------------------------------------------------------------------------------------------------------------------------------------------------------------------------------------------------------------------------------------------------------------------------------------------------------------------------------------------------------------------------------------------------------------------------------------------------------------------------------------------------------------------------------------------------------------------------------------------------------------------------------------------------------------------------------------------------------------------------------------------------------------------------------------------------------------------------------------------------------------------------------------------------------------------------------------------------------------------------------------------------------------------------------------------------------------------------------------------------------------------CAAGGGAGCTCT---------------------------------------------------------------------------------------------------------------------------------------------------------------TTAATAGCAGAGCAAAAC---------------------------------------------------------------------------------------------------------------------------------------------------------------------------TTCGAACAAAAAATGACTGAA------------------------TTAGCCAAACACTATAATCAACAAAGTATTGAAGCTATTACAAATTTGTTAGCAGATTTAATGGGCTTAGCAACTCTTGGTTTTTTATTT---GTTAATATGAAAATGTCGATTGTTAATACGACAGCTTTCCTATTTGAATCCTTCTTTAGTTTAAATGATAGTAAAAAATCGTTTTTAATGCTTTTGTTCACAGATTTACTTGTAGGTTTCCATTCTCCACGTGGATGGGAAGTAATTTTTCAATTCATATTTGCTCATTTTGGCTTACCTGAAAATGAAAATGTTATTTTTTTATTGGTAGGTACTTTTCCAGTATTATTGGATGTATTGTTTAAATATTGGATTTTCCGCCATTTAAATCGACATTCTCCGGCGACTGTTGCTACTTATCAATCTATGGTAGAATAG
          Oogamochlamys_gigantea  ---------------------------------------------------------------------------------------------------------------------------------------------------------ATGAATAAATTTAATGGA---------------------TATACA------------------------------------------------------------------------------------------------------------------------------------------------------------------------------------------------------------------------------------------------------------------------------------------------------------------------------------------------------------------------------------------------------TTCTTTAATAAAGGTTTTTCGCAAAGCAACGCCCAAAGGGAAATTATAAAAGCAACACCACAGAAACCG---------------------------------------------------------------------------------------------------------------------------------------------------------------------------------------------------------------------------------------------------------------------------------------------------------------------------------------------------------------------------------------------------------------------------------------------------------TTTTTTGCTTCAGCTAATCGA---------------------------------------------------------------------------------------------------------------------------------------------------------------------------------------------------------------------------------------------------------------------------------------------------------ATTGACAGGAGCTATAAAATGGTGTCTTGTAAGTCTACAAAAAGAGTTGTCTCTATAACATATGAAGAAATGGGTTTATTTCCTAGATCTTTTAACAGAGTATTTGATCGATTTTTAAAACAGCTTTTTTCT---GATGTTGAAAAT---------------TTAGTTCTTCAAGAATATCGTTTTTATCGCCATTTGGCATTAACGACTTTTAAGACTCTTTTTATTTTATTTTTTGCACCGTTTTTAGTAAATGTTTTAGCAAAAAACTATATTGTTCGACCCTTAACAGAATATTTTTGGAATACAAAACAAACCGAAATTTTTTTAAATTCTTATCAACAAAAAAGAGCTTTTACTGAATTACAAGATTTTGAAGAAACGCTTTTTTTTGACTGTTTAATATCACAGCAA---------------------------------------------------------------------------------------------------------------------------------------------------------------------------------------------------------------------------------------------------------------------------------------------------------------------------------------------------------GAACCAATCGAAGTGCATAATACGCTTGCCGAAGGCACAGGGAGTCAACCT------------------------------------------------------------------------------------------------------------------------------------------------------------------TTATTTTCGGATGAAGTAAAAAATAAAGAAATTATAAGT---------------------------------------------------------------------------------------------------------------------------------------------------------------------------------------------------------------------------------------------------------------------------------------------------------------------------------------------------------------------------------------------------------------------------------------------------------------------------------------------------------------------------------------------------------------------------------------------------------------------------------------------------------------------------------------------------------------------------------------------------------------------------------------------------------------------------------CAGATGTCTGATAATTCTTATAAAGATCTCGTTGCTGAA------------------------------------------------------------------------------------------------------------------------------------------------------------------------------GTGATTGAT------GAAAAA---------------------------------------------------------------------------------------------------------------------------------------------------CGTCAAAAAAAA---------------------------------------------------------------------------------------------------------------------------------------------------------------------------CTACAACAAAAAACTTTAGAA------------------------TTAGCTGTATATTATAATAAATCTAGTATAGAATCTATCACAAATTTTTTTGCAGATTTATTTAGTTTTATTACAATACTTTATTTATTA---TTCTCCTTAGAAATTCAAATTAATATAACTAAATCATTTCTTTTAGAAGCTTTTTTTGGTTTAGATGATAGTAAAAAATCTTTATTAATTTTATTAATTACAGATTTATTAGTTGGTTATCATTCCCCAAACATCTGGGAATTTTTTTTTGAATTTATTTTTAATCATTATGGAATTCCTGAAAGTCAAACAGCTATTTTTTTATTAGTCGCAACATTACCTGTTTTATTAGATGTTTTATTTAAATATTTAATTTTTCGACATTTGAATCGATCTTCACCTACTACGGTAGCTGTCTATCATTGCTTAACAGAATAG
          Ourococcus_multisporus  ---------------------------------------------------------------------------------------------------------------------------------------------------------------------------------------------------------------------------------------------------------------------------------------------------------------------------------------------------------------------------------------------------------------------------------------------------------------------------------------------------------------------------------------------------------------ATGTTCTCAAATAAAACTCCTAACCAAAGCTCGCTTTTTTTTACAAGGTTTAAAGAAAAAATTTCTACATTTTTTAATCTTAAATCTTCTGAATATTTAACAACACAAATTTCAAACAGTAATAACCAAGTTAATACTAATGGGGTGGATGAATTTTCAAATTCTGTAAGTTTTAAAACTCCAGCCTCAACTAATAATTCT------------------------------------------------------------------------------------------------------------------------------------------------------------------------------------------------------------------------------------------------------------------------------------------------------------------------------------TTTTCAAATTTAATTTCACAAAATAATTTTAAAAAAAATATGTCGAATAAT---------------------------------------------------------------------------------------------------------------------------------------------------------------------------------------------------------------------------------------------TTTAATCAAACTAAATCTTATACCAAAATTTCAGCTACAAAACCATTGGCCTCAAAAATGTTAGGGAGTCGTTATTCGCGTTTACCGGAAAATACCAAACAACAAGTTGTTTCAATTACTTATGAAGAAATTGGTTTATTTCCACGTTCTTTTAATAGAGTTTTTGACCGTTTTTTCAAGCAATTGTTTTTT---GATGTTGAGAAT---------------TTAGTTATTCAAGAATATCGTTTTTATAGATATTTATTTTTAACAACAGTTAAATGTATGTTTATTTTATTATTCGTTCCTCTGGCTATTAATTTTATAGCAAAAAATTATTTGGTTCGACCAATCACTGAATATTATTGGAATACGCATCAACCTGAAATATTTTTAAATTCTTATCAACAAAAACGTGCGTTTACGGAACTTCAAGATTTTGAAGAAAAAATTTATTTTGAATCTTTAATTTTACCAAATCCTAATCAATCTAATGTT---------------------------------------------------------------------------------------------------------------------------------------------------------------------------------------------------------------------------------------------------------------------------------------------------------------------------------AATGTTTATACAAAAAAACCTATGTTAAATTCTATGGAGAACCCTAAAGAG------------------------------------------------------------------------------------------------------------------------------------------------------------------------GTTTCATCTCTACTCCCTCAGGACTCTCAATTAGAACATTCGTATGAAATTTCA------------------------------------------------------------------AAATTAAATTTAACAAACAGTTTGGAAAATCGTACTATTAAATCTTTAGTAAATAAAACA------------------------------------------------------------------------------------------------------------------------------------------------------------TCGGATAAATTTGTTGTAAATAATGAATCAAATATTTTGGGTTCAGGTTTT---------------------------------------------------------------------------------------------------------------------------------------------------------------------------------------------------------------------------------------------------------------------------------------------------------------------------------------------------------------------------------------------------------------------------------------------------------------ACGAATTACTTAAGTGTTGTGGATGTTCCATCCTATTCAATTCAAACTCCTGTTCAAATT---------------------------------------------------------------------------------------------------------------------------------------------------CCTTCTTTGAAATTACAAAGCCCTTATACTACAGAA---------------------------------------------------------------------------------------------------------------------------------TTATTTTCCGAGTCTGTTCAAAATCGT---------------------------------------------------------------------------------------------------------------------------------------------------------------------------TTACATGAAAAAATTTTAGAA------------------------TTAGCAATTTATTATAATGAAGAAAGTATTGAAGCTATTACAAATTTTTTTGCTGATTTAATTAGTTTTTCTTGTTTATGTTACTTATTC---TTTGTTTTAGAAATTCAAATTAATATTACAAAATCTTTTTTATTAGAAGTTTTTTTTGGATTAGACGATAGTAAAAAGTCTTTATTTATTTTATTTTTGACCGATTTACTAGTTGGTTATCATTCACCAAACATTTGGGAATTATTTTTTTCATCATTATTTGACCATTACGGTTTACCGGAAAGTCAAACAACTATTTTTTTATTAGTAGCTACTTTACCTGTATTATTAGATGTTTTATTTAAATATTTAATTTTCCGTCATTTAAATCGTGCTTCTCCAGCTACAGTTGCTACGTATCATGCTATGATTGAATAA
           Palmellopsis_texensis  ------------------------------------------------------------------------------------------------------------------------------------------------------------------------------------------------------------------------------------------------------------------------------------------------------------------------------------------------------------------------------------------------------------------------------------------------CTGTCAGACCCGTCTAAAAAGGATTACTAT---AAGGTATTCTTTCGTAACCGAAGGGCCGCCGGTCCTGAGGGATGGGGGGGCGGAGGGTTCACCAGAAATAAAAAAATAGGGTTTTGCGGG------------------------------GTTAGGGGGTGGCCTCCTAAATCCCAGTCATCTAAATTACTTAGTTTCTCAAGCAAGGGCTCAAAATATAAGAAA------------GAGCTATTTAAAATAAATGTAAATACAAGAGAT---------------------------------------------------------------------------------------------------------------------------------------------------------------------------------------------------------------------------------------------------------------------------------------------------------------------------------------------------------------------------------------------------------------------------------------------------------------------------------------------------------------------------------------------------------------------------------------------------------------------------------------------------------------------------------------------------------------------------------------------------AGCTCTGAATCGCGAAACGATATAAAAGAAAAAGTTGTCTCGATTACCTATGAAGAAATAGGATTATTTCCAAGGTCGTTTAATAGAGTTTTTGATCGATTCTTAAAACAACTTTTTTCA---GATGTAGAAAAT---------------TTAGTTCTCCAAGAATATAGATTTTATAGATATTTATTTTTAACAACGCTTAAAACAATTTTTCTATTATTTTTCGTTCCGTTTTTAGTAAACTTATTTACAAAAAATTACTTGATTAGGCCATTAACAGAATATTTTTGGAATTCAAAGCAATCTGAAATTTTTTTAAACTCTTATCAACAAAAAAGAGCTTTTGCGGAATTAAAAGAATTTGAAGAAACATTATTTTTTGAATCTTTAATTTCTTCACCAAAAGTCCAAAATCAACAAAGTTACTATGCAGCTCCGCCA---------------------------------------------------------------------------------------------------------------------------------------------------------------------------------------------------------------------------------------------------------------------------------------CATATAAAAAGTGTTTATGTAAACAATTCTGTTACGAGAGATAAAAGCAGTAATAATGTTAATTCTTGGACAAATGAAAACCCGACTTGGTCTCCCCCAAAC------------------------------------------------------------------------------------------------------------------------------------------TCCTCACTCGGCACAAAGGAAAGTTCTTATATTGCTCCTTCTCCTTTAAAATTGCCCTACGACCCACCGGCCCTC------------------------------------------------------------------------------------------------------------TCCTTGGAGCCTTCGGCGGTTGCTTTGCTTGCT------------------------------------------------------------------------------------------------------------------------------CGAGAGCAACCCGGAGGGCGGGTGCGTTGCAGTGCGAAGCAGCAA------------------------------------------------------------------------------------------------------------------------------------------------------------------------------------------------------------------------------------------------CAAAATAGCCCGCCCTCCTTATTTGGGGCTAAAGGCCACCTTGTTGCTACTTCGTACTGCAACGCACCCGGAGGGTCGGAGGGCAAATTGTCCTTCGGGTTGCTC------------------------------------------------------------------------------------------------------------TCGAGCAAGCAAAGCAACGAAGGACCTGGAGGGTTGCAAATCAACGAAGGAAACGGCAATTTAAAAGAGTTGCTTCGC------------------------------------------------------------------------------------------------------------------------TCCTACGGACCAGTAGAGAACCCGCCCTCTCCTACAGACCCGGAAGGCGGGTAC------------------------------------------------------------------------------------------------------TTTGTAGAGGGTTTTTTATTGAAGTATAAAAAAGAAAAG---------------------------------------------------------------------------------------------------------------------------------------------------------------------------TTACAACAAAAAACAATAGAG------------------------TTAGCCATATGGTATAATAAAAACAGTGTTGAAGCTATTACAAATATCGTATCTGATTTTTTAAGTTTTTTAACTTTGATTTATTTATTA---ATTTCTTTAGAAATTCAAATCAATGTAACAAAATCATTTCTTTTAGAAGTTTTTTTTGGCTTAGAAGATAGTAAAAAATCTTTATTAATTTTATTAATTACAGATTTATTAGTTGGTTATCATTCTCCCAATATTTGGGAATTTTTTTTTGAATTTAGTTTTAATCATTATGGAATTCCGGAAAGTCAAACAGTGATTTTTTTATTAGTTGCAACTTTACCTGTTTTATTAGATGTTTTATTTAAATATTTAATTTTTCGTCATTTAAATCGTTCTTCGCCTGCTACCGTTGCGACGTATCATGCAATGATTGAATAA
         Parallela_transversalis  ---------------------------------------------------------------------------------------------------------------------------------------------------------------------------------------------------------------------------------------------------------------------------------------------------------------------------------------------------------------------------------------------------------------------------------------------------------------------------------------------------------------------------------------------------------------------------------------------------ATGCTGACACTCAAAAGAAATAAAACTTTAACTAGAGTTAGAATAGAAAAACTAGCTTCATTTAAGAGAGAAGATTTAGGAAAAGAAACAGGATTAACT------------------------------------------------CAGGCTGAATTTGCATCACAAGCTAAATCT------------------------------------------------------------------------------------------------------------------------------------------------------------------------------------------------------------------------------------------------------------------------------------------------------------------------CGCATGAAAGGTCCTCTAGAACTAGCTAAGCAAGCTAAACTTTTATCTTCTTCGCTTGCT---------------------------------------------------------------------------------------------------------------------------------------------------------------------------------------------------------------------------------------------------------------------------ACAGAAAGTAAGCAAGCAAAAAATAAAACAAACGGACCAAGTCGATTCCTTGAGAATTCAAAGCAACAACTTTCTATTACTTATGAAGAAATTGGGCTTTTTCCACGTTCTTTTAATCGAGTATTTGATCGTTTTTTTAAACAAGTTTTCTCA---GACGTTGAAAAT---------------TTGGTAATTCAAGAATATCGTTTTTATAGATATTTATTTTTAACAACGGTGAAATGTCTTTTCATACTCTTTTTTTTTCCTTTTTTAATTCATTTTTTTTCAAAAAACTACTTAGTTAGGCCTATTACTGAATATTATTGGAACTCTAAACAAAGTGAAATTTTTCTAAATTCTCATCAACAAAAACTTGCTTTTCATGAACTTCAAGAATTTGAGGAAAAATTTTTTTTTGAGTCCTTAATTGCAGATAATTTTTCTAATCAAGAACAAAGTTTAAATTACTCTCCCCAA---------------------------------------------------------------------------------------------------------------------------------------------------------------------------------------------------------------------------------------------------------------------------------------ATTTTAAAAGGTTTGACTTTACCAGCCTTAACTGATGCTACTGAATTGGAAAATCCAAACTCTGAAAAAAAGTTAGCTGAGTCTCTA---------------------------------------------------------------------------------------------------------------------------------------------------------ACTCCCTCTCTTTCTTTTCTTAAAGGAGAAGAAAAAAGA------------------------------------------------------------------------------------------------------------------------------------------------------------------------------------------------------------------------------------------------------------------------------------------------------------------------------------------------------------------------------------------------------------------------------------------------------------------------------------------------------------------------------------------------------------------------------------------------------------------------------------------------------------------------------------------------------------------------------------------------------------------------------------------------------------------AAAGAAGAAAAGCAAGATTTAGTTTGTTTTACTGAATCTACAGAAAAAGAGCAAAAAAATAATTCAAGT---------------------------------------------------------------------------------------------------------------------------------------------------AAACTTTTAAAAGGTTTAGTTCTGGAAACCAATCATTACAAAGCTCCAGACTTGAGA------------------------------------------------------------------------------------------ATGGACGCTTGTAATCTTAAAACTGTCTTGATAGAAGAGAAGAAA------ACTAAATCA---------------------------------------------------------------------------------------------------------------------------ACTATGCAAAGAAATGATATAATAAAACAAAATTTGCAAGAAAAAACAAAGGAA------------------------TTAGCCTTACGTTATAATAATCAAAGCATTGAAGCTATTACAAACTTTTTTGCCGATCTCATTAGCTTAGGAACGCTTGTTTATTTATTT---TTTCGGCTATCCATTCAAATCAACATTACAAAATCCTTCTTATTGGAAGTTTTTTTTGGATTAGATGATAGCAAAAAATCTTTGCTTATTCTCTTTGTCACTGACTTATCAGTAGGATATCATTCACCAAACATATGGGAGCTCTTTTTTCAATTTTTCTTTTTTCACTATGGAATTCCAGAAAGTGAAAGAACTATTTTTTTGCTTGTAGCTACACTTCCCGTACTTTTAGACGTTCTCTTTAAATATCTAATTTTCAGACATTTAAACCGTGCATCACCAGCAACAGTAGCAACCTATCATGCTATGATTGAATAG
               Pediastrum_duplex  ------------------------------------------------------------------------------------------------------------------------------------------------------------------------------------------------------------------------------------------------------------------------------------------------------------------------------------------------------------------------------------------------------------------------------------------------------------------------------------------------------------ATGGATAAAAAAACCAATAATAAATTGAATTTGTTTAATTGGTTATTTAAAGATATTAACCTTTCTTTTTTAACATCTAATAAAATTAATAATAAATTGCATTCTATTGGAATTCTTGATTCCAAAATACATTCACAACCATTCATTCAAAAAAAAAACAAAAATACTAAAATTTATTCAAAAATG------------------------------------------------AATTCTCAATATGATGAAGATCAAAATTCAAATAAAAATGAATTAAATCTTTCAAATCAAGAATTTTTGAAGTCTAAAGAAGAAAAATATAAT---------------------------------------------------------------------------------------------------------------------------------------------------------------------------------------------------------------------------------------------------------------AAAAAATTATTAAATACAAAAAATATAATAAATAAAGATTATTCTTTTGGAATATTGAATAATTCACAATCAAAAATTCCAAAACAACAAAATTCCAAACTATATAGTAATCCAGAATTTTTTAAT---------------------------------------------------------------------------------------------------------------------------------------------------------GAAAATTTAAATGCAGAGAGTTCCTTTAATAAAAAAAAATTGTCTTATAAAGAAAAATTAAATACAAGTTCACCAAAATCACGTTTTATTGAAACATCAAAACAACAAGTTGTATCTATTACTTATGAAGAAATTGGTTTATTTCCAAGATCATTTAACCGTGTTTTTGATCGTTTTTTTAAACAATTATTTTTT---GATGTTGAAAAT---------------TTAGTTATCCAAGAATATCGTTTTTATAGATATTTATTTTTAACTACTGTAAAATGTGTTTTTATTCTTTTATTTGTTCCATTAACAATTAATTTTATAGCTAAAAATTATTTTGTAAGACCAATAACTGAATATTATTGGAATTCACATCAAATGGAAATTTTTTTAAATTCTTATCAACAAAAAAAAGCTTTTACAGAATTAAAAAATTTTGAAGAAAAAATTTATTTTGAATCATTAATTTTTCCAATG---------------------------------------------------------------------------------------------------------------------------------------------------------------------------------------------------------------------------------------------------------------------------------------------------------------------------------------------------------AATTCTTCTATGATTTTAGAATCTTCAATTCCTCCACTTCTTCCTTTTATGCACGGAGTGGCAGAAGAGCCTTCGGAGCTGCAATTTATCTCAACTCCG---------------------------------------------------------------------------------------------------------------CTGAAGCAAAGCAAAGATATCGGTTCCGCTGAAGCCTTTACGTCGGTTCCTTCGGTT---------------------------------------------------------CACTTCGCTTCTTTTGCTTCTTCTTCGACTCTGCCGACAGCGCGAGCGCTACCGAAGGAACCAATGCGAATGGAG---------------------------------------------------------------------------------------------------------------------------------------------------CCTTCGCATCGGCTATGCCGAAGCAAGCGAGGCGAAGAGCCGAAGAAGCGTGTAAAAGGAAGCATAGGAAGAAGT---------------------------------------------------------------------------------------------------------------------------------------------------------------------------------------------------------------------------------------------------------------------------------------------------------------------------------------------------------------------------------------------------------------------GGAGGAGAACATGAAGCAAAAGACAATAAATACTTTAATATAACACAAAATAGTGAAAGTGTATTAAATGTAAATGAACAG---------------------------------------------------------------------------------------------------------------------------------------------------GAAAAAATAAAACAA------AATTCAAAATTTTCT------------------------------------------------------------------------------------------------------------------------------CAAATGTTTACACAATCTATTCAAAAACGT---------------------------------------------------------------------------------------------------------------------------------------------------------------------------CTACAATTACAAACAGTTGAA------------------------TTAGCAAAACATTATAATGAAGAAAGTATTGAAGCTATAACAAATTTTTTTGCAGATTTAATTAGTTTAAGTACTTTATTTGTATTACTT---AAACTTTTAGAAATCCAAATCAATATTACGAAATCTTTTTTATTAGAAGTTTTTTTTGGGCTTGATGATAGTAAAAAATCATTATTAATTTTATTTATAACAGATTTATTGGTAGGTTATCATTCTCCAAATATTTGGGAACTGTTTTTCTCAACAATTTTTGACCATTATGGATTGCCTGAAAGTCAAACAACTATATTTTTGCTTGTAGCTACTTTACCTGTTTTATTAGATGTGTTGTTCAAATATTTAATATTCCGTCATTTAAATCGAGCTTCGCCAGCTACAGTTGCAACTTATCATGCTATGATTGAATAG
           Phacotus_lenticularis  ---------------------------------------------------------------------------------------------------------------------------------------------------------------------------------------------------------------------------------------------------------------------------------------------------------------------------------------------------------------------------------------------------------------------------------------------------------ATGACAAATAAGGATTTCTCTGGAAATACAAGTGAAAAGAATAGCTCTTTAAATGTTCCAAATAGTATGGGAAGTGGGGGCCTACCTACCCCAAAAGATTTAGAGAATACTCAAAATTCTTTAAAAGGATTATCTACAAATCTTTTGAATAGTTGGAATTTTGGTTCTTTAAATAACACTTTCTTTTCTCCAGACTCCAATTCAAAAACAACTAAAAAAGGACCTGATTTTAATTTTAAAAATAGTAAAAAATCTGGAAATTCA---------------------------------------------------------------------------------------------------------------------------------------------------------------------------------------------------------------------------------------------------------------------------------------------------------------------------------------------------------------------------------------------------------------------------------------------------------------------------------------------------------------------------------------------------------------------------------------------------------------------------------------------------------------------------------------------------------------------------------------------------TCATATACTTCTAATAAAACAACAAAAGGTGATGTTGTTTCTGTTACTTATGAAGAAATTGGTTTATGGCCTCGATCGTTTAGTCGAGTGTTGGATCGTTTTTTAAAACAAGTTTTTTCT---GATGTTGAAAAT---------------TTAGTAATTCAAGAATATCGTTTTTATCGTTATTTATTTTTAACAACCGTACGTTGTCTTTCTATTCTATTTATTGTTCCTTTTCTAGTAAATTTTTTTGCAAAAAATTATTTAATTCATCCATTAACTGAATATTTTTGGAATAGCAAACAAACTGAAATTTTTTTAAATTCCTATCAACAAAAACATGCTTTTGCTGAATTAAAAGAATTTGAAGAAAAGTTATATTTTGAATCATTTATTTCATCAAATACAGCAAATAGGCAATATTTTTCTGAAAAAACATCACAA---------------------------------------------------------------------------------------------------------------------------------------------------------------------------------------------------------------------------------------------------------------------------------------GCAACAGTTTCCACGTCTTCTCTTAGTGAAAAAACATCACCTTTTTTATTAGAAAATTTAAATGTAGGTTCATCTGAAAATCAAAATCTTGATGTTTCA------------------------------------------------------------------------------------------------------------------------------------------------------------TTAAAATCAAATAATCAGTTTTTTAGTGAAAAACAAGTAGTAGAGGACACAAGTGAAAAA------------------------------------------------------------------------------------------------------------ATTATTCCAATGGACCAGAGTAGTCTTATTGAT------------------------------------------------------------------------------------------------------------------------------GGAAAACAACCTGTTTCAATTGTTAATGGAGAAGATACTAAAAAA------------------------------------------------------------------------------------------------------------------------------------------------------------------------------------------------------------------------------------------------GAAGGAATGCCGCTTTTTGTTCCGTATCGAACTTCTTTTGTAAGTGGTAGTTCCATTACTACAGATAAT---------------------------------------------------------------------------------------------------------------------------------------------------------------------------------------------------------------------------------------------------------------------------------------------------------------------------------------------------------------------------------------------------------------------------------------------------------------------------------------------------------------------------------------ACATTGTACAAACAAAAA---------------------------------------------------------------------------------------------------------------------------------------------------------------------------TTACAAGAAAAAACAATTGAA------------------------ATTGCAACACGATATAATGAAGAAAGTATTGAAGCAATTACTAATTTCTTTGCTGATTTATTAAGTTTGTTAACATTATTTTATTTACTT---TTCTATTTAGAAATTCAATTAAATATTACAAAATCTTTTTTATTAGAGGTTTTTTTTGGTCTAGATGATAGTAAAAAATCTTTATTTATTTTATTAGTAACAGATCTACTAGTTGGTTATCATTCATCAAATATTTGGGAGTTATTTTTTGAATTTATTTTCCATCATTATGGTTTACCTGAAAGTCAAACTGGTATTTTTTTATTAGTAGCAACACTGCCTGTTTTATTAGATGTTCTATTTAAATATTTAATTTTTAGACATTTAAATCGTTCTTCACCTGCAACTGTAGCAACGTATCATGCTATGATTGAATAA
              Pleodorina_starrii  ------------------------------------------------------------------------------------------------------------------------------------------------------------------------------------------------------------------------------------------------------------------------------------------------------------------------------------------------------------------------------------------------------------------------------------------------------------------------------------------------------------------------------------------------------------------------------------------ATGTTACTAAAAGCACAAGGTGAAAAACAAGATGTTTTGTCA---------------CTAAATGGGTATTTACGAAAAAGTAACACGCGTTACTCTTTGCTT------------------------------------------------------------------------------------------------------------------------------------------------------------------------------------------------------------------------------------------------------------------------------------------------------------------------------------------------------------------------------------------------------------------------TTTTTTAAGCAGAGTACTCGTAATTTAGTAACTAGTGTA---------------------------------------------------------------------------------------------------------------------------------------------------------------------------------------------------------------------------------------------------------------------------------------------------------------AGTAAACGTGACAGTAGTTACTATACCGATAAAGATAAAGTCGTTTCGATTACATATGAAGAAATAGGTTTATTTCCTCGTTCATTTAGCCGTGTTTTAGATCGTTTTTTAAAACAACTTTTTTCA---GATGTGGATAAT---------------TTGGTAATTCAAGAGTATCGTTTTTATCGTTACTTATTTTTAACAACAATTAAAACGATTTTTATCCTATTTTTTGTACCATTCTTAGTAAACTTTGTAGCAAAAAATTATGTTGTAAAACCTATAACGGAATTTTTTTGGAATAAAAGTCATCCGGAAATTTTTTTAAACTCATACCAGCAAAAACGTGCTTTTGCAGAATTAGAAAAATTTGAAGAAAAAATTTATTTTGAAACATTAGTAGAATCGTATAGTCACTATTCATACTCTTTTAAAGGTAAAGAAAAT------------------------------------------------------------------------------------------------------------------------------------------------------------------------------------------------------------------------------------------------------------------------------------------------------------CTTGGCCCTACAGAAAATTTTGCACAGCTAAAAAATCTTGACATAGGTCAAGATATCTTAGCTGTGTCAAAAAAAGCATTTGAATTACAAATCCAGTCTAAAGATCTTGATAATCTTAATAAAAATGTAACATTATGT------------------------------------------------------------------------------TACATGGAGCCTATACAAGATTTTTCACCAGTCATAGCTGGTGATTATTTTAGTGATAAGCCAAACGGTTTTAGGGGCTTGTGGCGTGATGTTTCCGCTTGGCCAAAAGCTAACTTCACGAATCTTGAAAGAGAACAATGCAAATTTTTTAGTCTAAATTCGAGTTCATTACAAAAGCAAAAGGGTGAT---------------------------------------------------------------------------------------------------------------------------------------------------------GAACTTTTTTTTATTCAAGATCAAGGTCCA---------------------------------------------------------------------------------------------------------------------------------------------------------------------------------------------------------------------------------------------------------------------------------------------------------------------------------------------------------------------------------------------------------------------------------------CTCAAATATTCGCCAATAATAATTGGACAACCTTACAGCTTAAGCTCTGTAAGTGGCTCAACGTTCGCGCTTGATCACAAGTATGTCACAACAAATGATGTGCCT------------------------------------------------------------------------------------------------------------------------------------------------TGTGACGTAGTTACGTCACAACAAGGAGTACATACGCGT---------------------------------------------------------------------------------------------------------------------------------AAAAATAAAGAT---ATTTCTAAACTTTAT---------------------------------------------------------------------------------------------------------------------------------------------------------------------------CAAGAAAAAACAATAGAA------------------------TTAGCAACTTATTATAATAATCATAGTATTGAGGCAATTACTAATTTTTTTGCCGATCTTTTAAGTTTATGTACACTTTTATATTTATTA---ATTACCCTTGAAATTCAAATAAATATTACAAAATCTTTTTTATTAGAAGTCTTTTTTGGTTTAGATGATAGCAAAAAATCTTTATTAATTTTATTAATAACTGATTTATTAGTGGGTTACCATTCTTCAAATTTATGGGAATTATTTTTTGAATTTCTATTTAATCACTACGGTATACCAGAAAGTCAAACAGGAATTTTTTTATTGGTTGCTACTCTTCCAGTTTTATTAGATGTTCTATTTAAATATTTAATTTTTCGTCATTTAAATCGATCATCACCCGCTACCGTAGCTACTTATCAAGCTATAATCGAATAA
          Protosiphon_botryoides  ---------------------------------------------------------------------------------------------------------------------------------------------------------------------------------------------------------------------------------------------------------------------------------------------------------------------------------------------------------------------------------------------------------------------------------------------------------------------------------------------------------------------------------------------------------------------------------------------------------------------------------------------ATGTCTTCATTAAATAAAAATAATAATTTTTCTTTTTCTCTTCCTACTCCC---TTTGGAAGAGGGCAAGCGCGAAGCGAG---------------------------------------------------------------------------------------------CAAACGCGAAGCGAGCAAATGTCTAACCAAAGAGAAAGA------------------------------------------------------------------------------------GAGTACGAAGGG---------------AAAAACGAATTAGGC------------------------------------------------------------------------------------------------------------------------GAAACTGTTAAAGAAACAAAAGGAAAAAGTAAATCTATTCCAATTGTTGCTAAGCAAAAC------------------------------------------------------------------------------------------------------------------------------------------------------------------------------------------------------------------------------------------------TTTAGTGACAAGCAGAGACAA---------------------------GGAAAG---------GACGAAAATAAACAAGAAGTAGTTTCTATCACATATGAAGAAATTGGTTTATTTCCTCGTTCTTTTAGTCGTGTATTAGATAGATTTTTAAAACAAATATTTATA---GATGTTGAAAAT---------------TTAGTGATTCAAGAATATCGTTTTTATCGTTATTTATTTTTAACTACATTAAAATGTCTTTTAATTTTATTTTTTGTTCCTTTTTTTGTAAACTTTTTAGCAAAAACTTATGTAGTAAGACCATTAACAGAATATTTCTGGAATACAAAACAAACCGAAATATTTTTAAATTCTTATCAACAGAAACGTGCTTTTAGGGAATTAAAGGAATTTGAAGAAAAAACATATTTTGAATCTTTAATTTTTCCTAAGTCCGTTTTTAAACCTAAT---TTATATTTATCACCTATC---------------------------------------------------------------------------------------------------------------------------------------------------------------------------------------------------------------------------------------------------------------------------------------TCTTTATCAAAT---GATTCACCTTCTTCTACAACAAATCCTTGGCAGATGTCATCTAATGAAGTAGGAGAGGTAAAAACTACA---------------------------------------------------------------------------------------------------------------------------------------------------------------GCATCTACATCTATAAATACAAATACAAATATATTACCTGCTGAAACATTTAACAACTCAGCTGTTAAATCA---------------------------------------TTACAAGTAAAAGATAAAGAA---------------------------------------------------------ATAGAACAAACTCCAATTAAAGAAGGA------------------------------------------------------------------------------------------------------------------------------------------ACATTTATTAAT------------------------------------------------------------------------------------------------------------------------------------------------------------------------------------------------------------------------------------ACCCTTGCTTCT---------------------------------------------------------------TCCGGCTCCGGCTCC------------------------------------------------------------------------------------------------------------------------------------------------------------TTAGGGAAAGAGAGTGCGAAGCAAGAGCAAGATGGCAAAGAT---------------------------------------------------------------------------------------------------------------------------------------------------------GTCAAGACGGAATTTTTAATTAATTCATATACAATGAAATCTTCGCTATTTGTA------------------------------------------------------------------------------------------------------TATCAAACCCAAGAAGCAGATAAAAATATACAACAACGT---------------------------------------------------------------------------------------------------------------------------------------------------------------------------TATCAAGAAAAAACAATTGAA------------------------TTAGCGCAAAGATATAATGATCAAAGCATTGAAGCTATAACAAATTTTTTTGCAGATTTAATAAGTTTATTTACTTTATTTTATTTATTA---TACGTTCTTGAAATTCAAATAAATATTACAAAATCTTTTTTACTTGAAGTTTTTTTTGGATTAGATGATAGCAAAAAATCTTTATTAATTTTATTAATTACAGATTTACTAGTAGGTTACCATTCTTCTAATTTATGGGAATTATTCTTTGAGTTTTTATTCCATCATTATGGTTTACCTGAAAGTCAAACTGGTATTTTCTTACTAGTAGCTACATTACCTGTTCTTTTAGATGTATTATTTAAATATCTTATTTTTAGACATTTAAATAGATCATCACCTGCTACAGTTGCTACATATCATGCTATGATTGAATAA
  Pseudomuriella_schumacherensis  ---------------------------------------------------------------------------------------------------------------------------------------------------------------------------------------------------------------------------------------------------------------------------------------------------------------------------------------------------------------------------------------------------------------------------------------------------------------------------------------------------------------------------------------------------------------------------------------------------------------------------------------------ATGGCAAAT------GATTTAAAAAAAGCAAAAACAAAAAATCCAGCCTTTGGCTGGGATTTTTTT------------------------------AAAAACTTAACAAACAGTTTTTCTAATTTAAATTGGTCT---------------------------------------------------------------------------------------------------------------------------------------------------------------------------------------------------------------------------------------------------------------------------------------------------------------TTTCTTCTAGGTACAAAATCATTCAATCAAGAAACAATTATCCATAATGCGCGATCTCAACCTCCACTTGTGGAGTACCCAGATCAACTACGCTCTTTAAAAAGCAGCGAA---------------------------------------------------------------------------------------------------------------------------------------------------------------------------------------------------------------AAAAATAATTTTTCGTTCTTGTCTGCTTTTCGATTAGAGAAAGGAGCAAAGGGTAAAATGAAACCAGACGCACCAAAACAACAAGTAGTTTCTATAACATACGAAGAAATTGGTTTATTTCCAAGATCTTTTAATCGAGTTTTTGATCGTTTTTTTAAACAACTGTTTTTT---GATGTTGAAAAC---------------CTTGTTATTCAAGAATATCGTTTTTATAGATATTTGTTTTTAACAACAGTAAAATGTCTTTTTATTTTAATATTTGTTCCTTTTGTTGTTAATTTTATGGCTAAAAATTATTTAGTAAGACCCATTACAGAATATTACTGGAACATTCGACAGCCGGAAATTTTTTTAAATTCTTATCAACAGAAACGTGCATTTACCGAATTACAAGATTTTGAAGAAAAACTTTATTTTGAATCTTTAACTTTTCCT------------------------------------------------------------------------------------------------------------------------------------------------------------------------------------------------------------------------------------------------------------------------------------------------------------------------------------------------------TCACTTTACTCTCCTTTTTATTCTCCTCGAAAA---------------------------------------------------------------------------------------------------------------------------------------------------------------------------------------------ATAATAAATGAAAGTTCGATAAATATGGAAAAAGGACCA------------------------------------------------------------------------------------------------------------------------------------------------------------------------------------------------------------------------------------------------------------------------------------------------------------------------------------------------------------------------------------------------------------------------------------------------------------------------------------------------------------------------------------------------------------------------------------------------------------------------------------------------------------------------------------------------------------------------------------------------------------ACAATTCACATAGTTAAAACAGAAAATGAAAAAAATTTAAAACCGCTTGCAGTTTTATTTCCATCTTCTCCTGCGTTTGTTGTTTCATCAGAAATAAAAATCTCTGATTCGCAACAAAAA---------------------------------------------------------------------------------------------------------------------------------------------------AATGCAAAAACGTTTGAAAAATTGGTCAAACGTGAA---------------------------------------------------------------------------------------------------------------------------AATGTAAAACAGCAACAATCAATTCAACAACGT---------------------------------------------------------------------------------------------------------------------------------------------------------------------------TTACAAAATAAAACATTAGAA------------------------CTAGCTATGCATTACAATGAAGAAAGTATTGAAGCAATCACTAATTTTTTTGCAGATTTAATGAGTTTTAGCACTTTATTTTTTTTATTA---TTTAATCTTGAAATTCAAATTAATATTACAAAATCTTTTTTACTTGAAGTTTTTTTTGGTCTAGATGATAGTAAAAAATCATTATTTATTCTTTTTTTCACAGATTTATTAGTTGGCTACCATTCACCTAATATTTGGGAATTATTTTTTCAATCTTTATTTGATCACTATGGTTTACCTGAAAGCCAAACAACTATTTTTTTATTAGTCGCTACTCTTCCTGTTTTATTAGATGTTTTATTTAAATATTTGATTTTCCGTCATTTAAACAGAGCTTCGCCTGCTACAGTAGCAACTTATCACGCAATGATTGAATAA
              Rotundella_rotunda  ---------------------------------------------------------------------------------------------------------------------------------------------------------------------------------------------------------------------------------------------------------------------------------------------------------------------------------------------------------------------------------------------------------------------------------------------------------------------------------------------------------------------------------------------------------------------------------TTGAACTTAAAAGTTATGAGTTTTAGC------------------------------------CAAAACGAATATAATAATTTTTCGGAAAGTACTGATCCGAATCTAACTAGA------------------------------------------------------GTAAAAGATCAA---------------------------------------------------------------------------------------------------------------------------------------------------------------------------------------------------------------------------------------------------------------------------------------------------------------------------------------------------AACATAAATTCTAAAAAGAGACAAGCCGTTTATAAACAA------------------------------------------------------------------------------------------------------------------------------------------------------------------------------------------------------------------------------------------------------------------------------------CGCCAA---------------------------------------AATGAATCGACAAAACAACAA---GTTTCTATCACATATGAAGAAATTGGATTATTTCCTCGATCGTTTAATAGAGTATTTGATCGCTTTTTTAAACAATTATTTTTT---GATGTTGAAAAT---------------TTAGTTATTCAAGAATATCGTTTCTATAGATATCTTTTTTTAACAACTGTAAAATGCCTTTTTATTCTTGTTTTTGTACCATTGACTGTAAATTTTATTTCGAAAAATTATTTAGTTAGACCAATAGCTGAGTATTATTGGAATACTTATCAAACTGAAATTTTCTTAAATTCATATCAACAAAAAAAAGCATTTTCTGAGTTTAAAAATTTCGAAGAAAAAATTTATTTTGAATCTTTATTAGTTTCGGATAAT------------------------------------------------------------------------------------------------------------------------------------------------------------------------------------------------------------------------------------------------------------------------------------------------------------------------------------------------------------------------------------------------------------------------------------------------------------------------------------------------------------------------------------------------------------------------------------TTAAATCCTTCAAAGCCA---TTTGAAAGTCAA------------------------------------------------------------------------------------------TCACTTCTCTTAGATTCATCTATTTCTAAA---GTAGTAAAAAACAAT---------------------------------------------------------------------------------------------------------------------------------------------------------------------TTTGAAATGGAAACAAACCAA------------------------------------------------------------------------------------------------------------------------------------------------------------------------------------------------------------------------------------------------------------------------------------------------------------------------------------------------------------------------------------------------------------------------------------------------------------------------------------AAGAATTCGATTTCTGCGAATTCAAAAGCAAAAATTTCTTCG---------ACAGAAAAA---------------------------------------------------------------------------------------------------------------------------------------------------GAGACACTATTATCTGTTGATTCTAATCGTTTTTAT------------------------------------------------------------------------------------------------------------------------------AATATTCTAACAGACTCTGTTCAAAAAAGA---------------------------------------------------------------------------------------------------------------------------------------------------------------------------CTTCAATTAAAAACGTTTGAA------------------------TTAGCAACACATTACAATGAAGAAAGTGTTGAAGCAATTACTAATTTTTTTGCAGATTTAATTAGTTTTACTACTTTATGGTTTTTACTT---TATAATTTAGAAATTCAAATTAATATTACAAAGTCTTTTTTACTTGAAGTTTTTTTTGGTCTCGATGATAGTAAAAAATCATTACTTATTTTATTTGTAACCGACTTATTAGTAGGTTACCACTCTCCGAATATTTGGGAACTTTTTTTCCAAACGATTTTCGATCGTTATGGTTTACCCGAAAGTCAAACAACCATTTTTTTAATGGTTGCTACACTTCCAGTGTTATTAGATGTTTTATTTAAATATTTAATTTTCCGTCATTTAAATCGTGCTTCTCCAGCAACAGTTGCGACATATCACGCAATGATTGAATAA
            Scenedesmus_obliquus  ---------------------------------------------------------------------------------------------------------------------------------------------------------------------------------------------------------------------------------------------------------------------------------------------------------------------------------------------------------------------------------------------------------------------------------------------------------------------------------------------------------------------------------------------------------------------------------------------------------------------------------------------------ATGCAATATTCATCAAAAAAAAATTCATATGAAGATCAA------------------------------------------------------------AATTTTCAAAATCGTTTTTTCAATTCT------------------------------------------------------------------------------------------------------------------------------------------------------------------------------------------------------------------------------------------------------------------------------------------------------------------------------------------TTAAATGGTCAAAATAAATCTTCTTTAAAT---------------------------------------------------------------------------------------------------------------------------------------------------------------------------------------------------------------------------------------------------------------------------------------------------------------CAAAATTCAAGTTTTTCA---------GAATCATCAAAACAACAAGTTGTTTCAATTACTTATGAAGAAATTGGTCTTTTTCCAAGATCCTTTAATCGTGTTTTTGATCGATTTTTTAAACAATTATTTTTT---GATGTTGAAAAT---------------TTAGTAATTCAAGAATATAGATTCTATCGTTATCTTTTTTTAACAACAGTTAAATGTTTATTTATTCTTCTTTTTGTTCCACTTGGCATTAATTTTTTATCAAAAAACTATTTAATTCGACCAGTTACAGAATATTATTGGAATACACATAACCATGAAATTTTTTTGAATTCTTATCAACAAAAACGGGCATTTACTGAATTGAAAAATTTTGAAGAAAAAATTTATTTTGAATCTTTACTTCTTTCT------------------------------------------------------------------------------------------------------------------------------------------------------------------------------------------------------------------------------------------------------------------------------------------------------------------------------------------------------------GAAAATCAAATTTTTTTTGGA------------------------------------------------CTTTCTGAAAAAAATTCAACATTTCCTTCTTCT---------------------------------------------------------------------------------------------------------------------GAGAAATCTCAAAAAAGTGAACATTTTTCAAAT------------------------------CAAGATGAGCATACCAATGAT------------------------------TTTTATGGAAAACCAAAAAAATTTCAAACAGATAGTTCACTTCAACAAAAAAATGAAGAA------------------------------------------------------------------------------------------------------------------------------------------------------------AAAGTTTTTCTTTTTGAAAATTCAAAGTCTTTGGCTTTTGAACCAAATTTAAATCAAATTCATTCCTCT------------------------------------------------------------------------------------------------------------------------------------------------------------------------------------------------------------------------------------------------------------------------------------------------------------------------------------------------------------------------------------------------------------------------------------GGTTTTTTAATTGCTTCAGCAGATTTTTCAAAAAATGAAGTTCAAAATTTTCAAAATTTAAATTTGTCA---------------------------------------------------------------------------------------------------------------------------------------------------AAC---AATACCAGTCAATCAAAAACTGATTTTGCC------------------------------------------------------------------------------------------------------------------------------AGTGTTTTTCGTACTTCTGTTCAAAAACGT---------------------------------------------------------------------------------------------------------------------------------------------------------------------------TTACAAGTTAAAATTCTTGAA------------------------TTAGCAAAACATTATAATGAAGAAAGTATAGAAGCTATTACAAATTTTTTTGCAGATGTTTTAAGTTTTATTACTTTATGTTATCTTCTT---GTTCGTTTAGAAATTCAAATTAATATTACAAAATCATTTTTATTAGAAGTGTTTTTTGGTCTTGATGATAGTAAAAAATCACTCTTAATTTTATTTATTACAGATCTTTTAGTTGGTTATCATTCACCAAATATTTGGGAATTATTTTTCCAAACTTTGTTTGATCATTATGGATTGCCAGAAAGTCAAACAACAATTTTTTTATTAGTTGCAACACTTCCAGTATTATTGGATGTTTTATTTAAATATTTAATTTTTAGACATCTAAACAGAGCTTCACCAGCAACTGTAGCAACTTATCATGCAATGATTGAATAA
          Schizomeris_leibleinii  ---------------------------------------------------------------------------------------------------------------------------------------------------------------------------------------------------------------------------------------------------------------------------------------------------------------------------------------------------------------------------------------------------------------------------------------------------------------------------------------------------------------------------------------------------------------------------------------------------------------------------------------------------------------------------------------------------------------------------------------------------------------------------------------------------------------------------------------------------------------------------------------------------------------------------------------------------------------------------------------------------------------------------------------------------------------------------------------------------------------------------------------------------------------------------------------------------------------------------------------------------------------------------------------------------------------------------------------------------------------------------------------------------------------------------------------------------------------------------------------------------------------------------ATGACGGAGTTAGAAAAAATAGGTTTAATTCCGCGTTCAATTGTTCGAATGTTAGATAGGTTTTATTATCAACTCTATCTT---GGAACAGCTGAA---------------CCCTTAGTGAAACAATTTCGATTTTCGAAATATTTATTATTAACAAGTGTTAAGTCTTTATTTGTAGTTTTATTTATTCCTTTTTTTATAAATGTTTTTACAAAAATCTATGTTTTTCGTCCTTTAGTTGAATATTTTTGGGATACAAAACAAACCGAAATTTTTCTAAACTATGAGTTACAAGAAAAAGCTTTTTCTGAAATTAAAAATTTTGAAGAAAAAATTTATTTTGAATATTTAATTAAAACTGAAAATCAGCGAAATTATAATTGGAACGTAGAATCACCTATAGGTCGTTTTACT------------------------------------------------------------------------------------------------------------------------------------------------------------------------------------------------------------------------------------------------------------------------GGAAGTGATCTATCGTCTGTAAGAAAAAACCAAGCATTTTCTTATTCGACTAAAAATGCACAGCCAGTTAATGTCAATATAGTTACTCCATTAAATTATTCAGTGGAGAACGAATCCTCT------------------------------------------------------------------------------------------------------------------------TTAAAATTTGTAACGAATCCCTTAGTTTTAGAGCAATTTGGAAGTCATTTGCCATACTATTTGGATGATGTCGATTCTAAGAAT---------TGGCGAAAAAGCGAAAAAAATCCGAGTGTTCTTTTTATAAATGATCAAGAAGGTATTCATATGGAGAAA---------------------------------------CCTTTAAATAGT------------------------------------------------------------------------------------------------------------------------------------------ACATATGATCTTCAAGAAGAAATAAAGGTCGAAAAC---------------------------------------------------------------------------------------------------------------------------------------------------------------------------------------------------------------------------------------------------------------------------------------------------------------------------------------------------------------------CTTTTTTGGGGGAAAACATCAAACCTTCAGGATAGCAAGTTACCT------------------------------------TTAGAAAAA------------------CCTAATTCTTCTTTTTCTTCGGAAAAAGTATCGAACCAAAACAAA---------------------------------------------------------------------------------------------------------------------------------------GCTTTTTATATTTCTTTAGAAAAACCATTCGTGATTGAAAAA---------------------------------------------------------------------------------------------------------------------------------------------TCACAACAGGCACAAAATATA---------------------------------------------------------------------------------------------------------------------------------------------------------------------------TTCCGTCAAAAAACAAGAGAA------------------------TTAGCAGAACATTATAATAAAGAAAGTATTGAAGCAATTACAAATTTATTTGCAGATTTTATGGGTTTAATTATTTTAATATATTTATTG---ATCAATATGAAAATGTCATTAATGAATACAACAGCTTTTTTATCTGAATCTTTTTTTAGTTTAAAAGATAGTAAAAAAGCTTTTTTAATGTTATTATTTACTGATTTACTAGTAGGGTTTCACTCTCCTAGGGGTTGGGAAGTCATTTTTCATTTTTTATTTGAACACTTTGGTCTTCCTGAAAACCACAATATAATTTTTTTATTAGTAGGTACCTTTCCTGTATTGTTAGATGCATTGTTTAAATACTGGATCTTTCGACATTTAAATCGTCATTCTCCAGCTACAGTAGCTACATTTCAAGCTATGGTAGAATAA
          Spermatozopsis_similis  ---------------------------------------------------------------------------------------------------------------------------------------------------------------------------------------------------------------------------------------------------------------------------------------------------------------------------------------------------------------------------------------------------------------------------------------------------------------------------------------------------------------------------------------------------------------ATGTTTAAT---------------------------------------------------------CCTTTTGCCAATCTTCAAAACAGTGGAGATGACAATAAAAAAATGAATGCTTCGAATTCC------------------------------------------------------------------------------------------------------------------------------------------------------------------------------------------------------------------------------------------------------------------------------------------------------------------------------------------------------------------------------------------------------------------------------------------------------------------------------------------------------------------------------------------------------------------------------------------------------------------------------------------------------------------------------------------------------------------------------------------------------------------------------------------------------GGAGGTTCGAAACAACAAGTCGTTTCAATTAGTTATGAAGAAATTGGTCTTTTTCCACGTTCATTTAATCGAGTTTTTGATCGTTTCTTAAAACAACTTTTTTTT---GATGTTGAGAAA---------------TTAGTGTTGCAAGAATATCGTTTTTATCGTTATTTATTTTTAACTACTATTAAATGTGTTTTTCTTTTAATTTGTGTACCAACACTCATTAACATTATATCGCGTACTTATTTTGTACAACCCGTTGTTGAATATTATTGGAATACACAACAACCTGAAATTTTTTTAAATTCTTATCAACAAAAAGAAGCTTTTATTGAAATTCAACAATTTGAAGAGAAAATTTATTTTGAATCTTTAATAACTGCTCCT------------------------------------------------------------------------------------------------------------------------------------------------------------------------------------------------------------------------------------------------------------------------------------------------------------------------------------------------------------------------------------------------------------------------------------------------------------------------------------------------------------------------------------------------------------------------------------------CATATTGAAACTTCT---------------------------------------------------------------------------------------------------------------------------------------------------------------------------------------------------------------------------------------------------------------------------------------------------------------------------------------------------------------------------------------------------------------------------------------------------------------------------------------------------------------------------------------------------------------------------------------------------------------------------------------------------------------------------------------------------------------------------------------------------------------------------------------------------------------------------------------------------------------------------------------TTAACAGCGATT---------------------------------------------------------------------------------------------------------------------------------------------------TCCGCAAAAAATTTAGGAAAATCCGTTTCAACTGAT---------------------------------------------------------------------------------------------------------------------------------TCACAAGTCATTATTTTTGAAGAACGT---------------------------------------------------------------------------------------------------------------------------------------------------------------------------TTAAAAGAAAAAATTACTGAA------------------------TTAGCTATCCATTATAATGAACATAGTATTGAAGCTATTACTAATTTTTTTGCTGATTTGATTAGTCTTTTAAGTTTATTATTTTTATTT---TCCAAACTGGAAATTCAAATTAATATTACAAAATCATTCTTATCGGAAGTTTTTTTTGGTTTAGATGATAGTAAAAAATCGTTATTAATATTATTTTTAACAGATTTATTAGTAGGTTATCACTCACCCAATATTTGGGAATTTTTCTTCCAATTTGTTTTTCATCATTATGGATTACCCGAAAGTCAAACATCAATTTTCTTAATGGTTGCTACTTTACCAGTTTTATTAGATGTATTATTTAAATATTTAATTTTCCGTCATTTAAACCGTGCTTCTCCAGCCACAGTTGCTACTTATCATGCTATGATTGAATAA
       Stephanosphaera_pluvialis  ------------------------------------------------------------------------------------------------------------------------------------------------------------------------------------------------------------------------------------------------------------------------------------------------------------------------------------------------------------------------------------------------------------------------------------------------------------------------------------------------------------------------------------------------------------------------------------------------------------------------------------------GTGTTAGCAGCGGCTGACGCTTGCTGCTGCGCTCTTTGGGTTTTGCCTACGGCAAAAACAGCCAAGGGCAAAAGCAGGCAGGAAGGGGGCCATAGAAAGGAAGCCTCAATATTCAAGACCCTGGATTGGGGCCGCTCTTGCAGCCCCTTACTCCAGGATTTAAGAATTCCTCCTCTCCAAGCGGGAGGGGACCAACCCGGGTCACGTGACCCTCGACCTGCTCCCGACGGAAACTTGGTT---------------------------------GACCCCCTCCGCCCTGGGGCACCCCCCCATAGTGAAGGGGGGCATCGGAAGCCACATAAAGAACTTACCCGGTGGGGACCCGCCCCAGCCCCCCCCGGCCGCTTTTCACTTCTTCTTCCTTTCTTTGCTTCCCCTCCTTCCTTCTTTCGGGGCTTTGGGTTACGCGCCCCGTTATCCCCCGGGCCCCCTATTTCGACCGTTGAGGCCCCTTCTACCTTACTGTCCCTGCCCTTGCCCAAAGAACAAGGGCAAGGGCAAGGGCAGGAAGGTGAGACGCGAAACGTACAGGCAGGGGCCCCTATCCGAAGG------------------------------------------------------------------------------------------------------------------------------------------------------------------------------------GCAAGAGACAAAAGGAGGCAAGACTTACCGACAAAAAGCGGATTTACAGGCAAAACAGTACCTAGGGAAGACAACACAGAAGTGGTATCCATAACTTATGAAGAAATAGGATTATTTCCTCGTTCTTTTAGTCGTGTTTTAGATAGATTTTTAAAACAAATATTTTCT---GACGTTGAAAAT---------------TTAGTAATACAAGAATATCGATTCTATCGTTATTTATTTTTAACTACTTTAAAATGTTTATTAATTTTAATTTTTATACCTGTTTTTGTAAATTTTTTAGCAAAAACATATATAGTTAGACCTTTAACAGAGTATGTATGGAATACAAAACAAACTGAAATTTTTTTAAACTTATATCAGCAAAAACGCGCATTTACCGAATTAAAAGACTTTGAAGAAAAAATCTATTTTGAGTCTTTAATTTACCCTAAATCTAGTTTTTTACTTATGCCCCTTCCTTTACCTCGTACC---------------------------------------------------------------------------------------------------------------------------------------------------------------------------------------------------------------------------------------------------------------------------------------CCCTTTGAGGACCCTAACTGCTCTAAGGCAACTTTTGGGACCGCCCACAAATTCGTAGAAGGTACCGGTGAGCCTCAAGATACTTCCTTCTTT---------------------------------------------------------------------------------------------------------------------------------------GGATTTGAAGCCCCTGATTCAAAGAAGATCACCGGGCACTATCGGTTATGGGGGCCCCCTCGATGGTCGGGGGCGGCCGTCGAGCCC---------------------------------------CTGCCCCCAAAGGCAAAGGCCCCAGGCTGGCCTCGTTCTGAAGTATCAGGGGCTTGCTTTGAATTTGGGGCCCCCTCAATGGCCTCTTTACCCCCCCATCGAGGGGGGGGGGAC------------------------------------------------------------------------------------------------------------------TCGATGGCCGCCCCTTCGATGGTTAGGGGCGGCCATCAAGCC---------------------------------------------------------------------------------------------------------------------------------------CCCGGCCTCTTTACCCCCCCCTCGATGGCCGGGGGCGGCCATCGAGCCCCTGCCCTTTGGTTTTTGCCAACGGCAAAAACTTTAGCCGGGGGGGTTCAAGGGGGCGACCATCGAGCCCCCGCTTCCCAATCCTCTTTCCGTCCTCCTTTTCCGGGGGGGGAGGGGAGTGGCCTGCCCAAAGGGCAGGCCACTCCCCTCCCCCCCGCGGAAAAG------------------------------------------------------------------GTCAACCCGGAAAGGGAAGATTACCCAGGCCCTGAAGGGGCCTGGGTAATCCGGGCAAATTCAAAGCAAGGGCAAACACCGGAGGATAAAGGGGCTGCCCTTCGGGCCCGCAGGGCAAAT------------------------------------------------------------------TCAAAGCAAGCCTCTATAGGCGACTTTACAAACCTATTGCCGGCGGGAGATTACAAAGAAACAGCATATTATATTAATACATATACATTAAAATCTACTTTGTTTGTT------------------------------------------------------------------------------------------------------TACCAAACCATAGAAGCAGACAAAAATATCCAACAGCGT---------------------------------------------------------------------------------------------------------------------------------------------------------------------------TATCAAGAGAAAACAATTGAA------------------------TTAGCGCAAAGATATAATGATCAAAGTATTGAAGCTATAACAAATTTATTTGCTGACTTAATCAGCTTATGCAGTTTCTTTTATTTATTA---TATGCCCTTGAAATACAAATAAATATAACAAAATCTTTTTTGCTAGAAGTTTTTTTCGGGTTAGACGATAGTAAAAAATCTTTACTAATTTTATTAGTAACTGATTTACTTGTGGGGTATCATTCAAGTAATTTATGGGAACTTTTTTTTGAATTTGTATTTCATCATTATGGGTTACCTGAAAGTCAAACAGGTATTTTTCTTTTGGTAGCTACTTTACCTGTGTTACTGGACGTCCTATTTAAATACTTAATCTTTAGACACTTAAATAGGTCATCCCCAGCTACGGTAGCAACATATCATGCCATGATTGAGTAA
        Stigeoclonium_helveticum  ---------------------------------------------------------------------------------------------------------------------------------------------------------------------------------------------------------------------------------------------------------------------------------------------------------------------------------------------------------------------------------------------------------------------------------------------------------------------------------------------------------------------------------------------------------------------------------------------------------------------------------------------------------------------------------------------------------------------------------------------------------------------------------------------------------------------------------------------------------------------------------------------------------------------------------------------------------------------------------------------------------------------------------------------------------------------------------------------------------------------------------------------------------------------------------------------------------------------------------------------------------------------------------------------------------------------------------------------------------------------------------------------------------------------------------------------------------------------------------------------------------------------------ATGACGGAGTTAGAAAAAATAGGTTTAATTCCGCGTTCTATAGTTCGAATGTTAGATCGTTTTTATTATCAAATTTATTTA---GGAACAGCTGAA---------------CCTTTAGTTAAACAATTTCGATTTTCAAAATATTTATTATTAACTAGTGTTAAGTCTTTATTTGTTGTTTTATTCATTCCCTTTTTTATTAATATTTTTACAAAAATTTATGTTTTTCGACCTTTAGTCGAATATTTTTGGGATAGAAAACAAACAGAAATTTTTTTAAATTATGAATTGCAAGAAAAAGCTTTCTCTGAAATTCGGAATTTTGAAGAAAAAATGTATTTTGATTATTTAATAAAAACAGAAAAT---------TTTTTTCCTGAAAAACCTAAATATTTTCTCCCGGAAGCT------------------------------------------------------------------------------------------------------------------------------------------------------------------------------------------------------------------------------------------------------------------------CCGCTTCCGGGAGAACTTCCTATGCAAAAAAAAGAATTGTTTGGCGTAAATTTACAGGAATATAAATTTAAAAGTAATCACTCATGTCTGAAGTTCTATTCAACTGAAGCTAATTCTTCTGTTTTTGGT---------------------------------------------------------------------------------------------------------------TTTGAAAACGGTAATAGTTTAAAACTATCTCATGTTTCTTTATTTGCATCTAAATATCCGATTAAATTTACAGTCATAAAAAATGACTTATTTAAAATTAAAAATCAGGAAGGAAAGTCGGGAGCTTTTCCCGCAAGCGAAGAAGAAAAAAAGCTCAAGAAGGGCGAAAAAGCTTTGCTTTTTCCCCTTTTACCCACATTTTCTTTTTCTCCAAGGAAAAACTCTTCTTTTTTCCTTGGAGAAAAAGAA------------------------------------------------------------------------------------------AATATGGGCATTTCCCCCGGAAGCAAAGAAGAAAAAAAACTAAAGTTTTTTTTCTTTCCCCATTCCGGGGGAACCTTTTCCCATTGTTCC------------------------------------------------------------------------------------------------------------------------------------------------------------------------------------------------------------------------------------------------------------------------------------------------------CTCGGAATCGAAGATTCCGAGGGAAAATTTTCTCCCGGAAGAAGAGAGATAAGCCCTCTTCTTCCGGGAGAACATTGCGGGAAACTAGGGAAAAATGCCATTTTTCTCTTGGAAGAAGAAAAAAATGGGAGTGGCGAAACTAGAGCTAGTTTTGCCACGTCAGGGTCTAAAGCTCCAGCCTTAGAGGAATTAAAAAATCAATCTATTGATTTTTTAATTCCCTTGGAAAAAAGTTCGCCTCAGCGAACTTTTTTTTCCCAGCATTTAGCTTCCGACTTTTGTTCTTTTGACTTGACAGCTCAAACTAAATTTCATTTTGTTTCTTTTCCAAATTCAATAGATACTGTACCATATAAT------------------------------------------------------------------------------------------------------------------------------------TTTAATAAAAATACTGAATCTATA---------------------------------------------------------------------------------------------------------------------------------------------------------------------------TTTCGTCAAAAAACTAGAGAG------------------------TTAGCGAACCATTATAATAATGAAAGTATTTCTGCAATAACAAATTTATTAGCAGATTTTATGGGGTTATTTATTCTATTATTTTTACTT---GTTAATATGAAAATGTCTTTAATGAATACAACAGCCTTTTTATCTGAATCTTTTTTTAGTTTAAAAGATAGTAAAAAAGCATTTTTAATGTTATTGTTTACAGATTTATTAGTTGGTTTTCACTCACCTAGGGGTTGGGAAGTTATTTTTCATTTTTTATTTGAACATTTTGGTCTACCTGAAAACCATAATATAATCTTTTTACTAGTAGGCACATTTCCAGTACTTTTAGATGCATTGTTCAAATATTGGATATTCCGTCATTTAAATCGTCATTCACCAGCCACGGTTGCAACCTTTCAAGCCATGGTTGAATAA
      Treubaria_triappendiculata  ---------------------------------------------------------------------------------------------------------------------------------------------------------------------------------------------------------------------------------------------------------------------------------------------------------------------------------------------------------------------------------------------------------------------------------------------------------------------------------------------------------------------------------------------------------------------------------------------------------------------------------------------ATGTTTAATCTACCTAAAAAAAAACCT---------------AAATGGAATATAAACAATTCGAGT---------------------------------------------------------------------------------------------------------------------------------------------------------------------------------------------------------------------------------------------------------------------------------------------------------------------------------------------------------------------------------------------------------------------------------------------------------------------------------------------------------------------------------------------------------------------------------------------------------------------------------------------------------------------------------------------------------------------------------------------------------------------------------AATGCTTCGAAAAACAAATCTGTTGTTTCCGTAGCTTATGAAGAACTTGGATTATTTCCTAGATCATTTATCCGTGTTTTTGATCGTTTTGTAAAACAGTTGTTTTCT---GATGTTGATAAT---------------TTAGTTATTGAAGAATACCGTTTTTACAGATTTCTTTTTTTAACGACAATTAAATGTCTATTTCTTTTAATTTTTGTTCCTTTTTTTGTCAATTTTATGGCAAAAACATATATTGTTAGACCGCTCACGGAATATTATTGGAATACAAAACAACCAGAAATTTTTTTAAATTCTTACCAACAGAAAACGGCATTTTCCGAATTACAAAAATTCGAAGAAAAATTGTATTTTGAATCATTAATAACTCCAAATTGTGAA---------------------------------------------------------------------------------------------------------------------------------------------------------------------------------------------------------------------------------------------------------------------------------------------------------------------------AAATCTGATGTCAAGCAAAGCTTGCCAGAGACTGAGCACCCG---------------------------------------------------------------------------------------------------------------------------------------------------------------------------------------------------------------------------------------------------------------------------------------------------------------------------------------------------------------------------------------------------------------------------------------------------------------------------------------------------------------------------------------------------------------------------------------------------------------------------------------------------------------------------------------------------------------------------------------------------------------------------------------------------------------------------------------------------------------------------------------------------------------------------------------------------------------------------------------------------------------------------------------------------------------------------------------------------------------------------------------------------------------------------------------------------------------------------------------------------------------------------------------------------AAGGATTCTTGTAATTTTATTTCT------------------------------------------------------------------------------------------------------------------------------------------TTTGCACAGCAAAGA---------------------------------------------------------------------------------------------------------------------------------------------------------------------------TTGCAAAAAAAGACATTAGAA------------------------TTAGCGGTACGTTACAATACTCAAAGTATTGAAGCAATTACGAACATTGTTTCAGATTTCATAAGTTTTTTAACTTTATGTTTTTTAATT---TTTAGTTTACAAGTTCAAATTAATATTACAAAATCTTTTTTGTTCGAAGTTTTTTTTGCATTAGATGATACTCAAAAATCAGTTTGTATTTTATTTATTACTGATTTACTTGTAGGGTATCATTCGCCTAACCTTTGGGAATTCTTTTTTTCATCTATATTTTCGCACTATGGATTGCCAGAAAGTGAAACGAGTGTATTTCTTTTAGTAGCTACTCTTCCTGTATTATTAGATGTATTATTTAAATATTTGATATTCCGTCATCTTAATCGTGCATCTCCTGGAACCGTTGCTACTTATCATGCACTGATCGAATAA
              Trochiscia_hystrix  ---------------------------------------------------------------------------------------------------------------------------------------------------------------------------------------------------------------------------------------------------------------------------------------------------------------------------------------------------------------------------------------------------------------------------------------------------------------------------------------------------------------------------------------------------------------------------------------------------------------------------------------------ATGTTTAATCTACCTAAAAAAAAACCCCTGTCTAAGATGAAACAGGGGAATATTAATAAATCGAAT---------------------------------------------------------------------------------------------------------------------------------------------------------------------------------------------------------------------------------------------------------------------------------------------------------------------------------------------------------------------------------------------------------------------------------------------------------------------------------------------------------------------------------------------------------------------------------------------------------------------------------------------------------------------------------------------------------------------------------------------------------------------------------AATGTTTCGAAAAATAAATCAGTTGTTTCTGTAGCTTATGAAGAACTTGGATTATTTCCTAGATCTTTTATTCGTGTTTTTGATCGTTTTGTAAAACAATTATTTTCT---GATGTAGAAAAT---------------TTAGTTATTGAAGAATACCGTTTTTACAGATTTCTTTTTTTAACTACCATTAAATGTCTGTTTCTTTTGATTTTTGTTCCTTTTTTTGTCAATTTTATGGCTAAAACATATCTTGTTAGACCGCTGACGGAATATTATTGGAATACTAAACAACCAGAAATTTTTTTAAATTCTTACCAACAGAAAACGGCATTTTCCGAATTACAAAAATTCGAAGAAATATTGTATTTTGAATCTTTAATAACTCCAAATTGTGAA---------------------------------------------------------------------------------------------------------------------------------------------------------------------------------------------------------------------------------------------------------------------------------------------------------------------------AAATCTGATGGCAAGCAAAGCTTGCCAGATGCGGAGCTCGAAACTAAGCTGTCAGTTGAGTTAAGAAAATTAAACATG------------------------------------------------------------------------------------------------------------------------------------------------------------------------------------------------------------------------------------------------------------------------------------------------------------------------------------------------------------------------------------------------------------------------------------------------------------------------------------------------------------------------------------------------------------------------------------------------------------------------------------------------------------------------------------------------------------------------------------------------------------------------------------------------------------------------------------------------------------------------------------------------------------------------------------------------------------------------------------------------------------------------------------------------------------------------------------------------------------------------------------------------------------------------------------------------------------------------------------------------------------AAACAGGATTCTTGTAATTTTATTTCGAAATCCAGCTGT------------------------------------------------------------------------------------------------------CAGTTGTGTGAAGCTAAAATTGAACAGGCACAGCAAAGA---------------------------------------------------------------------------------------------------------------------------------------------------------------------------TTGCAAAAAAAGACATTAGAA------------------------TTAGCGGTACGTTATAATACTCAAAGTATTGAGGCTATCACGAACATCGTCTCAGATTTCATAAGTTTTTTAACTTTATGTTTTTTAATT---TTTAGTTTACAAGTTCAAATTAATATTACAAAATCTTTTTTGTTCGAAGTTTTTTTTGCATTAGATGATACTCAAAAATCAGTTAGTATTTTATTTATTACTGATTTACTGGTAGGGTATCATTCGCCTAATCTTTGGGAATTCTTTTTTTCATCCATATTTTCGCACTATGGATTGCCAGAAAGTGAAACGAGTGTATTTCTTTTAGTAGCTACTCTTCCTGTGTTATTAGATGTCTTATTTAAATATTTAATATTCCGTCATCTTAATCGTGCATCTCCTGGAACGGTTGCTACTTATCATGCACTGATCGAATAA
                      Uronema_sp  ---------------------------------------------------------------------------------------------------------------------------------------------------------------------------------------------------------------------------------------------------------------------------------------------------------------------------------------------------------------------------------------------------------------------------------------------------------------------------------------------------------------------------------------------------------------------------------------------------------------------------------------------------------------------------------------------------------------------------------------------------------------------------------------------------------------------------------------------------------------------------------------------------------------------------------------------------------------------------------------------------------------------------------------------------------------------------------------------------------------------------------------------------------------------------------------------------------------------------------------------------------------------------------------------------------------------------------------------------------------------------------------------------------------------------------------------------------------------------------------------------------------------------ATGACGGAATTAGAAAAAATAGGATTAATTCCGCGTTCCATAGTTCGAATGTTAGATCGTTTTTATTATCAAATTTATTTA---GGAACTGCGGAA---------------CCTTTAGTAAAACAATTTCGATTTTCCAAATATTTATTATTAACTAGTGTTAAGTCTTTACTTCTTGTTTTATTTATTCCATTTTTTATTAATATTTTTACAAAAATTTATATTTTTCGACCAATTGTTGAGTATTTTTGGGATAGAAAGCAAACAGAAATTTTTCTAAATTATGAATTGCAAGAAAAAGCATTTTTAGAAATTCATAAATTTGAAGAAAAACTTTATTTTGATTATTTAATAAAAACAGAAAATAAC------TTTTTTTTTGATGCTCCAAAAAAAACTTCACAAGTTTCA------------------------------------------------------------------------------------------------------------------------------------------------------------------------------------------------------------------------------------------------------------------------TTACAAAATCATGAGGATCCAAAAAATCCTCATATTTTGTTGGGGGTCGACTACCGTTCCCAAAAAAACTATGAGAATTTCTCAATTTCTAACTTTTTTGTTTCGGAAAATGAAACA------------------------------------------------------------------------------------------------------------------------------AAAAACCAAACAAAAGAAGATATTTCAGAATTGTTAGCGTTTATTACAGCTAATACTTGGAAAGAAATACCAAGTAAAAAT------------TTATTAAATCAATTTGTTGAACCTCAGTTTTTTGAGAAAACTGAAACAACTGAGAAAACT---------------------------------------------TCTTTCGTCCCA------------------------------------------------------------------------------------------------------------------------------------ATAATTTCAAAGGGG------GAACCAAAAAAATTA---------------------------------------------------------------------------------------------------------------------------------------------------------------------------------------------------------------------------------------------------------------------------------------------------------------------------------------------------------------------------------TTTGGC------------------GTTCCTTTGGTCCCA---------------------------------ATTATTTTTAAG---------------------GGTGAAACTATCGTTCCGTACGCTGTTCCTAACGATAAAGTT---------------------------------------------------------------------------------------------------------------------------------------TATTTTTATACTTCTTTTTCTAATTCAATGGATACTTTACAGTATGAT------------------------------------------------------------------------------------------------------------------------------------TTTAGTAAAAATACTGAATTTTTA---------------------------------------------------------------------------------------------------------------------------------------------------------------------------TTTCGTAAAAAAACTAGAGAA------------------------TTAGCAAATCATTATAATAATGAAAGTATTTCTGCATTAACAAATTTATTAGCTGATTTTATGGGTTTACTTATTCTATTATTTTTATTA---ATTAATATGAAAATGTCTTTAATGAATACAACAGCATTTTTATCTGAATCCTTTTTTAGTTTAAAAGATAGTAAAAAAGCATTTTTAATGTTATTATTTACAGATTTATTAGTAGGTTTCCACTCTCCACGTGGTTGGGAAGTTATTTTTCACTTTTTATTTGAGCATTTTGGTCTGCCTGAAAACCATAATATAATCTTTTTATTAGTTGGGACCTTCCCGGTACTGTTAGATGCATTATTTAAATATTGGATATTCCGACATTTGAATCGTCATTCACCTGCTACAGTGGCAACATTTCAAGCAATGGTTGAATAA
                  Volvox_carteri  ---------------------------------------------------------------------------------------------------------------------------------------------------------------------------------------------------------------------------------------------------------------------------------------------------------------------------------------------------------------------------------------------------------------------------------------------------------------------------------------------------------------------------------------------------------------ATGTTTCAAATGCCATTAATAAAAAATACGTTACTAAAAGCACAAAGTGAAAAACATTATGTTTTGTCA---------------CTAAATAGTTTTTTACCAAAAACTAATACTAGTTATTCTTCGCGT------------------------------------------------------------------------------------------------------------------------------------------------------------------------------------------------------------------------------------------------------------------------------------------------------------------------------------------------------------------------------------------------------------------------TTTTTAAAGCAGAGTAATCGTAGTTTAGTAACAAGTGTA---------------------------------------------------------------------------------------------------------------------------------------------------------------------------------------------------------------------------------------------------------------------------------------------------------------AGTAAACGTGACAGTAGTTACTATACAGATAAAGATAAAGTCGTTTCGATTACCTATGAAGAAATAGGTTTATTTCCTCGTTCATTTAGCCGTGTTTTAGATCGTTTTTTAAAACAACTTTTTTCA---GATGTGGATAAT---------------TTGGTAATTCAAGAGTATCGTTTTTATCGTTACTTATTTTTAAGAGCGACTCGT------------------------------------------------------------------------------------------------------------------------------------------------------------------------------------------------------------------------------------------------------------------------------------------------------------------------------------------------------------------------------------------------------------------------------------------------------------------------------------------------------------------------------------------------------------------------------------------------------------------------------------------------------------------------------------------------------------------------------------------------------------------------------------------------------------------------------------------------------------------------------------------------------------------------------------------------------------------------------------------------------------------------------------------------------------------------------------------------------------------------------------------------------------------------------------------------------------------------------------------------------------------------------------------------------------------------------------------------------------------------------------------------------------------------------------------------------------------------------------------------------------------------------------------------------------------------------------------------------------------------------------------------------------------------------------------------------------------------------------------------------------------------------------------------------------------------------------------------------------------------TTGCCCATGTCACAACAAGGAGCGCAAGCGCGT---------------------------------------------------------------------------------------------------------------------------------AAAAATAAAGAT---ATTTCTAACCTTTAT---------------------------------------------------------------------------------------------------------------------------------------------------------------------------CAAGAAAAGACAATAGAA------------------------TTAGCAACTTATTATAATAATCATAGCATTGAAGCAATTACTAATTTTTTTGCCGATCTATTAAGTTTATGTACACTTTTATATTTATTT---ATTACCCTTGAAATTCAAATAAATATTACAAAATCTTTTTTATTAGAAGTTTTTTTTGGTTTAGATGATAGCAAAAAATCTTTATTAATTCTATTAATAACTGATTTATTAGTAGGTTACCATTCTTCAAATTTATGGGAATTATTTTTTGAATTTATATTTAATCACTACGGTATACCAGAAAGTCAAACTGGGATTTTTTTATTGGTTGCTACTCTTCCGGTTTTATTAGATGTTCTATTCAAATATTTAATCTTTCGTCATTTAAATCGATCATCACCTGCTACTGTAGCTACTTATCAAGCAATAATAGAATAA
  ;
end;
