# Supplementary material for: Order, please! Uncertainty in the ordinal-level classification of Chlorophyceae
Source: PeerJ. 2019 May 15;7:e6899. doi: 10.7717/peerj.6899 (PMC6525593; doi:10.7717/peerj.6899)
Supplement: Supplemental Information 1 — This compressed folder contains untrimmed, masked alignments for individual chloroplast genes (subfolder nexus), as well as trimmed alignments with appropriate analysis blocks and the consensus trees resulting from these single-gene and concatenated analyses (MrBayes subfolders). Supplementary methods with associated references are included in the SupplementaryMethods.txt file. SVDquartets, BaliPhy, PhyloBayes and RAxML analysis files are in separate subfolders, with their respective resulting tree files. Files associated with MrBayes analysis of the 1st and 2nd positions and the analysis of the 3rd positions are placed in the subfolders 1st_and_2nd_positions_only and 3rd_positions_only, respectively. The 18Splastid_combined subfolder contains the MrBayes analysis materials (alignment and consensus tree) for the analysis including nucleotide plastid data as well as 18S nucleotide data. Documentation, trees and scripts used to create Fig. 3 are included in the “Figure3” subfolder, and documentation for and full results of Treespace analyses are in the “Treespace” subfolder. The results of the AU topology tests are included in a Word document. [file peerj-07-6899-s008.zip › supplementary_alignments_trees/nexus/rpl2.nex]

#nexus

begin data;
  dimensions ntax=68 nchar=1104;
  format datatype=dna gap=- missing=?;
  matrix
                                 [----+----|----+----|----+----|----+----|----+----|----+----|----+----|----+----|----+----|----+-100|----+----|----+----|----+----|----+----|----+----|----+----|----+----|----+----|----+----|----+-200|----+----|----+----|----+----|----+----|----+----|----+----|----+----|----+----|----+----|----+-300|----+----|----+----|----+----|----+----|----+----|----+----|----+----|----+----|----+----|----+-400|----+----|----+----|----+----|----+----|----+----|----+----|----+----|----+----|----+----|----+-500|----+----|----+----|----+----|----+----|----+----|----+----|----+----|----+----|----+----|----+-600|----+----|----+----|----+----|----+----|----+----|----+----|----+----|----+----|----+----|----+-700|----+----|----+----|----+----|----+----|----+----|----+----|----+----|----+----|----+----|----+-800|----+----|----+----|----+----|----+----|----+----|----+----|----+----|----+----|----+----|----+-900|----+----|----+----|----+----|----+----|----+----|----+----|----+----|----+----|----+----|----+1000|----+----|----+----|----+----|----+----|----+----|----+----|----+----|----+----|----+----|----+1100|----+----|----+----|----+----|----+----|----+----|----+----|----+----|----+----|----+----|----+1200|----+----|----+----|----+----|----+----|----+----|----+----|----+----|----+----|----+----|----+1300|----+----|----+----|----+----|----+----|----+----|----+----|----+----|----+----|----+----|----+1400|----+----|----+----|----+----|----+----|----+----|----+----|----+----|----+----|----+----|----+1500|----+----|----+----|----+----|----+----]
                                 [************************************************************************************------------------------------------------------------------------------*********************************************************************************************************************************************************************************************************---------------------------------------------------------------------------------------------------------------------------------------------------------------------------------------------------------------------------------------------------------------------------------------------------------------------------------------------------------------------------------------------------------------------------------------------------------------------------------------------------------------------------------------------------------------------------------------------------------------------------------------------------------------------------------------------------------------------------------------------------------------------******]
                   Ankyra_judayi  ------------------------------------------------------------------------------------ATGGGAATTCGTTTTCTTCAAGCTTTCACTCCCGGGACAAGAAATCGTTCGGTATCAGATTTTAGTGAAATAACT---------------------------------------------------------------------------------------------------------------------------------------------------------------------------------------------AATTCAAAACCAGAAAAATCATTATCATACAGATTACACCGTTCAAGCGGTCGAAATAATCGAGGTATTATTACAGTACGTCATAGAGGTGGTGGGCATAAACGTCTTTATCGTGAAATCGATTTTCGTCGTGATAAAATAGGTATTCCTGCACGAGTTTTAACTATTGAATATGACCCAAACCGTAACGCACGCATTGCTTTACTTCGTTATGAAGATGGTGAAAAACGCTATATTCTTCAACCACGAGGTTTAACTGTAGGCGAAGTTATTATCTCTGATATTAATGCACCTATTTTAAATGGAAATTGTCTTCCACTTCGAAATATTCCTTTAGGTGCTGAAGTTCATAATGTTGAATTTCAACCTGGTTCAGGTGGTCAATTGGCTCGTGCGGCTGGAACATTAGTTGAAGTTTTAGCTAAAGAAGGAAATTTTGTTACTGTTCGTTTACCGTCTAAAGAAATTCGTTTAGTTTCAAAAAATTGCTGGGCTACGATTGGTCAAGTTGGTAATATTGAAGCATATAATTTAACAATTGGCAAAGCTGGCCGAACGCGTTGGTTAGGAAAACGTCCGACAGTTCGTGGTTCCGCAATGAACCCTGTAGATCACCCACATGGTGGTGGTGAAGGGCGTTGTCCAATTGGTCGTAGCCGTCCTGTTACACCATGGGGTAAACCTGCATTAGGGTTAATTACAAGAAAGCCAAAAAAATATAGTACTGAATTAATTCTTCGTAAACGAAAATAA---
          Atractomorpha_echinata  ------------------------------------------------------------------------------------ATGGGAATTCGTTTTCTTCAAGCTTTCACTCCTGGAACAAGAAATCGTTCTGTTTCAGATTTTAGTGAAATAACT---------------------------------------------------------------------------------------------------------------------------------------------------------------------------------------------AATTCAAAACCAGAAAAATCATTATCATACAGATTACATCGTTCCAGTGGTCGAAATAATAGAGGCATTATTACAGTTCGTCATCGCGGTGGCGGCCATAAACGTCTTTATCGTGAAATTGATTTTCGTCGCGATAAAATAGGTATTCCTGCAAGAGTTATAACTATTGAATATGACCCAAATCGGAACTCAAGAATTGCCTTACTTCGTTATGAAGATGGTGAAAAACGTTACATTCTTCAACCCCGTGGGTTAACTGTAGGAGAAGTAATTATTTCTGATATTAATGCACCTATTTTAAATGGCAATTGTCTTCCATTAAGAAACATTCCATTAGGTGCAGAAGTTCACAATGTTGAGTTCCAACCGGGTTCAGGAGGTCAATTAGCTCGAGCAGCGGGAACATTAGTTGAAGTTTTAGCTAAAGAAGGAAATTTTGTTACGGTTCGTTTACCATCTAAAGAAATTCGTTTAGTTTCAAAAAACTGTTGGGCTACAATTGGACAAGTAGGCAATATTGAAGCGTATAATTTAACAATAGGAAAAGCAGGGCGAACTCGTTGGTTAGGAAAACGACCAACTGTACGTGGTTCAGCCATGAACCCGGTTGATCACCCACATGGAGGTGGTGAAGGTCGTTGTCCAATTGGTCGCAGTCGACCTGTTACGCCATGGGGTAAACCTGCTTTAGGATTAATGACACGAAAACCAAAAAAATATAGTTCTGAATTAATTCTTCGTAAACGTAAATAA---
        Borodinellopsis_texensis  ------------------------------------------------------------------------------------ATGGGAATTAATTTTTTAAACCCTTGTACACCCGGAACTCGTCAAAGATCCGTTTCTGATTTCAGTGAAATCACTCATACACAA---------------------------------------------------------------------------------------------------------------------------------------------------------------------------------------------CCAGAAAAATCTTTATCATTTTTTGTTCATCGTGCAAAAGGCAGAAATAATAGAGGTATTATTACCTGTCGTCATCGCGGTGGTGGTCATAAACGCTTATACCGTGAAATTGATTTTCGACGTGATAAAATTGGTGTTTCTGCAAAAGTCGTAAGTATTGAATATGATCCAAATAGAAATGCTCGAATTGCTCTTCTGCGTTATGAAGACGGAGATAAAAGATACATATTACACCCACGTGGTTTAAGTTTAGGAGAAATATTGATTGCAGATTTAAATGCACCTATTTTAGTTGGAAATTCTTTACCTTTAAGAAATATTCCATTAGGGGCAGAAGTTCATAATGTTGAATTTCAGCCAGGTTCTGGGGGTCAATTAGCAAGATCTGCTGGAACATTAATAGAAATTCTAGCAAAAGAAGGAAATTTTGTTACTGTTCGCCTACCATCAAAAGAAATTCGTCTAATTTCAAAAAATTGTTGGGCAACTATTGGTCAAGTTGGTAATGTGGAAGCATATAATTTAAGAATTGGAAAAGCTGGACGTACACGTTGGCTTGGAATTCGTCCTACAGTTAGAGGATCCGTAATGAACCCCGTAGATCACCCACATGGTGGTGGTGAAGGGCGCGCCCCTATAGGACGATGTCACCCTGTTACGCCTTGGGGAAAACCAGCTTTAGGTAAAATTACAAGAAAACCAAAAAAATATAGTAATCAATTTATTATGCGTAAACGCAAAAATTAG
            Bracteacoccus_aerius  ------------------------------------------------------------------------------------ATGGGTATTCGTTTTCTTCAAGCTTTTACACCTGGTACAAGAAATCGCTCTGTCTCAGATTTTAGTGAAATTACC---------------------------------------------------------------------------------------------------------------------------------------------------------------------------------------------GCAACAAAACCAGAAAAATCTCTTTCTTATAAACTTCATAATTCGAAAGGTCGTAATAATCGTGGTGTCATCACGTGTCGTCATAAAGGCGGGGGCCACCCTAAATTATATCGTCAGATTGATTTTCGCCGCGATAAAATAGGTATTCCTGCTCGCGTTCTTACGATCGAATATGATCCAAATCGTAATGCACGCATAGCTTTATTACGTTATACCGATGGCGAAAAAAGATATATTTTACATCCTCGCGGGTTAAATATCGGAGATATGATTATTTCAGATCTTCAGGCACCCATTTTAGTAGGAAATGCTTTACCTTTACGTAATATTCCTTTAGGTTCAGAAGTTCATAACGTTGAATTCCAACCGGGTTCTGGTGGTCAACTGGCGCGCTCAGCCGGGTCAGTTGTCGAAGTGTTAGCTAAAGAAGGCAATTTCGTTACAGTACGTTTGCCGTCTAAAGAAATTCGTTTAGTTTCTAAAAATTGTTGGGCAACAATCGGCCAAGTTGGGAATTTAGAAGCTTATAATTTAACTATCGGAAAAGCTGGGCGTAATCGTTGGTTAGGAAAACGTCCTACAGTTCGTGGATCAGTTATGAATCCAGTAGATCACCCACACGGTGGGGGAGAAGGTCGTGCTCCTATTGGTCGTAGCCGTCCAGTAACACCTTGGGGACGACCAGCTTTAGGCCAATTAACGCGTAAACCAAAAAAATATAGTTCTTCTCTCATTTTGCGTAAAAGAAAATAA---
         Bracteacoccus_giganteus  ATGATTGAATGCATGACGATTCGAAAGACATTTAGTTTTTTAATTTTAAGAGTTATAAATCATTTTTTAATAATAACGCCTTATATGGGAATTCGTTTTCTTCAAGCTTTTACACCTGGTACGAGAAATCGATCTGTATCCGATTTCAGTGAAATTACA---------------------------------------------------------------------------------------------------------------------------------------------------------------------------------------------GCAACAAAACCAGAAAAATCTCTTTCTTATAAACTTCATAATTCGAAAGGCCGTAACAATCGTGGTGTGATCACGTGTCGTCATAAAGGTGGAGGTCACTCTAAATTATACCGTCAAATCGATTTCCGTCGCGATAAAATAGGAATTCCTGCTCGCGTACTAACGATTGAATATGATCCAAATCGTAATGCGCGTATCGCTTTATTACGTTATACTGACGGAGAAAAAAGATATATCTTACATCCTCGCGGATTAAATGTTGGAGATGTGATTATTTCAGATCTTCAAGCACCTATTTTAGTTGGAAACGCTTTACCTCTGCGTAATATTCCTTTAGGTTCAGAAGTGCACAATGTGGAATTTCAACCAGGTTCTGGGGGTCAATTAGCACGTTCAGCTGGATCGATCGTGGAAGTATTAGCTAAAGAAGGTGATTTCGTAACAGTACGTTTGCCATCAAAAGAAATTCGTTTAGTTTCTAAAAATTGTTGGGCAACCATTGGTCAAGTCGGAAATTTAGAAGCTTATAATTTAACTATCGGAAAAGCTGGCCGTAATCGTTGGTTAGGAAAACGTCCTACAGTTCGTGGATCGGTTATGAATCCAGTAGATCACCCACATGGTGGGGGAGAAGGTCGTGCTCCTATCGGTCGTAGTCGACCAGTAACACCGTGGGGTCGACCAGCTTTAGGACAATTGACTCGTAAACCGAAAAAATACAGTTCTTCTCTTATTCTTCGTAAAAGAAAATAA---
             Bracteacoccus_minor  ------------------------------------------------------------------------------------ATGGGAATTCGTTTTCTTCAAGCTTTCACACCTGGTACAAGAAACCGTTCTGTGTCGGATTTCAGTGAAATCACT---------------------------------------------------------------------------------------------------------------------------------------------------------------------------------------------GCGATAAAACCAGAAAAATCTCTTTCTTATAAACTTCATAATTCAAAAGGCCGCAATAATCGCGGTGTAATCACTTGTCGTCACAAAGGTGGCGGTCACTCTAAATTATATCGTCAAATCGATTTTCGTCGCGATAAAATAGGAATTCCTGCGCGCGTGCTGACGATCGAATATGATCCAAATCGTAATGCGCGCATCGCTTTATTACGTTACACGGATGGAGAAAAAAGATATATTTTGCACCCTCGCGGATTGAATGTCGGAGATGTTATTATTTCAGATCTTCAAGCGCCTATTTTAGTTGGAAATGCTTTACCTCTGCGTAATATTCCTTTAGGTTCAGAAGTCCACAACGTGGAATTTCAACCAGGTTCTGGAGGCCAACTAGCACGTTCAGCCGGGTCAATCGTGGAAGTCTTAGCTAAAGAAGGCAATTTCGTAACAGTACGTTTGCCATCTAAAGAAATTCGCCTAGTTTCTAAAAATTGTTGGGCAACGATCGGTCAGGTTGGAAATTTAGAAGCTTATAATTTAACTATTGGAAAAGCTGGACGTAATCGTTGGTTAGGAAAACGTCCTACAGTTCGTGGGTCGGTTATGAACCCAGTAGATCACCCACATGGTGGGGGAGAAGGTCGTGCTCCTATTGGTCGTAGTCGACCAGTAACGCCGTGGGGACGACCAACTTTAGGACAATTAACTCGTAAACCAAAAAAATACAGCTCTTCTCTTATTCTTCGCAAAAGAAAATAA---
           Carteria_cerasiformis  ------------------------------------------------------------------------------------ATGGGAATTCGTTTTTTTCAAGCAAATACTCCAGGAACAAGAAATCGCTCGATTTGCGATTTTAATGAACTTGATGTTTCAAACCAAAAA---------------------------------------------------------------------------------------------------------------------------------------------------------------------------TCAAAAAAAGGACCCGACAAATCCTTAATTTTATCTAATCATAGAGCCAAGGGCCGTAATAATAGAGGGGTTATTACATGTCGTCATAGAGGAGGTGGTCATAAACGCCTTTATCGTGAAATTGATTTCCGTCGAGATAAAATAGGAATTCCAGCACGAGTTCTTACTGTTGAATATGATCCTAACCGTAACAGCAGAATCGCTTTAATTCGTTATGCTGATGGTCAAAAGCGTTATATTTTACAACCTAAAGGTTTACGAGTAAATGATATTTTAATGTCTGATTTAAATGCTCCGATTTTAATAGGGAATTCTTTACCTCTTCGCAATATTCCTTTAGGCGCAGAAGTTCATAATGTTGAATTTCAAGCTGGTGCTGGTGGCAAATTAGCTAGATCAGCCGGGACTTTAGTTGAAATTTTAGCTAAAGAAGGGAATTTTGTTACTTTACGTTTACCATCAAAAGAAATCCGCATGGTTTCAAAAAATTGCTGGGCCACTATTGGACAGGTGGGAAATATTGAAGCTTATAATATTATTAAAGGTAAAGCAGGAAAAACACGCTGGTTAGGGATTCGCCCTACTGTTCGAGGGTCTGTTATGAATCCAGTTGATCACCCGCATGGTGGTGGGGAAGGCCGCGCGCCTATCGGTCGTAGTAGACCAGTAACTCCGTGGGGACGTCCTGCGTTAGGACAATTAACACGAAAACCTAAAAAATATAGCTCACAATTTATAATTCGTAAACGCGTTTAG---
              Carteria_crucifera  ------------------------------------------------------------------------------------ATGGGAATTCGTTTTTTTAAAGCTTATACTCCAGGAACTAGAACTAAATCAATTTCTGATTTTAGTGAATTAACTCTAACA------------------------------------------------------------------------------------------------------------------------------------------------------------------------------------GTAAAAAAAGGACCAGAAAAATCTTTATTAAGTAATAATCATCGTTCAAAAGGTCGAAATAATCGTGGAGTTATTACTTGTCGTCATCGAGGAGGTGGTCATAAACGTCTTTATCGTCAAATTGATTTTCGTCGAGATAAAATTGGCATCCCTGCTACTGTTCTGACCATCGAATATGATCCGAATCGTAATAGTAGAATAGCTTTAATTCGTTATGCAGACGGCGATAAACGTTATATTTTGCAGCCTAAAGGATTAAATGTTAATGATATTATTCTTTCGGATTTAAACGCTCCTATTTTAGTCGGAAATTCTCTTCCTCTAAGAAATATACCTTTAGGCGCAGAAGTTCATAACATTGAATTTCAACCGGGTTCTGGGGGTCAATTAGCTAGATCAGCAGGAACCCTTGTTGAAATTTTAGCAAAAGAAGGACATTTTGTAACACTTCGTTTACCATCTAAAGAAATCCGAATGGTGTCAAAAAATTGTTGGGCGACTATTGGTCAAGTTGGAAATATAGAAGCATATAATGTTGTTAAAGGAAAAGCTGGACGGACTCGTTGGCTGGGAATTCGACCAACAGTTAGAGGTTCTGTTATGAACCCTGTTGATCACCCACACGGTGGTGGTGAAGGCCGTGCTCCTATTGGTCGCAGTCGTCCAGTGACTCCTTGGGGTCGTCCGGCTTTAGGGCAATTTACAAGAAAACCAAAGAAATATAGTTCACAATTTATTATTCGTAAAAGAGGATAA---
             Carteria_sp_SAG_8_5  ------------------------------------------------------------------------------------ATGGGAATTCGTTTCCTTCAACCTTTTACACCTGCAACTCGAAATCGATCAGTTTCTGATTTTACTGAGATAACAAAAACAGAA---------------------------------------------------------------------------------------------------------------------------------------------------------------------------------------------CCAGAAAAAACATTATCTTTTGGGTATCATCGATCAAAAGGCCGTAATAACCGTGGTGTTATTACAACACGTCATCGTGGTGGTGGTCATAAACGTCTATATCGACAAATCGATTTTAGAAGAGACAAAATTGGTATTCCAGCAAAAGTAGTATCAATCGAATATGATCCAAACCGTAATGCAAGAATAGCCTTATTACGTTATACTGACGGTGAAAAACGTTACATATTACAACCACATGGTTTAAATATCGGTGAAATTCTTATTTCTGATTTAAATGCTCCGATCTCTATTGGAAACGCTTTACCTTTACGTAATATTCCTTTAGGATCTGAAGTGCATAATGTAGAATTTCAACCAGGTTCAGGTGGACAGTTAGCTCGTGCTGCTGGAACTTTAGTTGAAATTTTAGCAAAAGAAGGTAATTTTGTAACAATTCGTTTACCATCTAAAGAAGTTCGTTTGGTTTCAAAAAACTGTTGGGCAACATTAGGTCAAGTTGGTAATATTGAAGCATACAACTTATCTATTGGAAAAGCTGGTCGAACACGTTGGTTAGGAAAACGACCTACTGTACGTGGATCTGCTATGAACCCAGTGGATCACCCACATGGTGGTGGTGAAGGGAAAGCACCAATTGGTCGTAGTGGCCCTGTAACTCCATGGGGTAAACCTGCATTAGGAAAATTAACTAGAAAACCTAAAAAATATAGTAACCAATTTATTATTCGCCTACGCAAAAAATAA
        Chaetopeltis_orbicularis  ------------------------------------------------------------------------------------ATGGGAATTCGTTTTCTTCGATCAATGACACCAGGAACTAGAAACCGTTCTGTTTCTGATTTTAGTGAGATTCGCCTTCAAAAATACTTATCTTTCTACCAAGGGGGTGAT---------------------------------------------------------------------------------------------------------------------------------------------------------------GGCCCTGAAAAATCATTAACCTATTCTTTGCACAGAGCAAAAGGACGTAATAATCGTGGTGTTATTACTTGCCGTCACCGTGGTGGTGGTCACAAACGCTTATACCGTGAAATAGACTTTCAACGCGATAAAACTGGAATTCAAGGTAAAGTATTAACCATTGAGTATGACCCTAACCGTAATGCTCGTATTGCATTAGTACGCTATTTAGATGGGGAAAAACGTTATATTTTACATTCACGAGGGTTATCTGTTGGTGATGTTATTCTTTCTGATATTGATGCACCAATACAAGCTGGTAATGCGTTACCACTTCGTAATATTCCATTAGGAACAAGCGTTCATAATGTTGAATTCCAACCTGGTTCTGGTGGTCAATTAGCTCGTTCTGCAGGCGCTATGGTAGAAGTTTTAGCTAAAGAAGGAGATTTTGTAACCATTCGCCTTCCATCAAAAGAAATCCGTCTTATTTCTAGAAATTGTTGGGCAACAATTGGTCAAGTAGGTCATATGGAAGCTTATAACGTTGTTATAGGTAAAGCTGGAAGAACTCGTTGGTTAGGACGACGTCCTACAGTGCGTGGTTCTGTTATGAACCCTGTTGATCACCCACATGGTGGTGGTGAAGGACGTGCTCCGATTGGTCGTAGTCGTCCTGTGACTCCTTGGGGTAAACCAGCATTAGGTCTAATTACTCGAAAACCAAAAAAATATAGTAATAATCTAATTGTTCGTAAAAGAAAAAAATAA
       Characiochloris_acuminata  ------------------------------------------------------------------------------------ATGGGAATTCATTTTTTAAACCCGTGTACACCAGGAACTCGTAGACGTTCAGTTTCTGATTTTAGTGAAATTACACAAACAAAA---------------------------------------------------------------------------------------------------------------------------------------------------------------------------------------------CCAGAAAAATCGTTAACTTTCTTTTTACAACGAAAAAAAGGACGTAATAATAGAGGTATTATTACATGCCGTCATCGTGGCGGAGGTCATAAACGTTTATATCGTGAAATTGATTTTAGAAGAGATAAAATAGGGGTTCCAGCTCAAGTTGTTACAATAGAATATGACCCAAATAGAAACGCTAGAATTGCTTTATTACGTTATGAAGATGGAGAAAAACGTTATATTATACACCCACGTGGATTAAATGTAGGAGAAACAATAGTATCTGATTTAAATGCTCCTATTCTAGTAGGGAATGCTTTACCTTTAAGAAATATTCCATTAGGAGCAGAAGTTCATAATGTTGAATTCCAGCCTGGATCGGGTGGTCAATTAGCTCGTGCTGCTGGAACATTAGTAGAAATTTTAGCAAAAGAGGGTAATTTTGTAACAGTACGTTTACCATCAAAAGAAATTCGCTTAATTTCTCGAAATAGTTGGGCTACTATAGGTCAAGTAGGCAATGTTGAAGCTTACAATTCCATTATAGGAAAAGCTGGTCGAACTCGTTGGCTTGGTATTCGACCTACTGTTCGTGGTTCAGCAATGAACCCAGTAGACCACCCACATGGTGGTGGTGAGGGTCGTGCTCCAATTGGTCATAATAGACCTTTAACACCATGGGGTCGTCCTGCCTTAGGTAAATTTACACGTAAACCTAAAAAATATAGCAATCAATTTATTATTCGTAAAAGAAAATAA---
         Chlamydomonas_applanata  ------------------------------------------------------------------------------------ATGGGAATTAAATTTCTAAATCCTTGTACACCTGGAACACGACAAAGATCGGTTTCAGACTTCAGTGAAATGACACATTCAAAA---------------------------------------------------------------------------------------------------------------------------------------------------------------------------------------------CCAGAAAAATCTTTAACATCTTATCGTCAACGCGCTAAAGGTCGCAACAGCCGTGGTATTATTACATGTCGTCACCGTGGTGGCGGACATAAACGTTTATATCGTGAAATCGATTTCCGTCGTGATAAAATCGGTATTCCAGCTAAAGTAGTTTCTGTTGAATATGATCCAAACAGAAATGCACGTATTGCTCTTTTACGCTACGAAGATGGTGAAAAACGTTATATTTTACAACCGCGTGGTTTAAATGTTGGAGAAATTCTTATTTCTGATTTAAACGCTCCGATTTTAGTAGGTAACTCACTTCCATTACGTAATATTCCACTAGGCGCAGAAATTCACAACGTAGAATTCCAACCGGGTTCAGGTGGCCAATTAGCACGTGCCGCTGGTTCATTAGTTGAAATTTTAGCAAAAGAAGGTAACTTTGTTACTGTGCGTCTTCCATCTAAAGAAATCCGTTTAATTTCAAAAAACAGCTGGGCTACGATTGGTCAAGTAGGCAACGTGGAAGCTTATAACTTAAAAATTGGTAAAGCTGGTCGTACACGTTGGTTAGGTATTCGTCCGACAGTTCGTGGTTCAGCTATGAACCCTGTAGATCACCCACATGGTGGTGGTGAGGGTCGTGCACCAATTGGTCATAGCCGTCCGTTAACACCGTGGGGTCGTCCGGCTTTAGGTAAACTAACACGTAAACCTAAAAAATATAGTAACGTATTCATTATTCGTACTCGTAAATAA---
           Chlamydomonas_nivalis  ------------------------------------------------------------------------------------ATGGGAATTCGTTTTCTTCAAGCATTTACACCAGGAACAAGAAATCGTTCAGTTTCTGATTTTAGTGAATTA---------------------------------------------------------------------------------------------------------------------------------------------------------------------------------------ACAACAACT------AAACCTGAGAGTTCGTTAACATACAATTTACAAAGAGCAAAAGGCCGAAATCACCGAGGTGTTATTACTTCACGTCATCGTGGAGGGGGACATAAACGTCTTTATAGACTAATAGATTTTCGTCGTGACAAAATTGGAATGGAAGCAAAAGTTATTACAATTGAATATGATCCTAATCGAAATGCACGAATCGCTCTCCTTCGTTATGAAGATGGAGAAAAAAGATATATATTACATCCACGTGGACTAAATATTGGTTCAACGGTAGTTGGAGAAATAAATGCTCCAATTATTATTGGAAATTCACTTCCCTTACGTAATATTCCGTTAGGTGCTGAAATTCATAACGTTGAATTTCAACCAGGTTCTGGTGGCCAAATTGCCCGGGCAGCTGGAGCTGTAGTAGAAATTTTAGCGAAAGAAGGCAATTTTGTAACTTTACGTTTACCCTCTAAAGAAATCCGGTTAGTTTCAAAAAATTGTTGGGCAACTATAGGTCAAGTAGGAAATATTGAAGCTTATAATTTAACGTTAGGCAAAGCTGGTCGAACACGTTGGTTAGGAATTAGACCAACTGTAAGAGGTTCGGTTATGAACCCTGTTGATCACCCACATGGTGGGGGAGAAGGCCGTACTCCAATTGGGCATAGTCGTCCCTTAACGCCTTGGGGCAAACCTGCTTTAGGTGTTTTAACTCGAACACCTAAAAAATATAGTAATCAATTTATTATTCGTAAAAGAAAACAATAA
          Chlamydomonas_peterfii  ------------------------------------------------------------------------------------ATGGGCATTCGTTTCCTTCAAGCATATACACCATCAACACGAAATCGATCAGTGTCAGATTTTAGCGAACTGAAATCTGCATCGAAATCGGGGAAAAAAGAA---------------------------------------------------------------------------------------------------------------------------------------------------------ACAAATAAAAAACAAAAGGTAGAAAAAAGTTTAACAGCTACGTTACAAAACTCTTCTGGTCGTAATAACAGAGGTGTCATTACTTGCCGTCACCGTGGTGGTGGTCATAAGCGATTATACCGTCAAATCGATTTTAGAAGAGACAAAATTGGTGTAACAGCAAAAGTAATCGCTATTCAATACGACCCAAATCGTAATGCTAGAATTGCATTAGTACGTTATGAAGATGGTGAAAAACGTTATATTTTGCACCCACGTGGGCTAAAAGTAGGCGAAATCATTATGTCAGATTTAAATGCTCCTATTTTCGTTGGGAATTCACTCCCATTAAGAAATATCCCATTAGGCGCCGAAGTACATAATGTTGAATTCCAACCAGGTTCAGGCGGTCAATTCGCTCGTTCAGCGGGTGCTTTAGTTGAAATTTTAGCTAAAGAGGGTAATTTTGTAACAATTCGCTTACCGTCTAAAGAAATTCGTTTCGTTTCAAAACATTGTTGGGCCACAATAGGTCAAGTAGGTAATATTGAAGCTTACAACTTAACTTTAGGTAAAGCGGGTCGTACACGTTGGTTAGGCAAACGTCCAACTGTACGTGGTTCTGTTATGAACCCAGTAGATCACCCGCATGGTGGTGGTGAAGGCCGTGCTCCAATCGGTAGAAGTCGTCCTGTAACGCCATGGGGTCGTCCAGCTTTAGGTCAGTTAACTCGTAAACCTAAAAAATACAGTAATAAATTTATCGTTCGTCAAAGAAAAAAATAA
       Chlamydomonas_reinhardtii  ------------------------------------------------------------------------------------ATGGGGATTAGATTCCTTCAGGCTTATACACCAGGTACTCGTAACCGTTCGGTATCGGATTTTAGTGAATTA---------------------------------------------------------------------------------------------------------------------------------------------------------------------------------------ACAGATAAAAATTCAACACCAGAAAAAGCATTAACAGTAAGTTTACACCGTGCAAAAGGTCGTAATAATCGTGGTATTATTACATGTCGTCATCGTGGTGGTGGGCATAAACGTTTATATCGTCAAATTGATTTTCGACGTGATAAAATTGGTGTTACAGCAAAAGTTGTAAGAATTGAATATGATCCTAACCGTAATGCTCGCATTGCTTTACTTCGTTATGAAGATGGTGAAAAACGTTATATTATTCATCCACGTGGTTTAAATATTGGTGATATTATTCAATCTGATTTAAACGCACCTATTTTAATTGGTAACTCATTACCGTTACGTAATATTCCTTTAGGAGCTGAAGTACATAACGTTGAATTCCAACCAGGCTCAGGTGGTCAATTAGCACGTTCAGCTGGTGCCATGGTTGAAATTTTAGCAAAAGAAGGCAATTTTGTAACAATCCGTTTACCTTCTAAAGAAATTCGTTTAGTTTCAAAAAATTGTTGGGCAACTGTGGGTCAAGTTGGTAACATTGAAGCATACAACTTAACTATTGGTAAAGCAGGTCGTACACGTTGGTTAGGTAAACGTCCTACAGTACGTGGTTCGGTGATGAACCCTGTGGATCACCCACATGGTGGTGGTGAGGGTCGTGCACCGATTGGTCGTAGCCGTCCAGTTACACCATGGGGTCGCCCAGCTTTAGGTCAATTAACTAGAAAACCTAAAAAATATAGTAATACTTTAATTGTTAAAAAAAGAAAAAAATAA
           Chlorococcum_tatrense  ------------------------------------------------------------------------------------ATGGGAATTAATTTTTTAAATCCATGTACACCAGGAACACGTCAAAGATCGGTTTCTGATTTTAGTGAAATTACAAATACAACA---------------------------------------------------------------------------------------------------------------------------------------------------------------------------------------------CCTGAAAAATCCTTAACTTCTTATCATCAACGATCAAAGGGTCGCAATAATCGTGGTATTATTACATGCCGTCATCGTGGTGGTGGTCACAAACGTTTATATCGTGAAATTGATTTTAGACGTGATAAAATTGGAGTTCCAGCTAAAGTTGTATCAATTGAATATGATCCAAATAGAAACGCACGTATTGCTTTATTACGTTATTTAGACGGTGAAAAACGTTACATTTTACACCCACGTGGGTTAAAAGCTGGTGAAATGATTATTTCAGATTTAAATGCTCCTATTTTAGTAGGAAATTCATTACCATTACGTAATATTCCATTAGGTGCTGAAATTCATAATGTTGAGTTTCAACCAGGTTCAGGTGGCCAATTAGCACGTGCAGCTGGTTCTTTAGTAGAAATTTTAGCTAAAGAAGGTAATTTTGTAACAGTTCGTTTACCTTCAAAAGAAATTCGATTAATTTCAAAAAATAGCTGGGCTACGATTGGCCAAGTCGGAAATGTTGAAGCTTATAGCTTAAAAATTGGTAAGGCAGGTCGCTCACGTTGGTTAGGAATTCGTCCAACTGTGCGCGGTTCAGCTATGAACCCCGTAGATCACCCACATGGTGGTGGTGAAGGTTGTTCACCTATTGGTCTTAGTCGCCCTCTTACACCTTGGGGACGTCCTGCTCTTGGAAAATTAACACGTCAACCTAAAAAATATAGTAACGTTTTCATTATTCGTAAACGTAAATAA---
         Chlorogonium_capillatum  ------------------------------------------------------------------------------------ATGGGAATTAATTTTTTAAATCCATGTACTCCTGGAACACGTCAAAGATCGGTTTCTGATTTTAGTGAAATTACTCATACTCGCTTTGCA------------------------------------------------------------------------------------------------------------------------------------------------------------------------------------GCACCTGAAAAGTCATTAACACGTAGTAATCATAGATCAAAAGGACGTAATAATCGTGGAATTATTACATGTCGTCATCGTGGTGGTGGACATAAGCGCTTATACCGTGAAATTGATTTTAGACGTGATAAAATTGGCGTTCCAGCAAAAGTAGTAAAAATTGAATATGATCCAAATAGAAACGCTCGTATTGCATTATTACGTTATCTTGATGGTGAAAAACGTTACATTTTACACCCACGCGGATTAAAAGCAGGTGAAATGATTATTACGGATCTTAACGCAGCAATTTTAGTAGGTAACTCATTACCGTTACGTAATATCCCTTTAGGGACAGAAGTTCATAACGTTGAATTTCAACCAGGTTCTGGTGGACAATTAGCACGTACTGCTGGTTCATTAGTCGAAATTTTAGCTAAAGAAGGAAATTTCGTTACAGTTCGTTTACCGTCAAAAGAAATTCGATTTATTTCAAAAAATTGTTGGGCAACAATTGGCCAAGTTGGGAACGTAGAAGCTTACAACTTAAAAATTGGTAAAGCTGGTCGTTCGCGTTGGTTAGGTATCCGACCAACAGTTCGTGGTTCAGCAATGAACCCAGTAGATCACCCACATGGTGGTGGTGAAGGTCGTGCTCCAATCGGGCATAGTCGTCCATTAACACCATGGGGGCGTCCAGCATTAGGTAAATTAACACGTAAACCGAAAAAATACAGTAATGTATTCATTATTCGTAAACGTAAATAA---
           Chloromonas_perforata  ------------------------------------------------------------------------------------ATGGGAATTAATTTTTTAAATCCATGTACACCAGGAACACGCCAAAGATCGGTTTCTGATTTTAGTGAAATTACAAATACAACA---------------------------------------------------------------------------------------------------------------------------------------------------------------------------------------------CCTGAAAAATCCTTAACTTCTTATCACCAAAGATCAAAAGGTCGTAATAATCGTGGTATTATTACATGTCGCCATCGTGGTGGTGGTCACAAACGTTTATATCGTGAAATTGATTTTAGACGTGATAAAATTGGAGTTCCAGCTAAAGTTGTATCAATTGAATATGATCCAAATAGAAACGCACGTATTGCTTTATTACGTTATTTAGACGGTGAAAAACGTTATATTTTACACCCACGTGGGTTAAAAGCTGGTGAAATGATTATTTCAGATTTAAATGCTCCTATTTTAGTAGGAAACTCATTACCATTACGTAATATTCCATTAGGTGCTGAAATTCATAATGTTGAGTTTCAACCAGGTTCAGGTGGCCAATTAGCACGTGCAGCTGGTTCTTTAGTAGAAATTTTAGCTAAAGAAGGTAATTTTGTAACAGTTCGTTTACCTTCTAAAGAAATTCGATTAATTTCAAAAAATAGCTGGGCTACAATTGGGCAAGTCGGAAATGTTGAAGCTTATAGCTTAAAAATTGGTAAGGCAGGTCGCTCACGTTGGCTAGGGATTCGTCCAACTGTACGTGGTTCAGCCATGAACCCAGTAGATCACCCACATGGTGGTGGTGAAGGTTGTTCGCCTATTGGTCTTAGTCGCCCTGTTACACCTTGGGGACGTCCTGCTTTAGGAAAATTAACGCGTCAACCTAAAAAATATAGTAACGTTTTCATTATTCGTAAACGTAAATAA---
             Chloromonas_radiata  ------------------------------------------------------------------------------------ATGGGAATTCGTTTTCTTCAAGCTTATACACCAGGAACTCGAAATCGTTCAGTTTCTGATTTTAGTGAATTA---------------------------------------------------------------------------------------------------------------------------------------------------------------------------------------ACAGAAACA------AAGCCAAACAGCTCTTTAACATACGGTTTAAAAAGAGCAAAAGGACGTAATAATAGAGGCGTAATTACTTGTCGTCATCGGGGAGGTGGTCATAAACGATTATATCGCCTAATCGATTTTCGGCGTGATAAAATTGGTATGGGTGCAAAAGTTGTCACGATTGAATATGATCCAAATCGAAATGCGCGAATTGCTCTTCTTCGTTACGAAGATGGTGAAAAAAGATATATATTACATCCGCGTGGCCTAAATATTGGTGAAAATATTATTTCAGATATTAATGCTGCTATAATTGTAGGAAATTCACTTCCATTACGCAATATTCCATTAGGAGCAGAAATTCATAACGTAGAGTTTCAACCCGGTTCTGGAGGACAAATAGCCCGATCAGCAGGATCTGTAGTAGAAATTTTAGCAAAAGAAGGCAATTTTGTAACATTACGTTTACCTTCCAAAGAAATACGTTTAGTTTCTAAAAATTGTTGGGCAACAATCGGTCAAGTAGGAAATATTGAAGCTTATAATTTAACAATAGGAAAAGCAGGTCGGACACGTTGGTTAGGAATTAGACCTACGGTAAGAGGTTCTGTTATGAACCCTGTTGATCACCCTCATGGGGGGGGTGAAGGACGTGCCCCAATTGGGCATAGTCGACCGCTTACCCCTTGGGGTAAACCTGCTTTAGGTGTTTTAACTCGAACACCGAAAAAATATAGTAATATCTTTATTATTCGTAAAAGAAAATAA---
               Chloromonas_rosae  ------------------------------------------------------------------------------------ATGGGAATTCGTTTTCTTCAAGCATTTACACCAGGAACTAGAAATCGTTCAGTTTCTGATTTTAGTGAATTA---------------------------------------------------------------------------------------------------------------------------------------------------------------------------------------ACAACAACT------AAACCAGAGAGTTCGTTAACCTATAATTTACAAAGAGCAAAAGGACGAAATCACCGAGGCGTGATTACATCGCGTCATCGTGGGGGTGGTCATAAGCGTCTTTATAGACTTATCGATTTTCGTCGTGACAAAATTGGAATGGAAGCAAAAGTTATTACAATTGAATATGATCCTAATCGTAATGCACGAATAGCTCTCCTTCGTTATGATGATGGTGAAAAAAGATATATATTACATCCACGTGGATTAAATATTGGTGAAAAAATCATTTCAGAAATAAATGCTCCAATTATTATTGGAAATTCACTTCCATTACGTAATATTCCGTTAGGTGCTGAAATTCATAACGTAGAATTTCAACCTGGTTCTGGGGGCCAAATTGCCCGTTCTGCTGGAGCTGTTGTTGAAATTTTAGCAAAAGAAGGCAATTTTGTTACTTTACGTTTACCCTCTAAAGAAATCCGTTTAGTTTCAAAAAATTGTTGGGCAACTATAGGTCAAGTAGGAAATATTGAAGCGTATAATTTAACTTTAGGAAAAGCTGGTCGAACACGTTGGTTAGGAATTAGACCAACTGTAAGAGGTTCAGTTATGAACCCTGTTGATCACCCGCATGGGGGTGGAGAAGGCCGTACTCCAATTGGGCATAGTCGTCCATTAACTCCTTGGGGCAAACCTGCTTTAGGTGTTTTAACTCGCACGCCAAAAAAATATAGTAATCAATTTATTATTCGTAAAAGAAAACAATAA
         Chlorosarcinopsis_eremi  ------------------------------------------------------------------------------------ATGGGAATTAATTTTTTAAATCCATGTACTCCAGGAACACGTCAAAGATCTGTTTCTGATTTTAGTGAAATTACACATACAAAA---------------------------------------------------------------------------------------------------------------------------------------------------------------------------------------------CCTGAAAAATCTTTAACATCATACAACCAAAGATCAAAAGGGCGTAATAACCGTGGTATTATTACTTGTCGTCATCGTGGTGGTGGGCATAAACGTTTATATCGCGAAATTGATTTTAGACGTGATAAAATTGGAGTTCCAGCTAAAGTAGTATCAATTGAATATGATCCAAACAGAAATTCACGTATTGCTCTTTTACGTTACCTTGACGGAGACAAACGTTATATTTTACATCCACGTGGATTAAAAACAGGCGAAATGGTAATTTCAGATTTAACAGCTCCTATTTTAGTAGGAAATTCATTACCATTACGTAATATTCCATTAGGTGCTGAAGTGCATAACGTAGAATTTCAACCAGGTTCTGGTGGACAATTAGCAAGAGCTGCAGGTTCGTTAGTTGAAATTTTAGCTAAAGAAGGTAATTTTGTAACTGTTCGTTTACCGTCTAAAGAGGTTCGCTTAATTTCAAAAAACAGTTGGGCTACTATTGGACAGGTTGGAAACGTTGAAGCTTATAGTCTAAAAATTGGTAAAGCTGGTAGATCACGTTGGTTAGGTATCCGCCCAACTGTACGTGGTTCAGCAATGAACCCTGTGGATCACCCGCATGGTGGTGGTGAAGGGCGTTCACCTATTGGTCACAGTCGTCCACTTACACCATGGGGACGTCCTGCTTTAGGTAAATTAACACGTCAGCCTAAAAAATATAGTAATGTGTTCATTATTCGTAAACGTAAATAG---
          Chlorotetraedron_incus  ------------------------------------------------------------------------------------ATGGGAATTCGTTTTCTTCAACCATTTACAGCTGGTACTCGAAATAGATCAGTATCAGATTTTAGTGAAATTACT---------------------------------------------------------------------------------------------------------------------------------------------------------------------------------------------GTTTCAAAACCTGAAAAATCACTTTCTTACCGCCTTCACCGAGCTCAAGGTCGTAATAATAGAGGAGTAATTACATGTCGCCATAAAGGTGGCGGACATAAACGTTTATATCGTCAAATTGATTTTAGACGTGATAAAATTGGTATTCCAGCAAAAGTAATGTCTATTGAATATGATCCAAACCGTAATGCAAGAATTGCTCTTTTAAGATATGAAGATGGAGAAAAACGCTATATTCTTCATCCACGTAGTTTAAACGTTGGTGATGTTATTTTATCAGATATTCAAGCGCCTCTTTTAGTTGGAAATTCTTTACCTTTAAGAAATATCCCATTAGGAGCACAAGTTCATAATGTAGAATTTCAACCTGGATCAGGAGGTCAATTAGGAAGGTCTGCAGGAGCTATGATTGAAGTTTTAGCCAAAGAAGGAAATTTTGTAACTTTACGACTACCTTCAAAAGAAATTCGTTTTGTTTCCAAAAATTGTTGGGCAACTATTGGTCAAGTAGGAAATTTAGAAGCATATACATTACGTATTGGAAAAGCTGGTCGCAATCGTTGGCTAGGAAAAAGACCTACAGTTCGAGGTTCAGTTATGAACCCTGTAGATCACCCACATGGGGGTGGTGAAGGTCGTGCTCCAATTGGACGTTGTAGACCGGTTACACCTTGGGGACAACCTGCTTTAGGAAAATTAACTAGAAAACCTAAAAAATATAGTACAAAACTAATTTTAAGAAAAAGAAAATAA---
      Chromochloris_zofingiensis  ------------------------------------------------------------------------------------ATGGCAATTCGCTTTTTACAAGCTTTAACACCTGGTACAAGAAATAGATCTGTATCAGATTTTAGTGAGATTACT---------------------------------------------------------------------------------------------------------------------------------------------------------------------------------------------AGTATAAAACCTGAAAAATCACTTTCTTCAAAATTACATAGTTCCAAAGGACGTAATAATCGTGGTGTTATTACTTGTCGTCATAAAGGAGGTGGGCATAAACGTTTATATCGTCAAATCGATTTTCGACGAGATAAAGTGGGGATTCCTGCTAAAGTAGTAACAATTGAGTACGATCCAAACCGTAATGCAAGAATTGCTCTACTTCGTTATGAAGACGGGGATAAAAGATATATTCTTCAACCTCGTGGTATGAATGTTGGGGATACTATTATTTCAGATATTCAGGCACCTATTTTAGTGGGGAATGCGTTACCGCTTCGTAACATTCCTTTGGGAGCTCAAATTCATAATGTTGAGTTTCAACCAGGCTCTGGAGGTCAACTAGCAAGAGCAGCAGGAGCTCTTGTTGAAGTCTTAGCTAAAGAAGGTAATTTTGTAACAATACGTTTACCTTCTAAAGAAATTCGTTTAATTTCAAAAAATTGTTGGGCAACAATTGGACAAGTTGGAAATTTTGAAGCCTATAATTTAACTATAGGAAAAGCGGGTCGTAATCGTTGGTTAGGAAAAAGACCAACAGTTAGAGGTTCAGCGATGAATCCAGTAGACCACCCACATGGGGGTGGAGAAGGACGTGCACCAATCGGGCGTAGTAGACCTGTTACTCCTTGGGGTCGTCCTACATTAGGACAATTAACTCGTAAACCTAAAAAATATAGTTCTTCACTTATTCTTCGTCGAAAAAAATAA---
         Cylindrocapsa_geminella  ---------------------------------------------------------------------------------------------------------------------------------------------------------------NAAAAAAAA------------------------------------------------------------------------------------------------------------------------------------------------------------------------------------------AAACCAGAAAGAGTTTTGACATATGGATATCATAGATCTAAAGGCAGAAATAACAAAGGTACTATTACCTGTCGCCATAAAGGTGGTGGTCATAAAAGATTATACCGAAAGGTAGATTTTTTTCGAAATAAAATAGGTATACCTGCACGAGTTTTGGGTATAGAATATGATCCAAATAGAAACTCTAAAATAGCTTTACTAAGATATATAGATGGCGAAAAAAGATATATATTAGAACCAAAAGGACTAAAGAAAGGAGAAACACTTATTTCCGACATCCAAGCCTCCATCTCTGTAGGAAACTCTCTTCCTCTTAGAAATATCCCTTTAGGTTCTAAAGTTCATAATGTTGAATTTCAGCCAGGATCTGGGGGGAAATTGGCAAGAGCTGCAGGTACTCTTGTCGAGATACTTGCTAAAGACGGAAATTTTGTTACTGTTCGGCTTCCATCTAAAGAAATCCGGATTTTATCTAAACATTGTTGGGCTACTTTAGGACAAGTTGGAAATATAGAAGCAGCTAATACTATTTTAGGGAAGGCCGGAAGAAGCCGTTGGTTAGGCATACGACCTACCGTTAGAGGTTCTGTAATGAACCCTGTGGACCATCCTCATGGAGGGGGAGAGGGTCGCGCGCCGATTGGACGAAGTAGACCAGTAACTCCATGGGGAAAACCTGCTTTAGGTCAGCAAACTCGAAAACCTAAAAAATACAATTCGGCTTTTATATTAAGTAAAAGAAAGAAATAA
           Desmotetra_stigmatica  ------------------------------------------------------------------------------------ATGGGAATTCGTGTTCTTCAAGCTTACACACCAGGTACAAGAAATCGGTCTGTTTCAGATTTTAATGAAATA---------------------------------------------------------------------------------------------------------------------------------------------------------------------------------------------ACACACTCAAAACCAGAAAAATCATTATCTAGTTTTTTACCGAAGTCTGGTGGTAGAAATAACCGAGGTATCATTACATGTCGTCATCGTGGGGGTGGTCATAGACGTTTATACCGTCAAATTGACTTTAGAAGAGATAAAATTTCGGTTGCTGCCAAAGTAGTAACTATTGAGTATGATCCAAATCGTAATGCAAGAATTGCTCTTCTTCGTTATGAGGATGGGGAAAAAAGATATATACTACATCCACGTGGTTTAAAAATAGGCGATGTAATTATTTCAAATTTAAACGCTCCAATTTTAGTAGGAAACAGTTTACCGCTTCGTAATATTCCTTTAGGTGCAGAAGTGCATAACGTAGAATTTCAACCGGGTTCTGGTGGTCAGTTAGCTCGAGCAGCTGGAGCTTTAGTAGAAATTGTAGCAAAAGAAGGTAATTTTGTGACTATTCGTTTACCTTCAAAAGAAATTCGTTTAGTTTCTAAATATTGCTGGGCTACTATTGGCCAAGTAGGAAATATTGAAGCTTACAATTTAACAGCAGGCAAGGCTGGCCGAACTCGTTGGTTAGGGAAACGTCCAACTGTACGAGGATCTGCTATGAACCCAGTGGACCACCCACATGGTGGTGGTGAAGGTCGTGCACCTATCGGGCGTAGTCGTCCAGTTACTCCATGGGGGCGTGTTGCTTTAGGGCAATTTACAAGAAAACCTAAAAAATATAGTAATCAGTTCATTGTACGTAAAAGAAAAAAATAA
          Dictyochloris_fragrans  ------------------------------------------------------------------------------------ATGGGAATTCGTTTTATTCAAGCTTATACACCAGGTACAAGAAATAGATCTGTATCTGATTTTAGTGAAATT---------------------------------------------------------------------------------------------------------------------------------------------------------------------------------------AATCACAAC------AAACCAGAAAAATCTTTAGTTTACGGACTTCAAAGATCAAAAGGACGTAATAATAAAGGTTTTATTACATGTCGTCATCGTGGAGGTGGTCACAAACGTCTATATCGTGAAATTGATTTTCGACGTGATAAAATAGGGGTTCCCGCTAAAGTAATTCGAGTTGAATATGATCCAAACCGTAATGCTAGAATCATTCTTTTGCATTATCAAGATGGAGAAAAAAGATATATATTACAACCTCGTGGATTAAATATTGGTGAAACTATTATTTCAGATATTCAAGCTCCTATTTTAGTTGGAAATTCTCTTCCCCTTCGTAATATTCCACTAGGTGCAGAAGTGCATAATGTTGAATTTCAACCAGGTTCTGGAGGACAATTAGCTCGATCTGCTGGAGCTGTTGTGGAAATTTTAGCTAAAGAAGGGAATTTCGTTACAATACGTTTACCTTCAAAAGAAATTCGTCTTGTTTCAAAAAATTGTTGGGCCACAATAGGTCAAGTGGGAAATTTAGATGCATATAATTTAACTTTAGGAAAAGCTGGAAGAACTCGTTGGTTAGGTATCCGACCAACGGTTAGAGGATCTGTTATGAACCCTGTAGATCACCCACACGGAGGTGGTGAAGGACGTGCTCCCATTGGGCGTAGTCGTCCTCTAACTCCTTGGGGTAAACCAGCTTTAGGACAATTAACTAGAAAACCTAAAAAATATAGTTCTGAACTAATTCTTCGTAAAAGAAAAAAATAA
               Dunaliella_salina  ------------------------------------------------------------------------------------ATGGGAATTCATTTATTAAATCCGTGTACACCAGGTACACGTAATCGATCCGTATCAGATTTTAGTGAATTGACTCGTACAAAA---------------------------------------------------------------------------------------------------------------------------------------------------------------------------------------------CCAGAAAAGTCATTAACATCTTATAGACAAAGATCAAACGGACGTAATAACCGTGGTATTATTACATGTCGTCATCGTGGAGGGGGTCACAAACGTTTATATCGTCAAATTGATTTTAGACGTGATAAAATTGGAGTACCTGCCAAAGTTATATCGATTGAATATGATCCAAATAGAAATGCAAGAATTGCTCTTTTACATTATGAAGATGGAGTAAAACGTTATATTTTACATCCACGTGGTTTAAATCCAGGTGAAACGATTATTTCTGATTTAAATGCACCTATTTTAGTAGGTAATTCTCTACCTTTACGTAATATTCCTTTAGGTGCCGAAATTCATAACGTTGAATTTCAACCCGGTTCTGGAGGTCAATTAGCACGAGCTGCTGGTTCTTTAGTTGAAATTTTAGCTAAAGAAGGTGATTTTGTAACAGTTCGTTTACCATCAAAAGAAATTCGTTTTATTTCAAAAAATAGTTGGGCTACTCTTGGTCAAGTTGGGAATGTAGAAGCTTATAACTTAACTATCGGTAAAGCTGGTCGTTCTCGCTGGTTAGGTATTCGACCAACTGTGCGTGGTTCAGCCATGAACCCAGTAGATCACCCGCATGGTGGTGGTGAAGGACGTGCACCTATTGGGCATAGTCGCCCATTAACACCTTGGGGACGCCCTGCTTTAGGTAAACTAACGCGTAAACCAAAAAAATTTAGTAATGTTTTTATTATCCGTAAACGTAAATAG---
            Elakatothrix_viridis  ------------------------------------------------------------------------------------ATGGGAATTCGTTTCCTTAAACCTTTTACACCTAGTACAAGAAATCGATCTGTTTCTGATTTTTCTAATATTATTTCT---------------------------------------------------------------------------------------------------------------------------------------------------------------------------------------------AAAAAACCTGAAAAATCATTATTATATTCTCATCAAAGATCAAAAGGAAGAAATAATTTAGGAAAAATAACAAGCCGACACCGTGGTGGTGGTCATAAAAGATTATATCGTCAAATAGATTTTCAACGAGATAAAATAGGTACTCCAGCTAAAGTAATAAGTATTGAATATGATCCAAACCGAAATTCCAGAATAGCATTATTATTTTATACAGACGGTGAAAAGAGATATATTCTACATCCACAAAATATGAGTGTTAATGATACAATAATAGCAGATATTCAAGCACCTATTTTAATAGGTAATCATTTACCACTTCGTAATATACCTTTAGGTGCGATAGTACATAATGTAGAATTTCAACCAGGTTCGGGTGGTCAATTAGCTAGAGCTGCTGGCTCTATGGTAGAAATTTTAGCAAAAGAAGGAAATTTAGTTATTATTCGTCTACCTTCTAAAGAAATTAGATTTGTATCTCAAAATTGTTGGGCAACCATTGGTCAAGTTGGAAATATAGAAGCAATTAACTTAAAAATAGGAAAAGCTGGTCGTAACCGTTGGTTAGGAAAAAAACCCAAAGTAAGAGGGTCTGTTATGAACCCTGTAGATCATCCACACGGTGGTGGTGAAGGACGTGCTCCTATAGGTCGTTGTAGACCTGTCACTCCTTGGGGTAAACCTGCTTTAGGTGTATTAACAAGACGATCAAAAAAATATAGCAATTCTTTTATTATTCGTCAAAGAAAAAAATAG
           Floydiella_terrestris  ------------------------------------------------------------------------------------ATGGCAATCCGTTTTCTTAGAGCAATGACACCAGGAACTAGAAATCGTTCTGTTTCTGACCAAAAGGACATTAGTCAAAAGAAC---------------------------------------------------------------------------------------------------------------------------------------------------------------------------------------------CCTGAAAAAAATCTAACTTATTCTCTCCATAGAGCAAAAGGGCGTAATAACCGTGGTGTTATTACTTGCCGTCATCGTGGGGGGGGTCACAAACGTTTATACCGTGAAATTGATTTTCAAAGAGATAAAACGGGTGTGAAAGGAAAAGTCTTAACAATTGAGTATGACCCTAACCGTAATTCTCGTATTGCATTAGTACGTTATCAAGATGGTGAAAAACGCTACATTTTACATTCACGTGGTTTATCTATTGGTGACACAATTTTATCTGATATTGATGTCCCAATTCAGGCAGGGAATGCCTTACCTCTTCGAAACGTCCCTTTAGGCACCAGCGTTCACAACGTTGAATTTCACCCAGGAGCTGGGGGCCAATTAGCTCGTTCAGCTGGTGCTATGGTTGAAGTTTTAGCTAAAGAAGGTGATTTTGTCACGATTCGTTTACCATCAAAAGAAATTCGTTTAGTATCTCGAAATTGTTGGGCCACAATTGGTCAAGTTGGTCATATTGAAGCTTATAACGTGATTCTTGGAAAAGCTGGACGTACTCGATGGTTAGGGCGACGCCCTACCGTGAGAGGTTCTGTTATGAACCCTGTTGATCACCCGCATGGTGGGGGGGAAGGGCGTTGTCCTATTGGTCGCAGTCGCCCTTTGACTCCTTGGGGTAAACCGGCATTGGGTCAACTAACACGTAAAGCTAAAAAATACAGTGATAAACTAATTCTTCGTAAAAGAAAAAAATAA
         Follicularia_botryoides  ------------------------------------------------------------------------------------ATGGGAATTCGTTTTCTTCAAGCCTTTACAGCTGGAACCAGAAACCGTTCTGTTTCAGATTTCAGTGAAATTACA---------------------------------------------------------------------------------------------------------------------------------------------------------------------------------------------TCAACAAAACCCGAAAAATCATTATGTTCCGGCAGACAAAAATCTTCAGGCCGAAATAACAGAGGGGTTATTACATGCCGCCACAAAGGTGGGGGGCACAAGCGATTATACCGTCAAATTGATTTTAGACGTGATAAAATTGGAATCCCTGCAAAAGTTATGACAATTGAGTATGACCCAAACCGTAATGCTCGTATTGCTTTATTAAGATATACTGATGGAGAAAAACGTTACATTCTTCAACCTCGAGGTTTAAGTGTTGGAGATGTGATTATTTCAGATCTTCAAGCTCCAATTTTAGTCGGCAATGCACTACCTTTACGAAATATTCCTCTTGGAGCTGAAATTCATAACGTTGAATTCCAACCTGGATCTGGGGGTCAATTAGCACGATCAGCAGGATCTGTTGTAGAAATTTTAGCAAAAGAAGGTAATTTTGTGACAATTCGTTTACCTTCTAAAGAAATTCGTTTAGTTTCAAAAAATTGTTGGGCAACCGTTGGGCGTGTTGGAAATTTAGAAGCCTACAATTTAACAATTGGAAAAGCAGGACGAAACCGCTGGTTAGGAAAACGCCCAACTGTTCGAGGTTCAGTCATGAACCCAGTGGATCACCCACATGGGGGAGGAGAAGGTCGAGCACCTATTGGACGTAGCCGCCCAGTGACTCCTTGGGGAAGACCAGCTTTAGGTCAGCTGACTCGAAAACCTAAAAAATACAGTTCATCTTTAATTTTACGTAAGAGAAAATAA---
         Golenkinia_longispicula  ------------------------------------------------------------------------------------ATGGGTATTCGTTTTTTTCAAGCAATTACACCAGGGACAAGAAATAGATCTGTATCAGATTTTAGTGAAATTAGT---------------------------------------------------------------------------------------------------------------------------------------------------------------------------------------------CAAAAACGTCCTGAAAAAGCATTATCTTTTAAACTTCATAGGGCAAAAGGACGTAATAATAGAGGAATTATAACATGCCGACATCGCGGTGGGGGACACAAACGATTATATCGTTTTATTGATTTTCGACGAGATAAAATAGGTATTCCTGCAAAAGTCGTAACCATTGAATATGATCCAAATCGAAATGCTAGAATAGCGCTTCTTCTATATGAAGATGGTGAAAAAAGGTATATATTACATCCACGTGGTTTAAATTTAGGTGAAACAGTAATTTCGGATATATATGCACCAATTTTTGTTGGAAACGCATTGCCACTTCGAAATATCCCACTTGGGGCTGAAATTCATAATGTAGAATTTCAGCCAGGCTCCGGCGGACAATTAGCTCGCGCCGCTGGTACATTAGTAGAAGTTTTAGCAAAAGAAGGAAATTTTGTAACAATTCGTCTTCCATCCAAAGAAATACGTCTTGTTTCTAAAAATTGTTGGGCTACAATAGGACAAGTTGGAAACTTTGAAGCTTACAATCTTACCATAGGAAAAGCTGGACGCATTCGATGGTTGGGGATTCGTCCTACAGTCCGTGGTTCTGTAATGAACCCAGTAGATCACCCGCATGGTGGGGGAGAAGGTCGTGCTCCGATCGGCCGCAGTCATCCGGTTACACCTTGGGGGAAACCGACTCTGGGTTTAATCACTCGAAAACCTAAAAAGTATAGTACTAAACTTATTCTACGAAAAAGAAAAAAATAA
                Gonium_pectorale  ------------------------------------------------------------------------------------ATGGGAATTAGATTTTTTCAAGCATATACTCCAGGTACACGAAATCGTTCTGTGTCAGATTTTACTGAATTG---------------------------------------------------------------------------------------------------------------------------------------------------------------------------------------ACAGATAAAAATTCAACACCAGAAAAAACATTAACAATAAGTTTACAACGATCTAAAGGTCGTAATAATCGTGGTATTATTACTTGTCGCCATCGTGGTGGTGGTCATAAACGTTTATATCGTCAAATTGACTTTAGACGTGATAAAATTGGTGTTTGGGCAAAAGTTATAAAAATTGAATATGATCCAAATCGTAATGCACGCATTGCTTTACTTCGTTATGAAGATGGTGAAAAACGTTATATTATTCATCCGCGTGGTTTAAATCTTGGTGACATTATTCAATCTGATTTAAACGCACCTATTTTAATTGGTAATTCTTTACCTTTACGTAATATTCCTTTAGGCGCTGAAGTCCATAACGTTGAATTTCAACCAGGTTCTGGTGGACAACTAGCACGTTCTGCAGGTGCGATGGTTGAAATCTTAGCAAAAGAAGGCAATTTTGTAACTATACGTTTACCTTCTAAAGAAATTCGTTTAGTATCTAAAAATTGTTGGGCTACTGTTGGCCAAGTAGGTAATATTGAAGCCTATAACTTAACAATTGGTAAAGCAGGTCGTACTCGTTGGTTAGGTAAACGTCCAACAGTTCGTGGTTCAGTTATGAACCCTGTTGATCACCCACATGGTGGTGGTGAAGGTCGTGCACCTATCGGTCGTAGCCGTCCTGTAACACCTTGGGGTAAACCAGCACTTGGACAACTAACAAGAAAACCTAAAAAATATAGTAATAATTTAATTGTTAAAAAACGTAAAAAATAA
         Haematococcus_lacustris  ------------------------------------------------------------------------------------ATGGGTATTCATTTTTTAAAACCCTGTACACCTGGAACACGTCAAAGAACAGTGTCCGACTTTAGTGATATTACGCATTCA---------------------------------------------------------------------------------------------------------------------------------------------------------------------------------------------ACACCTGAAAAAACATTAACACATTTTAAACATCGTGCAAAAGGACGTAATAATCGCGGGATTATTACCTGTCGTCATCGTGGGGGTGGGCATAAACGTTTATATAGAGAAATTGATTTTAGACGTGATAAAATTGGAGTTCCAGCCAAAGTAGTTACAATTGAATATGACCCAAACCGTAATGCACGTATTGCTTTATTACGTTATATGGATGGTGAAAAACGTTATATTTTACATCCACGTGGTTTAAAAATAGGTGAAACTCTTCTTACAGATTTAAATGCTACAATATTAGTAGGTAATAGTTTACCGTTACGTAATATTCCCTTAGGTACAGAAGTACATAATGTAGAATTTATGCCAAATGCTGGTGGAAAATTAGCGCGTGCGGCTGGATCTTTGGTTCAAATTTTAGCTAAAGAAGGCTCTTTTGTTACTGTACGTTTACCATCAAAAGAAATACGTTTAATTTCAAAAAATTGTTGGGCAACTATTGGACAAGTTGGAAATGTAGAAGCTTATAATATTAAAATCGGAAAAGCTGGAATTTCACGTTGGTTAGGAATTCGTCCAACAGTTAGGGGTGCTGCTATGAACCCAGTTGATCACCCACATGGAGGTGGGGAAGGTTGTTCACCAATTGGACATAGTCGTCCTTTAACACCTTGGGGACGTCCCGCTTTAGGTTATTTAACGCGTAAACCTAAAAAATACAGTAATGTATTTATTATACGTAAACGTAAATAG---
              Hafniomonas_laevis  ------------------------------------------------------------------------------------ATGGGTATTCGTTTTCTTAATCCTATTACTCCAGGTTCTCGAAACAGAACTGTAACAGATTTTAGTGAAATTACA---------------------------------------------------------------------------------------------------------------------------------------------------------------------------------------------CAATCTAAACCAGAAAAATCTTTATGTGTTTTTAAACATAGAGCTAAAGGTCGTAATAACCGTGGTGTTATTACATGTAGACATCGTGGTGGGGGTCATAAACGTTTATACCGCCAAATCGATTTTCGCCGTGATAAAATTGGTATGTTAGCAACTGTTTTAACGATTGAATATGATCCAAACCGTAATGCAAGAATTGCATTAGTACGTTATGAAGATGGTGAAAAACGTTATATTTTACAACCACGTGGATTAAAAGTAGGTGATACTGTAGTTTCCGATATTAATGCTCCAATTGCCATTGGTAATGCATTACCATTACGTAATATTCCGTTGGGTGCGGAAATCCATAATGTGGAATTCCAACCCGCAGCTGGTGGTCAAATTGCGCGTGCAGCAGGTGCTTTAGTATATGTACTAGCAAAAGATGGTAATTATGTTACTGTACGTTTACCATCTAAAGAAGTTCGAATGATTTCCAAAAACTGTTGGGCTAGTATTGGTCAAGTAGGTAATATCGAAGCATATAGTTTAAATTCAGGAAAAGCAGGACGTACACGTTGGTTAGGTATTCGCCCTACAGTACGTGGTTCTGTAATGAACCCAAACGACCACCCACATGGTGGTGGTGAAGGTCGTGCTCCAATTGGCCGTAGTCGCCCAGTAACACCTTGGGGTAAACCAGCATTAGGTCAATTTACACGTAAACCGAAAAAGTATAGTACACAATTTATTCTTCGCAAACGTAAATAA---
            Hariotina_reticulata  ------------------------------------------------------------------------------------ATGGGAATTCGCTTTTTCAAAGCTTTTACACCAGGTACTCGAAACAGATCAGTATCTGATTTTAGTGAAATTACA---------------------------------------------------------------------------------------------------------------------------------------------------------------------------------------------ACAACAAAACCAGAAAAATCATTATCAAAAATGAAACATCGTTCAAAAGGACGTAATAATCGAGGTATTATTACTTGTCGTCATAAAGGTGGTGGTCATAAACGCTTATATCGTGAAATTGACTTCAGACGAGATAAAATTGGTATTCCAGGAATGGTTTTGACAATTGAATATGATCCGAATCGTAATGCTCGTATTGCTTTAGTTATGTATGAAGATGGTGAAAAACGTTACATTCTTCAACCACGTGGATTAAGGGTAGGTGATTCAATTATTTCAGACATTCAAGCACCTATTTTGGTAGGAAATGCTTTACCTTTAAGAAATATTCCTTTAGGTGCTCAAGTACATAATGTTGAATTTCAACCGGGTTCTGGAGGACAATTAGCTCGTTCTGCTGGTGCTCTTCTTGATATTTTAGCAAAAGAAGGAAATTTTGTAACAGTTCGTTTACCATCAAAAGAAATTCGTTTAATTTCAAAAAATTGTTGGGCAACTATTGGACAAGTAGGAAATTTAGAAGCTTACAGTGTAAGAATTGGAAAAGCTGGACGAAATCGTTGGTTAGGAAAACGACCAACTGTTCGAGGTTCGGTAATGAACCCTAATGATCACCCACATGGTGGTGGTGAAGGCCGTGCACCGATCGGTCGTTGTCGTCCTGTAACTCCTTGGGGACGTCCAGCGTTAGGTCAATTGACACGTCAGCCTAAAAAATATAGTTCAAAATTTATTTTAAGAAAACGCAAATAA---
                   Jenufa_minuta  ------------------------------------------------------------------------------------ATGGGAATTCGGTTTTTTCAAGCAATGACACCGGGAACACGGAACCGATCGGTATCGGATTTTTCGGAAATAACAAAA---------------------------------------------------------------------------------------------------------------------------------------------------------------------------------------------AAACGTCCTGAAAAAAAATTATGTATAAAGCATCAAACTGCAAATGGGCGTAACAATAAAGGAATCATAACATCTCGTCATCGTGGAGGAGGACATAAACGATTTTATCGTCTTATAGACTTTCGCCGAGAAAAAATTGGTATTTCGGGTTCAGTTTTAGCTATTGAATATGATCCATATAGAAATGCTAGAATTGCTCTTATCCATTACGAAGACGGTGAAAAAAAGTACATTTTACACCCACGCGGATTACAAAAAGATGATAAAATCATTGCTGATTTATCTGCACCTATATTAGTGGGAAATACTTTACCCTTAAGAAGTATTCCGTTGGGTACCGAAATTCATAATGTAGAATTTCAACCAGGGGCTGGGGGGAAATTAGCCCGAGCTGCTGGAACATTTGTGGAAATTATCGCCAAAGAAGGTAATTATGTGACACTTAGATTACCGTCTAAAGAAATTCGTTTAGTGTCCAAAAATTGTTGGGCCACAATAGGTCAAGTAGGAAACATGTCACATTACAACGTAGTATATGGAAAAGCAGGCCGAACTCGCTGATTAGGAAAACGACCAACTGTTAGAGGAACTGCCATGAATCCAGTGGACCACCCACATGGTGGGGGTGAGGGACGTGCACCCATTGGTCGTAGTCATCCAGTAACGCCTTGGGGTAAACCAACACTTGGTAAAATTACCAGAAAACCTAAAAAATATAGTAATAAATTTATTGTGCGCCGTCGATCCTAA---
                Jenufa_perforata  ------------------------------------------------------------------------------------ATGGGTATTCGTTTTATTCAAGCTATTACACCTGGTACTCGAAATCGATCAGTATCAGATTTTAATGATATTACGTCA---------------------------------------------------------------------------------------------------------------------------------------------------------------------------------------------AAACGTCCAGAAAAATCCCTTTGTATAAAAAATCAGAGAGCAAAAGGACGTAATAATAAAGGTATAATTACATGTCGTCATCATGGAGGTGGTCATAAAAAATTATATCGTCTTATAGATTTTCGTCGAGAAAAAATAGGTATTTATGGATTAGTTGTAGCTATAGAATATGATCCTAATAGAAATTCTAGAATAGCTCTTGTTCGTTATGAAGATGGTGAGAAACAATATATTCTTCAACCACGTGGATTAAAAAAAGGTGATCGAATTTTATCAGATATTTCAGCACCTATATTAATAGGAAATACATTACCACTTCGAAATATACCATTAGGGACAGAAATTCATAATATTGAATTTCAACCGGGTTCTGGTGGTCAACTAGCAAGAGCTGCTGGTACATTTGCTGAAGTATTAGCAAAAGAAGGTGATTATGTTACACTTCGTTTACCTTCTAAAGAAATTCGTTTAGTCTCAAAAAATTGCTGGGCTACTATAGGTCAAGTAGGTAATATGGAAGCTTATAATTTAATCTTAGGAAAAGCAGGACGTAATCGTTGGTTAGGAAAACGACCTAATGTTAGAGGAAGTGTTATGAATCCTGTAGATCATCCGCATGGAGGCGGAGAAGGTCGTGCTCCAATAGGGAGAAGTCAACCAATGACCCCCTGGGGTCAACCAGCGTTAGGTAAAATTACAAGAAAACCTAAAAAATATAGTAATAAGCTTATTATTCGTCGAAGAAAAAAATAA
            Kirchneriella_aperta  ------------------------------------------------------------------------------------ATGGGAATTCGTTTTCTTAAAGCTTTTACTCCGAGTACACGAAATCGTTCAGTATCAGATTTTAGTGAAATTACT---------------------------------------------------------------------------------------------------------------------------------------------------------------------------------------------CAAACAAAACCAGAAAAATCTTTAACTTCTAATAAACATCGTTCAAAAGGACGTAATAATCGTGGTGTAATCACTTGCCGTCATAAAGGAGGGGGTCATAAACGTCTTTATCGCGAAATTGATTTTCGTCGTGATAAAATCGGTATGGCTGCAAAAGTAACAAGTATTGAATATGACCCAAACCGAAATTCACGTATTGCGTTAGTACGTTATGAAGATGGTGAAAAAAGATATATTGTACAACCACGTGGCTTACAAGTAGGTGATACTATTTTGTCAGATCTTCAAGCTCCCATTTTAGTTGGGAATGCATTACCTCTTCGTAATATTCCTTTAGGTGCTCAAGTACATAATGTGGAATTTCAGCCCGGATCAGGTGGACAATTAGCTCGATCAGCTGGTTCAAGTGTTGAAATCCTAGCTAAAGAAGGTAACTTTGTTACACTTCGTTTACCTTCTAAAGAAATTCGTCTCGTTTCAAAAAACTGTTGGGCGACTATTGGTCAAGTTGGAAATCATGAAGCCTATATTTTAACTATTGGTAAAGCAGGTCGAAATCGCTGGTTGGGTAAACGACCAACTGTTCGTGGTTCTGTTATGAACCCAGTAGACCACCCACATGGTGGTGGTGAAGGTCGTTGTCCTATAGGTCGTGCTCGACCGCTGACTCCATGGGGACGCCCTGCCTTAGGCCAATTAACACGCAAACCTAAAAAATATAGTACGAATTTGATTTTAGGTAAGAAAAAATAA---
        Koshicola_spirodelophila  ------------------------------------------------------------------------------------ATGGCTATTCGTTTAAAAAAATCCACT------------------------------------------------AATAGAGAAATAAGTAATATAAAT---------------------------------------------------------------------------------------------------------------------------------------------------------------------------AAACCAGAAAAAGAATTAACAATTTGGATACATCAAGCTAAAGGTCGTAATAATAGAGGCATAATAACCAGTCGACACCGAGGTGGGGGTCATAAACAACTTTATCGCCTAGTAGATTTTCATCGTAATAAACTGAAAATGCCTGCTAAAGTTTTAAGTGTAGAATATGATCCAAATCGAAATGCACATATTGCTCTTATTCGCTATATTGATGGGGAAAAAAGATATATTCTTCAACCGCGCGGTTTAACAGTAGGTTCAACAATTATTTCGGATATAGAAGCTCCTATTCAATCAGGAAATGCTTTACCGCTACGTAATATTCCTTTGGGTACTGAAGTTCATAATGTCGAATTTCAACCTGGGGCTGGTGGTAAATTAGCTCGAGCTGCAGGAGCTTTTGTAGAAATATTAGCAAAAGAGGGTGATAAAGTAACAGTAAGATTACCATCCAAAGAAATTCGAATGATTTCACGAAATTGTTGGGCAACGATTGGTCAAGTTGGCCGTTCTGAGTATTACAATCTCATTTTAGGTAAAGCTGGGCGACGTCGTTGGTTAGGAAAACGCCCCTCTGTTCGAGGTTCAGTTATGAATCCGGTGGATCACCCGCATGGTGGGGGAGAAGGACGGGCGCCTATTGGTCGTGTTCGTCCTGTTACACCATGGGGACGTCCAGCATTAGGGCATCCGACTAGAAAATCAAAAAAATATAGTTCGGAATTAATTATTCGAAAACGAAAAAACTAA
             Lobochlamys_culleus  ------------------------------------------------------------------------------------ATGGGAATTCGTTTTCTTCAAGCATATACACCTGCAACAAGAAATAGATCAGTTTCAGATTTTAGTGAAATT---------------------------------------------------------------------------------------------------------------------------------------------------------------------------------------------ACAAACACAAAACCAGAAAAATCCTTATCTTTTTTTCTTCCAAAATCGAGTGGCAGAAATAATAGAGGGATTATTACATGTCGTCATCGTGGTGGTGGACATAAACGTTTATATCGTCAAATTGATTTTAGGAGAGAAAAAATCGGTATTCCAGCTAAAGTTGTAACTATTGAGTATGATCCTAATAGAAATGCTAGAATAGCCCTTCTTAGATATGAAGATGGTGAAAAAAGATATATCTTACACCCGCGTGGACTAAATTTAGGAGATGTTATTTTATCACATTTAAACGCACCTATTTTAGTTGGTAATTCTCTTCCATTACGTAATATTCCATTAGGAGCAGAAGTTCATAACGTAGAATTTCAACCGGGTTCCGGCGGACAACTAGCACGTGCCGCTGGTGCTTTAGTTGAAATTTTAGCAAAAGAAGGAAATTTTGTAACAATTCGTTTGCCATCAAAAGAAATTCGTTTAGTTTCAAAAAATTGTTGGGCTACTATCGGTCAAGTTGGTAATATTGAAGCTTATAATTTACGAAGTGGTAAAGCTGGCCGTTCGCGTTGGCTAGGAAAACGTCCAACAGTAAGAGGATCAGTTATGAACCCGGTTGATCACCCGCATGGTGGTGGTGAAGGTCGTGCTCCTATTGGTAGAAGTCGTCCTGTAACGCCGTGGGGTCGTCCAGCATTAGGTCAATTAACAAGAAAACCTAAAAAATATAGTAATCAATTTATTGTTCGTAAAAGAAAAAAATAG
              Lobochlamys_segnis  ------------------------------------------------------------------------------------ATGGGAATTCGTTTTTTTCAATCATATACACCTGCTACAAGAAATAGATCAGTCTCTGATTTTAGTGAAATT---------------------------------------------------------------------------------------------------------------------------------------------------------------------------------------------ACAAATACAAAACCAGAAAAATCATTAGCTGTTTTTTTACCCAAATCAAGTGGGAGAAATAATAAAGGAATTATAACATGTCGCCATCGTGGTGGCGGACATAAACGCTTATATCGTCAAATTGATTTTAGAAGAGAAAAAATTGGTATTCCAGCTAAAGTTCTAACAATTGAATATGATCCTAATAGAAATGCTAGAATCGCTCTTCTTCGCTATGAAGATGGAGAAAAAAGATATATTTTACACCCGCGTGGTTTAAATTTAGGAGATGTTATTTTATCACATTTAAATGCTCCTATTTTAATTGGAAATGCACTTCCTTTAAGAAATATTCCATTAGGTTCTGAAGTTCATAACGTAGAATTTCAACCTGGTTCGGGTGGGCAATTAGCACGAGCTGCTGGAACTTTAGTTGAAATTTTAGCAAAAGAAGGAAATTTTGTAACTATTCGTTTACCTTCTAAAGAAATTCGTTTAATTTCAAAAAATTGTTGGGCTACTATTGGTCAAGTTGGAAACTTTGAAGCGTACAATTTAAGAAGTGGAAAAGCTGGTCGTTCTCGTTGGTTAGGAAAAAGACCAACAGTACGCGGATCTGTTATGAACCCTGTTGACCACCCACATGGTGGAGGTGAAGGTCGTGCACCAATTGGTAGAAGTCGACCAGTGACTCCATGGGGTCGTCCAGCATTAGGTCAATTAACAAGAAAACCAAAAAAATACAGTAATCAATTTATTGTTCGTACAAGAAAAAAATAA
             Microglena_monadina  ------------------------------------------------------------------------------------ATGGGAATTAATTTTCTTAAACCGTGTACACCTGGTAGAAGACAACAATCAGTATCAGATTTTAGTGAAATTACAAATTCAAAA---------------------------------------------------------------------------------------------------------------------------------------------------------------------------------------------CCAGAAAAATCTTTATCATTTTTTATTCAAAGAGCAAAAGGTAGAAATAATCATGGTATTATAACATGTAGACACCGAGGAGGTGGACATAAACGTTTATATCGTCAAATTGATTTTAGACGTGATAAAATTGGAATTCCGGCAAAAGTAATGAGTATAGAATATGATCCTAATAGAAATGCACGTATAGCACTTCTAAAATATGAAGATGGTGAAAAACGCTATATTTTACATCCATGTGGTTTAAATTTAGGTGAAATTTTAATTTCTGACTTAAATGCTCCTATTTTTGTAGGAAATTCTATTCCATTACGCAATATTCCTTTAGGAACGGAAATTCATAACGTGGAATTTCAACCTGGTTCAGGTGGGCAACTTGCACGTTCTGCAGGGACTTTAGTTCAAATTTTAGGTAAAGAAGGTAATTTAGTAAGTGTTCGTTTACCATCAAAAGAAATTCGTTTAATTTCAAGAAATTGCTGGGCAACAATTGGCCAAGTTGGAAATATTGAAGCTTACAATTTAAAAATTGGAAAAGCTGGGCGTACTCGTTGGTTAGGTATTCGACCAACTGTTCGAGGTTCTGTTATGAATCCAGTTGATCACCCTCATGGTGGTGGTGAAGGTCGTGCTCCAATTGGACGAAGTCGTCCTGTAACTCCTTGGGGTAAACCGGCTTTAGGTAAATTAACAAGAAAATCTAAAAAATATAGTAGTCAATTCATTATCCGTAAACGTAAAAATTAA
                   Microspora_sp  ------------------------------------------------------------------------------------ATGGGAATTCGTTTTCTTCAGGCTTTTACGCCAGGTACTCGTAATAGATCGGTTTCGGATTTTAGTGAAATT---------------------------------------------------------------------------------------------------------------------------------------------------------------------------------------AGTCAAAAA------AAACGACAAAAAAAATTATCTTGCGGTTTGCAAAGATCTAAAGGACGTAATAATAGAGGTGTAATAACTTGTCGTCATCGTGGCGGTGGACATGCGCGACTTTACCGTATTATTGATTTTCGACGTGATAAAATAGGTATATTAGCTAAAGTTCTAAGTATTGAATATGATCCAAATCGTAATGCTCGAATAGCTTTGCTTCGTTATCAAGATGGGGAAAAAAGATATATGCTTCAACCTCGTGGTTTAACAGTTGGAGAAGATTTAATTTCGGATATTTATGCACCGATTTCCATTGGAAATAGCTTACCGCTCCGTAATATTCCATTAGGTTCAGAAATTCATAATGTAGAGTTTATACCAGGAGCTGGGGGAAAATTGGCAAGATCAGCTGGAGCTGTTGTAGAAATAATGGCAAAAGAAGGCAATTTTGTTACAATTCGTTTACCTTCAAAAGAGATTCGTTTGGTCTCTAAAAATTGTTGGGCGACTTTAGGCCAAGTTGGAAATATTGAAGCTTATAGTTTAACAATAGGAAAAGCTGGGCGATCTAGATGGCTAGGAAAACGACCTACTGTGCGAGGATCCGTTATGAACCCAGTTGATCACCCTCATGGAGGAGGGGAAGGCCGAGCCCCTATTGGTCGTAGTCGTCCTTTAACACCTTGGGGAAAACCAGCACTTGGTTTTTTAACTCGAAAACCAAAAAAATATAGTTCTCAATTTATTTTACGTAAAAGAAAAAAATAA
         Mychonastes_homosphaera  ------------------------------------------------------------------------------------ATGGGAATTCGTTTTCTTCAAGCGTTCACTCCTGGAACACGTAACCGTTCTGTTTCAGACTTTAGTGAACTTACT---------------------------------------------------------------------------------------------------------------------------------------------------------------------------------------------GCAAGCCAACCCGAAAAATCTTTAACACGTCGTGTTCACCGTCCAAAAGGACGTAACAACCGAGGTGTCATTACATGTCGTCATAAAGGTGGCGGACATAAACGTTTATATCGTGATATCGATTTCCGTCGTGACAAGATTGGTATGCCAGCTCGCGTGTTAACAATTGAATACGATCCAAACCGTAATGCTCGTATTGCTTTAGTTCGTTATGATGATGGAGATAAGCGTTATATTTTACAACCACGTGGTTTAAACGTGGGAGATACTGTTTTATCTGATTTATACGCGCCTATTTTAATTGGAAACGCACTACCTTTACGTCAAATCCCTTTAGGGGCGCAAATTCACAACGTAGAATTCCAACCTGGTTCTGGAGGTCAATTAGCACGCTCAGCTGGGTCTAGTGTAGAAATCTTAGCTAAGGAAGGGAATTTTGTAACCATCCGTCTTCCATCTAAAGAAATCCGTCTGATCTCAAAAAATTGTTGGGCAACAATTGGGCAAGTCGGAAATGTGGAAGCTTATAACATTACAATTGGGAAAGCTGGTCGAAACCGTTGGTTAGGCAAACGCCCAACTGTTCGTGGTTCAGTAATGAACCCGAATGACCACCCACATGGTGGTGGTGAAGGACGTTGTCCAATTGGTCGTGCGCGTCCTGTAACGCCTTGGGGCCGTCCGGCTTTAGGTCAACTAACACGCCAAGCTAAAAAATATAGCTCAAACTTAATTTTACGTAAACGTAAATAA---
             Mychonastes_jurisii  ------------------------------------------------------------------------------------ATGGGCATTCGTTTTCTTCAAGCGTTCACTCCTGGAACACGTAACCGTTCGGTTTCAGACTTTAGTGAACTTACT---------------------------------------------------------------------------------------------------------------------------------------------------------------------------------------------GCAAGCCAACCCGAAAAATCTTTAACACGTCGTGTTCACCGTCCAAAAGGGCGTAACAACCGAGGTGTCATTACATGTCGTCACAAAGGTGGCGGACATAAACGTCTATATCGTGATATTGATTTCCGTCGTGATAAGATTGGAATGCCAGCACGTGTGCTAACGATTGAGTACGATCCAAACCGTAACGCACGGATCGCTTTAGTGCGCTATGATGACGGGGACAAGCGTTATATTCTACAACCACGCGGTTTAAACGTTGGAGATACTGTATTATCCGATCTACAAGCGCCTATTTTAATTGGAAATGCGTTACCATTACGTCAAATCCCTTTAGGGGCTCAAATCCACAACGTAGAATTCCAACCTGGTTCTGGTGGTCAATTAGCTCGTTCAGCTGGTTCAAGTGTAGAAATTTTAGCCAAAGAAGGTAATTTTGTAACGATCCGTCTTCCATCTAAAGAAATTCGTCTGGTTTCAAAAAACTGTTGGGCAACAATTGGTCAAGTCGGAAACGTGGAAGCTTATAACATTACAATTGGGAAAGCAGGTCGAAATCGCTGGTTAGGCAAACGTCCAACTGTACGTGGTTCCGTAATGAACCCGAACGATCACCCACATGGGGGTGGTGAAGGACGTTGTCCAATTGGTCGTGCACGTCCAGTAACACCTTGGGGCCGTCCTGCTTTAGGACAATTAACGCGTCAAGCTAAAAAATACAGCTCAAACTTAATTTTACGTAAACGTAAATAA---
             Neochloris_aquatica  ------------------------------------------------------------------------------------ATGGGAATTCGTTTTTTTAAACCATTCATTGCTAGTGCTAGAAACAGATCTGTTTCTGATTTTACTGAAATTACT---------------------------------------------------------------------------------------------------------------------------------------------------------------------------------------------GTTTCAAAGCCAGAAAAAACTTTAACAAACAGCTTTCATCGAGCTCAAGGTCGTAATAATAGAGGAGTAATTACTTGTAGACATAAAGGAGGAGGTCATAAACGTTTATATCGCCAAATTGATTTTCGACGAGATAAAATCGGAGTTCCTGCTAAAGTTGTTTCTATTGAATACGATCCAAATCGTAATGCTAGAATTGCTCTTCTAAGATATGAAGATGGAGAAAAGCGTTATATTCTTCATCCAAAAGGCTTAAATATTGGAGATGGTATTCTATCAGATATTCAAGCTCCTCTTTTAATTGGAAATAGTTTACCTTTACGTAATATTCCCTTAGGAGCTCAAATTCATAATGTAGAGTTTCAGCCAGGTTCTGGTGGTCAATTAGGAAGGGCTGCTGGCGCTATTATTGAAATTTTAGCTAAAGAAGGAAACTTTGTTACTCTTCGACTACCGTCTAAAGAAATTCGTTTTGTATCAAAAAATTGTTGGGCTACTATTGGACAAGTAGGAAATATTGAAGCTTATACTTTACGTATTGGAAAGGCTGGTCGTAATCGTTGGCTTGGAAAACGACCTACCGTTAGAGGTTCCGTTATGAACCCTGTAGATCACCCACATGGTGGAGGAGAAGGAAAAGCTCCAATTGGTCGTGCAAGACCTGTTACACCTTGGGGACGACCAGCGTTAGGACAACTTACTCGCAAGCCAAAAAAATACAGCTCAAAATATATCTTAAAAAAAAGAAAATAA---
        Oedocladium_carolinianum  ------------------------------------------------------------------------------------ATGGGAATTCGTTTTTTACGTCCTTATACTCCAGGTACAAGAAATCGTTCTGTTTCAGATTTTAAAGAAATTACAAAAAATCAA---------------------------------------------------------------------------------------------------------------------------------------------------------------------------------------------CCTGAAAAATCTTTAACTTTTTGGCTGCATCGTTCAAAAGGTCGGAATAATCGTGGAATTATTACCTGCCGTCATCGTGGTGGTGGGCATAAGCGTCTATATCGACAAATAGATTTTCAACGAGATAAAACAGGAATTTTGGGAAAAGTTTTAAGTATTGAATATGATCCAAATCGCAATGCTCGAATTGCTTTAATTCATTATCAAGACGGTGAAAAAAAATATATAATAAGTCCACGTGGACTAAATGTAGGAGAAACTATTATTTCTGATGTTAATGCACCTATTCAACCGGGAAATTGTCTTCCTTTAAGAAATATCCCATTAGGCACTGAATTACATAACGTTGAATTTCAACCTGGATCCGGAGGGAAATTAGCCCGAGCTGCTGGAACTTTAGTTGAATTATTAGCGAAAGAAGGGGATTTTGTAACTATTCGTTTACCTTCTAAAGAAATTCGTTTTATTTCGAGAAATTGTTGGGCAACCGTTGGTGCTGTTGGTCATATGGAAGCATATAACGTTGTAATAGGAAAAGCTGGACGTAATCGATGGTTAGGTAAACGACCAACAGTTCGTGGATCTGTTATGAATCCAGTTGATCACCCTCATGGAGGTGGTGAAGGACGCGCCCCTATTGGTCGAAGTCGTCCAGTAACTCCATGGGGTCGACCAGCATTAGGACAACCAACAAGAAAAAAAACAAAATATAGTACAAAATTAATTATTCGAAAAAGAAAAAAATAA
        Oedogonium_angustistomum  ------------------------------------------------------------------------------------ATGGGAATTCGTTTTTTACGTCCGTATACTCCAGGTACAAGAAATCGTTCTGTTTCTGATTTTAAAGAAATTACAAAAAATCAA---------------------------------------------------------------------------------------------------------------------------------------------------------------------------------------------CCTGAAAAATCGTTAACTTTTTGGCTTCATCGTTCAAAAGGTAGAAATAATCGTGGAATTATTACCTGCCGTCATCGCGGCGGTGGTCATAAACGTCTATATAGACAAATTGATTTTCAACGAGATAAAACAGGAATTTTAGGGAAAGTTTTAAGTATTGAATACGATCCAAATCGCAATGCTAGAATTGCTTTAATTCACTATCAAGACGGTGATAAAAAATATATAATAAGCCCCCGTGGACTTCATGTAGGAGAAACCATTATTTCTGATGTGAATGCACCTATTCAACCCGGTAATTGCCTTCCTTTAAGAAATATTCCGTTAGGTACTGAATTGCATAATGTTGAATTCCAACCAGGATCAGGAGGCAAATTAGCGCGAGCAGCAGGGACTTTAGTAGAATTATTAGCCAAAGAAGGAGATTTTGTAACTATTCGTTTACCTTCTAAAGAAATTCGTTTTATTTCTCGAAATTGTTGGGCAACAATCGGTGCTGTTGGTCATATGGAAGCATATAACGTTGTAATAGGAAAAGCTGGGCGTAATCGATGGTTAGGTAAGCGACCAACGGTTCGTGGATCGGTTATGAATCCAGTAGATCACCCTCACGGGGGTGGTGAAGGACGTGCCCCGATAGGTCGAAGTCGTCCAGTAACTCCATGGGGTAGACCTGCATTAGGACAACCAACAAGAAAAAAAACTAAATATAGTACAAAATTAATTCTTCGAAAAAGAAAAAAATAA
            Oedogonium_cardiacum  ------------------------------------------------------------------------------------ATGGGAATTCGTTTTTTACGTCCGTATACTCCAGGTACAAGAAATCGTTCTGTCTCGGATTTTAAAGAAATTACAAAAAATAAA---------------------------------------------------------------------------------------------------------------------------------------------------------------------------------------------CCTGAAAAATCGTTAACTTTTTGGCTTCATCGTTCAAAAGGTCGCAATAATCGTGGAATTATTACCTGCCGTCATCGCGGTGGCGGTCATAAACGTCTATATAGGCAAATTGATTTTCAACGAGATAAAACAGGAATTGTAGGAAAAGTTTTAAGTATTGAATATGATCCAAATCGCAATGCCCGAATTGCCTTAATTCAATATCAAGACGGTGAAAAAAAATATATAATAAGTCCACGTGGACTTAATGTAGGAGAAACAATTATTTCTGATGTTAATGCACCTATTCAACCTGGTAATTGTCTTCCTTTAAGAAATATTCCATTAGGTACTGAATTGCATAATGTTGAATTTCAACCAGGATCTGGTGGGAAATTAGCACGCGCCGCTGGAACTCTAGTAGAATTATTAGCCAAAGAAGGGGATTTTGTAACTATCCGTTTACCTTCTAAAGAAATTCGTTTTATTTCTCGAAATTGTTGGGCAACGATCGGCGCTGTTGGTCATATGGAAGCATATAACGTTGTAATAGGAAAAGCTGGACGTAATCGATGGTTAGGTAAACGACCAACAGTCCGTGGATCAGTAATGAATCCAGTTGATCACCCTCATGGAGGTGGTGAAGGACGTGCACCTATTGGTCGAAGTCGTCCAGTAACTCCATGGGGTCGACCTGCATTAGGACAACCGACAAGAAAAAAAACTAAATATAGTACAAAATTAATTCTTCGAAAACGAAAAAAATAA
          Oogamochlamys_gigantea  ------------------------------------------------------------------------------------ATGGGAATTCATTTTCTTCAGTCTTATACGCCGGGAACAAGAAATAGATCTGTTTCCGATTTTAGTGAAATT---------------------------------------------------------------------------------------------------------------------------------------------------------------------------------------------ACAAATATAAAACCAGAAAAATCACTTTCTTTTTTTTTACCAAAAGCAAGTGGTAGAAACAATAGAGGTGTAATAACGTGTCGTCATCGTGGAGGTGGACATAAGCGTTTATATCGTCAAATTGATTTTAGAAGAGACAAAATAGGCATTCCAGCAAAAGTTGTTACTATTGAATATGATCCTAATAGAAATGCTAGAATAGCACTTCTACGTTATGAAGATGGTGAAAAAAGATATATTATTCATCCACGTGGTTTGAATCGAGGTGATATTATTTTATCTCATTTGAATGCACCAATATTAATAGGAAATTCACTTCCACTCCGTAATATTCCGTTAGGAGCTCAAATTCATAATGTTGAATTTCAACCTGGCTCTGGGGGTCAGCTTGCAAGAGCTGCTGGTGCAGTTGTTGAAATTGTAGCGAAAGAAGGAAATTTTGTTACAATACGGTTGCCCTCTAAAGAAGTCCGTTTAATATCTCAAAATTGTTGGGCAACTATTGGCCAAGTTGGAAATATTGAAGCTTATAATTTAAAAATTGGAAAAGCAGGACGTTCTCGTTGGTTAGGTATTCGTCCCACTGTTCGAGGATCTGTTATGAATCCTGTTGATCATCCACATGGGGGTGGTGAAGGTCGTGCTCCGATTGGTCGAAGTCATCCTGTGACACCTTGGGGTAAACCAGCGTTAGGTCAATTTACTAGAAAACCTAAAAAGTATAGTAATAAATTTATAATTCGTAAAAGAAAGAAATAG
          Ourococcus_multisporus  ------------------------------------------------------------------------------------ATGGGAATCCGTTTTTTGAAAGCTTTTACTCCAAGTACAAGAAATCGATCAGTTTCAGATTTTAGCGAAATCACT---------------------------------------------------------------------------------------------------------------------------------------------------------------------------------------------CAAACAAAACCTGAGAAATCACTAACTTCCAATAATCACCGTTCTAAAGGACGCAACAACCGTGGAGTTATTACATGTCGTCATAAAGGTGGAGGACATAAACGTCTTTACCGCGAAATCGATTTTCGCCGTGATAAAATTGGAATGTCCGCAAAAGTAACTAGTATTGAATACGATCCAAACCGTAATGCACGAATTGCTTTAGTACGTTACGAAGACGGAGAAAAAAGATATATTTTGCAACCACGAGGTTTACAAGTAGGTGATACTATTTTATCTGATATGCAAGCTCCTATTTTAGTGGGGAACGCTTTACCTCTTCGTAATATCCCATTAGGCGCTCAAGTGCACAATGTTGAGTTTCAACCAGGATCTGGAGGACAATTAGCTCGTTCAGCAGGTTCAAGTGTTGAAATTTTAGCGAAAGAAGGTAATTTTGTTACACTACGATTACCTTCTAAAGAAATTCGATTAGTCTCAAAAAATTGCTGGGCAACTATTGGTCAGGTAGGAAACCATGAAGCTTATATTTTAACAATTGGAAAAGCAGGTCGTAATCGTTGGTTAGGTAAACGTCCAACAGTTCGAGGGTCTGTAATGAATCCAGTCGACCACCCACATGGTGGTGGTGAAGGTAAGTGTCCGATCGGTCGATCAAGACCGGTAACACCTTGGGGTCGCCCAGCTCTGGGTCAATTAACACGTAAACCTAAAAAATATAGTTCGACTTTCATTTTAGGTAAGAGAAAGTAA---
           Palmellopsis_texensis  ------------------------------------------------------------------------------------ATGGGTATTCATTTTCTTCAATCATATACACCTGGGACAAGAAATCGATCAGTTTCAGATTTTAATGAAATA---------------------------------------------------------------------------------------------------------------------------------------------------------------------------------------------ACAAATACAAAACCAGAAAAGTCCCTATCGGTTTTTTTACCAAAAAGTGGTGGTAGAAATAACCGAGGCGTTATTACATGTCGCCATCGGGGCGGTGGACATAAGCGCTTATATCGTCAAATCGATTTTAAAAGAGATAAAATTGGAATTCCTGCAAAAGTGATTACAATTGAATATGATCCTAATCGAAATGCAAGAATTGCTCTTCTTCGTTATGAAGATGGTGAAAAAAGATATATTTTACATCCACGTGGGCTAAATGTCGGTGATGTAATTTTATCAAATTTAAATGCACCTATTTTTATTGGCAATTCTCTTCCATTACGCAGTATTCCATTAGGAGCACAAATTCATAACGTAGAGTTTCAGCCGGGATCAGGGGGTCAATTAGCACGAGCAGCTGGCGCTGTTGTAGAAATTTTAGCAAAAGAAGGCAACTTTGTAACTATTCGTTTACCTTCAAAAGAAATTCGTTTAGTTTCTAACAACTGCTGGGCTACTATAGGTCAAGTAGGAAATCTTGAAGCTTATAATTTAAGACTAGGAAAAGCTGGACGTACGCGTTGGTTAGGGATTCGTCCAACTGTTCGAGGATCTGTAATGAACCCTGTAGATCATCCACATGGTGGTGGTGAAGGCCGGGCTCCTATTGGGCGAAGCCGTCCAGTAACACCTTGGGGGCGCCCAGCATTAGGTCAATTAACAAGAAAACCTAAAAAATATAGTAATCAATTTATTATTCGCAAAAGAAAAAAATAA
         Parallela_transversalis  ------------------------------------------------------------------------------------ATGGGAATTCGTTTTCTTCAAGCTTTTACACCAGGTACTCGTAATCGATCAGTATCTGACTTCAGTGATTTA---------------------------------------------------------------------------------------------------------------------------------------------------------------------------------------ACAGTTAATTCAAATAAACGACAAAAAAAATTATCTTATCGAATTCAACGAGCAAAAGGGCGTAACAATAGAGGAATCATTACTTGTCGTCATCGTGGAGGTGGTCATGCACGTCTTTACCGTTCCATTGATTTTAGACGTGACAAGATAGCTATGCCAGCTAAAGTAATTGCTATTGAATATGATCCAAACCGTAATGCTCGAATTGCTTTGGTTCGTTACGAAGATGGAGAAAAAAGATATATAATTCAACCTAAAGGTTTAAAGGTTGGCGAGGAGATTATTTCAGATATTTATGCACCTATTTTAGTGGGAAACTCTTTACCATTACGTAATATTCCATTAGGAGCAGAAATACATAATGTAGATTTCACTCCTGGATCTGGAGGGCAGCTAGCTCGAGCTGCAGGAGCAGTGGTTGAAATCTTAGCTAAAGAAGGAAATTTTGTAACACTTCGCTTACCATCTAAAGAAATTCGTATGCTTTCTAAAAATTGTTGGGCAACAATAGGACAAGTTGGAAATTTGGAAGCTTATAGTTTAATTCTTGGAAAAGCTGGCCGATCAAGATGGTTAGGAAAACGTCCTACAGTGCGAGGTTCGGTAATGAATCCTGTTGACCACCCACATGGAGGAGGAGAAGGTCGAGCACCTATAGGACGTAGTAAACCTCTTACTCCATGGGGTAAACCAGCTTTAGGATCTTTAACTCGCAAACCTAAAAAATATAGTTCTCAGCTTATTTTACGTAAAAGAAAAAAATAA
               Pediastrum_duplex  ------------------------------------------------------------------------------------ATGGGAATTCGTTTTCTTAAACCATTTACTGCAGGAACTAGAAACCGATCAGTATCAGATTTCAGTGAAATCTCTCAAAAA---------------------------------------------------------------------------------------------------------------------------------------------------------------------------------------TCATCAAAACCAGAAAAATCACTTTCATTTGGTATTCAACGAGCTAAAGGACGCAATAACAGAGGAGTAATAACATGTCGCCATAAAGGGGGTGGCCACAAACGTCTATATCGTGAAATTGATTTTAGACGTGATAAAATTGGTGTTCCAGCAAAAGTTGTTTCAATTGAATATGATCCAAATCGTAATGCAAGAATTGCTCTTTTAAGATATGAAGATGGAGAAAAACGCTATATTTTACAACCTCGTGGTTTATTTGTTGGAGATGTTATTGTATCTGATATTCAAGCACCTCTTTTAGTAGGAAACTGTTTACCTTTACGTAATATTCCTTTAGGTGCACAAGTTCACAACGTTGAATTTCAACCAGGTTCTGGAGGACAGCTGGGTAGATCAGCAGGTGCTGTTGTAGAAGTATTAGCTAAAGAAGGAAATTTTGTTACTTTAAGATTACCTTCAAAAGAAATTCGTTTTGTTTCAAAAAATTGTTGGGCAACAATTGGTCAAGTAGGTAACATTGAAGCTTATACTTTGCGCATTGGAAAAGCAGGGCGTAACCGTTGGTTAGGTAAGAGACCTACTGTTAGAGGTTCGGTTATGAACCCCGTAGATCACCCACATGGAGGGGGTGAAGGGCGCGCTCCAATTGGTCGTTCTAGACCTGTAACACCTTGGGGTAAACCAGCGCTTGGGCAACTAACTCGTAAACCTAAAAAATATAGTTCAAAACTCATTTTAAGAAAAAGAAAATAA---
           Phacotus_lenticularis  ------------------------------------------------------------------------------------ATGGGAATTCGTTTTCTAAATCCTTGTACACCTGGGACTCGTCAAAGATCAGTCTCAGATTTTTTTGAAATTACAAAATCTAAA---------------------------------------------------------------------------------------------------------------------------------------------------------------------------------------------CCTGAAAAATCATTGGCTTTTTATGTTCAAAGATCTAAGGGTCGTAATAATCGTGGTGTAATTACTTGTAGACACCGTGGTGGTGGTCATAAGCGTCTATATCGCCTAATTGATTTTAGACGTGATAAGATTGGTATTCCAGCTAAAGTTGTAAGTATTCAATATGATCCAAACCGTAATGCACGTATTGCACTCCTTCGCTATGAAGATGGTGAAAAACGCTATATTCTTCATCCACGTGGATTAAATGTGGGTGAAATGTTAATTTCAGATATTAATGCACCTATTTTAGTAGGTAATTCTTTACCTTTACGTAATATTCCACTAGGAGCTGAAATTCACAATGTTGAATTTCAACCAGGTTCAGGTGGTCAATTAGCACGCTCAGCAGGAACTCTTGTTGAAATTTTAGCAAAAGAAGGTGAATTTGTTACAATTCGTTTACCTTCAAAAGAGATTCGTTTCCTTTCTAAAAATTGTTGGGCAACTATTGGTCAAGTAGGTAATGTTGAAGCGTACAATTCAAAAATTGGAAAAGCAGGACGTACGCGTTGGCTTGGTATTCGCCCAACTGTGCGTGGTTCTGTTATGAACCCTGTTGATCACCCTCATGGTGGTGGTGAAGGACGTTCTCCAATTGGTCGTAGCCGTCCAGTTACTCCATGGGGTAAACCTGCGTTAGGTCGATTAACTAGAAAACCAAAAAAATACAGTAATCAGTTTATTATTCGTAAGAGAAAATAA---
              Pleodorina_starrii  ------------------------------------------------------------------------------------ATGGGAATTAGATTTCTTCAAGCATATACAGCAGGTACACGAAATCGTTCAGTTTCGGATTTTAGTGAATTA---------------------------------------------------------------------------------------------------------------------------------------------------------------------------------------ACAGATAAAAAATCAGCACCAGAGAAAACATTAACAGTAAATTTACAACGATCTAAAGGTCGTAACAATCGTGGTGTTATTACCTGTCGTCACCGCGGGGGAGGTCATAAGCGTTTATATCGTCAAATTGACTTTAGACGTGATAAACTTGGCGTTACAGCCAAAGTTGTAAGAATTGAATATGACCCAAACCGTAATTCACGTATTGCTTTACTTCGTTATGAAGATGGTGAAAAACGTTATATAATTCATCCACGTGGTTTAAATATTGGTGACATTATTCAATCCGATTTAAATGCACCTATTTTAATTGGGAATTCATTACCATTACGTAATATTCCTTTAGGTGCTGAAGTACATAATGTTGAATTTCAACCAGGTTCAGGTGGACAATTAGCCCGTTCAGCAGGTGCCATGGTTGAAATTTTAGCAAAAGAAGGAAATTTTGTAACAATTCGTTTACCATCTAAAGAAATTCGTTTAGTATCTAAAAATTGTTGGGCTACGATTGGCCAAGTAGGGAATATAGAAGCCTATAATTTAACAGCAGGTAAAGCGGGTCGTACTCGTTGGTTAGGTAAACGTCCAACTGTACGTGGTTCAGTAATGAACCCAGTAGATCACCCACATGGTGGTGGTGAAGGCCGCGCTCCTATTGGTCGCAGTCGCCCTGTTACTCCTTGGGGTAGACCAGCACTAGGGCAACTTACAAGAAAGCCTAAAAAATATAGCAATAATTTAATTGTTAAAAAAAGAAAAAAATAA
          Protosiphon_botryoides  ------------------------------------------------------------------------------------ATGGGCATTAATTTTTTAAATCCATGTACACCAGGAACACGTAATCGATCTGTTTCCCTTTTTAATGAAATTACAAAAACAACA---------------------------------------------------------------------------------------------------------------------------------------------------------------------------------------------CCAGAGAAATCTTTAACATCTTCTAATCAAAGATCAAAAGGACGTAATAACCGTGGTATTATTACTTGTCGTCACCGTGGTGGTGGTCACAAACGTTTATACCGTCAAATTGATTTTAGACGTGATAAAGTAGGAGTACCAGCTAAAGTAGTAGCAATTGAATATGATCCAAATAGAAATGCACGTATTGCATTATTACGTTATTTAGATGGTGAAAAACGTTATATTTTACATCCACGTGGTTTAAACGTTGGTGAAATGTTAATTTCTGATTTAAATGCACCTATTTTAGTAGGAAATTCATTACCATTACGCAATATTCCTTTAGGTGCTGAAATTCATAACGTTGAATTCCAACCTGGTTCTGGCGGACAATTAGCACGTGCAGCAGGTTCTTTAGTAGAAATCTTAGCTAAAGAAGGTAATTTTGTAACTGTTCGTTTACCTTCTAAAGAAATTCGATTAGTTTCTAAACATTGTTGGGCTACTATTGGTCAAGTTGGAAACGTTGAAGCTTACAGTTTAAAAATTGGTAAAGCAGGTCGTTCACGTTGGTTAGGTATCCGACCTACTGTTCGTGGTTCTGCTATGAACCCTGTTGATCACCCACATGGTGGTGGTGAAGGTAGATCACCTATTGGTCTTAGTCGTCCTTTAACTCCTTGGGGTCGTCCAGCTTTAGGTAAATTAACACGTAAACCTAAAAAATATAGCAACGTTTTTATTATTCGTAAACGTAAATAA---
  Pseudomuriella_schumacherensis  ------------------------------------------------------------------------------------ATGGGAATTCGTTTTCTTCAAGCTTTTACACCCGGAACTCGAAATCGATCAGTTTCGGATTTTAGTGAAATTACT---------------------------------------------------------------------------------------------------------------------------------------------------------------------------------------------GCTACAAAACCTGAAAAATCTCTTTCTTATACCGTTCATCGCTCAAAAGGACGTAATAATCGCGGTGTTATTACTTGTCGTCACAAAGGTGGCGGTCATAAACGCTTGTATCGAGAAATCGATTTTCGACGTGACAAAATTGGTGTTTCAGCTAAAGTTGTCACTGTTGAATATGACCCAAACCGTAATGCCAGAATTGCACTTCTTCGTTATGAAGACGGAGAAAAAAGATACATTTTGCATCCTCGTGGATTAAATGTTGGTGATATTATTATTTCAGATATTCAAGCACCTATTTTAGTTGGAAATGCCTTACCTCTTCGAAATATTCCATTAGGTGCAGAAATTCATAATGTGGAATTTTGTCCTGGTTCAGGAGGTCAATTAGCACGATCAGCGGGCTCACTTGTTGAGATTTTAGCTAAAGAAGGTAACTTTGTTACAGTTCGTTTACCATCTAAAGAAATTCGTTTATTATCTAAAAACTGTTGGGCTACTATTGGACAAGTAGGCAATTTAGAAGCATACAATTTAACCATCGGAAAAGCCGGTCGTAATCGTTGGTTAGGAAAACGACCAACTGTTCGAGGGTCGGTTATGAACCCTGTGGATCACCCGCATGGTGGTGGTGAAGGGCGTGCTCCTATTGGACGAAGTCGTCCTGTGACTCCTTGGGGTCGTGCTGCTTTAGGTCAATTAACTCGTAAACCGAAAAAGTATAGCTCAGCGTTAATTCTTCGTAAACGTAAATAA---
              Rotundella_rotunda  ------------------------------------------------------------------------------------ATGGGAATTCGTTTTCTTAAAGCTTTTACACCTGGAACTCGAAACAGATCCGTTTCGGATTTCAGTGAAATTACA---------------------------------------------------------------------------------------------------------------------------------------------------------------------------------------------AGCACAAAACCAGAAAAGTCTCTTTTTTCAAAACTTCATAGTGCTCAAGGTCGTAATAATAGAGGTGTAATTACATGTCGTCACAAAGGTGGTGGTCATAAACGTTTATATCGTCAAATTGATTTCCGACGTGATAAAATTGGTATTCCTGCGAAAGTTATGACCATTGAATATGATCCAAATCGTAATGCTCGAATTGCATTATTACGTTATGAAGATGGAGAAAAAAGATATATTCTTCAACCACGTGGTTTAAATGTTGGAGATACGGTTATTTCAGATATTCAAGCACCTATTTTAGTAGGAAATACTTTACCATTACGTAATATTCCTTTAGGTGCACAAGTACATAATGTTGAATTTCAACCTGGATCTGGAGGTCAATTAGGTCGTTCAGCTGGTTCTTTAGTTGAAGTATTAGCGAAAGAAGGTAATTTTGTAACCTTAAGGTTACCTTCAAAAGAAATCCGTTTTGTTTCAAAAAATTGCTGGGCTACTATTGGTCAAGTTGGTAACCTAGAAGCATATTCAATTCGAATTGGTAAAGCGGGTCGTAATCGTTGGCTAGGTAAACGTCCAACAGTTCGAGGATCTGTTATGAACCCTGTGGATCACCCACATGGAGGTGGTGAAGGTCGTACACCTATTGGACGTTCACGTCCAGTAACTCCTTGGGGTCGTCCGGCTTTAGGGCAATTAACGCGTAAACCTAAAAAATATAGTTCAAAACTTATTTTAAGAAAACGTAAGTAA---
            Scenedesmus_obliquus  ------------------------------------------------------------------------------------ATGGGAATTCGCTTTTTAAAAGCTTTTACACCGGGGACTCGTAATAGATCGGTGTCTGATTTTAGTGAAATTACA---------------------------------------------------------------------------------------------------------------------------------------------------------------------------------------------ACAACAAAACGAGAAAAATCATTATCAAAAATGAATCATCGTTCAAAAGGACGTAATAATAGAGGAGTTATTACTTGCCGTCATAAAGGTGGGGGGCACAAACGTTTATATCGTGAAATTGATTTTAGACGTGATAAAATTGGTATTCCAGGAAAAGTAATGACTATTGAATATGATCCAAACCGTAATGCTCGAATTGCACTAGTAATGTACGAAGATGGTGAAAAACGTTATATTCTTCAACCTAATGGTTTACGAGTTGGTGATTCTATTATTTCTGATCTTCAAGCGCCTATTTTAGTAGGAAATGCTTTACCATTACGAAATATTCCTTTAGGAGCTCAAGTTCATAATGTTGAATTTCAACCTGGTTCAGGAGGACAATTAGCGCGTTCTGCAGGTGCTTTACTTGATATTTTAGCAAAAGAAGGAAATTTTGTGACTGTTCGTTTACCATCAAAAGAAATTCGTTTAATTTCAAAAAATTCTTGGGCAACTATTGGTCAAGTAGGAAATTTAGAAGCTTATAGCATTCGAATTGGAAAAGCTGGTCGTAATCGTTGGTTAGGAAAACGACCTACTGTTCGTGGATCTGTTATGAACCCAAATGATCACCCGCATGGTGGTGGTGAAGGTCGTGCACCAATTGGTCGTTGCCGTCCTGTAACTCCATGGGGTCGTCCTGCTCTTGGGCAATTTACACGTCAACCAAAAAAATATAGTTCAAAATTTATTTTAAGAAAACGTAAGTAA---
          Schizomeris_leibleinii  ------------------------------------------------------------------------------------ATGGGAATTCGTTTTTTACGTTCTTATACGCCAGGTACTCGAAACCGTTCGGTTTCTGATTTTAATGAAATTACAACAAATAAA---------------------------------------------------------------------------------------------------------------------------------------------------------------------------------------------CCTGAAAAAGGTTTAACTTTTTCTTACCATCAATCAAAAGGTCGAAATAATCGTGGTATTATTACTTGTAGACATCGTGGCGGTGGCCATAAACGTTTATATAGAAATATTGATTTTCAAAGAGATAAGACAGGAATTCAAGCACAAGTTATTTCTATAGAATATGATCCAAACCGTAATGCTCGTATTGCACTTGTTCGTTATCAAGATGGCGAAAAGAGATATATTTTACAACCACGTGGACTAAAAATCGGAGATACTATTATTTCAGATGTTGATGCAATTATTCAAAATGGAAATACGTTACCGTTACGAAACATTCCTTTAGGTACTGGGGTGCATAATGTAGAATTTCAACCTGGTTCAGGTGGACAATTAGCACGTTCAGCTGGTACACTTGTTGAATTATTAGCAAAAGAAGGGGATTTTGTTACTGTACGTTTACCATCAAAAGAAATTCGTTTAATATCTCGTCACTGTTGGGCAACTATTGGTCAAGTAGGAAATATCGAAGCTTATAGTATTGTTGTTGGAAAAGCTGGGCGTATGCGTTGGCTTGGAAAACGTCCAACTGTTCGAGGATCTGTAATGAACCCTGTTGATCACCCACATGGTGGTGGTGAAGGTCGTGCTCCAATTGGGCGTAGTCGACCAGTTACACCTTGGGGTAAACCAGCTTTAGGGCAACCAACAAGAAAACCTAAAAAACAAAGTAATAAATTAATCCTTCGTAGAAGAAAAAAATAA
          Spermatozopsis_similis  ------------------------------------------------------------------------------------ATGGGTATTCGTTTTTTACGAGGATTTACACCAAGTACACGTCATCGTTCTGTTTCAGACTTTAATGAAATTACAGAATCA---------------------------------------------------------------------------------------------------------------------------------------------------------------------------------------------CATCCTGAAAAATCGTTATCGTTTTGGATCATGCGTGCAAAAGGACGTAATAACCGTGGTGTTATTACATGTCGTCATCGTGGGGGTGGGCATAAACGTTTATACCGCCAAATCGATTTTCGACGCGATAAAATTGGAATTCCAGGCCAAGTAATTAGTATCGAGTATGACCCAAATCGTAATGCACGTATTGCGTTAATTCGATATAACGATGGTGAAAAACGTTATATTCTTCAACCAAAAGGATTAGGGGTTGGCGATACAATTATTTCTGATTTAAATGCTCCAATTTTAATTGGGAATTCATTACCACTTCGTAATATTCCTTTAGGTTCTCAGGTACACAACGTAGAATTTCAACCTGGTTCTGGGGGTCAATTAGGCCGTTCAGCAGGAGCAATTTTAGAAATTTTAGCCAAAGAAGGAACATTTGTAACATTACGTTTACCATCAAAAGAAATCCGTCTTGTTTCAAATAATTGTTGGGCGACAATTGGTCAAGTTGGTAATTTAGAAATTGCTAATTTAACAATTGGAAAAGCTGGGCGTCAACGTTGGTTAGGACGACGTCCAACAGTACGTGGATCTGTTATGAACCCCGTAGATCACCCACATGGTGGTGGTGAAGGGCGTTCGCCAATTGGCCGTAGTCGTCCAGTGACACCTTGGGGGCGTCCGGCATTAGGTCAAAAAACACGCAAGTCTAAAAAATATAGCACACAATTAATTATTCGTCGTCGCAAATAA---
       Stephanosphaera_pluvialis  ------------------------------------------------------------------------------------ATGGGAATTAAATTTTTAAATCCATGTACACCAGGAACGCGTCAAAGGTCTGTTTCGGATTTTAGTGAAATTAAATATACCCTTCGTCCTGTACCACTTAAGCCTACGGCAGGGCTCGACCTACCTAAAGAAGAAGACGGGGCGTCGCAAAACGCCTTCCTTTCGTCTTCGGCGGGGCCCTTCCGCTCCTTCCGCTCAGCGGGGGCAGGAACAGGAGCGGCGGCGAGGATCGCCGCGGGCTATGGGGGTAAGCAAAGAATTAAGGGTAATAAGAGAGAAAAATCATTAACTTCTTATTATCAAAGAGCAAAAGGGCGTAATAATCGTGGTATTATTACATGTCGTCATCGCGGTGGCGGCCACAAACGTTTATATCGTGAAATAGATTTTAGACGCGACAAAATAGGTGTTCCAGCAAAAGTCGTATCTATTCAATACGATCCGAACAGGAACGCGCGTATTTGCCTTTTACGCTACTTAGATGGCGAAAAACGTTACATTTTGCATCCGCGCGGATTAAATGTAGGTGAAATCATTATGTCAGATTTAAATGCACCGGTTTTAGTAGGTAATTCATTACCTTTACGCCAAATTCCATTGGGCGCGGAAATCCATAACGTCGAGTTTCAACCAGGCTCAGGCGGCCAACTAGCACGAGCTGCTGGCTCTTTAGTACAAATTTTAGCTAAAGAAGGTAATTTTGTTACTGTTCGTTTACCTTCAAAAGAAATTAGGTTAATTTCTAAAAATTGTTGGGCAACTATTGGTCAAGTAGGTAATGTAGAAGCTTACAGCTTAAAAATAGGTAAAGCAGGTCGTTCTCGTTGGTTAGGCATTCGTCCTACTGTACGTGGGTCTGCCATGAACCCTGTTGATCACCCACACGGTGGTGGTGAGGGTCGCTCGCCTATTGGCCACAAACGCCCCTTAACCCCTTGGGGACGCCCAGCTTTAGGCAAGTTAACACGTAAACCTAAAAAATTTAGTAATGTTTTCATTATTCGTAAACGTAAATAA---
        Stigeoclonium_helveticum  ------------------------------------------------------------------------------------ATGGGTATTCGTTTTTTACGTTCTTATACACCTGGAACGCGAAATCGTTCCGTGTCTGACTTTAATGAAATTACAATTAATAAA---------------------------------------------------------------------------------------------------------------------------------------------------------------------------------------------CCAGAAAAATCATTAACTTTTTCTCATCATCGTTGCAAAGGTCGAAATCACCGTGGGATTATCACTTGTAGACATCGCGGTGGAGGTCATAAACGTTTGTACAGACAAATTGATTTCCAACGTGATAAAACTAAAGTTCCAGCTCAAGTATTATCTATTGAATACGATCCAAACCGAAATGCTCGTATTGCTTTACTTCGCTATCCTGATGGCGAAAAACGTTACATTTTACATCCGCGTGGGCTAAAAATTGGTGAAACAGTTATCTCTGATGTTAATGCATCTATCCAAACTGGAAATACTTTGCCTTTAAGAAATATCCCTTTAGGCACAGAAGTTCATAACGTTGAATTTCAGCCTGGTTCAGGTGGTCAACTAGCACGTTCAGCTGGAACATTAGTTGAGTTATTAGCAAAAGAAGGTGATTTTGTAACTTTACGTTTACCTTCAAAAGAAATTCGTTTAATTTCTAGACATTGTTGGGCTACTATTGGTCAAGTTGGTCATGTGGAGGCTTACAGTATTGTCGTAGGAAAAGCAGGTCGTACGCGATGGTTAGGAATCCGTCCAACTGTAAGAGGGTCAGTAATGAACCCAGTTGATCACCCACATGGTGGTGGTGAAGGACGTGCACCTATTGGTCGTAGCCGACCTGTAACTCCTTGGGGTAAACCAGCATTAGGTCAAAAAACAAGAAAACCGAAAAAGCAAAGTAATAAATTAATACTTCGTAAACGTAAAAAATAA
      Treubaria_triappendiculata  ------------------------------------------------------------------------------------ATGGGAATTCGTTTTCTTCAAGCATTTACACCTGGAACTAGAAATCGGTCTGTAGCTGATTTTAGCGAAATTATAAAA---------------------------------------------------------------------------------------------------------------------------------------------------------------------------------------------AAAAGACCTGAAAAATCATTATCGTATTGGTGGCATAAATCCAAAGGACGTAATAATAGAGGTATTATCACTTGTAGACACCGTGGTGGAGGACATAAAAAATTATATCGAGAATTAGATTTTTATAGAAATAAAATAGGAATTACAGCAAAAGTTATATCTATCGAATACGATCCAAATAGAAATGCTAGGATCGCTCTTCTTTGTTATAGTGATGGTGAAAAAAAATATATATTACATCCACGTGGATTAAATATTAAAGATACGATAATTTCTAATATTCAAGCACCTATCTTAATTGGAAATTCTCTTCCTTTAAGAAATATTCCTTTAGGTTCAGAAATTCACAATGTAGAATTTCAACCAGGATCAGGTGGACAAATAGCTAGAGCTGCAGGAACTTTGGTTGAAATTTTAGCTAAAGAAGGAAATTTCGTAACTGTGAGGCTTCCATCAAAAGAAATTCGCCTTTTATCTAGAAATTGTTGGGCTACAATTGGTCAAGTAGGGAATGTTGAAGCATCAAATTTAACAATAGGAAAAGCAGGAAGAACTCGCTGGTTAGGAAAAAGACCGACGGTAAGAGGTTCAGTAATGAATCCAGTGGATCATCCACATGGTGGAGGAGAAGGTCGCGCACCTATTGGTAGAAATCGTCCAGTTACGCCGTGGGGTAAACCAGCATTAGGACAAATAACACGAAAACCAAAAAAATATAGTTCAGATTTTATTTTACGTCAACGAAAAAAATAA
              Trochiscia_hystrix  ------------------------------------------------------------------------------------ATGGGAATTCGTTTTCTTCAAGCATTTACACCTGGAACCAGAAATCGGTCTGTAGCAGATTTTAGCGAAATTATAAAA---------------------------------------------------------------------------------------------------------------------------------------------------------------------------------------------AAAAGACCAGAAAAATCTTTATCTTATTGGTGTCATAAATCTAAAGGACGGAATAATCGAGGCATTATAACTTGTCGCCATCGTGGTGGAGGGCATAAAAAATTATATCGAATATTAGATTTTTATAGAAATAAAATAGGAATTTCAGCAAAAGTTCTATCAATAGAATATGATCCGAATAGAAATGCCAGAATTGTTCTTCTTTGTTATAGTGATGGTGAAAAAAAATATATATTACATCCACGTGGATTAAATATTAAAGATACAATTATTTCAAATATCCAAGCACCTATATTAATTGGAAATTCTCTTCCTTTAAGAAATATTCCTTTAGGTTCAGAAATACATAATGTAGAATTTCAACCAGGATCTGGTGGAAAAATAGCTAGAGCAGCTGGAACTTTAGTTGAAATTTTAGCCAAAGAAGGAAATTTTGTAACAGTAAGACTTCCATCAAAAGAAATTCGACTATTATCTAGAAATTGTTGGGCTACCATTGGTCAAGTGGGCAATGTGGAAGCATCAAACTTAACGATAGGAAAAGCCGGAAGAACTCGTTGGTTAGGAAAAAGACCAACAGTTAGAGGTTCTGTAATGAATCCTGTTGACCATCCACATGGTGGAGGAGAAGGTCGAGCTCCTATAGGTAGAAATCGTCCTGTTACTCCATGGGGAAAACCTGCTTTAGGACAATTAACACGAAAACCAAAAAAATATAGTTCAAGTTTTATTTTACGTCAACGAAAAAAATAA
                      Uronema_sp  ------------------------------------------------------------------------------------ATGGGTATTCGTTTTTTACGTTCTTATACACCAGGAACAAGAAATCGTTCAGTTTCGGATTTTAATGAAATTACAATAAATAAA---------------------------------------------------------------------------------------------------------------------------------------------------------------------------------------------CCAGAAAAATCATTAACTTTTTCTCACCACCGTTCTAAAGGTAGAAATAATCGTGGTATTATTACATGTAGACACCGTGGTGGTGGACATAAGCGTTTGTATAGACAAATTGATTTTCAACGTGATAAAACAAAACTACCAGGAACAGTATTATCAATTGAATATGATCCAAATCGTAATGCAAGAATTGCTTTAGTACGTTATCCTGATGGTGAAAAGCGTTATATTTTACAGCCACGTGGTTTAAAAATTGGGGACATTATTGTTTCTGATATTAATGCATCAATTCAAACAGGAAATACTTTGCCACTAAGAAATATTCCATTAGGAACTGAAGTGCATAATGTTGAATTTCAACCAGGTTCAGGTGGCCAATTAGCACGTTCAGCAGGAACATTAGTAGAATTATTAGCAAAAGAAGGAGATTTTGTAACGTTACGTTTACCTTCAAAGGAAATTCGTTTAATTTCTAGACATTGCTGGGCTACTATTGGACAAGTAGGACATGTTGAAGCTTATAGTATTGTTGTAGGTAAAGCTGGTCGTATGCGTTGGTTAGGTAAACGCCCGACTGTTCGTGGTTCAGTAATGAACCCAGTTGATCACCCACATGGAGGTGGTGAAGGTCGTGCTCCAATCGGTCGTAGTAGACCAGTAACGCCTTGGGGAAGACCTGCATTAGGTCAACCAACAAGAAAACCAAAAAAACAAAGTAATAAATTAATTCTACGTAAACGTAAAAAATAA
                  Volvox_carteri  ------------------------------------------------------------------------------------ATGGGAATTAGATTTCTTCAAGCATATACTGCAGGTACACGTAATCGTTCAGTTTCAGATTTTAGTGAATTA---------------------------------------------------------------------------------------------------------------------------------------------------------------------------------------ACTGATAAAAAATCAGCACCAGAAAAAACATTAACAGTAAGTTTACAACGATCTAAAGGTCGTAACAATCGTGGTATTATTACATGTCGTCACCGCGGGGGAGGTCATAAGCGTTTATACCGTCAAATTGACTTTAGACGTGATAAAATCGGCATTACAGCCAAAGTTGTAAGAATTGAATATGATCCAAATCGTAATTCACGTATTGCTTTACTTCGTTATGAAGATGGTGAAAAACGTTATATTATTCATCCACGTGGTTTAAATATTGGTGACATTATTCAATCTGATTTAAATGCACCTATTTTAATTGGTAATTCATTACCGTTACGTAATATTCCTTTAGGTGCTGAAGTACATAATGTTGAATTTCAACCAGGTTCAGGTGGACAATTAGCCCGTTCAGCAGGTGCCATGGTTGAAATTTTAGCAAAAGAAGGAAATTTTGTAACAATTCGTTTACCATCTAAAGAAATTCGTTTAGTATCTAGAAATTGTTGGGCTACCATTGGCCAAGTAGGGAATATTGAAGCCTATAACTTAACAGCAGGTAAAGCGGGACGTACTCGTTGGTTAGGTAAACGCCCAACTGTACGTGGTTCAGTAATGAACCCAGTAGATCACCCACATGGTGGTGGTGAAGGCCGCGCTCCTATTGGTCGCAGTCGCCCTGTTACTCCTTGGGGAAGACCAGCACTAGGGCAGCTTACAAGAAAGCCTAAAAAATACAGCAATAACTTAATTGTTAAAAAAAGAAAAAAATAA
  ;
end;
