# Supplementary material for: Order, please! Uncertainty in the ordinal-level classification of Chlorophyceae
Source: PeerJ. 2019 May 15;7:e6899. doi: 10.7717/peerj.6899 (PMC6525593; doi:10.7717/peerj.6899)
Supplement: Supplemental Information 1 — This compressed folder contains untrimmed, masked alignments for individual chloroplast genes (subfolder nexus), as well as trimmed alignments with appropriate analysis blocks and the consensus trees resulting from these single-gene and concatenated analyses (MrBayes subfolders). Supplementary methods with associated references are included in the SupplementaryMethods.txt file. SVDquartets, BaliPhy, PhyloBayes and RAxML analysis files are in separate subfolders, with their respective resulting tree files. Files associated with MrBayes analysis of the 1st and 2nd positions and the analysis of the 3rd positions are placed in the subfolders 1st_and_2nd_positions_only and 3rd_positions_only, respectively. The 18Splastid_combined subfolder contains the MrBayes analysis materials (alignment and consensus tree) for the analysis including nucleotide plastid data as well as 18S nucleotide data. Documentation, trees and scripts used to create Fig. 3 are included in the “Figure3” subfolder, and documentation for and full results of Treespace analyses are in the “Treespace” subfolder. The results of the AU topology tests are included in a Word document. [file peerj-07-6899-s008.zip › supplementary_alignments_trees/nexus/petL.nex]

#nexus

begin data;
  dimensions ntax=65 nchar=165;
  format datatype=dna gap=- missing=?;
  matrix
                                 [----+----|----+----|----+----|----+----|----+----|----+----|----+----|----+----|----+----|----+-100|----+----|----+----|----+----|----+----|----+----|----+----|----+----|----+----|----+----|----+-200|----+----|----+----|----+----|----+----|----+----|----+----|----+----|----+----|----+----|----+-300|----+----|----+----|----+----|----+----|----+----|----+----|----+----|----+----|----+----|----+-400|----+----|----+----|----+----|----+----|----+----|----+----|----+----|----+----|----+----|----+-500|----+----|----+----|----+----|----+----|----+----|----+----|----+----|----+----|----+----|----+-600|----+----|----+----|----+----|----+----|----+----|----+----|----+----|----+----|----+----|----+-700|----+----|----+----|----+----|----+----|----+----|----+----|----+----|----+----|----+----|----+-800|----+----|----+----|----+----|----+----|----+----|----+----|----+----|----+----|----+----|----+-900|----+----|----+----|----+----|----+----|----+----|----+----|----+----|----+----|----+----|----+1000|----+----|----+----|----+----|----+----|----+----|----+----|----+----|----+----|----+----|----+1100|----+----|----+----|----+----|----+----|----+----|----+----|----+----|----+----|----+----|----+1200|----+----|----+----|----+----|----+----|----+----|----+----|----+----|----+----|----+----|----+1300|----+----|----+----|----+----|----+----|----+----|----+----|----+----|----+----|----+----|----+1400|----+----|----+----|----+----|----+----|----+----|----+----|----+----|----+----|----+----|----+1500|----+----|----+----|----+----|----+----]
                                 [******************************************************************------------------------------------------------------------------------------------------------***]
                   Ankyra_judayi  ------------------------------------------------------------------ATGTTAACGATTGTAAGTTATATTGGTTTACTTGTAGGTGCATTAGCTTTTACTTTAAGTATTTATTTTGGTTTAACAAAAGTAGTAAAATTAATTTAA
          Atractomorpha_echinata  ------------------------------------------------------------------ATGTTAACGATTGTAAGTTATATTGGTTTACTTGTAGGTGCATTAGCTTTTACCTTAACTATCTATTTTGGTTTAACAAAAGTAGTAAAATTAATTTAA
        Borodinellopsis_texensis  ------------------------------------------------------------------ATGTTAACTGTTGTTAGTTATATCGCTTTATTAGTTGGTGCTCTTGTTTTTACTTTAACAATTTATTTAGGCTTATTAAAAGTTGTTAAACTTATTTAA
            Bracteacoccus_aerius  ------------------------------------------------------------------ATGTTTACAATTACTAGTTATATCGTTTTACTTATTGGTGCGTTAGGATTTACACTGAGTCTGTATTTAGGTTTAGTAAAAGTTGCTAAATTAATCTAA
         Bracteacoccus_giganteus  ------------------------------------------------------------------ATGTTTACAATTACTAGTTATATCGTTTTACTTATTGGCGCTTTAGGATTCACACTGAGTCTTTATTTAGGTTTAGTAAAAATCGCTAAATTAATCTAA
             Bracteacoccus_minor  ------------------------------------------------------------------ATGTTTACAATTACTAGTTATATCGTTTTACTTATCGGTGCTTTAGGATTCACGCTGAGCCTTTATTTAGGTTTAGCAAAAGTTGCTAAATTAATCTAA
           Carteria_cerasiformis  ATGGCAGGCAAAAATCGGATCTCTTTATCTGAAAATAAAGTAATAAAAATAACGAGGAAAATTTGTATGGTAACTATTATCAGTTATATTGGATTACTAGTAGGTTTTGTAGGTTTTACGTTAACACTTTATTTAGGGCTTACTAAAGTAGTTAAATTAATTTAA
              Carteria_crucifera  ------------------------------------------------------------------ATGTTAACAATTATTAGTTATATCGGATTACTTGTTGGTTTTGTTGTTTTTACATTAAGTCTATATTTAGGTCTTGCTAAAGTGGTAAAACTTATTTAG
             Carteria_sp_SAG_8_5  ------------------------------------------------------------------ATGTTAACAGTTGTTAGTTATATCGGATTACTTGTAGGCGCTTTAGTTGGAACTTTAACAATCTACTTAGGTTTAGTTAAAGTTGTTAAACTTATGTAA
        Chaetopeltis_orbicularis  ------------------------------------------------------------------ATGGTTACTCTTATTAGTTATGTAGGATTACTTGGTGGTGCTTTAGTTTTTACATTAGTTATTTATTTAGGTCTTTTAAAAGGTGTAAAACTTATTTAA
       Characiochloris_acuminata  ------------------------------------------------------------------ATGGTAACAATTACTAGTTATATCGCGTTATTACTTGGTGCTTTAGGTTTTACTTTAACAATTTATTTCGGTCTGTTAAAAGTTGTTAAATTAATTTAA
         Chlamydomonas_applanata  ------------------------------------------------------------------ATGGTAACAATTACAAGTTATATTGCATTATTAATTGGTGCGTTAGGTTTTACTTTAACAATTTATTTAGGTTTATTAAAAGTTGTAAAATTAATCTAA
           Chlamydomonas_nivalis  ------------------------------------------------------------------ATGTTAACAATTACAAGTTACGTTGTATTATTAGTTGGTGCGTTAGGTTTTACATTAGGCATTTATCTTGGTCTTTTAAAAGTGGTTAAATTAATTTAA
          Chlamydomonas_peterfii  ------------------------------------------------------------------ATGTTAACAATTACTAGCTATATTGGTTTACTTATCGGTGCTCTTGTATTTACATTAGGTTTTTACTTAGGTTTATTAAAAGTTGTAAAATTAATCTAA
       Chlamydomonas_reinhardtii  ------------------------------------------------------------------ATGTTAACAATCACAAGTTACGTAGGTTTACTTATTGGTGCTTTAGTTTTTACTTTAGGTATTTATTTAGGTCTTTTAAAAGTTGTAAAACTTATCTAA
           Chlorococcum_tatrense  ------------------------------------------------------------------ATGGTTACAATTTCTAGTTATATTGCATTATTAATCGGTGCGTTAGGTTTAACATTAACGATTTACTTAGGTCTTTTAAAAGTTGTAAAACTTATTTAA
         Chlorogonium_capillatum  ------------------------------------------------------------------ATGGTAACAATTACTAGTTATATCGCTTTATTAATTGGTGCATTAGGATTCACTTTAACAATTTATTTAGGTCTTCTAAAAATTGTTAAGTTAATTTAA
           Chloromonas_perforata  ------------------------------------------------------------------ATGGTTACAATTTCTAGTTATATTGCATTATTAATCGGTGCGTTAGGTTTAACATTAACTATTTACTTAGGTCTTTTAAAAGTTGTAAAACTTATTTAA
             Chloromonas_radiata  ------------------------------------------------------------------ATGTTAACAATTACAAGTTATATTGTATTACTAGTTGGTGCGTTAGGATTCACGTTAAGTATTTATCTTGGGCTTTTAAAAGTTGTTAAATTAATTTAA
               Chloromonas_rosae  ------------------------------------------------------------------ATGTTAACAATTACAAGTTACGTGGTATTATTAGTTGGTGCGTTAGGTTTTACGTTAGGGATTTATCTTGGTCTTTTAAAAGTGGTTAAATTGATTTAA
         Chlorosarcinopsis_eremi  ------------------------------------------------------------------ATGGTAACAATTTTAAGTTATGTTGCACTATTAATTGGTGCGTTAGGTTTTACTTTAACAATTTATTTAGGTCTTTTAAAAGTTGTAAAATTAATTTAA
          Chlorotetraedron_incus  ------------------------------------------------------------------ATGTTAACAATTACTAGTTATGTTGGTTTATTATTTGCAGCATTAGGATTCACTTTAGCTCTTTATTACGGTCTTGCTAAAGTTGTAAAATTAATCTAA
      Chromochloris_zofingiensis  ------------------------------------------------------------------ATGTTAACAATTACTAGTTATATTGCTTTACTTATTGGTGCTTTAGGTTTTACTTTAGGAATTTATTTAGGCCTTTTAAAAGTGGTTAAATTAATTTAA
           Desmotetra_stigmatica  ------------------------------------------------------------------ATGTTAACAATTACTAGTTATATCGGATTACTTATTGGTGCTTTAGTTTTTACATTAGGGATTTATTTAGGCCTTTTAAAAGTTGTAAAACTAATTTAA
               Dunaliella_salina  ------------------------------------------------------------------ATGGTAACTATTTCAAGTTATATTGTATTATTAATCGGTGCTTTAGGTTTCACACTAACACTTTACTTAGGTTTTTTAAAAGGAATCAAGCTTATTTAA
            Elakatothrix_viridis  ------------------------------------------------------------------ATGTTAACAATTACTAGTTATATTGTAATACTTTTAGGTGCATTAACTTTAACTCTAGGTATTTATTTAGGTTTGTTAAAAGTTGTGAAGTTAATTTAA
           Floydiella_terrestris  ------------------------------------------------------------------ATGTTGACTATTATTAGCTATGTAGGGTTACTTTTTGGTGCTTTAACATTTACTTTGGTTCTTTATTTAGGCCTTTTAAAAGGTGTGAAATTAATTTAA
         Golenkinia_longispicula  ------------------------------------------------------------------ATGCTTACTATTGCAAGTTATATTGGACTACTTTTTGGTGTTTTAGTACTAACTCTTGGAATCTATTTAGGATTATTAAAAGTTGTAAAATTAATTTAA
                Gonium_pectorale  ------------------------------------------------------------------ATGTTAACAATTACAAGTTATATTGGTTTACTTATTGGTGCTTTAGTTTTTACTTTAGGTATTTATTTAGGTCTTTTAAAAGTTGTAAAATTAATTTAA
         Haematococcus_lacustris  ------------------------------------------------------------------ATGATAACAATTGCGAGCTATATAGTATTATTATTCGGAGCAGTAGGTTTAACATTAACCGTATATTTAGGACTAGTAAAAATAGTTAAATTAATTTAA
              Hafniomonas_laevis  ------------------------------------------------------------------ATGATTACTTTTGCTATGTATGTTTCTTTCCTTGCAGCTGCTTTAGCTTTCTCTGTTGGTTTTTATTTATTCTTAAATCGTGTTGTTAAATTAATTTAA
            Hariotina_reticulata  ------------------------------------------------------------------ATGTTAACAATTGCTAGTTATGTTGGTTTACTTTTTGTTGCATTAGGTTTCACTTTGGCACTTTATTTTGGTTTAACAAAAATTGTTAAATTAATTTAA
                   Jenufa_minuta  ------------------------------------------------------------------ATGGTAACAATTACAAGTTATATAGTACTATTAATAGGTGCTTTAGTTTTTACATTAAGTATTTATTTTAGTCTTTTAAAAGTTTTTAAACTTATTTAA
                Jenufa_perforata  ------------------------------------------------------------------ATGATAACCATAATCAGTTATATTGTTTTACTTATAGGTGCTTTAGTTTTAACATTGGGTATTTATTTTGGTCTTTTAAGAGTTGTTAAATTAATTTAA
            Kirchneriella_aperta  ------------------------------------------------------------------ATGTTAACAATCACAAGTTATGTAGTTTTATTAATTGGTGCTTTAGGTTTTACGCTAGGTTTATACTTAAGTTTATTAAAAGTTGTTAAATTAATTTAA
        Koshicola_spirodelophila  ------------------------------------------------------------------ATGTTGACTATTATTAGTTATCTATTTTTATTATTTGGTGTTTTAGCATTTACTTTAGTAATTTATTTGGGATTATTAAAAGGCGTTAAATTAATTTAA
             Lobochlamys_culleus  ------------------------------------------------------------------ATGTTAACTCTAACTAGTTATATTGTATTACTTTTAGGTGCTCTTATTTTTACTTTAGGTATTTATTTAGGTCTTTTAAAAGTTGTTAAAATTATCTAA
              Lobochlamys_segnis  ---ATGTTTAATGAGGAAAAAGTAAAAAAACTAAATAGTGATTTCAACTTTTTTATTTTCTTTAATATGTTAACTCTAACTAGTTATGTTGTATTACTTATTGGTGCTTTAGTATTTACATTAAGTCTTTATTTAGGTTTATTAAAAGTAGTAAAGATTATTTAA
             Microglena_monadina  ------------------------------------------------------------------ATGTTAACTATAATTAGTTATATTATTTTATTATTAGGTGCTTTAGGTTTTACTTTAACAATTTATTTAGGTCTTTTAAAAGTTGTGAAATTAATCTAA
                   Microspora_sp  ------------------------------------------------------------------ATGTTAACAATTACAAGTTATATTGGTTTACTAATCCTCGCTCTTTTTGGTACATTAGCGATTTATTTAGGTCTTTTAAAAGTTGTGAAATTAATTTAA
         Mychonastes_homosphaera  ------------------------------------------------------------------ATGCTTACAATTGCAAGTTACGTTGGATTATTAATCGGCGCATTAGCTTTTACATTAAGTTTATATTTTGGTCTATTACGTGTTGTTAAACTAATCTAA
             Mychonastes_jurisii  ------------------------------------------------------------------ATGCTTACAGTTGCGAGTTACGTTGGATTATTAATCGGCGCATTAGCTTTTACATTAAGTTTATACTTTGGTCTATTACGTGTTGCTAAACTGATCTAA
             Neochloris_aquatica  ------------------------------------------------------------------ATGTTAACAATTTACACTTATGTAGGTTTATTAGTAGTTGCTTTAGGCTTTACTTTAGCACTTTATTATGGGTTAGTAAAAATTGTAAAATTAATTTAA
        Oedocladium_carolinianum  ------------------------------------------------------------------ATGTTAACAATTATTAGTTATCTTGCACTTCTTACAGGTGCACTTATTTTTACTTTAGTTTTATATTTAGGTCTTTTAAAAGGAGTTAAACTTATTTAA
        Oedogonium_angustistomum  ------------------------------------------------------------------ATGTTAACAATTATTAGTTATCTTACACTTCTTATAGGTGCACTTGTTTTTACTTTAGTTTTATATTTAGGTCTTTTAAAAGGAGTTAAACTTATTTAA
            Oedogonium_cardiacum  ------------------------------------------------------------------ATGTTAACAATTATTAGTTATCTTGCACTTATTACAGGTGCACTTGTTTTTACTTTAGTTTTATATTTAGGTCTTTTAAAAGGAGTTAAACTTATTTAA
          Oogamochlamys_gigantea  ------------------------------------------------------------------ATGTTAACTTTAATAAGTTATATAGGATTACTTATAGGTGCTTTAGTATTTACTTTAGGCATTTATTTAAGTCTTTTAAAAGTAGTAAAACTTATTTAA
          Ourococcus_multisporus  ------------------------------------------------------------------ATGTTAACTATTACAAGTTATGTAGTTTTGTTAATTGGTGCTTTAGGTTTTACATTAGGTTTATACTTAGGTTTATTAAAAGTAGTTAAATTAATTTAA
           Palmellopsis_texensis  ------------------------------------------------------------------ATGTTAACTTTAACTAGCTATGTTGTATTACTTGTTGGTGCATTAATTTTTACTTTAGGAATCTACTTAGGTCTTTTAAAAGTTGTTAAACTAATTTAA
         Parallela_transversalis  ------------------------------------------------------------------ATGCTAACAATAGTCAGTTATATTGGTCTTTTATCTCTTGCTCTTATTTCTACTTTAGGAATTTACTTAGCTTTAGTAAAAGTAGTAAAACTTATTTAG
               Pediastrum_duplex  ------------------------------------------------------------------ATGTTAACAATTACAAGTTATGTTGGTTTATTAGTTGTTGCTTTAGGTTTTACTTTAGCACTTTACTTAGGTCTTGTTAAAGTTGTAAAATTAATTTAA
           Phacotus_lenticularis  ------------------------------------------------------------------ATGCTTACTATTATTAGTTACATTGGTTTATTAATTGGTGCTTTAGGTTTTACGCTAACAATTTATTTAGGTTTAGCAAAAGTTGTAAAACTTATCTAA
              Pleodorina_starrii  ------------------------------------------------------------------ATGTTAACAATTACAAGTTATGTAGGTTTACTAATTGGGGCTTTAGTATTTACACTAGGGATTTATTTAGGTCTTTTAAAAGTTGTAAAATTAATCTAA
          Protosiphon_botryoides  ------------------------------------------------------------------ATGGTAACAATTACTAGTTATATCGCATTATTAACAGGTGCATTAGTTTTAACATTAGCAATTTACTTAGGTCTTTTAAAAGCAGTAAAACTTATTTAA
  Pseudomuriella_schumacherensis  ------------------------------------------------------------------ATGTTAACAATCACAAGTTATATTGGTTTACTAATTGGCGCATTAGTTTTTACATTAGGTCTTTATTTAGGACTTTTAAAAGTTGTTAAATTAATTTAA
              Rotundella_rotunda  ------------------------------------------------------------------ATGGTTACAATTATCAGCTACGTAGTATTATTAGTAGGTGCTTTAGGTTTTTCTCTTAGCCTGTATTTTGGTTTAACAAAAGTAGCAAAACTAATTTAG
            Scenedesmus_obliquus  ------------------------------------------------------------------ATGTTAACAATTACAAGCTATGTTGGTTTACTTTTTACTGCTTTAGGTTTTACTTTAGGACTTTACTTTGGTTTAACAAAAGTTGTAAAATTAATTTAA
          Schizomeris_leibleinii  ------------------------------------------------------------------ATGTTGACTATTATTAGCTATGTTGTATTATTAATTGGTGCTTTAACATTTACATTAGTTACTTATTTGGGTCTTTTAAAAGGAGTAAAATTAATTTAA
          Spermatozopsis_similis  ------------------------------------------------------------------ATGGTAACAGTTACTAGTTATATTGTATTACTTGTGGGTGCCTTAGTTTTAACATTAAGTATCTACTTAGGTTTATTACGTGGTGTAAAACTAATTTAA
       Stephanosphaera_pluvialis  ------------------------------------------------------------------ATGGTAACAATTACTAGTTATATTGCATTATTAATTGGTGCGTTAGGTTTAACATTAACAGTATATTTAGGTCTTTTAAAAGTAGTAAAACTAATTTAA
        Stigeoclonium_helveticum  ------------------------------------------------------------------ATGCTAACAATTATCAGCTATCTTGTATTATTAGTGGGTGCATTAACAGTGACATTAGTTATCTATTTAGGCCTTTTAAAAGGAGTAAAATTAATTTAA
      Treubaria_triappendiculata  ------------------------------------------------------------------ATGTTAACAGTAACTAGTTATATAGGAATTTTGTTTGGTGCTATCGCTTTGACATTAGGCTTTTATTTAGGTCTATTAAAAGTTGTTAAATTAATTTAA
              Trochiscia_hystrix  ------------------------------------------------------------------ATGTTAACAATTACTAGTTATATAGGAATGTTGTTTGGTGCTCTTATTATTACTTTAGGCTGTTATTTAGGTCTTTTAAAAGTTGTTAAATTAATTTAA
                      Uronema_sp  ------------------------------------------------------------------ATGTTAACAATTATTAGTTATCTTGTTTTATTAGTAGGTGCATTAACAGTTACATTAGTTATTTATTTAGGTCTTTTAAAAGGAGTTAAGTTAATTTAA
                  Volvox_carteri  ------------------------------------------------------------------ATGTTAACAATTACAAGTTATGTAGGTTTACTTATTGGCGCTTTAGTGTTTACATTAGGGATTTATTTAGGTCTTTTAAAAGTTGTAAAATTGATTTAA
  ;
end;
