# Supplementary material for: Order, please! Uncertainty in the ordinal-level classification of Chlorophyceae
Source: PeerJ. 2019 May 15;7:e6899. doi: 10.7717/peerj.6899 (PMC6525593; doi:10.7717/peerj.6899)
Supplement: Supplemental Information 1 — This compressed folder contains untrimmed, masked alignments for individual chloroplast genes (subfolder nexus), as well as trimmed alignments with appropriate analysis blocks and the consensus trees resulting from these single-gene and concatenated analyses (MrBayes subfolders). Supplementary methods with associated references are included in the SupplementaryMethods.txt file. SVDquartets, BaliPhy, PhyloBayes and RAxML analysis files are in separate subfolders, with their respective resulting tree files. Files associated with MrBayes analysis of the 1st and 2nd positions and the analysis of the 3rd positions are placed in the subfolders 1st_and_2nd_positions_only and 3rd_positions_only, respectively. The 18Splastid_combined subfolder contains the MrBayes analysis materials (alignment and consensus tree) for the analysis including nucleotide plastid data as well as 18S nucleotide data. Documentation, trees and scripts used to create Fig. 3 are included in the “Figure3” subfolder, and documentation for and full results of Treespace analyses are in the “Treespace” subfolder. The results of the AU topology tests are included in a Word document. [file peerj-07-6899-s008.zip › supplementary_alignments_trees/nexus/clpP.nex]

#nexus

begin data;
  dimensions ntax=68 nchar=5580;
  format datatype=dna gap=- missing=?;
  matrix
                                 [----+----|----+----|----+----|----+----|----+----|----+----|----+----|----+----|----+----|----+-100|----+----|----+----|----+----|----+----|----+----|----+----|----+----|----+----|----+----|----+-200|----+----|----+----|----+----|----+----|----+----|----+----|----+----|----+----|----+----|----+-300|----+----|----+----|----+----|----+----|----+----|----+----|----+----|----+----|----+----|----+-400|----+----|----+----|----+----|----+----|----+----|----+----|----+----|----+----|----+----|----+-500|----+----|----+----|----+----|----+----|----+----|----+----|----+----|----+----|----+----|----+-600|----+----|----+----|----+----|----+----|----+----|----+----|----+----|----+----|----+----|----+-700|----+----|----+----|----+----|----+----|----+----|----+----|----+----|----+----|----+----|----+-800|----+----|----+----|----+----|----+----|----+----|----+----|----+----|----+----|----+----|----+-900|----+----|----+----|----+----|----+----|----+----|----+----|----+----|----+----|----+----|----+1000|----+----|----+----|----+----|----+----|----+----|----+----|----+----|----+----|----+----|----+1100|----+----|----+----|----+----|----+----|----+----|----+----|----+----|----+----|----+----|----+1200|----+----|----+----|----+----|----+----|----+----|----+----|----+----|----+----|----+----|----+1300|----+----|----+----|----+----|----+----|----+----|----+----|----+----|----+----|----+----|----+1400|----+----|----+----|----+----|----+----|----+----|----+----|----+----|----+----|----+----|----+1500|----+----|----+----|----+----|----+----]
                                 [***************************************************************************************************************************------------------------------------------------------------------------------------------------------------------------------------------------------------------------------------------------------------------*********************************************************************************************************************************************************************************************************************************************************************************************************************************************************************************************************************************************************************************************************************************************************************************************************************************************************************************************************************************************************************************************************************************************************************************************************************************************************************************************************************************************************************************************************************************************************************************************************************************************************************************************************************************************************************************************************************************************************************************************************************************************************************************************************************************************************************************************************************************************************************************************************************************************************************************************************************************************************************************************************************************************************************************************************************************************************************************************************************************************************************************************************************************************************************************************************************************************************************************************************************************************************************************************************************************************************************************************************************************************************************************************************************************************************************************************************************************************************************************************************************************************************************************************************************************************************************************************************************************************************************************************************************************************************************************************************************************************------------------------------------------------------------------------------------------------------------------------------------------------------------------------------------------------------------------------------------------------------***************************************************************************************************************************************************************************************************************************************************************************************************************************************************************************************************************************************************************************************************************************************************************************************************************************************************************************************************************************************************************************************************************************************************************************************************************************************************************************************************************************************************************************************************************************************************************************************************************************************************************************************************************************************************************************************************------------------------------------------------------------------------------------------------------------------------------------------------------------------------------------------------------------------------------------------------------------------------------------------------*********************************************************]
                   Ankyra_judayi  ---------------------------------------------------------------------------------------------------------------------------ATGCCAATTGGTGTACCTAGAATTATTTATTGTTGGGGCGAAGAATTGCCAGCTCAATGGACTGATATTTATAATTTTATTTTTCGTCGACGAATGGTCTTTTTAATGCAATATTTAGATGATGAATTATGTAACCAAATCTGTGGGTTATTAATCAATATTCATATGGAAGATCGTTCAAAAGAGATGGAAAAAAAAGAAATGGAAAGTAGT---------------------------------------GGGCTATTTAAGAGTTCTTCTAAAAGC------------GGAAAAAAAGCT---------------------------------------------------------------------GATTCCTCAAACATGACATCAGCTTCTTTAGATTCG---------------------------------------------------------------------------------AAAAAACTTATGAAACAAACTTCA---------------------ATTGAAGATTTAATGGCATCA---------------------------GAGGGTGATTTAGCAATTGACCAAAATTATATGTTAGAACGACATACATTACAAAAAATTACATTAGACTGGTTAAATTGGAATGCTCAGTTTTTTGATTACTCC------------------GAAGAGCCTTATTTATTTTATTTAGCAGATATTTTGTCT------------AAAAATTTTAAT---------AAT---------------------------------------------------------------------------------------------------------------------------------------------------------------------------------------------------GACAATGGTCAATTATTTTATTCAAATTCTAATACAGATATGTCT---------------------------------------------------------------------------------------------------------------------------------------------------------------------------------------------------------------------------------------GATTTGCCAAAACTTATGACTATG------------TTTAGAAATATGAGTAATAACGGTCAA------------------------------------------------------------------------------------------------------------------------------------------------------------------AAATTTGATCCGCGTTTTTTTGAT------------------------------------------------------------------------------------------------------------------------------------------------------------------------------------TCACAAATTGAACGTTTTAATAATTTTGATGTATATTCA------------CCATTTCGACTGCTTCAGAATTTTTCTTCTTCTGATCCTAATTCACCAGTTTTAAATAATAAT---------------------------------------------------------------------TATGAACAACTTAGCTTAAAGTCTGATATGTATTCTAATTTGTCGGCTAAATTAAAA---------------CAA------------------------------------------------------------------------------------------------------------------------------------------------------------------------ATTAATCAACAAAAATCAAGCAAA---------------------AAAAATTTTAAAAATAAAGAA------------------------------------------------------------------------------------------------------------------------------------------------------------------------------------ATTTCTTCTTTAATGGGTGATTTTGCAGAAAAAGATTTTTTCGCAAAATTAAATAATCCAAGTAACCAAAATAAT---------------------------------------------------------------------------------------------------------------------------------------------------------------------------AGTAGTGAAAAAACATTAGCTCAACGTCAATTAAAAAGCGCTTATTCTAATGATTTATTTCCATTAAAT------------------------------------------------------------------------------------------------------------------------------------------------------------CGTTCATTAAATTCA------------------------------------------------------------------------------TCCAATAATACAAGCCAAGTCTCAAATTAT------------------------------------------------------------------------------------TTAAATTTAAAT---------TCTACTGAT---------------------------------------------------------------------------------------------------------------------------------------------------------------------------------------------------------------------------------------------------------------------------------------------------------------------------------------------------------------------------------------------------------------GAAGCATACATGGAGTTTAGA------------------------------GATTATTATCGAAAACAAACAGAACGAACATTCCAAGAAGAAGAATCGAAAAAAGTTTTTATGATTATTAATTCTTTTGGTGGTTCAGTTGGAAATGGAATTACCGTTCATGATGCTTTACAATTTATTAAAGCAGGTTCATTAACTTTAGGGTTAGGGGTGGCTGCCTCAGCGGCATCTTTAGCACTAGCAGGTGGAACAATTGGTGAACGTTATGTAACAGAAGGCTGTCATGTTATGATTCACCAACCTGAA---------------------------------------------------------------------------------------------------------------------------------------------------------------------------------------------------------------------------------------------------------------------------------------------------------------------------------------------------------------------------------------------------------------------------------------------------------------------------------------------------------------------------------------------------------------------------------------------------------------------------------------------------------------------------------------------------------------------------------------------------------------------------------------------------------------------------------------------------------------------------------------------------------------------------------------------------------------------------------------------------------------------------------------------------------------------------------------------------------------------------------------------------------------------------------------------------------------------------------------------------------------------------------------------------------------------------------------------------------------------------------------------------GGTGGTATTAGTGGTCAAGCATCTGATATTTGGATTGATAGCCAAGAAATTATGAAAATTCGTTTAGATGTTGCTGAAATTTATTCACTATCAACATATAGACCTCGTCATAAAATTTTAAAAGATTTAGATCGTGATTTTTATTTATCTGCAACTGAGACAATTTTCTATGGATTAGCGGATGAAATTGCTACTAACGAAGTAATGCATGAGATAATTGAAATGACTAGTAAAGTTTGGGACTACCATGATAGTAAACAACAAAAATTACTTGAAAGTCGTGCAAATGCAAATTCTGGATTT---------GATACTCAAACTCAAAATTAA------------
          Atractomorpha_echinata  ---------------------------------------------------------------------------------------------------------------------------ATGCCAATTGGTGTACCTAGAATTATTTATTGTTGGGGCGAAGAATTGCCAGCTCAATGGACTGATATTTATAATTTTATTTTTCGAAGACGAATGGTTTTTTTAATGCAATACTTAGATGATGAACTATGTAATCAAATTTGCGGGTTGTTAATTAATATTCATATGGAAGATCGCTCAAAAGAGATGGAAAAAAAAGAAATGGAACGTAGT---------------------------------------GGATTATTTAAAAGTTCTAATAAAGGA------------GGAAAAAAGGCA---------------------------------------------------------------------GATACATCAAGTATAACATCAGGAGCTTTAGATTCTAATATTCAA------------------------------------------------------------------TCAAAACAAAAATTTATGAAACCAACTTCA---------------------ATTGAAGATTTAATGGCATCG---------------------------GAAGGTGACTTAGCGATTGATCAAAATTATATGTTAGAACGTCATACATTACAAAAAATTACACTTGATTGGTTAAATTGGAATGCTCAATTCTTTGATTACTCT------------------GAAGAGCCCTATTTATTTTATTTAGCAGAAATTTTATCG------------AAAAATTTTAAT---------------------------------------------------------------------------------------------------------------------------------------------------------------------------------------------------------------GAAAAAGGCCAATTATTCTATGACAATTCGAATACAAACATGTCT---------------------------------------------------------------------------------------------------------------------------------------------------------------------------------------------------------------------------------------GAGTTACCAAAACTTATGACTATG------------TTTAGAAATATGAGTAAAAACGGACAA------------------------------------------------------------------------------------------------------------------------------------------------------------------AAATTTGATCCTCGCTTTTTTGAT------------------------------------------------------------------------------------------------------------------------------------------------------------------------------------TCACAAATTGAACGCTTTAATAATTTCGATGTATATTCA------------CCGTTTCGTCTTCTTCAAAATTTTGCTTCGTCAGATGCTAACTCAACGATTTTCAATAAT------------------------------------------------------------------------CATGAACAATTTGGTTTAAACTCTGAAATGCATGCTAATTTAGCTGCGAAATTAAAA---------------CAA------------------------------------------------------------------------------------------------------------------------------------------------------------------------ATTAATCAACAGAAATCAAAACAA---------------------AAAAATCTAAAAAATAAACAG------------------------------------------------------------------------------------------------------------------------------------------------------------------------------------ATCTCATCATTTATTGGCGATGTAGCTCAGAAAGAATTTTTTTCCAAATTAAGTAATATTAATAATCAAAACAAT---------------------------------------------------------------------------------------------------------------------------------------------------------------------------ACTAATGAAAAAACATTGGCTCAACGACAACTAAAAAACGCATATTCTCAAGACTTGCTGCCATCAAAT------------------------------------------------------------------------------------------------------------------------------------------------------------GGATCATTAAATTCA------------------------------------------------------------------------------GTAGGTAATATAGGTCAGGTTTCAAATTAT------------------------------------------------------------------------------------TTAAATTTAAAT---------TCAACTGAT---------------------------------------------------------------------------------------------------------------------------------------------------------------------------------------------------------------------------------------------------------------------------------------------------------------------------------------------------------------------------------------------------------------GAAGCCTATATAGAATTCCGA------------------------------GATTATTATCGGAAACAAACAGAACGAACATTTCAAGAAGAAGAATCCAAAAAAGTTTTTATGATTATTAATTCTTTTGGTGGATCCGTTGGTAATGGAATTACTGTTCATGATGCTCTTCAATTTATTAAAGCAGGTTCATTGACTTTAGGATTAGGTGTTGCAGCATCAGCAGCATCATTAGCCTTAGCGGGTGGGACGATTGGCGAACGTTATGTAACAGAAGGATGTCATGTTATGATTCACCAACCTGAA---------------------------------------------------------------------------------------------------------------------------------------------------------------------------------------------------------------------------------------------------------------------------------------------------------------------------------------------------------------------------------------------------------------------------------------------------------------------------------------------------------------------------------------------------------------------------------------------------------------------------------------------------------------------------------------------------------------------------------------------------------------------------------------------------------------------------------------------------------------------------------------------------------------------------------------------------------------------------------------------------------------------------------------------------------------------------------------------------------------------------------------------------------------------------------------------------------------------------------------------------------------------------------------------------------------------------------------------------------------------------------------------------GGTGGAATTAGTGGTCAAGCATCTGACATTTGGATTGATAGCCAAGAAATTATGAAAATTCGTTTAGATGTTGCAGAAATTTATTCACTGTCAACTTATAGACCGCGCCATAAAATCTTAAAAGATTTAGATCGCGATTTTTATTTATCAGCGACAGAAACTATTTTTTATGGTTTAGCTGATGAAATTGCAACTAATGAAGTTATGCATGAAATTATTGAAATGACAAGTAAAGTTTGGGATTATCATGATAGTAAACAACAAAAATTACTTGAAAGTCGCGCAAACGCAAGTTCGGGTTTT---------GATACTCAAACTCAAAATTAA------------
        Borodinellopsis_texensis  ---------------------------------------------------------------------------------------------------------------------------ATGCCAATTGGAGTACCTAGAATAATCTATAGTTGGGGGGAAGAACTTCCAGCTCAATGGACTGATATTTATAATTTTATATTTCGTCGTCGCATGGTTTTTTTAATGCAATATTTAGATGACGAGCTTTGTAACCAAATTTGTGGTTTATTAATTAATATTCATATGGAAGATCGTTCTAAAGAATTAGAAAAAAAAGAAACTGAAAGAAGT---------------------------------------GGTCTATTTAAGGCTCAAAATACAAAAAGTTCAGTTTCCGATGGGGGACTACGTGAA---------------------------------------------------------------CAAAGTTCAAATGATACAGGGGATAAAACTAGT---------------------------------------------------------------------------------AATTTCTTTTCTAAAAAAATTCAATCT---------------------CCTGAAGATCTCTTAAAATCT---------------------------GATGAAGATTTTGGGATAGAAGAAAATAATACATTAGAGCAATACACATTACAAAAAATTACAATGGAATGGTTAAATTGGAATGCACAATTTTTTGATTATTCT------------------GAAGAACCTTATTTATTTTATTTAGCAGAATTATTAAATAAA---------AAAAATTTCTCGGAAAATGATGGGCGATTATTATATAAT---------------------------------------------------------------------------------------------------------------------------------------------------------------------------------------------------------GTCAATACAATTGAT---------------------------------------------------------------------------------------------------------------------------------------------------------------------------------------------------------------------------------------------------ATGTCTAAATTAATGTTAATG------------TTAAAAAACATGGCAAATAGCAATTCTAATAATAGCTCTTCT---------------------------------------------------------------------------------------------------------------------GAAAATTTGAGAGGGGGAAGTCCACCACAGGTGCCTTCGGCAAAAAATCAAAATATGAATATTGATTTTAATAGCGAA---------------------------------------------------------------------------------------------------------------------------------------------------------------AAGCGTGGGGAACAACGTCGTTTTGATGTTTATTCA------------CCTTTTCGTTTATTAGCAAACTTTACA---------CCTGAAAACTATAGTCTAAAC---------------------------------------------------------------------------------------------------------------------------------------------------------------------------------------------------------------------------------------------------------------------------------------------------------------------GATATAAATCCTTTATCAGGAAAAAATCAACTTTTACAAATGTTTGCACAAATTCAAAAACAAAAGTTTTTAGGGTTAACTTCTGACCCT------------------------------------------------------------------------------------------------------------------------------------------GTTAATGAAAAAATTTCTTTTTCGAATATAGACAAATTAATGTCTAATTTAGCACAAAAAGATTTTTCTTCGAAAATTCAAAATAATTTATATAAAGAAGAA---------------------------------------------------------------------------------------------------------------------------------------------------------------------------TCTTCTATCAAAGCTTTAGGACAACGTCAATTACGTACCGAATATATACAAGATAGAATTCTAAGAAATAATGGAGCTTTA---------------------------------------------------------------------------------------------------------------ATGGGTTCTACTGATTCTTTAAATAAAAATAAAAAAAGTCACAGAAATAAT------------------------------------------------------------------------ATAGGACTTTTAAATAAAGGTGCTTTAAATTAT------------------------------------------------------------------------------------TTAGATTTTGAGTCTTATGATCAATCTTATAAT------------------------------------------------------------------------------------------------------------------------------------------------------------------------------------------------------------------------------------------------------------------------------------------------------------------------------------------------------------------------------------------------------------------------GAGTTTAAA------------------------------GATTATTATCGCAAACAAACAGAACGTGCTTTCCAAGAAGAAGAGTCTAAAAAAGTTTTTGTTATTATAAATTCTTTTGGCGGTTCTGTTGGGAACGGTATTACGGTGCATGATGCTTTACAATTTATTAAAGCTGGATCACTAACTTTAGCTTTAGGTGTGGCAGCATCTGCAGCTTCATTAGCTTTAGCAGGGGGGACTATTGGAGAACGTTATGTTACTGAAGGGTGTCATGTTATGATTCACCAACCTGAA---------------------------------------------------------------------------------------------------------------------------------------------------------------------------------------------------------------------------------------------------------------------------------------------------------------------------------------------------------------------------------------------------------------------------------------------------------------------------------------------------------------------------------------------------------------------------------------------------------------------------------------------------------------------------------------------------------------------------------------------------------------------------------------------------------------------------------------------------------------------------------------------------------------------------------------------------------------------------------------------------------------------------------------------------------------------------------------------------------------------------------------------------------------------------------------------------------------------------------------------------------------------------------------------------------------------------------------------------------------------------------------------------GGTGGGTTACAAGGACAAGCTTCTGACATTTGGATTGATAGTCAAGAAATTATGAAAATTCGATTAGATGTTGCTGAAATTTATTCATTATCTACTTATAGACCAAGACACAAGGTTTTGAGAGATTTAGACAGAGATTTTTATTTAACAGCCACTGAAACAATTTATTATGGATTAGCGGACGAAATAGCTACAAATGAAGTCATGCACGAGATTATTGAAATGACTAGTAAAGTTTGGGACTATCATGATAGTAAACAGCAACGTTTATTAGAAAGTAGAGAAAGTGCAAGTGCAGGACTT---------GACACACAAACTCAAAATTAA------------
            Bracteacoccus_aerius  ---------------------------------------------------------------------------------------------------------------------------ATGCCAATCGGTGTACCAAGAATTATTTATTGTTGGGGCGAAGAACTTCCTGCTCAATGGACAGATATTTATAATTTTATTTTTCGAAGAAGAATGGTATTTTTGATGCAATATTTGGACGATGAATTATGCAATCAAATTTGCGGTTTATTAATTAATATTCACATGGAAGATAGATCGAAAGAATTAGAAAAAAAAGAAATGGAGAATAGC---------------------------------------GGATTATTTAAAAGTCCCAACTCTCAAAAACGAGCAGAAAGGTCTTCT------------------------------------------------------------------GAAAATATCGAACCAAGTGCTTTCTCTAAATCGTTTTTCGGCAAC---------------------------------------------------------------------------------------AAAAAAGAAAAATCA---------------------ATTGAAGATTTAATGATTTCC---------------------------GAGGAAGATTTAGCAATTGACGAAAATCATATGCTAGAAAGACATACACTTCAAAAAATCTCTTTAGAATGGTTGAATTGGAATGCCCAATTTTTTGATTATTCC------------------GAAGAACCTTATCTTTTTTATTTAGCAGAATTACTGGCT------------CGAGATTTTACCTCA------------------------------------------------------------------------------------------------------------------------------------------------------------------------------------------------------------AATGACGCAAATTTACTGTATAACAATGACTTAAATAAT------------------------------------------------------------------------------------------------------------------------------TCGCCTATAAATGAAACCGAA---------------------------------------------------------------------------------------------CTATCGAGATTAATGATGATG------------TTTAAAAATATGACGAATTCTGGAGATAAA---------------------------------------------------------------------------------------------------------------------------------------------------TTTAATTCTAAGTTTTTCGACTCAGAATCC---------------------------------------------------------------------------------------------------------------------------------------------------------------------------------------------------TTTTCTTCATCAAATTTCGATGTATATTCT------------GCATTCCGTTTATTATCAAATTTCACATCA------------------------------------------------------------------------------------------------------------------------------CAAGATTACAAAGATTTGCAACTCGATCCTCGT---------------------------------------------------------------------------------------------------------------------------------------------------------------------------------------------------ACGAAAAATCATTTGATACGAAAATTTCAACAATTACAAAAACAAAAAGCATCTAATCAATTAAGTATGGGTAATTCAGCTATTACT---------------------------------------------------------------------------------------------------------------------------------------------GAATCTTCTATTCATAGTATGGTTTCTGAGTTAGCACAAAAAGATTTATTTACGTCAATGGATACTGATCAAACTCATTGGAAT---------------------------------------------------------------------------------------------------------------------------------------------------------------------------GCTTCTGAAAAAGCGTTAGCTCAAAGACAGCTACGTCGTGGTTATTCACAAGAAAAAATTGCATTGGGT------------------------------------------------------------------------------------------------------------------------------------GAACGAATGTTTGATTCAAAAAAAACTCAATTGGCACCAGGTGGACTA---------------------------------------------------------------------------TACAATAAAAAAGCAGCAAGCTAT------------------------------------------------------------------------------------CTGAATTTAGAA------GCATCCGACGAGGCT------------------------------------------------------------------------------------------------------------------------------------------------------------------------------------------------------------------------------------------------------------------------------------------------------------------------------------------------------------------------------------------------------------------TATAATCAATATCGC------------------------------GATTATTACAGAAAACAAACAGAACGTGTGCTTCAAGAAGAAGAATCCAAAAAAGTTTTTATGATTATTAACTCATTTGGAGGTTCGGTAGGAAATGGTATTACCGTTCACGATGCTTTACAATTTATTAAAGCCGGATCCATGACGCTCGCGTTAGGAGTGGCTGCGTCAGCAGCTTCTTTAGCATTAGCTGGGGGAACTATTGGGGAACGTTATGTGACGGAAGGTTGTCATGTAATGATTCACCAGCCTGAG---------------------------------------------------------------------------------------------------------------------------------------------------------------------------------------------------------------------------------------------------------------------------------------------------------------------------------------------------------------------------------------------------------------------------------------------------------------------------------------------------------------------------------------------------------------------------------------------------------------------------------------------------------------------------------------------------------------------------------------------------------------------------------------------------------------------------------------------------------------------------------------------------------------------------------------------------------------------------------------------------------------------------------------------------------------------------------------------------------------------------------------------------------------------------------------------------------------------------------------------------------------------------------------------------------------------------------------------------------------------------------------------------GGGGGCTTAACTGGACAAGCTTCAGATATTTGGATCGACAGTCAAGAAATCATGAAAATTCGTTTAGATGTTGCAGAAATCTATTCTTTATCCACTTATAGACCGCGTCATAAAATTTTACGCGATTTAGATAGAGATTTTTATTTAACAGCAACGGAAACAGTCTATTATGGGTTAGCTGATGAAATCGCAACCAATGAAGTAATGCATGAAATTATTGAAATGACTAGTAAAGTGTGGGATTATCACGATAGTCAACAACAAAGATTATTAGAAAGCCGAGAAAGTACTGCTGCAGGATTA---------GAAACACAAACACAAAATTAA------------
         Bracteacoccus_giganteus  ---------------------------------------------------------------------------------------------------------------------------ATGCCGATCGGTGTACCAAGAATCATTTATTGTTGGGGAGAAGAACTTCCTGCTCAATGGACAGATATTTATAACTTTATTTTTCGAAGAAGAATGGTATTTCTAATGCAATATTTAGACGATGAACTATGTAATCAAATTTGTGGTTTATTGATTAATATTCATATGGAAGATAGATCGAAAGAATTAGAAAAAAAAGAAATGGAAAACAGT---------------------------------------GGATTATTTAAAACTCCGTCGTCTCAAAAACAAACAGAAAGATCTTCT------------------------------------------------------------------GGAAATATAGAACCAAATGCTTTTTCTAAACCCTTCATTGGT------------------------------------------------------------------------------------------AAAAAAGAAAAATCT---------------------ATTGAAGATTTGATGATTTCT---------------------------GAAGAAGACTTAGCGATCGATGAAAATCATATGTTAGAAAGACACACACTTCAAAAAATTTCTTTAGAGTGGTTGAATTGGAATGCTCAATTTTTCGATTATTCT------------------GAGGAACCTTATCTTTTTTATTTAGCAGAATTATTAGCT------------CGCGACTTCACTTCA------------------------------------------------------------------------------------------------------------------------------------------------------------------------------------------------------------GACGATGCTAGTTTATTATATAACAACAAAGCGATGTCT------------------------------------------------------------------------------------------------------------------------------TCACCTGTCGATGAAACGGAA---------------------------------------------------------------------------------------------TTGTCGAGATTAATGATGATG------------TTTAAAAATATGACGAATTCTGGAGACAAA---------------------------------------------------------------------------------------------------------------------------------------------------TTCGATTCTAAGTTTTTTGACACAGAAGCT---------------------------------------------------------------------------------------------------------------------------------------------------------------------------------------------------TCTTCAAAATCTATGTTCGATGTTTATTCA------------GCGTTTCGTTTGTTAGCGAATTTCACTTCA------------------------------------------------------------------------------------------------------------------------------CAAGATTACAAAGATTTTCAATTGGATGCTCGC---------------------------------------------------------------------------------------------------------------------------------------------------------------------------------------------------ACGAAAAATCATTTGATACAAAAATTCAACATGCGCAAAATGCAATCTAAAAAAAATGGGCGTGATATAAATAACACATCTATGAGT---------------------------------------------------------------------------------------------------------------------------------------------GATTCTTTCGTCAATGATATGATTTCTGAAAAGGCACAAACAGATTTATTTGCTTTTATGGATACTGATCAAATTCAAAATACT---------------------------------------------------------------------------------------------------------------------------------------------------------------------------GTATCTGAAAAAGCTTTAGCTCAAAGACAATTACGTCGTGGTTATTCACGAGAAAAAAATAGACAGTATCATGATTCTCATAGAGAGTCTGACTCGCTA------------------------------------------------------------------------------------------------GGGGATCTGAAAACTCAAGAATATACGAAAACAAATCTTGCATCGAGCGGATCA---------------------------------------------------------------------------TATAATATGAAAGCAGCGAGTTAT------------------------------------------------------------------------------------CTTAATTTAGAC------GCATCTGATGAAGCC------------------------------------------------------------------------------------------------------------------------------------------------------------------------------------------------------------------------------------------------------------------------------------------------------------------------------------------------------------------------------------------------------------------TATAGCCAATATCGT------------------------------GATTATTACAGAAAACAGACAGAACGTGTGCTTCAAGAAGAAGAATCTAAAAAAGTTTTTATGATTATTAATTCGTTTGGAGGTTCAGTAGGAAATGGCATCACGGTTCACGATGCTTTACAATTCATTAAAGCTGGATCAATGACGCTCGCTTTAGGTGTAGCTGCTTCTGCAGCTTCTTTAGCATTAGCTGGAGGAACTATTGGAGAACGTTATGTGACGGAAGGTTGTCATGTGATGATTCACCAACCTGAA---------------------------------------------------------------------------------------------------------------------------------------------------------------------------------------------------------------------------------------------------------------------------------------------------------------------------------------------------------------------------------------------------------------------------------------------------------------------------------------------------------------------------------------------------------------------------------------------------------------------------------------------------------------------------------------------------------------------------------------------------------------------------------------------------------------------------------------------------------------------------------------------------------------------------------------------------------------------------------------------------------------------------------------------------------------------------------------------------------------------------------------------------------------------------------------------------------------------------------------------------------------------------------------------------------------------------------------------------------------------------------------------------GGAGGATTGACTGGGCAAGCTTCAGATATTTGGATCGACAGTCAAGAAATCATGAAAATTCGTTTAGATGTGGCAGAAATTTATTCTTTATCGACTTATAGACCACGCCATAAAATTTTACGCGATTTAGATAGAGATTTTTATTTAACAGCAACAGAAACAATTTATTATGGACTAGCTGATGAAATTGCGACTAATGAAGTTATGCATGAAATTATTGAAATGACTAGTAAAGTGTGGGATTATCACGATAGTCAACAACAAAAATTATTAGAAAGTCGAGAAAGTGCTACTGCAGGATTA---------GACACACAAACACAAAATTAA------------
             Bracteacoccus_minor  ---------------------------------------------------------------------------------------------------------------------------ATGCCAATCGGTGTACCAAGAATTATTTATTGTTGGGGTGAAGAACTCCCTGCTCAATGGACAGATATTTATAATTTTATTTTTCGAAGAAGGATGGTTTTTCTAATGCAATATCTAGACGATGAACTGTGTAATCAAATTTGTGGTTTATTAATTAATATTCATATGGAAGATAGATCGCAAGAATTAGAAAAAAAAGAACTGGAAAATAGT---------------------------------------GGGGTATATAAAAATCCAAATTTTCAA---CAAAAAGGAAGATCTTCT------------------------------------------------------------------GAA------CCTACTGCTGCTTTTTCTAAACCTTTCGATGAAAATCATACATTA------------------------------------------------------GAAAAAAACCTGTTTAGTGGTAACAAAAAACAAAAATCT---------------------ATCGAAGATTTAATGATTTCT---------------------------GAAGAAGATTTAGCAATCGACGAAAATCATATGTTAGAGAAACACACACTGCAGAAAATTTCTATAGAATGGTTAAATTGGAATGCTCAATTTTTTGATTATTCT------------------GCAGAACCTTATCTTTTTTATTTAGCAGAGTTGCTAGCT------------CGCGACTTTACTTCA------------------------------------------------------------------------------------------------------------------------------------------------------------------------------------------------------------GATGATGCGAATTTATTATATGATAACAAAGGAACGGTT------------------------------------------------------------------------------------------------------------------------------TCACCTATCAATGAGACTGAA---------------------------------------------------------------------------------------------TTATCGAGATTAATGATGATG------------TTTAAAAACATGACGAATTCTGGCGATAAA---------------------------------------------------------------------------------------------------------------------------------------------------TTTGATTCGAAGTTTTTTGATTCAGAAGCT---------------------------------------------------------------------------------------------------------------------------------------------------------------------------------------------------TCTTCAAAATCGATGTTCGACGTTTATTCA------------GCGTTTCGATTAGTAGCCAATTTCACCTCG------------------------------------------------------------------------------------------------------------------------------CAAGATTACAAAGATTTTCAATTAGACCCTCGT---------------------------------------------------------------------------------------------------------------------------------------------------------------------------------------------------ACAAAAAATCATTTAATACAAAAATTTCAACAATTACAAAAACAA---AAAACAAAT------ACTATCGATAGCAACACTAATAGT---------------------------------------------------------------------------------------------------------------------------------------------GATTCTTTTCTGAACCAGCTAGTTTCCGAAAAGGCGCAGAAAGATTTATTTGCTCTTATGGATACTGATCAAATTCAGTCGGAG---------------------------------------------------------------------------------------------------------------------------------------------------------------------------GTTTCTAAAAAAGCTTTAGCTCAAAGACAATTACGTCGTGGCTATTCACGAGAAAAAAAT---------------------------------------------------------------------------------------------------------------------------------------------------------------------AACTATTTAAACTCGTCGGGT---------------------------------------------------------------------------------GCTACAAAAGCAGCGAGTTAT------------------------------------------------------------------------------------CTTAATTTAGAC------GCATCTGATGAAGCT------------------------------------------------------------------------------------------------------------------------------------------------------------------------------------------------------------------------------------------------------------------------------------------------------------------------------------------------------------------------------------------------------------------TATAATCAATATCGT------------------------------GATTATTATAGAAAGCAAACAGAAAGCCTACTACAAGAAGAAGAATCTAAAAAAGTTTTTATGATCATTAATTCATTTGGAGGATCTGTAGGAAATGGTATCACCGTTCACGACGCTTTACAATTCATCAAAGCTGGATCCATGACGCTCGCTTTAGGTGTAGCTGCATCTGCAGCTTCTTTAGCATTAGCTGGGGGAACTATCGGAGAACGTTATGTGACCGAGGGTTGCCACGTCATGATTCACCAGCCTGAG---------------------------------------------------------------------------------------------------------------------------------------------------------------------------------------------------------------------------------------------------------------------------------------------------------------------------------------------------------------------------------------------------------------------------------------------------------------------------------------------------------------------------------------------------------------------------------------------------------------------------------------------------------------------------------------------------------------------------------------------------------------------------------------------------------------------------------------------------------------------------------------------------------------------------------------------------------------------------------------------------------------------------------------------------------------------------------------------------------------------------------------------------------------------------------------------------------------------------------------------------------------------------------------------------------------------------------------------------------------------------------------------------GGAGGATTGACTGGACAAGCTTCAGATATTTGGATCGACAGCCAAGAAATCATGAAAATTCGGTTAGATGTAGCAGAAATTTATTCTTTATCGACTTATAGACCACGCCATAAAATTTTACGCGATTTGGATAGAGATTTTTATTTAACAGCGACAGAAACGATTCATTACGGACTAGCCGATGAAATCGCAACTAATGAAGTCATGCACGAAATTATCGAAATGACTAGTAAAGTTTGGGATTACCACGATAGTCAACAACAAAAATTATTAGAAAGTCGAGAAAGGGTCGACGCACCAGCA---------GAGGCACAAGCAGAAGCTTAA------------
           Carteria_cerasiformis  ATGAAGATTTATAATATTCATAACATGCCATCTCGCATTGTCGATTATAAAGATAAGAAATTTTTACCAACAAAAAACCAAAACAAGTTTTGGTTTTTCAGTAACTACTTAGTGTCAATGAATATGCCGATTGGAGTGCCCCGAATTATTTATTGTTGGAGTGAAGAACTCCCTGCTCAATGGACTGATATTTATAATTTTATTTTTAGAAAACGAATGATTTTTTTAATGCAACATTTAGATAATGAAATTTGTAATCAAATCTGTGGATTATTAATCAATATTCATATGGAAGATCGAACGAAAGATTTAGATGAAAAAAAAATGTTAAAATCATCAGAAAAATCAAATTCAATGAGT------------GGTCCAAAATTTCGTCGTGATAATACAAGTAACCGTTACGAGGATAAAAAC---ATCTCTTCTTCGAGC------------------------------------------------AGAGGGGGAACCTCTGGACCCAACAGCCCGAAT---CAAAGAGCTATGCCTACCGACGGA------------------------------------------------TCAAATCGTTTTAATGAAGCAAACATTGATGGGAATACCTTTTTTTCAAATACT---CGAGCAGTTGATCTTTTAAAGAATTCT------------------------GAGGAAGATTTAGCTATTGATGAATTAGCGATGTTAGAACAATATACTTTACAAAAAATAACCTTAGAATGGTTAAATTGGAATGCCCAATTTTTTGATTATTCA------------------GATGAACCTTATTTATTTTATTTAGCCGAAATTTTATCTTATCAAAAAGAAGATAATGCAAATTTATTATATGGC------------------------------------------------------------------------------------TTTGTTAGAAAT------------------------------------------------------------------------------------------CCGTCTACAGCAATTCCAGTTCTGTTGACACAGAATAATATCGGATGGACTAAT---------ATTGCCCAAAAAAACTTAGAAATACGA---------------------------------------------------------------------------------------------AAAGCATTCAGTAGTAATCCGGGGCCTAAAACTCAAATTAGTAATTTTTCT---------------------------------------GACTCTTTTCAAAATCTATCGCGTTTAACTCTTATTTTATCTTTAAATGCGAGTTCGGCGGGAACTAGTTTAATTAAGCATGCGATTCCTTTTTTTGCCGGA------------------------------------------------------------------------------------ATAAAACCCGAAGGCGGGGTCGAAAGTACAACAAATCAAAAGGAGACTAAACAAACAAATAAAAAAATTCTTTTG---------------TTTATTTTTCCAATAAAT---------------------------------------------------------------------------------------------------------------------------------------------------TTTTACAAAAAAGAATTAAAAAATTTAGAAATTTACTCT------------CCATTTAGACAACTTACTTTAATGAGTATTATGTTTATTTTAAATAAACTTCCTGATTTTTCA---------AAAACAAACATTTTTTCGCTACCAGATTATATTGATAGTAAATTTATTAGAACGAATTCAGGTATAACTTTTCCAGGAAGCATGCTTGGGTCTACTGCGATTCCGACAAAAAAAGCAGCTATAGGAAAATCCGAT------------------------------TTAGATTTTTTTAATTCGAATGCACATAACGTACCATTTTCAAAAATTCTAAATTATTTTGCTCTTAATTCGAGTTTTATAAGC---------CCTTATGCTAATTCAAAAGCTTGGTCTGTTTTTGATCAGTTATCCAGTTCAACCAACCTTTCTAAGATGACGGGTAAA---AATGGCGAACAACAGCTATCTAAACAAGAGACTGAAGACAAAAAACAAGAA---ATTTCGTCAAACTTGGCAATCCCCCAAAGAATTAAAAGA---------------------------------------TCGAACGGGCACTTAATTGTAGCTTCTTTTAGCTCAATGCCGGCAAAAGTTGGATTTGCCTTCGTCGAAAGTTCCGCGAGTGCTTCGCAACACGATTCGAAGTCAGAAGAACAAATTCTAGAGCAAAACTTAACAAAAGCAGGTGCTACTGCCAGTCACGGA---------------CCAAAATATCAA------------TTACGCAAAGAAAAAAAT---------------------------------------------------------------------------------------------------ATCAAAATCAATGAAAAAGTATTAGGCCAAAGAAGTTTAAAAAAAGAATATAATCAAGATTATTTAAATTTAAGTTCTAGT---------------------------------------------------------------------------------------------------------------------------------GACTTAGGTAAATTAGATAGTCGTTCATTAAGTCAATTAAAAAGGTTACCGGGTTTTCTACCGAAGACT------------------------------AAACCGCTTGGTTCTCAAAAGCCAAACATTAAAAAATCGGATTTGCAAACA------AAAAAATCGACTTTAATTCCAAATTTATATGACCCTTCATTATTATCGTTAGAAACTCCATATAATTTGTCAATATCCAATTCCTTGTTATCGAGCGAGTCTGCGAAGAATGACGTTGGTGACTCCATTCTTGGATTCCAGAACAAGAAGAATCGAGGCCTAAACAGAAATTTCAGC------------------------------------------------------------------------------------------------------------------------------------------------------------------------------------------------------------------------------------------------------------------------------------------------------------------------------------ACATCAATTAAAGCAAGCCGCTCCGGTTCTAGTATCGATGACGGGATTCGAGAAAATAAAGATGAACGAATCATGCGATTAATTGAAGAAGAAAGTGAAAATAAATTATTTGTACTTATCAATTCTTTTGGTGGTTCGGTAGGAAATGGAATCACTATTCATGATGCTATGCAATTTATTCGTGGCACAATTCTAACGGTCGGTCTTGGTGTTGTCGCTTCAGCTGCTTCATTAGCATTAGCTGGCGGAACTATAGGAGACCGCTATATAACTGAAGCTTGCCATGCTATGATTCACCAACCAGAA---------------------------------------------------------------------------------------------------------------------------------------------------------------------------------------------------------------------------------------------------------------------------------------------------------------------------------------------------------------------------------------------------------------------------------------------------------------------------------------------------------------------------------------------------------------------------------------------------------------------------------------------------------------------------------------------------------------------------------------------------------------------------------------------------------------------------------------------------------------------------------------------------------------------------------------------------------------------------------------------------------------------------------------------------------------------------------------------------------------------------------------------------------------------------------------------------------------------------------------------------------------------------------------------------------------------------------------------------------------------------------------------------GGAGGAGTATCGGGCCAAGCGTCAGATCTTTGGATTGAAAGTCAAGAAATTTTAAAAATTCGTTTAAATGTTGCTGAAATTTATTCCTTAACGACATATCGACCGCGCCATAAAGTTTTACGAGATTTAGATCGTGACTTTTATTTAACTGCTTCAGAAGCTTGTGCTTATGGGTTAGCTGATTATGTTGCAACTAGTGCTGTTATGCATGAAATTATTCAAGCTACAAATTCTGCTTGGGATTATCAAGACAGTAAGCAACAACGTTTATTAGAAAAAAGATTAAGTTTAAGTTCAAATCCG---------GATACTCAATCAATTTTAAAATAA---------
              Carteria_crucifera  ---------------------------------------------------------------------------------------------------------------------------ATGCCAATTGGAGTTCCTAGAATTATTTATTGTTGGAGTGAAGAACTTCCAGCACAATGGACTGATATTTATAATTTCATATTTCGTAAACGTATGATTTTTTTAATGCAACATTTAGATAATGAAATTTGTAATCAAATTTGTGGATTATTAATAAATATCCATATGGAAGATAGAACAAAAGATTTAGATGAAAAAAAAATGTTAAAATCGTCAGAAAAAGGTAGTTCAGCTGAACGTGGCGGTGGAGGTACGAAATTTCGCCGA------ACTGCTGGGATCTCTGAGAATTCATCGGGTTTTGGTCAGATCCCA------------------------------------------------ACAGGATCAACCAAAGCCCCCCTATCTTCAAAAGGCCAGGGTGGGTTTGGGTCTAACTTA------------------------------------------------AAGACTGACCCTAACCTTACCCAGCCACCAAATACTTCCGTATTTTCACAAAGTGGTCGAGCGGAAGATTTATTAAAAAATTCC------------------------GATGAAGATTTAGCAATCGATGATTTAGCCATTTTAGAACAATATACGTTACAAAAAATAACCTTAGAGTGGCTAAATTGGAATGCTCAATTTTTTGATTATGCT------------------GATGAACCTTATTTATTTTATTTAGCTGAATTACTTTCTTCTAAAAAAGATGAAAATCTTAATTTGTTATATGGCAATTCAGCTGCTAATAACTTCTTCTCCTTCCGAGAAAAAGGTATTAGCGCTTCAGGGATACCCGCAGCTTCTTCGAAGTGGTCATATTTATCTCAAAACTTTGGGAACCTCTTAGGAGAGGCAATGTTGGGAGGCCTTTTTTCCAGCCCTTTGTATAATATCTTGCCAGAAATAAGCGGGGGCATCTCCTCAAGGGAAATACCGGTAGCTTTAATATCGTCTTCTCCGAAGAAGAAGAAGTCCCAGGCTTTAAGCCAGCCACTACTTGAAACAAGGGGTAAGATCCCA---------------------------------------------------CATTCATGTCCTCCGGACCAGGATGAGGGATCTTACAGCTCATCCACTTCCTCCCCTACGGGGAGGATCAGCAGGGTCCAATCGGATCTTACCGCCTCTTCATTTGGCTATTTAGCTAAACAAGGATATCAAAATATTTCACGATTAATGCTTATTTTAACTTTAAATGCTAGTTCTGAC---------ATTGCTAAAAAAACAATATCAGAATATTCT---------------------------------------------------------------------------------------------AACGAGAACATTCAGTCCGCCAAGACAAATATTGAAGAGTTCACTTTATTCTCCAATCCGGCCCTAATTTCAGGTCAAGAAAGATTTTATTTTTCTAACTCT---------------------------------------------------------------------------------------------------------------------------------------------------TTTTTCAAAAAAGAGTTAGAAAATTTAGAAATTTATTCA------------CCATTTAGACAACTAACTTTAATGAGTGTGGCTTTTATTTTAAATAAAGTGCAAGATATTTCTACACAAACAAAAAATGCTGTATTTGATACAGTGTTTAATATGCCATCTGGATCAGGCTATTCCAATAAAGGAGTACTCATGTCCTCCTCTTCTTTAGGGGAAAAGGGAGAAAAGGAGAAAAGAGGATCAACACCTAAAGAGACAGGTGCATCAGACTGGGGAGACCTCGAGAGGGTCCCTAGTTTTACAGAGAAGAAAGAAGGTATCTCCCCTACGGGGAAAATCAATCAAGGGGCCTTCCCACATGCATGTCTGGCGGAGCCTGATCCAGATGCAGATGCTGTTCCGAAGGAAAAGCATGAGCATAAGGATAAGGACCAGCATAAGGAAAGGGACGCTGGATCCCCTAATGGGGATCAAGAGCAACAAAAGGATGAGGTTTCAGCCTACAGTCCTAGTGGACTAAACAGAAATCGCAGCGAAAAAACAAAAATGTTAAAAAAT---------------------------------GCCTTAAATCAACGTGTTATAAAAAATTCATTCTCGAAAATTTTAAATGATTTTTCTATAAATAGTTTTTTTATAAGTCCTTATGCAAATACTCTAACTACTTTAAACAATAAACAAGCTTTTTCTATTTCAAATAAAACAAATAATGCTTTTGATCCCCAGAAGGGGATCCAGCGTTATCCTACGGATCAGCAGCCCCTTGTTTTACGTGAAAACAAAAAT---------------------------------------------------------------------------------------------------ACAAAAATAAATGAAAAAGTTTTAGGTCAACGAGTCTTAAAAAAAGAATATAATCAAGATTATTCAAATTTATTAAACCTA---------------------------------------------------------------------------------------------------------------------------------GGAGCAGGCTTATTCTCCTCA---TCCTCGTCCTCTTTGGCTTCGGTGGCGGAGCAAAAACCCCAAGGGGGAAGAGGAGGACATGGACATGGAGCAGGGGAGGCTCTTGGAGAAAAAAGAAAAAGGCTTAGCTCTTCTTCGGCCCTTTCTGGTCAAAAAACAAAACGTTTAATTAAAAATTTATATGATCCTTCATTACTAGCAGTTAAT------------------TTAAGTAGTACGCTTCCTGGGGGTGAACCAGAAGAA------------------------------CTATCTCGTCCATCCTCGAGCATTTACGACAGCCGTAAC------------------------------------------------------------------------------------------------------------------------------------------------------------------------------------------------------------------------------------------------------------------------------------------------------------------------------------ATAGTTTCGCCGCAGATGAGAATAGGC---------------GCAACGCGAGAATATAAAGATGAACGTATAATGCGAATGATTGAAGAAGAAAGTGAAAACAAATTATTTGTTCTTATTAATTCATTTGGTGGGTCAGTCGGAAATGGAATTACCATTCATGATGCGATGCAATTTATTCGTGGTACTATATTAACTGTTGGTCTTGGTGTCGTAGCGTCAGCCGCTTCACTTGCATTAGCAGGCGGAACTATAGGAGATCGTTATATTACAGAAGCTTGTCATGCAATGATTCATCAACCAGAG---------------------------------------------------------------------------------------------------------------------------------------------------------------------------------------------------------------------------------------------------------------------------------------------------------------------------------------------------------------------------------------------------------------------------------------------------------------------------------------------------------------------------------------------------------------------------------------------------------------------------------------------------------------------------------------------------------------------------------------------------------------------------------------------------------------------------------------------------------------------------------------------------------------------------------------------------------------------------------------------------------------------------------------------------------------------------------------------------------------------------------------------------------------------------------------------------------------------------------------------------------------------------------------------------------------------------------------------------------------------------------------------------GGTGGTGTTTCTGGGCAAGCTTCCGATCTTTGGATTGAAAGTCAAGAAATTTTAAAAATTCGTTTAAATGTTGCTGAAATTTATTCTTTAACAACGTATAGACCACGTCACAAAGTTTTACGTGATTTAGATCGTGATTTCTATTTAACTGCATCAGAAGCTTGCGCTTATGGATTAGCTGATTATGTTGCAACAAGTGCTGTCATGCATGAAATTATTCAAGCTACAAATTCAGCTTGGGATTATCAAGATAGTAAACAACAGCGTTTATTAGAAAAAAGATTAAGTTTAAGCTCGAACCCA---------GATACACAATCTATTCTAAAATAA---------
             Carteria_sp_SAG_8_5  ---------------------------------------------------------------------------------------------------------------------------ATGCCAATTGGAGTACCTCGAATTATTTATTGTTGGGGTGAAGAGTTGCCCGCACAATGGACAGATATTTACAATTTTATTTTTAGACGACGAATGATTTTTTTAATGCAATATTTAGATGATGAACTTTGTAACCAAATTTGTGGTTTACTAATTAATATTCATATGGAAGATCGTGCAAAAGATTTAGAAAAAAAAGAAATGGAAAATAGT---------------------------------------GGTTTATTTAAAGGATCAAAAAAAACGGCACCTCCTTCTGTTTCT------------------------------------------------------------------------------AATTTACAAAAT------------------------------------------------------------------------------------------------------------------------AGATCT---------------------GTTGAAGATTTATTAAAATCT---------------------------GAAGATGATTTAGCTATAGATGAAAATTATAAATTAGAACAATATACATTACAAAAAATAACAATGGAATGGTTAAATTGGAATGCACAATTTTTTGATTATGCA------------------GACGAACCTTATCTTTTTTACTTAGCTGAAATTTTGTCT------------AAATCTTTTAATGAT---------------------ACA---------------------------------------------------------------------------------------------------------------------------------------------------------------------------------AAACAAGATGCTAATTTATTACATTCA---------------------------------------------------------------------------------------------------------------------------------------------------------------------------------------------------------------------------------------------------------------------------AATTGGCGT------------CCATCTGGGAATTCAGAAAATGGAAGTTCTTTT---------------------------------------------------------------------------------------------------------------------------------------------------------------------------------------------------------------------------------------------------------------------------------------------------------------------------------------------------------------------------------------------------GATGTGTATGCT------------CCTTTTAGAATTTTTTCAGATATTGATAGC---------ACAGATTTCAATCTAAAA---GAATTAAGTCAAAAT---------------TCTGTTGATATG---------------------------------------------------------------ATTGAAAAATTTAAACAAATACAAAAACAA---------------------------------------------------------------------------------------------------------------------------------------------------------------------------------------------------------------------------AAAAATAGTAAAGGAGATATTACATCG---------------------------------------------------------------------------------------------------------------------------------------------------------------------------------------------TTATTATCGAATATAGCTAACAAAGAACTTTGGGAAAAAATAGGTGAACCTCAGAATATTCTGAAA---------------------------------------------------------------------------------------------------------------------------------------------------------------------------TCGTCTGAAAAAGCATTAGGCCAAAGAAGATTACGAAAAGAGTATACTCAACAAAAA---------------------------------------------------------------------------------------------------------------------------------------------AGTTTAAAAGCTGCACAAGCATTGAACCTTGTTAATCCCTCA------------------------------------------------------------------------GTTCAACAATTA---TTAGATTTTCAATCTTCTGAT------------------------------------------------------------------------------------AGTAATTCTAATGAATTT---------------------------------------------------------------------------------------------------------------------------------------------------------------------------------------------------------------------------------------------------------------------------------------------------------------------------------------------------------------------------------------------------------------------------------------------------------------------------CGTGAATATTATCGCAAACAAACAGAAAGAGCTTTTCAAGATGAAGAATCAAAAAAAGTTTTTATGATTATTAACTCTTTTGGTGGTTCTGTTGGAAATGGTATAACAGTGCATGATGCTTTACAATTTATTAAAGCGGGTTCTCTTACATTAGCGTTAGGTGTAGCCGCCTCTGCTGCTTCTTTAGCATTAGCTGGGGGGACAATAGGTGAGCGTTATGTCACTGAAGGTTGTCATGTTATGATTCACCAACCTGAA---------------------------------------------------------------------------------------------------------------------------------------------------------------------------------------------------------------------------------------------------------------------------------------------------------------------------------------------------------------------------------------------------------------------------------------------------------------------------------------------------------------------------------------------------------------------------------------------------------------------------------------------------------------------------------------------------------------------------------------------------------------------------------------------------------------------------------------------------------------------------------------------------------------------------------------------------------------------------------------------------------------------------------------------------------------------------------------------------------------------------------------------------------------------------------------------------------------------------------------------------------------------------------------------------------------------------------------------------------------------------------------------------GGTGGTTTATCTGGCCAAGCTTCAGACATTTGGATTGATTCACAAGAAATTATGAAAATTCGTCAAGAAGTTGCAAATATTTATTCTTTATCAACATATAGACCGCGCCATAAAATTTTAAGAGACTTAGATCGTGATTTTTATTTAACTGCAACAGAAACTGTTTATTACGGGTTAGCAGATGAAATTGCAAGTAATGAAGTCATGCATGAAATTATAGAAATGACAAGCAAAGTATGGGATTATCATGATACTAAACAACAACGTTTATTAGAATCACGTGATAGTGCAAATTCAGGAGTT---------GAAACTCAAACACAAAATTAA------------
        Chaetopeltis_orbicularis  ---------------------------------------------------------------------------------------------------------------------------ATGCCAGTAGGTGTACCAAAAGTGCTTTATTATTGGGATGATGAACTTCCATTACAATGGATTGATTTATACAATTTAATTTTCCGAAGAAGACTTGTTTTTGTTATGTCTGAATTAGATCAAGATTTATGCAACCAAATTGCTGGTATGATGGTTTATATTCACTTTGAAGACAAACGAAAAGAACTTGAAAAAAAAGGTGTTCAAGTCGTG---------------------------------------GATCTTTTTGAACAAACGACCAATCCTGGTGTCGATGGTTCAAACTCA---------------------------------------------------------------------------------AAAGACAGTGGAAATGTTAAT---------------------------------------------------------------------------------------------------------------------AGTACAACAGCTTCTTTTCAAGATTTAATGGATTCTTCTTTAATTAGTGAGAGAACGATTTGGGATTTTGAAGCTGATGCTCAAAAAGATTTTTATATGGATATTTATAATTCTTCTTTGAATGTTAAA------AGAAATCCTGATGGTGCTACTCCTTTCTTAAGTGGA------------------GATGGTAGCACAGATTATTTAGAAAGTCCTTTCGCAGGGTCTTTAACAAGTGAGCTTCCAGCTCTT---------------------------------------------------------------------------------------------------------------------------------------------------------------------------------------------------------------------------------------------------------------------------------------------------------------------------------------------------------------------------------------------------------------------------------------------------------------------------------------------TCAAATGATCAGAGAAGCGGTAATTTTTTTTCAAATGCTGGTTTCCCTTCAAATTTTAATAAGGGAAATTCTTCACTT---------------------------------------------------------------------------------------------------------------------------------------CCTAATTTAAATAATGTTATTAGCGACACTACT---------------------------------------------------------------------------------------------------------------------------------------------------------------------------------------------------TTAAAACAATATTCAAATTTATTTAATACATGGCTTCCACTTTTACCCTTTTTAGCAAAATACTCA---------------------------------------------------------------------------------------------------------------------GGTGGACGTTATTTTTCAGATTTGAATTTTTCAGAAGATATCATAAAAGAAATGAAGCAACAGCTT---------------------------------------------------------------------------------------------------------------------------------------------------------------------------CATTTTGGACAACAAAAAGGCCAATTTTTATCATCAGGAAATAACAGTCAAATATCACCGAGCTTATTGCAGTCTATTTTGAGCGAAGGAACTCTTTCTTCATCAAATAATAAGAATGGAATT---------------------------------------------------------------------------------------------------------------------TATACTATGTTAAAAAATTATATTGATCAATTACAACGTTCAACAAACAAAAACGAAGTTTGGAATTTAATGGATCGC------------------------------------------------------------------------------------------------------------------------------------------------------------------------AGAAGTTTTAAAGAAAGCTTAAAAAGATCCAATTACCGAGATTTGAAAGACCAACAAATTCGTGAGCTT------------------------------------------------------------------------------------------------------------------------------------------------------------------------------------------------------------------------------------------------------------------TCTAGTTATACGCATAATATG------------------------------------------------------------------------------------GATGAACTTAATATGCTTCAAAATATTAGACAA---------------------------------------------------------------------------------------------------------------------------------------------------------------------------------------------------------------------------------------------------------------------------------------------------------------------------------------------------------------------------------------------------------------AAGAGACCTGAAACTGAA------------------------------GATTTATTATTC------TCTGAAACACAAGAACGAATGAGCGAACAAAGACGTGTTTTCGTATTTATTAACTCTACTGGTGGTTCAGTTACCAGTGGTATTACAATTTATGATGCTTTACAATTTGTTAAAGCGGGAGCCGTGACAGTTTGTCTTGGTATGGCTTTTTCAGCTAGTAGTATGGTTCTTGCTGGGGGCAACATAGGCCACCGTTATGTTTCAGAGGGCGCGCATGTAATGATTCATCAACCCGAG---------------------------------------------------------------------------------------------------------------------------------------------------------------------------------------------------------------------------------------------------------------------------------------------------------------------------------------------------------------------------------------------------------------------------------------------------------------------------------------------------------------------------------------------------------------------------------------------------------------------------------------------------------------------------------------------------------------------------------------------------------------------------------------------------------------------------------------------------------------------------------------------------------------------------------------------------------------------------------------------------------------------------------------------------------------------------------------------------------------------------------------------------------------------------------------------------------------------------------------------------------------------------------------------------------------------------------------------------------------------------------------------------GGTGGAATTAGCGGCCAAGCCTCAGATGTTTTGTTAGATGCTCATGAAATTATGAGAGTACGCCGTCAAGCAGCTACTATTTATACACTTTCATCGAAACGTGCTTTTAGTGAAGTTTTAAAAGATTTGGACCGTGATTATTTTATGACTCCCCAAGAAGCTATCGATTATGGTTTAGCTGATGAAATCGTGACACGTTACAATTCAGAATGCATATTGAACGAATTTGAAAAAGATTGGTTAGCTGAAGATGCAAAACAGATTGAAGGTATTACAAAAAAACTCCAAAAACTTCAAGATGACGATAAA---ATTGGAACGAGTGCTGACCCAAGAACATAA---
       Characiochloris_acuminata  ---------------------------------------------------------------------------------------------------------------------------ATGCCTATTGGTGTTCCACGTATTATTTATTGTTGGGGTGAAGAATTACCTGCACAATGGACAGATATTTACAATTTTATATTTAGACGTCGAATGGTGTTCTTAATGCAATATTTAGACGACGAATTATGTAACCAAATTTGTGGATTATTAATTAATATTCACATGGAAGATCGTTCAAAAGAACTAGAAAAAAAAGAAATAGAACGAAGTGGT---------------------------------------TTATTCAAAAGTGGAACAAAACAACAAACGAACACCGGTACTTCTGGACGT------------------------------------------------------------GGGAGTTCAAATAGTCCAACATTGCGAGCATCGACAAAAACAAGATCT------------------------------------------------------------------------------------------------------------------------GTCGAGGATTTATTAAGTGGC---------------------------GATGAAGATTTAGGAATCGAAGAAAATGATACTTTAGAACAATATACATTACAAAAAATTACAATGGAATGGTTAAATTGGAATGCACAATTTTTTGATTATTCG------------------GATGAACCTTATTTATTTTATTTAGCAGAACTTTTATCG------------AAAGATTTTTCA---------------------------------------------------------------------------------------------------------------------------------------------------------------------------------------------------------------------GGTCAACTTTTATATAAT------------------------------------------------------------------------------------------------------------------------------------------------------------------------------------------------------------------------------------------------GGGGATAAACAAGAAATCTCACGTTTAATGTATATG------------TTCCGAAATATGCATAAAAAAACAAAT---------------------------------------------------------------------------------------------------------------------------------------------------------------GATCTTTTTTTTAGCGAATGCGACTTTTGTAAGAGC---------------------------------------------------------------------------------------------------------------------------------------------------------------------------------GCAGCGAGTTCTGATTTAGATGTTGCCTACGGT------------CCATTTCGCTATTTAGCAAACTCACTTCGTTCGTCT---TCACTACGT------------------------------------------------------------------------------------------------------TCGCCTATTTCGTCAAGTCACCCGCTTTTTTCGTCACGT------------AATAAC------------------------------------------------------------------------------------------------------------------------------------------------------------------------AATCTAATTCCGCTTCGCGGCCTTTCATTTAAGAATAGTAATTTGATGCGCGGCGACCTAAAAGAACGTAATGGCGGAGCCTCAGCAATTAATAAA---------------------------------------------------------------------------------------------------------------------------------------------------------------TTAATTAATGAATTAGCAATTTCGCAAATCGAACAAAAATCCAAAAATCATCAAGCAATTACTTCG---------------------------------------------------------------------------------------------------------------------------------------------------------------------------TCCTCAGAAAAAGTATTAGGTCAACGTCGTCTACGTCGTGAATATAAAGGA---------------------------------------------------------------------------------------------------------------------------------------------------------------------------------------------------------------CGCGAAGCG------------------------------------------GTTGGTGCTTATGGGTCTGAATTTCAGAAAAATCAAATG------------------------------------------------------------------------------------TTAAATCTTTCGTCTTTTAATTATTTAGAAGCTAATCCAAAT---------------------------------------------------------------------------------------------------------------------------------------------------------------------------------------------------------------------------------------------------------------------------------------------------------------------------------------------------------------------------------------------------CAAAGTTATAGTGAATATAGA------------------------------GATTTATATCGTAAACAAACAGAACGTACTTTTCAAGAAGAAGAATCTAAAAAAGTGTTTGTTATCATTAATTCATTTGGTGGTTCTGTTGGGAACGGTATTACAGTACATGATGCTTTACAATTCATTAAAGCTGGTTCATTAACGTTAGCATTAGGTGTTGCGGCTTCAGCTGCTTCATTAGCATTAGCCGGTGGTACTATTGGAGAACGTTACGTTACAGAAGGATGTCATGTTATGATTCACCAACCAGAA---------------------------------------------------------------------------------------------------------------------------------------------------------------------------------------------------------------------------------------------------------------------------------------------------------------------------------------------------------------------------------------------------------------------------------------------------------------------------------------------------------------------------------------------------------------------------------------------------------------------------------------------------------------------------------------------------------------------------------------------------------------------------------------------------------------------------------------------------------------------------------------------------------------------------------------------------------------------------------------------------------------------------------------------------------------------------------------------------------------------------------------------------------------------------------------------------------------------------------------------------------------------------------------------------------------------------------------------------------------------------------------------------TCAGGTCTACAAGGGCAAGCTTCAGATATTTGGATTGATTCTTTAGAAATTATGCGTATACGTCAGGATGTTGCTTCTATTTATTCTCTAAGCACATATCGCCCCCGTCATAAAATTCTTCGTGATCTAGATAGAGATTTTTATTTAAATGCAACCGAAACAATTTACTACGGTTTAGCTGACGAAATCGCAACAAATGAAGTTATGCACGAAATTCTTGAAATGACAAATAAAGCTTGGAGTTATGATGATAGTAAACAACAACGTCTTTTAGAAAGTCGTGAAAGCGCTAGTGCCGGTCTA---------GATACACAAACACAAAGTTAA------------
         Chlamydomonas_applanata  ---------------------------------------------------------------------------------------------------------------------------ATGCCAATTGGTGTACCACGAATTATTTATTGTTGGGGTGAAGAATTACCAGCCCAATGGACTGATATTTATAACTTTATTTTCCGTCGTAGAATGGTTTTTTTAATGCAGTATTTAGATGACGAACTTTGTAACCAAATCTGTGGTTTATTAATTAATATTCACATGGAAGATCGTTCTAAAGAACTAGAAAAAAAAGAAACAGAAAAAAGT------------------------------------------GTGTTTAAAAGTACGACAAAACAGCGTCCATCACAAAAAAAAGGGGGCGAGTCT---------------------------------------------------------------GCAAGTCCAACATCTTTTTAT------------------------------------------------------------------------------------------------------AACAAAAAATCACGATCT---------------------GTTGACGATTTATTAAATGCA---------------------------GATGAAGATTTAGGAATTGAAGATATTAATACATTAGAACAATATACATTACAAAAAATTACAACAGAATGGTTAAATTGGAATGCTCAATTTTTTGATTATTCA------------------GATGAACCTTATTTATTCTATTTAGCTGAATTATTATCA------------AAAGATTTTAATAATAGTGAAGCTCGTATGGGC------------------------------------------------------------------------------------------------------------------------------------------------------------------------------------------------CAACGTTTAGCGCCAAACGAAAATAAAGAC---------------------------------------------------------------------------------------------------------------------------------------------------------------------------------------------------------------------------------------------------ATTTCTCAACTGTTACAAATG------------TTAACAACGCCTGGT---------------------------------------------------------------------------------------------------------------------------------------------------GGAAATCAAACAGGTATGAATCCGTCA------TTTAAAAAAGGCAATACG------------------------------------------------------------------------------------------------------------------------------------------------------------------------------------------------ACAAATCCATTTAGTGATGTATATGCT------------CCTTTTAGAAAACATGCGAAATTCTCT---------GCCACAGATTATAGTTTAAAA---------------------------------------------------------------------------------------GATTTAAATCCAGCCTTAGGAAAAGAAAAACTTTTAAATATGTTTAAAGAT---------------------------------------------------------------------------------------------------------------------------------------------------------------------------------------TATACAAATAAATCAAAAATGAATAATACAAGTTCAGAAAACGGTTTATCAAAGGCTTCATCGTCA---------------------------------------------------------------------------------------------------------------------------------------------------------AATTTCCAGACAAAAGATAAAGCGATCTATAAATTATTATCAGACTTATCTTATTCT------TCTGGAGGTGACGGTCGGGACAGTGCTCAAAAA---------------------AATCGTGGAGGA------------------------------------------------------------------------------------------------------------------------------------------------TTAGACCTAACATTAGGTCAACGTCATTTACGTCATGAATATAACCTTGATAAAAATTATAGTAGT------------------------------------------------------------------------------------------------------------------------------------------------------CAACGCGCAAAATTTACAAAT------------------------------------------------------------------------------AACTCAGATGCGTTAAAATCATTTAGTTAT------------------------------------------------------------------------------------TTAGATTTACCCGGCGCTGGG---AATGACAATTATAAT------------------------------------------------------------------------------------------------------------------------------------------------------------------------------------------------------------------------------------------------------------------------------------------------------------------------------------------------------------------------------------------------------------------GAGTTTAGA------------------------------GACTATTACCGTAAACAAACTGAAAAAGCCTTAATTGAAGAAGAATCAAAAAAAGTGTTTGTGATTATTAACTCTTTTGGTGGCTCAGTTGGGAATGGTATTACAGTTCATGATGCTTTACAGTTTATTAAAGCTGGTTCATTAACGTTAGGTTTAGGTGTTGCTGCTTCGGCCGCTTCTTTAGTGTTAGCCGGTGGTACAATTGGTGAACGCTATGTAACAGAAGGTTGTCATACAATGATTCACCAACCAGAG---------------------------------------------------------------------------------------------------------------------------------------------------------------------------------------------------------------------------------------------------------------------------------------------------------------------------------------------------------------------------------------------------------------------------------------------------------------------------------------------------------------------------------------------------------------------------------------------------------------------------------------------------------------------------------------------------------------------------------------------------------------------------------------------------------------------------------------------------------------------------------------------------------------------------------------------------------------------------------------------------------------------------------------------------------------------------------------------------------------------------------------------------------------------------------------------------------------------------------------------------------------------------------------------------------------------------------------------------------------------------------------------------GGTGGTTTACAAGGTCAGGCCTCAGATATTTGGATTGATAGTCAAGAAATTATGAAAATCCGTCTAGATGTAGCCGAAATTTATTCATTATCAACATACCGTCCACGTCATAAAATTTTACGTGACTTAGACCGTGATTTCTATTTAACAGCGATGGAAACAATTTATTATGGCTTAGCCGACGAAATTGCAACAAACGAAGTTATGAACGAAATCATTGAAATGACTAGTAAAGTTTGGGACTACCATGATAGTAAACAACAACGTTTATTAGAAAGCCGTGAAAGTATGAATACTAGTATG---------GATACTCAAACTCAGAATTAA------------
           Chlamydomonas_nivalis  ---------------------------------------------------------------------------------------------------------------------------ATGCCAATTGGAGTACCAAGAATTATTTATTGTTGGGGTGAAGAACTTCCTCCACAATGGACTGATATCTATAATTTTATTTTTCGTCGACGAATGGTTTTTTTAATGCAATATTTAGATGATGAACTTTGTAATCAAATTTGTGGATTATTAATTAATATTCATATGGAAGATCGATCAAAAGAACTTGAAAAAAAAGAAATCGAAAAAAGT---------------------------------------GGCATTTTTAAAAGTGCTAATAAAAGTGGTAAAGAATCTAGTCCAAATTCTTCT---------GTCGGAGGACCGTCGCAAGCTTTATTTGATGCTAAAAAAGACAAACAATTTTTAGAGCTAAAAAATAACGAAGCAATAAATGATGGTAAAAAGAGA---------------------------------------------------------------------------------------AAAAAAGATAAATCA---------------------ATGGAAGATCTTTTAAGTTCTTATGCA---------AGCTCTGCTTATGAAGAAGATTTAGCTATTGATGAAAATTATACTTTAGAACAGTATACTTTACAAAAAATAACATTAGAATGGTTAAATTGGAATGCTCAATTTTTTGACTATTCT------------------GATGAACCGTATTTATTTTATTTAGCTGAAATTTTATCT------------AAAGATTTTACAAAAGAT------------------------------------------------------------------------------------------------------------------------------------------------------------------------------------------------------GATACAGGT---CAATTATTTTATAATTTTACTTACGCTAAAACAAATCAAAATAAT---------------------------------------------------------------------------------------------------AAATTTGGTTTCGTGCTTCCATCCCCATCTACCGTTGGTGTGCGAAGCAAGGGGATGGAGCCGCAGGAGGGGGAAAGATTCGAAGCCACTCCTCGTTTGCTTGCTCCGTTTCCTGCAGAAACTAGGGACCCCAAGCATCCTACAGATGGACAACAAACGCAGAAGGCATTAGAAAATTTAGCAGCGGAGCTTATAAAACCG------------------------------------------------------------------------------------------------------------------------------------ACAGTTGACACTACAAAATTTAGCAGCATA---------------------------------------------------------------------------------------------------------------------------------------------------------------------------------------------------------AAAAAGAATGCCTTTCAAGAGTACTGG------------CCGTTTCGATCAATTTTAAATTTAGCAAATTTAATTTCTAAAGATCAGAATTTTACTATAAATAATTTATTACCTCAACTTAGTAATAAC------------------------------------------------------------AAAGTTATTAATCAAGCTCTGCTGGTTAAGAATGGTTCTTTGCATCCTTATAATAGCAAG---------------------------------------------------------------------------------------------------------------------------------------------------CAAAGCTTACCCAATCTCTTACAGACCAAAGGA------GGAGGGGAGTTATTAAATCAATTTAATCAATTAAACCAAAAACCTGGT---------------------------------------------------------------------------------------------------------------------------------------------------------------------------------TTAACTAAATTACTTGGAGTTTTGGCTTCAAAAGAATTTGTCAATAAAAATACCAACTCTCAAAAGCAACAATCT---------------------------------------------------------------------------------------------------------------------------------------------------------------------------GTAGCAACAAAAGTTTTAGGACAAAGAAATTTAAAAAAAGAGTATGCTTTAGATAATAATTTTAATAATTATGGCTCCTTATCCAGTCCAGCAATCTTATCCGTAGCTCCGACCCCATCCTCGCTACGCATAGGTAGGATGCAAGGA---------------------------CAGGAAGGGGATACACCTTTGGTGAATGTTCTATATAGTGCACAAAAACAACAAAAAAAGAAAAGAGCTTTAAATTATTTAGATTTTGATTCTGCTGGATCTATTCCCTTTGGTGGT------GCTACGAAGCATCCATCATATTCCAACCCTACCTCTTCCCCCTTAATAAGCGCA---------------------------------------------------------------------------GCAGTCCTTCCTGTGCGAAGCAAGGATAGGAACGGGATGGGGATGGAT---------------------------------------------------------------------------------------------------------------------------------------------------------------------------------------------------------------------------------------------------------------------------------------------------------------------------------------------------------------------------------------------------GGAGCGAAGCAAATAAATAAATATAAAAAA------------AACTTCAGTGCTGCTACACGAAAACAAACAAAAAGAGCTCTTCAAGAAGAAGAATCTAAAAAAGTCTTTGTTATCATTAATTCTTTTGGTGGCTCAGTTGGGAATGGTATTACTGTTCATGATGCTTTACAGTTTATAAAAGCTGGCTCTCTTACTTTAGGTCTTGGAGTTGCGGCCAGTGCAGCATCTTTAGTATTAGCTGGCGGAACTATTTCTGAGCGTTATGTAACTGAAGGGTGTCACACTATGATACATCAGCCCGAA---------------------------------------------------------------------------------------------------------------------------------------------------------------------------------------------------------------------------------------------------------------------------------------------------------------------------------------------------------------------------------------------------------------------------------------------------------------------------------------------------------------------------------------------------------------------------------------------------------------------------------------------------------------------------------------------------------------------------------------------------------------------------------------------------------------------------------------------------------------------------------------------------------------------------------------------------------------------------------------------------------------------------------------------------------------------------------------------------------------------------------------------------------------------------------------------------------------------------------------------------------------------------------------------------------------------------------------------------------------------------------------------------GGAGGCCTTAATGGTCAAGCTTCTGATATCTGGATTGATAGTCAAGAAATTATGAAAATTCGATTAGATGTAGCAGAAATTTATTCATTATCTGCACATCGACCTCGTCATAAAATCTTACGTGATTTAGATCGAGATTTCTATTTAACTGCAACAGAAACTATCCATTATGGTTTAGCAGATGAAATCGCTACTAACGATGTAATGCACCAGATAATCGAAATGACTAGCAAAGTTTGGGATTATCATGATAGCAAACAACAACGTTTACTTGAAACACGAAATAGCGCAAATAGT------------GTTGATACCCAAACTCAAAGCTAA------------
          Chlamydomonas_peterfii  ---------------------------------------------------------------------------------------------------------------------------ATGCCAATTGGTGTACCTAGAATTATTTATTGTTGGGGTGAAGAATTGCCTGCACAATGGACAGATATTTACAATTTTATTTTCCGTCGTCGAATGGTTTTCTTAATGCAGTATCTAGATGATGAATTATGTAACCAAATTTGTGGTTTATTAATAAATATTCATATGGAAGATCGTTCGAAAGAACTCGAGAAAAAAGAAATGGAAAAAAGT---------------------------------------AGTTCATCATATAGTAAAAGTGCCGGATCAGGCGGATTGAAATCACGT------------------------------------------------------------------------TCAGCAGATCGTGATTTATCCGGCGGCGCTGTAAGCAAA---------------------------------------------------------------------------------------TCAAAATTGTATTCTTCGAAAGCTGGGGGT------CTAGAAGATTTATTAGCAGCT---------------------------GAAGACGATTTAGCTATTGATCAAAATAACACTTTAGAACAGTATACTTTACAAAAAATTACAATGGAATGGTTAAATTGGAATGCACAGTTTTTTGATTATTCG------------------GATGAACCTTATTTATATTATTTAGCTGATATTTTATCTAAACCCTCGCAGTCCGATTTTCCGACGGCTGAAGGCACA------------------------------------------------------------------------------------------------------------------------------------------------------------------------------------------AATAAAGATACTGCCAATTTAATGTATTCTCCAACGGAGCCGTATGTGGGTTCAGAGAAACCATTTAATAAAAGCTTACAGGCT------------------------------------------------------------------------------------------------------------------------------------------AGTTCTGTTGGGCAGGAAGGAAATAATGCAAGTTTACAAAAAAATATTTTAAATAAAAATTTTTTAAATAGGCTGATTTTTAATAGCAGAAAATTCTTTAAAAATGCGGCTTTTAGCTCTCCGCTCGGAGGGCATAAGGTTATTAGCGAA------------------------------------------------------------------------------------------------------------GTAACAGGTAGTGCTTTTGCAGCTCCGCAGTATCAAAATTCCGGCGTTTTAACA---------------------------------------------------------------------------------------------------------------------------------------------------------------------------------------AGTACGGCTACGGCTACACCGGATACAGAAAATTGGAAAGCCGGACCTTTTAGATTACTTGCGAATTTTGCTGCCAATAATTATGCAGCTACCCCATATTTAAGACTACGCCAGAAAGCACTTAATACGGCT------------------------------------------TTTAGCTCCGCTAGCTCGGCGAAATTACTAAAAGATTACGGCGTAGCCGGTTCTTTTAAAAAAGCCGTAACGACATAT---------------------------------------------------------------------------------------------------------------------------------------------------------------------------------GCTGAGCCGCACTCTGCTAAGATGGCTTTTGACCTAGACAATAAAACGGGTATACCGAATCCAGCTTATGTAGAAAAGGCCAATGTACAGGCTAAAGGCCTAAAGTTATTGAATCGTTTTGGTCAAGATACTTTATCTAGCAGCTTAGCTGCTAATAATGGTCTTTTAGGGCCGGAGGCAATAAGCGAAGCTTACAATGGCTATAACCTAACGGCTTTTTCCGGCTTTAAAATTTTTACTAGTAAAAATAGTAAAAATCAGTCCGGAGACTTATCCGTAAAAAATACCCCAGCGGATGCAGCTTTGCTGCCCAAAAACAGTAACGCT---------------------------------------------------------------------------------------------------------------------------------------ATCGCTAAAGCCGGTAGCTTTTTAACCAAAAATGTATTAAGTCAACGCCGATTAAAGCGTGAATATCTTACGGCTTGCGCAAACGCAGGCCTAGAAAAT------------------------------------------------------------------------------------------------------------------------------CGATTAGGGCCAGAGGCTATATCTGGGGCTACAAGTGCTGGCCCTGAAAAGTTACCGCTCCGC---------------------------------------------------CGTAATTTATTAAATGGTCCATTTAATTACGGCCAAAATATGGCAAAATCCAATCGTGCTAGC---------------------------GGAGCCTATAGTTCTGGTGAAGCGTTAAATTGGAATACGCTGTTATTTGGGCAAAAGCCAAATACG---------------------------------------------------------------------------------------------------------------------------------------------------------------------------------------------------------------------------------------------------------------------------------------------------------------------------------------------------------------------------------------------------GCTTCCGGCCAGGATAAAAAA------------------------------TCCAGTTCTGGAGGCCTAGATCCAGCTTCGCTGGAAGAAGAATATGGTAAAAAAGTTTTTGTTATAATAAATTCATTTGGTGGTTCCGTAGGAAATGGTATAACAGTTCATGATGCTCTTCAATTTATCAAAGCAGGTTCATTAACATTAGGTTTAGGGGTAGCAGCATCAGCAGCTTCACTTGTTTTAGCAGGTGGGACTATAGGTGAACGTTATGTAACAGAAGGATGTCATGTTATGATTCACCAACCAGAA---------------------------------------------------------------------------------------------------------------------------------------------------------------------------------------------------------------------------------------------------------------------------------------------------------------------------------------------------------------------------------------------------------------------------------------------------------------------------------------------------------------------------------------------------------------------------------------------------------------------------------------------------------------------------------------------------------------------------------------------------------------------------------------------------------------------------------------------------------------------------------------------------------------------------------------------------------------------------------------------------------------------------------------------------------------------------------------------------------------------------------------------------------------------------------------------------------------------------------------------------------------------------------------------------------------------------------------------------------------------------------------------------GGTGGCTTAAATGGTCAAGCCTCAGATATTTGGATTGATGCAAACGAAATTATGAAAATTCGACTTGACGTAGCTGAAATATATTCATTAAGCACATATAGACCTCGTCATAAAATTTTACGTGATTTAGATCGGGATTTCTATTTAACGGCAACTGAAACCATTCAATATGGTTTAGCTGATGAGATCGCTACGAACGATGTTATGCATTCGATTATCGAAATGACAAGTAAAGTATGGGACTTCCATGATGCGCAACAGCAACGTCTTTTAGAAACTCGTGAAAGTGCTAGTGCTGGTTTA---------GACACACAAACACAAAACTAA------------
       Chlamydomonas_reinhardtii  ---------------------------------------------------------------------------------------------------------------------------ATGCCGATTGGAGTACCTCGTATTATTTATTGTTGGGGTGAAGAATTACCTGCACAGTGGACTGATATTTATAACTTTATTTTCCGTCGTCGTATGGTATTTTTAATGCAATATTTAGATGATGAATTATGTAACCAAATTTGTGGTTTATTAATTAATATCCATATGGAAGATCGTTCTAAAGAGTTGGAAAAAAAAGAAATGGAAAAAAGT---------------------------------------GGATTATTTAAAAGTGGCACCGCAAAAACAAAAGGAAAAGATACAGTA------------------------------------------------------------------------AAAAAAGAA---AATTTATCT---GGCGGCGCTAGT------------------------------------------------------------------------------------------GCAAAACGTCAATCT---------------------GTGGAAGATTTATTAACTTCA---------------------------GATAATGATTTTGGTATTGAAGAAAATCACCTGTTAGAACAATATACTTTACAAAAAATTACAACGGAATGGTTAAACTGGAACGCACAGTTTTTTGATTATTCT------------------GATGAACCTTATTTATACTATTTAGCTGATATTTTATCTAAA------------GATTTTTCACCTAATCAA------------------------------------------------------------------------------------------------------------------------------------------------------------------------------------------------GACAAAGATTCTGCTAATTTAAATTTTGCT---------------------------------------------------------------------------------------------------------------------------------------------------------------------------------------------------------------------AAATCTTCTGCGAATAAACAAGCTTTTCAAAATCCTGCTGAAATGACAAAATTAATTAAAAAT------------TTAAAAAATCTAAAAAATTTTTCAACAGGG------------------------------------------------------------------------------------------------------------------------------------------------------------------TCAAAAAAT------------------------------------------------------------------------------------------------------------------------------------------------------------------------------------------------------------GTAAAACAAAATTTAGATGTATAT------------TCTCCATTTAGATTATTAGCTAATTTTGCACCTCAAAATTATAAT------------------------------------------------------------------------------------------------------------------TTAGAACACCCTAATCAA---------------------------------------------------------------------------------------------------------------------------------------------------------------------------------------------------------------------------AATTTAGCAGAAATTTATTCACTATTAAAAACTAGTACACAAAATACAAAC------------------------------------------------------------------------------------------------------------------------------------------------------------------------CAACCTTTTACAAAAAAATTAATTGATAATTTATCACACAAAGAATTAATGAATAGATTACAAAGCCCTGAAAAGCTTGTAGCTTCG---------------------------------------------------------------------------------------------------------------------------------------------------------------------------TCTGAAAAAGCATTAGGTCAACGTCGTTTAAAACAACGTTATGTTCAAGAACGT------------------------------------------------------------------------------------------------------------------------------------------------------TTAGGTTCTGGTGGATTATCGAATAGTAAAGCTTTAAAA------------------------------------------------------------------------------------------GCTTATAATTAC------------------------------------------------------------------------------------CTTGATCAAGGTGCATTAAAT------------------------------------------------------------------------------------------------------------------------------------------------------------------------------------------------------------------------------------------------------------------------------------------------------------------------------------------------------------------------------------------------------------------------------AATGAATCAGGTCGT------------------------------TCTTTATATCGTAAACAAACAGAACGCGTTATTCAAGAAGAAGAATCTAAGAAAGTGTTCATGATTATTAACTCATTTGGCGGTTCTGTAGGTAATGGTATTACTGTACATGATGCTTTACAATTTATTAAAGCAGGTTCTTTAACGTTAGCATTAGGTGTAGCTGCATCTGCTGCTTCTTTAGCTTTAGCTGGTGGTACAATTGGTGAACGTTATGTTACTGAAGGTTGTCATACTATGATTCACCAACCTGAA---------------------------------------------------------------------------------------------------------------------------------------------------------------------------------------------------------------------------------------------------------------------------------------------------------------------------------------------------------------------------------------------------------------------------------------------------------------------------------------------------------------------------------------------------------------------------------------------------------------------------------------------------------------------------------------------------------------------------------------------------------------------------------------------------------------------------------------------------------------------------------------------------------------------------------------------------------------------------------------------------------------------------------------------------------------------------------------------------------------------------------------------------------------------------------------------------------------------------------------------------------------------------------------------------------------------------------------------------------------------------------------------------GGTGGTTTAAATGGACAAGCTTCAGATATTTGGATTGATAGTCAAGAAATTATGAAAATTCGTTTAGATGTAGCAGAAATTTATTCTTTATCAACGTACCGACCAAGACATAAAATTTTACGTGATTTAGATCGTGATTTTTATTTAACTGCAATGGAAACAATTTATTATGGTTTAGCTGATGAAATTGCAACAAATGAAGTAATGCATAGTATTGTAGAAATGACAAATCAAGTTTGGAGTTATCATGATAGTAAACAAGAACGTTTATTAGAAAGTCGTGCTAGTTTAGTAGGTGATAGT---------ACACAAACGCAAGAAAGTAATAGTTAG------
           Chlorococcum_tatrense  ---------------------------------------------------------------------------------------------------------------------------ATGCCAATTGGTGTACCACGTATTATTTATTGTTGGGGGGAAGAATTACCTGCTCAATGGACGGATATTTACAATTTTATTTTCCGTCGTAGAATGGTTTTTTTAATGCAATATTTAGATGATGAATTATGTAATCAAATTTGTGGTTTATTAATCAATATTCATATGGAAGATCGTTCAAAAGAATTAGAAAAAAAAGAAATGGAACGTAGT---------------------------------------GGTGTTTTTAAAAACAGTACACAAACCAAGAAAACAAGTGCTTCAAGTTCTCTTGCT---------------------------------------------------------------TCGCAATCCGAAGAAAAAAACGGAAGTACTTCA------------------------------------------------------------------------------------TTTTATAATAAAAAATCAAGATCA---------------------ATGGAAGATTTATTAAATGCA---------------------------GATGAAGATTTAGGTATTGATGATATTGATACATTAGAACAATATACATTACAAAAAATTACAACAGAATGGTTAAATTGGAATGCTCAATTTTTTGATTATTCA------------------GATGAACCTTATCTATTTTATTTAGCAGAATTATTAAAA------------AAAGATTTTAATAAAAGTCAAAACAGTGTTTCT---------------------------------------------------------------------------------------------------------------------------------------------------------------------------------------------ACTTATTCTTCAACAAACCAAGAAAATATGAGT---------------------------------------------------------------------------------------------------------------------------------------------------------------------------------------------------------------------------------------------TCAGATATTTCACAATTATTAAATATG------------TTAAAAGGCAGTTCGGAG---------------------------------------------------------------------------------------------------------------------------------------------GGCAATTTAAACAAAGGGTCTCATTCTGCTTACTCGAAGAAAGGAGGAGTTTCTTCTCCTCAA------------------------------------------------------------------------------------------------------------------------------------------------------------------------------AATAAAGCAAATATGCAAATGGGAGAAGTATATGCT------------CCATTTAGAACAAATACAAATTTTTCT---------CGCTCTGACTTTAGTAGT---------------------------------------------------------------------------------------------TTAGAATCTATGAGAAGGGGAGAGTTTACAAATAAAACAGGTGGAAAGACAGTTATGTCT---------------------------------------------------------------------------------------------------------------------------------------------------------------TCTAATAGAGAAAACACTAAAAAAGAAAAATTGTTACAAATGTTTCAAAATTATCAAAACCCTAAC------CCGTTAAAAAAAGCG------------------------------------------------------------------------------------------------------------------------------------------------------GCTAAAACAGAAAAAACGATTTATAATCTTTTATCAAACTTAGCTCAAAAGGATTTTTCTCTAAAAACCCCTGAAGAAAAATACTTTCCC------------------------------GTTGCTCCGGATATCCATCTGAAAGGACAGCAA---------------------------------------------------------------------------------------------------------------------GAAAAAATTTTAGGTCAAAAAAATTTACGCCGCTCATTTTCTTTAGAAAACAATTTAATTTCA---------------------------------------------------------------------------------------------------------------------------------------------TTTGCTCCAGAAATGGGTTCGTTTTCTAAT---------------------------------------------------------------------TTAGGCACATCAAAATCTTTTAGC------------TAC------------------------------------------------------------------------------------TTAAATTCGGGCGATAAACAAGCTGGAAATTCACAAAGT------------------------------------------------------------------------------------------------------------------------------------------------------------------------------------------------------------------------------------------------------------------------------------------------------------------------------------------------------------------------------------------------------------------GAATTTAGA------------------------------GATTATTATCGCAAACAAACAGAACGAGCGTTAATTGAAGAAGAATCAAAAAAGGTTTTTGTAATTATTAATTCTTTTGGTGGTTCAGTTGGAAATGGCGTTACTGTACACGATGCATTACAATTTATTAAAGCTGGTTCTTTAACATTAGCTTTAGGTGTAGCTGCATCCGCTGCATCGTTAGCTTTAGCTGGGGGTACAATTGGTGAACGTTATGTAACTGAAGGTTGCCATGTTATGATCCACCAGCCGGAA---------------------------------------------------------------------------------------------------------------------------------------------------------------------------------------------------------------------------------------------------------------------------------------------------------------------------------------------------------------------------------------------------------------------------------------------------------------------------------------------------------------------------------------------------------------------------------------------------------------------------------------------------------------------------------------------------------------------------------------------------------------------------------------------------------------------------------------------------------------------------------------------------------------------------------------------------------------------------------------------------------------------------------------------------------------------------------------------------------------------------------------------------------------------------------------------------------------------------------------------------------------------------------------------------------------------------------------------------------------------------------------------------TCAGGACTACAAGGTCAAGCATCTGATATTTGGATTGATAGTCAAGAAATCATGAAAATTCGTTTAGATGTTGCTGAAATTTATTCATTGAGTACTTACAGACCGCGCCATAAAATTCTTCGTGATTTAGATCGTGATTTTTATTTAACAGCTACAGAAACAATTCAATACGGTTTAGCTGATGAAATTGCTACAAACGATGTTATGCATTCTATTATCGAAATGACCAACACTGTTTGGGATTATCATGATAGTAAACAACAACGTTTATTAGAAAGTCGTGAAAGTGCTAGTTCAGGCCTT---------GACACGCAAACTCAGAATTAG------------
         Chlorogonium_capillatum  ---------------------------------------------------------------------------------------------------------------------------ATGCCTATTGGTGTACCACGAATTATTTATTGTTGGGGTGAAGAACTCCCAGCTCAATGGACAGATATTTATAACTTTATTTTCCGTCGTCGAATGGTTTTTTTAATGCAATATTTAGATGACGAACTTTGCAACCAAATTTGCGGTTTATTAATCAATATTCATATGGAAGACCGATCTAAAGAACTTGAAAAAAAAGAAATGGCGCCTGACGCGAAGCGTGGCCGACGCGAAGCG---------CGGCCAACGCGAAACGAGAAGGATGAACGCAGTAAG---TCGCGTGTAGACAATAATGCATCT---------------------------------------------------------------AGCTCTAACACCGCCTTCTTACCTGCCGAAGGCGGGTTAGAAGGCGGGTTAGAAGGCGGGTTAGGTGTAACAAACGCGGGAAGCGGAGCTTCGGAAAGAAGTGGCGTTTTTAAAAGCAGCTCTAATAACAAGCAGCGTTCTTTTTTT---------------TTGGAAGATTTACTAAATGCT---------------------------GATGAAGATTTAGGAATCGAAGAAATTGATACATTAGAACAATACACGTTACAAAAAATTACAACAGAATGGCTAAACTGGAATGCTCAGTTCTTTGATTATTCA------------------GATGAACCATATTTATTCTATTTGGCGGAATTATTATCA------------AAAGATTACAATAATTTAGGAGCTCGTATGGGCTACATGACAGCAAAGCCGTCATGTTGTTCTTTACCCTTACCCTTACCCTTACCCTTACCCGCCTCTTTACCCGCCTCTGTTACCCCGCCAAAGGCGGGGTTAGGGTTAGAA---------------------------------------------------------------------GGCGGGTTAGAAGGCGGGTTAGAAGGCGGGTTAGAAGCGAGAAGGGTA------------------------------------------------------------------------------------------------------------------------------------------------------------------------------------------------------------------------------ACCAATATTTCAGAGATTTCTCAATTATTACAAATG------------TTAAAAAATAATAAATATCTTCCACACGCGTTACCTCTCGCTTTGCGAGAG------------------------------------------------------------------------------------------------------------GTTAGCGCCCTAACCCCCTTCTTACCTGCCGAAGGGCTTCGCTTGGGTTCGGGTAAG---------------------------------------------------------------------------------------------------------------------------------------------------------------------------------------GGGACGGAAGATCGTCCTTCCGAAGTCTACTCA------------CCTTTTAGAACACATGCAAATTTTGCT---------TATGGAGATTATAGTTTAAAA---------------------------------------------------------------------------------------GATTTAAAAATAATA------AAACAAAAACTATTACAAATGTTTAATAAGTATCTTATTTCTTACCCAAGCTTCGCTTGGGTTCGGGGTTACACCATCGTAGATGGTGTTAACGCTTCGAAAGGCTCGCTAACCTCGTACCCCGAAGGGGCTACAGGCCAGCAAAGCTGGCCTGTTGACAAAGCGAGAGGTAACGCTTTGGCCGCTAAAGGCGGCCAACAGGCCACGCGTCGTTCGAAATATAAAGGAAGAAACATTAATTTAATTTTTAATGGGCTCGCTTCTAACACCGCGAACCCTGCCGAAGGCAGGGTTAGCGAAGCGCACCCTACCGAAGGTAGGGCGCTAACCTCTCGC---------------------------------------AAAGCGAGAGTTAACGCGTCAGGCTTGAACCCTTCCAGCCTGACGCAAAGCGCGGTCAAAGGCCAAAGGGCAGAAAACAAAATTTATCAATTTTTATCAGAGTTATCACAAAAGGATTTTACAAAATTTACATCATCGTCTAGTTCTAACTCTACGCGTTACCTCTCGCAAAGCGAGAGGTTAGCACCCCACGCCTTTTACCACGCCGAAGGGAGGGTAAAGGCAACGGCCAAAGGCCAAAGACCAACAAGCAAGGGATTAGAA---------------------------------------GCTTCGCTTTCGAATTTCACACAATTTTCTGAAAAAGCTTTAAGTCAACGCAATTTACGTCGTGATTATAGTCTAGAAAATAATTTAAGTAGCAGTCAGTCT------------------------------------------------------------------------------------------------------------------------------TTACTTATTGCCCAGCCGAAGGCAGGACAACAGGCTGGTATTAAT---------------------------------------------------------TCTTTTGGAAGAATGAAAACAAATATGAGATCATTTAATTAT------------------------------------------------------------------------------------TTAGATGCTGGTTTAAACAGTTCTCAAAATGATTCTAGC------------------------------------------------------------------------------------------------------------------------------------------------------------------------------------------------------------------------------------------------------------------------------------------------------------------------------------------------------------------------------------------------------------------GAATTTAGA------------------------------AGTTATTACCGTAAACAAACAGAACGTGCCCTTATTGAAGAAGAGTCAAAAAAAGTGTTTGTAATTATTAATTCTTTTGGTGGTTCTGTTGGAAATGGTGTAACTGTACATGATGCATTACAATTTATTAAAGCTGGCTCGTTAACGTTAGGTTTAGGTGTAGCAGCTTCTGCAGCGTCTTTAGCATTAGCTGGAGGTACTATTGGAGAGCGTTATGTAACTGAAGGCTGTCATGTAATGATACATCAACCGGAG---------------------------------------------------------------------------------------------------------------------------------------------------------------------------------------------------------------------------------------------------------------------------------------------------------------------------------------------------------------------------------------------------------------------------------------------------------------------------------------------------------------------------------------------------------------------------------------------------------------------------------------------------------------------------------------------------------------------------------------------------------------------------------------------------------------------------------------------------------------------------------------------------------------------------------------------------------------------------------------------------------------------------------------------------------------------------------------------------------------------------------------------------------------------------------------------------------------------------------------------------------------------------------------------------------------------------------------------------------------------------------------------------GGCGGTTTGCAGGGTCAAGCTTCAGATATTTGGATTGATAGTCAAGAAATTATGAAAATTCGTTTAGATGTCGCTGAAATTTATTCTTTGTCAACATATCGTCCACGTCATAAAATTTTACGTGATTTAGATCGTGATTTCTATTTAACAGCTTCAGAAACAATTCATTATGGATTAGCTGATGAAATTGCAACTAACGAAGTAATGCATTCTATCATCGAAATGACTAGCAAAGTATGGGATTATCATGATACTAAACAACAACGTTTATTAGAAACTAGAGAAAGTGCTAGTTCAGGACTT---------GATACACAAACTCAAAATTAA------------
           Chloromonas_perforata  ---------------------------------------------------------------------------------------------------------------------------ATGCCAATTGGTGTACCACGTATTATTTATTGTTGGGGGGAAGAATTACCTGCTCAATGGACTGATATTTACAATTTTATTTTCCGTCGTAGAATGGTTTTTTTAATGCAATATTTAGATGATGAATTATGTAATCAAATCTGTGGTTTATTAATCAATATTCATATGGAAGATCGTTCAAAAGAATTAGAAAAAAAAGAAATGGAACGTAGT---------------------------------------GGTGTTTTTAAAAGTGGTACACAAACTAAGTCAACAAGTGCTTTATCTTCTCGTTCT---------------------------------------------------------------GAGGAAAAAAAAGGAATTGACGGAAGTACTTTACCA------------------------------------------------------------------------------CCATTTTTTAATAAAAAATCAAGATCA---------------------ATGGAAGACTTATTAAATGCA---------------------------GATGAAGATTTAGGTATTGATGATATTGATACATTAGAACAATATACATTACAAAAAATTACAACAGAATGGTTAAATTGGAATGCGCAATTTTTTGATTATTCT------------------GATGAACCTTATCTATTTTATTTAGCAGAATTATTATCA------------AAAGATTTTAATAAATCTCAAAACAGTATTTCT---------------------------------------------------------------------------------------------------------------------------------------------------------------------------------------------ACTTATTCTTCAACAAATCAAGAAAATATGTCC---------------------------------------------------------------------------------------------------------------------------------------------------------------------------------------------------------------------------------------------TCAGATATTTCACAATTATTAAATATG------------TTAAAAAGTAGTACTTCTCCTCTCTTC------------------------------------------------------------------------------------------------------------------------------------GGTGATAAACAGGGGGGAAATAATCCCTTTTTTAGTGGTAAAAAGGGGAGTTCATCTGAAGCAAATCCTTCATTTAAA---------------------------------------------------------------------------------------------------------------------------------------------------------------AATAAAGCAAATATGCAAATGGGAGAAGTATACTCT------------CCATTTAGAACAAATACAAATTTTTCT---------AGTTCTGGCTTTAGTAAT---------------------------------------------------------------------------------------------TTAGAGGGAATGAGA------GAGTATACAAATAAAACAAAAGGAGGTACTGCTTCTGGT---------------------------------------------------------------------------------------------------------------------------------------------------------------GGTAAGAGAGAAAACACTAAAAAAGAAAAATTATTACAAATGTTCCAAAATTATCAAAATCCTAACAACCACCCTTTAAAAAGAGCAGGT------------------------------------------------------------------------------------------------------------------------------GAAATGTCCTTTGGTGGCTTTCCTAAAACAGAAAAAACAATTTATAATTTGTTATCAAATTTAGCTCAAAAAGATTTTTCTTTAAAAACAAATGGA------CATTTATCT------------------------------TCTGACCAGGTGATATATCACCAAGAAAAAATT---------------------------------------------------------------------------------------------------------------------TTAGGGGTGGCTGCTCAAAAGAATTTACGCCGTTCATTTTCTTTAGAAAACAATTTATCT---------------------------------------------------------------------------------------------------------------------------------------------------TCATTAGAGATGGGTCCTTTTTCTAAC---------------------------------------------------------------------TTAGGCACATCAAAATCTTTTAGC------------TAC------------------------------------------------------------------------------------TTAAATTCTGGGGATAAACAAGCTGGAAATTCACAAAGT------------------------------------------------------------------------------------------------------------------------------------------------------------------------------------------------------------------------------------------------------------------------------------------------------------------------------------------------------------------------------------------------------------------GAATTTAGA------------------------------GATTATTATCGCAAACAAACAGAACGAGCTTTAATTGAAGAAGAATCAAAAAAGGTTTTTGTAATTATTAATTCTTTTGGTGGTTCAGTTGGAAATGGTGTTACTGTACACGATGCATTACAATTTATTAAGGCTGGTTCTTTAACATTAGCTTTAGGTGTAGCTGCATCAGCTGCATCATTAGCTTTAGCTGGAGGTACAATTGGTGAACGTTATGTAACTGAAGGTTGCCATGTTATGATACACCAGCCGGAA---------------------------------------------------------------------------------------------------------------------------------------------------------------------------------------------------------------------------------------------------------------------------------------------------------------------------------------------------------------------------------------------------------------------------------------------------------------------------------------------------------------------------------------------------------------------------------------------------------------------------------------------------------------------------------------------------------------------------------------------------------------------------------------------------------------------------------------------------------------------------------------------------------------------------------------------------------------------------------------------------------------------------------------------------------------------------------------------------------------------------------------------------------------------------------------------------------------------------------------------------------------------------------------------------------------------------------------------------------------------------------------------------TCAGGACTGCAAGGTCAAGCGTCTGATATTTGGATTGATAGTCAAGAAATCATGAAAATTCGTTTAGATGTTGCTGAAATTTACTCATTATCTACTTACCGACCTCGTCATAAAATTCTTCGTGATTTAGATCGCGATTTCTATTTAACAGCTACAGAAACAATTCAATATGGTTTAGCTGATGAAATTGCTACTAACGAGGTTATGAACGATATAATTGAAATGACTAGTAAAGTTTGGGACTATCATGATAGTAAACAACAACGTTTATTAGAAAGTCGTGAAAGTGCTAGTTCAGGCCTT---------GATACGCAAACTCAGAATTAG------------
             Chloromonas_radiata  ---------------------------------------------------------------------------------------------------------------------------ATGCCAATAGGTGTACCTAGAATTATTTATTGTTGGGGAGAAGAACTTCCTCCTCAATGGACTGATATTTATAATTTTATTTTTCGTCGCCGTATGGTTTTTTTAATGCAATACTTAGATGATGAACTTTGCAATCAAATTTGTGGATTATTAATTAATATTCATATGGAAGATAGATCAAAAGAACTTGAAAAAAAAGAAATTGAAAAAAGT---------------------------------------GGCATTTTTAAAAGTGCTGGCAGAAGTAGTAAAGAATCCGGGACAACCCTACCT---------------------------------------------------------------------TCACAAAATATAGCTTTAAATGAAGGAAAAAAACTT---------------------------------------------------------------------------------------AAAAAAGATAAATCA---------------------ATGGAAGATCTTTTAAGTTCTTATGGA---------AACTCTATTTATGAAGAAGACTTAGCTATAGATGAAAACTATACTTTAGAACAGTATACTTTACAAAAAATAACATTAGAATGGTTAAATTGGAACGCCCAATTTTTTGATTATTCA------------------GACGAACCTTATTTATTTTATTTAGCAGAAATTTTATCA------------AAAGATTTTAAAAAAGAC------------------------------------------------------------------------------------------------------------------------------------------------------------------------------------------------------GATACACAA------TTATTTTATCAAACTAGCTACGCTAAAACGAATCAAAAT------------------------------------------------------------------------------------------------------------------------------------------------------------------------------------------------------------------------TTTGATATGCGAAACCCTTCGGCGCATGCGAAACCA---GCTTCGCTAGAAGCATTTTATGGATTACAAAAAAACAGTATAGCTTAT------------------------------------------------------------------------------------------------------------------------------------CCATTAAATAAAGATCCTTTTTCTGGA------------------------------------------------------------------------------------------------------------------------------------------------------------------------------------------------------------AAACAAGCATTTAAAGCTACACTTGCT------------CCTTTCCGATCAATATTAAATTTGGCAAATTTAATCTCTAAAGATAAAAATTTTAGTATCAATAATTTGTTACCAGATTCAGCAAAAATAGAT---------------------------------------------------------------AAAAAAGGCACTTCCGTTTTAAAA---------------------------------------------------------------------------------------------------------------------------------------------------------------------------------------------------------------------------GGAGAATTATTACAACAATTTAATCAATTAAAACAAAAACCTGGT---------------------------------------------------------------------------------------------------------------------------------------------------------------------------------TTGGCCAAACTAATTGGAAGTTTGGCATCAAAAGATTTTTTAAATAAACAAGCAAATCCTCTAAACCAACTCTCT---------------------------------------------------------------------------------------------------------------------------------------------------------------------------GTCCAAGAAAAAGTTCTTGGACAGAGAAATTTAAGACGAGAGTATGCCATGGATAAA---------ACATATCCTTCGGCGAGTGGCAAC------------------------------------------------------------------------------------------------------------------TTTTACAGCGAAGCTGAACTCCAAAGTTCAAATAACCCAATAGAATACAGTTCGCCGCCTTATAAT------------------------------AATAAGGCGGCACAACTTTTTAGCTCCGCTAAGCAAAAAAATCGGAGCGCA---------------------------------------------------------------------------AAAGCTTTAAACTATTTAGATTTTGATTCCACAAATGGG---------------------------------------------------------------------------------------------------------------------------------------------------------------------------------------------------------------------------------------------------------------------------------------------------------------------------------------------------------------------------------------------------------------------CCGAAGGCTACTGACTTTAAA------------AACAGAAATGACTATTCAAGAAAACAAACAAAAAGAGCACTTCAAGAAGAAGAATCAAAAAAAGTTTTTGTTATCATCAATTCATTTGGGGGATCAGTAGGAAATGGAATTACAGTTCATGATGCTCTTCAATTTATTAAGGCAGGGTCTTTAACTTTAGGTTTAGGTGTAGCAGCATCAGCCGCCTCATTAGTCCTAGCAGGTGGCACAATTTCGGAACGTTATGTAACTGAAGGGTGTCATGTTATGATTCATCAACCCGAA---------------------------------------------------------------------------------------------------------------------------------------------------------------------------------------------------------------------------------------------------------------------------------------------------------------------------------------------------------------------------------------------------------------------------------------------------------------------------------------------------------------------------------------------------------------------------------------------------------------------------------------------------------------------------------------------------------------------------------------------------------------------------------------------------------------------------------------------------------------------------------------------------------------------------------------------------------------------------------------------------------------------------------------------------------------------------------------------------------------------------------------------------------------------------------------------------------------------------------------------------------------------------------------------------------------------------------------------------------------------------------------------------GGTGGATTAAATGGTCAAGCCTCTGATATATGGATCGACAGTCAAGAAATTATGAAAATTCGCCTAGATGTCGCTGAAATTTATTCTTTATCAGCACATCGCCCACGCCATAAAATCTTAAGGGATTTAGACAGAGATTTTTATTTAACTGCAACTGAAACAATTCATTATGGCTTAGCAGACGAAATCGCTACTAATGAAGTAATGCATGAAATTATTGAAATGACAAGCAAAGTTTGGGATTATCATGATAGCAAACAACAACGTTTACTCGAAACCCGTGATAGCGCTAGTTCTGGT---------CTTGATACACAAACACAAAATTAA------------
               Chloromonas_rosae  ---------------------------------------------------------------------------------------------------------------------------ATGCCAATTGGAGTACCAAGAATTATTTATTGTTGGGGTGAAGAACTTCCTCCACAATGGACTGATATTTATAATTTTATTTTTCGTCGACGAATGGTTTTTTTAATGCAATATTTAGATGATGAACTTTGTAATCAAATTTGTGGATTATTAATTAATATTCATATGGAAGATCGGTCAAAAGAACTAGAAAAAAAAGAAATAGAAAAAAGT---------------------------------------GGCATTTTTAAAAGTGCTAATAAAAGTGGTAAAGAATCTAGTCCAAATTTCTCTGGGCAGCAAGGAGGAGGACCGTCGCAAGCTTTATTTAATACTAAAAAAGACAAACAATTTTTAGATCTAAAAAATAGCGAAGTTATAAATGATAGTAAAAAGTTA---------------------------------------------------------------------------------------AAAAAAGATAAATCT---------------------ATGGAAGATCTTTTGAGTTCTTATGGA---------AATGCTCTTTATGAAGAAGATTTAGCTATTGATGAAAACTATACTTTAGAACAGTATACTTTACAAAAAATAACATTAGAATGGTTAACTTGGAATGCTCAATTTTTTGACTATTCA------------------GATGAACCATATTTATTTTATTTAGCTGAAATATTATCT------------AAAGATTTTACAAAAGAT------------------------------------------------------------------------------------------------------------------------------------------------------------------------------------------------------CAAGCTTCGCTTAAATTATTTTATAATTTAAATTACCATCCATTCCCAAAT------------------------------------------------------------------------------------------------------------TATGTAGATACATTCCCTTTGCTTGGGATTTTAGGAACCAAGAAGCAAGGGGCCCCA------------------------------------------ACTCCTAGCGTAGCGAATGCAAGATTATGCAAAGCATTAAATAAAATTAATAAATTTGGGCCTACATTAGAAAGTCTAGGA---AGTATTATAAAACCA------------------------------------------------------------------------------------------------------------------------------------ACAGTTGACTCTAAAAAATTTAGCGGCACT---------------------------------------------------------------------------------------------------------------------------------------------------------------------------------------------------------AAAAAGAATGCTTTTCAGGAATATTGG------------CCGTTTCGATCAATTTTAAATTTAGCTAATTTCATTTCTAAAGATCAGAATTTTAATATAAAGAAGTTATTACCTCAACTGAGTAATTCCCCTATCCATTCCCTTAGCTTTTAT---------------------CATCCATATCCATTAAAAATGAACCAAGCAACCCCTCTTCTGCCAACTTTTGATAAGGACCCCAACCATGAAATAGAGCAAAGTAGAGGTGTTTCTGCAACGCAGGGAATGGATGTAGGAGACGCAGCCTTCTTGTTA------------------------------------------------------------------------------------CAAGGTTTGCCCTTAGCTTTAGTACCCAAACAAGGAACAGGAGGGGAGTTATTAAATCAATTTAATCAATTAAATCAAAAATCTAGT---------------------------------------------------------------------------------------------------------------------------------------------------------------------------------ATAACAAAATTACTGGGAGTTTTAGCTTCAAAAGAATTTGTAAATAAAAATACAAATTTTCAAAAGCAACAATCT---------------------------------------------------------------------------------------------------------------------------------------------------------------------------GTGGTTACAAAAGTTCTAGGACAAAGAAATTTAAGAAAAGAGTATGCTTTAGATAATAATTTTAATAATTATGGTTCCTTGGGAGGGCAAAGCCCATCGGAGTCTGGTCCCTTTACAAGT------------------------------------------------------------------GCCCCCCTTCCCTTAGTTCAGACTAGCGCAACTAAAGCTCGAAGA---ACTCGTGTTGTCAATTCTTTTTCCACACCCTCTGCTCTTCCCATCAAAAAAGGAAGTAGGCTCGGTGAGGAACAAGCTATGCTGGCATATAATTTACAAAAACCACAAAAAAAGAAA---------------------------------------------------------------------------ATAGCGTTAAATTATTTAGATTTTGATTCTGTTGGTAAT------------------------------------------------------------------------------------------------------------------------------------------------------------------------------------------------------------------------------------------------------------------------------------------------------------------------------------------------------------------------------------------------------------------AAAAAAGGAAATAAAAAAAGCTTC------------TCAATGAGTGCCGCAACAAGAAAACAAACAAAAAGAGCTCTTCAAGAAGAAGAATCTAAAAAAGTTTTTGTGATTATTAATTCTTTTGGTGGATCTGTTGGGAATGGTATTACTGTTCATGATGCTCTACAGTTTATAAAAGCTGGATCTTTAACTTTAGGTCTTGGAGTTGCTGCTAGCGCAGCCTCTTTAGTATTAGCTGGAGGAACTATTTCTGAGCGTTATGTTACTGAAGGTTGTCACTGTATGATCCATCAGCCCGAA---------------------------------------------------------------------------------------------------------------------------------------------------------------------------------------------------------------------------------------------------------------------------------------------------------------------------------------------------------------------------------------------------------------------------------------------------------------------------------------------------------------------------------------------------------------------------------------------------------------------------------------------------------------------------------------------------------------------------------------------------------------------------------------------------------------------------------------------------------------------------------------------------------------------------------------------------------------------------------------------------------------------------------------------------------------------------------------------------------------------------------------------------------------------------------------------------------------------------------------------------------------------------------------------------------------------------------------------------------------------------------------------------GGTGGCCTTAACGGTCAAGCATCAGATATCTGGATTGATAGTCAAGAAATTATGAAAATTCGCTTAGATGTAGCAGAGATTTATTCATTATCTGCTCATCGACCTCGTCATAAAATTTTACGTGATTTAGACCGAGATTTTTATTTAACTGCAACAGAAACTATTCATTATGGTTTAGCTGACGAAATAGCTACTAACGAAGTTATGTCGCAAATCATTGAAATGACAAGCAAAGTATGGGATTATCACGACAGTAAACAACAACGTTTACTTGAGACACGAAATAGCGCAAATAAT------------GTTGACACTCAAACTCAAAGTTAA------------
         Chlorosarcinopsis_eremi  ---------------------------------------------------------------------------------------------------------------------------ATGCCAATCGGTGTACCACGTATTATTTATTGTTGGGGGGAGGAGTTGCCTGCTCAATGGACGGATATTTATAACTTTATTTTCCGTCGTAGAATGGTTTTTTTAATGCAATATTTAGATGATGAATTATGTAACCAAATTTGTGGTTTATTAATCAATATTCATATGGAAGACAGATCAAAAGAATTAGAAAAAAAAGAAATGGAGCGTAGT---------------------------------------GGAGTGTTTAAAAGTGGAACAAAAACACAA---AGCACAGCTAAATCGGCTTTAAGT---------------------------------------------------------------TCTGAAGGTCAAGGTTTCTAT------------------------------------------------------------------------------------------------------AATAAAAAATCAAGATCA---------------------ATGGAGGATTTATTAAATGCA---------------------------GACGAAGATTTAGGAATTGATGATATCGATACACTAGAACAATATACATTACAAAAAATTACTACAGAATGGTTAAACTGGAATGCTCAATTTTTTGATTATTCT------------------GATGAGCCTTATTTATTCTATTTAGCAGAGTTATTATCA------------AAAGATTTTAATAAAAATGACGCAAAAATGGGT------------------------------------------------------------------------------------------------------------------------------------------------------------------------------------------------CAAAGCTTAAATGGAGGTGCAGGGGCTAAT---------------------------------------------------------------------------------------------------------------------------------------------------------------------------------------------------------------------------------------------CAGGAAATTTCACAATTATTAAATATG------------TTAAAAAACAAT---------------------------------------------------------------------------------------------------------------------------------------------------------TCTCGACCTGGGCTTCTTCCTAACGAGGGGCCACAAAAAGGAATGAAT---------------------------------------------------------------------------------------------------------------------------------------------------------------------------------------------GTAGCTGGTGGTCCTTCACGTGTTTACTCA------------CCTTTTAGAACACATGCTAATTTCTCA---------GCTGGCGACTTTAGTTTAAAG---------------------------------------------------------------------------------------GATTTAAATTCTTTATCAGGTAAACAAAAGCTTTTACAAATGTTC---------------------------------------------------------------------------------------------------------------------------------------------------------------------------------------------CAAGAATATAAAAGTAAAAATTCAAATATTTTCTCTTCT------------------------------------------------------------------------------------------------------------------------------------------------------------------------------------AAAAAAGAAACAAAGGATAAAGCTATTTATAAATTATTATCTGATTTAGCACAAAAAGACTTTTCAGGTAAACTATCTACACAATCTACTCCTTCT------------------------------------------ATGCACGAAGCGCAAGGG------------------------------------------------------------------------------------------------------------------ACAGTTGAAAAAGCACTTGGTCAAAGAAATTTACGTCGTGAATATTCTTTAGATAATAATTTCTCATCT---------------------------------------------------------------------------------------------------------------------------------------TTAGCTTATGGTGCACCAAGCAGTGGTTTTTCAAAA------------------------------------------------------------------------AATAATATGAAATCA---ATGCGAGCTAGC---TAT------------------------------------------------------------------------------------TTAGATTCTGCTATTACAGGAGCAAATGATAGCTACAGT------------------------------------------------------------------------------------------------------------------------------------------------------------------------------------------------------------------------------------------------------------------------------------------------------------------------------------------------------------------------------------------------------------------GAATTTAGA------------------------------GATTATTACCGTAAACAAACAGAACGTACTCTTATTGAAGAAGAATCAAAGAAAGTTTTTGTTATTATTAACTCTTTTGGGGGTTCTGTTGGTAATGGTATTACTGTTCACGATGCTTTACAATTTATTAAAGCTGGATCTCTTACTTTAGCCTTAGGTGTTGCTGCTTCTGCAGCTTCTTTAGCATTAGCTGGTGGTACTATTGGTGAACGCTATGTTACTGAGGGCTGTCACGTAATGATTCACCAACCTGAA---------------------------------------------------------------------------------------------------------------------------------------------------------------------------------------------------------------------------------------------------------------------------------------------------------------------------------------------------------------------------------------------------------------------------------------------------------------------------------------------------------------------------------------------------------------------------------------------------------------------------------------------------------------------------------------------------------------------------------------------------------------------------------------------------------------------------------------------------------------------------------------------------------------------------------------------------------------------------------------------------------------------------------------------------------------------------------------------------------------------------------------------------------------------------------------------------------------------------------------------------------------------------------------------------------------------------------------------------------------------------------------------------GGTGGTTTACAAGGTCAAGCATCAGATATCTGGATTGACAGTCAAGAAATTATGAAAATTAGGCTAGATGTTGCTGAAATTTATTCATTATCTACTTATAGACCACGTCATAAAATTTTACGTGATTTAGATCGTGATTTCTATTTAACTGCAACAGAAACAATTCATTATGGTTTAGCTGATGAAATTGCAACAAACGAGGTAATGCACGAAATTATTGAAATGACAAGCAAAGTTTGGGACTATCACGATAGTAAACAACAACGTTTATTAGAAAGTCGCGAAAGCGCTAGTTCAGGTCTT---------GACACACAAACACAAAATTAA------------
          Chlorotetraedron_incus  ---------------------------------------------------------------------------------------------------------------------------ATGCCGATTGGTGTACCTCGAATTATTTACTGTTGGGGTGAAGAACTCCCAGCTCAATGGACAGATATTTATAATTTTATTTTTCGTCGAAGAATGGTTTTTTTAATGCAATATTTAGATGATGAACTTTGTAATCAAATTTGTGGTTTATTAATTAATATCCATATGGAAGATCGTTCTAAAGAATTAGAAAAAAAAGAAATGGAAAATAGT---------------------------------------GGTTTATTTAAAAGT------TCTCAAAAAAAATCCTCAACTTCAGGT------------------------------------------------------------------------TTAGATACAAGTGCTTTTGGAAATGCTGGTTCTTCTTTACAAAAC---------------------------------------------------------------------------------AAAAAAGAACGATCT---------------------GTTGAAGATTTAATGATTTCA---------------------------GAAGAAGATTTAGCAATTGATGAAAATTATCGTTTAGAAAGACATACTCTTCAAAAAATTTCTTTAGAATGGCTTAATTGGAATGCTCAATTTTTTGATTATTCT------------------GATGAACCATACCTTTTTTATTTAGCTGAATTACTTGCT------------CAAGATGTAACAGGA------------------------------------------------------------------------------------------------------------------------------------------------------------------------------------------------------------GAACAAGCAGGTCTTTTATATGGATTAAAAAATTCATTA---------------------------------------------------------------------------------------------------------------------------GGAAATTCTCAATCTGATTCTGAA---------------------------------------------------------------------------------------------TTCTCAAAATTAATTACATTA------------TTTAAACTTTTTTCAAATTCTAATTCTTTT------------------------------------------------------------------------------------------------------------------------------------------GACGCTCAATTGCAATCCAAAAATTTTAATGCAAATTCT------------------------------------------------------------------------------------------------------------------------------------------------------------------------------------------------------TCAAAT---CCATTTGATGTTTATTCA------------CCTTTTAGATTATTATCTAATTTAACATCT------------------------------------------------------------------------------------------------------------------------------CAAGATTACAAAGACTTTCAAATGGATTCTGAA---------------------------------------------------------------------------------------------------------------------------------------------------------------------------------------------------ACAAAAAATCGTTTTGCAAAAAAATTACAACAATTGCAA------------AAATCCAAAAATTCTAGCAATCTTTCACAA---------------------------------------------------------------------------------------------------------------------------------------------------------------------TTAACATCAGAATTAGCTCAAAAAGACTTTTTTTCTCAAATGCAAAATCAGCCAATGCAATGGAAT---------------------------------------------------------------------------------------------------------------------------------------------------------------------------TCTTCTGAAAAAGCGTTAACACAACGCCAACTTCGCCGTGATTATGCTCAAGAAAAATTGTTTAATACTAGTACT---------------------------------------------------------------------------------------------------------------------------------------------TTTAATTCTTCATCAAATATTACACGAAAA---------------------------------------------------------------------------------------AAACCATCTAGTTAT------------------------------------------------------------------------------------TTAAACTTTGAT------GCTTCAGATGAAGCA---------------------------------------------------------------------------------------------------------------------------------------------------------------------------------------------------------------------------------------------------------------------------------------------------------------------------------------------------------------------------------------------------------------GCTTATTTAGAATATCGT------------------------------GATTATTATAGAAAACAAACTGAACGTTCTTTACAAGAAGAAGAATCTAAAAAAGTTTTTATGGTTATTAATTCTTTTGGGGGTTCTGTTGGAAACGGTATTACAGTACATGATGCTCTGCAGTTTATTAAAGCAGGTTCAATGACTTTAGCATTAGGAGTAGCTGCATCCGCAGCATCACTAGCTTTAGCAGGTGGAACAATTGGAGAACGTTATGTTACTGAAGGCTGCCATGTTATGATTCACCAACCTGAA---------------------------------------------------------------------------------------------------------------------------------------------------------------------------------------------------------------------------------------------------------------------------------------------------------------------------------------------------------------------------------------------------------------------------------------------------------------------------------------------------------------------------------------------------------------------------------------------------------------------------------------------------------------------------------------------------------------------------------------------------------------------------------------------------------------------------------------------------------------------------------------------------------------------------------------------------------------------------------------------------------------------------------------------------------------------------------------------------------------------------------------------------------------------------------------------------------------------------------------------------------------------------------------------------------------------------------------------------------------------------------------------------GGTGGTTTAACAGGTCAAGCATCCGATATTTGGATTGATTCTCTTGAAATTATGAAAATTCGATTAGATGTTGCTGAAATTTATTCTTTAAGTACTTATCGTCCTAGACATAAAATTTTACGTGATTTAGACCGCGATTTTTATTTAACAGCAACAGAAGCTGTATATTATGGTTTAGCTGATGAAATTGCAACAAATGAAGTTATGCATGAAATTATTGAAATGACAAGCAAAGTTTGGGATTATCATGATACTCAACAACAAAAATTATTAGAAAGTCGTGAAAGTGCAACAGCTGGATTA---------GACACACAAACACAAAATTAA------------
      Chromochloris_zofingiensis  ---------------------------------------------------------------------------------------------------------------------------ATGCCTATTGGTGTACCAAGAATTATTTATTGTTGGGGAGAAGAACTTCCAACACAATGGACCGACATTTACAATTTTATTTTTCGTCGACGTATGGTTTTCTTAATGCAATATTTAGATGACGAACTGTGCAATCAAATTTGTGGATTACTCATTAATATTCACATGGAAGATAGATCTAAAGAATTAGAAAAAAAAGAAATGGAAAATAGT---------------------------------------GGACTATTTAAAAGTCCGACCACTTCAACAAAATTGGAAAGAGGTTCT------------------------------------------------------------------TCCAGTCCAGATAGCAGTGCTTTATTAAAAAATAACTTAAGCAAAAATTCT---------------------------------------------------------------------------------TATACAAATCGATCT---------------------ATTGAAGATTTAATGATTTCT---------------------------GAGGAAGATTTAGCTATAGATGAAAACCACATGTTAGAAAGACACACGCTTCAAAAAATTTCATTAGAGTGGTTAAACTGGAATGCTCAGTTTTTTGATTATTCA------------------GATGAACCTTATTTATTTTATTTAGCTGAACTATTAGCA------------AAAGATTTAACAAAC------------------------------------------------------------------------------------------------------------------------------------------------------------------------------------------------------------GATCAAGGTCAGTTACTGTACAACATGAAT------------------------------------------------------------------------------------------------------------------------------------------------AATGATTCAGAA---------------------------------------------------------------------------------------------TTTTCAAAATTAATGATGATG------------TTTAAAAATATGACAAATTCGACGGATAAA---------------------------------------------------------------------------------------------------------------------------------------------------TTTGATCCAAATTTATGGAGCGGAAATATG---------------------------------------------------------------------------------------------------------------------------------------------------------------------------------------------------AATTCTAAT---CATTTAGACGTATATTCT------------CCTTTTCGTTTATTAGCAAATTTTACTTCT------------------------------------------------------------------------------------------------------------------------------CAAGATTATAACGAATTCCAATTAAATCCTGAA---------------------------------------------------------------------------------------------------------------------------------------------------------------------------------------------------ACTAAAAATCGTTTAGCTAATAAATTTAAACAATTACAAAAAGAAAAATCTCAACAAAATTCAAATATTAATACAAAC------------------------------------------------------------------------------------------------------------------------------------------------------------------------GTGATTTCTAATTTAGCTCAACAAGAGTTGTTATCTAAAATCGAAACTCAAGAAATGGAATGGAAT---------------------------------------------------------------------------------------------------------------------------------------------------------------------------TTTTCAGAAAAAGCTTTGACACAAAGACAATTAAGAAGAGACTATTCTCAGGAAAATTTATTTTCT---------------------------------------------------------------------------------------------------------------------------------------------------------------ACAAAAATAAGACCAACTCAT---------------------------------------------------------------------------------AGAACTAAACCATCAAGCTAT------------------------------------------------------------------------------------TTAAATTTAGAT------TCCTCAGATGAATCT---------------------------------------------------------------------------------------------------------------------------------------------------------------------------------------------------------------------------------------------------------------------------------------------------------------------------------------------------------------------------------------------------------------TCATATTTAGAATACCGT------------------------------GATTATTATAGAAAACAAACAGAGCGTACACTTCAAGAAGAAGAGTCCAAAAAAGTTTTTATGATCATTAATTCTTTTGGTGGATCCGTTGGAAATGGAATAACAGTTCATGATGCTTTACAATTCATTAAAGCAGGCTCAATGACTTTAGCTCTTGGGGTTGCAGCGTCTGCTGCTTCTTTAGCTTTAGCTGGGGGAACGATTGGAGAAAGATATGTTACAGAAGGTTGCCATGTCATGATTCACCAACCAGAA---------------------------------------------------------------------------------------------------------------------------------------------------------------------------------------------------------------------------------------------------------------------------------------------------------------------------------------------------------------------------------------------------------------------------------------------------------------------------------------------------------------------------------------------------------------------------------------------------------------------------------------------------------------------------------------------------------------------------------------------------------------------------------------------------------------------------------------------------------------------------------------------------------------------------------------------------------------------------------------------------------------------------------------------------------------------------------------------------------------------------------------------------------------------------------------------------------------------------------------------------------------------------------------------------------------------------------------------------------------------------------------------------GGCGGTTTAACCGGACAAGCTTCTGATATTTGGATCGATAGTCAAGAAATCATGAAAATTCGTTTAGATGTAGCAGAAATTTATTCTTTATCTACTTATCGACCTCGTCACAAAATTTTACGCGATTTAGATAGAGATTTTTATTTAACAGCAACGGAAACTATTTATTACGGGTTAGCAGATGAAATTGCCACAAATGAAGTAATGCATGAAATTATTGAAATGACAAGTAAAGTGTGGGATTATCATGATAGTCAACAACAAAGACTTTTAGAAAGTCGTGATCGTACTACAAGTGGTCTG---------GACACTCAAACTCAAAGTTAA------------
         Cylindrocapsa_geminella  ---------------------------------------------------------------------------------------------------------------------------ATGCCTGTAGGTGTTCCAAGAATAGTCTATTGTTGGGGTGAAGAATTGCCTGCTCAATGGACTGATATCTACAATTTTATCTTTAGAAAACGTATGATTTTTTTAATGCAATATTTAGATGATGAATTATGTAATCAAATATGTGGTTTACTTATTAATATTCATATGGAAGATAGAGCTAAAGAATTACAAAAAAAAAAAAAAGACGATAGT---------------------------------------AATCAAAAGAAATTTGAAAATAAAGATAATTTAGAAAATAAAAAAGATGTG---------------------------------------------------------------------AAACAGCTTAATTCTGTTAAGAAAAAACTAAATGATTCGAAATCTCCTATATTT------------------------------GATGATTTATTAATTTCTGAGAAAGAGTTTCCTATAAACGAGACAAATACGAAAACA---------------------TTTAACGATTTGTTAACCTAT---------------------------GAACATGATTTACCTATTGAAGACAATGATACTTTAGAACAATATACCTTACAAAAAATAACTTTAGAATGGTTAAATTGGAATTCACAATTCTTCGACTATTCG------------------GATGAACCTTATTTGTTTTATATAGCCGAATTACTTTCA------------AAAGAATTTTCAACA------------------------------------------------------------------------------------------------------------------------------------------------------------------------------------------------------------GATGAAAAGCATCTCTTTTATGCTAAAATTGAAACAAAA------------------------------------------------------------------------------------------------------------------------------------------------------------------------------------------------------------------------------------------AAAAAAGACCAAGAAACTTTACAAACA------------TACAGTGAAAATACTAATGAAAATGATAGAGAAAGATCACAA------------------------------------------------------------------------------------------------------------------------------AATAAAGTTGTGATACTAGATTTATTTCGATATTCGCCGATTGGT------------------------------------------------------------------------------------------------------------------------------------------------------------------------------------------TTTGAAATATCTAAAATGTTAAAAATTTATAAA------------AATGTGCCTCATTTTCCAAATTTTGTTGGTACACTTGAATCTCAAATAGAACATCTTGATATTTATTCTCCTTTT---------------------------------------------------------AGACTGTTGTCTACTTTTGCAGTACCAAAATACAATTCTTTACAATTGAAATATGCTCAA------CATGAAAAT---------------------------------------------------------------------------------------------------------------------------------------------------------------------------AAAAAATGGAAAAACAAT------GAAAAATTTTCTACAAAGGGAAATCTAACTATTGTTGATAANNNN---NNNNNNNNNACTTTCATAGATCCC---------------------------------------------------------------------------------------------------------------------------------------------------------AAGCTCTCT---CATTTAACAAAAACAGAATTTCTTAATAAATTTAAAAATACTAAAAAACAACAAAAT---------------------------------------------------------------------------------------------------------------------------------------------------------------------------TTTTCAAGAAAAGTTTACATTCAACAAAAATTACGACAAGGTTATAAAAACGAAGATTTTTCATTGTTT------------------------------------------------------------------------------------------------------------------------------------------------------------ACAACTAAAAGA---------------------------------------------------------------------------------------AAAATTACCAAACCTTTTAGTTAT------------------------------------------------------------------------------------TTCAAGTCAATT---------TTGAAAGAT---------------------------------------------------------------------------------------------------------------------------------------------------------------------------------------------------------------------------------------------------------------------------------------------------------------------------------------------------------------------------------------------------------------GAATCAGATTTATTTCTTCAAAAAATACCT------------CTCATTCAAGAATTTCAAGAAAGTTCCAAAAAACAAAAAGATCCAGAAGATGAGTCGAAAAAAGTCTTTGTTATAATTAATTCATTTGGAGGCTCTGTAGGAAATGGAATAACCATTCATGATGCTCTTCAATTTATAAAAGCTGGGTCGTTAACTTTAGCTTTAGGTGTGGCTGCCTCTGCTGCATCTTTAGCTTTAGCTGGTGGTACTCTTGGTCAAAGATATGTTACTGAAGGATGTCATGTAATGATTCATCAGCCCGAATGTTTAACCCCCGATCATGATGTTTTAACAGAAGAT---------------------------------------------------------------------------------------------------------------------------------------------------------------------------------------------------------------------------------------------------------------------------------------------------------------------------------------------GGTTGGATCCCTATTCCTGAAGTGACAATAGATCATAAAATAGCTGTTCTTTTACCAAATGGGAAACTGGATTATGTTTTTCCAACAAAAATTTTTCAAATCGCTTATGATAATGAAGTCTATCATATGATGTCACCTAGTTATGATGTTCTTGCCACGCCTGAACATCGTCTGTATATTCAAGAAAAAGAAAAATATTCTGATTTTAGGAAACTTGAATCTGTCTGTTTTACATCTGAACTTATTGCCTGCCATACATTATATTTTGTAGCAGAACTAAGTAAAAAACAATCTAAAAAACGTAAAAAAAAATATGCTTCATTGATGGGTCTATTTTTCAAATTTGTGCACGATCTATTTTTGAGCGATGGGGCGAAACCATTCGTCTCTTTTGAAAGCATTGTCCCTAAAAAGGATGCATCATGGATTTCTCAGCATTATCAATTTTTGAACGATATGTATAAACCATTTATGTGGAATTGGGTGCACTTCTTTGGACTGTGGCTCTCTAAACAGTACAAGATAGTTTCCAAAAATAGTCGTTTTTTAAAGTTTGAGGGCAGAGAATTTCCAAACTGGTTATGGAAATTAGCTGATTGGCAGTGCCGAATGTTGCTAAATAGTTTATTGGGTTATGATACCCGCGGTACTACACTTAATTTTGAGCCTGGTATGGTGCGCTGTTTTTGGAGGGTAAAAGGTTCAGTCCAGTACATGCGAAATCTTAATCGTTTATTCCTTCATGCAGGATATGTCGTATCACTGGAATATATCAAAGAAGATAAAAATTCTAAGCTAATTTGGGGCATTTGGCTATTTGAAAAACCCGACACTGCATATAGACTTTCTTATAATAAAAAGAGCCAACCCCTAGACACTATGACAAAATACCGTTATACAGGTACAATTTATTGTGTCTCAGTTCCCCATGAAGTTTTTTATATTCAAAGGAACAATAAAGCAATGTGGACAGGAAACAGTAGCTTAACAGGCCAAGCTTCTGACATATGGATAGATAGCCAAGAAATAATGAAAATCCGTTTAGATGTTGCTGAAATTTATTCATTATCGACCTATCGACCTCGTCATAAGATTTTAAAAGATTTAGATCGAGATTTTTATTTAAATGCAATAGAAACCATATTCTATGGATTAGCTGATGAAATAGCAACAAATGATGTGATACGTGAAATAATTGAAACTACAACGAAAAGTTGGGATACTAGTGAGAGAAAGCAACAACGTTTGCTCGAAACGAAAGTTGGTGAGACCAGTGAAGTA---------GAAGCTCAGTCACAATTTAATTACGATGAGTAG
           Desmotetra_stigmatica  ---------------------------------------------------------------------------------------------------------------------------ATGCCAATCGGTGTACCAAGAATTATTTATTGTTGGGGTGAAGAACTTCCAGCACAGTGGACAGATATTTATAATTTTATCTTTCGTCGTAGAATGGTTTTCTTAATGCAATATTTAGATGATGAACTTTGCAACCAAATATGTGGTTTATTAATCAATATTCATATGGAAGATCGATCTAAAGAAATGGAGCAAAAATCAATGGAAAAAAGT---------------------------------------GGATTATTTAAAAGTTCGACAAAACCATCATTGAGTCAACAAAAG---------------------------------------------------------------------------------CCTAATGATATTAACGAACAAGGTACTTCTGCTATAGGA------------------------------------------------------------AATAAAAAAATTTCTTCTCAGAGAACTGATAAATCA---------------------GTTGAAGATCTTTTAATCTCT---------------------------GAAGAGGATTTAGCTATCGATGAAAATTATAAGCTTGAACAATATACACTACAAAAAATTACAATGGAATGGCTAAATTGGAATGCTCAATTTTTCGATTATTCT------------------AACGAACCTTATCTATTTTATTTAGCTGAAATTTTATCA------------AAAGATTTTAAT------------------------------------------------------------------------------------------------------------------------------------------------------------------------------------------------------------AAAGATAAAGGTAGTTTATTGTATGATACAGGT------------------------------------------------------------------------------------------------------------------------------AATAAAGCTAGG------------------------------------------------------------------------------------------------------------------------------------------------------GGATTACATGAAGAACGTCTTAGCTTA------------------------------------------------------------------------------------------------------------------------------------------ATGAAGATGTTTAAAAACATGACAAATTCAACAGTTCAAAAC------------------------------------------------------------------------------------------------------------------------------------------------------------------------------------------GCAGCTAATTCAGGTCATTTTGATGTTTATTCT------------CCTTTCCGTTTATTAGCTAATTTTGCATCACAAGATTATAGTGTTCAAGATTTAAATCCTTTAGCTGTTTCTGGG---------------------GGATTGCATAAAAACCCT------------------------GGAAGTGGACACAATGAAGCCTATAATGTGTAT------CAAAAATTAAAGTATATCGGA---------------------------------------------------------------------------------------------------------------------------------------------------------------------------------AAAAATTTTTCGAAT---AAAGCCTCAGCTTCGTTGCCCCAATCTTCTATCAACCAAGAATTCCAT---------AAACTTCTTTCT------------------------------------------------------------------------------------------------------------------------------------------------------------------------TTACAACAAAATTTGGCCCATAAAGAATTTTCTAATAAAATACAAACACATCAAAATCAATCAGAA---------------------------------------------------------------------------------------------------------------------------------------------------------------------------TCTTCTGAAAAAGCTTTAGGTCAAAGACATTTAAAACGTCACTATCGTGAAGACAGAATTTCAAAA------------------------------------------------------------------------------------------------------------------------------------------------------------------------------------------------------------------------------------------------------------CAATTTAACAATAATAGTGGATTAGATTAT------------------------------------------------------------------------------------CTAGATTTTAATTCTTATGAAGGTACTTCTAATAAT---------------------------------------------CAAAATTATAAC------------------------------------------------------------------------------------------------------------------------------------------------------------------------------------------------------------------------------------------------------------------------------------------------------------------------------------------------GATTATCGCGAGTATTAT------------------------------------------CGTAAACAAACCGAACGAACTCTCCAAGAAGAAGAATCTAAAAAAGTTTTTGTTATTATTAACTCTTTCGGTGGTTCAGTAGGAAATGGGATTACTGTTCATGATGCTTTACAATTTATTAAAGCAGGTTCTCTAACTTTAGGCTTAGGCGTAGCTGCTTCAGCTGCTTCACTTGCTTTAGCTGGTGGAACGATTGGAGAAAGATATGTAACAGAAGGTTGTCATGTAATGATTCACCAGCCAGAA---------------------------------------------------------------------------------------------------------------------------------------------------------------------------------------------------------------------------------------------------------------------------------------------------------------------------------------------------------------------------------------------------------------------------------------------------------------------------------------------------------------------------------------------------------------------------------------------------------------------------------------------------------------------------------------------------------------------------------------------------------------------------------------------------------------------------------------------------------------------------------------------------------------------------------------------------------------------------------------------------------------------------------------------------------------------------------------------------------------------------------------------------------------------------------------------------------------------------------------------------------------------------------------------------------------------------------------------------------------------------------------------------GGTGGTCTTAATGGGCAGGCTTCTGATATTTGGATTGATAGTCAAGAAATTTTAAAAATTCGTTTAGATGTTGCTGAAATTTACTCTTTATCTACTTATCGTCCACGTCATAAAATTTTACGTGATTTAGACCGAGATTTTTATTTAACAGCTACAGAAACCATTTCTTATGGCTTAGCAGACGAAATTGCTACAAACGAAGTTATGCATGAAATTATCGAAATGACTAGCAAAGTTTGGGATTATCATGATAGTAAACAACAACGTTTACTTGAGAGCCGCGAAAGTGCTAGTGCAGGAGTA---------GATTCAGACACATCTGCACGACGTGATTAA---
          Dictyochloris_fragrans  ---------------------------------------------------------------------------------------------------------------------------ATGCCAATAGGTGTACCAAGAATTATTTATTGTTGGGGAGAAGAACTTCCTGCTCAATGGACAGATATTTACAATTTTATTTTTAGAAGACGAATGGTTTTTTTAATGCAATATTTAGATGATGAACTTTGTAATCAAATATGTGGTTTATTAATTAATATTCATATGGAAGATCGATCAAAAGAATTAGAAAAAAAAGAAATGGAAAATAGT---------------------------------------GGACTTTTCAAAGGTCCAAATAAACAA------------AAAAAATCGGGT---------------------------------------------------------------------CTTGATACATCGTCACTAAGCCCACAAAATTCAATTTTAAATGCT------------------------------------------------------------------TCAGGTGTAAATTTTTCAAAACAAAAATCT---------------------ATAGAAGATTTAATGAGTTCT---------------------------GAACAAGATTTAGGAATTGATGAAAATTATACACTTGAAAGATATACACTTCAAAAAATGACATTAGAATGGTTAAACTGGAACGCTCAATTTTTTGATTATTCA------------------GAAGAACCTTATTTATTTTATTTAGCTGAAATTTTGTCT------------AAAGATTTT------CAAAGA------------------------------------------------------------------------------------------------------------------------------------------------------------------------------------------------------AATGATGGACGTCTTAGTTATGATAATAATGAAAAA------------------------------------------------------------------------------------------------------------------------------------------------------------------------------------------------------------------------------------------------GAAATGTCAAAATTAATGATGATG------------TTTAAAAATATGACAAATTCAAAAAAC------------------------------------------------------------------------------------------------------------------------------------------------------------------CAATTTGATCCAAAATTTTTCGAT------------------------------------------------------------------------------------------------------------------------------------------------------------------------------------ATAAATCCAGAATCTAATAAACATTTTGATGTTTATTCA------------CCTTTCCGTTTATTATCTAATTTTGTTTCTCATGATTATGACAACGTAAAT------------------------------------------------------------------------------------------------TTAAGTTCAAATGCAAAAACAAATCTTGCAAACAAGTTACAG---------------CTA------------------------------------------------------------------------------------------------------------------------------------------------------------------------CTGCAAAAAGAACAATCTGGCTCT---------TTTGCAACAAAAGGTGATTTTAATAAAGCATCT------------------------------------------------------------------------------------------------------------------------------------------------------------------------------------ATTTCTGAATTATTAGGTGATTCTGTTCAAAAAGATTTGTTAAGTAAATTACAAAATCAACAAACACAATTAAGT---------------------------------------------------------------------------------------------------------------------------------------------------------------------------TCTTCAGAAAAAGCTTTAACACAAAGACAACTTCGTCGAGAATATTCAACAGAACAATTTAAGACGAAT------------------------------------------------------------------------------------------------------------------------------------------------------------TATTCT---------------------------------------------------------------------------------------AAAAATCAACGTATTAAACCAGCAAGTTAT------------------------------------------------------------------------------------CTTGATTTAAAT---------GCATCCGACAATCAAGCTTTA---------------------------------------------------------------------------------------------------------------------------------------------------------------------------------------------------------------------------------------------------------------------------------------------------------------------------------------------------------------------------------------------------AATAATCAAATTCAATACCGT------------------------------GATTATTATAGAAAACAAACTGAACGTGCACTTCAAGACGAAGAATCTAAAAAAGTTTTTGTTATTATTAATTCATTTGGAGGTTCAGTAGGTAACGGAATTACTGTTCATGATGCACTTCAATTTATTAAAGCAGGATCTTTAACTTTAGCTTTAGGAGTCGCCGCTTCCGCTGCTTCTTTGGCGTTAGCTGGTGGTACTATAGGAGAACGTTATGTAACAGAAGGCTGTCATGTAATGATTCACCAACCAGAA---------------------------------------------------------------------------------------------------------------------------------------------------------------------------------------------------------------------------------------------------------------------------------------------------------------------------------------------------------------------------------------------------------------------------------------------------------------------------------------------------------------------------------------------------------------------------------------------------------------------------------------------------------------------------------------------------------------------------------------------------------------------------------------------------------------------------------------------------------------------------------------------------------------------------------------------------------------------------------------------------------------------------------------------------------------------------------------------------------------------------------------------------------------------------------------------------------------------------------------------------------------------------------------------------------------------------------------------------------------------------------------------------GGTGGATTGACAGGTCAAGCTTCTGATATTTGGATTGATAGTCAAGAAATTATGAAAATACGATTAGATGTAGCTGAAATTTATTCATTATCTACGTATAGACCACGTCATAAAATTTTACGTGATTTAGATCGTGATTTTTATTTAACAGCAACGGAAACTATTTTTTATGGTTTAGCCGATGAAATAGCTACTAATGACGTTATGCACGAAATTATTGAGATGACAAGTAAGGTGTGGGACTACCACGATAGTCAACAACAACGCTTGTTAGAAAGTCGAACTAATTCTGGTTCTGGAATG---------GATACACAAACACAAAATTAA------------
               Dunaliella_salina  ---------------------------------------------------------------------------------------------------------------------------ATGCCAATTGGTGTTCCACGTATTATTTATAGTTGGGGTGAAGAACTTCCAGCTCAATGGACTGATATTTATAATTTTATTTTCCGTCGAAGAATGGTTTTTTTAATGCAATATCTAGATGACGAACTTTGTAACCAAATTTGTGGTTTATTAATTAATATCCACATGGAAGATCGATCTAAAGAACTTGAAAAAAACGAAGTCGAAGGAGAT---------------------------------------TCAAAACCTCGT------------------------------------------------------------------------------------------------------TCAACTAGTAGTGAAAAGAGAACTGATGGT------------------------------------------------------------------------------------------CCATCTTCTGTGAAGAAAAATAGATCT---------------------CCTGAAGATTTATTAAATGCT---------------------------GATGAAGATTTAGGTATTGATGATATTGATACATTAGAACAATTAACATTACAAAAAATTACAAAAGAATGGCTAAATTGGAATTCACAGTTTTTTGATTATTCA------------------GATGAACCTTATTTATATTATTTAGCACAAACTTTATCA------------AAAGATTTTGGTAATAGCTCTTCTCGTTCGCCT------------------------------------------------------------------------------------------------------------------------------------------------------------------------------------------------TACGATTTTAATGCACCA---------------------------------------------------------------------------------------------------------------------------------------------------------------------------------------------------------------------------------------------------------------------CAATTTTTTAATAGT------------TTAAAAAGTAAT---------------TCATTAAACTTACAA------------------------------------------------------------------------------------------------------------------------------AATAGAAAAAGTGCACCT---------TCTGGTAAAGGACTAGAT------------------------------------------------------------------------------------------------------------------------------------------------------------------------------------------------------------------ATTTATTCA------------GCATTTAGAACAAGTTTAAATTTTGAAAATGAAGGTGCGGGTACATATAGCTTAAAT------------------------------------------------------------------------------------------------------------------------GAAATGCCGTACCCGCCTTTACTTCAGGGT---------------------------------------------------------------------------------------------------------------------------------------------------------GGTGCCGCAACAGGACAACGTAACGGTAAAAAGGCGGGTACGCAACTTTTACAAATGTTTAAACAAGGTTCTAGTGCTGCTTATGGTGAACGT------------------------------------------------------------------------------------------------------------------------------------------------GAACTTGCAATTAAAAATAAAGGAATTTCGAAATTCCTATTAGACTTAGCAGGT------AAAGAGTTTGCATCTAATTCTTCAAATCCTCAACAATATAAACAA---------------------------------------------------------------------------------------------------------------------------------------------------------------------TTATCTGAAAAAGCTTTAGGACAACGACAATTACGTCGTGAATATAATTTAAATTCT---------------------------------------------------------------------------------------------------------------------------------------------------------TTATCTTCTCAATTAAGACCGCACCCGCCTCAA------------------------------------------------------------------------------------------------------------------------------------------------------------------------------------------------AACAAAAAAGCATGGAGTGCTAGTTCAAATGATTCT------------------------------------------------------------------------------------------------------------------------------------------------------------------------------------------------------------------------------------------------------------------------------------------------------------------------------------------------------------TATAAT------------------------------------------------GAATTTAGA------------------------------GATTATTATCGTAAACAAACAGAACGTTCGTTTATTGAAGAAGAATCAAAGAAAGTTTTTGTTATTATTAATTCATTTGGGGGTTCAGTTGGTAATGGTATTACGGTTCATGATGCTTTACAATTTATCAAAGCAGGTTCATTAACGTTAGGTTTAGGTGTAGCTGCTTCGGCTTCATCGTTAGTTTTAGCAGGTGGTACAATTGGTGAACGTTATGTAACAGAAGGTTGTCATACGATGATTCACCAGCCAGAA---------------------------------------------------------------------------------------------------------------------------------------------------------------------------------------------------------------------------------------------------------------------------------------------------------------------------------------------------------------------------------------------------------------------------------------------------------------------------------------------------------------------------------------------------------------------------------------------------------------------------------------------------------------------------------------------------------------------------------------------------------------------------------------------------------------------------------------------------------------------------------------------------------------------------------------------------------------------------------------------------------------------------------------------------------------------------------------------------------------------------------------------------------------------------------------------------------------------------------------------------------------------------------------------------------------------------------------------------------------------------------------------------TCTTCATTACAAGGGCAAGCATCTGACATTTGGATTGATAGCCAAGAAATCATGAAAATTCGTTTAGACGTAGCTGATATTTATTCATTATCAACATACCGTCCACGTCATAAAATTTTACGTGATTTAGATCGTGATTTCTATTTAAACGCACCTGAAACAATCTCTTACGGTTTAGCTGATGAAATTGCAACAAATGAAGTAATGCATGAAATTGTTGAAATGACTTCAAAAATCTGGGATGTTTACGATGGTAAACAACAAAGATTACTAGAAAGTCGTGAAAGTGCTTCTTCAGGTTCA---------GAAACACAAACACAAAGTTAA------------
            Elakatothrix_viridis  ---------------------------------------------------------------------------------------------------------------------------ATGCCTATAGGTGTTCCAAGAATTATTTGCTGTTGGGGAGAAGAGCTTCCTACTCAATGGACAGATATTTACAATTTTATATTTCGAAGACGTATGATATTTTTAATGCAATATTTAGACGATGAGCTTTGCAATCAAATCTGTGGGTTATTAATAAATATTCACATGGAAGATCGAGCAAAAGAATTAGAAAAAAAAGAAATGGAAAATAGT---------------------------------------GGAATTTTTAAAAGTTCAAATAAACAA------------CAAAAAACTTTA---------------------------------------------------------------------AAC---------------CCTACAGATATTAATAAA------------------------------------------------TCATCTACAAATTTAGAAAAAAAGAGTTGGAATTCTTTTTCAAAAGAA---AAATTA---------------------TTTGAAGATTTATTAATATCA---------------------------GAAAGTGATTTAGAAATTGATGAAAATTATGAGTTAGAACAATATACTTTACAAAAAATGACCTTAGAATGGTTAAACTGGAATTCTCAATTTTTTGATTATTCA------------------GAAGAACCTTATTTATTTTATTTAGCTGAAATTTTATCA------------AAAAATTTTACAAAA------------------------------------------------------------------------------------------------------------------------------------------------------------------------------------------------------------GATGAAAGTCACTTTTTTTATAATAATCAAACATCAGAT------------------------------------------------------------------------------------------------------------------------------------------------------------------------------------------------------------------------------------------TTAGAATTTTCTAAATTTTTAATGATG------------TTTAAAAATATGACAATTTCTCTTGAAAAATTTGATGCA---------------------------------------------------------------------------------------------------------------------------------------------------AAAACTTTTGATTTAGATTTAAAA---------------------------------------------------------------------------------------------------------------------------------------------------------------------------------------------------AATTTGGATCATTTGGATATATATTAT------------CCTTTCCGACGTCTATCTCATTTTTTATTTCCTAAATATGATTCTATAGAATATTTTCAATTAAAAATAGACAAT---------------------------------------------------------GATAATAAGAATCAAAATTCTTTAAATTTACTAAATAGATTTAAAGAATATCATCATAAA------AAACAAAAT------------------------------------------------------------------------------------------------------------------------------------------------------------------------TCTAATGAGGTTAGTATAAGTTATAACGATGAATCTAATAATTATAATAATTTATTAAAGAATGAAAATAAAGATGTTTTTTTAAATCAACAAATTTTAAAT------------------------------------------------------------------------------------------------------------------------------------------------------CCAATTCTTTTTGATTTTACAGAAAAAGATTTTTTAAAAAAAACAACTAAAAAAAAATCACAATTTGAT---------------------------------------------------------------------------------------------------------------------------------------------------------------------------TTTTCAAAAAAAATTTTAACTCAACGAAAATTAAATCAAAATTTTAAAAAAAACAAAATCAAAACAATC------------------------------------------------------------------------------------------------------------------------------------------------------------AATTCTTTTAAA------------------------------------------------------------------------------------ACAAAAAAAGTATTTCCTTCTAATTAT------------------------------------------------------------------------------------TTAAATGAGAAT---------TTTTCTGAC---------------------------------------------------------------------------------------------------------------------------------------------------------------------------------------------------------------------------------------------------------------------------------------------------------------------------------------------------------------------------------------------------------------GACAATAATATAGAATATCGT------------------------------GAATATTATAGAAAAAAAACAGAAAAAACTATTCAAGAAGAAGAATCCAAAAAAGTCTTTATGATCATTAACTCTTTTGGAGGTTCAGTAGGAAATGGTATAACAATACACGATGCTCTTCAATTTATAAAAGCAGGATCTCTTACGCTTGCTTTAGGAGTAGCGGCCTCTGCTGCTTCTTTAGCATTAGCGGGAGGAACTATCGGAGAACGTTATGTCACAGAAGCTTGTCATGTTATGATTCATCAACCAGAA---------------------------------------------------------------------------------------------------------------------------------------------------------------------------------------------------------------------------------------------------------------------------------------------------------------------------------------------------------------------------------------------------------------------------------------------------------------------------------------------------------------------------------------------------------------------------------------------------------------------------------------------------------------------------------------------------------------------------------------------------------------------------------------------------------------------------------------------------------------------------------------------------------------------------------------------------------------------------------------------------------------------------------------------------------------------------------------------------------------------------------------------------------------------------------------------------------------------------------------------------------------------------------------------------------------------------------------------------------------------------------------------------GGTGGATTAAATGGACAAGCTTCAGATATTTGGATCGATAGTCAAGAAATAATGAAAATACGTTTAGATGTAGCAGAAATTTATTCATTATCTACTTATCGACCACGTCATAAAATTTTACGAGATTTAGATAGAGATTTTTATTTAACAGCCATGGAAACAATTTTTTATGGTTTAGCTGATGAAATTGCAACAAATGATGTTATGCATGAAATCATTGAAATGACTAATAAAGTATGGGATTATCACGATGCAAAACAACAGAAATTATTAGAAAATAGATCAAGTCAGGATAATCAGATT---------GAAACAGAAACAGAAGGTTAA------------
           Floydiella_terrestris  ---------------------------------------------------------------------------------------------------------------------------ATGCCAGTAGGTGTTCCTAAAGTCCTTTATTATTGGGATGATGAGTTACCATTACAATGGATTGATTTATATAATTTAATTTTTCGAAGAAGATTAGTTTTTGTTATGGCGGAATTAGACCAGGATTTATGTAATCAAATCGCTGGAATGATGGTTTATATTCATTTTGAAGACAAACGAAAAGAACTTGAAAAGAAAGGGGTCAATGTTGTT---------------------------------------GACCTTTTTGAACAAACAACAGGTTCAGATATAGGTGGGCAAACGAGT---------------------------------------------------------------------------------------GGTAAAGAAAAAAAA---------------------------------------------------------------------------------------------------------------------TCATACCAGTTGTCATACAAAGATTTAATGGACTAT---------------GACACTATTTGGGATTTCGAAGCAAGTGTTCAGAAAGACTTATACACTGATCTTTTTAATTCA---------------------AACAATCCTGAC---GACAATGCTTTGGTGAAC---------------------------------GATTATTTAGAAAATCCTTTTTACCAA------AAAGAGAATTTAAATTCTTTT---------------------------------------------------------------------------------------------------------------------------------------------------------------------------------------------------------------------------------------------------------------------------------------------------------------------------------------------------------------------------------------------------------------------------------------------------------------------------------------------TTAGATGTGCAAAACTCTTCTTCTTTCTCTCAAAACCTTTCTTTTCAAAAC------AAAAAAGGG------------------------------------------------------------------------------------------------------------------------------------------------------------------GTAATTAATGAAACAACT---------------------------------------------------------------------------------------------------------------------------------------------------------------------------------------------------TTAGAACAATATTCAAATTTCTTTAATATGTGGCTTCCAATGCTACCAGTTTTAGCAAAATACTCA---------------------------------------------------------------------------------------------------------------------GGTGGTCGTTACTTTTCTGATTTTCATTTTTCAGAAGATATTATGAAATCT---------------------------------------------------------------------------------------------------------------------------------------------------------------------------------------------TTCTTTCAAAAAAACCCACTTTTCCTGAAGAATTCAAACAAT------------------------------------GCAGAAAAAAATTTTGCGAGC------------------------------------------------------------------------------------------------------------------------------------------------GTTCTTCAAAAATACATTAATTCTTTCCAAAGCTCGACAAATACAAACGGCGTTCTTAATTTAATGGACCGT------------------------------------------------------------------------------------------------------------------------------------------------------------------------CGTACGATTAAAGAAAGCTTAAAAAGAGCACATTACGGGGATTTCAAAGATCAAAAAGTACGTGACCTT------------------------------------------------------------------------------------------------------------------------------------------------------------------------------------------------------------------------------------------------------------------TCTAGTTCTTTTCAGAACATG------------------------------------------------------------------------------------GATGAACTGAACATGCTTCAAAACGTGCGCCAA---------------------------------------------------------------------------------------------------------------------------------------------------------------------------------------------------------------------------------------------------------------------------------------------------------------------------------------------------------------------------------------------------------------AAACGTCCTGAATCAGAA------------------------------------GACTTGCTTTTTTCTGAAACAAGAGAAAGAATGAGCGACCAAAGAAGAGTTTTTGTTTTTATTAACTCAACAGGTGGTTCAATCACAAGTGGAATTACGATTTACGATGCTTTACAATTTGTAAAAGCAGGGGCTGTGACAGTTTGTTTAGGTATGGCTTTTTCAGCGAGCAGCATGGTTTTAGCCGGTGGAAACATCGGTCACCGTTACGTTTCTGAAGGTTCTCATGTAATGATGCATCAGCCGGAA---------------------------------------------------------------------------------------------------------------------------------------------------------------------------------------------------------------------------------------------------------------------------------------------------------------------------------------------------------------------------------------------------------------------------------------------------------------------------------------------------------------------------------------------------------------------------------------------------------------------------------------------------------------------------------------------------------------------------------------------------------------------------------------------------------------------------------------------------------------------------------------------------------------------------------------------------------------------------------------------------------------------------------------------------------------------------------------------------------------------------------------------------------------------------------------------------------------------------------------------------------------------------------------------------------------------------------------------------------------------------------------------------GGTGGAATCAAGGGACAAGCGTCAGATGTGTTGCTTGATGCTCACGAAATTCTTCGTGTTCGTCGTCAGGCTGCTACAATTTATACGCTTTCGTCAAAAAGAGCTTTTCATGAAGTGTTAAAAGACTTAGATCGTGATTACTTTATGACTCCGCAAGAAGCTATTGATTACGGTCTAGCCGATGAAATTGTAACACGCTATAATTCTGAATGTATTCTAGATGAATTCGAACAAGATTGGCTAGCTGACGATGCTAAACAAATCGAAGGGATTTCTAAGAAAATTCGTCAAACTACAGGCGGTGACGAA---GAGGTTCGTACAGGTGATAAGAGATAG------
         Follicularia_botryoides  ---------------------------------------------------------------------------------------------------------------------------ATGCCAATTGGGGTACCTCGAATTATTTACTGTTGGGGGGAAGAACTTCCTGCTCAATGGACTGATATTTATAATTTTATTTTTCGTCGACGAATGGTTTTTTTAATGCAGTATCTTGATGATGAACTTTGTAATCAAATTTGTGGGTTACTTATTAATATTCATATGGAAGATCGTTCAAAAGAATTAGAACGCAAAGAAATGGAAAACAGT---------------------------------------GGGTTATTTAAAAATTCTGCTAGCCAAAAGCCTTCCAATGCTTCTTTAAAAGGACCT---------------------------------------------------------GAAGCTCTTGGGCCTAAAGCAACACAGCAAAGAACTTCTTTTTTGACTAAT---------------------------------------------------------------------------------AAAAAAGAACGATCA---------------------ATTGAAGATTTAATGATTTCA---------------------------GAAGAAGATTTAGGAATTGATGAAAATCATATGCTAGAAAGACAAACTCTTCAGAAAATTTCTTTAGAGTGGTTAAATTGGAATGCTCAATTTTTTGACTATTCA------------------GACGAGCCTTATTTATTCTATTTAGCAGAACTTTTATCA------------AAAGATTTTGCAGCA------------------------------------------------------------------------------------------------------------------------------------------------------------------------------------------------------------GATGATGCCCAGCTACTTTACAATTTTGGAATGCAAGGT---------------------------------------------------------------------------------------------------------------------------------TCAAACTCT------------------------------------------------------------------------------------------TTACAAACAGAACTTCCTAGATTGATGACAATG------------TTTAAAAATTTTAATCAGTCAAAAAATCAA---------------------------------------------------------------------------------------------------------------------------------------------------GTAGGTTCTCTTTTTAAT---TCACAAATTAAA---------------------------------------------------------------------------------------------------------------------------------------------------------------------------------------------------AGTCAAGATGCTTTTGAAGTTTATTCA------------GCTTTTAGGCTTCTTTCAAATTTTACTTCTGCA------------------------------------------------------------------------------------------------------------------------------TCATATAAAAATTTTGGTTTAGACTCCAAT---------------------------------------------------------------------------------------------------------------------------------------------------------------------------------------------------TTAAAAAATCGTTATGTTCAACAACTAAAACAGTTACAACAACATAAAAATCTGAATCAATCAGGA---------------------------------------------------------------------------------------------------------------------------------------------------------------------------CTTTCTAATCTTATTTCAGATGTGGCACAAAAAGATCTATCTAAGAAGTTTAAAAATGAACATTCTGAATGGAAT---------------------------------------------------------------------------------------------------------------------------------------------------------------------------TTATCAGAAAAAGCCTTAGCTCAAAAACAATTGAGACAAGCTTATAAAACAGACAAGCAGTTTTATGCA---------------------------------------------------------------------------------------------------------------------------------------------------------CAAAATGACGAATCTAAAAAAGGA---------------------------------------------------------------------------------------TCTGCAGCAAGTTAT------------------------------------------------------------------------------------TTAAATATGCAG------TCTTCTGACGAA------------------------------------------------------------------------------------------------------------------------------------------------------------------------------------------------------------------------------------------------------------------------------------------------------------------------------------------------------------------------------------------------------------------GCTTATATGCAATATCGA------------------------------GATTACTATAGAAAACAAACAGAACGCACTTTCCAAGATGAAGAATCTAAAAAAGTTTTTATGATCATTAATTCTTTTGGTGGTTCTGTAGGTAATGGTATTACAGTTCATGATGCACTTCAATTTATTAAAGCTGGCTCAATGACTTTAGCTTTAGGAGTAGCTGCTTCAGCAGCTTCTTTAGCTTTAGCAGGAGGAACCATTGGAGAACGTTATGTTACAGAGGGGTGCCATGTTATGATTCACCAACCTGAA---------------------------------------------------------------------------------------------------------------------------------------------------------------------------------------------------------------------------------------------------------------------------------------------------------------------------------------------------------------------------------------------------------------------------------------------------------------------------------------------------------------------------------------------------------------------------------------------------------------------------------------------------------------------------------------------------------------------------------------------------------------------------------------------------------------------------------------------------------------------------------------------------------------------------------------------------------------------------------------------------------------------------------------------------------------------------------------------------------------------------------------------------------------------------------------------------------------------------------------------------------------------------------------------------------------------------------------------------------------------------------------------------GGTGGGCTAACAGGTCAGGCTTCTGATATTTGGATTGATAGTCAAGAAATTATGAAAATTCGTTTAGATGTGGCTGAAATTTATTCTTTGTCGACGTATAGACCTCGCCATAAAATTTTACGTGATTTAGATCGTGACTTTTATTTAACAGCTACAGAAACTGTTTACTATGGTTTAGCAGATGAAATTGCAACAAATGAAGTTATGCATGAGATTATTGAAATGACTACCAAAGTATGGGATTATCATGAAAGTAATCAACAACGTTTATTAGAAAGTCGACAAAGCGCGACTTCTGGGTTA---------GATACTCAAACTCAAAGCTAG------------
         Golenkinia_longispicula  ---------------------------------------------------------------------------------------------------------------------------ATGCCAATTGGAGTTCCTAGAATTATTTATTGTTGGGGCGAAGAACTGCCTGCACAATGGACTGACATTTATAATTTTATTTTCCGCAGACGAATGGTTTTTTTAATGCAATATTTAGATGATGAACTTTGTAACCAAATATGTGGTTTACTGATAAATATACATATGGAAGATCGTTCAAAAGAACTTGAAAAAAAAGAAATTGAAAAAAGT---------------------------------------GGACTTTTTAAAAATACCAGCAGACAG------------AAACGAACTGGA---------------------------------------------------------------------GGGAATGCTGGAGAAACAGCAAACATCAATCAAACTAATGCACAATTT---------------------------------------------------------------TCTATAAATGAATCAACAAAAAATAGATCA---------------------ATTGATGATTTAATGTTATCT---------------------------GAAGACGATCTAGGTATAGATGAAAATAACAGACTTGAACAATACACATTACAAAAAATAACATTAGAATGGTTAAATTGGAATGCACAATTTTTTGAATACTCA------------------GAAGAACCTTATCTTTTTTATCTTGCCGAAATTCTTTCG------------AAAGATTTCACAAAA------------------------------------------------------------------------------------------------------------------------------------------------------------------------------------------------------------GATGAAGCGCGATTATTTTATGATCATAATACAAATTTA------------------------------------------------------------------------------------------------------------------------------------------------------------------------------------------------------------------------------------------AAACAACTTCCTAAATTCATGATGATG------------TTTAAAAATTTCACAAACTCTTCTTCTTCTTTCGGGTCT------------------------------------------------------------------------------------------------------------------------------------------------AGTGCATTGTCAACTTTGTCTTCTTTTGATGGACAACAAAGTTACCCTTTAAACGAA---------------------------------------------------------------------------------------------------------------------------------------------------------ATAGACTCTGAAAATATGAAACATTTTGATGTATATTCA------------CCATTTCGTTTATTAGCAAATGCTATTTCTCCTGAATTTCCAAATTTTCAA------------------------------------------------------------------------------------------------TTAAATTCCAGTGTTAAGAATAATTTAGCAAATTATGCGCGA---------------------------------------------------------------------------------------------------------------------------------------------------------------------------------------------GCACGTATCTTAGAAGAA------------------AAATCCAAAAATAAAAAAATAAGTGACACA------------------------------------------------------------------------------------------------------------------------------------------------------------------------------------------TTAGTTCCTGAATTAGCCAATAAAGATTTTTTAAACAAATGTGAAAAAAAAGAAACGCAATGGATT---------------------------------------------------------------------------------------------------------------------------------------------------------------------------TCTGCTGAAAAAGCAATGGCACAAAGACAATTACGACAAGAATATTCCAAAGAAAAAGGGCGAAGTGCT------------------------------------------------------------------------------------------------------------------------------------------------------------TCGCAATTCACAACT---------------------------------------------------------------------AAACTAAACAGAAAAACGCAAAGAACTCCTTTAAGTTAT------------------------------------------------------------------------------------CTTGACATAAAC---------ACATCGGAT---------------------------------------------------------------------------------------------------------------------------------------------------------------------------------------------------------------------------------------------------------------------------------------------------------------------------------------------------------------------------------------------------------------GAAACATACATGGAATTGCGT------------------------------GATTATTATAGAAAACAAACAGAACGCGCGCTGCAAGAAGAAGAAGCGAAAAAAGTGTTTGTTATTATCAATTCATTTGGAGGTTCAGTAGGAAATGGTATAACAGTACATGACGCACTCCAATTTATCAAAGCAGGTTCTTTGACTTTAGCACTTGGAGTTGCTGCGTCGGCAGCGTCTTTGGCACTTGCGGGAGGTACCATAGGGGAACGTTACGTCACGGAAGGGTGCCACGTTATGTTGCATCAACCCGAA---------------------------------------------------------------------------------------------------------------------------------------------------------------------------------------------------------------------------------------------------------------------------------------------------------------------------------------------------------------------------------------------------------------------------------------------------------------------------------------------------------------------------------------------------------------------------------------------------------------------------------------------------------------------------------------------------------------------------------------------------------------------------------------------------------------------------------------------------------------------------------------------------------------------------------------------------------------------------------------------------------------------------------------------------------------------------------------------------------------------------------------------------------------------------------------------------------------------------------------------------------------------------------------------------------------------------------------------------------------------------------------------------GGTGGATTGTCCGGACAAGCTTCTGACATTTGGATTGATAGTAAAGAAATAATGAAGATACGTTTAGACGTGGCAGAAATTTATTCGTTATCTACCTATCGTCCAAGACATAAAATCTTACGCGATTTAGATCGTGATTTTTATTTAAATGCCACTGAAACTATTTTTTATGGTTTAGCAGATGAAATAGCAACAAATGAAGTTATGCATGAAATTATTGAAATGACTAGTAAAGTTTGGGATTACCATGATAGTACACAACAACGTTTACTCGAAAGTCGTGATACTTCTGCTTCGGGATTA---------GAGACTCAAAGTGCAGCTTAA------------
                Gonium_pectorale  ---------------------------------------------------------------------------------------------------------------------------ATGCCTATTGGAGTTCCTCGTATTATTTATTGTTGGGGTGAAGAATTACCCGCACAATGGACAGATATTTATAACTTTATTTTTCGTCGTCGTATGGTGTTTTTAATGCAATATTTAGATGATGAACTTTGTAACCAAATTTGTGGCTTACTTATTAATATTCATATGGAAGACAGATCTAAAGAATTAGAAAAAAAAGAAATGGAAAAAAGT---------------------------------------GGATTATTTAAAAGTACTACAACAAAAACTAAAGCTGCTGATTCTTTA------------------------------------------------------------------------AAAAAAGAC---AATCTTTCAAGTATTAATACTAAAAAT---------------------------------------------------------------------------------------ACAAAAAGACAATCT---------------------GTTGAAGATTTATTAACATCT---------------------------GATCAAGATTTTAGTATTGAAGATAATCATATGTTAGAACAATATACTTTACAAAAAATAACAACAGAATGGCTTAATTGGAATGCACAATTTTTTGATTATTCA------------------GATGAACCTTATTTATATTATTTAGCAGATATTTTATCAAAA------------GATTTTTCA------------------------------------------------------------------------------------------------------------------------------------------------------------------------------------------------------------AAAGAATCAGCTAGTTTAAAATATGGC---------------------------------------------------------------------------------------------------------------------------------------------------------------------------------------------------------------------GCAAATAATAAA------------------AATGCAGCCGATATGACAAAACTAATACTGAGC------------TTAAAAAAAATGGCACTTAGTACTAACAATCCT---------------------------------------------------------------------------------------------------------------------------------------CTAACAAGTATTTCTGATCAAAATTTTACTTCGTCAACTAATCCGTAT---------------------------------------------------------------------------------------------------------------------------------------------------------------------------------------CTTCCATCAAAAACAAATTTAGATGTATAT------------TCTCCTTTTAGACTATTAGCTAATTTTGCACCGCAAAAATCTGCT------------------------------------------------------------------------------------------------------------------TTAGATTATTTAAAATTAAATCAAAACCAAACAACAAATAATAATTTACAA---------------------------------------------------------------------------------------------------------------------------------------------------------------------------------AAAAACAATAATTTTACAGAAATTTTATCTATCTTAAAAAATAGTAAAAACTTTACAAAT------------------------------------------------------------------------------------------------------------------------------------------------------------------------AAAACTTTAACAAAAAAATTAATAGATAATTTATCACAAAAAGAATTTGCTGAACAATTACCAACCCCAGAAAAATTATTAGCTTCT---------------------------------------------------------------------------------------------------------------------------------------------------------------------------TCAGAAAAAGCTTTAAGTCAACGTCGTTTAAAACGTCAATATATTCAAGAACAT------------------------------------------------------------------------------------------------------------------------------------------------------TTAGGTACTAAAACATTAACTAATAGTAATTCTTTAAAA------------------------------------------------------------------------------------------GGTTATAATTAT------------------------------------------------------------------------------------TTAGATCAAAGTTTATTAACAAATCAAGGAGATTTATCTTTA---------------------------------------------------------------------------------------------------------------------------------------------------------------------------------------------------------------------------------------------------------------------------------------------------------------------------------------------------------------------------------------------------TTGTCAGATCAATCAGGACGT------------------------------TCTTTATATCGTAAACAAACAGAACGTGTTATTCAAGAAGAAGAATCTAAAAAAGTTTTTATGATTATTAATTCTTTTGGTGGTTCTGTTGGTAATGGTATTACTGTACACGATGCTCTACAATTTATCAAAGCCGGTTCTTTAACTTTAGCTTTAGGAGTAGCTGCTTCGGCTGCATCGTTAGCATTAGCAGGAGGTACTATTGGTGAACGTTATGTAACAGAAGGTTGTCATACTATGATCCACCAACCCGAG---------------------------------------------------------------------------------------------------------------------------------------------------------------------------------------------------------------------------------------------------------------------------------------------------------------------------------------------------------------------------------------------------------------------------------------------------------------------------------------------------------------------------------------------------------------------------------------------------------------------------------------------------------------------------------------------------------------------------------------------------------------------------------------------------------------------------------------------------------------------------------------------------------------------------------------------------------------------------------------------------------------------------------------------------------------------------------------------------------------------------------------------------------------------------------------------------------------------------------------------------------------------------------------------------------------------------------------------------------------------------------------------------GGCGGATTGAATGGTCAAGCTTCTGATATTTGGATTGATAGTCAAGAAATTATGAAAATTAGACTTGATGTTGCTGAAATTTATTCACTTTCTACATATAGACCTCGTCATAAAATTTTACGTGATTTAGATCGTGATTTTTATTTAACAGCTATGGAAACTATTTATTACGGTTTAGCCGATGAAATTGCAACAAACGAAATTCTTTCTTCAATTATCGAATTAACAAATAAAACATGGGATGTTGATAATATTAAGCAAGAAAGATTATTAGAATCGCGAGATGGTATAACAGGTGCAACA---------ACACAAGAATCTACAGGGGGAGGAGGTTAA---
         Haematococcus_lacustris  ---------------------------------------------------------------------------------------------------------------------------ATGCCAATAGGTGTACCACGTATTATTTATTGTTGGGGTGAAGAACTACCGGCACAATGGACAGATATATATAATTTTATTTTTCGTCGTCGCATGGTTTTTTTAATGCAATATTTAGATGATGAATTATGTAATCAAATATGCGGGCTTTTAATTAATATACATATGGAAGATCGTACTAAAGAACTTGAAAAAAAAGAAATTGAACGTAGT---------------------------------------GGTGTTTTTAAACGTGGTCCTATTAAAAAAGATAATCAAAAAGGAAAAACTGAAACGTCTTTAAACAAAATGTCCCCAATTCGAAGGGGCTCGATAGCCGGCCCCGGACATCGAGGGGGAGAAGAAGGTGAAAATATGAAAGGAATCGTCAACGTAGGGGCTCTAGGG---------------------AAGGGCATAGAGGAAAACCGGGTAGAAACAACAAAAGGGTACGGACAAGCGAATAACAAAAAACGTAGAAAT---------------------ATGGAAGATTTATTAAATGCG---------------------------GATGAAGATTTAGGCATTGAAGATATTGATACATTAGAACAATATACATTACAAAAAATAACAACAGATTGGTTAAACTGGAATGCACAATTTTTTGATTATTCC------------------GATGAACCTTATTTATTTTATTTAGCTGAATTATTTAAT------------AATGATTCCCCGAATTCTGCAAATTTTTCTACT------------------------------------------------------------------------------------------------------------------------------------------------------------------------------------------------AAAGAACCTAACGAAAACCAGAGCTTTTCCTACCAT------------------------------------------------------------------------------------------------------------------------------------------------------------------------------------------------------------------------------ACTCTTGTTTCTAGGATGAAGCGCCGTCTTACACAA------------CCGAAGGTCGCCGTGGACTGGTCCTTTCATTGGAGTCCGGCAGCGAAGCAGCCTTACGTCTCCGGCAGCCGCGCACCCTTACGTCTCGTACGCCGCCCTTCCATAGTAGGCTGGGCGGACAGAGACATAGAGAAGGCAGACTATGGAAGGGCGGGCAGAGACATAGAAAAGCCGGACTCTGGAAGGGCGTACGAGCCCAGAGAAGGAATGGATGCTATGCTGCCCCCGGACCGAAACAAAAAAGTGCATTGGGCTGCTATGCAGAGGAGGGAACAAGGAAGGAGTGCGTTACGAGATTTAAAAAGAAAA------------------------------------------------------------------------------TATACCTATACGCGAAAAATAAACGGCCCTAGTAATGTATATGCA------------CCATTTATAACACATGCAAATTATTTA---------GCAGGCGATTATAATTTGAAAAAA------------------------------------------------------------------------TTTGTAAATTTACATCATAATAAACAAACACTAAATGCATTTGTTAACAAAACGCATTCTTTTTTTACAGAAAAC------------------------------------------------------------------------------------------------------------AGTATAGCAAATAATACACCAAAGGAAACACCCTTTTTTTTAAAACAAAAGCCTAAAAATGTCCAATTAAGTAAAGAAAAACTTTTAAATATGTGTTATGATTATCAAAAGAAGATGTCAGTGTTCCCAAAAAATAGTATACAAAGTAAAGAA------------------------------------------------------------------------GGGGCTCGTACGCCTTCCCAAGAGAAGGCCTACTCGGGAAAACGGGCGGCATCTATGGGAGACACCCTAAAAGAACAATTCATTTTTAGAATATTATCTGTTTTATCAAGTGCTCCTATATGTAGGGTTAGATGCCAGATGCCAAAGGCATCTGGCATCTTCGCTGCTTCCTATTTTAAGAAACTTCCGAAGGCTACTAGAAGGAGCAACAAGCCCCCTAAGAGTAATAGTTTACCTAAAAAAAGAAGATTGTCTAATATTAACAATAAATATAGAAACAAAAAAATCGATATTAGTTTTTCATTTCTAACAGTACCTAAAACACAAACTATTATGGGCTTATTAAGTCAACGAAAATTACGACGTGATTATAATTTAGAATCTCATTTTGTTATACCACCAACAGGT------------------------------------------------------------------------------------------------------------------------ATAGATCCGACACACAATAAGGCAAATTTATTTAAAAATGTGTTATCAAATATGGATACTCTT------------------------------------------AATATTAATAAACCATACACTCGTTCTACTAGAAGTAGCTTT------------------------------------------------------------------------------------AATCAAACATCTTATTTAGAAGCAAATAATGCAACTACT------------------------------------------------------------------------------------------------------------------------------------------------------------------------------------------------------------------------------------------------------------------------------------------------------------------------------------------------------------------------------------------------------------------AACTTTAGA------------------------------AGTTATTACCGTAAGCAAACGGAACGTACTTTTATGGAAGAAGAATCGAAAAAAGTTTTTGTAATAATTAATTCATTTGGTGGTTCTGTAGGAAATGGCGTAACTGTACATGACGCTTTGCAATTTATTAAAGCAGGCTCTTTAACGTTAGGTTTAGGGGTCGCCGCTTCTGCTGCATCTCTAGTTTTAGCTGGAGGTACAATAGGAGAACGTTATGTCACGGAAGGGTGTCACACCATGACCCATCAGCCGGAA---------------------------------------------------------------------------------------------------------------------------------------------------------------------------------------------------------------------------------------------------------------------------------------------------------------------------------------------------------------------------------------------------------------------------------------------------------------------------------------------------------------------------------------------------------------------------------------------------------------------------------------------------------------------------------------------------------------------------------------------------------------------------------------------------------------------------------------------------------------------------------------------------------------------------------------------------------------------------------------------------------------------------------------------------------------------------------------------------------------------------------------------------------------------------------------------------------------------------------------------------------------------------------------------------------------------------------------------------------------------------------------------------TCTTCAATACAAGGGCAAGCCTCCGATATTTGGATTGACAGTCAAGAAATTATGAAAATTCGTTTAGATGTTGCGGAAATCTATTCATTATCAACATATAGACCAAGACATAAAATATTACGAGATTTAGATCGTGACTTTTATTTAACAGCTACCGAAACTATTCATTATGGTTTAGCGGATGAAATAGCAACGAACGAAGTTATGCATGAAATAATTGAAATGACAAGTAAAGTTTGGGATTATCATGATAGTAAACAGCAACGTTTACTTGAAAGTAGAGAAAGTGCCACTTCAGGACTT---------GAAACACAACCACAGGTTTAA------------
              Hafniomonas_laevis  ---------------------------------------------------------------------------------------------------------------------ATGAATATGCCAATTGGTGTTCCTCGTATTTTATATATGTGGGGGGAAGATCTTCCTGCTCAATGGACAGATATTTATAATTTTATTTTTAGACGTCGTATGGTCTTTTTAATGCAATATTTAGATGATGAATTATGTAACCAAGTCTGTGGTTTATTAATTAATATTCATATGGAAGATCGTTCAAAAGAACTAGAATCTAAAGAAATGGTTGCGGCA------------------------------------------------CAAAAAGCAACACAAAAATCTGAAAGCCCTCGTACAACA------------------------------------------------------------------------------------------------------------------------------------------------------------------------------------------------------TTACAAAAACGTTCA---------------------GCTGAAGATTTATTAAACGCT---------------------------GAAACCGATTTAGAAATTGATGAAAATTATAAATTAGAACAATATACTTTACAAAAAATTACATTAGAATGGTTAAATTGGAATGCGCAATTTTTTGATTATAATGGGCAAACTCAAACAAATAATGACCCCTATTTATTTTATTTAGCAGATCTTTTAGCA------------AAAGATTTTGACAAA------------------------------------------------------------------------------------------------------------------------------------------------------------------------------------------------------------TCAAATGGCCAATCCTTTTATAATACATCTCAAGATGAT------------------------------------------------------------------------------------------------------------------------------------------------------------------------------------------------------------------------------------------------ATGTCTCGTTTAATGCGTATT------------CTACGAAATCAAACAACGGAAGGA---------------------------------------------------------------------------------------------------------------------------------------------------------------------------------------------------------------------------------------------------------------------------------------------------------------------------------------------------------------------------------------------AAAACGGATGCCTTTAATGTATATGGC------------CCATTACGTGCCATTGTTAATCAACAATCA------------------------------------------------------------------------------------------------------------------------------CAAGTAAGTAGCCGTTTACAATCGAATCCAAAT---------------------------------------------------------------------------------------------------------------------------------------------------------------------------------------------------------------------CCATGGGTGAATAGTATTGAATATCCAGTATCTGCTAATTCAAAT------------------------------------------------------------------------------------------------------------------------------------------------------------------------------GTTAATACTTTAGCAAATGAAACAGCAAAACAAGAATTTTTTTCCCGTTTACAAAATCAGAAAATGAAAACACTTTCT---------------------------------------------------------------------------------------------------------------------------------------------------------------------------GCTGAAAAAGCTTTAAGTCAACGACAATTAAAACGTGAATACAAAAAAGACCGCTTATACCGTAAT---------------------------------------------------------------------------------------------------------------------------------------------------------------ATTTTAACAAGT---------------------------------------------------------------------------------CAAGCGAAATTCCAACCGTTAAGTTAT------------------------------------------------------------------------------------TTAGATGTGGATTCGGCTGGTAAAAAT------------------------------------------------------------------------------------------------------------------------------------------------------------------------------------------------------------------------------------------------------------------------------------------------------------------------------------------------------------------------------------------------------------------------TATGCAGAATTCCGT------------------------------GAATATCAACGTAAACAAACAGAACAATTATTACGTGAAGAAGAAGCAAAAAAAGTATTTGTTATGATTAATTCCGTTGGCGGATCTGTTGGTAATGGTATTACTGTTCATGATGCCTTACAATTTATTAAAGCAGGCTCTTTAACTCTAGCTCTAGGCATGGCAGCTTCTGCAGCTTCTTTAGCTTTAGCTGGAGGTACTATTGGTGAACGTTATGTTACTGAAGGTTGTCATGTAATGTTACACCAACCAGAA---------------------------------------------------------------------------------------------------------------------------------------------------------------------------------------------------------------------------------------------------------------------------------------------------------------------------------------------------------------------------------------------------------------------------------------------------------------------------------------------------------------------------------------------------------------------------------------------------------------------------------------------------------------------------------------------------------------------------------------------------------------------------------------------------------------------------------------------------------------------------------------------------------------------------------------------------------------------------------------------------------------------------------------------------------------------------------------------------------------------------------------------------------------------------------------------------------------------------------------------------------------------------------------------------------------------------------------------------------------------------------------------------GGCGGTGTTTCTGGTCAAGCGTCTGATATTTGGATTGATGCCGGTGAAATTCAAAAAATCCGTTTAGATGTTGCTGAAATTTATAGTTTAACAACATATCGTCCACGTCATAAAATTTTAAAAGATTTAGACCGTGATTTATATTTAACAGCAACTGAAACTGTACAATATGGTTTAGCCGATGAAATTGCCACAAATGAAGTTATGCACGATATTATTGAAATGACTAATAAAGTTTGGGATGTTGATGATGCTAAACAACAACGTTTATTAGAAACACGTGGTGGTACTCGTGATAATATG------------ATGGATGTTCAAAATTAA------------
            Hariotina_reticulata  ---------------------------------------------------------------------------------------------------------------------------ATGCCAATTGGTGTACCAAGAATTATTTATTGTTGGGGTGAAGAACTTCCAGCACAATGGACGGATATTTATAATTTTATTTTCCGTAGACGTATGGTTTTTTTAATGCAATATTTAGATGATGAATTATGCAACCAAATTTGTGGTTTGTTGATTAACATTCATATGGAAGATCGTTCGAAAGAATTAGAAAAGAAAGAAATGGAAAACAGT---------------------------------------GGATTATTTAAAAGTTCAACTTCACAGAAGAAAACATCGAGTAGT---------------------------------------------------------------------TTTGATACGCAAATGTCGTTAGGAACGAATCAATTTTCTGGATCGTCAAAA---------------------------------------------------------------------------------AAAAAAGAACGTTCT---------------------ATTGAAGATTTAATGATTTCT---------------------------GAAGATGATTTAGCTATTGATGAAAATAATAGATTAGAAACACATACATTACAAAAAATTTCTTTAGAATGGTTAAATTGGAATTCTCAATTTTTCGATTATTCG------------------GAAGAACCTTATCTATTTTATTTAGCTGAATTATTAGCA------------AAAGATATGACTGGA------------------------------------------------------------------------------------------------------------------------------------------------------------------------------------------------------------AATAATTCTGGCTTACTTTCAACTCCAATGAATAAT------------------------------------------------------------------------------------------------------------------------------AATAAATCTATTAGTGATAAAGAA---------------------------------------------------------------------------------------------TTAGCAAAATTAATGATGATG------------TTTAAACAAATTAATACATCAAAACAAAACAATTTATCAGCTCCAAAC------------------------------------------------------------------------------------------------------------------------ATTGGGTCACAAAAAACAAATTCGTTTTCACAGTCTTTC------------------------------------------------------------------------------------------------------------------------------------------------------------------------------------------------------AATAATCAAAATTTTGATATTTATTCA------------CCATTTCGACTATTAGCAAATAAAATTTCGAATGAA---------------------------------------------------------------------------------------------------------------------AGTATGAATTCAAAAGATTTCCAAGTGTCATCAAATCTT------------------------------------------------------------------------------------------------------------------------------------------------------------------------------------------------CGAAAAAAA------CTTCAACAAATTGCACCTTTTCTAAATAAT------AAAGTATCAAATAACCAAATTCATTCTTCGAAC---------------------------------------------------------------------------------------------------------------------------------------------------AATCAATTCGATTCTATGGTTTCAGATATTGCAAATAAAGAATTTTTAACAGATTTAGAAAATTCATCGAAGAATAAAATG---------------------------------------------------------------------------------------------------------------------------------------------------------------------------ATGTCTGAAAAAGCATTCACACAACGACAACTTCGCCGTGATTATACTCAAGAAAATATGGTATCTTCAAAT------------------------------------------------------------------------------------------------------------------------------------------------------------AGAAGAAATAAAAATGGA---------------------------------------------------------------------------------------ACGTCATTCAATTAT------------------------------------------------------------------------------------TTAAATCCAGACCAA---ATATCAAAAGAAAAA---------------------------------------------------------------------------------------------------------------------------------------------------------------------------------------------------------------------------------------------------------------------------------------------------------------------------------------------------------------------------------------------------------------GCTTATTTAGAATATCGT------------------------------GATTCTTATCGAAAACAAACTGAAAAAGCTTTACAAGAAGAAGAATCGAAAAAAGTTTTTATGGTTATTAATTCTTTCGGTGGTTCTGTTGGAAATGGTATTACTATTCATGATGCTTTACAATTTATTAAAGCAGGTTCCATGACTTTAGGTTTAGGTGTTGCTGCATCTGCTGCTTCTTTAGTTTTGGCTGGTGGAACTATTGGGGAACGTTATGTTACTGAAGGATGTCATGTTATGATGCACCAACCCGAA---------------------------------------------------------------------------------------------------------------------------------------------------------------------------------------------------------------------------------------------------------------------------------------------------------------------------------------------------------------------------------------------------------------------------------------------------------------------------------------------------------------------------------------------------------------------------------------------------------------------------------------------------------------------------------------------------------------------------------------------------------------------------------------------------------------------------------------------------------------------------------------------------------------------------------------------------------------------------------------------------------------------------------------------------------------------------------------------------------------------------------------------------------------------------------------------------------------------------------------------------------------------------------------------------------------------------------------------------------------------------------------------------GGTGGATTAACAGGGCAAGCTTCTGATATTTGGATCGATAGTCAAGAAATTTTAAAAATTCGATTAGATGTAGCTGAAATTTATTCTTTATCAACGTATAGACCTCGTCATAAAATTTTACGTGATTTAGATCGAGATTTTTATCTAACTGCCATGGAAACAATTTATTATGGATTAGCCGATGAAATTGCTACAAATGAAGTTATGCACTCTATTATTGAAATGACGAGCAAAGTTTGGGATTATCATGATACTCAACAACAAAAATTATTAGAAAGTCGTGATAGTGCTACATCAGGATTA---------GACACACAAACACAAAATTAA------------
                   Jenufa_minuta  ---------------------------------------------------------------------------------------------------------------------------ATGCCTATTGGTGTCCCAAGAATAATCTATTGCTGAGGGGAAGAATTACCTGCTCAATGGACGGATATATATAATTTTATATTTCGAAGAAGGATGGTATTTTTAATGCAATATCTTGATGACGAATTATGCAATCAAATTTGTGGTTTACTGATCAATATTCATATGGAAGATAGATCCAAAGAATTGGAAAAAAAAGAAATGGAAAATAGT---------------------------------------GGATTGTTTAAAAGTCCTACCAAACAG------------CAAAAACAGAAA---------------------------------------------------------------------CAACAACCTAATCAA---------------------------------------------------------------------------------------------------------------AAAGATGAAAAATCA---------------------ATAGAAGATTTAATGATGTCT---------------------------GAAAAAGATTTAGAAATTGATGAAAATTATTTTTTAGAAAGGTATACTTTACAAAAAATGACTTTAGACTGGTTAAATTGAAATGCCCAGTTTTTTGATTATTCA------------------GAACAACCGTACTTGTTTTATCTTGCAGAAATCCTTTCA------------AAAGATTTTGTAGAT------------------------------------------------------------------------------------------------------------------------------------------------------------------------------------------------------------TCGCAAGGAAATCTTTTCTATGATTCTGGAGCTAACAAT------------------------------------------------------------------------------------------------------------------------------------------------------------------------------------------------------------------------------------------AAAAAGTATAGTTTTGAATTTCCAAAA------------TTTTTAAACTTTTTTAAAAAATTAGAAAATTTCCAC---------------------------------------------------------------------------------------------------------------------------------------------------CCAAAATGGTCAAACACATATTCAGGAGAC------------------------------------------------------------------------------------------------------------------------------------------------------------------------------------CTATATTCCCCAAGTCTAAAGCATTTAGATGTGTATTCT------------CCTTTCCGTTATGTTACTAATTTTGCATCTCTTGAATCTGGTAATGTGTCT------------------------------------------------------------------------------------------------TTGAATTGGCCT---CAGGATTCACTATTTGAAAGTATAAAAACAGACTTTTATAATGGC------------------------------------------------------------------------------------------------------------------------------------------------------------------------CAAACACCAGTCAGCGACAAAAACGAATTTAATATATCTGGAGAATCAAACATAAGGTCTTTTGATACATAT------------------------------------------------------------------------------------------------------------------------------------------------------------------------------TTTTCTAAATTTTTGGCTGATGTTGCTCAACAGGATTTTTCGAATAAAATCAAAAGCCCTCAA---------------------------------------------------------------------------------------------------------------------------------------------------------------------------------------TCTACAGAAAAAGCGTTTGCTCAAAGACAACTTCGGCGAGATTATGGTTTAGAA------------------------------------------------------------------------------------------------------------------------------------------------------------------------------------------------------------------------------------------------------------------------TATCAGCAACCCCTTCGGCCTTCAAGTTAT------------------------------------------------------------------------------------TTAGATTTAGAA---------ACATCAGAT---------------------------------------------------------------------------------------------------------------------------------------------------------------------------------------------------------------------------------------------------------------------------------------------------------------------------------------------------------------------------------------------------------------TCTACATACTTAGAACTTCGT------------------------------GATTATTATAGAAAACAAACAGAGCGTGCTCTTCAAGATGAAGAAACTAAAAAAGTTTTTGTCATTATTAATTCTTTTGGCGGTTCTGTTGGAAATGGTATTACTCTTCATGATGCACTTCAATTTATTAAAGCTGGTTCTTTAACTTTAGGCTTAGGTGTTGCGGCTTCTGCAGCTTCTTTGGCTTTAGCTGGCGGAACTATAGGAGAACGTTATATTACTGAAGGATGTCATGTTATGATCCATCAACCAGAA---------------------------------------------------------------------------------------------------------------------------------------------------------------------------------------------------------------------------------------------------------------------------------------------------------------------------------------------------------------------------------------------------------------------------------------------------------------------------------------------------------------------------------------------------------------------------------------------------------------------------------------------------------------------------------------------------------------------------------------------------------------------------------------------------------------------------------------------------------------------------------------------------------------------------------------------------------------------------------------------------------------------------------------------------------------------------------------------------------------------------------------------------------------------------------------------------------------------------------------------------------------------------------------------------------------------------------------------------------------------------------------------------GGAGGTTTAACAGGTCAAGCTTCGGATATTTGGATTGATAGTCAAGAAGTCATGAAAATTCGTTTGGATGTAGCTGAAATTTATTCTTTATCCACTTATCGCCCTCGTCATCAAATTTTAAAAGATTTAGATCGAGATTTTTACTTAAATGCAACAGAAACAATTTTTTATGGATTAGCCGATGAAATAGCTACAAATGAAGTTATGCATGAAATTATTGAAATGACTAGTAAAGTATGGGATGTTGATGAAAGTAAGCAACAACGTTTATTAGAAAGTCGAGAAGGCATTGCTTCTGGATTA---------GAAACTCAGACTCAAAGTTAA------------
                Jenufa_perforata  ---------------------------------------------------------------------------------------------------------------------------ATGCCTATAGGTGTTCCAAGAATTATTTATTGTTGGGGGGAAGAATTACCAGCGCAATGGACAGATATTTATAATTTCATATTTAGAAGAAGAATGGTTTTTTTTATGCAATATTTAGATGATGAATTATGTAATCAAATTTGTGGTTTATTGATTAATATTCACATGGAAGATCGTTCTAAAGAATTAGAAAAAAAAGAAATGGAAAATAGT---------------------------------------GGACTATTTAAAAGTCCTACTAAACAA------------CAAAAAAAACCG---------------------------------------------------------------------CAAAAAGAGGATGAAGAAATGCAAACTAGAAATTTT------------------------------------------------------------------------------------TTTGGCAAAAAACAAAGATCT---------------------ATTGAAGATTTAATGATTTCG---------------------------GAAGAAGATTTAGGTATAGATGAAAACTATAATTTAGAAAGATATACGTTACAAAAGATGACTTTAGAGTGGTTAAATTGGAATGCTCAATTTTTTGATTATTCA------------------GAAGAACCATACTTATTTTATCTTGCGGAAATTTTGTCT------------AAAGATTTTACTTCT------------------------------------------------------------------------------------------------------------------------------------------------------------------------------------------------------------GAAGAAGGTAATCTTTTTTATGGAAGT------------------------------------------------------------------------------------------------------------------------------------------------------------------------------------------------------------------------------------------------------CAAAAAGATAGTTTTGAATTTCCAAAG------------TTTTTGAATTTTTTCAAAAAAATTCAAAAGTTAGGAGGC------------------------------------------------------------------------------------------------------------------------------------------------ACTAAACTGTTCGATACATCTTCAGAAAAT------------------------------------------------------------------------------------------------------------------------------------------------------------------------------------TTTGATTCATTAAATATGAATCATTTTGATGTTTATTCT------------CCTTTTCGTTTTTTAGCTAATTTTGCTTCTCCAGAATCAGGTAATGTACCT------------------------------------------------------------------------------------------------TTTAATTGGCCTAATCAAAAAAATCTAACCGAAAAACTAAAA------------------------------------------------------------------------------------------------------------------------------------------------------------------------------------------------CAAGTTCAACAAAAA------------------GGATTTAAAAATGAGAAAGATTTTAATACATAT------------------------------------------------------------------------------------------------------------------------------------------------------------------------------ATTTCAAAATTTATTTCAGATGTTGCTCAGAAAGATTTTTTTAATAAATTGAAAAGTCCATTGAATAAAAACTTT---------------------------------------------------------------------------------------------------------------------------------------------------------------------------TCTGCTGAAAAAGCTTTTACACAAAGACAACTTCGTAGAGATTATTCTTTAGAAAAA------------------------------------------------------------------------------------------------------------------------------------------------------------------------------------------------------------------------------------------------------------------TTCTCTCAACAAAAAATACAACCTCCTAGTTAT------------------------------------------------------------------------------------ATTGATCTTGAA---------ACTTCTGAT---------------------------------------------------------------------------------------------------------------------------------------------------------------------------------------------------------------------------------------------------------------------------------------------------------------------------------------------------------------------------------------------------------------TCAACTTATATGGAATTACGA------------------------------GACTATTATCGAAAACAAACAGAACGTGCTCTCCAAGAAGAAGAAGCTAAAAAAGTTTTTGTTATTATCAATTCCTTTGGAGGTTCTGTAGGAAATGGTATTACCGTTCACGATGCACTTCAATTTATTAAAGCAGGATCATTAACCTTAGCTTTAGGTGTAGCTGCTTCTGCCGCGTCATTAGCATTAGCTGGTGGAACTATAGGAGAACGTTATGTTACTGAAGGATGTCATGTGATGATTCATCAACCTGAA---------------------------------------------------------------------------------------------------------------------------------------------------------------------------------------------------------------------------------------------------------------------------------------------------------------------------------------------------------------------------------------------------------------------------------------------------------------------------------------------------------------------------------------------------------------------------------------------------------------------------------------------------------------------------------------------------------------------------------------------------------------------------------------------------------------------------------------------------------------------------------------------------------------------------------------------------------------------------------------------------------------------------------------------------------------------------------------------------------------------------------------------------------------------------------------------------------------------------------------------------------------------------------------------------------------------------------------------------------------------------------------------------GGAGGTTTAACTGGTCAAGCATCCGATATTTGGATTGATAGTCAAGAAGTTATGAAAATTAGATTAGATGTGGCGGAAATTTACTCTTTATCTACATATAGACCTCGTCATAAAATTCTTAAAGATTTAGATCGAGATTTTTATTTAACAGCAACTGAAACCATTTTTTATGGATTAGCCGATGAAATAGCTACAAATGAAGTTATGCATGAAATTATTGAAATGACTAGTAAAGTTTGGGATTTTCATGAAAGCACACAACAACGTTTATTAGAAAGTCGAGAAAGTACGGCTTCTGGATTA---------GATACTCAAACTCAAAATTAA------------
            Kirchneriella_aperta  ---------------------------------------------------------------------------------------------------------------------------ATGCCAATCGGAGTTCCTCGTATTATTTATTGTTGGGGAGAAGAACTTCCAGCTCAATGGACTGATATCTACAATTTTATTTTTCGACGTCGTATGGTATTCTTAATGCAATATTTAGATGATGAACTATGTAACCAAATTTGTGGTTTATTAATTAATATTCATATGGAAGATAGATCGAAAGAATTAGAAAAAAAAGAAATGGAAAAGAGT---------------------------------------GGACTTTTTAAAAATCAAACTGTACAAAGAACTTCCAATAGTGGAATG------------------------------------------------------------------GGGCCATCCGATACAAATGCTTTTTCTGAAAGCTCCGGTTCTCTTGGTATG---------------------------------------------------------------------------------AAAAAAGAACGCTCT---------------------ATTGAGGATTTAATGATTTCT---------------------------GAAGAAGATTTAGGAATTGATGAAAATCATATGTTGGAAAGACGTACTTTGCAAAAAATTTCTTTAGAATGGTTAAATTGGAATGCTCAGTTTTTTGATTACTCA------------------GATGAGCCTTATTTATTCTATCTAGCTGAATTACTTTCT------------AAAGATTTAACAGGA------------------------------------------------------------------------------------------------------------------------------------------------------------------------------------------------------------GATAAAGCGAACTTGGGCTATTCATTTTATTTAAATGGA---------------------------------------------------------------------------------------------------------------------ACAAACCCGCCTGCGAGTAACGGTTTAACACAA---------------------------------------------------------------------AATTTTCAATCAGATGCTGAATTACCTAGATTTATGACGTTA------------TTTAAACAAATGTCTCGTTCAAATCCACAA---------------------------------------------------------------------------------------------------------------------------------------------------CTTTTTCAACAATCA------AATTTACAAAAT---------------------------------------------------------------------------------------------------------------------------------------------------------------------------------------------------TCATTAAATCACTTAAATATTTATTCT------------CCGTTCCGTTTTTTAAAAAATTTAGCAAATTCAGACTCTATTTTA------------------------------------------------------------------------------------------------------------GCTTCAAATTCAGATTCTTTCCTCTTTAATTCTCAT---------------------------------------------------------------------------------------------------------------------------------------------------------------------------------------------------GATAAAAATCATTTAGCTGAGAAATTGCAACAATTGAAAAAAGAAAAAAGTCAAAAAAAGAGTAAT---------------------------------------------------------------------------------------------------------------------------------------------------------------------------ATCGAAAACTTAATTTCAGATGTTGCACAAAAAGATCTTCTTTCAAAATTGGAGAGTCAAGAAAATGAATGGGCG---------------------------------------------------------------------------------------------------------------------------------------------------------------------------GCTTCTACAAAAGCGTTAGCTCAGAGACAAATTCGTCGAAATTATTCTCAAGATTTTACAATGTCCAAC---------------------------------------------------------------------------------------------------------------------------------------------------------CTTACTAATAAAAAAACAAAA---------------------------------------------------------------------------------------------TATCAAAATTAT------------------------------------------------------------------------------------TTAAATTTAGGA------GCAACTGAGGATGCT---------------------------------------------------------------------------------------------------------------------------------------------------------------------------------------------------------------------------------------------------------------------------------------------------------------------------------------------------------------------------------------------------------------TCTTATTTAGAATATCGT------------------------------GATTATTATAGAAAACAAACGGAACGTACTCTTCAAGATGAAGAGTCAAAAAAAGTATTTATGATTATTAATTCTTTTGGGGGTTCTGTTGGTAATGGAATTACAGTTCATGATGCTTTACAATTTATTAAAGCAGGTTCAATGACTTTAGCACTCGGAGTCGCTGCTTCTGCTGCTTCGCTAGCTTTAGCGGGTGGAACTATTGGTGAACGTTATGTCACTGAAGGTTGCCACGTAATGATCCACCAACCTGAA---------------------------------------------------------------------------------------------------------------------------------------------------------------------------------------------------------------------------------------------------------------------------------------------------------------------------------------------------------------------------------------------------------------------------------------------------------------------------------------------------------------------------------------------------------------------------------------------------------------------------------------------------------------------------------------------------------------------------------------------------------------------------------------------------------------------------------------------------------------------------------------------------------------------------------------------------------------------------------------------------------------------------------------------------------------------------------------------------------------------------------------------------------------------------------------------------------------------------------------------------------------------------------------------------------------------------------------------------------------------------------------------------AGTGGTTTATCCGGTCAAGCTTCAGATATTTGGATTGATAGTCAAGAAATTATGAAAATTCGATTAGATGTAGCAGAAATATATTCTCTTTCAACATATAGACCTCGTCATAAAATTTTACGTGATTTAGATCGTGATTTTTATTTGACAGCTACAGAAACAATTTATTATGGATTAGCTGATGAAATTGCAACTAATGAAACACTTCACGAAATTATTGAAATGACAAGCAAAGTCTGGGACTACCATGATGCACAACAGCAAAAACTTTTAGAAACTCGAGAAAGTTTAAATTCTGGATTA---------GATACTCAAACACAAAATTAA------------
        Koshicola_spirodelophila  ---------------------------------------------------------------------------------------------------------------------------ATGCCCGTTGGAGTACCAAAAGTTTTATATTATTGGGATGATGAATTACCATTACAATGGATTGATTTGTATAATTTAATTTTTCGCAGACGGTTAGTGTTTGTAATGTCAGAATTGGATCAAGATCTTTGTAATCAAATTGCCGGAATGATGGTTTATATCCACTTTGAAGATAAACGTAAAGAATTAGAAAAAAAAGGCGTTCAAGTAGTA---------------------------------------GATCTTTTTGAACAAAGCGCAGGAACTGGGTTAGATGGTTTGAGCGCA---------------------------------------------------------------------------------GATGATAAAAATAAAGAAAATGCTAAAAGTTTCAGTGGT---------------------------------------------------------------------------------------------------TCATACAAATTAACATATCAAGATTTAATGGATTAT---------------GATACAATTTGGGATTTTGAAGCAGGTATTCAACGTGATTATTATATGGACATTTATAATAGC---------------------TTTTGGGGAGATAAAAATTCTTTCAATATGGGA---------------------------------GATTATATGGAATATCCATTAGCTAGT------------------------------------------------------------------------------------------------------------------------------------------------------------------------------------------------------------------------------------------------------------------------------------------------------------------------------------------------------------------------------------------------------------------------------------------------------------------------------------------------------------------------------------TATACTTCTAATTTCAGTAATAATTTTTGGAACTTAAATTCTTCACTCAAAAAT---------------------------------------------------------------------------------------------------------------------------------------------------------------------GAAACAAGTCCTATA---------------------------------------------------------------------------------------------------------------------------------------------------------------------------------------------------TTAAGACAACAATCAAATTTATTTAATGTATGGTTAACAATGTTACCCATCATTGCTAAATATAAACGAAAATTTTCTTCACAAGAAAGTGAGGCAGGA------------------------------------------------------------------------------------AACTCTGCTCTTTTTAGATTTTTAAATAGTACAGCTGCTCCATCTTTTGATAATACTGATCAACTTGGA---------------------------------------------------------------------------------------------------------------------------------------------------------AATTTTTTTGGAAAAGCTTTTTATCAGAAAATACAAGAGTTTAATTCTTCTAATACCAAT---------------ATTCTTGGACAGGGAACAAATAATTCTCAAACGCTGAAATCTCCACAAGAA---------------------------------------------------------------------------------------------------------------------------------TTTAGTACAATTGCTCAATATTTGGAATTTTTACAAAATTCAACAAATAAA------------TATATAAATGATAGA------------------------------------------------------------------------------------------------------------------------------------------------------------------------ACATTTTTTAAAGAAATTATAAAACGAGCACATAATCAAGATTTTAAAAATCAAAATATTGCAGACTTAGATTATTCTAGA---------------------------------------------------------------------------------------------------------------------------------------------------------------------------------------------------------------------------------------------------TTTAGCGGTAGTTCAGACAGTTCT------------------------------------------------------------------------------------CAGGAAAAAGGCAGTCTTTTAAATCAAAGATTTAATATGACTTCTGGGACAGGTATGTCTCAAAGTGTAAACGCTTCTAAAAATAATGATCTAGAAATATTTTATAATTCATCTTCTTTAAAATTTAAAGATTCG------------------------------------------------------------------------------------------------------------------------------------------------------------------------------------------------------------------------------------------------------------------------------------------------------TTTAAAAAGTCAGAATCAGAA------------------------------------GATTTTTTATATTCAGAAACACAAGAAAGAATGCAAGAACAAAGAAGAGTATTTGTTTTTATTAATTCCACTGGTGGTTCTGTAACAAGTGGTATTACAATTTATGACGCACTTCAATTTGTTAAAGCTGGAGCAGTTACTGTTTGTTTAGGAATGGCATTTTCTGCTAGTAGTATGGTTTTAGCTGGAGGTAATATTGGACATAGATATGTCGCTGAGGGAGGACATGTAATGATTCACCAACCAGAA---------------------------------------------------------------------------------------------------------------------------------------------------------------------------------------------------------------------------------------------------------------------------------------------------------------------------------------------------------------------------------------------------------------------------------------------------------------------------------------------------------------------------------------------------------------------------------------------------------------------------------------------------------------------------------------------------------------------------------------------------------------------------------------------------------------------------------------------------------------------------------------------------------------------------------------------------------------------------------------------------------------------------------------------------------------------------------------------------------------------------------------------------------------------------------------------------------------------------------------------------------------------------------------------------------------------------------------------------------------------------------------------------GGAGGAATCACCGGTCAAGCCTCTGATGTTTTATTAGATGCCCATGAAATTATGCGTGTGCGACGACAAGCCGCAACAATTTATACCCTTTCGTCTAAACGATCTTTTCATGAAGTATTAAAAGATTTAGACCGTGATTATTTTATGACTCCGCAAGAAGCTATCGATTATGGATTAGCAGATGAAGTAGTGACCCGTTATAACGCTGAATGTATTTTAGATGAATTTGAAAAAGATTGGTTAGCGGATGACGCCAAACAACTAGAAGGAATTTCTAAAAAAATTCAACAATTTCAAGATGACGATGAGCCTACGTTAACTGGAGCGGACCCACGTAGATAG---
             Lobochlamys_culleus  ---------------------------------------------------------------------------------------------------------------------------ATGCCAATTGGTGTACCAAGAATTATTTATTGTTGGGGAGAAGAGCTCCCTGCTCAATGGACAGATATTTATAATTTTATTTTTCGTCGTCGAATGATTTTTTTAATGCAATATTTAGATGATGAATTATGTAATCAAATTTGTGGGTTATTAATTAATATTCATATGGAAGATCGTTCAAAAGAACTAGAAAAAAAAGAAATGGAAAAAAGT---------------------------------------GGTCTTTTTAAAAGTTCAAGTAAATATGGATCAAGTGGAGGATCTTTACAATCGAACTCTAGT---------------------------------------------------CAAGCGTCAATGTTTGGTCAAGGAAAACCTAAAAAATCT---------------------------------------------------------------------------------ATTTCTTTATCACAAACAAAGTCTGTT---------------------ATAGATGATCTTTTAACCTCA---------------------------GAGGAAGATTTAGCTATTGATGAAAATTACACTTTAGAACAATATACTTTACAAAAAATTACAATGGATTGGCTTAATTGGAATGCTAATTTTTTTGATTATGCT------------------GATGAACCTTATCTTTTTTATTTAGCAGAAATTTTATCT------------AAAGATTTT---------------------------ACT---------------------------------------------------------------------------------------------------------------------------------------------------------------------------------CAACCAAATGTTAATTTATTATATAGTACAGAAATGTCT------------------------------------------------------------------------------------------------------------AGATTTATGAGAATTTTTAAAACAATGGCTATTTTTTCAGAAGCCGATAAAGTACAAGTACAAGGA---------------------AAAGTTGAATATTTAAAAACTTCTTCTTTTAATTCAAGCGTAACTTCAAGTAAAACAAAAGAAAAAAAC------------CCTTCGGGCATAAGCCAAGATTATGGTTATTTAAAAAGT------------------------------------------------------------------------------------------------------------------------------------------------GTACAACAAAAGGTTGATAACAAAGTAGAA------------------------------------------------------------------------------------------------------------------------------------------------------------------------------------------ACTTCTAATCCAGCGTACGGTGATGTTTATTCA------------CCTTTCCGATTTTTAGCAAATTTTACTTCAGGAAATTATAGTTTACAAAAGTTAAAAACAAGTATCTCAAAAGATAGAGAGCAAACTTTGTCTCCATCAATTGATAATCAAAATAAT------------ATTACTCAAAAGCAAGTTCCTACAGAAACTTCTTCTCCTCAGGATACAAAATTACCAGCATCTCTTCCAAATGATACT------------------------------------------------------------------------------------------------------------------------------------------------------------------------GGAGTAATAGCACCCTTAAAACTAATTCAGCAATTAAAACAAATTCAAGAATATTCAAAAAATAAAAAATCAACACTTAACAAAAAGTCT------------------------------------------------------------------------------------------------------------------------------------------------------------------TTAATTTTAGGTTCAACAGTAGAAAAACAATTTTCTTTTACTTTAAGCAATCATAAAAATCAAATTAAA---------------------------------------------------------------------------------------------------------------------------------------------------------------------------TCTTCAGAAAAACTTTTAGGTCAAAGAACATTAAAACAACAGTATCGACTAGATAAATTAAACAAAGAA------------------------------------------------------------------------------------------------------------------------------AAAACTCTTAAACAAAAAGAAACTCTTAAACAAAAAGAATCATCA------------------------------------------------------------------------CTTTTAAATCTTCATTCCACGTCAAGTCACCATTAT------------------------------------------------------------------------------------GTAGGATCAAATTCTAATAATCAAAAAGAATACTCTACTACTAGTGGATTTTCTTCTCAAAAAAATCTACAAACTCGTTCAGCTGGA------------------------------------------------------------------------------------------------------------------------------------------------------------------------------------------------------------------------------------------------------------------------------------------------------------------------------------------------CTTAAGAATACTATTTCTCCTAAAGCTTTAATAACA------------GATTCTAGAGAATTTTATCGTAAACAAACAGAAAGACTTCTTCAAGAAGAAGAATCAAAAAAAGTCTTTGTTATTATCAACTCATTTGGTGGATCTGTTGGGAATGGTATTACAGTTCATGATGCTTTACAATTTATTAAAGCTGGCTCATTAACGTTAGCTTTAGGTGTAGCTGCATCAGCAGCTTCGCTTGCTTTAGCTGGTGGAACTATTGGTGAACGATATGTTACAGAAGGTTGTCATGTAATGTTACATCAACCGGAG---------------------------------------------------------------------------------------------------------------------------------------------------------------------------------------------------------------------------------------------------------------------------------------------------------------------------------------------------------------------------------------------------------------------------------------------------------------------------------------------------------------------------------------------------------------------------------------------------------------------------------------------------------------------------------------------------------------------------------------------------------------------------------------------------------------------------------------------------------------------------------------------------------------------------------------------------------------------------------------------------------------------------------------------------------------------------------------------------------------------------------------------------------------------------------------------------------------------------------------------------------------------------------------------------------------------------------------------------------------------------------------------------TCGAGTCTTCAAGGACAAGCTTCGGATATTTGGATTGATAGTGCTGAAATTATGAAAATTCGTTTAGATGTTGCAGAAATTTATTCACTTTCTACGTATCGACCTCGTCATAAAATTTTACGCGATTTAGATAGGGATTTTTATTTAACAGCAACAGAAGCTGTTTACTATGGTTTAGCCGATGAAATTGCTACAAACGAAGTTATGCATGAAATTATTGATATGACTAATAAAGTTTGGGATTATCATGAAGGTAAACAACAACGCCTTCTGGAAGCAAGAGAGAGTGCTTCATCTGGCCTG---------GATACTCAAACTCAAAATTAA------------
              Lobochlamys_segnis  ---------------------------------------------------------------------------------------------------------------------------ATGCCAATCGGTGTACCAAGAATTATTTATTGTTGGGGTGAAGAACTTCCAGCTCAGTGGACAGATATTTACAATTTTATTTTTCGCCGTAGAATGATTTTTTTAATGCAATATTTAGACGATGAATTATGTAATCAAATTTGTGGATTATTAATTAACATTCACATGGAGGATCGCTCTAAAGAATTAGAAAAAAAAGAAATGGAAAAAAGT---------------------------------------GGTCTTTTTAAAAGTTCAACTAAAAGTGGAACAACAAATGCTTCAGAATCTGGAGGAGGGTCT---------------------------------------------------GCAACTAAAAATTTTGGCAATACATTTCAACAAAAAGAGCGTTCTGAAAGA------------------------------------------------------------TCAGGAATGATTTCAGCTGCAAAAGGTAAAAAATCT---------------------ATAGAAGATCTTTTAATTTCT---------------------------GAAGAAGATTTAGCCATTGATGAAAATTCTACATTAGAACAATATACTTTACAAAAAATTACAATGGATTGGCTTAATTGGAATGCTAACTTTTTTGACTATGCT------------------GATGAACCTTATCTTTTTTATTTAGCTGAAATTTTATCA------------AAAGATTTT---------------------------ACT---------------------------------------------------------------------------------------------------------------------------------------------------------------------------------CAACAAAATACAAATTTATTATATACAACAGAAATGTCC------------------------------------------------------------------------------------------------------------AGATTTATGAAAGTTTTTAAAACAATGGCTTTCAATAATTCTAACGAAGTTTCTTTGCTTCCAGAAGCAACTTTGTCGAATGAGAAACCAGTCTCGTTAATCAAAGAAGGCAAGGCCAAAGAGGAAAAAAATGAGCCGAATGTTGGCAACTCAACT------------TTGGCAGGAGCAAACAAATCAAACTCAAGTTTCCTAAAAAAAACAGAGCTAGAA------------------------------------------------CTTACAGTTCTAAAAAATAAAGAATTTGATTTTTCGAAAGCAGCAACACCACAACATCCAAAAGCACAGTCTTATGAACAAAAACAAGATAATCAAAAGACGATCGATGAA------------------------------------------------------------------------------------------------------------------------------------------------------------------------------------------CAATCACTTCTTTCTTATGGTGATGTGTATTCT------------CCTTTTAGGTTTTTAGCTAATTTTCAATTA---------GAATTTCCAAATTTAAAAAATCAGTTATTTAGAAAA---------------TCCTTATCTATGGGCGAAGCACAGAAT------------CGTTCTGGGACGGGAAGCTTTGTTGCAACTAAATTAGTTCAACAATTAAAACAACTTCAAAAATATTCAACACATCAA------------------------------------------------------------------------------------------------------------------------------------------------------------------------AATTTCTTCTCCAGCTTCCCTCACCCTAAAGGGTTAGGCGAAGCAACTCAAGGCAACAAAAGTAGTCAAGAGACGGTAAAGCTAAACGCA------------------------------------------------------------------------------------------------------------------------------------------------------------------GAAATTTTAGCTTTATCTATGGAAAAAGAATTTTCTTTTAAACTTAAAAAACAAAAAAATCAAATGACT---------------------------------------------------------------------------------------------------------------------------------------------------------------------------TCTGTGGAAAAAATTTATAGTCAAAGAACTTTAAAAACACGCTATAAACAAGATAAAAATGGTCTTGCCTTTGCC------------------------------------------------------------------------------------------------------------------------AAAACTCAATCAACAAATTTATTTTTGAATAAACGAAACCCCACA------------------------------------------------------------------------GATACAGAATTAGATTTAGCATATCAAAAATGGAAA------------------------------------------------------------------------------------ACTAAAAATAACTTTTTTTCAGGACCATCATTTTCAAAACTAAACACGGGAAGCATGCAAAATAAACTCGCTTCTTCCCGCACCGGCGGCCTGGTAAAGCCGGCA------------------------------------------------------------------------------------------------------------------------------------------------------------------------------------------------------------------------------------------------------------------------------------------------------------------------------GGGGTGAGGGGTGCTACGCTAGGGAATGAAATCTCT------------AATTCTAGAGATTTCTATCGTAAACAAACAGAGAGACTCCTTCAAGAAGAAGAATCAAAAAAAGTTTTTGTTATTATTAATTCGTTTGGTGGATCTGTTGGAAATGGTATTACCGTTCATGACGCACTTCAATTTATTAAAGCCGGCTCGTTAACATTGGCATTAGGTGTTGCTGCGTCAGCTGCTTCTTTAGTGTTAGCAGGAGGAACTATTGGAGAACGTTATGTGACTGAAGGTTGTCATAGTATGATACATCAGCCGGAATGCCTAACTCCAGATCACGAAGTTTTAACAGACAAAGGTTGGCTGCCTATTCCGCTTGTAACATTAGAGCATAAAGTAGCAGTTTTAAACCTTGCAGGAGAGCTAGAATATCAACATCCTATAAAACTTCATAAGTCACTTCATGAAGGTCAAATGTATAAAGTAAAAAATTCCGACGTAGATTTGTTAGTAACCTTAAATCATAGAATGCTTGTAGCAACCACGAATCTCGATCAGCCGAATTTAAAATATTGTTTTAAAGAAGCAAGAGAAATTAAAGGACAAACTGTTCGTTATAAAAAAACAGCGTCTTGGGAAAAAGAAGCATATCAAGTTGTCATACCTGCCTATGGTGATGGCTCTTTGGGTGGACAAAGTCCTGAGAAAAAACCCCCGATGGAGTCTTTTTTATGCTTGTTAGGTTTATGGCTTTCCATTGGTCATATTAATCTTGATAAGCTTATCATAACGCATAAAAAACCAGAGATTCATAAATTGATTGAAAAAACTCTTGACGAACTGGGTTATGACTATTCGACGAATAGTATACACGATGAGAGCATTGAAAAAACAAAAGAAGCAGCAGTAGGAGATACTATTCAGTATTATTTTGGAGATTTCCAACTCGTTGAGTTTTTTAAAGCCTTCAACTTCAACTCTAAAAACAAACGATTACCAAGTTTTGTTTGGGAATTAAATAAAGAACAGTGCAATGTTCTTTTAGATAGCCTTCTGTTAGGTGCTAAAGGTTTTCCCTTCGGGAAGAGAAGCAGCCTTGCTAAAGCTAGGAAAGCAAGGGAGGCGGGAGAAGCATATAATACTTTCTCATTAGAATTTGCGCGAGATATTAGTCGTTTAATCTTACACTGTGGTTATGCAGCTTCGATAACACTCAATATTCCTCTTGGATCTGATGCGTTAACGAAACAGCCTTATAACCCTTGCTTCCCTCACCGTAAAGGTGAGGGAAGCAGCCTTTACGGTGAGGGAAGCAGCCTGCTAACGCCTGCGAAGCCTGTAGCACGCACCATAAAGGTTAGTGCTTCCCTTCGGGAAGGCAGGGGTGAGGCGTTAGCAGGCGCAGCATCAAGTTTAGGAACAGCAGAGCAAGACGATAAAGATCTGAGAAAAACAGAGATTAACTCCAATTCCGAAAATGGAAGCAGTATGTATTGGGTCAATATTATTTCCGAAGAGGAAAAAACACAACCTTACGCTAATTCTCCGAAAAGAAATGAAAAGTTTGATGATTCTTTTGTAGAATATTCAGGAGATATTTATTGTTTAACAGTTCCTTATGGAATCTTCTATGTGCAAAGAAACGGATATCCGGTATGGACAGGAAATTCATCTCTTCAAGGCCAAGCGTCTGATATTTGGATCGACAGCGCTGAAGTTATGAAAATTCGTAAAGATGTTGCAGAAATTTATTCACTTTCAACTTATCGCCCACGTCATAAAATTTTGCGAGACTTGGATAGAGACTTTTATTTAACAGCAACAGAAGCGGTTTATTATGGTTTAGCTGATGAAATCGCAACAAATGAAGTTATGCATGAAATAATAGATATGACAAACAAAGTTTGGGATTATCATGATAGTAAGCAACAACGTTTATTAGAAAGCCGTGAAAGTGCTAATTCTGGGCTT---------GATATTCAAACACAAAGTTAA------------
             Microglena_monadina  ---------------------------------------------------------------------------------------------------------------------------ATGCCTATTGGTGTACCACGTATTATTTATTGTTGGGGTGAAGAACTTCCAGCTCAATGGACTGATATTTATAACTTTATTTTTCGTCGAAGAATGGTATTTTTAATGCAATATTTAGATGATGAACTTTGTAATCAAATATGTGGGTTATTAATAAATATTCATATGGAAGATCGTTCTAAAGAATTAGAAAAAAAAGAAATGGAACGAAGT---------------------------------------GGATTATTTAAAACTCCT---GCCAAACAATCACGTCCAGGTGGT------CAAAAT---------------------------------------------------------------AATAAAAAAACTGATCCTATATCTAAATTTTCT---------------------------------------------------------------------------------AATTTAGGAAATAAAAAAGAAAAATCA---------------------ATGGAAGATTTATTGTCATCT---------------------------GACGAAGATTTAGAAATTGAAGATAACAATACACTAGAACAATATACTTTACAAAAAATAACAATGGAATGGCTAAATTGGAATGCTCAATTTTTTGATTATTCT------------------AATGAACCTTATCTTTTTTATTTAGCAGAATTATTATCAAAC---------CCTTTGGAGTCAAAAAATGAAGGTCAAATTTTATATAAT---------------------------------------------------------------------------------------------------------------------------------------------------------------------------------------------------------GGTAAAACAAAAGAA---------------------------------------------------------------------------------------------------------------------------------------------------------------------------------------------------------------------------------------------------ATTGCCAAATTAATGAAAGTT------------TTTAAAAGTATGACTTCTTTAATGAATGAAAAAGAATCATCT---------------------------------------------------------------------------------------------------------------------CAATTTTTTGATAGATTAGCTTCATCATCTCTTTTATGGGATAATTATTCATTATCTTCTTCCCAAAATGAAAAACAA---------------------------------------------------------------------------------------------------------------------------------------------------------------ATTCAAAAAAATTTACAAGGTTTAGATGTTTATTCC------------CCTTTTCGATTATTAGCTAATTTTGAT---------TCTAAAGATTATAGTTTCAAA---------------------------------------------------------------------------------------------------------------------------------------------------------------------------------------------------------------------------------------------------------------------------------------------------------------------AAATTAAATCCTTTAACTAGTGATAAAGAATTATTACAAATATTTCATCAAATAAAAAAA---------------------------------------------------------------------------------------------------------------------------------------------------------------------------TCAAAAAAAAAAAATCCTACAGAAATAACCACACTTTTATCAAATCTATCACAAAAAAAATTTTCTCAAAATAATAAAAATTATAAACTAATGGAAGAC---------------------------------------------------------------------------------------------------------------------------------------------------------------------------TCATCTGAAAATGCTTTAGGGCAACGTCGATTACGTAAAGAATATACACAAGATAAAGTCAAT---------------------------------------------------------------------------------------------------------------------------------ATGGGA------------------------ATTCAATCATTTGGAGAAAAT------------------------------------------------------------------------ATTCATAATAAAACAAAAAAATCTTCAAATTAT------------------------------------------------------------------------------------TTAGATTTTTCTTCTTATAATGATTCTTATAAT------------------------------------------------------------------------------------------------------------------------------------------------------------------------------------------------------------------------------------------------------------------------------------------------------------------------------------------------------------------------------------------------------------------------GAATTTAGA------------------------------GATTATTATCGAAAACAAACAGAAAAAGCACTAAGCGAAGAAGAAGCTAAAAAAGTTTTTGTTATAATAAATTCTTTTGGAGGTTCAGTAGGAAATGGAATAACAATTCATGATGCTTTACAATTTATTAAAGCAGGATCATTAACACTGGCTTTAGGTGTAGCTGCTTCAGCAGCTTCATTAGCTTTAGCGGGTGGAACTATTGGAGAACGATATGTAACTGAAGGGTGTCATGTAATGATCCACCAACCTGAA---------------------------------------------------------------------------------------------------------------------------------------------------------------------------------------------------------------------------------------------------------------------------------------------------------------------------------------------------------------------------------------------------------------------------------------------------------------------------------------------------------------------------------------------------------------------------------------------------------------------------------------------------------------------------------------------------------------------------------------------------------------------------------------------------------------------------------------------------------------------------------------------------------------------------------------------------------------------------------------------------------------------------------------------------------------------------------------------------------------------------------------------------------------------------------------------------------------------------------------------------------------------------------------------------------------------------------------------------------------------------------------------------GGTGGATTACAAGGTCAAGCTTCAGATATTTGGATTGATAGTCAAGAAATAATGAAAATTCGTTTAGATGTAGCTGAAATCTATTCGTTATCGACTTATAGACCAAGACATAAAATATTACGTGATTTAGATAGAGATTTTTATTTAACAGCAACAGAAACTATTTATTACGGATTAGCTGACGAAATTGCTACTAATGAAGTAATGCATGAAATAATAGAAATGACTAATAAAGTTTGGAATTACCATGATAGTAAACAACAACGTTTATTAGAAACACGTGAAAGTTTTAATTCAGGTCTT---------GATACTCAAGATCAAAATTAA------------
                   Microspora_sp  ---------------------------------------------------------------------------------------------------------------------------ATGCCAATTGGAGTGCCTCGTATTATTTATTGTTGGGGAGAAGAAGTTCCAGCTCAATGGACAGATATTTATAACTTTATTTTTCGAAGAAGAATGGTCTTTCTAATGCAATATTTAGATGATGAATTATGTAATCAAATTTGTGGTTTATTAATTAATATTCATATGGAAGATCGATCAAAAGAATTAGAAAAAAAAGAAATGGAAAAAAGT---------------------------------------GGTCTTTTTAAAGCTCCTGTTAAACAA------------AAAAAATCT------------------------------------------------------------------------GAAAATTCGTCTATACAATCAGGTTCTTTAAAATCTTTATCTCAA------------------------------------------------------------------AATCGAGTAAGTACACGTCCTCAAAAGTTG---------------------ATTGAAGATTTAATGATTTCA---------------------------GAACAAGATTTAGGAATTGATGAAAACTATTCATTGGAACGTTACACATTACAAAAAATGACTTTAGAATGGTTAAATTGGAATGCTCAATTTTTTGACTATTCG------------------GAAGAGCCTTATCTTTTTTATTTGGCAGAAATTCTTTCA------------AAAGATTTTTCTACCCAAGCA------------------------------------------------------------------------------------------------------------------------------------------------------------------------------------------------------AATGAAGGTCGTTTATATTATGATCACGATCAAACCGACTTGGATTGC------------------------------------------------------------------------------------------------------GTTACTGCTTCTGTTAACTCAATTAAATCAGTTAATTCTAGTCAAACAACTGAATTAAATCAAAGAATAAAAAAACAGAAAAAAGTTGAATTC---------------GTTCCGAATCAAAATTTGGAATTATCGAAGTTAATGATGATG------------TTTAAAAGTTTACCAAATAATGTAAGTGGATCTGCAAAT------------------------------------------------------------------------------------------------------------------------------------------------TTTTCAAAGTTCGACGCTACACTATTTGAT------------------------------------------------------------------------------------------------------------------------------------------------------------------------------------TTGGATTTAGATCATCTAAAACATTTTGATGTTTATTCT------------CCTTTTCGTTTATTAGCTAACTTAGTATTTCCGGAACATAATAATTTAACAAACTTGAAAAAAAACACTGATTTAGCTACGGAATAT------------TCTACAAATTTTGAAAGT------------TGTAATGAAACATTTCGATTAGATACACGTATAAAAAACCAATTAGCACAAAAATTAAAA---------------GAT------------------------------------------------------------------------------------------------------------------------------------------------------------------------CTTCAAAAACATAAAATGGAGTCTCAATCACAATTTCTATTACTCAACGAAATTTCAAATTCAAGCCCTGGATCAATAAGTAATGAAAACCTTTTTGCTCAAGACATGTCA---------------------------------------------------------------------------------------------------------------------------------AATCAATTTTCAAGTTTAGTAACAGATCTTTCTCAACGAAATTTGTTTGCTAGCTTTGAAAAACCTACAATTCAAATGAAT---------------------------------------------------------------------------------------------------------------------------------------------------------------------------TTTACAGAAAAAGCTTTTACTCAAAAACAATTGCGTCGGGAATATAAAAAAACTACATTATTGAATTCC------------------------------------------------------------------------------------------------------------------------------------------------------------AAATCTTCAATGAGTTTCAATTTATCAAACAAAAATTCTAAT------------------------------------------AAGACTAGAATAAATGCAACGATTAAACCAGCAAGTTAT------------------------------------------------------------------------------------TTAAATGGAGGT---------AGTTTACCTTCAGAAGAGTCG---------------------------------------------------------------------------------------------------------------------------------------------------------------------------------------------------------------------------------------------------------------------------------------------------------------------------------------------------------------------------------------------------------TATATGGAATTTCGT------------------------------GATTATTACAGAAAACAAACTGAAAGTGCTCTTCAAGAAGAAGAAGCAAAAAAAGTTTTTATGATTATTAATTCCTTTGGAGGTTCGGTTGGTAATGGTATTACTGTTCACGATGCTCTTCAATTTATTAAAGCAGGTTCTTTAACACTAGCTTTAGGGGTTGCAGCATCTGCTGCTTCTCTAGCTTTAGCTGGTGGAACCATTGGGGAACGTTATGTAACTGAAGGATGTCATACAATGATTCACCAACCAGAA---------------------------------------------------------------------------------------------------------------------------------------------------------------------------------------------------------------------------------------------------------------------------------------------------------------------------------------------------------------------------------------------------------------------------------------------------------------------------------------------------------------------------------------------------------------------------------------------------------------------------------------------------------------------------------------------------------------------------------------------------------------------------------------------------------------------------------------------------------------------------------------------------------------------------------------------------------------------------------------------------------------------------------------------------------------------------------------------------------------------------------------------------------------------------------------------------------------------------------------------------------------------------------------------------------------------------------------------------------------------------------------------------GGTGGTTTACAAGGCCAAGCTTCAGATATATGGATTGATTCTCAAGAAATTATGAAAATTCGTCTGGATGTTGCTGAAATTTATTCTTTATCTACTTATAGACCAAGACATAAAATTTTACGTGATTTAGATCGTGATTTTTATTTAACCGCTACCGAAACCATATTCTATGGACTTGCTGATGAAATTGCAACAAATGAAGTGATGCATGAAATTATTTCAATGACATCTGCTGTTTGGGATTATCATGATAGCCAACAACAAAGATTATTGGAAAGTCGAGAAAGTGCAAATGCAGCAGCA---------GATACACAAACACAGAACTAA------------
         Mychonastes_homosphaera  ---------------------------------------------------------------------------------------------------------------------------ATGCCAATTGGTGTACCACGTATTATTTATTGTTGGGGAGAAGAACTTCCTGCACAATGGACCGATATTTATAATTTTATTTTCCGTCGTCGTATGGTATTCCTAATGCAATATTTAGATGATGAACTTTGCAACCAAATTTGTGGGTTACTAATCAATATTCACATGGAAGACCGTACCGAAGAAATGGAAAAGAAAGAAATGGAAAGCAAT---------------------------------------GGGAACGGGATGTTCCCAAATGGCCAACAATCGCAAGATTTACCC---------------------------------------------------------------------GATGTTGGGTTTGGTCGTGTTTTCACTAAAGATCAATTAGAGACA---------------------------------------------------------------------------------------------------ATG---------------------GTAGAAGACCTAATGTTCTCT---------------------------GAGGAAGATTTTGCGATTGATACGAACTATTTCTTAGAACGTAAAACATTGCAAAATATTACTTTAGAATGGTTTATTTGGAATGAACGATTCTCAGAAGAAACGTTA---------------GATCAACCTTATTTCCAATATATTGATGCTTTAATTGGT------------CGAGAT---------------------------GTAGAT---------------------------------------------------------------------------------------------------------------------------------------------------------------------------------CCCGAAGATGCTCGACTGTTATATGACTTAAATCCTTCAGGTGAT---------------------------------------------------------------------------------------------------------------------------------------------------------------------------------------------------------------------------------------------CTGCAAAAATTACTAACATAC------------TTCAAAAACTTCCCCGTTAATTCAGAAGGACTTCCTCCAGGA---------------------------------------------------------------------------------------------------------------------------------------GCGTTCCCAGAA---GTAGGTGATGCAGTACCT---------------------------------------------------------------------------------------------------------------------------------------------------------------------------------------------------------------CTAGAAATTTATTCA------------CCATTCCGTTTATTACGT------------------------------------------------------------------------------------------------------------------------------CAATTCTGTTCACAAGAATACAAACCATTCCACATGAACGCAGAT---------------------------------------------------------------------------------------------------------------------------------------------------------------------------------------------------GTGCGTCAGCGTTTAATGAACCGTTTAGAACAGCTACAA---------------------------------------------------------------------------------------------------------------------------------------------------------------------------------------CGTACAAAAGACCCACAAACAGCCTTAATGTCTGAGTTTGCAGGGCGTGATTTATTAAATAGCTGGTCA---CGTCAAGGGAATACTCGT---------------------------------------------------------------------------------------------------------------------------------------------------------------------------CTAAGTGAAAAAGCGTTAACACAACGTCAATTACGCACGGATTATGACCAAGATCATAACTTCTTCCCA---------------------------------------------------------------------------------------------------------------------------------------------------------------CGTGCTGCTTCA---------------------------------------------------------------------------------------------GCACCTGCGGCGTTT------------------------------------------------------------------------------------TTAAACACTTCA------------GACGATTCA---------------------------------------------------------------------------------------------------------------------------------------------------------------------------------------------------------------------------------------------------------------------------------------------------------------------------------------------------------------------------------------------------------------ACGTACTTAGATTATCGT------------------------------GATTATTTCCGTAAACAAACAGAACGTACGTTATTAGAAGAAGAAACGAAGAAAGTTTTTATGCTAATTAACTCGTTCGGGGGCTCAGTAGGGAATGGAATTACCGTTCATGACGCTCTTCAATTCATTAAAGCTGGGTCAATGACTTTAGGATTAGGGGTTGCTGCGTCTGCTGCTTCGTTAGCATTAGCAGGTGGAACTATTGGAGACCGTTATATCACAGAGGGTTGTCACGTTATGATTCACCAACCAGAA---------------------------------------------------------------------------------------------------------------------------------------------------------------------------------------------------------------------------------------------------------------------------------------------------------------------------------------------------------------------------------------------------------------------------------------------------------------------------------------------------------------------------------------------------------------------------------------------------------------------------------------------------------------------------------------------------------------------------------------------------------------------------------------------------------------------------------------------------------------------------------------------------------------------------------------------------------------------------------------------------------------------------------------------------------------------------------------------------------------------------------------------------------------------------------------------------------------------------------------------------------------------------------------------------------------------------------------------------------------------------------------------------GGTGGTTTAAGTGGCCAAGCATCCGATATTTGGATTGATAGCCAAGAAATCATGAAGATTCGTCTAGATGTTGCGGAGATTTATTCTTTATCAACATATCGTCCACGTCACCGTATTTTACGTGATTTAGACCGTGATTTCTATCTAACAGCTATTGAATCTATTTATTACGGATTAGCCGATGAAATTGCGACAAACGTAGTGATGCATGAAATCATTGAGATGACTAACCAAGTATGGGATTATCATGATACAGAGCAACAACGTTTATTAGAAAGTCGTGATAATGCTACCTCAGGATTA---------AAAACACAAACACAAAGCTAA------------
             Mychonastes_jurisii  ---------------------------------------------------------------------------------------------------------------------------ATGCCAATTGGTGTCCCACGTATTATTTATTGTTGGGGAGAAGAACTTCCTGCACAATGGACCGATATTTATAATTTTATTTTTCGTCGTCGAATGGTGTTCCTAATGCAATATTTAGATGATGAACTTTGCAACCAGATTTGCGGGTTATTAATCAATATTCACATGGAAGACCGGACTGAAGAAATGGAAAAGAAAGAAAATGAAAACAAT---------------------------------------GGGAACGGGGAGTACCCATCT---CTGCAAACTCAAGACTTTCCC---------------------------------------------------------------------GATGTTGGGGTAGGTCGAGCCTTTTCCAAAGAACAACTGGAGACA---------------------------------------------------------------------------------------------------GTA---------------------ATGGAAGATTTAATGTTTTCA---------------------------GAAGAAGAGTTACCCATTGATACGAACTATTTCTTAGAACGAAAAACAATGTTAGCTTGTACTCTTCAATATTACCAAGATACGGAGAAATACGTTCGAAGT---------------------AATGAACCTCTGTACATGTATATGGAGCAATTATTAGGA------------CTAGATTATCCAGAATACCCGGATCGTTTTTATTTGGAT---------------------------------------------------------------------------------------------------------------------------------------------------------------------------------GATGATGATGCTAAACTTTTATATGAGTTAAGTCCTTCAGGCGAA---------------------------------------------------------------------------------------------------------------------------------------------------------------------------------------------------------------------------------------------TTACAACAATTACTGACGTAT------------TTTAAAAAGTATCCTACGAAAGATGAAAGCCTTCCACCGGGG---------------------------------------------------------------------------------------------------------------------------------------GCTTTTCCAGAGTACATTCAAGAAGCTGTGCCT---------------------------------------------------------------------------------------------------------------------------------------------------------------------------------------------------------------TTAGAAATTTATTCG------------CCATTCCGTTTATTAAGC------------------------------------------------------------------------------------------------------------------------------CGATTCCGCCCAAGACACTATACACCTTTCCATATGGACGCAGGT---------------------------------------------------------------------------------------------------------------------------------------------------------------------------------------------------ATGCGTGATCGTTTATTAAACCGTTTAGAACAATTACGT---------------------------------------------------------------------------------------------------------------------------------------------------------------------------------------CGAACAAAAGACCCACAAAACGTCTTAATGTCAAAATTTGCGGAACGTGATCTTTTAAATAGCGTTTCATCTGAACAAGGCAACAGACAC---------------------------------------------------------------------------------------------------------------------------------------------------------------------------TTAAGTGAGAGAGCCTTAACTCAGCGCCAATTACGTCGTGATTATGACTCAGATCATACTTTCTTCCCA---------------------------------------------------------------------------------------------------------------------------------------------------------------CGCGCAACATCG---------------------------------------------------------------------------------------------GCTCCAGCGGCGTAT------------------------------------------------------------------------------------TTAAACACGTCT------------GATGAAGGC---------------------------------------------------------------------------------------------------------------------------------------------------------------------------------------------------------------------------------------------------------------------------------------------------------------------------------------------------------------------------------------------------------------GTTTACTTAGATTACCGT------------------------------GATTACTTCCGTAAGCAGACAGAACGTACGCTATTAGAAGAAGAAACGAAAAAAGTATTTATGATGATTAACTCGTTTGGGGGTTCTGTAGGAAACGGAATTACAGTGCATGACGCGCTGCAATTCATTAAAGCAGGATCAATGACTTTAGGGTTAGGAGTAGCAGCTTCGGCGGCTTCTTTAGCTTTAGCTGGTGGAACCATTGGAGATCGTTATATTACAGAAGGCTGTCACGTAATGATTCACCAACCAGAA---------------------------------------------------------------------------------------------------------------------------------------------------------------------------------------------------------------------------------------------------------------------------------------------------------------------------------------------------------------------------------------------------------------------------------------------------------------------------------------------------------------------------------------------------------------------------------------------------------------------------------------------------------------------------------------------------------------------------------------------------------------------------------------------------------------------------------------------------------------------------------------------------------------------------------------------------------------------------------------------------------------------------------------------------------------------------------------------------------------------------------------------------------------------------------------------------------------------------------------------------------------------------------------------------------------------------------------------------------------------------------------------------GGTGGATTAAGTGGTCAAGCGTCAGATATTTGGATTGATAGTCAAGAAATTATGAAGATTCGTCTGGATGTAGCTGAAATCTATTCATTATCAACATACCGTCCACGTCACAAAATTTTACAAGATTTAGATCGTGACTTCTACCTAACAGCCATTGAGTCGATTTATTACGGTTTAGCCGATGAAATCGCGACAAATGTGGTAATGCATGAAATCATTGAAATGACAAACCAAGTATGGGATTATCACGATACTGAACAGCAACGTTTACTAGAAACTCGTGATAGTGAAACATCAGGATTA---------AAAACACAAACGCAAAACTAA------------
             Neochloris_aquatica  ---------------------------------------------------------------------------------------------------------------------------ATGCCAATTGGGGTACCAAGAATTATTTATTGTTGGGGAGAAGAGCTTCCTGCACAATGGACTGATATTTATAATTTTATTTTTCGTAGACGAATGGTTTTTTTAATGCAATATTTAGATGATGAACTTTGTAACCAAATTTGTGGTTTATTAATTAATATTCATATGGAAGATCGTTCAAAGGAATTAGAAAGGAAAGAAATGTCAAACAGT---------------------------------------GGCTTATTTTCAAAT------TCTCAAAAAAATTTTTCTTCAAAAAAA------------------------------------------------------------------CCAAATATTTCCGATTCTCCT------------AATAATTCTTTAAAAAAT------------------------------------------------------------------------------------CAATATAGATCT---------------------GTAGAAGACTTAATGATTTCA---------------------------GAAGAAGATTTACGAATTGATGAAAGTCACTATTTAAACAATCAAACTTTACAAAAAATTTCCTTAGAATGGTTAAATTGGAATTCTCAATTTTTTGACTATTCT------------------GATGAACCTTATCTTTTTTATTTAGCTGAATTACTAGCT------------CAAGATGTTACTAATTCT---------------------------------------------------------------------------------------------------------------------------------------------------------------------------------------------------------GAACAAGCATCTAATATGTTTCATTTTTCAAAT---------------------------------------------------------------------------------------------------------------------------------AATAAGTCATTTTCTAATACAGAA---------------------------------------------------------------------------------------------TTTACCAAGTTTTTAAAGCTT------------TTAAAAATTTTTTCAAATAACTCT------------------------------------------------------------------------------------------------------------------------------------------------------------------AAAGAAATTAAAAATCTTTCA------------------------------------------------------------------------------------------------------------------------------------------------------------------------------------------------------GTAGAT---CCTTTAAATGTATATTCA------------CCTTTTAGATTATTATCAAATTTTGTTGGTAATTCT---------------------------------------------------------------------------------------------------------------------GTAAATAGTCTTAATGGCTTAGAATTAAATCAAGAA---------------------------------------------------------------------------------------------------------------------------------------------------------------------------------------------------ACAAAAAATCGTTTTGCTCAAAAATTACAACAATTACAA------------AAATCAAAAAATTTTAGTAATTTTACAAAC---------------------------------------------------------------------------------------------------------------------------------------------------------------------TTAAAAAATAAATTATCGGAAAAAAATTTTTTTGATGAAACAATTTCAAATTCTAGTTTAAAAAAT---------------------------------------------------------------------------------------------------------------------------------------------------------------------------CAATATAATCAAGTGCTAACACAGCGTCAATTACGTAACGACTATACAAAAGAAAAAAATTTAGAGGCA------------------------------------------------------------------------------------------------------------------------------------------------------------------------------------------------------------------------------------------------------------------------------TCAAGCTAT------------------------------------------------------------------------------------TTAAAT------------------TCTGAAAGC---------------------------------------------------------------------------------------------------------------------------------------------------------------------------------------------------------------------------------------------------------------------------------------------------------------------------------------------------------------------------------------------------------------AATTTTCTAGCATATAAA------------------------------GATTATTATAAAAAACAAACGGAGCGTTCTGTTCAAGAAGATGAATCCAAAAAAGTTTTCATGGTTATTAATTCTTTTGGGGGTTCAGTAGGAAATGGTATTACTGTTCATGATGCTCTACAATTTATTAAAGCGGGATCAATGACATTAGCCTTAGGAGTAGCGGCTTCAGCAGCTTCGTTAGCTTTAGCTGGTGGAACTATTGGAGAGCGATATGTTACTGAAGGTTGTCACGTAATGATTCATCAACCTGAA---------------------------------------------------------------------------------------------------------------------------------------------------------------------------------------------------------------------------------------------------------------------------------------------------------------------------------------------------------------------------------------------------------------------------------------------------------------------------------------------------------------------------------------------------------------------------------------------------------------------------------------------------------------------------------------------------------------------------------------------------------------------------------------------------------------------------------------------------------------------------------------------------------------------------------------------------------------------------------------------------------------------------------------------------------------------------------------------------------------------------------------------------------------------------------------------------------------------------------------------------------------------------------------------------------------------------------------------------------------------------------------------------GGGGGTCTTTCAGGTCAAGCTTCAGATATTTGGATTGATTCTTTAGAAATTATGAAAATCCGTTTAGATGTTGCTGAAATTTATTCATTAAGTACATATCGTCCAAAGCATAAAATTTTACGAGATTTAGATCGTGATTTTTATTTAACAGCAACTGAAGCTATTTACTACGGGCTAGCTGATGAAATTGCTACTAATGATGTAATGCACTCTATTATTGAAATGACAAGTAAAGTTTGGGATTATCATGATACTCAACAGCAAAAATTATTAGAAAGTCGTGAAAGTGCCACAGCTGGCTTA---------GATACACAAACACAAAACTAA------------
        Oedocladium_carolinianum  ---------------------------------------------------------------------------------------------------------------------------ATGCCAGTAGGTGTTCCAAAAGTTCTTTATTATTGGGATGATGAATTACCCCTTCAATGGATTGATTTATATCATTTAATCTTCCGACGTCGTCTTATTTTCGTAATGTCCGAATTAGATCAAGAATTATGTAATCAAATAGCTGGAATGATGATTTATATTCATTTTGAAGATAAACGAAAAGAATTAGAAAAAAAAGGAGTACAAGTCGGA---------------------------------------GATATTTTCGAACAAACAACTGAATCCAATAATTCATTAAATAAAAAT---------------------------------------------------------------------------------GAAACTAGTTCAACAAAAAATTTATCA------------------------------------------------------------------------------------------------------------------TATCAATTAACTTATCAAGATTTAATGGATTAT---------------GAAACAATTTGGGACTTAGAAGCAGATATTCAAAGTGATTATTATATGAATATTTATAATAATAAAAACGTTCATAATAATTCGAGTAATGACTATTATGAACATCCTTTTTCAGAT------------------------------TCTTCATGGATTTCAAAT------CAATTTAATTCAAATTTATCTTTTAATAACAAT---------------------------------------------------------------------------------------------------------------------------------------------------------------------------------------------------------------------TTTAGTAAACAAAAGAAAATCGATACATTT------------------------------------------------------------------------------------------------------------------------------------------------------------------------------------------------------------------------------------------TTACCATTAGTAAATAAATTTGATAATAACAAAGGATTAAATAACTTAACAATGCCCTCAAATGAAATTCATTTAATA---------------------------------------------------------------------------------------------------------------------------------------AATCAATTTCAAACTTACGGTTATAGTAATATT---------------------------------------------------------------------------------------------------------------------------------------------------------------------------------------------------TTAAAACAATATTCTAATTTTTTTGAACAATGGGCAACAATGATATATGCTCTTGGTGACAAAGTGCGT------------------------------------------------------------------------------------------------------------------AATGGTTATTATTATGATAAATCTCGTTGGGTACATCCTTCAAAAGAAAAAACACAACTTTTATTACAA---------------------------------------------------------------------------------------------------------------------------------------------------------AATACAAATTTACAAAATCCAATACAACATATTGCTGATAATTTAAAAACTGACCTTGTTTCGGATTTATTTGCTAATAAATCAATGTTTGCTCAAAAAAATTTAATCTATAAAACA---------------------------------------------------------------------------------------------------------------------------------------------------TTGATATATTATATGAATTTTTTTCAATTTTCAAATAATACAAACCAATATGCAGAACTTATTGATAGA------------------------------------------------------------------------------------------------------------------------------------------------------------------------AGATGTTTTAAAGAAAATATCAAACGAAGTCATTCCAAAGATAAACGCACAAAACAACTTTTTGGACGT---------------------------------------------------------------------------------------------------------------------------------------------------------------------------------------------------------------------------------------------------------------CCATATACCTATTTAAAAACAGGA------------------------------------------------------------------------------------TTAGATATTAGTATGTTAAAAACATCAACGATACTAGAAAAAAAAAGA------------------------------------------------------------------------------------------------------------------------------------------------------------------------------------------------------------------------------------------------------------------------------------------------------------------------------------------------------------------------------------------------AAACGAGAAGAAGCAGAG------------------------------------GATTTAATTTTTTCAGAATCACAAGAACGAATGCAAGAACAAAAAAGAGTTTTTGTATTTATTAATTCCACTGGTGGTTCTGTTCATAGTGGTATTACAGTCTATGATGCTTTACAATTTGTTAAAGCAGGTACTGTTACCGTTTGCCTAGGAACAGCTTTTTCGGCCAGTAGTTTAGTTTTAGCTGGTGGAAATATTGGACATAGGTATGTTTCTGAAGGTGGTCATGTTATGATTCATCAACCCGAG---------------------------------------------------------------------------------------------------------------------------------------------------------------------------------------------------------------------------------------------------------------------------------------------------------------------------------------------------------------------------------------------------------------------------------------------------------------------------------------------------------------------------------------------------------------------------------------------------------------------------------------------------------------------------------------------------------------------------------------------------------------------------------------------------------------------------------------------------------------------------------------------------------------------------------------------------------------------------------------------------------------------------------------------------------------------------------------------------------------------------------------------------------------------------------------------------------------------------------------------------------------------------------------------------------------------------------------------------------------------------------------------------GGAGGTATTCAAGGACAAGCTTCAGATGTTGTAGTAGATACACATGAACTAATGCGTGTTCGTCGACAAGCAGCTACAATTTACGCACTTTGTTCAAAACGCTCTTTTCATGAAATTTTAAAGGATTTAGATCGTGATTATTTTATGACACCCCAAGAAGCCATTGATTATGGTTTAGCGGACGAAATAGTAACACGATATAATTCTGAATGTATTTTAGATGAATTTGAAAAAGATTGGTTAGCAGATGATGCAGCACAAATTGAAGGGATTTCTAAAAAAATTCAACAATTATCGGATGATGATAGTGGATTAGCAACCGGCCCACAAAGTCGACGATAA---
        Oedogonium_angustistomum  ---------------------------------------------------------------------------------------------------------------------------ATGCCGGTAGGTGTTCCAAAGGTTCTTTATTATTGGGATGATGAATTACCACTTCAATGGATTGATTTGTATCATTTAATCTTCCGACGTCGTTTAATTTTTGTAATGTCGGAATTAGATCAAGAATTATGTAATCAAATAGCTGGAATGATGATTTACATTCATTTTGAAGATAAACGAAAAGAATTAGAAAAAAAAGGAATCCAAGTAGGA---------------------------------------GATATTTTTGAACAAACAACAGACTCAAATGATTTCGGAAATAAAAAC---------------------------------------------------------------------------------GATACA------ACAAAAAATTTATCA------------------------------------------------------------------------------------------------------------------TATCAATTAAATTACCAAGATTTAATGGATTAT---------------GAAACAATTTGGGATTTGGAAGCTGATATTCAAAGTGATTATTATATGAATATTTATAATAACAAAAATATTCAAAAT---AATTGGAATGATTATTATGAACATGCTTTTTCCGAC------------------------------TCTTCATGGATTTCAAACGGGTCTAATTCTAATTCAAATTTATCTTTTAACAATAATACAAATTCATTGTAT---------------------------------------------------------------------------------------------------------------------------------------------------------------------------------------------------AGATTTACTAAACAAAACAAAATAATTTCA---------------------------------------------------------------------------------------------------------------------------------------------------------------------------------------------------------------------------------------------------TTTAATTCTACTTTTAAT------AAAGAATTAACTAATTTAACTATGTCCTCAAATGAAATTAATTTAATA---------------------------------------------------------------------------------------------------------------------------------------AATCAATTTCAAACTTATGGTTATAGTAATATT---------------------------------------------------------------------------------------------------------------------------------------------------------------------------------------------------TTAAAACAATATTCTAATTTTTTTGAACAATGGGCAACAATGATCTATGCTCTTGGTGAAAAAGTTCAC------------------------------------------------------------------------------------------------------------------AATGGTTATTATTATGATAAATCACGTTGGGTACACCCTTCAAAAGAAAAAATACAACTTTTATTACAA---------------------------------------------------------------------------------------------------------------------------------------------------------AATGAATATTTACAAGATCCTATTAAAAAAATTACTCAAAACTTAAAAAATGATCTCGTTTCAGAATTATTTTTTAATAAATCAATATTTGATCAAAAACACTTAATTTATAAAACA---------------------------------------------------------------------------------------------------------------------------------------------------TTGTTATATTATTTAAATTTTTTTCAATTTACAAATAATACAAACCAATATTCCGAAAATATTGATAGA------------------------------------------------------------------------------------------------------------------------------------------------------------------------CGATGTTTTAAAGAAAATATTAAACGAAATTATTCCAAAGATAAACGTACAAAACAATTATTTGACCGC---------------------------------------------------------------------------------------------------------------------------------------------------------------------------------------------------------------------------------------------------------------CCTTATACTTATTTAAAATCAGGA------------------------------------------------------------------------------------TTAGACATTAGCATGTTAAAAACATCAACCATATTAGAAAAAAAAAGA------------------------------------------------------------------------------------------------------------------------------------------------------------------------------------------------------------------------------------------------------------------------------------------------------------------------------------------------------------------------------------------------AAACGAGAAGAAGCAGAA------------------------------------GATTTAATTTTTTCAGAATCACAAGAAAGAATGCAAGAACAAAAACGAGTTTTCGTATTTATTAATTCCACAGGCGGTTCAGTTCATAGCGGTATTACAGTATATGATGCTTTACAATTTGTTAAAGCGGGGACTGTTACTGTTTGTTTAGGAACCGCTTTTTCTGCTAGTAGTTTAGTATTAGCTGGAGGAAATATTGGACATAGATATGTTTCCGAGGGTGGTCATGTTATGATTCATCAACCTGAA---------------------------------------------------------------------------------------------------------------------------------------------------------------------------------------------------------------------------------------------------------------------------------------------------------------------------------------------------------------------------------------------------------------------------------------------------------------------------------------------------------------------------------------------------------------------------------------------------------------------------------------------------------------------------------------------------------------------------------------------------------------------------------------------------------------------------------------------------------------------------------------------------------------------------------------------------------------------------------------------------------------------------------------------------------------------------------------------------------------------------------------------------------------------------------------------------------------------------------------------------------------------------------------------------------------------------------------------------------------------------------------------------GGAGGTATTCAAGGCCAAGCATCGGATGTTGTAGTTGATACACATGAATTAATGCGTGTTCGTCGACAAGCAGCCACAATCTATGCACTTTGTTCAAAACGTTCTTTTCATGAAATTTTAAAAGATTTAGATCGTGATTATTTTATGACACCACAAGAAGCTATTGATTATGGTTTAGCAGATGAAATAGTAACACGTTATAATTCGGAATGTATTTTAGATGAATTTGAAAAAGATTGGTTAGCCGATGATGCTGCACAAATAGAAGGAATTTCAAAAAAAATTCAACAATTATCTGACGATGATAGTGGCTTAGCAACAGGTCCACAAAGCCGACGATAA---
            Oedogonium_cardiacum  ---------------------------------------------------------------------------------------------------------------------------ATGCCAGTAGGTGTTCCAAAAGTTCTTTATTATTGGGATGATGAATTACCACTACAATGGATTGATTTATATCATTTAATCTTCCGACGTCGCCTTATTTTTGTAATGTCAGAATTAGATCAAGAATTATGTAATCAAATAGCTGGAATGATGATTTATATTCATTTTGAGGATAAACGAAAAGAATTAGAAAAAAAAGGAATACAAGTCGGA---------------------------------------GATATTTTTGAACAAACCACAGAATCTAATGATTTATTAAATAAAAAT---------------------------------------------------------------------------------GAAACC------ACAAAAAATTTATCA------------------------------------------------------------------------------------------------------------------TATCAATTAACATATCAAGATTTAATGGATTAT---------------GAAACTATTTGGGATTTAGAAGCTGATATCCAAAGTGATTATTATATGAATATTTATAATAACAAAAACGTTCAGGAT---AGTTGGAATGATTATTATGAACACTCTTTTTCCGAT------------------------------TCTTCATGGATTTCAAAT------CAATCTAATTCAAATTTGTTTTTTTATAATAAT---------------------------------------------------------------------------------------------------------------------------------------------------------------------------------------------------------------------TTTACTAAACCAAGCAAAATTAAG------------------------------------------------------------------------------------------------------------------------------------------------------------------------------------------------------------------------------------------------------GAAAACTCATTATTTGATTCGAATAAAGAATTAAATAACCTAAATATATCTTCAAATGAAATGCATTTAATA---------------------------------------------------------------------------------------------------------------------------------------AATCAATTTAAAACTTATGGTTATAGTAATATT---------------------------------------------------------------------------------------------------------------------------------------------------------------------------------------------------TTAAAACAATATTCTAATTTTTTTGAACAATGGGCAACAATGATATACGCTCTCGGTGACAAAGTTAGT------------------------------------------------------------------------------------------------------------------AATGGTTATTATTATGATAAATCACGTTGGGTAGATCCGTCAAAAGAAAAAATACAACTTTTATTACAA---------------------------------------------------------------------------------------------------------------------------------------------------------AACCAACAGTTACAAGATCCTATTGAAAAAATTAATCAAAATTTGAAAACTGATATGATTTCAGAATTATTTTTAAGTAAGTCAATGTTTACTCAAAAAAATTTAATCTATAAAACA---------------------------------------------------------------------------------------------------------------------------------------------------TTGTTATATTATTTGAATTTTTTAAAATTTACAAATAATACAAACCAATATTCAGAACTTATCGATAGA------------------------------------------------------------------------------------------------------------------------------------------------------------------------AGATGTTTTAAAGAAGATATTAAGAGAAATTATTCCAAAGATAAACGTACAAAACAATTGTTTGGACGA---------------------------------------------------------------------------------------------------------------------------------------------------------------------------------------------------------------------------------------------------------------CCATATACCTATTTAAAAGCAGGG------------------------------------------------------------------------------------TTAGACATTAACATGTTAAAAACATCGACAATATTAGAAAAAAAAAGA------------------------------------------------------------------------------------------------------------------------------------------------------------------------------------------------------------------------------------------------------------------------------------------------------------------------------------------------------------------------------------------------AAACGCGAAGAAGCAGAA------------------------------------GATTTAATTTTTGCAGAATCACAAGAAAGAATGCAAGAACAAAAACGAGTTTTTGTATTTATTAATTCAACAGGCGGGTCAGTTCATAGTGGTATTACAGTATATGACGCTTTACAATTTGTTAAAGCAGGAACTGTTACAGTTTGTTTAGGAACTGCATTTTCTGCTAGTAGTTTAGTATTAGCTGGAGGAAATATTGGACATAGGTATGTTTCTGAAGGTGGTCATGTTATGATTCATCAACCTGAG---------------------------------------------------------------------------------------------------------------------------------------------------------------------------------------------------------------------------------------------------------------------------------------------------------------------------------------------------------------------------------------------------------------------------------------------------------------------------------------------------------------------------------------------------------------------------------------------------------------------------------------------------------------------------------------------------------------------------------------------------------------------------------------------------------------------------------------------------------------------------------------------------------------------------------------------------------------------------------------------------------------------------------------------------------------------------------------------------------------------------------------------------------------------------------------------------------------------------------------------------------------------------------------------------------------------------------------------------------------------------------------------------GGAGGAATTCAAGGACAAGCTTCAGATGTCGTAGTAGATACACATGAATTAATGCGTGTTCGTCGACAAGCAGCAACGATCTATGCACTTTGTTCAAAACGTTCTTTTCATGAAATTTTAAAGGATTTAGATCGTGATTATTTTATGACACCACAAGAAGCCATTGATTATGGTTTAGCGGATGAAATAGTAACACGTTATAATTCTGAGTGTATTTTAGATGAATTTGAAAAAGATTGGTTAGCTGATGACGCAGCACAAATTGAAGGAATTTCAAAAAAAATTCAACAATTATCTGATGATGATGGTGGATTAGCAACGGGTCCACAAAGCCGACGATAA---
          Oogamochlamys_gigantea  ---------------------------------------------------------------------------------------------------------------------------ATGCCAATAGGTGTTCCACGAATTATTTATTGTTGGGGTGAAGAACTCCCCGCCCAATGGACAGATATTTACAACTTTATTTTTCGTCGCCGGATGATTTTTTTAATGCAATATCTTGATGATGAGTTATGTAATCAAATTTGTGGATTATTAATAAATATTCATATGGAAGATCGTTCTAAAGAATTAGAAAAAAAAGAAATAGAGAAAAGT---------------------------------------AATATTTTTAAAAGTCCCACAAAATCAAATTATACCCCCTCGAAG---------------------------------------------------------------------------------ATGGGGTCTATTAATAAAACGTCAAAT------------------------------------------------------------------------CGTAATTCCATTAAATCTCAA------CAAAAAGCT---------------------ATTGAAGATCTTTTAACATCA---------------------------GAAGAAGATTTAGCAATTGACGAAAATAATTACTTAGAGCAATACACATTACAAAAAATTACTTTAGATTGGCTGAACTGGACTTCAAATTTTTTTGATTATGCT------------------AATGAACCTTATCTTTTTTATCTAACAGAAATTTTAACG------------AAAGATTTTGGA------------------------------------------------------------------------------------------------------------------------------------------------------------------------------------------------------------TCTGAAAATGGAAATTTATTATATATGCTAACAGGAGATTTATCAAACCTTTATGACTCCGTCATCTATAAATTCGGATTC------------------------------------------------------------------GAATTTATGAAAAATAAACAAAGACAAAACAAATTAGCTAAATCAGAACTAGCGTTACTTGCTTTTGGATTTGTAAAATCTATCTCATCAAAATCTGAGCCTTTGCAGTCTTTTTCTGTACAACGTAGCAACAGGTTCTCTTTGCTTCGCAAGGCT------------ACTTTAGGAAGCCAAAACGAAAAGCTTTCTTTCCCTTCGCTACGCGAGCCCTTT------------------------------------------------ACGGGCAAGCAACACGACGGAGAAGAAGAACATCAAGAGTGGCGAAAGGGTTCTGAGCTTTCTAAATTTATGGGAGTTTTTAAAGCAATGGTTAATTGTTCAATGTTGACTAATCGACTAAATAAACAGTCTTGGACTCAAAATATATTTGATTATTGGACTACTTGGAGTAGTTTATTAATTAAATCTTTGAAATTAGAAAGTCAAACATCATTTTTACGTAGCGACGTGCTTCCTTTATCTGCTGAGAATTTAAGAAAATCAACTCTAGCCGAAAAACAAAAATTTGGTTATGCTAACAAAACTCCATCAAAAATGGAATTATATTCT------------CCATTTCGTTTTTTAGCAAATTTTTCTTTCAATGATTATAGTTTTAAAAACCTAAAAAATAGAATCCAACCCCAAAAT------------TTTATAAACGTTCATAAATTCGAATCC------------GAATTTATAGGTAACGGAGTCATAAATAAAAAAAAAATATTATCCACACGTGAACAAACACAAATTGGTCCTCAGACG------------------------------------------------------------------------------------------------------------------------------------------------------------------------CATAATACAAAACAA---AAACTTACTCAGCAATTAAAACAAATAGATCAAGTTGTTGCTTCGCACGGAAAAAATCTATTAATATCGAGA------------------------------------------------------------------------------------------------------------------------------------------------------------------GAATTTTTAAGAAAACTTGCTCAAAAGCAATATTGTTTGAATAAACAAACTCATAAAAATTTATTGGAA---------------------------------------------------------------------------------------------------------------------------------------------------------------------------TTTTCTAAAAAAGCATTAGGACAAAGAACATTAAAAAATGAATATAGACAAGATAGGATTTCTGAAAAAACGCCA------------------------------------------------------------------------------------------------------------------------GTTCTTCAAGGAAGTTCTAAAACAGCATCTTTAACCGGATCAGCTTCCGAATTGTCCACCGATCAAGCAAAG------------------------------------------CTAATCGATCGATTTAAAGTAAAAAACGCAAAAAATTAT------------------------------------------------------------------------------------CTTAATTTAAATTATTTTTCTTCAACGCTAAAGAACTCTTCTATAATAGATAATCAATCTAGTCTATCTACATTGTCTAAACAAAATATAACTGGC---------------------------------------------------------------------------------------------------------------------------------------------------------------------------------------------------------------------------------------------------------------------------------------------------------------------------------------AAAGTTGACTATGCAAGTATTTATAGTAAAGAAACT------------GAACGAACTTTTAGCTATCGTAAACAAGCAGAACGGACACTTCAAGAAGAAGAATTTAAAAAAGTTTTTGTGATTATTAACTCTTTTGGTGGATCTGTTGGAAATGGTATAACTGTTCATGATGCATTACAGTTTATTAAGGCTGGATCTTTAACATTAGCATTAGGAGTAGCAGCATCTGCGGCTTCTTTGGCACTTGCTGGAGGAACAATTGGTGAACGATATATCACAGAAGGATGTCATACTATGATTCATCAACCCGAA---------------------------------------------------------------------------------------------------------------------------------------------------------------------------------------------------------------------------------------------------------------------------------------------------------------------------------------------------------------------------------------------------------------------------------------------------------------------------------------------------------------------------------------------------------------------------------------------------------------------------------------------------------------------------------------------------------------------------------------------------------------------------------------------------------------------------------------------------------------------------------------------------------------------------------------------------------------------------------------------------------------------------------------------------------------------------------------------------------------------------------------------------------------------------------------------------------------------------------------------------------------------------------------------------------------------------------------------------------------------------------------------------GGAAGCATTAATGGACAAGCTTCGGATATTTTAATAGATTCTAATGAAATAATGAAAATTCGTTTAGATGTAGCTGAAATTTATTCATTATCTACTTACCGTCCTCGTCATAAAATTTTAAGGGATTTAGATAGAGACTTTTATTTAACAGCTAACGAAACTGTTTATTATGGTTTAGCTGATGAAATTGCTACAAATGAAGTAATGAGTGATGTGATCGAAATGACTAATAAAGTATGGGATTATCACGAAAATCAACAACAACGTTTACTTGAAATTCGTGAACAGGGCAGCAGC---CCT---------GATTCCCAAACGCAAACTTAA------------
          Ourococcus_multisporus  ---------------------------------------------------------------------------------------------------------------------------ATGCCAATTGGAGTTCCTCGTATTATTTATTGTTGGGGTGAAGAATTACCAGCCCAATGGACCGATATCTACAATTTCATTTTTAGACGTCGTATGGTTTTTTTAATGCAATATTTAGATGATGAATTATGTAACCAAATTTGTGGTTTACTTATTAATATTCATATGGAAGATAGATCAAAAGAATTAGAAAAAAAAGAAATGGAAAACAGC---------------------------------------GGACTTTTTAAAAATCAAACTACACAAAGAAATTCTAATCGTAGTATG------------------------------------------------------------------ACTTCTCCAGATGCAAGTGCTTTTTCTGAAAGCATAGGTTCTTTTGGTATG---------------------------------------------------------------------------------AAAAAAGAAAGATCG---------------------ATTGAAGATTTAATGATTTCA---------------------------GAAGAAGATTTAGGAATCGATGAAAATCATACTTTAGAAAGACGTACTTTACAAAAAATTTCTTTGGAATGGTTAAACTGGAACGCTCAGTTTTTTGATTATTCG------------------GATGAACCGTATTTATTTTATTTAGCAGAATTGTTATCT------------AAAGATGTAACAGGT------------------------------------------------------------------------------------------------------------------------------------------------------------------------------------------------------------GAAAAGGGTAATTTAGGTTATTCATTTCATTTAAATGGTGGAGTTTCT------------------------------------------------------------------------------------------------------TCTAAAACTATCTACGATAGTCCTAGCGGTACCTCAACT---------------------------------------------------------------------GGGTTTGAATTAGATTCGCAATTGCCTCGATTTATGACGCTT------------TTTAAACAGATGTCGCGTTCAAATACTAAA---------------------------------------------------------------------------------------------------------------------------------------------------ACCTTTCAAAATTTG------ACAGCACAAAAT---------------------------------------------------------------------------------------------------------------------------------------------------------------------------------------------------TCAATGAACCATTTTGATATTTACTCT------------CCTTTTCGTTTTTTAAAAAATTTGGCTATTGAGGGGGGTAATTTA------------------------------------------------------------------------------------------------------------GAATCAAATCCAAATTCTTTTTTCTTGGATCAAAAT---------------------------------------------------------------------------------------------------------------------------------------------------------------------------------------------------TCTAGAACTAATTTAGCAGAAAAATTAAAACAGTTACAAAAAGAAAAAACTCAAAAAACTGACAAT---------------------------------------------------------------------------------------------------------------------------------------------------------------------------ATCGCAAACCTAATTTCCGATGTTGCACAAAAAGACTTACTTTCTAAACTGGAAAGTCGAGAAAATGAATGGCAA---------------------------------------------------------------------------------------------------------------------------------------------------------------------------TCTTCAAGAAAAGCGTTAGCACAAAGACAATTACGTAAAAATTATACTCACGATTATTCAATGTTTAAT---------------------------------------------------------------------------------------------------------------------------------------------------------CTAACAAATGAAAAAACAAAA---------------------------------------------------------------------------------------------TCTCAAGAATAT------------------------------------------------------------------------------------TTAAGTTTAGGA------GCAACTGATGACGCT---------------------------------------------------------------------------------------------------------------------------------------------------------------------------------------------------------------------------------------------------------------------------------------------------------------------------------------------------------------------------------------------------------------TCTTACTTAGAATATCGT------------------------------GATTACTATAGAAAACAAACTGAACGTACACTTCAAGATGAAGAGTCAAAAAAAGTTTTTATGATTATTAATTCATTTGGAGGTTCGGTTGGAAACGGAATTACTGTTCATGATGCTTTACAATTTATCAAAGCGGGTTCTATGACATTGGCCTTAGGTGTCGCAGCTTCTGCTGCATCATTAGCATTAGCCGGAGGCACAATTGGAGAAAGATATGTTACAGAGGGATGTCATGTAATGATCCACCAACCTGAA---------------------------------------------------------------------------------------------------------------------------------------------------------------------------------------------------------------------------------------------------------------------------------------------------------------------------------------------------------------------------------------------------------------------------------------------------------------------------------------------------------------------------------------------------------------------------------------------------------------------------------------------------------------------------------------------------------------------------------------------------------------------------------------------------------------------------------------------------------------------------------------------------------------------------------------------------------------------------------------------------------------------------------------------------------------------------------------------------------------------------------------------------------------------------------------------------------------------------------------------------------------------------------------------------------------------------------------------------------------------------------------------------AGCGGCTTGTCTGGACAAGCTTCTGATATTTGGATTGATAGTCAAGAAATTATGAAAATCAGATTAGACGTTGCTGAAATTTATTCTCTTTCAACATATCGCCCTCGTCATAAAATTTTACGTGATTTAGATCGTGATTTTTATTTAACTGCAACCGAAACTATTTATTATGGTTTAGCAGATGAAATTGCAACGAACGAAACACTTCATGAAATCATTGAAATGACAAGTAAAGTTTGGGATTATCATGATGCTCAACAACAAAAACTTTTAGAAACTCGAGAAAGTCTAAATTCTGGATTA---------GACACACAAACACAAAATTAA------------
           Palmellopsis_texensis  ---------------------------------------------------------------------------------------------------------------------------ATGCCAATTGGTGTTCCAAGAATTATTTATTGTTGGGGTGAAGAATTACCAGCGCAATGGACAGATATTTATAATTTTATTTTTCGTCGTCGGATGATTTTTTTAATGCAATATTTAGACGATGAATTATGTAATCAAATTTGTGGATTATTAATTAATATTCACATGGAAGATCGGTCTAAAGAACTTGAACAAAAAGAAATGCAAAGAAGCTCAGGT---------------------------------CCGACCAATAAAATAAGCTCAGAGTTTTCACGGAACTCTAAACCCTTTAATATA------------------------------------------------------------TCATCGGAAATAAAAAATGGGTTGCGAAGCAACCAACAAAGTATCCAAGGAGTA---------------------------------------------------------------------------GAAGGTCGAGTTCCTTAT---------------------GTTTATGAACTTTTAACATCA---------------------------GAAGAAGATTTAGCTATTGATGAAAATTTTACATTAGAACAATATACATTGCAAAAAATAACAATGGATTGGCTTAATTGGAATGCTAATTTTTTTAATTATTCTGATTTAACAAGA------GATGAACCTTATCTTTTTTATTTAGGTGAAATTTTATCA------------AAAGATTTTACTAAA------------------------------------------------------------------------------------------------------------------------------------------------------------------------------------------------------------GATACTGGAAATTTGCTCTATACTACAGATTTCAAAAAAAATTTACAACCAGCACAAGAAATTTATACTTCTTCAAACTTGGAGGGGAAGGAGCAAAGCGACCGACAAAGTCTCCAAGTAGAAGGCCATAGCAATGGGGATTGTTCTAAAAATAGGTTGCTACCTAATGGAAGCTTGGGGGTTGCTCTCGAGCAAGCGAAGCAACCAATTTTCCTTAGCAACCCTCCGGGTCCGTTGGACCCGGAGGGTGACTTTATTGCTTTGGGCCCCAAGCCCCAATTAGGGAGAAGGAGCAACCAA------------TTACGAAGTAAAACAAAAGAAAGCAATAAATCGAATCAAAAAAAACATTTTGTTGAATTTCTAGGC------------------------------------GTCTTTAAAACCATGACACGCTCTTCTTTATTTACGTGTATAGGAGGTGAACCTTATTCTAACGAAGCCGCTAATATAACAGAAAACTTGCTAAAGGGAGATGCTGGGGTTATAAAAAGTTTAAAAATTAATCTACAG---------------------------------------------------------------------------------------------------------------AATCCAGATCCTGCTTTAAATTGGGGGGCCCAAGATACAAAAGTGTTGCAAGCAAGTCAATCTTTACAGTGTGTTTATTCA------------CCATTTCGGTTTTTAGCGAACTTTGCTTACAGTGATTATAGTTTAAAAAATTTTTTACGTAAA------------------------------------------------------------------------------------TTTACTAACATCTCTTCTGTAAATGTTCTTGTAGCCAAAAAACCATGTTTTATCTATAGA------------------------------------------------------------------------------------------------------------------------------------------------------------------------GATTTAGAGTCCTCTCAGACTCCGAGCAAAGGTAAGAGCGATTTAAAAAGAGCTGCTTTAATACAAAAAAATACAGGTTATTCTGCAAACTCTAAAAAA---------------------------------------------------------------------------------------------------------------------------------------------AAAAAAAATTTTGCTATATTAAAAGAAATCGCTAAAAAACAATTAACTTTAAATTTACAAACCCATAAAAATTCATTAGAA---------------------------------------------------------------------------------------------------------------------------------------------------------------------------TTTTCAAAAAAAGCGTTAAGTCAAAGAACATTAAAACATGACTATCGACAAGATCTTAATTACGATATTAAATTGAATTTAGATAAAACAGTTACGAAGTCTCTATCTTTATTTGGGGACGGTGGGTTACCAGATCTAAAAAAAAGCGGGGCAACCTCTATTCGTAATAATAATAAAGAGTCTTTTATTCCCAATCCTTTGATTGGGAATAAAGGGTTTTTAGGAACTAAAGAGAGCAATCGCGAAGCTTATATTAAACCAGAAGGC------------------------------------------CAAAGGGCCGGAGGGAAAGTCTCGTTTAAAACAAAAAAC------------------------------------------------------------------------------------TTAAACAGAAGCACAACAAATTTCAGTAAAGACAACACAATC---------------------------------------------------------------------------------------------------------------------------------------------------------------------------------------------------------------------------------------------------------------------------------------------------------------------------------------------------------------------------------------------------TCTTCGTCCCTTAGGGTACGAAGTAGTGCT------------GCGCAGTATGACTTTTATAGAAAGCAAGCAGAGCGTACAATGCAAGAAGAAGAGTCTAAAAAAGTATTTGTAATAATTAATTCATTTGGTGGATCCGTTGGAAATGGTATTACAGTTCATGATGCATTGCAATTTATAAAAGCAGGATCTTTAACATTAGCATTAGGAGTAGCGGCCTCAGCATCATCTTTAGTATTAGCTGGAGGAACTATAGGTGAACGTTATGTAACAGAAGGTTGTCACACAATGATCCATCAACCAGAA---------------------------------------------------------------------------------------------------------------------------------------------------------------------------------------------------------------------------------------------------------------------------------------------------------------------------------------------------------------------------------------------------------------------------------------------------------------------------------------------------------------------------------------------------------------------------------------------------------------------------------------------------------------------------------------------------------------------------------------------------------------------------------------------------------------------------------------------------------------------------------------------------------------------------------------------------------------------------------------------------------------------------------------------------------------------------------------------------------------------------------------------------------------------------------------------------------------------------------------------------------------------------------------------------------------------------------------------------------------------------------------------------GGAGGAATTTCAGGACAAGCGTCTGATATTTGGATCGATAGTGCTGAAATTATGAAAATTCGTTTAGATGTTGCTGAAATTTATTCACTTTCAACATACCGTCCTCGCCATAAAATTTTACGTGATTTAGATAGAGATTTTTATTTAACAGCCACAGAAACCGTTTATTATGGATTAGCTGATGAAATTGCAACAAATGATGTTATGCACTCAATTATCGAAGAAACTAATAAAGTATGGGATTATCATGAAAGTCAACAACAGCGGCTTCTAGAAACTCGTGAAAGCAATACATCTGGACTA---------GATACACAAACACAAAATTAA------------
         Parallela_transversalis  ---------------------------------------------------------------------------------------------------------------------------ATGCCTATCGGGGTACCTAGAATTATTTATTGTTGGGGGGAAGAAGTTCCCGCTCAATGGACGGATATTTATAACTTTATTTTTCGACGAAGAATGGTTTTTTTAATGCAATATCTCGATGATGAATTATGTAATCAAATCTGTGGATTATTAATTAATATTCATATGGAAGATCGTTCTAAAGAATTGGAAAAAAAAGAAACAGAAAAAAGTGGAATTTTTAAAAGT------------------------GGTGGTAGTGCAGTGTCAACTCGTAAACAAGCTAAGTCAACAGAAACAGATAAAACTTCTGTTCGTGGAAATGGA---------------------------------------CAGGTTGATTCCTTTGCTGTGCGAGGCAAGCAAAAACTATCCACTCCACCT------------------------------------------------------------------------------------AACCAAAAATGG---------------------GTAGAAGATTTATTAATCTCA---------------------------GAAGAAGACCTTCAAATTGAACAAAATTATGCCCTGGAACGCCACAGTCTACAAAGAATGACTTTGGAATGGTTAAATTGGCATGCTCCGTTTTTTGACTACTCA------------------GAAGAACCTTATTTATTTTATTTAGCTGAAATTCTTTCA------------AAAGATTTCGGT------------------GACCTTTCT---------------------------------------------------------------------------------------------------------------------------------------------------------------------------------TCGAGAGACGGACGTCTATATTATGAAAGTTTATCTGCAGCGCAACAAGGA------------------------------------------------------------------------------------------------------AAAGAAGATAAAGTTTTAACTTTATCTTCTTCTATACAAGAAAGCGACAGTGAGTTAAGTTTAAGAAATGAATTTTTAACTGCTTCTGTTAAGCAAGCTAGCTCCAATTCAGAAGTTATTGAATTAGGACTCTCTGGTCTTTTAGTTTTG------------TTTAAGAATATGAGCAATCTTGGTTCTTCTTTCACAGGTAAA---------------------------------------------------------------------------------------------------------------------------------------GCTCATAATGCTCATTTTGAGGAAGAAAGAAAGGAG------------------------------------------------------------------------------------------------------------------------------------------------------------------------------------------------AATTTAAAAGATTTTGATGTTTATTTA------------CCTTTCCGCAAACTTTCAAACCTACTTCTCAATACTTCTGGCGCTAAGTCTGCTTTGGCCTTATTTCCTAAACTT---------------------------------------------------------------------AGTTTAGAAAGCAAGTCGGCTTTACCTAATGAAAGAACTGAAAGA---------------------------------------------------------------------------------------------------------------------------------------------------------------------------------------------------AATAAAAATTCGCTATCTGATAAATTAAAGGCTTTTCGTAATGAAGCTAAGGAAAAAAATCCTTCCTTTATAAAGGAAGGCAAAGCTCTTTCTTCTAAATCAAGT---------------------------------------------------------------------------------------------------------------------TTTGTGAAAGACACCCAAAGAAATTTAATTGAAAGTTTAGCTTACAGAAATTTTTCTACGGATTTAAGTCAGCCAGAAGAGCAAATTCTT---------------------------------------------------------------------------------------------------------------------------------------------------------------------------TTTTCTGAGAAAGCTTTGACGCAGAAAGAGTTACGTAGAGAATATAAAAAGGCTTTGCCTTTTACCAAC---------------------------------------------------------------------------------------------------------------------------------------------------------------CAACCCGCTAGTTATTTAAATACGAGTTTAACAGGA---------------------------------------------------TTGTCTAGTAATCGAATCAGACCATCCCTAGCT------------------------------------------------------------------------------------TTACAAACTAGCTCAGCTTTACCATCTGAAGAA---------------------------------------------------------------------------------------------------------------------------------------------------------------------------------------------------------------------------------------------------------------------------------------------------------------------------------------------------------------------------------------------------------------TCCTACATGGAATATCGT------------------------------GAATATTATCGTAAACAAACAGAAAGTGCTCTCCAAGAAGAGGAAGCAAAAAAAGTCTTTATGATTATCAATTCTTTTGGTGGTTCTGTTGGTAATGGTATTACTATTCACGACGCTTTACAGTTTATTAAAGCCGGTTCACTTACCCTAGCATTGGGCGTAGCAGCTTCCGCGGCCTCCCTCGCCCTTGCTGGTGGTAGTATTGGTGAACGCTATGTGACAGAAGGTTGTCACACTATGTTACATCAACCCGAA---------------------------------------------------------------------------------------------------------------------------------------------------------------------------------------------------------------------------------------------------------------------------------------------------------------------------------------------------------------------------------------------------------------------------------------------------------------------------------------------------------------------------------------------------------------------------------------------------------------------------------------------------------------------------------------------------------------------------------------------------------------------------------------------------------------------------------------------------------------------------------------------------------------------------------------------------------------------------------------------------------------------------------------------------------------------------------------------------------------------------------------------------------------------------------------------------------------------------------------------------------------------------------------------------------------------------------------------------------------------------------------------------GGTGGTCTGAACGGGCAAGCAAGTGATATTTGGATCGATTCAAAAGAGATTATGAAAATCCGTCTAGATGTTGCGGAAATATATGCTCTTTCTACTTATCGTCCTCGTCACAAAATTCTACGTGATCTTGATCGAGATTTTTATTTAAACGCGACTGAAACAATTCAGTACGGACTTGCCGACGAAATTGCGACTAATGAAATTATGCACGAAATTATTTCAATGACTAGTCAAGTATGGGATTATCATGATACACAACAACAACGATTATTAGAAAGTCGAGAAAGTTTAAATGCAAGTGCA---------GATACACAGACACAAAATTAA------------
               Pediastrum_duplex  ---------------------------------------------------------------------------------------------------------------------------ATGCCAATTGGAGTACCTAGAATTATTTATTGTTGGGGAGAAGAACTTCCAGCACAATGGACTGATATTTATAATTTCATTTTTCGTAGAAGAATGGTTTTTTTAATGCAATATTTAGATGATGAACTTTGTAATCAAATTTGTGGGCTGTTAATTAACATCCATATGGAAGATCGATCAAAAGAATTGGAAAAAAAAGAAATGGAAAATAGT---------------------------------------GGTTTATTTAAAAGT------TCACAAAAGAAAACATCACGTTCATCA------------------------------------------------------------------TCTCCAGGAGATGGTTCCCCTTCAAATTTTGGAGGAAATTCAATAATAAATGAT------------------------------------------------------TCTCAATTT------------AAGAAAAAAGAAAGATCT---------------------CTTGAAGATTTAATGATTTCA---------------------------GAAGAAGATTTAGCAATTGATGAAAATTATCGTTTAGAACGTGATACACTTCAAAAAATTTCATTAGAATGGCTAAATTGGAATGCTCAGTTTTTTGATTATTCA------------------GATGAACCTTATTTATTTTATTTAGCAGAACTATTAGCT------------CAAGATGTTACTGGA------------------------------------------------------------------------------------------------------------------------------------------------------------------------------------------------------------GAACAAGCTGGACTTTTATATAATTTAAAAAATTCATTA---------------------------------------------------------------------------------------------------------------------------GAGAGTTCA---AATAATAATGAA---------------------------------------------------------------------------------------------TTTTCAAAATTAATGACTCTT------------TTTAAACTTTTTTCAAACAAAGAT------------------------------------------------------------------------------------------------------------------------------------------------------ATTTTAAATAAAAAAAATATCAATGATACAAGT------------------------------------------------------------------------------------------------------------------------------------------------------------------------------------------------------TTAAATAATTCTTTTGATATTTATTCA------------CCATTTCGATTCCTATCAAATTTAACATCT------------------------------------------------------------------------------------------------------------------------------TTGTCTCTTAAAGATTTAAATATGTCTTCTAAT---------------------------------------------------------------------------------------------------------------------------------------------------------------------------------------------------AATAAGAAT---TTTTTAGCGAAATTGCAACAATTGCAAAATAAAACACCTCTGTCTACACACTCAACTTCTATTTCTCAAGGAGCA---------------------------------------------------------------------------------------------------------------------------------------------CAAGAAAAATTACATAAATTTCAGTCTTATAAAGCTCAAAAAGAATTTTTTTCAAAAATGCAAGAAAAACAAGTTCAACTTTCA---------------------------------------------------------------------------------------------------------------------------------------------------------------------------AATACAGAAAAAGCATTTACTCAACGACAATTACGTAGAGACTATGGAAAAGAAATGTCTTATAAAGGA------------------------------------------------------------------------------------------------------------------------------------------------------AATGCTTCAATTCACTCTGCGAGCGAA---------------------------------------------------------------------------------------GCAAATTATTTAAGT------------------------------------------------------------------------------------TTAAATAATTAT------GAAACAACAGAAGCA---------------------------------------------------------------------------------------------------------------------------------------------------------------------------------------------------------------------------------------------------------------------------------------------------------------------------------------------------------------------------------------------------------------AATTATAGAGAATATCGA------------------------------GATTATTATAGAAAACAAACCGAACGTTCTTTACAAGATGAAGAATCTAAAAAAGTTTTTATGGTAATTAATTCATTTGGAGGTTCCGTTGGGAATGGAATTACAGTACATGATGCTCTTCAATTTATCAAAGCTGGTTCTATGACATTAGCGTTAGGAGTTGCAGCCTCAGCAGCTTCTCTTGCTCTGGCAGGTGGAACAATTGGGGAACGTTATGTGACAGAAGGTTGCCATGTAATGATTCACCAACCAGAA---------------------------------------------------------------------------------------------------------------------------------------------------------------------------------------------------------------------------------------------------------------------------------------------------------------------------------------------------------------------------------------------------------------------------------------------------------------------------------------------------------------------------------------------------------------------------------------------------------------------------------------------------------------------------------------------------------------------------------------------------------------------------------------------------------------------------------------------------------------------------------------------------------------------------------------------------------------------------------------------------------------------------------------------------------------------------------------------------------------------------------------------------------------------------------------------------------------------------------------------------------------------------------------------------------------------------------------------------------------------------------------------------AGTGCTATTTCTGGTCAAGCTTCTGATATTTGGATTGATTCTCTTGAAATTATGAAAATTAGATTAGATGTTGCTGAAATTTATTCATTAAGTACTTATCGCCCAAGACATAAAATTTTACGTGATTTAGATCGTGATTTTTATTTAACAGCTACTGAAGCTGTTTATTATGGATTAGCTGATGAAATTGCAACAAATGAAGTTCTTCAAGATATCATGGAGATGACAAGTAAAGTATGGGATTACCATGATAGCCAACAACAAAAATTATTAGAAAGTCGTGAAAGTGCAACATCTGGATTA---------GATACACAAACACAAAATTAA------------
           Phacotus_lenticularis  ---------------------------------------------------------------------------------------------------------------------------ATGCCTATTGGTGTACCTCGAATTATTTATTGTTGGGGTGAAGAATTACCTGCACAATGGACAGATATTTATAACTTTATTTTCCGTCGTCGAATGGTCTTCTTAATGCAATATTTAGATGATGAATTATGTAATCAAATTTGTGGATTATTGATCAATATTCACATGGAAGATCGCAGTAAAGAACTTGAAAAAAAAGAAATGGAACGAAGT---------------------------------------GGCTTATTTAAAACTTCAGGTGGTGATATGAAAGGAAAATCTTCATCTGCTCCAGGT---------------------------------------------------------------GCAAGTGCCAGTGCCTTTGGTGGAACTCAAAAT---------------------------------------------------------------------------------TTAAATCCTAACAGAAAAGAAAAATCA---------------------ATGGATGATTTATTAATTTCT---------------------------GATGAAGATCTAGGAATTGAAGAAAATGATACACTTGAACAATATACATTACAAAAAATTACAATGGAATGGTTAAATTGGAATGCTCAATTTTTTGATTATTCT------------------GAAGAACCTTATTTATTTTATTTAGCTGAGTTATTAAGT------------AAAGATTTAAGTAAAAATGATGCTCAAAATTTATATTCAAATACT---------------------------------------------------------------------------------------------------------------------------------------------------------------------------------TCAAATAATTCATCTTCATTAAATAATAAAGAA---------------------------------------------------------------------------------------------------------------------------------------------------------------------------------------------------------------------------------------------------ATTTCACGTTTAATGATGATG------------TTTAAAAACATGACAAATTTAATGAACAACAAGAATTCTTCA---------------------------------------------------------------------------------------------------------------------TTAAATACTTCAGGA------------AATCTAGGAATGCAAAAAAATTCAGATTTCAATTCAATTAGTGGATCAACT---------------------------------------------------------------------------------------------------------------------------------------------------------------TCTGATGGTAAATTACGTCATTTTGATGTATATTCG------------CCTTTTCGTTCAGTATCTAATTTTGCG---------TCTGGAGATTATAGCTTAAAT---------------------------------------------------------------------------------------------------------------------------------------------------------------------------------------------------------------------------------------------------------------------------------------------------------------------GATTTAAATCCTTTAATGAATAATCCAAAATTACTTTCTTTATTTAAAAACTTAAATGCT---------------------------------------------------------------------------------------------------------------------------------------------------------------------------TCTCAAAAAAACAAT------TCATATGGTTCTTTAGTTTCTGAATTATCAGATCGTAATTTAAGTCAAAAATTAGCAAATTCAAATCAACTTGAATAT---------------------------------------------------------------------------------------------------------------------------------------------------------------------------ACCTCTGAAAAAGCATTAGGTCAACGTAATTTAAGAAAACAATACATTCGTGATGGATTCTTAAAT------------------------------------------------------------------------------------------------------------------------------------------------------------AATAGTTCTGCAACTCAAACT------------------------------------------------------------------------TTTGGTGATCCTAATAAA---TACTACAGTTAT------------------------------------------------------------------------------------TTAGAAGGTACAAATTCTTCTGATAGTTATAAC------------------------------------------------------------------------------------------------------------------------------------------------------------------------------------------------------------------------------------------------------------------------------------------------------------------------------------------------------------------------------------------------------------------------GAATTTAGA------------------------------GATTATTATCGAAAACAAACTGAAAAAGCTCTAATTGAAGAAGAATCTAAAAAAGTCTTTGTTATTATTAATTCCTTTGGTGGTTCAGTTGGTAATGGTATTACTGTTCATGATGCTTTACAATTTATTAAAGCAGGATCTTTAACTTTAGGTCTTGGTGTGGCTGCTTCGGCAGCTTCACTTGCATTAGCTGGTGGTACTATTGGTGAACGTTATGTAACAGAAGGTTGTCACGTTATGATTCACCAGCCTGAA---------------------------------------------------------------------------------------------------------------------------------------------------------------------------------------------------------------------------------------------------------------------------------------------------------------------------------------------------------------------------------------------------------------------------------------------------------------------------------------------------------------------------------------------------------------------------------------------------------------------------------------------------------------------------------------------------------------------------------------------------------------------------------------------------------------------------------------------------------------------------------------------------------------------------------------------------------------------------------------------------------------------------------------------------------------------------------------------------------------------------------------------------------------------------------------------------------------------------------------------------------------------------------------------------------------------------------------------------------------------------------------------------AGTGGTTTACAAGGTCAAGCTTCTGACATTTGGATTGATAGTCAAGAAATTATGAAAATTCGTCTAGATGTTGCTGAAATTTATTCTTTATCAACATATCGACCAAAACACAAAATTTTACGTGATTTAGATCGTGATTTCTATTTAACAGCAACTGAAACAATTTACTACGGCTTAGCTGATGAAATTGCAACAAATGAAGTCCTTCATGAAATCATTGAAATGACAAGCAAAGTATGGGATTATCATGATAGCAAACAACAACGTTTATTAGAAACTCGTGAAAGTGCTAGTTCTGGCTTA---------GATACACAAACTCAAAATTAA------------
              Pleodorina_starrii  ---------------------------------------------------------------------------------------------------------------------------ATGCCTATTGGAGTTCCTCGCATTATTTATTGTTGGGGTGAAGAATTACCTGCACAATGGACGGATATTTATAATTTTATTTTTCGTCGTCGTATGGTGTTTTTAATGCAATATTTAGATGATGAGCTTTGTAATCAAATCTGTGGTTTACTCATTAATATTCACATGGAAGATAGATCTAAAGAATTAGAAAAAAAAGAAATGGAAAAAAGT---------------------------------------GGATTATTTAAGAGTACAGCAACAAAAACTAAATCAGCGGATTCTTTA------------------------------------------------------------------------AAAAAAGAA---AACTTTTCGAGTGGCGATACAAGT------------------------------------------------------------------------------------------GCAAAAAGACAATCA---------------------GTCGAAGATTTATTAACATCA---------------------------GATCAAGATTTTGGGATTGAAGATAATTATATGTTAGAACAATATACACTACAAAAAATTACAACAGAATGGCTTAACTGGAATGCCCAGTTTTTTGATTATTCG------------------GATGAACCTTATTTATATTATTTAGCAGATATTTTATCAAAA------------GATTTTTCA------------------------------------------------------------------------------------------------------------------------------------------------------------------------------------------------------------AAAGAATCAGCCACTGTTAAATACAGT---------------------------------------------------------------------------------------------------------------------------------------------------------------------------------------------------------------------ATGAATAATAAA------------------AATGCAACAGAAATGACAAAACTAATACATTGT------------TTAAAAAATATTAAAAATGGTTCGAAT------------------------------------------------------------------------------------------------------------------------------------------------------------------TTTTTGACTAAT------------------------------------------------------------------------------------------------------------------------------------------------------------------------------------------------------------TCAAAATCTAATTTAGATGTCTAT------------GCTCCGTTTAGATTATTAGCAAATTTTGCTCCTCAAAATTATAAT------------------------------------------------------------------------------------------------------------------TTTGAAGATTTCAATTTAAGCCAAAATATAACAAAAGGC------------------------------------------------------------------------------------------------------------------------------------------------------------------------------------------------------AATTTTGCAGCCATTTTATCTATACTAAAAAATCGTACTGTTAATACTAAT------------------------------------------------------------------------------------------------------------------------------------------------------------------------AAAAACTTTACGAAAAAATTAATGGATAATATATCCCAAAAAGAATTTGTTAAACAATCACAGATACCAGAAAAAATGTTAGCGTCT---------------------------------------------------------------------------------------------------------------------------------------------------------------------------TCGGAAAAAGCTTTAAGTCAACGTAGTTTAAAACGTCAATTTATAAAAGAACGTACAGCATTA------------------------------------------------------------------------------------------------------------------------------------------CAATTAACATCTTTAGGTCAAAAAACAAGTAATTCTTTAAAA------------------------------------------------------------------------------------------GCTTATAATTAT------------------------------------------------------------------------------------TTAGATCAAAGTTCACTGAATGCTGAAGGCAAT------------------------------------------------------------------------------------------------------------------------------------------------------------------------------------------------------------------------------------------------------------------------------------------------------------------------------------------------------------------------------------------------------------TTACGTGATAACTCGGGTCGT------------------------------TCTTTATATCGTAAACAAACCGAACGTGTTATTCAAGAAGAAGAATCTAAAAAAGTATTTATGATCATTAATTCTTTTGGTGGATCTGTTGGTAATGGCATAACTGTTCACGATGCTTTACAATTTATTAAAGCTGGTTCGTTAACGTTAGCGTTAGGAGTAGCTGCTTCAGCAGCTTCATTAGCATTAGCAGGTGGTACAATTGGTGAACGTTATGTTACCGAAGGTTGTCATACAATGATCCATCAGCCTGAA---------------------------------------------------------------------------------------------------------------------------------------------------------------------------------------------------------------------------------------------------------------------------------------------------------------------------------------------------------------------------------------------------------------------------------------------------------------------------------------------------------------------------------------------------------------------------------------------------------------------------------------------------------------------------------------------------------------------------------------------------------------------------------------------------------------------------------------------------------------------------------------------------------------------------------------------------------------------------------------------------------------------------------------------------------------------------------------------------------------------------------------------------------------------------------------------------------------------------------------------------------------------------------------------------------------------------------------------------------------------------------------------------GGTGGATTAAACGGGCAGGCTTCTGATATTTGGATTGATAGTCAAGAAATTATGAAAATTCGTTTAGATGTTGCTGAAATTTATTCTTTATCAACATATCGACCACGTCATAAAATATTGCGTGATTTAGATCGTGATTTTTATTTAACAGCAATGGAAACTATTTATTATGGTTTAGCAGATGAAATTGCTACTAATGAAGTAATGCAGTCAATTATCGAGTTAACCCATCAAACATGGGATTTTGCCGATTCTAAGCAACAGCGTTTATTAGAAACGCGCGATCGTGATACGGCGGGATTA---------GACACACAAACGCAAAACTAG------------
          Protosiphon_botryoides  ---------------------------------------------------------------------------------------------------------------------------ATGCCAATTGGTGTACCACGTATTATTTATTGTTGGGGTGAAGAATTACCAGCTCAATGGACAGATATTTATAATTTTATTTTCCGTCGTAGAATGGTTTTTTTAATGCAGTATTTAGATGATGAATTATGTAACCAGATTTGTGGTTTATTAATTAATATTCATATGGAAGATCGTTCTAAAGAATTGGAAAAGAAAGAGATGGAACGTAGT---------------------------------------GGTGTATTTAAAAGTGGT------ACAAAAACTACAACTTCTCAATCAACTCGTCCT---------------------------------------------------------------GAAAGTGGTGGAGCTGTAAAAGGACAACAGTCT------------------------------------------------------------------------------------TTTTATAATAAAAAATCAAGATCA---------------------ATGGAAGATTTATTAAATGCA---------------------------GATGAAGATTTAGGTATTGATGAAATTGATACATTAGAACAATATACATTACAAAAAATTACAACTGAATGGTTAAATTGGAACGCTCAATTTTTTGATTATTCA------------------GATGAACCTTATTTATATTACTTAGCAGAATTATTATCT------------AAAGATTTTAATAAATCTCAA---------------------------------------------------------------------------------------------------------------------------------------------------------------------------------------------------------ACAGGTCAACAAGTAAATGGAAATAATGAAACT---------------------------------------------------------------------------------------------------------------------------------------------------------------------------------------------------------------------------------------------TCAGACTTTGCTAAATTATTAAATATG------------TTAAAA---------------------------------------------------------------------------------------------------------------------------------------------------------------AATAAAAAAGGTCAGAATTTTAATATGGCCAATAAAGGA---------------------------------------------------------------------------------------------------------------------------------------------------------------------------------------------------------AATATTCAAATGGGTGAAGTTTATTCA------------CCATTTAGATCAAATGCTAATTTTAAT---------GTTTCTCCTTTAACTTCTAATGGA------------------------------------------------------------------------CAAGGAGAAGGTAACATTAAAGATTTTAAAGGA---GAAATGTTATTAAAACATAATATGTTCTTATCTTCTTCT---------------------------------------------------------------------------------------------------------------------------------------------------------------AATTCAGAAAAAACAGCTAAAAAACAAAGATTATTACAAATGTTCCAAGATTATCAAAATTTATCT---------CTTTCTAATGGA---------------------------------------------------------------------------------------------------------------------------------------------------------GATAAAAAAAGCTCTATTAATAACTTATTAGGCAATTTAGCAGGTAATGATTTTTCT------------------------------------------------------------------CAATCATCTTATCTACAATCATCA------------------------------------------------------------------------------------------------------------------------GAACAAATTTTAGGTCAAAGAAATTTACGTCGTGAATACAATTTAGAAAGAAATTTCTCTTCT---------------------------------------------------------------------------------------------------------------------------------------------AATAGTGCAAGTATGAAATCTTTTAATTAT---------------------------------------------------------------------TTAAATTTTGCCAACCAAATGGCAGGAGAAGCTGGTAGT------------------------------------------------------------------------------------ATTACTTCTCCCGAAGGGCGAGGTTTAAATTCACAAAGC------------------------------------------------------------------------------------------------------------------------------------------------------------------------------------------------------------------------------------------------------------------------------------------------------------------------------------------------------------------------------------------------------------------GAATTTAGA------------------------------GATTATTACCGCAAACAAACTGAACGTGTTTTTATGGAAGAAGAATCTAAAAAAGTTTTTGTTATTATTAACTCTTTTGGAGGTTCTGTTGGTAATGGTATTACTGTACATGATGCTTTACAATTTATTAAAGCTGGTTCTTTAACTTTAGCCTTAGGTGTAGCTGCTTCTGCTGCTTCTTTAGCTTTAGCGGGTGGTACTATTGGTGAACGTTATGTTACAGAAGGTTGTCACGTAATGATTCACCAACCAGAA---------------------------------------------------------------------------------------------------------------------------------------------------------------------------------------------------------------------------------------------------------------------------------------------------------------------------------------------------------------------------------------------------------------------------------------------------------------------------------------------------------------------------------------------------------------------------------------------------------------------------------------------------------------------------------------------------------------------------------------------------------------------------------------------------------------------------------------------------------------------------------------------------------------------------------------------------------------------------------------------------------------------------------------------------------------------------------------------------------------------------------------------------------------------------------------------------------------------------------------------------------------------------------------------------------------------------------------------------------------------------------------------------AGTTCTTTAAAAGGTCAAGCTTCAGATATTTGGATTGATAGCCAAGAAATCATGAAAATTAGATTAGATGTTGCAGAAATTTATTCATTATCTACTTACAGACCTCGTCATAAAATCCTTCGCGATTTAGACCGTGATTTCTACTTAACTGCTACTGAAACTATTCAATATGGTTTAGCTGATGAAATCGCTACAAATGAAATTATGCAGGAAATCATTGAAATGACTAGCAAAGTATGGGATTATCATGATAGTAAACAACAACGTTTATTAGAAAGTCGTGAAAGCGTTAGTTCAGGTATGGCTTCACGCGACACACAAACACAAAATTAA------------
  Pseudomuriella_schumacherensis  ---------------------------------------------------------------------------------------------------------------------------ATGCCAATTGGTGTACCAAGAATCATTTATTGTTGGGGAGAAGAGCTTCCAGCTCAATGGACAGATATTTATAATTTTATTTTTCGAAGAAGAATGGTTTTTTTAATGCAATATTTAGATGATGAACTTTGCAATCAAATTTGTGGTTTATTAATTAATATTCACATGGAAGACCGTTCTAAAGAAATGGAAAAAAAAGAAATGGAAAACAGC---------------------------------------GGTTTGTTTAAAAGTCCTACTGTTCAAAGAAAATCAGATGTGTCATCG------------------------------------------------------------------GGTGGATCTCAAACAAACGCTCAATATTTTCCCGCCGGAGGCGGG---------------------------------------------------------------------------------------AAAAAAGAAAGATCG---------------------ATTGAAGATTTAATGATTTCA---------------------------TCAGAAGATTTAGCAATTGATGAAAATTATAGTTTAGAAAGAAATACACTTCAAAAAATTTCTTTAGAATGGTTAAACTGGAATGCTCAATTTTTTGATTATTCA------------------GAAGAACCTTACCTTTTTTATTTAGCTGAATTGCTTGCT------------AAAGACGCTACAGGT------------------------------------------------------------------------------------------------------------------------------------------------------------------------------------------------------------GATACGGCCAATTTGCTGTACAATTCCTCTGGTGGTTTC------------------------------------------------------------------------------------------------------------------------------AATTCTGAAAATCAGACTACTGATTTTTCCAACTCTTTA------------------------------------------------GGAGGTCAAAATTCATCCACAAATAATATGGCTCAATTAATGATGATG------------TTCAAAAATATGAAAAATTCAGGGAAAAAT---------------------------------------------------------------------------------------------------------------------------------------------------TTAGATTCGCTATTTTCTTCAAGAAATAGTGACAAAGAT---------------------------------------------------------------------------------------------------------------------------------------------------------------------------------------TACTCTTCTATGGAGCATTTTGATGTTTATTCT------------CCTTTCCGTTTATTAACATCGTTTTCTTCTATGGCTGAATCT---------------------------------------------------------------------------------------------------------------AACCAAGATTCAAAAGATTTTCTTTTTGACTCCGAA---------------------------------------------------------------------------------------------------------------------------------------------------------------------------------------------------ACAAAAAATCGCTATGCTCAAAAATTCAAACAATTACAAAAAGCAAGAAAAAATGAA------------------------------------------------------------------------------------------------------------------------------------------------------------------------------TCTTCAGTTTCTAATGTTCTTTCCGATTTAGCACAAAAAGATTTTTTTGATTCTATGGAGAAAAAAGACGCTCAATTAAAT---------------------------------------------------------------------------------------------------------------------------------------------------------------------------TTTGCAAAAAAAGCTAAAACTCAACGACAACTACGTAGAGATTATTCTGGAGAAAACAAT------------------------------------------------------------------------------------------------------------------------------------------------------------------------TCTTTGAGTGCGGCACGA------------------------------------------------------------------------------------AAAACACCTGCAAGTTAT------------------------------------------------------------------------------------TTACAACTCGAT------TATTCCGATGATGCC------------------------------------------------------------------------------------------------------------------------------------------------------------------------------------------------------------------------------------------------------------------------------------------------------------------------------------------------------------------------------------------------------------------------------AGC------------------------------AATTATTTTAGAAAACAAACAGAACGCGCACTTCAAGAAGAAGAATCTAAAAAAGTTTTTATGATTATTAATTCTTTTGGAGGATCCGTAGGAAACGGAATTACTGTGCATGATGCTTTACAATTTATTAAAGCCGGATCTATGACCTTAGCCTTAGGAGTAGCTGCTTCAGCCGCTTCTTTAGCTTTAGCAGGAGGAACTATTGGAGAACGTTATGTAACAGAAGGCTGTCATGTTATGATTCACCAACCAGAA---------------------------------------------------------------------------------------------------------------------------------------------------------------------------------------------------------------------------------------------------------------------------------------------------------------------------------------------------------------------------------------------------------------------------------------------------------------------------------------------------------------------------------------------------------------------------------------------------------------------------------------------------------------------------------------------------------------------------------------------------------------------------------------------------------------------------------------------------------------------------------------------------------------------------------------------------------------------------------------------------------------------------------------------------------------------------------------------------------------------------------------------------------------------------------------------------------------------------------------------------------------------------------------------------------------------------------------------------------------------------------------------------GGGGGCTTAACCGGTCAAGCTTCAGATATTTGGATTGATAGTCAAGAAATTATGAAAATTCGTTTAGATGTTGCAGAAATTTATTCTTTATCCACTTATAGACCTCGCCATAAAATCTTACGCGATTTAGACAGAGATTTTTACTTAACAGCAATGGAAACTATTTATTATGGGTTAGCAGATGAAATTGCTACTAATGAAGTGATGCATGAAATTATTGAAATGACTAGTAAAGTCTGGGATTATCATGATACTCAACAGCAAAGATTATTAGAAACTCGTGATAGCGCAACGTCAGGTTTA---------GACACACAAACTCAAAATTAA------------
              Rotundella_rotunda  ---------------------------------------------------------------------------------------------------------------------------ATGCCAATTGGTGTACCTCGAATTATTTATTGTTGGGGAGAAGAGTTACCAGCACAATGGACAGATATTTATAATTTTATTTTTCGTCGTCGTATGGTTTTTTTAATGCAATACTTAGATGATGAATTATGTAACCAAATTTGTGGGTTATTGATTAATATTCATATGGAAGATAGATCCAAAGAATTAGAAAAAAAAGAAATGGAAAATAGC---------------------------------------GGTTTATTTAAAGGTTCTGGGGGTAAAAGTTCGTCTTCGCGTAATGAT------------------------------------------------------------------GGGTCTTCC---GCAACAGCTTTTTCAAAATCT------TCGTTTAGTAGT---------------------------------------------------------------------------------AAAAAAGAAAGATCT---------------------ATTGAAGACCTAATGATTTCA---------------------------GAAGAAGATTTAGCCATTGATGAAAATCATATGTTAGAAAGACACACTCTGCAAAAAATTTCACTTGAATGGTTAAATTGGAATGCTCAGTTCTTCGATTATTCC------------------GAAGAACCTTATTTATTTTACTTAGCTGAACTATTAGCA------------AAAGATGTTACCGGC------------------------------------------------------------------------------------------------------------------------------------------------------------------------------------------------------------GAAGAAGGCCGTTTGTTTTATAATTTAACATCCAATCAG------------------------------------------------------------------------------------------------------------------------------TCTGCTGTTAAT---------------------------------------------------------------------------------------------GATACAGAACTTTCAAAATTAATGATGATG------------TTTAAACAAATGACAAACTCAAAGGATACA---------------------------------------------------------------------------------------------------------------------------------------------------TTAAGAACAAATATGTTTGATACACAAATGAAG---------------------------------------------------------------------------------------------------------------------------------------------------------------------------------------------------AGTAACCAAGATTTTGAAGTTTATTCT------------CCTTTCCGTTTACTTTCAAATTTTATTAAGAGA------------------------------------------------------------------------------------------------------------------------------GATTATAAAGATTTTAAATTAGATACTGAA---------------------------------------------------------------------------------------------------------------------------------------------------------------------------------------------------GGGAAAAATTCGCTTGCACAAAAGTTACAACAATTAAAAGAAGAAAAATATAGAAAAGATCAAAACACT------------------------------------------------------------------------------------------------------------------------------------------------------------------------GTTTCTCATCTTACTTCAGATCTTGCCCAAAAAGATTTACTTTCGAATTTAGGAAGTCAAAAAAATCAATGGAAA---------------------------------------------------------------------------------------------------------------------------------------------------------------------------GCTTCCGAAAAAGCTTTTACTCAAAGACAGCTTCGCACAGATTATTTTGGAGAAAATACATTTTCT---------------------------------------------------------------------------------------------------------------------------------------------------------------AAAAAAAATAGAACAAAA---------------------------------------------------------------------------------------------GCATCAAGTTAT------------------------------------------------------------------------------------TTAAATTTAGAT------GCAGCGGATGAGTCT---------------------------------------------------------------------------------------------------------------------------------------------------------------------------------------------------------------------------------------------------------------------------------------------------------------------------------------------------------------------------------------------------------------GCTTATTTAGAATATCGA------------------------------GATTTTTACAGAAAGCAAACAGAACGTTCTTTACAAGATGAAGAATCCAAAAAAGTATTTATGGTTATTAATTCATTTGGAGGTTCTGTTGGTAATGGTATTACTGTTCATGATGCATTACAGTTTATTAAAGCAGGTTCAATGACTCTTGGTTTAGGAGTCGCTGCTTCAGCCGCATCACTCGCTTTAGCTGGTGGAACGATTGGAGAACGTTATGTTACAGAAGGGTGTCACACAATGATACACCAACCTGAA---------------------------------------------------------------------------------------------------------------------------------------------------------------------------------------------------------------------------------------------------------------------------------------------------------------------------------------------------------------------------------------------------------------------------------------------------------------------------------------------------------------------------------------------------------------------------------------------------------------------------------------------------------------------------------------------------------------------------------------------------------------------------------------------------------------------------------------------------------------------------------------------------------------------------------------------------------------------------------------------------------------------------------------------------------------------------------------------------------------------------------------------------------------------------------------------------------------------------------------------------------------------------------------------------------------------------------------------------------------------------------------------------TCGAGTATAAGTGGTCAAACTTCGGATATTTGGATTGATAGCCAAGAAATTATGAAAATTAGATTAGATGTTGCTGAAATTTATTCGTTATCAACGTATAGACCTAGACATAAAATTTTAAAAGATTTAGATCGAGATTTTTATTTAACAGCTATGGAAACGATTCATTATGGATTAGCTGATGAAATTGCAACAAATGAAGTTATGCATGAAATTATTGAAATGACTTCGAAAGTTTGGGATTATCATGATACACAACAGCAAAAATTATTAGAAACTCGTGATAGTCAGACTTCAGGATTA---------GATACACAAACACAAAATTAA------------
            Scenedesmus_obliquus  ---------------------------------------------------------------------------------------------------------------------------ATGCCAATTGGTGTACCAAGAATTATTTATTGTTGGGGGGAAGAACTTCCTGCTCAATGGACAGATATTTATAATTTTATTTTTCGTCGACGTATGGTTTTTTTAATGCAATATTTAGATGATGAACTGTGTAATCAAATTTGTGGTTTGTTAATCAATATTCATATGGAAGATCGTTCAAAAGAATTAGAAAAAAAAGAAATGGAAAATAGT---------------------------------------GGATTATTTAAAAGTTCTACTTCACAACGAAAAACAACAACTGGAGGA------------------------------------------------------------------ATGCAATCTCCTTCTTCATTAGGATCAAACCCATTTTCTGCTTCAGCAAAA---------------------------------------------------------------------------------AAAAAGGAACGTTCA---------------------ATTGAAGATTTAATGATTTCT---------------------------GAAGAAGAGTTAGCTATTGATGAAAATAATATGCTTGAAACACATACTTTACAAAAAATTTCTTTAGAATGGTTAAATTGGAATTCTCAATTTTTTGATTATTCT------------------GAAGAACCATATTTATTTTATTTAGCAGAATTATTAGCA------------AAAGATATTTCTGGA------------------------------------------------------------------------------------------------------------------------------------------------------------------------------------------------------------AATAATGCTGGTTTATTATCAAATGCAATTAATCAA------------------------------------------------------------------------------------------------------------------------------AATCAATCTATGAGTGATACAGAA---------------------------------------------------------------------------------------------TTAGCAAAATTAATGATGATG------------TTTAAACAAATGAATTCCTCAGACCGAAAAAATTTTAATTCA---------------------------------------------------------------------------------------------------------------------------------------------------ACATTTTCACAA------------------------------------------------------------------------------------------------------------------------------------------------------------------------------------------------------------CCAAATCAGAATTTTGATATTTATTCG------------CCTTTCCGCTTATTAGCAAATAAAATTTCTGGA------------------------------------------------------------------------------------------------------------------------------AATTCACAAGATTATCAAATTCATGAAAATTTT------------------------------------------------------------------------------------------------------------------------------------------------------------------------------------------------GAAAAATCAAATTTTCTAAAGAAACTTGAACAATTTCAAAAA---------AAACAATCAAAT------CTTTTTTCTTCTGAA---------------------------------------------------------------------------------------------------------------------------------------------------AATAAAATTGATTCATTTGTTTCTGATGTAGCAAATAAAGATTTATTAAATTTCTTTGATGCTCCAACTCATCAAAAAGAA---------------------------------------------------------------------------------------------------------------------------------------------------------------------------TTATCTGAAAAAGCTTTTACGCAACGACAACTTCGTCGTGATTACTTTGATGAAAATCGTTTTTCATCA---------------------------------------------------------------------------------------------------------------------------------------------------------------AAATTTGGAAAAAATCAA---------------------------------------------------------------------------------------AGTTCATTTGACTAT------------------------------------------------------------------------------------TTAAATCCAGATCAA---ATGTCAAAAGAAGCA---------------------------------------------------------------------------------------------------------------------------------------------------------------------------------------------------------------------------------------------------------------------------------------------------------------------------------------------------------------------------------------------------------------GCTTATTTAGAATATCGT------------------------------GATTCATACAGAAAACAAACAGAACGAACTTTACAAGAAGAAGAATCAAAAAAAGTTTTTATGGTTATTAATTCTTTTGGTGGTTCTGTTGGAAATGGAATTACAATTCATGATGCTTTACAATTTATTAAAGCAGGATCTATGACTTTAGGTTTAGGAGTAGCTGCTTCTGCAGCTTCTTTAGCATTAGCAGGTGGAACAATCGGAGAACGTTATGTTACAGAAGGTTGTCATGTTATGATGCACCAACCCGAA---------------------------------------------------------------------------------------------------------------------------------------------------------------------------------------------------------------------------------------------------------------------------------------------------------------------------------------------------------------------------------------------------------------------------------------------------------------------------------------------------------------------------------------------------------------------------------------------------------------------------------------------------------------------------------------------------------------------------------------------------------------------------------------------------------------------------------------------------------------------------------------------------------------------------------------------------------------------------------------------------------------------------------------------------------------------------------------------------------------------------------------------------------------------------------------------------------------------------------------------------------------------------------------------------------------------------------------------------------------------------------------------------GGTGGTTTATCAGGTCAAGCTTCTGATATTTGGATTGATAGTCAAGAAATTCTTAAAATTCGTTTAGATGTTGCTGAAATTTATTCTTTATCAACATATCGACCTCGCCATAAAATTTTACGAGATTTAGATCGTGACTTCTATTTAACTGCAATGGAAACAATTTATTATGGACTTGCAGATGAAATTGCAACAAATGAGGTTATGTCATCAATTATTGAAATGACAAATAAAGTTTGGGACTATCATGATAGTCAACAACAAAAACTTTTAGAAAGTCGTGATAGTGCTACTTCTGGATTA---------GATACACAAACACAAAATTAA------------
          Schizomeris_leibleinii  ---------------------------------------------------------------------------------------------------------------------------ATGCCAATTGGTGTACCAAAAGTTCTTTATTATTGGGATGATGAACTACCATTACAATGGGTAGATTTATATCATTTAATTTTTCGTAGAAGATTAGTTTTTGTAATGTCAGAGTTAGATCAAGATTTATGTAATCAAATTGCTGGTATGATGGTTTATATTCATTTTGAAGATAAACGAGATGAATTAGAAAATCAAGGGGGTCAAGCGCGA---------------------------------------GATTTATTTTCTACTGGTCTAGATTCAGACTTATCTGGATTAAACACA---------------------------------------------------------------------------------GGAAATAAATCT---------------------------------------------------------------------------------------------------------------------------------TATAAATTAACATATCAAGATTTAATGGATTAT---------------GATAATATTTGGGATTTGGAAACAGGTATGGAAAAAGATTATTATATGGATTTATATAATAGT------------------------GAAACTTTTGGAGATACTATTGGGACCAAT---------------------------------GACTATAACGAAAATTCATTATCTTATAGTAAAAAGTTTACACAATCTAATGAT------------------------------------------------------------------------------------------------------------------------------------------------------------------------------------------------------------------------------------------------------------------------------------------------------------------------------------------------------------------------------------------------------------------------------------------------------------------------------------------------------------------CATTCTTTTTCTACTTTAGAAGCATTAAATAACCCTTTAAAAAAT------------------------------------------------------------------------------------------------------------------------------------------------------AGTTTTGAATTAATTGGGGAAAATCCATCT---------------------------------------------------------------------------------------------------------------------------------------------------------------------------------------------------TTAAAACACTATTCTAATTTCTTTAATATTTGGCTTCCTTTATTGCCTGTATTAAACAAATATATG---------------------------------------------------------------------------------------------------------------------GGGAATAATAATAAAAATGGATCAAATTTTTCATTTGATACATTAAAAAATGTATTATCTCCATAT------------------------------------------------------------------------------------------------------------------------------------------------------------------------GATTATACAAAACTAGTAGAAAATAGTTTTTCTGGGAATTCTAAAAATGCTGAAGAGCAA------------------------AAACAATATGTTTATCAAGCA---------------------------------------------------------------------------------------------------------------------------------------------------TTAAAACATTATTTAGATTTATATCAACGTTCTCATAATCAAAATGAATTTGTAAATAGATTAATTAGA------------------------------------------------------------------------------------------------------------------------------------------------------------------------CAATCTGCTAAAGAAAATATTAAAAAAGCTTATTATCAAGATTTAAAAGATCAAAAAATACGCGATTTA------------------------------------------------------------------------------------------------------------------------------------------------------------------------------------------------------------------------------------------------------------------GCTTCTTATTCAAAAGTAATG------------------------------------------------------------------------------------GAAGATATGTATATTTCAAAAAATATACAACAA---------------------------------------------------------------------------------------------------------------------------------------------------------------------------------------------------------------------------------------------------------------------------------------------------------------------------------------------------------------------------------------------------------------AAAAAATCTGAATCAGAA------------------------------------GATTTATTATTTATGGAAACGCAAGAACGATTAAAGGAACAAAGCCGTGTTTTTGTGTTTATTAATTCAACAGGTGGTTCCGTAAGTAGTGGTATTACTATTTATGATGCTTTACAATTCGTTAAAACTGGAGCTGTCACTGTTTGTTTAGGTATGGCTTTTTCAGCTAGTAGCATGGTTTTAGCCGGTGGAAATATAGGTCATCGTTATGTTGCAGAAGGAGCCCATGTAATGATTCACCAACCAGAA---------------------------------------------------------------------------------------------------------------------------------------------------------------------------------------------------------------------------------------------------------------------------------------------------------------------------------------------------------------------------------------------------------------------------------------------------------------------------------------------------------------------------------------------------------------------------------------------------------------------------------------------------------------------------------------------------------------------------------------------------------------------------------------------------------------------------------------------------------------------------------------------------------------------------------------------------------------------------------------------------------------------------------------------------------------------------------------------------------------------------------------------------------------------------------------------------------------------------------------------------------------------------------------------------------------------------------------------------------------------------------------------------GGAGGAATTACTGGACAAGCTTCAGATGTACTATTAGATGCCTATGAAATTTTACGAATTCGTCGTCAAGTCGCTACTATTTATTCTTTATGTTCTAAACGTGCGTTAAGTGAAGTTTTGAAAGATTTAGATCGCGATAATTTTATGACACCACAAGAAGCAGTTGATTATGGTTTAGCTGATGAAATTGTTACTCGTTATAATTCAGAATGTATATTAGATGAATTTGAAAAAGATTGGTTTGCTCATGATGCAAAACAAATTGAAGGTATTTCTAAAAAAATCCAACAACAAGAAGACGAAGATGAGCCAAGTACTGCTGGTTCAGAAAGTCTTTTTTAA---
          Spermatozopsis_similis  ---------------------------------------------------------------------------------------------------------------------------ATGCCAATTGGTGTACCAAGAATTATTTATTGTTGGGGAGAAGAATTACCAGCGCAATGGACAGATATTTATAACTTTATTTTCCGCCGACGTATGGTTTTTTTAATGCAATATTTAGATGATGAATTATGTAATCAAATTTGTGGGTTATTAATTAATATCCATATGGAAGATCGTTCAAAGGAAATGGAAAAAAAAGAAATGGAAAAGAGT---------------------------------------GGATTATTTGCCAAAAGTAGCCCAAAAGTTTCTACAGCTTCGCGTCCT------------------------------------------------------------------------GAAGGCGGAAGTCCTATTGCCCAAACTCGTATGGGG------------------------------------------------------------------------------------------------ACTCGCAAT---------------------ATCGAAGATTTAATGTTAGCA---------------------------GAAGATGATTTAGGAATTGATGAAAATGATATGTTAGAACGTTATACATTACAAAAAATGACGTTAGAATGGTTAAACTGGAATACACAGTTTGGAGATTATTCA------------------GAAGAACCTTATCTTTTTTATTTATCAGAAATTTTAGCT------------CGTGATTTTACAAAT------------------------------------------------------------------------------------------------------------------------------------------------------------------------------------------------------------AATGGTTCAAATATGCTTTATGATTCGAATCAAAATTTTGGG---------------------------------------------------------------------------------------------------------------------------------------------------------------------------------------------------------------------------------ACACCCGCACAGTTTACTAATTTTATGAAAAGT------------TTTAAGAACACAACAAACTCAAGTTTTAAT---------------------------------------------------------------------------------------------------------------------------------------------------------CCACAAGCTTTTGATCAAAATGTAGAT---------------------------------------------------------------------------------------------------------------------------------------------------------------------------------------------------CCTTCAAAACCTTTAGATATTTATTCA------------CCTTTCCGTTTTTTATCAAATTTTGCAACACCA------------------------------------------------------------------------------------------------------------------------------AATTTAGAGGATGTTCAACTTGATGGAAAT---------------------------------------------------------------------------------------------------------------------------------------------------------------------------------------------------GCTAAAGCTCAGTTAGAGAATCAATTAAAATTATTTCATTCTCAACGTTTAGGTAAAAAAAATTCTAAATCAAATACA---------------------------------------------------------------------------------------------------------------------------------------------------------------ATTCAATACTTAACTTCAAAAATGGCAGAACAGAATTTTTTTGAATCATTAAATGATCAAAAATTAGGATCAAGC---------------------------------------------------------------------------------------------------------------------------------------------------------------------------TCAGCTGAAAAAGCATTAGCTCAACGAAAACTTCGTCGTGATTACACAACGGAACAATTACCTTTTGGT------------------------------------------------------------------------------------------------------------------------------------------------------------CGTTCAAAATCCGGGGTGGGTAAATTTGGT---------------------------------------------------------------CAAGCAGGGCAAGCAAAAGCTGCAAATTAT------------------------------------------------------------------------------------TTAGAAACAAAT---------AACTTTGATCCT---------------------------------------------------------------------------------------------------------------------------------------------------------------------------------------------------------------------------------------------------------------------------------------------------------------------------------------------------------------------------------------------------------------AATTCAATGGAATTACGT------------------------------GATTATTATCGTAAACAAACAGAACGTGCTCTTCAAGATGAAGAATCAAAAAAAGTGTTTATGATTATTAACTCTTTTGGTGGTTCAGTTGGAAATGGGATTACGGTTCATGATGCTTTACAATTTATTAAAGCTGGTTCTTTAACCCTTGCTTTAGGCGTTGCAGCTTCAGCAGCTTCACTGGCACTTGCTGGAGGAACAATTGGTGAACGTTATGTAACAGAAGGTTGTCATGTTATGATCCACCAACCGGAA---------------------------------------------------------------------------------------------------------------------------------------------------------------------------------------------------------------------------------------------------------------------------------------------------------------------------------------------------------------------------------------------------------------------------------------------------------------------------------------------------------------------------------------------------------------------------------------------------------------------------------------------------------------------------------------------------------------------------------------------------------------------------------------------------------------------------------------------------------------------------------------------------------------------------------------------------------------------------------------------------------------------------------------------------------------------------------------------------------------------------------------------------------------------------------------------------------------------------------------------------------------------------------------------------------------------------------------------------------------------------------------------------GGTGGATTAAGTGGACAGGCATCCGATATTTGGATTGATAGTCAAGAAATCATGAAAATTCGTTTAGATGTGGCAGAAATTTATTCATTATCAACTTATCGACCACGCCATAAAATTTTACGCGATTTAGACCGTGATTTTTATTTAACGGCTACTGAGACAATTCATTATGGATTAGCGGATGAAATTGCTACAAATGAAGTTATGCATGATATTATTGAAATGACAAGTAAAGTTTGGGATTATCATGATACACAACAACAACGTTTACTTGAAAGTCGTGAACGTATGAATTCTGGCTTA---------GATACTCAAGCTCAAAGTTAA------------
       Stephanosphaera_pluvialis  ---------------------------------------------------------------------------------------------------------------------------ATGCCTATAGGTGTACCACGTATTATCTATTGTTGGGGCGAAGAATTGCCTGCACAATGGACAGATATTTATAATTTTATTTTTCGTCGTAGAATGGTTTTCTTAATGCAATATTTAGATGATGAATTATGTAACCAAATATGTGGATTATTAATAAATATCCACATGGAAGACCGTTCAAAAGAATTAGAAAAAAAAGAAATGGAGACCCCA------------------------------------TCATCTAAGGCAAAGGGTACTGCGGAAGGAAGAAGAAACACTAAAAGCGCGCCTAGTTCGAGA---------------------AACTTGCCGGGGGGAACAGGAGAAGGGACGTCTAGCGGCTCTTCAGCAAAGCGGTTCGATGGGCAGGGCAGAGATAGGCAAACAGGG---------------------------AGTACTTCAGGTAAACCAACGGTGTCAAATGAAGCACAACCTTTCTTTAATAAAAAATCAAGATCT---------------------ATGGAAGATCTTCTTAATGCT---------------------------GACGAAGATTTAGGTATATATGAAACTTATACATTAGAACAATATACATTACAAAAAATAACAACAGAATGGTTGAATTGGAATGCCCAATTCTTTGATTATTCT------------------GATGAACATTATTTGTTTTATTTAGCAGAATTGTTGTCA------------AAAGATTTTAATAAAGGCGGCATAACTTCCCCC------------------------------------------------------------------------------------------------------------------------------------------------------------------------------------------------TTTTCCTTTTCCCCTATTAATTCAGAAAAAAACAAGGGAGGGGCACAAATAAATGGA---------------------------------------------------------------------------------------------------------------------------------------------------------------------------------------------------------AAAGTATATAACGCTATTATACATCTATTAAATTTG------------TTGAAAAATAACAAATCTTATGCGTCTTCGCTATCAGCTTCAAGGAAATCT---------------------------------------------------------------------------------------------------------ATGTGGTCAATTTCCAAAAACGCAGCGCCCGCTTTTGTCAGCGGTAATAACAAGCAGAGGACCGAA---------------------------------------------------------------------------------------------------------------------------------------------------------------------------TGGATGCCATTGACGACGGGTCCTTCATATGTTTATTCA------------CCTTTTAGAACTTACGCCCATTTCTCT---------GCGGGCAACTATAGTTTGAAAGATGTATATTCATTCCCTCTAATTGATGAT---------------------------------------------TTTTTATTTTTACGCTTCACAAAAAATACACAGGTTTCATTTATGAAACAACCTTACGCTTGGGTTATGACGGGG---------------------------------------------------------------------------------------------------------------------------------------------------------AACAAAGAAGAACAAAGGGCTATATCTATCAAGCAATCGTCTTCTACTTTATCTACGTTACCGTCCTCTGCAGGGGCTGAGCATAAGAAAACG------------------------------------------------------------------------------------------------------------------------------------------------CGGGGGGCAGCGAAGGTAGCGGCCATTAATATACTTTTAGCAAAGTTACTACCTACTACCCCTTCGCTATCACAGGGGGCGTCACTTCCATCGATGGTTAAAGCAAAAGCAGCAAAGGGTGCTTACGTACGCCGTTCGGGAAGTCCCTTCGACGTGGTAAAGGGCAAAACAGCG---------------------------------------------------------------------------------------------GCCCCCTCAGAAAAAACGTTAGGTCAACGTAATCTACGCCGCGAATACAGTTTAGATTTTAATTTTTGGAAATTGACCACATCTCCTTTACTTGCTAAAGGGGTCCAGATGGGGCAGCCAACTACGTCTTTTTTAAAAGGAACAAAAAGTAAATTGGAAAGTTTCTATAGGTCGGATTACGGGACT---------CGGGGGATAAAGGATCTTACCGAAGGGCAATTTCGTAGTCAAAAGCAACAGGGGCTCGATGGCCGCCCCTTCAATGGCCTCTTTACCCCCCCTGCTAAAGCAGGGGGGGAGGGGCTCGATGGCCGCCCCCGTCCTTCGAGGGGGCCTTTGGTTTCT------------------------------------------------------------------------------------GCCAACGGCAAAAACTGGCCATCGAACCCCCAGCCATCGAGGGGGAGTAGTTCTGAACAAAAGGAAACAAAAGCAACTTTTTTAGGCAAAGGTGCAAGTATTCCTTTTGTGCGTCTTTCCGATGGCGGTAATATTCAAGGTATAAAAGGCGATTCAAGTTCTAGTTGGGGTCAGAGAGATCAAGTGGAAACGGCCCGCAAGTCTTTGAGCTGCACAGCTGCGAACCGAAGGATAAGGTACACCCCCCCAGTAGGGGGGGGTGTAAGCGTGTACTCCCACCCTTGCGTCAGCCGCTCCGCAGTACTCTCCCCCTCCTCAATGTCCGGGGGCGGCCATCGAGCTCCTGGGGGGGGGAGTACCGCGCAGCAGCTGCGCAGCCAAGGGGTATATAACAATACTATTTTAAATGTAGGGATTAGGGATAAAACTTACCCAACTGGTGAATTTAGA------------------------------GATTACTACCGTAAACAAACTGAAAGGGCTTTAATTGAAGAAGAATCTAAAAAAGTTTTTGTAATTATTAATTCGTTTGGGGGTTCCGTAGGAAATGGCATTACCGTCCACGACGCCTTACAATTTATTAAAGCGGGATCTTTAACTCTAGGTCTAGGGGTAGCCGCTTCGGCGGCTTCTTTAGTTTTAGCTGGGGGTACCATAGGTGAGCGCTATGTTACGGAAGGGTGTCATGTTATGTTGCATCAACCGGAG---------------------------------------------------------------------------------------------------------------------------------------------------------------------------------------------------------------------------------------------------------------------------------------------------------------------------------------------------------------------------------------------------------------------------------------------------------------------------------------------------------------------------------------------------------------------------------------------------------------------------------------------------------------------------------------------------------------------------------------------------------------------------------------------------------------------------------------------------------------------------------------------------------------------------------------------------------------------------------------------------------------------------------------------------------------------------------------------------------------------------------------------------------------------------------------------------------------------------------------------------------------------------------------------------------------------------------------------------------------------------------------------------TCGGCGTCTCAGGGGCAAGCGTCAGATATTTGGATTGATAGCCAAGAAATAATGAAAATTCGTTTGGATGTAGCAGAAATATATTCTCTTGCTACGTACAGACCACGACATAAAATACTTCGTGACTTAGACCGTGATTTCTATTTAACGGCTACTGAAACCATTCAATATGGATTAGCGGATGAAATCGCGACGAACGAAGTAATGGAGTCTATCCTAGAAGAAACAAACAAAGCTTGGGATTATGACAATGTAAAACAACAACGTTTATTAGAAAGCCGTGAAAGTGCTAGTTCTGGGTTG---------GATACACAAACTCAAAATTAA------------
        Stigeoclonium_helveticum  ---------------------------------------------------------------------------------------------------------------------------ATGCCAATTGGTGTTCCGAAAGTTCTTTATTATTGGGATGATGAGCTACCTTTACAATGGGTTGATTTATATCATTTAATTTTTAGAAGAAGATTAGTTTTTGTTATGTCTGAATTAGACCAAGATTTATGTAACCAGATTGCTGGTATGATGGTTTATATTCATTTTGAAGATAAAAGAGATGAATTAGAAAATCAAGGAAGTACAGCTAGA---------------------------------------GATTTATTTTCTTCTAATCTAGACTCTTCTCAAGAA---------------------------------------------------------------------------------------------ACGAATAAATCT---------------------------------------------------------------------------------------------------------------------------------TATAAACTAACCTATCAAGACCTTATGGATTAT---------------GATAATATTTGGGATTTAGAAGCAGGTATGGAAAAAGATTATTATCTAGATCTTTATAATAGT------------------------GACAATTTTGGTGATGACCTTTGGACAAAT---------------------------------GATTATAATGAAAATTCTTTGTCTTTTAATAAGCAAGTTTTAAATAATTCTGAATCT---------------------------------------------------------------------------------------------------------------------------------------------------------------------------------------------------------------TTTAATCTTTCTAAAAATATAAAAGACAAAAGT------------------------------------------------------------------------------------------------------------------------------------------------------------------------------------------------------------------------------------------TTAGCTTTTGACTTTTCTTCTAATCTTGGGTCAACTTTAGATCCATTAAATATACCTTTAAAAAAT------------------------------------------------------------------------------------------------------------------------------------------------------AGTTTTGAACAAATGGGA---GATGCTATATCA------------------------------------------------------------------------------------------------------------------------------------------------------------------------------------------------TTAAAACAATATTCTAATTTTTTTAATATATGGCTTCCGTTATTACCAGTATTACAAAAATATGGT---------------------------------------------------------------------------------------------------------------------AGTAAAACTAAAAGT------AAAACGTTCTTATCGGATACATTAAAAAACCTTTTAGTTTCAGAT------------------------------------------------------------------------------------------------------------------------------------------------------------------------AAAGCAAATAATCAA------------------------TCAAATAATCTTAATAATGAA------------------------CGAAACTCTATCTATCAAGCT---------------------------------------------------------------------------------------------------------------------------------------------------TTAAAACATTATTTAGATGTGTATCAACGTTCACATAATCAAAATGAATTTGTTCAACAATTACTTCGA------------------------------------------------------------------------------------------------------------------------------------------------------------------------GTTTCTGTGAAAGAAACACTAAAAAAAGCTTATTATCAGGATTTGAAAGATCAAAAAATTCATGATTTA------------------------------------------------------------------------------------------------------------------------------------------------------------------------------------------------------------------------------------------------------------------TCTTCTTATTCTAAAGTAATG------------------------------------------------------------------------------------GAAGATATGTATATTCCACAAAATATTAGACAA---------------------------------------------------------------------------------------------------------------------------------------------------------------------------------------------------------------------------------------------------------------------------------------------------------------------------------------------------------------------------------------------------------------AAAAAATCTGAATCAGAA------------------------------------GATTTATTGTTTATGGAAACACAGGAGCGATTACAAGAACAAAGTCGTGTTTTTGTTTTTATTAATTCAACCGGCGGATCTGTTAGTAGTGGTATAACTATTTATGATGCTTTACAATTCGTGAAAACAGGTGCAGTGACAGTTTGTTTAGGGATGGCTTTTTCCGCAAGTAGTATGGTATTGGCGGGAGGTAACATAGGACATCGTTATGTTGCAGAAGGTGCACACGTTATGATTCACCAACCGGAA---------------------------------------------------------------------------------------------------------------------------------------------------------------------------------------------------------------------------------------------------------------------------------------------------------------------------------------------------------------------------------------------------------------------------------------------------------------------------------------------------------------------------------------------------------------------------------------------------------------------------------------------------------------------------------------------------------------------------------------------------------------------------------------------------------------------------------------------------------------------------------------------------------------------------------------------------------------------------------------------------------------------------------------------------------------------------------------------------------------------------------------------------------------------------------------------------------------------------------------------------------------------------------------------------------------------------------------------------------------------------------------------------GGTGGAATAACAGGGCAAGCGTCAGATGTTTTATTAGACGCGTATGAAATCTTAAGAATTCGTCGTCAAGTAGCGACAATTTATTCTTTATGTTCAAAACGTGCTTTAAGTGAAGTTTTAAAAGATTTAGATCGTGATAATTTTATGACGCCACAAGAAGCAGTAGATTATGGTTTAGCCGACGAAATTGTAACTCGTTATAATTCAGAATGTATTTTAGATGAATTTGAAAAAGATTGGTTTGCTCACGATGCGAAGCAAATTGAAGGAATTTCTAAAAAAATAAAACAACAAGACGAAGATGATGAGCCTAGTACAGCTGGCTCAGAAAGTTTGTTTTAA---
      Treubaria_triappendiculata  ---------------------------------------------------------------------------------------------------------------------------ATGCCAATAGGTGTTCCTCGAATTATTTATTGTTGGGGTGAAGAATTGCCAGCCCAATGGACAGATATTTATAATTTTATTTTCCGAAGACGTATGGTATTTTTAATGCAATATTTAGATGATGAACTTTGTAATCAAATATGTGGATTACTTATAAATATTCATATGGAAGATAGAGCAAAAGAATTAGAAAAAAAAGAAATGGAAAATAGT---------------------------------------GGATTATTTAAAAGTGTTTCGAAATCA---------CAAAAAAAACCAGAA---------------------------------------------------------------------AGTGGAAACGCAAGAAATGATGCTAATTATCAAAGT------------------------------------------------GATAACTTTGATAAAAATAAAAAGAATGCGAATATTTCTCAAAAT------AAATCA---------------------ATTGAAGATTTATTAATATCT---------------------------GAAGATGATTTAGCAATTGATGAAAATAATACTTTAGAACAATATACTTTACAAAAAATAACTTTAGAATGGCTTAATTGGAATTCTCAGTTTTTCGACTATTCA------------------GAAGAGCCTTATTTATTTCACATGGCTGAATTACTTTCC------------AAAGATTTTTCCACA------------------------------------------------------------------------------------------------------------------------------------------------------------------------------------------------------------GATGAAAAAAATTTATTTTATAAAAAAAACCTTACAAAT------------------------------------------------------------------------------------------------------------------------------------------------------------------------------------------------------------------------------------------GTAGAACTTTCTAAATTTTTAATGTTA------------TTCAAAAAAATGACAAATTCGGTAAACAATTTAGATCCT---------------------------------------------------------------------------------------------------------------------------------------------------AAAATCTTTGATTTTCCATCTACA---------------------------------------------------------------------------------------------------------------------------------------------------------------------------------------------------ACAAATAAACAATTAGATATTTATTCG------------CCTTTTAGATTTCTTTCAAATTTTACTTCAACAAATTCTAATTCGGTTAGA------------------------------------------------------------------------------------------------TTAAATCTTCCAACAAAAAAAAAATTTTCCAATAAATTAACACAA------ATGGTCACT------------------------------------------------------------------------------------------------------------------------------------------------------------------------GGAAATTCTTGGCAAAAT------------CAAACAAGATCGATTTCTAATTTACCACCAACTGATGATCTAAATTTAAATTTGAAACCGATT------------------------------------------------------------------------------------------------------------------------------------------------------------------CTTAAT---GATTTAACTCAAAAAGAAATACTTCATAATATCAAT---AAAAAAATAAATTCGAAT---------------------------------------------------------------------------------------------------------------------------------------------------------------------------TTTCAGAAAAAAGTTTTAACACAAAAAAAACTTCGAAAAGAATATAAACAAGAAAATATTTTATTTCAA------------------------------------------------------------------------------------------------------------------------------------------------------------AATAGTTTGAAACAA------------------------------------------------------------------------------AGAACTAAGAGTCAAAAACCATCAAGTTAT------------------------------------------------------------------------------------TTAAATCCTAAT---------TCTGGTGAC---------------------------------------------------------------------------------------------------------------------------------------------------------------------------------------------------------------------------------------------------------------------------------------------------------------------------------------------------------------------------------------------------------------GATTCTTATTTAGAATATCGT------------------------------GATTATTATAGAAAACAAACAGAACGAAATATTCAAGAAGAAGAATCTAAAAAAGTTTTTGTAATAATAAATTCGTTTGGAGGATCCGTAGGAAACGGTATAACAATTCATGATGCGTTACAATTTATTAAAGCAGGATCATTAACTTTAGGTCTAGGGGTGGCAGCTTCAGCTGCTTCATTAGCTTTAGCTGGCGGAACTATTGGAGAGCGATATGTTACTGAAGGTTGCCACGTTATGATACATCAACCAGAA---------------------------------------------------------------------------------------------------------------------------------------------------------------------------------------------------------------------------------------------------------------------------------------------------------------------------------------------------------------------------------------------------------------------------------------------------------------------------------------------------------------------------------------------------------------------------------------------------------------------------------------------------------------------------------------------------------------------------------------------------------------------------------------------------------------------------------------------------------------------------------------------------------------------------------------------------------------------------------------------------------------------------------------------------------------------------------------------------------------------------------------------------------------------------------------------------------------------------------------------------------------------------------------------------------------------------------------------------------------------------------------------------GGTGGGTTATCGGGACAAGCATCTGATATATGGATTGATAGTCAAGAAATAATGAAAATACGTCTTGATGTAGCAGAAATCTATTCATTATCAACTTACAGACCGCGACATAAAATATTGAGAGATTTAGATAGAGATTTTTATTTAACTGCAATAGAAACAATTTTCTATGGTTTAGCTGATGAAATAGCAACAAATCAAGTTATGCATGATATTATCGAAATGACTAGTAAAGTATGGGATTATCACGAAAGTAAACAACAACGATTACTTGAAAATAGAGAAAGTATTGCAAGTGGAATG---------GATACACAAACACAAAATTAA------------
              Trochiscia_hystrix  ---------------------------------------------------------------------------------------------------------------------------ATGCCAATAGGTGTTCCTCGAATTATTTATTGTTGGGGTGAAGAGTTACCAGCCCAATGGACTGATATTTATAATTTTATTTTTCGAAGACGTATGGTATTTTTAATGCAATATTTAGATGATGAACTTTGTAATCAAATTTGTGGATTACTTATAAATATTCATATGGAAGATCGGGCAAAAGAATTAGAAAAAAAAGAAATGGAAAATAGT---------------------------------------GGATTATTTAAAAGTATGTCTAAATCA---------CAAAAAAAAACCGAA---------------------------------------------------------------------AGT------------GTCAGTTTAAATTTAGACAGG------------------------------------------------GAGAATATTCAA---AATAAACAAAATTCGAATATTTCGCAAAAT------AAATCA---------------------ATCGAAGATTTATTAATATCA---------------------------GAAGATGATTTAGCTATTGATGAAAATAATACTCTAGAGCAATATACTTTACAAAAAATAACATTAGAATGGCTTAATTGGAATTCCCAGTTTTTTGATTATTCG------------------GAAGAGCCTTATTTATTTCATATGGCAGAATTACTTTCC------------AAAGATTTTTCAACC------------------------------------------------------------------------------------------------------------------------------------------------------------------------------------------------------------GACGAAAAAAATTTATTTTATAAAAAAAATCTTCCAAAT------------------------------------------------------------------------------------------------------------------------------------------------------------------------------------------------------------------------------------------GTAGAACTTTCTAAATTTTTAATGTCA------------TTCAAAAATATAACAAATTCAGTAAACAATTTAGATCCC---------------------------------------------------------------------------------------------------------------------------------------------------AAAATATTTGATTTTCAATCAACA---------------------------------------------------------------------------------------------------------------------------------------------------------------------------------------------------AAAAGCAAACAATTGGATATTTATTCT------------CCTTTTAGATTTCTTTCAAATTTTACTTCCTCAACTTCTAATTCTGTTAGA------------------------------------------------------------------------------------------------TTAAGTCTTCCTACGAAAAAAAAATTTACAAATAAATTAACACAA------ATGGTAACA------------------------------------------------------------------------------------------------------------------------------------------------------------------------GGGCATTCTTGGAAAAATAATTTG---AATAAAACAAGATCAATTTCTAATTTACCAACAACCGATGCTCAAAATTTCACTTTAACACCTATTCCCTGTCTCGAG---------------------------------------------------------------------------------------------------------------------------------------------------AATTTAAACAGGGACCTAACTCAAAAAGAAATACTTCATAATATAAAT---AAAAAAAATAAATTGGAT---------------------------------------------------------------------------------------------------------------------------------------------------------------------------TTTTCAGAAAAAGTTTTAACACAAAAAAAACTTCGAAAGGAATATAAACAAGAGAATATTCTATTTCAA------------------------------------------------------------------------------------------------------------------------------------------------------------AATACTTTGAAACAA------------------------------------------------------------------------------AAAAGTAGAATTCAAAAACCATCAAGTTAT------------------------------------------------------------------------------------TTGAATCCTAAT---------TCTGTTGAA---------------------------------------------------------------------------------------------------------------------------------------------------------------------------------------------------------------------------------------------------------------------------------------------------------------------------------------------------------------------------------------------------------------GACTCTTATTTAGAATATCGC------------------------------GATTATTATAGAAAACAAACCGAACGAAATATTCAAGAAGAAGAATCTAAAAAAGTTTTTGTAATAATAAATTCATTTGGAGGATCTGTGGGAAATGGTATAACAATTCACGATGCTTTACAGTTTATTAAAGCTGGTTCATTAACTCTAGCTCTAGGAGTTGCTGCTTCCGCAGCATCATTAGCTTTAGCTGGAGGAACAATCGGGGAGCGCTATGTTACAGAAGGTTGTCATGTTATGATACATCAACCAGAA---------------------------------------------------------------------------------------------------------------------------------------------------------------------------------------------------------------------------------------------------------------------------------------------------------------------------------------------------------------------------------------------------------------------------------------------------------------------------------------------------------------------------------------------------------------------------------------------------------------------------------------------------------------------------------------------------------------------------------------------------------------------------------------------------------------------------------------------------------------------------------------------------------------------------------------------------------------------------------------------------------------------------------------------------------------------------------------------------------------------------------------------------------------------------------------------------------------------------------------------------------------------------------------------------------------------------------------------------------------------------------------------------GGCGGATTAACTGGACAAGCATCTGATATATGGATTGATAGTCAAGAAATTATGAAAATTCGTCTTGATGTTGCAGAAATTTACTCATTATCAACTTACAGACCTCGACATAAAATATTGAGAGATTTAGATCGAGATTTTTATTTAACTGCAATAGAAACAATTTTTTATGGTTTAGCTGATGAAATCGCAACAAATCAAGTCATGCATGATATTATAGAAATGACTAGTAAAGTATGGGATTATCATGAAAGTAAACAACAACGATTACTTGAAAATAGAGAAAGCATTGCTAGTGGAATA---------GATACACAAACACAAAATTAA------------
                      Uronema_sp  ---------------------------------------------------------------------------------------------------------------------------ATGCCAATTGGTGTACCAAAAGTGCTTTATTATTGGGATGATGAGCTACCACTACAATGGGTAGATCTTTATCATTTAATCTTCCGAAGAAGATTAGTATTTGTAATGTCAGAATTAGATCAAGACTTATGTAATCAAATTGCTGGTATGATGGTATATATTCATTTTGAAGATAAAAGAGATGAATTAGAAAATCAAGGAAGTACAGCTAAA---------------------------------------GATTTATTTTCATCAAACTTAGATTCAAAAGGAGAA---------------------------------------------------------------------------------------------ACTAATAAATCT---------------------------------------------------------------------------------------------------------------------------------TATAAATTAACATATCAAGATCTTATGGATTAT---------------GATAATATTTGGGATTTAGAAGCTGGAATGGAAAAAGATTATTATCTTGATCTTTATAATAGT------------------------GAAAATTTTGGTGATTCATTATGGAATAAT---------------------------------GATTATAATGAAACAGCATTATCTTTTAATAAAAGAATTTTGAATGATAGTGAA------------------------------------------------------------------------------------------------------------------------------------------------------------------------------------------------------------------ATGGGATTAACGCAATTACAATCTAGTAATTTA------------------------------------------------------------------------------------------------------------------------------------------------------------------------------------------------------------------------------------------TCAAAATTATTTGCTGAAGCAAATGCAACAAATAATTTAGATATGTTAAATATGCCTTTAAAAAAT------------------------------------------------------------------------------------------------------------------------------------------------------AGTTTTGAAGAACTAGTAGGAACGTCAGTTTCTTCCTTAAAAAATATTGGAACGAAAGAG---------------------------------------------------------------------------------------------------------------------------------------------------------------------TTAAAACAATATTCAAATTTTTTTAATATTTGGCTTCCTTTATTACCTGTTTTACAAAAATATTCT---------------------------------------------------------------------------------------------------------------------ACTAAAAATCAAAAT------ACTAATTTTTTATCAGATAGCTTAAAAAATTTATTATTAGATAAT------------------------------------------------------------------------------------------------------------------------------------------------------------------------AAAAATTATAATTTTAATTCTTCTAATTACACA---AGTAGTAATAATACTGAAGATAAAACTAAAGGGAGTTCTTCCCAAGCTCGTTTCCATTTGTATCAAAGT---------------------------------------------------------------------------------------------------------------------------------------------------TTAAATTATTATTTAGATAATTACCATCGAGCACATAATAAAAATGAATTTATTCAGCAATTATTACGC------------------------------------------------------------------------------------------------------------------------------------------------------------------------ATTTCTGTTAAAGAAAATGTTAAAAAAGCTTATTATCAAGATTTAAAAGATCAAAAAATTCATGATTTA------------------------------------------------------------------------------------------------------------------------------------------------------------------------------------------------------------------------------------------------------------------TCGACTTATTCTAAAGTAATG------------------------------------------------------------------------------------GAAGATATGTACCTTCCACAGAATTTAAAACAA---------------------------------------------------------------------------------------------------------------------------------------------------------------------------------------------------------------------------------------------------------------------------------------------------------------------------------------------------------------------------------------------------------------AAAAAATCGGAATCAGAA------------------------------------GATTTATTATTTATGGAAACACAGGAACGTTTACAAGAACAAAGTCGTGTTTTTGTTTTCATTAATTCAACAGGTGGATCGGTTAGTAGCGGTATTACAATTTACGATGCTTTACAATTCGTAAAAACCGGTGCAGTAACCGTGTGTTTAGGTATGGCTTTTTCAGCTAGTAGTATGGTGTTGGCAGGAGGTAATATAGGTCATCGTTATGTTGCAGAAGGCGCTCATGTAATGATTCACCAACCAGAA---------------------------------------------------------------------------------------------------------------------------------------------------------------------------------------------------------------------------------------------------------------------------------------------------------------------------------------------------------------------------------------------------------------------------------------------------------------------------------------------------------------------------------------------------------------------------------------------------------------------------------------------------------------------------------------------------------------------------------------------------------------------------------------------------------------------------------------------------------------------------------------------------------------------------------------------------------------------------------------------------------------------------------------------------------------------------------------------------------------------------------------------------------------------------------------------------------------------------------------------------------------------------------------------------------------------------------------------------------------------------------------------------GGTGGTATTACTGGACAAGCATCAGATGTTTTATTAGATGCATATGAAATTTTAAGAATTCGTCGTCAAGTTGCAACAATTTATTCTTTATGTTCAAAACGTGCTTTAAGTGAAGTTTTAAAAGATTTAGATCGTGATAATTTTATGACACCACAAGAAGCTGTAGATTATGGATTAGCAGATGAAATTGTAACTCGTTATAATTCAGAATGTATTTTAGATGAATTTGAAAAAGATTGGTTTGCACATGATGCGAAACAAATTGAAGGAATTTCAAAAAAAATAAAACAACAAGAAGAAGATGATGAGCCAAGTACAGCAGGTTCTGAAAGTTTATTTTAA---
                  Volvox_carteri  ---------------------------------------------------------------------------------------------------------------------------ATGCCTATTGGAGTTCCTCGCATTATTTATTGTTGGGGTGAAGAATTACCTGCACAATGGACTGATATTTATAATTTTATTTTCCGTCGTCGTATGGTGTTTTTAATGCAATATTTAGATGATGAGCTTTGTAATCAAATATGTGGTTTACTAATAAATATTCATATGGAAGATCGCTCTAAAGAATTAGAAAAAAAAGAAATGGAAAAAAGT---------------------------------------GGATTATTTAAGAATACTGCAACAAAAACTAAACCCATGAATTCTTTT------------------------------------------------------------------------AAAAAAGAA---AACCTTTCGAGTGGCGGTACTAGT------------------------------------------------------------------------------------------GCAAAAATACGAACA---------------------GTCGAAGATTTATTAACATCA---------------------------GATCAAGATTTTGGTATTGAAGATAATTATATGTTAGAACAATATACATTACAAAAAATTACAACAGAATGGCTTAACTGGAATGCACAATTTTTTGATTATTCG------------------GATGAACCTTATTTATATTATTTAGCAGATATTTTATCTAAA------------GATTTTTCA------------------------------------------------------------------------------------------------------------------------------------------------------------------------------------------------------------AAAGAATCAGCGACTTTAAAATACGGA---------------------------------------------------------------------------------------------------------------------------------------------------------------------------------------------------------------------ATAAATAATAAA------------------AATGTAGCAGAAATGACAAAACTAATACATTCT------------TTAAAAAATATTAAAAATAGTTCTAAT------------------------------------------------------------------------------------------------------------------------------------------------------------------TTTTTTACTAAT------------------------------------------------------------------------------------------------------------------------------------------------------------------------------------------------------------TCAAAATCTAATTTAGATGTTTAT------------GCTCCGTTTAGACTATTAGCAAATTTTGCTCCTCAAAATTATAAT------------------------------------------------------------------------------------------------------------------TTAGAAAAAATTAATCTAAGTCAAAATATAACAAAAGGC------------------------------------------------------------------------------------------------------------------------------------------------------------------------------------------------------AATTTTGCAGGAATTTTATCTGTTTTAAAAAACAGTACAGTCAATACTAAT------------------------------------------------------------------------------------------------------------------------------------------------------------------------AAAAACTTTACAAAAAAATTAATGGAAAATTTATCACAAAAAGAATTTGCTAAACAATTACAGACACCAGAAAAAATGTTAGCATCT---------------------------------------------------------------------------------------------------------------------------------------------------------------------------TCTGAACAAGCTTTAAGTCAACGTCGTTTAAAACGTCAATATATAAAAGAACGTACAGCATTA------------------------------------------------------------------------------------------------------------------------------------------CAATTAACACCTTTAGGTCAAAAAACAAGTAATTCTTTAAAA------------------------------------------------------------------------------------------GCTTATAACTAT------------------------------------------------------------------------------------TTAGATCAAACTTCACTCAATGCTGAAGGCAAT------------------------------------------------------------------------------------------------------------------------------------------------------------------------------------------------------------------------------------------------------------------------------------------------------------------------------------------------------------------------------------------------------------TTACGTGATGACTCGGGTCGT------------------------------TCTTTATATCGTAGACAGACCGAACGTGTTATCCAAGAAGAAGAATCTAAAAAAGTATTTATGATCATTAATTCTTTTGGTGGATCTGTTGGTAATGGCATTACGGTTCACGATGCTTTACAATTTATTAAAGCTGGTTCATTAACTTTAGCTTTAGGAGTAGCTGCTTCAGCCGCTTCACTAGCATTAGCAGGTGGTACAATTGGTGAACGTTATGTAACAGAAGGTTGTCATACAATGATTCACCAACCTGAA---------------------------------------------------------------------------------------------------------------------------------------------------------------------------------------------------------------------------------------------------------------------------------------------------------------------------------------------------------------------------------------------------------------------------------------------------------------------------------------------------------------------------------------------------------------------------------------------------------------------------------------------------------------------------------------------------------------------------------------------------------------------------------------------------------------------------------------------------------------------------------------------------------------------------------------------------------------------------------------------------------------------------------------------------------------------------------------------------------------------------------------------------------------------------------------------------------------------------------------------------------------------------------------------------------------------------------------------------------------------------------------------------GGCGGATTAAACGGGCAGGCTTCTGATATTTGGATTGATAGTCAAGAAATTATGAAAATTCGTTTAGATGTTGCTGAAATTTATTCTTTATCAACATATCGACCACGTCATAAAATATTGCGTGATTTAGACCGTGATTTTTATTTAACAGCAATGGAAACGATTTATTATGGTTTAGCAGATGAAATCGCTACTAATGAAGTAATGCAAAATATCGTGGAAATGACTAGTAAAGTTTGGGATTATCATGATAGTAAACAACAACGTTTATTAGAAACACGTGATAGTCAAACATCTGGATTA---------GATACACAAACCCAGAATTAA------------
  ;
end;
