# Supplementary material for: Order, please! Uncertainty in the ordinal-level classification of Chlorophyceae
Source: PeerJ. 2019 May 15;7:e6899. doi: 10.7717/peerj.6899 (PMC6525593; doi:10.7717/peerj.6899)
Supplement: Supplemental Information 1 — This compressed folder contains untrimmed, masked alignments for individual chloroplast genes (subfolder nexus), as well as trimmed alignments with appropriate analysis blocks and the consensus trees resulting from these single-gene and concatenated analyses (MrBayes subfolders). Supplementary methods with associated references are included in the SupplementaryMethods.txt file. SVDquartets, BaliPhy, PhyloBayes and RAxML analysis files are in separate subfolders, with their respective resulting tree files. Files associated with MrBayes analysis of the 1st and 2nd positions and the analysis of the 3rd positions are placed in the subfolders 1st_and_2nd_positions_only and 3rd_positions_only, respectively. The 18Splastid_combined subfolder contains the MrBayes analysis materials (alignment and consensus tree) for the analysis including nucleotide plastid data as well as 18S nucleotide data. Documentation, trees and scripts used to create Fig. 3 are included in the “Figure3” subfolder, and documentation for and full results of Treespace analyses are in the “Treespace” subfolder. The results of the AU topology tests are included in a Word document. [file peerj-07-6899-s008.zip › supplementary_alignments_trees/nexus/rpl5.nex]

#nexus

begin data;
  dimensions ntax=68 nchar=603;
  format datatype=dna gap=- missing=?;
  matrix
                                 [----+----|----+----|----+----|----+----|----+----|----+----|----+----|----+----|----+----|----+-100|----+----|----+----|----+----|----+----|----+----|----+----|----+----|----+----|----+----|----+-200|----+----|----+----|----+----|----+----|----+----|----+----|----+----|----+----|----+----|----+-300|----+----|----+----|----+----|----+----|----+----|----+----|----+----|----+----|----+----|----+-400|----+----|----+----|----+----|----+----|----+----|----+----|----+----|----+----|----+----|----+-500|----+----|----+----|----+----|----+----|----+----|----+----|----+----|----+----|----+----|----+-600|----+----|----+----|----+----|----+----|----+----|----+----|----+----|----+----|----+----|----+-700|----+----|----+----|----+----|----+----|----+----|----+----|----+----|----+----|----+----|----+-800|----+----|----+----|----+----|----+----|----+----|----+----|----+----|----+----|----+----|----+-900|----+----|----+----|----+----|----+----|----+----|----+----|----+----|----+----|----+----|----+1000|----+----|----+----|----+----|----+----|----+----|----+----|----+----|----+----|----+----|----+1100|----+----|----+----|----+----|----+----|----+----|----+----|----+----|----+----|----+----|----+1200|----+----|----+----|----+----|----+----|----+----|----+----|----+----|----+----|----+----|----+1300|----+----|----+----|----+----|----+----|----+----|----+----|----+----|----+----|----+----|----+1400|----+----|----+----|----+----|----+----|----+----|----+----|----+----|----+----|----+----|----+1500|----+----|----+----|----+----|----+----]
                                 [*********************************************------------------------------------------------******---------------------------------------------------------------------------------------------------------------------------------------------------------------------------------------------------------------------------------------------------------------------------------------------------------------------------------------------------------------------------------------------------------------------------------------------------------------------------------------------------*********************]
                   Ankyra_judayi  ---------ATGACT------------------------------CAAAGATTAAAAACATACTACGTTCAAAAAATTATGCCTAAGTTATTT------GAACAATTTAAATATAATAATAAACACGAAGTTCCAAAAATTGAAAAAATTGTAATTAATCGTGGTGTTGGTGACGCGTCGCAAAATAGTAAACTTATTGATGCATCATTAAAAGAAATTGCTGTAATTGCAGGCCAAAAAGGGATTATTACACGTTCAAAAAAATCAATTGCTGGTTTTAAAATTCGTGAACAAATGCCAGTGGGGGTATCAGTTACATTAAGAGGTGATAAAATGTATGGTTTTTTAGATCGACTAATTCATTTAGCATTACCTCGAGTACGTGATTTCCAAGGTATTAATCCAAAAAGTTTTGATAAAAATGGAAATTATAGTATAGGTTTAGAAGAACAATTAATGTTCCCTGAAATTGAATATGATAAAATTGATCAAATTCGAGGAATGGATATTTCAATAGTAACTACTGCGCAAAATCAAGAAGAAGGGTTAGCTCTTTTAAAAGAATTTGGTTTACCATTTAAATCTTAA---------------
          Atractomorpha_echinata  ---------ATGACT------------------------------CAAAGATTAAAAACATATTATGTTCAAAAAATTATGCCTAAACTATTT------GAACAATTTAAATATAATAATAAACACGAGGTACCAAAAATCGAGAAAATTGTTATCAATCGCGGTGTTGGTGATGCTTCACAAAATAGTAAATTAATTGATGCGTCTTTAAAAGAAATTGCAGTAATTGCAGGTCAAAAAGGTATTATTACGCGTTCAAAAAAATCAATTGCTGGTTTTAAAATTCGTGAACAAATGCCAGTAGGTGTATCTGTGACATTACGCGGTGAACGCATGTATGGCTTTTTAGATAGACTAATTCATTTAGCATTACCCCGTGTACGTGATTTTCAAGGTATTAATCCCAAAAGTTTTGATAAAAATGGAAATTACAGTTTAGGATTAGAAGAACAATTAATGTTCCCTGAAATTGAATATGATAAAATTGACCAAATTCGAGGGATGGATATTTCAATTGTAACTACTGCGCGGAATCAAGAAGAAGGTTTAGCGCTTTTAAAAGAATTTGGTTTACCATTTAAATCTTAG---------------
        Borodinellopsis_texensis  ---------ATGACA------------------------------CAAAGATTAAAAACTCAATATAATGAAACAATTATTCAAAAATTAAAA------CAACAATTTGAATACAATAATATTCATGAAGTACCCAAAATTGAAAAAATTGTTATAAACAGAGGTATCGGAAGTGCCTCACAAAATCAGAAAGTTGTTGAATCCGCTTTAAAAGAGTTAGGCATGATTGCAGGCCAAAAAGGTGTAATCACTCGTTCAAAAAAAGCGATTGCTGGATTTAAATTAAGAGAAAAAATGCCTGTCGGTGTAGCTGTTACACTTAGAGGGGATCGTATGTATGGTTTTTTAGACAGATTAATACATTTAGCCTTACCACGTGTTCGTGATTTCCAAGGAATTAATCCAAAAAGTTTTGATAAAAATGGTAATTATAGTTTAGGATTAGAAGAACAATTAATGTTCCCTGAAATAGAATATGATAAAATTGATCAAATTCGAGGTATGGACATTTCAATAGTTACTACAGCAAAAAAACAAGAAGAAGGATTAGCCCTTTTAAAAGAATTTGGCTTACCATTTAAAAATTAA---------------
            Bracteacoccus_aerius  ---------ATGACA------------------------------CAACGTTTAAAAACACAGTATATTCAAACAATCGTTCCTAACTTATTG------AAACAATTTAAATATACAAATATCCATGAAGTTCCTCAAATTAAAAAAATCGTAATCAATCGAGGAATCGGAGATGCTTCTCAAAATAATAAGATTTTAGAATCTTCTTTAAAAGAATTAGGAATGATCGCCGGTCAAAAAGGAGTAGTAACTCGTTCAAAAAAATCAATTGCTGGTTTTAAAATCAGAGAACAAATGCCAGTGGGTGTTTCTGTCACATTAAGAGGAGATCGTATGTATGGTTTTTTAGACCGTCTGATTCATTTAGCACTACCTCGCGTTCGTGATTTTCAAGGAATTAGTCCAAAAAGTTTTGATAAACATGGCAATTATAGTTTAGGTTTAGAAGAACAATTGATGTTTCCTGAAATCGAATATGATAAAATTGATCAAATCCGCGGTATGGATATTTGTATTGTTACGACAGCTAAGAATCAAGAAGAAGCATTAACTTTATTAAAGCAATTTGGTCTACCTTTTAAAGCTTAG---------------
         Bracteacoccus_giganteus  ---------ATGACA------------------------------CAACGTTTAAAAACACAATATAGTCAAACAATCGTTCCAAAATTATTG------GAGCAATTTAAATATAAAAATATTCATGAAGTTCCACAAATTCAAAAAATCGTAATCAACCGAGGAATTGGGGATGCTTCTCAAAATAATAAAATTTTAGAATCTTCTTTAAAAGAATTAGGAATGATTGCTGGCCAAAAAGGAATCGTAACTCATTCAAAAAAATCAATTGCTGGTTTTAAAATTAGAGAACAAATGCCAGTAGGTGTTTCTGTGACATTAAGAGGTGATCGTATGTATGGTTTTTTAGATCGTTTAATTCATTTAGCATTACCTCGTGTTCGTGATTTTCAAGGGATCAGTCCAAAAAGTTTTGATAAAAATGGCAATTATAGTTTAGGTTTAGAAGAACAATTAATGTTCCCTGAAATTGAATATGATAAAATCGATCAAATTCGTGGTATGGATATCTGTATCGTTACGACAGCTAATAATCAAGAAGAAGGATTAGCTTTATTAAAACAATTTGGTTTACCTTTCAAAGCATAA---------------
             Bracteacoccus_minor  ---------ATGACA------------------------------CAACGTTTAAAAACACAATATGTTCAAACAATCATTCCAAAATTATTG------GAGCAATTTAAATACGGAAATATTCACGAGGTTCCTCAAATCAAAAAAATCGTAATCAACCGAGGAATCGGAGACGCTTCTCAAAATAATAAAATTTTAGAGTCTTCTTTAAAAGAATTAGGAATTATTGCTGGCCAAAAAGGAATCACTACTCATTCAAAAAAATCAATCGCTGGTTTTAAAATTAGAGAACAAATGCCAGTAGGTGTTTCTGTGACATTAAGAGGTGACCGTATGTATGGTTTTTTAGATCGTCTTATTCATCTAGCCTTGCCTCGCGTTCGTGATTTTCAAGGAATCAGCCCAAAAAGTTTTGATAAAAATGGCAATTATAGTTTAGGTTTAGAAGAACAATTAATGTTCCCTGAAATCGAATATGATAAAATTGATCAAATTCGTGGTATGGATATTTGTATCGTTACGACGGCCAACAATCAAGAAGAAGCATTAGCGTTATTAAAACAATTTGGATTACCTTTCAAAGCATAA---------------
           Carteria_cerasiformis  ---------ATGACA------------------------------CAGCGATTAAAACAATATTATATAGAAACTATTATTCCAAAATTAAAA------GAGCAATTTAAATATAAAAATTTACATCAAGTACCCTCGATTGAAAAAATAGTAATTAATCGAGGACTAGGGGATGCCTCGCAAAATCAAAAAATTGTGGATTCATCTTTAAAAGAATTAGCTATGATTTCAGGACAAAAAGGGGTTATTACTCGATCTCGTAAATCTATTGCTAGTTTTAAAATACGTGAAAAAATGCCAGTTGGAATAGCTGTAACCTTACGTGGGGACCGTCTTTATGGCTTTTTAGATCGTTTAATTAATTTAGCTCTTCCTCGTGTTCGAGATTTTCAAGGAATTAACCCCAAAAGCTTTGATAAACATGGGAATTATAGTCTAGGTTTAGAAGAACAATTAATGTTTCCAGAAATTGAATATGATAAAATTGAAAAAATTCGCGGAATGGATATTACTATAGTTACGACAGCAAACAAACAAGAAGAGGGCTTGGCTTTATTAAAAGAATTTGGATTGCCATTTAAACAAAATGGATAA---------
              Carteria_crucifera  ---------ATGACA------------------------------CAACGATTAAAAAAATATTATATTGAAACTATTGTTCCTAAATTAAAA------GAAAAATTTAAATATAAAAATATGCATCAAGTTCCTTCTATTGAAAAAATAGTTATAAATAGAGGATTAGGTGATGCTTCTCAAAATCAAAAAATTGTCGATTCTTCTTTAAAAGAACTTGCAATGATCTCTGGACAAAAAGGAGTGATAACTCGTTCTCGAAAATCGATTGCAGGTTTTAAAATCCGAGAAAAAATGCCAGTTGGAATAGCAGTTACTTTAAGAGGAGAAAGAATGTATGGTTTTTTAGATCGCTTAATCAATTTAGCACTTCCTCGTGTTCGAGATTTTCAAGGAATTAATCCAAAAAGTTTTGATAAACATGGTAATTATAGTTTAGGTTTAGAAGAACAATTAATGTTTCCAGAAATTGAATATGACAAAATTGAAAAAATACGAGGAATGGATATTTCAATAGTAACAACAGCACAAAAACAAGAAGAAGGCTTAGCTCTTTTAAAAGAATTTGGACTACCTTTTAAAAATTCTCCCTAA---------
             Carteria_sp_SAG_8_5  ---------ATGACA------------------------------CAAAGATTAAAAAAACAATATAATGAAACCATAGTCCCTAAATTAATT------GAACTTTTTAAATATAAAAATTTTCATGAAGTTCCAAAAATCGAAAAAATAGTAATTAACAGAGGTATCGGTGATGCTTCTCAAAACCAAAAAATGGTTGAATCTTCTTTAAAAGAAATAGCTCAAATTGCTGGGCAAAAAGGCATTATTACACGTTCAAAAAAAGCGATTGCTGGTTTTAAATTACGTGAAAAAATGCCTGTTGGTATTTCAGTAACTTTAAGAGGTGAACGTATGTATGGTTTTTTAGATAGATTAATAAATTTAGCTTTACCTCGCGTACGTGATTTTCAAGGCATTAATCCAAAAAGTTTTGATAAACGAGGAAATTATAGTTTAGGTTTAGAAGAACAATTAATGTTCCCAGAAATTGAATATGAAAAAATTGATCAAATTCGTGGTATGGATATTTCTATAGTGACTACAGCACAAAAACCAGAAGAAGGACTTGCTTTATTAAAAGAATTTGGCTTACCTTTTAAATCATAA---------------
        Chaetopeltis_orbicularis  ---------ATGACA------------------------------CAACGATTCAAAAAATTATATACTGAGCATATTGTACCGAAATTAATT------AAAGATTTTAACTATAGCAATGTTCATCAAGTGCCTTCCCTTACTAAGATAGTCATAAATCGTGGTATTGGAGATGCATCTCAGAGTAACAAGATTTTAGAAGCTTCGCTTAAAGAATTAAATTTAATATCAGGTCAAAGAGGAATTGTTACTCGTTCTAAAAAAGCAATTGCAGGATTCAAATTACGACAAAAAATGCCTGTTGGTGTTGTAGTAACTTTACGAGGGGATCGTATGTATGGCTTTTTAGACCGTTTAATTAATTTAGCTTTACCACGTATCCGTGATTTTCAAGGAATTAATACTAAAAGTTTTGATAAGAAGGGTAATTATAATATTGGTTTAGAAGAACAACTAATGTTCCCAGAAATTGAATATGATAAAATTGATCAAATTCGTGGTATGGATATTTCAATTGTTACAACAGCTCAAAAAGCTGAAGAAGGCTTGGCTTTACTAAAAGAATTTGGAATGCCATTTAAAGCTTAA---------------
       Characiochloris_acuminata  ---------ATGACA------------------------------CAAAGATTAAAAAAACAATATACTGAAACAATTGTTCCAAAATTAGTC------GAAAAATTTCAATATACTAATATTCATGAAGTACCTAAAATTGAAAAAATTGTTATAAACAGAGGTATTGGCAATGCGTCTCAAAATCAAAAAATGGTTGAATCGGCTTTAAAAGAATTAGGTATGATCGCTGGTCAAAAAGGTATTATAACACGTTCAAAAAAAGCTATCGCGGGTTTTAAATTACGAGAAAAAATGCCTGTTGGCGTTGTTGTAACATTACGTGGCGATCGCATGTATGGATTCTTAGATCGTCTAATTCATTTAGCATTACCTCGTGTTCGTGATTTTCAAGGCATTAGTCCAAAAAGTTTTGATAAAAATGGGAATTATAGTTTAGGTTTAGAAGAACAATTAATGTTCCCGGAAATAGAATATGACAAAATTGATCAAATTCGAGGTATGGATATCTCTATCGTAATAAAAGCCAATAAACAAGAAGAAGGTTTAGCTTTATTAAAAGAATTTGGTTTACCATTTCGTTCATAA---------------
         Chlamydomonas_applanata  ---------ATGACA------------------------------CAAAGATTAAAAAAACAATATGTAGAAACAATTGTTCCAAAATTAATG------GAAAAATTTAAATATCAAAACGTACACCAAGTACCTAAAATTGATAAAATTGTAATTAACCGTGGTATTGGTAGTGCATCTCAAAACCAAAAAATGGTTGATTCAGCTTTAAAAGAATTAGGTGTTATTGCTGGACAAAAAGGTGTTATTACACGTTCAAAAAAAGCCATTGCTGGTTTTAAACTACGTGAAAAAATGCCAGTTGGTGTTACAGTTACATTACGTGGCGATCGCATGTTTGGTTTCTTAGATCGTTTAATCCACTTAGCTCTTCCTCGTGTTCGTGATTTCCAAGGTATTAATCCAAAAAGTTTTGATAAAAACGGCAATTACAGCTTAGGTTTAGAAGAACAATTAATGTTCCCGGAAATTGAATATGATAAAATTGATCAAATTCGTGGTATGGATATTTCAATTGTAACAACAGCTACAAAACAAGAAGAAGGTTTAGCTCTTTTAACAGAATTAGGTCTACCATTTAAAGATAAATAA------------
           Chlamydomonas_nivalis  ---------ATGACA------------------------------CAAAGACTCAAAACATATTATACAGAAACCATAATTCCAAAATTACAA------AAACAATTTCAATACGAGAATATTCACCAAGTGCCTAAAATAGAAAAAATTGTTATTAATAGAGGTATTGGAGCGGCTTCTCAAAATCAAAAAATTGTAGATTCTTCTTTAAAAGAATTAGCTATAATTGCTGGACAAAAAGGAATCATAACACGCTCAAAAAAAGCGATTGCAGGCTTTAAAGTAAGAGAAAAAATGCCAGTTGGTATTGTAGTTAGCTTAAGAGGCGATCGGATGTACAGTTTTCTAGATCGACTAATAAACTTAGCTTTGCCTCGTGTTCGGGATTTTCAAGGAATTAATCCAAAAAGTTTTGATAAAAATGGCAATTATAGTTTAGGTTTAGAAGAACAATTAATGTTTCCTGAAATTGAATATGACAAGATTGATCAAGTTCGAGGTATGGACATTTCAATTGTTACGACGGCAACAAAACAAGCCGAAGGTTTAGCTCTTTTAAAAGAATTTGGTTTACCATTTAAAGCTTAA---------------
          Chlamydomonas_peterfii  ---------ATGACA------------------------------CAAAGATTCAAAAATTTTTATAATCAAACGATTGTTCCAAAATTAATG------GAACAGTTGAAATATCAAAACATACATGAAGTTCCACAAATTGAAAAAATCGTAATTAACCGTGGTATTGGAGATGCTTCTCAGAATCAAAAAATCGTGGATGCTTCATTAAAAGAATTAGCTATGATTGCAGGTCAAAAAGGTGTTGTTACACGCTCTAAAAAAGCAATTGCTGGTTTTAAATTAAGACAACAAACACCTGTAGGTGTTACTGTTACTTTACGCGGTGAACGTATGTACGGTTTTTTAGATCGATTAATTAACTTAGCTCTACCACGTGTGCGTGACTTCCAAGGTATTAGTTCAAAAAGCTTTGACAAAAAAGGCAATTATAGTTTAGGTTTAGAAGAACAATTAATGTTCCCAGAAATTGAATATGATAAAATTGACCAAATTAGAGGTATGGATATCTCTATTGTAACTACAGCTAAAAACCAAGAAGAAGGACTTGCTTTATTAAAAGCATTTGGCCTACCTTTTAAATAA------------------
       Chlamydomonas_reinhardtii  ---------ATGACA------------------------------CAACGTTTAAAAAATTTATATACTAAAACTATTGTTCCTAAATTAACT------ACAAATTTTAATTACAGTAATATGCATGAAGTGCCAAAAATTGAAAAAATTGTAATTAACCGTGGTATTGGTGATGCATCACAAAACCAAAAAATTGTGGAATCTAGTTTAAAAGAATTAGCTATGATTGCAGGTCAAAAAGGTGTTGTTACACGTTCAAAAAAAGCTATTGCTGGCTTTAAATTAAGACAACAAATGCCCGTAGGTGTAACTGTTACATTACGTGGTGATCGTATGTATGGTTTTCTAGATCGTTTAATTCATTTAGCATTACCGCGTGTACGCGATTTCCAAGGTATTAGCTCAAAAAGTTTTGATAAAAAAGGTAATTATAGTTTAGGTTTAGAAGAACAATTAATGTTCCCAGAAATTGAATATGATAAAATTGATCAAGTACGTGGTATGGATATTTCAATTGTAACAACAGCAAAAACACAAGAAGAAGGTCTTGCATTATTAAAAGAATTCGGTTTACCTTTTAAATAA------------------
           Chlorococcum_tatrense  ---------ATGACA------------------------------CAAAGACTAAAAAAACAATATATTGAAACTATTGTTCCTAAATTAATG------GAACATTTTAAATATGAAAATATGCATCAAGTGCCTAAAATTGAAAAGATAGTTATTAATAGAGGTATTGGTAGTGCATCACAAAACCAAAAAATGGTTGATTCAGCACTTAAGGAATTAGGAATGATTGCAGGTCAAAAAGGAGTAATTACTCGTTCAAAAAAAGCAATTGCTGGTTTTAAATTAAGAGAAAAAATGCCAGTTGGCGTTACTGTTACACTACGAGGTGATCGCATGTATGGTTTTTTAGACCGATTAATTCATTTAGCTTTACCACGTGTACGTGATTTCCAAGGTATTAATCCTAAAAGTTTTGACAAAAATGGAAACTATAGCTTAGGTTTAGAAGAACAATTGATGTTCCCTGAAATTGAATACGATAAAATTGATCAAGTTCGAGGAATGGATATTTCAATTGTAACAACAGCCACTAAGCAAGAAGAAGGATTAGCTCTTTTAAAAGAATTTGGTTTACCATTTAAATCATAA---------------
         Chlorogonium_capillatum  ---------ATGACA------------------------------CAAAGATTGAAAAAACAATATGTTGAAACAATTGTTCCAAAACTAATT------CAAAATTTTAAATATAAAAATATTCATCAAGTCCCTAAAATTGAAAAAATTGTAATTAATAGAGGTATTGGGAGTGCGTCACAAAACCAAAAAATGGTAGATTCAGCACTAAAAGAATTAGGTATGATTGCTGGTCAAAAAGGTGTTATTACACGTTCAAAAAAAGCTATTGCAGGTTTTAAATTACGTGAAAAAATGCCCGTAGGTGTAACAGTAACATTACGTGGTGACCGTATGTACGGTTTTTTAGATCGTTTAATTCATTTAGCTCTTCCGCGTGTACGCGACTTCCAAGGTATTAGTGCAAAAAGTTTCGATAAAAATGGTAATTATAGTTTAGGTTTAGAAGAACAATTAATGTTCCCTGAAATCGAATATGACAAAATTGATACAGTTCGTGGTATGGATATTTCAATTGTAACAACAGCTTTAAAACAAGACGAAGGTTTAGCCCTTTTAAAAGAATTTGGCTTACCTTTTAAAGCGTAA---------------
           Chloromonas_perforata  ---------ATGACA------------------------------CAAAGATTAAAAAAACAATATAGTGAAACTATTGTTCCTAAATTAATG------GAACATTTTAAATATCAAAATATGCATCAAGTTCCTAAAATTGAAAAGATTGTTATTAATAGAGGTATTGGTAGTGCATCGCAAAACCAAAAAATGGTTGATTCAGCACTTAAGGAATTAGGAATGATTGCAGGTCAAAAAGGAGTAATTACTCGTTCAAAAAAAGCAATTGCTGGTTTTAAATTGAGAGAAAAAATGCCAGTTGGCGTTACTGTTACATTACGAGGTGATCGCATGTATGGCTTTTTAGATCGATTAATTCATTTAGCTTTACCACGTGTACGCGACTTCCAAGGTATTAATCCTAAAAGTTTTGACAAAAACGGAAACTATAGTTTAGGTTTAGAAGAACAATTGATGTTCCCTGAAATTGAATATGATAAAATTGATCAAGTTCGAGGAATGGATATTTCAATTGTAACAACAGCCACTAAGCAAGAAGAAGGATTAGCTCTTTTAAAAGAATTTGGTTTACCATTTAAATCATAA---------------
             Chloromonas_radiata  ---------ATGACA------------------------------CAAAGATTAAAAACATATTATATAGAGACTATTATTCCAAAATTAAAA------AATCAATTTAAATACGAAAATATTCAACAAGTTCCCAAAATTGAAAAAATCGTAATAAATAGAGGAATTGGTGCAGCTTCGCAAAATCAAAAAATTGTTGATTCTTCTTTAAAAGAACTTGCAATGATTGCTGGCCAAAAGGGAATTATAACACGATCAAAAAAGGCTATTGCTGGGTTTAAATTACGAGAACAAATGCCTGTAGGCGTTGTTGTGAACTTAAGAGGAAATCGTATGTACGGTTTTCTTGATCGATTAATAAACTTAGCACTTCCTCGTGTTCGCGATTTTCAAGGAATTAATCCCAAAAGTTTTGATAAACATGGCAATTATAGTTTAGGTTTAGAAGAACAATTAATGTTTCCTGAAATAGAATATGACAAAATTGATCAAGTCCGAGGAATGGACATTTCAATAGTAACAACTGCAACTAAACAGGCAGAAGGGTTAGCTCTTTTAAAAGAGTTTGGTTTACCTTTTAAAGCTTAA---------------
               Chloromonas_rosae  ---------ATGACA------------------------------CAAAGACTCAAAACATATTATACAGAAACTATTATTCCAAAATTACAA------AAACAATTTCAATATGAAAATATTCACCAAGTGCCTAAAATAGAAAAAATTGTAATCAATAGAGGTATTGGAGCAGCTTCTCAAAATCAAAAAATTGTAGATTCGTCTTTAAAAGAACTGGCTATCATTGCAGGTCAAAAAGGTATCATAACACGCTCAAAAAAAGCTATCGCAGGGTTTAAAGTAAGAGAAAAAATGCCAGTTGGAATTGTAGTGAGCTTAAGAGGTGATCGTATGTACAGTTTTTTAGATCGATTAATAAACTTAGCTTTGCCTCGGGTACGGGATTTTCAAGGAATTAATCCCAAAAGTTTTGATAAAAATGGCAATTATAGTTTAGGTTTAGAAGAACAATTAATGTTTCCTGAAATTGAATATGATAAAATTGATCAAGTTCGAGGTATGGACATTTCAATCGTTACTACTGCAACAAAACAAGCTGAAGGTTTAGCTCTTTTAAAAGAATTTGGTTTACCGTTTAAAGCTTAG---------------
         Chlorosarcinopsis_eremi  ---------ATGACA------------------------------CAAAGATTAAAAAAACAATATATTGAAAATATTGTTCCAAAACTAATG------AACAATTTTAAATATGAAAATATTCACCAAGTACCTAAAATTGAGAAAATTGTAATTAACAGAGGTATTGGGAGTGCTTCACAAAACCAAAAAATGGTTGATTCAGCTCTTAAAGAATTAGGTATGATTGCTGGTCAAAAAGGTGTTATCACACGTTCTAAAAAAGCAATTGCTGGTTTTAAATTAAGAGAAAAAATGCCCGTGGGTGTTACTGTAACGTTAAGAGGTGAACGAATGTATGGCTTTTTAGACCGATTAATTCACTTAGCTTTACCACGTGTACGTGACTTCCAAGGTATTAATGCAAAAAGTTTTGATAAAAATGGTAACTATAGTTTAGGTTTAGAAGAACAACTAATGTTCCCTGAAATTGAATATGATAAAATTGATCAAATTCGCGGTATGGACATTTCAATTGTTACAACTGCACAAAAACAAGAAGAAGGACTAGCTCTTTTAAAAGAATTTGGATTACCTTTTAAATCGTAA---------------
          Chlorotetraedron_incus  ---------ATGACA------------------------------CAACGCTTAAAAAAATATTATGTAGAGAAAATTGTTCCTAAATTATAT------AATCAATTTGGTTATAAAAATATTCATCAGGTACCTCAAATTGAAAAAATTGTATTAAATAGAGGTATTGGAGATGCTTCTCAAAATAATAAAATTTTAGAATCTTTTTTAAAAGAATTAGGTATGATTGCAGGTCAGAAAGGAGTTATTACTCGTTCAAAAAAATCAATTGCAGGATTTAAAATTCGTGATAAAATGCCTGTAGGTGTTGCTGTAACTTTAAGAGGAGAACGTATGTATGGCTTTTTAGATCGCCTTATTCATTTAGCTTTACCTCGAGTACGTGATTTCCAAGGAATTGATCCTAAAAGTTTTGATAAACATGGAAATTATAGTTTAGGTTTAGAAGAACAATTAATGTTCCCAGAAATTGAATATGATAAAATCGATCAAATTCGAGGAATGGATATTTGTATTGTAACTACAGCAAAAAATCAAGAAGAAGGTCTTTCATTATTAAAAGAATTTGGTTTACCTTTTAAATCATAA---------------
      Chromochloris_zofingiensis  ---------ATGACA------------------------------CAAAGATTAAAAAAACAATATGTGGACAAAATTGCTCCAACATTATTA------AAAAAATTAAACTACAAAAATATCCATCAAGTTCCTCGTATTGAAAAAATTGTCATTAATCGAGGTATTGGAGATGCATCTCAAAATAATAAAGTTTTAGAATCTTTTCTAAAAGAATTAGGACTAATTGCTGGACAAAAAGGTGTAGTTACTCGTTCTAAAAAATCAATTGCTGGGTTTAAAATTCGAGAACAAATGCCAGTAGGAGTGTCTGTAACATTAAGAGGAGAGCGTATGTATGGTTTTTTAGATCGATTAATTCATTTAGCATTGCCTCGTGTAAGAGATTTTCAAGGAATTAACCCAAAAAGTTTTGATAAAAATGGAAATTATAGTTTAGGATTAGAAGAACAGTTAATGTTTCCGGAGATTGAATACGATAAAATCGATCAAATTCGTGGGATGGATATTTGTATTGTAACAACAGCTAATAATCAAGAAGAAGGTTTAGCTTTATTAAAAGAATTTGGACTACCTTTTAAATCTGTTATTAAATCTTAA---
         Cylindrocapsa_geminella  ---------ATGACA------------------------------CAACGATTAAAAAAAGAATATATTGAAAAAATAGTTCCAAAACTCACA------CAATTTTTTCAATATAAGAATAGTCATCAAGTCCCTAAGATAAAAAAGATAGTAATTAATAGAGGTATAGGTGATGCTTCGCAAAATGCCAAAATGTTAGAAAAATATTTAGAAGAATTAGCTTTAATAGGAGGTCAAAAAGGAATTGTCACTAGATCCAAAAAATCAATAGCAGGTTTTAAAATACGTCAAAATATGCCTGTCGGTGTTTCTCTTACCCTTCGAGGTAAAAGAATGTATGACTTTTTAGATCGATTGATTAATTTGGCGCTTCCACGTGTTCGAGATTTTCAAGGAATAAATCCACAGAGTTTTACTAAAAATGGAAATTATAGTTTAGGTTTAGAGGAACAATTAATGTTTCCTGAAATTGAATATGATAAAATTGAGAAGATTTGTGGAATGGATATTACTATTATAACGACAGCAAAAAATAGTGAAGAAGGATTAGCTTTATTAAAAGAATTTGGACTGCCTTTCAAATAA------------------
           Desmotetra_stigmatica  ---------ATGACA------------------------------CAAAGATTAAAAACGCAATATGTACAAACCATTATTCCTAAATTAATG------GAACAATTTAAATATAAAAATATTCATCAGGTTCCTCAAGTTGAAAAAATTGTAATTAACCGAGGTATTGGGGATGCGTCTCAGAATCAAAAAATTGTGGAATCTTCATTAAAAGAATTAGCAATGATCGCAGGACAAAAAGGTATTGTAACTCGTTCTAAAAAAGCTATTGCAGGTTTTAAACTAAGACAAAAAATGCCTGTTGGCGTAACTGTGACACTTAGAGGAGAACGTATGTATGGATTTTTAGATCGTTTAATTCATTTAGCACTTCCTCGTGTGCGAGATTTTCAGGGAATTAACCCTAAAAGTTTTGACAAAAACGGAAATTATAGTTTAGGTTTAGAAGAACAGTTAATGTTCCCAGAAATCGAGTACGATAAAATTCAACAAGTTCGAGGTATGGATATTTCAATTGTTACAACAGCTAATAAATCAGAAGAAGGTTTAGCTCTTTTAAAAGAATTTGGCTTACCTTTTAAAAATTAA---------------
          Dictyochloris_fragrans  ---------ATGGCA------------------------------CAAAGATTAAAACAACATTATATTCAAAATATTGTTCCAAAATTAAAA------GAACAGTTTAGTTATAAAAATATTCATCAAGTTCCTCAAATTCAAAAAATAGTTATAAACAGAGGAATTGGAGATGCTTCTCAAAACACAAAAATGGTAGAATCTTCTCTGAAAGAATTAGCAACAATTGCTGGACAAAAAGGAATTATAACTCGTTCAAAAAAATCGATTGCTGGTTTTAAAATTAGACAAGAAATGCCTGTTGGAGTTACTGTTACATTAAGAGGTGAACGTATGTATGGTTTTTTAGATCGTTTAATTCATTTAGCTCTTCCTCGTGTGCGAGATTTTCAAGGGATTCATCCAAAAAGTTTTGATAAACACGGTAATTATAGTTTAGGTTTAGAAGAACAATTAATGTTCCCAGAAATTGAATACGATAAAATCGATCAAGTACGAGGAATGGATATTTCTATTGTAACAACAGCAAATAATCAAAAAGAATCATTAGCTCTTTTAAAAGAATTTGGTTTACCTTTTAAATCTTAA---------------
               Dunaliella_salina  ---ATGGCACAAACA------------------------------CAAAGATTGAAAAAACAATACGTAGAAACAATTGTTCCTACACTTATG------AAAAAATTCCAATACAAAAATATTCACCAAGTACCTAAAATTGAAAAAATTGTAATTAATCGTGGTATTGGTAGTGCATCACAGAACCAAAAAATGGTGGATTCCGCTTTAAAAGAATTAGGTATGATTGCTGGACAAAAAGGTGTTATTACACGTTCTAAAAAAGCAATTGCTAGTTTTAAATTAAGAGAACAAATGCCAGTAGGTGTTGCTGTGACTTTACGCGGTAATCGTATGTATGGATTTTTAGACCGATTAATCCATTTAGCATTACCACGTGTTCGCGATTTTCAAGGTATTAATCCAAGAAGTTTTGACAAAAAAGGTAATTATAGTTTAGGTCTAGAAGAACAATTAATGTTCCCTGAAATTGAATATGATAAAATTGATCAAATTCGTGGTATGGATATTTCTATTGTAACAACAGCAACAAAACAAGAAGAAGGATTAAGCCTTTTACAAGAATTTGGATTACCTTTTAAATAA------------------
            Elakatothrix_viridis  ---------ATGAAA------------------------------GAAAGATTAAAAAATTTATATCTTAATAAAATAGTACCTAATTTGATG------AAAAAATTTGACTATAAAAATATTCATCAAGTTCCTAAAATTCAAAAAATTGTTTTAAATAGAGGGTTAGGAGATGCTTCTCAAAGTGCTAAAATTATTGAAGCTTCATTAAAAGAAATGGCAATAATTACAGGACAAAAAGGTGTCATGACTCGATCAAAGAAATCAATAGCAGGGTTTAAAATACGACAAGAAATGCCTATTGGAGTTTCAGTTACATTGAGAGGGAAAAAAATGTATGGATTTTTAGATAGGTTAATTCATTTAGCTCTTCCTCGTGTAAGAGATTTTCAAGGAATCAAAAATCAAAGTTTTGATGATTATGGAAATTATAGTTTAGGTTTAGAAGATCAATTAATGTTTCCAGAAGTCGAATATGATAAAATAGATAAAATACGTGGAATGGACATTTCTATTGTCACTACAGCAAGAAACTCATCTGAAGCATTAACACTACTAAAAGAATTTGGTTTACCTTTTAAATTTGAATAA------------
           Floydiella_terrestris  ---------ATGACA------------------------------CAACGATTTAAAACTCTTTATAATGAAAATATTGTTCCTAAGTTAATT------CATTCTTTTGGTTATAAAAACATTCATGAAGTACCTAAGATTGAAAAAATTGTTATTAATAGAGGGATTGGAGAAGCTTCGCAAAGTAATAAAGTCCTAGAAGCTTCGCTTAAAGAATTAAATCTTATTTCTGGACAAAGAGGGATTGTGACTCGTTCTAAAAAAGCCATTGCTGGGTTTAAACTTCGTCAAAAAATGCCTGTAGGTGTTGTTGTGACTCTCAGAGGAGAACGTATGTATGCTTTTTTAGACCGCTTAATTAATTTAGCCTTACCGCGTATTCGTGACTTTCAAGGGATTAACACGAAAAGTTTTGATAAATTAGGAAACTACAGCATAGGGTTGGAAGAACAGCTAATGTTCCCTGAAATTGAATATGATAAAATTGATAAAACTCGAGGTATGGACATTTCTATTGTTACAACAGCTAAAAAAGCTCCTGAAGCATTAGCTTTGCTTAAAGAATTTGGTTTGCCATTTAAAGGTTAA---------------
         Follicularia_botryoides  ---------ATGACA------------------------------CAAAGATTAAAAAAATTATATGCAGAAACTATTGTTCCAAATTTAATG------GAAAAATTTAAATATGAAAATATTCATCAAGTCCCTCAAATCCAAAAAATTGTGATTAACCGTGGAATTGGGGATGCTTCACAAAATAATAAAATTTTAGAATCTTCACTTAAAGAATTAGGAATGATCGCAGGACAAAAAGGTGTTATTACACGTACAAAAAAATCTATTGCAGGATTTAAAATTCGTGAAAAAATGGCGGTAGGAGTGTGTGTTACTTTAAGAGGCGACCGTATGTATGGGTTTTTAGATCGTTTAGTTCATTTAGCTTTACCACGAGTACGTGATTTCCAAGGAATTCAACCAAAAAGCTTTGATAAACATGGAAATTACAGTTTAGGTTTAGAAGAACAGTTAATGTTCCCAGAAATTGAATATGATAAAATTGACCAAATTCGAGGGATGGACGTTTGTATTGTAACCACAGCTAAAAATCAAGAAGAAAGCTTTGCTTTATTAAAAGAGTTTGGAATGCCTTTTAAAAAATAA---------------
         Golenkinia_longispicula  ---------ATGACA------------------------------CAAAGATTAAAAACACAATATATTCAAAATATTATTCCAAAATTAATA------GAAAAATTTAAATATAAAAATACTCATCAAGTTCCTGTTATAGACAAAATTGTAATAAATAGAGGGGTAGGTGATGCTTCTCAAAATACAAAAATATTAGAATTCTCTCTCAAAGAACTTTCAGAAATTGCCGGACAAAAAGGAATTATTACTCGCTCGAAAAAAGCAATCGCCGGATTTAAAATACGACAAAAAATGCCGGTAGGTGTTTCTGTGACCTTGAGAGGAGATCGTATGTATGGGTTTTTGGATCGTTTAATTCATTTAGCTTTACCGCGTGTACGAGATTTTCAAGGAATAAACCCAAAAAGTTTCGATAAACACGGAAATTATAGTTTAGGTCTCGAAGAACAATTGATGTTTCCAGAAATTGAATATGATAAGATCGATCAAATTCGAGGAATGGACATCTGTATTGTAACCACTGCTAAAAACCAAGAAGAAGGTCTCGCTCTTTTAAAAGAATTTGGTTTTCCTTTCAAGTCTTCCTAG------------
                Gonium_pectorale  ---------ATGACA------------------------------CAAAGACTTCTTCATTTATATACAAAAACTATCGTACCAAAATTAATT------ACTAATTTTAATTATCAAAATATTCATGAAGTACCAAAAATTGAAAAAATTGTTATTAATCGTGGTATTGGTGATGCCTCACAAAACCAAAAAATAGTTGATTCAAGCTTAAAAGAATTAGCTATGATTGCAGGTCAAAAAGGTGTAGTAACACGTTCAAAAAAAGCTATTGCTGGTTTTAAATTAAGACAAAAAATGCCTGTTGGTGTTACTGTTACATTACGTGGGGATCGTATGTATGGTTTTTTAGACCGTTTAATACATTTAGCATTACCACGTGTACGTGATTTCCAAGGTATTAGTTCTAAAAGTTTTGATAAAAAAGGAAACTATAGTTTAGGATTAGAAGAACAGTTAATGTTCCCTGAAATTGAATATGATAAAATTGATCAAGTTCGTGGTATGGACATTTCTATTGTTACAACAGCAAAAACACAAGAAGAAGGACTTTCTTTATTAAAAGAATTTGGATTACCATTTAACTAA------------------
         Haematococcus_lacustris  ---------ATGACA------------------------------CAAAGATTAAAAAAGGAATATGTCCAAAATATAGTGCCTAAATTAATG------CAACAATTTAAATATAGTAATATACATCAAGTACCTAAAATTGAAAAAATTGTTATTAATCGAGGCATAGGTACAGCAGCACAAAACCAAAAAATGGTAGATTCTGCATTAAAAGAATTAGGCTTAATTTCTGGGCAAAAAGGTGTTATTACACGTTCAAAAAAAGCAATAGCTGGTTTTAAATTACGTGAAAAAATGCCAGTTGGTGTTACTGTTACCTTACGTGGTGATCGTATGTATGGCTTTTTAGATAGACTAATTCATTTAGCTTTCCCGAGGGTTCGTGATTTTCAAGGTATAAGTCCGAAAAGTTTTGACAAAAATGGAAATTATAGTTTAGGTTTAGAAGAACAATTAATGTTTCCTGAAATTGAATATGATAAAATCGATCAAGTTCGTGGTATGGATATTTCGATTGTAACAACAGCAGGG---CAAGTAGAAGGGCTAGCACTTTTAAAAGAATTAGGGTTACCTTTTAAAAATTAA---------------
              Hafniomonas_laevis  ---------ATGACA------------------------------CAAAGATTAAAAAAGTATTATACAGAAACAATTGTTCCAAAATTAATT------GAACAGTTTAAATATCAAAATGTACACCAAGTACCTGCAATTGAAAAAATGGTAATTAACCGTGGTATCGGCGATGCTTCTCAAAACCAAAAAATTGTAGAATCCTCTTTAAAAGAAATCGCATTAATTGCAGGTCAAAAAGGTGTAGTAACTCGCTCTAAAAAAGCAATTGCTGGCTTTAAATTACGTCAACAATCGGCTGTTGGCGTGGTTGTTACATTACGTGATGAACGTATGTATAGTTTTTTAGATCGTTTAATTCATTTAGCTTTACCACGTGTACGCGATTTCCAAGGTATTAGTCCAAAAAGTTTTGATAAACACGGCAATTATAGTTTAGGTTTAGAAGAACAATTAATGTTCCCAGAAATTGAATATGATAAAATTGAACAAGTTCGTGGTATGGATATTTCTATTGTAACAACAGCTAAAAAACAAGAAGAAGGTTTAGCCTTATTAAAAGCATTTGGCTTGCCTTTTAAATCATAG---------------
            Hariotina_reticulata  ---------ATGACA------------------------------CAAAGATTAAAAACGCTTTATACTGAAAAAATTCGTCCGAATTTTTAT------AAAGATTTTCAATATAAAAATATTCAAGAAGTTCCTTCTTTAAAAAAAATTGTTATTAATAGAGGAATTGGTGATGCTTCACAAAATCCAAAAATTTTAGAAACATTTTTAAAAGAATTGAGCATTATTGCTGGGCAAAAAGGAGTGATCACTCGTTCAAAAAAATCAATTGCAGGATTTAAAATTCGTGATAAAATGCCAGTTGGTGTTTCTGTGACTTTACGTGGCGAACGTATGTATGGGTTTTTAGACCGTTTAATTCATTTAGCGCTACCACGTGTAAGAGATTTCCAAGGTATTAGCCCAAAAAGTTTTGATAAAAATGGAAATTATAGTCTTGGACTAGAAGAACAATTAATGTTTCCAGAAATTGAATATGATAAAATCGATCAAATTCGAGGTATGGATATCTCCATTGTTACTACTGCAAAAAATCAAGAAGAAGGTTTAGCTCTTTTAAAACAATTTGGTTTACCTTTTCAATCATAA---------------
                   Jenufa_minuta  ---------ATGATA------------------------------CAAAGATTAAAAAAGAAATACCTTGATTCAATTGTTCCTAAATTCCAA------GAACAATTTTTATATAAAAACATTCATCAAGTCCCTCGAATAAATAAAATAGTATTGAATAGAGGAATTGGA------TCTCAAAATACAAAAATGATAGAATCTTCTCTTAAAGAGCTATCATTGATAGCTGGTCAAAAAGGTGTTGTCACGCGCTCAAAAAAAGCTATTGCAGGGTTTAAAATTCGCAACAACATGCCTGTTGGTGTATGTGTAACGTTACGAGGAGATCGAATGTATGGGTTTTTAGATCGTCTAATCCATTTAGCATTTCCTCGTATTAGGGATTTTCAAGGAATCCAAATTAAAAGTTTTGATCAACGAGGAAATTACAGTTTAGGTTTGGAAGAACAGCTTATGTTTCCTGAAATTGAATATGATAAAATTGATCAAATCCAAGGAATGGATATATCCATTGTCACTACAGCTAAGAACCAAGAAGAAGGTCTAACTCTTTTAAAAGAATTTGGTTTACCTTTTAAAGCTTAG---------------
                Jenufa_perforata  ------------ATG------------------------------CAAAGATTAAAAAAACAATATATTGAAAAAATTGTTCCTACATTTCAA------CAAAAATTTCAATACAAAAATATTCATCAAGTTCCCCAAATTAAAAAAATAGTTCTCAATCGTGGAGTTGGAGATGCTTCTCAAAATACAAAAATATTGGAATCGTCTCTTAAAGAACTTTCTTTGATCGCTGGACAAAAAGGAATCATCACACGCTCTAAAAAAGCTATAGCGGGGTTCAAAATTCGTCAAGAAATGCCTGTTGGTGTTTGCGTAACTCTTAGAGGTGATCGCATGTATGGTTTTTTAGATCGTTTAGTTCATTTAGCTTTTCCTCGTGTAAGAGATTTTCAAGGAATTCAATCTAAAAGTTTTGATAAACATGGTAATTATAGTTTAGGTTTAGAAGAACAATTAATGTTTCCAGAGATTGAATATGATAAAATAGATCAAATTCAAGGAATGGATATTTCCATTGTAACAACGGCAAAAAATCAAGAAGAAGGTTTAACTCTTTTAAAAGAATTTGGCTTACCTTTTAAATCCTAA---------------
            Kirchneriella_aperta  ---------ATGACA------------------------------CAACGTTTAAAAAAAAACTATTTAGAAACAATTGTTCCACAATTATCT------AAACAATTTAATTATAAAAATATTCACGAAGTTCCTCAATTAAGAAAAATTGTTATCAATCGAGGAATTGGTGATGCTTCTCAAAATACTAAAGTTCTAGAATCTTTTATTAAAGAACTTGGAATTATTGCAGGTCAAAAAGGTGTAATCACTAAATCTAAAAAATCGATCGCCGGTTTTAAAATTCGAGAACAAATGCCTGTGGGGGTTACTGTAACACTTCGTGGAGATCGTATGTTTGGATTCTTAGATAGACTTATTCATTTAGCCTTACCTCGTGTAAGAGATTTTCAAGGAATTAGTCCAAAAAGTTTTGATAAACATGGTAATTATAGTTTAGGTTTAGAAGAACAATTAATGTTTCCAGAAATCGAATATGATAAAATTGATCAAATTCGTGGTATGGATATTAGTCTAGTTACCACAGCAAAAAATCAAGAAGAAAGCTTAGCATTGTTAAAAAAATTGGGTTTACCTTTTAAGTCTTAA---------------
        Koshicola_spirodelophila  ---------ATGACT------------------------------CAACGTTTTAAAAAACATTATTTAGAAAATATAGTACCTAAATTAATT------AATAAATTTAGTTATAAAAATATTCATGAAGTTCCAAGAATTGAAAAAATAGTAATAAATAGAGGGATTGGTCAAGCTTCACAAAGCAATAAAGTATTAGAATCTTCTTTAAAAGAATTAAATGTTATCGCCGGACAAAAAGGAATTATTACTCGTTCAAAAAAGGCCATTGCAGGATTTAAAGTTAGAAAAACGATGCCTGTAGGCATTTCTGTTACATTGAGAGGCGAACGAATGTATGGTTTTTTAGATCGGTTAATTAATTTAGCTCTACCACGAATTCGAGATTTTCAGGGAATAAACTCAAAAAGTTTTGATAAATTTGGAAACTATAGTCTTGGTTTAGAAGAGCAACTAATGTTTCCAGAAATTGAATATGATAAAATTGATCAAGTTCGAGGAATGGATATTTCAATAGTCACTACTGCTAATAAACCAGAAGTTGCTTTAACCTTATTGAAAGAATTTGGTATGCCTTTTAAGTAA------------------
             Lobochlamys_culleus  ---------ATGACA------------------------------CAAAGATTAAAAAAACATTATGCTAAAAATATTGTTCCGAAATTAATG------GAACAATTTAAATATAAAAATATTCACGAAGTTCCAAATATTGAAAAAATTGTTATTAATAGAGGGATTGGGGATGCTTCTCAAAATCAAAAAATTGTAGATTCTTCTTTAAAAGAATTAGCTATGATTGCTGGACAAAAAGGAGTTGTTACACGTTCAAAAAAAGCTATTGCTGGTTTTAAATTAAGACAAAAAATGCCTGTAGGTGTTACTGTTACTTTAAGAGGGGATCGTATGTATGGTTTTTTAGATCGTCTAATTCATTTAGCTCTTCCTCGTGTTCGTGACTTTCAAGGATTAGACCCTAAAAGTTTTGATAAAAATGGCAACTATAGTTTAGGTTTAGAAGAACAGTTAATCTTTCCAGAAATCGAATATGATAAAATTGACCAAATTCGTGGTATGGATATTGCTATTGTAACAACAGCAAAAAAACAAGAAGAAGGATTAACTTTACTAAAAGAATTTGGTTTGCCTTTTAAATAA------------------
              Lobochlamys_segnis  ---------ATGACA------------------------------CAAAGATTAAAAAAACATTATGTAAAAAATGTTGTTCCTAAATTAATA------GAACAATTTAAATATAATAATATTCACGAAGTTCCTAATATTGAAAAAATTGTAATTAATCGAGGTATTGGTGATGCGTCACAAAATCAAAAAGTTGTTGATTTTTCTTTAAAAGAATTAGCTATGATAGCAGGGCAAAAAGGGGTTGTAACACGTTCAAAAAAAGCAATTGCTGGTTTTAAATTAAGACAAAAAATGGCTGTGGGGGTTACTGTTACTTTAAGAGGTGATCGTATGTATGGTTTTTTAGATCGTTTAATTCATTTAGCTCTTCCTCGTGTACGTGATTTCCAAGGATTAGATCCTAAAAGTTTTGATAAAAATGGAAATTATAGTTTAGGATTAGAAGAACAATTAATTTTTCCTGAAATAGAATATGATAAAATTGATCAAATCCGTGGAATGGATATCTCAATTGTGACAACTGCAAAAAAGCAAGAAGAAGGATTAATTTTATTAAAAGAATTTGGTTTACCTTTTAAATAA------------------
             Microglena_monadina  ---------ATGACA------------------------------CAAAGATTAAAAAAACAATATGTTGAAACTATTATTCCAAAATTAATA------AATGAATTTAAATATAAAAATATTCATCAAGTTCCTAAAATTAAAAAAATTGTTATTAATAGAGGGATAGGAATTGCCTCACAAAACCAAAAAATGGTTGAATCTGCACTAAAGGAACTTGGAATAATTTCAGGTCAAAAAGGAATTATTACTCGTTCAAAAAAAGCTATTGCAGGTTTTAAAATCCGTGAAAAAATGCCAGTAGGAGTTGTCGTAACTTTAAGAGGTGAACGTATGTATAGTTTTTTAGATCGATTACTAAATTTGGCTCTTCCTCGTGTTAGAGACTTTCAAGGAATAAGTCCAACAAGTTTTGATAAAAATGGAAATTATAGTTTAGGTTTAGAAGAGCAATTAATGTTCCCAGAAATTGAATATGATAAAATTGATCGAGTTCGTGGTATGGACATTTCTATTGTAACAACATCAAAGAGTCAACCTGAATCTTTATTTCTTCTTAAAAAATTTGGTTTACCTTTTAAAAATTAA---------------
                   Microspora_sp  ---------ATGATA------------------------------CAACGATTAAAACAACATTATTTGACAACAGTAGTTCCTAAATTAGAA------CAACAATTTAAATATAAAAATATTCACCAAGTGCCACGTATTTTAAAACTTGTTATAAATAGAGGAGTCGGAGATGCTTCACAAAATACAAAAATTTTAGAATCTTCTCTAAAAGAACTTGCCATGATTGCAGGACAAAAAGGCATAATTACTCGTTCAAAAAAATCAATTGCTGGTTTTAAAATACGAGAAGAAATGCCTATAGGTGTATCGGTTACACTTCGAGGTGATCGTATGTTTGGTTTTTTAGACCGTCTTATACATCTAGCATTACCGCGTGTTCGAGATTTTCAAGGAATAAATCCAAAAAGTTTTGACAAAAATGGAAATTATAGTTTAGGTCTCGAAGAACAGCTAATGTTTCCGGAAATTGAATACGACAAAATTGATCAAATTCGAGGAATGGACATTTCTATTGTAACAACTGCCAAAAATCAAGAAGAAGCTATCATTCTTCTAAAAGAACTTGGTTTACCATTTAAAAAACTGTAA------------
         Mychonastes_homosphaera  ---------ATGACA------------------------------CAACGTTTAAAAACACAATATTTAAATACCATTGTTCCAAACTTGGTA------ACAAAATTCCAATATAAAAATAAACACCAAGTCCCTAAAATTGAAAAAATTGTGATCAACCGTGGTATTGGTGATGCGTCACAAAACAACAAAGTCCTAGAATCTTTTTTAAATGAATTAGGTTTAATTGCTGGTCAAAAAGGGATTGTAACACGTTCAAAAAAATCAATCGCTGGATTTAAGATTCGTGAAGAAATGCCAGTAGGTATTTGTGTAACATTACGTAGTGACCGTATGTATGGTTTTCTAGACCGTCTAATTCATTTAGCGTTACCACGTGTACGTGACTTCCAAGGAATCAGTCCAAAAAGTTTTGATAAAAACGGTAACTATAGTTTAGGTTTAGAAGAACAATTAATGTTCCCAGAAATTGATTATGACAAAATTGATCAATTACGAGGGATGGATGTTTCAATTGTAACAACAGCCAAAAACCAAGAAGAAGGCTTAGCTTTATTAACAGAATTTGGATTACCATTTAAAAAATCGTAA------------
             Mychonastes_jurisii  ---------ATGACA------------------------------CAACGTTTAAAAACACATTATTTAAATGCCATTGTTCCAAACTTGGCA------ACAAAATTCCAATATAAAAATAAACACCAAGTACCTAAAATTGAAAAAATTGTGATCAACCGTGGTATTGGTGATGCGTCTCAAAATAACAAAGTGTTAGAATCTTTTTTAAACGAATTAGGTTTAATTGCTGGACAAAAAGGGATCGTAACACGTTCAAAAAAATCTATTGCTGGTTTTAAAATCCGTGAAGAAATGCCAGTGGGCATTTGTGTAACGTTACGTGGTGACCGTATGTATGGCTTTCTAGACCGTTTAATTCATTTAGCACTACCCCGTGTACGTGATTTCCAAGGGATTAGTCCAAAAAGCTTTGATAAAAACGGTAACTACAGTTTAGGTTTAGAAGAACAATTAATGTTCCCAGAAATTGATTACGATAAAATTGATCAATTACGAGGGATGGATGTATCTATTGTAACAACAGCCAAAAACCAAGAAGAAGGTTTAGCTTTATTAACGGAATTTGGATTACCATTCAAAAAAGCTTAA------------
             Neochloris_aquatica  ---------ATGACA------------------------------CAACGATTAAAAAAATACTATGTAGAAAAAATTATTCCTAAATTATAT------GACCAATTTGGTTATAAAAACATTCACGAAGTTCCTGAAATTAAAAAAATTGTTTTAAATAGAGGAATTGGTGATGCTTCTCAAAATAACAAAATTTTAGAATCTTTTTTAAAAGAATTAGGTGTTATTGCAGGTCAAAAAGGTGTTGTTACACGCTCAAAAAAATCAATTGCTGGTTTTAAAATTCGTGATAAAATGCCTGTGGGAGTTACAGTAACATTAAGAGGAGAACGTATGTATGGTTTTTTAGATAGACTGATTCACTTAGCTTTGCCAAGAGTGCGTGATTTTCAAGGAATTGATTCGAAAAGTTTTGATAAGCATGGAAATTATAGTTTAGGTTTAGAAGAACAATTAATGTTTCCAGAAATTGAATATGATAAAATTGATCAAATTCGTGGGATGGATATTTGTATTGTGACTAGCGCTAAAAACCAAGAAGAAGGACTTTCCTTATTAAAAGAATTTGGATTACCTTTTAAAGCAACAAAATAA---------
        Oedocladium_carolinianum  ---------ATGAAA------------------------------CAACGTTTGAAACAATTATACATTGAAAAAATTGTCCCAAAATTAATG------GAACAATTTCAATATAAAAATATTCATCAAGTTCCTCGTATAAAAAAAATTGTAATAAATCGTGGAATTGGAGAAGCATCTCAAAGTAATAAAATACTTGAATCTTCTTTTAAAGAACTTAATTTAATAGCTGGACAAAAAGGAGTTATCACTCGTTCAAAAAAAGCTATAGCAACCTTTAAACTACGCAAAAATGTTCCAGTCGGTGTCACTGTGACTCTCCGTGGGGAACGTATGTATGGTTTTTTAGATAGAATGATAAATTTAGCTCTTCCACGAATTAGAGATTTTCAAGGAATTAATCCTAAAAGTTTTGATAAATTTGGAAGTTATAGTCTTGGTTTAGAAGAACAATTAATGTTTCCTGAAATTGAGTATGATAAAATAGATCAAATTTTTGGAATGGATATCTCGATTGTGACAACTTCTACTAAAATTGAAGAAGGTTTAATTTTGTTAAAAGAATTTGGATTACCATTTAAAAATTAA---------------
        Oedogonium_angustistomum  ---------ATGAAA------------------------------CAACGTTTAAAACAATTATACATTGAAACAATTGTTCCAAAATTAATG------GAACAATTTAAATATAAAAATATTCATCAAGTTCCTCGTATAAAAAAAATTGTAATAAATCGAGGGATTGGAGAAGCATCTCAAAGTAATAAAATACTTGAAGCTTCGTTTAAAGAACTTAATTTAATTGCTGGACAAAAAGGTGTAATAACTCGTTCAAAAAAAGCTATAGCAACTTTTAAACTACGCAAAAATGTTCCAGTAGGTGTAACAGTGACTCTTCGTGGTGAACGTATGTACGGTTTTTTAGATAGAATGATAAACTTAGCTCTTCCACGAATTAGAGATTTTCAGGGGATTAATCCTAAAAGTTTTGATAAATTTGGAAGTTATAGTCTTGGTTTAGAAGAACAATTAATGTTCCCTGAAATTGAATATGATAAAATAGACCAAATTTGTGGAATGGATATATCTATTGTAACAACATCTACAAAAATTGAAGAAGGATTAATTTTATTAAAAGAATTCGGATTACCATTTAAAAATTAA---------------
            Oedogonium_cardiacum  ---------ATGAAA------------------------------CAGCGTTTAAAACAATTATATATGGAAACAATTGTTCCAAAATTAATG------GAAAAATTTAAATATAAAAATATTCACCAAGTTCCTCGTATAAAAAAAATTGTAATAAATCGAGGCATTGGAGAAGCATCGCAAAGCAATAAAATACTTGAATCTTCTTTTAAAGAACTTAATTTAATTGCTGGGCAAAAAGGTGTAATAACTCGTTCAAAAAAAGCAATAGCAACTTTTAAATTACGTAAAAATGTTCCAGTTGGTGTGACCGTTACTCTTCGCGGTGAACGTATGTACGGTTTTCTAGATAGAATGATAAATTTAGCTCTTCCGCGAATTAGAGATTTTCAAGGAATTAATCCTAAAAGTTTTGATAAATTTGGAAGTTATAGTCTTGGTTTAGAAGAACAATTAATGTTTCCGGAAATGGAATATGATAAAATAGATCAAATTTGTGGAATGGATATCTCCATTGTCACAACTTCAACAAAAATTGAAGAAGGATTAATTTTGCTAAAAGAATTTGGATTACCATTCAAGAATTAA---------------
          Oogamochlamys_gigantea  ---------ATGACA------------------------------CAAAGATTAAAAAAACATTATGTGAAAACAATTATTCCTAATTTAATA------AAAATTTTTAAATATAAAAATATACACGAGGTTCCTAATATTGAAAAAATCGTTATAAACAGGGGTATTGGTGATGCTTCTCAAAATCAAAAAATTATTGATTCTTCATTAAAAGAACTTGCTCTTATAGCAGGACAAAAAGGTGTAGTAACACGTTCAAGAAAAGCTATTGCTAGTTTTAAATTAAGACAAAAAATGCCTGTAGGTGTTACCGTAACTTTAAGAGGCGATAAGATGTATGGTTTTTTAGATCGTTTAATTCATTTAGCACTTCCAAGAGTTCGTGATTTCCAGGGAATAAACTCAAAAAGTTTTGATAAAAATGGAAATTATAGTTTAGGTTTAGAAGAACAATTAATGTTTCCTGAAATCGAATATGACAAAATTGATCAAATTCGAGGTATGGATATTTCAATTGTCACAACAGCTAAAAATCAAGAAGAAGGTTTGGCTTTATTAAAAGAATTTGGACTCCCTTTTAAATCATAG---------------
          Ourococcus_multisporus  ---------ATGGCA------------------------------CAACGTTTAAAAAAACAATATTTAGAAACTATTGTTCCACAATTATTT------AAACAGTTTAATTATAAAAATATTCATGAAGTTCCACAATTACAAAAAATTGTTATTAACCGAGGAATTGGGGATGCTTCTCAAAACACTAAAGTTTTAGACTCATTTATCAAAGAACTAGGGAGTATCGCAGGACAAAAAGGTGTAATCACGAAATCAAAAAAATCTATTGCAGGTTTTAAAATTCGAGAGCAAATGCCTGTAGGTGTTACTGTAACCCTTCGTGGAGATCGTATGTTTGGGTTTTTGGACAGATTAATTCATTTAGCATTGCCACGAGTACGTGATTTCCAAGGAATCAGTTCAAAAAGTTTTGATAAACATGGAAATTATAGTTTAGGATTAGAAGAACAATTAATGTTTCCAGAAATTGAATATGATAAAATCGATCAAATTCGTGGTATGGACATTACTCTAGTAACAACAGCAAAAAACCAAGAAGAAAGTTTAGCTTTATTAAAACTGTTTGGTTTACCGTTTAAATCTTAA---------------
           Palmellopsis_texensis  ATGTCTAACACAACG------------------------------CAAAGATTAAAAACACATTATGTAACAACAATTGTTCCTAAATTAATG------GAACTTTTCAAATATAAAAATATCCATGAAGTTCCTAATATTGAAAAAATTGTTATTAACCGAGGAATTGGTGATGCTTCTCAAAATCAAAAAATAGTTGATTCCTCTCTTAAAGAGCTTGCTCTTATTGCAGGGCAGAAAGGTATAGTTACCCGTTCAAAAAAAGCAATTGCTGGGTTCAAATTAAGACAAAAAATGCCAGTTGGTGTTACAGTAACATTACGCGGTGCTCGTATGTATGGCTTTTTAGACCGTTTGATCCATTTAGCTCTTCCGCGTGTTCGCGATTTTCAAGGAATCAATCCTAAAAGTTTTGATAAAAATGGAAATTATAGTCTAGGTTTAGAAGAACAATTAATGTTTCCTGAAATTGAATATGATAAAATTGATCAAATTCGTGGTATGGATCTTTCAATTGTTACCAAAGCTAAAACTCAAGAAGAAGGTTTAGCATTATTAAAAGAATTTGGTTTACCTTTTAAAAATTAA---------------
         Parallela_transversalis  ---------ATGAGT------------------------------CAACGACTAAAACAAGATTACCTGGCTGTAGTTATTCCTAAATTAAAA------GAACAATTTAAATATAAAAATATTCAAGAAGTTCCAAAAATTTTAAAGGTTGTTATTAATAGAGGAGTAGGAGAAGCTTCTCAAAATTCAAAAATTTTAGAATCATCTCTAAAAGAAATTGCTATGATAACAGGGCAAAAAGGCGTGGTAACTCGCTCAAAAAAATCGATCGCTGGATTTAAAATTCGCCAAGAAATGCCAGTTGGAGTAGTCGTTACACTTCGAGGAGATCGCATTTATGGCTTTCTCGATCGTTTAATTCATTTAGCTCTTCCGCGTGTTCGAGACTTTCAAGGAATTAATCCGAAAAGCTTCGACAAAGATGGTAATTATAGCTTAGGATTAGAAGAACAATTGATGTTCCCAGAAATTGAATATGACAAAATTGATCAGATTCGAGGAATGGACATTTCAATAGTAACGACAGCAAAAAACCAAGAAGAAGGTATTGCTCTTTTAAAAGCATTTGGATTACCCTTTAAAAAAGATTAA------------
               Pediastrum_duplex  ---------ATGACT------------------------------CAACGTTTAAAGCAATATTATATGGAGAAAATTGTGCCTACATTATAT------AACCAATTTGGATATAAGAATATCCACCAAGTGCCTCGTATTGAAAAAATTGTTTTAAATCGAGGAATTGGAGATGCTTCTCAAAATAACAAGATTCTAGAATCTTTTTTAAAAGAATTAGGTCTTATTTCTGGTCAAAAAGGAGTTGTAACTCGTTCAAAAAAATCAATTGCTGGATTTAAAATTAGAGATAAAATGCCTGTTGGTGTTTCTGTTACTCTTAGAGGAGAACGTATGTATGGTTTTTTAGATCGATTAATTCATTTAGCTCTTCCTCGCGTGCGTGATTTTCAAGGAATTGATCCAAAAAGTTTTGACAAAAATGGAAACTATAGTTTAGGACTTGAAGAACAATTAATGTTTCCAGAAATTGAATATGATAAAATTGATCAAATTCGAGGAATGGACATTTGCATTGTTACAACAGCAAAAAATCAAGAAGAAGGTCTTTCTTTATTAAAAGAATTTGGTTTTCCTTTTAAACTGTAA---------------
           Phacotus_lenticularis  ---------ATGACA------------------------------CAACGATTAAAAAATCAATATGTTCAAACAATTGTTCCAAAATTAATG------GAACAATTTAAATATAAAAATATTCATGAAGTTCCTAAAATTGAAAAAATTGTAATCAACAGAGGTCTTGGTAGTGCATCTCAAAACCAAAAAATGGTTGAATCTGCTTTAAAAGAACTAGGAATGATTGCTGGTCAAAAAGGTATTATTACACGATCAAAAAAAGCCATTGCTGGTTTTAAAATTCGTGAGAAAATGCCTGTAGGAGTTTTTGTTACATTACGTGGGGAACGTATGTATGGTTTCTTAGATCGCTTAATTAATTTAGCCTTACCGCGTGTACGTGATTTCCAAGGGATTAGTCCAAAAAGTTTTGATAAAAATGGAAATTATAGTTTAGGTTTAGAAGAACAACTAATGTTCCCTGAAATCGAATATGATAAAATTGATCAAATTCGAGGAATGGATATTTCAATTGTTACAACGGCTCAAAAACAAGAAGAAGGTTTAGCTCTTCTTAAAGAATTTGGATTACCTTTTAAAAGTTAA---------------
              Pleodorina_starrii  ---------ATGACACAAAATTCTAACAATCCTCTTTTTAAAAAGCAAAGACTAAAAAATTTATACATAACAACTATTGTGCCAAAATTAATT------ACGACTTTTAACTATAAAAATATTCATGAAGTCCCAAAAATCGAAAAAATTGTAATTAACCGTGGTATTGGTGATGCATCACAAAACCAAAAAATTGTAGAATCAAGCTTAAAAGAATTAGCTATGATAGCTGGTCAAAAAGGCGTGGTAACACGTTCAAAAAAAGCAATAGCTAGTTTTAAATTAAGACAAAAAATGCCTGTAGGTGTTACTGTTACTTTACGTGGTGATCGTATGTACGGTTTTTTAGATCGTCTTATCCATTTAGCATTACCACGTGTACGTGATTTCCAAGGAATTAGTTCTAAAAGTTTTGATAAAAAAGGAAATTATAGTTTAGGTTTAGAAGAACAATTAATGTTTCCGGAAATTGAATATGATAAAATAGATCAAGTTCGTGGTATGGATATTTCTATTGTTACAACAGCAAAAACGCAAGAAGAAGGCCTTTCTTTATTAAAAGAATTTGGATTACCTTTTAAATAA------------------
          Protosiphon_botryoides  ---------ATGACA------------------------------CAAAGATTAAAAAAACTATATGTTGAAACAATTGTTCCTAAATTAATG------GAAAATTTTAAATATGAAAATATTCACCAAGTCCCAAAAATTGAAAAAATTGTTATTAATAGAGGTATTGGTAGTGCATCACAAAACCAAAAGATGGTGGATTCTGCTTTAAAAGAATTAGGTATGATTGCTGGTCAAAAAGGTGTTATTACACGTTCTAAAAAAGCTATTGCGGGTTTTAAATTAAGAGAAAAAATGCCTGTAGGTGTTACTGTTACATTACGAGGTGATCGTATGTATGGTTTTTTAGATAGATTAATTCATTTAGCATTACCACGTGTACGTGATTTCCAAGGTATTAATCCAAAAAGTTTTGATAAAAACGGAAATTATAGTTTAGGTTTAGAAGAGCAATTAATGTTCCCAGAGATTGAATACGATAAAATTGACCAAGTTCGTGGTATGGATATTTCAATTGTAACTACAGCTGGTAAACAAGAGGAAGGTTTAGCTCTTTTAAAAGAATTTGGCTTACCTTTTAAAGCTTAA---------------
  Pseudomuriella_schumacherensis  ---------ATGACA------------------------------CAACGATTAAAAAAACATTATAACGAAACTATTGTTCCAAAACTTTAT------AAACAATTTCAATATAAAAACATTCATCAAGTTCCACAAGTCAACAAAATTGTAATTAATCGAGGTATCGGGGATGCTTCACAAAATAACAAGATTTTAGAATCTTTTTTAAAAGAACTAGGTTTAATTGCTGGACAAAAAGGAGTTGTGACTCGTTCAAAAAAATCAATTGCTGGTTTTAAACTAAGACAAGAAATGCCAGTAGGTGTTTCAGTTACTTTAAGAGGGGATCGCATGTATGGTTTTTTAGATCGATTAATTCATTTAGCTTTACCGCGTGTACGTGATTTTCAAGGTATTAATCCTAAAAGTTTTGATAAAAGTGGAAATTACAGTTTAGGTTTAGAAGAACAGTTAATGTTTCCCGAAATTGAATATGATAAAATCGATCAAATTCGTGGTATGGATATTTGTATTGTTACGACAGCTAACAATCAAGAAGAAAGTTTAGCTTTATTAAAAGAATTTGGTTTGCCATTTGCTACTAAGTAA------------
              Rotundella_rotunda  ---------ATGACA------------------------------CAAAGATTAAAAACGCATTATTTTGATAATATTATTCCAAAACTTTTT------AAAGAATATAATTATCAAAATATTCATCAAGTTCCTAAAATTCAAAAAATTGTAATTAACCGAGGAATTGGTGATGCTTCTCAAAATAATAAAGTTCTCGAAAATTTCTTAAAGGAATTAGGTATGATTGCTGGACAAAAAGGTGTAATCACACGCTCTAAAAAATCCATTGCTGGTTTTAAAATCAGAGATAAAATGCCAGTTGGTGTATGTGTAACTTTAAGAGGTGAGCGTATGTATGGTTTTTTAGATAGATTAATCCATTTAGCTTTGCCACGAGTACGTGATTTCCAAGGAATTAGTCCTAAAAGTTTTGACAAAGATGGAAACTATAGTTTAGGATTAGAAGAACAATTAATGTTCCCAGAAATTGAGTATGATAAAATTGACCAAATTCGTGGTATGGATATTTGTATTGTAACTACTGCACATAATCAAGAAGAAGGGCTTTCATTATTAAAAGCTTTTGGTTTACCTTTTAAATCTTAA---------------
            Scenedesmus_obliquus  ---------ATGACA------------------------------CAAAGATTAAAAAAACTTTATACAGAAAAAATTGTTCCAAAATTTTAT------AAAGACTTTCAATATAAAAATATTCATGAAGTTCCATCTTTAAAAAAAATTGTAATTAATCGAGGAATTGGTGATGCTTCTCAAAATGCAAAAATTTTAGAAACTTTTTTAAAAGAATTAAGTATTATTGCAGGTCAAAAAGGTGTAATTACTCGTTCAAAAAAATCAATTGCTGGGTTTAAAATTCGTGATAAAATGCCAGTGGGTGTTTCTGTAACATTGCGAGGTGATCGTATGTATGGATTTTTAGATCGTTTAATTCATTTAGCTTTACCTCGTGTACGTGATTTCCAAGGTATTAATCCAAAAAGTTTTGATAAAAATGGAAACTACAGTCTTGGATTAGAAGAACAATTAATGTTCCCAGAAATTGAATATGATAAAATTGATCAAATTCGAGGAATGGATATTTCTATTGTTACAACTGCAAAAAATCAAGAAGAAGGTTTAGCTCTTTTAAAAGAATTTGGTTTACCATTTCAATCATAA---------------
          Schizomeris_leibleinii  ---------ATGACA------------------------------CAAAGATTAAGTAAATTATATATTGAAAATATTATTCCGAAATTAAAA------AATCAATTTGCCTATAAAAATATACATGAAGTACCTCGTATTGAAAAAATTGTGATAAATCGTGGTGTTGGAGAAGCGGCACAAAGTAATAAAGTATTAGAATCTTCATTAAAAGAATTAAATTTAATTTCTGGTCAAAAAGGAATTATAACACGTTCGAAAAAAGCGATTGCAGGTTTTAAAATTCGAGAAAAAGTGCCTGTAGGTGTTTCTGTTACTTTACGTGGGGAACGCATGTATAGCTTTTTAGATAGATTAATTAATTTAGCATTGCCTCGTATACGTGATTTCCAAGGTATTAGTACCAAGAGTTTTGATAAATATGGAAATTATAGTTTAGGGTTAGAAGAACAATTAATGTTTCCTGAAATTGAATATGATAAAATTGATCAATTACGAGGTATGGATATTGCCATTGTTACAACTTCAAAAAATGCTGAAGAAAGCTTAGCTTTATTAAAAGAATTTGGATTCCCGTTTAAAGCTTAA---------------
          Spermatozopsis_similis  ---------ATGGCT------------------------------CAACGTTTAAAAAAATATTACGCCGAAACAATTTTACCTAAATTCTTA------AAAGAATGGAATTACAAAAATTTGCATGAAGTTCCTAAAGTTGAAAAAATTGTCATTAACCGTGGTATCGGCGATGCTTCACAAAACGCAAAAATTGTGGATGCTTCATTAAAAGAATTAGCAATGATCGCAGGGCAAAAAGGAATTGTAACAAAATCAAAAAAAGCTATTGCTGGTTTTAAATTACGCGAAGCTATGCCAGTTGGCGTTACAGTAACCTTACGTGGTGAACGTATGTATGGTTTTTTAGATCGTTTAATTCACTTAGCTTTACCTCGTGTGCGTGATTTCCAAGGAATTAGTCCAAAAAGTTTTGATAAATGTGGAAATTATAGTTTAGGTTTAGAAGAACAATTAATGTTCCCAGAAATTGAATATGATAAAATTGATCAAGTTCGAGGTATGGATATTTGTATTGTAACAACTGCTAAAAACCAAGAAGAAGGTTTACGTTTATTAAAAGAATTTGGACTACCATTTAAAGGTTAA---------------
       Stephanosphaera_pluvialis  ---------ATGACA------------------------------CAAAGATTAAAAAAAATGTATGTAGACACTATTGTTCCAAAATTAATG------CAACATTTTAAGTTTGAAAACGTTCATCAAGTACCAAAAATCGAAAAAATCGTTATTAATAGAGGTATTGGTAGTGCCTCTCAAAACCAAAAAATGGTAGATGCTGCATTAAAAGAATTGGGTATTATTGCCGGCCAAAAGGGCGTTATTACGCGTTCAAAAAAATCTATTGCCGGTTTTAAATTACGTGAAAAAATGCCTGTTGGTGTTACGGTTACTTTACGTGGTGATCGTATGTATGGCTTTTTAGACCGCTTAATACATTTAGCTTTACCACGTGTTAGGGACTTTCAGGGTATCAATCCAAAAAGTTTTGACAAAAACGGAAATTACAGTTTAGGGTTGGAAGAACAATTAATGTTCCCTGAAATTGAATACGATAAAATCGACCAAGTTCGTGGTATGGATATTTCAATTGTTACAACAGCAAACAAACAAGAAGAAGGTTTAGCTCTTTTAAAAGAATTCGGATTACCCTTTAAATCATAA---------------
        Stigeoclonium_helveticum  ---------ATGACA------------------------------CAAAGGCTTTCAAAACTTTATTTTGAACAAATCAGCCCCAAATTAATC------GAAAAGTTTTCTTATAAGAATATGCATCAGGTTCCTCGGGTTGAAAAAATTGTTATTAATCGTGGTGTTGGAGAGGCTGCCCAAAGCAATAAAGTTTTAGAATCTTCTTTAAAAGAATTAAATCTGATTTCGGGGCAAAAAGGAATTATTACACGTTCTAAAAAAGCTATTGCTGGCTTTAAAATTCGTGAAAAAGTTCCTGTAGGTGTATTTGTAACTTTACGTGGAGATCGTATGTATAGTTTTTTAGACCGTTTAATTAATTTAGCATTACCTCGTATTCGAGATTTTCAGGGAATTAGTGCCCAAAGTTTTGACAAATATGGGAATTATAGTCTAGGTTTAGAAGAACAATTAATGTTTCCGGAAATCGAATATGATAAAATTGATCAGTTACGTGGAATGGACATTTCAATTGTTACTAATGCTAGAAATTCTGAAGAAGGTTTAGCGTTATTAAAAGAGTTTGGATTACCTTTTAAATCCTAG---------------
      Treubaria_triappendiculata  ---------ATGACA------------------------------CAAAGATTAAAAAAGCATTACGTAGAAAGAATAGTACCGAAATTAACT------GAATATTTTCATTATAAAAATATTCATGAAGTTCCAAAACTAGAAAAAATAGTAATAAATCGTGGTATTGGTGATGCTTCTCAAAATTCAAAAATTTTAGAAACTTCTTTAAAAGAACTTGCTTTTATAGCAGGTCAGAAAGGAGTTATAACACGTTCAAAAAAATCAATTGCAGGTTTTAAAATTCGTCAAGAAATGCCAGTAGGAGTATCAGTTACATTACGTGGAGAACGTATGTATGGTTTTTTAGATCGATTAATTCATTTAGCTCTTCCTCGTGTTCGAGATTTTCAAGGAATTAATCCAAAAAGTTTTGATAAAAATGGAAATTATAGTTTAGGGTTAGAAGAACAATTAATGTTTCCTGAAATTGAATATGATAAAATTGATCAAATTCGAGGAATGGATATTTGTATTGTAACAACAGCAAAGAATGCAGAAGAAGGATTATCTTTATTAAAAGAATTTGGATTACCTTTTAAATCTTTGTAA------------
              Trochiscia_hystrix  ---------ATGACA------------------------------CAAAGATTAAAAAAACATTATGTAGAAAGAATAGTACCAAAATTAAGT------GAGTTTTTTAATTATAAAAATATTCATGAAGTTCCAAAAATAGAAAAAATAGTAATTAATCGTGGAATTGGTGATGCTTCTCAAAATTCGAAAATTTTAGAAACTTCGTTAAAAGAACTTGCTTTAATTGCAGGTCAAAAAGGAGTTATTACACGTTCAAAAAAATCAATAGCAGGTTTTAAAATTCGTCAAAAAATGCCAGTAGGAGTATCAGTTACATTACGTGGGGAACGTATGTATGGTTTTTTAGATCGATTAATTCATTTAGCTCTCCCTCGTGTTCGAGATTTTCAAGGAATAAATCCAAAAAGTTTTGATAAAAATGGAAATTATAGTTTAGGTTTAGAAGAACAATTGATGTTTCCTGAAATTGAATATGATAAAATTGATCAAATTCGAGGAATGGATATTTGTATCGTAACAACAGCAAATAATGCAGAAGAAGGTTTATCTTTATTAAAAGAATTTGGATTACCTTTTAAATCCCTGTCTGTATAA------
                      Uronema_sp  ---------ATGACA------------------------------CAAAGGCTTTCAAAACTTTATTTTGAACAAATTAGTCCAAAATTAATG------AAAAAATTTTCTTATAAAAATATTCATGAAGTACCTCGTATTCAAAAAATTGTTATTAATAGAGGTGTTGGAGAAGCAGCACAAAGTAATAAAGTTTTAGAATCTTCTTTAAAAGAATTAAATTTAATTTCTGGTCAAAAAGGTATTATTACTCGTTCAAAAAAAGCTATTGCTGGGTTTAAAATTCGTCAAAAAGTTCCTGTAGGTGTATTTGTTACTTTACGTGGTGATCGTATGTATAGTTTTTTAGATCGTCTAATTAATTTAGCATTACCTCGTATTCGTGACTTTCAAGGTATTAGTACAAAAAGTTTTGACAAATATGGTAACTATAGTTTAGGTTTAGAAGAACAATTAATGTTCCCAGAAATTGAATATGATAAGATTGATCAATTGCGAGGAATGGATATTTCAATTGTAACAACTGCTAAAAATTCTGAAGAAGGATTAGCACTATTACAAGAATTTGGATTACCGTTTAAATCGTAA---------------
                  Volvox_carteri  ---------ATGACACAAAATTCTAACAATCCTCTTTTTAAAAAACAAAGACTAAAAAATTTATACACAACAACTATTGTACCAAAATTAATT------GCAACTTTTAACTATAAAAATATTCATGAAGTACCAAAAATTGAAAAAATAGTAATTAACCGTGGTATTGGTGATGCATCACAAAATCAAAAAATCGTAGAATCAAGCTTAAAAGAATTAGCTATGATTGCTGGTCAAAAAGGCGTAGTAACGCGTTCAAAAAAAGCAATTGCTAGTTTTAAATTAAGACAAAAAATGCCTGTCGGTGTTACTGTTACTTTACGTGGCGATCGTATGTACAGTTTTTTAGATCGTCTAATACATTTAGCATTGCCACGTGTACGTGATTTCCAAGGAATTAGTTCTAAAAGTTTTGATAAAAAAGGAAACTATAGTTTAGGCTTAGAAGAACAATTAATGTTCCCTGAAATTGAATATGATAAAATTGATCAAGTTCGTGGTATGGATATTTCTATTGTTACAACAGCAAAAACGCAAGAAGAAGGTCTTTCTTTATTAAAAGAATTTGGATTACCTTTTAAATAA------------------
  ;
end;
