# Supplementary material for: Order, please! Uncertainty in the ordinal-level classification of Chlorophyceae
Source: PeerJ. 2019 May 15;7:e6899. doi: 10.7717/peerj.6899 (PMC6525593; doi:10.7717/peerj.6899)
Supplement: Supplemental Information 1 — This compressed folder contains untrimmed, masked alignments for individual chloroplast genes (subfolder nexus), as well as trimmed alignments with appropriate analysis blocks and the consensus trees resulting from these single-gene and concatenated analyses (MrBayes subfolders). Supplementary methods with associated references are included in the SupplementaryMethods.txt file. SVDquartets, BaliPhy, PhyloBayes and RAxML analysis files are in separate subfolders, with their respective resulting tree files. Files associated with MrBayes analysis of the 1st and 2nd positions and the analysis of the 3rd positions are placed in the subfolders 1st_and_2nd_positions_only and 3rd_positions_only, respectively. The 18Splastid_combined subfolder contains the MrBayes analysis materials (alignment and consensus tree) for the analysis including nucleotide plastid data as well as 18S nucleotide data. Documentation, trees and scripts used to create Fig. 3 are included in the “Figure3” subfolder, and documentation for and full results of Treespace analyses are in the “Treespace” subfolder. The results of the AU topology tests are included in a Word document. [file peerj-07-6899-s008.zip › supplementary_alignments_trees/nexus/psbH.nex]

#nexus

begin data;
  dimensions ntax=67 nchar=327;
  format datatype=dna gap=- missing=?;
  matrix
                                 [----+----|----+----|----+----|----+----|----+----|----+----|----+----|----+----|----+----|----+-100|----+----|----+----|----+----|----+----|----+----|----+----|----+----|----+----|----+----|----+-200|----+----|----+----|----+----|----+----|----+----|----+----|----+----|----+----|----+----|----+-300|----+----|----+----|----+----|----+----|----+----|----+----|----+----|----+----|----+----|----+-400|----+----|----+----|----+----|----+----|----+----|----+----|----+----|----+----|----+----|----+-500|----+----|----+----|----+----|----+----|----+----|----+----|----+----|----+----|----+----|----+-600|----+----|----+----|----+----|----+----|----+----|----+----|----+----|----+----|----+----|----+-700|----+----|----+----|----+----|----+----|----+----|----+----|----+----|----+----|----+----|----+-800|----+----|----+----|----+----|----+----|----+----|----+----|----+----|----+----|----+----|----+-900|----+----|----+----|----+----|----+----|----+----|----+----|----+----|----+----|----+----|----+1000|----+----|----+----|----+----|----+----|----+----|----+----|----+----|----+----|----+----|----+1100|----+----|----+----|----+----|----+----|----+----|----+----|----+----|----+----|----+----|----+1200|----+----|----+----|----+----|----+----|----+----|----+----|----+----|----+----|----+----|----+1300|----+----|----+----|----+----|----+----|----+----|----+----|----+----|----+----|----+----|----+1400|----+----|----+----|----+----|----+----|----+----|----+----|----+----|----+----|----+----|----+1500|----+----|----+----|----+----|----+----]
                                 [************************************************---------*********************************************************------------------------------------------------------------------------------------------------------------------------------------------------------------------------------------------------------***************]
                   Ankyra_judayi  ------------------------------------------------ATGGCAACAGGAACTACTTCCAAAGCTAAAACAGGAGTA------TCAAATAACTCAATTGCAGAACCTGGAATTTCTACTCCATTAGGCACTTTATTACGTCCATTAAACTCAGAAGCTGGTAAAGTTTTACCGGGTTGGGGTACAACAGTATTAATGGGTGTTTTCATTTTATTATTTGCTGTGTTCTTACTAATTATTCTTGAAATTTATAATAGTTCTCTTGTATTAGATGATGTAACTATGAGCTGGGAAACTTTAGCTTCATAA---------
          Atractomorpha_echinata  ------------------------------------------------ATGGCAACAGGAACTACTTCCAAAGCTAAAACAGGAGTA------TCTGATAACTCAATTGCAGAACCGGGAATTTCTACTCCACTAGGAACTCTATTACGCCCATTAAATTCAGAAGCTGGAAAAGTTTTACCTGGTTGGGGCACAACAGTATTAATGGGTGTTTTCATTTTATTATTTGCTGTTTTCTTATTAATTATTCTTGAAATTTATAATAGTTCTCTTCTATTAGATGATGTAACTATGAGCTGGGAAACTCTAGCTTCATAA---------
        Borodinellopsis_texensis  ------------------------------------------------ATGGCAACAGGAACTACTTCAAAA---ACTAAACCA---------AATACTTCAAATGTTCAAGAACCTGGAATTCAAACTCCTTTAGGGAGCCTTTTACGACCCCTAAACTCTGAAGCAGGAAAAGTTCTTCCTGGATGGGGAACTACTGTTCTGATGGCAGTTTTTATTCTTCTTTTTGCAGTATTTTTACTTATTATTCTAGAAATTTATAATAATTCTATTCTTTTAGATGGTGTACCAAATAGTTGGGAAAGTTTAGCAAAAATTTCTTAA---
            Bracteacoccus_aerius  ------------------------------------------------ATGGCAACA---GTAACTTCTAAATCTAAAGCAAGTTCA---------TCAGATGCACTTCAAGAACCTGGAATTGTAACTCCATTAGGAACTTTATTAAGACCCTTAAACTCAGAAGCAGGTAAAGTGTTACCTGGCTGGGGTACTACAGTTTTAATGGGCGTATTTATCGTTCTTTTTGCTGTATTTTTATTAATTATCTTAGAAATTTACAACAGTTCTTTACTTTTAGATAATGTAACTATGAGTTGGGAAAGTTTAGCGTCATAA---------
         Bracteacoccus_giganteus  ------------------------------------------------ATGGCAACA---GTAACTTCTAAATCTAAAGCAAGTTCA---------TCAGATGCACTTCAAGAACCTGGAATTGTGACTCCATTAGGAACTCTATTAAGACCGTTAAACTCAGAAGCAGGTAAAGTTTTACCTGGATGGGGCACAACAGTTTTAATGGGAGTATTTATTGTCCTTTTTGCTGTATTCTTATTAATTATCTTAGAAATTTATAACAGTTCTTTACTTTTAGACAATGTAACTATGAGTTGGGAAAGTTTAGCATCTTAA---------
             Bracteacoccus_minor  ------------------------------------------------ATGGCAACA---GTAACTTCTAAATCTAAAGCGAGTTCA---------TCAGATGCACTTCAAGAACCTGGAATTGTGACTCCATTAGGAACTTTATTAAGACCATTAAACTCAGAAGCAGGTAAAGTTTTACCTGGTTGGGGAACGACAGTTTTAATGGGAGTATTTATTGTCCTTTTTGCTGTATTCTTACTAATTATCTTAGAAATTTATAACAGTTCTTTACTTTTAGATAATGTAACTATGAGTTGGGAAAGTTTAGCGTCTTAA---------
           Carteria_cerasiformis  ------------------------------------------------ATGGCAAAAACAAAAATTACAACAGCAGATACTTCA---------------TCA---------GAAGCCGGTATTGTTACTCCATTAGGAACATTATTACGCCCATTAAACTCTGAAGCAGGAAAAGTATTACCAGGCTGGGGAACTACAGTATTAATGGGCGTTTTTATTGGTTTATTTGCTGTTTTCTTACTTATTATTTTAGAAATTTATAATAGTTCAATCATTTTAGATGATGTTACAATGAGCTGGAAAAGTTTAGCTTCTAAATAA------
              Carteria_crucifera  ------------------------------------------------ATGGCAAAAACAAAAATAACTAAAACATCCGATTCA---------------TCAGCTCCATTAGAACCTGGCATCGTTACTCCTCTAGGTACTTTATTACGTCCATTAAATTCTGAAGCTGGAAAAGTTTTACCTGGTTGGGGTACTACAGTTTTAATGGGAGTTTTTATTTGTTTATTTGCTGTATTTTTACTTATTATTCTAGAAATTTATAATAGCTCAATTATTTTAGATGATGTTACTATGAGTTGGGAAAGTTTAGCTAAAAAATAA------
             Carteria_sp_SAG_8_5  ------------------------------------------------ATGGCAACAGGTACTTCATCTAAAGCAAAAGCAGCT---CCAGTAGAT---TCAAACTTCCAAGAACCAGGTATTTCAACTGCACTAGGTACATTACTACGTCCTTTAAATTCAGAAGCTGGAAAAGTATTACCTGGATGGGGAACAACAGTTCTAATGGGAGTTTTTATTGGTTTATTCGCTGTTTTCTTACTAATCATTTTAGAAATTTATAACCGTTCACTAATTCTTGACGGTGTTACTGTAGCGTGG------------------TAA------
        Chaetopeltis_orbicularis  ------------------------------------------------ATGGCAACA---AAAGTAACTCCAAAAATTCAATCA---------GGTTCAGATACTGATCTTCCTCCAGGTATTAGCACAAAATTAGGTCGTTTATTAAAACCATTAAACTCAGAGGCTGGTAAAGTTTTACCAGGTTGGGGTACAACAGTATTAATGGGTATTTTTATGGCTCTATTTGCAGTATTTTTACTAATTCTTCTTGAAATTTATAACAGTTCTGTTATTTTAGATGACGTAACTATGGGTTGGGAAACTCTTTCAAAAGGCTAA------
       Characiochloris_acuminata  ------------------------------------------------ATGGCAACTTCAAAAACTAAATTTACTCCATCTTCT---------TCA---------TTACAAGAACCTGGTATTCAAACTCCGTTAGGTACTTTACTACGTCCATTAAATTCAGAAGCTGGTAAAGTTTTACCAGGTTGGGGTACTACTGTTCTAATGGGTGTTTTTATTTTACTTTTCGCAGTATTTTTACTAATTATTTTAGAAATTTATAACAACTCGTTAATTTTAGACGGTGTTACTAACAGCTGGCAATCTTTAGCGAAAGTATCGTAA---
         Chlamydomonas_applanata  ------------------------------------------------ATGGCTACAGGCAAAACTAAA---ATTGCAAGCTCT---------GGCGGAGCTTCTTTACAAGAACCAGGTATCGTAACTCCTTTAGGTACGTTATTACGTCCTTTAAACTCTGAAGCTGGTAAAGTTTTACCAGGTTGGGGTACTACAGTTCTTATGGCTGTTTTTATTCTTCTTTTTGCTGTTTTCTTATTAATTATTCTAGAAATTTTCAACAACTCATTAATTTTAGACGAAGTTACAAACAGCTGGCAAGCTTTAGCTAAATAA---------
           Chlamydomonas_nivalis  ------------------------------------------------ATGGCAACAGGAACAACTTCTAAAGTAAACTTAAAT---AAAACTGATAATTCAAATTTTCAAGAACCAGGGATTTCTACTCCTTTAGGTACTTTATTACGCCCATTAAATTCAGAAGCTGGTAAAGTTTTACCAGGATGGGGTACGACTGTCTTAATGGCTGTTTTTATGCTACTTTTTGCAGTTTTTTTACTAATTATTTTAGAAATTTATAATAGTTCACTTATCTTAGACGGGGTTGTTAATAATTGGGATTATTCTGCTAAATAG---------
          Chlamydomonas_peterfii  ------------------------------------------------ATGGCAACAGGAACTTCTTCGAAAGCAAAATCTAGC---CCAGTTTCT------TCATTTGAAGAACCTGGCATTCAAACTCCATTAGGTACTTTATTACGTCCATTAAACTCTGAAGCTGGTAAAGTATTACCGGGTTGGGGTACAACTGTATTAATGGGTGTTTTTATTTTACTTTTTGCTGTATTCAATTTAATTATTTTAGAAATTTATAACAGTTCTCTAATTTTAGATGACGTTACTATGAGCTGGAAAACTTTAGCTAAATAA---------
       Chlamydomonas_reinhardtii  ------------------------------------------------ATGGCAACAGGAACTTCTAAAGCTAAA---CCATCAAAA---GTAAAT---TCAGACTTCCAAGAACCTGGTTTAGTTACACCATTAGGTACTTTATTACGTCCACTTAACTCAGAAGCAGGTAAAGTATTACCAGGCTGGGGTACAACTGTTTTAATGGCTGTATTTATCCTTTTATTTGCAGCATTCTTATTAATCATTTTAGAAATTTACAACAGTTCTTTAATTTTAGATGACGTTTCTATGAGTTGGGAAACTTTAGCTAAAGTTTCTTAA---
           Chlorococcum_tatrense  ------------------------------------------------ATGGCTACAGGTAAAACAAAATTTACACCACGTTCT---------TCAGAAGCAACTTTACAAGAACCTGGTATTGTAACTCCGTTAGGTACATTATTACGTCCTCTAAACTCAGAAGCAGGTAAAGTATTACCTGGTTGGGGTACTACAGTTCTTATGGCTGTTTTTATTCTTCTTTTTGCCGCATTTTTACTTATTATCTTAGAAATTTATAATAATTCATTAATTTTAGATGGAGTAACAAATAGTTGGGCATCATTAGCGAAATAA---------
         Chlorogonium_capillatum  ------------------------------------------------ATGGCTACAGGTAAAACAAAATTTTCGTCACGTTCT---------AGTGATACAACTTTACAAGAACCAGGTATTGTAACTCCTTTAGGTACTTTATTACGTCCTTTAAACTCTGAAGCTGGTAAAGTTTTACCAGGTTGGGGTACTACAGTTTTAATGGGTGTATTTATCCTTCTTTTTGCTGTTTTCTTACTAATTATTTTAGAAATCTATAACAACTCATTAATTTTAGATGAAGTTACAAATAGCTGGGAATCTTTAGCTAAATAA---------
           Chloromonas_perforata  ------------------------------------------------ATGGCTACAGGTAAAACTAAATTTACACCACGTTCT---------TCAGAAGCAACTTTACAAGAACCTGGTATTGTAACTCCGTTAGGTACATTATTACGTCCTCTAAACTCAGAAGCAGGTAAAGTATTACCTGGTTGGGGTACTACAGTTCTTATGGCTGTTTTTATTCTTCTTTTTGCAGCATTTTTACTTATTATCTTAGAAATTTATAACAATTCATTAATTTTAGATGGAGTAACAAATAGTTGGGCATCGTTAGCTAAATAA---------
             Chloromonas_radiata  ------------------------------------------------ATGGCAACAGGAACAACTTCTAAAGCAAAATTAAAC---CAAACAGATAATACTAATTTTCAAGAACCTGGTATTTCTACTCCTTTAGGTACTTTATTACGCCCATTAAATTCAGAAGCAGGTAAAGTATTACCAGGATGGGGCACAACTGTTTTAATGGCAGTTTTTATGCTTCTTTTTGCAGTATTTTTATTAATTATTCTTGAAATTTATAATAGTTCTCTAATTTTAGACGATGTAACTATGAGCTGGGAAACTTTAAGCAAATAA---------
               Chloromonas_rosae  ------------------------------------------------ATGGCAACAGGAACAACTTCTAAAGTTAAATTAAAT---CAAACTGATAATTCAAATTTTCAAGAACCAGGGATTTCTACTCCTTTAGGTACTTTATTACGCCCATTAAATTCAGAAGCTGGGAAAGTTTTACCTGGATGGGGTACTACTGTCTTAATGGCCGTTTTTATGCTACTTTTTGCAGTATTTTTACTAATTATTTTAGAAATCTATAACAGTTCTCTTATCCTAGACGATGTAGTGAATAATTGGGATTATTCAGCTAAATAA---------
         Chlorosarcinopsis_eremi  ------------------------------------------------ATGGCTACTTCAAAAACT---------CAACGTGCA---------GCTGATTCTTCTTTACAAGAACCAGGTATTGTAACTCCTTTAGGTACTTTATTACGTCCTCTAAACTCAGAAGCTGGTAAAGTTTTACCTGGTTGGGGTACAACAGTTCTTATGGGCGTTTTCATTCTTCTTTTTGCTGCGTTTTTATTAATCATTCTAGAAATCTATAATGGCTCATTATTATTAGATGGCGTAACAAACAGCTGGCAATCATTAGCAAAATAA---------
          Chlorotetraedron_incus  ------------------------------------------------ATGGCAACAGGAACTACTTCTAAAGCAAAATCAAGC------TCGGCTGAT---------CAAGAGCCAGGAATTGTAACACCTTTAGGAACTTTATTAAGACCTCTTAACTCAGAAGCTGGAAAAGTATTACCAGGCTGGGGAACTACTGTATTAATGGGTGTTTTTATCGCACTTTTCGCAGTTTTCTTATTAATCATTCTAGAAATTTATAACAGTTCACTTTTATTAGATGATGTAACAATGAGTTGGCAAACTCTAGCTTCTTAA---------
      Chromochloris_zofingiensis  ------------------------------------------------ATGGCAACAGGAACTACTTCTAAAGCTAAAAGTTCA------------TCTGATACACTTCAAGAACCAGGTATTGTAACTCCATTAGGTACATTACTACGACCTTTAAACTCTGAAGCAGGTAAAGTTTTACCTGGATGGGGAACAACAGTTTTAATGGGTGTATTCATTTTACTATTTGCAGTATTTTTACTAATTATTTTAGAAATTTACAACAGTTCTCTTCTTTTAGATGATGTAACAATGAGTTGGGAAAGTTTAGCATCTTAA---------
         Cylindrocapsa_geminella  ------------------------------------------------ATGGCAACAAAAATTACTTCAAAGGCAAAATCAAGTAAT------ATACCAATAGCACAAAAAGAACCAGGAATATCAACTGCATTAGGAAAGCTCCTAAGACCGTTAAATTCTGAAGCAGGAAAAGTATTACCGGGATGGGGAACAACTATCTTAATGGGTGTTTTTATTGTATTGTTTGCTGTTTTTCTAGTCATTATTTTAGAAATTTATAACAGTTCATTACTTTTAGATGAAGTAACAATGAGTTGGGAAAGTTTAGCTTCTTAA---------
           Desmotetra_stigmatica  ------------------------------------------------ATGGCTACTGCAAAATCAAAAATTAATCAAGCAGAC---------------TCAAATTTCGATGAACCGGGCATTGTAACTCCTTTAGGGACTTTATTACGTCCATTAAATTCTGAAGCAGGAAAAGTACTACCAGGCTGGGGAACAACTGTTTTAATGGCAGTTTTTATGGTGCTTTTTGCAGCATTTTTATTAATTATTTTAGAAATTTATAACAGTTCACTTTTATTAGATGACGTAACAATGAGCTGGGAAACTTTAGCTAAATAA---------
               Dunaliella_salina  ------------------------------------------------ATGGCTACAGGAAAAAATAGT------ACACAAACT---------TCAACATCA------CAAGAACCAGGAATTGTTACGCCATTAGGAACTTTATTACGTCCTCTAAACTCTGAAGCAGGTAAAGTTTTACCTGGATGGGGTACTACAGTTCTTATGGCTGTAGCAATTCTTTTATTTGCTGTTTTTTTACTTATTATTCTAGAAATTTATAACAGTTCATTAATTTTAGATGGTGTTACTAATAGCTGGGAAAGTTTATCCGCTAAATAA------
            Elakatothrix_viridis  ------------------------------------------------ATGGCAACAGGAACGACTTCTAAAGCGTTGAAATCTGGGAAATCGAATACTAGTAAACTTCAAGAAACAGCAATTCCTACAGCATTAGGTACATTATTAAGACCTTTAAATTCTGAAGCTGGAAAAGTTTTACCAGGTTGGGGAACTACTGTGTTAATGGGTATTTTTATTGCATTATTTGCTGTTTTTCTATTAATTATTTTAGAAATTTATAATAGTTCAATTCTTTTAAATGAAGTGACAATGAGCTGGGAAACTACTTTATAA------------
           Floydiella_terrestris  ------------------------------------------------ATGGCAACA---AAAATTTCTTCAAAAATCGAAACA---------TCGTCTGACACTGAACTTCCTCCAGGGATTAGCACAAAATTAGGTAGACTATTAAAACCATTAAATTCAGAAGCTGGTAAAGTTTTACCAGGTTGGGGTACAACAGTATTAATGGGAATTTTTATGGCTTTATTTGCAGTTTTTTTACTAATTATTCTTGAAATTTATAACAGCTCAGTGTTGTTAGAAGACGTTACTATGGGTTGGGAAAGTCTTTCAAAAGGCTAA------
         Follicularia_botryoides  ------------------------------------------------ATGGCAACAGGAACAACTTCTAAAGCTAAATCAAGT---------------TCTTCATTCCAAGAACCTGGAATTGTAACTCCATTAGGAACACTTTTAAGACCTTTAAACTCAGAAGCTGGTAAAGTTTTACCAGGTTGGGGAACTACAGTTTTAATGGGTGTTTTTATCCTTCTTTTTGCTGCATTCTTATTAATTATTTTAGAAATTTATAACAGTTCTTTAATTTTAGATGATGTTACAATGAGTTGGGAAAGTCTTGCATCATAA---------
         Golenkinia_longispicula  ------------------------------------------------ATGGCAACAGGCTCAACTTCCAAAGTTAAATCAAAT------TTTGCAGATAATTCTATTCAAGAACCTGGTATTGTTACTCCACTAGGTACATTATTACGACCATTAAATTCTGAAGCTGGTAAAGTATTACCAGGGTGGGGAACAACCGTTCTTATGGGTGTGTTTATTCTGCTTTTTGCAGTTTTTCTACTGATTATTTTAGAAATTTACAATAGTTCGCTACTTTTAGATGACGTAACAATGAGTTGGGAAACTTTAGCATCATAA---------
                Gonium_pectorale  ------------------------------------------------ATGGCAACAGGAACTTCTAAAGCTAAAGCAATTTCTTCA---AAAGTAGATTCTGGTTTCCAAGAACCTGGTCTTCAAACACCTTTAGGAACTTTATTACGTCCACTTAACTCTGAAGCTGGTAAAGTTTTACCAGGGTGGGGTACTACTGTTTTAATGGGTGTATTTATTGTTTTATTTGCAGCATTTTTATTAATTATTTTAGAAATTTATAACAGTTCTCTAATTTTAGATGACGTTACTATGAGTTGGGAAACTTTAGCTAAAGTTTCTTAA---
         Haematococcus_lacustris  ------------------------------------------------ATGTCAACAGCTAAAACAAAA---AATACATTAGGG---------TCAGATTCTATTTTACAAGAACCAGGTATTGTTACACCTTTAGGCACTTTATTACGTCCGTTAAATTCAGAAGCAGGTAAAGTTTTACCAGGATGGGGTACAACCGTTTTAATGGCAATTTTTATTCTACTATTTGCTGTTTTTTTACTTATTATTTTAGAAATTTATAACAACTCATTACTTCTTGATGAAGTTTCAAATAGTTGGGAAGCTTTAGCTAAATAA---------
              Hafniomonas_laevis  ------------------------------------------------ATGGCAACAGGAACATCTAAAGCAAAAGCAAGTGCA------------GTTGATTTATCCGCTGATACTGGTTTAGTTACTCCATTAGGTACTTTATTACGTCCATTAAATTCTGAAGCTGGTAAAGTTTTACCAGGCTGGGGTACAACAGTTTTAATGGGTACATTTATGGCATTATTTGCAGTATTTTTAGTTATTATTTTAGAAATCTACAACAGTTCTGTAATTTTAGATAACGTAACAATGAGCTGGGAATCTTTAAATGCTAAATAA------
            Hariotina_reticulata  ------------------------------------------------ATGGCAACTGGAACTACTTCAAAAGCTAAATCAAGTTTC---------TCTGATTCATTACAAGAACCAGGTATTGTTACTCCTTTAGGAACTTTATTAAGACCGTTAAACTCTGAATCAGGAAAAGTATTACCTGGATGGGGAACTACTGTTTTAATGGGTGTTTTCATTGTACTTTTTGCAGTTTTCTTATTAATTATTTTAGAAATCTATAATAGTTCATTATTATTAGAAGATGTTACTATGAGTTGGGAAACTTTAGCATCATAA---------
                   Jenufa_minuta  ------------------------------------------------ATGGCAACTTCCAAAATTAAA------------CCA---------TCAGGGAGTTCTACTCAAGAACCTGGTATTGTAACTCCATTAGGTACATTATTACGACCATTAAATTCAGAAGCAGGAAAAGTACTTCCTGGTTGGGGGACTACTGTGCTTATGGGTGTATTTATTGCTCTTTTTGCTGTTTTTTTATTAATTATTTTAGAAATCTATAACAGTTCTCTTCTTCTTGATGAGGTAACTATGAGTTGGGAAACTCTAGCTTCATAA---------
                Jenufa_perforata  ------------------------------------------------ATGGCAACTTCCAAAATTAAA------------CCA---------TCAGGGAGTTCTACTCAAGAACCTGGAATTGTGACTCCATTAGGTACATTATTACGACCATTAAATTCAGAAGCAGGAAAAGTACTCCCTGGCTGGGGAACTACTGTACTTATGGGTGTTTTTATTCTTCTTTTTGCTGTCTTTTTACTAATTATTTTAGAAATTTATAATAGTTCTATTCTTTTAGATGAAGTAACTATGAGTTGGGAAAGTTTAGCTTCATAA---------
            Kirchneriella_aperta  ------------------------------------------------ATGGCAACAGGAACGACTTCTAAAGCTAAAGTAAGTTCT---------TCAGATGCACTTCAAGAACCAGGGATTGTTACTCCATTAGGAACATTATTAAGACCTTTAAATTCTGAAGCTGGTAAAGTATTACCAGGTTGGGGCACAACAGTTCTAATGGGTGTTTTTATTGTTCTATTTGCTGCTTTTCTATTAATCATTTTAGAAATTTATAACAGCTCATTAATTTTAGATGATGTAACTATGAGTTGGGAATCATTAGCTTCATAA---------
        Koshicola_spirodelophila  ------------------------------------------------ATGGCAACA---AAAATTACTTCTAAAATTTCA---------------AGTGAAGGTGATTTACCACCAGGAATTAGTACTCAACTTGGTCGTTTGTTAAAACCATTAAATTCAGAAGCAGGAAAAGTACTTCCTGGTTGGGGAACAACTGTTTTAATGGGTGTATTTATGGGTCTTTTTGCTGTGTTTTTACTAATTATTCTACAAATTTATAACTCATCTATTTTACTAGATGATGTTGCTCTAACTTGGTAA------------------------
             Lobochlamys_culleus  ------------------------------------------------ATGGCAACTGGTACATCATCAAAAGCTAAAATTAGT---CAAACAGAT------TCTCTTCAAGAACCTGGTCTTGAAACACCACTTGGAACTCTATTACGTCCTCTAAATTCAGAAGCAGGTAAAGTTTTACCAGGGTGGGGAACTACTGTTTTAATGGGAGTATTTATTGGTTTATTTGCTGTTTTTAATCTAATTATCCTAGAAATTTATAACAATTCTCTTCTTTTAGACGAAGTTACAAACAGTTGGGAAAGTTTAGGTAAATAA---------
              Lobochlamys_segnis  ------------------------------------------------ATGGCAACAGGAACATCATCAAAAGCAAAAATCAGT---CAAACAGAT------TCTATTCAAGAACCTGGTCTTGAAACACCACTTGGAACATTATTACGTCCATTAAATTCAGAAGCAGGTAAAGTTTTACCAGGTTGGGGAACAACTGTTTTAATGGGTGTATTCATTTCTCTTTTTGCTGTTTTTAATTTAATTATTCTAGAAATTTATAATAACTCACTTATTTTAGATGACGTAGCAAATAGCTGGCAAAGTTTAGCAAAATAA---------
             Microglena_monadina  ------------------------------------------------ATGGCAACAAAAGCTAAATCAAATCAATCAACTTCT---------------TCAACTGTAGAAGAACCAGGTATTGTTACTCCTTTAGGAACTCTTTTAAGACCACTTAATTCTGAAGCAGGTAAAGTTTTACCTGGATGGGGAACTACTATCTTAATGGCAGTTTTCATTCTTCTTTTTGCAGTATTTTTACTTATTATTCTTGAAATTTATAATAGTTCAATTATTTTAGATGATGTATCTAATAGCTGGACAAGTTTAGCTAAATAA---------
                   Microspora_sp  ------------------------------------------------ATGGCTACAGGAACTACTGCCAAACCTAGAAAAAAT---------GCGTCAGAAACAATTCAAGAACCTGGTATTGTGACTCCGCTAGGAACTTTATTACGACCTTTAAATTCTGAAGCTGGAAAAGTTTTGCCTGGTTGGGGTACTACCGTATTAATGGGTGTATTCATTTTACTATTTGCTGCTTTTCTTCTAATTATTTTAGAAATCTATAACAGCTCTTTAATTTTAGACGATGTGACAATGAGTTGGGAAACACTTGCGAAATAG---------
         Mychonastes_homosphaera  ------------------------------------------------ATGGCTACAGGAACTTCTTCAAAAGCAAAAGCTTCA---------------TCAGGCTCATTAGAACCTGGGATTGTAACTCCACTAGGAACTTTATTACGACCACTAAACTCTGAAGCTGGTAAAGTATTACCAGGTTGGGGAACAACAGTGTTAATGGGAACATTTATCCTACTTTTCGCTGTATTTTTAGTAATCATTTTAGAAATTTACAACAGTTCACTTCTATTAGAAGACGTGACAATGAGTTGGGATACTTTAGCATCGTAA---------
             Mychonastes_jurisii  ------------------------------------------------ATGGCTACAGGAACTTCTTCAAAAGCAAAAGCTTCA---------------TCAGGCTCATTAGAACCCGGAATTGTAACTCCGCTAGGTACTTTATTACGACCACTAAACTCTGAAGCTGGTAAAGTATTACCAGGTTGGGGAACAACAGTGTTAATGGGTGTTTTCATCCTTCTTTTCGCTGTCTTTTTAGTAATCATTTTAGAAATTTACAACAGCTCACTTCTATTAGAAGATGTGACAATGAGTTGGGATACTTTAGCATCGTAA---------
             Neochloris_aquatica  ------------------------------------------------ATGGCTACTGGAACTAAAACAACAGTAAAATCAAAC------TCTGGTGTACGTGATGATCAAGAACCAGGAATTGTAACACCTTTAGGAACTTTATTAAGACCATTAAATTCAGAAGCTGGTAAAGTTTTACCAGGTTGGGGAACAACAGTTTTAATGGGGGTATTTATTGTACTTTTTGCTGTTTTCTTATTAATTATCTTAGAAATTTACAACAGTTCATTATTATTAGATGATGTTACTATGAGTTGGGAAACTCTTGCATCTTAA---------
        Oedocladium_carolinianum  ------------------------------------------------ATGGCAACTTCGAAAGCAAAATCATCGATTTCTCCT---------AGCTCAGGTACTGATTTACCTCCAGGAATTCAAACAAATTTAGGTCGATTATTAAAACCATTAAATTCAGAATCCGGGAAAGTATTACCTGGTTGGGGAACAACAGTATTAATGGGTGTTTTTATTGGACTTTTTGCAGTTTTTTTATTAATTATTTTAGAAATTTATAATAGTTCGATTATTTTAGATGATGTAACAATGAGTTGGGAAACATTAGCTAAATAG---------
        Oedogonium_angustistomum  ------------------------------------------------ATGGCAACATCGAAAGTAAAATCATCGCTTTCTCCG---------GGTTCAAATACTGATTTACCTCCAGGTATTCAAACTAATTTAGGCCGATTATTAAAACCATTAAATTCTGAATCAGGCAAAGTATTACCTGGTTGGGGAACAACAGTACTAATGGGAGTATTTATTGCTCTTTTTGCAGTTTTTTTATTAATCATTTTAGAAATTTATAATAGTTCTATTCTTTTAGATGATGTTACAATGAGTTGGGAAACATTAGCTAAATAG---------
            Oedogonium_cardiacum  ------------------------------------------------ATGGCAACATCGAAAGTAAAATCATCGATATCTCCT---------AGTTCAGGGACTGATTTACCACCAGGAATTCAAACGAATTTAGGTCGATTATTAAAACCATTAAATTCTGAATCTGGTAAAGTATTACCTGGTTGGGGAACAACAGTATTAATGGGAGTTTTTATTGGACTTTTTGCAGTTTTTTTATTAATCATTTTAGAAATTTATAATAGTTCTATTCTTTTAGATGATGTAACAATGAGTTGGGAAACATTAGCTAAATAA---------
          Oogamochlamys_gigantea  ------------------------------------------------ATGGCTACTGGTACATCATCAAAAGCAAAAATCAGT---CAAACAGAT------TCTCTTCAAGAGCCTGGTTTTGTAACCCCACTTGGTACTTTATTACGTCCACTAAACTCGGAAGCAGGTAAAGTTTTACCTGGATGGGGAACAACAGTTTTAATGGGTGTTTTTATTGGTTTATTTGCTGTTTTCTTATTAATTATTTTAGAAATTTATAATAGTTCAATTATTTTAGACGAAGTTACAAACAGCTGGGAAGCTCTAGCTAAATAA---------
          Ourococcus_multisporus  ------------------------------------------------ATGGCAACAGGAACAACTTCTAAAGCTAAAGTAAGTTCT---------TCAGATGCACTTCAAGAACCTGGAATTGTAACTCCATTAGGAACACTATTAAGACCTTTAAATTCTGAAGCTGGTAAAGTTTTACCAGGTTGGGGAACAACTGTTTTAATGGGTGTTTTTATTGTTTTATTCGCTGCTTTTCTATTAATTATTTTAGAAATTTACAACAGCTCATTAATTTTAGATGATGTAACAATGAGTTGGGAATCGTTAGCGTCATAA---------
           Palmellopsis_texensis  ------------------------------------------------ATGGCAACTGGCACATCATCAAAAGGTAAAATTAGT---CAAACAGAT------TCTCTTCAAGAACCAGGTTTAGTTACTCCGTTGGGAACTTTATTACGTCCATTAAACTCGGAAGCAGGGAAAGTATTACCTGGTTGGGGAACAACTGTATTAATGGGCGTTTTTATTCTTTTATTTGCTGCTTTTTTATTAATTATTCTAGAAATTTATAACAGTTCAATTATTTTAGATGACGTTACAAATAGCTGGGAAGCTTTAGGTATTTAA---------
         Parallela_transversalis  ------------------------------------------------ATGGCTACAGGAACTACTGCTAAACCAAAAAAAAGT---------GCATCAGAAGCCATTCAAGAACCTGGTATTGTAACTCCTCTAGGAAGTTTACTGAGACCTCTAAATTCTGAAGCTGGAAAAGTTCTACCTGGTTGGGGAACTACTGTGCTTATGGGCGTTTTTATTCTCTTATTTGCAGCTTTTTTATTGATCATCCTAGAGATCTATAATAGTTCAATCATTTTAGATGATGTTTCAGTTAGCTGGGAAAGTCTAGCAAAATAG---------
               Pediastrum_duplex  ------------------------------------------------ATGGCAACAGGAACTACTTCTAAAGCAAAATCAAGC------TCTGCAGAT---------CAAGAGCCAGGAATCGTAACACCTTTAGGAACTTTATTAAGACCTCTTAACTCAGAAGCAGGTAAAGTATTACCTGGATGGGGAACTACTGTACTAATGGGTGTTTTTATTGCACTTTTTGCAGTATTTTTATTAATCATCTTAGAAATCTATAACAGTTCTCTTCTATTAGATGATGTAACTATGAGTTGGGAAACTTTAGCATCTTAA---------
           Phacotus_lenticularis  ------------------------------------------------ATGGCAACAGGAACATCAAAAAAAGTAGCAAGT------------------TCTTCATTTGAAGAACCAGGGATCCAAACTCCATTAGGTACTCTTTTACGCCCATTAAATTCAGAAGCTGGTAAAGTTTTACCAGGTTGGGGTACTACAGTATTAATGGCAGTTTTCATTTTATTATTTGCAGCATTCCTATTAATTATTCTTGAAATTTACAATGGTTCTATTGTTCTTGATGACGTACCTAGCAGCTGGGAATCACTTGCAAAATATTCTAAGTAA
              Pleodorina_starrii  ------------------------------------------------ATGGCAACAGGAACTTCTAAAGCTAAAGCAACATCACCA---AAAGTAGAATCAGGTTTTCAAGAACCTGGTCTTCAAACACCTTTAGGAACATTATTACGTCCTTTAAACTCTGAAGCTGGTAAAGTTTTACCAGGATGGGGTACTACTGTTTTAATGGGTGTGTTTATTGTATTATTTGCAGCTTTTTTATTAATTATTTTAGAAATTTATAACAGTTCTCTAATTTTAGATGATGTTACAATGAGTTGGGAAACTTTAGCTAAAGTTTCTTAA---
          Protosiphon_botryoides  ------------------------------------------------ATGGCAACAGGTAAAACAAAATTTACTCCACGTTCA---------TCTGAAACAACTTTACAAGAACCAGGAATTGTAACTCCTTTAGGTACTTTATTACGTCCTTTAAACTCTGAAGCAGGTAAGGTATTACCTGGTTGGGGTACTACAGTTTTAATGGCTGTTTTCATTCTTCTTTTTGCAGTATTCTTACTAATTATCTTAGAAATTTACAACAGCTCATTAATTTTAGATGAAGTTACAAACAGCTGGGAAGCTTTAGCTAAATAA---------
  Pseudomuriella_schumacherensis  ------------------------------------------------ATGGCAACAGGAACTACTTCGAAAGCTAAAGCAAGTTCA---------TCAGATACACTTCAAGAACCTGGAATTGTTACTCCATTAGGCACATTATTACGACCATTAAACTCAGAAGCAGGAAAAGTTTTACCTGGATGGGGAACAACTGTTCTAATGGGCGTTTTTATTGTCCTTTTTGCTGCGTTTTTACTTATTATTTTAGAAATTTACAACAGCTCTCTACTTCTAGATGATGTTACAATGAGTTGGGAAACTTTAGCATCATAA---------
              Rotundella_rotunda  ------------------------------------------------ATGGCAACAGGAACAACTTCTAAAGCTAAATCAAGTTCTCGCTTCACGACGGATGCACAAGGAGAACCAGGTATTGTAACTCCACTAGGAACTTTATTAAGACCTTTAAACTCTGAAGCAGGTAAGGTACTTCCTGGGTGGGGTACTACAGTTTTAATGGGTGTGTTTATTGGACTTTTTGCTGTATTCTTATTAATTATTTTAGAAATTTACAACAGCTCATTATTATTAGACGATGTAACAATGGGTTGGGAAACTTTAGCAAAATAA---------
            Scenedesmus_obliquus  ------------------------------------------------ATGGCTACTGGAACAACTTCAAAAGCTAAATCAAGCTTA---------TCTGATGCACTTCAAGAACCAGGTATCGTAACTCCTTTAGGAACTTTATTAAGACCGTTAAACTCTGAATCAGGAAAAGTATTACCTGGATGGGGAACAACTGTTTTAATGGGTGTTTTCATTGTACTTTTTGCTGTATTCTTATTAATTATTTTAGAAATTTATAACAGTTCTTTATTATTAGATGATGTTACTATGAGTTGGGAAACTTTAGCTTCTTAA---------
          Schizomeris_leibleinii  ------------------------------------------------ATGGCAACAGCTAAATCAAATACTTCTACACCA------------------GAAATTGAATATCAACCAGGTATTAGTACTCCGTTAGGTCGATTATTAAAACCTTTAAATTCTGAAGCTGGTAAAGTTCTTCCTGGTTGGGGGACAACGGTTCTTATGGGTGTTTTTATGAGTCTTTTTGCAGTTTTTTTAGTTATTATTTTAGAAATTTATAACAGTTCAATCATTCTTGATGATGTTACTATGAGTTGGAAATCTTTAGCTAAATAA---------
          Spermatozopsis_similis  ------------------------------------------------ATGGCAACAGGCACAACTAAAGCTAAAGGCAACGCATCT---ATCAAT---TCCGACTTTCAGGAACCAGGTATTGTAACTCCATTAGGTAGTTTATTACGTCCATTAAACTCTGAAGCTGGTAAAGTTTTACCAGGTTGGGGAACTACTGTATTAATGGCTGTGTTTATTCTTTTATTTGCTGCATTTTTACTAATTATTTTAGAAATCTATAACAGTTCATTAATTTTAGAAGATGTAACAATGTCATGGGAAAGTTTAGCTTCTTAA---------
       Stephanosphaera_pluvialis  ------------------------------------------------ATGGCAACAAATAAAACAAAATTTACTCCACGTTCT---------TCTGATACTACTTTACAAGAACCAGGTATTGTTACTCCTTTAGGTACTTTATTACGTCCTTTAAATTCAGAGGCTGGTAAAGTATTACCAGGCTGGGGTACTACGGTTCTTATGGCAGTTTTTATTCTTCTTTTCGCAGTTTTCTTATTAATTATTCTAGAAATTTACAATAATTCGTTAATTTTAGATGAAGTAACAAACAGCTGGGAAGCTTTAGCTAAATAG---------
        Stigeoclonium_helveticum  ------------------------------------------------ATGGCAACAGCTAAATCAAATTCGTCTACTCCA------------------GATATTGAATTTCAACCAGGTATTAGTACTCCTTTAGGACGATTATTAAAACCATTAAATTCTGAAGCAGGTAAAGTACTACCTGGGTGGGGAACTACAGTTTTAATGGGTGTATTTATGGCGCTTTTTGCAGTTTTTTTAGTGATTCTTTTAGAAATTTATAACAGTTCAGTAATTCTTGATGGTGTTACAATGAGCTGGGAATCGTTAGGTAAATAA---------
      Treubaria_triappendiculata  ATGATATTACAGAAAGTAAAAAAAATCTATAAAATATTTGAACAAATTATGGCCACAGGAACAACTTCTAAAGCAAAACCAACT---AAAGCTAATACTGCTAAATTGGAAGATAATGCTATTTCTACTCCATTAGGAACACTTTTACGACCATTAAATTCTGAAGCAGGAAAAGTTTTACCTGGTTGGGGTACTACAGTTTTAATGGGTGTTTTTATAGTATTATTTGCCGTATTTTTATTAATTATCTTAGAAATTTATAATAGTTCATTACTTTTAGACGATGTCACAGTAAGTTGGGAAACATTAGCTTCTTAA---------
              Trochiscia_hystrix  ------------------------------------------------ATGGCTACAGGAACAACTTCTAAAGCAAAACCAACT---AAAGCTAATACTGCTAAATTGGAAGATAATGCTATTTCAACTCCATTAGGAACACTTTTACGACCATTAAATTCTGAAGCAGGAAAAGTATTACCTGGATGGGGTACTACAGTTTTAATGGGTGTTTTTATAGTATTATTTGCCGTGTTTTTATTAATTATCTTAGAAATTTATAATAGTTCATTACTTTTAGAGGACGTAACAGTAAGTTGGGAAACATTAGCTTCTTAA---------
                      Uronema_sp  ------------------------------------------------ATGGCAACAGCTAAATCAAGTTCGTCAACTCCA------------------GATATTGAGTTTCAACCAGGAATTAGTACTCCTTTAGGGAGACTATTAAAACCATTAAATTCTGAAGCAGGTAAAGTATTACCAGGTTGGGGTACTACAGTATTAATGGGTGTTTTTATGGCTCTTTTTGCAGTTTTTTTAGTAATTATTTTAGAAATTTATAATAGTTCAGTAATTCTAGATGGTGTTACTATGAGTTGGGAATCTTTAGCACGTTAA---------
                  Volvox_carteri  ------------------------------------------------ATGGCAACAGGAACTTCTAAAGCTAAAGCAACATCAGTA---AAAGTAGAGTCAGGTTTTCAAGAACCTGGTCTTCAAACACCTCTAGGAACATTATTACGCCCACTTAACTCTGAAGCTGGTAAAGTATTACCAGGATGGGGGACTACTGTTTTAATGGGAGTGTTTATTGTATTATTTGCAGCTTTTTTATTAATTATTTTAGAAATTTATAACAGTTCTCTGATTCTAGATGACGTTACAATGAGTTGGGAAACTTTAGCTAAAGTTTCTTAA---
  ;
end;
