# Supplementary material for: Order, please! Uncertainty in the ordinal-level classification of Chlorophyceae
Source: PeerJ. 2019 May 15;7:e6899. doi: 10.7717/peerj.6899 (PMC6525593; doi:10.7717/peerj.6899)
Supplement: Supplemental Information 1 — This compressed folder contains untrimmed, masked alignments for individual chloroplast genes (subfolder nexus), as well as trimmed alignments with appropriate analysis blocks and the consensus trees resulting from these single-gene and concatenated analyses (MrBayes subfolders). Supplementary methods with associated references are included in the SupplementaryMethods.txt file. SVDquartets, BaliPhy, PhyloBayes and RAxML analysis files are in separate subfolders, with their respective resulting tree files. Files associated with MrBayes analysis of the 1st and 2nd positions and the analysis of the 3rd positions are placed in the subfolders 1st_and_2nd_positions_only and 3rd_positions_only, respectively. The 18Splastid_combined subfolder contains the MrBayes analysis materials (alignment and consensus tree) for the analysis including nucleotide plastid data as well as 18S nucleotide data. Documentation, trees and scripts used to create Fig. 3 are included in the “Figure3” subfolder, and documentation for and full results of Treespace analyses are in the “Treespace” subfolder. The results of the AU topology tests are included in a Word document. [file peerj-07-6899-s008.zip › supplementary_alignments_trees/nexus/atpF.nex]

#nexus

begin data;
  dimensions ntax=68 nchar=597;
  format datatype=dna gap=- missing=?;
  matrix
                                 [----+----|----+----|----+----|----+----|----+----|----+----|----+----|----+----|----+----|----+-100|----+----|----+----|----+----|----+----|----+----|----+----|----+----|----+----|----+----|----+-200|----+----|----+----|----+----|----+----|----+----|----+----|----+----|----+----|----+----|----+-300|----+----|----+----|----+----|----+----|----+----|----+----|----+----|----+----|----+----|----+-400|----+----|----+----|----+----|----+----|----+----|----+----|----+----|----+----|----+----|----+-500|----+----|----+----|----+----|----+----|----+----|----+----|----+----|----+----|----+----|----+-600|----+----|----+----|----+----|----+----|----+----|----+----|----+----|----+----|----+----|----+-700|----+----|----+----|----+----|----+----|----+----|----+----|----+----|----+----|----+----|----+-800|----+----|----+----|----+----|----+----|----+----|----+----|----+----|----+----|----+----|----+-900|----+----|----+----|----+----|----+----|----+----|----+----|----+----|----+----|----+----|----+1000|----+----|----+----|----+----|----+----|----+----|----+----|----+----|----+----|----+----|----+1100|----+----|----+----|----+----|----+----|----+----|----+----|----+----|----+----|----+----|----+1200|----+----|----+----|----+----|----+----|----+----|----+----|----+----|----+----|----+----|----+1300|----+----|----+----|----+----|----+----|----+----|----+----|----+----|----+----|----+----|----+1400|----+----|----+----|----+----|----+----|----+----|----+----|----+----|----+----|----+----|----+1500|----+----|----+----|----+----|----+----]
                                 [*********************************************************************---------------------------------------------------------------------------------------------------------------------------------------------------------------------------------------------------------------------------------------------------------------------------------------------------------------------------------------------------------------------------------------------------------------------------------------******---------------------------------------------------------******************************************]
                   Ankyra_judayi  ---------------ATGACTAATTTAGACTTATTGGCTATT------TTTCCTTTAGGTGAAGGT---TTTGGTTTTAACACTAATATTTTTGAAACGAATGTTATTAACTTAGCAGCTGTCATCGCTATTGTGATTTCTTTTGTTGGACCAAATTTAACAGGATTATTAGAAGATCGTAAAAAAACGATTCTAAGTAATTTAGAAGAAGCAAACCAACGTGCATTAGAAGCACAACAACGCTTAACAGAAGCACGAGCACAGTTAGAGTTAGCTAAAAGTAAAGCTCAACAAATTCGAGAAGAAGGTGCATTAAGAGCTGACCAAGAGGAAAAAAACTGTATTTTCCAACATGAAGAAAGATTGTCACGCTTAGAAGAATTTAAACAAGAAACAATTCAATTTTATCAGCAAAAAGCATTAAAACAAGCTTATATGTATATTATTTCTAGAATTATGACTCGTGTTCGTGAAAGATTAAATTCTGGTTTA------GATTCTACTTATCATGTAGTTGTAAATAATTTTTATGTATCACGTTTTACAGAGTAT---AATCCATAA------------------------------
          Atractomorpha_echinata  ---------------ATGAACAGTTTAGTATTATTATATCAT------TTTCCATTAGGTGAAGGT---TTTGGTTTTAACACTAATATTTTTGAAACTAACGTTATTAACTTAGCAGCTGTAATTGCTATTGTAATTTCGTTTGTTGGTCCTAATTTAACTGGTTTATTAGAAGATCGTAAAAAAACAATTCTTAATAATTTAGAAGAAGCCAATCAACGCGCTTTAGAAGCTCAGAAACGTTTAACTGAAGCACGAGCTCAGTTAGAAATGGCTAAAACTAAAGCTCAACAAATTAGAGAAGAAGGTGCCGTACGAGCTGAACAAGAAGAAAAAAATTGTATTTTTCAACATGAGGAAAGATTGTCACGTTTAGAAGAATTTAAACAAGAAACAATACAATTTTATCAACAAAAAGCATTAAAACAAGCTTATATGTATATTATTTCAAAAATAATGACTCGTGTTCGTGAAAGATTAAATTCTGGTCTT------GATTCTACTTATCATGTAGTTGTAAATAATTTTTATGTATCACGTTTTACAGAATAT---AATCCGTAA------------------------------
        Borodinellopsis_texensis  ---------------------------------ATGACTATTTTTCCAATAGGTCACTCT---------TTTGGGATTAATACTAATATTTTTGAAACAAATATTATTAACTTAGCTGCAGTTATTGGAATTGTAGTATCTTTTGTTGGTAATAATCTAAAAGCATTACTTATGGATCGCCAAAAAACGATATTAAATAATTTACAAGAAGCTAATCAACGCGCTGCTGAAGCGCAAGAAAAATTAACAGCAGCACGTAATCAATTAGAATTATCAAATAAAAAAGCACAAGAAATTCGTGAAGAAGGGATTTCTAAATATAATACTGAAATTAATACTGTTGTAAGTGAGCATGAAATTCGATTAGCTAAATTACAAGAATTTAAAAATGAAACTTTAGAATTTTATCAGCAAAAAGCTTTTAAAGAGGCTTATTTATATATAATTTCTCGTATTATGAATATTGTTACTGAACGTCTTAATAAAGGTTTA------AATTCATCAAATCATGTAGTTGTTAATAATTTTTATGTTTCACGTTTTTCTGATTTC---CAGTCTCCTTAA---------------------------
            Bracteacoccus_aerius  ------------ATGCATTTTGAGTTTTCTTTGTTAAATAAC------CTTTCATTAGCAGAAGGT---TTTGGTATTAATACAAATATTTTTGAAACAAATGTTATCAACTTAGCTGCCGTAGTTGCTATTGTGATTTCTTTTGTAGGAAAGAGTTTAACTTCTTTATTAGAAGAGCGTAAAAAGACAATTGTTAACAATTTACAAGAAGCGAATCAACGAGCTGCTGAAGCTCAGGAAAAATTAGCACAAGCTAGAAATCAGTTGCAACTTGCCCAGAAAAAAGCTCTTCAAATTCGTGAAGAAGGTGTTTTAAAAGCAACACAAGAAATTTCTAATTGTGTTTCACAACATGAACAAAGACTTTCATTATTAGATGATTTTAAACAAGAAACAATTCAATTTTATCAACAAAAAGCTTTCAAACAAGCTTATATGTATGTTATTTCTCGCATCATGAGCAATGTTAAAGAAAGATTAACGAAAAATTTA------GATTCTACATATCACGTTGTTGTAAATAACTTCTATGTTTCTAGATTTACAGAATAT---AATCCGTAA------------------------------
         Bracteacoccus_giganteus  ---ATGGTTCTTATGTCTTTTGAATTTTCTTTGGTTAATCAC------CTTCCATTAGCAGAAGGT---TTTGGTATTAATACCAATATTTTTGAAACAAATGTTATTAATTTAGCTGCAGTAGTTGCTATTGTAATTTCTTTCGTAGGTAAAAGTTTAACATCTTTATTAGAAGACCGTAAAAAAACTATCGTTAGTAATTTACAAGAAGCAAGTCAAAGAGCTGCTGAAGCTCAAGAAAAACTGGCACAAGCAAGAAATCAATTACAACTTGCTCAGAAAAAAGCTCTTCAAATTCGTGAAGAAGGTGTTTTAAAATCGACACAAGAAATCTCTAATTGTGTTTCTCAACACGAACAAAGACTTTCTTTATTAGATGACTTTAAACAAGAAACTATTCAATTTTATCAACAAAAAGCTTTCAAACAAGCTTATATGTACGTTATTTCTCGTATTATGAGTAATGTAAAAGAAAGATTAACAAAAAATTTA------GATTCTACTTACCATATCGTTGTTAACAATTTTTATGTTTCTAGATTTACAGAATAT---AATCCATAA------------------------------
             Bracteacoccus_minor  ------------ATGTCTTTTGAATTTTCGTTGATTAATCAC------CTTCCATTAGCAGAAGGT---TTTGGTATTAATACCAACATTTTTGAAACAAATGTTATTAATTTAGCTGCAGTAGTTACTATCGTAATTTCTTTTGTAGGTAAAAGTTTAACTTCTTTATTAGACGATCGTAAAAAAACAATCGTTAACAATTTACAAGAAGCAAGTCAAAGAGCTGCCGAAGCTCAAGAAAAATTAGCACAAGCAAGAAATCAATTACAACTTGCTCAGAAAAAAGCTATTCAAATTCGTGAAGAAGGTGCTTTAAAATCGAGTCAAGAAATCTCTAATTGTGTTTCTCAGCATGAACAAAGACTTTCTTTATTAGATGATTTTAAACAAGAAACAATTCAATTTTATCAACAAAAAGCTTTTAAACAAGCTTACATGTACGTTATTTCTCGTATTATGAGCAATGTAAAAGAAAGATTGACAAAAAATTTA------GATTCTACTTATCACGTTGTTGTTAATAACTTTTATGTTTCTAGATTTACTGAATAT---AATCCATAA------------------------------
           Carteria_cerasiformis  ------------------------ATGAATTGGATTACAAATTTACCTCTAGGTCATGAGCATGGT---TTTGGGATTAATACGGATATTTTTGAAACAAATATTATTAACTTAGCTGTTGTAGTAGGTGTTGTTGTTACTTTTGTAGGTCAAAATTTAACTGCATTATTAGAAGATCGTAAAAAAACAATTTTGAATAATTTACAAGAAGCTAATTTAAAAGCAGCTGAGGCCCAACAAAAATTAGCGGAAGCTCGTACTCAATTAGAACTAGCTAAGAAAAAAGCGAAAGAAATTCGTGAAGAAGGTGTCGTAAGAGCAACACAAGAAATTCAAAATTGTGTTCGTGAACATGAGTTAAGAATCGCGAGATTAGACGAATTTAAACAAGAAACGATTCAATTTTATCAACAAAAAGCGTATAAACAAGCATACGCATATTTTATTTCACGTATAATGTCACGTGTACGCGAAAAATTAAACAAAGGTATC------GATTCTACATATCAAATTATCGTTAATAATTTTTATGTAACACGTTTTACAGAT------GCATTTAGATAA---------------------------
              Carteria_crucifera  ------------------------ATGAATTGGATTGCTGATTTACCGTTAGGACATGGTCATGGT---TTTGGTTTTAATGATGATATTTTTGAAACAAATATAATAAATTTAGCTGTTGTTGTTGGTGTTGTTGTTACTTTTGTAGGAAAAAATTTAACTTCTTTATTAGAAGATAGAAAAAAAACAATTTTAAATAATTTACAAGAAGCTAATTTAAAAGCAACTGAAGCGCAACAAAAATTAACAGAAGCGCGTAATCAATTAGAATTAGCTAAGAAAAAAGCTAAAGACATTCGTGAAGAAGGTGTTTTACGTGCAACACAAGAAATTCAAAATTGTGTCCGTGAACATGAATTAAGAATAGCTCGTTTAGATGAATTTAAACAAGAAACAATTCAATTTTATCAGCAAAAAGCTTATAAACAAGCATATGGTTATTTTATTTCTCGCATTATGACTCGTGTTCGTGAAAAATTAAATAAAGGTATT------GATTCGACTTATCAAATTATTGTAAATAATTTTTACGTTACACGTTTTACTGAC------GCTTTTAGATAA---------------------------
             Carteria_sp_SAG_8_5  ------------------------------ATGATCCATTTTCTTCCATTAGCACACGGTGGA------TTTGGTTTTAATACTAACGTTTTTGAAACTAATATCATTAACTTAGCTGCAGTTGTTGGGATTGTTATTACTTTTGTTGGGAAAAATTTAACATCTTTATTAGATGATCGTAAAAAAACGATTGTAAATAATTTACAAGAAGCTAACCAAAGAGCTATTGAGGCACAAGAAAAACTAACAGCAGCTCGTACACAATTAGAAACAGCTAAGAAAAAAGCACAAGAAATTAGAGAAGAAGGTATTTTAAGAGCCACTCAAGAAATTAATAATTGCGTTGCACAACATGAATTACGTATTGCTCGTCTTGAAGAATTTAAACAAGAAACAGTACAATTTTATCAACAAAAAGCATTCAAACAAGCTTCAGCTTATGTTATTTCTCGTATTATGAATCGAGTACGTGAAAGACTAAATAAAGGTCTT------GATAATACATATCACGTTGTTGTGAATAATTTCTATGTTTCTCGTTTTACAGAATTT---GCTAAAAAAAACTAA------------------------
        Chaetopeltis_orbicularis  ------ATGGAGGTTTTTATGAATCTTTTAATTACTATTATGTCGTTACATGCAGAAGAAGAAGGT---TTTGGTTTTAATACAAATATTTTTGAAACAAATGTAATCAATTTAGCAGCTGTTTTAGGTATTGTTGTATTTTTTGTTGGAAAAAATTTAACTGCTTTACTTGAAACACGTCAACAAACAATTTTAAATAACCTTCGTGAAGCTGATTTACGAGCAACTGAAGCACAAGAAAAATTAAATAAAGCTCGTTTACAACTTGAAACTGCTGCAAAAAAAGCAACTGAAATTCGCAGCGAAGGTAGTGCAAAAGCACAACTTGAAAAAACAAATTGTATGAATCAATATCAAGCAGATTTAGTTCGTTTAGAAGAATATAAACAAGATACTTTAGGTTTTTATCAACAAAAAGCTTTCCGTCAAGTTTATGTATCTTTAGTTTCACGTGCTTTAAATAATGTGAAAGAAAAATTTAAAAAACCACTT------GATGACCAATTCCATATTACAGTTAATAATTATTTTATTGCTCGTTTTGCAGAATAT---AATCGTGTTGGTTAA------------------------
       Characiochloris_acuminata  ---------------------------------ATGATACTTCTTCCATTAGGTCATGGTGGT------TTTGGAATTAATACAAATATTTTCGAAACAAACATTATAAACTTAGCAGCTGTTGTAGGTATTGTTGTTTCATTTGTTGGAAACAATTTAAAAGCTTTATTAGAAGATCGTAGAAAAACAATTTTAAATAATTTACAAGAAGCAAATCAACGTGCTATTGAAGCACAAGAGAAATTAAATCAAGCAAAAGCACAATTAGAATTAGCTAAAAAGAAAGCACAAGAAATTCGTGAAGAAGGAGCGCAGCGAGCTACACAAGAAATTAATAGTGTTGTTAGCCAACATGAAATTCGATTAGCAAATTTAGAAGAATTTAAACAAGAAACTATTCAATTTTATCAACAAAAAGCTTTTAAAGAAGCTTATTTATATATCGTTTCACGTATTATGAATCGTGTTCGTGAACGATTAAATAAAGGTTTA------AATTCAACATATCATGTTGTTGTTAATGATTTTTATGTTTCACGTTTTACTGAATTC---AAAAAATAA------------------------------
         Chlamydomonas_applanata  ---------------------------------ATGGATTTACTACCTTTAGGTCACGGTGGA------TTTGGTATTAATACAAATATCTTTGAAACGAACATTATTAACTTAGCTGCAGTAGTTGGTATTGTTGTATCATTTGTTGGAAACAATTTAACGGCTTTATTAGAAGATCGTAAAAAAACAATTCTTTCAAACTTAGAAGAAGCAAACCAACGTGCTATTGAAGCTCAAGAAAAATTAAACAAAGCTAAAGCTGGTTTAGACTTAGCTAAGAAAAAAGCACAAGAAATTCGTGAAGAAGGTATTGCGCGTGCAACAAGTGAAATTAACACAGTTGTAAGTGAACACGAACTTCGTTTAGCTAAATTAAATGATTTTAAAACTGAAACAGTAAGCTTCTACCAACAAAAAGCGTTTAAAGAAGCTTATTTATACGTAGTATCACGTATTATGACTCGTGTTCGTGAACGTTTAACTCGTGGTTTA------GATTCTACATACCATGTTGTAGTAAATAATTTCTACGTTTCAAGATTTACAGAATAC---AGTGTTAAAAAATAA------------------------
           Chlamydomonas_nivalis  ---------------ATGGAATGCGTAACATTTATTAACGGAGTTAGTATAGGACATGGTGGT------TTTGGTTTTAATAGCAATATTTTTGAAACAAATATTATTAACTTAGCTGCAGTGGTGGGCATTGTTGTAACATTTGTTGGAAGCAATCTTACTGCATTATTAGAAGACCGTAAAAAAACGATTTTAAATAATTTACAAGAAGCAAATCAAAGAGCTATTGAAGCGCAAGAAAAATTAAGCCAAGCACGTGCACAATTAGAATCAGCAAAAAAAAAAGCTCAAGAAATTCGTGAAGAAGGAATATTAAGAGCAACTCAAGAAATTAATAATTTAAAATTTAACCATGATATTAGATTAGCAAGATTACAAGAGTTTAAACAAGAAACTCTTCAACAAGCTGAACAAAAAGCTTTTAAACAAGCTTATATGTATTTAATTGCAAAAATCTCAAAAAGAGTTCGTGAAAGATTAAATACTGGATTA------GATTCAACTTATCACGTTGTAGTTAATAACTTTTATGTATCGCGTTTTACTGATTTT---AAATAA---------------------------------
          Chlamydomonas_peterfii  ------------------ATGATTTTTTTACCT---------------TTAGCACATGGTGGC------TTTGGAATTAATACTAATATTTTTGAAACAAATATTATTAACTTAGCAGCAGTTGTAGGTATTGTAGTTACTTTTGTAGGTAGCAATTTAACAGCTTTACTAGAAGATCGTAAAACAACAATTCTTAAGAATCTACAAGAAGCTAATCAACGTGCTGTAGAAGCACAGGAAAAATTCAATCAAGCACGTAGCCAATTTGAAATGGCTAAAAAAAAAGCAGAAGAAATTCGTGCTGAAGGTGTACAAAGAGCTACACAAGAAATTAACAATGTAGTAGTTCAGCATGAACTACGTTTAGCTAGATTAGAAGAATTTAAACAAGATACTCTTTCATTTTATCAACAAAAAGCTTTTAAACAAGCTTATGTGTACGTACTTTCTAAAATTATGACACGTGTACGTGAAAGACTAAACAAAGGTTTA------GACTCTACTAACCATGTTGTTGTTAACAACTATTACGTTTCTTTATTTACAACAAGT---ATGTAA---------------------------------
       Chlamydomonas_reinhardtii  ------------------ATGGTTTTTTTACCAGATAACATCTTAATTTTAGGCCATGGTGGC------TTTGGTTTTAACACAAACGTTTTTGAAACAAACATTATTAACTTAGCTGCTGTTGTTGGTATTGTTGTTTCTTTTGTTGGTAAAAACTTATCTTCATTATTAGAAGATCGTAAAAATACTATTGTAAAAAATTTAGAAGAAGCTAATCAACGTGCAATTGAAGCAGAACAAAAATTAACTGCCGCACGTACGCAATTAGAAACTGCTAAGAAAAAAGCACAAGAAATCCGTGAAGAAGGTGTTTTACGTGCAACTCAAGAAATTAATAACGTAGTTTCTCAACATGAATTACGTTTAGCTCGTTTACAAGAATTTAAACAAGAAACTCTTGCATTCTATCAACAAAAAGCTTTTAAACAAGCATATTTATACGTTATTAATAAAATTATGACACGTGTTCGTGAACGTTTAAATAAAGGTTTA------GATTCTACTTATCATGTAGTAGTTAACAACTTCTATGTATCACGTTTTACACAATTT---TAA------------------------------------
           Chlorococcum_tatrense  ---------------------------------ATGGAAATTATTACATTAGCACATGGTGGT------TTTGGTATTAATACAAATATTTTTGAAACAAACATTATTAACTTAGCAGTTGTTGTTGGTGTTGTAGTTTCGTTTGTAGGTAATAATTTAACTGCATTATTAGAAGATCGTAAAAAAACAATTTTATCAAATTTAGAAGAAGCTAATAAACGTGCAATTGAAGCTCAAGAAAAATTAGCTAATGCTAAAGCTCAATTAGAATTAGCAAAGAAAAAAGCTCAAGAAATTCGTCAAGAAGGTATTGCACGTGCTACAACTGAAATTAATACAGTTGTAAGTCAACATGAAATTCGTTTATCAAAATTAGAAGAATTTAAAAATGAAACTGTACAATTTTATCAACAAAAAGCTTTTAAAGATGCTTATTTATATGTGGTTTCTCGTATTATGACTCGAGTTCGTGAACGTTTAAATGGTGGATTA------AACTCAACATACCATGTAGATGTTAATAATTTTTATGTTAGTCGATTTACTGAATAT---AGCCCTAAATCAGGGTCTTAA------------------
         Chlorogonium_capillatum  ---------------------------------ATGTTTATGCTTCCTTTAGGTCACGGTGGT------TTTGGAATTAATACAAATATTTTTGAAACTAATATTATTAACTTAGCTGCTGTTGTTGGAATTGTAGTTTCATTTGTAGGCAATAATTTAAGATCTTTATTAGATGATCGTAAAAAAACAATTTTATATAATCTAGAAGAAGCAAATCAACGTGCACTTGAAGCTCAAGAAAAATTAAATAATGCCAAAGCTGGATTAGAATATGCTAAGAAAAAAGCACAACTTATTCGAGAAGAAGGTATTTCTCGAGCAACAAGTGAAATTAATACTGTGGTAAATATCCATGAAATTCGTTTAGCCAAATTAGAAGAATTTAAAAATGAAACTGTTCAATTCTACCAACAAAAAGCTTTTAAAGAAGCTTATCTTTATGTAGTATCAAAAATTTTAACACGTGTTCGTGAACGTTTAAACCGTGGTTTA------GATTCTACATACCATGTTGTTGTAAATAATTTCTATGTTTCAAGATTTACAGCTTTT---AAATAA---------------------------------
           Chloromonas_perforata  ---------------------------------ATGGAAATTATTACATTAGCACATGGTGGT------TTTGGTATTAATACAAATATTTTTGAAACAAACATTATTAACTTAGCAGTTGTTGTTGGTGTTGTAGTTTCATTTGTAGGTAATAATTTAACTGCATTATTAGAAGATCGTAAAAAAACAATTTTATCAAATTTAGAAGAAGCTAATAAACGCGCAATTGAAGCTCAAGAAAAATTAGCTAATGCTAAAGCTCAATTAGAATTAGCTAAGAAAAAAGCTCAAGAAATTCGTCAAGAAGGTATTGCACGTGCTACAACTGAAATTAATACAGTTGTAAGTCAACATGAAATTCGTTTATCAAAATTAGAAGAATTTAAAAATGAAACAGTACAATTTTATCAACAAAAAGCTTTTAAAGATGCTTATTTATATGTGGTTTCTCGTATTATGACTCGAGTTCGTGAACGTTTAAATGGTGGATTA------AACTCAACATATCATGTAGATGTTAATAATTTTTATGTTAGTCGATTTACTGAATAT---AGCCCTAAATCAGGTTCTTAA------------------
             Chloromonas_radiata  ------------------ATGATGGAATCTTTAATTCACGGAGTTACTATAGGACACGGTGGT------TTTGGATTTAATGGCAATATTTTTGAAACAAATATAATAAACTTAGCTGCTGTTGTAGGCATAGTGGTGACATTTGTTGGAGGAAATCTTACTGCCTTACTAGAAGACCGTAAAAAAACGATTTTAAATAATTTGCAAGAAGCAAATCAAAGAGCTATTGAAGCTCAAGAAAAATTAAGCCAAGCACGAGCACAATTAGAATCAGCTAAAAAAAAAGCGCAAGAAATTCGTGAAGAAGGAATTTCAAGAGCAACTATAGAAATTAATAACTGTGTAACACAACATGAAATTAGATTAGCAAGATTACAAGAGTTTAAACAAGAAACTCTTCAACAAGCTGAACAAAAAGCATTTAAACAAGCTTATATGTATGTAATTTCTCGTATTTTAACAAGAGTTCGTGAAAGATTAAATAATGGATTA------GATTCTACTTATCATGTAGTTGTCAATAATTTTTACGTATCACGTTTTACTGAATAT---ACTAAACAGCTAAAAGCGTAG------------------
               Chloromonas_rosae  ---------------ATGGAATGCGTAACATTTATTAACGGAGTTACTATAGGACATGGTGGT------TTTGGATTTAATGGCAATATTTTTGAAACAAATATTATTAACTTAGCTGCTGTGATTGGTATTGTTGTAACTTTTGTTGGAGGAAATCTTAAAGCATTATTAGAAGACCGTAAAAAAACAATTTTAAATAATTTACAAGAAGCAAATCAAAGAGCTATTGAAGCTCAAGAAAAATTAAGCCAAGCACGTACACAATTAGAATCAGCAAAAAAAAAAGCTCAAGAAATTCGTGAAGAAGGAATTTTAAGAGCGACTCAAGAAATAAATAATTTAAAATTTAACCATGATATTAGATTAGCAAGATTACAAGAGTTTAAACAAGAAACTCTTCAACAAGCGGAACAAAAAGCTTTTAAACAAGCTTATATGTATTTAATAGCAAAAATTTCTAAAAGAGTTCGTGAAAGATTAAATACTGGATTA------GATTCTACTTATCACGTTGTAGTTAATAATTTTTATGTATCTCGTTTTACAGATTTT---AAATAA---------------------------------
         Chlorosarcinopsis_eremi  ---------------------------------ATGGAAATTTTATCTTTAGCACATGGTGGT------TTCGGTATTAATACAAATATTTTCGAAACAAATATTATTAACTTAGCAGCTGTTGTTGGTATTGTAGTTACTTTTGTTGGAAACAATTTAAGCGCTTTACTAGATGAGCGTAAAAAAACAATTTTATCAAATTTAGAAGAAGCTAACCAACGTGCTCTTGACGCTCAAGAAAAACTGAATAAAGCTAAGGAGCAATTAGAAGCAGCTAAGAAAAAAGCACAAGAAATTCGTGAAGAGGGTATTACACGTGCTACAAGTGAAATGAATACAGTTGTTAGTCAACATGAAATTCGTCTTGCTAAATTAGATGAGTTTAAAAATGAAACTGTACAATTCTATCAACAAAAAGCTTTTAAAGAAGCTTACTTATATGTTGTATCGCGTATTATGAACCGTGTTCGCGAAAGATTAAGTCGTGGCTTA------GACTCGTCTTACCATGTTGTTGTTAATAATTTCTATGTTTCAAGATTTACAGAATTT---AGCCCTAAACGTGAAGGTCTATAA---------------
          Chlorotetraedron_incus  ------------------ACTTTATTTATGCATTTTGATGGATCATTATTTCCTTTAGCAGAAGGT---TTTGGAATTAATACAAATATTTTCGAAACAAATATTATTAACTTATCTGCTGTTGTAGCAGTAGTTGTTTCTTTTGTAGGTAAAAATTTAACTTCTTTATTAGAAGACCGTAAAAAAACTATTTTAGGTAATTTACAAGAAGCTAGTCAAAGAGCTGCAGAAGCACAAGAAAAATTAAATCAAGCAAAAACTCAATTTGAAAATGCTAAAACAAAAGCTAAACAAATTCGAGAAGAAGGTGTTTTAAGAGCAACACAAGAAGTAAACAATTGTATTGCACAACATGAAGAAAGACTTTCAAAACTTGAAGAATTTAAACAAGAAACAGTTCAATTCTATCAACAAAAAGCATTTAAACAAGCTTATATTTATGTAATTTCACGTATTATGAGTCGTGTTAAAGAACGCTTAAATAAAGGATTA------GATGCAACTTATCATGTAGTTGTAAATAATTTCTATGTATCTAGATTTACTGAATAC---AATCCTTAA------------------------------
      Chromochloris_zofingiensis  ------------ATGATGGTTGACTTGCTTGTATTAACAAAT------TTACCTTTAGGTGAAGGA---TTTGGCATTAACACTAATATTTTTGAAACAAATGTTATTAACTTAGCAGCTGTAGTTGCAATTGTTATTTCTTTTGTTGGTAAAAATTTGTCTGCATTATTAGAAGATCGTAGAAAAACAATTGTAAACAATTTACAAGAGGCTAGTCAAAGAGCTGCAGAAGCACAGGAAAAATTAACTCAAGCGAAAAATCAATTAGAACTTGCAAAGAAAAAAGCTAAAGAAATTCGTGAAGAAGGAATTTTAAGAGCTACACAAGAAGTTAATAATTGTGTTACTCAACATGAACAAAGACTTTCAAAATTGGAAGAATTCAAACAAGAAACCATTCAGTTTTATCAACAAAAAGCTTTTAAACAAGCTTATATGTATGTTATCTCACGTATTATGAGCCGAGTAAAAGAACGATTAAATAATGGTTTA------GACGCGACTTATCATGTTGTTGTAAATAATTTTTATGTTTCTAGATTTACAGAGTAT---AATAATTAA------------------------------
         Cylindrocapsa_geminella  ---------------------ATGACTATGTTTTTATTTCATGGCTTTTTC---ATTGCTGAAGGT---TTTGGTATAAATACCAATATATTTGAAACAAATATAATCAATTTAACTGCCGTTTTAGGCATTGTTATATCGTTTGTTGGAAATAATCTAACATCGATTTTAGAAGAGCGTAAAAAAATAATTCTAAATAACTTACAAGAAGCAACACAAAGAGTTTTAGATGCTCAAGAAAAGCTGTCACAAGCTTTTTTAAAATTAGAAAACGCTAAAGAGAAAGCAAAAAAAATACGAGAAGAGGGAATTCTAAGAGCAGATTTAGAAATAAAACAATGCGTGTCTCAACATGAGCTAAGATTATCCAGACTAGTAGAATTTAAAGAAGAAACTATAAAATTCTCTCAAAAAAAAGCTTCTAAACAAGCTTCTCTATACGTCATTTCACGCCTTCTCGTTCGTGTGAAAGAAAGATTAAATTTAGGATTA------GATTCTACCTACCACGTAGCTGTTAATAACTTCTATGTCTCTCGTTTTACTCAGTAT---GATCCATAA------------------------------
           Desmotetra_stigmatica  ---------ATGGAATCATTTATTTTACATTTCCCCCAATTTTTTCCTTTAGGCCACGGTGGT------TTTGGAATTAATACAAATATTTTAGAGACAAATATTATTAACTTAGCTGCTGTTGTTGGTATCGTAGTTTCTTTTGTAGGAAGCAATTTAAATTCTTTACTAGAAGACCGTAAAACAACAATTTTAAAGAATTTACAAGAAGCTAATCAAAGAGCTATTGAAGCCCAAGAAAAATTAAATCAAGCGCGTGCTCAATTAGAACAAGCAAAGAAAAAAGCACAAGAAATTCGTGAAGAAGGCATTTTACGAGCTACTCAAGAAATTAACAATTGCGTAACTCAGCATGAACTTCGATTAGCAAGATTAGAAGAATTTAAACAAGAAACTGTTCAATTCTATCAACAAAAAGCGTTAAAACAAGCTTATATGTATGTTATTTCAAAAATTATGACTCGTGTACGTGAAAGATTAAATACAGGATTG------GACTCAACATATCATGTTTTTGTAAATAATTTTTACGTATCTCGTTTTACAGAATAT---AATTCAAAATAA---------------------------
          Dictyochloris_fragrans  ------------------------------------------------ATTCCTTTAGGAGAAGGT---TTTGGAATAAATACTAATGTTTTTGAAACAAATATTATTAACTTATCTGCTGTTATTGCTATTGTTATTTCTTTTGTAGGTAAAAATTTAACTTCATTATTAGAAGATCGTAAAAAAACTATTGTAAATAATTTACAAGAAGCAAATCAACGTGCTTTAGATGCTCAAGAAAAATTAACTATAGCGCGCAATCAACTCGAATTAGCTAAAAACAAAGCTAAACAAATTCGTGAAGAAGGAATTTTTAAAGCAGAACAAGAAATTAAAAATTGTGTAGCACAACATGAATCTAGACTTTCTCGCTTACAAGAATTTAAACAAGAAACAGTAGATTTTTATCAACAAAAAGCTTTCAAACAAGCTTATATGTATGTTATTTCACGTATTATGACTCGAGTAAGAGAAAGATTAAATAAAGGTTTA------GATACTACTTATCATGTAGCTGTTAATAGTTTTTATGTTTCTCGTTTTACAGAATAT---AAACCATAA------------------------------
               Dunaliella_salina  ---------------------------------------ATGCTTCCTTTAGGTCATGGTGGT------TTTGGAATTAATACAAATATTTTTGAAACTAATCTTATAAATTTAGCTGCTGTTATTGGAATTGTTGTTTCATTTGTAGGTAATAATTTAAATGCTTTATTAGAAGATCGTAGAAAAACAATTCTTTCTAATTTAGAAGAAGCTAATCAAAGAGCAATTGAAGCACAAGAAAAACTACAAAATGCCAAAACTCAGTTAGAATTATCTAAGAAAAAAGCACAAGAAATCCGTGACGAAGGTGTCTCTCGTGCAAGTAATGAAATTCAAACAGTAGTAAGTCAACATGAAATTCGATTAGCTAGTTTAGAAGATTTTAAAAATGAAACAGTTCAATTTTATCAACAAAAAGCATTCAAAGAAGCTTATGTTTATGTAGTATCTCGTATTATGAGTCGTGTACGTGAGCGTCTAAACAATGGTTTA------GATTCTACATATCATGTTATTGTTAACAATTTCTATGTTTCAAAATTTACAGAATTT---AAACCAAAATCTATCTCTTAA------------------
            Elakatothrix_viridis  ---------------------ATGTTTTTTTTAACAAATTTAGTAAATATTCCAATTGGAGAAGGT---TTTGGAATAAATACAAATATTTTTGAAACTAATATAATTAATTTAGCAGCAGTTCTCGGAATTGTTATTTCATTTGTAGGTCAAAACCTTAATTTACTTTTAGAAGATCGCCAAAAAATTATTTTAAATAATTTAAAAGAATCTAAAAATAGAGCATTTTTAGCGCAAGTTGAATTATCAATAGCAAAGTTAAAACTTATAGAAGCAGAAATTAAAGCAAAAAAAATTCGACAAGAAGGGATAATAAAAGCTGCACAAGAAATCAATAATTGTATAACACTTCAGAAAGAAAGATTAACTAGATTAGAAGAATTTAAACAAGAAAGTTTACAGTTTTATCAACAAAAAGCTTTTAAAGAAGCATCTGCTTATTTGATAAAAAAAATAATTGATCGTGTAAAAAAAAGACTAAATAGCGGTTTA------GATTCGACTTATCATTTAGTTGTTAATAACTTTTATGTATCTAGATTAACTAAATAT---AATCCATAA------------------------------
           Floydiella_terrestris  ------CTGGCATTACCAACTGCAGCTTTAGCAGAAGCATTAGAGACTCTTGAAAAAGAAGAAGGC---TTTGGTTTCAATACGAACATTTTTGAAACAAACATTGTGAACTTAGCAGCAGTGCTTGGTATTGTTGTGTTTTTTGTTGGAAAAAACTTAACAGCTTTACTCGAAACACGTCAGCAAACCATTTTAAATAACCTTCGTGAAGCGGACCTTCGTGCGAGTGAGGCGCAAGAAAAGTTAAATAAAGCACGTTTAGAAGCAAGTATTGCTGAGAAAAAAGCAAAAGAAATTCGTAGTGAAGCAAATGCAAAAGCACAAGTTGAAAAAAATCTTCTTTTGAATAGCTATCAAATGGATTTAGCTCGTTTAGAACAATACAAACAAGAAACTCTAGGCTTTTTTAAAGAAAAAGCTTTAAGAGAAGTTTATGTTTCTCTTGTTTCGTTAGCTTTAAATCGTGTGAAGGAAAAGTTTAGCAAACCACTT------GATGACCAATTCCATATGACAGTTAATAATTCTTTTATTGCACGCTTTGCTGCTTAT---AATCGTGTGGTTTAG------------------------
         Follicularia_botryoides  ------------------ATGAATTTTGATTTATTTATTAGC------CTTCCTTTTGCTGAAGGG---TTTGGTATTAACACAAATATTTTTGAAACAAACATTATTAACTTAGCTGCTGTAGTGGCTATTGTTATTTCATTTGTTGGAAAAAACTTAGGCACATTATTAGAAGAACGTAAAAAAACAATTTTAAGTAATTTACAAGAAGCAAGCCTAAGAGCAAAAGAAGCTGAAGAAAAATTAACTCAAGCAAAAGCTCAACTACAAATTGCTCAGAAAAAAGCAAAAGAAATTCGTGAGGAAGGTGCTTTAAAAGTTACACAAGAAGTGAACAATGTTGTATCACAACATGAACAAAGACTTTCTTTATTAGAAGAGTTCAAAGAAGAAACAATTCAATTCTATCAACAAAAAGCTTTCAAACAAGCGTACATGTACGTTATTTCTCGTATCATGACTCGAGTAAAAGAAAGATTAAATTCTGGTTTA------GATGCAACTTATCATGTTGTTGTAAACAATTTCTACGTTTCTCGCTTTACTGAATAT---AATCCTTAA------------------------------
         Golenkinia_longispicula  ---------------ATGAATAGTTTATTGTTTTTAAGTAAT------TTCCCTTTAGGTGAAGGG---TTTGGTATTAATACAAATATTTTTGAAACAAACATAATTAATTTAGCAGTTGTTGTTGCTGTTGTTGTTTCTTTTGTAGGCCAAAATTTGACTTCATTATTAGAAGATCGTAAAAAAACAATTGTTAATAACTTACAAGAAGCAAATCAACGAGCTAAAGAAGCTCAAGAAAAATTAAACCAAGCAAAAAATCAATTAGAAATTGCTAAAAATAAAGCTCAAGAAATTCGTGAAGAAGGTGTTGTTAAAGCAGCACAAGAAATTCAAAATTGTGTGACAGAACATGAACAAAGATTAGCAAGATTGGAAGAATTTAAACAAGAAACAGTTCAATTTTATCAACAAAAAGCTTTTAAACAAGCATATTTATACGTAATTTCACGCATTATGAATCGTGTGAGAGAAAGATTAAATTCTGGATTA------GACGCAACTTATCATGTAGTTGTAAATAATTTTTATGTGTCTCGCTTCACAGAATAT---AATCCGTAA------------------------------
                Gonium_pectorale  ------------------ATGGTTTTTTTACCAGATAACATTTTAATTCTAGGCCATGGGGGT------TTTGGTTTTAATACAAACGTTTTTGAAACAAATATTATCAACTTAGCAGCTGTAGTAGGTATAGTTGTTTCTTTTGTAGGTAAAAATCTTTCTTCTTTATTAGAAGATCGTAAAAATACTATTGTAAAAAATTTACAAGAAGCAAATCAACGTGCTATTGAAGCAGAAGAAAAATTAAATGCAGCACGTGCTCAATTAGAAATGGCAAAGAAAAAAGCACAAGAAATCCGTGAAGAAGGTGTTTTACGTGCAACTCAAGAAATTAATAATGTTGTATCTCAACATGAATTACGTTTAGCTCGTTTAGAAGAATTTAAACAAGAAACTTTACAGTTTTATCAACAAAAAGCTTTTAAACAAGCATACATGTATGTTATTCAAAAAATTATGACACGTGTACGTGAACGTTTAACTAAAGGTTTA------GATTCTACTTATCATGTTGTAGTTAACAATTTTTATGTATCACGTTTTACACAATTT---TAA------------------------------------
         Haematococcus_lacustris  ---------------------ATGTATAACTTATTATTTAATTACGTGTTAGGACATGAAGGT------TTCGGGATTAATACTAATATTTTTGAAACAAATATAATTAACTTAGCAGCAGTGTTATTTATTGTTGTAACGTTTGTAGGTCAAAATTTAACAACATTATTAGAAAATCGTAAACAAACCATTTTAACAAATTTAGAAATAGCAAATACACGTGCATTAGAAGCACAAGAAAAATTAAATAATGCAAAAACACAATTTGATATTGCAAAGAAAAAAGCGCAAGAAATACGAGAAGAAGGTATTTTACGTGCGAATAGTGAACTAAAAACAGTCGTGAGTATGCACAGCTTACGTCTTGCAAAATTAGAAGAATTTAAAAACGAAACTGTTTTATTTTACCAACAAAAAGCTTTTAAAGAAGCTTACTTATATGTAGTTGATCGTATTATGGTACGCGTACGTGAACGTTTAAATAGAGGTTTAAAACAAGATGCTGCATATCATGTAGTTATAAATAATTTTTATGTTTCAAATTTAACTACTTTT---TAA------------------------------------
              Hafniomonas_laevis  ---------------------------------ATGATTCTTTTTACAGTAGCTGAAGCTGAAGGT---TTTGGTATTAATACCAACATTTTAGAAACAAACGTTATTAACTTAGCTGCAGTGCTTTTTGTTGTAGTAAATTTTGCAGGTCAAAATTTAACAGCATTACTTGCTGAACGTAAACGTACGATTGTTAATAATTTATCAGAAGCAACATTACGTGCAGAACAGGCAGCTCAAAATTTAAATGAAAAACGTGCACAATTTGAATTAGCTAAACAAAAAGCTACTCAAATTCGTGAAGAAGGTTTAACACGTGTTCAAGCGGAATTAAATAATTGTAATGCTGAACATGAAGCACGTTTAGCGCGTTTAAACGACTTTAAACAAGAAACAGTTAACTTCTATCAACAGAAAGCTTATAAACAAGCTTATACTTATGCATTAAATAAAATTATGTTAAGTGTAAAAGAGCGTTTAACTAAAGGTTTA------ACAGAAAAAACACATATGGACTTAAACTCTTATTATGTTGCCCGTTTTAGTGAAGTA---CGCGGTGGTAATTAA------------------------
            Hariotina_reticulata  ------------ATGGTTTTTCAATCTTTATTTCTAGGAAAT------CTTCCTTTAGCGGAGGGA---TTTGGTTTGAATACAAATATTTTTGAAACAAATATTATTAACTTAGCAGCAGTTGTTGCTATTGTTATTTCTTTTGTAGGAAAAAACTTATCTGCATTGTTAGAAGATCGTAAAAAAACAATTCTGAATAATTTACAAGAAGCAAGTCTTCGAGCATCTGAAGCACAAGAACGTTTAAATGTGGCAAAAAATCAATTAGAATTAGCTAAGAAAAAAGCTACTGAAATTCGTGAAGAAGGGATTTTACGTGCTACACAAGAAATTAACAATTGTGTTTCGCAACATGAAGAAAGACTTTCAAAATTAGAAGAATTTAAGCAAGAAACTGTTCAATTTTATCAACAAAAAGCTTTTAAACAAGCATATATGTATGTTATTTCACGTATTATGAGTCGTGTGAAAGAAAGATTAAATAAAGGTTTA------GATGCAACTTATCATGTTGTTGTTAACAATTTTTACGTTTCTAGATTTACAGAATAT---AATCCATAA------------------------------
                   Jenufa_minuta  ---------------------ATGATTTATGATTTAGTACAT------TTCCCACTAGCAGAAGGT---TTTGGGATTCAAACAAATATATTTGAAACCAATGTTATTAATTTATCCATAGTTATTGCGGTAGTTATTTCTTTTGTAGGGAAAAATTTAAGTTCGTTATTAGAGGATCGTAGAAATACAATATTAAAAAATTTACAAGAAGCTAAAAATAGAGCATTAGAAGCTCAAGAAAAACTTAATAAAGCCATAAATCAGTTAGAAGAAGCAAAAAAAAAATCATCAAAAATTCGTGAAGAAGGTATGTTACGAGTAGAACAAGAAATTCAAAGTTGTACAAATCAACATGAAGAAAGATTAGCTCGATTAGATGAATTTAAAGAAGAAACAGTTCAATTTTATCAACAAAAAGCGTTAAAACAAGCTTATCTTTATGTAATTTCTAGAATTATGGCTCGAGTTAAAGAAAGATTAAATACTGGTTTA------GATGAAACTTATCATGTAGTTGTAAATAACTTTTATGTTTCTCGTTTTACTGAATAT---AACCCATAA------------------------------
                Jenufa_perforata  ---------------ATGAATATTTTCTTTAATATAGGTAGT------TTCCCTTTAGCAGAGGGT---TTTGGCATTCAAACTAATATTTTTGAAACAAATGTTATTAATTTAGCGGTAGTTATTGCTGTAGTAGTTTTTTTTGTAGGTAAAAATTTGAGTTCATTATTAGAAGATCGTCAAAACACTATATTGAAAAACTTACAGGAAGCCAAAAATAAAGCTTTAGAGGCTCAAGAGAGATTAAATAAAGCTATTAGTCAATTAGAATCAGCTAAAAAAAAAGCAGAAGATATTCGCCAAGAAGGTATTTCGCGCGTAGACCAAGCAATACAAAGTTGTACAAATCAACATGAAGAAAGATTAAGTAAATTAGATGACTTTAAAGAAGAAACTCTTCAGTTTTATCAACAAAAAGCTTTAAAACAAGCTTATATGTATGTAATTTCGCGTATCATGACACGAGTTCGAGAAAGATTAAATAGTGGGTTA------GATGATGTATATCATGTAACTGTTAATAATTTTTATGTATCTCGTTTTACCGAATAT---AATCCGTAG------------------------------
            Kirchneriella_aperta  ------ATGAATTTTGATTCACTTTTTTCAGTTTTTGCATCT------CTGCCATTAGGTCATGGT---TTTGGAATTAATACAAATATTTTTGATACAAATATTATTAACTTAGCTGCGGTTGTTGCAGTTGTTGTTTCTTTTGTTGGGAACAATTTAAAATCCCTATTAGAAGAACGTAAACAAACAATTGTAAATAATTTACAAGAAGCTCGTCTAAGAGCTGCAGAAGCACAAGAAAAATTAGATCAAGCTAAAAATCAATTAGAATTAGCTAAAAAAAAGGCTCAAGAAATTCGTGAAGAAGGTTTATTAAGAGCCACTCAAGAAGTTAATAATTGTGTTCGCCAACACGAAGAAAGACTTTCTAAATTAGAAGAATTTAAACAAGAAACAATTCAATTCTATCAACAAAAAGCTTTTAAACAGGCTTATATGTATGTTATTTCACGTATTATGAGTCGCGTAAAAGAAAGATTAAATAAAGGTTTA------GATTCTACTTACCATGTTGTTGTAAACAATTTCTATGTTTCTCGTTTTACAGAATAT---AATCCTTAA------------------------------
        Koshicola_spirodelophila  ---------------------ATGAATTTTTTTAGTTTTTTATTTTTACTTCCTTTAGGAAAAGGA---TTTGGCTTTAATGATGATATTTTGGAAACTAATATTATTAATTTAGCAGTTGTTGTTAGCGTAGTAGTTTATTTTGTTGGAAAAAACTTAACTTCTTTATTAGAAAATAGACAACAAATTATTTTAAACAATCTTCGTGAAGCAGATCAACGCGCTTTAGAAGCAACTGAAAAATTAAATAAAGCTAAAGAACAATTAGCTTTTGCTGAAAAAAAAGCAGCAGAAATTAAACAGGAAGGCATACTAAAAGCAAGCAGAGAAAAAACAAATTGTATGAATCAATATCAATCAGATTTAGCACAATTACAAGAATACAAGCAAGAAACTCTTCAATTTTATCAACAAAAAGCATTTCAACAAGTTTATATTTCTTTAGTTTCACGTGCTTTAAACCAAATTAAAGAAAAATTTAAAAAACCTTTA------GATGATCAATTTCATATTACTATAAATAATTTTTTCATTGCTCGTTTTACGGAATATGTTAACCCATTATTACGTTCATCGACTTTAAATTTTCAATAA
             Lobochlamys_culleus  ------------ATGCAGTTTTTTATCAGCTTCGCTGAGACAACAACCTTAGCGCACGGTGGC------TTTGGTTTTAATGGTAACATTTTTGAAACAAATATCATTAACTTAGCTGCTGTTCTTGCTATTGTTGTTTCTTTTGTAGGAAACAATTTAACTGCTTTATTAGAAGATCGTAAAGCTACCATTTTAAAAAATTTACAAGAAGCAAATCAACGAGCTATTGACGTTCAAGAAAAGTTAAACCAAGCTCGTGCTCAATTAGAAATTGCTAAGAAAAAAGCACAAGAAATTCGTGAAGAAGGTGTTTTAAGAGCAAGTCAAGAAATCAACAATGCTGTAACTCAGCATGAACTTAGATTAGCTAAATTAGAAGAATTTAAACAAGAAACTTTACAATTCTATCAACAAAAAGCCTTTAAACAAGCTTATGTATACGTGATTTCAAAACTTATTACATGTGTACGTGAAAGATTAAACAAAGGTTTA------GATTCAACTTATCATGTTGTTGTAAATAATTTCTATGTTTCTCGTTTTACTGAATAT---AATCCAAAATAA---------------------------
              Lobochlamys_segnis  ------------ATGCAGTTTTTAGCC---------------------TTAGCGCATGGTGGC------TTCGGTTTTAATGGAAATATTTTTGAAACAAATATCATTAACTTAGCTGCAGTTCTTGCAATTGTTGTTTCTTTTGTAGGAAATAATTTAACTGCGTTACTAGAAGATCGTAAAGCAACTATTTTAAAAAATTTACAAGAAGCAAATCAAAGAGCTATTGAAGTTCAAGAAAAATTAAATCAAGCACGTGCTCAACTTGAACTTGCTAAGAAAAAAGCACAAGAAATTCGTGAAGAAGGAGTTTTAAGAGCAAGTCAAGAACTTAACAACGTTATAACTCAACATGAACTTCGATTAGCTAAATTAGAAGAATTTAAACAAGAAACTTTACAATTTTATCAACAAAAAGCCTTTAAGCAAGCTTACGTTTATGTTATTTCAAAACTTATTACATGTGTCCGTGAACGTTTAAATAAAGGTTTA------GATTCAACTTATCATGTTGTTGTAAATAATTTCTATGTTTCTAGATTTACTGAATAT---AGTCCAAAATAA---------------------------
             Microglena_monadina  ---------------------------------ATGATTATTTTACCTATAGCTCATGGT---------TTTGGCATTAATACAAATATTTTTGAAACAAATATTATCAACTTAGCTGCTGTTATTGGAATTGTTATATCTTTTGTTGGTAGTAATTTTACTGCCTTATTAGACGATCGTAAAAAAACAATTATAAATAATTTACAAGAAGCTAATCAAAGAGCTATTGAAGCTGAAGAAAAACTAAATCAAGCTCGTGCTTTATTAGAATCAGCTAAAAAAAAAGCACAAGAAATTCGTGAAGAAGGAATGTTAAGAGCAACTCAAGAAATTAATACAGTTGTAAGTCAACATCAAATTAGATTATCTAAATTAGATGAATTTAAGGAAGAAACTCTTGTTTTTTATCAAGAAAAAGCTTTTAAAGAAGCTTACCTTTATGTTATTTCACGCATTATGACAAGAGTTCGTGAAAAATTAAATAGCGGTTTA------AACTCTACATATCATGTTGTTGTTAATAATTTTTATGTGTCACGTTTTACTGAATAT---AATCCAAAATAA---------------------------
                   Microspora_sp  ------ATGAACTTTATTTCTCCTCATTTATTTTCTTTTTTCACACAAATTCCATTGGCTGAAGGC---TTTGGATTTAATACAAATATTTTTGAAACAAATATAATTAATCTTCTTGCTGTACTTTTTGTTGTTTACACTTTTGTTGGAGATAATTTAACTTCACTTTTAAATGATCGAAAAAAAACAATTGTTAATAATTTAGAAGAAGCAAATCAACGAGCGTTAGAAGCAAAAGATAAACTGGCTCAAGCTCGAAATCAATTAGAATTAGCAAAGAAAAAAGCTATTGAAATACGCGAAGATGGTATTAATCGTTCAGCGCAAGAGTTAAATAGTGTTGCTGATCAGCATAAATCAAGATTAGATCGCTTAGCGGAATTTAAGCAAGAAACAATTAAATTCTATGAACAAAAATCTTCAAAAAAAAGTTATTCGTTTGTGGTTTCTCGAGTTATGACTCGAGTTAAAGAAAGATTGAATTCAGGACTT------GACAAAATTAGCCATATAACGGTAAATAATTTTTATGTTTCTCGATTTACTAAGTTT---CAATAA---------------------------------
         Mychonastes_homosphaera  ------------------ATGAATTTAGATATTTTAACGGCT------CTACCTTTAGGAGAAGGT---TTTGGGTTAAACACAAATATTTTTGATACAAACGTAATTAACTTAGCTGCAGTAGTAACTATTGTTATTTCATTTGTAGGCAACAATTTAACTGCATTACTAGATGAACGTCGCAAGACGATCCTAGGTAACATGGAAGAAGCTACAATTCGTGCAAACGAAGCTAAAGCAAAATTAGCTGAAGCTAAAGCACAGTTAGAAATGGCTAAGTCAAAAGCACAAGCTATTCGTGACGAAGGTGCATCTAAAGTAACACAAGAAGTAAACTCATGTATTAAACAACATGAAGAACGTTTAGCGTTATTAGATGAATTCAAGTCAGAAACACTAAATTTCTATCAACAAAAAGCATTTAAACAAGCTTACACATACGTAATTTCACGTATTATGGATCGTGTAAAAGAACGTTTAAACAAAGGACTA------GACCCAACATACCATGTTGTAGTTAACAACTTCTATGTTTCACGTTTTACAGAATAC---ACTCCATAA------------------------------
             Mychonastes_jurisii  ------------------ATGAATTTAGATATTTTAACAACT------CTACCTTTAGGAGAAGGT---TTTGGGTTAAACACAAATATTTTTGACACAAACGTAATCAACTTATCTGCGGTAGTAGCTATTGTGGTTTCATTTGTAGGCAACAACTTAACTGCATTACTAGATGAACGTCGTAAGACAATCTTAGGTAACATGGAAGAAGCTACAGTTCGTGCAAATGAAGCGAAAGCTAAATTAGCTGAAGCAAAAGCACAATTAGAAATGGCGAAGTCAAAAGCTCAAGCTATTCGTGATGAAGGTGCATCAAAAGTAACACAAGAAGTGAACTCATGTATTAAACAACATGAAGAACGTTTATCGTTATTAGATGAATTTAAGTCAGATACATTAAACTTCTACCAACAAAAAGCATTTAAACAAGCTTACACTTATGTAATTTCACGTATTATGGATCGTGTAAAAGAACGTTTAGACAAAGGATTA------GACCCAACATATCACGTTGTGGTAAACAACTTCTATGTTTCACGTTTCACAGAATAT---ACTCCATAA------------------------------
             Neochloris_aquatica  ---------------ATTTTAGAGTATATAAAATTTGCATATAAT---ATGAATTTAGCAGAAGGT---TTTGGAATTAATACAAATATTTTTGAAACAAATATTATTAACTTATCAGCTGTAGTAGCTGTTGTAGTTTCTTTTGTAGGAAAAAATTTAACAGCTTTATTAGAAGATCGTAAGAAAACAATTTTAAATAATTTACAAGAAGCAAATCAAAGAGCTAAAGAAGCTCAAGAAAAATTAAATACAGCTAAAGCTCAATTAGAATTAGCTAAGAAAAAAGCTACAAGTATTCGAGAAGAAGGAAAAAAATTAGCTGAATTATCTGTAACTAGTTGTATGCAACAACATCAAGAAAGATTACAACTATTAGAAGAATTCAAACAAGATACTCTTCAATTTTATCAACAAAAAGCATTTAAACAAGCTTATATCTACGTAATTTCTCGTATTATGAGTCGTGTAAAAGAACGCTTAAACACTGGCTTA------GACGCAACTTATCATGTTGTTGTAAATAATTTCTATGTATCACGTTTTACATCTTAT---AACCCTTAA------------------------------
        Oedocladium_carolinianum  ---------------------ATGAACTTGCTGACAAATTTTAATATTATCCCATTAGGTGAAGGT---TTTGGATTTAATGATAATATTTTAGAAACAAATATTATTAATTTAGCAGCGGTTGTTGGAATCGTTGTTTTTTTTGTAGGAAAGAATTTCAGTATTTTGTTAGAAAATCGTCAACAAACTATTTTAAATAATCTTCGTGAGGCAGATCAACGAGCTTCAGAAGCTTTAGAAAAATATAATCAAGCAAAAAAACAATTAGAATTAGCTGAAAAAAAGGCAAATGAAATTCGACAAGAAGGTACATTAAAAGCTAGTCAAGAAAAAGATAATTGTTATAATCAATACAAAATTGATTTAGCACGTTTAGAAGAATACAAACAAGAAACTCTTCAATTTTATCAACAAAAAGCTTTTCAACAAATTTATGTATCAATTGTTTCCCGGGCTTTAGGAGAAGTGAAACAAAAATTTAATAAACCATTA------AGTGACCAATTTCACGCTACAGTAAATAATTTTGTTATTGCAAGACTGACAGAATAT---AATCCTTAA------------------------------
        Oedogonium_angustistomum  ---------------------ATGAATTTGCTGACAATTTTTAATATTATCCCGTTGGGTGAAGGT---TTTGGATTTAATGCTAATATTTTGGAAACAAATATTATTAACTTAGCAGCTGTTGTCGGAATAGTTGTTTTTTTTGTAGGTAAAAATTTCAGTATTTTGTTAGAAAATCGACAACAAACTATTTTAAATAATCTTCGTGAGGCAGATCAAAGAGCTTCTGAAGCTTTAGAAAAATATAATCAAGCAAAAAAGCAATTAGAATACGCTGAAAAAAAAGCAAATGAAATTCGACAAGAAGGTACATTAAAAGCTAGTCAAGAAAAAGAGAATTGTTTTAATCAATATAAACTTGATTTAGTACGTTTAGAAGAATATAAACAAGAAACGCTTCAATTTTATCAACAAAAAGCTTTTCAACAAATATATGTATCGATTGTTTCTCGAGCTTTAGGAGAAGTTAAACAAAAATTTAATAAGCCTTTA------AGTGAACAATTTCATGCTACAATAAATAATTTTGTTATTGCTCGATTGACAGAATAT---AATCCTTAA------------------------------
            Oedogonium_cardiacum  ---------------------ATGAACTTGCTGACAATTTTTAATATTCTCCCATTGGGTGAAGGT---TTTGGATTTAATGATAATATTTTAGAAACAAATATTATTAATTTAGCAGCTGTTGTTGGAATAGTTGTTTTTTTTGTAGGTAAAAATTTCAGTATTTTATTAGAAAATCGCCAACAAACTATTTTAAATAATCTTCGTGAGGCAAATCAAAGAGCTTCTGAAGCTTTAGAAAGATATAATCAAGCAAAAAAACAATTAGAATTAGCTGAAAAAAAAGCAAAGGATATTCGACAAGAAGGTACATTAAAAGCTCGTCAAGAAAAAGAGAACTGTTTTAATCAATATAAACTTGATTTAGTACGTTTAGAAGAATATAAACAAGAAACTCTTCAATTTTATCAACAAAAAGCTTTTCAACAAATTTATGTTTCGATTGTTTCTCGAGCTTTAGGAGAAGTTAAACAAAAATTTAATAAGCCTTTG------AGTGAACAATTTCATGCTACAATAAATAATTTTGTTATTGCAAGATTGACAGAATAT---AATCCTTAA------------------------------
          Oogamochlamys_gigantea  ---------------------------------------------GTGTCTGCACATGAGGGC------TTTGGTTTTAATGGCGATATTTTAGAAACAAATATCATAAATTTAGCTGTTGTTCTTGGTATAGTTATTTCTTTTGTTGGCAAAAACTTAACCGTATTATTAGAGGATCGAAAAGCAGCTATTTTAAAAAATTTACAAGAAGCCAATCAATTAGCACTTCGGGCAAAAGAAAAATTAAATCAAGCCCAAACTCAATTTGATTTTGCTAAAAAAAAAGCACAAGAAATTCGTGAAGAAGGTGTTTTAAGAGCAAGTCAAGAAATTAATGTAGCAATGACTCAACATGAATTTCGATTAGCTAAATTAGAAGAATTTAAACAAGAAACTCTGCAATTTTACCAACAAAAAGCATTTAAACAAGCTTATGTATATGTTATTTCAAAAATTATAACGCGTGTCCGTGAAAGACTCAATAAAGGTTTA------GACTCTACTTATCACGTTATTGTTAATAATTTTTATGTTTCTCGTTTTGCAGAATAT---AATTCAAAATAA---------------------------
          Ourococcus_multisporus  ------ATGAATTTCGAGTCGATTTCTTTAGTTTTTTCGTCT------TTACCGTTAGGTCATGGT---TTTGGAATTAACACAAACATTTTTGAAACAAACATCATCAACTTAGCTGCTGTTGTTGCTGTAGTTGTTTCTTTTGTTGGTAATAATTTAAATTCGTTATTAGAAGATCGTAAAAAAACAATTTTAAACAATTTAGAGGAAGCTAGTCAAAGAGCTGCAGAAGCAGAAGAAAAATTAAATCAAGCTAAAAATCAATTAGAGCAAGCTAAAAAAAAAGCGAAAGAGATTCGTGAAGAAGGTTTACTGAGAGCAACTCAAGAAGTGAACAATTGTATCAGTCAACACGAAGAACGTCTATCTAAATTAGAAGAGTTCAAACAGGAAACTATTCAATTCTACCAACAAAAAGCTTTCAAACAAGCCTACGTTTACGTGATTTCACGTATCATGAGTCGCGTAAAAGAAAGATTAAACAAAGGTTTA------GACGCTACTTATCACGTAGTCGTTAATAATTTCTACGTGTCTCGTTTTACAGAGTAC---AATCCTTAG------------------------------
           Palmellopsis_texensis  ------------------------------------------ATGTCAGAACATCACAGTGGA------TTTGGTTTTAATGGAGATATTTTAGAAACAAATATTATAAACTTAGCGGTTGTTTTAGGTGTTGTTATTTCATTTGTAGGAAATAACTTAACAGAACTTTTAGCTGATCGTAAAGCCACAATTTTAAAAAATTTACAAGAAGCAAATCAACGAGCTATTGAAGCTCAAGAGAAATTTAATCAAGCTCGTGCTCAATTAGAAATTGCGAAAAAAAAAGCACAAGAAATTCGCTCAGAGGGTGTTGTAAGAGCTAGTCAAGAAATTAATAACGCAGTTACTCAACATGAATTTCGATTAAGCAAATTAGAAGAATTTAAACAAGAAACTCTTCAATTTTATCAACAAAAAGCCTTAAAAGAAGCTCTAGTGTATGTTATTTCAAAAATTGTTACACGTGTACGTGAAAGATTAAATAAAGGCTTA------GACTCAACTTACCACGTTGTTGTCAATAACTTCTATGTTTCGCGCTTTGCCGAATAT---AATCCTAAATAA---------------------------
         Parallela_transversalis  ------ATGAAT---------------TTATTTTCTTTTTTTACACAGATTCCATTAGCGGAAGGC---TTTGGACTGAACACAAATGTATTTGAAACTAATATTATTAATCTTTCTGCTGTTATTGCCATTGTTCTTTCTTTTGTTGGTCCAAATTTTACCGCTCTTTTAGATGATCGTCGGAAAACAATTATTAAAAACCTAGAAGAGGCAAATCAACGTGCATTTGAGGCAAAAGAGAAGCTAGATCAAGCGAAAAAACAGCTAGAGTTAGCTAAAGTTCGTGCAAAAGAAATAAGTGAAGAAGGAGTTTTAAGAGCATCTCAAGAAGTAAATGCTGTTTTAACTGAGCATCAATCAAGACTTGATCGTCTAGCTGAATTCAAAGAAGAAAGAGTTGATTTTTATCAACAAAAAACTTTAAAAAAAGCTTATCTTTATGTTGTATCGCGCATTATAACTCGTGTTAAAGAAAGACTTAATGTAGGATTA------GACAATACTTATCATGTAGTAGTAAATAATTTTTACTTATCACGCTTTAAAGATTTT---AATCGTGCACGTTAA------------------------
               Pediastrum_duplex  ------ATGCATATTTCTCTGTCTTTATTACAAATTTCAAGTTTTGGACTAAATTTAGCTGAAGGT---TTTGGTATTAATACAAATATTTTTGAAACAAATATTATTAACCTTGCTGCAGTTCTTGCTGTTGTAATTTCTTTTGTTGGAAAAAATTTAACAGCTTTATTAGAAGATCGTAAAAAAACAATTTTAGGTAATTTACAAGAAGCAAGTCAACGAGCTGCGGAAGCACAAGAACGCTTAAATCAAGCAAAATCTCAATTAGAATTAGCAAAGAAAAAAGCTCAACAAATTCGAGAAGAAGGTGTTTTAAGAGCAACACAAGAAGTTAATAACTGTGTTTCACAACATGAAGAAAGATTATCAAAACTTGAAGAATTCAAACAAGAAACAGTACAATTTTATCAACAAAAAGCATTTAAACAAGCTTATATTTATGTGATTTCACGTATTATGAGTCGAGTAAAAGAACGTTTAAATAAAGGTTTA------GATTCAACTTATCATGTAGTTGTAAACAATTTCTATGTTTCAAGATTTACAGAATAT---AACCCTTAA------------------------------
           Phacotus_lenticularis  ---------------------------------ATGGCAATTCTTCCTATTGGTCATGGTGGT------TTTGGTATTAATACTAATCTTTTTGAAACAAATATTATCAATTTAGCAGTAGTTGTTGGAGTTGTTATTTCATTTGTTGGTAACAATTTAACTGCTTTATTAGAAGATCGTAGAAAAACAATCTTAAATAATTTACAAGAAGCAAATCAACGAGCAACTGATGCTCAGGAAAAACTAAATGCTGCACGTGCACAGTTAGAAGTTGCTAAGAAAAAAGCTCAAGAAATTCGTGAAGAAGGTGTTAAGCGTGCTGCATCTGAAATTAATACTGTAGTTAGTCAACATGAAATTCGTTTAGCAAAATTGCAAGAATTTAAACAAGAAACGTTACAGTTCTATCAACAAAAAGCTTTTAAAGAAGCTTATTTATATGTTATTTCTAAAATTATGACTCGAGTTCGTGAAAGATTAACAAAAGGTTTA------AATCCAACATACCATGTTGTAGTTAATAATTTCTATGTATCTCGTTTTACTGACTAT---TCTCCAAAGAAATAA------------------------
              Pleodorina_starrii  ------------------ATGGTTTTTTTACCAGAAAGCAGTTTAATCATAGGCCATGGCGGT------TTTGGTTTTAACACAAACATTTTTGAAACTAATATTATTAACTTAGCAGCTGTTGTAGGTATTGTAGTTTCTTTTGTAGGTAAGAATTTATCTTCTTTATTAGAAGACCGTAAAAATACTATTGTAAAAAATTTACAAGAAGCAAATCAACGTGCGATTGAAGCAGAAGAAAAATTAAACGCAGCGCGTGCTCAATTAGAAATTGCTAAGAAAAAAGCACAAGAAATACGCGAAGAAGGTGTTTTACGTGCAACTCAAGAAATTAATAACGTGGTATCTCAACATGAACTACGATTAGCTCGTTTAGAAGAATTTAAACAAGAAACTTTAGATTTTTATCAACAAAAAGCGTTTAAACAAGCTTATATGTATGTTATTAATAAAATTATGACACGTGTTCGTGAACGCTTAAATAAAGGTTTA------GATTCTACTTATCATGTTGTTGTTAACAATTTTTATGTATCGCGTTTTACACAGTTT---TAA------------------------------------
          Protosiphon_botryoides  ---------------------------------ATGGAAATTTTTACATTAGCACATGGTGGT------TTTGGAATTAATACAAATATTTTTGAAACAAACATTATTAACTTAGCAGCTGTAGTTGGTATTGTTGTTTCATTTGTTGGTAATAACTTAAGTGCATTATTAGAAGATCGTAAAAAAACAATCTTATCTAATTTAGAAGAAGCTAATAAGCGTGCTATTGAAGCTCAAGAAAAATTAGCTAATGCAAAAGCTCAATTAGAATTAGCTAAGAAAAAAGCTCAAGAAATTCGTCAAGAAGGTATTGCTCGTGCTACATCTGAAATTAATACAGTAGTTAGCCAACATGAACTTCGTTTATCAAAATTAGAAGAATTTAAAAATGAAACTGTACAATTCTACCAACAAAAAGCTTTTAAAGATGCTTATTTATACGTTGTAACTCGTATTATGACTCGAGTTCGTGAACGTTTAAATATTGGATTA------GATTCAACTTACCATGTTGATATTAATAATTTCTACGTTTCTCGTTTTACTGAATAT---AGTCCAAAATCAGGTTCTTAA------------------
  Pseudomuriella_schumacherensis  ------------ATGCATTTAGATTTAAGTTTATTTAATAAT------CTTCCTTTAGGCGAAGGT---TTTGGTATTAATACAAATATTTTTGAAACAAACGTTATTAACTTAGCTGCAGTAGTTGCAGTGGTTATTTCATTTGTTGGTCAAAATTTAACTTCGTTATTAGAAGATCGTAAGAAAACAATTCTTAGTAATTTACAAGAAGCTAGTCAAAGAGCAGCAGATGCTCAAGAAAAACTAAAACAAGCAAAAGCTCAATTAGAACTTGCTAAAAGTAAAGCCAAAGAAATTCGTGAAGAAGGAATGTTAAGAGCTACACAAGAAGTAAACAATTGTGTAAATCAACATGAAGAAAGACTTTCAAAACTAGAAGAATTTAAACAAGAAACAATTCAATTTTACCAACAAAAAGCATTTAAGCAAGCTTATATGTACGTAATTTCACGTATTATGAGTCGAGTAAAAGAAAGATTAAATAGTGGTTTA------GACACTACGTATCATCTTGTTGTTAACAATTTTTATGTTTCTCGATTTACAGAATAC---AATCCTTCTAATAATTAA---------------------
              Rotundella_rotunda  ------------ATGAACATGGAAGTTTTTTTTTTAACAAAT------TTACCTTTAGCTGAAGGT---TTTGGTATTAATACAAATATTTTTGATACAAATATTATTAACTTAGCTGCTGTTGTGGCTGTTGTTATTTCATTTGTAGGACAAAATTTAACTGCATTATTAGAAGATCGTAAAAAAACGATTTTGGGTAATTTAGAAGAAGCTAGTCTTAGAGCAGCGGAAGCTCAAGAACGTTTAAAAGGAGCAAAAGCTCAATTAGAATTAGCTAAGAAAAAAGCTAAAGAAATTCGTGAAGATGGTGTTTTAAGAGCACAAGGAGAAGTTAACAATTGTGTTACACAACATGAAGCTCGACTTTCACAATTAGACGAATTTAAAAATGAAACTGTACAATTTTATCAACAAAAAGCTTTTAAACAAGCATATATGTATGTAATTGGACGTATCATGAGTCGTGTTAAAGAACGATTAAATAGTGGTTTA------GATTCAACATATCATGTTGTTGTAAACAATTTTTATGTATCTCGTTTTACAGAATAT---AATAGCTAA------------------------------
            Scenedesmus_obliquus  ------------ATGAGTTTTTCTTTTTTATTCTTAGGAAAC------CTGCCTTTAGCTGAAGGT---TTTGGTATTAATACAAATATTTTTGAAACAAATATTATTAACTTAGCAGCAGTTGTTGCTATTGTTATTTCATTTGTTGGAAAAAATTTATCAGCGTTATTAGAGGATCGTCGTAAAACAATTGTTAACAATTTACAAGAAGCTAGCCAAAGAGCTGCTGAAGCACAAGAACGTTTAAATATTGCAAAAAACCAATTAGAAGTAGCTAAGAAAAAAGCAACTGAAATTCGTGAAGAAGGTGTATTCCGAGCAACACAAGAAATTAATAATTGTGTGGCTCAACATGAAGAAAGACTTTCAAAATTAGAAGAATTTAAACAAGAAACTGTTCAATTTTATCAACAAAAAGCATTTAAACAAGCTTATGTTTATATTATTTCACGCATTATGAGTCGTGTTAAAGAACGATTAAATAAAGGTCTT------GATGCTACATATCATGTTGTAGTTAACAATTTCTATGTTTCTCGTTTTACTGAATAT---AATCCATAA------------------------------
          Schizomeris_leibleinii  ---------------------ATGAACTCTTTACTAGTTTTTATGTCCCTTTCTTCAGGACATGGT---TTTGGATTTAATGCAAATATTTTAGAAACAAATGTAATTAACTTAGCTGTTGTTGTAGGTGTTGTTGTTTTTTTTGTAGGGAATAATTTAACAGCGATTTTAGAAAATCGTCAACAAACTATTTTAAATAATCTTCGTGAAGCAGATCAAAGAGCTGCTGAAGCTCAAGAAAAATTTAATACAGCAAAATCACAATTAGAACTTGCTGAACAAAAAGCAAAACAAATTCGTGAAGAAGGCTTATTAAAAGCAACTATGGAGAAAAATAATTGTTTAAATCAATATGAACAAGATTTAGCTCGTTTAGAAGAATACAAACAAGAAACGTTACAATTTTACCAACAAAAAGTTTTTAGCCAACTATATATCTCATTAGTGGCTAAAGCTTTACAAAAAGTTAAACAAAAATTTGAAAAACGTTTA------GATGATCAATTCCATATTACTGTAAATAATTTCTTTATTGCTCGTTTTACAGAATAT---AATCCTTAA------------------------------
          Spermatozopsis_similis  ------------------ATGTCTTTATCATTATTCACAGATCTTTCATTAGCTCATGGCGGTGGC---TTTGGCTTTAATGGCAATATTCTTGAAACAAATATTATTAACTTAGCCGCTGTTGTTGGTATTGTTATTTCTTTTGTTGGAGGTAATCTAACACAATTATTAGAAGATCGTAAAAAAACAATCTTAAACAATTTAGAAGAAGCAAATCAACGTGCTCTTGAAGCTCAAGAACGTTTAAGTCAAGCGCGTGCTCAATTAGAGATTGCTCGTAAAAAAGCAAAAGAAATTCGTGAAGAAGGAATTCAAAAAGCAGCTCAAGAAATTAAATTTTGTGTTTCTCAACATGAAGAACGTATTGCTCTGTTAGATGAATTTAAACAAGAAACAATTTCGTTTTATCAACAAAAAGCTTTTAAACAAGCTTATGTTTATTTAATTTCTCGTATTATGACTCGTGTACGCGAACGTCTAAATACTGGTTTA------GATGCTTCTGCACATGTAGTTGTGAATAATTATTATGTGTCACGTTTTACGGACTAC---GCAGCTCGTAAATAA------------------------
       Stephanosphaera_pluvialis  ---------------------------------ATGGAACTTTTTACATTAGGACATGGTGGT------TTTGGCATTAATACAAATATTTTTGAAACAAACATTATTAACTTAGCCGCTGTTGTTGGCATTGTAGTATCCTTTGTTGGAAATAATTTAAAAATTTTATTAGAAGATCGTAAAAAAACAATTTTATCTAATTTAGAAGAAGCTAATCAGCGTGCCATTGAAGCTCAAGAAAAATTAGCCAATGCTAAAGCCCAACTAGAATTAGCTAAGAAAAAAGCACAAGATATTCGCGAAGAAGGTATTCTACGTGCTACAAGTGAAATTAACACGGTAGTTAGTCAACATGAAATTCGTTTAAAAAAATTAGAAGAATTTAAAAATGAAACTGTTGGTTTCTATCAACAAAAAGCATTTAAAGATGCTTATTTATATGTTGTATCTCGTATTATGACACGTGTACGTGAACGTTTAAACGGTGGTTTA------GATTCAACGTATCATGTAGTTGTAAACAATTTTTATGTATCACGTTTTACGGAATAT---ACTAAAAAGTAA---------------------------
        Stigeoclonium_helveticum  ------------------------------ATGTCT------------CTTCCTACAGGGGAAGGT---TTTGGATTGAATGATAATATTTTAGAAACAAATGTTATCAATTTAGCTGTTGTTGTAGGTGTTGTTGTTTTTTTTGTTGGTAAAAATTTAACGTCGATTCTTGAAAATCGTCAAGAAACTATTTTAAATAATCTGCGAGAAGCAGATCAACGAGCTAGTGAAGCAAGAGAAAAATTTAATAAAGCAAAAGAACAATTAGAACTTGCTGAACAAAAAGCAAAACAAATTCGTTCAGAAGGTTTATTAAAAGCCACAACGGAAAAAAATAATTGTTTAACTCAATATGAGCAAGATTTAGCTCGTTTAGATGAATATAAACAAGAAACATTACAGTTCTATCAACAAAAAGTTTTTAGTCAACTGTATGTGTCTTTAGTTTCAAAAGCATTACAAAAAGTAAAACAAAAATTTGATAAACGTTTA------GATAATCAATTCCATATTACCGTTAATAATTTCTTTATTGCTCGTTTTACAGAATAT---AACCCTTAA------------------------------
      Treubaria_triappendiculata  ---------------------ATGGATTTTTTAGCAATTTTTTCTTATTTTCCATTTGGAGAAGGT---TTTGGTATTAATACTAATATTTTTGAAACAAATATTATTAATTTAGCAGCAGTTCTTGGAATTGTTATTACTTTTGTAGGAAAAAATTTGACATCTATTCTTGAAGATAGAAAGAAAACTATTGTTAATAACTTACAAGAAGCAACACAAAGAGCTTTAGAAGCAAAAGAAAAACTTGAACAAGCCCGTACTCAATTAGAATTAGCAAAGAAAAAAGCAAAAGATATTCGAGAAGAAGGTACTGTTCGAGCTGCACAAGAAATTAGTGATTGTGTGTCTCAACATGAACAACGATTAGCAAGATTACAAGAATTTAAAGAAGAAACACTTTTATTTTATCAACAAAAAGCTTATAAACAAGCTTCTATTTATGTTATTTCTCGTATAATGTCTCGCGTTAAAGAAAGATTATTATCAGGATTA------GATTCAAGTTCTCATGTACTTGTTAATAATTTTTATGTTTCTCGTTTTAAAAAATAT---AATCCATAA------------------------------
              Trochiscia_hystrix  ---------------------ATGAATTTTTTAACAATTTTTTCTTATTTTCCATTAGGAGAAGGT---TTTGGTATAAATACAAATATTTTTGAAACAAATATTATTAATTTAGCAGCTGTTCTTGGTATAGTTATTACTTTTGTAGGAAAAAATTTAACATCTATTCTTGAGGATAGAAAAAAAACAATTATTAATAATTTGCAAGAAGCAACACAAAGAGCTTTAGAAGCAAAAGAAAAACTTCAACAAGCTCGTACTCAATTAGAATTAGCAAAGAAAAAAGCAAAAGATATTCGTGAAGAAGGTATTATTAGAGCTGCACAAGAAATTAGTGATTGTGTATCTCAACATGAACAAAGATTAGCAAGATTGCAAGAATTCAAAGAAGAAACACTTTTATTTTATCAACAAAAAGCTTATAAACAAGCTTCTCTTTATGTTATTTCTCGTATTATGTCTCGAGTTAAAGAAAGATTATTATCGGGATTA------GATTCAAGTTCTCATGTACTTGTTAATAATTTTTATGTCTCTCGTTTTAAAAAGTAT---AGTCCATCCCTATAA------------------------
                      Uronema_sp  ---------------------ATGTTTAATATGAATTCTTTATTTTTATTGGCTTCGCATGAAGGGGGATTTGGCTTTAACGGAGATATTTTAGAAACAAATGTTATTAATTTAGCAGTTGTAGTAGGTGTTGTAGTATTTTTTGTTGGTAAAAATTTAACAGCAATTTTAGAAAATCGTCAACAAACTATTTTAAGTAACCTTCGTGAAGCAGATCAACGAGCTATTGAAGCTCGTGAAAAATTTACTAAAGCAAAACAACAATTAGAATTAGCTGAACAAAAAGCAAAACAAATTCGCGAAGAAGGAGTTTTAAAAGCTAATATGGAAAAAAACAATTGTTTAACTCAATATGAACAAGATTTAGCTCGTTTAGATGAATATAAACAAGAAACATTACAGTTTTATCAACAAAAAGTATTCAGTCAACTTTATGTATCATTAGTTTCAAAAGCATTACAAAAAGTTAAACAAAAATTTGATAAACGTTTA------GATAATCAATTCCATATTACTGTTAATAATTTTTTTATTGCTCGTTTTACAGAATAT---AACCCTTAA------------------------------
                  Volvox_carteri  ------------------ATGGTTTTTTTACCAGAAAGCAGTTTAATTATAGGCCATGGCGGT------TTTGGTTTTAACACAAACATTTTTGAAACCAATATTATTAACTTAGCAGCTGTAGTAGGTATTGTAGTTTCTTTTGTCGGTAAGAATTTATCTTCTTTATTAGAAGACCGTAAAAATACTATTGTAAAAAATTTACAAGAAGCAAATCAACGTGCTATTGAAGCAGAAGAAAAATTAAACGCAGCCCGTGCTCAATTAGAAATTGCTAAGAAAAAAGCACAAGAAATCCGCGAAGAAGGTGTTTTACGTGCAACTCAAGAAATTAATAACGTGGTATCACAACATGAGCTACGTTTAGCTCGTTTAGAAGAATTTAAACAAGAAACTTTAGATTTTTATCAACAAAAAGCGTTTAAACAAGCATATATGTATGTTATTAATAAAATTATGACACGTGTTCGTGAACGCTTAACTAAAGGTTTA------GATTCTACTTATCATGTTGTTGTTAACAATTTTTATGTATCTCGTTTTACACAGTTT---TAA------------------------------------
  ;
end;
