# Supplementary material for: Order, please! Uncertainty in the ordinal-level classification of Chlorophyceae
Source: PeerJ. 2019 May 15;7:e6899. doi: 10.7717/peerj.6899 (PMC6525593; doi:10.7717/peerj.6899)
Supplement: Supplemental Information 1 — This compressed folder contains untrimmed, masked alignments for individual chloroplast genes (subfolder nexus), as well as trimmed alignments with appropriate analysis blocks and the consensus trees resulting from these single-gene and concatenated analyses (MrBayes subfolders). Supplementary methods with associated references are included in the SupplementaryMethods.txt file. SVDquartets, BaliPhy, PhyloBayes and RAxML analysis files are in separate subfolders, with their respective resulting tree files. Files associated with MrBayes analysis of the 1st and 2nd positions and the analysis of the 3rd positions are placed in the subfolders 1st_and_2nd_positions_only and 3rd_positions_only, respectively. The 18Splastid_combined subfolder contains the MrBayes analysis materials (alignment and consensus tree) for the analysis including nucleotide plastid data as well as 18S nucleotide data. Documentation, trees and scripts used to create Fig. 3 are included in the “Figure3” subfolder, and documentation for and full results of Treespace analyses are in the “Treespace” subfolder. The results of the AU topology tests are included in a Word document. [file peerj-07-6899-s008.zip › supplementary_alignments_trees/nexus/psbI.nex]

#nexus

begin data;
  dimensions ntax=67 nchar=387;
  format datatype=dna gap=- missing=?;
  matrix
                                 [----+----|----+----|----+----|----+----|----+----|----+----|----+----|----+----|----+----|----+-100|----+----|----+----|----+----|----+----|----+----|----+----|----+----|----+----|----+----|----+-200|----+----|----+----|----+----|----+----|----+----|----+----|----+----|----+----|----+----|----+-300|----+----|----+----|----+----|----+----|----+----|----+----|----+----|----+----|----+----|----+-400|----+----|----+----|----+----|----+----|----+----|----+----|----+----|----+----|----+----|----+-500|----+----|----+----|----+----|----+----|----+----|----+----|----+----|----+----|----+----|----+-600|----+----|----+----|----+----|----+----|----+----|----+----|----+----|----+----|----+----|----+-700|----+----|----+----|----+----|----+----|----+----|----+----|----+----|----+----|----+----|----+-800|----+----|----+----|----+----|----+----|----+----|----+----|----+----|----+----|----+----|----+-900|----+----|----+----|----+----|----+----|----+----|----+----|----+----|----+----|----+----|----+1000|----+----|----+----|----+----|----+----|----+----|----+----|----+----|----+----|----+----|----+1100|----+----|----+----|----+----|----+----|----+----|----+----|----+----|----+----|----+----|----+1200|----+----|----+----|----+----|----+----|----+----|----+----|----+----|----+----|----+----|----+1300|----+----|----+----|----+----|----+----|----+----|----+----|----+----|----+----|----+----|----+1400|----+----|----+----|----+----|----+----|----+----|----+----|----+----|----+----|----+----|----+1500|----+----|----+----|----+----|----+----]
                                 [***************************************************************************************************************************************************************************************************************************************************************************------------------------------------------------------------------------------------------------------******************]
                   Ankyra_judayi  ---------------------------------------------------------------------------------------------------------------------------------------------------------------------------------------------------------------------------------------------------------------------------ATGTTAACATTAAAAATTTTTGTTTATACTGTTGTTACTTTCTTTGTATTCTTATTTATTTTTGGATTCTTATCTAATGACCCTGCAAGAAACCCGGGTAAAGGTAATTTAGATTAA---
          Atractomorpha_echinata  ---------------------------------------------------------------------------------------------------------------------------------------------------------------------------------------------------------------------------------------------------------------------------ATGTTAACATTAAAAATTTTTGTTTATACTGTTGTTACTTTCTTTGTATTCTTATTTATTTTTGGATTTTTATCTAATGACCCTGCAAGAAATCCGGGCAAGGGGAATTTAGATTAA---
        Borodinellopsis_texensis  ---------------------------------------------------------------------------------------------------------------------------------------------------------------------------------------------------------------------------------------------------------------------------ATGTTAACACTTAAAATTTTTGTTTATACGGTTATAACATTCTTTGTATGCCTTTTTATTTTTGGGTTCCTGTCAAATGACCCGGCTCGTAATCCAGGTAAGGGT---CTAGATTAA---
            Bracteacoccus_aerius  ---------------------------------------------------------------------------------------------------------------------------------------------------------------------------------------------------------------------------------------------------------------------------ATGTTAACACTTAAAATTTTTGTTTATACTGTTGTGACATTCTTTGTGTTTCTTTTTGTATTTGGCTTTTTATCAAATGACCCTGCACGTAATCCAGGAAAAGGCAATTTAGATTAA---
         Bracteacoccus_giganteus  ---------------------------------------------------------------------------------------------------------------------------------------------------------------------------------------------------------------------------------------------------------------------------ATGTTAACACTTAAAATTTTTGTTTATACTGTTGTGACATTCTTTGTATTTCTTTTTGTATTTGGATTCTTATCAAATGACCCTGCACGTAACCCAGGAAAAGGAAATTTAGATTAA---
             Bracteacoccus_minor  ---------------------------------------------------------------------------------------------------------------------------------------------------------------------------------------------------------------------------------------------------------------------------ATGTTAACACTTAAAATTTTTGTTTATACTGTTGTGACATTTTTTGTATTTCTTTTTGTATTTGGATTCTTATCAAATGACCCTGCACGTAACCCAGGAAAAGGAAATTTAGATTAA---
           Carteria_cerasiformis  ATGAAGTGCCTACTGTGTTTACTCCTAGGGCCGACACTGACAGTACGATACAGCGACCGCCAGTCTTCTGAGCTCCGAAACCAAAATCGACAAAAAAGCGCCAGCAAGTTTTCGCACAATGGAATGCGTTTCTTGCTTCCATCCTTTCAAGTACCTTCGGGCACTGTATCTAATAGTTTCTTCGACGAAAAAGATAGGATCCAAAATCACTTTCTGTTTTTAAAACAAAGACATTTTTTATTCGGCAATGGCCATCTTTTAATTATTATGTTAACACTTAAAATTTTTGTTTATACTGTGGTAACGTTTTTTGTATTTTTATTTATTTTTGGGTTCTTATCAAATGACCCAGCAAGAAACCCAGGAAAAGGAAATATTGATTAA---
              Carteria_crucifera  ---------------------------------------------------------------------------------------------------------------------------------------------------------------------------------------------------------------------------------------------------------------------------ATGTTAACACTTAAAATTTTTGTATATACTGTGGTAACGTTTTTTGTATTTTTATTTATTTTTGGATTTTTATCAAATGACCCTGCTCGAAATGCAGGTAAA---AATATTGACTAA---
             Carteria_sp_SAG_8_5  ---------------------------------------------------------------------------ATGTGTTATCCAAGTCCAAGAATTTGTGTCATTGCAGCAAGTTTTTCGAACTATCCTGGATCAGCTGGATCTAGTCTTAAAAAGTATTTTAAAGGCATGAAACAATTGACACAAGCGAATGGAATGCTTGATCCTCCTTTTTCACTTTGTATATATAAAGCAAAGAAATTATTTATTTTCGGATTTTTTGCCATGTTAACTCTCAAAATTTTTGTATACACAGTTGTTACATTTTTTGTGTGTTTATTTATTTTTGGTTTCCTTTCAAATGACCCTGCTCGTAACCCAGGTAAA---AATTTAGATTAA---
        Chaetopeltis_orbicularis  ---------------------------------------------------------------------------------------------------------------------------------------------------------------------------------------------------------------------------------------------------------------------------ATGTTAACATTAAAAATTTTTGTTTACACTGTTATTACTTTCTTTGTATGCTTATTTATTTTTGGTTTCTTATCAAATGACCCAGGCCGTAACCCTGGTAAAAGAGAT---GAATAA---
       Characiochloris_acuminata  ---------------------------------------------------------------------------------------------------------------------------------------------------------------------------------------------------------------------------------------------------------------------------ATGTTAACATTAAAAATTTTCGTTTATACTGTTGTAAGTTTCTTTGTAGGGTTATTTATTTTTGGTTTCCTATCTAATGACCCAGCACGTAACCCTGGTAAA---GGTTTAGACTAA---
         Chlamydomonas_applanata  ---------------------------------------------------------------------------------------------------------------------------------------------------------------------------------------------------------------------------------------------------------------------------ATGTTAACATTAAAAGTCTTTGTTTATACTGTAGTAACGTTCTTCGTATGCTTATTTATCTTTGGGTTCTTATCAAATGACCCAGCTCGTAACCCTGGTAAAGGT---TTAGATCAATAA
           Chlamydomonas_nivalis  ---------------------------------------------------------------------------------------------------------------------------------------------------------------------------------------------------------------------------------------------------------------------------ATGTTAACACTAAAAATTTTTGTTTATACTGTTGTTACATTTTTTGTATGTTTATTTCTTTTCGGATTTCTTTCTAATGACCCTGCACGTAACCCAGGAAAAGGTAATTAA---------
          Chlamydomonas_peterfii  ---------------------------------------------------------------------------------------------------------------------------------------------------------------------------------------------------------------------------------------------------------------------------ATGTTAACATTAAAGATTTTTGTTTATACTGTAGTTACGTTTTTCGTTTGCTTATTTATCTTCGGTTTCTTAAGTAATGACCCAGCTCGTAACCCTGGTAAA---AATTTAGACTAA---
       Chlamydomonas_reinhardtii  ---------------------------------------------------------------------------------------------------------------------------------------------------------------------------------------------------------------------------------------------------------------------------ATGTTAACATTAAAAATTTTTGTTTATACAGTAGTTACGTTCTTTGTTTGTTTATTTATTTTTGGTTTCTTATCTAATGACCCTGCTCGTAACCCAGGTAAAAAT---TTAGACTAA---
           Chlorococcum_tatrense  ---------------------------------------------------------------------------------------------------------------------------------------------------------------------------------------------------------------------------------------------------------------------------ATGTTAACACTTAAAATCTTTGTTTATACTGTTGTAACTTTCTTTGTAGGTTTATTTATTTTTGGATTCTTATCAAATGACCCTGCTCGTAACCCAGGTAAAGGT---TTAGACCAATAA
         Chlorogonium_capillatum  ---------------------------------------------------------------------------------------------------------------------------------------------------------------------------------------------------------------------------------------------------------------------------ATGTTAACACTAAAAATCTTTGTTTACACGGTAGTAACTTTCTTCGTAGGATTATTTATCTTTGGTTTCTTATCAAATGACCCTGCTCGTAACCCGGGTAAA---GGTTTAGATCAATAA
           Chloromonas_perforata  ---------------------------------------------------------------------------------------------------------------------------------------------------------------------------------------------------------------------------------------------------------------------------ATGTTAACACTTAAAATCTTTGTTTATACTGTTGTAACTTTCTTTGTAGGTTTATTTATTTTTGGATTCTTATCAAATGACCCTGCTCGTAACCCAGGTAAA---GGTTTAGACCAATAA
             Chloromonas_radiata  ---------------------------------------------------------------------------------------------------------------------------------------------------------------------------------------------------------------------------------------------------------------------------ATGTTAACACTTAAAATTTTTGTTTATACTGTTGTAACGTTTTTCGTATGTTTATTCATTTTCGGATTCTTGTCAAACGACCCTGCACGTTCACCAGGTAAATAG---------------
               Chloromonas_rosae  ---------------------------------------------------------------------------------------------------------------------------------------------------------------------------------------------------------------------------------------------------------------------------ATGTTAACACTAAAAATTTTTGTTTATACTGTTGTAACATTTTTTGTATGTTTATTTCTTTTCGGGTTTCTTTCTAATGACCCTGCACGTAACCCAGGAAAAGGTAATTAA---------
         Chlorosarcinopsis_eremi  ---------------------------------------------------------------------------------------------------------------------------------------------------------------------------------------------------------------------------------------------------------------------------ATGTTAACACTTAAAATTTTCGTTTATACTGTTGTAACTTTCTTTGTTGGCTTATTTGTATTCGGCTTCTTATCTAATGACCCTGCTCGTAATCCAGGTAAAGGT---TTAGACCAATAA
          Chlorotetraedron_incus  ---------------------------------------------------------------------------------------------------------------------------------------------------------------------------------------------------------------------------------------------------------------------------ATGTTAACACTTAAAATTTTTGTTTATACTGTTGTAACTTTCTTTGTATTCCTATTTGTATTTGGTTTCTTATCTAATGACCCTGCTCGTAACCCAGGAAAAGGTAATTTAGATTAA---
      Chromochloris_zofingiensis  ---------------------------------------------------------------------------------------------------------------------------------------------------------------------------------------------------------------------------------------------------------------------------ATGTTAACACTTAAAGTTTTTGTTTATACTGTTGTAACATTTTTTGTATTCCTGTTTATTTTTGGCTTTCTTTCAAATGACCCAGCAAGAAATCCTGGTAAATTA---CGTGATGAATAA
         Cylindrocapsa_geminella  ---------------------------------------------------------------------------------------------------------------------------------------------------------------------------------------------------------------------------------------------------------------------------ATGTTAACATTAAAAATTTTTGTATATACTGTTATTACTTTTTTTGTGTTTCTATTTGTGTTTGGTTTTCTTTCTAATGATCCAGCACGTAATCCTGGAAAAGGT---TTAGATTAA---
           Desmotetra_stigmatica  ---------------------------------------------------------------------------------------------------------------------------------------------------------------------------------------------------------------------------------------------------------------------------ATGTTAACACTTAAAATATTCGTGTATACGGTTGTTACGTTTTTTGTGTGTTTATTTATTTTCGGCTTTTTATCTAATGACCCAGCGCGTAACCCTGGTAAAAAT---TTAGACTAG---
          Dictyochloris_fragrans  ---------------------------------------------------------------------------------------------------------------------------------------------------------------------------------------------------------------------------------------------------------------------------ATGTTGACACTTAAAATTTTTGTTTATACTGTGATAACTTTCTTCGTATTTTTATTCGTTTTTGGCTTTTTATCTAATGACCCTGCTCGTAATCCAGGTAAAGGAAATTTAGATTAA---
               Dunaliella_salina  ---------------------------------------------------------------------------------------------------------------------------------------------------------------------------------------------------------------------------------------------------------------------------ATGTTAACATTAAAAATCTTTGTTTATACTGTTGTAACTTTCTTCGTTGGATTATTCATTTTTGGATTCTTATCAAATGATCCATCTCGTAATCCTGGTAAAGGT---TTAGACTAA---
            Elakatothrix_viridis  ---------------------------------------------------------------------------------------------------------------------------------------------------------------------------------------------------------------------------------------------------------------------------ATGTTGACATTGAAAATTTTTGTTTATACTGTTGTAACTTTTTTTGTCTTTTTATTTCTTTTTGGATTTTTATCGAATGATCCTGCACGTAACCCAGGTAAAGGT---TTAGATTAA---
           Floydiella_terrestris  ---------------------------------------------------------------------------------------------------------------------------------------------------------------------------------------------------------------------------------------------------------------------------ATGTTAACATTAAAAATTTTTGTTTATACAGTTATTACTTTCTTTGTATGTTTATTTATTTTTGGTTTCTTATCAAATGACCCAGGTCGTAACCCTGGTAAAAGAGAA---GAGTAA---
         Follicularia_botryoides  ---------------------------------------------------------------------------------------------------------------------------------------------------------------------------------------------------------------------------------------------------------------------------ATGTTAACACTTAAAATTTTTGTTTATACTGTTGTTACATTCTTTGTGTTTCTTTTCGTATTTGGTTTCTTATCAAATGACCCTGCTCGTAACCCAGGTAAAGGAAATGTAGACTAA---
         Golenkinia_longispicula  ---------------------------------------------------------------------------------------------------------------------------------------------------------------------------------------------------------------------------------------------------------------------------ATGCTTACGCTGAAAATTTTTGTGTATACGGTGGTAACGTTCTTTGTATTTTTATTCATTTTTGGTTTTCTATCTAATGACCCAGCGCGAAATCCGGGGAAAGGAAACCTAGATTAG---
                Gonium_pectorale  ---------------------------------------------------------------------------------------------------------------------------------------------------------------------------------------------------------------------------------------------------------------------------ATGTTAACATTAAAAATTTTTGTTTATACAGTAGTAACTTTCTTTGTTTGTTTATTTATTTTTGGTTTCTTATCAAATGACCCTGCTCGTAATCCAGGTAAAAAT---TTAGACTAA---
         Haematococcus_lacustris  ---------------------------------------------------------------------------------------------------------------------------------------------------------------------------------------------------------------------------------------------------------------------------ATGTTAACACTAAAAATTTTTGTTTACACTGTAGTTACTTTTTTTGTAGGTTTATTTATTTTTGGCTTCTTATCAAATGACCCTGCTCGTAATCCGGGTAAA---GGTATAGAATAA---
              Hafniomonas_laevis  ---------------------------------------------------------------------------------------------------------------------------------------------------------------------------------------------------------------------------------------------------------------------------ATGCTTACACTTAAAATTTTCGTGTACACTGTGGTAACTTTCTTTGTATGTCTTTTCATTTTCGGTTTCTTATCTAACGATACAGCACGTAACCCTGGTAAA---AATATTGATTAA---
            Hariotina_reticulata  ---------------------------------------------------------------------------------------------------------------------------------------------------------------------------------------------------------------------------------------------------------------------------ATGTTAACACTTAAAATTTTTGTTTATACTGTTGTAACTTTCTTTGTATTTTTATTTATTTTTGGTTTCTTATCGAATGACCCTGCTCGTAATCCAGGAAAAGGAAATTTAGATTAA---
                   Jenufa_minuta  ---------------------------------------------------------------------------------------------------------------------------------------------------------------------------------------------------------------------------------------------------------------------------ATGTTAACATTAAAAATTTTTGTTTATACTGTTATTACTTTCTTCGTATTTTTATTCATTTTTGGTTTTTTATCTAATGACCCAGCACGTAATCCAGGAAAAGGAAATATTGATTAA---
                Jenufa_perforata  ---------------------------------------------------------------------------------------------------------------------------------------------------------------------------------------------------------------------------------------------------------------------------ATGTTAACGCTAAAAATTTTTGTTTATACTATCGTAACTTTCTTTGTATTTTTATTTATTTTTGGTTTTCTATCTAATGACCCTGCAAGAAACCCAGGAAAAGGTAATTTAGATTAA---
            Kirchneriella_aperta  ---------------------------------------------------------------------------------------------------------------------------------------------------------------------------------------------------------------------------------------------------------------------------ATGTTAACACTTAAAATTTTTGTTTATACTGTTGTAACATTTTTCGTTTTCTTATTCGTATTTGGTTTCTTATCTAACGACCCTGCTCGAAACCCAGGAAAAGGAAACTTAGATTAA---
        Koshicola_spirodelophila  ---------------------------------------------------------------------------------------------------------------------------------------------------------------------------------------------------------------------------------------------------------------------------ATGTTAACTCTAAAAATTTTTGTATACACTGTGGTGACGTTTTTTGTTAGTCTGTTTATCTTTGGGTTCCTTAGTAACGATCCTGGACGAAATCCTGGTAAACGTGAA---GACTAA---
             Lobochlamys_culleus  ---------------------------------------------------------------------------------------------------------------------------------------------------------------------------------------------------------------------------------------------------------------------------ATGTTAACACTTAAAATTTTTGTTTATACAGTAGTAACGTTTTTTGTATCGTTATTTATCTTTGGTTTCTTAAGTAATGACCCAGCTCGTAACCCAGGTAAA---AATTTAGATTAA---
              Lobochlamys_segnis  ---------------------------------------------------------------------------------------------------------------------------------------------------------------------------------------------------------------------------------------------------------------------------ATGTTAACACTTAAAATTTTTGTTTATACTGTTGTAACATTTTTTGTATCTTTATTTATTTTTGGTTTCCTTAGCAATGATCCAGCTCGTAACCCTGGTAAA---AATTTAGATTAA---
             Microglena_monadina  ---------------------------------------------------------------------------------------------------------------------------------------------------------------------------------------------------------------------------------------------------------------------------ATGTTAACACTTAAAATTTTTGTATATACTATTATTACTTTTTTTGTATGTTTATTTCTTTTCGGTTTTTTATCGAATGACCCTGCTCGTAATCCAGGTAAA---AATTTAGATTAA---
                   Microspora_sp  ---------------------------------------------------------------------------------------------------------------------------------------------------------------------------------------------------------------------------------------------------------------------------ATGTTAACGCTAAAAATTTTTGTTTATACTGTAGTAACTTTTTTTGTGTTTTTGTTTGTTTTTGGTTTTTTATCTAATGACCCTGCTCGTAACCCAGGTAAAGGGAATTTAGACTAA---
         Mychonastes_homosphaera  ---------------------------------------------------------------------------------------------------------------------------------------------------------------------------------------------------------------------------------------------------------------------------ATGTTAACTCTGAAAATTTTTGTATACACGGTGGTAACATTCTTCGTTTCCCTTTTCGTATTCGGCTTCTTATCAAACGACCCAGCTCGTAACCCAGGAAAAGGTAACTTAGACTAA---
             Mychonastes_jurisii  ---------------------------------------------------------------------------------------------------------------------------------------------------------------------------------------------------------------------------------------------------------------------------ATGTTAACTCTGAAAATTTTTGTATACACGGTGGTAACATTCTTCGTTTCCCTTTTCATCTTCGGCTTCTTATCAAACGACCCAGCTCGTAACCCAGGAAAAGGTAACTTAGACTAA---
             Neochloris_aquatica  ---------------------------------------------------------------------------------------------------------------------------------------------------------------------------------------------------------------------------------------------------------------------------ATGCTAACACTTAAAATTTTTGTTTACACAGTTGTAACGTTTTTTGTATTTTTATTTGTGTTTGGTTTCTTATCTAATGACCCTGCTCGAAACCCAGGTAAAGGAAATTTAGATTAA---
        Oedocladium_carolinianum  ---------------------------------------------------------------------------------------------------------------------------------------------------------------------------------------------------------------------------------------------------------------------------------------------------TATACAGTAGTCACTTTCTTTGTATCTTTATTCGTATTTGGTTTTTTATCTAATGACCCTGGACGTAATCCTGGAAAACGTGAA---GACTAA---
        Oedogonium_angustistomum  ---------------------------------------------------------------------------------------------------------------------------------------------------------------------------------------------------------------------------------------------------------------------------------------------------TATACAGTAGTCACTTTCTTTGTATCTTTATTCGTATTTGGGTTTTTATCTAATGACCCTGGACGTAACCCAGGAAAACGTGAG---GATTAA---
            Oedogonium_cardiacum  ---------------------------------------------------------------------------------------------------------------------------------------------------------------------------------------------------------------------------------------------------------------------------ATGTTAACATTAAAAATTTTTGTTTATACAGTAGTCACTTTCTTTGTATCTTTATTCGTATTTGGGTTTTTATCTAATGACCCTGGACGTAATCCAGGAAAACGTGAA---GACTAA---
          Oogamochlamys_gigantea  ---------------------------------------------------------------------------------------------------------------------------------------------------------------------------------------------------------------------------------------------------------------------------ATGTTAACACTTAAAATTTTTGTTTATACTGTAGTCACTTTTTTTGTAGGTTTATTTATTTTTGGTTTCTTAAGTAATGACCCTGCACGTAACCCAGGTAAA---AATTTAGATTAA---
          Ourococcus_multisporus  ---------------------------------------------------------------------------------------------------------------------------------------------------------------------------------------------------------------------------------------------------------------------------ATGTTAACACTTAAAATCTTTGTTTATACTGTTGTAACATTTTTTGTTTTCTTATTTGTATTTGGTTTCTTATCTAATGACCCGGCTAGAAACCCAGGAAAAGGAAACTTAGATTAA---
           Palmellopsis_texensis  ---------------------------------------------------------------------------------------------------------------------------------------------------------------------------------------------------------------------------------------------------------------------------ATGTTAACACTTAAAATTTTTGTTTATACAGTTGTGACTTTCTTCGTGGGTCTGTTTATTTTTGGCTTTTTAAGTAACGACCCTGCGCGTAACCCAGGGAAAAAT---TTAGACTAA---
         Parallela_transversalis  ---------------------------------------------------------------------------------------------------------------------------------------------------------------------------------------------------------------------------------------------------------------------------ATGCTAACTTTAAAAATTTTGGTTTATACTGTGGTAACATTTTTTGTTTTCTTATTTATTTTTGGTTTCCTATCAAATGACCCTGCTCGTAACCCAGGAAAAGGAAACCTAGATTAA---
               Pediastrum_duplex  ---------------------------------------------------------------------------------------------------------------------------------------------------------------------------------------------------------------------------------------------------------------------------ATGTTAACACTTAAAATTTTTGTTTATACTGTTGTAACTTTCTTTGTATTCTTATTTGTTTTTGGATTCTTATCAAATGACCCAGCTCGTAACCCTGGAAAAGGTAATTTAGACTAA---
           Phacotus_lenticularis  ---------------------------------------------------------------------------------------------------------------------------------------------------------------------------------------------------------------------------------------------------------------------------ATGTTAACACTAAAAATTTTTGTTTACACAGTTGTAACGTTTTTCGTTTGCCTGTTTATTTTTGGTTTCTTATCTAATGACCCTGCACGTAACCCAGGTAAAGGTAATTTAGAATAA---
              Pleodorina_starrii  ---------------------------------------------------------------------------------------------------------------------------------------------------------------------------------------------------------------------------------------------------------------------------ATGTTAACATTAAAAATTTTTGTTTATACAGTAGTAACGTTTTTTGTTTGTTTATTTATTTTTGGTTTCTTATCAAATGACCCTGCTCGTAACCCAGGTAAAAAT---TTAGACTAA---
          Protosiphon_botryoides  ---------------------------------------------------------------------------------------------------------------------------------------------------------------------------------------------------------------------------------------------------------------------------ATGTTAACTCTTAAAATCTTTGTTTACACTGTCGTAACTTTCTTTGTAGGCTTATTTATCTTTGGATTCTTATCAAATGACCCTGCTCGTAACCCAGGTAAAGGT---TTAGACCAATAA
  Pseudomuriella_schumacherensis  ---------------------------------------------------------------------------------------------------------------------------------------------------------------------------------------------------------------------------------------------------------------------------ATGTTAACACTTAAAATTTTCGTTTATACTGTAGTAACATTCTTTGTATTCCTATTTGTATTTGGTTTCCTATCTAATGACCCTGCACGTAACCCTGGTAAGGGTAACGTTGAATAA---
              Rotundella_rotunda  ---------------------------------------------------------------------------------------------------------------------------------------------------------------------------------------------------------------------------------------------------------------------------ATGTTAACACTTAAAATTTTTGTTTATACTGTTGTAACTTTCTTTGTATTCTTATTTGTATTTGGTTTCTTATCTAATGACCCTGCTCGTAACCCAGGTAAAGGTAACTTAGATTAA---
            Scenedesmus_obliquus  ---------------------------------------------------------------------------------------------------------------------------------------------------------------------------------------------------------------------------------------------------------------------------ATGTTAACACTTAAAGTTTTTGTTTATACTGTTGTAACTTTCTTTGTATTCTTATTTATTTTTGGTTTCTTATCTAATGACCCTGCTCGTAACCCAGGAAAAGGAAATTTAGATTAA---
          Schizomeris_leibleinii  ---------------------------------------------------------------------------------------------------------------------------------------------------------------------------------------------------------------------------------------------------------------------------ATGTTAACATTAAAAATTTTCGTGTACACTGTAGTCACTTTCTTTATATGTTTATTTGTTTTTGGCTTTTTATCAAACGATCCTGGCCGTAACCCAGGAAAAAGAGAT---GACTAA---
          Spermatozopsis_similis  ---------------------------------------------------------------------------------------------------------------------------------------------------------------------------------------------------------------------------------------------------------------------------ATGTTAACACTTAAAATTTTTGTTTATACTGTGGTAACTTTCTTCGTATTTTTATTTATTTTTGGTTTCTTATCAAATGACCCTGCTCGTAATCCAGGTAAAGGG---ATTGACTAA---
       Stephanosphaera_pluvialis  ---------------------------------------------------------------------------------------------------------------------------------------------------------------------------------------------------------------------------------------------------------------------------ATGTTAACTCTTAAACTATTCGTTTATACTGTTGTGACTTTCTTTGTTGGATTATTCATATTTGGATTCTTATCAAACGACCCTGCTCGTAACCCAGGTAAAGGTTTAGATCAATAA---
        Stigeoclonium_helveticum  ---------------------------------------------------------------------------------------------------------------------------------------------------------------------------------------------------------------------------------------------------------------------------ATGTTAACATTAAAAATCTTCGTGTATACCGTTGTAACGTTCTTTGTATGTCTTTTTGTTTTTGGATTCCTTTCAAATGATCCTGGTCGTAATCCTGGTAAAAGAGAT---GACTAA---
      Treubaria_triappendiculata  ---------------------------------------------------------------------------------------------------------------------------------------------------------------------------------------------------------------------------------------------------------------------------ATGCTAACACTAAAAATCTTTGTATATACTGTAATTACTTTTTTGTATTTTTATTCGTACTTTGGATTTTTATCTAACGATCCAGCTAGAAATCCTGGTAAAGGAATAGATTAA------
                      Uronema_sp  ---------------------------------------------------------------------------------------------------------------------------------------------------------------------------------------------------------------------------------------------------------------------------ATGTTAACATTAAAAATCTTCGTGTATACCGTTGTAACATTCTTTATATGTCTTTTTGTTTTTGGTTTCCTTTCAAATGACCCAGGTCGTAACCCTGGTAAAAGAGAT---GACTAA---
                  Volvox_carteri  ---------------------------------------------------------------------------------------------------------------------------------------------------------------------------------------------------------------------------------------------------------------------------ATGTTAACATTAAAAATTTTTGTTTATACAGTAGTAACGTTCTTTGTTTGTTTATTTATTTTTGGTTTCTTATCAAATGACCCTGCTCGTAACCCAGGTAAAAAT---TTAGACTAA---
  ;
end;
