# Supplementary material for: Order, please! Uncertainty in the ordinal-level classification of Chlorophyceae
Source: PeerJ. 2019 May 15;7:e6899. doi: 10.7717/peerj.6899 (PMC6525593; doi:10.7717/peerj.6899)
Supplement: Supplemental Information 1 — This compressed folder contains untrimmed, masked alignments for individual chloroplast genes (subfolder nexus), as well as trimmed alignments with appropriate analysis blocks and the consensus trees resulting from these single-gene and concatenated analyses (MrBayes subfolders). Supplementary methods with associated references are included in the SupplementaryMethods.txt file. SVDquartets, BaliPhy, PhyloBayes and RAxML analysis files are in separate subfolders, with their respective resulting tree files. Files associated with MrBayes analysis of the 1st and 2nd positions and the analysis of the 3rd positions are placed in the subfolders 1st_and_2nd_positions_only and 3rd_positions_only, respectively. The 18Splastid_combined subfolder contains the MrBayes analysis materials (alignment and consensus tree) for the analysis including nucleotide plastid data as well as 18S nucleotide data. Documentation, trees and scripts used to create Fig. 3 are included in the “Figure3” subfolder, and documentation for and full results of Treespace analyses are in the “Treespace” subfolder. The results of the AU topology tests are included in a Word document. [file peerj-07-6899-s008.zip › supplementary_alignments_trees/nexus/psbK.nex]

#nexus

begin data;
  dimensions ntax=68 nchar=165;
  format datatype=dna gap=- missing=?;
  matrix
                                 [----+----|----+----|----+----|----+----|----+----|----+----|----+----|----+----|----+----|----+-100|----+----|----+----|----+----|----+----|----+----|----+----|----+----|----+----|----+----|----+-200|----+----|----+----|----+----|----+----|----+----|----+----|----+----|----+----|----+----|----+-300|----+----|----+----|----+----|----+----|----+----|----+----|----+----|----+----|----+----|----+-400|----+----|----+----|----+----|----+----|----+----|----+----|----+----|----+----|----+----|----+-500|----+----|----+----|----+----|----+----|----+----|----+----|----+----|----+----|----+----|----+-600|----+----|----+----|----+----|----+----|----+----|----+----|----+----|----+----|----+----|----+-700|----+----|----+----|----+----|----+----|----+----|----+----|----+----|----+----|----+----|----+-800|----+----|----+----|----+----|----+----|----+----|----+----|----+----|----+----|----+----|----+-900|----+----|----+----|----+----|----+----|----+----|----+----|----+----|----+----|----+----|----+1000|----+----|----+----|----+----|----+----|----+----|----+----|----+----|----+----|----+----|----+1100|----+----|----+----|----+----|----+----|----+----|----+----|----+----|----+----|----+----|----+1200|----+----|----+----|----+----|----+----|----+----|----+----|----+----|----+----|----+----|----+1300|----+----|----+----|----+----|----+----|----+----|----+----|----+----|----+----|----+----|----+1400|----+----|----+----|----+----|----+----|----+----|----+----|----+----|----+----|----+----|----+1500|----+----|----+----|----+----|----+----]
                                 [************************************------------------------------------------------------------------------------------------------------------------------------***]
                   Ankyra_judayi  ------------------------GTGGAATCAGTAGCTTTATTTATTGCAAAATTACCAGAAGCATATGCACCGTTTGACCCAATTGTAGATATTTTACCAATTATTCCTGTATTCTTTTTATTATTAGCATTTGTTTGGCAAGCATCAGTAAGTTTTAGATAA
          Atractomorpha_echinata  ------------------------GTGGAATCAATAGCTTTATTTATTGCAAAATTACCAGAAGCGTATGCACCGTTTGACCCAATTGTAGATATCTTACCAATTATTCCTGTATTCTTTTTATTACTAGCATTTGTTTGGCAAGCATCAGTAAGTTTTAGATAA
        Borodinellopsis_texensis  ------------------------ATGGCAAATTTATTTATTGTACTTGCAAAACTTCCAGAAGCTTATGCACCATTTTCACCAATTGTAGATATTTTACCTATTATTCCAGTTTTATTTATTCTTTTAGCATTTGTTTGGCAAGCTTCTGTTAGTTTCAGATAG
            Bracteacoccus_aerius  ------------------------GTGCACTCTATGGCTTTAATTCTTGCAAAATTACCTGAAGCTTATGCTCCTTTTGACCCTATCGTAGACGTTTTACCTGTTATTCCTGTATTATTTTTATTATTAGCTTTTGTATGGCAAGCTTCTGTTAGTTTCAGATAA
         Bracteacoccus_giganteus  ---------------------------------ATGGCTTTAATTCTTGCAAAATTACCTGAAGCTTATGCTCCTTTTGACCCAATCGTAGACGTTTTACCTGTTATTCCTGTATTATTTTTATTATTAGCTTTTGTTTGGCAAGCTTCTGTTAGTTTTAGATAA
             Bracteacoccus_minor  ------------------------GTGCACTCTATGGCTTTAATTCTTGCAAAATTACCTGAAGCTTATGCTCCGTTTGACCCGATCGTAGACGTTTTACCCGTTATTCCTGTATTATTTTTATTATTAGCTTTTGTTTGGCAAGCTTCTGTTAGTTTCAGATAA
           Carteria_cerasiformis  ---------------------------------ATGGAAATGCTATTAGCAAAACTACCTGAAGCGTATGCACCGTTTGATCCTATCGTAGACGTTTTACCTGTAATTCCTGTTTTATTTTTATTATTAGCTTTTGTATGGCAAGCATCTGTAAGTTTTCGTTAA
              Carteria_crucifera  ---------------------------------ATGGAAATGCTATTAGCTAAATTACCTGAAGCATATGCACCGTTTGATCCAATTGTTGACGTTTTACCCGTTATTCCTGTATTATTTTTACTTTTAGCTTTTGTATGGCAAGCATCAGTAAGTTTTAGATAA
             Carteria_sp_SAG_8_5  ------------------------ATGACATCTTTAGCGATGTTACTAGCAAAACTTCCAGAAGCATACGCACCATTTTCACCCATCGTTGACGTACTGCCAATTATTCCAGTTTTATTTATTCTTTTAGCTTTTGTTTGGCAAGCAGCTGTGAGTTTTAGATAA
        Chaetopeltis_orbicularis  ------------------------ATGGAATCTATTTTGATGATCGTCTTAAAATTACCAGAAGCATATGCACCATTTGAACCAATTGTAAATGTTTTACCTGTTATTCCTATTCTTTTCCTATTATTAGCTTTTGTTTGGCAATCAGCAGTTAGTTTTCGCTAA
       Characiochloris_acuminata  ------------------------ATGGCAAATTTAGTAATGGTACTTGCAAAACTTCCTGAAGCATATGCTCCATTCGCACCACTTGTTGATGTTTTACCAATCATTCCAGTATTATTTATTTTATTAGCGTTTGTTTGGCAAGCATCTGTTAGTTTTAGATAA
         Chlamydomonas_applanata  ------------------------ATGGCAAATTTAGTAATGGTTATTGCAAAACTTCCTGAAGCTTATGCTCCTTTTTCACCAATTGTTGACATTTTACCTGTTATCCCAGTTCTATTCATTTTATTAGCTTTTGTTTGGCAAGCTTCTGTAAGTTTCCGCTAA
           Chlamydomonas_nivalis  ------------------------ATGTCAGCTTTTTCTATTTTACTTGCAAAACTTCCAGAAGCTTATGCACCTTTTGCTCCAATCGTTGATGTTATGCCAATTATTCCTGTTTTATTTATTTTATTAGCCTTTGTTTGGCAAGCTTCAGTAAGTTTTAGATAA
          Chlamydomonas_peterfii  ------------------------ATGGCAAATTTAGCTATGGTTATTGCAAAACTTCCTGAAGCTTATGCACCATTTGCGCCTATCGTAGACGTATTACCTGTTATTCCAGTATTTTTCATTTTATTAGCTTTTGTTTGGCAAGCTTCTGTAAGTTTTAGATAA
       Chlamydomonas_reinhardtii  ------------------------ATGACAACTTTAGCACTGGTACTTGCAAAACTTCCTGAAGCATACGCACCATTTGCACCTATCGTAGACGTTTTACCGGTAATCCCTGTATTCTTTATTTTATTAGCTTTTGTTTGGCAAGCAGCTGTTAGTTTCCGTTAA
           Chlorococcum_tatrense  ------------------------ATGTCAAATTTAGTAATGGTTCTTGCAAAACTTCCGGAAGCTTACGCTCCTTTTTCACCAATTGTTGACGTTTTACCAGTTATTCCAGTTTTATTTATTTTATTAGCTTTTGTTTGGCAAGCTTCTGTTAGCTTCAGATAA
         Chlorogonium_capillatum  ------------------------ATGGCAAATTTAGTAATGGTTTTAGCAAAACTTCCTGAAGCTTACGCACCTTTCTCACCAATTGTTGATGTTTTACCTATTATTCCAGTTTTCTTTATTTTATTAGCTTTCGTTTGGCAAGCCTCAGTAAGCTTTAGATAA
           Chloromonas_perforata  ------------------------ATGTTAAATTTAGTAATGGTTCTTGCAAAACTTCCGGAAGCTTACGCTCCTTTTTCACCAATTGTTGACGTTTTACCAATTATTCCAGTTTTATTTATTTTATTAGCTTTTGTTTGGCAAGCTTCTGTTAGCTTCAGATAA
             Chloromonas_radiata  ATGAAATTTAATAGAAGGAAACTTATGTCAGCTTTTTCTATTCTACTTGCGAAACTTCCAGAAGCGTATGCACCTTTTGCTCCCATTGTTGATGTACTGCCAATTATTCCAGTTTTATTTATTTTATTAGCGTTTGTTTGGCAAGCTTCAGTAAGTTTTAGATAA
               Chloromonas_rosae  ------------------------ATGTCAGCTTTTTCTATTTTACTTGCAAAACTTCCAGAAGCTTATGCACCTTTTGCTCCAATCGTTGATGTTATGCCAGTTATTCCTGTTTTATTTATTTTATTAGCCTTTGTTTGGCAAGCTTCAGTAAGTTTTAGATAA
         Chlorosarcinopsis_eremi  ------------------------ATGTCAAGTTTAGTAATGGTTCTAGCAAAACTTCCAGAAGCTTATGCTCCTTTTTCACCAATTGTTGACGTTTTACCTATTATTCCAGTTTTATTTATTTTATTAGCGTTCGTTTGGCAAGCTTCAGTAAGTTTTAGATAA
          Chlorotetraedron_incus  ------------------------ATGGAATCTATGTGTTTAATTCTTGCAAAATTACCAGAAGCTTATGCACCTTTTGAAGCAATTGTAAATGTATTACCAATTATTCCTGTTTTCTTTTTATTATTAGCTTTTGTTTGGCAAGCATCTGTTAGTTTTAGATAA
      Chromochloris_zofingiensis  ------------------------GTGGAATCAATGTTTTTAATTCTTGCAAAATTACCCGAAGCTTACGCACCATTTGAATCTATTGTAAACGTTTTACCAATTATTCCTGTGTTTTTCTTACTATTAGCTTTTGTTTGGCAAGCCTCAGTAAGTTTTAGATAA
         Cylindrocapsa_geminella  ------------------------------TTGATTGTATTCTGTTTAGCAAAATTGCCTGAAGCATATGCACCTTTTGACCCTATTGTAGACATATTACCAATTATTCCAGTATTATTTATATTATTAGCTTTTGTATGGCAAGCTGCTGTAAGTTTTCGATAA
           Desmotetra_stigmatica  ------------------------ATGGCAGCTTTACATGTGGTACTTGCAAAACTTCCTGAAGCATACGCACCATTTGAACCAATTATTAATGTTTTACCGATCATTCCTGTATTATTCATTCTTTTAGCTTTTGTTTGGCAAGCTTCTGTAAGTTTTAGATAA
          Dictyochloris_fragrans  ------------------------ATGGAATCAATGGCTCTTTTTTTTGCTAAATTACCTGAAGCTTATGCTCCTTTTGACCCTATTGTAGATGTTTTACCTATTATTCCGGTATTATTTTTATTATTAGCTTTTGTATGGCAAGCATCTGTAAGTTTTAGATAA
               Dunaliella_salina  ------------------------ATGGCAAATTTAGTAATGGTTATTGCAAAACTTCCTGAAGCTTATGCTCCTTTTTCACCAATTGTTGATGTTTTACCTATTATTCCAGTTTTATTTATTTTATTAGCTTTTGTTTGGCAAGCTTCAGTTAGTTTTAGATAA
            Elakatothrix_viridis  ------------------------ATGGAATCAATAATTCTTATTCTTGCAAAATTACCAGAAGCTTATGCTCCTTTTGAACCTATTGTTAATGTTCTTCCAGTTATTCCAGTATTATTTATACTTTTAGCTTTTGTATGGCAAGCTTCTGTGAGTTTTAGATAA
           Floydiella_terrestris  ------------------------ATGGAAACACTTTTTATGATCGTTGCTAAATTACCAGAAGCATACGCACCTTTTGAACCAATTGTAAATGTTTTACCAGTAGTTCCTATTCTTTTCCTATTATTAGCTTTTGTTTGGCAATCAGCTGTTAGTTTTAGATAA
         Follicularia_botryoides  ------------------------GTGAATTCTATGGCTTTCATTTTAGCAAAATTACCTGAAGCTTATGCTCCTTTTGACCCTATTGTTGATATTTTACCAGTTATTCCTGTATTATTCTTACTATTAGCTTTCGTTTGGCAAGCTTCTGTAAGTTTTAGATAA
         Golenkinia_longispicula  ------------------------ATGGAATCAATGGCTCTAATTATTGCAAAACTACCAGAAGCTTACGCTCCTTTTGACCCTATCGTAGACGTTTTACCAGTTATTCCGGTTTTATTTTTACTTTTAGCTTTTGTATGGCAAGCATCGGTAAGTTTCAGATAA
                Gonium_pectorale  ------------------------ATGACAACTTTAGCACTGGTACTTGCAAAACTTCCTGAAGCATATGCACCATTTGCACCTATCGTAGACGTTTTACCTATTATTCCTGTATTCTTTATCTTATTAGCTTTTGTTTGGCAAGCTGCTGTTAGTTTTAGATAA
         Haematococcus_lacustris  ---ATGTATGAAGGAAATCTATTTATGGAAAATTTAGTAATGGTTTTAGCAAAACTACCTGAAGCTTACGCACCTTTTTCGCCCATTGTTGACGTTTTACCTATTATTCCTGTTCTATTTATATTATTAGCTTTTGTATGGCAAGCGTCTGTAAGTTTTAGATAA
              Hafniomonas_laevis  ---------------------------------ATGGAACTTTTACTTGCAAAATTACCGGAAGCTTACCTTCCATTTGAGGCTATCGTTAACGTATTGCCAATTATTCCGGTATTATTTATCCTTTTAGCGTTTGTGTGGCAAGCTGCTGTTAGTTTCCGTTAA
            Hariotina_reticulata  ------------------------ATGGAATCTATGTTTTTAATTTTAGCAAAATTACCAGAAGCTTACGCACCATTTGACCCTATTGTTAATGTTTTACCGATCATTCCTATATTCTTTTTATTATTAGCTTTTGTATGGCAAGCATCTGTTAGTTTTAGATAA
                   Jenufa_minuta  ------------------------GTGGAATCAATGGTTTTTGTATTGGCAAAATTACCAGAAGCGTATGCTGTTTTTTACCCTTTAGTTAATGTTTTACCTATTATCCCAATATTTTTTTTATTATTAGCTTTTGTATGGCAAGCTTCTGTTAGTTTCAGATAA
                Jenufa_perforata  ---------------------------------ATGGCTCTTATTTTTGCAAAATTACCAGAAGCTTATGCTGTTTTTTACCCTATCGTTAATGTATTACCTGTAATTCCAGTTTTCTTTTTATTATTGGCTTTTGTTTGGCAAGCCTCTGTAAGTTTTAGATAA
            Kirchneriella_aperta  ------------------------ATGGAATCTATCGTTTTAGTTCTTGCAAAATTACCAGAAGCTTACGCACCTTTTGACCCTATTGTAGATATTTTACCTGTTATTCCTGTACTTTTCTTATTACTTGCTTTTGTTTGGCAAGCTTCTGTAAGTTTTAGATAA
        Koshicola_spirodelophila  ------------------------ATGGAATCGCTTTGGATACTATTTGCTAAATTACCAGAAGCTTATGCACCTTTTGATCCTATTGTGGATGTATTACCTATTGTTCCTGTACTGTTTTTACTACTAGCGTTTGTATGGCAAGCTGCAGTTAGTTTTAGATAA
             Lobochlamys_culleus  ------------------------ATGACAACATTCGCTATGGTACTTGCAAAACTTCCTGAAGCATATGCACCTTTTGCTCCAATCGTTGACGTTTTACCTATTATTCCAGTTTTATTTATTCTTTTAGCTTTTGTTTGGCAAGCTTCTGTAAGTTTTAGATAA
              Lobochlamys_segnis  ------------------------ATGACAACATTTACTATGGTACTTGCAAAACTTCCTGAAGCTTACGCACCGTTTTCTCCAATCGTGGACGTTTTACCTATTATTCCTGTTTTATTTATTCTTTTAGCTTTCGTATGGCAAGCTTCGGTTAGTTTTAGATAA
             Microglena_monadina  ------------------------ATGGCAAACTTAGTAATAGTATTTGCAAAACTTCCTGAAGCATATGCTCCATTTTCAGCTATTGTGGATGTTCTACCTGTAATTCCAGTTTTATTTATTCTTTTAGCTTTTGTTTGGCAAGCATCAGTAAGTTTTAGATAA
                   Microspora_sp  ------------------------ATGGAATCAGTAGCTTTCATTCTTGCAAAATTACCTGAAGCTTATGCTCCGTTTGACCCTATTGTAGACATTTTACCTGTTATTCCGGTTTTATTTTTATTATTAGCTTTTGTATGGCAAGCATCTGTTAGTTTTAGATAA
         Mychonastes_homosphaera  ------------------------ATGGAATCAATGGCCCTAACTCTAGCAAAATTACCAGAAGCGTACGCTCCTTTTGACCCACTTGTAGATATTTTACCGGTAATTCCGGTTTTATTCTTACTATTAGCTTTCGTTTGGCAAGCATCAGTAAGTTTCCGTTAA
             Mychonastes_jurisii  ---------------------ATGGAATCATCAATGGCCCTAGTTCTAGCAAAATTACCAGAAGCGTATGCTCCTTTTGACCCACTTGTAGATATTTTACCGGTAATTCCGGTTTTATTCTTACTATTAGCTTTCGTTTGGCAAGCTTCAGTAAGTTTCCGTTAA
             Neochloris_aquatica  ---------------------------------ATGTACTTAATTATTGCTAAATTACCAGAAGCTTATGCTCCTTTTGAATCAATTGTAAATGTTTTACCAATTATTCCTGTTTTCTTTTTACTGTTAGCCTTTGTTTGGCAAGCATCAGTAAGTTTTAGATAA
        Oedocladium_carolinianum  ------------------------ATGGAATCTATGATTTTAGTTTTAGCAAAATTACCAGAAGCTTATGCTATTTTTGATCCAATTGTTAATGTTTTACCTGTAATTCCTGTATTTTTTATTTTATTAGCTTTTGTTTGGCAAGCTGCAGTAAGTTTTAGATAG
        Oedogonium_angustistomum  ------------------------ATGGAATCTATGATTTTAGTTTTAGCGAAATTACCGGAAGCTTATGCTATTTTTGATCCAATTGTTAATGTTTTACCAGTTATTCCTGTATTTTTTATTTTATTAGCTTTTGTTTGGCAAGCTGCGGTAAGTTTTAGATAA
            Oedogonium_cardiacum  ------------------------ATGGAATCTATGATTTTAGTTCTAGCAAAATTACCAGAAGCTTATGCTATTTTTGATCCAATTGTTAATGTTTTACCAGTTATTCCTGTATTTTTCATTTTATTAGCTTTTGTTTGGCAAGCTGCGGTAAGTTTTAGATAG
          Oogamochlamys_gigantea  ------------------------ATGGCAACATTCGCAATGGTCCTTGCAAAACTTCCGGAGGTGTATGCACCTTTTTCTCCTCTAGTTGACGTTTTACCAATTATTCCTGTATTATTTATTCTTTTAGCTTTCGTTTGGCAGGCATCAGTTAGTTTTAGATAA
          Ourococcus_multisporus  ------------------------ATGGAATCAATTGTTTTAGTTCTTGCAAAATTACCAGAAGCTTATGCACCGTTTGACCCTATTGTAGATATTTTACCTGTTATTCCTGTACTTTTCTTATTATTAGCTTTCGTTTGGCAAGCCTCAGTAAGTTTCCGATAA
           Palmellopsis_texensis  ------------------------ATGGCAACATTCGCTATGGTACTTGCAAAACTTCCAGAAGCATATGCTCCTTTTGCCCCAATCGTAGACGTTTTACCAATTATTCCTGTGTTATTTATTCTTTTAGCTTTTGTATGGCAAGCTTCAGTAAGTTTCAGATAA
         Parallela_transversalis  ------------------------ATGGAATCAATGGCTTTCATTCTTGCCAAATTACCTGAAGCTTATGCTCCCTTTGACCCTATTGTAGATGTTTTACCTGTTATTCCTGTTTTATTTCTGCTTTTAGCTTTTGTTTGGCAAGCTTCTGTTAGTTTTAGATAA
               Pediastrum_duplex  ------------------------ATGGAATCTATGTTTTTAATTCTTGCAAAATTACCAGAAGCTTATGCACCTTTTGAAGCAATTGTGAACGTATTACCAATTATTCCTGTTTTCTTCTTATTATTAGCTTTTGTTTGGCAAGCATCTGTAAGTTTTAGATAA
           Phacotus_lenticularis  ------------------------ATGACAACTTTAGCAATGGTACTTGCAAAACTTCCTGAAGCATATGCCCCATTTGCACCACTAGTAGATGTTCTACCAGTAATTCCTGTTTTATTTATTCTTTTAGCTTTTGTATGGCAAGCATCAGTTAGTTTTAGATAA
              Pleodorina_starrii  ------------------------ATGACAACTTTAGTACTGGTACTTGCAAAACTTCCTGAAGCATATGCACCATTTGCACCAATTGTAGACGTTTTACCAGTTATTCCTGTATTCTTTATTTTATTAGCTTTTGTTTGGCAAGCTGCTGTAAGCTTTAGATAA
          Protosiphon_botryoides  ------------------------ATGTCAAATTTATTAATGGTTTTTGCAAAACTTCCAGAAGCTTACGCTCCTTTTTCACCGATCGTTGACGTTTTACCAATTATTCCAGTTTTATTCATTTTATTAGCTTTTGTTTGGCAAGCTTCAGTTAGCTTTAGATAA
  Pseudomuriella_schumacherensis  ------------------------GTGGAATCAATGGCTTTAATTCTTGCAAAATTACCTGAAGCTTACGCACCTTTTGACCCTATCGTAAATGTTTTACCTGTTATCCCTGTGTTTTTTTTATTATTAGCTTTTGTATGGCAGGCATCTGTTAGTTTTAGATAA
              Rotundella_rotunda  ------------------------GTGGAATCTATGTATTTAATTCTCTTAAAATTACCAGAAGCTTATGCACCGTTTGATCCGATTGTAAATGTTTTACCTATTATCCCTGTTTTCTTTTTATTATTAGCTTTCGTATGGCAAGCATCTGTTAGTTTTAGATAA
            Scenedesmus_obliquus  ------------------------ATGGAATCTATGTATTTAATTTTAGCAAAATTACCAGAAGCTTATGCACCTTTTGATCCTATTGTAGATGTTTTACCAATTATTCCTATTTTCTTCTTATTATTAGCCTTTGTATGGCAAGCATCTGTAAGTTTTAGATAA
          Schizomeris_leibleinii  ------------------------ATGGAATCAATTTTAATGACTTTTGCTAAATTACCTGAGGCTTATGCGCCTTTTGATCCTATTGTTGACGTTTTACCAGTAATCCCTGTACTTTTCCTACTTTTAGCTTTTGTATGGCAAGCAGCTGTAAGTTTTAGATAA
          Spermatozopsis_similis  ---------------------------------ATGGCTCTTATTCTTGCAAAATTACCAGAGGCGTATGCACCTTTTGATCCAATCGTAGATGTACTACCTGTTATCCCTGTATTATTTATTTTATTAGCTTTCGTATGGCAAGCTTCTGTAAGTTTCCGTTAA
       Stephanosphaera_pluvialis  ------------------------ATGTTAAATTCAGTTATGGTTCTTGCAAAACTTCCAGAAGCTTACGCGCCTTTTGCACCTATTGTTGACGTTTTACCAATTATTCCAGTTTTATTTATTTTATTAGCTTTTGTTTGGCAAGCTTCTGTTAGCTTTAGATAA
        Stigeoclonium_helveticum  ------------------------ATGGAATCAATTTTAATGATTTTTGCTAAATTACCGGAGGCTTATGCTCCTTTTGATCCTATTGTTGATGTGTTACCTGTAATCCCTGTTCTTTTTTTACTTTTAGCTTTTGTATGGCAAGCAGCTGTTAGTTTTAGATAA
      Treubaria_triappendiculata  ------------------------GTGGAATCAATAGTTACTATTTTAGCAAAATTACCGGAAGCTTATGCTCCTTTTGATCCAATTGTAAACATACTTCCGATCATTCCAGTATTATTTATACTGTTAGCTTTTGTTTGGCAAGCATCTGTAAGTTTTCGATAA
              Trochiscia_hystrix  ------------------------GTGGAATCAATAGTTACTCTTTTAGCAAAATTACCGGAAGCTTATGCGCCTTTTGACCCAATTGTAGATATACTTCCGATTATTCCAGTATTATTTTTGCTTTTAGCTTTTGTTTGGCAAGCATCTGTAAGTTTTCGATAA
                      Uronema_sp  ------------------------ATGGAATCAATTTTAATGATTTTTGCTAAATTACCGGAAGCTTATGCTCCTTTTGACCCTATTGTTGATGTTTTACCTGTAATCCCAGTTCTTTTCTTACTTTTAGCTTTTGTATGGCAAGCAGCTGTTAGTTTTAGATAA
                  Volvox_carteri  ------------------------ATGACAACTTTAGCACTGGTACTTGCAAAACTTCCTGAAGCATATGCACCATTTGCACCGATTGTAGACGTTTTACCAGTTATTCCTGTATTCTTTATTTTATTAGCTTTTGTTTGGCAAGCTGCTGTTAGCTTTAGATAA
  ;
end;
