# Supplementary material for: Order, please! Uncertainty in the ordinal-level classification of Chlorophyceae
Source: PeerJ. 2019 May 15;7:e6899. doi: 10.7717/peerj.6899 (PMC6525593; doi:10.7717/peerj.6899)
Supplement: Supplemental Information 1 — This compressed folder contains untrimmed, masked alignments for individual chloroplast genes (subfolder nexus), as well as trimmed alignments with appropriate analysis blocks and the consensus trees resulting from these single-gene and concatenated analyses (MrBayes subfolders). Supplementary methods with associated references are included in the SupplementaryMethods.txt file. SVDquartets, BaliPhy, PhyloBayes and RAxML analysis files are in separate subfolders, with their respective resulting tree files. Files associated with MrBayes analysis of the 1st and 2nd positions and the analysis of the 3rd positions are placed in the subfolders 1st_and_2nd_positions_only and 3rd_positions_only, respectively. The 18Splastid_combined subfolder contains the MrBayes analysis materials (alignment and consensus tree) for the analysis including nucleotide plastid data as well as 18S nucleotide data. Documentation, trees and scripts used to create Fig. 3 are included in the “Figure3” subfolder, and documentation for and full results of Treespace analyses are in the “Treespace” subfolder. The results of the AU topology tests are included in a Word document. [file peerj-07-6899-s008.zip › supplementary_alignments_trees/nexus/atpE.nex]

#nexus

begin data;
  dimensions ntax=67 nchar=480;
  format datatype=dna gap=- missing=?;
  matrix
                                 [----+----|----+----|----+----|----+----|----+----|----+----|----+----|----+----|----+----|----+-100|----+----|----+----|----+----|----+----|----+----|----+----|----+----|----+----|----+----|----+-200|----+----|----+----|----+----|----+----|----+----|----+----|----+----|----+----|----+----|----+-300|----+----|----+----|----+----|----+----|----+----|----+----|----+----|----+----|----+----|----+-400|----+----|----+----|----+----|----+----|----+----|----+----|----+----|----+----|----+----|----+-500|----+----|----+----|----+----|----+----|----+----|----+----|----+----|----+----|----+----|----+-600|----+----|----+----|----+----|----+----|----+----|----+----|----+----|----+----|----+----|----+-700|----+----|----+----|----+----|----+----|----+----|----+----|----+----|----+----|----+----|----+-800|----+----|----+----|----+----|----+----|----+----|----+----|----+----|----+----|----+----|----+-900|----+----|----+----|----+----|----+----|----+----|----+----|----+----|----+----|----+----|----+1000|----+----|----+----|----+----|----+----|----+----|----+----|----+----|----+----|----+----|----+1100|----+----|----+----|----+----|----+----|----+----|----+----|----+----|----+----|----+----|----+1200|----+----|----+----|----+----|----+----|----+----|----+----|----+----|----+----|----+----|----+1300|----+----|----+----|----+----|----+----|----+----|----+----|----+----|----+----|----+----|----+1400|----+----|----+----|----+----|----+----|----+----|----+----|----+----|----+----|----+----|----+1500|----+----|----+----|----+----|----+----]
                                 [*********************************------------*********---------------------------------------------------------------------------------------------------------------------------------------------------------------------------------------------------------------------------------------------------------------------------------------------------------------------------------------------------------------------------------------------------------------***************************]
                   Ankyra_judayi  ---------------------------------ATGAGTTTACAA---------GTTACTATTCTTACACCTGAACGTCCTTTTTGGAATGGTCAAGCTGAAGAGATCATTCTTCCTACTGAAACAGGAGAAATGGGTGTATTAAAAAATCACGCTCCAATTATTACAGGTTTAGATGTAGGTGCAATGTTAATTCGT------------------ACAAAAGAACAATGGAAGTCAGTTGCTGTAATGGGTGGCTTTGCAGTTGTAAAACGAAATCAAGTGACAATTCTTGCTAATGAAGCTGAAGCTTCAGAAACAATTAATCCTGAAGAAGCAAAAAATGAGTTTGAATTAGCTAAAGCTAATTTAGAAAAAGCTGAAGGCGTGAAACAAAAAGTTGAAGCGAATTTTACTTTTAAACGTGCAAAAGCGCGTTTCCAAGTTGTAAAATCA---------ACAAATAAATTAGCTTAA
          Atractomorpha_echinata  ---------------------------------ATGAGTTTACAA---------GTTACAATTCTAACACCTGAACGTCCTTTTTGGAATGGGCCAGCCGAAGAAATTATTTTACCTACAGAAACAGGTGAAATGGGTGTATTAAAAAATCACGCTCCAATTATTACTGGTTTAGATGTAGGTGCAATGTTAATTCGT------------------ACAAAAGAACAATGGAAGTCAGTTGCTGTAATGGGTGGTTTTGCTGTTGTAAAACGCAATCAAGTAACAATTCTTGCTAATGAAGCTGAATCGTCTGAAACTATTAATGCTGAAGAAGCAAAAAATGAATTTGAATTAGCTAAAACTAACTTAGAAAAAGCTGAAGGTGTTAAACAAAAAGTTGAAGCAAATTTCACTTTTAAACGTGCAAAAGCACGTTTTCAAGTGGTTAAATCA---------ACAAATAAATTAGCTTAA
        Borodinellopsis_texensis  ---------------------------------ATGAGTTTACAA---------GTTTCTATTTTAACTCCTGAGCGTCCATTCTGGAATGGCTCGGCAGAAGAATTAATTTTACCGACTGAAACAGGTGAAATGGGAGTGTTAAAAAATCACGCGCCTATTATAACGGGTTTAGATGTTGGTGCTATGTTGATTCGC------------------ACAAAAGAAGAATGGAGTTCTTACGCTATTATGGGTGGTTTTGCTTTAGTGAAACAAAATCAAGTAACAATTTTAGCAAATGAGGCGCAATCCTCTAATACGATTAATCCTGAGGAAGCAAAAAATGCGTTTGAAGCTGCAAAAGAAAATTTAGAAAAAGCAGAAGGTATAAAACAAAAAGTAGAAGCGAATTTTGCTTACAAACGCGCTAAAGCACGTTTTCAGGTAATTAAAGTT---------TTAAAAAAATAAC-----
            Bracteacoccus_aerius  ---------------------------------ATGAGTTTACAA---------ATTTCTATTTTAACTCCTGAACGTCCTTTTTGGAATGGTCAAGCTGAAGAAATTATTTTACCTACAGAAACCGGTGAAATGGGGGTTTTAAAAAACCACGCACCAATTATCACAGGGTTAGACGTTGGGGCTATGTTAATTCGT------------------ACAAAAGAATCTTGGAGTTCTTTCGCTGTTATGGGTGGTTTTGCTGTCGTAAAAAAAAATCAAGTTACAATTTTAGCAAATGAAGCTGAATCTGCAGAGTCAATTGATGCAGACGAAGCAAAAAATTTATTTGAAACTGCAAAAACTAATTTAGAAAAAGCGGAAGGCGTTAAACAAAAAGTCGAAGCAAATTTTGCTTTTAAAAGAGCAAAAGCTCGTTATCAGGTTATCAAAGTA---------CTAAATAAAAGTAGATAA
         Bracteacoccus_giganteus  ---------------------------------ATGAGCTTACAA---------ATTTCTATTTTAACTCCAGAGCGTCCTTTTTGGAATGGCCAAGCTGAAGAAATTATTTTACCTACAGAAACTGGCGAAATGGGTGTTTTAAAAAATCACGCACCAATCATCACTGGTTTAGATGTTGGAGCTATGCTTATTCGT------------------ACGAAAGAATCTTGGAATTCTTTCGCTGTAATGGGAGGTTTTGCTGTGGTAAAAAAAAATCAAGTTACGATTTTAGCAAATGAAGCAGAGTCTGCAGAAACTATCAACGCGGACGAAGCAAAAAATTCATTTGAAACTGCGAAAGCGTCTTTAGAAAAAGCAGAAGGAGTTAAACAAAAAGTCGAAGCGAACTTCGCTTTTAAAAGAGCTAAAGCTCGTTTCCAAGTGATCAAAGTA---------CTAAATAAAAATAGATAA
             Bracteacoccus_minor  ---------------------------------ATGAGTTTACAA---------ATTTCTATTTTAACTCCAGAACGTCCTTTTTGGAATGGTCAAGCTGAAGAAATCATTTTACCGACAGAAACTGGAGAAATGGGCGTTTTAAAAAATCACGCGCCTATCATCACAGGTTTAGACGTGGGAGCTATGCTCGTTCGT------------------ACGAAAGAATCATGGAATTCTTTCGCTGTTATGGGTGGTTTTGCTGTCATTAAAAAAAATCAAGTGACAATTTTAGCCAATGAAGCAGAATCTGCAGAAACTATTAATGCAGATGAAGCGAAAAATTTATTCGAAACTGCGAAAGCATCTTTAGAAAAAGCAGAAGGAGTTAAACAAAAAGTCGAAGCAAACTTTGCTTTTAAAAGAGCAAAAGCTCGTTTTCAAGTTATTAAAGTA---------CTGAACAAAAATAGATAA
           Carteria_cerasiformis  ---------------------------------ATGAGTTTACAA---------GTTTCTATTTTAACACCAGAACGCCCTTTTTGGAATGGTCAAGCTGAAGAAATCATATTACCAACTGAAACAGGTGAAATGGGAATTTTAAAAAACCACGCTCCTATTATAACAGGATTAGATGTTGGAGCTATGTTAATTCGC------------------ACTAAAGAACAATGGAGTTCATTTGCTATAATGGGCGGATTTGCATTAGTTAAAAAAAATGTGGTTACGATATTAGCTAACGAAGCTGAATCAGCAGAAACAATTAACCCTGAACAAGCCAAATTAGATTTTGAAAATTTAAAGTCTAATCTTGAAAAAGCTGAAGGAACAAAACAAAAAGTAGAAGCTAATTTTGCTTATAAACGCGCTAAAGCTAGATTTCAAGTTGTTAAAAAA---------TTAGCTTAA---------
              Carteria_crucifera  ---------------------------------ATGAGTTTACAA---------GTTTCTATTTTAACACCAGAACGCCCTTTTTGGAATGGTCAAGCTGAAGAAATTATATTACCAACAGAAACAGGTGAAATGGGTGTATTAAAAAATCACGCCCCTATTATTACAGGTTTAGATGTCGGTGCTATGTTAATTCGT------------------ACAAAAGACCAATGGAGTTCATTTGCTATTATGGGTGGTTTTGCACTAGTAAAAAAAAATGTAGTAACTATCTTAGCAAATGAAGCAGAGTCAGCTGAAACAATAAATCCAGAAGAAGCAAAAGCGGCGTTTGAAACATTAAAAAATAATCTTGAAAAAGCCGAAGGTACTAAACAAAAGGTAGAAGCTAATTTTGCTTATAAACGTGCTAAAGCAAGATTCCAAGTTGTTAAAAAA---------TTAGCTTAG---------
             Carteria_sp_SAG_8_5  ---------------------------------ATGAGTTTACAA---------ATTTCAATTTTAACGCCTGAAAAACCTTTTTGGAATGGTCAAGCTGAAGAAATCATTTTACCAACTGAAACAGGTGAAATGGGTGTTTTAAAAAATCACGCACCAATTATTACTGGATTAGATGTTGGTGCTATGTTAATTAGA------------------ACAAAAGAAGAATGGACTTCAGTTGCTATCATGGGCGGTTTTGCCTTAGTAAAAAAAAATCAAGTGACAATTTTAGCAAATGAAGCACAAGCTGCTGAAAGTATCGATCCAGAAGAAGCGAAAGCAGCTTTTGAAACAGCTAAAATGAATCTTGAAAAAGCGGAAGGTATGAAAGAAAAAGTAGAAGCTAACTTTACATATAAACGCGCAAAAGCACGTTTTCAAGTTGTTAAAGTT---------GTAAAAAAATTATAA---
        Chaetopeltis_orbicularis  ---------------------------------ATGAGTTTAAAA---------ATTTGTGTTATGACACCGGAACGTATCTTTTGGAATGGTGAATCAGATGAAATCATTTTACCGACTAATACAGGTGAAATGGGGGTATTAAAAAACCACGCTCCAATTATAACAGGATTGGATGTAGGAGCTATGTTAGTTCGT------------------ACAAAAGATGGTTGGCAATCTTTTGCTATTATGGGAGGTTTTGGTATTGTAGGTGAAAATCGTGTTATTTTACTTGTAAATGAAGCTGAATCTTCTGATACAATTGATGTAATTAGTGCTGAAAATGATTTTAATACTGCTAAAACAAAATTAGAAGAAGCTCAAGGAACAAAACAACGTGTTGAAGCTAATTGTGCTTTTAAGAGAGCAAAAGCTCGCTTCCAAGTAGTAAGCAAA---------CAAACCAAAACAGTTTAG
       Characiochloris_acuminata  ---------------------------------ATGAGTTTACAA---------ATTTCGATTTTAACACCAGAACGTCCTTTTTGGACAGGTCAAGCTGATGAAATTATTTTACCAACAGAAACTGGTGAAATGGGTGTTCTAAAAAATCACGCTCCTATTATTACTGGTTTAGATGTAGGTGCTATGCTTATTCGT------------------ACAAAAGAAGAATGGAACTCTTATGCTATTATGGGTGGTTTTGCTTTAGTTAAACAAAACCAAGTTACAATTTTAGCAAATGAAGCTCAATCTTCTGTTAGTATCGACCCAGAAGAAGCAAAAAATGCCTTTGAATCAGCAAAATTGTCGTTAGAAAAAGCAGAAGGTATTAAAGAAAAAGTTGAAGCTAATTTCTTATATAAACGTGCTAAAGCACGTTATCAAGTTGTAAAAGCT---------ACAAAAAAACTATAA---
         Chlamydomonas_applanata  ---------------------------------ATGAGTTTACAA---------ATTTCAATTTTAACACCAGAACGTCCATTCTGGACTGGTCAAGCAGAAGAAATTATTTTACCAACAGAAACGGGTGAAATGGGTGTGTTAAAAAACCACGCACCGATTATTACAGGTTTAGATGTAGGTGCAATGCTTATTCGT------------------TCTAATCAAGAATGGAATTCATATGCTATTATGGGTGGCTTCGCATTAGTAAAACAAAACGTTGTAACTATTTTAGCAAACGAAGCACAATCGTCTGCAAACATTGACCCAGAAGAAGCAAAAACTGCTTTTGAAACTGCAAAAGCAAATTTAGAAAAAGCGGAAGGTGTTAAAGAAAAAGTAGAAGCAAACTTCGCATATAAACGTGCTAAAGCTCGTTTCCAAGTTGTTAAAGCG---------CTTAAAAAAATTTAA---
           Chlamydomonas_nivalis  ---------------------------------ATGAGTTTACAA---------ATTTCAATTTTAACACCAGAACGCCCTTTTTGGAATGGTCAAGCAGAAGAAATAATTCTTCCTACTGAAACAGGAGAAATGGGTGTTTTAAAAAACCACGCTCCACTTATTACCGGTTTAGATGTTGGAGCAATGTTGATTCGT------------------TCTAAAGATGAGTGGAATTCATATGCAATTATGGGAGGATTTGCTTTAGTTAAACAAAATCAAGTAACAATTTTAGCAAACGAAGCTGAATCAGCTGAAAATATTGATCCAGAAGAAGCAAAAACTAGTTTTGAAACTGCTAAAGCTAATTTAGAAAAAGCTGAAGGTGTAAAAGAAAAAGTAGAGGCAAATTTTGCCTACAAACGTTCAAAAGCTCGTTTTCAAACAGTAAAATTA---------CGCTTACGTTAA------
          Chlamydomonas_peterfii  ---------------------------------ATGAGTCTACAA---------ATTTCAATCTTAACTCCACAACGTCCTTTTTGGAGTGGTCAAGCTGATGAAATCATTTTACCAACGGAAACAGGTGAAATGGGTGTTTTAAAAAACCACGCTCCTATTATTACTGGTTTAGACGTTGGCGCTATGTTAGTTCGC------------------ACAAACCAAGAATGGAATTCATATGCGATTATGGGTGGATTTGCTCTTGTAAAGCAAAATCAAGTAACTATTTTAGCTAACGAAGCTGAATCTTCAGATAAAATAAACACTGAAGAAGCTCAAACTGCTTTCGAAACTGCTAAGTTAAATTTAGAAAAAGCAGAAGGCGTTAAAGAAAAAGTAGAAGCAAACTTTGCTTACAAACGTGCTAAAGCACGTTATCAAGTTGTTAAAGTA---------GCAAAAAAACTTTAA---
       Chlamydomonas_reinhardtii  ---------------------------------ATGAGTTTACAA---------ATTTCTATTTTAACACCAGAGCGTCCTTTCTGGAATGGTCAAGCTGATGAAATCATTTTACCTACAGAAACAGGTGAAATGGGTGTTTTAAAAAATCACGCACCAATTATTACAGGTTTAGACGTTGGTGCTATGCTTATCCGTGGTGGTCAAGCATCAGGTTCAAAAGATGAATGGAATTCTTATGCTATTATGGGTGGTTTTGCTTTAGTAAAACAAAACCAAGTAACAATTTTAGCTAACGAAGCCGTTTCTGCTGAAAATATCAATCCTGAAGAAGCTAAAGATGCTTTTGAAACAGCAAAAGCAAATTTAGAAAAAGCTGAAGGCGTAAAAGAAAAAGTTGAAGCTAATTTTGCTTATAAACGTGCTAAAGCTCGTTACCAAGTTGTAAAAGTA---------CTTAAAAAAATTTAA---
           Chlorococcum_tatrense  ---------------------------------ATGAGTTTACAA---------ATTTCTATTTTAACACCGGAGCGTCCTTTCTGGAATGGTCAAGCTGAGGAAATCATCCTTCCAACAGAAACAGGTGAAATGGGTGTTTTAAAAAATCACGCACCAATTATTACAGGATTAGATGTTGGTGCAATGTTAATTCGT------------------TCAAATCAAGAATGGAATTCTTATGCAATTATGGGTGGTTTTGCTTTAGTAAAACAAAATGTAGTTACTATTTTGGCAAATGAAGCACAATCTTCTGAAAATATTGATCCAGAAGAAGCTAAAAATGCTTTTGAAACAGCAAAAATTAATTTAGAAAAAGCAGAAGGTGTTAAAGAAAAAGTTGAAGCAAATTTTGCATATAAACGTGCAAAAGCACGTTTCCAAGTAGTAAAAGCT---------CTAAAAAAAATTTAA---
           Chloromonas_perforata  ---------------------------------ATGAGTTTACAA---------ATTTCTATTTTAACACCGGAGCGTCCTTTCTGGAATGGTCAAGCTGAGGAAATCATCCTTCCAACAGAAACAGGTGAAATGGGTGTTTTAAAAAATCACGCACCAATTATTACTGGATTAGATGTTGGTGCAATGTTAATTCGT------------------TCAAATCAAGAATGGAATTCTTATGCAATTATGGGTGGTTTTGCTTTAGTAAAACAAAATGTAGTTACTATTTTGGCAAATGAAGCACAATCTTCTGAAAATATTGATCCAGAAGAAGCTAAAAATGCTTTTGAAACAGCAAAAATTAATTTAGAAAAAGCAGAAGGTGTTAAAGAAAAAGTTGAAGCAAATTTTGCATATAAACGTGCAAAAGCTCGTTTCCAAGTAGTTAAAGCT---------CTAAAAAAAATTTAA---
             Chloromonas_radiata  ---------------------------------ATGAGTTTACAA---------ATTTCAATTTTAACACCAGAACGTCCTTTTTGGAATGGTCAAGCAGAAGAAATAATTCTTCCTACTGAAACTGGAGAAATGGGCGTTTTAAAAAATCACGCTCCAATTATCACAGGTTTAGATGTTGGCGCAATGTTGATTCGT------------------ACAAAAGATGAGTGGAATTCATATGCTATTATGGGCGGATTTGCTTTAGTTAAACAAAATAAAGTTACAATTTTAGCAAATGAAGCTGAATCAGCAGATAACATTGATCCAGAAGAAGCTAAAACTAGCTTTGATACAGCCAAAACTAATTTAGAAAAAGCTGAAGGTGTAAAAGAAAAAGTTGAAGCGAATTTCGCTTACAAACGTTCAAAAGCCCGTTTTCAAGTAGTAAAAGTT---------TTAAAAAAATTTAATTAA
               Chloromonas_rosae  ---------------------------------ATGAGTTTACAA---------ATTTCTATTTTAACACCAGAACGCCCTTTTTGGAATGGTCAAGCAGAAGAAATCATCCTTCCTACTGAAACAGGAGAAATGGGTGTTTTAAAAAACCACGCTCCACTTATTACAGGTTTAGATGTTGGAGCAATGTTAATACGT------------------TCTAAAGATGAGTGGAATTCATATGCGATTATGGGAGGATTTGCTTTAGTTAAACAAAATCAAGTAACTATTTTAGCAAACGAAGCTGAATCAGCTGAAAATATTGATCCAGAAGAAGCCAAAACAAGTTTTGAAACTGCTAAAGCTAATTTAGAAAAAGCTGAAGGTGTAAAAGAAAAAGTAGAAGCCAATTTTGCTTATAAACGTTCAAAAGCTCGATTTCAAACTTCAAGAAAA---------AAATAA------------
         Chlorosarcinopsis_eremi  ---------------------------------ATGAATTTACAG---------ATTTCTATTTTAACTCCTGAGCGTCCTTTTTGGAATGGTCAAGCTGAAGAAATTATTTTACCTACAGAAACTGGTGAAATGGGTGTTTTAAAAAACCACGCACCTATTATTACAGGTTTAGATGTTGGAGCAATGTTAATTCGC------------------TCAAACCAAGAATGGAATTCTTATGCTATCATGGGTGGTTTTGCACTAGTAAAACAAAATGTAGTAACAATTTTAGCAAATGAAGCACAATCTTCTGAAAATATTGATCCAGAAGAAGCTAAAAATGCTTTCGAAAATGCAAAAAATAATCTTGAAAAAGCAGAAGGTGTTAAAGAAAAAGTAGAAGCGAATTTTGCTTATAAACGCGCTAAAGCACGTTTCCAAGTTGTAAAAGCT---------CTAAAAAAAATTTAA---
          Chlorotetraedron_incus  ---------------------------------ATGAGTTTACAA---------ATTTCTATTTTAACTCCTGAACGTCCTTTTTGGAATGGAGAAGCTGAAGAAATTATTTTACCAACAGAAACAGGTGAAATGGGTGTTTTAAAAAATCACGCTCCTATTATTACTGGTTTAGATGTAGGTGCAATGTTAATTCGT------------------ACAAAAGAACAATGGAATTCTTTTGCTGTAATGGGTGGTTTTGCTGTAGTAAAAAGAAATCAAATTACTATTTTAGCAAATGAAGCAGAATTTGCAGAAAAAATTGATGCAGATGAAGCAAAAAATGCTTTTGAAATTGCTAAAAAAAATTTAGAAACAGCAGAAGGCGTTAAACAAAAAGTAGAAGCAAACTTTGCATTTAAACGTGCCAAAGCTCGTTTTCAAGTAGTTAAAGTT---------GTTAGTTCAGGTCGTTAA
      Chromochloris_zofingiensis  ---------------------------------ATGAGTTTACAA---------ATTTCTATTTTAACTCCAGAACGACCTTTCTGGAATGGGCAAGCAGAAGAAATTATTTTACCAACAGAAACAGGAGAAATGGGAGTTCTTAAAAATCATGCTCCTATTATTACCGGTTTAGACGTTGGCGCGATGCTTATTCGT------------------ACTAAAGATGAGTGGAATTCTTTTGCAGTAATGGGAGGTTTCGCTGTGGTTAAAAAAAACCAAGTGACTATTTTAGCAAACGAGGCGGAATCTGCCGAAAGTATTAATGCTGAAGAAGCAAGCAATGCTTTTGAAATGGCAAAAAATAATTTAGAAAAAGCCGAAGGTGTTAAACAAAAAGTTGAAGCAAATTTTGCGTTCAAACGAGCAAAAGCTCGCTTCCAAGTTGTAAAAGTT---------GTTAATAAATTTTCTTAA
         Cylindrocapsa_geminella  ---------------------------------ATGAGTTTACAA---------GTTTCTATTACTACACCAGAGCGCCCTTTTTGGAATGGAGAAGCAGAAGAGCTTATTTTACCTACAGAAACAGGAGAAATGGGTATTTTAAAGAACCATATCCCTATCGTAACTGGTTTAGATGTAGGAGCTCTTATGATACGT------------------ACAAAAGATGAATGGAATGCATGTGCTATCATGGGAGGTTTTGCTGCAGTGAGACGTAATCAAGTTGCTATTTTAGCTAATGAGGCAGAATTTGTCTCTGTCATAGATGCAGAAAAAATTCAAAAAGATTTTGAAACTGCAAAACTCAATTTAGAAAAAGCAGAAGGAATGAAACAAAAAGTAGAAGCTAATTTTGCCTTTAAGAGATCGAAGGCACGTCTCCAAGTTGTGAAAGTT---------GGAAAGAACTTGAAATAA
           Desmotetra_stigmatica  ---------------------------------ATGAGTTTACAA---------ATTTCAATTTTAACACCAGGACGTCCTTTTTGGAATGGTCAAGCAGAAGAAATTATTTTACCTACAGAAACGGGTGAAATGGGGGTTTTAAAAAATCACGCTCCAATTATTACAGGTTTAGATGTTGGAGCAATGTTAATCCGT------------------ACAAAAGAAGAGTGGAATTCTTATGCTATTATGGGGGGATTTGCTTTAATCAAACAAAATCAAGTAACAATTTTAGCTAATGAAGCTGAATCAGCTGCTAACATTGATTCAGAAGAAGCAAAAAATGTTTTTGAAACTTCAAAAGCAAACCTAGAAAAAGCAGAAGGTATTAAAGAAAAAGTGGAAGCTAATTTTGCTTATAAACGAGCTAAAGCACGTTTCCAAGTGGTTAAAGTT---------CTAAAAAAACTTTAA---
          Dictyochloris_fragrans  ---------------------------------ATGAGTTTACAA---------GTATCTATTTTAACACCAGAACGCCCGTTTTGGAATGGTACAGCAGAAGAAATTGTTTTACCTACTGAAACAGGAGAAATGGGTGTATTAAAAAATCACGCTCCAATTATTACAGGTTTAGATGTAGGAGCTATGCTTATTCGT------------------ACAAAAGAAGAATGGAATTCATTTGCTCTAATGGGAGGATTTGCTGTTGTAAAACGTAATCAAGTTACAATATTAGCTAATGAAGCTGAATCTGCTGAATCAATTGACGCAGAAGAAGCAAAAACTGCTTTTGAAAACGCAAAAAATAATTTAGAAAACGCTGAAGGTGTTAAACAAAAAGTAGAAGCAAACTTTGCTTTTAAACGAGCAAAAGC-------------------------------------------------
               Dunaliella_salina  ---------------------------------ATGAATTTACAA---------ATTTCAATCTTAACACCAGAACGTCCTTTTTGGAATGGTCAAGCTGACGAAATTGTTTTACCAACTGAAACAGGTGAGATGGGTGTTTTAAAAAATCATGCTCCTATTATTACTGGTTTAGATGTAGGTGCAATGCTTATTCGT------------------ACAAATCAAGAATGGACTTCTTTAGCGATTATGGGTGGTTTTGCATTAGTTAAACAAAATGTTGTAACTATCTTAGCAAATGAAGCACAATCTTCTGAAAACATTGATCCTGAAGAAGCAAAAAATGATTTTGAAACAGCAAAAAATAATCTAGAAAAAGCTGAAGGGGTTAAAGATAAAGTAGAAGCTAATTTCGCTTTTAAACGTTCTAAAGCACGTTTTCAAGTAGCAGTAAAA---------TCAAAAAACCTTTAA---
            Elakatothrix_viridis  ---------------------------------TTGAGCTTACAA---------ATTTCAATTACAACTCCAGAAAAGCCATTTTGGAATGGCCAAGCAGAGGAACTAATTTTATCGACAGAAACAGGTGAAATGGGTATATTAAAAAATCATGCTCCTATCATGACAGGTTTAGATGTTGGAGCTGTTCTTATACGT------------------ACATCAGAAGGATGGAAGTCTATTGCTGTGATGGGTGGTTTTGCTACAGTAGAAAAAAATGAAGTATCAATATTGGCGAATGAAGCAGAAGCTTCAGAAAATATTGATCCAGAACAAGCTAAAAAAAACTATGAAAAAGCAAAGATTGATTTAGAAAATGCAGACGGAGTCAAACAAAAAGTAGAAGCTAATTTTAGATTTAAACGAGCAAAAGCTCTTTATAAAGTAACTAATCAA---------TATAAATAA---------
           Floydiella_terrestris  ---------------------------------ATGAGTTTACAA---------ATTTGTATTATGACACCTGAGCGTATTTTTTGGAATGGTCAATCAGAAGAAATTGTTTTACCAACAAATACTGGTGAAATGGGAGTTTTGAAAAATCACGCCCCAATTATAACAGGCTTGGATGTAGGTGCCATGTTAGTTCGT------------------ACAAAAGAAGGTTGGAATTCTTTTGCTATTATGGGGGGGTTTGGGATTGTTGGTCAAAACCGTGTGATTTTATTGGTTAATGCTGCTGAATCATCAGAAACAATTAATGCAGAAAGTGCTGAAAATGATTTAAATACAGCTAAAACAGCATTACAGGATGCTAAGGATCCGAAACAACAAGTAGAAGCAAACTGTGCTTTCAAGAGAGCAAAAGCACGTTTCCAAGTTGTGAAAAAT---------TTAACAAAAAATTCTTAA
         Follicularia_botryoides  ---------------------------------ATGAGTTTACAA---------ATTTCTATTTTAACTCCTGAACGTCCTTTTTGGAATGGTGAAGCTGAAGAAATGATTTTACCAACTGAAACAGGTGAAATGGGTGTTTTAAAAAATCACGCTCCAATTATTACTGGTTTAGATGTGGGAGCTATGTTAATTCGT------------------ACAAAACAATCATGGAGCTCATTTGCTATTATGGGAGGATTCGCTGTAGTTAAAAAAAACCAAGTAACAATTTTAGCCAACCAAGCAGAATCTTCAAAAACAATTGATCCAGATGAAGCAAAAAATGCTTTTGAAACAGCTAAAGCAAATTTAGAAAAAGCTGAAGGTGTAAAACAAAAAGTTGAAGCAAATTTTGCTTTTAAACGTGCAAAAGCACGTTTCCAAGTAGTCAAAGCC---------TTAAACAAAATGTCATAA
         Golenkinia_longispicula  ---------------------------------ATGAGCTTGCAA---------GTATCAATATTAACGCCAGAACGTCCTTTTTGGTCAGGAAATGCCGAAGAAATCATATTACCTACTGAAACTGGAGAAATGGGAGTCTTAAAAAACCATGCGCCAATTATTACTGGCTTAGATGTCGGAGCCATGCTAATTCGT------------------ACAAAAGAAGAATGGAATTCTTTCGCTGTTATGGGAGGTTTTGCGGTAGTAAAAAAAAATCAAGTTACTATTTTAGCAAATGAAGCAGAATCTGCTGAAAGTATTGATGCAGAAAATGCAAAAACAAATTTTGAAATAGCTAAAAACGATTTAGAAAAAGCGGAAGGAATAAAACAAAAAGTAGAAGCGAACTTTGCGTTCAAAAGAGCGAAAGCGCGTTATCAAGTTGTAAAAGTT---------GTAAACAAAAATTAA---
                Gonium_pectorale  ---------------------------------ATGAGTTTACAA---------ATCTCTATTTTAACACCAGAACGCCCTTTTTGGAATGGTCAAGCTGATGAAATTATTTTACCTACTGAAACAGGTGAAATGGGTGTTTTAAAAAATCACGCACCTATTATTACAGGTTTAGATGTTGGTGCTATGCTTATTCGTGGTGGCCAAGCATCAGGTTCAAAAGATGAATGGAATTCTTATGCTATTATGGGTGGTTTTGCTTTAGTAAAACAAAATCAAGTAACAATTTTAGCTAATGAAGCAGTATCTGCTGAAAATATTAATCCTGAAGAAGCTAAAGAAGCTTTTGAATCAGCAAAAGCAAATTTAGAAAAAGCTGAAGGTGTAAAGGAAAAAGTAGAAGCAAATTTTGCTTATAAACGTGCTAAAGCACGTTATCAAGTTGTAAAAGTG---------CTAAAAAAGACAATATAG
         Haematococcus_lacustris  ---------------------------------ATGAGTTTACAA---------ATTTCAATTTTAACACCTGAGCGCCCTTTTTGGAATGGTAATGCTGAAGAAATTATTTTACCAACAGAAACAGGTGAAATGGGTGTTCTAAAAAACCATGCACCTATTATTACAGGTTTAGATGTAGGTGCTATGCTAGTACGT------------------ACTAACCAAGAATGGAATTCTTTTGCGATCATGGGTGGTTTTGCGTTAGTTAAACAAAATGTAGTTACTATTTTAGCCAATGAAGCACAATCATCAGAAAATATTGATCCAGACATTGCAAAAAATACATTTGAAACAGCAAAAATTCAATTAGAAAACGCTGTAGGTGTTAAAGAAAAAGTAGAAGCAAATTTTGCTTATAAACGTGCGAAAGCACGTTATACTGTAGTAAAATCA---------CTTAAAAAAATTTAA---
              Hafniomonas_laevis  ---------------------------------ATGAATTTACAA---------ATTTCTATTTTAACACCTGAAAAACCTTTTTATACTGGTTCTGCTGATGAAGTTATTTTAGCAACTGAAACAGGTGAAATGGGTGTTTTACGTGGTCACGCTCCAGTTGTTACAGGTTTAGATGTTGGTTCTTTATTAATTCGT------------------TCTAAAGAACAATGGAAAGCATTTGCAATTATGGGTGGGTTCGCTTTAGTAAAAAATAACCAAATTACTGTTTTAGCGAATGAAGCTGAAACTGCTGAATCTATTAATGTTGATGAAGCAAAAAATGCTTTTGAAACAGCAAAAACAACATTAGAAAATGCAACAGATTTAAAAACAAAAGTTGAAGCAAATTTTGCTTATAAACGCGCTAAAGCTCGTTATCAAGTTGTTACTCGT------------AAAGCAGCTTAA---
            Hariotina_reticulata  ---------------------------------ATGAATTTACAA---------ATATCAATTTTAACACCAGAAAAACCTTTTTGGAATGGACAAGCTGAAGAAATTATTCTTCCAACAGAAACTGGAGAAATGGGTGTATTAAAAAACCATGCACCGATTATTACTGGATTAGATGTTGGAGCTATGCTAGTTCGT------------------ACAAAAGAAGAATGGACTTCTTACGCGTTAATGGGTGGTTTTGCTGTTGTTAAACAAAATAAAGTGACTATTTTAGCAAATGAAGCAGAATCTGCTGAAACAATTGATGCAGAAGAAGCAAAAAATGCTTTTGAAAATGCAAAAGGAAATTTAGAAAAAGCAGAAGGTGTTAAACAAAAAGTTGAAGCAAATTTTGCTTATAAAAGAGCAAAAGCTCGTTTTCAAGTTGTGAAAGTA---------GTAAATAAATTCTCTTAA
                   Jenufa_minuta  ---------------------------------ATGAATTTACAA---------ATATCTATTTTAACACCTGAACGTCCTTTTTGGAATGGAGAAGCAGATGAAATTATATTGCCCACAGAAACCGGAGAAATGGGTGTATTAAAAAACCATGCTCCCATTATTACCGGTTTAGATGTGGGAGCTATGCTTTTACGG------------------ATTCAAGGAGAATGGAGTTCATTTGCAATTATGGGAGGATTTGCTGTTGTTAAACAAAACCAAGTTACTTTATTAGCAAATGAAGCTGAATCGTCCAAAACAATTGATGCAGATGAAGCGTCAAATGCTTTTGAAAAAGCTAAGAAAAATTTAGAACAAGCTCAAGGAATTAAACAGAAAGTAGAAGCTAATTTTGCTTTTAAAAGAGCAAAAGCACGATATCAAGTGGTGCAAGTT---------TTAAATAAAAGATAA---
                Jenufa_perforata  ---ATGATCAAAAAGGTAAAAAAAATATTTTTTATGAATTTACAA---------ATATCTATTCTTACACCAGAACGTCCTTTTTGGAATGGAGAAGCAGAAGAAATTATATTACCTACAGAGACTGGTGAAATGGGTGTTTTAAAAAACCATGCTCCAATCATTACTGGCTTAGATGTTGGCGCTATGCTTATTCGT------------------ACTCAAGGTGAATGGAATTCATTTGCTATAATGGGAGGATTTGCTGTAGTTAAAAAAAATCAGGTAACTTTACTAGCCAATGAAGCAGAGTCATCAAAAACTATAGATCCTGAAGAAGCATCAAATGCTTTTGATAAAGCAAAAGAAAATTTAGAGAAAGCAGAAGGAATTAAAAAAAAAGTTGAAGCTAATTTTGCTTTTAAAAGAGCTAAAGCTAGATATCAAGTTGTAAAAGTT---------TTAAATAAAAATTAA---
            Kirchneriella_aperta  ---------------------------------ATGAGTTTACAA---------ATTTCAATTTTAACTCCAGAACGTCCATTCTGGAATGGTCAAGCTGAAGAAATTATTCTTCCAACAGAAACGGGTGAAATGGGTGTTTTAAAAAACCACGCCCCGATCATTACTGGTTTAGATGTGGGTGCAATGCTTATCCGT------------------ACAAAGGAACAGTGGAGTTCATTTGCAATTATGGGAGGGTTTGCTGTTGTTAAACGTAATCAAGTTACTATTTTAGCAAATGAAGCAGAAGCATCAGAAACTATTGATTCGGATGAAGCAAAAAATGCTTTTGAAACAGCAAAAGCAAATTTAGAAAAAGCAGAAGGTGTTAAACAAAAAGTTGAAGCAAATTTTGCATTTAAACGTGCAAAAGCTCGTTTTCAAGTTGTAAAAGTT---------GTTAATAAAATGAGATAA
        Koshicola_spirodelophila  ---------------------------------ATGAGTTTATCAACACTTTTTGTTTGTGTTATGACACCAGAACGTATATTTTGGAATGGTCAAGCAGAAGAGATAATTTTGCCTACTAATACAGGGGAAATGGGAGTATTAAAAAATCATGCTCCTATAATTACCGGGTTAGATGTAGGAGCAATGTTAGTTCGT------------------AATAAAGAAGGTTGGAGTTCATTCGCTATAATGGGAGGTTTCGGGATAATTGGACAGAACCGTGTCATATTATTAGTGAACGAAGCAGAATCCGCTGATTCTATAAACACTGAGCAGGCGGAAGCGGACTTTACTCTTGCGAAAACCAATTTAGAACAAGCACAAGGAACAAAACAACGTGTAGAAGCAAATTGTGCTTTTAAAAGAGCAAAAGCAAGATTTCAAGTAATCACACGC---------ACAGGCAAATAA------
             Lobochlamys_culleus  ---------------------------------ATGAGTTTACAA---------ATTTCAATTTTAACACCAGAGCGTCCTTTTTGGAATGGTCAAGCAGAAGAAATTATTCTTCCAACAGAAACAGGTGAAATGGGTGTTTTAAAAAACCACGCACCGATTATTACAGGTCTAGATGTTGGAGCCATGCTAATTCGT------------------ACAAAAGAAGAATGGAATTCTTATGCTATTATGGGTGGATTCGCATTAGTAAAACAAAATCAAGTAACAATTTTAGCAAACGAAGCTGAATCAGCTGAAAGTATTAATCCAGAAGAAGCAAAATCAGCTTTTGATACAGCTAAAATAAATTTAGAAAAAGCAGAAGGTGTAAAAGAAAAAGTTGAAGCTAATTTTACATATAAACGTGCAAAAGCACGTTTTCAAGTTGTAAAAGTT---------CTGAAAAAACTTGCTTAA
              Lobochlamys_segnis  ---------------------------------ATGAGTTTACAA---------ATTTCAATTTTAACACCAGAGCGTCCATTTTGGAATGGTCAAGCAGAAGAAATTATTCTTCCAACAGAAACAGGTGAAATGGGTGTTTTAAAAAATCACGCACCAATTATTACAGGTTTAGATGTTGGAGCTATGCTAATTCGT------------------ACAAAAGAAGAATGGAATTCGTATGCTATTATGGGTGGATTTGCATTAGTAAAACAAAATCAAGTTACAATCTTAGCTAACGAAGCTGAGTCTGCTGAAAGTATTAATCCAGAAGAAGCAAAAAATGCTTTTGATACAGCTAAAACAAATTTAGAAAAAGCAGAGGGTGTAAAAGAAAAAGTTGAAGCAAATTTTACTTATAAACGTGCCAAAGCACGCTTTCAAGTTGTAAAAGTT---------CTTAAAAAAATTTCTTAA
             Microglena_monadina  ---------------------------------ATGAGTCTACAA---------GTTTCAATCTTAACTCCAGAACGTCCTTTTTGGAACGGTCAAGCTGAAGAAATTATTTTACCTACAGAAACAGGTGAAATGGGTGTTTTAAAAAACCATGCTCCAATTATCACAGGTTTAGATGTAGGAGCTATGTTAATTCGT------------------ACAAAAGAAGAATGGAGTTCATATGCTATAATGGGTGGGTTTGCTTTAGTTAAACAAAATCAAGTTACTATTTTAGCAAATGAAGCTCAATATTCAGTTAATATTGATGCTGAAGAAGCAAAAAATGCTTTTGAAAAAGCTAAAGAAAATCTAGAAAAAGCAGAAGGTGTTAAAGAGAAAGTTGAAGCAAATTTTTCTTATAAACGAGCTAAAGCACGTTATCAAGTTGTAAAAGTT---------GTTAAAAAATTATAA---
                   Microspora_sp  ---------------------------------ATGAGTTTAGAA---------ATATCTATTTTAACACCTGAGCGCCCCTTTTGGACTGGTAATGCAGAAGAAATTGTCTTACCTACAGAAACTGGGGAAATGGGCGTGTTAAAAAATCATGCTCCTATTATTACTGGTTTAGATGTTGGTGCTATGTTAATTCGA------------------ACAAAAGATAAATGGAGTTCTTTTGCAATTATGGGTGGTTTCGCCGTAGTAAAAAAAAATAAAGTAACTATATTAGCAAACGAAGCAGAATCTGCAGACACAATTAATGCAGAAGAAGCTAAACTTTCTTTTGAAATAGCTAAAAATGCTCTTGAGCAAGCTGAAGGTATAAAACAAAAAGTAGAAGCTAATTTTATTTTTAAACGTGCTAAAGCTCGTTTTCAAGTCGTTAAAATT---------ATTGGTTCTAAATTTTAA
         Mychonastes_homosphaera  ---------------------------------ATGAGTTTACAA---------ATTTCAATCTTAACGCCAGAACGTCCATTCTTTGACGGTCAAGCAGAAGAAATTATTTTGCCTACAGAAACTGGGGAAATGGGTGTTTTAAACAACCACGCACCAATTATTACTGGGTTAGACGTAGGAGCAATGTTAATCCGT------------------ACGAAAGATCAGTGGAATTCAGTAGCTCTAATGGGTGGGTTTGCGGTTATTAAAAAGAACCAAGTAACTATTCTAGCGAACGAAGCTCAAGCAGCAGAATCAATTAATGCGGATGAAGCAAAAGCAGCTTTTGAAGAAGCAAAAGCAAACTTAGAAAAAGCAGAGGGTGCAAAACAAAAAGTAGAAGCCAACTTTGCTTTCAAACGTGCAAAAGCACGTTTCCAAGTAGTAAAAGTT---------GTAAACAAATTAGCTTAA
             Mychonastes_jurisii  ---------------------------------ATGAGTTTACAA---------ATTTCAATTTTAACGCCAGAACGCCCATTCTTTAGTGGTGAAGCGGAAGAAATTATTTTACCTACAGAAACTGGCGAAATGGGTGTGTTAAACAACCACGCACCAATTATTACTGGATTAGATGTAGGAGCTATGTTAATCCGT------------------ACAAAAGATCAGTGGAATTCAGTAGCATTAATGGGTGGTTTTGCTGTGGTTAAAAAAAACCAAGTGACTATTCTAGCAAACGAAGCTGAAGCTGCAGAATCAATTAATGCGGATGAAGCACAAGCAGCTTTTGAAGAAGCGAAAGCAAACTTAGAAAAAGCAGAGGGTGCAAAACAAAAAGTGGAAGCTAACTTCGCTTTCAAACGTGCAAAAGCACGTTTCCAAGTGGTAAAAGTA---------GTGAACAAACGAGCTTAA
             Neochloris_aquatica  ---------------------------------ATGAGTTTACAA---------ATTTCTATTTTAACACCTGAACGTCCTTTTTGGAATGGTCAAGCTGAAGAAATTATTTTACCCACAGAAACTGGTGAAATGGGAGTATTAAAAAATCATGCTCCCATTATTACAGGATTAGATGTAGGTGCAATGCTAATTCGT------------------ACAAAAGAACAATGGAATTCATTTGCTATTATGGGTGGATTTGCCGTAGTAAAAAAAAATCAAATTACTATTTTAGCAAATGAAGCAGAATCTGCTGAATCTATCAACCCAGAAGAAGCTCAAAATGCTTATGAATCTGCAAAAAAAAATTTAGAAACAGCAGAAGGTGTAAAACAAAAAGTTGAAGCAAATTTTTCATTTAAACGTGCAAAAGCTCGCTTCCAAGTTGTAAAAGTT---------TTAAATTCAGGACGCTAA
        Oedocladium_carolinianum  ---------------------------------ATGAGTTTACAA---------ATTTGTGTAATGACACCTGAACGTATATTTTGGAATGGCCAATCTGAAGAAATTATTTTACCTACAAATACCGGCGAAATGGGAGTTTTAAAAAATCATGCTCCAATTATTACTGGATTAGATGTAGGTGCGATGTTAATACGT------------------ACCGCACAAGGATGGAATTCGTTTGCTATTATGGGTGGATTCGGAATTATAGGACAAAACCGTGTAATTTTATTAGTTAATGAAGCTGAATCAGCAGATACTATAAATCCACAAGAAGCAGAGAATGAACTAACAAATGCTAAAACAAATTTAGAACAAGCTCAAGGTACAAAACAAAGAGTTGAAGCAAATTGTTCCTTTAAACGTGCTAAAGCTCGTTATCAAGTTGTTAAAAAT---------TTAATGAAATCTTAG---
        Oedogonium_angustistomum  ---------------------------------ATGAGTTTACAA---------ATTTGTATAATGACACCTGAACGTCTATTTTGGAATGGCCAATCTGATGAAATTATTTTACCTACTAATACAGGTGAAATGGGAGTTTTAAAAAATCACGCTCCAATTATTACTGGATTAGATGTAGGTGCAATGTTACTCCGT------------------ACAGCACAAGGGTGGAATTCTTTTGCAATTATGGGTGGATTTGGAATTATAGGACAAAATCGTGTAATTTTATTAGTGAATGAGGCTGAATTCCCAGAAACGATTGACCCGCAGGAAGCAGAGAATGTACTATTAAATGCTAAAACAAATTTAGAACAAGCTCAAGGTATAAAACAAAGAGTTGAAGCAAATTTTGCATTTAAACGTGCTAAAGCTCGCTATCAAGTTGTTAAAAAT---------TTAATGAAATCTTAA---
            Oedogonium_cardiacum  ---------------------------------ATGAGTTTACAA---------ATTTGTATAATGACACCTGAACGTTTATTTTGGAATGGCGAATCTGATGAAATCATTTTACCTACTAATACTGGTGAAATGGGGGTTTTAAAAAACCATGCTCCAATTATTACTGGATTAGATGTAGGTGCAATGTTAATACGT------------------ACAGCGCAAGGATGGAATTCTTTTGCAATTATGGGTGGTTTTGGCATTATAGGACAAAATCGTGTAATTTTATTAGTTAATGAAGCTGAATTCCCAGAAACGATCGATCCACAAGAAGCAGAAAATGTACTACTAACTGCTAAAACGAATTTAGAACAAGCTCAAGGTACAAAACAAAGAGTTGAAGCAAATTTTGCCTTTAAACGTGCTAAAGCTCGCTATCAAGTTGTTAAAAAT---------CTAACAAAATCTTAG---
          Oogamochlamys_gigantea  ---------------------------------ATGAGTTTACAG---------ATTTCAATTTTAACTCCTGAACGTCCTTTTTGGAATGGTCAAGCAGAAGAAATTATTTTACCAACAGAAAGTGGAGAGATGGGTGTTTTAAAAAATCACGCTCCCATAATAACGGGTTTAGACGTTGGTGCTATGTTAATCCGC------------------ACTAAAGAAGAATGGAATTCCTATGCTATTATGGGGGGGTTTGCACTTGTTAAACAGAATCAAGTTACTATTTTAGCTAATGAAGCTGAATCAGCTGAAAATATAAATTCGGAAGAAGCAAAAAATGCTTTTGAAATAGCAAAAACTAATTTAGAAAAAGCTGAAGCTGTCAAAGAAAAAGTTGAAGCAAATTTTACATATAAAAGAGCAAAAGCTCGTTTTCAAGTTGTTAAAGTT---------CTAAAAAAAATTTAA---
          Ourococcus_multisporus  ---------------------------------ATGAGTCTACAA---------ATTTCTATTTTAACTCCAGAACGTCCATTTTGGAACGGTCAAGCTGAAGAAATTATTCTTCCAACAGAAACAGGTGAAATGGGTGTTTTGAAAAATCACGCGCCAATTATCACAGGGTTAGACGTGGGTGCAATGCTTATTCGT------------------ACAAAAGAACAATGGAGTTCGTTTGCTATTATGGGTGGTTTTGCAGTTGTTAAACGCAATCAAGTAACTATTTTAGCAAATGAAGCCGAAGCTTCAGAAACAATTGATTCTGAAGAAGCAAAAAATGCATTTGAAACTGCAAAAGCAAACCTAGAAAAAGCGGAAGGTGTAAAACAAAAAGTCGAAGCAAATTTTGCATTCAAACGAGCAAAAGCTCGATTCCAAGTGGTTAAAGTT---------GTAAACAAATTAAGATAA
           Palmellopsis_texensis  ---------------------------------ATGAGTTTACAA---------ATTTCAATTTTAACTCCAGAACGTCCTTTTTGGAATGGTCAAGCAGAAGAAATTATTTTACCAACAGAAACGGGCGAAATGGGTGTTTTAAAAAATCACGCACCTATTATTACTGGTTTAGATGTTGGTGCTATGTTAATTCGT------------------ACTAAAGAAGAATGGAATTCATATGCAATTATGGGTGGTTTTGCTTTAGTAAAACAAAACCAAGTAACAATTTTAGCTAACGAAGCAGAATCAGCCGAAAGTATTGATCCAGAAGCAGCAAAAACTGCTTTTGATGTTGCTAAAACAAACTTAGAAAAAGTACAAGGTGTTAAAGAAAAAGTCGAAGCTAATTTTAGCTATAAACGTGCTAAAGCACGCTATCAAGTTGTTAAAGTC---------CTTAAAAAAATTTAA---
         Parallela_transversalis  ---------------------------------ATGAGTTTACAA---------ATATCTATTCTTACTCCAGAACGTCCATTTTGGACAGGTGAAGCTGAAGAAATTGTCTTACCTACAGAAACGGGAGAAATGGGCGTGTTAAAAAACCATGCTCCAATTATTACAGGCCTTGATGTAGGAGCTATGTTAGTTCGC------------------ACAAAAGAACAGTGGAATTCTTTTGCAATTATGGGTGGATTTGCTGTAGTAAAAAAAAATAAAGTAACAATATTAGCTAACGAGGCAGAATCAGCTGATACAATAGATGCTGAAGAAGCGAAATCTGCTTTTGATACAGCAAAAGGAGCACTTGAAAGTGCAGAAGGTGTGAAAGCAAAAGTTGAAGCTAACTTTGCTTTTAAACGAGCAAAAGCTCGTTTTCAAGTAATTAAGGTA---------ATTAATAAACTTTCTTAA
               Pediastrum_duplex  ---------------------------------ATGAGTTTACAA---------ATTTCAATTTTAACTCCAGAACGTCCTTTTTGGAATGGTCAAGCAGAAGAAATTATTTTACCTACAGAAACTGGAGAAATGGGTGTTTTAAAAAACCATGCTCCAATTATTACTGGATTAGATGTTGGTGCTATGTTAATTCGC------------------ACTAAAGAACAATGGAATTCTGTAGCAGTAATGGGAGGCTTTGCAGTTGTAAAAAGAAATCAAATTACAATTTTAGCAAACGAAGCAGAAGCTGCTGAAACAATTGATGCTGATGAAGCTAAAAATGCTTTTGAAATTGCAAAACAAAATTTAGAAACAGCAGAAGGTGTAAAACAAAAAGTTGAAGCAAATTTTGCTTTTAAACGTGCAAAAGCTCGTTACCAAGTTGTAAAAGTT---------GTTAGTGGAGGTCGTTAA
           Phacotus_lenticularis  ATGCTATTGTCATTTTTTTACAAAATAATACAAATGAGTTTACAA---------ATTTCAATTTTAACACCAGAACGTCCTTTTTGGAATGGTCAAGCTGAAGAAATTATTTTACCTACTGAAACTGGTGAAATGGGTGTTTTAAAAAACCACGCACCAATTATTACTGGTTTAGATGTTGGTGCCATGCTTATTCGT------------------ACAAAAGAAGAATGGAGCTCATATGCAATTATGGGTGGTTTTGCTTTAGTAAAACAAAACCAAGTAACAATTTTAGCAAATGAAGCTCAATCGTCTGAAAGTATTGATGCTGAAGAAGCAAAAACTGCTTTTGAAACAGCAAAAACTAATTTAGAAAAAGCAGAAGGTGTTAAAGAAAAAGTAGAAGCAAATTTTGCTTATAAGCGTGCAAAAGCACGTTTCCAAGTTGTTAAAGTT---------GTTAAAAAAATTTAA---
              Pleodorina_starrii  ---------------------------------ATGAGTTTACAA---------ATTTCTATTTTAACACCGGAAAGACCTTTTTGGAATGGTCAAGCTGATGAAATTATTTTACCAACAGAAACAGGTGAAATGGGTGTTTTAAAAAATCATGCCCCGATTATTACAGGTTTAGATGTAGGTGCTATGCTTATTCGTGGTGGTCAAGCTTCAGGTTCGAAAGATGAATGGAACTCGTATGCTATTATGGGTGGTTTTGCTTTAGTAAAACAAAATCAAGTAACAATTTTAGCAAATGAAGCTGTTTCAGCTGAAAATATTAACCCGGAAGAAGCTAAAGAAGCTTTTGAATCAGCAAAAGCAAATTTAGAAAAAGCAGAAGGTGTTAAAGAAAAAGTAGAAGCAAATTTCGCGTATAAACGTGCTAAAGCACGTTACCAAGTTGTAAAAGTA---------CTTAAAAAAATTTAG---
          Protosiphon_botryoides  ---------------------------------ATGAGTTTACAA---------ATTTCAATTTTAACACCTGAACGTCCTTTCTGGAATGGTCAAGCTGAAGAAATTATTCTTCCAACTGAAACAGGTGAAATGGGTGTTTTAAAAAATCACGCACCTATTATTACAGGTTTAGATGTTGGTGCTATGTTAATTCGT------------------TCTAACCAAGAATGGAATTCTTATGCTATCATGGGTGGTTTTGCTTTAGTAAAACAAAACGTTGTAACAATTTTAGCGAACGAAGCACAATCTTCTGAAAACATTGATCCAGAAGAAGCTAAAAATGCTTTTGAAACTGCAAAAAATAATTTAGAAAAAGCAGAAGGTGTTAAAGAAAAAGTAGAAGCTAACTTTGCATACAAACGTGCTAAAGCACGTTTCCAAGTTGTAAAAGCT---------CTTAAAAAAATTTAA---
  Pseudomuriella_schumacherensis  ---------------------------------ATGAGTTTACAA---------ATTTCTATTTTAACTCCTGAACGCCCTTTTTGGACTGGTCAAGCAGAAGAAATTATTTTACCAACTGAAACAGGAGAAATGGGTGTTTTAAAAAATCACGCGCCTATTATTACTGGTTTAGACGTAGGGGCTATGCTTGTACGT------------------ACAAAAGATGAATGGAATTCGTTTGCAATTATGGGCGGATTTGCTGTTGTTAAAAAAAATAAAGTAACAATTTTAGCAAATGAAGCGGAATCTGCAGAAAAAATTGACACTGATGAAGCAAAAAATGCTTTTGAAAGTGCAAAAATGAATTTAGAATCAGCTGAAGGAGTTAAACAAAAAGTTGAAGCAAATTTTGCTTTCAAACGAGCAAAAGCGCGTTATCAAGTTGTTAAAGTT---------TTAAATAAAAGAAGTTAA
              Rotundella_rotunda  ---------------------------------ATGAGTTTACAA---------ATCTCTATTTTAACTCCAGAAAAACCTTTTTGGAATGGGCAAGCGGAAGAAATTATTTTACCAACGGAAACTGGAGAAATGGGTGTTTTAAAAAATCACGCTCCTATTATTACAGGTTTAGATGTTGGTGCTATGTTAGTAAGA------------------ACAAAAGACCAATGGAGTTCTTTTGCTCTTATGGGTGGGTTTGCTGTCGTTAAACGTAATGTAGTAACAATTTTAGCAAATGAAGCTGAATCCGCAGAAAGTATTGATGCTGAAGAAGCAAAAACTGCTTTTGAACGTTCAAAAGAAAATTTAGAAAAAGCAGAAGGCGTTAAACAAAAAGTAGAAGCAAACTTTGCTTTTAAACGTGCAAAAGCTCGTTACCAAGTAGTTAAAGTA---------GTAAATAAATATAAATAA
            Scenedesmus_obliquus  ---------------------------------ATGAGTTTACAA---------ATTTCAATTTTAACACCAGAAAAACCATTTTGGAATGGACAAGCAGAAGAAATTATTCTACCAACAGAAACAGGAGAAATGGGTGTTTTAAAAAATCACGCACCTATTATTACTGGTCTTGATGTAGGAGCAATGTTAGTTCGT------------------ACAAAAGAAGAATGGAATTCTTATGCTTTAATGGGTGGTTTCGCTGTTGTAAAAAAAAATAAAGTAACAATTTTAGCAAATGAAGCAGAATCAGCAGAAACTATTGATGCTGAAGAAGCTAAAAATGCTTTTGAAATTGCAAAAGGAAATTTAGAAAAAGCAGAAGGCGTTAAACAAAAAGTTGAAGCAAATTTTGCATATAAAAGAGCAAAAGCTCGTTTTCAAGTTGTAAAAGTT---------GTAAATAAATATTCTTAA
          Schizomeris_leibleinii  ---------------------------------ATGAGTTTACAA---------GTTTGTGTTATGACTCCAGAACGTATTTTTTGGAATGGTCAATCAGAAGAAATTATTCTTCCTACAAATACAGGTGAAATGGGTGTTTTAAAAAACCATGCTCCTATTATTACAGGTTTAGACGTAGGTGCAATGTTAATTCGT------------------ACTGAGAAAGGTTGGACTTCTGTTGCTATTATGGGTGGTTTTGGTATTGTTGGTCAAAATCGAGTTATATTATTAGTGAATGAAGCTGAATCTGCAGATACAATTAATGCAGAACAAGCTGAAAATGATTTTACTCAAGCAAAAGAAAAATTAGAACAAGCTCAAACTACAAAACAACGTGTGGAAGCAAACACTATTTTTAAAAGAGCAAAAGCTAGATATCAAGTAGTAAAAAAT---------TTATCAAAAGCTTAA---
          Spermatozopsis_similis  ---------------------------------ATGAGTTTACAA---------ATTTCTATTTTAACACCTGAACGTCCTTTTTGGAATGGTGAAGCTGAAGAACTTATTCTTCCTACAGAAACAGGTGAAATGGGTGTGTTAAAAAACCACGCGCCAATTATTACAGGTTTAGATGTAGGAGCTATGCTAATTCGT------------------ACAAAAGAAAAATGGAGTTCATTTGCGGTTATGGGTGGCTTTGCTGTAGTAAAAAATAATGTTGTAACAATTTTAGCAAATGAGGCAGAAGCTTCAGCAACAATTAACGCAGATGCAGCAAAAGCAGCATTTGACACAGCAAAAGATAATTTAGAAAAAGCAGAAGGTGTTAAACAAAAAGTTGAAGCAAATTTTGCTTTTAAACGTGCTAAAGCTCGTTTCCAAGTAGTAAAAGTT---------TTAAACAAAATTAATTAA
       Stephanosphaera_pluvialis  ---------------------------------ATGAGTTTACAA---------ATTAATATTTTAACACCTGAACGCCCATTTTGGAGTGGTCAAGCTGAAGAAATTATTCTACCGACAGAAACAGGTGAAATGGGTGTTTTAAAAAATCACGCCCCAATTATTACAGGTTTAGACGTAGGTGCAATGTTAATACGT------------------ACAAATCAAGAATGGAATTCATACGCCATTATGGGTGGTTTTGCTTTAGTAAAGCAAAACCTTGTAACAATTTTAGCAAACGAAGCACAATCTTCTGAAAATATTGATCCAGAAGAAGCTAAAAATATGTTTGAAACTGCAAAAACAAATTTAGAAAAGGCAGAAGGTGTTAAAGAAAAAGTTGAAGCTAACTTCGCATACAAACGCGCTAAAGCACGTTTTCAAGTTTGTGCGAGTCGCTACGCCAGCGCGCGTCGATAA---
        Stigeoclonium_helveticum  ---------------------------------ATGAGTTTACAA---------GTTTGTGTTATGACTCCAGAAAGAATTTTTTGGAATGGACAGTCAGAAGAAATTATTTTACCTACTAATACTGGGGAAATGGGAGTATTAAAAAATCATGCTCCTATTATAACTGGTTTAGATGTTGGTGCAATGTTAATTCGT------------------ACTGAAAAAGGTTGGACGTCAGTAGCTATTATGGGTGGATTTGGTATAGTAGGTCAGAATCGTGTTATATTACTTGTTAACGAAGCTGAATCTGCAGACACAATTAATGCTGAACAAGCAGAATCTGATTTTAATAGTGCTAAAGAAAAATTAGAACAAGCTCAAAGTACAAAACAACGTGTTGAAGCTAATACACAATTCAAACGTGCAAAAGCTAGATATCAAGTGGTTAAAAAT---------TTATCAAAAGCGTAA---
      Treubaria_triappendiculata  ---------------------------------ATGAGTTTACAA---------ATTTCAATCTTAACACCTGAACGTCCTTTTTGGAATGGACAAGCAGAAGAAATTATTTTACCTACTGAAACTGGGGAAATGGGTGTTCTTAAAAACCATGCTCCTATTATAACAGGTTTAGATGTTGGAGCTATGTTAGTTAGA------------------ACTAAAGATCAATGGAATTCTTTTGCTATTATGGGAGGTTTCGCAGTAGTAAAAAATAATTTAGTTACTATTTTAGCTAATGAAGCTGAATCAGCTTCTACAATTGATCCAGAAGATGCTAAAAATGCATTTGAAAACGCAAAAAATAATTTAGAAAATGCTGAAGGAATTAAACAAAAAGTAGAAGCTAATTTCATTTTTAAACGAGCTAAAGCTCGTTTTCAAGTTATAAAAGTA---------GTAAATAAAATTTCATAA
              Trochiscia_hystrix  ---------------------------------ATGAGTTTGCAA---------ATTTCAATTTTAACACCGGAGCGTCCTTTTTGGAATGGCCAAGCAGAAGAAATTATTTTACCAACTGAAACAGGCGAAATGGGTGTTCTTAAAAACCATGCTCCAATTATAACAGGCTTAGATGTTGGAGCTATGTTAGTTAGA------------------ACTAAAGAAGAATGGAATTCTTTTGCTGTTATGGGAGGTTTTGCTGTAGTAAAAAATAATTTAGTGACTATTTTAGCTAATGAAGCTGAATCAGCATCTACAATAGATCCAGAAGAAGCTAAAACTGCTTTTGAAGATGCAAAAAATAATTTAGAAAAAGCTGAAGGAATTAAACAAAAAGTAGAAGCTAATTTTATTTTTAAACGAGCTAAAGCTCGTTATCAAGTTATAAAAGTA---------GTAAATAAAATTTCATAA
                      Uronema_sp  ---------------------------------ATGAGTTTACAA---------GTTTGTGTTATGACTCCAGAACGTATTTTTTGGAATGGTCAATCGGATGAAATTATTTTACCAACTAATACAGGTGAAATGGGTGTTTTAAAGAACCATGCTCCTATTATTACAGGTTTAGATGTAGGTGCAATGTTAATTCGT------------------ACTGATAAAGGTTGGACATCTGTAGCTATTATGGGTGGCTTTGGTATTGTTGGTCAAAATCGCGTAATTTTACTTGTTAATGAAGCTGAATCTGCAGAAACAATTAATGCTGATCAAGCAGAAGCAGATTTTGCTAATGCTAAAGAAAAATTAGAACAAGCTCAAAGTACAAAACAACGTGTAGAAGCTAATACACAATTTAAACGTGCAAAAGCAAGATATCAAGTAGTAAAAAAT---------TTATCTAAAGCTTAA---
                  Volvox_carteri  ---------------------------------ATGAGTTTACAA---------ATTTCTATTTTAACACCAGAAAGACCTTTTTGGAATGGTCAAGCTGATGAAATTATTTTACCAACAGAAACAGGTGAAATGGGTGTTTTAAAAAATCATGCGCCTATTATTACAGGGTTAGATGTTGGTGCTATGCTTATCCGTGGTGGTCAAGCTACAGGTTCAAAAGATGATTGGAACTCTTATGCTATCATGGGTGGTTTTGCGTTAGTGAAACAAAATCAAGTAACAATTTTAGCAAATGAAGCTGTTTCAGCTGAAAACATTAACCCGGAAGAAGCTAAAGAAGCTTTTGAATCAGCAAAAGTAAATTTAGAAAAAGCAGAAGGTGTTAAAGAAAAAGTAGAAGCAAATTTTGCTTATAAACGTGCTAAAGCACGTTACCAAGTCGTAAAAGTA---------CTTAAAAAAGTTTAG---
  ;
end;
