# Supplementary material for: Order, please! Uncertainty in the ordinal-level classification of Chlorophyceae
Source: PeerJ. 2019 May 15;7:e6899. doi: 10.7717/peerj.6899 (PMC6525593; doi:10.7717/peerj.6899)
Supplement: Supplemental Information 1 — This compressed folder contains untrimmed, masked alignments for individual chloroplast genes (subfolder nexus), as well as trimmed alignments with appropriate analysis blocks and the consensus trees resulting from these single-gene and concatenated analyses (MrBayes subfolders). Supplementary methods with associated references are included in the SupplementaryMethods.txt file. SVDquartets, BaliPhy, PhyloBayes and RAxML analysis files are in separate subfolders, with their respective resulting tree files. Files associated with MrBayes analysis of the 1st and 2nd positions and the analysis of the 3rd positions are placed in the subfolders 1st_and_2nd_positions_only and 3rd_positions_only, respectively. The 18Splastid_combined subfolder contains the MrBayes analysis materials (alignment and consensus tree) for the analysis including nucleotide plastid data as well as 18S nucleotide data. Documentation, trees and scripts used to create Fig. 3 are included in the “Figure3” subfolder, and documentation for and full results of Treespace analyses are in the “Treespace” subfolder. The results of the AU topology tests are included in a Word document. [file peerj-07-6899-s008.zip › supplementary_alignments_trees/nexus/rps3.nex]

#nexus

begin data;
  dimensions ntax=68 nchar=5715;
  format datatype=dna gap=- missing=?;
  matrix
                                 [----+----|----+----|----+----|----+----|----+----|----+----|----+----|----+----|----+----|----+-100|----+----|----+----|----+----|----+----|----+----|----+----|----+----|----+----|----+----|----+-200|----+----|----+----|----+----|----+----|----+----|----+----|----+----|----+----|----+----|----+-300|----+----|----+----|----+----|----+----|----+----|----+----|----+----|----+----|----+----|----+-400|----+----|----+----|----+----|----+----|----+----|----+----|----+----|----+----|----+----|----+-500|----+----|----+----|----+----|----+----|----+----|----+----|----+----|----+----|----+----|----+-600|----+----|----+----|----+----|----+----|----+----|----+----|----+----|----+----|----+----|----+-700|----+----|----+----|----+----|----+----|----+----|----+----|----+----|----+----|----+----|----+-800|----+----|----+----|----+----|----+----|----+----|----+----|----+----|----+----|----+----|----+-900|----+----|----+----|----+----|----+----|----+----|----+----|----+----|----+----|----+----|----+1000|----+----|----+----|----+----|----+----|----+----|----+----|----+----|----+----|----+----|----+1100|----+----|----+----|----+----|----+----|----+----|----+----|----+----|----+----|----+----|----+1200|----+----|----+----|----+----|----+----|----+----|----+----|----+----|----+----|----+----|----+1300|----+----|----+----|----+----|----+----|----+----|----+----|----+----|----+----|----+----|----+1400|----+----|----+----|----+----|----+----|----+----|----+----|----+----|----+----|----+----|----+1500|----+----|----+----|----+----|----+----]
                                 [***************************---------------------------------------------------------------------------------------------------------------------------------------*********************************************************************************************************************************************************************************************************************************************************************************************************************************************************************************************************************************************************************************************************************************************************************************************************************************************************************************************************************************************************************************************************************************************************************************************************************************************************************************************************************************************************************************************************************************************************************************************************************************************************************************************************************************************************************************************************************************************************************************************************************************************************************************************************************************************************************************************************************************************************************************************************************************************************************************************************************************************************************************************************************************************************************************************************************************************************************************************************************************************************************************************************************************************************************************************************************************************************************************************************************************************************************************************************************************************************************************************************************************************************************************************************************************************************************************************************************************************************************************************************************************************************************************************************************************************************************************************************************************************************************************************************************************************************************************************************************************************************************************************************************************************************************************************************************************************************************************************************************************************************************************************************************************************************************************************************************************************************************************************************************************************************************************************************************************************************************************************************************************************************************************************************************************************************************************************************************************************************************************************************************************************************************************************************************************************************************************************************************************************************************************************************************************************************************************************************************************************************************************************************************---------------------------------------------------------------------------------------------------------*********************---------------------------------------------------------------------------------------------------------------***************************************---------------------------------------------------------------------------------------------------------------------------------------------------------------------------*********************************************************************************************************************************************************************************************************************************************************************************************]
                   Ankyra_judayi  ---------------------------ATGGGACAAAAAATTCATCCTTTAGGATTTCGTGTTGGTATTACAAAACAGCATCAATCAGAATGGTTTGCTAGATTTCATAAACATCAATACTCTCAAGCAGTTGTAGAAGATCGTTTAATTAGAGATACTTTAATGCGTTTATTT------------------------CCAGAACTTTTAAATCCTGTTATG------------------------------------------------------------------------------------------------------------------AAAAAAGTAAAAAAACGT---------------------------------------------------------------------GATGGAAATCAAAATGTATTACCTAAAATAACACATATTAAAATTGAACGTGGTTTAATTCCATATGAAATTGGAATTCAAATCCATGCTGGAAAT---TGTGAATTATTAAAATCGGCAATTGATAAT------------------------------TTAACATTAAAT---------------------AAAAATTTAGTAACA------AATTTACAAAAAACACGTAGTTACCTAGTAGATTTAAGACTAAAATTAAAA------------------------------------------------------------------------------------------------------------------------------------------------------------------------------------------------------GATTTATTACAATTAAAACAAACAATTGTAAAAAATCGTCGCCGTCAATTTGGT------------------------------------------------------------------------------------------------------------------------------------------------------------------------------------------------------------------------------------------------------------------------CTTCAATCTAAAAATAGTGCAAAAATTCAAAAATTAAATCAA------------------------------------------------------------------------------------------------------------------------------------------------------------------------------------------------------------------------------------------------------------------------------------------------------------------------------------------------------------------AAACGTTGGAGAAAGCGTCAAAATATTATGCGCCGTTTTCGTCAACGTTTATCTACAAAT------------------------------------------------------------------ATACTAATCACTAAAACTGGTAAAAAAATTGTTACAAAATTACAA---------------------------------------------------------------------------------------------------------------------------------------------------------------------GAAAATTCTCGTGTGAAGACACGCAGTAATAGTAAAATATCTTCAAATTTT------------------------------------------------------------------------------------------------------------------------------------------------------------------------------------------------------------------------------GAAAAAGTAAAATTATCAGTTCAAAATTCATCTTTAGCAAAAAAAAATTCTTTAAAT---------------------------------------------------------------------------------------------------------------------------------------------------------------------------------------------------------------------------------------------------------------------------------------------------ACTATTTTAAGTAAAATTAATAAAAAGTTTTTAAAACATTTAAAAGAAAATTTAAAA------------TATTGGAATGATTATATGGAATCATACCGTGATGAACAAATTAAAAAA------------------------------------------------------------------------------------------------------------------------------------------------------------------------------------------------------------------------------------------------------------------------------------TATGGGGAATTAAAATATGCGCCATTAGGTTATAACCGCAAATGGAGT------------------------------------------------------------------------------------------------------------------------------------------------------TTAAATAGAATTGAATTA---------------------------------------------------------------------------------------------------------------------------------------------------------------------------------------------------------------------------------TTAAAAAAACAA---------CCACTTCAAGTTTTAAATAAACTTTTAAAATCATTACAAACTCAAGCTATTAATAAATTAGAATTATTACGAAAAGAATTTATTGCTTTAGGT---------ACTTTATCAAAAACTCAATCATTTAATTATTATCAAATGATAGTTTTTATTAAAAGTTTAAAACAAGTTTTTAAAGATGTAAAAAAGGAACAAAAATTACAATTATATAGACGTTCA------------------------------------------------------------------------------------------------------------------------------------------------------------------------------------------------------------------------------------------------------------------------------------------------------------------------------------------------------------TTATATGGAGTTGTAAATACAAATCTT------------------------------------------------------------------------------------------------------GAAAATGTAGAAAAACTAGAAAAATCC------------------------------------------------------------------------------ATTTTATCATTATCCGAAAAAGCTGTTCAAACT------------------------------------------------------------------------------------------------------------------------------------------------------AAATTAAATAATATTGAAGATGAATGTCGGAAAGTAAAATTTATTGAATATTTAAGAGATATTGTTAAAAAGCACCGTACACAAAATATTTATTTTTATTTATCTACAATTGCAGATTCTCGTAAAAATTTAAAAAAAATTAAGCAATTCACAAAACAACATTCTACTTTCTTATTTGGT---------------------------------------------------------------------------------------------------------------------------------------------------------TTAGATTTACAAGGTTTAAAACAAGCTTTAGCTGATAAACAAGTT------------------------------GACAATTTAACACTACAGGTTAAAAAT------------------------------------------------------------AGAGTTGAAAAAGTACTGAAACAGTCAACTCGTAAATCAGAA---------------------------------------------TTTGACAAAACGCTTCAAGATGTTTTTGTAGATCAAATTCAAAAACAAAGAACTATGTATCAAGATAATTTATCATTAACACCAAAAATTTCCATTAAGTTTTATTCAGTAAAA---------------CAAAAGACTTTAGACTCTAAAGCTTCTTTAATTGCAGAATCTATTGTTGATGATCTTGAAAAGAGAAAAGCATTCCGTGGTGTTATTAAAAAAGCTAAGGAACAATTAATGGCTAAA---------------------------TCAAGTGTAAAAGGCGTTAAGATTCAAGTTGGCGGTCGTTTAAATGGAGCTGAAATTGCGCGTACAGAATGGGTTCGTGCAGGACGAGTTCCGCTACAAACATTAAAAGCTAACATTGATTATTGTTATCGAACTGCAAATACAATTTATGGTATTATTGGTGTAAAAGTTTGGATTTATAAAGGT---------------------------------------------------------------------------------------------------------------------------------------------------------------------------------------------------------------------------TCAACTCAAACACGTAAAAAAACACGTGTTATGCCATTATTAGCAAAAAAATAA------
          Atractomorpha_echinata  ---------------------------------------------------------------------------------------------------------------------------------------------------------------------------------------------------------------------------------------------------------------------------------------------------------------------------------------------------------------------------------------------------------------------------------------------------------------------------------------------------------------------------------------------------------------------------------------------------------------------------------------------------------------------------------------------TTGAGATTAAAATTAAAA------------------------------------------------------------------------------------------------------------------------------------------------------------------------------------------------------GATTTATTACAATTAAAACAAACAATTGTAAAAAATCGTCGTCGTCAATTTGGT------------------------------------------------------------------------------------------------------------------------------------------------------------------------------------------------------------------------------------------------------------------------TTACAACCTAAAAATAGTGCAAAATTGCAAAAATTAAGTCAA------------------------------------------------------------------------------------------------------------------------------------------------------------------------------------------------------------------------------------------------------------------------------------------------------------------------------------------------------------------CGACGTTGGAAAAAACGTCAAAATATTATGCGTCGTTTTCGTCAACGCTTATCTGCAAAT------------------------------------------------------------------ATATTAATTACTAAAACTGGTAAAAAAATTATAAGAAAATTACAG---------------------------------------------------------------------------------------------------------------------------------------------------------------------AGAAACTCTCGTCTGAAAAATCGTGGTAATAACAAAGCTTTTCAAAATTTG------------------------------------------------------------------------------------------------------------------------------------------------------------------------------------------------------------------------------GATAAATTAAAATTATCACGTCAAAATAAAGCAGTTTCAACACCAAATTCGTTAAAT---------------------------------------------------------------------------------------------------------------------------------------------------------------------------------------------------------------------------------------------------------------------------------------------------ACAATTTTAACTAAAATTAATAAAAAGTTTTTAAAACATTTAAAAGAAAATTTAAAA------------TATTGGAATGATTACATGGAATCGTACCGTAATGAACAAATTAAAAAA------------------------------------------------------------------------------------------------------------------------------------------------------------------------------------------------------------------------------------------------------------------------------------TATGGTGAATTAAAGTATGCTCCATTAGGTTATAATCGAAAATGGAGT------------------------------------------------------------------------------------------------------------------------------------------------------TTAAATAGAATTGAAGTA---------------------------------------------------------------------------------------------------------------------------------------------------------------------------------------------------------------------------------TTAAAAAAACAA---------CCACTTCCAGTGTTAAATAAACTTTTAAAATCATTACAAGACCAAGCTATTAATAAATTAGAAGTATTACGAAAAGAATTTATTGCTTTAGGT---------AATTTATCAAAAACTCAATCTTTTAATTATTACCAAATGATAGTGTTCATTAAAAGTTTAAAACAAGTTTTTAAAGATTTGAAAAAAGAACAAAAATTACAATTATATAGACGATCA------------------------------------------------------------------------------------------------------------------------------------------------------------------------------------------------------------------------------------------------------------------------------------------------------------------------------------------------------------TTATATGGTTTAGTAAACGCCAATCTT------------------------------------------------------------------------------------------------------GAAAATGTAGAAAAAGTCGAAAAATCA------------------------------------------------------------------------------ATCTTAGCTTTATCAGAAAAAGCTATTCAAACT------------------------------------------------------------------------------------------------------------------------------------------------------AAATTAAATAATATTGAAGATGAATGTCGTAAAGTACGATTTATTGAGTATTTACGAGATATTGTTAAAAAGCATCGTACACAAAATATTTATTTTTATTTATCTACGATGTCAGATTCTCGTAGAAATCTAAAAAAAATTAAACAATTTACAAAGCAACATTCAACTTTTTTATTTGGT---------------------------------------------------------------------------------------------------------------------------------------------------------TTAGATTTACAAGGTTTTAAACAAACTTTATCAGAAAAACAATTT------------------------------GACAATTTCAAATTACAGGTAAAAAAT------------------------------------------------------------AGAGTAGAAAAAGTTCTTAAACAATCTGCGCGCAAATCAGAA---------------------------------------------TTTGAAAAAACTCTTCAAGATGTTTTTGTTGACCAAATTCAAAAACAAAGAACTATGTATCAAGATAACTTATCATTAATACCAAAAATCTCAATTAAGTTTTATTCAGTAAAA---------------CCAAAAACTTTAGAATCTAAAGCTTCTTTAATTGCGGAATCTATTGTTGATGATCTTGAAAAAAGAAAAGCATTCCGTGGTGTTATTAAAAAAGCAAAAGAACAGTTAATGGCTAAA---------------------------TCAAGTGTAAAAGGTGTTAAAATTCAAGTGGGAGGTCGTTTAAACGGAGCTGAAATTGCACGTACTGAGTGGGTTCGTGCCGGACGAGTTCCTTTACAAACATTAAAAGCTAATATTGATTATTGTTATAGAACTGCAAATACAATTTATGGTATTATTGGTGTAAAAGTTTGGATTTATAAAGGT---------------------------------------------------------------------------------------------------------------------------------------------------------------------------------------------------------------------------TCAACGAAAACGCGTAAAAAAACACGTGTTATGCCGTTATTAGCAAAAAAATAA------
        Borodinellopsis_texensis  ---------------------------ATGGGTCAAAAAGTTCATCCTCTCGGATTTCGTGTTGGTATTACAAAAAAACACCAATCTCAATGGTTTGCTAGATTTAATAAATATAAATATTCCCAAAGTGTTTTAGAAGATCGTATGTTAAGAGAAACTTTAACAAGTTTATTTGGAAATTCTATTTTAAATTCTGGACCGGAATCATTAAGCCCTGGTTCAAAAAATACACAAATTAATGGG---------------------------------------------------------AAACTCCGTAACGAAGTACCCTCTGTTAGCTTCGCTAAGCAAAATTTAAATGCAGAAGATGCAATTATAAATAAAATAGGCGGAAATTCCGCCGCAGGAAATTTCTCGATTAATAATAGGGGTGGAAATTTAATATTATCTAAACCTAAAATTACTCAAATAAAAATTGAACGGGGACTAATTCCCTATGAAATAGGCATTCAAATACATGCAGAAAAT---TGTGATTTAATAAAATCCGCAATTGATAAC------------------------------TTAAAAATCAAC---------------------CGCGATTTAATTTGT------AAATTGCAAAAAGCACGTCGTTATTTATCAAACTTAAAAGTTAAATTACAAAATATTCCTTCTTCTAATGTTAAAGATTTTTCA------------------------------------------------------------------------------------------------------------------------------CAAAACAATAATAAGCTAAATTTATCCGAAAAAATCTCAGCTTACGGAGTCTCTAATAACGGTTCTGAGTCTAGTTATACAAAAAAAGGACAAACGGGCGAAGGC------------------------------------------------------------------------------------------------CAAAAAGTTTCTTCGCAGACTACTTTTGTTGCATTGAATAAG------------------------------------AATTTATCTAATAATTCTAAAGGCAACAGTTTG------------------------------------------------AAATTTCAATCTAGATTAACAAAACAAGAACAACGT------------------------------------------------------------------------------------------------------------------------------------------------------------------------------------------------------------------------------------------------------------------------------------------------------------------------------------------TTACAAAGATTT---------ATAAAAAAACGTTTAAAAAAACGTCAATCTATTAGACGCCGTTATAGTCAATTAATATTTAAAGGT------------------------------------------------------------------TTATTTTTACAAAAAAAAGGTAATAAAATTTCTCTTAAAATTGGATTAAATTTAAAAAATAAAAAAACAAAAAAA---------------------------------------------------------------------------------------------------------------------------------------TCTTCTAATAAA---TTCTCGGGTTTATTAAATACTGGTTTTAAT------------------------------------------------------------------------------------------------------------------------------------------------------------------------------------------------------------------------------------AAAGAAATTTCAAATTTCTCACCATATAAATCTTTTAAGGTGCCAGTGGCAAAAACTCAA------------------------------------------------------AATTCTTCTATTTCTAATAAT------------------------------------------------------------------------------------------------------------------------------------------------------------------------------AGTACATTTGGGGTACGTATTAAGAAAAAATTTGTGACAATTTATCTTAATAAAATGAATAAAAAATTTTTAAATGTTTTAAAAGACAATATTAAAAATTGTTATTTAACGGAATCTCCCTCTCTTAGCTCCGCTACCGAAGGTAAGAGA---------------------------------------------------------------------------------------------------------------------------------------------------------------------------------------------------------------------------------------------------------------------GGAGTGGATTCTGTTGGTCAGCCTAATTCGTTGAAAGTAACAGATTTAGGTTTCAATAAAAAATGGAGT------------------------------------------------------------------------------------------------------------------------------------------------------TTAAAAAGACTTAACAGT---------------------------------------------------------------------------------------------------------------------------------------------------------------------------------------------------------------------------------TTAAAAAATCAA---------CCTTTAACAAAATTAACTAGACTTATTGCTGTTTTAGAACAAAAATCATTAATAAAATTAGAATCATTAAGAAAAGAATTTATAGCTTTTGGA---------TCTATTTCTAAAACACAAAGTTTAGGCTACTATCAAATTGTTAATTTCTTAAAACACTTGAAAATTTTAGTGAATAAAATCAGACAAAAACAAAAACTTCAAATAGCAATGAAT---------------------------------------------------------------------------------------------------------------------------------------------------------------------------------------------------------------------------------------------------------------------AAAATTGGCGGTTCGTTACCAAACTTTGGTAAGAATTTACCTAATGGAACTGATATTAATAGAAATAAACGATTTTTAGAAGGGGAAGGGCTTAATAGCGAAGCTAAGAGAGGGGATCCAATAAATTTTCCAAAGTTT---------------------------------------------------------------------------------GGTAATGAAGCTTCACAAAGCTCTTTA------------------------------------------------------------------------------------AAATTAACCGAAATTGTTTTAACAAAA------------------------------------------------------------------------------------------------------------------------------------------------------AAACTTAATAATATTGAAGATGAATGCCGTAAAATTAAATTTATTGAGTATTTTAAACAAATTGTTAGAAAACACCGTACAAATAATATTTATTTTTATTTATCAACTATAGCGGACGCTCGTAAAGATTTCAAAAAAATTCAGCAGTTTACAAAACGTCATGCAAATTTTTTATTTGGT---------TTAGATGTTAAATCTCTTACCGAAAATACCTCTGTT---------------------------------------------------------------------------------------AACGGGGTTTCTGCAACAAAAGAACCAACGGAGTTGGTTAAACAAAATTTCTCACCA---------------------TATAAATCTTTTACGGTGCCA------GTGGCAAATATGGAAGAT------------------------------------------------------------CAAGTCACTAGAGTTTTACAAAAAACATCACGCCAATTT---------------------------------------------GATTTAGAAAAAACACTACAAGATGTTTTTTTAGAACAACTAGAAAAACAAAGAAGTATGTGTAAAGAAAATGCTCAATTAATTCCAAAAATTTCATTAAAATTTTATTCAGTAAAA---------------GCAAAGAGTTTAGAAGCTAAAGCGTCGATTATTTCTGAATCTGTTGTAGATGCTTTAGAAAAACGTAAAGCGTTCCGCAAAGTTATAAAAGATGCTAAAGAAAGTTTAATGCGAATC---------------------------GCTGGAGTTAAAGGAGTAAAAATTCAAGTGGCTGGTCGTTTAAATGGTGCTGAAATTGCAAGAACTGAATGGGTTCGTGCAGGGCGTGTACCATTACAAACTTTACGTGCTAATCTTGACTATTCATATCGTACAGCAAATACTATTTATGGTATTATTGGTGTTAAAGTTTGGATTTTTAAAGGT---------------------------------------------------------------------------------------------------------------------------------------------------------------------------------------------------------------------------TATACTAAACTTATTACACAATAA------------------------------------
            Bracteacoccus_aerius  ---------------------------ATGGGACAAAAAATTCATCCTTTAGGGTTTCGAGTAGGTATTACTAAAAGTCACCAATCACAATGGTTTGCCAGATTTCATAAACAACAATACGCTTCTTCAGTACTAGAAGATCGTCTATTAAGACAAACTTTACTAAAAATATTT------------------------CCAGAATTACTGAATCCTGTGGTG------------------------------------------------------------------------------------------------------------------AAAAAAACTCAAAAACGA---------------------------------------------------------------------GACGGTGATCAAGAAATCTTGCCTAAAATTACTCATATTAAAATTGAGAGAGGATTAATTCCTTATGAAATCGGTATTCAAATTCATGCTGGAAAT---TGTGAATTAATCAAATCAGCTATTGATAAT------------------------------TTACAAGTAAAT---------------------CAAAATTTAGTTCAT------AATTTACAAAAAACTCGTCGTTATTTATTAGATTTAAATGTGAAATTAAAA------------------------------------------------------------------------------------------------------------------------------------------------------------------------GATTCTGTTCAAACTTCCGCACAAAATCAA------------AATGCGACAGATTCTTTAGATCAA------------CAAAACGGAAAAATCTTT------------------------------------------------------------------------------------------------------------------------------------------------------------------------------------------------------------------------------------------------------------TATAAAAATAAACAGCATATTCAAAAGCAGAAATTTGCTGAA------------------------------------------------------------------------------------------------------------------------------------------------------------------------------------------------------------------------------------------------------------------------------------------------------------------------------------------------------------------AGTCGTTTGAAAAAAAGAAAAAATATTGGTAGCTACTTTCGACAAAAGCTTCTAGAAAAT------------------------------------------------------------------ATGATGATTGTTAAAAAAGACAAAAAGATTACTAGAAAGTTACAAAAAAAA---------CTAAAATCTGGTGGA---------------------------------------------------------------------------------CTAAAATCATCAAACTTATCTAGATTCAATCGT---------------------------TCGGGAACAAATAATCCAAATTCGCGTGCTAAA---------------------------------------------------------------------------------------------------------------------------------------------------------------------------------------------------------------------------------------------GATAAAAAATATTTGAAATCGAGCGATCGATTTGGTAAAAAAAATACA---------------------------------------------------------------------AACTCTGCATTTAAAAAAACACATTCATCT------------------------------------------------------------------------------------------------------------------------------------------------AAACTTGCAATAACTTCTTTTGGTCAATCACAAAAGACTAAAAAATTCGTAGATATTTTTATGACTAAGATGAATCAAAAGTTTTTAAAAACATTAAAAACTCAAATGAAT------------GAGTGGAATCAATTTTTAAAATCTCATAAAGAAAATCAAATTCGAAAA------------------------------------------------------------------------------------------------------------------------------------------------------------------------------------------------------------------------------------------------------------------------------------TACGGTGTTTTGCGTTACGCTCCATTAGGATATCAGCACAAATGGAGT------------------------------------------------------------------------------------------------------------------------------------------------------CTATCGAGATTAAATAGA---------------------------------------------------------------------------------------------------------------------------------------------------------------------------------------------------------------------------------CTTCAAAAACAA---------CCAATCAATACTTTGAGCAAGTTATTAAAATTTCTTCAAAAAAAAGCACTTAAGAAATTAGAAGTGCTTCAAAAACAATTTTCGATTTTAGGA---------ACTATCTCAAAAATCGAATCATTTAATTACTATCAAATGATCCGATTTGTTAAATCATTAAAGCAACTAGTCGAACAGCTTAAAGCAGAGCAACGAGTTTTATTACAAGAAAAGTCA------------------------------------------------------------------------------------------------------------------------------------------------------------------------------------------------------------------------------------------------------------------------------------------------------------------------------------------------------------AACCTTTCTGGTTTCGATGCAAGTCCC------------------------------------------------------------------------------------------------------CAAATGCAAAGAAAAGTAGAAAAATCT------------------------------------------------------------------------------TTGCTTTCTTTAACTGAAAAAGCTCTCAGAAAA------------------------------------------------------------------------------------------------------------------------------------------------------AAAGTTCAAAATATAGATGATGAATGTCGCAAAATGAAATTTATCGATTATTTACAAACTATCGTAAAAAAACATCGCCAAAAAAATATTTTTCTTTATTTGTCTACAATTTCTGATTCTCGTAAATATTTAAGACAAATTCAAAAATTCACAAAGCAACAAGCATCGTTCTTATTTGGA---------------------------------------------------------------------------------------------------------------------------------------------------------TTAAATTTAGAATCGATACGTCAATTACCATCGGAA------------------------------------------AAACAATCCGATCAAATTAAGACA------------------------------------------------------------AAAGTAAAAAAAGCGATTAAGGAAGCAAATAGAAAAAATCAA---------------------------------------------ATTGAAAAAAATTTACAAGCTGTATTTTTAGAACAGCTTCAAAAACAAAGAACAGTTTGTCGCAAAAATATCGAATTAACGCCAAAAATTTCATTGAAATTTTACTCTGTTAAG---------------CCTCAGAATCTAGAAACCAAAGCTACTATCGTAGCAGATTCTATCGTAGATGATTTAGAAAAACGAAAAGCTTTTCGTCGAGTAATCAAACAAGCTAAAGAAACTTTAATGACAAAC---------------------------TCGAGAGTAAAAGGTGTTAAAATCCAAGTTTCTGGACGTTTAAATGGAGCTGAAATTGCTCGTTCTGAATGGGTTCGAGCAGGTCGAGTTCCATTACAAACTTTACGTGCTAACATTGATTATTGTTATAAAACTGCTAGTACAATTTATGGTATTATTGGTGTAAAAGTTTGGATTTATAAAGGT---------------------------------------------------------------------------------------------------------------------------------------------------------------------------------------------------------------------------TATACGAAAATTCGTAAATCACATCGATAA------------------------------
         Bracteacoccus_giganteus  ---------------------------ATGGGACAAAAAATTCATCCTTTAGGATTTCGCGTAGGTATTACTAAAAGTCACCAATCACAATGGTTCGCTAGATTTCATAAACATCAATATGCCTCGTCTGTATTAGAAGATCGTTTATTAAGACAAACTTTATTAAAACTATTT------------------------CCAGAATTACTTAATCCTGTAGTA------------------------------------------------------------------------------------------------------------------AAAAAAGCTCAAAAACGA---------------------------------------------------------------------GATGGCGATCAAGAAATTTTACCTAAAATCACTCATATTAAAATTGAAAGAGGATTAATTCCTTATGAAATAGGAATTCAAATTCATGCGGGAAAT---TGTGAACTAATCAAATCGGCAATCGATAAT------------------------------TTACAAGTCAAT---------------------CAAAATTTAGTTCAT------AATTTACAAAAAACTCGTCGTTATTTATTAGATCTGAATGTCAAATTGAAA------------------------------------------------------------------------------------------------------------------------------------------------------------------------GATTCGCTTCAAATTTCATCACATAACGAAAGCGCATTAGGCGCTTCATCGAATTCTTCAGATCGAGACCTCTCTGTTTTCGAACAAAACACATCT------------------------------------------------------------------------------------------------------------------------------------------------------------------------------------------------------------------------------------------------------------AATGCTAATAAAAAACGCATTCAAAGACAAAAATTAGCCCAA------------------------------------------------------------------------------------------------------------------------------------------------------------------------------------------------------------------------------------------------------------------------------------------------------------------------------------------------------------------AACCGTTTGAGAAAAAGAAAAACTATGGGTAGTTATTTTCGAGAAAATCTATTAGAAAAC------------------------------------------------------------------ATGATGATTGTTAAAAAAGACAAAAAAATCATTAGAAAATTACAAAAAAAA---------CTGACGTCTGCTGGA---------------------------------------------------------------------------------TTAAAATCAGCCAATGGTTCTAAATTCAATCGT---------------------------TCGAGAACGAACGAAACAAATTCACGTACTATG---------------------------------------------------------------------------------------------------------------------------------------------------------------------------------------------------------------------------------------------AATAAAAAA---------TCTAGTGCGAAATTTGGTAAAAAAACGCCAAGTTTCACGTCAAAC------------------------------------------AAAATGTCATTAAATGCCTCAAATACACGTTCAATATCT---------------------------------------------------------------------------------------------------------------------------------------------------AAACTTTCAATGACTGCTTTTGGTCAATCACAAAATACGAAAAAATTCGTGGATATTTTCATGACTAAAATGAATCAAAAGTTTTTGAAAACACTAAAAATTCAAATGAAC------------GAGTGGAATCAATTTTTAAAATCTCATAAAGAAAACCAAATTCAAAAA------------------------------------------------------------------------------------------------------------------------------------------------------------------------------------------------------------------------------------------------------------------------------------TATGGCGTTCTGCGTTATGCTCCATTAGGCTATCAAAAAAAATGGAGT------------------------------------------------------------------------------------------------------------------------------------------------------TTATCGAGATTGAACAGA---------------------------------------------------------------------------------------------------------------------------------------------------------------------------------------------------------------------------------CTTCAAAAACAA---------CCAGTGAATATTTTGAGTAAATTATTAAAATCTCTTCAAAAAAAAGCACTTCTTAAGTTAGAAACGCTTCAAAAAGACTTTTCGGTATTGGGA---------ACTATCTCAAAAATCGAATCATTTAATTATTATCAAATGATTCGATTCATTAAATCATTAAAACAACTCGTTCAACAACTGAAAGCAGAACAACAAGTTTCAGTACGACAAAAAACA------------------------------------------------------------------------------------------------------------------------------------------------------------------------------------------------------------------------------------------------------------------------------------------------------------------------------------------------------------GCTAGGACTAGTTTCGACGCAAGTCCG------------------------------------------------------------------------------------------------------CAAATGCAAAGAAAACTAGAAAAATCT------------------------------------------------------------------------------TTACTTTCTCTAACGGAAAAAGCACTGAGAAAA------------------------------------------------------------------------------------------------------------------------------------------------------AAATTTCAAAACATAGATGATGAATGTCGAAAAATCAAATTCATTGATTATTTACAAAATGTCGTAAAAAAACATCGCCAAAAAAACATTTTTCTTTATTTATCGACAATTTCTGATTCTCGCAAATATTTAAGACAAATTCAAAAATTCACAAAACAACAAGCGTCTTTCTTATTCGGA---------------------------------------------------------------------------------------------------------------------------------------------------------TTAAATTTACAGTCGATTCGTCAATTATCGCCAGAA------------------------------------------AAACAACATGATCAAATTAAGGCG------------------------------------------------------------AAAGTGAAAAAAGCTATTCAAGAAGCAAATCGAAAAAATATA---------------------------------------------ATCGAAAAAAATTTACAAGCTGTGTTTTTAGAACAACTTCAAAAACAAAGAACAGTTTGTCGTCGAAATATTGAATTAACGCCAAAAATTTCAATGAAATTTTATTCTGTGAAA---------------TCTCAAAATTTAGAAACTAAAGCGACTATCGTAGCAGATTCGATCGTAGACGATTTAGAAAAGCGAAAAGCTTTCCGCCGAGTGATCAAACAAGCTAAAGAAACTTTAATGACTAAT---------------------------TCAAAAGTAAAAGGGGTTAAAATTCAAGTTTCTGGGCGTTTAAATGGAGCTGAAATTGCTCGTTCTGAATGGGTTCGAGCAGGCCGAGTTCCGTTACAGACTTTACGTGCGAATATTGATTACTGTTATAAAACAGCTAGTACGATTTACGGAATTATTGGCGTAAAAGTTTGGATTTATAAAGGA---------------------------------------------------------------------------------------------------------------------------------------------------------------------------------------------------------------------------TACACTAAGCTTCGTAAGTCAAAAAAATCTCCA------------AATTTAGCATTGTAA
             Bracteacoccus_minor  ---------------------------ATGGGACAAAAAATTCATCCTTTAGGATTTCGAGTTGGTATTACTAAAAGCCATCAATCACAGTGGTTTGCCAGATTTCATAAACATCAGTATGCTTCTTCAGTGTTAGAAGACCGTCTATTAAGACAGACTTTATTAAAATTGTTT------------------------CCAGAATTACTTAATCCTATCGTT------------------------------------------------------------------------------------------------------------------AAAAAAGCTCAAAAACGA---------------------------------------------------------------------GACGGAGATCAAGAACTTTTACCAAAAATCACTCATATTAAAATCGAAAGAGGACTGATTCCTTATGAAATAGGGATTCAAATCCATGCGGGAAAT---TGCGAATTGATCAAATCAGCAATCGATAAT------------------------------CTAGAAATCAAT---------------------CAAAATTTAGTTCAT------AACTTACAAAAAACTCGTCGTTATTTATTAGATTTAAATGTCAGATTGAAA------------------------------------------------------------------------------------------------------------------------------------------------------------------------GATTCGCTTCAAATGTCATCACAAAATCAA------------AATACGACTAATTCTTTAGCCGGAGACGCTACTCTTTTCGAACAAAAAACGCCT------------------------------------------------------------------------------------------------------------------------------------------------------------------------------------------------------------------------------------------------------------TATGCGAATAAAAAAAGCTTTAAAAAACGAAAGTTCACTGAA------------------------------------------------------------------------------------------------------------------------------------------------------------------------------------------------------------------------------------------------------------------------------------------------------------------------------------------------------------------AATCGTTTAAGAAAAAGAAAAAATATCGGGAGCTATTTCCGAAAAAATCTTTTAGAAAAT------------------------------------------------------------------ATGATGATCGTCAAAAAAAACAAAAAAATCGTTAGAAAATTGCAAAAGAATAACCAAACAAATACGACTGCTGGA---------------------------------------------------------------------------------TTAAAATCAGGGAATCTTTCTAAAATCAATCGTTCT------CTTTCGAAATCTTCGAATTCGAACACGGCTGAATTCAATTCACGCAGTATG---------------------------------------------------------------------------------------------------------------------------------------------------------------------------------------------------------------------------------------------AATAAAAGATCTGTTAGATCTAACGCTCAATTTGGTAAAAAAACACCG---------------------------------------------------------------------AACTCTAGATTCAAAAAAGCTTTTTCGCCT------------------------------------------------------------------------------------------------------------------------------------------------AAATTGTCAATGACTTCTTTTGGACAATCGCAAAACACAAAAAAATTCGTCGATATTTTCATGACTAAAATGAATCAAAAGTTTTTAAAAACACTAAAAACTCAAATGAGT------------GAGTGGAATCAATTTTTAAAATCTCACAAAGAAAACCAAGTTCGAAAA------------------------------------------------------------------------------------------------------------------------------------------------------------------------------------------------------------------------------------------------------------------------------------TATGGCGTTTTACGTTATGCTCCCTTAGGTTATCAAAAAAAATGGAGT------------------------------------------------------------------------------------------------------------------------------------------------------TTATCGAGATTAAATAGA---------------------------------------------------------------------------------------------------------------------------------------------------------------------------------------------------------------------------------CTTCAAAAACAA---------CCAGTAAATGTTTTAAGTAAATTATTAAAATTTCTTCAAAAAAAGGCACTGGTTAAATTAGAAAGACTGCAAAAAGAATTTTCGGTATTAGGA---------ACTATCTCAAAAATCGAATCGTTTAATTATTACCAAATGATTCGATTCATTAAATCGTTAAAACAACTAGTTCAACAATTAAAAACAGAACAACGAGTTTTATTACGACAAAAAGCG------------------------------------------------------------------------------------------------------------------------------------------------------------------------------------------------------------------------------------------------------------------------------------------------------------------------------------------------------------AATTGGACTGGTTTCGATGCGAGTCCA------------------------------------------------------------------------------------------------------CAAATGCAACGAAAGATAGAAAAATCT------------------------------------------------------------------------------TTGCTTTCTCTGACTGAAAAAGCATTGAGAAAA------------------------------------------------------------------------------------------------------------------------------------------------------AAATTTCAGAATGTAGATGATGAGTGCCGAAAAATGAAATTTATCGATTATTTACAAAATATCGTAAAAAAACATCGCCAAAAAAATATTTTTCTTTATTTATCTACAATTTCTGATTCTCGCAAATATTTAAGACAAATTCAGAAATTTACGAAACAACAAGCTTCTTTCTTATTCGGA---------------------------------------------------------------------------------------------------------------------------------------------------------TTAAATTTACAATCAATACGTCAACTTTCGCCAGAA------------------------------------------AAACAACAGGATCAAATTAAAGCG------------------------------------------------------------AAAGTTAAAAAAGCTATTCAAGAAACGAATCGAAAAAATATC---------------------------------------------GTCGAAAAAAATTTACAAGCTGTATTTTTAGACCAGCTTCAGAAACAAAGAACAATTTGTCGTCAAAATATCGAATTAACGCCAAAAATTTCGATGAAATTTTATTCTGTAAAA---------------TCTCAAAATTTAGAGACTAAAGCGACGATTGTAGCAGATTCTATCGTAGATGATCTAGAAAAACGAAAAGCTTTCCGTCGAGTAATTAAACAAGCGAAAGAAACTTTAATGACTAAT---------------------------TCGAAGGTAAAAGGGGTTAAAATTCAAGTTTCTGGTCGTTTAAATGGAGCTGAAATCGCTCGTTCTGAATGGGTTCGTGCAGGTCGAGTTCCGTTACAAACGTTACGCGCTAATATCGATTACTGTTATAAAACAGCAAGTACAATTTATGGGATTATCGGCGTAAAAGTTTGGATTTATAAAGGC---------------------------------------------------------------------------------------------------------------------------------------------------------------------------------------------------------------------------TATACTAAAATTCGTAAGTCAAAAAAAGTTGTCGGAAATAAAACAAATTTCGCGCTTTAA
           Carteria_cerasiformis  ---------------------------ATGGGACAAAAAGTGCATCCAATCGGATTTCGTATCGGGATAACAAAACAACATCAATCTCAATGGTTTGCTAATTTTCAAAAATATCAATATGCTCAATCGGTAGTAGAAGATCAATTTTTAAGAGAAACAATCAAAAAACTTTTT------------------------TTTGAATTATTAAATCCTACTATA------------------------------------------------------------------------------------------------------------------AAAAATAAAGCAAGTGCTGGGCAAACTAAGCTTCGT---------------------------------------------------------------------ATTCCAAAAATAAGCCAAATAAAAATCGAGCGTTCATTATTACCATATAAAATAGGAATCCATATATATGCTGAAAAA---------TCTTTACGTTCATACATTAAAAAA------------------------GCCTTAACACAATTGAAT---------------------TTAGATCCACTAACAGCAGGGCATGTTCAAAAAGTGCGTTATTATTTATTAAATTTAAAAGAAAAACAAAAT------ATGCTTCCAAGTGGACCTGCTAGTGCGAGA---------------------------------------------------------------------------------------------------------------ATAACGAGTAAAAGCGTTCTGGCTAAAAACGGCTCAAGTATGACGATGCCGGAAGGTGGAACAATCGCGGCAACGGGCTCCTCTATAACTACCATGCAGACCAAAGATAAAGGACGT------------------------------------------------------------------------------------ACTCAATCTTCAAAAGGAGGTCCCGGTCGCGCGTCAAGCCGAGCGACAAGCATGAATAGTAAGTCACGAGAAACGAGATTTGCTGGAAAAGAAAAAGCAAGAAGTGGCCAAGGTCCAAATCTAGCT------------------------------------------GTTTCTCAAAAGCAGGGTAGTTTTACAAAAGAATTCTCAAAAAGC---------------------------------------------------------------------------------------------------------------------------------------------------------------------------------------------------------------------------------------------------------------------------------------------------------------------------------------------------------AGTAATCAACGCTTAAAAAAAAGACAAATGTTACGAACTCAATCTAGTGAAAGAATGCGCTTATTATCAACTCGT---------------------------------------------------------CAATTAATGATTTCACGAGCTGGTTACATTATGAATATTCCAAAATTAAAC------------------TTAATAAGTAATCTTGGAACTCGCCCTAAATTAAAAGGA------------------------------------------------TTTAACCAATCAGGGCCT------------------------------------GCCAGCATAAACTCATTAATGCCGGCACAAAGGGGAAAAAGCGCTGCTTATGGTAGATCTGATATAAAA------------------------------------------------------------------------------------------------------------------------------------------------------------------------------GGCCAAAAGATGAAACCAAATAGTTTCTTTGGAAATAAAGCAGGAACTGGA------AAGCCGATTTTAAAGTCTTTAAAAACAGGTCTTCAAAAATCC------------------------------------CTTTTAACTTCTGCCGGTAAAGGTCTACCGGGCAATTCT---------------CTGAAACAAGCGAATAATTTATTACTTAAT------------------------------------------------------------------------------------------------------------AAAAAAGTAACAACTAAACGT---------TTACGTAAAAAATTAGTTAATAATTTTTTTAAACGTTTAAATAATATCTTTTTAAAAACGATAAGAAAAAATTTTCAA------------ATTTTTGATCAAAAGTTACTACAGTATAAAACCGATCAACGTGAAAAA------------------------------------------------------------------------------------------------------------------------------------------------------------------------------------------------------------------------------------------------------------------------------------TTTGGTTCCTTAAGATATGCTCCATTAGTTTATAATAAAAATTGGATAGCGTTAACATCTTCTTCT------------------------------------------------------------------------------------------------------------------------------------GCAGGAATGCAGGCACGAAACCAAGGAAATACC---------------------------------------------------------------------------------------------------------------------------------------------------------------------------------------------------------GCGGTTAATTTAAAGAAACAA---------CCTATTCATAAACTAATAGCTCTGATTAATTCTTTACATTTGAAATCACAATTAAAATTAGAAAATTTAAGAAAAGAATTTTTAGCTTTTGGA---------ACTCTGTCGAATTCTAAATGTTTTGGTTATTATCAAATAGTTAAATTAATAAGTAATCTTAAAGATTTAGTATTTAAATTAAAACTAAATCAAAGAATTAAT---------------------------------------CGAGTGCGAAGCAATGCCAGCAAC---------------------------------------------------------------------------------------------------------------------------------------------------------------------------------------------------GCCCAAACTATGCTTTCAACTGGTATTGGTGGA------------------------------------------------------ACCCCAGCATTTTCAATAAAATCATCTGGCCTAAGGTTGTCTTCGATTAATAAACAAGACCGA------------------------------------------GTTATTTCAGTAAAAAAATCAAAA---------------------CAATTACAAAAAATCCGCAAAAAAATCGATTCTGCTAGT---------------------------------------------------------TTAAAAGGACTAGATCTTTTAGAAAAAGCTCAGTTAAAT------------------------------------------------------------------------------------------------------------------------------------------------------AAATTTAAAAATATTGAAAATTCTATAAGTAAGTTAAAATTATCAGAATATTTAAAACAAAGTGTTATTAAGCACCGTCAAGAAAATATTTATTATTATTTAGGAACGATTTCAGAAGCAAGTAAAAATTTAAAGAAAATTCAACAATTTACAAAAAAATATGCTAATTTTTTATTTGACTCT---------------------------------------------------------------------------------------------------------------------------------------------GTTGTACCATTAAATATGACTACTCTTGGAAATACTAATTCAGTTAGCCCTACCCTAGGAAGTGGGGACAAGAAGTCTGTAGTGTCTTCAACCCTAGGCTTAGCACAAAATGATACTCACAAAGACCCGGCCGTTGCCTTTGGCCCCGAAGAACTGAATCGCTTAGCACAAAATTTGGCTTTAACTCTTTCTAATAGTGCCCAAAAAAAACGT---------------------------------------------TCCGAAAAAAAATTAAATGAAGTATTTCTAGATCAAATTGAAAAGCAAAAAAATCGTTTTACGAATAATATCTTATTAACACCAAAAATTTCTATCAGTTTTTATTCATTAACA---------------GCAAAACAAATCGAATCAAAAGCAAGTTTTGTTGCGGATTCTATTGTTGATCAACTAGAAAAACGAAAAGCTTTTAGAAAAGTAATAAAAGATGCCCAAGAAGATTTAATGAATCGT---------------------------TTAGGAATAAAAGGGGTAAAAATTCAAGTAAGTGGACGTTTAAATGGAGCAGAAATTGCTCGAACTGAATGGGTTCGAGCTGGTCGAGTTCCATTACAAACTTTACGTGCTAATATTGATTATTCTTATAAAACAGCAAATACTATTTATGGAATAATTGGAGTTAAAGTCTGGATTTTTAAAGGA---------------------------------------------------------------------------------------------------------------------------------------------------------------------------------------------------------------------------CTCTCTGATCGTATTTAA------------------------------------------
              Carteria_crucifera  ---------------------------ATGGGACAAAAAGTACATCCAATAGGTTTCCGTGTAGGAATAACAAAACAACATGAATCGCAGTGGTTTGCGAATTTTCAGAAATATCAATATGCACAATCTGTAGTTGAAGATCGTTTTTTACGTGCTACTATTAAGAAACTTTTT------------------------TTAGATTTATTAAATCCAGCAAAA------------------------------------------------------------------------------------------------------------------AAGGCACGAACAAGTACAGCACAAACAAAAATTCGA---------------------------------------------------------------------ACACCTAAAATTACACAAATAAAAATAGAACGTTCGTTATTACCTTATAAAATAGGAATTCACATTTATGCTGAAAAA---------TCATTACGTTCATATATTAAAAAA------------------------GCTTTATCACAATTAAAT---------------------TTAGATCCTATTACAGCAGGTCATTTACAAAAAGTGCGTCAATACTTATTAAATTTACGTTCAAAACAAGATCAAACAATGTTACTATCTCCAGAAGTCAAAGCTTCA---------------------------------------------------------------------------------------------------------------GCTCCCCATAAAGCAGCCACTGGATCTGAGGGAGCCCCTTCAGGATCA---GAAAACGGGCGTTTGGATGCGAAGCATGAGGGTAGATTAGCCAAAACGGCAGCCCTAAAACGTTTA------------------------------------------------------------------------------------ACAACTAAACCTTTCGGA------CAAAGGTCAAAGGGTAGAAATTCTCTTAATAACAAAGGAATGAAAAAGCAGTCTTTCGCTGGTAATGCTTTTGGGATGGTTCCCGGTAATAAACGTGGCAGC------------------------------------------GTTAGCAGCTCAAGTACAAATTTAAATCAAAAGTTTCAA---------------------------------------------------------------------------------------------------------------------------------------------------------------------------------------------------------------------------------------------------------------------------------------------------------------------------------------------------------------------CAAAGATTACGCAAACGTCAAGTCATTCGACAAAAACTCCGTGAACAAATGCGTCTTTTATCAGGTCGA---------------------------------------------------------AAATTATTAATTTCCAATTCACGCTATCTAATGTCAATATCTTCCATTCGAAAAAACTTTGATAAAGCATCTATTAATACTGCCTTACAACGTCCTATGAAAATGGGT------------------------------------------------CAGAATGCTAATTCTTTTGGACGGACTTCAATGTTTGAAGAAAGAAACGTAGGAAAATCTGTAAATTCTAAACTATTGAGCAAAAGCCAAAAGTACTCAATCCTAGCAACGAAAGAGACCTCCAGCCCTTCGGGTGGCTCGTCC------------------------------------------------------------------------------------------------------------------------------------------------------GTAGGACATGCCAACAGCCCTAAAAAGGCTGTGGGAATGCCAGCTGGTCTCGCAGGAAAAAAGCCTCAAGTTGACCTCGCTAAAGGTGAGCGTCAAGCTAGTCGTAGGGGTTCTGGCTACGCCACAGGAGCCAAAGGAGCTTTAACCAGCGCAGCTAATTTAAGAAGTTCGAAAACGGGCGCTGTTCGCCTAATGACAAAATCGGCAGCTAATCTGTTAACA------------------------------------------------------------------------------------------------------------ACAAAATTGACAAAAAAACGTAGAACATCTGTTCATCAAAAATTTGTAAATACATTTTTTAAAAGATTAAATAATATTTTTCTTAAAACAATAAGAAAAAGTTTTCTT------------ACTTTTGATCAACGCTTAAAAAAACATAAAGAAAACCAAATTCAAAAA------------------------------------------------------------------------------------------------------------------------------------------------------------------------------------------------------------------------------------------------------------------------------------TATGGTTCATTACGTTATGCTCCACTTGGTTATAATAAAAATTATTTCCAGTTTACTATCTCCTCT------------------------------------------------------------------------------------------------------------------------------------ACATTTGGTGCACAACGA------------------------------------------------------------------------------------------------------------------------------------------------------------------------------------------------------------------------GCAAAACAAATAAAAAAACAA---------CCTATCAATAAATTAATTGCTCTAATTAATTCATTACATCTAAAATCACAACAAAAATTGCAAGATTTAAGAAAAGAATTTATAGCTTTTGGA---------ACAATTTCAAATTCAAAATCTTTTGGTTATTATCAAATAGTTAAATTAATTAGTTCTTTAAAAGATTTAGTTGTAAAATTAAAACAAACTCAACGAATTAAAACAAAAAACAAGCTAAACGTAGGTCGCCCCGTAGGGGAAGGCTTGACGTCTAATCCCAATGGG---------------------------------------------------------------------------------------------------------------------------------------------------------------------------------------------------GCTTCTACAGTTTGGGTAGATGGCGCTGCGGCAGGCTTTACTGGTGCAAAGCCCAAAGCCGTAGGATCAGCCGACCAAGGGTCAGCGTACCCTGCCCAACGGGATCAGGTAGCAGGTCTATCCTCATCCTCATCCTCGTCCGTAGGACATGGATATGGCTCGGCTCAGCGTAAGAGTACCTCTCCCCTTACTTCAACCTCTCTTGTAAAAAGTAAAAAATCACTTTTAATTGGTCGTCAAATTAAAAAAGTGCGTAAAAAAATAGGTTTAGCCAAT---------------------------------------------------------TTAAAAGGATTAGATCTTTTAGAAAAATCTAGAGTTAAT------------------------------------------------------------------------------------------------------------------------------------------------------AGACTTAAAAATGTAGAAAATTCAGTAAGAAAATTAAAATTATCAGAATATTTAAAACAATTAGTCAAANNNNNNNNNNNNAATAATATTTATTATTATTTAGGTACTATTTCTGAATCAAGTAAAAATTTAAAAAAAATTAAACAATTTACTCAAAAATACGCTACTTTCCTATTTGATAAT---------------------------------------------------------------------------------------------------------------------------------------------TTAGTGGGT---AATCCATATCCTTATGCTCGTCAAAAGGAAATGCATGTGAATCTGGATCAGGCTTATCGTGGGGCCGCTGGAATTTCCGCGGAGGGCGTTGAGAAATCAAGATACCAAGGGGAC---------------------------CTTGGGGAGTTAACACAAAATATATCTGTAACCCTGGCTAATATAGCCAAAAAACACGTA---------------------------------------------GTAGAAAAAAAATTAAATGAGGTGTTTATTGATCAAATTGAAAAACAAAAAGCCAGATTTAAAAATAATATTTTATTAACACCAAAAATAGCTATTAGTTTTTATTCAATTAAT---------------GCAAAACAAATAGAATCAAAAGCTTCATTTGTAGCCGATTCTATTGTTGATCAATTAGAAAAACGAAAAGCATTTAGAAAAGTAATTAAAGATGCAAAAGAAGATTTAATGAATCGT---------------------------TTAGGAGTTAAAGGTGTCAAAATTCAAGTAGCAGGTCGTTTAAATGGAGCCGAAATAGCAAGAACTGAATGGGTTCGAGCTGGTCGTGTACCATTACAAACATTACGAGCTAATATTGATTATTCATATAAAACAGCAAATACTATTTACGGTATTATAGGAGTAAAAGTTTGGATTTTAAAGGCTTATCAGATTCAAAACTATAAGGCTTTATTCTTTTACCCCTTTTGTTTTTACCCTGCGGTTAATTATTGGCCCCTTTTGCCTTGCGCAAGCCTCCCCCACAGGGAGGGTAAAAACTCGGGTTTGGGTAAGAGCCTTGATGCGTCGCATAAAGGCTCTTACCCAAACCCTTTAAGATCGCCCCCAACCCGGAGGGTTTTTACCCGTTGCTCCCTTTGGGAGCTGACCAAAAGGCGTAGCGGGCAAAGGTCCAAAGGGTAA---------------------
             Carteria_sp_SAG_8_5  ---------------------------ATGGGACAAAAAGTTCATCCAGTAGGCTTCCGTGTAGGTATTACAAAACCTTATCAATCACAATGGTTTGCACGTTTTCATAAATATCAATACTCTCAAACAATTCTTGAAGATCGTCTATTAAGACAAACTTTAATGACTCTGTTT------------------------CCTAAATTATTAAATCCGTTTTTAAAA---------------------------------------------------------------------------------------------------------------AAAATTAAAAAACGTGAAGAGAATACAACTTTAAGT------------------------------------------------------------------------CCAAAAATAACACACATTAAAATTGAAAGAGGACTAATTCCTTATCAAATTGGGATTCAAATTCATGCAGAAAAT---TGTGATATCATAAAATCAGCTATTGATAAT------------------------------TTAACAGTAAAT---------------------AAAGAATTATTAGCA------AATTTACAAAAAGCACGTCGTTATCTTTTTTTATTAAAAATGAAACCTTCACTAGCTAAT---------------------------------------------------------------------------------------------------------------------------------------------------------------------------------------------------------------------------GAATCAGCCTCTACAGTACAAAAACAACAGGTAGTT------------------------------------------------------------------------------------GAGCAAAAA---------------------------------------------------------------------------------------------------------------------------------------------------------------------AAAGAAGATAAAAATATAAAAATGAGCTTACGA------------------------------------------------------------------------------------------------------------------------------------------------------------------------------------------------------------------------------------------------------------------------------------------------------------------------------------------AATAAGAACGTT---------TTACAAAAACGTTTACGTAAACGTCAA---------------------GAAATTCAAAAATCAATC------------------------------------------------------------------ATGATGATTAAAAAAAACGGA------------------------------------------------------TCT------------------------------------------------------------------------------------CGTTTTACTGTAATACAA------------AAAAAAAATCCTAATTTAAATACTAATTTACAGAATTCATTAGTTCGTAAT---------------------------------------------------------------------------------------------------------------------------------------------------------------------------------------------------------------------------------------------------------------------------------------------------------------------------------------------------------------------------------------------------------------------------------------------------------------------------------------------------------------------------------------------------------------ATTGCAACAACATCTACCAATAAAACAAAAAATAAAATTTTCAATGTATTTTTAAATAAAACTCAAAAAAATTTTTTAAAACATCTTAAAGACCAAATGAAA------------TATTGGAATGAGCAAATGCAA---------------------------------------------------------------------------------------------------------------------------------------------------------------------------------------------------------------------------------------------------------------------------------------------------------------------AAAAAAGAAGCAGCTCTGTTAGGATATAATAAAAAATGGAGCTTAAAATCTTTT------------------------------------------------------------------------------------------------------------------------------------------GAAAATTTCACAAATAAA------------------------------------------------------------------------------------------------------------------------------------------------------------------------------------------------------------------------------TTAAAAAAT---AAA---------CCAATTTATAAATTAACTAAATTAGTAGAAACACTTGAAAAAAAATCTTTAATCAAAATGGATAAATTACGTAATGATTTTATTTCATCTGGT---------CCACTTTCAAAAGCTCAAACATTTGGCTATTACCAAATTCTTAATTTTTTAAAACTTTTAAAAGAGTACATTAAAAAACAAAGAACTTTACGAGTAAAAAAAGCAACA------------------------------------------------------------------------------------------------------------------------------------------------------------------------------------------------------------------------------------------------------------------------------------------------------------------------------------------------------TCTTATTCTTTAATGATGCAACGTTCATCGCTTACGTCAAAAGTACAATGGGGT------------------------------------------------------------------------------------------------------------------------------------------------------------------------------------------------------------------GAAAAAGCGATTCGCCAA------------------------------------------------------------------------------------------------------------------------------------------------------AGATTAAATAATGTTGAGGATGAATGTCGTAAAATAAAATTTATCGAATATTTAAAAGGAATTGTACAAAAACATAGACAAGATAATATTTATTACTATTTATCTACAATTTCGGATTCACGTAAAAATTTACGCAAAATTCAACAATTTACAAAACGTCACGCAGGCTTTTTATTTGGT------TTAGAT------------------------------------------------------------------------------------------------------------------------------------------------GTCAATTCAGGATCTGATACAGAACCA------------------------------------------------------------------------------------------------------------------------------------AAAGCAATGCGCGACCAAATTCAACGAGTTTTAAAA---------------------------------------------------CAACCTGCCGAATTACAAGAGATTTTCTTAAAACAAATTGAAAAACAAAGAAAAATAAGCAAAGAAAATTGTGAATTAACACCCAAAATTTCTTTAAAATTCTATTCCGCTGCA---------------CCTTCTGTTATTGATACAAAAGCTACTATCGTAGCTGATACTATTATTGATGCTTTAGAAAAACGACAAGCTTTTAGAAAAGTTATTAAACAAGCTAAACGTGACCTTTTAAAAAAT---------------------------CCACGTGTAAAAGGTGTAAAAATTCAAGTAGCAGGTCGTTTAAACGGTGCTGAAATTGCAAGAACTGAATGGGTTCGTTCAGGTCGAGTTCCATTACAAACATTAACAGCTAATATTGATTATTCATACAAAACAGCTAATACTATTTATGGTATTATAGGTATTAAAGTATGGATTTTTAAAGGC---------------------------------------------------------------------------------------------------------------------------------------------------------------------------------------------------------------------------TATACTAAAACAATTAATCGTTAA------------------------------------
        Chaetopeltis_orbicularis  ---------------------------ATGGGTCAAAAAATACATCCTTTTGGTTTTCGTGTTGGTATTACACAAAAACATTATGCACGCTGGTTTGCAACT------CCAAGTCAATACCCACAATATGTTATGGAAGATTATTTATTAAGACAATCATTATATAAATTATTACCA---------------------CCTGAAAATCTTCCT---------------------------------------------------------------------------------------------------------------------------------------------------------------------------------------------------------------AAAAAAATGGAAGATACAGGAGAAACTAGAGTTGTTCATATAAAAATAGAGAGA---TTTTTACGTAATACAATTAAAATAAAAATTTATGCAGTAAATCCAGGTAGC------------------------------------------------------------------------------------------------------------------------------------------------------------------------------------------------------------------------------------------------------------------------------------------------------------------------------------TCTTCTTCAACGAATAAAAAAACAAAGCCAGGAGCACGCTCTGGTAATTTCAAAACGTCTTCAGGTCAAAATAATTCTCGTAATAGATCTTCT---------------------------------------------------------------------------------------------------------------------------------------------------------------------------------------------------------------------------------------------------------------------------------------------------------------------------------------------------------------------------------------------------------------------------------------------------------------------------------------------------------------------------------------------------------------------------------------------------------------------------------------------------------------------------CAAAATCAGGGTTCACGTTCTAATAATATGCAAAAGAATCAACAAGAAAATAGAAATGAAACAGAATCA------------------------------------------------------------------AAACTAAAATCTTTAAATAATTTAGTAATTAAATATAAGACTTTTGTGAATAAAAGTTTAAAAAGATTGTATTCTTTAAAATCAAAA------------------------------------------------------------------------------------------------------------------------------------------------------------------------------------------------------------------------------------------------------------------------------------------------------------------------------------------------------------------------------------------------------------------------AATATTATTTATAGATTTCAAACATTAATGCAATTAAATGGTTTAAATAACTCTTCATCATTAAGT------------------------------------------------------------------------------------------------------------------------------------------------------------------------------------------------------------------------------------------ACAAAAAGTCCCCAAATCATAAAAGAAGAAATAAGAACGTTATCAAATAAAATAAGTAAAATCAATAGTTACTTAAATAAG---TTAATTTCTGGTAAAACAGAAAATTCTTCTTCTCAGCTAACAAGTAATCGT------------------------------------------------------------------------------------------------------------------------------------------------------------TTAGAAAAAACAATAGTATATATTAAT---------------------------------------------------------------------------------------------------------------------------------CAAAATATATTAAAAGAAAGA---------------------------------------------------------------------------------------------------------------------------------------------------------------------------------------------------------------------------------------------------------------------------------------------------------------------------------------------------------------------------------------------------------------------------------------------TTAACATTTAAAATATTGAAACTACAAACAGAATTATTAAAAAGTTTTCCA---------------------------------------AAATTAACACGAATTATGTCTAAAAAC------TTTTTAACAACTGTAATTCAATCAAAATTAAAAAAAGTTTTAAGTGAACTGTCAAAAAGTTATAGT---------------------------------------------------------------------------------------------------------------------------------------------------------------------------------------AATCCTCAAACAGAAACTGGAATTGGG---------------------------GTAAATAGTATTAAATCT------------------------------------------------------------------------------------TTGTTTGAGTCTAAGTTACCTAGTACAATTAGCTTAAGACACCAGTTACAAAAA------------------------------------------------------------------------ATGTTAACTAAAAATTATTATCAAAATTTTGCCTCTCTTCAATCAGGTCGACAAGGATTAAACTATTATTTAGGAAAATTTGGTCAAAAACGTGTCAAT---------------AAGAGTACAATTGCACCACAAGATTTATTAAATAAAATAAGTCTTAATGGT------------------------------------------------------------------------------------------------------------------------------------------TCTGAAGATATTACAAATCTTAAAAAAGTCGATTATTCAGCAACTGAAGAAAAAATTTATTTGCGAAAAGCTAAAGAGGGCCTATTTGATAAACATCCTTTAGCAATTAAACAAGCAATTAAAACGCGCAAT------------GCTCGTCTTAAACGTACAGTAAAAAAACAAATGAAAAAATGTTTAATTCTA---------------------------------------------------------------------------------------------------------------------------------------------------------CAATCAGTGCGCACTCGTTTCCCACGTTTAGCCAAT---------------------------------------------------------------------------------------------------------------------------------------------------------------------------------------------------------------------------------TTTAAAAACACTTATCAAACGGATAATCTTACTAATCTTTGTCAAAATATTTCAAAACTTCAAACTTTACCTAAAATAACTCAGATTGAATTTATTCATGTACGA------------------ACACCCACAAGATATGCTGTTTCTTTAGCCTCTTTTATTGTTGAAAAATTAGAAAAACGTTTTTCATTTAGAGGAACAATGAAAAAAGCAAAAGAAGAAGCAATGAAAACACCAGGA---------------------------ATTAAAGGTATTAAAATTCAAGTAGCTGGTCGTTTAAACGGGGCTGAAATTGCTCGTACAGAATGGATGCGTGCTGGTCGTGTTCCTTTACAAACATTAAAAGCAAAGATCGATTATAGTTATAAAACAGCTAGTACCATTTATGGTATTTTAGGTGTTAAAGTATGGATTTTTAAAGATTCTTCTGTTAGTTTATAA---------------------------------------------------------------------------------------------------------------------------------------------------------------------------------------------------------------------------------------------------------------------
       Characiochloris_acuminata  ---------------------------ATGGGTCAAAAAGTACATCCTCTTGGTTTCCGTGTTGGTATTACAAAAAAACACCAATCGCAATGGTTTGCACGTTTTAATAAATTTAAATATTCTCAAAGTGTTTTAGAAGATACTATGCTTCGTAAAACATTAATGAATTTATTT------------------------CCACAGTTGTTAAGTAATTCGAATGATAAATTTTCA------------------------------------------------------------------------------CAAAGTTCAAATTCATCTAAAATGAAAAAAGGAAAACGTGATGATGAAATTACATTAACT------------------------------------------------------------------------CCTCGAATTACTCAAATCAAAATTGAACGTGGTTTAATTCCATATGAAATAGGGATTCAAATACATGCTGAAAAT---TGTGATTTATTAAAATCATCTATTAATAAT------------------------------TTAAAAATTAAT---------------------AGAGACTTAGTTTTT------TTACTCCAAAAAACGCGTCGTTATTTACAACATTTACGTCAAAAAACAACT------------------------ACAGTAAGT------------------------------------------------------------------------------------------------------------------------------TCTGATAACAATAGTCTTGGTTTTGATACTATTACTAGT---------------ACTTCTGTTTCTACAGAAAAACAGACTAAAAATGCAAAAACAACAAAAAAT------------------------------------------------------------------------------------------------AAATATCAAAAACAAAGATTTGGA------------------------------------------------------------------------------------GCG------------------------------------------------GCAGCAGGAACTCGATTAACAAAACAACAAATTCGT------------------------------------------------------------------------------------------------------------------------------------------------------------------------------------------------------------------------------------------------------------------------------------------------------------------------------------------TTCAAAAGATTA---------ATTCGTAAACGTTTTAAAAAACGTCAAACAATTCATCGTAAATATCAACAGTTAATTAATAAATTCAAAATCCGT---------------------------------------------------------AGTTTTTTAAGAAAAAAAGGAACAAAAATTGAAAGAAAAATT------CTTTTTAAGCGTTTAAAAGGCCGAAAC---------------------------------------------------------------------------------------------------------------------------------------ATTTTTGAAGGG---------GGCTCGCTACGTCGCACACAAAAA------------------------------------------------------------------------------------------------------------------------------------------------------------------------------------------------------------------------------------ACTAAAAAATTGGGTTCTTCGAATGCTAATCTTCTTGCCCGTATGACTACTCCTAAAGGG------------------------------------------------------CGAGCTCTGCGAGCTCCTTCA------------------------------------------------------------------------------------------------------------------------------------------------------------------------------AATATATTCCGCACGCGAGTTTTAAAAAAATTTGCAACAATTTATGTCAATAAAATGAATCATAAGTTTTTAAACACTTTAAAAAGTAATATGAAA------------AGTTGGCACGAATTAATGCAAAATTCGAATGAAAAA------------------------------------------------------------------------------------------------------------------------------------------------------------------------------------------------------------------------------------------------------------------------------------------------------------ACGTATACTGCATTAGGTACTAGTCGAAAATGGAGT------------------------------------------------------------------------------------------------------------------------------------------------------TTAAATCGACTAAACTCT---------------------------------------------------------------------------------------------------------------------------------------------------------------------------------------------------------------------------------TTAGAAACAAAA---------TCAACATCGTCATTAACTAAACTTGTTACAGTTCTTGAACAAAAATGTCTATTAAAAATGCAACTTTTAAAGAAAGAATTTTTAACATTAGGA---------AGCGTAGCGAAAATTCATAGTTTTGGGTACTACCAAATGGTAACATTTTTAAAACATTTAAAAGAATTAGTAAATAAAATCAAAAGAAAACAAAAACTACAATTTGCTATTATG---------------------------------------------------------------------------------------------------------------------------------------------------------------------------------------------------------------------------------------------------------------------AAATTAAACCGCTCTGCGGTTCGTTCAAATGAATCTTCTTTATCT---------------------------------------------TCGAGTGAAAATCAAGGCGAGCGAAAAAAAAGAAATTATTATTTATTA---------------------------------------------------------------------------------AAAAAAGAACAAAAT------------------------------------------------------------------------------------------------GTTTTCTTATCAACTGTTTTAAATAAA------------------------------------------------------------------------------------------------------------------------------------------------------AAACTTAATAATATTGAAGATGAATGTCGTAAAATTCAATTAATTGAATATTTAAAACAAATTGTTAAAAAACATAGAACAGAAAATATTTATTTTTATTTATCTACAATTGCAGATGCTCGTAAAGATTTACGTAAAATCAAACAATTCACTAAAAAGCATGCTGCTTTCTTATTTGGT---------TTAAATTTAACAAATAATAACGAACAA---------------------------------------------------------------------------------------------------------------------------------------AATAGTCTATTAACG------------------------------------------------------GAAAAAGTCAAAGAA------------------------------------------------------------CGTGTAAGTCGTGTTTTATTAAAAAATAATAATAAA------------------------------------------------GAAGTAGATAAAACGTTACAAGATATTTACTTAGAACAAATTGAAAAACAAAGAACAATGTATAAAGAAAATGCACAATTAACTCCTAAAATTACTATTCAATTTTATTCAGTAAAA---------------GAAAAAAGTTTAAAAGCAAAGGCGTCAGTTGTTTCTGATTCTATTGTAGATGCATTAGAAAAACGAAAAGCCTTTAGAAAAGTTATTAAAGATGCTAAAGAAGAACTAATGAGAACA---------------------------CCAGGAGTAAAAGGTGTTAAAATCCAAGTGTCTGGTCGTTTAAACGGTGCTGAAATTGCTCGAAGTGAATGGGTACGTGCAGGCCGTGTTCCTCTTCAAACTTTACGTGCAAATTTAGATTATTCGTATAAAACAGCAAGTACTATTTATGGTATTATTGGAGTTAAAGTTTGGATTTTTAAAGGA---------------------------------------------------------------------------------------------------------------------------------------------------------------------------------------------------------------------------TACACAAAATTAATTAATTAA---------------------------------------
         Chlamydomonas_applanata  ---------------------------ATGGGTCAAAAAGTCCATCCTTTAGGTTTTCGTGTAGGTATTACAAAGAAGCATCAATCACAATGGTTTGCCCGCTTCAATAAAAATAAATATGCACAAAGTGTTTTAGAAGATCGCATGCTTCGTGAAACATTAACAAATTTATTT------------------------CCACAATTATTAAATCCTGTTTTA---------------------------------------------------------------------------------------------------------------AAGAAGAAG---AAACGTGATGACGCATCAGCAATTGTT------------------------------------------------------------------------CCTCGAATTACACAAATTAAAATTGAACGCGGTTTAATTCCTTCTGAAATTGGCATTCAAATTCACGCTGAAAAT---TGTGATTTAATTAAATCATCTATTGAAAAT------------------------------TTAAAAATCAAT---------------------CGTGATTTAGTGTCA------AAACTTCAGAAAACACGTCGTTATTTACAACACCTACGTATTAAATTAAAT---------------GATTTAAATACAATGAGT------------------------------------------------------------------------------------------------------------------------------GATTCATTACAGAAA---------------------------------------------AAAGAATCTAACCCAACTTCAGAAGTAAAAAAA------------------------------------------------------------------------------------------------------------------------GATTCTTTAAATAATGACAAAAAAAAGAGA---------------------------------------------TTTAGACCGAAAAAA---------------------------------------------------------------------CGTTTAACGAAACAACAATTAATT------------------------------------------------------------------------------------------------------------------------------------------------------------------------------------------------------------------------------------------------------------------------------------------------------------------------------------------CGTCGTCGTTTA---------GTATTAAAACGTTTAAAACGACGTCAATCGATTCGTCGTCGTCATAAACAATTAGTGTATAAACGT------------------------------------------------------------------TTATTCTTAGCTAAAAAAGGCAATAAAGTAGTTCAAAAATTAACAATGCCGACATTTGGTCGTAAAGGTTTCTCA---------------------------------------------------------------------------------------GGCAAAAATAAGAAA------------------------------------ACATTATTCAAAGGATCACGAACAGCATCTGCGATCGAT------------------------------------------------------------------------------------------------------------------------------------------------------------------------------------------------------------------------------------------------AGAGAATCGACTTCGTCGATTCTCTTCAGCCGCGGCTATTCAGCTAAA---------GGCCAACGTCCTCAACGTAGT---------------------GTAAAAACGTCTTCAAAATCGATTGCTAAAGCAAAACCTCAAAAATACACATCG------------------------------------------------------------------------------------------------------------------------------------------------TCAAATCTATTAAAGTTACGTATTAAGAAAAAATTTGTTTCGCTTTTTATTAATCGTATGAACAATAAGTTCTTACATGCCTTAAAAGCGTCATTAAAT------------GAAACACAAAAAAACCAGAACAGTGGA------------------------------------------------------------------------------------------------------------------------------------------------------------------------------------------------------------------------------------------------------------------------------------------------------------------------GTGCGTACTCAGCAATGGAGTAAGAAATGGAAC------------------------------------------------------------------------------------------------------------------------------------------------------TTTGCTTTAGTTGAAAAA------------------------------------------------------------------------------------------------------------------------------------------------------------------------------------------------------------------------------CGTCTAGGCCAAAAA---------TCATTAACGCAATTAACAAATTTCATTACTCTTTTAGAAGAAAAATCGTTAAAGAAAATGGAATCGTTACGTAAAGATTTTATTACATTTGGT---------TCAATTTCAAAAGCAGCTAGTTTCCGTTATTACCAAATCTTAACGTTCTTAAAACAATTAAAGCAGTTTGTTTCAAAATTAAAAACAAAACAAAAATTCAATTACACGTTA------------------------------------------------------------------------------------------------------------------------------------------------------------------------------------------------------------------------------------------------------------------TCAAAATTAAATCATTCTGAAACT------------------------------------------------------------CAGCAATCAACAGGTTCAGGTAGCGCTTTAAGTGATAGTGTAAATTTCAAATCA---------------------------------------------------------------------------------------GCACGTTTAACTGAAGCGTCAAAT---------------------------------------------------------------------------------------ACAATTTCAACGAATTTATTAGCAAAT------------------------------------------------------------------------------------------------------------------------------------------------------AAACTAAATAATATTGACAATGAATGTCGTAAAATCAAATTTATTGAATATTTAAAACAAATCGTTAAAAAACACCGTTCAGAAAATATTTATTTATATTTAGCGACGATTGCTGAAGCTCGTAAAGATTTACGTAAATTAAAACAATTCACAAAACGTCATGCTTCATTCTTATTTGGT---------TTAAATTTAAACCAAACA---------------------------------------------------------------------------------------------------------------------------TCAGAAGCATCT---------------------------------------------------------------------------------GCTATTCAAGAA------------------------------------------------------------CGTTTAAAATCTGTTTTAGAAAATAGTTCTACGAAACCT---------------------------------------------GATTTTGAAAAAACATTACAAGATGTTTTCTTAGAACAAATCGAAAAACAAAGAACGATTTACACAGATAATATCTCATTAACACCCAAAATTTCAATTAAATTCTATTCTGTAAAC---------------GCGAAAAGCGTTAAAGCTAAAGCCTCTGTGGTGGCTGATTCAGTTGCAGATGCTTTAGAAAAACGTAAAGCGTTCCGTAAAGTTATTAAAGATGCAAAAGAAGAATTAATGCGTACA---------------------------TCAGGTGTTAAAGGTGTTAAAATTCAAGTATCAGGTCGTTTAAACGGCGCTGAAATCGCACGTAGTGAATGGGTACGTGCGGGTCGTGTACCGTTACAAACGTTACGTGCAAATCTTGATTATTCATACAAAACAGCTAGTACTATTTATGGTATTATTGGTATTAAGGTATGGATTTTCAAAGGT---------------------------------------------------------------------------------------------------------------------------------------------------------------------------------------------------------------------------TATGTAAATAAAATGTAA------------------------------------------
           Chlamydomonas_nivalis  ---------------------------ATGGGACAAAAAGTCCATCCAATAGGATTTCGCGTTGGTATTACTAAAAGACATCAATCACAGTGGTTTGCAAGGTTTACAAAATATGCTTATGCTCAAAGTTTATTAGAAGATCGTATGCTACGAAATACATTAATCAGTGTAGCT------------------------AATGAAGCTTTAAATTCAAATTCA---------------------------------------------------------------------------------------------------------------ATAAAGAAA------CGTGACTCTGCTTTTCAACAAAACGTA---------------------------------------------------------------ATAACACCTAAAGTAACACATATAAAAATTGAACGAGGATTAATTCCGTATGAAATCGGAATTCAAATTCATGCTCAAGCTCCGTTAAAAAAATTGAAATCATCATTAAATAAT------------------------------TTAAAAATTAAC---------------------AGAGAATTATTGTGT------AAATTACAAAAAACTCGTCGGTATTTAATGAGTTTAGGAAAACAGCAAAGTTCTAAACCAAAAAGTGAA---ATGCTTTTAAATATACATGCTAAGCATAGCTTGAACTCCTCTTCCTCTCCTCTTACTGCTTCTAATAGGAGTGACACTAATCCTACAGATGGAAAGAACAGCAAGAACCAAACGGAAAAAGATTGCTACGCAGGAACGGTTTCTAAAGATGACACATTGCTTGTTGGAAAAAAAAATAATTTTAAAAAAGTTAATATCCTTAAAAAAAAACTTTTTTGTTTTAGTTCAGCGTTAGCGACTAGTCAA------------------------------------------------------GGTAAACAAAACTTAAAAGTCAACATTCCTTTTTCTACA------------------------AGCAAAGCAGGCACACAGGGAATGACTAAAAGTGGG------------CCCAAACAAAGTTTAGAAGCTAAAGTAGGCAAAGCCTATAAC------------------------------------------------TTTAAAAAACGTAGACGTCCTAATTTTTTAAGTCTAGTCTACAAA------------------------------------------------------------------------------------------------------------------------------------------------------------------------------------------------------------------------------------------------------------------------------------------------------------------------------AAAAAAAAAATT---------ATTATAAAACGTTTACGAAAACGTCAAGAAATACGTCAACGTTATAGAAGATTAATGTTAAAAGGC------------------------------------------------------------------TTATTTGTTCAAAAAAAAGGAAAACAAATTAGTTGTGTTGCTTCTTTATTTTTTAGTAAA---AAGCAAAGAAAAAAA------------------------------------------------------------------------------------GCTAGTGCAATTAAAAAA------AATAAAAGTAATAAATTTGCTAAAAATATGAACAGAAAATCAGTAAAATCTTCTTTAACAAAAAATACTAGTTTACTAAAAAAAAAAAGTTTAGGTGGGTCCTTGCTACGTTCTTTCCCTGCTGCTACGCTTCCTACGCTCCATCCATCCACCTTTGGTGGAAAGGAGCGTAGCAACACCAAAGGTGGATGGAATAGTGTAACTAAAGTTAGTCAGAAGGATGCTAACAGGAGTGACACTAAGAAAGGTCCATTGGAGAAACAAGAAGGACTAAAACAAAATAATAATATTAAACAATCAAAAACTGATAATTTTTTAGCTGCCCCTATAAAATTTAATAAAAGACAAAGTAGCAATTTAACCAGCGGAGCTACGCAGACTTCATTATTAACAAATTCTAAATCTAATAAAAATATAAAAGAAAAACTTATACTTTTAGCAAAATTACGTAGGAGACAAAGTTCCCCTCGGACAACTACG---------------------TTGTTAGCTTCGCCGTTACACAACAATCATGGGCAAAACCCATCCTTCCTACAGATAGGA---------------------------------------------TGGAATGTTGGTTATAGAATAAAAAAAAAATTTGTTTCGTTATTTTTAAATAAAATTAACAAACGCTTTTTAAAAGAATTAAAAGAGCAAATGACT------------CAATGGAATAAATCTCTTAAACTACATCGACAAGAA------------------------------------------------------------------------------------------------------------------------------------------------------------------------------------------------------------------------------------------------------------------------------------CAAATCAAATTATACGGTACGCTTCGTTTTGCTCCTCTTGGTTATAATCAAAAATGGAGT------------------------------------------------------------------------------------------------------------------------------------------------------TTAAAAAGATTAAATTTT---------------------------------------------------------------------------------------------------------------------------------------------------------------------------------------------------------------------------------TTGAAAAATAAA---------CCGTTATTTAAGCTTTTAAAATTAATTAAAATTATTGAAAGAAAATCTTTAATAAAGTTAGAAACTTTAAGAAAAGATTTTATAGCATTTGGC---------ACAATTTCTAAAAGTGAAGCTTTAAGTTATTATCAAATAATCAATTTTTTAAAAAATTTAAAAATTGCTGCTTTAAAATTAAAAAAAGAACAAAAACGTCTGTTAGTTAAAAATTTAACAAAAGAT------------------------------------------------------------------------------------------------------------------------------------------------------------------------------------------------------------------------------------------------------------------------------------------------------------------------TATTCTAAAATGTCAGTATTAACAGCATCAAATCAAGAAACACATAGTCTAGGTGAGAATAAAGATGCTACTACG------------------------------------------------------------------------TTTAAACGTGGCGATAAA---TCAATCAAGCTTCGCTTAATGAAAACA---TGGGCAACGAATCAATCA---------------ATAGTATCTTTAGATAGAAAATCTAGCTTCGCAACTTTGTTGACTTCTTCTGTTTTAAGCGGAACTAACTATCAAAGCAAGCCA---------------------------------------------------------------------------------------------------------------------------------TTAATAGAAGCTATTAATAATGAATGCCGTAAGATTAATTTTATTGAATATTTAAAAGAAATGGTTAAAAAACATAGAACAAATAATTTGTTTTATTATTTGTCAACAATTTCCGATGCCCGTAAAAATTTAAAAAAAATTAAACAATTTACTAAAGTTCATTCAAAATTCCTATTTGGG---------------------------------------------------------------------------------------------------------------------------------------------------------TTTGAGTTTAACCAACCAACAGCCATGTTAGCTCCCGACGGTCGC---------TCCGCTTACTCAAAAAATACAGATGGCAAAGATGGATTAGTTTTTAAT------------------------------------------------------------AAAATAAAAACTGTCATTGATTTAGCTTCTAAAAAATCTGAT---------------------------------------------TTTGAAAAAGGATTACCAGAAATTTTCTTAGAACAACTGGAAAAGCAACGTAATATGTATAAACAACTTGTTAAACTACGTGCTAAAATTTCAATTAAATTTTATTCAGTAAAA---------------TCAGAGAACGTAAAAATAAAAGCAGCAATAATATCGGATTCTGTTATTGATGCTTTAGAAAAACGAAAAGCTTTCAGAAAAGTTATAAAAGATGCTAAAGAAAATTTAATGCGAAAT---------------------------TCCAAAGTAAAAGGTGTTAAAATACAAGTATCTGGGCGTTTAAACGGAGCTGAAATTGCTCGAACAGAATGGGTGAGAAGTGGTCGAGTGCCATTACAAACTTTAAGAGCCAATTTAGATTATTCGTATAAAACAGCTAAAACTATTTATGGAATTATTGGTGTTAAAGTATGGATATTTAAAGGT---------------------------------------------------------------------------------------------------------------------------------------------------------------------------------------------------------------------------TATACTAAACTAGTTTAA------------------------------------------
          Chlamydomonas_peterfii  ---------------------------ATGGGACAAAAAGTACATCCTTTAGGATTCCGTGTAGGGATCACAAAAAAACATCAATCACAATGGTTCGCACGATTTAATAAATATGCTTACGCACAAAGTGTTGTTGAAGATTTCATGCTTCGTAAAACATTAATGAAAATGTTT------------------------CCAGATTTACTAGCATTACCGCTCCGAGGG---------------------------------------------------------------------------------------------------------AAAAAAACACAAAAATCATCTGGTGGAGCCGGCCAACCAAACCAAGAAACAGATGTT---------------------------------------------------TTACCAAAAATCACACAAATCAAAATTGAAAGAGGTTTAATTCCATACGAAATTGGTATCCAAATCCATGCTGAAAAC---TGTGAACAAATTCAAGCAGCTATTGATAAT------------------------------TTAAAAGGTAATGGTACAGATGGAGGC------CTACGATTCTTTGAA------AATTTACAAAAAACACGTCAATATTTATCAAAAGTTGTTAGTCCTATTACGGCTTACGGCGAAGCCGGGCAAGAAAAAATCGAA---------------------------------------------------------------------------------------------------------------------GATGGATACGGTCAAGATATTGCGGCAAACACTAGTAAATCACAGTCTACAGTTTCGTCGTTAAGCGCTGATGCTACTAATACTGTAAGTAAAAAAACCTTTATAAAAAGTTTA---------------------------------------------------------------------------------------AGCCAAAAAAAAACCGAACGTAGCTTAAATCTAGATAAAAAATGGACCGGCTCCGCTGGAAAGCGCGGCGCGGCTTCCGGCTTAGATAAAAAATTCCAAAGTACACGTGGATACGCTGGAGCCGGCGCCAATTTTGCTAAAGCAGATAACCAAAAAGGATTCCGCTCTGGCAAAAACCCTAAAAATACAAAAACCGGTAAAATGTCG---------------------------------------------------------------------------------------------------------------------------------------------------------------------------------------------------------------------------------------------------------------------------------------------------------------------------------------CTTCGAACAAATACGGCTACGCCGGTAAAACGTTTCAAAAAACGTCAATCGATTCGTAATCGTTATTTCCAACTATTATCAAAAGGC------------------------------------------------------------------TTATTCATTCGCAAAAACGGAAATCAAATTATGCGTAAAGTTAGTTTAAAAGGTTTTATTAAAGCTTCGCCGGAAAAA------------------------------------------------------------------------------------CTGAAATACAATAGCGGAGCTGTATCTGCGGGCTCACGCTTTAACAAAAAAAACGGCTTGGCCGGACAAAACTTAACTACAACTAGCCAAGCT------------------------------------------------------------------------------------------------------------------------------------------------------------------------------------------------------------------------------------------------AAATTGAATATTAAAGGCGCACGCAATCAAGCTTTCAAACCTGGTTTATTA---------------------------------------GGCCAAAGACCTACAACATCACGTCTAGGTACTAGCGTT------------------------------------------------------------------------------------------------------------------------------------------------------------------TTAATTAAGAAATTAAGTAATAAATTATCTAAAAAGTTTGCTACATTATTTATTAATAAACTAAATAAAAAGTTCTTAGTTAGTTTAAAAGCTATCATGAAA------------TATTGGCATAAACAA---------------------------------------------------------------------------------------------------------------------------------------------------------------------------------------------------------------------------------------------------------------------------------------------------------------------------AATACAAATACTATTTTTGCTAATTATAATAAAAAATGGACGGCTTGGCAG------------------------------------------------------------------------------------------------------------------------------------------------GATAGCATGCAGAAAAAACAGAAT---------------------------------------------------------------------------------------------------------------------------------------------------------------------------------------------------------------------CTTGCGAACCCGCAA---------TCCATCACAAAATGGAATAAATTAATTGATGTTTTAGAGAAAAAATCTTTACAAAAACTTGAATATTTACGTAAAGATTTTATGAACTTTGGT---------GCTATTTCAAAAACGAGAAGTTTTGGTTATTACCAATTAATTACTTTATTAAAACAAGTAAAAGAATTTGTTATGCGCAGCACAAAATTAAGACTGCTATTTGGGCGTAGTACA------------------------------------------------------------------------------------------------------------------------------------------------------------------------------------------------------------------------------------------------------------------------------------------------------------------------------------------------GCTCAGAAAAACCAAAATAAAACAACTGGATCGCAGCAAACACTAAATAAAGCATATTTAGCA------------------------------------------------------------------------AAAGCAACAACACCGCTTACAAAAATCAGCGGCGTTAGCTTACAAAAATCAGTA------------------------------------------------------------ACTACGGCTTTACAGGAAAATATTTTCAATACAATCCAAGCAAATATTAAT------------------------------------------------------------------------------------------------------------------------------------AACGGTGGATCTAATAATAAAGAATCGCGTAAACTGAAATTAATTAGCTATTTACAAAATCGAATCCAAACATATCGAACTGAAAATCTTTTCTATTATTTATCTTCAATGGCTAATGCTAGCAAAGATTTTAAAGAACTAAAACGTTATACGAAACAACATTCGAATTTCTTATTTGGTTTTACG---------------------------------------------------------------------------------------------------------------------------------------------------GCGGATGCTCAGTTATCGAAAGAAACCACGGCC---------------------------------------------------------GGAGGCCTATAT------------------------------------------------------------ACAATTAACAACAAAACTTTTTTACAAGAAAAAATCGAAAAA---------------GTTTTAACAAAATCGAATCAAAAAGTAGACTTTGACAAGAATCTTCAAGATGCTTTCTTAGACCAAGTTGAAAACCAACGTAAAATGTATAAAGCGAATCTTGCACTAACACCAAAAATTTCAATTCAATTCTTCTCGGTTAAA---------------CAAGATAATCTTTTTGAAAAAGCATCTGTTGTTGCTGATTCTGTTGTTGATGCTTTAGAAAAACGTAAAGCATTTAGAGGTGTTATTAAAAAAGCCAAAGAAGATTTAATGCGTCGTTCA---------------------------CGCGTTAAAGGTGTGAAAATACAAGTTGCCGGACGTTTAAACGGTGCTGAAATTGCTCGTAGTGAATGGGTACGTGCTGGTCGTGTACCATTACAAACTTTACGTGCTAATATTGATTACTCTTATCGTACTGCTAGCACGATTTATGGTATTATCGGCGTAAAAGTTTGGATTTTCAAAGGT---------------------------------------------------------------------------------------------------------------------------------------------------------------------------------------------------------------------------TATTACTAA---------------------------------------------------
       Chlamydomonas_reinhardtii  ---------------------------ATGGGTCAAAAAGTACATCCTTTAGGATTTCGCGTAGGTATTACAAAAAAACATCAATCACAGTGGTTTGCTAGATTTCAAAAATATGCTTATTCTCAAAGTGTTTTTGAAGATCATATGCTTCGTACAACATTAGTAAATTTATTT------------------------AGCAATCTTGAAAAAGAAAGTGCTTTAGCA---------------------------------------------------------------------------------------------------------ACAAAACAATCAAAAAATCGTGGT---GCTACTCAACCAAAA------------------------------------------------------------------GCACCAAAAATTACACAAATTAAAATTGAACGTGGTTTAATTCCATATGAAATTGGTATTCAAATTCATTCAAATGAT---TGTTTATCAATTACAAAAGCTATTGATAAC------------------------------ATTAAAGTGTCT---------------------AAAGATTTAGTAACA------AATTTACAAAAAACACGTAAGTATTTATTTAAAGCAGGTACACAATTAAAAAATGCA------------------------------------------------------------------------------------------------------------------------------------------------------------TCAATGCAAGTATCAGATAATCTTAACGTAGCTGAAGGGGAAAACTCTACTATGTTAAAAACTAAAACAAGTGCATCAGGCACTAGTGTTCTT------------------------------------------------------------------------------------------------------AAAAAACGTACTTTTAAAATTCAAACTCAAAAACCAACTAAAGGT------------------------------------AAATTTGTTTTTAAAGGTAAACGTAAACAA---------------------------------------------------------AAGAAAAAATTATCAAAAGCTGTTTTTATGCGT---------------------------------------------------------------------------------------------------------------------------------------------------------------------------------------------------------------------------------------------------------------------------------------------------------------------------------------TTAAAAAAT------------ATTAAACGTCGTTTTAAAAAACGTCAAACAATTAAAAAACGTTATTTAAATATTATTTCAAAAGGT------------------------------------------------------------------TTACTTATTCGTAAAAAAGGTAATCTTATTATTCGAAATGTAAAAATTAAA---------CGTAAAAATAAA---------------------------------------------------------------------------------------------------------ACAGCACGTTTAACATCT---------------------------CGTAAATCTCAACCAACATTACGTTCAGGTTCA------------------------------------------------------------------------------------------------------------------------------------------------------------------------------------------------------------------------------------------------AATTTACGT------GATAATTTAGCCCCTGTTAAATCAAAA---------------------------------------------------ATGCAACGTTTTAATAACAGA---------------------------------------------------------------------------------------------------------------------------------------------------------------------------------------------------------ATGTCTAAAAAATTTGCAAATTTATTCTTAACAAAACTTAATAAACAGTTTTTAGTACGTTTAAAAGCAATTATGAAA------------TTCTGGCATAATCAA---------------------------------------------------------------------------------------------------------------------------------------------------------------------------------------------------------------------------------------------------------------------------------------------------------------------------AATGTAACAAAAGCGCCATTAGGTTATAATAAAAAATGGTCTTTAGCGAAATCTTATGCTTTA------------------------------------------------------------------------------------------------------------------ATTAATAATTTAAAAGCTAAATACTTAGCAAAAGATATTCTT---------------------------------------------------------------------------------------------------------------------------------------------------------------------------------------------------------------------TCTTTAGGTAGTCTG---------CGTGTTCAAAAATTAAGAAAATTAATTTCAATTTTAGAAAAAAAATCTTTAGTTAAAATGGAAACATTACGTAAAGATTTTATTACATTTGGT---------ACTTTATCAAAAACAAGAGCATTTGGTTATTATCAAATGATTACTTTCTTAAAACAATTAAAAGAACTTGTAACAAAAATTAAAAAACAAACAATTGCAAACGTTACAACT------------------------------------------------------------------------------------------------------------------------------------------------------------------------------------------------------------------------------------------------------------------------------------------------------------------------------------------------------AAACAAGAATCTGTTGTTGATAACAAATTAGCATCA---------------------------------------------------------------------------------------------------AATAAAACAAAAATTCAAAATTTAATTCGAGCAAAATCAAAACAA------------------------------------------------------------------ACAAAATCTATTACACAAAAAGTAGTAAATAATTTTGTTAAACTTGTTGAT------------------------------------------------------------------------------------------------------------------------------------GATAATCAAGCAATGGCCAATGAATCACGTAAAATTAAATGGATTTCATATTTAAAAGATCTAGTAAATAAACATCGTACAGAAAATATTTTTTACTATTTAGCAACAATTGCGACTGCTCGTAAAGATTTAAATGCTTTAAAACGTTATACAAAACAACACGCTAATTTCTTATTTGGT---------------------------------------------------------------------------------------------------------------------------------------------------------GTTAATGTTGAAAATGCTAAAGAAAATCCTAAT---------------------------------------------------------GCATTATTACAA------------------------------------------------------------CGTGTTACA---AAAACTTTAACACAATATTCAAAAAAT---------------CCGTTAGTGAATAACGATTTTGAAAATGCTGAAGGTTTAACAAAATTACAAACGGCTTTTTTAACTCAAATTGAAAGTCAAAGAAAAATGTATAAAGCCAATTTAGCGCTTACACCAAAAATTTCAATTAAATTCTTCTCTGTTAAA---------------ACAACAAATCTTTTAGAAAAAGCTTCAACAGTAGCAGATTCTATTGTAGATGCTTTAGAAAAACGTAAAGCATTCCGTGGTGTTATTAAAAAAGCAAAAGAAGATTTAATGCTTCGTTCACGT------------------GTAACACGTGTTAAAGGTGTTAAAATCCAAGTAGCTGGTCGTTTAAATGGTGCTGAAATTGCTCGTAGCGAATGGGTTCGTGCTGGTCGTGTACCACTTCAAACATTACGTGCAAACATTGATTATGCATATCGCACAGCTAATACAATTTATGGTATTATTGGTGTTAAAGTATGGATTTTCAAAGGT---------------------------------------------------------------------------------------------------------------------------------------------------------------------------------------------------------------------------TATAGTAAAATTTAA---------------------------------------------
           Chlorococcum_tatrense  ---------------------------ATGGGTCAAAAAGTACATCCGTTAGGTTTTCGTGTAGGTATTACAAAAAAGCATCAATCTCAGTGGTTTGCACGTTTTAATAAAAATAAATATGCTCAAAGTGTTTTAGAAGATCGTATGCTTCGACAAACATTAACAAATTTATTT------------------------CCACAATTATTAAATCCAGTAGGG---------------------------------------------------------------------------------------------------CAAAGTGGAAAAAAACAAATTAGAGATAAAAATGAAGAATTATCAGTTGTA------------------------------------------------------------------------CCAAAAATTACGCAAATTAAAATTGAAAGAGGATTAATTCCATATGAAATTGGTATTCAAATCCATGCAGAAAAT---TGTGATTTAATTAAAAAATCAATTGAAAAT------------------------------TTAAAAGTAAAT---------------------CGTGATTTACTTTGT------CATTTACAAAAAACACGTCGTTATTTACAACATTTACGTTTAAAATTAAAT---------------GATCTTAATACGGCTGAT------------------------------------------------------------------------------------------------------------------------------AATTCTTTTGTTTCTACACTTCCTAGC------------------------------CTTTTAAATAGCGCACGAAGTGAAGAACAGGAAAAGTTACAATCA------------------------------------------------------------------------AATTTATCTTTAGATACTAAA------AAAGAAGGAAGTAAATTTGGAGGAAAAGGTAGTAGAACAGTT------------------------------------ACTCGTTCTTTTGAAAAACGAGGGTTCTTT------------------------------------------------------CAAAGACCTCGTTTAACAAAACAACAATTAGGT------------------------------------------------------------------------------------------------------------------------------------------------------------------------------------------------------------------------------------------------------------------------------------------------------------------------------------------CGTCAACGTTTA---------ATTTTAAAACGTTTAAAAAAACGTCAATCAATTCGACGTCGTTACAAACAATTAATTTATAAAGGT------------------------------------------------------------------TTATTTTTAACAAAAAAAGGAAACAAAGTAATTCAAAAATTCAAAACATCTAATTCTTCTTCTGATTCTCGTGTAGGA------------------------------------------------------------------------------------AATAATTCTTCTTCTTTTTCTCGTAAGGTTGCTACACAGGGAATTAAAAACCCTTCTTTTTCAAACCCTGCATATAAAAAAAAACAAGACAGTTTTGTTTTAAAATCAGCATCAGCAGGT------------------------------------------------------------------------------------------------------------------------------------------------------------------------------------ATTAGTTCTTTCTCTTCCCCTACGGGGAAAGGGAGCGCTAATTCTTCTGTTAAGATCAAGAAGCAACAACCAGGCTTAGGA------------------------------------------------ATTTTAAGTGCTTCTCAAAAATCATCA------------------------------------------------------------------------------------------------------------------------------------------------------------------------------AATATTTTAAAATCTCGTGTTAAAAGAAAATTTGTATCTATTTTTATTAATAGAATGAATAATAAATTTTTACAAGTTTTAAAAAATACTTTTATT------------TCTAGTTTACAGAATTTAAATAACAAA------------------------------------------------------------------------------------------------------------------------------------------------------------------------------------------------------------------------------------------------------------------------------------------------------------------GAATCAGCTTTAGGTTTAGTTTATTCTAAAAAATGGGAT------------------------------------------------------------------------------------------------------------------------------------------------------TTTAATATTGTTCAAAGT------------------------------------------------------------------------------------------------------------------------------------------------------------------------------------------------------------------------------CAATTAGTATTAAAA---------CCATTATCACAATTAAATAAATTAAGCACTGTTTTAGAACAAAAATCATTAAAGAAAATGGAATCTTTAAGAAAAGATTACATTGCTTCTGGA---------TTAATTTCTAAAACAGAAGCTTTAACTTATTATCAAATGTTAAATTTTTTAAAAAAATTAAAAGAACTTATTTCACAAATTAAAAGAAAACAAAAATTACGTGGG---------------------------------------------------------------------------------------------------------------------------------------------------------------------------------------------------------------------------------------------------------------------------ATATCTGGAACTTTCTCCAAAGTAGGGATTTTACACAAATCTAGTAGTTCCTTCCGCGCTCAAAGAGAAGAGAGAGGAGGGGCTTTTGCAGAACAAACGCAGGAAGGGAAAACAGTTAAAAAAACAACAAGTTCTTTAGTT---------------------------------------------------------------------------------CAAAAATTACAAAGTAAAACAAAT---------------------------------------------------------------------------------CTAACTAGCGTAACTTTAAACGTATTATCTACG------------------------------------------------------------------------------------------------------------------------------------------------------AAATTAAATAATATTGAAAATGAATGTAGTAAAATTAAATTTATTGAATATTTAAAACAAATTGTTAAAAAACATCGTACTGATAATATTTATTTATATTTATCAACAATTGCAGATGCTCGTAAAGATTTACGTAAATTACAGCAGTTTACAAAACGAAATGCTTCTTTCTTATTTGGA---------GGTACTTTTAAT---------------------------------------------------------------------------------------------------------------------------ACATCTAATATTAGTAATAATGAAACAAAAAGTAATGCAAAT------------------------------------------------------CAACTAACATTTGAA------------------------------------------------------------CGTGTTTCTAATGTTTTAAAACAGTCATCTGTATATTCA---------------------TTTGGTAATCAAACAGTTGAAAAAACA------------TTGTCTGAAGTTTTCTTAGAACAAATTGAAAAACAAAGAAATATGTATAAAGATAACGCGCAACTAACACCGAAAATTGCTATTAAATTTTATTCTGTAAAT---------------TCAGATGCTTTAAAAGCAAAAGCATCTGTTGTAGCAGATTCTGTTGTAGACGCTTTAGAAAAACGTAAAGCTTTCCGTAAAGTTATTAAAGATGCTAAAGAAGATTTAATGCGTACA---------------------------TCAGGCGTAAAAGGTGTTAAAATTCAAGTAGCTGGTCGTTTAAACGGTGCTGAAATTGCTCGTAGTGAGTGGGTACGTGCTGGTCGTGTTCCATTACAGACATTACGTGCTAATATTGATTATTCTTACAAAACTGCAAATACTATTTATGGTATTATTGGTATTAAAGTTTGGATTTTTAAAGGT---------------------------------------------------------------------------------------------------------------------------------------------------------------------------------------------------------------------------TATACAAAACTAATTTAA------------------------------------------
         Chlorogonium_capillatum  ---------------------------ATGGGTCAAAAAGTCCATCCATTAGGTTTCCGTGTAGGTATTACGAAAAAGCATCAATCTCAATGGTTTGCGCGTTTTAATAAACACAAGTATGCACAAAGTGTTTTAGAAGACCGTATGCTACGTCAAACATTAACAACATTATTT------------------------CCACAATTATTAAATCCAGTGTTA---------------------------------------------------------------------------------------------------------------AAAAAAGTGCAAAAGCGTGATGAAGAATCATCAATTGTA------------------------------------------------------------------------CCACGCATTACACAAATTAAAATTGAAAGAGGTTTAATTCCGTATGAAATTGGAATTCAAATTCATGCAGAAAAC---TGTGAATTAATTAAGTCATCAATTGAAAAT------------------------------TTAAAAATTAAT---------------------CGTGATTTAGTTTGT------AAATTACAAAAAACACGTCGTTATTTACAACATTTACGTTTAAAATTAAAC---------------GATTTTACTACAATTTCA------------------------------------------------------------------------------------------------------------------------------GAAACTTATGACAAATCATCTGAGTCTGTCATGAAA---------------------GAACGTGAAACTGGTTATCCTCAAAAAAATAAAAAAACGTTTAGTTCT------------------------------------------AAGTCCTTACCCGCCTTCTTACCCGCCTTCGGCGGGTTAGGGTTAGAAGGCGCGCGCGGTTTCGAAGGGTCTTCCCTTCGGGATCGCACGAAAAGA------------------------------------GAGGGCGGGTTTAGAAAAAGAACA---------------------------------------------------------------------CGCTTAAGTAAACAGCAATTCCGT------------------------------------------------------------------------------------------------------------------------------------------------------------------------------------------------------------------------------------------------------------------------------------------------------------------------------------------CGTCAACGTTTA---------ATTTTAAAACGTCTTAAAAAACGTCAAAATATTCGTCGTCGTTATAAACAATTAGTTTATAAAGGT------------------------------------------------------------------TTATTTTTAAGTAAAAAAGGAAATACGGTTTTACAAAAAGTGAAATCGTTTGGTTTCTCAAAACGAGCAAACAACAAG------------------------------------------------------------------------------------TCTGCTTTTGTTAAG------------------------------------CAACGTATGAATGGTTCAGGGTCTGTAAACCCAACTTATTCG---------------------------------------------------------------------------------------------------------------------------------------------------------------------------------------------------------------------------------CGCGAAAAAAGAAGAGAGATTCCCGCGCTCGTGCCTGTTGCATCGCAAAGCGAGGCAAAGCAACGTGACGGGCAAGGCCAAACGCGTAACCGTTTTTCAGCTGTAAAAGTTGTAAAAACAGCTTCCAAGCATGTAACCGGAGTTCACCGTTCTGGAGGGTCGACGGGCTTATCTAAAGCACTTCGTTCTCCT---------------------------------------------------------------------------------------------------------GTTGGATCACCTAAAAGCGTTTTAAAATCACGTATTAAGAAAAAATTCGTATCTATTTTTATTAATAGAATGAATAAAACTTTCTTACAAGCTTTAAAAGAATCTTTAAAA------------CAAGCGTCTTCCCCTTATATTTCA---------------------------------------------------------------------------------------------------------------------------------------------------------------------------------------------------------------------------------------------------------------------------------------------------------------------------AATAAACAATTAGGTTGGAGCAAAAAATGGAAC------------------------------------------------------------------------------------------------------------------------------------------------------TTTAGTGCAGTGAAAAGC------------------------------------------------------------------------------------------------------------------------------------------------------------------------------------------------------------------------------AGCTTAGCTTTAAAA---------TCAGTAGCACAATTAACAAAATTAATTTCAGTTTTAGAACAAAAGTCTTTAAAAAAAATGGAAGTATTAAGAAAAGACTTCATTGCATTAGGT---------TCTATTTCAAAAACTGCAAGTTTCAATTATTATCAAATGCTTATGTTCTTAAAACAATTAAAAGAATATGTAGCTTTTGTTAAAAGAAATCAAAAATTACAATTAACTATT------------------------------------------------------------------------------------------------------------------------------------------------------------------------------------------------------------------------------------------------------------------AACAAATTAAATAACGAAAGTACAAGCGGTTATACTACTAAAATGCAATATAAATATATCAACGCTTTACGTTTAAAAGATCTTCAAAAAAATGAAGGAGTGCACTCTCTTCTTAGTTCTCGACCTGCCCTTCGAGAGGGAGTA---------------------------------------------------------------------------------GTGAAGCTTGAGAACGAGGAGGGCAAA------------------------------------------------------------------------------CCTCGTTCTTTATATATTTCTGTTTTATCTAAA------------------------------------------------------------------------------------------------------------------------------------------------------AAATTAAATAATATTGAAAATGAATGTCGTAAGCTAAAATTTATTGAATATTTAAAACAACTAGTTAAAAAACATCGTTCTGAAAATATCTATTTATATTTAGCATCAATTGGTGAAGCACGTAGAGATTTACGTAAACTTCAACAGTTTACAAAACGTCATGCTTCTTTCTTATTTGGT---------TTAAATTTATCTAACACA---------------------------------------------------------------------------------------------------------------------------AACTTGGCGACACCTGAAGGAAAAGGCGCGATGGAAGTA---------------------TCGACGGACGCAGAGCGTCCGTCGTTAACTAAGAAAGTTCAAGAA------------------------------------------------------------CGTGTAAGTAATGTTTTACAAAAGAGTTCTGCAAAATCA---------------------------------------------GATTTTGAAAAAACATTACAAGACATTTTCTTAGAACAAATTGAAAAACAAAGAACTATGTATCAAGATAATGTACAATTAACACCAAAAATTAATATTAAATTCTATGCTGTTAAT---------------TCGCAAAGTCTAAAAGCTAAAGCTTCTGTTGTTGCAGGTTCAGTAGTAGATGCTTTAGAAAAACGTAAAGCATTCCGTAAAGTTATTAAAGATGCTAAAGAAGAATTAATGCGCACT---------------------------GCTGGTGTGAAAGGTGTTAAAATTCAGGTTTCTGGTCGTTTAAACGGTGCAGAAATTGCTCGTAGTGAATGGGTACGTGCAGGTCGTGTACCGTTACAAACATTACGTGCAAATCTTGATTATTCATATAAAACAGCAAATACTATTTATGGTATTGTTGGTGTTAAAGTATGGATCTTCAAAGGT---------------------------------------------------------------------------------------------------------------------------------------------------------------------------------------------------------------------------TACACAAAACTAATTAAATAA---------------------------------------
           Chloromonas_perforata  ---------------------------ATGGGTCAAAAAGTACATCCGTTAGGTTTTCGTGTAGGTATTACAAAAAAACATCAATCTCAGTGGTTTGCACGTTTTAATAAACATAAATATGCTCAAAGTGTTTTAGAAGATCGTATGCTTCGACAAACATTAACAAATTTATTT------------------------CCACAATTATTAAATCCAGTTGGGGATATC---------------------------------------------------------------------------------------------CAAAGTGGAAAAAAACCAATTAGAGATAAAAATGAAGAATTATCAGTTGTA------------------------------------------------------------------------CCAAAAATTACGCAAATTAAAATTGAAAGAGGATTAATTCCATATGAAATTGGTATTCAAATCCATGCAGAAAAT---TGTGATTTAATTAAAAAATCAATTGAAAAT------------------------------TTAAAAGTAAAT---------------------CGTGATTTACTTTGT------CATTTACAAAAAACACGTCGTTATTTACAACATTTACGTTTAAAATTAAAC---------------GATCTTAATACGACTGAT------------------------------------------------------------------------------------------------------------------------------AATTCTTTTGTTTCTAATCTCCCTTTAAATGGCTTACCTGGATCTCCTTCAAATCCAGTGTTAAAAGAAGGAGTTGCTTCGCTTCAGGAAAAATTACAATCACAA------------------------------------------TCACAATCA------------CAATCAAATGTATCTTTAGATACTAAAGATACAAAAGAAGGAAGTAAATTTGGAGGAAAAGGTAATAAAACAACT------------------------------------AATGGTTCTTTTGAAAAACGAGGGTTCTTTTAC------------------------------------------------CACCAAAGACCTCGTTTAACAAAACAACAAGTACGT------------------------------------------------------------------------------------------------------------------------------------------------------------------------------------------------------------------------------------------------------------------------------------------------------------------------------------------CGTCAACGTTTA---------ATTTTAAAACGTTTAAAAAAACGTCAATCAATTCGACGTCGTTACAAACAATTAATTTATAAAGGT------------------------------------------------------------------TTATTTTTAACTAAAAAAGGAAACAAAGTAATCCAAAAATTCAAAACATCAACAATATCA---------------------------------------------------------------------------------------------------------------------------------------------------------------TTTACAGGTTCTTCTCTTTATAAAAACCGCGGA------------------------------------------------------------------------------------------------------------------------------------------------------------------------------------------------------------------------------TCTGGATCAACAGGAAAC---GACGGTAATTCTTCTGTTAAGGTAAAGAAGCAGCAACCAGGCTCAGGG------------------------------------------------CTTTTAAGTATTTCTCAAAAATCGTCA------------------------------------------------------------------------------------------------------------------------------------------------------------------------------AATATTTTAAAATCTCGTGTTAAAAAAAAATTTGTGTCTATTTTTATTAATAGAATGAATAATAAATTTTTACAAGTGTTAAAAAATACTTTTATT------------TCTAGTTTACATAATTTAAATAACAAA------------------------------------------------------------------------------------------------------------------------------------------------------------------------------------------------------------------------------------------------------------------------------------------------------------------GAATCAGCTTTAGGTTTAGTTTATTCTAAAAAATGGGAT------------------------------------------------------------------------------------------------------------------------------------------------------TTTAATATTGTTCAAAGT------------------------------------------------------------------------------------------------------------------------------------------------------------------------------------------------------------------------------CAATTAGTATTAAAA---------CCATTATCACAATTAAATAAATTAAGCACTGTTTTAGAACAAAAATCACTAAAGAAAATGGAATCTTTAAGAAAAGATTACATTGCTTCTGGA---------TTAATTTCTAAAACAGAAGCTTTAACTTACTATCAAATGTTAAATTTTTTAAAAAAATTAAAAGAACTTATTTCACAAATTAAAAGAAAACAAAAATTACGCTATTCTGCA------------------------------------------------------------------------------------------------------------------------------------------------------------------------------------------------------------------------------------------------------------------GTAGTCCCGGGAGTTTTAAATAAATCTATTACCGCTCCCGAAGGGAAGGGTAAAAAAGCAGCTTTATTAGGTGATACAAAAGGTTCTTTTTCTGCTGTTAACTCAAAA---CAGACTTCTAAAAAAACAACAAGTTCTTTAGTT---------------------------------------------------------------------------------CAAAAATTACAAAGTAAAGCAAAT---------------------------------------------------------------------------------GTAACAAGTGTAACTTTAAATGTATTATCTACA------------------------------------------------------------------------------------------------------------------------------------------------------AAATTAAATAATATTGAAAATGAATGTCGTAAAATTAAATTTATTGAATATTTAAAACAAATTGTTAAAAAACACCGTACTGATAATATTTATTTATATTTATCAACAATTGCAGATGCACGTAAAGATTTACGTAAACTACAGCAATTTACAAAACGAAATGCTTCTTTCTTATTTGGA---------GGCACTTTTAATTTTAAT---------------------------------------------------------------------------------------------------------------------ACGTCTAATACTAGTAATAATGAAACAAAAAGTAATGCAAAT------------------------------------------------------CAACTAACATTTGAA------------------------------------------------------------CGTGTTTCTAATGTTTTAAAACAATCATCTGTATATTCA---------------------TTTGGTAATCAAACAGTTGAAAAAACTTCTTTTCCGTCTGAGGAAGAAGTTTTCTTAGAACAAATTGAAAAACAAAGAAATATGTATAAAGATAACGCGCAATTAACACCTAAAATTGCTATTAAATTTTATTCTGTAAAT---------------TCAGATGCTTTAAAAGCAAAAGCATCTGTTGTAGCAGATTCAGTTGTAGACGCTTTAGAAAAACGTAAAGCTTTCCGTAAAGTTATTAAAGATGCTAAAGAAGATTTAATGCGTACA---------------------------TCGGGTGTAAAAGGTGTTAAAATTCAAGTATCTGGTCGTTTAAACGGTGCTGAAATTGCGCGTAGTGAATGGGTACGCGCTGGTCGTGTTCCATTACAAACATTACGTGCTAATATTGATTATTCTTACAAAACTGCTAATACTATTTATGGTATTATTGGTATTAAAGTTTGGATTTTTAAAGGT---------------------------------------------------------------------------------------------------------------------------------------------------------------------------------------------------------------------------TATACAAAACTTATTTAA------------------------------------------
             Chloromonas_radiata  ---------------------------ATGGGACAAAAAGTCCATCCAATAGGGTTTCGAGTTGGTATTACTAAAAGACATCAGTCACAATGGTTTGCAAGATTTACAAAATATGCTTATGCACAAAGCATATTAGAAGATCGTATGTTAAGAAAGACGTTACTTAGCTTTGCA------------------------ACTGAAGCATTAAATACAAATACA---------------------------------------------------------------------------------------------------------------GGAAAAAAA------CGGGACTCTTCTTTCCAACAAAATCCC---------------------------------------------------------------ATAACACCAAAAATAACTCATATAAAAATTGAACGTGGCTTAATTCCTTATGAAATTGGAATACAAATTCATGCTGAAAAT---TGTCAAAAATTGAAATCATCTTTAAATAAAGAGAACAGTAATTTAGCACATGCGTCGTTTCCACAAAGAGGC---------------------CGAGATTTATTATTAAGGCTTCGCCTTAAAAAAACTCGTCGTTATCTCATTAGTTTAGGCCAAGGTATGACAGCAAAATCAAATTCTTTAAATAAGAATTTAAGCTTAGCAGGTGAAAAAGAAATTATACAAAATCCTAATAATTTAAGC------------------------------------------------------------------------TCTATAACAGATAATAAAAAAGGGAATAAATCAGCCGTAACGTCTGCTTTTCCTCTTACAGTTAAAGGGCAAAAAAAAAAGTTTTTTTTATTTAGTATTTCAAAAAAACAACCA---------------------------------------------------------GCAATATTAAATCTAAGCAGCTCCGCTGCTTATAGAAGTAAAGAAAAATATAATAGTCGGATCTCCGAATTTTTTTCTTCAAAACAACCTTATGGCGCGTCAACTTTTCGAAAACGGAGCAATATAGTCTCAAAAAACAAAAAAATAAATAAC------------------------------------------------TTCTTCCAAAAGCAGCAGAGCGGCTTAGTAAGT------------------------------------------------------------------------------------------------------------------------------------------------------------------------------------------------------------------------------------------------------------------------------------------------------------------------------------------AGAGCTAAAATG---------ATGATTAAACGTTTAAGAAAACGTCAAGAAATTCGTCGTCGTTATAGAAGATTAATGTTAAAAGGT------------------------------------------------------------------CTTTTTGTACAAAAAAAAGGCAAAATTATTTTATTAAAACCATCTTTTTTTTTACGTAAATCTAAGCAGCCCCTTCGG------------------------------------------------------------------------------------GGAAGCAGCTTAAAGAAGTCTATTAATGCCGCTAAAAAAAAAACACAATTTTTTTCTAATAGAAGAACAAAAACTAGACTTTTAAATAGAGGT------CTCAGCCGTACTACTTCCCCT---------------------TATAATAATAATAAGGGGTGGCTAAAAAATTCT------GGAGGGGAT---------------------------------------------------------------------------------------------------------------ACTAAAAACACTTTAGCAAGAACAGATAATAAAAATTTTGGTACCTCTTTAAAAAAGCTAAGTGTTAACACTTTTGGA------------AGAAGCTTTGAATTTAAAAAAGGGAGTCAAGAGAAAAAGAATTTACCTCTACAAGCTCCACTTGCACTGGTAGTGAAAGATAAATCAAAA------------------------------------------------------------------------------------------------------------------------------------------------------------ATTGGTTACAGAATAAAAAAAAAATTTGTTTCATTATTTTTAAATAAAATTAACAAAAGATTTTTAAAACAGTTAAAAGATCAAATGACT------------ACATGGAACAACAAAATTTTGCAACATCGCCAAGAA------------------------------------------------------------------------------------------------------------------------------------------------------------------------------------------------------------------------------------------------------------------------------------CAACTTAAAATTTATGGTACACTTCGTTTTGCTCCACTTGGTTATAATCAAAAATGGAGT------------------------------------------------------------------------------------------------------------------------------------------------------TTAAAAAGACTAAATTTT---------------------------------------------------------------------------------------------------------------------------------------------------------------------------------------------------------------------------------TTAAAAACAAAA---------CCTTTATTTAAACTGCTAAAACTAGTATATCTTATTGAAAGAAAATCTTTAATAAAGTTAGAAACTTTACGAAAAGATTTTATTGCATTTGGT---------ACAATTTCAAAAAGTGAAGCATTAAATTATTATCAAATTCTAAATTTTTTAAAAAATTTAAAAGACTATGTTTCTAAATTAAAAAAAGAACAAAAACGCCTTTTAGTTAAAACTTTAACAAAAGGA------------------------------------------------------------------------------------------------------------------------------------------------------------------------------------------------------------------------------------------------------------------------------------------------------------------------AATTCAAACAATTTAAATAAGAGAATAATAAAACAAAACTCCTATTCTCCTACTTCTAATTTAGAAACTGGC---------------------------------------------------------------------------------ACGGGATTAACTAAGGGTTTAACAGTAAGAAATAAAGAAAAACAAAATGTTTTAAACCTTAGA---------------------------GACTTCTTCCAAAAGCAGCAAAGCAGCTTGGTAAGGCCAGCTCTATTAAAAAAATTACATTTAATAAGCGGA---------------------------------------------------------------------------------------------------------------------------------ACTGAAAGTGTTTTAAACGCTGAATGCCGTAAAATCAATTTTATTGAATATTTAAAAGAAATTGTTAAAAAACATAGAACAAATAATTTGTATTACTATTTATCAACAATTTCGGATGCACGCAAAAATTTAAAAAAAATTAAGCAATTTACTAAACTTCATTCGAATTTTTTATTTGGC---------------------------------------------------------------------------------------------------------------------------------------------------------TTAGACTTAAAAGATCCAACTTCTATTAATGATTCA------------------------TTTAAACAAAAATTACAAGATCGG---------------------------------------------------------------------------------ATTAAAAATGTTATTGATCTTTCTTCTATAAAAGCTTCTTCCTTC---------------------------------------GGCGACAAAGGATTACCAGAAATTTTTTTAGAACAAATTGAAAAACAACGAACAATGTATAAACAACTTGCTCAACTTGCTGCTAAAATTTCTATAAAATTTTATTCAGTTAAA---------------TCCGAAAATATGAAAGTAAAAGCATCCATTATTACTGATTCTGTCATTGATGCTTTAGAGAAAAGAAAAGCTTTTAGAAAAGTAATCAAAGATGCTAAAGAAAATTTGATGCGAAGC---------------------------ACAAATGTAAAAGGAGTTAAAATACAAGTTGCCGGACGGTTAAATGGAGCTGAAATTGCACGAACAGAATGGGTACGAGCAGGCCGTGTTCCTCTACAAACATTACGCGCAAATTTAGATTATTCTTATAAAACAGCTAAAACAATTTATGGTATTATTGGAGTTAAAGTTTGGATATTTAAAGGT---------------------------------------------------------------------------------------------------------------------------------------------------------------------------------------------------------------------------TATACTAAACTTGTTTAA------------------------------------------
               Chloromonas_rosae  ---------------------------ATGGGACAAAAAGTCCATCCAATAGGATTTCGCGTTGGTATTACGAAAAGACATCAATCACAGTGGTTTGCAAGGTTTACAAAATATGCTTATGCTCAAAGTTTATTAGAAGATCGTATGCTACGAAATACGTTAATCAGTGTAGCT------------------------AATGAAGCTTTAAATTCTAATTTA---------------------------------------------------------------------------------------------------------------ATAAAGAAA------CGTGACTCTGCATTTCAACAAAACGTA---------------------------------------------------------------ATAACACCTAAAGTAACACATATAAAAATTGAACGAGGATTAATTCCGTATGAAATTGGAATTCAAATTCATGCTCAAGCTCCGCTAAAAAAACTGAAATCATCATTAAATAAT------------------------------TTAAAAATTAAC---------------------AGAGAATTATTATGT------AAATTACAAAAAACTCGTCGGTACTTAATGAGTTTAGGAAAGCAGCAAAGTTCAAAACTAAAAAGTGAA---GTGCCTTTAAATCAA------GATAATCTAATTAATAGCTCTCCGAAA---------------------------------------------------------------------------------GAAGGAGCTGTTAATAAAGATGAAACGGTGCTTGTTGGAAAAAAAAATAATTTTAAAAAAGTTAATCCCCTAAAAAAAAAACTTTTTTGTTTTAGTTCTGCTAACACTACA------------------------------------------------------------GGTAAGCAAAACTTAACAGGCAACACTCCTTTTTTTTCTCCATTACCAACGGGAAAGGAGCGTGGCAAAGCAGGTACACAGGGAATCATTTTACAGAAGGGTAAGCTCCCAACCAAACAAAGTTTAGAAGTTAAAGGTAAGTTTAGCTTTAACCCT------------------------------------------AAATTTAAAAAACGTAGACGTCCTAATTTTTTAAGTCTAGTCTACAAA------------------------------------------------------------------------------------------------------------------------------------------------------------------------------------------------------------------------------------------------------------------------------------------------------------------------------AAAAAAAAAATG---------ATAATAAAACGTTTACAAAAACGTCAAAAAATACGTCAACGTTATAGAAGATTAATGTTAAAAGGC------------------------------------------------------------------TTATTTGTTAAAAAAAAAGGAAAACGAATTAGTTGTGTTGCTTCTTTATTTTTTAGTAAA---AAGCAAATAAAAAAA------------------------------------------------------------------------------------GCTAGTGCTGTTAAAAAA------AAAAAAAGTAATAAAGGGGCTAAAAAAATGAACATTAAATCAGTAAAATCTCCTTTAACAAAAAATACTAGTTTTTTAAAAAAGGGTTCTTTGCCA---------------------GTGAAACAGAATACCAATAGATTAGTTGCTTCGTCATTTGAAGGG---------------------------------------AGCGGAATTGAGCAG------------------------------------------------------------CAGAAGGACGGGCTCAAACAATCAAAAACTGCTAATTTTTTAGCTGCACCTAAAAAATTAAATAAACAACAAACTAGCCTGGGAACAAGTGGAACGACGTGGCCTTCATTATTAACAAATTCTAAATCTAATAAAAATATAAAAGAAAAACTTCTACTTTTAGCAAAATTACGCAGTAGACAGAGCTCTCCTCAAACAACAACATCAAGTGCTAGCAAAGCTTGGTTGTTAGCTTCGCCTAAAAAGTTAGGATATTCCGCATTAGGAAGCTTAAATAAGATAAATGCTAGTTCTTTAACAAAATTAAACAGTTCTCCCTACGCACCAAGTTGGAATGTTGGTTATAGAATCAAAAAAAAATTTGTCTCATTATTTTTAAATAAAATTAACAAACGCTTTTTAAAACAACTAAAAGAGCAAATGACT------------CAATGGAATAAGTCTCTTAAACAACATCGACAAGAC------------------------------------------------------------------------------------------------------------------------------------------------------------------------------------------------------------------------------------------------------------------------------------CAAATCAAACTTTATGGCGCACTTCGGTTTGCTCCTCTTGGTTACAATCAAAAATGGAGT------------------------------------------------------------------------------------------------------------------------------------------------------TTAAAAAGATTAAATTTT---------------------------------------------------------------------------------------------------------------------------------------------------------------------------------------------------------------------------------TTGAAAAAAAAA---------CCGTTATTTAAGCTTTTAAAATTAATTAAAATTATCGAGAAAAAATCTTTAATAAAGTTAGAAACGTTAAGAAAAGATTTTATAGCTTTTGGC---------ACAATTTCTAAAAGTGAAGCTTTGAGTTATTATCAAATAATAAATTTTTTAAAAAATTTAAAAATTGCTTCTTTAAAATTAAAAAAAGACCAAAAACGTCTGTTAGTAAAAACTTTAACAAAAGAT------------------------------------------------------------------------------------------------------------------------------------------------------------------------------------------------------------------------------------------------------------------------------------------------------------------------TATTCTAAAATATCAGTAGTAACATCATCAAATCAAGAAATACGTAGTCCAGGTGAAAATAAAGATGTAGATACG------------------------------------------------------------------------TTAAAACGTGGCAATAAGCAAAGTATAATGAAAACCCTACCTCGCTTAGGTTGGGTACCAAACCAAGCAAGGGCAATGAATCCAGAAATAAGAGTTTCTGGAAAATCTAACTTTGCAACTTTTTTGACATCTTCTGTTGATGTAGATAAA---TCTCAAGGCAAGCCA---------------------------------------------------------------------------------------------------------------------------------TTTTTAGAAGCTATTAATAATGAATGCCGTAAAATTAATTTTATTGAATATTTAAAAGAAATGGTTAAAAAACATAGAACAAATAATTTGTTTTATTATTTGTCAACCATTTCTGATGCTCGTAAAAATTTAAAAAAAATTAAACAATTTACTAAAGTTCATTCAAAATTCTTATTTGGG---------------------------------------------------------------------------------------------------------------------------------------------------------TTTGAATTTAACCAACCAACAGCCATTTTAGAGACT------------------TCTACTCTCTCAAAAAATACTGATAGCAAAGATCTATTAGTTTTTAAT------------------------------------------------------------AAAATTAAAACTGTAATTGATTTAGCTTCAAAAAAATCGGAT---------------------------------------------TTTGAAAAAGGATTACCAGAAATTTTCTTAGAACAACTGGAAAAGCAACGCAATATGTATAAACAACTAGCTAAGTTACGCGCTAAAATTTCAATTAAATTTTATTCAGTAAAA---------------TCAGAAAACGTAAAAATAAAAGCGGCAATAATATCTGATTCTGTTATTGATGCTTTAGAAAAACGGAAAGCTTTCAGAAAAGTTATAAAAGATGCTAAAGAAAATTTAATGCGAAAT---------------------------TCTAAAGTAAAAGGTGTTAAAATACAAGTATCTGGACGTTTAAATGGAGCTGAAATTGCTCGAACTGAATGGGTAAGAAGTGGTCGAGTGCCATTACAAACTTTAAGAGCAAATTTAGATTATTCATATAAAACAGCTAAAACAATTTATGGGATCATTGGTGTTAAAGTATGGATATTTAAAGGT---------------------------------------------------------------------------------------------------------------------------------------------------------------------------------------------------------------------------TATACTAAGCTAGTTTAA------------------------------------------
         Chlorosarcinopsis_eremi  ---------------------------ATGGGTCAAAAAGTACATCCTTTAGGTTTTCGTGTAGGTATTACAAAAAAACATCAGTCTCAATGGTTTGCGCGCTTCAATAAACATAAATATGCTCAAAGTGTATTAGAAGACCGCATGCTTAGAGAAACTTTAACAAAATTATTT------------------------CCACAATTATTAAACCCAGTTTTA---------------------------------------------------------------------------------------------------------------AAGAAAGTACAGAAACGTGATGAAGAATCATCAATTGTA------------------------------------------------------------------------CCAAAAATTACACAAATTAAAATTGAAAGAGGTTTAATTCCTTATGAAATCGGTATTCAAATTCATGCAGAAAAT---TGTGATTTAATTAAATCATCAATTGAAAAC------------------------------TTAAAAGTAAAT---------------------CGTGATCTACTATGT------AACTTACAAAAAACACGCCACTATTTACAACATTTACGTTCGAAATTGAAT---------------GATCTAAATACTATTTCC------------------------------------------------------------------------------------------------------------------------------GAATCTAGTATTGGTGCATCGTCTCAAAAAGCGAAGCTTATCAAAAAAACGGACGTTTTTTTGAAAGAACTTCCAGATAAAAAAGAAGAATCAGTACAAGAA---------------------------------------------------------------------------GGCAATTTCGCTAATAAAAAAACAAGAAATGGGAGAAATTCTGATGGTCTTCGCGCAGCAGCAAGA------------------------------------GGGGCAAAATTTCAAAAGAAAACATCAAAG---------------------------------------------------TCGCAAGAAACGCAACTAACAAAGCAACAATTCCGTCAAGCACTTGCT------------------------------------------------------------------------------------------------------------------------------------------------------------------------------------------------------------------------------------------------------------------------------------------------------------------------------CGAAAACGTTTA---------GTTTTAAAACGCCTAAAAAAACGTCAATCAATTAGAAGTCGTTACAAACAGTTAGTTTACGGTGGAAAAAACGGTGGA------------------------------------------------------TTATTTTTAACAAAAAAAGGGAATAAAGTTATTCAAAAAATGTCTCTTTCTTCTTTAACAAAGGGAAGA---------------------------------------------------------------------------------------------------------------------------------------------------GGCGGTTTAACTTCGAAAACAGTTAATAGAAGAAGC------------------------------------------------------------------------------------------------------------------------------------------------------------------------------------------------------------------------------------GTTGATACAGTTAAAGGCCCTAAAAAAACATACACATCGCACCAAGGGCTGGAAGGGCAGAAG------------------------------------------------CGTAGCGCTTCGCTTTTTGAACAGCCT------------------------------------------------------------------------------------------------------------------------------------------------------------------------------AATATCTTTAAATTACGTATTAAAAAGAAATTTGTTTCAGTGTTCGTTAATAGAATGAATAACAAATTTTTACAAGCTTTAAAAACGGCACTTCGC------------AATTGCTCTGAAACAATGGAGAAAACAGGAAAAGCATCGTTACAAAAACCTTCTGTTTTA------------------------------------------------------------------------------------------------------------------------------------------------------------------------------------------------------------------------------------------------------------------------GGTAACGCAGCGTTCGCTTTAGGTGTAGGTTGGAATAAAAAATGGGAT------------------------------------------------------------------------------------------------------------------------------------------------------TTTAAACGAGTACAAAAA------------------------------------------------------------------------------------------------------------------------------------------------------------------------------------------------------------------------------CATTTAGCTTTAAAA---------TCAATTTATCAATTAACAAAATTAACAACTGTTTTAGAGAAAAAATCATTAAAGAAAATGGAATCTTTAAGAAAAGATTTTATTGCTTTAGGT---------TGTATTTCACAAACAGAAGCATTTAACTATTATCAAATTCTTTTCTTCTTAAAGCAGTTAAAAGAGTTTATTGCAGCACTACGTTCAAAACAACGTGTTTTAGAAAATCGC------------------------------------------------------------------------------------------------------------------------------------------------------------------------------------------------------------------------------------------------------------------TTCGTCCCTTCAGGCCACACTTCTTCATCAAAGTCAAACGCAGCTTTAAGTGAAGCGCAAAAGAGAAACAAAAAATTAAAATCTACGCTTTCATCTTCTTCTCTTAATTCGAAACAAAATACTAGAGTAAGCAATGCTCTAGTT---------------------------------------------------------------------------------CAAAGATTACAAAGTAAGGGAAAT---------------------------------------------------------------------------------GTTACAGAAGTAACAATGAATGTGTTATCTAAA------------------------------------------------------------------------------------------------------------------------------------------------------AAATTAAATAACATTGACAACGAATGTCGTAAAATCAAATTTATTGAATATTTAAAACAATTAGTTAAAAAACATCGTACAGATAATATTTATTTATATTTATCTACAATTGCAGATGCGCGTAAAGATTTACGTAAACTTCAACAATTTACTAAAAAACACGCTTCTTTCTTATTTGGT---------TTAAATTTATCTTCTTTAAAC------------------------------------------------------------------------------------------------------TCTACTTCTCGCTTCGCAAGTAGCGAGACTGCAACAACTGATGCTACTTTATCA------------------------------------------------------CAAAAAGTTACAGAG------------------------------------------------------------CGTGTACAGAATGTTTTACAATCTTCATATTCTGCTCAA------------------------AGTAACAGTTTAACACAGTCCGATTTTGAAAAAACATTACCTGAGATCTTCTTAGAACAAATTGAAAAACAAAGAAAAATGTATAAAGATAATGTGCAATTAACTCCTAAAATTGCCATTAAGTTCTATTCGGTTAAT---------------TCTAAAGCTTTAAAAGCTAAAGCTTCTGTAGTAGCTGATTCTGTTGTTGATGCTTTAGAAAAACGTAAAGCCTTCCGTAAAGTTATTAAAGATGCAAAAGAAGAATTAATGCGTACA---------------------------CAAGGTATTAAAGGTGTTAAAATTCAATTATCTGGTCGTTTAAACGGTGCGGAAATCGCACGTAGTGAATGGGTACGTGCTGGACGTGTTCCACTACAAACATTACGCGCAAATTTAGATTATTCTTATAAAACAGCGAATACTATTTACGGTATTATCGGTGTTAAAGTTTGGATTTTTAAAGGT---------------------------------------------------------------------------------------------------------------------------------------------------------------------------------------------------------------------------TATACTAAACTTATTTAA------------------------------------------
          Chlorotetraedron_incus  ---------------------------ATGGGTCAAAAAATTCATCCTTTAGGTTTTCGTGTAGGTATCACAAAAAAACATCAAAATCAGTGGTTTGCTAGATTTCACAAACATCAATATGCTCAAACATTATTAGAAGATCGTTTATTACGTCAAACATTGTTAAAATTATTA------------------------CCAGAAATTTTACAA---------------------------------------------------------------------------------------------------------------------------AAAAAAGCAGATCGTTCA---------------------------------------------------------------------------------CAAACGGAACCAAAAATCTCACATATTAAAATTGAGCGTGGTTTCATTCCTTATGAAATTGGAATTCAAATTCATGCACAAAAT---TGTGATATGGTTAAATCAGCTATTGAAAAA------------------------------TTAGAAGTTCAA---------------------CCTCACTTAATTCAT------AATTTATTAAAAAATCAAGTAATTTTAGAAAAAGCCGCTTTAAAAGCA---------------------------------------------------------------------------------------------------------------------------------------------------------------------------AAAGAAATGAATTATTTAAGATCA---------------------AGCACAAAAACAGCTGAAATGAATGATAAAAAAAATACAGCAAAAAAAGTA------------------------------------------------------------------------------------------------------------------------------------------------------------------------------------------------------------------------------------------------------------TCTAAAACAAAAGTTAATGATGGAAAAAAAGCTTTAGTTTCA------------------------------------------------------------------------------------------------------------------------------------------------------------------------------------------------------------------------------------------------------------------------------------------------------------------------------------------------------------------AAACGTCTTCAAAAACGTAAAACTGCTTTAAAATTATTCCAAGAACGCTTTTTAAAAAAT------------------------------------------------------------------GTATTTGTTTTAAAAAAAGGTAAAAAAATTACAAGAAAATTTAAAAAAACAGTATTTAACAAAACTAAA------------------------------------------------------------------------------AAATCGAGTTTTAGAAAACAAGGTATGAAAAATTTTAGAAATCGTTTTTCAACGAACTTTTCTTCTAATACAAAATATTTTGGTAAAAATCAAAAATCAAATCGTTTT------------------------------------------------------------------------------------------------------------------------------------------------------------------------------------------------------------------------------------GGTAGCAACAATAATAAAAAAAACAATCTTTCTTTAGTTTCTAAAAAGAAAGATATGTTTGCTATT------------------------------------------GTAAAAAAATACGGAGCTGTTCAATCAAAT---------------------------------------------------------------------------------------------------------------------------------------------------------------------------------------------AAAATGACTCGATTTGTTGACTTATTTGTAGCTCAAACAAATCGTCAATTTATTAATCAGCTAAAAACAGAAATGAAT------------TATTGGAATAAATTTTTAAATAATTATAAAGAAGAACAAATGAAACAA------------------------------------------------------------------------------------------------------------------------------------------------------------------------------------------------------------------------------------------------------------------------------------TATGGTTCTTTAAAATTTGCTCCAATTGGATATGATAAAAAATGGAGT------------------------------------------------------------------------------------------------------------------------------------------------------CTTGTTAGATTAGAAAGA---------------------------------------------------------------------------------------------------------------------------------------------------------------------------------------------------------------------------------ATCAAAAAACAA---------CCTTTAAATCTGTTAATTAAATTAGTAAAATCATTACAAAAACAAGCTTTAAAAAAATTAGAAAATTTACGTCAAGAATTTTTAGTTTTAGGA---------ACTTTATCAAAAGCAAAATCTTTTGCTTATTTCCAAAGAATTCGTTTTATTAAATCTTTAAGAAACTATATTCAACAAGTAAAT---------GCACAATTAAAAAAACAACGATTC------------------------------------------------------------------------------------------------------------------------------------------------------------------------------------------------------------------------------------------------------------------------------------------------------------------------------------------------------------CAACAATTAAGTGTAGAACCAAATAGA------------------------------------------------------------------------------------------------------CAAACTTTAAAAAAACAAGAAAAAGCT------------------------------------------------------------------------------CTTCTTGCGCTATCAGAAAAAGCTTTAAAAAGA------------------------------------------------------------------------------------------------------------------------------------------------------AAACTTTCAAATCTTAAAAATGAACATTCAAAAATGAAATTTATTGATTATTTACAAGAAACTGTAAAACAACATCGAAATAAAAATCTTTTCCTTTATTTAGCTACTATTTCGGATTCTCGTAAATATTTAAGAAAAATTCGTAATTTTACAAAACAACAAGCTAATTTCTTATTTGGG---------------------------------------------------------------------------------------------------------------------------------------------------------GTAAATCTTAATTCTTTATCACAATTATCTGATGAA------------------------------------------AGACGTCGTGATGTAGTAAAAAAT------------------------------------------------------------CAAATTTTAAAAACTATGAAACAAATTAATAGAAAAAATGAA---------------------------------------------TTACAAAAAACTTTCCACGAAGTTTTCTTTGAACAACTTCAAAAACAAAAAACAATGTGTAAACAAAATATTGAATTAACTCCTAAAATTTCATTTAAATTCTATTCAGTAAAA---------------CCACAAAATCTAGAAACAAAAGCTTCGTTTGTAGCTGATTGTATTGTAGATGATTTAGAAAAACGAAAAGCTTTCCGTAGAGTAATCAAAAAAGCAAAAGAAGATCTTATGAAAACT---------------------------TCTAAAGTAAAAGGGGTTAAAATCCAAGTATCAGGACGTTTAAATGGTGCAGAAATTGCTCGTTCAGAATGGGTTCGTTCTGGTCGAGTACCTTTACAAACTTTACGTGCAAATATTGATTACTGTTATAAAACAGCTCAAACCATTTATGGAATTATTGGTGTAAAAATTTGGATTTATAAAGGT---------------------------------------------------------------------------------------------------------------------------------------------------------------------------------------------------------------------------TATACAAAAAATACAAAAAAAACTTTATTAACTAAATAA---------------------
      Chromochloris_zofingiensis  ---------------------------ATGGGACAGAAAATTCATCCTTTAGGTTTTCGTGTAGGTATTACAAAAAAACATCAATCTCAATGGTTTGCAAGATTTCATAAACATCAATATGCTCAAACGATCTTAGAAGATCATTTATTAAGACAAACGCTTTCGAAATTATTA------------------------CCTGAAATTTTGCAA---------------------------------------------------------------------------------------------------------------------------AAACAATTGAATAATTCCAAAAATAGTCTTAGCTCAGATGGTTTAAACCCAAATAATGCTAAAAAT---------------------GAGAAAACCATGTCTCAACTTCCCAAAATATCTCACATCAAAATTGAACGAGGATTAATTCCATATGAAATTTGTATTCAAATTTATGCCCAAAAT---TGTGAATTATTAAAATCTGCTGTAGACAAA------------------------------CTGGAAATTCAA---------------------CCATCCTTAGCTCAT------AATTTTTTAAAAAATCAATTAATTTTAGAAAAAGCCTCGGTTGCTTAT---------------------------------------------------------------------------------------------------------------------------------------------------------------------------GGCCAAAAATATTTGAATACTACTAGAAAAAATGGAGATGATACTTCTTTAGAGATTTCATCCAATAATGAAAAACAACAATCGTTATTAAACCGT------------------------------------------------------------------------------------------------------------------------------------------------------------------------------------------------------------------------------------------------------------AAAAAAACGAATCAAAAGAAATTTGGAAAGCCTCAATTATTA---------------------------------------------------------------------------------------------------------------------------------------------------------------------------------------------------------------------------------------------------------------------------------------------------------------------------------------------------------------GCAAAACGCTTAAAAAAAAGACAAACTATTCTTCAACGTTTTCGTGAACGTTTTTTAAAAAAT------------------------------------------------------------------ATGATCTTGGTTAAAAAAGGGAATAAAATTACTCGAAAACTCCAAAAAGACGAGTTAATGCTAAAACGC---------------------------------------------------------------------------------------CGAAGAAAAAATAAG---TCTCAATTTTCAATAAGC---------------------GTCTCTAAACGTATTAGC------------------------------------------------------------------------------------------------------------------------------------------------------------------------------------------------------------------------------------------------------------ACAAAAGAATATCTAAATTCTAATACTAATTTAATCTTTAATAAATCT---------------------------------------------------------------------------GCAAAATATTCACAA---------------------------------------------------------------------------------------------------------------------------------------------------------------------------------------------AAAATTACAAAATTTGTCAATATTTTTATGTCGAAAATGAATCGTGATTTTTTAAATCTATTAAAAAATCAAATGAAA------------GATTGGGATTCTTATTTGAAAAATCATAAAGATCAACAGCTTCAAAAA------------------------------------------------------------------------------------------------------------------------------------------------------------------------------------------------------------------------------------------------------------------------------------TATGGCATATTACGCTATGCACCTTTAGGTTATCAGAAAAAATGGAGT------------------------------------------------------------------------------------------------------------------------------------------------------TTAACTCGATTACAAAGG---------------------------------------------------------------------------------------------------------------------------------------------------------------------------------------------------------------------------------TTAAAAAATCAA---------CCTTTACATATTTTAATGAAATTATTAAAATCTTTACAAAAACGAGCTCTTCAAAAAATGGAAGTTTTACGTCAAGATTTTATAATTTTAGGA---------ACTTTATCCACATCTAAATCTTTTGCCTATTTTCAAAGAATTCGTTTTATTAAAGGTTTAAGAGAACTTATTCAACAAATTAAAATGGAACAAAGTGTTTTATTCCAACAAAAATCA------------------------------------------------------------------------------------------------------------------------------------------------------------------------------------------------------------------------------------------------------------------------------------------------------------------------------------------------------------TCGTCTAGTTTTACTAAAATGAGCCATTCTAATAATAGAATAGGTTTAGAATCGAAT---------------------------------------------------------------------CGACAAATTCAACGTCAATTTGAAAAATCA------------------------------------------------------------------------------CTTGAAAATTTAACTGATAAAGCATTAGCTAAA------------------------------------------------------------------------------------------------------------------------------------------------------AAGTTTAGTAATTTAAAAGAAGAAAATCGTAAAATTAAATTTATTGATTATTTGCAAGATATAGTTCAAAAACACAGACATCAAAATATTTATCTTTATTTAGCGACTATTTCGGATTCTTTAAAATATTTAAAAAAAATTAAACAATTTACTAAACAACAAGCAAATTTTTTATATGGA---------------------------------------------------------------------------------------------------------------------------------------------------------GTAAATTTACAAGCCCTTAATTACAAACAAAGTGAAAATGGTTCTCTGGAGTCG---------------GATTCTCAAAAAACACGTAGTTTTGTAAAAAGT------------------------------------------------------------CAAATCCTAAAAGCCGTAAACCAGGCCAATCGAAAAAACGAT---------------------------------------------TTACAAAAAAATTTGCAAGATGTTTTCATAGAACAACTTCAAAAACAAAAAACAATTTCTAAACAAAATATTCAATTAATTCCAAAAATTTCTTTAAAATTTTATTCCGTAAAA---------------TCACAAAACTTAGAAACGAAAGCTTCTTTTGTTGCAGATTCCATTGTGGATGATTTAGAGAAACGAAAAGCTTTCCGTAGAGTCATTAAGAAAGCAAAAGAAGATTTAATGAAAACT---------------------------TCAAAAGTTAAAGGAGTTAAAATTCAAGTTTCTGGACGTTTAAATGGAGCAGAAATTGCACGTTCAGAATGGGTTCGAGCAGGACGAGTTCCTTTACAAACATTACGTGCTAATATTGATTATTGCTATAAAACAGCTCAAACTATTTATGGAATTATTGGGGTTAAAGTGTGGATTTATAAAGGT---------------------------------------------------------------------------------------------------------------------------------------------------------------------------------------------------------------------------TATACAAAAACTTCTAATGTTTCAAGTACTCGAGTAAATCCAATATTTGCTAATTTATAA
         Cylindrocapsa_geminella  ------------------------------------------------------------------------------------------------------------------------------------------------------------------------------------GTGGGATTTTCTCCATTATTTTCTCAGAGACACTGGGATGTTCTAAGA------------------------------------------------------------------------------------------------------------------TTAAAAAACTCGAAAAATTATTCTCTTCGT------------------------------------------------------------------------CATTTAGTAGCGCCACTTCTTTCTAAC---AAAAAATGGAATACAAAAAAAATGAAATGGATTCTTTTCAAATCA---AATGATTTCTCTCTTTCCCATCTAAAAAATTTTCTCACAGTTTTGAAAAAATTAAAAAATTTACGC------------------------------------ACAATATTGCAAAAATTAGCAAAAAAAAAGATTCCTCTTTTGCGG---------------------------------------------------------------------------------------------------------------------------------------------------------------------------------------------------------------------------------------AAAGAGTTTTTTAGTAAAGGAAAATTGCCCACAGCAAAAGTTATATATTAT------------------------------------------------------------------------------------------------------------------------------------------------------------------------------------------------------------------------------------------------------------------AACCAGTTAACAAACTGTATGAAAAATTTCAAAATT------------------------------------------------------------------------------------------------------------------------------------------------------------------------------------------------------------------------------------------------------------------------------------------------------------------------------------------------------------GTAATTAGGAAATTAACTCTGCAATATAAACTTCAAAAAACTCTCATTAAAAAACAATTA------------------------------------------------------------------------TTGCAAAGAAAAATCCATATAAACAAAATTTTCAATAGAAAAAAT---------------------------------------------------------------------------------------------------------------------------------------------------------------------------ACAAAATCTCAGAAATCATTAATTATTCTCTCTAGAAAA---------------------------------------------------------------------------------------------------------------------------------------------------------------------------------------------------------------------------------------TATATTAGAAGAAACAACACAAAAGAAAAATTTACTAAAAACGCCTATTCACATTCTCAAAAC---------------------------------------------------------------------------------------------------------------------------------------------------------------------------------------------------------------------------------------------------------------------------------TTTGTATCCAATTTTTATTCT---------GAAAAATATGTTTTAAAAGCAATTAAAGATCAATACCAAGAAGGAAATTTTCTAAAATATTTAAAAACTATTATTCAAAACCATCGACGTGAGAAT------------------------------------------------------------------------------------------------------------------------------------------------------------------------------------------------------------------------------------------------------------------------------------------TTTTATTTTTATTTATCAACAATAAAATATTCTCGCCAACAA------------------------------------------------------------------------------------------------------------------------------------------TTGAAAAAACTCCTTTGGAAACTGAAA------------------------------------------------------------------------------------------------------------------------------------------------------------------------------------------------------------------------------------------------------------------------------------------------------------------------------GAAGAGTCACTCTCTTGGTTAGGG---------CCCGATTTGGATGAGAAACAAATCTCAAATAAGACACTTATTTCAAAAATTCTAGAAAACCAAAGAATGATTCAAGAAATTGATCATCAGAAGGGGGAAATAAAAAAGAAATTTTTGAAA---------------------------------------------------------------------------------------------------------------------------------------------------------------------------------------------------------------------------------------------------------------------------------------------------------------------------------------------------AATCGAAAAACAAGAAAACTAAAAAATAAAAAGAAATTAAAAAAATTTTTAACA---------------------------------------------------------------------------------GCAAAAATGAAAAAAAAACAACGT------------CAATTGGAAAACTCCTCT---------------------------------------------------------------------------------------------------------------------------------------------------------------------------------------------------------------------------------------------------------------------------------------ACCATCGAAGAAATCAAATCTCTTGATGAGAAAGCACAATCCTTCTTCTTAAAGTTGGGAACTCTTAAAACAGTATGTACATCCTTTCAACATCAGAAATTGCTTGCACCTAAAATTAGTTTACGATTTTATTCT---------------------------------------------------------------------------------------------------------------------------------------------------------CTTGCTGTACAACCTTTGAAAATAAAAACTACAGAAAAG---------------------------------------------------------------------------------------------------------------------------------------------------------------------------------------------------------------------------------------------------------------------------------------------------------------------------------------------------AAACAGCTTTTTTTCTTAAAAGCGTCCCTAGCAGCTGATGCAATTGTGGATGATCTTGAGAAACGAAAACGTTTTCGTGGTGTAATAAAAAGGGTAAAAGAAAACTTAATGCAGTTT---------------------------CGTGGTGTTCAAGGTGTGAAAATTCAAGTAGCAGGACGTTTAAACGGAAATGAGATCGCTCGGACTGAGTGGGTTCGGGAAGGAAGGGTTCCTTTACAAACATTGCAAGCCAATATTGATTATTCTTATAAAACAGCAAAAACGATTTATGGTATAATTGGGGTAAAAGTTTGGATTTATAAAGGA---------------------------------------------------------------------------------------------------------------------------------------------------------------------------------------------------------------------------AATCTAAAAAAAACAAACAAATAA------------------------------------
           Desmotetra_stigmatica  ---------------------------ATGGGACAAAAAGTTCATCCTGCTGGGTTTCGTGTAGGTATTACTAAAAAACATCAATCGCAATGGTTCGCAAGATTTCATAAAAACAATTATTCACAAAGTGTATTAGAAGATCATATGCTTCGAACAACATTAATGAATATTTTT------------------------CCAGATTTACTAAATCCTGCGTCAAAT---------------------------------------------------------------------------------------------------------------AAAATTAAAAAACGTAGTGAAGATACTAGTTCTCAA------------------------------------------------------------------------CCTAAAATAACTCAAATTAAAATTGAACGAGGACTTATTCCTTATGAAATAGCTATTCAAATTCATGCTGAAAAT---TGCGAGTTAATTAAAGCTTCTATTGATAAC------------------------------TTAAAAGTTAAC---------------------AGAAATATTATTTGT------CATTTACAAACAGCTCGTCAATATTTAACGAAATTAGGTCAAAATTTAAGCACGAGAAATGCACAAAATAATTTGTCAGAAAAT---------------------------------------------------------------------------------------------------------------------------------------------------TTAACATTATCTAATGAAGAATCTACAAACTCAGACTTAAAAAACAAAACATCAAAAAGCTCTACTAAACGCTTTGGTGTTAAA------------------------------------------------------------------------------------AAATCAAAAACTTCTCTATCTTCTAAGGGAAATAAACCAAAAGGTTCTTTTAAA------------------------------------CCCTTTAAA---------------------------------------------------------------------------CGTCGTCGTCGTTTAACTAAACAAGAATATAAA------------------------------------------------------------------------------------------------------------------------------------------------------------------------------------------------------------------------------------------------------------------------------------------------------------------------------------------CAAAGAAGACGT---------CTTTTACGACGTTTTAAAAAACGCCAACTTATTCGTCGACGTTATCGTCAATTAATGGCAAGAGGT------------------------------------------------------------------CTGTTTATTCAGAAAAAAGGAAAAGCTGTTCTTAGA------------------------------------AAACTT------------------------------------------------------------------------------------TCGGTTAAAAAATTTAAA------------AACGCAGTTATTCGTAAAATTAATAAAAAAGGAAATTTAAAATCTGGTTCAACTTTTAAAGGA------------------------------------------------------------------------------------------------------------------------------------------------------------------------------------------------------------------------------------------------------------------TCCGTTAAATCACCTATGGCATCAAAACTT------------------------------------------AATACAAATAATGCTACT---------------------------------------------------------------------------------------------------------------------------------------------------------------------------------ATGACTGTATTAAATGCATTAAGAGAAAAAATCAAAAAGAAATTTGTTCGAATTTTCTTACAAAAAATTAATAAAAATTTCTTAAAACATTTAAAAGCTATTATGAAC------------TATTGGCATGACCAACAAGAA------------------------------------------------------------------------------------------------------------------------------------------------------------------------------------------------------------------------------------------------------------------------------------------------------------CAAAAAAGTGGCCAAATGTTTGCACCTTTAATTTTTAATAAAAAATGGAGT------------------------------------------------------------------------------------------------------------------------------------------------------TTAGCTAAATTAAACAAT------------------------------------------------------------------------------------------------------------------------------------------------------------------------------------------------------------------------------TTTAAAAAC---AAA---------CCAGTAGCAAAACTTTTAAAACTAATTGAAGTTTTAGAAACAAAATCTCTAGCTAAATTAGAAACTTTAAGAAAACAGTATATTGCTTTTGGG---------TCAATTTCGAAAACACAAGGTTTTTCTTATTATCAAATTATTACGTTCTTAAAACGTATAAAACAATTAGTGCGTAAAATGGAAAGACAGCAAAAACTAACAAAAGCAAATTCT------------------------------------------------------------------------------------------------------------------------------------------------------------------------------------------------------------------------------------------------------------------------------------------------------------------------------------------------TTAACAACTAGTTTAGATCAAAAGAAAAAATTAAAATCATCAACTGGTTTAATTTAT------------------------------------------------------------------------------------------------------------------ACAAGTTATGCTAAA---------------------------------------------------------------TTAGCAAAATTAAAGGAAAAAGCTTTAAGAAAA------------------------------------------------------------------------------------------------------------------------------------------------------GTTTTAAACAACGTAGACGATGAATGTCGTAAAATTAAATTTATTGAGTATTTAAAACAAATTGTAAAAAAACATAGAACTGATAATATTTTCTATTACTTATCTACAATTGCAGATGCCCGAAAAAATTTAAAAGACATTCAAAAATTTACAAAAAAACATGCTGATTTCTTATTTGGT------TTAGAC---------------------------------------------------------------------------------------------------------------------------------------------TCACAAATGCTTACTCAAAGTGTTACTGACAGTGTA---------------------GATAGCAACACAGATAATAACAAAATTAAAGATCGTATTGTAAAA------------------------------------------------------------GTAATCGAACAATCTGCTAAAAAATCAGATCTTGAA---------------------------------------------------------AAAGGTTTACAAGATGCTTTCTTAGAACAAATCGAAAAAGAAAGAAATATCTGCAAAGAAAATATACAATTAACTCCTAAAATTTCTTTAAAATTCTATTCAGTACGT---------------TCTAAAAACGTCAATACAAAAGCTTCTACAATCTCTTTAGCTATTATTGATGCATTAGAAAAACGAAAACCTTTTAGAGGCGTTATTAAAAAATCTAAAAAAGATTTAATGAAAAAT---------------------------GTACGAGTAAAAGGAGTTAAAATTCAGCTTTCAGGACGTTTAAACGGAGCTGAAATGGCTCGAACTGAATGGGTTCGCGCTGGACGTGTTCCTTTACAAACTTTACGTGCGAATATTGATTATAACTATAGTACTGCCAACACTATTTATGGTATTATCGGTGTTAAAGTTTGGATTTTTAAAGGT---------------------------------------------------------------------------------------------------------------------------------------------------------------------------------------------------------------------------TACGCAAAACATATATAA------------------------------------------
          Dictyochloris_fragrans  ------------------------------------------------------------------------------------------------------------------------------------------------------------------------------------------------------------------------------------------------------------------------------------------------------------------------------------------------------------------------------------------------------------------------------------------------------------------------------------------------------------------------------------------------------------------------------------------------------------------------------------------------------------------------------------------------------------------------------------------------------------------------------------------------------------------------------------------------------------------------------------------------------------------------------------------------------------------------------------------------------------------------------------------------------------------------------------------------------------------------------------------------------------------------------------------------------------------------------------------------------------------------------------------------------------------------------------------------------------------------------------------------------------------------------------------------------------------------------------------------------------------------------------------------------------------------------------------------------------------------------------------------------------------------------------------------------------------------------------------------------------------------------------------------------------------------------------------------------------------------------------------------------------------------------------------------------------------------------------------------------------------------------------------------------------------------------------------------------------------------------------------------------------------------------------------------------------------------------------------------------------------------------------------------------------------------------------------------------------------------------------------------------------------------------------------------------------------------------------------------------------------------------------------------------------------------------------------------------------------------------------------------------------------------------------------------------------------------------------------------------------------------------------------------------------------------------------------------------------------------------------------------------------------------------------------------------------------------------------------------------------------------------------------------------------------------------------------------------------------------------------------------------------------------------------------------------------------------------------------------------------------------------------------------------------------------------------------------------------------------------------------------------------------------------------------------------------------------------------------------------------------------------------------------------------------------------------------------------------------------------------------------------------------------------------------------------------------------------------------------------------------------------------------------------------------------------------------------------------------------------------------------------------------------------------------------------------------------------------------------------------------------------------------------------------------------------------------------------------------------------------------------------------------------------------------------------------------------------------------------------------------------------------------------------------------------------------------------------------------------------------------------------------------------------------------------------------------------------------------------------------------------------------------------------------------------------TTTAATAATATTGATGCTGAATGTCGTAAAATTAAATTTATTGAGTATTTAAAAGATGTTGTAAAACAACATCGTACTAAAAACATTTATTTTTATTTAGCTACTATAGCAGATTCTCGTAAATCTTTGAAAAAAATTAAACAATTTAACAAACAAAACGCTAATTTTTTATTTGGA---------------------------------------------------------------------------------------------------------------------------------------------------------ATAAATCAACTTTCTTTACAAAATACAGATTCTAAAGCATATTCT------------------------------AAAATACAAAAT---------------------------------------------------------------------------CGTGTTAAAACTGTAATTTTACAATCTACTCAAATATCTGAA---------------------------------------------TCTGATAAAGGATTACAAGAAGTTTTTTTACAACAATTACCTCGACAAACAGCTATGTATAAACAAAATATAGCATTAACACCTAAAATCAAAATTAAATTCTATTCTGTAAAA---------------TCTCAAAATTTAGAATCAAAAGCTTCTATTGTTGCTGATTCTATTATAGATGATCTTGAAAAACGAAAAGCTTTCCGAGGTGTTATTAAAAAAACTAAAGAAAAACTTATGGAAAAT---------------------------TCTTCTGTTAAAGGTGTTAAAATAAGAGTTTCAGGACGTTTAAATGGAGCAGAGATTGCTAGAAGTGAATGGGTTAAGTCTGGACGTATTCCATTACAAACTCTTCGAGCTAATATTGATTATTGTTATAAAACTGCTAATACTATTTATGGTATTATTGGTGTAAAAGTTTGGATTTATAAAGGA---------------------------------------------------------------------------------------------------------------------------------------------------------------------------------------------------------------------------TATGCTAAAG--------------------------------------------------
               Dunaliella_salina  ---------------------------ATGGGTCAAAAAGTACATCCTTTGGGTTTACGTGTAGGTATTACTAAAAAACATCAGTCGCAATGGTTTGCACGTTTTCATAAAAACAAGTATGCACAAAGCGTTTTAGAAGATCGTATGTTACGACAAACGCTAACTCAATTATTT------------------------CCACAATTATTGAATCCGGTTTTC---------------------------------------------------------------------------------------------------------------AAAAAACAA------CGTGATAATGAATCATCTATTGCT------------------------------------------------------------------------CCAAAAATCACACAAATTAAAATTGAAAGAGGTTTAATTCCATATGAAATTGGAATTCAAATTCATGCAGAAAAT---TGTGATTTGATTAAATCATCAATTGAAAAT------------------------------TTAAAAATTAAT---------------------AGTGATTTTGTGAGT------CGATTACAAAAAACACGTCGTTATTTTCAACATTTACGATTCAAATTAAAT---------------GACTCGTTAGATCGACCA------------------------------------------------------------------------------------------------------------------------------GGAGGTAAAGTGAATTCTCTGGAAGGTAACGTTAAT---------------------AACGAAGAAAATAAAATCGGAAACGTTGAAAGTACTGTTGATACTTCA------------------------------------------CGT---------------------------------------------------------TTAAAAGGTGATCGTTTTGGTAAAAACGAAGGTACA------------------------------------AATACTTCTTTTAGAAAAAAAGGTTCTAAA---------------------------------------------------------TTTGGACGATTAACAAAAAGCCAACTACGT------------------------------------------------------------------------------------------------------------------------------------------------------------------------------------------------------------------------------------------------------------------------------------------------------------------------------------------CGTCAACGTTTA---------ATTTTAAAACGTCTTAAAAAACGTCAATTAATTCGTCGTCGTTATAAACAGCTTGCACGCGAAGCTCGC---------------------------------------------------------------TTCTTCTTAACAAAAAACGGCAATAAAGTTATTCAAAAATTAACCTTAAAC------------AAAGGTAACAATGTT------------------------------------------------------------------------------------AGTAACACACAAAAA------------------------------------GGTAATCGTAAT---AAAGGTATGCAAAAGAATTTCAAC------------------------------------------------------------------------------------------------------------------------------------------------------------------------------------------------------------------------------------------------AAACGTGTACCTTCTAAGAAAACTGTAACGAGAGTTAGCTCTAAATCT---------------------------------------------------------CGTGTTTCTAAATCAAATTTTGGACAAAAACCT---------------------------------------------------------------------------------------------------------------------------------------------------------------TTTAATATTTTTCAGTCACGTATCAAGAAAAAATTTGTTTCTATTTATCGAAATAAAATGAATAAAAAATTCTTACAAGTTTTAAAATCTTCTATTTTA------------GCGCTTCAA---AATTCTTCAAGTTTT------------------------------------------------------------------------------------------------------------------------------------------------------------------------------------------------------------------------------------------------------------------------------------------------------------------------GAAACATCAAATAGTATTAGTAAAAAATGGAAT------------------------------------------------------------------------------------------------------------------------------------------------------TTCAAATTAGTTCAACCA------------------------------------------------------------------------------------------------------------------------------------------------------------------------------------------------------------------------------CGCTTAGCACAAAAA---------CCATTACCTAAATTAATTAATTTAATCACTGTTTTAGAACAAAAATCTTTAAAAAAAATGGAATCTTTAAGAAAAGATTTTATTACTTTTGGT---------ACAATTTCAACAGCAAGT---------TATTATCAAATGTTAAAATTCTTAAAAGATTTAAAAGAATACGTTTCTCAAATTAAACGTAAACAAAAATTACAATACACTTTA------------------------------------------------------------------------------------------------------------------------------------------------------------------------------------------------------------------------------------------------------------------CAAAACTCTGATTTAACAAAACGA---------------------------------------------------AAAGATACTTTATTATCACGTCGCCCTCAAGGCGCTCTTGCGGCCACTTCTTCAAGTGTAAAC---------------------------------------------------------------------------------------GCATTAATGACTAGTAATTCAAAC---------------------------------------------------------------------------------------------------TCAGTTATTTCTAAA------------------------------------------------------------------------------------------------------------------------------------------------------AAATTAAATAATATTGAAAACGAATGTCGAAAAATTCAATTAATAGAATATTTAAAACAAAGTGTTAAAAAACATCGATCTGACAATATTTATTTATACTTATCTACTATTGCTGAAGCTCGTAAAGATTTACGTAAACTAAAACAATTTACAAAAAAACATGCTTCATTCTTATTTGGT------ACTATCAATTCTGAAGGACAA---------------------------------------------------------------------------------------------------------------------------AATCTATGTCCAGAAGAACAAAAA------------------------------------------------------------------ACTAAAATTCAAGAA------------------------------------------------------------CGTGTTCGTTTAGTTTTAGATAATAGTCATTCTAAAGCT---------------------------------------------GACTTAGAAAAAACACTACAAGATATCTTTTTAGAACAAATTGAAAAACAAAGAAACATGTATATAGATAATGTACAATTAACACCTAAAATTGCTATAAAATTCTATTCTGTAAAA---------------GAAAAAAGCGTTAAAGCTAAAGCTTCAATTGTGGCTGATTCTGTTGTGGATGCTTTAGAACAACGTTCTTCTTTTAGAAAAATAATTAAAAAAGCAAAAGAAGATTTAATGCGTTCTCCTATTTCTTCAAGTGATGGTAAAATTAATCGTGTTAAAGGTGTAAAAATTCAAGTTTCTGGACGTTTAAACGGGGCTGAAATTGCTCGTAGTGAATGGGTCCGTGCTGGTCGCGTTCCTTTACAAACTTTACGTGCAAACCTTGATTATTCATATAAAACCGCAAATACTATTTACGGTATTATTGGTGTAAAAGTTTGGATTTTCAAAGGT---------------------------------------------------------------------------------------------------------------------------------------------------------------------------------------------------------------------------TACACGACCTTGTTGTAA------------------------------------------
            Elakatothrix_viridis  ---------------------------------------------TTGAAATCATTTTCACCATCTATTCAATTAGCTTTAGTTAAGGATTTTAAAAACTTAAAAAGACGTTTAACAGTTAAAGAAAAAGAATTGAAATCATTATTAATTAATAAAAGATTGATAATTTATTCAAATACTAAA------AAAATGAAACCCGACGTGTGTGCCAAAATTGTTCATTCT------------------------------------------------------------------------------------------------------CTTTCAAAGAAAATTAATATTTCAATTAATGATTCTTTAACA------------------------------------------------------------------------GCTATTGTTTTCTTAATTTTAAAGGGTGGTACTAGTCAAAATGCCAAAAATTCGTTATGGGTTAGGACTAAAAACAGAAAAAGTGTTACTCTCGGTAATTTAAGATATCTTATTAATCAAATTCAAAGCGGAGCGACTGTTAGAAACTTTGCTAGAGGTTATGCT------ACACCTATAACTCAGTTAATTTTATTTTATAAAAAAAGAGGAAATTTAGCAAAATCTCTTCTAAAAAAATTC---------------------------------------------------------------------------------------------------------------------------------------------------------------------------------------------------------------------CCAGAGATTTCTACTAAAACAAAACTTTTAGCCTGGTGTTCAGATTTTAAT------------------------------------------------------------------------------------------------------------------------------------------------------------------------------------------------------------------------------------------------------------------TTAAAAAATCCTGAATGTCCTCCAAAGATCAAAAAC------------------------------------------------------------------------------------------------------------------------------------------------------------------------------------------------------------------------------------------------------------------------------------------------------------------------------------------------------------GTGCTTAAAAAAATGCTTAAAAATAAAAATTTAATTACTCTGAATATTAATAAAACTTTCAATTTTCATTCTAATGCTATAATAAGTTCTGATTATTATCATTATGATGAGACACAAAGCTGG------AAAAGAAGTCGAAAATCTAATTCCACTTCTATTTTTTTTAATAAAAATCAGTTATTATTCATTAATCCAAAAGTTTTAGAT------------------------------------------------------------------------------AATTATAATCAATCTGATCTCAACTATGATTTTAGTTTTATTGAGCGAATTTATAAGAAAAGGAATGATAGAAATAATAAAATATTAAAAAATAGAAGA---------------------------------------------------------------------------------------------------------------------------------------------------------------------------------------------------------------------------------------AAAATCAAAGATATTAATCAAAAAGCAAAAATAGATAAGTATAATAATTCTAAATTTAATAATGAAGAAGTTTTAAAAAAAAATAATCAATCTTTTATTCCTGTTAGACAACAATCTGTTTTTTCTCTTTTTCAAACATTTGGTCAATTT------------------------------------------------------------------------------------------------------------------------------------------------------------AAAAGACCTTTAACACTTAAACAAGAAATTTTTTTATACCATTTTTTTAAAAAAATAAAATTCAAATTTGTGAAATATTTGATAAAACAAATGGAATTGTGTACATTAAAATTAAAATTTCATATATTATTGTATTCTAGTAATGCTAATAATTCT------------------------------------------------------------------------------------------------------------------------------------------------------------------------------------------------------------------------------------------------------------------------------------------TCTTATCGATTTTTACCTTTTGGATATCATTCGAAATTAAGA------------------------------------------------------------------------------------------------------------------------------------------TTAAAAAAATTGGTAAGATTAGAAAAATCTTTTTCTTTAATTAAAATCCAAAAATTAGTCAAATTTAAAAAATTT---------------------------------------------------------------------------------------------------------------------------------------------------------------------------AGTTTAAAATTAAATAATATA---------TTTTTACCAAAACTAATAAAATTAGTGAAAAATTTAAAAAAACGTTCTAAACAAAAAATGAAAAACTTAAAAAAAGAGTTTTTGTATTTAGGA---------AAGATTTCTGAAATGAATTCTGTTTATTACTATCAATTAATTTTTTTAATTTCTCATTTAAAAAAATTGATAAAAAGATTAAAACAACAACAAGAAAAAGCTAAAAGATTATTAAAAGTG---------------------------------------------------------------------------------------------------------------------------------------------------------------------------------------------------------------------------------------------------------------------------------------------------------------------------------------------------GAGCGTCAAAATAAAAACAATGCTTCTTATTCATTATTAACTAAATTTACTTCG---------------------------------------------------------------------------------AGTCAAAATAACAAAAAAAAATTAGGAAATGGAATGATGTTAAATGCTTCATTT---------------------------------------TCGTCTTCTTTAAATAAACAGATTTCTCAAAAAAGTGAATCTAAAGTAAGTTCGACAAGTCAATATTCATTTTATTATAATGATTTTACTGCAAAATTG------------------------------------------------------------------------------------------------AAAAAAATCGATATTGAAGATGAATGCCGTAAAATTAGATTTTTACAATATTTAAAAAATATTGTAAAACAACATCGCTCTGAAAATCTTTATTTTTATTTAGCAACAATAAAAGAATCTCTTTTTTATGTTAAAGAAATTGATAAGAAACTCAAAGAGAATGCTTCAACTTTATTAGGT---------------------------------------------------------------------------------------------------------------------------------------------------------ATCAATTTAAAATCAATAAATTTTAATATTTCGGAAGAAAAATTC------------------------------ATAAAATTAAAAAATAAAATGAAAAAT------------------------------------------------------------CATTTAAAAATATTCTTCTATAACCTTGTAAAAAAATCTTAT---------------------------------------------TTAGAAAAAAACTATAAAGAACTTTTTATCGAACGAATACAGAGATTAAAAAGAATGTATTTAAATAATATTAAATTAATTCCGAGAATAAATATTGGATTT---------------------TATTGGCAAAAAAATTATCAAACAAAGGCCTCGTTAGTTGCGGATTCTATAGTTGATAGTCTTGAAAAACGTCAACCGTTTAGAAGAGTTATCAAAAGTGCTCAAGAAAATCTTAATAAATCA---------------------------GCTAATGTGAGAGGTGTCAAAATTCAAGTAGCTGGTAGATTAAATGGAGCAGAAATAGCTCGTACTGAATGGGTTAGATCAGGCCGAGTTCCTTTGCAAACTTTAAAGGCTAATATTGAGTATTCTTATAAAACAGCTAAAACTATTTATGGTATTATAGGTGTTAAAGTTTGGATTTACAAAGGA---------------------------------------------------------------------------------------------------------------------------------------------------------------------------------------------------------------------------ACAGTCAAATTAAAAAAAAAAAATAGATTCCCTTTATAA---------------------
           Floydiella_terrestris  ---------------------------ATGGGTCAAAAAATTCATCCGTTTGGTTTCCGTGTAGGAATTACTCAAAAACATTATGCTCGTTGGTTTGCTAGT------CCTGATAAATACCCTCAATATGTATTGGAAGATTTTTTAATTCGAAAATCTCTTTATAAGTTGTTACCT---------------------CCTGAAAATCTTCCT---------------------------------------------------------------------------------------------------------------------------------------------------------------------------------------------------------------AAAAAAATGGAAGATTCAGGAAAAATGAGAGTTGTTCATATTAAAATCGAACGT---TTTTTACGTAATACAATTCAAATAAAAATTTATGCTGTAAATCCTGGTGCG------------------------------------------------------------------------------------------------------------------------------------------------------------------------------------------------------------------------------------------------------------------------------------------------------------------------------------TTTGCTTCGACTAAGAAAAAAACAAAAAAAGTTCTAAAGAAT---CGTTTCACTTCTGAGAATAGAAACGCTCAATCTAAAAACCGCCCTGGT---------------------------------------------------------------------------------------------------------------------------------------------------------------------------------------------------------------------------------------------------------------------------------------------------------------------------------------------------------------------------------------------------------------------------------------------------------------------------------------------------------------------------------------------------------------------------------------------------------------------------------------------------------------------------CAAAAAAAAAATTTTAAA---CAAAACAAACCACGTGCTTTTGGGAAAAATAAGCAAAAAAGAGAA---------------------------------------------------------------------AATCCAAAAGGATTGGAT---TTCTTATTAAAATTCAAAAATTCTGTTCAAAAACGTGTGAAAAGATTCACTCTTTTAAAACTGAAA------------------------------------------------------------------------------------------------------------------------------------------------------------------------------------------------------------------------------------------------------------------------------------------------------------------------------------------------------------------------------------------------------------------------AATCTTCTTTATAGATTTCACACACTAGACCAATTAAGTAACATCAAAACATTTGCAAAATTACAACCT---------------------------------------------------------------------------------------------------------------------------------------------------------------------------------------------------------------------------------------ACCAAAAGTGCAGCTGAAATTTTGAGAGAAATTGGCCTTTTATCGAAAAAAATGGGCCTTTTAGATAGTTACCTAAATAAAAGACTTTCTTCAGGAAAAAGCCGAAAT---------------------------------------------------------------------------------------------------------------------------------------------------------------------------------------TTAGAAAAAACAATTGTTTTTGTTAAT---------------------------------------------------------------------------------------------------------------------------------CTCAATTTATATAAGGCCCGT---------------------------------------------------------------------------------------------------------------------------------------------------------------------------------------------------------------------------------------------------------------------------------------------------------------------------------------------------------------------------------------------------------------------------------------------ATTACTTCTAAAATTTATAAATTACAAACTGAATTACTCAAACATTTTCCT---------------------------------------AAGCTAGCTAATGCTGTTCTTCAAAAT------GTGTTAACACCTAAAATTAGAACAAAAACAGCCACGATTGTGACTGAACTTCAAAAGCATGCTGACCAGCTTCTTCTTCAT------------------------------------------------------------------------------------------------------------------------------------------------------------------------TCAACAAAAAATCAGAGCGGAAAAGGTCAAAAAAAAGAAAGCTCTTTTTCATTTTTAAATCAGAAGAAGGACAAGTCA------------------------------------------------------------------------ACAGCATTATTTGAACCAAAATTACCGAGTAGTATTAGATTGCGTCAAAATTTACAAAAA------------------------------------------------------------------------ATTTTAAATAAAAATTACTCTGAAAATTTTGCATCTTTCCAATCAGGTCGTCGCAGTTTGAATTCTTATTTTGGAAAATTTGGTCAGAAACGTGTAAATCCTGTGACAGGGTCTAAAGGCCAGGGAGTCCCAAAAGACTTGTTAGAGAAAGTGAGTCAAAACTTT------------------------------------------------------------------------------------------------------------------------------------------GCTGAAAATGCTCTAAATTTTCATAGCGTTGACACAACACTAATAGAGAAAAAACTTTCTTCAAGAAAAGCAAAAACTGCTTTTTTAAACCAAAAT---TCTTCTATTAAAGACGGAAACAACGTTCAAAACAAGAAATACCAATCTTTAATTAGTCGAGCTATTCAAAAACGAATGAAAAAGAATTTAATCTTA---------------------------------------------------------------------------------------------------------------------------------------------------------ATGTCTCTTCGAAATCGTTTTGACAAAGTTGCTAAT---------------------------------------------------------------------------------------------------------------------------------------------------------------------------------------------------------------------------------TTCAAAAAAGTTTATGATACTGAAAATTTCACAACTCTTTGTGAAAAAATAGCTAAAATTCAAACTTTCCCTAAAATTACTTCGATTGAATTTGTTTCTGTGAAA------------------ACACCTACTTTATATGCTGTTTGTTTAGCTAATTTTATTGTCGAAAAACTTCAAAAACGTTTTTCATTTAGAGGTTCAATGAAAAAAGCAAAAGAAGATGCTATGAAAACACCAGGA---------------------------ATCAAAGGAATTAAAATTCAAATTGCTGGTCGTTTAAATGGCGCTGAAATTGCACGTACAGAATGGATGCGTGCTGGAAGAGTTCCTTTACAAACTTTAAAAGCAAAAATAGATTATAGCTATAAAACAGCTAGCACTATTTATGGTATTTTAGGTGTGAAAGTTTGGCTTTTTAAAGATAACACTACTAAAAATTAA---------------------------------------------------------------------------------------------------------------------------------------------------------------------------------------------------------------------------------------------------------------------
         Follicularia_botryoides  ---------------------------ATGGGACAAAAAATTCATCCTTTAGGATTCCGTGTAGGAATTACAAAAAGTCATCAATCACAATGGTTTGCTCGCTTTCATAAACGCAAATATGCTCAAACAGTTTTAGAAGATCGTCTATTAAGACAAACTCTTTTAAAGTTATTT------------------------CCAGATCTGTTAAATCCTGTTTTA------------------------------------------------------------------------------------------------------------------AAAAAGGCTCAAAAACGT---------------------------------------------------------------------GAAGGAACAACAGAAGTTTCTGCACAAATTACACATATTAAAATTGAACGAGGTCTTATTCCTTATGAAATTGGAATTCAAATTCATGCAGGCAAT---TGTGAATTAATTAAAACAGCCATTGACCAT------------------------------TTAGAAGTCAAT---------------------CAAAATTTGCTTCAT------AATTTACAAAAAACTCGCCGTTACATTTTAGATTTAAAAAGTCAATTTAAA------------------------------------------------------------------------------------------------------------------------------------------------------------------------GAATCAAGCTCATTAGAATACACAAAACAA------------AACAAATCGCAGACTGCTGCTTTGCTTGACAACCAGGCTGAAGCAACTGCCAGC------------------------------------------------------------------------------------------------------------------------------------------------------------------------------------------------------------------------------------------------------------TTGCTGCCAAGCAAAGCAAAACAAAATCGTTTTGTATCAAAA------------------------------------------------------------------------------------------------------------------------------------------------------------------------------------------------------------------------------------------------------------------------------------------------------------------------------------------------------------------AGAAGCTTTAGAATCTTCAAAAATAGTCGTTTTAATTTCCGTCGAAGCTTATTAGAAAAT------------------------------------------------------------------ATGATGATTTTGAAAAAAGGCAAAAAAATGACTCGAAAATTACAGAAGCGATTCTACACCCTACTTGCATCTTCT---------------------------------------------------------------------------------AAACGTACAGGTTTTGGTACAAAACAAAACAAAACA------ACTGGTGCATTTAGAGGATCAAATTCTTTTGCTGGGCCAGCAAAGCAAATGAAT---------------------------------------------------------------------------------------------------------------------------------------------------------------------------------------------------------------------------------------ACTGCTAAACAAAAGCAAACTTCTTTAAATGCATTTTCAAAAAAAAGTTTCATTCAAAAAAACAAA------------------------------------------GGTCGTAAGTTTGGAGCACAACCAAATTCTGTAGCTTCTCAAAGAGCTTTAAAAAATAGAAAGCTATTTGTTGGTACAAATAAAGCACAATCT---------------------------------GCTTTGCTTGGAAAGCAAATGCAAAGCAATGTCAGACGTGCTTTTGGCTCAGCCAAGCAACAGCAAAGTTACTTATCAATTGGTCAGTCTGCAAGTACTCGAGCATTTGTTGATCTTTTTGTTTCAAAAATGTCGCAAAAGTTTGTTCAAACATTAAAAAGCCAAATGAAT------------CACTGGAACCGTTTTTTAAAAGCTCACAAAGAAGAACAAATTCAAAAA------------------------------------------------------------------------------------------------------------------------------------------------------------------------------------------------------------------------------------------------------------------------------------TATGGGACTTTACGTTTTGCACCTTTAGGTTACCAGCGCAAATGGAGT------------------------------------------------------------------------------------------------------------------------------------------------------TTATCTCGTTTAAATAGA---------------------------------------------------------------------------------------------------------------------------------------------------------------------------------------------------------------------------------CTTCAAAAACAA---------CCATTAAAGGTATTAAACAAACTTCTTAAAGTTTTACAAAAAAAAGCATTACAAAAAATGGAAGCTTTACAAAGAGAATTTGCTGTTTTAGGA---------ACTCTTTCTAAAATGGAATCATTTAATTATTATCAAATGATTCGTTTCATTAAGTCATTAAAACAACTTATTAATCAATTAAAATTAGAACAAAACGGACAAAAACAACAAAAACTA------------------------------------------------------------------------------------------------------------------------------------------------------------------------------------------------------------------------------------------------------------------------------------------------------------------------------------------------------------AAACGCCCAAGTTTTGATTCAAGTCCA------------------------------------------------------------------------------------------------------CAAGTTCAACAAAAACTTGAAAGTTCT------------------------------------------------------------------------------TTACTGGCTTTAACACAAACAGCTTTAAGAAAA------------------------------------------------------------------------------------------------------------------------------------------------------AAATTCAATAATATTGATGACGAATGTCGTAAAGTCAAATTTATTGACTACTTAGAACTTTTAGTTAAAAAACATCGTCAAAAAAATATTTATTTATATTTGTCAACAATTTCAGATTCACGTAAATTCTTGAAAAAAATTCAACACTTTACAAAACAACAAGCAAATTTCTTATTTGGT---------------------------------------------------------------------------------------------------------------------------------------------------------ATTGATTTAAAAGCAATTAGCCAGTATTCTAGTGAA------------------------------------------AAACAGCGTGAGTTGCTTACAAAC------------------------------------------------------------AAGGTAGCAAAAGCTTATAAAGAAGCAAACCGTAAAAATCAA---------------------------------------------TTAGATAAAAATGTTCAAGATGTATTTTTAGAACAGATGCACAAACAACGCCTTATGACTTGTCAAAATATTGAATTAACACCCAAAATTTCTATTAAATTCTACAATGTTAAA---------------GCCAAAAATTTACAAACAAAAGCAAGTCTGGTGGCAGATTCTATTGTAGATGATTTAGAAAAACGAAAAGCATTCCGAGGCGTTATTAAAAAAGCAAAAGATAATTTAATGAAAAAT---------------------------TCCAAAGTTAAAGGTGTGAAAATTCAAGTTTCTGGCCGTTTAAACGGTGCTGAAATCGCACGTTCTGAATGGGTACGCGCAGGACGAGTTCCACTTCAAACTTTACGTGCTAATATTGACTACTGCTACAAAACAGCAAATACCATTTATGGTATTATTGGAGTTAAAGTTTGGATTTATAAAGGT---------------------------------------------------------------------------------------------------------------------------------------------------------------------------------------------------------------------------TACACACAAGTCCGCCAAACCTCAAAACCTTCT------------GCAATTAGTTTGTAA
         Golenkinia_longispicula  ---------------------------ATGGGACAAAAAGTTCATCCTTTAGGTTTTCGTGTTGGTATTACAAAAAAGCATCAATCCCAATGGTTTGCGAGATTTCATAAACATAAATACGCCCAAACTATATTAGAAGATCGTTTTCTAAGACAAACATTATTGCAACTTTTT------------------------CCTGAATTGGTAAATCCTGTTGTT------------------------------------------------------------------------------------------------------------------CAAAAAGCTAAGAAACGA---------------------------------------------------------------------GATGATAATAAACAAATAGTCCCGAAAATTACGCATATTAAGATAGAGCGAGGGTTAATTCCTTATGAAATTGGAATCCAAATTCATGCCGGAAAT---TGCGAACTGATCAAATCCGCATTAGATAAT------------------------------CTCAAAACAAAT---------------------TCAACGCTACTAACG------AATCTGCAAAAAACTCGTCGTTATTTATTGGATCTTAGATTAAAATTAAAA------------------------------------------------------------------------------------------------------------------------------------------------------------------------------------------------------GATGTGTTAAAACTGAAACAAACAACTAAAACAAAGCGTTCTAACCGCCCTGGCCGGATCAAAACC------------------------------------------------------------------------------------------------------------------------------------------------------------------------------------------------------------------------------------------------------------AGTCGGGCGAAACAACGGTTAAAAACACAAAAATTTTATCAA------------------------------------------------------------------------------------------------------------------------------------------------------------------------------------------------------------------------------------------------------------------------------------------------------------------------------------------------------------------AAACGCCTTAAAAAACACCAAAATATAAGTCGTTTTTTCCGTCAAAATTTACTTGAAAAC------------------------------------------------------------------GTCATGATCATTAAAAAAGGTAAAAAAATTTTAAGAAAATTTCAATCT------------------------------------------------------------------------------------------------------------TTATCTTTGAAAAAAACATCTTTATCTTTGAATAAAAAAAACGCCAAAACCTCTTTTAACTCAAGGCAACGTTCTATATCCTCTTCTAAAATAAAAAAAGCTGAG------------------------------------------------------------------------------------------------------------------------------------------------------------------------------------------------------------------------------TCTTCTCCTCGTCAAAATTTAAAAACTAATCGTATTGCTCGTCAAACTTCTTTACAACCAGCCTTT------------------------------------------TCTTCAAAAAGCATTGCCTTTAATATGCCTCCCGCAGGGAATATTAAAAGAGATGGAAATCCTTTAATATTATCA---------------------------------------------------------------------------------------------------------GGAATATTAAAAGGTGATTTGTCAACAAGCACTGCTAAAACAAAAAAAAAATTTTTTGAAATATTTTTAAATAAAACAAACAAAAATTTTATTTTTTTTCTAAAACAACAAATGCAT------------TTTTGGAATAACTTGATGAAAAATCATCGAGAACAACAACTCCAAAAA------------------------------------------------------------------------------------------------------------------------------------------------------------------------------------------------------------------------------------------------------------------------------------TATGGGATGTTACGTTATGCACCAGTGGGATATCTCAAAAAATGGAGT------------------------------------------------------------------------------------------------------------------------------------------------------TTAAATCGCCTAGAACGA---------------------------------------------------------------------------------------------------------------------------------------------------------------------------------------------------------------------------------ATGCAAAAACAA---------CCCTATGTGGTATTAAAAAAACTTATGAAATCTTTGCAATTAAGAATTTTGAAAAAAACGGAGATGTTGCGTAAAGAATTTATAGTGTTAGGA---------TCTTTTTCTAAAACACAATCATTTATTTACTTTCAAATGATTAAATTTTTAAAAAACTTAAAACTATTAGTAAAAAAATTAAGAAAAGAACAAATTCAGCAAAAAATATTGCTGAAA------------------------------------------------------------------------------------------------------------------------------------------------------------------------------------------------------------------------------------------------------------------------------------------------------------------------------------------------------------AAACAAACTCTTGTTGGTACAAATCAA------------------------------------------------------------------------------------------------------AAAAATAAACAAAAATTAGAAAAATCT------------------------------------------------------------------------------ATTTTGTTTTTAACAGAAAAAGTATTAAAAAAT------------------------------------------------------------------------------------------------------------------------------------------------------AAATTAAATAATATTGATGAAGAATGTCGAAAAACAAAATTTATAGAATATTTGCAAGATGTAGTACAAAAACATCGAAAAAAAAATATTTACTTTTATCTTGCTACTCTGTCAGATTCTCAGAAATATTTAAAAAAAATAAAACAATTTACAAAACGACATGCTACGTTCTTGTTTGGT---------------------------------------------------------------------------------------------------------------------------------------------------------ATTGATTTAAATACATTAAATCAGATTTCTTCTGAAAATCAGAAT------------------------------TCTAATTATAAAACTCAAATAAAGAAC------------------------------------------------------------AGAATAAATAAAATCATCAAACAAGCAAATAGAAAAACAGAA---------------------------------------------TTAGAAAAAGGTATACAAGATGTTTTTTTAGAACAATTACAGAAACAAAGAACTATGTGTCAAAAAAACATTGAATTAACCCCTAAAATTTCTATAAAATTTTATTCTGTTAAA---------------TCCAAAATTTTAGAATCAAAAGCATCGTTGGTGGCAGATTCTATCGTCGATGATTTAGAAAAACGTAAAGCTTTCAGACGAGTAATTAAACAAGCAAAAGAAAACTTGATGTCAAGT---------------------------GCGGGAGTAAAAGGGGTCAAAATCCAAGTTTCAGGTCGTTTAAACGGAGCTGAAATCGCCAGAACCGAATGGGTTCGTTCTGGAAGAGTCCCTTTGCAGACTTTACGGGCAAATATAGATTATTCGTATAAAACGGCATCTACGATTTATGGAATTATTGGCGTTAAAGTATGGATATATAAAGGT---------------------------------------------------------------------------------------------------------------------------------------------------------------------------------------------------------------------------TATGTTAAAAATCGCCAGAAACGAAAAATTTCGAATCTTTTAAATGTAACACGATAA---
                Gonium_pectorale  ---------------------------ATGGGACAAAAAGTACATCCTTTAGGTTTTCGTGTAGGTATTACAAAAAAGCATCAATCTCAATGGTTTGCTAGATTTCAAAAATATGGTTATTCACAAAGTGTTTTTGAAGATCATATGCTTCGTAAAACATTATTAAATTTATTT------------------------AGCAACCTTGAAAAAGAAAATGCATTAGCA---------------------------------------------------------------------------------------------------------ACAAAACAGTCAAAAAAACCTGGA---GCGAATGCCTCAAAA------------------------------------------------------------------ATGCCTAAAATAACTCAAATTAAAATTGAACGTGGTTTAATTCCTTATGAAATAGGAATTCAAATACATTCAGATGAT---TGTTTAGCTGTTACAAAAGCTATTGATAAT------------------------------ATTAAAATTTCA---------------------GCAGATTTAGTAAGC------AATTTACAAAAAACACGTAAATATTTATTTAAAGCTGGTACTCAATTAAAAAAAGCA------------------------------------------------------------------------------------------------------------------------------------------------------------CAAACTATCTCCTTCGGGGATCAAAATGCAACAACACAAGTAACTCTTGATGTAAATACAACACAAGTAACTCTTGCAGATAAATCA------------------------------------------------------------------------------------------------------------AAAAAAAGAAAGTTTAAAATAAAAACTGATAAAAAAACAACATTT------------------------------------AAATCTTTTTTTAAGTCTAGACGTAAACAA---------------------------------------------------------AAGAAAAAACTACCAAAAACTGTTTTTATGCGT---------------------------------------------------------------------------------------------------------------------------------------------------------------------------------------------------------------------------------------------------------------------------------------------------------------------------------------TTAAAAAAT------------ATTAAGAGACGTTTTAAAAAACGCCAAAACATAAAAAAACGTTATTTAAATATAATCTCTAAAGGT------------------------------------------------------------------TTAGTAATGCGTAAAAAAGGTAATCTTATTCTTCGCAAAGTAAAAATTAAA---------CGTAAAAATAAAAAAGGT------------------------------------------------------------------------------------GAAAATTTACTTTCAAAAACTAAATTAAAATCAAATTTTACACGTAATATACAATCTTTTAACAAATCAGTATCATCAACTTCAGCAAACTCA------------------------------------------------------------------------------------------------------------------------------------------------------------------------------------------------------------------------------------------------CGTTTAAAACAACAAAAAAACTTATTAAATAATTCAAAAAAT---------------------------------------------------AAAAAACGTTTTAGTAATAGA---------------------------------------------------------------------------------------------------------------------------------------------------------------------------------------------------------ATGTATAGAAAATTTACTAATTTATTTTTAACAAAATTAAATAAACAGTTTTTAATACGTTTAAAAAATATAATGAAA------------TTTTGGCATAATCAA---------------------------------------------------------------------------------------------------------------------------------------------------------------------------------------------------------------------------------------------------------------------------------------------------------------------------AAATTAACACAAGCACCTTTAGGTTATAACAAAAAATGGTACTCTGCTAAATCTTATTCTTTA------------------------------------------------------------------------------------------------------------------ATAAATAATTTAAAAGCAAAATATTTATCTAAAGATTTAAAA---------------------------------------------------------------------------------------------------------------------------------------------------------------------------------------------------------------------GCATTAACAAGTTAT---------CAAGTAGAAAAATTAACTAAATTAATATTTATTTTAGAAAAAAAATCTTTAGTTAAAATGGAAACATTACGTAAAGATTTTATTACTTTTGGG---------ACACTATCAAAAACACGCGCTTTTGGTTATTATCAAATTATTACTTTTTTAAAACAATTAAAAGAACTACTAACAAAAATCAAAAAACAAACAATTACTAGTGTTAATAATAAT------------------------------------------------------------------------------------------------------------------------------------------------------------------------------------------------------------------------------------------------------------------------------------------------------------------------------------------------ATTAAACACGAAACATCTACTGGATCTATTATTTCAAGTTCTTTTTCTTCTGTAGGAGTTTCA------------------------------------------------------------------------ACAAATAAAGCTAAAATACAAAATTTAATACGAACTAAATCAAAACAA------------------------------------------------------------------AAAAAATTAATTACACAAAAAGTAGTAAATAATTTTACTAATCTTGTTGAT------------------------------------------------------------------------------------------------------------------------------------AATCATCAAGCAATGACTAATGAATCGCGCAAAATTAAATGGATTTCATACTTAAAAAATCTAGTTAATAAACACAGAACTCAAAATATATTCTATTATTTAGCAACTATTGCTAATGCTCGTAAAGATTTAAAAGCTTTAAAACATTATACTAAACAACACTCAAATTTCTTATTTGGT---------------------------------------------------------------------------------------------------------------------------------------------------------GTTAATTTTGAAAATAGTAAAGAAAATCCAAAT---------------------------------------------------------GCATTATTACAA------------------------------------------------------------CGTGTAACA---AAAACATTAACTCAATCATTAAAAAATAATGTACTACGTCAAATCATAAGTAACACTGAACAAGACAGTTCAGAAGGTTTAACAAAACTACAAAAAGCTTTTTTAATGCAAATTGAAAATCAAAGAAAAATGTATAAAGCAAATTTAGCTCTTACACCAAAAATTTCAATTAAATTCTTCTCTGTAAAA---------------ACAACTGATGTTTTAGAAAAAGCTTCCATTGTAGCTGATTCTATTGTTGATGCTTTAGAAAAACGTAAAGCATTCCGTGGTGTTATTAAAAAAGCAAAAGAAGATTTAATGCGTCGTTCA---------------------------CGTGTTAAAGGTGTAAAAATACAAGTATCTGGTCGTTTAAATGGAGCAGAAATTGCTCGTAGTGAGTGGGTACGTGCAGGTCGTGTACCACTTCAAACATTACGTGCAAATATTGATTATTCATATCGTACTGCAAATACTATTTATGGTATTATTGGTGTTAAAGTATGGATATTTAAAGGT---------------------------------------------------------------------------------------------------------------------------------------------------------------------------------------------------------------------------TACAGTAAAATTAACTAG------------------------------------------
         Haematococcus_lacustris  ---------------------------ATGGGTCAAAAAGTACATCCTTTAGGTTTTCGTGTTGGTATTACAAAAAAACATCAATCTCAATGGTTTGCACGTTTTCATAAACAAAAATATGCACAAAGCGTTTTAGAAGATCGTATGTTACGTCATACTTTAACAAAGTTATTT------------------------CCACAATTATTAAATCCAGTATTAAAA------------------------------------------------------------------------------------------------------------GTTCAAAAACGTGATGCAGATGCTACAGTTGAAAATCAA------------------------------------------------------------------------CCACGTATAACTCAAATAAAAATTAAAAGAGGTTTAATACCTTATGAAATTGGTATTCAAATACATGCTGAAAAT---TGTGAAATGATTAAAGCATCAATTGAAAAC------------------------------TTAAAAATAAAT---------------------CGTGATTTATTTTGT------CAATTTCTAAAAACACGTCGTTATTTACAACATTTGCGACATCAATTAAAT---------------GTATTACCTACAATAAAG------------------------------------------------------------------------------------------------------------------------------AGTGAAAAGGGTAAAACAACCTTATTAAGTTCTGAAACAGTAGAAAAT---------AATTTAAACACGGAAAATGCATTAACAGAAGAAAAAGTACAAGGTAAA------------------------------------------------------AGTGAAAAACTACCTAGCTCTAGTGGTTCACAAAACGAGTTTAAATCAGAGAATCAACGTTCTATTGTTAAAAATAGTTCTGCA------------------------------------GATACACGTTATAATACAAGGAAGCAAGGT---------------------------------------------------------AGAAAATATTTAACAAAGCAACAATTACGA------------------------------------------------------------------------------------------------------------------------------------------------------------------------------------------------------------------------------------------------------------------------------------------------------------------------------------------CGTCAATTTTTA---------GTTTTAAAACGTTTAAGAAAACGTCAAAATATACGTTTACAA---AAACAACAATTCTATAAAGGT------------------------------------------------------------------TTATTTTTAAGTAAAAAAGGGTCTAAAGTTTTTCAAAAAATAACACGTTTAGTTAGTACACAAAATACTAAACAAAAA------------------------------------------------------------------------------------TTAAACATAGGCAATTTCCTTTCAAAAAATAGCAAT---------ATAGTAAAAGTTGTACAAACAAATGCTTTACTTAAAAATTCCACGGTGACGAGGATTGCCGGCCAAGTAGAAACA------------------------------------------------------------------------------------------------------------------------------------------------------------------------------------ACAAAACAAAACGTATCAGGTGCCAATAATAAAGAAACCACAAATCTTACTAGAACGAGCGGGACCAAAACAGGTACGAATTTCATAAAAGTACCTAATAAAATATCTGGA---ACAGTAAAACTAATAAGAAAAACAGCAAATCGTAAAACCTCTTTGTTACAACAAGACAAA------------------------------------------------------------------------------------------------------------------------------------------------------GTAACAAGTTTATTCAAAACACGTATTAAGAAAAAATTTGTTTCAATTTTTGTAAATCGTATGAATAAAAAGTTTTTACAAGCATTAAAAGGTGCGTTAACT------------ACTGTACCAGAAACTTACAGTTTTGGTACTGGTTCAAAAAACGAAAGTCGTGGTTCTATGATACTTCCGAGCAAAGTAGGAATGGAG------------------------------------------------------------------------------------------------------------------------------------------------------------------------------------------------------------------AATTTAGGGGTTGACAGTTTTATTCCCAAAGGACTAATAATAAATCCTACTTTAGGTAGTAATGTACAATGGAAT---------------------------------------------------------------------------------------------------------------------------------------------------------TTAAAAACACAAAAA------------------------------------------------------------------------------------------------------------------------------------------------------------------------------------------------------------------------------CATTTGTCTTTAAAA---------TCTTATTCTAAAATAACCAAACTTATATCTATTATAGAACAAAAATCTCTAAAAAAGATGGAATCTTTACGTAAAGATTATATTGCTTTTGGCAGCTCAGCAGCCATTACAAAAGCTGAAAGTTACAGCTATTATCAAATGTTAAGTTTTTTAAAACAATTAAAAAATCACCTCTTTTCTTTAAAAAGAAAACAAAAATTACAATATATCTATCAGAAATTTAACCAAAAAGGCCAAAACTTACAACTTTTAGGCTTTGGGTCGGACGTGAAGCCATCTTCCCGTCTTCCTGAAGCCCAACGTCTACAGGAAGACGGGCTATTCCCCTTAAGT------------------------------------------------------------------------------------------------------------------------CAAAATCCCGAGCGTAGCAACATCCTAGAAGCACCACACCAAGTAGGAGCGGGGTCGCTAGGGGTGTTGCAGTCTGGGGATCGTAGTCTTATAAGACCCCCGGTCCTAGAGGAAAACAGGGCAGCGCAAAGAGCAGCCAAGCCCCTTAGTATGGTTACATATCAACAAAACAGCTTTTTAACGAAGGGT---------------------------------------------ATAGGACACAACAGATTGTTGCAACAATCTTCACTAATAAAAAAGTCGGGT---------------------------------------------------------------GTTTCACTTATCACGAAAAGCGTTGACTCCCCCTCGTTGGCCGGGGGATCGATGGCCGACCCCGGCCATCGAGGGGGCCAACGAGCCCAA---------------------------------------------------------------------------------------------AAATTAAAAAATATTGAAAAAGAATGTCAAAAACTAAAATTTATTGAATATTTAAAAGCCTTAATAAAAAAACATCGTACAGAACATGTTTATCTTTACTTAACTACAATAGCAGAAGCACGTAAAGATTTACGTAAATTAAAACAATTTACAAAACGACATGCTAATTTTTTATTCGGT---------TTAAATCTCGAAAAAGGT---------------------------------------------------------------------------------------------------------------------------CGAACACCTGTAAATCTTTTTATGGATAAATTAAAA------------------------------------------------------GATAAAGTAAAAACA------------------------------------------------------------CGTGTCCAAAATATATTAACTACAACAAAAATATCAAAT------------------------------------------------GGCCCTACAACGTTAATTGATATTTTCTTAGAACAAATTGAAAAACAAAGAAAAATGTATATAGATAATGCTACTTTAACACCTAAGCTTTATATTCAATTTTATTCGGTAAAA---------------TCCAATATTGTTAAAGCCAAAGCAGCTATTGTAGCTGATACTATAATAGATGCTTTAGAAAAAAGAAAAGCTTTCCGTAAAGTAGTAAAAACTGCAAAAGAAGAATTAATGCGTACT---------------------------GCTGGTATTAAAGGTGTTAAAATCCAACTTTCTGGCCGTTTAAATGGTGCTGAAATAGCACGTAGTGAATGGGTACGTGCAGGTCGTGTTCCGTTACAAACTTTACGTGCTAATATTGATTATTCGTATAAAACAGCAAACACAATTTATGGGATAATAGGTATTAAAGTTTGGATCTTTAAAGGT---------------------------------------------------------------------------------------------------------------------------------------------------------------------------------------------------------------------------TATACTGTTAAATAA---------------------------------------------
              Hafniomonas_laevis  ---------------------------ATGGGCCAAAAAGTACACCCACTGGGGTTTCGTATCGGAATTACAAAAAAACATCAAGCACAATGGTTTGCACCATTTCGTAAATATAAATATAGTCAAACAATTGTAGAAGATTGTTTTTTACGTGATACATTAACAAACTTATTT------------------------CCGCAATTAATTAATCCAACAGAA---------------------------------------------------------------------------------------------------------------CAAAAAAAGAGTAAACGTGATGATGGTAATCAAAATGCAGGT---------------------------------------------------------------CAAATGCCTCGTATTTCAATGATTCGTATCGAACGTGGATTAATTCCATATGAAATTGGTATTCAAGTACATGCGGAAAAC---TGCGAATTATTAAAATCTTCCATTGAAAAT------------------------------TTAAAAGTAAAA---------------------CAAGAATTAGTTGCT------AATGTTGAAAAATCTCGTTATTTCTTAAATACATTAAAAGCAAAAATTGAACCGCAA---------CAGGATATGGAAATTTCAGTATCTCCATCTCGTAAAAAGCAAACAAGTGCACCAGGACTTAAA------------------------------------------------------------------------AAAATGGGTTCTAAAAAAAGTCGTACTAAAAAACAAGCAGCAACAATCTTATTTAGTAAATTACGT------GCGAAAAAATTATACGCACAAGGTGTAAATATCCAAACAAAC---------------------------------------------------------------GAGTTACGTGCAACAAATCGTTTAGCTGGAACAGCTTTAAAAACGAAAAAAGCTTTAATTGAATTATATACACGTCGTAGTCAAAAGGCGGTATTAGGGGGTGCACGTGACGGAAAACAATTCCGAACACAGCGTCCAACATTTAAT---------------------------------------------------CGTAATTTACAAACATTTAAAACATTAAATAGTTTATTATTT------------------------------------------------------------------------------------------------------------------------------------------------------------------------------------------------------------------------------------------------------------------------------------------------------------------------------GAAAAATCTCGT---------ATTACACGTCGTTTACGTAAACGTTTAACAATTCGTAAACGTATTTTAGCTCGTTTATTCCGTGGT------------------------------------------------------------------ATTATTTTCCAACAAAAAGGTAAT---------ATCGTAACACGTCAATATTTAAAACCAATGTCTGCAATGCGTAAA------------------------------------------------------------------------------------AAAGCAACGCGCAATCGTCGTATGTCTGTTCGAAAAGGACAAGTTCAACGTTTTGTAAACAAAACAACGACTGCTAAATTAACACGTCGTCCA------------------------------------------------------------------------------------------------------------------------------------------------------------------------------------------------------------------------------------------------------------------------------------------------------------------------------------------------AATCAACCAGTTAAACCAACATTAGGT---------------------------------------------------------------------------------------------------------------------------------------------------------------------------------------------------AAGAAGAAATTTTTAGCTGTTTTATCCGCTAAATTAGATCAAAATTTCTTAAAACAATTAAAACAGCAATTAACG------------GTATGTCATCAAGAGATGGCACAGCACCGTCAAGAG------------------------------------------------------------------------------------------------------------------------------------------------------------------------------------------------------------------------------------------------------------------------------------CAAATCAAAAAATATGGTGTGTTAAAATATGCACCATTAGGATTTAACCGTAACTGGAGT------------------------------------------------------------------------------------------------------------------------------------------------------TTAAGTAATTTAAATAAA---------------------------------------------------------------------------------------------------------------------------------------------------------------------------------------------------------------------------------TTTAAACAAAAA---------CCAAAATCTATTCTAGTAAAATCTATTCGTTTAATTGAACAAAAAGCATTCGCTTATTTATTAGGTTTACGTAAAGATTTTAAAACATATGGT---------ACTTTAGCATATTCTAAAGTATTTGCTTATTATCAAATTATTCGTTTCTTAAAA------------------------------------------------CAATTAAAACAATTAACACGT------------------------------------------------------------------------------------------------------------------------------------------------------------------------------------------------------------------------------------------------------------------------------------------------------------------------------------------------ACGGCTTCTGATCGTAGTTTACGTTCTAATCAAATGAAT---------------------------------------------------------------------------------------------CGTCGTTCCGATCAAAGTTTAACTATGGGT------------------------------------------------------------------GGCAGTAAAATGCCTACAACTTTAATTGAAACAACATTAAGAACTAAA------------------------------------------------------------------------------------------------------------------------------------------------------TTAAAAGATGTTCAAAACGAATGTCAAAAAATTAAATTTATTTCTTATTTACAACAATTAGTGAAAAAACATCGTGAACGTAATATTTTCCAATATTTACGTACTATTTCTGATGCCCGTCGTTCTTTAAAAAACTTAAAACAATTTATTATTGGCAAATCCGTTTCCTTATTTGGT---------------------------------------------------------------------------------------------------------------------------------------------------------ATTGATTTACAAACACAAGGTGATACAAATACAGCA---------------------------GCTCAAGTACGTTCTAGT------------------------------------------------------------------------------------ATTAAATCTTTAATCCTTCGTAGTAGCCAAAAAAGTACA---------------------------------------------ATGCGCACAAGTTTAGATAATACTTATTTCGAAAATATTGAAAAAGAAATGCAAATGCATAAAAGCAATATTACTTTAACACCGCGTATTACAATTAAATTCTTTAATGTTCAACCTTCTGTAGTTGCAAATCGACCTGTTGACTCGAAAGCATCCTTTATTGCGGCATCTATTGTAGATCAATTAGAAAAACGTAAAGCTTTCCGTAAAGTTATTAAAGATGCTAAACAAAACGCAATGAAACAT---------------------------CCAAAAATTAAAGGTATTAAAGTACAAGTATCTGGTCGTTTAAATGGAGCGGAAATTGCTCGAACTGAGTGGGTACGTGCTGGTCGTGTACCATTACAAACATTACGTGCAAATATTGACTATTCTTATAAAACGGCAAAAACTATTTATGGTATTATTGGTGTACGTATTTGGATTTTTAAAGGT---------------------------------------------------------------------------------------------------------------------------------------------------------------------------------------------------------------------------TATACACAATAA------------------------------------------------
            Hariotina_reticulata  ---------------------------ATGGGACAAAAAATCCATCCTTTAGGATTTCGTGTAGGAATTACAAAAAAACATCAATCTGTTTGGTTTGCTAGATTTCATAAACATAAGTATGCACAATCTGTTTTAGAAGATAAATTTTTAAGACAAAATTTACTAACATTGCTT------------------------CCTCAACTTTTTCAA---------------------------------------------------------------------------------------------------------------------------AAAAAATTTGGGAATTCA---------------------------------------------------------------------------------CCAAATATGCCTAAAATTTCGCATATTCAAATTGTTCGAGGATTAATTCCTTACGAAATTGGAATTCAAATTCATGCTCAAAAT---TGTCATTTAGTAAAAGCAGCTTTTGAAGGA------------------------------TTAGATACAAAA---------------------CAGAATTTTGTTCAT------ACTTTATTAAAAAATCATTTAATTTTAGAAAAAACAAGTGCAACAAAA---------------------------------------------------------------------------------------------------------------------------------------------------------------------------AAACTGGTTTCCTTAAATAAAAAGACTCAAAATGTTGAAAATGGAGAAATGAATTTGCAACAAGTTTCTGCAAAAAAT---GTGATTGAAGCAAAA------------------------------------------------------------------------------------------------------------------------------------------------------------------------------------------------------------------------------------------------------------CAAGAACAAAATGTTTCTGTTATTCAAGGTGAAAAATCA------------------------------------------------------------------------------------------------------------------------------------------------------------------------------------------------------------------------------------------------------------------------------------------------------------------------------------------------------------------AAGAAACAAATCGGCGAAAAACAAAAAAAACTGGCAAAATTTCGTCAACGTTTTTTAGGAAAA------------------------------------------------------------------ATTTTCATTGTAAAAAATGGAAAAAAAATTCTAAAAAAATTTGATCCAAAAAAACAAATTTCATTCCGAAAT---AAA------------------------------------------------------------------TTTATTTCATTTTTCAAAAAAAATATTCAAGAAAGAAAAAATGTTCGC------------------------AAAAATAGATTCAATGCTGGAAATGCTTCCATCCAAAAATCATCT------------------------------------------------------------------------------------------------------------------------------------------------------------------------------------------------------------------TTCAACAATTTTGGAAAAGGTCCTTTCAATCGTGAAAATGTTTCATTCAAACAAAAAGCATTTTTCAATTTTTTTGAT------------------------------------------TCAAAATTATCAGATTCTAAAAAGTCAAATATGCTACAGACT---------------------------------------------------------------------------------------------------------------------------------------------------------------ATTCAACCAAAAGCAAAATCTTGTACAAAATTTGTAAACCTTTATATGTCACAAACAAATCGTTCTTTTTTAAATGCGTTAAAACAAGAGTTGAAT------------AATTGGAACAAATATTTCAAAAATTCAAAATCTAAACAATTCAAAGAA------------------------------------------------------------------------------------------------------------------------------------------------------------------------------------------------------------------------------------------------------------------------------------TTTGGTGCTCAAGGTTCAATGCCCATTGGATTTCAAAAAAAATGGAGT------------------------------------------------------------------------------------------------------------------------------------------------------TTTCGTAGATTTCAACAA---------------------------------------------------------------------------------------------------------------------------------------------------------------------------------------------------------------------------------TTTGAAAAACTA---------ACTATTCCTGTATTGTTCAAGCTTTATAAAGCTTTACAACAAAAAGCAATAAAAAAAATGGAACGTTTAAGAAAAGAATATTTAGTATTCGGA---------AAATTTTCAAAAACAAAAACTTTTGCTTATTTCCAAAGAATTCGTTTTTTACAAAATTTCCAAAAATTCATTGCAATCAAAAAATCACAACGTTTTTCAGTGTTAAATTCTCAAAAC------------------------------------------------------------------------------------------------------------------------------------------------------------------------------------------------------------------------------------------------------------------------------------------------------------------------------------------------------------AATGAAAATTCTGAATTTCAAACAAAACTAGCAAAT------------------------------------------------------------------------------------------------------CAAAAATTTGCAACAAAA------------------------------------------------------------------------------GTTGCTGTATTAACGGAAAAAGCAATTGAAAAG------------------------------------------------------------------------------------------------------------------------------------------------------AAATTCAAAAATATTCATGAAGAAAGAAATACAATGAAATTTATTGATCATTTACAAAATTTAGTAAAACAACATCGTTCGAAAAATCTTTTTCTTTATTTAGCGACTATTTCGGATGCTCGTAAACATTCTCGTAAAATTCAAAATTTTACAAAACAACAATCAGATTTTTTATTTGGT---------------------------------------------------------------------------------------------------------------------------------------------------------ATTTCAACGAATAGTATGAAAAATATGCAAAATTTAACAAAA---------------------------------GAAGAAAAACAAGAAATTTATAAAAAT------------------------------------------------------------AAAATTGCAAAAACTTTTTTAAGAATTTCGCAAAAAAATATTTCA------------------------------------------CAAAATAAAAATTTTGCAGATATTTTTGTTGAACAACTTCAGAAACAAAGAAATATTTGTGAACAAAATATGCAATTGATGCCAAAAATTTCCATTCAATTCTATTCTGTGAAA---------------TCTCAAAATTTCCTAACAAAATCATCTACTGTTGCAGATTCAATTGTCGATGATTTAGAAAAACGAAAAGCTTTCCGACGAGTAATTAAAAAAGCAAAAGAAGATTTAATGAAAACT---------------------------CCAAAAGTAAAAGGCGTTAAAATTCAAGTTTCTGGACGTTTAAATGGTGCTGAAATTGCTCGTTCTGAATGGGTTCGTGCAGGACGCGTGCCATTACAAACTCTACGTGCAAATATTGATTATTGTTATAAAACAGCCCAAACAATTTATGGAATTATTGGTGTGAAAGTTTGGATTTATAAAGGT---------------------------------------------------------------------------------------------------------------------------------------------------------------------------------------------------------------------------TTTACAAAATCACGTAAACCAACTGCAAATTCTCCTTCATTACTAACTGATCTTTTATAA
                   Jenufa_minuta  ---------------------------ATGGGCCAAAAAATACATCCTATAGGATTTCGTTTAGGTATTACAAAAAAACATGAATCTCGTTGGTTTGCACGGTTTAAAAAAAGAAAATATTCACAAACTGTCTTAGAAGATCGTTTTTTAAGAGATACATTACATAAAATTATT------------------------AATGTAACACTAAATAACAAAAAT------------------------------------------------------------------------------------------------------------------TCGACAGATAAACCAGACTCACAAAAAGAAAAT---------------------------------------------------------------------GTGAAACCGCAAATTACTCAATTAAAAATTTCAAGAAACTTAATTCCTTATGACATAGATGTTCAAATACATTCAGGAAAT---TGTGAATTAATAAAATCGGCTTTTAAAAAT---------------------------TCAAATTTTTTAAAAAAC------------------AAGAAATTTATTCAGAAAAAGCAAGCAAATGACAAGAATGTACCTGATAAAAATATAACTACAAAAATGAACACAGAAGGA---------------------------------------------------------------------------------------------------------------------------------------------------------------TCTAAATATAATCAACTAAATCATAATTTTGAAAAAACTGTGTTTTATTTAGATTATTTAAAATTGTGTTTAAATTTAGAAAAACTGTCTACTCGA------------------------------------------------------------------------------------------------------------------------------------------------------------------------------------------------------------------------------------------------------------------AGTGAAAAAACCGTGTCTAATAAAAATATGAAATCT---------------------------------------------------------------------------------------------------------------------------------------------------------------------------------------------------------------------------------------------------------------------------------------------------------------------------------------------------------AAGTCGAAAAAACCGTTACTCCCACAGGGGTCTAAGCAGAGTTTTAAAAAAAAAGACATACTGTTTACCCAACCGAAAGGTGGGGCA---------------------------------------------TTTACTACATTAAAAAGTGGAGAAAAGCTGGTAAGTAAAAGACTTCAAAATAAA---------TCTCGTTATAATGAGCAT---------------------------------------------------------------------------------ATAGACCAAGGAGTTTTATATATTAGAACTGTTTCAAAA---TTTAAT---------ACAGAAAATTCGACCTTAATGTCAAAAAAAACTATTCAA---------------------------------------------------------------------------------------------------------------------------------------------------------------------------------------------------------------------------------------------AAATCATATATAGATTCAGATCAACTAAAA---------------------------------------------------------------------ATCATGAAGAGTTCTAAAAATCAAACCCCTAAAGTGATA---------------------------------------------------------------------------------------------------------------------------------------------------------------------AAAAAAAAG------------AAAAACATACTTAACATGTTTTTAAAAAAGATGAATCAAAGATTTTTTAATGATTTAAAGCAAGAAATGAAA------------AATTGGCAAGATTTTTTAAGAATTCATAATGAAGAACAAATAAAAAAA------------------------------------------------------------------------------------------------------------------------------------------------------------------------------------------------------------------------------------------------------------------------------------TATGGTTATTTAAAGTATGCTCCGCTAGGTTATCAAAAAAAATGGGAT------------------------------------------------------------------------------------------------------------------------------------------------------ATCTCACAAATAGAAAAA---------------------------------------------------------------------------------------------------------------------------------------------------------------------------------------------------------------------------------ATTTCAAAAAAAGATCCCTTTCCTACAAAAAAATTATTATCATTAGTTAACAATTTGCAAATAGAAGCTCTCAATAAAATTGAAGAGCTGCGTAAAAACTATTTCATATTAGGT---------GGTTTTTCAAAAGTTGATTGTTTTAATTATTACCAAATGTTACATTTTTTGAAAACTTTAAAAACCGTCATTATTAAG---AAAAAAAGAGATTCGTTAGATGTTGGTGATAATAAG---------------------------------------------------------------------------------------------------------------------------------------------------------------------------------------------------------------------------------------------------------------------------------------------------------------------------------------------TTATCTAATCAATTTAAAGAAAATAAA---AATGTTTCGGTACTTGTAGGA---------------------------------------------------------------------------------------------GTTAACCAGGAAAGAATCAACAATGTTGATCAAAATACAAACATG------------------------------------------------------------GCCAATCAGAATTATGAAAATACTATAAGCAAG------------------------------------------------TTTCTCGAC---------------------------------------------------------------------------------------------AAAGTTCAGCATATAGATGAAGTTTCTCGTCAAATTTATTTTTTAGAATATTTAAGTAATTTGGTAAGAAATCATCGAAAAAAAAATTCTTTTTTATATATAAAAACTATAGAGGATTGTAAAAAAGATTTACAAAACATTCAAAAATTCACAAAAAAATATTCAAATTTTTTCTTTGGT---------------------------------------------------------------------------------------------------------------------------------------------------------ATTAATAGAAAAGCAGTAAAAAAAGCTCTGGCATCT------------------------------------AAAACACAACATTTAAATGTAGTAAAACAATTAAAC---------------------------------------------------TCTCGAGTTGCTACCGTGTTAGAGGAATCTAAAAAAAAACCTGAA---------------------------------------------TCTCAAAAAACTATAAAAGATGTTTTGTTAGATAAATTACAAAAACAAAAAAATCTATATCAAGAAACCATAAGCTATCAACCGAAAATCAGCTTAAAATTTTATTCTGTTCCC---------------TCAGATCAAATTAAATGTAATGCTTCTTTAGTAGCTGATTCTATTGTCGATGATTTAGAAAAACGTAAAGCTTTTCGAAGAGTTATTAAACAAGCCAAAGAAAATCTTCTTCAACAA---------------------------AAATCGATTAAAGGTGTTAAAATACAGGTATCTGGTCGTTTGAATGGAGCAGAAATAGCGCGAACTGAGTGGGTTCGATCAGGTCGAGTACCTTTACAAACCCTGAGAGCCGATTTAGATTATTCGTATAAACAAGCTCATACTCTTTATGGGATTGTTGGTGTAAAAGTTTGGCTTTACAAAGGA---------------------------------------------------------------------------------------------------------------------------------------------------------------------------------------------------------------------------GAAATTAGACCCAAAGTATAA---------------------------------------
                Jenufa_perforata  ---------------------------ATGGGACAAAAAGTACATCCGTTGGGGTTTCGATTAGGTATTACAAAAAAACATGAGTCTAAATGGTTTGCTCGATTTCAAAAAAAAAAATATGCGCAAACTCTTTTAGAAGATAACTTTTTAAGACAAACTTTGATGAAAATAATT------------------------CCATTGCTTTTAAATAAAAAAGAG------------------------------------------------------------------------------------------------------------------AAAAACTTATTAAATGAATCAAATGTCCAATCTCAA------------------------------------------------------------------GAGATGTTTCAACCAACGAATTTAAAAATAGAACGTGGTTTGATACCTTACGAAATAGAGATTCAAATTCATTCAGGAAAT---TGTGAATTATTAAAATCGGCTTTTAAGAAT---------------------------TCAGAAGCTCTATCT------------------------------------------GAGTTGGGAAATAAGTTGGTTTCAAATCGTGGAATTGAAAAAAAATTAAAT---------------------------------------------------------------------------------------------------------------------------------------------------------------------------------------------CATAATTTTAAAAAAACAGATTTTTATTTAAATTTTTTAAAAGTTCGTTTGAAACTGGAAAAACTTTCAACTAAA------------------------------------------------------------------------------------------------------------------------------------------------------------------------------------------------------------------------------------------------------------------AAATCTTTAAATAATTTAAAATCTAATTTTTCGTCTGGTTTT---------------------------------------------------------------------------------------------------------------------------------------------------------------------------------------------------------------------------------------------------------------------------------------------------------------------------------------------------GTTTCAAAAAAAGACAACAAAAAATATAATGAGGTTTCTTCTAATGTTTCTAATGAAAAAATGGGAGAAGAAAAATCAAAAAGTTCT---------------------------------------------TTTTTAAATTTATTTGCTAATGAAAAAAAAAAACAAAAGCGTTTAAAAAAAAGACAATTGATAAAAAGGAATTTAAATCCT---------------------------------------------------------------------------------TTGAAAAAAGGCGTTATAAATTTAAGTAGTACGGATCGTAGTTTTAATGATGATATAACTAAAAACAATGGGGATTTAAAAAAAAAAATTATTAAA---------------------------------------------------------------------------------------------------------------------------------------------------------------------------------------------------------------------------------------------CGATCTTATTTAAATTCAGAACAATTAAAAAATATTTCAGTCAATTCTCTAAATAAAAACAAAACAAAAAATGTTTCCGTTTCTTCATCTATATCTTCTCTTTTTGTTTCAGAGAAACAAAAAATGGAAAAAACAGAA---------------------------------------------------------------------------------------------------------------------------------------------------------------------AAAGACAAAAAAATAATAAAGAAAAAATTTTTTGATATTTTTTTGAAAAAAATCAATAAAAGATTTTTTATGGATTTGAAACAAGAAATGAAA------------AATTGGAAAAATTTTATAGAACATCATAATGAAGAACAAATAAAAAAA------------------------------------------------------------------------------------------------------------------------------------------------------------------------------------------------------------------------------------------------------------------------------------TATGGTGTTTTAAAATATGCACCTTTGGGATATCAAATAAAATGGAGC------------------------------------------------------------------------------------------------------------------------------------------------------TTACATAGATTAGAGAAA---------------------------------------------------------------------------------------------------------------------------------------------------------------------------------------------------------------------------------ATTAAAAAACAA---------CCATTAAATAAATTAAAAAAATTAGTGAATTTTTTACAAATGGAAGCTATTAAAAAAATGGAACTTTTACTTAAAGATTATTTTTTGTTAGGT---------TTTTTTTCTAAAGCAGAGTCTTTTAGTTATTATCAAATGTTGAATTTTATTAAAAATTTAAAACTTTTGTATTTTTTTTCAAAAAAAAAAAAAGAAAAACAAACTAATGATGCTTTT---------------------------------------------------------------------------------------------------------------------------------------------------------------------------------------------------------------------------------------------------------------------------------------------------------------------------------------------TTAGTTAAATCTTTTGAAAATAAAAAAGATACTTTTTCTTCGCTAGTTTCTTCTTTT---------------------------------------------------------------------------------------TCAGAAGAAGAAAGAAAAGATGAAAAAGAAAAAATTTCAGAAAAT------------------------------------------------------------ATAGATGATTTTTATTCTAATTACACAAAAAAA------------------------------------------------TTTATTGAG---------------------------------------------------------------------------------------------AAATTTCACAATATAGATCAAGAATGTCGTCAACAATATTTTCTAGACTATTTATGTAATGCAGTAAAAAATCATCGTAAAAAAAATAAGTTTTTGTATTTAGAAACATTAAAGGATTGTCAAAAAGATTTAAAACGAATTCAAGAATTTACAAAAGAACATTCTAACTTTTTATTTGGT---------------------------------------------------------------------------------------------------------------------------------------------------------TTAGACAGACTCGCATTGAAAAAAGCTATTCTGTTATCTGAAAAT------------------------TCTAAAGAACAGCGTTTAAACTTATTAGCTCAATTAAAT---------------------------------------------------AATAGAGTTACTCAAGTTCTTGATAAATCAAAAAGAAAATCTGAA---------------------------------------------TTCGATAAAAATTTACAAGATGTTTTCTTAGAAAAATTACAAAAACAAAAGCTTATGTATCAAGACAATTTAGAATTTCAACCTAAAATTTTATTAAAATTCTATTCTGTAACA---------------CCTGAAAAATTAAAATCTAATGCATCTTTAGTTGCTGATTCTATTGTTGATGACCTTGAAAAACGTAAAGCTTTTCGAAGAGTTATTAAACAAGCTAAAGAAAATCTTTTTCAAAGA---------------------------AAAGAAGTAAAAGGTGTAAAAATACAAGTTTCTGGACGTTTAAATGGTGCTGAAATAGCAAGAACTGAATGGGTTAGATCTGGTCGAGTTCCTTTACAAACATTAAGAGCTGATTTAGATTATTCTTTTAAACAAGCTCAAACATTGTATGGAATTATTGGAGTAAAAGTTTGGATTTATAAGGGGGAA------------------------------------------------------------------------------------------------------------------------------------------------------------------------------------------------------------------------AAAAAAAGAATAAAAATTTAA---------------------------------------
            Kirchneriella_aperta  ---------------------------ATGGGACAAAAAATTCATCCATTAGGTTTTCGTGTTGGTATTACAAAAAGACATCAAACAGTTTGGTTTGCAAGATTTGAAAAACGTCAATATGCGCAGTCTGTACTTGAAGATATTTTTTTAAGAAAAACGCTTCAAAAATTATTA------------------------CCTGAATTATTAAAG---------------------------------------------------------------------------------------------------------------------------AAAAAATATAAT---------------------------------------------------------------------------------AATTCCGAACAAATGGGCAAAATCGCTCAAATTAAAATCGAACGTGGTTTTATTCCATATGAAATTGGAATTCAGATTTATGCACAAAAT---TGTGAAGCAATTAAAACTGCTGTAGATAAA------------------------------TTAGAAATGAAT---------------------CCGAATTTATTCAAA------AATTTTTTAAAAAGTCGATATATTTTAGAAAAAGCATCATTAAAAAGT---------------------------------------------------------------------------------------------------------------------------------------------------------------------------AAAGAAGTATTTCAGTTAAAAAGTCCTTCTTCTCTCGAAATTCCAAATTCAACAGTTTTAGAAGCTGCTGATAAACAAACAAGTAAAAAAACAAAA------------------------------------------------------------------------------------------------------------------------------------------------------------------------------------------------------------------------------------------------------------CTTTTAAGTTTTGGA------CTTCGAAAAAACACAAATCGA---------------------------------------------------------------------------------------------------------------------------------------------------------------------------------------------------------------------------------------------------------------------------------------------------------------------------------------------------TCAAATCTATTTGACAAACGTTTAAGAAAAAGAAAAACGACGTTAGAACGTTTTCGTCAACGTGTTTTAGAAAAT------------------------------------------------------------------ATGTTAATTATTAAAAAAGGTCAAAAAATTACAAGAAGATTTCAAAAACCTGATTTAGTTTTGGTAAAT---------------------------------------------------------------------------------------ACAAATCGTAGAAATGTGGATTTTACTACAAATAAA---------------------CAAGGCAGAACTGTAAAAAAATCGCAAACGCGTTTTTCACAA---------------------------------------------------------------------------------------------------------------------------------------------------------------------------------------------------------------------AACCAGTTCCAAACAACTTTAAATAAAACTAAAAATAATCAAACAGATATTTCTAATTTAGCCACATCCGGTTTACGCTCT------------------------------------------ATTTTAACAGAGAATCGTGAACAATCTCAA---------------------------------------------------------------------------------------------------------------------------------------------------------------------------------------------AAAACTACAAAATTTATGAATATTTTTCTTTCTAAAATGAATAAAAATTTCATTACGTTGCTAAAATCTGAAATGTTT------------TATTGGAATTCATATTTAGAAAAATATAAAACGGAACAAATTCAACAA------------------------------------------------------------------------------------------------------------------------------------------------------------------------------------------------------------------------------------------------------------------------------------TTTGGAACATTACGTTATGCCCCTTTAGGTTATCAATCAAAATGGAGT------------------------------------------------------------------------------------------------------------------------------------------------------TTGTCTCGTTTAAAACGT---------------------------------------------------------------------------------------------------------------------------------------------------------------------------------------------------------------------------------TATGAAAAACAA---------CCATTAAATGTTTTAATTAAATTACTTAAAGTTTTACAAAAACAAGCTTTACGTAAATTAGAGATGCTACGTAAAGAATTTTTAGTACTTGGA---------ACAATTTCTAAAATGAAATCTTTTCTTTACTTCCAGCGAATTCGTTTTATTAAAGCTTTAAAAAACTTTATTCAACAATCTAAAATGGAAATTTTTTCAAAACAAAAAAATAAATGG------------------------------------------------------------------------------------------------------------------------------------------------------------------------------------------------------------------------------------------------------------------------------------------------------------------------------------------------------------GGAAATCGTGCTTCTGGAACACAACAAATAGTAAGT------------------------------------------------------------------------------------------ATTCAAAAACGATTAGAAAACGAAAGACTA------------------------------------------------------------------------------TTATTAGGTTTAACAGAGAAAGCTTTAAAACGA------------------------------------------------------------------------------------------------------------------------------------------------------AAATTTACAAATCTTAAAGATGAAAGTCGTAAAGTTCAGTTAGTTGAACACTTACAACATTTAGTTCAAAAACATCGACAAAAAAATCTTTATTTATATTTAGCAACAATTTCCGATTCACGTAAATATTTACGTCAAATTCAAAAATTCACAAAAGAACAAGCAAGCTTCTTATTTGGC---------------------------------------------------------------------------------------------------------------------------------------------------------ATGAACCCAGCCGTTTTAGAACAAATGAGTTTCGAA------------------------------------------CAAAAGCGTGAGTTTGTAAAAAAT------------------------------------------------------------CAATTGAAAAAAGCAATTCAAAAAGCTCAACGTACGAATGAA---------------------------------------------TTACAACGCAGTTTACAAGATGTTTTTGTCCGTCAAATTCAACAGCAAAAAACAATATGTAAACAAAACTGCGCTTTAATTCCTAAAATTTCTTTAAAATTTTACTCCGTTAAA---------------GCAGAAACGATTGAAACAAATGCTTCTATTGTAACAGATTCTATTGTTGATAAATTAGAAAAACGTGAAGCTTTTCGTAAAGTTATTAAAAAAGTTTCTGAGGATTTAATGAAAACA---------------------------AGTAAAGTAAAAGGTGTTAAAATTCAAGTCTCTGGTCGTTTAAATGGAGCAGAAATTGCTCGTTCGGAATGGGTACGTGCAGGGCGTGTGCCATTACAAACTCTTCGTGCAAATATTGACTATTGTTATAAAACAGCGCAAACTATCTATGGTATTATTGGTGTTAAAGTTTGGATTTATAAAGGT---------------------------------------------------------------------------------------------------------------------------------------------------------------------------------------------------------------------------TATACAAAAGTGAATAAAGATGCATAA---------------------------------
        Koshicola_spirodelophila  ---------------------------ATGGGACAAAAAGTCCATCCATTAGGTTATCGTGTGGGTATAACTCAACAGCATTATGCACGTTGGTTTGCTAAT------CCAGATCAATATGCTCAATATGTATTAGAAGATTTTTTATTAAGACAATCTTTAACAACTGCTTTTCCA---------------------CCAGAAAATTTACCA---------------------------------------------------------------------------------------------------------------------------------------------------------------------------------------------------------------AGAAGCTTTGAAGATTTAGGAGAAACTCGAGTAGTTCATGTTAAAATTGAACGC---TTTTTACGTAATACAATTAAAATAAAAATTTATGCAGTAAATCCATTTTTTTTAACTTCTTTTAAAAAAAATAATGCTGGTGATGCTTTTCAAAAAAAAACCAGTAATTATTCACGAACAAACCAAGTACGTCAAAGTACTAAATTTACTAAAAATAAACAAATCGGAAAAGGACGAGAAAAAACGTCGTCTTTAAGCTCTAAATTTAGTGGGGATAGATCTTCACGAAAGTTAATGGAACAAAATCGT------------------------------------------------------CCAAAAAAAATGGATATTGTTTTTAAATATGATCAAATCATTCTTAAAAAGCGTAAAGAACTACAAAAAGCTAAGTTACAAGCGATTTTTTGTAAATTGAAAGCTCCTTTTTTATTAAATTTAACTAGTCAAAAAAAAAATGTCTCTTCGCAAAACAAATTTTTTGCAAATAAACAAGTTTTTAAAGTAAAAAAAAACAATTTAAACCCTTTGTTGAATTATTGTACTGATTTAGTGTCAACGAAAGCTGTAAACAAGAGTTTTGTCGCAGAAAAGAAGAATAGAAAAAAAGATGCCACCCCACTTGTAAAGTTTAAAAATTTATGGGAATGGGGACTTATTGGAATAAATTTAAGTAGTCATCCAGTTTATACCGAATCTCAAAAATTTTTAAATTTGAATTCTTTTTTAATTTTAAAAACATTAATTAAAGATTTAGAAGTTTTTCAATTTGGATTAAAAACACTTATTTCAAGTTGTTTAAAATCAACATCCTTCCCTTCGGGAATGGTTGAAAAAGTCAACAAATTTCAAGAAAACGTTTTTTCGAGT---------------------------------------------------------------------------------------------------------------------------------------------------------------------------------------------------------------------------------------AATTTTTTAACTAAGTTACTTAAACTTTATTCAACTTCTAAGAAAAAAGTAAAAAACAAAGCTTCTAAAAATTCTAAAGCAGCACTTACAAAAAAAACAGTTGGGGGCAAGCGCCCCTACAATCTAAAGAAAAATCCTCAATGGTTGAAAACTTTTTGGGTTAAAAATTCACAAGGATTATTAATTAGGTTAAAACTAAAATTATTAATAATTGAACGATTGGTTTCTTATTTAAATCTGCAATATTTTGGACCATATGCCATAAATATCCCTGTAGGAGAAGGCAGCGGCACAGGGAACCAGCATAATACTTTTCAACACACAACTAACAAAAAGAGCGTTTTACAAATAAAAAATTATCAGACTATTTTCTCTAATAAATCAAATAGCTTAAATAAAATTATTTCTCTTTCACCATTTTATAATTTATATGAAAATCTAATTGAATCTTTGTTTTTGAGTTTTCATTCTATGAATTTTGCAGTTCTCCCAACAAAAATTTTAAAAAATGTACCAAAAGGGAATAAAATA------------------------------------------------------------------------------------------TCGGAAACTCTTTTAAACACTTTAAAACCTCAAAAAACTCAAAAAACTCAAAAAAAAATAAAGACCAAGAGCAAGAACAAAAGCAAGAGTTTGATTAAAACAAAAGAATTTTTAAATACAACAAGTGGGGTACAGGCTCCGTTCTCTTCTAAATTTTTAAATATTAGAAGTGGG------------------------------------------------------------------------------------GTTTTTGTCCCTTGTTCAAATATCAAAATACAAAATAATTTAGAAACTACAATTTCAAGTTCCTATTTTAATTTTCATTTAAAGAAAAAGTCGAAACCTCGATCAGCTATAAAAGCTGAAAAACAAAAAATTTGTTTAAATTTATTTGAAAATTTATTAAAAAAAGCAGAATTTATTTCTAATTTTTCTTCTTTATTTTTGAATCTTTCAAACAAGAGTGGGGCCCCTACCCCACTTCAATCTTTTAACAAACTAAGTGATTTATCAATTTCTTTAAAAATTACTCAACTATTATCTCTAATTCAGAACTATAAGAAAAAAACTTTATTTTCTGATTTAATTTCACATAATATATTATTACTATCTAAAAAATATTTAAAGAAAAAGTCAAAAACTTTTCTAAGTAAATCTTCTTCAATCGCAAACTCATCACAAACTTCATTTCTTACGGGAACAGTTAAAAAATCATTTAAAAAATCTAAAAAAGAAGTGGGACAGGGTACCCACTCTAATTTACAACCACGCTCTTCTTTTGGTTGTGCACAAGATAGTGCACAACCGTTAGAAACGAACTATTTTACAACAAATGATTTTTTAAATGTTACTATAGGGAATGAAATATTTCAGAATTCTTTAAATATTAATAAAAAATATTTAAAAATCTTATCTTATCAAAAAAATATTTATGCTATTAAAAGTAAATATTTTAAATATTTAAATTTACAGGTTGTGAAGAGCGGTGACCCTGCCGTACTTAGTTTAGAAAAGTTAAAAAAAATTAGTTTTTTTAGTAATTTTTCTAACAACTTTTCTTATTTAGACTTTAGTTTTTGGAATTTGATTTTGAAAAATTATAAAATGAATCATTTAATTATAGAAATGATTCGATGGTGGGTGATTCTCTATAATAGTAGTTCTCACTTATTAGGTACGAATAAAAATCAACAAACTACTACTATGTCTCAAAAGATAAATATTTTTTATATTTTAACGTTAACAAAAATTACAAATTTACTGTTAAATACAAACTCTTTGAATTTTTCAGTTTTACGTCATAATAAAAATTTTAAAACGTATTCTAATGTCTTTAATCCAAATTCTTGTTTTGAATTATTACAAATGAGTAAACGTAAGAAAAAACTTAAAAAGAAAGTGAGCCAGAGATCCCGCTCTTTTTTAAAAGGTGGGGCTTCGCTTTTCTTTAAAAGAGATTCGTACTTTCTTTATATAAATCAACTTTTATTTTTATGGGAACCTTTACAACTGCCACATTGTGGGGCCCCTACCCCACACCCCTGCGAGATTGCTACCCCACATTATGGGGCCCCTACCCCACAATCTTTTAAAAAACAATCTTTTAAAAAACAAGGAGTTTTAAATGATTCTGGGTCAGGGTCCCCACAATACAATAATACTAAAAAACCTGAAGTGGGACAAGAACACCACTCTTCTTTAGATAAGAAAAATAGATTAATTAATCGTATTTCAGAATTGACAACACGACTTAAGCAATTAAACCGTTATTTAAATAAAATAATACCATTAAAATCTGATACGAAAACTGGTCGATTAGAAAAAATTTTAATATATGTCAATAAAAATATTATAAAATATAAGTTAATAAAACAATTATTACAATTAAAAATAGAATATATTAACTTTTTTACGAATTTAGAATTTCAGGAATTAGATGTTATTTCAATCAAAGAAGAATACAATAAAAAAAGATTAAGTTATATTTTACAAAATTTAAGAAATTTAAACTTAAAAACTAAAGAAGGCGCGCAGGGTATACCTTCTTCTGTCCTTGGTGGTTTGGTTGAGAGCCCAGCCTTGGATAAACTACAAGGAATTAAAAGAAAATTTTTAAAACCATTTATAGTAGATTTTAATACAAAAATTACTTTAAAAGCTCAAGAAAAAGTTTTTTTAAAAAAATCTTCTTTATTAAAAACTTTATCACAAAAATTAAAAACAAATTATTATCAAAATATTGTTAATACAAATGCACGCCGTCGACTTGTCAATCAGATGTTAAGTAAATACGGTGGACGACATTTTCAAAAAAGTCCTTTAGTAAAAGAAAAAATTCCAGCTTTATTAATTCAACGTTTATTTAAGTATTTTTATTCC---------------------------------------------------------------------------------------------------------------------------------------------------------CAAAATTTAAACAATAATTTTTTAAATTCTTTAGTTCGCTTAGATGTTAAC------------------------------------------------------------------------------------------------------AAAAACATGGGAGCTACTTCACTTCAAAAAGAAGGATTTTTTAAATATTCCCGTAGGGAAGGACAAAATTTAATACATTTTAATTCTGTATTAAATTATAATTTACTAAACAAACAAATTTATAAAGCAGAAAACATTTTAAAATTATGTGAAAATCTTGCAAAAATTAAAATGTTACCCAAAGTTAGTAGTATTCAATTTATTTCGGTTCGA------------------ACACCAAAACAATATGCTATATGTTTAGCTAATTTTATTGTTGAAAAATTAGAAAAACGTTTTTCATTTAGAGGTACAATGAAAAAAGCAATTGAATTATTAAAACCAAATAAAAAACGT------------TTTAGTAAATATATAAAAGGGGTTAAAATACAAATAGCAGGTCGTTTAAATGGAGCAGAAATTGCAAGAACTGAGTGGATTCGTGAAGGTCAAGTACCTTTACAAACTCTAAAAGCCAATATAGACTATAGCTATAAAACAGCTAACACTATTTATGGAATTTTAGGAGTTAAAGTTTGGATTTTTAAAGACATTTAA---------------------------------------------------------------------------------------------------------------------------------------------------------------------------------------------------------------------------------------------------------------------------------
             Lobochlamys_culleus  ---------------------------ATGGGACAAAAAGTACATCCTCTAGGATTTCGTGTAGGTATTACAAAAAAACATCAATCACAATGGTTTGCTAAATTTCATAAATATAATTATTCACAAAGTGTTTTAGAAGATAGAATACTTCGAAATACACTTCTAAAAATTTTT------------------------CCAGAATTACTTAATCCTGTTTTAAAA---------------------------------------------------------------------------------------------------------------AAAGTTCAAAAACGTGAAGACGATACTACAATTACT------------------------------------------------------------------------CCAAAAATTACCCAAATTAAAATTGAACGTGGTTTTATTCCTTATGAAATTGGTATTCAAATTCATGCTGAAAAT---TGTGAATTAATTAAATCAGCTATTGATAAA------------------------------TTAAAAATTGAC---------------------CGAGATTTAGCTTGT------CATTTACAAAAAGCTCGTCAATATTTATTCAATTTAGGATTAAAAACAAAAACTAATGTTAATCTAAATAAAGAAAATAGT---------------------------------------------------------------------------------------------------------------------------------CTTGAAAACTCAAACCAACTTTTAGGATTACCAAACGGATTGCCTGGTAAAGAAAATGAAATCAGTACGAATGCAGCAAAGCTTTCTCCAGTTTTAAAAAATAAA------------------------------------------------------------------------------------AAGAAAAAAAAAGGTCAAAAACTTAAAAGAGTAAAAAAAGTAAATATTGCGCGT------------------------------------AATTTTTTTAACACAAAAAATAAAAAACGCTTT------------------------------------------------ACTCGTAGACCAAAATTAACAAAACAAGAATATAAA------------------------------------------------------------------------------------------------------------------------------------------------------------------------------------------------------------------------------------------------------------------------------------------------------------------------------------------AAGAAAAAACTA---------GTTCAAAAACGTTTAAGAAATCGTCAAATTATTCGTCGTTGGTATCGTCAATTTATTGCAAAAGGT------------------------------------------------------------------TTATTAATTAATAAAACTGGCCAAAAAATTAAAAGA---------------AAAATTGCAACAAAAAAAGGAAAAACT------------------------------------------------------------------------------------CGCTTTGGTAGATTTAAA------------AAATTTAATAAAGTTAACAGTTTTTCAAAAACAAAAAAT---TTAACTAATAAGCTAAAA---------------------------------------------------------------------------------------------------------------------------------------------------------------------------------------------------------------------------AAAAAACAAACACCTCTTAGCGTAGCAACTACAAATTTCTCGGAGAATAAAACAAATAAAAAAAGTTCTTTT------------------------------------------ATTAAAAATCCTATTTTAAATAAACAAACAAAATCAAAACAAAAAAAAGGTGGTTTG---------------------TTTGTAAAA---------------------------------------------------------------------------------------------------------AATTTAGGTGTAAAAAGTGCAGCTTATTTAAAAATTAAAAGAAAATTTGTAACCCTATATTTAAATAAAGTTAATAAAAAGTTTTTAAAAAATTTAAAAGAGCTTATGAAA------------TATTGGTTCTTT---------------------------GTTTTTGAAGAAAAAAACTCGGACTCT---------------------------------------------------------------------------------------------------------------------------------------------------------------------------------------------------------------------------AAAATTAATATTAATACTTCTATTAGTTCA---CTTACTTCTGCAAAAATAAATTTTGCACCGTTTGGCTATAATAAAAACTGGGATATA------------------------------------------------------------------------------------------------------------------------------------------------------AAAAAACTAAGAGTT------------------------------------------------------------------------------------------------------------------------------------------------------------------------------------------------------------------------------TTAAAAAAC---CAG---------CCATTAGCAAAACTTAAAAAATTATTTGAAGTTTTAGAAAAAAAATCTTTTATTAAACTTCAAGCTTTAAAACAGTATTATATTGGGTTTGGA---------AGTTTATCAAAGACTCAAGCATATAGTTTTTTCCAAATGATTGTTTTTTTAAAACAGTTAAAAAAACTGATAAAAAGACGTTATTATGCTGTTTTACAAAAATACAAA------------------------------------------------------------------------------------------------------------------------------------------------------------------------------------------------------------------------------------------------------------------------------------------------------------------------------------------------------AATAAAAATTTTGTATTTAAGCAAAGCTTAAATACAGAAAGAGGTAGTTTGTCATCAAAATTTTTACAGCAAACAAAAAATGCAAGTGGTTTA------------------------GAGACTAACTTACAAAAATCAGAATCTGGTATTAATAAATCTATTAAACAAAAAACTTTAGCCAACTAC---------------------------------------------------------------TCTTATATTCAAACACAAAAAGCTTTAAAAAAA------------------------------------------------------------------------------------------------------------------------------------------------------ATTGTTTCAAACGTTGATGATGAATGTCGTAAAATTAAATTTATTGAATATTTAAAAGAAATTGTAAAAAAACATAGAACAGAAAATCTTTTTTATTATTTATCAACATTAGCAGAAGCTCGTAAAGATTTAAAAAAACTGAAAAAATTTACACAAAACCATGCAGAGTTTTTATTTGGA------TTAGATTTAAAATTAGCTAAAACT------------------------------------------------------------------------------------------------------------------------GGCAACAAAGAAGGTAGTGACTACAGTGAAAATAACCAA---------------------AATTCCTCAGATCAAATGCAACTAGTTGTAAAAAATCAAGTAACT------------------------------------------------------------AAAATTCTAGAACAAGCAAATAAAAAAGAACTTTCT---------------------------------------ATGAATTTAGATCTTGAAAGAAGTTTGCAAGATTCATTTATTGAACAAATTGAAAAACAAAAAATTGTTAGTAAAGAAAATCTAAAATTAACTCCAAAGATTTGTATTAAGTTTTATTCTGTAAAA---------------CAAAAAAACTTAGAAGCAAAAGCTTCGATTGTTGCAGACTCTATTATCGATGCATTAGAAAAACGAAAAGCTTTTAGAAAAGTTATTAAAGATGCAAAAGAAAACTTAATGTCTAATTCA---------CGTGTAAACGGTATCAAACTTGTAAAAGGTGTAAAAATTCAAGTTTCTGGTCGATTAAATGGTGCTGAAATTGCAAGAACTGAATGGGTTCGTGCTGGTCGTGTACCATTACAAACATTACGTGCAAATATTGATTATTCGTATAAAACAGCAAATACTATTTACGGTATTATTGGGGTAAAAGTCTGGCTATTTAAAGGT---------------------------------------------------------------------------------------------------------------------------------------------------------------------------------------------------------------------------TATAGTAAAACTATTTAA------------------------------------------
              Lobochlamys_segnis  ATGACTTCATTTATATTTAAACATTTTATGGGACAAAAAGTACATCCTCTTGGTTTTCGTGTTGGTATAACAAAAAAGCATCAATCACAGTGGTTTGCTAAATTTACTAAATATAATTATGCTCAAAGTGTTTTAGAAGATAGATTACTTCGAACTACACTTTTAAAGCTTTTT------------------------CCAGAACTTTTAAATCCAGTTTTAAAA---------------------------------------------------------------------------------------------------------------AAAGTTCAAAAACGTGAAGAAGATATTACAATTCTT------------------------------------------------------------------------CCAAAAATTACACAAATAAAAATTGAACGTGGTTTAATTCCCTATGAGATAGGAATTCAAATTCATGCTGAGAAT---TGTGAATTAATTAAAGCAGCTATTGATAAA------------------------------TTAAAAATTGAT---------------------AGAGATTTAGCTTGT------CATTTACAAAAAGCACGACAATATTTAGTAAATTTAGGAAATAATTTAGCTACT---------AGCAATAAGGTTAATGGA---------------------------------------------------------------------------------------------------------------------------------ATGGCCGATAAT---------TTAGAATTAGCAAAC------TCTTCATCAGAAAAT---------ATTAATTCTTCAGAAATCTCAAAACGTTTAAAGTCAACA------------------------------------------------------------------------------------AAAAAAAGAGTTAAACGAGGGCTTGGG---GTACTCCGCTCAGAAGGAAAGCAA------------------------------------AGTTTCCAA------AAAAATAAAAAGCGCTTT------------------------------------------------TTTCGTCAACCAAAATTAACAAAACAAGAATATAAA------------------------------------------------------------------------------------------------------------------------------------------------------------------------------------------------------------------------------------------------------------------------------------------------------------------------------------------AAGAAAAAACTT---------GTTCAAAAACGTTTACGAAATCGTCAAATTATACGCCGTTGGTATCGCCAATTTATAGCAAAAGGA------------------------------------------------------------------CTATTTATTAAAAAAGTTGGAAAGAAAATTCAACGT---------------AAAGTCATAACAAAACGAGGAAAAAAT------------------------------------------------------------------------------------AGATTTAATAGATTTAAA------------CGAAGTGCTACTTTGCGTACAACAGGCCAATCTTTTCTTCGCCAAAAGTCCGAGCAGGGC---------------------------------------------------------------------------------------------------------------------------------------------------------------------------------------------------------------------------AAGAAGGTTGCTTCGCCTTCCCCCGCTAAAGCAGGAGCTGCTTCGCTTGCTTCCCAAAGGGAAGCAGCCCTG------------------------------------------AGTACTAATAAATCAATAATGGGTTCTGCTTTTCTAAATTCGAAATCTTCA---------------------------ATTTCAGAA---------------------------------------------------------------------------------------------------------AGCTTACGTCCAAAAACAGCAACTTATTTTAGAATTAAAAGAAAATTTTTGACAATGTATTTAAATAAAATAAATCAAAAATTTTTTAAAAATTTACGAGGACTTATGAAA------------TATTGGTTTGAACATAGCGCCGCACGAGAAAATACACAAGTTCTTGGAAATAGCTCAGTTAGAAAT---------------------------------------------------------------------------------------------------------------------------------------------------------------------------------------------------------------------------GCTTTAAACTTCAATTTTAAAAAATCTACTAATTTTTCTAGTATTTCTTTCAATTTTGCTCCAGTTGGGTATAGTCCAGATTGGGATATAAGTGAAACT------------------------------------------------------------------------------------------------------------------------------------------TCAAAAAAATTTAAATCT------------------------------------------------------------------------------------------------------------------------------------------------------------------------------------------------------------------------------TTAAAAAAC---CAA---------TCTTTAACAAAACTTAAAAAACTATTTGAAATTTTAGAAAAAAAATCATTTCTGAAACTTCAATCTTTAAAACAATCTTCACTCGCTTTTGGA---------AACATTTCTCATACTCAAGCATATTCTTTTTTTCAAATGATTATTTTTTTAAAAAATTTGAAAAAATTAATAAAAAAACGCTATTCTATAATTTTACAAAAATATCAAAGAAAT------------------------------------------------------------------------------------------------------------------------------------------------------------------------------------------------------------------------------------------------------------------------------------------------------------------------------------------------CAGAAAAATTATGGAATGCGTAACGGAAGCCACACAGAAAATATTGAATTTTCTTCA------------------------------------------------------------------------------ACAACAAATGGAGTTTCTTTAAAACCTTGGGAAAAAACATTAGCTTATTAT---------------------------------------------------------------AATCAATCTCAAAGTCAAAAAGCTTTAAAAAGA------------------------------------------------------------------------------------------------------------------------------------------------------ATTGGAACAAATGTAGATGATGAATGTCGTAAAATTAAATTTATTGAATATTTAAAGCAATTAGTAAAAAAACATAGAACAGAAAATCTTTTTTATTATTTGTCAACATTATCAGAAGCCCGTAAAGATTTGAAAAAATTAAAAAAATTTACACAAAATCATGCTGAATTCTTATTTGGT------GTTAAT------TTAACAAAGTCT------------------------------------------------------------------------------------------------------------------------TCTACTGAACAAGAAAATCTCCACAGCAATCAAAGCCAG---------------------GAGTACAAAGATCAAATTACCAAAGTATTACAACAATCAAATTCT------------------------------------------------------------AAAATTATTATGGAGTCTTTAATTCCAAGCTTTAGAGAT------------------------------------TCTGCATATGAAATCGAAAGAACTTTACAAAATTCATTTATTGAGCAAATTGAAAAACAAAAAATTATTAGTAAAGAAAATCTTAAATTAACTCCAAAAATTTGTATTAAATTTTATTCCGTTAAA---------------CAACAAAACTTAGAATCTAAAGCTTCTTTTGTTGCAGATTCTATTATTGATGCCTTAGAAAAACGAAAAGCTTTTAGAAAAGTTATTAAGGATGCTAAAGAAAAATTAATGTCTAATTCC---------CGTCTAAAAGAAGTTAAAGTAGTAAAAGGAGTAAAAATTCAAGTTTCTGGTCGATTAAATGGTGCCGAAATTGCTAGAACGGAATGGGTTCGTGCTGGTCGAGTTCCATTACAAACATTGCGTGCTAATATTGATTATTCTTATAAAACAGCCAATACTATTTACGGAATCATTGGAGTAAAAGTATGGTTATTTAAAGGC---------------------------------------------------------------------------------------------------------------------------------------------------------------------------------------------------------------------------TATAGTAAAACATTATAA------------------------------------------
             Microglena_monadina  ---------------------------ATGGGTCAAAAAATTAACCCTATCGGGTTTAGAATTGGAATTACAAAAAAATATCAATCTCTATGGTTTGCAAGATTTAGTAAATATAAATATTCTCAAAGTATTTTAGAAGATCAAATGCTTAGAAAAACATTAACTAAAACATTAAAT---------------------GATTTATTTTTAAAAAAAGAATCTTTTATTTCA------------------------------------------------------------------------------------------------------CAAAAACAAAAAAATCGTCCAACATTGATACAAACTCGTTTTAGA---------------------------------------------------AAAAAAAAAAAAATCCCAACTATTACAAGTATCACAATTGAACGTAACTTTATTCCTTATCAAATTATAATCGGAATTCATGCCACACAT---TGTTCTTTGTTAAAACAAAAATTAATTCGA------------------------------TTACCATTTAATTCTGAGTTTAAATCA------AAAATTAACACTGCTTTTTCTTTTTTTAGAAGAGCAAAACGCACAATTGACAAATTTCAAATAAAACGTAAAAAAAAAGAAAAGAAAAAAAAAAATATAAAAAAA------------------------------------------------------------------------------------------------------------------------------------AAACGATTTAACAAAAGAAAAAAATGTCTTGCAATTTATAATAAAAACATTGCAAAATATTTAAAAATAACAAAAAAAGGTAATCAAATAATTCAAAAT------------------------------------------------------------------------------------------------------------------------------------------------------------------------------------------------------------------------------------------------------------TTAATGTTAAGAAAAAGAGAAAATGGTAAGAAAATAATTTTCTTCACAAAAAGAATTAAT------------------------------------------------------------------------------------------------------------------------------------------------------------------------------------------------------------------------------------------------------------------------------------------------------AAACTAAGAAAAATTAAGCCACGAAAAATAATTAATCTACTAAAAAAAATTGCTCGACGAAAAAGAATTAATCGAATTAATCAACTAAAAAAAATTGACGAACGAAAAAGAATTAAT---------------------------------------------------CAACTAAGAAAAATTAAGCCACGAAATATAATTAATCAACTAAAAAAAATTTCTCCACGAAAAAAACGTTTACGTTTACTAAGTTTTCGACGTGAGTTTTTTCTTCCATATCCAAAAGTAAATAAAGTTGTTAAAATTATTTTAGGGAAGAAATTATATTTATCAAAAAATAAAAAACAGTTAAATATTAATTTGTTTGAAGAAGTCAACCATTCTTTTAGAAATTATTTAATTAATTCACATAAAAAAAATTTTAAAAATTCTTCTAAAAATATTATCAAT---------------------------------------------------------------------------------------------------------------------------------------------------------------------------------------------TTACGTAAAAAGAGTTCTAAAATAATTCTCGAAAATCCTTCTAAGTTATCTAAAAATTATCGACATTTTGATGACTATAACTATGGTCCTGTTCTTCGTTTGAGACGTGATTTTTTTCAATTTAAAAAAAAAACTAAAGACCATTTCTTTAAAAAAACACATACA---------------------------------------------------------------------------------------------------------------------------------------------ATTATAAAACTAAAAAAAAATTTTTCATTACGCATGAAAAAAAAATTTATAAGAATTTATTTTAACAAAATTCATAATAAATTTACAACACAACTAAAAAAAAATTATTATGGT---------TGGTATGATCAAATGATAAAAAATAAAAATTTATCACCTTTTAGTTTTCTAAAAAAATGGCGTTTAGCTAGA---------------------------------------------------------------------------------------------------------------------------------------------------------------------------------------------------------------------------------------------TCACCTATTTTTTTAATTTTTTTAAAAACTTTAAAAACTTTAAGTGAAAGAAAACAACTTAGTTTAAAACAAGAAGAT---------------------------------------------------------------------------------------------------------------------------------------TTAATAAATGTTTCTCGT---------------------------------------------------------------------------------------------------------------------------------------------------------------------------------------------------------------------------------CAATTGAATAAAATAAAATCTTTTCTAGTACCATTAGAAAAACTTTTAATTATCCTAAAAAAAAAAATACGTTTTAAATTTAATTCATTAAAAAAAGAATTTTTAGTTTTTGGT---------ACAATTTCTAAGGTTCAAGGTTTTGCATTTTATCAAGTTTTATATTATTTTAATCATTTACAAAAAATAGTGAATGAATTTACAAAAATTACTAAACGTGAATTAATTATTTCTAAATTTGATACAAATAATAATATAGATAAATATATTAATAAT---------------------------------------------------------------------------------------------------------------------------------------------------------------------------------------------------ATCGTATTACCTTTTGTTAAAAACAAAAAACAATCTAATAATTCAGTAAAGAAAACAGTAACATTTATTAAAAATAAAAAACAATCTAATCAACATAAAATAGATTCTATATCTCTTAGAAATAAAACTGTTTTAACTAATCCTTTAAATTCTACTGTAAAAAATAAATTATTATTTCATAAATTAACAAAAAAACAACCAGAATTCAAGTCATATAATGAAATATTTACTCACTTGAAAAAAATCCGACAAAAAAACAGTCGTAAAAGGGAAGCTCGTCAAAACCAAATAAATAGTCGTCAAAAAAGTCAAATAAATAGTCGTCAAACTCATCAAACGAAATTATATATGGAAAAAATGCAAGAAAAAAACAGTCGTAAAATGTCAGCAGCTCGTCTTAGAACGGAAGCTTTCCTTCTAAGACAAGCTCATCGTACAAAGCGTAAA------------------------------------------------------------------------------------AAGAAAGCTCGTCATAAAATGAAAACTGCTAAAATGAAGTTTATAATATATATTAAAGACATTATAAAAAAACACCGTACAAAAAATCTTTATTTTTATCTTCCAATAATAGCTGAAGCTCGTAGAAAAATTCGTAAAAATAATACTCTCTTACAAATAAAAGCTAAGAAATTCTTTGGTCCAAAAGTTCAGTCTTTAATAAAAGAAAAT---------------------------------------------------------------------------------------------------------------------------ATTGCTGCTAAAAAAGACAAAGACTTTGAAATTGTGTTTACAAATGAAAAAGGACTTGAATTTATATCTACAGATAGTGCTAATGTTAAAAAAATTAAAAAC------------------------------------------------------------AAACTTACTCCGTGTATAGAGAACATTTTAACGAAAAGTTATCATCTAAAAATACAA------------------------------AGAAAAGAAACACATAATTTATTAAGACTTAGATCTATTTTAGAAGAACAAATCAGATTAAGAGAAACTGTTCAATTTCAATCAAAAGTAAAGATTAATTTCTTTAAGGTTAAG---------------GGAAAAAATTTCCTTTCAAAAGCTTCAACTATTTCTCAATCGATTGTAGATGGTTTAGAAACGCGAAAATCTTTCCGAAGAATTATTAAAAAGGCTCAACTAACTCTAATGAAAAAGCAT------------------------AAGCGTGTTAAAGGTGTGAAAATTCAAGTAGCTGGTCGTTTAAATGGTGCAGAAATTGCACGTACTGAATGGATACGTGTAGGGCGTGTTCCGTTACAAACCTTAAGTTCAAATATTGATTATTCATATCGTACAGCAAGCACAATTTATGGTATTATTGGAGTAAAAGTTTGGATTTTTAAAGGT---------------------------------------------------------------------------------------------------------------------------------------------------------------------------------------------------------------------------TATACAAAACTACTTAATTATTAG------------------------------------
                   Microspora_sp  ---------------------------ATGGGTCAAAAGATTCATCCAATAGGATTCCGTGTAGGAATCACAAAAAAACATCGATCTCAATGGTTTGCTAGATTTCATAAACATCAATATTCTCAAGCAATTTTAGAAGATCATATTATTAGACAGACTTTATTGAAACTTTTTGGA------------GGTAATTCTCCTGAATTATTGAATTCGAATATG------------------------------------------------------------------------------------------------------------------AAAAAAATCAATAAATCA---------------------------------------------------------------------TCAGATAATCTACAACCAACTCCGAAAATTACACAAATAAAAATTGAACGAGGTCTTATTCCTTATGAAATTGGCATTCAAATACATGCAGGTAAT---TGTGATTTAATTAAGTCTTCAATCGATAAT------------------------------TTAAAAATCAAT---------------------CAAACTTTAACACAT------CAATTGCAAAAATCTCGTTATTATTTTTTAGATTTACGAGCAAAGCTGAAA------------------------------------------------------------------------------------------------------------------------------------------------------------------------------------------------------GATTTATTACAATGGAAACGCACTTTAACTTCGAAATTAAAGAAACAATCTAAA------------------------------------------------------------------------------------------------------------------------------------------------------------------------------------------------------------------------------------------------------------------------ATTCAAGTCACAAAAACTGTTTTTAACCAAAAATTAATTCAA------------------------------------------------------------------------------------------------------------------------------------------------------------------------------------------------------------------------------------------------------------------------------------------------------------------------------------------------------------------AGGCGCTTAAGAAAACGTCGAGGAATACGTAGAAATTTTGACCAATCTGTATTAAGTCAA------------------------------------------------------------------TTATTTATGGTGAAAAAAGGTACGAAATTGACTCGACAAATTCAACTTTCTTCGAAAATGAAT---------------------------------------------------------------------------------------------CTCGCAAAAGAAAAAACAGGG---------AAAAGATTGTCAACATTAAGAAAAGAGGCTAATTTTCAACAATTTTTTTCTAATATAGGTTTAAAAAAAAGTAGT------------------------------------------------------------------------------------------------------------------------------------------------------------------------------------------------------------------------------TTAAAATTGGTTAGCGAAGCTAACTCAAATGAAAATTCAAATAAGAAACCAGCAGTTTTTGGA---------------------------------------------------------------------------AAATCAAATTCGAAT---------------------------------------------------------------------------------------------------------------------------------------CTTTCTTCT---------------------------TCAAATCGTCGAAAATTTATAAATCTTTTTGTAAGTAAAATGAATCAAAGTTTTTTAATTGAATTAAAAACACAAATGAAA------------TATTGGAATACTTTTTTGAATCAGTATAAGTCGAAATCGTTAGAAAAAAGTGTT------------------------------------------------------------------------------------------------------------------------------------------------------------------------------------------------------------------------------------------------------------------------------AACGAAAATAATGGACTGGCTCCTTTAGGGTATCAAAGAAAATGGAGT------------------------------------------------------------------------------------------------------------------------------------------------------TTAACACGATTAAATAAT---------------------------------------------------------------------------------------------------------------------------------------------------------------------------------------------------------------------------------TTAAAAAAACAA---------CCTCTTAATACTTTGCGCATATTGGTTAAGCATTTACAATCGAAAGCATTATTAAAATTAGATGTTTTGCGTAATGAATTTGTGTCTCTTGGT---------TCAATTTCAAAAATTCAATCCTTTGCTTATTATCAAATGATGACTTTTATAAAAAGTCTAAAACTTTTAGTTAGAAAATTAGCTAAAGAACAAGTAAAGTTCCAACAAAAC------------------------------------------------------------------------------------------------------------------------------------------------------------------------------------------------------------------------------------------------------------------------------------------------------------------------------------------------------------------CTAACAAAACGTCTTCCTCTTTTTTCT------------------------------------------------------------------------------------------------------CAAAATAAACAAAAACTTCAAAAATGG------------------------------------------------------------------------------ATTTCTTCTTTACCAGAAATAGCACTTCGAAAT------------------------------------------------------------------------------------------------------------------------------------------------------AAAATAAATAATTTGGATAATGAAGGTCGCAAACTTAAATTTATTTATTATTTAAAAGATCTTGTAAAAAAACATCGTACTGAGCATCTTTATTATTATTTATCTACAATAGCAGATTCTCATGAATCATTAAAAAAAATCCAACAATTTCAAAAAAAGAATGTTTCTTTTCTTTTTGGA---------------------------------------------------------------------------------------------------------------------------------------------------------ATCGATCTCAATAATTATTTGGTTAGTAAAGCTAACTCAAATAAT------------------------------GTTATTAAAAGTTCAGATATTTCAACT---CAAATTCAAACT---------------------------------------------AAAGTAAAAAATATTTATTTTCAAACAAGTCAAAAATCTGAT---------------------------------------------ATTGAAAAAGGATTACAGGAAGCATTTTTAGATCAATTACAAAAACAAAAAACTATGTATCAACAAAATATTCAATTAACGCCAAAAATCTTAATGAAATTTTATTCTGTAAAA---------------GAATCTAGTTTCCAATCTAAAGCTTCCTTGGTTGCGGATTCAATTGTAGATGATCTTGAAAAAAGAAAAGTCTTTCGTAGAGTCATTAAACAAGCTAAAGAAAATTTAATGTCAAAT---------------------------CCTGGGGTTAAAGGTGTGAAAATTCAAGTTGCTGGGCGTTTAAATGGAGCAGAAATTGCTCGAACTGAATGGGTTCGCTCTGGACGAGTTCCTCTTCAAACTCTTCGTGCAAATATTGATTATTCTTACAAGACCGCTAGTACTATATATGGTATTATCGGAGTCAAAGTCTGGATTTATAAAGGT---------------------------------------------------------------------------------------------------------------------------------------------------------------------------------------------------------------------------TATGCAAAAGCTCTTCAAGGAACTACGCAATCTCTTTTAGATTTTGTAAAATAA------
         Mychonastes_homosphaera  ---------------------------ATGGGACAAAAGATGAATCCATTAGGGTTTCGTGTAGGTATCACGAAACAACACCAAGCACAATGGTACGCTCGTTTTCATAAGCATCAATACGCACAAAGCGTTTTAGAAGATCAAATGTTACGTTCAACATTAGCAAAACTACTA------------------------CCTCAATTAATTGAA---------------------------------------------------------------------------------------------------------------------------GCAAAATTTGGGACGGCT---------------------------------------------------------------------------------AAGCAGTCTCCAAAAATCTCACACATTAAAATTGAGCGTGGTCTAATTCCATACGAGATTACAATTCAAATTCACGCTCAAGAT---TGTGAATTAATCAAAGCAGCTATTGATAAA------------------------------CTAGATGTGAAA---------------------TCAACATTACTGCAA------AAAACGTTAAAAGCACAATATGTGTTAGAAAAAGCTTCCGCTAATGCA------------------------------------------------------------------------------------------------------------------------------------------------------------------------------------------------------------------------ACAGACGTTTTAATGTCGGCACCATCAGAAGCAGAAAAACCACAGGCACGT------------------------------------------------------------------------------------------------------------------------------------------------------------------------------------------------------------------------------------------------------------GTAAAAACAAAAGCACCTGTATTCCAACGTTCAACAACAAAA---------------------------------------------------------------------------------------------------------------------------------------------------------------------------------------------------------------------------------------------------------------------------------------------------------------------------------------------------------------------CGTTTAGCAAAACGTCAATCTGTAGCAGAACGTTTCCAAGCACGTTTTTTAAACAAC------------------------------------------------------------------ATGCTTTTAGTGAAAAAAGGTGGCACAATTACACGTCGTTTACAAAACACAAAATGGAAGCGTACTGCCTCT------------------------------------------------------------------------------------------GGTCCTGTTGGGAAAAACTTAGTGTTACGT------------------------------------------------------------------------------------------------------------------------------------------------------------------------------------------------------------------------------------------------------------------------------------------------------------AAACAACCAACACAATTAGGTTCATTAGTTACACAATCAACA------------------------------------------------------------------------------------------------------------------------------------------------------------------------------------------------------------------------------------------------------------------------------------GCAATGAAAAAATTTGTGAATGTATTCGTAACAAAATTAAACCGTGACTTCTTAAACGATTTAAAAGTTACGTTAACT------------GATTGGAACGTATTCTTAGAAAAACACAAAGAAGAACAAATTCAGAAA------------------------------------------------------------------------------------------------------------------------------------------------------------------------------------------------------------------------------------------------------------------------------------TATGGTTATTTACGTTACGCGCCTTTAGGTTATAACCCGAAATGGGGT------------------------------------------------------------------------------------------------------------------------------------------------------TTAAGCCGTTTAGAAACT---------------------------------------------------------------------------------------------------------------------------------------------------------------------------------------------------------------------------------CTACAAAACCAA---------CCATTACCAGTTTTAATTCAACTTGTAAAAGCACTACAAACGCGTGCAATGGGACAATTAGAGTTTTTACGCCGTGAATACATGGCTTTTGGT---------ACACTATCGAAATCACGTTCATTTGCTTACTTCCAACGTATTCGCTTTATTAAAGGGTTACGTCAATGCATTGAAAAACGTCGTTTAGAACACGTTCAATCTGGTTCTTCAAAAACA------------------------------------------------------------------------------------------------------------------------------------------------------------------------------------------------------------------------------------------------------------------------------------------------------------------------------------------------------------AGCCGTGAAACAGATGCAATGTTTAAT------------------------------------------------------------------------------------------------------GCAAATCAGGCGCAATCTGAAGAAACT------------------------------------------------------------------------------CTAATGAATTTTACAAAACTAGCTTTACGTCAA------------------------------------------------------------------------------------------------------------------------------------------------------AAACTAACAAACGTTACAGATGAAAATCGTAAAGTAAAATTCATTGAACACCTACAAAGCTTAGTGCGTACGCACCGTACAAAAAACTTAGCTTTATACTTAGGTACGTTAGCTGAATCACGCCAATATTTACGTCAAATTCAACGCTTTACAAAAGATCATTCGGAATTTTTATTTGGT---------------------------------------------------------------------------------------------------------------------------------------------------------ATCCAACTGGATTCACTACAAAGTCTTCCTGAAGAC------------------------------------------AAACGTCGTGAATTTGTAGCAAAC------------------------------------------------------------CAAGTTACAAAAACATTAGGACAGATTTCACGTAAATCGGAG---------------------------------------------AATGAGAAACAGTTCCAAGAGATCTTCGTGCAACAATTCCAGAAACAAAAAGCATTAGCACAAAGTAATCTTCAACTGCTTCCAAAAATTTCTTTAAAATTCTACTCAGTGAAG---------------CCAGAAATTTTAGAAACACAAGCGTCAGTGGTAGCAGCATCGATTGTAGATGACTTAGAAAAACGTAAGGCATTCCGTCGTGTTATTAAACAAGCGAAAGAAACATTAATGAAAACA---------------------------GCTCGTGTAAAAGGAGTTAAAATTCAAGTATCAGGTCGTCTAAACGGGGCAGAGATTGCTCGTTCAGAATGGGTGCGTGCTGGTCGAGTACCACTACAAACATTACGTGCTAATATTGATTACTCTTACAAAACAGCTCAAACATTATACGGTATTATTGGTGTTAAAGTTTGGATTTACACAGGT---------------------------------------------------------------------------------------------------------------------------------------------------------------------------------------------------------------------------TACACAAAACTGAAAAAGAGTTTAGCAGCCGTTTAA------------------------
             Mychonastes_jurisii  ---------------------------ATGGGACAAAAGATGAATCCATTAGGGTTTCGTGTAGGTATCACGAAACAACACCAAGCGCAATGGTATGCTCGTTTTCATAAACATCAGTATGCACAAAGCGTTTTAGAGGACCAAATGTTACGTTCAACATTAGCAAAATTATTA------------------------CCTCAATTAATTGAA---------------------------------------------------------------------------------------------------------------------------GCAAAATTTGGGACTGCT---------------------------------------------------------------------------------AAACAGGTTCCAAGAATCTCACACATCAAAATTGAACGTGGTTTAATTCCCTATGAAATTACAATTCAAATTCACGCTCAAGAT---TGCGAGTTAATTAAAGCAGCTATTGATAAA------------------------------CTAGATGTGAAA---------------------TCAACGTTACTGCAA------AAAACATTAAAAGCGCAATATGTGTTAGAAAAAGCGTCTATTAATGCT------------------------------------------------------------------------------------------------------------------------------------------------------------------------------------------------------------------------ACGGATGTTTTATTATCTGCACCGTCAGAGGTGGAAAAACCACAAGCACGT------------------------------------------------------------------------------------------------------------------------------------------------------------------------------------------------------------------------------------------------------------GTAAAAGCAAAAGCTCCTACATTCCAACGTTCAACAACAAAG---------------------------------------------------------------------------------------------------------------------------------------------------------------------------------------------------------------------------------------------------------------------------------------------------------------------------------------------------------------------CGTTTAGCAAAACGTCAATCGTTAACAGAACGTTTCCAAGCACGTTTTTTAAACAAC------------------------------------------------------------------ATGCTTTTAGTGAAAAAAGGTGGGACAATTACACGTCGTTTACAAAATTCAAAATGGAAACGTACTGCCAAT------------------------------------------------------------------------------------------GGACCTATTGGTAAAAGCTTAGTGTTACGT------------------------------------------------------------------------------------------------------------------------------------------------------------------------------------------------------------------------------------------------------------------------------------------------------------AAACAACCTACTCAATTAGGTTCATTAGTAACACAATCAACA------------------------------------------------------------------------------------------------------------------------------------------------------------------------------------------------------------------------------------------------------------------------------------GCCATGAAAAAATTTGTGAACGTTTTTGTGACGAAATTAAATCGTGATTTCCTAAATGATTTAAAAATGACATTAAAC------------GATTGGAACGTGTTCTTAGAAAAACATAAAGAAGAACAAATCCAGAAA------------------------------------------------------------------------------------------------------------------------------------------------------------------------------------------------------------------------------------------------------------------------------------TATGGTTATTTACGTTATGCGCCTTTAGGCTACAACCCAAAATGGAGT------------------------------------------------------------------------------------------------------------------------------------------------------TTAAGTCGTTTAGAAACT---------------------------------------------------------------------------------------------------------------------------------------------------------------------------------------------------------------------------------CTACAAAACCAA---------CCTTTACCGGTGTTAATTCAATTAGTAAAAGCACTTCAAACACGTGCAATGAGTCAATTAGAATTTTTACGTCGTGAATACATGGCTTTTGGG---------ACACTTTCAAAATCACGTTCATTTGCTTACTTCCAACGTATTCGCTTTATTAAAGGATTACGTCAATGCATTGAAAAACGTCGTTTAGAACAAGTTCAATCAAGTTCTTCAAAAACA------------------------------------------------------------------------------------------------------------------------------------------------------------------------------------------------------------------------------------------------------------------------------------------------------------------------------------------------------------ACTCGTGAAACAGATGCAGTATTTAAC------------------------------------------------------------------------------------------------------GCAAACCAAGCGCAATCTGAAGAAACG------------------------------------------------------------------------------TTAATGAATTTCACAAAATTAGCTTTACGCCAA------------------------------------------------------------------------------------------------------------------------------------------------------AAGTTAACAAACGTAACAGATGAAAACCGTAAAGTAAAATTTATTGAGCACCTACAGAATTTAGTACGTACACACCGTACTAAAAACTTAGCCCTATATTTAGGAACTTTAGCAGAGTCACGTCAATACTTACGTCAAATTCAACGTTTTACAAAGGATCACTCTGAATTCTTATTTGGT---------------------------------------------------------------------------------------------------------------------------------------------------------GTGCAACTTGATTCATTACAAAGTCTTCCAGAAGAC------------------------------------------AAACGTCGTGAATTTGTAGCCAAC------------------------------------------------------------CAAGTAACAAAAACATTAGGTCAAATCTCGCGTAAAACGGAG---------------------------------------------AACGAAAAACAGTTCCAAGAAATCTTCGTACAGCAATTCCAAAAACAAAAAGCTTTAGCTCAAAGTAACCTTCAACTTCTGCCAAAAATTTCACTAAAATTCTATTCGGTGAAG---------------CCTGACATTTTAGAAACTCAAGCTTCAGTAGTAGCCGCGTCAATTGTGGATGATTTAGAAAAACGTAAAGCATTCCGTCGTGTTATTAAACAAGCAAAAGAAACGTTAATGAAAACA---------------------------TCACGTGTAAAAGGGGTGAAAATTCAAGTATCAGGACGTTTAAACGGAGCAGAAATCGCGCGTTCGGAATGGGTTCGTGCTGGTCGAGTACCATTACAAACACTACGTGCTAATATTGATTATTCATACAAAACAGCACAAACATTATATGGTATTATTGGGGTAAAAGTGTGGATTTACACTGGT---------------------------------------------------------------------------------------------------------------------------------------------------------------------------------------------------------------------------TACACAAAACTGAAAAAGAGTTTAGTAACGGGTTAA------------------------
             Neochloris_aquatica  ---------------------------ATGGGTCAAAAAATTCACCCTCTAGGTTTTCGTGTAGGTATTACAAAAAAATATAAAAATCAATGGTTTGCTAGATTTCATAAACATCAATATGCGCAAACATTATTAGAAGATCGTTTTTTACGTGAAACTTTATTAAAATTATTA------------------------CCAGAAATTATTTCA---------------------------------------------------------------------------------------------------------------------------AAAAACACTAATAAA------------------------------------------------------------------------------------GAAAAAATAACAAAAATTTCTCACATTAAAATTGAGCGTGGTTATATTCCTTATGAAATTGGAATTCAAATTTATGCACAAAAT---TGTGATGGTTTAAAAACTGCTATTCAAAAG------------------------------TTAGATGCTAAT---------------------TCGAATTTAACACAC------ATTTTATTAAAAAATAAAATTCTTTTAGATAAAGCTGCTTCCAAATTA---------------------------------------------------------------------------------------------------------------------------------------------------------------------------ACAACAAAT---------------------------------GCTCAATCGGCTACTTCAGAAATTGGTATGACAGAAAAT------------------------------------------------------------------------------------------------------------------------------------------------------------------------------------------------------------------------------------------------------------------------------AAAAAAGCTGTTTCA------GGAAAAAAACTAGGAAAA------------------------------------------------------------------------------------------------------------------------------------------------------------------------------------------------------------------------------------------------------------------------------------------------------------------------------------------------------------------AAAAATTTATTAGTACGTAAAAAAGCTCTTAAACTTTTCCAAGAACGTTTTCTAAAAAAT------------------------------------------------------------------ATTTATGTTTTAAAACAAGGTAAAAAAATTTCAAGAAAATTTAAAACAACTTCTAAT------------------------------------------------------------------------------------------------TATTTAAAAACAAAAACACAAAAAAGATGGAATTCAAAA---------------------------AAATCTATTTATAGAAATAAATTTAATAAAAATTCA------------------------------------------------------------------------------------------------------------------------------------------------------------------------------------------------------------------------------------GTAAAATCTTCATTTAAAAATTCT---------------TCAAAAAATTTAAACTTTACTAAAATT------------------------------------------GTGCAAAAATATGGGGCAATTCAATCAACT---------------------------------------------------------------------------------------------------------------------------------------------------------------------------------------------AAGACAAGTAGATTTGTTCAATTATTTTTAGGTTACACAAACAAAAATTTTATTTCTTTATTAAAAACTGAAATGAAT------------TACTGGAATAAGTTTTTAACAAATTATAAAAATGGTCAAATTCAAAAA------------------------------------------------------------------------------------------------------------------------------------------------------------------------------------------------------------------------------------------------------------------------------------TATGGTTTTTTAAAATATGCGCCAGCAGGTTTTAATAAAAAATGGAGT------------------------------------------------------------------------------------------------------------------------------------------------------TTGGTTCGTATTGAAAAA---------------------------------------------------------------------------------------------------------------------------------------------------------------------------------------------------------------------------------TTAAATAAATTA---------AAAACGCGAAATTTAATTAATTTAGTTAAGTTATTACAAAAACAAGCTTTACTAAAACTAGAAAATTTACGTCAAGAATTTCTTGTATTAGGC---------TATTTATCAAGAACAAAATCTTTTATGTATTTCCAAAGAATTAGATTCATTAAAGCTTTAAGAAATTGTATTTTCTTAAAAAAC---------ACACAACAAAAACTATCT------------------------------------------------------------------------------------------------------------------------------------------------------------------------------------------------------------------------------------------------------------------------------------------------------------------------------------------------------------------AATAAAAACCTTAAAGAACCTAATCAA------------------------------------------------------------------------------------------------------CAAATTTTAAAAAAACAAGAAAAAGCA------------------------------------------------------------------------------ATTTTACTTTTAACTGAAAAAGCTTTAAAAAGA------------------------------------------------------------------------------------------------------------------------------------------------------AAATTTTTACAAAATAAA---GAATCTTCTAAGTTGAAGTTTATTAATTATTTACAGCAAGCTGTTAAAGAACATAGAAAGAAAAATATTTTTTTCTATTTAGCAAACCAAAAAGATTCTGCGAATGCTTTACAAAAAATTCGCCAATTTACAAGACAACAAGCTTCTTTTTTATTTGGA---------------------------------------------------------------------------------------------------------------------------------------------------------ATTCCTTCAAATATTGTGTTTGAACATAACCAAAAAGAACGC---------------------------------CTTCAAAATCGTAATTTAGTAAAAAAT------------------------------------------------------------CAAATTTTAAAAACCATTAAATTAATTAATAGAAAAAACAGT---------------------------------------------ATTCAAAAAACTTTCCAAGAAATTTTCTTTGAACAACTTCAAAAACAGAAGTTAATGTATAAACAAAACATTGAGTTAACACCTAAAATTTCTTTAAAATTCTATTCCGTAAAA---------------CAACAAATGTTACAGACAACTGCTTCATTTGTTGCTGACGCTATCGTAGATGATTTAGAAAAGCGAAAAGCTTTTCGTAGAGTTATTAAAAAAGCTAAAGAAGATTTAATGCGAACT---------------------------TCTAAAGTAAAAGGTGTTAAAATTCAAGTTTCTGGGCGTTTAAATGGAGCTGAAATGGCACGCACTGAATGGGTTCGTTCAGGTAGAGTACCTTTACAGACTCTACGTGCCAACATTGACTACAGCTATAAAACGGCTCAAACCATCTATGGAATTATTGGAGTAAAAGTTTGGATTTATAAAGGT---------------------------------------------------------------------------------------------------------------------------------------------------------------------------------------------------------------------------TTAGTTCAATAA------------------------------------------------
        Oedocladium_carolinianum  ---CTGAACTTTTTTAGAAAATTTATTATGGGACAAAAAATACATCCTTTAGGTTTTAGGGTCGGAATAACAAAAAAACATAAAGCAAAATGGTTTGCTAAT------TCCGATCAATACCCTCAATATATTTTAGAAGATATTTTATTAAGAAAACTGTTAACTTCGTTAATTCCT---------------------CCAGAAAGCCTTCCT---------------------------------------------------------------------------------------------------------------------------------------------------------------------------------------------------------------CGTGTTTTCGAAGATGATAAAAAAATGAGAATTGTTGAAATACAAATTGAACGT---TTTATTCGCAATACACTTAAAATTAAAATATATGCTGTCAATCCTGATCTTAGT------------------------------------------------------------------------------------------------------------------------------------------------------------------------------------------------------------------------------------------------------------------------------------------------------------------------------------------------TCATTGATGTTAGATCAAAAAACTAATCGTAATTACTCCTCTGACGAAAAT------AATAATAGTTCAAAGAATCGT---------------------------------------------------------------------------------------------------------------------------------------------------------------------------------------------------------------------------------------------------------------------------------------------------------------------------------------------------------------------------------------------------------------------------------------------------------------------------------------------------------------------------------------------------------------------------------------------------------------------------------------------------------------AAAGCATCTATAGATGCAAATTCAAAAAAAGAACTTCACATATCTTCTGAGAGTTCCCAAAAATTTACTAAATGGAAAAAT------------------------------------------------------------ATTATCAGAAAAAAAATATTTGAATTAAAGTGTTATCAATTTCGAAATATTATAAAAAAATGTAATGTTTTATTAGAATTTTCATCAATTTCT------ACAAAATTGGATAAT---------------------------------------------------------------------------------------------------------------------------------------------------------------------------------------------------------------------------------------------------------------------------------------------------------------------------------------------------------------------------------------------------GATAATTTCAAACAAGTTAATCAATCC------GATTTAACTAATAAATTATTAAAAATCAAACGA---------------------------------------------------------------------------------------------------------------------------------------------------------------------------------------------------------------------------------------------CTTTCTGAAAAACGCCATCAAATTAACTTATTTTTACAACGAATCCTTACTCATCGAATTGTTTTAAAACTTCCAACAGAGTTGGAAATTTTAAAAGTTAATTTATTATATATCTATTATACT---------------------------------------------------------------------------------------------------------------------------------------------------------------------------------------------------------------------------------------------------------------------------------------------------------------------------------TTACAAAAATATAAATTAAAT------------------------------------------------------------------------------------------------------------------------------------------------------------------------------------------------------------------------------------------------------------------------------------------------------------------------------------------------------------------------------------------------------------------------------TTGGAAATTTTTGAATTACAACATGATCTTTTACGAACAAATTATCAAATTTTAAAAAAATTTGGC---------------------------------------ATATTGTCCAAAAAATGGTTTATAACTAATAATTTACGTACTATTAAACGAATTAGTAAAAAATTTGAAAAAAAATTGGAAGAATTAGAAAAAGATCAAAAAATTAAAAAATTCGAA------------------------------------------------------------------------------------------------------------------------------------------------------------------------------------------------------------------------------------------------------------------------------------------------------------------------------------TTAAATTTTTTAAAATTTCCTGAGATTTTACTAAGAAATTCTTTACAAAAT---------------------------------------------------------------------GCGTTAAATCAACAA------AATCGTCAATGGGTTGTTAACAAATGTCACCATAGATTACAAAATGAGTATATGAGTCGTTTTGGTGGTCAGTTAAGAAAAAAAAGACCCATTGAATTCATTAAGGATCTTCAAACTTATATTAATTGGCACTCTGAAACATCTTTGAAAGTGTTAAAA---------------------------------------------------------------------------------------------------------------------------------TTGAATAAAGAAAATAAAAAAAAATCAGCTTATTATGCTTCATTTCGTCAATTAGGACAAAAATTCTATCTTCAAAGAAAGAAAAATTTGCATAAAACACAAATAGAAGATTTGAAAAAAACTCAAATTAAACAACAAAATATCAAATTAAAAAAATTAGTAAAAAGAAAAATACAAAATTTTATGATTGAG---------------------------------------------------------------------------------------------------------------------------------------------------------AATTTATTAAGAAAAAATGTTTCTAACAATGCTCAA------------------------------------------------------------------------------------------------------------------------------------------------------------------------------------------------------------------------TTTTATAAATTAAACTCTATTTATCAAGTTCAAGGCTTTTCAGATTTAAGTAAAAAATTGACTATGATGAATTCCTTTCCAAAAATAAGTGCAATTGAAATTATAGAAGTGAAA------------------CAACCTTCTGAATATGCTATTTGTTTAGCTTATTTTATTACACAAAAACTTGAAAAAAGGTTTTCATTCCGAAGTGTTATGAAACAAGCTAAAAGAATTGCTATTCAAACCCCATCT---------------------------GTAAAAGGAATCAAAATTCAATTATCTGGACGTTTGAATGGAGCTGAAATTGCTCGAACTGAATGGATACGAGAAGGTCGCGTTCCACTTCAAACGCTAGACGCTGATGTTGATTATTCTTATAAAACAGCTCAAACTTTATATGGAATTATTGGTGTTAAGGTTTGGGTTTTCAGAAAAAAAACTCAATATTAA------------------------------------------------------------------------------------------------------------------------------------------------------------------------------------------------------------------------------------------------------------------------
        Oedogonium_angustistomum  ---------------------------ATGGGACAAAAAATACATCCTTTAGGTTTTCGAGTAGGAATTACAAAGAAACATAAAGCAAAATGGTTTGCTAAT------GCAGATCAATACCCTCAATATATATTAGAAGATATTTTATTAAGAAAAAAATTAACTTCATTAATTCCA---------------------CCAGAAAGTCTTCCT---------------------------------------------------------------------------------------------------------------------------------------------------------------------------------------------------------------CGTGTCTTTGAAGATGATAAAAAAATGAGAATTGTTGAAATACAAATTGAACGT---TTTATTCGCAATACTATTAAAATTCAAATCTATGCGGTAAACCCTGATTTAAAA------------------------------------------------------------------------------------------------------------------------------------------------------------------------------------------------------------------------------------------------------------------------------------------------------------------------------------------------TCATTGATGATAGATCAAAAAAATAACCGTAATTACTCCTCTGATGAA---------AGTTCAAATCAAAAAAATCGT---------------------------------------------------------------------------------------------------------------------------------------------------------------------------------------------------------------------------------------------------------------------------------------------------------------------------------------------------------------------------------------------------------------------------------------------------------------------------------------------------------------------------------------------------------------------------------------------------------------------------------------------------------------AAAACATCCATAGATACAAATTCAAAAAAAGAACTGATCATAGAGACTGATAATTCCCAAAAACTGACTAAATGGAAAAAT------------------------------------------------------------ATTATTAGAAAAAAAATGTTTGAATTAAAATGTTATCAATTTAGAAATATTATAAAAAAATGTAAAGTTTTATTAGAAATTTACGAAATTTCTAATAAAACTAAATTCGATAAT---------------------------------------------------------------------------------------------------------------------------------------------------------------------------------------------------------------------------------------------------------------------------------------------------------------------------------------------------------------------------------------------------AATAATATAGAAAACATTAATTATACC------AATTTAAATAATAAACTATTGAAAATCAAACGA---------------------------------------------------------------------------------------------------------------------------------------------------------------------------------------------------------------------------------------------CTTTCTGAAAAACGTGATAAAATAAAATTATTTTTACAACGAATACTTACGGATAAAATTAGTTTAAAAATTCCAACAGAGTTGGAAATTCTAAAAGTTAATTTATTATATATTTATTATAAT---------------------------------------------------------------------------------------------------------------------------------------------------------------------------------------------------------------------------------------------------------------------------------------------------------------------------------TTAGAAATTTCTAAATTAAAT------------------------------------------------------------------------------------------------------------------------------------------------------------------------------------------------------------------------------------------------------------------------------------------------------------------------------------------------------------------------------------------------------------------------------TTAGAAATTTTTGAACTCCAACAGGAAATTTTACAGATAAATTCCAAATTTTTTAAAAAATTTGGA---------------------------------------ATTTTATCTAAAAAGTGGTTTATAAATAATAATTTACGTACTATTAAAAGAATCCTTAAAAAATTTGAAAAAGAATTAGAGAATTTGGAAAAAGATCAAAAAATAATAAAATTACCA------------------------------------------------------------------------------------------------------------------------------------------------------------------------------------------------------------------------------------------------------------------------------------------------------------------------------------TTGAACTTTTTAAAATTCCCAGAAATTCTATTAAGAAACTATTTGCAAAAT---------------------------------------------------------------------TCATTAAATCAACAG------AATAATAAATGGATTGTTAATAAATGTCGCAATAGATTACAAAATGAATATAGAAGTCGTTTTGGTGGTCAATTAATCAAAAAAACACCAATGGACTTAATTAAGGATATTGAAACTTATATTAATTGGCATTCTGAAACATCA------------------------------------------------------------------------------------------------------------------------------------------------------------AATAAAAAAAAATCAGCTTATTATTCATCATTTCGTAACTTAGCACAAAAATTATATCTTCAAAGAAAGAAAAATTTCCATAAAAAACAAATCGATGATTTAAAAAAAAATCAAGTTATAAAAGAAAATATAAAAATAAAAAAAGTAGTAAAAAGAAAAATACAAAATTATATGATTAAT---------------------------------------------------------------------------------------------------------------------------------------------------------AATTTATTAAAAAAAAATACTTCAAATAATTCACAA------------------------------------------------------------------------------------------------------------------------------------------------------------------------------------------------------------------------TTTTATAAATTATCTTATATTTATCAAGTAAACGGGTTTTCTGATTTAATTAAAAAGTTCACTTTGATGAATTCATTTCCAAAAATTAGTGCGATTGAAATTATAGAAATCAAA------------------CAACCTTCTGAATATGCTGTTTGTTTAGCATATTTTATTACACAAAAACTTGAAAAACGATTTTCATTTCGAAGTGTTATGAAACAAGCAAAAAGAATAGCGATTCAAACATCTTCT---------------------------GTAAAAGGAATTAAAATTCAATTATCTGGACGTTTGAATGGAGCTGAAATTGCTCGAACTGAGTGGATACGTGAGGGTCGAGTTCCACTTCAAACATTAGAAGCAGATGTTGATTATTCTTATAAAACAGCTCAGACTTTGTATGGAATTATTGGTGTCAAGGTTTGGGTTTTTAGAAAAAAAAACCAATATTAA------------------------------------------------------------------------------------------------------------------------------------------------------------------------------------------------------------------------------------------------------------------------
            Oedogonium_cardiacum  ---------------------------ATGGGACAAAAAATACATCCTTTAGGTTTTCGGGTAGGGATAACAAAAAAACATAAAGCAAAATGGTTTGCTAAT------TCAGATCAATATCCTCAATATATTTTAGAGGATATTTTATTAAGGAAACGATTAACTTCATTAATTGCA---------------------CCAGAAAGCCTTCCT---------------------------------------------------------------------------------------------------------------------------------------------------------------------------------------------------------------CGTGTCTTTGAAGATGATAAAAAAATGAGAATCGTTGAAGTAAAAATTGAACGT---TTTATTCAAAATACAATTAAAATTCAAATGTATGCAGTAAATCCTGATTTAAGC------------------------------------------------------------------------------------------------------------------------------------------------------------------------------------------------------------------------------------------------------------------------------------------------------------------------------------------------TCATTAATGATGGATCAAAGAAATAATCGTAATTACTCTTCAGATGAAAATAATACTAGTTCAAATAAAAGAAATCGT---------------------------------------------------------------------------------------------------------------------------------------------------------------------------------------------------------------------------------------------------------------------------------------------------------------------------------------------------------------------------------------------------------------------------------------------------------------------------------------------------------------------------------------------------------------------------------------------------------------------------------------------------------------AAAACATTCGTAGATAAAAATTCAAAACAAGAACTGATAATATCTAATGATAATTCTAAAAAATTAACTCAATGGAAAAAT------------------------------------------------------------ATTGTTAGAAAAAAAATGTTTGAATTAAAATGTTATCAATTTAGAAATATTATAAAAAAATGTAATTTTTTATTGGAAATTTCAACTATTTATAGTAGAGCAAACTTTGATAAT---------------------------------------------------------------------------------------------------------------------------------------------------------------------------------------------------------------------------------------------------------------------------------------------------------------------------------------------------------------------------------------------------GATAACCTAGATTCATACAATTGTGTGAGTAAAGATTTGAATGAAAAATTATTGAAAATCAAACAA---------------------------------------------------------------------------------------------------------------------------------------------------------------------------------------------------------------------------------------------CTTTCTGAAAAACGTCATAAAATTAAATTATTTTTACAACGAATACTTACTCAGAAAATTCTTTTAAAAATTCCGACAGAATTGGAAATGCTAAAACTGAATTTATTATATATTTATTATAAT---------------------------------------------------------------------------------------------------------------------------------------------------------------------------------------------------------------------------------------------------------------------------------------------------------------------------------TTAGAAATGTATAAATTAAAT------------------------------------------------------------------------------------------------------------------------------------------------------------------------------------------------------------------------------------------------------------------------------------------------------------------------------------------------------------------------------------------------------------------------------TTGGAAATTTTTGAATTCCAACAAGATATTTTAAAGATAAATTATAAAATTATAAAAAAATTTGGA---------------------------------------ATATTATCGAAAAACTGGTTTATAAATAATAATTTACGTACTATTAAAAGAATTCTAAAAAAATTTGAAAAGGAATTGGAATACTTGGAGAAAGATCAAAATATTATAAAATTGCCA------------------------------------------------------------------------------------------------------------------------------------------------------------------------------------------------------------------------------------------------------------------------------------------------------------------------------------ATCAACTATTTAAAGTTCCCAGAAATTATATTAAGAAATTATTTACAAAAT---------------------------------------------------------------------TCATTAAATCAGCACACGTACAATTGTATGAATGTTGTTAAAAAAGGTCAACATAGATTACAAAATGAATATATGAGTCGTTTTGGCCGTCACTCAGTCAAAAAAACACCAGTTGAATTAATTAATGATTTTGAAACCTATATTAATTGGCATTCTGAAACATCA------------------------------------------------------------------------------------------------------------------------------------------------------------AAGAAAAAAAAATCAGCTTATTATTCATCATTCCGTAACTTAGCACAAAAATTATATCTTCAAAGAAAGAAAAATTATCATAAAAAACAAATAGAAGATTTGAAAAAAAATGAAGTTAAAAAAGAAAATATAAAATTAAAAAAAGTAGTAAAAAGAAAAATACAAAATTTTATGATTGAT---------------------------------------------------------------------------------------------------------------------------------------------------------AATTTATTAAAAAACAATGTTTCGAAGAATTCGGAA------------------------------------------------------------------------------------------------------------------------------------------------------------------------------------------------------------------------TGTTATAAATTATCGTCTATTTATCAAGCAAAAGTATTTGAAGATTTAATTAAACAATTAGCTCTGAGAAATTCATTTCCAAAAATTAGTGCTATTGAAATTATCGAAGTCAAA------------------CAACCTTCTGAATATGCTGTTTGTTTAGCTTATTTTATTACACAAAAACTTGAAAAACGTTTTTCATTCCGAAGTATTATGAAACAAGCAAAAAGAGTAGCTATTCAAACATCATCT---------------------------GTAAAAGGAATTAAAATTCAATTATCTGGGCGCTTGAATGGAGCTGAAATTGCTCGAACTGAATGGATACGTGAAGGGCGAGTACCGCTTCAAACTTTAGAAGCAGACGTTGATTATTCTTATAAAACAGCTCAAACTTTATATGGAATTATTGGTGTTAAGGTTTGGGTTTTTAGAAAAAAAAACCAATATTAA------------------------------------------------------------------------------------------------------------------------------------------------------------------------------------------------------------------------------------------------------------------------
          Oogamochlamys_gigantea  ---------------------------ATGGGACAAAAGGTACATCCCCTTGGTTTTCGTGTTGGGATTACAAAAAAACATCAATCACAGTGGTTTGCACGATTTCATAAAAATAGTTATGCGCAAAGTGTTTTGGAGGATAGAATGCTTCGAAATACACTAATAAAACTTTTT------------------------CCTGATTTATTAAATCCTGTATTAAAA---------------------------------------------------------------------------------------------------------------AAAATAAAAAGTCGTCAACAAGAAACTAAAGTTACT------------------------------------------------------------------------CCTAAAATAACTCAAATTAAAATTGAACGTGGTCTTATTCCTTATGAAATAGGAATTCAAATACATGCTCAAAAT---TGTGAATTAATTAAGTTTGCTATTGATAAA------------------------------TTAAAAATTGAT---------------------AGAGACCTTGCTTGT------TATTTACAAAAAGCACAAAAATTTTTACTTTATTTAGGACAAAAAGCAAAATTAGATCTTGAAAAAATCGCCCTGAAATCGGGAACAACCGAAACAAACCTTCCTTCG------------------------------------------------------------------------------------CAAGGTATAGAACAAGGTGTTACTTTATCACGATCTAAAAAGAAAATTCTTAAACGTGTTAAAACTCGTCGTAGTCCATCAAAAATTACTCGTTCTTCTTTTTTTCCTTATATGCAAAAGGAT------------------------------------------------------------------------------------CAGGCATATTACGCTTCGTCTAGTTTAGTTCGAAGAAGTCCCCTTAAAAAATTG------------------------------------TCTGGTAGAAAAAGTAAAAAGAATTTT------------------------------------------------------AAACGTGGACCAAAATTAACAAAACAACAATATAAA------------------------------------------------------------------------------------------------------------------------------------------------------------------------------------------------------------------------------------------------------------------------------------------------------------------------------------------AAAAAAAAATTG---------ATTCAAAAACGTTTAAGAAAACGCCAAAACATTCGTTTTCGTTTTTATGAATTTATTACTAAAGGA------------------------------------------------------------------TTATTTATTAAAAAAAAAATTATGCACTCCTTGCATACTGTTGATTTTGGATCTGCAAGAAAAGAAAAACATACACCA------------------------------------------------------------------------------------TCGCCGATGGGATTAATT------------GGGATACCTTTTTTTGAAAGAAAAATTAAATCAAAAAAAAAAAAATTAAATAAATTTAAACCATGG------------------------------------------------------------------------------------------------------------------------------------------------------------------------------------------------------------CTACGCCATAAAAAATCAACTCCTAAAACGTTAAACAAATCTTCTATAACAACTATTTCAACACGATCTAAATCCACATCG------------------------------------------TCGATAAATAAAGTAGAAAGAAAAAGTCAATTGGCGGAAAAAAAATTAAACAAACAAAAAACGTCTACAACATCACAGTCTAAAAAA---------------------------------------------------------------------------------------------------------CCTAATGTTTTCATAACTCGAATCAAAAAAAAAATTCAGGAAAAATTTTTAACAATTTATTTAACTAAAATGAATAAGCATTTCTTAAAAGAATTAAAAAAAATGATGAAA------------GGTTGGGTTGTATCTTCACCA------------AATCCTGTTTTTAATAGAGAATCA------------------------------------------------------------------------------------------------------------------------------------------------------------------------------------------------------------------------------------------------------CAATTTATACAAAACTTAACTCAACCTAAAATTAGATTTTCATTTTTTGGATATAGTAAAAAATGGAAT------------------------------------------------------------------------------------------------------------------------------------------------------CTTAATAAATTAAAATCT------------------------------------------------------------------------------------------------------------------------------------------------------------------------------------------------------------------------------TTTAAAAAA---CAA---------CCAATACCAAAATTACTAAAATTAGTTCAAATTTTAGAAAGTAAAATTAGTAAAAAAATGGAAACACTAAAAAAATATTTTATTTTTTTTGGT---------CGCTTATCAAAAACTCAAGCTTATAGTTTTTACCAAATTATGATTTTTTTAAAATATTTAAAAAATTTAATTCGTCAACGTTTTGTTCGTTTACGTTTAGGTTTAACTAATCAA------------------------------------------------------------------------------------------------------------------------------------------------------------------------------------------------------------------------------------------------------------------------------------------------------------------------------------------------GTTTTGTCAAATTATACAAAACAAAAAGCGGTTGCCCAAGCAACAAAAACCCCATCG------------------------------------------------------------------------------AAAGTGGGATATGTTTTGGAAACAGAACAGCGTTCTAGTAAACTTACTAAG---------------------------------------------------------------TCAAACATGAAAACAAAAAAAGTTCTACTAAAA------------------------------------------------------------------------------------------------------------------------------------------------------ATTATTAATAATTTAGATTATGAGTGTCGTAAAATTAAATTTATTGAATATTTAAAAGATATTGTAAAAAAACACAGAACAAAAAATATTTTTTATTATTTATCCACATTATCAAAGGCAAGTAAAGATCTAAAACAGACTAAAAAATATACTTTAAAACATGCTCAATTTTTATTTGGT------TTAGAT---------------------------------------------------------------------------------------------------------------------------------------------TTAAAAAATCCAACACTTTCTCAAGAGACAAACTTT---------------------ATAAAAAATCGTATTACATCGGTTTTAGAACAATCTAATAAAAAT------------------------------------------------------------AAAATTTATGTTAGCCTTGCTTCGCAAGGCTTTGAA---------------------------------------------------------CAAGCACTCCGTGACTCATTAATAAATCAAATTGAAAAAGAAAAACTTATCAGTAAAGAAAATCTAAAATTAAACCCTAAAATTTCAATTAAATTTTATTCTGTTAAA---------------AAACAAAGCTTAGAAATAAAAGCATCTGTTATAGCAGAATCAATTGTGGACGCTTTAGAAAAACGAAAAGCTTTCAGAAAAGTTATTAAAAGTGCTAAAGAAAATTTAATGGAAAAA---------------------------CAACGTGTTAAAGGTGTTAAAATTCAAGTCGCGGGTCGATTAAATGGAGCTGAAATAGCAAGAACTGAATGGGTACGTGCCGGGCGTGTACCTCTTCAAACATTACGTGCTAATATTGATTTTTCATATCAAACAGCAAATACTATTTATGGGATTATTGGTGTTAAAGTTTGGATTTTTAAAGGC---------------------------------------------------------------------------------------------------------------------------------------------------------------------------------------------------------------------------TACACGAAAACAATTTAA------------------------------------------
          Ourococcus_multisporus  ---------------------------ATGGGACAAAAAATTCATCCTTTAGGTTTTCGTGTAGGCATTACAAAAAGACATGAAACAGTTTGGTTTGCGCGATTTGAAAAACGTCAATATGCACAAACTGTGTTAGAAGATATTTTTTTAAAAAAAACTCTTCAAAAATTGTTA------------------------CCTGAATTGTTAAAG---------------------------------------------------------------------------------------------------------------------------AAAAAATATGGC---------------------------------------------------------------------------------AATTCTGAACAAGCGGGTAAAATCGTTCAAATTAAAATCGAGCGTGGTTTTATTCCCTATGAAATCGCAATTCAAATTTATGCGCAAAAT---TGTGAAGCCATTAAAACTGCTGTAGATAAA------------------------------TTAGAAATTAAT---------------------CCAAACTTATTACAG------AACTGTTTAAAAAATAAATTTGTTTTAGAAAAAGCTTCGATGAAAAAT---------------------------------------------------------------------------------------------------------------------------------------------------------------------------CAAAATCTTTTTGAACTAAAAACAAATTCCTTAGTAGAAAATAATTCTCAAAAAACTCTTTCTAAGAAAAGAAAAAATTTTTCAAATTTAGGAAAT------------------------------------------------------------------------------------------------------------------------------------------------------------------------------------------------------------------------------------------------------------GTTAATTCATTAGAAAGAACAACTAGAAAATCTAACCTAAAAGGGATTACATTTCAAACG---------------------------------------------------------------------------------------------------------------------------------------------------------------------------------------------------------------------------------------------------------------------------------------------------------------------------------TTTTCAACGTTCGAAAAACGTTTAAGAAAAAGAAAAAACACTTTAGAACGTTTCCACAAACGTATTTTAGAAAAC------------------------------------------------------------------ATGTTAATTGTTAAAAAAGGGAAAAAAATTACAAGAAAATTTCAAAAATCTGACATTGTATCTTTAAAA---------------------------------------------------------------------------------------TCTGAACGTAAAACAAATCAATTTTCAAAAACTCGA---------------------CAAGTAAAAAATAAAAATAAATCTCAAACACGTTTTGCTCTTACACTAACTTCTAGTAAGCGAAACTCACTAGCA------------------------------------------------------------------------------------------------------------------------------------------------------------------------------------AATCGTTCAAAAACAAATTTTAACAAAGTAAAAAACAATCAAACAGAATTATCCGCTTTAGGTACAGCTCGTTTACGTTCG------------------------------------------ATTTTAAATGAAAACCGTGAACAATCACAA---------------------------------------------------------------------------------------------------------------------------------------------------------------------------------------------AAAACAACGAAATTTATGAATGTTTTTCTTTCAAAAATGAATAGAAATTTTGTGGTTTTATTAAAATCAGAAATGTCT------------TATTGGAATTCATATTTAGAAAACTATAAAACACAACAAATTCAAAAA------------------------------------------------------------------------------------------------------------------------------------------------------------------------------------------------------------------------------------------------------------------------------------TTTGGATATTTACGTTATGCTCCATTAGGTTTTCAATCTAAATGGAGT------------------------------------------------------------------------------------------------------------------------------------------------------TTAACTCGTTTAAAACGT---------------------------------------------------------------------------------------------------------------------------------------------------------------------------------------------------------------------------------TACGAAAAACAA---------CCATTAAACGTTTTAGTTAAATTATTAAAAGTTTTACAAAAACAAGCTTTACGTAAATTGGAACTTTTACGCAAAGAGTTTTTAGTTCTAGGA---------ACTTTATCTAAAATGAAATCTTTCCTTTATTTTCAACGTATTCGTTTTATCAAAGCTTTAAAAAACTTTATTCAACAATCTCAACTAGAAGTTTTAGCAAAACAAAAAACTCGATTT------------------------------------------------------------------------------------------------------------------------------------------------------------------------------------------------------------------------------------------------------------------------------------------------------------------------------------------------------------GGAACTCGCAATACATCTTTGTCACAAAAATTAAGT------------------------------------------------------------------------------------------ACTCAAAAACGTTTAGAAAACGAAAAAACA------------------------------------------------------------------------------TTATTAGGACTTACAGAAAAAGCTTTAAAACGA------------------------------------------------------------------------------------------------------------------------------------------------------AAATTCACGCATTTAAAAGATGAAAATCGTAAAATAAAATTTGTTGAATATTTACAATCAGTTGTACAAAAACATCGTCAAAAAAATCTTTTTTTATATTTAGCAACAATTGCAGATTCACGTAAATATTTACGTCAAATTCAAAAATTTACAAAAGAACAAGCTAGTTTCTTATTTGGA---------------------------------------------------------------------------------------------------------------------------------------------------------ATTAATAAAAATGTCCTAGACCAAATGACTCCAGAA------------------------------------------CAGAAGAAAAATTTTGTAAAAAAT------------------------------------------------------------CAATTAAAAAAAGCTATTGAAAAAGCAAATCGTCAAAACGAA---------------------------------------------TTACAAAGAAGTTTACAAGATGTTTTTGTACGTCAAATTCAACAACAAAAAACAATTTGTCAACAAAATCTTGCACTAACACCAAAAATTTCTTTAAAATTCTATTCAGTAAAA---------------CCTGAAATCATTGAAACAAATTCTTCTATCGTTACAGACATGATTGTCGACAAATTAGAAAAACGTGAAGCTTTCCGTAGAGTTATTAAAAAAGTTTCTGAAGATTTAATGAAAACC---------------------------AGTAAAGTTAAAGGTGTTAAAATTCAAGTTTCTGGGCGTTTAAACGGAGCGGAAATTGCTCGCTCTGAATGGGTACGCGCAGGTCGTGTGCCTTTACAAACACTTCGTGCTAATATCGATTATTGTTACAAAACAGCTCAAACAATTTATGGGATTATCGGTGTTAAAGTTTGGATTTATAAAGGT---------------------------------------------------------------------------------------------------------------------------------------------------------------------------------------------------------------------------TACACAAAAATGAACAAAAACGCTTAA---------------------------------
           Palmellopsis_texensis  ---------------------------ATGGGACAAAAAGTACATCCTCTTGGTTTTCGTATTGGAATTACAAAAAAACATCAATCTCAATGGTTTGCTCGTTTTCATAAGCATGGGTATTCACAAAGTGTGTTAGAAGATAAAATGCTTCGAAATACGTTAATGAAGCTTTTC------------------------CCAGATTTATTAAAAAAAATCCATGTAAACTCTCCGGCTGGACAA---------------------------------------------------------------------------------------AATTCAGAAAAGCGTTCACTTAAAGAAGATAAAACAAATATT------------------------------------------------------------------------CCTAAAATAACTCAAATTAAAATTGAAAGAGGTCTTATTCCTTATGAATTAGGTATTCAAATTCATGCTGAAAAT---TGTGAGTTAATTAAATCAGCGATTGATAAA------------------------------TTAAAAATTGAT---------------------CGAGACCTTGCTTGT------TATTTACAAAAAGCAAAAAAATTTTTAGTTTATTTAGGACAAAAACCCAAATTAAAACAACCCTCTAAAGTTCCGACTAAAATGGTAGCTGAATCTAATTTAAAT------------------------------------------------------------------------------------------------AAAGAAATACTCGGAACGTCATCAACGCAAGAAAACGTTATAAAAACATTAAATCAGCGTAAAGCAGCTCGAACTAGTATAGCTAATAAAACTCTTAAACGTCTAAAAAAAATT------------------------------------------------------------------------------------AAAAACAAAATTTCCCCATTAGCTAATGGTGATTTCGCTAAAATAAATTTAAGA------------------------------------TCAAATAAAAAACCTTATAATAGTTTTGGCAAA------------------------------------------------AAACGTGGCCCTAAATTAACAAAACAACAATTTAGA------------------------------------------------------------------------------------------------------------------------------------------------------------------------------------------------------------------------------------------------------------------------------------------------------------------------------------------CGAAAAAAACTT---------ATTCAAAGACGTTTAAGAAAACGTTTAAATATACGTTTACGTTATCAAAAATTTATGGCAAAAGGA------------------------------------------------------------------TTATTCATTAGAAAAAATAATAAACATAAAAAT---------------GGAGTCCCCTTAACCCCAAATCAAGGTCCC------------------------------------------------------------------------------------CAAATCATTGTTTTACTA------------GGTAAGCCA------------CAAAAAAAATTTGGACGTAAACAATTAAATAAATTTAAA------------------------------------------------------------------------------------------------------------------------------------------------------------------------------------------------------------------------------ACTGCTAGTCCTTATAATAATAATAAT---------------ATGCCTTCTCGACAAAAGTCT------------------------------------------------------ATTAAATTACAAGAAAAAAACCGTCTTAGTTCG------------------------------------------------------------------------------------------------------------------------------------------------------------ACTGCTGTTTTAATACGAATTAAAAGAAAAATTCAAAAAAAATTTATAACTATTTATTTAAATAAAATGAATAAAAACTTTTTAATTCATTTAAAAAGAAAAGTACAA------------TTATGGGGGACTATTAGCCCT------------ACAAAGCACTACAACGTATCCGGAGGGCCGGAGGGCCAGTTGCCTATTCTCTTTCCGGTG------------------------------------------------------------------------------------------------------------------------------------------------------------------------------------------------AACAAACCACTTATTTTAAAAACAGGCCAGAACTTTATAGAGCAAAAAATTACTGTGGCTCCTTTTGGCTACAGCAAAGATTGGGCGGGGTCA------------------------------------------------------------------------------------------------------------------------------------------------CTTAAAAAATTTAAATCT------------------------------------------------------------------------------------------------------------------------------------------------------------------------------------------------------------------------------TTAACGGCACCGTTT---------AAATTAAATAAATTAATACAATTAGCCAAAATTTTAGAAAAAAAATCATTTTCTTTCTTAAAAACTTTAAGAAAATATTTTATTACGTTTGGT---------GTTTTATCTAATACTCAAGCTTATAGTTATTATCAACTTATTAATTTTTTAAAACATTTAACCCAGTTAATTCGTAAACGTGTCACTAATTTACGTTTAGGTGTAAAT---AAA------------------------------------------------------------------------------------------------------------------------------------------------------------------------------------------------------------------------------------------------------------------------------------------------------------------------------------------------ATAAAATCTAAACAAATTTTATATAAAACTCTTGTAGCAAAAACGAAC------------------------------------------------------------------------------------------------------------------------------------------------------------------------------------------------------------AATATTTTATTACGTGCGAATACACTAAAA------------------------------------------------------------------------------------------------------------------------------------------------------CTAGCTAAAAACGTGGATGATGAATGTCGTAAAATTAAATTTATTGAATATTTAAAGCAAATTGTAAAAAAACATCGAACAGAAAATCTTTTCTATTATTTATCAACGTTATCAAAAGCTAAAAAAGATTTAAAGCAAATTAAAAGATTTACTTTAAAAAACGCACAATATCTATTCGGT------AAAGAT---------------------------------------------------------------------------------------------------------------------------------------------AATACTCAAATTAGCCTAGATCACCAGCAC---------------------------------------------------------------------AAT------------------------------------------------------------AAAATGATAGTTAAAGAAGCCCTATCTACTTTACAA---------------------------------------------------------AATTCTAAAAAAGGAGGATTTATTCAACAAATCGAAAAACAAAAATTTATAAGTAAAGAAAATTTAAAATTAACTCCAAAAATTTCAATTAAATTTTATTCAGTAAAT---------------CCAAAAAGTTTAGAACTAAAAGCGTCGGTAGTTGCAGATTCAATAATAGACGCTTTAGAACAGCGAAAAGCATTTAGAGGGGTTATTAAAAAAACAAAAGAAGAATTAATGAAAAAA---------------------------CCTAGTGTTAAAGGTATTAAAATTCAAGTGGCGGGTCGATTAAATGGTGCTGAAATTGCAAGAACAGAATGGGTTCGTGCAGGTCGTGTACCACTACAAACCTTACGTGCCAATATTGATTATTGTTATAATACAGCAAATACTATTTATGGGATTATTGGTGTTAAAGTATGGATTTTTAAAGGT---------------------------------------------------------------------------------------------------------------------------------------------------------------------------------------------------------------------------TATACTAAAACTCTTTAG------------------------------------------
         Parallela_transversalis  ---------------------------ATGGGTCAAAAAATTCATCCAGTAGGATTTCGTATTGGAATCACAAAAAAACAAAAATCGCAATGGTTTGCTCGATTTCAAAAACATCAATATTCTCAAGCTGTTCTAGAAGATCATTTAATTCGTGAAACTTTATTTAAATTATTTGGA------------GGAAATTCTCCTGAGTTAAGCCCGCAAGGTACT------------------------------------------------------------------------------------------------------------------AAAACAGGTAAAAAATCT---------------------------------------------------------------------CAAGACAGTCAAAAACAAAGTGCAAAAATAACTCAAATTAAAATCGAACGTGGTTTAATTCCTTATGAAATTGGAATTCAAATTCATGCTGGAAAC---TGTGATTTTATAAAATCGTCAATTGATAAT------------------------------TTAAAACTTAAT---------------------CAAAGTTTAACTCAA------CAATTACAGAAGTCTCGTCGTTATTTGATGGATCTTAAATTGAAAATGAAA------------------------------------------------------------------------------------------------------------------------------------------------------------------------------------------------------GAAGTATTAAATTGGAATTTATCCTCGTCTTCTACTGCAAAAAAT---TCTAAA------------------------------------------------------------------------------------------------------------------------------------------------------------------------------------------------------------------------------------------------------------------------GTTCAAACAAAGTCTAAACTAACAAATTTGAAATTAATTCAA------------------------------------------------------------------------------------------------------------------------------------------------------------------------------------------------------------------------------------------------------------------------------------------------------------------------------------------------------------------AAACGTATTCGAAAACGTATTGGAGTAAAGCGAAATTTCCGACAATCTGTCTTAAACCAC------------------------------------------------------------------TTATGGATTATAAAAAAAGGCAAAAAATTTGTAAGACAAATTCAATCTGGAAATTCACAAAATTCTAGAAAGCTAGCTAATTTCAAAAAAACGGAAGGTTTAAAGCCCTTTTCTTCGAAAGTTTTCAATAGTAAAGTTAAAGAGCTTTCTTCAAGTTTGAAAGAAATTAAAACTGGGGTAGGAGATAAAGCGATAGAAAACTTTCTTCAACTAAGTTTTGGAGAACAAAGTCAGAGTTCTTCTAAAATTAAACGAGAAGCA------------------------------------------------------------------------------------------------------------------------------------------------------------------------------------------------------------------------------GTCAGATTTACTTCTTTTAATCAGAATGCTGAAGCAACGAAAGGTCAACTTCCTGTAAATGGTAGG------------------------------------------CTAAAGCTCCAAAATAGCAGAGATTCTCGTAACTCAAAAACTCAA---------------------------------------------------------------------------------------------------------------------------------------TTATCTTCCAATTTATATTTTTTAGGAAAGTCGCCTTCCAAGAATAAAAAATTTCTTCAAGTCTTTGTTAGTCAAACAAATCAAGATTTTTTAAAAACTTTAAAAACACAAATGAAG------------TACTGGAACACGTATTTCCTTTCTTGTCAAGAAAGG---ATAGAAAAA------------------------------------------------------------------------------------------------------------------------------------------------------------------------------------------------------------------------------------------------------------------------------------GGCGAAGCTAATCTTTTAGCTCCATTAGGTTATAATAAAAGATGGAGT------------------------------------------------------------------------------------------------------------------------------------------------------TTAAGTAGATTAAGTCGC---------------------------------------------------------------------------------------------------------------------------------------------------------------------------------------------------------------------------------TTAAAAAATCAA---------CCAGTTAGTCTTCTTCGAAATTTAGTAAAGTCTTTGCAGTCTAAAGCTCTTTTAAAACTAGATCTATTGCGTGAAGAATATTTATCTTTGGGA---------TCACTTTCTAAAATTCAGTCCTTTGAGTATTATCAAATGATGTTATTTATTAAAAATTTAAAAATTTTAGTAAGAAAAGTAGGAAGAGAACAAATGAAATTAGTTAGTGATAAAGATTTAAGATCTAATTCTCATAAACTTAGTGCTACA---------------------------------------------------------------------------------------------------------------------------------------------------------------------------------------------------------------------------------------------------------------------------------------------------------------------------AAAATAGCAAGAGGGCCAAGTTCTGCT------------------------------------------------------------------------------------------------------TCTAAAAAGAATAAATTAGGAAAATGG------------------------------------------------------------------------------ATTTATTCTTTATCTTCATTAGCATTTAGAGGA------------------------------------------------------------------------------------------------------------------------------------------------------AAATTAGATAATATTGACAAAGAATGTCGTAAATTAAAATTTCTTTATTATTTAAAAGATCTTGTTCAAAAACATCGTAAAAATCATCTTTATTATTATTTACCCACAATAAAGAGTTCTCAGCAATCTCTAGAGAAGCTTCGAAAATTTCAAAATAAAAATGCCTCTTTTTTATTTGGA---------------------------------------------------------------------------------------------------------------------------------------------------------ATAGATCTCTCTTCCTTTCCTTCGACGAAAAACAAAGCCTCTGGA------------------------------GAAATAAATGATAATTTATTAAAAACTGAACAAGTTCAAAAG---------------------------------------------AAAATAAAAAATGCTTATTTACAATTAAGTCAGAAATCAGAT---------------------------------------------TTAAATAAAGGATTACAAGAAGCTTTTCTAGAGCAATTACAAAAGCAAAAAACTATGTATAGACAAAATATTCAGTTAACTCCGAAAATTTTGATCAAATTTTATAAGGTTAAC---------------GAGTCAAATTATGAATTCAAAGCTTCTTTAGTTGCTGATTCAATTGTAGATGATCTGGAAAAAAGAAAGGCTTTCCGTAAAGTCATAAAAGACGCTAAGGAGAAATTAATGGCAAAT---------------------------TCTGGTGTCAAAGGGGTAAAAATTCAGGTAGGGGGTCGTTTAAATGGAGCTGAAATTGCCCGCACTGAATGGGTTCGTTCCGGACGTGTACCTCTTCAAACTCTTCGTGCAAATATTGATTATTCCTATAAAACAGCTAGCACTATTTATGGTATTATAGGTGTTAAAGTTTGGATTTACAAAGGT---------------------------------------------------------------------------------------------------------------------------------------------------------------------------------------------------------------------------TATGCTAAACTTCAAAAACAAAGTTTACCATCTTTATTTGCCCTTGCTTGA---------
               Pediastrum_duplex  ---------------------------ATGGGTCAAAAAATTCATCCTTTAGGATTCCGTGTAGGAATTACAAAAAAACATCAGAATCAATGGTTTGCTAGATTTCATAAGCATCAATATGCTCAGACTGTATTGGAAGATCGTTTTTTACGTCAAACTTTATTTAAATTATTA------------------------CCAGAAATTGTAGAA---------------------------------------------------------------------------------------------------------------------------AAACAATCAAGTCGTTTT---------------------------------------------------------------------------------CAAGTTGTTCCTAAAATTTCACATATTAAAATTGAACGTGGGTTTATTCCTTATGAAATTGGAATTCAAATTCATGCTCAAAAT---TGCGAAATGTTTAAGTCTGCTGTTGAAAAA------------------------------TTACAAGTTCAA---------------------CCACAGTTAATTCAT------AATGTTTTAAAAAATCAAGTTCTATTAGAACAAGCAAGTTTAAAAGCA---------------------------------------------------------------------------------------------------------------------------------------------------------------------------AAAGAAATGAATTCATTAATTAACAAT---------------TTACCAACAACAAGTGCTGATATTGAAAATAAAGAA---------------------------------------------------------------------------------------------------------------------------------------------------------------------------------------------------------------------------------------------------------------------------------ACTTCAAATATTAAT---ATTAAAAAATCATATAAAGTA------------------------------------------------------------------------------------------------------------------------------------------------------------------------------------------------------------------------------------------------------------------------------------------------------------------------------------------------------------------AAAAATTTTCAAAAACGTAAAAATGCTTTAAAATTTTTCCAAGAACGCTTTTTAAAAAAT------------------------------------------------------------------ATTTATTTATTAAAAGAAGGGAAAAAAATTTCTAGAAAATTTAAAAAAACAGAATTTAAAATTACTGCTCCACTTCGT------------------------------------------------------------------AGAAGAAGTGGAACAAAAAAATCTTCTATGAAAAACTTTAAGACTAGA---------AATTTTTCA---AATTCTAAAAATTTTAGAAGAGATAAAACTTCTTTTAATAAA------------------------------------------------------------------------------------------------------------------------------------------------------------------------------------------------------------------------------------ACTTTAAATAAAAATAAAAATAAAAAGATTTCTTTTGATTCTAAAAAA---ACATATAATACAATT------------------------------------------GTAAAAAAATATGGGGCCGTTCAATCAAAT---------------------------------------------------------------------------------------------------------------------------------------------------------------------------------------------AAAATGACAAGATTTGTTGATTTATTTGTAGCTCAAACAAATCGCAAATTTATTAATGCATTAAAAACTGAAATGAAT------------TATTGGAATAAATTTTTAAAAAATCACAAACAACAACAAATTCAAAAA------------------------------------------------------------------------------------------------------------------------------------------------------------------------------------------------------------------------------------------------------------------------------------TATGGTTTCTTAAAAGAAGCTCCAGTAGGATACCAAAAAAAATGGAGT------------------------------------------------------------------------------------------------------------------------------------------------------CTTATTAGACTTCAAAAA---------------------------------------------------------------------------------------------------------------------------------------------------------------------------------------------------------------------------------ATTAAAACACAA---------AAAACTTTTGTTTTAATTAAATTATTAAAAACATTACAAAAACAAGCATTAAAAAAATTTGAAAATTTACGCCAAGAATATTTAGTTTTAGGA---------ACATTATCAAAAACAAAAACTTTTGCTTATTTTCAAAGAATTCGTTTTATTAAATCATTAAGAAACTATATTCAACAAGTAAAT---------AAACAATTAAAAAACCAAAAAAAT------------------------------------------------------------------------------------------------------------------------------------------------------------------------------------------------------------------------------------------------------------------------------------------------------------------------------------------------------------TCAAAA---TCAACTGAATTAAACAAT------------------------------------------------------------------------------------------------------CTTAACCTTCAAAAACAACAAAAAAAT------------------------------------------------------------------------------TTACTTTCTTTAACAGAAATTGCATTAAGAAAA------------------------------------------------------------------------------------------------------------------------------------------------------AAATTTGCAGATATTAAAAATGAGTCATTAAAAGTGAAATTTATTGATTTTTTACAAGAAAAAGTAAAACAACATCGAACAAGAAATATTTCTCTTTATTTAGCAACTCTTTCAGATTCTCGTAAAAATTTACGAAAAATTCGTAAATTTACTAAACAACAAGCAAATTTCTTATTTGGA---------------------------------------------------------------------------------------------------------------------------------------------------------ATTCATTTAAAT---GAAAATTATAATAATGAAGAA------------------------------------------AGACGTCGTGATGTTGTAAAAAAT------------------------------------------------------------AAAGTTTTACAAACTATTAAACAAATTAATAGAAAAAATGAA---------------------------------------------TTACAAAAAACTTTCCAAGAAATATTTTTTGAACAATTACAAAAACTTAAAACAACATATCTAATGAATCTTGAATTAACACCAAAAATTTCGTTTAAATTTTATTCTGTAAAA---------------CCACAAAATTTAGAAACAAAAGCCTCTTTTGTAGCTGATTCTATTGTGGATGATTTAGAAAAAAGAAAAGCTTTCCGTAGAGTTATTAAAAAAGCTAAAGAAGATCTTATGAAAACA---------------------------TCAAAAGTAAAAGGAGTAAAAATTCAAGTATCAGGACGTTTAAATGGGGCAGAAATTGCACGCTCTGAATGGGTTCGTTCTGGTCGAGTACCATTACAAACTTTACGTGCAAATATTGATTATTGTTATAAAACAGCTTACACAATTTATGGTATTATTGGTGTAAAAGTGTGGATTTATAAAGGT---------------------------------------------------------------------------------------------------------------------------------------------------------------------------------------------------------------------------TATACAAAATAA------------------------------------------------
           Phacotus_lenticularis  ---------------------------ATGGGTCAAAAAGTACATCCACTAGGTTTTCGTGTAGGAATCACTAAAAAACATCAATCTCAATGGTTTGCACGCTTTAATAAATATAAATACGCACAAAGTGTTTTAGAAGATCGTATGTTACGTCAAACTTTAACAAATCTCTTT------------------------CCTGACTTATTAAATCCA---------------------------------------------------------------------------------------------------------------TTACTTAAAAAAGTAACAAAAAAAGATGAAGATACAGCAGTTACA------------------------------------------------------------------------CCAAAAATTACGCAGATTAAAATTGAACGAGGTTTAATTCCCTATGAAATTGGAATTGGAATTTACGCAGAAAAT---TGTGAATTATTAAAATCAGCAATTGATAAT------------------------------TTAAAAGTTAAC---------------------CGCGATTTAGTTTGT------AAGCTACAAAAAGCACGTCGCTATTTACTTAATTTAAGAACAAAACTAAAT---------------TATGTTAAAGAAACAGAC------------------------------------------------------------------------------------------------------------------------------TCATTAAATAATCAAAATAATGAA------------------------------AATATTGGCTCAGAA------------AAAGGCTCAAAAGAAGCTGAAAAA------------------------------------------------------------------------------------------------CAAAGAAGAAATACA------------------------------------------------------------------------------------------------------------------------------------------------AAATTCAAGCCTAGATTAACAAAACGAGAACAACGT------------------------------------------------------------------------------------------------------------------------------------------------------------------------------------------------------------------------------------------------------------------------------------------------------------------------------------------CGCCAACGCTTA---------ATTAAAAAACGTTTAAAAAAGCGCCAATCAATTCGTCGTCGTTATCGTCAATTAGCTAGTAAAGGT------------------------------------------------------------------TTATTCTTAAAAAAAACAGGGAATAAAGTAGTTCAAAAAGTT------TCTTTAAAGGGAAAAAAAGGTCGTTTT---------------------------------------------------------------------------------------------------------------------------------------AATACAAAAAAAGGACTAGCTGGCCGTCTTAATTTAATTAAAGGG------------------------------------------------------------------------------------------------------------------------------------------------------------------------------------------------------------------------------------GTAGGTAGAACTGGTTTAGGTAAAGCTAAAGTAGGCCTGTTAAAACCAAAAAAAGTAGTA------------------------------------------------------AATAAACAAAGAACAAATTAC------------------------------------------------------------------------------------------------------------------------------------------------------------------------------TCAACATTTAACTCTCGAATTAAAAAGAAATTTGTAAGTATTTATATTCAAAAAATGAATAAAAAGTTTTTAACACATTTAAAACAAAAACTTTCA------------TCATGGTCAGAAAAAATGAATGTATTATCTATGGGA------------------------------------------------------------------------------------------------------------------------------------------------------------------------------------------------------------------------------------------------------------------------------GTTCAACAATCTAGTTTATTAGAAAATTCAAATTTTGCACCACTAGGGTACAATAAAAAATGGAGT------------------------------------------------------------------------------------------------------------------------------------------------------TTAAATCGTTTAAATTTA---------------------------------------------------------------------------------------------------------------------------------------------------------------------------------------------------------------------------------TTGAAAAAACAA---------CCTATTACAAAACTTCAACGACTTATTCGTGTTTTAGAACAAAAATCATTAATTAAGTTAGAGTCTTTACGTAAAGAATTTATTGCATTTGGC---------TCAATTTCAACAGAAAGAAGTTTTGCATATTATCAAATTGTTAACTTTTTAAAACATTTAAAAGAACTAGTGAACAAATTAAGACGTGAACAAAAACTGCAATTAATTTTAAAT---------------------------------------------------------------------------------------------------------------------------------------------------------------------------------------------------------------------------------------------------------------------AAAGTTAATAAATCTTCT---ACTACATCTCTTAACGTTCCAAGC------------------------------CTTGAAGGA---ACTTTAACAACAGGATCGCAGGCTGCTTTACTTGTTAGTTCATCAACTGGA---------------------------------------------------------------------------------TCAAATCAAACTTCA---------------------------------------------------------------------------------------------------TTAAGTGAAACAGTTCTACGCAAA------------------------------------------------------------------------------------------------------------------------------------------------------AAATTAAATAACATTGAGGATGAATGTCGTAAAATTAAATTTATTGAATATTTAAAAGAACTTATTAAAAAGCATCGAACAAATAATATTTATTTATATTTATCTACAATTGCTGATGCACGTAAAGATTTAAGAAAACTAAAACAATTTACAAAACGTCATGCTAATTTCTTATTTGGT---------TTAAATTTAACTTCTTTAGCTGAAAAT---------------------------------------------------------------------------------------------------------------------------------------AAAGAAAAATTCCAA------------------------------------------------------GAAAAAGTTCATGAT------------------------------------------------------------CGTGTAAGTCAAGTTTTTGATAGAATGGCTGCTAAATCC---------------------------------------------GATTTTGATAAAAATTTACAAGATATTTTCAATGAACAAATTGAAAAACAAAGAACAATGTATACTGAAAATGCTCAATTAACACCTAAAATCACACTGAAGTTTTATTCAGTAAAT---------------AGTAAAACATTACAATCTAAAGCTTCTGTTGTTGCAGATTCAGTAGTAGATGCATTAGAAAAACGTAAAGCATTCCGTAAAGTAATTAAAGATGCTAAAGAAAATTTAATGCGAACA---------------------------GGAGGTGTTAAAGGTGTTAAAATCCAAGTTGCAGGTCGTTTAAATGGAGCTGAAATTGCTCGAACAGAGTGGGTACGTGCTGGTCGTGTTCCATTACAAACTCTACGTGCAAACCTTGACTATTCATATAAAACAGCAAATACTATTTATGGTATTATTGGTGTTAAAGTATGGATCTTTAAAGGT---------------------------------------------------------------------------------------------------------------------------------------------------------------------------------------------------------------------------TACACTAAATTTATTAACTAA---------------------------------------
              Pleodorina_starrii  ---------------------------ATGGGACAAAAAGTTCATCCTTTAGGATTTCGCGTAGGGATTACAAAAAAACATCAATCTCAATGGTTTGCTAGATTTCAAAAATATGGTTATTCACAAAGTGTTTTTGAAGATCACATGCTTCGTAAAACACTATTAAATTTATTT------------------------AGTAATCTTGAAAAAGAAAATGCCTTAGCA---------------------------------------------------------------------------------------------------------ACAAAACAATCTAAAAAAGCTGGA---GCAACACAAGCAAAG------------------------------------------------------------------CTTGCTAAAATCACTCAGATTAAAATAGAACGTGGTTTAATTCCTTATGAAATAGGAATTCAAATTCATTCAGATGAT---TGTTTATCTATTACTAAAGCTATTGATAAT------------------------------ATTAAAGTTTCT---------------------TCTGATTTAGTAAGC------AAATTACAAAAAACACGTAAATATTTATTTAAAGTTGGGACACAGTTAAAAAAAGTC------------------------------------------------------------------------------------------------------------------------------------------------------------CAAAATATAACAACAGTCAATGCCAATCATGATAATCAGCTAAATTTAGATCCTATTGTTACAGACAAAACAAAAAAAAGAAAATATAATATAAAATTTAAA---------------------------------------------------------------------------------------GATAATAAAAAAAGGAATTTGAAATTTAAACGACAAAGTCGTGCAACA---------------------------------------AAACCTTTTTTTAAAACAAGACGC---------------------------------------------------------------GTAAAAAAACTTTCAAAACGTGTTTTTATGCGT---------------------------------------------------------------------------------------------------------------------------------------------------------------------------------------------------------------------------------------------------------------------------------------------------------------------------------------TTAAAAAAT------------ATTAAAAGACGCTTTAAAAAGCGTCTAAGTCTCAAAAAACGTTATTTAAATCTAATCAATAAAGGT------------------------------------------------------------------TTATTAATGCGTAAAAAAGGGAACCTTATTATTAGAAATGTAAAAATTAAA---------CGTAAAAATAAAAAAAGT------------------------------------------------------------------------------------GACAAA---AGTACACAAGCAAAATTAAAATATAATAACATAACAAAAAAAGGAATTGTTGCAACACAAAGAGCAATGACAAACAACACACGT------------------------------------------------------------------------------------------------------------------------------------------------------------------------------------------------------------------------------------------------AACTTTACAGACGCATCAATAAAAATATCAAAACAACAAAAA---------------------------------------------------CAATTATTACAACTTGGGCGTCGCAAACCGTTAACT------------------------------------------------------------------------------------------------------------------------------------------------------------------GTAATTCGTTCGTTGTTT------ATTTATAAAAAATTTGCTAATTTATTTTTAACTAAGTTAAATAAACAATTTTTATTATGTTTAAAAGGCATCATGAAA------------TATTGGCATAATAAAACTGCTGAAGGC---------------------------------------------------------------------------------------------------------------------------------------------------------------------------------------------------------------------------------------------------------------------------------------------------------------AGCTTAAAACAAGCACCTTTAGGTTATAACAAAAAATGGTATTCTGCAAAATCTTATGCACTT------------------------------------------------------------------------------------------------------------------GCA---------------AAATCTTTATCTAAATATTCAAAA---------------------------------------------------------------------------------------------------------------------------------------------------------------------------------------------------------------------GGCTTAGCGAGCTAT---------CAAGTAGAAAAATTAACAAAATTAATTCGTATACTAGAAAAAAAATCTTTAGTAAAAATGGAAGCATTACGAAAAGATTTTATTACTTTTGGT---------ACTATATCAAAAACACGCGTTTTCGGTTATTATCAATTGATTACGTTTTTAAAACAATTAAAAGAGCTTGTTACAAAAATAAAAAAACAAACTATTGCTACTGCTTATGGGAAT------------------------------------------------------------------------------------------------------------------------------------------------------------------------------------------------------------------------------------------------------------------------------------------------------------------------------------------------GTTAAACAAGAATCTTTCTCTGTATCAAATGTTACCGGCTCTTTTTCA------------------------------------------------------------------------------------------AAGAAAGCTAAAATACAAAATTTAATTAGAGCGAAATTAAAACAA------------------------------------------------------------------AAAAAATCATTAACACAAAAAGTTGTAAATAAATTTATTAATCTTGTTGAT------------------------------------------------------------------------------------------------------------------------------------AAGAATCAAGCAATGAATATTGAATCGCGTAAAATTAAGTGGATATCATATTTAAAAAATCTTGTAAATAAACATCGTACTGAAAATCTATTTTATTATTTAGCAACAATTGCGGATGCTCGTAAAGATTTAAAAGCTTTAAAACGTTATACTAAACAACATTCTAATTACTTATTTGGT---------------------------------------------------------------------------------------------------------------------------------------------------------GTTAATACTCAAAATGGCAAAGAAAATCCAAAT---------------------------------------------------------GCATTATTACAA------------------------------------------------------------CGTGTTACA---AAAACTTTAACACAATCAACTAAAAAT------------CCTTTAACAAGTCACGTAGAACAAGAAGGTTCAGGAAGTATTACAAAATTACAAAAAGCATTTTTAACTCAAATTGAAAACCAAAGAAAAATGTATAAATCAAATTTAGCTCTTATACCAAAAATTTCTATTAAATTTTTCTCAGTAAAA---------------ACAACTGATATTTTTGAAAAAGCGTCTATTGTAGCAGATTCAATTGTAGATGCTTTAGAAAAACGTAAAGCATTCCGTGGTGTTATAAAAAAAGCAAAAGAAGATTTAATGCGCCGTCGA---------------------------CGTGTTAAAGGTGTAAAAATCCAAGTTTCTGGGCGTTTAAATGGTGCTGAAATTGCTCGTAGCGAATGGGTTCGTGCTGGTCGTGTACCTCTTCAAACATTACGTGCAAATATTGATTATTCATATCGTACAGCAAATACTATATATGGTATTATTGGTGTTAAAGTATGGATTTTCAAAGGC---------------------------------------------------------------------------------------------------------------------------------------------------------------------------------------------------------------------------TATAGCAAAATTAATTAA------------------------------------------
          Protosiphon_botryoides  ---------------------------ATGGGTCAAAAAGTACATCCTTTAGGTTTTCGTGTAGGTATTACAAAAAAACATCAATCTCAATGGTTTGCACGTTTTAATAAACATAAATATGCACAAAGTGTTTTAGAAGACCGTATGCTTCGCCAAACATTAACAAATTTATTT------------------------CCACAGTTATTAAATCCAGTTTTAAAAAAA---------------------------------------------------------------------------------------------CAAAATGCACTTAAA------AAAGATAAAAATGAAGAATCAGGATTAGTA------------------------------------------------------------------------CCAAAAATTACACAAATTAAAATTGAAAGAGGTTTAATTCCTTATGAAATTGGTATTCAAATTCATGCAGAAAAT---TGTGATTTAATTAAAAAATCAATTGAAAAT------------------------------TTAAAAGTGAAT---------------------CGTGATTTACTTTGT------AATTTACAAAAAACACGTCGTTACTTACAACATTTACAATTAAAATTAAAT---------------GATCTTTCTACTACT---------------------------------------------------------------------------------------------------------------------------------------------------------------------------------------------------------------GAAATTCAAAATAAAGTAGAACAA------------------------------------------------------------------GATAATACAATTTCTTTATCTTCAAAAGGAAAGAAAGAAGTAGAA------------------GGTAAACAAATG------------------------------------CAAAGAAGTTTTAAATCA---GGAAGATTT---------------------------------------------------------AGAACTCGTTTAACTAGACAACAATTACGC------------------------------------------------------------------------------------------------------------------------------------------------------------------------------------------------------------------------------------------------------------------------------------------------------------------------------------------CGTCAACGTTTA---------GTTTTAAAACGTTTAAGAAAACGTCAAGCTATTCGTCGTCGTTACAAACAGTTAATTTACAAAGGA------------------------------------------------------------------TTATTTTTAACTAAAAAGGGTAATAAAGTTATTCAAAAATTCCCTTCAGTTAAAGGTGGAGTAAGAAAC------------------------------------------------------------------------------------------------------------------------------------------------------TATACTTCTTCAAAAACACTTAAAAAACAGCCA---------------------------------------------------------------------------------------------------------------------------------------------------------------------------------------------------------------------------------------------------CGTTTAAACCGTACAGTTGAAATGAATAACAAT---------------------------------------------------------------------------TCAAAGAAAACAGCA------------------------------------------------------------------------------------------------------------------------------------------------------------------------------AATGTATTTAAATCTCGTGTTAAAAGAAAATTCGTTTCAATTTTTATTAATAGAATGAATAATAAGTTTTTACAAGTATTAAAAAATACTTTTATT------------TCACTTTCTGATAATACAGTTACTACA------------------------------------------------------------------------------------------------------------------------------------------------------------------------------------------------------------------------------------------------------------------------------------------------------------------GGGGATAAATTAGGT------TGGAATAAAAAGTGGAAT------------------------------------------------------------------------------------------------------------------------------------------------------TTTGCTAATGTTCAAAAA------------------------------------------------------------------------------------------------------------------------------------------------------------------------------------------------------------------------------CAATTAGCTGTAAAA---------CCTTTATCACAATTAACTAAATTAAGTACTGTTTTAGAAAGAAAATCTCTTAAAAAAATGGAATCTTTAAGAAAAAATTTCATTGCTTCTGGT---------TTAATTTCAAAAACAGATGCTTTAAATTATTATCAAATGTTAAATTTCTTAAAACAATTAAAAGAACTTATTTCACAAATTAAGAGAAAACAAAAATTCCAATTC------------------------------------------------------------------------------------------------------------------------------------------------------------------------------------------------------------------------------------------------------------------------------------ATTTTAAGTAAATTAAATACTAATACTAATTCTCTTACAAAACAAACTAAT------------------------------------TCTAGTGATAATACTGTTGCTGATTTATCAGTTCATTCTTTAGCT---------------------------------------------------------------------------------CAAAGATTACAAAAGAAAACTAAT---------------------------------------------------------------------------------GTAACAAGTACTACTTTAAATGTATTATCTAAA------------------------------------------------------------------------------------------------------------------------------------------------------AAATTAAATAATATTGAAAATGAATGTCGTAAAGTACAATTTATTGAATATTTAAAACAAACTATTAAAAAACACCGTACTGATAACATTTATTTATATTTATCTACTATTGCTGATGCACGCAAAGATTTACGTAAACTTCAACAATTTACAAAACGTAATGCTTCTTTCTTATTTGGT---------GGTTCTTTTGAT------------------------------------------------------------------------------------------------------------------------------------------AATTTAAACGCTAATGCTAATGCTAAT------------------------------------------------------CAATTAGCATTTGAA------------------------------------------------------------CGTGTTTCTAATGTTTGTAACCAATCATCTTCTTTCGCACCATTATCA---------ACTCTTACTACAAATGAACAAACAAATACAATTGATAAATCATTATCTGAAGTTTTCTTAGATTTAATTGAAAAACAAAGAAATATGTATAAAGATAATGCACAATTAACTCCTAAAATTGCTATTAAGTTCTATTCTGTTAAC---------------CCTAACGCTTTAAAAGCTAAATCTTCTGTTATTGCTGATTCTGTTGTTGAAGCTTTAGAAAAACGTAAAGCCTTCCGTAAAGTTATTAAAGACGCTAAAGAAAACTTAATGCGTACA---------------------------CCTGGAGTTAAAGGTGTTAAAATTCAACTTTCTGGTCGTTTAAATGGTGCTGAAATCGCACGTAGTGAATGGGTACGTGCTGGTCGTGTTCCTTTACAAACTTTACGTGCTAACCTTGATTACTCTTACAAAACAGCTAATACTATTTATGGTATCATTGGTGTTAAAGTTTGGATTTTCAAAGGT---------------------------------------------------------------------------------------------------------------------------------------------------------------------------------------------------------------------------TATACTAAACTAATTTAA------------------------------------------
  Pseudomuriella_schumacherensis  ---------------------------ATGGGACAAAAAATTCATCCTTTAGGATTTCGTGTAGGTATTACAAAAAAACATCAATCTCAGTGGTTTGCTAGATTTCATAAGCACCAATATGCACAAACAGTTTTAGAAGACCATTTTTTAAGAAAAACAATTCATAAGTTGTTA------------------------CCAGAATTATTAGAA---------------------------------------------------------------------------------------------------------------------------AAAAAATCTCAG---------------------------------------------------------------------------CCAAAGGCTGAACAAAAAATGCCAAAAATTTCTCATATTAAAATTGAACGCGGTTTAATTCCTTACGAAATTGGAATTCAAATTTATGCTCAAGAT---TGTGAATTTATTAAATCTGCGGTAGATAAA------------------------------TTGGAAATTAAT---------------------CCAAGCAATGTTCAT------AATTTATTAAAATATAAATATGTTTTAGAAAAAGCT---------------------------------------------------------------------------------------------------------------------------------------------------------------------------------------GGAAGTCGCTTATCAAATCAAATTTCGTCAAATACTTCTTCTCTTGTTCAAAAACAAGATAAAACACAAAAAACATCAAGTAGTATTCAAAACAAA------------------------------------------------------------------------------------------------------------------------------------------------------------------------------------------------------------------------------------------------------------CAGAAAAAACAGTCTCTTTCTAATACAAAATTGTCACTACTTCGT---------------------------------------------------------------------------------------------------------------------------------------------------------------------------------------------------------------------------------------------------------------------------------------------------------------------------------------------------------AGAGAAAAACGTTTAAGAAAAAGAACAACAATTCTTGAGCGTTTTCGTGAGCGCTTTTTAGAAAAT------------------------------------------------------------------ATGATTATTGTAAAAAAAGGTCAAAAAATTACAAGAAAATTTAAAAAACCAGACGTTTTTAATCCAACG---------------------------------------------------------------------------------------AGCAAAACAAGTTTAAATACATCTTTTAGTCAAAAA---------------------AACTCAAAAAATGTTGCTAACTTTAGCAGACGTGGAAAGGCAACG------------------------------------------------------------------------------------------------------------------------------------------------------------------------------------------------------------------------TCTTTCCAAACAAAATCAAAAACTGGTAAAAACACAGCGTTAGGAATTAACAGTAGCGGTGAAAGTAATACACTT------------------------------------------TCATTAACAGTTAATCCAAATCAATCACAA---------------------------------------------------------------------------------------------------------------------------------------------------------------------------------------------AAGATGAAAAAATTTGTTAATGTGTTTGCCGTTAAAATGAAAAACCAATTTTTAAGTTTGTTAAAAGTTGAAATGAAA------------GAATGGAATTCTTTCATGGTTACATACAAACAAGAACAACTTCAGAAA------------------------------------------------------------------------------------------------------------------------------------------------------------------------------------------------------------------------------------------------------------------------------------TATGGGGTTCTTCGTTATGCTCCAGTAGGGTATGAAAAAAAATGGAGT------------------------------------------------------------------------------------------------------------------------------------------------------TTAGCGCGATTAAAACGA---------------------------------------------------------------------------------------------------------------------------------------------------------------------------------------------------------------------------------ATCCAAAACAAA---------CCTCTTCCGTTGTTAATGAAATTAGCTAAATCTTTACAAAAGAGAGCACTTCTTCAATTAGAAATTTTACGTAAAGAGTTTTTAGTATTAGGG---------ATAGTGTCAAAAACAAAATCTTTTAGTTATTTTCAAAGAATTCGCTTTATTAAAGCTTTAAGACAACTTATTCAAAAAGTTAAAATGGAACAAAAAGTTTTAAACGTACAAACTCAA------------------------------------------------------------------------------------------------------------------------------------------------------------------------------------------------------------------------------------------------------------------------------------------------------------------------------------------------------------CTTTCA---------------------------------------------------------------------------------------------------------------------------------CAAAAACAATCTGAAAAGTCT------------------------------------------------------------------------------TTACTTGCTTTAACAGACAAAGCTTATCGAAAA------------------------------------------------------------------------------------------------------------------------------------------------------AAATTAAATAACCTTGTAGATGAAACTCGTAAAATCAAATTTATTGATTATTTACAAGATGTTGTTAAAAAACATAGACATCGAAATATTGCTTTATATTTAGCAACAATTTCAGATTCTCGTCATTATTTACGAAAAATTCAAAAATTTACAAAACAACAAGCTAACTTCCTATTCGGT---------------------------------------------------------------------------------------------------------------------------------------------------------ATTAATGCTCAAACATTACGTCAACTTTCTAACACTTCTGGTCCAGTAGAC------------------------CAAGAGCAACTTCATTTAGTTAAAAAT------------------------------------------------------------GAAGTAACTAAAGCTTTACAGCGAGTTAATAGAAAAAATGAT---------------------------------------------TTAGAAAAAACTTTACAAGATGTTTTCTTAGAGCAACTTCAAAAACAAAAAACTGTGTCGAAACAAAACATCGAGTGTACTCCTAAAATTTCTGTTAAATTTTATTCTATCAAA---------------CCTCAAAATTTAGAAACTAAAGCTTCTTTTGTAGCTGATTCTATTGTAGATGATTTAGAAAAACGTAAAGCTTTCCGTAGAGTTATTAAAAAAGCTAAAGAAGATCTTATGAAAACT---------------------------TCTAAAGTAAAAGGAGTTAAAATTCAAGTTTCTGGTCGTTTAAATGGTGCAGAAATTGCACGTTCAGAATGGGTTCGCGCCGGACGAGTTCCTCTACAAACTTTACGCGCAAATATTGATTACTGTTATAAAACTGCTCAAACTATTTATGGAATTATTGGTGTTAAAGTTTGGATTTATAAAGGT---------------------------------------------------------------------------------------------------------------------------------------------------------------------------------------------------------------------------TATACAAAAATGCTTAAATAA---------------------------------------
              Rotundella_rotunda  ---------------------------ATGGGACAAAAAATTCATCCTTTAGGATTTAGAGTTGGTATTACAAAGAAACATCAGTCCGTTTGGTTTGCAAGATTTCATAAATACCAATATGCTCAAAGTGTTTTCGAAGATCAACTACTAAGAAAAACAGTTTTAAAAATGCTT------------------------TCTGAAATTTTACAA---------------------------------------------------------------------------------------------------------------------------AAAAAATTCACGAATGCT---------------------------------------------------------------------------------CAAAATATTCCAAAAATTTCTCATATTAAAATTGAACGTGGATTAATTCCATATGAAATTGGAATTCAAATTTATGCTCAAGAT---TGTGATTTAATGAAATCAGCTATAGATAAG------------------------------CTCGAAATTCCT---------------------GCTAATTTAATTCAT------AATGTATTAAAAAATAATTTAGTGTTACAAACGGCTTCTTTAAAAGGC---------------------------------------------------------------------------------------------------------------------------------------------------------------------------AAAGAAATGATTTTATTCAATACA---------------------GAAAAAACTCAAAAAAAACTAGGCGAAAAAGAAGGA------------------------------------------------------------------------------------------------------------------------------------------------------------------------------------------------------------------------------------------------------------------------------TCTTCAAAAAAACAAAAATGGATTAAAACAAATCTTCAA------------------------------------------------------------------------------------------------------------------------------------------------------------------------------------------------------------------------------------------------------------------------------------------------------------------------------------------------------------------CCAAGTGCAACACAGACAGAAAATGTTTTACAAACTTTCCGTGAACGTTTTTTACAAAAT------------------------------------------------------------------ATGATGATTGTAAAAAATGGTAAAAAAATTACAAGAAAGTTTCAAACAAGTGAAATGTCTTCTATTCGT------------------------------------------------------------------------------CAAAGCATTTTAAAAAAAGAACTCTTTTTTTCAATGAAAGAGAAA------------------AGACGTTTTTCTTCTTTTAATAAAAACACAAGAAAAAACCGTCAA------------------------------------------------------------------------------------------------------------------------------------------------------------------------------------------------------------------------------------ACTGTAGAAAATAGTTTACAATCAAAAACAGCTTTAGCTTTTAAAAAAAGTTTTAAGAAAAGGTAT------------------------------------------GCATTAACTTCTTCTTCAGCTCAATCTCAA---------------------------------------------------------------------------------------------------------------------------------------------------------------------------------------------AAATTAACAAAATTTGTTAATATTTTTGTATCAAAAACAAACAAAAGCTTTGTTCATTTATTAAAAGAAGAATTAACT------------CGTTGGAATCAATATTTAAAAACTTATAAAGAAAAACAAATGCAAACT------------------------------------------------------------------------------------------------------------------------------------------------------------------------------------------------------------------------------------------------------------------------------------TATGGTTTTCTTCGTTTTTCGCCAGTAGGTTATCAAAAAAAATGGAGT------------------------------------------------------------------------------------------------------------------------------------------------------TTAACACGTTTAAAAAGA---------------------------------------------------------------------------------------------------------------------------------------------------------------------------------------------------------------------------------CTTCAAAAACAA---------TCTGTTCCGATTTTAATGAAATTATTAAAAGCTTTACAAAAACAAGCATTAAAAAAAATGGAAATTTTAAGAAAAGAATTTTTAATTGTTGGT---------AAATTATCAAAAGCAAAGTCTTTTAGTTATTTTCAACGTATTCGTTTTATTAAAGCTTTAAGAACTTTAATTAAAGAACTTAAAACGAAACAAGTACTTTTCCTAAAACAAGGCTTA------------------------------------------------------------------------------------------------------------------------------------------------------------------------------------------------------------------------------------------------------------------------------------------------------------------------------------------------------------CAATCTTCAACAACAGAACCAAACAGA------------------------------------------------------------------------------------------------------CAAATTCAAAAAAAATTCGAAAAATCT------------------------------------------------------------------------------CTTTTAAATTTAACTGAAAAAGGATTACAACAA------------------------------------------------------------------------------------------------------------------------------------------------------AAGTTAAGCAATATTCCAGAAGAAAATCGTAAAGTTAAACTTATTGATTATTTACAAAACATTGTAAAAGAACACCGTCAAAAAAATGTATTTTTATATTTAAAAACAATTTCGGATTCACATCAATATTTACAAAAAATTCAAAGATTTACAAAACAACAATCCTCTTTTTTATATGGA---------------------------------------------------------------------------------------------------------------------------------------------------------GTTAATATGAACACATTACATCAACTTCCTGAAGAA------------------------------------------AAGAAACGTGACCTTCTTAAAAAT------------------------------------------------------------CAAATTCTAAAAACGTTAAAACAAGTTCATCGTAAAAATGTG---------------------------------------------CTTCAAAAAACGTTAAGAGATGTTTTTGTTGAACAACTTCAAAAACAACGCACTATTTGTAGACAAAACATTGAATTAACACCTAAAATTTCTTTAAAATTTTATTCTGTAAAA---------------CCTTTAAATTTACAAACAAAAGCTTCAACAGTAGCAGATACTATTGTGGATGATTTAGAAAAACGTAAAGCTTTCCGAAGAGTTATTAAAAAAGCAAAAGAAGATTTAATGAAAACT---------------------------CCGAAAGTTAAAGGGGTAAAAATTCAAGTGGCTGGGCGTTTAAATGGGGCCGAAATTGCTCGCTCGGAATGGGTTCGAGCAGGTCGAGTACCTTTACAAACGTTAAGAGCAAATATTGATTATTGTTATAAAACAGCTCATACAATTTATGGTATTATTGGTGTAAAAGTTTGGATTTATAAAGGT---------------------------------------------------------------------------------------------------------------------------------------------------------------------------------------------------------------------------TATACAAAAAACCGTTCAACAAATCCAAAATCATCAAGTTTACTTCCATATTTAACTTAA
            Scenedesmus_obliquus  ---------------------------ATGGGACAAAAAATTCATCCATTAGGTTTTCGTGTTGGAATTACAAAAAAACATCAATCTGTTTGGTTTGCTCGATTTCATAAACATCAATATGCGCAATCAGTTTTAGAAGATAGATTTTTAAGAAAAAATTTATTAAAATTACTT------------------------CCACAACTTTTCCAA---------------------------------------------------------------------------------------------------------------------------AAAAAACTAAATAATTCA---------------------------------------------------------------------------------CCAAATATGCCAAAAATTTCACATATTCAAATTGTTCGTGGATTAATTCCTTATGAAATTGGAATTCAAATTCATGCTCAAAAT---TGTCATATGATTAAAAGTGCATTTGAAGGT------------------------------TTAGAAGTTCAA---------------------CCAAATTTTGTTCAT------AATCTTTTAAAAAATCATTTAATTTTAGAAAAAAATTCAGTAAAAAAAACAAGTTTATTC---------------------------------------------------------------------------------------------------------------------------------------------------------------AAAAATGCTGGAGAAAATATTGAACTTTCTTTAACTGCAGAATCAACAAATGATTTTGATTCAACTGAAAAAAAACGTGGTGGTTTAAATCGTAAA------------------------------------------------------------------------------------------------------------------------------------------------------------------------------------------------------------------------------------------------------------GGAGAACAAAGTTTAAATTTTAAAAATTCAACAAAAAAAACAATG------------------------------------------------------------------------------------------------------------------------------------------------------------------------------------------------------------------------------------------------------------------------------------------------------------------------------------------------------------AAATCAAATGTTGAAAAAAGAAAAAAACTTTTTGCACGTTTTCATCAACGTTTTTTAGGAAAA------------------------------------------------------------------TTTATTGTTGTAAAAAATGGAAAAAAAATTACAAAAAAATTTGATTCAAAAAAACAACTTTCATTTAAAAAT---AAT------------------------------------------------------------------CTTCTTTCGTTTTTTAAAAAAAACCTTCAAGAAAGAAGAACATTCCGA------------------------AAAAATAAATTTCAAACA---------TCTTTTTCAAAATCT------------------------------------------------------------------------------------------------------------------------------------------------------------------------------------------------------------------------TCTGGTTTTTCAAAAAATCAAAAAAATAGAGAAACTATTTCTTTAAAACAAAAAGCATTTTTAAATTTTGTTGAT------------------------------------------TCAAAAGTATCAAAAGCAAATCTTTCA---------------------------------------------------------------------------------------------------------------------------------------------------------------------------------------------AAACCATGTACAAAATTTGTAAATTTCTACATGTCACAAACAAATCTTTCTTTTTTAAATGCTTTAAAAGCAGAAATGAAT------------TATTGGAATCAATATTTTGAAAATTCAAAAACTGAAGAAATTCAAAAA------------------------------------------------------------------------------------------------------------------------------------------------------------------------------------------------------------------------------------------------------------------------------------TTTGGGTCATTCCGTTATTTACCACTAGGTTCACAAAAAAAATGGAAT------------------------------------------------------------------------------------------------------------------------------------------------------CTTCTTCGTTTTAAACGT---------------------------------------------------------------------------------------------------------------------------------------------------------------------------------------------------------------------------------TTTGAAAAATTA---------CCACTTCCTTTATTATTAAAACTTTTCAAAGCTTTACAACAAAAAGCTTTAAAAAAATTAGAACGTTTAAGAAAAGAATATTTAGTATTTGGA---------AAATTTTCAAAAACAAAAACATTTTCATATTATCAACGTGTACGTTTCCTTCAAAATTTAAAAAAATTTATTTCACTTCGTAAAAATCAAAATTCATTAAATTTTTCACAAAGTACT------------------------------------------------------------------------------------------------------------------------------------------------------------------------------------------------------------------------------------------------------------------------------------------------------------------------------------------------------------TTTGAAAATTCT------GCTCAAAAAACAACAAAT------------------------------------------------------------------------------------------------------CAAAAATTTGCTTTAAAA------------------------------------------------------------------------------GTTGCTTCATTAACAGAAAAATCATTCCAAAAG------------------------------------------------------------------------------------------------------------------------------------------------------AAATTTTCAAAGATTCATGAAGAAAAAAACACAATCAAATTCATTGATCATTTACAAGCTTTAGTTCAACAACATCGTTCAAAAAATTTATTTTTATATTTAGCAACAATTTCAGAAAGTCGTCAAAATTTAAAAAAAATTCAACAATTTACAAAACAACAATCAGATTTTTTATTTGGT---------------------------------------------------------------------------------------------------------------------------------------------------------ATTTCTCCA---------AAAACTTTGGTTGGTTTAACAAAT---------------------------------GAAGAAAAACAAGAAATTTTAAAAAAT------------------------------------------------------------AAAGTTTCAAAAACATTTTTCAAAATTTCACAAAAAAATGCTTCA------------------------------------------CAAAAGAAAAATTTCCAAGATATTTTTGTTGAACAACTTCAAAAACAAAGAACAATTTGTGAAAAAAATATTCAATTAACTCCAAAAATTTCAATTCAATTTTATTCTGTTAAA---------------GCACAAGATTTTCAAACACGAGCTTCAGCAGTGGCTGATTCAATTGTTGATGATTTAGAAAAACGAAAAGCTTTCCGAGGAGTTATTAAAAAAGCAAAAGAAGATTTAATGAGAACT---------------------------CCAAAAGTAAAAGGAGTAAAAATTCAAGTTTCTGGTCGTTTAAATGGAGCTGAAATTGCTCGTTCAGAATGGGTTCGTGCAGGTCGTGTACCTTTACAAACATTAAGAGCCAATATTGATTATTGTTATAAAACTGCTCAAACAATTTATGGTATTATTGGTGTAAAAGTTTGGATCTACAAAGGT---------------------------------------------------------------------------------------------------------------------------------------------------------------------------------------------------------------------------TACACAAAAACACGTAAACCTACAGCAAATTCACCATCTGTTTTACTTGATCTTTTATAA
          Schizomeris_leibleinii  ---------------------------ATGGGACAAAAAATACATCCTTATGGTTATCGTGTAGGTATTACACAGCCTCATTCAGCTCGTTGGTTTGCAAAT------ACATATCAGTATCCGCAGTATGTTTTTGAAGATTTTTTATTGAGACAATCTTTATTTAAAAATCTTCCT---------------------TTAGAAAATTTACCTCGT------------------------------------------------------------------------------------------------------------------------------------------------------------------------------------------------------------CAAAGACAGGAAGATACTACAGAAACAAAACTGGTTAAAATAAAAATTGAAAGA---TTAATACGTAATACAATTAAAGTAAAACTTTATGTGACAAGTCCAGAATCTTCAACAAAATTATTTGATTCTGGAATTGCAAATAAAGCGAATTTAAATTCAGGT---------------------------------------------------------TTTTCCCCTACAAAAAAAGAATTTAGTAACACAAAACGAGATAAGCGTGGAAGTGTTTCACAAGATTCTGCAAGAAAAGATATTATT------------------------------------------------------ACTAAAGATCGTAATAGTTTGATTGCAAATTTATTACAAAAATCTTTAACTAAAAAAGTAAAAAAATTACATGTTGTAAAATTACAAAATATTATCTATAAATTAGAAACATTAAAAAATTTATTAGAAGTTAATGGAACGGCAAAGAATGTAACTTCAAATACTTCAACAATTCAATTAAACAAA---------------------------------------------------------------------------------------------------------------------------------------------------------------------------------------------------------------------------------------------------------TCTAAATCAAAAGAGATTCAGTTTAATGTTTTATGGGCAAAACACACAAAAACAAAACGTTTAATATATGGTGTAAATATTTTATTAAATGAGGTAAAGAATGTAAATTCTTTAAAT---------------------------------------------------------------------------------------------------------------------------------------------------------------------------------------------------------------------------------------AAATTAAAATTACAATATAAATTATTAACACTAAAAAAACAATTATGTAATTTATTAGTTACTCAATTTGAATTTTATACTAACATAGCAAAACAAAATTTAAATGGTTCTGATTTATACAATACAGAGAAT------------------TTAATTTTCTTAGATTCACGTCTATTAAAACTAGATCAGTTAACTCTTCAATGGAAAAATAATTTGGAAACGGTTACAAAAAACTTAGATTCTGTACATTCTCTTTTAAAAATAAAATTAGAAAATTTACAAAATAATTTAGTAACAAAT------------CAAGATTTTACTCAAAAGTGTAAAACTCTTTTAAGTATTTTAAAAATTCAATCT------CTTTTAATATCAGAACATTCGAATACATTTGAAAATAGTATTTTAAGTCAAAGTTTACAGAATGTTAAAACTAAATGGATATCAAATGAAAATTCTTTTACTAAAAAAACTAAAGTAACTACTGAAAGTGAATTATCTAATGTATTAGTTAAATCAAAG------------------------------------------------------------------------------------------GTAGAACTTAACTTACTTAAGTTAGAAAAACAAAAACTTATTAAAATTTTGAATCATTTTAGAATTTTAATTTTTTCTATTAGTAAAAAAACAGAAACAACAAAACAGTTTATTTTATCATTACTTTTCTTACAATCTAAATTGTCTAAACAGAATAATATAAATACAAAT------------------------------------------------------------------------------------------------------AAAGATTGTATAACAGGTATTTCTGTATCAAATTTTATTTTAACTATTAAAAAATTACAAAAACAATTTAAAAAAGTTCAAAAAACAGTTAAAAATTCAATATTAACAAAAGTAAGTAACATTGATAGTCTATCTTGTAATTTAGAGCAAATTGTAGCAGAGACAACTATTTTGACTCTATTTGAAAATAATAATAATAACCAAGAAATGTTTAAAATTGCAAAAATTTACCGTCAATATATGAATTCATTACAACCA---------------------------------CAAATTTTATCTAAGAATACATCTTGGGAGAAAGCATCTAATGAATTAGAAGGGAATTTTATAAATTTACTTTCTACAAAGGCACTAAATATTTCTTCTACTGATTTTTCTATGTTAACAATAGAAAATTTAGGA---------------------------------------TTAAATAAAACTTTATTTAGTGACATTTTAAGAAAGAAATTAGGC---GTTTTTTCTTCTTCTAAAGCAAAA------------------------------------------------------------------------------------TCTTTATACAATTTCTATTTAACATTATTAAATCAGCGCCAAAATTTAAAACAACTTCTTGAATTAAAAATTAAATCTTTATTATTAAAAGTTAAAAATTCT---------------------------------------------------------TTTTCTCAAACTGAGAAAGAAACAATGATTTTATCGCTTCGAAATTATAATTCTCAATTACAGTCAAATAATGTGTTTATTAATCAATTAGAAAATTGGCTAACTTTATTAAACAGTAAC------------------------------TATTTGAAAGAAACGTCTTTAACAAATTCTCAAAATTCTAATGCAAGTATTGTGACTTTAAATACTCGCATACAAAAAATAGATCATTATTTAAGTAAAGTTATTCCATTAAAAACAAAT------AATTTAGTAGGTAAACTTGAAAGAGAT------TTAATATATGTGAATTTTAATATTTTAAAACAGAAATTAGTATATGAAATTTTACAGTCAAAACGTTTAACACTTTTATCA------------------------------------------------------------------------------------------------------------------------------------------------GAAAATTCGAAAATTCAAAATTTTAACGTTAATGAAAAAATAGATTTAAATAAATTAAATAGAGTATTAACCGTTTTACAAAGTCGTCTAACTGAATTACAAGTATCTATAGCAAAAGATTTTTCTACTAAT---------------GAAAATATGGATTTAAAT---------AATGCTTTTCCTCCATCAGTTTTTTCTCAAACTTTACAATTAAAAACAACTTTACAAAAA------------------------------------------------------------------------ACTTTAAAAGCAAATTACGAAAAAAGTTTTGTAGTGTTACAAACGCGTCGTAAAGTCTTTAATAATTTTTTACATAGATTTGGTGGTCGTCGTAAATTCGAACAAAAAGTATTAACAAATACAAATTCTTTTGCAGATTCA---------------------------------------------------------------------------------------------------------------------------------------------------------------AATTTGTTTGAAATTTCAACTTATAATAATGAAAAAGAACAATTCATTTTTACGAATCAACAAATGAATGCTGTGCAAGAAAAAATTTTAAATAGAAAACCTTTAAAATCTATCGAGACACGTAAACAACAATCT---------------ATTGCAAATAAAACCATAAAGAAAAAAATGAAAAAATTTTTAATTGAT---------------------------------------------------------------------------------------------------------------------------------------------------------ATGGCTTTAAAAAATAATTATAATCATTTATCTTCA---------------------------------------------------------------------------------------------------------------------------------------------------------------------------------------------------------------------------------TTAAAAACAATATATGAAACTAAATCATTATCAAAACTTTGTGAAACTTTAACAGATATTCAAACACTTCCTAAAGTAAGTGTTATTGAACTTGTTAAAGTACGT------------------CAACCTAAACAATATGCTGTTTGTTTAGCTAATTTTATTGTTGAAAATTTAGAGAAACGTTTTTCATTTAGAAGTACTATGAAAAGAGCAGCTGAACAAGCAATGTCAACAGCAAAT---------------------------GTAAAAGGTATAAAAATTCAAGTATCTGGTCGTTTAAATGGAGCTGAAATTGCTCGTACTGAATGGTTACGAGATGGTCGAGTACCACTGCAAACATTAAGAGCAAATATTGATTATAGTTATAAAACAGCAAAAACTATTTATGGTATATTAGGGGTAAAAGTTTGGATATTTAAAACAACACCAACAAATATGAATTTATAG---------------------------------------------------------------------------------------------------------------------------------------------------------------------------------------------------------------------------------------------------------------
          Spermatozopsis_similis  ---------------------------ATGGGCCAAAAAGTTCATCCTTTAGGATTTCGAGTAGGTATTACAAAACCACACCAAAGTACATGGTTTGCACGTTTTGAAAAATATGGTTATGCAAATGCTATCTTAGAAGATCGTTTAATTCGTGAAAAATTACTAAAATTATTT------------------------CCTCAATTATTAAATCCTGTAGTA------------------------------------------------------------------------------------------------------------------GCAAAAAAAGGTAAAATTGAA---------------------------------------------------------------------GAACCAAATAAACGAACAGCAAAAATTACTGAAATTAAAATTGAACGTGGTTTAATTCCGTATGAAATTGCTATTGGTATCTATGCAGGAAAT---TGTGATTTATTAAAAGCAAGTTTAATGAAT------------------------------TTAAAAACTTCT---------------------GAAACAATTTTACAA------AACTTACAAAAAAATAAACGTTATTTATTAGAATTACGCTCAAAACTTAGT------------------------------------------------------------------------------------------------------------------------------------------------------------------------------------------------------------------ACAGCAGGTCTTCCTGATTTATTAAATAAAAAAACTATGACTGCTAGTCAATCA------------------------------------------------------------------------------------------------------------------------------------------------------------------------------------------------------------------------------------------------------------AATGAAGAAAAACGTAATACAAAAAATGTCAAATTAGCTCAA------------------------------------------------------------------------------------------------------------------------------------------------------------------------------------------------------------------------------------------------------------------------------------------------------------------------------------------------------------------AAACGTTGGCGTAAACGTCAAAGTATTCGAGAACGTTCTCTTGAACGTACATCTGAAAAT------------------------------------------------------------------ATTTGTATTGTAAAAAACGGTTCACGATTAGAACGTATTTATAAATTAAAGGCAGCTAGTGGAAATCGTAAC------------------------------------------------------------------------------------------------------------------------------------------------------------------------------------------------------------------------------------------------------------------------------------------------------------------------------------------------------------------------------------------------------------------------------AAAAAAGGATTACGTCGTAATCAATCAAGTATTGATAATTTAAAAAATTGGGGTTCAAAA------------------------------------------------------------------------------------------------------------------------------------------------------------------------------------------------------------------------------------------------------------------------AATAAAAAACGCTTAGCAGATATTTTTGTTTCAAAAATTAATCAATCATTCTTATTACATTTAAAAGAAGAATTAAGA------------TATTGGAATGAAAAAATGGTTTTAAGCGCAAAAGGAAAAAATGAAGCA---------------------------------------------------------------------------------------------------------------------------------------------------------------------------------------------------------------------------------------------------------------------------------------------------------CCCGTTGGCTATAGCAAAAAATGGAAT------------------------------------------------------------------------------------------------------------------------------------------------------TTAAACCGTTTAAAAGCA---------------------------------------------------------------------------------------------------------------------------------------------------------------------------------------------------------------------------------TTAAAAAATCAA---------CCTTTATTACGTTTATTAAAATTAGGTAAACAATTACAAACAACAGCTTTAACTCAAATGGAAAAATTAAAAAAAGATTATTTTGAGTTCGGT---------GCATTAACAAAAATGCAAACATTTGCGTATTACCAAATGATTCAATTTATTAAAGGTCTAAAACGTTTAATTATTAAATTAAGAAAAGAACAACGCGCTCAAAAACTATTAACATTAACA---------------------------------------------------------------------------------------------------------------------------------------------------------------------------------------------------------------------------------------------------------------------------------------------------------------------------------------------------------ACAGGTAATAGTGCTCGTATGTCAAAA------------------------------------------------------------------------------------------------------GCTAATACAGAAAAATTAGAAAAATCA------------------------------------------------------------------------------ATTTTAGCGTTAACAGAAAAATCATTACGCAAA------------------------------------------------------------------------------------------------------------------------------------------------------AAATTAGATAATATTGATGAAGAATGTCGTAAACTTCAATTTATTGAATATTTACAAGACATTGTAAAAAAACATCGTACAGAAAATATTTATTTTTATTTAAGTACAATTGCTGAATCTCGTCAATCATTAAAAAAAATTGGCCAATTTACACGTAATTATTCAAATTTTTTATTTGGT---------------------------------------------------------------------------------------------------------------------------------------------------------GTAGATCTAAATGCAGTAAAAAAAGATGAAAAAGAT------------------------------------------ACGATTCGTCAACAATTAGAAATA------------------------------------------------------------CGTATTTCTAAAATTTTACGCGCAAGTAATCGTAAATCCGAA---------------------------------------------TTTGAAAAAGGATTATCAGATATTTTCTTAGAACAAATTCAAAAACAAAAACAAATGTATTGTGATAATATTACATTAACACCAAAAATTTCTTTAAAATTCTACTCAGTAAAA---------------CAATCTATTTTAGAATCTAAAGCATCAGTTATTGCAGATAATATTGTAGATGATTTAGAAAAACGTAAAGCATTTAGAAGTGTAATTAAACAAGCCAAAGAAAAACTTATGGCTAGT---------------------------CCAGGCATTAAAGGGGTAAAAATCCAAGTAGGTGGACGTTTAAACGGAGCAGAAATTGCAAGAAGTGAATGGGTACGTTCAGGTCGTGTTCCATTACAAACATTACGCGCAAACATAGACTATGCTTATAAAACAGCAAATACAATTTATGGTATTATTGGGGTTAAAGTATGGATCTATAAAGGT---------------------------------------------------------------------------------------------------------------------------------------------------------------------------------------------------------------------------TCAGCTAAATTACCTAAAGCTAGTTCATTAGTACGCTAA---------------------
       Stephanosphaera_pluvialis  ---------------------------ATGGGTCAAAAAGTACATCCTTTAGGTTTTCGTGTAGGTATTACAAAAAAGCATCAATCTCAGTGGTTTGCTCGCTTTAATAAGCATAAATATGCACAAACAGTTTTAGAAGATCGTATGCTTCGTCAAACTTTAACAAATTTATTT------------------------CCGCAATTATTAAATCCTGTTTTTAAGAAAAAGCGTGTTGCTTCGCGGGAGGGCTCGTCTGTAGCAACAGACGCCTCTTCTGCATCACGTGCGTCGGAAGCCAAAGCAATTACGAGGGGGACAGCGGCTTCCGTTAAGGGCGAAGGCAAGAAGGAAGAAGAATTAACAAATGTA------------------------------------------------------------------------CCAAAAATCACAAGAATTAAAATAGAAAGAGGTTTAATTCCGTACGAAATCGGTATTCAAATTCACGCGGAAAAT---CTTGAGTATGTAAAAACATCAATTGAAAAT------------------------------TTAAAAGTTAAC---------------------AGAAATATTCTTTCT------AAGTTGCAAAAAACACGCCGTTATTTACAACATTTACGTTCTTCATATAAT---------------AATCTCACGTCCTCGCCA------------------------------------------------------------------------------------------------------------------------------GGCCTAACGGTAGCACCGTCGTTACCCTCGCCCCGCTCTATGGAAAGCCCAGAAACTTTGCTTTCTTCTGGCGATTCTTCTCACTCTGCAGCATTTGCCCTTGGCAGCGCAGCTGATGCGCAGCAGCTTTTGCCTTCAAAAACCCACAAAGGGGACAGCAAGTCTCTTAGCCAAAGGGGCTCGATGGCCGCCCCCGGCCTTCGAGGGGGAGCAGGAACAGGGATAGGGTTAGAGACAAATCAA------------------------------------AACCGCGGTTTTGATGTGGAAAAAGTAGGGAAA------------------------------------------------GAAGCAAAAGGTTCTATTAAAAAAACAGGATTATTTTCTTTATTTTATTCAAAAAATAAAAATTATAAAAAAAATATTATAGATTGGTCAATTTCCAAATTTCCAAAAGAAAGAAGGGCGTATGTGGGAACTGACCGGGCACTATCGGCTATGGGGGCCCCCTCGATGGCCGGGGGCGGCCATCGAGACCCTGCCCCCAAAGGCAAAAGCCGCAAAGATAAAACCGCTACAGGGCTTTCTTTCCCGTCGTTAAGAAAAGGCAAAGGGAGCCCCTCATTGCTATCAGCATTTTCAACGTTACCTATGAGTGGTGACATAACAGGGACGTTTGGAACTTACAATTCAAAAAGAAATCTAAGTTCTAGGGTGCAGCGTTTG---------TTATTAAAAAGATTAAAAAAACGCCAAAATATACGCTCGAGATGGTCTCCTTCGGCTTTTGCCAACGGGAAAAACAGCGGGTCAGTTTCTAAACAATTTGGCACCTTTGGACGTCAATTCCCAAAAGCCCGTTTACTTTTAACTAAAAACGGTAATAAATATGTACAAAAATTAGCTAGATCAGTTTCTGTAATTAACGGGCAGTTTCCA------------------------------------------------------------------------------------ACAAATTTCTTATCTTTAAAT------------------------------AATAGAAAAAACGTTTCCCCGCAGCTTAAGGATCTTTCAAAC------------------------------------------------------------------------------------------------------------------------------------------------------------------------------------------------------------------TCCGCTAAACGCGTTACCATTTGTCCTTCGGATTTGGGGCAGCTTAGCACCTTACGCCCCGAAGGAATAGGAACAGGAATCCCCCAAATTATATTTGGAGCCGAGGCTACAAACGAGGCAGCTTCTGCTTTTGGTTCCTCTAAGGTTTTCGTGCCAAACGCTTCAAATAAC------------------------------------------------------------------------------------------------------------------------------------------------------GTTTTGGGTGTTTTACAAACACGTATTAAGAAAAAATTTGTCTATACTTTTATTAATAGAATGAATAGTAAATTTTTACAAGCTTTAAAAGCTACCTTAAGA------------ATATTCGCGGATAATTTTACACCGCAAGGTAACGGCCGGGGGCTCGATGACCGCCCCCTTGAAGGCCGGGGGTGGCCA---------------------------------------------------------------------------------------------------------------------------------------------------------------------------------------------------------------------------TCGAACCCTTGGCCATCGAAGGGGAATGGGAACCAAAAACAAAAATTTTCTTTAGGTTGGAATAAAAAATGGTCAAGTGCT------------------------------------------------------------------------------------------------------------------------------------------------TTTAAATCTTTTGAGAGCGAAGAATTGTCTTCTATTCGCGCCACAGGCAAGAATCAAAAGGAA---------------------------------------------------------------------------------------------------------------------------------------------------------------------------CTTATGAATTTTTATTATGAA---------AAAATTCAAAAAATTAATAATTATATTAAAATCTTAGAACAAAAATCCTTAAAAAAAATGGAATCTTTAAGAAAAGATTACATTAGTCTTGGT---------TTTATTAGAAAAACGGAATCATATAGTTATTATCAAATGCTAATGTTTTTAAAAAAATTAAAGATTCTTGTTAAGCAAATAAAAACAAAACAAAAACTATCAATGCTTCGTGGTCAATTTACTACATCTCCCCCTCGATGGCCGGGGGCGGCCATC---------------------------------------------------------------------------------------------------------------------------------------------------------------------------------------------------------------------GAGCCCCTCCTTACTAATTCTTCTAACGGCACCGTTTGGCAATTGCCAAGGACAAAAGCTGAGGGACAATTCCAACAAGAAGGTGTGGGTAAGTTTTTATCTTCAAACGCGATATCGTCAAAACATCCGTCCCCCTCGATGGTCGGCGGTTCGATGGCCATCCCTGGCCATCGA------------------------AGGGGCGGACTTCGAGCCCCTGCTTCTGTTTCGCTACGCAGTGGAACAAAGGCTGGTTACGGAGAAGGC---------------------------------------------------------------CTTTTGAATATAGGCCTATCGGTCAATTATCAG------------------------------------------------------------------------------------------------------------------------------------------------------AAATTAAATAACCTTGATAACGAATGCAGAAAAGTGTTATTTATTGAATATTTAAAACAAATTGTAAAAAAACACCGTACAGACAATATTTATTTATATTTATCAACCATTGCAGATGCACGTAAAGATTTACGTAAACTTCAGCAATTTACGAAAAAACATGCATCGTTCTTATTTGGA------TTAAACACTTCTAATTTTGCCAATAATGCGATCTCTTCAGCTTCCGATCCTGCCTACCAGTCCCTTCAGCTCCGCAAGGACGGGACCGAAGGCAGCTCCGCCCCGGCCCTGATCTTTGGGCAAGGCCAGGTAACAACGGAGGAAGCCTTTATTACTAATGTCGATAAAGTGCCTCAATGGCCG---------------------GCCCCGGCCATCGAGGGGCAACAACTAAGAGAAAAAGTAGAAGAA------------------------------------------------------------CGTGTATATAACGTTTTATATGGGCGTAACGGGAATACTGCATCG---------------CCTTTAGCCGAAGGAGGAACAAGCAAAAACGAAAAAACATTACCTGAAATTTTTTTAGAACAAATCGAAAAACAAAGAAATATGTTCAAAGATAATGTAAAATTAAATCCAAAAATTGCAATTAAATTTTATTCTGTTAAC---------------TCTAAAACTTTAAAAGCTAAAGCTTCTGTAGTTGCTGATTCTGTTGTGGATGCGCTAGAAAAACGTAAAGCTTTCCGTAAAGTTATTAAAGACGCAAAAGAAGAATTAATGCGCGTA---------------------------CCTGGCGTAAAAGGCGTAAAAATTCAAGTAGCAGGACGTTTAAATGGCGCCGAAATTGCGCGTAGCGAGTGGGTCCGAGCAGGCCGTGTACCCTTACAAACTTTACGCGCTAATTTAGATTATGCGTATAAAACGGCTAATACTATTTATGGTATTATTGGCGTTAAAGTTTGGATCTTTAAAGGT---------------------------------------------------------------------------------------------------------------------------------------------------------------------------------------------------------------------------TACACAAAACTAGTTTAA------------------------------------------
        Stigeoclonium_helveticum  ---------------------------ATGGGTCAAAAAATACATCCTTATGGATATCGTGTAGGTATCACTCAACCTCACTCTGCCCGTTGGTTTGCTAAC------ACGTATCAATATCCACAATATGTTTTTGAAGATTTTTTATTGCGACAATCTTTATTCAAAAATCTTCCT---------------------GTTGAAAATTTACCTCGT------------------------------------------------------------------------------------------------------------------------------------------------------------------------------------------------------------AAAAGAACAGAGGATAAATCAGAAACTAAACTTGTTCAAATTAAAATTGAACGA---TTAATACGTAATACTATAAAAATCAAACTTTATGTAACAAGTCCAGAAAATGCTTCTGAATTGTTTGAACATGAGGCTTTGACAAAATCT---------------------------------------------------------------------------------CCTAAAAAAGACTTTGGAACTACAAACTCAAACAAACGTAATTTACAGACAAATTTAGAATCT---------------------------------------------------------------------AAAAAAGACCGTAATACCTTACGTTTAAATATTCAAAAAAGATTGTTAAACAAAAAACTTTTACAATTACAAATTTTAAAATTGCAAAATATGCAATCTAAGTTAGTAACTATGAAAAATTTATTAGATGGTTCCCAAAATACAAAT---AAAAAAGTTTTTTCCAGCTCAGTTTTTGTTCAAAAAAATGAA---------------------------------------------------------------------------------------------------------------------------------------------------------------------------------------------------------------------------------------ACTGAAACTATTGTTAACAACTATCCATTTTATTTGAATAATATTGCAATAAATTATTCGATTGGTAAAACTTTAATAGAAGGTATTAAAGATTGTTTAAACATGAATTTAGATGGGAAAAAG---------------------------------------------------------------------------------------------------------------------------------------------------------------------------------------------------------------------------------------------AAAGTAAAATATCTTTTTTATTTTTTACAATTAAAAAAACAACTATCAAAGACATTGCTTTATCAGTTGGACGTTTACCAGAAAGTAGAAAAACAAAAATTAGTAAATTTTACTGGTTTAAATAAAAGCGAAGAACAAATTAGTGCTTTTCAAAATACAATAAATTTACGCCTTTTTAAATTAAAAGCATTAAGTTTAAAATGGACAAATCATTCTAGACATTTAACAAATGTTTTAGTTAGTATTCAATCTAAACTAACTTTAGAATTAGAAACTTTAGTGTCAAAATTAGATCAAAATAAGACAAATTTAAAT---------CAAAAATGTGCAACGCTGATTAACATTTTAAAATTTAAA------TATATGTTACGAAAAAATAATTTTAATAAATTAGAATTATTTGTTTTAAATCAGAAAATTGAAGAAATAAAATTAAAATGGTTCCAAAGTCTAACTATTGCGGGAACAGTACAGGCAGAAACAGATTCCCAGTCTGACTTTTATTCATCTAAAAAAATTTTA------------------------------------------------------------------------------------------TTAGAACTAAATATGATTTCTTGCGAAAAACAAAAAATGTTAACTCTATTAACTAAATTCAAATTTTCATTAAACTTCTATAATACTCATTTAGAAAAGACAAAAAGAATTATTTTAGCTGGATTGTTTCTTTTATCTAAATTTGGATGGAAAAAAGAAATATTTAATGGA------------------------------------------------------------------------------------------------------------------CTAAATACTTTTTTATCACAATCTGTTCTTATTATTAAAAAATTAGAAACACATTTAGGTAAAAACTATAAAATTTTACAAGAACGTATAATTGTGAAGATAAATCATATGACAATATTAGAAAGTACAATTAAACAAAATTTAAATTTATTACAAATTTTAAAAATAGCTCAAGACCATAATACAAATAGAGATAAAATTAAAGTTTCACAATTATATAAAAATTTATTCAAAGTTTTTTATCTGACTTCTTTGTCTTCGACTCCCGCCTTTCATGAGACATTAACAAATAAAACTTTTTTATATGATTTAGTAAGTGAATCTTTGGAT---AAATATGCTTTATTAATAAGTCAAAAAGTTATAAATTTAAATTCTTCGTTGATTTGTTATTCAGAAGAAAAAACAACGCAAATTCCAGTTTACAAC------GATAAATTTTTAAATATATTAACAAGAGAATATTTGAGTAATTTAATTCGTCTGTTTAAAAATGATTCTATTAATTACTATAAATCAAAA------------------------------------------------------------------------------------GCTCTTTATCAGTTTTCTTTAGCTTTATTGAATCAGCGTTATAAACTAAACAAAATTATTGAAATGAAGATAAAAAATTTGTTATTACAAATTAAACCA---------------------------------------------------------------GAGGAAAAAACGAAAAACACTTTCTTAGTTTCTATTCGAGATCTAAATATTTCTTTAAAAAGCAATACTTTATTTATAAAACAATTAGAAACATGGTTAACACTCTTAAAGAAA---------------------------------AAATTGACTGAAAATACTGCAACAAATAGGTATCTATTACAGGCGCGTATTCATAAAATTAATTGTTATTTAAAAAAAATTATT---------------CCAGTAAAAATAACTGAAAAT------AATTTAGTTAGTACAATAGAAAAAAAT------TTTATTTTTGTAAATTATAATATTTTAAAACAAAAACTTTTAGCTGAGTTATTACAGATGCAACAAACAATTATTTTAGCTAAAAAAGAAGAATGGGAAAAGGAGGAA---------------------------------------------------------------------------------------------------------------AGCTTGAGCTTTCCTCCTTCCACTTCTTTCTTTACAAAAACCAATATTTCAATTGGTAATTTAAATCAAACTTTACAAATCCTACAAAATCGTATTTTAGATTTACAAGGTAGATTTAATCAAGAAAATCAACAAAAAACTGCAGGAAAGACAGTAAATACTGACTTGTCTCCAATTTTACAAGTTGAAAATAAAACCAATGTTTCGAAAACTCTTCAATTAAAAACAACATTACAACAA------------------------------------------------------------------------CTTTTAAAAACAAATTATGAAAATAGTTTTATTGTTTTACAAACTCGTCGTCAAGTTTATAACTCAATAATAAATCGTTTGGGTGGTCATCGAAAATTTGGGAAAAGTCGAGCTGGAGAAAAA------------GAGAACATTTGGAAAAATCCTTATGAAACA------------------------------------------------------------------------------------------------------------------------------GCAGAATATTTAGATTTTAAATTAAAAAAAGTAAATAATTCTACTGATACAAAT---TCTTTAACCACATTATTAGAAACAATTAAACAAAAAATTTATGAAAGAAAACCAATAAAATTAATGTATACTCGTAAACAAAAATTT---------------TTAGCAAAAAAAACAATTAAGAAAAAATTGAAACATTTTTTAGTTTTA---------------------------------------------------------------------------------------------------------------------------------------------------------ATGGCGCTAAAAAACAACTATACCAATTTATCTTCT---------------------------------------------------------------------------------------------------------------------------------------------------------------------------------------------------------------------------------TTAAAAAATATTTATGATGTAAAAACATTTGCAAAACTTTGTGAAAATTTAACAAATCTTCAAACAATGCCAAAAGTCAGTGTAATTGAATTAGTTAAAGTCCAT------------------CAACCTAAACAATATGCTGTTTGTTTAGCTAATTTTGTTGTGGAAAATTTGGAAAAAAGATTTTCATTTAGAAGTACAATGAAAAGAGCATCAGAACAAGCAATGTCAACGGCTAAT---------------------------GTGAAAGGTATTAAAATTCAAATTTCGGGTCGATTAAATGGAGCTGAAATTGCTCGTACAGAATGGTTAAGAGATGGTGTAGTTCCTTTACAAACTTTAAGAGCCAATATTGATTATAGTTACAAAACAGCAAAAACTATTTATGGTATACTAGGGGTCAAAGTATGGCTTTTTAAAGACACTCCAGCAAATATGAATTCATAA---------------------------------------------------------------------------------------------------------------------------------------------------------------------------------------------------------------------------------------------------------------
      Treubaria_triappendiculata  ---------------------------ATGGGACAAAAAATTCATCCTTTAGGATTTCGTGTTGGTATAACTAAAAAACACCAATCTCAGTGGTTTGCAAGATTTCAACAATATCAATATGCACGTACAATTTTAGAAGATCGATTAATTAGAAAAACAGTATCAAAAATTTTT------------------------CCACAAACTTTGGATCAAATGTTT------------------------------------------------------------------------------------------------------------------AAAAATGTAAAAACAAAA---------------------------------------------------------------------AAGCAAAAAGCTCCAATTTTACCAAAAATTACTCATATCAAAATAGAAAGAGGTTTAATTCCTTATGAAATAGCTATTCAAATTCATGCTGGAAAT---TGTGAATTAATGAAATCCTCTTTAGATTAT------------------------------TTGCAACTTCAA---------------------AAAAATCTTCTTGCG------AATTTTCAAAAAACTCGATCGTTTTTATTAGATTTAAAAATGAAAGTTCAA------------------------------------------------------------------------------------------------------------------------------------------------------------------------------------------------------------------GATTCTTTAGAAACAACGTCAAACGAGGATTCAAAAATTGTTCATCCACTTCAA------------------------------------------------------------------------------------------------------------------------------------------------------------------------------------------------------------------------------------------------------------ACTAAAATTAAAAGAAACCTAAAAAAACAGCGAATAACACAA------------------------------------------------------------------------------------------------------------------------------------------------------------------------------------------------------------------------------------------------------------------------------------------------------------------------------------------------------------------CGACGAATTCGAAAAAGAAAAAAAATTTTAGAAAGTTATTCACAACGTTTATCTCAAAAA------------------------------------------------------------------ATTTTATTAATAAAAAATGGTGAACGATTTTTAAGAAAAGCTCGAAAACTATCTTTTAGTAAT------TCAAAA---------------------------------------------------------------------------------ACCGCTCAAAAAGGTTTAGTAACGTCAAAT------------------TTCGGACCATCTTCGAAAAAATTTAATCCTGTTCAA---------GAAAAATTTTCAAAA------------------------------------------------------------------------------------------------------------------------------------------------------------------------------------------------------------------TTTCAATTAAAAAATAAAAACTCTTCTAAATTTTCAACATATTTAACTAAATTAGAAAATAAACGTCATAATGAT------------------------------------------TCA------TTAAATGATAATTTTTCTAAAGCAATATATTCAAAA---------------------------------------------------------------------------------------------------------------------------------------------------------------------AATTCTAAAGTGCATAAAAACTTTCTAGGAAGTTTTATAAAAACTATGAAACTAAAATTTTTAAAACATTTAAAAATGCATTTTAAA------------CATTGGGAAACTTATCTAAAATTACATCGAGAAAAACAAATTCAGCAA------------------------------------------------------------------------------------------------------------------------------------------------------------------------------------------------------------------------------------------------------------------------------------TATGGAAAACTTCGTTTTGCTCCAGTTGGTTATAATAAAAAATGGAGT------------------------------------------------------------------------------------------------------------------------------------------------------TTAAAAAAACTTTCAAAA---------------------------------------------------------------------------------------------------------------------------------------------------------------------------------------------------------------------------------TTAAAAAAATAT---------CCTGTTTCTAATTTAAAAACATTAATGAATTTTTTACAAAAATTTGCATTAGAAAAAATGTCAATTTTACGTCGTGAATTTCTAGTTGTAGGA---------ACTTTAAGTAAATCAAAGTCTTTTTCTTATTATCAATTAATTACTTTTATTAAAAATTTAAAAATTTTATTAAAAAAATTAATCAAAGAACAAAAATTAAAACGATTTTTATTGAAA------------------------------------------------------------------------------------------------------------------------------------------------------------------------------------------------------------------------------------------------------------------------------------------------------------------------------------------------------------CAACAATTACAACAAAAAACATCGAATTTGAAAAAT---------------------------------------------------------------------------------------------AAAAACTTTGAAAAAGCACATAAAAAA------------------------------------------------------------------------------ATAAAAAGTCTTGTAGAAAAAGCTATTAGTAAA------------------------------------------------------------------------------------------------------------------------------------------------------AAAGTTAAACATATTGATGATGAATATCGTAAAGTTAAATTATTAACATATTTAGAAAATGTTGTTCAAAAACATCGACATGAAAATATTTATTTTTATTTATCTACTATAAAAAATTCTCAGCAATATTTAAAAAATATTCACTATTTTACAAAACAAAACGCACCTTTTATATTAGGA---------------------------------------------------------------------------------------------------------------------------------------------------------ATAAATCTTCAATCATCTAACAACACATCTTTGATTACT---------------------------------------------AAAGATCAATTAAAAAAC------------------------------------------------------------CGTATAAAATTTTTAATAAAAAAAATTCATAAAAAATCCGAT---------------------------------------------TTTGAAAAAGAATTATCAGATCTTTTTTTCGAACAAATTCAAAAACAAACAAAAATGTGTTATGATAATATTCAATTAATTCCGAAAATTTCTTTAAAATTTTATTCTGTTAAA---------------AATGAAGATTTTTCTATTAAAGCTACAATAGTTGCTGATTCTATTGTAGATGATCTTGAAAAACGAAAAGCTTTTCGTGGTGTTATTAAAAAAGCGAAAGAAGATTTAATGTTACAG---------------------------TCTGGAGTAAAAGGAGTAAAAATACAAGTAGGTGGTCGATTAAATGGTGCAGAAATAGCTCGAACAGAATGGGTACGCGCAGGTCGAGTTCCTTTACAAACTTTAAAAGCTAATATTGATTATTGTTACAAAACGGCTAATACTATTTATGGAATTATTGGTGTTAAAGTATGGATTTATAGAGGA---------------------------------------------------------------------------------------------------------------------------------------------------------------------------------------------------------------------------AATGTAAAAATAATAAAT------AGAAAATAA---------------------------
              Trochiscia_hystrix  ---------------------------ATGGGACAAAAAATTCATCCTTTAGGATTTCGTGTTGGTATAACTAAAAAACACCAATCTCAGTGGTTCGCAAGATTTCAACAATATCAATATGCACGTACAATTTTAGAAGATCGATTAATTCGAAAAACAGTATTAAGCATTTTT------------------------CCACAAACTTTGGATCAAATGTTT------------------------------------------------------------------------------------------------------------------AAAAATGTCAAAACAAAA---------------------------------------------------------------------AAACAAAAAAACCAAATATTACCAAAAATTACACATATAAAGATAGAAAGAGGTTTAATTCCTTATGAAATAGCTATTCAAATTCATGCTGGAAAT---TGTGAATTAATGAAATCTTCTTTAGATTAT------------------------------TTGCAACTTCAA---------------------AAAAATCTTATGGCT------AATTTTCAAAAAACTCGGTCGTTTTTATTTGATTTAAAAATGAAAGTTCAA------------------------------------------------------------------------------------------------------------------------------------------------------------------------------------------------------------------GATTCTTTGGAAACAACGTCAAATAATAATTTAAAAGTCGTTCATCCATTTCAA------------------------------------------------------------------------------------------------------------------------------------------------------------------------------------------------------------------------------------------------------------ACTAAAATAAAAAGAAATATAAAAAAACAACGAATAACACAA------------------------------------------------------------------------------------------------------------------------------------------------------------------------------------------------------------------------------------------------------------------------------------------------------------------------------------------------------------------CGTCGAATTCGAAAACGAAAAAAAATTTTAGAAAGATACTCACAACGTTTATCTCAAAAA------------------------------------------------------------------GTGTTATTAATAAAAAATGGCGAACGATTTTTAAGAAAAGTTCGAAAACTATCTTTTATTAACAACCTGTCTAAAAAT------------------------------------------------------------------------TTTCAGGCAACTCAAAAAGATTTTTATAATACAATAAATTCCGAGAAAAAATTAATTTCTCCTCTTATCACCCAGTTTAACTTTAGACAGGGAGAAACAGGAAAATTTACAAAA------------------------------------------------------------------------------------------------------------------------------------------------------------------------------------------------------------------TATCAACTAAAAAATAAAAATTCTTCTAAATTTTCAACATATTTAACTAAATTAGAAAATAAACGTCATAATGAA------------------------------------------TGTGTGATAATAAATGATAGTTTTTCTAAATCTGTAAAT------------------------------------------------------------------------------------------------------------------------------------------------------------------------------TCGAAAATTCATAAAAAATTTATTGGAAATTTTATAAAAACTATTAAACTCAAATTTTTAAAACATTTGAAAATTCATTTTAAA------------CATTGGGAGAATTATTTAAAATTGCATCGAGAAAAACAAATTCAGCAA------------------------------------------------------------------------------------------------------------------------------------------------------------------------------------------------------------------------------------------------------------------------------------TATGGAAAACTTCGTTTCGCTCCAGTTGGTTATAATAAAAAATGGAGC------------------------------------------------------------------------------------------------------------------------------------------------------TTAAAAAAACTTTCTCAA---------------------------------------------------------------------------------------------------------------------------------------------------------------------------------------------------------------------------------TTAAAAAACTAT---------CCCGTTTCTAATTTAAAAACATTAATGAATTTTTTACAAAAATTTGCATTAGAAAAAATGGCAATTTTACGTCGTCAGTTTCTAGTCGTAGGA---------ACTTTAAGTAAATCGAAATCTTTTTCTTATTATCAATTAATTACTTTTATTAAAAATTTCAAAATTTTATTAAAAAAATTAATCAAAGAACAAAAATTAAAACGATTTTTATTAAAA------------------------------------------------------------------------------------------------------------------------------------------------------------------------------------------------------------------------------------------------------------------------------------------------------------------------------------------------------------CAACAATTACAACAAAAAACATCGAATTTAAAAAAT---------------------------------------------------------------------------------------------AAAAATTTCGAAAAAGCACACAAAAAA------------------------------------------------------------------------------ATAAAAAACCTTGTAGAAAAAGCTATTTGCAAA------------------------------------------------------------------------------------------------------------------------------------------------------AAAGTCAAACATATTGACGATGAATATCGTAAAATTAAATTATTAACATATTTAGAAAATGTTGTTCAAAAACATCGAAATGAAAATATTTATTTTTATTTATCTACAATAAAAAATTCTCAACAATATTTAAAAAATATTCACTATTTTACAAAACAAAACGCACCGTTTATATTAGGA---------------------------------------------------------------------------------------------------------------------------------------------------------ATAAATTTA------TCTAACAAAGCTTCATTAATTAAT---------------------------------------------AAAGATCAATTAAAAAAT------------------------------------------------------------CGTATCAAATTTTTAATAAAAAAAATTCATAAAAAATCGGAT---------------------------------------------TTTGAAAAAGAATTACCAGATCTTTTCTTCGAGCAAATCCAAAAACAAACAAAAATGTGTTATGATAATATTCAATTAATTCCTAAAATATCTTTAAAATTTTATTCTGTTAAA---------------ACTGAAAATTTTGCAGTTAAAGCTTCAATAGTTGCCGATTCTATTGTAGATGATCTTGAAAAAAGAAAAGCATTTCGTGGAGTTATTAAAAAAGCTAAAGAAGAGTTAATGTTACAA---------------------------TCTGGAGTAAAAGGAGTGAAAATACAAGTAGGTGGTCGATTAAATGGCGCAGAAATAGCTCGAACAGAATGGGTACGCGCAGGTCGAGTTCCTTTACAAACTTTAAAAGCAAATATTGATTATTGTTACAAAACAGCTAATACAATTTATGGAATTATTGGTGTGAAAGTATGGATTTATAGAGGA---------------------------------------------------------------------------------------------------------------------------------------------------------------------------------------------------------------------------AATGTGAAAATGATAAATAGTATAAGAAAATAA---------------------------
                      Uronema_sp  ---------------------------ATGGGTCAAAAAATACATCCTTATGGTTATCGTGTTGGGATTACTCAACCTCACTCAGCACGTTGGTTTGCTAAT------TCTTATCAGTATCCTCAATATGTTTTTGAAGATTTTTTATTACGACAATCCTTATTTAAGGATCTTCCT---------------------GTTGAAAACTTACCGCGT------------------------------------------------------------------------------------------------------------------------------------------------------------------------------------------------------------AAAAGATCTGATGATAAATCAGAAACAAAACTTGTTCAAATAAAAATTGAACGA---TTAATTCGTAATACTATTAAAATTAAATTATATATGACAAATCCAGAAAATTTCGATGAATTATTTGAACAAAATAATTCATCGAAATTA---------------------------------------------------------------------------------TCTAAAAAAGATAATGGCAATTTAAAT------------------CAAATTAAAGGAAAAACA---------------------------------------------------------------------AATAAAGATGCAAATCTTTTATTTTTAGGTGTTCAAAAAAAATTATTAAATAAAAGAATATTACAATTAAAACTTTTAAAATTAAAAAATATGCAGTATAAAGTTTTAACAATGCAAAATTTAATTGATAGTAAAACTAATACTAATAGTTCTAATAAATTTTTTCCATCTGTCAATTTAGGT------------------------------------------------------------------------------------------------------------------------------------------------------------------------------------------------------------------------------------------------TCTTCAGCATTTATTAATACTAAAAATATTGACTTATCAAATTCTTATACTTCTGTTTCTTTGATTTCTGGTTTAAAAGAATTATTACAGAACGCACAATCTACAAATATGCTTCCAAACCAAAGCTTA---------------------------------------------------------------------------------------------------------------------------------------------------------------------------------------------------------------------------------------AAACTAAAATATCTTTTTTATTTTATTCAATTAAAAATTAGTTTTTTTAAAAATGTTGATAGACAAATTAGTTTTTATCAAACTTTACAAAAACAAAAATTAATTAACTCTACA---TTAAAT---------------------------CAAACAACAGTAACTTTAAAACTTAAACAATTAAAAGCTTTACAACAGCAAATTAAAACTTTAGTACAATATTTAAATACTACAATTGAAACCGTTAAAGAAAAATTAATTTTACACGTAGAAAAATTTACATCAAATTTTGTAACTACAAAAGTTTCAAAAGAAACTTATTTTGAAAAATGTTCTACTTTAATTAATATTTTAAAAATTAAGTCTAAAGCGAGCGCCCAGAAAAATAACTATAATAAGTTAGAATCATTAATTCTGAATGAAAAAATTGCAGAAATAAAATTACGTTGGTTTGAGAATTTAAATTCTCCT---------------------------------------AGCTCAAGTAAA---------------------------------------------------------------------------------------------------TTAAATGAATTAAAAGTTCAGTTTCAAAAACAAAAATTGTTAACTATTTTAACAAAATTTAAAGTTTCGTTAAAATTTTATAATTTAAAAATTGAAAACTATAAAAAATTTATATTATCAACACTTTTAATTTTAGCTAAAGTGACTGGTTCAGAAAGCTTTAAAAATGGAAATTTA---------------------------------------------------------------------------------GCAAACTCTCGTTCAAATTTAACTGAAATTAAAATTTGTTTATCAAAATCTTTATTAATTATAAACAAATTTAACAATTGTTTCTGTAAAAATTCTATAACTTTAAAAGAACGTTTAATTTCAAAAATCAATAGTTTATCACTTTTACACGAAAATTTAAAAGAAAATTTATCTGTAAGAAAAATTATCTCTTTACTAGCAGATTCAAGTTTACAAAATTATAATTTAAATTTTCCAGTTTTATCTAAATATTTAATAAAAATCGTAAAT---------------TCTTCTCTAAATAAAGTCCTATTTAAAACAAATCAAAATTTAGTATTAGATGGTTTTAGCAATGAATTTGGT---AAATATACTTATTTACTGAAAAATAAAGTAATTAATTCAAATGTAGGTCTTTTATCTTCTTTCCAAGAAAATTTATTAGAAAAGAAAAGTTTTTATACTTTTAATAATTATTTACATTGTTTAAAAAAAGAATATTTACATACTTCAATAAAATCTATTCGT------AGTTTAAAACAGTTTAAAGAAAAGAATTTA------------------------------------------------------------------------TCAACTAAGCTTTATAAATTTTCTTTAAATTTATTAACAATTCGTTCTAATTTAAATAAAATTTTAGAAATCAAAATAAAATCATTATTAAGTAGTAATAAA------------------------------------------------------------------------------------------TTACATACAGTAAAAATTTTCTCTAATTATTTAAAAATCAATACTTTAATTATCAACCAATTAAGTAATTGGGTAACTATTTTACAAAAA---------------------------------AAATTAACTGAAAACTCATCAATTAATTTAGAATTATTACGTACTCGTATTTATAAAATAAATTGTTATTTAAAAAAATTATTAAACCAATTTTCTGAAGCTAAAAAATCAAATGAGCGTAGCTTTAAACTATCTTTTAGAATTGAAAAGAAT------TTAATTCTTCTAAATTATAATATTTTGAAACAAAAATTAATATTTGGATTATTAAAAATGCAACGTTCACAAATTTCATCA------------------------------------------------------------------------------------------------------------------------------------------------CAATGTGTTACTGATATGAATGTAGCAGTTGATTTTAACTTAGTAGCCCAAAAACTTGCGCTTCAAAGTAGTAAGCTGCAAAAACGTATTTTAGAATTAGAAAATCAGTTTAGACAAGACAAAAAT------------------------GATGGTGAGCTTTCG------CTTCAAGCTCAAACACAAATGGCTTTTTCGAACACTTTTGCTTTAAAAACACAGTTACAAACA------------------------------------------------------------------------TTATTAAAACAAAATTATCAAAATAACTTTGTAGTTTTACAAAGTCGTCGTAAAGTTTATAATGCAGTTATTAATCGTTTTGGAGGTCGTCGAAATCCTTATTTTACTCAAAATACTAAT------------------------TGGAAAAATCCATTTGAAACAAATGGAAATAAC------------------------------------------------------------------------------------------------GTAGAGGAACTTCCTTTAGGAGTTTTCCCAGGTGAAACTTTAAGAACTAATTATAAGTTCTCTGATAAAAATAATACTTTAATATCTTTATTAGATGCAGTTAAAGAAAAAATTTATGAAAGAAAACCTTTGAAATTAAGAGAAACTCGTAAACAAAAATTT---------------TTAGCAAAAAAAACAATAAAGAAAAAATTAAAACAATTTTTAATTTTA---------------------------------------------------------------------------------------------------------------------------------------------------------TTAGCATTACAAAATAATTATACTAATTTAGCTTCA---------------------------------------------------------------------------------------------------------------------------------------------------------------------------------------------------------------------------------CTAAAAAACATTTATAATGTTGAAAATTTATCGCAAGTTTGTGATAATTTTACAACTTTACAAACTTTACCAAAAGTTAGTGTAATTGAATTAGTAAAAGTTCGT------------------CAACCTAAACAATACGCAGTTTGTTTAGCTAATTTCATTGTTGAAAATTTGGAAAAAAGATTTTCATTTAGAAGTACAATGAAAAAAGCTGCTGAGCAAGCAATGTCAACTGCTAAT---------------------------GTAAAAGGTATCAAAATTCAAATTTCTGGACGTTTAAATGGTGCTGAAATTGCTCGTACAGAGTGGTTAAGAGACGGTGTTGTACCATTACAAACTTTAAGAGCTAATATTGATTATAGTTACAAAACAGCTAAAACAATTTATGGAATTTTAGGTGTAAAAGTATGGTTATTTAAAGAGTCT------TCAATAAATTCATAA---------------------------------------------------------------------------------------------------------------------------------------------------------------------------------------------------------------------------------------------------------------
                  Volvox_carteri  ---------------------------ATGGGACAAAAAGTACATCCTTTAGGATTCCGCGTAGGTATTACAAAAAAACATCAATCTCAATGGTTTGCTAGATTTCAAAAATATGGTTATTCACAGAGTGTTTTTGAAGATCACATGCTACGCAAAACACTATTAAATTTATTC------------------------AGCAATCTTGAAAAAGAAAATGCCTTAGCA---------------------------------------------------------------------------------------------------------ACAAAACAATCTAAAAAATCTGGA---GCAACACAAGCAAAG------------------------------------------------------------------CTTGCTAAAATCACTCAAATTAAAATTGAACGTGGTTTAATTCCTTATGAAATAGGGATTCAAATTCATTCAGATGAT---TGTTTGTATATTACTAAAGCTATTGATAAT------------------------------ATTAAAATTTCT---------------------TCTGGTTTAGTAAGC------AAATTACAAAAAACACGTAAATATTTATTTAAAGTTGGTACACATTTAAAAAAAGTA------------------------------------------------------------------------------------------------------------------------------------------------------------CAAAATATAACAACAGTAAATACAAATCATGATAATCTTCTAAATTTAGAGACTATTGTTACAGATAAACCAAAAAAAAGAAAATATAAAATTAAAATTAAA---------------------------------------------------------------------------------------GCTAATAAAAAAAAAAACCTGAAATTTAAACGACAAAGTCGTTTAACA---------------------------------------AAACCTTTTTTTAAAACAAGACGC---------------------------------------------------------------ACTAAAAAACTTTCAAAACATATTTTTATGCGT---------------------------------------------------------------------------------------------------------------------------------------------------------------------------------------------------------------------------------------------------------------------------------------------------------------------------------------TTAAAAAAT------------ATTAAAAGACGTTTTAAAAAGCGTCAAAGTATCAAAAAACGTTATTTAAATCTAATTAATAAAGGT------------------------------------------------------------------TTATTTATACGTAAAAAAGGGAATCTTATTATTAGAAATCTAAAAATCAAA---------CGCAAAAATAAAAAA------------------------------------------------------------------------------------------------AGCGCAAAAGCAAAATTAAAATATAATAAGACAACAAAAAAAGGTATTGTCACAGCACAAAGAGCAGTGATAAACAACACCGGT------------------------------------------------------------------------------------------------------------------------------------------------------------------------------------------------------------------------------------------------AGTTTCAATGCAGCATCAACAAAAGCATCAAAACAACAAAAA---------------------------------------------------AAATCATTACAACTTGGGCGTCACAAGTCGTTAACT------------------------------------------------------------------------------------------------------------------------------------------------------------------GTGACTCGTTCGTTGTTT------ATTTACAAGAAATTTGCTAATTTATTTTTAACTAAACTAAATAAACAATTTTTGATTTGTTTAAAAGGTGTTATGAAA------------TTTTGGCATAATCAAACAGCGGAATGC---------------------------------------------------------------------------------------------------------------------------------------------------------------------------------------------------------------------------------------------------------------------------------------------------------------CGTTTAAGACTAGCACCTTTAGGTTATAACAAAAATTGGTATTATGCAAAATCTTATGCACTT------------------------------------------------------------------------------------------------------------------GCA---------------AAATATTTATCTAAAGATTCAAAA---------------------------------------------------------------------------------------------------------------------------------------------------------------------------------------------------------------------GGATTAGCTAGTTAT---------CAAGTAGAAAAACTAACAAAATTAATTCGTATACTAGAAAAAAAATCTTTAGTAAAAATGGAAGCATTACGTAAAGATTTTATTACTTTTGGT---------ACTATATCAAAAGCACGAGCTTTTGGTTATTATCAATTGATTACGTTTTTAAAACAACTAAAAGAGCTTGTTACAAAAATAAAAAAACAAACTATTGCTACAGTTAATGCTAAT------------------------------------------------------------------------------------------------------------------------------------------------------------------------------------------------------------------------------------------------------------------------------------------------------------------------------------------------AATAAACAACAACCTTTCTCTGTATCTAGTGTTTCTGGCTCTTTTTCA------------------------------------------------------------------------------------------AATAAAGCTAAAATGCAAAATTTAATTAGAGCTAAAATAAAACAA------------------------------------------------------------------AAAAAAACGCTAACACAAAAAGTCGTAAATAAATTTATTAATCTTGTTGAT------------------------------------------------------------------------------------------------------------------------------------AAGAATCAAGCAATGAGTAATGAATCTCGTAAAATTCAATGGATATTATATTTAAAAAATCTTGTAAATAAACATCGTACTGAAAATATATATTATTATTTAGCAACAATTGCTGATGCTCGTAAAGATTTAAAAGCTTTAAAACGTTATACTAAACAACATTCGAATTTCTTTTTTGGT---------------------------------------------------------------------------------------------------------------------------------------------------------GTTAATGTTGAAAATAGCAAAGAAAATACAAAT---------------------------------------------------------GCATTATTACAA------------------------------------------------------------CGTGTTACA---AAAACTATAACACAATCAACCAAAAAT------------CCTTTAACGAGTCATGTTGAACAAGAAGGTACAGAAGGTATAACACGATTACAAAAAGCTTTTTTAACTCAAATTGAAAACCAAAGAAAAATGTATAAAGCAAATTTAGCTCTTATACCAAAAATTTCTATTAAATTCTTCTCAGTAAAA---------------ACAACTGATATTTTAGAAAAAGCTTCTATCGTTGCAGATTCTATTGTAGATGCTTTAGAAAAACGTAAAGCATTCCGTGGTGTTATTAAAAAAGCAAAAGAAGATTTAATGCGTCGTAGA---------------------------CGTGTTAAAGGTGTAAAAATCCAAGTTTCGGGTCGTTTAAATGGTGCTGAAATTGCTCGTAGTGAATGGGTTCGTGCTGGTCGTGTACCGCTTCAAACATTACGTGCAAATATTGATTATTCATATCGTACAGCAAATACTATATATGGTATTATTGGTGTTAAAGTATGGATTTTCAAAGGC---------------------------------------------------------------------------------------------------------------------------------------------------------------------------------------------------------------------------TATAGCAAAATTAATTAA------------------------------------------
  ;
end;
