# Supplementary material for: Order, please! Uncertainty in the ordinal-level classification of Chlorophyceae
Source: PeerJ. 2019 May 15;7:e6899. doi: 10.7717/peerj.6899 (PMC6525593; doi:10.7717/peerj.6899)
Supplement: Supplemental Information 1 — This compressed folder contains untrimmed, masked alignments for individual chloroplast genes (subfolder nexus), as well as trimmed alignments with appropriate analysis blocks and the consensus trees resulting from these single-gene and concatenated analyses (MrBayes subfolders). Supplementary methods with associated references are included in the SupplementaryMethods.txt file. SVDquartets, BaliPhy, PhyloBayes and RAxML analysis files are in separate subfolders, with their respective resulting tree files. Files associated with MrBayes analysis of the 1st and 2nd positions and the analysis of the 3rd positions are placed in the subfolders 1st_and_2nd_positions_only and 3rd_positions_only, respectively. The 18Splastid_combined subfolder contains the MrBayes analysis materials (alignment and consensus tree) for the analysis including nucleotide plastid data as well as 18S nucleotide data. Documentation, trees and scripts used to create Fig. 3 are included in the “Figure3” subfolder, and documentation for and full results of Treespace analyses are in the “Treespace” subfolder. The results of the AU topology tests are included in a Word document. [file peerj-07-6899-s008.zip › supplementary_alignments_trees/nexus/rps14.nex]

#nexus

begin data;
  dimensions ntax=68 nchar=390;
  format datatype=dna gap=- missing=?;
  matrix
                                 [----+----|----+----|----+----|----+----|----+----|----+----|----+----|----+----|----+----|----+-100|----+----|----+----|----+----|----+----|----+----|----+----|----+----|----+----|----+----|----+-200|----+----|----+----|----+----|----+----|----+----|----+----|----+----|----+----|----+----|----+-300|----+----|----+----|----+----|----+----|----+----|----+----|----+----|----+----|----+----|----+-400|----+----|----+----|----+----|----+----|----+----|----+----|----+----|----+----|----+----|----+-500|----+----|----+----|----+----|----+----|----+----|----+----|----+----|----+----|----+----|----+-600|----+----|----+----|----+----|----+----|----+----|----+----|----+----|----+----|----+----|----+-700|----+----|----+----|----+----|----+----|----+----|----+----|----+----|----+----|----+----|----+-800|----+----|----+----|----+----|----+----|----+----|----+----|----+----|----+----|----+----|----+-900|----+----|----+----|----+----|----+----|----+----|----+----|----+----|----+----|----+----|----+1000|----+----|----+----|----+----|----+----|----+----|----+----|----+----|----+----|----+----|----+1100|----+----|----+----|----+----|----+----|----+----|----+----|----+----|----+----|----+----|----+1200|----+----|----+----|----+----|----+----|----+----|----+----|----+----|----+----|----+----|----+1300|----+----|----+----|----+----|----+----|----+----|----+----|----+----|----+----|----+----|----+1400|----+----|----+----|----+----|----+----|----+----|----+----|----+----|----+----|----+----|----+1500|----+----|----+----|----+----|----+----]
                                 [************************************************---------------------------------------------------------------------------------------------------*********************************************---------------------------------------------------------------------------------------------------------------------------------------------------------------------------------------------------***]
                   Ankyra_judayi  ------------------------------------------------ATGGCAAAAAAAAGTATGATTCAACGAGAATTAAAACGTCAGCGTTTAGTTATGAAATATGCTGAAAAACGTGCGGATTTAAAAAAACAAATTAAAGAAGCT---------------------------------------AATTTTTTAAAAGAAAAATTAGCGTTACATAGAAAATTACAACAATTACCAAAAAATAGTTCAGCAGTACGATTACATAATCGCTGTTTAATTACTGGTCGTCCAAAAGGCTATTTTAGAGACTTTGGTTTATCACGTCATGTTTTACGTGAAATGGCTCATGAAGGTTTATTACCAGGTGTTACTAAATCAAGTTGGTAA
          Atractomorpha_echinata  ------------------------------------------------ATGGCAAAAAAAAGTATGATTCAGAGAGAATTAAAACGTCAGCGTTTAGTTATGAAATATGCTGAAAAGCGTGCGGATTTAAAAAAACAAATAAAAGAAGCT---------------------------------------AACTTTTTAAAAGACAAATTAGCACTACATAGAAAACTCCAGCAATTACCAAAAAATAGCTCACCAGTAAGATTACACAATCGCTGTTTGATCACTGGTCGTCCAAAAGGATATTTTAGAGATTTTGGTTTATCACGTCATGTGTTACGCGAAATGGCACATGAAGGTTTATTACCAGGTGTTACAAAATCCAGTTGGTAA
        Borodinellopsis_texensis  ------------------------------------------------ATGGCAACAAAAAATATGATTCAACGTGAATTAAAACGTCAACGTTTAGTAATGAAATATGCAAAAAAACGAGAAACATTAAAAAAAAAAATTAAGGATACT---------------------------------------TCTATTCTTAAAGAAAAATTAATGTTTCATAGAAAATTACAACAATTACCACGTAATAGTTCAACTGTGAGGTTACATAATCGATGCATGATTACTGGAAGACCCAAAGGTTACTATAGAGATTTTGGTCTATCACGACATGTTCTGAGAGAAATGGCACATCAAGGTCTTTTACCTGGGGTTAAAAAATCTAGTTGGTAA
            Bracteacoccus_aerius  ------------------------------------------------ATGGCAAACAAAGCAATGATTCAACGCGAGATAAAACGTCAGCGTTTAGTAATGAAATACGCAAAAAAGCGTGCTTCTTTAAAAGAACAAATTAAACAGACT---------------------------------------TCTTCTCTAAAAGAAAAGTTAGCTTTACATCGAAAATTACAACAGTTACCTAGAAATAGCTCTGCAGTTCGATTACATAATCGTTGTACAGTAACTGGTCGACCTAAAGGTTATTATAGAGATTTTGGTTTATCGAGACATGTTTTACGCGAAATGGCTCATGAAGGTCTTTTACCTGGAGTGCAAAAATCTAGTTGGTAA
         Bracteacoccus_giganteus  ------------------------------------------------ATGGCAAACAAAGCAATGATTCAGCGTGAAATAAAGCGTCAACGTTTAGTAATGAAATATGCAAAAAAACGTGCTTCTTTAAAAGAGCAAATTAAACAAACA---------------------------------------TCATCTTTAAAAGAAAAATTAGCTTTACATAGAAAGTTGCAACAGTTACCTAGAAATAGTTCCGCAGTTCGATTACATAATCGTTGTACAGTAACTGGACGACCTAAAGGTTATTATAGAGATTTTGGTTTATCAAGACACGTTTTACGTGAAATGGCTCACGAAGGCCTTTTACCTGGAGTACAAAAATCTAGTTGGTAA
             Bracteacoccus_minor  ------------------------------------------------ATGGCAAATAAAGCAATGATTCAGCGTGAAACAAAACGTCAACGTTTAGTAATGAAATATGCTACGAAACGCGCTTCTTTAAAAGAACAAATTAGACAAACG---------------------------------------TCGTCTTTAAGAGAAAAACTAGCTTTACATAGAAAATTACAGCAGTTACCTAAAAATAGTTCTGCAGTTCGATTACATAATCGTTGTACTGTGACTGGACGTCCTAAAGGTTATTATAGAGATTTTGGTTTATCAAGACACGTTTTACGTGAAATGGCTCATGAAGGTCTTTTACCTGGTGTGCAAAAATCTAGTTGGTAA
           Carteria_cerasiformis  ------------------------------------------------ATGGCAAAAAAAAGTATGATTCAACGTGAATTAAATCGTCAAGTTTTAGTTATGAAATACGCAAAAAAACGCGCTGTATTAAAAAAGCAAATAAAAGAAGCG---------------------------------------TCGTTTTTAAAAGAAAAATTAACATTACATAGAAAATTACAAAATCTTCCGAGAAATAGTTCAATGGTACGTCTTCATAATCGTTGTATGATTACAGGTCGACCTAAAGGATTTTATCGAGATTTTGGTTTATCTCGTCATGTTTTACGAGAAATGGCGCATGACGGTCTTTTACCTGGAGTTAAAAAAGCGAGTTGGTAG
              Carteria_crucifera  ------------------------------------------------ATGGCAAAAAAAAGCATGATTCAACGTGAATTAAAACGTCAATTTTTAGTTATGAAATACGCAAAAAAACGTGCAAAATTAAAAAAACAAATAAAAGAAGCT---------------------------------------TCTTTTTTAAAAGAAAAATTAATGTTACATAGAAAATTACAAGCATTGCCTAGAAATAGTTCAGTGGTCCGTCTTCACAATCGTTGTATGATTACAGGTCGACCAAAAGGATTTTATAGAGATTTTGGTTTATCTCGTCATGTGCTTCGCGAAATGGCGCATGAAGGATTATTACCTGGGGTTAAAAAATCCAGTTGGTAG
             Carteria_sp_SAG_8_5  ------------------------------------------------ATGGCAAAAAAAAGTATGATTCAACGTGAATTAAAACGTCAACGTTTAATTATGAAATATTCACAAAAACGTGAAACATTAAAAAAACAAATTAAAGAAACA---------------------------------------AGTTTTTTAAAAGACAAATTAATGTTACATAGAAAATTACAACAACTACCTAGAAATAGTTCTGCTGTTAGATTACATAATCGTTGTATGGTTACAGGAAGACCAAAAGGTTATTTCAGAGATTTTGGTTTATCACGTCATGTATTAAGAGAAATGGCTCATGAAGGATTACTTCCAGGTGTAAAAAAAGCTAGTTGGTAA
        Chaetopeltis_orbicularis  ------------------------------------------------ATGGCAAAGAAAAGTATGATTCAAAGAGAATTAAAACGTCAAAACTTAATTATTAAATATGAAAAAAGACGTTCATTATTAAAAAAACAAATTAAAGAAGTTGAGCAAAAAAGTAATGAAACCTCTCCAGGTGGGCTTACTTCTGTTTTAAAGCAAAAATTATTTTTACACCGAAAACTTCAAACTCTTCCAAGAAATAGTTCAATTGTGCGTCTTCGTAATCGTTGTTTAATTACAGGAAGACCTACCGGTTATTACAGAGATTTTGGACTTTCTCGCCATGTTTTACGTGAAATGGCCCACCAAGGTTTATTACCAGGTGTTGTTAAATCAAGTTGGTAA
       Characiochloris_acuminata  ------------------------------------------------ATGGCAAAAAAAAGTATGATTCAACGTGAACAAAAACGTCAACGATTAGTTATGAAATACGCTGTAAAGCGTCAATTATTGAAAAAACGAATCAAAGAAACA---------------------------------------AGTATTTTAAAAGAAAAATTAGCACTTCATAGAAAATTACAACAATTACCACGTAATAGTTCGAGTGTACGATTACACAATCGTTGCATGATTACAGGTAGACCTAAAGGTTACTTTAGAGATTTTGGTCTTTCAAGACATGTATTACGTGAAATGGCCCACCAAGGTTATCTTCCTGGTGTTAAAAAATCAAGTTGGTAA
         Chlamydomonas_applanata  ------------------------------------------------ATGGCTAATAAAAGCATGATTCAGCGTGAATTAAAACGTCAACGTCTTGTAATGAAATATGCAAAAAAACGTGAAGAATTAAAAAAACGTTTAAAAGAAACA---------------------------------------ACATTTTTAAAAGAAAAATTAGCTTTACATAGAAAATTACAACAATTACCTCGCAATAGCTCATTTGTTCGTTTACATAACCGTTGTATGGTAACGGGAAGACCTAAAGGTTATTATAGAGATTTTGGTTTATCTCGTCATGTTTTACGAGAAATGGCACACCAAGGCTTATTACCAGGTGTTAAAAAATCAAGTTGGTAA
           Chlamydomonas_nivalis  ------------------------------------------------ATGGCAAAAAAAAGTATGATTCAACGCGAGTTAAAACGACAAAATTTAGTAATGAAATATGCTGAAAAACGAGCTTCTTTAAAAGAACAGATTAAACAAACA---------------------------------------TCTTTTTTAAAAGAAAAATTAACGTTACATCGTAAGTTACAACAACTTCCGCGTAATAGCGCTGCTGTTAGACTGCATAATCGTTGTATGATTACTGGTCGTCCTAAAGGATATTATAGAGATTTTGGATTATCACGACATGTTTTACGTGAAATGGCTCATGAAGGTCTTTTACCAGGGGTACAAAAATCAAGTTGGTAA
          Chlamydomonas_peterfii  ------------------------------------------------ATGGCAAAAAAAAGCATGATTCAGCGCGAAATCAAGCGTCAACGTTTAGTTATGAAATACGCAAAAAAGCGTGAAATGTTAAAACAACAAATTAAAGAAGCA---------------------------------------TCTTCTTTAAAAGAAAAATTTCAGTTCAATAGAAAATTACAACAACTTCCATTAAATAGTTCACCCGTAAGATTACATAATCGTTGTATGATTACAGGAAGACCTAAAGGATTTTACCGAGATTTTGGTCTTTCGCGTCATGTTTTACGCGAATTAGCACATCAAGGATTTTTACCAGGTGTTCGAAAATCAAGTTGGTAA
       Chlamydomonas_reinhardtii  ------------------------------------------------ATGGCTAAAAAAAGCATGATTCAGCGTGAATTAAAACGCCAAAAATTAGTAATGAAATATGCAACAAAACGCGCAGCTCTTAAAGAACAAATTAAACAAACA---------------------------------------ACTTTCTTAAAAGAAAAATTAAGTTTACATAGAAAATTACAACAATTACCTCGTAATAGTTCAGCAGTGCGTTTACACAACCGTTGTATGATTACAGGCCGTCCTAAAGGCTATTTTAGAGATTTTGGTTTATCTCGTCATGTTTTACGTGAAATGGCACATCAAGGTCTTTTACCTGGTGTTTGTAAATCTAGTTGGTAA
           Chlorococcum_tatrense  ------------------------------------------------ATGGCTAAAAAAAGCATGATTCAGCGTGAATTAAAACGCCAACGTCTCGTAATGAAATATTCAAAAAAACGTGCTGTATTAAAAAAATTGTTAAAAGAAACA---------------------------------------ACAGTTTTAAAAGAAAAATTAGCTTTACATAGAAAATTACAACAATTACCTCGAAATAGCTCTTTTGTAAGATTACACAATCGTTGTTTGGTAACTGGTAGACCTAAAGGTTACTTTAGAGATTTTGGCTTATCACGTCATGTTTTACGCGAAATGGCTCACCAAGGATTATTACCTGGTGTTACAAAATCGAGTTGGTAA
         Chlorogonium_capillatum  ------------------------------------------------ATGGCAAAAAAAAGTATGATTCAGCGTGAATTAAAACGCCAACGTTTAGTTATGAAATATGCAAAAAAACGCGAAGATTTAAAAAAGGCTTTAAAAGAAACT---------------------------------------CCTTTTTTAAAAGATAAATTAGCTTTACAACGCAAATTACAACAATTACCAAGAAACAGTTCTTTTGTACGCTTACATAATCGTTGTCTAGTAACTGGTCGTCCAAAGGGTTATTTTAGAGATTTCGGTTTATCACGTCACGTTTTACGTGAAATGGCACATCAAGGTTTATTGCCTGGTGTTCAAAAATCTAGTTGGTAA
           Chloromonas_perforata  ------------------------------------------------ATGGCTAAAAAAAGCATGATCCAGCGTGAATTAAAACGCCAACGTCTTGTAATGAAATATTCAAAAAAACGTGCTGTATTAAAAAAATTGTTAAAAGAAACA---------------------------------------ACAGTTTTAAAAGAAAAATTAGCTTTACATAGAAAATTACAACAATTACCTCGAAATAGTTCTTTTGTAAGATTACACAATCGTTGTTTGGTAACTGGTAGACCTAAAGGTTACTTTAGAGATTTTGGCTTATCACGTCATGTTTTACGTGAAATGGCTCACCAAGGATTATTACCTGGTGTTACAAAATCGAGTTGGTAA
             Chloromonas_radiata  ATGCTTAAATTCATTTTTAATGTCTATATATATATATATATACCACTTATGGCAAAAAAAAGTATGATTCAACGCGAATTAAAGCGTCAAAATTTAGTTATGAAATATGCTGAAAAACGTGCATATTTAAAAGAACAGATTAAACAAACT---------------------------------------TCTTTTTTAAAAGAAAAATTAGCTTTACATAGAAAGCTACAACAACTTCCACGAAATAGTGCGGCGGTTAGACTGCACAATCGGTGTATGATTACTGGTCGCCCTAAAGGGTATTATCGAGATTTTGGATTATCACGCCATGTTCTACGTGAAATGGCCCATGAAGGTCTTTTACCAGGAGTTCAAAAATCTAGTTGGTAA
               Chloromonas_rosae  ------------------------------------------------ATGGCAAAAAAAAGTATGATTCAACGTGAGTTAAAACGACAAAATTTAGTAATGAAATATGCTGAAAAACGAGCTTCTTTAAAAGAACAGATTAAACAAACA---------------------------------------TCTTTTTTAAAAGAAAAATTAGCGTTACATCGTAAGTTACAACAACTTCCACGTAATAGTGCTGCTGTTAGATTACATAACCGTTGTATGATTACTGGTCGTCCTAAAGGATATTATAGAGATTTTGGATTATCGCGACATGTTTTACGGGAAATGGCTCATGAAGGTCTTTTACCAGGAGTACAAAAATCAAGTTGGTAA
         Chlorosarcinopsis_eremi  ------------------------------------------------ATGGCAAAAAAAAGTATGATTCAGCGTGAGTTAAAACGACAACGCCTTGTAATGAAATATGCTAAGAAAAGAGAAGAATTAAAAAAAGCTTTAAAAGCTACT---------------------------------------AATATCTTAAAAGAAAAACTAGCTTTACATAGAAAATTACAACAATTACCTAAAAATAGTGCATTTGTAAGATTACACAATCGTTGTATGATTACAGGTAGACCTAAAGGTTACTTTAGAGATTTTGGTTTATCACGACACGTACTACGTGAAATGGCTCACCAAGGTTTATTACCAGGTGTACAAAAATCAAGTTGGTAA
          Chlorotetraedron_incus  ------------------------------------------------ATGGCAAATAAAGCAATGATTCAACGTGAATTAAAACGTCAACGTTTAGTTATGAAATATGCTAAAAAACGTGCTATTTTAAAACAACAAATTAAAGAAGCT---------------------------------------TCTTCTTTAAAAGAAAAACTTTCTTTACATAGAAAATTACAACAACTTCCTAGAAATAGCTCTCCAGTTCGTTTACATAATCGTTGTACTATTACAGGTAGACCAAAAGGTTATTTTAGAGATTTTGGGCTGTCTAGACACGTTTTACGTGAAATGGCACATGAAGGACTATTACCTGGTGTAAGAAAAGCTAGTTGGTAA
      Chromochloris_zofingiensis  ------------------------------------------------ATGGCAAATAAAGCAATGATTCAGCGTGAATTAAAACGCCAACGTTTAGTTATGAAATACGCAACAAAACGCGCTATTTTAAAAAAACAAATCAAGCAAGCT---------------------------------------TCTTCATTAAAACAAAAACTAGATTTACACCGAAAATTACAACAGCTTCCAACAAATAGTTCAGCTGTACGATTACATAATCGTTGTTTAATTACAGGTAGACCTAAAGGTTATTTTAGAGATTTTGGTTTATCTCGACATGTTTTACGTGAAATGGCTCACGAAGGCTTGTTACCAGGAGTACGTAAAGCTAGTTGGTAA
         Cylindrocapsa_geminella  ------------------------------------------------ATGGCAAAGAAAAGTATGATGGAGAGGGAATTAAAACGCCAACATTGTGTTATAAAATTTTCAAAAAAACGTGAAATGCTAAAAAACATAATAAAAAAAACA---------------------------------------TCTTTTTTTAAAGAAAAATTAGCTCTTCATAGAAAGCTTCAAAGTTTTCCAAGAAATAGTTCTGTGACTCGTCTTCATAATCGATGTATGATTACAGGACGTCCTCAAGGATATTTTAGAGATTTTGGTCTTTCTCGACATATGTTGCGTCAACTTGCACATGAAGGTTTCTTACCTGGTATAAAAAAAGCAAGTTGGTAA
           Desmotetra_stigmatica  ------------------------------------------------ATGGCAAAAAAAAGCATGATTCAAAGAGAATTAAAACGTCAACGTTTAGTAATGAAATACGCAAAAAAACGTGAGATGTTAAAAGAACAAATTAAAGAAACA---------------------------------------TCTTTTTTAAAAGAAAAATTAATGTTACATAGAAAATTACAACAACTTCCAAGAAACAGTGCTGTTGTTAGATTACATAATCGCTGTTTAGTTACAGGAAGACCTAAAGGTTATTTCAGAGATTTTGGATTATCGCGACATGTTTTACGACAAATGGCTCATGAAGGTTTTTTACCAGGTGTACAAAAATCAAGTTGGTAA
          Dictyochloris_fragrans  ------------------------------------------------ATGGCAAAAAAAAGTATGATTCAACGTGAATTAAAACGTCAACGTTTAGTAATGAAATATGCAAAAAAACGTGAAGTTCTAAAACAAGAAATTAAACAAGCT---------------------------------------TCTTCTTTAAAAGAAAAATTAGTTTTACATAGAAAACTTCAACAACTTCCTCGAAATAGTGCACCTGTAAGACTTCATAATCGTTGTATGATTACGGGTAGACCCAAAGGGTATTTTAGAAATTTTGGTTTATCTCGACACGTTTTACGCGAAATGGCTC-----------------------------------------
               Dunaliella_salina  ------------------------------------------------ATGGCGAAAAAAAGTATGGTTCAACGTGAATTAAAGCGTCAACGTCTTGTAATGAAATACGCAAAGAAGCGTGAAATTTTAAAGAAACTTATGAAAGAATCT---------------------------------------ACTATTTTAAAAGAAAAATTAGCTTTACATAGAAAATTACAAAATTTACCAAAAAATAGTTCTTATGTACGTTTACATAATCGTTGTATGATTACTGGTCGTCCGAGAGGTTTTTATAGAGACTTTGGCTTATCACGCCATGTTTTACGTGAAATGGCTCACCAGGGTTTATTACCAGGTGTACAAAAATCAAGTTGGTAA
            Elakatothrix_viridis  ------------------------------------------------ATGGCAAAAAAAAGCATGATCCAACGTGAATTAAAACGTCAACGTTTAGTAATTAAATATTCAAAAAAAAGAGAAGAACTGAAAAATGAAATAAAAAAAAATCATTCT---------------------------------TTAACTTTAAAACAAATTTTATTTTTACGAATTAAATTTCAAAAATTACCAAGAAATAGTTCTCCAGTAAGGCTTCACAATCGTTGTCTAATTACAGGAAGACCTAGAGGTTATTTTAGACATTTTGGGGTTTCAAGACATGTTTTAAGACAAATGGCACATGAAGGATTATTACCAGGTGTTACTAAATCGAGTTGGTAA
           Floydiella_terrestris  ------------------------------------------------ATGGCAAAAAAAAGTATGATTCAACGTGACTTAAAACGTCAAAAATGTATTATTAAATACGAAAAACGAAGAATGGCATTAAAAAAACAAATTAAAGAAGCT---------------------------------------TCAGTGATGAAAAACAGGCTTTTTTTGAGTCGAAAATTACAAACTTTTCCACGAAATAGTTCAAAAGTTCGTCTTCGCAATCGCTGTTTAATTACTGGACGCCCCACTGGTTATTATAGAGATTTTGGGCTGTCACGCCATGTTTTGCGCGAGATGGCTCATGAAGGGTTATTACCTGGTGTAGTGAAATCTAGTTGGTAA
         Follicularia_botryoides  ------------------------------------------------ATGGCAAATAAAGCAATGATTCAGAGAGAATTTAAACGTCAACGTTTAGTTATGAAATATGCAAAAAAACGCTTTTTATTAAAAGAGCAAATCAAATCTGCT---------------------------------------ACTTCATTAAAAGATAAACTAACTTTACACAGACAATTACAACAACTTCCAAAAAATAGTTCACCAGTTAGATTACATAATCGTTGTACAGTAACAGGCCGTCCAAAAGGGTACTTTAGAGATTTTGGTTTATGTCGCCACGTTTTAAGAGAAATGGCTCACCAAGGATTATTACCAGGAGTTCAAAAATCAAGTTGGTAA
         Golenkinia_longispicula  ------------------------------------------------ATGGCTAAAAAAAGTATGATTCAACGGGAATTAAAACGTCAACGTTTGGTGATGAAATTCGCAAAAAAACGTGAAAATCTTAAACAATTAATAAAACAAGCA---------------------------------------TCTTCTCTCAGAGAAAAACTGGCACTTCATCGTCAATTACAAAAATTACCACGTAATAGTGCAGCAGTAAGACTACATAATAGATGTGCCATCACAGGAAGACCAAAAGGTTATTATAGAGACTTTGGTTTATCTCGTCATGTATTAAGAGAAATGGCCCATGAAGGGTTTTTACCAGGAGTTAGAAAAGCAAGTTGGTAA
                Gonium_pectorale  ------------------------------------------------ATGGCTAAAAAAAGCATGATTCAGCGTGAATTAAAAAGACAAAAATTAGTAATGAAATATGCAACAAAACGCGCAATTTTAAAAGAACAAATTAAACAAACT---------------------------------------TCTTTTTTAAAAGAAAAATTAACTTTACATAGAAAACTACAACAATTACCTCGCAATAGTTCAGCGGTACGTCTTCATAATCGTTGTATGATTACTGGTAGACCTAAAGGCTATTTTAGAGACTTTGGTTTATCACGTCATGTATTACGTGAAATGGCTCATCAAGGTCTTTTACCGGGTGTATGCAAATCTAGCTGGTAG
         Haematococcus_lacustris  ------------------------------------------------ATGGCTAAAAAAAGTTTAATACAACGTGAATTAAAAAGACAACGTTTAGTTATGAAATATGCAATAAAACGTGACATTTTAAAAAAAGCAATAAAAGAAACA---------------------------------------ACGCTTTTAAAAGATAAATTAGCATTACATAGAAAGTTACAACAGTTACCCCGTAATAGTGCTTCTGTAAGATTACATAATCGTTGTTTAGTAACTGGACGTCCCAAAGGTTATTATAGAGATTTTGGTTTATCACGTCATGTTTTACGTGAAATGGCACATCAAGGTTTATTACCAGGTGTTCAAAAATCAAGTTGGTAA
              Hafniomonas_laevis  ------------------------------------------------ATGGCAAAAAAAAGTTTAATTCAACGTGAGTTGAAACGTCAACGTTTAGTTATGAAATTTGCACAAAAACGTGCTTTATTAAAAGAACAAATTTCTCAAGTT---------------------------------------AGTTCTTTACGTGAAAAATTAACGTTACACCGTAAATTACAACAATTACCTCGTAACAGCTCTGCTGTTCGTTTACATAACCGTTGTCAAATTACAGGTAGAAGTCGTGGTTATTTCCGTGATTTTGGCTTATCCCGTCACGTTATTCGTGAATTAGCACACCAAGGTCTTTTACCAGGTGTAACAAAATCTAGTTGGTAG
            Hariotina_reticulata  ------------------------------------------------ATGGCAAATAAAGCAATGATTCAACGTGAATTGAAACGTCAAAGTTTAGTGATGAAATATGCAAAAAAACGTAAATTCTTAAAAGAACAAATTGAAAAAGCT---------------------------------------TCTTCTTTTAAAGAAAAATTCGGTTTCCATCGAAAACTACAACAATTACCTAGAAATAGTTCTCCTGTTCGTTTGCATAACCGTTGTTTAATCACTGGACGACCTAAAGGTTATTTTAGAGATTTTGGTCTTTCTAGACATGTTTTGCGAGAAATGGCTCATGAAGGTCTTTTACCTGGCGTAAGAAAAGCAAGTTGGTAA
                   Jenufa_minuta  ------------------------------------------------ATGGCAAAAAAAAGTCTTATTCAACGTGAATTAAAACGGCAAAGTTTAGTTATTAAATTTGCTAAAAAACGAGAAAGTTTAAAGCAACAAATTAAACAAGCA---------------------------------------TCTTCTTTAAAACAAAAATTTCGTTTACATCGTAAGTTACAACAACTTCCTAAGAACAGTTCTAAAGTAAGACTTCATAACCGATGTCTTATAACAGGTAGACCAAAGGGTTATTTTAGAGATTTTGGTTTATCTCGTCATGTTTTAAGAGAAATGGCATCACAAGCATTGTTACCTGGTGTAACTAAATCAAGTTGGTAA
                Jenufa_perforata  ------------------------------------------------ATGGCAAAAAAAAGTTTGATTCAACGTGAGTTAAAACGTCAAAATTTAGTAACTAAATTTGAAAAAAAACGTCAATTACTAAAACAACAAATTCAACAAGCG---------------------------------------TCGTCTTTAAAAGAAAAATTCAGTTTGCATCGAAAATTACAACAATTACCTAAAAATAGTTCTAAAGTAAGACTTCATAATCGTTGTCTAATTACTGGTAGACCCAAGGGTTATTTTAGGGATTTTGGGTTATCTCGACATGTTTTACGTGAAATGGTTCATCAAGGGCTCTTACCTGGTGTGACAAAATCTAGTTGGTAA
            Kirchneriella_aperta  ------------------------------------------------ATGGCAAATCAAGCAATGATTCAACGTGAATTAAAACGTCAGCGCTTAGTAATGAAATATGCTAAAAAACGTGTAGATTTAAAAAAACAAATTAAAGAAGCA---------------------------------------TTTTCTTTAAAAGAAAAATTAGATTTACATCGTAAATTACAACAATTACCAAGAAATAGTTCTCCAGTACGATTACATAATCGTTGTCTTGTTACAGGGAGACCTCAAGGTTATTATAGAGACTTTGGTCTATCTCGACACGTTTTACGTGAAATGGCACACGAGGGTCTTTTACCCGGTGTACGAAAAGCGAGTTGGTAA
        Koshicola_spirodelophila  ------------------------------------------------ATGGCTAAAAAAAGTATGGTTCAACGTGAATTAAAACGTCAAAAATGTGTTTTAAAGTACGAACAAAAACGTGAATCCTTAAAAATTCAGATAAAAAAAGCA---------------------------------------TCGACTTTAAGACAAAAGCTTCTATTACATAGAATGCTACAAAAATTACCAAGAAATAGCTCTAGAGTTCGACTTCGTAATCGTTGTATGATTACAGGACGCCCTAGAGGTTTTTTTAGAGATTTTGGTTTATCTCGGAATTTATTACGTGAAATGGCCCACCAAGGTTTATTACCAGGCGTTAAAAAGTCTAGTTGGTAA
             Lobochlamys_culleus  ------------------------------------------------ATGGCAAAAAAAAGTATGATTCAACGTGAATTAAAACGTCAACGTTTAGTAATGCGATATGCAAAAAAACGTGAAGCTTTAAAAGAACAAATTAAACAAACA---------------------------------------TCTTTTTTAAAACAAAAATTATCATTACATAGAAAATTACAGCAACTTCCTCGAAATAGTTCTGCGGTAAGACTTCATAATCGTTGTATGGTTACTGGACGACCTAAAGGTTTTTTTAGAGATTTTGGTTTATCACGTCATGTGTTACGTGAAATGGCTCTTGAAGGATTTTTACCCGGTGTGAAAAAATCTAGTTGGTAA
              Lobochlamys_segnis  ------------------------------------------------ATGGCAAAAAAAAGTATGATTCAACGAGAATTAAAACGTCAACGACTAGTTATGCGTTATGCAAAAAAACGTGAAATGTTAAAAGAACAAATTAAACAAACA---------------------------------------TCATTTTTAAAACAAAAATTAGCTTTACATAGAACACTACAACAACTTCCACGCAATAGTGCTCCAGTTAGACTTCATAATCGTTGTATGGTTACTGGAAGACCTAAAGGTTTTTTTAGAGACTTTGGGTTATCTCGCCATGTTTTACGCGAAATGGCTCTTGAGGGGTTTTTACCAGGTGTTAAAAAATCTAGTTGGTAA
             Microglena_monadina  ------------------------------------------------ATGGCAAAAAAAAGTATGATACAACGTGAACTCAAACGTCAAGGTTTATTAATGAAATATGCTTCGGTAAGAAAAAAATGGAAAAAAAAAATGTTAAAGAGT---------------------------------------GAAACTTTAAAGCAAAAATTGATATTCCATGGAAGATTACAAGAGCTTCCAAAAAATAGTTCAAGTGTTAGATTACATAATCGTTGTTTGTTTACTGGAAGACCAAAAGGATATTATAGAGATTTTGGTGTATCAAGACATGTTTTAAGAGAAATGTCATATCAAGGGGTATTCCCAGGAGTAAAAAAGTCATCATGGTAG
                   Microspora_sp  ------------------------------------------------ATGGCAAAAAAATGCATGATTCAACGCGAATTAAAACGTCAACGTTTGGTTATGAAATACGCAAAAAAACGCGAGTATCTAAAATTAGAAATAAAAAAATCC---------------------------------------TCTTCGTTAAAAGAGAAATTATCGTTACATAGACAACTGCAACAACTTCCTAGAAATAGTGCACCTGTAAGATTACATAATCGATGTTTAATTACTGGAAGATCAAAAGGTTATTATCGACATTTTGGTCTTTCTCGACATTTATTACGTGAAATGGCTCATGAAGGATTATTACCTGGGGTAACTAAAGCGAGTTGGTAA
         Mychonastes_homosphaera  ------------------------------------------------ATGGCAAATAAAGCAATGATTCAACGTGAATTAAAACGTCAACGTTTAGTGATGAAATATGCTCAAAAGCGTGCCTTATTAAAAGCCGCATTAAAAGCAGCG---------------------------------------ACTTCATTAAAAGATAAATTAACAATTCAACGTCAATTACAACAATTACCTCGAAACAGTGCACCAGTTCGTCTACACAATCGTTGTACAATTACGGGTCGTCCACGTGGATATTACCGCGACTTTGGTCTATCACGTCACGTATTACGTGAAATGGCTCACGATGGTTTATTACCAGGGGTACGTAAAGCTAGTTGGTAA
             Mychonastes_jurisii  ------------------------------------------------ATGGCAAATAAAGCAATGATTCAACGTGAATTAAAACGTCAACGTTTAGTGATGAAGTATGCGCAAAAGCGTGCATTATTAAAAGCAGCATTAAAAACTGCT---------------------------------------AGTTCACTAAAAGACAAATTAACAATTCAACGTCAACTACAACAATTACCACGTAACAGCGCACCCGTGCGTTTACACAATCGTTGTACAATTACAGGCCGTCCACGTGGCTATTACCGTGATTTTGGTCTATCACGTCACGTTTTACGCGAAATGGCTCACGATGGTTTACTACCAGGGGTACGTAAAGCCAGCTGGTAA
             Neochloris_aquatica  ------------------------------------------------ATGGCTAATAAAGCAATGATTCAAAGAGAATTAAAGCGCCAACGTTTAGTTATGAAATATACTAAAAAGCGCGCTACTTTAAAGTTAATGATTAAATCTGCA---------------------------------------TCTTCGTTAAAAGAAAAACTAGCTTTACATAGAAAATTACAACAGCTTCCAAGAAACAGTTCATCTGTACGTTTACATAATCGTTGTAATGTTACAGGTAGACCCAGAGGTTATTTTAGAGATTTTGGTTTATCTCGTCATGTTTTACGTGAGATGGCTCATGAAGGTTTATTACCTGGAGTAAGAAAAGCTAGTTGGTAA
        Oedocladium_carolinianum  ------------------------------------------------ATGGCTAAAATCAGTTTAATTCAAAGAGAATTCAAACGTCAACGTTTAGTTTTGAAATATGAAAAAAAACGTACTTTCTTAAAAAGAGAAATTCAACGAACT---------------------------------------CCTTTTTTAAAACAGAAATTACAATTTCACAGAGTTTTACAACAACTTCCTCGAAATAGTGCATCTGTGAGACTCCATAATCGATGTCTTGTAACAGGACGTTCTCGGGGTTATTATCGAGATTTTGGTTTATCAAGACATGTGTTACGCGAAATGGCACATCAAGGATTATTACCAGGTGTCATCAAATCGAGTTGGTAA
        Oedogonium_angustistomum  ------------------------------------------------ATGGCTAAAATCAGTTTAATTCAAAGAGAATTCAAACGTCAACGTTTAGTTTTGAAATATGAAAAAAAACGTACTTTCTTAAAAAGAGAAATTCAACGAACT---------------------------------------CCTTTTTTAAAACAGAAACTACAATTTCACAGAGTTTTACAACAACTTCCTCGAAATAGTGCATCTGTCAGACTCCATAATCGATGTCTTGTAACGGGACGTTCTCGAGGTTATTATCGAGATTTTGGTTTATCAAGACACGTGTTACGTGAAATGGCACATCAAGGATTATTACCAGGTGTCATCAAATCAAGTTGGTAA
            Oedogonium_cardiacum  ------------------------------------------------ATGGCTAAAATCAGTTTAATTCAAAGAGAATTCAAACGTCAACGTTTAGTTTTGAAATATGAAAAAAAACGTACTTTCTTAAAAAGAGAAATTCAACGAACT---------------------------------------CCTTTTTTAAAACAGAAATTACAATTTCACAGAATTTTACAACAACTTCCTCGAAATAGTGCATCTGTGAGACTCCATAATCGATGTCTTGTAACCGGACGTTCTCGAGGTTATTATCGAGATTTTGGTTTATCAAGACATGTGTTACGCGAAATGGCACATCAAGGATTCTTACCAGGGGTCATCAAATCGAGTTGGTAA
          Oogamochlamys_gigantea  ------------------------------------------------ATGGCAAAAAAAAGTTTAATTCAACGCGAATTAAAACGTCAACGTTTAGTAATGCGTTATGCAAAAAAACGTGAAACTTTAAAGCAACAAATAATGGCTACG---------------------------------------CCATACTTAAAAGAAAAATTAGTTTTACATAGAAAATTACAACAACTTCCACGAAATAGCGCACCTATTCGACTTCATAATCGTTGTATGATAACAGGTAGACCTAAAGGTTTTTTTAGAGATTTTGGGTTATCTCGACATGTTTTACGTGAAATGGCTTTAGAAGGCTTTTTACCTGGTGTTAAAAAGGCGAGCTGGTAA
          Ourococcus_multisporus  ------------------------------------------------ATGGCAAATCAAGCAATGATTCAACGTGAATTAAAACGTCAACGTTTAGTTATGAAATATGCAAAAAAACGTGCAGTTTTAAAAGAACAAATTAAACAAGCA---------------------------------------TCTTCGTTAAAAGAAAAATTAGATTTACATCGTAAATTACAACAATTGCCAAAAAACAGTTCTCCAGTTCGATTACATAACCGTTGTTTAGTAACTGGAAGACCTCAAGGTTATTTCAGAGATTTTGGTTTATCTAGACATGTTTTACGTGAAATGGCACACGAAGGTCTTTTACCTGGAGTAAGAAAAGCTAGTTGGTAA
           Palmellopsis_texensis  ------------------------------------------------ATGGCAAAAAAAAGTTTGATTCAACGCGAATTAAAACGTCAACGTTTAGTTATGCGTTATGCAAAAAAACGTTCACAATTAAAAGAAGAAATAAAAAAAGCA---------------------------------------TCTTCTTTAAAAGAAAAATTAACTTTACACCGAAAATTACAGCAACTTCCACGTAATAGTTCACCTGTTAGATTACACAATCGTTGTTTGGTAACAGGAAGACCGAAAGGTTATTATCGTGATTTTGGACTTTCTCGACATGTTTTACGTGAAATGGCACTAGAAGGATTTTTACCTGGTATTAAAAAAGCAAGTTGGTAA
         Parallela_transversalis  ------------------------------------------------ATGGCAAAAAAAAGTATGATTCAGCGCGAACTAAAACGTCAAAGATTAGTTATGAAATTTGCTAAAAAACGTCAAATCTTAAAAGATCAAATAAAACAGGCT---------------------------------------TCTTCTTTTAAAGATAAACTAGCTCTTCACCGAGAGCTTCAAAAACTTCCTAAAAATAGTTCTCCTTCTAGATTACATAATCGTTGTCTTATTACAGGAAGATCTAGAGGATACTATCGAAATTTTGGTCTTTCAAGACATGTTTTACGCGAGATGGCACATCAAGGTTTATTACCAGGTGTGCAAAAAGCAAGTTGGTAA
               Pediastrum_duplex  ------------------------------------------------ATGGCAAATAAAGCAATGATTCAACGTGAACTTAAACGTCAACGTTTAGTTATGAAATATGCAAAAAAGCGTTCAATTTTAAAGCAAGAAATTAAAAAAGCT---------------------------------------TCTTCTTTAAAAGAAAAACTAACTTTACATAGAAAATTACAACAACTTCCAAGAAATAGCGCAGCAGTAAGATTACATAACCGTTGTTTAGTGACTGGAAGACCAAAAGGTTATTTTAGAGATTTTGGTTTATCAAGACATGTTTTACGTGGAGCGACTCGTTTGTCC------------------------------TAA
           Phacotus_lenticularis  ------------------------------------------------ATGGCAATTAAAAGTATGGTTCAACGTGAATTAAAACGTCAACGTTTAGTTATGAAGTATGCTCAAAAACGTGCTACTTTAAAAGAACTTATTAAAAAAGCT---------------------------------------TCATCTTTAAAAGAAAAGTTAGCTTTACATAGAAAGTTACAACAATTACCTCGTAACAGCTCAAGTGTTAGATTACATAATCGTTGTTTAGTAACAGGACGATCAAAAGGTTATTTCCGTGATTTTGGTTTATCTAGACATGTTTTACGTGAAATGGCTCATCAAGGTTTACTTCCAGGAGTTCAAAAATCTAGTTGGTAA
              Pleodorina_starrii  ------------------------------------------------ATGGCTAAAAAAAGCATGATTCAACGTGAATTAAAACGTCAAAAATTAGTTATGAAATACGCTACAAAACGAGCAGCTTTAAAAGAACAAATTAAATATACT---------------------------------------TCGTTTTTAAAAGAAAAACTTCGTTTACACAGAAAATTGCAACAATTACCTCGTAATAGTTCTGCAGTACGTCTTCATAATCGTTGTATGATTACTGGTAGACCTAAAGGGTATTTCAGAGATTTTGGTTTATCTCGTCATGTATTACGTGAAATGGCACATCAAGGTCTTTTACCAGGTGTTTGTAAATCTAGCTGGTAA
          Protosiphon_botryoides  ------------------------------------------------ATGGCCAAAAAAAGTATGATTCAACGTGAATTAAAACGTCAACGTTTAGTTATGAAATATGCTAAAAAACGTGAAGATCTAAAAAAAGCTTTAAAAGAAACT---------------------------------------ACTGTTTTAAAAGAAAAATTAGCTTTACATAGAAAATTACAACAATTACCAAGAAATAGTTCTTTTGTAAGATTACATAATCGTTGTTTAATTACAGGAAGACCTAAAGGTTACTTTAGAGATTTTGGTTTATCACGTCATGTATTACGTGAAATGGCACACCAAGGTTTATTACCAGGTGTTACAAAATCAAGTTGGTAA
  Pseudomuriella_schumacherensis  ------------------------------------------------ATGGCAAATAAAGCAATGATTGAACGTGAATTAAAACGCCAGCGTTTAGTTATGAAATATGCTAAAAAACGTAGTGTTTTAAAAGAACAAATGAAACAAGCT---------------------------------------TTTTCATTAAAAGAGAAATTAACGTTACATAGAAAATTACAGCAACTTCCAAAAAATAGTTCTCCTGTTCGATTACATAATCGCTGTACGATCACAGGTAGACCAAAAGGTTATTATAGAGATTTTGGACTATCTCGCCATGTATTACGTGAAATGGCTCATGAAGGATTATTACCAGGTGTACGTAAAGCTAGTTGGTAA
              Rotundella_rotunda  ------------------------------------------------ATGGCAAATAAAGCAATGGTACAACGTGAATTAAAACGTCAACGTTTAGTTATGAAATATGCAAAAAAACGTGACATTTTAAAACAACAAATTAAAGAAGCT---------------------------------------TCTTCTTTACAAGAAAAAATTCGTTTACATAGAAAATTACAAAATCTTCCAAAAAATAGCTCACCGGTTCGATTACATAATCGCTGTTTAATTACTGGACGACCAAAAGGTTATTATAGAGATTTTGGTTTATCAAGACATGTTTTACGTGAAATGGCACATGAAGGTCTTTTACCTGGTGTAAGAAAAGCAAGTTGGTAA
            Scenedesmus_obliquus  ------------------------------------------------ATGGCAAATAAAGCAATGATTCAACGTGAATTAAAACGTCAAAATTTAGTTATGAAATTTGCAAAAAAACGTGCAATTTTAAAACAACAAATTCAACAAGCT---------------------------------------TCTTCATTAAAAGAAAAATTAGCTTTACATAGAAAACTTCAACAATTACCAAGAAATAGTTCTCCTGTTCGTTTACATAATCGTTGTTTAGTTACAGGAAGACCAAAAGGTTACTTTAGAGATTTTGGTCTTTCTAGACATGTTTTACGTGAAATGGCTCATGAAGGACTGTTACCAGGTGTAAGAAAAGCAAGTTGGTAA
          Schizomeris_leibleinii  ------------------------------------------------ATGGCAAAAAAAAATCTGATTCAAAGAGAGTTAAAACGTCAAAAATTAGTTATAAAATATGAAGCAAGACGTCAGTTATTAAAAAAACAAATAAAATTAGCT---------------------------------------TCTACTTTACGTGAAAAATTATCTTTACATAGAGAATTACAAAAGTTTCCTCGTAATAGCTCTGCAGTTCGATTAAATAATCGTTGTATGATTACAGGTCGTTCAAGAGGTTATTATCGTGATTTTGGTTTATCTCGTAATGTTTTAAGAGAAATGGCACACCAAGGTTTATTACCTGGTGTAGTTAAATCTAGTTGGTAA
          Spermatozopsis_similis  ------------------------------------------------ATGGCAAAAAAAAGTATGATTGAACGCGAATTAAAGCGTCAACGTTTAGTAATGAAATACGCAGAAAAACGCGCAGTATTAAAAGAGCAGATTACTTCTGCA---------------------------------------GTATCTTTACGCGAAAAACTAGCGTTACATCGTAAACTTCAACAATTACCACGTAATAGTTCAGCAGTACGCTTACATAACCGTTGTACAGTTACAGGACGTCCAAAGGGTTATTTCCGTGATTTTGGTTTATCACGTCACGTATTACGAGAAATGGCTCATGAAGGTTTATTACCAGGGGTAATGAAATCAAGTTGGTAA
       Stephanosphaera_pluvialis  ------------------------------------------------ATGGCTAAAAAAAGCATGATTCAGCGTGAATTTAAACGTCAACGTCTTGTTATGAAATATGCAAAAAAACGTGAATCCTTAAAAAAATCTTTAAAAGAAACA---------------------------------------ACCTTTTTAAAAGATAAATTAGCTTTACATAGAAAATTACAGCAATTACCTCGAAATAGTTCATTTGTACGTTTACACAACCGCTGTTTAGTAACTGGTAGGCCTAAAGGTTATTATAGAGACTTTGGGTTATCACGTCACGTTTTACGTGAGATGGCCCATCAAGGCTTATTACCGGGTGTAAAAAAATCTAGTTGGTAA
        Stigeoclonium_helveticum  ------------------------------------------------ATGGCAAAAAAAAATATGATTCAAAGAGAATTAAAACGTCAAAAGTGTGTTTTAAAATATGAAACACGACGTCAATTATTAAAAAAACAAATAACATTAGCT---------------------------------------TCTACTTTACGAGAAAAATTAATGTTACATCGTCAATTACAAAAACTTCCGCGTAATAGTTCAGCTGTTCGTTTACGTAATCGTTGTATGATTACAGGTCGTTCTCGAGGTTATCACCGTGATTTTGGTTTGTCACGTAATGTGCTGCGTGAAATGGCACATCAAGGTTTATTGCCCGGTGTTGTAAAATCAAGTTGGTAA
      Treubaria_triappendiculata  ------------------------------------------------ATGGCAAAAAAAAGTATGATTGAACGTGAATTAAAACGACAAAGACTTGTCATGAAATATTCTAAAAAACGTCAAGATTTAAAAAAATTAATTAAAAAAACT---------------------------------------TTTTCTCTAAAAGAAAAATTAGCTCTTCATAGACAATTACAACAACTTCCTAGAAGTAGCTCTCGTTGTAGACTTCATAATCGTTGTACAATAACAGGTCGTCCAAAAGGATATTTTAGAGATTTTTGTTTATCACGTCATGTTTTACGAGAAATGGCACATGAAGGATTGTTACCTGGTGTAAAAAAATCAAGCTGGTAA
              Trochiscia_hystrix  ------------------------------------------------ATGGCAAAAAAAAGTATGATTGAACGTGAATTAAAACGACAAAAACTTGTTATGAAATATTCTAAAAAACGTCAAGATTTAAAAAAATTAATTAAAAAAACT---------------------------------------TTTTCTTTAAAAGAAAAATTAGCTCTTCATAGAAAATTACAACAACTTCCTAGAAGTAGCTCTCGTTGTAGACTTCATAATCGCTGTACAATAACTGGACGTCCAAAAGGGTATTATAGAGATTTTTGTTTGTCACGTCATGTTTTACGAGAAATGGCGCATGAAGGATTATTACCAGGTGTAAAAAAATCAAGCTGGTAA
                      Uronema_sp  ------------------------------------------------ATGGCAAAAAAAAATATGATTCAACGAGAATTAAAACGTCAAAAATGTGTTTTAAAATATGAAATTCGTCGTGCATTATTAAAAAAACAAATAAAATTAGCT---------------------------------------TCTACTTTAAAAGAAAAATTAGTTTTACATCGCCAATTACAAAAATTTCCTATAAATAGTTCACCGGTTAGATTACGTAATCGTTGTATGATTACTGGTCGTTCAAGAGGTTATCATCGTGATTTTGGTTTATCACGTAATGTTTTACGTGAAATGGCACATCAAGGTTTATTGCCAGGTGTTGTAAAAGCCAGTTGGTAA
                  Volvox_carteri  ------------------------------------------------ATGGCTAAAAAAAGCATGATTCAGCGTGAATTAAAACGTCAAAAATTAGTAATGAAATATGCTACAAAACGAGCGGCTTTAAAAGAACAAATTAAACATACT---------------------------------------ACGTTTTTAAAAGAAAAACTTAGTTTACACAGAAAATTACAACAATTACCTCGTAATAGTTCTGCAGTACGTCTTCATAATCGTTGTATGATTACTGGTAGACCTAAAGGTTATTTTAGGGATTTTGGTTTATCACGTCATGTATTACGTGAAATGGCTCATCAAGGTCTTTTACCAGGTGTTTGTAAATCTAGTTGGTAA
  ;
end;
