# Supplementary material for: Order, please! Uncertainty in the ordinal-level classification of Chlorophyceae
Source: PeerJ. 2019 May 15;7:e6899. doi: 10.7717/peerj.6899 (PMC6525593; doi:10.7717/peerj.6899)
Supplement: Supplemental Information 1 — This compressed folder contains untrimmed, masked alignments for individual chloroplast genes (subfolder nexus), as well as trimmed alignments with appropriate analysis blocks and the consensus trees resulting from these single-gene and concatenated analyses (MrBayes subfolders). Supplementary methods with associated references are included in the SupplementaryMethods.txt file. SVDquartets, BaliPhy, PhyloBayes and RAxML analysis files are in separate subfolders, with their respective resulting tree files. Files associated with MrBayes analysis of the 1st and 2nd positions and the analysis of the 3rd positions are placed in the subfolders 1st_and_2nd_positions_only and 3rd_positions_only, respectively. The 18Splastid_combined subfolder contains the MrBayes analysis materials (alignment and consensus tree) for the analysis including nucleotide plastid data as well as 18S nucleotide data. Documentation, trees and scripts used to create Fig. 3 are included in the “Figure3” subfolder, and documentation for and full results of Treespace analyses are in the “Treespace” subfolder. The results of the AU topology tests are included in a Word document. [file peerj-07-6899-s008.zip › supplementary_alignments_trees/nexus/ccsA.nex]

#nexus

begin data;
  dimensions ntax=68 nchar=4017;
  format datatype=dna gap=- missing=?;
  matrix
                                 [----+----|----+----|----+----|----+----|----+----|----+----|----+----|----+----|----+----|----+-100|----+----|----+----|----+----|----+----|----+----|----+----|----+----|----+----|----+----|----+-200|----+----|----+----|----+----|----+----|----+----|----+----|----+----|----+----|----+----|----+-300|----+----|----+----|----+----|----+----|----+----|----+----|----+----|----+----|----+----|----+-400|----+----|----+----|----+----|----+----|----+----|----+----|----+----|----+----|----+----|----+-500|----+----|----+----|----+----|----+----|----+----|----+----|----+----|----+----|----+----|----+-600|----+----|----+----|----+----|----+----|----+----|----+----|----+----|----+----|----+----|----+-700|----+----|----+----|----+----|----+----|----+----|----+----|----+----|----+----|----+----|----+-800|----+----|----+----|----+----|----+----|----+----|----+----|----+----|----+----|----+----|----+-900|----+----|----+----|----+----|----+----|----+----|----+----|----+----|----+----|----+----|----+1000|----+----|----+----|----+----|----+----|----+----|----+----|----+----|----+----|----+----|----+1100|----+----|----+----|----+----|----+----|----+----|----+----|----+----|----+----|----+----|----+1200|----+----|----+----|----+----|----+----|----+----|----+----|----+----|----+----|----+----|----+1300|----+----|----+----|----+----|----+----|----+----|----+----|----+----|----+----|----+----|----+1400|----+----|----+----|----+----|----+----|----+----|----+----|----+----|----+----|----+----|----+1500|----+----|----+----|----+----|----+----]
                                 [***************************************************************************************************************************************************************************************************************************************************************************************************************************************************************************************************************************************************************************************************************************************************************************************************************************************************************************************************************************************************************************************************************************************************************************************************************************************************************************************************************************************************************************************************************************************************************************************************************************************************************************************************************************************************************************************************************************************************************************************************************************************************************************************************************************************************************************************************************************************************************************------------------------------------------------------------------------------------------------------------------------------******************************************************************************************************************************************************************************************************************************************************************************************************************************************************************************************************************************************************************************************************************************************************************************************************************************************************************------------------------------------------------------************---------------------------------------------------------------------------------------------------------------------------------------***************************************************************************************************************************************************************************************************************************************************************************************************************************************************************************************************************************************************************************************************************************************************************************************************************************************************************************************************************************************************************************************************************************************************************************************************************************************************************************************************************************************************************------------------------------------------------------------------------------------------------------------------------------------------------------------------------------------------------------------------------------------------------------------------------------------------------------------******************]
                   Ankyra_judayi  ---------------------------------------------------------------------------------------------------------------------------------------------------------------------------------------------------------------------------------------------------------------------------------------------------------------------------ATGATTAATTATGTAAAATTT---------------------------------------------------------------------------------------------------------------------------------------------------------------------------------------------------------------------GCAAATTTTTCT------TTTTTAACTTTATTTTTTTCAATGATTTTTTATTGGGTTCAAGTT---------AATTTTCCA------------------------------------------------------------------------------------------------------------------------------------------------------------------------------------------------------------------------------------------------------------------------------------------------------------------------------------------------------------------------------------------------------------------------------------------------------------------------------------------------------------------------------------------------------------------------------ATTTTAAAA------------------------------------------------------------------------------------------------------------------------------------------------------------------------------------------------------------------------------------------------------------------------------------------------------------------------------------------------------------------------------------------------------------------------------------------------------------------------------------------------CGACAATCTATTGGTTTAATTTTAATGGCTTTGTCTAATGTTTTATTATTAATTTTTTTAATTTTAAGATGGACTGAATCTGGTCATTTTCCTTTAAGTAATATTTATGAAGCATTAATGTTTTTATCCTGGTGTTTTACAGTAATTCATTTAATTTTA------------------GAAAAATTTACTAAAAATTTA------------------------------------------------------------------------------------------------------------------------------------------------------------------------------------------------------------------------------------------------------------------------------------------------------------------------------------------------------------------------------------------------------------------------------------------------------------------------------------------------------------------------------------------------------------------------------------------------------------------TTGTTAAGTTGTATTTCAGCGCCTACAGCTTTTTTTATAAATGCTTTTGCAACCTTGAGT------------TTACCTCAAGAATTACAAAAAGCTAGTCCTCTTGTTCCTGCGTTACAATCAAATTGGTTAATGATGCATGTAACTGTTATGATTTTAAGTTATGCAGCGTTAATTTCAGGTTCTTTATTAGCAATTGCTTTTTTGATGTTAAGTCAAACACAACAAAATACTACA---------------------------------------------------------------------------------------------------------------------------------------------------------------------------------------------------------------------------------------------------------------------------------------------------------------------------------------------------------------CTTGTTGGCGTTACAGCA------------------------------------------------------------------------------------------------------------------------------------------AAATATTCACAAAAAGAAACTATGGAGTTTAATATTTTAAGTAAAAAT------------------------------------------------------------------------------------------------------------------------------------------------------------------------------------------------------------------------------------------------------------------------------------------------------------------------------------------------------------------------------------------------------------------------------CAAAATATTAACTTGTCTACTATATTAGACAATTTAAGCTATCGTATTATTGGTATCGGGTTTCCATTATTAACTATTGGTATTCTTTCCGGTGCGGTTTGGGCAAATGAAGCTTGGGGTTCGTATTGGAGTTGGGATCCAAAAGAAACTTGGGCATTATTAACTTGGTTAATTTTTGCAATTTATCTACATACACGAATCACTCGTGGTTGGGAAGGTAAAAAACCAGCTTTTATAGCTGCCTGTGGTTTTTTTATTGTTTGGATTTGTTTTTTAGGAGTTAATTTAATTGGTGAAGGCTTACATAGTTATGGTTGGTTCCAAGGAGCGTAA---------
          Atractomorpha_echinata  ---------------------------------------------------------------------------------------------------------------------------------------------------------------------------------------------------------------------------------------------------------------------------------------------------------------------------ATGATTAATTATGTCAAATTT---------------------------------------------------------------------------------------------------------------------------------------------------------------------------------------------------------------------GCGAATTTTTCT------TTTTTAACTTTATTTTTTTCAATGATTTTTTATTGGATTCAAGTG---------AATTTTCCA------------------------------------------------------------------------------------------------------------------------------------------------------------------------------------------------------------------------------------------------------------------------------------------------------------------------------------------------------------------------------------------------------------------------------------------------------------------------------------------------------------------------------------------------------------------------------ATATTAAAA------------------------------------------------------------------------------------------------------------------------------------------------------------------------------------------------------------------------------------------------------------------------------------------------------------------------------------------------------------------------------------------------------------------------------------------------------------------------------------------------AGACAATCTATTGGTTTCATTTTAATGGCTTTGTCTAATGTTTTATTATTAAGTTTTTTAATTTTAAGATGGAATGAATCGGGTCATTTTCCTTTAAGTAATATTTATGAAGCATTAATGTTTTTATCATGGTGTTTTACAATAATTCATTTAATTTTA------------------GAAAAATTTACAAAAAATGTA------------------------------------------------------------------------------------------------------------------------------------------------------------------------------------------------------------------------------------------------------------------------------------------------------------------------------------------------------------------------------------------------------------------------------------------------------------------------------------------------------------------------------------------------------------------------------------------------------------------CTTTTAAGTTGTATCTCTGCTCCAACAGCTTTTTTTATAAATGCTTTTGCAACATTAAGT------------TTACCTCAAGAATTACAAAAAGCAACTCCACTTGTTCCAGCTTTACAATCAAATTGGTTAATGATGCACGTAACTGTTATGATTTTAAGTTATGCCGCGTTAATTTCAGGTTCTTTATTAGCAATTGCTTTTCTTTTTCTAACTCGATCACAAAAAAGTATTTCA---------------------------------------------------------------------------------------------------------------------------------------------------------------------------------------------------------------------------------------------------------------------------------------------------------------------------------------------------------------TTGGCTTCTGTCCCATCA------------------------------------------------------------------------------------------------------------------------------------------AAATATCCACAAAAAATAAATTTTCAATTTTCTAATTTTAATACAAAT------------------------------------------------------------------------------------------------------------------------------------------------------------------------------------------------------------------------------------------------------------------------------------------------------------------------------------------------------------------------------------------------------------------------------CCAAATTTAAATTTATCAATGATATTAGACAACTTAAGTTATCGTATTATTGGTGTTGGTTTTCCGTTGCTAACTATTGGCATTCTTTCAGGTGCTGTCTGGGCTAATGAAGCATGGGGTTCTTATTGGAGTTGGGATCCAAAAGAAACTTGGGCTTTATTAACTTGGTTAATTTTTGCAATTTATTTGCATACCCGAATAACTCGTGGCTGGGAAGGTAGAAAACCTGCTTTTATTGCTGCATTTGGGTTTTTTATTGTTTGGATTTGTTTTTTAGGCGTTAATTTAATTGGAGAAGGCTTACATAGTTATGGTTGGTTTCAATCAACTTAG---------
        Borodinellopsis_texensis  ---------------------------------------------------------------------------------------------------------------------------------------------------------------------------------------------------------------------------------------------------------------------------------------------------------------------------------ATGTTTACAAATTTAGAAAATTTCTTAGCA---------------------------------------------------------------------------------------------------------------------------------------------------------------------------------------------------------AATTTATGT------TTTGTCACACTTTTTTTTTCTGTTGTTTTTTATTGGGTACAAACA---------ACTAATATAGCTTTAGAA------------------------------------------------------------------------------------------------------------------------------------------------------------------------------------------------------------------------------------------------------------------------------------------------------------------GACCCCAAAACTCAAACGCCAGAAAAC------------------------------------------------------------------------------------------------------------------------------------------------------------------------------------------------------------------------TTAGGATCC------TTAACATCCCCCCAAAAAATTTCCTACCCTGACGTATCCCCCCAAGCT---------------------------------------------------------------------------GTTCCGCCCAAAATAAGTCTAGTAGCAAAGCTAAAAGAACGTAGTCTCCCACAAAAA------------------------------------------------------------------------------------------------------------------------------------------------------------------------------------------------------------------------------------------------------------------------------------------------------AATTTTTTTCTTGGTACTTTAGGGGTTTTTTTCTCAAATATTTGTTTAATGATTTTACTATTATTACGTTGGAAAGAATCCGGACATTTTCCTTTAAGTAACTTATATGAATCATTAATGTTTTTATCATGGGGTTTTACAGTTATTCATCTATTTATAGAAATCAAAATATACTCTGGATTTAACCTCTTAGCTTCGCTAATGGAAAATTTTAAAGGTTTCAAGGTA---------------------------------------------------------------------------------------------------------------------------------------------------------------------------------------------------------------------------CCCAAAAACTTTTCTAGTGGGGAATTGGGTTCTCTGAACTGCGTTAAAACAAAAAAACAATTTGTTATTGGCAAA------------------------------------------------------------------------------------------------------------------------------------------------------------------------------------------------------------------------------------------------------------------------------TTTATAGGCTGTATTACATCACCAATAGCATTGTTTACCAATGCTTTTGCTACTTTAAGT------------TTACCAAAAGAAATGCAAGGTGCGGCTCCGTTAGTACCTGCTTTACAATCAAATTGGTTAATGATGCATGTTACTGTCATGATTTTAAGTTATGCTGCGTTAATTTTGGGTTCTCTATTATCAATTGCTTTTTTAATTCTTACAAGTACGCCTATAAATATTCTAGGGTCA---------------------------------------------------------------------------------------------------------------------------------------------------------------------------------------------------------------------------------------------------------------------------------------------CCGAAGGTTCCAGTGGCAAATAATAATCCAAATAATAATCCAAATAATAATCCAAATAATAATCCAAATAATAATATAGATTCGAAAAATTTTTTACCACTG------------------------------------GTACCTTTAATAGAGGGGTCAACT------------------------------ATTGGATCTAAAGAAAAAAATAAAGTTAACGAAAAAGAATTTTTGGCCTCTTTTAATTTTTTGAATAATTCAGGGGGAGAACTAGGTTCTTATAATATAGAATTATCGACATCTACTAATACATCACCAGAATCTTCTCTCTTA---------------------------------------------------------------------------------------------------------------------------------------------------------------------------------------------------------------------------------------------GCTTCGCCAATAAAAATTTTAGAAGAAAAAGAATATATTGCAAATAAATTTATAGTTTCCAATAACTTAAGCAACGGTAATGCATATAAAAAGGGGACTACGTCGTCTTTAGAAAAACTTGCAAAAACTTTAGATAATTTAAGTTATAGAATTCTAGGTATTGGGTTTCCTTTCTTAACAATAGGAATTTTATCCGGAGCAGTGTGGGCTAATGAAGCTTGGGGCTCATATTGGAGTTGGGATCCAAAAGAAACATGGGCTTTATTAACATGGCTTGTTTTTGCGATATACTTACACACTAGGTTAACAAAAGGCTGGGAAGGAAAAAAACCAGCCATAATAGCATCCTTAGGTTTTGTAACGGTATGGATTTGTTTTTTAGGTGTGAATTTAATAGGTGAAGGTTTACACAGCTATGGTTGGCTGGTTAAATCTTAA---------
            Bracteacoccus_aerius  ------------------------------------------------------------------------------------------------------------------------------------------------------------------------------------------------------------------------------------------------------------------------------------------------------------------------ATGTCGATTTCATATGTCATATTAGAGAATTTTTTTTCT---------------------------------------------------------------------------------------------------------------------------------------------------------------------------------------------------------AACTTTTCT------TTTTTCATTTTATTCGTTTCTATGATTTTTTATTGGGTTCAAACG---------GGTTTTGGGTTAAAAATAGAA---------------------------------------------------------------------------------------------------------------------------------------------------------------------------------------------------------------------------------------------------------------------------------------------------------------------------------------------------------------------------------------------------------------------------------------------------------------------------------------------------------------------------------------------------------------------------------------------------------------------------------------------------------------------------------------------------------------------------------------------------------------------------------------------------------------------------------------------------------------------------------------------------------------------------------------------------------------------------------------------------------------------------------------------------------------------------------AAATTTGCTACTTTTGGAATGGTAATAGCGAATTTTTCATTATTTAGTTTGCTTGTTTTACGTTGGATAGAATCTGGCCATTTTCCTTTGAGTAATTTGTATGAATCTTTGATGTTTTTATCTTGGAGTTTTACGACTATTCATTTAATTCTAGAGAATGTAACTAAACAAAAA------------------------------------------------------------------------------------------------------------------------------------------------------------------------------------------------------------------------------------------------------------------------------------------------------------------------------------------------------------------------------------------------------------------------------------------------------------------------------------------------------------------------------------------------------------------------------------------------------------------------------------TTAATAGGTTGTATTACTTCTCCTAGTGCTTTATTCACTAATGCTTTTGCTACTTTTAGT------------TTACCTATAGAAATGCAAAAATCTTCGTCTCTAGTTCCTGCACTTCAGTCGAATTGGTTGATGATGCACGTGACCGTGATGATTTTAAGTTATGCTGCATTAATTTGTGGATCTCTTTTATCAATAGCTTTTTTAATCATTACAAAAGACCTTAATGTCGAAAATTTAACAGATGAAGTTTCTGATATGATAAATCAAGCTTCATATACAACACTCTCTGTTGGACCTTTCGCATTTGGCGGACCAAAGGAA------------------------------------------------------------------------------------------------------------------------------------------------------------------------------------------------------------------------------------------------------ACACTCGATCACAGGAAAACTTCAAAAAATCCAATAAACCAAAGGTTCAATCAAAAAATGCAAACAAAAATATCTAGCGCATCAAATTTGAGTTTATTAAGCACAGCTCAAAACATGGATGCCGACTTATTGGATTCTTTGAATTTAACTGAAAGAAACTCAAATAACATATTATTTGAACAAAATACAAGTTTTTCTGGTATGACAGATAGGAACAGTTTAAAT------------------------------------------------------------------------------------------------TCAAACCCCGAAGTTCCGTTAGATAACGCTGGAAATGCATTTTCTTCTTTTTTTGATTTTTCACAAGGA------------------------------------------------------------------------------------------------------------------------------------------------------------------------------------------------------------------------TCGAAAAATTCACCGATATTTAAAAAGTTTCGTAAAATTCAATTAGCTAATATTATAGATAATTTAAGTTATCGAATATTAGGACTTGGGTTTCCTCTTTTAACCATTGGAATTTTATCTGGCGCTGTGTGGGCTAATGAAGCTTGGGGATCTTATTGGAGTTGGGATCCGAAAGAAACATGGGCTTTTTTGACTTGGTTAGTTTTTGCTATTTATTTACATACCAGATTCACTAAAGGATGGCAAGGAAAAAAACCAGCAATTATTGCTTCTTTAGGTTTCGTAACTGTTTGGGTTTGTTTTTTAGGGGTTAATTTAATCGGGGAAGGACTTCATAGTTATGGTTGGATTCATTCTTTATAA---------
         Bracteacoccus_giganteus  ------------------------------------------------------------------------------------------------------------------------------------------------------------------------------------------------------------------------------------------------------------------------------------------------------------------------ATGTTGGTTCCATATGTCACACTAGAAAATTTTTTCTCT---------------------------------------------------------------------------------------------------------------------------------------------------------------------------------------------------------AATTTTTCT------TTTATTCTTTTATTTATTTCAATGCTTTTTTATTGGGTACAAACG---------GGTTTTATGTATGAAGCACATAATAAAACATCTGACTGCTCCGTT---------------------------------------------------------------------------------------------------------------------------------------------------------------------------------------------------------------------------------------------------------------------------------------------------------------------------------------------------------------------------------------------------------------------------------------------------------------------------------------------------------------------------------------ATTACCCTTCATACCCGAAGTATGAGGGGAAGTATGAGGGCAGACTACTCCGTA------------------------------------------------------------------------------------------------------------------------------------------------------------------------------------------------------------------------------------------------------------------------------------------------------------------------------------------------------------------------------------------------------------------------------GACCAAAAACATGAAAATCCAAATGCATGGAGCGGCGCTTCTGTTACAATCCTATTAGCAAATTTTTCATTGTTTAGCTTGCTAGTTTTACGTTGGAAAGAATCTGGTCATTTTCCTTTGAGTAATTTGTATGAATCTTTGATGTTTTTATCTTGGAGTTTCACAACTATTCAGTTAATTTTAGAAAATATAACTAAACAAAAATCTCAG------------------------------------------------------------------------------------------------------------------------------------------------------------------------------------------------------------------------------------------------------------------------------------------------------------------------------------------CCGCCT------------------------------------------------------------------------------------------------------------------------------------------------------------------------------------------------------------------------------------------------------------------------------TATATTGGGTGTATCACTTCTCCCAGTGCTTTATTTACGAATGCTTTCGCGACTTTTAGT------------TTACCGATAGAAATGCAAAAATCTTCATCTTTAGTTCCTGCACTTCAATCGAACTGGTTAATGATGCATGTGACTGTCATGATTTTAAGTTATGCGGCTTTAATTTGTGGATCTCTTTTATCGATAGCTTTTTTAATAATTACCAAAGATGTCGATGACAAACAATTCACAGATTCTATTTCGGATGCAGCA------------------------------------------------------------------------------------------------------------------------------------------------------------------------------------------------------------------------------------------------------------------------------------------------------------------TATTTTATTAAAAAAAATACTTCTAACTCACCGGAAAATAATTTGCTGAATACATATGAAGAATCAAATATCGGCGCATACGCTAGTTTGGAAAATAGCTTGCGCGACAAA------------------------------------ATTTATTTAGAACAAAATGGTTTGGTTTCTGATAGTATTTCATCTGTTGCAAATGCAAATATGCGCGTTATGGAAGGA------------------------------------------------------------------------------------------------AACACTTTTTCTTTTGTTTTTGAAAATTTTGCGAACAAATATTCTTCTCCAAATAATCATGCGTTT---------------------------------------------------------------------------------------------------------------------------------------------------------------------------------------------------------------------------TCTGAAGTTTCTACGATACAACAACAGTCTCGTAAAATCAAATTAGCTAACAGTCTAGATAATTTAAGTTATAGAATTTTAGGACTCGGGTTTCCTCTTTTAACGATCGGTATTTTATCTGGAGCTGTTTGGGCTAATGAAGCGTGGGGCTCTTATTGGAGTTGGGATCCTAAAGAAACATGGGCTTTTTTAACTTGGTTAGTGTTTGCAATTTATTTACATACTAGATTGACCAAAGGTTGGCAAGGAAAAAGACCAGCAATTATAGCTTCTTTAGGTTTCATGACTGTTTGGATTTGTTTTTTAGGAGTGAATTTAATTGGAGAAGGTCTTCATAGTTATGGTTGGATTCACTCCTCATAA---------
             Bracteacoccus_minor  ------------------------------------------------------------------------------------------------------------------------------------------------------------------------------------------------------------------------------------------------------------------------------------------------------------------------ATGTCGGTTCCATATATCGAACTAGAAAACTTTTTTTCT---------------------------------------------------------------------------------------------------------------------------------------------------------------------------------------------------------AATTTTTCT------TTTTGTGTTTTATTTATTTCCATGATTTTTTATTGGGTACGAACC---------GGGTTTTTCTATGGTGAATCT---------------------------------------------------------------------------------------------------------------------------------------------------------------------------------------------------------------------------------------------------------------------------------------------------------------------------------------------------------------------------------------------------------------------------------------------------------------------------------------------------------------------------------------------------------------------------------------------------------------------------------------------------------------------------------------------------------------------------------------------------------------------------------------------------------------------------------------------------------------------------------------------------------------------------------------------------------------------------------------------------------------------------------------------------GATAATAAAAATAAAAAT------------AAGAGACTATCTGTTGGAATGATGTTAGCGAATTTTTCGTTGTTTAGTTTGCTCGTTTGTCGTTGGAAAGAATCTGGACATTTTCCTCTGAGCAATTTATATGAATCTTTGATGTTCTTATCTTGGAGTTTTACGACGATTCAGTTATTTTTAGAGAAAATAACTGAACGAAAAGATTCTAAAGATATG------------------------------------------------------------------------------------------------------------------------------------------------------------------------------------------------------------------------------------------------------------------------------------------------------------------------------ATTTCGCTT------------------------------------------------------------------------------------------------------------------------------------------------------------------------------------------------------------------------------------------------------------------------------TATATAGGCTGCATTACGTCGCCTAGTGCTTTGTTTACGAACGCTTTTGCGACTTTTAGT------------TTACCTCTAGAAATGCAAAAATCTTCGTCATTAGTGCCTGCACTACAATCGAATTGGTTGATGATGCACGTGACTGTCATGATTTTGAGTTACGCTGCTTTGATTTGTGGATCTCTGTTATCGATAGCTTTTTTGATGATCACGAAAGATTTTAATGATACAGAATCTATGGACGAAATTTATAGTCAAAAT------------------------------------------------------------------------------------------------------------------------------------------------------------------------------------------------------------------------------------------------------------------------------------------------------------------CAAACCAAACAAAAAAATGATTACACCGCATCTGCTGGA---------------------------------------------------------------------------------------------------------------TATCAAGAAGAAGAAGAGCTCATTTTTGCTACGAATGCGGTGCCTTTGTTTTCATCAAAAAAAGCACAGAGT------------------------------------------------------------------------------------------------------GAGTTTTCTTTTCGAAAAATGCATTTTTCG---AAGGCATCAAATCCA---------------------------------------------------------------------------------------------------------------------------------------------------------------------------------------------------------------------------------------------------------------------TTTCGTAAAATGAAATTAGCTGAAAATTTAGATAATTTGAGTTATAGAATCTTAGGACTTGGGTTTCCTCTTTTGACAATCGGCATTTTATCAGGAGCTGTGTGGGCTAACGAAGCTTGGGGATCTTATTGGAGCTGGGATCCCAAAGAAACGTGGGCTTTTTTGACTTGGTTAGTTTTTGCAATTTATTTGCATACGAGATTGACTAAAGGATGGCAAGGAAAAAAACCAGCTATCATTGCTTCTTTAGGATTCGTGACTGTTTGGGTTTGTTTTTTAGGAGTGAATTTAATCGGCGAAGGTCTTCATAGCTATGGCTGGATTCAAGGTTCATAG---------
           Carteria_cerasiformis  ------------------------------------------------------------------------------------------------------------------------------------------------------------------------------------------------------------------------------------------------------------------------------------------------------ATGTTAGATAATCTTTGTTTTATATTTATTCCATATGCTATACACAAAATTAGAAAT------------------------------------------------------------------------------------------------------------------------------------------------------------------------------------------------------TTTATTTGCAAATGCTTCTTTTTTTTATTATTTTTTGCTATGTTATTATCTTGGGTAGTTCCTTCCACTAAACAAAGTCTGAAAGAGAGAAAAGAGCCTAATTTGGTTAGTATGCCGCCGAATACACCAGCTCCTTTCTTAACCGAGAACGCGGGG------------------------------------------------------------------------------------------------------------------------------------------------------------------------------------------------------------------------------------------------------------------------------------------------------------------------------------------------------------------------------------------------------------------------------------GTGGGTCCCTCTGGGATAGATAAGCAACTCGAGGAAGTACTGCTTAAGCCCATGTCGAGTCCACTGCCAGAGTCTATACCTTCAGTCTTAGAAGCAGAGCCATCGATGCATAAAACTAACATTACAGGTATGACAGAACAGGTTCTACTTATAGGTTCAACTGCTGTAATGCCGGCCAACTCAGCCAAACTAAATGATGGAAGTCCGTCAAGAAAACAGGAAAAGTCAATATTGGCTGATTTTCCATCTGTAAACTTTTTGTCAGAATTACTTCCTAACCCCTCTCCGGGGGGTTATAAAAAAACGACATTAAGGACTATACAA------------------------------------------------------------------------------------------------------------------------------------------------------------------------------------------------------------AAAAGTCCCGGATTTTTTAATGGCTTGCTACTTACTAAAACAGCTTGTATATATAGTAGCTTTTTTTCTACCACTTTTTTAATGTTTTTTCGATTTATTGAATCAGGGCATCTTCCATTAAGTAATCTATACGAATCATTAATTTTTTTATCTTGGAGTTGTCTTGCTATTCATTTAATTTTAGATATTTCTTTCCCGACACTTGCTCTG------------------------------------------------------------------------------------------------------------------------------------------------------------------------------------------------------------------------------------------------------------------------------------------------------------------------------------------------------------------------------------------------------------------------------------------------------------------------------------------------------------------------------------------------------------------------------------------------------------------------------TTTTCTAGCCCAGCTACTATTTCTGGTGCTTTGTTTATTAATGGCTTTGCTAATTTTAGT------------TTACCACTTGAAATGCAACAATCAATGCCCCTCGTGCCCGCGTTACAATCTAATTGGTTAATGATGCATGTTAGTGTTATGATTTTAAGCTACTCCGCTTTAATCTTAGGGTCATTATTTGCCATTGTCTATTTAGTTTTCGATTGGTTCAATAATCAAGACAGTCGAAATTTTTTATTACCTTTTGGTTTTAACGCTGCCCCTAGGAAC------------------------------------------------------------------------------------------------------------------------------------------------------------------------------------------------------------------------------------------------------------------------------------CTAGACATTCTTCAAAAGAACCCACGTAATGCCTTCGGATCGAAGAATGAAACCCTGTCTTCTTTTGCCGGA---------------------------------------------------------------------------------------------------ATAAAAACCAGCGATTCCTTTTTGCCAGAACAAAAAGCATCCCTTCCGGCAAAAGAAGCAGCGGGGCTGTTCATTCTTCGATCTGAAGCAGGGCCACAAACCGGAAGTACCGGT------------------------------------------------------------------------------------------------------------------------------------------------------------------------------------------------------------------------------------------------------------------------------------------------------------------------------------ATACTTCCCGCAGCGTCAAACAAAAGTCAAAGGTCTCAAATAAATCAAACGAGATTGCTTTTTTTAGATAATTTAAGTTATCGATTATTAGGCATAGGTTTTCCATTATTAACCATTGGGATTTTATCCGGAGCTGTCTGGGCCAATGAAGCTTGGGGATCTTATTGGAGCTGGGATCCCAAAGAAACTTGGGCCCTTTTAACTTGGTTAGTTTTTGCTATTTATTTACACACACGCATTACCAAGGGCTGGCAAGGCAAAAAAGCCGCTTTATTAGCTAGTGTAGGCTTTTTAACTGTTTGGATGTGCTTTTTAGGAGTTAATTTACTAGGTCAAGGCCTTCATTCATATGGTTGGTTTTCAAGCTAA------------
              Carteria_crucifera  ---------------------------------------------------------------------------------------------------------------------------------------------------------------------------------------------------------------------------------------------------------------ATGGTCTTCTCCGAAGGAGAAAAAAGCGCAAAGCTTTCCCCTTCGGAGCAGCCAAGCATAAAGTCTCGTCTCCTGGATATTGATCAGCTTCCTAATCCTTCGGGCTCGGGTTGTGTCCCTCTTATCGAGGGA------------------------------------------------------------CACAACCCGAGCCCGGAGGGCAACGTAACAGCTAAAAAACAAAAGCAACCACTTTTGTCGGAATTGGAGAAAACGGAAAAAAGAGAACCGCCGGAAGAATCTTTAAGAGTGTCCCGAACTTCCCAGATATTGGGCGCAAGTAGCTCTTTGGCACCTAGTTCGGCTTTTGGTGCAACGGTGGCTGGTCCTGCTGCAGATGCATGTCCATATGCGAAGCATCAGGACGAGCATAAGCATAAGGACATGCCT------------------------------------------------------------------------------------------------------------------------------------------------------------------------------------------------------------------------------------------------------------------------------------------------------------------------------------------------------------------------------------------------------------------------------------------------------------------------------------------------------------AAGGCTTTACGCCAGCCGAAGCACAAGCCAAACAAGCCCTTTAAGATATTCCCTAAAGAGAAGGATCAA------------------------------------------------------------------------------------------------------------------------------------------------------------------------------------------------------------------------------------------------------------------------------------------------------------------------------------------------------------------------------------------------------GCACATCCGATAGAATTTCTAAAATTTTTACTATTAATTAGTAAAAAGTTTTCTATTGTTTTGAGTTTGTTTTGTATTACTTTATTAATGATTTTCAGATTTGTTGAATCAGGTCATCTTCCCTTAAGTAACTTATATGAATCTTTGATGTTTTTATCATGGAGTTGTATTATCATTCATTTGATTATTGAAAAGATTTATGTACCAAAAATGCAGGAGCAGTCTTTAGCACTAATTTCTATTTCGGGCCTCCCTTCGGGCAGGCGAAGCCAAGACCCTCTCGGCTTTGTGCGTCTTTCTCCTTCGGAGAAGACCAGTGAAGCTTGGGAAAGTAGGGGCCTTCCGCCCTTATCCGGGCTGAATTGTCTTCTTTATCCCATACATCGATTCATGTCCTTCTCTTCTTCTTTCTCCTCGTCTTTAAGGGAAAAAGGAGAAAAGGAGAAAAGAGCATTAGTATCAGGGTCTGGACTCGGGGGCACTCTTAAAGATAGCCCTTTATCCATATGCGAAGCATCCGGATCAGCAAGCTTAGGTTACAAACCCCAACCCGAAGGGTTGGTTGGGGCTGGTGAGGGTAAGGTAGGAGTTGGTCCCTCTGAAGGAGGTATCTTACCCAAACCAACCCAGACCCAGAGTCAGGCCGGGCTACGCCAGCTGGTGCAAAGCACAAAGCCATGTCTGCCCGAAGGGCTGGCTCTTTTCCCCTTAGGGGAAGAGGAGGACATGCCGCCGGTGGTTCCTGGTGCGGAGCACAAAGAGGATGAGCAGCCCTACCCTTTGGGTAAAAGCACCGTAGCGCCTCAAAATATGCTTAGTCTTTTTATTTCACCAGCAACAATATCAGCTTCTTTATTTATAAATGGGTTCGCTACATTTAGT------------TTACCTCCCGAAATGCAACAAGCTAGTCCTTTAGTGCCTGCTTTACAATCGAATTGGTTAATGATGCATGTTAGTGTTATGATTTTAAGTTATGCTGCTTTGATGTTAGGTTCTTTATTAGCTATCGTTTATTTGATTATCTTTTACTTTTGGTCTCCAAAAGGTTCATCTGGAATAGGTCATTTTTTTGCTAAC------------------------------------------------------------------------------------------------------------------------------------------------------------------------------------------------------------------------------------------------------------------------------------------------------------------TTTGCTATTCGTAGCATACCGGATTATCCTTATCGTCGG------------------------------------------------------------------------------------------------------------------CTTATTAGGGGTCAGGCTAAAGCTAAATCCAGAGTGGTCTTCTCCTTTTCTCCTTTTTCCTTTAAAGAAGAGGAGAAAGGAGAAAAAAGAACACAGCAGCCAAAGGATCAGGTTGCCCGTAGGGCCAGGACTGCCACGCTTTTAATCAACGGGGAAACAGGAACAAATTTGCTACCCCCGACTACTAAGATAACCGGTAAGCCTAATCTATATGCCGATGCTTCAGGCTTTGGAGGACTTTTAAAGATCTTTGGGGCTATATTTAAAAAGGCTCCAAGACCAAAGCCAGCCTCGTCCTCTTTTCCCCAAGGTGGAAGAGGAGGAGATGGACATGGATCAGCATATCCATATGCTTTATCCGTTGGAGCAGCAGATACATATGCATGTCTGCCCGAAGGGCAGCCTCTTCCCCTTTCTCCTTTT---------------------------------------------------------------------------------------------------------------------------------------------------------------------------------------------------------------------------------------------------------------------------------------------------------------------------------------------------------------------------------------------------------------
             Carteria_sp_SAG_8_5  ------------------------------------------------------------------------------------------------------------------------------------------------------------------------------------------------------------------------------------------------------------------------------------------------------------------------------ATGATGTATACCAAATTAGAAAGT---------------------------------------------------------------------------------------------------------------------------------------------------------------------------------------------------------CTTTTAGGGAATCTTTCT------TTTATTTCTTTGTTCATAGCTATGTTATTCTTTTGGATTTATGCT---------TCTTTTTTTTTAAAAAAAAAGACTACAAAACTAAGA---------------------------------------------------------------------------------------------------------------------------------------------------------------------------------------------------------------------------------------------------------------------------------------------------------------------------------------------------------------------------------------------------------------------------------------------------------------------------------------------------------------------------------------------------ATAGCTACAGCTTTAACAAATACTGAATTAAATAGAAACGAATCAAAAGAA------------------------------------------------------------------------------------------------------------------------------------------------------------------------------------------------------------------------------------------------------------------------------------------------------------------------------------------------------------------------------------------------------------------------------------------------AATCTTTGGTTATTATTTGGTAATATAGGAATGATTCTTTCGAATATTACATTATTACTATTATTATTATTCCGATGGAAAGAATCTGGACATTTTCCATTAAGTAATTTATATGAATCTTTAATTTTTTTATCGTGGAGTTGTACATTCATTCATTTTGCTTTATTTTTTAGTGCATACCAAGAATTTATGACACAATTTCCAAAAAAGGAATTATTTGGAAATTATCCAAATAAAAAGTCATTTTTTTATAATTTGATTTCTGGAAAAGAGGATCTGAGCTATGAAAAAAAAAATAGATTAACATCTTTT------------------------------------------------------------------------------------------------------------------------------------------------------------------------------------------------------------------TCAAAG------------------------------------------------------------------------------------------------------------------------------------------------------------------------------------------------------------------------------------------------------------------------------ATAGCTGGGTGTATTACATCCCCATGTGCTTTGTTCACTAACGCATTTGCTAGTTTTAGT------------TTACCTGAAGAAATGCAAAAAATGGCCCCTTTAGTACCTGCGTTACAATCAAATTGGTTAATGATGCATGTTACGGTAATGATTATAAGTTATTCTGCTTTAATTATAGGTTCGTTATTGTCAATAGCTTTTCTTGTTATTACACAAAATAAAGCATTTTTGAAT---------------------------------------------------------------------------------------------------------------------------------------------------------------------------------------------------------------------------------------------------------------------------------------------------------------------------------------------------------------TTTCAAAAATCAACTCCTTCT---------------------------------------------------------------------------------------------------------------ATTTTAATAAATTCTCCTCTTATAGAAAAAGAAGAATCTATTTCTTTAAAACAACAAGAAAATTCAATATCT------------------------------------------------------------------------------------------------------------------------------------------------------------------------------------------------------------------------------------------------------------------------------------------------------------------------------------------------------------------------------------------------------------------------------ACTATTCAAATATTTGCAGAAACTTTAGATAACTTAAGTTATCGTATTTTAGGTTTAGGTTTTCCATTTTTAACAATCGGGATTTTATCCGGAGCCGTTTGGGCAAATGAAGCTTGGGGATCATATTGGAGTTGGGATCCAAAAGAAACTTGGGCTTTATTAACATGGTTAGTTTTTGCTATTTATCTTCATACTAGAATTTCAAAAGGTTGGGAAGGTAAAAAACCTGCTATTATTGCATCTTTCGGTTTTATTGTTGTTTGGGCTTGCTATTTAGGTGTAAACTTAATTGGAGAGGGTCTTCATAGTTATGGTTGGTTCAATAATAATTAA---------
        Chaetopeltis_orbicularis  ---------------------------------------------------------------------------------------------------------------------------------------------------------------------------------------------------------------------------------------------------------------------------------------------------------------------ATGACAATAAGTTTAAATTGGAATGGAGACACTTTTTTAGCA---------------------------------------------------------------------------------------------------------------------------------------------------------------------------------------------------------AATTTATCT------TTTGTACTCTTGTTTAGTACAATGCTTTTTTATTGGATTGAAACA---------GCATTTTTTTCAACAACATTT---------------------------------------------------------------------------------------------------------------------------------------------------------------------------------------------------------------------------------------------------------------------------------------------------------------------------------------------------------------------------------------------------------------------------------------------------------------------------------------------------------------------------------------------------------------------------------------------------------------------------------------------------------------------------------------------------------------------------------------------------------------------------------------------------------------------------------------------------------------------------------------------------------------------------------------------------------------------------------------------------------------------------------------------------------------------CTAAAGACGAATAGATTCGGTTTTATTGGAATGATTTTATCAAATTTTAGCTTATTAACTCTCTTACTTTTTAGATGGAAAGAATCAGGCCATTTTCCGCTAAGTAATTTATATGAATCGTTAATGTTTTTATCATGGAGTTTTACAAGCATTCATATTTTATTAATTAGTGTTTATTTTAAAGAAATTGAACAATTAACATATCCATTTTTAGTACAACAAAGTCAGATAGGAGCAATTTCTTCCCCAATTGTTACCAATAGCATACTTGAAGATCAACAAGACTTTACCAACAATACAATAAATAATAAAGAAAATATATTAAAAAATGATATGAATCGG---------------------------------------------------------------------------------------------------------------------------------------------------------------------------GTTGATGGTTCATCT------------------------------------------------------------------------------------------------------------------------------------------------------------------------------------------------------------------------------------------------------------------------------CTTTTTGGCTCAATAACTGCTCCAAGTGCTTTGTTAACAAATGCGTTCGCTAATTTTAGC------------CTACCACTAGAAATGCAACATTCTTCGGCATTAGTCCCAGCTTTGCAATCAAATTGGCTTGTTATGCATGTAACAATTATGATTTTGAGCTATGCAGCATTGATTGCTGGCTGTTTACTATCAATTGCGTTTTTAGTAATGTCACCTATTGGTGTAATATCTTTAAAT------------------------------------------------------------------------------------------------------------------------------------------------------------------------------------------------------------------------------------------------------------------------------------------------------------------------------------------AATAATGATGAAAACAAAGCTTTTCTTTTTAAAGGT------------------------------------------------------------------------------------------------------------------------------------------------------------------------------------------------------------------------------------------------------------------------------------------------------------------------------------------------------------------------------------------------------------------------------------------------------------------------------------------------------------------------------------------------------------------------------------------------------------------------TCTGAAGAAAGTTTTGCAAAAATACTTGATAATTTAAGTTATCGCTTATTAGGTATAGGTTTTCCTTTATTAACTATTGGTATTTTATCAGGCGCTGTTTGGGCTAATGAAGCTTGGGGTTCGTATTGGAGTTGGGATCCAAAAGAAACTTGGGCATTGTTAACATGGTTGGTTTTTGCAGTTTATCTTCATACTCGTTTGACAAAAGGTTGGCAAGGTCGTAAACCTGCTATTATTGCTTCTATTGGTTTTGTTGTCGTTTGGATTTGTTTTTTAGGTGTCAATTTAATTGGTAAAGGTCTCCATAGTTATGGTTGGATTCAAAATATTTAA---------
       Characiochloris_acuminata  ---------------------------------------------------------------------------------------------------------------------------------------------------------------------------------------------------------------------------------------------------------------------------------------------------------------------------------ATGAATGTATATTTACAAAACTTTTTCGCA---------------------------------------------------------------------------------------------------------------------------------------------------------------------------------------------------------AATTTTTCT------TTCTTAATTTTATTATGTTCTCTGATTTGTTATTGGATAGATACC---------TCTTCG---------------------------------------------------------------------------------------------------------------------------------------------------------------------------------------------------------------------------------------------------------------------------------------------------------------------------------------TTTTTATTTAAAACAAACAAG------------------------------------------------------------------------------------------------------------------------------------------------------------------------------------------------------------------------------------------------------------------------------------------------------------------------------------------------------------------------AGTTCCAATGCGTCTTCGGTGGCCATAAAT------------------------------------------------------------------------------------------------------------------------------------------------------------------------------------------------------------------------------------------------------------------------------------------------------------TCTTCTAATCTAATTCGAAAATTAGGTTATATTGGAATATTAATATCAAATATTTGTTTAGTGTTTTTATTACTAATTCGTTGGAAAGAATCTGGTCATTTTCCATTAAGTAATTTATATGAGTCTTTAATGTTTTTATCCTGGTGTTTTACTTTAATTCATCTTATATTAGATAGATCTAGT------------------------------------------------------------------------------------------------------------------------------------------------------------------------------------------------------------------------------------------------------------------------------ATTAGGATAGAGGAAGAGCGTAGCGAGTTAGCGGACGCTCGCCCTGTTCCA------GAGCTCGCTTACGCTCGCCCT------------------------------------------------------------------------------------------------------------------------------------------------------------------------------------------------------------------------------------------------------------------------------------TTAGGTGCCATAACGACACCCAGCGCTTTATTTACAAACGCTTTTGCTACGTTTAGT------------TTACCTCCTGAAATGCAAGCAACTTCACCTTTAGTTCCTGCTTTACAATCAAATTGGTTAATGATGCACGTAACTGTTATGATTTTAAGTTATGCTGCTTTAATATCCGGATCACTTTTAGCTATTGTTTTTTTAATATTGACA------------------------------------------------------------------------------------------------------------------------------------------------------------------------------------------------------------------------------------------------------------------------------------------------------------------------------------------------------------TTCGGA---------------------------AAAGAGAAC---------------------------------------------------------------------------------------------------------------------------------------------GAAGTTCTGGGACAGCTCGCTGATGCTCGCCCTGTAAACAATAGC------------------------------------------------------------------------------------------------------------------------------------------------------------------------------------------------------------------------------------------------------------------------------------------------------------------ACGTATTCGCTACGCTCGCGCTCTCGA---------------------------------------------------------------------------------------AAAGAATTAGCAATGACAATAGATAACTTAAGTTATCGAATATTAGGAATAGGATTTCCTTTTTTAACAATTGGAATTTTGTCTGGTGCTGTTTGGGCAAATGAAGCGTGGGGTTCGTATTGGAGTTGGGATCCTAAAGAAACATGGGCATTATTAACATGGCTCGTTTTTGCAATATATTTACATACTCGATTAAATAAAGGATGGCAAGGACGTAGTTCTGCAATTATAGCTGCAACAGGTTTTATTGTTGTTTGGATTTGTTACTTAGGTGTTAATTTATTAGGCGAAGGTTTACATAGTTATGGATGGTTGAACTAA---------------
         Chlamydomonas_applanata  ---------------------------------------------------------------------------------------------------------------------------------------------------------------------------------------------------------------------------------------------------------TTGGGATCTATTAAGGATCGCTTATGGGGCGAAGCCCCGGTAAGCGATCGATCGGACTCGAAGGATCGCTTACCGGGGCTTCGCCCTGAAGAGAATCGAGTT---------------------------------------------------------------------------------------------------------------------------------------------------------------------------------------------------------ATAGAGAAT------CGACGAAGTCGATTCTCTTCAGGGCGAAGCCCCGGTAAGTCGATT---------CTCTATAACCGATCCGCCCACGTCGATCCA------------------------------------------------------------------------------------------------------------------------------------------------------------------------------------------------------------------------------------------------------------------------------------CCTCGGGCAATCGGAATGACGAAGTCATTATATCTGAACAGAATCGCAAAGCGA---------------------------------------------------------------------------------------------------------------------------------------------------------------------------------------------------------------------------TTCCGTAATAGTTTAAAAAGAAATAAAATTATGGTTATCACTGTCAATGCCTTAGGAAATTTATCTTTCCTTTCATTATTAGGATCTATGATTTTTTATTGGGTTGGAGTGGCTTTTGAAGGCTTTACAATTCAACAAAAAACAGATTCTGTTGACCTTAAAACAAATGGAACACTGCCCCAAAGGGGCAGCGCCTTTGGCGGGAAAGAATATACTTCGTCGACTCTCGTTAAA------------------------------------------------------------------------------------------------------------------------------------------------------------------------------------------------------------------------------------------AAAAATATTTTTTCAATTTTTGGACGTTATTCGATTATTGCCTCTAATATTTTATTGGCATTATTATTAATTTTACGTTGGAAAGAATCGGGTCACTTTCCATTAAGTAATTTATATGAATCCTTAATGTTTTTATCATGGTGTTTCACTGGACTTCACTTATTCTTTTTTTCAGAAGATAAAGCCTTATCGTCAGGATCGCTTATGGGGACGAAGTCCCCGGTAAGCGATCGATCGGACTCGACG---------------------------------------------------------------------------------------------------------------------------------------------------------------------------------------------CAAAGCGTCGACGTCGATCCTCCCCTTTTGGGTGCGGCGGCTCCGGGGGACACATCGGATAGCAAATTTAAAGATTTCAAAAGTTCTGCAGATCAA------------------------------------------------------------------------------------------------------------------------------------------------------------------------------------------------------------------------------------------------------------------------------TTTTTAGGCGCGATTACAACGCCAAGTGCTCTTTTTACAAATGCGTTTGCGACGTTTACA------------TTACCAAAAGAAATGCAAGAAGTATCCCCATTAGTTCCAGCTTTACAATCCAATTGGCTAATGATGCACGTTACAGTCATGATTTTAAGTTATGCAGCATTAATCTTAGGGTCTCTTCTATCGATTGCTTATTTAATTGTGACATTTAAC---------------------------------------------------------------------------------------------------------------------------------------------------------------------------------------------------------------------------------------------------------------------------------------------------------------------------------------------------------------------------------AGTGAAACGGAAAAAACAACAAGACAACCGAATTTAACATATTCAACTCAAAGCCAAAGCGTACTTTCCACGAATCAAACCATCTTGGACGTCCCTCAG------------------------------GCGTCGGGCCTAAATGATTTTTCATTATTAGACGGTATTCGTTTAAATGAATCTAAAACGACGTCGGTGAAT---------------------------------------------------------------------------------------------------------------------------------------------------------------------------------------------------------------------------------------------------------------------------------------------------------------------------------------------------------------------------------------------------------------------------ACAAAAAAACAAAAACTTGCATGGGTTTTAGACAATTTAAGTTATCGTATTTTAGGGATTGGTTTCCCGTTTTTAACTATTGGTATTTTATCGGGCGCGGTTTGGGCAAATGAAGCTTGGGGATCATACTGGAGTTGGGACCCTAAGGAAACATGGGCTTTATTAACTTGGTTAATCTTCGCTATTTATCTTCATATTCGTTTGAATAAAGGTTGGGAAGGTAAAAAACCTGCCATTATTGCCTCTTTTGGTTTTGTGATTGTTTGGATCTGTTATTTAGGCGTAAACTTAATTGGCGAAGGATTACATAGTTATGGTTGGCTTTCACAGTCTTAA---------
           Chlamydomonas_nivalis  ------------------------------------------------------------------------------------------------------------------------------------------------------------------------------------------------------------------------------------------------------------------------------------------------------ATGGCTTCTAGCTTAATTTCCGTATTACTAAGCAACTCTGTTACAAATTTCTTTAATTTGACTTTTTTTACACCCTTTTTAGCCGCTTTAGGTGGAACTACTGGATTAGAGAATGAAAGCGCTAGCTTTTATAACAACATATATGCGTTTGCTTCTAACTTTAGTTACACTAATCCTACGAATGCAGGAGCGCTCCCATTAATAGAAACTAACTTTAGTTATGGTTCTGCTCTAATTATTAACGGA---GTTTTAAGAAATTGTTCT------TTTTTTAGTCTCTTTCTTTCAATGATTTTTTATTGGATTCAAACT---------GCTTTTAGTTCGCCACCTGTTGCTTACTATCGGAACGATGTAATAGTAGCCCCTTCCTTACTC---------------------------------------------------------------------------------------------------------------------------------------------------------------------------------------------------------------------------------------------------------------------------------------------------------------------------------------------------------------------------------------------------------------------------------------------------------------------------------------------------------------CATCCAATAACTGTATCTTCAAATTCTAATAGATTAGACGCTCCAGTCTTTTTAATTTCT------------------------------------------------------------------------------------------------------------------------------------------------------------------------------------------------------------------------------------------------------------------------------------------------------------------------------------------------------------------------------------------------------------------------------TTTTTGGAAAAAGTAAAACAAGTTCCAAATTTTGCCGGCACAGCTTTAATGATTATTTCTAATTTTTTATTAATGTGTTTATTGATTTTTCGATGGAAAGAATCTGGACATTTTCCATTAAGTAACTTGTATGAATCTTTAATGTTTTTATCTTGGAGTTGTACGTTTATTCATCTTGTTTTAGAGTTAAAAACAGAACTAATTAGA---------------------------------------------------------------------------------------------------------------------------------------------------------------------------------------------------------------------------------------------------------------------------------------------------------------------------TCTGATGCAATACTTTTAAAGCAA------------------------------------------------------------------------------------------------------------------------------------------------------------------------------------------------------------------------------------------------------------------------------TGCTTGGGTTCTATTACTTCTCCAATAGCTTTATTTACAAATGCTTTTGCAACCTTTAAT------------TTGCCAGCAGAAATGCAAAAAGCAGCTCCTTTAGTTCCGGCACTTCAATCAAATTGGTTAATGATGCATGTTACTGTTATGATTATCAGTTACTCAGCTTTAATTCTTGGCTCATTATTATCGATTGCTTTTCTAATTTTAATAAGTTCTTTTTCTTTTTCTTTTTTTGATTTTAGTTTTTTAAAACAAAAG------------------------------------------------------------------------------------------------------------------------------------------------------------------------------------------------------------------------------------------------------------------------------------------------------------------------GGGGCAAAAAATGGCAATCAAACTTCT---------ACCAAAACTCCCTTTAAT---------------------------------------------------------------------------------------------ACTCCATCCTCTTCTTTCCAAGCAACTGACGTCTTACTTCTCTTCTCAAAAAGCGACAAAAAAAAATCAGCCCTCGTTCCTTCA------------------------------------------------------------------------------------------------------------------------------------------------------------------------------------------------------------------------------------------------------------------------------------------------------------------------------------------------------------------------------------------------------------AAAGCAAAAATGACTTTAGCGTGGAATTTTGATAATTTAAGTTATCGAGTTTTAGGAATAGGATTTCCTTTTTTAACTATAGGCATTTTATCGGGCGCGGTCTGGGCTAATGAAGCATGGGGGTCGTATTGGAGTTGGGATCCAAAAGAAACATGGGCATTATTAACATGGTTAATTTTTGCTATCTATTTACATGCCAGAATAACAAAAGGTTGGCAAGGCAAAAAACCAGCTATTATAGCTTCATTTGGTTTTTTAGCTATTTGGATTTGTTTTTTAGGAGTAAATTTAATTGGTGAAGGTTTACATAGTTATGGTTGGTTTTCAAATTCGTAA---------
          Chlamydomonas_peterfii  ------------------------------------------------------------------------------------------------------------------------------------------------------------------------------------------------------------------------------------------------------------------------------------------------------------------------------ATGTTTGCAGCAAATACAGAACTCTACGGCTCCGCCGGA---------------------------------------------------------------------------------------------------------------------------------------------------------------------------------------ACTTTTTTTGCGAATGGATCT------TTTTTTTTTCTATTTTTAGCAATGACCTTATATTGGGTTGATTTA---------GCTTTTTTCGATTTTTCGCCCTCTTTAAAT---------------------------------------------------GCATTTAAAGCCCCTTTTGGT---------------------------------------------------------------------------------------------------------------------------------------------------------------------------------------------------------------------------------------------------------------------------------------------------------------------------------------------------------------------------------------------------------------------------------------------------------------------------------------------------------------------GGTATTTTATATAGCGCA---------------------------------------------------------------------------------------------------------------------------------------------------------------------------------------------------------------------------------------------------------------------------------------------------------------------------------------------------------------------------------------------------------------------------------------------------GCTAACGGTTTTGGAAAATATAGTATTTTTCTAGCAAGTCTTAGCTTAGTTGCTTTATTAAGTTTTCGTTGGTTCGATTCAGGTCATTTTCCTTTGAGCAATTTATACGAATCTTTAATGTTTTTATCTTGGAGTTGCACAAGCGTACATCTTTTTTTCAGTTTTGTATATGTTAAAGGC------------------------------------------------------------------------------------TCGACTAGCAAGATTACACCA---------------------------------------------------------------------------------------------------------------------------------------------------------------------------------------------------------------CTAGCTATAGAACCAGTTAAATTTGAAAAA------------------------------------------------------------------------------------------------------------------------------------------------------------------------------------------------------------------------------------------------------------------------------CTATTAGGAGCTATTTTAGCTCCATTAGCTCTTTTTTTAAATGCGTTTGCTACGTTTTCA------------TTACCAAAAGAAATGCAGTTAGCAGGACCGTTAGTTCCAGCGTTACAGTCAAATTGGTTAATGATGCATGTGACGGTTATGATTATAAGTTACGCAGCACTTATTCTAGGTTCATTATTATCTATTGTTTTTGTAATTGCAATATGGCTACGCCGGGAATCTGAAATCCAAAAC---------------------------------------------------------------------------------------------------------------------------------------------------------------------------------------------------------------------------------------------------------------------------------------------------------------------------------------------------------------------------------------------------------------------------------TCTGCTACCGCTACAGCTTTACGTCTTTTCCGTAAAACAGCGCTGGCGTTACCAGTAAACTTTTTAAACCCGGATGTTTCGCGTTACGGTTCGGCAAAGTCAGAATCTGTTACTAGTAATACTCCATTAGCAGCTTTAAATATTTTACCAGTAAAAAAT---------------------------------------------------------------------------------------------------------------------------------------------------------------------------------------------------------------------------------------------------------------------------------------------------------------------------------------------------------------------------------GCGCAAACGCCGGAAAAATTATCTTTGGCTCTTAACAATTTAGATTATTTAAGTTATCGAATAATTGGCATCGGGTTTCCTTTTTTAACAATAGGTATTTTATCAGGCGCTGTTTGGGCGAATGAAGCTTGGGGTTCTTATTGGAGTTGGGACCCTAAAGAAACGTGGGCACTTTTAACTTGGCTTGTTTTTGCAATCTATTTACATACTCGTATAACAAAAGGGTGGGATGGTGAAAAACCTGCTCTTATAGCTTCTCTTGGTTTTATTGTTGTTTGGATTTGTTATTTAGGTGTAAACTTACTTGGTGAAGGTTTACATAGCTATGGGTTTTTGGTTTCGAAATAG---------
       Chlamydomonas_reinhardtii  ------------------------------------------------------------------------------------------------------------------------------------------------------------------------------------------------------------------------------------------------------------------------------------------------------------------------------ATGAATTTTGTTAATTTAGAACAAATTGAAAATTCT------------------------------------------------------------------------------------------------------------------------------------------------------------------------------------------------TTACGTAATGCTACT------TTTTGCATGCTTTTTTTAACAACATTTTTATATTGGTTTTATACT---------GCATTTTACAGTACAAATCCTCAACAAATTATAAATCCATTGTCATTAACAAACATTAAAACTAATTTTACTTATCCTGACGGGTTTCAAGCAAACAATATTAATGTTTCTACAACTTATTTACCGATTAACCCTGTATTAAATACCGAAAGAGAA------------------------------------------------------------------------------------------------------------------------------------------------------------------------------------------------------------------------------------------------------------------------------------------------------------------------------------------------------------------------------------------------------------------------------------GAGCAACCCGAAGCTAACGGAACGAATGGGCTGTTGGGTGTTTCTTCATTAGTAGTAAAT------------------------------------------------------------------------------------------------------------------------------------------------------------------------------------------------------------------------------------------------------------------------------------------------------------------------------------------------------------------------------------------------------------------------------TTAAAATCAATAGCAATCCCACGCATTATGATGGGTGTTTCTAATTTATTATTAGTATTATTATTACTTGTTCGTTGGGAAAAATCAGGTCATTTCCCATTAAGTAATTTATATGAATCTTTAATGTTTTTAGCGTGGTGTTGTACATTTTTATATTTATTATATTGT---------------------------------------------------------------------------------------------------------ACAAGTTTT------------------------------------------------------------------------------------------------------------------------------------------------------------------------------------------------------------------------------------ACTTTATTGGTTGAAAAA------------------------------------------------------------------------------------------------------------------------------------------------------------------------------------------------------------------------------------------------------------------------------ATGTTAGGTTCATTAATTGCACCTTGTAGTTTATTAATGAATGCATTTGCTACTTTTAGT------------TTACCAAAAGAAATGCAACAAGCATCACCATTAGTACCAGCTTTACAATCAAATTGGTTAATGATGCATGTTACTGTAATGATTATTAGTTATGCCACATTAATTATTGGATCGTTATTGTCGATTTTATTTTTGATTTTATTTAAACACAAAAAAGGT---------------------------------------------------------------------------------------------------------------------------------------------------------------------------------------------------------------------------------------------------------------------------------------------------------------------------------------------------------------------------------------------------------------------------------------------------------------------------------------------------------------------------------------ACACCCAAAAAGTATGATAACTTTATTAAC---------------------------------------------------------------------------------------------------------------------------------------------------------------------------------------------------------------------------------------------------------------------------------------------------------------------------------------------------------------------------------------------------------------------------------------------------------------AATTTAGATGCATTAAGTTATCGCATTATTGGATTAGGTTTTCCTTTTTTAACTATTGGGATTTTATCTGGGGCTGTGTGGGCTAATGAAGCATGGGGATCATATTGGAGTTGGGATCCAAAAGAAACATGGGCGTTATTAACGTGGTTAGTTTTTGCTATTTATCTACATACCCGTTTAACAAAAGGTTGGGAAGGTGAAAAACCGGCAATTATTGCTGCTGTTGGTTTTTTAGTTGTTTGGTTTTGTTATTTAGGTGTAAATTTAATTGGAGAAGGTTTACATAGTTATGGTTTTTTTAATTAA---------------
           Chlorococcum_tatrense  ---------------------------------------------------------------------------------------------------------------------------------------------------------------------------------------------------------------------------------------------------------------------------------------------------------------------------------------ATGACTTTACAAAATTCTCTTGCA---------------------------------------------------------------------------------------------------------------------------------------------------------------------------------------------------------AATTATTCT------TTTTTGACTTTATTAGGGTCCATGATTTTTTACTGGATTGAAACA---------TCATTT------------------------------------------------------------------------------------------------------------------------------------------------------------------------------------------------------------------------------------------------------------------------------------------------------------------------------ACTGGTGTTAATTTAGTTAAAAAAAAC---------------------------------------------------------------------------------------------------------------------------------------------------------------------GTTGATCGTTCTGAGGCTCTACGTGACTCTGAGGCTCTACGTGACTCTGAGGCTCTACGTGACTCTGAGGCTCTACGTGACTCTGAGGCTCTTAGTTTGATTCACAAC---------------------------------------------------------------------------------------AAGCAAACACAAACGCGTTCTTTACTTGTTTCACCCCCTTCTGTTTAT------TCTTCGCCATTCGGTTTGGCCAAGGCAACAAGCAAAGAAGAAGTAGGA---TTTTTAAAA---------------------------------------------------------------------------------------------------------------------------------------------------GATGATAAAAGTGTTTTTTTAACGCTACTCTCTCCCTTCGGG---------------------------------TCGCGAAGCGCGAGCAGCCCAGCAAAATATGGTATACTTATTTCAAATATATTATTAGGTTTGTTACTACTTTTACGATGGAAAGAATCAGGGCATTTTCCTTTAAGTAATTTATATGAATCTTTAATGTTTTTATCATGGTGTTTTACAAGTCTTCATCTTTATATTGATAATTATACTTCTTTACCATCATCA------------------------------------------------------------------------------------------------------------------------------------------------------------------------------------------------------------------------------------------------------------------------TTAAAAAAAGAA---------------------------------------AAAAATGAGTTTGTTCGAAAA------------------------------------------------------------------------------------------------------------------------------------------------------------------------------------------------------------------------------------------------------------------------------TTATTGGGTGCTATTACAACACCTAGTGCTTTACTAACAAACGCCTTTGCTACTTTCACA------------TTACCTAAAGAAATGCAAGAAGCTGCTCCTTTAGTACCAGCATTACAATCAAATTGGTTAATGATGCATGTTACTGTTATGATTTTAAGTTATGCTGCTTTAATTTTAGGTTCTTTAATGTCAATTGCTTTTTTAATTGTTACAGCA------------------------------------------------------------------------------------------------------------------------------------------------------------------------------------------------------------------------------------------------------------------------------------------------------------------------------------------------------------------------------------GAACAAAAAGAGGTTTCT---------------------------------------------------------------------------------------------------------------------------CTTCGCTCCTCAACTTCGCATGGTTCATACCAGGAGGGAACAAGTGCTTTTGAAAGTAAG------------------------------------------------------------------------------------------------------------------------------------------------------------------------------------------------------------------------------------------------------------------------------------------------------------------------------------------------------------------------------------------------------------------------------CAAGAATCAACAATTGCACTAACATTAGATAATTTAAGTTATAGAATTTTAGGGATTGGCTTTCCCTTATTAACAATTGGAATATTATCAGGCGCTGTTTGGGCAAATGAAGCATGGGGTTCTTATTGGAGTTGGGACCCTAAGGAAACTTGGGCTTTATTAACTTGGTTAATTTTTGCTATTTATTTACATACCAGATTATCAAAAGGTTGGGAAGGTAAAAAACCTGCCATAATTGCATCTTTAGGTTTTGTAATTGTATGGATGTGTTATTTAGGTGTAAATTTAATTGGTGAAGGTTTACATAGTTATGGTTGGATTGTTCAGTCTTAA---------
         Chlorogonium_capillatum  ---------------------------------------------------------------------------------------------------------------------------------------------------------------------------------------------------------------------------------------------------------------------------------------------------------------------------ATGAAACATTTTATGACTTTACAAAATAGTCTAGCC---------------------------------------------------------------------------------------------------------------------------------------------------------------------------------------------------------AATTATTCT------TTTCTTTCGCTGTTAGGATCTATGATTTTTTATTGGATTGGAGCA---------TCGTTTCGTGACAAA---------------------------------------------------------------------------------------------------------------------------------------------------------------------------------------------------------------------------------------------------------------------------------------------------------------------ACTGATACCGCTTCGCTTTCACCGTCT------------------------------------------------------------------------------------------------------------------------------------------------------------------------------------------------------------------------------------------TCTTCGCCCGCCTTCTTTGCGTTGCCCTTCTTTGCGTTG---------------------------------------------------------------------------------------CCCGAAGGGCAAAGAAGGGCAACGCAAAGAGGGGTAACGCAACGCAAC---------------------------------------------------------------------------------------------------------------------------------------------------------------------------------------------------------------------------------------------------------------------------------------------AAACCAGGATTTTTTTCATCATTAGCCCAGTATGGTATTCTAATTTCGAATATTTTATTAGGACTTTTATTATTATTACGTTGGAAAGAATCTGGTCATTTTCCATTAAGTAATTTATACGAATCATTAATGTTCCTTTCATGGTGTTTTACAGTGATTCATCTTTTTATTGAAAATTATACTTTGTTTTATCCGCCCGAAAGGACCGCGACAAATATTTCAATTGCTGATATAAATGACTCGTCCTTTTGCACGCGTTCCTTCCCTTCGGAGAGGTGGAGGGTCGATCCATGCGCGGGTAAAGAAAAATCTGGCATGGTCTTATATTTCGGCCGCGCTTCTAACACCTTACACTTACCCGCCTCCTTAACCGCCTCCTTACCCTTACCTAAGCAAAGCCCGCCGAAGGCGGCGGGTTACAAA------------GGCGGGACGCTTCGCGCAGGGCTACATGCCAGCAAAGCTGGCATGTTGACAGAAGGCGGTGTTAGAAAGCAGGTGAAAAAACAAAATTTTTCACAAAAC------------------------------------------------------------------------------------------------------------------------------------------------------------------------------------------------------------------------------------------------------------------------------TTTGTAGGAGCCATTACAACCCCTAGTGCTTTATTAACAAATGCTTTTGCAACTTTTACT------------TTACCAAAAGAAATGCAAGAATCTTCACCTCTAGTTCCAGCTTTACAATCAAATTGGTTAATGATGCATGTAACTGTTATGATTTTAAGTTATGCTGCTTTAATTATTGGTTCATTATTATCTATTGCTTTTTTAATTGTATCCAGTCAAGGTCAAGTG------------------------------------------------------------------------------------------------------------------------------------------------------------------------------------------------------------------------------------------------------------------------------------------------------------------------------------------------------AATTTGCCGTACGAGCAACCCCAAATCGATGGAAAC---------------------------------------------------------------------------------------------------------------------------TGTAAACCCCAAATTGAAGGAAACTGCAAGCCCCAAACCGAAGGTGAACTGTCAAGCGAAAAAACGCCGGGGCTACATGCCAGCAAAGCTGGC------------------------------------------------------------------------------------------------------------------------------------------------------------------------------------------------------------------------------------------------------------------------------------------------ATGTTGACACAAGGTTTGGGTCTTGCTAGTACAGGGTTTGCTAGTACGGAGTTGCCGTTCTCAGAAGGACACGAGAAAGGCCAGCCAGGACTAACC------CCATTAGCTGTAATGCTAGATAATTTAAGTTATCGAATTTTAGGAATTGGTTTTCCACTCTTAACTATTGGAATTTTATCAGGTGCAGTTTGGGCTAATGAAGCTTGGGGATCATATTGGAGTTGGGATCCTAAAGAAACATGGGCCTTGGCAACGTGGCTAATTTTTGCTATTTATTTGCACACAAGATTATCAAAAGGTTGGGAAGGCAAAAAACCTGCTATCATTGCTTCCTTTGGTTTCATTATCGTATGGGTATGCTATTTAGGTGTAAATTTAATTGGTGAAGGCTTACATAGTTATGGATGGCTATCCACTCCTTAA---------
           Chloromonas_perforata  ---------------------------------------------------------------------------------------------------------------------------------------------------------------------------------------------------------------------------------------------------------------------------------------------------------------------------------------ATGACTTTACAAAATTCTCTTGCA---------------------------------------------------------------------------------------------------------------------------------------------------------------------------------------------------------AATTATTCT------TTTTTGACTTTATTAGGGTCCATGATTTTTTACTGGATTGAAACA---------TCATTT------------------------------------------------------------------------------------------------------------------------------------------------------------------------------------------------------------------------------------------------------------------------------------------------------------------------------ACTGGTGTTAATTTAGTTAAAAAAAAC---------------------------------------------------------------------------------------------------------------------------------------------------------------------GTTGATCTTCCTGAGACTCTACGTGATTCT------------------------------------------------------GAGTCTCTTATTTTGATTCACAAC---------------------------------------------------------------------------------------AAGCAAACACAACCTCGTTCTTTACTTGTTTCACCCTCTTCCCTTCAGGAGCAAAGTAACCCTTTCCCTTTCCCGGAGGGAAAGGGAAAGGAAAGAAGCAACCCTTTTTTAAAGGGG------------------------------------------------------------------------------------------------------------------------------------------------TTGGATATCTTCCGCTTCACTCTTCCTCTATCAAAGTTAAATGGAGAGGGAGAGGAGATAGGGTTTTTAAAAAATGATAAAAGTGTTTGGTCTCCAGCGAAATATGGTATATTTATTTCGAATATCTTATTAGGTTTGTTACTACTTTTACGATGGAAAGAATCAGGGCATTTTCCTTTAAGTAATTTATATGAATCTTTAATGTTTTTATCATGGTGTTTTACAGGTCTTCATCTTTATATTGATAATTATACTTCTTTACCTACGTCA------------------------------------------------------------------------------------------------------------------------------------------------------------------------------------------------------------------------------------------------------------------------TTACAAAAAGAA---------------------------------------AATAATGAGTTTGTTCGAAAA------------------------------------------------------------------------------------------------------------------------------------------------------------------------------------------------------------------------------------------------------------------------------TTATTGGGTGCTATTACAACACCTAGTGCTTTATTAACAAACGCCTTTGCTACTTTCACA------------TTACCTAAAGAAATGCAAGAAGCTGCTCCTTTAGTACCAGCATTACAATCAAATTGGTTAATGATGCATGTTACTGTTATGATTTTAAGTTATGCTGCTTTAATTTTAGGTTCTTTAATGTCAATTGCTTTTTTAATTGTTACAGCA------------------------------------------------------------------------------------------------------------------------------------------------------------------------------------------------------------------------------------------------------------------------------------------------------------------------------------------------------------------------------------GAAAAAAAACAGGTTGTA---------------------------------------------------------------------------------------------------------------------------TCACTATCACTTTCG------GATATCCACCAAGAAGGAACAAATGCTTTTATCACTGGTGGTAAAAGTCAGGTG------------------------------------------------------------------------------------------------------------------------------------------------------------------------------------------------------------------------------------------------------------------------------------------------------------------------------------------------------------------------------------------------------------CTGCAAGAATCAACAATTGCACTAACATTAGATAATTTAAGTTATAGAATTTTAGGTATTGGCTTTCCCTTATTAACAATTGGAATCTTATCAGGCGCTGTTTGGGCAAACGAAGCATGGGGTTCTTATTGGAGTTGGGACCCTAAGGAAACTTGGGCGTTATTAACTTGGTTAATTTTTGCTATTTATTTACATACCAGATTATCAAAAGGTTGGGAAGGTAAAAAACCTGCTATAATTGCATCTTTAGGTTTTGTAATTGTATGGATGTGTTATTTAGGTGTAAATTTAATTGGTGAAGGTTTACATAGTTATGGTTGGATTGTTCAATCTTAA---------
             Chloromonas_radiata  ------------------------------------------------------------------------------------------------------------------------------------------------------------------------------------------------------------------------------------------------------------------------------------------------------------ATGGATACCCTACCATTTTTAAATTATACTTCTATAAATGTAAAAGAATCTCCG------------------------------------------------------------------------------------------------------------------------------------------------------------------------------CTTTTACTAGAAATTTTTTTACGAAATTTATCT------TTTGTTACTTTGTTTATTTCCATGCTTTTTTATTGGATCCAAACC---------GCTTTTAGTTCTAAAATCACTTCTGGTTATTTTTCACATAAAGAAGTGAAAGACTACTCCAACAAAACTATAACTATAATAAGCCCGTCTCCCTTTTTACCGTCCCAGCTCGCCGAAGGCCCCGTAGTGGTGGAAGAAGAAGAAGAAGAAGAAGGCCCCGTAGTGGTGGAAGAAGAAGAAGAAGGAACACCCCGCCCCCTTCTTGCCACATCCTTCGGCCACCCGTGCCACTCCTTCCTTCGGACGGCAAAGAAGGAAGGAGTGGCACAGACAAAGGGGGGGGTTAGGCACGGAAGGGTAGAGGGAAAAGGAGGGACGGGAAGCGAATCATCCCTTATCTCATCCCTTTCCCCTTGCTCTTCCCTTGGCCAAACTTCATTTTCTAAAAAACAGAGTTTTGAGAGCACGGGCGGGTCCCTAGCTTATGGTCCCCTTCCCCTACTTGCCTATAAGAAAACTATGCAGCTAAAAATCTACGATTTTTATACAAGCTGCATAGAGAAGTGGCACGGACGGGGAAGGGCAAAAAAAAGTGTTTTTAGCTTTAGCCAATCCCCTTCTGGAAGGATTATAAAAAGCTACGCGGCAGAGCCGCTTATCCAGGCGGCTTCGCCGCCTTTAGAA------------------------------------------------------------------------------------------------------------------------------------------------------------------------------------------------------------------------------------------------------------------------------------------------------------------------------------------------------------------------------------------------------------------------------------GCTTTAGCAGTCAAAAAGAATTTTGGAACAATTACTATGATTATTTCAAATTTTTTATTATTTTTTTTATTAATTTGTCGTTGGACTGAATCTGGACATTTTCCATTAAGTAATCTGTATGAATCTTTAATGTTTTTATCATGGAGTTGTACCTTTATTCATCTTCTTTTA------------------GAATTTAAAACAGAAAAATTTAGACCAGAAGCCACTCTTTTAACACCCTCTAAAAGCTACGCTTTTAGA------------------------------------------------------------------------------------------------------------------------------------------------------------------------------------------------------------------------------------------------------------------------------------------------------------------------------------------------------------------------------------------------------------------------------------------------------------------------------------------------------------------------------------------------------------------TTAATCGGTTCTATAACGTCTCCATGTGCCTTTTTTACTAATGCTTTTGCTACTTTTAGT------------TTGCCGCCAGAAATGCAAAAAGTCTCTCCTTTAGTTCCAGCACTTCAATCAAATTGGTTAATGATGCATGTGACTGTTATGATAATCAGTTATTCTGCTTTAATTCTTGGATCATTATTATCAATTGCTTTTCTTATTTTGACATCTTCTAAA---------------------------------------------------------------------------------------------------------------------------------------------------------------------------------------------------------------------------------------------------------------------------------------------------------------------------------------------------------------------------------------------------------------------------------------------------------------------------------------------------------------------------------------------------------AGCTTCTTTTTTAAGCAGCTTTTAAAGATG------------------------------------------------------------------------------------------------------------------------------------------------------------------------------------------------------------------------------------------------------------------------------------------------------------------------------------------------------------------------------------------------------------------------------CGCTTGAATAATTTAGCTTGGAATTTTGATAATTATAGTTATAGAGTTATAGGAATGGGTTTTCCATTTTTAACAATTGGCATATTATCGGGAGCAGTTTGGGCTAATGAGGCTTGGGGCTCTTATTGGAGTTGGGATCCAAAAGAAACATGGGCTTTATTGACATGGTTAATTTTTGCAATCTATTTGCATGCACGAATCACAAAAGGATGGCAGGGTAAAAAACCAGCTTTAATAGCTTCATTCGGGTTTTTAGCCATTTGGGTTTGTTTTTTAGGAGTGAATTTAATCGGAGAAGGTCTACATAGTTATGGTTGGTTTTCACAAAATAGCTAA------
               Chloromonas_rosae  ---------------------------------------------------------------------------------------------------------------------------------------------------------------------------------------------------------------------------------------------------------------------CTGTATAACTCTAGAAATATTCAATCTATTATTATGGCTTTTAACTTTATTTCTATATTACTAAGCAACTCTGTTACAAATTTCTTTAAT------TTTTTTACACCATTTTTAGGCTCTGTAGTTGGAACTGCTGGAGTAGAAAATGAA---AGTATAATTTATAACAACACTTACCCATTCTTA---------------------------------------------TTACTAGAAACTAATTTGACTCAAAGCTCTGCTCTAATTATTGAAAGCAACGCTTTAAGAAATTGTTCT------TTTCTTTGTCTCTTTCTTTCAATGATTTTTTATTGGATTCAAACA---------GCTTTTAGTTCTCCACCCTTTAAAGTGCTAGGG------------------------------------------------------------------------------------------------------------------------------------------------------------------------------------------------------------------------------------------------------------------------------------------------------------------------------------------------------------------------------------------------------------------------------------------------------------------------------------------------------------------------------------------------------------GTCTCTACCTCAAAAGGCTTGGTTGGGGCCTTTTATGGACATACT------------------------------------------------------------------------------------------------------------------------------------------------------------------------------------------------------------------------------------------------------------------------------------------------------------------------------------------------------------------------------------------------------------------------------ATTTTCGAAAAATTAAAACAAGTTCCGAATTTTGCAGGCACAACTTTAATGATCATTTCTAATTTTTTATTAATGTTTTTATTGATTTTTCGATGGAAAGAATCTGGCCATTTTCCATTAAGTAACTTGTATGAATCCTTAATGTTTTTATCTTGGAGTTGTACGTTTATTCATCTTGTTTTAGAGTTTAAAACAGAACTAATTAGA---------------------------------------------------------------------------------------------------------------------------------------------------------------------------------------------------------------------------------------------------------------------------------------------------------------------------TCTGATGCAATACTTTTAAAACGA------------------------------------------------------------------------------------------------------------------------------------------------------------------------------------------------------------------------------------------------------------------------------TGCTTAGGTTCTATAACTTCTCCAATAGCTTTATTTACAAATGCTTTTGCAACTTTTAAT------------TTGCCAACAGAAATGCAAAAAGCATCTCCTTTAGTTCCCGCACTTCAATCCAATTGGTTAATGATGCATGTTACTGTTATGATTATCAGTTACTCAGCCTTAATTCTTGGCTCATTATTATCAATAGCGTTTCTAATATTGATAAGTTCTTTTTCTTTTTCTGTTTTTGATTTTAGTTTTTTAAAACAAAGT------------------------------------------------------------------------------------------------------------------------------------------------------------------------------------------------------------------------------------------------------------------------------------------------------------------------TTACAAAAACAAGTAAATCAAGCTTCTTCGGAACGAAGCAAGGTTCCCCTTAATCCTTATCCATCAGATAAACCCCTTAAT---------------------------------------------------------------TTGTTTCCATTCTCTTCTGAGAAGCCCAGCAAGACGGCTTCTTTGTTGGTTTTGGGAACCAAGAAGCAAGAAGAGCCCCTACCTTCCTCTGCTTTGGTTGGTTGGGACCTTTTTTTAGATATAGATGGTATGGTTCCCAAACAACCCAAGTCCGAAGGAGCCAGTAGCTTTAAAGAAGCGCCTTTTGAGCAAGGAAAGGAGAACAAGCAGCAAGGAAAAGGACAGCAAGAAGAACCCTTTGGTTTTCGACCCGCTTCTCTCAAAATGCGTAGCAAGAAAGGCGACGCAAGAAAGATGCTAGGA---------------------------------------------------------------------------------------------------------------------------------------------------------AGTGTAGGAAATCAAGGGGAAAGGACAAAAGCAAAAATGACTTTAGCTTGGAATTTTGATAATTTAAGTTATCGTGTTTTAGGAATAGGATTTCCTTTTTTAACTATAGGTATTTTATCGGGCGCTGTATGGGCTAATGAAGCATGGGGGTCCTATTGGAGTTGGGATCCAAAAGAAACATGGGCTTTATTAACATGGTTAATTTTTGCTATCTATTTACATGCCAGAATCACAAAAGGTTGGCAAGGCAAAAAACCGGCTATTATAGCTTCTTTTGGTTTTTTAGCAATTTGGATTTGTTTTTTAGGAGTCAATTTAATTGGTGAAGGTTTACATAGTTATGGTTGGTTTTCAAATTCATAA---------
         Chlorosarcinopsis_eremi  ---------------------------------------------------------------------------------------------------------------------------------------------------------------------------------------------------------------------------------------------------------------------------------------------------------------------------------------ATGAGTTTACAAAATGATTTAGCA---------------------------------------------------------------------------------------------------------------------------------------------------------------------------------------------------------AATTATTCT------TTTTTCAGTTTATTAGTATCAATGATTTTATATTGGGCTAGTACT---------TTATTTGGAGAAGAACTTTCTTCTGCTCCTCTTGCGCTTCGCGCAAGGGTTGCA------------------------------------------------------------------------------------------------------------------------------------------------------------------------------------------------------------------------------------------------------------CCCATGCATGCACCAGTCCCTTCGGTGCATGCACCGGTTCAAAACCCTTTGGGT------------------------------------------------------------------------------------------------------------------------------------------------------------TTTGAAGTGCAAGAAGCGCAAGTGCAAGAAGCGCAGAGCAAAGGGCTTCAAAACCCTACAGACCCGTCGAAGGCTATAAAAAACCGAAGGTTCTTCTTCTTCAAAAAA---------------------------------------------------------------------------------------ATAAAAATTTGGAAGAAAGAGGTTCTTCTTAAAAGGCAGAAGCTAAGCGCTTCTTACACTCCCTTGCGCTTCGCGCATAGGACTAGTGCAAGCGAACTCTTTTTTGATAAAAACACT------------------------------------------------------------------------------------------------------------------------------------------------TCTGTTTTTAATGAAAATAGTCAAAAACTAAAAAAGGAAGAGGCTGGACTTAGCAAAGCCTATAGCCCACAAAACTGGTTTGCTATTCAAAATTTAGCTAGATATGGAATCATTGTTTCTAATATTTTATTAGGTCTTTTATTAATTTTACGCTGGAAAGAGTCTGGACATTTTCCATTAAGTAATTTATATGAATCCTTAATGTTTTTATCTTGGTGTTTTACTGGGCTTTATCTTTTTATTGATTTTGGATCTGATTTGCGTGACGCTTCTCTTTATCAAAAACCTACCCGTGCTGAAGGTCAGAAGGAT---------------------------------------------------------------------------------------------------------------------------------------------------------------------------------------------------------------------------AAAAACGATAAAAAC------------------ATTCGATTTTCTCGTTTAAGTTTGTCAAAAAACACGAGACAA------------------------------------------------------------------------------------------------------------------------------------------------------------------------------------------------------------------------------------------------------------------------------CTATTAGGCGCTATTACAACACCAAGTGCTTTATTAACAAATGCTTTTGCTACTTTTACA------------TTACCTAAAGAAATGCAAGAAGCAACTCCTTTAGTACCCGCATTACAATCAAATTGGTTAATGATGCATGTTACTGTTATGGTATTAAGTTATGCCGCTTTAATTTTAGGTTCATTATTATCAATTGCTTTTCTAATTGTTACTGCC------------------------------------------------------------------------------------------------------------------------------------------------------------------------------------------------------------------------------------------------------------------------------------------------------------------------------------------------------------------------------------TTTGCCGGAGGCAAAGAA---------------------------------------------------------------------------------------------------------------------------AGCGAAGGAAAAGAAGCTAAACTAAAAGAATATCAAAACACCACTGCGCTTCTTAAAAAACCGGTTCTCGCACTCCCTTGCGCTTCTTGCACTCCCGAAGGGACCGGTGCATGCATTGGTGCAAGCGAAGCACGCTTCTTCGCCTTTTCCCCTCTGCGCCCTGCACTTGCGCTTCTTGCACTTCAAAACCCTTTGGGTTTTGAACCGAAGGGTGCGCTTCTTGCACCTTTGGTGCATGCGTCGGTGCATGCACCGAAGGGATTGGTGCAAGCCTACGACTTTCAAAAACTTACAGTTTTGTTGAATATCGCTTCAGTTAAAAAAACCGCTTCTTCTCATTTTTTGAAAGCCTTCTCTTGGCAAGGCGAAGATATTAAACAAAAACAGAAGCAATTTGCATTTTCAGTACAAGCAGCTTATGCACTCCCATGCGCGAAGCGCAAGGGTGCGTCTCAAAATTGGAACATTTCACCTCGCTTCTCCCTTCTAGCTATAACTTTAGATAATTTAAGTTACAGGATTTTAGGAATTGGCTTCCCTTTGTTAACCATTGGAATTCTATCAGGTGCTGTATGGGCAAATGAAGCTTGGGGTTCTTATTGGAGTTGGGATCCAAAAGAAACATGGGCACTATTAACCTGGTTAATTTTCGCCATTTATTTACATACTCGTTTATCAAAAGGATGGGAAGGTAAAAAACCAGCTATTATAGCTTCTTTAGGTTTTGTTATTGTATGGATTTGTTATTTAGGCGTTAACTTACTTGGAGAAGGTCTACATAGTTATGGTTGGATAAGCTCTACTTAA---------
          Chlorotetraedron_incus  ------------------------------------------------------------------------------------------------------------------------------------------------------------------------------------------------------------------------------------------------------------------------------------------------------------------------------ATGAGTTATTTGAAATTAGAAAATTTTTTTTCA---------------------------------------------------------------------------------------------------------------------------------------------------------------------------------------------------------AATTTTTCT------TTTTTAATTTTATTTGTTTCAATGATTTTTTATTGGATTCAAACA---------AGTTTTGATTTTAAAAATCGA---------------------------------------------------------------------------------------------------------------------------------------------------------------------------------------------------------------------------------------------------------------------------------------------------------------------------------------------------------------------------------------------------------------------------------------------------------------------------------------------------------------------------------------------------------------------------------------------------------------------------------------------------------------------------------------------------------------------------------------------------------------------------------------------------------------------------------------------------------------------------------------------------------------------------------------------------------------------------------------------------------------------------------------------------------------------------------AATTTTGGAACTTTAGGAATGATTTTAGCAAATGTTTCTATTTTTAGTTTATTAGTCTTACGTTGGCAAGAATCTGGGCATTTTCCATTAAGTAATTTATATGAATCTTTTCTTTTTTTATCATGGAATTTAACACTTTTTCATTTAATTTTAGAAAGAATGGCGCTGCCTTCT---------------------------------------------------------------------------------------------------------------------------------------------------------------------------------------------------------------------------------------------------------------------------------------------------------------------------------------------TTACAGAAA------------------------------------------------------------------------------------------------------------------------------------------------------------------------------------------------------------------------------------------------------------------------------TTCTTAGGTGCAATTACTTCTCCAACTGCTTTATTAACTAATGTATTTGCAACTTTTTGT------------TTACCTGAAGATATGCAAGCTCCTTCACCTTTAGTTCCTGCTTTACAATCAAATTGGCTAATGATGCACGTAACTGTAATGATTTTAAGTTATGCCGCACTTATTTGTGGATCCTTATTATCTATTGCTTTTTTAATTTTAACTTTTTCGAATAAAAATCAAGACCTAAGTTTCGTTAATTCTGAAGAT------------------------------------------------------------------------------------------------------------------------------------------------------------------------------------------------------------------------------------------------------------------------------------------------------------------------ATTCATTCAAAAAATAAGGATATTAATTCC---------------------------------------------------------------------------------------------------------------------------GCTTTTTCTTCTTTAACA---------AATCAAAACAATCAAGAGTTGATTTTAAATAATAAC------------------------------------------------------------------------------------------------------ACTGGAATTGCCGGAGTATTAGTAGATTCAAAAATAACAAATTCTAACATTAATTTAGAAAATCAA------------------------------------------------------------------------------------------------------------------------------------------------------------------------------------------------------------------------------------------------ATGCCAACAAAAAAAAGAAAATTAGCTGAAGATTTAGATAACTTAAGTTATAGAATTCTTGGAATTGGTTTTCCTTTACTTACAATTGGTATTTTATCTGGAGCAGTTTGGGCAAATGAAGCTTGGGGATCGTATTGGAGTTGGGATCCTAAAGAAACCTGGGCTTTATTAACTTGGTTAGTTTTTGCCATTTATTTACATACTAGATTTACTAAAGGTTGGCAAGGAAAAAAACCGGCATTAATTGCTTCTTTAGGTTTTTTAACAGTTTGGATTTGTTTTTTAGGTGTTAATTTATTAGGCGAAGGTTTACATAGCTATGGTTTTATGAAAATGGGTTAA---------
      Chromochloris_zofingiensis  ------------------------------------------------------------------------------------------------------------------------------------------------------------------------------------------------------------------------------------------------------------------------------------------------------------------------------ATGACCTATATACAGCTTGAAAGCTTTTTTTCT---------------------------------------------------------------------------------------------------------------------------------------------------------------------------------------------------------AATTTTTCT------TTTTTAATGCTTTTTATTTCATTGATTTACTATTGGGTTCAAACA---------GGACTATTATTCAAACAACAA------------------------------------------------------------------------------------------------------------------------------------------------------------------------------------------------------------------------------------------------------------------------------------------------------------------------------------------------------------------------------------------------------------------------------------------------------------------------------------------------------------------------------------------------------------------------------------------------------------------------------------------------------------------------------------------------------------------------------------------------------------------------------------------------------------------------------------------------------------------------------------------------------------------------------------------------------------------------------------------------------------------------------------------------------------------------------------CAAAATGTCATTAGTATGTGGTTAGCCAACATTTCATTGTTTTGTTTATTAGTATTACGTTGGGTTGAATCCGGTCATTTTCCTTTAAGTAATTTATATGAATCATTAATTTTTTTATCTTGGAGTTTTACAGTACTTCATATTATTTTAGAAAATTTAACAAATCAAAAA------------------------------------------------------------------------------------------------------------------------------------------------------------------------------------------------------------------------------------------------------------------------------------------------------------------------------------------------------------------------------------------------------------------------------------------------------------------------------------------------------------------------------------------------------------------------------------------------------------------------------------ATATTGGGGTGTATAACTTCTCCAATTGCGCTTTTTACAAATGCGTTCGCTAGCTTTAGT------------TTGCCATCCGAAATGCAACAGTCATCTCCACTTGTTCCCGCCTTACAATCGAATTGGCTAATGATGCACGTTACTGTTATGATTTTAAGTTACGCTGCTTTAATTTGCGGTTCTTTATTATCTATTGCTTATTTAATTTTAACTAGAAATATAGATATAGAGCAATTCTCT---------------------------------------------------------------------------------------------------------------------------------------------------------------------------------------------------------------------------------------------------------------------------------------------------------------------------------------------------AGCGATAACTCACCGACTTATTTGAAT---------------------------------------------------------------------------------------------------------------GAATTTCAAAAAACGAATGTAGTGTTTCAATCGGAACAGACCATCAATAGTGTTGTAAAT------------------------------------------------------------------------------------------------------------------------------ATTGTACCAAACATTAAT---------------------------------------------------------------------------------------------------------------------------------------------------------------------------------------------------------------------------------------------------------------------------------------CCAACTAAATTAAAACTTATTCAAAATTTAGATAATTTAAGTTATCGTATTTTAGGAATAGGATTTCCTTTTTTGACTATTGGTATTTTGTCCGGAGCTGTATGGGCAAATGAAGCTTGGGGGTCATACTGGAGCTGGGATCCCAAAGAGACATGGGCGCTATTAACATGGTTAGTTTTTGCTATTTATTTACATACACGATTAACAAAAGGATGGCAAGGAAAAAAACCAGCAATTATTGCGTCTTTAGGTTTTATAACGGTATGGATTTGTTTTTTAGGGGTTAATTTACTCGGGGAAGGTTTACACAGTTATGGATGGATTCAATCTTAA------------
         Cylindrocapsa_geminella  ------------------------------------------------------------------------------------------------------------------------------------------------------------------------------------------------------------------------------------------------------------------------------------------------------------------------------ATGAATTTTGTTGTCTATGAAACTTTTTTTAAT---------------------------------------------------------------------------------------------------------------------------------------------------------------------------------------------------------AATTTATCT------TTTTTTTTATTGTTTCTTTCGATGATATCATATTGGATTCAACTC---------TCATTTTTTCTTTTTTTAAAGAAC---------------------------------------------------------------------------------------------------------------------------------------------------------------------------------------------------------------------------------------------------------------------------------------------------------------------------------------------------------------------------------------------------------------------------------------------------------------------------------------------------------------------------------------------------------------------------------------------------------------------------------------------------------------------------------------------------------------------------------------------------------------------------------------------------------------------------------------------------------------------------------------------------------------------------------------------------------------------------------------------------------------------------------------------------------------------------ATAAATATTGGAAAAATAACACTCATATTAGCAAATATATCTCTCTTTTGTCTTTTGTTTATTAGATGGAAAGATTCAGGACATGTCCCAGTAAGCAACTTATATGAATCCTTAATTTTTTTATGTTGGAGTTTGACTTCTCTGCAGATCTTAGTAGAGGTATTCATCAAA------------------------------------------------------------------------------------------------------------------------------------------------------------------------------------------------------------------------------------------------------------------------------------------------------------------------------------------------------ACGAAA------------------------------------------------------------------------------------------------------------------------------------------------------------------------------------------------------------------------------------------------------------------------------CTTCTTGCTGGTATTCTGATTCCAAGTATAGTATTAATTCATGCTTTTACAACTTTTAGT------------TTACCTAAAGATATGCAAGAAGCATCTTCATTGGTCCCAGCATTACAATCAAATTGGTTACTCATGCATGTAACTGTTATGATTCTCAGCTATGCTTCTCTCTTACTAGGTTCGTTACTTTCCATAGCTTTCCTTTTTCTCACT---------------------GAAGGAAAGAATCTTGTACAAAATTTT---------------------------------------------------------------------------------------------------------------------------------------------------------------------------------------------------------------------------------------------------------------------------------------------------------------------------------TACAATATATACTTTGAAAAAGAA---------------------------------------------------------------------------------------------------------------------------AAGAAA---AACCAACCAATGTCAGAATGTTCA------------------------------------------------------------------CAAGATGTTACAAAT------------------------------------------------------------------------------------------------------------------------------------------------------------------------------------------------------------------------------------------------------------------------------------------------------------------------------------------------------TTTGAATCT---------------------TTTAGCATACTATTAGATAATCTTAGCTATCGTCTCTTAGGTATAGGCTTTCCCTTTTTAACTATAGGTATTTTCTCGGGAGCTGTTTGGGCTAATGAAGCGTGGGGTTCTTATTGGAGCTGGGATCCAAAAGAGACATGGGCATTGATAACATGGATGATGTTTGCTATTTATTTACATACTCGATTAACTAAAGGATGGAATGGAAAGAAACCAGCTCTCATAGCTTCTTTAGGTTTTTTCACAGTTTGGATGTGTTTTCTTGGTGTGAATTTATTAGGTGAGGGGCTTCATAGTTATGGTTGGTTTCAATATTCAAAAGAGCTTTAG
           Desmotetra_stigmatica  ---------------------------------------------------------------------------------------------------------------------------------------------------------------------------------------------------------------------------------------------------------------------------------------------------------------------------------ATGTATACAAAATTAGAAGTTTTGTTAGGA---------------------------------------------------------------------------------------------------------------------------------------------------------------------------------------------------------AATTTTTCC------TTTATTATTCTTTTTTCTGCTATGATTTTTTATTGGGTGCAGATA---------GCTTTTTATCAATTACCTAACAATAATAAGAATTCATTACAAATAAACTCTGCTATACTCTTTACTAATTCTTCTGATCTAAATGCTTCAAATTGCCAAACAAGTTTAGAT---------------------------------------------------------------------------------------------------------------------------------------------------------------------------------------------------------------------------------------------------------------------------------------------------------------------------------------------------------------------------------------------------------------------------------------------------------------CAACCTAACACTGTCAGTTTAAAAGTATCAGCAAACCTTATGGATGTCATAGTCAACAAA------------------------------------------------------------------------------------------------------------------------------------------------------------------------------------------------------------------------------------------------------------------------------------------------------------------------------------------------------------------------------------------------------------------------------GTTTATGCCACAATAACAAAAATGACTAAAAATTTAGGCACTATAGCAATGTTTATTGCTAATTTTTGTTTAGTTACATTATTAGTGTTACGTTGGATTGAATCGGGTCATTTCCCACTTAGTAATTTGTATGAATCGTTAATGTTTTTATCCTGGAGTTGTACTACAATTCATTTATTTATTACATTAACTTTATTAAATACAACTTTAAAAAATAAA---------------------------------------------------------------------------------------------------------------------------------------------------------------------------------------------------------------------------------------------------------------------------------------------------------------AAAATAGATATATTAACGCCAAAT------------------------------------------------------------------------------------------------------------------------------------------------------------------------------------------------------------------------------------------------------------------------------ATTATAGGCTGTATAACAGCACCATGTGGTTTATTTACTAACGCTTTTGCTACTTTTAGT------------TTACCTACGGAAATGCAGCAAGCAGCACCATTAGTCCCAGCGTTACAATCAAACTGGCTCATGATGCATGTAACTGTAATGATTTTAAGTTACGCTGCGTTAATTTTAGGCTCGCTATTATCGATAGCCTATTTAATTTTAACAAGTGCAAGTTCGAATAATTTAGTATTTCCTGGAGAAAATATTACTACACTAGATAGCCAATATTCTGTT---------------------------------------------------------------------------------------------------------------------------------------------------------------------------------------------------------------------------------------------------------------------------------------------AATACTGGTCTACTAAATCAACATAACTCCAGCGAAGCTAAAACGAACCATCCTATTCAGGAGCTG------------------------------------------------------------------------------------CGTGGCGGAATCTCAGCAGCTACACTGCACCAAGTGGATAACTTTAGCGGCGCTAATGAAAACAATAAGCAACAAGGGCTTAGCTAC------------------------------------------------------------------------------------GCCATAGCTTCAGATACATTTAGTCGGGAAAGTCAACCAGCGGGGCTAAAACAAGTAACAGAAGCCAAT---------------------------------------------------------------------------------------------------------------------------------------------------------------------------------------------------------------------------------------CATCCTAATAAAGCTCTTCTTTTAAAACTTGCTTACAATTTAGATAACTTAAGCTATAGAATTTTAGGTATCGGATTTCCTTTTTTAACAATAGGAATTTTATCAGGTGCTGTATGGGCTAATGAAGCTTGGGGTTCATATTGGAGTTGGGATCCCAAAGAAACATGGGCTTTATTAACTTGGTTAGTTTTTGCTATTTATTTGCATACTCGTTTAACAAAAGGTTGGGAAGGCAAAAAACCTGCTATGATAGCTTCTCTAGGTTTTATTGTGGTCTGGATTTGTTTTTTAGGCGTTAATTTAATCGGCGAAGGTTTACATAGTTATGGTTGGATGAAATAA---------------
          Dictyochloris_fragrans  ------------------------------------------------------------------------------------------------------------------------------------------------------------------------------------------------------------------------------------------------------------------------------------------------------------------------------------------------------------------------------------------------------------------------------------------------------------------------------------------------------------------------------------------------------------------------------------------------------------------------------------------------------------------------------------------------------------------------------------------------------------------------------------------------------------------------------------------------------------------------------------------------------------------------------------------------------------------------------------------------------------------------------------------------------------------------------------------------------------------------------------------------------------------------------------------------------------------------------------------------------------------------------------------------------------------------------------------------------------------------------------------------------------------------------------------------------------------------------------------------------------------------------------------------------------------------------------------------------------------------------------------------------------------------------------------------------------------------------------------------------------------------------------TTTTGTTTAATGAGTTTATTAATTTTACGTTGGAAAGAATCTGGTCATTTTCCTTTAAGTAATTTGTATGAATCTTTAATGTTTTTATCATGGAGTTTTACTTTTCTTCATATTGTATTACAACAAACTACAAATAAT------------------------------------------------------------------------------------------------------------------------------------------------------------------------------------------------------------------------------------------------------------------------------------------------------------------------------------------------------AAA------------------------------------------------------------------------------------------------------------------------------------------------------------------------------------------------------------------------------------------------------------------------------TTTATTGGATGTATAACTTCTCCTAGTGCCTTATTTACTAATGCCTTTGCTACTTTTAGT------------TTACCTCTAGAAATGCAACATTCTTCTCCTTTAGTACCTGCTTTACAATCTAATTGGTTAATGATGCATGTTACTGTAATGATTTTAAGTTATGCAGCTTTAATTTTAGGTTCATTATTAGCTGTAGCCTTTTTGGTTTTAACATATGGA---------------------------------------------------------------------------------------------------------------------------------------------------------------------------------------------------------------------------------------------------------------------------------------------------------------------------------------------------------------------------------------CAAAATATAGAT---------------------------------------------------------------------------------------------------------------TTACAAGCAAATACTTCCAATATAACATTTCAAAACTCCTTTTTAATTTCACCAAATTTTTTAAATATTTCA------------------------------------------------------------------------------------------------------------------------------------------------------------------------------------------------------------------------------------------------------------------------------------------------------------------------------------------------------------------------------------------------------------------------GAAAGTAATTTAATTAAATTAACTAAAAGTATAGATAATCTTAGTTATCGAATTTTAGGAATAGGTTTTCCGTTTTTAACTATAGGAATCTTATCTGGAGCTGTATGGGCTAATGAAGCTTGGGGTTCTTATTGGAGCTGGGATCCTAAAGAAACATGGGCACTATTAACTTGGTTAATTTTTGCTATTTATTTACATACTCGATTGACAAAAGGTTGGAAAGGAAAAAAACCAGCTATTATAGCTTCTGTAGGATTTATTACTGTTTGGGTTTGTTATTTAGGTGTAAATCTTATAGGAGAAGGACTTCATAGTTATGGGTGGATTAATTTTTCTTAA---------
               Dunaliella_salina  ---------------------------------------------------------------------------------------------------------------------------------------------------------------------------------------------------------------------------------------------------------------------------------------------------------------------------------------------ATGAATGCGCAACTTGCA---------------------------------------------------------------------------------------------------------------------------------------------------------------------------------------------------------AATCTTTCT------TTTTTAGTTTTATTATGTTCGATGATTTGTTATTGGATTGGGCCT---------TTAAGTCGTGACCTATTTGGAAATTATTCT---------------------------------------------------------------------------------------------------------------------------------------------------------------------------------------------------------------------------------------------------------------------------------------------------TCAAAACCTAGTACGGTAATTTCTACTGGACTAAAT---------------------------------------------------------------------------------------------------------------------------------------------------------------------------------------------------------------------CAATCTGTAATACCGTCTGAATTAGTAGTAGACGGGCTTGGTACAAAAAGTAGT---------------------------------------------------------------------------------------AATAATTCCTCTTTGTTTTCTACAGAAACAAACGTTTCTACCTTACAAACAAATGCTGGTTTTTTAGGAGGAGTACTAAATAATATTAGATCACAAATTGGA------------------------------------------------------------------------------------------------------------------------------------------------------------------------------------------------------------------TATATAAAACTTTCTTTTAATATTAGCAATAGTTTACAACTAATTGGACGTTCAGGAATTATCTTATCGAATGTTTTATTAATGGTTTTATTGTGTAACCGTTGGAAAGAATCTGGACATTTTCCATTAAGTAATCTATATGAATCTTTAATGTTCTTATCTTGGAGTTTTACTGTTATTCATTTATTTCTTGAAAACCTTACT------------------------------------------------------------------------------------------------------------------------------------------------------------------------------------------------------------------------------------------------------------------------------------------------AACTCACAAACAGCATCAAACCAAAGTGTAGGT---------------------------AAA------------------------------------------------------------------------------------------------------------------------------------------------------------------------------------------------------------------------------------------------------------------------------TTTATAGGTGCTATAACTACACCTAGTGCTTTATTTACAAATGCTTTTGCTACATTCACT------------TTACCTAAAGAAATGCAAGGTTCTTCATCGCTAGTACCTGCTTTACAATCTAATTGGTTAATGATGCATGTTACAGTAATGATTATAAGTTATGCAGCTTTAATTTTAGGTTCATTACTATCTATTGCTTACTTAATTATTACTATAAAA---------------------------------------------------------------------------------------------------------------------------------------------------------------------------------------------------------------------------------------------------------------------------------------------------------------------------------------------------------------------------------------CGTGAATCAAAT---------------------------------------------------------------------------------------------------------------------------TTTGATACAAATTTAGATTCAAACAATATAACAAATAAGGACACAGAAGAAACTAATTCT------------------------------------------------------------------------------------------------------------------------------------------------------------------------------------------------------------------------------------------------------------------------------------------------------------------GAATTCGTTAGTACTAAAGGTACACTTGATAATTCTAATAAAAAAAATCTGCGT------------------------------------------------------------CAGTCTATAGCTTTAACCTTAGACAACTTAAGTTATAGAATTTTAGGTATAGGTTTCCCTTTCTTAACTATTGGAATTTTATCTGGTGCTGTATGGGCTAACGAAGCATGGGGCTCTTATTGGAGTTGGGATCCCAAAGAAACTTGGGCTTTTTTAACATGGTTAGTTTACGCAATTTATTTACATACTCGACTAAATAAAGGTTGGGAAGGTAAAAAACCAGCTATCATTGCCTCTTTAGGTTTTATTGTTACTTGGATTTGCTATTTAGGAGTAAACTTAATAGGTGAAGGTTTACATAGCTATGGTTGGATTATTAAATAA------------
            Elakatothrix_viridis  ------------------------------------------------------------------------------------------------------------------------------------------------------------------------------------------------------------------------------------------------------------------------------------------------------------------------------ATGAATTTTATATTATCGGAGAATTTATGCAGT---------------------------------------------------------------------------------------------------------------------------------------------------------------------------------------------------------AATTTATCC------TTTTTATTACTATTTTTGAGTATGATTTTTTATTGGATTCAAATA---------ACTTTTGGATTAGTTTGGAATCAT---------------------------------------------------------------------------------------------------------------------------------------------------------------------------------------------------------------------------------------------------------------------------------------------------------------------------------------------------------------------------------------------------------------------------------------------------------------------------------------------------------------------------------------------------------------------------------------------------------------------------------------------------------------------------------------------------------------------------------------------------------------------------------------------------------------------------------------------------------------------------------------------------------------------------------------------------------------------------------------------------------------------------------------------------------------------------CTAAATTTAGGAAAAATGAGCATGATTTTTGCTAACATTTTTTTAACTATTCTATTACTAACTCGATGGATTAATTCAGGACATGTACCTTTAAGTAATTTATATGAATCATTAATGTTTCTCTCTTGGAGTTTAAGTATGATGCATTTAATTTTAGAAGAATTTGTTCCA------------------------------------------------------------------------------------------------------------------------------------------------------------------------------------------------------------------------------------------------------------------------------------------------------------------------------------------------------AATCCA------------------------------------------------------------------------------------------------------------------------------------------------------------------------------------------------------------------------------------------------------------------------------TTTCTAACTTGTATAACATCTCCTGTTCCATTATTTTCTAATGCATTTGCTACATTTAGT------------TTATCATCAGGAATGCAAAAAGCATCCGCTTTAGTTCCTGCTTTACAATCAAACTGGTTGATGATGCACGTTACTGTGATGTTATTTAGTTATGCCTCTTTACTTTTAGGTTCTTTAATTGCTTTAGCATTTTTGGTATTAACAGAAAATTTCAATGTCGAAGCAAAT------AATACTGATATTCCTATT---------------------------------------------------------------------------------------------------------------------------------------------------------------------------------------------------------------------------------------------------------------------------------------------------------------------------------TTTAGTGGTGTAGAACCTAAT---------------------------------------------------------------------------------------------------------------------------------CTAAAAAGTGTGAACAGTAGTAACATAGTTAAGCAGTTAGGTTTTCAGAATCATTTTTTTAAAAAA---TCAATAAGTAATATAGTAGTTGATTCTTTATCGTTAGTAACATCTAATAATGATCAA------------------------------------------------------------------------------------------------------------------------------------------------------------------------------------------------------------------------------------------------------------------------------------------------------------------------------------AATTTCAAAAAT---------------------TTATCTCTTGTTTTAGATAATTTAAGCTATCGCATTTTAGGTATAGGTTTTCCATTTTTAACTCTAGGAATTTTATCTGGAGCTGTTTGGGCTAATGAGTCCTGGGGCTCATATTGGAGTTGGGATCCTAAAGAAACATGGGCTTTATTAACTTGGTTTGTATTTGCTATTTATTTACATACGAGATTAACAAAAGGTTGGAAGGGTAAAAAACCAGCTTTAATTGCTTCAATAGGTTTTTTCACTGTTTGGATTTGTTTTTTAGGTGTTAATCTATTGGGTGAAGGTCTTCATAGTTATGGTTGGGTGAGTTAA---------------
           Floydiella_terrestris  ---------------------------------------------------------------------------------------------------------------------------------------------------------------------------------------------------------------------------------------------------------------------------------------------------------------------ATGGTCTTTTTTCCGAATTGGACAGGAGAGAATTTTTTATCA---------------------------------------------------------------------------------------------------------------------------------------------------------------------------------------------------------AATTTCTCT------TTTGTTTTTTTATTTAGTACGATGCTTTTTTATTGGGTTCAAACC---------TTCTTTTTTTCGACTCCA---------------------------------------------------------------------------------------------------------------------------------------------------------------------------------------------------------------------------------------------------------------------------------------------------------------------------------------------------------------------------------------------------------------------------------------------------------------------------------------------------------------------------------------------------------------------------------------------------------------------------------------------------------------------------------------------------------------------------------------------------------------------------------------------------------------------------------------------------------------------------------------------------------------------------------------------------------------------------------------------------------------------------------------------------------------------------AAATGGAATGTGATTGGTTTCATCTTAATGGCCTTTTCAAATTTGAGCTTATTAACATTGCTGCTTTTGCGCTGGAAAGAATCAGGCCATTTTCCACTTAGCAATTTATACGAATCCCTTCTGTTTTTATCTTGGAGTCTTACAAGTATTCATCTTTTTTTAACTTCTATCTCTTTTAAAAAAACAAAAGGTGTTTTTTTC---------------------------------------------------------------------------------------------AATTTAGAAAAGAAAGAA------------------------------------------------------------------------------------------------------------------------------------------------------------------------------------------------------GTTTCCTCAGTTTTT------------------------------------------------------------------------------------------------------------------------------------------------------------------------------------------------------------------------------------------------------------------------------CCCTTAGGCGCCCTTCTTTCGCCTTGTGCTTTATTCACCAATGCTTTTGCAAATTTTAGC------------CTACCTGATGAAATGAGAAATTCTTCAGCCTTAGTACCTGCATTGCAATCAAATTGGTTAGTTATGCACGTTACTATTATGATTTTAAGTTATGCAGCTTTAATTGTTGGGTGTCTTTTATCAATTTCTTTTCTAGTTTTAACTAGCAGCCCTTTTGTTTTTCTGGCAAAAGAAAAAAACAGCAGCGAATTTTCCTCTGAAGAAGAT------------------------------------------------------------------------------------------------------------------------------------------------------------------------------------------------------------------------------------------------------CTTTCATTTTCAAATAGGAAAGCTTCTCAAAAAGAGTCCTTTGTCAATAAAAGCCAAAACCCTCCTCTTTTAATGAACCCACCTGTTTTAATGGAATTCGAAGACGAATCA---------------------------------------------------------------------------------------------CTGCTTTCATCCGGTTTCGATCTAAATTCTACAGCTGTAGAATTTAGAAGTTCTCTTCAATTTGAAAAG------ATGAACACAAAA---------------------------------------------------------------------------------------------------------------------------------------------------------------------------------------------------------------------------------------------------------------------------------------------------------------------------------------------------------------------------AAAACTCTTGAGAATTCTTCTTCTTTTTCAAAATCATCGATTGCCCAAATGCTTGACAATTTAAGTTATCGCATTTTAGGAATAGGGTTTCCTTTATTAACAATCGGAATTCTCTCTGGGGCTGTTTGGGCAAATGAAGCTTGGGGGTCTTACTGGAGTTGGGACCCGAAAGAAACATGGGCATTTTTAACTTGGCTGGTTTTTGCTGTGTACCTTCATACACGTTTGACAAAAGGTTGGCAAGGTCGAAAACCAGCCATTATAGCTTCGATAGGATTTGTGGTTGTTTGGATTTGCTTTTTAGGTGTGAATTTAATTGGTAAAGGGCTACATAGTTATGGTTGGATTCAAAACACATAA---------
         Follicularia_botryoides  ------------------------------------------------------------------------------------------------------------------------------------------------------------------------------------------------------------------------------------------------------------------------------------------------------------------------------------------TTGAGTTCGAACTGTTTACAA---------------------------------------------------------------------------------------------------------------------------------------------------------------------------------------------------------AAAGACTGT------TTTATT---------------ATGGCTTTTTAT---------------------------------------------------------------------------------------------------------------------------------------------------------------------------------------------------------------------------------------------------------------------------------------------------------------------------------------------------------GCAGATTTAGCAAATTTACAAAACTTT------------------------------------------------------------------------------------------------------------------------------------------------------------------------------------------------------------------------------------------GCAAATAATTCATGCTTTTTATGCCTTTTATTGTCAATG---------------------------------------------------------------------------------------ATATTTTATTGGATTCAAACATTTTTTAAAGCACAAACTCGA---------------------------------------------------------------------------------------------------------------------------------------------------------------------------------------------------------------------------------------------------------------------------------------------------------------------GTTTTAGGAAGCCTAACAATGATTTTTGCAAATATTTGTTTGTTTTTACTGTTAGTTTTACGCTGGAAAGAATCGGGGCATTTTCCTTTAAGTAATTTATACGAATCATTAATTTTTTTATCGTGGACTTTTACAACTATTCATTTGGTGTTAGAAAAAACAACTCAAATTCCA------------------------------------------------------------------------------------------------------------------------------------------------------------------------------------------------------------------------------------------------------------------------------------------------------------------------------------------------------------------------------------------------------------------------------------------------------------------------------------------------------------------------------------------------------------------------------------------------------------------------------------TTCATTGGAGCTATGACCTCACCAAGCGCTCTGTTAACAAATGCTTTTGCTACTTTTAGT------------CTGCCAAATGATATGCAACAATCTGGACCCTTAGTTCCCGCGCTTCAATCAAATTGGCTAATGATGCATGTAACAGTGATGATTGTAAGTTATGCCGCACTGATTTGTGGTTCTTTATTATCTATTGCTTTTTTAATTTTGTATAAA------------------------------------------------------------------------------------------------------------------------------------------------------------------------------------------------------------------------------------------------------------------------------------------------------------------------------------------------------------------AATCTTCCAGAACAAATTAAAAAAAATGATTTGACT---------------------------------------------------------------------------------------------------------------------------ATTGATTGGACTATGCAAACAAAAGCATTAAACTCTGAACAAAATCAACTGTCTCTTGAACAGCAAGCTGGTTTGGCCTTGGCTTCTGGACCT------------------------------------------------------------------------------------------------------------------------------------------------------------------------------------------------------------------------------------------------------------------------------------------------TTTGCTGAGCAAACTCAGCAGTTAAAACAACTGCAAACCTCTAACTTATTGAAAAATCTTGAACAAAATCCACAAAAGGTTATGAACTCTTTGAACAAATTTAAATTGGCCCAAACTCTAGACAATTTAAGTTATAGGATTTTAGGTTTAGGCTTCCCTTTCCTAACAATTGGGATCTTATCGGGGGCTGTTTGGGCAAATGAAGCGTGGGGTTCATATTGGAGCTGGGATCCAAAAGAAACTTGGGCTTTGTTGACATGGCTTGTCTTTGCTATTTATTTGCATACAAGATTTTCTAAAGGGTGGCAAGGAGAAAAGCCAGCAATTATTGCATCTTTTGGATTTATTGTTGTGTGGATTTGCTATCTGGGAGTCAATCTGATGGGTGAAGGTCTTCATAGTTATGGTTGGCTTCGTTAA---------------
         Golenkinia_longispicula  ------------------------------------------------------------------------------------------------------------------------------------------------------------------------------------------------------------------------------------------------------------------------------------------------------------------------------ATGATCGATCTAAATCTTGAAAATTTCTTAGCA---------------------------------------------------------------------------------------------------------------------------------------------------------------------------------------------------------AATTTTTCA------TTTTTATTTTTATTTTTATCTTTGATTTTTTATTGGATACAAACC---------GGAATCATGAAC---GGA------------------------------------------------------------------------------------------------------------------------------------------------------------------------------------------------------------------------------------------------------------------------------------------------------------------------------------------------------------------------------------------------------------------------------------------------------------------------------------------------------------------------------------------------------------------------------------------------------------------------------------------------------------------------------------------------------------------------------------------------------------------------------------------------------------------------------------------------------------------------------------------------------------------------------------------------------------------------------------------------------------------------------------------------------------------------GTCAAT---TCTAATTTTGGAAAAATTGGAATATTTCTATCAAATATTACTCTATTTAGTTTTTTAGTTTTACGTTGGAAAGAATCAGGGCATTTTCCTTTGAGTAATTTATACGAATCGTTGATGTTTTTATCTTGGAGTATTACTGTTATTCATTTGTTATTAGAAAATATTAGCGAT------------------------------------------------------------------------------------------------------------------------------------------------------------------------------------------------------------------------------------------------------------------------------------------------------------------------------------------------------AATAAA------------------------------------------------------------------------------------------------------------------------------------------------------------------------------------------------------------------------------------------------------------------------------TATATAGGTGCTATAACAGCACCTTGCGCATTATTTACTAACGCTTTTGCAACTTTTAGT------------TTACCTTCTGGTATAAGGGAAGCAACCCCATTAGTTCCAGCACTACAATCAAATTGGCTAATGATGCATGTTACTGTTATGATATTAAGTTATGCTGCATTAATTTCAGGATCTCTTTTATCTATAGCATTTTTAATAATAACACGCGGTAAAAATGTTGATTTGCAGGGGAATAGTTTAGGCATTCTAGAACGTGAAGAAAAAACG------------------------------------------------------------------------------------------------------------------------------------------CAATCAGTGGAACAATTTTTTCTAAGGATGGCCGACGTTGGCCAATTTAATTTCTTTTTAATATTAAAGGGTAAATTAAGGACTTTTTTATTTGATTTATCAAATAAATTTGATAAAAGAAACATTATTATCAAAAAAATTTCTTCTTTTTTCTTAAATTTTTTTCTAAAAAAAGAAGTTTTTGTTTCTGAGAAAAACAGTTTATCGGTGTTA---------------------------------------------------------------------------------------------------------GAATCAACAAATAGGAATCTAGATACTTCTTTATCTTTCTCTAAT------------------------------------------------------------------------------------------------------------------------------------------------------------------------------------------------------------------------------------------------------------------------------------------------------------------------------------------------------------------------------------------------------------TCCCCTTCTAATTTGGAAAGCGGGATGCTTGAATCTATTAAACTTGCGAGAACTTTAGATAATCTTAGTTATAGAGTTTTAGGTATAGGTTTTCCTTTTTTAACAATTGGAATTTTATCAGGAGCGGTTTGGGCAAATGAAGCATGGGGATCTTATTGGAGTTGGGATCCTAAAGAAACATGGGCTTTATTAACCTGGATGGTGTTTGCTATTTATTTACACACTCGATTAACACGAGGATGGCAAGGAAAAAAACCGGCGATTTTGGCTACAGTCGGCTTTGTTACTGTTTGGGTTTGTTATTTAGGAGTTAACTTATTAGGTGAAGGTCTGCATAGTTATGGTTGGATTCATCAATCTTAA---------
                Gonium_pectorale  ---------------------------------------------------------------------------------------------------------------------------------------------------------------------------------------------------------------------------------------------------------------------------------------------------------------------ATGCTTTTGAATAATGTATTAAATTTAGATTCATTTGAAAATTCT------------------------------------------------------------------------------------------------------------------------------------------------------------------------------------------------TTAAGAAATGCTACG------TTTTTAACACTTTTTTTCACTACTATTTTTTATTGGATTTATACT---------GCTTTTTATACTCCAACAACAAAACAAAATAAAAATATGGAGAATTTAAAAACAAATGCATTTTTATCTGTTTTCTCAAAACTTTTTCTTGTACAAACAATA------------------------------------------------------------------------------------------------------------------------------------------------------------------------------------------------------------------------------------------------------------------------------------------------------------------------------------------------------------------------------------------------------------------------------------------------------------------------------------------------------------------AATAGCAAGTATTTGCAATCA---------------------------------------------------------------------------------------------------------------------------------------------------------------------------------------------------------------------------------------------------------------------------------------------------------------------------------------------------------------------------------------------------------------------------------------------------AATATTTTATTTTTACGCAGTAGTATGGCTATTTCAAATTTATTATTAATTATTTTATTACTTGTACGTTGGGATAAATCTGGGCATTTTCCATTAAGTAATTTATATGAATCCTTAATGTTTTTAGCTTGGTGTTGTACTTTTTTATATCTAATCTATTCT---------------------------------------------------------------------------------------------------------ACTAGTTTT------------------------------------------------------------------------------------------------------------------------------------------------------------------------------------------------------------------------------------ACAATTTTAGTAGAAAAA------------------------------------------------------------------------------------------------------------------------------------------------------------------------------------------------------------------------------------------------------------------------------ATTTTAGGTTCTATCATAGCTCCTTGTGCTTTATTAATGAATGCTTTTGCTACTTTTAGT------------TTACCAAAAGAAATGCAAGACTCAGCACCTTTAGTTCCTGCATTACAATCAAATTGGTTAATGATGCATGTTACTGTAATGATTATTAGTTATGCCACTTTAATTATTGGTTCTTTATTATCTATCTTATTTTTAATTTTAAATATGATATATGCTGATAGCCACATAATAAAT---------------------------------------------------------------------------------------------------------------------------------------------------------------------------------------------------------------------------------------------------------------------------------------------------------------------------------------------------------------------------------------------------------------------------------------------------------------------------------------------------CGCCTTACAACTAACAACGTTTCCCTTACAAAGTTTACTTGGCTTTTTTTTGGAAGTAACAATACTGAATCTGCTGAAAAA---------------------------------------------------------------------------------------------------------------------------------------------------------------------------------------------------------------------------------------------------------------------------------------------------------------------------------------------------------------------------------------------AATGCAGGG---------TTAATGGTTTTGCTTTTAAAATTAGATTCATTAAGTTATCGTATTATTGGTTTAGGTTTTCCTTTTTTAACAATTGGAATTTTATCAGGAGCAGTTTGGGCTAATGAAGCATGGGGATCTTATTGGAGCTGGGATCCAAAAGAAACCTGGGCTTTATTAACGTGGCTAGTTTTCGCCATTTATTTACATACACGTTTAACAAAAGGATGGGAAGGTAAAAAACCAGCTGTTATTGCTTCTATAGGATTTTTAGTTGTATGGTTTTGTTATTTAGGAGTTAATTTAATTGGTGAAGGTTTACATAGTTATGGTTTTTTTAATTAA---------------
         Haematococcus_lacustris  ---------------------------------------------------------------------------------------------------------------------------------------------------------------------------------------------------------------------------------------------------------------------------------------------------------------------------------------ATGACTTTACAAAATAATTTAGCT---------------------------------------------------------------------------------------------------------------------------------------------------------------------------------------------------------AATTTGTCG------TTTTTAACTTTATTAAGCGCCTTAATTTTTTATTGGATAGGTACT---------TTTTTTAAAGGTTTTACATATCCTTTTAGG---------------------------------------------------------------------------------------------------------------------------------------------------------------------------------------------------------------------------------------------------------------------------------------------------TCTTTGTTAGTTTTGCCTTTAAAAACAAACACAAATAATCAAATAGGGAGCTTGGGAAGCTCAGCAGCCCATGGCGTCGGGGCTGGGTGCGAGGGCGGGTTCCTTAAGGAAAACTTCCCTAGAATTTTAAATTTAAGTAAGTCTGCTACGCTGCCGTACGATGCCGTAGGGGCTATGGGCCCGTCTGAAGTATTCCCCTTAGGGAAGGAAAAAGCTATACCGGTCGGTGCGGAGCAACCGCTCGGGGGTGGGGCTTCGCACCCCCAACCGCTCGGGGTTCTTCGGAGCACCTTAAAGGCGGGT---------------------------------------------------------------------------------------GGGGCTTCGCACCCCCGACCGGTTGCTCCGAACCGAGCGGCTCTTATAAGAGTTTCCCCCTCGTTGGCCGGGGGCTCGATGGCCGCCCCCTCGTTGGCCGGGGGCTCGTTGGCCGCCCCCTCGTTGGCCGGGGGCTCGTTGGCCGCCCCCTCGTTGGCCGGGGGCGGCCAACGAGCCCCTGGTCCTTTCAGTGAAAAAAGGAAGGAAGAAGGGGCTCTAGGGGGGGCGGTCGGCCTTGGTCCACGGAAAAGACCAGGGGAAAATATTATAAGACGAGAAAAGCAGAAGGTATCTGAATGGAATTTCTTAAAAAAGAAAAAAAAGAATGGTACGGAAGAAAATTTGATACAGAATATAGCGTATATATGCATTTTAGTTTCGAATCTATTATTAAGTTGTTTATTAATTATACGTTGGAAAGAATCCGGACATTTACCATTAAGTAATTTATATGAATCGTTAATGTTTTTATCTTGGTGTTTTACTGTTTTACATTTAATTTTTGAAAAATCAACTTTTACAACCATTCTTACTAATATA------------------------------------------------------------------------------------------------------------------------------------------------------------------------------------------------------------------------------------------------------ATGCAATTAGATACTAAAAAAAAGACACTTGATAGTTATAATCAAATAAGTCAACAAAAAGAAGTCTTTACACGTATTAAT------------------------------------------------------------------------------------------------------------------------------------------------------------------------------------------------------------------------------------------------------------------------------ATAATAGGTGCTATTACCACACCAAGTGCTTTATTTACAAATGCTTTTGCTACTTTTACT------------TTACCGAAAGAAATGCAAGAAGTTACACCATTAGTTCCGGCTTTACAATCAAATTGGCTTATGATGCATGTTACCGTTATGATTTTAAGTTATGCTGCTTTAATACTAGGTTCATTATTAGCGATTGCTTTTTTAATAGTAACTGCTGACTATCCTATAAAAACCAAAACTATTCTAACATTTGGACCTTTTCTTAAAAAAGGGTCTTTTTTTAAAAATTTTTCTAATTCCGGTAAAAAAAGTTCTACGGTT------------------------------------------------------------------------------------------------------------------------------------------------CCTTTCAGTGCTTCTAGCACCGGTCTTCTTCAGAGCTCTTCGTCCCTTAAAGGGTGCCTGGAGCCTCTTGCTACTTCTAGTATGTCTCTCCCTCCTTTCGGGGGGACAACTTTCTCTGCGAAGCCCGACAGAGAGACCCCT---------------------------------------------------------------------------------------------------------------------------CCAGGCGTCGCTGCTCGGGGGCTTGGGTCGCTCGGGGGCCCCCAGCCCATAGTTGGGGCTGGGGGCCCCCAACTCTGGGCGGGGCCGCTTACGTCTTGGGGTCTTCCCCCTCTCTTCCCTGGGTACGAGCCA------------------------------------------------------------------------------------------------------------------------------------------------------------------------------CTTAAAGGACCAGACCACTTAAAGGACCAGGTCGAGCCACTGAAAGTCCCAAGCCACTTAAAGTACCAAGCCACGGAAAGGACCAGCCCAGGCCAAACAAAAGAATTAGTAGAGGTGGAAAAAATAAAGGGAGATACAGAATCTTTAGGAAAAATCTCTTTTGAGTCTGAGATTCAAAATTTAGCTTTAACTTTAGATAATTTAAGTTATCGTATATTAGGTATTGGGTTTCCTTTTTTAACAATTGGTATCTTATCAGGTGCTGTTTGGGCGAATGAGGCATGGGGATCCTATTGGAGTTGGGATCCTAAAGAAACTTGGGCTTTATTAACATGGCTTATTTTTGCCATTTATTTTCATACACGTATTCAGGGGGGTAGT---GGAAAACAATCAGCTAAAATAGCTACAGTTGGTTTTATTGTTGTTTGGATTTGTTATTTAGGTGTTAATTTAATAGGTGAAGGCTTACACAGTTATGGAATGTTAAGCTAA---------------
              Hafniomonas_laevis  ---------------------------------------------------------------------------------------------------------------------------------------------------------------------------------------------------------------------------------------------------------------------------------------------------------------------------------ATGTTTTCAAAAATTGAGATCTTTTTAGCT---------------------------------------------------------------------------------------------------------------------------------------------------------------------------------------------------------AATTTATCT------TTTGTCATTCTTTTTATAACCATGTTTTATTATTGGTATCAGTTATCC---GTAGGTTTTCAAGTAGAGCGACGCTCATATGACCAAGCTCAAAGCTTAATAACCGTAGACGGG------------------------------------------------------------------------------------------------------------------------------------------------------------------------------------------------------------------------------------------------------------------------------------------------------------------------------------------------------------------------------------------------------------------------------------------------------------------------------------------------------------------ACTATAGCAAGTACGACTTCAGAGTCTCAACCCATTCAGTCTAGTCGGGTTCGGAGCGTAGCAAAT------------------------------------------------------------------------------------------------------------------------------------------------------------------------------------------------------------------------------------------------------------------------------------------------------------------------------------------------------------------------------------------------------------ACTCGACAGAGGAAGACAATACAAAGTCCATTCAGTAATCGAACAATTCCGAATATTGCTATCTTAACGTCTTTTTCGTCTTTATTAGTTCTACTTATTTTGCGTTGGAAAGAGTTTGGCCATTTTCCATTAAGTAACTTATATGAATCTTTAATTTTTTTATCCTTATCGTGTTTACTAATTCATTTTTTAACACAAAATTATTTTTTACTCAAGAAAGCCAAAGTTCAACAG------------------------------------------------------------------------------------------------------------------------------------------------------------------------------------------------------------------------------------------------------------------------------------------------------------------------------------------------------------------------------------------------------------------------------------------------------------------------------------------------------------------------------------------------------------------------------------------------------------------TTATTCCAAATTTATTTGGTTCCATTACTGCTTCTTGTGCCTTATGTATTAATGCTTTCGCGAGCTTTTTGTTTACCGGATGAAATGCAACAAGGTTCGGCTTTAGTGCCAGCTTTACAATCGAACTGGTTAATGATGCACGTTACAGTTATGATTACAAGTTATGGGGCACTTATCGTAGGTTCCTTATTTTCTATTGCCTATTTAGTTATTGATACAATTTTGAAAAAACGATCAGGAGCTCAATCT---------------------------------------------------------------------------------------------------------------------------------------------------------------------------------------------------------------------------------------------------------------------------------------------------------------------------------------------------ACTACACAATTACCTTCTTCA---------------------------------------------------------------------------------------------------------------------------CGTCAATCTTCCCAGATTGCGGAACCTGCCTTTCGTAAACTCAAGTATACACTACGTGAATCC------------------------------------------------------------------------------------------------------------------------------------------------------------------------------------------------------------------------------------------------------------------------------------------------------------------------------------------------------------------------------------------------------------------------TTTTTGACTACGAATTTAATATTAATTTTAGATAATTTAAGTTATCGTATTATTGGACTAGGATTCCCTTTATTAACTATTGGGATTTTATCGGGCGCCGTATGGGCAAACGAAGCTTGGGGAAGTTACTGGAGTTGGGATCCAAAAGAAACTTGGGCGTTATTAACATGGTTTGTTTTTGCTATTTATTTACATACACGTATTACACGTGGTTGGGAAGGCCGCAAATCAGCTATTATGGCATCTTTTGGTTTTATCACAGTATGGATTTGTTTTTTAGGTGTAAATCTATTAGGTGAAGGTTTACATAGTTATGGGTTTTTATCCAAATAA------------
            Hariotina_reticulata  ------------------------------------------------------------------------------------------------------------------------------------------------------------------------------------------------------------------------------------------------------------------------------------------------------------------------------ATGAATATTGATAAAATTGAAAATTTTTTTGCA---------------------------------------------------------------------------------------------------------------------------------------------------------------------------------------------------------AATTCTTCT------TTTTTTTTCTTGCTTGTTTCGATGATTTGTTATTGGATTCAAGTA---------GCTTTTGAGAGAAAT------------------------------------------------------------------------------------------------------------------------------------------------------------------------------------------------------------------------------------------------------------------------------------------------------------------------------------------------------------------------------------------------------------------------------------------------------------------------------------------------------------------------------------------------------------------------------------------------------------------------------------------------------------------------------------------------------------------------------------------------------------------------------------------------------------------------------------------------------------------------------------------------------------------------------------------------------------------------------------------------------------------------------------------------------------------------------------TTCAATTTCGGTCGATTGAACATGATTTGTGCAAATTTATGTATTTTTGTTTTATTAATTTTACGTTGGAAAGAATCTGGTCATTTTCCTTTAAGTAATCTTTATGAATCATTAATGTTTTTATCTTGGAATTTATCTACATTTCATTTATTTTTAGAAAATGTTAATACACCGAATGATTCAAACAATATCAGTGGT---------------------------------------------------------------------------------------------------------------------------------------------------------------------------------------------------------------------TCAAAACAAATAAATATGGATACAAATCTTCAAAACATGTTTTTCTTAAATTTCCAGAATCAAAAAGGTCAAACTCAAATTTCTCAGAAAAAT------ACCCAATCC------------------------------------------------------------------------------------------------------------------------------------------------------------------------------------------------------------------------------------------------------------------------------TTTTTTGGAGCTTTCACTTCACCAACTGCATTATTTATCAATGCTTTTGCCACTTTGAGT------------TTGCCCGCTGAAATGCAGCATTCTGCTGCTTTAGTTCCTGCATTACAATCAAATTGGTTAATGATGCACGTGACTGTTATGATTTTAAGTTATTCAGCATTAATTTGTGGTTCGTTACTTTCAATTGCTTTTTTAATTTTAACGAGAAATATGGATATGGACACACAACTTGAGAACACAAATTCTCCATTG---------------------------------------------------------------------------------------------------------------------------------------------------------------------------------------------------------------------------------------------------------------------------------------------------------------------------------TTCAATAATACTTTTGCAATTTCA---------------------------------------------------------------------------------------------------------------------------CCAAATACACTTGTTCTTTCTTCGTCAGTCGGAGAAGAATTGGCTTCAAATAATGAGTTTTCTTCA------AAAGAACAAAAACAATTCTTGGAGTCTGAATCGTGGTTATCAAAACAAAATTTGCAAAAA------------------------------------------------------------------------------------------------------------------------------------------------------------------------------------------------------------------------------------------------------------------------------------------------------------------------AAAGTGGATTCTTTCATACCAACA---------AAAACAAAATTTATTGAAAACTTAGATAATTTAAGTTACCGTATTTTAGGAATTGGTTTTCCATTTTTAACAATTGGAATTTTATCTGGAGCAGTATGGGCAAACGAAGCTTGGGGTTCATATTGGAGTTGGGATCCTAAAGAAACTTGGGCATTAGCAACATGGTTTGTTTTTGCAATATATCTTCATACTCGTATCACAAAAGGTTGGCGAGGAAAAAAACCCGCCATTATTGCGTCATTAGGCTTTGTTTTTGTGTGGATTTGTTTTTTAGGTGTCAATTTATTAGGGGAAGGTTTACATAGTTATGGTTTTTTCAAAAGTTAA------------
                   Jenufa_minuta  ---------------------------------------------------------------------------------------------------------------------------------------------------------------------------------------------------------------------------------------------------------------------------------------------------------------------------ATGTCTTTAAATTTTGATATACAGTATGTGTTAAGT---------------------------------------------------------------------------------------------------------------------------------------------------------------------------------------------------------AATTTTTCC------TTTTTTCTTCTCTTTGCATCTATGCTGTTTTATTGGATTCAAGCT---------GGTTTTTTTTCC---ACA------------------------------------------------------------------------------------------------------------------------------------------------------------------------------------------------------------------------------------------------------------------------------------------------------------------------------------------------------------------------------------------------------------------------------------------------------------------------------------------------------------------------------------------------------------------------------------------------------------------------------------------------------------------------------------------------------------------------------------------------------------------------------------------------------------------------------------------------------------------------------------------------------------------------------------------------------------------------------------------------------------------------------------------------------------------------AAAAATTGGCACAATTATGGAATTGTTGGTATGAGTTTGTCTTCATTATTTTTATTTCTTCTTTTATTATATAGATGAATTTCTTCGGGACATTTTCCTTTAAGTAATCTTTATGAATCTTTAATTTTTTTATCTTGGTCTAGCACAATGATTCATCTATGACTTGAAAATTTTTTTAAA------------------------------------------------------------------------------------------------------------------------------------------------------------------------------------------------------------------------------------------------------------------------------------------------------------------------------------------------------AATCCA------------------------------------------------------------------------------------------------------------------------------------------------------------------------------------------------------------------------------------------------------------------------------TTTTTAGGTTGTATTACATCTTCTCCAGCTTTTTTTACCAATGCTTTTGCTGCTTTTAGT------------CTTTCCCCAGATATTCAAAAAACAAGTCCTTTAGTACCCGCTCTTCAATCTAATTGGTTAATTATGCATGTCACAGTTATGATATTAAGTTATGCTGCTTTTATTTCAGGTTGTCTTTTAGCTATTGCTTATTTAATATTTACTTTAGGTAAA------------------------------------------------------------------------------------------------------------------------------------------------------------------------------------------------------------------------------------------------------------------------------------------------------------------------------------------------------------------AATAGGGAACCTACTATATATCCTACGGAACTAGAGGAATTAAGTGCAACT---------------------------------------------------------------------------------------------------------AGAGTCGATTCAATGCCACGTAAA---AGTCAATCATTGTGACAT------------------------------------------------------------------------------------------------------------------------------------------------------------------------------------------------------------------------------------------------------------------------------------------------------------------------------------------------------------------------------------------------------------ATGAATATTCCATATGATACA---------------TCTGAATTAGCTCTTAATCTTGATCAATTAAGTTCTCGGTTTTTAGGAATTGGTTTTTGTTTTTTAACAGTAGGAATTTTATCAGGTGCAGTTTGGGCGAACGAAGCGTGGGGTTCTTATTGAAGTTGGGATCCCAAAGAAACATGGGCATTAGTGACTTGGTTAGTTTTTGCTATTTATGTACATACACGATTTACTTTTGGATGGCATGGTAAAAAATCAGCCATCATAGCTGGATTAGGTTTTTTAACTGTATGAGTGTGTTATTTAGGAGTAAATTTGATTGGTTCCGGGCTTCATAGCTATGGTTGAATTCATAGTTAA------------
                Jenufa_perforata  ---------------------------------------------------------------------------------------------------------------------------------------------------------------------------------------------------------------------------------------------------------------------------------------------------------------------------ATGTATTTAAATTTTGATGCACATTATTTGTTAAGT---------------------------------------------------------------------------------------------------------------------------------------------------------------------------------------------------------AATTTTTCT------TTTTTTATGCTTTTTGCATCCATGCTTTTTTATTGGATTCAAGCA---------GGCCTTTTCCCA---AAC------------------------------------------------------------------------------------------------------------------------------------------------------------------------------------------------------------------------------------------------------------------------------------------------------------------------------------------------------------------------------------------------------------------------------------------------------------------------------------------------------------------------------------------------------------------------------------------------------------------------------------------------------------------------------------------------------------------------------------------------------------------------------------------------------------------------------------------------------------------------------------------------------------------------------------------------------------------------------------------------------------------------------------------------------------------------AATAATTGGAAAAATTTTGGAAGATTTGGTATTTTTTTATCATCTATTTCTTTATTTTTTCTTTTATTACTTCGTTGGTTGAAATCCGGTCATTTTCCTTTAAGTAATCTTTATGAATCATTAATATTTTTATCTTGGACCAGTACTGTCATTCATCTTTTTCTAGAAAATTTATTAGCA------------------------------------------------------------------------------------------------------------------------------------------------------------------------------------------------------------------------------------------------------------------------------------------------------------------------------------------------------AATAAG------------------------------------------------------------------------------------------------------------------------------------------------------------------------------------------------------------------------------------------------------------------------------TTTCTCGGTTGTATAACCTCTCCTTCTGCTTTTCTTATAAACGCTTTTGCTCTATTTAGT------------TTATCTCCTGATCTTCAAAAATCTAGTCCTTTAGTTCCTGCACTTCAATCTAATTGGTTGATGATGCATGTCACAATAATGATATTAAGTTATGCAGCTTTTATCTCTGGATCTTTGCTAGCAATCGCTTATCTTATTGTAACTTTC------------------------------------------------------------------------------------------------------------------------------------------------------------------------------------------------------------------------------------------------------------------------------------------------------------------------------------------------------------------------------GATCCAACTTTTTCAGATAAAAAACTAAAAGATTTAGAGTTTCAA---------------------------------------------------------------------------------------------------------AAAGTAATTTTAAGTCCAGTAGAAAATTCTTTCAATAAAGAAAAT------------------------------------------------------------------------------------------------------------------------------------------------------------------------------------------------------------------------------------------------------------------------------------------------------------------------------------------------------------------------------------------------------------AGTTCTTCAACATTAGAAACA---------------TCTACATTAGCTTTAAATCTTGATCAATTAAGTTCTCGTCTTTTAGGAATAGGTTTTTGTTTCTTAACTTTAGGAATTCTCTCTGGAGCGGTTTGGGCTAATGAAGCTTGGGGATCTTATTGGAGTTGGGATCCAAAGGAAACATGGGCTTTACTTACATGGTTAGTTTTTGCTATTTATTTACACACACGATTTACAAAAGGCTGGCAAGGAAAAAAGCCAGCTATTATTGCTTCTTTCGGTTTTGTAACCGTTTGGATTTGTTTTTTGGGTGTAAATTTAATCGGCGAAGGTCTTCACAGTTATGGTTGGTTTCATAGTTAG------------
            Kirchneriella_aperta  ---------------------------------------------------------------------------------------------------------------------------------------------------------------------------------------------------------------------------------------------------------------------------------------------------------------------------------------ATGAATTTATCAAGT---------------------------------------------------------------------------------------------------------------------------------------------------------------------------------------------------------------------GAAATT------GATTCTGGTCCATTA------------------------------------------------------------------------------------------------------------------------------------------------------------------------------------------------------------------------------------------------------------------------------------------------------------------------------------------------------------------------CTAGCAAATGCCATGTTGTTGAATCCACTTTCAACA------------------------------------------------------------------------------------------------------------------------------------------------------------------------------------------------------------------------------------AAAAGTTTGGATCAAAACCAAAAGGTTTTTTTATCTGAT---------------------------------------------------------------------------------------GATAAAAAA------------------CAAAAAAACTCAATTTTTACTCAA------------TTTGAT---------------------------------------------------------------------------------------------------------------------------------------------------------------------------------------------------------------------------------------------------------------------------------------------TTGGGAGGACTTGGGATTTTAACTGCAAATTTTTCCCTTTTAATATTATTAATTTTGCGTTGGATAGAATCAGGTCATTTCCCATTAAGTAATTTATACGAATCTTTAATTTTTTTAACTTGGTCATTAACATTGTTTCATTTAATACTTGAGAAA------------ATGACAACGCTTACATTAACA------------------------------------------------------------------------------------------------------------------------------------------------------------------------------------------------------------------------------------------------------------------------------------------------------------------------------------------------------------------------------------------------------------------------------------------------------------------------------------------------------------------------------------------------------------------------------------------------------------------TGGTTAGGTGCAATTACTTCGCCGACAGCCCTTTTTACGACAGCTTTTGCAAATTTTAGT------------TTACCACTCGAAATGCAACATTCGTCGGCTTTAGTTCCTGCTTTACAGTCAAATTGGTTAATGATGCATGTTACTGTTATGATTTTAAGTTATGCGGCCTTAATTTTTGGTTGTCTGTTATCTATTGGATTTCTGATTTTAACTTATTCT---------------------------------------------------------------------------------------------------------------------------------------------------------------------------------------------------------------------------------------------------------------------------------------------------------------------------------------------------------------------------------ATTTCTTCTGAAAAA------------------------------------------------------------------------------------------------------------------------------TATGAAATAGAACTGAAAAAAAATAATTACTCTACAATTTCTCAAACAAATAAACAA------------------------------------------------------------------------------------------------------------------------------------------------------------------------------------------------------------------------------------------------------------------------------------------------------------------------------------------------------------------------------------------------------------------------------AACTTGAAAATTCAATGGGCACAAAATTTCGATAATTTAAGTTATAGAATGCTTGGTATTGGTTTTCCTCTGTTAACTATTGGTATTTTATCAGGTGCAGTCTGGGCAAATGAGGCATGGGGATCTTATTGGAGTTGGGATCCAAAAGAAACTTGGGCTCTATTAACATGGTTTGTTTTCGCAATCTATCTGCATACTCGCATTACAAAGAATTGGCAAGGTAAAAAACCAGCCATTATTGCTTCTTTAGGTTTTATTATTGTTTGGATTTGTTATTTAGGGGTTAACTTATTAGGTGAAGGTCTACATAGTTATGGATGGTTAAAATTCTAG------------
        Koshicola_spirodelophila  ------------------------------------------------------------------------------------------------------------------------------------------------------------------------------------------------------------------------------------------------------------------------------------------------------------------------------ATGTTTTATGAAAGTATAGAAAATTCTATAGCA---------------------------------------------------------------------------------------------------------------------------------------------------------------------------------------------------------AATCTTTCA------TTTGCTACTTTATTATTCACTATGATTATTTATTGGTTACAATTA---------GGTTTATTGACTTCTACC------------------------------------------------------------------------------------------------------------------------------------------------------------------------------------------------------------------------------------------------------------------------------------------------------------------------------------------------------------------------------------------------------------------------------------------------------------------------------------------------------------------------------------------------------------------------------------------------------------------------------------------------------------------------------------------------------------------------------------------------------------------------------------------------------------------------------------------------------------------------------------------------------------------------------------------------------------------------------------------------------------------------------------------------------------------------CCCAAACACTTCAATTTAGGGAATATAGGAATGGTCTTAGCAAATCTATTTTTATTAATTTTACTAATTTTACGATGGATTGAATCTGGACATTTTCCATTAAGCAATTTATATGAATCTTTAATTTTTTTATCGTGGGCTTTAACGGGTGTAAGCTTTTTTTATTTAAACAATAAACAT------------------------------------------------------------------------------------------------------------------------------------------------------------------------------------------------------------------------------------------------------------------------------------------------------------------------------------------------------GCAAAT------------------------------------------------------------------------------------------------------------------------------------------------------------------------------------------------------------------------------------------------------------------------------TTAATAGGCTCTATCTTATCTCCCTGTGCTTTATGCACAAATGCTTTTGCTAGCTTTAGT------------CTTCCTCCCGAGATGCAACATTCAGCCCCTTTAGTGCCTGCATTACAATCTAATTGGTTAATAATGCATGTAACGATTATGATAGTGAGCTATGCTGTTTTAATCGCGGGAAGTTTATTAGCAATAGCTTTTTTAGTCATAACACGTGGCAAAGAAGTCAATCTACACTTAAATGAAGTGGTTGGGGATAAAGGCTCCCAAACG---------------------------------------------------------------------------------------------------------------------------------------------------------------------------------------------------------------------------------------------CTTTCTTTAGATTTTTTAAAAGTCCCCGTAGGGAATGAAATTTCAGAATCTCTAGTATTGAACGAAACACAAAATTCTTTTTTTCTTCCGCTTAGCGGAAAATCAAAAGATGTCACTTTTCAAATGCCA------------------------------------------------------------------------------------CTTTATTATAAACCCAAAAATCAAATTTTAGATATTTCTTTTGGGTATGAAGTGGGGCCGGGGGCTCTTTCGTCTTACGTTGGTGTAGGGAGCTCTAGTTTACAGCCCAGCTCTTCTAATGGAATAAATGGCTATTCTGGTGATATGATACAAAATTATTCA---------------------------------------------------------------------------------------------------------------------------------------------------------------------------------------------------------------------------------------------------------------------------------GAAGGTTTTGTTAATACTCCTAAAACATTAAATCTAAAA------ACAACTCAAGAACTTATAAAAATTTTAGATAATTTAAGTTATCGTTTGTTAAGTTTCGGTTTTCCATGCTTAACAATTGGAATATTATCAGGTGCTGTCTGGGCGAACGAAGCTTGGGGTTCTTATTGGAGTTGGGATCCAAAAGAAACTTGGGCTTTATTAACTTGGTTAGTTTTTGCTGTTTATTTACATACTCGTTTTACAAAAGGATGGCAAGGTCGCAAACCAGCATTAATCGCTACTATAGGTTTTTTAGTAGTTTGGGTATGTTTTTTAGGTGTTAATTTATTAGGTAAAGGGCTGCATAGTTATGGTTGGCTTTCTTAA---------------
             Lobochlamys_culleus  ---------------------------------------------------------------------------------------------------------------------------------------------------------------------------------------------------------------------------------------------------------------------------------------------------------------------------------ATGTATACAAAGCTTGAAGGA---------------------------------------------------------------------------------------------------------------------------------------------------------------------------------------------------------TTTTTTTCAAATGCTTCT------TTTGTATTGCTGTTTTTAACCATGCTTTCTTATTGGACCTATACG---------GCTTTTAAAGATTTAAAAATAAATATACCTTTTTTGTCTTTTTCTTTGTCAACTATA---------------------------------------------------------------------------------------------------------------------------------------------------------------------------------------------------------------------------------------------------------------------------------------------------------------------------------------------------------------------------------------------------------------------------------------------------------------------------------------------------------------------------------------------------AAGTTAGATAAATCTATTTTATCTTCTTATAAAAGT------------------------------------------------------------------------------------------------------------------------------------------------------------------------------------------------------------------------------------------------------------------------------------------------------------------------------------------------------------------------------------------------------------------------------------ATTACAAACGAATCTTGGTTAGCTGGTTCATTTTTCATGTTTTTATCCAATTTTTCATTAATGAGTTTGCTTATTTTACGTTGGATTAATTCCGGACACTTCCCTTTAAGCAATTTATATGAATCTTTAATGTTTTTATCATGGAGTTGTACATGTATTCATTTTATTCTT------------------TTTTTTTCTTTAGTAACTGTCAATAATACTATTGATTTTTTTCCAGCTAAATCTAGCTTTATCTCAGAAGAGCTAGGTTCCGAAAATAGTAAATTCGATAAGCCTACTAACAATGTTCTATCGCTTCTCTACAAAAAC------------------------------------------------------------------------------------------------------------------------------GATGCTAGCGTCGCGGTCCTAAAGAATGAAAGCCTGAGTTATACTACTACAACAAAGACATCGAACAATCTCGAAGAGTCA------------------------------------------------------------------------------------------------------------------------------------------------------------------------------------------------------------------------------------------------------------------------------TTTATAGGTTGCCTTACTGCTCCATGTGCTTTATTAATGAATACTTATGCAACATTTAGT------------TTACCACCAGAAATGCAACAGATAACTCCATTAGTTCCCGCATTGCAATCAAATTGGTTAATGATGCATGTCACTGTCATGATTATAAGCTATGCTGCATTAATTTTAGGATCTTTATTATCTATAGCCTTTTTAATTTTAACGTTTGATTTGCCTATGATAGAAAAGCTACCATTTAAAAAAACTACGGTG---------------------------------------------------------------------------------------------------------------------------------------------------------------------------------------------------------------------------------------------------------------------------------------------------------------------------TTATCGAAACAAAGTTCTATCTCAGCAGACCCGGTAAATATTTCTGATATAAGAAAAAAAAGATATAAAAAAAACCCT------------TCGGGCATAAGCCTCACAAGTGCAATCACTTCTTTTAATTCTCCTTTTTTTGATTCTATGGGCTTATGCCCGAAGGTTTTTTTGCCAGAAAAAAGCACAACTTTATCTAAGCAAAGCTTAGAT------------------------------------------------------------------------------------------------------------------------------------------------------------------------------------------------------------------------------------------------------------------------------------------------------------------------------------------------------------------------------------------------------------------------------AGAAGGGTAAAAATAGCTGAAAATTTAGATAATTATAGTTATCGTATACTAGGGATAGGTTTCCCTTTTTTGACAATAGGAATATTATCAGGAGCTGTTTGGGCGAATGAAGCATGGGGTTCTTATTGGAGTTGGGATCCTAAAGAAACTTGGGCTTTATTAACATGGTTTGTTTATGCTATTTATTTACATACAAGATTTACAAAAGGTTGGCAAGGTAAAAAACCTGCAATAATAGCATCTCTTGGTTTTATTTTTGTTTGGATTTGTTTTTTAGGTGTTAATTTAATTGGTGAAGGATTGCATAGCTATGGTTGGTTTTCTTCTAAGTAA---------
              Lobochlamys_segnis  ---------------------------------------------------------------------------------------------------------------------------------------------------------------------------------------------------------------------------------------------------------------------------------------------------------------------------------ATGTATACAAAACTCGAGATTTTTTTTGGA---------------------------------------------------------------------------------------------------------------------------------------------------------------------------------------------------------AATATTTCT------TTTGTATTCCTTTTTTGCACCATGGTTTATTTTTGGGTAAATACT---------GCTTTTTTTAATAATGGCTTAGTAGTGTCGGAGCCCATTTTTTTGCCCCTTCCCTCTCTT---------------------------------------------------------------------------------------------------------------------------------------------------------------------------------------------------------------------------------------------------------------------------------------------------------------------------------------------------------------------------------------------------------------------------------------------------------------------------------------TCCAAAGGGACAGGAGTTAGTAGCCCAGCAAACTTCCTCAGCGGTAGCAGTGCAAACACAGGCTCGCTTCGCGACCCCAGCAGCTCCGAAAACGTAGCA------------------------------------------------------------------------------------------------------------------------------------------------------------------------------------------------------------------------------------------------------------------------------------------------------------------------------------------------------------------------------------------------------------------------------GCCATTTCCTCTATTAAAAACCCTTCCCTAATTTTAATGCTTTTATCAAATTTTTCGTTAGCTATTTTACTTGCTTTACGTTGGATTAATTCTGGCCATTTTCCTTTAAGTAATTTATATGAATCATTAATGTTTTTGTCTTGGAGTTGTACAAGTATCCATTTTATTTTATTAAATATGGATTATGGAACAGAGCTATCACTCAAGCAGCCCTTTTTGACAACCGCAAAAAGGATCCAATCAACTGCCGAGAGTTCCACTTTAAGTGCTACTACTGATAGATCCGGCACTGAGAAGCCTTACCAAGAAAAACAAGAAGTGTCAACCCTTTTAGGTCAAACGTTGGTGCGCGAGTGTTCAGGCCAGGAATCTCTTATAGACCAGACAAAGCAAAATAAAGAACTTCAATTTGAGAATTTAGTCCAGCCTAGTGAAGTTTTCCATGGATCACCGCTGCCAATAACTAACTCGTCAAGTGAAAAAGAAATTTTACATGGTGCTCAAGTCTGGAGGCAAAAAAATCTGATCCAATTA------------------------------------------------------------------------------------------------------------------------------------------------------------------------------------------------------------------------------------------------------------------------------TTTATTGGTTGTATTACAGCTCCTTGTGCTTTTCTCATGAATGCTTATGCTACCTTGAGT------------TTGCCAAAAGAAATGCAAGAAATAGCTCCTTTAGTTCCTGCTTTACAATCAAATTGGTTAATGATGCATGTAACGGTAATGATTATAAGTTATGCGGCTTTAATTTTAGGTTCGTTATTATCAATAGCTTTTTTAATAATAACTTGGGATAGTGTGACCCCAATTTCTTCAGAGTCTAGAGTTGATGGAAAT---------------------------------------------------------------------------------------------------------------------------------------------------------------------------------------------------------------------------------------------------------------------------------------------------------------------------------TTCAGCCAAGCTTCTAAAGGTGAA---------------------------------------------------------------------------------------------------------------------------TTTGAAATCAAGTTTAATTCAATACCAACTTTGGAGACTTCGTTAAATGTCTCTGGCCAGGCTCCA---------------------------------------------------------------------------------------------------------------------------------------------------------------------------------------------------------------------------------------------------------------------------------------------------------------------------------------------------------------------------------------------------AATTTTGTTCAATCG---------------AAAATTTCTAAAAATTTAGATAATTATAGTTATCGTATTTTAGGCATTGGATTTCCTTTTTTAACAATAGGAATTTTATCTGGAGCCGTTTGGGCAAATGAAGCTTGGGGTTCCTATTGGAGTTGGGATCCTAAAGAAACTTGGGCATTATTAACATGGTTTGTTTATGCTATTTATTTACATACTCGATTTATAAAAGGTTGGGAAGGGAAAAAACCAGCAATTATTGCTTCTTTAGGTTTTTTATTTGTTTGGATTTGCTTTTTAGGTGTAAATCTAATAGGTGAAGGCTTACATAGCTATGGTTGGTTTTCCAAGTAA------------
             Microglena_monadina  ---------------------------------------------------------------------------------------------------------------------------------------------------------------------------------------------------------------------------------------------------------------------------------------------------------------------------------ATGCATAATAATATTGAAATTTCTTTAGCA---------------------------------------------------------------------------------------------------------------------------------------------------------------------------------------------------------AATTTTTCT------TTTTTTACATTATTTATTTCAATGATTTTTTATTGGATTGAAACT---------TCACAATTTGGAAAAAAC------------------------------------------------------------------------------------------------------------------------------------------------------------------------------------------------------------------------------------------------------------------------------------------------------------------ATAATTTCTAATCAAGTTTTAAAAACA------------------------------------------------------------------------------------------------------------------------------------------------------------------------------------------------------------------------CAACCAAATAAATTTTTAACAATAAATAATAATTTAGTTTTAAATTATTTTTCT------------------------------------------------------------------------------------TTTCTTAACAATAATAAACTTAATAGTTTAATCATTAGTAATAATTTTTTTTTCAAA------------------------------------------------------------------------------------------------------------------------------------------------------------------------------------------------------------------------------------------------------------------------------------------------------AATTTTAATTTTGGAATTATTTTAATGTTAATTTCTAATTTCTGTATTTTTCTCATATTAATTTTAAGATGGAAAGAATCTGGACATTTCCCTTTAAGTAATTTATACGAATCATTAATGTTTCTATCTTGGAGTTTAACTTCTCTTCATATTTTCATTGAATTAGGAACATTTAAT---------TTTATTTTTAATTGGAAAATTATTAAAAAATCTTTAATAAAT---------------------------------------------------------------------------------------------------------------------------------------------------------------------------------------------------------------------------TCCACATCTTTTAATCTGGACTTAAAACCAATTTTAGAAAAAAATTTCAATCAAAAAAAGTTCTTTATAACAAAA------------------------------------------------------------------------------------------------------------------------------------------------------------------------------------------------------------------------------------------------------------------------------TTAATCGGTTCAATAACCTCACCATGTGCTTTATTTACTAATGCATTTGCATCTTTTAGT------------TTACCTTCTGAAATGCAAGAAGCTTCACCATTAGTTCCAGCATTACAATCTAATTGGTTAATGATGCATGTTACAGTAATGATTTTAAGTTACGCTGCATTAATTTTAGGCTCACTATTATCTATAGGTTTTTTAGTTATTACAGGTGGA---------------------------------------------------------------------------------------------------------------------------------------------------------------------------------------------------------------------------------------------------------------------------------------------------------------------------------------------------------------------------------------AAAGATATTGAT------------------------------------------------------------------------------------------------------------------------AACAAAAAAAATTTAATAAATAATAATTATTTTTTAAATTCTACATCTTTTGAAAAATTATCT---------------------------------------------------------------------------------------------------------------------------------------------------------------------------------------------------------------------------------------------------------------------------------------------------------------------------------------------------------------------------------------------------------------------------GAAAGATCATTAGCACTTAGTTTCGTTTTAGATAATTTAAGCTATCGAATATTAGGAATTGGTTTTCCTCTCTTAACTATTGGTATTTTATCTGGAGCTGTTTGGGCTAATGAAGCATGGGGTTCTTATTGGAGTTGGGATCCAAAAGAAACTTGGGCTCTTTTAACTTGGCTTGTTTTTGCGATTTATTTACATATGAGATTAACAAAGGGTTGGTCAGGCAAAAAACCTGCATTAATAGCTTCTATTGGATTTATTACTGTCTGGATTTGTTATTTAGGTGTTAATTTAATTGGTGAAGGATTACATAGTTACGGTTGGTTATCATAA---------------
                   Microspora_sp  ---------------------------------------------------------------------------------------------------------------------------------------------------------------------------------------------------------------------------------------------------------------------------------------------------------------------------------ATGTATATAAAACTCGAAAAT---------------------------------------------------------------------------------------------------------------------------------------------------------------------------------------------------------TATTTAGCAAATTCTTCG------TTTTGTTTATTATTTTTATCGATGATTTTTTATTGGCTTCAAGCA---------GGGTTA------------------------TTTGTGCCGGTTACTTGTTCATCTTCA---------------------------------------------------------------------------------------------------------------------------------------------------------------------------------------------------------------------------------------------------------------------------------------------------------------------------------------------------------------------------------------------------------------------------------------------------------------------------------------------------------------------------------------------------GAAACAGATTTTAAACTGTTTTCTATGGCACGT------------------------------------------------------------------------------------------------------------------------------------------------------------------------------------------------------------------------------------------------------------------------------------------------------------------------------------------------------------------------------------------------------------------------------------------------------------TTTGGAAAAATTACAATAATTTTGGCTCAGCTTTGTTTACTTAGCTTATTAATATTACGTTGGATTGAATCAGGACATTTTCCTTTAAGTAATTTATATGAATCTTTAATGTTTTTATCTTGGAGCTTTACTTTTTTATATATTTTTTTA------------------GATAATTTTGTGGTCGGAAAACAGAAT---------------------------------------------------------------------------------------------------------------------------------------------------------------------------------------------------------------------------------------------------------------------------------------------------------------------------CCA------------------------------------------------------------------------------------------------------------------------------------------------------------------------------------------------------------------------------------------------------------------------------TTTTTAGGTTGCATTGTTTCTCCTTGCGCATTGTTTACGAATGCTTTTGCTAGTTTCAGT------------TTACCTTTAGAAATGCAACAATCTTCAGCTTTAGTACCTGCGTTACAATCAAATTGGTTAATGATGCACGTAACCGTAATGATTTTAAGTTATACTGCTTTAATTTTAGGTTCTTTATTATCGATTGCTTTTCTAATATTACAAAAAGGAACAAAACCAGTTGCT---ATATCTATTTCAAAAACAATGAGT---------------------------------------------------------------------------------------------------------------------------------------------------------------------------------------------------------------------------------------------------------------------------------------------------------------------------CTTGAAAATTTTGTTTCAATTTCGAACAAT------------------------------------------------------------TCAACAGAGTCTTTAAATTCTGCAATGACAACTTTAACCGATGACCATAATAAAAACATGGGAAAAGAAAAAATATCTAAAATAAAACCACTAAAAACTTTTTTTTCCACTTCTTCTGAAAAC------------------------------------------------------------------------------------------------------------------------------------------------------------------------------------------------------------------------------------------------------------------------------------------------------------------------------------------------------------------------------------------------------------------------------AATTTGCTTAAATTAGCTGAAAGTTTAGATAATTTAAGCTATCGAATTTTAGGTATTGGTTTTCCTCTTTTAACAATTGGAATTTTATCTGGAGCCGTTTGGGCAAATGAAGCTTGGGGATCTTATTGGAGTTGGGATCCTAAAGAAACGTGGGCTTTACTAACTTGGTTTGTGTTTGCCATTTATTTGCATACTCGTTTAAACAAAGGGTGGCAAGGCGAAAAACCAGCTATAATTGCGTCTGTAGGCTTTATAACTGTTTGGATTTGCTTTCTCGGAGTGAACCTTATTGGAGAAGGACTTCATAGTTATGGTTGGTTTAATACCTAA------------
         Mychonastes_homosphaera  ------------------------------------------------------------------------------------------------------------------------------------------------------------------------------------------------------------------------------------------------------------------------------------------------------------------------ATGTCTTTTAATTTTATTTCATTAGAAGCCTTTTTTGCC---------------------------------------------------------------------------------------------------------------------------------------------------------------------------------------------------------AATACAGCC------TTTGCTTCTTTATTTTTAGGCATGTTAATGTATTGGATTCAAGTT---------GGCTTTGTATGGCAA---------------------------------------------------------------------------------------------------------------------------------------------------------------------------------------------------------------------------------------------------------------------------------------------------------------------------------------------------------------------------------------------------------------------------------------------------------------------------------------------------------------------------------------------------------------------------------------------------------------------------------------------------------------------------------------------------------------------------------------------------------------------------------------------------------------------------------------------------------------------------------------------------------------------------------------------------------------------------------------------------------------------------------------------------------------------------------AAAGGGAAGCTTGCATCACTTTTTATGGGTGTTGCTAATGTGGCTCTCGTGGCTTTTTTAGTGCTACGTTGGTATGATTCAGGGCACTTCCCTTTAAGTAATTTGTATGAATCATTACTCTTTTTATCATGGAGTTTAACAACTCTTCACTTTGTAATCGAATTCACTTTTAAACAACCATTACTAAGT------------------------------------------------------------------------------------------------------------------------------------------------------------------------------------------------------------------------------------------------------------------------------------------------------------------------------------------------------------------------------------------------------------------------------------------------------------------------------------------------------------------------------------------------------------------------------------------------------------------------------------GCCATTACCGCACCTATGGCCCTATTTACAAATGCATTTGCTGCTTTAAGT------------TTACCGGCTGAAATGAAGGTGGCGGGTCCTTTAGTACCAGCTCTTCAGTCGAACTGGTTAATGATGCACGTAACTGTGATGATTTTAAGTTATGCCGCTTTAATTGGGGGCTCACTTTTATCTATCGCTTTTTTAATTTTAGCTCGTAATTTACCAGATACTTTGTTTACC---------------------------------------------------------------------------------------------------------------------------------------------------------------------------------------------------------------------------------------------------------------------------------------------------------------------------------------CAAACAACTGAGGTAGACCTTGCGAACTCTTCTGCCGAATTAGGAACGAAT---------------------------------------------------------------------------------------------------------------TCAGCTTTAGCATTAAACATGACTGATTCGGCTCTTAAGGCTCAAAGTAGTAAT---------------------------------------------------------------------------------------------------------------------------------------------------------------------------------------------------------------------------------------------------------------------------------------------------------------------------------------------------------------------------------------------------------------------------------------GTGGTAAAATTAGCTCAAAAACTCGATAATTTAAGTTACCGGGTTTTAGGGTTAGGATTTCCTTTATTAACCATTGGTATTTTATCTGGCGCAGTGTGGGCCAATGAAGCTTGGGGTTCTTATTGGAGTTGGGACCCTAAAGAAACGTGGGCCTTATTAACTTGGTTAGTTTTTGCCATTTATTTACACACGCGTTTAACAAAAGGCTGGCAAGGTAAAAAACCGGCCATGATTGCTGCTCTTGGTTTTTTAACGGTTTGGGTGTGTTTTTTAGGTGTAAATTTAATTGGGGAAGGTTTACATAGTTATGGTTTTGCTACACGTGGCTAA---------
             Mychonastes_jurisii  ------------------------------------------------------------------------------------------------------------------------------------------------------------------------------------------------------------------------------------------------------------------------------------------------------------------------ATGTCTTTTAATTTTATTCCATTTGAAGCTTTTTTTGCC---------------------------------------------------------------------------------------------------------------------------------------------------------------------------------------------------------AATACTGCT------TTTGCTTGTCTGTTTTTAGGCATGTTGATGTATTGGATTCAGATT---------GGATTCGTATGGCAA---------------------------------------------------------------------------------------------------------------------------------------------------------------------------------------------------------------------------------------------------------------------------------------------------------------------------------------------------------------------------------------------------------------------------------------------------------------------------------------------------------------------------------------------------------------------------------------------------------------------------------------------------------------------------------------------------------------------------------------------------------------------------------------------------------------------------------------------------------------------------------------------------------------------------------------------------------------------------------------------------------------------------------------------------------------------------------AATAAAAAATTCGCTTCATTCTTTATGGGAATTGCGAATCTAGCTTTAGTCAGCTTTTTAGTGTTACGTTGGTATGATTCTGGGCATTTTCCTTTAAGTAATCTATATGAATCTTTAATTTTTTTATCGTGGAGTTTAACCACTTTACACTTTGTTATCGAAATGGTTTTTCAACAACCTCTATTAAGT------------------------------------------------------------------------------------------------------------------------------------------------------------------------------------------------------------------------------------------------------------------------------------------------------------------------------------------------------------------------------------------------------------------------------------------------------------------------------------------------------------------------------------------------------------------------------------------------------------------------------------GCCATTACAGCACCAATGGCTTTATTTACCAATGCTTTTGCCGCTTTAAGT------------TTGCCTGCTGAAATGAAAGTGGCGGGTCCTTTAGTACCAGCCCTGCAATCGAATTGGTTAATGATGCATGTCACAGTTATGATTTTAAGTTACGCAGCTTTAATTGGGGGCTCTTTATTGTCCATTGCTTTTTTAATTTTAGCTCGCAATCTTCCCGATAACGTGTTTACT---------------------------------------------------------------------------------------------------------------------------------------------------------------------------------------------------------------------------------------------------------------------------------------------------------------------------------------CAAACGGGGACTATGGATGTTTCGAATTCATCTGCTGAACTAGGAAACAAT---------------------------------------------------------------------------------------------------------------GCTGCTTTAGCCTTACAAGTTCCAGAAGCTGCCATGAATGTGCCTAACAGTAAT---------------------------------------------------------------------------------------------------------------------------------------------------------------------------------------------------------------------------------------------------------------------------------------------------------------------------------------------------------------------------------------------------------------------------------------TTAGTAAAGTTGGCTCAAAAACTGGACAATTTAAGTTATCGAGTTTTAGGGTTAGGCTTTCCATTATTAACCATTGGTATTTTATCCGGAGCTGTTTGGGCCAATGAAGCGTGGGGATCTTATTGGAGTTGGGACCCTAAAGAAACATGGGCTCTGTTAACATGGTTAGTTTTTGCCATTTATTTACACACTCGTTTAACAAAAGGGTGGCAAGGTAAAAAACCAGCTATGATTGCAGCCCTTGGCTTTTTAACTGTTTGGGTTTGTTTTTTAGGTGTAAATTTAATTGGGGAAGGTTTACATAGTTATGGTTTTGCCACACGTGGTTAA---------
             Neochloris_aquatica  ------------------------------------------------------------------------------------------------------------------------------------------------------------------------------------------------------------------------------------------------------------------------------------------------------------------------------ATGGATTTTTTTTATTTAGAAAAAACCTTATCT---------------------------------------------------------------------------------------------------------------------------------------------------------------------------------------------------------AATTTTTCT------TTTCTTATTTTATTGGCCTCAATGGTTTTTTATTGGATTCAATTA---------AGTTTCAATCTAAAAAATCGA---------------------------------------------------------------------------------------------------------------------------------------------------------------------------------------------------------------------------------------------------------------------------------------------------------------------------------------------------------------------------------------------------------------------------------------------------------------------------------------------------------------------------------------------------------------------------------------------------------------------------------------------------------------------------------------------------------------------------------------------------------------------------------------------------------------------------------------------------------------------------------------------------------------------------------------------------------------------------------------------------------------------------------------------------------------------------------TATGTGGGAACTGTAATGGTTGGCTTAGGAAATTTATCCATTTTACTTCTTTTAGTTTTACGCTGGAAAGAGTCTGGGCATTTCCCATTAAGCAATTTATATGAATCCTTTCTTTTCTTATCTTGGAATTTAACTTTATTACATTTGATTTTAGAAAAATTAACCACACAAAGCTTTCAA---------------------------------------------------------------------------------------------------------------------------------------------------------------------------------------------------------------------------------------------------------------------------------------------------------------------------------------------AAG------------------------------------------------------------------------------------------------------------------------------------------------------------------------------------------------------------------------------------------------------------------------------TTTTTTGGTGCAATAACCGCACCAACAGCTTTATTAATATGCTTATTTGCTAATTTCAGT------------TTACCAGAAGAAATGCAAAAATCTTCTGCTTTAGTTCCAGCTCTTCAATCAAATTGGTTAATGATGCATGTTACCGTGATGATTTTAAGCTATGCTGCTCTTATCAGTGGCTCTTTATTATCTATCGCTTTTTTAGTTTTAACTTATAATACAGGT---------------------TTTTCCTATAAT------------------------------------------------------------------------------------------------------------------------------------------------------------------------------------------------------------------------------------------------------------------------------------------------------------------------------------------------------------------------------------------------------------------------------------------------------------------------------------GATCAAACGCTTCAATTTAATAATAATAATAATAATAATAATTTTAATTTAAAAAAT---------------------------------------------------------------------------------------------------------CCAAAGCTATCT---------------------------------------------------------------------------------------------------------------------------------------------------------------------------------------------------------------------------------------------------------------------------------------------------------TTAGAAAACAAATTTAATTTAGCCTTATTATTAGATAATTTAAGTTACAGGATTTTAGGAATTGGATTTCCTTTGTTAACAATTGGTATACTATCCGGGGCTGTCTGGGCTAATGAAGCTTGGGGATCCTATTGGAGCTGGGATCCAAAAGAAACTTGGGCTCTTTTAACTTGGTTGGTTTTTGCAATTTATTTACATACCCGTTTTACAAAAGGTTGGCAAGGTCGAAAACCAGCTATTATAGCTTCTTTAGGTTTTTTTACTGTTTGGATTTGTTTTTTAGGTGTAAATTTATTAGGAGAGGGCTTACATAGCTATGGTTTTTTCGCCTAA---------------
        Oedocladium_carolinianum  ---------------------------------------------------------------------------------------------------------------------------------------------------------------------------------------------------------------------------------------------------------------------------------------------------------------------------------------ATGTATATTGAAAATTTATTAGCA---------------------------------------------------------------------------------------------------------------------------------------------------------------------------------------------------------AATCTTTCT------TTTTGTTTATTATTTTGCACTATGGTTTTTTATTGGGTTCAAGCA---------ATTTTTTTTTCAAATCAA---------------------------------------------------------------------------------------------------------------------------------------------------------------------------------------------------------------------------------------------------------------------------------------------------------------------------------------------------------------------------------------------------------------------------------------------------------------------------------------------------------------------------------------------------------------------------------------------------------------------------------------------------------------------------------------------------------------------------------------------------------------------------------------------------------------------------------------------------------------------------------------------------------------------------------------------------------------------------------------------------------------------------------------------------------------------------TATTTTTTTATTTTAGGGAATTTTGGAATGCTTTTTTCAAATTTTAGTTTAGTAAGTTTATTAATATTGAGATGGCAACAATCGGGACATTTTCCATTGAGTAATTTATATGAATCTTTAATTTTTTTATCGTGGGGTATAACAACAATTCATTTATTATTATATAAATTAGATGAAAAAAATCATAAAGAAAGAAAAAAATAT---------------------------------------------------------------------------------------------CAAAACTTTTTTCTT---------------------------------------------------------------------------------------------------------------------------------------------------------------------------------------------------------------TCTTTA------------------------------------------------------------------------------------------------------------------------------------------------------------------------------------------------------------------------------------------------------------------------------TGGTTAGGATGTGTTACATCACCAACAGCTTTATTTATTAATACTTTTGCAAGTTTTAGT------------CTCCCACCCGAAATGCAAAAACCTAGTGCATTAGTTCCCGCTTTACAGTCAAATTGGCTTTTTATGCATGTAACTGTTATGATTTTAAGTTATGCTGCTTTAATTATAGGTTGTTTATTATCTTTTGTTTTTTTAATTATTACTCGAGGTGAAGATATTAATTTGACAAATTCTTTATTTAAAAAATATTTTTCAAATTCAATTTCA------------------------ATTTATAAAGATAAT------------------------------TATAAAAGTTTATTTATAAATGATAAATTTTTAGGAAGA---------------------------------------AAAAAAAATTTAAATAGTTTATTAAAAAAATCAATAGAAACATCCGATTTTTTAACATTA------GTTAAAAATGAAAAAATAAATCAAAAATATTTTATTTTAATTGAAAAATGGTTAAATCAATTTAATAAATCGTTTGAATCACCGTTGGAGTTGTTTTATTTATTACTAAATTCAAAAACATATAATACCGATGAGTTATCTTCGCGCAGC------------------------------------------------------------------------------------GACTTTTTGTCTTTATCTTTTTCTTACGATCGTCCTATTATTAATATTGAAAATCAAAATTTATTTAAAAAAATTTATCATTCTGAAGAC---------------------------------------------------------------------------------------------------------------------------------------------------------------------------------------------------------------------------------------------------------------------------------------------------------------------------------------------------------------GAATGTGAAATAAAATTATCA---AAAAATAAAAAAAACTTAACTTATAAAATTGCTAAAAATTTAGATAACCTTAGTTATAGGATTTTAGGAATAGGATTTCCTTTTTTAACAATAGGTATATTATCTGGTTCTGTTTGGGCAAACGAGGCTTGGGGATCTTATTGGAGTTGGGATCCAAAAGAAACTTGGGCATTACTAACTTGGTTAGTTTTCGCTGTTTATTTCCATTCACGTTTAATCAAAGGTTGGGAAGGAAAAAAACCGGCGATTCTGGCCACATTGGGTTTTATTGTAGTATGGATATGTTTTATTGGAGTAAATTTACTAAAAAGTGGACTACATAGTTATGGATTTTTTAGTTAA---------------
        Oedogonium_angustistomum  ---------------------------------------------------------------------------------------------------------------------------------------------------------------------------------------------------------------------------------------------------------------------------------------------------------------------------------------ATGTACATTGAAAATTTATTATCA---------------------------------------------------------------------------------------------------------------------------------------------------------------------------------------------------------AATCTTTCT------TTTTGTTTATTATTCTGCACAATGATTTCTTATTGGATTCAGGCT---------GTCTTTTTTTCAAATAAA---------------------------------------------------------------------------------------------------------------------------------------------------------------------------------------------------------------------------------------------------------------------------------------------------------------------------------------------------------------------------------------------------------------------------------------------------------------------------------------------------------------------------------------------------------------------------------------------------------------------------------------------------------------------------------------------------------------------------------------------------------------------------------------------------------------------------------------------------------------------------------------------------------------------------------------------------------------------------------------------------------------------------------------------------------------------------AATTTTTTTATTTTAGGTAATTTTGGAATGCTTTTTTCAAATTTTTGTTTAGTAAGTTTATTATTATTTAGATGGCAAAATTCCGGACATTTTCCATTAAGTAATTTATATGAATCTTTAATTTTTTTATCTTGGGGTATAACGACTATTCATTTATTATTACATAACTTAGATGATAAAAAATATAAAGAAAGAAAGAAATAT---------------------------------------------------------------------------------------------CAAAATTTCTTTCTT---------------------------------------------------------------------------------------------------------------------------------------------------------------------------------------------------------------TCTTTA------------------------------------------------------------------------------------------------------------------------------------------------------------------------------------------------------------------------------------------------------------------------------TGGTTAGGATGCGTTACTTCACCAACTGCATTATTTATTAATACTTTTGCTAGTTTTAGT------------TTACCGCCGGAAATGCAAAGACCAAATGCATTAGTCCCTGCTTTACAGTCAAATTGGCTATTTATGCATGTAACTGTTATGATTTTTAGTTATGCCGCTTTAATTACCGGTTGTTTATTATCTTTTGTTTTTTTAATAATTACTCGAGGTGAGGATATACATTTTAAAAATTCTTTATTTAAAAAATATTTTTTAAACTCCATGAAT---TCGTCATTTATTGTCTTAAACATTTTATCAAGTAATTATATTCGTAAATATTATAATTATAACACATACAATTGTATAGATATAAATCAAAAATTTTTAGGAAAAAATTTGATATTAATTAAAAAAAGTTTTTTAATTTTAAGTAGGAAAAATATAAATAGTTTCAAATCGTTATCAAGTCAAACTCAATTTTTGTTTTTATTT------ATTAAAAATGTCAGAATTAATCAAAATAGTTTTTTTTTAATTGAGAGGTGGTTAAAGAATTTTAATTTATCTTTTGATTCAACATTCGAATTGTTTTCTTTATTAGTAAAATATAAA------CATATTGATAATCAGAAT---------------------------------------------------------------------------------------------------TTGTCTTTATCGTTTTCTTATAATCGTCCTATTATTAATATTGAAAATAAAAATTTATTTCAAAAAATTTCGAATTCTGAAGACAAAATT------------------------------------------------------------------------------------------------------------------------------------------------------------------------------------------------------------------------------------------------------------------------------------------------------------------------------------------------------CAATCGTATTCTGTGTATGTGTTTTCAAAAAATAAAAAAAACTTGACTTATAAAATTGCTAAAAATTTAGATAATCTAAGTTATCGAATTTTAGGAATAGGATTTCCTTTTTTAACAATAGGTATATTATCTGGATCCGTTTGGGCAAATGAAGCTTGGGGATCTTATTGGAGTTGGGATCCAAAGGAAACTTGGGCTTTGCTAACTTGGTTAGTGTTTGCTGTTTATTTCCATTCACGCTTAATCAAAGGTTGGGAAGGAAAAAAACCAGCGATTCTGGCCACTTTGGGTTTTATTGTAGTATGGATATGTTTTATTGGAGTAAATTTACTAAAAAGCGGACTACATAGTTATGGATTTTTTAGTTAA---------------
            Oedogonium_cardiacum  ---------------------------------------------------------------------------------------------------------------------------------------------------------------------------------------------------------------------------------------------------------------------------------------------------------------------------------------ATGTATATTGAAAATTTATTAGCA---------------------------------------------------------------------------------------------------------------------------------------------------------------------------------------------------------AATCTTTCT------TTTTGTTTATTATTTTGCACGATGGTTTTTTATTGGGTTCAAGCA---------ATCTTTTTTTCAAATCCA---------------------------------------------------------------------------------------------------------------------------------------------------------------------------------------------------------------------------------------------------------------------------------------------------------------------------------------------------------------------------------------------------------------------------------------------------------------------------------------------------------------------------------------------------------------------------------------------------------------------------------------------------------------------------------------------------------------------------------------------------------------------------------------------------------------------------------------------------------------------------------------------------------------------------------------------------------------------------------------------------------------------------------------------------------------------------AATTTTTTTATTTTAGGTAATTTCGGAATGCTCTGTTCAAATTTTTGTTTATTAAGTTTATTATTATTTAGGTGGCAAAATTCCGGGCATTTTCCATTAAGTAATTTATATGAATCCTTAATTTTTTTATCTTGGGGTATTACAACGATTCATTTATTATTATATCAACTTGATAAAAAGAATAATAAAGAAATGAATAAATAT---------------------------------------------------------------------------------------------CAAAATCTTTTTCTT---------------------------------------------------------------------------------------------------------------------------------------------------------------------------------------------------------------TCTTTA------------------------------------------------------------------------------------------------------------------------------------------------------------------------------------------------------------------------------------------------------------------------------TGGTTAGGATGTGTTACATCACCAACCGCTTTATTTATTAATACTTTTGCGAGTTTTAGT------------TTACCATCGGAAATGCAAAAACCTAGTGCATTAGTTCCTGCTTTACAGTCAAATTGGCTATTTATGCATGTAACTGTTATGATTATTAGTTACGCTGCTTTAATTATAGGTTGTTTATTATCTTTTGTTTTTTTAATAATTACTCGAGGTGAAGATATCAATTTGAAAAATTCTTTATTTAAAAAATTTTTTTTTAATTCAATCAATTTTTCAAATTTGTTTTTTTTTAACATTTTATCAAAGAAT---------AAGTTCACGGATTATAATAGTTATAAACATTTAATTAAGAATGAAAAATTTTTAGGAAACAATTTAATATTAATTCAAAATACCTTTTTAATTTTAAATAACAAAAATATAGAAAGTTTTAAAGCAATATCAAATAAAACTGAATATTTGCTTTCATTTAAGAATATTAATAATGGAAGAACAAATAAAAAAGATCAATTATTAATTGAAAAGTGGTTAAATAAATTTAATTTATCTTTTGATTTAACGTTGGAATACTTTTCATTATTAATTAAAACTCAACCATATACTATTAATAATGAAAAT---------------------------------------------------------------------------------------------------ATGTCTTTATCGTTTTGTTACGATCGTCCTATTATTAATATAGATAATAAAAACTTATTTCAAAAAATTTATCATTCTGAAGAA------------------------------------------------------------------------------------------------------------------------------------------------------------------------------------------------------------------------------------------------------------------------------------------------------------------------------------------------------------GATTCATACAATGTACGTGTTTCA---AAAAATAAAAAAAACTTGACTTATAAAATTGCTAAAAATTTAGATAATCTAAGTTATCGAATTTTAGGAATAGGATTTCCTTTTTTAACAATAGGTATATTATCTGGATCCGTTTGGGCAAATGAAGCTTGGGGATCTTATTGGAGTTGGGATCCAAAGGAAACTTGGGCTTTGCTAACTTGGTTAGTTTTTGCTGTTTATTTTCATTCACGCTTAATCAAAGGTTGGGAAGGAAAAAAACCAGCGATTCTGGCCACTTTTGGTTTTATTGTAGTATGGATATGTTTTATTGGAGTAAATTTACTAAAAAGCGGACTACATAGTTATGGATTTTTTAGTTAA---------------
          Oogamochlamys_gigantea  ATGATAATTTATAACCAAATAGTCAAC---------------------------------------------------------------------------------------------AATTTTTTAATGGGT---------------------------TTTGTTTTTGAACCAAAGAGT---------------------------------------------------------------------------GCGATATTTCATACAACA---GAAACTCCTTTAACGTTTTGGTATTTTATTCATTCCTCTGTACAGGATGTTGATTTTGAAAATTTCTTTAGA---------------------------------------------------------------------------------------------------------------------------------------------------------------------------------------------------------AATTTATCT------TTTGTTTTTCTTTTTTTTGCCATGCTTTATTATTGGACTCAAACC---------GCATTTGACTTTTTAACAAAA------------------------------------------------------------------------------------------------------------------------------------------------------------------------------------------------------------------------------------------------------------------------------------------------------------------------------------------------------------------------------------------------------------------------------------------------------------------------------------------------------------------------------------------------------------------------------------------------------------------------------------------------------------------------------------------------------------------------------------------------------------------------------------------------------------------------------------------------------------------------------------------------------------------------------------------------------------------------------------------------------------------------------------------------------------------------------AATAAACTTGGTAATTTTCTAATAATTATAGCAAATTTATCATTAGCTACTTTATTAATATTGCGTTGGAAAAATTCAGGACATTTTCCACTTAGTAATTTATATGAATCATTAATGTTTTTATCATGGAGTTGTACTATGGTACATGTTATTATGTCA---------------------------------------------------------------------------------------------------------------------------------------------------------------------------------------------------------------------------------------------------------------------------------------------------------------TATCCAATAACAAATAAGAAATTTTTTCACCAAAAAATCCAAGAAAATTTAGAGAATATACAGATGCACTTGTTTTTTTCT---------------------------------------------------------------------------------------------------------------------------------------------------------------------------------------------------------------------------AATGAAAAAACTGATGTACAAAATAAAATTCTTGGGTGTATTACCTCACCAGTTGCTTTATTCATGAATGCTTATGCTGCATTCAGT------------TTACCTCAAGATATGCAACAGGCAGCACCCTTAGTCCCCGCTTTACAATCAAATTGGTTAATGATGCATGTAACCGTCATGATTTTAAGTTATGCTGCTTTGATTTTAGGGTCTTTATTGTCAATGGCTTTTTTAATTCTTACATTTTCT---TTTAAAATTTCTAAAAAAAAAAAT---------------------------------------------------------------------------------------------------------------------------------------------------------------------------------------------------------------------------------------------------------------------------------------------------------------------------------------------GCGGTTATGTTGGGGTACGAAGGTAACGTGCCAAGTGTCCCTAGCTTTGATGACATCTCTTTCTCTACGGAAGAGGGA------------------------------------------------------AAAGAAAAGCAGATACATGAGTTTCTATGTGCCTCTAAAGGGACATGTCCCCAACAACTAAGCTATGGGCCCACTCGAGAATATAAAAAAGAATATCTCTCA------------------------------------------------------------------------------------------------------------------------------------------------------------------------------------------------------------------------------------------------------------------------------------------------------------------------------------------------------------------------------------AACTTATCAAAACAAGATTTTCGAATAAAAATTGTTGAAAATTTAGATAATTATAGTTATCGAATAATTGGAATAGGTTTTTCTTTTTTAACTATTGGCATTTTATCAGGTGCAGTCTGGGCAAATGAAGCTTGGGGATCTTATTGGAGTTGGGACCCAAAAGAAACATGGGCTTTTTTAACTTGGTTAGTTTATGCAATATACTTACATACGCGATTAACAAAAGGCTGGCAAGGAAAAAAACCTGCCATTATTGCTTCGGTAGGTTTTATAACAGTATGGATTTGTTTCTTAGGTGTTAATTTAATTGGGAAAGGCTTACATAGTTATGGTTTTATTACTTCTTAA------------
          Ourococcus_multisporus  ---------------------------------------------------------------------------------------------------------------------------------------------------------------------------------------------------------------------------------------------------------------------------------------------------------------------------------------ATGAAATCCTCTTCTCATAAACAT---------------------------------------------------------------------------------------------------------------------------------------------------------------------------------------------------------ATTGAAACT------AATTCAACTCCAATGGCTATGACTTTTCCTACTGAAAAATTGAGT---------TTAAAT---------------------------------------------------------------------------------------------------------------------------------------------------------------------------------------------------------------------------------------------------------------------------------------------------------------------------TTAAAAAACAGTAACATGCTTTTTGAAACCACTTTA------------------------------------------------------------------------------------------------------------------------------------------------------------------------------------------------------------------------------------CAAACCCCAACTCCAAATAAATTACAAATTATTTCCGAC---------------------------------------------------------------------------------------ATTAAAACTAATCCTTTAGTTTCTAATCAAAAAACTCCAAACTCTAATCAA------------TTTAAA---------------------------------------------------------------------------------------------------------------------------------------------------------------------------------------------------------------------------------------------------------------------------------------------ATAGGGCGTTTAGGAATTTTAAGTGCCAATTTAGCGCTTTTAACGTTGTTAACTTTACGTTGGTTTGAATCTGGACATTTTCCTCTAAGTAATCTTTATGAATCGTTAATGTTTTTATCTTGGTCATTAACGTTATTTCATTTAGTTTTAGAAACA------------ATAACGTTGGACACATTAACG------------------------------------------------------------------------------------------------------------------------------------------------------------------------------------------------------------------------------------------------------------------------------------------------------------------------------------------------------------------------------------------------------------------------------------------------------------------------------------------------------------------------------------------------------------------------------------------------------------------TTTTTAGGAGCAATGACCTCGCCAGCAGCATTTTTTACAAATGCTTTTGCCAATTTTAGC------------TTGCCAAAAGAAATGCAACATTCATCAGCTTTAGTACCAGCTCTTCAATCAAATTGGTTAATGATGCACGTTACGGTTATGATTTTAAGTTATGCGGCCTTGATTTTTGGATCGTTGTTATCGATTAGTTTTCTTATTTTAACATTTTCA---------------------------------------------------------------------------------------------------------------------------------------------------------------------------------------------------------------------------------------------------------------------------------------------------------------------------------------------------------------------------------GTTTCTTCAGAACAA------------------------------------------------------------------------------------------------------------------------------TATGAAAAATCGTTAAGA------AACGAATCACCAATTTCTACAATGGTAAAATTTTCA---------------------------------------------------------------------------------------------------------------------------------------------------------------------------------------------------------------------------------------------------------------------------------------------------------------------------------------------------------------------------------------------------------------------------AATTCTAAAATTCGATGGGCTCAAATTCTAGATAATTTAAGTTATCGAATGTTAGGGATTGGATTCCCTTTATTGACTATTGGTATTTTATCGGGAGCTGTTTGGGCCAATGAAGCTTGGGGATCGTATTGGAGTTGGGATCCCAAAGAAACTTGGGCTTTGTTGACATGGTTGGTTTTTGCTATTTATTTGCATACTCGAATTACAAAAAATTGGCAAGGTAAAAAACCAGCTATGATTGCTTCGTTTGGATTTATTGTGGTTTGGATTTGTTACTTAGGCGTTAATTTATTAGGCGAAGGACTTCATAGTTATGGTTGGATTCAATCGTAA------------
           Palmellopsis_texensis  ATGCTTATTCACACAAAATTTGTTAATATGTCAACAGAATTTATAGCGATGGACATTTCTATGCACTTGCATAGTCGCTTCGCTCCTTCGGACCCGGAGGGGACAAAGTTACTATATGAAAACTTTGTGTTAACCCACCAATTAACTATAAATCCCCAATTATTTGTTTTACCGGCAAAGTTATCAAACATGCTTAACTCTCTACTTTATATTAATTATATTAATAAGGCACAATTTTTTTTCTCTCTAGTTGATCAAAACATTTTAGAAAGTTTGGGCGAAAACAGACTAAATTATTTTTTACTAAATTATTTACCAAATTATTTAATTGGAGGGGAAAATTTATTTAGA---------------------------------------------------------------------------------------------------------------------------------------------------------------------------------------------------------AATTTTTCT------TTTGTTTTTCTTTTTTTTGCAATGCTCGATTTCTGGTGTCAGTTT---------GCTTTTTCTTACAAAACAAGT------------------------------------------------------------------------------------------------------------------------------------------------------------------------------------------------------------------------------------------------------------------------------------------------------------------------------------------------------------------------------------------------------------------------------------------------------------------------------------------------------------------------------------------------------------------------------------------------------------------------------------------------------------------------------------------------------------------------------------------------------------------------------------------------------------------------------------------------------------------------------------------------------------------------------------------------------------------------------------------------------------------------------------------------------------------------------CTTAAACCAGGAAAATTTTTACTTTTTGTAGCGAATATTTCATTAATTATTTTACTTCTTTTACGTTGGAACAACTCAGGACATTTTCCCTTAAGTAATTTATATGAATCGTTAATGTTCTTATCTTGGAGTTGTACCATGGTTTATTTTGTTTTATTACCCTACAACGGACTGCAAACCCTCTGGGTCCGTAGGAGCATTACTCCTTCTTTTTTTAAAGTTACTCCAACGGACCCGGAGGGCGGATACGGTGTAGGGCCTAAAGCACCAAATAAGGAGGGCCGGAGGGCGGGTAGCGAAGCAACCGACTTTGCTCTGGGTACGGGGGTAGCG------------------------------------------------------------------------------------------------TTGCTTGATCCTTTAAAATTGGGGGCAGGGGCTTGCGAAACAACTACAACACACTGCGAAGCGGCAAAGTCTCCAAAAAAAAGAGAGCAACCCAGAGTTATTCTAGAATGTAAGGGGGCTCCC------------------------------------------------------------------------------------------------------------------------------------------------------------------------------------------------------------------AGTCAAAGAGAAAACCTTCAAGAAAACATTTTAGGCTGCATTATAACTCCATGTGCTTTACTGATGAATGCATATGCCACTTTTAGT------------TTACCTAAAGAAATGCAAGAAATTTCTCCTTTAGTCCCTGCTTTACAATCAAATTGGCTTATGATGCATGTAACAGTAATGATTTTAAGTTATGCTGCTTTGATTTTAGGATCTTTATTATCTATGGCCTTCTTAATTGTTTCCCTT------TTCTCCCTTAATAGGGTTAAA------------------------------------------------------------------------------------------------------------------------------------------------------------------------------------------------------------------------------------------------------------------------------------------------------------------------------------------------------CTTGCTGGCTTTAAAAAT------------------------------------------------------------------------------------------------------------------------------------------------TGGGGCCCAAGCCCTGCGCAGCACCCGAAGGGC---------------------------------------------------------------------------------------------------------------------------------------------------------------------------------------------------------------------------------------------------------------------------------------------------------------------------------------------------------------------------------------------------------------------TATTTTTACAAGAGAGAAACTCAAATGTTTATTGTTGACAATTTAGAGAATTTTAGTTACAGATTAATCGGTATAGGTTTTTCGTTTTTAACTATTGGGATTTTATCTGGTGCGGTTTGGGCAAATGAAGCTTGGGGCTCTTATTGGAGTTGGGATCCTAAAGAAACATGGGCTTTTTTAACTTGGTTAGTTTATGCAATTTATTTACACACAAGGATTACAAAAGGTTGGGAAGGTCAAAAACCGGCCATTTTGGCTTCAATTGGATTTTTTACTGTTTGGATTTGTTTTTTAGGAGTGAATTTAATCGGGGAAGGTTTACATAGTTATGGTTGGTTTATTAAAAACGCTGGGTAA---
         Parallela_transversalis  ---------------------------------------------------------------------------------------------------------------------------------------------------------------------------------------------------------------------------------------------------------------------------------------------------------------------------------ATGCCTATTAAAATAGAAAAC---------------------------------------------------------------------------------------------------------------------------------------------------------------------------------------------------------TTTTTAGCAAATTCATCT------TTTATTTTAATCTTTTTTTCAATGATTTTTTATTGGCTTCATTCA---------GTTTTCTTTCTATCATCTAAAACTGCAATAATGAAGGATTACAAAGCTGAAACTTCTGGAGATGTTTTAACCTATGTCACAAAT---------------------------------------------------------------------------------------------------------------------------------------------------------------------------------------------------------------------------------------------------------------------------------------------------------------------------------------------------------------------------------------------------------------------------------------------------------------------------------------------------GAAGTTTTGACCGATAAAATAAGACCCATAAAGATAAAGCTTTCCGGAGATAAATCA------------------------------------------------------------------------------------------------------------------------------------------------------------------------------------------------------------------------------------------------------------------------------------------------------------------------------------------------------------------------------------------------------------------------------------CAAAAACTATCATTCGCAAACTTGGCAAAATTTTTTATGACTCTCTCTCAGTTTTCTTTAATGGGGTTGCTCCTTTGGAGATGGGTAGAATCCGGTCATTTTCCGATTAGCAACCTTTATGAAGCTTGTATTTTTCTATCTTGGAGTTTTACATTTTTAGGTCTAGGCTTA------------------GAAAAATTCACT---------CAAAAC---------------------------------------------------------------------------------------------------------------------------------------------------------------------------------------------------------------------------------------------------------------------------------------------------------------------------TCT------------------------------------------------------------------------------------------------------------------------------------------------------------------------------------------------------------------------------------------------------------------------------TTCTTAGGCTCCATTATCGCTCCTTGTGCTTTACTTACAAATACTTTTGCTAGTTTTAGT------------CTGCCTGAAGAAATGCAAAAATCTTCAGCTCTGGTTCCGGCTCTTCAATCAAATTGGCTTATGATGCATGTAAGTTTAATGATTTTAAGTTATGCTGCTCTCATTTTTGGTTCTTTATTAGCAATAGCCTTCTTAGTTATTGTTAAA---------------------------------------TTTCCC---------------------------------------------------------------------------------------------------------------------------------------------------------------------------------------------------------------------------------------------------------------------------------------------------------------------------CTAGAAACCTTTGTAAAATCAGAAGAGAGT------------------------------------------------------------TCTAGAGAAGAAAAAACGAGAGATAAAACC------------------------------------------------------CGCGAGTTTAATAGAATTTTACTAACTGGTTTAAATCCA------------------------------------------------------------------------------------------------------------------------------------------------------------------------------------------------------------------------------------------------------------------------------------------------------------------------------------------------------------------------------------------------------------------------------AATTTGGAGAGATTCGCTCAAACCCTTGATAATTTAAGTTATCGAGTTTTGGGAATAGGATTTCCTCTTTTAACTATTGGTATATTGTCAGGAGCTGTTTGGGCTAATGAAGCATGGGGTTCTTATTGGAGTTGGGACCCAAAAGAAACCTGGGCTTTATTAACTTGGCTTGTTTTTGCTATTTATCTGCATACTCGTCTTAATAAAGGTTGGCAAGGTGAAAAACCTGCTTTAATAGCAAGTTTAGGTTTCCTAACAGTATGGATCTGCTTTTTAGGGGTAAACCTCCTAGGTGAAGGGCTTCATAGTTATGGATGGTTTAATGCCCAATCTTAG------
               Pediastrum_duplex  ------------------------------------------------------------------------------------------------------------------------------------------------------------------------------------------------------------------------------------------------------------------------------------------------------------------------------ATGTCTTATTTTCAATTGGAAAATTTTTTTTCA---------------------------------------------------------------------------------------------------------------------------------------------------------------------------------------------------------AATTTTTCC------TTTTTAATTTTATTTGTTTCAATGATTTACTATTGGATAAATATA---------GCTTTTAATTTAAAAAATAAA---------------------------------------------------------------------------------------------------------------------------------------------------------------------------------------------------------------------------------------------------------------------------------------------------------------------------------------------------------------------------------------------------------------------------------------------------------------------------------------------------------------------------------------------------------------------------------------------------------------------------------------------------------------------------------------------------------------------------------------------------------------------------------------------------------------------------------------------------------------------------------------------------------------------------------------------------------------------------------------------------------------------------------------------------------------------------------AATTTAGGAACTTTTGGAATGATTCTAGCAAATTTTTCAATTTTTACTTTATTAATTTTGCGTTGGAAAGAATCAGGACATTTTCCATTAAGTAATTTATATGAATCTTTTCTTTTTTTATCTTGGAATTTAACACTTATTCATTTAATTTTAGAAAAAATGACTCTTTTTTCCAATAAA---------------------------------------------------------------------------------------------------------------------------------------------------------------------------------------------------------------------------------------------------------------------------------------------------------------------------------------TCAGAGAAG------------------------------------------------------------------------------------------------------------------------------------------------------------------------------------------------------------------------------------------------------------------------------TTTTTAGGTGCAATTACTTCCCCTACTGCATTATTTACAAATGCTTTTGCAACATTTAGC------------TTACCAGAAGATATGAGATCACCTTCTCCACTTGTACCTGCTTTACAATCAAATTGGTTAATGATGCATGTAACTGTTATGATTTTAAGTTATTCTGCGCTGATTTGTGGTTCTTTATTATCAATTGCTTATTTAATTATAACTTTTAATAATAATTCAAAAGAAAAAGTTTTATATGCATCTGATAAT------------------------------------------------------------------------------------------------------------------------------------------------------------------------------------------------------------------------------------------------------------------------------------------------------------------------ATTGTTTCAGAATCAGAGTTTGTTAAAGAAGAAAAT---------------------------------------------------------------------------------------------------------------TTGATTTCAAATGAAGTCTTAAAT---------AACTCTTTAAGTAGCTCTTCTCCAATTTCTACAAAT------------------------------------------------------------------------------------------------------TCAAATGTATATTCTTTGAATTTTTCAAATAACTTATATACTACAAATTTAAATAATATAAAT---------------------------------------------------------------------------------------------------------------------------------------------------------------------------------------------------------------------------------------------------GTTGTATCTAAAAAAATAAAATTAGCAGACGATTTAGACAATTTAAGTTATAGAATTTTAGGAGTTGGATTTCCTTTGCTAACAATTGGTATTTTATCTGGAGCAGTATGGGCAAATGAAGCCTGGGGTTCTTATTGGAGTTGGGATCCTAAAGAAACATGGGCTTTATTGACTTGGTTAGTATTTGCAATTTATTTGCATACTCGAATTACTAAAGGATGGCAAGGTAAGAAACCAGCCATTATTGCTTCATTAGGATTTTTTATTGTTTGGATTTGCTTTTTAGGTGTTAATTTATTAGGAGAAGGTCTACATAGTTATGGTTTTATTAAAATGAATGGATAA------
           Phacotus_lenticularis  ---------------------------------------------------------------------------------------------------------------------------------------------------------------------------------------------------------------------------------------------------------------------------------------------------------------------------------ATGTTTACACCTTTAGAAAACTTTTTATCA---------------------------------------------------------------------------------------------------------------------------------------------------------------------------------------------------------AATTTTTCT------TTTTTAACCTTATTTCTATCAATGTTAATTTATTGGGTAGAAATT---------TCAAACTTTACACTTGTT------------------------------------------------------------------------------------------------------------------------------------------------------------------------------------------------------------------------------------------------------------------------------------------------------------------ACACCATCATTAAGGGTAAAACAGAATCCAACT------------------------------------------------------------------------------------------------------------------------------------------------------------------------------------------------------------------TTGGTAGGATCCATGGGTTCAAGTGTCAATTCAATTGCCAAATCAGAAGTTAAT---------------------------------------------------------------------------------------------------AATTGGAATACTAATTTATCAAAAAGCCCTGGTGGGGCTACA------------------------------------------------------------------------------------------------------------------------------------------------------------------------------------------------------------------------------------------------------------------------------------------------------AATAAAAATTATGGACAAATTGGTGTTCTTATTTCCAACTTATCTATTTTTATTTTATTAGTTTTACGCTGGAAAGAATCAGGTCATTTTCCATTAAGTAATTTATATGAGTCTTTAATGTTTTTATCATGGACCTTAACAACAATTCATCTTTTTTTAGAATTTAATATCTTTGGT------------------------------------------------------------------------------------------------------------------------------------------------------------------------------------------------------------------------------------------------------------------------------------------------------------------------TTAAATATTGGTACTACTCCTTTTATGGCTAAA------------------------------------------------------------------------------------------------------------------------------------------------------------------------------------------------------------------------------------------------------------------------------CTTATTGGTTCTATTACTACACCAAGTGCTTTATTCACAAATGCCTTTGCTACTTTTAGT------------TTGCCAAAAGAAATGCAAGAGGCAAGTCCTTTAGTACCTGCTTTACAATCAAATTGGTTAATGATGCATGTTACAGTAATGATTTTAAGCTATGGTGCACTAATTTGTGGATCTTTATTGGCTATTGCATTTTTAATTATTACAGGACTAAAT---------------------------------------------------------------------------------------------------------------------------------------------------------------------------------------------------------------------------------------------------------------------------------------------------------------------------------------------------------AAAAATAGTAGCAACGTCTTTACACAAAATAATATCAATGAAGAAGAT------------------------------------------------------------------------------------------------------AGTGAAATTAATAATAGGACTCAAAACCAAAATACATTAGATTTAAAAAATAAAGAAGTAATTAACTCAAGT------------------------------------------------------------------------------------------------------------------------------------------------------------------------------------------------------------------------------------------------------------------------------------------------------------------------------------------------------------------------------------------------------------------------GATAAAAAAATTCAAAAATTAGCAATGACTTTTGATAATTTAAGTTATAGAATTCTAGGAATTGGTTTTCCTTTATTAACAATTGGTATTTTATCGGGTGCTGTATGGGCAAATGAGGCGTGGGGTTCTTATTGGAGTTGGGATCCTAAAGAAACCTGGGCCTTATTAACATGGTTAGTTTTTGCTATTTATCTACATACACGATTAAATAAAGGTTGGCAAGGAAAAAAACCTGCGTTAATTGCTTCTTTAGGATTTGTTTCTGTTTGGATTTGTTATTTAGGTGTTAATTTATTAGGAGAAGGTTTACATAGTTATGGCTGGTTTCAATAG---------------
              Pleodorina_starrii  ---------------------------------------------------------------------------------------------------------------------------------------------------------------------------------------------------------------------------------------------------------------------------------------------------------------------ATGCTTTTAAATAATTTACTAAACTTAGAAGAATTAGAAAATTCT------------------------------------------------------------------------------------------------------------------------------------------------------------------------------------------------TTACGAAATGCTACT------TTTTTAACGCTTTTTTTTACTACATTTTTTTATTGGATTTGTACC---------GCATTTTCTACGCCAACCAAT---------------------------------------------------------------TTTAAAATAAACAAAACA------------------------------------------------------------------------------------------------------------------------------------------------------------------------------------------------------------------------------------------------------------------------------------------------------------------------------------------------------------------------------------------------------------------------------------------------------------------------------------------------------------------AATAAAATTTTGTCATATTCA---------------------------------------------------------------------------------------------------------------------------------------------------------------------------------------------------------------------------------------------------------------------------------------------------------------------------------------------------------------------------------------------------------------------------------------------------AATCTTTTATTTGCACGTAGCAGTATGGTTATTTCAAATTTATTATTAGTTCTATTATTGCTTGTTCGTTGGGAAATTTCTGGTCATTTTCCCTTAAGTAATTTATATGAATCATTAATGTTTTTAGCTTGGTGTTGCACTTTTTTATATTTACTATATTCA---------------------------------------------------------------------------------------------------------ACTAGTTTT------------------------------------------------------------------------------------------------------------------------------------------------------------------------------------------------------------------------------------ATTACTTCTGTTGAAAAA------------------------------------------------------------------------------------------------------------------------------------------------------------------------------------------------------------------------------------------------------------------------------ATATTAGGCTCGATAGCTGCTCCAAGTGCTTTATTAATGAATGCTTTTGCAACTTTCAGC------------TTACCAAAAGAAATGCAACAATCAGCTCCTTTAGTTCCAGCATTACAATCAAATTGGTTAATGATGCATGTGAGTGTCATGATTATTAGTTATGCCACTTTAATTATAGGTTCTTTATTATCTATTTTATTTTTAATCATAAATAAACTTAGTAATTCT---------------------------------------------------------------------------------------------------------------------------------------------------------------------------------------------------------------------------------------------------------------------------------------------------------------------------------------------------------------------------------------------------------------------------------------------------------------------------------------------------------------------------------AAATATTCAATTCAAGCTGTAAAAAACATGAGTAAGAATAATATAGTAACTTCTCAACATATAAGA---------------------------------------------------------------------------------------------------------------------------------------------------------------------------------------------------------------------------------------------------------------------------------------------------------------------------------------------------------------------------------------------GATTTTGACAGTTCCAAATTGACTTTTTTAAAATTAAATTTAGATTCCTTAAGTTATCGTATAATTGGTTTAGGTTTTCCTTGTTTAACAATTGGAATTTTATCAGGAGCTGTTTGGGCAAATGAAGCATGGGGGTCTTATTGGAGTTGGGATCCAAAAGAAACATGGGCTTTATTAACGTGGCTAGTATTTGCCATTTATCTCCATACTCGTTTAACAAAAGGATGGCAAGGTGAAAAACCAGCTCTTATAGCATCACTAGGATTTATGCTTGTCTGGTTTTGCTTTTTGGGCGTTAATTTAATTGGAGAAGGTTTACACAGTTACGGTTTTTTTAATTAA---------------
          Protosiphon_botryoides  ---------------------------------------------------------------------------------------------------------------------------------------------------------------------------------------------------------------------------------------------------------------------------------------------------------------------------------------ATGAATTTACAAAATGCTTTAGCA---------------------------------------------------------------------------------------------------------------------------------------------------------------------------------------------------------AATTATTCC------TTTATGACTTTACTAGGATCTATGATTTTATATTGGATCGAAACT---------TCTTTT------------------------------------------------------------------------------------------------------------------------------------------------------------------------------------------------------------------------------------------------------------------------------------------------------------------------------ACAGGTATT---------------------------------------------------------------------------------------------------------------------------------------------------------------------------------------------------------------------------------------------------------------------------AAAAGTGTTGTTCTTGTTGAA---------------------------------------------------------------------------------------------CAACAGCAACCTGCACCCTTGCTTTTAGGA------------------------------------------------------------------------------------------------------------------------------------------------------------------------------------------------------------------------------------------------------------------------------------------------------------------AAGCAAAAAGAGTCAAAAGCTAAATATGGTATTATAATTTCAAACATTTTATTAGGTTTATTATTATTATTAAGATGGAAAGAATCAGGTCATTTTCCATTAAGTAATTTATATGAATCTTTAATGTTTTTATCATGGTGTTTTACTGTTCTTCATCTTTATATTGATAGTAATACTTTATTACCTACTGCTTCAGCTTCTGCTTCTAGTATTAGCAATATGTCAGAAGGTGAG---------------------------------------------------------------------------------------------------------------------------------------------------------------------------------------------------------------------------GAGTTGAACAAAGGTTCGTCTGGAGTCTTTGCAAAAGCTGCCTCTTTCGGAGGAGAAAATGATTTTGCTCGCAAA------------------------------------------------------------------------------------------------------------------------------------------------------------------------------------------------------------------------------------------------------------------------------TTATTTGGTGCTATTACAACACCAAGTGCTTTATTAACAAACGCTTTTGCAACTTTTACT------------CTACCAAAAGAAATGCAAGAGGCAGCTCCCTTAGTACCGGCATTACAATCAAATTGGTTAATGATGCATGTTACAGTTATGATTTTAAGTTATGCAGCTTTAATTTTAGGTTCTTTATTATCTATTGCATTTCTTATTGTTACAATA------------------------------------------------------------------------------------------------------------------------------------------------------------------------------------------------------------------------------------------------------------------------------------------------------------------------------------------------------------------------------------GATTCTCCT---------------------------------------------------------------------------------------------------------------------------------------------------------------------------AAAAATAAAATTAATGTTAAT---------------------------------------------------------------------------------------------------------------------------------------------------------------------------------------------------------------------------------------------------------------------------------------------------------------------------------------------------------------------------------------------------------------------------------------ACAATTGCTTTAACATTAGACAATTTAAGTTATAGAATTTTAGGTATTGGTTTTCCATTATTAACTATTGGAATTTTATCTGGTGCTGTATGGGCAAACGAAGCTTGGGGTTCTTATTGGAGTTGGGATCCTAAAGAAACTTGGGCTTTATTAACATGGTTAATTTTTGCTATTTATTTACATACTAGACTTTCAAAAGGTTGGGAAGGCAAAAAACCAGCCTTAATCGCATCTTTTGGTTTTATTGTCGTTTGGATTTGCTATTTAGGCGTAAATTTAATTGGAGAAGGGTTACATAGTTATGGATGGCTTACATAA---------------
  Pseudomuriella_schumacherensis  ------------------------------------------------------------------------------------------------------------------------------------------------------------------------------------------------------------------------------------------------------------------------------------------------------------------------------ATGACATTTACACAAGTTGAAAATTTTCTTTCA---------------------------------------------------------------------------------------------------------------------------------------------------------------------------------------------------------AATTTTTCT------TTTTTAATTTTATTAATTTCAGTAGTTTATTATTGGGTTCAAACT---------GCATTTTTCTCTTTGCCCAAA---------------------------------------------------------------------------------------------------------------------------------------------------------------------------------------------------------------------------------------------------------------------------------------------------------------------------------------------------------------------------------------------------------------------------------------------------------------------------------------------------------------------------------------------------------------------------------------------------------------------------------------------------------------------------------------------------------------------------------------------------------------------------------------------------------------------------------------------------------------------------------------------------------------------------------------------------------------------------------------------------------------------------------------------------------------------------------AATGTAGGAACTTTTGGAATGATTTGTGCCAATGTATCTTTATTTAGTTTATTAGTTCTTCGTTGGATAGAATCAGGCCATTTTCCATTAAGTAATTTATACGAATCTTTAATGTTTTTATCTTGGAGTTTTACAGTTCTCCATCTTTTTCTTGAATTAATGACACAAACTAATTTCTTGAATACGTCTTTTTACTTGAACTCTCAGGAAAAAGAAAACTCGAAAATGAAAATTTTTGCTATTTTTAATACTCGAAAATTT------------------------------------------------------------------------------------------------------------------------------------------------------------------------------------------------------------------------------------AAATTTTCGCTAAAATCAAATTCTTCC------------------------------------------------------------------------------------------------------------------------------------------------------------------------------------------------------------------------------------------------------------------------------TTATTTGGGGCATTAACATCTCCAAGTGCTTTATTTACTAATGCGTTTGCAACTTTTAGC------------TTACCAGCGGAAATGCAACACTCTTCGGCTTTGGTACCAGCGTTGCAATCGAATTGGCTAATGATGCATGTCACTGTGATGATTTTAAGTTATGCTGCTTTAATTAGTGGCTCATTATTATCAATTGCTTTTTTAGTGTTAACTAGAGAGTTTTCTGATGAACAATTATCGAATGTTGTTTCTTTTGACTCA------------------------------------------------------------------------------------------------------------------------------------------------------------------------------------------------------------------------------------------------------------------------------------------------------------------ACTATTAATAAATCTACAGAATTCGTAACTAAAAACCCT---------------------------------------------------------------------------------------------------------------ATTCAAGATAATCAACAAATTGCATTTAATATCAATACTCTTAATTCTTCTTTGTCACTCACTAATAATAATATGAATATGAGTGATTTTCTTCCCACACCTAACTCCAGCGAACCAGTTCGATTAACATCGAGTTTGGATGCCAATACTCAACAAAATACTGTAAAGAGTCCAGAAATGAGTAGTGTTTGGAAGGGTTCATCCTTGGTTACAGATTCAAAAAATCTTTTTTCTCGT------------------------------------------------------------------------------------------------------------------------------------------------------------------------------------------------------------------------------------------------TTTCAACAAAATAAATTAAAATATGCTCAAAATTTAGAAAATTTAAGTTATAGAATTTTGGGTATTGGGTTTCCTTTGTTGACAATTGGTATTTTATCTGGAGCAGTTTGGGCAAATGAAGCTTGGGGTTCTTATTGGAGCTGGGATCCAAAAGAAACTTGGGCTCTTTTAACGTGGTTAGTTTTTGCAATTTACTTACATACTCGACTTACAAAAGGTTGGCAAGGCAAAAAACCTGCTATAATTGCTTCTTTAGGCTTTCTTTCTGTTTGGATTTGTTTTTTAGGAGTTAATTTACTTGGAGAAGGCCTTCATAGTTATGGATTTGTTCAAGTTGCTCAGTAA------
              Rotundella_rotunda  ---------------------------------------------------------------------------------------------------------------------------------------------------------------------------------------------------------------------------------------------------------------------------------------------------------------------------ATGTTATTCAGT------TTTGAAAACTTTTTTTCG---------------------------------------------------------------------------------------------------------------------------------------------------------------------------------------------------------AATTCTTCT------TTTGTTTGTTTATTTATTTCCATGATTTTTTATTGGGTACAAACT---------GGTTTT---------------------------------------------------------------------------------------------------------------------------------------------------------------------------------------------------------------------------------------------------------------------------------------------------------------------------------------------------------------------------------------------------------------------------------------------------------------------------------------------------------------------------------------------------------------------------------------------------------------------------------------------------------------------------------------------------------------------------------------------------------------------------------------------------------------------------------------------------------------------------------------------------------------------------------------------------------------------------------------------------------------------------------------------------------------------------TTGTTAAAAAATCGT------TGGTTTGGAACATTGACCATGATTTTAGCTAATTTTTCTCTATTATCATTATTAGTCTTACGTTGGAAAGAATCTGGACACTTTCCTTTAAGTAATCTTTATGAATCTTTAATTTTTTTATCTTGGTCTTTTACAACCATTCATTTAATAATTGAACATAAAATGGCACTTTCACCGTTACCTTTTTTTTCGAAAACTTCATCTTCAAATCTAAAT---------------------------------------------------------------------------------------------------------------------------------------------------------------------------------------------------------------------------------------------------------------------------------ATAACACCTACAAACTTGAATCCAAAC------------------------------------------------------------------------------------------------------------------------------------------------------------------------------------------------------------------------------------------------------------------------------TTTTTAGGTGCTATTACTTCACCAACAGCATTATTTACGAGTGCTTTCGCTGCTTTTTGT------------TTACCGACAGAAATGCAAACGTCATCACCTTTGGTTCCAGCTTTACAATCTAATTGGTTAATGATGCATGTTAGTGTAATGATTTTAAGTTACGGAGCTTTAATTTGTGGTTCTTTATTATCCATTGCTTTTTTAATTCTTACAAAAAACATGCCA---GATTTAGGAAACGAAAATCTTTATCCAATGTAT------------------------------------------------------------------------------------------------------------------------------------------------------------------------------------------------------------------------------------------------------------------------------------------------------------------------GCTGAAAAAACAGAAAAAGATTATCCT---------------------------------------------------------------------------------------------------------------------------------TCAAAAGAAGGAGACAAGACATCTGCTTTAACTTTTTCTTTCCCCGAACAACGATTTAGC---------------------------------------------------------------------------------------------------------------------------------------------------------------------------------------------------------------------------------------------------------------------------------------------------------------------------------------------------------------------------------------------------------------------------------AAAGGAAAATTAGCAAATGATTTAGATAATTTAAGTTATCGTATTTTAGGTATTGGCTTTCCTTTTTTAACCATTGGGATTTTATCAGGTGCCGTTTGGGCAAATGAAGCTTGGGGTTCGTACTGGTCTTGGGATCCAAAAGAAACGTGGGCTTTTTTAACATGGTTAGTTTTTGCTATTTATTTACATACGCGATTTACAAAAGGATGGCAAGGAAAAAAACCAGCTATTATTGCTTCTCTTGGGTTTTTAACGGTTTGGGTTTGTTATCTAGGAGTGAATTTAATTGGAGATGGGTTACACAGTTATGGTTTTTTTGCAAAAAATTCGTTTTAA---
            Scenedesmus_obliquus  ------------------------------------------------------------------------------------------------------------------------------------------------------------------------------------------------------------------------------------------------------------------------------------------------------------------------------ATGAATATTTTAGAGATTGAAAATTTTTTTGGA---------------------------------------------------------------------------------------------------------------------------------------------------------------------------------------------------------AATTCTTCT------TTCTTTTTACTATTTCTTTCCATGATTACTTATTGGATTCAAATT---------GCATTTCGTTTAAAAACA---------------------------------------------------------------------------------------------------------------------------------------------------------------------------------------------------------------------------------------------------------------------------------------------------------------------------------------------------------------------------------------------------------------------------------------------------------------------------------------------------------------------------------------------------------------------------------------------------------------------------------------------------------------------------------------------------------------------------------------------------------------------------------------------------------------------------------------------------------------------------------------------------------------------------------------------------------------------------------------------------------------------------------------------------------------------------------TTAAATTTTGGCCGTTTTTTAATGATTGGTGCAAATTTTTGTCTTTTAAGTTTATTAATTTTACGTTGGAAAGAATCAGGTCATTTTCCTTTAAGTAATTTATATGAATCATTAATGTTTTTATCATGGAGTTTGTCTACTTTTCATTTAATTTTAGAAAATATTGAATCA---AATCAAGAAAATAGTTTCAAA---------------------------------------------------------------------------------------------------------------------------------------------------------------------------------------------------------------------------------------------------ATTGAAAATTTTTTTCTTTTTGATTTCAATAACAAAAATCAAGAAAAAAAATTTTTTTCTTCAAATCAAATGAAACAACCA------------------------------------------------------------------------------------------------------------------------------------------------------------------------------------------------------------------------------------------------------------------------------TTTTTAGGAGCTTTAACTTCTCCAACAGCTCTTTTTACAAATGCTTTTGCAACATTTAGT------------TTACCAATTGAAATGCAGCATTCATCTGCATTAGTTCCAGCATTACAATCAAATTGGTTAATGATGCATGTAACTGTGATGATTTTAAGTTATTCTGCTTTAATTTGTGGTTCACTTCTTTCAATTGCATTTTTAATTTTTACAAAAAATCTAAATTTAGATTTTAAT---GAAAACGAATCCTCT---------------------------------------------------------------------------------------------------------------------------------------------------------------------------------------------------------------------------------------------------------------------------------------------------------------------------------------TTAACACCTTCTTCTGCTGAAAAT---------------------------------------------------------------------------------------------------------------------------TTGGTATCAGTTTTTCCAAATTCAGAAAATACTGAATTTTTTGCCTCTGCTTCAGGTTTAACAGAACCAATGAAAGTTTCACCAACTTTTTTTGATGTAAATTCTCAACCCAATTCAACAAATCAAATTTCT------------------------------------------------------------------------------------------------------------------------------------------------------------------------------------------------------------------------------------------------------------------------------------------------------------------------TCTGAAAAAAATTTTTCTGAAACAAATCTTTTTAAAACAAAATTTGCAGAAACTTTGGATAATTTAAGCTATCGTATTCTAGGAATTGGTTTTCCATTTTTAACAATTGGAATTTTATCAGGTGCTGTTTGGGCAAATGAAGCATGGGGATCATACTGGAGCTGGGATCCAAAAGAAACATGGGCTTTAGCAACTTGGTTTGTTTTTGCAATCTATTTGCATACGCGTTTAACAAAAGGTTGGCATGGAAAAAAACCAGCTTTAATTGCTTCTTTAGGCTTTATTGTTGTTTGGATTTGTTTTCTTGGGGTAAATTTACTAGGAGAAGGTTTGCATAGTTATGGTTTTTTTAAATAA---------------
          Schizomeris_leibleinii  ---------------------------------------------------------------------------------------------------------------------------------------------------------------------------------------------------------------------------------------------------------------------------------------------------------------------------------ATGATTTTAAATCTTGAAACTATTATGGCA---------------------------------------------------------------------------------------------------------------------------------------------------------------------------------------------------------AATTTGTCA------TTTTGTTTATTATTTTTTACTATGCTTTTTTATTGGGTTTTTACG---------GGATTTTCGCAAAATAAA---------------------------------------------------------------------------------------------------------------------------------------------------------------------------------------------------------------------------------------------------------------------------------------------------------------------------------------------------------------------------------------------------------------------------------------------------------------------------------------------------------------------------------------------------------------------------------------------------------------------------------------------------------------------------------------------------------------------------------------------------------------------------------------------------------------------------------------------------------------------------------------------------------------------------------------------------------------------------------------------------------------------------------------------------------------------------CAATTCATTATTGTGGGAACTCTAAGTATGCTATTTTCAAATATTTCTTTGTTTATTTTATTAATAATTAGATGGAAAGAATCAGGACATTTTCCATTAAGTAATTTATATGAATCGTTACTTTTCTTATCTTGGAGCTTAACAACTATTCATTTAATATTAGAAAATCTGAATCCTTTTTCCCAACAAAAAAGTTTTACCAAT------------------------------------------------------------------------------------------ACACAACAGAATCAATCA------------------------------------------------------------------------------------------------------------------------------------------------------------------------------------------------------------AATATTGTA------------------------------------------------------------------------------------------------------------------------------------------------------------------------------------------------------------------------------------------------------------------------------TTAATTGGTGCTATTACTGCTCCTAGTGCATTATTAACAAATGCTTTTGCAACATTTAGT------------CTTCCATCAGAAATGCAAAAAGCATCTGCTTTAGTACCTGCTCTTCAATCAAATTGGTTAATAATGCATGTAACTATTATGATATTAAGTTATGCTGCTTTAATTTGTGGCTGTTTATTATCAATTGCTTTTTTAATTATTACACGTGGTCAAGAAGGAGTTTTAAGTGGAAAT------------------------------------------------------------------------------------------------------------------------------------------------------------------------------------------------------------------------------------------------------------------------------------------AGTTTAGGAAATTATTCTGCTTCTAATAGTAAATCTACTCCTATTTCAACTGAAAAAGAAGAAATTTTAAATTCAGAAGGAGTCTCTACACTTTTAGGTTTTTCTGCA---------------------------------------------------------------------------------------------ATTGTTGATTCTTCACTAAATTATAATACAGTTAATCCAACATCTTTAGATAACTCAATATCTTCTTCA---------------AAT---------------------------------------------------------------------------------------------------------------------------------------------------------------------------------------------------------------------------------------------------------------------------------------------------------------------------------------------------------------------------AAATTATTAAATAAAAAAAATTTTTTGAATAGAGATTTTATAGCAACTAATTTAGATAATTTAAGTTATCGTATTTTAGGTATTGGGTTTCCTCTATTAACTATAGGTATTTTATCTGGTTCTGTTTGGGCAAATGAAGCTTGGGGTTCATATTGGAGTTGGGATCCTAAAGAAACATGGGCGTTATTAACGTGGTTAGTATTTGCTATTTATTTACATACTCGTTTAACAAAAGGATGGCAAGGTAAAAAACCAGCTATTATAGCTTCTTTTGGTTTTATAATTGTTTGGATTTGTTTTATTGGTGTTAATCTTTTGGGAAAAGGTTTACATAGTTATGGTTGGATACAAAATTTATAA---------
          Spermatozopsis_similis  ------------------------------------------------------------------------------------------------------------------------------------------------------------------------------------------------------------------------------------------------------------------------------------------------------------------------------ATGAATTTAATTTTATTTGAAAATTCATTAATT---------------------------------------------------------------------------------------------------------------------------------------------------------------------------------------------------------AAATTTTCG------TTTGCTTCCTTATTTCTTTCCATGTTAGGTTATTGGATTGAAACC---------AGTTTTTCTTTAAAATTAAAA------------------------------------------------------------------------------------------------------------------------------------------------------------------------------------------------------------------------------------------------------------------------------------------------------------------------------------------------------------------------------------------------------------------------------------------------------------------------------------------------------------------------------------------------------------------------------------------------------------------------------------------------------------------------------------------------------------------------------------------------------------------------------------------------------------------------------------------------------------------------------------------------------------------------------------------------------------------------------------------------------------------------------------------------------------------------------TGGAGTTTTGCCAAAATACCAATGTATTTTGCAAATATTCTTTTAGTTTCTTTTTTAGTGAGCCGTTGGGTTGAATCAGGGCATTTTCCATTAAGCAACTTATATGAATCGTTAATTTTTTTATCTTGGACTTTAAGTTCTCTTCATATTTTTTTAGAGCTTCAATTCCAAAATAATGGAGAAACTAGTCCCCAA---------------------------------------------------------------------------------------------------------------------------------------------------------------------------------------------------------------------------------------------------------AAAAATGTTCCTTCAATTTCTCCAATTAATACGACTGGTTCTTTTCGTTTTGAATTAAATACAAAACAAAGTAAT------------------------------------------------------------------------------------------------------------------------------------------------------------------------------------------------------------------------------------------------------------------------------TTAATTGGTTGTATTACTTCCCCAACAATTTTATTAATTCAAGCGTTTGCAACATTAAGC------------TTACCCAAAGAGATGCAAATGCCTAGCGCCTTAGTTCCTGCACTTCAATCAAATTGGTTAATGATGCATGTTACTCTAATGATTTTAAGTTATGCTGCTTTAATTCTTGGCTGTTTATTTTCAGTCGCTTATTTAATTATTGCACGTAATCAAAACTTTCAAATTCAAGGAAATAGTTTAGGAAGTAAAATC---------------------------------------------------------------------------------------------------------------------------------------------------------------------------------------------------------------------------------------------------------------------------------------------------------------------------------TCATCAGTAACTTTGGATGCAGAA---------------------------------------------------------------------------------------------------------------------------ACTTCATCAAACATGGCTTTTACAACTGCCGGAAATTTCAAAGTTGAAAATTTTAATGCTTTAGTGCAAAACAAAACAGACGACAATTTCTTTGGACAAAAAAAAGAGACTCAA------------------------------------------------------------------------------------------------------------------------------------------------------------------------------------------------------------------------------------------------------------------------------------------------------------------------------------------------------TTAGCGGAA---------------------TTATCAAAAATGTTTGATAATTTAAGTTATCGCATTTTAGGTATCGGATTTCCTTTATTAACCATTGGTATTTTATCTGGTGCAGTATGGGCAAATGAAGCATGGGGCTCTTATTGGAGTTGGGATCCAAAAGAAACGTGGGCTTTATTAACATGGTTAATTTTTGCTATTTATTTACATACACGCTTAACAAAAGGCTGGTCAGGAAAAGGGCCGGCTTTAATTGCTTCATTAGGCTTATTAAGTGTTTGGGTTTGTTTTTTAGGGGTTAATTTATTAGGTCAAGGATTACATAGTTATGGTTGGATTTTTGAAAAAAATGCCTAA---
       Stephanosphaera_pluvialis  ------------------------------------------------------------------------------------------------------------------------------------------------------------------------------------------------------------------------------------------------------ATGAGTTTACAAAATAATCTTGCAAATTATGCTTTTCTTAGCTTATTAGGTTCAATGATTTTTTACTGGGTTGGTGCTTTATTTAATAAAAATGAAATAAAAAGTAGATCTACAGAGGAACCCAAGTCATATACTTCGCCTCTTAACGTTTTGCCAGGAGCAAAGCCCAAAGGCCCCGTTGCAGCTCCTGCCTGCGGACAGGCAGGGGCCCCACTGTACGAAGTAAATCCTATACCT------------------------------------GTCCCTGTTCTTGGTCCCCCTCGATGGGGTCGCAACGCGACCCGGCCCTTCTCCGAAGGGCCGCCGACCGAAATTACTTACCCCCTCCGGGGC---------TCGATGGCCGCCCCCGGCCATCGAGGGGGGACAGAAATTTCGGAGGGGCCTCGATGGCCGGCCCCGGCCATCGAGGGGCATCGGCCAAAGGCTGATGGGCAGCGAAGCTGCCCGGCCATCGAGCCCCTTTGGCTTTTGTTAAGGGCAAAAGCCGCGGGTCCGGTAATTCAGGAGTCACGGGGGCCTTTGCCGGGCACTTGCTTTGATTTTGGGGTCTCTGCTTCCCAATCCTCTTTCCGTCGACCTTTTCCGGGGGGGGAGGGGAGTGGC---------------------------------------------------------------------------------------------------------------------------------------------------------------------------------------------------------------------------------------CTGCCCTTTGGGCAGGCCACTCCCCTCCCCCCCGCGGAAAAGGGCAACCCGGAAAGGGAAGATTCCCCAGGCCCTGTAGGGGCCTGGGGAATCGGGGCAAATTCAATAAGCAGCTGCGAACACCCCCCCCTTGGGGGGGTG---------------------------------------------------------------------------------------------------------------------------------------------------------------------------------------------------------------------------------------------------------------------------------------------------------------------------------------------------------------------TTAGCAGCCGATAGTGCCCGGTCTTGCAAAATAGGGCCCCTCGAAGAGGGGTTTAGCGTAAGTTCTTTAGCTAGATATGGCATGATTCTATCAAATATTCTATTAGCCCTTTTATTAATAGTACGTTGGAAAGAGTCAGGACATTTCCCATTAAGTAATTTATACGAATCTTTAATGTTTTTATCGTGGTGCTTTACTTTACTACATATTTTTATTGAAAATTATGTTTCTTCTCCTTTTCTCCTTAAAAGAGTCGTTCCCCCTCGATGGCCTCTTTACCCCCCAGTTTTAGCTGGAGAGGGGGCGGCCATCGAGCCCCCTGTTAGCAGCTTCGGATTGCGCGCCGTCGACTCTGGGGTCTTCGAATTTGGG------------------------------------------------------------------------------------------------------------------------------------GCTGCTTACACCCCCAAATTTGAAGACCGAACTGCTCAAAACCCGACCTCCGAAGGTAGTCTCTTGGCAAATAAAAGCGATTTTCGCCCGTATTCTTCCGACCCTGCTTTTTATAAGGAAAAAAGCTTTGGTGCCTGGAACCCCCCTACTCCAGGCTTGCAGGGAGAA------------------------------------------------------------------------------------------------------------------------------------------------CTAAGAACCTACAAATTTAGACAGCAAATACGATTATTTGGTGCTATTACGACACCAAGTGCTTTACTTACTAACGCTTTCGCTACCTTTACT------------TTGCCGAAGGAAATGCAAGAGGCTGCCCCGTTAGTGCCCGCTTTACAATCAAATTGGTTAATGATGCATGTTACTGTCATGATTCTTAGTTATGCTGCCTTAATTGTTGGCTCTTTATTATCCATAGCTTTTTTAATTTTAACAAATGGTACGTCCGCAGAAAAATCACCTATCTTATCTGGTGCCCCTCGATGGCCGGGG------------------------------------------------------------------------------------------------------------------------------------------------------------------------------------------------------------------------------------------------------------------------------CCGGCCATCGAGGCCCTTTGGTTTTTGCCAACGGCAAAAACTGACTTTTCCTCATCCCCCTCGATGGCCGGGGGCGGCCATCGAGCCCCCACGCAATTGTTTCGGGGATCACAAGGTACTACCGAAAAAGCACGTGCAGTACCTTTTATTGCGCCCATTACAGCTTCCGTACCTGTTGGCAACGAACCTGTAAAAGCTGCATCTGGCTCCGCTCCTGCCTTTGGACAGGTAGGAACAGGGGCAACTGTTACGCAGGATTTATATTACCCTGAGGCCCGGAAGCCC------------------------------------------------------------------------------------------------------------------------------------------------------------------------------------------------------------------------------------------------------------------------------------------------------------------------------------------------------CCGCGGGGATTCAGATTCCCCAACAAAGAACAAACACAACGTGAAGAAATAGCCATTATTTTAGATAATTTAAGTTATCGAATCCTAGGCATTGGGTTTCCTTTTTTAACCATAGGTATTTTGTCCGGGGCGGTCTGGGCAAATGAAGCATGGGGGTCATACTGGAGTTGGGACCCCAAAGAAACTTGGGCTTTATTAACTTGGTTAGTTTTTGCAATTTATTTACACACACGTTTATCAAAAGGGTGGGAAGGACGAAAACCGGCTATAATTGCTTCTTTTGGTTTTATAATTGTTTGGATGTGTTATCTTGGGGTTAATTTAATCGGCGAAGGTTTACATAGTTATGGTTGGGTTGTAAAATCTTAA---------
        Stigeoclonium_helveticum  ---------------------------------------------------------------------------------------------------------------------------------------------------------------------------------------------------------------------------------------------------------------------------------------------------------------------------------ATGATTTTCAATTTTGAAAATTTTATGGCA---------------------------------------------------------------------------------------------------------------------------------------------------------------------------------------------------------AATTTATCC------TTTTGTTTATTATTTTTAACCATGCTACTTTATTGGATTGCCATT---------GGACTCCCAGAAACTTCT---------------------------------------------------------------------------------------------------------------------------------------------------------------------------------------------------------------------------------------------------------------------------------------------------------------------------------------------------------------------------------------------------------------------------------------------------------------------------------------------------------------------------------------------------------------------------------------------------------------------------------------------------------------------------------------------------------------------------------------------------------------------------------------------------------------------------------------------------------------------------------------------------------------------------------------------------------------------------------------------------------------------------------------------------------------------------AAAATGATTTTAATTAGTAGGATTAGTATGATTCTAGCGAATTTATCTCTTTTTCTTTTATTAGCATTACGCTGGAAGGACTCTGGTCATTTTCCTTTGAGTAATTTATATGAATCTCTAATATTTTTATCGTGGAGTTTAACCTCGATTCAGATATTTTTAGATAATAAA------------AATAAAATGACTAAATTTACA------------------------------------------------------------------------------------------ACTACAGCTAGTGCCACA------------------------------------------------------------------------------------------------------------------------------------------------------------------------------------------------------------AATTTTTCT------------------------------------------------------------------------------------------------------------------------------------------------------------------------------------------------------------------------------------------------------------------------------TTTATCGGTGCTATTATTGCCCCAAGTGCTCTGCTTACAGATGCTTTTGCTACTTTTAGT------------TTACCCCAAGAAATGCAAAAAACTTCAGCTTTAGTTCCAGCTCTGCAATCAAATTGGTTAGTTATGCATGTAACTATTATGATTTTAAGTTATGCCGCATTAATTTGTGGTTGTTTACTTTCAATTGCTTTTTTAATCATAACACGTGGTGAAGAAATAAATTTAATAGGGAAT------------------------------------------------------------------------------------------------------------------------------------------------------------------------------------------------------------------------------------------------------------------------------------------CGTTTGGAAAATGATAAATCTGTAACTTCATTAGACTTTGGAATGCAATCTGAAGATAAACAGAAAGACATAAATAATAATATT---------------------------------------------------------------------------------------------------------------------ATTTTTTCTTCAAGCAGTCCAATAAACTCTTTTTTAATGACTGATTATAGTGATTCGAAAAGTTCAGCTTTTGACTTAAATCCAACA---------------------------------------------------------------------------------------------------------------------------------------------------------------------------------------------------------------------------------------------------------------------------------------------------------------------------------------------------------------------------AAAGTAGCTTTTCCATCTTTATCCTTATTTTCTTTAAGTATAGCTAAAAATTTAGATAATTTAAGTTATCGTGTTTTAGGTATGGGTTTTCCTCTTTTAACAATTGGTATTTTATCTGGCTCAGTATGGGCAAATGAAGCATGGGGTTCTTATTGGAGTTGGGATCCAAAAGAAACTTGGGCTTTATTAACATGGTTGGTTTTTGCTATTTATTTACATACTCGTTTAACAAAAGGTTGGCAAGGTAAAAAACCTGCCATTATAGCTGCATTTGGATTTATTGTAGTTTGGATTTGTTTTATAGGTGTGAATCTTTTAGGAAAAGGTCTTCATAGTTATGGCTGGTTAAGCTAG---------------
      Treubaria_triappendiculata  ---------------------------------------------------------------------------------------------------------------------------------------------------------------------------------------------------------------------------------------------------------------------------------------------------------------------------------ATGGATATAATAATCGAAAAATTTTTTACT---------------------------------------------------------------------------------------------------------------------------------------------------------------------------------------------------------AATTTTTCT------TTTCTTTTTTTATTTTTTTCTATGTTAATATATTGGATTCAAGTT---------TCTTTCTTTCCG---------------------------------------------------------------------------------------------------------------------------------------------------------------------------------------------------------------------------------------------------------------------------------------------------------------------------------------------------------------------------------------------------------------------------------------------------------------------------------------------------------------------------------------TCTTCAGGAAATGCTGTTACTAAT---------------------ACAAATTCTTTAACA------ATAAAGAATACGGGTTATTTTGAA------------------------------------------------------------------------------------------------------------------------------------------------------------------------------------------------------------------------------------------------------------------------------------------------------------------------------------------------------------------------------------------------------------------------------------------------------AAAAATTTAGGAATTATTAGTATGTCATTAGCAAATTTGTTTCTAATTATTTTATTAATAAGCCGTTGGAAAATATCAGGTCATTTTCCATTAAGTAATTTATATGAATCACTTCTGTTTTTATCTTGGAGTTTAACTTGTATCCATCTGATTTTAAAT------------------------------------------------------------------------------------------------------------------------------------------------------------------------------------------------------------------------------------------------------------------------------------------------------------------------------------------ATATGGACGAAAAATAAT------------------------------------------------------------------------------------------------------------------------------------------------------------------------------------------------------------------------------------------------------------------------------------------TTTATTGCTGCAATAACAGCTCCTAGTCCTTTATTTACTTATGCTTTTGCTACTTTTAGC------------TTACCAAAAGAAATGCAAGAAGCTTCATCTTTAATTCCCGCTTTACAGTCAAATTGGTTAATGATGCATGTTACTGTAATGGTTCTCAGTTACGCTGCTCTTCTATTTGGATCTCTTATGGCTATTGCTTTTCTTATTTTAAGTCAAGAA------AAAAATTTCCAAACTCCAATATTTCTTTAT---------------------------------------------------------------------------------------------------------------------------------------------------------------------------------------------------------------------------------------------------------------------------------------------------------------------------------------------------------------------------------------------------------------------------------------------------------------------------------------------AATAATAGTAAAGATAGTAAATTATTAAATGAAAATACGCAAAAATTTGAT---------------------------------------------------------------------------------------------------------------------------------------------------------------------------------------------------------------------------------------------------------------------------------------------------------------------------------------------------------------------------------------------------------------GATTTTCTTCAA------------------------------ATATTAGATAATTTAAGCTATCGTATTTTAGGTATTGGATTTCCTTTTTTAACCATAGGGATTTTATCTGGTGCTGTTTGGGCGAATGAAGCCTGGGGTTCTTATTGGAGTTGGGATCCTAAAGAAACTTGGGCACTCATTACCTGGTTTATTTTTGCTATATATTTGCATACTCGCTTAACAAAAGGTTGGACTGGAAAAAAACCTGCGATTATAGCTTCTTTAGGTTTTTTAACAGTTTGGATGTGTTTTTTAGGTGTTAATCTCTTAGGAGAAGGACTTCATAGCTATGGTTGGTTTCAAAAATCATAA---------
              Trochiscia_hystrix  ---------------------------------------------------------------------------------------------------------------------------------------------------------------------------------------------------------------------------------------------------------------------------TTGTTAAAGAATTTTTTTTTATTTCGTATTTTAAAAAATTATTTTTTATTTTTTATGAATATAATTATCGAAAAATTTTTTACT---------------------------------------------------------------------------------------------------------------------------------------------------------------------------------------------------------AATTTTTCT------TTTCTTTTTTTATTCTTTTCTATGTTAATATATTGGATTCAAGTT---------TCTTTCTTTCCT---------------------------------------------------------------------------------------------------------------------------------------------------------------------------------------------------------------------------------------------------------------------------------------------------------------------------------------------------------------------------------------------------------------------------------------------------------------------------------------------------------------------------------------TCTTCAGCAAATATTCTTGCTAATAATTTTAATAGAGAGAATCTATCTCCTTCTTTGACA------ATAAAAAATTATGTTTATTTTGAA------------------------------------------------------------------------------------------------------------------------------------------------------------------------------------------------------------------------------------------------------------------------------------------------------------------------------------------------------------------------------------------------------------------------------------------------------AAAAATTTAGGAATGATTAGCATGGCATTCGCAAATTTTTTTTTAATTATTTTATTACTCAGTCGTTGGAAAATATCAGGTCATTTTCCATTAAGTAATTTATATGAATCACTTATTTTTTTATCTTGGAGTTTAACTTGTATACATCTGATTTTAAAT------------------------------------------------------------------------------------------------------------------------------------------------------------------------------------------------------------------------------------------------------------------------------------------------------------------------------------------ATATGGACTAAAAATAAT------------------------------------------------------------------------------------------------------------------------------------------------------------------------------------------------------------------------------------------------------------------------------------------TTTATCGCAGCAATAACAGCTCCAAGTCCTTTATTCACATACGCTTTCGCAACATTCAGC------------TTACCAAAAGAAATGCAAGAAGCATCTTCTTTAATTCCAGCTTTACAATCCAATTGGTTAATGATGCATGTTACTGTAATGGTTCTTAGTTATGCCGCTTTACTATTTGGCTCTCTTATGGCTATTGCTTATCTTATTTTAAGTCAAGAA------AAAAATTTTGAAAAGAAAAATAGAATTTCTATTTCA---------------------------------------------------------------------------------------------------------------------------------------------------------------------------------------------------------------------------------------------------------------------------------------------------------------------------------AATTTCGCTTCTGAAAATAATAAT---------------------------------------------------------------------------------------------------------------------------AATAATAATAATAATAATAATATATTATCAAATAAAAATATAGAAAAATTTGAT---------------------------------------------------------------------------------------------------------------------------------------------------------------------------------------------------------------------------------------------------------------------------------------------------------------------------------------------------------------------------------------------------------------GATTTTCTCCAA------------------------------ATATTAGATAATTTAAGCTATCGTATTTTAGGTATCGGATTTCCTTTTTTAACTATCGGAATTTTATCCGGTGCTGTTTGGGCCAATGAAGCTTGGGGTTCTTATTGGAGTTGGGATCCTAAAGAAACATGGGCACTTATTACATGGTTTATTTTTGCTATATATTTACATACTCGATTAACAAAAGGATGGACAGGAAAAAAACCTGCTATTATAGCTTCTTTAGGCTTTTTAACAGTTTGGATGTGTTTTTTAGGTGTCAATCTTTTAGGAGAAGGACTCCATAGCTATGGTTGGTTTCAAAAATCCTAA---------
                      Uronema_sp  ---------------------------------------------------------------------------------------------------------------------------------------------------------------------------------------------------------------------------------------------------------------------------------------------------------------------------------ATGAGTTTTAATTTTGAAAATTTTATCTCA---------------------------------------------------------------------------------------------------------------------------------------------------------------------------------------------------------AATTTATCA------TTTTGTTTATTGTTTATAACAATGTTAAGTTATTTTATTTATATT---------GTTTTTCCAACAAATTCC---------------------------------------------------------------------------------------------------------------------------------------------------------------------------------------------------------------------------------------------------------------------------------------------------------------------------------------------------------------------------------------------------------------------------------------------------------------------------------------------------------------------------------------------------------------------------------------------------------------------------------------------------------------------------------------------------------------------------------------------------------------------------------------------------------------------------------------------------------------------------------------------------------------------------------------------------------------------------------------------------------------------------------------------------------------------------AAATTATCGTTAAGTTGTAGACTTAGTATGTTTTTGACTAATGTATCACTTTTTAGTTTTTTAGCTTTTCGATGGAAAGAATCAGGTCATTTTCCGTTAAGCAATTTATATGAATCATTAATTTTTTTGTCTTGGAGTTTAACATTTATTCAGTTATGGTTAGAAAAGGAT------------CAGAAAATTTTTTTTGTAAAT------------------------------------------------------------------------------------------TCTTTAAACTTTACTCCC------------------------------------------------------------------------------------------------------------------------------------------------------------------------------------------------------------CATGCTACT------------------------------------------------------------------------------------------------------------------------------------------------------------------------------------------------------------------------------------------------------------------------------TTTTTAGGTGCACTTATTGCCCCTAGTGCGTTACTTACATATGCTTTTGCTACATTTACT------------TTGCCTCAAGAAATGCAAAAAACATCCGCTTTGGTTCCAGCATTGCAATCAAATTGGTTAGTGATGCATGTTACCATTATGATTTTAAGCTATGCAGTATTAATTTGTGGATGTTTATTTTCAATTGCTTTTTTAATAATAACTCGTGGTCAAGAAGTAAATTTAACGGGTAAT------------------------------------------------------------------------------------------------------------------------------------------------------------------------------------------------------------------------------------------------------------------------------------------AGTTTAGGGCAAGAAACAACTATAGTATCG---------------------------------------------------------------------------------------------------------------------------------------------------------------------------------ACTAGTTCTTTGGAAACAAATTCTGAAATAAGTTCTTCTTTCTCTAAT------------------------------------------------------------------------------------------------------------------------------------------------------------------------------------------------------------------------------------------------------------------------------------------------------------------------------------------------------------------------------------------------------------------GTAAGTCCAGGTTTTTTATCTATTTCTTTAACTATGGCAAGAAATTTAGATAACTATAGTTATCGTATTTTAGGGATTGGTTTTCCTCTTTTAACTATTGGTATCTTATCTGGTTCAGTTTGGGCAAATGAAGCTTGGGGTTCTTACTGGAGTTGGGACCCAAAAGAAACTTGGGCTTTATTAACTTGGTTTGTTTTTGCAATTTATTTACATACACGTTTAACAAAAGGATGGCAAGGAAAAAAACCTGCATTAATAGCTTCTTTTGGTTTCATTGTTGTTTGGATTTGTTATATAGGGGTAAATTTATTAGGAAAAGGTTTACATAGTTATGGTTGGATCAATAATGTTTAA---------
                  Volvox_carteri  ------------------------------------------------------------------------------------------------------------------------------------------------------------------------------------------------------------------------------------------------------------------ATGTGGATTCCGGCGCAAAGCACCGGAGTACCTAAAATAGTGACTCAGTATATGCTTTTAAATAATTTACTAAACTTAGAAGAATTTGAAAATTCA------------------------------------------------------------------------------------------------------------------------------------------------------------------------------------------------TTACGAAATGCTACT------TTTTTAACGCTTTTTTTTACTACAATTTTTTATTGGATTTATACT---------GCTTTTTCTACTCCAACAAAT---------------------------------------------------------------TTTAAAACA---------------------------------------------------------------------------------------------------------------------------------------------------------------------------------------------------------------------------------------------------------------------------------------------------------------------------------------------------------------------------------------------------------------------------------------------------------------------------------------------------------------------------AACAAACTTTTATTTGATTCA---------------------------------------------------------------------------------------------------------------------------------------------------------------------------------------------------------------------------------------------------------------------------------------------------------------------------------------------------------------------------------------------------------------------------------------------------AATATTTTATTTGCACGTAGCAGTATGGCTGTTTCAAATTTATTATTAGTTTTATTATTACTTGTTCGTTGGGAAATTTCTGGGCATTTTCCCTTAAGTAATTTGTATGAATCATTAATGTTTTTAGCTTGGTGCTGTACTTTTTTATATTTAATTTATTCA---------------------------------------------------------------------------------------------------------ACTAGTTTT------------------------------------------------------------------------------------------------------------------------------------------------------------------------------------------------------------------------------------ATTATTTCCGTTGAAAAA------------------------------------------------------------------------------------------------------------------------------------------------------------------------------------------------------------------------------------------------------------------------------ATATTAGGTTCTATAACTGCTCCAAGTGCTTTATTAATGAATGCTTTTGCGACTTTCAGC------------TTACCAAAAGAAATGCAACAATCAGCTCCTTTAGTTCCAGCATTACAATCAAATTGGTTAATGATGCATGTAAGTGTAATGATTATTAGTTATGCAACTTTAATTATAGGTTCTTTATTATCTATTTTATTTTTAATTTTAAATAAACTTAGTAATTCTAAACTAAATTTGTTCGAGCATCGTGATAGTCTTCAGTTAACTAACAATAGTTCTGCTCACCCCAAAACAAACTTCAAGCGCAACGCTTGGGTT------------------------------------------------------------------------------------------------------------------------------------------------------------------------------------------------------TGGGGGCACAATTCTCAAATAGCAGATACACGCTTTGAATTCATAAAAACAGATAAAAAAATACCACCATTAAGCAAAGCGCCAAACGTTTGTTTGCATGATTTTTCAACAAATAAAGTAAAAAATAACAAACAAAACATAAATACAAACAACATGACGGCGCTTGCGCCTAAGGAAATTACACGTTTGCGTTGTGATGGGGAAAAAATGCCAGTAACAGCTGAATATTCGGTAGAAGCTGTAAAAAGCATGGCTAACAATAGTATTGTAACTCCTGAACAAATAAAA---------------------------------------------------------------------------------------------------------------------------------------------------------------------------------------------------------------------------------------------------------------------------------------------------------------------------------------------------------------------------------------------GATTTTGGTGATTCCAAATTGACTCTTTTAAAATTAAATTTAGATTTGTTAAGTTATCGTATAATTGGTTTAGGTTTTCCTTTTTTAACAATTGGTATTTTATCAGGAGCTGTTTGGGCAAATGAAGCATGGGGGTCTTATTGGAGCTGGGATCCAAAAGAAACATGGGCTTTATTGACATGGTTAGTATTTGCTATTTATCTACATACCCGTTTAACAAAAGGATGGCAAGGTGAAAAACCAGCTGTTATAGCATCACTAGGATTTATGGTTGTCTGGTTTTGTTATTTGGGAGTTAATTTAATTGGAAAAGGTTTACATAGTTACGGTTTTTTTAATTAA---------------
  ;
end;
